# Supplementary material for: Strain rate dependency of dislocation plasticity
Source: Nat Commun. 2021 Mar 23;12:1845. doi: 10.1038/s41467-021-21939-1 (PMC7988163; doi:10.1038/s41467-021-21939-1)
Supplement: Supplementary file 3 — Supplementary Data 1 [file 41467_2021_21939_MOESM3_ESM.zip › Supplementary Data 1/DDDSimulationSet2/StrainRate=1e3s-1/InitialDislocationDensity=2.5e13m-2.dat]

#strain(1), stress(Pa), dislocation density(m-2), strain rate(s-1), mean dislocation velocity(km/s), plastic strain(1)
1.118e-006 4.279e+005 2.578e+013 1.000e+003 2.487e-002 4.077e-006 
1.996e-006 8.506e+005 2.586e+013 1.000e+003 2.179e-002 7.879e-006 
2.882e-006 5.853e+005 2.588e+013 1.000e+003 1.914e-002 6.930e-006 
3.764e-006 2.371e+005 2.585e+013 1.000e+003 1.808e-002 5.403e-006 
4.601e-006 6.732e+004 2.592e+013 1.000e+003 1.294e-002 5.066e-006 
5.377e-006 1.162e+005 2.594e+013 1.000e+003 1.333e-002 4.572e-006 
5.973e-006 1.649e+004 2.592e+013 1.000e+003 1.237e-002 5.857e-006 
6.639e-006 6.555e+004 2.582e+013 1.000e+003 1.470e-002 7.090e-006 
7.540e-006 4.644e+004 2.573e+013 1.000e+003 1.483e-002 7.859e-006 
8.429e-006 2.515e+005 2.569e+013 1.000e+003 1.122e-002 6.687e-006 
9.357e-006 6.839e+005 2.567e+013 1.000e+003 1.176e-002 4.624e-006 
1.025e-005 1.265e+006 2.569e+013 1.000e+003 1.114e-002 1.499e-006 
1.122e-005 1.584e+006 2.561e+013 1.000e+003 1.252e-002 2.613e-007 
1.217e-005 1.609e+006 2.560e+013 1.000e+003 1.121e-002 1.041e-006 
1.314e-005 1.410e+006 2.560e+013 1.000e+003 1.044e-002 3.377e-006 
1.404e-005 1.557e+006 2.556e+013 1.000e+003 1.009e-002 3.272e-006 
1.495e-005 1.643e+006 2.555e+013 1.000e+003 9.547e-003 3.583e-006 
1.591e-005 1.661e+006 2.555e+013 1.000e+003 9.381e-003 4.418e-006 
1.682e-005 1.694e+006 2.556e+013 1.000e+003 8.788e-003 5.101e-006 
1.772e-005 1.737e+006 2.554e+013 1.000e+003 9.504e-003 5.706e-006 
1.862e-005 1.789e+006 2.555e+013 1.000e+003 8.966e-003 6.238e-006 
1.944e-005 1.893e+006 2.557e+013 1.000e+003 9.662e-003 6.339e-006 
2.020e-005 2.031e+006 2.560e+013 1.000e+003 8.933e-003 6.149e-006 
2.094e-005 2.132e+006 2.555e+013 1.000e+003 9.894e-003 6.194e-006 
2.166e-005 2.240e+006 2.554e+013 1.000e+003 9.649e-003 6.161e-006 
2.231e-005 2.367e+006 2.553e+013 1.000e+003 9.959e-003 5.936e-006 
2.292e-005 2.508e+006 2.553e+013 1.000e+003 1.104e-002 5.573e-006 
2.335e-005 2.621e+006 2.550e+013 1.000e+003 1.182e-002 5.217e-006 
2.384e-005 2.795e+006 2.548e+013 1.000e+003 1.042e-002 4.507e-006 
2.435e-005 2.997e+006 2.547e+013 1.000e+003 9.721e-003 3.618e-006 
2.483e-005 3.184e+006 2.546e+013 1.000e+003 1.188e-002 2.811e-006 
2.529e-005 3.353e+006 2.545e+013 1.000e+003 1.020e-002 2.100e-006 
2.574e-005 3.503e+006 2.545e+013 1.000e+003 9.096e-003 1.507e-006 
2.618e-005 3.656e+006 2.545e+013 1.000e+003 1.109e-002 8.827e-007 
2.661e-005 3.804e+006 2.545e+013 1.000e+003 1.025e-002 2.983e-007 
2.704e-005 3.944e+006 2.544e+013 1.000e+003 1.047e-002 2.417e-007 
2.741e-005 4.063e+006 2.544e+013 1.000e+003 1.089e-002 6.989e-007 
2.782e-005 4.197e+006 2.545e+013 1.000e+003 1.044e-002 1.217e-006 
2.824e-005 4.328e+006 2.545e+013 1.000e+003 1.078e-002 1.697e-006 
2.865e-005 4.444e+006 2.544e+013 1.000e+003 1.083e-002 2.094e-006 
2.904e-005 4.558e+006 2.544e+013 1.000e+003 1.125e-002 2.490e-006 
2.943e-005 4.669e+006 2.544e+013 1.000e+003 1.078e-002 2.865e-006 
2.981e-005 4.771e+006 2.544e+013 1.000e+003 1.187e-002 3.186e-006 
3.018e-005 4.874e+006 2.544e+013 1.000e+003 1.087e-002 3.530e-006 
3.054e-005 4.972e+006 2.544e+013 1.000e+003 9.537e-003 3.845e-006 
3.090e-005 5.063e+006 2.544e+013 1.000e+003 1.408e-002 4.121e-006 
3.126e-005 5.156e+006 2.544e+013 1.000e+003 9.948e-003 4.403e-006 
3.166e-005 5.257e+006 2.544e+013 1.000e+003 1.067e-002 4.703e-006 
3.208e-005 5.365e+006 2.544e+013 1.000e+003 1.092e-002 5.030e-006 
3.249e-005 5.464e+006 2.544e+013 1.000e+003 1.144e-002 5.307e-006 
3.289e-005 5.556e+006 2.544e+013 1.000e+003 8.427e-003 5.536e-006 
3.330e-005 5.648e+006 2.544e+013 1.000e+003 9.914e-003 5.762e-006 
3.371e-005 5.735e+006 2.544e+013 1.000e+003 9.711e-003 5.958e-006 
3.411e-005 5.819e+006 2.544e+013 1.000e+003 1.119e-002 6.141e-006 
3.451e-005 5.901e+006 2.544e+013 1.000e+003 1.361e-002 6.308e-006 
3.488e-005 5.973e+006 2.544e+013 1.000e+003 1.280e-002 6.439e-006 
3.525e-005 6.049e+006 2.544e+013 1.000e+003 9.475e-003 6.590e-006 
3.563e-005 6.125e+006 2.544e+013 1.000e+003 1.130e-002 6.740e-006 
3.600e-005 6.202e+006 2.545e+013 1.000e+003 1.193e-002 6.902e-006 
3.635e-005 6.272e+006 2.545e+013 1.000e+003 1.114e-002 7.030e-006 
3.671e-005 6.342e+006 2.545e+013 1.000e+003 1.148e-002 7.156e-006 
3.706e-005 6.419e+006 2.545e+013 1.000e+003 1.152e-002 7.339e-006 
3.742e-005 6.502e+006 2.545e+013 1.000e+003 1.228e-002 7.550e-006 
3.778e-005 6.549e+006 2.545e+013 1.000e+003 1.231e-002 7.524e-006 
3.813e-005 6.580e+006 2.545e+013 1.000e+003 1.300e-002 7.386e-006 
3.847e-005 6.617e+006 2.545e+013 1.000e+003 1.018e-002 7.296e-006 
3.881e-005 6.657e+006 2.545e+013 1.000e+003 1.014e-002 7.239e-006 
3.916e-005 6.698e+006 2.545e+013 1.000e+003 1.188e-002 7.173e-006 
3.950e-005 6.738e+006 2.545e+013 1.000e+003 1.532e-002 7.104e-006 
3.984e-005 6.775e+006 2.545e+013 1.000e+003 1.209e-002 7.020e-006 
4.017e-005 6.812e+006 2.545e+013 1.000e+003 9.952e-003 6.949e-006 
4.051e-005 6.847e+006 2.545e+013 1.000e+003 1.107e-002 6.855e-006 
4.085e-005 6.882e+006 2.545e+013 1.000e+003 8.915e-003 6.751e-006 
4.122e-005 6.919e+006 2.545e+013 1.000e+003 1.094e-002 6.642e-006 
4.159e-005 6.957e+006 2.546e+013 1.000e+003 1.260e-002 6.530e-006 
4.193e-005 6.990e+006 2.546e+013 1.000e+003 1.501e-002 6.426e-006 
4.225e-005 7.023e+006 2.546e+013 1.000e+003 1.009e-002 6.324e-006 
4.258e-005 7.056e+006 2.546e+013 1.000e+003 1.246e-002 6.231e-006 
4.290e-005 7.088e+006 2.546e+013 1.000e+003 1.192e-002 6.131e-006 
4.321e-005 7.118e+006 2.546e+013 1.000e+003 1.266e-002 6.023e-006 
4.352e-005 7.150e+006 2.546e+013 1.000e+003 1.117e-002 5.937e-006 
4.382e-005 7.179e+006 2.546e+013 1.000e+003 1.328e-002 5.837e-006 
4.412e-005 7.210e+006 2.546e+013 1.000e+003 1.324e-002 5.752e-006 
4.441e-005 7.239e+006 2.546e+013 1.000e+003 1.083e-002 5.665e-006 
4.470e-005 7.267e+006 2.546e+013 1.000e+003 9.351e-003 5.572e-006 
4.500e-005 7.298e+006 2.546e+013 1.000e+003 1.621e-002 5.475e-006 
4.529e-005 7.325e+006 2.546e+013 1.000e+003 1.532e-002 5.376e-006 
4.556e-005 7.353e+006 2.546e+013 1.000e+003 1.298e-002 5.298e-006 
4.583e-005 7.382e+006 2.546e+013 1.000e+003 1.142e-002 5.229e-006 
4.611e-005 7.410e+006 2.546e+013 1.000e+003 1.557e-002 5.147e-006 
4.636e-005 7.435e+006 2.546e+013 1.000e+003 1.211e-002 5.072e-006 
4.659e-005 7.458e+006 2.546e+013 1.000e+003 1.435e-002 4.992e-006 
4.683e-005 7.480e+006 2.546e+013 1.000e+003 1.379e-002 4.911e-006 
4.706e-005 7.502e+006 2.546e+013 1.000e+003 1.692e-002 4.832e-006 
4.729e-005 7.523e+006 2.546e+013 1.000e+003 1.625e-002 4.750e-006 
4.752e-005 7.547e+006 2.547e+013 1.000e+003 1.501e-002 4.686e-006 
4.776e-005 7.572e+006 2.547e+013 1.000e+003 1.392e-002 4.618e-006 
4.801e-005 7.597e+006 2.547e+013 1.000e+003 1.873e-002 4.543e-006 
4.825e-005 7.622e+006 2.547e+013 1.000e+003 1.703e-002 4.464e-006 
4.850e-005 7.646e+006 2.547e+013 1.000e+003 2.118e-002 4.389e-006 
4.875e-005 7.674e+006 2.547e+013 1.000e+003 1.834e-002 4.332e-006 
4.899e-005 7.700e+006 2.547e+013 1.000e+003 2.043e-002 4.271e-006 
4.924e-005 7.726e+006 2.547e+013 1.000e+003 1.582e-002 4.205e-006 
4.948e-005 7.752e+006 2.547e+013 1.000e+003 1.951e-002 4.144e-006 
4.972e-005 7.778e+006 2.547e+013 1.000e+003 1.855e-002 4.083e-006 
4.996e-005 7.804e+006 2.547e+013 1.000e+003 2.428e-002 4.022e-006 
5.020e-005 7.830e+006 2.547e+013 1.000e+003 2.292e-002 3.955e-006 
5.045e-005 7.855e+006 2.547e+013 1.000e+003 1.981e-002 3.885e-006 
5.069e-005 7.880e+006 2.547e+013 1.000e+003 2.268e-002 3.815e-006 
5.092e-005 7.903e+006 2.547e+013 1.000e+003 1.919e-002 3.739e-006 
5.116e-005 7.925e+006 2.547e+013 1.000e+003 2.147e-002 3.656e-006 
5.140e-005 7.951e+006 2.547e+013 1.000e+003 1.614e-002 3.600e-006 
5.161e-005 7.973e+006 2.547e+013 1.000e+003 1.947e-002 3.538e-006 
5.183e-005 7.994e+006 2.547e+013 1.000e+003 2.305e-002 3.469e-006 
5.204e-005 8.017e+006 2.548e+013 1.000e+003 2.120e-002 3.408e-006 
5.226e-005 8.038e+006 2.548e+013 1.000e+003 2.090e-002 3.340e-006 
5.247e-005 8.059e+006 2.548e+013 1.000e+003 2.245e-002 3.268e-006 
5.269e-005 8.079e+006 2.548e+013 1.000e+003 1.837e-002 3.196e-006 
5.290e-005 8.097e+006 2.548e+013 1.000e+003 2.153e-002 3.113e-006 
5.311e-005 8.114e+006 2.548e+013 1.000e+003 1.852e-002 3.019e-006 
5.332e-005 8.136e+006 2.548e+013 1.000e+003 2.060e-002 2.963e-006 
5.353e-005 8.154e+006 2.548e+013 1.000e+003 1.682e-002 2.875e-006 
5.374e-005 8.173e+006 2.548e+013 1.000e+003 1.836e-002 2.793e-006 
5.395e-005 8.191e+006 2.548e+013 1.000e+003 1.880e-002 2.713e-006 
5.416e-005 8.210e+006 2.548e+013 1.000e+003 2.244e-002 2.630e-006 
5.436e-005 8.229e+006 2.548e+013 1.000e+003 1.661e-002 2.559e-006 
5.457e-005 8.244e+006 2.548e+013 1.000e+003 1.827e-002 2.449e-006 
5.478e-005 8.250e+006 2.548e+013 1.000e+003 1.954e-002 2.283e-006 
5.499e-005 8.266e+006 2.548e+013 1.000e+003 2.247e-002 2.183e-006 
5.520e-005 8.283e+006 2.548e+013 1.000e+003 2.015e-002 2.094e-006 
5.540e-005 8.298e+006 2.548e+013 1.000e+003 2.176e-002 1.999e-006 
5.560e-005 8.316e+006 2.548e+013 1.000e+003 2.257e-002 1.918e-006 
5.582e-005 8.337e+006 2.548e+013 1.000e+003 1.993e-002 1.844e-006 
5.604e-005 8.358e+006 2.548e+013 1.000e+003 1.765e-002 1.774e-006 
5.625e-005 8.379e+006 2.548e+013 1.000e+003 1.738e-002 1.709e-006 
5.645e-005 8.401e+006 2.548e+013 1.000e+003 2.141e-002 1.657e-006 
5.666e-005 8.420e+006 2.548e+013 1.000e+003 2.667e-002 1.577e-006 
5.942e-005 9.184e+006 2.327e+013 1.000e+003 8.055e-003 4.103e-006 
6.292e-005 9.473e+006 2.328e+013 1.000e+003 7.827e-003 2.611e-006 
6.432e-005 9.577e+006 2.328e+013 1.000e+003 7.990e-003 1.922e-006 
6.554e-005 9.665e+006 2.328e+013 1.000e+003 7.790e-003 1.308e-006 
6.674e-005 9.737e+006 2.328e+013 1.000e+003 8.200e-003 6.084e-007 
6.793e-005 9.765e+006 2.327e+013 1.000e+003 8.363e-003 3.809e-007 
6.911e-005 9.801e+006 2.325e+013 1.000e+003 8.953e-003 1.317e-006 
7.028e-005 9.848e+006 2.326e+013 1.000e+003 8.656e-003 2.167e-006 
7.146e-005 9.998e+006 2.326e+013 1.000e+003 8.298e-003 2.301e-006 
7.263e-005 1.014e+007 2.326e+013 1.000e+003 8.205e-003 2.491e-006 
7.380e-005 1.030e+007 2.327e+013 1.000e+003 8.188e-003 2.588e-006 
7.499e-005 1.044e+007 2.328e+013 1.000e+003 7.856e-003 2.791e-006 
7.618e-005 1.056e+007 2.328e+013 1.000e+003 7.932e-003 3.162e-006 
7.737e-005 1.066e+007 2.329e+013 1.000e+003 8.001e-003 3.631e-006 
7.854e-005 1.077e+007 2.329e+013 1.000e+003 8.006e-003 4.033e-006 
7.971e-005 1.089e+007 2.329e+013 1.000e+003 7.863e-003 4.397e-006 
8.088e-005 1.099e+007 2.327e+013 1.000e+003 7.880e-003 4.833e-006 
8.207e-005 1.110e+007 2.326e+013 1.000e+003 8.063e-003 5.282e-006 
8.325e-005 1.121e+007 2.326e+013 1.000e+003 7.917e-003 5.705e-006 
8.443e-005 1.133e+007 2.326e+013 1.000e+003 7.910e-003 6.090e-006 
8.563e-005 1.144e+007 2.326e+013 1.000e+003 7.971e-003 6.476e-006 
8.682e-005 1.156e+007 2.326e+013 1.000e+003 7.864e-003 6.868e-006 
8.800e-005 1.168e+007 2.326e+013 1.000e+003 7.916e-003 7.236e-006 
8.920e-005 1.179e+007 2.326e+013 1.000e+003 7.953e-003 7.646e-006 
9.038e-005 1.191e+007 2.326e+013 1.000e+003 7.856e-003 8.010e-006 
9.157e-005 1.203e+007 2.326e+013 1.000e+003 7.985e-003 8.369e-006 
9.276e-005 1.215e+007 2.326e+013 1.000e+003 7.818e-003 8.713e-006 
9.394e-005 1.227e+007 2.326e+013 1.000e+003 7.833e-003 9.038e-006 
9.512e-005 1.240e+007 2.326e+013 1.000e+003 7.800e-003 9.334e-006 
9.632e-005 1.252e+007 2.325e+013 1.000e+003 8.043e-003 9.697e-006 
9.751e-005 1.257e+007 2.324e+013 1.000e+003 7.903e-003 1.060e-005 
9.868e-005 1.262e+007 2.323e+013 1.000e+003 7.814e-003 1.138e-005 
9.986e-005 1.269e+007 2.323e+013 1.000e+003 7.838e-003 1.208e-005 
1.011e-004 1.277e+007 2.323e+013 1.000e+003 7.838e-003 1.270e-005 
1.022e-004 1.287e+007 2.323e+013 1.000e+003 7.850e-003 1.324e-005 
1.035e-004 1.297e+007 2.323e+013 1.000e+003 7.890e-003 1.372e-005 
1.046e-004 1.308e+007 2.323e+013 1.000e+003 7.906e-003 1.417e-005 
1.058e-004 1.318e+007 2.323e+013 1.000e+003 7.983e-003 1.465e-005 
1.070e-004 1.330e+007 2.322e+013 1.000e+003 8.236e-003 1.507e-005 
1.083e-004 1.341e+007 2.322e+013 1.000e+003 8.339e-003 1.552e-005 
1.095e-004 1.351e+007 2.322e+013 1.000e+003 8.365e-003 1.603e-005 
1.107e-004 1.360e+007 2.323e+013 1.000e+003 8.385e-003 1.665e-005 
1.119e-004 1.366e+007 2.324e+013 1.000e+003 8.345e-003 1.739e-005 
1.131e-004 1.374e+007 2.325e+013 1.000e+003 7.902e-003 1.805e-005 
1.143e-004 1.389e+007 2.326e+013 1.000e+003 7.887e-003 1.824e-005 
1.155e-004 1.404e+007 2.327e+013 1.000e+003 7.801e-003 1.838e-005 
1.167e-004 1.418e+007 2.327e+013 1.000e+003 7.870e-003 1.864e-005 
1.180e-004 1.432e+007 2.328e+013 1.000e+003 7.913e-003 1.891e-005 
1.192e-004 1.445e+007 2.328e+013 1.000e+003 7.790e-003 1.923e-005 
1.205e-004 1.458e+007 2.329e+013 1.000e+003 7.872e-003 1.962e-005 
1.217e-004 1.468e+007 2.323e+013 1.000e+003 8.599e-003 2.021e-005 
1.229e-004 1.454e+007 2.321e+013 1.000e+003 8.539e-003 2.238e-005 
1.241e-004 1.452e+007 2.320e+013 1.000e+003 8.488e-003 2.371e-005 
1.253e-004 1.457e+007 2.319e+013 1.000e+003 7.963e-003 2.452e-005 
1.265e-004 1.465e+007 2.320e+013 1.000e+003 7.914e-003 2.520e-005 
1.277e-004 1.473e+007 2.321e+013 1.000e+003 7.957e-003 2.575e-005 
1.288e-004 1.483e+007 2.321e+013 1.000e+003 7.912e-003 2.626e-005 
1.300e-004 1.493e+007 2.322e+013 1.000e+003 8.035e-003 2.673e-005 
1.311e-004 1.503e+007 2.322e+013 1.000e+003 7.889e-003 2.717e-005 
1.323e-004 1.513e+007 2.322e+013 1.000e+003 8.066e-003 2.760e-005 
1.334e-004 1.524e+007 2.322e+013 1.000e+003 8.001e-003 2.801e-005 
1.345e-004 1.534e+007 2.323e+013 1.000e+003 7.926e-003 2.844e-005 
1.357e-004 1.544e+007 2.323e+013 1.000e+003 7.790e-003 2.887e-005 
1.368e-004 1.554e+007 2.323e+013 1.000e+003 8.013e-003 2.931e-005 
1.380e-004 1.564e+007 2.323e+013 1.000e+003 7.887e-003 2.975e-005 
1.391e-004 1.574e+007 2.324e+013 1.000e+003 7.947e-003 3.020e-005 
1.402e-004 1.584e+007 2.324e+013 1.000e+003 7.971e-003 3.067e-005 
1.413e-004 1.593e+007 2.324e+013 1.000e+003 8.035e-003 3.114e-005 
1.425e-004 1.602e+007 2.324e+013 1.000e+003 7.851e-003 3.162e-005 
1.436e-004 1.612e+007 2.324e+013 1.000e+003 7.909e-003 3.209e-005 
1.447e-004 1.621e+007 2.325e+013 1.000e+003 7.825e-003 3.260e-005 
1.458e-004 1.629e+007 2.325e+013 1.000e+003 8.005e-003 3.313e-005 
1.469e-004 1.638e+007 2.325e+013 1.000e+003 7.988e-003 3.367e-005 
1.481e-004 1.646e+007 2.325e+013 1.000e+003 7.989e-003 3.421e-005 
1.492e-004 1.654e+007 2.325e+013 1.000e+003 7.938e-003 3.475e-005 
1.503e-004 1.662e+007 2.325e+013 1.000e+003 8.183e-003 3.538e-005 
1.514e-004 1.656e+007 2.325e+013 1.000e+003 7.975e-003 3.690e-005 
1.525e-004 1.649e+007 2.325e+013 1.000e+003 7.955e-003 3.847e-005 
1.536e-004 1.645e+007 2.325e+013 1.000e+003 7.899e-003 3.982e-005 
1.547e-004 1.643e+007 2.325e+013 1.000e+003 7.894e-003 4.104e-005 
1.557e-004 1.641e+007 2.325e+013 1.000e+003 7.953e-003 4.218e-005 
1.567e-004 1.641e+007 2.325e+013 1.000e+003 8.029e-003 4.319e-005 
1.577e-004 1.640e+007 2.323e+013 1.000e+003 7.940e-003 4.427e-005 
1.588e-004 1.641e+007 2.323e+013 1.000e+003 7.884e-003 4.530e-005 
1.599e-004 1.641e+007 2.323e+013 1.000e+003 7.915e-003 4.637e-005 
1.610e-004 1.641e+007 2.324e+013 1.000e+003 7.873e-003 4.750e-005 
1.621e-004 1.640e+007 2.324e+013 1.000e+003 7.820e-003 4.864e-005 
1.632e-004 1.639e+007 2.325e+013 1.000e+003 7.876e-003 4.980e-005 
1.643e-004 1.638e+007 2.325e+013 1.000e+003 7.918e-003 5.100e-005 
1.654e-004 1.636e+007 2.326e+013 1.000e+003 7.971e-003 5.218e-005 
1.664e-004 1.633e+007 2.327e+013 1.000e+003 7.952e-003 5.344e-005 
1.675e-004 1.629e+007 2.328e+013 1.000e+003 7.855e-003 5.480e-005 
1.685e-004 1.621e+007 2.329e+013 1.000e+003 7.834e-003 5.641e-005 
1.696e-004 1.616e+007 2.330e+013 1.000e+003 7.942e-003 5.781e-005 
1.707e-004 1.612e+007 2.331e+013 1.000e+003 7.835e-003 5.919e-005 
1.717e-004 1.606e+007 2.332e+013 1.000e+003 8.061e-003 6.060e-005 
1.727e-004 1.601e+007 2.334e+013 1.000e+003 7.972e-003 6.198e-005 
1.737e-004 1.592e+007 2.335e+013 1.000e+003 8.048e-003 6.354e-005 
1.747e-004 1.573e+007 2.339e+013 1.000e+003 8.916e-003 6.584e-005 
1.756e-004 1.557e+007 2.341e+013 1.000e+003 7.989e-003 6.793e-005 
1.766e-004 1.554e+007 2.341e+013 1.000e+003 7.857e-003 6.910e-005 
1.776e-004 1.555e+007 2.341e+013 1.000e+003 7.944e-003 7.004e-005 
1.786e-004 1.557e+007 2.341e+013 1.000e+003 8.052e-003 7.086e-005 
1.796e-004 1.562e+007 2.341e+013 1.000e+003 7.936e-003 7.153e-005 
1.806e-004 1.568e+007 2.341e+013 1.000e+003 7.884e-003 7.211e-005 
1.816e-004 1.575e+007 2.341e+013 1.000e+003 7.884e-003 7.264e-005 
1.826e-004 1.582e+007 2.340e+013 1.000e+003 7.930e-003 7.314e-005 
1.836e-004 1.589e+007 2.340e+013 1.000e+003 7.988e-003 7.365e-005 
1.845e-004 1.596e+007 2.340e+013 1.000e+003 7.972e-003 7.410e-005 
1.855e-004 1.601e+007 2.339e+013 1.000e+003 8.265e-003 7.472e-005 
1.864e-004 1.608e+007 2.335e+013 1.000e+003 8.141e-003 7.515e-005 
1.873e-004 1.615e+007 2.334e+013 1.000e+003 8.001e-003 7.553e-005 
1.881e-004 1.621e+007 2.334e+013 1.000e+003 8.112e-003 7.599e-005 
1.893e-004 1.630e+007 2.333e+013 1.000e+003 8.030e-003 7.652e-005 
1.905e-004 1.639e+007 2.333e+013 1.000e+003 7.942e-003 7.716e-005 
1.918e-004 1.648e+007 2.333e+013 1.000e+003 7.972e-003 7.780e-005 
1.930e-004 1.656e+007 2.333e+013 1.000e+003 7.853e-003 7.848e-005 
1.943e-004 1.664e+007 2.333e+013 1.000e+003 7.865e-003 7.920e-005 
1.956e-004 1.672e+007 2.333e+013 1.000e+003 8.030e-003 7.994e-005 
1.968e-004 1.679e+007 2.333e+013 1.000e+003 8.063e-003 8.066e-005 
1.981e-004 1.687e+007 2.333e+013 1.000e+003 7.816e-003 8.142e-005 
1.993e-004 1.692e+007 2.333e+013 1.000e+003 7.890e-003 8.225e-005 
2.005e-004 1.697e+007 2.333e+013 1.000e+003 7.994e-003 8.317e-005 
2.018e-004 1.699e+007 2.333e+013 1.000e+003 7.937e-003 8.426e-005 
2.035e-004 1.699e+007 2.334e+013 1.000e+003 7.924e-003 8.595e-005 
2.051e-004 1.695e+007 2.334e+013 1.000e+003 8.075e-003 8.787e-005 
2.067e-004 1.682e+007 2.335e+013 1.000e+003 8.197e-003 9.039e-005 
2.083e-004 1.664e+007 2.335e+013 1.000e+003 8.319e-003 9.324e-005 
2.099e-004 1.648e+007 2.334e+013 1.000e+003 7.918e-003 9.587e-005 
2.116e-004 1.629e+007 2.334e+013 1.000e+003 8.342e-003 9.887e-005 
2.130e-004 1.608e+007 2.334e+013 1.000e+003 8.408e-003 1.018e-004 
2.143e-004 1.586e+007 2.334e+013 1.000e+003 8.400e-003 1.046e-004 
2.156e-004 1.567e+007 2.334e+013 1.000e+003 8.350e-003 1.072e-004 
2.169e-004 1.551e+007 2.335e+013 1.000e+003 8.204e-003 1.097e-004 
2.183e-004 1.532e+007 2.335e+013 1.000e+003 8.427e-003 1.123e-004 
2.198e-004 1.508e+007 2.336e+013 1.000e+003 8.293e-003 1.155e-004 
2.212e-004 1.479e+007 2.328e+013 1.000e+003 9.820e-003 1.189e-004 
2.226e-004 1.453e+007 2.326e+013 1.000e+003 8.979e-003 1.221e-004 
2.239e-004 1.435e+007 2.327e+013 1.000e+003 8.064e-003 1.246e-004 
2.249e-004 1.424e+007 2.328e+013 1.000e+003 7.982e-003 1.264e-004 
2.260e-004 1.417e+007 2.328e+013 1.000e+003 7.964e-003 1.279e-004 
2.270e-004 1.414e+007 2.329e+013 1.000e+003 7.945e-003 1.292e-004 
2.281e-004 1.407e+007 2.327e+013 1.000e+003 8.448e-003 1.307e-004 
2.292e-004 1.382e+007 2.325e+013 1.000e+003 8.469e-003 1.336e-004 
2.302e-004 1.357e+007 2.325e+013 1.000e+003 8.370e-003 1.364e-004 
2.313e-004 1.336e+007 2.325e+013 1.000e+003 8.320e-003 1.389e-004 
2.324e-004 1.321e+007 2.325e+013 1.000e+003 8.236e-003 1.410e-004 
2.335e-004 1.312e+007 2.325e+013 1.000e+003 8.076e-003 1.428e-004 
2.346e-004 1.307e+007 2.325e+013 1.000e+003 8.013e-003 1.442e-004 
2.357e-004 1.304e+007 2.325e+013 1.000e+003 7.905e-003 1.455e-004 
2.368e-004 1.303e+007 2.325e+013 1.000e+003 7.885e-003 1.467e-004 
2.379e-004 1.304e+007 2.326e+013 1.000e+003 8.026e-003 1.477e-004 
2.389e-004 1.305e+007 2.326e+013 1.000e+003 7.946e-003 1.487e-004 
2.400e-004 1.296e+007 2.326e+013 1.000e+003 8.208e-003 1.504e-004 
2.411e-004 1.292e+007 2.327e+013 1.000e+003 7.934e-003 1.517e-004 
2.422e-004 1.297e+007 2.327e+013 1.000e+003 7.819e-003 1.525e-004 
2.432e-004 1.305e+007 2.327e+013 1.000e+003 7.938e-003 1.530e-004 
2.443e-004 1.312e+007 2.327e+013 1.000e+003 8.317e-003 1.536e-004 
2.454e-004 1.315e+007 2.325e+013 1.000e+003 8.422e-003 1.544e-004 
2.465e-004 1.316e+007 2.325e+013 1.000e+003 8.377e-003 1.554e-004 
2.476e-004 1.319e+007 2.325e+013 1.000e+003 8.104e-003 1.564e-004 
2.490e-004 1.332e+007 2.325e+013 1.000e+003 7.898e-003 1.568e-004 
2.503e-004 1.341e+007 2.323e+013 1.000e+003 7.919e-003 1.575e-004 
2.517e-004 1.355e+007 2.323e+013 1.000e+003 7.927e-003 1.579e-004 
2.531e-004 1.372e+007 2.323e+013 1.000e+003 7.887e-003 1.582e-004 
2.544e-004 1.388e+007 2.322e+013 1.000e+003 8.135e-003 1.584e-004 
2.555e-004 1.401e+007 2.322e+013 1.000e+003 7.819e-003 1.586e-004 
2.564e-004 1.412e+007 2.322e+013 1.000e+003 8.130e-003 1.587e-004 
2.573e-004 1.424e+007 2.322e+013 1.000e+003 7.986e-003 1.588e-004 
2.581e-004 1.434e+007 2.322e+013 1.000e+003 8.032e-003 1.589e-004 
2.589e-004 1.445e+007 2.322e+013 1.000e+003 7.870e-003 1.590e-004 
2.597e-004 1.455e+007 2.322e+013 1.000e+003 7.943e-003 1.591e-004 
2.605e-004 1.465e+007 2.322e+013 1.000e+003 7.934e-003 1.592e-004 
2.614e-004 1.475e+007 2.322e+013 1.000e+003 7.842e-003 1.594e-004 
2.623e-004 1.486e+007 2.322e+013 1.000e+003 8.145e-003 1.595e-004 
2.632e-004 1.496e+007 2.322e+013 1.000e+003 7.790e-003 1.596e-004 
2.640e-004 1.506e+007 2.322e+013 1.000e+003 8.121e-003 1.598e-004 
2.648e-004 1.515e+007 2.322e+013 1.000e+003 8.013e-003 1.600e-004 
2.655e-004 1.524e+007 2.322e+013 1.000e+003 7.884e-003 1.601e-004 
2.662e-004 1.532e+007 2.322e+013 1.000e+003 7.934e-003 1.602e-004 
2.670e-004 1.541e+007 2.322e+013 1.000e+003 8.263e-003 1.604e-004 
2.679e-004 1.552e+007 2.322e+013 1.000e+003 8.294e-003 1.605e-004 
2.688e-004 1.564e+007 2.322e+013 1.000e+003 8.032e-003 1.606e-004 
2.697e-004 1.574e+007 2.321e+013 1.000e+003 8.124e-003 1.608e-004 
2.705e-004 1.584e+007 2.321e+013 1.000e+003 8.005e-003 1.609e-004 
2.713e-004 1.593e+007 2.322e+013 1.000e+003 8.143e-003 1.611e-004 
2.720e-004 1.602e+007 2.322e+013 1.000e+003 7.968e-003 1.613e-004 
2.728e-004 1.610e+007 2.322e+013 1.000e+003 7.797e-003 1.614e-004 
2.735e-004 1.618e+007 2.322e+013 1.000e+003 7.946e-003 1.616e-004 
2.743e-004 1.627e+007 2.322e+013 1.000e+003 8.022e-003 1.617e-004 
2.750e-004 1.636e+007 2.322e+013 1.000e+003 8.201e-003 1.619e-004 
2.757e-004 1.644e+007 2.322e+013 1.000e+003 7.880e-003 1.620e-004 
2.765e-004 1.652e+007 2.322e+013 1.000e+003 7.848e-003 1.622e-004 
2.773e-004 1.661e+007 2.322e+013 1.000e+003 8.033e-003 1.624e-004 
2.782e-004 1.671e+007 2.322e+013 1.000e+003 8.002e-003 1.626e-004 
2.790e-004 1.680e+007 2.322e+013 1.000e+003 8.189e-003 1.628e-004 
2.798e-004 1.689e+007 2.322e+013 1.000e+003 7.837e-003 1.629e-004 
2.805e-004 1.697e+007 2.322e+013 1.000e+003 7.810e-003 1.631e-004 
2.812e-004 1.705e+007 2.322e+013 1.000e+003 8.075e-003 1.633e-004 
2.819e-004 1.713e+007 2.322e+013 1.000e+003 7.965e-003 1.635e-004 
2.827e-004 1.721e+007 2.322e+013 1.000e+003 7.839e-003 1.636e-004 
2.834e-004 1.729e+007 2.322e+013 1.000e+003 8.049e-003 1.638e-004 
2.842e-004 1.738e+007 2.322e+013 1.000e+003 8.284e-003 1.640e-004 
2.851e-004 1.748e+007 2.322e+013 1.000e+003 8.015e-003 1.642e-004 
2.859e-004 1.756e+007 2.322e+013 1.000e+003 8.084e-003 1.644e-004 
2.866e-004 1.765e+007 2.322e+013 1.000e+003 7.841e-003 1.645e-004 
2.874e-004 1.773e+007 2.322e+013 1.000e+003 8.130e-003 1.647e-004 
2.881e-004 1.781e+007 2.322e+013 1.000e+003 8.069e-003 1.649e-004 
2.888e-004 1.789e+007 2.323e+013 1.000e+003 8.095e-003 1.651e-004 
2.897e-004 1.799e+007 2.323e+013 1.000e+003 8.211e-003 1.653e-004 
2.905e-004 1.808e+007 2.323e+013 1.000e+003 7.932e-003 1.655e-004 
2.913e-004 1.816e+007 2.323e+013 1.000e+003 8.052e-003 1.656e-004 
2.920e-004 1.824e+007 2.323e+013 1.000e+003 7.989e-003 1.658e-004 
2.927e-004 1.832e+007 2.323e+013 1.000e+003 7.944e-003 1.660e-004 
2.936e-004 1.841e+007 2.323e+013 1.000e+003 8.058e-003 1.663e-004 
2.944e-004 1.849e+007 2.323e+013 1.000e+003 7.976e-003 1.665e-004 
2.952e-004 1.858e+007 2.323e+013 1.000e+003 7.853e-003 1.668e-004 
2.960e-004 1.865e+007 2.324e+013 1.000e+003 7.980e-003 1.670e-004 
2.968e-004 1.875e+007 2.323e+013 1.000e+003 7.905e-003 1.672e-004 
2.976e-004 1.883e+007 2.324e+013 1.000e+003 7.813e-003 1.674e-004 
2.983e-004 1.890e+007 2.324e+013 1.000e+003 7.993e-003 1.676e-004 
2.990e-004 1.898e+007 2.324e+013 1.000e+003 8.078e-003 1.678e-004 
2.998e-004 1.905e+007 2.324e+013 1.000e+003 8.133e-003 1.680e-004 
3.005e-004 1.912e+007 2.324e+013 1.000e+003 8.101e-003 1.682e-004 
3.011e-004 1.919e+007 2.324e+013 1.000e+003 8.126e-003 1.684e-004 
3.018e-004 1.926e+007 2.324e+013 1.000e+003 7.921e-003 1.686e-004 
3.025e-004 1.932e+007 2.324e+013 1.000e+003 8.012e-003 1.688e-004 
3.032e-004 1.939e+007 2.324e+013 1.000e+003 7.803e-003 1.690e-004 
3.038e-004 1.945e+007 2.324e+013 1.000e+003 8.031e-003 1.692e-004 
3.045e-004 1.952e+007 2.325e+013 1.000e+003 7.917e-003 1.695e-004 
3.054e-004 1.960e+007 2.325e+013 1.000e+003 7.944e-003 1.698e-004 
3.067e-004 1.973e+007 2.325e+013 1.000e+003 7.868e-003 1.703e-004 
3.079e-004 1.984e+007 2.325e+013 1.000e+003 7.994e-003 1.707e-004 
3.091e-004 1.994e+007 2.326e+013 1.000e+003 7.790e-003 1.711e-004 
3.102e-004 2.004e+007 2.326e+013 1.000e+003 7.862e-003 1.716e-004 
3.114e-004 2.014e+007 2.326e+013 1.000e+003 7.800e-003 1.721e-004 
3.127e-004 2.019e+007 2.322e+013 1.000e+003 8.744e-003 1.731e-004 
3.141e-004 2.009e+007 2.322e+013 1.000e+003 8.243e-003 1.751e-004 
3.153e-004 2.009e+007 2.322e+013 1.000e+003 7.958e-003 1.763e-004 
3.165e-004 2.011e+007 2.323e+013 1.000e+003 7.953e-003 1.774e-004 
3.177e-004 2.013e+007 2.324e+013 1.000e+003 8.040e-003 1.785e-004 
3.190e-004 2.020e+007 2.324e+013 1.000e+003 7.860e-003 1.792e-004 
3.205e-004 2.033e+007 2.324e+013 1.000e+003 7.867e-003 1.799e-004 
3.219e-004 2.047e+007 2.324e+013 1.000e+003 7.968e-003 1.803e-004 
3.233e-004 2.063e+007 2.324e+013 1.000e+003 7.956e-003 1.806e-004 
3.246e-004 2.077e+007 2.324e+013 1.000e+003 7.991e-003 1.810e-004 
3.260e-004 2.091e+007 2.325e+013 1.000e+003 7.997e-003 1.814e-004 
3.271e-004 2.103e+007 2.325e+013 1.000e+003 7.863e-003 1.816e-004 
3.282e-004 2.115e+007 2.325e+013 1.000e+003 7.907e-003 1.819e-004 
3.292e-004 2.127e+007 2.326e+013 1.000e+003 7.970e-003 1.821e-004 
3.303e-004 2.139e+007 2.326e+013 1.000e+003 7.878e-003 1.824e-004 
3.313e-004 2.150e+007 2.326e+013 1.000e+003 7.916e-003 1.826e-004 
3.324e-004 2.162e+007 2.326e+013 1.000e+003 7.869e-003 1.829e-004 
3.335e-004 2.173e+007 2.326e+013 1.000e+003 8.259e-003 1.832e-004 
3.345e-004 2.189e+007 2.324e+013 1.000e+003 8.290e-003 1.830e-004 
3.356e-004 2.205e+007 2.322e+013 1.000e+003 8.416e-003 1.831e-004 
3.372e-004 2.215e+007 2.323e+013 1.000e+003 7.826e-003 1.840e-004 
3.389e-004 2.230e+007 2.323e+013 1.000e+003 7.812e-003 1.846e-004 
3.405e-004 2.250e+007 2.324e+013 1.000e+003 7.962e-003 1.849e-004 
3.422e-004 2.271e+007 2.324e+013 1.000e+003 7.834e-003 1.852e-004 
3.440e-004 2.292e+007 2.324e+013 1.000e+003 7.808e-003 1.854e-004 
3.457e-004 2.312e+007 2.324e+013 1.000e+003 7.953e-003 1.858e-004 
3.475e-004 2.333e+007 2.324e+013 1.000e+003 7.790e-003 1.861e-004 
3.492e-004 2.354e+007 2.324e+013 1.000e+003 7.994e-003 1.864e-004 
3.509e-004 2.375e+007 2.325e+013 1.000e+003 7.998e-003 1.866e-004 
3.526e-004 2.396e+007 2.325e+013 1.000e+003 7.891e-003 1.869e-004 
3.544e-004 2.416e+007 2.325e+013 1.000e+003 8.008e-003 1.873e-004 
3.561e-004 2.432e+007 2.325e+013 1.000e+003 7.828e-003 1.879e-004 
3.579e-004 2.449e+007 2.325e+013 1.000e+003 7.927e-003 1.884e-004 
3.596e-004 2.464e+007 2.325e+013 1.000e+003 7.957e-003 1.891e-004 
3.613e-004 2.480e+007 2.325e+013 1.000e+003 7.993e-003 1.897e-004 
3.627e-004 2.494e+007 2.326e+013 1.000e+003 7.856e-003 1.902e-004 
3.638e-004 2.491e+007 2.323e+013 1.000e+003 8.620e-003 1.915e-004 
3.654e-004 2.489e+007 2.320e+013 1.000e+003 8.371e-003 1.933e-004 
3.670e-004 2.492e+007 2.320e+013 1.000e+003 8.078e-003 1.946e-004 
3.685e-004 2.481e+007 2.320e+013 1.000e+003 8.445e-003 1.969e-004 
3.699e-004 2.480e+007 2.318e+013 1.000e+003 7.967e-003 1.984e-004 
3.714e-004 2.483e+007 2.319e+013 1.000e+003 8.000e-003 1.996e-004 
3.728e-004 2.490e+007 2.319e+013 1.000e+003 7.960e-003 2.006e-004 
3.742e-004 2.500e+007 2.319e+013 1.000e+003 7.936e-003 2.013e-004 
3.756e-004 2.512e+007 2.319e+013 1.000e+003 7.936e-003 2.018e-004 
3.773e-004 2.528e+007 2.319e+013 1.000e+003 8.072e-003 2.024e-004 
3.790e-004 2.543e+007 2.319e+013 1.000e+003 7.909e-003 2.031e-004 
3.807e-004 2.557e+007 2.319e+013 1.000e+003 7.801e-003 2.038e-004 
3.823e-004 2.569e+007 2.319e+013 1.000e+003 7.841e-003 2.046e-004 
3.841e-004 2.584e+007 2.320e+013 1.000e+003 7.967e-003 2.054e-004 
3.859e-004 2.602e+007 2.320e+013 1.000e+003 8.159e-003 2.059e-004 
3.877e-004 2.625e+007 2.322e+013 1.000e+003 7.940e-003 2.061e-004 
3.894e-004 2.652e+007 2.320e+013 1.000e+003 7.959e-003 2.060e-004 
3.912e-004 2.650e+007 2.319e+013 1.000e+003 8.262e-003 2.079e-004 
3.929e-004 2.645e+007 2.313e+013 1.000e+003 8.512e-003 2.099e-004 
3.947e-004 2.647e+007 2.314e+013 1.000e+003 7.942e-003 2.116e-004 
3.965e-004 2.642e+007 2.315e+013 1.000e+003 8.014e-003 2.137e-004 
3.982e-004 2.631e+007 2.316e+013 1.000e+003 8.481e-003 2.162e-004 
4.000e-004 2.587e+007 2.321e+013 1.000e+003 8.723e-003 2.211e-004 
4.019e-004 2.554e+007 2.323e+013 1.000e+003 8.341e-003 2.252e-004 
4.038e-004 2.529e+007 2.326e+013 1.000e+003 8.111e-003 2.288e-004 
4.056e-004 2.504e+007 2.329e+013 1.000e+003 8.129e-003 2.324e-004 
4.075e-004 2.471e+007 2.330e+013 1.000e+003 8.855e-003 2.366e-004 
4.093e-004 2.426e+007 2.335e+013 1.000e+003 8.519e-003 2.415e-004 
4.110e-004 2.406e+007 2.338e+013 1.000e+003 7.952e-003 2.446e-004 
4.126e-004 2.396e+007 2.340e+013 1.000e+003 7.905e-003 2.469e-004 
4.140e-004 2.384e+007 2.342e+013 1.000e+003 7.917e-003 2.491e-004 
4.153e-004 2.365e+007 2.345e+013 1.000e+003 8.407e-003 2.517e-004 
4.170e-004 2.350e+007 2.349e+013 1.000e+003 8.121e-003 2.544e-004 
4.189e-004 2.357e+007 2.347e+013 1.000e+003 8.885e-003 2.558e-004 
4.202e-004 2.347e+007 2.345e+013 1.000e+003 8.642e-003 2.578e-004 
4.209e-004 2.335e+007 2.345e+013 1.000e+003 9.319e-003 2.594e-004 
4.216e-004 2.332e+007 2.343e+013 1.000e+003 8.312e-003 2.603e-004 
4.224e-004 2.333e+007 2.343e+013 1.000e+003 8.518e-003 2.610e-004 
4.230e-004 2.335e+007 2.342e+013 1.000e+003 8.262e-003 2.615e-004 
4.237e-004 2.340e+007 2.341e+013 1.000e+003 8.225e-003 2.619e-004 
4.244e-004 2.345e+007 2.341e+013 1.000e+003 8.067e-003 2.622e-004 
4.251e-004 2.352e+007 2.341e+013 1.000e+003 8.270e-003 2.624e-004 
4.257e-004 2.358e+007 2.341e+013 1.000e+003 8.105e-003 2.625e-004 
4.264e-004 2.365e+007 2.341e+013 1.000e+003 8.176e-003 2.628e-004 
4.270e-004 2.372e+007 2.341e+013 1.000e+003 8.438e-003 2.629e-004 
4.275e-004 2.378e+007 2.340e+013 1.000e+003 8.485e-003 2.631e-004 
4.281e-004 2.384e+007 2.341e+013 1.000e+003 7.984e-003 2.632e-004 
4.286e-004 2.390e+007 2.341e+013 1.000e+003 8.051e-003 2.633e-004 
4.291e-004 2.396e+007 2.341e+013 1.000e+003 8.335e-003 2.634e-004 
4.297e-004 2.402e+007 2.341e+013 1.000e+003 8.391e-003 2.635e-004 
4.302e-004 2.409e+007 2.341e+013 1.000e+003 8.155e-003 2.636e-004 
4.307e-004 2.414e+007 2.341e+013 1.000e+003 7.979e-003 2.637e-004 
4.312e-004 2.420e+007 2.341e+013 1.000e+003 8.149e-003 2.638e-004 
4.317e-004 2.426e+007 2.341e+013 1.000e+003 7.859e-003 2.639e-004 
4.322e-004 2.432e+007 2.341e+013 1.000e+003 8.302e-003 2.640e-004 
4.328e-004 2.438e+007 2.341e+013 1.000e+003 8.200e-003 2.641e-004 
4.333e-004 2.444e+007 2.341e+013 1.000e+003 8.534e-003 2.642e-004 
4.338e-004 2.450e+007 2.341e+013 1.000e+003 8.357e-003 2.643e-004 
4.343e-004 2.456e+007 2.341e+013 1.000e+003 8.161e-003 2.644e-004 
4.348e-004 2.461e+007 2.341e+013 1.000e+003 8.303e-003 2.645e-004 
4.353e-004 2.467e+007 2.341e+013 1.000e+003 8.277e-003 2.647e-004 
4.358e-004 2.467e+007 2.340e+013 1.000e+003 8.443e-003 2.651e-004 
4.363e-004 2.469e+007 2.339e+013 1.000e+003 8.451e-003 2.655e-004 
4.368e-004 2.473e+007 2.339e+013 1.000e+003 8.444e-003 2.658e-004 
4.373e-004 2.477e+007 2.339e+013 1.000e+003 8.051e-003 2.660e-004 
4.378e-004 2.478e+007 2.338e+013 1.000e+003 8.732e-003 2.664e-004 
4.383e-004 2.479e+007 2.338e+013 1.000e+003 8.775e-003 2.668e-004 
4.388e-004 2.482e+007 2.339e+013 1.000e+003 8.037e-003 2.672e-004 
4.393e-004 2.485e+007 2.339e+013 1.000e+003 8.235e-003 2.674e-004 
4.398e-004 2.489e+007 2.339e+013 1.000e+003 7.830e-003 2.676e-004 
4.403e-004 2.494e+007 2.339e+013 1.000e+003 7.957e-003 2.678e-004 
4.408e-004 2.499e+007 2.339e+013 1.000e+003 8.362e-003 2.680e-004 
4.413e-004 2.504e+007 2.339e+013 1.000e+003 8.090e-003 2.681e-004 
4.418e-004 2.509e+007 2.340e+013 1.000e+003 7.923e-003 2.683e-004 
4.423e-004 2.514e+007 2.340e+013 1.000e+003 8.381e-003 2.684e-004 
4.428e-004 2.519e+007 2.340e+013 1.000e+003 8.357e-003 2.686e-004 
4.433e-004 2.524e+007 2.341e+013 1.000e+003 8.341e-003 2.687e-004 
4.438e-004 2.528e+007 2.343e+013 1.000e+003 8.241e-003 2.689e-004 
4.443e-004 2.531e+007 2.340e+013 1.000e+003 8.998e-003 2.692e-004 
4.448e-004 2.533e+007 2.340e+013 1.000e+003 8.832e-003 2.696e-004 
4.453e-004 2.536e+007 2.340e+013 1.000e+003 8.629e-003 2.699e-004 
4.458e-004 2.538e+007 2.341e+013 1.000e+003 8.630e-003 2.702e-004 
4.463e-004 2.541e+007 2.341e+013 1.000e+003 8.201e-003 2.705e-004 
4.468e-004 2.545e+007 2.341e+013 1.000e+003 8.506e-003 2.707e-004 
4.473e-004 2.550e+007 2.341e+013 1.000e+003 8.149e-003 2.709e-004 
4.478e-004 2.554e+007 2.341e+013 1.000e+003 8.443e-003 2.711e-004 
4.483e-004 2.559e+007 2.341e+013 1.000e+003 7.957e-003 2.713e-004 
4.488e-004 2.564e+007 2.342e+013 1.000e+003 8.427e-003 2.715e-004 
4.493e-004 2.569e+007 2.342e+013 1.000e+003 7.997e-003 2.716e-004 
4.498e-004 2.575e+007 2.342e+013 1.000e+003 7.859e-003 2.717e-004 
4.503e-004 2.580e+007 2.342e+013 1.000e+003 8.347e-003 2.718e-004 
4.508e-004 2.586e+007 2.342e+013 1.000e+003 8.438e-003 2.719e-004 
4.513e-004 2.591e+007 2.342e+013 1.000e+003 8.578e-003 2.720e-004 
4.518e-004 2.597e+007 2.342e+013 1.000e+003 8.323e-003 2.721e-004 
4.523e-004 2.603e+007 2.342e+013 1.000e+003 8.455e-003 2.722e-004 
4.528e-004 2.609e+007 2.342e+013 1.000e+003 8.242e-003 2.723e-004 
4.533e-004 2.615e+007 2.343e+013 1.000e+003 8.308e-003 2.723e-004 
4.538e-004 2.622e+007 2.343e+013 1.000e+003 8.149e-003 2.724e-004 
4.543e-004 2.628e+007 2.342e+013 1.000e+003 8.553e-003 2.725e-004 
4.548e-004 2.634e+007 2.343e+013 1.000e+003 7.892e-003 2.726e-004 
4.552e-004 2.640e+007 2.343e+013 1.000e+003 8.216e-003 2.727e-004 
4.557e-004 2.646e+007 2.343e+013 1.000e+003 8.157e-003 2.727e-004 
4.562e-004 2.652e+007 2.343e+013 1.000e+003 8.170e-003 2.728e-004 
4.567e-004 2.658e+007 2.343e+013 1.000e+003 7.958e-003 2.729e-004 
4.572e-004 2.664e+007 2.343e+013 1.000e+003 8.617e-003 2.729e-004 
4.577e-004 2.670e+007 2.343e+013 1.000e+003 8.571e-003 2.730e-004 
4.582e-004 2.676e+007 2.343e+013 1.000e+003 8.377e-003 2.731e-004 
4.587e-004 2.683e+007 2.343e+013 1.000e+003 8.422e-003 2.731e-004 
4.592e-004 2.689e+007 2.343e+013 1.000e+003 8.223e-003 2.732e-004 
4.597e-004 2.695e+007 2.343e+013 1.000e+003 8.696e-003 2.733e-004 
4.602e-004 2.702e+007 2.343e+013 1.000e+003 8.370e-003 2.733e-004 
4.607e-004 2.708e+007 2.343e+013 1.000e+003 8.594e-003 2.734e-004 
4.612e-004 2.714e+007 2.343e+013 1.000e+003 8.391e-003 2.735e-004 
4.617e-004 2.720e+007 2.343e+013 1.000e+003 8.206e-003 2.735e-004 
4.622e-004 2.727e+007 2.343e+013 1.000e+003 8.238e-003 2.736e-004 
4.627e-004 2.733e+007 2.343e+013 1.000e+003 8.531e-003 2.736e-004 
4.632e-004 2.739e+007 2.344e+013 1.000e+003 8.220e-003 2.737e-004 
4.637e-004 2.745e+007 2.344e+013 1.000e+003 8.450e-003 2.738e-004 
4.642e-004 2.751e+007 2.344e+013 1.000e+003 8.363e-003 2.739e-004 
4.647e-004 2.757e+007 2.344e+013 1.000e+003 8.085e-003 2.739e-004 
4.651e-004 2.763e+007 2.344e+013 1.000e+003 8.294e-003 2.740e-004 
4.656e-004 2.769e+007 2.344e+013 1.000e+003 7.988e-003 2.741e-004 
4.661e-004 2.776e+007 2.344e+013 1.000e+003 8.607e-003 2.741e-004 
4.666e-004 2.782e+007 2.344e+013 1.000e+003 8.182e-003 2.742e-004 
4.671e-004 2.789e+007 2.344e+013 1.000e+003 8.296e-003 2.742e-004 
4.676e-004 2.795e+007 2.344e+013 1.000e+003 8.035e-003 2.743e-004 
4.681e-004 2.801e+007 2.344e+013 1.000e+003 8.535e-003 2.743e-004 
4.686e-004 2.808e+007 2.344e+013 1.000e+003 8.372e-003 2.744e-004 
4.691e-004 2.814e+007 2.344e+013 1.000e+003 8.141e-003 2.744e-004 
4.696e-004 2.820e+007 2.344e+013 1.000e+003 8.270e-003 2.745e-004 
4.701e-004 2.827e+007 2.344e+013 1.000e+003 8.066e-003 2.745e-004 
4.706e-004 2.834e+007 2.344e+013 1.000e+003 8.418e-003 2.746e-004 
4.711e-004 2.840e+007 2.344e+013 1.000e+003 8.567e-003 2.746e-004 
4.716e-004 2.846e+007 2.344e+013 1.000e+003 8.310e-003 2.747e-004 
4.721e-004 2.852e+007 2.344e+013 1.000e+003 8.354e-003 2.748e-004 
4.726e-004 2.859e+007 2.344e+013 1.000e+003 8.536e-003 2.748e-004 
4.731e-004 2.865e+007 2.344e+013 1.000e+003 8.431e-003 2.749e-004 
4.735e-004 2.871e+007 2.344e+013 1.000e+003 8.220e-003 2.749e-004 
4.740e-004 2.878e+007 2.344e+013 1.000e+003 8.509e-003 2.750e-004 
4.745e-004 2.884e+007 2.344e+013 1.000e+003 8.352e-003 2.750e-004 
4.750e-004 2.890e+007 2.344e+013 1.000e+003 7.947e-003 2.751e-004 
4.755e-004 2.897e+007 2.344e+013 1.000e+003 8.407e-003 2.751e-004 
4.760e-004 2.903e+007 2.345e+013 1.000e+003 8.207e-003 2.752e-004 
4.765e-004 2.909e+007 2.345e+013 1.000e+003 8.630e-003 2.753e-004 
4.770e-004 2.916e+007 2.344e+013 1.000e+003 8.232e-003 2.753e-004 
4.775e-004 2.921e+007 2.345e+013 1.000e+003 8.646e-003 2.754e-004 
4.780e-004 2.927e+007 2.345e+013 1.000e+003 8.433e-003 2.755e-004 
4.785e-004 2.934e+007 2.345e+013 1.000e+003 8.677e-003 2.756e-004 
4.790e-004 2.940e+007 2.345e+013 1.000e+003 8.638e-003 2.756e-004 
4.795e-004 2.946e+007 2.345e+013 1.000e+003 8.327e-003 2.757e-004 
4.800e-004 2.952e+007 2.345e+013 1.000e+003 8.335e-003 2.757e-004 
4.805e-004 2.959e+007 2.345e+013 1.000e+003 8.430e-003 2.758e-004 
4.810e-004 2.965e+007 2.345e+013 1.000e+003 8.586e-003 2.759e-004 
4.814e-004 2.971e+007 2.345e+013 1.000e+003 8.156e-003 2.759e-004 
4.819e-004 2.977e+007 2.345e+013 1.000e+003 8.266e-003 2.760e-004 
4.824e-004 2.984e+007 2.345e+013 1.000e+003 8.313e-003 2.760e-004 
4.829e-004 2.990e+007 2.345e+013 1.000e+003 8.453e-003 2.761e-004 
4.834e-004 2.996e+007 2.345e+013 1.000e+003 7.898e-003 2.761e-004 
4.839e-004 3.002e+007 2.345e+013 1.000e+003 8.630e-003 2.762e-004 
4.844e-004 3.009e+007 2.345e+013 1.000e+003 8.566e-003 2.763e-004 
4.849e-004 3.014e+007 2.345e+013 1.000e+003 8.285e-003 2.763e-004 
4.853e-004 3.021e+007 2.345e+013 1.000e+003 8.312e-003 2.764e-004 
4.858e-004 3.027e+007 2.345e+013 1.000e+003 8.325e-003 2.764e-004 
4.863e-004 3.033e+007 2.345e+013 1.000e+003 8.305e-003 2.765e-004 
4.868e-004 3.039e+007 2.342e+013 1.000e+003 8.193e-003 2.766e-004 
4.874e-004 3.042e+007 2.340e+013 1.000e+003 8.611e-003 2.770e-004 
4.880e-004 3.044e+007 2.339e+013 1.000e+003 8.246e-003 2.774e-004 
4.886e-004 3.042e+007 2.339e+013 1.000e+003 8.393e-003 2.781e-004 
4.892e-004 3.039e+007 2.339e+013 1.000e+003 8.221e-003 2.790e-004 
4.898e-004 3.040e+007 2.340e+013 1.000e+003 8.140e-003 2.795e-004 
4.904e-004 3.044e+007 2.340e+013 1.000e+003 8.034e-003 2.798e-004 
4.910e-004 3.048e+007 2.341e+013 1.000e+003 7.962e-003 2.801e-004 
4.916e-004 3.053e+007 2.341e+013 1.000e+003 7.945e-003 2.804e-004 
4.922e-004 3.059e+007 2.341e+013 1.000e+003 7.862e-003 2.806e-004 
4.928e-004 3.065e+007 2.341e+013 1.000e+003 7.841e-003 2.807e-004 
4.934e-004 3.072e+007 2.342e+013 1.000e+003 7.914e-003 2.809e-004 
4.940e-004 3.079e+007 2.342e+013 1.000e+003 8.033e-003 2.810e-004 
4.946e-004 3.086e+007 2.342e+013 1.000e+003 7.862e-003 2.811e-004 
4.952e-004 3.093e+007 2.342e+013 1.000e+003 7.831e-003 2.812e-004 
4.958e-004 3.100e+007 2.342e+013 1.000e+003 7.878e-003 2.813e-004 
4.964e-004 3.108e+007 2.342e+013 1.000e+003 7.871e-003 2.814e-004 
4.970e-004 3.115e+007 2.342e+013 1.000e+003 7.871e-003 2.815e-004 
4.976e-004 3.122e+007 2.343e+013 1.000e+003 7.882e-003 2.816e-004 
4.982e-004 3.130e+007 2.343e+013 1.000e+003 7.912e-003 2.817e-004 
4.988e-004 3.137e+007 2.343e+013 1.000e+003 7.871e-003 2.818e-004 
4.994e-004 3.145e+007 2.343e+013 1.000e+003 7.949e-003 2.818e-004 
5.000e-004 3.152e+007 2.343e+013 1.000e+003 7.888e-003 2.819e-004 
5.006e-004 3.160e+007 2.343e+013 1.000e+003 7.850e-003 2.820e-004 
5.012e-004 3.167e+007 2.343e+013 1.000e+003 7.890e-003 2.821e-004 
5.018e-004 3.175e+007 2.343e+013 1.000e+003 7.869e-003 2.822e-004 
5.024e-004 3.182e+007 2.343e+013 1.000e+003 7.879e-003 2.822e-004 
5.030e-004 3.190e+007 2.343e+013 1.000e+003 7.908e-003 2.823e-004 
5.036e-004 3.197e+007 2.343e+013 1.000e+003 7.799e-003 2.824e-004 
5.042e-004 3.205e+007 2.343e+013 1.000e+003 7.867e-003 2.825e-004 
5.048e-004 3.212e+007 2.344e+013 1.000e+003 7.838e-003 2.826e-004 
5.054e-004 3.220e+007 2.344e+013 1.000e+003 7.847e-003 2.827e-004 
5.060e-004 3.228e+007 2.344e+013 1.000e+003 7.972e-003 2.827e-004 
5.066e-004 3.235e+007 2.344e+013 1.000e+003 7.856e-003 2.828e-004 
5.072e-004 3.243e+007 2.344e+013 1.000e+003 7.856e-003 2.829e-004 
5.078e-004 3.250e+007 2.344e+013 1.000e+003 7.910e-003 2.830e-004 
5.084e-004 3.258e+007 2.344e+013 1.000e+003 7.865e-003 2.831e-004 
5.090e-004 3.265e+007 2.344e+013 1.000e+003 7.976e-003 2.832e-004 
5.096e-004 3.273e+007 2.344e+013 1.000e+003 7.953e-003 2.833e-004 
5.103e-004 3.280e+007 2.344e+013 1.000e+003 8.054e-003 2.833e-004 
5.109e-004 3.288e+007 2.344e+013 1.000e+003 7.910e-003 2.834e-004 
5.115e-004 3.295e+007 2.344e+013 1.000e+003 7.889e-003 2.836e-004 
5.121e-004 3.301e+007 2.344e+013 1.000e+003 7.947e-003 2.838e-004 
5.127e-004 3.306e+007 2.344e+013 1.000e+003 8.061e-003 2.840e-004 
5.134e-004 3.311e+007 2.345e+013 1.000e+003 7.934e-003 2.844e-004 
5.140e-004 3.314e+007 2.345e+013 1.000e+003 7.960e-003 2.847e-004 
5.146e-004 3.317e+007 2.345e+013 1.000e+003 7.940e-003 2.851e-004 
5.152e-004 3.320e+007 2.345e+013 1.000e+003 8.049e-003 2.856e-004 
5.159e-004 3.322e+007 2.346e+013 1.000e+003 7.941e-003 2.861e-004 
5.165e-004 3.304e+007 2.344e+013 1.000e+003 9.262e-003 2.879e-004 
5.171e-004 3.277e+007 2.346e+013 1.000e+003 9.012e-003 2.905e-004 
5.177e-004 3.261e+007 2.348e+013 1.000e+003 8.385e-003 2.922e-004 
5.184e-004 3.254e+007 2.349e+013 1.000e+003 8.259e-003 2.933e-004 
5.190e-004 3.253e+007 2.350e+013 1.000e+003 7.891e-003 2.940e-004 
5.197e-004 3.254e+007 2.350e+013 1.000e+003 7.975e-003 2.945e-004 
5.203e-004 3.257e+007 2.351e+013 1.000e+003 7.921e-003 2.950e-004 
5.210e-004 3.261e+007 2.351e+013 1.000e+003 7.871e-003 2.954e-004 
5.216e-004 3.266e+007 2.351e+013 1.000e+003 7.979e-003 2.957e-004 
5.223e-004 3.271e+007 2.351e+013 1.000e+003 7.977e-003 2.960e-004 
5.229e-004 3.276e+007 2.351e+013 1.000e+003 7.865e-003 2.963e-004 
5.236e-004 3.282e+007 2.351e+013 1.000e+003 7.896e-003 2.966e-004 
5.242e-004 3.287e+007 2.351e+013 1.000e+003 7.974e-003 2.968e-004 
5.249e-004 3.293e+007 2.352e+013 1.000e+003 7.865e-003 2.971e-004 
5.256e-004 3.299e+007 2.352e+013 1.000e+003 7.946e-003 2.973e-004 
5.262e-004 3.306e+007 2.349e+013 1.000e+003 8.433e-003 2.975e-004 
5.269e-004 3.308e+007 2.348e+013 1.000e+003 8.017e-003 2.980e-004 
5.276e-004 3.312e+007 2.348e+013 1.000e+003 7.863e-003 2.985e-004 
5.282e-004 3.317e+007 2.348e+013 1.000e+003 7.889e-003 2.988e-004 
5.289e-004 3.323e+007 2.349e+013 1.000e+003 7.908e-003 2.991e-004 
5.296e-004 3.329e+007 2.349e+013 1.000e+003 7.929e-003 2.993e-004 
5.303e-004 3.336e+007 2.349e+013 1.000e+003 7.891e-003 2.996e-004 
5.310e-004 3.341e+007 2.349e+013 1.000e+003 7.906e-003 2.999e-004 
5.317e-004 3.344e+007 2.349e+013 1.000e+003 7.947e-003 3.004e-004 
5.324e-004 3.348e+007 2.349e+013 1.000e+003 7.892e-003 3.008e-004 
5.331e-004 3.352e+007 2.350e+013 1.000e+003 7.882e-003 3.012e-004 
5.338e-004 3.357e+007 2.350e+013 1.000e+003 7.809e-003 3.015e-004 
5.345e-004 3.362e+007 2.350e+013 1.000e+003 7.856e-003 3.019e-004 
5.351e-004 3.368e+007 2.350e+013 1.000e+003 7.882e-003 3.022e-004 
5.358e-004 3.374e+007 2.350e+013 1.000e+003 7.986e-003 3.024e-004 
5.365e-004 3.380e+007 2.350e+013 1.000e+003 7.825e-003 3.027e-004 
5.372e-004 3.386e+007 2.350e+013 1.000e+003 7.850e-003 3.030e-004 
5.379e-004 3.391e+007 2.350e+013 1.000e+003 7.824e-003 3.034e-004 
5.386e-004 3.397e+007 2.350e+013 1.000e+003 7.988e-003 3.037e-004 
5.393e-004 3.402e+007 2.350e+013 1.000e+003 7.942e-003 3.040e-004 
5.400e-004 3.407e+007 2.350e+013 1.000e+003 7.812e-003 3.043e-004 
5.407e-004 3.412e+007 2.350e+013 1.000e+003 7.871e-003 3.047e-004 
5.415e-004 3.417e+007 2.350e+013 1.000e+003 7.880e-003 3.051e-004 
5.422e-004 3.423e+007 2.350e+013 1.000e+003 7.812e-003 3.054e-004 
5.429e-004 3.429e+007 2.350e+013 1.000e+003 7.849e-003 3.057e-004 
5.436e-004 3.436e+007 2.351e+013 1.000e+003 7.904e-003 3.059e-004 
5.443e-004 3.443e+007 2.351e+013 1.000e+003 7.825e-003 3.062e-004 
5.451e-004 3.451e+007 2.351e+013 1.000e+003 7.817e-003 3.064e-004 
5.458e-004 3.459e+007 2.351e+013 1.000e+003 7.909e-003 3.065e-004 
5.465e-004 3.467e+007 2.351e+013 1.000e+003 7.938e-003 3.067e-004 
5.473e-004 3.475e+007 2.352e+013 1.000e+003 7.847e-003 3.069e-004 
5.480e-004 3.483e+007 2.352e+013 1.000e+003 7.868e-003 3.071e-004 
5.488e-004 3.492e+007 2.352e+013 1.000e+003 7.843e-003 3.073e-004 
5.496e-004 3.500e+007 2.352e+013 1.000e+003 7.958e-003 3.074e-004 
5.503e-004 3.508e+007 2.352e+013 1.000e+003 7.835e-003 3.076e-004 
5.511e-004 3.517e+007 2.352e+013 1.000e+003 7.790e-003 3.078e-004 
5.518e-004 3.525e+007 2.353e+013 1.000e+003 7.859e-003 3.079e-004 
5.525e-004 3.534e+007 2.353e+013 1.000e+003 7.832e-003 3.081e-004 
5.533e-004 3.542e+007 2.353e+013 1.000e+003 7.825e-003 3.083e-004 
5.541e-004 3.551e+007 2.353e+013 1.000e+003 7.823e-003 3.085e-004 
5.549e-004 3.560e+007 2.353e+013 1.000e+003 7.855e-003 3.086e-004 
5.557e-004 3.569e+007 2.354e+013 1.000e+003 7.914e-003 3.089e-004 
5.566e-004 3.578e+007 2.354e+013 1.000e+003 7.881e-003 3.091e-004 
5.574e-004 3.586e+007 2.354e+013 1.000e+003 7.914e-003 3.093e-004 
5.582e-004 3.595e+007 2.354e+013 1.000e+003 7.903e-003 3.095e-004 
5.591e-004 3.604e+007 2.355e+013 1.000e+003 7.905e-003 3.098e-004 
5.598e-004 3.611e+007 2.355e+013 1.000e+003 8.053e-003 3.100e-004 
5.606e-004 3.618e+007 2.355e+013 1.000e+003 7.813e-003 3.103e-004 
5.613e-004 3.623e+007 2.356e+013 1.000e+003 7.845e-003 3.107e-004 
5.621e-004 3.626e+007 2.358e+013 1.000e+003 7.824e-003 3.112e-004 
5.628e-004 3.626e+007 2.359e+013 1.000e+003 8.421e-003 3.120e-004 
5.635e-004 3.617e+007 2.357e+013 1.000e+003 8.444e-003 3.133e-004 
5.644e-004 3.601e+007 2.359e+013 1.000e+003 8.481e-003 3.154e-004 
5.653e-004 3.585e+007 2.361e+013 1.000e+003 8.463e-003 3.173e-004 
5.660e-004 3.574e+007 2.363e+013 1.000e+003 8.140e-003 3.188e-004 
5.671e-004 3.563e+007 2.365e+013 1.000e+003 8.150e-003 3.206e-004 
5.680e-004 3.559e+007 2.366e+013 1.000e+003 7.808e-003 3.218e-004 
5.687e-004 3.562e+007 2.367e+013 1.000e+003 7.882e-003 3.223e-004 
5.696e-004 3.568e+007 2.367e+013 1.000e+003 7.830e-003 3.228e-004 
5.705e-004 3.575e+007 2.368e+013 1.000e+003 7.821e-003 3.232e-004 
5.713e-004 3.582e+007 2.368e+013 1.000e+003 7.843e-003 3.235e-004 
5.720e-004 3.589e+007 2.368e+013 1.000e+003 8.006e-003 3.238e-004 
5.729e-004 3.598e+007 2.368e+013 1.000e+003 7.932e-003 3.240e-004 
5.737e-004 3.607e+007 2.368e+013 1.000e+003 7.839e-003 3.242e-004 
5.746e-004 3.617e+007 2.368e+013 1.000e+003 7.863e-003 3.244e-004 
5.754e-004 3.626e+007 2.368e+013 1.000e+003 7.816e-003 3.246e-004 
5.762e-004 3.635e+007 2.368e+013 1.000e+003 7.915e-003 3.248e-004 
5.771e-004 3.646e+007 2.368e+013 1.000e+003 7.823e-003 3.249e-004 
5.779e-004 3.655e+007 2.368e+013 1.000e+003 7.888e-003 3.251e-004 
5.788e-004 3.666e+007 2.369e+013 1.000e+003 7.808e-003 3.252e-004 
5.796e-004 3.675e+007 2.369e+013 1.000e+003 7.874e-003 3.254e-004 
5.804e-004 3.684e+007 2.369e+013 1.000e+003 7.859e-003 3.255e-004 
5.813e-004 3.694e+007 2.369e+013 1.000e+003 7.876e-003 3.257e-004 
5.822e-004 3.705e+007 2.369e+013 1.000e+003 8.003e-003 3.259e-004 
5.831e-004 3.716e+007 2.370e+013 1.000e+003 8.049e-003 3.261e-004 
5.841e-004 3.729e+007 2.368e+013 1.000e+003 8.243e-003 3.261e-004 
5.850e-004 3.742e+007 2.368e+013 1.000e+003 7.991e-003 3.262e-004 
5.859e-004 3.753e+007 2.368e+013 1.000e+003 7.970e-003 3.263e-004 
5.868e-004 3.764e+007 2.368e+013 1.000e+003 7.915e-003 3.265e-004 
5.878e-004 3.775e+007 2.369e+013 1.000e+003 8.031e-003 3.266e-004 
5.886e-004 3.786e+007 2.369e+013 1.000e+003 7.846e-003 3.267e-004 
5.895e-004 3.797e+007 2.369e+013 1.000e+003 7.985e-003 3.269e-004 
5.904e-004 3.807e+007 2.370e+013 1.000e+003 7.896e-003 3.270e-004 
5.912e-004 3.809e+007 2.368e+013 1.000e+003 8.031e-003 3.277e-004 
5.921e-004 3.817e+007 2.369e+013 1.000e+003 7.897e-003 3.281e-004 
5.929e-004 3.828e+007 2.369e+013 1.000e+003 8.030e-003 3.281e-004 
5.938e-004 3.839e+007 2.369e+013 1.000e+003 7.909e-003 3.283e-004 
5.947e-004 3.835e+007 2.369e+013 1.000e+003 8.276e-003 3.294e-004 
5.954e-004 3.828e+007 2.369e+013 1.000e+003 7.915e-003 3.306e-004 
5.962e-004 3.826e+007 2.370e+013 1.000e+003 7.819e-003 3.316e-004 
5.971e-004 3.829e+007 2.370e+013 1.000e+003 7.854e-003 3.323e-004 
5.980e-004 3.834e+007 2.371e+013 1.000e+003 7.945e-003 3.327e-004 
5.989e-004 3.842e+007 2.371e+013 1.000e+003 8.057e-003 3.331e-004 
5.997e-004 3.849e+007 2.372e+013 1.000e+003 7.949e-003 3.335e-004 
6.007e-004 3.859e+007 2.372e+013 1.000e+003 7.982e-003 3.338e-004 
6.016e-004 3.868e+007 2.372e+013 1.000e+003 7.949e-003 3.340e-004 
6.025e-004 3.877e+007 2.373e+013 1.000e+003 7.902e-003 3.343e-004 
6.034e-004 3.883e+007 2.373e+013 1.000e+003 7.965e-003 3.347e-004 
6.042e-004 3.885e+007 2.373e+013 1.000e+003 7.922e-003 3.355e-004 
6.051e-004 3.886e+007 2.373e+013 1.000e+003 8.005e-003 3.363e-004 
6.059e-004 3.889e+007 2.374e+013 1.000e+003 8.014e-003 3.369e-004 
6.068e-004 3.892e+007 2.375e+013 1.000e+003 7.878e-003 3.376e-004 
6.076e-004 3.896e+007 2.375e+013 1.000e+003 7.897e-003 3.381e-004 
6.084e-004 3.902e+007 2.376e+013 1.000e+003 8.433e-003 3.385e-004 
6.093e-004 3.909e+007 2.376e+013 1.000e+003 7.890e-003 3.389e-004 
6.101e-004 3.916e+007 2.377e+013 1.000e+003 7.943e-003 3.392e-004 
6.109e-004 3.923e+007 2.377e+013 1.000e+003 7.999e-003 3.395e-004 
6.118e-004 3.931e+007 2.378e+013 1.000e+003 7.819e-003 3.398e-004 
6.125e-004 3.938e+007 2.378e+013 1.000e+003 7.912e-003 3.401e-004 
6.133e-004 3.946e+007 2.378e+013 1.000e+003 8.017e-003 3.403e-004 
6.142e-004 3.956e+007 2.379e+013 1.000e+003 8.013e-003 3.406e-004 
6.151e-004 3.966e+007 2.379e+013 1.000e+003 7.974e-003 3.408e-004 
6.158e-004 3.974e+007 2.379e+013 1.000e+003 7.809e-003 3.409e-004 
6.167e-004 3.984e+007 2.379e+013 1.000e+003 7.937e-003 3.411e-004 
6.176e-004 3.994e+007 2.380e+013 1.000e+003 7.940e-003 3.413e-004 
6.184e-004 4.004e+007 2.380e+013 1.000e+003 7.913e-003 3.414e-004 
6.193e-004 4.014e+007 2.380e+013 1.000e+003 7.924e-003 3.416e-004 
6.201e-004 4.022e+007 2.380e+013 1.000e+003 7.855e-003 3.418e-004 
6.209e-004 4.032e+007 2.381e+013 1.000e+003 7.848e-003 3.420e-004 
6.217e-004 4.041e+007 2.381e+013 1.000e+003 7.915e-003 3.422e-004 
6.225e-004 4.050e+007 2.381e+013 1.000e+003 8.038e-003 3.424e-004 
6.234e-004 4.060e+007 2.381e+013 1.000e+003 8.035e-003 3.425e-004 
6.241e-004 4.069e+007 2.382e+013 1.000e+003 7.869e-003 3.427e-004 
6.250e-004 4.079e+007 2.382e+013 1.000e+003 7.790e-003 3.428e-004 
6.258e-004 4.089e+007 2.382e+013 1.000e+003 7.790e-003 3.429e-004 
6.265e-004 4.097e+007 2.382e+013 1.000e+003 8.043e-003 3.431e-004 
6.274e-004 4.107e+007 2.382e+013 1.000e+003 7.913e-003 3.433e-004 
6.281e-004 4.116e+007 2.383e+013 1.000e+003 7.929e-003 3.434e-004 
6.289e-004 4.125e+007 2.383e+013 1.000e+003 8.019e-003 3.436e-004 
6.297e-004 4.135e+007 2.383e+013 1.000e+003 8.017e-003 3.437e-004 
6.305e-004 4.143e+007 2.383e+013 1.000e+003 7.971e-003 3.439e-004 
6.313e-004 4.152e+007 2.383e+013 1.000e+003 7.876e-003 3.441e-004 
6.321e-004 4.160e+007 2.384e+013 1.000e+003 7.979e-003 3.443e-004 
6.328e-004 4.167e+007 2.384e+013 1.000e+003 8.008e-003 3.446e-004 
6.337e-004 4.175e+007 2.385e+013 1.000e+003 7.984e-003 3.448e-004 
6.344e-004 4.182e+007 2.385e+013 1.000e+003 7.933e-003 3.451e-004 
6.352e-004 4.188e+007 2.386e+013 1.000e+003 7.988e-003 3.455e-004 
6.360e-004 4.192e+007 2.386e+013 1.000e+003 8.043e-003 3.460e-004 
6.367e-004 4.192e+007 2.388e+013 1.000e+003 8.063e-003 3.468e-004 
6.375e-004 4.195e+007 2.389e+013 1.000e+003 7.876e-003 3.473e-004 
6.383e-004 4.200e+007 2.389e+013 1.000e+003 8.044e-003 3.478e-004 
6.390e-004 4.206e+007 2.390e+013 1.000e+003 7.984e-003 3.481e-004 
6.398e-004 4.213e+007 2.391e+013 1.000e+003 7.981e-003 3.484e-004 
6.406e-004 4.221e+007 2.391e+013 1.000e+003 7.802e-003 3.486e-004 
6.413e-004 4.189e+007 2.377e+013 1.000e+003 1.181e-002 3.516e-004 
6.421e-004 4.167e+007 2.375e+013 1.000e+003 8.877e-003 3.539e-004 
6.429e-004 4.155e+007 2.378e+013 1.000e+003 8.335e-003 3.555e-004 
6.437e-004 4.133e+007 2.375e+013 1.000e+003 9.823e-003 3.578e-004 
6.444e-004 4.077e+007 2.373e+013 1.000e+003 9.750e-003 3.624e-004 
6.452e-004 4.023e+007 2.374e+013 1.000e+003 9.926e-003 3.669e-004 
6.459e-004 3.974e+007 2.376e+013 1.000e+003 9.930e-003 3.710e-004 
6.467e-004 3.923e+007 2.379e+013 1.000e+003 9.874e-003 3.753e-004 
6.474e-004 3.878e+007 2.382e+013 1.000e+003 9.550e-003 3.792e-004 
6.482e-004 3.843e+007 2.386e+013 1.000e+003 9.789e-003 3.823e-004 
6.491e-004 3.806e+007 2.375e+013 1.000e+003 9.141e-003 3.858e-004 
6.501e-004 3.781e+007 2.368e+013 1.000e+003 1.010e-002 3.886e-004 
6.511e-004 3.739e+007 2.367e+013 1.000e+003 8.898e-003 3.925e-004 
6.519e-004 3.720e+007 2.367e+013 1.000e+003 8.437e-003 3.946e-004 
6.528e-004 3.709e+007 2.368e+013 1.000e+003 8.176e-003 3.962e-004 
6.538e-004 3.704e+007 2.369e+013 1.000e+003 8.173e-003 3.976e-004 
6.548e-004 3.704e+007 2.369e+013 1.000e+003 7.924e-003 3.986e-004 
6.558e-004 3.706e+007 2.370e+013 1.000e+003 7.933e-003 3.994e-004 
6.567e-004 3.710e+007 2.371e+013 1.000e+003 7.914e-003 4.001e-004 
6.576e-004 3.716e+007 2.371e+013 1.000e+003 7.890e-003 4.006e-004 
6.585e-004 3.720e+007 2.372e+013 1.000e+003 7.829e-003 4.011e-004 
6.593e-004 3.726e+007 2.372e+013 1.000e+003 8.009e-003 4.016e-004 
6.601e-004 3.732e+007 2.373e+013 1.000e+003 7.942e-003 4.020e-004 
6.610e-004 3.739e+007 2.373e+013 1.000e+003 7.909e-003 4.024e-004 
6.618e-004 3.745e+007 2.373e+013 1.000e+003 7.841e-003 4.027e-004 
6.626e-004 3.752e+007 2.374e+013 1.000e+003 7.903e-003 4.030e-004 
6.634e-004 3.760e+007 2.374e+013 1.000e+003 7.904e-003 4.033e-004 
6.642e-004 3.768e+007 2.374e+013 1.000e+003 7.886e-003 4.036e-004 
6.650e-004 3.775e+007 2.375e+013 1.000e+003 7.850e-003 4.039e-004 
6.658e-004 3.783e+007 2.375e+013 1.000e+003 7.809e-003 4.041e-004 
6.666e-004 3.791e+007 2.375e+013 1.000e+003 7.896e-003 4.044e-004 
6.674e-004 3.798e+007 2.375e+013 1.000e+003 7.861e-003 4.046e-004 
6.682e-004 3.807e+007 2.376e+013 1.000e+003 7.954e-003 4.049e-004 
6.691e-004 3.819e+007 2.376e+013 1.000e+003 8.207e-003 4.050e-004 
6.700e-004 3.829e+007 2.376e+013 1.000e+003 7.921e-003 4.052e-004 
6.710e-004 3.839e+007 2.376e+013 1.000e+003 8.020e-003 4.054e-004 
6.719e-004 3.850e+007 2.377e+013 1.000e+003 8.086e-003 4.056e-004 
6.728e-004 3.860e+007 2.377e+013 1.000e+003 7.813e-003 4.058e-004 
6.737e-004 3.870e+007 2.376e+013 1.000e+003 8.343e-003 4.060e-004 
6.746e-004 3.879e+007 2.375e+013 1.000e+003 8.079e-003 4.063e-004 
6.755e-004 3.890e+007 2.375e+013 1.000e+003 7.908e-003 4.064e-004 
6.763e-004 3.901e+007 2.375e+013 1.000e+003 7.860e-003 4.065e-004 
6.772e-004 3.912e+007 2.375e+013 1.000e+003 7.868e-003 4.065e-004 
6.780e-004 3.924e+007 2.375e+013 1.000e+003 7.913e-003 4.066e-004 
6.788e-004 3.935e+007 2.375e+013 1.000e+003 7.859e-003 4.066e-004 
6.796e-004 3.945e+007 2.375e+013 1.000e+003 7.858e-003 4.067e-004 
6.804e-004 3.955e+007 2.375e+013 1.000e+003 7.939e-003 4.068e-004 
6.811e-004 3.964e+007 2.375e+013 1.000e+003 7.934e-003 4.069e-004 
6.818e-004 3.973e+007 2.375e+013 1.000e+003 7.881e-003 4.070e-004 
6.826e-004 3.983e+007 2.375e+013 1.000e+003 7.852e-003 4.071e-004 
6.833e-004 3.992e+007 2.375e+013 1.000e+003 7.902e-003 4.072e-004 
6.840e-004 4.001e+007 2.375e+013 1.000e+003 7.836e-003 4.072e-004 
6.847e-004 4.010e+007 2.375e+013 1.000e+003 7.900e-003 4.073e-004 
6.854e-004 4.019e+007 2.376e+013 1.000e+003 7.904e-003 4.074e-004 
6.862e-004 4.028e+007 2.376e+013 1.000e+003 7.835e-003 4.075e-004 
6.869e-004 4.037e+007 2.376e+013 1.000e+003 7.826e-003 4.076e-004 
6.877e-004 4.048e+007 2.376e+013 1.000e+003 8.040e-003 4.077e-004 
6.885e-004 4.059e+007 2.376e+013 1.000e+003 7.902e-003 4.078e-004 
6.894e-004 4.070e+007 2.376e+013 1.000e+003 7.815e-003 4.079e-004 
6.902e-004 4.081e+007 2.376e+013 1.000e+003 8.126e-003 4.080e-004 
6.911e-004 4.092e+007 2.377e+013 1.000e+003 7.961e-003 4.080e-004 
6.919e-004 4.102e+007 2.377e+013 1.000e+003 7.931e-003 4.081e-004 
6.927e-004 4.113e+007 2.377e+013 1.000e+003 7.812e-003 4.082e-004 
6.935e-004 4.122e+007 2.377e+013 1.000e+003 7.993e-003 4.083e-004 
6.943e-004 4.133e+007 2.377e+013 1.000e+003 7.983e-003 4.084e-004 
6.951e-004 4.143e+007 2.377e+013 1.000e+003 7.972e-003 4.085e-004 
6.960e-004 4.154e+007 2.377e+013 1.000e+003 7.912e-003 4.086e-004 
6.968e-004 4.164e+007 2.378e+013 1.000e+003 7.989e-003 4.087e-004 
6.975e-004 4.174e+007 2.378e+013 1.000e+003 7.873e-003 4.088e-004 
6.983e-004 4.184e+007 2.378e+013 1.000e+003 7.848e-003 4.089e-004 
6.990e-004 4.193e+007 2.378e+013 1.000e+003 7.929e-003 4.090e-004 
6.997e-004 4.202e+007 2.378e+013 1.000e+003 7.833e-003 4.091e-004 
7.004e-004 4.210e+007 2.378e+013 1.000e+003 7.892e-003 4.092e-004 
7.011e-004 4.219e+007 2.378e+013 1.000e+003 7.882e-003 4.093e-004 
7.017e-004 4.227e+007 2.379e+013 1.000e+003 7.881e-003 4.094e-004 
7.024e-004 4.235e+007 2.379e+013 1.000e+003 7.927e-003 4.095e-004 
7.031e-004 4.244e+007 2.379e+013 1.000e+003 7.863e-003 4.096e-004 
7.038e-004 4.253e+007 2.379e+013 1.000e+003 7.832e-003 4.097e-004 
7.045e-004 4.261e+007 2.379e+013 1.000e+003 7.922e-003 4.098e-004 
7.052e-004 4.270e+007 2.379e+013 1.000e+003 7.878e-003 4.099e-004 
7.059e-004 4.278e+007 2.379e+013 1.000e+003 7.894e-003 4.100e-004 
7.066e-004 4.286e+007 2.380e+013 1.000e+003 7.885e-003 4.101e-004 
7.073e-004 4.295e+007 2.380e+013 1.000e+003 7.954e-003 4.102e-004 
7.080e-004 4.303e+007 2.380e+013 1.000e+003 7.874e-003 4.103e-004 
7.086e-004 4.310e+007 2.380e+013 1.000e+003 7.798e-003 4.105e-004 
7.093e-004 4.318e+007 2.380e+013 1.000e+003 7.921e-003 4.106e-004 
7.100e-004 4.326e+007 2.380e+013 1.000e+003 8.002e-003 4.108e-004 
7.108e-004 4.335e+007 2.381e+013 1.000e+003 8.027e-003 4.109e-004 
7.115e-004 4.345e+007 2.381e+013 1.000e+003 7.949e-003 4.110e-004 
7.123e-004 4.355e+007 2.381e+013 1.000e+003 7.939e-003 4.111e-004 
7.131e-004 4.364e+007 2.381e+013 1.000e+003 8.013e-003 4.113e-004 
7.139e-004 4.374e+007 2.381e+013 1.000e+003 8.007e-003 4.114e-004 
7.147e-004 4.384e+007 2.382e+013 1.000e+003 8.000e-003 4.115e-004 
7.155e-004 4.393e+007 2.382e+013 1.000e+003 7.964e-003 4.116e-004 
7.162e-004 4.402e+007 2.382e+013 1.000e+003 7.831e-003 4.118e-004 
7.170e-004 4.411e+007 2.382e+013 1.000e+003 7.790e-003 4.119e-004 
7.177e-004 4.419e+007 2.382e+013 1.000e+003 7.985e-003 4.120e-004 
7.185e-004 4.428e+007 2.383e+013 1.000e+003 7.902e-003 4.122e-004 
7.192e-004 4.437e+007 2.383e+013 1.000e+003 7.971e-003 4.123e-004 
7.200e-004 4.446e+007 2.383e+013 1.000e+003 7.926e-003 4.125e-004 
7.207e-004 4.454e+007 2.383e+013 1.000e+003 7.913e-003 4.126e-004 
7.214e-004 4.463e+007 2.383e+013 1.000e+003 7.853e-003 4.127e-004 
7.221e-004 4.471e+007 2.384e+013 1.000e+003 7.835e-003 4.128e-004 
7.231e-004 4.483e+007 2.384e+013 1.000e+003 7.884e-003 4.130e-004 
7.243e-004 4.498e+007 2.384e+013 1.000e+003 7.928e-003 4.132e-004 
7.255e-004 4.513e+007 2.384e+013 1.000e+003 7.797e-003 4.134e-004 
7.268e-004 4.528e+007 2.385e+013 1.000e+003 7.968e-003 4.136e-004 
7.280e-004 4.543e+007 2.385e+013 1.000e+003 7.882e-003 4.138e-004 
7.293e-004 4.558e+007 2.386e+013 1.000e+003 7.832e-003 4.140e-004 
7.305e-004 4.573e+007 2.386e+013 1.000e+003 7.876e-003 4.142e-004 
7.319e-004 4.590e+007 2.386e+013 1.000e+003 7.858e-003 4.144e-004 
7.332e-004 4.606e+007 2.387e+013 1.000e+003 7.835e-003 4.146e-004 
7.346e-004 4.621e+007 2.387e+013 1.000e+003 7.900e-003 4.149e-004 
7.359e-004 4.637e+007 2.387e+013 1.000e+003 8.042e-003 4.151e-004 
7.372e-004 4.653e+007 2.388e+013 1.000e+003 7.934e-003 4.154e-004 
7.385e-004 4.668e+007 2.388e+013 1.000e+003 7.983e-003 4.156e-004 
7.398e-004 4.683e+007 2.389e+013 1.000e+003 7.956e-003 4.159e-004 
7.412e-004 4.699e+007 2.389e+013 1.000e+003 7.942e-003 4.161e-004 
7.425e-004 4.714e+007 2.390e+013 1.000e+003 8.027e-003 4.164e-004 
7.438e-004 4.730e+007 2.390e+013 1.000e+003 8.020e-003 4.166e-004 
7.450e-004 4.745e+007 2.390e+013 1.000e+003 7.966e-003 4.168e-004 
7.463e-004 4.761e+007 2.391e+013 1.000e+003 7.855e-003 4.170e-004 
7.475e-004 4.776e+007 2.391e+013 1.000e+003 7.993e-003 4.172e-004 
7.487e-004 4.790e+007 2.391e+013 1.000e+003 7.978e-003 4.174e-004 
7.499e-004 4.804e+007 2.392e+013 1.000e+003 7.829e-003 4.176e-004 
7.512e-004 4.819e+007 2.392e+013 1.000e+003 8.027e-003 4.179e-004 
7.524e-004 4.832e+007 2.392e+013 1.000e+003 7.986e-003 4.181e-004 
7.536e-004 4.847e+007 2.393e+013 1.000e+003 7.963e-003 4.183e-004 
7.548e-004 4.861e+007 2.393e+013 1.000e+003 7.818e-003 4.186e-004 
7.559e-004 4.874e+007 2.393e+013 1.000e+003 7.856e-003 4.188e-004 
7.571e-004 4.888e+007 2.394e+013 1.000e+003 7.973e-003 4.190e-004 
7.582e-004 4.896e+007 2.394e+013 1.000e+003 7.925e-003 4.195e-004 
7.593e-004 4.907e+007 2.394e+013 1.000e+003 7.998e-003 4.199e-004 
7.605e-004 4.919e+007 2.394e+013 1.000e+003 7.994e-003 4.202e-004 
7.616e-004 4.911e+007 2.392e+013 1.000e+003 8.228e-003 4.219e-004 
7.628e-004 4.908e+007 2.392e+013 1.000e+003 7.827e-003 4.233e-004 
7.640e-004 4.913e+007 2.393e+013 1.000e+003 7.883e-003 4.241e-004 
7.651e-004 4.915e+007 2.394e+013 1.000e+003 8.110e-003 4.251e-004 
7.662e-004 4.921e+007 2.395e+013 1.000e+003 8.027e-003 4.258e-004 
7.673e-004 4.931e+007 2.396e+013 1.000e+003 8.012e-003 4.263e-004 
7.684e-004 4.940e+007 2.396e+013 1.000e+003 7.904e-003 4.267e-004 
7.696e-004 4.951e+007 2.397e+013 1.000e+003 8.035e-003 4.271e-004 
7.707e-004 4.960e+007 2.396e+013 1.000e+003 8.022e-003 4.276e-004 
7.719e-004 4.966e+007 2.394e+013 1.000e+003 8.203e-003 4.283e-004 
7.730e-004 4.945e+007 2.391e+013 1.000e+003 8.565e-003 4.309e-004 
7.741e-004 4.915e+007 2.390e+013 1.000e+003 8.962e-003 4.341e-004 
7.752e-004 4.879e+007 2.390e+013 1.000e+003 8.968e-003 4.377e-004 
7.762e-004 4.843e+007 2.391e+013 1.000e+003 9.241e-003 4.412e-004 
7.773e-004 4.799e+007 2.393e+013 1.000e+003 9.539e-003 4.453e-004 
7.784e-004 4.747e+007 2.396e+013 1.000e+003 9.688e-003 4.500e-004 
7.794e-004 4.711e+007 2.399e+013 1.000e+003 9.035e-003 4.535e-004 
7.803e-004 4.683e+007 2.403e+013 1.000e+003 8.850e-003 4.563e-004 
7.810e-004 4.661e+007 2.407e+013 1.000e+003 8.977e-003 4.586e-004 
7.817e-004 4.640e+007 2.411e+013 1.000e+003 8.702e-003 4.608e-004 
7.824e-004 4.623e+007 2.414e+013 1.000e+003 8.701e-003 4.627e-004 
7.831e-004 4.607e+007 2.417e+013 1.000e+003 8.630e-003 4.644e-004 
7.838e-004 4.588e+007 2.421e+013 1.000e+003 8.565e-003 4.665e-004 
7.846e-004 4.570e+007 2.418e+013 1.000e+003 9.904e-003 4.685e-004 
7.854e-004 4.533e+007 2.418e+013 1.000e+003 1.013e-002 4.719e-004 
7.865e-004 4.461e+007 2.421e+013 1.000e+003 1.052e-002 4.779e-004 
7.879e-004 4.392e+007 2.426e+013 1.000e+003 9.851e-003 4.841e-004 
7.894e-004 4.338e+007 2.432e+013 1.000e+003 9.307e-003 4.893e-004 
7.908e-004 4.281e+007 2.437e+013 1.000e+003 8.806e-003 4.946e-004 
7.922e-004 4.259e+007 2.439e+013 1.000e+003 8.965e-003 4.976e-004 
7.936e-004 4.235e+007 2.440e+013 1.000e+003 8.548e-003 5.007e-004 
7.951e-004 4.218e+007 2.442e+013 1.000e+003 8.560e-003 5.033e-004 
7.965e-004 4.197e+007 2.444e+013 1.000e+003 8.381e-003 5.062e-004 
7.980e-004 4.156e+007 2.415e+013 1.000e+003 8.253e-003 5.105e-004 
7.993e-004 4.142e+007 2.418e+013 1.000e+003 8.347e-003 5.128e-004 
8.003e-004 4.129e+007 2.422e+013 1.000e+003 8.609e-003 5.147e-004 
8.016e-004 4.098e+007 2.427e+013 1.000e+003 8.901e-003 5.182e-004 
8.029e-004 4.025e+007 2.392e+013 1.000e+003 9.759e-003 5.245e-004 
8.040e-004 4.022e+007 2.382e+013 1.000e+003 8.096e-003 5.258e-004 
8.051e-004 4.030e+007 2.382e+013 1.000e+003 8.066e-003 5.263e-004 
8.060e-004 4.035e+007 2.382e+013 1.000e+003 7.966e-003 5.269e-004 
8.069e-004 4.043e+007 2.382e+013 1.000e+003 7.876e-003 5.272e-004 
8.078e-004 4.051e+007 2.383e+013 1.000e+003 7.964e-003 5.275e-004 
8.087e-004 4.060e+007 2.383e+013 1.000e+003 7.932e-003 5.278e-004 
8.095e-004 4.070e+007 2.383e+013 1.000e+003 7.988e-003 5.280e-004 
8.104e-004 4.081e+007 2.383e+013 1.000e+003 8.087e-003 5.281e-004 
8.112e-004 4.090e+007 2.384e+013 1.000e+003 8.064e-003 5.283e-004 
8.121e-004 4.098e+007 2.384e+013 1.000e+003 8.002e-003 5.285e-004 
8.129e-004 4.109e+007 2.383e+013 1.000e+003 8.050e-003 5.286e-004 
8.137e-004 4.112e+007 2.382e+013 1.000e+003 8.787e-003 5.292e-004 
8.151e-004 4.085e+007 2.383e+013 1.000e+003 8.095e-003 5.324e-004 
8.165e-004 4.075e+007 2.385e+013 1.000e+003 7.937e-003 5.346e-004 
8.180e-004 4.074e+007 2.387e+013 1.000e+003 7.876e-003 5.362e-004 
8.195e-004 4.075e+007 2.389e+013 1.000e+003 7.935e-003 5.376e-004 
8.210e-004 4.067e+007 2.392e+013 1.000e+003 8.246e-003 5.396e-004 
8.225e-004 4.061e+007 2.395e+013 1.000e+003 7.865e-003 5.415e-004 
8.240e-004 4.068e+007 2.396e+013 1.000e+003 8.181e-003 5.426e-004 
8.255e-004 4.038e+007 2.400e+013 1.000e+003 8.443e-003 5.462e-004 
8.270e-004 4.038e+007 2.403e+013 1.000e+003 7.883e-003 5.477e-004 
8.285e-004 4.053e+007 2.404e+013 1.000e+003 7.977e-003 5.482e-004 
8.301e-004 4.070e+007 2.405e+013 1.000e+003 7.868e-003 5.485e-004 
8.316e-004 4.087e+007 2.405e+013 1.000e+003 7.915e-003 5.488e-004 
8.331e-004 4.106e+007 2.405e+013 1.000e+003 7.972e-003 5.490e-004 
8.346e-004 4.125e+007 2.406e+013 1.000e+003 7.858e-003 5.493e-004 
8.361e-004 4.142e+007 2.406e+013 1.000e+003 7.850e-003 5.496e-004 
8.376e-004 4.160e+007 2.406e+013 1.000e+003 7.859e-003 5.498e-004 
8.391e-004 4.179e+007 2.407e+013 1.000e+003 7.842e-003 5.500e-004 
8.405e-004 4.195e+007 2.407e+013 1.000e+003 7.920e-003 5.503e-004 
8.419e-004 4.196e+007 2.405e+013 1.000e+003 8.033e-003 5.516e-004 
8.433e-004 4.195e+007 2.405e+013 1.000e+003 7.960e-003 5.531e-004 
8.447e-004 4.194e+007 2.406e+013 1.000e+003 7.972e-003 5.546e-004 
8.461e-004 4.193e+007 2.406e+013 1.000e+003 7.818e-003 5.560e-004 
8.474e-004 4.192e+007 2.407e+013 1.000e+003 7.908e-003 5.574e-004 
8.487e-004 4.190e+007 2.408e+013 1.000e+003 7.919e-003 5.589e-004 
8.500e-004 4.189e+007 2.408e+013 1.000e+003 7.840e-003 5.603e-004 
8.513e-004 4.187e+007 2.409e+013 1.000e+003 7.790e-003 5.616e-004 
8.525e-004 4.187e+007 2.410e+013 1.000e+003 7.862e-003 5.629e-004 
8.537e-004 4.187e+007 2.411e+013 1.000e+003 7.879e-003 5.641e-004 
8.549e-004 4.188e+007 2.412e+013 1.000e+003 7.871e-003 5.652e-004 
8.560e-004 4.189e+007 2.413e+013 1.000e+003 8.141e-003 5.662e-004 
8.571e-004 4.189e+007 2.414e+013 1.000e+003 8.004e-003 5.673e-004 
8.581e-004 4.189e+007 2.415e+013 1.000e+003 7.835e-003 5.683e-004 
8.589e-004 4.180e+007 2.412e+013 1.000e+003 9.469e-003 5.697e-004 
8.591e-004 4.173e+007 2.412e+013 1.000e+003 1.035e-002 5.704e-004 
8.594e-004 4.166e+007 2.406e+013 1.000e+003 1.053e-002 5.712e-004 
8.602e-004 4.124e+007 2.395e+013 1.000e+003 1.025e-002 5.750e-004 
8.606e-004 4.101e+007 2.394e+013 1.000e+003 1.040e-002 5.769e-004 
8.613e-004 4.077e+007 2.394e+013 1.000e+003 9.151e-003 5.793e-004 
8.623e-004 4.053e+007 2.391e+013 1.000e+003 8.430e-003 5.819e-004 
8.633e-004 4.033e+007 2.383e+013 1.000e+003 9.150e-003 5.843e-004 
8.643e-004 4.006e+007 2.379e+013 1.000e+003 9.240e-003 5.872e-004 
8.649e-004 3.988e+007 2.380e+013 1.000e+003 8.903e-003 5.890e-004 
8.655e-004 3.975e+007 2.381e+013 1.000e+003 9.085e-003 5.905e-004 
8.660e-004 3.964e+007 2.382e+013 1.000e+003 8.509e-003 5.918e-004 
8.665e-004 3.955e+007 2.383e+013 1.000e+003 8.623e-003 5.929e-004 
8.670e-004 3.953e+007 2.384e+013 1.000e+003 8.168e-003 5.935e-004 
8.675e-004 3.955e+007 2.381e+013 1.000e+003 8.359e-003 5.939e-004 
8.685e-004 3.932e+007 2.380e+013 1.000e+003 8.803e-003 5.965e-004 
8.696e-004 3.897e+007 2.384e+013 1.000e+003 8.324e-003 6.000e-004 
8.705e-004 3.873e+007 2.389e+013 1.000e+003 8.525e-003 6.025e-004 
8.710e-004 3.863e+007 2.391e+013 1.000e+003 8.973e-003 6.038e-004 
8.714e-004 3.856e+007 2.393e+013 1.000e+003 8.954e-003 6.047e-004 
8.718e-004 3.851e+007 2.394e+013 1.000e+003 8.832e-003 6.054e-004 
8.721e-004 3.848e+007 2.395e+013 1.000e+003 8.686e-003 6.059e-004 
8.727e-004 3.845e+007 2.392e+013 1.000e+003 8.153e-003 6.066e-004 
8.731e-004 3.845e+007 2.393e+013 1.000e+003 8.790e-003 6.070e-004 
8.734e-004 3.847e+007 2.394e+013 1.000e+003 7.877e-003 6.073e-004 
8.740e-004 3.854e+007 2.387e+013 1.000e+003 8.971e-003 6.074e-004 
8.752e-004 3.873e+007 2.385e+013 1.000e+003 8.758e-003 6.072e-004 
8.764e-004 3.887e+007 2.382e+013 1.000e+003 8.170e-003 6.075e-004 
8.777e-004 3.898e+007 2.381e+013 1.000e+003 7.914e-003 6.081e-004 
8.790e-004 3.907e+007 2.381e+013 1.000e+003 7.888e-003 6.087e-004 
8.803e-004 3.915e+007 2.382e+013 1.000e+003 7.790e-003 6.094e-004 
8.816e-004 3.925e+007 2.382e+013 1.000e+003 7.868e-003 6.101e-004 
8.829e-004 3.935e+007 2.383e+013 1.000e+003 7.804e-003 6.106e-004 
8.841e-004 3.944e+007 2.383e+013 1.000e+003 7.853e-003 6.112e-004 
8.853e-004 3.952e+007 2.384e+013 1.000e+003 7.859e-003 6.119e-004 
8.865e-004 3.960e+007 2.385e+013 1.000e+003 7.850e-003 6.125e-004 
8.877e-004 3.967e+007 2.385e+013 1.000e+003 7.800e-003 6.132e-004 
8.888e-004 3.975e+007 2.386e+013 1.000e+003 7.848e-003 6.138e-004 
8.900e-004 3.982e+007 2.387e+013 1.000e+003 7.856e-003 6.145e-004 
8.912e-004 3.990e+007 2.387e+013 1.000e+003 7.818e-003 6.152e-004 
8.924e-004 3.997e+007 2.388e+013 1.000e+003 7.833e-003 6.158e-004 
8.936e-004 4.005e+007 2.389e+013 1.000e+003 7.814e-003 6.165e-004 
8.947e-004 4.013e+007 2.389e+013 1.000e+003 7.805e-003 6.171e-004 
8.959e-004 4.021e+007 2.390e+013 1.000e+003 7.846e-003 6.177e-004 
8.971e-004 4.030e+007 2.391e+013 1.000e+003 7.835e-003 6.183e-004 
8.982e-004 4.039e+007 2.392e+013 1.000e+003 7.826e-003 6.188e-004 
8.994e-004 4.049e+007 2.392e+013 1.000e+003 7.832e-003 6.193e-004 
9.006e-004 4.058e+007 2.393e+013 1.000e+003 7.835e-003 6.198e-004 
9.017e-004 4.069e+007 2.393e+013 1.000e+003 7.878e-003 6.202e-004 
9.029e-004 4.080e+007 2.394e+013 1.000e+003 7.859e-003 6.207e-004 
9.041e-004 4.091e+007 2.394e+013 1.000e+003 7.819e-003 6.211e-004 
9.053e-004 4.103e+007 2.395e+013 1.000e+003 7.798e-003 6.214e-004 
9.064e-004 4.114e+007 2.396e+013 1.000e+003 7.840e-003 6.218e-004 
9.076e-004 4.130e+007 2.393e+013 1.000e+003 7.858e-003 6.219e-004 
9.088e-004 4.146e+007 2.395e+013 1.000e+003 7.874e-003 6.219e-004 
9.100e-004 4.161e+007 2.396e+013 1.000e+003 7.843e-003 6.221e-004 
9.112e-004 4.173e+007 2.397e+013 1.000e+003 7.836e-003 6.225e-004 
9.124e-004 4.186e+007 2.397e+013 1.000e+003 7.815e-003 6.228e-004 
9.136e-004 4.199e+007 2.398e+013 1.000e+003 7.827e-003 6.231e-004 
9.149e-004 4.213e+007 2.398e+013 1.000e+003 7.841e-003 6.234e-004 
9.161e-004 4.228e+007 2.398e+013 1.000e+003 7.839e-003 6.236e-004 
9.173e-004 4.240e+007 2.399e+013 1.000e+003 7.862e-003 6.240e-004 
9.185e-004 4.252e+007 2.399e+013 1.000e+003 7.827e-003 6.244e-004 
9.198e-004 4.265e+007 2.400e+013 1.000e+003 7.858e-003 6.247e-004 
9.210e-004 4.277e+007 2.400e+013 1.000e+003 7.855e-003 6.251e-004 
9.222e-004 4.291e+007 2.401e+013 1.000e+003 7.883e-003 6.253e-004 
9.235e-004 4.306e+007 2.401e+013 1.000e+003 7.804e-003 6.256e-004 
9.247e-004 4.319e+007 2.401e+013 1.000e+003 7.804e-003 6.259e-004 
9.260e-004 4.329e+007 2.402e+013 1.000e+003 7.790e-003 6.265e-004 
9.272e-004 4.340e+007 2.403e+013 1.000e+003 7.792e-003 6.270e-004 
9.285e-004 4.353e+007 2.403e+013 1.000e+003 7.804e-003 6.273e-004 
9.298e-004 4.366e+007 2.404e+013 1.000e+003 7.799e-003 6.277e-004 
9.310e-004 4.377e+007 2.405e+013 1.000e+003 7.851e-003 6.282e-004 
9.322e-004 4.389e+007 2.406e+013 1.000e+003 7.844e-003 6.286e-004 
9.334e-004 4.403e+007 2.406e+013 1.000e+003 7.819e-003 6.288e-004 
9.346e-004 4.416e+007 2.406e+013 1.000e+003 7.856e-003 6.291e-004 
9.358e-004 4.429e+007 2.407e+013 1.000e+003 7.831e-003 6.294e-004 
9.369e-004 4.441e+007 2.407e+013 1.000e+003 7.834e-003 6.296e-004 
9.381e-004 4.453e+007 2.408e+013 1.000e+003 7.822e-003 6.300e-004 
9.391e-004 4.461e+007 2.408e+013 1.000e+003 7.880e-003 6.304e-004 
9.403e-004 4.474e+007 2.409e+013 1.000e+003 7.795e-003 6.308e-004 
9.415e-004 4.486e+007 2.410e+013 1.000e+003 8.045e-003 6.312e-004 
9.425e-004 4.485e+007 2.411e+013 1.000e+003 8.022e-003 6.322e-004 
9.434e-004 4.486e+007 2.412e+013 1.000e+003 8.066e-003 6.330e-004 
9.441e-004 4.488e+007 2.413e+013 1.000e+003 7.986e-003 6.337e-004 
9.448e-004 4.491e+007 2.414e+013 1.000e+003 7.925e-003 6.341e-004 
9.455e-004 4.496e+007 2.415e+013 1.000e+003 7.894e-003 6.345e-004 
9.462e-004 4.501e+007 2.415e+013 1.000e+003 8.194e-003 6.348e-004 
9.469e-004 4.506e+007 2.416e+013 1.000e+003 8.219e-003 6.351e-004 
9.475e-004 4.511e+007 2.416e+013 1.000e+003 8.226e-003 6.354e-004 
9.482e-004 4.516e+007 2.417e+013 1.000e+003 7.992e-003 6.357e-004 
9.490e-004 4.515e+007 2.414e+013 1.000e+003 8.117e-003 6.367e-004 
9.502e-004 4.508e+007 2.417e+013 1.000e+003 7.798e-003 6.384e-004 
9.515e-004 4.506e+007 2.419e+013 1.000e+003 7.825e-003 6.397e-004 
9.527e-004 4.507e+007 2.422e+013 1.000e+003 7.792e-003 6.409e-004 
9.539e-004 4.509e+007 2.424e+013 1.000e+003 7.860e-003 6.419e-004 
9.551e-004 4.515e+007 2.425e+013 1.000e+003 7.857e-003 6.428e-004 
9.564e-004 4.521e+007 2.426e+013 1.000e+003 7.801e-003 6.436e-004 
9.576e-004 4.529e+007 2.427e+013 1.000e+003 7.801e-003 6.442e-004 
9.588e-004 4.538e+007 2.428e+013 1.000e+003 7.844e-003 6.448e-004 
9.600e-004 4.547e+007 2.429e+013 1.000e+003 7.806e-003 6.454e-004 
9.612e-004 4.556e+007 2.430e+013 1.000e+003 7.810e-003 6.460e-004 
9.623e-004 4.563e+007 2.430e+013 1.000e+003 7.843e-003 6.467e-004 
9.635e-004 4.571e+007 2.431e+013 1.000e+003 7.791e-003 6.473e-004 
9.656e-004 4.585e+007 2.432e+013 1.000e+003 7.829e-003 6.484e-004 
9.676e-004 4.598e+007 2.434e+013 1.000e+003 7.810e-003 6.495e-004 
9.696e-004 4.606e+007 2.436e+013 1.000e+003 7.799e-003 6.510e-004 
9.716e-004 4.583e+007 2.411e+013 1.000e+003 9.042e-003 6.545e-004 
9.736e-004 4.592e+007 2.408e+013 1.000e+003 7.865e-003 6.559e-004 
9.756e-004 4.611e+007 2.409e+013 1.000e+003 7.883e-003 6.566e-004 
9.776e-004 4.631e+007 2.410e+013 1.000e+003 7.850e-003 6.573e-004 
9.793e-004 4.649e+007 2.411e+013 1.000e+003 7.976e-003 6.577e-004 
9.809e-004 4.666e+007 2.412e+013 1.000e+003 8.046e-003 6.581e-004 
9.824e-004 4.683e+007 2.412e+013 1.000e+003 7.866e-003 6.584e-004 
9.840e-004 4.701e+007 2.412e+013 1.000e+003 8.004e-003 6.587e-004 
9.855e-004 4.719e+007 2.413e+013 1.000e+003 7.790e-003 6.591e-004 
9.870e-004 4.737e+007 2.413e+013 1.000e+003 7.936e-003 6.593e-004 
9.886e-004 4.754e+007 2.414e+013 1.000e+003 7.875e-003 6.597e-004 
9.901e-004 4.772e+007 2.414e+013 1.000e+003 7.945e-003 6.600e-004 
9.916e-004 4.789e+007 2.415e+013 1.000e+003 7.929e-003 6.603e-004 
9.931e-004 4.807e+007 2.415e+013 1.000e+003 7.895e-003 6.606e-004 
9.946e-004 4.824e+007 2.416e+013 1.000e+003 7.907e-003 6.609e-004 
9.961e-004 4.842e+007 2.416e+013 1.000e+003 7.916e-003 6.612e-004 
9.976e-004 4.860e+007 2.417e+013 1.000e+003 7.898e-003 6.614e-004 
9.991e-004 4.877e+007 2.417e+013 1.000e+003 7.904e-003 6.617e-004 
1.001e-003 4.895e+007 2.417e+013 1.000e+003 7.797e-003 6.620e-004 
1.002e-003 4.912e+007 2.418e+013 1.000e+003 7.880e-003 6.622e-004 
1.004e-003 4.930e+007 2.418e+013 1.000e+003 7.895e-003 6.625e-004 
1.005e-003 4.947e+007 2.419e+013 1.000e+003 7.848e-003 6.627e-004 
1.006e-003 4.963e+007 2.419e+013 1.000e+003 8.378e-003 6.630e-004 
1.007e-003 4.969e+007 2.419e+013 1.000e+003 7.976e-003 6.631e-004 
1.007e-003 4.975e+007 2.419e+013 1.000e+003 8.146e-003 6.632e-004 
1.008e-003 4.981e+007 2.419e+013 1.000e+003 8.233e-003 6.633e-004 
1.008e-003 4.987e+007 2.420e+013 1.000e+003 8.263e-003 6.634e-004 
1.009e-003 4.993e+007 2.420e+013 1.000e+003 7.951e-003 6.635e-004 
1.009e-003 4.999e+007 2.420e+013 1.000e+003 8.307e-003 6.635e-004 
1.010e-003 5.005e+007 2.420e+013 1.000e+003 8.271e-003 6.636e-004 
1.010e-003 5.012e+007 2.420e+013 1.000e+003 8.254e-003 6.637e-004 
1.011e-003 5.017e+007 2.420e+013 1.000e+003 8.156e-003 6.638e-004 
1.011e-003 5.023e+007 2.420e+013 1.000e+003 8.252e-003 6.639e-004 
1.012e-003 5.030e+007 2.420e+013 1.000e+003 8.365e-003 6.640e-004 
1.013e-003 5.033e+007 2.419e+013 1.000e+003 8.551e-003 6.646e-004 
1.015e-003 4.994e+007 2.419e+013 1.000e+003 8.524e-003 6.698e-004 
1.018e-003 4.939e+007 2.422e+013 1.000e+003 8.767e-003 6.759e-004 
1.020e-003 4.894e+007 2.421e+013 1.000e+003 9.225e-003 6.812e-004 
1.021e-003 4.872e+007 2.404e+013 1.000e+003 9.628e-003 6.839e-004 
1.023e-003 4.814e+007 2.392e+013 1.000e+003 9.317e-003 6.899e-004 
1.025e-003 4.786e+007 2.388e+013 1.000e+003 8.059e-003 6.939e-004 
1.027e-003 4.777e+007 2.391e+013 1.000e+003 7.797e-003 6.961e-004 
1.028e-003 4.778e+007 2.392e+013 1.000e+003 7.807e-003 6.976e-004 
1.030e-003 4.785e+007 2.393e+013 1.000e+003 7.829e-003 6.985e-004 
1.031e-003 4.794e+007 2.394e+013 1.000e+003 7.806e-003 6.993e-004 
1.032e-003 4.805e+007 2.395e+013 1.000e+003 7.868e-003 6.999e-004 
1.034e-003 4.802e+007 2.391e+013 1.000e+003 7.928e-003 7.015e-004 
1.035e-003 4.806e+007 2.391e+013 1.000e+003 7.934e-003 7.025e-004 
1.036e-003 4.815e+007 2.392e+013 1.000e+003 7.820e-003 7.032e-004 
1.038e-003 4.826e+007 2.392e+013 1.000e+003 7.806e-003 7.038e-004 
1.039e-003 4.832e+007 2.389e+013 1.000e+003 9.073e-003 7.046e-004 
1.040e-003 4.828e+007 2.388e+013 1.000e+003 7.951e-003 7.062e-004 
1.042e-003 4.835e+007 2.388e+013 1.000e+003 7.796e-003 7.071e-004 
1.043e-003 4.847e+007 2.388e+013 1.000e+003 7.811e-003 7.075e-004 
1.044e-003 4.862e+007 2.388e+013 1.000e+003 7.850e-003 7.077e-004 
1.045e-003 4.878e+007 2.387e+013 1.000e+003 7.796e-003 7.079e-004 
1.047e-003 4.894e+007 2.387e+013 1.000e+003 7.810e-003 7.081e-004 
1.048e-003 4.909e+007 2.387e+013 1.000e+003 7.810e-003 7.082e-004 
1.049e-003 4.924e+007 2.387e+013 1.000e+003 7.843e-003 7.084e-004 
1.050e-003 4.939e+007 2.387e+013 1.000e+003 7.818e-003 7.086e-004 
1.051e-003 4.953e+007 2.387e+013 1.000e+003 8.006e-003 7.088e-004 
1.053e-003 4.968e+007 2.387e+013 1.000e+003 7.886e-003 7.089e-004 
1.054e-003 4.982e+007 2.388e+013 1.000e+003 7.884e-003 7.091e-004 
1.055e-003 4.996e+007 2.388e+013 1.000e+003 7.800e-003 7.093e-004 
1.056e-003 5.010e+007 2.388e+013 1.000e+003 7.949e-003 7.095e-004 
1.057e-003 5.024e+007 2.388e+013 1.000e+003 7.997e-003 7.096e-004 
1.058e-003 5.038e+007 2.388e+013 1.000e+003 7.865e-003 7.098e-004 
1.059e-003 5.052e+007 2.388e+013 1.000e+003 7.904e-003 7.100e-004 
1.061e-003 5.065e+007 2.388e+013 1.000e+003 7.941e-003 7.102e-004 
1.062e-003 5.079e+007 2.388e+013 1.000e+003 7.960e-003 7.103e-004 
1.063e-003 5.092e+007 2.388e+013 1.000e+003 7.884e-003 7.105e-004 
1.064e-003 5.105e+007 2.388e+013 1.000e+003 7.960e-003 7.107e-004 
1.065e-003 5.118e+007 2.388e+013 1.000e+003 7.918e-003 7.108e-004 
1.066e-003 5.131e+007 2.389e+013 1.000e+003 7.990e-003 7.110e-004 
1.067e-003 5.143e+007 2.389e+013 1.000e+003 7.968e-003 7.112e-004 
1.068e-003 5.155e+007 2.389e+013 1.000e+003 7.945e-003 7.114e-004 
1.069e-003 5.168e+007 2.389e+013 1.000e+003 8.046e-003 7.116e-004 
1.070e-003 5.179e+007 2.389e+013 1.000e+003 7.859e-003 7.118e-004 
1.071e-003 5.189e+007 2.389e+013 1.000e+003 8.086e-003 7.121e-004 
1.072e-003 5.201e+007 2.389e+013 1.000e+003 8.033e-003 7.125e-004 
1.073e-003 5.205e+007 2.389e+013 1.000e+003 8.533e-003 7.133e-004 
1.075e-003 5.191e+007 2.392e+013 1.000e+003 9.977e-003 7.154e-004 
1.076e-003 5.186e+007 2.390e+013 1.000e+003 8.564e-003 7.169e-004 
1.077e-003 5.189e+007 2.389e+013 1.000e+003 8.908e-003 7.178e-004 
1.078e-003 5.198e+007 2.386e+013 1.000e+003 9.243e-003 7.182e-004 
1.079e-003 5.210e+007 2.375e+013 1.000e+003 8.075e-003 7.184e-004 
1.080e-003 5.224e+007 2.374e+013 1.000e+003 7.790e-003 7.185e-004 
1.081e-003 5.237e+007 2.374e+013 1.000e+003 8.171e-003 7.186e-004 
1.082e-003 5.251e+007 2.374e+013 1.000e+003 7.992e-003 7.187e-004 
1.083e-003 5.264e+007 2.374e+013 1.000e+003 7.994e-003 7.187e-004 
1.084e-003 5.278e+007 2.374e+013 1.000e+003 8.081e-003 7.188e-004 
1.085e-003 5.290e+007 2.374e+013 1.000e+003 7.882e-003 7.190e-004 
1.086e-003 5.303e+007 2.375e+013 1.000e+003 8.074e-003 7.191e-004 
1.087e-003 5.317e+007 2.375e+013 1.000e+003 7.893e-003 7.191e-004 
1.088e-003 5.332e+007 2.374e+013 1.000e+003 8.506e-003 7.191e-004 
1.089e-003 5.336e+007 2.372e+013 1.000e+003 8.498e-003 7.197e-004 
1.090e-003 5.348e+007 2.366e+013 1.000e+003 8.760e-003 7.199e-004 
1.091e-003 5.351e+007 2.365e+013 1.000e+003 8.440e-003 7.206e-004 
1.092e-003 5.350e+007 2.364e+013 1.000e+003 8.355e-003 7.217e-004 
1.093e-003 5.348e+007 2.364e+013 1.000e+003 8.527e-003 7.228e-004 
1.094e-003 5.345e+007 2.364e+013 1.000e+003 8.423e-003 7.240e-004 
1.095e-003 5.343e+007 2.365e+013 1.000e+003 8.263e-003 7.251e-004 
1.096e-003 5.342e+007 2.366e+013 1.000e+003 8.064e-003 7.261e-004 
1.097e-003 5.343e+007 2.366e+013 1.000e+003 7.973e-003 7.270e-004 
1.098e-003 5.345e+007 2.367e+013 1.000e+003 7.880e-003 7.278e-004 
1.099e-003 5.348e+007 2.367e+013 1.000e+003 7.936e-003 7.285e-004 
1.099e-003 5.352e+007 2.368e+013 1.000e+003 7.983e-003 7.292e-004 
1.100e-003 5.356e+007 2.368e+013 1.000e+003 7.990e-003 7.299e-004 
1.101e-003 5.360e+007 2.369e+013 1.000e+003 7.975e-003 7.306e-004 
1.102e-003 5.364e+007 2.370e+013 1.000e+003 7.956e-003 7.313e-004 
1.103e-003 5.366e+007 2.371e+013 1.000e+003 8.064e-003 7.321e-004 
1.104e-003 5.362e+007 2.371e+013 1.000e+003 9.161e-003 7.333e-004 
1.105e-003 5.331e+007 2.370e+013 1.000e+003 9.227e-003 7.364e-004 
1.106e-003 5.313e+007 2.371e+013 1.000e+003 8.779e-003 7.386e-004 
1.107e-003 5.310e+007 2.372e+013 1.000e+003 8.019e-003 7.399e-004 
1.108e-003 5.310e+007 2.374e+013 1.000e+003 7.813e-003 7.409e-004 
1.109e-003 5.314e+007 2.374e+013 1.000e+003 7.957e-003 7.416e-004 
1.110e-003 5.321e+007 2.375e+013 1.000e+003 7.986e-003 7.422e-004 
1.111e-003 5.328e+007 2.376e+013 1.000e+003 7.926e-003 7.427e-004 
1.112e-003 5.334e+007 2.376e+013 1.000e+003 7.926e-003 7.432e-004 
1.113e-003 5.341e+007 2.377e+013 1.000e+003 7.956e-003 7.437e-004 
1.114e-003 5.347e+007 2.378e+013 1.000e+003 8.038e-003 7.444e-004 
1.115e-003 5.349e+007 2.379e+013 1.000e+003 7.920e-003 7.453e-004 
1.116e-003 5.347e+007 2.380e+013 1.000e+003 8.042e-003 7.464e-004 
1.117e-003 5.346e+007 2.382e+013 1.000e+003 7.980e-003 7.475e-004 
1.118e-003 5.353e+007 2.383e+013 1.000e+003 7.897e-003 7.481e-004 
1.120e-003 5.363e+007 2.384e+013 1.000e+003 7.980e-003 7.485e-004 
1.121e-003 5.374e+007 2.384e+013 1.000e+003 7.795e-003 7.489e-004 
1.122e-003 5.386e+007 2.385e+013 1.000e+003 7.939e-003 7.492e-004 
1.123e-003 5.399e+007 2.385e+013 1.000e+003 7.880e-003 7.495e-004 
1.124e-003 5.412e+007 2.386e+013 1.000e+003 7.846e-003 7.497e-004 
1.125e-003 5.425e+007 2.386e+013 1.000e+003 7.822e-003 7.499e-004 
1.126e-003 5.439e+007 2.386e+013 1.000e+003 7.790e-003 7.502e-004 
1.128e-003 5.452e+007 2.387e+013 1.000e+003 7.931e-003 7.504e-004 
1.129e-003 5.465e+007 2.387e+013 1.000e+003 7.984e-003 7.507e-004 
1.130e-003 5.478e+007 2.388e+013 1.000e+003 7.874e-003 7.509e-004 
1.131e-003 5.491e+007 2.388e+013 1.000e+003 7.927e-003 7.512e-004 
1.132e-003 5.504e+007 2.388e+013 1.000e+003 7.927e-003 7.515e-004 
1.133e-003 5.516e+007 2.389e+013 1.000e+003 7.891e-003 7.518e-004 
1.135e-003 5.527e+007 2.389e+013 1.000e+003 7.849e-003 7.522e-004 
1.136e-003 5.534e+007 2.390e+013 1.000e+003 7.920e-003 7.529e-004 
1.137e-003 5.531e+007 2.391e+013 1.000e+003 8.406e-003 7.542e-004 
1.138e-003 5.501e+007 2.393e+013 1.000e+003 8.691e-003 7.574e-004 
1.139e-003 5.481e+007 2.396e+013 1.000e+003 8.430e-003 7.599e-004 
1.140e-003 5.466e+007 2.400e+013 1.000e+003 8.394e-003 7.621e-004 
1.141e-003 5.453e+007 2.403e+013 1.000e+003 8.406e-003 7.641e-004 
1.142e-003 5.443e+007 2.407e+013 1.000e+003 8.308e-003 7.660e-004 
1.144e-003 5.416e+007 2.410e+013 1.000e+003 8.752e-003 7.689e-004 
1.145e-003 5.319e+007 2.411e+013 1.000e+003 1.021e-002 7.767e-004 
1.146e-003 5.242e+007 2.418e+013 1.000e+003 8.924e-003 7.831e-004 
1.147e-003 5.175e+007 2.424e+013 1.000e+003 8.527e-003 7.889e-004 
1.148e-003 5.111e+007 2.431e+013 1.000e+003 9.036e-003 7.945e-004 
1.149e-003 5.045e+007 2.439e+013 1.000e+003 8.583e-003 8.003e-004 
1.150e-003 5.014e+007 2.444e+013 1.000e+003 8.484e-003 8.036e-004 
1.151e-003 4.997e+007 2.449e+013 1.000e+003 8.083e-003 8.056e-004 
1.153e-003 4.980e+007 2.453e+013 1.000e+003 8.331e-003 8.080e-004 
1.154e-003 4.966e+007 2.456e+013 1.000e+003 8.081e-003 8.102e-004 
1.155e-003 4.961e+007 2.459e+013 1.000e+003 7.884e-003 8.117e-004 
1.156e-003 4.955e+007 2.462e+013 1.000e+003 8.037e-003 8.133e-004 
1.157e-003 4.944e+007 2.465e+013 1.000e+003 8.306e-003 8.152e-004 
1.158e-003 4.941e+007 2.467e+013 1.000e+003 8.512e-003 8.165e-004 
1.159e-003 4.940e+007 2.470e+013 1.000e+003 8.343e-003 8.175e-004 
1.160e-003 4.921e+007 2.470e+013 1.000e+003 9.360e-003 8.197e-004 
1.161e-003 4.908e+007 2.474e+013 1.000e+003 8.452e-003 8.218e-004 
1.162e-003 4.911e+007 2.476e+013 1.000e+003 8.306e-003 8.227e-004 
1.164e-003 4.917e+007 2.478e+013 1.000e+003 8.357e-003 8.235e-004 
1.165e-003 4.922e+007 2.480e+013 1.000e+003 7.790e-003 8.243e-004 
1.166e-003 4.925e+007 2.482e+013 1.000e+003 7.930e-003 8.252e-004 
1.167e-003 4.923e+007 2.486e+013 1.000e+003 8.587e-003 8.265e-004 
1.168e-003 4.911e+007 2.492e+013 1.000e+003 8.731e-003 8.285e-004 
1.169e-003 4.890e+007 2.470e+013 1.000e+003 8.972e-003 8.311e-004 
1.171e-003 4.878e+007 2.472e+013 1.000e+003 8.177e-003 8.330e-004 
1.172e-003 4.873e+007 2.475e+013 1.000e+003 8.306e-003 8.345e-004 
1.173e-003 4.870e+007 2.471e+013 1.000e+003 8.039e-003 8.359e-004 
1.174e-003 4.870e+007 2.474e+013 1.000e+003 7.876e-003 8.371e-004 
1.175e-003 4.873e+007 2.477e+013 1.000e+003 7.878e-003 8.381e-004 
1.176e-003 4.878e+007 2.480e+013 1.000e+003 7.960e-003 8.389e-004 
1.178e-003 4.885e+007 2.481e+013 1.000e+003 7.928e-003 8.396e-004 
1.179e-003 4.882e+007 2.478e+013 1.000e+003 8.428e-003 8.410e-004 
1.180e-003 4.872e+007 2.478e+013 1.000e+003 7.933e-003 8.428e-004 
1.181e-003 4.868e+007 2.479e+013 1.000e+003 7.990e-003 8.442e-004 
1.182e-003 4.866e+007 2.480e+013 1.000e+003 7.914e-003 8.454e-004 
1.183e-003 4.868e+007 2.481e+013 1.000e+003 8.071e-003 8.464e-004 
1.184e-003 4.873e+007 2.482e+013 1.000e+003 8.023e-003 8.471e-004 
1.185e-003 4.877e+007 2.483e+013 1.000e+003 7.903e-003 8.480e-004 
1.186e-003 4.883e+007 2.484e+013 1.000e+003 7.866e-003 8.487e-004 
1.188e-003 4.888e+007 2.485e+013 1.000e+003 7.933e-003 8.494e-004 
1.189e-003 4.893e+007 2.486e+013 1.000e+003 8.006e-003 8.502e-004 
1.190e-003 4.899e+007 2.487e+013 1.000e+003 7.869e-003 8.509e-004 
1.191e-003 4.906e+007 2.488e+013 1.000e+003 7.969e-003 8.515e-004 
1.192e-003 4.914e+007 2.489e+013 1.000e+003 7.951e-003 8.520e-004 
1.193e-003 4.923e+007 2.490e+013 1.000e+003 8.048e-003 8.525e-004 
1.194e-003 4.932e+007 2.491e+013 1.000e+003 8.049e-003 8.529e-004 
1.195e-003 4.941e+007 2.492e+013 1.000e+003 8.135e-003 8.533e-004 
1.196e-003 4.948e+007 2.492e+013 1.000e+003 8.105e-003 8.537e-004 
1.197e-003 4.956e+007 2.493e+013 1.000e+003 7.971e-003 8.541e-004 
1.198e-003 4.962e+007 2.494e+013 1.000e+003 7.898e-003 8.545e-004 
1.199e-003 4.967e+007 2.494e+013 1.000e+003 8.122e-003 8.550e-004 
1.199e-003 4.972e+007 2.495e+013 1.000e+003 8.059e-003 8.554e-004 
1.200e-003 4.977e+007 2.496e+013 1.000e+003 8.081e-003 8.559e-004 
1.201e-003 4.981e+007 2.496e+013 1.000e+003 8.077e-003 8.564e-004 
1.202e-003 4.985e+007 2.497e+013 1.000e+003 8.130e-003 8.568e-004 
1.203e-003 4.985e+007 2.494e+013 1.000e+003 8.235e-003 8.578e-004 
1.204e-003 4.983e+007 2.495e+013 1.000e+003 7.924e-003 8.591e-004 
1.205e-003 4.984e+007 2.496e+013 1.000e+003 7.815e-003 8.601e-004 
1.206e-003 4.986e+007 2.497e+013 1.000e+003 8.027e-003 8.611e-004 
1.207e-003 4.988e+007 2.498e+013 1.000e+003 7.888e-003 8.621e-004 
1.208e-003 4.990e+007 2.500e+013 1.000e+003 8.023e-003 8.632e-004 
1.210e-003 4.994e+007 2.501e+013 1.000e+003 7.959e-003 8.641e-004 
1.211e-003 4.999e+007 2.502e+013 1.000e+003 7.956e-003 8.650e-004 
1.212e-003 5.005e+007 2.504e+013 1.000e+003 8.020e-003 8.658e-004 
1.213e-003 5.007e+007 2.505e+013 1.000e+003 8.009e-003 8.668e-004 
1.214e-003 5.000e+007 2.508e+013 1.000e+003 8.130e-003 8.686e-004 
1.216e-003 4.977e+007 2.508e+013 1.000e+003 9.166e-003 8.713e-004 
1.217e-003 4.950e+007 2.512e+013 1.000e+003 8.402e-003 8.744e-004 
1.218e-003 4.924e+007 2.518e+013 1.000e+003 8.771e-003 8.774e-004 
1.219e-003 4.915e+007 2.520e+013 1.000e+003 8.148e-003 8.794e-004 
1.221e-003 4.922e+007 2.521e+013 1.000e+003 7.835e-003 8.802e-004 
1.222e-003 4.935e+007 2.522e+013 1.000e+003 7.955e-003 8.806e-004 
1.223e-003 4.945e+007 2.523e+013 1.000e+003 7.980e-003 8.812e-004 
1.225e-003 4.962e+007 2.520e+013 1.000e+003 8.134e-003 8.813e-004 
1.226e-003 4.979e+007 2.520e+013 1.000e+003 7.869e-003 8.814e-004 
1.227e-003 4.993e+007 2.520e+013 1.000e+003 7.949e-003 8.818e-004 
1.228e-003 5.009e+007 2.521e+013 1.000e+003 7.977e-003 8.820e-004 
1.230e-003 5.025e+007 2.522e+013 1.000e+003 7.942e-003 8.822e-004 
1.231e-003 5.041e+007 2.523e+013 1.000e+003 7.890e-003 8.823e-004 
1.232e-003 5.061e+007 2.520e+013 1.000e+003 9.165e-003 8.822e-004 
1.234e-003 5.107e+007 2.512e+013 1.000e+003 8.725e-003 8.803e-004 
1.235e-003 5.140e+007 2.511e+013 1.000e+003 8.422e-003 8.794e-004 
1.236e-003 5.151e+007 2.514e+013 1.000e+003 8.097e-003 8.793e-004 
1.236e-003 5.157e+007 2.515e+013 1.000e+003 8.308e-003 8.793e-004 
1.237e-003 5.179e+007 2.507e+013 1.000e+003 8.053e-003 8.790e-004 
1.239e-003 5.193e+007 2.508e+013 1.000e+003 7.984e-003 8.794e-004 
1.240e-003 5.201e+007 2.510e+013 1.000e+003 7.971e-003 8.801e-004 
1.241e-003 5.208e+007 2.512e+013 1.000e+003 7.832e-003 8.809e-004 
1.243e-003 5.200e+007 2.517e+013 1.000e+003 8.448e-003 8.828e-004 
1.244e-003 5.185e+007 2.523e+013 1.000e+003 7.988e-003 8.851e-004 
1.245e-003 5.187e+007 2.527e+013 1.000e+003 7.965e-003 8.862e-004 
1.246e-003 5.190e+007 2.532e+013 1.000e+003 8.236e-003 8.874e-004 
1.248e-003 5.190e+007 2.534e+013 1.000e+003 7.841e-003 8.886e-004 
1.249e-003 5.199e+007 2.535e+013 1.000e+003 7.823e-003 8.893e-004 
1.250e-003 5.211e+007 2.535e+013 1.000e+003 7.823e-003 8.898e-004 
1.252e-003 5.216e+007 2.536e+013 1.000e+003 8.323e-003 8.907e-004 
1.253e-003 5.198e+007 2.538e+013 1.000e+003 8.037e-003 8.933e-004 
1.254e-003 5.184e+007 2.541e+013 1.000e+003 7.982e-003 8.956e-004 
1.256e-003 5.180e+007 2.544e+013 1.000e+003 8.128e-003 8.971e-004 
1.257e-003 5.180e+007 2.542e+013 1.000e+003 8.881e-003 8.984e-004 
1.258e-003 5.163e+007 2.542e+013 1.000e+003 8.848e-003 9.009e-004 
1.259e-003 5.141e+007 2.538e+013 1.000e+003 9.410e-003 9.037e-004 
1.261e-003 5.117e+007 2.536e+013 1.000e+003 9.483e-003 9.067e-004 
1.262e-003 5.083e+007 2.538e+013 1.000e+003 8.697e-003 9.103e-004 
1.263e-003 5.050e+007 2.543e+013 1.000e+003 8.769e-003 9.139e-004 
1.265e-003 5.017e+007 2.548e+013 1.000e+003 8.857e-003 9.175e-004 
1.266e-003 4.983e+007 2.556e+013 1.000e+003 8.805e-003 9.211e-004 
1.267e-003 4.941e+007 2.556e+013 1.000e+003 9.707e-003 9.252e-004 
1.268e-003 4.890e+007 2.556e+013 1.000e+003 9.221e-003 9.301e-004 
1.270e-003 4.853e+007 2.556e+013 1.000e+003 8.698e-003 9.339e-004 
1.271e-003 4.838e+007 2.556e+013 1.000e+003 8.383e-003 9.362e-004 
1.272e-003 4.842e+007 2.556e+013 1.000e+003 7.823e-003 9.372e-004 
1.274e-003 4.855e+007 2.556e+013 1.000e+003 7.814e-003 9.376e-004 
1.275e-003 4.871e+007 2.556e+013 1.000e+003 7.869e-003 9.379e-004 
1.276e-003 4.888e+007 2.556e+013 1.000e+003 7.848e-003 9.380e-004 
1.277e-003 4.906e+007 2.556e+013 1.000e+003 7.806e-003 9.380e-004 
1.279e-003 4.924e+007 2.556e+013 1.000e+003 7.832e-003 9.380e-004 
1.280e-003 4.942e+007 2.556e+013 1.000e+003 7.841e-003 9.381e-004 
1.281e-003 4.960e+007 2.557e+013 1.000e+003 7.814e-003 9.381e-004 
1.283e-003 4.978e+007 2.557e+013 1.000e+003 7.799e-003 9.382e-004 
1.284e-003 4.995e+007 2.557e+013 1.000e+003 7.831e-003 9.383e-004 
1.285e-003 5.013e+007 2.557e+013 1.000e+003 7.869e-003 9.384e-004 
1.287e-003 5.030e+007 2.557e+013 1.000e+003 7.839e-003 9.385e-004 
1.288e-003 5.048e+007 2.557e+013 1.000e+003 7.832e-003 9.386e-004 
1.289e-003 5.065e+007 2.558e+013 1.000e+003 7.907e-003 9.386e-004 
1.290e-003 5.082e+007 2.558e+013 1.000e+003 7.840e-003 9.387e-004 
1.292e-003 5.100e+007 2.558e+013 1.000e+003 7.839e-003 9.388e-004 
1.293e-003 5.117e+007 2.558e+013 1.000e+003 7.840e-003 9.389e-004 
1.294e-003 5.134e+007 2.558e+013 1.000e+003 7.815e-003 9.390e-004 
1.296e-003 5.151e+007 2.559e+013 1.000e+003 7.823e-003 9.392e-004 
1.297e-003 5.168e+007 2.559e+013 1.000e+003 7.897e-003 9.393e-004 
1.298e-003 5.185e+007 2.559e+013 1.000e+003 7.862e-003 9.394e-004 
1.299e-003 5.202e+007 2.559e+013 1.000e+003 7.849e-003 9.395e-004 
1.301e-003 5.220e+007 2.559e+013 1.000e+003 7.824e-003 9.396e-004 
1.302e-003 5.237e+007 2.560e+013 1.000e+003 7.814e-003 9.397e-004 
1.303e-003 5.254e+007 2.560e+013 1.000e+003 7.880e-003 9.398e-004 
1.305e-003 5.271e+007 2.560e+013 1.000e+003 7.798e-003 9.399e-004 
1.306e-003 5.288e+007 2.560e+013 1.000e+003 7.839e-003 9.400e-004 
1.307e-003 5.305e+007 2.560e+013 1.000e+003 7.806e-003 9.402e-004 
1.308e-003 5.322e+007 2.561e+013 1.000e+003 7.831e-003 9.403e-004 
1.310e-003 5.339e+007 2.561e+013 1.000e+003 7.856e-003 9.404e-004 
1.311e-003 5.356e+007 2.561e+013 1.000e+003 7.798e-003 9.405e-004 
1.312e-003 5.374e+007 2.561e+013 1.000e+003 7.831e-003 9.406e-004 
1.314e-003 5.391e+007 2.562e+013 1.000e+003 7.831e-003 9.407e-004 
1.315e-003 5.407e+007 2.562e+013 1.000e+003 7.831e-003 9.409e-004 
1.316e-003 5.424e+007 2.562e+013 1.000e+003 8.031e-003 9.410e-004 
1.318e-003 5.441e+007 2.562e+013 1.000e+003 7.907e-003 9.411e-004 
1.319e-003 5.458e+007 2.562e+013 1.000e+003 7.964e-003 9.412e-004 
1.320e-003 5.475e+007 2.563e+013 1.000e+003 7.958e-003 9.413e-004 
1.321e-003 5.492e+007 2.563e+013 1.000e+003 7.839e-003 9.415e-004 
1.323e-003 5.509e+007 2.563e+013 1.000e+003 7.831e-003 9.416e-004 
1.324e-003 5.526e+007 2.563e+013 1.000e+003 7.806e-003 9.417e-004 
1.325e-003 5.543e+007 2.564e+013 1.000e+003 7.823e-003 9.419e-004 
1.327e-003 5.561e+007 2.564e+013 1.000e+003 7.934e-003 9.420e-004 
1.328e-003 5.578e+007 2.564e+013 1.000e+003 7.823e-003 9.421e-004 
1.329e-003 5.595e+007 2.564e+013 1.000e+003 7.847e-003 9.422e-004 
1.331e-003 5.613e+007 2.565e+013 1.000e+003 7.839e-003 9.423e-004 
1.332e-003 5.630e+007 2.565e+013 1.000e+003 7.814e-003 9.424e-004 
1.333e-003 5.647e+007 2.565e+013 1.000e+003 7.807e-003 9.425e-004 
1.334e-003 5.664e+007 2.566e+013 1.000e+003 7.865e-003 9.426e-004 
1.336e-003 5.682e+007 2.566e+013 1.000e+003 7.863e-003 9.426e-004 
1.337e-003 5.701e+007 2.567e+013 1.000e+003 7.863e-003 9.427e-004 
1.338e-003 5.731e+007 2.528e+013 1.000e+003 1.046e-002 9.419e-004 
1.340e-003 5.771e+007 2.464e+013 1.000e+003 8.211e-003 9.404e-004 
1.341e-003 5.767e+007 2.460e+013 1.000e+003 8.138e-003 9.419e-004 
1.342e-003 5.764e+007 2.458e+013 1.000e+003 7.873e-003 9.432e-004 
1.343e-003 5.770e+007 2.460e+013 1.000e+003 7.929e-003 9.439e-004 
1.344e-003 5.775e+007 2.462e+013 1.000e+003 8.076e-003 9.447e-004 
1.345e-003 5.780e+007 2.464e+013 1.000e+003 7.896e-003 9.454e-004 
1.346e-003 5.782e+007 2.465e+013 1.000e+003 8.290e-003 9.462e-004 
1.347e-003 5.776e+007 2.461e+013 1.000e+003 9.611e-003 9.472e-004 
1.348e-003 5.758e+007 2.462e+013 1.000e+003 9.476e-003 9.492e-004 
1.349e-003 5.706e+007 2.467e+013 1.000e+003 9.466e-003 9.540e-004 
1.350e-003 5.654e+007 2.474e+013 1.000e+003 9.227e-003 9.588e-004 
1.351e-003 5.608e+007 2.481e+013 1.000e+003 8.894e-003 9.631e-004 
1.352e-003 5.545e+007 2.487e+013 1.000e+003 9.760e-003 9.685e-004 
1.353e-003 5.504e+007 2.491e+013 1.000e+003 1.014e-002 9.719e-004 
1.353e-003 5.452e+007 2.495e+013 1.000e+003 9.681e-003 9.763e-004 
1.354e-003 5.400e+007 2.500e+013 1.000e+003 9.080e-003 9.808e-004 
1.355e-003 5.353e+007 2.509e+013 1.000e+003 8.822e-003 9.851e-004 
1.356e-003 5.333e+007 2.512e+013 1.000e+003 8.159e-003 9.875e-004 
1.358e-003 5.332e+007 2.514e+013 1.000e+003 7.958e-003 9.886e-004 
1.359e-003 5.339e+007 2.514e+013 1.000e+003 8.029e-003 9.892e-004 
1.360e-003 5.349e+007 2.515e+013 1.000e+003 8.230e-003 9.895e-004 
1.361e-003 5.357e+007 2.515e+013 1.000e+003 7.975e-003 9.899e-004 
1.362e-003 5.364e+007 2.516e+013 1.000e+003 8.052e-003 9.904e-004 
1.363e-003 5.375e+007 2.516e+013 1.000e+003 8.147e-003 9.906e-004 
1.364e-003 5.388e+007 2.516e+013 1.000e+003 7.994e-003 9.907e-004 
1.365e-003 5.401e+007 2.512e+013 1.000e+003 8.668e-003 9.908e-004 
1.366e-003 5.401e+007 2.513e+013 1.000e+003 8.561e-003 9.919e-004 
1.367e-003 5.401e+007 2.514e+013 1.000e+003 8.546e-003 9.930e-004 
1.368e-003 5.399e+007 2.514e+013 1.000e+003 8.472e-003 9.941e-004 
1.369e-003 5.395e+007 2.515e+013 1.000e+003 8.507e-003 9.954e-004 
1.370e-003 5.392e+007 2.516e+013 1.000e+003 8.594e-003 9.965e-004 
1.370e-003 5.391e+007 2.516e+013 1.000e+003 8.293e-003 9.975e-004 
1.371e-003 5.391e+007 2.518e+013 1.000e+003 8.598e-003 9.984e-004 
1.372e-003 5.391e+007 2.516e+013 1.000e+003 8.360e-003 9.992e-004 
1.373e-003 5.390e+007 2.517e+013 1.000e+003 8.273e-003 1.000e-003 
1.374e-003 5.390e+007 2.518e+013 1.000e+003 8.216e-003 1.001e-003 
1.375e-003 5.379e+007 2.516e+013 1.000e+003 8.889e-003 1.003e-003 
1.376e-003 5.372e+007 2.517e+013 1.000e+003 8.454e-003 1.004e-003 
1.377e-003 5.372e+007 2.517e+013 1.000e+003 8.180e-003 1.005e-003 
1.378e-003 5.375e+007 2.518e+013 1.000e+003 8.322e-003 1.006e-003 
1.378e-003 5.378e+007 2.518e+013 1.000e+003 8.047e-003 1.006e-003 
1.379e-003 5.383e+007 2.518e+013 1.000e+003 7.985e-003 1.007e-003 
1.380e-003 5.384e+007 2.515e+013 1.000e+003 8.062e-003 1.008e-003 
1.381e-003 5.387e+007 2.516e+013 1.000e+003 8.302e-003 1.008e-003 
1.382e-003 5.389e+007 2.516e+013 1.000e+003 8.046e-003 1.009e-003 
1.383e-003 5.396e+007 2.516e+013 1.000e+003 7.926e-003 1.010e-003 
1.384e-003 5.403e+007 2.516e+013 1.000e+003 8.106e-003 1.010e-003 
1.385e-003 5.408e+007 2.517e+013 1.000e+003 7.910e-003 1.011e-003 
1.386e-003 5.415e+007 2.517e+013 1.000e+003 8.056e-003 1.011e-003 
1.387e-003 5.423e+007 2.518e+013 1.000e+003 7.867e-003 1.012e-003 
1.388e-003 5.430e+007 2.518e+013 1.000e+003 8.046e-003 1.012e-003 
1.389e-003 5.439e+007 2.518e+013 1.000e+003 8.015e-003 1.013e-003 
1.390e-003 5.446e+007 2.519e+013 1.000e+003 8.033e-003 1.013e-003 
1.391e-003 5.454e+007 2.519e+013 1.000e+003 8.104e-003 1.014e-003 
1.392e-003 5.463e+007 2.520e+013 1.000e+003 8.314e-003 1.014e-003 
1.393e-003 5.473e+007 2.520e+013 1.000e+003 7.948e-003 1.014e-003 
1.394e-003 5.485e+007 2.520e+013 1.000e+003 7.849e-003 1.015e-003 
1.395e-003 5.496e+007 2.520e+013 1.000e+003 7.943e-003 1.015e-003 
1.396e-003 5.509e+007 2.520e+013 1.000e+003 7.977e-003 1.015e-003 
1.397e-003 5.521e+007 2.521e+013 1.000e+003 7.797e-003 1.015e-003 
1.398e-003 5.534e+007 2.521e+013 1.000e+003 7.881e-003 1.015e-003 
1.399e-003 5.547e+007 2.521e+013 1.000e+003 7.924e-003 1.016e-003 
1.400e-003 5.560e+007 2.521e+013 1.000e+003 7.993e-003 1.016e-003 
1.402e-003 5.572e+007 2.521e+013 1.000e+003 7.845e-003 1.016e-003 
1.403e-003 5.585e+007 2.521e+013 1.000e+003 8.000e-003 1.016e-003 
1.404e-003 5.598e+007 2.522e+013 1.000e+003 8.021e-003 1.016e-003 
1.405e-003 5.611e+007 2.522e+013 1.000e+003 7.993e-003 1.017e-003 
1.406e-003 5.625e+007 2.522e+013 1.000e+003 8.096e-003 1.017e-003 
1.407e-003 5.639e+007 2.522e+013 1.000e+003 8.101e-003 1.017e-003 
1.408e-003 5.652e+007 2.522e+013 1.000e+003 7.991e-003 1.017e-003 
1.409e-003 5.666e+007 2.523e+013 1.000e+003 8.020e-003 1.017e-003 
1.411e-003 5.679e+007 2.523e+013 1.000e+003 7.824e-003 1.018e-003 
1.412e-003 5.694e+007 2.523e+013 1.000e+003 7.964e-003 1.018e-003 
1.413e-003 5.708e+007 2.523e+013 1.000e+003 7.919e-003 1.018e-003 
1.414e-003 5.724e+007 2.521e+013 1.000e+003 7.823e-003 1.018e-003 
1.415e-003 5.739e+007 2.520e+013 1.000e+003 7.869e-003 1.018e-003 
1.417e-003 5.754e+007 2.520e+013 1.000e+003 8.050e-003 1.019e-003 
1.418e-003 5.769e+007 2.520e+013 1.000e+003 7.929e-003 1.019e-003 
1.419e-003 5.784e+007 2.520e+013 1.000e+003 7.909e-003 1.019e-003 
1.420e-003 5.798e+007 2.520e+013 1.000e+003 7.974e-003 1.019e-003 
1.422e-003 5.812e+007 2.520e+013 1.000e+003 7.994e-003 1.019e-003 
1.423e-003 5.825e+007 2.520e+013 1.000e+003 7.888e-003 1.020e-003 
1.424e-003 5.838e+007 2.521e+013 1.000e+003 7.900e-003 1.020e-003 
1.425e-003 5.850e+007 2.521e+013 1.000e+003 8.035e-003 1.021e-003 
1.427e-003 5.862e+007 2.521e+013 1.000e+003 7.992e-003 1.021e-003 
1.428e-003 5.876e+007 2.521e+013 1.000e+003 7.849e-003 1.021e-003 
1.429e-003 5.889e+007 2.522e+013 1.000e+003 7.884e-003 1.022e-003 
1.430e-003 5.903e+007 2.522e+013 1.000e+003 7.906e-003 1.022e-003 
1.432e-003 5.918e+007 2.522e+013 1.000e+003 7.851e-003 1.022e-003 
1.433e-003 5.934e+007 2.523e+013 1.000e+003 7.868e-003 1.023e-003 
1.434e-003 5.949e+007 2.523e+013 1.000e+003 7.845e-003 1.023e-003 
1.436e-003 5.965e+007 2.523e+013 1.000e+003 7.844e-003 1.023e-003 
1.437e-003 5.982e+007 2.523e+013 1.000e+003 7.790e-003 1.023e-003 
1.438e-003 5.998e+007 2.523e+013 1.000e+003 7.823e-003 1.023e-003 
1.440e-003 6.015e+007 2.524e+013 1.000e+003 7.840e-003 1.023e-003 
1.441e-003 6.031e+007 2.524e+013 1.000e+003 7.832e-003 1.024e-003 
1.442e-003 6.047e+007 2.524e+013 1.000e+003 7.898e-003 1.024e-003 
1.443e-003 6.063e+007 2.524e+013 1.000e+003 7.805e-003 1.024e-003 
1.445e-003 6.079e+007 2.525e+013 1.000e+003 7.823e-003 1.024e-003 
1.446e-003 6.095e+007 2.525e+013 1.000e+003 7.842e-003 1.024e-003 
1.447e-003 6.111e+007 2.525e+013 1.000e+003 7.806e-003 1.024e-003 
1.449e-003 6.128e+007 2.525e+013 1.000e+003 7.864e-003 1.025e-003 
1.450e-003 6.144e+007 2.526e+013 1.000e+003 7.857e-003 1.025e-003 
1.451e-003 6.160e+007 2.526e+013 1.000e+003 7.808e-003 1.025e-003 
1.452e-003 6.175e+007 2.526e+013 1.000e+003 7.849e-003 1.025e-003 
1.454e-003 6.192e+007 2.526e+013 1.000e+003 7.885e-003 1.025e-003 
1.455e-003 6.208e+007 2.527e+013 1.000e+003 7.846e-003 1.026e-003 
1.456e-003 6.224e+007 2.527e+013 1.000e+003 7.822e-003 1.026e-003 
1.458e-003 6.240e+007 2.527e+013 1.000e+003 7.883e-003 1.026e-003 
1.459e-003 6.256e+007 2.527e+013 1.000e+003 7.832e-003 1.026e-003 
1.460e-003 6.272e+007 2.528e+013 1.000e+003 7.840e-003 1.026e-003 
1.462e-003 6.289e+007 2.528e+013 1.000e+003 7.823e-003 1.026e-003 
1.463e-003 6.305e+007 2.528e+013 1.000e+003 7.877e-003 1.027e-003 
1.464e-003 6.321e+007 2.529e+013 1.000e+003 7.872e-003 1.027e-003 
1.465e-003 6.336e+007 2.529e+013 1.000e+003 7.861e-003 1.027e-003 
1.467e-003 6.352e+007 2.529e+013 1.000e+003 7.848e-003 1.027e-003 
1.468e-003 6.367e+007 2.529e+013 1.000e+003 7.899e-003 1.028e-003 
1.469e-003 6.383e+007 2.530e+013 1.000e+003 7.862e-003 1.028e-003 
1.471e-003 6.399e+007 2.530e+013 1.000e+003 7.840e-003 1.028e-003 
1.472e-003 6.414e+007 2.531e+013 1.000e+003 7.849e-003 1.028e-003 
1.473e-003 6.430e+007 2.531e+013 1.000e+003 7.815e-003 1.028e-003 
1.475e-003 6.446e+007 2.531e+013 1.000e+003 7.823e-003 1.029e-003 
1.476e-003 6.462e+007 2.531e+013 1.000e+003 7.798e-003 1.029e-003 
1.477e-003 6.477e+007 2.532e+013 1.000e+003 7.840e-003 1.029e-003 
1.478e-003 6.492e+007 2.532e+013 1.000e+003 7.798e-003 1.029e-003 
1.480e-003 6.508e+007 2.533e+013 1.000e+003 7.831e-003 1.029e-003 
1.481e-003 6.522e+007 2.533e+013 1.000e+003 7.823e-003 1.030e-003 
1.482e-003 6.534e+007 2.534e+013 1.000e+003 7.866e-003 1.030e-003 
1.484e-003 6.549e+007 2.534e+013 1.000e+003 8.116e-003 1.030e-003 
1.485e-003 6.573e+007 2.534e+013 1.000e+003 7.840e-003 1.030e-003 
1.486e-003 6.595e+007 2.533e+013 1.000e+003 7.806e-003 1.030e-003 
1.487e-003 6.616e+007 2.532e+013 1.000e+003 7.840e-003 1.030e-003 
1.489e-003 6.635e+007 2.532e+013 1.000e+003 7.832e-003 1.030e-003 
1.490e-003 6.653e+007 2.532e+013 1.000e+003 7.842e-003 1.030e-003 
1.491e-003 6.671e+007 2.532e+013 1.000e+003 7.848e-003 1.030e-003 
1.493e-003 6.689e+007 2.532e+013 1.000e+003 7.851e-003 1.030e-003 
1.494e-003 6.706e+007 2.532e+013 1.000e+003 7.834e-003 1.030e-003 
1.495e-003 6.723e+007 2.532e+013 1.000e+003 7.840e-003 1.030e-003 
1.497e-003 6.739e+007 2.533e+013 1.000e+003 7.848e-003 1.030e-003 
1.498e-003 6.755e+007 2.533e+013 1.000e+003 7.840e-003 1.030e-003 
1.499e-003 6.772e+007 2.533e+013 1.000e+003 7.831e-003 1.031e-003 
1.500e-003 6.788e+007 2.534e+013 1.000e+003 7.806e-003 1.031e-003 
1.502e-003 6.803e+007 2.534e+013 1.000e+003 7.806e-003 1.031e-003 
1.503e-003 6.818e+007 2.534e+013 1.000e+003 7.831e-003 1.031e-003 
1.504e-003 6.834e+007 2.535e+013 1.000e+003 7.960e-003 1.031e-003 
1.506e-003 6.854e+007 2.536e+013 1.000e+003 7.856e-003 1.031e-003 
1.507e-003 6.870e+007 2.536e+013 1.000e+003 7.840e-003 1.032e-003 
1.508e-003 6.886e+007 2.536e+013 1.000e+003 7.811e-003 1.032e-003 
1.509e-003 6.902e+007 2.537e+013 1.000e+003 7.811e-003 1.032e-003 
1.511e-003 6.918e+007 2.537e+013 1.000e+003 7.863e-003 1.032e-003 
1.512e-003 6.934e+007 2.537e+013 1.000e+003 7.831e-003 1.032e-003 
1.513e-003 6.951e+007 2.537e+013 1.000e+003 7.823e-003 1.032e-003 
1.515e-003 6.967e+007 2.538e+013 1.000e+003 7.846e-003 1.033e-003 
1.516e-003 6.983e+007 2.538e+013 1.000e+003 7.834e-003 1.033e-003 
1.517e-003 6.999e+007 2.538e+013 1.000e+003 7.896e-003 1.033e-003 
1.518e-003 7.014e+007 2.539e+013 1.000e+003 7.821e-003 1.033e-003 
1.520e-003 7.030e+007 2.539e+013 1.000e+003 7.871e-003 1.033e-003 
1.521e-003 7.046e+007 2.539e+013 1.000e+003 7.834e-003 1.033e-003 
1.522e-003 7.061e+007 2.540e+013 1.000e+003 7.859e-003 1.034e-003 
1.523e-003 7.077e+007 2.538e+013 1.000e+003 7.885e-003 1.034e-003 
1.525e-003 7.089e+007 2.539e+013 1.000e+003 7.837e-003 1.034e-003 
1.526e-003 7.103e+007 2.539e+013 1.000e+003 7.842e-003 1.034e-003 
1.527e-003 7.118e+007 2.540e+013 1.000e+003 7.815e-003 1.035e-003 
1.528e-003 7.133e+007 2.540e+013 1.000e+003 7.806e-003 1.035e-003 
1.530e-003 7.149e+007 2.540e+013 1.000e+003 7.806e-003 1.035e-003 
1.531e-003 7.164e+007 2.541e+013 1.000e+003 7.806e-003 1.035e-003 
1.532e-003 7.180e+007 2.541e+013 1.000e+003 7.836e-003 1.035e-003 
1.533e-003 7.195e+007 2.541e+013 1.000e+003 7.824e-003 1.036e-003 
1.535e-003 7.211e+007 2.542e+013 1.000e+003 7.831e-003 1.036e-003 
1.536e-003 7.226e+007 2.542e+013 1.000e+003 7.859e-003 1.036e-003 
1.537e-003 7.242e+007 2.542e+013 1.000e+003 7.867e-003 1.036e-003 
1.538e-003 7.257e+007 2.543e+013 1.000e+003 7.863e-003 1.036e-003 
1.540e-003 7.273e+007 2.543e+013 1.000e+003 7.849e-003 1.037e-003 
1.541e-003 7.288e+007 2.543e+013 1.000e+003 7.825e-003 1.037e-003 
1.542e-003 7.303e+007 2.544e+013 1.000e+003 7.879e-003 1.037e-003 
1.544e-003 7.318e+007 2.544e+013 1.000e+003 7.859e-003 1.037e-003 
1.545e-003 7.334e+007 2.544e+013 1.000e+003 7.848e-003 1.037e-003 
1.546e-003 7.348e+007 2.545e+013 1.000e+003 7.861e-003 1.038e-003 
1.547e-003 7.361e+007 2.546e+013 1.000e+003 7.849e-003 1.038e-003 
1.549e-003 7.370e+007 2.547e+013 1.000e+003 7.923e-003 1.039e-003 
1.550e-003 7.375e+007 2.549e+013 1.000e+003 7.952e-003 1.040e-003 
1.551e-003 7.383e+007 2.551e+013 1.000e+003 7.843e-003 1.040e-003 
1.552e-003 7.394e+007 2.552e+013 1.000e+003 7.850e-003 1.041e-003 
1.554e-003 7.406e+007 2.553e+013 1.000e+003 7.819e-003 1.041e-003 
1.555e-003 7.419e+007 2.554e+013 1.000e+003 7.854e-003 1.042e-003 
1.556e-003 7.432e+007 2.554e+013 1.000e+003 7.879e-003 1.042e-003 
1.557e-003 7.445e+007 2.555e+013 1.000e+003 7.896e-003 1.042e-003 
1.559e-003 7.459e+007 2.555e+013 1.000e+003 7.840e-003 1.043e-003 
1.560e-003 7.473e+007 2.556e+013 1.000e+003 7.860e-003 1.043e-003 
1.561e-003 7.487e+007 2.556e+013 1.000e+003 7.823e-003 1.043e-003 
1.563e-003 7.500e+007 2.557e+013 1.000e+003 7.823e-003 1.044e-003 
1.564e-003 7.512e+007 2.558e+013 1.000e+003 7.837e-003 1.044e-003 
1.565e-003 7.525e+007 2.558e+013 1.000e+003 7.869e-003 1.044e-003 
1.566e-003 7.537e+007 2.559e+013 1.000e+003 7.837e-003 1.045e-003 
1.568e-003 7.550e+007 2.560e+013 1.000e+003 7.891e-003 1.045e-003 
1.569e-003 7.564e+007 2.560e+013 1.000e+003 7.831e-003 1.046e-003 
1.570e-003 7.577e+007 2.561e+013 1.000e+003 7.828e-003 1.046e-003 
1.571e-003 7.590e+007 2.562e+013 1.000e+003 7.827e-003 1.046e-003 
1.573e-003 7.604e+007 2.563e+013 1.000e+003 7.874e-003 1.047e-003 
1.574e-003 7.616e+007 2.563e+013 1.000e+003 7.844e-003 1.047e-003 
1.575e-003 7.626e+007 2.565e+013 1.000e+003 7.903e-003 1.048e-003 
1.576e-003 7.632e+007 2.566e+013 1.000e+003 7.934e-003 1.048e-003 
1.578e-003 7.635e+007 2.567e+013 1.000e+003 8.269e-003 1.050e-003 
1.579e-003 7.621e+007 2.571e+013 1.000e+003 8.252e-003 1.052e-003 
1.580e-003 7.537e+007 2.581e+013 1.000e+003 9.369e-003 1.059e-003 
1.581e-003 7.461e+007 2.590e+013 1.000e+003 1.040e-002 1.065e-003 
1.582e-003 7.386e+007 2.591e+013 1.000e+003 9.444e-003 1.071e-003 
1.584e-003 7.255e+007 2.562e+013 1.000e+003 1.241e-002 1.082e-003 
1.585e-003 7.148e+007 2.494e+013 1.000e+003 1.176e-002 1.090e-003 
1.586e-003 7.030e+007 2.489e+013 1.000e+003 1.348e-002 1.100e-003 
1.587e-003 6.825e+007 2.469e+013 1.000e+003 1.303e-002 1.115e-003 
1.588e-003 6.648e+007 2.468e+013 1.000e+003 1.169e-002 1.128e-003 
1.590e-003 6.501e+007 2.468e+013 1.000e+003 1.050e-002 1.140e-003 
1.591e-003 6.398e+007 2.467e+013 1.000e+003 1.054e-002 1.148e-003 
1.592e-003 6.271e+007 2.470e+013 1.000e+003 1.044e-002 1.158e-003 
1.593e-003 6.259e+007 2.449e+013 1.000e+003 9.508e-003 1.160e-003 
1.595e-003 6.241e+007 2.445e+013 1.000e+003 8.993e-003 1.163e-003 
1.596e-003 6.201e+007 2.446e+013 1.000e+003 9.142e-003 1.167e-003 
1.597e-003 6.184e+007 2.443e+013 1.000e+003 8.368e-003 1.169e-003 
1.598e-003 6.152e+007 2.437e+013 1.000e+003 1.109e-002 1.173e-003 
1.600e-003 6.007e+007 2.440e+013 1.000e+003 1.223e-002 1.184e-003 
1.601e-003 5.894e+007 2.435e+013 1.000e+003 1.203e-002 1.193e-003 
1.602e-003 5.768e+007 2.438e+013 1.000e+003 1.129e-002 1.203e-003 
1.603e-003 5.687e+007 2.443e+013 1.000e+003 1.050e-002 1.209e-003 
1.604e-003 5.616e+007 2.442e+013 1.000e+003 1.056e-002 1.215e-003 
1.605e-003 5.569e+007 2.446e+013 1.000e+003 9.941e-003 1.219e-003 
1.605e-003 5.533e+007 2.437e+013 1.000e+003 1.210e-002 1.222e-003 
1.606e-003 5.502e+007 2.434e+013 1.000e+003 1.191e-002 1.225e-003 
1.606e-003 5.464e+007 2.434e+013 1.000e+003 1.205e-002 1.228e-003 
1.606e-003 5.435e+007 2.434e+013 1.000e+003 1.001e-002 1.230e-003 
1.607e-003 5.416e+007 2.433e+013 1.000e+003 9.610e-003 1.232e-003 
1.607e-003 5.399e+007 2.433e+013 1.000e+003 9.276e-003 1.234e-003 
1.608e-003 5.386e+007 2.434e+013 1.000e+003 9.967e-003 1.235e-003 
1.608e-003 5.371e+007 2.436e+013 1.000e+003 1.037e-002 1.237e-003 
1.609e-003 5.362e+007 2.437e+013 1.000e+003 8.951e-003 1.238e-003 
1.609e-003 5.357e+007 2.438e+013 1.000e+003 1.107e-002 1.238e-003 
1.609e-003 5.352e+007 2.440e+013 1.000e+003 9.760e-003 1.239e-003 
1.610e-003 5.347e+007 2.441e+013 1.000e+003 1.008e-002 1.240e-003 
1.610e-003 5.341e+007 2.442e+013 1.000e+003 9.274e-003 1.241e-003 
1.610e-003 5.328e+007 2.442e+013 1.000e+003 1.046e-002 1.242e-003 
1.611e-003 5.314e+007 2.444e+013 1.000e+003 1.111e-002 1.243e-003 
1.611e-003 5.304e+007 2.446e+013 1.000e+003 1.032e-002 1.244e-003 
1.611e-003 5.296e+007 2.448e+013 1.000e+003 1.072e-002 1.245e-003 
1.612e-003 5.291e+007 2.449e+013 1.000e+003 1.055e-002 1.246e-003 
1.612e-003 5.287e+007 2.450e+013 1.000e+003 9.167e-003 1.246e-003 
1.612e-003 5.282e+007 2.451e+013 1.000e+003 1.025e-002 1.247e-003 
1.613e-003 5.280e+007 2.452e+013 1.000e+003 1.023e-002 1.247e-003 
1.613e-003 5.277e+007 2.453e+013 1.000e+003 9.269e-003 1.248e-003 
1.613e-003 5.273e+007 2.455e+013 1.000e+003 1.066e-002 1.248e-003 
1.614e-003 5.270e+007 2.448e+013 1.000e+003 1.011e-002 1.249e-003 
1.614e-003 5.256e+007 2.440e+013 1.000e+003 9.516e-003 1.251e-003 
1.615e-003 5.185e+007 2.431e+013 1.000e+003 1.094e-002 1.256e-003 
1.616e-003 5.090e+007 2.434e+013 1.000e+003 1.020e-002 1.264e-003 
1.617e-003 4.983e+007 2.428e+013 1.000e+003 1.228e-002 1.272e-003 
1.618e-003 4.832e+007 2.419e+013 1.000e+003 1.126e-002 1.284e-003 
1.619e-003 4.701e+007 2.417e+013 1.000e+003 1.186e-002 1.294e-003 
1.620e-003 4.586e+007 2.417e+013 1.000e+003 1.099e-002 1.303e-003 
1.621e-003 4.510e+007 2.418e+013 1.000e+003 1.009e-002 1.309e-003 
1.622e-003 4.436e+007 2.415e+013 1.000e+003 1.039e-002 1.315e-003 
1.623e-003 4.355e+007 2.413e+013 1.000e+003 1.022e-002 1.322e-003 
1.624e-003 4.295e+007 2.412e+013 1.000e+003 9.260e-003 1.327e-003 
1.625e-003 4.252e+007 2.410e+013 1.000e+003 8.677e-003 1.331e-003 
1.626e-003 4.226e+007 2.412e+013 1.000e+003 8.635e-003 1.333e-003 
1.627e-003 4.211e+007 2.410e+013 1.000e+003 8.151e-003 1.335e-003 
1.628e-003 4.172e+007 2.412e+013 1.000e+003 9.151e-003 1.339e-003 
1.629e-003 4.163e+007 2.411e+013 1.000e+003 7.790e-003 1.341e-003 
1.630e-003 4.171e+007 2.411e+013 1.000e+003 7.843e-003 1.341e-003 
1.631e-003 4.182e+007 2.411e+013 1.000e+003 7.854e-003 1.341e-003 
1.632e-003 4.193e+007 2.411e+013 1.000e+003 7.843e-003 1.342e-003 
1.633e-003 4.204e+007 2.411e+013 1.000e+003 7.846e-003 1.342e-003 
1.634e-003 4.216e+007 2.411e+013 1.000e+003 7.815e-003 1.342e-003 
1.635e-003 4.228e+007 2.411e+013 1.000e+003 7.833e-003 1.342e-003 
1.636e-003 4.241e+007 2.411e+013 1.000e+003 7.840e-003 1.342e-003 
1.637e-003 4.245e+007 2.411e+013 1.000e+003 8.204e-003 1.343e-003 
1.638e-003 4.239e+007 2.410e+013 1.000e+003 8.375e-003 1.344e-003 
1.639e-003 4.238e+007 2.411e+013 1.000e+003 7.881e-003 1.345e-003 
1.640e-003 4.241e+007 2.411e+013 1.000e+003 7.880e-003 1.346e-003 
1.641e-003 4.245e+007 2.412e+013 1.000e+003 7.930e-003 1.347e-003 
1.642e-003 4.249e+007 2.413e+013 1.000e+003 7.849e-003 1.348e-003 
1.643e-003 4.259e+007 2.413e+013 1.000e+003 7.843e-003 1.348e-003 
1.644e-003 4.271e+007 2.413e+013 1.000e+003 7.815e-003 1.348e-003 
1.645e-003 4.283e+007 2.413e+013 1.000e+003 7.834e-003 1.348e-003 
1.646e-003 4.296e+007 2.413e+013 1.000e+003 7.872e-003 1.348e-003 
1.647e-003 4.308e+007 2.413e+013 1.000e+003 7.876e-003 1.348e-003 
1.648e-003 4.320e+007 2.413e+013 1.000e+003 7.849e-003 1.349e-003 
1.649e-003 4.333e+007 2.413e+013 1.000e+003 7.843e-003 1.349e-003 
1.650e-003 4.345e+007 2.413e+013 1.000e+003 7.854e-003 1.349e-003 
1.651e-003 4.358e+007 2.413e+013 1.000e+003 7.843e-003 1.349e-003 
1.652e-003 4.371e+007 2.413e+013 1.000e+003 7.815e-003 1.349e-003 
1.653e-003 4.383e+007 2.414e+013 1.000e+003 7.879e-003 1.349e-003 
1.653e-003 4.396e+007 2.414e+013 1.000e+003 7.849e-003 1.349e-003 
1.654e-003 4.409e+007 2.414e+013 1.000e+003 7.903e-003 1.349e-003 
1.655e-003 4.422e+007 2.414e+013 1.000e+003 7.817e-003 1.349e-003 
1.656e-003 4.434e+007 2.414e+013 1.000e+003 7.815e-003 1.349e-003 
1.657e-003 4.447e+007 2.414e+013 1.000e+003 7.849e-003 1.350e-003 
1.658e-003 4.460e+007 2.414e+013 1.000e+003 7.875e-003 1.350e-003 
1.659e-003 4.472e+007 2.414e+013 1.000e+003 7.870e-003 1.350e-003 
1.660e-003 4.485e+007 2.414e+013 1.000e+003 7.810e-003 1.350e-003 
1.661e-003 4.497e+007 2.414e+013 1.000e+003 7.800e-003 1.350e-003 
1.662e-003 4.509e+007 2.414e+013 1.000e+003 8.107e-003 1.350e-003 
1.663e-003 4.523e+007 2.414e+013 1.000e+003 7.906e-003 1.350e-003 
1.664e-003 4.536e+007 2.415e+013 1.000e+003 7.790e-003 1.350e-003 
1.665e-003 4.549e+007 2.415e+013 1.000e+003 7.868e-003 1.350e-003 
1.666e-003 4.562e+007 2.415e+013 1.000e+003 7.838e-003 1.350e-003 
1.667e-003 4.575e+007 2.415e+013 1.000e+003 7.875e-003 1.351e-003 
1.668e-003 4.588e+007 2.415e+013 1.000e+003 7.858e-003 1.351e-003 
1.669e-003 4.600e+007 2.415e+013 1.000e+003 7.863e-003 1.351e-003 
1.670e-003 4.613e+007 2.415e+013 1.000e+003 7.867e-003 1.351e-003 
1.671e-003 4.626e+007 2.415e+013 1.000e+003 7.858e-003 1.351e-003 
1.672e-003 4.639e+007 2.415e+013 1.000e+003 7.836e-003 1.351e-003 
1.673e-003 4.651e+007 2.415e+013 1.000e+003 7.820e-003 1.351e-003 
1.674e-003 4.664e+007 2.416e+013 1.000e+003 7.838e-003 1.351e-003 
1.675e-003 4.676e+007 2.416e+013 1.000e+003 7.869e-003 1.351e-003 
1.676e-003 4.689e+007 2.416e+013 1.000e+003 7.862e-003 1.352e-003 
1.677e-003 4.702e+007 2.416e+013 1.000e+003 7.866e-003 1.352e-003 
1.678e-003 4.714e+007 2.416e+013 1.000e+003 7.853e-003 1.352e-003 
1.679e-003 4.727e+007 2.416e+013 1.000e+003 7.813e-003 1.352e-003 
1.680e-003 4.739e+007 2.416e+013 1.000e+003 7.851e-003 1.352e-003 
1.681e-003 4.752e+007 2.416e+013 1.000e+003 7.872e-003 1.352e-003 
1.682e-003 4.765e+007 2.416e+013 1.000e+003 7.849e-003 1.352e-003 
1.683e-003 4.778e+007 2.417e+013 1.000e+003 7.854e-003 1.353e-003 
1.684e-003 4.791e+007 2.417e+013 1.000e+003 7.815e-003 1.353e-003 
1.685e-003 4.805e+007 2.417e+013 1.000e+003 7.815e-003 1.353e-003 
1.687e-003 4.818e+007 2.417e+013 1.000e+003 7.826e-003 1.353e-003 
1.688e-003 4.832e+007 2.417e+013 1.000e+003 7.842e-003 1.353e-003 
1.689e-003 4.844e+007 2.418e+013 1.000e+003 7.804e-003 1.353e-003 
1.690e-003 4.852e+007 2.418e+013 1.000e+003 7.956e-003 1.354e-003 
1.691e-003 4.839e+007 2.419e+013 1.000e+003 8.644e-003 1.356e-003 
1.692e-003 4.818e+007 2.421e+013 1.000e+003 8.400e-003 1.359e-003 
1.693e-003 4.807e+007 2.415e+013 1.000e+003 1.024e-002 1.361e-003 
1.694e-003 4.755e+007 2.418e+013 1.000e+003 9.551e-003 1.365e-003 
1.695e-003 4.686e+007 2.415e+013 1.000e+003 1.014e-002 1.371e-003 
1.696e-003 4.593e+007 2.412e+013 1.000e+003 1.102e-002 1.378e-003 
1.697e-003 4.499e+007 2.411e+013 1.000e+003 1.051e-002 1.386e-003 
1.698e-003 4.432e+007 2.408e+013 1.000e+003 1.038e-002 1.391e-003 
1.699e-003 4.366e+007 2.407e+013 1.000e+003 1.028e-002 1.397e-003 
1.700e-003 4.298e+007 2.408e+013 1.000e+003 1.015e-002 1.403e-003 
1.701e-003 4.251e+007 2.407e+013 1.000e+003 9.197e-003 1.407e-003 
1.702e-003 4.223e+007 2.406e+013 1.000e+003 8.564e-003 1.410e-003 
1.703e-003 4.206e+007 2.406e+013 1.000e+003 8.164e-003 1.412e-003 
1.704e-003 4.196e+007 2.407e+013 1.000e+003 8.358e-003 1.414e-003 
1.705e-003 4.163e+007 2.410e+013 1.000e+003 9.295e-003 1.417e-003 
1.706e-003 4.142e+007 2.413e+013 1.000e+003 8.111e-003 1.419e-003 
1.707e-003 4.135e+007 2.415e+013 1.000e+003 7.815e-003 1.421e-003 
1.708e-003 4.135e+007 2.417e+013 1.000e+003 7.814e-003 1.422e-003 
1.709e-003 4.138e+007 2.418e+013 1.000e+003 7.828e-003 1.422e-003 
1.710e-003 4.144e+007 2.419e+013 1.000e+003 7.889e-003 1.423e-003 
1.711e-003 4.150e+007 2.419e+013 1.000e+003 7.813e-003 1.424e-003 
1.712e-003 4.156e+007 2.420e+013 1.000e+003 7.828e-003 1.424e-003 
1.713e-003 4.164e+007 2.420e+013 1.000e+003 7.907e-003 1.425e-003 
1.714e-003 4.172e+007 2.421e+013 1.000e+003 7.849e-003 1.425e-003 
1.715e-003 4.181e+007 2.421e+013 1.000e+003 7.900e-003 1.425e-003 
1.716e-003 4.189e+007 2.422e+013 1.000e+003 7.815e-003 1.426e-003 
1.717e-003 4.197e+007 2.422e+013 1.000e+003 7.890e-003 1.426e-003 
1.718e-003 4.205e+007 2.423e+013 1.000e+003 7.814e-003 1.427e-003 
1.719e-003 4.214e+007 2.423e+013 1.000e+003 7.849e-003 1.427e-003 
1.720e-003 4.223e+007 2.423e+013 1.000e+003 7.898e-003 1.427e-003 
1.721e-003 4.232e+007 2.424e+013 1.000e+003 7.927e-003 1.428e-003 
1.722e-003 4.241e+007 2.424e+013 1.000e+003 7.898e-003 1.428e-003 
1.723e-003 4.250e+007 2.425e+013 1.000e+003 7.901e-003 1.428e-003 
1.724e-003 4.259e+007 2.425e+013 1.000e+003 7.895e-003 1.429e-003 
1.725e-003 4.268e+007 2.425e+013 1.000e+003 7.866e-003 1.429e-003 
1.726e-003 4.276e+007 2.426e+013 1.000e+003 7.843e-003 1.430e-003 
1.727e-003 4.284e+007 2.426e+013 1.000e+003 7.859e-003 1.430e-003 
1.728e-003 4.291e+007 2.427e+013 1.000e+003 7.884e-003 1.430e-003 
1.729e-003 4.298e+007 2.427e+013 1.000e+003 7.863e-003 1.431e-003 
1.730e-003 4.305e+007 2.428e+013 1.000e+003 7.888e-003 1.431e-003 
1.730e-003 4.313e+007 2.428e+013 1.000e+003 7.932e-003 1.432e-003 
1.731e-003 4.321e+007 2.429e+013 1.000e+003 7.911e-003 1.432e-003 
1.732e-003 4.328e+007 2.430e+013 1.000e+003 7.903e-003 1.433e-003 
1.733e-003 4.333e+007 2.430e+013 1.000e+003 7.838e-003 1.433e-003 
1.734e-003 4.285e+007 2.416e+013 1.000e+003 9.898e-003 1.438e-003 
1.735e-003 4.211e+007 2.418e+013 1.000e+003 9.921e-003 1.444e-003 
1.736e-003 4.119e+007 2.418e+013 1.000e+003 1.063e-002 1.451e-003 
1.737e-003 4.014e+007 2.417e+013 1.000e+003 1.121e-002 1.459e-003 
1.738e-003 3.906e+007 2.414e+013 1.000e+003 1.089e-002 1.468e-003 
1.739e-003 3.819e+007 2.413e+013 1.000e+003 1.017e-002 1.475e-003 
1.740e-003 3.764e+007 2.413e+013 1.000e+003 9.413e-003 1.480e-003 
1.741e-003 3.719e+007 2.412e+013 1.000e+003 9.399e-003 1.484e-003 
1.742e-003 3.673e+007 2.410e+013 1.000e+003 1.008e-002 1.488e-003 
1.743e-003 3.605e+007 2.408e+013 1.000e+003 1.003e-002 1.493e-003 
1.744e-003 3.554e+007 2.406e+013 1.000e+003 9.013e-003 1.498e-003 
1.745e-003 3.522e+007 2.405e+013 1.000e+003 8.700e-003 1.501e-003 
1.746e-003 3.505e+007 2.405e+013 1.000e+003 8.032e-003 1.503e-003 
1.747e-003 3.497e+007 2.406e+013 1.000e+003 8.021e-003 1.505e-003 
1.748e-003 3.492e+007 2.405e+013 1.000e+003 8.315e-003 1.506e-003 
1.749e-003 3.500e+007 2.405e+013 1.000e+003 7.907e-003 1.507e-003 
1.750e-003 3.506e+007 2.405e+013 1.000e+003 7.854e-003 1.507e-003 
1.751e-003 3.514e+007 2.405e+013 1.000e+003 7.839e-003 1.508e-003 
1.752e-003 3.518e+007 2.405e+013 1.000e+003 8.322e-003 1.508e-003 
1.753e-003 3.480e+007 2.406e+013 1.000e+003 8.242e-003 1.512e-003 
1.754e-003 3.485e+007 2.406e+013 1.000e+003 7.854e-003 1.512e-003 
1.755e-003 3.498e+007 2.405e+013 1.000e+003 7.827e-003 1.513e-003 
1.756e-003 3.511e+007 2.405e+013 1.000e+003 7.828e-003 1.513e-003 
1.757e-003 3.524e+007 2.405e+013 1.000e+003 7.839e-003 1.513e-003 
1.758e-003 3.538e+007 2.405e+013 1.000e+003 7.815e-003 1.513e-003 
1.759e-003 3.551e+007 2.405e+013 1.000e+003 7.885e-003 1.513e-003 
1.760e-003 3.564e+007 2.405e+013 1.000e+003 8.174e-003 1.513e-003 
1.761e-003 3.578e+007 2.405e+013 1.000e+003 7.870e-003 1.513e-003 
1.762e-003 3.591e+007 2.405e+013 1.000e+003 7.825e-003 1.513e-003 
1.763e-003 3.604e+007 2.405e+013 1.000e+003 7.931e-003 1.513e-003 
1.764e-003 3.617e+007 2.405e+013 1.000e+003 7.844e-003 1.513e-003 
1.765e-003 3.629e+007 2.405e+013 1.000e+003 7.848e-003 1.513e-003 
1.766e-003 3.642e+007 2.405e+013 1.000e+003 7.884e-003 1.514e-003 
1.767e-003 3.655e+007 2.405e+013 1.000e+003 7.869e-003 1.514e-003 
1.768e-003 3.667e+007 2.406e+013 1.000e+003 7.811e-003 1.514e-003 
1.769e-003 3.680e+007 2.406e+013 1.000e+003 7.864e-003 1.514e-003 
1.770e-003 3.693e+007 2.406e+013 1.000e+003 7.917e-003 1.514e-003 
1.771e-003 3.706e+007 2.406e+013 1.000e+003 7.819e-003 1.514e-003 
1.772e-003 3.719e+007 2.406e+013 1.000e+003 7.849e-003 1.514e-003 
1.773e-003 3.731e+007 2.406e+013 1.000e+003 7.819e-003 1.514e-003 
1.774e-003 3.744e+007 2.406e+013 1.000e+003 7.844e-003 1.514e-003 
1.775e-003 3.756e+007 2.406e+013 1.000e+003 7.800e-003 1.514e-003 
1.776e-003 3.769e+007 2.406e+013 1.000e+003 7.826e-003 1.515e-003 
1.777e-003 3.782e+007 2.406e+013 1.000e+003 7.826e-003 1.515e-003 
1.778e-003 3.794e+007 2.406e+013 1.000e+003 7.876e-003 1.515e-003 
1.779e-003 3.806e+007 2.406e+013 1.000e+003 7.790e-003 1.515e-003 
1.780e-003 3.819e+007 2.407e+013 1.000e+003 7.811e-003 1.515e-003 
1.781e-003 3.831e+007 2.407e+013 1.000e+003 7.800e-003 1.515e-003 
1.782e-003 3.844e+007 2.407e+013 1.000e+003 7.856e-003 1.515e-003 
1.783e-003 3.856e+007 2.407e+013 1.000e+003 7.864e-003 1.516e-003 
1.784e-003 3.867e+007 2.408e+013 1.000e+003 7.872e-003 1.516e-003 
1.785e-003 3.878e+007 2.408e+013 1.000e+003 7.942e-003 1.516e-003 
1.786e-003 3.889e+007 2.408e+013 1.000e+003 7.852e-003 1.516e-003 
1.786e-003 3.900e+007 2.409e+013 1.000e+003 7.882e-003 1.516e-003 
1.787e-003 3.911e+007 2.409e+013 1.000e+003 7.842e-003 1.517e-003 
1.788e-003 3.923e+007 2.409e+013 1.000e+003 7.926e-003 1.517e-003 
1.789e-003 3.935e+007 2.410e+013 1.000e+003 7.849e-003 1.517e-003 
1.790e-003 3.947e+007 2.410e+013 1.000e+003 7.854e-003 1.517e-003 
1.791e-003 3.959e+007 2.410e+013 1.000e+003 7.850e-003 1.517e-003 
1.792e-003 3.972e+007 2.410e+013 1.000e+003 7.844e-003 1.517e-003 
1.793e-003 3.984e+007 2.410e+013 1.000e+003 7.815e-003 1.517e-003 
1.794e-003 3.997e+007 2.410e+013 1.000e+003 7.842e-003 1.518e-003 
1.795e-003 4.010e+007 2.410e+013 1.000e+003 7.800e-003 1.518e-003 
1.796e-003 4.022e+007 2.410e+013 1.000e+003 7.810e-003 1.518e-003 
1.797e-003 4.034e+007 2.410e+013 1.000e+003 7.849e-003 1.518e-003 
1.798e-003 4.047e+007 2.410e+013 1.000e+003 7.881e-003 1.518e-003 
1.799e-003 4.059e+007 2.410e+013 1.000e+003 7.815e-003 1.518e-003 
1.800e-003 4.072e+007 2.410e+013 1.000e+003 7.829e-003 1.518e-003 
1.801e-003 4.084e+007 2.410e+013 1.000e+003 7.844e-003 1.518e-003 
1.802e-003 4.096e+007 2.411e+013 1.000e+003 7.875e-003 1.519e-003 
1.803e-003 4.109e+007 2.411e+013 1.000e+003 7.800e-003 1.519e-003 
1.804e-003 4.121e+007 2.411e+013 1.000e+003 7.859e-003 1.519e-003 
1.805e-003 4.133e+007 2.411e+013 1.000e+003 7.825e-003 1.519e-003 
1.806e-003 4.146e+007 2.411e+013 1.000e+003 7.850e-003 1.519e-003 
1.807e-003 4.158e+007 2.411e+013 1.000e+003 7.881e-003 1.519e-003 
1.808e-003 4.157e+007 2.410e+013 1.000e+003 8.181e-003 1.520e-003 
1.809e-003 4.153e+007 2.410e+013 1.000e+003 8.095e-003 1.521e-003 
1.810e-003 4.153e+007 2.410e+013 1.000e+003 7.876e-003 1.522e-003 
1.811e-003 4.157e+007 2.411e+013 1.000e+003 7.906e-003 1.523e-003 
1.812e-003 4.160e+007 2.412e+013 1.000e+003 7.930e-003 1.524e-003 
1.813e-003 4.166e+007 2.413e+013 1.000e+003 7.849e-003 1.524e-003 
1.814e-003 4.177e+007 2.413e+013 1.000e+003 7.857e-003 1.525e-003 
1.815e-003 4.189e+007 2.413e+013 1.000e+003 7.790e-003 1.525e-003 
1.816e-003 4.201e+007 2.413e+013 1.000e+003 7.880e-003 1.525e-003 
1.817e-003 4.214e+007 2.413e+013 1.000e+003 7.860e-003 1.525e-003 
1.818e-003 4.227e+007 2.413e+013 1.000e+003 7.805e-003 1.525e-003 
1.819e-003 4.240e+007 2.413e+013 1.000e+003 7.854e-003 1.525e-003 
1.820e-003 4.253e+007 2.413e+013 1.000e+003 7.814e-003 1.525e-003 
1.821e-003 4.266e+007 2.413e+013 1.000e+003 7.858e-003 1.525e-003 
1.822e-003 4.279e+007 2.413e+013 1.000e+003 7.880e-003 1.526e-003 
1.823e-003 4.292e+007 2.413e+013 1.000e+003 7.887e-003 1.526e-003 
1.824e-003 4.305e+007 2.413e+013 1.000e+003 7.859e-003 1.526e-003 
1.825e-003 4.317e+007 2.413e+013 1.000e+003 7.837e-003 1.526e-003 
1.826e-003 4.330e+007 2.413e+013 1.000e+003 7.877e-003 1.526e-003 
1.827e-003 4.342e+007 2.413e+013 1.000e+003 7.883e-003 1.526e-003 
1.828e-003 4.355e+007 2.413e+013 1.000e+003 7.864e-003 1.526e-003 
1.829e-003 4.367e+007 2.413e+013 1.000e+003 7.881e-003 1.526e-003 
1.830e-003 4.380e+007 2.413e+013 1.000e+003 7.917e-003 1.526e-003 
1.831e-003 4.393e+007 2.414e+013 1.000e+003 7.865e-003 1.527e-003 
1.832e-003 4.405e+007 2.414e+013 1.000e+003 7.815e-003 1.527e-003 
1.833e-003 4.418e+007 2.414e+013 1.000e+003 7.928e-003 1.527e-003 
1.834e-003 4.430e+007 2.414e+013 1.000e+003 7.900e-003 1.527e-003 
1.835e-003 4.443e+007 2.414e+013 1.000e+003 7.900e-003 1.527e-003 
1.836e-003 4.456e+007 2.414e+013 1.000e+003 7.891e-003 1.527e-003 
1.837e-003 4.468e+007 2.414e+013 1.000e+003 7.873e-003 1.527e-003 
1.838e-003 4.481e+007 2.414e+013 1.000e+003 7.885e-003 1.527e-003 
1.839e-003 4.493e+007 2.414e+013 1.000e+003 7.815e-003 1.527e-003 
1.840e-003 4.506e+007 2.414e+013 1.000e+003 7.855e-003 1.528e-003 
1.841e-003 4.518e+007 2.415e+013 1.000e+003 7.804e-003 1.528e-003 
1.842e-003 4.531e+007 2.415e+013 1.000e+003 7.831e-003 1.528e-003 
1.843e-003 4.544e+007 2.415e+013 1.000e+003 7.843e-003 1.528e-003 
1.843e-003 4.557e+007 2.415e+013 1.000e+003 7.868e-003 1.528e-003 
1.844e-003 4.569e+007 2.415e+013 1.000e+003 7.854e-003 1.528e-003 
1.845e-003 4.582e+007 2.415e+013 1.000e+003 7.912e-003 1.528e-003 
1.846e-003 4.595e+007 2.415e+013 1.000e+003 7.886e-003 1.528e-003 
1.847e-003 4.608e+007 2.415e+013 1.000e+003 7.874e-003 1.528e-003 
1.848e-003 4.620e+007 2.415e+013 1.000e+003 7.819e-003 1.528e-003 
1.849e-003 4.633e+007 2.415e+013 1.000e+003 7.930e-003 1.529e-003 
1.850e-003 4.645e+007 2.415e+013 1.000e+003 7.800e-003 1.529e-003 
1.851e-003 4.658e+007 2.416e+013 1.000e+003 7.838e-003 1.529e-003 
1.852e-003 4.671e+007 2.416e+013 1.000e+003 7.934e-003 1.529e-003 
1.853e-003 4.683e+007 2.416e+013 1.000e+003 7.851e-003 1.529e-003 
1.854e-003 4.696e+007 2.416e+013 1.000e+003 7.849e-003 1.529e-003 
1.855e-003 4.709e+007 2.416e+013 1.000e+003 7.794e-003 1.529e-003 
1.856e-003 4.722e+007 2.416e+013 1.000e+003 7.913e-003 1.529e-003 
1.857e-003 4.734e+007 2.416e+013 1.000e+003 7.899e-003 1.530e-003 
1.858e-003 4.747e+007 2.416e+013 1.000e+003 7.862e-003 1.530e-003 
1.859e-003 4.760e+007 2.417e+013 1.000e+003 7.918e-003 1.530e-003 
1.860e-003 4.773e+007 2.417e+013 1.000e+003 7.855e-003 1.530e-003 
1.862e-003 4.786e+007 2.417e+013 1.000e+003 7.839e-003 1.530e-003 
1.863e-003 4.800e+007 2.417e+013 1.000e+003 7.818e-003 1.530e-003 
1.864e-003 4.814e+007 2.417e+013 1.000e+003 7.849e-003 1.530e-003 
1.865e-003 4.828e+007 2.417e+013 1.000e+003 7.800e-003 1.531e-003 
1.866e-003 4.839e+007 2.418e+013 1.000e+003 7.867e-003 1.531e-003 
1.867e-003 4.841e+007 2.419e+013 1.000e+003 8.159e-003 1.532e-003 
1.868e-003 4.819e+007 2.420e+013 1.000e+003 8.484e-003 1.535e-003 
1.870e-003 4.807e+007 2.421e+013 1.000e+003 8.514e-003 1.537e-003 
1.871e-003 4.785e+007 2.415e+013 1.000e+003 9.829e-003 1.539e-003 
1.872e-003 4.731e+007 2.416e+013 1.000e+003 1.029e-002 1.544e-003 
1.873e-003 4.652e+007 2.414e+013 1.000e+003 1.057e-002 1.550e-003 
1.874e-003 4.552e+007 2.412e+013 1.000e+003 1.031e-002 1.558e-003 
1.875e-003 4.473e+007 2.410e+013 1.000e+003 1.042e-002 1.565e-003 
1.875e-003 4.411e+007 2.408e+013 1.000e+003 1.011e-002 1.570e-003 
1.876e-003 4.347e+007 2.407e+013 1.000e+003 9.996e-003 1.575e-003 
1.877e-003 4.282e+007 2.408e+013 1.000e+003 9.876e-003 1.581e-003 
1.878e-003 4.239e+007 2.406e+013 1.000e+003 9.058e-003 1.585e-003 
1.879e-003 4.211e+007 2.406e+013 1.000e+003 8.574e-003 1.588e-003 
1.880e-003 4.197e+007 2.406e+013 1.000e+003 8.286e-003 1.590e-003 
1.881e-003 4.185e+007 2.407e+013 1.000e+003 8.383e-003 1.591e-003 
1.882e-003 4.150e+007 2.411e+013 1.000e+003 8.633e-003 1.595e-003 
1.883e-003 4.135e+007 2.414e+013 1.000e+003 7.982e-003 1.597e-003 
1.884e-003 4.131e+007 2.416e+013 1.000e+003 7.809e-003 1.598e-003 
1.885e-003 4.133e+007 2.417e+013 1.000e+003 7.853e-003 1.599e-003 
1.886e-003 4.137e+007 2.418e+013 1.000e+003 7.800e-003 1.600e-003 
1.887e-003 4.143e+007 2.419e+013 1.000e+003 7.815e-003 1.600e-003 
1.888e-003 4.150e+007 2.419e+013 1.000e+003 7.892e-003 1.601e-003 
1.889e-003 4.157e+007 2.420e+013 1.000e+003 7.877e-003 1.601e-003 
1.890e-003 4.165e+007 2.421e+013 1.000e+003 7.864e-003 1.602e-003 
1.891e-003 4.173e+007 2.421e+013 1.000e+003 7.849e-003 1.602e-003 
1.892e-003 4.181e+007 2.421e+013 1.000e+003 7.843e-003 1.603e-003 
1.893e-003 4.190e+007 2.422e+013 1.000e+003 7.852e-003 1.603e-003 
1.894e-003 4.199e+007 2.422e+013 1.000e+003 7.863e-003 1.603e-003 
1.895e-003 4.208e+007 2.423e+013 1.000e+003 7.878e-003 1.604e-003 
1.896e-003 4.217e+007 2.423e+013 1.000e+003 7.903e-003 1.604e-003 
1.897e-003 4.226e+007 2.423e+013 1.000e+003 7.928e-003 1.604e-003 
1.898e-003 4.235e+007 2.424e+013 1.000e+003 7.913e-003 1.605e-003 
1.899e-003 4.244e+007 2.424e+013 1.000e+003 7.972e-003 1.605e-003 
1.900e-003 4.253e+007 2.424e+013 1.000e+003 7.908e-003 1.605e-003 
1.901e-003 4.262e+007 2.425e+013 1.000e+003 7.926e-003 1.606e-003 
1.902e-003 4.271e+007 2.425e+013 1.000e+003 7.836e-003 1.606e-003 
1.903e-003 4.280e+007 2.425e+013 1.000e+003 7.842e-003 1.606e-003 
1.904e-003 4.289e+007 2.426e+013 1.000e+003 7.790e-003 1.607e-003 
1.905e-003 4.298e+007 2.426e+013 1.000e+003 7.838e-003 1.607e-003 
1.906e-003 4.305e+007 2.427e+013 1.000e+003 7.790e-003 1.608e-003 
1.907e-003 4.313e+007 2.427e+013 1.000e+003 7.864e-003 1.608e-003 
1.908e-003 4.320e+007 2.428e+013 1.000e+003 7.845e-003 1.609e-003 
1.909e-003 4.328e+007 2.428e+013 1.000e+003 7.877e-003 1.609e-003 
1.910e-003 4.335e+007 2.429e+013 1.000e+003 7.873e-003 1.609e-003 
1.911e-003 4.342e+007 2.430e+013 1.000e+003 7.888e-003 1.610e-003 
1.912e-003 4.347e+007 2.431e+013 1.000e+003 7.813e-003 1.611e-003 
1.913e-003 4.298e+007 2.416e+013 1.000e+003 9.766e-003 1.615e-003 
1.914e-003 4.219e+007 2.419e+013 1.000e+003 9.951e-003 1.621e-003 
1.915e-003 4.123e+007 2.418e+013 1.000e+003 1.054e-002 1.629e-003 
1.916e-003 4.017e+007 2.416e+013 1.000e+003 1.108e-002 1.637e-003 
1.917e-003 3.908e+007 2.414e+013 1.000e+003 1.073e-002 1.646e-003 
1.918e-003 3.825e+007 2.413e+013 1.000e+003 1.010e-002 1.653e-003 
1.919e-003 3.769e+007 2.414e+013 1.000e+003 9.330e-003 1.657e-003 
1.920e-003 3.724e+007 2.412e+013 1.000e+003 9.334e-003 1.662e-003 
1.921e-003 3.678e+007 2.410e+013 1.000e+003 1.002e-002 1.666e-003 
1.922e-003 3.612e+007 2.409e+013 1.000e+003 1.057e-002 1.671e-003 
1.923e-003 3.563e+007 2.407e+013 1.000e+003 9.092e-003 1.676e-003 
1.923e-003 3.531e+007 2.405e+013 1.000e+003 8.730e-003 1.679e-003 
1.924e-003 3.515e+007 2.405e+013 1.000e+003 7.991e-003 1.681e-003 
1.925e-003 3.507e+007 2.407e+013 1.000e+003 7.976e-003 1.682e-003 
1.926e-003 3.504e+007 2.406e+013 1.000e+003 7.841e-003 1.684e-003 
1.927e-003 3.510e+007 2.405e+013 1.000e+003 7.896e-003 1.684e-003 
1.928e-003 3.516e+007 2.405e+013 1.000e+003 7.878e-003 1.685e-003 
1.929e-003 3.521e+007 2.406e+013 1.000e+003 7.841e-003 1.685e-003 
1.930e-003 3.495e+007 2.408e+013 1.000e+003 9.228e-003 1.688e-003 
1.931e-003 3.482e+007 2.408e+013 1.000e+003 7.812e-003 1.690e-003 
1.932e-003 3.491e+007 2.407e+013 1.000e+003 7.844e-003 1.690e-003 
1.933e-003 3.503e+007 2.407e+013 1.000e+003 7.854e-003 1.690e-003 
1.934e-003 3.515e+007 2.407e+013 1.000e+003 7.805e-003 1.691e-003 
1.935e-003 3.528e+007 2.407e+013 1.000e+003 7.821e-003 1.691e-003 
1.936e-003 3.541e+007 2.407e+013 1.000e+003 7.844e-003 1.691e-003 
1.937e-003 3.554e+007 2.407e+013 1.000e+003 7.805e-003 1.691e-003 
1.938e-003 3.567e+007 2.408e+013 1.000e+003 7.828e-003 1.691e-003 
1.939e-003 3.579e+007 2.408e+013 1.000e+003 7.849e-003 1.691e-003 
1.940e-003 3.592e+007 2.408e+013 1.000e+003 7.854e-003 1.691e-003 
1.941e-003 3.605e+007 2.408e+013 1.000e+003 7.839e-003 1.691e-003 
1.942e-003 3.617e+007 2.408e+013 1.000e+003 7.800e-003 1.691e-003 
1.943e-003 3.630e+007 2.408e+013 1.000e+003 7.849e-003 1.692e-003 
1.944e-003 3.643e+007 2.408e+013 1.000e+003 7.880e-003 1.692e-003 
1.945e-003 3.655e+007 2.408e+013 1.000e+003 7.880e-003 1.692e-003 
1.946e-003 3.668e+007 2.408e+013 1.000e+003 7.859e-003 1.692e-003 
1.947e-003 3.681e+007 2.408e+013 1.000e+003 7.864e-003 1.692e-003 
1.948e-003 3.694e+007 2.408e+013 1.000e+003 7.862e-003 1.692e-003 
1.949e-003 3.706e+007 2.409e+013 1.000e+003 7.842e-003 1.692e-003 
1.950e-003 3.719e+007 2.409e+013 1.000e+003 7.873e-003 1.692e-003 
1.951e-003 3.732e+007 2.409e+013 1.000e+003 7.828e-003 1.692e-003 
1.952e-003 3.745e+007 2.409e+013 1.000e+003 7.844e-003 1.693e-003 
1.953e-003 3.758e+007 2.409e+013 1.000e+003 7.861e-003 1.693e-003 
1.954e-003 3.771e+007 2.409e+013 1.000e+003 7.790e-003 1.693e-003 
1.955e-003 3.784e+007 2.409e+013 1.000e+003 7.854e-003 1.693e-003 
1.956e-003 3.797e+007 2.409e+013 1.000e+003 7.838e-003 1.693e-003 
1.957e-003 3.810e+007 2.409e+013 1.000e+003 7.933e-003 1.693e-003 
1.958e-003 3.823e+007 2.409e+013 1.000e+003 7.849e-003 1.693e-003 
1.959e-003 3.836e+007 2.409e+013 1.000e+003 7.828e-003 1.693e-003 
1.960e-003 3.849e+007 2.409e+013 1.000e+003 7.821e-003 1.693e-003 
1.961e-003 3.862e+007 2.409e+013 1.000e+003 7.864e-003 1.693e-003 
1.962e-003 3.875e+007 2.409e+013 1.000e+003 7.837e-003 1.694e-003 
1.963e-003 3.888e+007 2.410e+013 1.000e+003 7.790e-003 1.694e-003 
1.964e-003 3.901e+007 2.410e+013 1.000e+003 7.826e-003 1.694e-003 
1.965e-003 3.914e+007 2.410e+013 1.000e+003 7.828e-003 1.694e-003 
1.966e-003 3.926e+007 2.410e+013 1.000e+003 7.800e-003 1.694e-003 
1.967e-003 3.939e+007 2.410e+013 1.000e+003 7.815e-003 1.694e-003 
1.968e-003 3.952e+007 2.410e+013 1.000e+003 7.828e-003 1.694e-003 
1.969e-003 3.965e+007 2.410e+013 1.000e+003 7.845e-003 1.694e-003 
1.970e-003 3.977e+007 2.410e+013 1.000e+003 7.800e-003 1.694e-003 
1.971e-003 3.989e+007 2.410e+013 1.000e+003 7.849e-003 1.694e-003 
1.972e-003 4.002e+007 2.410e+013 1.000e+003 7.854e-003 1.695e-003 
1.973e-003 4.014e+007 2.410e+013 1.000e+003 7.820e-003 1.695e-003 
1.974e-003 4.027e+007 2.410e+013 1.000e+003 7.807e-003 1.695e-003 
1.975e-003 4.040e+007 2.410e+013 1.000e+003 7.854e-003 1.695e-003 
1.976e-003 4.052e+007 2.410e+013 1.000e+003 7.828e-003 1.695e-003 
1.977e-003 4.065e+007 2.410e+013 1.000e+003 7.826e-003 1.695e-003 
1.978e-003 4.077e+007 2.411e+013 1.000e+003 7.815e-003 1.695e-003 
1.979e-003 4.089e+007 2.411e+013 1.000e+003 7.810e-003 1.695e-003 
1.980e-003 4.102e+007 2.411e+013 1.000e+003 7.804e-003 1.696e-003 
1.981e-003 4.115e+007 2.411e+013 1.000e+003 7.854e-003 1.696e-003 
1.982e-003 4.127e+007 2.411e+013 1.000e+003 7.863e-003 1.696e-003 
1.983e-003 4.140e+007 2.411e+013 1.000e+003 7.864e-003 1.696e-003 
1.984e-003 4.153e+007 2.411e+013 1.000e+003 7.854e-003 1.696e-003 
1.985e-003 4.165e+007 2.411e+013 1.000e+003 7.870e-003 1.696e-003 
1.986e-003 4.170e+007 2.410e+013 1.000e+003 8.068e-003 1.697e-003 
1.987e-003 4.165e+007 2.410e+013 1.000e+003 8.127e-003 1.698e-003 
1.988e-003 4.165e+007 2.410e+013 1.000e+003 7.958e-003 1.699e-003 
1.989e-003 4.171e+007 2.410e+013 1.000e+003 7.914e-003 1.700e-003 
1.990e-003 4.177e+007 2.411e+013 1.000e+003 7.911e-003 1.700e-003 
1.991e-003 4.183e+007 2.413e+013 1.000e+003 7.911e-003 1.701e-003 
1.992e-003 4.195e+007 2.413e+013 1.000e+003 7.895e-003 1.701e-003 
1.993e-003 4.209e+007 2.413e+013 1.000e+003 7.901e-003 1.701e-003 
1.994e-003 4.222e+007 2.413e+013 1.000e+003 7.905e-003 1.701e-003 
1.995e-003 4.235e+007 2.413e+013 1.000e+003 7.838e-003 1.701e-003 
1.996e-003 4.249e+007 2.413e+013 1.000e+003 7.851e-003 1.701e-003 
1.997e-003 4.263e+007 2.413e+013 1.000e+003 7.885e-003 1.701e-003 
1.998e-003 4.276e+007 2.413e+013 1.000e+003 7.817e-003 1.701e-003 
1.999e-003 4.290e+007 2.413e+013 1.000e+003 7.812e-003 1.701e-003 
2.000e-003 4.304e+007 2.413e+013 1.000e+003 7.895e-003 1.701e-003 
2.000e-003 4.317e+007 2.413e+013 1.000e+003 7.903e-003 1.701e-003 
2.001e-003 4.331e+007 2.413e+013 1.000e+003 7.871e-003 1.701e-003 
2.002e-003 4.344e+007 2.413e+013 1.000e+003 7.827e-003 1.701e-003 
2.003e-003 4.357e+007 2.413e+013 1.000e+003 7.810e-003 1.702e-003 
2.004e-003 4.371e+007 2.413e+013 1.000e+003 7.838e-003 1.702e-003 
2.005e-003 4.384e+007 2.413e+013 1.000e+003 7.810e-003 1.702e-003 
2.006e-003 4.397e+007 2.414e+013 1.000e+003 7.878e-003 1.702e-003 
2.007e-003 4.410e+007 2.414e+013 1.000e+003 7.857e-003 1.702e-003 
2.008e-003 4.423e+007 2.414e+013 1.000e+003 7.854e-003 1.702e-003 
2.009e-003 4.437e+007 2.414e+013 1.000e+003 7.890e-003 1.702e-003 
2.010e-003 4.450e+007 2.414e+013 1.000e+003 7.903e-003 1.702e-003 
2.011e-003 4.463e+007 2.414e+013 1.000e+003 7.843e-003 1.702e-003 
2.012e-003 4.476e+007 2.414e+013 1.000e+003 7.826e-003 1.702e-003 
2.013e-003 4.488e+007 2.414e+013 1.000e+003 7.885e-003 1.702e-003 
2.014e-003 4.500e+007 2.414e+013 1.000e+003 7.841e-003 1.702e-003 
2.015e-003 4.513e+007 2.414e+013 1.000e+003 7.947e-003 1.703e-003 
2.016e-003 4.525e+007 2.414e+013 1.000e+003 7.875e-003 1.703e-003 
2.017e-003 4.538e+007 2.414e+013 1.000e+003 7.918e-003 1.703e-003 
2.018e-003 4.550e+007 2.415e+013 1.000e+003 7.853e-003 1.703e-003 
2.019e-003 4.563e+007 2.415e+013 1.000e+003 7.878e-003 1.703e-003 
2.020e-003 4.575e+007 2.415e+013 1.000e+003 7.868e-003 1.703e-003 
2.021e-003 4.588e+007 2.415e+013 1.000e+003 7.866e-003 1.703e-003 
2.022e-003 4.600e+007 2.415e+013 1.000e+003 7.831e-003 1.703e-003 
2.023e-003 4.613e+007 2.415e+013 1.000e+003 7.853e-003 1.704e-003 
2.024e-003 4.625e+007 2.415e+013 1.000e+003 7.849e-003 1.704e-003 
2.025e-003 4.638e+007 2.415e+013 1.000e+003 7.833e-003 1.704e-003 
2.026e-003 4.650e+007 2.415e+013 1.000e+003 7.843e-003 1.704e-003 
2.027e-003 4.663e+007 2.415e+013 1.000e+003 7.859e-003 1.704e-003 
2.028e-003 4.676e+007 2.416e+013 1.000e+003 7.817e-003 1.704e-003 
2.029e-003 4.689e+007 2.416e+013 1.000e+003 7.815e-003 1.704e-003 
2.030e-003 4.701e+007 2.416e+013 1.000e+003 7.828e-003 1.704e-003 
2.031e-003 4.714e+007 2.416e+013 1.000e+003 7.826e-003 1.704e-003 
2.032e-003 4.728e+007 2.416e+013 1.000e+003 7.899e-003 1.705e-003 
2.033e-003 4.741e+007 2.416e+013 1.000e+003 7.790e-003 1.705e-003 
2.034e-003 4.754e+007 2.416e+013 1.000e+003 7.819e-003 1.705e-003 
2.035e-003 4.767e+007 2.416e+013 1.000e+003 7.856e-003 1.705e-003 
2.036e-003 4.780e+007 2.417e+013 1.000e+003 7.791e-003 1.705e-003 
2.037e-003 4.795e+007 2.417e+013 1.000e+003 7.816e-003 1.705e-003 
2.039e-003 4.808e+007 2.417e+013 1.000e+003 7.862e-003 1.705e-003 
2.040e-003 4.821e+007 2.417e+013 1.000e+003 7.790e-003 1.706e-003 
2.041e-003 4.830e+007 2.418e+013 1.000e+003 7.899e-003 1.706e-003 
2.042e-003 4.820e+007 2.419e+013 1.000e+003 8.632e-003 1.708e-003 
2.043e-003 4.799e+007 2.421e+013 1.000e+003 8.636e-003 1.711e-003 
2.044e-003 4.792e+007 2.421e+013 1.000e+003 8.717e-003 1.712e-003 
2.045e-003 4.748e+007 2.417e+013 1.000e+003 9.568e-003 1.716e-003 
2.046e-003 4.686e+007 2.415e+013 1.000e+003 1.019e-002 1.721e-003 
2.047e-003 4.592e+007 2.413e+013 1.000e+003 1.103e-002 1.729e-003 
2.048e-003 4.493e+007 2.411e+013 1.000e+003 1.112e-002 1.737e-003 
2.049e-003 4.422e+007 2.409e+013 1.000e+003 1.048e-002 1.743e-003 
2.050e-003 4.356e+007 2.407e+013 1.000e+003 1.017e-002 1.748e-003 
2.051e-003 4.290e+007 2.408e+013 1.000e+003 1.022e-002 1.754e-003 
2.052e-003 4.239e+007 2.407e+013 1.000e+003 9.246e-003 1.758e-003 
2.053e-003 4.211e+007 2.406e+013 1.000e+003 9.001e-003 1.761e-003 
2.054e-003 4.191e+007 2.406e+013 1.000e+003 8.300e-003 1.764e-003 
2.055e-003 4.180e+007 2.407e+013 1.000e+003 8.383e-003 1.765e-003 
2.056e-003 4.153e+007 2.410e+013 1.000e+003 9.736e-003 1.768e-003 
2.057e-003 4.125e+007 2.413e+013 1.000e+003 8.109e-003 1.771e-003 
2.058e-003 4.117e+007 2.415e+013 1.000e+003 7.864e-003 1.773e-003 
2.059e-003 4.118e+007 2.417e+013 1.000e+003 7.800e-003 1.773e-003 
2.060e-003 4.122e+007 2.418e+013 1.000e+003 7.843e-003 1.774e-003 
2.061e-003 4.128e+007 2.419e+013 1.000e+003 7.890e-003 1.775e-003 
2.062e-003 4.134e+007 2.419e+013 1.000e+003 7.836e-003 1.775e-003 
2.063e-003 4.142e+007 2.420e+013 1.000e+003 7.815e-003 1.776e-003 
2.064e-003 4.150e+007 2.420e+013 1.000e+003 7.847e-003 1.776e-003 
2.065e-003 4.158e+007 2.421e+013 1.000e+003 7.974e-003 1.777e-003 
2.066e-003 4.167e+007 2.421e+013 1.000e+003 8.028e-003 1.777e-003 
2.067e-003 4.176e+007 2.422e+013 1.000e+003 7.817e-003 1.777e-003 
2.068e-003 4.184e+007 2.422e+013 1.000e+003 7.937e-003 1.778e-003 
2.069e-003 4.193e+007 2.422e+013 1.000e+003 7.856e-003 1.778e-003 
2.070e-003 4.202e+007 2.423e+013 1.000e+003 7.887e-003 1.778e-003 
2.071e-003 4.211e+007 2.423e+013 1.000e+003 7.877e-003 1.779e-003 
2.072e-003 4.220e+007 2.424e+013 1.000e+003 7.935e-003 1.779e-003 
2.073e-003 4.229e+007 2.424e+013 1.000e+003 7.825e-003 1.779e-003 
2.074e-003 4.239e+007 2.424e+013 1.000e+003 7.864e-003 1.780e-003 
2.075e-003 4.248e+007 2.425e+013 1.000e+003 7.931e-003 1.780e-003 
2.075e-003 4.258e+007 2.425e+013 1.000e+003 7.823e-003 1.780e-003 
2.076e-003 4.267e+007 2.425e+013 1.000e+003 7.848e-003 1.781e-003 
2.077e-003 4.276e+007 2.426e+013 1.000e+003 7.804e-003 1.781e-003 
2.078e-003 4.286e+007 2.426e+013 1.000e+003 8.017e-003 1.781e-003 
2.079e-003 4.294e+007 2.426e+013 1.000e+003 7.864e-003 1.782e-003 
2.080e-003 4.302e+007 2.427e+013 1.000e+003 7.823e-003 1.782e-003 
2.081e-003 4.310e+007 2.427e+013 1.000e+003 7.851e-003 1.783e-003 
2.082e-003 4.317e+007 2.428e+013 1.000e+003 7.866e-003 1.783e-003 
2.083e-003 4.325e+007 2.429e+013 1.000e+003 7.921e-003 1.784e-003 
2.084e-003 4.332e+007 2.429e+013 1.000e+003 7.859e-003 1.784e-003 
2.085e-003 4.340e+007 2.430e+013 1.000e+003 7.812e-003 1.785e-003 
2.086e-003 4.346e+007 2.430e+013 1.000e+003 7.849e-003 1.785e-003 
2.087e-003 4.327e+007 2.419e+013 1.000e+003 1.010e-002 1.787e-003 
2.088e-003 4.250e+007 2.418e+013 1.000e+003 1.020e-002 1.794e-003 
2.089e-003 4.162e+007 2.419e+013 1.000e+003 1.050e-002 1.801e-003 
2.090e-003 4.065e+007 2.418e+013 1.000e+003 1.054e-002 1.808e-003 
2.091e-003 3.960e+007 2.415e+013 1.000e+003 1.084e-002 1.817e-003 
2.092e-003 3.861e+007 2.414e+013 1.000e+003 1.038e-002 1.824e-003 
2.093e-003 3.793e+007 2.414e+013 1.000e+003 9.624e-003 1.830e-003 
2.094e-003 3.745e+007 2.413e+013 1.000e+003 9.387e-003 1.834e-003 
2.095e-003 3.699e+007 2.412e+013 1.000e+003 9.323e-003 1.839e-003 
2.096e-003 3.632e+007 2.409e+013 1.000e+003 9.881e-003 1.844e-003 
2.097e-003 3.576e+007 2.408e+013 1.000e+003 9.150e-003 1.849e-003 
2.098e-003 3.544e+007 2.406e+013 1.000e+003 9.091e-003 1.852e-003 
2.099e-003 3.520e+007 2.406e+013 1.000e+003 8.297e-003 1.855e-003 
2.100e-003 3.512e+007 2.406e+013 1.000e+003 7.931e-003 1.856e-003 
2.101e-003 3.509e+007 2.407e+013 1.000e+003 8.080e-003 1.858e-003 
2.102e-003 3.510e+007 2.408e+013 1.000e+003 7.873e-003 1.859e-003 
2.103e-003 3.512e+007 2.407e+013 1.000e+003 7.790e-003 1.859e-003 
2.104e-003 3.516e+007 2.407e+013 1.000e+003 7.849e-003 1.860e-003 
2.105e-003 3.509e+007 2.408e+013 1.000e+003 9.600e-003 1.861e-003 
2.106e-003 3.475e+007 2.409e+013 1.000e+003 7.800e-003 1.865e-003 
2.107e-003 3.482e+007 2.408e+013 1.000e+003 7.839e-003 1.865e-003 
2.108e-003 3.493e+007 2.408e+013 1.000e+003 7.800e-003 1.866e-003 
2.109e-003 3.505e+007 2.408e+013 1.000e+003 7.803e-003 1.866e-003 
2.110e-003 3.517e+007 2.408e+013 1.000e+003 7.805e-003 1.866e-003 
2.111e-003 3.529e+007 2.408e+013 1.000e+003 7.805e-003 1.866e-003 
2.112e-003 3.542e+007 2.408e+013 1.000e+003 7.839e-003 1.866e-003 
2.113e-003 3.555e+007 2.409e+013 1.000e+003 7.815e-003 1.866e-003 
2.114e-003 3.568e+007 2.409e+013 1.000e+003 7.794e-003 1.866e-003 
2.115e-003 3.580e+007 2.409e+013 1.000e+003 7.800e-003 1.867e-003 
2.116e-003 3.593e+007 2.409e+013 1.000e+003 7.878e-003 1.867e-003 
2.117e-003 3.606e+007 2.409e+013 1.000e+003 7.866e-003 1.867e-003 
2.118e-003 3.619e+007 2.409e+013 1.000e+003 7.844e-003 1.867e-003 
2.119e-003 3.631e+007 2.409e+013 1.000e+003 7.887e-003 1.867e-003 
2.120e-003 3.644e+007 2.409e+013 1.000e+003 7.890e-003 1.867e-003 
2.121e-003 3.658e+007 2.408e+013 1.000e+003 8.255e-003 1.867e-003 
2.122e-003 3.675e+007 2.408e+013 1.000e+003 7.805e-003 1.867e-003 
2.123e-003 3.684e+007 2.408e+013 1.000e+003 7.866e-003 1.867e-003 
2.124e-003 3.687e+007 2.408e+013 1.000e+003 8.287e-003 1.868e-003 
2.125e-003 3.703e+007 2.408e+013 1.000e+003 8.027e-003 1.868e-003 
2.126e-003 3.720e+007 2.408e+013 1.000e+003 7.815e-003 1.868e-003 
2.127e-003 3.735e+007 2.407e+013 1.000e+003 7.846e-003 1.868e-003 
2.128e-003 3.749e+007 2.407e+013 1.000e+003 7.844e-003 1.868e-003 
2.129e-003 3.762e+007 2.407e+013 1.000e+003 7.825e-003 1.868e-003 
2.130e-003 3.774e+007 2.408e+013 1.000e+003 7.849e-003 1.868e-003 
2.131e-003 3.787e+007 2.408e+013 1.000e+003 7.815e-003 1.868e-003 
2.132e-003 3.800e+007 2.408e+013 1.000e+003 7.854e-003 1.868e-003 
2.133e-003 3.812e+007 2.408e+013 1.000e+003 7.839e-003 1.868e-003 
2.134e-003 3.825e+007 2.408e+013 1.000e+003 7.826e-003 1.868e-003 
2.135e-003 3.838e+007 2.408e+013 1.000e+003 7.854e-003 1.868e-003 
2.136e-003 3.851e+007 2.408e+013 1.000e+003 7.794e-003 1.869e-003 
2.136e-003 3.863e+007 2.408e+013 1.000e+003 7.857e-003 1.869e-003 
2.137e-003 3.876e+007 2.408e+013 1.000e+003 7.836e-003 1.869e-003 
2.138e-003 3.889e+007 2.408e+013 1.000e+003 7.844e-003 1.869e-003 
2.139e-003 3.901e+007 2.408e+013 1.000e+003 7.849e-003 1.869e-003 
2.140e-003 3.914e+007 2.408e+013 1.000e+003 7.843e-003 1.869e-003 
2.141e-003 3.927e+007 2.408e+013 1.000e+003 7.860e-003 1.869e-003 
2.142e-003 3.940e+007 2.408e+013 1.000e+003 7.839e-003 1.869e-003 
2.143e-003 3.952e+007 2.409e+013 1.000e+003 7.800e-003 1.869e-003 
2.144e-003 3.965e+007 2.409e+013 1.000e+003 7.838e-003 1.869e-003 
2.145e-003 3.978e+007 2.409e+013 1.000e+003 7.808e-003 1.870e-003 
2.146e-003 3.991e+007 2.409e+013 1.000e+003 7.849e-003 1.870e-003 
2.147e-003 4.004e+007 2.409e+013 1.000e+003 7.843e-003 1.870e-003 
2.148e-003 4.017e+007 2.409e+013 1.000e+003 7.870e-003 1.870e-003 
2.149e-003 4.029e+007 2.409e+013 1.000e+003 7.826e-003 1.870e-003 
2.150e-003 4.042e+007 2.409e+013 1.000e+003 7.828e-003 1.870e-003 
2.151e-003 4.055e+007 2.409e+013 1.000e+003 7.843e-003 1.870e-003 
2.152e-003 4.067e+007 2.409e+013 1.000e+003 7.859e-003 1.870e-003 
2.153e-003 4.080e+007 2.409e+013 1.000e+003 7.877e-003 1.870e-003 
2.154e-003 4.092e+007 2.409e+013 1.000e+003 7.804e-003 1.871e-003 
2.155e-003 4.105e+007 2.409e+013 1.000e+003 7.826e-003 1.871e-003 
2.156e-003 4.117e+007 2.409e+013 1.000e+003 7.800e-003 1.871e-003 
2.157e-003 4.129e+007 2.409e+013 1.000e+003 7.790e-003 1.871e-003 
2.158e-003 4.128e+007 2.409e+013 1.000e+003 8.405e-003 1.872e-003 
2.159e-003 4.123e+007 2.409e+013 1.000e+003 8.047e-003 1.873e-003 
2.160e-003 4.123e+007 2.409e+013 1.000e+003 7.838e-003 1.874e-003 
2.161e-003 4.126e+007 2.409e+013 1.000e+003 7.810e-003 1.875e-003 
2.162e-003 4.131e+007 2.410e+013 1.000e+003 7.981e-003 1.876e-003 
2.163e-003 4.136e+007 2.411e+013 1.000e+003 7.875e-003 1.876e-003 
2.164e-003 4.152e+007 2.411e+013 1.000e+003 7.943e-003 1.876e-003 
2.165e-003 4.167e+007 2.411e+013 1.000e+003 7.860e-003 1.876e-003 
2.166e-003 4.180e+007 2.412e+013 1.000e+003 7.836e-003 1.876e-003 
2.167e-003 4.192e+007 2.412e+013 1.000e+003 7.859e-003 1.877e-003 
2.168e-003 4.204e+007 2.412e+013 1.000e+003 7.865e-003 1.877e-003 
2.169e-003 4.217e+007 2.412e+013 1.000e+003 7.815e-003 1.877e-003 
2.170e-003 4.229e+007 2.412e+013 1.000e+003 7.825e-003 1.877e-003 
2.171e-003 4.241e+007 2.412e+013 1.000e+003 7.790e-003 1.877e-003 
2.172e-003 4.253e+007 2.412e+013 1.000e+003 7.810e-003 1.877e-003 
2.173e-003 4.266e+007 2.412e+013 1.000e+003 7.790e-003 1.877e-003 
2.174e-003 4.278e+007 2.412e+013 1.000e+003 7.790e-003 1.877e-003 
2.175e-003 4.290e+007 2.413e+013 1.000e+003 7.873e-003 1.878e-003 
2.176e-003 4.302e+007 2.413e+013 1.000e+003 7.842e-003 1.878e-003 
2.177e-003 4.314e+007 2.413e+013 1.000e+003 7.827e-003 1.878e-003 
2.178e-003 4.325e+007 2.413e+013 1.000e+003 7.867e-003 1.878e-003 
2.179e-003 4.335e+007 2.413e+013 1.000e+003 7.842e-003 1.878e-003 
2.180e-003 4.346e+007 2.413e+013 1.000e+003 7.849e-003 1.879e-003 
2.181e-003 4.355e+007 2.414e+013 1.000e+003 7.843e-003 1.879e-003 
2.182e-003 4.363e+007 2.414e+013 1.000e+003 7.870e-003 1.879e-003 
2.183e-003 4.369e+007 2.415e+013 1.000e+003 7.849e-003 1.880e-003 
2.184e-003 4.364e+007 2.415e+013 1.000e+003 8.113e-003 1.881e-003 
2.185e-003 4.353e+007 2.416e+013 1.000e+003 8.352e-003 1.883e-003 
2.186e-003 4.346e+007 2.416e+013 1.000e+003 8.526e-003 1.885e-003 
2.187e-003 4.313e+007 2.413e+013 1.000e+003 9.142e-003 1.888e-003 
2.188e-003 4.281e+007 2.416e+013 1.000e+003 9.253e-003 1.891e-003 
2.189e-003 4.248e+007 2.418e+013 1.000e+003 9.369e-003 1.894e-003 
2.190e-003 4.189e+007 2.418e+013 1.000e+003 1.012e-002 1.899e-003 
2.191e-003 4.130e+007 2.420e+013 1.000e+003 9.449e-003 1.904e-003 
2.191e-003 4.105e+007 2.422e+013 1.000e+003 9.782e-003 1.907e-003 
2.192e-003 4.092e+007 2.418e+013 1.000e+003 9.619e-003 1.908e-003 
2.193e-003 4.054e+007 2.417e+013 1.000e+003 9.156e-003 1.911e-003 
2.194e-003 4.023e+007 2.418e+013 1.000e+003 8.854e-003 1.915e-003 
2.195e-003 3.995e+007 2.420e+013 1.000e+003 8.650e-003 1.918e-003 
2.196e-003 3.968e+007 2.424e+013 1.000e+003 9.351e-003 1.920e-003 
2.197e-003 3.924e+007 2.412e+013 1.000e+003 9.562e-003 1.924e-003 
2.197e-003 3.889e+007 2.414e+013 1.000e+003 8.822e-003 1.928e-003 
2.198e-003 3.881e+007 2.416e+013 1.000e+003 8.194e-003 1.929e-003 
2.199e-003 3.879e+007 2.416e+013 1.000e+003 8.719e-003 1.930e-003 
2.199e-003 3.881e+007 2.417e+013 1.000e+003 8.517e-003 1.930e-003 
2.200e-003 3.891e+007 2.401e+013 1.000e+003 8.103e-003 1.930e-003 
2.201e-003 3.898e+007 2.399e+013 1.000e+003 8.022e-003 1.931e-003 
2.202e-003 3.906e+007 2.399e+013 1.000e+003 7.917e-003 1.931e-003 
2.203e-003 3.915e+007 2.400e+013 1.000e+003 7.828e-003 1.932e-003 
2.204e-003 3.920e+007 2.400e+013 1.000e+003 7.836e-003 1.932e-003 
2.205e-003 3.924e+007 2.401e+013 1.000e+003 7.828e-003 1.933e-003 
2.206e-003 3.932e+007 2.401e+013 1.000e+003 7.828e-003 1.933e-003 
2.207e-003 3.940e+007 2.401e+013 1.000e+003 7.835e-003 1.934e-003 
2.208e-003 3.949e+007 2.402e+013 1.000e+003 7.885e-003 1.934e-003 
2.209e-003 3.959e+007 2.402e+013 1.000e+003 7.838e-003 1.934e-003 
2.210e-003 3.969e+007 2.402e+013 1.000e+003 7.864e-003 1.935e-003 
2.211e-003 3.980e+007 2.402e+013 1.000e+003 7.805e-003 1.935e-003 
2.212e-003 3.991e+007 2.403e+013 1.000e+003 7.849e-003 1.935e-003 
2.213e-003 4.002e+007 2.403e+013 1.000e+003 7.800e-003 1.935e-003 
2.214e-003 4.013e+007 2.403e+013 1.000e+003 7.851e-003 1.936e-003 
2.215e-003 4.024e+007 2.403e+013 1.000e+003 7.890e-003 1.936e-003 
2.216e-003 4.035e+007 2.403e+013 1.000e+003 7.826e-003 1.936e-003 
2.217e-003 4.047e+007 2.403e+013 1.000e+003 7.888e-003 1.936e-003 
2.218e-003 4.059e+007 2.403e+013 1.000e+003 7.888e-003 1.936e-003 
2.219e-003 4.070e+007 2.404e+013 1.000e+003 7.814e-003 1.936e-003 
2.220e-003 4.081e+007 2.404e+013 1.000e+003 7.815e-003 1.937e-003 
2.221e-003 4.092e+007 2.404e+013 1.000e+003 7.853e-003 1.937e-003 
2.222e-003 4.096e+007 2.405e+013 1.000e+003 8.162e-003 1.938e-003 
2.223e-003 4.100e+007 2.406e+013 1.000e+003 7.853e-003 1.938e-003 
2.224e-003 4.111e+007 2.406e+013 1.000e+003 7.844e-003 1.939e-003 
2.225e-003 4.122e+007 2.407e+013 1.000e+003 7.877e-003 1.939e-003 
2.226e-003 4.133e+007 2.407e+013 1.000e+003 7.854e-003 1.939e-003 
2.227e-003 4.144e+007 2.407e+013 1.000e+003 7.864e-003 1.939e-003 
2.228e-003 4.155e+007 2.407e+013 1.000e+003 7.852e-003 1.939e-003 
2.229e-003 4.167e+007 2.407e+013 1.000e+003 7.854e-003 1.940e-003 
2.230e-003 4.178e+007 2.407e+013 1.000e+003 7.843e-003 1.940e-003 
2.230e-003 4.190e+007 2.408e+013 1.000e+003 7.825e-003 1.940e-003 
2.231e-003 4.201e+007 2.408e+013 1.000e+003 7.881e-003 1.940e-003 
2.232e-003 4.213e+007 2.408e+013 1.000e+003 7.868e-003 1.940e-003 
2.233e-003 4.225e+007 2.408e+013 1.000e+003 7.879e-003 1.940e-003 
2.234e-003 4.237e+007 2.408e+013 1.000e+003 7.828e-003 1.941e-003 
2.235e-003 4.249e+007 2.408e+013 1.000e+003 7.849e-003 1.941e-003 
2.236e-003 4.261e+007 2.409e+013 1.000e+003 7.859e-003 1.941e-003 
2.237e-003 4.272e+007 2.409e+013 1.000e+003 7.857e-003 1.941e-003 
2.238e-003 4.284e+007 2.409e+013 1.000e+003 7.859e-003 1.941e-003 
2.239e-003 4.296e+007 2.409e+013 1.000e+003 7.870e-003 1.941e-003 
2.240e-003 4.308e+007 2.409e+013 1.000e+003 7.867e-003 1.942e-003 
2.241e-003 4.319e+007 2.409e+013 1.000e+003 7.815e-003 1.942e-003 
2.242e-003 4.330e+007 2.410e+013 1.000e+003 7.825e-003 1.942e-003 
2.243e-003 4.342e+007 2.410e+013 1.000e+003 7.902e-003 1.942e-003 
2.244e-003 4.353e+007 2.410e+013 1.000e+003 7.838e-003 1.942e-003 
2.245e-003 4.365e+007 2.410e+013 1.000e+003 7.790e-003 1.943e-003 
2.246e-003 4.377e+007 2.410e+013 1.000e+003 7.855e-003 1.943e-003 
2.247e-003 4.389e+007 2.410e+013 1.000e+003 7.830e-003 1.943e-003 
2.248e-003 4.400e+007 2.411e+013 1.000e+003 7.865e-003 1.943e-003 
2.249e-003 4.412e+007 2.411e+013 1.000e+003 7.810e-003 1.943e-003 
2.250e-003 4.423e+007 2.411e+013 1.000e+003 7.849e-003 1.943e-003 
2.251e-003 4.435e+007 2.411e+013 1.000e+003 7.853e-003 1.944e-003 
2.252e-003 4.447e+007 2.411e+013 1.000e+003 7.828e-003 1.944e-003 
2.253e-003 4.458e+007 2.412e+013 1.000e+003 7.882e-003 1.944e-003 
2.254e-003 4.470e+007 2.412e+013 1.000e+003 7.815e-003 1.944e-003 
2.255e-003 4.481e+007 2.412e+013 1.000e+003 7.864e-003 1.944e-003 
2.256e-003 4.492e+007 2.412e+013 1.000e+003 7.867e-003 1.945e-003 
2.257e-003 4.504e+007 2.412e+013 1.000e+003 7.839e-003 1.945e-003 
2.258e-003 4.516e+007 2.412e+013 1.000e+003 7.828e-003 1.945e-003 
2.259e-003 4.528e+007 2.413e+013 1.000e+003 7.818e-003 1.945e-003 
2.260e-003 4.539e+007 2.413e+013 1.000e+003 7.867e-003 1.945e-003 
2.261e-003 4.550e+007 2.413e+013 1.000e+003 7.841e-003 1.946e-003 
2.262e-003 4.561e+007 2.413e+013 1.000e+003 7.864e-003 1.946e-003 
2.263e-003 4.573e+007 2.413e+013 1.000e+003 7.856e-003 1.946e-003 
2.264e-003 4.584e+007 2.414e+013 1.000e+003 7.843e-003 1.946e-003 
2.265e-003 4.595e+007 2.414e+013 1.000e+003 7.854e-003 1.946e-003 
2.266e-003 4.607e+007 2.414e+013 1.000e+003 7.881e-003 1.947e-003 
2.267e-003 4.618e+007 2.414e+013 1.000e+003 7.896e-003 1.947e-003 
2.268e-003 4.629e+007 2.415e+013 1.000e+003 7.839e-003 1.947e-003 
2.269e-003 4.638e+007 2.415e+013 1.000e+003 7.838e-003 1.947e-003 
2.270e-003 4.650e+007 2.416e+013 1.000e+003 7.856e-003 1.947e-003 
2.271e-003 4.661e+007 2.416e+013 1.000e+003 7.862e-003 1.948e-003 
2.272e-003 4.672e+007 2.416e+013 1.000e+003 7.827e-003 1.948e-003 
2.273e-003 4.680e+007 2.416e+013 1.000e+003 7.804e-003 1.948e-003 
2.274e-003 4.690e+007 2.416e+013 1.000e+003 7.867e-003 1.949e-003 
2.275e-003 4.700e+007 2.416e+013 1.000e+003 7.853e-003 1.949e-003 
2.276e-003 4.710e+007 2.417e+013 1.000e+003 7.841e-003 1.949e-003 
2.277e-003 4.721e+007 2.417e+013 1.000e+003 7.843e-003 1.949e-003 
2.278e-003 4.731e+007 2.417e+013 1.000e+003 7.856e-003 1.950e-003 
2.279e-003 4.741e+007 2.418e+013 1.000e+003 7.843e-003 1.950e-003 
2.280e-003 4.751e+007 2.418e+013 1.000e+003 7.849e-003 1.950e-003 
2.281e-003 4.762e+007 2.418e+013 1.000e+003 7.861e-003 1.951e-003 
2.282e-003 4.773e+007 2.419e+013 1.000e+003 7.900e-003 1.951e-003 
2.283e-003 4.784e+007 2.419e+013 1.000e+003 7.800e-003 1.951e-003 
2.284e-003 4.795e+007 2.419e+013 1.000e+003 8.105e-003 1.951e-003 
2.285e-003 4.806e+007 2.419e+013 1.000e+003 7.891e-003 1.951e-003 
2.286e-003 4.817e+007 2.420e+013 1.000e+003 8.079e-003 1.952e-003 
2.287e-003 4.829e+007 2.420e+013 1.000e+003 7.790e-003 1.952e-003 
2.288e-003 4.841e+007 2.420e+013 1.000e+003 7.875e-003 1.952e-003 
2.289e-003 4.852e+007 2.420e+013 1.000e+003 7.880e-003 1.952e-003 
2.290e-003 4.864e+007 2.420e+013 1.000e+003 7.853e-003 1.952e-003 
2.291e-003 4.876e+007 2.421e+013 1.000e+003 7.804e-003 1.953e-003 
2.292e-003 4.887e+007 2.421e+013 1.000e+003 7.925e-003 1.953e-003 
2.293e-003 4.899e+007 2.421e+013 1.000e+003 7.790e-003 1.953e-003 
2.293e-003 4.911e+007 2.421e+013 1.000e+003 7.865e-003 1.953e-003 
2.294e-003 4.923e+007 2.421e+013 1.000e+003 7.887e-003 1.953e-003 
2.295e-003 4.935e+007 2.422e+013 1.000e+003 8.004e-003 1.953e-003 
2.296e-003 4.946e+007 2.422e+013 1.000e+003 7.859e-003 1.954e-003 
2.297e-003 4.957e+007 2.422e+013 1.000e+003 7.800e-003 1.954e-003 
2.298e-003 4.969e+007 2.422e+013 1.000e+003 7.871e-003 1.954e-003 
2.299e-003 4.980e+007 2.423e+013 1.000e+003 7.853e-003 1.954e-003 
2.300e-003 4.992e+007 2.423e+013 1.000e+003 7.815e-003 1.954e-003 
2.301e-003 5.002e+007 2.423e+013 1.000e+003 7.827e-003 1.955e-003 
2.302e-003 5.013e+007 2.423e+013 1.000e+003 7.854e-003 1.955e-003 
2.303e-003 5.024e+007 2.424e+013 1.000e+003 7.849e-003 1.955e-003 
2.304e-003 5.035e+007 2.424e+013 1.000e+003 7.815e-003 1.955e-003 
2.305e-003 5.046e+007 2.424e+013 1.000e+003 7.871e-003 1.956e-003 
2.306e-003 5.057e+007 2.425e+013 1.000e+003 7.853e-003 1.956e-003 
2.307e-003 5.067e+007 2.425e+013 1.000e+003 7.863e-003 1.956e-003 
2.308e-003 5.078e+007 2.425e+013 1.000e+003 7.884e-003 1.956e-003 
2.309e-003 5.088e+007 2.426e+013 1.000e+003 7.815e-003 1.957e-003 
2.310e-003 5.098e+007 2.426e+013 1.000e+003 7.804e-003 1.957e-003 
2.311e-003 5.108e+007 2.427e+013 1.000e+003 7.876e-003 1.957e-003 
2.312e-003 5.118e+007 2.427e+013 1.000e+003 7.848e-003 1.957e-003 
2.313e-003 5.128e+007 2.427e+013 1.000e+003 7.790e-003 1.958e-003 
2.314e-003 5.138e+007 2.428e+013 1.000e+003 7.855e-003 1.958e-003 
2.315e-003 5.147e+007 2.429e+013 1.000e+003 7.853e-003 1.958e-003 
2.316e-003 5.156e+007 2.429e+013 1.000e+003 7.902e-003 1.959e-003 
2.317e-003 5.165e+007 2.429e+013 1.000e+003 7.866e-003 1.959e-003 
2.318e-003 5.174e+007 2.430e+013 1.000e+003 7.894e-003 1.960e-003 
2.319e-003 5.182e+007 2.431e+013 1.000e+003 7.880e-003 1.960e-003 
2.320e-003 5.190e+007 2.431e+013 1.000e+003 7.853e-003 1.960e-003 
2.321e-003 5.198e+007 2.432e+013 1.000e+003 7.859e-003 1.961e-003 
2.322e-003 5.205e+007 2.433e+013 1.000e+003 7.804e-003 1.961e-003 
2.323e-003 5.212e+007 2.433e+013 1.000e+003 7.832e-003 1.962e-003 
2.324e-003 5.218e+007 2.434e+013 1.000e+003 7.804e-003 1.963e-003 
2.325e-003 5.223e+007 2.435e+013 1.000e+003 7.865e-003 1.963e-003 
2.326e-003 5.226e+007 2.437e+013 1.000e+003 7.944e-003 1.964e-003 
2.327e-003 5.224e+007 2.439e+013 1.000e+003 7.913e-003 1.965e-003 
2.328e-003 5.218e+007 2.441e+013 1.000e+003 8.062e-003 1.966e-003 
2.329e-003 5.203e+007 2.440e+013 1.000e+003 1.134e-002 1.969e-003 
2.330e-003 5.073e+007 2.437e+013 1.000e+003 1.185e-002 1.978e-003 
2.331e-003 4.888e+007 2.440e+013 1.000e+003 1.278e-002 1.992e-003 
2.332e-003 4.689e+007 2.422e+013 1.000e+003 1.182e-002 2.007e-003 
2.333e-003 4.566e+007 2.420e+013 1.000e+003 1.110e-002 2.016e-003 
2.334e-003 4.473e+007 2.420e+013 1.000e+003 1.044e-002 2.024e-003 
2.335e-003 4.390e+007 2.418e+013 1.000e+003 1.103e-002 2.031e-003 
2.336e-003 4.287e+007 2.416e+013 1.000e+003 1.089e-002 2.039e-003 
2.337e-003 4.216e+007 2.415e+013 1.000e+003 9.506e-003 2.045e-003 
2.338e-003 4.163e+007 2.414e+013 1.000e+003 9.160e-003 2.049e-003 
2.339e-003 4.100e+007 2.416e+013 1.000e+003 9.650e-003 2.054e-003 
2.340e-003 4.062e+007 2.418e+013 1.000e+003 9.003e-003 2.058e-003 
2.341e-003 4.000e+007 2.421e+013 1.000e+003 8.443e-003 2.063e-003 
2.342e-003 3.996e+007 2.421e+013 1.000e+003 8.097e-003 2.065e-003 
2.343e-003 3.992e+007 2.421e+013 1.000e+003 8.319e-003 2.066e-003 
2.344e-003 3.982e+007 2.421e+013 1.000e+003 9.265e-003 2.068e-003 
2.345e-003 3.957e+007 2.420e+013 1.000e+003 1.050e-002 2.070e-003 
2.346e-003 3.907e+007 2.421e+013 1.000e+003 9.710e-003 2.075e-003 
2.347e-003 3.888e+007 2.421e+013 1.000e+003 8.756e-003 2.077e-003 
2.348e-003 3.878e+007 2.421e+013 1.000e+003 9.072e-003 2.078e-003 
2.349e-003 3.874e+007 2.421e+013 1.000e+003 9.121e-003 2.080e-003 
2.349e-003 3.870e+007 2.420e+013 1.000e+003 8.658e-003 2.081e-003 
2.350e-003 3.864e+007 2.420e+013 1.000e+003 8.948e-003 2.082e-003 
2.351e-003 3.853e+007 2.419e+013 1.000e+003 8.828e-003 2.084e-003 
2.352e-003 3.841e+007 2.419e+013 1.000e+003 8.735e-003 2.086e-003 
2.353e-003 3.829e+007 2.420e+013 1.000e+003 9.336e-003 2.087e-003 
2.354e-003 3.820e+007 2.420e+013 1.000e+003 9.538e-003 2.089e-003 
2.355e-003 3.783e+007 2.416e+013 1.000e+003 1.047e-002 2.092e-003 
2.356e-003 3.723e+007 2.416e+013 1.000e+003 1.035e-002 2.097e-003 
2.357e-003 3.676e+007 2.415e+013 1.000e+003 1.066e-002 2.102e-003 
2.358e-003 3.646e+007 2.415e+013 1.000e+003 1.042e-002 2.105e-003 
2.359e-003 3.619e+007 2.414e+013 1.000e+003 1.022e-002 2.107e-003 
2.359e-003 3.597e+007 2.413e+013 1.000e+003 9.992e-003 2.110e-003 
2.360e-003 3.577e+007 2.412e+013 1.000e+003 9.661e-003 2.112e-003 
2.361e-003 3.560e+007 2.411e+013 1.000e+003 8.389e-003 2.114e-003 
2.362e-003 3.546e+007 2.411e+013 1.000e+003 9.121e-003 2.116e-003 
2.363e-003 3.535e+007 2.411e+013 1.000e+003 9.368e-003 2.118e-003 
2.364e-003 3.527e+007 2.411e+013 1.000e+003 8.891e-003 2.119e-003 
2.365e-003 3.520e+007 2.410e+013 1.000e+003 8.098e-003 2.121e-003 
2.366e-003 3.515e+007 2.411e+013 1.000e+003 7.870e-003 2.122e-003 
2.367e-003 3.512e+007 2.411e+013 1.000e+003 8.083e-003 2.123e-003 
2.368e-003 3.510e+007 2.411e+013 1.000e+003 8.098e-003 2.124e-003 
2.369e-003 3.509e+007 2.411e+013 1.000e+003 7.923e-003 2.125e-003 
2.370e-003 3.507e+007 2.411e+013 1.000e+003 9.120e-003 2.126e-003 
2.371e-003 3.504e+007 2.412e+013 1.000e+003 9.599e-003 2.128e-003 
2.372e-003 3.502e+007 2.412e+013 1.000e+003 8.054e-003 2.129e-003 
2.373e-003 3.504e+007 2.412e+013 1.000e+003 9.492e-003 2.130e-003 
2.374e-003 3.501e+007 2.413e+013 1.000e+003 8.666e-003 2.131e-003 
2.375e-003 3.490e+007 2.413e+013 1.000e+003 8.886e-003 2.132e-003 
2.376e-003 3.484e+007 2.414e+013 1.000e+003 9.895e-003 2.134e-003 
2.376e-003 3.464e+007 2.415e+013 1.000e+003 9.588e-003 2.136e-003 
2.377e-003 3.451e+007 2.417e+013 1.000e+003 8.295e-003 2.138e-003 
2.378e-003 3.452e+007 2.419e+013 1.000e+003 8.028e-003 2.139e-003 
2.379e-003 3.456e+007 2.420e+013 1.000e+003 8.029e-003 2.139e-003 
2.380e-003 3.463e+007 2.421e+013 1.000e+003 8.102e-003 2.140e-003 
2.381e-003 3.469e+007 2.421e+013 1.000e+003 8.011e-003 2.140e-003 
2.382e-003 3.477e+007 2.422e+013 1.000e+003 7.989e-003 2.141e-003 
2.383e-003 3.485e+007 2.422e+013 1.000e+003 7.938e-003 2.141e-003 
2.384e-003 3.493e+007 2.423e+013 1.000e+003 7.929e-003 2.141e-003 
2.385e-003 3.502e+007 2.423e+013 1.000e+003 7.887e-003 2.142e-003 
2.386e-003 3.511e+007 2.424e+013 1.000e+003 7.988e-003 2.142e-003 
2.387e-003 3.520e+007 2.424e+013 1.000e+003 7.868e-003 2.142e-003 
2.388e-003 3.529e+007 2.425e+013 1.000e+003 7.920e-003 2.143e-003 
2.388e-003 3.538e+007 2.425e+013 1.000e+003 7.914e-003 2.143e-003 
2.389e-003 3.548e+007 2.425e+013 1.000e+003 7.912e-003 2.143e-003 
2.390e-003 3.558e+007 2.425e+013 1.000e+003 7.921e-003 2.143e-003 
2.391e-003 3.567e+007 2.426e+013 1.000e+003 7.961e-003 2.144e-003 
2.392e-003 3.576e+007 2.426e+013 1.000e+003 7.900e-003 2.144e-003 
2.393e-003 3.585e+007 2.426e+013 1.000e+003 7.903e-003 2.144e-003 
2.394e-003 3.595e+007 2.427e+013 1.000e+003 7.974e-003 2.144e-003 
2.395e-003 3.604e+007 2.427e+013 1.000e+003 7.980e-003 2.145e-003 
2.396e-003 3.613e+007 2.427e+013 1.000e+003 7.867e-003 2.145e-003 
2.397e-003 3.621e+007 2.427e+013 1.000e+003 8.166e-003 2.145e-003 
2.398e-003 3.603e+007 2.426e+013 1.000e+003 8.565e-003 2.148e-003 
2.399e-003 3.573e+007 2.428e+013 1.000e+003 8.870e-003 2.151e-003 
2.400e-003 3.534e+007 2.431e+013 1.000e+003 8.978e-003 2.154e-003 
2.401e-003 3.486e+007 2.435e+013 1.000e+003 9.184e-003 2.158e-003 
2.401e-003 3.440e+007 2.440e+013 1.000e+003 8.620e-003 2.163e-003 
2.402e-003 3.409e+007 2.442e+013 1.000e+003 8.972e-003 2.166e-003 
2.403e-003 3.300e+007 2.417e+013 1.000e+003 1.137e-002 2.174e-003 
2.404e-003 3.191e+007 2.414e+013 1.000e+003 1.112e-002 2.183e-003 
2.405e-003 3.096e+007 2.413e+013 1.000e+003 1.041e-002 2.190e-003 
2.406e-003 3.034e+007 2.414e+013 1.000e+003 9.950e-003 2.195e-003 
2.407e-003 2.993e+007 2.415e+013 1.000e+003 9.242e-003 2.199e-003 
2.408e-003 2.952e+007 2.411e+013 1.000e+003 9.948e-003 2.203e-003 
2.409e-003 2.896e+007 2.410e+013 1.000e+003 9.752e-003 2.208e-003 
2.410e-003 2.846e+007 2.409e+013 1.000e+003 9.566e-003 2.212e-003 
2.411e-003 2.804e+007 2.408e+013 1.000e+003 8.977e-003 2.216e-003 
2.412e-003 2.776e+007 2.407e+013 1.000e+003 8.767e-003 2.219e-003 
2.413e-003 2.760e+007 2.407e+013 1.000e+003 8.017e-003 2.221e-003 
2.414e-003 2.751e+007 2.409e+013 1.000e+003 8.309e-003 2.222e-003 
2.415e-003 2.749e+007 2.409e+013 1.000e+003 8.047e-003 2.224e-003 
2.416e-003 2.757e+007 2.410e+013 1.000e+003 7.963e-003 2.224e-003 
2.417e-003 2.767e+007 2.410e+013 1.000e+003 7.843e-003 2.224e-003 
2.418e-003 2.779e+007 2.410e+013 1.000e+003 7.973e-003 2.224e-003 
2.419e-003 2.790e+007 2.411e+013 1.000e+003 7.865e-003 2.225e-003 
2.420e-003 2.797e+007 2.411e+013 1.000e+003 8.031e-003 2.225e-003 
2.420e-003 2.800e+007 2.411e+013 1.000e+003 7.935e-003 2.226e-003 
2.421e-003 2.792e+007 2.412e+013 1.000e+003 9.410e-003 2.227e-003 
2.422e-003 2.755e+007 2.413e+013 1.000e+003 8.107e-003 2.231e-003 
2.423e-003 2.758e+007 2.413e+013 1.000e+003 7.961e-003 2.232e-003 
2.424e-003 2.767e+007 2.413e+013 1.000e+003 7.901e-003 2.232e-003 
2.425e-003 2.778e+007 2.413e+013 1.000e+003 8.038e-003 2.232e-003 
2.426e-003 2.791e+007 2.413e+013 1.000e+003 7.924e-003 2.232e-003 
2.427e-003 2.801e+007 2.414e+013 1.000e+003 8.010e-003 2.233e-003 
2.428e-003 2.810e+007 2.414e+013 1.000e+003 8.030e-003 2.233e-003 
2.429e-003 2.819e+007 2.414e+013 1.000e+003 7.983e-003 2.233e-003 
2.430e-003 2.827e+007 2.415e+013 1.000e+003 7.961e-003 2.234e-003 
2.431e-003 2.832e+007 2.415e+013 1.000e+003 8.164e-003 2.234e-003 
2.432e-003 2.837e+007 2.415e+013 1.000e+003 8.150e-003 2.235e-003 
2.433e-003 2.844e+007 2.415e+013 1.000e+003 8.219e-003 2.235e-003 
2.434e-003 2.853e+007 2.415e+013 1.000e+003 7.872e-003 2.236e-003 
2.435e-003 2.864e+007 2.415e+013 1.000e+003 8.030e-003 2.236e-003 
2.436e-003 2.884e+007 2.414e+013 1.000e+003 8.154e-003 2.235e-003 
2.437e-003 2.906e+007 2.414e+013 1.000e+003 8.015e-003 2.235e-003 
2.438e-003 2.924e+007 2.414e+013 1.000e+003 7.906e-003 2.235e-003 
2.439e-003 2.940e+007 2.414e+013 1.000e+003 7.993e-003 2.235e-003 
2.440e-003 2.955e+007 2.414e+013 1.000e+003 7.958e-003 2.235e-003 
2.441e-003 2.968e+007 2.414e+013 1.000e+003 7.902e-003 2.235e-003 
2.442e-003 2.982e+007 2.414e+013 1.000e+003 7.857e-003 2.235e-003 
2.443e-003 2.995e+007 2.414e+013 1.000e+003 8.026e-003 2.235e-003 
2.444e-003 3.007e+007 2.414e+013 1.000e+003 7.973e-003 2.235e-003 
2.445e-003 3.021e+007 2.414e+013 1.000e+003 7.844e-003 2.235e-003 
2.446e-003 3.034e+007 2.414e+013 1.000e+003 7.945e-003 2.235e-003 
2.447e-003 3.047e+007 2.414e+013 1.000e+003 7.967e-003 2.235e-003 
2.448e-003 3.060e+007 2.414e+013 1.000e+003 7.925e-003 2.235e-003 
2.449e-003 3.073e+007 2.414e+013 1.000e+003 8.095e-003 2.235e-003 
2.450e-003 3.086e+007 2.414e+013 1.000e+003 8.051e-003 2.235e-003 
2.451e-003 3.099e+007 2.414e+013 1.000e+003 8.106e-003 2.235e-003 
2.452e-003 3.111e+007 2.415e+013 1.000e+003 7.968e-003 2.235e-003 
2.453e-003 3.124e+007 2.415e+013 1.000e+003 7.940e-003 2.235e-003 
2.454e-003 3.137e+007 2.415e+013 1.000e+003 7.878e-003 2.236e-003 
2.455e-003 3.150e+007 2.415e+013 1.000e+003 7.892e-003 2.236e-003 
2.455e-003 3.162e+007 2.415e+013 1.000e+003 7.933e-003 2.236e-003 
2.456e-003 3.175e+007 2.415e+013 1.000e+003 7.980e-003 2.236e-003 
2.457e-003 3.187e+007 2.415e+013 1.000e+003 7.968e-003 2.236e-003 
2.458e-003 3.200e+007 2.415e+013 1.000e+003 8.013e-003 2.236e-003 
2.459e-003 3.213e+007 2.415e+013 1.000e+003 7.862e-003 2.236e-003 
2.460e-003 3.226e+007 2.415e+013 1.000e+003 7.951e-003 2.236e-003 
2.461e-003 3.238e+007 2.415e+013 1.000e+003 7.926e-003 2.236e-003 
2.462e-003 3.251e+007 2.415e+013 1.000e+003 7.936e-003 2.236e-003 
2.463e-003 3.263e+007 2.415e+013 1.000e+003 7.914e-003 2.237e-003 
2.464e-003 3.276e+007 2.415e+013 1.000e+003 7.965e-003 2.237e-003 
2.465e-003 3.288e+007 2.415e+013 1.000e+003 8.019e-003 2.237e-003 
2.466e-003 3.301e+007 2.415e+013 1.000e+003 7.867e-003 2.237e-003 
2.467e-003 3.313e+007 2.415e+013 1.000e+003 7.906e-003 2.237e-003 
2.468e-003 3.324e+007 2.415e+013 1.000e+003 7.962e-003 2.237e-003 
2.469e-003 3.337e+007 2.415e+013 1.000e+003 7.916e-003 2.237e-003 
2.470e-003 3.349e+007 2.415e+013 1.000e+003 7.892e-003 2.238e-003 
2.471e-003 3.361e+007 2.416e+013 1.000e+003 7.936e-003 2.238e-003 
2.472e-003 3.372e+007 2.416e+013 1.000e+003 7.898e-003 2.238e-003 
2.473e-003 3.384e+007 2.416e+013 1.000e+003 7.887e-003 2.238e-003 
2.474e-003 3.396e+007 2.416e+013 1.000e+003 7.928e-003 2.238e-003 
2.475e-003 3.408e+007 2.416e+013 1.000e+003 7.971e-003 2.238e-003 
2.476e-003 3.398e+007 2.415e+013 1.000e+003 8.477e-003 2.240e-003 
2.477e-003 3.382e+007 2.414e+013 1.000e+003 9.212e-003 2.242e-003 
2.478e-003 3.355e+007 2.415e+013 1.000e+003 8.244e-003 2.245e-003 
2.479e-003 3.354e+007 2.415e+013 1.000e+003 8.178e-003 2.246e-003 
2.480e-003 3.351e+007 2.408e+013 1.000e+003 9.145e-003 2.247e-003 
2.481e-003 3.353e+007 2.398e+013 1.000e+003 8.102e-003 2.248e-003 
2.482e-003 3.363e+007 2.391e+013 1.000e+003 8.683e-003 2.248e-003 
2.483e-003 3.376e+007 2.389e+013 1.000e+003 8.546e-003 2.248e-003 
2.484e-003 3.388e+007 2.388e+013 1.000e+003 8.394e-003 2.248e-003 
2.485e-003 3.397e+007 2.387e+013 1.000e+003 8.248e-003 2.249e-003 
2.486e-003 3.401e+007 2.386e+013 1.000e+003 8.217e-003 2.249e-003 
2.487e-003 3.402e+007 2.387e+013 1.000e+003 7.996e-003 2.250e-003 
2.488e-003 3.403e+007 2.387e+013 1.000e+003 7.850e-003 2.251e-003 
2.489e-003 3.404e+007 2.387e+013 1.000e+003 7.790e-003 2.252e-003 
2.490e-003 3.406e+007 2.388e+013 1.000e+003 7.960e-003 2.253e-003 
2.491e-003 3.408e+007 2.388e+013 1.000e+003 7.929e-003 2.254e-003 
2.492e-003 3.410e+007 2.388e+013 1.000e+003 7.883e-003 2.255e-003 
2.493e-003 3.412e+007 2.388e+013 1.000e+003 7.927e-003 2.256e-003 
2.493e-003 3.413e+007 2.388e+013 1.000e+003 7.877e-003 2.256e-003 
2.494e-003 3.414e+007 2.388e+013 1.000e+003 7.916e-003 2.257e-003 
2.495e-003 3.415e+007 2.389e+013 1.000e+003 7.876e-003 2.258e-003 
2.496e-003 3.417e+007 2.389e+013 1.000e+003 7.951e-003 2.259e-003 
2.497e-003 3.418e+007 2.390e+013 1.000e+003 8.048e-003 2.260e-003 
2.498e-003 3.419e+007 2.390e+013 1.000e+003 8.000e-003 2.261e-003 
2.499e-003 3.421e+007 2.391e+013 1.000e+003 7.882e-003 2.261e-003 
2.500e-003 3.393e+007 2.385e+013 1.000e+003 9.596e-003 2.264e-003 
2.500e-003 3.351e+007 2.383e+013 1.000e+003 9.177e-003 2.268e-003 
2.501e-003 3.322e+007 2.382e+013 1.000e+003 1.004e-002 2.270e-003 
2.502e-003 3.308e+007 2.380e+013 1.000e+003 9.231e-003 2.272e-003 
2.503e-003 3.296e+007 2.380e+013 1.000e+003 8.953e-003 2.274e-003 
2.503e-003 3.285e+007 2.380e+013 1.000e+003 8.717e-003 2.275e-003 
2.504e-003 3.274e+007 2.379e+013 1.000e+003 8.635e-003 2.276e-003 
2.505e-003 3.264e+007 2.379e+013 1.000e+003 8.557e-003 2.278e-003 
2.505e-003 3.256e+007 2.379e+013 1.000e+003 8.749e-003 2.279e-003 
2.506e-003 3.247e+007 2.379e+013 1.000e+003 8.595e-003 2.280e-003 
2.507e-003 3.241e+007 2.379e+013 1.000e+003 8.719e-003 2.281e-003 
2.507e-003 3.235e+007 2.379e+013 1.000e+003 8.402e-003 2.282e-003 
2.508e-003 3.230e+007 2.379e+013 1.000e+003 8.182e-003 2.283e-003 
2.508e-003 3.226e+007 2.379e+013 1.000e+003 7.981e-003 2.284e-003 
2.509e-003 3.222e+007 2.379e+013 1.000e+003 8.129e-003 2.285e-003 
2.510e-003 3.219e+007 2.379e+013 1.000e+003 7.970e-003 2.286e-003 
2.510e-003 3.217e+007 2.379e+013 1.000e+003 8.141e-003 2.287e-003 
2.511e-003 3.215e+007 2.379e+013 1.000e+003 7.980e-003 2.288e-003 
2.512e-003 3.214e+007 2.380e+013 1.000e+003 8.221e-003 2.288e-003 
2.512e-003 3.213e+007 2.380e+013 1.000e+003 8.128e-003 2.289e-003 
2.513e-003 3.212e+007 2.380e+013 1.000e+003 8.097e-003 2.290e-003 
2.514e-003 3.211e+007 2.380e+013 1.000e+003 8.077e-003 2.290e-003 
2.514e-003 3.211e+007 2.380e+013 1.000e+003 7.945e-003 2.291e-003 
2.515e-003 3.212e+007 2.380e+013 1.000e+003 7.993e-003 2.292e-003 
2.516e-003 3.213e+007 2.381e+013 1.000e+003 7.920e-003 2.292e-003 
2.516e-003 3.214e+007 2.381e+013 1.000e+003 8.262e-003 2.293e-003 
2.517e-003 3.216e+007 2.381e+013 1.000e+003 8.306e-003 2.293e-003 
2.517e-003 3.218e+007 2.381e+013 1.000e+003 8.130e-003 2.294e-003 
2.518e-003 3.220e+007 2.381e+013 1.000e+003 7.925e-003 2.294e-003 
2.519e-003 3.223e+007 2.381e+013 1.000e+003 8.178e-003 2.295e-003 
2.519e-003 3.225e+007 2.382e+013 1.000e+003 8.126e-003 2.295e-003 
2.520e-003 3.228e+007 2.382e+013 1.000e+003 7.953e-003 2.296e-003 
2.521e-003 3.230e+007 2.382e+013 1.000e+003 7.840e-003 2.296e-003 
2.521e-003 3.232e+007 2.382e+013 1.000e+003 8.061e-003 2.297e-003 
2.522e-003 3.233e+007 2.382e+013 1.000e+003 8.127e-003 2.297e-003 
2.523e-003 3.233e+007 2.383e+013 1.000e+003 8.301e-003 2.298e-003 
2.523e-003 3.234e+007 2.383e+013 1.000e+003 8.011e-003 2.298e-003 
2.524e-003 3.237e+007 2.383e+013 1.000e+003 7.846e-003 2.299e-003 
2.525e-003 3.241e+007 2.383e+013 1.000e+003 7.914e-003 2.299e-003 
2.525e-003 3.245e+007 2.383e+013 1.000e+003 8.212e-003 2.300e-003 
2.526e-003 3.249e+007 2.384e+013 1.000e+003 8.209e-003 2.300e-003 
2.527e-003 3.252e+007 2.384e+013 1.000e+003 8.240e-003 2.301e-003 
2.527e-003 3.254e+007 2.384e+013 1.000e+003 8.145e-003 2.301e-003 
2.528e-003 3.255e+007 2.385e+013 1.000e+003 8.051e-003 2.302e-003 
2.529e-003 3.256e+007 2.385e+013 1.000e+003 7.908e-003 2.302e-003 
2.529e-003 3.259e+007 2.386e+013 1.000e+003 7.963e-003 2.303e-003 
2.530e-003 3.261e+007 2.386e+013 1.000e+003 8.295e-003 2.303e-003 
2.531e-003 3.264e+007 2.387e+013 1.000e+003 8.222e-003 2.304e-003 
2.531e-003 3.265e+007 2.387e+013 1.000e+003 8.217e-003 2.304e-003 
2.532e-003 3.262e+007 2.388e+013 1.000e+003 8.149e-003 2.305e-003 
2.533e-003 3.250e+007 2.389e+013 1.000e+003 8.581e-003 2.307e-003 
2.533e-003 3.231e+007 2.390e+013 1.000e+003 8.830e-003 2.309e-003 
2.534e-003 3.221e+007 2.391e+013 1.000e+003 8.491e-003 2.310e-003 
2.535e-003 3.218e+007 2.393e+013 1.000e+003 8.136e-003 2.311e-003 
2.535e-003 3.218e+007 2.394e+013 1.000e+003 8.137e-003 2.312e-003 
2.536e-003 3.220e+007 2.395e+013 1.000e+003 7.930e-003 2.312e-003 
2.537e-003 3.223e+007 2.396e+013 1.000e+003 8.252e-003 2.313e-003 
2.537e-003 3.226e+007 2.396e+013 1.000e+003 7.894e-003 2.313e-003 
2.538e-003 3.230e+007 2.397e+013 1.000e+003 8.094e-003 2.314e-003 
2.539e-003 3.234e+007 2.397e+013 1.000e+003 8.202e-003 2.314e-003 
2.539e-003 3.239e+007 2.398e+013 1.000e+003 8.146e-003 2.314e-003 
2.540e-003 3.240e+007 2.398e+013 1.000e+003 8.419e-003 2.315e-003 
2.541e-003 3.232e+007 2.398e+013 1.000e+003 8.441e-003 2.316e-003 
2.542e-003 3.221e+007 2.399e+013 1.000e+003 8.286e-003 2.318e-003 
2.542e-003 3.208e+007 2.400e+013 1.000e+003 8.595e-003 2.319e-003 
2.543e-003 3.192e+007 2.402e+013 1.000e+003 8.591e-003 2.321e-003 
2.544e-003 3.175e+007 2.403e+013 1.000e+003 8.449e-003 2.323e-003 
2.544e-003 3.156e+007 2.405e+013 1.000e+003 8.641e-003 2.325e-003 
2.545e-003 3.133e+007 2.407e+013 1.000e+003 9.048e-003 2.327e-003 
2.546e-003 3.106e+007 2.410e+013 1.000e+003 9.134e-003 2.330e-003 
2.547e-003 3.074e+007 2.414e+013 1.000e+003 9.109e-003 2.333e-003 
2.547e-003 3.047e+007 2.416e+013 1.000e+003 8.658e-003 2.336e-003 
2.548e-003 3.032e+007 2.417e+013 1.000e+003 8.462e-003 2.337e-003 
2.549e-003 3.021e+007 2.419e+013 1.000e+003 8.466e-003 2.339e-003 
2.550e-003 2.963e+007 2.399e+013 1.000e+003 1.164e-002 2.344e-003 
2.551e-003 2.869e+007 2.391e+013 1.000e+003 1.097e-002 2.351e-003 
2.552e-003 2.769e+007 2.389e+013 1.000e+003 1.123e-002 2.359e-003 
2.553e-003 2.691e+007 2.388e+013 1.000e+003 1.044e-002 2.365e-003 
2.554e-003 2.639e+007 2.388e+013 1.000e+003 9.496e-003 2.370e-003 
2.555e-003 2.601e+007 2.388e+013 1.000e+003 9.026e-003 2.374e-003 
2.556e-003 2.552e+007 2.385e+013 1.000e+003 9.729e-003 2.378e-003 
2.556e-003 2.494e+007 2.385e+013 1.000e+003 9.658e-003 2.383e-003 
2.557e-003 2.442e+007 2.384e+013 1.000e+003 9.518e-003 2.387e-003 
2.558e-003 2.395e+007 2.384e+013 1.000e+003 9.002e-003 2.392e-003 
2.559e-003 2.367e+007 2.384e+013 1.000e+003 9.018e-003 2.394e-003 
2.560e-003 2.342e+007 2.385e+013 1.000e+003 8.575e-003 2.397e-003 
2.561e-003 2.334e+007 2.384e+013 1.000e+003 7.970e-003 2.399e-003 
2.562e-003 2.349e+007 2.383e+013 1.000e+003 7.849e-003 2.398e-003 
2.563e-003 2.364e+007 2.383e+013 1.000e+003 7.916e-003 2.398e-003 
2.564e-003 2.378e+007 2.383e+013 1.000e+003 7.988e-003 2.398e-003 
2.565e-003 2.391e+007 2.383e+013 1.000e+003 8.022e-003 2.398e-003 
2.566e-003 2.404e+007 2.383e+013 1.000e+003 7.860e-003 2.398e-003 
2.567e-003 2.417e+007 2.383e+013 1.000e+003 7.914e-003 2.399e-003 
2.568e-003 2.430e+007 2.383e+013 1.000e+003 7.979e-003 2.399e-003 
2.569e-003 2.443e+007 2.383e+013 1.000e+003 8.003e-003 2.399e-003 
2.570e-003 2.456e+007 2.384e+013 1.000e+003 7.913e-003 2.399e-003 
2.571e-003 2.469e+007 2.384e+013 1.000e+003 7.924e-003 2.399e-003 
2.572e-003 2.482e+007 2.384e+013 1.000e+003 7.997e-003 2.399e-003 
2.573e-003 2.495e+007 2.383e+013 1.000e+003 7.921e-003 2.399e-003 
2.574e-003 2.508e+007 2.384e+013 1.000e+003 7.891e-003 2.399e-003 
2.575e-003 2.521e+007 2.384e+013 1.000e+003 7.886e-003 2.399e-003 
2.576e-003 2.533e+007 2.384e+013 1.000e+003 7.957e-003 2.399e-003 
2.576e-003 2.546e+007 2.384e+013 1.000e+003 7.979e-003 2.399e-003 
2.577e-003 2.559e+007 2.384e+013 1.000e+003 7.915e-003 2.399e-003 
2.578e-003 2.571e+007 2.384e+013 1.000e+003 7.852e-003 2.399e-003 
2.579e-003 2.584e+007 2.384e+013 1.000e+003 7.939e-003 2.399e-003 
2.580e-003 2.596e+007 2.384e+013 1.000e+003 7.976e-003 2.400e-003 
2.581e-003 2.609e+007 2.384e+013 1.000e+003 7.945e-003 2.400e-003 
2.582e-003 2.621e+007 2.384e+013 1.000e+003 7.947e-003 2.400e-003 
2.583e-003 2.634e+007 2.384e+013 1.000e+003 7.918e-003 2.400e-003 
2.584e-003 2.646e+007 2.384e+013 1.000e+003 8.003e-003 2.400e-003 
2.585e-003 2.659e+007 2.384e+013 1.000e+003 7.947e-003 2.400e-003 
2.586e-003 2.671e+007 2.384e+013 1.000e+003 7.915e-003 2.400e-003 
2.587e-003 2.684e+007 2.384e+013 1.000e+003 8.030e-003 2.400e-003 
2.588e-003 2.696e+007 2.384e+013 1.000e+003 7.978e-003 2.400e-003 
2.589e-003 2.709e+007 2.384e+013 1.000e+003 7.911e-003 2.400e-003 
2.590e-003 2.721e+007 2.384e+013 1.000e+003 8.362e-003 2.400e-003 
2.591e-003 2.734e+007 2.384e+013 1.000e+003 7.872e-003 2.400e-003 
2.592e-003 2.747e+007 2.384e+013 1.000e+003 7.953e-003 2.401e-003 
2.593e-003 2.759e+007 2.384e+013 1.000e+003 8.070e-003 2.401e-003 
2.594e-003 2.771e+007 2.384e+013 1.000e+003 7.894e-003 2.401e-003 
2.595e-003 2.784e+007 2.384e+013 1.000e+003 7.917e-003 2.401e-003 
2.596e-003 2.797e+007 2.384e+013 1.000e+003 8.036e-003 2.401e-003 
2.597e-003 2.809e+007 2.384e+013 1.000e+003 8.023e-003 2.401e-003 
2.597e-003 2.822e+007 2.385e+013 1.000e+003 7.833e-003 2.401e-003 
2.598e-003 2.835e+007 2.385e+013 1.000e+003 7.946e-003 2.401e-003 
2.599e-003 2.848e+007 2.385e+013 1.000e+003 7.955e-003 2.401e-003 
2.600e-003 2.860e+007 2.385e+013 1.000e+003 8.015e-003 2.401e-003 
2.601e-003 2.873e+007 2.385e+013 1.000e+003 7.874e-003 2.401e-003 
2.602e-003 2.885e+007 2.385e+013 1.000e+003 8.011e-003 2.402e-003 
2.603e-003 2.898e+007 2.385e+013 1.000e+003 7.942e-003 2.402e-003 
2.604e-003 2.910e+007 2.385e+013 1.000e+003 8.041e-003 2.402e-003 
2.605e-003 2.923e+007 2.385e+013 1.000e+003 7.967e-003 2.402e-003 
2.606e-003 2.936e+007 2.385e+013 1.000e+003 7.979e-003 2.402e-003 
2.607e-003 2.948e+007 2.385e+013 1.000e+003 7.967e-003 2.402e-003 
2.608e-003 2.959e+007 2.385e+013 1.000e+003 8.013e-003 2.402e-003 
2.609e-003 2.963e+007 2.384e+013 1.000e+003 7.921e-003 2.403e-003 
2.610e-003 2.967e+007 2.385e+013 1.000e+003 7.995e-003 2.404e-003 
2.611e-003 2.960e+007 2.385e+013 1.000e+003 9.881e-003 2.405e-003 
2.612e-003 2.927e+007 2.387e+013 1.000e+003 7.991e-003 2.408e-003 
2.613e-003 2.930e+007 2.387e+013 1.000e+003 7.946e-003 2.409e-003 
2.614e-003 2.940e+007 2.387e+013 1.000e+003 7.978e-003 2.409e-003 
2.615e-003 2.952e+007 2.387e+013 1.000e+003 7.934e-003 2.409e-003 
2.616e-003 2.964e+007 2.388e+013 1.000e+003 7.902e-003 2.410e-003 
2.617e-003 2.976e+007 2.388e+013 1.000e+003 7.874e-003 2.410e-003 
2.618e-003 2.989e+007 2.388e+013 1.000e+003 7.921e-003 2.410e-003 
2.619e-003 3.002e+007 2.388e+013 1.000e+003 7.922e-003 2.410e-003 
2.620e-003 3.015e+007 2.388e+013 1.000e+003 7.925e-003 2.410e-003 
2.621e-003 3.027e+007 2.388e+013 1.000e+003 7.937e-003 2.410e-003 
2.622e-003 3.040e+007 2.388e+013 1.000e+003 7.904e-003 2.410e-003 
2.623e-003 3.053e+007 2.388e+013 1.000e+003 7.993e-003 2.410e-003 
2.624e-003 3.065e+007 2.388e+013 1.000e+003 7.915e-003 2.410e-003 
2.625e-003 3.078e+007 2.388e+013 1.000e+003 8.021e-003 2.410e-003 
2.626e-003 3.090e+007 2.388e+013 1.000e+003 7.854e-003 2.411e-003 
2.626e-003 3.103e+007 2.388e+013 1.000e+003 7.910e-003 2.411e-003 
2.627e-003 3.116e+007 2.388e+013 1.000e+003 7.893e-003 2.411e-003 
2.628e-003 3.128e+007 2.388e+013 1.000e+003 7.867e-003 2.411e-003 
2.629e-003 3.141e+007 2.388e+013 1.000e+003 8.005e-003 2.411e-003 
2.630e-003 3.153e+007 2.388e+013 1.000e+003 7.857e-003 2.411e-003 
2.631e-003 3.165e+007 2.388e+013 1.000e+003 8.015e-003 2.411e-003 
2.632e-003 3.178e+007 2.389e+013 1.000e+003 7.973e-003 2.411e-003 
2.633e-003 3.191e+007 2.389e+013 1.000e+003 7.949e-003 2.411e-003 
2.634e-003 3.203e+007 2.389e+013 1.000e+003 7.865e-003 2.412e-003 
2.635e-003 3.216e+007 2.389e+013 1.000e+003 7.946e-003 2.412e-003 
2.636e-003 3.228e+007 2.389e+013 1.000e+003 8.013e-003 2.412e-003 
2.637e-003 3.241e+007 2.389e+013 1.000e+003 8.013e-003 2.412e-003 
2.638e-003 3.254e+007 2.389e+013 1.000e+003 7.946e-003 2.412e-003 
2.639e-003 3.267e+007 2.389e+013 1.000e+003 7.889e-003 2.412e-003 
2.640e-003 3.280e+007 2.389e+013 1.000e+003 7.853e-003 2.412e-003 
2.641e-003 3.292e+007 2.389e+013 1.000e+003 8.047e-003 2.412e-003 
2.642e-003 3.305e+007 2.389e+013 1.000e+003 7.840e-003 2.412e-003 
2.643e-003 3.317e+007 2.389e+013 1.000e+003 7.965e-003 2.412e-003 
2.644e-003 3.330e+007 2.389e+013 1.000e+003 7.954e-003 2.412e-003 
2.645e-003 3.343e+007 2.389e+013 1.000e+003 7.977e-003 2.413e-003 
2.646e-003 3.356e+007 2.389e+013 1.000e+003 7.951e-003 2.413e-003 
2.647e-003 3.368e+007 2.389e+013 1.000e+003 7.989e-003 2.413e-003 
2.648e-003 3.381e+007 2.389e+013 1.000e+003 7.961e-003 2.413e-003 
2.649e-003 3.393e+007 2.389e+013 1.000e+003 7.820e-003 2.413e-003 
2.650e-003 3.406e+007 2.389e+013 1.000e+003 7.890e-003 2.413e-003 
2.651e-003 3.418e+007 2.389e+013 1.000e+003 7.895e-003 2.413e-003 
2.652e-003 3.431e+007 2.390e+013 1.000e+003 7.985e-003 2.413e-003 
2.653e-003 3.442e+007 2.390e+013 1.000e+003 7.931e-003 2.413e-003 
2.654e-003 3.447e+007 2.390e+013 1.000e+003 8.126e-003 2.414e-003 
2.655e-003 3.455e+007 2.391e+013 1.000e+003 8.038e-003 2.415e-003 
2.656e-003 3.463e+007 2.391e+013 1.000e+003 7.955e-003 2.415e-003 
2.657e-003 3.473e+007 2.391e+013 1.000e+003 7.932e-003 2.415e-003 
2.658e-003 3.483e+007 2.391e+013 1.000e+003 7.961e-003 2.415e-003 
2.659e-003 3.494e+007 2.392e+013 1.000e+003 7.965e-003 2.416e-003 
2.660e-003 3.505e+007 2.392e+013 1.000e+003 8.039e-003 2.416e-003 
2.661e-003 3.518e+007 2.392e+013 1.000e+003 7.954e-003 2.416e-003 
2.662e-003 3.525e+007 2.392e+013 1.000e+003 8.100e-003 2.417e-003 
2.663e-003 3.533e+007 2.392e+013 1.000e+003 7.986e-003 2.417e-003 
2.663e-003 3.549e+007 2.392e+013 1.000e+003 7.858e-003 2.417e-003 
2.664e-003 3.562e+007 2.392e+013 1.000e+003 7.896e-003 2.417e-003 
2.665e-003 3.575e+007 2.392e+013 1.000e+003 7.932e-003 2.417e-003 
2.666e-003 3.587e+007 2.392e+013 1.000e+003 7.979e-003 2.417e-003 
2.667e-003 3.600e+007 2.392e+013 1.000e+003 7.969e-003 2.417e-003 
2.668e-003 3.612e+007 2.392e+013 1.000e+003 7.892e-003 2.417e-003 
2.669e-003 3.625e+007 2.392e+013 1.000e+003 7.948e-003 2.417e-003 
2.670e-003 3.637e+007 2.392e+013 1.000e+003 8.048e-003 2.418e-003 
2.671e-003 3.650e+007 2.392e+013 1.000e+003 7.856e-003 2.418e-003 
2.672e-003 3.662e+007 2.392e+013 1.000e+003 7.946e-003 2.418e-003 
2.673e-003 3.660e+007 2.391e+013 1.000e+003 8.325e-003 2.419e-003 
2.674e-003 3.626e+007 2.391e+013 1.000e+003 9.265e-003 2.422e-003 
2.675e-003 3.598e+007 2.392e+013 1.000e+003 8.291e-003 2.425e-003 
2.676e-003 3.593e+007 2.392e+013 1.000e+003 7.912e-003 2.426e-003 
2.677e-003 3.595e+007 2.392e+013 1.000e+003 8.011e-003 2.427e-003 
2.678e-003 3.600e+007 2.392e+013 1.000e+003 7.956e-003 2.428e-003 
2.679e-003 3.607e+007 2.392e+013 1.000e+003 8.026e-003 2.428e-003 
2.680e-003 3.615e+007 2.392e+013 1.000e+003 7.915e-003 2.429e-003 
2.681e-003 3.623e+007 2.392e+013 1.000e+003 7.936e-003 2.429e-003 
2.682e-003 3.631e+007 2.392e+013 1.000e+003 7.900e-003 2.430e-003 
2.683e-003 3.639e+007 2.392e+013 1.000e+003 8.438e-003 2.430e-003 
2.684e-003 3.647e+007 2.392e+013 1.000e+003 7.960e-003 2.431e-003 
2.685e-003 3.646e+007 2.391e+013 1.000e+003 8.071e-003 2.432e-003 
2.686e-003 3.641e+007 2.391e+013 1.000e+003 8.030e-003 2.433e-003 
2.687e-003 3.637e+007 2.391e+013 1.000e+003 7.954e-003 2.434e-003 
2.688e-003 3.635e+007 2.392e+013 1.000e+003 7.895e-003 2.435e-003 
2.689e-003 3.633e+007 2.392e+013 1.000e+003 7.906e-003 2.436e-003 
2.690e-003 3.631e+007 2.392e+013 1.000e+003 7.896e-003 2.437e-003 
2.691e-003 3.631e+007 2.392e+013 1.000e+003 8.038e-003 2.438e-003 
2.692e-003 3.630e+007 2.392e+013 1.000e+003 7.956e-003 2.439e-003 
2.693e-003 3.628e+007 2.392e+013 1.000e+003 8.601e-003 2.441e-003 
2.694e-003 3.594e+007 2.388e+013 1.000e+003 9.299e-003 2.444e-003 
2.695e-003 3.537e+007 2.386e+013 1.000e+003 9.082e-003 2.449e-003 
2.696e-003 3.495e+007 2.385e+013 1.000e+003 9.774e-003 2.453e-003 
2.697e-003 3.472e+007 2.384e+013 1.000e+003 9.160e-003 2.455e-003 
2.698e-003 3.448e+007 2.383e+013 1.000e+003 9.024e-003 2.458e-003 
2.699e-003 3.423e+007 2.382e+013 1.000e+003 8.868e-003 2.461e-003 
2.700e-003 3.401e+007 2.382e+013 1.000e+003 8.555e-003 2.463e-003 
2.700e-003 3.384e+007 2.382e+013 1.000e+003 8.515e-003 2.465e-003 
2.701e-003 3.370e+007 2.382e+013 1.000e+003 8.467e-003 2.467e-003 
2.702e-003 3.359e+007 2.382e+013 1.000e+003 8.255e-003 2.469e-003 
2.703e-003 3.349e+007 2.382e+013 1.000e+003 8.190e-003 2.470e-003 
2.704e-003 3.342e+007 2.382e+013 1.000e+003 7.970e-003 2.472e-003 
2.705e-003 3.337e+007 2.382e+013 1.000e+003 7.963e-003 2.473e-003 
2.706e-003 3.332e+007 2.383e+013 1.000e+003 7.927e-003 2.475e-003 
2.707e-003 3.330e+007 2.383e+013 1.000e+003 7.886e-003 2.476e-003 
2.708e-003 3.328e+007 2.383e+013 1.000e+003 7.961e-003 2.477e-003 
2.709e-003 3.326e+007 2.384e+013 1.000e+003 8.037e-003 2.478e-003 
2.710e-003 3.323e+007 2.384e+013 1.000e+003 8.129e-003 2.479e-003 
2.711e-003 3.319e+007 2.385e+013 1.000e+003 8.021e-003 2.480e-003 
2.712e-003 3.321e+007 2.385e+013 1.000e+003 8.058e-003 2.481e-003 
2.713e-003 3.322e+007 2.386e+013 1.000e+003 8.090e-003 2.482e-003 
2.714e-003 3.320e+007 2.386e+013 1.000e+003 8.138e-003 2.483e-003 
2.715e-003 3.320e+007 2.387e+013 1.000e+003 8.040e-003 2.484e-003 
2.716e-003 3.319e+007 2.388e+013 1.000e+003 8.321e-003 2.485e-003 
2.717e-003 3.312e+007 2.390e+013 1.000e+003 7.995e-003 2.486e-003 
2.718e-003 3.291e+007 2.390e+013 1.000e+003 8.693e-003 2.489e-003 
2.719e-003 3.269e+007 2.393e+013 1.000e+003 8.290e-003 2.491e-003 
2.720e-003 3.263e+007 2.395e+013 1.000e+003 7.997e-003 2.493e-003 
2.720e-003 3.263e+007 2.397e+013 1.000e+003 7.909e-003 2.493e-003 
2.721e-003 3.265e+007 2.398e+013 1.000e+003 7.920e-003 2.494e-003 
2.722e-003 3.267e+007 2.399e+013 1.000e+003 8.034e-003 2.495e-003 
2.723e-003 3.254e+007 2.400e+013 1.000e+003 8.305e-003 2.497e-003 
2.724e-003 3.234e+007 2.401e+013 1.000e+003 8.462e-003 2.499e-003 
2.725e-003 3.210e+007 2.403e+013 1.000e+003 8.572e-003 2.502e-003 
2.726e-003 3.184e+007 2.406e+013 1.000e+003 8.741e-003 2.504e-003 
2.727e-003 3.155e+007 2.409e+013 1.000e+003 8.797e-003 2.507e-003 
2.728e-003 3.121e+007 2.412e+013 1.000e+003 8.922e-003 2.511e-003 
2.729e-003 3.080e+007 2.417e+013 1.000e+003 8.662e-003 2.515e-003 
2.730e-003 3.057e+007 2.419e+013 1.000e+003 8.423e-003 2.517e-003 
2.731e-003 3.036e+007 2.420e+013 1.000e+003 8.863e-003 2.519e-003 
2.732e-003 2.970e+007 2.399e+013 1.000e+003 1.137e-002 2.525e-003 
2.733e-003 2.865e+007 2.392e+013 1.000e+003 1.137e-002 2.533e-003 
2.734e-003 2.764e+007 2.390e+013 1.000e+003 1.093e-002 2.541e-003 
2.734e-003 2.699e+007 2.388e+013 1.000e+003 9.987e-003 2.546e-003 
2.735e-003 2.655e+007 2.389e+013 1.000e+003 9.434e-003 2.550e-003 
2.736e-003 2.622e+007 2.389e+013 1.000e+003 9.187e-003 2.554e-003 
2.737e-003 2.565e+007 2.386e+013 1.000e+003 9.631e-003 2.559e-003 
2.738e-003 2.511e+007 2.385e+013 1.000e+003 9.626e-003 2.563e-003 
2.739e-003 2.461e+007 2.386e+013 1.000e+003 9.544e-003 2.568e-003 
2.740e-003 2.426e+007 2.384e+013 1.000e+003 9.186e-003 2.571e-003 
2.741e-003 2.398e+007 2.384e+013 1.000e+003 8.652e-003 2.574e-003 
2.742e-003 2.378e+007 2.385e+013 1.000e+003 8.389e-003 2.576e-003 
2.743e-003 2.389e+007 2.384e+013 1.000e+003 7.930e-003 2.576e-003 
2.744e-003 2.404e+007 2.384e+013 1.000e+003 7.957e-003 2.576e-003 
2.745e-003 2.418e+007 2.384e+013 1.000e+003 8.042e-003 2.576e-003 
2.746e-003 2.432e+007 2.384e+013 1.000e+003 7.954e-003 2.576e-003 
2.747e-003 2.446e+007 2.384e+013 1.000e+003 7.911e-003 2.576e-003 
2.748e-003 2.459e+007 2.384e+013 1.000e+003 7.886e-003 2.576e-003 
2.749e-003 2.472e+007 2.384e+013 1.000e+003 8.015e-003 2.576e-003 
2.750e-003 2.485e+007 2.384e+013 1.000e+003 8.109e-003 2.576e-003 
2.751e-003 2.498e+007 2.384e+013 1.000e+003 7.934e-003 2.577e-003 
2.752e-003 2.511e+007 2.384e+013 1.000e+003 7.869e-003 2.577e-003 
2.753e-003 2.524e+007 2.384e+013 1.000e+003 7.951e-003 2.577e-003 
2.754e-003 2.537e+007 2.384e+013 1.000e+003 7.894e-003 2.577e-003 
2.755e-003 2.550e+007 2.384e+013 1.000e+003 8.004e-003 2.577e-003 
2.756e-003 2.563e+007 2.384e+013 1.000e+003 7.860e-003 2.577e-003 
2.756e-003 2.576e+007 2.384e+013 1.000e+003 7.939e-003 2.577e-003 
2.757e-003 2.589e+007 2.384e+013 1.000e+003 7.996e-003 2.577e-003 
2.758e-003 2.602e+007 2.384e+013 1.000e+003 7.915e-003 2.577e-003 
2.759e-003 2.614e+007 2.384e+013 1.000e+003 7.962e-003 2.577e-003 
2.760e-003 2.627e+007 2.385e+013 1.000e+003 7.988e-003 2.577e-003 
2.761e-003 2.639e+007 2.385e+013 1.000e+003 7.984e-003 2.577e-003 
2.762e-003 2.652e+007 2.385e+013 1.000e+003 7.929e-003 2.577e-003 
2.763e-003 2.665e+007 2.385e+013 1.000e+003 7.888e-003 2.577e-003 
2.764e-003 2.677e+007 2.385e+013 1.000e+003 7.915e-003 2.578e-003 
2.765e-003 2.690e+007 2.385e+013 1.000e+003 8.064e-003 2.578e-003 
2.766e-003 2.703e+007 2.385e+013 1.000e+003 7.954e-003 2.578e-003 
2.767e-003 2.715e+007 2.385e+013 1.000e+003 7.990e-003 2.578e-003 
2.768e-003 2.728e+007 2.385e+013 1.000e+003 8.020e-003 2.578e-003 
2.769e-003 2.741e+007 2.385e+013 1.000e+003 7.935e-003 2.578e-003 
2.770e-003 2.754e+007 2.385e+013 1.000e+003 7.941e-003 2.578e-003 
2.771e-003 2.766e+007 2.385e+013 1.000e+003 7.945e-003 2.578e-003 
2.772e-003 2.779e+007 2.385e+013 1.000e+003 7.943e-003 2.578e-003 
2.773e-003 2.791e+007 2.385e+013 1.000e+003 7.966e-003 2.578e-003 
2.774e-003 2.803e+007 2.385e+013 1.000e+003 7.938e-003 2.578e-003 
2.775e-003 2.816e+007 2.385e+013 1.000e+003 7.922e-003 2.579e-003 
2.776e-003 2.829e+007 2.385e+013 1.000e+003 7.988e-003 2.579e-003 
2.777e-003 2.841e+007 2.385e+013 1.000e+003 7.956e-003 2.579e-003 
2.778e-003 2.854e+007 2.385e+013 1.000e+003 7.893e-003 2.579e-003 
2.779e-003 2.866e+007 2.385e+013 1.000e+003 7.949e-003 2.579e-003 
2.780e-003 2.879e+007 2.385e+013 1.000e+003 7.979e-003 2.579e-003 
2.780e-003 2.892e+007 2.385e+013 1.000e+003 7.886e-003 2.579e-003 
2.781e-003 2.905e+007 2.385e+013 1.000e+003 7.884e-003 2.579e-003 
2.782e-003 2.917e+007 2.385e+013 1.000e+003 7.962e-003 2.579e-003 
2.783e-003 2.928e+007 2.385e+013 1.000e+003 7.926e-003 2.579e-003 
2.784e-003 2.932e+007 2.385e+013 1.000e+003 7.790e-003 2.580e-003 
2.785e-003 2.937e+007 2.385e+013 1.000e+003 7.956e-003 2.581e-003 
2.786e-003 2.938e+007 2.385e+013 1.000e+003 8.393e-003 2.582e-003 
2.787e-003 2.899e+007 2.387e+013 1.000e+003 8.239e-003 2.585e-003 
2.788e-003 2.901e+007 2.388e+013 1.000e+003 7.961e-003 2.586e-003 
2.789e-003 2.911e+007 2.388e+013 1.000e+003 7.914e-003 2.586e-003 
2.790e-003 2.922e+007 2.388e+013 1.000e+003 7.942e-003 2.587e-003 
2.791e-003 2.935e+007 2.388e+013 1.000e+003 8.010e-003 2.587e-003 
2.792e-003 2.947e+007 2.388e+013 1.000e+003 7.981e-003 2.587e-003 
2.793e-003 2.960e+007 2.388e+013 1.000e+003 7.913e-003 2.587e-003 
2.794e-003 2.973e+007 2.388e+013 1.000e+003 7.955e-003 2.587e-003 
2.795e-003 2.985e+007 2.388e+013 1.000e+003 7.846e-003 2.587e-003 
2.796e-003 2.998e+007 2.388e+013 1.000e+003 8.053e-003 2.587e-003 
2.797e-003 3.011e+007 2.388e+013 1.000e+003 7.900e-003 2.587e-003 
2.798e-003 3.024e+007 2.388e+013 1.000e+003 8.026e-003 2.587e-003 
2.799e-003 3.037e+007 2.388e+013 1.000e+003 7.929e-003 2.587e-003 
2.800e-003 3.050e+007 2.388e+013 1.000e+003 7.926e-003 2.587e-003 
2.801e-003 3.063e+007 2.388e+013 1.000e+003 7.948e-003 2.588e-003 
2.802e-003 3.076e+007 2.388e+013 1.000e+003 8.399e-003 2.588e-003 
2.803e-003 3.089e+007 2.388e+013 1.000e+003 7.903e-003 2.588e-003 
2.804e-003 3.101e+007 2.388e+013 1.000e+003 7.899e-003 2.588e-003 
2.805e-003 3.114e+007 2.388e+013 1.000e+003 7.884e-003 2.588e-003 
2.806e-003 3.127e+007 2.388e+013 1.000e+003 7.969e-003 2.588e-003 
2.807e-003 3.140e+007 2.388e+013 1.000e+003 7.911e-003 2.588e-003 
2.808e-003 3.152e+007 2.388e+013 1.000e+003 7.933e-003 2.588e-003 
2.809e-003 3.165e+007 2.388e+013 1.000e+003 7.943e-003 2.588e-003 
2.810e-003 3.178e+007 2.389e+013 1.000e+003 7.959e-003 2.588e-003 
2.811e-003 3.191e+007 2.389e+013 1.000e+003 7.857e-003 2.588e-003 
2.812e-003 3.204e+007 2.389e+013 1.000e+003 7.982e-003 2.589e-003 
2.812e-003 3.217e+007 2.389e+013 1.000e+003 7.854e-003 2.589e-003 
2.813e-003 3.229e+007 2.389e+013 1.000e+003 7.983e-003 2.589e-003 
2.814e-003 3.242e+007 2.389e+013 1.000e+003 7.860e-003 2.589e-003 
2.815e-003 3.255e+007 2.389e+013 1.000e+003 7.949e-003 2.589e-003 
2.816e-003 3.268e+007 2.389e+013 1.000e+003 7.947e-003 2.589e-003 
2.817e-003 3.281e+007 2.389e+013 1.000e+003 7.993e-003 2.589e-003 
2.818e-003 3.294e+007 2.389e+013 1.000e+003 7.822e-003 2.589e-003 
2.819e-003 3.307e+007 2.389e+013 1.000e+003 7.790e-003 2.589e-003 
2.820e-003 3.320e+007 2.389e+013 1.000e+003 8.046e-003 2.589e-003 
2.821e-003 3.332e+007 2.389e+013 1.000e+003 7.924e-003 2.589e-003 
2.822e-003 3.344e+007 2.389e+013 1.000e+003 7.833e-003 2.590e-003 
2.823e-003 3.357e+007 2.389e+013 1.000e+003 7.972e-003 2.590e-003 
2.824e-003 3.369e+007 2.389e+013 1.000e+003 7.943e-003 2.590e-003 
2.825e-003 3.382e+007 2.389e+013 1.000e+003 7.942e-003 2.590e-003 
2.826e-003 3.394e+007 2.389e+013 1.000e+003 7.880e-003 2.590e-003 
2.827e-003 3.406e+007 2.389e+013 1.000e+003 7.843e-003 2.590e-003 
2.828e-003 3.419e+007 2.390e+013 1.000e+003 7.850e-003 2.590e-003 
2.829e-003 3.430e+007 2.390e+013 1.000e+003 7.934e-003 2.590e-003 
2.830e-003 3.437e+007 2.390e+013 1.000e+003 8.008e-003 2.591e-003 
2.831e-003 3.444e+007 2.390e+013 1.000e+003 8.026e-003 2.591e-003 
2.832e-003 3.452e+007 2.391e+013 1.000e+003 8.027e-003 2.592e-003 
2.833e-003 3.461e+007 2.391e+013 1.000e+003 7.947e-003 2.592e-003 
2.834e-003 3.470e+007 2.391e+013 1.000e+003 8.046e-003 2.593e-003 
2.835e-003 3.481e+007 2.391e+013 1.000e+003 8.031e-003 2.593e-003 
2.836e-003 3.491e+007 2.392e+013 1.000e+003 8.023e-003 2.593e-003 
2.837e-003 3.504e+007 2.392e+013 1.000e+003 7.856e-003 2.593e-003 
2.838e-003 3.518e+007 2.392e+013 1.000e+003 8.016e-003 2.593e-003 
2.839e-003 3.529e+007 2.392e+013 1.000e+003 8.467e-003 2.593e-003 
2.840e-003 3.537e+007 2.392e+013 1.000e+003 7.911e-003 2.594e-003 
2.841e-003 3.547e+007 2.392e+013 1.000e+003 7.886e-003 2.594e-003 
2.842e-003 3.558e+007 2.392e+013 1.000e+003 8.132e-003 2.594e-003 
2.843e-003 3.569e+007 2.392e+013 1.000e+003 7.896e-003 2.595e-003 
2.844e-003 3.581e+007 2.392e+013 1.000e+003 7.929e-003 2.595e-003 
2.845e-003 3.593e+007 2.392e+013 1.000e+003 8.014e-003 2.595e-003 
2.846e-003 3.606e+007 2.392e+013 1.000e+003 7.813e-003 2.595e-003 
2.847e-003 3.618e+007 2.392e+013 1.000e+003 7.967e-003 2.595e-003 
2.848e-003 3.631e+007 2.392e+013 1.000e+003 7.913e-003 2.595e-003 
2.849e-003 3.643e+007 2.392e+013 1.000e+003 7.933e-003 2.595e-003 
2.850e-003 3.656e+007 2.392e+013 1.000e+003 8.008e-003 2.595e-003 
2.851e-003 3.668e+007 2.392e+013 1.000e+003 7.860e-003 2.595e-003 
2.852e-003 3.681e+007 2.392e+013 1.000e+003 7.929e-003 2.596e-003 
2.853e-003 3.673e+007 2.392e+013 1.000e+003 8.348e-003 2.597e-003 
2.854e-003 3.667e+007 2.392e+013 1.000e+003 8.212e-003 2.599e-003 
2.855e-003 3.665e+007 2.392e+013 1.000e+003 8.099e-003 2.600e-003 
2.856e-003 3.663e+007 2.394e+013 1.000e+003 7.925e-003 2.601e-003 
2.857e-003 3.669e+007 2.394e+013 1.000e+003 8.037e-003 2.601e-003 
2.857e-003 3.679e+007 2.393e+013 1.000e+003 8.267e-003 2.602e-003 
2.858e-003 3.694e+007 2.392e+013 1.000e+003 7.849e-003 2.602e-003 
2.859e-003 3.689e+007 2.387e+013 1.000e+003 8.552e-003 2.603e-003 
2.860e-003 3.682e+007 2.388e+013 1.000e+003 8.150e-003 2.604e-003 
2.861e-003 3.682e+007 2.389e+013 1.000e+003 7.919e-003 2.605e-003 
2.862e-003 3.681e+007 2.389e+013 1.000e+003 8.147e-003 2.606e-003 
2.863e-003 3.673e+007 2.388e+013 1.000e+003 8.070e-003 2.608e-003 
2.864e-003 3.665e+007 2.389e+013 1.000e+003 8.033e-003 2.609e-003 
2.865e-003 3.659e+007 2.389e+013 1.000e+003 8.099e-003 2.611e-003 
2.866e-003 3.652e+007 2.389e+013 1.000e+003 8.214e-003 2.612e-003 
2.867e-003 3.647e+007 2.389e+013 1.000e+003 8.135e-003 2.613e-003 
2.868e-003 3.641e+007 2.389e+013 1.000e+003 8.139e-003 2.615e-003 
2.869e-003 3.636e+007 2.389e+013 1.000e+003 8.064e-003 2.616e-003 
2.870e-003 3.623e+007 2.387e+013 1.000e+003 9.273e-003 2.618e-003 
2.871e-003 3.566e+007 2.383e+013 1.000e+003 9.428e-003 2.623e-003 
2.872e-003 3.522e+007 2.384e+013 1.000e+003 9.812e-003 2.627e-003 
2.873e-003 3.501e+007 2.382e+013 1.000e+003 9.487e-003 2.629e-003 
2.874e-003 3.484e+007 2.382e+013 1.000e+003 8.884e-003 2.631e-003 
2.874e-003 3.468e+007 2.381e+013 1.000e+003 8.825e-003 2.633e-003 
2.875e-003 3.454e+007 2.381e+013 1.000e+003 8.860e-003 2.635e-003 
2.876e-003 3.441e+007 2.381e+013 1.000e+003 8.863e-003 2.636e-003 
2.877e-003 3.428e+007 2.381e+013 1.000e+003 8.441e-003 2.638e-003 
2.877e-003 3.418e+007 2.381e+013 1.000e+003 8.492e-003 2.639e-003 
2.878e-003 3.409e+007 2.381e+013 1.000e+003 8.115e-003 2.641e-003 
2.879e-003 3.401e+007 2.381e+013 1.000e+003 8.530e-003 2.642e-003 
2.879e-003 3.395e+007 2.381e+013 1.000e+003 8.319e-003 2.643e-003 
2.880e-003 3.389e+007 2.381e+013 1.000e+003 7.886e-003 2.644e-003 
2.881e-003 3.385e+007 2.381e+013 1.000e+003 7.830e-003 2.645e-003 
2.882e-003 3.381e+007 2.381e+013 1.000e+003 7.990e-003 2.646e-003 
2.882e-003 3.378e+007 2.381e+013 1.000e+003 8.182e-003 2.647e-003 
2.883e-003 3.376e+007 2.382e+013 1.000e+003 8.126e-003 2.648e-003 
2.884e-003 3.374e+007 2.382e+013 1.000e+003 8.011e-003 2.649e-003 
2.884e-003 3.373e+007 2.382e+013 1.000e+003 8.532e-003 2.650e-003 
2.885e-003 3.373e+007 2.382e+013 1.000e+003 8.243e-003 2.650e-003 
2.886e-003 3.373e+007 2.383e+013 1.000e+003 7.809e-003 2.651e-003 
2.887e-003 3.373e+007 2.383e+013 1.000e+003 7.944e-003 2.652e-003 
2.887e-003 3.372e+007 2.383e+013 1.000e+003 8.218e-003 2.653e-003 
2.888e-003 3.371e+007 2.383e+013 1.000e+003 8.103e-003 2.653e-003 
2.889e-003 3.368e+007 2.384e+013 1.000e+003 8.226e-003 2.654e-003 
2.889e-003 3.368e+007 2.384e+013 1.000e+003 8.228e-003 2.655e-003 
2.890e-003 3.371e+007 2.384e+013 1.000e+003 8.165e-003 2.656e-003 
2.891e-003 3.373e+007 2.385e+013 1.000e+003 7.916e-003 2.656e-003 
2.892e-003 3.374e+007 2.385e+013 1.000e+003 8.213e-003 2.657e-003 
2.892e-003 3.373e+007 2.386e+013 1.000e+003 8.406e-003 2.658e-003 
2.893e-003 3.372e+007 2.386e+013 1.000e+003 7.983e-003 2.658e-003 
2.894e-003 3.370e+007 2.387e+013 1.000e+003 8.146e-003 2.659e-003 
2.895e-003 3.365e+007 2.388e+013 1.000e+003 7.790e-003 2.660e-003 
2.895e-003 3.360e+007 2.389e+013 1.000e+003 8.163e-003 2.661e-003 
2.896e-003 3.344e+007 2.390e+013 1.000e+003 8.750e-003 2.663e-003 
2.897e-003 3.322e+007 2.392e+013 1.000e+003 8.573e-003 2.666e-003 
2.898e-003 3.312e+007 2.394e+013 1.000e+003 8.404e-003 2.667e-003 
2.898e-003 3.310e+007 2.396e+013 1.000e+003 8.190e-003 2.668e-003 
2.899e-003 3.310e+007 2.397e+013 1.000e+003 8.155e-003 2.669e-003 
2.900e-003 3.311e+007 2.398e+013 1.000e+003 8.153e-003 2.669e-003 
2.901e-003 3.312e+007 2.399e+013 1.000e+003 8.067e-003 2.670e-003 
2.901e-003 3.300e+007 2.399e+013 1.000e+003 8.532e-003 2.672e-003 
2.902e-003 3.284e+007 2.400e+013 1.000e+003 8.630e-003 2.673e-003 
2.903e-003 3.266e+007 2.402e+013 1.000e+003 8.780e-003 2.675e-003 
2.904e-003 3.244e+007 2.404e+013 1.000e+003 8.602e-003 2.678e-003 
2.905e-003 3.219e+007 2.406e+013 1.000e+003 8.789e-003 2.680e-003 
2.905e-003 3.192e+007 2.408e+013 1.000e+003 8.819e-003 2.683e-003 
2.906e-003 3.158e+007 2.412e+013 1.000e+003 9.075e-003 2.686e-003 
2.907e-003 3.118e+007 2.416e+013 1.000e+003 8.830e-003 2.690e-003 
2.908e-003 3.093e+007 2.418e+013 1.000e+003 8.567e-003 2.693e-003 
2.909e-003 3.072e+007 2.419e+013 1.000e+003 8.891e-003 2.695e-003 
2.910e-003 2.989e+007 2.396e+013 1.000e+003 1.119e-002 2.702e-003 
2.911e-003 2.887e+007 2.391e+013 1.000e+003 1.096e-002 2.710e-003 
2.912e-003 2.790e+007 2.389e+013 1.000e+003 1.059e-002 2.717e-003 
2.913e-003 2.725e+007 2.388e+013 1.000e+003 1.016e-002 2.723e-003 
2.914e-003 2.678e+007 2.389e+013 1.000e+003 9.478e-003 2.727e-003 
2.915e-003 2.640e+007 2.389e+013 1.000e+003 9.890e-003 2.730e-003 
2.916e-003 2.578e+007 2.386e+013 1.000e+003 9.839e-003 2.736e-003 
2.917e-003 2.521e+007 2.386e+013 1.000e+003 9.494e-003 2.741e-003 
2.918e-003 2.469e+007 2.386e+013 1.000e+003 9.422e-003 2.745e-003 
2.918e-003 2.437e+007 2.385e+013 1.000e+003 8.770e-003 2.748e-003 
2.919e-003 2.411e+007 2.384e+013 1.000e+003 8.636e-003 2.751e-003 
2.920e-003 2.394e+007 2.385e+013 1.000e+003 8.051e-003 2.753e-003 
2.921e-003 2.406e+007 2.384e+013 1.000e+003 7.977e-003 2.753e-003 
2.922e-003 2.421e+007 2.384e+013 1.000e+003 7.927e-003 2.753e-003 
2.923e-003 2.436e+007 2.384e+013 1.000e+003 7.890e-003 2.753e-003 
2.924e-003 2.450e+007 2.384e+013 1.000e+003 7.954e-003 2.753e-003 
2.925e-003 2.464e+007 2.384e+013 1.000e+003 7.941e-003 2.753e-003 
2.926e-003 2.477e+007 2.384e+013 1.000e+003 8.001e-003 2.753e-003 
2.927e-003 2.491e+007 2.384e+013 1.000e+003 7.989e-003 2.753e-003 
2.928e-003 2.503e+007 2.384e+013 1.000e+003 7.988e-003 2.753e-003 
2.929e-003 2.516e+007 2.384e+013 1.000e+003 8.043e-003 2.753e-003 
2.930e-003 2.529e+007 2.384e+013 1.000e+003 7.981e-003 2.753e-003 
2.931e-003 2.541e+007 2.384e+013 1.000e+003 7.943e-003 2.754e-003 
2.932e-003 2.554e+007 2.384e+013 1.000e+003 7.916e-003 2.754e-003 
2.933e-003 2.567e+007 2.384e+013 1.000e+003 7.967e-003 2.754e-003 
2.934e-003 2.580e+007 2.384e+013 1.000e+003 7.971e-003 2.754e-003 
2.935e-003 2.593e+007 2.384e+013 1.000e+003 7.962e-003 2.754e-003 
2.936e-003 2.606e+007 2.384e+013 1.000e+003 7.956e-003 2.754e-003 
2.937e-003 2.618e+007 2.384e+013 1.000e+003 7.969e-003 2.754e-003 
2.938e-003 2.631e+007 2.384e+013 1.000e+003 7.956e-003 2.754e-003 
2.939e-003 2.644e+007 2.384e+013 1.000e+003 7.958e-003 2.754e-003 
2.940e-003 2.656e+007 2.385e+013 1.000e+003 7.935e-003 2.754e-003 
2.941e-003 2.669e+007 2.385e+013 1.000e+003 7.947e-003 2.754e-003 
2.941e-003 2.682e+007 2.385e+013 1.000e+003 7.964e-003 2.754e-003 
2.942e-003 2.695e+007 2.385e+013 1.000e+003 7.993e-003 2.754e-003 
2.943e-003 2.706e+007 2.385e+013 1.000e+003 7.920e-003 2.755e-003 
2.944e-003 2.718e+007 2.385e+013 1.000e+003 7.992e-003 2.755e-003 
2.945e-003 2.731e+007 2.385e+013 1.000e+003 7.950e-003 2.755e-003 
2.946e-003 2.744e+007 2.385e+013 1.000e+003 7.861e-003 2.755e-003 
2.947e-003 2.757e+007 2.385e+013 1.000e+003 7.977e-003 2.755e-003 
2.948e-003 2.769e+007 2.385e+013 1.000e+003 7.929e-003 2.755e-003 
2.949e-003 2.782e+007 2.385e+013 1.000e+003 7.964e-003 2.755e-003 
2.950e-003 2.795e+007 2.385e+013 1.000e+003 7.916e-003 2.755e-003 
2.951e-003 2.808e+007 2.385e+013 1.000e+003 7.935e-003 2.755e-003 
2.952e-003 2.820e+007 2.385e+013 1.000e+003 7.905e-003 2.755e-003 
2.953e-003 2.833e+007 2.385e+013 1.000e+003 7.929e-003 2.755e-003 
2.954e-003 2.845e+007 2.385e+013 1.000e+003 8.035e-003 2.756e-003 
2.955e-003 2.858e+007 2.385e+013 1.000e+003 7.997e-003 2.756e-003 
2.956e-003 2.870e+007 2.385e+013 1.000e+003 7.905e-003 2.756e-003 
2.957e-003 2.883e+007 2.385e+013 1.000e+003 7.935e-003 2.756e-003 
2.958e-003 2.896e+007 2.385e+013 1.000e+003 7.976e-003 2.756e-003 
2.959e-003 2.909e+007 2.385e+013 1.000e+003 7.906e-003 2.756e-003 
2.960e-003 2.920e+007 2.385e+013 1.000e+003 8.066e-003 2.756e-003 
2.961e-003 2.925e+007 2.385e+013 1.000e+003 7.943e-003 2.757e-003 
2.962e-003 2.929e+007 2.385e+013 1.000e+003 8.007e-003 2.757e-003 
2.963e-003 2.931e+007 2.385e+013 1.000e+003 8.201e-003 2.758e-003 
2.964e-003 2.892e+007 2.387e+013 1.000e+003 8.088e-003 2.762e-003 
2.965e-003 2.893e+007 2.388e+013 1.000e+003 7.910e-003 2.763e-003 
2.966e-003 2.902e+007 2.388e+013 1.000e+003 7.905e-003 2.763e-003 
2.966e-003 2.913e+007 2.388e+013 1.000e+003 7.874e-003 2.763e-003 
2.967e-003 2.925e+007 2.388e+013 1.000e+003 7.852e-003 2.763e-003 
2.968e-003 2.936e+007 2.388e+013 1.000e+003 7.996e-003 2.764e-003 
2.969e-003 2.949e+007 2.388e+013 1.000e+003 8.001e-003 2.764e-003 
2.970e-003 2.961e+007 2.388e+013 1.000e+003 7.907e-003 2.764e-003 
2.971e-003 2.973e+007 2.388e+013 1.000e+003 8.022e-003 2.764e-003 
2.972e-003 2.985e+007 2.388e+013 1.000e+003 7.919e-003 2.764e-003 
2.973e-003 2.997e+007 2.388e+013 1.000e+003 8.017e-003 2.764e-003 
2.974e-003 3.009e+007 2.388e+013 1.000e+003 8.014e-003 2.764e-003 
2.975e-003 3.021e+007 2.388e+013 1.000e+003 7.943e-003 2.764e-003 
2.976e-003 3.034e+007 2.388e+013 1.000e+003 7.980e-003 2.764e-003 
2.977e-003 3.047e+007 2.388e+013 1.000e+003 7.958e-003 2.764e-003 
2.978e-003 3.060e+007 2.388e+013 1.000e+003 7.959e-003 2.764e-003 
2.979e-003 3.073e+007 2.388e+013 1.000e+003 8.016e-003 2.764e-003 
2.980e-003 3.086e+007 2.388e+013 1.000e+003 8.176e-003 2.764e-003 
2.980e-003 3.099e+007 2.388e+013 1.000e+003 7.964e-003 2.765e-003 
2.981e-003 3.111e+007 2.388e+013 1.000e+003 8.028e-003 2.765e-003 
2.982e-003 3.124e+007 2.388e+013 1.000e+003 7.903e-003 2.765e-003 
2.983e-003 3.137e+007 2.388e+013 1.000e+003 8.008e-003 2.765e-003 
2.984e-003 3.150e+007 2.388e+013 1.000e+003 7.885e-003 2.765e-003 
2.985e-003 3.162e+007 2.388e+013 1.000e+003 8.005e-003 2.765e-003 
2.986e-003 3.175e+007 2.388e+013 1.000e+003 7.945e-003 2.765e-003 
2.987e-003 3.188e+007 2.388e+013 1.000e+003 7.969e-003 2.765e-003 
2.988e-003 3.201e+007 2.388e+013 1.000e+003 7.992e-003 2.765e-003 
2.989e-003 3.214e+007 2.389e+013 1.000e+003 8.010e-003 2.765e-003 
2.990e-003 3.227e+007 2.389e+013 1.000e+003 8.042e-003 2.765e-003 
2.991e-003 3.240e+007 2.389e+013 1.000e+003 7.924e-003 2.765e-003 
2.992e-003 3.253e+007 2.389e+013 1.000e+003 7.964e-003 2.766e-003 
2.993e-003 3.266e+007 2.389e+013 1.000e+003 8.062e-003 2.766e-003 
2.994e-003 3.279e+007 2.389e+013 1.000e+003 7.968e-003 2.766e-003 
2.995e-003 3.291e+007 2.389e+013 1.000e+003 7.956e-003 2.766e-003 
2.996e-003 3.304e+007 2.389e+013 1.000e+003 7.998e-003 2.766e-003 
2.997e-003 3.316e+007 2.389e+013 1.000e+003 7.996e-003 2.766e-003 
2.998e-003 3.329e+007 2.389e+013 1.000e+003 8.000e-003 2.766e-003 
2.999e-003 3.342e+007 2.389e+013 1.000e+003 7.938e-003 2.766e-003 
3.000e-003 3.355e+007 2.389e+013 1.000e+003 7.972e-003 2.766e-003 
3.001e-003 3.368e+007 2.389e+013 1.000e+003 7.922e-003 2.766e-003 
3.002e-003 3.380e+007 2.389e+013 1.000e+003 7.935e-003 2.766e-003 
3.003e-003 3.393e+007 2.389e+013 1.000e+003 8.025e-003 2.767e-003 
3.004e-003 3.405e+007 2.389e+013 1.000e+003 7.903e-003 2.767e-003 
3.005e-003 3.418e+007 2.389e+013 1.000e+003 7.962e-003 2.767e-003 
3.006e-003 3.431e+007 2.389e+013 1.000e+003 7.834e-003 2.767e-003 
3.007e-003 3.443e+007 2.389e+013 1.000e+003 7.931e-003 2.767e-003 
3.008e-003 3.456e+007 2.390e+013 1.000e+003 7.954e-003 2.767e-003 
3.009e-003 3.467e+007 2.390e+013 1.000e+003 8.034e-003 2.767e-003 
3.010e-003 3.472e+007 2.390e+013 1.000e+003 8.036e-003 2.768e-003 
3.011e-003 3.480e+007 2.391e+013 1.000e+003 8.035e-003 2.768e-003 
3.012e-003 3.489e+007 2.391e+013 1.000e+003 8.050e-003 2.769e-003 
3.013e-003 3.498e+007 2.391e+013 1.000e+003 7.962e-003 2.769e-003 
3.014e-003 3.509e+007 2.391e+013 1.000e+003 8.005e-003 2.769e-003 
3.015e-003 3.520e+007 2.392e+013 1.000e+003 8.008e-003 2.770e-003 
3.016e-003 3.530e+007 2.392e+013 1.000e+003 7.923e-003 2.770e-003 
3.017e-003 3.537e+007 2.392e+013 1.000e+003 8.018e-003 2.770e-003 
3.018e-003 3.546e+007 2.392e+013 1.000e+003 8.200e-003 2.771e-003 
3.019e-003 3.559e+007 2.392e+013 1.000e+003 8.073e-003 2.771e-003 
3.020e-003 3.573e+007 2.392e+013 1.000e+003 7.906e-003 2.771e-003 
3.021e-003 3.586e+007 2.392e+013 1.000e+003 7.969e-003 2.771e-003 
3.022e-003 3.599e+007 2.392e+013 1.000e+003 7.832e-003 2.771e-003 
3.022e-003 3.611e+007 2.392e+013 1.000e+003 7.895e-003 2.771e-003 
3.023e-003 3.623e+007 2.392e+013 1.000e+003 7.936e-003 2.771e-003 
3.024e-003 3.631e+007 2.392e+013 1.000e+003 8.254e-003 2.772e-003 
3.025e-003 3.621e+007 2.391e+013 1.000e+003 8.341e-003 2.773e-003 
3.026e-003 3.594e+007 2.391e+013 1.000e+003 9.123e-003 2.776e-003 
3.027e-003 3.569e+007 2.391e+013 1.000e+003 8.273e-003 2.779e-003 
3.028e-003 3.565e+007 2.392e+013 1.000e+003 7.889e-003 2.780e-003 
3.029e-003 3.567e+007 2.392e+013 1.000e+003 7.891e-003 2.781e-003 
3.030e-003 3.573e+007 2.392e+013 1.000e+003 7.960e-003 2.782e-003 
3.031e-003 3.580e+007 2.392e+013 1.000e+003 8.007e-003 2.782e-003 
3.032e-003 3.588e+007 2.392e+013 1.000e+003 7.925e-003 2.782e-003 
3.033e-003 3.595e+007 2.392e+013 1.000e+003 7.972e-003 2.783e-003 
3.034e-003 3.603e+007 2.392e+013 1.000e+003 7.883e-003 2.783e-003 
3.035e-003 3.611e+007 2.392e+013 1.000e+003 7.949e-003 2.784e-003 
3.036e-003 3.612e+007 2.391e+013 1.000e+003 7.993e-003 2.785e-003 
3.037e-003 3.608e+007 2.391e+013 1.000e+003 7.967e-003 2.786e-003 
3.038e-003 3.603e+007 2.391e+013 1.000e+003 7.860e-003 2.787e-003 
3.039e-003 3.601e+007 2.391e+013 1.000e+003 8.001e-003 2.788e-003 
3.040e-003 3.599e+007 2.391e+013 1.000e+003 7.981e-003 2.789e-003 
3.041e-003 3.598e+007 2.392e+013 1.000e+003 8.057e-003 2.790e-003 
3.042e-003 3.597e+007 2.392e+013 1.000e+003 8.094e-003 2.792e-003 
3.043e-003 3.596e+007 2.392e+013 1.000e+003 8.102e-003 2.793e-003 
3.044e-003 3.594e+007 2.392e+013 1.000e+003 7.985e-003 2.794e-003 
3.045e-003 3.593e+007 2.393e+013 1.000e+003 8.005e-003 2.795e-003 
3.046e-003 3.562e+007 2.388e+013 1.000e+003 9.400e-003 2.798e-003 
3.047e-003 3.505e+007 2.386e+013 1.000e+003 9.184e-003 2.803e-003 
3.048e-003 3.465e+007 2.384e+013 1.000e+003 9.560e-003 2.806e-003 
3.049e-003 3.445e+007 2.383e+013 1.000e+003 9.389e-003 2.809e-003 
3.050e-003 3.424e+007 2.382e+013 1.000e+003 9.013e-003 2.811e-003 
3.051e-003 3.403e+007 2.382e+013 1.000e+003 8.629e-003 2.814e-003 
3.052e-003 3.383e+007 2.382e+013 1.000e+003 8.497e-003 2.816e-003 
3.053e-003 3.367e+007 2.381e+013 1.000e+003 8.495e-003 2.818e-003 
3.054e-003 3.354e+007 2.381e+013 1.000e+003 8.243e-003 2.820e-003 
3.055e-003 3.344e+007 2.381e+013 1.000e+003 8.105e-003 2.822e-003 
3.056e-003 3.336e+007 2.382e+013 1.000e+003 8.061e-003 2.823e-003 
3.057e-003 3.330e+007 2.382e+013 1.000e+003 7.820e-003 2.824e-003 
3.057e-003 3.325e+007 2.382e+013 1.000e+003 8.116e-003 2.826e-003 
3.058e-003 3.322e+007 2.382e+013 1.000e+003 7.855e-003 2.827e-003 
3.059e-003 3.320e+007 2.383e+013 1.000e+003 7.838e-003 2.828e-003 
3.060e-003 3.319e+007 2.383e+013 1.000e+003 7.860e-003 2.829e-003 
3.061e-003 3.318e+007 2.383e+013 1.000e+003 7.921e-003 2.830e-003 
3.062e-003 3.318e+007 2.384e+013 1.000e+003 7.979e-003 2.831e-003 
3.063e-003 3.315e+007 2.384e+013 1.000e+003 8.014e-003 2.832e-003 
3.064e-003 3.313e+007 2.385e+013 1.000e+003 8.055e-003 2.833e-003 
3.065e-003 3.316e+007 2.385e+013 1.000e+003 7.967e-003 2.834e-003 
3.066e-003 3.319e+007 2.385e+013 1.000e+003 7.937e-003 2.835e-003 
3.067e-003 3.319e+007 2.386e+013 1.000e+003 8.067e-003 2.836e-003 
3.068e-003 3.319e+007 2.387e+013 1.000e+003 8.083e-003 2.837e-003 
3.069e-003 3.316e+007 2.388e+013 1.000e+003 8.011e-003 2.838e-003 
3.070e-003 3.310e+007 2.389e+013 1.000e+003 7.893e-003 2.839e-003 
3.071e-003 3.299e+007 2.391e+013 1.000e+003 8.702e-003 2.841e-003 
3.072e-003 3.274e+007 2.392e+013 1.000e+003 8.492e-003 2.844e-003 
3.073e-003 3.264e+007 2.394e+013 1.000e+003 8.115e-003 2.845e-003 
3.074e-003 3.263e+007 2.396e+013 1.000e+003 7.982e-003 2.846e-003 
3.075e-003 3.266e+007 2.397e+013 1.000e+003 8.060e-003 2.847e-003 
3.075e-003 3.270e+007 2.398e+013 1.000e+003 7.901e-003 2.848e-003 
3.076e-003 3.267e+007 2.398e+013 1.000e+003 8.234e-003 2.849e-003 
3.077e-003 3.253e+007 2.399e+013 1.000e+003 8.290e-003 2.851e-003 
3.078e-003 3.235e+007 2.400e+013 1.000e+003 8.384e-003 2.853e-003 
3.079e-003 3.212e+007 2.403e+013 1.000e+003 8.470e-003 2.855e-003 
3.080e-003 3.183e+007 2.406e+013 1.000e+003 8.743e-003 2.858e-003 
3.081e-003 3.150e+007 2.410e+013 1.000e+003 8.797e-003 2.861e-003 
3.082e-003 3.111e+007 2.415e+013 1.000e+003 9.095e-003 2.865e-003 
3.083e-003 3.075e+007 2.418e+013 1.000e+003 8.562e-003 2.868e-003 
3.084e-003 3.056e+007 2.420e+013 1.000e+003 8.279e-003 2.871e-003 
3.085e-003 3.036e+007 2.420e+013 1.000e+003 9.068e-003 2.873e-003 
3.086e-003 2.943e+007 2.395e+013 1.000e+003 1.115e-002 2.880e-003 
3.087e-003 2.848e+007 2.391e+013 1.000e+003 1.088e-002 2.888e-003 
3.088e-003 2.756e+007 2.390e+013 1.000e+003 1.058e-002 2.895e-003 
3.088e-003 2.701e+007 2.389e+013 1.000e+003 1.005e-002 2.900e-003 
3.089e-003 2.663e+007 2.389e+013 1.000e+003 9.317e-003 2.903e-003 
3.090e-003 2.632e+007 2.389e+013 1.000e+003 9.133e-003 2.906e-003 
3.091e-003 2.579e+007 2.386e+013 1.000e+003 9.670e-003 2.911e-003 
3.092e-003 2.525e+007 2.385e+013 1.000e+003 9.610e-003 2.916e-003 
3.093e-003 2.476e+007 2.386e+013 1.000e+003 9.463e-003 2.920e-003 
3.094e-003 2.442e+007 2.384e+013 1.000e+003 9.011e-003 2.923e-003 
3.095e-003 2.416e+007 2.384e+013 1.000e+003 8.614e-003 2.926e-003 
3.096e-003 2.401e+007 2.385e+013 1.000e+003 8.161e-003 2.928e-003 
3.097e-003 2.397e+007 2.384e+013 1.000e+003 8.042e-003 2.929e-003 
3.098e-003 2.411e+007 2.384e+013 1.000e+003 7.921e-003 2.929e-003 
3.099e-003 2.425e+007 2.384e+013 1.000e+003 7.993e-003 2.929e-003 
3.100e-003 2.439e+007 2.384e+013 1.000e+003 7.925e-003 2.929e-003 
3.101e-003 2.452e+007 2.384e+013 1.000e+003 7.917e-003 2.929e-003 
3.102e-003 2.466e+007 2.384e+013 1.000e+003 7.962e-003 2.929e-003 
3.103e-003 2.479e+007 2.384e+013 1.000e+003 7.878e-003 2.929e-003 
3.104e-003 2.492e+007 2.384e+013 1.000e+003 7.995e-003 2.929e-003 
3.105e-003 2.505e+007 2.384e+013 1.000e+003 7.994e-003 2.929e-003 
3.106e-003 2.518e+007 2.384e+013 1.000e+003 8.035e-003 2.930e-003 
3.107e-003 2.531e+007 2.384e+013 1.000e+003 8.010e-003 2.930e-003 
3.107e-003 2.544e+007 2.384e+013 1.000e+003 7.968e-003 2.930e-003 
3.108e-003 2.557e+007 2.384e+013 1.000e+003 8.122e-003 2.930e-003 
3.109e-003 2.570e+007 2.384e+013 1.000e+003 8.001e-003 2.930e-003 
3.110e-003 2.583e+007 2.384e+013 1.000e+003 7.870e-003 2.930e-003 
3.111e-003 2.595e+007 2.384e+013 1.000e+003 8.001e-003 2.930e-003 
3.112e-003 2.608e+007 2.384e+013 1.000e+003 7.867e-003 2.930e-003 
3.113e-003 2.621e+007 2.384e+013 1.000e+003 7.877e-003 2.930e-003 
3.114e-003 2.633e+007 2.384e+013 1.000e+003 7.938e-003 2.930e-003 
3.115e-003 2.646e+007 2.384e+013 1.000e+003 7.962e-003 2.930e-003 
3.116e-003 2.659e+007 2.384e+013 1.000e+003 7.917e-003 2.930e-003 
3.117e-003 2.671e+007 2.384e+013 1.000e+003 7.988e-003 2.930e-003 
3.118e-003 2.684e+007 2.384e+013 1.000e+003 8.000e-003 2.930e-003 
3.119e-003 2.697e+007 2.385e+013 1.000e+003 7.997e-003 2.931e-003 
3.120e-003 2.710e+007 2.385e+013 1.000e+003 8.038e-003 2.931e-003 
3.121e-003 2.723e+007 2.385e+013 1.000e+003 8.021e-003 2.931e-003 
3.122e-003 2.736e+007 2.385e+013 1.000e+003 7.978e-003 2.931e-003 
3.123e-003 2.748e+007 2.385e+013 1.000e+003 7.963e-003 2.931e-003 
3.124e-003 2.761e+007 2.385e+013 1.000e+003 7.846e-003 2.931e-003 
3.125e-003 2.774e+007 2.385e+013 1.000e+003 7.901e-003 2.931e-003 
3.126e-003 2.787e+007 2.385e+013 1.000e+003 7.956e-003 2.931e-003 
3.127e-003 2.799e+007 2.385e+013 1.000e+003 7.803e-003 2.931e-003 
3.128e-003 2.812e+007 2.385e+013 1.000e+003 7.846e-003 2.931e-003 
3.129e-003 2.824e+007 2.385e+013 1.000e+003 7.910e-003 2.931e-003 
3.129e-003 2.837e+007 2.385e+013 1.000e+003 7.970e-003 2.931e-003 
3.130e-003 2.849e+007 2.385e+013 1.000e+003 7.989e-003 2.932e-003 
3.131e-003 2.862e+007 2.385e+013 1.000e+003 8.010e-003 2.932e-003 
3.132e-003 2.874e+007 2.385e+013 1.000e+003 7.937e-003 2.932e-003 
3.133e-003 2.887e+007 2.385e+013 1.000e+003 8.050e-003 2.932e-003 
3.134e-003 2.899e+007 2.385e+013 1.000e+003 7.994e-003 2.932e-003 
3.135e-003 2.912e+007 2.385e+013 1.000e+003 7.927e-003 2.932e-003 
3.136e-003 2.922e+007 2.385e+013 1.000e+003 7.992e-003 2.932e-003 
3.137e-003 2.926e+007 2.385e+013 1.000e+003 7.949e-003 2.933e-003 
3.138e-003 2.931e+007 2.385e+013 1.000e+003 7.930e-003 2.934e-003 
3.139e-003 2.930e+007 2.385e+013 1.000e+003 8.829e-003 2.935e-003 
3.140e-003 2.892e+007 2.387e+013 1.000e+003 8.107e-003 2.938e-003 
3.141e-003 2.895e+007 2.387e+013 1.000e+003 8.027e-003 2.939e-003 
3.142e-003 2.905e+007 2.387e+013 1.000e+003 7.966e-003 2.939e-003 
3.143e-003 2.917e+007 2.387e+013 1.000e+003 8.011e-003 2.939e-003 
3.144e-003 2.929e+007 2.388e+013 1.000e+003 7.965e-003 2.939e-003 
3.145e-003 2.942e+007 2.387e+013 1.000e+003 7.984e-003 2.940e-003 
3.146e-003 2.955e+007 2.388e+013 1.000e+003 8.034e-003 2.940e-003 
3.147e-003 2.967e+007 2.388e+013 1.000e+003 7.952e-003 2.940e-003 
3.148e-003 2.980e+007 2.388e+013 1.000e+003 7.908e-003 2.940e-003 
3.149e-003 2.993e+007 2.388e+013 1.000e+003 8.017e-003 2.940e-003 
3.150e-003 3.006e+007 2.388e+013 1.000e+003 8.001e-003 2.940e-003 
3.151e-003 3.019e+007 2.388e+013 1.000e+003 7.975e-003 2.940e-003 
3.152e-003 3.032e+007 2.388e+013 1.000e+003 7.980e-003 2.940e-003 
3.153e-003 3.045e+007 2.388e+013 1.000e+003 7.924e-003 2.940e-003 
3.154e-003 3.058e+007 2.388e+013 1.000e+003 7.842e-003 2.940e-003 
3.155e-003 3.071e+007 2.388e+013 1.000e+003 8.095e-003 2.940e-003 
3.156e-003 3.084e+007 2.388e+013 1.000e+003 8.015e-003 2.940e-003 
3.156e-003 3.098e+007 2.388e+013 1.000e+003 7.977e-003 2.940e-003 
3.157e-003 3.111e+007 2.388e+013 1.000e+003 7.972e-003 2.940e-003 
3.158e-003 3.124e+007 2.388e+013 1.000e+003 7.962e-003 2.940e-003 
3.159e-003 3.137e+007 2.388e+013 1.000e+003 8.029e-003 2.941e-003 
3.160e-003 3.151e+007 2.388e+013 1.000e+003 8.022e-003 2.941e-003 
3.161e-003 3.164e+007 2.388e+013 1.000e+003 7.963e-003 2.941e-003 
3.162e-003 3.177e+007 2.388e+013 1.000e+003 7.966e-003 2.941e-003 
3.163e-003 3.190e+007 2.388e+013 1.000e+003 7.964e-003 2.941e-003 
3.164e-003 3.203e+007 2.388e+013 1.000e+003 7.994e-003 2.941e-003 
3.165e-003 3.217e+007 2.388e+013 1.000e+003 8.070e-003 2.941e-003 
3.166e-003 3.230e+007 2.389e+013 1.000e+003 7.992e-003 2.941e-003 
3.167e-003 3.243e+007 2.389e+013 1.000e+003 7.930e-003 2.941e-003 
3.168e-003 3.256e+007 2.389e+013 1.000e+003 7.931e-003 2.941e-003 
3.169e-003 3.270e+007 2.389e+013 1.000e+003 8.027e-003 2.941e-003 
3.170e-003 3.283e+007 2.389e+013 1.000e+003 7.947e-003 2.941e-003 
3.171e-003 3.297e+007 2.389e+013 1.000e+003 7.935e-003 2.941e-003 
3.172e-003 3.310e+007 2.389e+013 1.000e+003 7.970e-003 2.941e-003 
3.173e-003 3.323e+007 2.389e+013 1.000e+003 7.974e-003 2.941e-003 
3.174e-003 3.336e+007 2.389e+013 1.000e+003 7.940e-003 2.941e-003 
3.175e-003 3.349e+007 2.389e+013 1.000e+003 7.969e-003 2.941e-003 
3.176e-003 3.362e+007 2.389e+013 1.000e+003 8.046e-003 2.941e-003 
3.177e-003 3.375e+007 2.389e+013 1.000e+003 8.057e-003 2.942e-003 
3.178e-003 3.387e+007 2.389e+013 1.000e+003 7.956e-003 2.942e-003 
3.179e-003 3.397e+007 2.390e+013 1.000e+003 8.127e-003 2.942e-003 
3.180e-003 3.403e+007 2.390e+013 1.000e+003 8.047e-003 2.942e-003 
3.181e-003 3.412e+007 2.390e+013 1.000e+003 8.008e-003 2.943e-003 
3.182e-003 3.422e+007 2.390e+013 1.000e+003 8.030e-003 2.943e-003 
3.183e-003 3.433e+007 2.391e+013 1.000e+003 7.950e-003 2.943e-003 
3.184e-003 3.444e+007 2.391e+013 1.000e+003 8.016e-003 2.944e-003 
3.185e-003 3.455e+007 2.391e+013 1.000e+003 7.993e-003 2.944e-003 
3.186e-003 3.466e+007 2.392e+013 1.000e+003 7.959e-003 2.944e-003 
3.187e-003 3.480e+007 2.392e+013 1.000e+003 7.988e-003 2.944e-003 
3.188e-003 3.494e+007 2.392e+013 1.000e+003 8.228e-003 2.944e-003 
3.189e-003 3.510e+007 2.392e+013 1.000e+003 8.086e-003 2.944e-003 
3.189e-003 3.524e+007 2.392e+013 1.000e+003 7.948e-003 2.944e-003 
3.190e-003 3.537e+007 2.392e+013 1.000e+003 7.989e-003 2.944e-003 
3.191e-003 3.545e+007 2.391e+013 1.000e+003 8.421e-003 2.944e-003 
3.192e-003 3.552e+007 2.392e+013 1.000e+003 8.065e-003 2.945e-003 
3.193e-003 3.561e+007 2.392e+013 1.000e+003 8.168e-003 2.945e-003 
3.194e-003 3.573e+007 2.392e+013 1.000e+003 8.027e-003 2.945e-003 
3.195e-003 3.584e+007 2.392e+013 1.000e+003 8.083e-003 2.946e-003 
3.196e-003 3.594e+007 2.392e+013 1.000e+003 8.208e-003 2.946e-003 
3.197e-003 3.606e+007 2.392e+013 1.000e+003 8.275e-003 2.946e-003 
3.198e-003 3.622e+007 2.392e+013 1.000e+003 7.983e-003 2.946e-003 
3.199e-003 3.635e+007 2.392e+013 1.000e+003 8.023e-003 2.946e-003 
3.200e-003 3.648e+007 2.392e+013 1.000e+003 7.858e-003 2.946e-003 
3.201e-003 3.660e+007 2.392e+013 1.000e+003 8.068e-003 2.946e-003 
3.202e-003 3.673e+007 2.391e+013 1.000e+003 8.523e-003 2.946e-003 
3.203e-003 3.671e+007 2.389e+013 1.000e+003 8.430e-003 2.947e-003 
3.204e-003 3.652e+007 2.389e+013 1.000e+003 9.360e-003 2.950e-003 
3.205e-003 3.630e+007 2.389e+013 1.000e+003 8.285e-003 2.952e-003 
3.206e-003 3.628e+007 2.390e+013 1.000e+003 7.999e-003 2.953e-003 
3.207e-003 3.632e+007 2.390e+013 1.000e+003 8.087e-003 2.954e-003 
3.208e-003 3.632e+007 2.389e+013 1.000e+003 8.067e-003 2.955e-003 
3.209e-003 3.629e+007 2.390e+013 1.000e+003 7.943e-003 2.956e-003 
3.210e-003 3.628e+007 2.390e+013 1.000e+003 7.975e-003 2.957e-003 
3.211e-003 3.629e+007 2.390e+013 1.000e+003 7.835e-003 2.958e-003 
3.212e-003 3.630e+007 2.390e+013 1.000e+003 7.864e-003 2.959e-003 
3.213e-003 3.632e+007 2.390e+013 1.000e+003 7.859e-003 2.960e-003 
3.214e-003 3.633e+007 2.390e+013 1.000e+003 8.019e-003 2.961e-003 
3.215e-003 3.633e+007 2.390e+013 1.000e+003 8.055e-003 2.962e-003 
3.216e-003 3.632e+007 2.390e+013 1.000e+003 8.161e-003 2.963e-003 
3.217e-003 3.631e+007 2.390e+013 1.000e+003 8.236e-003 2.964e-003 
3.218e-003 3.630e+007 2.390e+013 1.000e+003 8.033e-003 2.965e-003 
3.219e-003 3.629e+007 2.390e+013 1.000e+003 8.094e-003 2.966e-003 
3.220e-003 3.612e+007 2.387e+013 1.000e+003 9.255e-003 2.968e-003 
3.221e-003 3.559e+007 2.383e+013 1.000e+003 9.493e-003 2.972e-003 
3.221e-003 3.515e+007 2.384e+013 1.000e+003 9.357e-003 2.976e-003 
3.222e-003 3.490e+007 2.382e+013 1.000e+003 9.308e-003 2.979e-003 
3.223e-003 3.470e+007 2.382e+013 1.000e+003 8.810e-003 2.981e-003 
3.224e-003 3.454e+007 2.381e+013 1.000e+003 9.081e-003 2.983e-003 
3.225e-003 3.440e+007 2.381e+013 1.000e+003 8.717e-003 2.985e-003 
3.226e-003 3.428e+007 2.381e+013 1.000e+003 8.488e-003 2.986e-003 
3.226e-003 3.416e+007 2.381e+013 1.000e+003 8.739e-003 2.988e-003 
3.227e-003 3.406e+007 2.381e+013 1.000e+003 8.704e-003 2.989e-003 
3.228e-003 3.397e+007 2.381e+013 1.000e+003 8.737e-003 2.991e-003 
3.228e-003 3.389e+007 2.381e+013 1.000e+003 8.500e-003 2.992e-003 
3.229e-003 3.382e+007 2.381e+013 1.000e+003 8.379e-003 2.993e-003 
3.230e-003 3.377e+007 2.381e+013 1.000e+003 8.029e-003 2.994e-003 
3.230e-003 3.372e+007 2.381e+013 1.000e+003 8.045e-003 2.995e-003 
3.231e-003 3.369e+007 2.381e+013 1.000e+003 8.219e-003 2.996e-003 
3.232e-003 3.366e+007 2.381e+013 1.000e+003 7.924e-003 2.997e-003 
3.232e-003 3.363e+007 2.382e+013 1.000e+003 8.182e-003 2.998e-003 
3.233e-003 3.362e+007 2.382e+013 1.000e+003 8.306e-003 2.999e-003 
3.234e-003 3.361e+007 2.382e+013 1.000e+003 8.083e-003 2.999e-003 
3.235e-003 3.360e+007 2.382e+013 1.000e+003 8.245e-003 3.000e-003 
3.235e-003 3.360e+007 2.383e+013 1.000e+003 8.108e-003 3.001e-003 
3.236e-003 3.361e+007 2.383e+013 1.000e+003 7.916e-003 3.002e-003 
3.237e-003 3.361e+007 2.383e+013 1.000e+003 8.165e-003 3.002e-003 
3.237e-003 3.360e+007 2.383e+013 1.000e+003 8.135e-003 3.003e-003 
3.238e-003 3.358e+007 2.384e+013 1.000e+003 8.069e-003 3.004e-003 
3.239e-003 3.356e+007 2.384e+013 1.000e+003 7.835e-003 3.005e-003 
3.239e-003 3.356e+007 2.384e+013 1.000e+003 8.320e-003 3.005e-003 
3.240e-003 3.358e+007 2.385e+013 1.000e+003 7.929e-003 3.006e-003 
3.241e-003 3.360e+007 2.385e+013 1.000e+003 7.962e-003 3.007e-003 
3.242e-003 3.360e+007 2.385e+013 1.000e+003 8.313e-003 3.007e-003 
3.242e-003 3.359e+007 2.386e+013 1.000e+003 8.180e-003 3.008e-003 
3.243e-003 3.358e+007 2.387e+013 1.000e+003 8.392e-003 3.009e-003 
3.244e-003 3.357e+007 2.388e+013 1.000e+003 8.380e-003 3.010e-003 
3.244e-003 3.352e+007 2.389e+013 1.000e+003 8.179e-003 3.011e-003 
3.245e-003 3.347e+007 2.389e+013 1.000e+003 8.360e-003 3.012e-003 
3.246e-003 3.331e+007 2.390e+013 1.000e+003 8.937e-003 3.014e-003 
3.247e-003 3.313e+007 2.391e+013 1.000e+003 8.518e-003 3.016e-003 
3.247e-003 3.306e+007 2.393e+013 1.000e+003 8.298e-003 3.017e-003 
3.248e-003 3.303e+007 2.395e+013 1.000e+003 8.242e-003 3.018e-003 
3.249e-003 3.304e+007 2.396e+013 1.000e+003 7.933e-003 3.018e-003 
3.250e-003 3.307e+007 2.396e+013 1.000e+003 8.005e-003 3.019e-003 
3.250e-003 3.310e+007 2.397e+013 1.000e+003 7.908e-003 3.020e-003 
3.251e-003 3.314e+007 2.398e+013 1.000e+003 7.980e-003 3.020e-003 
3.252e-003 3.313e+007 2.397e+013 1.000e+003 8.438e-003 3.021e-003 
3.253e-003 3.301e+007 2.398e+013 1.000e+003 8.351e-003 3.022e-003 
3.254e-003 3.287e+007 2.399e+013 1.000e+003 8.452e-003 3.024e-003 
3.254e-003 3.269e+007 2.401e+013 1.000e+003 8.452e-003 3.026e-003 
3.255e-003 3.247e+007 2.403e+013 1.000e+003 8.757e-003 3.029e-003 
3.256e-003 3.218e+007 2.406e+013 1.000e+003 8.976e-003 3.031e-003 
3.257e-003 3.185e+007 2.410e+013 1.000e+003 9.014e-003 3.035e-003 
3.258e-003 3.147e+007 2.414e+013 1.000e+003 9.076e-003 3.038e-003 
3.259e-003 3.109e+007 2.417e+013 1.000e+003 8.755e-003 3.042e-003 
3.260e-003 3.089e+007 2.419e+013 1.000e+003 8.216e-003 3.044e-003 
3.261e-003 3.066e+007 2.420e+013 1.000e+003 9.138e-003 3.046e-003 
3.261e-003 2.966e+007 2.395e+013 1.000e+003 1.103e-002 3.054e-003 
3.262e-003 2.859e+007 2.391e+013 1.000e+003 1.121e-002 3.063e-003 
3.263e-003 2.764e+007 2.390e+013 1.000e+003 1.063e-002 3.070e-003 
3.264e-003 2.705e+007 2.389e+013 1.000e+003 1.006e-002 3.075e-003 
3.265e-003 2.665e+007 2.390e+013 1.000e+003 9.346e-003 3.079e-003 
3.266e-003 2.625e+007 2.387e+013 1.000e+003 9.856e-003 3.082e-003 
