# Supplementary material for: Strain rate dependency of dislocation plasticity
Source: Nat Commun. 2021 Mar 23;12:1845. doi: 10.1038/s41467-021-21939-1 (PMC7988163; doi:10.1038/s41467-021-21939-1)
Supplement: Supplementary file 3 — Supplementary Data 1 [file 41467_2021_21939_MOESM3_ESM.zip › Supplementary Data 1/DDDSimulationSet2/StrainRate=1e3s-1/InitialDislocationDensity=4.1e12m-2.dat]

#strain(1), stress(Pa), dislocation density(m-2), strain rate(s-1), mean dislocation velocity(km/s), plastic strain(1)
2.228e-006 1.924e+005 4.133e+012 1.000e+003 4.763e-002 8.957e-007 
4.458e-006 1.764e+005 4.167e+012 1.000e+003 6.256e-002 3.236e-006 
6.687e-006 3.726e+005 4.207e+012 1.000e+003 8.842e-002 4.107e-006 
8.916e-006 6.509e+005 4.235e+012 1.000e+003 1.052e-001 4.412e-006 
1.114e-005 9.074e+005 4.265e+012 1.000e+003 1.270e-001 4.866e-006 
1.337e-005 1.166e+006 4.276e+012 1.000e+003 1.385e-001 5.304e-006 
1.560e-005 1.389e+006 4.293e+012 1.000e+003 1.494e-001 5.996e-006 
1.783e-005 1.608e+006 4.272e+012 1.000e+003 1.403e-001 6.711e-006 
2.006e-005 1.778e+006 4.261e+012 1.000e+003 1.367e-001 7.761e-006 
2.229e-005 1.927e+006 4.266e+012 1.000e+003 1.393e-001 8.960e-006 
2.452e-005 2.065e+006 4.269e+012 1.000e+003 1.402e-001 1.023e-005 
2.675e-005 2.110e+006 4.261e+012 1.000e+003 1.387e-001 1.215e-005 
2.898e-005 2.159e+006 4.259e+012 1.000e+003 1.373e-001 1.404e-005 
3.121e-005 2.223e+006 4.257e+012 1.000e+003 1.346e-001 1.583e-005 
3.343e-005 2.352e+006 4.247e+012 1.000e+003 1.343e-001 1.716e-005 
3.566e-005 2.557e+006 4.205e+012 1.000e+003 1.169e-001 1.798e-005 
3.789e-005 2.789e+006 4.206e+012 1.000e+003 1.186e-001 1.860e-005 
4.012e-005 3.072e+006 4.198e+012 1.000e+003 1.152e-001 1.887e-005 
4.235e-005 3.345e+006 4.203e+012 1.000e+003 1.169e-001 1.921e-005 
4.458e-005 3.631e+006 4.202e+012 1.000e+003 1.182e-001 1.946e-005 
4.681e-005 3.907e+006 4.201e+012 1.000e+003 1.161e-001 1.978e-005 
4.904e-005 4.186e+006 4.197e+012 1.000e+003 1.129e-001 2.008e-005 
5.127e-005 4.399e+006 4.191e+012 1.000e+003 1.086e-001 2.084e-005 
5.350e-005 4.560e+006 4.183e+012 1.000e+003 1.053e-001 2.195e-005 
5.573e-005 4.768e+006 4.187e+012 1.000e+003 1.060e-001 2.274e-005 
5.795e-005 4.923e+006 4.185e+012 1.000e+003 1.079e-001 2.390e-005 
6.018e-005 5.088e+006 4.187e+012 1.000e+003 1.075e-001 2.499e-005 
6.241e-005 5.253e+006 4.187e+012 1.000e+003 1.067e-001 2.608e-005 
6.464e-005 5.323e+006 4.184e+012 1.000e+003 1.079e-001 2.782e-005 
6.687e-005 5.373e+006 4.185e+012 1.000e+003 1.101e-001 2.970e-005 
6.910e-005 5.431e+006 4.187e+012 1.000e+003 1.084e-001 3.154e-005 
7.133e-005 5.499e+006 4.197e+012 1.000e+003 1.220e-001 3.329e-005 
7.356e-005 5.678e+006 4.204e+012 1.000e+003 1.248e-001 3.428e-005 
7.579e-005 5.885e+006 4.207e+012 1.000e+003 1.275e-001 3.508e-005 
7.802e-005 6.140e+006 4.209e+012 1.000e+003 1.325e-001 3.555e-005 
8.024e-005 6.396e+006 4.211e+012 1.000e+003 1.313e-001 3.600e-005 
8.247e-005 6.600e+006 4.213e+012 1.000e+003 1.316e-001 3.682e-005 
8.470e-005 6.794e+006 4.198e+012 1.000e+003 1.287e-001 3.771e-005 
8.693e-005 6.995e+006 4.197e+012 1.000e+003 1.281e-001 3.854e-005 
8.916e-005 7.203e+006 4.197e+012 1.000e+003 1.288e-001 3.934e-005 
9.139e-005 7.409e+006 4.197e+012 1.000e+003 1.301e-001 4.014e-005 
9.362e-005 7.615e+006 4.198e+012 1.000e+003 1.263e-001 4.094e-005 
9.585e-005 7.818e+006 4.198e+012 1.000e+003 1.263e-001 4.177e-005 
9.808e-005 8.006e+006 4.197e+012 1.000e+003 1.252e-001 4.270e-005 
1.003e-004 8.198e+006 4.197e+012 1.000e+003 1.243e-001 4.360e-005 
1.025e-004 8.396e+006 4.198e+012 1.000e+003 1.224e-001 4.446e-005 
1.048e-004 8.599e+006 4.198e+012 1.000e+003 1.194e-001 4.528e-005 
1.070e-004 8.802e+006 4.198e+012 1.000e+003 1.264e-001 4.611e-005 
1.092e-004 9.006e+006 4.199e+012 1.000e+003 1.216e-001 4.693e-005 
1.115e-004 9.209e+006 4.199e+012 1.000e+003 1.186e-001 4.775e-005 
1.137e-004 9.393e+006 4.197e+012 1.000e+003 1.200e-001 4.871e-005 
1.159e-004 9.577e+006 4.196e+012 1.000e+003 1.173e-001 4.967e-005 
1.181e-004 9.755e+006 4.195e+012 1.000e+003 1.217e-001 5.066e-005 
1.204e-004 9.926e+006 4.196e+012 1.000e+003 1.213e-001 5.171e-005 
1.226e-004 1.011e+007 4.196e+012 1.000e+003 1.241e-001 5.265e-005 
1.248e-004 1.030e+007 4.196e+012 1.000e+003 1.228e-001 5.357e-005 
1.271e-004 1.049e+007 4.197e+012 1.000e+003 1.197e-001 5.452e-005 
1.293e-004 1.062e+007 4.195e+012 1.000e+003 1.218e-001 5.585e-005 
1.315e-004 1.073e+007 4.195e+012 1.000e+003 1.212e-001 5.729e-005 
1.337e-004 1.083e+007 4.195e+012 1.000e+003 1.208e-001 5.883e-005 
1.360e-004 1.091e+007 4.196e+012 1.000e+003 1.220e-001 6.051e-005 
1.382e-004 1.097e+007 4.199e+012 1.000e+003 1.186e-001 6.232e-005 
1.404e-004 1.105e+007 4.202e+012 1.000e+003 1.184e-001 6.401e-005 
1.427e-004 1.114e+007 4.202e+012 1.000e+003 1.164e-001 6.561e-005 
1.449e-004 1.121e+007 4.167e+012 1.000e+003 9.350e-002 6.736e-005 
1.471e-004 1.125e+007 4.171e+012 1.000e+003 9.921e-002 6.928e-005 
1.493e-004 1.134e+007 4.171e+012 1.000e+003 9.813e-002 7.091e-005 
1.516e-004 1.141e+007 4.172e+012 1.000e+003 9.514e-002 7.264e-005 
1.538e-004 1.147e+007 4.174e+012 1.000e+003 9.231e-002 7.449e-005 
1.560e-004 1.147e+007 4.177e+012 1.000e+003 9.625e-002 7.666e-005 
1.583e-004 1.143e+007 4.182e+012 1.000e+003 9.740e-002 7.920e-005 
1.605e-004 1.139e+007 4.191e+012 1.000e+003 1.015e-001 8.174e-005 
1.627e-004 1.134e+007 4.194e+012 1.000e+003 9.822e-002 8.428e-005 
1.649e-004 1.142e+007 4.179e+012 1.000e+003 8.971e-002 8.594e-005 
1.672e-004 1.161e+007 4.165e+012 1.000e+003 8.515e-002 8.690e-005 
1.694e-004 1.175e+007 4.157e+012 1.000e+003 8.553e-002 8.815e-005 
1.716e-004 1.183e+007 4.148e+012 1.000e+003 8.535e-002 8.981e-005 
1.739e-004 1.185e+007 4.129e+012 1.000e+003 8.182e-002 9.191e-005 
1.761e-004 1.172e+007 4.110e+012 1.000e+003 8.294e-002 9.500e-005 
1.783e-004 1.171e+007 4.092e+012 1.000e+003 8.006e-002 9.731e-005 
1.806e-004 1.171e+007 4.087e+012 1.000e+003 7.962e-002 9.953e-005 
1.828e-004 1.176e+007 4.082e+012 1.000e+003 7.851e-002 1.015e-004 
1.850e-004 1.179e+007 4.083e+012 1.000e+003 7.875e-002 1.035e-004 
1.872e-004 1.192e+007 4.084e+012 1.000e+003 7.742e-002 1.048e-004 
1.895e-004 1.205e+007 4.085e+012 1.000e+003 7.827e-002 1.061e-004 
1.917e-004 1.211e+007 4.085e+012 1.000e+003 7.819e-002 1.080e-004 
1.939e-004 1.216e+007 4.084e+012 1.000e+003 7.890e-002 1.098e-004 
1.962e-004 1.222e+007 4.085e+012 1.000e+003 7.763e-002 1.116e-004 
1.984e-004 1.226e+007 4.088e+012 1.000e+003 7.599e-002 1.136e-004 
2.006e-004 1.230e+007 4.093e+012 1.000e+003 7.725e-002 1.155e-004 
2.028e-004 1.237e+007 4.097e+012 1.000e+003 7.978e-002 1.173e-004 
2.051e-004 1.243e+007 4.102e+012 1.000e+003 7.980e-002 1.191e-004 
2.073e-004 1.253e+007 4.107e+012 1.000e+003 8.015e-002 1.206e-004 
2.095e-004 1.268e+007 4.112e+012 1.000e+003 8.163e-002 1.218e-004 
2.118e-004 1.276e+007 4.105e+012 1.000e+003 8.171e-002 1.235e-004 
2.140e-004 1.282e+007 4.104e+012 1.000e+003 8.254e-002 1.253e-004 
2.162e-004 1.289e+007 4.107e+012 1.000e+003 7.840e-002 1.271e-004 
2.184e-004 1.297e+007 4.110e+012 1.000e+003 7.804e-002 1.287e-004 
2.207e-004 1.308e+007 4.114e+012 1.000e+003 7.739e-002 1.302e-004 
2.229e-004 1.322e+007 4.119e+012 1.000e+003 7.718e-002 1.315e-004 
2.251e-004 1.325e+007 4.111e+012 1.000e+003 8.100e-002 1.335e-004 
2.274e-004 1.310e+007 4.106e+012 1.000e+003 8.546e-002 1.368e-004 
2.296e-004 1.305e+007 4.097e+012 1.000e+003 8.728e-002 1.393e-004 
2.318e-004 1.309e+007 4.102e+012 1.000e+003 9.287e-002 1.413e-004 
2.340e-004 1.315e+007 4.106e+012 1.000e+003 9.326e-002 1.431e-004 
2.363e-004 1.326e+007 4.090e+012 1.000e+003 9.109e-002 1.445e-004 
2.385e-004 1.336e+007 4.089e+012 1.000e+003 9.039e-002 1.461e-004 
2.407e-004 1.349e+007 4.089e+012 1.000e+003 8.946e-002 1.474e-004 
2.430e-004 1.364e+007 4.089e+012 1.000e+003 8.671e-002 1.486e-004 
2.452e-004 1.382e+007 4.089e+012 1.000e+003 8.946e-002 1.496e-004 
2.474e-004 1.401e+007 4.089e+012 1.000e+003 8.729e-002 1.505e-004 
2.497e-004 1.421e+007 4.090e+012 1.000e+003 8.752e-002 1.514e-004 
2.519e-004 1.441e+007 4.090e+012 1.000e+003 8.322e-002 1.522e-004 
2.541e-004 1.461e+007 4.091e+012 1.000e+003 8.518e-002 1.531e-004 
2.563e-004 1.481e+007 4.092e+012 1.000e+003 8.571e-002 1.539e-004 
2.586e-004 1.501e+007 4.093e+012 1.000e+003 8.278e-002 1.547e-004 
2.608e-004 1.521e+007 4.094e+012 1.000e+003 8.351e-002 1.556e-004 
2.630e-004 1.543e+007 4.094e+012 1.000e+003 8.023e-002 1.563e-004 
2.653e-004 1.566e+007 4.094e+012 1.000e+003 8.444e-002 1.569e-004 
2.675e-004 1.588e+007 4.095e+012 1.000e+003 8.067e-002 1.576e-004 
2.697e-004 1.610e+007 4.095e+012 1.000e+003 7.814e-002 1.584e-004 
2.719e-004 1.625e+007 4.095e+012 1.000e+003 8.094e-002 1.595e-004 
2.742e-004 1.637e+007 4.096e+012 1.000e+003 8.177e-002 1.609e-004 
2.764e-004 1.652e+007 4.097e+012 1.000e+003 7.905e-002 1.621e-004 
2.786e-004 1.667e+007 4.098e+012 1.000e+003 7.596e-002 1.634e-004 
2.809e-004 1.676e+007 4.100e+012 1.000e+003 7.327e-002 1.649e-004 
2.831e-004 1.690e+007 4.074e+012 1.000e+003 5.859e-002 1.662e-004 
2.853e-004 1.704e+007 4.076e+012 1.000e+003 5.721e-002 1.674e-004 
2.875e-004 1.718e+007 4.081e+012 1.000e+003 5.848e-002 1.687e-004 
2.898e-004 1.730e+007 4.081e+012 1.000e+003 5.993e-002 1.701e-004 
2.920e-004 1.741e+007 4.086e+012 1.000e+003 5.919e-002 1.716e-004 
2.942e-004 1.751e+007 4.079e+012 1.000e+003 5.568e-002 1.731e-004 
2.965e-004 1.762e+007 4.082e+012 1.000e+003 5.366e-002 1.746e-004 
2.987e-004 1.775e+007 4.086e+012 1.000e+003 5.047e-002 1.759e-004 
3.009e-004 1.793e+007 4.086e+012 1.000e+003 5.007e-002 1.769e-004 
3.031e-004 1.814e+007 4.087e+012 1.000e+003 4.549e-002 1.776e-004 
3.054e-004 1.838e+007 4.087e+012 1.000e+003 4.498e-002 1.783e-004 
3.076e-004 1.862e+007 4.087e+012 1.000e+003 4.486e-002 1.788e-004 
3.098e-004 1.886e+007 4.086e+012 1.000e+003 4.471e-002 1.794e-004 
3.121e-004 1.910e+007 4.086e+012 1.000e+003 4.650e-002 1.799e-004 
3.143e-004 1.935e+007 4.087e+012 1.000e+003 4.580e-002 1.805e-004 
3.165e-004 1.953e+007 4.086e+012 1.000e+003 4.317e-002 1.814e-004 
3.188e-004 1.969e+007 4.084e+012 1.000e+003 4.488e-002 1.826e-004 
3.210e-004 1.978e+007 4.079e+012 1.000e+003 4.354e-002 1.842e-004 
3.232e-004 1.984e+007 4.076e+012 1.000e+003 4.144e-002 1.860e-004 
3.254e-004 1.988e+007 4.073e+012 1.000e+003 3.852e-002 1.879e-004 
3.277e-004 1.989e+007 4.072e+012 1.000e+003 3.571e-002 1.901e-004 
3.299e-004 1.983e+007 4.071e+012 1.000e+003 3.714e-002 1.927e-004 
3.321e-004 1.958e+007 4.062e+012 1.000e+003 3.595e-002 1.967e-004 
3.344e-004 1.931e+007 4.064e+012 1.000e+003 3.618e-002 2.008e-004 
3.366e-004 1.897e+007 4.059e+012 1.000e+003 3.972e-002 2.054e-004 
3.388e-004 1.870e+007 4.064e+012 1.000e+003 3.866e-002 2.095e-004 
3.410e-004 1.848e+007 4.030e+012 1.000e+003 2.429e-002 2.132e-004 
3.433e-004 1.824e+007 4.039e+012 1.000e+003 2.347e-002 2.171e-004 
3.455e-004 1.814e+007 4.045e+012 1.000e+003 2.261e-002 2.200e-004 
3.477e-004 1.809e+007 4.051e+012 1.000e+003 2.039e-002 2.226e-004 
3.500e-004 1.807e+007 4.057e+012 1.000e+003 2.036e-002 2.250e-004 
3.522e-004 1.807e+007 4.064e+012 1.000e+003 2.338e-002 2.272e-004 
3.544e-004 1.809e+007 4.064e+012 1.000e+003 2.281e-002 2.293e-004 
3.566e-004 1.811e+007 4.071e+012 1.000e+003 2.257e-002 2.314e-004 
3.589e-004 1.815e+007 4.082e+012 1.000e+003 2.104e-002 2.333e-004 
3.611e-004 1.824e+007 4.094e+012 1.000e+003 2.560e-002 2.349e-004 
3.633e-004 1.841e+007 4.102e+012 1.000e+003 2.423e-002 2.360e-004 
3.656e-004 1.861e+007 4.107e+012 1.000e+003 2.564e-002 2.368e-004 
3.678e-004 1.882e+007 4.110e+012 1.000e+003 2.175e-002 2.376e-004 
3.700e-004 1.904e+007 4.114e+012 1.000e+003 2.441e-002 2.384e-004 
3.722e-004 1.925e+007 4.119e+012 1.000e+003 1.949e-002 2.391e-004 
3.745e-004 1.944e+007 4.124e+012 1.000e+003 2.340e-002 2.400e-004 
3.767e-004 1.967e+007 4.127e+012 1.000e+003 2.379e-002 2.407e-004 
3.789e-004 1.990e+007 4.130e+012 1.000e+003 2.339e-002 2.413e-004 
3.812e-004 2.013e+007 4.133e+012 1.000e+003 2.588e-002 2.420e-004 
3.834e-004 2.036e+007 4.136e+012 1.000e+003 2.384e-002 2.426e-004 
3.856e-004 2.059e+007 4.139e+012 1.000e+003 2.331e-002 2.432e-004 
3.878e-004 2.081e+007 4.141e+012 1.000e+003 2.970e-002 2.439e-004 
3.901e-004 2.100e+007 4.146e+012 1.000e+003 2.678e-002 2.448e-004 
3.923e-004 2.122e+007 4.150e+012 1.000e+003 2.681e-002 2.455e-004 
3.945e-004 2.144e+007 4.154e+012 1.000e+003 2.565e-002 2.463e-004 
3.968e-004 2.165e+007 4.158e+012 1.000e+003 2.519e-002 2.470e-004 
3.990e-004 2.184e+007 4.163e+012 1.000e+003 2.623e-002 2.479e-004 
4.012e-004 2.197e+007 4.170e+012 1.000e+003 2.655e-002 2.492e-004 
4.035e-004 2.202e+007 4.177e+012 1.000e+003 2.565e-002 2.511e-004 
4.057e-004 2.201e+007 4.190e+012 1.000e+003 3.234e-002 2.535e-004 
4.079e-004 2.192e+007 4.203e+012 1.000e+003 3.175e-002 2.563e-004 
4.101e-004 2.184e+007 4.219e+012 1.000e+003 2.923e-002 2.591e-004 
4.124e-004 2.180e+007 4.227e+012 1.000e+003 3.246e-002 2.616e-004 
4.146e-004 2.181e+007 4.238e+012 1.000e+003 2.791e-002 2.638e-004 
4.168e-004 2.182e+007 4.251e+012 1.000e+003 3.036e-002 2.659e-004 
4.191e-004 2.183e+007 4.266e+012 1.000e+003 3.645e-002 2.681e-004 
4.213e-004 2.191e+007 4.280e+012 1.000e+003 3.456e-002 2.697e-004 
4.235e-004 2.202e+007 4.294e+012 1.000e+003 3.821e-002 2.712e-004 
4.257e-004 2.213e+007 4.306e+012 1.000e+003 4.349e-002 2.727e-004 
4.280e-004 2.218e+007 4.306e+012 1.000e+003 4.639e-002 2.746e-004 
4.302e-004 2.233e+007 4.301e+012 1.000e+003 5.085e-002 2.758e-004 
4.324e-004 2.247e+007 4.310e+012 1.000e+003 5.068e-002 2.770e-004 
4.347e-004 2.259e+007 4.321e+012 1.000e+003 4.794e-002 2.784e-004 
4.369e-004 2.266e+007 4.344e+012 1.000e+003 5.455e-002 2.801e-004 
4.391e-004 2.285e+007 4.351e+012 1.000e+003 5.984e-002 2.810e-004 
4.413e-004 2.305e+007 4.356e+012 1.000e+003 5.712e-002 2.819e-004 
4.436e-004 2.325e+007 4.360e+012 1.000e+003 5.825e-002 2.828e-004 
4.458e-004 2.345e+007 4.365e+012 1.000e+003 5.876e-002 2.836e-004 
4.480e-004 2.363e+007 4.371e+012 1.000e+003 5.764e-002 2.846e-004 
4.503e-004 2.383e+007 4.377e+012 1.000e+003 5.449e-002 2.854e-004 
4.525e-004 2.406e+007 4.382e+012 1.000e+003 5.529e-002 2.861e-004 
4.547e-004 2.429e+007 4.388e+012 1.000e+003 6.420e-002 2.867e-004 
4.569e-004 2.449e+007 4.397e+012 1.000e+003 5.618e-002 2.876e-004 
4.592e-004 2.468e+007 4.406e+012 1.000e+003 6.332e-002 2.885e-004 
4.614e-004 2.487e+007 4.415e+012 1.000e+003 6.082e-002 2.894e-004 
4.636e-004 2.506e+007 4.423e+012 1.000e+003 6.078e-002 2.903e-004 
4.659e-004 2.526e+007 4.410e+012 1.000e+003 5.115e-002 2.912e-004 
4.681e-004 2.548e+007 4.406e+012 1.000e+003 4.200e-002 2.919e-004 
4.703e-004 2.546e+007 4.351e+012 1.000e+003 4.363e-002 2.942e-004 
4.726e-004 2.520e+007 4.323e+012 1.000e+003 4.571e-002 2.982e-004 
4.748e-004 2.498e+007 4.315e+012 1.000e+003 4.704e-002 3.020e-004 
4.770e-004 2.483e+007 4.312e+012 1.000e+003 4.542e-002 3.053e-004 
4.792e-004 2.472e+007 4.313e+012 1.000e+003 4.086e-002 3.082e-004 
4.815e-004 2.457e+007 4.312e+012 1.000e+003 4.401e-002 3.116e-004 
4.837e-004 2.439e+007 4.308e+012 1.000e+003 3.849e-002 3.150e-004 
4.859e-004 2.426e+007 4.312e+012 1.000e+003 3.909e-002 3.181e-004 
4.882e-004 2.412e+007 4.300e+012 1.000e+003 4.369e-002 3.213e-004 
4.904e-004 2.384e+007 4.291e+012 1.000e+003 3.540e-002 3.255e-004 
4.926e-004 2.355e+007 4.289e+012 1.000e+003 3.852e-002 3.297e-004 
4.948e-004 2.324e+007 4.291e+012 1.000e+003 3.963e-002 3.341e-004 
4.971e-004 2.288e+007 4.299e+012 1.000e+003 3.791e-002 3.388e-004 
4.993e-004 2.267e+007 4.308e+012 1.000e+003 3.512e-002 3.425e-004 
5.015e-004 2.229e+007 4.308e+012 1.000e+003 3.827e-002 3.473e-004 
5.038e-004 2.192e+007 4.297e+012 1.000e+003 3.336e-002 3.521e-004 
5.060e-004 2.171e+007 4.303e+012 1.000e+003 3.406e-002 3.558e-004 
5.082e-004 2.153e+007 4.317e+012 1.000e+003 3.467e-002 3.593e-004 
5.104e-004 2.135e+007 4.330e+012 1.000e+003 3.247e-002 3.627e-004 
5.127e-004 2.118e+007 4.345e+012 1.000e+003 3.372e-002 3.662e-004 
5.149e-004 2.100e+007 4.344e+012 1.000e+003 2.446e-002 3.696e-004 
5.171e-004 2.083e+007 4.363e+012 1.000e+003 2.164e-002 3.731e-004 
5.194e-004 2.063e+007 4.382e+012 1.000e+003 1.981e-002 3.766e-004 
5.216e-004 2.037e+007 4.406e+012 1.000e+003 2.062e-002 3.807e-004 
5.238e-004 2.000e+007 4.420e+012 1.000e+003 3.240e-002 3.855e-004 
5.260e-004 1.983e+007 4.429e+012 1.000e+003 4.123e-002 3.889e-004 
5.283e-004 1.974e+007 4.437e+012 1.000e+003 4.081e-002 3.917e-004 
5.305e-004 1.965e+007 4.447e+012 1.000e+003 4.430e-002 3.946e-004 
5.327e-004 1.951e+007 4.448e+012 1.000e+003 4.033e-002 3.978e-004 
5.350e-004 1.941e+007 4.459e+012 1.000e+003 4.300e-002 4.007e-004 
5.372e-004 1.933e+007 4.470e+012 1.000e+003 4.411e-002 4.035e-004 
5.394e-004 1.927e+007 4.483e+012 1.000e+003 4.683e-002 4.061e-004 
5.417e-004 1.917e+007 4.497e+012 1.000e+003 4.474e-002 4.090e-004 
5.439e-004 1.913e+007 4.512e+012 1.000e+003 3.972e-002 4.116e-004 
5.461e-004 1.912e+007 4.525e+012 1.000e+003 4.467e-002 4.138e-004 
5.483e-004 1.917e+007 4.530e+012 1.000e+003 4.907e-002 4.158e-004 
5.506e-004 1.925e+007 4.537e+012 1.000e+003 4.553e-002 4.174e-004 
5.528e-004 1.938e+007 4.540e+012 1.000e+003 5.038e-002 4.188e-004 
5.550e-004 1.955e+007 4.545e+012 1.000e+003 4.574e-002 4.198e-004 
5.573e-004 1.973e+007 4.550e+012 1.000e+003 4.396e-002 4.208e-004 
5.595e-004 1.991e+007 4.555e+012 1.000e+003 5.430e-002 4.218e-004 
5.617e-004 2.010e+007 4.561e+012 1.000e+003 5.398e-002 4.227e-004 
5.639e-004 2.031e+007 4.568e+012 1.000e+003 5.113e-002 4.235e-004 
5.662e-004 2.052e+007 4.572e+012 1.000e+003 5.186e-002 4.242e-004 
5.684e-004 2.071e+007 4.583e+012 1.000e+003 6.585e-002 4.252e-004 
5.706e-004 2.089e+007 4.589e+012 1.000e+003 6.802e-002 4.261e-004 
5.729e-004 2.112e+007 4.595e+012 1.000e+003 6.972e-002 4.268e-004 
5.751e-004 2.132e+007 4.601e+012 1.000e+003 6.891e-002 4.276e-004 
5.773e-004 2.154e+007 4.608e+012 1.000e+003 6.704e-002 4.284e-004 
5.795e-004 2.177e+007 4.609e+012 1.000e+003 6.868e-002 4.290e-004 
5.818e-004 2.186e+007 4.405e+012 1.000e+003 3.243e-002 4.306e-004 
5.840e-004 2.170e+007 4.378e+012 1.000e+003 3.382e-002 4.339e-004 
5.862e-004 2.130e+007 4.356e+012 1.000e+003 3.171e-002 4.389e-004 
5.885e-004 2.102e+007 4.316e+012 1.000e+003 3.143e-002 4.431e-004 
5.907e-004 2.095e+007 4.291e+012 1.000e+003 2.806e-002 4.458e-004 
5.929e-004 2.118e+007 4.288e+012 1.000e+003 2.681e-002 4.464e-004 
5.951e-004 2.144e+007 4.288e+012 1.000e+003 2.630e-002 4.468e-004 
5.974e-004 2.171e+007 4.289e+012 1.000e+003 2.690e-002 4.472e-004 
5.996e-004 2.199e+007 4.290e+012 1.000e+003 2.701e-002 4.475e-004 
6.018e-004 2.226e+007 4.291e+012 1.000e+003 2.749e-002 4.478e-004 
6.041e-004 2.253e+007 4.291e+012 1.000e+003 2.718e-002 4.482e-004 
6.063e-004 2.275e+007 4.289e+012 1.000e+003 2.786e-002 4.489e-004 
6.085e-004 2.294e+007 4.286e+012 1.000e+003 2.805e-002 4.499e-004 
6.108e-004 2.313e+007 4.289e+012 1.000e+003 2.671e-002 4.508e-004 
6.130e-004 2.334e+007 4.292e+012 1.000e+003 2.637e-002 4.516e-004 
6.152e-004 2.355e+007 4.295e+012 1.000e+003 2.643e-002 4.523e-004 
6.174e-004 2.377e+007 4.298e+012 1.000e+003 2.675e-002 4.530e-004 
6.197e-004 2.399e+007 4.301e+012 1.000e+003 2.661e-002 4.537e-004 
6.219e-004 2.421e+007 4.305e+012 1.000e+003 2.714e-002 4.544e-004 
6.241e-004 2.444e+007 4.301e+012 1.000e+003 2.190e-002 4.551e-004 
6.264e-004 2.465e+007 4.290e+012 1.000e+003 1.505e-002 4.558e-004 
6.286e-004 2.487e+007 4.294e+012 1.000e+003 1.483e-002 4.565e-004 
6.308e-004 2.510e+007 4.297e+012 1.000e+003 1.496e-002 4.572e-004 
6.330e-004 2.532e+007 4.301e+012 1.000e+003 1.465e-002 4.579e-004 
6.353e-004 2.555e+007 4.305e+012 1.000e+003 1.460e-002 4.585e-004 
6.375e-004 2.578e+007 4.309e+012 1.000e+003 1.469e-002 4.592e-004 
6.397e-004 2.598e+007 4.310e+012 1.000e+003 1.484e-002 4.600e-004 
6.420e-004 2.618e+007 4.315e+012 1.000e+003 1.565e-002 4.608e-004 
6.442e-004 2.639e+007 4.320e+012 1.000e+003 1.515e-002 4.617e-004 
6.464e-004 2.653e+007 4.316e+012 1.000e+003 1.510e-002 4.629e-004 
6.486e-004 2.669e+007 4.319e+012 1.000e+003 1.488e-002 4.640e-004 
6.509e-004 2.686e+007 4.324e+012 1.000e+003 1.454e-002 4.651e-004 
6.531e-004 2.700e+007 4.330e+012 1.000e+003 1.423e-002 4.663e-004 
6.553e-004 2.714e+007 4.340e+012 1.000e+003 1.524e-002 4.676e-004 
6.576e-004 2.727e+007 4.350e+012 1.000e+003 1.696e-002 4.689e-004 
6.598e-004 2.747e+007 4.356e+012 1.000e+003 1.745e-002 4.697e-004 
6.620e-004 2.769e+007 4.361e+012 1.000e+003 1.887e-002 4.705e-004 
6.642e-004 2.791e+007 4.365e+012 1.000e+003 1.891e-002 4.712e-004 
6.665e-004 2.813e+007 4.370e+012 1.000e+003 1.939e-002 4.719e-004 
6.687e-004 2.834e+007 4.375e+012 1.000e+003 1.973e-002 4.727e-004 
6.709e-004 2.855e+007 4.380e+012 1.000e+003 1.984e-002 4.735e-004 
6.732e-004 2.873e+007 4.386e+012 1.000e+003 2.038e-002 4.744e-004 
6.754e-004 2.892e+007 4.393e+012 1.000e+003 1.970e-002 4.754e-004 
6.776e-004 2.911e+007 4.400e+012 1.000e+003 1.979e-002 4.763e-004 
6.799e-004 2.924e+007 4.406e+012 1.000e+003 1.937e-002 4.776e-004 
6.821e-004 2.940e+007 4.413e+012 1.000e+003 1.882e-002 4.787e-004 
6.843e-004 2.955e+007 4.406e+012 1.000e+003 1.991e-002 4.799e-004 
6.865e-004 2.952e+007 4.378e+012 1.000e+003 2.029e-002 4.824e-004 
6.888e-004 2.965e+007 4.387e+012 1.000e+003 1.933e-002 4.837e-004 
6.910e-004 2.981e+007 4.402e+012 1.000e+003 1.921e-002 4.848e-004 
6.932e-004 3.001e+007 4.411e+012 1.000e+003 2.826e-002 4.857e-004 
6.955e-004 3.021e+007 4.418e+012 1.000e+003 2.946e-002 4.865e-004 
6.977e-004 3.042e+007 4.425e+012 1.000e+003 2.938e-002 4.873e-004 
6.999e-004 3.062e+007 4.433e+012 1.000e+003 2.736e-002 4.881e-004 
7.021e-004 3.081e+007 4.441e+012 1.000e+003 3.015e-002 4.890e-004 
7.044e-004 3.100e+007 4.450e+012 1.000e+003 3.067e-002 4.900e-004 
7.066e-004 3.116e+007 4.460e+012 1.000e+003 3.266e-002 4.911e-004 
7.088e-004 3.131e+007 4.466e+012 1.000e+003 4.143e-002 4.923e-004 
7.111e-004 3.139e+007 4.474e+012 1.000e+003 4.582e-002 4.939e-004 
7.133e-004 3.134e+007 4.484e+012 1.000e+003 5.336e-002 4.965e-004 
7.155e-004 3.102e+007 4.494e+012 1.000e+003 6.092e-002 5.009e-004 
7.177e-004 3.053e+007 4.502e+012 1.000e+003 7.165e-002 5.066e-004 
7.200e-004 3.016e+007 4.486e+012 1.000e+003 6.535e-002 5.114e-004 
7.222e-004 2.975e+007 4.479e+012 1.000e+003 6.367e-002 5.164e-004 
7.244e-004 2.945e+007 4.490e+012 1.000e+003 6.307e-002 5.207e-004 
7.267e-004 2.931e+007 4.500e+012 1.000e+003 6.183e-002 5.239e-004 
7.289e-004 2.927e+007 4.507e+012 1.000e+003 6.209e-002 5.264e-004 
7.311e-004 2.905e+007 4.530e+012 1.000e+003 6.823e-002 5.302e-004 
7.333e-004 2.876e+007 4.520e+012 1.000e+003 6.129e-002 5.344e-004 
7.356e-004 2.864e+007 4.529e+012 1.000e+003 6.020e-002 5.375e-004 
7.378e-004 2.852e+007 4.541e+012 1.000e+003 5.913e-002 5.405e-004 
7.400e-004 2.834e+007 4.560e+012 1.000e+003 5.657e-002 5.440e-004 
7.423e-004 2.822e+007 4.559e+012 1.000e+003 5.668e-002 5.471e-004 
7.445e-004 2.807e+007 4.565e+012 1.000e+003 4.915e-002 5.503e-004 
7.467e-004 2.805e+007 4.570e+012 1.000e+003 3.647e-002 5.527e-004 
7.490e-004 2.795e+007 4.579e+012 1.000e+003 3.648e-002 5.556e-004 
7.512e-004 2.776e+007 4.589e+012 1.000e+003 4.637e-002 5.591e-004 
7.534e-004 2.758e+007 4.604e+012 1.000e+003 4.762e-002 5.626e-004 
7.556e-004 2.742e+007 4.622e+012 1.000e+003 5.045e-002 5.660e-004 
7.579e-004 2.727e+007 4.640e+012 1.000e+003 5.714e-002 5.692e-004 
7.601e-004 2.721e+007 4.657e+012 1.000e+003 6.335e-002 5.719e-004 
7.623e-004 2.724e+007 4.623e+012 1.000e+003 6.566e-002 5.739e-004 
7.646e-004 2.732e+007 4.626e+012 1.000e+003 6.676e-002 5.756e-004 
7.668e-004 2.744e+007 4.632e+012 1.000e+003 7.024e-002 5.770e-004 
7.690e-004 2.750e+007 4.648e+012 1.000e+003 7.146e-002 5.788e-004 
7.712e-004 2.751e+007 4.667e+012 1.000e+003 7.573e-002 5.809e-004 
7.735e-004 2.746e+007 4.689e+012 1.000e+003 7.611e-002 5.835e-004 
7.757e-004 2.742e+007 4.710e+012 1.000e+003 7.794e-002 5.860e-004 
7.779e-004 2.743e+007 4.729e+012 1.000e+003 7.886e-002 5.882e-004 
7.802e-004 2.744e+007 4.748e+012 1.000e+003 7.766e-002 5.904e-004 
7.824e-004 2.738e+007 4.772e+012 1.000e+003 7.785e-002 5.930e-004 
7.846e-004 2.715e+007 4.806e+012 1.000e+003 7.864e-002 5.968e-004 
7.868e-004 2.696e+007 4.842e+012 1.000e+003 8.349e-002 6.003e-004 
7.891e-004 2.692e+007 4.575e+012 1.000e+003 3.092e-002 6.029e-004 
7.913e-004 2.691e+007 4.595e+012 1.000e+003 3.343e-002 6.051e-004 
7.935e-004 2.687e+007 4.582e+012 1.000e+003 4.102e-002 6.076e-004 
7.958e-004 2.642e+007 4.453e+012 1.000e+003 4.982e-002 6.130e-004 
7.980e-004 2.608e+007 4.359e+012 1.000e+003 4.386e-002 6.176e-004 
8.002e-004 2.570e+007 4.299e+012 1.000e+003 3.223e-002 6.224e-004 
8.024e-004 2.537e+007 4.256e+012 1.000e+003 3.119e-002 6.269e-004 
8.047e-004 2.511e+007 4.233e+012 1.000e+003 3.388e-002 6.310e-004 
8.069e-004 2.493e+007 4.225e+012 1.000e+003 4.674e-002 6.345e-004 
8.091e-004 2.468e+007 4.197e+012 1.000e+003 5.725e-002 6.384e-004 
8.114e-004 2.436e+007 4.190e+012 1.000e+003 5.806e-002 6.428e-004 
8.136e-004 2.399e+007 4.165e+012 1.000e+003 5.813e-002 6.476e-004 
8.158e-004 2.365e+007 4.166e+012 1.000e+003 5.795e-002 6.522e-004 
8.181e-004 2.346e+007 4.172e+012 1.000e+003 5.785e-002 6.557e-004 
8.203e-004 2.329e+007 4.179e+012 1.000e+003 5.729e-002 6.592e-004 
8.225e-004 2.299e+007 4.186e+012 1.000e+003 6.073e-002 6.635e-004 
8.247e-004 2.254e+007 4.186e+012 1.000e+003 6.087e-002 6.688e-004 
8.270e-004 2.195e+007 4.065e+012 1.000e+003 6.083e-002 6.751e-004 
8.292e-004 2.167e+007 4.005e+012 1.000e+003 5.744e-002 6.793e-004 
8.314e-004 2.128e+007 3.971e+012 1.000e+003 5.402e-002 6.842e-004 
8.337e-004 2.071e+007 3.951e+012 1.000e+003 5.575e-002 6.904e-004 
8.359e-004 2.025e+007 3.940e+012 1.000e+003 5.643e-002 6.958e-004 
8.381e-004 1.991e+007 3.940e+012 1.000e+003 6.089e-002 7.004e-004 
8.403e-004 1.966e+007 3.938e+012 1.000e+003 6.125e-002 7.043e-004 
8.426e-004 1.947e+007 3.934e+012 1.000e+003 5.832e-002 7.079e-004 
8.448e-004 1.930e+007 3.929e+012 1.000e+003 5.845e-002 7.113e-004 
8.470e-004 1.913e+007 3.922e+012 1.000e+003 5.591e-002 7.146e-004 
8.493e-004 1.871e+007 3.899e+012 1.000e+003 5.354e-002 7.198e-004 
8.515e-004 1.832e+007 3.896e+012 1.000e+003 5.255e-002 7.247e-004 
8.537e-004 1.796e+007 3.894e+012 1.000e+003 5.185e-002 7.295e-004 
8.559e-004 1.768e+007 3.896e+012 1.000e+003 4.982e-002 7.336e-004 
8.582e-004 1.756e+007 3.894e+012 1.000e+003 5.011e-002 7.367e-004 
8.604e-004 1.751e+007 3.895e+012 1.000e+003 5.043e-002 7.393e-004 
8.626e-004 1.749e+007 3.896e+012 1.000e+003 5.140e-002 7.416e-004 
8.649e-004 1.746e+007 3.897e+012 1.000e+003 5.096e-002 7.440e-004 
8.671e-004 1.743e+007 3.898e+012 1.000e+003 5.012e-002 7.465e-004 
8.693e-004 1.733e+007 3.903e+012 1.000e+003 5.304e-002 7.494e-004 
8.715e-004 1.737e+007 3.911e+012 1.000e+003 5.182e-002 7.514e-004 
8.738e-004 1.750e+007 3.918e+012 1.000e+003 5.113e-002 7.527e-004 
8.760e-004 1.769e+007 3.923e+012 1.000e+003 5.135e-002 7.536e-004 
8.782e-004 1.790e+007 3.927e+012 1.000e+003 5.216e-002 7.544e-004 
8.805e-004 1.811e+007 3.930e+012 1.000e+003 5.193e-002 7.552e-004 
8.827e-004 1.831e+007 3.928e+012 1.000e+003 5.292e-002 7.560e-004 
8.849e-004 1.840e+007 3.925e+012 1.000e+003 5.242e-002 7.576e-004 
8.872e-004 1.855e+007 3.926e+012 1.000e+003 5.443e-002 7.588e-004 
8.894e-004 1.871e+007 3.928e+012 1.000e+003 5.342e-002 7.599e-004 
8.916e-004 1.892e+007 3.932e+012 1.000e+003 5.744e-002 7.607e-004 
8.938e-004 1.915e+007 3.935e+012 1.000e+003 5.824e-002 7.613e-004 
8.961e-004 1.939e+007 3.939e+012 1.000e+003 5.586e-002 7.619e-004 
8.983e-004 1.962e+007 3.942e+012 1.000e+003 5.821e-002 7.625e-004 
9.005e-004 1.987e+007 3.945e+012 1.000e+003 5.678e-002 7.630e-004 
9.028e-004 2.012e+007 3.948e+012 1.000e+003 5.760e-002 7.635e-004 
9.050e-004 2.033e+007 3.949e+012 1.000e+003 5.605e-002 7.643e-004 
9.072e-004 2.039e+007 3.941e+012 1.000e+003 5.577e-002 7.662e-004 
9.094e-004 2.049e+007 3.944e+012 1.000e+003 5.614e-002 7.677e-004 
9.117e-004 2.062e+007 3.948e+012 1.000e+003 5.516e-002 7.690e-004 
9.139e-004 2.076e+007 3.953e+012 1.000e+003 5.640e-002 7.702e-004 
9.161e-004 2.090e+007 3.957e+012 1.000e+003 5.749e-002 7.715e-004 
9.184e-004 2.103e+007 3.963e+012 1.000e+003 5.821e-002 7.729e-004 
9.206e-004 2.114e+007 3.953e+012 1.000e+003 5.369e-002 7.743e-004 
9.228e-004 2.127e+007 3.958e+012 1.000e+003 5.481e-002 7.757e-004 
9.250e-004 2.142e+007 3.962e+012 1.000e+003 5.491e-002 7.768e-004 
9.273e-004 2.162e+007 3.964e+012 1.000e+003 5.496e-002 7.777e-004 
9.295e-004 2.183e+007 3.968e+012 1.000e+003 5.557e-002 7.785e-004 
9.317e-004 2.204e+007 3.972e+012 1.000e+003 5.623e-002 7.792e-004 
9.340e-004 2.225e+007 3.976e+012 1.000e+003 5.627e-002 7.800e-004 
9.362e-004 2.242e+007 3.980e+012 1.000e+003 5.759e-002 7.810e-004 
9.384e-004 2.256e+007 3.985e+012 1.000e+003 5.795e-002 7.823e-004 
9.406e-004 2.271e+007 3.992e+012 1.000e+003 5.969e-002 7.835e-004 
9.429e-004 2.288e+007 3.999e+012 1.000e+003 5.745e-002 7.845e-004 
9.451e-004 2.309e+007 4.004e+012 1.000e+003 5.765e-002 7.854e-004 
9.473e-004 2.298e+007 3.921e+012 1.000e+003 4.200e-002 7.884e-004 
9.496e-004 2.264e+007 3.897e+012 1.000e+003 4.071e-002 7.929e-004 
9.518e-004 2.229e+007 3.901e+012 1.000e+003 3.973e-002 7.976e-004 
9.540e-004 2.197e+007 3.906e+012 1.000e+003 3.817e-002 8.020e-004 
9.563e-004 2.176e+007 3.912e+012 1.000e+003 3.551e-002 8.057e-004 
9.585e-004 2.166e+007 3.918e+012 1.000e+003 3.471e-002 8.086e-004 
9.607e-004 2.156e+007 3.924e+012 1.000e+003 3.471e-002 8.115e-004 
9.629e-004 2.136e+007 3.930e+012 1.000e+003 3.481e-002 8.151e-004 
9.652e-004 2.116e+007 3.937e+012 1.000e+003 3.403e-002 8.188e-004 
9.674e-004 2.089e+007 3.947e+012 1.000e+003 3.513e-002 8.229e-004 
9.696e-004 2.061e+007 3.956e+012 1.000e+003 3.775e-002 8.270e-004 
9.719e-004 2.018e+007 3.961e+012 1.000e+003 3.972e-002 8.323e-004 
9.741e-004 1.982e+007 3.975e+012 1.000e+003 4.217e-002 8.370e-004 
9.763e-004 1.943e+007 3.987e+012 1.000e+003 4.293e-002 8.419e-004 
9.785e-004 1.906e+007 3.999e+012 1.000e+003 3.807e-002 8.467e-004 
9.808e-004 1.880e+007 4.012e+012 1.000e+003 3.574e-002 8.507e-004 
9.830e-004 1.865e+007 4.007e+012 1.000e+003 3.203e-002 8.540e-004 
9.852e-004 1.854e+007 4.013e+012 1.000e+003 3.295e-002 8.569e-004 
9.875e-004 1.843e+007 4.031e+012 1.000e+003 3.274e-002 8.599e-004 
9.897e-004 1.837e+007 4.049e+012 1.000e+003 3.395e-002 8.626e-004 
9.919e-004 1.837e+007 4.065e+012 1.000e+003 3.396e-002 8.648e-004 
9.941e-004 1.841e+007 4.081e+012 1.000e+003 3.265e-002 8.667e-004 
9.964e-004 1.847e+007 4.096e+012 1.000e+003 3.436e-002 8.686e-004 
9.986e-004 1.843e+007 4.010e+012 1.000e+003 3.728e-002 8.711e-004 
1.001e-003 1.865e+007 3.944e+012 1.000e+003 3.268e-002 8.718e-004 
1.003e-003 1.890e+007 3.899e+012 1.000e+003 3.099e-002 8.723e-004 
1.005e-003 1.912e+007 3.882e+012 1.000e+003 2.937e-002 8.730e-004 
1.008e-003 1.938e+007 3.878e+012 1.000e+003 2.902e-002 8.734e-004 
1.010e-003 1.960e+007 3.882e+012 1.000e+003 2.848e-002 8.741e-004 
1.012e-003 1.978e+007 3.880e+012 1.000e+003 2.924e-002 8.751e-004 
1.014e-003 1.989e+007 3.875e+012 1.000e+003 2.922e-002 8.766e-004 
1.016e-003 1.994e+007 3.879e+012 1.000e+003 3.086e-002 8.785e-004 
1.019e-003 2.003e+007 3.888e+012 1.000e+003 3.300e-002 8.801e-004 
1.021e-003 2.015e+007 3.896e+012 1.000e+003 3.448e-002 8.815e-004 
1.023e-003 2.025e+007 3.904e+012 1.000e+003 3.395e-002 8.830e-004 
1.025e-003 2.038e+007 3.892e+012 1.000e+003 2.644e-002 8.844e-004 
1.028e-003 2.052e+007 3.897e+012 1.000e+003 2.542e-002 8.856e-004 
1.030e-003 2.067e+007 3.902e+012 1.000e+003 2.540e-002 8.868e-004 
1.032e-003 2.077e+007 3.906e+012 1.000e+003 2.500e-002 8.883e-004 
1.034e-003 2.089e+007 3.913e+012 1.000e+003 2.510e-002 8.897e-004 
1.036e-003 2.105e+007 3.918e+012 1.000e+003 2.458e-002 8.908e-004 
1.039e-003 2.123e+007 3.923e+012 1.000e+003 2.536e-002 8.918e-004 
1.041e-003 2.143e+007 3.928e+012 1.000e+003 2.524e-002 8.926e-004 
1.043e-003 2.164e+007 3.932e+012 1.000e+003 2.622e-002 8.935e-004 
1.045e-003 2.181e+007 3.937e+012 1.000e+003 2.667e-002 8.945e-004 
1.048e-003 2.179e+007 3.925e+012 1.000e+003 2.756e-002 8.969e-004 
1.050e-003 2.178e+007 3.928e+012 1.000e+003 2.779e-002 8.992e-004 
1.052e-003 2.190e+007 3.932e+012 1.000e+003 2.697e-002 9.006e-004 
1.054e-003 2.205e+007 3.934e+012 1.000e+003 2.676e-002 9.018e-004 
1.057e-003 2.214e+007 3.938e+012 1.000e+003 2.655e-002 9.034e-004 
1.059e-003 2.222e+007 3.946e+012 1.000e+003 2.754e-002 9.051e-004 
1.061e-003 2.230e+007 3.953e+012 1.000e+003 2.848e-002 9.067e-004 
1.063e-003 2.243e+007 3.961e+012 1.000e+003 3.050e-002 9.080e-004 
1.065e-003 2.256e+007 3.968e+012 1.000e+003 3.157e-002 9.094e-004 
1.068e-003 2.262e+007 3.957e+012 1.000e+003 3.279e-002 9.112e-004 
1.070e-003 2.251e+007 3.948e+012 1.000e+003 3.316e-002 9.142e-004 
1.072e-003 2.233e+007 3.948e+012 1.000e+003 3.519e-002 9.176e-004 
1.074e-003 2.229e+007 3.949e+012 1.000e+003 3.385e-002 9.202e-004 
1.077e-003 2.229e+007 3.952e+012 1.000e+003 3.333e-002 9.224e-004 
1.079e-003 2.235e+007 3.957e+012 1.000e+003 3.416e-002 9.242e-004 
1.081e-003 2.247e+007 3.964e+012 1.000e+003 3.012e-002 9.256e-004 
1.083e-003 2.262e+007 3.971e+012 1.000e+003 3.181e-002 9.268e-004 
1.086e-003 2.273e+007 3.974e+012 1.000e+003 3.260e-002 9.283e-004 
1.088e-003 2.285e+007 3.980e+012 1.000e+003 2.957e-002 9.297e-004 
1.090e-003 2.298e+007 3.972e+012 1.000e+003 2.626e-002 9.310e-004 
1.092e-003 2.311e+007 3.978e+012 1.000e+003 2.722e-002 9.323e-004 
1.094e-003 2.328e+007 3.976e+012 1.000e+003 2.646e-002 9.334e-004 
1.097e-003 2.332e+007 3.961e+012 1.000e+003 2.897e-002 9.354e-004 
1.099e-003 2.324e+007 3.958e+012 1.000e+003 3.080e-002 9.381e-004 
1.101e-003 2.315e+007 3.963e+012 1.000e+003 3.072e-002 9.410e-004 
1.103e-003 2.307e+007 3.970e+012 1.000e+003 3.067e-002 9.437e-004 
1.106e-003 2.296e+007 3.959e+012 1.000e+003 3.247e-002 9.467e-004 
1.108e-003 2.270e+007 3.955e+012 1.000e+003 3.232e-002 9.508e-004 
1.110e-003 2.249e+007 3.957e+012 1.000e+003 3.242e-002 9.545e-004 
1.112e-003 2.226e+007 3.958e+012 1.000e+003 3.205e-002 9.582e-004 
1.115e-003 2.207e+007 3.958e+012 1.000e+003 3.195e-002 9.618e-004 
1.117e-003 2.169e+007 3.943e+012 1.000e+003 3.412e-002 9.666e-004 
1.119e-003 2.140e+007 3.909e+012 1.000e+003 3.399e-002 9.709e-004 
1.121e-003 2.107e+007 3.894e+012 1.000e+003 3.036e-002 9.754e-004 
1.123e-003 2.077e+007 3.881e+012 1.000e+003 2.885e-002 9.797e-004 
1.126e-003 2.052e+007 3.883e+012 1.000e+003 2.915e-002 9.837e-004 
1.128e-003 2.037e+007 3.891e+012 1.000e+003 2.861e-002 9.870e-004 
1.130e-003 2.020e+007 3.874e+012 1.000e+003 2.528e-002 9.903e-004 
1.132e-003 2.000e+007 3.862e+012 1.000e+003 2.815e-002 9.939e-004 
1.135e-003 1.981e+007 3.845e+012 1.000e+003 2.559e-002 9.975e-004 
1.137e-003 1.974e+007 3.840e+012 1.000e+003 2.127e-002 1.000e-003 
1.139e-003 1.966e+007 3.840e+012 1.000e+003 1.918e-002 1.003e-003 
1.141e-003 1.956e+007 3.815e+012 1.000e+003 2.123e-002 1.006e-003 
1.143e-003 1.942e+007 3.804e+012 1.000e+003 2.148e-002 1.009e-003 
1.146e-003 1.929e+007 3.802e+012 1.000e+003 2.219e-002 1.012e-003 
1.148e-003 1.911e+007 3.808e+012 1.000e+003 2.170e-002 1.016e-003 
1.150e-003 1.900e+007 3.818e+012 1.000e+003 2.368e-002 1.019e-003 
1.152e-003 1.884e+007 3.828e+012 1.000e+003 2.682e-002 1.022e-003 
1.155e-003 1.870e+007 3.835e+012 1.000e+003 2.809e-002 1.025e-003 
1.157e-003 1.856e+007 3.844e+012 1.000e+003 2.968e-002 1.028e-003 
1.159e-003 1.840e+007 3.854e+012 1.000e+003 3.266e-002 1.032e-003 
1.161e-003 1.831e+007 3.860e+012 1.000e+003 3.427e-002 1.035e-003 
1.164e-003 1.824e+007 3.866e+012 1.000e+003 3.582e-002 1.037e-003 
1.166e-003 1.819e+007 3.873e+012 1.000e+003 3.800e-002 1.040e-003 
1.168e-003 1.815e+007 3.883e+012 1.000e+003 3.931e-002 1.042e-003 
1.170e-003 1.805e+007 3.890e+012 1.000e+003 4.242e-002 1.045e-003 
1.172e-003 1.787e+007 3.903e+012 1.000e+003 4.799e-002 1.049e-003 
1.175e-003 1.766e+007 3.912e+012 1.000e+003 5.108e-002 1.053e-003 
1.177e-003 1.749e+007 3.926e+012 1.000e+003 5.585e-002 1.056e-003 
1.179e-003 1.744e+007 3.940e+012 1.000e+003 5.864e-002 1.059e-003 
1.181e-003 1.746e+007 3.952e+012 1.000e+003 6.325e-002 1.061e-003 
1.184e-003 1.749e+007 3.964e+012 1.000e+003 6.976e-002 1.063e-003 
1.186e-003 1.738e+007 3.961e+012 1.000e+003 7.365e-002 1.066e-003 
1.188e-003 1.727e+007 3.967e+012 1.000e+003 7.666e-002 1.069e-003 
1.190e-003 1.724e+007 3.977e+012 1.000e+003 7.861e-002 1.071e-003 
1.193e-003 1.731e+007 3.985e+012 1.000e+003 8.107e-002 1.073e-003 
1.195e-003 1.738e+007 3.994e+012 1.000e+003 8.386e-002 1.074e-003 
1.197e-003 1.736e+007 3.922e+012 1.000e+003 6.658e-002 1.077e-003 
1.199e-003 1.739e+007 3.928e+012 1.000e+003 6.703e-002 1.079e-003 
1.201e-003 1.750e+007 3.932e+012 1.000e+003 6.911e-002 1.080e-003 
1.204e-003 1.763e+007 3.935e+012 1.000e+003 6.916e-002 1.082e-003 
1.206e-003 1.778e+007 3.938e+012 1.000e+003 6.797e-002 1.083e-003 
1.208e-003 1.794e+007 3.942e+012 1.000e+003 6.726e-002 1.084e-003 
1.210e-003 1.807e+007 3.932e+012 1.000e+003 6.527e-002 1.085e-003 
1.213e-003 1.818e+007 3.934e+012 1.000e+003 6.597e-002 1.087e-003 
1.215e-003 1.823e+007 3.936e+012 1.000e+003 6.567e-002 1.089e-003 
1.217e-003 1.827e+007 3.939e+012 1.000e+003 6.523e-002 1.091e-003 
1.219e-003 1.830e+007 3.941e+012 1.000e+003 6.516e-002 1.093e-003 
1.222e-003 1.832e+007 3.942e+012 1.000e+003 6.282e-002 1.095e-003 
1.224e-003 1.838e+007 3.943e+012 1.000e+003 6.336e-002 1.097e-003 
1.226e-003 1.846e+007 3.945e+012 1.000e+003 6.365e-002 1.098e-003 
1.228e-003 1.853e+007 3.947e+012 1.000e+003 6.409e-002 1.100e-003 
1.230e-003 1.857e+007 3.950e+012 1.000e+003 6.431e-002 1.102e-003 
1.233e-003 1.849e+007 3.956e+012 1.000e+003 6.427e-002 1.105e-003 
1.235e-003 1.845e+007 3.961e+012 1.000e+003 6.575e-002 1.107e-003 
1.237e-003 1.846e+007 3.968e+012 1.000e+003 6.616e-002 1.109e-003 
1.239e-003 1.850e+007 3.974e+012 1.000e+003 6.642e-002 1.111e-003 
1.242e-003 1.855e+007 3.978e+012 1.000e+003 6.840e-002 1.113e-003 
1.244e-003 1.851e+007 3.981e+012 1.000e+003 6.781e-002 1.116e-003 
1.246e-003 1.852e+007 3.983e+012 1.000e+003 6.777e-002 1.118e-003 
1.248e-003 1.842e+007 3.973e+012 1.000e+003 7.096e-002 1.121e-003 
1.250e-003 1.836e+007 3.972e+012 1.000e+003 6.907e-002 1.123e-003 
1.253e-003 1.838e+007 3.973e+012 1.000e+003 7.039e-002 1.126e-003 
1.255e-003 1.828e+007 3.949e+012 1.000e+003 7.165e-002 1.128e-003 
1.257e-003 1.794e+007 3.934e+012 1.000e+003 7.309e-002 1.133e-003 
1.259e-003 1.768e+007 3.927e+012 1.000e+003 7.249e-002 1.137e-003 
1.262e-003 1.752e+007 3.924e+012 1.000e+003 7.168e-002 1.140e-003 
1.264e-003 1.737e+007 3.924e+012 1.000e+003 7.261e-002 1.144e-003 
1.266e-003 1.724e+007 3.925e+012 1.000e+003 7.094e-002 1.147e-003 
1.268e-003 1.706e+007 3.921e+012 1.000e+003 7.141e-002 1.150e-003 
1.271e-003 1.694e+007 3.925e+012 1.000e+003 7.143e-002 1.153e-003 
1.273e-003 1.690e+007 3.929e+012 1.000e+003 7.201e-002 1.156e-003 
1.275e-003 1.691e+007 3.932e+012 1.000e+003 7.169e-002 1.158e-003 
1.277e-003 1.695e+007 3.936e+012 1.000e+003 7.107e-002 1.160e-003 
1.279e-003 1.703e+007 3.939e+012 1.000e+003 6.944e-002 1.162e-003 
1.282e-003 1.719e+007 3.941e+012 1.000e+003 6.921e-002 1.163e-003 
1.284e-003 1.734e+007 3.941e+012 1.000e+003 6.950e-002 1.164e-003 
1.286e-003 1.747e+007 3.946e+012 1.000e+003 6.805e-002 1.165e-003 
1.288e-003 1.762e+007 3.952e+012 1.000e+003 6.770e-002 1.166e-003 
1.291e-003 1.779e+007 3.956e+012 1.000e+003 6.705e-002 1.167e-003 
1.293e-003 1.793e+007 3.962e+012 1.000e+003 6.861e-002 1.169e-003 
1.295e-003 1.808e+007 3.965e+012 1.000e+003 6.971e-002 1.170e-003 
1.297e-003 1.823e+007 3.972e+012 1.000e+003 6.923e-002 1.171e-003 
1.300e-003 1.843e+007 3.976e+012 1.000e+003 6.949e-002 1.172e-003 
1.302e-003 1.865e+007 3.981e+012 1.000e+003 6.920e-002 1.173e-003 
1.304e-003 1.888e+007 3.989e+012 1.000e+003 7.173e-002 1.173e-003 
1.306e-003 1.911e+007 3.999e+012 1.000e+003 7.719e-002 1.174e-003 
1.308e-003 1.930e+007 4.005e+012 1.000e+003 7.750e-002 1.175e-003 
1.311e-003 1.950e+007 4.009e+012 1.000e+003 7.761e-002 1.176e-003 
1.313e-003 1.968e+007 4.012e+012 1.000e+003 7.752e-002 1.177e-003 
1.315e-003 1.980e+007 4.012e+012 1.000e+003 7.621e-002 1.178e-003 
1.317e-003 1.997e+007 4.018e+012 1.000e+003 7.492e-002 1.179e-003 
1.320e-003 2.018e+007 4.022e+012 1.000e+003 7.390e-002 1.180e-003 
1.322e-003 2.041e+007 4.024e+012 1.000e+003 7.326e-002 1.181e-003 
1.324e-003 2.055e+007 4.032e+012 1.000e+003 7.280e-002 1.182e-003 
1.326e-003 2.072e+007 4.022e+012 1.000e+003 6.585e-002 1.183e-003 
1.328e-003 2.099e+007 4.024e+012 1.000e+003 6.653e-002 1.183e-003 
1.331e-003 2.120e+007 4.024e+012 1.000e+003 6.604e-002 1.184e-003 
1.333e-003 2.138e+007 4.028e+012 1.000e+003 6.618e-002 1.185e-003 
1.335e-003 2.156e+007 4.031e+012 1.000e+003 6.746e-002 1.186e-003 
1.337e-003 2.176e+007 4.034e+012 1.000e+003 6.608e-002 1.187e-003 
1.340e-003 2.193e+007 4.020e+012 1.000e+003 5.950e-002 1.188e-003 
1.342e-003 2.207e+007 4.018e+012 1.000e+003 5.950e-002 1.189e-003 
1.344e-003 2.213e+007 4.017e+012 1.000e+003 6.058e-002 1.191e-003 
1.346e-003 2.208e+007 4.026e+012 1.000e+003 6.067e-002 1.194e-003 
1.349e-003 2.208e+007 4.037e+012 1.000e+003 6.220e-002 1.196e-003 
1.351e-003 2.219e+007 4.046e+012 1.000e+003 6.234e-002 1.197e-003 
1.353e-003 2.233e+007 4.056e+012 1.000e+003 6.373e-002 1.199e-003 
1.355e-003 2.249e+007 4.067e+012 1.000e+003 6.504e-002 1.200e-003 
1.357e-003 2.268e+007 4.075e+012 1.000e+003 6.538e-002 1.201e-003 
1.360e-003 2.284e+007 4.082e+012 1.000e+003 6.803e-002 1.202e-003 
1.362e-003 2.295e+007 4.059e+012 1.000e+003 6.725e-002 1.203e-003 
1.364e-003 2.305e+007 4.041e+012 1.000e+003 6.372e-002 1.205e-003 
1.366e-003 2.312e+007 4.037e+012 1.000e+003 6.125e-002 1.206e-003 
1.369e-003 2.315e+007 4.037e+012 1.000e+003 6.174e-002 1.208e-003 
1.371e-003 2.312e+007 4.033e+012 1.000e+003 6.031e-002 1.211e-003 
1.373e-003 2.307e+007 4.034e+012 1.000e+003 5.757e-002 1.213e-003 
1.375e-003 2.299e+007 3.992e+012 1.000e+003 3.028e-002 1.216e-003 
1.378e-003 2.289e+007 3.995e+012 1.000e+003 2.915e-002 1.219e-003 
1.380e-003 2.272e+007 3.995e+012 1.000e+003 2.800e-002 1.223e-003 
1.382e-003 2.259e+007 4.002e+012 1.000e+003 2.739e-002 1.226e-003 
1.384e-003 2.254e+007 4.013e+012 1.000e+003 2.672e-002 1.228e-003 
1.386e-003 2.256e+007 4.026e+012 1.000e+003 2.729e-002 1.230e-003 
1.389e-003 2.249e+007 4.038e+012 1.000e+003 2.761e-002 1.233e-003 
1.391e-003 2.244e+007 4.056e+012 1.000e+003 2.889e-002 1.236e-003 
1.393e-003 2.245e+007 4.072e+012 1.000e+003 2.983e-002 1.238e-003 
1.395e-003 2.252e+007 4.081e+012 1.000e+003 2.939e-002 1.240e-003 
1.398e-003 2.255e+007 4.077e+012 1.000e+003 2.946e-002 1.242e-003 
1.400e-003 2.253e+007 4.087e+012 1.000e+003 2.986e-002 1.244e-003 
1.402e-003 2.249e+007 4.098e+012 1.000e+003 3.171e-002 1.246e-003 
1.404e-003 2.245e+007 4.110e+012 1.000e+003 3.090e-002 1.249e-003 
1.407e-003 2.254e+007 4.107e+012 1.000e+003 2.882e-002 1.251e-003 
1.409e-003 2.261e+007 4.114e+012 1.000e+003 2.801e-002 1.252e-003 
1.411e-003 2.268e+007 4.124e+012 1.000e+003 2.966e-002 1.254e-003 
1.413e-003 2.276e+007 4.133e+012 1.000e+003 3.118e-002 1.256e-003 
1.415e-003 2.289e+007 4.141e+012 1.000e+003 3.192e-002 1.257e-003 
1.418e-003 2.303e+007 4.146e+012 1.000e+003 3.156e-002 1.258e-003 
1.420e-003 2.318e+007 4.150e+012 1.000e+003 3.074e-002 1.259e-003 
1.422e-003 2.333e+007 4.156e+012 1.000e+003 3.169e-002 1.261e-003 
1.424e-003 2.349e+007 4.162e+012 1.000e+003 3.235e-002 1.262e-003 
1.427e-003 2.367e+007 4.167e+012 1.000e+003 3.198e-002 1.263e-003 
1.429e-003 2.388e+007 4.172e+012 1.000e+003 3.160e-002 1.264e-003 
1.431e-003 2.404e+007 4.178e+012 1.000e+003 3.183e-002 1.265e-003 
1.433e-003 2.415e+007 4.176e+012 1.000e+003 2.953e-002 1.266e-003 
1.435e-003 2.429e+007 4.182e+012 1.000e+003 2.923e-002 1.267e-003 
1.438e-003 2.444e+007 4.188e+012 1.000e+003 2.841e-002 1.269e-003 
1.440e-003 2.457e+007 4.195e+012 1.000e+003 2.924e-002 1.270e-003 
1.442e-003 2.472e+007 4.203e+012 1.000e+003 2.866e-002 1.271e-003 
1.444e-003 2.488e+007 4.211e+012 1.000e+003 2.941e-002 1.272e-003 
1.447e-003 2.507e+007 4.217e+012 1.000e+003 2.904e-002 1.273e-003 
1.449e-003 2.526e+007 4.219e+012 1.000e+003 2.951e-002 1.274e-003 
1.451e-003 2.544e+007 4.223e+012 1.000e+003 2.928e-002 1.275e-003 
1.453e-003 2.565e+007 4.226e+012 1.000e+003 3.123e-002 1.276e-003 
1.456e-003 2.588e+007 4.230e+012 1.000e+003 3.064e-002 1.276e-003 
1.458e-003 2.597e+007 4.203e+012 1.000e+003 3.224e-002 1.278e-003 
1.460e-003 2.592e+007 4.205e+012 1.000e+003 3.433e-002 1.281e-003 
1.462e-003 2.594e+007 4.167e+012 1.000e+003 1.843e-002 1.283e-003 
1.464e-003 2.612e+007 4.163e+012 1.000e+003 1.594e-002 1.284e-003 
1.467e-003 2.628e+007 4.165e+012 1.000e+003 1.684e-002 1.285e-003 
1.469e-003 2.642e+007 4.169e+012 1.000e+003 1.709e-002 1.286e-003 
1.471e-003 2.653e+007 4.175e+012 1.000e+003 1.603e-002 1.288e-003 
1.473e-003 2.659e+007 4.174e+012 1.000e+003 1.690e-002 1.289e-003 
1.476e-003 2.661e+007 4.182e+012 1.000e+003 1.615e-002 1.292e-003 
1.478e-003 2.664e+007 4.190e+012 1.000e+003 2.189e-002 1.294e-003 
1.480e-003 2.669e+007 4.202e+012 1.000e+003 2.395e-002 1.295e-003 
1.482e-003 2.661e+007 4.165e+012 1.000e+003 2.780e-002 1.298e-003 
1.485e-003 2.643e+007 4.137e+012 1.000e+003 2.287e-002 1.302e-003 
1.487e-003 2.612e+007 4.143e+012 1.000e+003 2.015e-002 1.306e-003 
1.489e-003 2.594e+007 4.143e+012 1.000e+003 2.204e-002 1.310e-003 
1.491e-003 2.580e+007 4.167e+012 1.000e+003 3.204e-002 1.313e-003 
1.493e-003 2.558e+007 4.102e+012 1.000e+003 1.921e-002 1.316e-003 
1.496e-003 2.533e+007 4.105e+012 1.000e+003 1.992e-002 1.320e-003 
1.498e-003 2.518e+007 4.124e+012 1.000e+003 2.246e-002 1.324e-003 
1.500e-003 2.513e+007 4.140e+012 1.000e+003 2.238e-002 1.326e-003 
1.502e-003 2.508e+007 4.143e+012 1.000e+003 2.422e-002 1.329e-003 
1.505e-003 2.505e+007 4.153e+012 1.000e+003 2.391e-002 1.331e-003 
1.507e-003 2.510e+007 4.163e+012 1.000e+003 2.437e-002 1.333e-003 
1.509e-003 2.520e+007 4.171e+012 1.000e+003 2.365e-002 1.335e-003 
1.511e-003 2.534e+007 4.178e+012 1.000e+003 2.340e-002 1.336e-003 
1.514e-003 2.550e+007 4.185e+012 1.000e+003 2.338e-002 1.337e-003 
1.516e-003 2.568e+007 4.191e+012 1.000e+003 2.199e-002 1.338e-003 
1.518e-003 2.576e+007 4.196e+012 1.000e+003 2.311e-002 1.340e-003 
1.520e-003 2.590e+007 4.205e+012 1.000e+003 2.216e-002 1.341e-003 
1.522e-003 2.607e+007 4.213e+012 1.000e+003 2.346e-002 1.342e-003 
1.525e-003 2.624e+007 4.219e+012 1.000e+003 2.490e-002 1.343e-003 
1.527e-003 2.620e+007 4.226e+012 1.000e+003 2.463e-002 1.346e-003 
1.529e-003 2.615e+007 4.237e+012 1.000e+003 2.434e-002 1.348e-003 
1.531e-003 2.608e+007 4.250e+012 1.000e+003 2.564e-002 1.351e-003 
1.534e-003 2.589e+007 4.266e+012 1.000e+003 2.697e-002 1.354e-003 
1.536e-003 2.551e+007 4.246e+012 1.000e+003 2.521e-002 1.359e-003 
1.538e-003 2.513e+007 4.255e+012 1.000e+003 2.726e-002 1.364e-003 
1.540e-003 2.480e+007 4.272e+012 1.000e+003 2.639e-002 1.369e-003 
1.542e-003 2.442e+007 4.252e+012 1.000e+003 2.483e-002 1.373e-003 
1.545e-003 2.390e+007 4.243e+012 1.000e+003 2.550e-002 1.379e-003 
1.547e-003 2.330e+007 4.244e+012 1.000e+003 2.717e-002 1.386e-003 
1.549e-003 2.278e+007 4.249e+012 1.000e+003 2.641e-002 1.392e-003 
1.551e-003 2.238e+007 4.253e+012 1.000e+003 2.793e-002 1.397e-003 
1.554e-003 2.187e+007 4.253e+012 1.000e+003 2.877e-002 1.402e-003 
1.556e-003 2.128e+007 4.252e+012 1.000e+003 2.963e-002 1.409e-003 
1.558e-003 2.073e+007 4.257e+012 1.000e+003 3.039e-002 1.415e-003 
1.560e-003 2.043e+007 4.262e+012 1.000e+003 2.831e-002 1.419e-003 
1.563e-003 2.022e+007 4.265e+012 1.000e+003 2.619e-002 1.423e-003 
1.565e-003 2.007e+007 4.269e+012 1.000e+003 2.316e-002 1.426e-003 
1.567e-003 1.991e+007 4.270e+012 1.000e+003 2.291e-002 1.429e-003 
1.569e-003 1.954e+007 4.270e+012 1.000e+003 2.951e-002 1.434e-003 
1.571e-003 1.929e+007 4.234e+012 1.000e+003 1.916e-002 1.438e-003 
1.574e-003 1.918e+007 4.231e+012 1.000e+003 1.712e-002 1.441e-003 
1.576e-003 1.908e+007 4.240e+012 1.000e+003 2.086e-002 1.444e-003 
1.578e-003 1.895e+007 4.235e+012 1.000e+003 1.886e-002 1.447e-003 
1.580e-003 1.886e+007 4.240e+012 1.000e+003 1.819e-002 1.450e-003 
1.583e-003 1.880e+007 4.230e+012 1.000e+003 2.037e-002 1.452e-003 
1.585e-003 1.868e+007 4.217e+012 1.000e+003 2.046e-002 1.456e-003 
1.587e-003 1.848e+007 4.209e+012 1.000e+003 2.446e-002 1.459e-003 
1.589e-003 1.823e+007 4.169e+012 1.000e+003 3.329e-002 1.463e-003 
1.592e-003 1.813e+007 4.138e+012 1.000e+003 2.985e-002 1.466e-003 
1.594e-003 1.824e+007 4.124e+012 1.000e+003 2.836e-002 1.468e-003 
1.596e-003 1.833e+007 4.115e+012 1.000e+003 2.508e-002 1.469e-003 
1.598e-003 1.847e+007 4.113e+012 1.000e+003 2.614e-002 1.470e-003 
1.600e-003 1.855e+007 4.113e+012 1.000e+003 2.704e-002 1.472e-003 
1.603e-003 1.855e+007 4.112e+012 1.000e+003 2.440e-002 1.474e-003 
1.605e-003 1.869e+007 4.114e+012 1.000e+003 2.508e-002 1.476e-003 
1.607e-003 1.887e+007 4.116e+012 1.000e+003 2.317e-002 1.476e-003 
1.609e-003 1.907e+007 4.118e+012 1.000e+003 2.347e-002 1.477e-003 
1.612e-003 1.927e+007 4.122e+012 1.000e+003 2.246e-002 1.478e-003 
1.614e-003 1.950e+007 4.125e+012 1.000e+003 2.237e-002 1.479e-003 
1.616e-003 1.975e+007 4.127e+012 1.000e+003 2.244e-002 1.479e-003 
1.618e-003 2.000e+007 4.129e+012 1.000e+003 2.318e-002 1.480e-003 
1.621e-003 2.021e+007 4.128e+012 1.000e+003 2.135e-002 1.481e-003 
1.623e-003 2.044e+007 4.131e+012 1.000e+003 2.208e-002 1.481e-003 
1.625e-003 2.068e+007 4.133e+012 1.000e+003 1.987e-002 1.482e-003 
1.627e-003 2.090e+007 4.116e+012 1.000e+003 1.680e-002 1.483e-003 
1.629e-003 2.111e+007 4.123e+012 1.000e+003 1.940e-002 1.483e-003 
1.632e-003 2.132e+007 4.125e+012 1.000e+003 1.858e-002 1.484e-003 
1.634e-003 2.152e+007 4.129e+012 1.000e+003 1.985e-002 1.485e-003 
1.636e-003 2.173e+007 4.137e+012 1.000e+003 2.304e-002 1.486e-003 
1.638e-003 2.194e+007 4.144e+012 1.000e+003 2.379e-002 1.486e-003 
1.641e-003 2.217e+007 4.150e+012 1.000e+003 2.502e-002 1.487e-003 
1.643e-003 2.229e+007 4.150e+012 1.000e+003 2.495e-002 1.489e-003 
1.645e-003 2.244e+007 4.153e+012 1.000e+003 2.348e-002 1.490e-003 
1.647e-003 2.258e+007 4.156e+012 1.000e+003 2.543e-002 1.491e-003 
1.649e-003 2.272e+007 4.160e+012 1.000e+003 2.600e-002 1.492e-003 
1.652e-003 2.291e+007 4.161e+012 1.000e+003 2.618e-002 1.493e-003 
1.654e-003 2.310e+007 4.166e+012 1.000e+003 2.370e-002 1.494e-003 
1.656e-003 2.331e+007 4.171e+012 1.000e+003 2.473e-002 1.495e-003 
1.658e-003 2.348e+007 4.169e+012 1.000e+003 2.542e-002 1.496e-003 
1.661e-003 2.357e+007 4.170e+012 1.000e+003 2.643e-002 1.497e-003 
1.663e-003 2.369e+007 4.171e+012 1.000e+003 2.919e-002 1.499e-003 
1.665e-003 2.383e+007 4.169e+012 1.000e+003 2.812e-002 1.500e-003 
1.667e-003 2.398e+007 4.172e+012 1.000e+003 2.885e-002 1.501e-003 
1.670e-003 2.411e+007 4.177e+012 1.000e+003 2.938e-002 1.503e-003 
1.672e-003 2.422e+007 4.180e+012 1.000e+003 2.952e-002 1.504e-003 
1.674e-003 2.429e+007 4.185e+012 1.000e+003 3.097e-002 1.506e-003 
1.676e-003 2.437e+007 4.190e+012 1.000e+003 3.022e-002 1.508e-003 
1.678e-003 2.442e+007 4.191e+012 1.000e+003 3.304e-002 1.509e-003 
1.681e-003 2.443e+007 4.196e+012 1.000e+003 3.377e-002 1.512e-003 
1.683e-003 2.441e+007 4.206e+012 1.000e+003 3.399e-002 1.514e-003 
1.685e-003 2.426e+007 4.213e+012 1.000e+003 3.535e-002 1.517e-003 
1.687e-003 2.397e+007 4.175e+012 1.000e+003 3.326e-002 1.521e-003 
1.690e-003 2.355e+007 4.162e+012 1.000e+003 3.107e-002 1.527e-003 
1.692e-003 2.317e+007 4.137e+012 1.000e+003 3.330e-002 1.531e-003 
1.694e-003 2.290e+007 4.129e+012 1.000e+003 3.347e-002 1.536e-003 
1.696e-003 2.266e+007 4.121e+012 1.000e+003 3.257e-002 1.539e-003 
1.699e-003 2.238e+007 4.130e+012 1.000e+003 3.381e-002 1.544e-003 
1.701e-003 2.203e+007 4.133e+012 1.000e+003 3.479e-002 1.548e-003 
1.703e-003 2.173e+007 4.143e+012 1.000e+003 3.568e-002 1.552e-003 
1.705e-003 2.151e+007 4.150e+012 1.000e+003 3.454e-002 1.556e-003 
1.707e-003 2.141e+007 4.157e+012 1.000e+003 3.343e-002 1.559e-003 
1.710e-003 2.138e+007 4.164e+012 1.000e+003 3.104e-002 1.562e-003 
1.712e-003 2.131e+007 4.174e+012 1.000e+003 3.320e-002 1.564e-003 
1.714e-003 2.125e+007 4.183e+012 1.000e+003 3.305e-002 1.567e-003 
1.716e-003 2.121e+007 4.193e+012 1.000e+003 3.601e-002 1.569e-003 
1.719e-003 2.119e+007 4.204e+012 1.000e+003 3.627e-002 1.572e-003 
1.721e-003 2.118e+007 4.217e+012 1.000e+003 4.056e-002 1.574e-003 
1.723e-003 2.116e+007 4.208e+012 1.000e+003 3.408e-002 1.577e-003 
1.725e-003 2.120e+007 4.217e+012 1.000e+003 3.112e-002 1.578e-003 
1.727e-003 2.126e+007 4.227e+012 1.000e+003 3.132e-002 1.580e-003 
1.730e-003 2.128e+007 4.227e+012 1.000e+003 3.420e-002 1.582e-003 
1.732e-003 2.138e+007 4.209e+012 1.000e+003 3.562e-002 1.584e-003 
1.734e-003 2.156e+007 4.210e+012 1.000e+003 3.613e-002 1.585e-003 
1.736e-003 2.177e+007 4.212e+012 1.000e+003 3.813e-002 1.586e-003 
1.739e-003 2.194e+007 4.196e+012 1.000e+003 4.400e-002 1.587e-003 
1.741e-003 2.206e+007 4.199e+012 1.000e+003 4.553e-002 1.588e-003 
1.743e-003 2.181e+007 4.168e+012 1.000e+003 4.615e-002 1.592e-003 
1.745e-003 2.166e+007 4.140e+012 1.000e+003 4.283e-002 1.595e-003 
1.748e-003 2.162e+007 4.122e+012 1.000e+003 4.428e-002 1.598e-003 
1.750e-003 2.159e+007 4.081e+012 1.000e+003 4.722e-002 1.600e-003 
1.752e-003 2.152e+007 4.070e+012 1.000e+003 4.900e-002 1.603e-003 
1.754e-003 2.156e+007 4.074e+012 1.000e+003 4.740e-002 1.605e-003 
1.756e-003 2.164e+007 4.079e+012 1.000e+003 4.953e-002 1.607e-003 
1.759e-003 2.165e+007 4.066e+012 1.000e+003 4.523e-002 1.609e-003 
1.761e-003 2.169e+007 4.071e+012 1.000e+003 4.858e-002 1.611e-003 
1.763e-003 2.163e+007 4.081e+012 1.000e+003 4.660e-002 1.613e-003 
1.765e-003 2.165e+007 4.089e+012 1.000e+003 4.904e-002 1.615e-003 
1.768e-003 2.170e+007 4.097e+012 1.000e+003 4.812e-002 1.617e-003 
1.770e-003 2.174e+007 4.106e+012 1.000e+003 5.471e-002 1.619e-003 
1.772e-003 2.178e+007 4.116e+012 1.000e+003 5.265e-002 1.621e-003 
1.774e-003 2.156e+007 4.071e+012 1.000e+003 3.840e-002 1.625e-003 
1.777e-003 2.136e+007 4.064e+012 1.000e+003 4.493e-002 1.629e-003 
1.779e-003 2.132e+007 4.066e+012 1.000e+003 4.171e-002 1.631e-003 
1.781e-003 2.151e+007 4.063e+012 1.000e+003 3.883e-002 1.632e-003 
1.783e-003 2.177e+007 4.061e+012 1.000e+003 3.889e-002 1.632e-003 
1.785e-003 2.203e+007 4.060e+012 1.000e+003 3.890e-002 1.633e-003 
1.788e-003 2.230e+007 4.061e+012 1.000e+003 3.783e-002 1.633e-003 
1.790e-003 2.257e+007 4.062e+012 1.000e+003 3.847e-002 1.634e-003 
1.792e-003 2.284e+007 4.064e+012 1.000e+003 3.837e-002 1.634e-003 
1.794e-003 2.310e+007 4.066e+012 1.000e+003 3.829e-002 1.634e-003 
1.797e-003 2.334e+007 4.066e+012 1.000e+003 3.803e-002 1.635e-003 
1.799e-003 2.353e+007 4.071e+012 1.000e+003 3.922e-002 1.636e-003 
1.801e-003 2.370e+007 4.077e+012 1.000e+003 4.216e-002 1.637e-003 
1.803e-003 2.391e+007 4.082e+012 1.000e+003 3.907e-002 1.638e-003 
1.806e-003 2.412e+007 4.087e+012 1.000e+003 3.779e-002 1.638e-003 
1.808e-003 2.432e+007 4.086e+012 1.000e+003 3.982e-002 1.639e-003 
1.810e-003 2.446e+007 4.084e+012 1.000e+003 3.988e-002 1.641e-003 
1.812e-003 2.459e+007 4.084e+012 1.000e+003 3.904e-002 1.642e-003 
1.814e-003 2.471e+007 4.089e+012 1.000e+003 3.852e-002 1.643e-003 
1.817e-003 2.483e+007 4.094e+012 1.000e+003 3.859e-002 1.645e-003 
1.819e-003 2.497e+007 4.102e+012 1.000e+003 3.909e-002 1.646e-003 
1.821e-003 2.514e+007 4.109e+012 1.000e+003 3.807e-002 1.647e-003 
1.823e-003 2.531e+007 4.118e+012 1.000e+003 3.965e-002 1.648e-003 
1.826e-003 2.534e+007 4.103e+012 1.000e+003 3.928e-002 1.650e-003 
1.828e-003 2.540e+007 4.109e+012 1.000e+003 4.161e-002 1.652e-003 
1.830e-003 2.553e+007 4.114e+012 1.000e+003 3.850e-002 1.653e-003 
1.832e-003 2.572e+007 4.120e+012 1.000e+003 3.946e-002 1.654e-003 
1.834e-003 2.592e+007 4.125e+012 1.000e+003 4.005e-002 1.655e-003 
1.837e-003 2.613e+007 4.130e+012 1.000e+003 4.083e-002 1.656e-003 
1.839e-003 2.635e+007 4.130e+012 1.000e+003 4.136e-002 1.656e-003 
1.841e-003 2.653e+007 4.130e+012 1.000e+003 4.126e-002 1.658e-003 
1.843e-003 2.669e+007 4.136e+012 1.000e+003 4.495e-002 1.659e-003 
1.846e-003 2.687e+007 4.139e+012 1.000e+003 4.340e-002 1.660e-003 
1.848e-003 2.706e+007 4.143e+012 1.000e+003 4.272e-002 1.660e-003 
1.850e-003 2.727e+007 4.146e+012 1.000e+003 3.984e-002 1.661e-003 
1.852e-003 2.748e+007 4.151e+012 1.000e+003 3.949e-002 1.662e-003 
1.855e-003 2.768e+007 4.155e+012 1.000e+003 3.975e-002 1.663e-003 
1.857e-003 2.789e+007 4.160e+012 1.000e+003 4.030e-002 1.664e-003 
1.859e-003 2.811e+007 4.165e+012 1.000e+003 4.260e-002 1.664e-003 
1.861e-003 2.831e+007 4.173e+012 1.000e+003 4.312e-002 1.665e-003 
1.863e-003 2.847e+007 4.181e+012 1.000e+003 4.364e-002 1.666e-003 
1.866e-003 2.861e+007 4.191e+012 1.000e+003 4.342e-002 1.668e-003 
1.868e-003 2.878e+007 4.185e+012 1.000e+003 3.922e-002 1.669e-003 
1.870e-003 2.896e+007 4.174e+012 1.000e+003 3.815e-002 1.670e-003 
1.872e-003 2.910e+007 4.180e+012 1.000e+003 3.687e-002 1.671e-003 
1.875e-003 2.929e+007 4.187e+012 1.000e+003 3.836e-002 1.672e-003 
1.877e-003 2.940e+007 4.191e+012 1.000e+003 3.920e-002 1.673e-003 
1.879e-003 2.948e+007 4.207e+012 1.000e+003 3.993e-002 1.675e-003 
1.881e-003 2.956e+007 4.222e+012 1.000e+003 4.102e-002 1.677e-003 
1.884e-003 2.957e+007 4.237e+012 1.000e+003 4.210e-002 1.679e-003 
1.886e-003 2.960e+007 4.252e+012 1.000e+003 4.227e-002 1.681e-003 
1.888e-003 2.955e+007 4.254e+012 1.000e+003 4.308e-002 1.683e-003 
1.890e-003 2.936e+007 4.249e+012 1.000e+003 4.530e-002 1.687e-003 
1.892e-003 2.883e+007 4.219e+012 1.000e+003 4.910e-002 1.693e-003 
1.895e-003 2.837e+007 4.216e+012 1.000e+003 4.614e-002 1.698e-003 
1.897e-003 2.811e+007 4.211e+012 1.000e+003 4.518e-002 1.702e-003 
1.899e-003 2.802e+007 4.213e+012 1.000e+003 4.805e-002 1.705e-003 
1.901e-003 2.791e+007 4.218e+012 1.000e+003 4.588e-002 1.708e-003 
1.904e-003 2.783e+007 4.227e+012 1.000e+003 4.652e-002 1.711e-003 
1.906e-003 2.783e+007 4.237e+012 1.000e+003 5.336e-002 1.713e-003 
1.908e-003 2.791e+007 4.243e+012 1.000e+003 5.094e-002 1.715e-003 
1.910e-003 2.801e+007 4.252e+012 1.000e+003 5.110e-002 1.716e-003 
1.913e-003 2.803e+007 4.259e+012 1.000e+003 5.945e-002 1.718e-003 
1.915e-003 2.804e+007 4.227e+012 1.000e+003 6.196e-002 1.721e-003 
1.917e-003 2.815e+007 4.224e+012 1.000e+003 6.007e-002 1.722e-003 
1.919e-003 2.825e+007 4.225e+012 1.000e+003 5.823e-002 1.724e-003 
1.921e-003 2.843e+007 4.228e+012 1.000e+003 5.732e-002 1.725e-003 
1.924e-003 2.865e+007 4.232e+012 1.000e+003 5.637e-002 1.725e-003 
1.926e-003 2.888e+007 4.236e+012 1.000e+003 5.675e-002 1.726e-003 
1.928e-003 2.913e+007 4.239e+012 1.000e+003 5.711e-002 1.726e-003 
1.930e-003 2.938e+007 4.242e+012 1.000e+003 5.575e-002 1.727e-003 
1.933e-003 2.962e+007 4.245e+012 1.000e+003 5.755e-002 1.727e-003 
1.935e-003 2.988e+007 4.249e+012 1.000e+003 6.010e-002 1.728e-003 
1.937e-003 3.012e+007 4.253e+012 1.000e+003 5.810e-002 1.728e-003 
1.939e-003 3.037e+007 4.257e+012 1.000e+003 6.247e-002 1.729e-003 
1.941e-003 3.061e+007 4.261e+012 1.000e+003 6.218e-002 1.730e-003 
1.944e-003 3.084e+007 4.266e+012 1.000e+003 6.149e-002 1.730e-003 
1.946e-003 3.106e+007 4.270e+012 1.000e+003 6.226e-002 1.731e-003 
1.948e-003 3.129e+007 4.275e+012 1.000e+003 6.160e-002 1.732e-003 
1.950e-003 3.150e+007 4.280e+012 1.000e+003 6.071e-002 1.732e-003 
1.953e-003 3.171e+007 4.285e+012 1.000e+003 5.966e-002 1.733e-003 
1.955e-003 3.192e+007 4.291e+012 1.000e+003 6.162e-002 1.734e-003 
1.957e-003 3.213e+007 4.297e+012 1.000e+003 6.230e-002 1.735e-003 
1.959e-003 3.233e+007 4.304e+012 1.000e+003 6.322e-002 1.735e-003 
1.962e-003 3.253e+007 4.310e+012 1.000e+003 6.271e-002 1.736e-003 
1.964e-003 3.269e+007 4.272e+012 1.000e+003 5.069e-002 1.737e-003 
1.966e-003 3.273e+007 4.256e+012 1.000e+003 5.414e-002 1.739e-003 
1.968e-003 3.271e+007 4.256e+012 1.000e+003 5.324e-002 1.742e-003 
1.970e-003 3.281e+007 4.253e+012 1.000e+003 5.006e-002 1.743e-003 
1.973e-003 3.291e+007 4.234e+012 1.000e+003 4.500e-002 1.745e-003 
1.975e-003 3.300e+007 4.230e+012 1.000e+003 4.671e-002 1.747e-003 
1.977e-003 3.306e+007 4.233e+012 1.000e+003 4.343e-002 1.748e-003 
1.979e-003 3.311e+007 4.239e+012 1.000e+003 4.282e-002 1.750e-003 
1.982e-003 3.317e+007 4.245e+012 1.000e+003 4.414e-002 1.752e-003 
1.984e-003 3.324e+007 4.250e+012 1.000e+003 4.536e-002 1.754e-003 
1.986e-003 3.334e+007 4.258e+012 1.000e+003 4.553e-002 1.755e-003 
1.988e-003 3.341e+007 4.265e+012 1.000e+003 4.649e-002 1.757e-003 
1.991e-003 3.344e+007 4.281e+012 1.000e+003 4.315e-002 1.759e-003 
1.993e-003 3.343e+007 4.294e+012 1.000e+003 4.530e-002 1.761e-003 
1.995e-003 3.335e+007 4.311e+012 1.000e+003 4.531e-002 1.764e-003 
1.997e-003 3.313e+007 4.332e+012 1.000e+003 5.022e-002 1.768e-003 
1.999e-003 3.260e+007 4.254e+012 1.000e+003 5.378e-002 1.774e-003 
2.002e-003 3.230e+007 4.244e+012 1.000e+003 4.531e-002 1.778e-003 
2.004e-003 3.189e+007 4.227e+012 1.000e+003 5.057e-002 1.783e-003 
2.006e-003 3.119e+007 4.186e+012 1.000e+003 4.993e-002 1.790e-003 
2.008e-003 3.073e+007 4.200e+012 1.000e+003 4.770e-002 1.796e-003 
2.011e-003 3.046e+007 4.226e+012 1.000e+003 5.270e-002 1.800e-003 
2.013e-003 3.033e+007 4.244e+012 1.000e+003 5.516e-002 1.803e-003 
2.015e-003 3.029e+007 4.262e+012 1.000e+003 5.904e-002 1.805e-003 
2.017e-003 3.035e+007 4.257e+012 1.000e+003 6.164e-002 1.807e-003 
2.019e-003 3.053e+007 4.251e+012 1.000e+003 5.527e-002 1.808e-003 
2.022e-003 3.073e+007 4.251e+012 1.000e+003 5.322e-002 1.809e-003 
2.024e-003 3.092e+007 4.245e+012 1.000e+003 5.441e-002 1.810e-003 
2.026e-003 3.110e+007 4.250e+012 1.000e+003 5.560e-002 1.811e-003 
2.028e-003 3.126e+007 4.257e+012 1.000e+003 5.807e-002 1.812e-003 
2.031e-003 3.144e+007 4.262e+012 1.000e+003 5.560e-002 1.813e-003 
2.033e-003 3.156e+007 4.256e+012 1.000e+003 5.392e-002 1.814e-003 
2.035e-003 3.146e+007 4.244e+012 1.000e+003 4.983e-002 1.817e-003 
2.037e-003 3.129e+007 4.249e+012 1.000e+003 5.508e-002 1.821e-003 
2.040e-003 3.129e+007 4.251e+012 1.000e+003 4.974e-002 1.823e-003 
2.042e-003 3.130e+007 4.236e+012 1.000e+003 4.778e-002 1.825e-003 
2.044e-003 3.099e+007 4.209e+012 1.000e+003 4.605e-002 1.830e-003 
2.046e-003 3.065e+007 4.206e+012 1.000e+003 3.320e-002 1.834e-003 
2.048e-003 3.038e+007 4.226e+012 1.000e+003 3.597e-002 1.838e-003 
2.051e-003 3.021e+007 4.249e+012 1.000e+003 3.651e-002 1.842e-003 
2.053e-003 3.010e+007 4.267e+012 1.000e+003 3.829e-002 1.845e-003 
2.055e-003 2.997e+007 4.290e+012 1.000e+003 4.592e-002 1.848e-003 
2.057e-003 2.981e+007 4.320e+012 1.000e+003 5.174e-002 1.851e-003 
2.060e-003 2.964e+007 4.330e+012 1.000e+003 5.716e-002 1.854e-003 
2.062e-003 2.934e+007 4.329e+012 1.000e+003 5.235e-002 1.859e-003 
2.064e-003 2.899e+007 4.358e+012 1.000e+003 5.447e-002 1.863e-003 
2.066e-003 2.876e+007 4.375e+012 1.000e+003 5.484e-002 1.867e-003 
2.069e-003 2.856e+007 4.396e+012 1.000e+003 5.167e-002 1.871e-003 
2.071e-003 2.842e+007 4.404e+012 1.000e+003 5.555e-002 1.874e-003 
2.073e-003 2.831e+007 4.420e+012 1.000e+003 5.256e-002 1.877e-003 
2.075e-003 2.831e+007 4.414e+012 1.000e+003 5.203e-002 1.879e-003 
2.077e-003 2.812e+007 4.390e+012 1.000e+003 5.171e-002 1.883e-003 
2.080e-003 2.794e+007 4.377e+012 1.000e+003 4.927e-002 1.886e-003 
2.082e-003 2.792e+007 4.376e+012 1.000e+003 4.803e-002 1.889e-003 
2.084e-003 2.794e+007 4.387e+012 1.000e+003 5.107e-002 1.891e-003 
2.086e-003 2.791e+007 4.381e+012 1.000e+003 4.786e-002 1.893e-003 
2.089e-003 2.793e+007 4.391e+012 1.000e+003 4.959e-002 1.895e-003 
2.091e-003 2.795e+007 4.411e+012 1.000e+003 5.411e-002 1.897e-003 
2.093e-003 2.790e+007 4.365e+012 1.000e+003 6.109e-002 1.900e-003 
2.095e-003 2.772e+007 4.341e+012 1.000e+003 6.238e-002 1.903e-003 
2.098e-003 2.768e+007 4.338e+012 1.000e+003 5.799e-002 1.906e-003 
2.100e-003 2.772e+007 4.342e+012 1.000e+003 5.599e-002 1.908e-003 
2.102e-003 2.776e+007 4.350e+012 1.000e+003 5.404e-002 1.910e-003 
2.104e-003 2.781e+007 4.356e+012 1.000e+003 5.433e-002 1.912e-003 
2.106e-003 2.785e+007 4.364e+012 1.000e+003 4.945e-002 1.914e-003 
2.109e-003 2.784e+007 4.376e+012 1.000e+003 5.049e-002 1.916e-003 
2.111e-003 2.783e+007 4.383e+012 1.000e+003 5.222e-002 1.918e-003 
2.113e-003 2.778e+007 4.391e+012 1.000e+003 5.120e-002 1.921e-003 
2.115e-003 2.776e+007 4.399e+012 1.000e+003 4.720e-002 1.923e-003 
2.118e-003 2.745e+007 4.369e+012 1.000e+003 4.602e-002 1.928e-003 
2.120e-003 2.713e+007 4.376e+012 1.000e+003 4.546e-002 1.932e-003 
2.122e-003 2.683e+007 4.389e+012 1.000e+003 4.871e-002 1.936e-003 
2.124e-003 2.653e+007 4.406e+012 1.000e+003 5.100e-002 1.941e-003 
2.126e-003 2.633e+007 4.419e+012 1.000e+003 4.717e-002 1.944e-003 
2.129e-003 2.619e+007 4.439e+012 1.000e+003 4.653e-002 1.947e-003 
2.131e-003 2.610e+007 4.458e+012 1.000e+003 4.638e-002 1.950e-003 
2.133e-003 2.607e+007 4.438e+012 1.000e+003 4.675e-002 1.953e-003 
2.135e-003 2.617e+007 4.434e+012 1.000e+003 4.301e-002 1.954e-003 
2.138e-003 2.624e+007 4.442e+012 1.000e+003 4.762e-002 1.956e-003 
2.140e-003 2.625e+007 4.458e+012 1.000e+003 5.206e-002 1.958e-003 
2.142e-003 2.624e+007 4.475e+012 1.000e+003 5.236e-002 1.960e-003 
2.144e-003 2.615e+007 4.476e+012 1.000e+003 4.889e-002 1.963e-003 
2.147e-003 2.610e+007 4.488e+012 1.000e+003 4.716e-002 1.966e-003 
2.149e-003 2.617e+007 4.500e+012 1.000e+003 4.956e-002 1.968e-003 
2.151e-003 2.626e+007 4.510e+012 1.000e+003 5.077e-002 1.969e-003 
2.153e-003 2.639e+007 4.520e+012 1.000e+003 4.880e-002 1.971e-003 
2.155e-003 2.652e+007 4.530e+012 1.000e+003 5.186e-002 1.972e-003 
2.158e-003 2.665e+007 4.540e+012 1.000e+003 5.095e-002 1.973e-003 
2.160e-003 2.673e+007 4.552e+012 1.000e+003 5.275e-002 1.975e-003 
2.162e-003 2.663e+007 4.535e+012 1.000e+003 5.829e-002 1.978e-003 
2.164e-003 2.640e+007 4.542e+012 1.000e+003 5.144e-002 1.982e-003 
2.167e-003 2.613e+007 4.507e+012 1.000e+003 5.507e-002 1.986e-003 
2.169e-003 2.591e+007 4.497e+012 1.000e+003 4.961e-002 1.989e-003 
2.171e-003 2.594e+007 4.492e+012 1.000e+003 5.399e-002 1.991e-003 
2.173e-003 2.595e+007 4.490e+012 1.000e+003 5.225e-002 1.994e-003 
2.176e-003 2.596e+007 4.491e+012 1.000e+003 5.335e-002 1.996e-003 
2.178e-003 2.571e+007 4.467e+012 1.000e+003 4.836e-002 2.000e-003 
2.180e-003 2.547e+007 4.485e+012 1.000e+003 4.628e-002 2.004e-003 
2.182e-003 2.509e+007 4.454e+012 1.000e+003 4.514e-002 2.009e-003 
2.184e-003 2.478e+007 4.448e+012 1.000e+003 4.852e-002 2.013e-003 
2.187e-003 2.453e+007 4.434e+012 1.000e+003 4.917e-002 2.017e-003 
2.189e-003 2.428e+007 4.380e+012 1.000e+003 3.672e-002 2.021e-003 
2.191e-003 2.428e+007 4.371e+012 1.000e+003 3.500e-002 2.023e-003 
2.193e-003 2.444e+007 4.373e+012 1.000e+003 3.468e-002 2.024e-003 
2.196e-003 2.466e+007 4.375e+012 1.000e+003 3.472e-002 2.025e-003 
2.198e-003 2.492e+007 4.376e+012 1.000e+003 3.437e-002 2.025e-003 
2.200e-003 2.518e+007 4.378e+012 1.000e+003 3.287e-002 2.026e-003 
2.202e-003 2.541e+007 4.382e+012 1.000e+003 3.644e-002 2.026e-003 
2.205e-003 2.564e+007 4.386e+012 1.000e+003 3.382e-002 2.027e-003 
2.207e-003 2.589e+007 4.390e+012 1.000e+003 3.548e-002 2.028e-003 
2.209e-003 2.613e+007 4.394e+012 1.000e+003 3.394e-002 2.028e-003 
2.211e-003 2.636e+007 4.398e+012 1.000e+003 3.422e-002 2.029e-003 
2.213e-003 2.660e+007 4.402e+012 1.000e+003 3.618e-002 2.029e-003 
2.216e-003 2.684e+007 4.406e+012 1.000e+003 3.574e-002 2.030e-003 
2.218e-003 2.703e+007 4.403e+012 1.000e+003 3.441e-002 2.031e-003 
2.220e-003 2.705e+007 4.370e+012 1.000e+003 3.584e-002 2.033e-003 
2.222e-003 2.691e+007 4.369e+012 1.000e+003 3.458e-002 2.036e-003 
2.225e-003 2.674e+007 4.380e+012 1.000e+003 3.462e-002 2.039e-003 
2.227e-003 2.674e+007 4.366e+012 1.000e+003 3.422e-002 2.042e-003 
2.229e-003 2.682e+007 4.373e+012 1.000e+003 3.713e-002 2.043e-003 
2.231e-003 2.687e+007 4.383e+012 1.000e+003 3.423e-002 2.045e-003 
2.233e-003 2.692e+007 4.392e+012 1.000e+003 3.392e-002 2.047e-003 
2.236e-003 2.707e+007 4.396e+012 1.000e+003 3.386e-002 2.048e-003 
2.238e-003 2.726e+007 4.400e+012 1.000e+003 3.329e-002 2.049e-003 
2.240e-003 2.742e+007 4.402e+012 1.000e+003 3.201e-002 2.050e-003 
2.242e-003 2.757e+007 4.409e+012 1.000e+003 3.161e-002 2.052e-003 
2.245e-003 2.774e+007 4.416e+012 1.000e+003 3.335e-002 2.053e-003 
2.247e-003 2.793e+007 4.422e+012 1.000e+003 3.394e-002 2.054e-003 
2.249e-003 2.812e+007 4.428e+012 1.000e+003 3.327e-002 2.054e-003 
2.251e-003 2.831e+007 4.434e+012 1.000e+003 3.426e-002 2.055e-003 
2.254e-003 2.847e+007 4.391e+012 1.000e+003 3.397e-002 2.056e-003 
2.256e-003 2.867e+007 4.363e+012 1.000e+003 3.418e-002 2.057e-003 
2.258e-003 2.886e+007 4.371e+012 1.000e+003 3.450e-002 2.058e-003 
2.260e-003 2.905e+007 4.379e+012 1.000e+003 3.477e-002 2.059e-003 
2.262e-003 2.926e+007 4.379e+012 1.000e+003 3.374e-002 2.060e-003 
2.265e-003 2.944e+007 4.386e+012 1.000e+003 3.469e-002 2.061e-003 
2.267e-003 2.956e+007 4.369e+012 1.000e+003 3.423e-002 2.062e-003 
2.269e-003 2.971e+007 4.368e+012 1.000e+003 3.184e-002 2.063e-003 
2.271e-003 2.990e+007 4.371e+012 1.000e+003 3.450e-002 2.064e-003 
2.274e-003 3.011e+007 4.374e+012 1.000e+003 3.139e-002 2.065e-003 
2.276e-003 3.033e+007 4.379e+012 1.000e+003 3.197e-002 2.066e-003 
2.278e-003 3.055e+007 4.384e+012 1.000e+003 3.123e-002 2.067e-003 
2.280e-003 3.077e+007 4.390e+012 1.000e+003 3.281e-002 2.067e-003 
2.283e-003 3.103e+007 4.375e+012 1.000e+003 3.276e-002 2.068e-003 
2.285e-003 3.114e+007 4.361e+012 1.000e+003 3.608e-002 2.069e-003 
2.287e-003 3.117e+007 4.366e+012 1.000e+003 3.555e-002 2.071e-003 
2.289e-003 3.106e+007 4.379e+012 1.000e+003 3.548e-002 2.074e-003 
2.291e-003 3.087e+007 4.399e+012 1.000e+003 3.785e-002 2.078e-003 
2.294e-003 3.068e+007 4.421e+012 1.000e+003 3.556e-002 2.081e-003 
2.296e-003 3.043e+007 4.451e+012 1.000e+003 3.801e-002 2.085e-003 
2.298e-003 3.027e+007 4.393e+012 1.000e+003 3.678e-002 2.089e-003 
2.300e-003 3.026e+007 4.390e+012 1.000e+003 3.604e-002 2.091e-003 
2.303e-003 3.028e+007 4.349e+012 1.000e+003 2.871e-002 2.093e-003 
2.305e-003 3.024e+007 4.363e+012 1.000e+003 2.642e-002 2.096e-003 
2.307e-003 3.014e+007 4.384e+012 1.000e+003 2.632e-002 2.098e-003 
2.309e-003 2.998e+007 4.402e+012 1.000e+003 2.623e-002 2.102e-003 
2.311e-003 2.963e+007 4.425e+012 1.000e+003 2.616e-002 2.106e-003 
2.314e-003 2.910e+007 4.378e+012 1.000e+003 4.016e-002 2.112e-003 
2.316e-003 2.873e+007 4.306e+012 1.000e+003 2.894e-002 2.117e-003 
2.318e-003 2.841e+007 4.289e+012 1.000e+003 2.678e-002 2.122e-003 
2.320e-003 2.818e+007 4.285e+012 1.000e+003 2.757e-002 2.125e-003 
2.323e-003 2.788e+007 4.282e+012 1.000e+003 3.047e-002 2.130e-003 
2.325e-003 2.734e+007 4.223e+012 1.000e+003 3.407e-002 2.136e-003 
2.327e-003 2.712e+007 4.211e+012 1.000e+003 3.768e-002 2.139e-003 
2.329e-003 2.702e+007 4.228e+012 1.000e+003 4.791e-002 2.142e-003 
2.332e-003 2.688e+007 4.160e+012 1.000e+003 4.792e-002 2.145e-003 
2.334e-003 2.672e+007 4.149e+012 1.000e+003 4.972e-002 2.149e-003 
2.336e-003 2.656e+007 4.143e+012 1.000e+003 5.202e-002 2.152e-003 
2.338e-003 2.640e+007 4.137e+012 1.000e+003 5.375e-002 2.155e-003 
2.340e-003 2.621e+007 4.128e+012 1.000e+003 5.418e-002 2.159e-003 
2.343e-003 2.612e+007 4.114e+012 1.000e+003 6.435e-002 2.162e-003 
2.345e-003 2.612e+007 4.091e+012 1.000e+003 6.177e-002 2.164e-003 
2.347e-003 2.614e+007 4.070e+012 1.000e+003 5.096e-002 2.166e-003 
2.349e-003 2.626e+007 4.074e+012 1.000e+003 5.283e-002 2.168e-003 
2.352e-003 2.641e+007 4.056e+012 1.000e+003 4.053e-002 2.169e-003 
2.354e-003 2.659e+007 4.062e+012 1.000e+003 3.972e-002 2.170e-003 
2.356e-003 2.678e+007 4.069e+012 1.000e+003 3.999e-002 2.171e-003 
2.358e-003 2.696e+007 4.077e+012 1.000e+003 4.013e-002 2.172e-003 
2.361e-003 2.715e+007 4.084e+012 1.000e+003 4.061e-002 2.173e-003 
2.363e-003 2.734e+007 4.091e+012 1.000e+003 4.056e-002 2.173e-003 
2.365e-003 2.746e+007 4.082e+012 1.000e+003 4.247e-002 2.175e-003 
2.367e-003 2.760e+007 4.083e+012 1.000e+003 4.301e-002 2.176e-003 
2.369e-003 2.768e+007 4.084e+012 1.000e+003 4.461e-002 2.178e-003 
2.372e-003 2.771e+007 4.085e+012 1.000e+003 4.664e-002 2.180e-003 
2.374e-003 2.765e+007 4.094e+012 1.000e+003 4.608e-002 2.182e-003 
2.376e-003 2.767e+007 4.103e+012 1.000e+003 4.634e-002 2.185e-003 
2.378e-003 2.772e+007 4.113e+012 1.000e+003 4.674e-002 2.186e-003 
2.381e-003 2.781e+007 4.103e+012 1.000e+003 4.701e-002 2.188e-003 
2.383e-003 2.785e+007 4.108e+012 1.000e+003 4.805e-002 2.190e-003 
2.385e-003 2.793e+007 4.117e+012 1.000e+003 4.779e-002 2.192e-003 
2.387e-003 2.801e+007 4.127e+012 1.000e+003 4.837e-002 2.193e-003 
2.390e-003 2.811e+007 4.137e+012 1.000e+003 4.889e-002 2.195e-003 
2.392e-003 2.825e+007 4.134e+012 1.000e+003 5.154e-002 2.196e-003 
2.394e-003 2.842e+007 4.140e+012 1.000e+003 5.009e-002 2.197e-003 
2.396e-003 2.861e+007 4.147e+012 1.000e+003 5.150e-002 2.198e-003 
2.398e-003 2.882e+007 4.153e+012 1.000e+003 5.163e-002 2.199e-003 
2.401e-003 2.901e+007 4.160e+012 1.000e+003 5.174e-002 2.200e-003 
2.403e-003 2.920e+007 4.169e+012 1.000e+003 5.258e-002 2.201e-003 
2.405e-003 2.938e+007 4.178e+012 1.000e+003 5.405e-002 2.202e-003 
2.407e-003 2.941e+007 4.176e+012 1.000e+003 5.659e-002 2.204e-003 
2.410e-003 2.942e+007 4.195e+012 1.000e+003 6.184e-002 2.206e-003 
2.412e-003 2.947e+007 4.215e+012 1.000e+003 6.865e-002 2.208e-003 
2.414e-003 2.950e+007 4.238e+012 1.000e+003 7.386e-002 2.210e-003 
2.416e-003 2.943e+007 4.255e+012 1.000e+003 8.255e-002 2.213e-003 
2.418e-003 2.936e+007 4.279e+012 1.000e+003 8.471e-002 2.215e-003 
2.421e-003 2.931e+007 4.306e+012 1.000e+003 9.421e-002 2.218e-003 
2.423e-003 2.930e+007 4.329e+012 1.000e+003 9.829e-002 2.220e-003 
2.425e-003 2.928e+007 4.301e+012 1.000e+003 7.524e-002 2.222e-003 
2.427e-003 2.921e+007 4.288e+012 1.000e+003 6.383e-002 2.225e-003 
2.430e-003 2.901e+007 4.308e+012 1.000e+003 6.715e-002 2.229e-003 
2.432e-003 2.883e+007 4.333e+012 1.000e+003 7.269e-002 2.232e-003 
2.434e-003 2.870e+007 4.358e+012 1.000e+003 7.445e-002 2.235e-003 
2.436e-003 2.872e+007 4.380e+012 1.000e+003 7.655e-002 2.237e-003 
2.439e-003 2.876e+007 4.391e+012 1.000e+003 8.293e-002 2.239e-003 
2.441e-003 2.865e+007 4.368e+012 1.000e+003 9.631e-002 2.242e-003 
2.443e-003 2.853e+007 4.389e+012 1.000e+003 1.103e-001 2.245e-003 
2.445e-003 2.851e+007 4.409e+012 1.000e+003 1.215e-001 2.248e-003 
2.447e-003 2.863e+007 4.417e+012 1.000e+003 1.262e-001 2.249e-003 
2.450e-003 2.877e+007 4.420e+012 1.000e+003 1.262e-001 2.251e-003 
2.452e-003 2.891e+007 4.426e+012 1.000e+003 1.258e-001 2.252e-003 
2.454e-003 2.905e+007 4.432e+012 1.000e+003 1.281e-001 2.253e-003 
2.456e-003 2.925e+007 4.435e+012 1.000e+003 1.259e-001 2.254e-003 
2.459e-003 2.945e+007 4.437e+012 1.000e+003 1.223e-001 2.255e-003 
2.461e-003 2.957e+007 4.441e+012 1.000e+003 1.263e-001 2.256e-003 
2.463e-003 2.970e+007 4.433e+012 1.000e+003 1.244e-001 2.257e-003 
2.465e-003 2.969e+007 4.417e+012 1.000e+003 1.264e-001 2.260e-003 
2.468e-003 2.975e+007 4.419e+012 1.000e+003 1.260e-001 2.262e-003 
2.470e-003 2.980e+007 4.426e+012 1.000e+003 1.261e-001 2.263e-003 
2.472e-003 2.987e+007 4.430e+012 1.000e+003 1.243e-001 2.265e-003 
2.474e-003 2.991e+007 4.421e+012 1.000e+003 1.148e-001 2.267e-003 
2.476e-003 2.990e+007 4.412e+012 1.000e+003 1.066e-001 2.269e-003 
2.479e-003 2.976e+007 4.413e+012 1.000e+003 1.130e-001 2.273e-003 
2.481e-003 2.949e+007 4.414e+012 1.000e+003 1.103e-001 2.277e-003 
2.483e-003 2.919e+007 4.422e+012 1.000e+003 1.025e-001 2.281e-003 
2.485e-003 2.893e+007 4.415e+012 1.000e+003 9.516e-002 2.285e-003 
2.488e-003 2.859e+007 4.391e+012 1.000e+003 8.049e-002 2.290e-003 
2.490e-003 2.823e+007 4.412e+012 1.000e+003 7.849e-002 2.294e-003 
2.492e-003 2.766e+007 4.438e+012 1.000e+003 8.019e-002 2.301e-003 
2.494e-003 2.700e+007 4.393e+012 1.000e+003 1.045e-001 2.307e-003 
2.497e-003 2.676e+007 4.400e+012 1.000e+003 1.044e-001 2.311e-003 
2.499e-003 2.670e+007 4.416e+012 1.000e+003 1.069e-001 2.314e-003 
2.501e-003 2.676e+007 4.404e+012 1.000e+003 1.036e-001 2.316e-003 
2.503e-003 2.689e+007 4.401e+012 1.000e+003 1.051e-001 2.317e-003 
2.505e-003 2.703e+007 4.387e+012 1.000e+003 1.071e-001 2.318e-003 
2.508e-003 2.721e+007 4.381e+012 1.000e+003 1.024e-001 2.319e-003 
2.510e-003 2.737e+007 4.382e+012 1.000e+003 1.022e-001 2.320e-003 
2.512e-003 2.748e+007 4.383e+012 1.000e+003 1.021e-001 2.322e-003 
2.514e-003 2.755e+007 4.386e+012 1.000e+003 1.027e-001 2.324e-003 
2.517e-003 2.757e+007 4.394e+012 1.000e+003 1.004e-001 2.326e-003 
2.519e-003 2.748e+007 4.412e+012 1.000e+003 1.104e-001 2.329e-003 
2.521e-003 2.741e+007 4.422e+012 1.000e+003 1.125e-001 2.331e-003 
2.523e-003 2.732e+007 4.433e+012 1.000e+003 1.130e-001 2.334e-003 
2.525e-003 2.708e+007 4.435e+012 1.000e+003 1.109e-001 2.338e-003 
2.528e-003 2.698e+007 4.444e+012 1.000e+003 1.096e-001 2.341e-003 
2.530e-003 2.693e+007 4.463e+012 1.000e+003 1.123e-001 2.343e-003 
2.532e-003 2.701e+007 4.472e+012 1.000e+003 1.156e-001 2.345e-003 
2.534e-003 2.715e+007 4.477e+012 1.000e+003 1.133e-001 2.346e-003 
2.537e-003 2.732e+007 4.481e+012 1.000e+003 1.174e-001 2.347e-003 
2.539e-003 2.749e+007 4.485e+012 1.000e+003 1.154e-001 2.349e-003 
2.541e-003 2.758e+007 4.453e+012 1.000e+003 1.108e-001 2.350e-003 
2.543e-003 2.752e+007 4.341e+012 1.000e+003 9.292e-002 2.353e-003 
2.546e-003 2.762e+007 4.271e+012 1.000e+003 6.162e-002 2.354e-003 
2.548e-003 2.774e+007 4.270e+012 1.000e+003 5.974e-002 2.356e-003 
2.550e-003 2.785e+007 4.258e+012 1.000e+003 5.836e-002 2.357e-003 
2.552e-003 2.792e+007 4.236e+012 1.000e+003 5.487e-002 2.359e-003 
2.554e-003 2.781e+007 4.227e+012 1.000e+003 4.965e-002 2.362e-003 
2.557e-003 2.772e+007 4.224e+012 1.000e+003 4.453e-002 2.365e-003 
2.559e-003 2.758e+007 4.240e+012 1.000e+003 4.159e-002 2.368e-003 
2.561e-003 2.736e+007 4.251e+012 1.000e+003 7.118e-002 2.372e-003 
2.563e-003 2.711e+007 4.274e+012 1.000e+003 8.318e-002 2.376e-003 
2.566e-003 2.696e+007 4.304e+012 1.000e+003 9.573e-002 2.379e-003 
2.568e-003 2.687e+007 4.213e+012 1.000e+003 7.103e-002 2.382e-003 
2.570e-003 2.680e+007 4.228e+012 1.000e+003 7.761e-002 2.384e-003 
2.572e-003 2.668e+007 4.241e+012 1.000e+003 8.173e-002 2.388e-003 
2.575e-003 2.670e+007 4.247e+012 1.000e+003 8.199e-002 2.390e-003 
2.577e-003 2.679e+007 4.251e+012 1.000e+003 8.010e-002 2.391e-003 
2.579e-003 2.689e+007 4.252e+012 1.000e+003 8.070e-002 2.393e-003 
2.581e-003 2.698e+007 4.255e+012 1.000e+003 7.038e-002 2.394e-003 
2.583e-003 2.718e+007 4.252e+012 1.000e+003 7.192e-002 2.395e-003 
2.586e-003 2.740e+007 4.243e+012 1.000e+003 6.553e-002 2.396e-003 
2.588e-003 2.761e+007 4.237e+012 1.000e+003 6.360e-002 2.397e-003 
2.590e-003 2.783e+007 4.231e+012 1.000e+003 5.959e-002 2.397e-003 
2.592e-003 2.804e+007 4.226e+012 1.000e+003 5.650e-002 2.398e-003 
2.595e-003 2.823e+007 4.223e+012 1.000e+003 5.302e-002 2.399e-003 
2.597e-003 2.838e+007 4.220e+012 1.000e+003 4.999e-002 2.400e-003 
2.599e-003 2.851e+007 4.219e+012 1.000e+003 4.757e-002 2.402e-003 
2.601e-003 2.861e+007 4.216e+012 1.000e+003 4.570e-002 2.403e-003 
2.604e-003 2.845e+007 4.191e+012 1.000e+003 4.026e-002 2.407e-003 
2.606e-003 2.829e+007 4.205e+012 1.000e+003 4.665e-002 2.410e-003 
2.608e-003 2.808e+007 4.220e+012 1.000e+003 4.958e-002 2.414e-003 
2.610e-003 2.793e+007 4.237e+012 1.000e+003 5.402e-002 2.417e-003 
2.612e-003 2.767e+007 4.220e+012 1.000e+003 5.431e-002 2.421e-003 
2.615e-003 2.732e+007 4.225e+012 1.000e+003 5.132e-002 2.425e-003 
2.617e-003 2.699e+007 4.250e+012 1.000e+003 6.435e-002 2.430e-003 
2.619e-003 2.689e+007 4.261e+012 1.000e+003 7.399e-002 2.433e-003 
2.621e-003 2.677e+007 4.266e+012 1.000e+003 7.038e-002 2.436e-003 
2.624e-003 2.680e+007 4.275e+012 1.000e+003 7.301e-002 2.438e-003 
2.626e-003 2.685e+007 4.269e+012 1.000e+003 6.925e-002 2.440e-003 
2.628e-003 2.696e+007 4.228e+012 1.000e+003 5.819e-002 2.441e-003 
2.630e-003 2.691e+007 4.197e+012 1.000e+003 5.343e-002 2.444e-003 
2.632e-003 2.683e+007 4.186e+012 1.000e+003 5.557e-002 2.447e-003 
2.635e-003 2.668e+007 4.196e+012 1.000e+003 5.615e-002 2.450e-003 
2.637e-003 2.656e+007 4.208e+012 1.000e+003 5.423e-002 2.453e-003 
2.639e-003 2.660e+007 4.219e+012 1.000e+003 5.932e-002 2.455e-003 
2.641e-003 2.662e+007 4.221e+012 1.000e+003 6.024e-002 2.457e-003 
2.644e-003 2.662e+007 4.243e+012 1.000e+003 6.971e-002 2.459e-003 
2.646e-003 2.665e+007 4.218e+012 1.000e+003 6.309e-002 2.461e-003 
2.648e-003 2.677e+007 4.228e+012 1.000e+003 6.455e-002 2.463e-003 
2.650e-003 2.694e+007 4.215e+012 1.000e+003 5.864e-002 2.464e-003 
2.653e-003 2.710e+007 4.224e+012 1.000e+003 5.857e-002 2.465e-003 
2.655e-003 2.727e+007 4.233e+012 1.000e+003 6.122e-002 2.466e-003 
2.657e-003 2.749e+007 4.239e+012 1.000e+003 5.995e-002 2.467e-003 
2.659e-003 2.773e+007 4.244e+012 1.000e+003 6.231e-002 2.467e-003 
2.661e-003 2.800e+007 4.248e+012 1.000e+003 6.356e-002 2.468e-003 
2.664e-003 2.827e+007 4.247e+012 1.000e+003 6.216e-002 2.468e-003 
2.666e-003 2.855e+007 4.247e+012 1.000e+003 6.129e-002 2.468e-003 
2.668e-003 2.878e+007 4.247e+012 1.000e+003 6.536e-002 2.469e-003 
2.670e-003 2.899e+007 4.249e+012 1.000e+003 6.303e-002 2.470e-003 
2.673e-003 2.917e+007 4.248e+012 1.000e+003 6.558e-002 2.471e-003 
2.675e-003 2.936e+007 4.246e+012 1.000e+003 6.503e-002 2.472e-003 
2.677e-003 2.948e+007 4.228e+012 1.000e+003 6.175e-002 2.473e-003 
2.679e-003 2.959e+007 4.212e+012 1.000e+003 6.097e-002 2.474e-003 
2.682e-003 2.965e+007 4.198e+012 1.000e+003 5.844e-002 2.476e-003 
2.684e-003 2.965e+007 4.186e+012 1.000e+003 5.111e-002 2.478e-003 
2.686e-003 2.976e+007 4.189e+012 1.000e+003 4.671e-002 2.480e-003 
2.688e-003 2.983e+007 4.202e+012 1.000e+003 4.685e-002 2.482e-003 
2.690e-003 2.992e+007 4.213e+012 1.000e+003 5.102e-002 2.483e-003 
2.693e-003 3.001e+007 4.222e+012 1.000e+003 5.268e-002 2.485e-003 
2.695e-003 3.012e+007 4.231e+012 1.000e+003 5.582e-002 2.486e-003 
2.697e-003 3.025e+007 4.240e+012 1.000e+003 5.530e-002 2.488e-003 
2.699e-003 3.041e+007 4.249e+012 1.000e+003 5.738e-002 2.489e-003 
2.702e-003 3.055e+007 4.258e+012 1.000e+003 5.995e-002 2.490e-003 
2.704e-003 3.068e+007 4.269e+012 1.000e+003 5.991e-002 2.491e-003 
2.706e-003 3.081e+007 4.279e+012 1.000e+003 6.081e-002 2.493e-003 
2.708e-003 3.093e+007 4.291e+012 1.000e+003 5.963e-002 2.494e-003 
2.710e-003 3.092e+007 4.308e+012 1.000e+003 6.728e-002 2.496e-003 
2.713e-003 3.049e+007 4.291e+012 1.000e+003 7.374e-002 2.502e-003 
2.715e-003 3.018e+007 4.296e+012 1.000e+003 7.831e-002 2.506e-003 
2.717e-003 2.993e+007 4.313e+012 1.000e+003 8.254e-002 2.510e-003 
2.719e-003 2.982e+007 4.333e+012 1.000e+003 9.093e-002 2.513e-003 
2.722e-003 2.973e+007 4.355e+012 1.000e+003 9.335e-002 2.516e-003 
2.724e-003 2.956e+007 4.380e+012 1.000e+003 1.022e-001 2.519e-003 
2.726e-003 2.942e+007 4.398e+012 1.000e+003 1.010e-001 2.522e-003 
2.728e-003 2.920e+007 4.418e+012 1.000e+003 1.112e-001 2.526e-003 
2.731e-003 2.921e+007 4.425e+012 1.000e+003 1.114e-001 2.528e-003 
2.733e-003 2.935e+007 4.425e+012 1.000e+003 1.070e-001 2.530e-003 
2.735e-003 2.942e+007 4.428e+012 1.000e+003 1.067e-001 2.531e-003 
2.737e-003 2.943e+007 4.413e+012 1.000e+003 9.835e-002 2.533e-003 
2.739e-003 2.923e+007 4.375e+012 1.000e+003 9.937e-002 2.537e-003 
2.742e-003 2.909e+007 4.371e+012 1.000e+003 9.590e-002 2.540e-003 
2.744e-003 2.911e+007 4.372e+012 1.000e+003 9.897e-002 2.542e-003 
2.746e-003 2.927e+007 4.377e+012 1.000e+003 9.720e-002 2.543e-003 
2.748e-003 2.951e+007 4.375e+012 1.000e+003 9.491e-002 2.544e-003 
2.751e-003 2.975e+007 4.378e+012 1.000e+003 9.603e-002 2.545e-003 
2.753e-003 2.993e+007 4.372e+012 1.000e+003 1.017e-001 2.546e-003 
2.755e-003 3.017e+007 4.362e+012 1.000e+003 9.630e-002 2.546e-003 
2.757e-003 3.041e+007 4.358e+012 1.000e+003 8.963e-002 2.547e-003 
2.760e-003 3.065e+007 4.356e+012 1.000e+003 8.812e-002 2.547e-003 
2.762e-003 3.090e+007 4.354e+012 1.000e+003 8.658e-002 2.548e-003 
2.764e-003 3.113e+007 4.356e+012 1.000e+003 8.383e-002 2.548e-003 
2.766e-003 3.143e+007 4.356e+012 1.000e+003 8.577e-002 2.549e-003 
2.768e-003 3.173e+007 4.357e+012 1.000e+003 8.492e-002 2.549e-003 
2.771e-003 3.202e+007 4.360e+012 1.000e+003 8.220e-002 2.549e-003 
2.773e-003 3.231e+007 4.363e+012 1.000e+003 8.590e-002 2.549e-003 
2.775e-003 3.258e+007 4.367e+012 1.000e+003 8.867e-002 2.550e-003 
2.777e-003 3.286e+007 4.371e+012 1.000e+003 8.781e-002 2.550e-003 
2.780e-003 3.313e+007 4.375e+012 1.000e+003 8.821e-002 2.550e-003 
2.782e-003 3.340e+007 4.380e+012 1.000e+003 9.046e-002 2.551e-003 
2.784e-003 3.367e+007 4.384e+012 1.000e+003 8.806e-002 2.551e-003 
2.786e-003 3.377e+007 4.367e+012 1.000e+003 8.733e-002 2.552e-003 
2.789e-003 3.391e+007 4.368e+012 1.000e+003 9.047e-002 2.554e-003 
2.791e-003 3.408e+007 4.370e+012 1.000e+003 9.026e-002 2.555e-003 
2.793e-003 3.426e+007 4.373e+012 1.000e+003 8.127e-002 2.556e-003 
2.795e-003 3.445e+007 4.376e+012 1.000e+003 8.709e-002 2.557e-003 
2.797e-003 3.444e+007 4.371e+012 1.000e+003 9.062e-002 2.559e-003 
2.800e-003 3.433e+007 4.369e+012 1.000e+003 8.543e-002 2.562e-003 
2.802e-003 3.427e+007 4.355e+012 1.000e+003 8.119e-002 2.565e-003 
2.804e-003 3.429e+007 4.358e+012 1.000e+003 7.978e-002 2.567e-003 
2.806e-003 3.439e+007 4.361e+012 1.000e+003 7.724e-002 2.568e-003 
2.809e-003 3.443e+007 4.360e+012 1.000e+003 7.432e-002 2.570e-003 
2.811e-003 3.437e+007 4.371e+012 1.000e+003 8.431e-002 2.573e-003 
2.813e-003 3.434e+007 4.347e+012 1.000e+003 6.936e-002 2.575e-003 
2.815e-003 3.434e+007 4.353e+012 1.000e+003 7.426e-002 2.577e-003 
2.817e-003 3.437e+007 4.347e+012 1.000e+003 7.626e-002 2.580e-003 
2.820e-003 3.433e+007 4.348e+012 1.000e+003 8.643e-002 2.582e-003 
2.822e-003 3.421e+007 4.359e+012 1.000e+003 8.707e-002 2.585e-003 
2.824e-003 3.398e+007 4.362e+012 1.000e+003 8.415e-002 2.589e-003 
2.826e-003 3.360e+007 4.344e+012 1.000e+003 8.382e-002 2.594e-003 
2.829e-003 3.303e+007 4.387e+012 1.000e+003 9.158e-002 2.600e-003 
2.831e-003 3.235e+007 4.412e+012 1.000e+003 1.031e-001 2.607e-003 
2.833e-003 3.175e+007 4.398e+012 1.000e+003 9.623e-002 2.613e-003 
2.835e-003 3.106e+007 4.397e+012 1.000e+003 1.080e-001 2.620e-003 
2.838e-003 3.032e+007 4.362e+012 1.000e+003 1.198e-001 2.628e-003 
2.840e-003 2.989e+007 4.353e+012 1.000e+003 1.212e-001 2.633e-003 
2.842e-003 2.947e+007 4.320e+012 1.000e+003 1.183e-001 2.638e-003 
2.844e-003 2.936e+007 4.317e+012 1.000e+003 1.080e-001 2.641e-003 
2.846e-003 2.932e+007 4.303e+012 1.000e+003 1.047e-001 2.643e-003 
2.849e-003 2.913e+007 4.287e+012 1.000e+003 9.824e-002 2.647e-003 
2.851e-003 2.903e+007 4.279e+012 1.000e+003 8.477e-002 2.650e-003 
2.853e-003 2.895e+007 4.265e+012 1.000e+003 8.184e-002 2.653e-003 
2.855e-003 2.897e+007 4.265e+012 1.000e+003 7.919e-002 2.655e-003 
2.858e-003 2.875e+007 4.269e+012 1.000e+003 8.642e-002 2.658e-003 
2.860e-003 2.860e+007 4.277e+012 1.000e+003 9.056e-002 2.662e-003 
2.862e-003 2.845e+007 4.258e+012 1.000e+003 9.118e-002 2.665e-003 
2.864e-003 2.834e+007 4.253e+012 1.000e+003 8.708e-002 2.668e-003 
2.867e-003 2.826e+007 4.258e+012 1.000e+003 9.723e-002 2.671e-003 
2.869e-003 2.805e+007 4.234e+012 1.000e+003 9.360e-002 2.674e-003 
2.871e-003 2.792e+007 4.226e+012 1.000e+003 9.338e-002 2.678e-003 
2.873e-003 2.784e+007 4.232e+012 1.000e+003 9.752e-002 2.680e-003 
2.875e-003 2.776e+007 4.234e+012 1.000e+003 9.978e-002 2.683e-003 
2.878e-003 2.767e+007 4.222e+012 1.000e+003 7.925e-002 2.686e-003 
2.880e-003 2.756e+007 4.218e+012 1.000e+003 7.947e-002 2.689e-003 
2.882e-003 2.744e+007 4.233e+012 1.000e+003 7.994e-002 2.692e-003 
2.884e-003 2.733e+007 4.248e+012 1.000e+003 8.253e-002 2.695e-003 
2.887e-003 2.717e+007 4.266e+012 1.000e+003 8.609e-002 2.698e-003 
2.889e-003 2.699e+007 4.290e+012 1.000e+003 9.116e-002 2.702e-003 
2.891e-003 2.696e+007 4.306e+012 1.000e+003 8.955e-002 2.704e-003 
2.893e-003 2.698e+007 4.314e+012 1.000e+003 8.836e-002 2.706e-003 
2.896e-003 2.698e+007 4.321e+012 1.000e+003 1.120e-001 2.709e-003 
2.898e-003 2.688e+007 4.299e+012 1.000e+003 1.104e-001 2.712e-003 
2.900e-003 2.690e+007 4.287e+012 1.000e+003 1.058e-001 2.714e-003 
2.902e-003 2.697e+007 4.282e+012 1.000e+003 1.053e-001 2.715e-003 
2.904e-003 2.708e+007 4.281e+012 1.000e+003 1.016e-001 2.717e-003 
2.907e-003 2.718e+007 4.264e+012 1.000e+003 1.019e-001 2.718e-003 
2.909e-003 2.739e+007 4.258e+012 1.000e+003 1.041e-001 2.719e-003 
2.911e-003 2.763e+007 4.257e+012 1.000e+003 1.018e-001 2.720e-003 
2.913e-003 2.789e+007 4.257e+012 1.000e+003 1.014e-001 2.720e-003 
2.916e-003 2.814e+007 4.256e+012 1.000e+003 1.025e-001 2.721e-003 
2.918e-003 2.838e+007 4.255e+012 1.000e+003 9.915e-002 2.721e-003 
2.920e-003 2.854e+007 4.239e+012 1.000e+003 9.349e-002 2.722e-003 
2.922e-003 2.870e+007 4.224e+012 1.000e+003 8.645e-002 2.723e-003 
2.924e-003 2.887e+007 4.213e+012 1.000e+003 8.456e-002 2.725e-003 
2.927e-003 2.893e+007 4.209e+012 1.000e+003 8.369e-002 2.726e-003 
2.929e-003 2.906e+007 4.206e+012 1.000e+003 8.660e-002 2.728e-003 
2.931e-003 2.921e+007 4.205e+012 1.000e+003 8.680e-002 2.729e-003 
2.933e-003 2.933e+007 4.205e+012 1.000e+003 8.512e-002 2.730e-003 
2.936e-003 2.945e+007 4.202e+012 1.000e+003 8.700e-002 2.732e-003 
2.938e-003 2.952e+007 4.200e+012 1.000e+003 8.344e-002 2.733e-003 
2.940e-003 2.956e+007 4.198e+012 1.000e+003 8.130e-002 2.735e-003 
2.942e-003 2.958e+007 4.201e+012 1.000e+003 8.140e-002 2.737e-003 
2.945e-003 2.959e+007 4.212e+012 1.000e+003 8.188e-002 2.740e-003 
2.947e-003 2.960e+007 4.223e+012 1.000e+003 8.201e-002 2.742e-003 
2.949e-003 2.960e+007 4.240e+012 1.000e+003 8.065e-002 2.744e-003 
2.951e-003 2.958e+007 4.258e+012 1.000e+003 8.092e-002 2.746e-003 
2.953e-003 2.930e+007 4.189e+012 1.000e+003 8.676e-002 2.751e-003 
2.956e-003 2.911e+007 4.200e+012 1.000e+003 8.785e-002 2.754e-003 
2.958e-003 2.898e+007 4.215e+012 1.000e+003 9.008e-002 2.757e-003 
2.960e-003 2.858e+007 4.213e+012 1.000e+003 9.672e-002 2.762e-003 
2.962e-003 2.833e+007 4.223e+012 1.000e+003 9.994e-002 2.766e-003 
2.965e-003 2.804e+007 4.232e+012 1.000e+003 1.012e-001 2.770e-003 
2.967e-003 2.769e+007 4.241e+012 1.000e+003 1.028e-001 2.775e-003 
2.969e-003 2.724e+007 4.258e+012 1.000e+003 1.051e-001 2.780e-003 
2.971e-003 2.672e+007 4.291e+012 1.000e+003 1.174e-001 2.786e-003 
2.974e-003 2.640e+007 4.306e+012 1.000e+003 1.190e-001 2.791e-003 
2.976e-003 2.636e+007 4.296e+012 1.000e+003 1.174e-001 2.793e-003 
2.978e-003 2.632e+007 4.274e+012 1.000e+003 1.153e-001 2.796e-003 
2.980e-003 2.617e+007 4.257e+012 1.000e+003 1.116e-001 2.799e-003 
2.982e-003 2.603e+007 4.257e+012 1.000e+003 1.118e-001 2.802e-003 
2.985e-003 2.592e+007 4.262e+012 1.000e+003 1.138e-001 2.805e-003 
2.987e-003 2.579e+007 4.280e+012 1.000e+003 1.217e-001 2.808e-003 
2.989e-003 2.563e+007 4.291e+012 1.000e+003 1.176e-001 2.812e-003 
2.991e-003 2.544e+007 4.294e+012 1.000e+003 1.143e-001 2.815e-003 
2.994e-003 2.538e+007 4.309e+012 1.000e+003 1.139e-001 2.818e-003 
2.996e-003 2.539e+007 4.326e+012 1.000e+003 1.121e-001 2.820e-003 
2.998e-003 2.533e+007 4.229e+012 1.000e+003 8.138e-002 2.823e-003 
3.000e-003 2.525e+007 4.205e+012 1.000e+003 7.100e-002 2.825e-003 
3.002e-003 2.515e+007 4.104e+012 1.000e+003 4.728e-002 2.828e-003 
3.005e-003 2.518e+007 4.105e+012 1.000e+003 4.400e-002 2.830e-003 
3.007e-003 2.517e+007 4.103e+012 1.000e+003 4.391e-002 2.833e-003 
3.009e-003 2.521e+007 4.102e+012 1.000e+003 4.194e-002 2.835e-003 
3.011e-003 2.528e+007 4.110e+012 1.000e+003 4.033e-002 2.836e-003 
3.014e-003 2.535e+007 4.120e+012 1.000e+003 4.197e-002 2.838e-003 
3.016e-003 2.528e+007 4.106e+012 1.000e+003 4.669e-002 2.841e-003 
3.018e-003 2.515e+007 4.085e+012 1.000e+003 4.308e-002 2.844e-003 
3.020e-003 2.501e+007 4.090e+012 1.000e+003 4.015e-002 2.847e-003 
3.023e-003 2.506e+007 4.097e+012 1.000e+003 4.095e-002 2.849e-003 
3.025e-003 2.522e+007 4.105e+012 1.000e+003 4.930e-002 2.850e-003 
3.027e-003 2.541e+007 4.112e+012 1.000e+003 5.302e-002 2.851e-003 
3.029e-003 2.552e+007 4.121e+012 1.000e+003 6.141e-002 2.852e-003 
3.031e-003 2.559e+007 4.133e+012 1.000e+003 6.816e-002 2.854e-003 
3.034e-003 2.565e+007 4.150e+012 1.000e+003 7.714e-002 2.856e-003 
3.036e-003 2.582e+007 4.159e+012 1.000e+003 8.316e-002 2.857e-003 
3.038e-003 2.602e+007 4.164e+012 1.000e+003 8.588e-002 2.858e-003 
3.040e-003 2.625e+007 4.169e+012 1.000e+003 8.546e-002 2.858e-003 
3.043e-003 2.650e+007 4.174e+012 1.000e+003 8.518e-002 2.859e-003 
3.045e-003 2.675e+007 4.178e+012 1.000e+003 8.884e-002 2.859e-003 
3.047e-003 2.701e+007 4.180e+012 1.000e+003 8.851e-002 2.860e-003 
3.049e-003 2.727e+007 4.168e+012 1.000e+003 8.119e-002 2.860e-003 
3.052e-003 2.735e+007 4.147e+012 1.000e+003 7.182e-002 2.862e-003 
3.054e-003 2.738e+007 4.152e+012 1.000e+003 7.193e-002 2.864e-003 
3.056e-003 2.745e+007 4.159e+012 1.000e+003 7.192e-002 2.866e-003 
3.058e-003 2.757e+007 4.159e+012 1.000e+003 7.108e-002 2.867e-003 
3.060e-003 2.768e+007 4.165e+012 1.000e+003 7.322e-002 2.869e-003 
3.063e-003 2.779e+007 4.172e+012 1.000e+003 7.295e-002 2.870e-003 
3.065e-003 2.790e+007 4.179e+012 1.000e+003 7.259e-002 2.872e-003 
3.067e-003 2.802e+007 4.187e+012 1.000e+003 7.325e-002 2.873e-003 
3.069e-003 2.811e+007 4.198e+012 1.000e+003 7.238e-002 2.875e-003 
3.072e-003 2.817e+007 4.205e+012 1.000e+003 6.888e-002 2.876e-003 
3.074e-003 2.820e+007 4.218e+012 1.000e+003 7.369e-002 2.878e-003 
3.076e-003 2.823e+007 4.232e+012 1.000e+003 7.433e-002 2.880e-003 
3.078e-003 2.821e+007 4.251e+012 1.000e+003 7.728e-002 2.883e-003 
3.081e-003 2.783e+007 4.153e+012 1.000e+003 7.628e-002 2.888e-003 
3.083e-003 2.764e+007 4.148e+012 1.000e+003 7.265e-002 2.891e-003 
3.085e-003 2.721e+007 4.153e+012 1.000e+003 7.807e-002 2.896e-003 
3.087e-003 2.680e+007 4.166e+012 1.000e+003 7.461e-002 2.901e-003 
3.089e-003 2.665e+007 4.179e+012 1.000e+003 7.707e-002 2.905e-003 
3.092e-003 2.657e+007 4.192e+012 1.000e+003 7.944e-002 2.908e-003 
3.094e-003 2.649e+007 4.203e+012 1.000e+003 8.289e-002 2.910e-003 
3.096e-003 2.635e+007 4.219e+012 1.000e+003 8.611e-002 2.914e-003 
3.098e-003 2.614e+007 4.249e+012 1.000e+003 9.861e-002 2.917e-003 
3.101e-003 2.610e+007 4.228e+012 1.000e+003 9.582e-002 2.920e-003 
3.103e-003 2.621e+007 4.223e+012 1.000e+003 8.580e-002 2.921e-003 
3.105e-003 2.613e+007 4.181e+012 1.000e+003 8.472e-002 2.924e-003 
3.107e-003 2.620e+007 4.171e+012 1.000e+003 8.043e-002 2.926e-003 
3.109e-003 2.636e+007 4.168e+012 1.000e+003 7.655e-002 2.927e-003 
3.112e-003 2.655e+007 4.167e+012 1.000e+003 7.833e-002 2.928e-003 
3.114e-003 2.671e+007 4.168e+012 1.000e+003 7.608e-002 2.929e-003 
3.116e-003 2.691e+007 4.170e+012 1.000e+003 7.158e-002 2.930e-003 
3.118e-003 2.714e+007 4.172e+012 1.000e+003 7.541e-002 2.930e-003 
3.121e-003 2.736e+007 4.173e+012 1.000e+003 7.347e-002 2.931e-003 
3.123e-003 2.754e+007 4.171e+012 1.000e+003 7.318e-002 2.932e-003 
3.125e-003 2.766e+007 4.169e+012 1.000e+003 7.185e-002 2.933e-003 
3.127e-003 2.774e+007 4.176e+012 1.000e+003 7.657e-002 2.935e-003 
3.130e-003 2.755e+007 4.149e+012 1.000e+003 7.940e-002 2.939e-003 
3.132e-003 2.741e+007 4.150e+012 1.000e+003 7.343e-002 2.942e-003 
3.134e-003 2.732e+007 4.142e+012 1.000e+003 6.971e-002 2.945e-003 
