# Supplementary material for: Strain rate dependency of dislocation plasticity
Source: Nat Commun. 2021 Mar 23;12:1845. doi: 10.1038/s41467-021-21939-1 (PMC7988163; doi:10.1038/s41467-021-21939-1)
Supplement: Supplementary file 3 — Supplementary Data 1 [file 41467_2021_21939_MOESM3_ESM.zip › Supplementary Data 1/DDDSimulationSet2/StrainRate=1e3s-1/InitialDislocationDensity=5.7e8m-2.dat]

#strain(1), stress(Pa), dislocation density(m-2), strain rate(s-1), mean dislocation velocity(km/s), plastic strain(1)
8.197e-005 1.182e+007 5.657e+008 1.000e+003 7.790e-002 1.797e-007 
1.634e-004 2.350e+007 5.657e+008 1.000e+003 1.466e-001 7.027e-007 
2.167e-004 3.115e+007 5.658e+008 1.000e+003 1.874e-001 1.214e-006 
2.718e-004 3.902e+007 5.658e+008 1.000e+003 2.297e-001 1.869e-006 
3.249e-004 4.659e+007 5.659e+008 1.000e+003 2.676e-001 2.625e-006 
3.791e-004 5.429e+007 5.660e+008 1.000e+003 3.108e-001 3.524e-006 
4.316e-004 6.174e+007 5.660e+008 1.000e+003 3.466e-001 4.513e-006 
4.898e-004 6.999e+007 5.660e+008 1.000e+003 3.852e-001 5.738e-006 
5.500e-004 7.848e+007 5.660e+008 1.000e+003 4.234e-001 7.137e-006 
6.137e-004 8.746e+007 5.660e+008 1.000e+003 4.628e-001 8.758e-006 
6.778e-004 9.646e+007 5.660e+008 1.000e+003 4.985e-001 1.053e-005 
7.451e-004 1.059e+008 5.660e+008 1.000e+003 5.347e-001 1.253e-005 
8.146e-004 1.156e+008 5.660e+008 1.000e+003 5.699e-001 1.474e-005 
8.813e-004 1.249e+008 5.660e+008 1.000e+003 6.027e-001 1.700e-005 
9.482e-004 1.343e+008 5.660e+008 1.000e+003 6.335e-001 1.938e-005 
1.011e-003 1.430e+008 5.660e+008 1.000e+003 6.606e-001 2.171e-005 
1.075e-003 1.520e+008 5.660e+008 1.000e+003 6.864e-001 2.421e-005 
1.137e-003 1.605e+008 5.659e+008 1.000e+003 7.094e-001 2.668e-005 
1.195e-003 1.686e+008 5.660e+008 1.000e+003 7.322e-001 2.911e-005 
1.257e-003 1.772e+008 5.660e+008 1.000e+003 7.545e-001 3.176e-005 
1.317e-003 1.854e+008 5.660e+008 1.000e+003 7.730e-001 3.438e-005 
1.376e-003 1.936e+008 5.659e+008 1.000e+003 7.915e-001 3.707e-005 
1.434e-003 2.016e+008 5.660e+008 1.000e+003 8.098e-001 3.974e-005 
1.492e-003 2.096e+008 5.659e+008 1.000e+003 8.258e-001 4.248e-005 
1.550e-003 2.175e+008 5.659e+008 1.000e+003 8.412e-001 4.523e-005 
1.608e-003 2.255e+008 5.659e+008 1.000e+003 8.585e-001 4.806e-005 
1.662e-003 2.330e+008 5.659e+008 1.000e+003 8.712e-001 5.079e-005 
1.720e-003 2.410e+008 5.659e+008 1.000e+003 8.841e-001 5.373e-005 
1.775e-003 2.484e+008 5.659e+008 1.000e+003 8.960e-001 5.652e-005 
1.831e-003 2.561e+008 5.659e+008 1.000e+003 9.077e-001 5.942e-005 
1.885e-003 2.635e+008 5.659e+008 1.000e+003 9.188e-001 6.228e-005 
1.940e-003 2.710e+008 5.659e+008 1.000e+003 9.303e-001 6.521e-005 
1.993e-003 2.784e+008 5.659e+008 1.000e+003 9.419e-001 6.810e-005 
2.047e-003 2.857e+008 5.659e+008 1.000e+003 9.520e-001 7.101e-005 
2.104e-003 2.934e+008 5.659e+008 1.000e+003 9.606e-001 7.414e-005 
2.157e-003 3.007e+008 5.659e+008 1.000e+003 9.668e-001 7.710e-005 
2.214e-003 3.085e+008 5.659e+008 1.000e+003 9.774e-001 8.031e-005 
2.268e-003 3.159e+008 5.659e+008 1.000e+003 9.883e-001 8.338e-005 
2.326e-003 3.237e+008 5.659e+008 1.000e+003 9.928e-001 8.666e-005 
2.384e-003 3.316e+008 5.659e+008 1.000e+003 1.001e+000 8.999e-005 
2.438e-003 3.390e+008 5.659e+008 1.000e+003 1.011e+000 9.313e-005 
2.494e-003 3.467e+008 5.658e+008 1.000e+003 1.014e+000 9.642e-005 
2.550e-003 3.543e+008 5.659e+008 1.000e+003 1.024e+000 9.972e-005 
2.605e-003 3.618e+008 5.659e+008 1.000e+003 1.029e+000 1.030e-004 
2.661e-003 3.694e+008 5.659e+008 1.000e+003 1.036e+000 1.063e-004 
2.716e-003 3.768e+008 5.659e+008 1.000e+003 1.041e+000 1.096e-004 
2.773e-003 3.845e+008 5.659e+008 1.000e+003 1.048e+000 1.130e-004 
2.833e-003 3.927e+008 5.658e+008 1.000e+003 1.052e+000 1.166e-004 
2.888e-003 4.002e+008 5.658e+008 1.000e+003 1.059e+000 1.200e-004 
2.946e-003 4.081e+008 5.658e+008 1.000e+003 1.060e+000 1.236e-004 
3.006e-003 4.162e+008 5.658e+008 1.000e+003 1.070e+000 1.272e-004 
3.060e-003 4.236e+008 5.658e+008 1.000e+003 1.071e+000 1.306e-004 
3.119e-003 4.315e+008 5.658e+008 1.000e+003 1.076e+000 1.342e-004 
3.180e-003 4.398e+008 5.658e+008 1.000e+003 1.083e+000 1.380e-004 
3.237e-003 4.476e+008 5.658e+008 1.000e+003 1.083e+000 1.416e-004 
3.296e-003 4.556e+008 5.658e+008 1.000e+003 1.090e+000 1.453e-004 
3.358e-003 4.639e+008 5.658e+008 1.000e+003 1.094e+000 1.491e-004 
3.418e-003 4.720e+008 5.658e+008 1.000e+003 1.094e+000 1.529e-004 
3.474e-003 4.797e+008 5.658e+008 1.000e+003 1.098e+000 1.565e-004 
3.535e-003 4.879e+008 5.658e+008 1.000e+003 1.106e+000 1.604e-004 
3.595e-003 4.961e+008 5.658e+008 1.000e+003 1.106e+000 1.642e-004 
3.652e-003 5.037e+008 5.658e+008 1.000e+003 1.106e+000 1.678e-004 
3.714e-003 5.121e+008 5.658e+008 1.000e+003 1.111e+000 1.717e-004 
3.776e-003 5.205e+008 5.658e+008 1.000e+003 1.117e+000 1.757e-004 
3.837e-003 5.288e+008 5.658e+008 1.000e+003 1.118e+000 1.797e-004 
3.899e-003 5.371e+008 5.658e+008 1.000e+003 1.118e+000 1.836e-004 
3.963e-003 5.458e+008 5.658e+008 1.000e+003 1.118e+000 1.878e-004 
4.026e-003 5.543e+008 5.658e+008 1.000e+003 1.127e+000 1.919e-004 
4.089e-003 5.628e+008 5.658e+008 1.000e+003 1.129e+000 1.960e-004 
4.149e-003 5.710e+008 5.658e+008 1.000e+003 1.129e+000 1.999e-004 
4.214e-003 5.798e+008 5.658e+008 1.000e+003 1.129e+000 2.041e-004 
4.278e-003 5.884e+008 5.658e+008 1.000e+003 1.130e+000 2.083e-004 
4.342e-003 5.970e+008 5.658e+008 1.000e+003 1.131e+000 2.124e-004 
4.404e-003 6.055e+008 5.658e+008 1.000e+003 1.139e+000 2.165e-004 
4.466e-003 6.138e+008 5.658e+008 1.000e+003 1.141e+000 2.206e-004 
4.531e-003 6.225e+008 5.658e+008 1.000e+003 1.141e+000 2.248e-004 
4.595e-003 6.312e+008 5.658e+008 1.000e+003 1.141e+000 2.290e-004 
4.658e-003 6.397e+008 5.658e+008 1.000e+003 1.141e+000 2.332e-004 
4.720e-003 6.482e+008 5.658e+008 1.000e+003 1.141e+000 2.373e-004 
4.784e-003 6.568e+008 5.658e+008 1.000e+003 1.141e+000 2.415e-004 
4.851e-003 6.658e+008 5.658e+008 1.000e+003 1.142e+000 2.459e-004 
4.918e-003 6.748e+008 5.658e+008 1.000e+003 1.149e+000 2.503e-004 
4.985e-003 6.839e+008 5.658e+008 1.000e+003 1.152e+000 2.548e-004 
5.049e-003 6.925e+008 5.658e+008 1.000e+003 1.153e+000 2.590e-004 
5.114e-003 7.013e+008 5.658e+008 1.000e+003 1.153e+000 2.633e-004 
5.183e-003 7.106e+008 5.658e+008 1.000e+003 1.153e+000 2.679e-004 
5.251e-003 7.197e+008 5.658e+008 1.000e+003 1.153e+000 2.724e-004 
5.317e-003 7.287e+008 5.658e+008 1.000e+003 1.153e+000 2.768e-004 
5.385e-003 7.378e+008 5.658e+008 1.000e+003 1.153e+000 2.813e-004 
5.450e-003 7.466e+008 5.658e+008 1.000e+003 1.153e+000 2.856e-004 
5.518e-003 7.558e+008 5.658e+008 1.000e+003 1.153e+000 2.901e-004 
5.585e-003 7.648e+008 5.658e+008 1.000e+003 1.153e+000 2.946e-004 
5.654e-003 7.742e+008 5.658e+008 1.000e+003 1.153e+000 2.992e-004 
5.723e-003 7.835e+008 5.658e+008 1.000e+003 1.153e+000 3.039e-004 
5.793e-003 7.930e+008 5.657e+008 1.000e+003 1.156e+000 3.085e-004 
5.861e-003 8.022e+008 5.658e+008 1.000e+003 1.162e+000 3.131e-004 
5.930e-003 8.114e+008 5.657e+008 1.000e+003 1.164e+000 3.177e-004 
5.993e-003 8.199e+008 5.657e+008 1.000e+003 1.164e+000 3.219e-004 
6.061e-003 8.291e+008 5.657e+008 1.000e+003 1.164e+000 3.264e-004 
6.131e-003 8.385e+008 5.657e+008 1.000e+003 1.164e+000 3.311e-004 
6.202e-003 8.481e+008 5.657e+008 1.000e+003 1.164e+000 3.358e-004 
6.271e-003 8.574e+008 5.657e+008 1.000e+003 1.165e+000 3.405e-004 
6.341e-003 8.669e+008 5.657e+008 1.000e+003 1.165e+000 3.452e-004 
6.410e-003 8.762e+008 5.657e+008 1.000e+003 1.165e+000 3.498e-004 
6.478e-003 8.853e+008 5.657e+008 1.000e+003 1.164e+000 3.543e-004 
6.543e-003 8.942e+008 5.657e+008 1.000e+003 1.165e+000 3.587e-004 
6.612e-003 9.034e+008 5.657e+008 1.000e+003 1.165e+000 3.633e-004 
6.681e-003 9.127e+008 5.657e+008 1.000e+003 1.164e+000 3.680e-004 
6.751e-003 9.222e+008 5.657e+008 1.000e+003 1.165e+000 3.727e-004 
6.821e-003 9.317e+008 5.657e+008 1.000e+003 1.165e+000 3.774e-004 
6.890e-003 9.410e+008 5.657e+008 1.000e+003 1.165e+000 3.820e-004 
6.958e-003 9.502e+008 5.657e+008 1.000e+003 1.165e+000 3.866e-004 
7.027e-003 9.595e+008 5.657e+008 1.000e+003 1.165e+000 3.912e-004 
7.097e-003 9.688e+008 5.657e+008 1.000e+003 1.165e+000 3.959e-004 
7.167e-003 9.782e+008 5.657e+008 1.000e+003 1.165e+000 4.006e-004 
7.239e-003 9.880e+008 5.657e+008 1.000e+003 1.165e+000 4.054e-004 
7.309e-003 9.974e+008 5.657e+008 1.000e+003 1.165e+000 4.101e-004 
7.380e-003 1.007e+009 5.657e+008 1.000e+003 1.165e+000 4.149e-004 
7.451e-003 1.017e+009 5.657e+008 1.000e+003 1.165e+000 4.197e-004 
7.522e-003 1.026e+009 5.657e+008 1.000e+003 1.165e+000 4.245e-004 
7.589e-003 1.035e+009 5.657e+008 1.000e+003 1.165e+000 4.290e-004 
7.659e-003 1.045e+009 5.657e+008 1.000e+003 1.165e+000 4.337e-004 
7.729e-003 1.054e+009 5.657e+008 1.000e+003 1.165e+000 4.384e-004 
7.801e-003 1.064e+009 5.657e+008 1.000e+003 1.165e+000 4.433e-004 
7.872e-003 1.073e+009 5.657e+008 1.000e+003 1.165e+000 4.480e-004 
7.943e-003 1.083e+009 5.657e+008 1.000e+003 1.165e+000 4.528e-004 
8.015e-003 1.093e+009 5.657e+008 1.000e+003 1.165e+000 4.577e-004 
8.089e-003 1.103e+009 5.657e+008 1.000e+003 1.165e+000 4.626e-004 
8.161e-003 1.112e+009 5.657e+008 1.000e+003 1.165e+000 4.674e-004 
8.236e-003 1.122e+009 5.657e+008 1.000e+003 1.165e+000 4.725e-004 
8.308e-003 1.132e+009 5.657e+008 1.000e+003 1.165e+000 4.773e-004 
8.378e-003 1.142e+009 5.657e+008 1.000e+003 1.165e+000 4.821e-004 
8.449e-003 1.151e+009 5.657e+008 1.000e+003 1.165e+000 4.868e-004 
8.519e-003 1.161e+009 5.657e+008 1.000e+003 1.165e+000 4.916e-004 
8.591e-003 1.170e+009 5.657e+008 1.000e+003 1.165e+000 4.964e-004 
8.663e-003 1.180e+009 5.657e+008 1.000e+003 1.165e+000 5.013e-004 
8.736e-003 1.190e+009 5.657e+008 1.000e+003 1.165e+000 5.062e-004 
8.810e-003 1.200e+009 5.657e+008 1.000e+003 1.165e+000 5.112e-004 
8.884e-003 1.210e+009 5.657e+008 1.000e+003 1.165e+000 5.162e-004 
8.957e-003 1.220e+009 5.657e+008 1.000e+003 1.165e+000 5.211e-004 
9.029e-003 1.229e+009 5.657e+008 1.000e+003 1.165e+000 5.259e-004 
9.104e-003 1.239e+009 5.657e+008 1.000e+003 1.165e+000 5.309e-004 
9.177e-003 1.249e+009 5.657e+008 1.000e+003 1.165e+000 5.359e-004 
9.248e-003 1.259e+009 5.657e+008 1.000e+003 1.165e+000 5.407e-004 
9.321e-003 1.269e+009 5.657e+008 1.000e+003 1.165e+000 5.456e-004 
9.380e-003 1.277e+009 5.658e+008 1.000e+003 1.165e+000 5.496e-004 
9.437e-003 1.284e+009 5.658e+008 1.000e+003 1.165e+000 5.534e-004 
9.496e-003 1.292e+009 5.658e+008 1.000e+003 1.164e+000 5.574e-004 
9.548e-003 1.299e+009 5.658e+008 1.000e+003 1.165e+000 5.609e-004 
9.601e-003 1.307e+009 5.658e+008 1.000e+003 1.165e+000 5.645e-004 
9.656e-003 1.314e+009 5.658e+008 1.000e+003 1.165e+000 5.682e-004 
9.717e-003 1.322e+009 5.657e+008 1.000e+003 1.165e+000 5.723e-004 
9.791e-003 1.332e+009 5.657e+008 1.000e+003 1.165e+000 5.773e-004 
9.863e-003 1.342e+009 5.657e+008 1.000e+003 1.165e+000 5.821e-004 
9.938e-003 1.352e+009 5.657e+008 1.000e+003 1.165e+000 5.872e-004 
1.001e-002 1.362e+009 5.657e+008 1.000e+003 1.165e+000 5.923e-004 
1.008e-002 1.371e+009 5.657e+008 1.000e+003 1.165e+000 5.967e-004 
1.014e-002 1.379e+009 5.657e+008 1.000e+003 1.165e+000 6.005e-004 
1.019e-002 1.386e+009 5.659e+008 1.000e+003 1.164e+000 6.043e-004 
1.025e-002 1.395e+009 5.657e+008 1.000e+003 1.165e+000 6.085e-004 
1.031e-002 1.403e+009 5.657e+008 1.000e+003 1.165e+000 6.125e-004 
1.037e-002 1.410e+009 5.657e+008 1.000e+003 1.165e+000 6.163e-004 
1.042e-002 1.417e+009 5.658e+008 1.000e+003 1.165e+000 6.199e-004 
1.047e-002 1.424e+009 5.657e+008 1.000e+003 1.165e+000 6.232e-004 
1.053e-002 1.431e+009 5.658e+008 1.000e+003 1.164e+000 6.269e-004 
1.058e-002 1.439e+009 5.657e+008 1.000e+003 1.165e+000 6.306e-004 
1.063e-002 1.446e+009 5.657e+008 1.000e+003 1.165e+000 6.341e-004 
1.069e-002 1.453e+009 5.659e+008 1.000e+003 1.164e+000 6.379e-004 
1.075e-002 1.461e+009 5.660e+008 1.000e+003 1.164e+000 6.416e-004 
1.081e-002 1.469e+009 5.657e+008 1.000e+003 1.165e+000 6.457e-004 
1.086e-002 1.476e+009 5.658e+008 1.000e+003 1.164e+000 6.494e-004 
1.092e-002 1.484e+009 5.658e+008 1.000e+003 1.164e+000 6.534e-004 
1.097e-002 1.492e+009 5.657e+008 1.000e+003 1.165e+000 6.571e-004 
1.103e-002 1.499e+009 5.657e+008 1.000e+003 1.165e+000 6.607e-004 
1.108e-002 1.507e+009 5.658e+008 1.000e+003 1.164e+000 6.644e-004 
1.114e-002 1.514e+009 5.657e+008 1.000e+003 1.165e+000 6.681e-004 
1.119e-002 1.521e+009 5.657e+008 1.000e+003 1.165e+000 6.718e-004 
1.125e-002 1.529e+009 5.657e+008 1.000e+003 1.165e+000 6.755e-004 
1.130e-002 1.536e+009 5.657e+008 1.000e+003 1.165e+000 6.792e-004 
1.136e-002 1.543e+009 5.660e+008 1.000e+003 1.164e+000 6.829e-004 
1.142e-002 1.551e+009 5.659e+008 1.000e+003 1.164e+000 6.868e-004 
1.148e-002 1.560e+009 5.657e+008 1.000e+003 1.165e+000 6.911e-004 
1.154e-002 1.568e+009 5.658e+008 1.000e+003 1.165e+000 6.951e-004 
1.160e-002 1.576e+009 5.658e+008 1.000e+003 1.165e+000 6.991e-004 
1.166e-002 1.584e+009 5.658e+008 1.000e+003 1.164e+000 7.033e-004 
1.172e-002 1.593e+009 5.658e+008 1.000e+003 1.164e+000 7.076e-004 
1.179e-002 1.602e+009 5.657e+008 1.000e+003 1.165e+000 7.121e-004 
1.185e-002 1.610e+009 5.657e+008 1.000e+003 1.165e+000 7.161e-004 
1.191e-002 1.618e+009 5.657e+008 1.000e+003 1.165e+000 7.202e-004 
1.197e-002 1.626e+009 5.658e+008 1.000e+003 1.164e+000 7.242e-004 
1.204e-002 1.635e+009 5.658e+008 1.000e+003 1.164e+000 7.288e-004 
1.210e-002 1.643e+009 5.659e+008 1.000e+003 1.164e+000 7.329e-004 
1.216e-002 1.652e+009 5.658e+008 1.000e+003 1.164e+000 7.370e-004 
1.222e-002 1.659e+009 5.657e+008 1.000e+003 1.165e+000 7.408e-004 
1.228e-002 1.667e+009 5.661e+008 1.000e+003 1.164e+000 7.449e-004 
1.234e-002 1.676e+009 5.659e+008 1.000e+003 1.164e+000 7.491e-004 
1.240e-002 1.684e+009 5.657e+008 1.000e+003 1.165e+000 7.534e-004 
1.247e-002 1.693e+009 5.658e+008 1.000e+003 1.164e+000 7.575e-004 
1.252e-002 1.701e+009 5.658e+008 1.000e+003 1.165e+000 7.616e-004 
1.258e-002 1.709e+009 5.659e+008 1.000e+003 1.164e+000 7.655e-004 
1.264e-002 1.717e+009 5.658e+008 1.000e+003 1.165e+000 7.696e-004 
1.270e-002 1.725e+009 5.658e+008 1.000e+003 1.165e+000 7.735e-004 
1.277e-002 1.733e+009 5.657e+008 1.000e+003 1.165e+000 7.779e-004 
1.283e-002 1.742e+009 5.657e+008 1.000e+003 1.165e+000 7.821e-004 
1.289e-002 1.750e+009 5.657e+008 1.000e+003 1.165e+000 7.864e-004 
1.296e-002 1.759e+009 5.658e+008 1.000e+003 1.164e+000 7.907e-004 
1.302e-002 1.767e+009 5.659e+008 1.000e+003 1.164e+000 7.947e-004 
1.307e-002 1.775e+009 5.657e+008 1.000e+003 1.165e+000 7.985e-004 
1.313e-002 1.782e+009 5.657e+008 1.000e+003 1.165e+000 8.024e-004 
1.319e-002 1.790e+009 5.658e+008 1.000e+003 1.164e+000 8.063e-004 
1.324e-002 1.798e+009 5.657e+008 1.000e+003 1.165e+000 8.101e-004 
1.330e-002 1.805e+009 5.660e+008 1.000e+003 1.164e+000 8.137e-004 
1.336e-002 1.813e+009 5.657e+008 1.000e+003 1.165e+000 8.178e-004 
1.341e-002 1.820e+009 5.657e+008 1.000e+003 1.165e+000 8.214e-004 
1.347e-002 1.828e+009 5.659e+008 1.000e+003 1.164e+000 8.252e-004 
1.352e-002 1.835e+009 5.657e+008 1.000e+003 1.165e+000 8.288e-004 
1.358e-002 1.843e+009 5.657e+008 1.000e+003 1.165e+000 8.327e-004 
1.364e-002 1.850e+009 5.657e+008 1.000e+003 1.165e+000 8.364e-004 
1.369e-002 1.858e+009 5.660e+008 1.000e+003 1.164e+000 8.405e-004 
1.375e-002 1.866e+009 5.659e+008 1.000e+003 1.164e+000 8.443e-004 
1.381e-002 1.874e+009 5.657e+008 1.000e+003 1.165e+000 8.481e-004 
1.387e-002 1.881e+009 5.657e+008 1.000e+003 1.165e+000 8.520e-004 
1.393e-002 1.890e+009 5.660e+008 1.000e+003 1.164e+000 8.564e-004 
1.399e-002 1.898e+009 5.659e+008 1.000e+003 1.164e+000 8.603e-004 
1.404e-002 1.906e+009 5.658e+008 1.000e+003 1.164e+000 8.640e-004 
1.410e-002 1.913e+009 5.657e+008 1.000e+003 1.165e+000 8.679e-004 
1.416e-002 1.921e+009 5.657e+008 1.000e+003 1.165e+000 8.719e-004 
1.422e-002 1.929e+009 5.657e+008 1.000e+003 1.165e+000 8.758e-004 
1.427e-002 1.937e+009 5.657e+008 1.000e+003 1.165e+000 8.795e-004 
1.433e-002 1.944e+009 5.657e+008 1.000e+003 1.165e+000 8.833e-004 
1.439e-002 1.952e+009 5.657e+008 1.000e+003 1.165e+000 8.872e-004 
1.445e-002 1.960e+009 5.657e+008 1.000e+003 1.165e+000 8.913e-004 
1.450e-002 1.967e+009 5.658e+008 1.000e+003 1.164e+000 8.950e-004 
1.456e-002 1.975e+009 5.657e+008 1.000e+003 1.165e+000 8.987e-004 
1.461e-002 1.982e+009 5.657e+008 1.000e+003 1.165e+000 9.025e-004 
1.467e-002 1.990e+009 5.658e+008 1.000e+003 1.164e+000 9.063e-004 
1.473e-002 1.998e+009 5.657e+008 1.000e+003 1.165e+000 9.102e-004 
1.478e-002 2.005e+009 5.657e+008 1.000e+003 1.165e+000 9.139e-004 
1.484e-002 2.013e+009 5.657e+008 1.000e+003 1.165e+000 9.180e-004 
1.490e-002 2.021e+009 5.659e+008 1.000e+003 1.164e+000 9.217e-004 
1.496e-002 2.029e+009 5.659e+008 1.000e+003 1.164e+000 9.256e-004 
1.501e-002 2.036e+009 5.657e+008 1.000e+003 1.165e+000 9.294e-004 
1.507e-002 2.044e+009 5.657e+008 1.000e+003 1.165e+000 9.331e-004 
1.513e-002 2.052e+009 5.657e+008 1.000e+003 1.164e+000 9.371e-004 
1.519e-002 2.060e+009 5.657e+008 1.000e+003 1.165e+000 9.415e-004 
1.525e-002 2.069e+009 5.661e+008 1.000e+003 1.164e+000 9.456e-004 
1.532e-002 2.077e+009 5.657e+008 1.000e+003 1.165e+000 9.499e-004 
1.537e-002 2.085e+009 5.658e+008 1.000e+003 1.164e+000 9.537e-004 
1.543e-002 2.093e+009 5.658e+008 1.000e+003 1.165e+000 9.578e-004 
1.550e-002 2.101e+009 5.659e+008 1.000e+003 1.164e+000 9.619e-004 
1.556e-002 2.110e+009 5.658e+008 1.000e+003 1.164e+000 9.665e-004 
1.562e-002 2.119e+009 5.657e+008 1.000e+003 1.165e+000 9.706e-004 
1.568e-002 2.126e+009 5.657e+008 1.000e+003 1.165e+000 9.745e-004 
1.574e-002 2.135e+009 5.657e+008 1.000e+003 1.165e+000 9.786e-004 
1.580e-002 2.143e+009 5.658e+008 1.000e+003 1.164e+000 9.826e-004 
1.586e-002 2.150e+009 5.657e+008 1.000e+003 1.165e+000 9.864e-004 
1.592e-002 2.159e+009 5.659e+008 1.000e+003 1.164e+000 9.906e-004 
1.599e-002 2.168e+009 5.658e+008 1.000e+003 1.164e+000 9.952e-004 
1.605e-002 2.176e+009 5.662e+008 1.000e+003 1.164e+000 9.994e-004 
1.611e-002 2.184e+009 5.659e+008 1.000e+003 1.164e+000 1.003e-003 
1.616e-002 2.191e+009 5.658e+008 1.000e+003 1.164e+000 1.007e-003 
1.622e-002 2.199e+009 5.657e+008 1.000e+003 1.165e+000 1.011e-003 
1.628e-002 2.207e+009 5.657e+008 1.000e+003 1.165e+000 1.015e-003 
1.634e-002 2.215e+009 5.658e+008 1.000e+003 1.164e+000 1.019e-003 
1.639e-002 2.222e+009 5.658e+008 1.000e+003 1.164e+000 1.022e-003 
1.645e-002 2.230e+009 5.658e+008 1.000e+003 1.164e+000 1.027e-003 
1.651e-002 2.238e+009 5.657e+008 1.000e+003 1.165e+000 1.030e-003 
1.656e-002 2.245e+009 5.659e+008 1.000e+003 1.164e+000 1.034e-003 
1.662e-002 2.253e+009 5.658e+008 1.000e+003 1.164e+000 1.038e-003 
1.668e-002 2.261e+009 5.658e+008 1.000e+003 1.164e+000 1.042e-003 
1.674e-002 2.269e+009 5.657e+008 1.000e+003 1.165e+000 1.046e-003 
1.679e-002 2.276e+009 5.657e+008 1.000e+003 1.165e+000 1.050e-003 
1.685e-002 2.284e+009 5.657e+008 1.000e+003 1.165e+000 1.053e-003 
1.691e-002 2.292e+009 5.657e+008 1.000e+003 1.165e+000 1.057e-003 
1.696e-002 2.299e+009 5.658e+008 1.000e+003 1.164e+000 1.061e-003 
1.702e-002 2.307e+009 5.657e+008 1.000e+003 1.165e+000 1.065e-003 
1.707e-002 2.314e+009 5.657e+008 1.000e+003 1.165e+000 1.068e-003 
1.713e-002 2.321e+009 5.657e+008 1.000e+003 1.165e+000 1.072e-003 
1.719e-002 2.330e+009 5.658e+008 1.000e+003 1.164e+000 1.076e-003 
1.725e-002 2.338e+009 5.657e+008 1.000e+003 1.165e+000 1.080e-003 
1.731e-002 2.346e+009 5.659e+008 1.000e+003 1.164e+000 1.084e-003 
1.736e-002 2.353e+009 5.657e+008 1.000e+003 1.165e+000 1.088e-003 
1.742e-002 2.360e+009 5.657e+008 1.000e+003 1.164e+000 1.091e-003 
1.747e-002 2.368e+009 5.657e+008 1.000e+003 1.165e+000 1.095e-003 
1.753e-002 2.375e+009 5.657e+008 1.000e+003 1.164e+000 1.099e-003 
1.759e-002 2.383e+009 5.657e+008 1.000e+003 1.164e+000 1.103e-003 
1.765e-002 2.391e+009 5.658e+008 1.000e+003 1.164e+000 1.107e-003 
1.770e-002 2.399e+009 5.658e+008 1.000e+003 1.164e+000 1.111e-003 
1.776e-002 2.406e+009 5.657e+008 1.000e+003 1.165e+000 1.114e-003 
1.781e-002 2.414e+009 5.657e+008 1.000e+003 1.165e+000 1.118e-003 
1.787e-002 2.421e+009 5.657e+008 1.000e+003 1.165e+000 1.122e-003 
1.793e-002 2.429e+009 5.658e+008 1.000e+003 1.164e+000 1.126e-003 
1.798e-002 2.437e+009 5.658e+008 1.000e+003 1.164e+000 1.130e-003 
1.804e-002 2.445e+009 5.659e+008 1.000e+003 1.164e+000 1.134e-003 
1.810e-002 2.452e+009 5.658e+008 1.000e+003 1.164e+000 1.137e-003 
1.815e-002 2.459e+009 5.657e+008 1.000e+003 1.165e+000 1.141e-003 
1.821e-002 2.467e+009 5.658e+008 1.000e+003 1.164e+000 1.145e-003 
1.826e-002 2.474e+009 5.657e+008 1.000e+003 1.165e+000 1.149e-003 
1.832e-002 2.482e+009 5.658e+008 1.000e+003 1.164e+000 1.152e-003 
1.837e-002 2.489e+009 5.657e+008 1.000e+003 1.165e+000 1.156e-003 
1.843e-002 2.497e+009 5.657e+008 1.000e+003 1.165e+000 1.160e-003 
1.848e-002 2.504e+009 5.658e+008 1.000e+003 1.164e+000 1.163e-003 
1.854e-002 2.512e+009 5.658e+008 1.000e+003 1.165e+000 1.167e-003 
1.860e-002 2.519e+009 5.657e+008 1.000e+003 1.165e+000 1.171e-003 
1.865e-002 2.527e+009 5.657e+008 1.000e+003 1.165e+000 1.175e-003 
1.871e-002 2.535e+009 5.657e+008 1.000e+003 1.165e+000 1.179e-003 
1.877e-002 2.543e+009 5.658e+008 1.000e+003 1.164e+000 1.183e-003 
1.882e-002 2.550e+009 5.657e+008 1.000e+003 1.164e+000 1.186e-003 
1.888e-002 2.557e+009 5.657e+008 1.000e+003 1.165e+000 1.190e-003 
1.893e-002 2.565e+009 5.657e+008 1.000e+003 1.165e+000 1.194e-003 
1.898e-002 2.572e+009 5.657e+008 1.000e+003 1.165e+000 1.197e-003 
1.904e-002 2.579e+009 5.658e+008 1.000e+003 1.164e+000 1.201e-003 
1.909e-002 2.586e+009 5.657e+008 1.000e+003 1.165e+000 1.204e-003 
1.915e-002 2.594e+009 5.657e+008 1.000e+003 1.165e+000 1.208e-003 
1.921e-002 2.602e+009 5.657e+008 1.000e+003 1.165e+000 1.212e-003 
1.926e-002 2.609e+009 5.658e+008 1.000e+003 1.164e+000 1.216e-003 
1.932e-002 2.617e+009 5.659e+008 1.000e+003 1.164e+000 1.220e-003 
1.938e-002 2.625e+009 5.657e+008 1.000e+003 1.165e+000 1.224e-003 
1.944e-002 2.633e+009 5.658e+008 1.000e+003 1.164e+000 1.228e-003 
1.949e-002 2.640e+009 5.657e+008 1.000e+003 1.165e+000 1.231e-003 
1.954e-002 2.647e+009 5.657e+008 1.000e+003 1.165e+000 1.235e-003 
1.959e-002 2.653e+009 5.658e+008 1.000e+003 1.165e+000 1.238e-003 
1.964e-002 2.660e+009 5.657e+008 1.000e+003 1.165e+000 1.242e-003 
1.970e-002 2.668e+009 5.658e+008 1.000e+003 1.164e+000 1.245e-003 
1.975e-002 2.675e+009 5.657e+008 1.000e+003 1.165e+000 1.249e-003 
1.980e-002 2.682e+009 5.658e+008 1.000e+003 1.164e+000 1.252e-003 
1.985e-002 2.689e+009 5.657e+008 1.000e+003 1.165e+000 1.256e-003 
1.991e-002 2.696e+009 5.657e+008 1.000e+003 1.165e+000 1.259e-003 
1.996e-002 2.703e+009 5.658e+008 1.000e+003 1.164e+000 1.263e-003 
2.001e-002 2.710e+009 5.658e+008 1.000e+003 1.164e+000 1.266e-003 
2.006e-002 2.717e+009 5.658e+008 1.000e+003 1.164e+000 1.270e-003 
2.012e-002 2.724e+009 5.658e+008 1.000e+003 1.164e+000 1.274e-003 
2.017e-002 2.731e+009 5.657e+008 1.000e+003 1.165e+000 1.277e-003 
2.022e-002 2.738e+009 5.658e+008 1.000e+003 1.164e+000 1.281e-003 
2.027e-002 2.745e+009 5.658e+008 1.000e+003 1.164e+000 1.284e-003 
2.033e-002 2.753e+009 5.657e+008 1.000e+003 1.164e+000 1.288e-003 
2.038e-002 2.760e+009 5.659e+008 1.000e+003 1.164e+000 1.292e-003 
2.043e-002 2.767e+009 5.658e+008 1.000e+003 1.164e+000 1.295e-003 
2.049e-002 2.774e+009 5.657e+008 1.000e+003 1.165e+000 1.298e-003 
2.054e-002 2.781e+009 5.657e+008 1.000e+003 1.165e+000 1.302e-003 
2.059e-002 2.788e+009 5.657e+008 1.000e+003 1.165e+000 1.306e-003 
2.065e-002 2.796e+009 5.661e+008 1.000e+003 1.164e+000 1.309e-003 
2.070e-002 2.803e+009 5.657e+008 1.000e+003 1.165e+000 1.313e-003 
2.075e-002 2.810e+009 5.657e+008 1.000e+003 1.165e+000 1.316e-003 
2.080e-002 2.817e+009 5.658e+008 1.000e+003 1.165e+000 1.320e-003 
2.085e-002 2.824e+009 5.657e+008 1.000e+003 1.164e+000 1.323e-003 
2.091e-002 2.831e+009 5.657e+008 1.000e+003 1.165e+000 1.327e-003 
2.096e-002 2.838e+009 5.658e+008 1.000e+003 1.164e+000 1.330e-003 
2.101e-002 2.845e+009 5.658e+008 1.000e+003 1.164e+000 1.334e-003 
2.106e-002 2.851e+009 5.658e+008 1.000e+003 1.164e+000 1.337e-003 
2.111e-002 2.858e+009 5.657e+008 1.000e+003 1.165e+000 1.340e-003 
2.116e-002 2.865e+009 5.660e+008 1.000e+003 1.164e+000 1.344e-003 
2.121e-002 2.872e+009 5.658e+008 1.000e+003 1.164e+000 1.347e-003 
2.127e-002 2.879e+009 5.657e+008 1.000e+003 1.164e+000 1.351e-003 
2.132e-002 2.887e+009 5.658e+008 1.000e+003 1.164e+000 1.355e-003 
2.137e-002 2.893e+009 5.657e+008 1.000e+003 1.165e+000 1.358e-003 
2.142e-002 2.900e+009 5.657e+008 1.000e+003 1.165e+000 1.361e-003 
2.147e-002 2.907e+009 5.657e+008 1.000e+003 1.165e+000 1.365e-003 
2.152e-002 2.914e+009 5.658e+008 1.000e+003 1.164e+000 1.368e-003 
2.157e-002 2.921e+009 5.658e+008 1.000e+003 1.164e+000 1.372e-003 
2.162e-002 2.927e+009 5.658e+008 1.000e+003 1.164e+000 1.375e-003 
2.167e-002 2.934e+009 5.657e+008 1.000e+003 1.165e+000 1.378e-003 
2.172e-002 2.941e+009 5.658e+008 1.000e+003 1.164e+000 1.382e-003 
2.177e-002 2.947e+009 5.657e+008 1.000e+003 1.164e+000 1.385e-003 
2.182e-002 2.954e+009 5.657e+008 1.000e+003 1.165e+000 1.389e-003 
2.187e-002 2.961e+009 5.657e+008 1.000e+003 1.165e+000 1.392e-003 
2.192e-002 2.967e+009 5.658e+008 1.000e+003 1.164e+000 1.395e-003 
2.197e-002 2.974e+009 5.661e+008 1.000e+003 1.164e+000 1.399e-003 
2.202e-002 2.981e+009 5.657e+008 1.000e+003 1.165e+000 1.402e-003 
2.207e-002 2.987e+009 5.657e+008 1.000e+003 1.165e+000 1.405e-003 
2.212e-002 2.994e+009 5.658e+008 1.000e+003 1.164e+000 1.408e-003 
2.216e-002 3.000e+009 5.657e+008 1.000e+003 1.165e+000 1.412e-003 
2.222e-002 3.007e+009 5.660e+008 1.000e+003 1.164e+000 1.415e-003 
2.227e-002 3.015e+009 5.658e+008 1.000e+003 1.164e+000 1.419e-003 
2.232e-002 3.021e+009 5.657e+008 1.000e+003 1.165e+000 1.422e-003 
2.237e-002 3.028e+009 5.657e+008 1.000e+003 1.165e+000 1.425e-003 
2.242e-002 3.035e+009 5.657e+008 1.000e+003 1.165e+000 1.429e-003 
2.247e-002 3.041e+009 5.657e+008 1.000e+003 1.164e+000 1.432e-003 
2.252e-002 3.048e+009 5.659e+008 1.000e+003 1.164e+000 1.435e-003 
2.257e-002 3.055e+009 5.657e+008 1.000e+003 1.165e+000 1.439e-003 
2.262e-002 3.062e+009 5.661e+008 1.000e+003 1.164e+000 1.442e-003 
2.267e-002 3.068e+009 5.658e+008 1.000e+003 1.164e+000 1.446e-003 
2.272e-002 3.076e+009 5.657e+008 1.000e+003 1.165e+000 1.449e-003 
2.277e-002 3.082e+009 5.657e+008 1.000e+003 1.165e+000 1.453e-003 
2.282e-002 3.089e+009 5.657e+008 1.000e+003 1.164e+000 1.456e-003 
2.287e-002 3.096e+009 5.657e+008 1.000e+003 1.165e+000 1.459e-003 
2.292e-002 3.102e+009 5.657e+008 1.000e+003 1.165e+000 1.463e-003 
2.297e-002 3.109e+009 5.658e+008 1.000e+003 1.164e+000 1.466e-003 
2.302e-002 3.115e+009 5.657e+008 1.000e+003 1.165e+000 1.469e-003 
2.307e-002 3.122e+009 5.660e+008 1.000e+003 1.164e+000 1.472e-003 
2.311e-002 3.129e+009 5.657e+008 1.000e+003 1.165e+000 1.476e-003 
2.316e-002 3.135e+009 5.658e+008 1.000e+003 1.164e+000 1.479e-003 
2.321e-002 3.142e+009 5.657e+008 1.000e+003 1.164e+000 1.482e-003 
2.326e-002 3.148e+009 5.659e+008 1.000e+003 1.164e+000 1.486e-003 
2.331e-002 3.155e+009 5.658e+008 1.000e+003 1.164e+000 1.489e-003 
2.336e-002 3.161e+009 5.657e+008 1.000e+003 1.165e+000 1.492e-003 
2.341e-002 3.168e+009 5.658e+008 1.000e+003 1.165e+000 1.495e-003 
2.345e-002 3.174e+009 5.657e+008 1.000e+003 1.165e+000 1.499e-003 
2.350e-002 3.181e+009 5.657e+008 1.000e+003 1.165e+000 1.502e-003 
2.355e-002 3.187e+009 5.657e+008 1.000e+003 1.165e+000 1.505e-003 
2.360e-002 3.194e+009 5.657e+008 1.000e+003 1.165e+000 1.508e-003 
2.365e-002 3.200e+009 5.657e+008 1.000e+003 1.165e+000 1.512e-003 
2.370e-002 3.207e+009 5.658e+008 1.000e+003 1.164e+000 1.515e-003 
2.374e-002 3.213e+009 5.657e+008 1.000e+003 1.165e+000 1.518e-003 
2.379e-002 3.220e+009 5.658e+008 1.000e+003 1.164e+000 1.521e-003 
2.384e-002 3.226e+009 5.657e+008 1.000e+003 1.165e+000 1.525e-003 
2.389e-002 3.233e+009 5.658e+008 1.000e+003 1.164e+000 1.528e-003 
2.393e-002 3.239e+009 5.660e+008 1.000e+003 1.164e+000 1.531e-003 
2.398e-002 3.246e+009 5.657e+008 1.000e+003 1.165e+000 1.534e-003 
2.403e-002 3.252e+009 5.657e+008 1.000e+003 1.165e+000 1.538e-003 
2.408e-002 3.259e+009 5.658e+008 1.000e+003 1.164e+000 1.541e-003 
2.413e-002 3.265e+009 5.657e+008 1.000e+003 1.165e+000 1.544e-003 
2.418e-002 3.272e+009 5.658e+008 1.000e+003 1.164e+000 1.547e-003 
2.423e-002 3.278e+009 5.658e+008 1.000e+003 1.165e+000 1.551e-003 
2.427e-002 3.285e+009 5.657e+008 1.000e+003 1.165e+000 1.554e-003 
2.432e-002 3.291e+009 5.659e+008 1.000e+003 1.164e+000 1.557e-003 
2.437e-002 3.298e+009 5.658e+008 1.000e+003 1.164e+000 1.560e-003 
2.441e-002 3.304e+009 5.658e+008 1.000e+003 1.164e+000 1.563e-003 
2.446e-002 3.310e+009 5.658e+008 1.000e+003 1.164e+000 1.567e-003 
2.451e-002 3.317e+009 5.658e+008 1.000e+003 1.164e+000 1.570e-003 
2.456e-002 3.323e+009 5.657e+008 1.000e+003 1.165e+000 1.573e-003 
2.461e-002 3.330e+009 5.657e+008 1.000e+003 1.164e+000 1.576e-003 
2.465e-002 3.336e+009 5.658e+008 1.000e+003 1.164e+000 1.580e-003 
2.470e-002 3.342e+009 5.658e+008 1.000e+003 1.164e+000 1.583e-003 
2.475e-002 3.349e+009 5.658e+008 1.000e+003 1.164e+000 1.586e-003 
2.479e-002 3.355e+009 5.658e+008 1.000e+003 1.164e+000 1.589e-003 
2.484e-002 3.362e+009 5.659e+008 1.000e+003 1.164e+000 1.592e-003 
2.489e-002 3.368e+009 5.658e+008 1.000e+003 1.164e+000 1.595e-003 
2.494e-002 3.375e+009 5.657e+008 1.000e+003 1.165e+000 1.599e-003 
2.499e-002 3.381e+009 5.658e+008 1.000e+003 1.164e+000 1.602e-003 
2.504e-002 3.388e+009 5.657e+008 1.000e+003 1.164e+000 1.605e-003 
2.509e-002 3.394e+009 5.658e+008 1.000e+003 1.164e+000 1.609e-003 
2.513e-002 3.401e+009 5.658e+008 1.000e+003 1.164e+000 1.612e-003 
2.518e-002 3.407e+009 5.659e+008 1.000e+003 1.164e+000 1.615e-003 
2.523e-002 3.414e+009 5.657e+008 1.000e+003 1.165e+000 1.618e-003 
2.528e-002 3.420e+009 5.657e+008 1.000e+003 1.165e+000 1.622e-003 
2.532e-002 3.426e+009 5.657e+008 1.000e+003 1.165e+000 1.625e-003 
2.537e-002 3.433e+009 5.658e+008 1.000e+003 1.164e+000 1.628e-003 
2.542e-002 3.439e+009 5.660e+008 1.000e+003 1.164e+000 1.631e-003 
2.546e-002 3.445e+009 5.658e+008 1.000e+003 1.164e+000 1.634e-003 
2.551e-002 3.452e+009 5.658e+008 1.000e+003 1.164e+000 1.637e-003 
2.556e-002 3.458e+009 5.657e+008 1.000e+003 1.165e+000 1.641e-003 
2.561e-002 3.465e+009 5.657e+008 1.000e+003 1.165e+000 1.644e-003 
2.565e-002 3.471e+009 5.657e+008 1.000e+003 1.165e+000 1.647e-003 
2.570e-002 3.477e+009 5.658e+008 1.000e+003 1.164e+000 1.650e-003 
2.575e-002 3.483e+009 5.661e+008 1.000e+003 1.164e+000 1.653e-003 
2.580e-002 3.490e+009 5.657e+008 1.000e+003 1.164e+000 1.657e-003 
2.584e-002 3.496e+009 5.658e+008 1.000e+003 1.165e+000 1.660e-003 
2.589e-002 3.502e+009 5.657e+008 1.000e+003 1.165e+000 1.663e-003 
2.593e-002 3.508e+009 5.660e+008 1.000e+003 1.164e+000 1.666e-003 
2.598e-002 3.515e+009 5.660e+008 1.000e+003 1.164e+000 1.669e-003 
2.602e-002 3.521e+009 5.657e+008 1.000e+003 1.165e+000 1.672e-003 
2.607e-002 3.527e+009 5.657e+008 1.000e+003 1.164e+000 1.675e-003 
2.612e-002 3.533e+009 5.657e+008 1.000e+003 1.165e+000 1.678e-003 
2.617e-002 3.540e+009 5.657e+008 1.000e+003 1.165e+000 1.681e-003 
2.621e-002 3.546e+009 5.658e+008 1.000e+003 1.164e+000 1.685e-003 
2.626e-002 3.552e+009 5.658e+008 1.000e+003 1.164e+000 1.688e-003 
2.630e-002 3.558e+009 5.658e+008 1.000e+003 1.164e+000 1.691e-003 
2.635e-002 3.565e+009 5.657e+008 1.000e+003 1.165e+000 1.694e-003 
2.639e-002 3.571e+009 5.657e+008 1.000e+003 1.165e+000 1.697e-003 
2.644e-002 3.577e+009 5.660e+008 1.000e+003 1.164e+000 1.700e-003 
2.648e-002 3.583e+009 5.658e+008 1.000e+003 1.164e+000 1.703e-003 
2.653e-002 3.589e+009 5.659e+008 1.000e+003 1.164e+000 1.706e-003 
2.658e-002 3.595e+009 5.657e+008 1.000e+003 1.165e+000 1.709e-003 
2.662e-002 3.601e+009 5.657e+008 1.000e+003 1.164e+000 1.712e-003 
2.667e-002 3.607e+009 5.660e+008 1.000e+003 1.164e+000 1.715e-003 
2.671e-002 3.613e+009 5.657e+008 1.000e+003 1.165e+000 1.718e-003 
2.675e-002 3.619e+009 5.659e+008 1.000e+003 1.164e+000 1.721e-003 
2.679e-002 3.624e+009 5.659e+008 1.000e+003 1.164e+000 1.723e-003 
2.683e-002 3.629e+009 5.659e+008 1.000e+003 1.164e+000 1.726e-003 
2.687e-002 3.634e+009 5.663e+008 1.000e+003 1.164e+000 1.729e-003 
2.691e-002 3.640e+009 5.658e+008 1.000e+003 1.164e+000 1.731e-003 
2.695e-002 3.645e+009 5.659e+008 1.000e+003 1.164e+000 1.734e-003 
2.698e-002 3.650e+009 5.661e+008 1.000e+003 1.164e+000 1.737e-003 
2.702e-002 3.656e+009 5.658e+008 1.000e+003 1.165e+000 1.739e-003 
2.706e-002 3.661e+009 5.661e+008 1.000e+003 1.164e+000 1.742e-003 
2.710e-002 3.666e+009 5.659e+008 1.000e+003 1.164e+000 1.745e-003 
2.714e-002 3.672e+009 5.658e+008 1.000e+003 1.164e+000 1.747e-003 
2.718e-002 3.677e+009 5.660e+008 1.000e+003 1.164e+000 1.750e-003 
2.722e-002 3.683e+009 5.660e+008 1.000e+003 1.164e+000 1.753e-003 
2.726e-002 3.688e+009 5.658e+008 1.000e+003 1.165e+000 1.755e-003 
2.730e-002 3.693e+009 5.659e+008 1.000e+003 1.164e+000 1.758e-003 
2.735e-002 3.699e+009 5.660e+008 1.000e+003 1.164e+000 1.761e-003 
2.738e-002 3.704e+009 5.659e+008 1.000e+003 1.164e+000 1.764e-003 
2.742e-002 3.710e+009 5.662e+008 1.000e+003 1.164e+000 1.766e-003 
2.746e-002 3.715e+009 5.658e+008 1.000e+003 1.165e+000 1.769e-003 
2.751e-002 3.721e+009 5.659e+008 1.000e+003 1.164e+000 1.772e-003 
2.754e-002 3.726e+009 5.659e+008 1.000e+003 1.164e+000 1.774e-003 
2.758e-002 3.731e+009 5.660e+008 1.000e+003 1.164e+000 1.777e-003 
2.762e-002 3.737e+009 5.661e+008 1.000e+003 1.164e+000 1.780e-003 
2.766e-002 3.742e+009 5.658e+008 1.000e+003 1.165e+000 1.783e-003 
2.770e-002 3.747e+009 5.660e+008 1.000e+003 1.164e+000 1.785e-003 
2.774e-002 3.752e+009 5.659e+008 1.000e+003 1.164e+000 1.788e-003 
2.778e-002 3.758e+009 5.658e+008 1.000e+003 1.164e+000 1.790e-003 
2.782e-002 3.763e+009 5.660e+008 1.000e+003 1.164e+000 1.793e-003 
2.786e-002 3.768e+009 5.659e+008 1.000e+003 1.164e+000 1.796e-003 
2.789e-002 3.773e+009 5.659e+008 1.000e+003 1.164e+000 1.798e-003 
2.793e-002 3.778e+009 5.662e+008 1.000e+003 1.164e+000 1.801e-003 
2.797e-002 3.783e+009 5.665e+008 1.000e+003 1.163e+000 1.803e-003 
2.801e-002 3.789e+009 5.659e+008 1.000e+003 1.164e+000 1.806e-003 
2.805e-002 3.794e+009 5.660e+008 1.000e+003 1.164e+000 1.808e-003 
2.809e-002 3.799e+009 5.664e+008 1.000e+003 1.164e+000 1.811e-003 
2.812e-002 3.804e+009 5.661e+008 1.000e+003 1.164e+000 1.814e-003 
2.816e-002 3.809e+009 5.663e+008 1.000e+003 1.164e+000 1.816e-003 
2.820e-002 3.815e+009 5.659e+008 1.000e+003 1.164e+000 1.819e-003 
2.824e-002 3.820e+009 5.658e+008 1.000e+003 1.165e+000 1.821e-003 
2.828e-002 3.825e+009 5.661e+008 1.000e+003 1.164e+000 1.824e-003 
2.832e-002 3.830e+009 5.659e+008 1.000e+003 1.164e+000 1.827e-003 
2.836e-002 3.835e+009 5.660e+008 1.000e+003 1.164e+000 1.829e-003 
2.840e-002 3.841e+009 5.659e+008 1.000e+003 1.164e+000 1.832e-003 
2.843e-002 3.846e+009 5.659e+008 1.000e+003 1.164e+000 1.834e-003 
2.847e-002 3.851e+009 5.658e+008 1.000e+003 1.165e+000 1.837e-003 
2.851e-002 3.856e+009 5.658e+008 1.000e+003 1.165e+000 1.840e-003 
2.855e-002 3.861e+009 5.658e+008 1.000e+003 1.165e+000 1.842e-003 
2.859e-002 3.867e+009 5.661e+008 1.000e+003 1.164e+000 1.845e-003 
2.863e-002 3.872e+009 5.663e+008 1.000e+003 1.164e+000 1.848e-003 
2.867e-002 3.877e+009 5.660e+008 1.000e+003 1.164e+000 1.850e-003 
2.870e-002 3.882e+009 5.659e+008 1.000e+003 1.164e+000 1.853e-003 
2.874e-002 3.887e+009 5.660e+008 1.000e+003 1.164e+000 1.855e-003 
2.878e-002 3.893e+009 5.659e+008 1.000e+003 1.164e+000 1.858e-003 
2.882e-002 3.897e+009 5.658e+008 1.000e+003 1.165e+000 1.860e-003 
2.885e-002 3.902e+009 5.659e+008 1.000e+003 1.164e+000 1.863e-003 
2.889e-002 3.907e+009 5.660e+008 1.000e+003 1.164e+000 1.865e-003 
2.893e-002 3.912e+009 5.660e+008 1.000e+003 1.164e+000 1.868e-003 
2.896e-002 3.917e+009 5.659e+008 1.000e+003 1.164e+000 1.870e-003 
2.900e-002 3.922e+009 5.664e+008 1.000e+003 1.164e+000 1.873e-003 
2.904e-002 3.927e+009 5.658e+008 1.000e+003 1.165e+000 1.875e-003 
2.908e-002 3.932e+009 5.659e+008 1.000e+003 1.164e+000 1.878e-003 
2.911e-002 3.937e+009 5.662e+008 1.000e+003 1.164e+000 1.880e-003 
2.915e-002 3.942e+009 5.659e+008 1.000e+003 1.164e+000 1.883e-003 
2.919e-002 3.947e+009 5.659e+008 1.000e+003 1.164e+000 1.885e-003 
2.922e-002 3.952e+009 5.661e+008 1.000e+003 1.164e+000 1.888e-003 
2.926e-002 3.957e+009 5.659e+008 1.000e+003 1.164e+000 1.890e-003 
2.930e-002 3.962e+009 5.664e+008 1.000e+003 1.164e+000 1.893e-003 
2.933e-002 3.967e+009 5.659e+008 1.000e+003 1.164e+000 1.895e-003 
2.937e-002 3.972e+009 5.660e+008 1.000e+003 1.164e+000 1.898e-003 
2.941e-002 3.977e+009 5.660e+008 1.000e+003 1.164e+000 1.900e-003 
2.944e-002 3.982e+009 5.662e+008 1.000e+003 1.164e+000 1.903e-003 
2.948e-002 3.987e+009 5.660e+008 1.000e+003 1.164e+000 1.905e-003 
2.952e-002 3.992e+009 5.660e+008 1.000e+003 1.164e+000 1.908e-003 
2.955e-002 3.997e+009 5.659e+008 1.000e+003 1.164e+000 1.910e-003 
2.959e-002 4.002e+009 5.659e+008 1.000e+003 1.164e+000 1.913e-003 
2.963e-002 4.007e+009 5.661e+008 1.000e+003 1.164e+000 1.915e-003 
2.967e-002 4.012e+009 5.659e+008 1.000e+003 1.164e+000 1.918e-003 
2.971e-002 4.017e+009 5.662e+008 1.000e+003 1.164e+000 1.920e-003 
2.974e-002 4.022e+009 5.660e+008 1.000e+003 1.164e+000 1.923e-003 
2.978e-002 4.027e+009 5.665e+008 1.000e+003 1.164e+000 1.925e-003 
2.982e-002 4.032e+009 5.658e+008 1.000e+003 1.165e+000 1.928e-003 
2.985e-002 4.037e+009 5.660e+008 1.000e+003 1.164e+000 1.930e-003 
2.989e-002 4.042e+009 5.661e+008 1.000e+003 1.164e+000 1.932e-003 
2.993e-002 4.047e+009 5.661e+008 1.000e+003 1.164e+000 1.935e-003 
2.996e-002 4.052e+009 5.668e+008 1.000e+003 1.163e+000 1.937e-003 
3.000e-002 4.056e+009 5.659e+008 1.000e+003 1.164e+000 1.940e-003 
3.003e-002 4.061e+009 5.662e+008 1.000e+003 1.164e+000 1.942e-003 
3.007e-002 4.066e+009 5.659e+008 1.000e+003 1.164e+000 1.945e-003 
3.011e-002 4.071e+009 5.663e+008 1.000e+003 1.164e+000 1.947e-003 
3.014e-002 4.076e+009 5.658e+008 1.000e+003 1.165e+000 1.950e-003 
3.018e-002 4.081e+009 5.661e+008 1.000e+003 1.164e+000 1.952e-003 
3.022e-002 4.086e+009 5.663e+008 1.000e+003 1.164e+000 1.955e-003 
3.025e-002 4.091e+009 5.660e+008 1.000e+003 1.164e+000 1.957e-003 
3.029e-002 4.096e+009 5.659e+008 1.000e+003 1.164e+000 1.960e-003 
3.033e-002 4.101e+009 5.659e+008 1.000e+003 1.164e+000 1.962e-003 
3.037e-002 4.107e+009 5.659e+008 1.000e+003 1.164e+000 1.965e-003 
3.040e-002 4.111e+009 5.660e+008 1.000e+003 1.164e+000 1.967e-003 
3.044e-002 4.116e+009 5.659e+008 1.000e+003 1.164e+000 1.970e-003 
3.048e-002 4.121e+009 5.661e+008 1.000e+003 1.164e+000 1.972e-003 
3.051e-002 4.126e+009 5.659e+008 1.000e+003 1.164e+000 1.975e-003 
3.055e-002 4.132e+009 5.662e+008 1.000e+003 1.164e+000 1.977e-003 
3.059e-002 4.137e+009 5.661e+008 1.000e+003 1.164e+000 1.980e-003 
3.063e-002 4.142e+009 5.661e+008 1.000e+003 1.164e+000 1.983e-003 
3.067e-002 4.147e+009 5.660e+008 1.000e+003 1.164e+000 1.985e-003 
3.070e-002 4.152e+009 5.660e+008 1.000e+003 1.164e+000 1.987e-003 
3.074e-002 4.156e+009 5.663e+008 1.000e+003 1.164e+000 1.990e-003 
3.077e-002 4.161e+009 5.666e+008 1.000e+003 1.163e+000 1.992e-003 
3.081e-002 4.167e+009 5.659e+008 1.000e+003 1.164e+000 1.995e-003 
3.085e-002 4.171e+009 5.659e+008 1.000e+003 1.164e+000 1.997e-003 
3.089e-002 4.176e+009 5.659e+008 1.000e+003 1.164e+000 2.000e-003 
3.092e-002 4.181e+009 5.660e+008 1.000e+003 1.164e+000 2.002e-003 
3.096e-002 4.186e+009 5.659e+008 1.000e+003 1.164e+000 2.005e-003 
3.100e-002 4.191e+009 5.662e+008 1.000e+003 1.164e+000 2.007e-003 
3.103e-002 4.196e+009 5.661e+008 1.000e+003 1.164e+000 2.010e-003 
3.107e-002 4.201e+009 5.659e+008 1.000e+003 1.164e+000 2.012e-003 
3.111e-002 4.206e+009 5.662e+008 1.000e+003 1.164e+000 2.015e-003 
3.115e-002 4.211e+009 5.659e+008 1.000e+003 1.164e+000 2.017e-003 
 
