# Supplementary material for: Strain rate dependency of dislocation plasticity
Source: Nat Commun. 2021 Mar 23;12:1845. doi: 10.1038/s41467-021-21939-1 (PMC7988163; doi:10.1038/s41467-021-21939-1)
Supplement: Supplementary file 3 — Supplementary Data 1 [file 41467_2021_21939_MOESM3_ESM.zip › Supplementary Data 1/DDDSimulationSet2/StrainRate=1e3s-1/InitialDislocationDensity=6.8e11m-2.dat]

#strain(1), stress(Pa), dislocation density(m-2), strain rate(s-1), mean dislocation velocity(km/s), plastic strain(1)
2.244e-006 3.355e+005 6.809e+011 1.000e+003 2.351e-002 7.798e-008 
3.966e-006 5.631e+005 6.823e+011 1.000e+003 2.846e-002 7.014e-008 
5.689e-006 7.755e+005 6.836e+011 1.000e+003 3.246e-002 3.235e-007 
7.411e-006 9.789e+005 6.847e+011 1.000e+003 3.491e-002 6.385e-007 
9.134e-006 1.170e+006 6.857e+011 1.000e+003 3.733e-002 1.040e-006 
1.086e-005 1.355e+006 6.867e+011 1.000e+003 4.142e-002 1.482e-006 
1.258e-005 1.533e+006 6.877e+011 1.000e+003 4.578e-002 1.976e-006 
1.430e-005 1.699e+006 6.900e+011 1.000e+003 6.676e-002 2.545e-006 
1.602e-005 1.854e+006 6.912e+011 1.000e+003 7.441e-002 3.195e-006 
1.775e-005 2.003e+006 6.926e+011 1.000e+003 8.132e-002 3.890e-006 
1.947e-005 2.146e+006 6.942e+011 1.000e+003 9.226e-002 4.625e-006 
2.119e-005 2.280e+006 6.953e+011 1.000e+003 9.861e-002 5.417e-006 
2.291e-005 2.408e+006 6.966e+011 1.000e+003 1.063e-001 6.253e-006 
2.464e-005 2.536e+006 6.977e+011 1.000e+003 1.113e-001 7.092e-006 
2.636e-005 2.667e+006 6.986e+011 1.000e+003 1.166e-001 7.911e-006 
2.808e-005 2.797e+006 6.997e+011 1.000e+003 1.230e-001 8.734e-006 
2.980e-005 2.925e+006 7.009e+011 1.000e+003 1.290e-001 9.569e-006 
3.152e-005 3.053e+006 7.020e+011 1.000e+003 1.336e-001 1.041e-005 
3.325e-005 3.179e+006 7.042e+011 1.000e+003 1.479e-001 1.126e-005 
3.497e-005 3.303e+006 7.061e+011 1.000e+003 1.584e-001 1.212e-005 
3.669e-005 3.422e+006 7.082e+011 1.000e+003 1.733e-001 1.302e-005 
3.841e-005 3.537e+006 7.072e+011 1.000e+003 1.728e-001 1.395e-005 
4.014e-005 3.675e+006 7.042e+011 1.000e+003 1.636e-001 1.471e-005 
4.186e-005 3.822e+006 7.031e+011 1.000e+003 1.649e-001 1.542e-005 
4.358e-005 3.969e+006 7.040e+011 1.000e+003 1.736e-001 1.613e-005 
4.530e-005 4.115e+006 7.050e+011 1.000e+003 1.787e-001 1.684e-005 
4.703e-005 4.266e+006 7.060e+011 1.000e+003 1.822e-001 1.752e-005 
4.875e-005 4.421e+006 7.070e+011 1.000e+003 1.843e-001 1.817e-005 
5.047e-005 4.586e+006 7.067e+011 1.000e+003 1.855e-001 1.875e-005 
5.219e-005 4.754e+006 7.077e+011 1.000e+003 1.874e-001 1.931e-005 
5.392e-005 4.920e+006 7.086e+011 1.000e+003 1.878e-001 1.988e-005 
5.564e-005 5.079e+006 7.095e+011 1.000e+003 1.880e-001 2.051e-005 
5.736e-005 5.231e+006 7.104e+011 1.000e+003 1.881e-001 2.118e-005 
5.908e-005 5.377e+006 7.124e+011 1.000e+003 1.971e-001 2.189e-005 
6.081e-005 5.527e+006 7.146e+011 1.000e+003 2.049e-001 2.257e-005 
6.253e-005 5.686e+006 7.165e+011 1.000e+003 2.107e-001 2.320e-005 
6.425e-005 5.849e+006 7.179e+011 1.000e+003 2.146e-001 2.379e-005 
6.597e-005 6.013e+006 7.191e+011 1.000e+003 2.205e-001 2.438e-005 
6.769e-005 6.178e+006 7.170e+011 1.000e+003 2.167e-001 2.496e-005 
6.942e-005 6.341e+006 7.177e+011 1.000e+003 2.154e-001 2.556e-005 
7.114e-005 6.501e+006 7.193e+011 1.000e+003 2.177e-001 2.617e-005 
7.286e-005 6.663e+006 7.206e+011 1.000e+003 2.243e-001 2.678e-005 
7.458e-005 6.829e+006 7.208e+011 1.000e+003 2.285e-001 2.735e-005 
7.631e-005 7.007e+006 7.222e+011 1.000e+003 2.378e-001 2.784e-005 
7.803e-005 7.191e+006 7.234e+011 1.000e+003 2.434e-001 2.829e-005 
7.975e-005 7.380e+006 7.245e+011 1.000e+003 2.492e-001 2.871e-005 
8.147e-005 7.566e+006 7.256e+011 1.000e+003 2.516e-001 2.914e-005 
8.320e-005 7.757e+006 7.265e+011 1.000e+003 2.572e-001 2.954e-005 
8.492e-005 7.947e+006 7.272e+011 1.000e+003 2.573e-001 2.995e-005 
8.664e-005 8.135e+006 7.280e+011 1.000e+003 2.621e-001 3.038e-005 
8.836e-005 8.323e+006 7.285e+011 1.000e+003 2.642e-001 3.080e-005 
9.009e-005 8.511e+006 7.292e+011 1.000e+003 2.626e-001 3.122e-005 
9.181e-005 8.696e+006 7.298e+011 1.000e+003 2.639e-001 3.166e-005 
9.353e-005 8.882e+006 7.304e+011 1.000e+003 2.666e-001 3.210e-005 
9.525e-005 9.063e+006 7.310e+011 1.000e+003 2.665e-001 3.256e-005 
9.698e-005 9.244e+006 7.314e+011 1.000e+003 2.657e-001 3.304e-005 
9.870e-005 9.424e+006 7.319e+011 1.000e+003 2.663e-001 3.351e-005 
1.004e-004 9.605e+006 7.323e+011 1.000e+003 2.647e-001 3.399e-005 
1.021e-004 9.784e+006 7.328e+011 1.000e+003 2.631e-001 3.447e-005 
1.039e-004 9.963e+006 7.286e+011 1.000e+003 2.480e-001 3.495e-005 
1.056e-004 1.014e+007 7.245e+011 1.000e+003 2.301e-001 3.545e-005 
1.073e-004 1.032e+007 7.201e+011 1.000e+003 2.127e-001 3.595e-005 
1.090e-004 1.049e+007 7.200e+011 1.000e+003 2.101e-001 3.646e-005 
1.108e-004 1.066e+007 7.210e+011 1.000e+003 2.099e-001 3.701e-005 
1.125e-004 1.082e+007 7.224e+011 1.000e+003 2.101e-001 3.764e-005 
1.142e-004 1.097e+007 7.210e+011 1.000e+003 2.092e-001 3.835e-005 
1.159e-004 1.109e+007 7.193e+011 1.000e+003 2.096e-001 3.921e-005 
1.176e-004 1.120e+007 7.187e+011 1.000e+003 2.069e-001 4.017e-005 
1.194e-004 1.131e+007 7.192e+011 1.000e+003 2.051e-001 4.112e-005 
1.211e-004 1.143e+007 7.186e+011 1.000e+003 2.030e-001 4.203e-005 
1.228e-004 1.154e+007 7.174e+011 1.000e+003 2.007e-001 4.298e-005 
1.245e-004 1.162e+007 7.152e+011 1.000e+003 1.996e-001 4.414e-005 
1.263e-004 1.173e+007 7.143e+011 1.000e+003 1.988e-001 4.513e-005 
1.280e-004 1.184e+007 7.138e+011 1.000e+003 1.967e-001 4.608e-005 
1.297e-004 1.196e+007 7.136e+011 1.000e+003 1.949e-001 4.701e-005 
1.314e-004 1.207e+007 7.135e+011 1.000e+003 1.915e-001 4.794e-005 
1.331e-004 1.218e+007 7.134e+011 1.000e+003 1.885e-001 4.888e-005 
1.349e-004 1.231e+007 7.101e+011 1.000e+003 1.765e-001 4.973e-005 
1.366e-004 1.243e+007 7.099e+011 1.000e+003 1.726e-001 5.062e-005 
1.383e-004 1.255e+007 7.103e+011 1.000e+003 1.667e-001 5.150e-005 
1.400e-004 1.267e+007 7.109e+011 1.000e+003 1.673e-001 5.238e-005 
1.418e-004 1.279e+007 7.105e+011 1.000e+003 1.621e-001 5.332e-005 
1.435e-004 1.290e+007 7.116e+011 1.000e+003 1.580e-001 5.425e-005 
1.452e-004 1.301e+007 7.127e+011 1.000e+003 1.563e-001 5.518e-005 
1.469e-004 1.313e+007 7.135e+011 1.000e+003 1.559e-001 5.613e-005 
1.486e-004 1.324e+007 7.148e+011 1.000e+003 1.537e-001 5.707e-005 
1.504e-004 1.335e+007 7.161e+011 1.000e+003 1.534e-001 5.800e-005 
1.521e-004 1.346e+007 7.176e+011 1.000e+003 1.556e-001 5.901e-005 
1.538e-004 1.357e+007 7.204e+011 1.000e+003 1.560e-001 5.997e-005 
1.555e-004 1.368e+007 7.195e+011 1.000e+003 1.502e-001 6.094e-005 
1.573e-004 1.377e+007 7.178e+011 1.000e+003 1.508e-001 6.204e-005 
1.590e-004 1.386e+007 7.191e+011 1.000e+003 1.492e-001 6.312e-005 
1.607e-004 1.396e+007 7.211e+011 1.000e+003 1.446e-001 6.414e-005 
1.624e-004 1.402e+007 7.197e+011 1.000e+003 1.502e-001 6.543e-005 
1.641e-004 1.408e+007 7.215e+011 1.000e+003 1.497e-001 6.677e-005 
1.659e-004 1.415e+007 7.181e+011 1.000e+003 1.316e-001 6.803e-005 
1.676e-004 1.421e+007 7.167e+011 1.000e+003 1.196e-001 6.929e-005 
1.693e-004 1.427e+007 7.186e+011 1.000e+003 1.212e-001 7.063e-005 
1.710e-004 1.435e+007 7.216e+011 1.000e+003 1.311e-001 7.181e-005 
1.728e-004 1.443e+007 7.148e+011 1.000e+003 1.250e-001 7.295e-005 
1.745e-004 1.451e+007 7.120e+011 1.000e+003 1.174e-001 7.409e-005 
1.762e-004 1.458e+007 7.123e+011 1.000e+003 1.186e-001 7.535e-005 
1.779e-004 1.465e+007 7.147e+011 1.000e+003 1.172e-001 7.657e-005 
1.797e-004 1.474e+007 7.174e+011 1.000e+003 1.196e-001 7.770e-005 
1.814e-004 1.483e+007 7.197e+011 1.000e+003 1.182e-001 7.878e-005 
1.831e-004 1.493e+007 7.227e+011 1.000e+003 1.238e-001 7.983e-005 
1.848e-004 1.502e+007 7.223e+011 1.000e+003 1.271e-001 8.095e-005 
1.865e-004 1.511e+007 7.242e+011 1.000e+003 1.318e-001 8.200e-005 
1.883e-004 1.523e+007 7.259e+011 1.000e+003 1.326e-001 8.292e-005 
1.900e-004 1.535e+007 7.275e+011 1.000e+003 1.343e-001 8.384e-005 
1.917e-004 1.545e+007 7.298e+011 1.000e+003 1.384e-001 8.487e-005 
1.934e-004 1.553e+007 7.298e+011 1.000e+003 1.363e-001 8.600e-005 
1.952e-004 1.558e+007 7.300e+011 1.000e+003 1.398e-001 8.742e-005 
1.969e-004 1.558e+007 7.230e+011 1.000e+003 1.506e-001 8.914e-005 
1.986e-004 1.550e+007 7.161e+011 1.000e+003 1.432e-001 9.139e-005 
2.003e-004 1.544e+007 7.144e+011 1.000e+003 1.406e-001 9.352e-005 
2.020e-004 1.541e+007 7.099e+011 1.000e+003 1.284e-001 9.543e-005 
2.038e-004 1.541e+007 7.074e+011 1.000e+003 1.180e-001 9.716e-005 
2.055e-004 1.544e+007 7.057e+011 1.000e+003 1.054e-001 9.872e-005 
2.072e-004 1.547e+007 7.045e+011 1.000e+003 9.626e-002 1.002e-004 
2.089e-004 1.552e+007 7.040e+011 1.000e+003 8.872e-002 1.016e-004 
2.107e-004 1.556e+007 7.045e+011 1.000e+003 8.204e-002 1.030e-004 
2.124e-004 1.559e+007 7.056e+011 1.000e+003 7.692e-002 1.045e-004 
2.141e-004 1.562e+007 7.066e+011 1.000e+003 7.280e-002 1.061e-004 
2.158e-004 1.566e+007 7.083e+011 1.000e+003 7.392e-002 1.075e-004 
2.175e-004 1.571e+007 7.087e+011 1.000e+003 8.147e-002 1.089e-004 
2.193e-004 1.574e+007 7.039e+011 1.000e+003 8.173e-002 1.104e-004 
2.210e-004 1.572e+007 6.898e+011 1.000e+003 6.998e-002 1.123e-004 
2.227e-004 1.574e+007 6.881e+011 1.000e+003 7.141e-002 1.138e-004 
2.244e-004 1.580e+007 6.897e+011 1.000e+003 7.398e-002 1.152e-004 
2.262e-004 1.587e+007 6.919e+011 1.000e+003 7.609e-002 1.164e-004 
2.279e-004 1.594e+007 6.943e+011 1.000e+003 7.649e-002 1.176e-004 
2.296e-004 1.600e+007 6.885e+011 1.000e+003 7.550e-002 1.190e-004 
2.313e-004 1.605e+007 6.836e+011 1.000e+003 5.251e-002 1.203e-004 
2.330e-004 1.612e+007 6.817e+011 1.000e+003 4.418e-002 1.216e-004 
2.348e-004 1.621e+007 6.816e+011 1.000e+003 4.174e-002 1.227e-004 
2.365e-004 1.629e+007 6.806e+011 1.000e+003 3.891e-002 1.238e-004 
2.382e-004 1.637e+007 6.781e+011 1.000e+003 3.921e-002 1.250e-004 
2.399e-004 1.644e+007 6.784e+011 1.000e+003 3.749e-002 1.263e-004 
2.417e-004 1.652e+007 6.805e+011 1.000e+003 3.655e-002 1.274e-004 
2.434e-004 1.659e+007 6.822e+011 1.000e+003 3.668e-002 1.286e-004 
2.451e-004 1.666e+007 6.843e+011 1.000e+003 3.417e-002 1.299e-004 
2.468e-004 1.673e+007 6.868e+011 1.000e+003 3.181e-002 1.311e-004 
2.485e-004 1.680e+007 6.894e+011 1.000e+003 2.991e-002 1.323e-004 
2.503e-004 1.686e+007 6.927e+011 1.000e+003 2.813e-002 1.336e-004 
2.520e-004 1.693e+007 6.965e+011 1.000e+003 2.576e-002 1.349e-004 
2.537e-004 1.697e+007 6.996e+011 1.000e+003 2.887e-002 1.363e-004 
2.554e-004 1.700e+007 7.028e+011 1.000e+003 4.499e-002 1.379e-004 
2.572e-004 1.700e+007 7.063e+011 1.000e+003 5.184e-002 1.396e-004 
2.589e-004 1.701e+007 7.094e+011 1.000e+003 5.592e-002 1.413e-004 
2.606e-004 1.699e+007 7.090e+011 1.000e+003 6.863e-002 1.431e-004 
2.623e-004 1.698e+007 7.064e+011 1.000e+003 5.611e-002 1.448e-004 
2.640e-004 1.698e+007 7.049e+011 1.000e+003 4.943e-002 1.466e-004 
2.658e-004 1.696e+007 6.882e+011 1.000e+003 4.419e-002 1.485e-004 
2.675e-004 1.693e+007 6.824e+011 1.000e+003 4.396e-002 1.504e-004 
2.692e-004 1.690e+007 6.813e+011 1.000e+003 4.250e-002 1.523e-004 
2.709e-004 1.687e+007 6.819e+011 1.000e+003 4.378e-002 1.543e-004 
2.727e-004 1.686e+007 6.844e+011 1.000e+003 4.677e-002 1.561e-004 
2.744e-004 1.686e+007 6.876e+011 1.000e+003 5.005e-002 1.578e-004 
2.761e-004 1.687e+007 6.909e+011 1.000e+003 5.279e-002 1.594e-004 
2.778e-004 1.689e+007 6.946e+011 1.000e+003 5.284e-002 1.610e-004 
2.795e-004 1.693e+007 6.972e+011 1.000e+003 5.622e-002 1.625e-004 
2.813e-004 1.696e+007 7.019e+011 1.000e+003 5.996e-002 1.640e-004 
2.830e-004 1.702e+007 7.064e+011 1.000e+003 6.160e-002 1.652e-004 
2.847e-004 1.711e+007 7.106e+011 1.000e+003 6.580e-002 1.664e-004 
2.864e-004 1.720e+007 7.087e+011 1.000e+003 5.899e-002 1.675e-004 
2.882e-004 1.729e+007 7.118e+011 1.000e+003 5.984e-002 1.686e-004 
2.899e-004 1.737e+007 7.153e+011 1.000e+003 6.228e-002 1.697e-004 
2.916e-004 1.746e+007 7.190e+011 1.000e+003 6.336e-002 1.708e-004 
2.933e-004 1.755e+007 7.229e+011 1.000e+003 6.436e-002 1.720e-004 
2.951e-004 1.764e+007 7.267e+011 1.000e+003 6.663e-002 1.730e-004 
2.968e-004 1.771e+007 7.228e+011 1.000e+003 7.087e-002 1.743e-004 
2.985e-004 1.774e+007 7.232e+011 1.000e+003 7.142e-002 1.758e-004 
3.002e-004 1.777e+007 7.247e+011 1.000e+003 7.249e-002 1.773e-004 
3.019e-004 1.779e+007 7.274e+011 1.000e+003 7.309e-002 1.789e-004 
3.037e-004 1.773e+007 7.216e+011 1.000e+003 7.768e-002 1.810e-004 
3.054e-004 1.768e+007 7.217e+011 1.000e+003 7.816e-002 1.831e-004 
3.071e-004 1.763e+007 7.232e+011 1.000e+003 7.824e-002 1.852e-004 
3.088e-004 1.758e+007 7.255e+011 1.000e+003 7.863e-002 1.872e-004 
3.106e-004 1.752e+007 7.287e+011 1.000e+003 7.931e-002 1.894e-004 
3.123e-004 1.746e+007 7.322e+011 1.000e+003 7.979e-002 1.915e-004 
3.140e-004 1.742e+007 7.355e+011 1.000e+003 7.921e-002 1.935e-004 
3.157e-004 1.738e+007 7.395e+011 1.000e+003 7.900e-002 1.955e-004 
3.174e-004 1.736e+007 7.441e+011 1.000e+003 7.809e-002 1.974e-004 
3.192e-004 1.734e+007 7.494e+011 1.000e+003 7.995e-002 1.992e-004 
3.209e-004 1.733e+007 7.548e+011 1.000e+003 7.877e-002 2.010e-004 
3.226e-004 1.730e+007 7.544e+011 1.000e+003 8.252e-002 2.030e-004 
3.243e-004 1.724e+007 7.532e+011 1.000e+003 8.101e-002 2.051e-004 
3.261e-004 1.721e+007 7.547e+011 1.000e+003 8.429e-002 2.070e-004 
3.278e-004 1.716e+007 7.576e+011 1.000e+003 1.009e-001 2.091e-004 
3.295e-004 1.711e+007 7.599e+011 1.000e+003 1.098e-001 2.112e-004 
3.312e-004 1.709e+007 7.620e+011 1.000e+003 1.092e-001 2.130e-004 
3.329e-004 1.712e+007 7.640e+011 1.000e+003 1.127e-001 2.145e-004 
3.347e-004 1.718e+007 7.667e+011 1.000e+003 1.162e-001 2.159e-004 
3.364e-004 1.723e+007 7.457e+011 1.000e+003 8.918e-002 2.172e-004 
3.381e-004 1.727e+007 7.417e+011 1.000e+003 8.424e-002 2.187e-004 
3.398e-004 1.730e+007 7.396e+011 1.000e+003 8.279e-002 2.202e-004 
3.416e-004 1.734e+007 7.385e+011 1.000e+003 8.191e-002 2.216e-004 
3.433e-004 1.739e+007 7.379e+011 1.000e+003 8.229e-002 2.230e-004 
3.450e-004 1.744e+007 7.380e+011 1.000e+003 8.107e-002 2.244e-004 
3.467e-004 1.750e+007 7.385e+011 1.000e+003 8.017e-002 2.257e-004 
3.484e-004 1.756e+007 7.391e+011 1.000e+003 8.456e-002 2.270e-004 
3.502e-004 1.760e+007 7.341e+011 1.000e+003 6.428e-002 2.284e-004 
3.519e-004 1.765e+007 7.214e+011 1.000e+003 4.709e-002 2.298e-004 
3.536e-004 1.771e+007 7.183e+011 1.000e+003 3.644e-002 2.311e-004 
3.553e-004 1.773e+007 7.180e+011 1.000e+003 6.221e-002 2.327e-004 
3.571e-004 1.773e+007 7.093e+011 1.000e+003 7.274e-002 2.344e-004 
3.588e-004 1.774e+007 7.004e+011 1.000e+003 7.703e-002 2.361e-004 
3.605e-004 1.779e+007 7.001e+011 1.000e+003 7.847e-002 2.374e-004 
3.622e-004 1.787e+007 7.029e+011 1.000e+003 8.217e-002 2.386e-004 
3.639e-004 1.797e+007 7.048e+011 1.000e+003 8.202e-002 2.396e-004 
3.657e-004 1.809e+007 7.018e+011 1.000e+003 6.617e-002 2.405e-004 
3.674e-004 1.818e+007 6.983e+011 1.000e+003 5.113e-002 2.416e-004 
3.691e-004 1.826e+007 6.969e+011 1.000e+003 4.039e-002 2.428e-004 
3.708e-004 1.833e+007 6.984e+011 1.000e+003 4.007e-002 2.441e-004 
3.726e-004 1.836e+007 6.987e+011 1.000e+003 4.115e-002 2.455e-004 
3.743e-004 1.840e+007 6.990e+011 1.000e+003 4.204e-002 2.470e-004 
3.760e-004 1.840e+007 6.902e+011 1.000e+003 4.203e-002 2.487e-004 
3.777e-004 1.842e+007 6.905e+011 1.000e+003 4.276e-002 2.503e-004 
3.794e-004 1.843e+007 6.922e+011 1.000e+003 4.706e-002 2.520e-004 
3.812e-004 1.844e+007 6.946e+011 1.000e+003 4.947e-002 2.536e-004 
3.829e-004 1.843e+007 6.952e+011 1.000e+003 4.670e-002 2.554e-004 
3.846e-004 1.841e+007 6.977e+011 1.000e+003 4.925e-002 2.573e-004 
3.863e-004 1.836e+007 7.008e+011 1.000e+003 4.966e-002 2.594e-004 
3.881e-004 1.830e+007 7.022e+011 1.000e+003 4.718e-002 2.615e-004 
3.898e-004 1.821e+007 6.962e+011 1.000e+003 4.141e-002 2.638e-004 
3.915e-004 1.808e+007 6.911e+011 1.000e+003 4.107e-002 2.665e-004 
3.932e-004 1.796e+007 6.889e+011 1.000e+003 3.935e-002 2.690e-004 
3.949e-004 1.787e+007 6.889e+011 1.000e+003 4.062e-002 2.714e-004 
3.967e-004 1.776e+007 6.892e+011 1.000e+003 4.432e-002 2.738e-004 
3.984e-004 1.765e+007 6.903e+011 1.000e+003 4.316e-002 2.763e-004 
4.001e-004 1.751e+007 6.925e+011 1.000e+003 4.610e-002 2.790e-004 
4.018e-004 1.737e+007 6.929e+011 1.000e+003 5.325e-002 2.817e-004 
4.036e-004 1.719e+007 6.861e+011 1.000e+003 5.854e-002 2.847e-004 
4.053e-004 1.708e+007 6.863e+011 1.000e+003 6.169e-002 2.871e-004 
4.070e-004 1.701e+007 6.863e+011 1.000e+003 6.456e-002 2.893e-004 
4.087e-004 1.697e+007 6.871e+011 1.000e+003 6.966e-002 2.913e-004 
4.105e-004 1.695e+007 6.891e+011 1.000e+003 7.806e-002 2.932e-004 
4.122e-004 1.694e+007 6.918e+011 1.000e+003 8.377e-002 2.950e-004 
4.139e-004 1.694e+007 6.944e+011 1.000e+003 8.178e-002 2.967e-004 
4.156e-004 1.696e+007 6.976e+011 1.000e+003 8.035e-002 2.983e-004 
4.173e-004 1.700e+007 7.005e+011 1.000e+003 8.146e-002 2.998e-004 
4.191e-004 1.702e+007 7.013e+011 1.000e+003 8.025e-002 3.013e-004 
4.208e-004 1.703e+007 7.031e+011 1.000e+003 7.763e-002 3.030e-004 
4.225e-004 1.704e+007 7.022e+011 1.000e+003 7.866e-002 3.047e-004 
4.242e-004 1.703e+007 7.021e+011 1.000e+003 7.777e-002 3.064e-004 
4.260e-004 1.703e+007 7.036e+011 1.000e+003 7.739e-002 3.082e-004 
4.277e-004 1.701e+007 7.038e+011 1.000e+003 7.929e-002 3.100e-004 
4.294e-004 1.699e+007 7.046e+011 1.000e+003 8.034e-002 3.119e-004 
4.311e-004 1.693e+007 7.037e+011 1.000e+003 7.751e-002 3.140e-004 
4.328e-004 1.687e+007 7.047e+011 1.000e+003 7.724e-002 3.162e-004 
4.346e-004 1.678e+007 7.064e+011 1.000e+003 7.653e-002 3.185e-004 
4.363e-004 1.670e+007 7.089e+011 1.000e+003 8.859e-002 3.208e-004 
4.380e-004 1.664e+007 7.114e+011 1.000e+003 1.091e-001 3.229e-004 
4.397e-004 1.655e+007 7.134e+011 1.000e+003 1.191e-001 3.253e-004 
4.415e-004 1.650e+007 7.127e+011 1.000e+003 1.093e-001 3.273e-004 
4.432e-004 1.648e+007 7.079e+011 1.000e+003 9.824e-002 3.292e-004 
4.449e-004 1.644e+007 7.063e+011 1.000e+003 8.811e-002 3.312e-004 
4.466e-004 1.641e+007 7.020e+011 1.000e+003 7.939e-002 3.331e-004 
4.483e-004 1.640e+007 6.970e+011 1.000e+003 7.360e-002 3.349e-004 
4.501e-004 1.642e+007 6.976e+011 1.000e+003 7.190e-002 3.365e-004 
4.518e-004 1.642e+007 6.954e+011 1.000e+003 6.480e-002 3.382e-004 
4.535e-004 1.643e+007 6.883e+011 1.000e+003 8.976e-002 3.398e-004 
4.552e-004 1.650e+007 6.725e+011 1.000e+003 6.154e-002 3.411e-004 
4.570e-004 1.655e+007 6.728e+011 1.000e+003 6.208e-002 3.425e-004 
4.587e-004 1.659e+007 6.744e+011 1.000e+003 6.143e-002 3.439e-004 
4.604e-004 1.663e+007 6.763e+011 1.000e+003 6.040e-002 3.454e-004 
4.621e-004 1.667e+007 6.782e+011 1.000e+003 6.078e-002 3.469e-004 
4.638e-004 1.670e+007 6.796e+011 1.000e+003 5.818e-002 3.483e-004 
4.656e-004 1.675e+007 6.815e+011 1.000e+003 5.634e-002 3.497e-004 
4.673e-004 1.680e+007 6.843e+011 1.000e+003 5.513e-002 3.511e-004 
4.690e-004 1.687e+007 6.873e+011 1.000e+003 5.275e-002 3.523e-004 
4.707e-004 1.694e+007 6.905e+011 1.000e+003 5.124e-002 3.536e-004 
4.725e-004 1.700e+007 6.938e+011 1.000e+003 5.036e-002 3.548e-004 
4.742e-004 1.707e+007 6.972e+011 1.000e+003 5.006e-002 3.561e-004 
4.759e-004 1.712e+007 6.957e+011 1.000e+003 5.135e-002 3.575e-004 
4.776e-004 1.713e+007 6.955e+011 1.000e+003 4.838e-002 3.591e-004 
4.793e-004 1.717e+007 6.972e+011 1.000e+003 4.579e-002 3.606e-004 
4.811e-004 1.719e+007 6.975e+011 1.000e+003 4.360e-002 3.622e-004 
4.828e-004 1.722e+007 7.006e+011 1.000e+003 4.121e-002 3.637e-004 
4.845e-004 1.725e+007 7.038e+011 1.000e+003 4.085e-002 3.652e-004 
4.862e-004 1.728e+007 7.051e+011 1.000e+003 3.891e-002 3.667e-004 
4.880e-004 1.730e+007 7.067e+011 1.000e+003 3.730e-002 3.683e-004 
4.897e-004 1.731e+007 7.094e+011 1.000e+003 3.795e-002 3.699e-004 
4.914e-004 1.733e+007 7.124e+011 1.000e+003 3.648e-002 3.715e-004 
4.931e-004 1.735e+007 7.160e+011 1.000e+003 3.509e-002 3.732e-004 
4.948e-004 1.737e+007 7.193e+011 1.000e+003 3.239e-002 3.747e-004 
4.966e-004 1.740e+007 7.228e+011 1.000e+003 3.029e-002 3.762e-004 
4.983e-004 1.741e+007 7.264e+011 1.000e+003 2.911e-002 3.778e-004 
5.000e-004 1.742e+007 7.307e+011 1.000e+003 2.997e-002 3.795e-004 
5.017e-004 1.742e+007 7.295e+011 1.000e+003 3.654e-002 3.812e-004 
5.035e-004 1.741e+007 7.269e+011 1.000e+003 3.472e-002 3.831e-004 
5.052e-004 1.740e+007 7.282e+011 1.000e+003 3.670e-002 3.848e-004 
5.069e-004 1.738e+007 7.292e+011 1.000e+003 4.001e-002 3.867e-004 
5.086e-004 1.733e+007 7.278e+011 1.000e+003 4.063e-002 3.887e-004 
5.103e-004 1.728e+007 7.315e+011 1.000e+003 4.597e-002 3.908e-004 
5.121e-004 1.723e+007 7.349e+011 1.000e+003 4.846e-002 3.929e-004 
5.138e-004 1.718e+007 7.370e+011 1.000e+003 5.097e-002 3.950e-004 
5.155e-004 1.713e+007 7.417e+011 1.000e+003 5.226e-002 3.970e-004 
5.172e-004 1.706e+007 7.373e+011 1.000e+003 5.483e-002 3.993e-004 
5.190e-004 1.698e+007 7.386e+011 1.000e+003 5.507e-002 4.015e-004 
5.207e-004 1.693e+007 7.411e+011 1.000e+003 5.340e-002 4.036e-004 
5.224e-004 1.689e+007 7.446e+011 1.000e+003 5.201e-002 4.056e-004 
5.241e-004 1.683e+007 7.439e+011 1.000e+003 5.367e-002 4.077e-004 
5.259e-004 1.674e+007 7.379e+011 1.000e+003 5.664e-002 4.101e-004 
5.276e-004 1.661e+007 7.342e+011 1.000e+003 5.422e-002 4.127e-004 
5.293e-004 1.649e+007 7.227e+011 1.000e+003 3.424e-002 4.152e-004 
5.310e-004 1.641e+007 7.221e+011 1.000e+003 4.029e-002 4.175e-004 
5.327e-004 1.634e+007 7.224e+011 1.000e+003 5.300e-002 4.197e-004 
5.345e-004 1.627e+007 7.081e+011 1.000e+003 5.944e-002 4.219e-004 
5.362e-004 1.621e+007 7.063e+011 1.000e+003 6.830e-002 4.240e-004 
5.379e-004 1.615e+007 7.076e+011 1.000e+003 8.713e-002 4.262e-004 
5.396e-004 1.609e+007 7.100e+011 1.000e+003 1.038e-001 4.283e-004 
5.414e-004 1.606e+007 7.119e+011 1.000e+003 1.135e-001 4.303e-004 
5.431e-004 1.604e+007 7.123e+011 1.000e+003 1.167e-001 4.321e-004 
5.448e-004 1.604e+007 7.128e+011 1.000e+003 1.215e-001 4.339e-004 
5.465e-004 1.604e+007 7.153e+011 1.000e+003 1.305e-001 4.356e-004 
5.482e-004 1.605e+007 7.181e+011 1.000e+003 1.348e-001 4.372e-004 
5.500e-004 1.607e+007 7.205e+011 1.000e+003 1.362e-001 4.388e-004 
5.517e-004 1.608e+007 7.230e+011 1.000e+003 1.392e-001 4.405e-004 
5.534e-004 1.610e+007 7.258e+011 1.000e+003 1.412e-001 4.420e-004 
5.551e-004 1.614e+007 7.289e+011 1.000e+003 1.429e-001 4.435e-004 
5.569e-004 1.617e+007 7.326e+011 1.000e+003 1.449e-001 4.450e-004 
5.586e-004 1.620e+007 7.241e+011 1.000e+003 1.483e-001 4.465e-004 
5.603e-004 1.620e+007 7.237e+011 1.000e+003 1.482e-001 4.482e-004 
5.620e-004 1.622e+007 7.250e+011 1.000e+003 1.480e-001 4.499e-004 
5.637e-004 1.623e+007 7.270e+011 1.000e+003 1.471e-001 4.515e-004 
5.655e-004 1.627e+007 7.288e+011 1.000e+003 1.478e-001 4.530e-004 
5.672e-004 1.631e+007 7.318e+011 1.000e+003 1.676e-001 4.544e-004 
5.689e-004 1.637e+007 7.343e+011 1.000e+003 1.786e-001 4.557e-004 
5.706e-004 1.642e+007 7.371e+011 1.000e+003 1.868e-001 4.570e-004 
5.724e-004 1.645e+007 7.387e+011 1.000e+003 1.998e-001 4.585e-004 
5.741e-004 1.646e+007 7.382e+011 1.000e+003 1.948e-001 4.602e-004 
5.758e-004 1.644e+007 7.410e+011 1.000e+003 2.063e-001 4.621e-004 
5.775e-004 1.641e+007 7.433e+011 1.000e+003 2.163e-001 4.640e-004 
5.792e-004 1.639e+007 7.436e+011 1.000e+003 2.344e-001 4.659e-004 
5.810e-004 1.627e+007 7.329e+011 1.000e+003 2.509e-001 4.685e-004 
5.827e-004 1.609e+007 7.261e+011 1.000e+003 2.598e-001 4.714e-004 
5.844e-004 1.592e+007 7.199e+011 1.000e+003 2.571e-001 4.743e-004 
5.861e-004 1.575e+007 7.143e+011 1.000e+003 2.493e-001 4.772e-004 
5.879e-004 1.554e+007 7.094e+011 1.000e+003 2.480e-001 4.803e-004 
5.896e-004 1.532e+007 7.086e+011 1.000e+003 2.515e-001 4.836e-004 
5.913e-004 1.512e+007 7.096e+011 1.000e+003 2.527e-001 4.867e-004 
5.930e-004 1.497e+007 7.113e+011 1.000e+003 2.565e-001 4.895e-004 
5.947e-004 1.483e+007 7.128e+011 1.000e+003 2.623e-001 4.922e-004 
5.965e-004 1.467e+007 7.146e+011 1.000e+003 2.658e-001 4.950e-004 
5.982e-004 1.454e+007 7.165e+011 1.000e+003 2.713e-001 4.976e-004 
5.999e-004 1.445e+007 7.188e+011 1.000e+003 2.733e-001 4.999e-004 
6.016e-004 1.440e+007 7.213e+011 1.000e+003 2.759e-001 5.020e-004 
6.034e-004 1.432e+007 7.222e+011 1.000e+003 2.757e-001 5.043e-004 
6.051e-004 1.421e+007 7.192e+011 1.000e+003 2.626e-001 5.068e-004 
6.068e-004 1.408e+007 7.164e+011 1.000e+003 2.479e-001 5.094e-004 
6.085e-004 1.397e+007 7.149e+011 1.000e+003 2.328e-001 5.119e-004 
6.102e-004 1.389e+007 7.139e+011 1.000e+003 2.240e-001 5.141e-004 
6.120e-004 1.383e+007 7.130e+011 1.000e+003 2.127e-001 5.163e-004 
6.137e-004 1.376e+007 7.122e+011 1.000e+003 2.045e-001 5.185e-004 
6.154e-004 1.366e+007 7.085e+011 1.000e+003 1.960e-001 5.209e-004 
6.171e-004 1.355e+007 7.090e+011 1.000e+003 1.983e-001 5.234e-004 
6.189e-004 1.345e+007 7.083e+011 1.000e+003 1.991e-001 5.258e-004 
6.206e-004 1.340e+007 7.080e+011 1.000e+003 1.913e-001 5.279e-004 
6.223e-004 1.341e+007 7.100e+011 1.000e+003 1.876e-001 5.295e-004 
6.240e-004 1.344e+007 7.127e+011 1.000e+003 1.891e-001 5.311e-004 
6.257e-004 1.349e+007 7.150e+011 1.000e+003 1.942e-001 5.324e-004 
6.275e-004 1.356e+007 7.170e+011 1.000e+003 1.950e-001 5.337e-004 
6.292e-004 1.364e+007 7.188e+011 1.000e+003 1.978e-001 5.348e-004 
6.309e-004 1.373e+007 7.207e+011 1.000e+003 2.052e-001 5.360e-004 
6.326e-004 1.381e+007 7.227e+011 1.000e+003 2.068e-001 5.371e-004 
6.344e-004 1.390e+007 7.236e+011 1.000e+003 2.134e-001 5.382e-004 
6.361e-004 1.395e+007 7.202e+011 1.000e+003 2.117e-001 5.396e-004 
6.378e-004 1.400e+007 7.202e+011 1.000e+003 2.114e-001 5.410e-004 
6.395e-004 1.404e+007 7.209e+011 1.000e+003 2.168e-001 5.424e-004 
6.413e-004 1.409e+007 7.217e+011 1.000e+003 2.216e-001 5.438e-004 
6.430e-004 1.415e+007 7.224e+011 1.000e+003 2.236e-001 5.451e-004 
6.447e-004 1.422e+007 7.234e+011 1.000e+003 2.281e-001 5.463e-004 
6.464e-004 1.429e+007 7.251e+011 1.000e+003 2.350e-001 5.476e-004 
6.481e-004 1.435e+007 7.265e+011 1.000e+003 2.369e-001 5.489e-004 
6.499e-004 1.444e+007 7.265e+011 1.000e+003 2.374e-001 5.500e-004 
6.516e-004 1.452e+007 7.273e+011 1.000e+003 2.381e-001 5.511e-004 
6.533e-004 1.461e+007 7.239e+011 1.000e+003 2.246e-001 5.523e-004 
6.550e-004 1.468e+007 7.192e+011 1.000e+003 2.050e-001 5.535e-004 
6.568e-004 1.474e+007 7.142e+011 1.000e+003 1.781e-001 5.548e-004 
6.585e-004 1.481e+007 7.146e+011 1.000e+003 1.749e-001 5.560e-004 
6.602e-004 1.487e+007 7.164e+011 1.000e+003 1.741e-001 5.573e-004 
6.619e-004 1.495e+007 7.182e+011 1.000e+003 1.733e-001 5.585e-004 
6.636e-004 1.504e+007 7.201e+011 1.000e+003 1.726e-001 5.596e-004 
6.654e-004 1.513e+007 7.224e+011 1.000e+003 1.725e-001 5.607e-004 
6.671e-004 1.522e+007 7.246e+011 1.000e+003 1.725e-001 5.618e-004 
6.688e-004 1.532e+007 7.268e+011 1.000e+003 1.712e-001 5.629e-004 
6.705e-004 1.542e+007 7.284e+011 1.000e+003 1.716e-001 5.639e-004 
6.723e-004 1.551e+007 7.302e+011 1.000e+003 1.699e-001 5.650e-004 
6.740e-004 1.561e+007 7.321e+011 1.000e+003 1.665e-001 5.660e-004 
6.757e-004 1.571e+007 7.342e+011 1.000e+003 1.675e-001 5.670e-004 
6.774e-004 1.580e+007 7.358e+011 1.000e+003 1.740e-001 5.682e-004 
6.791e-004 1.584e+007 7.327e+011 1.000e+003 1.722e-001 5.696e-004 
6.809e-004 1.590e+007 7.331e+011 1.000e+003 1.715e-001 5.709e-004 
6.826e-004 1.594e+007 7.340e+011 1.000e+003 1.714e-001 5.723e-004 
6.843e-004 1.599e+007 7.338e+011 1.000e+003 1.722e-001 5.737e-004 
6.860e-004 1.607e+007 7.322e+011 1.000e+003 1.689e-001 5.749e-004 
6.878e-004 1.618e+007 7.295e+011 1.000e+003 1.699e-001 5.759e-004 
6.895e-004 1.628e+007 7.262e+011 1.000e+003 1.614e-001 5.769e-004 
6.912e-004 1.634e+007 7.120e+011 1.000e+003 1.347e-001 5.781e-004 
6.929e-004 1.640e+007 7.070e+011 1.000e+003 1.258e-001 5.795e-004 
6.946e-004 1.642e+007 7.055e+011 1.000e+003 1.212e-001 5.811e-004 
6.964e-004 1.639e+007 7.051e+011 1.000e+003 1.231e-001 5.830e-004 
6.981e-004 1.635e+007 7.063e+011 1.000e+003 1.239e-001 5.850e-004 
6.998e-004 1.630e+007 7.048e+011 1.000e+003 1.219e-001 5.871e-004 
7.015e-004 1.621e+007 6.991e+011 1.000e+003 1.367e-001 5.894e-004 
7.033e-004 1.614e+007 6.996e+011 1.000e+003 1.441e-001 5.916e-004 
7.050e-004 1.612e+007 7.019e+011 1.000e+003 1.408e-001 5.935e-004 
7.067e-004 1.611e+007 7.042e+011 1.000e+003 1.422e-001 5.952e-004 
7.084e-004 1.613e+007 7.054e+011 1.000e+003 1.387e-001 5.969e-004 
7.101e-004 1.615e+007 7.083e+011 1.000e+003 1.364e-001 5.984e-004 
7.119e-004 1.618e+007 7.090e+011 1.000e+003 1.385e-001 6.000e-004 
7.136e-004 1.619e+007 7.122e+011 1.000e+003 1.412e-001 6.016e-004 
7.153e-004 1.623e+007 7.161e+011 1.000e+003 1.452e-001 6.030e-004 
7.170e-004 1.627e+007 7.190e+011 1.000e+003 1.498e-001 6.045e-004 
7.188e-004 1.633e+007 7.221e+011 1.000e+003 1.545e-001 6.058e-004 
7.205e-004 1.639e+007 7.250e+011 1.000e+003 1.567e-001 6.071e-004 
7.222e-004 1.645e+007 7.285e+011 1.000e+003 1.602e-001 6.084e-004 
7.239e-004 1.649e+007 7.242e+011 1.000e+003 1.642e-001 6.099e-004 
7.256e-004 1.652e+007 7.259e+011 1.000e+003 1.666e-001 6.114e-004 
7.274e-004 1.655e+007 7.286e+011 1.000e+003 1.686e-001 6.129e-004 
7.291e-004 1.659e+007 7.310e+011 1.000e+003 1.712e-001 6.143e-004 
7.308e-004 1.663e+007 7.335e+011 1.000e+003 1.728e-001 6.158e-004 
7.325e-004 1.666e+007 7.342e+011 1.000e+003 1.722e-001 6.173e-004 
7.343e-004 1.661e+007 7.341e+011 1.000e+003 1.716e-001 6.193e-004 
7.360e-004 1.658e+007 7.373e+011 1.000e+003 1.815e-001 6.213e-004 
7.377e-004 1.656e+007 7.409e+011 1.000e+003 1.816e-001 6.231e-004 
7.394e-004 1.655e+007 7.447e+011 1.000e+003 1.851e-001 6.249e-004 
7.411e-004 1.655e+007 7.496e+011 1.000e+003 1.882e-001 6.267e-004 
7.429e-004 1.658e+007 7.539e+011 1.000e+003 1.907e-001 6.282e-004 
7.446e-004 1.662e+007 7.577e+011 1.000e+003 1.932e-001 6.296e-004 
7.463e-004 1.666e+007 7.607e+011 1.000e+003 1.961e-001 6.310e-004 
7.480e-004 1.669e+007 7.552e+011 1.000e+003 1.966e-001 6.326e-004 
7.498e-004 1.670e+007 7.518e+011 1.000e+003 1.940e-001 6.342e-004 
7.515e-004 1.672e+007 7.501e+011 1.000e+003 1.967e-001 6.359e-004 
7.532e-004 1.674e+007 7.551e+011 1.000e+003 1.999e-001 6.375e-004 
7.549e-004 1.679e+007 7.576e+011 1.000e+003 1.962e-001 6.388e-004 
7.567e-004 1.685e+007 7.489e+011 1.000e+003 1.790e-001 6.401e-004 
7.584e-004 1.695e+007 7.403e+011 1.000e+003 1.620e-001 6.412e-004 
7.601e-004 1.706e+007 7.376e+011 1.000e+003 1.519e-001 6.421e-004 
7.618e-004 1.717e+007 7.366e+011 1.000e+003 1.450e-001 6.431e-004 
7.635e-004 1.726e+007 7.377e+011 1.000e+003 1.442e-001 6.441e-004 
7.653e-004 1.735e+007 7.393e+011 1.000e+003 1.419e-001 6.453e-004 
7.670e-004 1.744e+007 7.411e+011 1.000e+003 1.237e-001 6.464e-004 
7.687e-004 1.746e+007 7.283e+011 1.000e+003 1.341e-001 6.479e-004 
7.704e-004 1.743e+007 7.188e+011 1.000e+003 1.279e-001 6.498e-004 
7.722e-004 1.744e+007 7.172e+011 1.000e+003 1.201e-001 6.515e-004 
7.739e-004 1.745e+007 7.167e+011 1.000e+003 1.118e-001 6.531e-004 
7.756e-004 1.747e+007 7.172e+011 1.000e+003 1.035e-001 6.548e-004 
7.773e-004 1.748e+007 7.185e+011 1.000e+003 1.016e-001 6.564e-004 
7.790e-004 1.748e+007 7.191e+011 1.000e+003 8.544e-002 6.581e-004 
7.808e-004 1.744e+007 7.177e+011 1.000e+003 6.301e-002 6.601e-004 
7.825e-004 1.739e+007 7.060e+011 1.000e+003 4.990e-002 6.622e-004 
7.842e-004 1.735e+007 7.065e+011 1.000e+003 5.463e-002 6.642e-004 
7.859e-004 1.733e+007 7.068e+011 1.000e+003 5.156e-002 6.661e-004 
7.877e-004 1.732e+007 7.072e+011 1.000e+003 4.703e-002 6.679e-004 
7.894e-004 1.730e+007 7.091e+011 1.000e+003 4.905e-002 6.697e-004 
7.911e-004 1.730e+007 7.114e+011 1.000e+003 5.246e-002 6.715e-004 
7.928e-004 1.729e+007 7.143e+011 1.000e+003 4.519e-002 6.732e-004 
7.945e-004 1.733e+007 7.172e+011 1.000e+003 4.940e-002 6.747e-004 
7.963e-004 1.739e+007 7.185e+011 1.000e+003 4.945e-002 6.760e-004 
7.980e-004 1.746e+007 7.202e+011 1.000e+003 5.304e-002 6.772e-004 
7.997e-004 1.751e+007 7.196e+011 1.000e+003 6.116e-002 6.786e-004 
8.014e-004 1.759e+007 7.224e+011 1.000e+003 6.740e-002 6.798e-004 
8.032e-004 1.769e+007 7.239e+011 1.000e+003 6.879e-002 6.808e-004 
8.049e-004 1.780e+007 7.233e+011 1.000e+003 7.194e-002 6.818e-004 
8.066e-004 1.792e+007 7.233e+011 1.000e+003 7.133e-002 6.827e-004 
8.083e-004 1.805e+007 7.245e+011 1.000e+003 6.959e-002 6.835e-004 
8.100e-004 1.820e+007 7.265e+011 1.000e+003 7.130e-002 6.842e-004 
8.118e-004 1.836e+007 7.281e+011 1.000e+003 6.950e-002 6.848e-004 
8.135e-004 1.851e+007 7.305e+011 1.000e+003 7.439e-002 6.855e-004 
8.152e-004 1.866e+007 7.329e+011 1.000e+003 7.342e-002 6.861e-004 
8.169e-004 1.880e+007 7.348e+011 1.000e+003 7.603e-002 6.869e-004 
8.187e-004 1.890e+007 7.362e+011 1.000e+003 7.754e-002 6.879e-004 
8.204e-004 1.901e+007 7.380e+011 1.000e+003 7.680e-002 6.889e-004 
8.221e-004 1.912e+007 7.399e+011 1.000e+003 7.604e-002 6.898e-004 
8.238e-004 1.924e+007 7.421e+011 1.000e+003 7.562e-002 6.908e-004 
8.255e-004 1.935e+007 7.443e+011 1.000e+003 7.488e-002 6.917e-004 
8.273e-004 1.947e+007 7.465e+011 1.000e+003 7.090e-002 6.926e-004 
8.290e-004 1.959e+007 7.485e+011 1.000e+003 7.438e-002 6.935e-004 
8.307e-004 1.969e+007 7.491e+011 1.000e+003 7.384e-002 6.946e-004 
8.324e-004 1.974e+007 7.471e+011 1.000e+003 7.674e-002 6.959e-004 
8.342e-004 1.978e+007 7.508e+011 1.000e+003 7.530e-002 6.973e-004 
8.359e-004 1.983e+007 7.548e+011 1.000e+003 7.765e-002 6.987e-004 
8.376e-004 1.985e+007 7.591e+011 1.000e+003 7.947e-002 7.003e-004 
8.393e-004 1.988e+007 7.635e+011 1.000e+003 7.934e-002 7.018e-004 
8.410e-004 1.986e+007 7.654e+011 1.000e+003 8.461e-002 7.037e-004 
8.428e-004 1.985e+007 7.691e+011 1.000e+003 8.348e-002 7.055e-004 
8.445e-004 1.984e+007 7.735e+011 1.000e+003 8.552e-002 7.073e-004 
8.462e-004 1.982e+007 7.772e+011 1.000e+003 8.763e-002 7.091e-004 
8.479e-004 1.979e+007 7.821e+011 1.000e+003 9.031e-002 7.110e-004 
8.497e-004 1.974e+007 7.881e+011 1.000e+003 9.850e-002 7.131e-004 
8.514e-004 1.962e+007 7.835e+011 1.000e+003 1.072e-001 7.156e-004 
8.531e-004 1.950e+007 7.886e+011 1.000e+003 1.104e-001 7.182e-004 
8.548e-004 1.936e+007 7.953e+011 1.000e+003 1.199e-001 7.209e-004 
8.565e-004 1.924e+007 7.977e+011 1.000e+003 1.218e-001 7.234e-004 
8.583e-004 1.916e+007 8.047e+011 1.000e+003 1.236e-001 7.257e-004 
8.600e-004 1.907e+007 8.121e+011 1.000e+003 1.305e-001 7.281e-004 
8.617e-004 1.899e+007 8.197e+011 1.000e+003 1.312e-001 7.303e-004 
8.634e-004 1.892e+007 8.187e+011 1.000e+003 1.254e-001 7.326e-004 
8.652e-004 1.877e+007 8.145e+011 1.000e+003 1.202e-001 7.353e-004 
8.669e-004 1.859e+007 8.144e+011 1.000e+003 1.082e-001 7.383e-004 
8.686e-004 1.840e+007 8.147e+011 1.000e+003 9.515e-002 7.413e-004 
8.703e-004 1.821e+007 8.164e+011 1.000e+003 8.165e-002 7.444e-004 
8.721e-004 1.801e+007 8.199e+011 1.000e+003 7.774e-002 7.474e-004 
8.738e-004 1.780e+007 8.267e+011 1.000e+003 7.533e-002 7.507e-004 
8.755e-004 1.757e+007 8.281e+011 1.000e+003 7.423e-002 7.540e-004 
8.772e-004 1.733e+007 8.279e+011 1.000e+003 8.478e-002 7.573e-004 
8.789e-004 1.714e+007 8.338e+011 1.000e+003 9.190e-002 7.604e-004 
8.807e-004 1.704e+007 8.384e+011 1.000e+003 8.788e-002 7.628e-004 
8.824e-004 1.694e+007 8.327e+011 1.000e+003 9.248e-002 7.652e-004 
8.841e-004 1.684e+007 8.285e+011 1.000e+003 9.547e-002 7.676e-004 
8.858e-004 1.676e+007 8.287e+011 1.000e+003 1.013e-001 7.699e-004 
8.876e-004 1.673e+007 8.296e+011 1.000e+003 1.036e-001 7.718e-004 
8.893e-004 1.671e+007 8.309e+011 1.000e+003 1.059e-001 7.737e-004 
8.910e-004 1.672e+007 8.320e+011 1.000e+003 1.086e-001 7.754e-004 
8.927e-004 1.669e+007 8.333e+011 1.000e+003 1.116e-001 7.773e-004 
8.944e-004 1.664e+007 8.346e+011 1.000e+003 1.290e-001 7.793e-004 
8.962e-004 1.666e+007 8.268e+011 1.000e+003 1.260e-001 7.810e-004 
8.979e-004 1.670e+007 8.171e+011 1.000e+003 1.238e-001 7.824e-004 
8.996e-004 1.676e+007 8.155e+011 1.000e+003 1.251e-001 7.837e-004 
9.013e-004 1.684e+007 8.170e+011 1.000e+003 1.351e-001 7.849e-004 
9.031e-004 1.692e+007 8.192e+011 1.000e+003 1.395e-001 7.860e-004 
9.048e-004 1.699e+007 8.220e+011 1.000e+003 1.396e-001 7.872e-004 
9.065e-004 1.705e+007 8.246e+011 1.000e+003 1.415e-001 7.886e-004 
9.082e-004 1.708e+007 8.283e+011 1.000e+003 1.454e-001 7.901e-004 
9.099e-004 1.710e+007 7.563e+011 1.000e+003 6.805e-002 7.917e-004 
9.117e-004 1.713e+007 7.588e+011 1.000e+003 6.424e-002 7.932e-004 
9.134e-004 1.715e+007 7.619e+011 1.000e+003 6.405e-002 7.947e-004 
9.151e-004 1.718e+007 7.653e+011 1.000e+003 6.286e-002 7.963e-004 
9.168e-004 1.720e+007 7.688e+011 1.000e+003 6.189e-002 7.978e-004 
9.186e-004 1.723e+007 7.724e+011 1.000e+003 6.337e-002 7.994e-004 
9.203e-004 1.726e+007 7.755e+011 1.000e+003 6.489e-002 8.009e-004 
9.220e-004 1.731e+007 7.785e+011 1.000e+003 6.621e-002 8.023e-004 
9.237e-004 1.733e+007 7.815e+011 1.000e+003 6.768e-002 8.038e-004 
9.254e-004 1.736e+007 7.847e+011 1.000e+003 7.180e-002 8.054e-004 
9.272e-004 1.740e+007 7.847e+011 1.000e+003 6.872e-002 8.068e-004 
9.289e-004 1.745e+007 7.872e+011 1.000e+003 6.944e-002 8.082e-004 
9.306e-004 1.748e+007 7.904e+011 1.000e+003 6.853e-002 8.097e-004 
9.323e-004 1.750e+007 7.950e+011 1.000e+003 8.219e-002 8.113e-004 
9.341e-004 1.753e+007 7.995e+011 1.000e+003 8.849e-002 8.128e-004 
9.358e-004 1.755e+007 8.029e+011 1.000e+003 8.962e-002 8.144e-004 
9.375e-004 1.758e+007 8.054e+011 1.000e+003 9.003e-002 8.159e-004 
9.392e-004 1.759e+007 8.066e+011 1.000e+003 9.298e-002 8.176e-004 
9.409e-004 1.760e+007 8.108e+011 1.000e+003 9.288e-002 8.192e-004 
9.427e-004 1.762e+007 8.126e+011 1.000e+003 8.699e-002 8.208e-004 
9.444e-004 1.770e+007 8.131e+011 1.000e+003 8.370e-002 8.220e-004 
9.461e-004 1.779e+007 8.151e+011 1.000e+003 8.655e-002 8.230e-004 
9.478e-004 1.789e+007 8.169e+011 1.000e+003 8.125e-002 8.241e-004 
9.496e-004 1.798e+007 8.190e+011 1.000e+003 8.232e-002 8.252e-004 
9.513e-004 1.807e+007 8.214e+011 1.000e+003 8.065e-002 8.263e-004 
9.530e-004 1.817e+007 8.240e+011 1.000e+003 8.008e-002 8.273e-004 
9.547e-004 1.827e+007 8.265e+011 1.000e+003 7.758e-002 8.283e-004 
9.564e-004 1.838e+007 8.289e+011 1.000e+003 7.741e-002 8.293e-004 
9.582e-004 1.850e+007 8.313e+011 1.000e+003 7.820e-002 8.302e-004 
9.599e-004 1.861e+007 8.339e+011 1.000e+003 7.628e-002 8.312e-004 
9.616e-004 1.873e+007 8.365e+011 1.000e+003 7.628e-002 8.321e-004 
9.633e-004 1.884e+007 8.393e+011 1.000e+003 7.319e-002 8.330e-004 
9.651e-004 1.896e+007 8.422e+011 1.000e+003 7.308e-002 8.339e-004 
9.668e-004 1.906e+007 8.452e+011 1.000e+003 7.427e-002 8.349e-004 
9.685e-004 1.915e+007 8.482e+011 1.000e+003 7.701e-002 8.360e-004 
9.702e-004 1.923e+007 8.516e+011 1.000e+003 7.668e-002 8.372e-004 
9.719e-004 1.931e+007 8.550e+011 1.000e+003 7.459e-002 8.384e-004 
9.737e-004 1.939e+007 8.583e+011 1.000e+003 7.633e-002 8.396e-004 
9.754e-004 1.946e+007 8.620e+011 1.000e+003 7.627e-002 8.408e-004 
9.771e-004 1.952e+007 8.660e+011 1.000e+003 7.909e-002 8.421e-004 
9.788e-004 1.956e+007 8.702e+011 1.000e+003 7.939e-002 8.436e-004 
9.806e-004 1.958e+007 8.750e+011 1.000e+003 7.794e-002 8.451e-004 
9.823e-004 1.959e+007 8.807e+011 1.000e+003 7.846e-002 8.468e-004 
9.840e-004 1.957e+007 8.884e+011 1.000e+003 8.946e-002 8.487e-004 
9.857e-004 1.953e+007 8.963e+011 1.000e+003 1.118e-001 8.507e-004 
9.875e-004 1.948e+007 9.051e+011 1.000e+003 1.244e-001 8.527e-004 
9.892e-004 1.936e+007 8.764e+011 1.000e+003 1.222e-001 8.552e-004 
9.909e-004 1.920e+007 8.700e+011 1.000e+003 1.305e-001 8.581e-004 
9.926e-004 1.901e+007 7.988e+011 1.000e+003 1.116e-001 8.611e-004 
9.943e-004 1.882e+007 7.725e+011 1.000e+003 1.071e-001 8.642e-004 
9.961e-004 1.864e+007 7.593e+011 1.000e+003 1.058e-001 8.671e-004 
9.978e-004 1.854e+007 7.500e+011 1.000e+003 1.070e-001 8.696e-004 
9.995e-004 1.845e+007 7.461e+011 1.000e+003 1.099e-001 8.719e-004 
1.001e-003 1.838e+007 7.446e+011 1.000e+003 1.109e-001 8.741e-004 
1.003e-003 1.832e+007 7.439e+011 1.000e+003 1.145e-001 8.762e-004 
1.005e-003 1.827e+007 7.431e+011 1.000e+003 1.188e-001 8.783e-004 
1.006e-003 1.821e+007 7.433e+011 1.000e+003 1.204e-001 8.804e-004 
1.008e-003 1.817e+007 7.424e+011 1.000e+003 1.250e-001 8.824e-004 
1.010e-003 1.811e+007 7.428e+011 1.000e+003 1.188e-001 8.846e-004 
1.012e-003 1.805e+007 7.440e+011 1.000e+003 1.152e-001 8.867e-004 
1.013e-003 1.802e+007 7.451e+011 1.000e+003 1.113e-001 8.886e-004 
1.015e-003 1.800e+007 7.467e+011 1.000e+003 1.070e-001 8.905e-004 
1.017e-003 1.797e+007 7.490e+011 1.000e+003 1.061e-001 8.924e-004 
1.018e-003 1.794e+007 7.502e+011 1.000e+003 9.610e-002 8.944e-004 
1.020e-003 1.792e+007 7.517e+011 1.000e+003 9.707e-002 8.962e-004 
1.022e-003 1.788e+007 7.514e+011 1.000e+003 1.039e-001 8.982e-004 
1.024e-003 1.783e+007 7.524e+011 1.000e+003 9.888e-002 9.003e-004 
1.025e-003 1.781e+007 7.549e+011 1.000e+003 9.659e-002 9.021e-004 
1.027e-003 1.777e+007 7.518e+011 1.000e+003 1.022e-001 9.042e-004 
1.029e-003 1.774e+007 7.524e+011 1.000e+003 9.801e-002 9.061e-004 
1.031e-003 1.773e+007 7.532e+011 1.000e+003 9.665e-002 9.079e-004 
1.032e-003 1.771e+007 7.549e+011 1.000e+003 9.841e-002 9.097e-004 
1.034e-003 1.771e+007 7.479e+011 1.000e+003 1.001e-001 9.115e-004 
1.036e-003 1.772e+007 7.450e+011 1.000e+003 9.808e-002 9.131e-004 
1.037e-003 1.773e+007 7.426e+011 1.000e+003 9.807e-002 9.147e-004 
1.039e-003 1.774e+007 7.400e+011 1.000e+003 9.177e-002 9.164e-004 
1.041e-003 1.774e+007 7.396e+011 1.000e+003 9.082e-002 9.181e-004 
1.043e-003 1.774e+007 7.398e+011 1.000e+003 9.121e-002 9.198e-004 
1.044e-003 1.775e+007 7.402e+011 1.000e+003 8.931e-002 9.215e-004 
1.046e-003 1.776e+007 7.409e+011 1.000e+003 9.171e-002 9.232e-004 
1.048e-003 1.778e+007 7.419e+011 1.000e+003 9.015e-002 9.248e-004 
1.049e-003 1.780e+007 7.430e+011 1.000e+003 9.011e-002 9.264e-004 
1.051e-003 1.780e+007 7.444e+011 1.000e+003 9.281e-002 9.280e-004 
1.053e-003 1.781e+007 7.462e+011 1.000e+003 9.018e-002 9.297e-004 
1.055e-003 1.785e+007 7.493e+011 1.000e+003 9.213e-002 9.312e-004 
1.056e-003 1.790e+007 7.521e+011 1.000e+003 8.981e-002 9.325e-004 
1.058e-003 1.796e+007 7.535e+011 1.000e+003 8.889e-002 9.339e-004 
1.060e-003 1.799e+007 7.556e+011 1.000e+003 8.726e-002 9.353e-004 
1.062e-003 1.803e+007 7.582e+011 1.000e+003 8.649e-002 9.368e-004 
1.063e-003 1.808e+007 7.610e+011 1.000e+003 8.817e-002 9.382e-004 
1.065e-003 1.812e+007 7.639e+011 1.000e+003 8.659e-002 9.397e-004 
1.067e-003 1.814e+007 7.659e+011 1.000e+003 9.327e-002 9.412e-004 
1.068e-003 1.813e+007 7.688e+011 1.000e+003 9.539e-002 9.430e-004 
1.070e-003 1.812e+007 7.709e+011 1.000e+003 9.426e-002 9.448e-004 
1.072e-003 1.814e+007 7.729e+011 1.000e+003 9.939e-002 9.464e-004 
1.074e-003 1.817e+007 7.713e+011 1.000e+003 1.023e-001 9.479e-004 
1.075e-003 1.823e+007 7.702e+011 1.000e+003 9.868e-002 9.492e-004 
1.077e-003 1.831e+007 7.716e+011 1.000e+003 1.005e-001 9.504e-004 
1.079e-003 1.841e+007 7.735e+011 1.000e+003 1.060e-001 9.514e-004 
1.080e-003 1.850e+007 7.759e+011 1.000e+003 1.053e-001 9.525e-004 
1.082e-003 1.857e+007 7.800e+011 1.000e+003 1.107e-001 9.537e-004 
1.084e-003 1.866e+007 7.834e+011 1.000e+003 1.147e-001 9.548e-004 
1.086e-003 1.875e+007 7.865e+011 1.000e+003 1.119e-001 9.560e-004 
1.087e-003 1.885e+007 7.891e+011 1.000e+003 1.136e-001 9.570e-004 
1.089e-003 1.895e+007 7.921e+011 1.000e+003 1.110e-001 9.580e-004 
1.091e-003 1.907e+007 7.951e+011 1.000e+003 1.195e-001 9.589e-004 
1.093e-003 1.918e+007 7.975e+011 1.000e+003 1.214e-001 9.598e-004 
1.094e-003 1.929e+007 8.012e+011 1.000e+003 1.186e-001 9.608e-004 
1.096e-003 1.938e+007 8.048e+011 1.000e+003 1.185e-001 9.619e-004 
1.098e-003 1.945e+007 8.094e+011 1.000e+003 1.238e-001 9.631e-004 
1.099e-003 1.952e+007 8.141e+011 1.000e+003 1.264e-001 9.644e-004 
1.101e-003 1.959e+007 8.169e+011 1.000e+003 1.283e-001 9.656e-004 
1.103e-003 1.965e+007 8.211e+011 1.000e+003 1.260e-001 9.670e-004 
1.105e-003 1.970e+007 8.069e+011 1.000e+003 1.021e-001 9.683e-004 
1.106e-003 1.975e+007 8.059e+011 1.000e+003 9.078e-002 9.697e-004 
1.108e-003 1.983e+007 8.086e+011 1.000e+003 9.266e-002 9.709e-004 
1.110e-003 1.986e+007 8.082e+011 1.000e+003 9.194e-002 9.724e-004 
1.111e-003 1.991e+007 8.123e+011 1.000e+003 8.922e-002 9.738e-004 
1.113e-003 1.991e+007 8.046e+011 1.000e+003 9.755e-002 9.754e-004 
1.115e-003 1.993e+007 7.965e+011 1.000e+003 9.698e-002 9.771e-004 
1.117e-003 1.996e+007 7.879e+011 1.000e+003 8.274e-002 9.786e-004 
1.118e-003 1.999e+007 7.830e+011 1.000e+003 6.618e-002 9.801e-004 
1.120e-003 2.006e+007 7.841e+011 1.000e+003 7.263e-002 9.814e-004 
1.122e-003 2.011e+007 7.790e+011 1.000e+003 7.686e-002 9.827e-004 
1.124e-003 2.014e+007 7.781e+011 1.000e+003 7.916e-002 9.842e-004 
1.125e-003 2.014e+007 7.755e+011 1.000e+003 8.140e-002 9.860e-004 
1.127e-003 2.012e+007 7.762e+011 1.000e+003 8.079e-002 9.878e-004 
1.129e-003 2.008e+007 7.786e+011 1.000e+003 7.965e-002 9.898e-004 
1.130e-003 2.010e+007 7.830e+011 1.000e+003 7.615e-002 9.914e-004 
1.132e-003 2.009e+007 7.852e+011 1.000e+003 8.218e-002 9.932e-004 
1.134e-003 2.008e+007 7.876e+011 1.000e+003 7.979e-002 9.950e-004 
1.136e-003 2.006e+007 7.909e+011 1.000e+003 7.355e-002 9.968e-004 
1.137e-003 2.008e+007 7.940e+011 1.000e+003 6.782e-002 9.984e-004 
1.139e-003 2.009e+007 7.980e+011 1.000e+003 6.729e-002 1.000e-003 
1.141e-003 2.012e+007 8.022e+011 1.000e+003 6.668e-002 1.002e-003 
1.142e-003 2.016e+007 8.065e+011 1.000e+003 6.750e-002 1.003e-003 
1.144e-003 2.016e+007 8.108e+011 1.000e+003 6.725e-002 1.005e-003 
1.146e-003 2.016e+007 8.141e+011 1.000e+003 6.549e-002 1.007e-003 
1.148e-003 2.015e+007 8.190e+011 1.000e+003 6.707e-002 1.008e-003 
1.149e-003 2.017e+007 8.232e+011 1.000e+003 7.057e-002 1.010e-003 
1.151e-003 2.020e+007 8.203e+011 1.000e+003 7.456e-002 1.011e-003 
1.153e-003 2.025e+007 8.232e+011 1.000e+003 8.053e-002 1.013e-003 
1.155e-003 2.030e+007 8.251e+011 1.000e+003 8.038e-002 1.014e-003 
1.156e-003 2.037e+007 8.294e+011 1.000e+003 1.023e-001 1.015e-003 
1.158e-003 2.043e+007 8.340e+011 1.000e+003 1.078e-001 1.017e-003 
1.160e-003 2.049e+007 8.364e+011 1.000e+003 1.137e-001 1.018e-003 
1.161e-003 2.053e+007 8.341e+011 1.000e+003 1.206e-001 1.019e-003 
1.163e-003 2.057e+007 8.357e+011 1.000e+003 1.267e-001 1.021e-003 
1.165e-003 2.059e+007 8.368e+011 1.000e+003 1.312e-001 1.022e-003 
1.167e-003 2.063e+007 8.342e+011 1.000e+003 1.330e-001 1.024e-003 
1.168e-003 2.066e+007 8.339e+011 1.000e+003 1.319e-001 1.025e-003 
1.170e-003 2.069e+007 8.352e+011 1.000e+003 1.351e-001 1.027e-003 
1.172e-003 2.072e+007 8.336e+011 1.000e+003 1.359e-001 1.028e-003 
1.173e-003 2.075e+007 8.350e+011 1.000e+003 1.336e-001 1.030e-003 
1.175e-003 2.081e+007 8.369e+011 1.000e+003 1.326e-001 1.031e-003 
1.177e-003 2.086e+007 8.396e+011 1.000e+003 1.319e-001 1.033e-003 
1.179e-003 2.091e+007 8.425e+011 1.000e+003 1.320e-001 1.034e-003 
1.180e-003 2.096e+007 8.453e+011 1.000e+003 1.358e-001 1.035e-003 
1.182e-003 2.097e+007 8.446e+011 1.000e+003 1.401e-001 1.037e-003 
1.184e-003 2.095e+007 8.473e+011 1.000e+003 1.449e-001 1.039e-003 
1.186e-003 2.091e+007 8.458e+011 1.000e+003 1.485e-001 1.041e-003 
1.187e-003 2.079e+007 8.405e+011 1.000e+003 1.486e-001 1.043e-003 
1.189e-003 2.066e+007 8.311e+011 1.000e+003 1.463e-001 1.046e-003 
1.191e-003 2.053e+007 8.172e+011 1.000e+003 1.410e-001 1.049e-003 
1.192e-003 2.039e+007 8.051e+011 1.000e+003 1.424e-001 1.051e-003 
1.194e-003 2.027e+007 8.001e+011 1.000e+003 1.419e-001 1.054e-003 
1.196e-003 2.016e+007 7.937e+011 1.000e+003 1.260e-001 1.056e-003 
1.198e-003 2.005e+007 7.905e+011 1.000e+003 1.370e-001 1.059e-003 
1.199e-003 1.988e+007 7.900e+011 1.000e+003 1.382e-001 1.062e-003 
1.201e-003 1.969e+007 7.918e+011 1.000e+003 1.369e-001 1.065e-003 
1.203e-003 1.949e+007 7.935e+011 1.000e+003 1.374e-001 1.068e-003 
1.204e-003 1.928e+007 7.962e+011 1.000e+003 1.307e-001 1.071e-003 
1.206e-003 1.910e+007 8.005e+011 1.000e+003 1.279e-001 1.074e-003 
1.208e-003 1.897e+007 7.995e+011 1.000e+003 1.240e-001 1.077e-003 
1.210e-003 1.885e+007 7.960e+011 1.000e+003 1.134e-001 1.079e-003 
1.211e-003 1.877e+007 8.006e+011 1.000e+003 1.144e-001 1.082e-003 
1.213e-003 1.873e+007 8.057e+011 1.000e+003 1.164e-001 1.084e-003 
1.215e-003 1.869e+007 8.113e+011 1.000e+003 1.162e-001 1.086e-003 
1.217e-003 1.864e+007 8.171e+011 1.000e+003 1.190e-001 1.088e-003 
1.218e-003 1.864e+007 8.222e+011 1.000e+003 1.158e-001 1.089e-003 
1.220e-003 1.867e+007 8.265e+011 1.000e+003 1.153e-001 1.091e-003 
1.222e-003 1.874e+007 8.303e+011 1.000e+003 1.116e-001 1.092e-003 
1.223e-003 1.883e+007 8.340e+011 1.000e+003 1.088e-001 1.093e-003 
1.225e-003 1.892e+007 8.372e+011 1.000e+003 1.095e-001 1.094e-003 
1.227e-003 1.897e+007 8.418e+011 1.000e+003 1.128e-001 1.096e-003 
1.229e-003 1.898e+007 8.388e+011 1.000e+003 1.259e-001 1.097e-003 
1.230e-003 1.891e+007 8.299e+011 1.000e+003 1.313e-001 1.100e-003 
1.232e-003 1.877e+007 8.288e+011 1.000e+003 1.430e-001 1.102e-003 
1.234e-003 1.856e+007 8.226e+011 1.000e+003 1.444e-001 1.105e-003 
1.235e-003 1.832e+007 8.222e+011 1.000e+003 1.450e-001 1.109e-003 
1.237e-003 1.810e+007 8.251e+011 1.000e+003 1.449e-001 1.112e-003 
1.239e-003 1.788e+007 8.177e+011 1.000e+003 1.326e-001 1.115e-003 
1.241e-003 1.767e+007 8.210e+011 1.000e+003 1.327e-001 1.118e-003 
1.242e-003 1.752e+007 8.224e+011 1.000e+003 1.305e-001 1.121e-003 
1.244e-003 1.739e+007 8.268e+011 1.000e+003 1.325e-001 1.124e-003 
1.246e-003 1.730e+007 8.314e+011 1.000e+003 1.345e-001 1.126e-003 
1.248e-003 1.722e+007 8.356e+011 1.000e+003 1.499e-001 1.128e-003 
1.249e-003 1.715e+007 8.266e+011 1.000e+003 1.539e-001 1.131e-003 
1.251e-003 1.706e+007 8.231e+011 1.000e+003 1.562e-001 1.133e-003 
1.253e-003 1.690e+007 8.167e+011 1.000e+003 1.536e-001 1.136e-003 
1.254e-003 1.674e+007 8.133e+011 1.000e+003 1.435e-001 1.139e-003 
1.256e-003 1.657e+007 8.120e+011 1.000e+003 1.380e-001 1.142e-003 
1.258e-003 1.644e+007 8.130e+011 1.000e+003 1.402e-001 1.144e-003 
1.260e-003 1.630e+007 8.138e+011 1.000e+003 1.425e-001 1.147e-003 
1.261e-003 1.618e+007 8.159e+011 1.000e+003 1.463e-001 1.149e-003 
1.263e-003 1.606e+007 8.178e+011 1.000e+003 1.436e-001 1.152e-003 
1.265e-003 1.595e+007 8.213e+011 1.000e+003 1.504e-001 1.154e-003 
1.266e-003 1.591e+007 8.246e+011 1.000e+003 1.616e-001 1.156e-003 
1.268e-003 1.591e+007 8.278e+011 1.000e+003 1.612e-001 1.158e-003 
1.270e-003 1.591e+007 8.300e+011 1.000e+003 1.652e-001 1.160e-003 
1.272e-003 1.594e+007 8.320e+011 1.000e+003 1.667e-001 1.161e-003 
1.273e-003 1.596e+007 8.353e+011 1.000e+003 1.716e-001 1.163e-003 
1.275e-003 1.597e+007 8.393e+011 1.000e+003 1.735e-001 1.165e-003 
1.277e-003 1.598e+007 8.433e+011 1.000e+003 1.752e-001 1.166e-003 
1.279e-003 1.598e+007 8.409e+011 1.000e+003 1.636e-001 1.168e-003 
1.280e-003 1.594e+007 8.362e+011 1.000e+003 1.599e-001 1.170e-003 
1.282e-003 1.585e+007 8.282e+011 1.000e+003 1.562e-001 1.172e-003 
1.284e-003 1.577e+007 8.241e+011 1.000e+003 1.449e-001 1.175e-003 
1.285e-003 1.576e+007 8.227e+011 1.000e+003 1.393e-001 1.176e-003 
1.287e-003 1.578e+007 8.227e+011 1.000e+003 1.473e-001 1.178e-003 
1.289e-003 1.582e+007 8.241e+011 1.000e+003 1.452e-001 1.179e-003 
1.291e-003 1.588e+007 8.262e+011 1.000e+003 1.366e-001 1.181e-003 
1.292e-003 1.595e+007 8.286e+011 1.000e+003 1.318e-001 1.182e-003 
1.294e-003 1.605e+007 8.306e+011 1.000e+003 1.259e-001 1.183e-003 
1.296e-003 1.615e+007 8.278e+011 1.000e+003 1.131e-001 1.184e-003 
1.297e-003 1.623e+007 8.248e+011 1.000e+003 1.037e-001 1.185e-003 
1.299e-003 1.630e+007 8.235e+011 1.000e+003 9.409e-002 1.186e-003 
1.301e-003 1.636e+007 8.226e+011 1.000e+003 9.500e-002 1.188e-003 
1.303e-003 1.639e+007 8.228e+011 1.000e+003 9.450e-002 1.189e-003 
1.304e-003 1.645e+007 8.248e+011 1.000e+003 9.665e-002 1.191e-003 
1.306e-003 1.652e+007 8.261e+011 1.000e+003 9.587e-002 1.192e-003 
1.308e-003 1.653e+007 8.211e+011 1.000e+003 9.792e-002 1.194e-003 
1.310e-003 1.652e+007 8.215e+011 1.000e+003 1.008e-001 1.195e-003 
1.311e-003 1.651e+007 8.236e+011 1.000e+003 1.073e-001 1.197e-003 
1.313e-003 1.655e+007 8.260e+011 1.000e+003 1.072e-001 1.199e-003 
1.315e-003 1.662e+007 8.281e+011 1.000e+003 1.060e-001 1.200e-003 
1.316e-003 1.669e+007 8.299e+011 1.000e+003 1.064e-001 1.201e-003 
1.318e-003 1.676e+007 8.320e+011 1.000e+003 1.088e-001 1.202e-003 
1.320e-003 1.683e+007 8.341e+011 1.000e+003 1.102e-001 1.203e-003 
1.322e-003 1.688e+007 8.362e+011 1.000e+003 1.104e-001 1.205e-003 
1.323e-003 1.692e+007 8.352e+011 1.000e+003 1.128e-001 1.206e-003 
1.325e-003 1.695e+007 8.370e+011 1.000e+003 1.158e-001 1.208e-003 
1.327e-003 1.696e+007 8.405e+011 1.000e+003 1.179e-001 1.209e-003 
1.328e-003 1.697e+007 8.418e+011 1.000e+003 1.166e-001 1.211e-003 
1.330e-003 1.697e+007 8.457e+011 1.000e+003 1.195e-001 1.213e-003 
1.332e-003 1.697e+007 8.504e+011 1.000e+003 1.204e-001 1.215e-003 
1.334e-003 1.697e+007 8.549e+011 1.000e+003 1.279e-001 1.216e-003 
1.335e-003 1.696e+007 8.600e+011 1.000e+003 1.332e-001 1.218e-003 
1.337e-003 1.696e+007 8.643e+011 1.000e+003 1.341e-001 1.220e-003 
1.339e-003 1.696e+007 8.651e+011 1.000e+003 1.307e-001 1.222e-003 
1.341e-003 1.698e+007 8.675e+011 1.000e+003 1.248e-001 1.223e-003 
1.342e-003 1.697e+007 8.656e+011 1.000e+003 1.251e-001 1.225e-003 
1.344e-003 1.697e+007 8.702e+011 1.000e+003 1.297e-001 1.227e-003 
1.346e-003 1.701e+007 8.761e+011 1.000e+003 1.323e-001 1.228e-003 
1.347e-003 1.706e+007 8.816e+011 1.000e+003 1.363e-001 1.229e-003 
1.349e-003 1.712e+007 8.860e+011 1.000e+003 1.434e-001 1.231e-003 
1.351e-003 1.719e+007 8.761e+011 1.000e+003 1.254e-001 1.232e-003 
1.353e-003 1.724e+007 8.762e+011 1.000e+003 1.165e-001 1.233e-003 
1.354e-003 1.730e+007 8.774e+011 1.000e+003 1.129e-001 1.235e-003 
1.356e-003 1.734e+007 8.805e+011 1.000e+003 1.097e-001 1.236e-003 
1.358e-003 1.738e+007 8.785e+011 1.000e+003 1.057e-001 1.238e-003 
1.359e-003 1.742e+007 8.797e+011 1.000e+003 1.028e-001 1.239e-003 
1.361e-003 1.742e+007 8.757e+011 1.000e+003 1.122e-001 1.241e-003 
1.363e-003 1.743e+007 8.717e+011 1.000e+003 1.113e-001 1.242e-003 
1.365e-003 1.745e+007 8.697e+011 1.000e+003 1.084e-001 1.244e-003 
1.366e-003 1.746e+007 8.698e+011 1.000e+003 1.072e-001 1.246e-003 
1.368e-003 1.747e+007 8.704e+011 1.000e+003 1.071e-001 1.247e-003 
1.370e-003 1.746e+007 8.717e+011 1.000e+003 1.172e-001 1.249e-003 
1.372e-003 1.745e+007 8.731e+011 1.000e+003 1.271e-001 1.251e-003 
1.373e-003 1.746e+007 8.744e+011 1.000e+003 1.270e-001 1.253e-003 
1.375e-003 1.746e+007 8.765e+011 1.000e+003 1.237e-001 1.254e-003 
1.377e-003 1.748e+007 8.777e+011 1.000e+003 1.274e-001 1.256e-003 
1.378e-003 1.745e+007 8.776e+011 1.000e+003 1.336e-001 1.258e-003 
1.380e-003 1.741e+007 8.793e+011 1.000e+003 1.336e-001 1.260e-003 
1.382e-003 1.742e+007 8.813e+011 1.000e+003 1.347e-001 1.261e-003 
1.384e-003 1.742e+007 8.825e+011 1.000e+003 1.378e-001 1.263e-003 
1.385e-003 1.741e+007 8.845e+011 1.000e+003 1.400e-001 1.265e-003 
1.387e-003 1.741e+007 8.872e+011 1.000e+003 1.420e-001 1.267e-003 
1.389e-003 1.740e+007 8.864e+011 1.000e+003 1.470e-001 1.268e-003 
1.390e-003 1.737e+007 8.892e+011 1.000e+003 1.493e-001 1.270e-003 
1.392e-003 1.736e+007 8.928e+011 1.000e+003 1.510e-001 1.272e-003 
1.394e-003 1.737e+007 8.968e+011 1.000e+003 1.506e-001 1.274e-003 
1.396e-003 1.742e+007 9.007e+011 1.000e+003 1.533e-001 1.275e-003 
1.397e-003 1.748e+007 9.042e+011 1.000e+003 1.537e-001 1.276e-003 
1.399e-003 1.755e+007 9.081e+011 1.000e+003 1.588e-001 1.278e-003 
1.401e-003 1.758e+007 9.113e+011 1.000e+003 1.634e-001 1.279e-003 
1.403e-003 1.760e+007 9.148e+011 1.000e+003 1.657e-001 1.281e-003 
1.404e-003 1.761e+007 9.186e+011 1.000e+003 1.681e-001 1.282e-003 
1.406e-003 1.763e+007 9.232e+011 1.000e+003 1.744e-001 1.284e-003 
1.408e-003 1.764e+007 9.287e+011 1.000e+003 1.830e-001 1.286e-003 
1.409e-003 1.767e+007 9.334e+011 1.000e+003 1.898e-001 1.287e-003 
1.411e-003 1.772e+007 9.373e+011 1.000e+003 1.880e-001 1.289e-003 
1.413e-003 1.778e+007 9.391e+011 1.000e+003 1.942e-001 1.290e-003 
1.415e-003 1.786e+007 9.396e+011 1.000e+003 1.946e-001 1.291e-003 
1.416e-003 1.796e+007 9.418e+011 1.000e+003 1.927e-001 1.292e-003 
1.418e-003 1.807e+007 9.438e+011 1.000e+003 1.959e-001 1.293e-003 
1.420e-003 1.813e+007 9.467e+011 1.000e+003 1.954e-001 1.294e-003 
1.421e-003 1.818e+007 9.496e+011 1.000e+003 1.988e-001 1.296e-003 
1.423e-003 1.822e+007 9.529e+011 1.000e+003 2.034e-001 1.297e-003 
1.425e-003 1.826e+007 9.569e+011 1.000e+003 2.035e-001 1.299e-003 
1.427e-003 1.830e+007 9.616e+011 1.000e+003 2.052e-001 1.300e-003 
1.428e-003 1.833e+007 9.661e+011 1.000e+003 2.096e-001 1.302e-003 
1.430e-003 1.835e+007 9.709e+011 1.000e+003 2.102e-001 1.303e-003 
1.432e-003 1.836e+007 9.757e+011 1.000e+003 2.146e-001 1.305e-003 
1.434e-003 1.837e+007 9.741e+011 1.000e+003 2.245e-001 1.306e-003 
1.435e-003 1.837e+007 9.725e+011 1.000e+003 2.260e-001 1.308e-003 
1.437e-003 1.836e+007 9.743e+011 1.000e+003 2.276e-001 1.310e-003 
1.439e-003 1.838e+007 9.768e+011 1.000e+003 2.374e-001 1.312e-003 
1.440e-003 1.841e+007 9.814e+011 1.000e+003 2.423e-001 1.313e-003 
1.442e-003 1.843e+007 9.853e+011 1.000e+003 2.508e-001 1.315e-003 
1.444e-003 1.844e+007 9.902e+011 1.000e+003 2.550e-001 1.316e-003 
1.446e-003 1.844e+007 9.311e+011 1.000e+003 2.089e-001 1.318e-003 
1.447e-003 1.843e+007 9.317e+011 1.000e+003 2.082e-001 1.320e-003 
1.449e-003 1.843e+007 9.315e+011 1.000e+003 2.106e-001 1.322e-003 
1.451e-003 1.846e+007 9.328e+011 1.000e+003 2.107e-001 1.323e-003 
1.452e-003 1.851e+007 9.340e+011 1.000e+003 2.109e-001 1.325e-003 
1.454e-003 1.856e+007 9.356e+011 1.000e+003 2.115e-001 1.326e-003 
1.456e-003 1.858e+007 9.378e+011 1.000e+003 2.149e-001 1.327e-003 
1.458e-003 1.860e+007 9.402e+011 1.000e+003 2.178e-001 1.329e-003 
1.459e-003 1.862e+007 9.425e+011 1.000e+003 2.172e-001 1.331e-003 
1.461e-003 1.865e+007 9.388e+011 1.000e+003 2.124e-001 1.332e-003 
1.463e-003 1.869e+007 9.385e+011 1.000e+003 2.038e-001 1.334e-003 
1.465e-003 1.874e+007 9.390e+011 1.000e+003 2.005e-001 1.335e-003 
1.466e-003 1.880e+007 9.391e+011 1.000e+003 1.985e-001 1.336e-003 
1.468e-003 1.883e+007 9.392e+011 1.000e+003 1.946e-001 1.338e-003 
1.470e-003 1.884e+007 9.379e+011 1.000e+003 1.911e-001 1.339e-003 
1.471e-003 1.882e+007 9.264e+011 1.000e+003 1.755e-001 1.341e-003 
1.473e-003 1.878e+007 9.263e+011 1.000e+003 1.674e-001 1.343e-003 
1.475e-003 1.874e+007 9.273e+011 1.000e+003 1.644e-001 1.345e-003 
1.477e-003 1.870e+007 9.286e+011 1.000e+003 1.577e-001 1.347e-003 
1.478e-003 1.865e+007 9.284e+011 1.000e+003 1.575e-001 1.349e-003 
1.480e-003 1.859e+007 9.285e+011 1.000e+003 1.552e-001 1.352e-003 
1.482e-003 1.852e+007 9.295e+011 1.000e+003 1.437e-001 1.354e-003 
1.483e-003 1.846e+007 9.315e+011 1.000e+003 1.410e-001 1.356e-003 
1.485e-003 1.846e+007 9.359e+011 1.000e+003 1.492e-001 1.358e-003 
1.487e-003 1.849e+007 9.399e+011 1.000e+003 1.610e-001 1.359e-003 
1.489e-003 1.851e+007 9.439e+011 1.000e+003 1.658e-001 1.361e-003 
1.490e-003 1.853e+007 9.479e+011 1.000e+003 1.756e-001 1.362e-003 
1.492e-003 1.852e+007 9.477e+011 1.000e+003 1.770e-001 1.364e-003 
1.494e-003 1.852e+007 9.491e+011 1.000e+003 1.869e-001 1.366e-003 
1.496e-003 1.853e+007 9.518e+011 1.000e+003 2.065e-001 1.367e-003 
1.497e-003 1.851e+007 9.556e+011 1.000e+003 2.152e-001 1.369e-003 
1.499e-003 1.851e+007 9.583e+011 1.000e+003 2.168e-001 1.371e-003 
1.501e-003 1.851e+007 9.546e+011 1.000e+003 2.084e-001 1.373e-003 
1.502e-003 1.852e+007 9.534e+011 1.000e+003 1.999e-001 1.374e-003 
1.504e-003 1.852e+007 9.520e+011 1.000e+003 1.887e-001 1.376e-003 
1.506e-003 1.848e+007 9.530e+011 1.000e+003 1.921e-001 1.378e-003 
1.508e-003 1.838e+007 9.456e+011 1.000e+003 2.026e-001 1.380e-003 
1.509e-003 1.831e+007 9.449e+011 1.000e+003 2.014e-001 1.383e-003 
1.511e-003 1.825e+007 9.422e+011 1.000e+003 2.025e-001 1.385e-003 
1.513e-003 1.822e+007 9.424e+011 1.000e+003 2.140e-001 1.387e-003 
1.515e-003 1.819e+007 9.292e+011 1.000e+003 2.017e-001 1.389e-003 
1.516e-003 1.813e+007 9.239e+011 1.000e+003 2.029e-001 1.391e-003 
1.518e-003 1.810e+007 9.255e+011 1.000e+003 2.047e-001 1.393e-003 
1.520e-003 1.813e+007 9.277e+011 1.000e+003 2.044e-001 1.394e-003 
1.521e-003 1.814e+007 9.297e+011 1.000e+003 2.114e-001 1.396e-003 
1.523e-003 1.816e+007 9.170e+011 1.000e+003 1.956e-001 1.398e-003 
1.525e-003 1.813e+007 9.114e+011 1.000e+003 1.917e-001 1.399e-003 
1.527e-003 1.812e+007 9.131e+011 1.000e+003 1.916e-001 1.401e-003 
1.528e-003 1.813e+007 9.127e+011 1.000e+003 1.978e-001 1.403e-003 
1.530e-003 1.815e+007 9.062e+011 1.000e+003 1.944e-001 1.404e-003 
1.532e-003 1.816e+007 9.051e+011 1.000e+003 1.898e-001 1.406e-003 
1.533e-003 1.820e+007 9.052e+011 1.000e+003 1.877e-001 1.408e-003 
1.535e-003 1.826e+007 9.062e+011 1.000e+003 1.903e-001 1.409e-003 
1.537e-003 1.832e+007 9.077e+011 1.000e+003 1.873e-001 1.410e-003 
1.539e-003 1.838e+007 9.098e+011 1.000e+003 1.870e-001 1.411e-003 
1.540e-003 1.846e+007 9.111e+011 1.000e+003 1.895e-001 1.413e-003 
1.542e-003 1.850e+007 9.101e+011 1.000e+003 1.956e-001 1.414e-003 
1.544e-003 1.852e+007 9.106e+011 1.000e+003 1.920e-001 1.416e-003 
1.546e-003 1.856e+007 9.125e+011 1.000e+003 1.927e-001 1.417e-003 
1.547e-003 1.862e+007 9.138e+011 1.000e+003 1.933e-001 1.418e-003 
1.549e-003 1.865e+007 9.137e+011 1.000e+003 2.003e-001 1.420e-003 
1.551e-003 1.868e+007 9.148e+011 1.000e+003 2.014e-001 1.421e-003 
1.552e-003 1.870e+007 9.074e+011 1.000e+003 1.890e-001 1.423e-003 
1.554e-003 1.869e+007 9.073e+011 1.000e+003 1.869e-001 1.425e-003 
1.556e-003 1.865e+007 9.081e+011 1.000e+003 1.799e-001 1.427e-003 
1.558e-003 1.860e+007 9.041e+011 1.000e+003 1.680e-001 1.429e-003 
1.559e-003 1.855e+007 9.056e+011 1.000e+003 1.593e-001 1.431e-003 
1.561e-003 1.854e+007 9.051e+011 1.000e+003 1.559e-001 1.433e-003 
1.563e-003 1.852e+007 9.038e+011 1.000e+003 1.629e-001 1.435e-003 
1.564e-003 1.851e+007 9.049e+011 1.000e+003 1.589e-001 1.436e-003 
1.566e-003 1.849e+007 9.092e+011 1.000e+003 1.639e-001 1.438e-003 
1.568e-003 1.849e+007 9.144e+011 1.000e+003 1.719e-001 1.440e-003 
1.570e-003 1.851e+007 9.190e+011 1.000e+003 1.732e-001 1.442e-003 
1.571e-003 1.859e+007 9.232e+011 1.000e+003 1.776e-001 1.443e-003 
1.573e-003 1.870e+007 9.266e+011 1.000e+003 1.781e-001 1.444e-003 
1.575e-003 1.882e+007 9.283e+011 1.000e+003 1.786e-001 1.445e-003 
1.577e-003 1.893e+007 9.164e+011 1.000e+003 1.609e-001 1.446e-003 
1.578e-003 1.901e+007 8.933e+011 1.000e+003 1.475e-001 1.447e-003 
1.580e-003 1.906e+007 8.837e+011 1.000e+003 1.397e-001 1.448e-003 
1.582e-003 1.911e+007 8.847e+011 1.000e+003 1.394e-001 1.450e-003 
1.583e-003 1.915e+007 8.861e+011 1.000e+003 1.391e-001 1.451e-003 
1.585e-003 1.914e+007 8.879e+011 1.000e+003 1.415e-001 1.453e-003 
1.587e-003 1.914e+007 8.910e+011 1.000e+003 1.406e-001 1.454e-003 
1.589e-003 1.916e+007 8.936e+011 1.000e+003 1.443e-001 1.456e-003 
1.590e-003 1.919e+007 8.960e+011 1.000e+003 1.448e-001 1.458e-003 
1.592e-003 1.925e+007 8.974e+011 1.000e+003 1.417e-001 1.459e-003 
1.594e-003 1.935e+007 8.857e+011 1.000e+003 1.240e-001 1.460e-003 
1.595e-003 1.942e+007 8.856e+011 1.000e+003 1.233e-001 1.461e-003 
1.597e-003 1.946e+007 8.837e+011 1.000e+003 1.209e-001 1.463e-003 
1.599e-003 1.946e+007 8.807e+011 1.000e+003 1.218e-001 1.464e-003 
1.601e-003 1.947e+007 8.794e+011 1.000e+003 1.296e-001 1.466e-003 
1.602e-003 1.947e+007 8.800e+011 1.000e+003 1.293e-001 1.468e-003 
1.604e-003 1.944e+007 8.778e+011 1.000e+003 1.308e-001 1.470e-003 
1.606e-003 1.932e+007 8.752e+011 1.000e+003 1.297e-001 1.472e-003 
1.608e-003 1.923e+007 8.673e+011 1.000e+003 1.176e-001 1.475e-003 
1.609e-003 1.915e+007 8.666e+011 1.000e+003 1.169e-001 1.477e-003 
1.611e-003 1.905e+007 8.663e+011 1.000e+003 1.116e-001 1.479e-003 
1.613e-003 1.898e+007 8.580e+011 1.000e+003 9.914e-002 1.481e-003 
1.614e-003 1.896e+007 8.548e+011 1.000e+003 9.211e-002 1.483e-003 
1.616e-003 1.896e+007 8.566e+011 1.000e+003 9.669e-002 1.485e-003 
1.618e-003 1.898e+007 8.597e+011 1.000e+003 1.003e-001 1.487e-003 
1.620e-003 1.901e+007 8.633e+011 1.000e+003 1.031e-001 1.488e-003 
1.621e-003 1.904e+007 8.650e+011 1.000e+003 1.091e-001 1.490e-003 
1.623e-003 1.909e+007 8.631e+011 1.000e+003 1.022e-001 1.491e-003 
1.625e-003 1.915e+007 8.583e+011 1.000e+003 8.836e-002 1.492e-003 
1.626e-003 1.920e+007 8.600e+011 1.000e+003 8.363e-002 1.494e-003 
1.628e-003 1.925e+007 8.616e+011 1.000e+003 8.424e-002 1.495e-003 
1.630e-003 1.929e+007 8.634e+011 1.000e+003 8.644e-002 1.497e-003 
1.632e-003 1.929e+007 8.655e+011 1.000e+003 8.733e-002 1.498e-003 
1.633e-003 1.930e+007 8.680e+011 1.000e+003 8.714e-002 1.500e-003 
1.635e-003 1.928e+007 8.705e+011 1.000e+003 9.627e-002 1.502e-003 
1.637e-003 1.924e+007 8.729e+011 1.000e+003 1.013e-001 1.504e-003 
1.639e-003 1.921e+007 8.757e+011 1.000e+003 1.009e-001 1.506e-003 
1.640e-003 1.917e+007 8.721e+011 1.000e+003 9.748e-002 1.508e-003 
1.642e-003 1.916e+007 8.732e+011 1.000e+003 9.380e-002 1.509e-003 
1.644e-003 1.915e+007 8.621e+011 1.000e+003 8.230e-002 1.511e-003 
1.645e-003 1.915e+007 8.649e+011 1.000e+003 8.171e-002 1.513e-003 
1.647e-003 1.917e+007 8.681e+011 1.000e+003 8.682e-002 1.515e-003 
1.649e-003 1.919e+007 8.717e+011 1.000e+003 8.481e-002 1.516e-003 
1.651e-003 1.919e+007 8.748e+011 1.000e+003 8.444e-002 1.518e-003 
1.652e-003 1.918e+007 8.793e+011 1.000e+003 1.035e-001 1.520e-003 
1.654e-003 1.918e+007 8.837e+011 1.000e+003 1.139e-001 1.521e-003 
1.656e-003 1.915e+007 8.589e+011 1.000e+003 8.096e-002 1.523e-003 
1.657e-003 1.912e+007 8.551e+011 1.000e+003 7.462e-002 1.525e-003 
1.659e-003 1.908e+007 8.564e+011 1.000e+003 6.939e-002 1.527e-003 
1.661e-003 1.906e+007 8.588e+011 1.000e+003 6.713e-002 1.529e-003 
1.663e-003 1.904e+007 8.618e+011 1.000e+003 6.576e-002 1.531e-003 
1.664e-003 1.902e+007 8.647e+011 1.000e+003 6.457e-002 1.533e-003 
1.666e-003 1.901e+007 8.676e+011 1.000e+003 6.563e-002 1.535e-003 
1.668e-003 1.898e+007 8.717e+011 1.000e+003 7.066e-002 1.537e-003 
1.670e-003 1.894e+007 8.706e+011 1.000e+003 6.911e-002 1.539e-003 
1.671e-003 1.891e+007 8.728e+011 1.000e+003 8.035e-002 1.540e-003 
1.673e-003 1.888e+007 8.774e+011 1.000e+003 9.041e-002 1.542e-003 
1.675e-003 1.888e+007 8.816e+011 1.000e+003 9.271e-002 1.544e-003 
1.676e-003 1.890e+007 8.851e+011 1.000e+003 9.743e-002 1.546e-003 
1.678e-003 1.894e+007 8.902e+011 1.000e+003 1.068e-001 1.547e-003 
1.680e-003 1.898e+007 8.925e+011 1.000e+003 1.020e-001 1.549e-003 
1.682e-003 1.904e+007 8.963e+011 1.000e+003 1.039e-001 1.550e-003 
1.683e-003 1.910e+007 8.957e+011 1.000e+003 1.069e-001 1.551e-003 
1.685e-003 1.913e+007 8.914e+011 1.000e+003 1.021e-001 1.553e-003 
1.687e-003 1.914e+007 8.889e+011 1.000e+003 1.046e-001 1.554e-003 
1.688e-003 1.913e+007 8.895e+011 1.000e+003 1.056e-001 1.556e-003 
1.690e-003 1.911e+007 8.811e+011 1.000e+003 1.072e-001 1.558e-003 
1.692e-003 1.910e+007 8.794e+011 1.000e+003 1.062e-001 1.560e-003 
1.694e-003 1.911e+007 8.809e+011 1.000e+003 1.067e-001 1.561e-003 
1.695e-003 1.914e+007 8.785e+011 1.000e+003 1.103e-001 1.563e-003 
1.697e-003 1.919e+007 8.800e+011 1.000e+003 1.123e-001 1.564e-003 
1.699e-003 1.924e+007 8.825e+011 1.000e+003 1.170e-001 1.566e-003 
1.701e-003 1.930e+007 8.858e+011 1.000e+003 1.187e-001 1.567e-003 
1.702e-003 1.932e+007 8.879e+011 1.000e+003 1.185e-001 1.569e-003 
1.704e-003 1.928e+007 8.850e+011 1.000e+003 1.156e-001 1.571e-003 
1.706e-003 1.925e+007 8.880e+011 1.000e+003 1.244e-001 1.573e-003 
1.707e-003 1.924e+007 8.904e+011 1.000e+003 1.268e-001 1.574e-003 
1.709e-003 1.920e+007 8.930e+011 1.000e+003 1.334e-001 1.576e-003 
1.711e-003 1.916e+007 8.963e+011 1.000e+003 1.347e-001 1.578e-003 
1.713e-003 1.914e+007 8.997e+011 1.000e+003 1.322e-001 1.580e-003 
1.714e-003 1.913e+007 9.043e+011 1.000e+003 1.393e-001 1.582e-003 
1.716e-003 1.912e+007 9.108e+011 1.000e+003 1.462e-001 1.584e-003 
1.718e-003 1.907e+007 9.099e+011 1.000e+003 1.534e-001 1.586e-003 
1.719e-003 1.902e+007 9.053e+011 1.000e+003 1.365e-001 1.588e-003 
1.721e-003 1.895e+007 9.027e+011 1.000e+003 1.348e-001 1.590e-003 
1.723e-003 1.890e+007 9.049e+011 1.000e+003 1.376e-001 1.592e-003 
1.725e-003 1.886e+007 9.087e+011 1.000e+003 1.410e-001 1.594e-003 
1.726e-003 1.884e+007 9.128e+011 1.000e+003 1.541e-001 1.596e-003 
1.728e-003 1.880e+007 9.172e+011 1.000e+003 1.653e-001 1.598e-003 
1.730e-003 1.877e+007 9.221e+011 1.000e+003 1.708e-001 1.600e-003 
1.732e-003 1.874e+007 9.278e+011 1.000e+003 1.728e-001 1.602e-003 
1.733e-003 1.870e+007 9.331e+011 1.000e+003 1.809e-001 1.604e-003 
1.735e-003 1.865e+007 9.383e+011 1.000e+003 1.824e-001 1.606e-003 
1.737e-003 1.856e+007 9.383e+011 1.000e+003 1.855e-001 1.608e-003 
1.738e-003 1.849e+007 9.436e+011 1.000e+003 1.859e-001 1.611e-003 
1.740e-003 1.843e+007 9.483e+011 1.000e+003 1.900e-001 1.613e-003 
1.742e-003 1.838e+007 9.537e+011 1.000e+003 1.934e-001 1.615e-003 
1.744e-003 1.834e+007 9.593e+011 1.000e+003 1.914e-001 1.617e-003 
1.745e-003 1.832e+007 9.640e+011 1.000e+003 1.873e-001 1.619e-003 
1.747e-003 1.830e+007 9.368e+011 1.000e+003 1.823e-001 1.620e-003 
1.749e-003 1.823e+007 9.400e+011 1.000e+003 1.814e-001 1.623e-003 
1.750e-003 1.809e+007 9.228e+011 1.000e+003 1.754e-001 1.625e-003 
1.752e-003 1.800e+007 9.227e+011 1.000e+003 1.790e-001 1.628e-003 
1.754e-003 1.790e+007 9.114e+011 1.000e+003 1.825e-001 1.630e-003 
1.756e-003 1.780e+007 9.096e+011 1.000e+003 1.829e-001 1.633e-003 
1.757e-003 1.772e+007 9.103e+011 1.000e+003 1.856e-001 1.635e-003 
1.759e-003 1.763e+007 9.097e+011 1.000e+003 1.885e-001 1.637e-003 
1.761e-003 1.752e+007 9.097e+011 1.000e+003 1.936e-001 1.640e-003 
1.763e-003 1.736e+007 9.102e+011 1.000e+003 1.931e-001 1.642e-003 
1.764e-003 1.719e+007 9.121e+011 1.000e+003 2.006e-001 1.645e-003 
1.766e-003 1.701e+007 8.896e+011 1.000e+003 2.195e-001 1.648e-003 
1.768e-003 1.682e+007 8.762e+011 1.000e+003 2.197e-001 1.651e-003 
1.769e-003 1.656e+007 8.698e+011 1.000e+003 2.184e-001 1.655e-003 
1.771e-003 1.633e+007 8.542e+011 1.000e+003 2.160e-001 1.658e-003 
1.773e-003 1.612e+007 8.547e+011 1.000e+003 2.138e-001 1.661e-003 
1.775e-003 1.588e+007 8.455e+011 1.000e+003 2.047e-001 1.665e-003 
1.776e-003 1.561e+007 8.306e+011 1.000e+003 1.890e-001 1.668e-003 
1.778e-003 1.540e+007 8.299e+011 1.000e+003 1.890e-001 1.672e-003 
1.780e-003 1.526e+007 8.322e+011 1.000e+003 1.934e-001 1.674e-003 
1.781e-003 1.518e+007 8.351e+011 1.000e+003 1.899e-001 1.676e-003 
1.783e-003 1.513e+007 8.361e+011 1.000e+003 1.883e-001 1.679e-003 
1.785e-003 1.507e+007 8.355e+011 1.000e+003 1.820e-001 1.681e-003 
1.787e-003 1.502e+007 8.290e+011 1.000e+003 1.580e-001 1.683e-003 
1.788e-003 1.500e+007 8.241e+011 1.000e+003 1.586e-001 1.685e-003 
1.790e-003 1.497e+007 8.191e+011 1.000e+003 1.574e-001 1.687e-003 
1.792e-003 1.499e+007 8.153e+011 1.000e+003 1.526e-001 1.688e-003 
1.794e-003 1.505e+007 8.174e+011 1.000e+003 1.503e-001 1.689e-003 
1.795e-003 1.512e+007 8.198e+011 1.000e+003 1.498e-001 1.691e-003 
1.797e-003 1.521e+007 8.225e+011 1.000e+003 1.529e-001 1.692e-003 
1.799e-003 1.530e+007 8.250e+011 1.000e+003 1.527e-001 1.693e-003 
1.800e-003 1.540e+007 8.276e+011 1.000e+003 1.587e-001 1.694e-003 
1.802e-003 1.549e+007 8.311e+011 1.000e+003 1.580e-001 1.695e-003 
1.804e-003 1.556e+007 8.347e+011 1.000e+003 1.671e-001 1.696e-003 
1.806e-003 1.562e+007 8.383e+011 1.000e+003 1.711e-001 1.698e-003 
1.807e-003 1.567e+007 8.367e+011 1.000e+003 1.704e-001 1.699e-003 
1.809e-003 1.568e+007 8.367e+011 1.000e+003 1.702e-001 1.701e-003 
1.811e-003 1.566e+007 8.379e+011 1.000e+003 1.718e-001 1.702e-003 
1.812e-003 1.563e+007 8.403e+011 1.000e+003 1.660e-001 1.704e-003 
1.814e-003 1.559e+007 8.434e+011 1.000e+003 1.643e-001 1.706e-003 
1.816e-003 1.557e+007 8.469e+011 1.000e+003 1.610e-001 1.708e-003 
1.818e-003 1.557e+007 8.498e+011 1.000e+003 1.696e-001 1.710e-003 
1.819e-003 1.558e+007 8.510e+011 1.000e+003 1.592e-001 1.712e-003 
1.821e-003 1.559e+007 8.524e+011 1.000e+003 1.559e-001 1.713e-003 
1.823e-003 1.555e+007 8.494e+011 1.000e+003 1.438e-001 1.715e-003 
1.825e-003 1.554e+007 8.524e+011 1.000e+003 1.450e-001 1.717e-003 
1.826e-003 1.547e+007 8.505e+011 1.000e+003 1.440e-001 1.719e-003 
1.828e-003 1.534e+007 8.403e+011 1.000e+003 1.435e-001 1.722e-003 
1.830e-003 1.524e+007 8.342e+011 1.000e+003 1.377e-001 1.724e-003 
1.831e-003 1.513e+007 8.298e+011 1.000e+003 1.413e-001 1.727e-003 
1.833e-003 1.504e+007 8.288e+011 1.000e+003 1.364e-001 1.729e-003 
1.835e-003 1.505e+007 8.300e+011 1.000e+003 1.327e-001 1.731e-003 
1.837e-003 1.507e+007 8.145e+011 1.000e+003 1.235e-001 1.732e-003 
1.838e-003 1.503e+007 8.115e+011 1.000e+003 1.191e-001 1.734e-003 
1.840e-003 1.499e+007 8.105e+011 1.000e+003 1.259e-001 1.736e-003 
1.842e-003 1.496e+007 8.105e+011 1.000e+003 1.245e-001 1.738e-003 
1.843e-003 1.488e+007 8.119e+011 1.000e+003 1.314e-001 1.741e-003 
1.845e-003 1.475e+007 8.053e+011 1.000e+003 1.365e-001 1.743e-003 
1.847e-003 1.462e+007 8.053e+011 1.000e+003 1.373e-001 1.746e-003 
1.849e-003 1.450e+007 8.066e+011 1.000e+003 1.324e-001 1.748e-003 
1.850e-003 1.436e+007 8.091e+011 1.000e+003 1.285e-001 1.751e-003 
1.852e-003 1.420e+007 8.102e+011 1.000e+003 1.375e-001 1.754e-003 
1.854e-003 1.412e+007 8.116e+011 1.000e+003 1.375e-001 1.756e-003 
1.856e-003 1.406e+007 8.101e+011 1.000e+003 1.368e-001 1.758e-003 
1.857e-003 1.401e+007 8.105e+011 1.000e+003 1.337e-001 1.760e-003 
1.859e-003 1.401e+007 8.117e+011 1.000e+003 1.367e-001 1.762e-003 
1.861e-003 1.404e+007 8.130e+011 1.000e+003 1.282e-001 1.764e-003 
1.862e-003 1.408e+007 8.148e+011 1.000e+003 1.336e-001 1.765e-003 
1.864e-003 1.409e+007 8.178e+011 1.000e+003 1.329e-001 1.767e-003 
1.866e-003 1.409e+007 8.204e+011 1.000e+003 1.513e-001 1.768e-003 
1.868e-003 1.413e+007 8.220e+011 1.000e+003 1.510e-001 1.770e-003 
1.869e-003 1.419e+007 8.228e+011 1.000e+003 1.673e-001 1.771e-003 
1.871e-003 1.424e+007 8.240e+011 1.000e+003 1.754e-001 1.773e-003 
1.873e-003 1.429e+007 8.255e+011 1.000e+003 1.948e-001 1.774e-003 
1.874e-003 1.435e+007 8.270e+011 1.000e+003 1.862e-001 1.775e-003 
1.876e-003 1.442e+007 8.284e+011 1.000e+003 1.874e-001 1.777e-003 
1.878e-003 1.450e+007 8.297e+011 1.000e+003 1.864e-001 1.778e-003 
1.880e-003 1.458e+007 8.313e+011 1.000e+003 1.846e-001 1.779e-003 
1.881e-003 1.465e+007 8.326e+011 1.000e+003 1.875e-001 1.780e-003 
1.883e-003 1.472e+007 8.340e+011 1.000e+003 1.861e-001 1.781e-003 
1.885e-003 1.477e+007 8.249e+011 1.000e+003 1.637e-001 1.783e-003 
1.887e-003 1.481e+007 8.269e+011 1.000e+003 1.615e-001 1.784e-003 
1.888e-003 1.486e+007 8.296e+011 1.000e+003 1.571e-001 1.786e-003 
1.890e-003 1.492e+007 8.311e+011 1.000e+003 1.641e-001 1.787e-003 
1.892e-003 1.498e+007 8.322e+011 1.000e+003 1.629e-001 1.788e-003 
1.893e-003 1.504e+007 8.331e+011 1.000e+003 1.660e-001 1.789e-003 
1.895e-003 1.508e+007 8.294e+011 1.000e+003 1.513e-001 1.791e-003 
1.897e-003 1.513e+007 8.313e+011 1.000e+003 1.585e-001 1.792e-003 
1.899e-003 1.519e+007 8.312e+011 1.000e+003 1.461e-001 1.794e-003 
1.900e-003 1.523e+007 8.353e+011 1.000e+003 1.475e-001 1.795e-003 
1.902e-003 1.528e+007 8.404e+011 1.000e+003 1.486e-001 1.796e-003 
1.904e-003 1.535e+007 8.457e+011 1.000e+003 1.515e-001 1.798e-003 
1.905e-003 1.539e+007 8.423e+011 1.000e+003 1.445e-001 1.799e-003 
1.907e-003 1.541e+007 8.438e+011 1.000e+003 1.491e-001 1.801e-003 
1.909e-003 1.548e+007 8.473e+011 1.000e+003 1.390e-001 1.802e-003 
1.911e-003 1.556e+007 8.504e+011 1.000e+003 1.422e-001 1.803e-003 
1.912e-003 1.564e+007 8.543e+011 1.000e+003 1.422e-001 1.804e-003 
1.914e-003 1.570e+007 8.583e+011 1.000e+003 1.473e-001 1.806e-003 
1.916e-003 1.575e+007 8.627e+011 1.000e+003 1.424e-001 1.807e-003 
1.918e-003 1.575e+007 8.561e+011 1.000e+003 1.602e-001 1.809e-003 
1.919e-003 1.571e+007 8.553e+011 1.000e+003 1.623e-001 1.811e-003 
1.921e-003 1.569e+007 8.588e+011 1.000e+003 1.732e-001 1.812e-003 
1.923e-003 1.569e+007 8.623e+011 1.000e+003 1.789e-001 1.814e-003 
1.924e-003 1.571e+007 8.659e+011 1.000e+003 1.849e-001 1.816e-003 
1.926e-003 1.573e+007 8.694e+011 1.000e+003 1.908e-001 1.817e-003 
1.928e-003 1.574e+007 8.731e+011 1.000e+003 1.966e-001 1.819e-003 
1.930e-003 1.576e+007 8.742e+011 1.000e+003 1.967e-001 1.821e-003 
1.931e-003 1.578e+007 8.737e+011 1.000e+003 1.976e-001 1.822e-003 
1.933e-003 1.584e+007 8.753e+011 1.000e+003 2.010e-001 1.824e-003 
1.935e-003 1.592e+007 8.775e+011 1.000e+003 1.974e-001 1.825e-003 
1.936e-003 1.601e+007 8.798e+011 1.000e+003 2.068e-001 1.826e-003 
1.938e-003 1.611e+007 8.826e+011 1.000e+003 2.086e-001 1.827e-003 
1.940e-003 1.619e+007 8.830e+011 1.000e+003 2.161e-001 1.828e-003 
1.942e-003 1.625e+007 8.841e+011 1.000e+003 2.152e-001 1.829e-003 
1.943e-003 1.632e+007 8.864e+011 1.000e+003 2.166e-001 1.831e-003 
1.945e-003 1.640e+007 8.893e+011 1.000e+003 2.169e-001 1.832e-003 
1.947e-003 1.647e+007 8.931e+011 1.000e+003 2.172e-001 1.833e-003 
1.949e-003 1.655e+007 8.969e+011 1.000e+003 2.182e-001 1.834e-003 
1.950e-003 1.659e+007 8.982e+011 1.000e+003 2.222e-001 1.836e-003 
1.952e-003 1.662e+007 9.031e+011 1.000e+003 2.258e-001 1.837e-003 
1.954e-003 1.662e+007 9.037e+011 1.000e+003 2.294e-001 1.839e-003 
1.955e-003 1.661e+007 9.066e+011 1.000e+003 2.314e-001 1.841e-003 
1.957e-003 1.661e+007 9.109e+011 1.000e+003 2.392e-001 1.842e-003 
1.959e-003 1.663e+007 9.164e+011 1.000e+003 2.478e-001 1.844e-003 
1.961e-003 1.666e+007 9.210e+011 1.000e+003 2.538e-001 1.845e-003 
1.962e-003 1.670e+007 9.246e+011 1.000e+003 2.511e-001 1.847e-003 
1.964e-003 1.677e+007 9.283e+011 1.000e+003 2.561e-001 1.848e-003 
1.966e-003 1.685e+007 9.331e+011 1.000e+003 2.557e-001 1.849e-003 
1.967e-003 1.693e+007 9.377e+011 1.000e+003 2.652e-001 1.850e-003 
1.969e-003 1.702e+007 9.420e+011 1.000e+003 2.632e-001 1.852e-003 
1.971e-003 1.711e+007 9.461e+011 1.000e+003 2.706e-001 1.853e-003 
1.973e-003 1.720e+007 9.506e+011 1.000e+003 2.693e-001 1.854e-003 
1.974e-003 1.729e+007 9.549e+011 1.000e+003 2.765e-001 1.855e-003 
1.976e-003 1.739e+007 9.598e+011 1.000e+003 2.878e-001 1.856e-003 
1.978e-003 1.750e+007 9.645e+011 1.000e+003 2.813e-001 1.857e-003 
1.980e-003 1.759e+007 9.636e+011 1.000e+003 2.947e-001 1.858e-003 
1.981e-003 1.766e+007 9.675e+011 1.000e+003 2.986e-001 1.859e-003 
1.983e-003 1.773e+007 9.732e+011 1.000e+003 2.982e-001 1.860e-003 
1.985e-003 1.780e+007 9.756e+011 1.000e+003 3.058e-001 1.862e-003 
1.986e-003 1.786e+007 9.801e+011 1.000e+003 3.163e-001 1.863e-003 
1.988e-003 1.792e+007 9.853e+011 1.000e+003 3.130e-001 1.864e-003 
1.990e-003 1.799e+007 9.909e+011 1.000e+003 3.069e-001 1.865e-003 
1.992e-003 1.808e+007 9.954e+011 1.000e+003 3.108e-001 1.867e-003 
1.993e-003 1.818e+007 9.995e+011 1.000e+003 3.112e-001 1.868e-003 
1.995e-003 1.829e+007 1.004e+012 1.000e+003 3.263e-001 1.869e-003 
1.997e-003 1.838e+007 1.001e+012 1.000e+003 3.298e-001 1.870e-003 
1.998e-003 1.849e+007 1.002e+012 1.000e+003 3.291e-001 1.871e-003 
2.000e-003 1.860e+007 1.005e+012 1.000e+003 3.273e-001 1.872e-003 
2.002e-003 1.870e+007 1.009e+012 1.000e+003 3.286e-001 1.873e-003 
2.004e-003 1.881e+007 1.013e+012 1.000e+003 3.280e-001 1.874e-003 
2.005e-003 1.894e+007 1.016e+012 1.000e+003 3.284e-001 1.874e-003 
2.007e-003 1.907e+007 1.018e+012 1.000e+003 3.283e-001 1.875e-003 
2.009e-003 1.922e+007 1.021e+012 1.000e+003 3.265e-001 1.876e-003 
2.011e-003 1.937e+007 1.022e+012 1.000e+003 3.199e-001 1.877e-003 
2.012e-003 1.952e+007 1.023e+012 1.000e+003 3.158e-001 1.877e-003 
2.014e-003 1.966e+007 1.026e+012 1.000e+003 3.123e-001 1.878e-003 
2.016e-003 1.980e+007 1.030e+012 1.000e+003 3.132e-001 1.879e-003 
2.017e-003 1.994e+007 1.033e+012 1.000e+003 3.141e-001 1.880e-003 
2.019e-003 2.007e+007 1.036e+012 1.000e+003 3.094e-001 1.880e-003 
2.021e-003 2.018e+007 1.040e+012 1.000e+003 3.102e-001 1.881e-003 
2.023e-003 2.027e+007 1.045e+012 1.000e+003 3.137e-001 1.882e-003 
2.024e-003 2.036e+007 1.047e+012 1.000e+003 3.112e-001 1.884e-003 
2.026e-003 2.045e+007 1.052e+012 1.000e+003 3.118e-001 1.885e-003 
2.028e-003 2.055e+007 1.056e+012 1.000e+003 3.121e-001 1.886e-003 
2.029e-003 2.064e+007 1.060e+012 1.000e+003 3.141e-001 1.887e-003 
2.031e-003 2.072e+007 1.065e+012 1.000e+003 3.148e-001 1.888e-003 
2.033e-003 2.080e+007 1.071e+012 1.000e+003 3.157e-001 1.889e-003 
2.035e-003 2.087e+007 1.076e+012 1.000e+003 3.161e-001 1.890e-003 
2.036e-003 2.089e+007 1.026e+012 1.000e+003 2.802e-001 1.892e-003 
2.038e-003 2.093e+007 1.030e+012 1.000e+003 2.797e-001 1.893e-003 
2.040e-003 2.093e+007 1.031e+012 1.000e+003 2.806e-001 1.895e-003 
2.042e-003 2.088e+007 1.025e+012 1.000e+003 2.927e-001 1.897e-003 
2.043e-003 2.083e+007 1.030e+012 1.000e+003 2.946e-001 1.899e-003 
2.045e-003 2.081e+007 1.035e+012 1.000e+003 2.945e-001 1.901e-003 
2.047e-003 2.079e+007 1.041e+012 1.000e+003 2.965e-001 1.903e-003 
2.048e-003 2.074e+007 1.048e+012 1.000e+003 3.031e-001 1.905e-003 
2.050e-003 2.068e+007 1.056e+012 1.000e+003 3.057e-001 1.907e-003 
2.052e-003 2.057e+007 1.042e+012 1.000e+003 3.183e-001 1.910e-003 
2.054e-003 2.051e+007 1.036e+012 1.000e+003 3.221e-001 1.912e-003 
2.055e-003 2.045e+007 1.028e+012 1.000e+003 3.159e-001 1.914e-003 
2.057e-003 2.037e+007 1.021e+012 1.000e+003 3.129e-001 1.916e-003 
2.059e-003 2.028e+007 1.017e+012 1.000e+003 3.047e-001 1.919e-003 
2.060e-003 2.016e+007 1.020e+012 1.000e+003 3.025e-001 1.921e-003 
2.062e-003 2.005e+007 1.023e+012 1.000e+003 3.010e-001 1.924e-003 
2.064e-003 1.993e+007 1.025e+012 1.000e+003 2.995e-001 1.926e-003 
2.066e-003 1.977e+007 1.024e+012 1.000e+003 2.961e-001 1.929e-003 
2.067e-003 1.958e+007 1.019e+012 1.000e+003 2.941e-001 1.932e-003 
2.069e-003 1.941e+007 1.021e+012 1.000e+003 2.930e-001 1.935e-003 
2.071e-003 1.927e+007 1.024e+012 1.000e+003 2.923e-001 1.938e-003 
2.073e-003 1.919e+007 1.027e+012 1.000e+003 2.902e-001 1.940e-003 
2.074e-003 1.911e+007 1.025e+012 1.000e+003 2.816e-001 1.942e-003 
2.076e-003 1.899e+007 1.023e+012 1.000e+003 2.771e-001 1.945e-003 
2.078e-003 1.888e+007 1.023e+012 1.000e+003 2.759e-001 1.947e-003 
2.079e-003 1.878e+007 1.022e+012 1.000e+003 2.695e-001 1.950e-003 
2.081e-003 1.866e+007 1.021e+012 1.000e+003 2.538e-001 1.952e-003 
2.083e-003 1.855e+007 1.021e+012 1.000e+003 2.542e-001 1.955e-003 
2.085e-003 1.841e+007 1.021e+012 1.000e+003 2.597e-001 1.957e-003 
2.086e-003 1.823e+007 1.024e+012 1.000e+003 2.457e-001 1.960e-003 
2.088e-003 1.805e+007 1.026e+012 1.000e+003 2.343e-001 1.963e-003 
2.090e-003 1.786e+007 1.018e+012 1.000e+003 2.383e-001 1.966e-003 
2.092e-003 1.771e+007 1.018e+012 1.000e+003 2.364e-001 1.969e-003 
2.093e-003 1.761e+007 1.016e+012 1.000e+003 2.354e-001 1.971e-003 
2.095e-003 1.752e+007 1.012e+012 1.000e+003 2.180e-001 1.974e-003 
2.097e-003 1.744e+007 1.011e+012 1.000e+003 1.965e-001 1.976e-003 
2.098e-003 1.737e+007 1.011e+012 1.000e+003 2.079e-001 1.978e-003 
2.100e-003 1.724e+007 1.012e+012 1.000e+003 1.934e-001 1.981e-003 
2.102e-003 1.710e+007 1.015e+012 1.000e+003 1.984e-001 1.984e-003 
2.104e-003 1.696e+007 1.019e+012 1.000e+003 1.932e-001 1.986e-003 
2.105e-003 1.684e+007 1.022e+012 1.000e+003 1.905e-001 1.989e-003 
2.107e-003 1.678e+007 1.027e+012 1.000e+003 2.125e-001 1.991e-003 
2.109e-003 1.675e+007 1.031e+012 1.000e+003 1.997e-001 1.993e-003 
2.110e-003 1.674e+007 1.033e+012 1.000e+003 1.926e-001 1.995e-003 
2.112e-003 1.679e+007 1.037e+012 1.000e+003 1.952e-001 1.996e-003 
2.114e-003 1.685e+007 1.033e+012 1.000e+003 1.998e-001 1.997e-003 
2.116e-003 1.690e+007 1.037e+012 1.000e+003 2.006e-001 1.999e-003 
2.117e-003 1.693e+007 1.039e+012 1.000e+003 2.052e-001 2.000e-003 
2.119e-003 1.693e+007 1.037e+012 1.000e+003 2.004e-001 2.002e-003 
2.121e-003 1.695e+007 1.041e+012 1.000e+003 2.044e-001 2.004e-003 
2.123e-003 1.698e+007 1.045e+012 1.000e+003 2.098e-001 2.005e-003 
2.124e-003 1.702e+007 1.049e+012 1.000e+003 2.125e-001 2.007e-003 
2.126e-003 1.705e+007 1.052e+012 1.000e+003 2.171e-001 2.008e-003 
2.128e-003 1.707e+007 1.055e+012 1.000e+003 2.318e-001 2.010e-003 
2.129e-003 1.707e+007 1.060e+012 1.000e+003 2.391e-001 2.011e-003 
2.131e-003 1.706e+007 1.066e+012 1.000e+003 2.383e-001 2.013e-003 
2.133e-003 1.706e+007 1.069e+012 1.000e+003 2.346e-001 2.015e-003 
2.135e-003 1.709e+007 1.074e+012 1.000e+003 2.263e-001 2.016e-003 
2.136e-003 1.713e+007 1.077e+012 1.000e+003 2.198e-001 2.018e-003 
2.138e-003 1.717e+007 1.082e+012 1.000e+003 2.233e-001 2.019e-003 
2.140e-003 1.721e+007 1.086e+012 1.000e+003 2.202e-001 2.021e-003 
2.141e-003 1.723e+007 1.065e+012 1.000e+003 2.258e-001 2.022e-003 
2.143e-003 1.724e+007 1.066e+012 1.000e+003 2.225e-001 2.024e-003 
2.145e-003 1.727e+007 1.070e+012 1.000e+003 2.199e-001 2.025e-003 
2.147e-003 1.725e+007 1.067e+012 1.000e+003 2.121e-001 2.027e-003 
2.148e-003 1.722e+007 1.070e+012 1.000e+003 2.111e-001 2.029e-003 
2.150e-003 1.719e+007 1.072e+012 1.000e+003 2.093e-001 2.031e-003 
2.152e-003 1.716e+007 1.076e+012 1.000e+003 2.044e-001 2.033e-003 
2.154e-003 1.711e+007 1.082e+012 1.000e+003 2.162e-001 2.035e-003 
2.155e-003 1.705e+007 1.084e+012 1.000e+003 2.199e-001 2.037e-003 
2.157e-003 1.699e+007 1.088e+012 1.000e+003 2.295e-001 2.039e-003 
2.159e-003 1.697e+007 1.094e+012 1.000e+003 2.399e-001 2.041e-003 
2.160e-003 1.700e+007 1.097e+012 1.000e+003 2.610e-001 2.043e-003 
2.162e-003 1.704e+007 1.101e+012 1.000e+003 2.654e-001 2.044e-003 
2.164e-003 1.709e+007 1.104e+012 1.000e+003 2.675e-001 2.046e-003 
2.166e-003 1.715e+007 1.106e+012 1.000e+003 2.682e-001 2.047e-003 
2.167e-003 1.721e+007 1.108e+012 1.000e+003 2.701e-001 2.048e-003 
2.169e-003 1.727e+007 1.098e+012 1.000e+003 2.600e-001 2.050e-003 
2.171e-003 1.729e+007 1.099e+012 1.000e+003 2.676e-001 2.051e-003 
2.172e-003 1.722e+007 1.101e+012 1.000e+003 2.763e-001 2.053e-003 
2.174e-003 1.712e+007 1.074e+012 1.000e+003 2.761e-001 2.056e-003 
2.176e-003 1.702e+007 1.041e+012 1.000e+003 2.754e-001 2.058e-003 
2.178e-003 1.690e+007 1.013e+012 1.000e+003 2.686e-001 2.061e-003 
2.179e-003 1.682e+007 1.009e+012 1.000e+003 2.723e-001 2.063e-003 
2.181e-003 1.670e+007 1.006e+012 1.000e+003 2.833e-001 2.066e-003 
2.183e-003 1.660e+007 9.978e+011 1.000e+003 2.728e-001 2.068e-003 
2.185e-003 1.654e+007 9.988e+011 1.000e+003 2.751e-001 2.070e-003 
2.186e-003 1.645e+007 1.000e+012 1.000e+003 2.815e-001 2.072e-003 
2.188e-003 1.634e+007 1.002e+012 1.000e+003 2.851e-001 2.075e-003 
2.190e-003 1.622e+007 1.003e+012 1.000e+003 2.809e-001 2.077e-003 
2.191e-003 1.612e+007 1.005e+012 1.000e+003 2.767e-001 2.080e-003 
2.193e-003 1.602e+007 1.006e+012 1.000e+003 2.827e-001 2.082e-003 
2.195e-003 1.594e+007 1.006e+012 1.000e+003 2.858e-001 2.085e-003 
2.197e-003 1.587e+007 1.008e+012 1.000e+003 2.837e-001 2.087e-003 
2.198e-003 1.578e+007 1.011e+012 1.000e+003 2.856e-001 2.089e-003 
2.200e-003 1.569e+007 1.015e+012 1.000e+003 2.900e-001 2.092e-003 
2.202e-003 1.561e+007 1.018e+012 1.000e+003 2.820e-001 2.094e-003 
2.203e-003 1.551e+007 1.020e+012 1.000e+003 2.795e-001 2.096e-003 
2.205e-003 1.543e+007 1.025e+012 1.000e+003 2.821e-001 2.098e-003 
2.207e-003 1.537e+007 1.015e+012 1.000e+003 2.859e-001 2.101e-003 
2.209e-003 1.529e+007 1.014e+012 1.000e+003 2.726e-001 2.103e-003 
2.210e-003 1.522e+007 1.009e+012 1.000e+003 2.768e-001 2.105e-003 
2.212e-003 1.516e+007 1.008e+012 1.000e+003 2.726e-001 2.107e-003 
2.214e-003 1.508e+007 9.890e+011 1.000e+003 2.667e-001 2.110e-003 
2.216e-003 1.501e+007 9.827e+011 1.000e+003 2.479e-001 2.112e-003 
2.217e-003 1.496e+007 9.794e+011 1.000e+003 2.555e-001 2.114e-003 
2.219e-003 1.492e+007 9.790e+011 1.000e+003 2.544e-001 2.116e-003 
2.221e-003 1.488e+007 9.792e+011 1.000e+003 2.536e-001 2.118e-003 
2.222e-003 1.481e+007 9.785e+011 1.000e+003 2.555e-001 2.120e-003 
2.224e-003 1.477e+007 9.800e+011 1.000e+003 2.666e-001 2.122e-003 
2.226e-003 1.479e+007 9.824e+011 1.000e+003 2.645e-001 2.124e-003 
2.228e-003 1.483e+007 9.847e+011 1.000e+003 2.628e-001 2.125e-003 
2.229e-003 1.490e+007 9.874e+011 1.000e+003 2.699e-001 2.126e-003 
2.231e-003 1.496e+007 9.872e+011 1.000e+003 2.715e-001 2.128e-003 
2.233e-003 1.500e+007 9.880e+011 1.000e+003 2.700e-001 2.129e-003 
2.234e-003 1.504e+007 9.900e+011 1.000e+003 2.735e-001 2.130e-003 
2.236e-003 1.508e+007 9.919e+011 1.000e+003 2.746e-001 2.132e-003 
2.238e-003 1.516e+007 9.947e+011 1.000e+003 2.805e-001 2.133e-003 
2.240e-003 1.524e+007 9.967e+011 1.000e+003 2.897e-001 2.134e-003 
2.241e-003 1.532e+007 9.968e+011 1.000e+003 2.955e-001 2.135e-003 
2.243e-003 1.541e+007 9.980e+011 1.000e+003 2.939e-001 2.137e-003 
2.245e-003 1.552e+007 1.000e+012 1.000e+003 2.900e-001 2.137e-003 
2.247e-003 1.560e+007 9.924e+011 1.000e+003 2.986e-001 2.139e-003 
2.248e-003 1.568e+007 9.918e+011 1.000e+003 3.011e-001 2.140e-003 
2.250e-003 1.576e+007 9.932e+011 1.000e+003 3.093e-001 2.141e-003 
2.252e-003 1.581e+007 9.943e+011 1.000e+003 3.140e-001 2.142e-003 
2.253e-003 1.587e+007 9.955e+011 1.000e+003 3.046e-001 2.144e-003 
2.255e-003 1.591e+007 9.960e+011 1.000e+003 3.076e-001 2.145e-003 
2.257e-003 1.597e+007 9.972e+011 1.000e+003 3.059e-001 2.146e-003 
2.259e-003 1.603e+007 9.990e+011 1.000e+003 3.044e-001 2.148e-003 
2.260e-003 1.608e+007 1.001e+012 1.000e+003 3.054e-001 2.149e-003 
2.262e-003 1.615e+007 1.004e+012 1.000e+003 3.082e-001 2.150e-003 
2.264e-003 1.622e+007 1.007e+012 1.000e+003 3.085e-001 2.152e-003 
2.265e-003 1.628e+007 1.009e+012 1.000e+003 3.121e-001 2.153e-003 
2.267e-003 1.634e+007 1.012e+012 1.000e+003 3.126e-001 2.154e-003 
2.269e-003 1.640e+007 1.016e+012 1.000e+003 3.125e-001 2.156e-003 
2.271e-003 1.646e+007 1.019e+012 1.000e+003 3.144e-001 2.157e-003 
2.272e-003 1.651e+007 1.024e+012 1.000e+003 3.159e-001 2.158e-003 
2.274e-003 1.656e+007 1.022e+012 1.000e+003 3.119e-001 2.160e-003 
2.276e-003 1.657e+007 1.017e+012 1.000e+003 3.107e-001 2.161e-003 
2.278e-003 1.661e+007 1.019e+012 1.000e+003 3.082e-001 2.163e-003 
2.279e-003 1.668e+007 1.021e+012 1.000e+003 3.153e-001 2.164e-003 
2.281e-003 1.676e+007 1.024e+012 1.000e+003 3.284e-001 2.165e-003 
2.283e-003 1.684e+007 1.027e+012 1.000e+003 3.248e-001 2.166e-003 
2.284e-003 1.693e+007 1.030e+012 1.000e+003 3.241e-001 2.167e-003 
2.286e-003 1.702e+007 1.033e+012 1.000e+003 3.212e-001 2.168e-003 
2.288e-003 1.712e+007 1.036e+012 1.000e+003 3.219e-001 2.169e-003 
2.290e-003 1.723e+007 1.039e+012 1.000e+003 3.184e-001 2.170e-003 
2.291e-003 1.734e+007 1.038e+012 1.000e+003 3.165e-001 2.171e-003 
2.293e-003 1.744e+007 1.040e+012 1.000e+003 3.159e-001 2.172e-003 
2.295e-003 1.754e+007 1.042e+012 1.000e+003 3.069e-001 2.173e-003 
2.296e-003 1.762e+007 1.043e+012 1.000e+003 3.164e-001 2.175e-003 
2.298e-003 1.767e+007 1.045e+012 1.000e+003 3.091e-001 2.176e-003 
2.300e-003 1.772e+007 1.048e+012 1.000e+003 3.094e-001 2.177e-003 
2.302e-003 1.773e+007 1.051e+012 1.000e+003 3.080e-001 2.179e-003 
2.303e-003 1.775e+007 1.053e+012 1.000e+003 3.070e-001 2.181e-003 
2.305e-003 1.776e+007 1.057e+012 1.000e+003 3.024e-001 2.182e-003 
2.307e-003 1.774e+007 1.059e+012 1.000e+003 3.025e-001 2.184e-003 
2.309e-003 1.770e+007 1.063e+012 1.000e+003 2.964e-001 2.186e-003 
2.310e-003 1.763e+007 1.061e+012 1.000e+003 2.939e-001 2.188e-003 
2.312e-003 1.752e+007 1.060e+012 1.000e+003 2.988e-001 2.191e-003 
2.314e-003 1.741e+007 1.052e+012 1.000e+003 3.010e-001 2.193e-003 
2.315e-003 1.729e+007 1.043e+012 1.000e+003 2.950e-001 2.196e-003 
2.317e-003 1.723e+007 1.041e+012 1.000e+003 2.944e-001 2.198e-003 
2.319e-003 1.717e+007 1.039e+012 1.000e+003 2.862e-001 2.200e-003 
2.321e-003 1.713e+007 1.039e+012 1.000e+003 2.832e-001 2.202e-003 
2.322e-003 1.712e+007 1.040e+012 1.000e+003 2.799e-001 2.204e-003 
2.324e-003 1.713e+007 1.041e+012 1.000e+003 2.799e-001 2.206e-003 
2.326e-003 1.716e+007 1.041e+012 1.000e+003 2.730e-001 2.207e-003 
2.327e-003 1.720e+007 1.042e+012 1.000e+003 2.674e-001 2.209e-003 
2.329e-003 1.724e+007 1.043e+012 1.000e+003 2.639e-001 2.210e-003 
2.331e-003 1.726e+007 1.045e+012 1.000e+003 2.585e-001 2.212e-003 
2.333e-003 1.728e+007 1.047e+012 1.000e+003 2.568e-001 2.213e-003 
2.334e-003 1.728e+007 1.051e+012 1.000e+003 2.569e-001 2.215e-003 
2.336e-003 1.725e+007 1.044e+012 1.000e+003 2.541e-001 2.217e-003 
2.338e-003 1.721e+007 1.042e+012 1.000e+003 2.478e-001 2.219e-003 
2.340e-003 1.720e+007 1.042e+012 1.000e+003 2.452e-001 2.221e-003 
2.341e-003 1.720e+007 1.043e+012 1.000e+003 2.419e-001 2.222e-003 
2.343e-003 1.719e+007 1.042e+012 1.000e+003 2.369e-001 2.224e-003 
2.345e-003 1.715e+007 1.044e+012 1.000e+003 2.352e-001 2.226e-003 
2.346e-003 1.710e+007 1.043e+012 1.000e+003 2.414e-001 2.228e-003 
2.348e-003 1.706e+007 1.036e+012 1.000e+003 2.405e-001 2.230e-003 
2.350e-003 1.703e+007 1.037e+012 1.000e+003 2.368e-001 2.232e-003 
2.352e-003 1.700e+007 1.037e+012 1.000e+003 2.353e-001 2.234e-003 
2.353e-003 1.696e+007 1.039e+012 1.000e+003 2.354e-001 2.236e-003 
2.355e-003 1.693e+007 1.040e+012 1.000e+003 2.314e-001 2.238e-003 
2.357e-003 1.690e+007 1.041e+012 1.000e+003 2.323e-001 2.240e-003 
2.358e-003 1.688e+007 1.042e+012 1.000e+003 2.352e-001 2.242e-003 
2.360e-003 1.687e+007 1.043e+012 1.000e+003 2.373e-001 2.244e-003 
2.362e-003 1.686e+007 9.998e+011 1.000e+003 2.269e-001 2.245e-003 
2.364e-003 1.689e+007 1.003e+012 1.000e+003 2.292e-001 2.247e-003 
2.365e-003 1.692e+007 1.006e+012 1.000e+003 2.315e-001 2.248e-003 
2.367e-003 1.693e+007 1.009e+012 1.000e+003 2.338e-001 2.250e-003 
2.369e-003 1.693e+007 1.012e+012 1.000e+003 2.351e-001 2.252e-003 
2.371e-003 1.691e+007 1.014e+012 1.000e+003 2.397e-001 2.254e-003 
2.372e-003 1.686e+007 1.018e+012 1.000e+003 2.431e-001 2.256e-003 
2.374e-003 1.680e+007 1.009e+012 1.000e+003 2.466e-001 2.258e-003 
2.376e-003 1.676e+007 1.006e+012 1.000e+003 2.520e-001 2.260e-003 
2.377e-003 1.672e+007 1.007e+012 1.000e+003 2.544e-001 2.262e-003 
2.379e-003 1.670e+007 1.007e+012 1.000e+003 2.548e-001 2.264e-003 
2.381e-003 1.667e+007 1.004e+012 1.000e+003 2.555e-001 2.266e-003 
2.383e-003 1.668e+007 1.005e+012 1.000e+003 2.551e-001 2.267e-003 
2.384e-003 1.668e+007 9.989e+011 1.000e+003 2.455e-001 2.269e-003 
2.386e-003 1.669e+007 9.942e+011 1.000e+003 2.358e-001 2.271e-003 
2.388e-003 1.671e+007 9.935e+011 1.000e+003 2.342e-001 2.272e-003 
2.389e-003 1.679e+007 9.940e+011 1.000e+003 2.333e-001 2.273e-003 
2.391e-003 1.687e+007 9.889e+011 1.000e+003 2.323e-001 2.275e-003 
2.393e-003 1.692e+007 9.914e+011 1.000e+003 2.340e-001 2.276e-003 
2.395e-003 1.698e+007 9.941e+011 1.000e+003 2.387e-001 2.277e-003 
2.396e-003 1.703e+007 9.960e+011 1.000e+003 2.435e-001 2.279e-003 
2.398e-003 1.707e+007 9.985e+011 1.000e+003 2.446e-001 2.280e-003 
2.400e-003 1.711e+007 1.001e+012 1.000e+003 2.460e-001 2.282e-003 
2.402e-003 1.715e+007 1.004e+012 1.000e+003 2.512e-001 2.283e-003 
2.403e-003 1.719e+007 1.005e+012 1.000e+003 2.491e-001 2.284e-003 
2.405e-003 1.723e+007 1.000e+012 1.000e+003 2.502e-001 2.286e-003 
2.407e-003 1.724e+007 1.002e+012 1.000e+003 2.547e-001 2.288e-003 
2.408e-003 1.729e+007 1.005e+012 1.000e+003 2.581e-001 2.289e-003 
2.410e-003 1.736e+007 1.005e+012 1.000e+003 2.520e-001 2.290e-003 
2.412e-003 1.745e+007 1.008e+012 1.000e+003 2.596e-001 2.291e-003 
2.414e-003 1.753e+007 1.012e+012 1.000e+003 2.627e-001 2.292e-003 
2.415e-003 1.761e+007 1.016e+012 1.000e+003 2.665e-001 2.294e-003 
2.417e-003 1.768e+007 1.018e+012 1.000e+003 2.674e-001 2.295e-003 
