# Supplementary material for: Strain rate dependency of dislocation plasticity
Source: Nat Commun. 2021 Mar 23;12:1845. doi: 10.1038/s41467-021-21939-1 (PMC7988163; doi:10.1038/s41467-021-21939-1)
Supplement: Supplementary file 3 — Supplementary Data 1 [file 41467_2021_21939_MOESM3_ESM.zip › Supplementary Data 1/DDDSimulationSet2/StrainRate=1e4s-1/InitialDislocationDensity=1.1e11m-2.dat]

#strain(1), stress(Pa), dislocation density(m-2), strain rate(s-1), mean dislocation velocity(km/s), plastic strain(1)
1.372e-004 1.899e+007 1.091e+011 1.000e+004 7.696e-002 5.854e-006 
1.958e-004 2.665e+007 1.093e+011 1.000e+004 1.025e-001 1.142e-005 
2.152e-004 2.915e+007 1.096e+011 1.000e+004 1.106e-001 1.361e-005 
3.039e-004 4.017e+007 1.101e+011 1.000e+004 1.456e-001 2.589e-005 
3.515e-004 4.593e+007 1.110e+011 1.000e+004 1.646e-001 3.385e-005 
4.718e-004 5.963e+007 1.093e+011 1.000e+004 2.221e-001 5.938e-005 
5.115e-004 6.392e+007 1.092e+011 1.000e+004 2.352e-001 6.927e-005 
5.843e-004 7.160e+007 1.093e+011 1.000e+004 2.601e-001 8.901e-005 
6.729e-004 8.056e+007 1.091e+011 1.000e+004 2.900e-001 1.157e-004 
7.294e-004 8.604e+007 1.090e+011 1.000e+004 3.082e-001 1.343e-004 
7.959e-004 9.231e+007 1.090e+011 1.000e+004 3.273e-001 1.575e-004 
8.246e-004 9.494e+007 1.089e+011 1.000e+004 3.383e-001 1.679e-004 
8.290e-004 9.534e+007 1.089e+011 1.000e+004 3.375e-001 1.695e-004 
8.487e-004 9.712e+007 1.088e+011 1.000e+004 3.470e-001 1.769e-004 
8.645e-004 9.854e+007 1.088e+011 1.000e+004 3.492e-001 1.829e-004 
8.721e-004 9.922e+007 1.088e+011 1.000e+004 3.517e-001 1.859e-004 
8.846e-004 1.003e+008 1.088e+011 1.000e+004 3.557e-001 1.907e-004 
8.953e-004 1.013e+008 1.087e+011 1.000e+004 3.583e-001 1.949e-004 
9.003e-004 1.017e+008 1.087e+011 1.000e+004 3.589e-001 1.968e-004 
9.123e-004 1.028e+008 1.087e+011 1.000e+004 3.631e-001 2.016e-004 
9.199e-004 1.034e+008 1.087e+011 1.000e+004 3.628e-001 2.046e-004 
9.413e-004 1.053e+008 1.088e+011 1.000e+004 3.681e-001 2.131e-004 
9.534e-004 1.063e+008 1.087e+011 1.000e+004 3.721e-001 2.180e-004 
9.684e-004 1.076e+008 1.086e+011 1.000e+004 3.789e-001 2.242e-004 
9.743e-004 1.081e+008 1.087e+011 1.000e+004 3.764e-001 2.266e-004 
9.851e-004 1.090e+008 1.087e+011 1.000e+004 3.812e-001 2.311e-004 
9.918e-004 1.096e+008 1.087e+011 1.000e+004 3.870e-001 2.339e-004 
1.011e-003 1.112e+008 1.086e+011 1.000e+004 3.891e-001 2.421e-004 
1.022e-003 1.121e+008 1.086e+011 1.000e+004 3.918e-001 2.467e-004 
1.026e-003 1.124e+008 1.086e+011 1.000e+004 3.925e-001 2.484e-004 
1.039e-003 1.135e+008 1.085e+011 1.000e+004 3.946e-001 2.540e-004 
1.054e-003 1.147e+008 1.086e+011 1.000e+004 3.986e-001 2.606e-004 
1.065e-003 1.156e+008 1.085e+011 1.000e+004 4.024e-001 2.655e-004 
1.076e-003 1.165e+008 1.085e+011 1.000e+004 4.052e-001 2.702e-004 
1.093e-003 1.178e+008 1.086e+011 1.000e+004 4.085e-001 2.776e-004 
1.105e-003 1.188e+008 1.085e+011 1.000e+004 4.096e-001 2.829e-004 
1.126e-003 1.205e+008 1.085e+011 1.000e+004 4.192e-001 2.927e-004 
1.147e-003 1.221e+008 1.085e+011 1.000e+004 4.203e-001 3.022e-004 
1.174e-003 1.243e+008 1.084e+011 1.000e+004 4.297e-001 3.151e-004 
1.181e-003 1.248e+008 1.084e+011 1.000e+004 4.295e-001 3.182e-004 
1.203e-003 1.264e+008 1.083e+011 1.000e+004 4.327e-001 3.285e-004 
1.212e-003 1.271e+008 1.084e+011 1.000e+004 4.347e-001 3.327e-004 
1.218e-003 1.276e+008 1.083e+011 1.000e+004 4.371e-001 3.356e-004 
1.228e-003 1.283e+008 1.083e+011 1.000e+004 4.383e-001 3.403e-004 
1.244e-003 1.295e+008 1.083e+011 1.000e+004 4.442e-001 3.479e-004 
1.262e-003 1.309e+008 1.084e+011 1.000e+004 4.469e-001 3.567e-004 
1.266e-003 1.312e+008 1.084e+011 1.000e+004 4.456e-001 3.590e-004 
1.270e-003 1.315e+008 1.085e+011 1.000e+004 4.480e-001 3.609e-004 
1.276e-003 1.319e+008 1.084e+011 1.000e+004 4.510e-001 3.638e-004 
1.295e-003 1.333e+008 1.082e+011 1.000e+004 4.503e-001 3.730e-004 
1.324e-003 1.354e+008 1.082e+011 1.000e+004 4.589e-001 3.873e-004 
1.339e-003 1.365e+008 1.082e+011 1.000e+004 4.610e-001 3.948e-004 
1.347e-003 1.371e+008 1.083e+011 1.000e+004 4.645e-001 3.991e-004 
1.354e-003 1.375e+008 1.083e+011 1.000e+004 4.667e-001 4.025e-004 
1.385e-003 1.398e+008 1.081e+011 1.000e+004 4.727e-001 4.186e-004 
1.393e-003 1.403e+008 1.082e+011 1.000e+004 4.729e-001 4.226e-004 
1.412e-003 1.416e+008 1.081e+011 1.000e+004 4.799e-001 4.323e-004 
1.430e-003 1.429e+008 1.081e+011 1.000e+004 4.776e-001 4.419e-004 
1.446e-003 1.440e+008 1.081e+011 1.000e+004 4.823e-001 4.501e-004 
1.458e-003 1.448e+008 1.082e+011 1.000e+004 4.867e-001 4.564e-004 
1.463e-003 1.451e+008 1.082e+011 1.000e+004 4.867e-001 4.590e-004 
1.467e-003 1.454e+008 1.083e+011 1.000e+004 4.854e-001 4.613e-004 
1.470e-003 1.456e+008 1.083e+011 1.000e+004 4.842e-001 4.630e-004 
1.473e-003 1.458e+008 1.083e+011 1.000e+004 4.879e-001 4.643e-004 
1.478e-003 1.462e+008 1.081e+011 1.000e+004 4.866e-001 4.672e-004 
1.487e-003 1.468e+008 1.082e+011 1.000e+004 4.876e-001 4.721e-004 
1.510e-003 1.483e+008 1.081e+011 1.000e+004 4.944e-001 4.844e-004 
1.520e-003 1.490e+008 1.084e+011 1.000e+004 4.924e-001 4.896e-004 
1.539e-003 1.502e+008 1.081e+011 1.000e+004 4.991e-001 4.997e-004 
1.562e-003 1.517e+008 1.081e+011 1.000e+004 5.034e-001 5.126e-004 
1.577e-003 1.527e+008 1.082e+011 1.000e+004 5.061e-001 5.211e-004 
1.603e-003 1.544e+008 1.081e+011 1.000e+004 5.068e-001 5.352e-004 
1.633e-003 1.563e+008 1.080e+011 1.000e+004 5.152e-001 5.520e-004 
1.665e-003 1.583e+008 1.080e+011 1.000e+004 5.215e-001 5.701e-004 
1.683e-003 1.594e+008 1.081e+011 1.000e+004 5.229e-001 5.806e-004 
1.689e-003 1.598e+008 1.082e+011 1.000e+004 5.220e-001 5.839e-004 
1.704e-003 1.607e+008 1.082e+011 1.000e+004 5.230e-001 5.927e-004 
1.716e-003 1.614e+008 1.081e+011 1.000e+004 5.262e-001 5.990e-004 
1.733e-003 1.625e+008 1.082e+011 1.000e+004 5.267e-001 6.094e-004 
1.740e-003 1.629e+008 1.084e+011 1.000e+004 5.331e-001 6.134e-004 
1.745e-003 1.632e+008 1.083e+011 1.000e+004 5.321e-001 6.159e-004 
1.758e-003 1.640e+008 1.081e+011 1.000e+004 5.331e-001 6.236e-004 
1.770e-003 1.647e+008 1.081e+011 1.000e+004 5.381e-001 6.306e-004 
1.784e-003 1.656e+008 1.081e+011 1.000e+004 5.385e-001 6.390e-004 
1.808e-003 1.670e+008 1.079e+011 1.000e+004 5.409e-001 6.529e-004 
1.832e-003 1.684e+008 1.079e+011 1.000e+004 5.432e-001 6.669e-004 
1.842e-003 1.690e+008 1.079e+011 1.000e+004 5.479e-001 6.733e-004 
1.852e-003 1.696e+008 1.079e+011 1.000e+004 5.501e-001 6.789e-004 
1.863e-003 1.702e+008 1.078e+011 1.000e+004 5.502e-001 6.859e-004 
1.872e-003 1.707e+008 1.079e+011 1.000e+004 5.506e-001 6.909e-004 
1.876e-003 1.710e+008 1.078e+011 1.000e+004 5.496e-001 6.934e-004 
1.879e-003 1.711e+008 1.078e+011 1.000e+004 5.525e-001 6.951e-004 
1.886e-003 1.715e+008 1.078e+011 1.000e+004 5.508e-001 6.992e-004 
1.899e-003 1.723e+008 1.077e+011 1.000e+004 5.522e-001 7.070e-004 
1.910e-003 1.729e+008 1.078e+011 1.000e+004 5.558e-001 7.139e-004 
1.929e-003 1.740e+008 1.076e+011 1.000e+004 5.602e-001 7.252e-004 
1.940e-003 1.747e+008 1.077e+011 1.000e+004 5.608e-001 7.322e-004 
1.943e-003 1.748e+008 1.077e+011 1.000e+004 5.618e-001 7.342e-004 
1.951e-003 1.753e+008 1.077e+011 1.000e+004 5.625e-001 7.391e-004 
1.960e-003 1.758e+008 1.076e+011 1.000e+004 5.639e-001 7.443e-004 
1.966e-003 1.761e+008 1.076e+011 1.000e+004 5.648e-001 7.477e-004 
1.972e-003 1.764e+008 1.076e+011 1.000e+004 5.651e-001 7.514e-004 
1.979e-003 1.768e+008 1.075e+011 1.000e+004 5.640e-001 7.558e-004 
1.984e-003 1.771e+008 1.075e+011 1.000e+004 5.637e-001 7.591e-004 
1.995e-003 1.777e+008 1.075e+011 1.000e+004 5.664e-001 7.659e-004 
2.010e-003 1.785e+008 1.075e+011 1.000e+004 5.684e-001 7.749e-004 
2.021e-003 1.792e+008 1.073e+011 1.000e+004 5.696e-001 7.819e-004 
2.035e-003 1.799e+008 1.073e+011 1.000e+004 5.762e-001 7.906e-004 
2.049e-003 1.807e+008 1.073e+011 1.000e+004 5.702e-001 7.993e-004 
2.055e-003 1.810e+008 1.074e+011 1.000e+004 5.715e-001 8.030e-004 
2.065e-003 1.816e+008 1.072e+011 1.000e+004 5.755e-001 8.090e-004 
2.072e-003 1.820e+008 1.072e+011 1.000e+004 5.777e-001 8.134e-004 
2.082e-003 1.825e+008 1.072e+011 1.000e+004 5.777e-001 8.199e-004 
2.093e-003 1.831e+008 1.071e+011 1.000e+004 5.786e-001 8.263e-004 
2.105e-003 1.838e+008 1.070e+011 1.000e+004 5.808e-001 8.344e-004 
2.112e-003 1.841e+008 1.070e+011 1.000e+004 5.800e-001 8.384e-004 
2.120e-003 1.846e+008 1.070e+011 1.000e+004 5.827e-001 8.437e-004 
2.128e-003 1.850e+008 1.070e+011 1.000e+004 5.803e-001 8.484e-004 
2.135e-003 1.853e+008 1.069e+011 1.000e+004 5.806e-001 8.528e-004 
2.144e-003 1.858e+008 1.068e+011 1.000e+004 5.870e-001 8.584e-004 
2.152e-003 1.862e+008 1.070e+011 1.000e+004 5.860e-001 8.634e-004 
2.155e-003 1.864e+008 1.071e+011 1.000e+004 5.870e-001 8.653e-004 
2.166e-003 1.870e+008 1.068e+011 1.000e+004 5.879e-001 8.724e-004 
2.173e-003 1.874e+008 1.069e+011 1.000e+004 5.874e-001 8.769e-004 
2.181e-003 1.878e+008 1.068e+011 1.000e+004 5.876e-001 8.820e-004 
2.189e-003 1.882e+008 1.068e+011 1.000e+004 5.885e-001 8.870e-004 
2.193e-003 1.885e+008 1.068e+011 1.000e+004 5.880e-001 8.898e-004 
2.208e-003 1.892e+008 1.067e+011 1.000e+004 5.932e-001 8.994e-004 
2.213e-003 1.895e+008 1.067e+011 1.000e+004 5.958e-001 9.027e-004 
2.224e-003 1.900e+008 1.066e+011 1.000e+004 5.926e-001 9.092e-004 
2.231e-003 1.904e+008 1.067e+011 1.000e+004 5.943e-001 9.138e-004 
2.234e-003 1.906e+008 1.067e+011 1.000e+004 5.964e-001 9.159e-004 
2.238e-003 1.908e+008 1.068e+011 1.000e+004 5.955e-001 9.184e-004 
2.240e-003 1.909e+008 1.067e+011 1.000e+004 5.944e-001 9.195e-004 
2.247e-003 1.912e+008 1.065e+011 1.000e+004 5.964e-001 9.238e-004 
2.252e-003 1.915e+008 1.067e+011 1.000e+004 5.943e-001 9.270e-004 
2.256e-003 1.917e+008 1.067e+011 1.000e+004 5.956e-001 9.300e-004 
2.260e-003 1.919e+008 1.066e+011 1.000e+004 6.009e-001 9.322e-004 
2.269e-003 1.924e+008 1.064e+011 1.000e+004 5.972e-001 9.381e-004 
2.276e-003 1.928e+008 1.065e+011 1.000e+004 5.982e-001 9.430e-004 
2.282e-003 1.931e+008 1.066e+011 1.000e+004 5.976e-001 9.465e-004 
2.287e-003 1.933e+008 1.065e+011 1.000e+004 6.016e-001 9.497e-004 
2.294e-003 1.937e+008 1.065e+011 1.000e+004 6.042e-001 9.544e-004 
2.297e-003 1.938e+008 1.065e+011 1.000e+004 6.069e-001 9.562e-004 
2.305e-003 1.942e+008 1.064e+011 1.000e+004 6.006e-001 9.615e-004 
2.311e-003 1.945e+008 1.065e+011 1.000e+004 6.020e-001 9.651e-004 
2.321e-003 1.951e+008 1.062e+011 1.000e+004 6.052e-001 9.720e-004 
2.327e-003 1.954e+008 1.063e+011 1.000e+004 6.034e-001 9.758e-004 
2.333e-003 1.957e+008 1.063e+011 1.000e+004 6.079e-001 9.794e-004 
2.345e-003 1.963e+008 1.063e+011 1.000e+004 6.067e-001 9.874e-004 
2.349e-003 1.965e+008 1.065e+011 1.000e+004 6.062e-001 9.898e-004 
2.351e-003 1.966e+008 1.063e+011 1.000e+004 6.054e-001 9.913e-004 
2.364e-003 1.972e+008 1.062e+011 1.000e+004 6.112e-001 9.996e-004 
2.375e-003 1.978e+008 1.062e+011 1.000e+004 6.088e-001 1.007e-003 
2.383e-003 1.982e+008 1.062e+011 1.000e+004 6.095e-001 1.012e-003 
2.393e-003 1.987e+008 1.062e+011 1.000e+004 6.151e-001 1.018e-003 
2.397e-003 1.989e+008 1.063e+011 1.000e+004 6.120e-001 1.022e-003 
2.411e-003 1.996e+008 1.061e+011 1.000e+004 6.131e-001 1.030e-003 
2.418e-003 1.999e+008 1.062e+011 1.000e+004 6.159e-001 1.035e-003 
2.422e-003 2.001e+008 1.061e+011 1.000e+004 6.147e-001 1.038e-003 
2.436e-003 2.008e+008 1.061e+011 1.000e+004 6.175e-001 1.047e-003 
2.448e-003 2.014e+008 1.060e+011 1.000e+004 6.159e-001 1.055e-003 
2.456e-003 2.018e+008 1.062e+011 1.000e+004 6.181e-001 1.060e-003 
2.459e-003 2.019e+008 1.063e+011 1.000e+004 6.169e-001 1.062e-003 
2.461e-003 2.021e+008 1.061e+011 1.000e+004 6.184e-001 1.064e-003 
2.471e-003 2.025e+008 1.059e+011 1.000e+004 6.217e-001 1.070e-003 
2.476e-003 2.028e+008 1.058e+011 1.000e+004 6.231e-001 1.073e-003 
2.481e-003 2.030e+008 1.060e+011 1.000e+004 6.237e-001 1.077e-003 
2.487e-003 2.033e+008 1.060e+011 1.000e+004 6.227e-001 1.081e-003 
2.492e-003 2.035e+008 1.060e+011 1.000e+004 6.205e-001 1.084e-003 
2.502e-003 2.040e+008 1.059e+011 1.000e+004 6.211e-001 1.091e-003 
2.514e-003 2.046e+008 1.059e+011 1.000e+004 6.246e-001 1.098e-003 
2.519e-003 2.048e+008 1.060e+011 1.000e+004 6.214e-001 1.102e-003 
2.524e-003 2.051e+008 1.060e+011 1.000e+004 6.203e-001 1.106e-003 
2.536e-003 2.057e+008 1.059e+011 1.000e+004 6.280e-001 1.113e-003 
2.544e-003 2.060e+008 1.060e+011 1.000e+004 6.250e-001 1.118e-003 
2.554e-003 2.065e+008 1.059e+011 1.000e+004 6.261e-001 1.125e-003 
2.561e-003 2.069e+008 1.059e+011 1.000e+004 6.294e-001 1.130e-003 
2.569e-003 2.072e+008 1.059e+011 1.000e+004 6.319e-001 1.135e-003 
2.580e-003 2.077e+008 1.059e+011 1.000e+004 6.297e-001 1.143e-003 
2.587e-003 2.081e+008 1.059e+011 1.000e+004 6.332e-001 1.148e-003 
2.594e-003 2.084e+008 1.059e+011 1.000e+004 6.293e-001 1.153e-003 
2.602e-003 2.088e+008 1.059e+011 1.000e+004 6.294e-001 1.158e-003 
2.609e-003 2.092e+008 1.058e+011 1.000e+004 6.319e-001 1.163e-003 
2.615e-003 2.094e+008 1.057e+011 1.000e+004 6.351e-001 1.167e-003 
2.625e-003 2.099e+008 1.058e+011 1.000e+004 6.354e-001 1.173e-003 
2.638e-003 2.105e+008 1.059e+011 1.000e+004 6.366e-001 1.182e-003 
2.649e-003 2.110e+008 1.059e+011 1.000e+004 6.386e-001 1.190e-003 
2.660e-003 2.115e+008 1.058e+011 1.000e+004 6.411e-001 1.197e-003 
2.666e-003 2.118e+008 1.058e+011 1.000e+004 6.380e-001 1.201e-003 
2.671e-003 2.120e+008 1.059e+011 1.000e+004 6.382e-001 1.205e-003 
2.680e-003 2.124e+008 1.058e+011 1.000e+004 6.374e-001 1.211e-003 
2.691e-003 2.129e+008 1.058e+011 1.000e+004 6.403e-001 1.218e-003 
2.696e-003 2.132e+008 1.059e+011 1.000e+004 6.412e-001 1.222e-003 
2.703e-003 2.135e+008 1.058e+011 1.000e+004 6.448e-001 1.226e-003 
2.709e-003 2.137e+008 1.058e+011 1.000e+004 6.443e-001 1.231e-003 
2.719e-003 2.142e+008 1.059e+011 1.000e+004 6.428e-001 1.238e-003 
2.729e-003 2.147e+008 1.058e+011 1.000e+004 6.471e-001 1.245e-003 
2.736e-003 2.150e+008 1.058e+011 1.000e+004 6.459e-001 1.249e-003 
2.741e-003 2.152e+008 1.058e+011 1.000e+004 6.467e-001 1.253e-003 
2.750e-003 2.156e+008 1.057e+011 1.000e+004 6.458e-001 1.259e-003 
2.759e-003 2.160e+008 1.059e+011 1.000e+004 6.457e-001 1.265e-003 
2.774e-003 2.166e+008 1.057e+011 1.000e+004 6.465e-001 1.275e-003 
2.787e-003 2.172e+008 1.058e+011 1.000e+004 6.511e-001 1.284e-003 
2.801e-003 2.178e+008 1.057e+011 1.000e+004 6.516e-001 1.294e-003 
2.809e-003 2.182e+008 1.059e+011 1.000e+004 6.508e-001 1.300e-003 
2.816e-003 2.185e+008 1.057e+011 1.000e+004 6.518e-001 1.305e-003 
2.831e-003 2.192e+008 1.059e+011 1.000e+004 6.506e-001 1.315e-003 
2.840e-003 2.195e+008 1.058e+011 1.000e+004 6.522e-001 1.321e-003 
2.850e-003 2.200e+008 1.058e+011 1.000e+004 6.530e-001 1.329e-003 
2.863e-003 2.206e+008 1.058e+011 1.000e+004 6.590e-001 1.337e-003 
2.869e-003 2.208e+008 1.059e+011 1.000e+004 6.545e-001 1.342e-003 
2.880e-003 2.213e+008 1.057e+011 1.000e+004 6.559e-001 1.349e-003 
2.891e-003 2.218e+008 1.058e+011 1.000e+004 6.587e-001 1.357e-003 
2.897e-003 2.221e+008 1.059e+011 1.000e+004 6.612e-001 1.362e-003 
2.903e-003 2.223e+008 1.058e+011 1.000e+004 6.597e-001 1.365e-003 
2.915e-003 2.228e+008 1.058e+011 1.000e+004 6.585e-001 1.374e-003 
2.928e-003 2.234e+008 1.058e+011 1.000e+004 6.590e-001 1.383e-003 
2.938e-003 2.238e+008 1.058e+011 1.000e+004 6.621e-001 1.390e-003 
2.949e-003 2.243e+008 1.058e+011 1.000e+004 6.637e-001 1.398e-003 
2.959e-003 2.247e+008 1.057e+011 1.000e+004 6.653e-001 1.405e-003 
2.974e-003 2.253e+008 1.058e+011 1.000e+004 6.604e-001 1.416e-003 
2.981e-003 2.256e+008 1.057e+011 1.000e+004 6.633e-001 1.421e-003 
2.995e-003 2.262e+008 1.057e+011 1.000e+004 6.647e-001 1.430e-003 
3.003e-003 2.265e+008 1.057e+011 1.000e+004 6.676e-001 1.436e-003 
3.013e-003 2.269e+008 1.057e+011 1.000e+004 6.655e-001 1.443e-003 
3.024e-003 2.274e+008 1.057e+011 1.000e+004 6.667e-001 1.451e-003 
3.032e-003 2.277e+008 1.058e+011 1.000e+004 6.680e-001 1.457e-003 
3.038e-003 2.280e+008 1.058e+011 1.000e+004 6.673e-001 1.461e-003 
3.048e-003 2.284e+008 1.058e+011 1.000e+004 6.698e-001 1.468e-003 
3.059e-003 2.288e+008 1.058e+011 1.000e+004 6.724e-001 1.476e-003 
3.070e-003 2.293e+008 1.058e+011 1.000e+004 6.678e-001 1.484e-003 
3.083e-003 2.299e+008 1.058e+011 1.000e+004 6.716e-001 1.494e-003 
3.090e-003 2.301e+008 1.058e+011 1.000e+004 6.745e-001 1.499e-003 
3.097e-003 2.304e+008 1.058e+011 1.000e+004 6.761e-001 1.504e-003 
3.109e-003 2.309e+008 1.056e+011 1.000e+004 6.761e-001 1.512e-003 
3.124e-003 2.315e+008 1.057e+011 1.000e+004 6.743e-001 1.523e-003 
3.135e-003 2.320e+008 1.058e+011 1.000e+004 6.744e-001 1.531e-003 
3.149e-003 2.325e+008 1.057e+011 1.000e+004 6.790e-001 1.541e-003 
3.160e-003 2.329e+008 1.057e+011 1.000e+004 6.773e-001 1.549e-003 
3.171e-003 2.334e+008 1.057e+011 1.000e+004 6.793e-001 1.557e-003 
3.181e-003 2.338e+008 1.056e+011 1.000e+004 6.760e-001 1.564e-003 
3.192e-003 2.342e+008 1.057e+011 1.000e+004 6.785e-001 1.572e-003 
3.202e-003 2.346e+008 1.058e+011 1.000e+004 6.801e-001 1.580e-003 
3.206e-003 2.348e+008 1.059e+011 1.000e+004 6.803e-001 1.582e-003 
3.216e-003 2.352e+008 1.057e+011 1.000e+004 6.827e-001 1.590e-003 
3.223e-003 2.354e+008 1.058e+011 1.000e+004 6.805e-001 1.595e-003 
3.233e-003 2.358e+008 1.058e+011 1.000e+004 6.813e-001 1.602e-003 
3.243e-003 2.362e+008 1.059e+011 1.000e+004 6.832e-001 1.609e-003 
3.245e-003 2.363e+008 1.059e+011 1.000e+004 6.825e-001 1.611e-003 
3.247e-003 2.364e+008 1.059e+011 1.000e+004 6.839e-001 1.612e-003 
3.248e-003 2.364e+008 1.059e+011 1.000e+004 6.834e-001 1.613e-003 
3.252e-003 2.366e+008 1.057e+011 1.000e+004 6.849e-001 1.615e-003 
3.264e-003 2.370e+008 1.057e+011 1.000e+004 6.873e-001 1.625e-003 
3.276e-003 2.375e+008 1.057e+011 1.000e+004 6.846e-001 1.633e-003 
3.286e-003 2.379e+008 1.057e+011 1.000e+004 6.856e-001 1.640e-003 
3.293e-003 2.382e+008 1.056e+011 1.000e+004 6.870e-001 1.646e-003 
3.303e-003 2.385e+008 1.058e+011 1.000e+004 6.862e-001 1.653e-003 
3.310e-003 2.388e+008 1.057e+011 1.000e+004 6.882e-001 1.658e-003 
3.312e-003 2.389e+008 1.059e+011 1.000e+004 6.871e-001 1.660e-003 
3.316e-003 2.390e+008 1.058e+011 1.000e+004 6.903e-001 1.663e-003 
3.324e-003 2.394e+008 1.056e+011 1.000e+004 6.888e-001 1.669e-003 
3.337e-003 2.398e+008 1.057e+011 1.000e+004 6.883e-001 1.678e-003 
3.345e-003 2.402e+008 1.057e+011 1.000e+004 6.937e-001 1.684e-003 
3.359e-003 2.407e+008 1.057e+011 1.000e+004 6.902e-001 1.694e-003 
3.370e-003 2.411e+008 1.056e+011 1.000e+004 6.915e-001 1.702e-003 
3.382e-003 2.415e+008 1.056e+011 1.000e+004 6.970e-001 1.711e-003 
3.393e-003 2.420e+008 1.056e+011 1.000e+004 6.930e-001 1.720e-003 
3.407e-003 2.425e+008 1.057e+011 1.000e+004 6.919e-001 1.730e-003 
3.413e-003 2.427e+008 1.057e+011 1.000e+004 6.953e-001 1.734e-003 
3.418e-003 2.429e+008 1.058e+011 1.000e+004 6.933e-001 1.738e-003 
3.425e-003 2.432e+008 1.057e+011 1.000e+004 6.961e-001 1.743e-003 
3.435e-003 2.436e+008 1.056e+011 1.000e+004 6.932e-001 1.751e-003 
3.448e-003 2.440e+008 1.057e+011 1.000e+004 6.932e-001 1.761e-003 
3.458e-003 2.444e+008 1.056e+011 1.000e+004 6.970e-001 1.768e-003 
3.463e-003 2.446e+008 1.056e+011 1.000e+004 7.030e-001 1.771e-003 
3.474e-003 2.450e+008 1.056e+011 1.000e+004 6.966e-001 1.780e-003 
3.486e-003 2.454e+008 1.057e+011 1.000e+004 6.974e-001 1.789e-003 
3.491e-003 2.456e+008 1.057e+011 1.000e+004 7.009e-001 1.792e-003 
3.504e-003 2.461e+008 1.057e+011 1.000e+004 6.999e-001 1.802e-003 
3.514e-003 2.464e+008 1.058e+011 1.000e+004 6.972e-001 1.809e-003 
3.523e-003 2.468e+008 1.057e+011 1.000e+004 7.015e-001 1.816e-003 
3.533e-003 2.471e+008 1.057e+011 1.000e+004 7.020e-001 1.824e-003 
3.545e-003 2.476e+008 1.056e+011 1.000e+004 7.008e-001 1.833e-003 
3.559e-003 2.481e+008 1.056e+011 1.000e+004 7.054e-001 1.843e-003 
3.570e-003 2.485e+008 1.057e+011 1.000e+004 7.058e-001 1.852e-003 
3.578e-003 2.488e+008 1.058e+011 1.000e+004 7.027e-001 1.858e-003 
3.587e-003 2.491e+008 1.056e+011 1.000e+004 7.044e-001 1.864e-003 
3.593e-003 2.493e+008 1.056e+011 1.000e+004 7.028e-001 1.869e-003 
3.600e-003 2.496e+008 1.056e+011 1.000e+004 7.056e-001 1.874e-003 
3.606e-003 2.498e+008 1.057e+011 1.000e+004 7.068e-001 1.879e-003 
3.617e-003 2.501e+008 1.057e+011 1.000e+004 7.090e-001 1.887e-003 
3.629e-003 2.506e+008 1.055e+011 1.000e+004 7.084e-001 1.896e-003 
3.638e-003 2.509e+008 1.057e+011 1.000e+004 7.089e-001 1.903e-003 
3.647e-003 2.512e+008 1.056e+011 1.000e+004 7.078e-001 1.909e-003 
3.659e-003 2.516e+008 1.057e+011 1.000e+004 7.081e-001 1.919e-003 
3.667e-003 2.519e+008 1.056e+011 1.000e+004 7.113e-001 1.925e-003 
3.677e-003 2.523e+008 1.057e+011 1.000e+004 7.128e-001 1.932e-003 
3.686e-003 2.526e+008 1.057e+011 1.000e+004 7.112e-001 1.939e-003 
3.694e-003 2.529e+008 1.057e+011 1.000e+004 7.113e-001 1.945e-003 
3.702e-003 2.531e+008 1.057e+011 1.000e+004 7.109e-001 1.951e-003 
3.709e-003 2.534e+008 1.057e+011 1.000e+004 7.109e-001 1.957e-003 
3.720e-003 2.538e+008 1.057e+011 1.000e+004 7.129e-001 1.965e-003 
3.729e-003 2.541e+008 1.056e+011 1.000e+004 7.120e-001 1.971e-003 
3.736e-003 2.543e+008 1.058e+011 1.000e+004 7.139e-001 1.977e-003 
3.740e-003 2.544e+008 1.058e+011 1.000e+004 7.148e-001 1.980e-003 
3.748e-003 2.547e+008 1.056e+011 1.000e+004 7.151e-001 1.986e-003 
3.763e-003 2.552e+008 1.057e+011 1.000e+004 7.173e-001 1.998e-003 
3.777e-003 2.557e+008 1.056e+011 1.000e+004 7.151e-001 2.009e-003 
3.787e-003 2.560e+008 1.056e+011 1.000e+004 7.170e-001 2.016e-003 
3.795e-003 2.563e+008 1.056e+011 1.000e+004 7.149e-001 2.022e-003 
3.807e-003 2.567e+008 1.056e+011 1.000e+004 7.166e-001 2.031e-003 
3.818e-003 2.571e+008 1.056e+011 1.000e+004 7.195e-001 2.040e-003 
3.829e-003 2.575e+008 1.057e+011 1.000e+004 7.198e-001 2.048e-003 
3.836e-003 2.577e+008 1.056e+011 1.000e+004 7.195e-001 2.053e-003 
3.850e-003 2.582e+008 1.057e+011 1.000e+004 7.185e-001 2.065e-003 
3.859e-003 2.585e+008 1.057e+011 1.000e+004 7.172e-001 2.071e-003 
3.867e-003 2.588e+008 1.056e+011 1.000e+004 7.201e-001 2.078e-003 
3.881e-003 2.592e+008 1.057e+011 1.000e+004 7.210e-001 2.088e-003 
3.888e-003 2.594e+008 1.057e+011 1.000e+004 7.235e-001 2.093e-003 
3.897e-003 2.597e+008 1.057e+011 1.000e+004 7.227e-001 2.101e-003 
3.904e-003 2.600e+008 1.058e+011 1.000e+004 7.244e-001 2.106e-003 
3.912e-003 2.602e+008 1.058e+011 1.000e+004 7.239e-001 2.112e-003 
3.921e-003 2.605e+008 1.057e+011 1.000e+004 7.231e-001 2.119e-003 
3.928e-003 2.607e+008 1.057e+011 1.000e+004 7.224e-001 2.124e-003 
3.934e-003 2.610e+008 1.056e+011 1.000e+004 7.238e-001 2.129e-003 
3.940e-003 2.611e+008 1.056e+011 1.000e+004 7.239e-001 2.133e-003 
3.950e-003 2.615e+008 1.057e+011 1.000e+004 7.254e-001 2.141e-003 
3.957e-003 2.617e+008 1.058e+011 1.000e+004 7.246e-001 2.147e-003 
3.961e-003 2.618e+008 1.059e+011 1.000e+004 7.217e-001 2.150e-003 
3.969e-003 2.621e+008 1.058e+011 1.000e+004 7.232e-001 2.156e-003 
3.972e-003 2.622e+008 1.058e+011 1.000e+004 7.261e-001 2.158e-003 
3.973e-003 2.622e+008 1.059e+011 1.000e+004 7.273e-001 2.160e-003 
3.975e-003 2.623e+008 1.057e+011 1.000e+004 7.246e-001 2.161e-003 
3.978e-003 2.624e+008 1.058e+011 1.000e+004 7.256e-001 2.163e-003 
3.981e-003 2.625e+008 1.055e+011 1.000e+004 7.286e-001 2.165e-003 
3.989e-003 2.627e+008 1.056e+011 1.000e+004 7.293e-001 2.171e-003 
3.997e-003 2.630e+008 1.056e+011 1.000e+004 7.288e-001 2.178e-003 
4.006e-003 2.633e+008 1.056e+011 1.000e+004 7.304e-001 2.185e-003 
4.016e-003 2.636e+008 1.057e+011 1.000e+004 7.270e-001 2.193e-003 
4.022e-003 2.638e+008 1.058e+011 1.000e+004 7.285e-001 2.197e-003 
4.030e-003 2.641e+008 1.056e+011 1.000e+004 7.307e-001 2.204e-003 
4.040e-003 2.644e+008 1.057e+011 1.000e+004 7.271e-001 2.211e-003 
4.046e-003 2.646e+008 1.057e+011 1.000e+004 7.305e-001 2.216e-003 
4.060e-003 2.650e+008 1.056e+011 1.000e+004 7.331e-001 2.227e-003 
4.068e-003 2.653e+008 1.057e+011 1.000e+004 7.316e-001 2.233e-003 
4.077e-003 2.656e+008 1.056e+011 1.000e+004 7.304e-001 2.240e-003 
4.089e-003 2.660e+008 1.056e+011 1.000e+004 7.314e-001 2.250e-003 
4.100e-003 2.663e+008 1.056e+011 1.000e+004 7.361e-001 2.258e-003 
4.108e-003 2.665e+008 1.057e+011 1.000e+004 7.318e-001 2.264e-003 
4.117e-003 2.668e+008 1.056e+011 1.000e+004 7.336e-001 2.271e-003 
4.132e-003 2.673e+008 1.057e+011 1.000e+004 7.347e-001 2.283e-003 
4.138e-003 2.675e+008 1.055e+011 1.000e+004 7.325e-001 2.288e-003 
4.151e-003 2.679e+008 1.056e+011 1.000e+004 7.334e-001 2.298e-003 
4.157e-003 2.681e+008 1.057e+011 1.000e+004 7.326e-001 2.303e-003 
4.166e-003 2.684e+008 1.054e+011 1.000e+004 7.336e-001 2.310e-003 
4.177e-003 2.687e+008 1.055e+011 1.000e+004 7.329e-001 2.319e-003 
4.186e-003 2.690e+008 1.055e+011 1.000e+004 7.362e-001 2.326e-003 
4.199e-003 2.694e+008 1.054e+011 1.000e+004 7.345e-001 2.336e-003 
4.207e-003 2.697e+008 1.055e+011 1.000e+004 7.371e-001 2.342e-003 
4.219e-003 2.700e+008 1.054e+011 1.000e+004 7.352e-001 2.351e-003 
4.225e-003 2.702e+008 1.054e+011 1.000e+004 7.347e-001 2.356e-003 
4.232e-003 2.704e+008 1.053e+011 1.000e+004 7.383e-001 2.362e-003 
4.244e-003 2.708e+008 1.053e+011 1.000e+004 7.407e-001 2.371e-003 
4.251e-003 2.710e+008 1.053e+011 1.000e+004 7.384e-001 2.377e-003 
4.260e-003 2.713e+008 1.054e+011 1.000e+004 7.402e-001 2.384e-003 
4.270e-003 2.716e+008 1.053e+011 1.000e+004 7.396e-001 2.391e-003 
4.278e-003 2.719e+008 1.055e+011 1.000e+004 7.358e-001 2.398e-003 
4.281e-003 2.720e+008 1.055e+011 1.000e+004 7.393e-001 2.400e-003 
4.284e-003 2.720e+008 1.052e+011 1.000e+004 7.385e-001 2.402e-003 
4.293e-003 2.723e+008 1.053e+011 1.000e+004 7.366e-001 2.410e-003 
4.303e-003 2.726e+008 1.052e+011 1.000e+004 7.410e-001 2.417e-003 
4.312e-003 2.729e+008 1.052e+011 1.000e+004 7.408e-001 2.424e-003 
4.321e-003 2.732e+008 1.051e+011 1.000e+004 7.409e-001 2.431e-003 
4.330e-003 2.735e+008 1.051e+011 1.000e+004 7.424e-001 2.439e-003 
4.342e-003 2.738e+008 1.050e+011 1.000e+004 7.433e-001 2.448e-003 
4.354e-003 2.742e+008 1.050e+011 1.000e+004 7.413e-001 2.457e-003 
4.363e-003 2.745e+008 1.050e+011 1.000e+004 7.429e-001 2.464e-003 
4.368e-003 2.746e+008 1.049e+011 1.000e+004 7.418e-001 2.468e-003 
4.373e-003 2.748e+008 1.051e+011 1.000e+004 7.433e-001 2.472e-003 
4.381e-003 2.750e+008 1.050e+011 1.000e+004 7.458e-001 2.478e-003 
4.390e-003 2.753e+008 1.049e+011 1.000e+004 7.422e-001 2.486e-003 
4.396e-003 2.755e+008 1.050e+011 1.000e+004 7.436e-001 2.491e-003 
4.406e-003 2.758e+008 1.049e+011 1.000e+004 7.450e-001 2.498e-003 
4.414e-003 2.761e+008 1.047e+011 1.000e+004 7.452e-001 2.505e-003 
4.426e-003 2.764e+008 1.049e+011 1.000e+004 7.439e-001 2.514e-003 
4.436e-003 2.767e+008 1.050e+011 1.000e+004 7.425e-001 2.522e-003 
4.439e-003 2.768e+008 1.049e+011 1.000e+004 7.453e-001 2.524e-003 
4.442e-003 2.769e+008 1.047e+011 1.000e+004 7.488e-001 2.526e-003 
4.449e-003 2.771e+008 1.048e+011 1.000e+004 7.468e-001 2.533e-003 
4.456e-003 2.774e+008 1.048e+011 1.000e+004 7.466e-001 2.538e-003 
4.468e-003 2.777e+008 1.048e+011 1.000e+004 7.459e-001 2.547e-003 
4.475e-003 2.779e+008 1.049e+011 1.000e+004 7.460e-001 2.553e-003 
4.483e-003 2.782e+008 1.048e+011 1.000e+004 7.480e-001 2.559e-003 
4.491e-003 2.784e+008 1.048e+011 1.000e+004 7.461e-001 2.565e-003 
4.502e-003 2.787e+008 1.048e+011 1.000e+004 7.489e-001 2.574e-003 
4.512e-003 2.790e+008 1.047e+011 1.000e+004 7.476e-001 2.582e-003 
4.518e-003 2.792e+008 1.047e+011 1.000e+004 7.458e-001 2.587e-003 
4.524e-003 2.794e+008 1.047e+011 1.000e+004 7.509e-001 2.591e-003 
4.529e-003 2.795e+008 1.048e+011 1.000e+004 7.490e-001 2.595e-003 
4.537e-003 2.798e+008 1.048e+011 1.000e+004 7.503e-001 2.602e-003 
4.547e-003 2.801e+008 1.047e+011 1.000e+004 7.476e-001 2.610e-003 
4.556e-003 2.804e+008 1.048e+011 1.000e+004 7.511e-001 2.617e-003 
4.567e-003 2.807e+008 1.048e+011 1.000e+004 7.484e-001 2.626e-003 
4.579e-003 2.810e+008 1.047e+011 1.000e+004 7.522e-001 2.635e-003 
4.588e-003 2.813e+008 1.048e+011 1.000e+004 7.504e-001 2.642e-003 
4.597e-003 2.816e+008 1.046e+011 1.000e+004 7.512e-001 2.649e-003 
4.606e-003 2.818e+008 1.047e+011 1.000e+004 7.528e-001 2.657e-003 
4.616e-003 2.821e+008 1.047e+011 1.000e+004 7.522e-001 2.664e-003 
4.624e-003 2.824e+008 1.046e+011 1.000e+004 7.539e-001 2.671e-003 
4.636e-003 2.827e+008 1.046e+011 1.000e+004 7.525e-001 2.681e-003 
4.650e-003 2.831e+008 1.046e+011 1.000e+004 7.558e-001 2.692e-003 
4.657e-003 2.833e+008 1.047e+011 1.000e+004 7.530e-001 2.697e-003 
4.667e-003 2.836e+008 1.046e+011 1.000e+004 7.552e-001 2.705e-003 
4.677e-003 2.839e+008 1.046e+011 1.000e+004 7.551e-001 2.713e-003 
4.685e-003 2.842e+008 1.048e+011 1.000e+004 7.521e-001 2.720e-003 
4.690e-003 2.843e+008 1.047e+011 1.000e+004 7.557e-001 2.724e-003 
4.693e-003 2.844e+008 1.048e+011 1.000e+004 7.559e-001 2.726e-003 
4.697e-003 2.845e+008 1.046e+011 1.000e+004 7.542e-001 2.729e-003 
4.705e-003 2.847e+008 1.047e+011 1.000e+004 7.560e-001 2.735e-003 
4.717e-003 2.851e+008 1.046e+011 1.000e+004 7.567e-001 2.745e-003 
4.725e-003 2.853e+008 1.047e+011 1.000e+004 7.587e-001 2.752e-003 
4.732e-003 2.855e+008 1.046e+011 1.000e+004 7.581e-001 2.757e-003 
4.741e-003 2.858e+008 1.046e+011 1.000e+004 7.571e-001 2.764e-003 
4.748e-003 2.860e+008 1.045e+011 1.000e+004 7.584e-001 2.770e-003 
4.755e-003 2.862e+008 1.046e+011 1.000e+004 7.585e-001 2.776e-003 
4.767e-003 2.865e+008 1.046e+011 1.000e+004 7.576e-001 2.785e-003 
4.772e-003 2.867e+008 1.049e+011 1.000e+004 7.548e-001 2.789e-003 
4.774e-003 2.867e+008 1.048e+011 1.000e+004 7.533e-001 2.791e-003 
4.778e-003 2.869e+008 1.048e+011 1.000e+004 7.559e-001 2.794e-003 
4.780e-003 2.869e+008 1.048e+011 1.000e+004 7.579e-001 2.796e-003 
4.783e-003 2.870e+008 1.048e+011 1.000e+004 7.579e-001 2.798e-003 
4.785e-003 2.871e+008 1.049e+011 1.000e+004 7.592e-001 2.800e-003 
4.795e-003 2.873e+008 1.047e+011 1.000e+004 7.593e-001 2.807e-003 
4.802e-003 2.875e+008 1.046e+011 1.000e+004 7.595e-001 2.813e-003 
4.811e-003 2.878e+008 1.046e+011 1.000e+004 7.589e-001 2.820e-003 
4.819e-003 2.880e+008 1.048e+011 1.000e+004 7.598e-001 2.827e-003 
4.823e-003 2.881e+008 1.047e+011 1.000e+004 7.601e-001 2.830e-003 
4.825e-003 2.882e+008 1.048e+011 1.000e+004 7.582e-001 2.832e-003 
4.828e-003 2.883e+008 1.047e+011 1.000e+004 7.602e-001 2.834e-003 
4.836e-003 2.885e+008 1.046e+011 1.000e+004 7.600e-001 2.840e-003 
4.845e-003 2.888e+008 1.047e+011 1.000e+004 7.619e-001 2.847e-003 
4.850e-003 2.889e+008 1.047e+011 1.000e+004 7.610e-001 2.852e-003 
4.853e-003 2.890e+008 1.047e+011 1.000e+004 7.619e-001 2.854e-003 
4.861e-003 2.892e+008 1.045e+011 1.000e+004 7.637e-001 2.861e-003 
4.869e-003 2.894e+008 1.046e+011 1.000e+004 7.621e-001 2.867e-003 
4.874e-003 2.896e+008 1.047e+011 1.000e+004 7.644e-001 2.871e-003 
4.877e-003 2.897e+008 1.045e+011 1.000e+004 7.659e-001 2.873e-003 
4.888e-003 2.900e+008 1.046e+011 1.000e+004 7.610e-001 2.883e-003 
4.897e-003 2.902e+008 1.047e+011 1.000e+004 7.623e-001 2.890e-003 
4.900e-003 2.903e+008 1.048e+011 1.000e+004 7.629e-001 2.892e-003 
4.903e-003 2.904e+008 1.046e+011 1.000e+004 7.650e-001 2.895e-003 
4.916e-003 2.907e+008 1.046e+011 1.000e+004 7.636e-001 2.905e-003 
4.926e-003 2.910e+008 1.046e+011 1.000e+004 7.618e-001 2.913e-003 
4.937e-003 2.913e+008 1.045e+011 1.000e+004 7.650e-001 2.922e-003 
4.947e-003 2.916e+008 1.046e+011 1.000e+004 7.671e-001 2.930e-003 
4.954e-003 2.918e+008 1.046e+011 1.000e+004 7.679e-001 2.935e-003 
4.960e-003 2.920e+008 1.045e+011 1.000e+004 7.671e-001 2.941e-003 
4.969e-003 2.922e+008 1.046e+011 1.000e+004 7.649e-001 2.948e-003 
4.978e-003 2.925e+008 1.045e+011 1.000e+004 7.660e-001 2.955e-003 
4.990e-003 2.928e+008 1.045e+011 1.000e+004 7.700e-001 2.965e-003 
5.002e-003 2.931e+008 1.047e+011 1.000e+004 7.662e-001 2.974e-003 
5.011e-003 2.934e+008 1.045e+011 1.000e+004 7.685e-001 2.982e-003 
5.018e-003 2.936e+008 1.046e+011 1.000e+004 7.690e-001 2.988e-003 
5.027e-003 2.938e+008 1.045e+011 1.000e+004 7.657e-001 2.994e-003 
5.036e-003 2.941e+008 1.046e+011 1.000e+004 7.649e-001 3.002e-003 
5.038e-003 2.941e+008 1.049e+011 1.000e+004 7.648e-001 3.004e-003 
5.040e-003 2.942e+008 1.050e+011 1.000e+004 7.651e-001 3.005e-003 
5.042e-003 2.942e+008 1.049e+011 1.000e+004 7.648e-001 3.007e-003 
5.044e-003 2.943e+008 1.048e+011 1.000e+004 7.675e-001 3.008e-003 
5.046e-003 2.943e+008 1.047e+011 1.000e+004 7.695e-001 3.010e-003 
5.049e-003 2.944e+008 1.045e+011 1.000e+004 7.705e-001 3.012e-003 
5.058e-003 2.947e+008 1.044e+011 1.000e+004 7.700e-001 3.020e-003 
5.069e-003 2.950e+008 1.046e+011 1.000e+004 7.692e-001 3.029e-003 
5.078e-003 2.952e+008 1.046e+011 1.000e+004 7.694e-001 3.036e-003 
5.088e-003 2.955e+008 1.045e+011 1.000e+004 7.687e-001 3.044e-003 
5.101e-003 2.958e+008 1.044e+011 1.000e+004 7.705e-001 3.055e-003 
5.112e-003 2.961e+008 1.045e+011 1.000e+004 7.722e-001 3.064e-003 
5.118e-003 2.963e+008 1.045e+011 1.000e+004 7.709e-001 3.069e-003 
5.127e-003 2.965e+008 1.045e+011 1.000e+004 7.700e-001 3.076e-003 
5.138e-003 2.968e+008 1.046e+011 1.000e+004 7.741e-001 3.085e-003 
5.146e-003 2.970e+008 1.046e+011 1.000e+004 7.706e-001 3.091e-003 
5.156e-003 2.973e+008 1.045e+011 1.000e+004 7.728e-001 3.100e-003 
5.160e-003 2.974e+008 1.047e+011 1.000e+004 7.711e-001 3.103e-003 
5.170e-003 2.977e+008 1.045e+011 1.000e+004 7.724e-001 3.111e-003 
5.180e-003 2.979e+008 1.045e+011 1.000e+004 7.730e-001 3.119e-003 
5.188e-003 2.982e+008 1.046e+011 1.000e+004 7.714e-001 3.126e-003 
5.198e-003 2.984e+008 1.045e+011 1.000e+004 7.749e-001 3.134e-003 
5.205e-003 2.986e+008 1.046e+011 1.000e+004 7.733e-001 3.139e-003 
5.214e-003 2.988e+008 1.045e+011 1.000e+004 7.745e-001 3.147e-003 
5.223e-003 2.991e+008 1.045e+011 1.000e+004 7.756e-001 3.154e-003 
5.230e-003 2.993e+008 1.045e+011 1.000e+004 7.754e-001 3.160e-003 
5.239e-003 2.995e+008 1.046e+011 1.000e+004 7.754e-001 3.168e-003 
5.247e-003 2.997e+008 1.046e+011 1.000e+004 7.745e-001 3.174e-003 
5.255e-003 2.999e+008 1.044e+011 1.000e+004 7.753e-001 3.181e-003 
5.267e-003 3.002e+008 1.045e+011 1.000e+004 7.786e-001 3.190e-003 
5.274e-003 3.004e+008 1.046e+011 1.000e+004 7.758e-001 3.196e-003 
5.285e-003 3.007e+008 1.045e+011 1.000e+004 7.745e-001 3.205e-003 
5.293e-003 3.009e+008 1.045e+011 1.000e+004 7.785e-001 3.211e-003 
5.298e-003 3.010e+008 1.045e+011 1.000e+004 7.778e-001 3.216e-003 
5.305e-003 3.012e+008 1.046e+011 1.000e+004 7.773e-001 3.221e-003 
5.315e-003 3.015e+008 1.046e+011 1.000e+004 7.790e-001 3.230e-003 
5.322e-003 3.017e+008 1.046e+011 1.000e+004 7.789e-001 3.236e-003 
5.332e-003 3.019e+008 1.045e+011 1.000e+004 7.773e-001 3.244e-003 
5.340e-003 3.021e+008 1.046e+011 1.000e+004 7.776e-001 3.250e-003 
5.348e-003 3.023e+008 1.045e+011 1.000e+004 7.804e-001 3.257e-003 
5.359e-003 3.026e+008 1.045e+011 1.000e+004 7.785e-001 3.266e-003 
5.365e-003 3.028e+008 1.045e+011 1.000e+004 7.788e-001 3.271e-003 
5.373e-003 3.030e+008 1.046e+011 1.000e+004 7.783e-001 3.278e-003 
5.378e-003 3.031e+008 1.045e+011 1.000e+004 7.827e-001 3.282e-003 
5.386e-003 3.033e+008 1.045e+011 1.000e+004 7.796e-001 3.288e-003 
5.394e-003 3.035e+008 1.046e+011 1.000e+004 7.784e-001 3.295e-003 
5.401e-003 3.037e+008 1.044e+011 1.000e+004 7.801e-001 3.301e-003 
5.408e-003 3.039e+008 1.045e+011 1.000e+004 7.796e-001 3.307e-003 
5.417e-003 3.041e+008 1.046e+011 1.000e+004 7.790e-001 3.314e-003 
5.428e-003 3.044e+008 1.045e+011 1.000e+004 7.797e-001 3.323e-003 
5.436e-003 3.046e+008 1.045e+011 1.000e+004 7.801e-001 3.330e-003 
5.448e-003 3.049e+008 1.045e+011 1.000e+004 7.843e-001 3.339e-003 
5.455e-003 3.051e+008 1.043e+011 1.000e+004 7.828e-001 3.345e-003 
5.468e-003 3.054e+008 1.046e+011 1.000e+004 7.825e-001 3.356e-003 
5.478e-003 3.056e+008 1.046e+011 1.000e+004 7.801e-001 3.364e-003 
5.489e-003 3.059e+008 1.046e+011 1.000e+004 7.830e-001 3.373e-003 
5.500e-003 3.062e+008 1.046e+011 1.000e+004 7.836e-001 3.382e-003 
5.509e-003 3.064e+008 1.045e+011 1.000e+004 7.826e-001 3.390e-003 
5.520e-003 3.067e+008 1.045e+011 1.000e+004 7.856e-001 3.399e-003 
5.530e-003 3.069e+008 1.046e+011 1.000e+004 7.830e-001 3.407e-003 
5.541e-003 3.072e+008 1.046e+011 1.000e+004 7.840e-001 3.416e-003 
5.552e-003 3.075e+008 1.046e+011 1.000e+004 7.812e-001 3.425e-003 
5.561e-003 3.077e+008 1.048e+011 1.000e+004 7.842e-001 3.433e-003 
5.568e-003 3.079e+008 1.045e+011 1.000e+004 7.890e-001 3.439e-003 
5.578e-003 3.081e+008 1.046e+011 1.000e+004 7.852e-001 3.446e-003 
5.588e-003 3.084e+008 1.045e+011 1.000e+004 7.855e-001 3.455e-003 
5.601e-003 3.087e+008 1.046e+011 1.000e+004 7.839e-001 3.466e-003 
5.611e-003 3.089e+008 1.045e+011 1.000e+004 7.883e-001 3.475e-003 
5.621e-003 3.092e+008 1.045e+011 1.000e+004 7.881e-001 3.483e-003 
5.634e-003 3.095e+008 1.045e+011 1.000e+004 7.886e-001 3.493e-003 
5.644e-003 3.097e+008 1.045e+011 1.000e+004 7.871e-001 3.501e-003 
5.653e-003 3.100e+008 1.045e+011 1.000e+004 7.890e-001 3.509e-003 
5.664e-003 3.102e+008 1.045e+011 1.000e+004 7.890e-001 3.518e-003 
5.674e-003 3.105e+008 1.046e+011 1.000e+004 7.879e-001 3.527e-003 
5.687e-003 3.108e+008 1.045e+011 1.000e+004 7.868e-001 3.537e-003 
5.697e-003 3.110e+008 1.045e+011 1.000e+004 7.892e-001 3.546e-003 
5.704e-003 3.112e+008 1.046e+011 1.000e+004 7.882e-001 3.552e-003 
5.712e-003 3.114e+008 1.047e+011 1.000e+004 7.885e-001 3.558e-003 
5.715e-003 3.115e+008 1.047e+011 1.000e+004 7.897e-001 3.561e-003 
5.717e-003 3.115e+008 1.048e+011 1.000e+004 7.895e-001 3.563e-003 
5.719e-003 3.116e+008 1.048e+011 1.000e+004 7.897e-001 3.564e-003 
5.721e-003 3.116e+008 1.046e+011 1.000e+004 7.900e-001 3.566e-003 
5.726e-003 3.117e+008 1.046e+011 1.000e+004 7.860e-001 3.570e-003 
5.732e-003 3.119e+008 1.047e+011 1.000e+004 7.875e-001 3.575e-003 
5.734e-003 3.119e+008 1.048e+011 1.000e+004 7.892e-001 3.577e-003 
5.736e-003 3.120e+008 1.047e+011 1.000e+004 7.901e-001 3.578e-003 
5.743e-003 3.121e+008 1.045e+011 1.000e+004 7.894e-001 3.585e-003 
5.753e-003 3.124e+008 1.045e+011 1.000e+004 7.928e-001 3.592e-003 
5.764e-003 3.126e+008 1.046e+011 1.000e+004 7.909e-001 3.601e-003 
5.772e-003 3.128e+008 1.046e+011 1.000e+004 7.870e-001 3.609e-003 
5.778e-003 3.130e+008 1.046e+011 1.000e+004 7.897e-001 3.614e-003 
5.787e-003 3.132e+008 1.045e+011 1.000e+004 7.896e-001 3.621e-003 
5.799e-003 3.134e+008 1.045e+011 1.000e+004 7.909e-001 3.631e-003 
5.810e-003 3.137e+008 1.048e+011 1.000e+004 7.863e-001 3.640e-003 
5.814e-003 3.138e+008 1.048e+011 1.000e+004 7.903e-001 3.644e-003 
5.818e-003 3.139e+008 1.047e+011 1.000e+004 7.923e-001 3.647e-003 
5.828e-003 3.142e+008 1.045e+011 1.000e+004 7.948e-001 3.655e-003 
5.839e-003 3.144e+008 1.045e+011 1.000e+004 7.923e-001 3.664e-003 
5.845e-003 3.145e+008 1.046e+011 1.000e+004 7.934e-001 3.669e-003 
5.848e-003 3.146e+008 1.046e+011 1.000e+004 7.924e-001 3.672e-003 
5.850e-003 3.147e+008 1.047e+011 1.000e+004 7.929e-001 3.674e-003 
5.856e-003 3.148e+008 1.045e+011 1.000e+004 7.948e-001 3.678e-003 
5.864e-003 3.150e+008 1.045e+011 1.000e+004 7.931e-001 3.686e-003 
5.875e-003 3.152e+008 1.045e+011 1.000e+004 7.926e-001 3.694e-003 
5.881e-003 3.154e+008 1.045e+011 1.000e+004 7.937e-001 3.700e-003 
5.891e-003 3.156e+008 1.044e+011 1.000e+004 7.966e-001 3.708e-003 
5.902e-003 3.159e+008 1.045e+011 1.000e+004 7.922e-001 3.717e-003 
5.914e-003 3.162e+008 1.046e+011 1.000e+004 7.947e-001 3.727e-003 
5.927e-003 3.165e+008 1.045e+011 1.000e+004 7.935e-001 3.738e-003 
5.938e-003 3.167e+008 1.046e+011 1.000e+004 7.950e-001 3.748e-003 
5.947e-003 3.169e+008 1.046e+011 1.000e+004 7.957e-001 3.755e-003 
5.957e-003 3.172e+008 1.044e+011 1.000e+004 7.985e-001 3.763e-003 
5.968e-003 3.174e+008 1.045e+011 1.000e+004 7.941e-001 3.773e-003 
5.979e-003 3.177e+008 1.045e+011 1.000e+004 7.967e-001 3.782e-003 
5.985e-003 3.178e+008 1.046e+011 1.000e+004 7.987e-001 3.787e-003 
5.991e-003 3.179e+008 1.045e+011 1.000e+004 7.975e-001 3.792e-003 
5.998e-003 3.181e+008 1.046e+011 1.000e+004 7.933e-001 3.798e-003 
6.001e-003 3.182e+008 1.047e+011 1.000e+004 7.965e-001 3.800e-003 
6.006e-003 3.183e+008 1.045e+011 1.000e+004 7.977e-001 3.805e-003 
6.017e-003 3.186e+008 1.045e+011 1.000e+004 7.993e-001 3.814e-003 
6.026e-003 3.187e+008 1.045e+011 1.000e+004 7.966e-001 3.821e-003 
6.035e-003 3.189e+008 1.044e+011 1.000e+004 7.994e-001 3.829e-003 
6.041e-003 3.191e+008 1.045e+011 1.000e+004 7.964e-001 3.834e-003 
6.053e-003 3.194e+008 1.046e+011 1.000e+004 7.979e-001 3.844e-003 
6.064e-003 3.196e+008 1.045e+011 1.000e+004 7.988e-001 3.853e-003 
6.069e-003 3.197e+008 1.047e+011 1.000e+004 7.981e-001 3.858e-003 
6.071e-003 3.198e+008 1.047e+011 1.000e+004 7.974e-001 3.859e-003 
6.073e-003 3.198e+008 1.048e+011 1.000e+004 7.967e-001 3.861e-003 
6.075e-003 3.199e+008 1.048e+011 1.000e+004 7.962e-001 3.863e-003 
6.078e-003 3.199e+008 1.048e+011 1.000e+004 7.948e-001 3.865e-003 
6.088e-003 3.202e+008 1.044e+011 1.000e+004 8.000e-001 3.873e-003 
6.098e-003 3.204e+008 1.044e+011 1.000e+004 7.996e-001 3.882e-003 
6.101e-003 3.205e+008 1.046e+011 1.000e+004 7.989e-001 3.885e-003 
6.105e-003 3.205e+008 1.045e+011 1.000e+004 7.996e-001 3.888e-003 
6.114e-003 3.207e+008 1.044e+011 1.000e+004 8.001e-001 3.895e-003 
6.125e-003 3.210e+008 1.044e+011 1.000e+004 7.988e-001 3.905e-003 
6.137e-003 3.213e+008 1.045e+011 1.000e+004 8.008e-001 3.915e-003 
6.147e-003 3.215e+008 1.045e+011 1.000e+004 8.019e-001 3.923e-003 
6.158e-003 3.217e+008 1.046e+011 1.000e+004 8.000e-001 3.932e-003 
6.168e-003 3.219e+008 1.045e+011 1.000e+004 8.008e-001 3.941e-003 
6.172e-003 3.220e+008 1.046e+011 1.000e+004 8.006e-001 3.944e-003 
6.180e-003 3.222e+008 1.046e+011 1.000e+004 7.983e-001 3.951e-003 
6.189e-003 3.224e+008 1.047e+011 1.000e+004 8.002e-001 3.959e-003 
6.195e-003 3.226e+008 1.046e+011 1.000e+004 8.013e-001 3.964e-003 
6.199e-003 3.226e+008 1.046e+011 1.000e+004 8.033e-001 3.967e-003 
6.206e-003 3.228e+008 1.046e+011 1.000e+004 8.027e-001 3.973e-003 
6.217e-003 3.230e+008 1.045e+011 1.000e+004 8.047e-001 3.983e-003 
6.229e-003 3.233e+008 1.045e+011 1.000e+004 8.049e-001 3.993e-003 
6.239e-003 3.235e+008 1.045e+011 1.000e+004 8.035e-001 4.002e-003 
6.248e-003 3.237e+008 1.045e+011 1.000e+004 8.041e-001 4.009e-003 
6.255e-003 3.239e+008 1.045e+011 1.000e+004 8.023e-001 4.015e-003 
6.266e-003 3.241e+008 1.046e+011 1.000e+004 8.024e-001 4.024e-003 
6.269e-003 3.242e+008 1.047e+011 1.000e+004 8.034e-001 4.027e-003 
6.276e-003 3.243e+008 1.045e+011 1.000e+004 8.033e-001 4.033e-003 
6.287e-003 3.246e+008 1.045e+011 1.000e+004 8.025e-001 4.042e-003 
6.297e-003 3.248e+008 1.046e+011 1.000e+004 8.027e-001 4.051e-003 
6.308e-003 3.250e+008 1.045e+011 1.000e+004 8.042e-001 4.060e-003 
6.317e-003 3.252e+008 1.044e+011 1.000e+004 8.032e-001 4.067e-003 
6.326e-003 3.254e+008 1.044e+011 1.000e+004 8.086e-001 4.075e-003 
6.338e-003 3.257e+008 1.044e+011 1.000e+004 8.068e-001 4.085e-003 
6.347e-003 3.259e+008 1.045e+011 1.000e+004 8.071e-001 4.093e-003 
6.356e-003 3.261e+008 1.044e+011 1.000e+004 8.051e-001 4.101e-003 
6.365e-003 3.263e+008 1.045e+011 1.000e+004 8.069e-001 4.108e-003 
6.374e-003 3.265e+008 1.046e+011 1.000e+004 8.067e-001 4.116e-003 
6.383e-003 3.267e+008 1.045e+011 1.000e+004 8.059e-001 4.124e-003 
6.395e-003 3.269e+008 1.045e+011 1.000e+004 8.075e-001 4.133e-003 
6.405e-003 3.271e+008 1.044e+011 1.000e+004 8.063e-001 4.142e-003 
6.415e-003 3.274e+008 1.045e+011 1.000e+004 8.075e-001 4.151e-003 
6.425e-003 3.276e+008 1.044e+011 1.000e+004 8.074e-001 4.159e-003 
6.433e-003 3.277e+008 1.045e+011 1.000e+004 8.078e-001 4.167e-003 
6.444e-003 3.280e+008 1.045e+011 1.000e+004 8.088e-001 4.176e-003 
6.452e-003 3.281e+008 1.045e+011 1.000e+004 8.078e-001 4.183e-003 
6.458e-003 3.283e+008 1.044e+011 1.000e+004 8.090e-001 4.188e-003 
6.466e-003 3.284e+008 1.046e+011 1.000e+004 8.060e-001 4.194e-003 
6.477e-003 3.287e+008 1.045e+011 1.000e+004 8.103e-001 4.203e-003 
6.485e-003 3.288e+008 1.046e+011 1.000e+004 8.086e-001 4.211e-003 
6.495e-003 3.290e+008 1.045e+011 1.000e+004 8.076e-001 4.219e-003 
6.505e-003 3.293e+008 1.045e+011 1.000e+004 8.093e-001 4.228e-003 
6.514e-003 3.294e+008 1.047e+011 1.000e+004 8.089e-001 4.235e-003 
6.520e-003 3.296e+008 1.044e+011 1.000e+004 8.123e-001 4.240e-003 
6.527e-003 3.297e+008 1.045e+011 1.000e+004 8.086e-001 4.247e-003 
6.539e-003 3.300e+008 1.045e+011 1.000e+004 8.096e-001 4.257e-003 
6.550e-003 3.302e+008 1.045e+011 1.000e+004 8.079e-001 4.267e-003 
6.557e-003 3.304e+008 1.045e+011 1.000e+004 8.083e-001 4.272e-003 
6.568e-003 3.306e+008 1.045e+011 1.000e+004 8.098e-001 4.281e-003 
6.576e-003 3.308e+008 1.046e+011 1.000e+004 8.109e-001 4.289e-003 
6.585e-003 3.309e+008 1.045e+011 1.000e+004 8.112e-001 4.296e-003 
6.591e-003 3.311e+008 1.046e+011 1.000e+004 8.135e-001 4.301e-003 
6.602e-003 3.313e+008 1.045e+011 1.000e+004 8.114e-001 4.311e-003 
6.613e-003 3.315e+008 1.045e+011 1.000e+004 8.124e-001 4.320e-003 
6.621e-003 3.317e+008 1.047e+011 1.000e+004 8.105e-001 4.327e-003 
6.626e-003 3.318e+008 1.045e+011 1.000e+004 8.109e-001 4.331e-003 
6.632e-003 3.319e+008 1.047e+011 1.000e+004 8.085e-001 4.337e-003 
6.643e-003 3.321e+008 1.045e+011 1.000e+004 8.116e-001 4.346e-003 
6.653e-003 3.323e+008 1.045e+011 1.000e+004 8.134e-001 4.354e-003 
6.663e-003 3.325e+008 1.045e+011 1.000e+004 8.113e-001 4.363e-003 
6.671e-003 3.327e+008 1.047e+011 1.000e+004 8.113e-001 4.370e-003 
6.681e-003 3.329e+008 1.044e+011 1.000e+004 8.135e-001 4.378e-003 
6.687e-003 3.330e+008 1.045e+011 1.000e+004 8.132e-001 4.384e-003 
6.697e-003 3.332e+008 1.045e+011 1.000e+004 8.120e-001 4.392e-003 
6.707e-003 3.335e+008 1.046e+011 1.000e+004 8.135e-001 4.401e-003 
6.717e-003 3.337e+008 1.045e+011 1.000e+004 8.143e-001 4.409e-003 
6.727e-003 3.339e+008 1.045e+011 1.000e+004 8.130e-001 4.418e-003 
6.736e-003 3.341e+008 1.046e+011 1.000e+004 8.145e-001 4.426e-003 
6.739e-003 3.341e+008 1.048e+011 1.000e+004 8.136e-001 4.428e-003 
6.741e-003 3.341e+008 1.048e+011 1.000e+004 8.117e-001 4.430e-003 
6.746e-003 3.343e+008 1.048e+011 1.000e+004 8.106e-001 4.435e-003 
6.756e-003 3.344e+008 1.060e+011 1.000e+004 8.200e-001 4.443e-003 
6.761e-003 3.345e+008 1.072e+011 1.000e+004 8.238e-001 4.447e-003 
6.763e-003 3.346e+008 1.077e+011 1.000e+004 8.247e-001 4.449e-003 
6.765e-003 3.346e+008 1.082e+011 1.000e+004 8.266e-001 4.451e-003 
6.767e-003 3.346e+008 1.085e+011 1.000e+004 8.285e-001 4.452e-003 
6.768e-003 3.346e+008 1.089e+011 1.000e+004 8.289e-001 4.454e-003 
6.770e-003 3.347e+008 1.093e+011 1.000e+004 8.322e-001 4.455e-003 
6.771e-003 3.347e+008 1.098e+011 1.000e+004 8.343e-001 4.457e-003 
6.773e-003 3.347e+008 1.101e+011 1.000e+004 8.335e-001 4.458e-003 
6.775e-003 3.347e+008 1.107e+011 1.000e+004 8.335e-001 4.460e-003 
6.776e-003 3.347e+008 1.110e+011 1.000e+004 8.356e-001 4.461e-003 
6.778e-003 3.347e+008 1.114e+011 1.000e+004 8.361e-001 4.463e-003 
6.779e-003 3.348e+008 1.100e+011 1.000e+004 8.334e-001 4.464e-003 
6.781e-003 3.348e+008 1.092e+011 1.000e+004 8.310e-001 4.466e-003 
6.783e-003 3.348e+008 1.092e+011 1.000e+004 8.329e-001 4.467e-003 
6.784e-003 3.348e+008 1.088e+011 1.000e+004 8.289e-001 4.468e-003 
6.786e-003 3.348e+008 1.088e+011 1.000e+004 8.284e-001 4.470e-003 
6.787e-003 3.349e+008 1.087e+011 1.000e+004 8.283e-001 4.471e-003 
6.789e-003 3.349e+008 1.086e+011 1.000e+004 8.284e-001 4.473e-003 
6.790e-003 3.349e+008 1.086e+011 1.000e+004 8.247e-001 4.474e-003 
6.792e-003 3.349e+008 1.087e+011 1.000e+004 8.270e-001 4.475e-003 
6.793e-003 3.350e+008 1.089e+011 1.000e+004 8.238e-001 4.477e-003 
6.795e-003 3.350e+008 1.087e+011 1.000e+004 8.253e-001 4.478e-003 
6.796e-003 3.350e+008 1.087e+011 1.000e+004 8.240e-001 4.479e-003 
6.798e-003 3.350e+008 1.087e+011 1.000e+004 8.273e-001 4.481e-003 
6.799e-003 3.351e+008 1.088e+011 1.000e+004 8.251e-001 4.482e-003 
6.801e-003 3.351e+008 1.089e+011 1.000e+004 8.232e-001 4.483e-003 
6.802e-003 3.351e+008 1.090e+011 1.000e+004 8.184e-001 4.485e-003 
6.804e-003 3.351e+008 1.090e+011 1.000e+004 8.258e-001 4.486e-003 
6.805e-003 3.352e+008 1.088e+011 1.000e+004 8.275e-001 4.487e-003 
6.807e-003 3.352e+008 1.090e+011 1.000e+004 8.263e-001 4.489e-003 
6.808e-003 3.352e+008 1.090e+011 1.000e+004 8.203e-001 4.490e-003 
6.810e-003 3.352e+008 1.090e+011 1.000e+004 8.239e-001 4.491e-003 
6.811e-003 3.353e+008 1.090e+011 1.000e+004 8.279e-001 4.493e-003 
6.813e-003 3.353e+008 1.090e+011 1.000e+004 8.275e-001 4.494e-003 
6.814e-003 3.353e+008 1.092e+011 1.000e+004 8.183e-001 4.495e-003 
6.816e-003 3.353e+008 1.092e+011 1.000e+004 8.232e-001 4.496e-003 
6.817e-003 3.354e+008 1.093e+011 1.000e+004 8.313e-001 4.498e-003 
6.819e-003 3.354e+008 1.094e+011 1.000e+004 8.263e-001 4.499e-003 
6.820e-003 3.354e+008 1.094e+011 1.000e+004 8.160e-001 4.500e-003 
6.822e-003 3.354e+008 1.094e+011 1.000e+004 8.274e-001 4.502e-003 
6.823e-003 3.355e+008 1.095e+011 1.000e+004 8.350e-001 4.503e-003 
6.825e-003 3.355e+008 1.097e+011 1.000e+004 8.238e-001 4.504e-003 
6.826e-003 3.355e+008 1.096e+011 1.000e+004 8.244e-001 4.506e-003 
6.828e-003 3.356e+008 1.097e+011 1.000e+004 8.286e-001 4.507e-003 
6.829e-003 3.356e+008 1.097e+011 1.000e+004 8.350e-001 4.508e-003 
6.831e-003 3.356e+008 1.099e+011 1.000e+004 8.163e-001 4.510e-003 
6.832e-003 3.356e+008 1.100e+011 1.000e+004 8.216e-001 4.511e-003 
6.834e-003 3.357e+008 1.099e+011 1.000e+004 8.289e-001 4.512e-003 
6.835e-003 3.357e+008 1.099e+011 1.000e+004 8.382e-001 4.514e-003 
6.837e-003 3.357e+008 1.101e+011 1.000e+004 8.171e-001 4.515e-003 
6.838e-003 3.357e+008 1.101e+011 1.000e+004 8.284e-001 4.516e-003 
6.840e-003 3.358e+008 1.102e+011 1.000e+004 8.306e-001 4.518e-003 
6.841e-003 3.358e+008 1.103e+011 1.000e+004 8.409e-001 4.519e-003 
6.843e-003 3.358e+008 1.103e+011 1.000e+004 8.158e-001 4.520e-003 
6.844e-003 3.358e+008 1.103e+011 1.000e+004 8.295e-001 4.521e-003 
6.846e-003 3.359e+008 1.106e+011 1.000e+004 8.313e-001 4.523e-003 
6.847e-003 3.359e+008 1.107e+011 1.000e+004 8.391e-001 4.524e-003 
6.849e-003 3.359e+008 1.108e+011 1.000e+004 8.122e-001 4.525e-003 
6.850e-003 3.360e+008 1.107e+011 1.000e+004 8.304e-001 4.527e-003 
6.852e-003 3.360e+008 1.106e+011 1.000e+004 8.357e-001 4.528e-003 
6.853e-003 3.360e+008 1.108e+011 1.000e+004 8.234e-001 4.529e-003 
6.855e-003 3.360e+008 1.109e+011 1.000e+004 8.160e-001 4.531e-003 
6.856e-003 3.361e+008 1.109e+011 1.000e+004 8.344e-001 4.532e-003 
6.858e-003 3.361e+008 1.110e+011 1.000e+004 8.346e-001 4.533e-003 
6.859e-003 3.361e+008 1.111e+011 1.000e+004 8.227e-001 4.535e-003 
6.861e-003 3.361e+008 1.111e+011 1.000e+004 8.125e-001 4.536e-003 
6.862e-003 3.362e+008 1.112e+011 1.000e+004 8.337e-001 4.537e-003 
6.864e-003 3.362e+008 1.112e+011 1.000e+004 8.363e-001 4.538e-003 
6.865e-003 3.362e+008 1.113e+011 1.000e+004 8.286e-001 4.540e-003 
6.867e-003 3.362e+008 1.115e+011 1.000e+004 8.141e-001 4.541e-003 
6.868e-003 3.363e+008 1.115e+011 1.000e+004 8.381e-001 4.542e-003 
6.870e-003 3.363e+008 1.117e+011 1.000e+004 8.407e-001 4.544e-003 
6.871e-003 3.363e+008 1.118e+011 1.000e+004 8.259e-001 4.545e-003 
6.873e-003 3.364e+008 1.118e+011 1.000e+004 8.088e-001 4.546e-003 
6.874e-003 3.364e+008 1.119e+011 1.000e+004 8.285e-001 4.548e-003 
6.876e-003 3.364e+008 1.119e+011 1.000e+004 8.436e-001 4.549e-003 
6.877e-003 3.364e+008 1.118e+011 1.000e+004 8.293e-001 4.550e-003 
6.879e-003 3.365e+008 1.121e+011 1.000e+004 8.119e-001 4.551e-003 
6.880e-003 3.365e+008 1.120e+011 1.000e+004 8.335e-001 4.553e-003 
6.882e-003 3.365e+008 1.122e+011 1.000e+004 8.469e-001 4.554e-003 
6.883e-003 3.365e+008 1.122e+011 1.000e+004 8.316e-001 4.555e-003 
6.885e-003 3.366e+008 1.123e+011 1.000e+004 8.109e-001 4.557e-003 
6.886e-003 3.366e+008 1.123e+011 1.000e+004 8.348e-001 4.558e-003 
6.888e-003 3.366e+008 1.125e+011 1.000e+004 8.485e-001 4.559e-003 
6.889e-003 3.367e+008 1.125e+011 1.000e+004 8.313e-001 4.561e-003 
6.891e-003 3.367e+008 1.126e+011 1.000e+004 8.271e-001 4.562e-003 
6.892e-003 3.367e+008 1.128e+011 1.000e+004 8.327e-001 4.563e-003 
6.894e-003 3.367e+008 1.129e+011 1.000e+004 8.493e-001 4.564e-003 
6.895e-003 3.368e+008 1.131e+011 1.000e+004 8.134e-001 4.566e-003 
6.896e-003 3.368e+008 1.131e+011 1.000e+004 8.297e-001 4.567e-003 
6.898e-003 3.368e+008 1.131e+011 1.000e+004 8.359e-001 4.568e-003 
6.899e-003 3.368e+008 1.132e+011 1.000e+004 8.511e-001 4.570e-003 
6.901e-003 3.369e+008 1.131e+011 1.000e+004 8.152e-001 4.571e-003 
6.902e-003 3.369e+008 1.131e+011 1.000e+004 8.323e-001 4.572e-003 
6.904e-003 3.369e+008 1.133e+011 1.000e+004 8.351e-001 4.574e-003 
6.905e-003 3.370e+008 1.133e+011 1.000e+004 8.211e-001 4.575e-003 
6.907e-003 3.370e+008 1.133e+011 1.000e+004 8.165e-001 4.576e-003 
6.908e-003 3.370e+008 1.133e+011 1.000e+004 8.338e-001 4.577e-003 
6.910e-003 3.370e+008 1.133e+011 1.000e+004 8.380e-001 4.579e-003 
6.911e-003 3.371e+008 1.133e+011 1.000e+004 8.251e-001 4.580e-003 
6.913e-003 3.371e+008 1.133e+011 1.000e+004 8.173e-001 4.581e-003 
6.914e-003 3.371e+008 1.133e+011 1.000e+004 8.359e-001 4.583e-003 
6.916e-003 3.371e+008 1.133e+011 1.000e+004 8.343e-001 4.584e-003 
6.917e-003 3.372e+008 1.133e+011 1.000e+004 8.243e-001 4.585e-003 
6.919e-003 3.372e+008 1.133e+011 1.000e+004 8.159e-001 4.587e-003 
6.920e-003 3.372e+008 1.133e+011 1.000e+004 8.363e-001 4.588e-003 
6.922e-003 3.373e+008 1.131e+011 1.000e+004 8.390e-001 4.589e-003 
6.923e-003 3.373e+008 1.130e+011 1.000e+004 8.267e-001 4.591e-003 
6.925e-003 3.373e+008 1.132e+011 1.000e+004 8.126e-001 4.592e-003 
6.926e-003 3.373e+008 1.131e+011 1.000e+004 8.373e-001 4.593e-003 
6.928e-003 3.374e+008 1.127e+011 1.000e+004 8.475e-001 4.594e-003 
6.929e-003 3.374e+008 1.128e+011 1.000e+004 8.284e-001 4.596e-003 
6.931e-003 3.374e+008 1.128e+011 1.000e+004 8.147e-001 4.597e-003 
6.932e-003 3.374e+008 1.127e+011 1.000e+004 8.396e-001 4.598e-003 
6.934e-003 3.375e+008 1.127e+011 1.000e+004 8.429e-001 4.600e-003 
6.935e-003 3.375e+008 1.125e+011 1.000e+004 8.297e-001 4.601e-003 
6.937e-003 3.375e+008 1.126e+011 1.000e+004 8.144e-001 4.602e-003 
6.938e-003 3.376e+008 1.126e+011 1.000e+004 8.291e-001 4.604e-003 
6.940e-003 3.376e+008 1.125e+011 1.000e+004 8.399e-001 4.605e-003 
6.941e-003 3.376e+008 1.125e+011 1.000e+004 8.297e-001 4.606e-003 
6.943e-003 3.376e+008 1.124e+011 1.000e+004 8.131e-001 4.607e-003 
6.944e-003 3.377e+008 1.123e+011 1.000e+004 8.294e-001 4.609e-003 
6.946e-003 3.377e+008 1.123e+011 1.000e+004 8.403e-001 4.610e-003 
6.947e-003 3.377e+008 1.123e+011 1.000e+004 8.317e-001 4.611e-003 
6.949e-003 3.378e+008 1.122e+011 1.000e+004 8.168e-001 4.613e-003 
6.950e-003 3.378e+008 1.122e+011 1.000e+004 8.282e-001 4.614e-003 
6.952e-003 3.378e+008 1.122e+011 1.000e+004 8.427e-001 4.615e-003 
6.953e-003 3.378e+008 1.121e+011 1.000e+004 8.358e-001 4.616e-003 
6.955e-003 3.379e+008 1.121e+011 1.000e+004 8.224e-001 4.618e-003 
6.956e-003 3.379e+008 1.122e+011 1.000e+004 8.281e-001 4.619e-003 
6.958e-003 3.379e+008 1.119e+011 1.000e+004 8.408e-001 4.620e-003 
6.959e-003 3.379e+008 1.119e+011 1.000e+004 8.165e-001 4.622e-003 
6.961e-003 3.380e+008 1.118e+011 1.000e+004 8.283e-001 4.623e-003 
6.962e-003 3.380e+008 1.117e+011 1.000e+004 8.305e-001 4.624e-003 
6.964e-003 3.380e+008 1.117e+011 1.000e+004 8.421e-001 4.626e-003 
6.965e-003 3.381e+008 1.116e+011 1.000e+004 8.163e-001 4.627e-003 
6.967e-003 3.381e+008 1.116e+011 1.000e+004 8.278e-001 4.628e-003 
6.968e-003 3.381e+008 1.115e+011 1.000e+004 8.309e-001 4.629e-003 
6.970e-003 3.381e+008 1.114e+011 1.000e+004 8.450e-001 4.631e-003 
6.971e-003 3.382e+008 1.115e+011 1.000e+004 8.153e-001 4.632e-003 
6.972e-003 3.382e+008 1.115e+011 1.000e+004 8.314e-001 4.633e-003 
6.974e-003 3.382e+008 1.114e+011 1.000e+004 8.325e-001 4.635e-003 
6.975e-003 3.383e+008 1.112e+011 1.000e+004 8.413e-001 4.636e-003 
6.977e-003 3.383e+008 1.111e+011 1.000e+004 8.137e-001 4.637e-003 
6.978e-003 3.383e+008 1.112e+011 1.000e+004 8.309e-001 4.638e-003 
6.980e-003 3.383e+008 1.111e+011 1.000e+004 8.336e-001 4.640e-003 
6.981e-003 3.384e+008 1.110e+011 1.000e+004 8.223e-001 4.641e-003 
6.983e-003 3.384e+008 1.110e+011 1.000e+004 8.129e-001 4.642e-003 
6.984e-003 3.384e+008 1.109e+011 1.000e+004 8.321e-001 4.644e-003 
6.986e-003 3.385e+008 1.108e+011 1.000e+004 8.327e-001 4.645e-003 
6.987e-003 3.385e+008 1.108e+011 1.000e+004 8.230e-001 4.646e-003 
6.989e-003 3.385e+008 1.107e+011 1.000e+004 8.111e-001 4.648e-003 
6.990e-003 3.385e+008 1.106e+011 1.000e+004 8.320e-001 4.649e-003 
6.992e-003 3.386e+008 1.106e+011 1.000e+004 8.341e-001 4.650e-003 
6.993e-003 3.386e+008 1.106e+011 1.000e+004 8.219e-001 4.651e-003 
6.995e-003 3.386e+008 1.106e+011 1.000e+004 8.101e-001 4.653e-003 
6.996e-003 3.387e+008 1.106e+011 1.000e+004 8.257e-001 4.654e-003 
6.998e-003 3.387e+008 1.107e+011 1.000e+004 8.400e-001 4.655e-003 
6.999e-003 3.387e+008 1.108e+011 1.000e+004 8.237e-001 4.657e-003 
7.001e-003 3.387e+008 1.110e+011 1.000e+004 8.069e-001 4.658e-003 
7.002e-003 3.388e+008 1.110e+011 1.000e+004 8.264e-001 4.659e-003 
7.004e-003 3.388e+008 1.110e+011 1.000e+004 8.424e-001 4.660e-003 
7.005e-003 3.388e+008 1.110e+011 1.000e+004 8.261e-001 4.662e-003 
7.007e-003 3.389e+008 1.110e+011 1.000e+004 8.055e-001 4.663e-003 
7.008e-003 3.389e+008 1.111e+011 1.000e+004 8.311e-001 4.664e-003 
7.010e-003 3.389e+008 1.113e+011 1.000e+004 8.442e-001 4.666e-003 
7.011e-003 3.389e+008 1.109e+011 1.000e+004 8.241e-001 4.667e-003 
7.013e-003 3.390e+008 1.109e+011 1.000e+004 8.219e-001 4.668e-003 
7.014e-003 3.390e+008 1.108e+011 1.000e+004 8.318e-001 4.670e-003 
7.016e-003 3.390e+008 1.108e+011 1.000e+004 8.430e-001 4.671e-003 
7.017e-003 3.391e+008 1.108e+011 1.000e+004 8.119e-001 4.672e-003 
7.019e-003 3.391e+008 1.108e+011 1.000e+004 8.251e-001 4.673e-003 
7.020e-003 3.391e+008 1.106e+011 1.000e+004 8.325e-001 4.675e-003 
7.022e-003 3.391e+008 1.106e+011 1.000e+004 8.420e-001 4.676e-003 
7.023e-003 3.392e+008 1.107e+011 1.000e+004 8.138e-001 4.677e-003 
7.025e-003 3.392e+008 1.106e+011 1.000e+004 8.275e-001 4.679e-003 
7.026e-003 3.392e+008 1.105e+011 1.000e+004 8.326e-001 4.680e-003 
7.028e-003 3.393e+008 1.104e+011 1.000e+004 8.437e-001 4.681e-003 
7.029e-003 3.393e+008 1.106e+011 1.000e+004 8.172e-001 4.683e-003 
7.031e-003 3.393e+008 1.104e+011 1.000e+004 8.304e-001 4.684e-003 
7.032e-003 3.393e+008 1.103e+011 1.000e+004 8.339e-001 4.685e-003 
7.034e-003 3.394e+008 1.103e+011 1.000e+004 8.419e-001 4.686e-003 
7.035e-003 3.394e+008 1.103e+011 1.000e+004 8.179e-001 4.688e-003 
7.037e-003 3.394e+008 1.100e+011 1.000e+004 8.321e-001 4.689e-003 
7.038e-003 3.395e+008 1.099e+011 1.000e+004 8.340e-001 4.690e-003 
7.040e-003 3.395e+008 1.098e+011 1.000e+004 8.251e-001 4.692e-003 
7.041e-003 3.395e+008 1.096e+011 1.000e+004 8.170e-001 4.693e-003 
7.043e-003 3.395e+008 1.094e+011 1.000e+004 8.328e-001 4.694e-003 
7.044e-003 3.396e+008 1.095e+011 1.000e+004 8.364e-001 4.696e-003 
7.046e-003 3.396e+008 1.093e+011 1.000e+004 8.242e-001 4.697e-003 
7.047e-003 3.396e+008 1.092e+011 1.000e+004 8.181e-001 4.698e-003 
7.049e-003 3.397e+008 1.089e+011 1.000e+004 8.344e-001 4.699e-003 
7.050e-003 3.397e+008 1.088e+011 1.000e+004 8.353e-001 4.701e-003 
7.052e-003 3.397e+008 1.089e+011 1.000e+004 8.226e-001 4.702e-003 
7.053e-003 3.397e+008 1.088e+011 1.000e+004 8.161e-001 4.703e-003 
7.055e-003 3.398e+008 1.087e+011 1.000e+004 8.299e-001 4.705e-003 
7.056e-003 3.398e+008 1.086e+011 1.000e+004 8.324e-001 4.706e-003 
7.058e-003 3.398e+008 1.085e+011 1.000e+004 8.232e-001 4.707e-003 
7.059e-003 3.399e+008 1.085e+011 1.000e+004 8.170e-001 4.709e-003 
7.061e-003 3.399e+008 1.084e+011 1.000e+004 8.315e-001 4.710e-003 
7.062e-003 3.399e+008 1.083e+011 1.000e+004 8.340e-001 4.711e-003 
7.064e-003 3.399e+008 1.082e+011 1.000e+004 8.250e-001 4.713e-003 
7.065e-003 3.400e+008 1.081e+011 1.000e+004 8.167e-001 4.714e-003 
7.067e-003 3.400e+008 1.080e+011 1.000e+004 8.314e-001 4.715e-003 
7.068e-003 3.400e+008 1.080e+011 1.000e+004 8.296e-001 4.716e-003 
7.070e-003 3.401e+008 1.080e+011 1.000e+004 8.238e-001 4.718e-003 
7.071e-003 3.401e+008 1.078e+011 1.000e+004 8.177e-001 4.719e-003 
7.073e-003 3.401e+008 1.076e+011 1.000e+004 8.265e-001 4.720e-003 
7.074e-003 3.401e+008 1.077e+011 1.000e+004 8.308e-001 4.722e-003 
7.076e-003 3.402e+008 1.077e+011 1.000e+004 8.227e-001 4.723e-003 
7.077e-003 3.402e+008 1.076e+011 1.000e+004 8.217e-001 4.724e-003 
7.079e-003 3.402e+008 1.074e+011 1.000e+004 8.272e-001 4.726e-003 
7.080e-003 3.403e+008 1.074e+011 1.000e+004 8.319e-001 4.727e-003 
7.082e-003 3.403e+008 1.072e+011 1.000e+004 8.254e-001 4.728e-003 
7.083e-003 3.403e+008 1.072e+011 1.000e+004 8.236e-001 4.730e-003 
7.085e-003 3.403e+008 1.073e+011 1.000e+004 8.262e-001 4.731e-003 
7.086e-003 3.404e+008 1.073e+011 1.000e+004 8.264e-001 4.732e-003 
7.088e-003 3.404e+008 1.074e+011 1.000e+004 8.223e-001 4.734e-003 
7.089e-003 3.404e+008 1.073e+011 1.000e+004 8.210e-001 4.735e-003 
7.091e-003 3.405e+008 1.074e+011 1.000e+004 8.220e-001 4.736e-003 
7.093e-003 3.405e+008 1.073e+011 1.000e+004 8.306e-001 4.737e-003 
7.094e-003 3.405e+008 1.074e+011 1.000e+004 8.184e-001 4.739e-003 
7.096e-003 3.406e+008 1.073e+011 1.000e+004 8.239e-001 4.740e-003 
7.097e-003 3.406e+008 1.074e+011 1.000e+004 8.267e-001 4.741e-003 
7.099e-003 3.406e+008 1.073e+011 1.000e+004 8.307e-001 4.743e-003 
7.100e-003 3.406e+008 1.074e+011 1.000e+004 8.173e-001 4.744e-003 
7.102e-003 3.407e+008 1.075e+011 1.000e+004 8.244e-001 4.745e-003 
7.103e-003 3.407e+008 1.075e+011 1.000e+004 8.296e-001 4.747e-003 
7.105e-003 3.407e+008 1.075e+011 1.000e+004 8.243e-001 4.748e-003 
7.106e-003 3.408e+008 1.075e+011 1.000e+004 8.195e-001 4.749e-003 
7.108e-003 3.408e+008 1.075e+011 1.000e+004 8.278e-001 4.751e-003 
7.109e-003 3.408e+008 1.075e+011 1.000e+004 8.291e-001 4.752e-003 
7.111e-003 3.408e+008 1.075e+011 1.000e+004 8.244e-001 4.753e-003 
7.112e-003 3.409e+008 1.076e+011 1.000e+004 8.185e-001 4.755e-003 
7.114e-003 3.409e+008 1.074e+011 1.000e+004 8.283e-001 4.756e-003 
7.115e-003 3.409e+008 1.074e+011 1.000e+004 8.304e-001 4.757e-003 
7.117e-003 3.410e+008 1.076e+011 1.000e+004 8.273e-001 4.759e-003 
7.118e-003 3.410e+008 1.076e+011 1.000e+004 8.222e-001 4.760e-003 
7.120e-003 3.410e+008 1.077e+011 1.000e+004 8.311e-001 4.761e-003 
7.121e-003 3.410e+008 1.077e+011 1.000e+004 8.295e-001 4.762e-003 
7.123e-003 3.411e+008 1.078e+011 1.000e+004 8.289e-001 4.764e-003 
7.124e-003 3.411e+008 1.079e+011 1.000e+004 8.208e-001 4.765e-003 
7.126e-003 3.411e+008 1.079e+011 1.000e+004 8.319e-001 4.766e-003 
7.127e-003 3.412e+008 1.080e+011 1.000e+004 8.304e-001 4.768e-003 
7.129e-003 3.412e+008 1.080e+011 1.000e+004 8.298e-001 4.769e-003 
7.130e-003 3.412e+008 1.080e+011 1.000e+004 8.212e-001 4.770e-003 
7.132e-003 3.412e+008 1.081e+011 1.000e+004 8.254e-001 4.772e-003 
7.133e-003 3.413e+008 1.079e+011 1.000e+004 8.322e-001 4.773e-003 
7.135e-003 3.413e+008 1.079e+011 1.000e+004 8.306e-001 4.774e-003 
7.136e-003 3.413e+008 1.079e+011 1.000e+004 8.230e-001 4.776e-003 
7.138e-003 3.414e+008 1.078e+011 1.000e+004 8.264e-001 4.777e-003 
7.139e-003 3.414e+008 1.077e+011 1.000e+004 8.309e-001 4.778e-003 
7.141e-003 3.414e+008 1.078e+011 1.000e+004 8.290e-001 4.780e-003 
7.142e-003 3.414e+008 1.076e+011 1.000e+004 8.220e-001 4.781e-003 
7.144e-003 3.415e+008 1.076e+011 1.000e+004 8.257e-001 4.782e-003 
7.146e-003 3.415e+008 1.074e+011 1.000e+004 8.297e-001 4.784e-003 
7.147e-003 3.415e+008 1.075e+011 1.000e+004 8.293e-001 4.785e-003 
7.149e-003 3.416e+008 1.074e+011 1.000e+004 8.255e-001 4.786e-003 
7.150e-003 3.416e+008 1.072e+011 1.000e+004 8.246e-001 4.788e-003 
7.152e-003 3.416e+008 1.071e+011 1.000e+004 8.297e-001 4.789e-003 
7.153e-003 3.416e+008 1.071e+011 1.000e+004 8.234e-001 4.790e-003 
7.155e-003 3.417e+008 1.071e+011 1.000e+004 8.251e-001 4.792e-003 
7.156e-003 3.417e+008 1.071e+011 1.000e+004 8.261e-001 4.793e-003 
7.158e-003 3.417e+008 1.072e+011 1.000e+004 8.267e-001 4.794e-003 
7.159e-003 3.418e+008 1.070e+011 1.000e+004 8.220e-001 4.796e-003 
7.161e-003 3.418e+008 1.071e+011 1.000e+004 8.243e-001 4.797e-003 
7.163e-003 3.418e+008 1.072e+011 1.000e+004 8.220e-001 4.798e-003 
7.164e-003 3.419e+008 1.071e+011 1.000e+004 8.278e-001 4.800e-003 
7.166e-003 3.419e+008 1.072e+011 1.000e+004 8.219e-001 4.801e-003 
7.167e-003 3.419e+008 1.071e+011 1.000e+004 8.242e-001 4.802e-003 
7.169e-003 3.419e+008 1.070e+011 1.000e+004 8.238e-001 4.804e-003 
7.170e-003 3.420e+008 1.069e+011 1.000e+004 8.272e-001 4.805e-003 
7.172e-003 3.420e+008 1.067e+011 1.000e+004 8.267e-001 4.807e-003 
7.174e-003 3.420e+008 1.068e+011 1.000e+004 8.303e-001 4.808e-003 
7.175e-003 3.421e+008 1.067e+011 1.000e+004 8.293e-001 4.809e-003 
7.177e-003 3.421e+008 1.066e+011 1.000e+004 8.289e-001 4.811e-003 
7.178e-003 3.421e+008 1.066e+011 1.000e+004 8.266e-001 4.812e-003 
7.180e-003 3.422e+008 1.065e+011 1.000e+004 8.283e-001 4.813e-003 
7.182e-003 3.422e+008 1.065e+011 1.000e+004 8.277e-001 4.815e-003 
7.183e-003 3.422e+008 1.066e+011 1.000e+004 8.263e-001 4.816e-003 
7.185e-003 3.422e+008 1.061e+011 1.000e+004 8.248e-001 4.817e-003 
7.186e-003 3.423e+008 1.061e+011 1.000e+004 8.273e-001 4.819e-003 
7.188e-003 3.423e+008 1.061e+011 1.000e+004 8.251e-001 4.820e-003 
7.189e-003 3.423e+008 1.059e+011 1.000e+004 8.226e-001 4.821e-003 
7.191e-003 3.424e+008 1.057e+011 1.000e+004 8.221e-001 4.823e-003 
7.192e-003 3.424e+008 1.056e+011 1.000e+004 8.229e-001 4.824e-003 
7.194e-003 3.424e+008 1.056e+011 1.000e+004 8.252e-001 4.825e-003 
7.195e-003 3.425e+008 1.054e+011 1.000e+004 8.236e-001 4.827e-003 
7.197e-003 3.425e+008 1.053e+011 1.000e+004 8.233e-001 4.828e-003 
7.198e-003 3.425e+008 1.051e+011 1.000e+004 8.261e-001 4.829e-003 
7.200e-003 3.425e+008 1.051e+011 1.000e+004 8.245e-001 4.831e-003 
7.202e-003 3.426e+008 1.049e+011 1.000e+004 8.257e-001 4.832e-003 
7.203e-003 3.426e+008 1.047e+011 1.000e+004 8.234e-001 4.834e-003 
7.206e-003 3.426e+008 1.046e+011 1.000e+004 8.221e-001 4.836e-003 
7.217e-003 3.429e+008 1.045e+011 1.000e+004 8.213e-001 4.845e-003 
7.226e-003 3.430e+008 1.045e+011 1.000e+004 8.246e-001 4.854e-003 
7.236e-003 3.432e+008 1.046e+011 1.000e+004 8.218e-001 4.862e-003 
7.238e-003 3.433e+008 1.048e+011 1.000e+004 8.211e-001 4.864e-003 
7.240e-003 3.433e+008 1.050e+011 1.000e+004 8.223e-001 4.865e-003 
7.241e-003 3.433e+008 1.050e+011 1.000e+004 8.244e-001 4.867e-003 
7.243e-003 3.434e+008 1.052e+011 1.000e+004 8.240e-001 4.868e-003 
7.245e-003 3.434e+008 1.052e+011 1.000e+004 8.249e-001 4.870e-003 
7.246e-003 3.434e+008 1.053e+011 1.000e+004 8.258e-001 4.871e-003 
7.248e-003 3.434e+008 1.054e+011 1.000e+004 8.240e-001 4.872e-003 
7.249e-003 3.435e+008 1.055e+011 1.000e+004 8.217e-001 4.874e-003 
7.251e-003 3.435e+008 1.057e+011 1.000e+004 8.219e-001 4.875e-003 
7.253e-003 3.435e+008 1.058e+011 1.000e+004 8.232e-001 4.877e-003 
7.254e-003 3.436e+008 1.059e+011 1.000e+004 8.268e-001 4.878e-003 
7.256e-003 3.436e+008 1.058e+011 1.000e+004 8.279e-001 4.879e-003 
7.257e-003 3.436e+008 1.059e+011 1.000e+004 8.265e-001 4.881e-003 
7.259e-003 3.437e+008 1.059e+011 1.000e+004 8.273e-001 4.882e-003 
7.261e-003 3.437e+008 1.060e+011 1.000e+004 8.263e-001 4.883e-003 
7.262e-003 3.437e+008 1.061e+011 1.000e+004 8.276e-001 4.885e-003 
7.264e-003 3.437e+008 1.062e+011 1.000e+004 8.258e-001 4.886e-003 
7.265e-003 3.438e+008 1.061e+011 1.000e+004 8.261e-001 4.888e-003 
7.267e-003 3.438e+008 1.061e+011 1.000e+004 8.243e-001 4.889e-003 
7.268e-003 3.438e+008 1.060e+011 1.000e+004 8.275e-001 4.890e-003 
7.270e-003 3.439e+008 1.058e+011 1.000e+004 8.290e-001 4.892e-003 
7.272e-003 3.439e+008 1.057e+011 1.000e+004 8.305e-001 4.893e-003 
7.273e-003 3.439e+008 1.057e+011 1.000e+004 8.285e-001 4.894e-003 
7.275e-003 3.439e+008 1.057e+011 1.000e+004 8.295e-001 4.896e-003 
7.276e-003 3.440e+008 1.058e+011 1.000e+004 8.253e-001 4.897e-003 
7.278e-003 3.440e+008 1.058e+011 1.000e+004 8.263e-001 4.899e-003 
7.280e-003 3.440e+008 1.057e+011 1.000e+004 8.255e-001 4.900e-003 
7.281e-003 3.441e+008 1.057e+011 1.000e+004 8.263e-001 4.901e-003 
7.283e-003 3.441e+008 1.056e+011 1.000e+004 8.224e-001 4.903e-003 
7.284e-003 3.441e+008 1.055e+011 1.000e+004 8.265e-001 4.904e-003 
7.286e-003 3.442e+008 1.056e+011 1.000e+004 8.233e-001 4.905e-003 
7.288e-003 3.442e+008 1.055e+011 1.000e+004 8.231e-001 4.907e-003 
7.289e-003 3.442e+008 1.056e+011 1.000e+004 8.248e-001 4.908e-003 
7.291e-003 3.442e+008 1.054e+011 1.000e+004 8.270e-001 4.910e-003 
7.292e-003 3.443e+008 1.053e+011 1.000e+004 8.263e-001 4.911e-003 
7.294e-003 3.443e+008 1.054e+011 1.000e+004 8.247e-001 4.912e-003 
7.295e-003 3.443e+008 1.054e+011 1.000e+004 8.244e-001 4.914e-003 
7.297e-003 3.444e+008 1.053e+011 1.000e+004 8.264e-001 4.915e-003 
7.299e-003 3.444e+008 1.053e+011 1.000e+004 8.233e-001 4.917e-003 
7.300e-003 3.444e+008 1.052e+011 1.000e+004 8.245e-001 4.918e-003 
7.302e-003 3.445e+008 1.053e+011 1.000e+004 8.220e-001 4.919e-003 
7.304e-003 3.445e+008 1.055e+011 1.000e+004 8.217e-001 4.921e-003 
7.305e-003 3.445e+008 1.056e+011 1.000e+004 8.203e-001 4.922e-003 
7.307e-003 3.446e+008 1.055e+011 1.000e+004 8.228e-001 4.924e-003 
7.308e-003 3.446e+008 1.052e+011 1.000e+004 8.237e-001 4.925e-003 
7.310e-003 3.446e+008 1.051e+011 1.000e+004 8.227e-001 4.927e-003 
7.312e-003 3.446e+008 1.051e+011 1.000e+004 8.235e-001 4.928e-003 
7.313e-003 3.447e+008 1.049e+011 1.000e+004 8.255e-001 4.929e-003 
7.315e-003 3.447e+008 1.050e+011 1.000e+004 8.260e-001 4.931e-003 
7.317e-003 3.447e+008 1.050e+011 1.000e+004 8.251e-001 4.932e-003 
7.319e-003 3.448e+008 1.050e+011 1.000e+004 8.241e-001 4.934e-003 
7.321e-003 3.448e+008 1.049e+011 1.000e+004 8.258e-001 4.936e-003 
7.322e-003 3.448e+008 1.047e+011 1.000e+004 8.251e-001 4.937e-003 
7.324e-003 3.449e+008 1.046e+011 1.000e+004 8.278e-001 4.939e-003 
7.326e-003 3.449e+008 1.047e+011 1.000e+004 8.256e-001 4.941e-003 
7.336e-003 3.451e+008 1.045e+011 1.000e+004 8.269e-001 4.949e-003 
7.347e-003 3.453e+008 1.045e+011 1.000e+004 8.249e-001 4.959e-003 
7.355e-003 3.454e+008 1.046e+011 1.000e+004 8.228e-001 4.966e-003 
7.364e-003 3.456e+008 1.045e+011 1.000e+004 8.240e-001 4.974e-003 
7.375e-003 3.458e+008 1.045e+011 1.000e+004 8.273e-001 4.984e-003 
7.386e-003 3.460e+008 1.046e+011 1.000e+004 8.252e-001 4.993e-003 
7.398e-003 3.462e+008 1.046e+011 1.000e+004 8.263e-001 5.003e-003 
7.408e-003 3.464e+008 1.046e+011 1.000e+004 8.259e-001 5.012e-003 
7.418e-003 3.466e+008 1.047e+011 1.000e+004 8.253e-001 5.021e-003 
7.424e-003 3.467e+008 1.045e+011 1.000e+004 8.224e-001 5.026e-003 
7.433e-003 3.469e+008 1.044e+011 1.000e+004 8.273e-001 5.034e-003 
7.445e-003 3.471e+008 1.045e+011 1.000e+004 8.260e-001 5.044e-003 
7.454e-003 3.473e+008 1.046e+011 1.000e+004 8.248e-001 5.052e-003 
7.460e-003 3.474e+008 1.046e+011 1.000e+004 8.256e-001 5.057e-003 
7.471e-003 3.476e+008 1.045e+011 1.000e+004 8.275e-001 5.067e-003 
7.482e-003 3.478e+008 1.045e+011 1.000e+004 8.284e-001 5.076e-003 
7.490e-003 3.479e+008 1.046e+011 1.000e+004 8.251e-001 5.084e-003 
7.499e-003 3.481e+008 1.046e+011 1.000e+004 8.270e-001 5.092e-003 
7.509e-003 3.483e+008 1.045e+011 1.000e+004 8.272e-001 5.100e-003 
7.520e-003 3.485e+008 1.044e+011 1.000e+004 8.285e-001 5.110e-003 
7.530e-003 3.487e+008 1.046e+011 1.000e+004 8.290e-001 5.118e-003 
7.539e-003 3.488e+008 1.046e+011 1.000e+004 8.268e-001 5.126e-003 
7.548e-003 3.490e+008 1.045e+011 1.000e+004 8.275e-001 5.135e-003 
7.560e-003 3.492e+008 1.046e+011 1.000e+004 8.299e-001 5.145e-003 
7.569e-003 3.494e+008 1.044e+011 1.000e+004 8.279e-001 5.153e-003 
7.578e-003 3.495e+008 1.047e+011 1.000e+004 8.290e-001 5.161e-003 
7.583e-003 3.496e+008 1.044e+011 1.000e+004 8.294e-001 5.165e-003 
7.594e-003 3.498e+008 1.045e+011 1.000e+004 8.297e-001 5.174e-003 
7.604e-003 3.500e+008 1.045e+011 1.000e+004 8.288e-001 5.184e-003 
7.613e-003 3.502e+008 1.046e+011 1.000e+004 8.297e-001 5.191e-003 
7.620e-003 3.503e+008 1.045e+011 1.000e+004 8.321e-001 5.198e-003 
7.629e-003 3.505e+008 1.046e+011 1.000e+004 8.268e-001 5.206e-003 
7.640e-003 3.506e+008 1.045e+011 1.000e+004 8.297e-001 5.215e-003 
7.649e-003 3.508e+008 1.045e+011 1.000e+004 8.295e-001 5.223e-003 
7.651e-003 3.509e+008 1.046e+011 1.000e+004 8.303e-001 5.225e-003 
7.655e-003 3.509e+008 1.046e+011 1.000e+004 8.308e-001 5.228e-003 
7.665e-003 3.511e+008 1.046e+011 1.000e+004 8.295e-001 5.236e-003 
7.670e-003 3.512e+008 1.045e+011 1.000e+004 8.330e-001 5.241e-003 
7.673e-003 3.512e+008 1.046e+011 1.000e+004 8.310e-001 5.244e-003 
7.681e-003 3.514e+008 1.046e+011 1.000e+004 8.301e-001 5.251e-003 
7.687e-003 3.515e+008 1.046e+011 1.000e+004 8.316e-001 5.256e-003 
7.689e-003 3.515e+008 1.046e+011 1.000e+004 8.326e-001 5.257e-003 
7.693e-003 3.516e+008 1.046e+011 1.000e+004 8.290e-001 5.261e-003 
7.704e-003 3.518e+008 1.045e+011 1.000e+004 8.298e-001 5.271e-003 
7.715e-003 3.520e+008 1.045e+011 1.000e+004 8.329e-001 5.281e-003 
7.725e-003 3.522e+008 1.046e+011 1.000e+004 8.311e-001 5.290e-003 
7.728e-003 3.522e+008 1.047e+011 1.000e+004 8.330e-001 5.292e-003 
7.730e-003 3.522e+008 1.046e+011 1.000e+004 8.321e-001 5.293e-003 
7.732e-003 3.523e+008 1.046e+011 1.000e+004 8.319e-001 5.295e-003 
7.739e-003 3.524e+008 1.045e+011 1.000e+004 8.329e-001 5.302e-003 
7.748e-003 3.526e+008 1.046e+011 1.000e+004 8.330e-001 5.309e-003 
7.759e-003 3.527e+008 1.062e+011 1.000e+004 8.418e-001 5.319e-003 
7.765e-003 3.528e+008 1.078e+011 1.000e+004 8.439e-001 5.325e-003 
7.774e-003 3.529e+008 1.094e+011 1.000e+004 8.526e-001 5.333e-003 
7.783e-003 3.530e+008 1.105e+011 1.000e+004 8.527e-001 5.342e-003 
7.786e-003 3.530e+008 1.084e+011 1.000e+004 8.471e-001 5.345e-003 
7.791e-003 3.530e+008 1.080e+011 1.000e+004 8.451e-001 5.349e-003 
7.800e-003 3.532e+008 1.072e+011 1.000e+004 8.427e-001 5.357e-003 
7.812e-003 3.533e+008 1.068e+011 1.000e+004 8.396e-001 5.368e-003 
7.824e-003 3.535e+008 1.065e+011 1.000e+004 8.417e-001 5.379e-003 
7.838e-003 3.537e+008 1.062e+011 1.000e+004 8.381e-001 5.392e-003 
7.846e-003 3.538e+008 1.062e+011 1.000e+004 8.369e-001 5.399e-003 
7.853e-003 3.539e+008 1.063e+011 1.000e+004 8.379e-001 5.405e-003 
7.859e-003 3.540e+008 1.065e+011 1.000e+004 8.356e-001 5.411e-003 
7.861e-003 3.540e+008 1.065e+011 1.000e+004 8.360e-001 5.413e-003 
7.863e-003 3.540e+008 1.067e+011 1.000e+004 8.368e-001 5.415e-003 
7.865e-003 3.541e+008 1.066e+011 1.000e+004 8.360e-001 5.416e-003 
7.867e-003 3.541e+008 1.068e+011 1.000e+004 8.374e-001 5.418e-003 
7.868e-003 3.541e+008 1.069e+011 1.000e+004 8.390e-001 5.419e-003 
7.870e-003 3.541e+008 1.067e+011 1.000e+004 8.379e-001 5.421e-003 
7.872e-003 3.542e+008 1.068e+011 1.000e+004 8.407e-001 5.422e-003 
7.873e-003 3.542e+008 1.068e+011 1.000e+004 8.369e-001 5.423e-003 
7.875e-003 3.542e+008 1.067e+011 1.000e+004 8.384e-001 5.425e-003 
7.877e-003 3.542e+008 1.067e+011 1.000e+004 8.372e-001 5.427e-003 
7.878e-003 3.543e+008 1.066e+011 1.000e+004 8.369e-001 5.428e-003 
7.880e-003 3.543e+008 1.065e+011 1.000e+004 8.370e-001 5.429e-003 
7.882e-003 3.543e+008 1.065e+011 1.000e+004 8.379e-001 5.431e-003 
7.883e-003 3.543e+008 1.065e+011 1.000e+004 8.398e-001 5.432e-003 
7.885e-003 3.544e+008 1.065e+011 1.000e+004 8.368e-001 5.434e-003 
7.887e-003 3.544e+008 1.063e+011 1.000e+004 8.387e-001 5.435e-003 
7.888e-003 3.544e+008 1.062e+011 1.000e+004 8.388e-001 5.437e-003 
7.890e-003 3.544e+008 1.063e+011 1.000e+004 8.386e-001 5.438e-003 
7.892e-003 3.545e+008 1.063e+011 1.000e+004 8.411e-001 5.440e-003 
7.893e-003 3.545e+008 1.062e+011 1.000e+004 8.419e-001 5.442e-003 
7.895e-003 3.545e+008 1.061e+011 1.000e+004 8.409e-001 5.443e-003 
7.897e-003 3.545e+008 1.061e+011 1.000e+004 8.387e-001 5.445e-003 
7.899e-003 3.546e+008 1.061e+011 1.000e+004 8.388e-001 5.446e-003 
7.901e-003 3.546e+008 1.060e+011 1.000e+004 8.360e-001 5.449e-003 
7.910e-003 3.547e+008 1.057e+011 1.000e+004 8.373e-001 5.456e-003 
7.921e-003 3.549e+008 1.053e+011 1.000e+004 8.363e-001 5.466e-003 
7.930e-003 3.551e+008 1.053e+011 1.000e+004 8.350e-001 5.474e-003 
7.941e-003 3.552e+008 1.052e+011 1.000e+004 8.349e-001 5.484e-003 
7.951e-003 3.554e+008 1.052e+011 1.000e+004 8.350e-001 5.493e-003 
7.956e-003 3.555e+008 1.053e+011 1.000e+004 8.345e-001 5.498e-003 
7.967e-003 3.556e+008 1.051e+011 1.000e+004 8.369e-001 5.507e-003 
7.976e-003 3.558e+008 1.050e+011 1.000e+004 8.365e-001 5.515e-003 
7.981e-003 3.559e+008 1.051e+011 1.000e+004 8.355e-001 5.520e-003 
7.985e-003 3.559e+008 1.052e+011 1.000e+004 8.328e-001 5.523e-003 
7.991e-003 3.560e+008 1.049e+011 1.000e+004 8.367e-001 5.529e-003 
8.000e-003 3.562e+008 1.049e+011 1.000e+004 8.325e-001 5.536e-003 
8.011e-003 3.564e+008 1.049e+011 1.000e+004 8.369e-001 5.546e-003 
8.022e-003 3.565e+008 1.048e+011 1.000e+004 8.365e-001 5.556e-003 
8.030e-003 3.567e+008 1.049e+011 1.000e+004 8.373e-001 5.563e-003 
8.041e-003 3.569e+008 1.047e+011 1.000e+004 8.356e-001 5.573e-003 
8.049e-003 3.570e+008 1.049e+011 1.000e+004 8.380e-001 5.580e-003 
8.051e-003 3.570e+008 1.049e+011 1.000e+004 8.368e-001 5.582e-003 
8.053e-003 3.571e+008 1.048e+011 1.000e+004 8.370e-001 5.583e-003 
8.058e-003 3.572e+008 1.048e+011 1.000e+004 8.350e-001 5.588e-003 
8.068e-003 3.573e+008 1.048e+011 1.000e+004 8.373e-001 5.596e-003 
8.077e-003 3.575e+008 1.047e+011 1.000e+004 8.365e-001 5.605e-003 
8.084e-003 3.576e+008 1.047e+011 1.000e+004 8.363e-001 5.611e-003 
8.097e-003 3.578e+008 1.047e+011 1.000e+004 8.395e-001 5.622e-003 
8.105e-003 3.579e+008 1.047e+011 1.000e+004 8.360e-001 5.629e-003 
8.113e-003 3.581e+008 1.047e+011 1.000e+004 8.384e-001 5.636e-003 
8.118e-003 3.581e+008 1.047e+011 1.000e+004 8.364e-001 5.641e-003 
8.121e-003 3.582e+008 1.048e+011 1.000e+004 8.343e-001 5.644e-003 
8.128e-003 3.583e+008 1.047e+011 1.000e+004 8.362e-001 5.650e-003 
8.137e-003 3.585e+008 1.046e+011 1.000e+004 8.370e-001 5.658e-003 
8.148e-003 3.586e+008 1.046e+011 1.000e+004 8.383e-001 5.667e-003 
8.158e-003 3.588e+008 1.047e+011 1.000e+004 8.363e-001 5.676e-003 
8.169e-003 3.590e+008 1.046e+011 1.000e+004 8.388e-001 5.686e-003 
8.178e-003 3.591e+008 1.047e+011 1.000e+004 8.387e-001 5.694e-003 
8.189e-003 3.593e+008 1.045e+011 1.000e+004 8.375e-001 5.704e-003 
8.200e-003 3.595e+008 1.045e+011 1.000e+004 8.374e-001 5.713e-003 
8.211e-003 3.597e+008 1.046e+011 1.000e+004 8.382e-001 5.723e-003 
8.216e-003 3.598e+008 1.048e+011 1.000e+004 8.385e-001 5.728e-003 
8.218e-003 3.598e+008 1.049e+011 1.000e+004 8.355e-001 5.730e-003 
8.220e-003 3.598e+008 1.047e+011 1.000e+004 8.364e-001 5.732e-003 
8.230e-003 3.600e+008 1.045e+011 1.000e+004 8.407e-001 5.740e-003 
8.240e-003 3.602e+008 1.047e+011 1.000e+004 8.386e-001 5.749e-003 
8.250e-003 3.603e+008 1.046e+011 1.000e+004 8.384e-001 5.758e-003 
8.261e-003 3.605e+008 1.045e+011 1.000e+004 8.405e-001 5.767e-003 
8.270e-003 3.607e+008 1.045e+011 1.000e+004 8.382e-001 5.775e-003 
8.278e-003 3.608e+008 1.047e+011 1.000e+004 8.396e-001 5.783e-003 
8.284e-003 3.609e+008 1.047e+011 1.000e+004 8.382e-001 5.788e-003 
8.288e-003 3.610e+008 1.047e+011 1.000e+004 8.373e-001 5.791e-003 
8.294e-003 3.610e+008 1.046e+011 1.000e+004 8.385e-001 5.796e-003 
8.302e-003 3.612e+008 1.046e+011 1.000e+004 8.417e-001 5.804e-003 
8.304e-003 3.612e+008 1.048e+011 1.000e+004 8.391e-001 5.806e-003 
8.306e-003 3.612e+008 1.046e+011 1.000e+004 8.409e-001 5.807e-003 
8.315e-003 3.614e+008 1.045e+011 1.000e+004 8.399e-001 5.815e-003 
8.325e-003 3.616e+008 1.046e+011 1.000e+004 8.397e-001 5.824e-003 
8.336e-003 3.617e+008 1.046e+011 1.000e+004 8.349e-001 5.834e-003 
8.347e-003 3.619e+008 1.045e+011 1.000e+004 8.398e-001 5.844e-003 
8.359e-003 3.621e+008 1.044e+011 1.000e+004 8.412e-001 5.854e-003 
8.370e-003 3.623e+008 1.046e+011 1.000e+004 8.397e-001 5.864e-003 
8.379e-003 3.624e+008 1.047e+011 1.000e+004 8.395e-001 5.872e-003 
8.389e-003 3.626e+008 1.046e+011 1.000e+004 8.401e-001 5.881e-003 
8.399e-003 3.628e+008 1.044e+011 1.000e+004 8.400e-001 5.890e-003 
8.409e-003 3.629e+008 1.046e+011 1.000e+004 8.412e-001 5.898e-003 
8.418e-003 3.631e+008 1.045e+011 1.000e+004 8.413e-001 5.907e-003 
8.428e-003 3.632e+008 1.045e+011 1.000e+004 8.406e-001 5.916e-003 
8.438e-003 3.634e+008 1.045e+011 1.000e+004 8.424e-001 5.924e-003 
8.449e-003 3.636e+008 1.045e+011 1.000e+004 8.416e-001 5.934e-003 
8.458e-003 3.637e+008 1.046e+011 1.000e+004 8.395e-001 5.942e-003 
8.468e-003 3.639e+008 1.045e+011 1.000e+004 8.420e-001 5.951e-003 
8.477e-003 3.640e+008 1.046e+011 1.000e+004 8.390e-001 5.960e-003 
8.480e-003 3.641e+008 1.047e+011 1.000e+004 8.420e-001 5.962e-003 
8.488e-003 3.642e+008 1.046e+011 1.000e+004 8.420e-001 5.969e-003 
8.500e-003 3.644e+008 1.045e+011 1.000e+004 8.414e-001 5.980e-003 
8.509e-003 3.645e+008 1.044e+011 1.000e+004 8.418e-001 5.988e-003 
8.520e-003 3.647e+008 1.046e+011 1.000e+004 8.407e-001 5.998e-003 
8.528e-003 3.648e+008 1.047e+011 1.000e+004 8.434e-001 6.005e-003 
8.530e-003 3.649e+008 1.046e+011 1.000e+004 8.431e-001 6.006e-003 
8.534e-003 3.649e+008 1.045e+011 1.000e+004 8.417e-001 6.010e-003 
8.543e-003 3.651e+008 1.045e+011 1.000e+004 8.426e-001 6.018e-003 
8.555e-003 3.652e+008 1.045e+011 1.000e+004 8.430e-001 6.029e-003 
8.562e-003 3.654e+008 1.044e+011 1.000e+004 8.444e-001 6.035e-003 
8.572e-003 3.655e+008 1.044e+011 1.000e+004 8.425e-001 6.044e-003 
8.583e-003 3.657e+008 1.044e+011 1.000e+004 8.438e-001 6.054e-003 
8.592e-003 3.658e+008 1.045e+011 1.000e+004 8.435e-001 6.062e-003 
8.601e-003 3.660e+008 1.046e+011 1.000e+004 8.412e-001 6.070e-003 
8.611e-003 3.661e+008 1.045e+011 1.000e+004 8.428e-001 6.079e-003 
8.621e-003 3.663e+008 1.045e+011 1.000e+004 8.443e-001 6.088e-003 
8.630e-003 3.664e+008 1.044e+011 1.000e+004 8.428e-001 6.095e-003 
8.640e-003 3.666e+008 1.045e+011 1.000e+004 8.434e-001 6.105e-003 
8.649e-003 3.667e+008 1.046e+011 1.000e+004 8.432e-001 6.113e-003 
8.660e-003 3.669e+008 1.044e+011 1.000e+004 8.443e-001 6.122e-003 
8.669e-003 3.671e+008 1.044e+011 1.000e+004 8.449e-001 6.131e-003 
8.679e-003 3.672e+008 1.044e+011 1.000e+004 8.452e-001 6.139e-003 
8.690e-003 3.674e+008 1.046e+011 1.000e+004 8.466e-001 6.149e-003 
8.699e-003 3.675e+008 1.046e+011 1.000e+004 8.446e-001 6.157e-003 
8.706e-003 3.676e+008 1.044e+011 1.000e+004 8.439e-001 6.163e-003 
8.715e-003 3.678e+008 1.046e+011 1.000e+004 8.440e-001 6.172e-003 
8.726e-003 3.679e+008 1.045e+011 1.000e+004 8.454e-001 6.182e-003 
8.739e-003 3.681e+008 1.044e+011 1.000e+004 8.459e-001 6.193e-003 
8.751e-003 3.683e+008 1.045e+011 1.000e+004 8.449e-001 6.203e-003 
8.762e-003 3.685e+008 1.044e+011 1.000e+004 8.454e-001 6.213e-003 
8.773e-003 3.687e+008 1.045e+011 1.000e+004 8.461e-001 6.223e-003 
8.782e-003 3.688e+008 1.045e+011 1.000e+004 8.451e-001 6.231e-003 
8.794e-003 3.690e+008 1.045e+011 1.000e+004 8.441e-001 6.242e-003 
8.800e-003 3.691e+008 1.044e+011 1.000e+004 8.472e-001 6.247e-003 
8.810e-003 3.692e+008 1.045e+011 1.000e+004 8.455e-001 6.256e-003 
8.819e-003 3.694e+008 1.044e+011 1.000e+004 8.445e-001 6.264e-003 
8.829e-003 3.695e+008 1.044e+011 1.000e+004 8.473e-001 6.273e-003 
8.840e-003 3.697e+008 1.045e+011 1.000e+004 8.465e-001 6.283e-003 
8.852e-003 3.699e+008 1.046e+011 1.000e+004 8.454e-001 6.294e-003 
8.861e-003 3.700e+008 1.044e+011 1.000e+004 8.466e-001 6.302e-003 
8.872e-003 3.702e+008 1.046e+011 1.000e+004 8.466e-001 6.311e-003 
8.882e-003 3.703e+008 1.045e+011 1.000e+004 8.471e-001 6.321e-003 
8.892e-003 3.705e+008 1.045e+011 1.000e+004 8.470e-001 6.330e-003 
8.901e-003 3.706e+008 1.046e+011 1.000e+004 8.474e-001 6.337e-003 
8.905e-003 3.707e+008 1.045e+011 1.000e+004 8.491e-001 6.341e-003 
8.917e-003 3.709e+008 1.045e+011 1.000e+004 8.504e-001 6.352e-003 
8.925e-003 3.710e+008 1.045e+011 1.000e+004 8.478e-001 6.359e-003 
8.935e-003 3.711e+008 1.047e+011 1.000e+004 8.447e-001 6.368e-003 
8.946e-003 3.713e+008 1.045e+011 1.000e+004 8.478e-001 6.378e-003 
8.954e-003 3.714e+008 1.046e+011 1.000e+004 8.482e-001 6.385e-003 
8.965e-003 3.716e+008 1.045e+011 1.000e+004 8.469e-001 6.395e-003 
8.973e-003 3.717e+008 1.047e+011 1.000e+004 8.479e-001 6.402e-003 
8.975e-003 3.717e+008 1.048e+011 1.000e+004 8.471e-001 6.404e-003 
8.977e-003 3.718e+008 1.046e+011 1.000e+004 8.482e-001 6.406e-003 
8.979e-003 3.718e+008 1.045e+011 1.000e+004 8.499e-001 6.408e-003 
8.984e-003 3.719e+008 1.046e+011 1.000e+004 8.490e-001 6.412e-003 
8.990e-003 3.720e+008 1.046e+011 1.000e+004 8.498e-001 6.417e-003 
8.999e-003 3.721e+008 1.044e+011 1.000e+004 8.484e-001 6.425e-003 
9.010e-003 3.723e+008 1.045e+011 1.000e+004 8.503e-001 6.435e-003 
9.021e-003 3.724e+008 1.045e+011 1.000e+004 8.486e-001 6.445e-003 
9.031e-003 3.726e+008 1.044e+011 1.000e+004 8.486e-001 6.454e-003 
9.043e-003 3.728e+008 1.046e+011 1.000e+004 8.486e-001 6.464e-003 
9.052e-003 3.729e+008 1.043e+011 1.000e+004 8.497e-001 6.473e-003 
9.060e-003 3.730e+008 1.044e+011 1.000e+004 8.491e-001 6.480e-003 
9.071e-003 3.732e+008 1.045e+011 1.000e+004 8.507e-001 6.489e-003 
9.081e-003 3.733e+008 1.045e+011 1.000e+004 8.514e-001 6.499e-003 
9.093e-003 3.735e+008 1.045e+011 1.000e+004 8.490e-001 6.510e-003 
9.097e-003 3.736e+008 1.047e+011 1.000e+004 8.488e-001 6.513e-003 
9.102e-003 3.736e+008 1.044e+011 1.000e+004 8.516e-001 6.518e-003 
9.114e-003 3.738e+008 1.045e+011 1.000e+004 8.504e-001 6.528e-003 
9.125e-003 3.740e+008 1.045e+011 1.000e+004 8.487e-001 6.538e-003 
9.134e-003 3.741e+008 1.045e+011 1.000e+004 8.486e-001 6.546e-003 
9.136e-003 3.741e+008 1.045e+011 1.000e+004 8.519e-001 6.548e-003 
9.139e-003 3.742e+008 1.044e+011 1.000e+004 8.501e-001 6.551e-003 
9.149e-003 3.743e+008 1.044e+011 1.000e+004 8.509e-001 6.560e-003 
9.160e-003 3.745e+008 1.044e+011 1.000e+004 8.515e-001 6.570e-003 
9.171e-003 3.747e+008 1.045e+011 1.000e+004 8.513e-001 6.580e-003 
9.183e-003 3.748e+008 1.044e+011 1.000e+004 8.534e-001 6.590e-003 
9.190e-003 3.749e+008 1.046e+011 1.000e+004 8.504e-001 6.597e-003 
9.193e-003 3.750e+008 1.047e+011 1.000e+004 8.512e-001 6.600e-003 
9.198e-003 3.750e+008 1.046e+011 1.000e+004 8.508e-001 6.604e-003 
9.204e-003 3.751e+008 1.044e+011 1.000e+004 8.518e-001 6.610e-003 
9.215e-003 3.753e+008 1.044e+011 1.000e+004 8.499e-001 6.619e-003 
9.226e-003 3.755e+008 1.045e+011 1.000e+004 8.507e-001 6.629e-003 
9.238e-003 3.756e+008 1.045e+011 1.000e+004 8.515e-001 6.639e-003 
9.248e-003 3.758e+008 1.045e+011 1.000e+004 8.515e-001 6.649e-003 
9.258e-003 3.759e+008 1.045e+011 1.000e+004 8.530e-001 6.658e-003 
9.268e-003 3.761e+008 1.045e+011 1.000e+004 8.509e-001 6.667e-003 
9.277e-003 3.762e+008 1.047e+011 1.000e+004 8.490e-001 6.675e-003 
9.287e-003 3.763e+008 1.044e+011 1.000e+004 8.530e-001 6.684e-003 
9.296e-003 3.765e+008 1.044e+011 1.000e+004 8.510e-001 6.692e-003 
9.308e-003 3.767e+008 1.045e+011 1.000e+004 8.534e-001 6.703e-003 
9.319e-003 3.768e+008 1.044e+011 1.000e+004 8.525e-001 6.713e-003 
9.330e-003 3.770e+008 1.044e+011 1.000e+004 8.536e-001 6.723e-003 
9.340e-003 3.771e+008 1.045e+011 1.000e+004 8.511e-001 6.732e-003 
9.349e-003 3.772e+008 1.047e+011 1.000e+004 8.503e-001 6.740e-003 
9.358e-003 3.774e+008 1.046e+011 1.000e+004 8.527e-001 6.748e-003 
9.366e-003 3.775e+008 1.045e+011 1.000e+004 8.522e-001 6.756e-003 
9.376e-003 3.776e+008 1.044e+011 1.000e+004 8.548e-001 6.764e-003 
9.386e-003 3.778e+008 1.044e+011 1.000e+004 8.531e-001 6.773e-003 
9.395e-003 3.779e+008 1.045e+011 1.000e+004 8.529e-001 6.782e-003 
9.405e-003 3.780e+008 1.044e+011 1.000e+004 8.538e-001 6.791e-003 
9.408e-003 3.781e+008 1.046e+011 1.000e+004 8.528e-001 6.793e-003 
9.410e-003 3.781e+008 1.048e+011 1.000e+004 8.505e-001 6.795e-003 
9.412e-003 3.781e+008 1.046e+011 1.000e+004 8.512e-001 6.797e-003 
9.419e-003 3.782e+008 1.045e+011 1.000e+004 8.528e-001 6.803e-003 
9.428e-003 3.784e+008 1.044e+011 1.000e+004 8.552e-001 6.811e-003 
9.438e-003 3.785e+008 1.044e+011 1.000e+004 8.542e-001 6.820e-003 
9.447e-003 3.786e+008 1.045e+011 1.000e+004 8.541e-001 6.829e-003 
9.457e-003 3.788e+008 1.045e+011 1.000e+004 8.519e-001 6.837e-003 
9.468e-003 3.789e+008 1.045e+011 1.000e+004 8.533e-001 6.847e-003 
9.477e-003 3.791e+008 1.044e+011 1.000e+004 8.543e-001 6.855e-003 
9.487e-003 3.792e+008 1.043e+011 1.000e+004 8.569e-001 6.864e-003 
9.498e-003 3.794e+008 1.045e+011 1.000e+004 8.557e-001 6.874e-003 
9.508e-003 3.795e+008 1.045e+011 1.000e+004 8.546e-001 6.883e-003 
9.519e-003 3.796e+008 1.046e+011 1.000e+004 8.548e-001 6.893e-003 
9.528e-003 3.798e+008 1.044e+011 1.000e+004 8.558e-001 6.901e-003 
9.540e-003 3.799e+008 1.044e+011 1.000e+004 8.547e-001 6.912e-003 
9.551e-003 3.801e+008 1.045e+011 1.000e+004 8.552e-001 6.922e-003 
9.561e-003 3.802e+008 1.044e+011 1.000e+004 8.558e-001 6.931e-003 
9.570e-003 3.804e+008 1.043e+011 1.000e+004 8.581e-001 6.939e-003 
9.579e-003 3.805e+008 1.044e+011 1.000e+004 8.550e-001 6.948e-003 
9.590e-003 3.806e+008 1.044e+011 1.000e+004 8.574e-001 6.957e-003 
9.599e-003 3.808e+008 1.046e+011 1.000e+004 8.531e-001 6.966e-003 
9.603e-003 3.808e+008 1.045e+011 1.000e+004 8.542e-001 6.969e-003 
9.612e-003 3.810e+008 1.046e+011 1.000e+004 8.539e-001 6.977e-003 
9.614e-003 3.810e+008 1.046e+011 1.000e+004 8.570e-001 6.979e-003 
9.625e-003 3.811e+008 1.044e+011 1.000e+004 8.561e-001 6.989e-003 
9.636e-003 3.813e+008 1.044e+011 1.000e+004 8.565e-001 6.999e-003 
9.647e-003 3.814e+008 1.044e+011 1.000e+004 8.563e-001 7.008e-003 
9.658e-003 3.816e+008 1.045e+011 1.000e+004 8.557e-001 7.019e-003 
9.669e-003 3.817e+008 1.044e+011 1.000e+004 8.570e-001 7.029e-003 
9.680e-003 3.819e+008 1.044e+011 1.000e+004 8.543e-001 7.038e-003 
9.689e-003 3.820e+008 1.043e+011 1.000e+004 8.582e-001 7.047e-003 
9.699e-003 3.822e+008 1.044e+011 1.000e+004 8.542e-001 7.056e-003 
9.706e-003 3.823e+008 1.045e+011 1.000e+004 8.561e-001 7.063e-003 
9.714e-003 3.824e+008 1.043e+011 1.000e+004 8.574e-001 7.070e-003 
9.725e-003 3.825e+008 1.044e+011 1.000e+004 8.568e-001 7.080e-003 
9.736e-003 3.827e+008 1.046e+011 1.000e+004 8.569e-001 7.089e-003 
9.745e-003 3.828e+008 1.044e+011 1.000e+004 8.567e-001 7.097e-003 
9.754e-003 3.829e+008 1.044e+011 1.000e+004 8.582e-001 7.106e-003 
9.763e-003 3.830e+008 1.044e+011 1.000e+004 8.585e-001 7.114e-003 
9.772e-003 3.832e+008 1.044e+011 1.000e+004 8.555e-001 7.122e-003 
9.782e-003 3.833e+008 1.044e+011 1.000e+004 8.603e-001 7.131e-003 
9.791e-003 3.834e+008 1.044e+011 1.000e+004 8.571e-001 7.139e-003 
9.799e-003 3.835e+008 1.044e+011 1.000e+004 8.581e-001 7.146e-003 
9.809e-003 3.837e+008 1.046e+011 1.000e+004 8.561e-001 7.156e-003 
9.818e-003 3.838e+008 1.043e+011 1.000e+004 8.585e-001 7.164e-003 
9.828e-003 3.839e+008 1.044e+011 1.000e+004 8.609e-001 7.173e-003 
9.838e-003 3.841e+008 1.045e+011 1.000e+004 8.577e-001 7.182e-003 
9.850e-003 3.842e+008 1.043e+011 1.000e+004 8.588e-001 7.192e-003 
9.861e-003 3.844e+008 1.045e+011 1.000e+004 8.609e-001 7.203e-003 
9.873e-003 3.845e+008 1.045e+011 1.000e+004 8.593e-001 7.213e-003 
9.883e-003 3.847e+008 1.044e+011 1.000e+004 8.583e-001 7.222e-003 
9.892e-003 3.848e+008 1.044e+011 1.000e+004 8.602e-001 7.231e-003 
9.901e-003 3.849e+008 1.044e+011 1.000e+004 8.580e-001 7.239e-003 
9.911e-003 3.850e+008 1.044e+011 1.000e+004 8.594e-001 7.248e-003 
9.921e-003 3.852e+008 1.045e+011 1.000e+004 8.606e-001 7.257e-003 
9.928e-003 3.853e+008 1.045e+011 1.000e+004 8.604e-001 7.263e-003 
9.933e-003 3.853e+008 1.046e+011 1.000e+004 8.595e-001 7.268e-003 
9.942e-003 3.854e+008 1.044e+011 1.000e+004 8.577e-001 7.276e-003 
9.951e-003 3.856e+008 1.044e+011 1.000e+004 8.615e-001 7.284e-003 
9.962e-003 3.857e+008 1.044e+011 1.000e+004 8.613e-001 7.294e-003 
9.974e-003 3.859e+008 1.044e+011 1.000e+004 8.614e-001 7.305e-003 
9.984e-003 3.860e+008 1.047e+011 1.000e+004 8.583e-001 7.314e-003 
9.994e-003 3.861e+008 1.047e+011 1.000e+004 8.590e-001 7.323e-003 
9.998e-003 3.862e+008 1.049e+011 1.000e+004 8.593e-001 7.327e-003 
1.001e-002 3.863e+008 1.064e+011 1.000e+004 8.666e-001 7.334e-003 
1.001e-002 3.863e+008 1.082e+011 1.000e+004 8.745e-001 7.341e-003 
1.002e-002 3.864e+008 1.092e+011 1.000e+004 8.761e-001 7.346e-003 
1.002e-002 3.864e+008 1.099e+011 1.000e+004 8.800e-001 7.350e-003 
1.003e-002 3.864e+008 1.077e+011 1.000e+004 8.731e-001 7.360e-003 
1.004e-002 3.865e+008 1.069e+011 1.000e+004 8.702e-001 7.369e-003 
1.005e-002 3.866e+008 1.064e+011 1.000e+004 8.699e-001 7.379e-003 
1.006e-002 3.867e+008 1.063e+011 1.000e+004 8.676e-001 7.388e-003 
1.007e-002 3.868e+008 1.062e+011 1.000e+004 8.656e-001 7.397e-003 
1.008e-002 3.869e+008 1.062e+011 1.000e+004 8.634e-001 7.406e-003 
1.009e-002 3.869e+008 1.060e+011 1.000e+004 8.652e-001 7.410e-003 
1.010e-002 3.871e+008 1.060e+011 1.000e+004 8.673e-001 7.420e-003 
1.011e-002 3.871e+008 1.059e+011 1.000e+004 8.635e-001 7.428e-003 
1.012e-002 3.873e+008 1.057e+011 1.000e+004 8.658e-001 7.438e-003 
1.012e-002 3.873e+008 1.057e+011 1.000e+004 8.645e-001 7.445e-003 
1.013e-002 3.875e+008 1.057e+011 1.000e+004 8.670e-001 7.455e-003 
1.014e-002 3.876e+008 1.057e+011 1.000e+004 8.651e-001 7.464e-003 
1.015e-002 3.877e+008 1.055e+011 1.000e+004 8.650e-001 7.472e-003 
1.016e-002 3.878e+008 1.053e+011 1.000e+004 8.665e-001 7.483e-003 
1.018e-002 3.879e+008 1.052e+011 1.000e+004 8.648e-001 7.493e-003 
1.018e-002 3.880e+008 1.051e+011 1.000e+004 8.627e-001 7.501e-003 
1.019e-002 3.881e+008 1.051e+011 1.000e+004 8.617e-001 7.510e-003 
1.020e-002 3.883e+008 1.049e+011 1.000e+004 8.638e-001 7.519e-003 
1.021e-002 3.884e+008 1.050e+011 1.000e+004 8.643e-001 7.528e-003 
1.023e-002 3.886e+008 1.050e+011 1.000e+004 8.610e-001 7.540e-003 
1.024e-002 3.887e+008 1.049e+011 1.000e+004 8.653e-001 7.550e-003 
1.025e-002 3.888e+008 1.047e+011 1.000e+004 8.644e-001 7.561e-003 
1.026e-002 3.890e+008 1.048e+011 1.000e+004 8.637e-001 7.570e-003 
1.027e-002 3.891e+008 1.047e+011 1.000e+004 8.630e-001 7.577e-003 
1.028e-002 3.892e+008 1.047e+011 1.000e+004 8.633e-001 7.585e-003 
1.029e-002 3.893e+008 1.047e+011 1.000e+004 8.615e-001 7.593e-003 
1.030e-002 3.894e+008 1.047e+011 1.000e+004 8.627e-001 7.603e-003 
1.030e-002 3.895e+008 1.048e+011 1.000e+004 8.657e-001 7.606e-003 
1.031e-002 3.896e+008 1.047e+011 1.000e+004 8.617e-001 7.616e-003 
1.032e-002 3.897e+008 1.047e+011 1.000e+004 8.624e-001 7.624e-003 
1.033e-002 3.898e+008 1.047e+011 1.000e+004 8.634e-001 7.632e-003 
1.034e-002 3.900e+008 1.047e+011 1.000e+004 8.633e-001 7.642e-003 
1.035e-002 3.900e+008 1.049e+011 1.000e+004 8.617e-001 7.648e-003 
1.035e-002 3.901e+008 1.048e+011 1.000e+004 8.618e-001 7.650e-003 
1.035e-002 3.901e+008 1.047e+011 1.000e+004 8.633e-001 7.655e-003 
1.036e-002 3.903e+008 1.045e+011 1.000e+004 8.656e-001 7.665e-003 
1.038e-002 3.904e+008 1.045e+011 1.000e+004 8.636e-001 7.676e-003 
1.039e-002 3.905e+008 1.047e+011 1.000e+004 8.630e-001 7.684e-003 
1.040e-002 3.907e+008 1.045e+011 1.000e+004 8.636e-001 7.693e-003 
1.040e-002 3.907e+008 1.047e+011 1.000e+004 8.633e-001 7.699e-003 
1.041e-002 3.908e+008 1.046e+011 1.000e+004 8.629e-001 7.704e-003 
1.042e-002 3.909e+008 1.046e+011 1.000e+004 8.635e-001 7.714e-003 
1.043e-002 3.910e+008 1.047e+011 1.000e+004 8.618e-001 7.721e-003 
1.043e-002 3.911e+008 1.046e+011 1.000e+004 8.647e-001 7.728e-003 
1.044e-002 3.912e+008 1.045e+011 1.000e+004 8.648e-001 7.736e-003 
1.045e-002 3.914e+008 1.045e+011 1.000e+004 8.647e-001 7.745e-003 
1.046e-002 3.915e+008 1.047e+011 1.000e+004 8.635e-001 7.751e-003 
1.047e-002 3.915e+008 1.047e+011 1.000e+004 8.630e-001 7.758e-003 
1.047e-002 3.917e+008 1.045e+011 1.000e+004 8.628e-001 7.766e-003 
1.049e-002 3.918e+008 1.044e+011 1.000e+004 8.655e-001 7.776e-003 
1.050e-002 3.919e+008 1.044e+011 1.000e+004 8.665e-001 7.785e-003 
1.051e-002 3.921e+008 1.046e+011 1.000e+004 8.654e-001 7.795e-003 
1.052e-002 3.922e+008 1.046e+011 1.000e+004 8.623e-001 7.805e-003 
1.053e-002 3.923e+008 1.044e+011 1.000e+004 8.655e-001 7.813e-003 
1.054e-002 3.924e+008 1.045e+011 1.000e+004 8.638e-001 7.823e-003 
1.055e-002 3.925e+008 1.047e+011 1.000e+004 8.625e-001 7.831e-003 
1.056e-002 3.927e+008 1.045e+011 1.000e+004 8.645e-001 7.841e-003 
1.056e-002 3.928e+008 1.046e+011 1.000e+004 8.674e-001 7.848e-003 
1.058e-002 3.929e+008 1.046e+011 1.000e+004 8.655e-001 7.858e-003 
1.059e-002 3.930e+008 1.045e+011 1.000e+004 8.653e-001 7.867e-003 
1.060e-002 3.932e+008 1.045e+011 1.000e+004 8.638e-001 7.878e-003 
1.061e-002 3.933e+008 1.046e+011 1.000e+004 8.651e-001 7.888e-003 
1.062e-002 3.934e+008 1.046e+011 1.000e+004 8.646e-001 7.897e-003 
1.063e-002 3.936e+008 1.046e+011 1.000e+004 8.648e-001 7.906e-003 
1.063e-002 3.936e+008 1.045e+011 1.000e+004 8.646e-001 7.910e-003 
1.064e-002 3.937e+008 1.044e+011 1.000e+004 8.655e-001 7.919e-003 
1.065e-002 3.939e+008 1.046e+011 1.000e+004 8.655e-001 7.928e-003 
1.066e-002 3.940e+008 1.046e+011 1.000e+004 8.657e-001 7.937e-003 
1.067e-002 3.941e+008 1.045e+011 1.000e+004 8.661e-001 7.946e-003 
1.068e-002 3.942e+008 1.045e+011 1.000e+004 8.651e-001 7.956e-003 
1.069e-002 3.944e+008 1.045e+011 1.000e+004 8.671e-001 7.966e-003 
1.071e-002 3.945e+008 1.046e+011 1.000e+004 8.679e-001 7.978e-003 
1.072e-002 3.947e+008 1.044e+011 1.000e+004 8.666e-001 7.988e-003 
1.073e-002 3.948e+008 1.044e+011 1.000e+004 8.665e-001 7.998e-003 
1.074e-002 3.949e+008 1.044e+011 1.000e+004 8.667e-001 8.008e-003 
1.075e-002 3.951e+008 1.044e+011 1.000e+004 8.672e-001 8.019e-003 
1.076e-002 3.952e+008 1.045e+011 1.000e+004 8.696e-001 8.028e-003 
1.077e-002 3.953e+008 1.043e+011 1.000e+004 8.691e-001 8.038e-003 
1.078e-002 3.955e+008 1.045e+011 1.000e+004 8.666e-001 8.048e-003 
1.079e-002 3.956e+008 1.046e+011 1.000e+004 8.654e-001 8.056e-003 
1.080e-002 3.957e+008 1.061e+011 1.000e+004 8.726e-001 8.063e-003 
1.080e-002 3.957e+008 1.070e+011 1.000e+004 8.700e-001 8.066e-003 
1.080e-002 3.957e+008 1.073e+011 1.000e+004 8.730e-001 8.067e-003 
1.081e-002 3.957e+008 1.078e+011 1.000e+004 8.765e-001 8.069e-003 
1.081e-002 3.957e+008 1.081e+011 1.000e+004 8.789e-001 8.070e-003 
1.081e-002 3.957e+008 1.085e+011 1.000e+004 8.795e-001 8.071e-003 
1.081e-002 3.957e+008 1.089e+011 1.000e+004 8.796e-001 8.073e-003 
1.081e-002 3.957e+008 1.094e+011 1.000e+004 8.815e-001 8.074e-003 
1.081e-002 3.957e+008 1.097e+011 1.000e+004 8.841e-001 8.076e-003 
1.081e-002 3.958e+008 1.102e+011 1.000e+004 8.841e-001 8.077e-003 
1.082e-002 3.958e+008 1.106e+011 1.000e+004 8.907e-001 8.078e-003 
1.082e-002 3.958e+008 1.112e+011 1.000e+004 8.930e-001 8.080e-003 
1.082e-002 3.958e+008 1.118e+011 1.000e+004 8.944e-001 8.081e-003 
1.082e-002 3.958e+008 1.121e+011 1.000e+004 8.883e-001 8.083e-003 
1.082e-002 3.958e+008 1.122e+011 1.000e+004 8.950e-001 8.084e-003 
1.082e-002 3.958e+008 1.094e+011 1.000e+004 8.856e-001 8.086e-003 
1.082e-002 3.958e+008 1.092e+011 1.000e+004 8.864e-001 8.087e-003 
1.083e-002 3.958e+008 1.090e+011 1.000e+004 8.825e-001 8.088e-003 
1.083e-002 3.958e+008 1.089e+011 1.000e+004 8.840e-001 8.090e-003 
1.083e-002 3.958e+008 1.088e+011 1.000e+004 8.831e-001 8.091e-003 
1.083e-002 3.958e+008 1.087e+011 1.000e+004 8.845e-001 8.093e-003 
1.083e-002 3.958e+008 1.086e+011 1.000e+004 8.778e-001 8.094e-003 
1.083e-002 3.958e+008 1.086e+011 1.000e+004 8.821e-001 8.095e-003 
1.083e-002 3.959e+008 1.087e+011 1.000e+004 8.813e-001 8.097e-003 
1.084e-002 3.959e+008 1.084e+011 1.000e+004 8.814e-001 8.098e-003 
1.084e-002 3.959e+008 1.085e+011 1.000e+004 8.732e-001 8.100e-003 
1.084e-002 3.959e+008 1.085e+011 1.000e+004 8.786e-001 8.101e-003 
1.084e-002 3.959e+008 1.084e+011 1.000e+004 8.802e-001 8.102e-003 
1.084e-002 3.959e+008 1.084e+011 1.000e+004 8.810e-001 8.104e-003 
1.084e-002 3.959e+008 1.084e+011 1.000e+004 8.774e-001 8.105e-003 
1.084e-002 3.959e+008 1.083e+011 1.000e+004 8.760e-001 8.106e-003 
1.085e-002 3.959e+008 1.084e+011 1.000e+004 8.769e-001 8.108e-003 
1.085e-002 3.960e+008 1.083e+011 1.000e+004 8.799e-001 8.109e-003 
1.085e-002 3.960e+008 1.081e+011 1.000e+004 8.779e-001 8.111e-003 
1.085e-002 3.960e+008 1.082e+011 1.000e+004 8.756e-001 8.112e-003 
1.085e-002 3.960e+008 1.082e+011 1.000e+004 8.780e-001 8.113e-003 
1.085e-002 3.960e+008 1.082e+011 1.000e+004 8.765e-001 8.115e-003 
1.086e-002 3.960e+008 1.082e+011 1.000e+004 8.731e-001 8.116e-003 
1.086e-002 3.960e+008 1.081e+011 1.000e+004 8.756e-001 8.118e-003 
1.086e-002 3.961e+008 1.080e+011 1.000e+004 8.780e-001 8.119e-003 
1.086e-002 3.961e+008 1.080e+011 1.000e+004 8.738e-001 8.120e-003 
1.086e-002 3.961e+008 1.080e+011 1.000e+004 8.755e-001 8.122e-003 
1.086e-002 3.961e+008 1.080e+011 1.000e+004 8.754e-001 8.123e-003 
1.086e-002 3.961e+008 1.080e+011 1.000e+004 8.778e-001 8.125e-003 
1.087e-002 3.961e+008 1.080e+011 1.000e+004 8.752e-001 8.126e-003 
1.087e-002 3.961e+008 1.078e+011 1.000e+004 8.755e-001 8.127e-003 
1.087e-002 3.961e+008 1.080e+011 1.000e+004 8.732e-001 8.129e-003 
1.087e-002 3.962e+008 1.079e+011 1.000e+004 8.762e-001 8.130e-003 
1.087e-002 3.962e+008 1.078e+011 1.000e+004 8.709e-001 8.132e-003 
1.087e-002 3.962e+008 1.077e+011 1.000e+004 8.736e-001 8.133e-003 
1.087e-002 3.962e+008 1.078e+011 1.000e+004 8.760e-001 8.135e-003 
1.088e-002 3.962e+008 1.076e+011 1.000e+004 8.791e-001 8.136e-003 
1.088e-002 3.962e+008 1.075e+011 1.000e+004 8.734e-001 8.137e-003 
1.088e-002 3.962e+008 1.076e+011 1.000e+004 8.746e-001 8.139e-003 
1.088e-002 3.963e+008 1.075e+011 1.000e+004 8.745e-001 8.140e-003 
1.088e-002 3.963e+008 1.072e+011 1.000e+004 8.778e-001 8.142e-003 
1.088e-002 3.963e+008 1.072e+011 1.000e+004 8.752e-001 8.143e-003 
1.089e-002 3.963e+008 1.073e+011 1.000e+004 8.752e-001 8.144e-003 
1.089e-002 3.963e+008 1.073e+011 1.000e+004 8.729e-001 8.146e-003 
1.089e-002 3.963e+008 1.072e+011 1.000e+004 8.770e-001 8.147e-003 
1.089e-002 3.963e+008 1.073e+011 1.000e+004 8.750e-001 8.149e-003 
1.089e-002 3.964e+008 1.072e+011 1.000e+004 8.752e-001 8.150e-003 
1.089e-002 3.964e+008 1.072e+011 1.000e+004 8.746e-001 8.151e-003 
1.089e-002 3.964e+008 1.071e+011 1.000e+004 8.753e-001 8.153e-003 
1.090e-002 3.964e+008 1.071e+011 1.000e+004 8.733e-001 8.154e-003 
1.090e-002 3.964e+008 1.071e+011 1.000e+004 8.731e-001 8.156e-003 
1.090e-002 3.964e+008 1.071e+011 1.000e+004 8.736e-001 8.157e-003 
1.090e-002 3.964e+008 1.072e+011 1.000e+004 8.758e-001 8.159e-003 
1.090e-002 3.965e+008 1.073e+011 1.000e+004 8.719e-001 8.160e-003 
1.090e-002 3.965e+008 1.073e+011 1.000e+004 8.746e-001 8.162e-003 
1.091e-002 3.965e+008 1.074e+011 1.000e+004 8.741e-001 8.163e-003 
1.091e-002 3.965e+008 1.074e+011 1.000e+004 8.757e-001 8.164e-003 
1.091e-002 3.965e+008 1.074e+011 1.000e+004 8.734e-001 8.166e-003 
1.091e-002 3.965e+008 1.075e+011 1.000e+004 8.716e-001 8.167e-003 
1.091e-002 3.965e+008 1.075e+011 1.000e+004 8.757e-001 8.169e-003 
1.091e-002 3.966e+008 1.076e+011 1.000e+004 8.774e-001 8.170e-003 
1.091e-002 3.966e+008 1.076e+011 1.000e+004 8.727e-001 8.172e-003 
1.092e-002 3.966e+008 1.077e+011 1.000e+004 8.718e-001 8.173e-003 
1.092e-002 3.966e+008 1.078e+011 1.000e+004 8.737e-001 8.174e-003 
1.092e-002 3.966e+008 1.077e+011 1.000e+004 8.755e-001 8.176e-003 
1.092e-002 3.966e+008 1.079e+011 1.000e+004 8.713e-001 8.177e-003 
1.092e-002 3.966e+008 1.078e+011 1.000e+004 8.746e-001 8.179e-003 
1.092e-002 3.967e+008 1.079e+011 1.000e+004 8.778e-001 8.180e-003 
1.092e-002 3.967e+008 1.080e+011 1.000e+004 8.756e-001 8.181e-003 
1.093e-002 3.967e+008 1.082e+011 1.000e+004 8.742e-001 8.183e-003 
1.093e-002 3.967e+008 1.081e+011 1.000e+004 8.761e-001 8.184e-003 
1.093e-002 3.967e+008 1.082e+011 1.000e+004 8.801e-001 8.185e-003 
1.093e-002 3.967e+008 1.082e+011 1.000e+004 8.723e-001 8.187e-003 
1.093e-002 3.968e+008 1.083e+011 1.000e+004 8.774e-001 8.188e-003 
1.093e-002 3.968e+008 1.085e+011 1.000e+004 8.764e-001 8.190e-003 
1.094e-002 3.968e+008 1.085e+011 1.000e+004 8.803e-001 8.191e-003 
1.094e-002 3.968e+008 1.086e+011 1.000e+004 8.709e-001 8.192e-003 
1.094e-002 3.968e+008 1.088e+011 1.000e+004 8.783e-001 8.194e-003 
1.094e-002 3.968e+008 1.087e+011 1.000e+004 8.774e-001 8.195e-003 
1.094e-002 3.968e+008 1.087e+011 1.000e+004 8.793e-001 8.196e-003 
1.094e-002 3.969e+008 1.089e+011 1.000e+004 8.726e-001 8.198e-003 
1.094e-002 3.969e+008 1.089e+011 1.000e+004 8.807e-001 8.199e-003 
1.095e-002 3.969e+008 1.090e+011 1.000e+004 8.791e-001 8.201e-003 
1.095e-002 3.969e+008 1.090e+011 1.000e+004 8.816e-001 8.202e-003 
1.095e-002 3.969e+008 1.091e+011 1.000e+004 8.708e-001 8.203e-003 
1.095e-002 3.969e+008 1.094e+011 1.000e+004 8.817e-001 8.205e-003 
1.095e-002 3.969e+008 1.094e+011 1.000e+004 8.777e-001 8.206e-003 
1.095e-002 3.970e+008 1.093e+011 1.000e+004 8.827e-001 8.207e-003 
1.095e-002 3.970e+008 1.092e+011 1.000e+004 8.712e-001 8.209e-003 
1.096e-002 3.970e+008 1.093e+011 1.000e+004 8.836e-001 8.210e-003 
1.096e-002 3.970e+008 1.092e+011 1.000e+004 8.836e-001 8.211e-003 
1.096e-002 3.970e+008 1.091e+011 1.000e+004 8.825e-001 8.213e-003 
1.096e-002 3.970e+008 1.092e+011 1.000e+004 8.709e-001 8.214e-003 
1.096e-002 3.971e+008 1.091e+011 1.000e+004 8.839e-001 8.216e-003 
1.096e-002 3.971e+008 1.089e+011 1.000e+004 8.849e-001 8.217e-003 
1.096e-002 3.971e+008 1.089e+011 1.000e+004 8.823e-001 8.218e-003 
1.097e-002 3.971e+008 1.089e+011 1.000e+004 8.698e-001 8.220e-003 
1.097e-002 3.971e+008 1.088e+011 1.000e+004 8.779e-001 8.221e-003 
1.097e-002 3.971e+008 1.088e+011 1.000e+004 8.833e-001 8.222e-003 
1.097e-002 3.971e+008 1.086e+011 1.000e+004 8.808e-001 8.224e-003 
1.097e-002 3.972e+008 1.087e+011 1.000e+004 8.676e-001 8.225e-003 
1.097e-002 3.972e+008 1.085e+011 1.000e+004 8.788e-001 8.226e-003 
1.098e-002 3.972e+008 1.086e+011 1.000e+004 8.824e-001 8.228e-003 
1.098e-002 3.972e+008 1.086e+011 1.000e+004 8.798e-001 8.229e-003 
1.098e-002 3.972e+008 1.085e+011 1.000e+004 8.741e-001 8.231e-003 
1.098e-002 3.972e+008 1.084e+011 1.000e+004 8.755e-001 8.232e-003 
1.098e-002 3.973e+008 1.084e+011 1.000e+004 8.804e-001 8.233e-003 
1.098e-002 3.973e+008 1.083e+011 1.000e+004 8.777e-001 8.235e-003 
1.098e-002 3.973e+008 1.084e+011 1.000e+004 8.745e-001 8.236e-003 
1.099e-002 3.973e+008 1.085e+011 1.000e+004 8.754e-001 8.237e-003 
1.099e-002 3.973e+008 1.084e+011 1.000e+004 8.795e-001 8.239e-003 
1.099e-002 3.973e+008 1.082e+011 1.000e+004 8.718e-001 8.240e-003 
1.099e-002 3.974e+008 1.081e+011 1.000e+004 8.785e-001 8.241e-003 
1.099e-002 3.974e+008 1.081e+011 1.000e+004 8.760e-001 8.243e-003 
1.099e-002 3.974e+008 1.080e+011 1.000e+004 8.820e-001 8.244e-003 
1.099e-002 3.974e+008 1.080e+011 1.000e+004 8.697e-001 8.246e-003 
1.100e-002 3.974e+008 1.080e+011 1.000e+004 8.768e-001 8.247e-003 
1.100e-002 3.974e+008 1.079e+011 1.000e+004 8.771e-001 8.248e-003 
1.100e-002 3.975e+008 1.079e+011 1.000e+004 8.747e-001 8.250e-003 
1.100e-002 3.975e+008 1.079e+011 1.000e+004 8.700e-001 8.251e-003 
1.100e-002 3.975e+008 1.079e+011 1.000e+004 8.781e-001 8.252e-003 
1.100e-002 3.975e+008 1.078e+011 1.000e+004 8.763e-001 8.254e-003 
1.100e-002 3.975e+008 1.076e+011 1.000e+004 8.755e-001 8.255e-003 
1.101e-002 3.975e+008 1.074e+011 1.000e+004 8.679e-001 8.256e-003 
1.101e-002 3.975e+008 1.074e+011 1.000e+004 8.769e-001 8.258e-003 
1.101e-002 3.976e+008 1.072e+011 1.000e+004 8.770e-001 8.259e-003 
1.101e-002 3.976e+008 1.070e+011 1.000e+004 8.741e-001 8.260e-003 
1.101e-002 3.976e+008 1.069e+011 1.000e+004 8.699e-001 8.262e-003 
1.101e-002 3.976e+008 1.069e+011 1.000e+004 8.750e-001 8.263e-003 
1.101e-002 3.976e+008 1.066e+011 1.000e+004 8.742e-001 8.265e-003 
1.102e-002 3.976e+008 1.065e+011 1.000e+004 8.751e-001 8.266e-003 
1.102e-002 3.977e+008 1.064e+011 1.000e+004 8.710e-001 8.267e-003 
1.102e-002 3.977e+008 1.061e+011 1.000e+004 8.743e-001 8.269e-003 
1.102e-002 3.977e+008 1.061e+011 1.000e+004 8.738e-001 8.270e-003 
1.102e-002 3.977e+008 1.060e+011 1.000e+004 8.730e-001 8.271e-003 
1.102e-002 3.977e+008 1.058e+011 1.000e+004 8.698e-001 8.273e-003 
1.103e-002 3.977e+008 1.055e+011 1.000e+004 8.713e-001 8.274e-003 
1.103e-002 3.978e+008 1.055e+011 1.000e+004 8.689e-001 8.276e-003 
1.103e-002 3.978e+008 1.054e+011 1.000e+004 8.710e-001 8.277e-003 
1.103e-002 3.978e+008 1.053e+011 1.000e+004 8.696e-001 8.278e-003 
1.103e-002 3.978e+008 1.051e+011 1.000e+004 8.711e-001 8.280e-003 
1.103e-002 3.978e+008 1.049e+011 1.000e+004 8.718e-001 8.281e-003 
1.104e-002 3.979e+008 1.050e+011 1.000e+004 8.708e-001 8.287e-003 
1.104e-002 3.979e+008 1.049e+011 1.000e+004 8.693e-001 8.288e-003 
1.104e-002 3.979e+008 1.051e+011 1.000e+004 8.692e-001 8.290e-003 
1.104e-002 3.980e+008 1.051e+011 1.000e+004 8.695e-001 8.291e-003 
1.105e-002 3.980e+008 1.052e+011 1.000e+004 8.697e-001 8.293e-003 
1.105e-002 3.980e+008 1.053e+011 1.000e+004 8.678e-001 8.294e-003 
1.105e-002 3.980e+008 1.055e+011 1.000e+004 8.689e-001 8.295e-003 
1.105e-002 3.980e+008 1.056e+011 1.000e+004 8.681e-001 8.297e-003 
1.105e-002 3.980e+008 1.057e+011 1.000e+004 8.682e-001 8.298e-003 
1.105e-002 3.981e+008 1.057e+011 1.000e+004 8.655e-001 8.300e-003 
1.105e-002 3.981e+008 1.058e+011 1.000e+004 8.680e-001 8.301e-003 
1.106e-002 3.981e+008 1.058e+011 1.000e+004 8.691e-001 8.302e-003 
1.106e-002 3.981e+008 1.061e+011 1.000e+004 8.671e-001 8.304e-003 
1.106e-002 3.981e+008 1.061e+011 1.000e+004 8.643e-001 8.305e-003 
1.106e-002 3.981e+008 1.061e+011 1.000e+004 8.701e-001 8.306e-003 
1.106e-002 3.982e+008 1.062e+011 1.000e+004 8.734e-001 8.308e-003 
1.106e-002 3.982e+008 1.064e+011 1.000e+004 8.722e-001 8.309e-003 
1.106e-002 3.982e+008 1.063e+011 1.000e+004 8.670e-001 8.310e-003 
1.107e-002 3.982e+008 1.066e+011 1.000e+004 8.739e-001 8.312e-003 
1.107e-002 3.982e+008 1.064e+011 1.000e+004 8.782e-001 8.313e-003 
1.107e-002 3.982e+008 1.065e+011 1.000e+004 8.728e-001 8.315e-003 
1.107e-002 3.983e+008 1.066e+011 1.000e+004 8.639e-001 8.316e-003 
1.107e-002 3.983e+008 1.068e+011 1.000e+004 8.746e-001 8.317e-003 
1.107e-002 3.983e+008 1.070e+011 1.000e+004 8.775e-001 8.319e-003 
1.107e-002 3.983e+008 1.071e+011 1.000e+004 8.685e-001 8.320e-003 
1.108e-002 3.983e+008 1.070e+011 1.000e+004 8.709e-001 8.321e-003 
1.108e-002 3.983e+008 1.069e+011 1.000e+004 8.743e-001 8.323e-003 
1.108e-002 3.984e+008 1.066e+011 1.000e+004 8.792e-001 8.324e-003 
1.108e-002 3.984e+008 1.066e+011 1.000e+004 8.725e-001 8.325e-003 
1.108e-002 3.984e+008 1.066e+011 1.000e+004 8.732e-001 8.327e-003 
1.108e-002 3.984e+008 1.066e+011 1.000e+004 8.750e-001 8.328e-003 
1.109e-002 3.984e+008 1.065e+011 1.000e+004 8.808e-001 8.330e-003 
1.109e-002 3.985e+008 1.064e+011 1.000e+004 8.733e-001 8.331e-003 
1.109e-002 3.985e+008 1.065e+011 1.000e+004 8.759e-001 8.332e-003 
1.109e-002 3.985e+008 1.064e+011 1.000e+004 8.758e-001 8.334e-003 
1.109e-002 3.985e+008 1.064e+011 1.000e+004 8.781e-001 8.335e-003 
1.109e-002 3.985e+008 1.064e+011 1.000e+004 8.736e-001 8.337e-003 
1.109e-002 3.985e+008 1.063e+011 1.000e+004 8.729e-001 8.338e-003 
1.110e-002 3.986e+008 1.063e+011 1.000e+004 8.740e-001 8.339e-003 
1.110e-002 3.986e+008 1.062e+011 1.000e+004 8.714e-001 8.341e-003 
1.110e-002 3.986e+008 1.062e+011 1.000e+004 8.742e-001 8.342e-003 
1.110e-002 3.986e+008 1.062e+011 1.000e+004 8.743e-001 8.344e-003 
1.110e-002 3.986e+008 1.061e+011 1.000e+004 8.748e-001 8.345e-003 
1.110e-002 3.986e+008 1.062e+011 1.000e+004 8.716e-001 8.346e-003 
1.111e-002 3.987e+008 1.060e+011 1.000e+004 8.752e-001 8.348e-003 
1.111e-002 3.987e+008 1.060e+011 1.000e+004 8.752e-001 8.349e-003 
1.111e-002 3.987e+008 1.059e+011 1.000e+004 8.750e-001 8.351e-003 
1.111e-002 3.987e+008 1.060e+011 1.000e+004 8.698e-001 8.352e-003 
1.111e-002 3.987e+008 1.059e+011 1.000e+004 8.639e-001 8.353e-003 
1.111e-002 3.987e+008 1.060e+011 1.000e+004 8.740e-001 8.355e-003 
1.111e-002 3.988e+008 1.057e+011 1.000e+004 8.747e-001 8.356e-003 
1.112e-002 3.988e+008 1.058e+011 1.000e+004 8.703e-001 8.358e-003 
1.112e-002 3.988e+008 1.058e+011 1.000e+004 8.649e-001 8.359e-003 
1.112e-002 3.988e+008 1.058e+011 1.000e+004 8.723e-001 8.360e-003 
1.112e-002 3.988e+008 1.057e+011 1.000e+004 8.738e-001 8.362e-003 
1.112e-002 3.989e+008 1.056e+011 1.000e+004 8.696e-001 8.363e-003 
1.112e-002 3.989e+008 1.056e+011 1.000e+004 8.684e-001 8.365e-003 
1.113e-002 3.989e+008 1.055e+011 1.000e+004 8.737e-001 8.366e-003 
1.113e-002 3.989e+008 1.054e+011 1.000e+004 8.753e-001 8.367e-003 
1.113e-002 3.989e+008 1.053e+011 1.000e+004 8.719e-001 8.369e-003 
1.113e-002 3.989e+008 1.054e+011 1.000e+004 8.661e-001 8.370e-003 
1.113e-002 3.990e+008 1.054e+011 1.000e+004 8.729e-001 8.372e-003 
1.113e-002 3.990e+008 1.054e+011 1.000e+004 8.731e-001 8.373e-003 
1.113e-002 3.990e+008 1.053e+011 1.000e+004 8.698e-001 8.374e-003 
1.114e-002 3.990e+008 1.052e+011 1.000e+004 8.655e-001 8.376e-003 
1.114e-002 3.990e+008 1.053e+011 1.000e+004 8.704e-001 8.377e-003 
1.114e-002 3.990e+008 1.052e+011 1.000e+004 8.727e-001 8.379e-003 
1.114e-002 3.991e+008 1.050e+011 1.000e+004 8.677e-001 8.380e-003 
1.114e-002 3.991e+008 1.048e+011 1.000e+004 8.677e-001 8.382e-003 
1.114e-002 3.991e+008 1.047e+011 1.000e+004 8.682e-001 8.384e-003 
1.115e-002 3.992e+008 1.048e+011 1.000e+004 8.700e-001 8.391e-003 
1.116e-002 3.993e+008 1.047e+011 1.000e+004 8.704e-001 8.395e-003 
1.116e-002 3.993e+008 1.046e+011 1.000e+004 8.707e-001 8.400e-003 
1.117e-002 3.994e+008 1.046e+011 1.000e+004 8.702e-001 8.410e-003 
1.118e-002 3.995e+008 1.047e+011 1.000e+004 8.693e-001 8.414e-003 
1.118e-002 3.996e+008 1.045e+011 1.000e+004 8.683e-001 8.419e-003 
1.119e-002 3.996e+008 1.047e+011 1.000e+004 8.714e-001 8.423e-003 
1.119e-002 3.996e+008 1.048e+011 1.000e+004 8.694e-001 8.425e-003 
1.119e-002 3.996e+008 1.050e+011 1.000e+004 8.704e-001 8.426e-003 
1.119e-002 3.997e+008 1.051e+011 1.000e+004 8.698e-001 8.428e-003 
1.119e-002 3.997e+008 1.052e+011 1.000e+004 8.707e-001 8.429e-003 
1.120e-002 3.997e+008 1.051e+011 1.000e+004 8.720e-001 8.431e-003 
1.120e-002 3.997e+008 1.051e+011 1.000e+004 8.700e-001 8.432e-003 
1.120e-002 3.997e+008 1.049e+011 1.000e+004 8.715e-001 8.434e-003 
1.120e-002 3.998e+008 1.051e+011 1.000e+004 8.696e-001 8.435e-003 
1.120e-002 3.998e+008 1.051e+011 1.000e+004 8.683e-001 8.436e-003 
1.120e-002 3.998e+008 1.049e+011 1.000e+004 8.696e-001 8.438e-003 
1.120e-002 3.998e+008 1.049e+011 1.000e+004 8.713e-001 8.439e-003 
1.121e-002 3.998e+008 1.047e+011 1.000e+004 8.714e-001 8.441e-003 
1.121e-002 3.998e+008 1.047e+011 1.000e+004 8.735e-001 8.442e-003 
1.121e-002 3.999e+008 1.047e+011 1.000e+004 8.722e-001 8.444e-003 
1.121e-002 3.999e+008 1.047e+011 1.000e+004 8.729e-001 8.446e-003 
1.121e-002 3.999e+008 1.047e+011 1.000e+004 8.708e-001 8.447e-003 
1.122e-002 4.000e+008 1.046e+011 1.000e+004 8.705e-001 8.458e-003 
1.124e-002 4.002e+008 1.046e+011 1.000e+004 8.718e-001 8.469e-003 
1.125e-002 4.003e+008 1.046e+011 1.000e+004 8.713e-001 8.479e-003 
1.125e-002 4.004e+008 1.046e+011 1.000e+004 8.703e-001 8.486e-003 
1.126e-002 4.005e+008 1.046e+011 1.000e+004 8.713e-001 8.491e-003 
1.126e-002 4.005e+008 1.048e+011 1.000e+004 8.689e-001 8.494e-003 
1.127e-002 4.006e+008 1.045e+011 1.000e+004 8.709e-001 8.499e-003 
1.127e-002 4.006e+008 1.044e+011 1.000e+004 8.705e-001 8.503e-003 
1.128e-002 4.007e+008 1.045e+011 1.000e+004 8.709e-001 8.512e-003 
1.129e-002 4.007e+008 1.047e+011 1.000e+004 8.719e-001 8.515e-003 
1.130e-002 4.008e+008 1.045e+011 1.000e+004 8.724e-001 8.523e-003 
1.130e-002 4.010e+008 1.046e+011 1.000e+004 8.725e-001 8.531e-003 
1.132e-002 4.011e+008 1.045e+011 1.000e+004 8.718e-001 8.541e-003 
1.133e-002 4.012e+008 1.045e+011 1.000e+004 8.719e-001 8.551e-003 
1.134e-002 4.013e+008 1.057e+011 1.000e+004 8.765e-001 8.561e-003 
1.135e-002 4.014e+008 1.078e+011 1.000e+004 8.849e-001 8.570e-003 
1.136e-002 4.014e+008 1.100e+011 1.000e+004 8.955e-001 8.581e-003 
1.137e-002 4.014e+008 1.077e+011 1.000e+004 8.872e-001 8.591e-003 
1.138e-002 4.015e+008 1.072e+011 1.000e+004 8.804e-001 8.600e-003 
1.139e-002 4.016e+008 1.069e+011 1.000e+004 8.810e-001 8.608e-003 
1.139e-002 4.016e+008 1.069e+011 1.000e+004 8.784e-001 8.615e-003 
1.140e-002 4.017e+008 1.065e+011 1.000e+004 8.798e-001 8.625e-003 
1.141e-002 4.018e+008 1.064e+011 1.000e+004 8.813e-001 8.634e-003 
1.142e-002 4.018e+008 1.063e+011 1.000e+004 8.793e-001 8.643e-003 
1.143e-002 4.019e+008 1.061e+011 1.000e+004 8.792e-001 8.651e-003 
1.144e-002 4.020e+008 1.061e+011 1.000e+004 8.761e-001 8.660e-003 
1.145e-002 4.021e+008 1.061e+011 1.000e+004 8.771e-001 8.671e-003 
1.146e-002 4.022e+008 1.061e+011 1.000e+004 8.764e-001 8.681e-003 
1.147e-002 4.023e+008 1.061e+011 1.000e+004 8.768e-001 8.691e-003 
1.148e-002 4.024e+008 1.056e+011 1.000e+004 8.760e-001 8.701e-003 
1.149e-002 4.024e+008 1.057e+011 1.000e+004 8.760e-001 8.705e-003 
1.150e-002 4.025e+008 1.055e+011 1.000e+004 8.757e-001 8.712e-003 
1.151e-002 4.026e+008 1.051e+011 1.000e+004 8.751e-001 8.722e-003 
1.152e-002 4.027e+008 1.052e+011 1.000e+004 8.728e-001 8.731e-003 
1.153e-002 4.028e+008 1.056e+011 1.000e+004 8.783e-001 8.741e-003 
1.154e-002 4.029e+008 1.074e+011 1.000e+004 8.833e-001 8.749e-003 
1.154e-002 4.029e+008 1.079e+011 1.000e+004 8.870e-001 8.751e-003 
1.154e-002 4.029e+008 1.085e+011 1.000e+004 8.868e-001 8.753e-003 
1.154e-002 4.029e+008 1.092e+011 1.000e+004 8.887e-001 8.757e-003 
1.155e-002 4.029e+008 1.091e+011 1.000e+004 8.922e-001 8.766e-003 
1.156e-002 4.029e+008 1.079e+011 1.000e+004 8.849e-001 8.773e-003 
1.156e-002 4.030e+008 1.078e+011 1.000e+004 8.837e-001 8.774e-003 
1.156e-002 4.030e+008 1.078e+011 1.000e+004 8.838e-001 8.776e-003 
1.156e-002 4.030e+008 1.078e+011 1.000e+004 8.817e-001 8.778e-003 
1.157e-002 4.030e+008 1.077e+011 1.000e+004 8.830e-001 8.780e-003 
1.157e-002 4.030e+008 1.079e+011 1.000e+004 8.821e-001 8.781e-003 
1.157e-002 4.030e+008 1.079e+011 1.000e+004 8.802e-001 8.783e-003 
1.157e-002 4.030e+008 1.080e+011 1.000e+004 8.789e-001 8.785e-003 
1.157e-002 4.030e+008 1.080e+011 1.000e+004 8.815e-001 8.787e-003 
1.158e-002 4.030e+008 1.080e+011 1.000e+004 8.785e-001 8.788e-003 
1.158e-002 4.031e+008 1.080e+011 1.000e+004 8.821e-001 8.790e-003 
1.158e-002 4.031e+008 1.082e+011 1.000e+004 8.774e-001 8.792e-003 
1.158e-002 4.031e+008 1.082e+011 1.000e+004 8.753e-001 8.794e-003 
1.158e-002 4.031e+008 1.084e+011 1.000e+004 8.742e-001 8.795e-003 
1.159e-002 4.031e+008 1.085e+011 1.000e+004 8.774e-001 8.797e-003 
1.159e-002 4.031e+008 1.086e+011 1.000e+004 8.759e-001 8.799e-003 
1.159e-002 4.031e+008 1.089e+011 1.000e+004 8.783e-001 8.801e-003 
1.159e-002 4.031e+008 1.091e+011 1.000e+004 8.730e-001 8.802e-003 
1.159e-002 4.032e+008 1.092e+011 1.000e+004 8.734e-001 8.804e-003 
1.159e-002 4.032e+008 1.093e+011 1.000e+004 8.713e-001 8.805e-003 
1.160e-002 4.032e+008 1.095e+011 1.000e+004 8.652e-001 8.807e-003 
1.160e-002 4.032e+008 1.097e+011 1.000e+004 8.722e-001 8.808e-003 
1.160e-002 4.032e+008 1.098e+011 1.000e+004 8.731e-001 8.810e-003 
1.160e-002 4.032e+008 1.101e+011 1.000e+004 8.673e-001 8.811e-003 
1.160e-002 4.032e+008 1.102e+011 1.000e+004 8.650e-001 8.813e-003 
1.160e-002 4.032e+008 1.105e+011 1.000e+004 8.680e-001 8.814e-003 
1.160e-002 4.032e+008 1.106e+011 1.000e+004 8.737e-001 8.816e-003 
1.161e-002 4.033e+008 1.107e+011 1.000e+004 8.658e-001 8.817e-003 
1.161e-002 4.033e+008 1.110e+011 1.000e+004 8.605e-001 8.818e-003 
1.161e-002 4.033e+008 1.112e+011 1.000e+004 8.679e-001 8.820e-003 
1.161e-002 4.033e+008 1.112e+011 1.000e+004 8.709e-001 8.821e-003 
1.161e-002 4.033e+008 1.114e+011 1.000e+004 8.664e-001 8.823e-003 
1.161e-002 4.033e+008 1.115e+011 1.000e+004 8.594e-001 8.824e-003 
1.162e-002 4.033e+008 1.117e+011 1.000e+004 8.684e-001 8.826e-003 
1.162e-002 4.033e+008 1.120e+011 1.000e+004 8.684e-001 8.827e-003 
1.162e-002 4.034e+008 1.122e+011 1.000e+004 8.613e-001 8.829e-003 
1.162e-002 4.034e+008 1.124e+011 1.000e+004 8.619e-001 8.830e-003 
1.162e-002 4.034e+008 1.125e+011 1.000e+004 8.681e-001 8.831e-003 
1.162e-002 4.034e+008 1.126e+011 1.000e+004 8.712e-001 8.833e-003 
1.162e-002 4.034e+008 1.129e+011 1.000e+004 8.659e-001 8.834e-003 
1.163e-002 4.034e+008 1.131e+011 1.000e+004 8.642e-001 8.836e-003 
1.163e-002 4.034e+008 1.133e+011 1.000e+004 8.703e-001 8.837e-003 
1.163e-002 4.034e+008 1.135e+011 1.000e+004 8.649e-001 8.839e-003 
1.163e-002 4.035e+008 1.136e+011 1.000e+004 8.614e-001 8.840e-003 
1.163e-002 4.035e+008 1.139e+011 1.000e+004 8.635e-001 8.842e-003 
1.163e-002 4.035e+008 1.139e+011 1.000e+004 8.589e-001 8.843e-003 
1.164e-002 4.035e+008 1.142e+011 1.000e+004 8.705e-001 8.845e-003 
1.164e-002 4.035e+008 1.143e+011 1.000e+004 8.579e-001 8.846e-003 
1.164e-002 4.035e+008 1.146e+011 1.000e+004 8.493e-001 8.848e-003 
1.164e-002 4.035e+008 1.148e+011 1.000e+004 8.689e-001 8.849e-003 
1.164e-002 4.035e+008 1.150e+011 1.000e+004 8.571e-001 8.851e-003 
1.164e-002 4.036e+008 1.152e+011 1.000e+004 8.663e-001 8.852e-003 
1.164e-002 4.036e+008 1.153e+011 1.000e+004 8.545e-001 8.854e-003 
1.165e-002 4.036e+008 1.156e+011 1.000e+004 8.532e-001 8.855e-003 
1.165e-002 4.036e+008 1.159e+011 1.000e+004 8.440e-001 8.857e-003 
1.165e-002 4.036e+008 1.160e+011 1.000e+004 8.569e-001 8.858e-003 
1.165e-002 4.036e+008 1.163e+011 1.000e+004 8.421e-001 8.859e-003 
1.165e-002 4.036e+008 1.163e+011 1.000e+004 8.386e-001 8.861e-003 
1.165e-002 4.036e+008 1.165e+011 1.000e+004 8.486e-001 8.862e-003 
1.166e-002 4.037e+008 1.167e+011 1.000e+004 8.439e-001 8.864e-003 
1.166e-002 4.037e+008 1.168e+011 1.000e+004 8.479e-001 8.865e-003 
1.166e-002 4.037e+008 1.170e+011 1.000e+004 8.331e-001 8.867e-003 
1.166e-002 4.037e+008 1.173e+011 1.000e+004 8.361e-001 8.868e-003 
1.166e-002 4.037e+008 1.174e+011 1.000e+004 8.310e-001 8.870e-003 
1.166e-002 4.037e+008 1.176e+011 1.000e+004 8.526e-001 8.871e-003 
1.167e-002 4.037e+008 1.179e+011 1.000e+004 8.277e-001 8.873e-003 
1.167e-002 4.037e+008 1.180e+011 1.000e+004 8.262e-001 8.874e-003 
1.167e-002 4.038e+008 1.182e+011 1.000e+004 8.410e-001 8.876e-003 
1.167e-002 4.038e+008 1.183e+011 1.000e+004 8.352e-001 8.877e-003 
1.167e-002 4.038e+008 1.186e+011 1.000e+004 8.235e-001 8.879e-003 
1.167e-002 4.038e+008 1.188e+011 1.000e+004 8.221e-001 8.880e-003 
1.167e-002 4.038e+008 1.189e+011 1.000e+004 8.272e-001 8.882e-003 
1.168e-002 4.038e+008 1.191e+011 1.000e+004 8.337e-001 8.883e-003 
1.168e-002 4.038e+008 1.194e+011 1.000e+004 8.218e-001 8.885e-003 
1.168e-002 4.039e+008 1.195e+011 1.000e+004 8.139e-001 8.886e-003 
1.168e-002 4.039e+008 1.197e+011 1.000e+004 8.195e-001 8.888e-003 
1.168e-002 4.039e+008 1.197e+011 1.000e+004 8.318e-001 8.889e-003 
1.168e-002 4.039e+008 1.199e+011 1.000e+004 8.222e-001 8.891e-003 
1.169e-002 4.039e+008 1.202e+011 1.000e+004 8.121e-001 8.892e-003 
1.169e-002 4.039e+008 1.201e+011 1.000e+004 8.198e-001 8.894e-003 
1.169e-002 4.039e+008 1.205e+011 1.000e+004 8.308e-001 8.895e-003 
1.169e-002 4.040e+008 1.206e+011 1.000e+004 8.033e-001 8.897e-003 
1.169e-002 4.040e+008 1.212e+011 1.000e+004 7.972e-001 8.898e-003 
1.169e-002 4.040e+008 1.215e+011 1.000e+004 8.120e-001 8.899e-003 
1.170e-002 4.040e+008 1.217e+011 1.000e+004 8.265e-001 8.901e-003 
1.170e-002 4.040e+008 1.220e+011 1.000e+004 8.038e-001 8.902e-003 
1.170e-002 4.040e+008 1.222e+011 1.000e+004 8.054e-001 8.904e-003 
1.170e-002 4.040e+008 1.206e+011 1.000e+004 8.222e-001 8.905e-003 
1.170e-002 4.041e+008 1.207e+011 1.000e+004 8.478e-001 8.907e-003 
1.170e-002 4.041e+008 1.209e+011 1.000e+004 8.106e-001 8.908e-003 
1.170e-002 4.041e+008 1.212e+011 1.000e+004 8.091e-001 8.910e-003 
1.171e-002 4.041e+008 1.213e+011 1.000e+004 8.312e-001 8.911e-003 
1.171e-002 4.041e+008 1.216e+011 1.000e+004 7.926e-001 8.913e-003 
1.171e-002 4.041e+008 1.220e+011 1.000e+004 7.973e-001 8.914e-003 
1.171e-002 4.041e+008 1.224e+011 1.000e+004 8.042e-001 8.916e-003 
1.171e-002 4.042e+008 1.229e+011 1.000e+004 8.271e-001 8.917e-003 
1.171e-002 4.042e+008 1.231e+011 1.000e+004 7.872e-001 8.919e-003 
1.172e-002 4.042e+008 1.231e+011 1.000e+004 7.783e-001 8.920e-003 
1.172e-002 4.042e+008 1.234e+011 1.000e+004 7.821e-001 8.921e-003 
1.172e-002 4.042e+008 1.236e+011 1.000e+004 7.914e-001 8.923e-003 
1.172e-002 4.042e+008 1.238e+011 1.000e+004 7.738e-001 8.924e-003 
1.172e-002 4.042e+008 1.239e+011 1.000e+004 7.799e-001 8.925e-003 
1.172e-002 4.042e+008 1.239e+011 1.000e+004 7.763e-001 8.927e-003 
1.172e-002 4.042e+008 1.215e+011 1.000e+004 8.132e-001 8.928e-003 
1.173e-002 4.043e+008 1.215e+011 1.000e+004 8.667e-001 8.930e-003 
1.173e-002 4.043e+008 1.213e+011 1.000e+004 8.933e-001 8.931e-003 
1.173e-002 4.043e+008 1.211e+011 1.000e+004 8.666e-001 8.933e-003 
1.173e-002 4.043e+008 1.210e+011 1.000e+004 8.402e-001 8.935e-003 
1.173e-002 4.043e+008 1.211e+011 1.000e+004 8.739e-001 8.937e-003 
1.174e-002 4.043e+008 1.213e+011 1.000e+004 9.005e-001 8.939e-003 
1.174e-002 4.044e+008 1.210e+011 1.000e+004 8.622e-001 8.940e-003 
1.174e-002 4.044e+008 1.210e+011 1.000e+004 8.558e-001 8.942e-003 
1.174e-002 4.044e+008 1.209e+011 1.000e+004 8.564e-001 8.944e-003 
1.174e-002 4.044e+008 1.212e+011 1.000e+004 8.668e-001 8.946e-003 
1.174e-002 4.044e+008 1.209e+011 1.000e+004 8.739e-001 8.948e-003 
1.175e-002 4.045e+008 1.210e+011 1.000e+004 8.699e-001 8.949e-003 
1.175e-002 4.045e+008 1.210e+011 1.000e+004 8.621e-001 8.951e-003 
1.175e-002 4.045e+008 1.210e+011 1.000e+004 8.804e-001 8.953e-003 
1.175e-002 4.045e+008 1.209e+011 1.000e+004 8.650e-001 8.955e-003 
1.175e-002 4.045e+008 1.209e+011 1.000e+004 8.662e-001 8.957e-003 
1.176e-002 4.045e+008 1.209e+011 1.000e+004 8.638e-001 8.958e-003 
1.176e-002 4.046e+008 1.209e+011 1.000e+004 8.546e-001 8.960e-003 
1.176e-002 4.046e+008 1.209e+011 1.000e+004 7.934e-001 8.962e-003 
1.176e-002 4.046e+008 1.210e+011 1.000e+004 7.896e-001 8.963e-003 
1.176e-002 4.046e+008 1.208e+011 1.000e+004 7.905e-001 8.964e-003 
1.176e-002 4.046e+008 1.210e+011 1.000e+004 7.969e-001 8.966e-003 
1.177e-002 4.046e+008 1.209e+011 1.000e+004 8.029e-001 8.967e-003 
1.177e-002 4.046e+008 1.210e+011 1.000e+004 7.938e-001 8.969e-003 
1.177e-002 4.047e+008 1.210e+011 1.000e+004 8.026e-001 8.970e-003 
1.177e-002 4.047e+008 1.209e+011 1.000e+004 8.015e-001 8.971e-003 
1.177e-002 4.047e+008 1.211e+011 1.000e+004 8.248e-001 8.973e-003 
1.177e-002 4.047e+008 1.210e+011 1.000e+004 8.135e-001 8.974e-003 
1.178e-002 4.047e+008 1.055e+011 1.000e+004 8.771e-001 8.978e-003 
1.178e-002 4.048e+008 1.053e+011 1.000e+004 8.761e-001 8.981e-003 
1.179e-002 4.048e+008 1.056e+011 1.000e+004 8.714e-001 8.987e-003 
1.179e-002 4.049e+008 1.054e+011 1.000e+004 8.766e-001 8.994e-003 
1.180e-002 4.049e+008 1.056e+011 1.000e+004 8.764e-001 8.996e-003 
1.180e-002 4.049e+008 1.056e+011 1.000e+004 8.774e-001 8.997e-003 
1.180e-002 4.050e+008 1.058e+011 1.000e+004 8.763e-001 8.999e-003 
1.180e-002 4.050e+008 1.057e+011 1.000e+004 8.761e-001 9.000e-003 
1.180e-002 4.050e+008 1.059e+011 1.000e+004 8.747e-001 9.001e-003 
1.180e-002 4.050e+008 1.060e+011 1.000e+004 8.762e-001 9.003e-003 
1.181e-002 4.050e+008 1.061e+011 1.000e+004 8.755e-001 9.004e-003 
1.181e-002 4.050e+008 1.061e+011 1.000e+004 8.766e-001 9.006e-003 
1.181e-002 4.050e+008 1.062e+011 1.000e+004 8.781e-001 9.007e-003 
1.181e-002 4.051e+008 1.062e+011 1.000e+004 8.794e-001 9.008e-003 
1.181e-002 4.051e+008 1.063e+011 1.000e+004 8.801e-001 9.010e-003 
1.181e-002 4.051e+008 1.064e+011 1.000e+004 8.790e-001 9.011e-003 
1.181e-002 4.051e+008 1.065e+011 1.000e+004 8.815e-001 9.013e-003 
1.182e-002 4.051e+008 1.065e+011 1.000e+004 8.833e-001 9.014e-003 
1.182e-002 4.051e+008 1.067e+011 1.000e+004 8.793e-001 9.015e-003 
1.182e-002 4.052e+008 1.068e+011 1.000e+004 8.797e-001 9.017e-003 
1.182e-002 4.052e+008 1.069e+011 1.000e+004 8.813e-001 9.018e-003 
1.182e-002 4.052e+008 1.069e+011 1.000e+004 8.804e-001 9.020e-003 
1.182e-002 4.052e+008 1.070e+011 1.000e+004 8.744e-001 9.021e-003 
1.183e-002 4.052e+008 1.072e+011 1.000e+004 8.785e-001 9.022e-003 
1.183e-002 4.052e+008 1.072e+011 1.000e+004 8.802e-001 9.024e-003 
1.183e-002 4.052e+008 1.073e+011 1.000e+004 8.725e-001 9.025e-003 
1.183e-002 4.053e+008 1.073e+011 1.000e+004 8.728e-001 9.027e-003 
1.183e-002 4.053e+008 1.075e+011 1.000e+004 8.761e-001 9.028e-003 
1.183e-002 4.053e+008 1.076e+011 1.000e+004 8.835e-001 9.029e-003 
1.183e-002 4.053e+008 1.076e+011 1.000e+004 8.726e-001 9.031e-003 
1.184e-002 4.053e+008 1.077e+011 1.000e+004 8.719e-001 9.032e-003 
1.184e-002 4.053e+008 1.078e+011 1.000e+004 8.706e-001 9.034e-003 
1.184e-002 4.053e+008 1.078e+011 1.000e+004 8.797e-001 9.035e-003 
1.184e-002 4.054e+008 1.080e+011 1.000e+004 8.686e-001 9.037e-003 
1.184e-002 4.054e+008 1.080e+011 1.000e+004 8.713e-001 9.038e-003 
1.184e-002 4.054e+008 1.083e+011 1.000e+004 8.698e-001 9.039e-003 
1.184e-002 4.054e+008 1.083e+011 1.000e+004 8.807e-001 9.041e-003 
1.185e-002 4.054e+008 1.083e+011 1.000e+004 8.697e-001 9.042e-003 
1.185e-002 4.054e+008 1.085e+011 1.000e+004 8.690e-001 9.044e-003 
1.185e-002 4.055e+008 1.085e+011 1.000e+004 8.672e-001 9.045e-003 
1.185e-002 4.055e+008 1.088e+011 1.000e+004 8.677e-001 9.046e-003 
1.185e-002 4.055e+008 1.090e+011 1.000e+004 8.649e-001 9.048e-003 
1.185e-002 4.055e+008 1.090e+011 1.000e+004 8.665e-001 9.049e-003 
1.186e-002 4.055e+008 1.090e+011 1.000e+004 8.647e-001 9.051e-003 
1.186e-002 4.055e+008 1.088e+011 1.000e+004 8.693e-001 9.052e-003 
1.186e-002 4.055e+008 1.091e+011 1.000e+004 8.580e-001 9.053e-003 
1.186e-002 4.056e+008 1.091e+011 1.000e+004 8.649e-001 9.055e-003 
1.186e-002 4.056e+008 1.092e+011 1.000e+004 8.648e-001 9.056e-003 
1.186e-002 4.056e+008 1.092e+011 1.000e+004 8.685e-001 9.058e-003 
1.186e-002 4.056e+008 1.094e+011 1.000e+004 8.568e-001 9.059e-003 
1.187e-002 4.056e+008 1.094e+011 1.000e+004 8.545e-001 9.060e-003 
1.187e-002 4.056e+008 1.095e+011 1.000e+004 8.598e-001 9.062e-003 
1.187e-002 4.056e+008 1.096e+011 1.000e+004 8.646e-001 9.063e-003 
1.187e-002 4.057e+008 1.098e+011 1.000e+004 8.524e-001 9.065e-003 
1.187e-002 4.057e+008 1.098e+011 1.000e+004 8.515e-001 9.066e-003 
1.187e-002 4.057e+008 1.099e+011 1.000e+004 8.556e-001 9.067e-003 
1.187e-002 4.057e+008 1.100e+011 1.000e+004 8.608e-001 9.069e-003 
1.188e-002 4.057e+008 1.100e+011 1.000e+004 8.485e-001 9.070e-003 
1.188e-002 4.057e+008 1.102e+011 1.000e+004 8.476e-001 9.072e-003 
1.188e-002 4.058e+008 1.102e+011 1.000e+004 8.548e-001 9.073e-003 
1.188e-002 4.058e+008 1.104e+011 1.000e+004 8.598e-001 9.075e-003 
1.188e-002 4.058e+008 1.105e+011 1.000e+004 8.471e-001 9.076e-003 
1.188e-002 4.058e+008 1.105e+011 1.000e+004 8.477e-001 9.077e-003 
1.189e-002 4.058e+008 1.106e+011 1.000e+004 8.561e-001 9.079e-003 
1.189e-002 4.058e+008 1.107e+011 1.000e+004 8.454e-001 9.080e-003 
1.189e-002 4.058e+008 1.107e+011 1.000e+004 8.451e-001 9.082e-003 
1.189e-002 4.059e+008 1.110e+011 1.000e+004 8.460e-001 9.083e-003 
1.189e-002 4.059e+008 1.109e+011 1.000e+004 8.530e-001 9.085e-003 
1.189e-002 4.059e+008 1.111e+011 1.000e+004 8.434e-001 9.086e-003 
1.189e-002 4.059e+008 1.112e+011 1.000e+004 8.395e-001 9.087e-003 
1.190e-002 4.059e+008 1.113e+011 1.000e+004 8.417e-001 9.089e-003 
1.190e-002 4.059e+008 1.114e+011 1.000e+004 8.494e-001 9.090e-003 
1.190e-002 4.060e+008 1.114e+011 1.000e+004 8.402e-001 9.092e-003 
1.190e-002 4.060e+008 1.115e+011 1.000e+004 8.386e-001 9.093e-003 
1.190e-002 4.060e+008 1.115e+011 1.000e+004 8.439e-001 9.095e-003 
1.190e-002 4.060e+008 1.117e+011 1.000e+004 8.460e-001 9.096e-003 
1.191e-002 4.060e+008 1.117e+011 1.000e+004 8.399e-001 9.098e-003 
1.191e-002 4.060e+008 1.119e+011 1.000e+004 8.382e-001 9.099e-003 
1.191e-002 4.060e+008 1.121e+011 1.000e+004 8.409e-001 9.101e-003 
1.191e-002 4.061e+008 1.123e+011 1.000e+004 8.382e-001 9.102e-003 
1.191e-002 4.061e+008 1.118e+011 1.000e+004 8.503e-001 9.104e-003 
1.191e-002 4.061e+008 1.118e+011 1.000e+004 8.430e-001 9.106e-003 
1.192e-002 4.061e+008 1.117e+011 1.000e+004 8.410e-001 9.107e-003 
1.192e-002 4.061e+008 1.116e+011 1.000e+004 8.425e-001 9.109e-003 
1.192e-002 4.062e+008 1.116e+011 1.000e+004 8.529e-001 9.111e-003 
1.192e-002 4.062e+008 1.117e+011 1.000e+004 8.449e-001 9.112e-003 
1.192e-002 4.062e+008 1.116e+011 1.000e+004 8.411e-001 9.114e-003 
1.193e-002 4.062e+008 1.117e+011 1.000e+004 8.364e-001 9.116e-003 
1.193e-002 4.062e+008 1.116e+011 1.000e+004 8.379e-001 9.118e-003 
1.193e-002 4.062e+008 1.115e+011 1.000e+004 8.421e-001 9.119e-003 
1.193e-002 4.063e+008 1.114e+011 1.000e+004 8.398e-001 9.121e-003 
1.193e-002 4.063e+008 1.113e+011 1.000e+004 8.375e-001 9.123e-003 
1.193e-002 4.063e+008 1.111e+011 1.000e+004 8.551e-001 9.125e-003 
1.194e-002 4.063e+008 1.108e+011 1.000e+004 8.571e-001 9.126e-003 
1.194e-002 4.063e+008 1.107e+011 1.000e+004 8.616e-001 9.128e-003 
1.194e-002 4.064e+008 1.107e+011 1.000e+004 8.472e-001 9.130e-003 
1.194e-002 4.064e+008 1.106e+011 1.000e+004 8.423e-001 9.132e-003 
1.194e-002 4.064e+008 1.107e+011 1.000e+004 8.333e-001 9.133e-003 
1.195e-002 4.064e+008 1.108e+011 1.000e+004 8.324e-001 9.135e-003 
1.195e-002 4.064e+008 1.105e+011 1.000e+004 8.368e-001 9.136e-003 
1.195e-002 4.065e+008 1.105e+011 1.000e+004 8.384e-001 9.138e-003 
1.195e-002 4.065e+008 1.104e+011 1.000e+004 8.373e-001 9.139e-003 
1.195e-002 4.065e+008 1.106e+011 1.000e+004 8.375e-001 9.141e-003 
1.195e-002 4.065e+008 1.104e+011 1.000e+004 8.406e-001 9.142e-003 
1.196e-002 4.065e+008 1.104e+011 1.000e+004 8.402e-001 9.144e-003 
1.196e-002 4.065e+008 1.103e+011 1.000e+004 8.416e-001 9.145e-003 
1.196e-002 4.066e+008 1.104e+011 1.000e+004 8.454e-001 9.147e-003 
1.196e-002 4.066e+008 1.102e+011 1.000e+004 8.466e-001 9.148e-003 
1.196e-002 4.066e+008 1.102e+011 1.000e+004 8.472e-001 9.150e-003 
1.196e-002 4.066e+008 1.102e+011 1.000e+004 8.431e-001 9.151e-003 
1.197e-002 4.066e+008 1.101e+011 1.000e+004 8.467e-001 9.153e-003 
1.197e-002 4.066e+008 1.100e+011 1.000e+004 8.471e-001 9.154e-003 
1.197e-002 4.067e+008 1.100e+011 1.000e+004 8.468e-001 9.156e-003 
1.197e-002 4.067e+008 1.101e+011 1.000e+004 8.466e-001 9.157e-003 
1.197e-002 4.067e+008 1.099e+011 1.000e+004 8.466e-001 9.159e-003 
1.197e-002 4.067e+008 1.100e+011 1.000e+004 8.507e-001 9.161e-003 
1.198e-002 4.067e+008 1.098e+011 1.000e+004 8.518e-001 9.162e-003 
1.198e-002 4.067e+008 1.098e+011 1.000e+004 8.500e-001 9.164e-003 
1.198e-002 4.068e+008 1.097e+011 1.000e+004 8.502e-001 9.165e-003 
1.198e-002 4.068e+008 1.098e+011 1.000e+004 8.543e-001 9.167e-003 
1.198e-002 4.068e+008 1.097e+011 1.000e+004 8.557e-001 9.168e-003 
1.198e-002 4.068e+008 1.097e+011 1.000e+004 8.520e-001 9.170e-003 
1.199e-002 4.068e+008 1.097e+011 1.000e+004 8.531e-001 9.171e-003 
1.199e-002 4.068e+008 1.096e+011 1.000e+004 8.581e-001 9.173e-003 
1.199e-002 4.069e+008 1.094e+011 1.000e+004 8.599e-001 9.174e-003 
1.199e-002 4.069e+008 1.095e+011 1.000e+004 8.530e-001 9.176e-003 
1.199e-002 4.069e+008 1.094e+011 1.000e+004 8.552e-001 9.178e-003 
1.199e-002 4.069e+008 1.094e+011 1.000e+004 8.624e-001 9.179e-003 
1.200e-002 4.069e+008 1.094e+011 1.000e+004 8.643e-001 9.181e-003 
1.200e-002 4.070e+008 1.093e+011 1.000e+004 8.563e-001 9.183e-003 
1.200e-002 4.070e+008 1.092e+011 1.000e+004 8.577e-001 9.184e-003 
1.200e-002 4.070e+008 1.092e+011 1.000e+004 8.651e-001 9.186e-003 
1.200e-002 4.070e+008 1.093e+011 1.000e+004 8.538e-001 9.187e-003 
1.200e-002 4.070e+008 1.092e+011 1.000e+004 8.573e-001 9.189e-003 
1.201e-002 4.070e+008 1.091e+011 1.000e+004 8.550e-001 9.191e-003 
1.201e-002 4.071e+008 1.090e+011 1.000e+004 8.668e-001 9.192e-003 
1.201e-002 4.071e+008 1.090e+011 1.000e+004 8.591e-001 9.194e-003 
1.201e-002 4.071e+008 1.092e+011 1.000e+004 8.614e-001 9.195e-003 
1.201e-002 4.071e+008 1.092e+011 1.000e+004 8.571e-001 9.197e-003 
1.201e-002 4.071e+008 1.094e+011 1.000e+004 8.717e-001 9.199e-003 
1.202e-002 4.072e+008 1.094e+011 1.000e+004 8.577e-001 9.200e-003 
1.202e-002 4.072e+008 1.095e+011 1.000e+004 8.593e-001 9.202e-003 
1.202e-002 4.072e+008 1.096e+011 1.000e+004 8.541e-001 9.204e-003 
1.202e-002 4.072e+008 1.098e+011 1.000e+004 8.543e-001 9.205e-003 
1.202e-002 4.072e+008 1.100e+011 1.000e+004 8.512e-001 9.207e-003 
1.203e-002 4.072e+008 1.100e+011 1.000e+004 8.538e-001 9.208e-003 
1.203e-002 4.073e+008 1.101e+011 1.000e+004 8.512e-001 9.210e-003 
1.203e-002 4.073e+008 1.102e+011 1.000e+004 8.540e-001 9.212e-003 
1.203e-002 4.073e+008 1.103e+011 1.000e+004 8.498e-001 9.213e-003 
1.203e-002 4.073e+008 1.105e+011 1.000e+004 8.506e-001 9.215e-003 
1.203e-002 4.073e+008 1.106e+011 1.000e+004 8.519e-001 9.217e-003 
1.204e-002 4.074e+008 1.105e+011 1.000e+004 8.525e-001 9.218e-003 
1.204e-002 4.074e+008 1.109e+011 1.000e+004 8.387e-001 9.220e-003 
1.204e-002 4.074e+008 1.105e+011 1.000e+004 8.456e-001 9.221e-003 
1.204e-002 4.074e+008 1.104e+011 1.000e+004 8.574e-001 9.223e-003 
1.204e-002 4.074e+008 1.104e+011 1.000e+004 8.601e-001 9.225e-003 
1.204e-002 4.075e+008 1.104e+011 1.000e+004 8.559e-001 9.227e-003 
1.205e-002 4.075e+008 1.105e+011 1.000e+004 8.520e-001 9.228e-003 
1.205e-002 4.075e+008 1.105e+011 1.000e+004 8.507e-001 9.230e-003 
1.205e-002 4.075e+008 1.105e+011 1.000e+004 8.442e-001 9.232e-003 
1.205e-002 4.075e+008 1.104e+011 1.000e+004 8.554e-001 9.234e-003 
1.205e-002 4.076e+008 1.105e+011 1.000e+004 8.608e-001 9.235e-003 
1.206e-002 4.076e+008 1.104e+011 1.000e+004 8.483e-001 9.237e-003 
1.206e-002 4.076e+008 1.103e+011 1.000e+004 8.455e-001 9.239e-003 
1.206e-002 4.076e+008 1.101e+011 1.000e+004 8.721e-001 9.241e-003 
1.206e-002 4.076e+008 1.100e+011 1.000e+004 8.583e-001 9.243e-003 
1.206e-002 4.077e+008 1.097e+011 1.000e+004 8.553e-001 9.244e-003 
1.207e-002 4.077e+008 1.097e+011 1.000e+004 8.608e-001 9.246e-003 
1.207e-002 4.077e+008 1.094e+011 1.000e+004 8.611e-001 9.248e-003 
1.207e-002 4.077e+008 1.092e+011 1.000e+004 8.634e-001 9.250e-003 
1.207e-002 4.077e+008 1.091e+011 1.000e+004 8.566e-001 9.252e-003 
1.207e-002 4.078e+008 1.088e+011 1.000e+004 8.609e-001 9.254e-003 
1.208e-002 4.078e+008 1.087e+011 1.000e+004 8.645e-001 9.256e-003 
1.208e-002 4.078e+008 1.085e+011 1.000e+004 8.586e-001 9.258e-003 
1.208e-002 4.078e+008 1.084e+011 1.000e+004 8.570e-001 9.260e-003 
1.208e-002 4.079e+008 1.083e+011 1.000e+004 8.551e-001 9.262e-003 
1.208e-002 4.079e+008 1.084e+011 1.000e+004 8.537e-001 9.263e-003 
1.209e-002 4.079e+008 1.083e+011 1.000e+004 8.659e-001 9.265e-003 
1.209e-002 4.079e+008 1.083e+011 1.000e+004 8.554e-001 9.267e-003 
1.209e-002 4.079e+008 1.082e+011 1.000e+004 8.535e-001 9.269e-003 
1.209e-002 4.080e+008 1.083e+011 1.000e+004 8.625e-001 9.270e-003 
1.209e-002 4.080e+008 1.082e+011 1.000e+004 8.506e-001 9.272e-003 
1.210e-002 4.080e+008 1.081e+011 1.000e+004 8.545e-001 9.274e-003 
1.210e-002 4.080e+008 1.081e+011 1.000e+004 8.536e-001 9.275e-003 
1.210e-002 4.080e+008 1.080e+011 1.000e+004 8.577e-001 9.277e-003 
1.210e-002 4.080e+008 1.080e+011 1.000e+004 8.546e-001 9.279e-003 
1.210e-002 4.081e+008 1.080e+011 1.000e+004 8.580e-001 9.280e-003 
1.210e-002 4.081e+008 1.080e+011 1.000e+004 8.617e-001 9.282e-003 
1.211e-002 4.081e+008 1.080e+011 1.000e+004 8.665e-001 9.283e-003 
1.211e-002 4.081e+008 1.078e+011 1.000e+004 8.583e-001 9.285e-003 
1.211e-002 4.081e+008 1.078e+011 1.000e+004 8.656e-001 9.287e-003 
1.211e-002 4.082e+008 1.078e+011 1.000e+004 8.683e-001 9.288e-003 
1.211e-002 4.082e+008 1.078e+011 1.000e+004 8.623e-001 9.290e-003 
1.212e-002 4.082e+008 1.078e+011 1.000e+004 8.661e-001 9.292e-003 
1.212e-002 4.082e+008 1.076e+011 1.000e+004 8.639e-001 9.293e-003 
1.212e-002 4.082e+008 1.076e+011 1.000e+004 8.677e-001 9.295e-003 
1.212e-002 4.083e+008 1.077e+011 1.000e+004 8.630e-001 9.297e-003 
1.212e-002 4.083e+008 1.075e+011 1.000e+004 8.708e-001 9.299e-003 
1.212e-002 4.083e+008 1.075e+011 1.000e+004 8.713e-001 9.300e-003 
1.213e-002 4.083e+008 1.075e+011 1.000e+004 8.723e-001 9.302e-003 
1.213e-002 4.083e+008 1.074e+011 1.000e+004 8.707e-001 9.304e-003 
1.213e-002 4.084e+008 1.075e+011 1.000e+004 8.750e-001 9.305e-003 
1.213e-002 4.084e+008 1.077e+011 1.000e+004 8.679e-001 9.307e-003 
1.213e-002 4.084e+008 1.078e+011 1.000e+004 8.718e-001 9.309e-003 
1.214e-002 4.084e+008 1.080e+011 1.000e+004 8.703e-001 9.310e-003 
1.214e-002 4.084e+008 1.081e+011 1.000e+004 8.655e-001 9.312e-003 
1.214e-002 4.085e+008 1.081e+011 1.000e+004 8.704e-001 9.314e-003 
1.214e-002 4.085e+008 1.082e+011 1.000e+004 8.679e-001 9.315e-003 
1.214e-002 4.085e+008 1.083e+011 1.000e+004 8.688e-001 9.317e-003 
1.214e-002 4.085e+008 1.085e+011 1.000e+004 8.637e-001 9.319e-003 
1.215e-002 4.085e+008 1.085e+011 1.000e+004 8.644e-001 9.321e-003 
1.215e-002 4.085e+008 1.087e+011 1.000e+004 8.671e-001 9.322e-003 
1.215e-002 4.086e+008 1.088e+011 1.000e+004 8.711e-001 9.324e-003 
1.215e-002 4.086e+008 1.089e+011 1.000e+004 8.660e-001 9.326e-003 
1.215e-002 4.086e+008 1.091e+011 1.000e+004 8.653e-001 9.327e-003 
1.216e-002 4.086e+008 1.091e+011 1.000e+004 8.675e-001 9.329e-003 
1.216e-002 4.086e+008 1.092e+011 1.000e+004 8.703e-001 9.331e-003 
1.216e-002 4.087e+008 1.093e+011 1.000e+004 8.625e-001 9.332e-003 
1.216e-002 4.087e+008 1.096e+011 1.000e+004 8.651e-001 9.334e-003 
1.216e-002 4.087e+008 1.096e+011 1.000e+004 8.629e-001 9.336e-003 
1.216e-002 4.087e+008 1.096e+011 1.000e+004 8.578e-001 9.338e-003 
1.217e-002 4.087e+008 1.098e+011 1.000e+004 8.545e-001 9.339e-003 
1.217e-002 4.088e+008 1.099e+011 1.000e+004 8.593e-001 9.341e-003 
1.217e-002 4.088e+008 1.102e+011 1.000e+004 8.595e-001 9.343e-003 
1.217e-002 4.088e+008 1.099e+011 1.000e+004 8.601e-001 9.344e-003 
1.217e-002 4.088e+008 1.099e+011 1.000e+004 8.543e-001 9.346e-003 
1.218e-002 4.088e+008 1.099e+011 1.000e+004 8.652e-001 9.348e-003 
1.218e-002 4.089e+008 1.099e+011 1.000e+004 8.643e-001 9.350e-003 
1.218e-002 4.089e+008 1.100e+011 1.000e+004 8.582e-001 9.351e-003 
1.218e-002 4.089e+008 1.099e+011 1.000e+004 8.582e-001 9.353e-003 
1.218e-002 4.089e+008 1.099e+011 1.000e+004 8.517e-001 9.355e-003 
1.219e-002 4.089e+008 1.100e+011 1.000e+004 8.642e-001 9.357e-003 
1.219e-002 4.090e+008 1.101e+011 1.000e+004 8.717e-001 9.359e-003 
1.219e-002 4.090e+008 1.103e+011 1.000e+004 8.603e-001 9.360e-003 
1.219e-002 4.090e+008 1.103e+011 1.000e+004 8.678e-001 9.362e-003 
1.219e-002 4.090e+008 1.104e+011 1.000e+004 8.696e-001 9.364e-003 
1.220e-002 4.090e+008 1.106e+011 1.000e+004 8.765e-001 9.366e-003 
1.220e-002 4.090e+008 1.107e+011 1.000e+004 8.682e-001 9.368e-003 
1.220e-002 4.090e+008 1.109e+011 1.000e+004 8.812e-001 9.370e-003 
1.220e-002 4.091e+008 1.112e+011 1.000e+004 8.789e-001 9.372e-003 
1.220e-002 4.091e+008 1.111e+011 1.000e+004 8.861e-001 9.374e-003 
1.221e-002 4.091e+008 1.113e+011 1.000e+004 8.825e-001 9.376e-003 
1.221e-002 4.091e+008 1.114e+011 1.000e+004 8.900e-001 9.378e-003 
1.221e-002 4.091e+008 1.117e+011 1.000e+004 8.925e-001 9.380e-003 
1.221e-002 4.091e+008 1.118e+011 1.000e+004 8.985e-001 9.382e-003 
1.221e-002 4.091e+008 1.120e+011 1.000e+004 8.990e-001 9.384e-003 
1.222e-002 4.091e+008 1.120e+011 1.000e+004 9.020e-001 9.386e-003 
1.222e-002 4.091e+008 1.124e+011 1.000e+004 9.045e-001 9.388e-003 
1.222e-002 4.090e+008 1.125e+011 1.000e+004 9.077e-001 9.391e-003 
1.222e-002 4.090e+008 1.103e+011 1.000e+004 8.981e-001 9.393e-003 
1.222e-002 4.090e+008 1.095e+011 1.000e+004 8.953e-001 9.395e-003 
1.223e-002 4.090e+008 1.091e+011 1.000e+004 8.922e-001 9.397e-003 
1.223e-002 4.090e+008 1.090e+011 1.000e+004 8.915e-001 9.398e-003 
1.223e-002 4.091e+008 1.086e+011 1.000e+004 8.912e-001 9.400e-003 
1.223e-002 4.091e+008 1.083e+011 1.000e+004 8.909e-001 9.402e-003 
1.223e-002 4.091e+008 1.082e+011 1.000e+004 8.894e-001 9.404e-003 
1.224e-002 4.091e+008 1.079e+011 1.000e+004 8.902e-001 9.406e-003 
1.224e-002 4.091e+008 1.078e+011 1.000e+004 8.885e-001 9.408e-003 
1.224e-002 4.091e+008 1.076e+011 1.000e+004 8.885e-001 9.410e-003 
1.224e-002 4.091e+008 1.075e+011 1.000e+004 8.868e-001 9.412e-003 
1.224e-002 4.091e+008 1.074e+011 1.000e+004 8.861e-001 9.414e-003 
1.225e-002 4.091e+008 1.073e+011 1.000e+004 8.842e-001 9.416e-003 
1.225e-002 4.091e+008 1.072e+011 1.000e+004 8.842e-001 9.419e-003 
1.225e-002 4.092e+008 1.071e+011 1.000e+004 8.856e-001 9.421e-003 
1.225e-002 4.092e+008 1.070e+011 1.000e+004 8.845e-001 9.423e-003 
1.226e-002 4.092e+008 1.070e+011 1.000e+004 8.858e-001 9.425e-003 
1.226e-002 4.092e+008 1.069e+011 1.000e+004 8.855e-001 9.428e-003 
1.226e-002 4.092e+008 1.068e+011 1.000e+004 8.845e-001 9.430e-003 
1.226e-002 4.092e+008 1.068e+011 1.000e+004 8.860e-001 9.432e-003 
1.227e-002 4.093e+008 1.067e+011 1.000e+004 8.846e-001 9.435e-003 
1.227e-002 4.093e+008 1.067e+011 1.000e+004 8.863e-001 9.437e-003 
1.227e-002 4.093e+008 1.066e+011 1.000e+004 8.857e-001 9.439e-003 
1.227e-002 4.093e+008 1.066e+011 1.000e+004 8.856e-001 9.441e-003 
1.227e-002 4.093e+008 1.066e+011 1.000e+004 8.849e-001 9.443e-003 
1.228e-002 4.093e+008 1.065e+011 1.000e+004 8.862e-001 9.445e-003 
1.228e-002 4.093e+008 1.065e+011 1.000e+004 8.858e-001 9.448e-003 
1.228e-002 4.094e+008 1.065e+011 1.000e+004 8.849e-001 9.450e-003 
1.228e-002 4.094e+008 1.065e+011 1.000e+004 8.830e-001 9.453e-003 
1.229e-002 4.094e+008 1.065e+011 1.000e+004 8.814e-001 9.455e-003 
1.229e-002 4.094e+008 1.065e+011 1.000e+004 8.822e-001 9.457e-003 
1.229e-002 4.094e+008 1.064e+011 1.000e+004 8.850e-001 9.460e-003 
1.229e-002 4.095e+008 1.064e+011 1.000e+004 8.842e-001 9.462e-003 
1.230e-002 4.095e+008 1.063e+011 1.000e+004 8.839e-001 9.464e-003 
1.230e-002 4.095e+008 1.063e+011 1.000e+004 8.837e-001 9.467e-003 
1.230e-002 4.095e+008 1.062e+011 1.000e+004 8.836e-001 9.469e-003 
1.230e-002 4.095e+008 1.062e+011 1.000e+004 8.832e-001 9.472e-003 
1.231e-002 4.095e+008 1.062e+011 1.000e+004 8.824e-001 9.474e-003 
1.231e-002 4.096e+008 1.063e+011 1.000e+004 8.820e-001 9.476e-003 
1.231e-002 4.096e+008 1.062e+011 1.000e+004 8.819e-001 9.479e-003 
1.232e-002 4.096e+008 1.061e+011 1.000e+004 8.822e-001 9.484e-003 
1.232e-002 4.096e+008 1.064e+011 1.000e+004 8.778e-001 9.487e-003 
1.232e-002 4.097e+008 1.064e+011 1.000e+004 8.784e-001 9.489e-003 
1.233e-002 4.097e+008 1.055e+011 1.000e+004 8.860e-001 9.496e-003 
1.234e-002 4.098e+008 1.055e+011 1.000e+004 8.839e-001 9.502e-003 
1.234e-002 4.098e+008 1.054e+011 1.000e+004 8.825e-001 9.504e-003 
1.234e-002 4.098e+008 1.055e+011 1.000e+004 8.842e-001 9.506e-003 
1.234e-002 4.098e+008 1.056e+011 1.000e+004 8.820e-001 9.508e-003 
1.234e-002 4.099e+008 1.057e+011 1.000e+004 8.804e-001 9.510e-003 
1.235e-002 4.099e+008 1.061e+011 1.000e+004 8.820e-001 9.511e-003 
1.235e-002 4.099e+008 1.061e+011 1.000e+004 8.801e-001 9.513e-003 
1.235e-002 4.099e+008 1.063e+011 1.000e+004 8.808e-001 9.515e-003 
1.235e-002 4.099e+008 1.064e+011 1.000e+004 8.801e-001 9.517e-003 
1.235e-002 4.099e+008 1.065e+011 1.000e+004 8.791e-001 9.518e-003 
1.236e-002 4.100e+008 1.066e+011 1.000e+004 8.803e-001 9.520e-003 
1.236e-002 4.100e+008 1.068e+011 1.000e+004 8.815e-001 9.522e-003 
1.236e-002 4.100e+008 1.071e+011 1.000e+004 8.754e-001 9.524e-003 
1.236e-002 4.100e+008 1.073e+011 1.000e+004 8.718e-001 9.525e-003 
1.236e-002 4.100e+008 1.069e+011 1.000e+004 8.794e-001 9.527e-003 
1.236e-002 4.100e+008 1.069e+011 1.000e+004 8.734e-001 9.529e-003 
1.237e-002 4.101e+008 1.070e+011 1.000e+004 8.740e-001 9.531e-003 
1.237e-002 4.101e+008 1.070e+011 1.000e+004 8.702e-001 9.532e-003 
1.237e-002 4.101e+008 1.070e+011 1.000e+004 8.769e-001 9.534e-003 
1.237e-002 4.101e+008 1.071e+011 1.000e+004 8.786e-001 9.536e-003 
1.237e-002 4.101e+008 1.072e+011 1.000e+004 8.749e-001 9.538e-003 
1.238e-002 4.102e+008 1.072e+011 1.000e+004 8.729e-001 9.540e-003 
1.238e-002 4.102e+008 1.071e+011 1.000e+004 8.767e-001 9.542e-003 
1.238e-002 4.102e+008 1.071e+011 1.000e+004 8.791e-001 9.543e-003 
1.238e-002 4.102e+008 1.072e+011 1.000e+004 8.717e-001 9.545e-003 
1.238e-002 4.102e+008 1.072e+011 1.000e+004 8.721e-001 9.547e-003 
1.239e-002 4.102e+008 1.071e+011 1.000e+004 8.712e-001 9.549e-003 
1.239e-002 4.103e+008 1.071e+011 1.000e+004 8.786e-001 9.551e-003 
1.239e-002 4.103e+008 1.072e+011 1.000e+004 8.724e-001 9.552e-003 
1.239e-002 4.103e+008 1.072e+011 1.000e+004 8.760e-001 9.554e-003 
1.239e-002 4.103e+008 1.073e+011 1.000e+004 8.791e-001 9.556e-003 
1.240e-002 4.103e+008 1.074e+011 1.000e+004 8.685e-001 9.558e-003 
1.240e-002 4.104e+008 1.073e+011 1.000e+004 8.723e-001 9.560e-003 
1.240e-002 4.104e+008 1.073e+011 1.000e+004 8.710e-001 9.562e-003 
1.240e-002 4.104e+008 1.073e+011 1.000e+004 8.748e-001 9.563e-003 
1.240e-002 4.104e+008 1.072e+011 1.000e+004 8.734e-001 9.565e-003 
1.241e-002 4.104e+008 1.074e+011 1.000e+004 8.756e-001 9.567e-003 
1.241e-002 4.105e+008 1.074e+011 1.000e+004 8.750e-001 9.569e-003 
1.241e-002 4.105e+008 1.072e+011 1.000e+004 8.754e-001 9.571e-003 
1.241e-002 4.105e+008 1.071e+011 1.000e+004 8.702e-001 9.573e-003 
1.241e-002 4.105e+008 1.071e+011 1.000e+004 8.713e-001 9.575e-003 
1.242e-002 4.105e+008 1.070e+011 1.000e+004 8.730e-001 9.577e-003 
1.242e-002 4.106e+008 1.069e+011 1.000e+004 8.758e-001 9.579e-003 
1.242e-002 4.106e+008 1.067e+011 1.000e+004 8.714e-001 9.581e-003 
1.242e-002 4.106e+008 1.064e+011 1.000e+004 8.747e-001 9.584e-003 
1.243e-002 4.106e+008 1.061e+011 1.000e+004 8.775e-001 9.586e-003 
1.243e-002 4.107e+008 1.061e+011 1.000e+004 8.764e-001 9.588e-003 
1.243e-002 4.107e+008 1.057e+011 1.000e+004 8.768e-001 9.590e-003 
1.243e-002 4.107e+008 1.054e+011 1.000e+004 8.776e-001 9.592e-003 
1.243e-002 4.107e+008 1.052e+011 1.000e+004 8.773e-001 9.594e-003 
1.244e-002 4.107e+008 1.049e+011 1.000e+004 8.784e-001 9.596e-003 
1.244e-002 4.108e+008 1.049e+011 1.000e+004 8.780e-001 9.598e-003 
1.245e-002 4.108e+008 1.047e+011 1.000e+004 8.785e-001 9.605e-003 
1.245e-002 4.109e+008 1.050e+011 1.000e+004 8.778e-001 9.607e-003 
1.245e-002 4.109e+008 1.051e+011 1.000e+004 8.757e-001 9.609e-003 
1.245e-002 4.109e+008 1.051e+011 1.000e+004 8.806e-001 9.610e-003 
1.245e-002 4.109e+008 1.052e+011 1.000e+004 8.787e-001 9.612e-003 
1.246e-002 4.109e+008 1.053e+011 1.000e+004 8.804e-001 9.614e-003 
1.246e-002 4.109e+008 1.056e+011 1.000e+004 8.762e-001 9.615e-003 
1.246e-002 4.110e+008 1.057e+011 1.000e+004 8.741e-001 9.617e-003 
1.246e-002 4.110e+008 1.057e+011 1.000e+004 8.780e-001 9.619e-003 
1.246e-002 4.110e+008 1.057e+011 1.000e+004 8.803e-001 9.620e-003 
1.246e-002 4.110e+008 1.058e+011 1.000e+004 8.780e-001 9.622e-003 
1.247e-002 4.110e+008 1.060e+011 1.000e+004 8.772e-001 9.624e-003 
1.247e-002 4.111e+008 1.062e+011 1.000e+004 8.753e-001 9.625e-003 
1.247e-002 4.111e+008 1.063e+011 1.000e+004 8.761e-001 9.627e-003 
1.247e-002 4.111e+008 1.064e+011 1.000e+004 8.770e-001 9.629e-003 
1.247e-002 4.111e+008 1.065e+011 1.000e+004 8.704e-001 9.630e-003 
1.248e-002 4.111e+008 1.066e+011 1.000e+004 8.739e-001 9.632e-003 
1.248e-002 4.111e+008 1.068e+011 1.000e+004 8.729e-001 9.634e-003 
1.248e-002 4.112e+008 1.070e+011 1.000e+004 8.687e-001 9.635e-003 
1.248e-002 4.112e+008 1.069e+011 1.000e+004 8.692e-001 9.637e-003 
1.248e-002 4.112e+008 1.071e+011 1.000e+004 8.722e-001 9.639e-003 
1.248e-002 4.112e+008 1.072e+011 1.000e+004 8.757e-001 9.640e-003 
1.249e-002 4.112e+008 1.075e+011 1.000e+004 8.716e-001 9.642e-003 
1.249e-002 4.113e+008 1.074e+011 1.000e+004 8.710e-001 9.644e-003 
1.249e-002 4.113e+008 1.075e+011 1.000e+004 8.773e-001 9.645e-003 
1.249e-002 4.113e+008 1.077e+011 1.000e+004 8.777e-001 9.647e-003 
1.249e-002 4.113e+008 1.079e+011 1.000e+004 8.711e-001 9.649e-003 
1.250e-002 4.113e+008 1.080e+011 1.000e+004 8.662e-001 9.650e-003 
1.250e-002 4.114e+008 1.079e+011 1.000e+004 8.688e-001 9.652e-003 
1.250e-002 4.114e+008 1.078e+011 1.000e+004 8.779e-001 9.654e-003 
1.250e-002 4.114e+008 1.081e+011 1.000e+004 8.639e-001 9.656e-003 
1.250e-002 4.114e+008 1.080e+011 1.000e+004 8.682e-001 9.658e-003 
1.251e-002 4.114e+008 1.079e+011 1.000e+004 8.757e-001 9.659e-003 
1.251e-002 4.114e+008 1.078e+011 1.000e+004 8.724e-001 9.661e-003 
1.251e-002 4.115e+008 1.079e+011 1.000e+004 8.776e-001 9.663e-003 
1.251e-002 4.115e+008 1.078e+011 1.000e+004 8.759e-001 9.665e-003 
1.251e-002 4.115e+008 1.079e+011 1.000e+004 8.776e-001 9.667e-003 
1.252e-002 4.115e+008 1.078e+011 1.000e+004 8.780e-001 9.669e-003 
1.252e-002 4.115e+008 1.078e+011 1.000e+004 8.741e-001 9.671e-003 
1.252e-002 4.116e+008 1.079e+011 1.000e+004 8.734e-001 9.673e-003 
1.252e-002 4.116e+008 1.079e+011 1.000e+004 8.659e-001 9.675e-003 
1.252e-002 4.116e+008 1.079e+011 1.000e+004 8.700e-001 9.676e-003 
1.253e-002 4.116e+008 1.079e+011 1.000e+004 8.732e-001 9.678e-003 
1.253e-002 4.117e+008 1.078e+011 1.000e+004 8.633e-001 9.680e-003 
1.253e-002 4.117e+008 1.076e+011 1.000e+004 8.737e-001 9.682e-003 
1.253e-002 4.117e+008 1.074e+011 1.000e+004 8.776e-001 9.684e-003 
1.253e-002 4.117e+008 1.073e+011 1.000e+004 8.784e-001 9.686e-003 
1.254e-002 4.117e+008 1.071e+011 1.000e+004 8.733e-001 9.688e-003 
1.254e-002 4.118e+008 1.068e+011 1.000e+004 8.704e-001 9.690e-003 
1.254e-002 4.118e+008 1.067e+011 1.000e+004 8.779e-001 9.692e-003 
1.254e-002 4.118e+008 1.066e+011 1.000e+004 8.802e-001 9.694e-003 
1.254e-002 4.118e+008 1.064e+011 1.000e+004 8.761e-001 9.696e-003 
1.255e-002 4.118e+008 1.062e+011 1.000e+004 8.722e-001 9.698e-003 
1.255e-002 4.119e+008 1.061e+011 1.000e+004 8.794e-001 9.700e-003 
1.255e-002 4.119e+008 1.058e+011 1.000e+004 8.837e-001 9.702e-003 
1.255e-002 4.119e+008 1.056e+011 1.000e+004 8.812e-001 9.704e-003 
1.255e-002 4.119e+008 1.056e+011 1.000e+004 8.775e-001 9.706e-003 
1.256e-002 4.120e+008 1.053e+011 1.000e+004 8.775e-001 9.708e-003 
1.256e-002 4.120e+008 1.052e+011 1.000e+004 8.790e-001 9.710e-003 
1.256e-002 4.120e+008 1.049e+011 1.000e+004 8.792e-001 9.712e-003 
1.256e-002 4.120e+008 1.049e+011 1.000e+004 8.778e-001 9.714e-003 
1.257e-002 4.120e+008 1.046e+011 1.000e+004 8.790e-001 9.716e-003 
1.257e-002 4.121e+008 1.044e+011 1.000e+004 8.828e-001 9.720e-003 
1.257e-002 4.121e+008 1.047e+011 1.000e+004 8.802e-001 9.723e-003 
1.258e-002 4.121e+008 1.048e+011 1.000e+004 8.774e-001 9.725e-003 
1.258e-002 4.122e+008 1.049e+011 1.000e+004 8.789e-001 9.727e-003 
1.258e-002 4.122e+008 1.050e+011 1.000e+004 8.767e-001 9.729e-003 
1.258e-002 4.122e+008 1.053e+011 1.000e+004 8.795e-001 9.730e-003 
1.258e-002 4.122e+008 1.054e+011 1.000e+004 8.774e-001 9.732e-003 
1.258e-002 4.122e+008 1.056e+011 1.000e+004 8.759e-001 9.733e-003 
1.259e-002 4.123e+008 1.056e+011 1.000e+004 8.799e-001 9.735e-003 
1.259e-002 4.123e+008 1.057e+011 1.000e+004 8.784e-001 9.737e-003 
1.259e-002 4.123e+008 1.058e+011 1.000e+004 8.782e-001 9.738e-003 
1.259e-002 4.123e+008 1.058e+011 1.000e+004 8.806e-001 9.740e-003 
1.259e-002 4.123e+008 1.060e+011 1.000e+004 8.763e-001 9.742e-003 
1.260e-002 4.123e+008 1.060e+011 1.000e+004 8.753e-001 9.743e-003 
1.260e-002 4.124e+008 1.062e+011 1.000e+004 8.768e-001 9.745e-003 
1.260e-002 4.124e+008 1.064e+011 1.000e+004 8.753e-001 9.747e-003 
1.260e-002 4.124e+008 1.067e+011 1.000e+004 8.726e-001 9.748e-003 
1.260e-002 4.124e+008 1.065e+011 1.000e+004 8.768e-001 9.750e-003 
1.260e-002 4.124e+008 1.067e+011 1.000e+004 8.799e-001 9.752e-003 
1.261e-002 4.125e+008 1.068e+011 1.000e+004 8.740e-001 9.754e-003 
1.261e-002 4.125e+008 1.070e+011 1.000e+004 8.703e-001 9.755e-003 
1.261e-002 4.125e+008 1.071e+011 1.000e+004 8.733e-001 9.757e-003 
1.261e-002 4.125e+008 1.072e+011 1.000e+004 8.702e-001 9.759e-003 
1.261e-002 4.125e+008 1.073e+011 1.000e+004 8.682e-001 9.761e-003 
1.262e-002 4.126e+008 1.073e+011 1.000e+004 8.707e-001 9.762e-003 
1.262e-002 4.126e+008 1.074e+011 1.000e+004 8.708e-001 9.764e-003 
1.262e-002 4.126e+008 1.076e+011 1.000e+004 8.728e-001 9.766e-003 
1.262e-002 4.126e+008 1.076e+011 1.000e+004 8.698e-001 9.767e-003 
1.262e-002 4.126e+008 1.077e+011 1.000e+004 8.696e-001 9.769e-003 
1.262e-002 4.126e+008 1.079e+011 1.000e+004 8.694e-001 9.771e-003 
1.263e-002 4.127e+008 1.080e+011 1.000e+004 8.612e-001 9.773e-003 
1.263e-002 4.127e+008 1.081e+011 1.000e+004 8.625e-001 9.774e-003 
1.263e-002 4.127e+008 1.083e+011 1.000e+004 8.646e-001 9.776e-003 
1.263e-002 4.127e+008 1.083e+011 1.000e+004 8.725e-001 9.778e-003 
1.263e-002 4.127e+008 1.083e+011 1.000e+004 8.750e-001 9.780e-003 
1.264e-002 4.128e+008 1.082e+011 1.000e+004 8.645e-001 9.781e-003 
1.264e-002 4.128e+008 1.082e+011 1.000e+004 8.722e-001 9.783e-003 
1.264e-002 4.128e+008 1.083e+011 1.000e+004 8.701e-001 9.785e-003 
1.264e-002 4.128e+008 1.083e+011 1.000e+004 8.783e-001 9.787e-003 
1.264e-002 4.128e+008 1.083e+011 1.000e+004 8.630e-001 9.789e-003 
1.265e-002 4.129e+008 1.085e+011 1.000e+004 8.552e-001 9.791e-003 
1.265e-002 4.129e+008 1.082e+011 1.000e+004 8.731e-001 9.793e-003 
1.265e-002 4.129e+008 1.080e+011 1.000e+004 8.765e-001 9.795e-003 
1.265e-002 4.129e+008 1.078e+011 1.000e+004 8.685e-001 9.797e-003 
1.265e-002 4.129e+008 1.077e+011 1.000e+004 8.686e-001 9.798e-003 
1.266e-002 4.130e+008 1.074e+011 1.000e+004 8.766e-001 9.800e-003 
1.266e-002 4.130e+008 1.073e+011 1.000e+004 8.771e-001 9.802e-003 
1.266e-002 4.130e+008 1.072e+011 1.000e+004 8.797e-001 9.804e-003 
1.266e-002 4.130e+008 1.070e+011 1.000e+004 8.771e-001 9.806e-003 
1.267e-002 4.131e+008 1.068e+011 1.000e+004 8.753e-001 9.808e-003 
1.267e-002 4.131e+008 1.067e+011 1.000e+004 8.786e-001 9.810e-003 
1.267e-002 4.131e+008 1.064e+011 1.000e+004 8.746e-001 9.812e-003 
1.267e-002 4.131e+008 1.062e+011 1.000e+004 8.757e-001 9.814e-003 
1.267e-002 4.131e+008 1.061e+011 1.000e+004 8.752e-001 9.816e-003 
1.268e-002 4.132e+008 1.059e+011 1.000e+004 8.763e-001 9.818e-003 
1.268e-002 4.132e+008 1.058e+011 1.000e+004 8.738e-001 9.820e-003 
1.268e-002 4.132e+008 1.057e+011 1.000e+004 8.754e-001 9.822e-003 
1.268e-002 4.132e+008 1.054e+011 1.000e+004 8.777e-001 9.824e-003 
1.268e-002 4.132e+008 1.052e+011 1.000e+004 8.813e-001 9.826e-003 
1.269e-002 4.133e+008 1.051e+011 1.000e+004 8.785e-001 9.828e-003 
1.269e-002 4.133e+008 1.050e+011 1.000e+004 8.779e-001 9.830e-003 
1.269e-002 4.133e+008 1.047e+011 1.000e+004 8.791e-001 9.832e-003 
1.269e-002 4.133e+008 1.046e+011 1.000e+004 8.791e-001 9.835e-003 
1.270e-002 4.134e+008 1.044e+011 1.000e+004 8.815e-001 9.840e-003 
1.270e-002 4.134e+008 1.047e+011 1.000e+004 8.781e-001 9.844e-003 
1.271e-002 4.135e+008 1.048e+011 1.000e+004 8.787e-001 9.846e-003 
1.271e-002 4.135e+008 1.047e+011 1.000e+004 8.797e-001 9.848e-003 
1.271e-002 4.135e+008 1.050e+011 1.000e+004 8.786e-001 9.849e-003 
1.271e-002 4.135e+008 1.051e+011 1.000e+004 8.773e-001 9.851e-003 
1.271e-002 4.135e+008 1.052e+011 1.000e+004 8.775e-001 9.853e-003 
1.272e-002 4.136e+008 1.053e+011 1.000e+004 8.765e-001 9.855e-003 
1.272e-002 4.136e+008 1.054e+011 1.000e+004 8.776e-001 9.857e-003 
1.272e-002 4.136e+008 1.057e+011 1.000e+004 8.749e-001 9.858e-003 
1.272e-002 4.136e+008 1.057e+011 1.000e+004 8.805e-001 9.860e-003 
1.272e-002 4.136e+008 1.058e+011 1.000e+004 8.799e-001 9.862e-003 
1.272e-002 4.137e+008 1.059e+011 1.000e+004 8.781e-001 9.864e-003 
1.273e-002 4.137e+008 1.061e+011 1.000e+004 8.731e-001 9.865e-003 
1.273e-002 4.137e+008 1.062e+011 1.000e+004 8.779e-001 9.867e-003 
1.273e-002 4.137e+008 1.061e+011 1.000e+004 8.790e-001 9.869e-003 
1.273e-002 4.137e+008 1.063e+011 1.000e+004 8.792e-001 9.871e-003 
1.273e-002 4.138e+008 1.064e+011 1.000e+004 8.788e-001 9.873e-003 
1.274e-002 4.138e+008 1.065e+011 1.000e+004 8.805e-001 9.874e-003 
1.274e-002 4.138e+008 1.067e+011 1.000e+004 8.789e-001 9.876e-003 
1.274e-002 4.138e+008 1.067e+011 1.000e+004 8.761e-001 9.878e-003 
1.274e-002 4.138e+008 1.071e+011 1.000e+004 8.769e-001 9.880e-003 
1.274e-002 4.139e+008 1.073e+011 1.000e+004 8.770e-001 9.882e-003 
1.275e-002 4.139e+008 1.074e+011 1.000e+004 8.667e-001 9.883e-003 
1.275e-002 4.139e+008 1.074e+011 1.000e+004 8.708e-001 9.885e-003 
1.275e-002 4.139e+008 1.075e+011 1.000e+004 8.805e-001 9.887e-003 
1.275e-002 4.139e+008 1.075e+011 1.000e+004 8.703e-001 9.889e-003 
1.275e-002 4.140e+008 1.076e+011 1.000e+004 8.720e-001 9.891e-003 
1.276e-002 4.140e+008 1.080e+011 1.000e+004 8.657e-001 9.892e-003 
1.276e-002 4.140e+008 1.078e+011 1.000e+004 8.792e-001 9.894e-003 
1.276e-002 4.140e+008 1.081e+011 1.000e+004 8.663e-001 9.896e-003 
1.276e-002 4.140e+008 1.081e+011 1.000e+004 8.684e-001 9.898e-003 
1.276e-002 4.141e+008 1.083e+011 1.000e+004 8.703e-001 9.900e-003 
1.277e-002 4.141e+008 1.084e+011 1.000e+004 8.756e-001 9.901e-003 
1.277e-002 4.141e+008 1.086e+011 1.000e+004 8.677e-001 9.903e-003 
1.277e-002 4.141e+008 1.084e+011 1.000e+004 8.665e-001 9.905e-003 
1.277e-002 4.141e+008 1.084e+011 1.000e+004 8.727e-001 9.907e-003 
1.277e-002 4.142e+008 1.085e+011 1.000e+004 8.659e-001 9.909e-003 
1.278e-002 4.142e+008 1.088e+011 1.000e+004 8.621e-001 9.911e-003 
1.278e-002 4.142e+008 1.090e+011 1.000e+004 8.631e-001 9.912e-003 
1.278e-002 4.142e+008 1.093e+011 1.000e+004 8.706e-001 9.914e-003 
1.278e-002 4.142e+008 1.092e+011 1.000e+004 8.789e-001 9.916e-003 
1.278e-002 4.142e+008 1.092e+011 1.000e+004 8.742e-001 9.918e-003 
1.278e-002 4.142e+008 1.093e+011 1.000e+004 8.811e-001 9.920e-003 
1.279e-002 4.143e+008 1.095e+011 1.000e+004 8.850e-001 9.922e-003 
1.279e-002 4.143e+008 1.096e+011 1.000e+004 8.892e-001 9.924e-003 
1.279e-002 4.143e+008 1.097e+011 1.000e+004 8.918e-001 9.926e-003 
1.279e-002 4.143e+008 1.098e+011 1.000e+004 8.962e-001 9.928e-003 
1.280e-002 4.143e+008 1.101e+011 1.000e+004 8.976e-001 9.930e-003 
1.280e-002 4.143e+008 1.101e+011 1.000e+004 9.006e-001 9.932e-003 
1.280e-002 4.143e+008 1.103e+011 1.000e+004 9.030e-001 9.934e-003 
1.280e-002 4.143e+008 1.089e+011 1.000e+004 9.004e-001 9.937e-003 
1.281e-002 4.143e+008 1.075e+011 1.000e+004 8.940e-001 9.944e-003 
1.282e-002 4.144e+008 1.069e+011 1.000e+004 8.925e-001 9.956e-003 
1.283e-002 4.144e+008 1.067e+011 1.000e+004 8.916e-001 9.964e-003 
1.284e-002 4.144e+008 1.066e+011 1.000e+004 8.910e-001 9.970e-003 
1.284e-002 4.144e+008 1.066e+011 1.000e+004 8.910e-001 9.972e-003 
1.284e-002 4.145e+008 1.068e+011 1.000e+004 8.880e-001 9.974e-003 
1.284e-002 4.145e+008 1.066e+011 1.000e+004 8.886e-001 9.976e-003 
1.285e-002 4.145e+008 1.066e+011 1.000e+004 8.877e-001 9.978e-003 
1.285e-002 4.145e+008 1.066e+011 1.000e+004 8.879e-001 9.981e-003 
1.285e-002 4.145e+008 1.066e+011 1.000e+004 8.900e-001 9.983e-003 
1.285e-002 4.145e+008 1.066e+011 1.000e+004 8.848e-001 9.985e-003 
1.285e-002 4.145e+008 1.064e+011 1.000e+004 8.871e-001 9.988e-003 
1.286e-002 4.146e+008 1.065e+011 1.000e+004 8.865e-001 9.990e-003 
1.286e-002 4.146e+008 1.065e+011 1.000e+004 8.867e-001 9.992e-003 
1.286e-002 4.146e+008 1.064e+011 1.000e+004 8.880e-001 9.995e-003 
1.286e-002 4.146e+008 1.064e+011 1.000e+004 8.881e-001 9.997e-003 
1.287e-002 4.146e+008 1.064e+011 1.000e+004 8.884e-001 9.999e-003 
1.287e-002 4.146e+008 1.064e+011 1.000e+004 8.880e-001 1.000e-002 
1.287e-002 4.147e+008 1.065e+011 1.000e+004 8.872e-001 1.000e-002 
1.287e-002 4.147e+008 1.063e+011 1.000e+004 8.854e-001 1.001e-002 
1.288e-002 4.147e+008 1.063e+011 1.000e+004 8.860e-001 1.001e-002 
1.288e-002 4.147e+008 1.063e+011 1.000e+004 8.896e-001 1.001e-002 
1.288e-002 4.147e+008 1.064e+011 1.000e+004 8.876e-001 1.001e-002 
1.288e-002 4.147e+008 1.064e+011 1.000e+004 8.862e-001 1.002e-002 
1.289e-002 4.148e+008 1.063e+011 1.000e+004 8.858e-001 1.002e-002 
1.289e-002 4.148e+008 1.063e+011 1.000e+004 8.876e-001 1.002e-002 
1.289e-002 4.148e+008 1.063e+011 1.000e+004 8.887e-001 1.002e-002 
1.289e-002 4.148e+008 1.062e+011 1.000e+004 8.890e-001 1.002e-002 
1.290e-002 4.148e+008 1.063e+011 1.000e+004 8.855e-001 1.003e-002 
1.290e-002 4.148e+008 1.064e+011 1.000e+004 8.851e-001 1.003e-002 
1.290e-002 4.148e+008 1.064e+011 1.000e+004 8.851e-001 1.003e-002 
1.290e-002 4.149e+008 1.061e+011 1.000e+004 8.871e-001 1.003e-002 
1.290e-002 4.149e+008 1.062e+011 1.000e+004 8.857e-001 1.003e-002 
1.291e-002 4.149e+008 1.063e+011 1.000e+004 8.850e-001 1.004e-002 
1.291e-002 4.149e+008 1.064e+011 1.000e+004 8.843e-001 1.004e-002 
1.291e-002 4.149e+008 1.061e+011 1.000e+004 8.868e-001 1.004e-002 
1.291e-002 4.149e+008 1.061e+011 1.000e+004 8.876e-001 1.004e-002 
1.291e-002 4.149e+008 1.061e+011 1.000e+004 8.877e-001 1.004e-002 
1.291e-002 4.150e+008 1.056e+011 1.000e+004 8.878e-001 1.004e-002 
1.292e-002 4.150e+008 1.056e+011 1.000e+004 8.878e-001 1.005e-002 
1.293e-002 4.151e+008 1.053e+011 1.000e+004 8.850e-001 1.006e-002 
1.294e-002 4.152e+008 1.052e+011 1.000e+004 8.822e-001 1.007e-002 
1.294e-002 4.152e+008 1.052e+011 1.000e+004 8.836e-001 1.007e-002 
1.295e-002 4.152e+008 1.053e+011 1.000e+004 8.838e-001 1.007e-002 
1.295e-002 4.152e+008 1.053e+011 1.000e+004 8.839e-001 1.008e-002 
1.295e-002 4.153e+008 1.055e+011 1.000e+004 8.809e-001 1.008e-002 
1.295e-002 4.153e+008 1.057e+011 1.000e+004 8.791e-001 1.008e-002 
1.295e-002 4.153e+008 1.057e+011 1.000e+004 8.833e-001 1.008e-002 
1.296e-002 4.153e+008 1.059e+011 1.000e+004 8.805e-001 1.008e-002 
1.296e-002 4.153e+008 1.062e+011 1.000e+004 8.817e-001 1.009e-002 
1.296e-002 4.153e+008 1.063e+011 1.000e+004 8.831e-001 1.009e-002 
1.296e-002 4.154e+008 1.066e+011 1.000e+004 8.814e-001 1.009e-002 
1.296e-002 4.154e+008 1.066e+011 1.000e+004 8.810e-001 1.009e-002 
1.297e-002 4.154e+008 1.068e+011 1.000e+004 8.798e-001 1.009e-002 
1.297e-002 4.154e+008 1.068e+011 1.000e+004 8.809e-001 1.009e-002 
1.297e-002 4.154e+008 1.070e+011 1.000e+004 8.835e-001 1.010e-002 
1.297e-002 4.154e+008 1.071e+011 1.000e+004 8.780e-001 1.010e-002 
1.297e-002 4.155e+008 1.073e+011 1.000e+004 8.792e-001 1.010e-002 
1.298e-002 4.155e+008 1.070e+011 1.000e+004 8.791e-001 1.010e-002 
1.298e-002 4.155e+008 1.070e+011 1.000e+004 8.784e-001 1.010e-002 
1.298e-002 4.155e+008 1.073e+011 1.000e+004 8.759e-001 1.011e-002 
1.298e-002 4.155e+008 1.072e+011 1.000e+004 8.761e-001 1.011e-002 
1.298e-002 4.156e+008 1.072e+011 1.000e+004 8.753e-001 1.011e-002 
1.299e-002 4.156e+008 1.072e+011 1.000e+004 8.753e-001 1.011e-002 
1.299e-002 4.156e+008 1.073e+011 1.000e+004 8.798e-001 1.011e-002 
1.299e-002 4.156e+008 1.073e+011 1.000e+004 8.787e-001 1.012e-002 
1.299e-002 4.156e+008 1.073e+011 1.000e+004 8.728e-001 1.012e-002 
1.299e-002 4.157e+008 1.073e+011 1.000e+004 8.763e-001 1.012e-002 
1.300e-002 4.157e+008 1.073e+011 1.000e+004 8.761e-001 1.012e-002 
1.300e-002 4.157e+008 1.073e+011 1.000e+004 8.763e-001 1.012e-002 
1.300e-002 4.157e+008 1.072e+011 1.000e+004 8.727e-001 1.013e-002 
1.300e-002 4.157e+008 1.072e+011 1.000e+004 8.718e-001 1.013e-002 
1.300e-002 4.157e+008 1.071e+011 1.000e+004 8.681e-001 1.013e-002 
1.301e-002 4.158e+008 1.071e+011 1.000e+004 8.665e-001 1.013e-002 
1.301e-002 4.158e+008 1.070e+011 1.000e+004 8.674e-001 1.013e-002 
1.301e-002 4.158e+008 1.068e+011 1.000e+004 8.692e-001 1.013e-002 
1.301e-002 4.158e+008 1.065e+011 1.000e+004 8.705e-001 1.014e-002 
1.301e-002 4.158e+008 1.064e+011 1.000e+004 8.720e-001 1.014e-002 
1.301e-002 4.158e+008 1.062e+011 1.000e+004 8.743e-001 1.014e-002 
1.302e-002 4.159e+008 1.061e+011 1.000e+004 8.749e-001 1.014e-002 
1.302e-002 4.159e+008 1.058e+011 1.000e+004 8.780e-001 1.014e-002 
1.302e-002 4.159e+008 1.057e+011 1.000e+004 8.820e-001 1.014e-002 
1.302e-002 4.159e+008 1.055e+011 1.000e+004 8.819e-001 1.014e-002 
1.302e-002 4.159e+008 1.054e+011 1.000e+004 8.813e-001 1.015e-002 
1.303e-002 4.159e+008 1.051e+011 1.000e+004 8.818e-001 1.015e-002 
1.303e-002 4.160e+008 1.048e+011 1.000e+004 8.822e-001 1.015e-002 
1.303e-002 4.160e+008 1.046e+011 1.000e+004 8.834e-001 1.015e-002 
1.304e-002 4.161e+008 1.045e+011 1.000e+004 8.848e-001 1.016e-002 
1.305e-002 4.162e+008 1.046e+011 1.000e+004 8.827e-001 1.017e-002 
1.306e-002 4.163e+008 1.048e+011 1.000e+004 8.803e-001 1.018e-002 
1.306e-002 4.163e+008 1.048e+011 1.000e+004 8.810e-001 1.018e-002 
1.306e-002 4.163e+008 1.050e+011 1.000e+004 8.832e-001 1.018e-002 
1.307e-002 4.163e+008 1.051e+011 1.000e+004 8.821e-001 1.019e-002 
1.307e-002 4.164e+008 1.054e+011 1.000e+004 8.824e-001 1.019e-002 
1.307e-002 4.164e+008 1.054e+011 1.000e+004 8.826e-001 1.019e-002 
1.307e-002 4.164e+008 1.057e+011 1.000e+004 8.805e-001 1.019e-002 
1.307e-002 4.164e+008 1.058e+011 1.000e+004 8.838e-001 1.019e-002 
1.308e-002 4.164e+008 1.059e+011 1.000e+004 8.837e-001 1.020e-002 
1.308e-002 4.165e+008 1.060e+011 1.000e+004 8.809e-001 1.020e-002 
1.308e-002 4.165e+008 1.061e+011 1.000e+004 8.857e-001 1.020e-002 
1.308e-002 4.165e+008 1.063e+011 1.000e+004 8.820e-001 1.020e-002 
1.309e-002 4.165e+008 1.064e+011 1.000e+004 8.829e-001 1.020e-002 
1.309e-002 4.165e+008 1.066e+011 1.000e+004 8.706e-001 1.021e-002 
1.309e-002 4.166e+008 1.068e+011 1.000e+004 8.757e-001 1.021e-002 
1.309e-002 4.166e+008 1.069e+011 1.000e+004 8.745e-001 1.021e-002 
1.309e-002 4.166e+008 1.070e+011 1.000e+004 8.764e-001 1.021e-002 
1.310e-002 4.166e+008 1.071e+011 1.000e+004 8.691e-001 1.021e-002 
1.310e-002 4.166e+008 1.072e+011 1.000e+004 8.758e-001 1.022e-002 
1.310e-002 4.167e+008 1.074e+011 1.000e+004 8.742e-001 1.022e-002 
1.310e-002 4.167e+008 1.075e+011 1.000e+004 8.777e-001 1.022e-002 
1.310e-002 4.167e+008 1.076e+011 1.000e+004 8.695e-001 1.022e-002 
1.311e-002 4.167e+008 1.078e+011 1.000e+004 8.781e-001 1.022e-002 
1.311e-002 4.167e+008 1.078e+011 1.000e+004 8.758e-001 1.022e-002 
1.311e-002 4.167e+008 1.083e+011 1.000e+004 8.800e-001 1.023e-002 
1.311e-002 4.168e+008 1.078e+011 1.000e+004 8.667e-001 1.023e-002 
1.311e-002 4.168e+008 1.078e+011 1.000e+004 8.671e-001 1.023e-002 
1.312e-002 4.168e+008 1.078e+011 1.000e+004 8.767e-001 1.023e-002 
1.312e-002 4.168e+008 1.076e+011 1.000e+004 8.804e-001 1.023e-002 
1.312e-002 4.168e+008 1.077e+011 1.000e+004 8.692e-001 1.024e-002 
1.312e-002 4.169e+008 1.075e+011 1.000e+004 8.708e-001 1.024e-002 
1.312e-002 4.169e+008 1.072e+011 1.000e+004 8.736e-001 1.024e-002 
1.312e-002 4.169e+008 1.070e+011 1.000e+004 8.817e-001 1.024e-002 
1.313e-002 4.169e+008 1.070e+011 1.000e+004 8.756e-001 1.024e-002 
1.313e-002 4.169e+008 1.069e+011 1.000e+004 8.761e-001 1.024e-002 
1.313e-002 4.170e+008 1.068e+011 1.000e+004 8.759e-001 1.025e-002 
1.313e-002 4.170e+008 1.066e+011 1.000e+004 8.726e-001 1.025e-002 
1.313e-002 4.170e+008 1.063e+011 1.000e+004 8.795e-001 1.025e-002 
1.314e-002 4.170e+008 1.062e+011 1.000e+004 8.779e-001 1.025e-002 
1.314e-002 4.170e+008 1.059e+011 1.000e+004 8.773e-001 1.025e-002 
1.314e-002 4.170e+008 1.058e+011 1.000e+004 8.794e-001 1.026e-002 
1.314e-002 4.171e+008 1.057e+011 1.000e+004 8.800e-001 1.026e-002 
1.314e-002 4.171e+008 1.054e+011 1.000e+004 8.818e-001 1.026e-002 
1.315e-002 4.171e+008 1.055e+011 1.000e+004 8.800e-001 1.026e-002 
1.315e-002 4.171e+008 1.053e+011 1.000e+004 8.794e-001 1.026e-002 
1.315e-002 4.171e+008 1.050e+011 1.000e+004 8.815e-001 1.027e-002 
1.315e-002 4.172e+008 1.049e+011 1.000e+004 8.807e-001 1.027e-002 
1.315e-002 4.172e+008 1.049e+011 1.000e+004 8.824e-001 1.027e-002 
1.316e-002 4.172e+008 1.046e+011 1.000e+004 8.844e-001 1.027e-002 
1.316e-002 4.173e+008 1.045e+011 1.000e+004 8.831e-001 1.028e-002 
1.318e-002 4.174e+008 1.044e+011 1.000e+004 8.823e-001 1.029e-002 
1.319e-002 4.175e+008 1.047e+011 1.000e+004 8.807e-001 1.030e-002 
1.319e-002 4.175e+008 1.048e+011 1.000e+004 8.833e-001 1.030e-002 
1.319e-002 4.175e+008 1.047e+011 1.000e+004 8.832e-001 1.030e-002 
1.319e-002 4.176e+008 1.050e+011 1.000e+004 8.831e-001 1.030e-002 
1.319e-002 4.176e+008 1.052e+011 1.000e+004 8.798e-001 1.031e-002 
1.320e-002 4.176e+008 1.053e+011 1.000e+004 8.807e-001 1.031e-002 
1.320e-002 4.176e+008 1.056e+011 1.000e+004 8.788e-001 1.031e-002 
1.320e-002 4.176e+008 1.056e+011 1.000e+004 8.812e-001 1.031e-002 
1.320e-002 4.177e+008 1.057e+011 1.000e+004 8.798e-001 1.031e-002 
1.320e-002 4.177e+008 1.057e+011 1.000e+004 8.819e-001 1.032e-002 
1.321e-002 4.177e+008 1.059e+011 1.000e+004 8.859e-001 1.032e-002 
1.321e-002 4.177e+008 1.060e+011 1.000e+004 8.818e-001 1.032e-002 
1.321e-002 4.177e+008 1.062e+011 1.000e+004 8.795e-001 1.032e-002 
1.321e-002 4.178e+008 1.064e+011 1.000e+004 8.793e-001 1.032e-002 
1.322e-002 4.178e+008 1.065e+011 1.000e+004 8.774e-001 1.033e-002 
1.322e-002 4.178e+008 1.066e+011 1.000e+004 8.764e-001 1.033e-002 
1.322e-002 4.178e+008 1.068e+011 1.000e+004 8.728e-001 1.033e-002 
1.322e-002 4.178e+008 1.068e+011 1.000e+004 8.740e-001 1.033e-002 
1.322e-002 4.178e+008 1.070e+011 1.000e+004 8.789e-001 1.033e-002 
1.323e-002 4.179e+008 1.070e+011 1.000e+004 8.742e-001 1.033e-002 
1.323e-002 4.179e+008 1.072e+011 1.000e+004 8.722e-001 1.034e-002 
1.323e-002 4.179e+008 1.073e+011 1.000e+004 8.785e-001 1.034e-002 
1.323e-002 4.179e+008 1.075e+011 1.000e+004 8.776e-001 1.034e-002 
1.323e-002 4.179e+008 1.076e+011 1.000e+004 8.718e-001 1.034e-002 
1.323e-002 4.180e+008 1.077e+011 1.000e+004 8.698e-001 1.034e-002 
1.324e-002 4.180e+008 1.078e+011 1.000e+004 8.730e-001 1.035e-002 
1.324e-002 4.180e+008 1.078e+011 1.000e+004 8.721e-001 1.035e-002 
1.324e-002 4.180e+008 1.080e+011 1.000e+004 8.670e-001 1.035e-002 
1.324e-002 4.180e+008 1.077e+011 1.000e+004 8.727e-001 1.035e-002 
1.324e-002 4.181e+008 1.078e+011 1.000e+004 8.746e-001 1.035e-002 
1.325e-002 4.181e+008 1.074e+011 1.000e+004 8.732e-001 1.036e-002 
1.325e-002 4.181e+008 1.072e+011 1.000e+004 8.799e-001 1.036e-002 
1.325e-002 4.181e+008 1.072e+011 1.000e+004 8.721e-001 1.036e-002 
1.325e-002 4.181e+008 1.070e+011 1.000e+004 8.747e-001 1.036e-002 
1.325e-002 4.182e+008 1.069e+011 1.000e+004 8.779e-001 1.036e-002 
1.326e-002 4.182e+008 1.068e+011 1.000e+004 8.726e-001 1.036e-002 
1.326e-002 4.182e+008 1.065e+011 1.000e+004 8.746e-001 1.037e-002 
1.326e-002 4.182e+008 1.064e+011 1.000e+004 8.801e-001 1.037e-002 
1.326e-002 4.182e+008 1.062e+011 1.000e+004 8.785e-001 1.037e-002 
1.326e-002 4.182e+008 1.061e+011 1.000e+004 8.791e-001 1.037e-002 
1.327e-002 4.183e+008 1.059e+011 1.000e+004 8.769e-001 1.037e-002 
1.327e-002 4.183e+008 1.057e+011 1.000e+004 8.818e-001 1.038e-002 
1.327e-002 4.183e+008 1.056e+011 1.000e+004 8.801e-001 1.038e-002 
1.327e-002 4.183e+008 1.056e+011 1.000e+004 8.780e-001 1.038e-002 
1.327e-002 4.183e+008 1.053e+011 1.000e+004 8.840e-001 1.038e-002 
1.328e-002 4.184e+008 1.052e+011 1.000e+004 8.847e-001 1.038e-002 
1.328e-002 4.184e+008 1.049e+011 1.000e+004 8.824e-001 1.038e-002 
1.328e-002 4.184e+008 1.047e+011 1.000e+004 8.833e-001 1.039e-002 
1.328e-002 4.184e+008 1.045e+011 1.000e+004 8.826e-001 1.039e-002 
1.329e-002 4.185e+008 1.045e+011 1.000e+004 8.837e-001 1.039e-002 
1.330e-002 4.186e+008 1.043e+011 1.000e+004 8.839e-001 1.040e-002 
1.331e-002 4.187e+008 1.044e+011 1.000e+004 8.840e-001 1.041e-002 
1.332e-002 4.187e+008 1.046e+011 1.000e+004 8.830e-001 1.042e-002 
1.332e-002 4.188e+008 1.047e+011 1.000e+004 8.819e-001 1.042e-002 
1.332e-002 4.188e+008 1.048e+011 1.000e+004 8.821e-001 1.042e-002 
1.332e-002 4.188e+008 1.051e+011 1.000e+004 8.816e-001 1.043e-002 
1.333e-002 4.188e+008 1.051e+011 1.000e+004 8.844e-001 1.043e-002 
1.333e-002 4.189e+008 1.052e+011 1.000e+004 8.832e-001 1.043e-002 
1.333e-002 4.189e+008 1.054e+011 1.000e+004 8.790e-001 1.043e-002 
1.333e-002 4.189e+008 1.055e+011 1.000e+004 8.811e-001 1.043e-002 
1.333e-002 4.189e+008 1.056e+011 1.000e+004 8.816e-001 1.044e-002 
1.334e-002 4.189e+008 1.060e+011 1.000e+004 8.764e-001 1.044e-002 
1.334e-002 4.190e+008 1.060e+011 1.000e+004 8.795e-001 1.044e-002 
1.334e-002 4.190e+008 1.062e+011 1.000e+004 8.818e-001 1.044e-002 
1.334e-002 4.190e+008 1.063e+011 1.000e+004 8.829e-001 1.044e-002 
1.334e-002 4.190e+008 1.064e+011 1.000e+004 8.800e-001 1.045e-002 
1.335e-002 4.190e+008 1.064e+011 1.000e+004 8.783e-001 1.045e-002 
1.335e-002 4.191e+008 1.066e+011 1.000e+004 8.806e-001 1.045e-002 
1.335e-002 4.191e+008 1.066e+011 1.000e+004 8.807e-001 1.045e-002 
1.335e-002 4.191e+008 1.068e+011 1.000e+004 8.784e-001 1.045e-002 
1.335e-002 4.191e+008 1.070e+011 1.000e+004 8.786e-001 1.046e-002 
1.336e-002 4.191e+008 1.070e+011 1.000e+004 8.829e-001 1.046e-002 
1.336e-002 4.192e+008 1.071e+011 1.000e+004 8.837e-001 1.046e-002 
1.336e-002 4.192e+008 1.074e+011 1.000e+004 8.673e-001 1.046e-002 
1.336e-002 4.192e+008 1.073e+011 1.000e+004 8.639e-001 1.046e-002 
1.336e-002 4.192e+008 1.074e+011 1.000e+004 8.710e-001 1.046e-002 
1.336e-002 4.192e+008 1.073e+011 1.000e+004 8.791e-001 1.047e-002 
1.337e-002 4.192e+008 1.073e+011 1.000e+004 8.817e-001 1.047e-002 
1.337e-002 4.193e+008 1.072e+011 1.000e+004 8.807e-001 1.047e-002 
1.337e-002 4.193e+008 1.071e+011 1.000e+004 8.792e-001 1.047e-002 
1.337e-002 4.193e+008 1.071e+011 1.000e+004 8.785e-001 1.047e-002 
1.337e-002 4.193e+008 1.071e+011 1.000e+004 8.820e-001 1.047e-002 
1.338e-002 4.193e+008 1.070e+011 1.000e+004 8.818e-001 1.048e-002 
1.338e-002 4.194e+008 1.071e+011 1.000e+004 8.806e-001 1.048e-002 
1.338e-002 4.194e+008 1.067e+011 1.000e+004 8.776e-001 1.048e-002 
1.338e-002 4.194e+008 1.066e+011 1.000e+004 8.807e-001 1.048e-002 
1.338e-002 4.194e+008 1.065e+011 1.000e+004 8.808e-001 1.048e-002 
1.339e-002 4.194e+008 1.063e+011 1.000e+004 8.819e-001 1.049e-002 
1.339e-002 4.194e+008 1.061e+011 1.000e+004 8.828e-001 1.049e-002 
1.339e-002 4.195e+008 1.060e+011 1.000e+004 8.779e-001 1.049e-002 
1.339e-002 4.195e+008 1.058e+011 1.000e+004 8.812e-001 1.049e-002 
1.339e-002 4.195e+008 1.057e+011 1.000e+004 8.815e-001 1.049e-002 
1.340e-002 4.195e+008 1.055e+011 1.000e+004 8.810e-001 1.050e-002 
1.340e-002 4.195e+008 1.055e+011 1.000e+004 8.801e-001 1.050e-002 
1.340e-002 4.196e+008 1.053e+011 1.000e+004 8.811e-001 1.050e-002 
1.340e-002 4.196e+008 1.049e+011 1.000e+004 8.832e-001 1.050e-002 
1.341e-002 4.196e+008 1.049e+011 1.000e+004 8.811e-001 1.050e-002 
1.341e-002 4.196e+008 1.049e+011 1.000e+004 8.809e-001 1.050e-002 
1.341e-002 4.196e+008 1.047e+011 1.000e+004 8.828e-001 1.051e-002 
1.341e-002 4.197e+008 1.045e+011 1.000e+004 8.850e-001 1.051e-002 
1.342e-002 4.198e+008 1.044e+011 1.000e+004 8.828e-001 1.052e-002 
1.344e-002 4.199e+008 1.043e+011 1.000e+004 8.848e-001 1.053e-002 
1.344e-002 4.200e+008 1.046e+011 1.000e+004 8.826e-001 1.054e-002 
1.345e-002 4.200e+008 1.043e+011 1.000e+004 8.853e-001 1.054e-002 
1.345e-002 4.200e+008 1.046e+011 1.000e+004 8.832e-001 1.055e-002 
1.345e-002 4.201e+008 1.047e+011 1.000e+004 8.840e-001 1.055e-002 
1.345e-002 4.201e+008 1.049e+011 1.000e+004 8.808e-001 1.055e-002 
1.346e-002 4.201e+008 1.050e+011 1.000e+004 8.812e-001 1.055e-002 
1.346e-002 4.201e+008 1.051e+011 1.000e+004 8.805e-001 1.055e-002 
1.346e-002 4.201e+008 1.053e+011 1.000e+004 8.802e-001 1.056e-002 
1.346e-002 4.202e+008 1.053e+011 1.000e+004 8.806e-001 1.056e-002 
1.346e-002 4.202e+008 1.055e+011 1.000e+004 8.796e-001 1.056e-002 
1.347e-002 4.202e+008 1.055e+011 1.000e+004 8.797e-001 1.056e-002 
1.347e-002 4.202e+008 1.059e+011 1.000e+004 8.797e-001 1.056e-002 
1.347e-002 4.202e+008 1.060e+011 1.000e+004 8.795e-001 1.056e-002 
1.347e-002 4.203e+008 1.060e+011 1.000e+004 8.819e-001 1.057e-002 
1.347e-002 4.203e+008 1.060e+011 1.000e+004 8.782e-001 1.057e-002 
1.348e-002 4.203e+008 1.062e+011 1.000e+004 8.781e-001 1.057e-002 
1.348e-002 4.203e+008 1.063e+011 1.000e+004 8.828e-001 1.057e-002 
1.348e-002 4.203e+008 1.064e+011 1.000e+004 8.787e-001 1.057e-002 
1.348e-002 4.203e+008 1.066e+011 1.000e+004 8.730e-001 1.058e-002 
1.348e-002 4.204e+008 1.067e+011 1.000e+004 8.808e-001 1.058e-002 
1.349e-002 4.204e+008 1.067e+011 1.000e+004 8.802e-001 1.058e-002 
1.349e-002 4.204e+008 1.068e+011 1.000e+004 8.767e-001 1.058e-002 
1.349e-002 4.204e+008 1.068e+011 1.000e+004 8.730e-001 1.058e-002 
1.349e-002 4.204e+008 1.065e+011 1.000e+004 8.800e-001 1.058e-002 
1.349e-002 4.205e+008 1.066e+011 1.000e+004 8.813e-001 1.059e-002 
1.350e-002 4.205e+008 1.066e+011 1.000e+004 8.775e-001 1.059e-002 
1.350e-002 4.205e+008 1.065e+011 1.000e+004 8.805e-001 1.059e-002 
1.350e-002 4.205e+008 1.064e+011 1.000e+004 8.809e-001 1.059e-002 
1.350e-002 4.205e+008 1.065e+011 1.000e+004 8.812e-001 1.059e-002 
1.350e-002 4.206e+008 1.066e+011 1.000e+004 8.771e-001 1.060e-002 
1.351e-002 4.206e+008 1.066e+011 1.000e+004 8.765e-001 1.060e-002 
1.351e-002 4.206e+008 1.064e+011 1.000e+004 8.828e-001 1.060e-002 
1.351e-002 4.206e+008 1.062e+011 1.000e+004 8.807e-001 1.060e-002 
1.351e-002 4.206e+008 1.062e+011 1.000e+004 8.728e-001 1.060e-002 
1.351e-002 4.206e+008 1.064e+011 1.000e+004 8.742e-001 1.060e-002 
1.352e-002 4.207e+008 1.060e+011 1.000e+004 8.805e-001 1.061e-002 
1.352e-002 4.207e+008 1.058e+011 1.000e+004 8.842e-001 1.061e-002 
1.352e-002 4.207e+008 1.057e+011 1.000e+004 8.788e-001 1.061e-002 
1.352e-002 4.207e+008 1.055e+011 1.000e+004 8.804e-001 1.061e-002 
1.352e-002 4.207e+008 1.054e+011 1.000e+004 8.817e-001 1.061e-002 
1.353e-002 4.208e+008 1.052e+011 1.000e+004 8.821e-001 1.062e-002 
1.353e-002 4.208e+008 1.050e+011 1.000e+004 8.827e-001 1.062e-002 
1.353e-002 4.208e+008 1.049e+011 1.000e+004 8.809e-001 1.062e-002 
1.353e-002 4.208e+008 1.046e+011 1.000e+004 8.838e-001 1.062e-002 
1.354e-002 4.208e+008 1.045e+011 1.000e+004 8.841e-001 1.062e-002 
1.354e-002 4.209e+008 1.045e+011 1.000e+004 8.849e-001 1.063e-002 
1.355e-002 4.209e+008 1.045e+011 1.000e+004 8.867e-001 1.063e-002 
1.355e-002 4.210e+008 1.043e+011 1.000e+004 8.857e-001 1.064e-002 
1.356e-002 4.211e+008 1.044e+011 1.000e+004 8.843e-001 1.065e-002 
1.356e-002 4.211e+008 1.044e+011 1.000e+004 8.843e-001 1.065e-002 
1.358e-002 4.212e+008 1.043e+011 1.000e+004 8.872e-001 1.066e-002 
1.358e-002 4.213e+008 1.046e+011 1.000e+004 8.837e-001 1.067e-002 
1.359e-002 4.213e+008 1.047e+011 1.000e+004 8.821e-001 1.067e-002 
1.359e-002 4.214e+008 1.048e+011 1.000e+004 8.848e-001 1.067e-002 
1.359e-002 4.214e+008 1.051e+011 1.000e+004 8.860e-001 1.068e-002 
1.359e-002 4.214e+008 1.052e+011 1.000e+004 8.838e-001 1.068e-002 
1.360e-002 4.214e+008 1.052e+011 1.000e+004 8.833e-001 1.068e-002 
1.360e-002 4.214e+008 1.055e+011 1.000e+004 8.797e-001 1.068e-002 
1.360e-002 4.215e+008 1.055e+011 1.000e+004 8.806e-001 1.068e-002 
1.360e-002 4.215e+008 1.057e+011 1.000e+004 8.800e-001 1.069e-002 
1.360e-002 4.215e+008 1.057e+011 1.000e+004 8.799e-001 1.069e-002 
1.361e-002 4.215e+008 1.060e+011 1.000e+004 8.798e-001 1.069e-002 
1.361e-002 4.215e+008 1.062e+011 1.000e+004 8.781e-001 1.069e-002 
1.361e-002 4.216e+008 1.062e+011 1.000e+004 8.766e-001 1.069e-002 
1.361e-002 4.216e+008 1.062e+011 1.000e+004 8.788e-001 1.070e-002 
1.361e-002 4.216e+008 1.064e+011 1.000e+004 8.742e-001 1.070e-002 
1.362e-002 4.216e+008 1.064e+011 1.000e+004 8.732e-001 1.070e-002 
1.362e-002 4.216e+008 1.064e+011 1.000e+004 8.713e-001 1.070e-002 
1.362e-002 4.216e+008 1.062e+011 1.000e+004 8.746e-001 1.070e-002 
1.362e-002 4.217e+008 1.061e+011 1.000e+004 8.754e-001 1.070e-002 
1.362e-002 4.217e+008 1.061e+011 1.000e+004 8.771e-001 1.071e-002 
1.362e-002 4.217e+008 1.061e+011 1.000e+004 8.728e-001 1.071e-002 
1.363e-002 4.217e+008 1.063e+011 1.000e+004 8.746e-001 1.071e-002 
1.363e-002 4.217e+008 1.060e+011 1.000e+004 8.774e-001 1.071e-002 
1.363e-002 4.217e+008 1.057e+011 1.000e+004 8.816e-001 1.071e-002 
1.363e-002 4.218e+008 1.058e+011 1.000e+004 8.811e-001 1.071e-002 
1.363e-002 4.218e+008 1.058e+011 1.000e+004 8.754e-001 1.072e-002 
1.364e-002 4.218e+008 1.059e+011 1.000e+004 8.775e-001 1.072e-002 
1.364e-002 4.218e+008 1.060e+011 1.000e+004 8.765e-001 1.072e-002 
1.364e-002 4.218e+008 1.059e+011 1.000e+004 8.829e-001 1.072e-002 
1.364e-002 4.219e+008 1.057e+011 1.000e+004 8.852e-001 1.072e-002 
1.364e-002 4.219e+008 1.057e+011 1.000e+004 8.821e-001 1.073e-002 
1.365e-002 4.219e+008 1.054e+011 1.000e+004 8.817e-001 1.073e-002 
1.365e-002 4.219e+008 1.055e+011 1.000e+004 8.840e-001 1.073e-002 
1.365e-002 4.219e+008 1.053e+011 1.000e+004 8.839e-001 1.073e-002 
1.365e-002 4.220e+008 1.051e+011 1.000e+004 8.849e-001 1.073e-002 
1.366e-002 4.220e+008 1.048e+011 1.000e+004 8.821e-001 1.074e-002 
1.366e-002 4.220e+008 1.048e+011 1.000e+004 8.817e-001 1.074e-002 
1.366e-002 4.221e+008 1.044e+011 1.000e+004 8.847e-001 1.074e-002 
1.367e-002 4.222e+008 1.044e+011 1.000e+004 8.857e-001 1.075e-002 
1.368e-002 4.223e+008 1.045e+011 1.000e+004 8.855e-001 1.076e-002 
1.369e-002 4.223e+008 1.046e+011 1.000e+004 8.862e-001 1.077e-002 
1.369e-002 4.223e+008 1.044e+011 1.000e+004 8.855e-001 1.077e-002 
1.370e-002 4.224e+008 1.044e+011 1.000e+004 8.869e-001 1.078e-002 
1.371e-002 4.225e+008 1.044e+011 1.000e+004 8.855e-001 1.079e-002 
1.372e-002 4.226e+008 1.045e+011 1.000e+004 8.870e-001 1.079e-002 
1.372e-002 4.226e+008 1.046e+011 1.000e+004 8.857e-001 1.080e-002 
1.372e-002 4.226e+008 1.048e+011 1.000e+004 8.844e-001 1.080e-002 
1.372e-002 4.226e+008 1.049e+011 1.000e+004 8.852e-001 1.080e-002 
1.373e-002 4.227e+008 1.050e+011 1.000e+004 8.857e-001 1.080e-002 
1.373e-002 4.227e+008 1.052e+011 1.000e+004 8.849e-001 1.081e-002 
1.373e-002 4.227e+008 1.055e+011 1.000e+004 8.838e-001 1.081e-002 
1.373e-002 4.227e+008 1.054e+011 1.000e+004 8.836e-001 1.081e-002 
1.374e-002 4.227e+008 1.057e+011 1.000e+004 8.802e-001 1.081e-002 
1.374e-002 4.228e+008 1.055e+011 1.000e+004 8.826e-001 1.081e-002 
1.374e-002 4.228e+008 1.054e+011 1.000e+004 8.837e-001 1.082e-002 
1.374e-002 4.228e+008 1.055e+011 1.000e+004 8.829e-001 1.082e-002 
1.374e-002 4.228e+008 1.054e+011 1.000e+004 8.845e-001 1.082e-002 
1.375e-002 4.228e+008 1.055e+011 1.000e+004 8.836e-001 1.082e-002 
1.375e-002 4.229e+008 1.055e+011 1.000e+004 8.859e-001 1.082e-002 
1.375e-002 4.229e+008 1.053e+011 1.000e+004 8.834e-001 1.083e-002 
1.375e-002 4.229e+008 1.052e+011 1.000e+004 8.848e-001 1.083e-002 
1.376e-002 4.229e+008 1.052e+011 1.000e+004 8.847e-001 1.083e-002 
1.376e-002 4.229e+008 1.054e+011 1.000e+004 8.813e-001 1.083e-002 
1.376e-002 4.230e+008 1.053e+011 1.000e+004 8.803e-001 1.083e-002 
1.376e-002 4.230e+008 1.053e+011 1.000e+004 8.785e-001 1.084e-002 
1.376e-002 4.230e+008 1.051e+011 1.000e+004 8.839e-001 1.084e-002 
1.377e-002 4.230e+008 1.050e+011 1.000e+004 8.844e-001 1.084e-002 
1.377e-002 4.230e+008 1.050e+011 1.000e+004 8.849e-001 1.084e-002 
1.377e-002 4.231e+008 1.050e+011 1.000e+004 8.855e-001 1.085e-002 
1.377e-002 4.231e+008 1.050e+011 1.000e+004 8.853e-001 1.085e-002 
1.378e-002 4.231e+008 1.049e+011 1.000e+004 8.850e-001 1.085e-002 
1.378e-002 4.231e+008 1.050e+011 1.000e+004 8.840e-001 1.085e-002 
1.378e-002 4.231e+008 1.049e+011 1.000e+004 8.832e-001 1.085e-002 
1.378e-002 4.232e+008 1.048e+011 1.000e+004 8.843e-001 1.086e-002 
1.379e-002 4.232e+008 1.050e+011 1.000e+004 8.822e-001 1.086e-002 
1.379e-002 4.233e+008 1.043e+011 1.000e+004 8.868e-001 1.086e-002 
1.380e-002 4.233e+008 1.045e+011 1.000e+004 8.869e-001 1.087e-002 
1.380e-002 4.233e+008 1.044e+011 1.000e+004 8.857e-001 1.087e-002 
1.381e-002 4.234e+008 1.047e+011 1.000e+004 8.859e-001 1.088e-002 
1.381e-002 4.234e+008 1.046e+011 1.000e+004 8.874e-001 1.088e-002 
1.381e-002 4.234e+008 1.047e+011 1.000e+004 8.848e-001 1.088e-002 
1.382e-002 4.235e+008 1.059e+011 1.000e+004 8.912e-001 1.089e-002 
1.383e-002 4.235e+008 1.072e+011 1.000e+004 8.973e-001 1.090e-002 
1.383e-002 4.235e+008 1.076e+011 1.000e+004 8.998e-001 1.090e-002 
1.383e-002 4.236e+008 1.081e+011 1.000e+004 9.016e-001 1.090e-002 
 
