# Supplementary material for: Strain rate dependency of dislocation plasticity
Source: Nat Commun. 2021 Mar 23;12:1845. doi: 10.1038/s41467-021-21939-1 (PMC7988163; doi:10.1038/s41467-021-21939-1)
Supplement: Supplementary file 3 — Supplementary Data 1 [file 41467_2021_21939_MOESM3_ESM.zip › Supplementary Data 1/DDDSimulationSet2/StrainRate=1e4s-1/InitialDislocationDensity=1.2e14m-2.dat]

#strain(1), stress(Pa), dislocation density(m-2), strain rate(s-1), mean dislocation velocity(km/s), plastic strain(1)
7.845e-006 1.235e+006 1.182e+014 1.000e+004 3.460e-002 7.060e-007 
1.469e-005 2.185e+006 1.165e+014 1.000e+004 2.479e-002 4.281e-007 
2.077e-005 3.182e+005 1.130e+014 1.000e+004 1.808e-002 1.857e-005 
2.655e-005 1.586e+006 1.124e+014 1.000e+004 1.625e-002 3.751e-005 
3.175e-005 2.337e+006 1.113e+014 1.000e+004 1.614e-002 4.791e-005 
3.651e-005 3.209e+006 1.103e+014 1.000e+004 1.395e-002 5.870e-005 
4.099e-005 3.097e+006 1.093e+014 1.000e+004 1.399e-002 6.240e-005 
4.586e-005 3.446e+006 1.086e+014 1.000e+004 1.339e-002 6.969e-005 
4.970e-005 4.256e+006 1.083e+014 1.000e+004 1.240e-002 7.913e-005 
5.240e-005 4.318e+006 1.082e+014 1.000e+004 1.236e-002 8.226e-005 
5.518e-005 4.429e+006 1.080e+014 1.000e+004 1.369e-002 8.581e-005 
5.798e-005 4.452e+006 1.079e+014 1.000e+004 1.525e-002 8.877e-005 
6.079e-005 4.466e+006 1.078e+014 1.000e+004 1.576e-002 9.168e-005 
6.366e-005 4.477e+006 1.077e+014 1.000e+004 1.192e-002 9.463e-005 
6.649e-005 4.271e+006 1.074e+014 1.000e+004 1.229e-002 9.603e-005 
6.925e-005 3.958e+006 1.071e+014 1.000e+004 1.412e-002 9.662e-005 
7.192e-005 3.693e+006 1.069e+014 1.000e+004 1.112e-002 9.746e-005 
7.454e-005 3.620e+006 1.066e+014 1.000e+004 1.578e-002 9.957e-005 
7.713e-005 3.513e+006 1.063e+014 1.000e+004 1.043e-002 1.014e-004 
7.974e-005 3.351e+006 1.063e+014 1.000e+004 9.477e-003 1.029e-004 
8.248e-005 3.229e+006 1.062e+014 1.000e+004 1.067e-002 1.048e-004 
8.519e-005 3.109e+006 1.060e+014 1.000e+004 1.527e-002 1.067e-004 
8.787e-005 2.913e+006 1.060e+014 1.000e+004 1.425e-002 1.080e-004 
9.050e-005 2.753e+006 1.059e+014 1.000e+004 1.113e-002 1.095e-004 
9.311e-005 2.617e+006 1.059e+014 1.000e+004 1.437e-002 1.112e-004 
9.573e-005 2.333e+006 1.005e+014 1.000e+004 1.169e-002 1.119e-004 
1.025e-004 1.141e+006 9.922e+013 1.000e+004 1.121e-002 1.104e-004 
1.107e-004 6.962e+004 9.799e+013 1.000e+004 1.050e-002 1.111e-004 
1.140e-004 4.132e+005 9.771e+013 1.000e+004 9.935e-003 1.111e-004 
1.171e-004 8.628e+005 9.741e+013 1.000e+004 1.071e-002 1.111e-004 
1.203e-004 1.327e+006 9.732e+013 1.000e+004 1.027e-002 1.111e-004 
1.234e-004 1.805e+006 9.726e+013 1.000e+004 1.204e-002 1.110e-004 
1.322e-004 3.681e+006 9.682e+013 1.000e+004 8.191e-003 1.067e-004 
1.415e-004 5.205e+006 9.680e+013 1.000e+004 7.947e-003 1.055e-004 
1.506e-004 6.454e+006 9.681e+013 1.000e+004 8.420e-003 1.060e-004 
1.598e-004 7.960e+006 9.682e+013 1.000e+004 8.180e-003 1.047e-004 
1.690e-004 9.164e+006 9.659e+013 1.000e+004 8.777e-003 1.056e-004 
1.781e-004 1.021e+007 9.655e+013 1.000e+004 8.716e-003 1.075e-004 
1.870e-004 1.103e+007 9.659e+013 1.000e+004 8.903e-003 1.107e-004 
1.958e-004 1.155e+007 9.674e+013 1.000e+004 8.993e-003 1.159e-004 
2.046e-004 1.241e+007 9.653e+013 1.000e+004 8.996e-003 1.188e-004 
2.135e-004 1.318e+007 9.658e+013 1.000e+004 8.496e-003 1.223e-004 
2.225e-004 1.394e+007 9.653e+013 1.000e+004 7.926e-003 1.261e-004 
2.317e-004 1.476e+007 9.658e+013 1.000e+004 8.054e-003 1.296e-004 
2.407e-004 1.574e+007 9.669e+013 1.000e+004 7.952e-003 1.318e-004 
2.508e-004 1.696e+007 9.656e+013 1.000e+004 8.416e-003 1.335e-004 
2.637e-004 1.796e+007 9.666e+013 1.000e+004 7.872e-003 1.395e-004 
2.777e-004 1.914e+007 9.660e+013 1.000e+004 8.378e-003 1.453e-004 
2.922e-004 2.059e+007 9.657e+013 1.000e+004 7.814e-003 1.498e-004 
3.066e-004 2.218e+007 9.659e+013 1.000e+004 7.845e-003 1.532e-004 
3.216e-004 2.384e+007 9.661e+013 1.000e+004 7.829e-003 1.567e-004 
3.363e-004 2.543e+007 9.665e+013 1.000e+004 7.865e-003 1.604e-004 
3.513e-004 2.703e+007 9.669e+013 1.000e+004 7.864e-003 1.643e-004 
3.667e-004 2.864e+007 9.676e+013 1.000e+004 8.000e-003 1.686e-004 
3.838e-004 3.039e+007 9.682e+013 1.000e+004 7.996e-003 1.736e-004 
4.001e-004 3.196e+007 9.689e+013 1.000e+004 7.822e-003 1.790e-004 
4.153e-004 3.334e+007 9.693e+013 1.000e+004 7.831e-003 1.847e-004 
4.324e-004 3.495e+007 9.703e+013 1.000e+004 7.811e-003 1.907e-004 
4.499e-004 3.664e+007 9.713e+013 1.000e+004 7.846e-003 1.965e-004 
4.679e-004 3.817e+007 9.728e+013 1.000e+004 7.974e-003 2.039e-004 
4.861e-004 3.963e+007 9.739e+013 1.000e+004 8.403e-003 2.120e-004 
4.981e-004 4.051e+007 9.751e+013 1.000e+004 8.033e-003 2.179e-004 
5.067e-004 4.118e+007 9.757e+013 1.000e+004 7.840e-003 2.218e-004 
5.145e-004 4.185e+007 9.763e+013 1.000e+004 8.039e-003 2.250e-004 
5.222e-004 4.250e+007 9.769e+013 1.000e+004 8.137e-003 2.282e-004 
5.295e-004 4.291e+007 9.770e+013 1.000e+004 8.327e-003 2.327e-004 
5.368e-004 4.301e+007 9.759e+013 1.000e+004 9.044e-003 2.393e-004 
5.438e-004 4.351e+007 9.748e+013 1.000e+004 8.715e-003 2.428e-004 
5.505e-004 4.416e+007 9.746e+013 1.000e+004 8.405e-003 2.450e-004 
5.625e-004 4.524e+007 9.743e+013 1.000e+004 8.094e-003 2.496e-004 
5.755e-004 4.680e+007 9.681e+013 1.000e+004 8.102e-003 2.518e-004 
5.966e-004 4.920e+007 9.683e+013 1.000e+004 7.884e-003 2.563e-004 
6.175e-004 5.162e+007 9.691e+013 1.000e+004 7.896e-003 2.605e-004 
6.354e-004 5.357e+007 9.698e+013 1.000e+004 8.046e-003 2.649e-004 
6.538e-004 5.457e+007 9.714e+013 1.000e+004 9.733e-003 2.764e-004 
6.660e-004 5.321e+007 9.676e+013 1.000e+004 1.109e-002 2.980e-004 
6.761e-004 5.232e+007 9.640e+013 1.000e+004 8.970e-003 3.142e-004 
6.820e-004 5.245e+007 9.634e+013 1.000e+004 8.514e-003 3.193e-004 
6.867e-004 5.269e+007 9.633e+013 1.000e+004 8.573e-003 3.222e-004 
6.907e-004 5.293e+007 9.634e+013 1.000e+004 9.698e-003 3.246e-004 
6.944e-004 5.317e+007 9.636e+013 1.000e+004 9.613e-003 3.266e-004 
6.997e-004 5.353e+007 9.619e+013 1.000e+004 8.504e-003 3.294e-004 
7.112e-004 5.456e+007 9.617e+013 1.000e+004 8.535e-003 3.339e-004 
7.175e-004 5.481e+007 9.586e+013 1.000e+004 9.755e-003 3.384e-004 
7.336e-004 5.493e+007 9.566e+013 1.000e+004 8.425e-003 3.537e-004 
7.443e-004 5.535e+007 9.579e+013 1.000e+004 8.132e-003 3.615e-004 
7.547e-004 5.566e+007 9.592e+013 1.000e+004 8.679e-003 3.697e-004 
7.633e-004 5.539e+007 9.614e+013 1.000e+004 8.973e-003 3.802e-004 
7.734e-004 5.553e+007 9.639e+013 1.000e+004 7.981e-003 3.893e-004 
7.861e-004 5.641e+007 9.643e+013 1.000e+004 8.497e-003 3.959e-004 
7.975e-004 5.721e+007 9.650e+013 1.000e+004 8.034e-003 4.018e-004 
8.074e-004 5.807e+007 9.656e+013 1.000e+004 7.831e-003 4.058e-004 
8.161e-004 5.886e+007 9.663e+013 1.000e+004 8.019e-003 4.090e-004 
8.244e-004 5.880e+007 9.660e+013 1.000e+004 8.864e-003 4.177e-004 
8.316e-004 5.882e+007 9.670e+013 1.000e+004 9.035e-003 4.247e-004 
8.381e-004 5.865e+007 9.663e+013 1.000e+004 8.902e-003 4.324e-004 
8.447e-004 5.847e+007 9.669e+013 1.000e+004 8.781e-003 4.402e-004 
8.508e-004 5.829e+007 9.676e+013 1.000e+004 8.972e-003 4.477e-004 
8.570e-004 5.797e+007 9.594e+013 1.000e+004 9.806e-003 4.560e-004 
8.643e-004 5.799e+007 9.575e+013 1.000e+004 8.629e-003 4.633e-004 
8.753e-004 5.901e+007 9.559e+013 1.000e+004 8.242e-003 4.672e-004 
8.859e-004 5.998e+007 9.572e+013 1.000e+004 7.999e-003 4.711e-004 
8.967e-004 6.101e+007 9.586e+013 1.000e+004 7.977e-003 4.747e-004 
9.069e-004 6.201e+007 9.596e+013 1.000e+004 8.183e-003 4.780e-004 
9.169e-004 6.295e+007 9.605e+013 1.000e+004 8.103e-003 4.815e-004 
9.273e-004 6.366e+007 9.622e+013 1.000e+004 8.292e-003 4.870e-004 
9.370e-004 6.460e+007 9.633e+013 1.000e+004 8.085e-003 4.903e-004 
9.464e-004 6.545e+007 9.635e+013 1.000e+004 8.174e-003 4.938e-004 
9.557e-004 6.580e+007 9.640e+013 1.000e+004 8.977e-003 5.006e-004 
9.651e-004 6.517e+007 9.614e+013 1.000e+004 8.240e-003 5.144e-004 
9.749e-004 6.569e+007 9.621e+013 1.000e+004 8.066e-003 5.205e-004 
9.845e-004 6.588e+007 9.619e+013 1.000e+004 9.220e-003 5.288e-004 
9.937e-004 6.597e+007 9.588e+013 1.000e+004 9.616e-003 5.374e-004 
9.990e-004 6.597e+007 9.581e+013 1.000e+004 8.993e-003 5.427e-004 
1.004e-003 6.589e+007 9.589e+013 1.000e+004 8.952e-003 5.484e-004 
1.009e-003 6.569e+007 9.590e+013 1.000e+004 9.010e-003 5.551e-004 
1.015e-003 6.545e+007 9.604e+013 1.000e+004 8.545e-003 5.623e-004 
1.021e-003 6.569e+007 9.613e+013 1.000e+004 8.259e-003 5.665e-004 
1.030e-003 6.631e+007 9.620e+013 1.000e+004 8.079e-003 5.709e-004 
1.037e-003 6.693e+007 9.625e+013 1.000e+004 8.307e-003 5.746e-004 
1.047e-003 6.762e+007 9.612e+013 1.000e+004 8.927e-003 5.789e-004 
1.057e-003 6.825e+007 9.621e+013 1.000e+004 8.226e-003 5.845e-004 
1.067e-003 6.851e+007 9.635e+013 1.000e+004 8.257e-003 5.929e-004 
1.077e-003 6.929e+007 9.643e+013 1.000e+004 7.996e-003 5.975e-004 
1.087e-003 7.037e+007 9.651e+013 1.000e+004 8.041e-003 6.005e-004 
1.098e-003 7.149e+007 9.657e+013 1.000e+004 7.963e-003 6.031e-004 
1.108e-003 7.257e+007 9.664e+013 1.000e+004 8.104e-003 6.057e-004 
1.117e-003 7.364e+007 9.670e+013 1.000e+004 8.153e-003 6.080e-004 
1.127e-003 7.477e+007 9.676e+013 1.000e+004 7.992e-003 6.103e-004 
1.137e-003 7.586e+007 9.683e+013 1.000e+004 8.134e-003 6.127e-004 
1.147e-003 7.692e+007 9.693e+013 1.000e+004 8.033e-003 6.152e-004 
1.158e-003 7.809e+007 9.699e+013 1.000e+004 8.090e-003 6.175e-004 
1.168e-003 7.923e+007 9.706e+013 1.000e+004 8.111e-003 6.198e-004 
1.177e-003 8.023e+007 9.714e+013 1.000e+004 8.117e-003 6.224e-004 
1.187e-003 8.128e+007 9.723e+013 1.000e+004 7.893e-003 6.251e-004 
1.198e-003 8.245e+007 9.730e+013 1.000e+004 8.152e-003 6.273e-004 
1.207e-003 8.348e+007 9.737e+013 1.000e+004 8.031e-003 6.295e-004 
1.217e-003 8.451e+007 9.746e+013 1.000e+004 7.950e-003 6.323e-004 
1.227e-003 8.548e+007 9.756e+013 1.000e+004 8.603e-003 6.356e-004 
1.236e-003 8.600e+007 9.763e+013 1.000e+004 8.254e-003 6.413e-004 
1.245e-003 8.670e+007 9.776e+013 1.000e+004 8.396e-003 6.455e-004 
1.257e-003 8.747e+007 9.804e+013 1.000e+004 7.911e-003 6.524e-004 
1.269e-003 8.857e+007 9.817e+013 1.000e+004 8.030e-003 6.560e-004 
1.278e-003 8.960e+007 9.827e+013 1.000e+004 8.057e-003 6.586e-004 
1.288e-003 9.050e+007 9.840e+013 1.000e+004 7.943e-003 6.618e-004 
1.297e-003 9.122e+007 9.857e+013 1.000e+004 8.092e-003 6.660e-004 
1.307e-003 9.164e+007 9.892e+013 1.000e+004 8.290e-003 6.732e-004 
1.317e-003 9.200e+007 9.923e+013 1.000e+004 8.073e-003 6.806e-004 
1.326e-003 9.273e+007 9.936e+013 1.000e+004 8.056e-003 6.849e-004 
1.335e-003 9.294e+007 9.945e+013 1.000e+004 8.447e-003 6.924e-004 
1.344e-003 9.323e+007 9.956e+013 1.000e+004 8.182e-003 6.994e-004 
1.353e-003 9.238e+007 9.994e+013 1.000e+004 9.863e-003 7.140e-004 
1.362e-003 9.187e+007 1.003e+014 1.000e+004 8.460e-003 7.268e-004 
1.370e-003 9.243e+007 1.001e+014 1.000e+004 9.280e-003 7.312e-004 
1.377e-003 9.314e+007 1.001e+014 1.000e+004 7.950e-003 7.327e-004 
1.383e-003 9.396e+007 1.000e+014 1.000e+004 7.979e-003 7.333e-004 
1.390e-003 9.478e+007 1.001e+014 1.000e+004 8.056e-003 7.341e-004 
1.396e-003 9.556e+007 1.001e+014 1.000e+004 8.472e-003 7.351e-004 
1.402e-003 9.613e+007 1.000e+014 1.000e+004 8.530e-003 7.375e-004 
1.409e-003 9.672e+007 1.001e+014 1.000e+004 8.438e-003 7.398e-004 
1.415e-003 9.741e+007 1.001e+014 1.000e+004 8.198e-003 7.414e-004 
1.422e-003 9.812e+007 1.001e+014 1.000e+004 7.970e-003 7.429e-004 
1.428e-003 9.881e+007 1.002e+014 1.000e+004 7.959e-003 7.444e-004 
1.434e-003 9.946e+007 1.002e+014 1.000e+004 8.143e-003 7.462e-004 
1.440e-003 1.000e+008 1.003e+014 1.000e+004 8.462e-003 7.487e-004 
1.447e-003 1.005e+008 1.004e+014 1.000e+004 8.241e-003 7.511e-004 
1.453e-003 1.012e+008 1.004e+014 1.000e+004 8.224e-003 7.530e-004 
1.459e-003 1.018e+008 1.005e+014 1.000e+004 8.116e-003 7.545e-004 
1.465e-003 1.025e+008 1.005e+014 1.000e+004 7.954e-003 7.560e-004 
1.471e-003 1.024e+008 1.005e+014 1.000e+004 9.401e-003 7.625e-004 
1.477e-003 1.025e+008 1.006e+014 1.000e+004 8.309e-003 7.675e-004 
1.483e-003 1.029e+008 1.006e+014 1.000e+004 8.192e-003 7.709e-004 
1.488e-003 1.033e+008 1.007e+014 1.000e+004 8.389e-003 7.739e-004 
1.494e-003 1.037e+008 1.007e+014 1.000e+004 8.494e-003 7.771e-004 
1.500e-003 1.040e+008 1.008e+014 1.000e+004 8.435e-003 7.804e-004 
1.505e-003 1.042e+008 1.010e+014 1.000e+004 8.161e-003 7.844e-004 
1.510e-003 1.044e+008 1.011e+014 1.000e+004 8.558e-003 7.884e-004 
1.516e-003 1.045e+008 1.011e+014 1.000e+004 9.317e-003 7.926e-004 
1.521e-003 1.044e+008 1.012e+014 1.000e+004 8.720e-003 7.986e-004 
1.526e-003 1.047e+008 1.013e+014 1.000e+004 8.369e-003 8.013e-004 
1.531e-003 1.052e+008 1.014e+014 1.000e+004 8.355e-003 8.031e-004 
1.536e-003 1.056e+008 1.014e+014 1.000e+004 8.117e-003 8.052e-004 
1.541e-003 1.061e+008 1.015e+014 1.000e+004 8.184e-003 8.066e-004 
1.545e-003 1.066e+008 1.015e+014 1.000e+004 8.396e-003 8.079e-004 
1.550e-003 1.072e+008 1.015e+014 1.000e+004 7.945e-003 8.091e-004 
1.555e-003 1.077e+008 1.016e+014 1.000e+004 8.344e-003 8.104e-004 
1.560e-003 1.082e+008 1.016e+014 1.000e+004 8.051e-003 8.121e-004 
1.565e-003 1.085e+008 1.017e+014 1.000e+004 8.242e-003 8.145e-004 
1.570e-003 1.089e+008 1.018e+014 1.000e+004 8.061e-003 8.171e-004 
1.575e-003 1.092e+008 1.019e+014 1.000e+004 8.150e-003 8.198e-004 
1.580e-003 1.096e+008 1.019e+014 1.000e+004 8.339e-003 8.219e-004 
1.585e-003 1.098e+008 1.019e+014 1.000e+004 9.644e-003 8.255e-004 
1.589e-003 1.093e+008 1.017e+014 1.000e+004 1.016e-002 8.336e-004 
1.594e-003 1.087e+008 1.017e+014 1.000e+004 9.636e-003 8.421e-004 
1.599e-003 1.079e+008 1.016e+014 1.000e+004 1.020e-002 8.525e-004 
1.605e-003 1.070e+008 1.016e+014 1.000e+004 9.840e-003 8.654e-004 
1.612e-003 1.068e+008 1.017e+014 1.000e+004 8.712e-003 8.731e-004 
1.618e-003 1.067e+008 1.019e+014 1.000e+004 8.657e-003 8.798e-004 
1.624e-003 1.062e+008 1.017e+014 1.000e+004 1.260e-002 8.894e-004 
1.629e-003 1.057e+008 1.013e+014 1.000e+004 1.045e-002 8.975e-004 
1.635e-003 1.053e+008 1.011e+014 1.000e+004 9.341e-003 9.066e-004 
1.643e-003 1.051e+008 1.012e+014 1.000e+004 8.643e-003 9.161e-004 
1.651e-003 1.054e+008 1.013e+014 1.000e+004 8.419e-003 9.223e-004 
1.659e-003 1.059e+008 1.012e+014 1.000e+004 8.668e-003 9.261e-004 
1.666e-003 1.066e+008 1.013e+014 1.000e+004 8.397e-003 9.292e-004 
1.674e-003 1.073e+008 1.013e+014 1.000e+004 7.981e-003 9.312e-004 
1.682e-003 1.082e+008 1.014e+014 1.000e+004 8.125e-003 9.337e-004 
1.692e-003 1.091e+008 1.015e+014 1.000e+004 8.017e-003 9.370e-004 
1.700e-003 1.096e+008 1.015e+014 1.000e+004 9.865e-003 9.422e-004 
1.708e-003 1.090e+008 1.014e+014 1.000e+004 9.658e-003 9.544e-004 
1.716e-003 1.079e+008 1.021e+014 1.000e+004 9.484e-003 9.699e-004 
1.724e-003 1.066e+008 1.015e+014 1.000e+004 9.643e-003 9.867e-004 
1.732e-003 1.061e+008 1.018e+014 1.000e+004 9.074e-003 9.980e-004 
1.739e-003 1.062e+008 1.014e+014 1.000e+004 9.982e-003 1.005e-003 
1.747e-003 1.066e+008 1.013e+014 1.000e+004 8.145e-003 1.010e-003 
1.754e-003 1.073e+008 1.014e+014 1.000e+004 8.302e-003 1.012e-003 
1.762e-003 1.081e+008 1.014e+014 1.000e+004 8.559e-003 1.014e-003 
1.769e-003 1.087e+008 1.015e+014 1.000e+004 7.822e-003 1.017e-003 
1.777e-003 1.095e+008 1.016e+014 1.000e+004 8.388e-003 1.020e-003 
1.785e-003 1.102e+008 1.017e+014 1.000e+004 8.201e-003 1.023e-003 
1.792e-003 1.108e+008 1.018e+014 1.000e+004 8.071e-003 1.025e-003 
1.799e-003 1.116e+008 1.019e+014 1.000e+004 8.515e-003 1.027e-003 
1.806e-003 1.124e+008 1.019e+014 1.000e+004 8.100e-003 1.029e-003 
1.813e-003 1.132e+008 1.020e+014 1.000e+004 8.231e-003 1.030e-003 
1.821e-003 1.141e+008 1.020e+014 1.000e+004 8.467e-003 1.032e-003 
1.829e-003 1.150e+008 1.020e+014 1.000e+004 8.422e-003 1.033e-003 
1.836e-003 1.159e+008 1.021e+014 1.000e+004 8.511e-003 1.035e-003 
1.844e-003 1.167e+008 1.021e+014 1.000e+004 8.496e-003 1.036e-003 
1.851e-003 1.174e+008 1.022e+014 1.000e+004 8.644e-003 1.039e-003 
1.859e-003 1.181e+008 1.023e+014 1.000e+004 8.988e-003 1.042e-003 
1.866e-003 1.188e+008 1.023e+014 1.000e+004 8.050e-003 1.044e-003 
1.875e-003 1.196e+008 1.024e+014 1.000e+004 8.480e-003 1.047e-003 
1.883e-003 1.200e+008 1.024e+014 1.000e+004 8.721e-003 1.053e-003 
1.891e-003 1.203e+008 1.026e+014 1.000e+004 8.656e-003 1.059e-003 
1.899e-003 1.207e+008 1.029e+014 1.000e+004 8.148e-003 1.064e-003 
1.906e-003 1.212e+008 1.030e+014 1.000e+004 8.246e-003 1.067e-003 
1.913e-003 1.217e+008 1.032e+014 1.000e+004 8.031e-003 1.071e-003 
1.920e-003 1.219e+008 1.033e+014 1.000e+004 8.463e-003 1.077e-003 
1.927e-003 1.219e+008 1.033e+014 1.000e+004 9.241e-003 1.084e-003 
1.935e-003 1.216e+008 1.033e+014 1.000e+004 1.186e-002 1.093e-003 
1.942e-003 1.198e+008 1.035e+014 1.000e+004 9.730e-003 1.114e-003 
1.950e-003 1.196e+008 1.039e+014 1.000e+004 8.264e-003 1.122e-003 
1.957e-003 1.189e+008 1.035e+014 1.000e+004 1.086e-002 1.134e-003 
1.965e-003 1.167e+008 1.033e+014 1.000e+004 1.130e-002 1.157e-003 
1.972e-003 1.160e+008 1.033e+014 1.000e+004 9.244e-003 1.170e-003 
1.980e-003 1.161e+008 1.035e+014 1.000e+004 9.812e-003 1.177e-003 
1.987e-003 1.161e+008 1.037e+014 1.000e+004 8.528e-003 1.184e-003 
1.994e-003 1.163e+008 1.039e+014 1.000e+004 8.589e-003 1.189e-003 
2.001e-003 1.166e+008 1.040e+014 1.000e+004 9.311e-003 1.194e-003 
2.008e-003 1.163e+008 1.043e+014 1.000e+004 8.890e-003 1.203e-003 
2.015e-003 1.164e+008 1.045e+014 1.000e+004 9.402e-003 1.210e-003 
2.023e-003 1.165e+008 1.049e+014 1.000e+004 8.622e-003 1.217e-003 
2.031e-003 1.161e+008 1.053e+014 1.000e+004 1.008e-002 1.228e-003 
2.038e-003 1.147e+008 1.048e+014 1.000e+004 1.009e-002 1.245e-003 
2.046e-003 1.133e+008 1.042e+014 1.000e+004 1.228e-002 1.262e-003 
2.053e-003 1.106e+008 1.042e+014 1.000e+004 1.128e-002 1.288e-003 
2.061e-003 1.078e+008 1.046e+014 1.000e+004 1.257e-002 1.315e-003 
2.068e-003 1.062e+008 1.052e+014 1.000e+004 1.053e-002 1.334e-003 
2.076e-003 1.056e+008 1.055e+014 1.000e+004 1.014e-002 1.346e-003 
2.083e-003 1.058e+008 1.039e+014 1.000e+004 1.004e-002 1.352e-003 
2.090e-003 1.056e+008 1.037e+014 1.000e+004 1.004e-002 1.360e-003 
2.098e-003 1.053e+008 1.037e+014 1.000e+004 9.719e-003 1.370e-003 
2.106e-003 1.048e+008 1.040e+014 1.000e+004 8.872e-003 1.381e-003 
2.113e-003 1.048e+008 1.040e+014 1.000e+004 1.052e-002 1.389e-003 
2.121e-003 1.039e+008 1.041e+014 1.000e+004 1.020e-002 1.402e-003 
2.128e-003 1.033e+008 1.039e+014 1.000e+004 1.002e-002 1.413e-003 
2.136e-003 1.024e+008 1.042e+014 1.000e+004 1.000e-002 1.428e-003 
2.143e-003 1.017e+008 1.044e+014 1.000e+004 9.401e-003 1.439e-003 
2.150e-003 1.016e+008 1.045e+014 1.000e+004 8.713e-003 1.447e-003 
2.157e-003 1.019e+008 1.046e+014 1.000e+004 8.509e-003 1.452e-003 
2.163e-003 1.024e+008 1.047e+014 1.000e+004 7.995e-003 1.455e-003 
2.171e-003 1.030e+008 1.048e+014 1.000e+004 8.177e-003 1.458e-003 
2.178e-003 1.034e+008 1.046e+014 1.000e+004 9.758e-003 1.463e-003 
2.185e-003 1.031e+008 1.047e+014 1.000e+004 9.588e-003 1.472e-003 
2.192e-003 1.030e+008 1.049e+014 1.000e+004 8.600e-003 1.480e-003 
2.200e-003 1.033e+008 1.051e+014 1.000e+004 8.863e-003 1.485e-003 
2.207e-003 1.038e+008 1.052e+014 1.000e+004 8.052e-003 1.489e-003 
2.215e-003 1.046e+008 1.053e+014 1.000e+004 8.235e-003 1.491e-003 
2.223e-003 1.054e+008 1.054e+014 1.000e+004 8.229e-003 1.493e-003 
2.230e-003 1.063e+008 1.054e+014 1.000e+004 8.102e-003 1.495e-003 
2.238e-003 1.070e+008 1.055e+014 1.000e+004 8.643e-003 1.498e-003 
2.246e-003 1.077e+008 1.057e+014 1.000e+004 8.962e-003 1.501e-003 
2.253e-003 1.084e+008 1.058e+014 1.000e+004 8.039e-003 1.504e-003 
2.261e-003 1.092e+008 1.059e+014 1.000e+004 8.626e-003 1.505e-003 
2.268e-003 1.100e+008 1.059e+014 1.000e+004 8.429e-003 1.507e-003 
2.276e-003 1.109e+008 1.060e+014 1.000e+004 8.069e-003 1.509e-003 
2.284e-003 1.117e+008 1.061e+014 1.000e+004 8.219e-003 1.511e-003 
2.291e-003 1.125e+008 1.062e+014 1.000e+004 7.833e-003 1.513e-003 
2.299e-003 1.132e+008 1.063e+014 1.000e+004 8.467e-003 1.515e-003 
2.306e-003 1.140e+008 1.064e+014 1.000e+004 8.484e-003 1.518e-003 
2.314e-003 1.148e+008 1.064e+014 1.000e+004 8.341e-003 1.520e-003 
2.321e-003 1.155e+008 1.065e+014 1.000e+004 7.830e-003 1.522e-003 
2.329e-003 1.164e+008 1.067e+014 1.000e+004 8.409e-003 1.525e-003 
2.337e-003 1.172e+008 1.067e+014 1.000e+004 8.021e-003 1.527e-003 
2.345e-003 1.179e+008 1.068e+014 1.000e+004 8.151e-003 1.529e-003 
2.352e-003 1.187e+008 1.069e+014 1.000e+004 8.477e-003 1.532e-003 
2.360e-003 1.191e+008 1.071e+014 1.000e+004 8.319e-003 1.536e-003 
2.368e-003 1.196e+008 1.067e+014 1.000e+004 9.443e-003 1.540e-003 
2.375e-003 1.200e+008 1.067e+014 1.000e+004 8.720e-003 1.546e-003 
2.383e-003 1.198e+008 1.060e+014 1.000e+004 9.203e-003 1.554e-003 
2.390e-003 1.199e+008 1.062e+014 1.000e+004 9.439e-003 1.561e-003 
2.397e-003 1.200e+008 1.064e+014 1.000e+004 9.944e-003 1.567e-003 
2.405e-003 1.197e+008 1.064e+014 1.000e+004 9.222e-003 1.577e-003 
2.412e-003 1.193e+008 1.067e+014 1.000e+004 9.441e-003 1.587e-003 
2.418e-003 1.187e+008 1.068e+014 1.000e+004 9.847e-003 1.597e-003 
2.426e-003 1.192e+008 1.062e+014 1.000e+004 9.401e-003 1.601e-003 
2.434e-003 1.199e+008 1.062e+014 1.000e+004 8.775e-003 1.604e-003 
2.441e-003 1.206e+008 1.063e+014 1.000e+004 8.079e-003 1.607e-003 
2.449e-003 1.213e+008 1.063e+014 1.000e+004 9.286e-003 1.610e-003 
2.456e-003 1.220e+008 1.063e+014 1.000e+004 8.843e-003 1.612e-003 
2.463e-003 1.226e+008 1.064e+014 1.000e+004 8.759e-003 1.615e-003 
2.470e-003 1.232e+008 1.064e+014 1.000e+004 9.649e-003 1.618e-003 
2.478e-003 1.234e+008 1.061e+014 1.000e+004 8.789e-003 1.624e-003 
2.485e-003 1.240e+008 1.063e+014 1.000e+004 8.599e-003 1.628e-003 
2.493e-003 1.248e+008 1.064e+014 1.000e+004 8.847e-003 1.630e-003 
2.501e-003 1.254e+008 1.058e+014 1.000e+004 9.443e-003 1.633e-003 
2.508e-003 1.257e+008 1.059e+014 1.000e+004 8.600e-003 1.639e-003 
2.516e-003 1.262e+008 1.061e+014 1.000e+004 8.369e-003 1.643e-003 
2.523e-003 1.270e+008 1.057e+014 1.000e+004 8.153e-003 1.644e-003 
2.530e-003 1.275e+008 1.055e+014 1.000e+004 9.974e-003 1.648e-003 
2.536e-003 1.279e+008 1.053e+014 1.000e+004 8.274e-003 1.651e-003 
2.543e-003 1.284e+008 1.055e+014 1.000e+004 8.587e-003 1.655e-003 
2.551e-003 1.291e+008 1.056e+014 1.000e+004 8.884e-003 1.658e-003 
2.558e-003 1.298e+008 1.057e+014 1.000e+004 8.752e-003 1.661e-003 
2.566e-003 1.305e+008 1.059e+014 1.000e+004 8.627e-003 1.663e-003 
2.573e-003 1.311e+008 1.060e+014 1.000e+004 7.926e-003 1.666e-003 
2.581e-003 1.317e+008 1.061e+014 1.000e+004 8.280e-003 1.670e-003 
2.588e-003 1.322e+008 1.063e+014 1.000e+004 8.618e-003 1.674e-003 
2.595e-003 1.327e+008 1.065e+014 1.000e+004 8.870e-003 1.677e-003 
2.602e-003 1.329e+008 1.066e+014 1.000e+004 8.806e-003 1.682e-003 
2.608e-003 1.323e+008 1.062e+014 1.000e+004 1.012e-002 1.693e-003 
2.615e-003 1.317e+008 1.062e+014 1.000e+004 1.101e-002 1.705e-003 
2.622e-003 1.314e+008 1.061e+014 1.000e+004 9.006e-003 1.713e-003 
2.629e-003 1.313e+008 1.063e+014 1.000e+004 8.649e-003 1.721e-003 
2.635e-003 1.314e+008 1.065e+014 1.000e+004 8.603e-003 1.727e-003 
2.642e-003 1.316e+008 1.067e+014 1.000e+004 8.796e-003 1.732e-003 
2.648e-003 1.307e+008 1.071e+014 1.000e+004 1.041e-002 1.744e-003 
2.655e-003 1.299e+008 1.076e+014 1.000e+004 1.052e-002 1.756e-003 
2.661e-003 1.293e+008 1.078e+014 1.000e+004 1.078e-002 1.767e-003 
2.668e-003 1.281e+008 1.071e+014 1.000e+004 1.168e-002 1.781e-003 
2.674e-003 1.269e+008 1.075e+014 1.000e+004 1.139e-002 1.796e-003 
2.681e-003 1.247e+008 1.073e+014 1.000e+004 1.325e-002 1.818e-003 
2.687e-003 1.238e+008 1.074e+014 1.000e+004 9.137e-003 1.831e-003 
2.692e-003 1.236e+008 1.077e+014 1.000e+004 8.541e-003 1.837e-003 
2.697e-003 1.235e+008 1.079e+014 1.000e+004 8.877e-003 1.843e-003 
2.703e-003 1.232e+008 1.081e+014 1.000e+004 8.860e-003 1.850e-003 
2.708e-003 1.228e+008 1.085e+014 1.000e+004 9.275e-003 1.859e-003 
2.714e-003 1.229e+008 1.087e+014 1.000e+004 8.192e-003 1.864e-003 
2.720e-003 1.231e+008 1.089e+014 1.000e+004 8.121e-003 1.868e-003 
2.725e-003 1.236e+008 1.090e+014 1.000e+004 7.893e-003 1.871e-003 
2.731e-003 1.241e+008 1.091e+014 1.000e+004 8.214e-003 1.873e-003 
2.737e-003 1.246e+008 1.092e+014 1.000e+004 8.256e-003 1.876e-003 
2.743e-003 1.251e+008 1.093e+014 1.000e+004 8.182e-003 1.878e-003 
2.750e-003 1.255e+008 1.094e+014 1.000e+004 8.233e-003 1.882e-003 
2.756e-003 1.257e+008 1.096e+014 1.000e+004 9.049e-003 1.886e-003 
2.762e-003 1.255e+008 1.099e+014 1.000e+004 8.807e-003 1.895e-003 
2.769e-003 1.252e+008 1.102e+014 1.000e+004 9.600e-003 1.903e-003 
2.775e-003 1.252e+008 1.105e+014 1.000e+004 8.349e-003 1.910e-003 
2.782e-003 1.252e+008 1.108e+014 1.000e+004 8.367e-003 1.916e-003 
2.788e-003 1.251e+008 1.110e+014 1.000e+004 9.512e-003 1.923e-003 
2.795e-003 1.247e+008 1.113e+014 1.000e+004 9.436e-003 1.932e-003 
2.801e-003 1.238e+008 1.117e+014 1.000e+004 9.872e-003 1.945e-003 
2.807e-003 1.231e+008 1.121e+014 1.000e+004 9.858e-003 1.956e-003 
2.814e-003 1.214e+008 1.118e+014 1.000e+004 1.069e-002 1.974e-003 
2.820e-003 1.198e+008 1.115e+014 1.000e+004 1.072e-002 1.992e-003 
2.826e-003 1.185e+008 1.098e+014 1.000e+004 1.067e-002 2.006e-003 
2.832e-003 1.180e+008 1.093e+014 1.000e+004 1.050e-002 2.016e-003 
2.838e-003 1.172e+008 1.072e+014 1.000e+004 1.177e-002 2.027e-003 
2.844e-003 1.172e+008 1.061e+014 1.000e+004 9.282e-003 2.034e-003 
2.851e-003 1.175e+008 1.064e+014 1.000e+004 8.523e-003 2.038e-003 
2.857e-003 1.178e+008 1.067e+014 1.000e+004 8.348e-003 2.042e-003 
2.864e-003 1.182e+008 1.069e+014 1.000e+004 8.381e-003 2.046e-003 
2.870e-003 1.186e+008 1.070e+014 1.000e+004 7.959e-003 2.049e-003 
2.876e-003 1.193e+008 1.071e+014 1.000e+004 7.939e-003 2.051e-003 
2.882e-003 1.199e+008 1.071e+014 1.000e+004 7.988e-003 2.053e-003 
2.889e-003 1.205e+008 1.072e+014 1.000e+004 7.941e-003 2.055e-003 
2.895e-003 1.212e+008 1.073e+014 1.000e+004 7.904e-003 2.056e-003 
2.901e-003 1.219e+008 1.074e+014 1.000e+004 7.909e-003 2.058e-003 
2.907e-003 1.224e+008 1.074e+014 1.000e+004 9.287e-003 2.061e-003 
2.913e-003 1.220e+008 1.077e+014 1.000e+004 8.738e-003 2.069e-003 
2.918e-003 1.221e+008 1.078e+014 1.000e+004 9.218e-003 2.074e-003 
2.923e-003 1.221e+008 1.079e+014 1.000e+004 9.988e-003 2.078e-003 
2.928e-003 1.222e+008 1.080e+014 1.000e+004 9.015e-003 2.083e-003 
2.933e-003 1.223e+008 1.082e+014 1.000e+004 9.727e-003 2.087e-003 
2.938e-003 1.224e+008 1.083e+014 1.000e+004 9.490e-003 2.091e-003 
2.943e-003 1.226e+008 1.084e+014 1.000e+004 9.330e-003 2.094e-003 
2.947e-003 1.228e+008 1.085e+014 1.000e+004 9.134e-003 2.098e-003 
2.952e-003 1.230e+008 1.086e+014 1.000e+004 9.008e-003 2.100e-003 
2.956e-003 1.231e+008 1.087e+014 1.000e+004 8.676e-003 2.104e-003 
2.960e-003 1.234e+008 1.088e+014 1.000e+004 8.334e-003 2.107e-003 
2.964e-003 1.236e+008 1.089e+014 1.000e+004 9.019e-003 2.109e-003 
2.969e-003 1.240e+008 1.090e+014 1.000e+004 9.554e-003 2.111e-003 
2.973e-003 1.243e+008 1.091e+014 1.000e+004 1.030e-002 2.113e-003 
2.977e-003 1.245e+008 1.092e+014 1.000e+004 9.931e-003 2.116e-003 
2.981e-003 1.248e+008 1.093e+014 1.000e+004 1.050e-002 2.118e-003 
2.986e-003 1.249e+008 1.094e+014 1.000e+004 8.512e-003 2.121e-003 
2.991e-003 1.250e+008 1.097e+014 1.000e+004 9.616e-003 2.126e-003 
2.995e-003 1.251e+008 1.098e+014 1.000e+004 8.644e-003 2.130e-003 
2.999e-003 1.252e+008 1.100e+014 1.000e+004 1.030e-002 2.133e-003 
3.003e-003 1.253e+008 1.101e+014 1.000e+004 1.053e-002 2.135e-003 
3.006e-003 1.256e+008 1.103e+014 1.000e+004 9.040e-003 2.138e-003 
3.010e-003 1.257e+008 1.104e+014 1.000e+004 1.001e-002 2.141e-003 
3.014e-003 1.258e+008 1.105e+014 1.000e+004 9.091e-003 2.144e-003 
3.018e-003 1.258e+008 1.106e+014 1.000e+004 1.119e-002 2.148e-003 
3.023e-003 1.259e+008 1.106e+014 1.000e+004 9.744e-003 2.152e-003 
3.027e-003 1.259e+008 1.107e+014 1.000e+004 9.815e-003 2.156e-003 
3.031e-003 1.258e+008 1.106e+014 1.000e+004 1.020e-002 2.161e-003 
3.035e-003 1.255e+008 1.109e+014 1.000e+004 1.145e-002 2.168e-003 
3.040e-003 1.251e+008 1.108e+014 1.000e+004 1.039e-002 2.175e-003 
3.044e-003 1.247e+008 1.109e+014 1.000e+004 1.107e-002 2.182e-003 
3.049e-003 1.244e+008 1.110e+014 1.000e+004 1.013e-002 2.189e-003 
3.053e-003 1.244e+008 1.111e+014 1.000e+004 1.013e-002 2.193e-003 
3.058e-003 1.244e+008 1.111e+014 1.000e+004 1.038e-002 2.197e-003 
3.062e-003 1.244e+008 1.112e+014 1.000e+004 1.081e-002 2.202e-003 
3.066e-003 1.244e+008 1.112e+014 1.000e+004 1.206e-002 2.206e-003 
3.070e-003 1.245e+008 1.113e+014 1.000e+004 1.056e-002 2.209e-003 
3.075e-003 1.243e+008 1.113e+014 1.000e+004 9.963e-003 2.215e-003 
3.079e-003 1.243e+008 1.112e+014 1.000e+004 9.397e-003 2.219e-003 
3.083e-003 1.244e+008 1.112e+014 1.000e+004 9.365e-003 2.223e-003 
3.088e-003 1.246e+008 1.112e+014 1.000e+004 8.838e-003 2.225e-003 
3.092e-003 1.250e+008 1.113e+014 1.000e+004 8.509e-003 2.228e-003 
3.096e-003 1.253e+008 1.113e+014 1.000e+004 1.007e-002 2.229e-003 
3.100e-003 1.257e+008 1.113e+014 1.000e+004 9.333e-003 2.230e-003 
3.105e-003 1.262e+008 1.114e+014 1.000e+004 9.471e-003 2.232e-003 
3.110e-003 1.267e+008 1.114e+014 1.000e+004 1.061e-002 2.233e-003 
3.114e-003 1.272e+008 1.115e+014 1.000e+004 9.674e-003 2.235e-003 
3.119e-003 1.274e+008 1.116e+014 1.000e+004 1.013e-002 2.238e-003 
3.123e-003 1.277e+008 1.116e+014 1.000e+004 9.728e-003 2.240e-003 
3.127e-003 1.280e+008 1.117e+014 1.000e+004 9.146e-003 2.241e-003 
3.130e-003 1.284e+008 1.117e+014 1.000e+004 1.037e-002 2.242e-003 
3.134e-003 1.288e+008 1.118e+014 1.000e+004 1.081e-002 2.243e-003 
3.138e-003 1.291e+008 1.118e+014 1.000e+004 1.097e-002 2.245e-003 
3.141e-003 1.291e+008 1.118e+014 1.000e+004 1.069e-002 2.248e-003 
3.145e-003 1.293e+008 1.119e+014 1.000e+004 9.793e-003 2.251e-003 
3.149e-003 1.296e+008 1.120e+014 1.000e+004 1.053e-002 2.253e-003 
3.153e-003 1.298e+008 1.121e+014 1.000e+004 1.030e-002 2.255e-003 
3.158e-003 1.302e+008 1.122e+014 1.000e+004 8.603e-003 2.257e-003 
3.162e-003 1.307e+008 1.122e+014 1.000e+004 9.723e-003 2.258e-003 
3.166e-003 1.311e+008 1.123e+014 1.000e+004 9.848e-003 2.259e-003 
3.171e-003 1.316e+008 1.123e+014 1.000e+004 1.005e-002 2.260e-003 
3.175e-003 1.321e+008 1.124e+014 1.000e+004 8.704e-003 2.262e-003 
3.180e-003 1.325e+008 1.125e+014 1.000e+004 8.925e-003 2.263e-003 
3.184e-003 1.330e+008 1.126e+014 1.000e+004 9.110e-003 2.264e-003 
3.188e-003 1.333e+008 1.127e+014 1.000e+004 8.516e-003 2.266e-003 
3.192e-003 1.334e+008 1.128e+014 1.000e+004 1.014e-002 2.270e-003 
3.196e-003 1.332e+008 1.128e+014 1.000e+004 1.079e-002 2.275e-003 
3.200e-003 1.329e+008 1.129e+014 1.000e+004 9.848e-003 2.281e-003 
3.204e-003 1.329e+008 1.131e+014 1.000e+004 9.084e-003 2.285e-003 
3.208e-003 1.332e+008 1.132e+014 1.000e+004 9.507e-003 2.287e-003 
3.213e-003 1.335e+008 1.133e+014 1.000e+004 9.267e-003 2.289e-003 
3.217e-003 1.338e+008 1.133e+014 1.000e+004 1.084e-002 2.292e-003 
3.222e-003 1.338e+008 1.135e+014 1.000e+004 1.043e-002 2.296e-003 
3.226e-003 1.337e+008 1.138e+014 1.000e+004 9.883e-003 2.302e-003 
3.231e-003 1.334e+008 1.141e+014 1.000e+004 9.774e-003 2.308e-003 
3.235e-003 1.330e+008 1.144e+014 1.000e+004 9.654e-003 2.315e-003 
3.240e-003 1.324e+008 1.147e+014 1.000e+004 1.107e-002 2.324e-003 
3.244e-003 1.318e+008 1.151e+014 1.000e+004 1.055e-002 2.332e-003 
3.248e-003 1.312e+008 1.155e+014 1.000e+004 1.131e-002 2.341e-003 
3.252e-003 1.305e+008 1.159e+014 1.000e+004 1.084e-002 2.350e-003 
3.256e-003 1.300e+008 1.162e+014 1.000e+004 1.108e-002 2.357e-003 
3.260e-003 1.299e+008 1.164e+014 1.000e+004 1.127e-002 2.362e-003 
3.265e-003 1.299e+008 1.165e+014 1.000e+004 9.995e-003 2.366e-003 
3.269e-003 1.294e+008 1.169e+014 1.000e+004 1.044e-002 2.374e-003 
3.274e-003 1.284e+008 1.177e+014 1.000e+004 1.183e-002 2.386e-003 
3.278e-003 1.280e+008 1.174e+014 1.000e+004 1.074e-002 2.393e-003 
3.282e-003 1.276e+008 1.168e+014 1.000e+004 1.098e-002 2.399e-003 
3.286e-003 1.271e+008 1.167e+014 1.000e+004 1.199e-002 2.407e-003 
3.291e-003 1.264e+008 1.163e+014 1.000e+004 1.300e-002 2.416e-003 
3.295e-003 1.257e+008 1.157e+014 1.000e+004 1.290e-002 2.426e-003 
3.300e-003 1.243e+008 1.153e+014 1.000e+004 1.153e-002 2.440e-003 
3.304e-003 1.235e+008 1.148e+014 1.000e+004 1.200e-002 2.450e-003 
3.309e-003 1.235e+008 1.147e+014 1.000e+004 1.146e-002 2.454e-003 
3.313e-003 1.235e+008 1.148e+014 1.000e+004 9.820e-003 2.458e-003 
3.317e-003 1.237e+008 1.149e+014 1.000e+004 1.104e-002 2.461e-003 
3.321e-003 1.238e+008 1.150e+014 1.000e+004 9.023e-003 2.464e-003 
3.325e-003 1.239e+008 1.150e+014 1.000e+004 9.496e-003 2.467e-003 
3.329e-003 1.242e+008 1.150e+014 1.000e+004 9.703e-003 2.470e-003 
3.333e-003 1.245e+008 1.151e+014 1.000e+004 9.519e-003 2.472e-003 
3.337e-003 1.248e+008 1.150e+014 1.000e+004 9.621e-003 2.474e-003 
3.341e-003 1.249e+008 1.151e+014 1.000e+004 1.175e-002 2.477e-003 
3.345e-003 1.246e+008 1.152e+014 1.000e+004 1.070e-002 2.483e-003 
3.350e-003 1.245e+008 1.153e+014 1.000e+004 1.038e-002 2.488e-003 
3.354e-003 1.246e+008 1.152e+014 1.000e+004 1.026e-002 2.492e-003 
3.358e-003 1.248e+008 1.152e+014 1.000e+004 9.718e-003 2.495e-003 
3.363e-003 1.251e+008 1.153e+014 1.000e+004 8.647e-003 2.497e-003 
3.367e-003 1.255e+008 1.153e+014 1.000e+004 8.204e-003 2.499e-003 
3.371e-003 1.259e+008 1.154e+014 1.000e+004 9.007e-003 2.500e-003 
3.375e-003 1.264e+008 1.154e+014 1.000e+004 8.652e-003 2.501e-003 
3.379e-003 1.268e+008 1.155e+014 1.000e+004 1.117e-002 2.502e-003 
3.384e-003 1.272e+008 1.155e+014 1.000e+004 9.975e-003 2.504e-003 
3.388e-003 1.276e+008 1.156e+014 1.000e+004 8.526e-003 2.505e-003 
3.392e-003 1.280e+008 1.157e+014 1.000e+004 8.159e-003 2.507e-003 
3.396e-003 1.284e+008 1.157e+014 1.000e+004 9.020e-003 2.508e-003 
3.400e-003 1.288e+008 1.157e+014 1.000e+004 1.092e-002 2.509e-003 
3.404e-003 1.291e+008 1.158e+014 1.000e+004 9.648e-003 2.511e-003 
3.408e-003 1.294e+008 1.158e+014 1.000e+004 9.684e-003 2.513e-003 
3.412e-003 1.298e+008 1.159e+014 1.000e+004 9.697e-003 2.514e-003 
3.416e-003 1.301e+008 1.160e+014 1.000e+004 9.304e-003 2.516e-003 
3.421e-003 1.305e+008 1.161e+014 1.000e+004 1.042e-002 2.518e-003 
3.425e-003 1.309e+008 1.161e+014 1.000e+004 8.831e-003 2.519e-003 
3.429e-003 1.312e+008 1.162e+014 1.000e+004 9.286e-003 2.521e-003 
3.433e-003 1.315e+008 1.163e+014 1.000e+004 9.271e-003 2.523e-003 
3.437e-003 1.319e+008 1.164e+014 1.000e+004 8.454e-003 2.525e-003 
3.442e-003 1.323e+008 1.164e+014 1.000e+004 9.877e-003 2.527e-003 
3.447e-003 1.326e+008 1.165e+014 1.000e+004 9.590e-003 2.529e-003 
3.451e-003 1.330e+008 1.166e+014 1.000e+004 9.313e-003 2.531e-003 
3.456e-003 1.333e+008 1.168e+014 1.000e+004 1.035e-002 2.534e-003 
3.460e-003 1.336e+008 1.149e+014 1.000e+004 1.045e-002 2.536e-003 
3.464e-003 1.340e+008 1.145e+014 1.000e+004 8.736e-003 2.537e-003 
3.468e-003 1.343e+008 1.145e+014 1.000e+004 9.228e-003 2.538e-003 
3.472e-003 1.347e+008 1.146e+014 1.000e+004 9.908e-003 2.539e-003 
3.475e-003 1.351e+008 1.147e+014 1.000e+004 1.036e-002 2.541e-003 
3.479e-003 1.355e+008 1.147e+014 1.000e+004 9.973e-003 2.542e-003 
3.483e-003 1.356e+008 1.147e+014 1.000e+004 9.460e-003 2.544e-003 
3.487e-003 1.359e+008 1.147e+014 1.000e+004 1.001e-002 2.547e-003 
3.490e-003 1.362e+008 1.148e+014 1.000e+004 9.860e-003 2.548e-003 
3.494e-003 1.365e+008 1.148e+014 1.000e+004 1.053e-002 2.550e-003 
3.499e-003 1.366e+008 1.148e+014 1.000e+004 9.203e-003 2.554e-003 
3.503e-003 1.367e+008 1.148e+014 1.000e+004 1.058e-002 2.557e-003 
3.507e-003 1.367e+008 1.149e+014 1.000e+004 1.090e-002 2.562e-003 
3.512e-003 1.366e+008 1.150e+014 1.000e+004 9.801e-003 2.567e-003 
3.516e-003 1.359e+008 1.146e+014 1.000e+004 1.214e-002 2.576e-003 
3.521e-003 1.350e+008 1.145e+014 1.000e+004 1.199e-002 2.587e-003 
3.525e-003 1.344e+008 1.145e+014 1.000e+004 1.046e-002 2.595e-003 
3.529e-003 1.340e+008 1.146e+014 1.000e+004 9.996e-003 2.602e-003 
3.533e-003 1.337e+008 1.147e+014 1.000e+004 1.086e-002 2.608e-003 
3.537e-003 1.334e+008 1.143e+014 1.000e+004 1.215e-002 2.614e-003 
3.541e-003 1.333e+008 1.143e+014 1.000e+004 1.159e-002 2.618e-003 
3.545e-003 1.332e+008 1.143e+014 1.000e+004 9.311e-003 2.624e-003 
3.549e-003 1.328e+008 1.144e+014 1.000e+004 1.075e-002 2.630e-003 
3.553e-003 1.323e+008 1.145e+014 1.000e+004 1.119e-002 2.638e-003 
3.557e-003 1.316e+008 1.146e+014 1.000e+004 1.062e-002 2.647e-003 
3.562e-003 1.308e+008 1.148e+014 1.000e+004 1.031e-002 2.657e-003 
3.566e-003 1.296e+008 1.151e+014 1.000e+004 1.171e-002 2.669e-003 
3.570e-003 1.284e+008 1.155e+014 1.000e+004 1.195e-002 2.682e-003 
3.574e-003 1.276e+008 1.156e+014 1.000e+004 1.060e-002 2.692e-003 
3.579e-003 1.271e+008 1.159e+014 1.000e+004 1.083e-002 2.699e-003 
3.583e-003 1.268e+008 1.161e+014 1.000e+004 9.789e-003 2.706e-003 
3.588e-003 1.268e+008 1.163e+014 1.000e+004 1.126e-002 2.710e-003 
3.592e-003 1.268e+008 1.165e+014 1.000e+004 1.042e-002 2.715e-003 
3.596e-003 1.269e+008 1.166e+014 1.000e+004 9.467e-003 2.718e-003 
3.601e-003 1.270e+008 1.168e+014 1.000e+004 9.142e-003 2.722e-003 
3.605e-003 1.274e+008 1.169e+014 1.000e+004 8.761e-003 2.724e-003 
3.610e-003 1.278e+008 1.169e+014 1.000e+004 9.211e-003 2.726e-003 
3.614e-003 1.279e+008 1.170e+014 1.000e+004 9.254e-003 2.729e-003 
3.619e-003 1.283e+008 1.171e+014 1.000e+004 9.051e-003 2.731e-003 
3.623e-003 1.285e+008 1.172e+014 1.000e+004 9.782e-003 2.734e-003 
3.628e-003 1.288e+008 1.173e+014 1.000e+004 8.766e-003 2.737e-003 
3.633e-003 1.286e+008 1.172e+014 1.000e+004 1.072e-002 2.743e-003 
3.638e-003 1.270e+008 1.166e+014 1.000e+004 1.197e-002 2.759e-003 
3.642e-003 1.262e+008 1.166e+014 1.000e+004 1.291e-002 2.769e-003 
3.646e-003 1.255e+008 1.162e+014 1.000e+004 1.250e-002 2.778e-003 
3.648e-003 1.250e+008 1.161e+014 1.000e+004 1.308e-002 2.783e-003 
3.651e-003 1.249e+008 1.157e+014 1.000e+004 1.355e-002 2.787e-003 
3.653e-003 1.246e+008 1.154e+014 1.000e+004 1.276e-002 2.791e-003 
3.655e-003 1.243e+008 1.151e+014 1.000e+004 1.632e-002 2.795e-003 
3.657e-003 1.242e+008 1.149e+014 1.000e+004 1.804e-002 2.798e-003 
3.659e-003 1.241e+008 1.147e+014 1.000e+004 1.522e-002 2.800e-003 
3.663e-003 1.241e+008 1.132e+014 1.000e+004 1.172e-002 2.804e-003 
3.668e-003 1.242e+008 1.129e+014 1.000e+004 1.107e-002 2.808e-003 
3.672e-003 1.240e+008 1.127e+014 1.000e+004 1.183e-002 2.814e-003 
3.676e-003 1.237e+008 1.126e+014 1.000e+004 9.834e-003 2.821e-003 
3.681e-003 1.234e+008 1.127e+014 1.000e+004 9.844e-003 2.827e-003 
3.685e-003 1.231e+008 1.126e+014 1.000e+004 1.051e-002 2.834e-003 
3.690e-003 1.227e+008 1.127e+014 1.000e+004 9.647e-003 2.841e-003 
3.694e-003 1.227e+008 1.128e+014 1.000e+004 9.907e-003 2.845e-003 
3.699e-003 1.225e+008 1.124e+014 1.000e+004 9.752e-003 2.851e-003 
3.703e-003 1.220e+008 1.126e+014 1.000e+004 1.051e-002 2.859e-003 
3.708e-003 1.218e+008 1.127e+014 1.000e+004 9.561e-003 2.865e-003 
3.713e-003 1.216e+008 1.128e+014 1.000e+004 9.264e-003 2.871e-003 
3.717e-003 1.210e+008 1.130e+014 1.000e+004 9.975e-003 2.880e-003 
3.722e-003 1.205e+008 1.132e+014 1.000e+004 1.010e-002 2.889e-003 
3.727e-003 1.199e+008 1.135e+014 1.000e+004 1.061e-002 2.898e-003 
3.732e-003 1.193e+008 1.138e+014 1.000e+004 1.197e-002 2.907e-003 
3.736e-003 1.185e+008 1.141e+014 1.000e+004 1.226e-002 2.916e-003 
3.740e-003 1.182e+008 1.142e+014 1.000e+004 1.098e-002 2.922e-003 
3.744e-003 1.182e+008 1.144e+014 1.000e+004 9.053e-003 2.926e-003 
3.748e-003 1.184e+008 1.145e+014 1.000e+004 9.709e-003 2.929e-003 
3.752e-003 1.186e+008 1.146e+014 1.000e+004 8.633e-003 2.931e-003 
3.756e-003 1.188e+008 1.148e+014 1.000e+004 8.824e-003 2.934e-003 
3.760e-003 1.189e+008 1.149e+014 1.000e+004 8.512e-003 2.938e-003 
3.765e-003 1.191e+008 1.151e+014 1.000e+004 8.389e-003 2.941e-003 
3.769e-003 1.193e+008 1.152e+014 1.000e+004 1.014e-002 2.944e-003 
3.774e-003 1.194e+008 1.152e+014 1.000e+004 1.037e-002 2.947e-003 
3.778e-003 1.195e+008 1.154e+014 1.000e+004 9.633e-003 2.951e-003 
3.783e-003 1.192e+008 1.156e+014 1.000e+004 8.674e-003 2.958e-003 
3.787e-003 1.191e+008 1.157e+014 1.000e+004 9.799e-003 2.963e-003 
3.792e-003 1.191e+008 1.159e+014 1.000e+004 9.168e-003 2.968e-003 
3.796e-003 1.191e+008 1.161e+014 1.000e+004 8.277e-003 2.972e-003 
3.801e-003 1.192e+008 1.163e+014 1.000e+004 8.617e-003 2.976e-003 
3.806e-003 1.194e+008 1.165e+014 1.000e+004 9.219e-003 2.980e-003 
3.810e-003 1.196e+008 1.166e+014 1.000e+004 9.138e-003 2.982e-003 
3.815e-003 1.197e+008 1.163e+014 1.000e+004 1.005e-002 2.987e-003 
3.820e-003 1.195e+008 1.162e+014 1.000e+004 9.713e-003 2.993e-003 
3.825e-003 1.194e+008 1.161e+014 1.000e+004 9.261e-003 2.999e-003 
3.829e-003 1.191e+008 1.161e+014 1.000e+004 9.760e-003 3.005e-003 
3.833e-003 1.188e+008 1.162e+014 1.000e+004 1.021e-002 3.011e-003 
3.838e-003 1.190e+008 1.164e+014 1.000e+004 9.002e-003 3.015e-003 
3.842e-003 1.189e+008 1.163e+014 1.000e+004 1.173e-002 3.019e-003 
3.846e-003 1.191e+008 1.164e+014 1.000e+004 9.951e-003 3.022e-003 
3.851e-003 1.196e+008 1.162e+014 1.000e+004 9.505e-003 3.023e-003 
3.855e-003 1.201e+008 1.162e+014 1.000e+004 9.110e-003 3.024e-003 
3.860e-003 1.206e+008 1.163e+014 1.000e+004 9.072e-003 3.026e-003 
3.864e-003 1.212e+008 1.163e+014 1.000e+004 9.484e-003 3.026e-003 
3.869e-003 1.218e+008 1.163e+014 1.000e+004 9.372e-003 3.026e-003 
3.874e-003 1.223e+008 1.162e+014 1.000e+004 8.645e-003 3.027e-003 
3.878e-003 1.229e+008 1.162e+014 1.000e+004 9.312e-003 3.028e-003 
3.884e-003 1.234e+008 1.163e+014 1.000e+004 8.645e-003 3.030e-003 
3.889e-003 1.239e+008 1.164e+014 1.000e+004 9.776e-003 3.032e-003 
3.894e-003 1.243e+008 1.164e+014 1.000e+004 9.570e-003 3.034e-003 
3.898e-003 1.245e+008 1.164e+014 1.000e+004 1.024e-002 3.036e-003 
3.902e-003 1.248e+008 1.165e+014 1.000e+004 8.704e-003 3.039e-003 
3.906e-003 1.251e+008 1.166e+014 1.000e+004 1.039e-002 3.041e-003 
3.910e-003 1.254e+008 1.166e+014 1.000e+004 8.753e-003 3.042e-003 
3.914e-003 1.257e+008 1.167e+014 1.000e+004 9.339e-003 3.044e-003 
3.918e-003 1.261e+008 1.167e+014 1.000e+004 9.204e-003 3.045e-003 
3.922e-003 1.265e+008 1.168e+014 1.000e+004 9.599e-003 3.047e-003 
3.926e-003 1.269e+008 1.169e+014 1.000e+004 8.755e-003 3.048e-003 
3.930e-003 1.273e+008 1.167e+014 1.000e+004 8.194e-003 3.050e-003 
3.934e-003 1.277e+008 1.167e+014 1.000e+004 9.035e-003 3.051e-003 
3.939e-003 1.282e+008 1.168e+014 1.000e+004 9.472e-003 3.052e-003 
3.943e-003 1.286e+008 1.169e+014 1.000e+004 8.456e-003 3.053e-003 
3.948e-003 1.291e+008 1.169e+014 1.000e+004 8.198e-003 3.055e-003 
3.952e-003 1.296e+008 1.170e+014 1.000e+004 9.204e-003 3.056e-003 
3.957e-003 1.300e+008 1.171e+014 1.000e+004 9.102e-003 3.057e-003 
3.962e-003 1.305e+008 1.172e+014 1.000e+004 9.311e-003 3.059e-003 
3.966e-003 1.308e+008 1.168e+014 1.000e+004 9.775e-003 3.061e-003 
3.970e-003 1.312e+008 1.169e+014 1.000e+004 9.797e-003 3.063e-003 
3.975e-003 1.316e+008 1.169e+014 1.000e+004 8.942e-003 3.064e-003 
3.978e-003 1.319e+008 1.170e+014 1.000e+004 9.961e-003 3.066e-003 
3.982e-003 1.323e+008 1.171e+014 1.000e+004 8.795e-003 3.067e-003 
3.986e-003 1.327e+008 1.172e+014 1.000e+004 1.057e-002 3.068e-003 
3.990e-003 1.331e+008 1.172e+014 1.000e+004 8.404e-003 3.069e-003 
3.994e-003 1.334e+008 1.173e+014 1.000e+004 8.201e-003 3.071e-003 
3.998e-003 1.337e+008 1.173e+014 1.000e+004 1.002e-002 3.073e-003 
4.002e-003 1.340e+008 1.174e+014 1.000e+004 8.585e-003 3.075e-003 
4.006e-003 1.343e+008 1.175e+014 1.000e+004 8.945e-003 3.076e-003 
4.010e-003 1.347e+008 1.176e+014 1.000e+004 8.331e-003 3.078e-003 
4.015e-003 1.351e+008 1.178e+014 1.000e+004 8.490e-003 3.080e-003 
4.019e-003 1.354e+008 1.179e+014 1.000e+004 9.355e-003 3.083e-003 
4.024e-003 1.357e+008 1.180e+014 1.000e+004 9.684e-003 3.085e-003 
4.028e-003 1.359e+008 1.175e+014 1.000e+004 1.018e-002 3.088e-003 
4.033e-003 1.359e+008 1.177e+014 1.000e+004 1.055e-002 3.092e-003 
4.038e-003 1.359e+008 1.179e+014 1.000e+004 1.008e-002 3.097e-003 
4.043e-003 1.361e+008 1.181e+014 1.000e+004 9.922e-003 3.101e-003 
4.047e-003 1.362e+008 1.182e+014 1.000e+004 1.113e-002 3.104e-003 
4.051e-003 1.362e+008 1.183e+014 1.000e+004 9.751e-003 3.108e-003 
4.054e-003 1.362e+008 1.184e+014 1.000e+004 1.026e-002 3.112e-003 
4.058e-003 1.363e+008 1.185e+014 1.000e+004 1.032e-002 3.115e-003 
4.062e-003 1.364e+008 1.185e+014 1.000e+004 1.044e-002 3.118e-003 
4.066e-003 1.367e+008 1.186e+014 1.000e+004 1.044e-002 3.120e-003 
4.070e-003 1.369e+008 1.187e+014 1.000e+004 8.254e-003 3.122e-003 
4.074e-003 1.372e+008 1.188e+014 1.000e+004 9.250e-003 3.125e-003 
4.078e-003 1.374e+008 1.189e+014 1.000e+004 1.027e-002 3.127e-003 
4.082e-003 1.376e+008 1.191e+014 1.000e+004 9.773e-003 3.130e-003 
4.086e-003 1.378e+008 1.192e+014 1.000e+004 9.375e-003 3.133e-003 
4.091e-003 1.381e+008 1.192e+014 1.000e+004 9.274e-003 3.135e-003 
4.095e-003 1.383e+008 1.194e+014 1.000e+004 9.861e-003 3.138e-003 
4.100e-003 1.385e+008 1.196e+014 1.000e+004 9.185e-003 3.142e-003 
4.105e-003 1.385e+008 1.197e+014 1.000e+004 1.060e-002 3.146e-003 
4.109e-003 1.382e+008 1.196e+014 1.000e+004 9.468e-003 3.152e-003 
4.113e-003 1.378e+008 1.198e+014 1.000e+004 1.057e-002 3.159e-003 
4.117e-003 1.372e+008 1.201e+014 1.000e+004 1.206e-002 3.168e-003 
4.121e-003 1.361e+008 1.202e+014 1.000e+004 1.057e-002 3.179e-003 
4.125e-003 1.352e+008 1.205e+014 1.000e+004 1.083e-002 3.189e-003 
4.129e-003 1.346e+008 1.208e+014 1.000e+004 1.019e-002 3.198e-003 
4.133e-003 1.338e+008 1.209e+014 1.000e+004 1.178e-002 3.207e-003 
4.137e-003 1.329e+008 1.211e+014 1.000e+004 1.070e-002 3.218e-003 
4.142e-003 1.320e+008 1.215e+014 1.000e+004 1.103e-002 3.229e-003 
4.146e-003 1.314e+008 1.215e+014 1.000e+004 9.551e-003 3.237e-003 
4.151e-003 1.308e+008 1.216e+014 1.000e+004 1.114e-002 3.246e-003 
4.156e-003 1.306e+008 1.216e+014 1.000e+004 1.012e-002 3.253e-003 
4.160e-003 1.303e+008 1.212e+014 1.000e+004 1.222e-002 3.259e-003 
4.164e-003 1.304e+008 1.211e+014 1.000e+004 8.816e-003 3.262e-003 
4.168e-003 1.307e+008 1.211e+014 1.000e+004 9.377e-003 3.264e-003 
4.173e-003 1.310e+008 1.211e+014 1.000e+004 8.857e-003 3.267e-003 
4.178e-003 1.314e+008 1.211e+014 1.000e+004 9.630e-003 3.269e-003 
4.183e-003 1.316e+008 1.211e+014 1.000e+004 8.883e-003 3.272e-003 
4.187e-003 1.318e+008 1.212e+014 1.000e+004 9.492e-003 3.276e-003 
4.192e-003 1.321e+008 1.212e+014 1.000e+004 1.018e-002 3.277e-003 
4.195e-003 1.325e+008 1.213e+014 1.000e+004 1.007e-002 3.279e-003 
4.199e-003 1.328e+008 1.213e+014 1.000e+004 9.352e-003 3.280e-003 
4.203e-003 1.332e+008 1.214e+014 1.000e+004 1.040e-002 3.281e-003 
4.207e-003 1.336e+008 1.214e+014 1.000e+004 8.323e-003 3.282e-003 
4.211e-003 1.339e+008 1.215e+014 1.000e+004 9.459e-003 3.284e-003 
4.215e-003 1.343e+008 1.216e+014 1.000e+004 9.473e-003 3.285e-003 
4.219e-003 1.347e+008 1.217e+014 1.000e+004 8.380e-003 3.287e-003 
4.223e-003 1.351e+008 1.217e+014 1.000e+004 9.023e-003 3.288e-003 
4.227e-003 1.356e+008 1.218e+014 1.000e+004 8.760e-003 3.289e-003 
4.232e-003 1.360e+008 1.218e+014 1.000e+004 1.026e-002 3.291e-003 
4.236e-003 1.363e+008 1.219e+014 1.000e+004 9.734e-003 3.293e-003 
4.241e-003 1.366e+008 1.220e+014 1.000e+004 9.897e-003 3.296e-003 
4.245e-003 1.368e+008 1.221e+014 1.000e+004 1.038e-002 3.298e-003 
4.250e-003 1.370e+008 1.222e+014 1.000e+004 1.075e-002 3.302e-003 
4.254e-003 1.372e+008 1.223e+014 1.000e+004 1.082e-002 3.305e-003 
4.259e-003 1.372e+008 1.221e+014 1.000e+004 1.146e-002 3.310e-003 
4.264e-003 1.372e+008 1.222e+014 1.000e+004 9.755e-003 3.315e-003 
4.268e-003 1.370e+008 1.224e+014 1.000e+004 1.018e-002 3.320e-003 
4.272e-003 1.367e+008 1.226e+014 1.000e+004 1.047e-002 3.325e-003 
4.275e-003 1.366e+008 1.228e+014 1.000e+004 9.723e-003 3.330e-003 
4.280e-003 1.365e+008 1.231e+014 1.000e+004 1.005e-002 3.335e-003 
4.284e-003 1.361e+008 1.236e+014 1.000e+004 1.100e-002 3.342e-003 
4.288e-003 1.357e+008 1.239e+014 1.000e+004 1.038e-002 3.349e-003 
4.292e-003 1.354e+008 1.243e+014 1.000e+004 1.084e-002 3.355e-003 
4.297e-003 1.352e+008 1.233e+014 1.000e+004 1.046e-002 3.361e-003 
4.301e-003 1.353e+008 1.233e+014 1.000e+004 1.031e-002 3.364e-003 
4.305e-003 1.353e+008 1.234e+014 1.000e+004 1.083e-002 3.369e-003 
4.310e-003 1.347e+008 1.231e+014 1.000e+004 1.161e-002 3.378e-003 
4.314e-003 1.345e+008 1.230e+014 1.000e+004 9.835e-003 3.383e-003 
4.319e-003 1.346e+008 1.230e+014 1.000e+004 9.734e-003 3.388e-003 
4.323e-003 1.343e+008 1.232e+014 1.000e+004 1.141e-002 3.394e-003 
4.327e-003 1.340e+008 1.235e+014 1.000e+004 1.036e-002 3.400e-003 
4.332e-003 1.336e+008 1.238e+014 1.000e+004 9.315e-003 3.407e-003 
4.336e-003 1.334e+008 1.241e+014 1.000e+004 8.375e-003 3.413e-003 
4.340e-003 1.330e+008 1.244e+014 1.000e+004 9.690e-003 3.420e-003 
4.344e-003 1.325e+008 1.247e+014 1.000e+004 9.282e-003 3.428e-003 
4.348e-003 1.318e+008 1.250e+014 1.000e+004 1.112e-002 3.436e-003 
4.352e-003 1.312e+008 1.253e+014 1.000e+004 1.065e-002 3.444e-003 
4.355e-003 1.310e+008 1.256e+014 1.000e+004 9.926e-003 3.449e-003 
4.359e-003 1.309e+008 1.258e+014 1.000e+004 1.002e-002 3.453e-003 
4.363e-003 1.309e+008 1.260e+014 1.000e+004 1.006e-002 3.457e-003 
4.367e-003 1.310e+008 1.261e+014 1.000e+004 1.006e-002 3.461e-003 
4.371e-003 1.311e+008 1.263e+014 1.000e+004 9.687e-003 3.464e-003 
4.376e-003 1.313e+008 1.264e+014 1.000e+004 1.096e-002 3.467e-003 
4.380e-003 1.315e+008 1.266e+014 1.000e+004 1.111e-002 3.470e-003 
4.384e-003 1.316e+008 1.267e+014 1.000e+004 9.761e-003 3.473e-003 
4.388e-003 1.317e+008 1.269e+014 1.000e+004 9.884e-003 3.477e-003 
4.393e-003 1.317e+008 1.270e+014 1.000e+004 9.058e-003 3.481e-003 
4.397e-003 1.317e+008 1.272e+014 1.000e+004 9.777e-003 3.486e-003 
4.401e-003 1.316e+008 1.275e+014 1.000e+004 9.119e-003 3.490e-003 
4.405e-003 1.316e+008 1.277e+014 1.000e+004 9.651e-003 3.495e-003 
4.409e-003 1.316e+008 1.279e+014 1.000e+004 9.153e-003 3.499e-003 
4.414e-003 1.316e+008 1.281e+014 1.000e+004 9.626e-003 3.503e-003 
4.418e-003 1.316e+008 1.283e+014 1.000e+004 8.773e-003 3.507e-003 
4.422e-003 1.315e+008 1.286e+014 1.000e+004 9.799e-003 3.512e-003 
4.426e-003 1.311e+008 1.289e+014 1.000e+004 9.703e-003 3.519e-003 
4.431e-003 1.305e+008 1.293e+014 1.000e+004 1.141e-002 3.528e-003 
4.435e-003 1.294e+008 1.293e+014 1.000e+004 1.124e-002 3.540e-003 
4.439e-003 1.286e+008 1.297e+014 1.000e+004 9.833e-003 3.549e-003 
4.443e-003 1.273e+008 1.295e+014 1.000e+004 1.108e-002 3.563e-003 
4.448e-003 1.266e+008 1.299e+014 1.000e+004 1.050e-002 3.571e-003 
4.452e-003 1.262e+008 1.303e+014 1.000e+004 9.917e-003 3.579e-003 
4.456e-003 1.259e+008 1.306e+014 1.000e+004 1.022e-002 3.585e-003 
4.460e-003 1.257e+008 1.308e+014 1.000e+004 1.067e-002 3.590e-003 
4.464e-003 1.258e+008 1.308e+014 1.000e+004 9.900e-003 3.594e-003 
4.468e-003 1.259e+008 1.310e+014 1.000e+004 9.094e-003 3.597e-003 
4.473e-003 1.261e+008 1.311e+014 1.000e+004 8.852e-003 3.600e-003 
4.477e-003 1.262e+008 1.311e+014 1.000e+004 1.012e-002 3.603e-003 
4.481e-003 1.262e+008 1.312e+014 1.000e+004 9.517e-003 3.608e-003 
4.485e-003 1.262e+008 1.313e+014 1.000e+004 1.057e-002 3.612e-003 
4.489e-003 1.262e+008 1.314e+014 1.000e+004 1.009e-002 3.616e-003 
4.493e-003 1.261e+008 1.316e+014 1.000e+004 9.764e-003 3.621e-003 
4.498e-003 1.260e+008 1.317e+014 1.000e+004 1.059e-002 3.626e-003 
4.502e-003 1.258e+008 1.319e+014 1.000e+004 1.033e-002 3.631e-003 
4.506e-003 1.257e+008 1.315e+014 1.000e+004 1.062e-002 3.636e-003 
4.510e-003 1.255e+008 1.317e+014 1.000e+004 9.860e-003 3.642e-003 
4.515e-003 1.254e+008 1.313e+014 1.000e+004 1.044e-002 3.647e-003 
4.519e-003 1.256e+008 1.309e+014 1.000e+004 9.947e-003 3.650e-003 
4.523e-003 1.249e+008 1.307e+014 1.000e+004 1.011e-002 3.659e-003 
4.528e-003 1.240e+008 1.307e+014 1.000e+004 1.100e-002 3.670e-003 
4.532e-003 1.232e+008 1.306e+014 1.000e+004 1.240e-002 3.680e-003 
4.536e-003 1.225e+008 1.304e+014 1.000e+004 1.086e-002 3.689e-003 
4.540e-003 1.219e+008 1.305e+014 1.000e+004 1.165e-002 3.696e-003 
4.544e-003 1.212e+008 1.306e+014 1.000e+004 1.162e-002 3.705e-003 
4.548e-003 1.204e+008 1.305e+014 1.000e+004 1.063e-002 3.714e-003 
4.552e-003 1.196e+008 1.297e+014 1.000e+004 1.201e-002 3.725e-003 
4.557e-003 1.189e+008 1.288e+014 1.000e+004 1.322e-002 3.734e-003 
4.561e-003 1.183e+008 1.286e+014 1.000e+004 1.040e-002 3.742e-003 
4.564e-003 1.181e+008 1.288e+014 1.000e+004 9.632e-003 3.747e-003 
4.567e-003 1.181e+008 1.289e+014 1.000e+004 9.908e-003 3.750e-003 
4.570e-003 1.180e+008 1.290e+014 1.000e+004 9.904e-003 3.753e-003 
4.572e-003 1.180e+008 1.291e+014 1.000e+004 9.525e-003 3.755e-003 
4.576e-003 1.179e+008 1.290e+014 1.000e+004 9.885e-003 3.760e-003 
4.581e-003 1.181e+008 1.290e+014 1.000e+004 1.049e-002 3.764e-003 
4.585e-003 1.181e+008 1.288e+014 1.000e+004 9.901e-003 3.768e-003 
4.589e-003 1.179e+008 1.287e+014 1.000e+004 1.033e-002 3.773e-003 
4.593e-003 1.179e+008 1.287e+014 1.000e+004 9.706e-003 3.777e-003 
4.597e-003 1.180e+008 1.288e+014 1.000e+004 9.650e-003 3.780e-003 
4.601e-003 1.179e+008 1.288e+014 1.000e+004 8.775e-003 3.785e-003 
4.605e-003 1.180e+008 1.289e+014 1.000e+004 9.389e-003 3.789e-003 
4.610e-003 1.182e+008 1.290e+014 1.000e+004 9.080e-003 3.792e-003 
4.614e-003 1.182e+008 1.291e+014 1.000e+004 1.009e-002 3.796e-003 
4.618e-003 1.182e+008 1.292e+014 1.000e+004 9.292e-003 3.799e-003 
4.622e-003 1.184e+008 1.289e+014 1.000e+004 1.057e-002 3.802e-003 
4.626e-003 1.187e+008 1.289e+014 1.000e+004 9.013e-003 3.805e-003 
4.630e-003 1.190e+008 1.290e+014 1.000e+004 8.382e-003 3.807e-003 
4.634e-003 1.193e+008 1.290e+014 1.000e+004 9.216e-003 3.809e-003 
4.638e-003 1.196e+008 1.291e+014 1.000e+004 9.591e-003 3.810e-003 
4.642e-003 1.199e+008 1.291e+014 1.000e+004 8.252e-003 3.812e-003 
4.646e-003 1.203e+008 1.292e+014 1.000e+004 9.473e-003 3.813e-003 
4.650e-003 1.207e+008 1.291e+014 1.000e+004 8.485e-003 3.815e-003 
4.655e-003 1.210e+008 1.291e+014 1.000e+004 8.539e-003 3.817e-003 
4.659e-003 1.213e+008 1.292e+014 1.000e+004 9.572e-003 3.819e-003 
4.663e-003 1.216e+008 1.293e+014 1.000e+004 9.498e-003 3.821e-003 
4.667e-003 1.219e+008 1.293e+014 1.000e+004 9.354e-003 3.823e-003 
4.671e-003 1.222e+008 1.294e+014 1.000e+004 1.006e-002 3.825e-003 
4.676e-003 1.225e+008 1.294e+014 1.000e+004 9.245e-003 3.828e-003 
4.681e-003 1.229e+008 1.295e+014 1.000e+004 9.725e-003 3.830e-003 
4.685e-003 1.232e+008 1.296e+014 1.000e+004 9.313e-003 3.832e-003 
4.689e-003 1.235e+008 1.297e+014 1.000e+004 9.097e-003 3.834e-003 
4.693e-003 1.238e+008 1.298e+014 1.000e+004 9.650e-003 3.836e-003 
4.698e-003 1.241e+008 1.298e+014 1.000e+004 9.054e-003 3.839e-003 
4.702e-003 1.244e+008 1.299e+014 1.000e+004 7.919e-003 3.841e-003 
4.706e-003 1.246e+008 1.300e+014 1.000e+004 8.837e-003 3.843e-003 
4.710e-003 1.249e+008 1.301e+014 1.000e+004 8.780e-003 3.846e-003 
4.714e-003 1.251e+008 1.302e+014 1.000e+004 9.201e-003 3.848e-003 
4.719e-003 1.254e+008 1.303e+014 1.000e+004 9.215e-003 3.851e-003 
4.723e-003 1.255e+008 1.304e+014 1.000e+004 1.025e-002 3.854e-003 
4.727e-003 1.257e+008 1.305e+014 1.000e+004 9.554e-003 3.857e-003 
4.732e-003 1.259e+008 1.306e+014 1.000e+004 8.293e-003 3.860e-003 
4.736e-003 1.260e+008 1.307e+014 1.000e+004 9.192e-003 3.864e-003 
4.740e-003 1.262e+008 1.308e+014 1.000e+004 9.659e-003 3.867e-003 
4.745e-003 1.264e+008 1.309e+014 1.000e+004 9.312e-003 3.869e-003 
4.749e-003 1.268e+008 1.309e+014 1.000e+004 9.447e-003 3.871e-003 
4.753e-003 1.271e+008 1.309e+014 1.000e+004 9.758e-003 3.874e-003 
4.758e-003 1.274e+008 1.309e+014 1.000e+004 1.040e-002 3.876e-003 
4.762e-003 1.276e+008 1.308e+014 1.000e+004 9.119e-003 3.879e-003 
4.766e-003 1.277e+008 1.308e+014 1.000e+004 9.718e-003 3.882e-003 
4.770e-003 1.278e+008 1.308e+014 1.000e+004 9.036e-003 3.886e-003 
4.774e-003 1.278e+008 1.308e+014 1.000e+004 9.501e-003 3.889e-003 
4.778e-003 1.277e+008 1.305e+014 1.000e+004 1.071e-002 3.894e-003 
4.783e-003 1.273e+008 1.291e+014 1.000e+004 1.008e-002 3.902e-003 
4.787e-003 1.265e+008 1.282e+014 1.000e+004 1.206e-002 3.911e-003 
4.791e-003 1.255e+008 1.281e+014 1.000e+004 1.016e-002 3.922e-003 
4.795e-003 1.251e+008 1.282e+014 1.000e+004 1.014e-002 3.929e-003 
4.799e-003 1.249e+008 1.284e+014 1.000e+004 1.013e-002 3.934e-003 
4.803e-003 1.246e+008 1.281e+014 1.000e+004 9.362e-003 3.940e-003 
4.809e-003 1.242e+008 1.284e+014 1.000e+004 8.564e-003 3.949e-003 
4.816e-003 1.239e+008 1.287e+014 1.000e+004 9.501e-003 3.958e-003 
4.822e-003 1.228e+008 1.284e+014 1.000e+004 9.476e-003 3.971e-003 
4.825e-003 1.226e+008 1.287e+014 1.000e+004 1.019e-002 3.977e-003 
4.830e-003 1.224e+008 1.285e+014 1.000e+004 8.796e-003 3.982e-003 
4.834e-003 1.227e+008 1.286e+014 1.000e+004 8.158e-003 3.985e-003 
4.839e-003 1.231e+008 1.287e+014 1.000e+004 8.114e-003 3.987e-003 
4.844e-003 1.234e+008 1.288e+014 1.000e+004 8.028e-003 3.990e-003 
4.848e-003 1.237e+008 1.289e+014 1.000e+004 8.110e-003 3.992e-003 
4.853e-003 1.241e+008 1.290e+014 1.000e+004 8.044e-003 3.994e-003 
4.858e-003 1.245e+008 1.290e+014 1.000e+004 8.044e-003 3.996e-003 
4.862e-003 1.248e+008 1.291e+014 1.000e+004 8.119e-003 3.999e-003 
4.867e-003 1.250e+008 1.292e+014 1.000e+004 8.322e-003 4.002e-003 
4.872e-003 1.253e+008 1.293e+014 1.000e+004 8.111e-003 4.004e-003 
4.876e-003 1.256e+008 1.294e+014 1.000e+004 8.428e-003 4.007e-003 
4.881e-003 1.258e+008 1.296e+014 1.000e+004 8.253e-003 4.010e-003 
4.885e-003 1.261e+008 1.297e+014 1.000e+004 8.180e-003 4.013e-003 
4.890e-003 1.262e+008 1.299e+014 1.000e+004 9.175e-003 4.016e-003 
4.892e-003 1.261e+008 1.301e+014 1.000e+004 1.012e-002 4.019e-003 
4.895e-003 1.262e+008 1.300e+014 1.000e+004 9.093e-003 4.022e-003 
4.899e-003 1.263e+008 1.301e+014 1.000e+004 8.308e-003 4.025e-003 
4.904e-003 1.265e+008 1.302e+014 1.000e+004 8.304e-003 4.028e-003 
4.909e-003 1.268e+008 1.303e+014 1.000e+004 8.253e-003 4.031e-003 
4.913e-003 1.272e+008 1.304e+014 1.000e+004 8.299e-003 4.033e-003 
4.918e-003 1.275e+008 1.305e+014 1.000e+004 8.214e-003 4.036e-003 
4.923e-003 1.277e+008 1.306e+014 1.000e+004 8.237e-003 4.038e-003 
4.927e-003 1.280e+008 1.307e+014 1.000e+004 8.205e-003 4.041e-003 
4.932e-003 1.284e+008 1.308e+014 1.000e+004 8.050e-003 4.043e-003 
4.937e-003 1.287e+008 1.308e+014 1.000e+004 8.342e-003 4.046e-003 
4.941e-003 1.289e+008 1.309e+014 1.000e+004 8.455e-003 4.049e-003 
4.946e-003 1.289e+008 1.311e+014 1.000e+004 8.553e-003 4.053e-003 
4.951e-003 1.286e+008 1.311e+014 1.000e+004 9.311e-003 4.060e-003 
4.955e-003 1.283e+008 1.312e+014 1.000e+004 9.051e-003 4.068e-003 
4.960e-003 1.281e+008 1.314e+014 1.000e+004 8.719e-003 4.073e-003 
4.965e-003 1.279e+008 1.316e+014 1.000e+004 8.508e-003 4.079e-003 
4.969e-003 1.278e+008 1.318e+014 1.000e+004 8.687e-003 4.085e-003 
4.974e-003 1.278e+008 1.319e+014 1.000e+004 8.706e-003 4.090e-003 
4.978e-003 1.277e+008 1.318e+014 1.000e+004 9.011e-003 4.094e-003 
4.983e-003 1.276e+008 1.320e+014 1.000e+004 1.013e-002 4.100e-003 
4.988e-003 1.273e+008 1.311e+014 1.000e+004 9.434e-003 4.106e-003 
4.992e-003 1.272e+008 1.299e+014 1.000e+004 9.140e-003 4.112e-003 
4.997e-003 1.274e+008 1.298e+014 1.000e+004 8.439e-003 4.115e-003 
5.001e-003 1.275e+008 1.298e+014 1.000e+004 8.429e-003 4.119e-003 
5.006e-003 1.278e+008 1.298e+014 1.000e+004 8.355e-003 4.121e-003 
5.011e-003 1.280e+008 1.299e+014 1.000e+004 8.994e-003 4.124e-003 
5.015e-003 1.283e+008 1.300e+014 1.000e+004 8.062e-003 4.127e-003 
5.020e-003 1.288e+008 1.300e+014 1.000e+004 8.096e-003 4.128e-003 
5.024e-003 1.292e+008 1.301e+014 1.000e+004 8.006e-003 4.130e-003 
5.029e-003 1.296e+008 1.302e+014 1.000e+004 8.119e-003 4.131e-003 
5.033e-003 1.301e+008 1.302e+014 1.000e+004 8.081e-003 4.133e-003 
5.038e-003 1.306e+008 1.303e+014 1.000e+004 8.167e-003 4.134e-003 
5.042e-003 1.310e+008 1.304e+014 1.000e+004 8.181e-003 4.136e-003 
5.047e-003 1.311e+008 1.306e+014 1.000e+004 8.789e-003 4.140e-003 
5.051e-003 1.307e+008 1.307e+014 1.000e+004 9.124e-003 4.147e-003 
5.056e-003 1.302e+008 1.310e+014 1.000e+004 9.371e-003 4.155e-003 
5.060e-003 1.295e+008 1.307e+014 1.000e+004 1.086e-002 4.164e-003 
5.065e-003 1.288e+008 1.300e+014 1.000e+004 9.670e-003 4.174e-003 
5.070e-003 1.281e+008 1.298e+014 1.000e+004 9.734e-003 4.183e-003 
5.074e-003 1.274e+008 1.299e+014 1.000e+004 9.760e-003 4.192e-003 
5.079e-003 1.268e+008 1.298e+014 1.000e+004 9.988e-003 4.201e-003 
5.083e-003 1.258e+008 1.300e+014 1.000e+004 1.028e-002 4.212e-003 
5.088e-003 1.250e+008 1.303e+014 1.000e+004 9.534e-003 4.222e-003 
5.092e-003 1.249e+008 1.305e+014 1.000e+004 8.803e-003 4.228e-003 
5.097e-003 1.250e+008 1.306e+014 1.000e+004 8.322e-003 4.231e-003 
5.101e-003 1.252e+008 1.306e+014 1.000e+004 8.883e-003 4.234e-003 
5.106e-003 1.259e+008 1.296e+014 1.000e+004 8.739e-003 4.234e-003 
5.110e-003 1.259e+008 1.295e+014 1.000e+004 9.742e-003 4.238e-003 
5.115e-003 1.254e+008 1.297e+014 1.000e+004 9.782e-003 4.247e-003 
5.119e-003 1.244e+008 1.296e+014 1.000e+004 9.880e-003 4.258e-003 
5.124e-003 1.239e+008 1.298e+014 1.000e+004 9.235e-003 4.266e-003 
5.128e-003 1.230e+008 1.302e+014 1.000e+004 9.555e-003 4.277e-003 
5.133e-003 1.228e+008 1.303e+014 1.000e+004 8.748e-003 4.283e-003 
5.138e-003 1.226e+008 1.305e+014 1.000e+004 8.959e-003 4.289e-003 
5.142e-003 1.224e+008 1.307e+014 1.000e+004 8.661e-003 4.295e-003 
5.147e-003 1.224e+008 1.309e+014 1.000e+004 8.557e-003 4.299e-003 
5.151e-003 1.223e+008 1.310e+014 1.000e+004 8.804e-003 4.305e-003 
5.156e-003 1.221e+008 1.312e+014 1.000e+004 8.663e-003 4.310e-003 
5.160e-003 1.221e+008 1.313e+014 1.000e+004 9.034e-003 4.315e-003 
5.165e-003 1.220e+008 1.314e+014 1.000e+004 9.044e-003 4.320e-003 
5.169e-003 1.218e+008 1.316e+014 1.000e+004 9.101e-003 4.326e-003 
5.174e-003 1.215e+008 1.317e+014 1.000e+004 9.128e-003 4.333e-003 
5.178e-003 1.210e+008 1.319e+014 1.000e+004 1.038e-002 4.341e-003 
5.182e-003 1.204e+008 1.317e+014 1.000e+004 1.034e-002 4.349e-003 
5.187e-003 1.204e+008 1.315e+014 1.000e+004 8.898e-003 4.353e-003 
5.191e-003 1.202e+008 1.316e+014 1.000e+004 9.177e-003 4.359e-003 
5.196e-003 1.199e+008 1.316e+014 1.000e+004 9.140e-003 4.366e-003 
5.200e-003 1.195e+008 1.316e+014 1.000e+004 9.094e-003 4.373e-003 
5.205e-003 1.190e+008 1.318e+014 1.000e+004 9.367e-003 4.381e-003 
5.210e-003 1.185e+008 1.319e+014 1.000e+004 9.271e-003 4.389e-003 
5.214e-003 1.183e+008 1.320e+014 1.000e+004 8.850e-003 4.395e-003 
5.219e-003 1.185e+008 1.320e+014 1.000e+004 8.912e-003 4.398e-003 
5.223e-003 1.186e+008 1.321e+014 1.000e+004 9.022e-003 4.402e-003 
5.228e-003 1.188e+008 1.322e+014 1.000e+004 8.679e-003 4.405e-003 
5.232e-003 1.189e+008 1.323e+014 1.000e+004 9.167e-003 4.409e-003 
5.237e-003 1.188e+008 1.325e+014 1.000e+004 8.570e-003 4.414e-003 
5.241e-003 1.189e+008 1.326e+014 1.000e+004 8.448e-003 4.418e-003 
5.246e-003 1.189e+008 1.328e+014 1.000e+004 8.487e-003 4.422e-003 
5.250e-003 1.190e+008 1.329e+014 1.000e+004 8.445e-003 4.426e-003 
5.255e-003 1.192e+008 1.330e+014 1.000e+004 8.488e-003 4.430e-003 
5.259e-003 1.193e+008 1.332e+014 1.000e+004 8.462e-003 4.433e-003 
5.264e-003 1.194e+008 1.334e+014 1.000e+004 8.622e-003 4.437e-003 
5.268e-003 1.193e+008 1.336e+014 1.000e+004 8.665e-003 4.442e-003 
5.272e-003 1.193e+008 1.337e+014 1.000e+004 8.516e-003 4.445e-003 
5.275e-003 1.193e+008 1.339e+014 1.000e+004 8.707e-003 4.449e-003 
5.278e-003 1.192e+008 1.341e+014 1.000e+004 8.506e-003 4.452e-003 
5.282e-003 1.191e+008 1.342e+014 1.000e+004 8.810e-003 4.458e-003 
5.286e-003 1.190e+008 1.344e+014 1.000e+004 8.598e-003 4.462e-003 
5.290e-003 1.191e+008 1.346e+014 1.000e+004 8.370e-003 4.466e-003 
5.295e-003 1.192e+008 1.347e+014 1.000e+004 8.171e-003 4.469e-003 
5.299e-003 1.195e+008 1.349e+014 1.000e+004 8.301e-003 4.472e-003 
5.303e-003 1.197e+008 1.350e+014 1.000e+004 8.409e-003 4.474e-003 
5.307e-003 1.198e+008 1.351e+014 1.000e+004 8.566e-003 4.478e-003 
5.312e-003 1.198e+008 1.353e+014 1.000e+004 8.560e-003 4.482e-003 
5.316e-003 1.198e+008 1.354e+014 1.000e+004 8.646e-003 4.486e-003 
5.320e-003 1.198e+008 1.355e+014 1.000e+004 8.564e-003 4.490e-003 
5.324e-003 1.197e+008 1.357e+014 1.000e+004 8.856e-003 4.495e-003 
5.328e-003 1.194e+008 1.359e+014 1.000e+004 8.912e-003 4.501e-003 
5.332e-003 1.193e+008 1.361e+014 1.000e+004 8.884e-003 4.506e-003 
5.337e-003 1.194e+008 1.362e+014 1.000e+004 8.463e-003 4.511e-003 
5.342e-003 1.197e+008 1.364e+014 1.000e+004 8.305e-003 4.513e-003 
5.346e-003 1.200e+008 1.364e+014 1.000e+004 7.986e-003 4.515e-003 
5.351e-003 1.205e+008 1.365e+014 1.000e+004 8.189e-003 4.516e-003 
5.355e-003 1.208e+008 1.366e+014 1.000e+004 8.246e-003 4.519e-003 
5.360e-003 1.211e+008 1.366e+014 1.000e+004 8.209e-003 4.521e-003 
5.364e-003 1.214e+008 1.367e+014 1.000e+004 8.263e-003 4.523e-003 
5.369e-003 1.215e+008 1.368e+014 1.000e+004 8.838e-003 4.528e-003 
5.373e-003 1.211e+008 1.369e+014 1.000e+004 1.044e-002 4.535e-003 
5.378e-003 1.207e+008 1.365e+014 1.000e+004 9.433e-003 4.542e-003 
5.382e-003 1.206e+008 1.367e+014 1.000e+004 9.122e-003 4.547e-003 
5.387e-003 1.206e+008 1.369e+014 1.000e+004 8.652e-003 4.552e-003 
5.392e-003 1.205e+008 1.371e+014 1.000e+004 8.537e-003 4.557e-003 
5.396e-003 1.204e+008 1.373e+014 1.000e+004 8.424e-003 4.563e-003 
5.401e-003 1.205e+008 1.374e+014 1.000e+004 8.519e-003 4.566e-003 
5.405e-003 1.206e+008 1.375e+014 1.000e+004 8.243e-003 4.570e-003 
5.410e-003 1.208e+008 1.375e+014 1.000e+004 8.878e-003 4.573e-003 
5.414e-003 1.211e+008 1.374e+014 1.000e+004 8.435e-003 4.576e-003 
5.419e-003 1.214e+008 1.374e+014 1.000e+004 8.498e-003 4.578e-003 
5.424e-003 1.217e+008 1.375e+014 1.000e+004 8.572e-003 4.581e-003 
5.428e-003 1.221e+008 1.374e+014 1.000e+004 9.209e-003 4.583e-003 
5.433e-003 1.222e+008 1.372e+014 1.000e+004 9.270e-003 4.586e-003 
5.437e-003 1.221e+008 1.372e+014 1.000e+004 8.664e-003 4.591e-003 
5.442e-003 1.223e+008 1.372e+014 1.000e+004 8.542e-003 4.595e-003 
5.447e-003 1.226e+008 1.373e+014 1.000e+004 8.269e-003 4.598e-003 
5.451e-003 1.229e+008 1.374e+014 1.000e+004 8.013e-003 4.600e-003 
5.456e-003 1.234e+008 1.374e+014 1.000e+004 8.223e-003 4.602e-003 
5.460e-003 1.238e+008 1.375e+014 1.000e+004 8.086e-003 4.603e-003 
5.465e-003 1.243e+008 1.375e+014 1.000e+004 8.096e-003 4.605e-003 
5.470e-003 1.248e+008 1.376e+014 1.000e+004 8.095e-003 4.606e-003 
5.474e-003 1.253e+008 1.376e+014 1.000e+004 8.102e-003 4.607e-003 
5.479e-003 1.258e+008 1.376e+014 1.000e+004 8.030e-003 4.608e-003 
5.484e-003 1.263e+008 1.377e+014 1.000e+004 7.988e-003 4.609e-003 
5.488e-003 1.268e+008 1.377e+014 1.000e+004 8.089e-003 4.610e-003 
5.493e-003 1.272e+008 1.378e+014 1.000e+004 8.180e-003 4.612e-003 
5.497e-003 1.277e+008 1.378e+014 1.000e+004 8.281e-003 4.613e-003 
5.502e-003 1.279e+008 1.378e+014 1.000e+004 8.283e-003 4.616e-003 
5.507e-003 1.281e+008 1.378e+014 1.000e+004 8.666e-003 4.620e-003 
5.511e-003 1.282e+008 1.379e+014 1.000e+004 8.576e-003 4.624e-003 
5.516e-003 1.284e+008 1.380e+014 1.000e+004 8.573e-003 4.627e-003 
5.521e-003 1.285e+008 1.381e+014 1.000e+004 8.578e-003 4.631e-003 
5.525e-003 1.281e+008 1.382e+014 1.000e+004 9.263e-003 4.638e-003 
5.530e-003 1.275e+008 1.383e+014 1.000e+004 9.207e-003 4.648e-003 
5.535e-003 1.271e+008 1.385e+014 1.000e+004 8.709e-003 4.655e-003 
5.539e-003 1.271e+008 1.386e+014 1.000e+004 8.544e-003 4.659e-003 
5.544e-003 1.274e+008 1.387e+014 1.000e+004 8.319e-003 4.662e-003 
5.549e-003 1.277e+008 1.387e+014 1.000e+004 8.250e-003 4.665e-003 
5.554e-003 1.280e+008 1.388e+014 1.000e+004 8.325e-003 4.668e-003 
5.558e-003 1.282e+008 1.389e+014 1.000e+004 8.285e-003 4.671e-003 
5.564e-003 1.285e+008 1.388e+014 1.000e+004 8.280e-003 4.674e-003 
5.569e-003 1.289e+008 1.389e+014 1.000e+004 8.023e-003 4.677e-003 
5.575e-003 1.293e+008 1.389e+014 1.000e+004 8.064e-003 4.680e-003 
5.581e-003 1.298e+008 1.390e+014 1.000e+004 8.035e-003 4.682e-003 
5.586e-003 1.302e+008 1.391e+014 1.000e+004 8.012e-003 4.685e-003 
5.592e-003 1.305e+008 1.392e+014 1.000e+004 8.232e-003 4.688e-003 
5.597e-003 1.302e+008 1.394e+014 1.000e+004 9.151e-003 4.696e-003 
5.603e-003 1.296e+008 1.397e+014 1.000e+004 8.733e-003 4.706e-003 
5.609e-003 1.292e+008 1.400e+014 1.000e+004 8.841e-003 4.714e-003 
5.614e-003 1.286e+008 1.403e+014 1.000e+004 9.240e-003 4.724e-003 
5.620e-003 1.279e+008 1.406e+014 1.000e+004 9.673e-003 4.734e-003 
5.625e-003 1.266e+008 1.409e+014 1.000e+004 1.056e-002 4.749e-003 
5.631e-003 1.250e+008 1.409e+014 1.000e+004 1.072e-002 4.765e-003 
5.636e-003 1.234e+008 1.412e+014 1.000e+004 1.121e-002 4.781e-003 
5.641e-003 1.231e+008 1.414e+014 1.000e+004 9.550e-003 4.788e-003 
5.646e-003 1.227e+008 1.410e+014 1.000e+004 1.036e-002 4.797e-003 
5.652e-003 1.228e+008 1.412e+014 1.000e+004 1.027e-002 4.801e-003 
5.657e-003 1.229e+008 1.394e+014 1.000e+004 9.502e-003 4.806e-003 
5.663e-003 1.226e+008 1.392e+014 1.000e+004 9.293e-003 4.814e-003 
5.668e-003 1.223e+008 1.394e+014 1.000e+004 9.291e-003 4.821e-003 
5.674e-003 1.220e+008 1.395e+014 1.000e+004 9.561e-003 4.829e-003 
5.679e-003 1.219e+008 1.395e+014 1.000e+004 8.754e-003 4.835e-003 
5.685e-003 1.213e+008 1.390e+014 1.000e+004 9.863e-003 4.845e-003 
5.690e-003 1.205e+008 1.390e+014 1.000e+004 9.449e-003 4.856e-003 
5.696e-003 1.190e+008 1.387e+014 1.000e+004 1.051e-002 4.872e-003 
5.702e-003 1.176e+008 1.390e+014 1.000e+004 1.026e-002 4.887e-003 
5.707e-003 1.166e+008 1.387e+014 1.000e+004 9.760e-003 4.900e-003 
5.713e-003 1.159e+008 1.383e+014 1.000e+004 1.011e-002 4.910e-003 
5.718e-003 1.156e+008 1.382e+014 1.000e+004 8.930e-003 4.918e-003 
5.724e-003 1.160e+008 1.383e+014 1.000e+004 8.274e-003 4.921e-003 
5.730e-003 1.167e+008 1.383e+014 1.000e+004 8.181e-003 4.921e-003 
5.735e-003 1.174e+008 1.383e+014 1.000e+004 8.194e-003 4.922e-003 
5.741e-003 1.181e+008 1.383e+014 1.000e+004 8.221e-003 4.923e-003 
5.746e-003 1.188e+008 1.383e+014 1.000e+004 8.164e-003 4.924e-003 
5.752e-003 1.194e+008 1.383e+014 1.000e+004 8.161e-003 4.925e-003 
5.757e-003 1.201e+008 1.384e+014 1.000e+004 8.095e-003 4.925e-003 
5.763e-003 1.207e+008 1.384e+014 1.000e+004 8.181e-003 4.927e-003 
5.768e-003 1.212e+008 1.385e+014 1.000e+004 8.518e-003 4.929e-003 
5.774e-003 1.216e+008 1.386e+014 1.000e+004 8.297e-003 4.931e-003 
5.780e-003 1.223e+008 1.386e+014 1.000e+004 8.051e-003 4.933e-003 
5.785e-003 1.229e+008 1.387e+014 1.000e+004 8.148e-003 4.934e-003 
5.791e-003 1.234e+008 1.388e+014 1.000e+004 8.026e-003 4.936e-003 
5.796e-003 1.240e+008 1.388e+014 1.000e+004 8.034e-003 4.937e-003 
5.802e-003 1.247e+008 1.389e+014 1.000e+004 8.072e-003 4.938e-003 
5.807e-003 1.253e+008 1.389e+014 1.000e+004 8.215e-003 4.939e-003 
5.813e-003 1.260e+008 1.390e+014 1.000e+004 8.384e-003 4.940e-003 
5.818e-003 1.266e+008 1.390e+014 1.000e+004 8.107e-003 4.941e-003 
5.824e-003 1.272e+008 1.390e+014 1.000e+004 8.116e-003 4.943e-003 
5.829e-003 1.273e+008 1.391e+014 1.000e+004 8.870e-003 4.948e-003 
5.835e-003 1.272e+008 1.393e+014 1.000e+004 8.645e-003 4.954e-003 
5.841e-003 1.273e+008 1.394e+014 1.000e+004 8.341e-003 4.959e-003 
5.846e-003 1.274e+008 1.396e+014 1.000e+004 8.399e-003 4.964e-003 
5.852e-003 1.277e+008 1.397e+014 1.000e+004 7.984e-003 4.967e-003 
5.857e-003 1.282e+008 1.398e+014 1.000e+004 8.105e-003 4.969e-003 
5.863e-003 1.284e+008 1.399e+014 1.000e+004 8.714e-003 4.974e-003 
5.869e-003 1.285e+008 1.401e+014 1.000e+004 8.473e-003 4.979e-003 
5.874e-003 1.285e+008 1.401e+014 1.000e+004 8.580e-003 4.984e-003 
5.880e-003 1.285e+008 1.403e+014 1.000e+004 8.473e-003 4.990e-003 
5.885e-003 1.285e+008 1.405e+014 1.000e+004 8.796e-003 4.995e-003 
5.891e-003 1.276e+008 1.407e+014 1.000e+004 9.700e-003 5.007e-003 
5.896e-003 1.261e+008 1.395e+014 1.000e+004 1.065e-002 5.023e-003 
5.902e-003 1.251e+008 1.391e+014 1.000e+004 1.037e-002 5.035e-003 
5.908e-003 1.239e+008 1.390e+014 1.000e+004 1.065e-002 5.050e-003 
5.913e-003 1.222e+008 1.389e+014 1.000e+004 1.092e-002 5.066e-003 
5.919e-003 1.209e+008 1.383e+014 1.000e+004 1.015e-002 5.081e-003 
5.924e-003 1.196e+008 1.382e+014 1.000e+004 1.024e-002 5.096e-003 
5.929e-003 1.189e+008 1.383e+014 1.000e+004 9.532e-003 5.106e-003 
5.934e-003 1.183e+008 1.385e+014 1.000e+004 9.601e-003 5.115e-003 
5.940e-003 1.176e+008 1.387e+014 1.000e+004 9.876e-003 5.125e-003 
5.945e-003 1.167e+008 1.392e+014 1.000e+004 1.006e-002 5.137e-003 
5.950e-003 1.156e+008 1.397e+014 1.000e+004 9.586e-003 5.150e-003 
5.956e-003 1.146e+008 1.399e+014 1.000e+004 9.655e-003 5.162e-003 
5.961e-003 1.135e+008 1.402e+014 1.000e+004 9.958e-003 5.175e-003 
5.967e-003 1.122e+008 1.397e+014 1.000e+004 1.140e-002 5.189e-003 
5.972e-003 1.121e+008 1.387e+014 1.000e+004 9.533e-003 5.196e-003 
5.978e-003 1.122e+008 1.385e+014 1.000e+004 8.560e-003 5.201e-003 
5.984e-003 1.127e+008 1.385e+014 1.000e+004 8.228e-003 5.203e-003 
5.989e-003 1.132e+008 1.386e+014 1.000e+004 7.966e-003 5.205e-003 
5.995e-003 1.138e+008 1.387e+014 1.000e+004 8.053e-003 5.206e-003 
6.000e-003 1.145e+008 1.387e+014 1.000e+004 7.995e-003 5.207e-003 
6.006e-003 1.151e+008 1.387e+014 1.000e+004 8.014e-003 5.208e-003 
6.012e-003 1.158e+008 1.387e+014 1.000e+004 8.055e-003 5.209e-003 
6.017e-003 1.165e+008 1.388e+014 1.000e+004 7.942e-003 5.210e-003 
6.023e-003 1.172e+008 1.388e+014 1.000e+004 8.010e-003 5.211e-003 
6.028e-003 1.179e+008 1.388e+014 1.000e+004 8.002e-003 5.212e-003 
6.034e-003 1.185e+008 1.389e+014 1.000e+004 8.023e-003 5.213e-003 
6.040e-003 1.192e+008 1.389e+014 1.000e+004 7.955e-003 5.214e-003 
6.045e-003 1.199e+008 1.389e+014 1.000e+004 8.016e-003 5.215e-003 
6.051e-003 1.205e+008 1.389e+014 1.000e+004 8.065e-003 5.216e-003 
6.056e-003 1.212e+008 1.390e+014 1.000e+004 8.019e-003 5.217e-003 
6.062e-003 1.219e+008 1.390e+014 1.000e+004 7.958e-003 5.218e-003 
6.067e-003 1.225e+008 1.390e+014 1.000e+004 7.921e-003 5.218e-003 
6.073e-003 1.231e+008 1.391e+014 1.000e+004 8.002e-003 5.220e-003 
6.078e-003 1.238e+008 1.391e+014 1.000e+004 8.042e-003 5.221e-003 
6.084e-003 1.244e+008 1.390e+014 1.000e+004 7.924e-003 5.222e-003 
6.089e-003 1.251e+008 1.391e+014 1.000e+004 8.111e-003 5.223e-003 
6.095e-003 1.257e+008 1.391e+014 1.000e+004 8.033e-003 5.224e-003 
6.100e-003 1.264e+008 1.392e+014 1.000e+004 8.005e-003 5.225e-003 
6.106e-003 1.270e+008 1.392e+014 1.000e+004 8.016e-003 5.226e-003 
6.112e-003 1.276e+008 1.393e+014 1.000e+004 7.933e-003 5.227e-003 
6.117e-003 1.283e+008 1.393e+014 1.000e+004 7.972e-003 5.229e-003 
6.123e-003 1.289e+008 1.394e+014 1.000e+004 7.911e-003 5.230e-003 
6.128e-003 1.295e+008 1.394e+014 1.000e+004 8.041e-003 5.231e-003 
6.134e-003 1.301e+008 1.395e+014 1.000e+004 7.954e-003 5.233e-003 
6.139e-003 1.307e+008 1.395e+014 1.000e+004 8.007e-003 5.234e-003 
6.145e-003 1.313e+008 1.396e+014 1.000e+004 8.072e-003 5.235e-003 
6.150e-003 1.320e+008 1.396e+014 1.000e+004 8.115e-003 5.236e-003 
6.156e-003 1.326e+008 1.397e+014 1.000e+004 8.451e-003 5.237e-003 
6.161e-003 1.333e+008 1.398e+014 1.000e+004 8.221e-003 5.238e-003 
6.167e-003 1.338e+008 1.398e+014 1.000e+004 8.377e-003 5.240e-003 
6.172e-003 1.343e+008 1.400e+014 1.000e+004 8.547e-003 5.242e-003 
6.178e-003 1.348e+008 1.400e+014 1.000e+004 8.286e-003 5.244e-003 
6.183e-003 1.353e+008 1.399e+014 1.000e+004 8.827e-003 5.246e-003 
6.189e-003 1.359e+008 1.399e+014 1.000e+004 8.247e-003 5.248e-003 
6.194e-003 1.364e+008 1.400e+014 1.000e+004 8.443e-003 5.250e-003 
6.200e-003 1.369e+008 1.398e+014 1.000e+004 8.047e-003 5.252e-003 
6.205e-003 1.374e+008 1.399e+014 1.000e+004 8.008e-003 5.254e-003 
6.211e-003 1.379e+008 1.400e+014 1.000e+004 8.073e-003 5.256e-003 
6.216e-003 1.383e+008 1.401e+014 1.000e+004 8.005e-003 5.258e-003 
6.222e-003 1.388e+008 1.402e+014 1.000e+004 8.057e-003 5.260e-003 
6.227e-003 1.392e+008 1.403e+014 1.000e+004 8.224e-003 5.263e-003 
6.233e-003 1.394e+008 1.405e+014 1.000e+004 8.220e-003 5.267e-003 
6.238e-003 1.393e+008 1.408e+014 1.000e+004 8.564e-003 5.273e-003 
6.244e-003 1.391e+008 1.411e+014 1.000e+004 8.524e-003 5.281e-003 
6.249e-003 1.385e+008 1.415e+014 1.000e+004 8.850e-003 5.290e-003 
6.255e-003 1.377e+008 1.420e+014 1.000e+004 9.366e-003 5.301e-003 
6.257e-003 1.373e+008 1.421e+014 1.000e+004 1.219e-002 5.307e-003 
6.259e-003 1.370e+008 1.420e+014 1.000e+004 1.206e-002 5.310e-003 
6.261e-003 1.367e+008 1.419e+014 1.000e+004 1.210e-002 5.314e-003 
6.263e-003 1.364e+008 1.416e+014 1.000e+004 1.465e-002 5.318e-003 
6.265e-003 1.363e+008 1.415e+014 1.000e+004 1.511e-002 5.321e-003 
6.266e-003 1.361e+008 1.413e+014 1.000e+004 1.401e-002 5.324e-003 
6.268e-003 1.359e+008 1.411e+014 1.000e+004 1.333e-002 5.327e-003 
6.270e-003 1.355e+008 1.406e+014 1.000e+004 1.004e-002 5.332e-003 
6.274e-003 1.349e+008 1.405e+014 1.000e+004 1.024e-002 5.339e-003 
6.277e-003 1.341e+008 1.405e+014 1.000e+004 1.071e-002 5.349e-003 
6.281e-003 1.334e+008 1.406e+014 1.000e+004 9.831e-003 5.357e-003 
6.285e-003 1.330e+008 1.408e+014 1.000e+004 9.503e-003 5.364e-003 
6.289e-003 1.324e+008 1.410e+014 1.000e+004 1.017e-002 5.372e-003 
6.293e-003 1.317e+008 1.412e+014 1.000e+004 1.077e-002 5.381e-003 
6.297e-003 1.307e+008 1.409e+014 1.000e+004 1.125e-002 5.392e-003 
6.301e-003 1.300e+008 1.410e+014 1.000e+004 1.048e-002 5.400e-003 
6.305e-003 1.290e+008 1.407e+014 1.000e+004 1.051e-002 5.411e-003 
6.309e-003 1.282e+008 1.409e+014 1.000e+004 1.054e-002 5.421e-003 
6.313e-003 1.273e+008 1.411e+014 1.000e+004 1.015e-002 5.431e-003 
6.316e-003 1.264e+008 1.413e+014 1.000e+004 1.018e-002 5.440e-003 
6.320e-003 1.257e+008 1.415e+014 1.000e+004 9.736e-003 5.449e-003 
6.325e-003 1.250e+008 1.418e+014 1.000e+004 1.090e-002 5.459e-003 
6.329e-003 1.243e+008 1.420e+014 1.000e+004 9.947e-003 5.467e-003 
6.333e-003 1.239e+008 1.421e+014 1.000e+004 1.065e-002 5.474e-003 
6.337e-003 1.235e+008 1.420e+014 1.000e+004 9.758e-003 5.481e-003 
6.341e-003 1.233e+008 1.420e+014 1.000e+004 9.405e-003 5.487e-003 
6.345e-003 1.223e+008 1.410e+014 1.000e+004 1.158e-002 5.497e-003 
6.349e-003 1.211e+008 1.405e+014 1.000e+004 1.021e-002 5.510e-003 
6.353e-003 1.201e+008 1.402e+014 1.000e+004 1.124e-002 5.521e-003 
6.357e-003 1.193e+008 1.396e+014 1.000e+004 1.132e-002 5.530e-003 
6.361e-003 1.187e+008 1.394e+014 1.000e+004 1.059e-002 5.538e-003 
6.365e-003 1.185e+008 1.395e+014 1.000e+004 1.023e-002 5.543e-003 
6.369e-003 1.183e+008 1.397e+014 1.000e+004 9.564e-003 5.549e-003 
6.373e-003 1.180e+008 1.398e+014 1.000e+004 9.973e-003 5.555e-003 
6.377e-003 1.173e+008 1.401e+014 1.000e+004 1.049e-002 5.564e-003 
6.381e-003 1.164e+008 1.404e+014 1.000e+004 1.057e-002 5.574e-003 
6.385e-003 1.154e+008 1.408e+014 1.000e+004 1.051e-002 5.585e-003 
6.389e-003 1.145e+008 1.412e+014 1.000e+004 9.901e-003 5.595e-003 
6.393e-003 1.138e+008 1.404e+014 1.000e+004 1.079e-002 5.604e-003 
6.396e-003 1.136e+008 1.403e+014 1.000e+004 1.007e-002 5.609e-003 
6.400e-003 1.133e+008 1.404e+014 1.000e+004 9.240e-003 5.615e-003 
6.404e-003 1.134e+008 1.404e+014 1.000e+004 9.047e-003 5.619e-003 
6.409e-003 1.136e+008 1.404e+014 1.000e+004 8.804e-003 5.621e-003 
6.413e-003 1.139e+008 1.405e+014 1.000e+004 8.816e-003 5.623e-003 
6.416e-003 1.143e+008 1.405e+014 1.000e+004 8.966e-003 5.624e-003 
6.421e-003 1.147e+008 1.406e+014 1.000e+004 9.114e-003 5.626e-003 
6.425e-003 1.151e+008 1.406e+014 1.000e+004 8.577e-003 5.627e-003 
6.428e-003 1.155e+008 1.406e+014 1.000e+004 9.418e-003 5.628e-003 
6.432e-003 1.159e+008 1.407e+014 1.000e+004 8.749e-003 5.628e-003 
6.436e-003 1.164e+008 1.407e+014 1.000e+004 8.492e-003 5.629e-003 
6.439e-003 1.168e+008 1.407e+014 1.000e+004 8.380e-003 5.630e-003 
6.443e-003 1.172e+008 1.408e+014 1.000e+004 8.429e-003 5.631e-003 
6.446e-003 1.176e+008 1.408e+014 1.000e+004 8.481e-003 5.632e-003 
6.450e-003 1.180e+008 1.408e+014 1.000e+004 8.660e-003 5.633e-003 
6.454e-003 1.184e+008 1.409e+014 1.000e+004 8.558e-003 5.634e-003 
6.458e-003 1.188e+008 1.409e+014 1.000e+004 8.631e-003 5.635e-003 
6.462e-003 1.192e+008 1.410e+014 1.000e+004 8.655e-003 5.636e-003 
6.466e-003 1.197e+008 1.410e+014 1.000e+004 8.607e-003 5.637e-003 
6.471e-003 1.201e+008 1.411e+014 1.000e+004 8.488e-003 5.638e-003 
6.474e-003 1.206e+008 1.411e+014 1.000e+004 8.970e-003 5.639e-003 
6.478e-003 1.210e+008 1.411e+014 1.000e+004 8.384e-003 5.640e-003 
6.482e-003 1.214e+008 1.411e+014 1.000e+004 8.747e-003 5.640e-003 
6.486e-003 1.219e+008 1.412e+014 1.000e+004 8.779e-003 5.641e-003 
6.490e-003 1.223e+008 1.412e+014 1.000e+004 8.700e-003 5.642e-003 
6.493e-003 1.227e+008 1.413e+014 1.000e+004 8.913e-003 5.643e-003 
6.497e-003 1.231e+008 1.413e+014 1.000e+004 8.638e-003 5.644e-003 
6.502e-003 1.236e+008 1.413e+014 1.000e+004 8.285e-003 5.645e-003 
6.506e-003 1.241e+008 1.414e+014 1.000e+004 8.807e-003 5.646e-003 
6.510e-003 1.245e+008 1.414e+014 1.000e+004 8.162e-003 5.647e-003 
6.514e-003 1.250e+008 1.415e+014 1.000e+004 8.737e-003 5.648e-003 
6.517e-003 1.254e+008 1.415e+014 1.000e+004 8.633e-003 5.649e-003 
6.521e-003 1.258e+008 1.415e+014 1.000e+004 8.753e-003 5.649e-003 
6.525e-003 1.262e+008 1.416e+014 1.000e+004 8.775e-003 5.650e-003 
6.528e-003 1.266e+008 1.416e+014 1.000e+004 9.064e-003 5.651e-003 
6.532e-003 1.270e+008 1.417e+014 1.000e+004 9.280e-003 5.652e-003 
6.536e-003 1.274e+008 1.417e+014 1.000e+004 8.175e-003 5.653e-003 
6.540e-003 1.278e+008 1.417e+014 1.000e+004 8.596e-003 5.654e-003 
6.544e-003 1.282e+008 1.418e+014 1.000e+004 8.469e-003 5.655e-003 
6.548e-003 1.286e+008 1.418e+014 1.000e+004 9.054e-003 5.656e-003 
6.552e-003 1.291e+008 1.419e+014 1.000e+004 8.902e-003 5.657e-003 
6.556e-003 1.295e+008 1.419e+014 1.000e+004 8.747e-003 5.658e-003 
6.560e-003 1.300e+008 1.420e+014 1.000e+004 8.698e-003 5.659e-003 
6.564e-003 1.304e+008 1.420e+014 1.000e+004 8.878e-003 5.660e-003 
6.568e-003 1.308e+008 1.421e+014 1.000e+004 8.558e-003 5.662e-003 
6.572e-003 1.313e+008 1.421e+014 1.000e+004 8.970e-003 5.663e-003 
6.576e-003 1.317e+008 1.421e+014 1.000e+004 8.735e-003 5.664e-003 
6.580e-003 1.321e+008 1.422e+014 1.000e+004 8.614e-003 5.665e-003 
6.584e-003 1.324e+008 1.422e+014 1.000e+004 8.804e-003 5.666e-003 
6.588e-003 1.328e+008 1.423e+014 1.000e+004 8.935e-003 5.668e-003 
6.591e-003 1.331e+008 1.423e+014 1.000e+004 8.167e-003 5.669e-003 
6.595e-003 1.334e+008 1.423e+014 1.000e+004 8.610e-003 5.671e-003 
6.599e-003 1.336e+008 1.424e+014 1.000e+004 9.137e-003 5.673e-003 
6.603e-003 1.336e+008 1.426e+014 1.000e+004 9.782e-003 5.678e-003 
6.607e-003 1.334e+008 1.428e+014 1.000e+004 9.115e-003 5.683e-003 
6.611e-003 1.332e+008 1.431e+014 1.000e+004 9.282e-003 5.688e-003 
6.615e-003 1.331e+008 1.432e+014 1.000e+004 8.811e-003 5.693e-003 
6.619e-003 1.330e+008 1.433e+014 1.000e+004 9.053e-003 5.697e-003 
6.623e-003 1.330e+008 1.434e+014 1.000e+004 8.664e-003 5.701e-003 
6.627e-003 1.330e+008 1.436e+014 1.000e+004 9.065e-003 5.705e-003 
6.631e-003 1.331e+008 1.437e+014 1.000e+004 9.024e-003 5.709e-003 
6.635e-003 1.331e+008 1.439e+014 1.000e+004 9.564e-003 5.713e-003 
6.639e-003 1.331e+008 1.436e+014 1.000e+004 9.005e-003 5.716e-003 
6.643e-003 1.332e+008 1.435e+014 1.000e+004 9.184e-003 5.720e-003 
6.647e-003 1.332e+008 1.436e+014 1.000e+004 9.652e-003 5.724e-003 
6.651e-003 1.332e+008 1.436e+014 1.000e+004 9.829e-003 5.728e-003 
6.655e-003 1.327e+008 1.437e+014 1.000e+004 1.091e-002 5.735e-003 
6.659e-003 1.322e+008 1.436e+014 1.000e+004 1.004e-002 5.743e-003 
6.663e-003 1.316e+008 1.437e+014 1.000e+004 9.869e-003 5.751e-003 
6.667e-003 1.306e+008 1.439e+014 1.000e+004 1.074e-002 5.762e-003 
6.671e-003 1.295e+008 1.442e+014 1.000e+004 1.038e-002 5.774e-003 
6.675e-003 1.285e+008 1.445e+014 1.000e+004 1.018e-002 5.785e-003 
6.679e-003 1.275e+008 1.447e+014 1.000e+004 1.144e-002 5.795e-003 
6.682e-003 1.267e+008 1.444e+014 1.000e+004 1.019e-002 5.804e-003 
6.686e-003 1.262e+008 1.442e+014 1.000e+004 1.295e-002 5.812e-003 
6.690e-003 1.247e+008 1.421e+014 1.000e+004 1.132e-002 5.825e-003 
6.694e-003 1.238e+008 1.416e+014 1.000e+004 1.117e-002 5.836e-003 
6.698e-003 1.230e+008 1.413e+014 1.000e+004 1.016e-002 5.845e-003 
6.701e-003 1.222e+008 1.410e+014 1.000e+004 1.043e-002 5.855e-003 
6.706e-003 1.214e+008 1.409e+014 1.000e+004 1.047e-002 5.864e-003 
6.710e-003 1.208e+008 1.407e+014 1.000e+004 1.057e-002 5.872e-003 
6.714e-003 1.204e+008 1.405e+014 1.000e+004 1.086e-002 5.879e-003 
6.718e-003 1.200e+008 1.405e+014 1.000e+004 9.752e-003 5.886e-003 
6.722e-003 1.197e+008 1.406e+014 1.000e+004 1.005e-002 5.892e-003 
6.726e-003 1.196e+008 1.408e+014 1.000e+004 1.012e-002 5.897e-003 
6.730e-003 1.196e+008 1.408e+014 1.000e+004 9.738e-003 5.901e-003 
6.734e-003 1.197e+008 1.405e+014 1.000e+004 9.900e-003 5.904e-003 
6.737e-003 1.199e+008 1.405e+014 1.000e+004 1.010e-002 5.906e-003 
6.741e-003 1.201e+008 1.404e+014 1.000e+004 1.006e-002 5.909e-003 
6.745e-003 1.204e+008 1.404e+014 1.000e+004 9.655e-003 5.910e-003 
6.748e-003 1.209e+008 1.403e+014 1.000e+004 9.363e-003 5.911e-003 
6.752e-003 1.214e+008 1.402e+014 1.000e+004 9.397e-003 5.911e-003 
6.756e-003 1.218e+008 1.401e+014 1.000e+004 9.269e-003 5.912e-003 
6.760e-003 1.222e+008 1.401e+014 1.000e+004 8.709e-003 5.913e-003 
6.764e-003 1.227e+008 1.400e+014 1.000e+004 8.558e-003 5.914e-003 
6.768e-003 1.231e+008 1.401e+014 1.000e+004 8.274e-003 5.915e-003 
6.772e-003 1.234e+008 1.401e+014 1.000e+004 9.027e-003 5.916e-003 
6.776e-003 1.238e+008 1.402e+014 1.000e+004 9.523e-003 5.918e-003 
6.779e-003 1.240e+008 1.399e+014 1.000e+004 9.467e-003 5.920e-003 
6.783e-003 1.238e+008 1.399e+014 1.000e+004 9.281e-003 5.926e-003 
6.787e-003 1.237e+008 1.399e+014 1.000e+004 9.645e-003 5.930e-003 
6.791e-003 1.232e+008 1.400e+014 1.000e+004 9.751e-003 5.937e-003 
6.795e-003 1.227e+008 1.401e+014 1.000e+004 1.041e-002 5.945e-003 
6.799e-003 1.217e+008 1.395e+014 1.000e+004 1.136e-002 5.956e-003 
6.803e-003 1.212e+008 1.395e+014 1.000e+004 9.996e-003 5.963e-003 
6.807e-003 1.207e+008 1.395e+014 1.000e+004 9.841e-003 5.971e-003 
6.811e-003 1.200e+008 1.397e+014 1.000e+004 1.062e-002 5.980e-003 
6.815e-003 1.190e+008 1.397e+014 1.000e+004 1.057e-002 5.991e-003 
6.819e-003 1.182e+008 1.399e+014 1.000e+004 1.034e-002 6.000e-003 
6.823e-003 1.173e+008 1.400e+014 1.000e+004 9.989e-003 6.009e-003 
6.826e-003 1.164e+008 1.402e+014 1.000e+004 1.003e-002 6.020e-003 
6.830e-003 1.153e+008 1.404e+014 1.000e+004 1.063e-002 6.031e-003 
6.834e-003 1.144e+008 1.406e+014 1.000e+004 9.945e-003 6.041e-003 
6.838e-003 1.129e+008 1.405e+014 1.000e+004 1.302e-002 6.055e-003 
6.842e-003 1.111e+008 1.395e+014 1.000e+004 1.259e-002 6.071e-003 
6.846e-003 1.095e+008 1.387e+014 1.000e+004 1.028e-002 6.087e-003 
6.850e-003 1.088e+008 1.388e+014 1.000e+004 1.185e-002 6.096e-003 
6.854e-003 1.079e+008 1.388e+014 1.000e+004 1.048e-002 6.106e-003 
6.858e-003 1.075e+008 1.390e+014 1.000e+004 1.046e-002 6.113e-003 
6.862e-003 1.072e+008 1.391e+014 1.000e+004 1.090e-002 6.118e-003 
6.866e-003 1.068e+008 1.391e+014 1.000e+004 1.040e-002 6.125e-003 
6.870e-003 1.064e+008 1.389e+014 1.000e+004 9.689e-003 6.132e-003 
6.873e-003 1.060e+008 1.389e+014 1.000e+004 1.034e-002 6.138e-003 
6.877e-003 1.059e+008 1.390e+014 1.000e+004 9.550e-003 6.143e-003 
6.881e-003 1.059e+008 1.391e+014 1.000e+004 9.911e-003 6.147e-003 
6.885e-003 1.060e+008 1.392e+014 1.000e+004 9.723e-003 6.150e-003 
6.889e-003 1.062e+008 1.393e+014 1.000e+004 9.354e-003 6.152e-003 
6.893e-003 1.064e+008 1.393e+014 1.000e+004 8.429e-003 6.155e-003 
6.897e-003 1.068e+008 1.394e+014 1.000e+004 8.622e-003 6.156e-003 
6.901e-003 1.072e+008 1.394e+014 1.000e+004 8.739e-003 6.158e-003 
6.905e-003 1.076e+008 1.394e+014 1.000e+004 8.213e-003 6.159e-003 
6.909e-003 1.080e+008 1.395e+014 1.000e+004 8.524e-003 6.160e-003 
6.912e-003 1.084e+008 1.395e+014 1.000e+004 8.462e-003 6.161e-003 
6.916e-003 1.088e+008 1.395e+014 1.000e+004 8.361e-003 6.162e-003 
6.921e-003 1.093e+008 1.396e+014 1.000e+004 8.792e-003 6.163e-003 
6.925e-003 1.097e+008 1.396e+014 1.000e+004 8.851e-003 6.164e-003 
6.929e-003 1.101e+008 1.396e+014 1.000e+004 7.961e-003 6.165e-003 
6.933e-003 1.105e+008 1.396e+014 1.000e+004 8.460e-003 6.166e-003 
6.937e-003 1.110e+008 1.397e+014 1.000e+004 8.709e-003 6.167e-003 
6.940e-003 1.115e+008 1.397e+014 1.000e+004 8.389e-003 6.167e-003 
6.944e-003 1.119e+008 1.397e+014 1.000e+004 8.452e-003 6.168e-003 
6.948e-003 1.124e+008 1.398e+014 1.000e+004 8.625e-003 6.169e-003 
6.952e-003 1.129e+008 1.398e+014 1.000e+004 8.878e-003 6.170e-003 
6.957e-003 1.133e+008 1.398e+014 1.000e+004 8.228e-003 6.171e-003 
6.960e-003 1.137e+008 1.399e+014 1.000e+004 8.660e-003 6.172e-003 
6.965e-003 1.142e+008 1.399e+014 1.000e+004 8.687e-003 6.173e-003 
6.969e-003 1.147e+008 1.399e+014 1.000e+004 9.163e-003 6.174e-003 
6.972e-003 1.151e+008 1.400e+014 1.000e+004 8.183e-003 6.175e-003 
6.976e-003 1.155e+008 1.400e+014 1.000e+004 8.460e-003 6.175e-003 
6.980e-003 1.159e+008 1.401e+014 1.000e+004 8.510e-003 6.176e-003 
6.983e-003 1.163e+008 1.401e+014 1.000e+004 8.259e-003 6.177e-003 
6.988e-003 1.167e+008 1.401e+014 1.000e+004 9.195e-003 6.178e-003 
6.991e-003 1.172e+008 1.402e+014 1.000e+004 8.860e-003 6.179e-003 
6.995e-003 1.176e+008 1.402e+014 1.000e+004 8.490e-003 6.180e-003 
6.999e-003 1.180e+008 1.403e+014 1.000e+004 8.905e-003 6.181e-003 
7.003e-003 1.185e+008 1.403e+014 1.000e+004 8.311e-003 6.182e-003 
7.008e-003 1.189e+008 1.404e+014 1.000e+004 8.543e-003 6.184e-003 
7.011e-003 1.190e+008 1.405e+014 1.000e+004 8.949e-003 6.186e-003 
7.016e-003 1.192e+008 1.404e+014 1.000e+004 1.017e-002 6.189e-003 
7.019e-003 1.195e+008 1.405e+014 1.000e+004 1.061e-002 6.191e-003 
7.023e-003 1.198e+008 1.405e+014 1.000e+004 8.799e-003 6.193e-003 
7.027e-003 1.201e+008 1.406e+014 1.000e+004 8.690e-003 6.194e-003 
7.031e-003 1.205e+008 1.406e+014 1.000e+004 8.748e-003 6.195e-003 
7.035e-003 1.209e+008 1.406e+014 1.000e+004 8.386e-003 6.196e-003 
7.038e-003 1.213e+008 1.407e+014 1.000e+004 8.363e-003 6.197e-003 
7.042e-003 1.217e+008 1.407e+014 1.000e+004 8.477e-003 6.198e-003 
7.046e-003 1.221e+008 1.407e+014 1.000e+004 8.797e-003 6.199e-003 
7.049e-003 1.225e+008 1.408e+014 1.000e+004 8.024e-003 6.200e-003 
7.053e-003 1.230e+008 1.408e+014 1.000e+004 8.831e-003 6.201e-003 
7.057e-003 1.234e+008 1.409e+014 1.000e+004 8.448e-003 6.202e-003 
7.061e-003 1.238e+008 1.409e+014 1.000e+004 8.422e-003 6.203e-003 
7.065e-003 1.242e+008 1.409e+014 1.000e+004 9.050e-003 6.204e-003 
7.069e-003 1.246e+008 1.410e+014 1.000e+004 8.566e-003 6.205e-003 
7.073e-003 1.250e+008 1.410e+014 1.000e+004 8.954e-003 6.206e-003 
7.076e-003 1.253e+008 1.410e+014 1.000e+004 8.448e-003 6.208e-003 
7.080e-003 1.256e+008 1.410e+014 1.000e+004 8.678e-003 6.210e-003 
7.084e-003 1.253e+008 1.412e+014 1.000e+004 9.496e-003 6.216e-003 
7.088e-003 1.248e+008 1.408e+014 1.000e+004 9.717e-003 6.223e-003 
7.092e-003 1.245e+008 1.408e+014 1.000e+004 1.066e-002 6.229e-003 
7.096e-003 1.244e+008 1.409e+014 1.000e+004 9.700e-003 6.234e-003 
7.100e-003 1.241e+008 1.405e+014 1.000e+004 1.172e-002 6.240e-003 
7.104e-003 1.240e+008 1.405e+014 1.000e+004 1.036e-002 6.245e-003 
7.108e-003 1.240e+008 1.405e+014 1.000e+004 1.106e-002 6.249e-003 
7.112e-003 1.239e+008 1.406e+014 1.000e+004 8.911e-003 6.253e-003 
7.116e-003 1.237e+008 1.403e+014 1.000e+004 1.067e-002 6.258e-003 
7.119e-003 1.237e+008 1.402e+014 1.000e+004 1.083e-002 6.262e-003 
7.123e-003 1.237e+008 1.402e+014 1.000e+004 1.099e-002 6.266e-003 
7.127e-003 1.235e+008 1.403e+014 1.000e+004 1.120e-002 6.271e-003 
7.130e-003 1.232e+008 1.403e+014 1.000e+004 1.062e-002 6.276e-003 
7.134e-003 1.230e+008 1.403e+014 1.000e+004 1.220e-002 6.281e-003 
7.137e-003 1.226e+008 1.404e+014 1.000e+004 1.362e-002 6.288e-003 
7.141e-003 1.222e+008 1.405e+014 1.000e+004 1.139e-002 6.294e-003 
7.145e-003 1.218e+008 1.406e+014 1.000e+004 1.234e-002 6.300e-003 
7.149e-003 1.213e+008 1.408e+014 1.000e+004 1.262e-002 6.308e-003 
7.152e-003 1.209e+008 1.409e+014 1.000e+004 1.266e-002 6.314e-003 
7.156e-003 1.203e+008 1.389e+014 1.000e+004 1.055e-002 6.322e-003 
7.160e-003 1.198e+008 1.377e+014 1.000e+004 1.062e-002 6.329e-003 
7.164e-003 1.195e+008 1.376e+014 1.000e+004 9.942e-003 6.336e-003 
7.168e-003 1.192e+008 1.377e+014 1.000e+004 9.474e-003 6.342e-003 
7.172e-003 1.187e+008 1.378e+014 1.000e+004 1.039e-002 6.349e-003 
7.176e-003 1.181e+008 1.380e+014 1.000e+004 1.057e-002 6.357e-003 
7.179e-003 1.172e+008 1.382e+014 1.000e+004 1.049e-002 6.367e-003 
7.183e-003 1.154e+008 1.373e+014 1.000e+004 1.286e-002 6.383e-003 
7.187e-003 1.140e+008 1.367e+014 1.000e+004 1.066e-002 6.397e-003 
7.191e-003 1.139e+008 1.367e+014 1.000e+004 9.878e-003 6.401e-003 
7.194e-003 1.137e+008 1.368e+014 1.000e+004 1.041e-002 6.406e-003 
7.198e-003 1.134e+008 1.367e+014 1.000e+004 1.073e-002 6.412e-003 
7.202e-003 1.134e+008 1.367e+014 1.000e+004 9.502e-003 6.416e-003 
7.206e-003 1.133e+008 1.368e+014 1.000e+004 9.380e-003 6.420e-003 
7.210e-003 1.134e+008 1.369e+014 1.000e+004 9.697e-003 6.423e-003 
7.212e-003 1.135e+008 1.370e+014 1.000e+004 1.011e-002 6.425e-003 
7.214e-003 1.136e+008 1.370e+014 1.000e+004 1.062e-002 6.427e-003 
7.218e-003 1.136e+008 1.361e+014 1.000e+004 9.557e-003 6.430e-003 
7.222e-003 1.131e+008 1.363e+014 1.000e+004 9.111e-003 6.437e-003 
7.226e-003 1.131e+008 1.364e+014 1.000e+004 9.224e-003 6.442e-003 
7.230e-003 1.134e+008 1.363e+014 1.000e+004 9.747e-003 6.444e-003 
7.234e-003 1.136e+008 1.363e+014 1.000e+004 8.951e-003 6.446e-003 
7.238e-003 1.140e+008 1.364e+014 1.000e+004 9.031e-003 6.447e-003 
7.242e-003 1.144e+008 1.364e+014 1.000e+004 8.351e-003 6.448e-003 
7.245e-003 1.149e+008 1.364e+014 1.000e+004 9.195e-003 6.449e-003 
7.249e-003 1.153e+008 1.364e+014 1.000e+004 8.679e-003 6.450e-003 
7.254e-003 1.158e+008 1.365e+014 1.000e+004 9.214e-003 6.451e-003 
7.258e-003 1.163e+008 1.365e+014 1.000e+004 8.889e-003 6.451e-003 
7.261e-003 1.167e+008 1.365e+014 1.000e+004 8.849e-003 6.452e-003 
7.265e-003 1.171e+008 1.366e+014 1.000e+004 8.929e-003 6.453e-003 
7.269e-003 1.176e+008 1.366e+014 1.000e+004 9.103e-003 6.454e-003 
7.273e-003 1.180e+008 1.366e+014 1.000e+004 9.223e-003 6.455e-003 
7.276e-003 1.184e+008 1.367e+014 1.000e+004 8.842e-003 6.456e-003 
7.280e-003 1.188e+008 1.367e+014 1.000e+004 9.137e-003 6.456e-003 
7.284e-003 1.192e+008 1.367e+014 1.000e+004 8.703e-003 6.457e-003 
7.288e-003 1.193e+008 1.368e+014 1.000e+004 9.229e-003 6.461e-003 
7.292e-003 1.193e+008 1.369e+014 1.000e+004 8.758e-003 6.464e-003 
7.295e-003 1.192e+008 1.371e+014 1.000e+004 9.006e-003 6.469e-003 
7.300e-003 1.190e+008 1.373e+014 1.000e+004 8.959e-003 6.475e-003 
7.304e-003 1.190e+008 1.374e+014 1.000e+004 8.937e-003 6.478e-003 
7.308e-003 1.193e+008 1.375e+014 1.000e+004 8.060e-003 6.481e-003 
7.312e-003 1.196e+008 1.376e+014 1.000e+004 9.122e-003 6.483e-003 
7.316e-003 1.199e+008 1.376e+014 1.000e+004 8.523e-003 6.484e-003 
7.320e-003 1.201e+008 1.377e+014 1.000e+004 8.952e-003 6.487e-003 
7.324e-003 1.201e+008 1.378e+014 1.000e+004 9.419e-003 6.491e-003 
7.328e-003 1.199e+008 1.381e+014 1.000e+004 9.798e-003 6.496e-003 
7.331e-003 1.196e+008 1.368e+014 1.000e+004 9.792e-003 6.502e-003 
7.335e-003 1.197e+008 1.369e+014 1.000e+004 9.540e-003 6.505e-003 
7.339e-003 1.199e+008 1.369e+014 1.000e+004 9.225e-003 6.508e-003 
7.342e-003 1.200e+008 1.369e+014 1.000e+004 9.994e-003 6.510e-003 
7.346e-003 1.202e+008 1.370e+014 1.000e+004 9.243e-003 6.513e-003 
7.350e-003 1.204e+008 1.370e+014 1.000e+004 9.225e-003 6.515e-003 
7.354e-003 1.204e+008 1.371e+014 1.000e+004 8.860e-003 6.519e-003 
7.357e-003 1.199e+008 1.372e+014 1.000e+004 9.814e-003 6.526e-003 
7.362e-003 1.193e+008 1.374e+014 1.000e+004 9.436e-003 6.534e-003 
7.366e-003 1.187e+008 1.374e+014 1.000e+004 9.758e-003 6.542e-003 
7.369e-003 1.183e+008 1.375e+014 1.000e+004 9.905e-003 6.549e-003 
7.373e-003 1.179e+008 1.373e+014 1.000e+004 9.893e-003 6.556e-003 
7.377e-003 1.178e+008 1.373e+014 1.000e+004 1.063e-002 6.560e-003 
7.381e-003 1.176e+008 1.370e+014 1.000e+004 1.110e-002 6.565e-003 
7.385e-003 1.172e+008 1.369e+014 1.000e+004 1.077e-002 6.572e-003 
7.389e-003 1.169e+008 1.370e+014 1.000e+004 1.032e-002 6.578e-003 
7.393e-003 1.166e+008 1.372e+014 1.000e+004 1.006e-002 6.584e-003 
7.397e-003 1.161e+008 1.373e+014 1.000e+004 1.041e-002 6.592e-003 
7.401e-003 1.155e+008 1.376e+014 1.000e+004 1.045e-002 6.600e-003 
7.405e-003 1.150e+008 1.352e+014 1.000e+004 1.101e-002 6.607e-003 
7.409e-003 1.145e+008 1.347e+014 1.000e+004 1.040e-002 6.614e-003 
7.413e-003 1.140e+008 1.345e+014 1.000e+004 1.038e-002 6.622e-003 
7.416e-003 1.135e+008 1.346e+014 1.000e+004 1.042e-002 6.629e-003 
7.420e-003 1.128e+008 1.348e+014 1.000e+004 1.100e-002 6.638e-003 
7.424e-003 1.115e+008 1.351e+014 1.000e+004 1.065e-002 6.650e-003 
7.427e-003 1.107e+008 1.354e+014 1.000e+004 1.020e-002 6.659e-003 
7.431e-003 1.100e+008 1.351e+014 1.000e+004 1.030e-002 6.668e-003 
7.435e-003 1.092e+008 1.339e+014 1.000e+004 1.147e-002 6.678e-003 
7.439e-003 1.092e+008 1.337e+014 1.000e+004 9.528e-003 6.681e-003 
7.443e-003 1.093e+008 1.336e+014 1.000e+004 9.933e-003 6.684e-003 
7.447e-003 1.091e+008 1.336e+014 1.000e+004 1.065e-002 6.690e-003 
7.451e-003 1.091e+008 1.336e+014 1.000e+004 9.460e-003 6.694e-003 
7.455e-003 1.092e+008 1.336e+014 1.000e+004 9.511e-003 6.697e-003 
7.459e-003 1.094e+008 1.337e+014 1.000e+004 9.310e-003 6.700e-003 
7.463e-003 1.096e+008 1.337e+014 1.000e+004 9.412e-003 6.703e-003 
7.467e-003 1.098e+008 1.336e+014 1.000e+004 9.065e-003 6.705e-003 
7.471e-003 1.102e+008 1.334e+014 1.000e+004 1.014e-002 6.707e-003 
7.475e-003 1.102e+008 1.333e+014 1.000e+004 1.024e-002 6.710e-003 
7.479e-003 1.101e+008 1.332e+014 1.000e+004 9.274e-003 6.715e-003 
7.482e-003 1.098e+008 1.333e+014 1.000e+004 1.003e-002 6.721e-003 
7.486e-003 1.095e+008 1.334e+014 1.000e+004 9.189e-003 6.726e-003 
7.490e-003 1.094e+008 1.335e+014 1.000e+004 9.645e-003 6.731e-003 
7.494e-003 1.093e+008 1.335e+014 1.000e+004 8.849e-003 6.735e-003 
7.497e-003 1.094e+008 1.335e+014 1.000e+004 8.794e-003 6.738e-003 
7.501e-003 1.096e+008 1.335e+014 1.000e+004 9.214e-003 6.741e-003 
7.505e-003 1.098e+008 1.335e+014 1.000e+004 8.918e-003 6.743e-003 
7.509e-003 1.100e+008 1.336e+014 1.000e+004 8.887e-003 6.746e-003 
7.513e-003 1.100e+008 1.336e+014 1.000e+004 9.516e-003 6.750e-003 
7.517e-003 1.097e+008 1.336e+014 1.000e+004 9.408e-003 6.756e-003 
7.521e-003 1.093e+008 1.336e+014 1.000e+004 1.010e-002 6.763e-003 
7.525e-003 1.089e+008 1.337e+014 1.000e+004 1.003e-002 6.770e-003 
7.529e-003 1.086e+008 1.338e+014 1.000e+004 9.311e-003 6.776e-003 
7.533e-003 1.085e+008 1.339e+014 1.000e+004 8.984e-003 6.780e-003 
7.536e-003 1.084e+008 1.340e+014 1.000e+004 9.376e-003 6.785e-003 
7.541e-003 1.082e+008 1.342e+014 1.000e+004 9.844e-003 6.790e-003 
7.545e-003 1.078e+008 1.343e+014 1.000e+004 1.003e-002 6.797e-003 
7.549e-003 1.076e+008 1.344e+014 1.000e+004 9.988e-003 6.802e-003 
7.552e-003 1.073e+008 1.338e+014 1.000e+004 1.196e-002 6.808e-003 
7.556e-003 1.068e+008 1.329e+014 1.000e+004 1.087e-002 6.815e-003 
7.559e-003 1.060e+008 1.329e+014 1.000e+004 1.079e-002 6.824e-003 
7.563e-003 1.053e+008 1.328e+014 1.000e+004 1.101e-002 6.832e-003 
7.567e-003 1.047e+008 1.328e+014 1.000e+004 1.003e-002 6.840e-003 
7.570e-003 1.043e+008 1.327e+014 1.000e+004 1.047e-002 6.847e-003 
7.574e-003 1.037e+008 1.327e+014 1.000e+004 1.039e-002 6.854e-003 
7.578e-003 1.030e+008 1.325e+014 1.000e+004 1.048e-002 6.864e-003 
7.582e-003 1.023e+008 1.319e+014 1.000e+004 1.057e-002 6.872e-003 
7.586e-003 1.018e+008 1.320e+014 1.000e+004 1.022e-002 6.879e-003 
7.590e-003 1.014e+008 1.321e+014 1.000e+004 9.886e-003 6.886e-003 
7.594e-003 1.009e+008 1.323e+014 1.000e+004 1.054e-002 6.894e-003 
7.598e-003 1.002e+008 1.326e+014 1.000e+004 1.000e-002 6.903e-003 
7.602e-003 9.983e+007 1.328e+014 1.000e+004 1.013e-002 6.909e-003 
7.605e-003 9.926e+007 1.327e+014 1.000e+004 1.210e-002 6.916e-003 
7.609e-003 9.866e+007 1.324e+014 1.000e+004 1.037e-002 6.924e-003 
7.612e-003 9.842e+007 1.324e+014 1.000e+004 9.203e-003 6.929e-003 
7.616e-003 9.838e+007 1.324e+014 1.000e+004 9.224e-003 6.933e-003 
7.620e-003 9.857e+007 1.324e+014 1.000e+004 9.208e-003 6.936e-003 
7.623e-003 9.875e+007 1.324e+014 1.000e+004 9.286e-003 6.938e-003 
7.627e-003 9.878e+007 1.325e+014 1.000e+004 9.618e-003 6.941e-003 
7.631e-003 9.893e+007 1.326e+014 1.000e+004 9.371e-003 6.945e-003 
7.635e-003 9.926e+007 1.326e+014 1.000e+004 8.296e-003 6.946e-003 
7.639e-003 9.962e+007 1.326e+014 1.000e+004 8.694e-003 6.947e-003 
7.643e-003 1.000e+008 1.327e+014 1.000e+004 8.410e-003 6.949e-003 
7.647e-003 1.005e+008 1.327e+014 1.000e+004 8.582e-003 6.950e-003 
7.651e-003 1.008e+008 1.327e+014 1.000e+004 9.169e-003 6.951e-003 
7.655e-003 1.012e+008 1.328e+014 1.000e+004 8.770e-003 6.953e-003 
7.659e-003 1.015e+008 1.327e+014 1.000e+004 8.847e-003 6.955e-003 
7.663e-003 1.016e+008 1.327e+014 1.000e+004 8.916e-003 6.958e-003 
7.666e-003 1.016e+008 1.329e+014 1.000e+004 9.795e-003 6.961e-003 
7.669e-003 1.017e+008 1.328e+014 1.000e+004 1.061e-002 6.963e-003 
7.671e-003 1.019e+008 1.329e+014 1.000e+004 9.825e-003 6.964e-003 
7.673e-003 1.021e+008 1.329e+014 1.000e+004 1.081e-002 6.965e-003 
7.676e-003 1.023e+008 1.329e+014 1.000e+004 1.131e-002 6.966e-003 
7.678e-003 1.025e+008 1.329e+014 1.000e+004 9.493e-003 6.967e-003 
7.681e-003 1.028e+008 1.329e+014 1.000e+004 1.047e-002 6.967e-003 
7.683e-003 1.030e+008 1.330e+014 1.000e+004 1.079e-002 6.968e-003 
7.685e-003 1.032e+008 1.330e+014 1.000e+004 1.100e-002 6.969e-003 
7.688e-003 1.032e+008 1.330e+014 1.000e+004 1.079e-002 6.971e-003 
7.690e-003 1.033e+008 1.331e+014 1.000e+004 1.040e-002 6.973e-003 
7.692e-003 1.033e+008 1.332e+014 1.000e+004 1.052e-002 6.976e-003 
7.695e-003 1.032e+008 1.333e+014 1.000e+004 1.106e-002 6.978e-003 
7.697e-003 1.033e+008 1.333e+014 1.000e+004 1.111e-002 6.980e-003 
7.699e-003 1.033e+008 1.334e+014 1.000e+004 1.161e-002 6.982e-003 
7.701e-003 1.034e+008 1.334e+014 1.000e+004 1.111e-002 6.984e-003 
7.704e-003 1.034e+008 1.335e+014 1.000e+004 1.087e-002 6.986e-003 
7.706e-003 1.034e+008 1.335e+014 1.000e+004 1.134e-002 6.988e-003 
7.708e-003 1.034e+008 1.336e+014 1.000e+004 1.099e-002 6.990e-003 
7.710e-003 1.034e+008 1.337e+014 1.000e+004 1.102e-002 6.992e-003 
7.712e-003 1.034e+008 1.338e+014 1.000e+004 1.039e-002 6.994e-003 
7.715e-003 1.035e+008 1.338e+014 1.000e+004 1.051e-002 6.996e-003 
7.717e-003 1.036e+008 1.339e+014 1.000e+004 1.049e-002 6.998e-003 
7.719e-003 1.038e+008 1.339e+014 1.000e+004 1.063e-002 6.999e-003 
7.721e-003 1.039e+008 1.339e+014 1.000e+004 1.129e-002 7.000e-003 
7.723e-003 1.041e+008 1.340e+014 1.000e+004 1.042e-002 7.001e-003 
7.726e-003 1.043e+008 1.340e+014 1.000e+004 1.021e-002 7.002e-003 
7.728e-003 1.045e+008 1.340e+014 1.000e+004 1.036e-002 7.003e-003 
7.730e-003 1.046e+008 1.341e+014 1.000e+004 9.715e-003 7.004e-003 
7.733e-003 1.049e+008 1.341e+014 1.000e+004 1.045e-002 7.005e-003 
7.735e-003 1.051e+008 1.341e+014 1.000e+004 1.035e-002 7.006e-003 
7.737e-003 1.053e+008 1.341e+014 1.000e+004 1.050e-002 7.007e-003 
7.740e-003 1.055e+008 1.342e+014 1.000e+004 1.025e-002 7.008e-003 
7.742e-003 1.057e+008 1.342e+014 1.000e+004 1.040e-002 7.009e-003 
7.745e-003 1.060e+008 1.342e+014 1.000e+004 1.022e-002 7.009e-003 
7.747e-003 1.062e+008 1.342e+014 1.000e+004 9.399e-003 7.010e-003 
7.749e-003 1.064e+008 1.343e+014 1.000e+004 1.056e-002 7.011e-003 
7.752e-003 1.067e+008 1.343e+014 1.000e+004 9.214e-003 7.012e-003 
7.754e-003 1.069e+008 1.343e+014 1.000e+004 1.102e-002 7.012e-003 
7.756e-003 1.071e+008 1.343e+014 1.000e+004 1.152e-002 7.013e-003 
7.759e-003 1.073e+008 1.343e+014 1.000e+004 1.059e-002 7.014e-003 
7.761e-003 1.076e+008 1.344e+014 1.000e+004 1.001e-002 7.015e-003 
7.763e-003 1.078e+008 1.344e+014 1.000e+004 1.116e-002 7.015e-003 
7.765e-003 1.080e+008 1.344e+014 1.000e+004 9.446e-003 7.016e-003 
7.767e-003 1.082e+008 1.344e+014 1.000e+004 1.133e-002 7.017e-003 
7.769e-003 1.084e+008 1.345e+014 1.000e+004 1.048e-002 7.018e-003 
7.772e-003 1.086e+008 1.345e+014 1.000e+004 1.137e-002 7.018e-003 
7.774e-003 1.088e+008 1.345e+014 1.000e+004 9.990e-003 7.019e-003 
7.776e-003 1.090e+008 1.345e+014 1.000e+004 1.113e-002 7.020e-003 
7.778e-003 1.091e+008 1.345e+014 1.000e+004 9.947e-003 7.021e-003 
7.780e-003 1.093e+008 1.345e+014 1.000e+004 1.231e-002 7.022e-003 
7.782e-003 1.095e+008 1.346e+014 1.000e+004 1.119e-002 7.022e-003 
7.784e-003 1.097e+008 1.346e+014 1.000e+004 1.170e-002 7.023e-003 
7.786e-003 1.099e+008 1.346e+014 1.000e+004 1.124e-002 7.024e-003 
7.788e-003 1.101e+008 1.346e+014 1.000e+004 1.277e-002 7.025e-003 
7.790e-003 1.103e+008 1.346e+014 1.000e+004 1.023e-002 7.025e-003 
7.792e-003 1.105e+008 1.347e+014 1.000e+004 1.157e-002 7.026e-003 
7.794e-003 1.106e+008 1.347e+014 1.000e+004 1.063e-002 7.027e-003 
7.796e-003 1.108e+008 1.347e+014 1.000e+004 1.106e-002 7.028e-003 
7.798e-003 1.109e+008 1.347e+014 1.000e+004 1.011e-002 7.028e-003 
7.800e-003 1.111e+008 1.348e+014 1.000e+004 1.227e-002 7.029e-003 
7.802e-003 1.113e+008 1.348e+014 1.000e+004 1.098e-002 7.030e-003 
7.804e-003 1.114e+008 1.348e+014 1.000e+004 1.269e-002 7.031e-003 
7.806e-003 1.116e+008 1.348e+014 1.000e+004 1.144e-002 7.032e-003 
7.808e-003 1.117e+008 1.349e+014 1.000e+004 1.058e-002 7.033e-003 
7.810e-003 1.119e+008 1.349e+014 1.000e+004 1.147e-002 7.034e-003 
7.812e-003 1.120e+008 1.349e+014 1.000e+004 9.930e-003 7.035e-003 
7.814e-003 1.122e+008 1.350e+014 1.000e+004 1.125e-002 7.035e-003 
7.816e-003 1.123e+008 1.350e+014 1.000e+004 1.098e-002 7.036e-003 
7.818e-003 1.124e+008 1.350e+014 1.000e+004 1.150e-002 7.038e-003 
7.820e-003 1.125e+008 1.351e+014 1.000e+004 1.133e-002 7.039e-003 
7.821e-003 1.126e+008 1.351e+014 1.000e+004 1.186e-002 7.040e-003 
7.823e-003 1.128e+008 1.352e+014 1.000e+004 1.111e-002 7.041e-003 
7.825e-003 1.129e+008 1.352e+014 1.000e+004 1.154e-002 7.042e-003 
7.827e-003 1.130e+008 1.352e+014 1.000e+004 1.167e-002 7.043e-003 
7.829e-003 1.131e+008 1.353e+014 1.000e+004 1.149e-002 7.044e-003 
7.831e-003 1.132e+008 1.353e+014 1.000e+004 1.115e-002 7.046e-003 
7.833e-003 1.133e+008 1.353e+014 1.000e+004 1.199e-002 7.047e-003 
7.835e-003 1.133e+008 1.354e+014 1.000e+004 1.202e-002 7.049e-003 
7.837e-003 1.134e+008 1.354e+014 1.000e+004 1.210e-002 7.051e-003 
7.839e-003 1.134e+008 1.355e+014 1.000e+004 1.118e-002 7.053e-003 
7.841e-003 1.134e+008 1.355e+014 1.000e+004 1.148e-002 7.055e-003 
7.843e-003 1.133e+008 1.356e+014 1.000e+004 1.190e-002 7.057e-003 
7.845e-003 1.133e+008 1.356e+014 1.000e+004 1.103e-002 7.059e-003 
7.847e-003 1.133e+008 1.357e+014 1.000e+004 1.165e-002 7.061e-003 
7.849e-003 1.133e+008 1.358e+014 1.000e+004 1.095e-002 7.063e-003 
7.851e-003 1.133e+008 1.358e+014 1.000e+004 1.221e-002 7.065e-003 
7.853e-003 1.132e+008 1.359e+014 1.000e+004 1.170e-002 7.067e-003 
7.854e-003 1.131e+008 1.360e+014 1.000e+004 1.136e-002 7.069e-003 
7.856e-003 1.131e+008 1.361e+014 1.000e+004 1.183e-002 7.072e-003 
7.858e-003 1.130e+008 1.361e+014 1.000e+004 1.136e-002 7.074e-003 
7.860e-003 1.129e+008 1.362e+014 1.000e+004 1.125e-002 7.076e-003 
7.862e-003 1.128e+008 1.360e+014 1.000e+004 1.299e-002 7.079e-003 
7.864e-003 1.125e+008 1.360e+014 1.000e+004 1.302e-002 7.083e-003 
7.865e-003 1.122e+008 1.361e+014 1.000e+004 1.218e-002 7.087e-003 
7.867e-003 1.118e+008 1.363e+014 1.000e+004 1.357e-002 7.091e-003 
7.869e-003 1.115e+008 1.364e+014 1.000e+004 1.257e-002 7.096e-003 
7.871e-003 1.110e+008 1.365e+014 1.000e+004 1.491e-002 7.101e-003 
7.873e-003 1.103e+008 1.352e+014 1.000e+004 1.322e-002 7.107e-003 
7.875e-003 1.098e+008 1.349e+014 1.000e+004 1.389e-002 7.113e-003 
7.877e-003 1.094e+008 1.348e+014 1.000e+004 1.346e-002 7.117e-003 
7.878e-003 1.091e+008 1.347e+014 1.000e+004 1.425e-002 7.121e-003 
7.880e-003 1.088e+008 1.346e+014 1.000e+004 1.256e-002 7.126e-003 
7.882e-003 1.084e+008 1.345e+014 1.000e+004 1.209e-002 7.130e-003 
7.884e-003 1.082e+008 1.345e+014 1.000e+004 1.272e-002 7.133e-003 
7.886e-003 1.080e+008 1.345e+014 1.000e+004 1.317e-002 7.136e-003 
7.888e-003 1.078e+008 1.344e+014 1.000e+004 1.242e-002 7.139e-003 
7.889e-003 1.076e+008 1.344e+014 1.000e+004 1.303e-002 7.143e-003 
7.891e-003 1.075e+008 1.343e+014 1.000e+004 1.312e-002 7.146e-003 
7.893e-003 1.072e+008 1.342e+014 1.000e+004 1.380e-002 7.149e-003 
7.895e-003 1.067e+008 1.340e+014 1.000e+004 1.422e-002 7.155e-003 
7.897e-003 1.064e+008 1.336e+014 1.000e+004 1.296e-002 7.159e-003 
7.900e-003 1.061e+008 1.327e+014 1.000e+004 9.793e-003 7.163e-003 
7.902e-003 1.057e+008 1.328e+014 1.000e+004 9.858e-003 7.168e-003 
7.905e-003 1.055e+008 1.329e+014 1.000e+004 9.271e-003 7.173e-003 
7.907e-003 1.053e+008 1.330e+014 1.000e+004 9.144e-003 7.177e-003 
7.910e-003 1.051e+008 1.330e+014 1.000e+004 9.210e-003 7.181e-003 
7.913e-003 1.047e+008 1.328e+014 1.000e+004 1.074e-002 7.186e-003 
7.915e-003 1.041e+008 1.329e+014 1.000e+004 9.844e-003 7.193e-003 
7.918e-003 1.036e+008 1.330e+014 1.000e+004 9.932e-003 7.199e-003 
7.921e-003 1.031e+008 1.330e+014 1.000e+004 1.062e-002 7.205e-003 
7.923e-003 1.022e+008 1.324e+014 1.000e+004 1.058e-002 7.214e-003 
7.926e-003 1.018e+008 1.323e+014 1.000e+004 9.499e-003 7.220e-003 
7.929e-003 1.015e+008 1.324e+014 1.000e+004 9.152e-003 7.224e-003 
7.931e-003 1.013e+008 1.324e+014 1.000e+004 9.437e-003 7.228e-003 
7.934e-003 1.013e+008 1.321e+014 1.000e+004 9.053e-003 7.230e-003 
7.936e-003 1.014e+008 1.321e+014 1.000e+004 8.733e-003 7.232e-003 
7.939e-003 1.015e+008 1.321e+014 1.000e+004 8.679e-003 7.234e-003 
7.942e-003 1.016e+008 1.321e+014 1.000e+004 8.732e-003 7.236e-003 
7.944e-003 1.016e+008 1.322e+014 1.000e+004 8.985e-003 7.239e-003 
7.947e-003 1.015e+008 1.322e+014 1.000e+004 9.120e-003 7.242e-003 
7.950e-003 1.015e+008 1.322e+014 1.000e+004 8.904e-003 7.245e-003 
7.952e-003 1.015e+008 1.322e+014 1.000e+004 8.625e-003 7.248e-003 
7.955e-003 1.015e+008 1.323e+014 1.000e+004 8.626e-003 7.250e-003 
7.958e-003 1.014e+008 1.321e+014 1.000e+004 9.410e-003 7.254e-003 
7.960e-003 1.014e+008 1.319e+014 1.000e+004 8.734e-003 7.256e-003 
7.963e-003 1.015e+008 1.319e+014 1.000e+004 8.437e-003 7.258e-003 
7.965e-003 1.017e+008 1.319e+014 1.000e+004 8.301e-003 7.260e-003 
7.968e-003 1.018e+008 1.319e+014 1.000e+004 8.188e-003 7.261e-003 
7.971e-003 1.020e+008 1.319e+014 1.000e+004 8.104e-003 7.263e-003 
7.973e-003 1.022e+008 1.319e+014 1.000e+004 8.192e-003 7.264e-003 
7.976e-003 1.024e+008 1.320e+014 1.000e+004 8.341e-003 7.265e-003 
7.979e-003 1.025e+008 1.320e+014 1.000e+004 8.550e-003 7.267e-003 
7.981e-003 1.025e+008 1.321e+014 1.000e+004 8.554e-003 7.270e-003 
7.984e-003 1.024e+008 1.321e+014 1.000e+004 8.660e-003 7.273e-003 
7.987e-003 1.023e+008 1.322e+014 1.000e+004 8.621e-003 7.276e-003 
7.989e-003 1.024e+008 1.323e+014 1.000e+004 8.344e-003 7.279e-003 
7.992e-003 1.024e+008 1.323e+014 1.000e+004 8.338e-003 7.281e-003 
7.995e-003 1.025e+008 1.323e+014 1.000e+004 8.320e-003 7.283e-003 
7.997e-003 1.026e+008 1.323e+014 1.000e+004 8.318e-003 7.285e-003 
8.000e-003 1.027e+008 1.324e+014 1.000e+004 8.590e-003 7.287e-003 
8.003e-003 1.026e+008 1.324e+014 1.000e+004 8.750e-003 7.290e-003 
8.005e-003 1.025e+008 1.325e+014 1.000e+004 8.923e-003 7.293e-003 
8.008e-003 1.025e+008 1.326e+014 1.000e+004 8.528e-003 7.296e-003 
8.011e-003 1.026e+008 1.326e+014 1.000e+004 8.536e-003 7.299e-003 
8.013e-003 1.026e+008 1.326e+014 1.000e+004 8.455e-003 7.301e-003 
8.016e-003 1.028e+008 1.326e+014 1.000e+004 8.352e-003 7.302e-003 
8.018e-003 1.029e+008 1.327e+014 1.000e+004 8.371e-003 7.304e-003 
8.021e-003 1.031e+008 1.327e+014 1.000e+004 8.175e-003 7.306e-003 
8.024e-003 1.032e+008 1.327e+014 1.000e+004 8.162e-003 7.307e-003 
8.026e-003 1.034e+008 1.327e+014 1.000e+004 8.086e-003 7.308e-003 
8.029e-003 1.036e+008 1.327e+014 1.000e+004 8.225e-003 7.310e-003 
8.032e-003 1.037e+008 1.327e+014 1.000e+004 8.339e-003 7.312e-003 
8.034e-003 1.038e+008 1.327e+014 1.000e+004 8.357e-003 7.314e-003 
8.037e-003 1.039e+008 1.326e+014 1.000e+004 8.392e-003 7.316e-003 
8.040e-003 1.039e+008 1.327e+014 1.000e+004 8.365e-003 7.318e-003 
8.042e-003 1.040e+008 1.327e+014 1.000e+004 8.418e-003 7.320e-003 
8.045e-003 1.040e+008 1.328e+014 1.000e+004 8.553e-003 7.323e-003 
8.047e-003 1.041e+008 1.328e+014 1.000e+004 8.349e-003 7.325e-003 
8.050e-003 1.041e+008 1.329e+014 1.000e+004 8.388e-003 7.328e-003 
8.053e-003 1.040e+008 1.331e+014 1.000e+004 8.857e-003 7.331e-003 
8.055e-003 1.040e+008 1.332e+014 1.000e+004 8.333e-003 7.334e-003 
8.058e-003 1.040e+008 1.332e+014 1.000e+004 8.497e-003 7.336e-003 
8.061e-003 1.039e+008 1.333e+014 1.000e+004 8.580e-003 7.339e-003 
8.063e-003 1.038e+008 1.334e+014 1.000e+004 8.883e-003 7.343e-003 
8.066e-003 1.037e+008 1.334e+014 1.000e+004 8.802e-003 7.346e-003 
8.069e-003 1.036e+008 1.335e+014 1.000e+004 8.791e-003 7.349e-003 
8.071e-003 1.034e+008 1.336e+014 1.000e+004 8.882e-003 7.353e-003 
8.074e-003 1.032e+008 1.337e+014 1.000e+004 9.037e-003 7.358e-003 
8.077e-003 1.028e+008 1.336e+014 1.000e+004 1.091e-002 7.363e-003 
8.079e-003 1.024e+008 1.325e+014 1.000e+004 1.019e-002 7.368e-003 
8.082e-003 1.020e+008 1.323e+014 1.000e+004 9.880e-003 7.374e-003 
8.084e-003 1.017e+008 1.322e+014 1.000e+004 9.546e-003 7.379e-003 
8.087e-003 1.013e+008 1.322e+014 1.000e+004 9.773e-003 7.384e-003 
8.090e-003 1.008e+008 1.322e+014 1.000e+004 9.702e-003 7.390e-003 
8.092e-003 1.003e+008 1.322e+014 1.000e+004 9.521e-003 7.396e-003 
8.095e-003 9.996e+007 1.322e+014 1.000e+004 9.223e-003 7.401e-003 
8.098e-003 9.971e+007 1.322e+014 1.000e+004 9.337e-003 7.405e-003 
8.100e-003 9.947e+007 1.322e+014 1.000e+004 9.310e-003 7.410e-003 
8.103e-003 9.917e+007 1.321e+014 1.000e+004 9.576e-003 7.414e-003 
8.106e-003 9.873e+007 1.321e+014 1.000e+004 1.006e-002 7.420e-003 
8.108e-003 9.822e+007 1.317e+014 1.000e+004 1.012e-002 7.426e-003 
8.111e-003 9.784e+007 1.313e+014 1.000e+004 9.444e-003 7.431e-003 
8.113e-003 9.766e+007 1.314e+014 1.000e+004 8.980e-003 7.435e-003 
8.116e-003 9.742e+007 1.314e+014 1.000e+004 9.286e-003 7.440e-003 
8.119e-003 9.708e+007 1.315e+014 1.000e+004 9.217e-003 7.444e-003 
8.121e-003 9.681e+007 1.316e+014 1.000e+004 9.191e-003 7.449e-003 
8.124e-003 9.655e+007 1.317e+014 1.000e+004 9.137e-003 7.453e-003 
8.127e-003 9.619e+007 1.318e+014 1.000e+004 9.541e-003 7.459e-003 
8.129e-003 9.585e+007 1.320e+014 1.000e+004 8.879e-003 7.464e-003 
8.132e-003 9.575e+007 1.321e+014 1.000e+004 8.917e-003 7.467e-003 
8.134e-003 9.560e+007 1.323e+014 1.000e+004 8.980e-003 7.471e-003 
8.137e-003 9.542e+007 1.324e+014 1.000e+004 8.952e-003 7.474e-003 
8.140e-003 9.507e+007 1.322e+014 1.000e+004 1.050e-002 7.480e-003 
8.142e-003 9.442e+007 1.322e+014 1.000e+004 1.001e-002 7.487e-003 
8.145e-003 9.403e+007 1.324e+014 1.000e+004 9.781e-003 7.492e-003 
8.148e-003 9.378e+007 1.325e+014 1.000e+004 9.414e-003 7.496e-003 
8.150e-003 9.370e+007 1.325e+014 1.000e+004 9.151e-003 7.500e-003 
8.153e-003 9.365e+007 1.318e+014 1.000e+004 9.072e-003 7.503e-003 
8.156e-003 9.374e+007 1.318e+014 1.000e+004 8.731e-003 7.505e-003 
8.158e-003 9.386e+007 1.318e+014 1.000e+004 8.785e-003 7.506e-003 
8.161e-003 9.385e+007 1.319e+014 1.000e+004 9.027e-003 7.509e-003 
8.163e-003 9.386e+007 1.319e+014 1.000e+004 8.809e-003 7.512e-003 
8.166e-003 9.392e+007 1.320e+014 1.000e+004 8.658e-003 7.514e-003 
8.169e-003 9.408e+007 1.320e+014 1.000e+004 8.336e-003 7.515e-003 
8.171e-003 9.430e+007 1.320e+014 1.000e+004 8.220e-003 7.516e-003 
8.174e-003 9.456e+007 1.321e+014 1.000e+004 8.119e-003 7.517e-003 
8.177e-003 9.484e+007 1.321e+014 1.000e+004 8.045e-003 7.518e-003 
8.179e-003 9.512e+007 1.321e+014 1.000e+004 8.010e-003 7.519e-003 
8.182e-003 9.542e+007 1.321e+014 1.000e+004 8.024e-003 7.519e-003 
8.185e-003 9.567e+007 1.321e+014 1.000e+004 8.077e-003 7.520e-003 
8.187e-003 9.594e+007 1.322e+014 1.000e+004 8.012e-003 7.521e-003 
8.190e-003 9.621e+007 1.322e+014 1.000e+004 8.053e-003 7.522e-003 
8.193e-003 9.651e+007 1.322e+014 1.000e+004 8.050e-003 7.522e-003 
8.195e-003 9.675e+007 1.322e+014 1.000e+004 8.028e-003 7.523e-003 
8.198e-003 9.694e+007 1.322e+014 1.000e+004 8.528e-003 7.525e-003 
8.201e-003 9.696e+007 1.322e+014 1.000e+004 8.343e-003 7.527e-003 
8.203e-003 9.714e+007 1.322e+014 1.000e+004 8.107e-003 7.529e-003 
8.206e-003 9.736e+007 1.322e+014 1.000e+004 8.003e-003 7.530e-003 
8.209e-003 9.759e+007 1.322e+014 1.000e+004 8.066e-003 7.531e-003 
8.211e-003 9.781e+007 1.322e+014 1.000e+004 8.118e-003 7.532e-003 
8.214e-003 9.802e+007 1.323e+014 1.000e+004 8.131e-003 7.533e-003 
8.217e-003 9.824e+007 1.323e+014 1.000e+004 8.205e-003 7.534e-003 
8.219e-003 9.843e+007 1.323e+014 1.000e+004 8.176e-003 7.536e-003 
8.222e-003 9.863e+007 1.323e+014 1.000e+004 8.195e-003 7.537e-003 
8.225e-003 9.884e+007 1.324e+014 1.000e+004 8.190e-003 7.538e-003 
8.227e-003 9.905e+007 1.324e+014 1.000e+004 8.141e-003 7.539e-003 
8.230e-003 9.927e+007 1.325e+014 1.000e+004 8.195e-003 7.540e-003 
8.232e-003 9.950e+007 1.325e+014 1.000e+004 8.142e-003 7.542e-003 
8.235e-003 9.974e+007 1.325e+014 1.000e+004 8.101e-003 7.543e-003 
8.238e-003 9.998e+007 1.325e+014 1.000e+004 8.105e-003 7.543e-003 
8.240e-003 1.002e+008 1.326e+014 1.000e+004 7.982e-003 7.544e-003 
8.243e-003 1.005e+008 1.326e+014 1.000e+004 8.024e-003 7.545e-003 
8.246e-003 1.008e+008 1.326e+014 1.000e+004 8.026e-003 7.546e-003 
8.248e-003 1.011e+008 1.326e+014 1.000e+004 8.029e-003 7.547e-003 
8.251e-003 1.013e+008 1.327e+014 1.000e+004 8.069e-003 7.547e-003 
8.253e-003 1.016e+008 1.327e+014 1.000e+004 8.025e-003 7.548e-003 
8.256e-003 1.018e+008 1.327e+014 1.000e+004 7.968e-003 7.549e-003 
8.259e-003 1.021e+008 1.327e+014 1.000e+004 8.073e-003 7.550e-003 
8.261e-003 1.024e+008 1.327e+014 1.000e+004 8.001e-003 7.551e-003 
8.264e-003 1.026e+008 1.328e+014 1.000e+004 8.173e-003 7.552e-003 
8.267e-003 1.029e+008 1.328e+014 1.000e+004 8.019e-003 7.552e-003 
8.269e-003 1.032e+008 1.328e+014 1.000e+004 7.999e-003 7.553e-003 
8.272e-003 1.035e+008 1.329e+014 1.000e+004 8.081e-003 7.554e-003 
8.275e-003 1.038e+008 1.329e+014 1.000e+004 7.944e-003 7.554e-003 
8.277e-003 1.041e+008 1.329e+014 1.000e+004 8.039e-003 7.555e-003 
8.280e-003 1.044e+008 1.329e+014 1.000e+004 8.041e-003 7.555e-003 
8.282e-003 1.047e+008 1.329e+014 1.000e+004 8.024e-003 7.556e-003 
8.285e-003 1.050e+008 1.329e+014 1.000e+004 8.059e-003 7.556e-003 
8.287e-003 1.052e+008 1.330e+014 1.000e+004 8.046e-003 7.557e-003 
8.290e-003 1.055e+008 1.330e+014 1.000e+004 8.004e-003 7.557e-003 
8.293e-003 1.058e+008 1.330e+014 1.000e+004 8.071e-003 7.558e-003 
8.295e-003 1.061e+008 1.330e+014 1.000e+004 8.029e-003 7.559e-003 
8.298e-003 1.064e+008 1.330e+014 1.000e+004 8.009e-003 7.559e-003 
8.301e-003 1.067e+008 1.331e+014 1.000e+004 8.033e-003 7.560e-003 
8.303e-003 1.070e+008 1.331e+014 1.000e+004 8.005e-003 7.561e-003 
8.306e-003 1.073e+008 1.331e+014 1.000e+004 8.065e-003 7.561e-003 
8.308e-003 1.075e+008 1.331e+014 1.000e+004 8.023e-003 7.562e-003 
8.311e-003 1.078e+008 1.332e+014 1.000e+004 8.052e-003 7.562e-003 
8.314e-003 1.081e+008 1.332e+014 1.000e+004 8.017e-003 7.563e-003 
8.316e-003 1.084e+008 1.332e+014 1.000e+004 7.977e-003 7.563e-003 
8.319e-003 1.087e+008 1.332e+014 1.000e+004 8.062e-003 7.564e-003 
8.321e-003 1.090e+008 1.332e+014 1.000e+004 7.948e-003 7.564e-003 
8.324e-003 1.094e+008 1.333e+014 1.000e+004 8.020e-003 7.565e-003 
8.327e-003 1.096e+008 1.333e+014 1.000e+004 7.949e-003 7.565e-003 
8.329e-003 1.099e+008 1.333e+014 1.000e+004 8.068e-003 7.566e-003 
8.332e-003 1.102e+008 1.333e+014 1.000e+004 8.019e-003 7.567e-003 
8.334e-003 1.105e+008 1.333e+014 1.000e+004 8.053e-003 7.567e-003 
8.337e-003 1.108e+008 1.334e+014 1.000e+004 8.017e-003 7.568e-003 
8.340e-003 1.111e+008 1.334e+014 1.000e+004 7.949e-003 7.568e-003 
8.342e-003 1.114e+008 1.334e+014 1.000e+004 7.990e-003 7.569e-003 
8.345e-003 1.117e+008 1.334e+014 1.000e+004 8.065e-003 7.570e-003 
8.347e-003 1.119e+008 1.335e+014 1.000e+004 8.047e-003 7.570e-003 
8.350e-003 1.122e+008 1.335e+014 1.000e+004 7.991e-003 7.571e-003 
8.352e-003 1.125e+008 1.335e+014 1.000e+004 8.036e-003 7.572e-003 
8.355e-003 1.128e+008 1.335e+014 1.000e+004 8.078e-003 7.572e-003 
8.358e-003 1.129e+008 1.336e+014 1.000e+004 8.533e-003 7.574e-003 
8.360e-003 1.129e+008 1.336e+014 1.000e+004 8.479e-003 7.576e-003 
8.363e-003 1.129e+008 1.337e+014 1.000e+004 8.572e-003 7.579e-003 
8.365e-003 1.128e+008 1.338e+014 1.000e+004 9.008e-003 7.582e-003 
8.368e-003 1.125e+008 1.340e+014 1.000e+004 8.901e-003 7.587e-003 
8.370e-003 1.123e+008 1.341e+014 1.000e+004 8.730e-003 7.591e-003 
8.373e-003 1.121e+008 1.342e+014 1.000e+004 8.941e-003 7.595e-003 
8.375e-003 1.118e+008 1.343e+014 1.000e+004 8.960e-003 7.599e-003 
8.378e-003 1.116e+008 1.344e+014 1.000e+004 8.750e-003 7.603e-003 
8.381e-003 1.115e+008 1.345e+014 1.000e+004 8.627e-003 7.607e-003 
8.383e-003 1.115e+008 1.346e+014 1.000e+004 8.376e-003 7.609e-003 
8.386e-003 1.116e+008 1.347e+014 1.000e+004 8.309e-003 7.611e-003 
8.388e-003 1.115e+008 1.345e+014 1.000e+004 1.029e-002 7.614e-003 
8.391e-003 1.115e+008 1.345e+014 1.000e+004 8.312e-003 7.617e-003 
8.393e-003 1.116e+008 1.345e+014 1.000e+004 8.190e-003 7.619e-003 
8.396e-003 1.117e+008 1.346e+014 1.000e+004 8.191e-003 7.621e-003 
8.398e-003 1.117e+008 1.346e+014 1.000e+004 8.399e-003 7.623e-003 
8.401e-003 1.118e+008 1.347e+014 1.000e+004 8.518e-003 7.625e-003 
8.404e-003 1.117e+008 1.348e+014 1.000e+004 8.452e-003 7.628e-003 
8.406e-003 1.117e+008 1.349e+014 1.000e+004 8.449e-003 7.631e-003 
8.409e-003 1.117e+008 1.350e+014 1.000e+004 8.477e-003 7.633e-003 
8.412e-003 1.117e+008 1.350e+014 1.000e+004 8.840e-003 7.636e-003 
8.414e-003 1.116e+008 1.351e+014 1.000e+004 8.691e-003 7.639e-003 
8.417e-003 1.115e+008 1.352e+014 1.000e+004 8.941e-003 7.643e-003 
8.419e-003 1.113e+008 1.353e+014 1.000e+004 8.811e-003 7.647e-003 
8.422e-003 1.112e+008 1.354e+014 1.000e+004 8.886e-003 7.650e-003 
8.425e-003 1.109e+008 1.355e+014 1.000e+004 9.302e-003 7.655e-003 
8.427e-003 1.106e+008 1.356e+014 1.000e+004 9.155e-003 7.659e-003 
8.430e-003 1.104e+008 1.357e+014 1.000e+004 9.101e-003 7.663e-003 
8.432e-003 1.101e+008 1.352e+014 1.000e+004 1.020e-002 7.668e-003 
8.435e-003 1.095e+008 1.340e+014 1.000e+004 1.022e-002 7.675e-003 
8.437e-003 1.088e+008 1.337e+014 1.000e+004 1.053e-002 7.682e-003 
8.440e-003 1.082e+008 1.335e+014 1.000e+004 9.800e-003 7.689e-003 
8.443e-003 1.077e+008 1.334e+014 1.000e+004 9.746e-003 7.695e-003 
8.445e-003 1.072e+008 1.333e+014 1.000e+004 9.687e-003 7.700e-003 
8.448e-003 1.067e+008 1.331e+014 1.000e+004 1.007e-002 7.707e-003 
8.450e-003 1.062e+008 1.329e+014 1.000e+004 1.025e-002 7.713e-003 
8.453e-003 1.055e+008 1.325e+014 1.000e+004 1.029e-002 7.720e-003 
8.455e-003 1.051e+008 1.324e+014 1.000e+004 9.556e-003 7.726e-003 
8.458e-003 1.049e+008 1.320e+014 1.000e+004 9.246e-003 7.730e-003 
8.461e-003 1.046e+008 1.321e+014 1.000e+004 9.462e-003 7.735e-003 
8.463e-003 1.042e+008 1.321e+014 1.000e+004 9.185e-003 7.739e-003 
8.466e-003 1.040e+008 1.322e+014 1.000e+004 9.203e-003 7.743e-003 
8.468e-003 1.039e+008 1.323e+014 1.000e+004 8.988e-003 7.747e-003 
8.471e-003 1.038e+008 1.324e+014 1.000e+004 8.963e-003 7.750e-003 
8.474e-003 1.036e+008 1.325e+014 1.000e+004 9.120e-003 7.754e-003 
8.476e-003 1.035e+008 1.326e+014 1.000e+004 9.178e-003 7.758e-003 
8.479e-003 1.032e+008 1.327e+014 1.000e+004 9.122e-003 7.762e-003 
8.481e-003 1.029e+008 1.329e+014 1.000e+004 9.454e-003 7.767e-003 
8.484e-003 1.025e+008 1.331e+014 1.000e+004 9.437e-003 7.772e-003 
8.486e-003 1.020e+008 1.332e+014 1.000e+004 9.927e-003 7.778e-003 
8.489e-003 1.013e+008 1.334e+014 1.000e+004 1.036e-002 7.785e-003 
8.491e-003 1.003e+008 1.323e+014 1.000e+004 1.071e-002 7.795e-003 
8.494e-003 9.986e+007 1.320e+014 1.000e+004 9.378e-003 7.801e-003 
8.497e-003 9.979e+007 1.319e+014 1.000e+004 9.231e-003 7.804e-003 
8.499e-003 9.979e+007 1.319e+014 1.000e+004 9.073e-003 7.806e-003 
8.502e-003 9.986e+007 1.319e+014 1.000e+004 8.948e-003 7.808e-003 
8.504e-003 9.985e+007 1.319e+014 1.000e+004 8.887e-003 7.811e-003 
8.507e-003 9.979e+007 1.320e+014 1.000e+004 8.991e-003 7.814e-003 
8.510e-003 9.976e+007 1.320e+014 1.000e+004 9.298e-003 7.817e-003 
8.512e-003 9.949e+007 1.316e+014 1.000e+004 8.875e-003 7.821e-003 
8.515e-003 9.955e+007 1.316e+014 1.000e+004 8.606e-003 7.824e-003 
8.518e-003 9.967e+007 1.317e+014 1.000e+004 8.568e-003 7.825e-003 
8.520e-003 9.981e+007 1.317e+014 1.000e+004 8.330e-003 7.827e-003 
8.523e-003 9.995e+007 1.317e+014 1.000e+004 8.377e-003 7.829e-003 
8.526e-003 1.001e+008 1.318e+014 1.000e+004 8.144e-003 7.830e-003 
8.528e-003 1.003e+008 1.314e+014 1.000e+004 8.564e-003 7.832e-003 
8.531e-003 1.004e+008 1.311e+014 1.000e+004 8.111e-003 7.833e-003 
8.533e-003 1.006e+008 1.312e+014 1.000e+004 8.169e-003 7.834e-003 
8.536e-003 1.008e+008 1.312e+014 1.000e+004 8.419e-003 7.836e-003 
8.539e-003 1.008e+008 1.312e+014 1.000e+004 8.540e-003 7.838e-003 
8.541e-003 1.008e+008 1.313e+014 1.000e+004 8.713e-003 7.841e-003 
8.544e-003 1.007e+008 1.314e+014 1.000e+004 8.673e-003 7.844e-003 
8.546e-003 1.007e+008 1.315e+014 1.000e+004 8.686e-003 7.847e-003 
8.549e-003 1.007e+008 1.316e+014 1.000e+004 8.588e-003 7.850e-003 
8.552e-003 1.006e+008 1.316e+014 1.000e+004 8.648e-003 7.853e-003 
8.554e-003 1.006e+008 1.317e+014 1.000e+004 8.631e-003 7.856e-003 
8.557e-003 1.005e+008 1.319e+014 1.000e+004 8.709e-003 7.859e-003 
8.559e-003 1.005e+008 1.319e+014 1.000e+004 8.481e-003 7.861e-003 
8.562e-003 1.006e+008 1.320e+014 1.000e+004 8.296e-003 7.864e-003 
8.565e-003 1.007e+008 1.320e+014 1.000e+004 8.234e-003 7.865e-003 
8.567e-003 1.008e+008 1.321e+014 1.000e+004 8.230e-003 7.867e-003 
8.570e-003 1.010e+008 1.321e+014 1.000e+004 8.175e-003 7.868e-003 
8.572e-003 1.012e+008 1.322e+014 1.000e+004 8.105e-003 7.870e-003 
8.575e-003 1.014e+008 1.322e+014 1.000e+004 8.224e-003 7.871e-003 
8.578e-003 1.016e+008 1.322e+014 1.000e+004 8.132e-003 7.872e-003 
8.580e-003 1.018e+008 1.323e+014 1.000e+004 8.098e-003 7.873e-003 
8.583e-003 1.021e+008 1.323e+014 1.000e+004 8.074e-003 7.874e-003 
8.586e-003 1.023e+008 1.323e+014 1.000e+004 8.054e-003 7.875e-003 
8.588e-003 1.025e+008 1.323e+014 1.000e+004 8.087e-003 7.876e-003 
8.591e-003 1.028e+008 1.324e+014 1.000e+004 8.120e-003 7.877e-003 
8.594e-003 1.030e+008 1.324e+014 1.000e+004 8.073e-003 7.878e-003 
8.596e-003 1.031e+008 1.324e+014 1.000e+004 8.410e-003 7.880e-003 
8.599e-003 1.032e+008 1.325e+014 1.000e+004 8.466e-003 7.882e-003 
8.602e-003 1.032e+008 1.323e+014 1.000e+004 8.745e-003 7.885e-003 
8.604e-003 1.031e+008 1.324e+014 1.000e+004 8.418e-003 7.888e-003 
8.607e-003 1.032e+008 1.324e+014 1.000e+004 8.311e-003 7.890e-003 
8.610e-003 1.034e+008 1.325e+014 1.000e+004 8.126e-003 7.892e-003 
8.612e-003 1.035e+008 1.325e+014 1.000e+004 8.087e-003 7.893e-003 
8.615e-003 1.036e+008 1.326e+014 1.000e+004 8.315e-003 7.896e-003 
8.618e-003 1.036e+008 1.327e+014 1.000e+004 8.441e-003 7.898e-003 
8.620e-003 1.036e+008 1.328e+014 1.000e+004 8.247e-003 7.901e-003 
8.623e-003 1.036e+008 1.329e+014 1.000e+004 8.331e-003 7.903e-003 
8.626e-003 1.037e+008 1.330e+014 1.000e+004 8.443e-003 7.905e-003 
8.628e-003 1.037e+008 1.331e+014 1.000e+004 8.423e-003 7.908e-003 
8.631e-003 1.038e+008 1.332e+014 1.000e+004 8.405e-003 7.910e-003 
8.633e-003 1.038e+008 1.333e+014 1.000e+004 8.537e-003 7.913e-003 
8.636e-003 1.038e+008 1.333e+014 1.000e+004 8.603e-003 7.915e-003 
8.639e-003 1.037e+008 1.334e+014 1.000e+004 8.663e-003 7.918e-003 
8.641e-003 1.036e+008 1.335e+014 1.000e+004 8.765e-003 7.922e-003 
8.644e-003 1.035e+008 1.336e+014 1.000e+004 8.823e-003 7.925e-003 
8.647e-003 1.034e+008 1.337e+014 1.000e+004 8.763e-003 7.929e-003 
8.649e-003 1.033e+008 1.338e+014 1.000e+004 8.652e-003 7.932e-003 
8.652e-003 1.031e+008 1.339e+014 1.000e+004 8.794e-003 7.936e-003 
8.655e-003 1.030e+008 1.340e+014 1.000e+004 8.942e-003 7.939e-003 
8.657e-003 1.026e+008 1.341e+014 1.000e+004 9.891e-003 7.944e-003 
8.660e-003 1.020e+008 1.343e+014 1.000e+004 9.910e-003 7.952e-003 
8.662e-003 1.012e+008 1.327e+014 1.000e+004 1.047e-002 7.960e-003 
8.665e-003 1.006e+008 1.324e+014 1.000e+004 1.011e-002 7.966e-003 
8.668e-003 9.991e+007 1.322e+014 1.000e+004 1.048e-002 7.974e-003 
8.670e-003 9.930e+007 1.319e+014 1.000e+004 9.713e-003 7.980e-003 
8.673e-003 9.902e+007 1.319e+014 1.000e+004 9.728e-003 7.985e-003 
8.675e-003 9.876e+007 1.318e+014 1.000e+004 9.759e-003 7.989e-003 
8.678e-003 9.861e+007 1.317e+014 1.000e+004 9.366e-003 7.993e-003 
8.681e-003 9.845e+007 1.317e+014 1.000e+004 9.436e-003 7.997e-003 
8.683e-003 9.836e+007 1.317e+014 1.000e+004 8.985e-003 8.000e-003 
8.686e-003 9.829e+007 1.317e+014 1.000e+004 9.555e-003 8.003e-003 
8.688e-003 9.782e+007 1.315e+014 1.000e+004 9.751e-003 8.009e-003 
8.691e-003 9.747e+007 1.316e+014 1.000e+004 9.185e-003 8.014e-003 
8.694e-003 9.732e+007 1.316e+014 1.000e+004 8.963e-003 8.018e-003 
8.696e-003 9.723e+007 1.317e+014 1.000e+004 8.926e-003 8.021e-003 
8.699e-003 9.717e+007 1.318e+014 1.000e+004 8.898e-003 8.024e-003 
8.702e-003 9.710e+007 1.318e+014 1.000e+004 8.927e-003 8.027e-003 
8.704e-003 9.701e+007 1.319e+014 1.000e+004 8.954e-003 8.030e-003 
8.707e-003 9.687e+007 1.320e+014 1.000e+004 9.094e-003 8.034e-003 
8.710e-003 9.670e+007 1.322e+014 1.000e+004 9.098e-003 8.038e-003 
8.712e-003 9.652e+007 1.323e+014 1.000e+004 9.039e-003 8.042e-003 
8.715e-003 9.627e+007 1.325e+014 1.000e+004 9.181e-003 8.046e-003 
8.717e-003 9.593e+007 1.326e+014 1.000e+004 9.358e-003 8.051e-003 
8.720e-003 9.548e+007 1.329e+014 1.000e+004 9.451e-003 8.057e-003 
8.723e-003 9.497e+007 1.331e+014 1.000e+004 9.869e-003 8.063e-003 
8.725e-003 9.406e+007 1.319e+014 1.000e+004 1.131e-002 8.072e-003 
8.728e-003 9.366e+007 1.314e+014 1.000e+004 9.686e-003 8.077e-003 
8.731e-003 9.349e+007 1.313e+014 1.000e+004 9.828e-003 8.081e-003 
8.733e-003 9.333e+007 1.313e+014 1.000e+004 9.380e-003 8.085e-003 
8.736e-003 9.299e+007 1.303e+014 1.000e+004 9.108e-003 8.090e-003 
8.739e-003 9.297e+007 1.304e+014 1.000e+004 8.996e-003 8.092e-003 
8.741e-003 9.298e+007 1.304e+014 1.000e+004 8.763e-003 8.095e-003 
8.744e-003 9.307e+007 1.304e+014 1.000e+004 9.030e-003 8.097e-003 
8.746e-003 9.308e+007 1.305e+014 1.000e+004 8.659e-003 8.100e-003 
8.749e-003 9.320e+007 1.305e+014 1.000e+004 8.401e-003 8.101e-003 
8.752e-003 9.336e+007 1.305e+014 1.000e+004 8.341e-003 8.103e-003 
8.754e-003 9.352e+007 1.306e+014 1.000e+004 8.493e-003 8.104e-003 
8.757e-003 9.371e+007 1.306e+014 1.000e+004 8.279e-003 8.106e-003 
8.760e-003 9.393e+007 1.306e+014 1.000e+004 8.229e-003 8.107e-003 
8.762e-003 9.416e+007 1.306e+014 1.000e+004 8.125e-003 8.108e-003 
8.765e-003 9.442e+007 1.307e+014 1.000e+004 8.173e-003 8.109e-003 
8.768e-003 9.467e+007 1.307e+014 1.000e+004 8.147e-003 8.110e-003 
8.770e-003 9.493e+007 1.307e+014 1.000e+004 8.252e-003 8.111e-003 
8.773e-003 9.517e+007 1.307e+014 1.000e+004 8.184e-003 8.112e-003 
8.776e-003 9.543e+007 1.307e+014 1.000e+004 8.299e-003 8.112e-003 
8.778e-003 9.570e+007 1.308e+014 1.000e+004 8.126e-003 8.113e-003 
8.781e-003 9.593e+007 1.308e+014 1.000e+004 8.226e-003 8.114e-003 
8.783e-003 9.616e+007 1.308e+014 1.000e+004 8.204e-003 8.115e-003 
8.786e-003 9.628e+007 1.309e+014 1.000e+004 8.526e-003 8.117e-003 
8.789e-003 9.635e+007 1.309e+014 1.000e+004 8.480e-003 8.119e-003 
8.792e-003 9.640e+007 1.310e+014 1.000e+004 8.642e-003 8.122e-003 
8.794e-003 9.638e+007 1.311e+014 1.000e+004 8.672e-003 8.124e-003 
8.797e-003 9.638e+007 1.312e+014 1.000e+004 8.639e-003 8.127e-003 
8.800e-003 9.641e+007 1.312e+014 1.000e+004 8.448e-003 8.130e-003 
8.802e-003 9.651e+007 1.313e+014 1.000e+004 8.410e-003 8.132e-003 
8.805e-003 9.664e+007 1.313e+014 1.000e+004 8.332e-003 8.133e-003 
8.808e-003 9.680e+007 1.314e+014 1.000e+004 8.190e-003 8.135e-003 
8.810e-003 9.699e+007 1.314e+014 1.000e+004 8.159e-003 8.136e-003 
8.813e-003 9.716e+007 1.314e+014 1.000e+004 8.322e-003 8.138e-003 
8.815e-003 9.724e+007 1.315e+014 1.000e+004 8.431e-003 8.140e-003 
8.818e-003 9.727e+007 1.316e+014 1.000e+004 8.453e-003 8.142e-003 
8.821e-003 9.728e+007 1.317e+014 1.000e+004 8.402e-003 8.145e-003 
8.823e-003 9.737e+007 1.317e+014 1.000e+004 8.385e-003 8.147e-003 
8.826e-003 9.750e+007 1.318e+014 1.000e+004 8.296e-003 8.148e-003 
8.829e-003 9.766e+007 1.318e+014 1.000e+004 8.102e-003 8.150e-003 
8.831e-003 9.784e+007 1.319e+014 1.000e+004 8.122e-003 8.151e-003 
8.834e-003 9.805e+007 1.319e+014 1.000e+004 8.108e-003 8.153e-003 
8.837e-003 9.828e+007 1.319e+014 1.000e+004 8.215e-003 8.154e-003 
8.839e-003 9.852e+007 1.320e+014 1.000e+004 8.199e-003 8.155e-003 
8.842e-003 9.877e+007 1.320e+014 1.000e+004 8.047e-003 8.156e-003 
8.845e-003 9.903e+007 1.320e+014 1.000e+004 8.109e-003 8.156e-003 
8.847e-003 9.928e+007 1.320e+014 1.000e+004 8.175e-003 8.157e-003 
8.850e-003 9.955e+007 1.321e+014 1.000e+004 8.099e-003 8.158e-003 
8.853e-003 9.981e+007 1.321e+014 1.000e+004 8.124e-003 8.159e-003 
8.855e-003 1.001e+008 1.321e+014 1.000e+004 8.050e-003 8.160e-003 
8.858e-003 1.003e+008 1.321e+014 1.000e+004 8.083e-003 8.161e-003 
8.861e-003 1.006e+008 1.322e+014 1.000e+004 8.125e-003 8.162e-003 
8.863e-003 1.008e+008 1.322e+014 1.000e+004 8.111e-003 8.163e-003 
8.866e-003 1.010e+008 1.322e+014 1.000e+004 8.401e-003 8.164e-003 
8.869e-003 1.011e+008 1.322e+014 1.000e+004 8.415e-003 8.166e-003 
8.871e-003 1.012e+008 1.323e+014 1.000e+004 8.412e-003 8.168e-003 
8.874e-003 1.013e+008 1.323e+014 1.000e+004 8.471e-003 8.170e-003 
8.877e-003 1.014e+008 1.324e+014 1.000e+004 8.447e-003 8.172e-003 
8.879e-003 1.015e+008 1.324e+014 1.000e+004 8.224e-003 8.174e-003 
8.882e-003 1.016e+008 1.325e+014 1.000e+004 8.250e-003 8.176e-003 
8.885e-003 1.018e+008 1.325e+014 1.000e+004 8.290e-003 8.177e-003 
8.887e-003 1.019e+008 1.326e+014 1.000e+004 8.258e-003 8.179e-003 
8.890e-003 1.020e+008 1.327e+014 1.000e+004 8.354e-003 8.181e-003 
8.893e-003 1.021e+008 1.327e+014 1.000e+004 8.323e-003 8.183e-003 
8.895e-003 1.022e+008 1.328e+014 1.000e+004 8.440e-003 8.185e-003 
8.898e-003 1.022e+008 1.329e+014 1.000e+004 8.508e-003 8.188e-003 
8.901e-003 1.022e+008 1.330e+014 1.000e+004 8.382e-003 8.190e-003 
8.903e-003 1.023e+008 1.331e+014 1.000e+004 8.401e-003 8.192e-003 
8.906e-003 1.024e+008 1.331e+014 1.000e+004 8.341e-003 8.194e-003 
8.909e-003 1.025e+008 1.332e+014 1.000e+004 8.353e-003 8.197e-003 
8.911e-003 1.025e+008 1.333e+014 1.000e+004 8.634e-003 8.199e-003 
8.914e-003 1.025e+008 1.334e+014 1.000e+004 8.616e-003 8.202e-003 
8.916e-003 1.025e+008 1.335e+014 1.000e+004 8.618e-003 8.204e-003 
8.919e-003 1.025e+008 1.335e+014 1.000e+004 8.585e-003 8.207e-003 
8.922e-003 1.024e+008 1.336e+014 1.000e+004 8.653e-003 8.210e-003 
8.924e-003 1.023e+008 1.337e+014 1.000e+004 8.764e-003 8.213e-003 
8.927e-003 1.023e+008 1.338e+014 1.000e+004 8.645e-003 8.217e-003 
8.930e-003 1.022e+008 1.339e+014 1.000e+004 8.786e-003 8.220e-003 
8.932e-003 1.020e+008 1.340e+014 1.000e+004 8.737e-003 8.223e-003 
8.935e-003 1.019e+008 1.341e+014 1.000e+004 8.937e-003 8.227e-003 
8.938e-003 1.017e+008 1.342e+014 1.000e+004 9.305e-003 8.231e-003 
8.940e-003 1.014e+008 1.343e+014 1.000e+004 9.144e-003 8.236e-003 
8.943e-003 1.012e+008 1.344e+014 1.000e+004 9.048e-003 8.240e-003 
8.946e-003 1.010e+008 1.345e+014 1.000e+004 9.047e-003 8.244e-003 
8.948e-003 1.007e+008 1.346e+014 1.000e+004 9.002e-003 8.248e-003 
8.951e-003 1.006e+008 1.345e+014 1.000e+004 1.117e-002 8.252e-003 
8.954e-003 1.002e+008 1.329e+014 1.000e+004 1.008e-002 8.257e-003 
8.956e-003 9.978e+007 1.325e+014 1.000e+004 1.001e-002 8.263e-003 
8.959e-003 9.925e+007 1.323e+014 1.000e+004 1.016e-002 8.269e-003 
8.962e-003 9.871e+007 1.322e+014 1.000e+004 9.756e-003 8.276e-003 
8.964e-003 9.821e+007 1.321e+014 1.000e+004 1.016e-002 8.282e-003 
8.967e-003 9.773e+007 1.320e+014 1.000e+004 9.765e-003 8.288e-003 
8.970e-003 9.729e+007 1.319e+014 1.000e+004 1.001e-002 8.293e-003 
8.972e-003 9.675e+007 1.316e+014 1.000e+004 9.993e-003 8.300e-003 
8.975e-003 9.650e+007 1.316e+014 1.000e+004 9.419e-003 8.304e-003 
8.978e-003 9.638e+007 1.317e+014 1.000e+004 9.096e-003 8.308e-003 
8.980e-003 9.627e+007 1.317e+014 1.000e+004 8.988e-003 8.311e-003 
8.983e-003 9.617e+007 1.318e+014 1.000e+004 9.046e-003 8.314e-003 
8.986e-003 9.609e+007 1.319e+014 1.000e+004 8.793e-003 8.318e-003 
8.988e-003 9.599e+007 1.320e+014 1.000e+004 9.014e-003 8.321e-003 
8.991e-003 9.582e+007 1.321e+014 1.000e+004 9.095e-003 8.325e-003 
8.993e-003 9.565e+007 1.322e+014 1.000e+004 8.993e-003 8.329e-003 
8.996e-003 9.547e+007 1.323e+014 1.000e+004 9.068e-003 8.333e-003 
8.999e-003 9.521e+007 1.325e+014 1.000e+004 9.287e-003 8.337e-003 
9.001e-003 9.481e+007 1.327e+014 1.000e+004 9.347e-003 8.342e-003 
9.004e-003 9.439e+007 1.328e+014 1.000e+004 9.483e-003 8.348e-003 
9.007e-003 9.387e+007 1.331e+014 1.000e+004 9.913e-003 8.354e-003 
9.009e-003 9.298e+007 1.318e+014 1.000e+004 1.051e-002 8.363e-003 
9.012e-003 9.266e+007 1.313e+014 1.000e+004 9.417e-003 8.368e-003 
9.015e-003 9.243e+007 1.312e+014 1.000e+004 9.848e-003 8.372e-003 
9.017e-003 9.235e+007 1.306e+014 1.000e+004 8.899e-003 8.375e-003 
9.020e-003 9.236e+007 1.305e+014 1.000e+004 8.943e-003 8.378e-003 
9.023e-003 9.228e+007 1.305e+014 1.000e+004 8.987e-003 8.381e-003 
9.025e-003 9.233e+007 1.306e+014 1.000e+004 8.835e-003 8.384e-003 
9.028e-003 9.233e+007 1.306e+014 1.000e+004 9.092e-003 8.386e-003 
9.031e-003 9.230e+007 1.306e+014 1.000e+004 8.645e-003 8.389e-003 
9.034e-003 9.248e+007 1.307e+014 1.000e+004 8.681e-003 8.391e-003 
9.036e-003 9.263e+007 1.307e+014 1.000e+004 8.329e-003 8.392e-003 
9.039e-003 9.283e+007 1.307e+014 1.000e+004 8.332e-003 8.393e-003 
9.042e-003 9.304e+007 1.308e+014 1.000e+004 8.418e-003 8.395e-003 
9.044e-003 9.327e+007 1.308e+014 1.000e+004 8.174e-003 8.396e-003 
9.047e-003 9.352e+007 1.308e+014 1.000e+004 8.139e-003 8.397e-003 
9.050e-003 9.378e+007 1.308e+014 1.000e+004 8.218e-003 8.398e-003 
9.052e-003 9.406e+007 1.309e+014 1.000e+004 8.179e-003 8.398e-003 
9.055e-003 9.434e+007 1.309e+014 1.000e+004 8.125e-003 8.399e-003 
9.058e-003 9.463e+007 1.309e+014 1.000e+004 8.025e-003 8.400e-003 
9.060e-003 9.492e+007 1.309e+014 1.000e+004 8.170e-003 8.400e-003 
9.063e-003 9.523e+007 1.309e+014 1.000e+004 8.170e-003 8.401e-003 
9.066e-003 9.553e+007 1.310e+014 1.000e+004 8.217e-003 8.402e-003 
9.068e-003 9.582e+007 1.310e+014 1.000e+004 8.339e-003 8.402e-003 
9.071e-003 9.607e+007 1.310e+014 1.000e+004 8.254e-003 8.403e-003 
9.074e-003 9.621e+007 1.310e+014 1.000e+004 8.401e-003 8.405e-003 
9.076e-003 9.629e+007 1.311e+014 1.000e+004 8.410e-003 8.407e-003 
9.079e-003 9.635e+007 1.311e+014 1.000e+004 8.544e-003 8.409e-003 
9.082e-003 9.638e+007 1.312e+014 1.000e+004 8.649e-003 8.412e-003 
9.084e-003 9.638e+007 1.313e+014 1.000e+004 8.586e-003 8.414e-003 
9.087e-003 9.639e+007 1.314e+014 1.000e+004 8.552e-003 8.417e-003 
9.090e-003 9.645e+007 1.314e+014 1.000e+004 8.460e-003 8.419e-003 
9.092e-003 9.655e+007 1.315e+014 1.000e+004 8.422e-003 8.421e-003 
9.095e-003 9.665e+007 1.315e+014 1.000e+004 8.315e-003 8.423e-003 
9.098e-003 9.670e+007 1.316e+014 1.000e+004 8.472e-003 8.425e-003 
9.100e-003 9.673e+007 1.317e+014 1.000e+004 8.519e-003 8.428e-003 
9.103e-003 9.671e+007 1.318e+014 1.000e+004 8.549e-003 8.431e-003 
9.106e-003 9.677e+007 1.319e+014 1.000e+004 8.261e-003 8.433e-003 
9.108e-003 9.691e+007 1.319e+014 1.000e+004 8.214e-003 8.435e-003 
9.111e-003 9.706e+007 1.320e+014 1.000e+004 8.147e-003 8.436e-003 
9.114e-003 9.725e+007 1.320e+014 1.000e+004 8.262e-003 8.438e-003 
9.116e-003 9.745e+007 1.320e+014 1.000e+004 8.141e-003 8.439e-003 
9.119e-003 9.765e+007 1.321e+014 1.000e+004 8.115e-003 8.440e-003 
9.122e-003 9.787e+007 1.321e+014 1.000e+004 8.100e-003 8.441e-003 
9.124e-003 9.810e+007 1.321e+014 1.000e+004 8.107e-003 8.442e-003 
9.127e-003 9.834e+007 1.322e+014 1.000e+004 8.114e-003 8.443e-003 
9.130e-003 9.859e+007 1.322e+014 1.000e+004 8.106e-003 8.444e-003 
9.132e-003 9.884e+007 1.322e+014 1.000e+004 8.082e-003 8.445e-003 
9.135e-003 9.909e+007 1.322e+014 1.000e+004 8.090e-003 8.446e-003 
9.138e-003 9.936e+007 1.323e+014 1.000e+004 8.119e-003 8.447e-003 
9.140e-003 9.964e+007 1.323e+014 1.000e+004 8.118e-003 8.448e-003 
9.143e-003 9.991e+007 1.323e+014 1.000e+004 8.128e-003 8.448e-003 
9.146e-003 1.002e+008 1.323e+014 1.000e+004 8.112e-003 8.449e-003 
9.148e-003 1.005e+008 1.323e+014 1.000e+004 8.168e-003 8.450e-003 
9.151e-003 1.007e+008 1.324e+014 1.000e+004 8.010e-003 8.451e-003 
9.153e-003 1.009e+008 1.324e+014 1.000e+004 8.454e-003 8.452e-003 
9.156e-003 1.010e+008 1.324e+014 1.000e+004 8.364e-003 8.454e-003 
9.159e-003 1.011e+008 1.324e+014 1.000e+004 8.456e-003 8.456e-003 
9.161e-003 1.012e+008 1.325e+014 1.000e+004 8.396e-003 8.458e-003 
9.164e-003 1.013e+008 1.326e+014 1.000e+004 8.536e-003 8.460e-003 
9.167e-003 1.014e+008 1.326e+014 1.000e+004 8.254e-003 8.462e-003 
9.169e-003 1.016e+008 1.327e+014 1.000e+004 8.197e-003 8.464e-003 
9.172e-003 1.017e+008 1.327e+014 1.000e+004 8.204e-003 8.465e-003 
9.175e-003 1.019e+008 1.328e+014 1.000e+004 8.338e-003 8.467e-003 
9.177e-003 1.020e+008 1.329e+014 1.000e+004 8.314e-003 8.469e-003 
9.180e-003 1.021e+008 1.329e+014 1.000e+004 8.209e-003 8.471e-003 
9.183e-003 1.022e+008 1.330e+014 1.000e+004 8.287e-003 8.473e-003 
9.185e-003 1.023e+008 1.331e+014 1.000e+004 8.382e-003 8.475e-003 
9.188e-003 1.023e+008 1.332e+014 1.000e+004 8.673e-003 8.477e-003 
9.191e-003 1.023e+008 1.333e+014 1.000e+004 8.363e-003 8.480e-003 
9.193e-003 1.024e+008 1.334e+014 1.000e+004 8.403e-003 8.482e-003 
9.196e-003 1.025e+008 1.334e+014 1.000e+004 8.472e-003 8.484e-003 
9.199e-003 1.025e+008 1.335e+014 1.000e+004 8.456e-003 8.486e-003 
9.201e-003 1.025e+008 1.336e+014 1.000e+004 8.462e-003 8.489e-003 
9.204e-003 1.025e+008 1.337e+014 1.000e+004 8.585e-003 8.491e-003 
9.206e-003 1.025e+008 1.337e+014 1.000e+004 8.746e-003 8.494e-003 
9.209e-003 1.024e+008 1.338e+014 1.000e+004 8.749e-003 8.497e-003 
9.212e-003 1.024e+008 1.339e+014 1.000e+004 8.641e-003 8.500e-003 
9.214e-003 1.023e+008 1.340e+014 1.000e+004 8.903e-003 8.504e-003 
9.217e-003 1.021e+008 1.341e+014 1.000e+004 8.809e-003 8.507e-003 
9.220e-003 1.021e+008 1.342e+014 1.000e+004 8.734e-003 8.510e-003 
9.222e-003 1.020e+008 1.343e+014 1.000e+004 8.764e-003 8.514e-003 
9.225e-003 1.019e+008 1.344e+014 1.000e+004 8.868e-003 8.517e-003 
9.228e-003 1.016e+008 1.345e+014 1.000e+004 9.077e-003 8.521e-003 
9.230e-003 1.014e+008 1.346e+014 1.000e+004 8.867e-003 8.525e-003 
9.233e-003 1.013e+008 1.347e+014 1.000e+004 8.757e-003 8.529e-003 
9.236e-003 1.013e+008 1.347e+014 1.000e+004 8.746e-003 8.532e-003 
9.238e-003 1.012e+008 1.348e+014 1.000e+004 8.700e-003 8.535e-003 
9.241e-003 1.011e+008 1.349e+014 1.000e+004 8.748e-003 8.538e-003 
9.244e-003 1.011e+008 1.349e+014 1.000e+004 8.703e-003 8.541e-003 
9.246e-003 1.011e+008 1.350e+014 1.000e+004 8.591e-003 8.544e-003 
9.249e-003 1.010e+008 1.350e+014 1.000e+004 8.864e-003 8.547e-003 
9.252e-003 1.009e+008 1.351e+014 1.000e+004 8.894e-003 8.550e-003 
9.254e-003 1.008e+008 1.352e+014 1.000e+004 8.938e-003 8.554e-003 
9.257e-003 1.006e+008 1.353e+014 1.000e+004 9.128e-003 8.558e-003 
9.260e-003 1.003e+008 1.354e+014 1.000e+004 9.678e-003 8.563e-003 
9.262e-003 9.977e+007 1.350e+014 1.000e+004 1.152e-002 8.569e-003 
9.265e-003 9.900e+007 1.333e+014 1.000e+004 1.136e-002 8.577e-003 
9.268e-003 9.815e+007 1.328e+014 1.000e+004 1.097e-002 8.585e-003 
9.270e-003 9.770e+007 1.325e+014 1.000e+004 1.043e-002 8.591e-003 
9.273e-003 9.729e+007 1.321e+014 1.000e+004 9.966e-003 8.597e-003 
9.276e-003 9.712e+007 1.321e+014 1.000e+004 9.357e-003 8.600e-003 
9.278e-003 9.694e+007 1.321e+014 1.000e+004 9.091e-003 8.604e-003 
9.281e-003 9.685e+007 1.321e+014 1.000e+004 9.034e-003 8.607e-003 
9.283e-003 9.676e+007 1.322e+014 1.000e+004 8.894e-003 8.611e-003 
9.286e-003 9.662e+007 1.323e+014 1.000e+004 8.999e-003 8.614e-003 
9.289e-003 9.643e+007 1.324e+014 1.000e+004 9.099e-003 8.618e-003 
9.291e-003 9.624e+007 1.325e+014 1.000e+004 9.049e-003 8.622e-003 
9.294e-003 9.603e+007 1.327e+014 1.000e+004 9.144e-003 8.626e-003 
9.297e-003 9.570e+007 1.329e+014 1.000e+004 9.292e-003 8.631e-003 
9.299e-003 9.527e+007 1.331e+014 1.000e+004 9.493e-003 8.637e-003 
9.302e-003 9.486e+007 1.332e+014 1.000e+004 1.011e-002 8.642e-003 
9.305e-003 9.416e+007 1.334e+014 1.000e+004 1.167e-002 8.650e-003 
9.307e-003 9.339e+007 1.315e+014 1.000e+004 9.632e-003 8.658e-003 
9.310e-003 9.320e+007 1.315e+014 1.000e+004 9.337e-003 8.662e-003 
9.313e-003 9.301e+007 1.309e+014 1.000e+004 1.015e-002 8.666e-003 
9.315e-003 9.290e+007 1.305e+014 1.000e+004 9.228e-003 8.669e-003 
9.318e-003 9.290e+007 1.306e+014 1.000e+004 8.777e-003 8.672e-003 
9.321e-003 9.294e+007 1.306e+014 1.000e+004 8.819e-003 8.674e-003 
9.323e-003 9.297e+007 1.306e+014 1.000e+004 9.095e-003 8.677e-003 
9.326e-003 9.304e+007 1.307e+014 1.000e+004 8.609e-003 8.679e-003 
9.329e-003 9.319e+007 1.307e+014 1.000e+004 8.396e-003 8.680e-003 
9.331e-003 9.337e+007 1.307e+014 1.000e+004 8.454e-003 8.682e-003 
9.334e-003 9.357e+007 1.308e+014 1.000e+004 8.317e-003 8.683e-003 
9.336e-003 9.376e+007 1.308e+014 1.000e+004 8.333e-003 8.684e-003 
9.339e-003 9.397e+007 1.308e+014 1.000e+004 8.060e-003 8.686e-003 
9.342e-003 9.421e+007 1.308e+014 1.000e+004 8.205e-003 8.686e-003 
9.344e-003 9.447e+007 1.309e+014 1.000e+004 8.131e-003 8.687e-003 
9.347e-003 9.475e+007 1.309e+014 1.000e+004 8.182e-003 8.688e-003 
9.349e-003 9.501e+007 1.309e+014 1.000e+004 8.089e-003 8.689e-003 
9.352e-003 9.529e+007 1.309e+014 1.000e+004 8.162e-003 8.690e-003 
9.355e-003 9.556e+007 1.309e+014 1.000e+004 8.173e-003 8.690e-003 
9.357e-003 9.585e+007 1.310e+014 1.000e+004 8.140e-003 8.691e-003 
9.360e-003 9.612e+007 1.310e+014 1.000e+004 8.308e-003 8.692e-003 
9.363e-003 9.625e+007 1.310e+014 1.000e+004 8.550e-003 8.693e-003 
9.365e-003 9.631e+007 1.311e+014 1.000e+004 8.640e-003 8.696e-003 
9.368e-003 9.636e+007 1.311e+014 1.000e+004 8.547e-003 8.698e-003 
9.371e-003 9.635e+007 1.312e+014 1.000e+004 8.675e-003 8.701e-003 
9.373e-003 9.634e+007 1.313e+014 1.000e+004 8.649e-003 8.703e-003 
9.376e-003 9.637e+007 1.314e+014 1.000e+004 8.449e-003 8.706e-003 
9.379e-003 9.645e+007 1.314e+014 1.000e+004 8.498e-003 8.708e-003 
9.381e-003 9.657e+007 1.315e+014 1.000e+004 8.431e-003 8.710e-003 
9.384e-003 9.667e+007 1.315e+014 1.000e+004 8.444e-003 8.712e-003 
9.386e-003 9.673e+007 1.316e+014 1.000e+004 8.475e-003 8.714e-003 
9.389e-003 9.677e+007 1.317e+014 1.000e+004 8.684e-003 8.716e-003 
9.392e-003 9.673e+007 1.318e+014 1.000e+004 8.593e-003 8.719e-003 
9.394e-003 9.680e+007 1.319e+014 1.000e+004 8.356e-003 8.721e-003 
9.397e-003 9.693e+007 1.319e+014 1.000e+004 8.243e-003 8.723e-003 
9.400e-003 9.708e+007 1.319e+014 1.000e+004 8.236e-003 8.725e-003 
9.402e-003 9.726e+007 1.320e+014 1.000e+004 8.204e-003 8.726e-003 
9.405e-003 9.745e+007 1.320e+014 1.000e+004 8.242e-003 8.727e-003 
9.407e-003 9.765e+007 1.321e+014 1.000e+004 8.135e-003 8.729e-003 
9.410e-003 9.788e+007 1.321e+014 1.000e+004 8.143e-003 8.730e-003 
9.413e-003 9.811e+007 1.321e+014 1.000e+004 8.229e-003 8.731e-003 
9.415e-003 9.836e+007 1.321e+014 1.000e+004 8.093e-003 8.732e-003 
9.418e-003 9.859e+007 1.322e+014 1.000e+004 8.042e-003 8.733e-003 
9.421e-003 9.883e+007 1.321e+014 1.000e+004 8.171e-003 8.734e-003 
9.423e-003 9.910e+007 1.322e+014 1.000e+004 8.074e-003 8.734e-003 
9.426e-003 9.938e+007 1.322e+014 1.000e+004 8.158e-003 8.735e-003 
9.429e-003 9.966e+007 1.322e+014 1.000e+004 8.173e-003 8.736e-003 
9.432e-003 9.994e+007 1.322e+014 1.000e+004 8.169e-003 8.737e-003 
9.434e-003 1.002e+008 1.322e+014 1.000e+004 8.123e-003 8.737e-003 
9.437e-003 1.005e+008 1.323e+014 1.000e+004 8.122e-003 8.738e-003 
9.439e-003 1.008e+008 1.323e+014 1.000e+004 8.111e-003 8.739e-003 
9.442e-003 1.009e+008 1.323e+014 1.000e+004 8.384e-003 8.741e-003 
9.445e-003 1.010e+008 1.323e+014 1.000e+004 8.390e-003 8.742e-003 
9.447e-003 1.012e+008 1.324e+014 1.000e+004 8.344e-003 8.744e-003 
9.450e-003 1.012e+008 1.324e+014 1.000e+004 8.544e-003 8.746e-003 
9.453e-003 1.013e+008 1.325e+014 1.000e+004 8.393e-003 8.748e-003 
9.455e-003 1.014e+008 1.325e+014 1.000e+004 8.246e-003 8.750e-003 
9.458e-003 1.016e+008 1.326e+014 1.000e+004 8.304e-003 8.752e-003 
9.461e-003 1.017e+008 1.326e+014 1.000e+004 8.275e-003 8.754e-003 
9.463e-003 1.019e+008 1.327e+014 1.000e+004 8.201e-003 8.755e-003 
9.466e-003 1.020e+008 1.328e+014 1.000e+004 8.345e-003 8.757e-003 
9.468e-003 1.021e+008 1.328e+014 1.000e+004 8.424e-003 8.759e-003 
9.471e-003 1.022e+008 1.329e+014 1.000e+004 8.456e-003 8.761e-003 
9.474e-003 1.021e+008 1.330e+014 1.000e+004 8.521e-003 8.764e-003 
9.476e-003 1.020e+008 1.331e+014 1.000e+004 8.584e-003 8.767e-003 
9.479e-003 1.020e+008 1.332e+014 1.000e+004 8.509e-003 8.770e-003 
9.482e-003 1.020e+008 1.333e+014 1.000e+004 8.415e-003 8.772e-003 
9.484e-003 1.021e+008 1.334e+014 1.000e+004 8.429e-003 8.775e-003 
9.487e-003 1.020e+008 1.335e+014 1.000e+004 8.688e-003 8.778e-003 
9.490e-003 1.020e+008 1.335e+014 1.000e+004 8.722e-003 8.780e-003 
9.492e-003 1.020e+008 1.336e+014 1.000e+004 8.818e-003 8.783e-003 
9.495e-003 1.019e+008 1.337e+014 1.000e+004 8.778e-003 8.787e-003 
9.497e-003 1.018e+008 1.338e+014 1.000e+004 8.877e-003 8.790e-003 
9.500e-003 1.017e+008 1.339e+014 1.000e+004 8.870e-003 8.793e-003 
9.503e-003 1.015e+008 1.340e+014 1.000e+004 8.843e-003 8.797e-003 
9.505e-003 1.014e+008 1.340e+014 1.000e+004 9.313e-003 8.801e-003 
9.508e-003 1.009e+008 1.337e+014 1.000e+004 1.146e-002 8.807e-003 
9.510e-003 1.003e+008 1.326e+014 1.000e+004 1.044e-002 8.813e-003 
9.513e-003 9.965e+007 1.324e+014 1.000e+004 1.046e-002 8.820e-003 
9.515e-003 9.901e+007 1.324e+014 1.000e+004 1.006e-002 8.827e-003 
9.518e-003 9.849e+007 1.323e+014 1.000e+004 9.874e-003 8.833e-003 
9.521e-003 9.815e+007 1.322e+014 1.000e+004 9.512e-003 8.838e-003 
9.523e-003 9.796e+007 1.322e+014 1.000e+004 9.335e-003 8.842e-003 
9.526e-003 9.772e+007 1.322e+014 1.000e+004 9.661e-003 8.846e-003 
9.528e-003 9.732e+007 1.321e+014 1.000e+004 9.665e-003 8.852e-003 
9.531e-003 9.697e+007 1.320e+014 1.000e+004 9.666e-003 8.856e-003 
9.533e-003 9.657e+007 1.319e+014 1.000e+004 1.009e-002 8.862e-003 
9.536e-003 9.611e+007 1.318e+014 1.000e+004 9.515e-003 8.868e-003 
9.539e-003 9.590e+007 1.318e+014 1.000e+004 8.991e-003 8.872e-003 
9.541e-003 9.561e+007 1.318e+014 1.000e+004 9.320e-003 8.876e-003 
9.544e-003 9.533e+007 1.319e+014 1.000e+004 9.462e-003 8.881e-003 
9.546e-003 9.519e+007 1.320e+014 1.000e+004 9.083e-003 8.884e-003 
9.549e-003 9.508e+007 1.320e+014 1.000e+004 8.927e-003 8.888e-003 
9.552e-003 9.502e+007 1.321e+014 1.000e+004 8.894e-003 8.891e-003 
9.554e-003 9.494e+007 1.322e+014 1.000e+004 8.963e-003 8.894e-003 
9.557e-003 9.487e+007 1.323e+014 1.000e+004 8.843e-003 8.897e-003 
9.560e-003 9.471e+007 1.323e+014 1.000e+004 9.002e-003 8.901e-003 
9.562e-003 9.452e+007 1.325e+014 1.000e+004 9.065e-003 8.905e-003 
9.565e-003 9.430e+007 1.326e+014 1.000e+004 9.158e-003 8.909e-003 
9.567e-003 9.402e+007 1.328e+014 1.000e+004 9.116e-003 8.913e-003 
9.570e-003 9.368e+007 1.329e+014 1.000e+004 9.482e-003 8.918e-003 
9.573e-003 9.322e+007 1.331e+014 1.000e+004 9.793e-003 8.924e-003 
9.575e-003 9.270e+007 1.333e+014 1.000e+004 9.915e-003 8.930e-003 
9.578e-003 9.181e+007 1.331e+014 1.000e+004 1.220e-002 8.939e-003 
9.581e-003 9.137e+007 1.317e+014 1.000e+004 9.853e-003 8.945e-003 
9.583e-003 9.086e+007 1.305e+014 1.000e+004 9.427e-003 8.951e-003 
9.586e-003 9.100e+007 1.305e+014 1.000e+004 8.804e-003 8.953e-003 
9.588e-003 9.111e+007 1.306e+014 1.000e+004 8.862e-003 8.955e-003 
9.591e-003 9.108e+007 1.306e+014 1.000e+004 8.904e-003 8.957e-003 
9.594e-003 9.110e+007 1.307e+014 1.000e+004 8.826e-003 8.960e-003 
9.596e-003 9.115e+007 1.307e+014 1.000e+004 9.121e-003 8.962e-003 
9.599e-003 9.114e+007 1.307e+014 1.000e+004 8.684e-003 8.965e-003 
9.602e-003 9.128e+007 1.307e+014 1.000e+004 8.296e-003 8.966e-003 
9.604e-003 9.145e+007 1.308e+014 1.000e+004 8.417e-003 8.968e-003 
9.607e-003 9.164e+007 1.308e+014 1.000e+004 8.277e-003 8.969e-003 
9.609e-003 9.185e+007 1.308e+014 1.000e+004 8.337e-003 8.970e-003 
9.612e-003 9.205e+007 1.308e+014 1.000e+004 8.283e-003 8.972e-003 
9.614e-003 9.229e+007 1.309e+014 1.000e+004 8.210e-003 8.972e-003 
9.617e-003 9.254e+007 1.309e+014 1.000e+004 8.163e-003 8.973e-003 
9.620e-003 9.282e+007 1.309e+014 1.000e+004 8.130e-003 8.974e-003 
9.622e-003 9.309e+007 1.309e+014 1.000e+004 8.151e-003 8.975e-003 
9.625e-003 9.337e+007 1.309e+014 1.000e+004 8.170e-003 8.976e-003 
9.628e-003 9.367e+007 1.310e+014 1.000e+004 8.163e-003 8.976e-003 
9.630e-003 9.397e+007 1.310e+014 1.000e+004 8.105e-003 8.977e-003 
9.633e-003 9.427e+007 1.310e+014 1.000e+004 8.206e-003 8.977e-003 
9.636e-003 9.456e+007 1.310e+014 1.000e+004 8.069e-003 8.978e-003 
9.638e-003 9.485e+007 1.310e+014 1.000e+004 8.193e-003 8.978e-003 
9.641e-003 9.514e+007 1.310e+014 1.000e+004 8.301e-003 8.979e-003 
9.643e-003 9.543e+007 1.311e+014 1.000e+004 8.090e-003 8.980e-003 
9.646e-003 9.572e+007 1.311e+014 1.000e+004 8.063e-003 8.980e-003 
9.649e-003 9.594e+007 1.311e+014 1.000e+004 8.236e-003 8.981e-003 
9.651e-003 9.619e+007 1.311e+014 1.000e+004 8.169e-003 8.982e-003 
9.654e-003 9.635e+007 1.311e+014 1.000e+004 8.368e-003 8.984e-003 
9.656e-003 9.643e+007 1.312e+014 1.000e+004 8.455e-003 8.986e-003 
9.659e-003 9.650e+007 1.313e+014 1.000e+004 8.513e-003 8.988e-003 
9.662e-003 9.652e+007 1.313e+014 1.000e+004 8.605e-003 8.990e-003 
9.664e-003 9.650e+007 1.314e+014 1.000e+004 8.783e-003 8.993e-003 
9.667e-003 9.650e+007 1.315e+014 1.000e+004 8.538e-003 8.996e-003 
9.670e-003 9.655e+007 1.316e+014 1.000e+004 8.493e-003 8.998e-003 
9.672e-003 9.658e+007 1.316e+014 1.000e+004 8.558e-003 9.001e-003 
9.675e-003 9.660e+007 1.317e+014 1.000e+004 8.521e-003 9.003e-003 
9.678e-003 9.660e+007 1.318e+014 1.000e+004 8.576e-003 9.006e-003 
9.680e-003 9.657e+007 1.319e+014 1.000e+004 8.711e-003 9.008e-003 
9.683e-003 9.660e+007 1.320e+014 1.000e+004 8.508e-003 9.011e-003 
9.685e-003 9.671e+007 1.320e+014 1.000e+004 8.359e-003 9.013e-003 
9.688e-003 9.687e+007 1.321e+014 1.000e+004 8.220e-003 9.014e-003 
9.691e-003 9.705e+007 1.321e+014 1.000e+004 8.225e-003 9.016e-003 
9.693e-003 9.727e+007 1.321e+014 1.000e+004 8.240e-003 9.017e-003 
9.696e-003 9.751e+007 1.322e+014 1.000e+004 8.215e-003 9.018e-003 
9.699e-003 9.775e+007 1.322e+014 1.000e+004 8.141e-003 9.019e-003 
9.701e-003 9.800e+007 1.322e+014 1.000e+004 8.104e-003 9.020e-003 
9.704e-003 9.825e+007 1.322e+014 1.000e+004 8.216e-003 9.021e-003 
9.707e-003 9.852e+007 1.323e+014 1.000e+004 8.151e-003 9.021e-003 
9.709e-003 9.879e+007 1.323e+014 1.000e+004 8.121e-003 9.022e-003 
9.712e-003 9.907e+007 1.323e+014 1.000e+004 8.313e-003 9.023e-003 
9.714e-003 9.935e+007 1.323e+014 1.000e+004 8.161e-003 9.023e-003 
9.717e-003 9.962e+007 1.323e+014 1.000e+004 8.101e-003 9.024e-003 
9.720e-003 9.991e+007 1.324e+014 1.000e+004 8.121e-003 9.025e-003 
9.722e-003 1.002e+008 1.324e+014 1.000e+004 8.181e-003 9.026e-003 
9.725e-003 1.005e+008 1.324e+014 1.000e+004 8.071e-003 9.026e-003 
9.727e-003 1.007e+008 1.324e+014 1.000e+004 8.163e-003 9.027e-003 
9.730e-003 1.010e+008 1.324e+014 1.000e+004 8.107e-003 9.028e-003 
9.733e-003 1.013e+008 1.325e+014 1.000e+004 8.093e-003 9.028e-003 
9.735e-003 1.016e+008 1.325e+014 1.000e+004 8.123e-003 9.029e-003 
9.738e-003 1.018e+008 1.325e+014 1.000e+004 8.400e-003 9.030e-003 
9.741e-003 1.019e+008 1.325e+014 1.000e+004 8.303e-003 9.032e-003 
9.743e-003 1.020e+008 1.326e+014 1.000e+004 8.421e-003 9.034e-003 
9.746e-003 1.021e+008 1.326e+014 1.000e+004 8.489e-003 9.036e-003 
9.749e-003 1.021e+008 1.327e+014 1.000e+004 8.396e-003 9.038e-003 
9.751e-003 1.023e+008 1.327e+014 1.000e+004 8.319e-003 9.040e-003 
9.754e-003 1.024e+008 1.328e+014 1.000e+004 8.285e-003 9.042e-003 
9.756e-003 1.026e+008 1.328e+014 1.000e+004 8.202e-003 9.043e-003 
9.759e-003 1.027e+008 1.329e+014 1.000e+004 8.251e-003 9.045e-003 
9.762e-003 1.029e+008 1.329e+014 1.000e+004 8.251e-003 9.046e-003 
9.764e-003 1.030e+008 1.330e+014 1.000e+004 8.216e-003 9.048e-003 
9.767e-003 1.031e+008 1.331e+014 1.000e+004 8.364e-003 9.050e-003 
9.770e-003 1.032e+008 1.331e+014 1.000e+004 8.368e-003 9.052e-003 
9.772e-003 1.033e+008 1.332e+014 1.000e+004 8.452e-003 9.054e-003 
9.775e-003 1.033e+008 1.333e+014 1.000e+004 8.429e-003 9.057e-003 
9.777e-003 1.033e+008 1.334e+014 1.000e+004 8.496e-003 9.059e-003 
9.780e-003 1.034e+008 1.335e+014 1.000e+004 8.517e-003 9.061e-003 
9.783e-003 1.034e+008 1.336e+014 1.000e+004 8.459e-003 9.063e-003 
9.785e-003 1.035e+008 1.337e+014 1.000e+004 8.522e-003 9.066e-003 
9.788e-003 1.035e+008 1.337e+014 1.000e+004 8.574e-003 9.068e-003 
9.790e-003 1.035e+008 1.338e+014 1.000e+004 8.661e-003 9.071e-003 
9.793e-003 1.035e+008 1.339e+014 1.000e+004 8.702e-003 9.074e-003 
9.796e-003 1.034e+008 1.340e+014 1.000e+004 8.733e-003 9.076e-003 
9.798e-003 1.034e+008 1.340e+014 1.000e+004 8.718e-003 9.079e-003 
9.801e-003 1.034e+008 1.341e+014 1.000e+004 8.727e-003 9.082e-003 
9.803e-003 1.033e+008 1.342e+014 1.000e+004 8.707e-003 9.085e-003 
9.806e-003 1.033e+008 1.343e+014 1.000e+004 8.766e-003 9.088e-003 
9.809e-003 1.032e+008 1.344e+014 1.000e+004 8.686e-003 9.091e-003 
9.811e-003 1.032e+008 1.345e+014 1.000e+004 8.780e-003 9.094e-003 
9.814e-003 1.031e+008 1.345e+014 1.000e+004 8.862e-003 9.097e-003 
9.816e-003 1.029e+008 1.347e+014 1.000e+004 9.221e-003 9.101e-003 
9.819e-003 1.027e+008 1.348e+014 1.000e+004 8.876e-003 9.105e-003 
9.822e-003 1.026e+008 1.349e+014 1.000e+004 8.787e-003 9.108e-003 
9.824e-003 1.024e+008 1.348e+014 1.000e+004 8.922e-003 9.112e-003 
9.827e-003 1.023e+008 1.349e+014 1.000e+004 8.879e-003 9.115e-003 
9.829e-003 1.023e+008 1.350e+014 1.000e+004 8.711e-003 9.118e-003 
9.832e-003 1.022e+008 1.350e+014 1.000e+004 8.709e-003 9.121e-003 
9.835e-003 1.021e+008 1.351e+014 1.000e+004 8.762e-003 9.124e-003 
9.837e-003 1.020e+008 1.352e+014 1.000e+004 8.880e-003 9.128e-003 
9.840e-003 1.018e+008 1.352e+014 1.000e+004 9.194e-003 9.132e-003 
9.842e-003 1.013e+008 1.354e+014 1.000e+004 1.358e-002 9.138e-003 
9.845e-003 1.008e+008 1.341e+014 1.000e+004 1.317e-002 9.144e-003 
9.848e-003 1.001e+008 1.330e+014 1.000e+004 1.036e-002 9.151e-003 
9.850e-003 9.957e+007 1.328e+014 1.000e+004 1.008e-002 9.158e-003 
9.853e-003 9.891e+007 1.327e+014 1.000e+004 1.033e-002 9.165e-003 
9.855e-003 9.829e+007 1.325e+014 1.000e+004 1.018e-002 9.172e-003 
9.858e-003 9.796e+007 1.322e+014 1.000e+004 9.467e-003 9.177e-003 
9.861e-003 9.788e+007 1.322e+014 1.000e+004 9.221e-003 9.180e-003 
9.863e-003 9.779e+007 1.323e+014 1.000e+004 9.071e-003 9.183e-003 
9.866e-003 9.771e+007 1.324e+014 1.000e+004 9.248e-003 9.186e-003 
9.868e-003 9.759e+007 1.324e+014 1.000e+004 9.319e-003 9.190e-003 
9.871e-003 9.748e+007 1.324e+014 1.000e+004 9.014e-003 9.193e-003 
9.874e-003 9.733e+007 1.325e+014 1.000e+004 8.926e-003 9.197e-003 
9.876e-003 9.716e+007 1.326e+014 1.000e+004 9.006e-003 9.200e-003 
9.879e-003 9.695e+007 1.328e+014 1.000e+004 9.070e-003 9.204e-003 
9.882e-003 9.670e+007 1.329e+014 1.000e+004 9.227e-003 9.209e-003 
9.884e-003 9.636e+007 1.331e+014 1.000e+004 9.301e-003 9.214e-003 
9.887e-003 9.591e+007 1.333e+014 1.000e+004 9.564e-003 9.220e-003 
9.889e-003 9.543e+007 1.335e+014 1.000e+004 9.794e-003 9.225e-003 
9.892e-003 9.454e+007 1.328e+014 1.000e+004 1.225e-002 9.234e-003 
9.895e-003 9.419e+007 1.320e+014 1.000e+004 9.972e-003 9.239e-003 
9.897e-003 9.400e+007 1.318e+014 1.000e+004 9.468e-003 9.243e-003 
9.900e-003 9.389e+007 1.318e+014 1.000e+004 9.150e-003 9.247e-003 
9.902e-003 9.372e+007 1.319e+014 1.000e+004 1.039e-002 9.250e-003 
9.905e-003 9.348e+007 1.312e+014 1.000e+004 8.911e-003 9.255e-003 
9.908e-003 9.351e+007 1.310e+014 1.000e+004 8.875e-003 9.257e-003 
9.910e-003 9.359e+007 1.310e+014 1.000e+004 9.111e-003 9.259e-003 
9.913e-003 9.359e+007 1.310e+014 1.000e+004 8.702e-003 9.262e-003 
9.916e-003 9.371e+007 1.310e+014 1.000e+004 8.371e-003 9.264e-003 
9.918e-003 9.387e+007 1.311e+014 1.000e+004 8.557e-003 9.265e-003 
9.921e-003 9.404e+007 1.311e+014 1.000e+004 8.382e-003 9.267e-003 
9.924e-003 9.424e+007 1.311e+014 1.000e+004 8.350e-003 9.268e-003 
9.926e-003 9.450e+007 1.312e+014 1.000e+004 8.190e-003 9.269e-003 
9.929e-003 9.478e+007 1.312e+014 1.000e+004 8.152e-003 9.269e-003 
9.931e-003 9.502e+007 1.312e+014 1.000e+004 8.180e-003 9.270e-003 
9.934e-003 9.532e+007 1.312e+014 1.000e+004 8.317e-003 9.271e-003 
9.937e-003 9.561e+007 1.313e+014 1.000e+004 8.252e-003 9.272e-003 
9.939e-003 9.583e+007 1.313e+014 1.000e+004 8.463e-003 9.273e-003 
9.942e-003 9.589e+007 1.313e+014 1.000e+004 8.486e-003 9.275e-003 
9.945e-003 9.596e+007 1.314e+014 1.000e+004 8.515e-003 9.277e-003 
9.947e-003 9.598e+007 1.315e+014 1.000e+004 8.588e-003 9.280e-003 
9.950e-003 9.595e+007 1.316e+014 1.000e+004 8.669e-003 9.282e-003 
9.953e-003 9.593e+007 1.316e+014 1.000e+004 8.505e-003 9.285e-003 
9.955e-003 9.597e+007 1.317e+014 1.000e+004 8.489e-003 9.287e-003 
9.958e-003 9.605e+007 1.318e+014 1.000e+004 8.306e-003 9.290e-003 
9.960e-003 9.619e+007 1.318e+014 1.000e+004 8.246e-003 9.291e-003 
9.963e-003 9.633e+007 1.318e+014 1.000e+004 8.366e-003 9.293e-003 
9.966e-003 9.639e+007 1.319e+014 1.000e+004 8.442e-003 9.295e-003 
9.968e-003 9.642e+007 1.320e+014 1.000e+004 8.455e-003 9.298e-003 
9.971e-003 9.646e+007 1.321e+014 1.000e+004 8.413e-003 9.300e-003 
9.974e-003 9.655e+007 1.321e+014 1.000e+004 8.349e-003 9.302e-003 
9.976e-003 9.668e+007 1.322e+014 1.000e+004 8.349e-003 9.304e-003 
9.979e-003 9.683e+007 1.322e+014 1.000e+004 8.401e-003 9.305e-003 
9.982e-003 9.700e+007 1.323e+014 1.000e+004 8.151e-003 9.307e-003 
9.984e-003 9.721e+007 1.323e+014 1.000e+004 8.210e-003 9.308e-003 
9.987e-003 9.744e+007 1.323e+014 1.000e+004 8.115e-003 9.309e-003 
9.990e-003 9.768e+007 1.324e+014 1.000e+004 8.041e-003 9.310e-003 
9.993e-003 9.793e+007 1.324e+014 1.000e+004 8.209e-003 9.311e-003 
9.995e-003 9.818e+007 1.324e+014 1.000e+004 8.095e-003 9.312e-003 
9.998e-003 9.846e+007 1.324e+014 1.000e+004 8.173e-003 9.313e-003 
1.000e-002 9.873e+007 1.325e+014 1.000e+004 8.104e-003 9.314e-003 
1.000e-002 9.901e+007 1.325e+014 1.000e+004 8.098e-003 9.314e-003 
1.001e-002 9.930e+007 1.325e+014 1.000e+004 8.204e-003 9.315e-003 
1.001e-002 9.958e+007 1.325e+014 1.000e+004 8.131e-003 9.316e-003 
1.001e-002 9.986e+007 1.325e+014 1.000e+004 8.039e-003 9.317e-003 
1.001e-002 1.001e+008 1.326e+014 1.000e+004 8.181e-003 9.317e-003 
1.002e-002 1.004e+008 1.326e+014 1.000e+004 8.177e-003 9.318e-003 
1.002e-002 1.007e+008 1.326e+014 1.000e+004 8.304e-003 9.319e-003 
1.002e-002 1.008e+008 1.326e+014 1.000e+004 8.344e-003 9.321e-003 
1.002e-002 1.009e+008 1.327e+014 1.000e+004 8.461e-003 9.323e-003 
1.003e-002 1.010e+008 1.327e+014 1.000e+004 8.467e-003 9.325e-003 
1.003e-002 1.011e+008 1.328e+014 1.000e+004 8.578e-003 9.327e-003 
1.003e-002 1.012e+008 1.328e+014 1.000e+004 8.303e-003 9.329e-003 
1.004e-002 1.013e+008 1.329e+014 1.000e+004 8.250e-003 9.330e-003 
1.004e-002 1.015e+008 1.329e+014 1.000e+004 8.253e-003 9.332e-003 
1.004e-002 1.016e+008 1.330e+014 1.000e+004 8.276e-003 9.334e-003 
1.004e-002 1.018e+008 1.330e+014 1.000e+004 8.212e-003 9.335e-003 
1.005e-002 1.019e+008 1.331e+014 1.000e+004 8.406e-003 9.337e-003 
1.005e-002 1.021e+008 1.332e+014 1.000e+004 8.300e-003 9.339e-003 
1.005e-002 1.022e+008 1.332e+014 1.000e+004 8.409e-003 9.340e-003 
1.005e-002 1.022e+008 1.333e+014 1.000e+004 8.324e-003 9.343e-003 
1.006e-002 1.022e+008 1.334e+014 1.000e+004 8.402e-003 9.345e-003 
1.006e-002 1.023e+008 1.335e+014 1.000e+004 8.350e-003 9.348e-003 
1.006e-002 1.024e+008 1.336e+014 1.000e+004 8.373e-003 9.350e-003 
1.006e-002 1.024e+008 1.337e+014 1.000e+004 8.427e-003 9.352e-003 
1.007e-002 1.025e+008 1.337e+014 1.000e+004 8.450e-003 9.354e-003 
1.007e-002 1.025e+008 1.338e+014 1.000e+004 8.650e-003 9.357e-003 
1.007e-002 1.025e+008 1.339e+014 1.000e+004 8.757e-003 9.360e-003 
1.007e-002 1.024e+008 1.340e+014 1.000e+004 8.691e-003 9.363e-003 
1.008e-002 1.023e+008 1.341e+014 1.000e+004 8.861e-003 9.366e-003 
1.008e-002 1.022e+008 1.342e+014 1.000e+004 8.736e-003 9.369e-003 
1.008e-002 1.021e+008 1.342e+014 1.000e+004 8.659e-003 9.373e-003 
1.009e-002 1.020e+008 1.343e+014 1.000e+004 8.771e-003 9.376e-003 
1.009e-002 1.019e+008 1.344e+014 1.000e+004 8.816e-003 9.379e-003 
1.009e-002 1.018e+008 1.345e+014 1.000e+004 8.806e-003 9.383e-003 
1.009e-002 1.017e+008 1.346e+014 1.000e+004 8.862e-003 9.386e-003 
1.010e-002 1.015e+008 1.347e+014 1.000e+004 9.020e-003 9.390e-003 
1.010e-002 1.012e+008 1.348e+014 1.000e+004 9.010e-003 9.394e-003 
1.010e-002 1.011e+008 1.349e+014 1.000e+004 8.874e-003 9.398e-003 
1.010e-002 1.009e+008 1.350e+014 1.000e+004 8.771e-003 9.402e-003 
1.011e-002 1.008e+008 1.351e+014 1.000e+004 8.887e-003 9.405e-003 
1.011e-002 1.006e+008 1.351e+014 1.000e+004 8.882e-003 9.409e-003 
1.011e-002 1.005e+008 1.352e+014 1.000e+004 8.816e-003 9.412e-003 
1.011e-002 1.004e+008 1.353e+014 1.000e+004 8.602e-003 9.416e-003 
1.012e-002 1.003e+008 1.353e+014 1.000e+004 8.818e-003 9.419e-003 
1.012e-002 1.001e+008 1.354e+014 1.000e+004 8.887e-003 9.423e-003 
1.012e-002 9.987e+007 1.355e+014 1.000e+004 9.034e-003 9.427e-003 
1.012e-002 9.965e+007 1.355e+014 1.000e+004 9.033e-003 9.431e-003 
1.013e-002 9.931e+007 1.356e+014 1.000e+004 9.294e-003 9.436e-003 
1.013e-002 9.892e+007 1.358e+014 1.000e+004 9.338e-003 9.442e-003 
1.013e-002 9.852e+007 1.359e+014 1.000e+004 9.470e-003 9.447e-003 
1.014e-002 9.815e+007 1.360e+014 1.000e+004 9.150e-003 9.452e-003 
1.014e-002 9.795e+007 1.361e+014 1.000e+004 8.938e-003 9.457e-003 
1.014e-002 9.779e+007 1.362e+014 1.000e+004 8.797e-003 9.460e-003 
1.014e-002 9.768e+007 1.363e+014 1.000e+004 8.848e-003 9.464e-003 
1.015e-002 9.757e+007 1.364e+014 1.000e+004 8.884e-003 9.467e-003 
1.015e-002 9.731e+007 1.357e+014 1.000e+004 1.011e-002 9.471e-003 
1.015e-002 9.708e+007 1.356e+014 1.000e+004 9.382e-003 9.476e-003 
1.015e-002 9.697e+007 1.357e+014 1.000e+004 9.521e-003 9.479e-003 
1.016e-002 9.683e+007 1.345e+014 1.000e+004 9.724e-003 9.483e-003 
1.016e-002 9.667e+007 1.340e+014 1.000e+004 9.644e-003 9.486e-003 
1.016e-002 9.650e+007 1.339e+014 1.000e+004 9.300e-003 9.490e-003 
1.016e-002 9.634e+007 1.337e+014 1.000e+004 9.739e-003 9.494e-003 
1.017e-002 9.636e+007 1.335e+014 1.000e+004 9.519e-003 9.496e-003 
1.017e-002 9.613e+007 1.335e+014 1.000e+004 9.704e-003 9.501e-003 
1.017e-002 9.569e+007 1.337e+014 1.000e+004 9.845e-003 9.506e-003 
1.017e-002 9.521e+007 1.338e+014 1.000e+004 9.879e-003 9.512e-003 
1.018e-002 9.476e+007 1.339e+014 1.000e+004 9.904e-003 9.518e-003 
1.018e-002 9.429e+007 1.340e+014 1.000e+004 9.702e-003 9.524e-003 
1.018e-002 9.391e+007 1.340e+014 1.000e+004 1.331e-002 9.529e-003 
1.019e-002 9.362e+007 1.325e+014 1.000e+004 1.014e-002 9.534e-003 
1.019e-002 9.353e+007 1.322e+014 1.000e+004 9.291e-003 9.537e-003 
1.019e-002 9.345e+007 1.321e+014 1.000e+004 9.107e-003 9.540e-003 
1.019e-002 9.343e+007 1.321e+014 1.000e+004 9.028e-003 9.543e-003 
1.020e-002 9.337e+007 1.318e+014 1.000e+004 9.509e-003 9.546e-003 
1.020e-002 9.329e+007 1.315e+014 1.000e+004 8.897e-003 9.550e-003 
1.020e-002 9.339e+007 1.314e+014 1.000e+004 8.646e-003 9.552e-003 
1.020e-002 9.354e+007 1.313e+014 1.000e+004 8.563e-003 9.553e-003 
1.021e-002 9.370e+007 1.313e+014 1.000e+004 8.348e-003 9.555e-003 
1.021e-002 9.390e+007 1.313e+014 1.000e+004 8.254e-003 9.556e-003 
1.021e-002 9.411e+007 1.314e+014 1.000e+004 8.172e-003 9.557e-003 
1.021e-002 9.436e+007 1.314e+014 1.000e+004 8.078e-003 9.558e-003 
1.022e-002 9.461e+007 1.314e+014 1.000e+004 8.105e-003 9.559e-003 
1.022e-002 9.489e+007 1.314e+014 1.000e+004 8.107e-003 9.560e-003 
1.022e-002 9.517e+007 1.314e+014 1.000e+004 8.113e-003 9.560e-003 
1.023e-002 9.545e+007 1.314e+014 1.000e+004 8.223e-003 9.561e-003 
1.023e-002 9.565e+007 1.314e+014 1.000e+004 8.444e-003 9.562e-003 
1.023e-002 9.571e+007 1.315e+014 1.000e+004 8.504e-003 9.565e-003 
1.023e-002 9.577e+007 1.316e+014 1.000e+004 8.508e-003 9.567e-003 
1.024e-002 9.579e+007 1.316e+014 1.000e+004 8.631e-003 9.569e-003 
1.024e-002 9.578e+007 1.317e+014 1.000e+004 8.551e-003 9.572e-003 
1.024e-002 9.578e+007 1.318e+014 1.000e+004 8.451e-003 9.575e-003 
1.024e-002 9.585e+007 1.319e+014 1.000e+004 8.398e-003 9.577e-003 
1.025e-002 9.595e+007 1.319e+014 1.000e+004 8.335e-003 9.579e-003 
1.025e-002 9.600e+007 1.320e+014 1.000e+004 8.414e-003 9.581e-003 
1.025e-002 9.604e+007 1.320e+014 1.000e+004 8.479e-003 9.584e-003 
1.025e-002 9.604e+007 1.322e+014 1.000e+004 9.055e-003 9.586e-003 
1.026e-002 9.609e+007 1.322e+014 1.000e+004 8.337e-003 9.589e-003 
1.026e-002 9.622e+007 1.323e+014 1.000e+004 8.198e-003 9.590e-003 
1.026e-002 9.637e+007 1.323e+014 1.000e+004 8.136e-003 9.592e-003 
1.027e-002 9.654e+007 1.324e+014 1.000e+004 8.149e-003 9.593e-003 
1.027e-002 9.673e+007 1.324e+014 1.000e+004 8.218e-003 9.595e-003 
1.027e-002 9.694e+007 1.324e+014 1.000e+004 8.134e-003 9.596e-003 
1.027e-002 9.717e+007 1.324e+014 1.000e+004 8.172e-003 9.597e-003 
1.028e-002 9.741e+007 1.325e+014 1.000e+004 8.102e-003 9.598e-003 
1.028e-002 9.766e+007 1.325e+014 1.000e+004 8.141e-003 9.599e-003 
1.028e-002 9.792e+007 1.325e+014 1.000e+004 8.007e-003 9.600e-003 
1.028e-002 9.819e+007 1.325e+014 1.000e+004 8.266e-003 9.601e-003 
1.029e-002 9.845e+007 1.326e+014 1.000e+004 8.121e-003 9.601e-003 
1.029e-002 9.873e+007 1.326e+014 1.000e+004 8.099e-003 9.602e-003 
1.029e-002 9.900e+007 1.326e+014 1.000e+004 8.175e-003 9.603e-003 
1.029e-002 9.928e+007 1.326e+014 1.000e+004 8.092e-003 9.604e-003 
1.030e-002 9.955e+007 1.326e+014 1.000e+004 8.094e-003 9.604e-003 
1.030e-002 9.984e+007 1.327e+014 1.000e+004 8.074e-003 9.605e-003 
1.030e-002 1.001e+008 1.327e+014 1.000e+004 8.097e-003 9.606e-003 
1.030e-002 1.004e+008 1.327e+014 1.000e+004 8.069e-003 9.606e-003 
1.031e-002 1.007e+008 1.327e+014 1.000e+004 8.072e-003 9.607e-003 
1.031e-002 1.010e+008 1.327e+014 1.000e+004 8.053e-003 9.608e-003 
1.031e-002 1.012e+008 1.328e+014 1.000e+004 8.310e-003 9.609e-003 
1.032e-002 1.014e+008 1.328e+014 1.000e+004 8.327e-003 9.610e-003 
1.032e-002 1.015e+008 1.328e+014 1.000e+004 8.349e-003 9.612e-003 
1.032e-002 1.016e+008 1.329e+014 1.000e+004 8.371e-003 9.614e-003 
1.032e-002 1.017e+008 1.329e+014 1.000e+004 8.382e-003 9.616e-003 
1.033e-002 1.018e+008 1.330e+014 1.000e+004 8.231e-003 9.618e-003 
1.033e-002 1.020e+008 1.330e+014 1.000e+004 8.213e-003 9.619e-003 
1.033e-002 1.022e+008 1.330e+014 1.000e+004 8.153e-003 9.620e-003 
1.033e-002 1.023e+008 1.331e+014 1.000e+004 8.231e-003 9.622e-003 
1.034e-002 1.025e+008 1.331e+014 1.000e+004 8.188e-003 9.623e-003 
1.034e-002 1.027e+008 1.332e+014 1.000e+004 8.252e-003 9.625e-003 
1.034e-002 1.028e+008 1.333e+014 1.000e+004 8.148e-003 9.627e-003 
1.034e-002 1.029e+008 1.333e+014 1.000e+004 8.193e-003 9.628e-003 
1.035e-002 1.031e+008 1.334e+014 1.000e+004 8.283e-003 9.630e-003 
1.035e-002 1.032e+008 1.335e+014 1.000e+004 8.234e-003 9.632e-003 
1.035e-002 1.033e+008 1.335e+014 1.000e+004 8.257e-003 9.634e-003 
1.035e-002 1.034e+008 1.336e+014 1.000e+004 8.454e-003 9.636e-003 
1.036e-002 1.035e+008 1.337e+014 1.000e+004 8.294e-003 9.638e-003 
1.036e-002 1.035e+008 1.337e+014 1.000e+004 8.568e-003 9.640e-003 
1.036e-002 1.035e+008 1.338e+014 1.000e+004 8.472e-003 9.642e-003 
1.037e-002 1.036e+008 1.339e+014 1.000e+004 8.684e-003 9.645e-003 
1.037e-002 1.036e+008 1.340e+014 1.000e+004 8.509e-003 9.648e-003 
1.037e-002 1.035e+008 1.340e+014 1.000e+004 8.559e-003 9.650e-003 
1.037e-002 1.035e+008 1.341e+014 1.000e+004 8.640e-003 9.654e-003 
1.038e-002 1.034e+008 1.342e+014 1.000e+004 8.648e-003 9.657e-003 
1.038e-002 1.033e+008 1.343e+014 1.000e+004 8.632e-003 9.660e-003 
1.038e-002 1.032e+008 1.344e+014 1.000e+004 9.005e-003 9.663e-003 
1.038e-002 1.029e+008 1.346e+014 1.000e+004 8.930e-003 9.668e-003 
1.039e-002 1.027e+008 1.347e+014 1.000e+004 8.736e-003 9.672e-003 
1.039e-002 1.025e+008 1.348e+014 1.000e+004 8.906e-003 9.676e-003 
1.039e-002 1.023e+008 1.350e+014 1.000e+004 9.150e-003 9.680e-003 
1.039e-002 1.020e+008 1.350e+014 1.000e+004 8.990e-003 9.684e-003 
1.040e-002 1.018e+008 1.351e+014 1.000e+004 9.086e-003 9.688e-003 
1.040e-002 1.015e+008 1.352e+014 1.000e+004 9.629e-003 9.693e-003 
1.040e-002 1.011e+008 1.339e+014 1.000e+004 1.022e-002 9.699e-003 
1.040e-002 1.005e+008 1.334e+014 1.000e+004 1.006e-002 9.705e-003 
1.041e-002 1.000e+008 1.332e+014 1.000e+004 9.678e-003 9.711e-003 
1.041e-002 9.951e+007 1.330e+014 1.000e+004 9.918e-003 9.717e-003 
1.041e-002 9.884e+007 1.327e+014 1.000e+004 1.012e-002 9.725e-003 
1.042e-002 9.803e+007 1.322e+014 1.000e+004 1.013e-002 9.733e-003 
1.042e-002 9.762e+007 1.320e+014 1.000e+004 9.814e-003 9.738e-003 
1.042e-002 9.720e+007 1.320e+014 1.000e+004 9.628e-003 9.744e-003 
1.042e-002 9.687e+007 1.321e+014 1.000e+004 9.357e-003 9.749e-003 
1.043e-002 9.664e+007 1.321e+014 1.000e+004 9.003e-003 9.753e-003 
1.043e-002 9.658e+007 1.322e+014 1.000e+004 8.922e-003 9.756e-003 
1.043e-002 9.652e+007 1.323e+014 1.000e+004 8.734e-003 9.759e-003 
1.043e-002 9.647e+007 1.323e+014 1.000e+004 8.870e-003 9.762e-003 
1.044e-002 9.639e+007 1.324e+014 1.000e+004 8.831e-003 9.765e-003 
1.044e-002 9.626e+007 1.325e+014 1.000e+004 9.089e-003 9.769e-003 
1.044e-002 9.610e+007 1.326e+014 1.000e+004 8.974e-003 9.772e-003 
1.044e-002 9.594e+007 1.328e+014 1.000e+004 8.976e-003 9.776e-003 
1.045e-002 9.572e+007 1.329e+014 1.000e+004 9.170e-003 9.780e-003 
1.045e-002 9.543e+007 1.331e+014 1.000e+004 9.242e-003 9.785e-003 
1.045e-002 9.504e+007 1.332e+014 1.000e+004 9.488e-003 9.790e-003 
1.045e-002 9.459e+007 1.335e+014 1.000e+004 9.461e-003 9.796e-003 
1.046e-002 9.401e+007 1.336e+014 1.000e+004 1.017e-002 9.803e-003 
1.046e-002 9.311e+007 1.322e+014 1.000e+004 1.070e-002 9.811e-003 
1.046e-002 9.286e+007 1.319e+014 1.000e+004 9.383e-003 9.816e-003 
1.046e-002 9.275e+007 1.318e+014 1.000e+004 9.750e-003 9.819e-003 
1.047e-002 9.264e+007 1.318e+014 1.000e+004 1.021e-002 9.822e-003 
1.047e-002 9.254e+007 1.311e+014 1.000e+004 9.002e-003 9.826e-003 
1.047e-002 9.251e+007 1.312e+014 1.000e+004 9.082e-003 9.829e-003 
1.048e-002 9.251e+007 1.312e+014 1.000e+004 8.786e-003 9.831e-003 
1.048e-002 9.254e+007 1.312e+014 1.000e+004 8.946e-003 9.834e-003 
1.048e-002 9.262e+007 1.313e+014 1.000e+004 8.489e-003 9.836e-003 
1.048e-002 9.277e+007 1.313e+014 1.000e+004 8.418e-003 9.838e-003 
1.049e-002 9.296e+007 1.313e+014 1.000e+004 8.383e-003 9.839e-003 
1.049e-002 9.317e+007 1.314e+014 1.000e+004 8.354e-003 9.840e-003 
1.049e-002 9.337e+007 1.314e+014 1.000e+004 8.391e-003 9.841e-003 
1.049e-002 9.360e+007 1.314e+014 1.000e+004 8.108e-003 9.842e-003 
1.050e-002 9.386e+007 1.314e+014 1.000e+004 8.201e-003 9.843e-003 
1.050e-002 9.413e+007 1.315e+014 1.000e+004 8.169e-003 9.844e-003 
1.050e-002 9.441e+007 1.315e+014 1.000e+004 8.247e-003 9.845e-003 
1.050e-002 9.470e+007 1.315e+014 1.000e+004 8.152e-003 9.846e-003 
1.051e-002 9.497e+007 1.315e+014 1.000e+004 8.125e-003 9.846e-003 
1.051e-002 9.527e+007 1.315e+014 1.000e+004 8.156e-003 9.847e-003 
1.051e-002 9.555e+007 1.316e+014 1.000e+004 8.202e-003 9.848e-003 
1.052e-002 9.585e+007 1.316e+014 1.000e+004 8.127e-003 9.848e-003 
1.052e-002 9.612e+007 1.316e+014 1.000e+004 8.132e-003 9.849e-003 
1.052e-002 9.627e+007 1.316e+014 1.000e+004 8.575e-003 9.851e-003 
1.052e-002 9.634e+007 1.317e+014 1.000e+004 8.433e-003 9.853e-003 
1.053e-002 9.643e+007 1.317e+014 1.000e+004 8.433e-003 9.855e-003 
1.053e-002 9.647e+007 1.318e+014 1.000e+004 8.601e-003 9.857e-003 
1.053e-002 9.647e+007 1.319e+014 1.000e+004 8.543e-003 9.860e-003 
1.053e-002 9.648e+007 1.320e+014 1.000e+004 8.488e-003 9.862e-003 
1.054e-002 9.654e+007 1.320e+014 1.000e+004 8.388e-003 9.865e-003 
1.054e-002 9.664e+007 1.321e+014 1.000e+004 8.318e-003 9.867e-003 
1.054e-002 9.678e+007 1.321e+014 1.000e+004 8.323e-003 9.868e-003 
1.054e-002 9.689e+007 1.322e+014 1.000e+004 8.332e-003 9.870e-003 
1.055e-002 9.696e+007 1.322e+014 1.000e+004 8.449e-003 9.872e-003 
1.055e-002 9.698e+007 1.323e+014 1.000e+004 8.473e-003 9.875e-003 
1.055e-002 9.698e+007 1.324e+014 1.000e+004 8.505e-003 9.878e-003 
1.056e-002 9.709e+007 1.325e+014 1.000e+004 8.402e-003 9.880e-003 
1.056e-002 9.723e+007 1.325e+014 1.000e+004 8.176e-003 9.881e-003 
1.056e-002 9.739e+007 1.326e+014 1.000e+004 8.232e-003 9.883e-003 
1.056e-002 9.758e+007 1.326e+014 1.000e+004 8.179e-003 9.884e-003 
1.057e-002 9.778e+007 1.326e+014 1.000e+004 8.177e-003 9.885e-003 
1.057e-002 9.799e+007 1.327e+014 1.000e+004 8.079e-003 9.886e-003 
1.057e-002 9.821e+007 1.327e+014 1.000e+004 8.129e-003 9.888e-003 
1.057e-002 9.845e+007 1.327e+014 1.000e+004 8.170e-003 9.889e-003 
1.058e-002 9.869e+007 1.328e+014 1.000e+004 8.139e-003 9.890e-003 
1.058e-002 9.894e+007 1.328e+014 1.000e+004 8.062e-003 9.890e-003 
1.058e-002 9.919e+007 1.328e+014 1.000e+004 8.135e-003 9.891e-003 
1.058e-002 9.946e+007 1.328e+014 1.000e+004 8.124e-003 9.892e-003 
1.059e-002 9.972e+007 1.329e+014 1.000e+004 8.099e-003 9.893e-003 
1.059e-002 1.000e+008 1.329e+014 1.000e+004 8.069e-003 9.894e-003 
1.059e-002 1.003e+008 1.329e+014 1.000e+004 8.128e-003 9.895e-003 
1.060e-002 1.006e+008 1.329e+014 1.000e+004 8.199e-003 9.895e-003 
1.060e-002 1.008e+008 1.329e+014 1.000e+004 8.151e-003 9.896e-003 
1.060e-002 1.011e+008 1.330e+014 1.000e+004 8.118e-003 9.897e-003 
1.060e-002 1.013e+008 1.330e+014 1.000e+004 8.417e-003 9.898e-003 
1.061e-002 1.014e+008 1.330e+014 1.000e+004 8.390e-003 9.900e-003 
1.061e-002 1.016e+008 1.330e+014 1.000e+004 8.317e-003 9.902e-003 
1.061e-002 1.017e+008 1.331e+014 1.000e+004 8.484e-003 9.903e-003 
1.061e-002 1.017e+008 1.331e+014 1.000e+004 8.436e-003 9.906e-003 
1.062e-002 1.019e+008 1.332e+014 1.000e+004 8.269e-003 9.908e-003 
1.062e-002 1.020e+008 1.332e+014 1.000e+004 8.278e-003 9.909e-003 
1.062e-002 1.022e+008 1.333e+014 1.000e+004 8.191e-003 9.911e-003 
1.062e-002 1.023e+008 1.333e+014 1.000e+004 8.111e-003 9.912e-003 
1.063e-002 1.025e+008 1.334e+014 1.000e+004 8.255e-003 9.914e-003 
1.063e-002 1.026e+008 1.335e+014 1.000e+004 8.184e-003 9.915e-003 
1.063e-002 1.028e+008 1.335e+014 1.000e+004 8.235e-003 9.917e-003 
1.063e-002 1.029e+008 1.336e+014 1.000e+004 8.303e-003 9.919e-003 
1.064e-002 1.030e+008 1.337e+014 1.000e+004 8.330e-003 9.921e-003 
1.064e-002 1.030e+008 1.338e+014 1.000e+004 8.423e-003 9.923e-003 
1.064e-002 1.030e+008 1.339e+014 1.000e+004 8.299e-003 9.926e-003 
1.065e-002 1.031e+008 1.340e+014 1.000e+004 8.403e-003 9.928e-003 
1.065e-002 1.032e+008 1.340e+014 1.000e+004 8.453e-003 9.930e-003 
1.065e-002 1.032e+008 1.341e+014 1.000e+004 8.449e-003 9.932e-003 
1.065e-002 1.033e+008 1.342e+014 1.000e+004 8.610e-003 9.935e-003 
1.066e-002 1.033e+008 1.343e+014 1.000e+004 8.593e-003 9.937e-003 
1.066e-002 1.032e+008 1.344e+014 1.000e+004 8.675e-003 9.940e-003 
1.066e-002 1.032e+008 1.344e+014 1.000e+004 8.647e-003 9.943e-003 
1.066e-002 1.031e+008 1.345e+014 1.000e+004 8.743e-003 9.946e-003 
1.067e-002 1.031e+008 1.346e+014 1.000e+004 8.705e-003 9.949e-003 
1.067e-002 1.030e+008 1.347e+014 1.000e+004 9.003e-003 9.953e-003 
1.067e-002 1.028e+008 1.348e+014 1.000e+004 8.793e-003 9.956e-003 
1.067e-002 1.027e+008 1.349e+014 1.000e+004 8.958e-003 9.960e-003 
1.068e-002 1.025e+008 1.350e+014 1.000e+004 8.906e-003 9.964e-003 
1.068e-002 1.023e+008 1.351e+014 1.000e+004 9.174e-003 9.968e-003 
1.068e-002 1.021e+008 1.352e+014 1.000e+004 8.777e-003 9.972e-003 
1.068e-002 1.020e+008 1.353e+014 1.000e+004 8.635e-003 9.975e-003 
1.069e-002 1.019e+008 1.353e+014 1.000e+004 8.921e-003 9.978e-003 
1.069e-002 1.018e+008 1.354e+014 1.000e+004 8.767e-003 9.981e-003 
1.069e-002 1.018e+008 1.354e+014 1.000e+004 8.660e-003 9.984e-003 
1.070e-002 1.017e+008 1.355e+014 1.000e+004 8.651e-003 9.987e-003 
1.070e-002 1.017e+008 1.355e+014 1.000e+004 8.728e-003 9.990e-003 
1.070e-002 1.015e+008 1.356e+014 1.000e+004 8.757e-003 9.994e-003 
1.070e-002 1.014e+008 1.357e+014 1.000e+004 9.026e-003 9.997e-003 
1.071e-002 1.011e+008 1.358e+014 1.000e+004 9.389e-003 1.000e-002 
1.071e-002 1.008e+008 1.359e+014 1.000e+004 9.759e-003 1.001e-002 
1.071e-002 1.004e+008 1.360e+014 1.000e+004 9.833e-003 1.001e-002 
1.071e-002 9.987e+007 1.344e+014 1.000e+004 1.072e-002 1.002e-002 
1.072e-002 9.913e+007 1.338e+014 1.000e+004 1.174e-002 1.003e-002 
1.072e-002 9.824e+007 1.331e+014 1.000e+004 1.081e-002 1.003e-002 
1.072e-002 9.779e+007 1.329e+014 1.000e+004 9.654e-003 1.004e-002 
1.072e-002 9.759e+007 1.329e+014 1.000e+004 9.365e-003 1.004e-002 
1.073e-002 9.745e+007 1.328e+014 1.000e+004 9.322e-003 1.005e-002 
1.073e-002 9.726e+007 1.328e+014 1.000e+004 9.247e-003 1.005e-002 
1.073e-002 9.709e+007 1.328e+014 1.000e+004 9.199e-003 1.006e-002 
1.073e-002 9.688e+007 1.329e+014 1.000e+004 9.406e-003 1.006e-002 
1.074e-002 9.663e+007 1.330e+014 1.000e+004 9.391e-003 1.006e-002 
1.074e-002 9.633e+007 1.331e+014 1.000e+004 9.526e-003 1.007e-002 
1.074e-002 9.603e+007 1.332e+014 1.000e+004 9.397e-003 1.007e-002 
1.074e-002 9.564e+007 1.334e+014 1.000e+004 9.726e-003 1.008e-002 
1.075e-002 9.515e+007 1.335e+014 1.000e+004 9.761e-003 1.008e-002 
1.075e-002 9.461e+007 1.337e+014 1.000e+004 1.005e-002 1.009e-002 
1.075e-002 9.372e+007 1.326e+014 1.000e+004 1.082e-002 1.010e-002 
1.076e-002 9.332e+007 1.322e+014 1.000e+004 9.385e-003 1.011e-002 
1.076e-002 9.327e+007 1.322e+014 1.000e+004 9.234e-003 1.011e-002 
1.076e-002 9.327e+007 1.322e+014 1.000e+004 9.311e-003 1.011e-002 
1.076e-002 9.323e+007 1.322e+014 1.000e+004 9.161e-003 1.011e-002 
1.077e-002 9.304e+007 1.316e+014 1.000e+004 9.396e-003 1.012e-002 
1.077e-002 9.298e+007 1.317e+014 1.000e+004 9.034e-003 1.012e-002 
1.077e-002 9.305e+007 1.317e+014 1.000e+004 8.755e-003 1.012e-002 
1.077e-002 9.304e+007 1.317e+014 1.000e+004 8.973e-003 1.013e-002 
1.078e-002 9.313e+007 1.318e+014 1.000e+004 8.526e-003 1.013e-002 
1.078e-002 9.327e+007 1.318e+014 1.000e+004 8.394e-003 1.013e-002 
1.078e-002 9.344e+007 1.318e+014 1.000e+004 8.398e-003 1.013e-002 
1.078e-002 9.363e+007 1.319e+014 1.000e+004 8.304e-003 1.013e-002 
1.079e-002 9.384e+007 1.319e+014 1.000e+004 8.247e-003 1.013e-002 
1.079e-002 9.407e+007 1.319e+014 1.000e+004 8.170e-003 1.013e-002 
1.079e-002 9.433e+007 1.320e+014 1.000e+004 8.158e-003 1.014e-002 
1.080e-002 9.460e+007 1.320e+014 1.000e+004 8.068e-003 1.014e-002 
1.080e-002 9.487e+007 1.320e+014 1.000e+004 8.179e-003 1.014e-002 
1.080e-002 9.514e+007 1.320e+014 1.000e+004 8.121e-003 1.014e-002 
1.080e-002 9.535e+007 1.321e+014 1.000e+004 8.220e-003 1.014e-002 
1.081e-002 9.544e+007 1.321e+014 1.000e+004 8.450e-003 1.014e-002 
1.081e-002 9.548e+007 1.322e+014 1.000e+004 8.444e-003 1.014e-002 
1.081e-002 9.553e+007 1.322e+014 1.000e+004 8.606e-003 1.015e-002 
1.081e-002 9.550e+007 1.323e+014 1.000e+004 8.684e-003 1.015e-002 
1.082e-002 9.548e+007 1.324e+014 1.000e+004 8.587e-003 1.015e-002 
1.082e-002 9.553e+007 1.325e+014 1.000e+004 8.474e-003 1.015e-002 
1.082e-002 9.564e+007 1.325e+014 1.000e+004 8.300e-003 1.016e-002 
1.083e-002 9.588e+007 1.326e+014 1.000e+004 8.448e-003 1.016e-002 
1.083e-002 9.625e+007 1.326e+014 1.000e+004 8.454e-003 1.016e-002 
1.084e-002 9.639e+007 1.328e+014 1.000e+004 8.634e-003 1.017e-002 
1.084e-002 9.656e+007 1.330e+014 1.000e+004 8.356e-003 1.017e-002 
1.085e-002 9.692e+007 1.330e+014 1.000e+004 8.361e-003 1.017e-002 
1.085e-002 9.739e+007 1.331e+014 1.000e+004 8.236e-003 1.018e-002 
1.086e-002 9.792e+007 1.331e+014 1.000e+004 8.151e-003 1.018e-002 
1.086e-002 9.848e+007 1.332e+014 1.000e+004 8.399e-003 1.018e-002 
1.087e-002 9.905e+007 1.332e+014 1.000e+004 8.205e-003 1.018e-002 
1.088e-002 9.963e+007 1.333e+014 1.000e+004 8.187e-003 1.018e-002 
1.088e-002 1.002e+008 1.333e+014 1.000e+004 8.336e-003 1.018e-002 
1.089e-002 1.008e+008 1.333e+014 1.000e+004 8.204e-003 1.018e-002 
1.089e-002 1.013e+008 1.334e+014 1.000e+004 8.476e-003 1.019e-002 
1.090e-002 1.015e+008 1.335e+014 1.000e+004 8.440e-003 1.019e-002 
1.090e-002 1.017e+008 1.336e+014 1.000e+004 8.453e-003 1.019e-002 
1.091e-002 1.020e+008 1.337e+014 1.000e+004 8.194e-003 1.020e-002 
1.091e-002 1.024e+008 1.338e+014 1.000e+004 8.263e-003 1.020e-002 
1.092e-002 1.027e+008 1.339e+014 1.000e+004 8.455e-003 1.020e-002 
1.092e-002 1.029e+008 1.340e+014 1.000e+004 8.334e-003 1.021e-002 
1.093e-002 1.031e+008 1.342e+014 1.000e+004 8.383e-003 1.021e-002 
1.094e-002 1.031e+008 1.344e+014 1.000e+004 8.592e-003 1.022e-002 
1.094e-002 1.031e+008 1.346e+014 1.000e+004 8.787e-003 1.022e-002 
1.095e-002 1.029e+008 1.348e+014 1.000e+004 8.749e-003 1.023e-002 
1.095e-002 1.027e+008 1.349e+014 1.000e+004 8.669e-003 1.024e-002 
1.096e-002 1.025e+008 1.351e+014 1.000e+004 8.835e-003 1.024e-002 
1.096e-002 1.023e+008 1.353e+014 1.000e+004 8.783e-003 1.025e-002 
1.097e-002 1.020e+008 1.355e+014 1.000e+004 8.881e-003 1.026e-002 
1.097e-002 1.015e+008 1.357e+014 1.000e+004 8.847e-003 1.027e-002 
1.098e-002 1.013e+008 1.359e+014 1.000e+004 9.057e-003 1.027e-002 
1.098e-002 1.011e+008 1.360e+014 1.000e+004 8.756e-003 1.028e-002 
1.099e-002 1.009e+008 1.361e+014 1.000e+004 8.758e-003 1.029e-002 
1.100e-002 1.006e+008 1.363e+014 1.000e+004 9.044e-003 1.029e-002 
1.100e-002 9.999e+007 1.365e+014 1.000e+004 9.410e-003 1.030e-002 
1.101e-002 9.910e+007 1.368e+014 1.000e+004 9.757e-003 1.032e-002 
1.101e-002 9.847e+007 1.367e+014 1.000e+004 1.021e-002 1.033e-002 
1.102e-002 9.769e+007 1.341e+014 1.000e+004 1.010e-002 1.034e-002 
1.102e-002 9.750e+007 1.332e+014 1.000e+004 9.584e-003 1.034e-002 
1.103e-002 9.708e+007 1.332e+014 1.000e+004 9.362e-003 1.035e-002 
1.103e-002 9.647e+007 1.334e+014 1.000e+004 9.530e-003 1.036e-002 
1.104e-002 9.545e+007 1.337e+014 1.000e+004 9.779e-003 1.037e-002 
1.105e-002 9.385e+007 1.327e+014 1.000e+004 1.045e-002 1.039e-002 
1.105e-002 9.376e+007 1.323e+014 1.000e+004 9.230e-003 1.040e-002 
1.106e-002 9.373e+007 1.323e+014 1.000e+004 9.440e-003 1.040e-002 
1.106e-002 9.354e+007 1.320e+014 1.000e+004 8.886e-003 1.041e-002 
1.107e-002 9.364e+007 1.320e+014 1.000e+004 8.464e-003 1.042e-002 
1.107e-002 9.401e+007 1.321e+014 1.000e+004 8.388e-003 1.042e-002 
1.108e-002 9.446e+007 1.321e+014 1.000e+004 8.129e-003 1.042e-002 
1.109e-002 9.500e+007 1.322e+014 1.000e+004 8.128e-003 1.042e-002 
1.109e-002 9.560e+007 1.322e+014 1.000e+004 8.182e-003 1.043e-002 
1.110e-002 9.622e+007 1.323e+014 1.000e+004 8.135e-003 1.043e-002 
1.110e-002 9.679e+007 1.323e+014 1.000e+004 8.171e-003 1.043e-002 
1.111e-002 9.719e+007 1.324e+014 1.000e+004 8.511e-003 1.043e-002 
1.111e-002 9.729e+007 1.325e+014 1.000e+004 8.640e-003 1.044e-002 
1.112e-002 9.728e+007 1.327e+014 1.000e+004 8.562e-003 1.044e-002 
1.113e-002 9.729e+007 1.328e+014 1.000e+004 8.602e-003 1.045e-002 
1.113e-002 9.724e+007 1.331e+014 1.000e+004 8.482e-003 1.045e-002 
1.114e-002 9.752e+007 1.332e+014 1.000e+004 8.124e-003 1.046e-002 
1.114e-002 9.794e+007 1.332e+014 1.000e+004 8.095e-003 1.046e-002 
1.115e-002 9.844e+007 1.333e+014 1.000e+004 8.098e-003 1.046e-002 
1.115e-002 9.901e+007 1.334e+014 1.000e+004 8.071e-003 1.047e-002 
1.116e-002 9.960e+007 1.334e+014 1.000e+004 8.141e-003 1.047e-002 
1.117e-002 1.002e+008 1.335e+014 1.000e+004 8.155e-003 1.047e-002 
1.117e-002 1.008e+008 1.335e+014 1.000e+004 8.073e-003 1.047e-002 
1.118e-002 1.014e+008 1.335e+014 1.000e+004 8.124e-003 1.047e-002 
1.118e-002 1.020e+008 1.336e+014 1.000e+004 8.035e-003 1.047e-002 
1.119e-002 1.024e+008 1.336e+014 1.000e+004 8.340e-003 1.048e-002 
1.120e-002 1.026e+008 1.338e+014 1.000e+004 8.483e-003 1.048e-002 
1.120e-002 1.029e+008 1.339e+014 1.000e+004 8.062e-003 1.048e-002 
1.121e-002 1.032e+008 1.340e+014 1.000e+004 8.103e-003 1.049e-002 
1.121e-002 1.036e+008 1.341e+014 1.000e+004 8.251e-003 1.049e-002 
1.122e-002 1.039e+008 1.342e+014 1.000e+004 8.232e-003 1.049e-002 
1.122e-002 1.041e+008 1.344e+014 1.000e+004 8.244e-003 1.050e-002 
1.123e-002 1.041e+008 1.346e+014 1.000e+004 8.537e-003 1.050e-002 
1.124e-002 1.042e+008 1.348e+014 1.000e+004 8.419e-003 1.051e-002 
1.124e-002 1.040e+008 1.350e+014 1.000e+004 8.868e-003 1.052e-002 
1.125e-002 1.035e+008 1.352e+014 1.000e+004 8.837e-003 1.053e-002 
1.125e-002 1.031e+008 1.353e+014 1.000e+004 8.997e-003 1.053e-002 
1.126e-002 1.024e+008 1.345e+014 1.000e+004 1.105e-002 1.055e-002 
1.126e-002 1.010e+008 1.338e+014 1.000e+004 1.021e-002 1.056e-002 
1.127e-002 9.982e+007 1.336e+014 1.000e+004 9.429e-003 1.057e-002 
1.128e-002 9.927e+007 1.335e+014 1.000e+004 9.523e-003 1.058e-002 
1.128e-002 9.846e+007 1.333e+014 1.000e+004 1.026e-002 1.059e-002 
1.129e-002 9.735e+007 1.330e+014 1.000e+004 9.596e-003 1.061e-002 
1.129e-002 9.669e+007 1.329e+014 1.000e+004 9.062e-003 1.062e-002 
1.130e-002 9.637e+007 1.330e+014 1.000e+004 9.029e-003 1.063e-002 
1.130e-002 9.610e+007 1.332e+014 1.000e+004 9.061e-003 1.063e-002 
1.131e-002 9.567e+007 1.334e+014 1.000e+004 9.104e-003 1.064e-002 
1.132e-002 9.495e+007 1.337e+014 1.000e+004 9.526e-003 1.065e-002 
1.132e-002 9.380e+007 1.342e+014 1.000e+004 1.030e-002 1.067e-002 
1.133e-002 9.229e+007 1.314e+014 1.000e+004 9.081e-003 1.068e-002 
1.133e-002 9.257e+007 1.313e+014 1.000e+004 8.763e-003 1.069e-002 
1.134e-002 9.264e+007 1.314e+014 1.000e+004 8.845e-003 1.069e-002 
1.134e-002 9.272e+007 1.315e+014 1.000e+004 8.941e-003 1.070e-002 
1.135e-002 9.283e+007 1.316e+014 1.000e+004 8.311e-003 1.070e-002 
1.136e-002 9.319e+007 1.317e+014 1.000e+004 8.365e-003 1.071e-002 
1.136e-002 9.366e+007 1.317e+014 1.000e+004 8.089e-003 1.071e-002 
1.137e-002 9.422e+007 1.318e+014 1.000e+004 8.161e-003 1.071e-002 
1.137e-002 9.481e+007 1.318e+014 1.000e+004 8.179e-003 1.071e-002 
1.138e-002 9.540e+007 1.319e+014 1.000e+004 8.183e-003 1.071e-002 
1.138e-002 9.602e+007 1.319e+014 1.000e+004 8.090e-003 1.072e-002 
1.139e-002 9.626e+007 1.320e+014 1.000e+004 8.533e-003 1.072e-002 
1.140e-002 9.635e+007 1.322e+014 1.000e+004 8.732e-003 1.072e-002 
1.140e-002 9.638e+007 1.323e+014 1.000e+004 8.461e-003 1.073e-002 
1.141e-002 9.664e+007 1.324e+014 1.000e+004 8.259e-003 1.073e-002 
1.141e-002 9.704e+007 1.325e+014 1.000e+004 8.110e-003 1.074e-002 
1.142e-002 9.733e+007 1.325e+014 1.000e+004 8.375e-003 1.074e-002 
1.142e-002 9.739e+007 1.327e+014 1.000e+004 8.312e-003 1.075e-002 
1.143e-002 9.771e+007 1.328e+014 1.000e+004 8.204e-003 1.075e-002 
1.144e-002 9.814e+007 1.329e+014 1.000e+004 8.180e-003 1.075e-002 
1.144e-002 9.863e+007 1.329e+014 1.000e+004 8.134e-003 1.075e-002 
1.145e-002 9.919e+007 1.330e+014 1.000e+004 8.011e-003 1.076e-002 
1.145e-002 9.976e+007 1.330e+014 1.000e+004 8.110e-003 1.076e-002 
1.146e-002 1.004e+008 1.331e+014 1.000e+004 8.041e-003 1.076e-002 
1.147e-002 1.010e+008 1.331e+014 1.000e+004 8.006e-003 1.076e-002 
1.147e-002 1.015e+008 1.332e+014 1.000e+004 8.371e-003 1.076e-002 
1.148e-002 1.018e+008 1.332e+014 1.000e+004 8.248e-003 1.077e-002 
1.148e-002 1.020e+008 1.333e+014 1.000e+004 8.380e-003 1.077e-002 
1.149e-002 1.022e+008 1.335e+014 1.000e+004 8.186e-003 1.078e-002 
1.149e-002 1.026e+008 1.336e+014 1.000e+004 8.313e-003 1.078e-002 
1.150e-002 1.028e+008 1.337e+014 1.000e+004 8.379e-003 1.078e-002 
1.151e-002 1.029e+008 1.339e+014 1.000e+004 8.371e-003 1.079e-002 
1.151e-002 1.030e+008 1.341e+014 1.000e+004 8.367e-003 1.079e-002 
1.152e-002 1.031e+008 1.343e+014 1.000e+004 8.459e-003 1.080e-002 
1.152e-002 1.031e+008 1.344e+014 1.000e+004 8.612e-003 1.080e-002 
1.153e-002 1.030e+008 1.346e+014 1.000e+004 8.647e-003 1.081e-002 
1.153e-002 1.029e+008 1.348e+014 1.000e+004 8.636e-003 1.082e-002 
1.154e-002 1.027e+008 1.350e+014 1.000e+004 8.799e-003 1.082e-002 
1.155e-002 1.023e+008 1.353e+014 1.000e+004 9.121e-003 1.083e-002 
1.155e-002 1.016e+008 1.355e+014 1.000e+004 9.115e-003 1.084e-002 
1.156e-002 1.012e+008 1.357e+014 1.000e+004 9.135e-003 1.085e-002 
1.156e-002 1.000e+008 1.336e+014 1.000e+004 1.025e-002 1.087e-002 
1.157e-002 9.861e+007 1.330e+014 1.000e+004 1.073e-002 1.088e-002 
1.157e-002 9.734e+007 1.324e+014 1.000e+004 9.879e-003 1.090e-002 
1.158e-002 9.665e+007 1.324e+014 1.000e+004 9.044e-003 1.091e-002 
1.159e-002 9.638e+007 1.325e+014 1.000e+004 9.024e-003 1.091e-002 
1.159e-002 9.618e+007 1.327e+014 1.000e+004 8.935e-003 1.092e-002 
1.160e-002 9.585e+007 1.329e+014 1.000e+004 9.035e-003 1.093e-002 
1.160e-002 9.529e+007 1.332e+014 1.000e+004 9.297e-003 1.094e-002 
1.161e-002 9.431e+007 1.336e+014 1.000e+004 9.705e-003 1.095e-002 
1.161e-002 9.270e+007 1.321e+014 1.000e+004 9.457e-003 1.097e-002 
1.162e-002 9.251e+007 1.320e+014 1.000e+004 9.519e-003 1.097e-002 
1.162e-002 9.227e+007 1.320e+014 1.000e+004 1.228e-002 1.098e-002 
1.163e-002 9.222e+007 1.315e+014 1.000e+004 8.868e-003 1.098e-002 
1.163e-002 9.233e+007 1.315e+014 1.000e+004 9.009e-003 1.099e-002 
1.164e-002 9.257e+007 1.316e+014 1.000e+004 8.398e-003 1.099e-002 
1.164e-002 9.298e+007 1.317e+014 1.000e+004 8.220e-003 1.100e-002 
1.165e-002 9.346e+007 1.318e+014 1.000e+004 8.264e-003 1.100e-002 
1.166e-002 9.403e+007 1.318e+014 1.000e+004 8.129e-003 1.100e-002 
1.166e-002 9.464e+007 1.318e+014 1.000e+004 8.132e-003 1.100e-002 
1.167e-002 9.525e+007 1.319e+014 1.000e+004 8.170e-003 1.100e-002 
1.167e-002 9.574e+007 1.319e+014 1.000e+004 8.426e-003 1.101e-002 
1.168e-002 9.591e+007 1.321e+014 1.000e+004 8.386e-003 1.101e-002 
1.168e-002 9.592e+007 1.322e+014 1.000e+004 8.528e-003 1.102e-002 
1.169e-002 9.603e+007 1.324e+014 1.000e+004 8.510e-003 1.102e-002 
1.170e-002 9.611e+007 1.325e+014 1.000e+004 8.474e-003 1.103e-002 
1.170e-002 9.617e+007 1.327e+014 1.000e+004 8.316e-003 1.103e-002 
1.171e-002 9.645e+007 1.328e+014 1.000e+004 8.097e-003 1.104e-002 
1.171e-002 9.684e+007 1.329e+014 1.000e+004 8.238e-003 1.104e-002 
1.172e-002 9.732e+007 1.330e+014 1.000e+004 8.308e-003 1.104e-002 
1.173e-002 9.786e+007 1.330e+014 1.000e+004 8.126e-003 1.104e-002 
1.173e-002 9.842e+007 1.331e+014 1.000e+004 8.098e-003 1.105e-002 
1.174e-002 9.902e+007 1.331e+014 1.000e+004 8.115e-003 1.105e-002 
1.174e-002 9.962e+007 1.332e+014 1.000e+004 8.053e-003 1.105e-002 
1.175e-002 1.002e+008 1.332e+014 1.000e+004 8.041e-003 1.105e-002 
1.175e-002 1.007e+008 1.332e+014 1.000e+004 8.369e-003 1.105e-002 
1.176e-002 1.009e+008 1.333e+014 1.000e+004 8.290e-003 1.106e-002 
1.177e-002 1.011e+008 1.335e+014 1.000e+004 8.347e-003 1.106e-002 
1.177e-002 1.014e+008 1.336e+014 1.000e+004 8.134e-003 1.106e-002 
1.178e-002 1.018e+008 1.337e+014 1.000e+004 8.210e-003 1.107e-002 
1.178e-002 1.020e+008 1.338e+014 1.000e+004 8.257e-003 1.107e-002 
1.179e-002 1.022e+008 1.340e+014 1.000e+004 8.405e-003 1.108e-002 
1.179e-002 1.023e+008 1.342e+014 1.000e+004 8.265e-003 1.108e-002 
1.180e-002 1.024e+008 1.344e+014 1.000e+004 8.295e-003 1.109e-002 
1.181e-002 1.024e+008 1.346e+014 1.000e+004 8.559e-003 1.109e-002 
1.181e-002 1.023e+008 1.347e+014 1.000e+004 8.644e-003 1.110e-002 
1.182e-002 1.020e+008 1.349e+014 1.000e+004 8.802e-003 1.111e-002 
1.182e-002 1.017e+008 1.351e+014 1.000e+004 8.941e-003 1.111e-002 
1.183e-002 1.008e+008 1.346e+014 1.000e+004 1.164e-002 1.113e-002 
1.183e-002 9.926e+007 1.334e+014 1.000e+004 1.010e-002 1.114e-002 
1.184e-002 9.826e+007 1.329e+014 1.000e+004 9.369e-003 1.116e-002 
1.185e-002 9.764e+007 1.328e+014 1.000e+004 9.822e-003 1.117e-002 
1.185e-002 9.670e+007 1.323e+014 1.000e+004 9.655e-003 1.118e-002 
1.186e-002 9.591e+007 1.323e+014 1.000e+004 9.467e-003 1.119e-002 
1.186e-002 9.539e+007 1.324e+014 1.000e+004 9.072e-003 1.120e-002 
1.187e-002 9.511e+007 1.326e+014 1.000e+004 8.985e-003 1.121e-002 
1.187e-002 9.481e+007 1.328e+014 1.000e+004 9.009e-003 1.121e-002 
1.188e-002 9.438e+007 1.330e+014 1.000e+004 9.202e-003 1.122e-002 
1.189e-002 9.360e+007 1.334e+014 1.000e+004 9.437e-003 1.123e-002 
1.189e-002 9.238e+007 1.337e+014 1.000e+004 1.148e-002 1.125e-002 
1.190e-002 9.169e+007 1.322e+014 1.000e+004 9.268e-003 1.126e-002 
1.190e-002 9.154e+007 1.321e+014 1.000e+004 9.609e-003 1.126e-002 
1.191e-002 9.128e+007 1.317e+014 1.000e+004 8.883e-003 1.127e-002 
1.191e-002 9.142e+007 1.317e+014 1.000e+004 8.693e-003 1.128e-002 
1.192e-002 9.175e+007 1.318e+014 1.000e+004 8.412e-003 1.128e-002 
1.193e-002 9.220e+007 1.319e+014 1.000e+004 8.463e-003 1.128e-002 
1.193e-002 9.272e+007 1.319e+014 1.000e+004 8.228e-003 1.129e-002 
1.194e-002 9.331e+007 1.320e+014 1.000e+004 8.214e-003 1.129e-002 
1.194e-002 9.394e+007 1.320e+014 1.000e+004 8.137e-003 1.129e-002 
1.195e-002 9.458e+007 1.321e+014 1.000e+004 8.234e-003 1.129e-002 
1.195e-002 9.517e+007 1.321e+014 1.000e+004 8.561e-003 1.129e-002 
1.196e-002 9.539e+007 1.322e+014 1.000e+004 8.489e-003 1.130e-002 
1.197e-002 9.549e+007 1.324e+014 1.000e+004 8.679e-003 1.130e-002 
1.197e-002 9.558e+007 1.325e+014 1.000e+004 8.566e-003 1.131e-002 
1.198e-002 9.568e+007 1.326e+014 1.000e+004 8.688e-003 1.131e-002 
1.198e-002 9.570e+007 1.329e+014 1.000e+004 8.653e-003 1.132e-002 
1.199e-002 9.592e+007 1.330e+014 1.000e+004 8.313e-003 1.132e-002 
1.200e-002 9.625e+007 1.331e+014 1.000e+004 8.335e-003 1.132e-002 
1.200e-002 9.670e+007 1.332e+014 1.000e+004 8.155e-003 1.133e-002 
1.201e-002 9.722e+007 1.332e+014 1.000e+004 8.277e-003 1.133e-002 
1.201e-002 9.778e+007 1.333e+014 1.000e+004 8.156e-003 1.133e-002 
1.202e-002 9.841e+007 1.333e+014 1.000e+004 8.203e-003 1.133e-002 
1.202e-002 9.903e+007 1.334e+014 1.000e+004 8.229e-003 1.133e-002 
1.203e-002 9.963e+007 1.334e+014 1.000e+004 8.267e-003 1.134e-002 
1.204e-002 1.002e+008 1.334e+014 1.000e+004 8.203e-003 1.134e-002 
1.204e-002 1.006e+008 1.335e+014 1.000e+004 8.395e-003 1.134e-002 
1.205e-002 1.008e+008 1.336e+014 1.000e+004 8.403e-003 1.135e-002 
1.205e-002 1.011e+008 1.337e+014 1.000e+004 8.311e-003 1.135e-002 
1.206e-002 1.014e+008 1.338e+014 1.000e+004 8.118e-003 1.135e-002 
1.206e-002 1.017e+008 1.340e+014 1.000e+004 8.312e-003 1.136e-002 
1.207e-002 1.020e+008 1.341e+014 1.000e+004 8.454e-003 1.136e-002 
1.208e-002 1.021e+008 1.343e+014 1.000e+004 8.556e-003 1.136e-002 
1.208e-002 1.021e+008 1.345e+014 1.000e+004 8.495e-003 1.137e-002 
1.209e-002 1.022e+008 1.347e+014 1.000e+004 8.668e-003 1.138e-002 
1.209e-002 1.022e+008 1.348e+014 1.000e+004 8.748e-003 1.138e-002 
1.210e-002 1.022e+008 1.350e+014 1.000e+004 8.489e-003 1.139e-002 
1.210e-002 1.021e+008 1.352e+014 1.000e+004 8.857e-003 1.139e-002 
1.211e-002 1.020e+008 1.354e+014 1.000e+004 8.626e-003 1.140e-002 
1.212e-002 1.017e+008 1.356e+014 1.000e+004 8.916e-003 1.141e-002 
1.212e-002 1.015e+008 1.358e+014 1.000e+004 8.600e-003 1.141e-002 
1.213e-002 1.015e+008 1.359e+014 1.000e+004 8.730e-003 1.142e-002 
1.213e-002 1.015e+008 1.360e+014 1.000e+004 8.669e-003 1.143e-002 
1.214e-002 1.014e+008 1.362e+014 1.000e+004 8.678e-003 1.143e-002 
1.214e-002 1.012e+008 1.363e+014 1.000e+004 8.786e-003 1.144e-002 
1.215e-002 1.006e+008 1.366e+014 1.000e+004 9.366e-003 1.145e-002 
1.216e-002 9.975e+007 1.366e+014 1.000e+004 9.676e-003 1.146e-002 
1.216e-002 9.876e+007 1.362e+014 1.000e+004 1.008e-002 1.147e-002 
1.217e-002 9.790e+007 1.349e+014 1.000e+004 1.011e-002 1.148e-002 
1.217e-002 9.720e+007 1.343e+014 1.000e+004 9.383e-003 1.150e-002 
1.218e-002 9.668e+007 1.344e+014 1.000e+004 9.315e-003 1.150e-002 
1.218e-002 9.632e+007 1.346e+014 1.000e+004 9.313e-003 1.151e-002 
1.219e-002 9.597e+007 1.348e+014 1.000e+004 9.449e-003 1.152e-002 
1.219e-002 9.547e+007 1.350e+014 1.000e+004 9.850e-003 1.152e-002 
1.219e-002 9.484e+007 1.352e+014 1.000e+004 9.848e-003 1.153e-002 
1.220e-002 9.391e+007 1.356e+014 1.000e+004 1.061e-002 1.154e-002 
1.220e-002 9.351e+007 1.347e+014 1.000e+004 1.078e-002 1.155e-002 
1.220e-002 9.346e+007 1.334e+014 1.000e+004 9.388e-003 1.155e-002 
1.221e-002 9.330e+007 1.329e+014 1.000e+004 9.514e-003 1.156e-002 
1.221e-002 9.316e+007 1.326e+014 1.000e+004 9.067e-003 1.156e-002 
1.222e-002 9.324e+007 1.326e+014 1.000e+004 8.250e-003 1.157e-002 
1.222e-002 9.356e+007 1.326e+014 1.000e+004 8.320e-003 1.157e-002 
1.223e-002 9.396e+007 1.327e+014 1.000e+004 8.090e-003 1.157e-002 
1.223e-002 9.442e+007 1.327e+014 1.000e+004 8.001e-003 1.158e-002 
1.224e-002 9.494e+007 1.328e+014 1.000e+004 7.994e-003 1.158e-002 
1.224e-002 9.545e+007 1.328e+014 1.000e+004 8.049e-003 1.158e-002 
1.225e-002 9.599e+007 1.328e+014 1.000e+004 8.015e-003 1.158e-002 
1.225e-002 9.653e+007 1.329e+014 1.000e+004 7.991e-003 1.158e-002 
1.226e-002 9.691e+007 1.329e+014 1.000e+004 8.455e-003 1.158e-002 
1.226e-002 9.700e+007 1.330e+014 1.000e+004 8.499e-003 1.159e-002 
1.227e-002 9.702e+007 1.332e+014 1.000e+004 8.518e-003 1.159e-002 
1.228e-002 9.707e+007 1.333e+014 1.000e+004 8.478e-003 1.160e-002 
1.228e-002 9.702e+007 1.335e+014 1.000e+004 8.559e-003 1.160e-002 
1.229e-002 9.697e+007 1.337e+014 1.000e+004 8.439e-003 1.161e-002 
1.229e-002 9.716e+007 1.338e+014 1.000e+004 8.255e-003 1.161e-002 
1.230e-002 9.746e+007 1.339e+014 1.000e+004 8.044e-003 1.162e-002 
1.230e-002 9.789e+007 1.339e+014 1.000e+004 8.027e-003 1.162e-002 
1.231e-002 9.838e+007 1.340e+014 1.000e+004 7.993e-003 1.162e-002 
1.231e-002 9.891e+007 1.340e+014 1.000e+004 8.072e-003 1.162e-002 
1.232e-002 9.945e+007 1.340e+014 1.000e+004 7.988e-003 1.162e-002 
1.232e-002 9.998e+007 1.341e+014 1.000e+004 7.962e-003 1.162e-002 
1.233e-002 1.005e+008 1.341e+014 1.000e+004 8.031e-003 1.163e-002 
1.233e-002 1.008e+008 1.342e+014 1.000e+004 8.261e-003 1.163e-002 
1.234e-002 1.011e+008 1.342e+014 1.000e+004 8.277e-003 1.163e-002 
1.234e-002 1.013e+008 1.343e+014 1.000e+004 8.150e-003 1.164e-002 
1.235e-002 1.016e+008 1.344e+014 1.000e+004 8.056e-003 1.164e-002 
1.235e-002 1.020e+008 1.345e+014 1.000e+004 8.060e-003 1.164e-002 
1.236e-002 1.023e+008 1.346e+014 1.000e+004 8.117e-003 1.164e-002 
1.236e-002 1.025e+008 1.347e+014 1.000e+004 8.667e-003 1.165e-002 
1.237e-002 1.025e+008 1.349e+014 1.000e+004 8.410e-003 1.165e-002 
1.237e-002 1.023e+008 1.349e+014 1.000e+004 8.653e-003 1.166e-002 
1.238e-002 1.015e+008 1.345e+014 1.000e+004 1.027e-002 1.167e-002 
1.238e-002 1.012e+008 1.344e+014 1.000e+004 1.122e-002 1.167e-002 
1.238e-002 1.007e+008 1.336e+014 1.000e+004 1.008e-002 1.168e-002 
1.239e-002 9.978e+007 1.334e+014 1.000e+004 9.794e-003 1.169e-002 
1.239e-002 9.886e+007 1.332e+014 1.000e+004 9.602e-003 1.170e-002 
1.240e-002 9.807e+007 1.332e+014 1.000e+004 9.906e-003 1.171e-002 
1.240e-002 9.747e+007 1.332e+014 1.000e+004 9.453e-003 1.172e-002 
1.241e-002 9.678e+007 1.328e+014 1.000e+004 9.688e-003 1.173e-002 
1.242e-002 9.595e+007 1.324e+014 1.000e+004 9.585e-003 1.175e-002 
1.242e-002 9.529e+007 1.324e+014 1.000e+004 9.222e-003 1.176e-002 
1.243e-002 9.469e+007 1.325e+014 1.000e+004 9.063e-003 1.177e-002 
1.243e-002 9.438e+007 1.326e+014 1.000e+004 8.984e-003 1.177e-002 
1.244e-002 9.400e+007 1.327e+014 1.000e+004 8.968e-003 1.178e-002 
1.244e-002 9.360e+007 1.329e+014 1.000e+004 9.086e-003 1.179e-002 
1.245e-002 9.305e+007 1.332e+014 1.000e+004 9.241e-003 1.180e-002 
1.246e-002 9.211e+007 1.337e+014 1.000e+004 9.626e-003 1.181e-002 
1.246e-002 9.081e+007 1.324e+014 1.000e+004 9.312e-003 1.183e-002 
1.247e-002 9.066e+007 1.323e+014 1.000e+004 9.186e-003 1.183e-002 
1.247e-002 9.039e+007 1.318e+014 1.000e+004 9.121e-003 1.184e-002 
1.248e-002 9.049e+007 1.319e+014 1.000e+004 8.572e-003 1.185e-002 
1.248e-002 9.069e+007 1.319e+014 1.000e+004 8.507e-003 1.185e-002 
1.249e-002 9.107e+007 1.320e+014 1.000e+004 8.266e-003 1.185e-002 
1.250e-002 9.157e+007 1.321e+014 1.000e+004 8.018e-003 1.186e-002 
1.250e-002 9.215e+007 1.321e+014 1.000e+004 8.047e-003 1.186e-002 
1.251e-002 9.277e+007 1.321e+014 1.000e+004 8.187e-003 1.186e-002 
1.251e-002 9.339e+007 1.322e+014 1.000e+004 8.012e-003 1.186e-002 
1.252e-002 9.403e+007 1.322e+014 1.000e+004 8.101e-003 1.186e-002 
1.252e-002 9.467e+007 1.323e+014 1.000e+004 8.011e-003 1.186e-002 
1.253e-002 9.496e+007 1.324e+014 1.000e+004 8.248e-003 1.187e-002 
1.254e-002 9.513e+007 1.325e+014 1.000e+004 8.492e-003 1.187e-002 
1.254e-002 9.518e+007 1.327e+014 1.000e+004 8.377e-003 1.188e-002 
1.255e-002 9.533e+007 1.328e+014 1.000e+004 8.291e-003 1.188e-002 
1.255e-002 9.536e+007 1.330e+014 1.000e+004 8.584e-003 1.189e-002 
1.256e-002 9.553e+007 1.331e+014 1.000e+004 8.187e-003 1.189e-002 
1.256e-002 9.589e+007 1.332e+014 1.000e+004 8.113e-003 1.190e-002 
1.257e-002 9.631e+007 1.333e+014 1.000e+004 8.237e-003 1.190e-002 
1.258e-002 9.681e+007 1.334e+014 1.000e+004 8.141e-003 1.190e-002 
1.258e-002 9.737e+007 1.334e+014 1.000e+004 8.104e-003 1.190e-002 
1.259e-002 9.795e+007 1.335e+014 1.000e+004 8.146e-003 1.190e-002 
1.259e-002 9.848e+007 1.335e+014 1.000e+004 8.142e-003 1.191e-002 
1.260e-002 9.900e+007 1.335e+014 1.000e+004 8.189e-003 1.191e-002 
1.261e-002 9.959e+007 1.336e+014 1.000e+004 8.056e-003 1.191e-002 
1.261e-002 1.002e+008 1.336e+014 1.000e+004 8.080e-003 1.191e-002 
1.262e-002 1.004e+008 1.337e+014 1.000e+004 8.324e-003 1.192e-002 
1.262e-002 1.006e+008 1.334e+014 1.000e+004 8.761e-003 1.192e-002 
1.263e-002 1.010e+008 1.333e+014 1.000e+004 8.250e-003 1.192e-002 
1.263e-002 1.013e+008 1.334e+014 1.000e+004 8.253e-003 1.193e-002 
1.264e-002 1.017e+008 1.336e+014 1.000e+004 8.125e-003 1.193e-002 
1.265e-002 1.019e+008 1.337e+014 1.000e+004 8.207e-003 1.193e-002 
1.265e-002 1.022e+008 1.339e+014 1.000e+004 8.274e-003 1.194e-002 
1.266e-002 1.023e+008 1.341e+014 1.000e+004 8.354e-003 1.194e-002 
1.266e-002 1.024e+008 1.342e+014 1.000e+004 8.359e-003 1.195e-002 
1.267e-002 1.024e+008 1.344e+014 1.000e+004 8.669e-003 1.195e-002 
1.267e-002 1.024e+008 1.346e+014 1.000e+004 8.699e-003 1.196e-002 
1.268e-002 1.022e+008 1.348e+014 1.000e+004 8.671e-003 1.197e-002 
1.269e-002 1.021e+008 1.349e+014 1.000e+004 8.728e-003 1.197e-002 
1.269e-002 1.019e+008 1.351e+014 1.000e+004 8.872e-003 1.198e-002 
1.270e-002 1.015e+008 1.353e+014 1.000e+004 8.780e-003 1.199e-002 
1.270e-002 1.013e+008 1.354e+014 1.000e+004 8.829e-003 1.200e-002 
1.271e-002 1.010e+008 1.355e+014 1.000e+004 8.663e-003 1.200e-002 
1.271e-002 1.008e+008 1.357e+014 1.000e+004 8.688e-003 1.201e-002 
1.272e-002 1.005e+008 1.359e+014 1.000e+004 8.818e-003 1.202e-002 
1.273e-002 9.977e+007 1.361e+014 1.000e+004 9.716e-003 1.203e-002 
1.273e-002 9.856e+007 1.359e+014 1.000e+004 1.096e-002 1.204e-002 
1.274e-002 9.743e+007 1.330e+014 1.000e+004 1.000e-002 1.206e-002 
1.274e-002 9.698e+007 1.329e+014 1.000e+004 9.350e-003 1.207e-002 
1.275e-002 9.660e+007 1.329e+014 1.000e+004 8.846e-003 1.207e-002 
1.275e-002 9.625e+007 1.331e+014 1.000e+004 9.127e-003 1.208e-002 
1.276e-002 9.573e+007 1.334e+014 1.000e+004 9.204e-003 1.209e-002 
1.277e-002 9.480e+007 1.338e+014 1.000e+004 9.493e-003 1.210e-002 
1.277e-002 9.327e+007 1.325e+014 1.000e+004 9.858e-003 1.212e-002 
1.278e-002 9.307e+007 1.323e+014 1.000e+004 9.265e-003 1.213e-002 
1.278e-002 9.300e+007 1.318e+014 1.000e+004 9.032e-003 1.213e-002 
1.279e-002 9.309e+007 1.319e+014 1.000e+004 9.343e-003 1.214e-002 
1.279e-002 9.320e+007 1.320e+014 1.000e+004 8.380e-003 1.214e-002 
1.280e-002 9.359e+007 1.320e+014 1.000e+004 8.290e-003 1.215e-002 
1.281e-002 9.408e+007 1.320e+014 1.000e+004 8.096e-003 1.215e-002 
1.281e-002 9.464e+007 1.321e+014 1.000e+004 8.213e-003 1.215e-002 
1.282e-002 9.520e+007 1.321e+014 1.000e+004 8.182e-003 1.215e-002 
1.282e-002 9.583e+007 1.321e+014 1.000e+004 8.105e-003 1.215e-002 
1.283e-002 9.646e+007 1.321e+014 1.000e+004 8.187e-003 1.216e-002 
1.283e-002 9.694e+007 1.321e+014 1.000e+004 8.573e-003 1.216e-002 
1.284e-002 9.706e+007 1.323e+014 1.000e+004 8.583e-003 1.216e-002 
1.285e-002 9.702e+007 1.325e+014 1.000e+004 8.522e-003 1.217e-002 
1.285e-002 9.714e+007 1.326e+014 1.000e+004 8.370e-003 1.217e-002 
1.286e-002 9.716e+007 1.328e+014 1.000e+004 8.585e-003 1.218e-002 
1.286e-002 9.721e+007 1.330e+014 1.000e+004 8.429e-003 1.218e-002 
1.287e-002 9.745e+007 1.331e+014 1.000e+004 8.195e-003 1.219e-002 
1.287e-002 9.785e+007 1.331e+014 1.000e+004 8.207e-003 1.219e-002 
1.288e-002 9.832e+007 1.332e+014 1.000e+004 8.147e-003 1.219e-002 
1.289e-002 9.886e+007 1.333e+014 1.000e+004 8.146e-003 1.220e-002 
1.289e-002 9.941e+007 1.333e+014 1.000e+004 8.082e-003 1.220e-002 
1.290e-002 1.000e+008 1.334e+014 1.000e+004 8.030e-003 1.220e-002 
1.290e-002 1.006e+008 1.334e+014 1.000e+004 8.105e-003 1.220e-002 
1.291e-002 1.009e+008 1.335e+014 1.000e+004 8.338e-003 1.221e-002 
1.292e-002 1.012e+008 1.336e+014 1.000e+004 8.396e-003 1.221e-002 
1.292e-002 1.014e+008 1.337e+014 1.000e+004 8.218e-003 1.221e-002 
1.293e-002 1.018e+008 1.338e+014 1.000e+004 8.309e-003 1.222e-002 
1.293e-002 1.021e+008 1.339e+014 1.000e+004 8.292e-003 1.222e-002 
1.294e-002 1.024e+008 1.341e+014 1.000e+004 8.353e-003 1.222e-002 
1.294e-002 1.025e+008 1.343e+014 1.000e+004 8.726e-003 1.223e-002 
1.295e-002 1.026e+008 1.344e+014 1.000e+004 8.453e-003 1.223e-002 
1.296e-002 1.027e+008 1.346e+014 1.000e+004 8.494e-003 1.224e-002 
1.296e-002 1.026e+008 1.348e+014 1.000e+004 8.582e-003 1.225e-002 
1.297e-002 1.025e+008 1.350e+014 1.000e+004 8.818e-003 1.225e-002 
1.297e-002 1.022e+008 1.352e+014 1.000e+004 8.921e-003 1.226e-002 
1.298e-002 1.017e+008 1.354e+014 1.000e+004 9.572e-003 1.227e-002 
1.298e-002 1.002e+008 1.339e+014 1.000e+004 1.057e-002 1.228e-002 
1.299e-002 9.899e+007 1.334e+014 1.000e+004 9.773e-003 1.230e-002 
1.300e-002 9.838e+007 1.334e+014 1.000e+004 9.340e-003 1.231e-002 
1.300e-002 9.763e+007 1.332e+014 1.000e+004 9.905e-003 1.232e-002 
1.301e-002 9.657e+007 1.330e+014 1.000e+004 9.902e-003 1.233e-002 
1.301e-002 9.582e+007 1.330e+014 1.000e+004 9.427e-003 1.234e-002 
1.302e-002 9.551e+007 1.332e+014 1.000e+004 8.982e-003 1.235e-002 
1.302e-002 9.539e+007 1.333e+014 1.000e+004 8.956e-003 1.236e-002 
1.303e-002 9.513e+007 1.335e+014 1.000e+004 9.115e-003 1.237e-002 
1.304e-002 9.474e+007 1.338e+014 1.000e+004 8.969e-003 1.237e-002 
1.304e-002 9.404e+007 1.342e+014 1.000e+004 9.617e-003 1.238e-002 
1.305e-002 9.288e+007 1.343e+014 1.000e+004 1.005e-002 1.240e-002 
1.305e-002 9.165e+007 1.325e+014 1.000e+004 1.031e-002 1.241e-002 
1.306e-002 9.169e+007 1.318e+014 1.000e+004 9.001e-003 1.242e-002 
1.306e-002 9.171e+007 1.319e+014 1.000e+004 8.944e-003 1.242e-002 
1.307e-002 9.181e+007 1.319e+014 1.000e+004 8.836e-003 1.243e-002 
1.308e-002 9.220e+007 1.320e+014 1.000e+004 9.073e-003 1.243e-002 
1.308e-002 9.267e+007 1.321e+014 1.000e+004 8.449e-003 1.243e-002 
1.309e-002 9.322e+007 1.321e+014 1.000e+004 8.415e-003 1.244e-002 
1.309e-002 9.381e+007 1.321e+014 1.000e+004 8.283e-003 1.244e-002 
1.310e-002 9.444e+007 1.322e+014 1.000e+004 8.232e-003 1.244e-002 
1.310e-002 9.509e+007 1.322e+014 1.000e+004 8.262e-003 1.244e-002 
1.311e-002 9.573e+007 1.322e+014 1.000e+004 8.281e-003 1.244e-002 
1.312e-002 9.636e+007 1.323e+014 1.000e+004 8.171e-003 1.244e-002 
1.312e-002 9.702e+007 1.323e+014 1.000e+004 8.305e-003 1.244e-002 
1.313e-002 9.767e+007 1.323e+014 1.000e+004 8.367e-003 1.244e-002 
1.313e-002 9.833e+007 1.324e+014 1.000e+004 8.253e-003 1.245e-002 
1.314e-002 9.897e+007 1.324e+014 1.000e+004 8.268e-003 1.245e-002 
1.314e-002 9.953e+007 1.325e+014 1.000e+004 8.365e-003 1.245e-002 
1.315e-002 9.970e+007 1.326e+014 1.000e+004 8.628e-003 1.245e-002 
1.316e-002 9.971e+007 1.328e+014 1.000e+004 8.697e-003 1.246e-002 
1.316e-002 9.976e+007 1.329e+014 1.000e+004 8.461e-003 1.246e-002 
1.317e-002 9.984e+007 1.331e+014 1.000e+004 8.710e-003 1.247e-002 
1.317e-002 9.982e+007 1.333e+014 1.000e+004 8.609e-003 1.248e-002 
1.318e-002 9.995e+007 1.334e+014 1.000e+004 8.461e-003 1.248e-002 
1.318e-002 1.003e+008 1.335e+014 1.000e+004 8.177e-003 1.248e-002 
1.319e-002 1.009e+008 1.336e+014 1.000e+004 8.190e-003 1.249e-002 
1.320e-002 1.014e+008 1.336e+014 1.000e+004 8.178e-003 1.249e-002 
1.320e-002 1.020e+008 1.337e+014 1.000e+004 8.354e-003 1.249e-002 
1.321e-002 1.026e+008 1.337e+014 1.000e+004 8.400e-003 1.249e-002 
1.321e-002 1.032e+008 1.338e+014 1.000e+004 8.371e-003 1.249e-002 
1.322e-002 1.036e+008 1.338e+014 1.000e+004 8.721e-003 1.250e-002 
1.322e-002 1.037e+008 1.339e+014 1.000e+004 8.604e-003 1.250e-002 
1.323e-002 1.040e+008 1.341e+014 1.000e+004 8.318e-003 1.250e-002 
1.324e-002 1.043e+008 1.342e+014 1.000e+004 8.209e-003 1.251e-002 
1.324e-002 1.046e+008 1.343e+014 1.000e+004 8.387e-003 1.251e-002 
1.325e-002 1.047e+008 1.345e+014 1.000e+004 8.242e-003 1.252e-002 
1.325e-002 1.048e+008 1.347e+014 1.000e+004 8.972e-003 1.252e-002 
1.326e-002 1.048e+008 1.348e+014 1.000e+004 8.555e-003 1.253e-002 
1.326e-002 1.048e+008 1.350e+014 1.000e+004 8.702e-003 1.253e-002 
1.327e-002 1.047e+008 1.352e+014 1.000e+004 8.852e-003 1.254e-002 
1.327e-002 1.044e+008 1.354e+014 1.000e+004 8.724e-003 1.255e-002 
1.328e-002 1.041e+008 1.356e+014 1.000e+004 8.925e-003 1.255e-002 
1.329e-002 1.038e+008 1.358e+014 1.000e+004 8.904e-003 1.256e-002 
1.329e-002 1.033e+008 1.361e+014 1.000e+004 9.241e-003 1.257e-002 
1.330e-002 1.029e+008 1.362e+014 1.000e+004 8.950e-003 1.258e-002 
1.330e-002 1.025e+008 1.364e+014 1.000e+004 9.041e-003 1.259e-002 
1.331e-002 1.022e+008 1.366e+014 1.000e+004 8.938e-003 1.260e-002 
1.331e-002 1.018e+008 1.368e+014 1.000e+004 9.229e-003 1.260e-002 
1.332e-002 1.010e+008 1.371e+014 1.000e+004 9.631e-003 1.262e-002 
1.333e-002 1.003e+008 1.373e+014 1.000e+004 9.405e-003 1.263e-002 
1.333e-002 9.995e+007 1.375e+014 1.000e+004 8.990e-003 1.263e-002 
1.334e-002 9.985e+007 1.376e+014 1.000e+004 8.824e-003 1.264e-002 
1.334e-002 9.974e+007 1.378e+014 1.000e+004 8.974e-003 1.265e-002 
1.335e-002 9.898e+007 1.366e+014 1.000e+004 9.554e-003 1.266e-002 
1.335e-002 9.835e+007 1.368e+014 1.000e+004 9.165e-003 1.267e-002 
1.336e-002 9.786e+007 1.370e+014 1.000e+004 9.179e-003 1.268e-002 
1.337e-002 9.716e+007 1.373e+014 1.000e+004 9.432e-003 1.269e-002 
1.337e-002 9.612e+007 1.376e+014 1.000e+004 9.885e-003 1.270e-002 
1.338e-002 9.546e+007 1.376e+014 1.000e+004 9.501e-003 1.271e-002 
1.338e-002 9.536e+007 1.376e+014 1.000e+004 9.505e-003 1.272e-002 
1.339e-002 9.531e+007 1.377e+014 1.000e+004 8.589e-003 1.272e-002 
1.339e-002 9.574e+007 1.378e+014 1.000e+004 8.322e-003 1.273e-002 
1.340e-002 9.623e+007 1.378e+014 1.000e+004 8.138e-003 1.273e-002 
1.341e-002 9.675e+007 1.379e+014 1.000e+004 8.223e-003 1.273e-002 
1.341e-002 9.722e+007 1.380e+014 1.000e+004 8.253e-003 1.273e-002 
1.342e-002 9.774e+007 1.380e+014 1.000e+004 8.206e-003 1.273e-002 
1.342e-002 9.821e+007 1.380e+014 1.000e+004 8.239e-003 1.274e-002 
1.343e-002 9.873e+007 1.381e+014 1.000e+004 8.144e-003 1.274e-002 
1.343e-002 9.933e+007 1.381e+014 1.000e+004 8.117e-003 1.274e-002 
1.344e-002 9.993e+007 1.382e+014 1.000e+004 8.146e-003 1.274e-002 
1.345e-002 1.006e+008 1.382e+014 1.000e+004 8.157e-003 1.274e-002 
1.345e-002 1.012e+008 1.382e+014 1.000e+004 8.175e-003 1.274e-002 
1.346e-002 1.017e+008 1.383e+014 1.000e+004 8.476e-003 1.275e-002 
1.346e-002 1.018e+008 1.384e+014 1.000e+004 8.444e-003 1.275e-002 
1.347e-002 1.018e+008 1.386e+014 1.000e+004 8.727e-003 1.276e-002 
1.347e-002 1.017e+008 1.388e+014 1.000e+004 8.723e-003 1.276e-002 
1.348e-002 1.005e+008 1.377e+014 1.000e+004 1.024e-002 1.278e-002 
1.349e-002 9.991e+007 1.374e+014 1.000e+004 9.797e-003 1.279e-002 
1.349e-002 1.002e+008 1.360e+014 1.000e+004 9.516e-003 1.279e-002 
1.350e-002 1.001e+008 1.354e+014 1.000e+004 9.395e-003 1.280e-002 
1.350e-002 9.971e+007 1.350e+014 1.000e+004 9.404e-003 1.281e-002 
1.351e-002 9.949e+007 1.350e+014 1.000e+004 8.950e-003 1.281e-002 
1.351e-002 9.929e+007 1.351e+014 1.000e+004 8.969e-003 1.282e-002 
1.352e-002 9.901e+007 1.352e+014 1.000e+004 9.124e-003 1.283e-002 
1.353e-002 9.854e+007 1.353e+014 1.000e+004 9.028e-003 1.284e-002 
1.353e-002 9.826e+007 1.356e+014 1.000e+004 8.966e-003 1.285e-002 
1.354e-002 9.784e+007 1.357e+014 1.000e+004 8.889e-003 1.285e-002 
1.354e-002 9.752e+007 1.359e+014 1.000e+004 8.672e-003 1.286e-002 
1.355e-002 9.740e+007 1.359e+014 1.000e+004 8.590e-003 1.287e-002 
1.355e-002 9.753e+007 1.360e+014 1.000e+004 8.449e-003 1.287e-002 
1.356e-002 9.760e+007 1.361e+014 1.000e+004 8.443e-003 1.288e-002 
1.357e-002 9.759e+007 1.362e+014 1.000e+004 8.429e-003 1.288e-002 
1.357e-002 9.767e+007 1.363e+014 1.000e+004 8.510e-003 1.289e-002 
1.358e-002 9.766e+007 1.364e+014 1.000e+004 8.571e-003 1.289e-002 
1.358e-002 9.737e+007 1.366e+014 1.000e+004 9.025e-003 1.290e-002 
1.359e-002 9.697e+007 1.368e+014 1.000e+004 8.972e-003 1.291e-002 
1.359e-002 9.680e+007 1.369e+014 1.000e+004 8.846e-003 1.292e-002 
1.360e-002 9.674e+007 1.371e+014 1.000e+004 8.714e-003 1.292e-002 
1.361e-002 9.654e+007 1.370e+014 1.000e+004 9.392e-003 1.293e-002 
1.361e-002 9.588e+007 1.362e+014 1.000e+004 9.096e-003 1.294e-002 
1.362e-002 9.531e+007 1.363e+014 1.000e+004 9.197e-003 1.295e-002 
1.362e-002 9.477e+007 1.366e+014 1.000e+004 9.198e-003 1.296e-002 
1.363e-002 9.413e+007 1.369e+014 1.000e+004 9.350e-003 1.297e-002 
1.363e-002 9.321e+007 1.373e+014 1.000e+004 9.596e-003 1.298e-002 
1.364e-002 9.248e+007 1.374e+014 1.000e+004 9.498e-003 1.299e-002 
1.365e-002 9.232e+007 1.374e+014 1.000e+004 9.189e-003 1.300e-002 
1.365e-002 9.213e+007 1.374e+014 1.000e+004 8.706e-003 1.301e-002 
1.366e-002 9.259e+007 1.375e+014 1.000e+004 8.347e-003 1.301e-002 
1.366e-002 9.315e+007 1.376e+014 1.000e+004 8.309e-003 1.301e-002 
1.367e-002 9.376e+007 1.363e+014 1.000e+004 8.979e-003 1.301e-002 
1.367e-002 9.432e+007 1.362e+014 1.000e+004 8.261e-003 1.302e-002 
1.368e-002 9.454e+007 1.361e+014 1.000e+004 8.746e-003 1.302e-002 
1.369e-002 9.470e+007 1.358e+014 1.000e+004 8.858e-003 1.302e-002 
1.369e-002 9.506e+007 1.355e+014 1.000e+004 8.259e-003 1.303e-002 
1.370e-002 9.568e+007 1.354e+014 1.000e+004 8.215e-003 1.303e-002 
1.370e-002 9.628e+007 1.355e+014 1.000e+004 8.335e-003 1.303e-002 
1.371e-002 9.664e+007 1.355e+014 1.000e+004 8.742e-003 1.303e-002 
1.371e-002 9.704e+007 1.355e+014 1.000e+004 8.937e-003 1.304e-002 
1.372e-002 9.759e+007 1.350e+014 1.000e+004 9.789e-003 1.304e-002 
1.373e-002 9.818e+007 1.340e+014 1.000e+004 9.479e-003 1.304e-002 
1.373e-002 9.860e+007 1.328e+014 1.000e+004 9.983e-003 1.304e-002 
1.374e-002 9.831e+007 1.326e+014 1.000e+004 8.397e-003 1.305e-002 
1.374e-002 9.852e+007 1.327e+014 1.000e+004 8.059e-003 1.306e-002 
1.375e-002 9.884e+007 1.327e+014 1.000e+004 8.053e-003 1.306e-002 
1.375e-002 9.929e+007 1.328e+014 1.000e+004 8.279e-003 1.306e-002 
1.376e-002 9.979e+007 1.329e+014 1.000e+004 8.092e-003 1.306e-002 
1.377e-002 1.003e+008 1.329e+014 1.000e+004 8.149e-003 1.307e-002 
1.377e-002 1.009e+008 1.330e+014 1.000e+004 8.114e-003 1.307e-002 
1.378e-002 1.014e+008 1.330e+014 1.000e+004 8.167e-003 1.307e-002 
1.378e-002 1.019e+008 1.331e+014 1.000e+004 8.406e-003 1.307e-002 
1.379e-002 1.021e+008 1.332e+014 1.000e+004 8.330e-003 1.308e-002 
1.380e-002 1.023e+008 1.333e+014 1.000e+004 8.374e-003 1.308e-002 
1.380e-002 1.025e+008 1.334e+014 1.000e+004 8.217e-003 1.308e-002 
1.381e-002 1.028e+008 1.336e+014 1.000e+004 8.231e-003 1.309e-002 
1.381e-002 1.029e+008 1.337e+014 1.000e+004 8.354e-003 1.309e-002 
1.382e-002 1.028e+008 1.340e+014 1.000e+004 8.349e-003 1.310e-002 
1.382e-002 1.029e+008 1.341e+014 1.000e+004 8.418e-003 1.310e-002 
1.383e-002 1.030e+008 1.343e+014 1.000e+004 8.640e-003 1.311e-002 
1.384e-002 1.029e+008 1.345e+014 1.000e+004 8.692e-003 1.312e-002 
1.384e-002 1.027e+008 1.346e+014 1.000e+004 8.863e-003 1.312e-002 
1.385e-002 1.025e+008 1.347e+014 1.000e+004 8.839e-003 1.313e-002 
1.385e-002 1.020e+008 1.350e+014 1.000e+004 9.174e-003 1.314e-002 
1.386e-002 1.013e+008 1.353e+014 1.000e+004 8.946e-003 1.315e-002 
1.386e-002 1.010e+008 1.354e+014 1.000e+004 8.809e-003 1.316e-002 
1.387e-002 1.002e+008 1.333e+014 1.000e+004 1.003e-002 1.317e-002 
1.387e-002 9.894e+007 1.328e+014 1.000e+004 1.042e-002 1.318e-002 
1.388e-002 9.771e+007 1.325e+014 1.000e+004 9.820e-003 1.320e-002 
1.389e-002 9.695e+007 1.325e+014 1.000e+004 9.247e-003 1.321e-002 
1.389e-002 9.667e+007 1.327e+014 1.000e+004 8.957e-003 1.322e-002 
1.390e-002 9.655e+007 1.328e+014 1.000e+004 8.997e-003 1.322e-002 
1.390e-002 9.632e+007 1.330e+014 1.000e+004 9.236e-003 1.323e-002 
1.391e-002 9.595e+007 1.333e+014 1.000e+004 9.218e-003 1.324e-002 
1.391e-002 9.523e+007 1.337e+014 1.000e+004 9.481e-003 1.325e-002 
1.392e-002 9.416e+007 1.341e+014 1.000e+004 1.004e-002 1.326e-002 
1.393e-002 9.285e+007 1.323e+014 1.000e+004 9.809e-003 1.328e-002 
1.393e-002 9.270e+007 1.312e+014 1.000e+004 9.028e-003 1.328e-002 
1.394e-002 9.273e+007 1.313e+014 1.000e+004 8.766e-003 1.329e-002 
1.394e-002 9.283e+007 1.314e+014 1.000e+004 8.587e-003 1.329e-002 
1.395e-002 9.319e+007 1.314e+014 1.000e+004 8.307e-003 1.330e-002 
1.395e-002 9.364e+007 1.315e+014 1.000e+004 8.188e-003 1.330e-002 
1.396e-002 9.415e+007 1.316e+014 1.000e+004 8.045e-003 1.330e-002 
1.397e-002 9.474e+007 1.316e+014 1.000e+004 8.095e-003 1.330e-002 
1.397e-002 9.535e+007 1.316e+014 1.000e+004 8.108e-003 1.330e-002 
1.398e-002 9.599e+007 1.317e+014 1.000e+004 8.122e-003 1.331e-002 
1.398e-002 9.664e+007 1.317e+014 1.000e+004 8.066e-003 1.331e-002 
1.399e-002 9.728e+007 1.317e+014 1.000e+004 8.008e-003 1.331e-002 
1.399e-002 9.792e+007 1.318e+014 1.000e+004 8.046e-003 1.331e-002 
1.400e-002 9.823e+007 1.318e+014 1.000e+004 8.380e-003 1.331e-002 
1.401e-002 9.836e+007 1.320e+014 1.000e+004 8.577e-003 1.332e-002 
1.401e-002 9.835e+007 1.322e+014 1.000e+004 8.527e-003 1.332e-002 
1.402e-002 9.849e+007 1.323e+014 1.000e+004 8.459e-003 1.333e-002 
1.402e-002 9.847e+007 1.325e+014 1.000e+004 8.649e-003 1.333e-002 
1.403e-002 9.853e+007 1.327e+014 1.000e+004 8.236e-003 1.334e-002 
1.403e-002 9.891e+007 1.327e+014 1.000e+004 8.253e-003 1.334e-002 
1.404e-002 9.939e+007 1.328e+014 1.000e+004 8.003e-003 1.335e-002 
1.405e-002 9.990e+007 1.329e+014 1.000e+004 8.158e-003 1.335e-002 
1.405e-002 1.004e+008 1.329e+014 1.000e+004 8.126e-003 1.335e-002 
1.406e-002 1.009e+008 1.330e+014 1.000e+004 8.124e-003 1.335e-002 
1.406e-002 1.014e+008 1.330e+014 1.000e+004 8.169e-003 1.335e-002 
1.407e-002 1.019e+008 1.331e+014 1.000e+004 8.186e-003 1.336e-002 
1.407e-002 1.023e+008 1.332e+014 1.000e+004 8.424e-003 1.336e-002 
1.408e-002 1.024e+008 1.333e+014 1.000e+004 8.495e-003 1.337e-002 
1.409e-002 1.025e+008 1.334e+014 1.000e+004 8.217e-003 1.337e-002 
1.409e-002 1.028e+008 1.336e+014 1.000e+004 8.239e-003 1.337e-002 
1.410e-002 1.030e+008 1.337e+014 1.000e+004 8.271e-003 1.338e-002 
1.410e-002 1.031e+008 1.339e+014 1.000e+004 8.423e-003 1.338e-002 
1.411e-002 1.032e+008 1.341e+014 1.000e+004 8.376e-003 1.339e-002 
1.411e-002 1.033e+008 1.343e+014 1.000e+004 8.467e-003 1.339e-002 
1.412e-002 1.033e+008 1.344e+014 1.000e+004 8.746e-003 1.340e-002 
1.413e-002 1.031e+008 1.346e+014 1.000e+004 8.712e-003 1.341e-002 
1.413e-002 1.030e+008 1.348e+014 1.000e+004 8.809e-003 1.341e-002 
1.414e-002 1.028e+008 1.350e+014 1.000e+004 8.802e-003 1.342e-002 
1.414e-002 1.024e+008 1.352e+014 1.000e+004 9.092e-003 1.343e-002 
1.415e-002 1.017e+008 1.355e+014 1.000e+004 9.273e-003 1.344e-002 
1.415e-002 1.014e+008 1.356e+014 1.000e+004 8.957e-003 1.345e-002 
1.416e-002 1.009e+008 1.340e+014 1.000e+004 1.046e-002 1.345e-002 
1.416e-002 9.991e+007 1.334e+014 1.000e+004 1.012e-002 1.347e-002 
1.417e-002 9.854e+007 1.330e+014 1.000e+004 1.012e-002 1.348e-002 
1.418e-002 9.739e+007 1.327e+014 1.000e+004 9.969e-003 1.349e-002 
1.418e-002 9.684e+007 1.327e+014 1.000e+004 9.334e-003 1.350e-002 
1.419e-002 9.657e+007 1.328e+014 1.000e+004 9.144e-003 1.351e-002 
1.419e-002 9.628e+007 1.330e+014 1.000e+004 9.371e-003 1.352e-002 
1.420e-002 9.584e+007 1.332e+014 1.000e+004 9.436e-003 1.353e-002 
1.420e-002 9.503e+007 1.336e+014 1.000e+004 9.539e-003 1.354e-002 
1.421e-002 9.383e+007 1.341e+014 1.000e+004 1.053e-002 1.355e-002 
1.421e-002 9.288e+007 1.323e+014 1.000e+004 9.452e-003 1.356e-002 
1.422e-002 9.287e+007 1.323e+014 1.000e+004 9.191e-003 1.357e-002 
1.423e-002 9.264e+007 1.317e+014 1.000e+004 9.021e-003 1.358e-002 
1.423e-002 9.279e+007 1.317e+014 1.000e+004 8.777e-003 1.358e-002 
1.424e-002 9.308e+007 1.318e+014 1.000e+004 8.272e-003 1.359e-002 
1.424e-002 9.352e+007 1.318e+014 1.000e+004 8.209e-003 1.359e-002 
1.425e-002 9.400e+007 1.319e+014 1.000e+004 8.279e-003 1.359e-002 
1.425e-002 9.457e+007 1.320e+014 1.000e+004 8.118e-003 1.359e-002 
1.426e-002 9.516e+007 1.320e+014 1.000e+004 8.148e-003 1.359e-002 
1.427e-002 9.579e+007 1.320e+014 1.000e+004 8.018e-003 1.360e-002 
1.427e-002 9.643e+007 1.321e+014 1.000e+004 8.087e-003 1.360e-002 
1.428e-002 9.708e+007 1.321e+014 1.000e+004 8.140e-003 1.360e-002 
1.428e-002 9.773e+007 1.321e+014 1.000e+004 8.089e-003 1.360e-002 
1.429e-002 9.838e+007 1.322e+014 1.000e+004 8.074e-003 1.360e-002 
1.429e-002 9.903e+007 1.322e+014 1.000e+004 8.110e-003 1.360e-002 
1.430e-002 9.938e+007 1.323e+014 1.000e+004 8.527e-003 1.360e-002 
1.431e-002 9.946e+007 1.324e+014 1.000e+004 8.541e-003 1.361e-002 
1.431e-002 9.938e+007 1.326e+014 1.000e+004 8.440e-003 1.362e-002 
1.432e-002 9.951e+007 1.327e+014 1.000e+004 8.492e-003 1.362e-002 
1.432e-002 9.948e+007 1.329e+014 1.000e+004 8.779e-003 1.363e-002 
1.433e-002 9.961e+007 1.331e+014 1.000e+004 8.472e-003 1.363e-002 
1.433e-002 9.995e+007 1.332e+014 1.000e+004 8.230e-003 1.364e-002 
1.434e-002 1.004e+008 1.333e+014 1.000e+004 8.193e-003 1.364e-002 
1.435e-002 1.009e+008 1.334e+014 1.000e+004 8.142e-003 1.364e-002 
1.435e-002 1.012e+008 1.334e+014 1.000e+004 8.044e-003 1.364e-002 
1.436e-002 1.017e+008 1.333e+014 1.000e+004 8.077e-003 1.365e-002 
1.436e-002 1.023e+008 1.334e+014 1.000e+004 8.067e-003 1.365e-002 
1.437e-002 1.028e+008 1.334e+014 1.000e+004 8.318e-003 1.365e-002 
1.437e-002 1.030e+008 1.335e+014 1.000e+004 8.445e-003 1.365e-002 
1.438e-002 1.031e+008 1.336e+014 1.000e+004 8.449e-003 1.366e-002 
1.439e-002 1.033e+008 1.338e+014 1.000e+004 8.199e-003 1.366e-002 
1.439e-002 1.036e+008 1.339e+014 1.000e+004 8.297e-003 1.367e-002 
1.440e-002 1.037e+008 1.341e+014 1.000e+004 8.377e-003 1.367e-002 
1.440e-002 1.037e+008 1.343e+014 1.000e+004 8.419e-003 1.368e-002 
1.441e-002 1.038e+008 1.345e+014 1.000e+004 8.396e-003 1.368e-002 
1.441e-002 1.039e+008 1.346e+014 1.000e+004 8.569e-003 1.369e-002 
1.442e-002 1.038e+008 1.348e+014 1.000e+004 8.803e-003 1.369e-002 
1.442e-002 1.036e+008 1.350e+014 1.000e+004 8.700e-003 1.370e-002 
1.443e-002 1.033e+008 1.352e+014 1.000e+004 8.897e-003 1.371e-002 
1.444e-002 1.028e+008 1.354e+014 1.000e+004 8.936e-003 1.372e-002 
1.444e-002 1.022e+008 1.357e+014 1.000e+004 8.907e-003 1.373e-002 
1.445e-002 1.019e+008 1.359e+014 1.000e+004 8.751e-003 1.374e-002 
1.445e-002 1.017e+008 1.360e+014 1.000e+004 8.612e-003 1.374e-002 
1.446e-002 1.013e+008 1.362e+014 1.000e+004 1.049e-002 1.375e-002 
1.446e-002 9.992e+007 1.337e+014 1.000e+004 1.115e-002 1.377e-002 
1.447e-002 9.835e+007 1.333e+014 1.000e+004 1.023e-002 1.378e-002 
1.448e-002 9.758e+007 1.333e+014 1.000e+004 8.980e-003 1.379e-002 
1.448e-002 9.739e+007 1.334e+014 1.000e+004 8.900e-003 1.380e-002 
1.449e-002 9.711e+007 1.334e+014 1.000e+004 9.005e-003 1.381e-002 
1.449e-002 9.661e+007 1.334e+014 1.000e+004 9.055e-003 1.382e-002 
1.450e-002 9.595e+007 1.337e+014 1.000e+004 9.430e-003 1.383e-002 
1.450e-002 9.491e+007 1.342e+014 1.000e+004 1.010e-002 1.384e-002 
1.451e-002 9.357e+007 1.328e+014 1.000e+004 9.840e-003 1.385e-002 
1.452e-002 9.356e+007 1.325e+014 1.000e+004 9.182e-003 1.386e-002 
1.452e-002 9.329e+007 1.318e+014 1.000e+004 9.214e-003 1.387e-002 
1.453e-002 9.337e+007 1.318e+014 1.000e+004 9.284e-003 1.387e-002 
1.453e-002 9.360e+007 1.319e+014 1.000e+004 8.443e-003 1.388e-002 
1.454e-002 9.398e+007 1.319e+014 1.000e+004 8.752e-003 1.388e-002 
1.454e-002 9.444e+007 1.320e+014 1.000e+004 8.317e-003 1.388e-002 
1.455e-002 9.498e+007 1.320e+014 1.000e+004 8.460e-003 1.388e-002 
1.455e-002 9.556e+007 1.321e+014 1.000e+004 8.130e-003 1.389e-002 
1.456e-002 9.617e+007 1.321e+014 1.000e+004 8.072e-003 1.389e-002 
1.457e-002 9.680e+007 1.321e+014 1.000e+004 8.094e-003 1.389e-002 
1.457e-002 9.738e+007 1.322e+014 1.000e+004 8.124e-003 1.389e-002 
1.458e-002 9.785e+007 1.322e+014 1.000e+004 8.478e-003 1.389e-002 
