# Supplementary material for: Strain rate dependency of dislocation plasticity
Source: Nat Commun. 2021 Mar 23;12:1845. doi: 10.1038/s41467-021-21939-1 (PMC7988163; doi:10.1038/s41467-021-21939-1)
Supplement: Supplementary file 3 — Supplementary Data 1 [file 41467_2021_21939_MOESM3_ESM.zip › Supplementary Data 1/DDDSimulationSet2/StrainRate=1e4s-1/InitialDislocationDensity=1.4e10m-2.dat]

#strain(1), stress(Pa), dislocation density(m-2), strain rate(s-1), mean dislocation velocity(km/s), plastic strain(1)
4.976e-005 7.168e+006 1.385e+010 1.000e+004 4.074e-002 1.332e-007 
9.976e-005 1.434e+007 1.386e+010 1.000e+004 7.882e-002 5.396e-007 
1.498e-004 2.147e+007 1.388e+010 1.000e+004 1.154e-001 1.208e-006 
1.998e-004 2.857e+007 1.387e+010 1.000e+004 1.511e-001 2.131e-006 
2.483e-004 3.542e+007 1.386e+010 1.000e+004 1.815e-001 3.256e-006 
2.983e-004 4.245e+007 1.386e+010 1.000e+004 2.115e-001 4.628e-006 
3.482e-004 4.943e+007 1.386e+010 1.000e+004 2.410e-001 6.204e-006 
3.982e-004 5.641e+007 1.387e+010 1.000e+004 2.689e-001 7.986e-006 
4.482e-004 6.335e+007 1.387e+010 1.000e+004 2.973e-001 9.971e-006 
4.981e-004 7.025e+007 1.387e+010 1.000e+004 3.253e-001 1.215e-005 
5.481e-004 7.713e+007 1.387e+010 1.000e+004 3.531e-001 1.453e-005 
5.981e-004 8.399e+007 1.388e+010 1.000e+004 3.803e-001 1.710e-005 
6.481e-004 9.082e+007 1.387e+010 1.000e+004 4.071e-001 1.987e-005 
6.981e-004 9.762e+007 1.387e+010 1.000e+004 4.322e-001 2.283e-005 
7.479e-004 1.044e+008 1.387e+010 1.000e+004 4.555e-001 2.594e-005 
7.979e-004 1.111e+008 1.387e+010 1.000e+004 4.779e-001 2.922e-005 
8.479e-004 1.179e+008 1.387e+010 1.000e+004 4.984e-001 3.266e-005 
8.979e-004 1.246e+008 1.388e+010 1.000e+004 5.188e-001 3.623e-005 
9.479e-004 1.313e+008 1.387e+010 1.000e+004 5.396e-001 3.996e-005 
9.979e-004 1.379e+008 1.387e+010 1.000e+004 5.586e-001 4.383e-005 
1.048e-003 1.446e+008 1.387e+010 1.000e+004 5.777e-001 4.783e-005 
1.098e-003 1.512e+008 1.387e+010 1.000e+004 5.941e-001 5.196e-005 
1.148e-003 1.578e+008 1.387e+010 1.000e+004 6.110e-001 5.620e-005 
1.198e-003 1.644e+008 1.387e+010 1.000e+004 6.279e-001 6.057e-005 
1.248e-003 1.710e+008 1.387e+010 1.000e+004 6.431e-001 6.504e-005 
1.298e-003 1.776e+008 1.387e+010 1.000e+004 6.584e-001 6.963e-005 
1.348e-003 1.841e+008 1.387e+010 1.000e+004 6.722e-001 7.431e-005 
1.398e-003 1.907e+008 1.387e+010 1.000e+004 6.866e-001 7.910e-005 
1.448e-003 1.972e+008 1.387e+010 1.000e+004 6.990e-001 8.398e-005 
1.498e-003 2.037e+008 1.387e+010 1.000e+004 7.113e-001 8.895e-005 
1.548e-003 2.102e+008 1.387e+010 1.000e+004 7.241e-001 9.401e-005 
1.598e-003 2.167e+008 1.387e+010 1.000e+004 7.353e-001 9.915e-005 
1.648e-003 2.232e+008 1.387e+010 1.000e+004 7.474e-001 1.044e-004 
1.698e-003 2.296e+008 1.387e+010 1.000e+004 7.576e-001 1.097e-004 
1.748e-003 2.361e+008 1.387e+010 1.000e+004 7.682e-001 1.151e-004 
1.798e-003 2.425e+008 1.387e+010 1.000e+004 7.779e-001 1.205e-004 
1.848e-003 2.489e+008 1.387e+010 1.000e+004 7.882e-001 1.260e-004 
1.898e-003 2.554e+008 1.387e+010 1.000e+004 7.965e-001 1.316e-004 
1.948e-003 2.618e+008 1.387e+010 1.000e+004 8.059e-001 1.373e-004 
1.998e-003 2.682e+008 1.387e+010 1.000e+004 8.149e-001 1.430e-004 
2.048e-003 2.746e+008 1.387e+010 1.000e+004 8.229e-001 1.487e-004 
2.098e-003 2.810e+008 1.387e+010 1.000e+004 8.307e-001 1.546e-004 
2.148e-003 2.873e+008 1.387e+010 1.000e+004 8.385e-001 1.605e-004 
2.198e-003 2.937e+008 1.387e+010 1.000e+004 8.454e-001 1.664e-004 
2.248e-003 3.001e+008 1.387e+010 1.000e+004 8.527e-001 1.724e-004 
2.298e-003 3.064e+008 1.387e+010 1.000e+004 8.591e-001 1.784e-004 
2.348e-003 3.128e+008 1.387e+010 1.000e+004 8.664e-001 1.845e-004 
2.398e-003 3.191e+008 1.387e+010 1.000e+004 8.715e-001 1.906e-004 
2.448e-003 3.255e+008 1.387e+010 1.000e+004 8.786e-001 1.968e-004 
2.498e-003 3.318e+008 1.387e+010 1.000e+004 8.838e-001 2.030e-004 
2.548e-003 3.381e+008 1.387e+010 1.000e+004 8.896e-001 2.093e-004 
2.598e-003 3.444e+008 1.387e+010 1.000e+004 8.946e-001 2.156e-004 
2.648e-003 3.508e+008 1.387e+010 1.000e+004 9.000e-001 2.219e-004 
2.698e-003 3.571e+008 1.387e+010 1.000e+004 9.052e-001 2.282e-004 
2.748e-003 3.634e+008 1.387e+010 1.000e+004 9.100e-001 2.346e-004 
2.798e-003 3.697e+008 1.387e+010 1.000e+004 9.143e-001 2.411e-004 
2.848e-003 3.760e+008 1.387e+010 1.000e+004 9.195e-001 2.475e-004 
2.898e-003 3.822e+008 1.386e+010 1.000e+004 9.234e-001 2.540e-004 
2.948e-003 3.885e+008 1.387e+010 1.000e+004 9.275e-001 2.606e-004 
2.998e-003 3.948e+008 1.387e+010 1.000e+004 9.310e-001 2.671e-004 
3.048e-003 4.011e+008 1.387e+010 1.000e+004 9.351e-001 2.737e-004 
3.098e-003 4.074e+008 1.387e+010 1.000e+004 9.391e-001 2.803e-004 
3.148e-003 4.136e+008 1.387e+010 1.000e+004 9.424e-001 2.869e-004 
3.198e-003 4.199e+008 1.387e+010 1.000e+004 9.455e-001 2.936e-004 
3.248e-003 4.262e+008 1.387e+010 1.000e+004 9.497e-001 3.003e-004 
3.298e-003 4.324e+008 1.387e+010 1.000e+004 9.526e-001 3.070e-004 
3.348e-003 4.387e+008 1.387e+010 1.000e+004 9.550e-001 3.137e-004 
3.398e-003 4.449e+008 1.387e+010 1.000e+004 9.594e-001 3.205e-004 
3.448e-003 4.512e+008 1.386e+010 1.000e+004 9.623e-001 3.272e-004 
3.498e-003 4.574e+008 1.387e+010 1.000e+004 9.634e-001 3.340e-004 
3.548e-003 4.637e+008 1.387e+010 1.000e+004 9.658e-001 3.408e-004 
3.598e-003 4.699e+008 1.386e+010 1.000e+004 9.699e-001 3.477e-004 
3.648e-003 4.761e+008 1.386e+010 1.000e+004 9.727e-001 3.545e-004 
3.698e-003 4.824e+008 1.387e+010 1.000e+004 9.736e-001 3.614e-004 
3.748e-003 4.886e+008 1.386e+010 1.000e+004 9.757e-001 3.682e-004 
3.798e-003 4.949e+008 1.386e+010 1.000e+004 9.789e-001 3.751e-004 
3.848e-003 5.011e+008 1.387e+010 1.000e+004 9.817e-001 3.821e-004 
3.898e-003 5.073e+008 1.386e+010 1.000e+004 9.837e-001 3.890e-004 
3.948e-003 5.135e+008 1.386e+010 1.000e+004 9.844e-001 3.959e-004 
3.998e-003 5.198e+008 1.387e+010 1.000e+004 9.854e-001 4.029e-004 
4.048e-003 5.260e+008 1.386e+010 1.000e+004 9.885e-001 4.098e-004 
4.098e-003 5.322e+008 1.386e+010 1.000e+004 9.915e-001 4.168e-004 
4.148e-003 5.384e+008 1.387e+010 1.000e+004 9.930e-001 4.238e-004 
4.198e-003 5.446e+008 1.386e+010 1.000e+004 9.942e-001 4.308e-004 
4.248e-003 5.508e+008 1.387e+010 1.000e+004 9.946e-001 4.378e-004 
4.298e-003 5.571e+008 1.387e+010 1.000e+004 9.953e-001 4.448e-004 
4.348e-003 5.633e+008 1.387e+010 1.000e+004 9.980e-001 4.519e-004 
4.398e-003 5.695e+008 1.387e+010 1.000e+004 1.000e+000 4.589e-004 
4.448e-003 5.757e+008 1.386e+010 1.000e+004 1.003e+000 4.660e-004 
4.498e-003 5.819e+008 1.386e+010 1.000e+004 1.003e+000 4.731e-004 
4.548e-003 5.881e+008 1.386e+010 1.000e+004 1.005e+000 4.801e-004 
4.598e-003 5.943e+008 1.386e+010 1.000e+004 1.005e+000 4.872e-004 
4.647e-003 6.005e+008 1.386e+010 1.000e+004 1.005e+000 4.942e-004 
4.697e-003 6.067e+008 1.386e+010 1.000e+004 1.005e+000 5.013e-004 
4.746e-003 6.127e+008 1.386e+010 1.000e+004 1.007e+000 5.083e-004 
4.796e-003 6.189e+008 1.386e+010 1.000e+004 1.009e+000 5.154e-004 
4.846e-003 6.251e+008 1.386e+010 1.000e+004 1.011e+000 5.225e-004 
4.896e-003 6.313e+008 1.386e+010 1.000e+004 1.014e+000 5.296e-004 
4.946e-003 6.375e+008 1.386e+010 1.000e+004 1.014e+000 5.368e-004 
4.996e-003 6.437e+008 1.386e+010 1.000e+004 1.015e+000 5.439e-004 
5.046e-003 6.499e+008 1.386e+010 1.000e+004 1.015e+000 5.511e-004 
5.096e-003 6.561e+008 1.386e+010 1.000e+004 1.016e+000 5.582e-004 
5.146e-003 6.623e+008 1.386e+010 1.000e+004 1.015e+000 5.654e-004 
5.196e-003 6.685e+008 1.386e+010 1.000e+004 1.016e+000 5.726e-004 
5.246e-003 6.747e+008 1.386e+010 1.000e+004 1.016e+000 5.797e-004 
5.296e-003 6.809e+008 1.386e+010 1.000e+004 1.016e+000 5.869e-004 
5.346e-003 6.871e+008 1.386e+010 1.000e+004 1.017e+000 5.941e-004 
5.396e-003 6.932e+008 1.386e+010 1.000e+004 1.019e+000 6.013e-004 
5.446e-003 6.994e+008 1.386e+010 1.000e+004 1.021e+000 6.085e-004 
5.496e-003 7.056e+008 1.386e+010 1.000e+004 1.023e+000 6.157e-004 
5.546e-003 7.118e+008 1.386e+010 1.000e+004 1.024e+000 6.229e-004 
5.596e-003 7.180e+008 1.386e+010 1.000e+004 1.025e+000 6.301e-004 
5.643e-003 7.238e+008 1.386e+010 1.000e+004 1.025e+000 6.369e-004 
5.693e-003 7.300e+008 1.386e+010 1.000e+004 1.025e+000 6.441e-004 
5.739e-003 7.356e+008 1.386e+010 1.000e+004 1.025e+000 6.507e-004 
5.781e-003 7.408e+008 1.386e+010 1.000e+004 1.026e+000 6.567e-004 
5.809e-003 7.443e+008 1.386e+010 1.000e+004 1.026e+000 6.608e-004 
5.859e-003 7.505e+008 1.386e+010 1.000e+004 1.026e+000 6.681e-004 
5.904e-003 7.561e+008 1.386e+010 1.000e+004 1.026e+000 6.746e-004 
5.942e-003 7.608e+008 1.387e+010 1.000e+004 1.026e+000 6.801e-004 
5.992e-003 7.670e+008 1.386e+010 1.000e+004 1.026e+000 6.873e-004 
6.035e-003 7.722e+008 1.386e+010 1.000e+004 1.026e+000 6.935e-004 
6.078e-003 7.776e+008 1.387e+010 1.000e+004 1.026e+000 6.997e-004 
6.126e-003 7.836e+008 1.386e+010 1.000e+004 1.026e+000 7.068e-004 
6.170e-003 7.890e+008 1.386e+010 1.000e+004 1.026e+000 7.131e-004 
6.214e-003 7.944e+008 1.386e+010 1.000e+004 1.026e+000 7.195e-004 
6.250e-003 7.988e+008 1.420e+010 1.000e+004 1.038e+000 7.247e-004 
6.293e-003 8.041e+008 1.518e+010 1.000e+004 1.070e+000 7.316e-004 
6.343e-003 8.100e+008 1.630e+010 1.000e+004 1.103e+000 7.402e-004 
6.373e-003 8.135e+008 1.697e+010 1.000e+004 1.114e+000 7.459e-004 
6.374e-003 8.137e+008 1.700e+010 1.000e+004 1.107e+000 7.461e-004 
6.375e-003 8.138e+008 1.703e+010 1.000e+004 1.116e+000 7.464e-004 
6.377e-003 8.140e+008 1.706e+010 1.000e+004 1.109e+000 7.466e-004 
6.378e-003 8.142e+008 1.710e+010 1.000e+004 1.117e+000 7.469e-004 
6.379e-003 8.143e+008 1.713e+010 1.000e+004 1.110e+000 7.471e-004 
6.381e-003 8.145e+008 1.716e+010 1.000e+004 1.105e+000 7.474e-004 
6.382e-003 8.146e+008 1.720e+010 1.000e+004 1.117e+000 7.476e-004 
6.384e-003 8.148e+008 1.724e+010 1.000e+004 1.115e+000 7.479e-004 
6.385e-003 8.150e+008 1.727e+010 1.000e+004 1.116e+000 7.482e-004 
6.386e-003 8.151e+008 1.726e+010 1.000e+004 1.109e+000 7.484e-004 
6.388e-003 8.153e+008 1.726e+010 1.000e+004 1.118e+000 7.487e-004 
6.389e-003 8.154e+008 1.728e+010 1.000e+004 1.117e+000 7.489e-004 
6.390e-003 8.156e+008 1.732e+010 1.000e+004 1.117e+000 7.492e-004 
6.392e-003 8.157e+008 1.735e+010 1.000e+004 1.117e+000 7.495e-004 
6.393e-003 8.159e+008 1.736e+010 1.000e+004 1.120e+000 7.497e-004 
6.394e-003 8.161e+008 1.738e+010 1.000e+004 1.124e+000 7.500e-004 
6.396e-003 8.162e+008 1.742e+010 1.000e+004 1.116e+000 7.502e-004 
6.397e-003 8.164e+008 1.743e+010 1.000e+004 1.097e+000 7.505e-004 
6.398e-003 8.165e+008 1.748e+010 1.000e+004 1.123e+000 7.508e-004 
6.400e-003 8.167e+008 1.749e+010 1.000e+004 1.125e+000 7.510e-004 
6.401e-003 8.168e+008 1.753e+010 1.000e+004 1.122e+000 7.513e-004 
6.402e-003 8.170e+008 1.756e+010 1.000e+004 1.123e+000 7.516e-004 
6.404e-003 8.172e+008 1.760e+010 1.000e+004 1.128e+000 7.518e-004 
6.405e-003 8.173e+008 1.763e+010 1.000e+004 1.129e+000 7.521e-004 
6.406e-003 8.175e+008 1.768e+010 1.000e+004 1.129e+000 7.524e-004 
6.408e-003 8.176e+008 1.771e+010 1.000e+004 1.130e+000 7.527e-004 
6.410e-003 8.178e+008 1.776e+010 1.000e+004 1.135e+000 7.530e-004 
6.449e-003 8.224e+008 1.829e+010 1.000e+004 1.150e+000 7.613e-004 
6.482e-003 8.260e+008 1.893e+010 1.000e+004 1.166e+000 7.685e-004 
6.512e-003 8.295e+008 1.955e+010 1.000e+004 1.181e+000 7.755e-004 
6.514e-003 8.296e+008 1.960e+010 1.000e+004 1.178e+000 7.759e-004 
6.516e-003 8.298e+008 1.921e+010 1.000e+004 1.174e+000 7.762e-004 
6.517e-003 8.300e+008 1.911e+010 1.000e+004 1.169e+000 7.766e-004 
6.518e-003 8.301e+008 1.909e+010 1.000e+004 1.165e+000 7.769e-004 
6.520e-003 8.303e+008 1.909e+010 1.000e+004 1.165e+000 7.772e-004 
6.521e-003 8.304e+008 1.892e+010 1.000e+004 1.161e+000 7.775e-004 
6.523e-003 8.306e+008 1.883e+010 1.000e+004 1.158e+000 7.778e-004 
6.524e-003 8.307e+008 1.876e+010 1.000e+004 1.163e+000 7.781e-004 
6.526e-003 8.309e+008 1.870e+010 1.000e+004 1.161e+000 7.785e-004 
6.546e-003 8.332e+008 1.814e+010 1.000e+004 1.150e+000 7.829e-004 
6.595e-003 8.388e+008 1.762e+010 1.000e+004 1.140e+000 7.929e-004 
6.599e-003 8.393e+008 1.761e+010 1.000e+004 1.133e+000 7.938e-004 
6.601e-003 8.395e+008 1.760e+010 1.000e+004 1.134e+000 7.942e-004 
6.602e-003 8.397e+008 1.761e+010 1.000e+004 1.130e+000 7.945e-004 
6.618e-003 8.415e+008 1.757e+010 1.000e+004 1.139e+000 7.978e-004 
6.658e-003 8.461e+008 1.749e+010 1.000e+004 1.134e+000 8.058e-004 
6.661e-003 8.465e+008 1.749e+010 1.000e+004 1.122e+000 8.065e-004 
6.663e-003 8.467e+008 1.747e+010 1.000e+004 1.129e+000 8.068e-004 
6.679e-003 8.485e+008 1.747e+010 1.000e+004 1.140e+000 8.100e-004 
6.720e-003 8.532e+008 1.744e+010 1.000e+004 1.138e+000 8.183e-004 
6.729e-003 8.543e+008 1.744e+010 1.000e+004 1.134e+000 8.202e-004 
6.776e-003 8.598e+008 1.741e+010 1.000e+004 1.139e+000 8.297e-004 
6.793e-003 8.617e+008 1.741e+010 1.000e+004 1.139e+000 8.331e-004 
6.817e-003 8.645e+008 1.740e+010 1.000e+004 1.140e+000 8.379e-004 
6.867e-003 8.703e+008 1.739e+010 1.000e+004 1.139e+000 8.480e-004 
6.872e-003 8.708e+008 1.739e+010 1.000e+004 1.129e+000 8.490e-004 
6.874e-003 8.710e+008 1.739e+010 1.000e+004 1.117e+000 8.493e-004 
6.876e-003 8.712e+008 1.740e+010 1.000e+004 1.132e+000 8.496e-004 
6.877e-003 8.715e+008 1.741e+010 1.000e+004 1.135e+000 8.500e-004 
6.918e-003 8.761e+008 1.738e+010 1.000e+004 1.139e+000 8.581e-004 
6.936e-003 8.782e+008 1.738e+010 1.000e+004 1.106e+000 8.618e-004 
6.954e-003 8.803e+008 1.738e+010 1.000e+004 1.141e+000 8.653e-004 
6.994e-003 8.849e+008 1.737e+010 1.000e+004 1.139e+000 8.734e-004 
7.007e-003 8.865e+008 1.737e+010 1.000e+004 1.133e+000 8.761e-004 
7.042e-003 8.904e+008 1.737e+010 1.000e+004 1.139e+000 8.830e-004 
7.071e-003 8.938e+008 1.736e+010 1.000e+004 1.133e+000 8.888e-004 
7.114e-003 8.987e+008 1.736e+010 1.000e+004 1.139e+000 8.974e-004 
7.147e-003 9.026e+008 1.735e+010 1.000e+004 1.132e+000 9.042e-004 
7.149e-003 9.029e+008 1.736e+010 1.000e+004 1.133e+000 9.046e-004 
7.152e-003 9.032e+008 1.736e+010 1.000e+004 1.135e+000 9.052e-004 
7.179e-003 9.063e+008 1.736e+010 1.000e+004 1.139e+000 9.106e-004 
7.213e-003 9.102e+008 1.736e+010 1.000e+004 1.132e+000 9.174e-004 
7.220e-003 9.110e+008 1.736e+010 1.000e+004 1.144e+000 9.188e-004 
7.242e-003 9.136e+008 1.736e+010 1.000e+004 1.139e+000 9.233e-004 
7.284e-003 9.184e+008 1.735e+010 1.000e+004 1.130e+000 9.317e-004 
7.304e-003 9.208e+008 1.735e+010 1.000e+004 1.139e+000 9.357e-004 
7.347e-003 9.257e+008 1.735e+010 1.000e+004 1.129e+000 9.444e-004 
7.368e-003 9.281e+008 1.735e+010 1.000e+004 1.140e+000 9.484e-004 
7.418e-003 9.339e+008 1.735e+010 1.000e+004 1.139e+000 9.585e-004 
7.425e-003 9.347e+008 1.735e+010 1.000e+004 1.114e+000 9.599e-004 
7.427e-003 9.350e+008 1.735e+010 1.000e+004 1.135e+000 9.604e-004 
7.475e-003 9.405e+008 1.735e+010 1.000e+004 1.139e+000 9.700e-004 
7.489e-003 9.421e+008 1.735e+010 1.000e+004 1.133e+000 9.729e-004 
7.515e-003 9.451e+008 1.765e+010 1.000e+004 1.145e+000 9.780e-004 
7.560e-003 9.503e+008 1.867e+010 1.000e+004 1.153e+000 9.878e-004 
7.564e-003 9.506e+008 1.874e+010 1.000e+004 1.167e+000 9.885e-004 
7.595e-003 9.542e+008 1.801e+010 1.000e+004 1.154e+000 9.952e-004 
7.644e-003 9.598e+008 1.784e+010 1.000e+004 1.151e+000 1.006e-003 
7.694e-003 9.655e+008 1.755e+010 1.000e+004 1.144e+000 1.016e-003 
7.702e-003 9.665e+008 1.753e+010 1.000e+004 1.112e+000 1.017e-003 
7.714e-003 9.679e+008 1.750e+010 1.000e+004 1.142e+000 1.020e-003 
7.764e-003 9.736e+008 1.743e+010 1.000e+004 1.143e+000 1.030e-003 
7.795e-003 9.771e+008 1.742e+010 1.000e+004 1.142e+000 1.036e-003 
7.811e-003 9.790e+008 1.741e+010 1.000e+004 1.142e+000 1.039e-003 
7.837e-003 9.821e+008 1.739e+010 1.000e+004 1.126e+000 1.045e-003 
7.844e-003 9.829e+008 1.739e+010 1.000e+004 1.137e+000 1.046e-003 
7.892e-003 9.883e+008 1.737e+010 1.000e+004 1.140e+000 1.056e-003 
7.941e-003 9.940e+008 1.736e+010 1.000e+004 1.140e+000 1.066e-003 
7.978e-003 9.983e+008 1.736e+010 1.000e+004 1.115e+000 1.073e-003 
7.980e-003 9.986e+008 1.736e+010 1.000e+004 1.136e+000 1.074e-003 
8.027e-003 1.004e+009 1.736e+010 1.000e+004 1.140e+000 1.083e-003 
8.058e-003 1.007e+009 1.734e+010 1.000e+004 1.143e+000 1.089e-003 
8.086e-003 1.011e+009 1.789e+010 1.000e+004 1.151e+000 1.095e-003 
8.116e-003 1.014e+009 1.854e+010 1.000e+004 1.163e+000 1.101e-003 
8.138e-003 1.017e+009 1.905e+010 1.000e+004 1.176e+000 1.106e-003 
8.185e-003 1.022e+009 2.012e+010 1.000e+004 1.199e+000 1.118e-003 
8.233e-003 1.027e+009 1.820e+010 1.000e+004 1.157e+000 1.129e-003 
8.257e-003 1.030e+009 1.756e+010 1.000e+004 1.134e+000 1.134e-003 
8.294e-003 1.034e+009 1.747e+010 1.000e+004 1.142e+000 1.141e-003 
8.330e-003 1.038e+009 1.741e+010 1.000e+004 1.145e+000 1.149e-003 
8.347e-003 1.040e+009 1.742e+010 1.000e+004 1.142e+000 1.152e-003 
8.373e-003 1.043e+009 1.740e+010 1.000e+004 1.141e+000 1.157e-003 
8.394e-003 1.046e+009 1.739e+010 1.000e+004 1.140e+000 1.162e-003 
8.443e-003 1.051e+009 1.720e+010 1.000e+004 1.136e+000 1.171e-003 
8.492e-003 1.057e+009 1.816e+010 1.000e+004 1.158e+000 1.181e-003 
8.533e-003 1.062e+009 1.898e+010 1.000e+004 1.154e+000 1.190e-003 
8.534e-003 1.062e+009 1.902e+010 1.000e+004 1.169e+000 1.191e-003 
8.565e-003 1.065e+009 1.970e+010 1.000e+004 1.185e+000 1.198e-003 
8.603e-003 1.069e+009 2.053e+010 1.000e+004 1.206e+000 1.207e-003 
8.613e-003 1.070e+009 2.069e+010 1.000e+004 1.210e+000 1.210e-003 
8.619e-003 1.071e+009 2.091e+010 1.000e+004 1.207e+000 1.211e-003 
8.620e-003 1.071e+009 2.096e+010 1.000e+004 1.203e+000 1.211e-003 
8.622e-003 1.071e+009 2.094e+010 1.000e+004 1.205e+000 1.212e-003 
8.623e-003 1.071e+009 2.100e+010 1.000e+004 1.206e+000 1.212e-003 
8.625e-003 1.072e+009 2.103e+010 1.000e+004 1.209e+000 1.213e-003 
8.637e-003 1.073e+009 2.111e+010 1.000e+004 1.205e+000 1.216e-003 
8.638e-003 1.073e+009 2.111e+010 1.000e+004 1.200e+000 1.216e-003 
8.640e-003 1.073e+009 2.115e+010 1.000e+004 1.208e+000 1.217e-003 
8.641e-003 1.073e+009 2.119e+010 1.000e+004 1.208e+000 1.217e-003 
8.643e-003 1.074e+009 2.113e+010 1.000e+004 1.208e+000 1.217e-003 
8.644e-003 1.074e+009 2.115e+010 1.000e+004 1.209e+000 1.218e-003 
8.646e-003 1.074e+009 2.119e+010 1.000e+004 1.210e+000 1.218e-003 
8.647e-003 1.074e+009 2.120e+010 1.000e+004 1.210e+000 1.218e-003 
8.648e-003 1.074e+009 2.123e+010 1.000e+004 1.211e+000 1.219e-003 
8.650e-003 1.074e+009 2.117e+010 1.000e+004 1.210e+000 1.219e-003 
8.668e-003 1.076e+009 2.145e+010 1.000e+004 1.207e+000 1.224e-003 
8.671e-003 1.077e+009 2.152e+010 1.000e+004 1.219e+000 1.225e-003 
8.688e-003 1.078e+009 2.171e+010 1.000e+004 1.222e+000 1.229e-003 
8.700e-003 1.080e+009 2.198e+010 1.000e+004 1.225e+000 1.232e-003 
8.711e-003 1.081e+009 2.169e+010 1.000e+004 1.216e+000 1.236e-003 
8.738e-003 1.084e+009 1.973e+010 1.000e+004 1.186e+000 1.242e-003 
8.748e-003 1.085e+009 1.934e+010 1.000e+004 1.178e+000 1.245e-003 
8.782e-003 1.089e+009 1.905e+010 1.000e+004 1.175e+000 1.252e-003 
8.812e-003 1.092e+009 1.982e+010 1.000e+004 1.190e+000 1.259e-003 
8.853e-003 1.096e+009 2.059e+010 1.000e+004 1.203e+000 1.269e-003 
8.883e-003 1.100e+009 2.111e+010 1.000e+004 1.215e+000 1.277e-003 
8.900e-003 1.102e+009 2.098e+010 1.000e+004 1.207e+000 1.282e-003 
8.904e-003 1.102e+009 2.071e+010 1.000e+004 1.205e+000 1.283e-003 
8.944e-003 1.106e+009 2.003e+010 1.000e+004 1.187e+000 1.292e-003 
8.971e-003 1.109e+009 1.991e+010 1.000e+004 1.194e+000 1.299e-003 
8.990e-003 1.111e+009 1.985e+010 1.000e+004 1.182e+000 1.304e-003 
9.011e-003 1.114e+009 1.982e+010 1.000e+004 1.192e+000 1.309e-003 
9.024e-003 1.115e+009 1.981e+010 1.000e+004 1.192e+000 1.312e-003 
9.033e-003 1.116e+009 1.982e+010 1.000e+004 1.194e+000 1.314e-003 
9.079e-003 1.121e+009 1.975e+010 1.000e+004 1.189e+000 1.325e-003 
9.090e-003 1.122e+009 1.975e+010 1.000e+004 1.185e+000 1.328e-003 
9.125e-003 1.126e+009 1.973e+010 1.000e+004 1.184e+000 1.336e-003 
9.130e-003 1.127e+009 1.973e+010 1.000e+004 1.179e+000 1.337e-003 
9.137e-003 1.127e+009 1.972e+010 1.000e+004 1.184e+000 1.339e-003 
9.152e-003 1.129e+009 1.972e+010 1.000e+004 1.182e+000 1.342e-003 
9.156e-003 1.130e+009 1.972e+010 1.000e+004 1.184e+000 1.343e-003 
9.157e-003 1.130e+009 1.971e+010 1.000e+004 1.188e+000 1.344e-003 
9.159e-003 1.130e+009 1.972e+010 1.000e+004 1.192e+000 1.344e-003 
9.180e-003 1.132e+009 1.971e+010 1.000e+004 1.188e+000 1.349e-003 
9.221e-003 1.137e+009 1.970e+010 1.000e+004 1.183e+000 1.359e-003 
9.238e-003 1.139e+009 1.968e+010 1.000e+004 1.193e+000 1.363e-003 
9.262e-003 1.141e+009 1.969e+010 1.000e+004 1.188e+000 1.369e-003 
9.287e-003 1.144e+009 1.969e+010 1.000e+004 1.186e+000 1.375e-003 
9.298e-003 1.145e+009 1.969e+010 1.000e+004 1.188e+000 1.377e-003 
9.334e-003 1.149e+009 1.968e+010 1.000e+004 1.189e+000 1.386e-003 
9.361e-003 1.152e+009 1.968e+010 1.000e+004 1.181e+000 1.392e-003 
9.368e-003 1.153e+009 1.968e+010 1.000e+004 1.182e+000 1.394e-003 
9.401e-003 1.157e+009 1.968e+010 1.000e+004 1.182e+000 1.402e-003 
9.406e-003 1.157e+009 1.968e+010 1.000e+004 1.184e+000 1.403e-003 
9.428e-003 1.160e+009 1.967e+010 1.000e+004 1.183e+000 1.408e-003 
9.434e-003 1.160e+009 1.968e+010 1.000e+004 1.183e+000 1.410e-003 
9.442e-003 1.161e+009 1.968e+010 1.000e+004 1.191e+000 1.411e-003 
9.486e-003 1.166e+009 1.967e+010 1.000e+004 1.188e+000 1.422e-003 
9.501e-003 1.168e+009 1.967e+010 1.000e+004 1.182e+000 1.426e-003 
9.532e-003 1.171e+009 1.966e+010 1.000e+004 1.188e+000 1.433e-003 
9.552e-003 1.173e+009 1.967e+010 1.000e+004 1.189e+000 1.438e-003 
9.568e-003 1.175e+009 1.966e+010 1.000e+004 1.179e+000 1.442e-003 
9.609e-003 1.179e+009 1.966e+010 1.000e+004 1.189e+000 1.451e-003 
9.637e-003 1.183e+009 1.966e+010 1.000e+004 1.184e+000 1.458e-003 
9.659e-003 1.185e+009 1.966e+010 1.000e+004 1.188e+000 1.463e-003 
9.684e-003 1.188e+009 1.966e+010 1.000e+004 1.188e+000 1.469e-003 
9.703e-003 1.190e+009 1.966e+010 1.000e+004 1.186e+000 1.474e-003 
9.719e-003 1.192e+009 1.966e+010 1.000e+004 1.189e+000 1.478e-003 
9.769e-003 1.197e+009 1.965e+010 1.000e+004 1.188e+000 1.490e-003 
9.798e-003 1.200e+009 1.967e+010 1.000e+004 1.191e+000 1.496e-003 
9.818e-003 1.202e+009 1.965e+010 1.000e+004 1.186e+000 1.501e-003 
9.827e-003 1.203e+009 1.965e+010 1.000e+004 1.184e+000 1.503e-003 
9.843e-003 1.205e+009 1.965e+010 1.000e+004 1.186e+000 1.507e-003 
9.877e-003 1.209e+009 1.965e+010 1.000e+004 1.189e+000 1.515e-003 
9.912e-003 1.213e+009 1.965e+010 1.000e+004 1.182e+000 1.524e-003 
9.931e-003 1.215e+009 1.965e+010 1.000e+004 1.188e+000 1.528e-003 
9.953e-003 1.217e+009 1.965e+010 1.000e+004 1.180e+000 1.533e-003 
9.961e-003 1.218e+009 1.965e+010 1.000e+004 1.186e+000 1.535e-003 
9.979e-003 1.220e+009 1.965e+010 1.000e+004 1.184e+000 1.540e-003 
9.988e-003 1.221e+009 1.964e+010 1.000e+004 1.194e+000 1.542e-003 
1.003e-002 1.226e+009 1.965e+010 1.000e+004 1.188e+000 1.551e-003 
1.006e-002 1.229e+009 1.965e+010 1.000e+004 1.185e+000 1.559e-003 
1.009e-002 1.232e+009 1.965e+010 1.000e+004 1.184e+000 1.566e-003 
1.011e-002 1.234e+009 1.965e+010 1.000e+004 1.190e+000 1.570e-003 
1.012e-002 1.236e+009 1.965e+010 1.000e+004 1.187e+000 1.573e-003 
1.016e-002 1.240e+009 1.965e+010 1.000e+004 1.188e+000 1.583e-003 
1.019e-002 1.244e+009 1.965e+010 1.000e+004 1.184e+000 1.590e-003 
1.023e-002 1.248e+009 1.965e+010 1.000e+004 1.178e+000 1.599e-003 
1.024e-002 1.248e+009 1.965e+010 1.000e+004 1.183e+000 1.601e-003 
1.026e-002 1.251e+009 1.965e+010 1.000e+004 1.187e+000 1.605e-003 
1.027e-002 1.252e+009 1.965e+010 1.000e+004 1.189e+000 1.608e-003 
1.032e-002 1.257e+009 1.965e+010 1.000e+004 1.188e+000 1.620e-003 
1.034e-002 1.260e+009 1.964e+010 1.000e+004 1.193e+000 1.627e-003 
1.037e-002 1.263e+009 1.964e+010 1.000e+004 1.187e+000 1.632e-003 
1.038e-002 1.265e+009 1.964e+010 1.000e+004 1.190e+000 1.636e-003 
1.041e-002 1.267e+009 1.964e+010 1.000e+004 1.191e+000 1.641e-003 
1.046e-002 1.273e+009 1.964e+010 1.000e+004 1.188e+000 1.653e-003 
1.049e-002 1.276e+009 1.964e+010 1.000e+004 1.188e+000 1.661e-003 
1.050e-002 1.278e+009 1.964e+010 1.000e+004 1.175e+000 1.665e-003 
1.052e-002 1.280e+009 1.964e+010 1.000e+004 1.188e+000 1.669e-003 
1.054e-002 1.282e+009 1.965e+010 1.000e+004 1.193e+000 1.672e-003 
1.057e-002 1.286e+009 1.964e+010 1.000e+004 1.188e+000 1.681e-003 
1.061e-002 1.289e+009 1.964e+010 1.000e+004 1.189e+000 1.689e-003 
1.064e-002 1.293e+009 1.964e+010 1.000e+004 1.182e+000 1.697e-003 
1.065e-002 1.294e+009 1.964e+010 1.000e+004 1.178e+000 1.699e-003 
1.067e-002 1.296e+009 1.964e+010 1.000e+004 1.189e+000 1.704e-003 
1.071e-002 1.300e+009 1.964e+010 1.000e+004 1.188e+000 1.713e-003 
1.074e-002 1.304e+009 1.964e+010 1.000e+004 1.183e+000 1.721e-003 
1.078e-002 1.308e+009 1.964e+010 1.000e+004 1.175e+000 1.730e-003 
1.079e-002 1.310e+009 1.964e+010 1.000e+004 1.188e+000 1.734e-003 
1.081e-002 1.312e+009 1.964e+010 1.000e+004 1.189e+000 1.738e-003 
1.084e-002 1.315e+009 1.964e+010 1.000e+004 1.188e+000 1.745e-003 
1.088e-002 1.320e+009 1.964e+010 1.000e+004 1.186e+000 1.755e-003 
1.092e-002 1.323e+009 1.964e+010 1.000e+004 1.188e+000 1.763e-003 
1.093e-002 1.324e+009 1.964e+010 1.000e+004 1.188e+000 1.765e-003 
1.095e-002 1.327e+009 1.964e+010 1.000e+004 1.190e+000 1.770e-003 
1.099e-002 1.332e+009 1.964e+010 1.000e+004 1.188e+000 1.781e-003 
1.102e-002 1.335e+009 1.964e+010 1.000e+004 1.188e+000 1.788e-003 
1.106e-002 1.339e+009 1.964e+010 1.000e+004 1.170e+000 1.796e-003 
1.108e-002 1.342e+009 1.964e+010 1.000e+004 1.185e+000 1.802e-003 
1.109e-002 1.342e+009 1.963e+010 1.000e+004 1.198e+000 1.804e-003 
1.113e-002 1.347e+009 1.964e+010 1.000e+004 1.188e+000 1.814e-003 
1.117e-002 1.352e+009 1.961e+010 1.000e+004 1.196e+000 1.824e-003 
1.120e-002 1.354e+009 1.964e+010 1.000e+004 1.188e+000 1.829e-003 
1.122e-002 1.356e+009 1.964e+010 1.000e+004 1.197e+000 1.834e-003 
1.122e-002 1.357e+009 1.964e+010 1.000e+004 1.190e+000 1.836e-003 
1.127e-002 1.363e+009 1.964e+010 1.000e+004 1.188e+000 1.848e-003 
1.130e-002 1.365e+009 1.964e+010 1.000e+004 1.188e+000 1.854e-003 
1.133e-002 1.369e+009 1.964e+010 1.000e+004 1.180e+000 1.862e-003 
1.136e-002 1.372e+009 1.964e+010 1.000e+004 1.185e+000 1.868e-003 
1.137e-002 1.373e+009 1.964e+010 1.000e+004 1.196e+000 1.870e-003 
1.141e-002 1.378e+009 1.964e+010 1.000e+004 1.188e+000 1.881e-003 
1.145e-002 1.382e+009 1.964e+010 1.000e+004 1.194e+000 1.889e-003 
1.147e-002 1.384e+009 1.964e+010 1.000e+004 1.183e+000 1.895e-003 
1.148e-002 1.386e+009 1.964e+010 1.000e+004 1.189e+000 1.898e-003 
1.151e-002 1.389e+009 1.964e+010 1.000e+004 1.191e+000 1.904e-003 
1.156e-002 1.394e+009 1.964e+010 1.000e+004 1.188e+000 1.916e-003 
1.159e-002 1.397e+009 1.964e+010 1.000e+004 1.188e+000 1.923e-003 
1.161e-002 1.400e+009 1.964e+010 1.000e+004 1.174e+000 1.928e-003 
1.163e-002 1.402e+009 1.964e+010 1.000e+004 1.179e+000 1.933e-003 
1.166e-002 1.405e+009 1.964e+010 1.000e+004 1.187e+000 1.939e-003 
1.170e-002 1.410e+009 1.964e+010 1.000e+004 1.187e+000 1.950e-003 
1.173e-002 1.413e+009 1.964e+010 1.000e+004 1.188e+000 1.957e-003 
1.175e-002 1.415e+009 1.964e+010 1.000e+004 1.184e+000 1.962e-003 
1.178e-002 1.418e+009 1.964e+010 1.000e+004 1.191e+000 1.968e-003 
1.183e-002 1.424e+009 1.964e+010 1.000e+004 1.188e+000 1.980e-003 
1.186e-002 1.427e+009 1.964e+010 1.000e+004 1.188e+000 1.987e-003 
1.189e-002 1.430e+009 1.964e+010 1.000e+004 1.185e+000 1.994e-003 
1.191e-002 1.433e+009 1.964e+010 1.000e+004 1.184e+000 2.000e-003 
1.195e-002 1.437e+009 1.964e+010 1.000e+004 1.188e+000 2.008e-003 
1.199e-002 1.441e+009 1.964e+010 1.000e+004 1.189e+000 2.018e-003 
1.202e-002 1.445e+009 1.964e+010 1.000e+004 1.183e+000 2.026e-003 
1.204e-002 1.447e+009 1.964e+010 1.000e+004 1.197e+000 2.031e-003 
1.208e-002 1.451e+009 1.963e+010 1.000e+004 1.189e+000 2.039e-003 
1.212e-002 1.456e+009 1.964e+010 1.000e+004 1.187e+000 2.049e-003 
1.216e-002 1.460e+009 1.964e+010 1.000e+004 1.171e+000 2.059e-003 
1.218e-002 1.463e+009 1.964e+010 1.000e+004 1.189e+000 2.065e-003 
1.219e-002 1.464e+009 1.962e+010 1.000e+004 1.197e+000 2.067e-003 
1.224e-002 1.469e+009 1.964e+010 1.000e+004 1.188e+000 2.078e-003 
1.227e-002 1.473e+009 1.961e+010 1.000e+004 1.197e+000 2.086e-003 
1.230e-002 1.476e+009 1.964e+010 1.000e+004 1.184e+000 2.092e-003 
1.232e-002 1.478e+009 1.964e+010 1.000e+004 1.186e+000 2.098e-003 
1.235e-002 1.482e+009 1.964e+010 1.000e+004 1.189e+000 2.105e-003 
1.240e-002 1.487e+009 1.963e+010 1.000e+004 1.186e+000 2.116e-003 
1.243e-002 1.491e+009 1.964e+010 1.000e+004 1.172e+000 2.124e-003 
1.246e-002 1.493e+009 1.963e+010 1.000e+004 1.186e+000 2.131e-003 
1.249e-002 1.496e+009 1.964e+010 1.000e+004 1.187e+000 2.137e-003 
1.253e-002 1.502e+009 1.963e+010 1.000e+004 1.188e+000 2.148e-003 
1.257e-002 1.506e+009 1.964e+010 1.000e+004 1.188e+000 2.157e-003 
1.260e-002 1.508e+009 1.964e+010 1.000e+004 1.185e+000 2.163e-003 
1.264e-002 1.513e+009 1.963e+010 1.000e+004 1.189e+000 2.173e-003 
1.268e-002 1.517e+009 1.963e+010 1.000e+004 1.188e+000 2.182e-003 
1.271e-002 1.521e+009 1.963e+010 1.000e+004 1.188e+000 2.190e-003 
1.274e-002 1.524e+009 1.963e+010 1.000e+004 1.189e+000 2.196e-003 
1.276e-002 1.527e+009 1.964e+010 1.000e+004 1.187e+000 2.203e-003 
1.281e-002 1.532e+009 1.963e+010 1.000e+004 1.188e+000 2.214e-003 
1.285e-002 1.536e+009 1.963e+010 1.000e+004 1.188e+000 2.222e-003 
1.286e-002 1.537e+009 1.963e+010 1.000e+004 1.189e+000 2.226e-003 
1.289e-002 1.541e+009 1.963e+010 1.000e+004 1.189e+000 2.234e-003 
1.294e-002 1.547e+009 1.963e+010 1.000e+004 1.183e+000 2.246e-003 
1.298e-002 1.551e+009 1.964e+010 1.000e+004 1.173e+000 2.256e-003 
1.301e-002 1.554e+009 1.963e+010 1.000e+004 1.186e+000 2.262e-003 
1.303e-002 1.556e+009 1.964e+010 1.000e+004 1.187e+000 2.267e-003 
1.308e-002 1.562e+009 1.963e+010 1.000e+004 1.188e+000 2.279e-003 
1.312e-002 1.566e+009 1.963e+010 1.000e+004 1.188e+000 2.288e-003 
1.313e-002 1.568e+009 1.964e+010 1.000e+004 1.189e+000 2.291e-003 
1.316e-002 1.571e+009 1.963e+010 1.000e+004 1.190e+000 2.298e-003 
1.321e-002 1.576e+009 1.963e+010 1.000e+004 1.188e+000 2.310e-003 
1.326e-002 1.581e+009 1.963e+010 1.000e+004 1.188e+000 2.320e-003 
1.328e-002 1.583e+009 1.963e+010 1.000e+004 1.188e+000 2.325e-003 
1.330e-002 1.585e+009 1.964e+010 1.000e+004 1.191e+000 2.330e-003 
1.334e-002 1.591e+009 1.963e+010 1.000e+004 1.188e+000 2.341e-003 
1.338e-002 1.595e+009 1.963e+010 1.000e+004 1.189e+000 2.349e-003 
1.341e-002 1.598e+009 1.963e+010 1.000e+004 1.189e+000 2.356e-003 
1.344e-002 1.601e+009 1.963e+010 1.000e+004 1.190e+000 2.364e-003 
1.349e-002 1.607e+009 1.963e+010 1.000e+004 1.188e+000 2.376e-003 
1.353e-002 1.612e+009 1.963e+010 1.000e+004 1.188e+000 2.387e-003 
1.356e-002 1.615e+009 1.963e+010 1.000e+004 1.184e+000 2.393e-003 
1.358e-002 1.617e+009 1.963e+010 1.000e+004 1.188e+000 2.398e-003 
1.363e-002 1.622e+009 1.963e+010 1.000e+004 1.188e+000 2.410e-003 
1.367e-002 1.626e+009 1.963e+010 1.000e+004 1.188e+000 2.418e-003 
1.369e-002 1.629e+009 1.963e+010 1.000e+004 1.192e+000 2.424e-003 
1.373e-002 1.633e+009 1.963e+010 1.000e+004 1.189e+000 2.433e-003 
1.377e-002 1.638e+009 1.963e+010 1.000e+004 1.187e+000 2.444e-003 
1.381e-002 1.643e+009 1.963e+010 1.000e+004 1.184e+000 2.454e-003 
1.384e-002 1.645e+009 1.963e+010 1.000e+004 1.188e+000 2.460e-003 
1.387e-002 1.649e+009 1.963e+010 1.000e+004 1.188e+000 2.467e-003 
1.392e-002 1.654e+009 1.963e+010 1.000e+004 1.190e+000 2.479e-003 
1.395e-002 1.658e+009 1.963e+010 1.000e+004 1.188e+000 2.486e-003 
1.398e-002 1.661e+009 1.963e+010 1.000e+004 1.191e+000 2.493e-003 
1.401e-002 1.664e+009 1.963e+010 1.000e+004 1.189e+000 2.501e-003 
1.405e-002 1.669e+009 1.964e+010 1.000e+004 1.188e+000 2.510e-003 
1.409e-002 1.673e+009 1.963e+010 1.000e+004 1.179e+000 2.518e-003 
1.412e-002 1.676e+009 1.963e+010 1.000e+004 1.191e+000 2.525e-003 
1.414e-002 1.678e+009 1.963e+010 1.000e+004 1.188e+000 2.530e-003 
1.418e-002 1.682e+009 1.963e+010 1.000e+004 1.188e+000 2.540e-003 
1.421e-002 1.686e+009 1.963e+010 1.000e+004 1.188e+000 2.548e-003 
1.423e-002 1.689e+009 1.964e+010 1.000e+004 1.189e+000 2.554e-003 
1.427e-002 1.692e+009 1.963e+010 1.000e+004 1.190e+000 2.561e-003 
1.430e-002 1.696e+009 1.963e+010 1.000e+004 1.188e+000 2.569e-003 
1.433e-002 1.699e+009 1.965e+010 1.000e+004 1.188e+000 2.576e-003 
1.436e-002 1.703e+009 2.066e+010 1.000e+004 1.206e+000 2.584e-003 
1.439e-002 1.706e+009 2.230e+010 1.000e+004 1.229e+000 2.591e-003 
1.441e-002 1.708e+009 2.483e+010 1.000e+004 1.265e+000 2.599e-003 
1.446e-002 1.712e+009 3.046e+010 1.000e+004 1.318e+000 2.614e-003 
1.449e-002 1.715e+009 3.414e+010 1.000e+004 1.342e+000 2.627e-003 
1.451e-002 1.716e+009 3.746e+010 1.000e+004 1.360e+000 2.637e-003 
1.454e-002 1.718e+009 3.749e+010 1.000e+004 1.361e+000 2.652e-003 
1.457e-002 1.720e+009 4.045e+010 1.000e+004 1.372e+000 2.670e-003 
1.460e-002 1.722e+009 4.124e+010 1.000e+004 1.375e+000 2.686e-003 
1.463e-002 1.724e+009 4.295e+010 1.000e+004 1.382e+000 2.707e-003 
1.464e-002 1.725e+009 4.354e+010 1.000e+004 1.381e+000 2.713e-003 
1.467e-002 1.726e+009 4.648e+010 1.000e+004 1.395e+000 2.729e-003 
1.470e-002 1.727e+009 4.958e+010 1.000e+004 1.404e+000 2.752e-003 
1.471e-002 1.728e+009 5.085e+010 1.000e+004 1.408e+000 2.759e-003 
1.472e-002 1.728e+009 5.174e+010 1.000e+004 1.409e+000 2.766e-003 
1.473e-002 1.729e+009 5.198e+010 1.000e+004 1.408e+000 2.775e-003 
1.474e-002 1.729e+009 5.233e+010 1.000e+004 1.411e+000 2.781e-003 
1.475e-002 1.729e+009 5.330e+010 1.000e+004 1.413e+000 2.787e-003 
1.475e-002 1.729e+009 5.354e+010 1.000e+004 1.414e+000 2.792e-003 
1.476e-002 1.730e+009 5.349e+010 1.000e+004 1.413e+000 2.798e-003 
1.477e-002 1.730e+009 5.238e+010 1.000e+004 1.406e+000 2.809e-003 
1.478e-002 1.730e+009 5.209e+010 1.000e+004 1.410e+000 2.813e-003 
1.480e-002 1.731e+009 5.254e+010 1.000e+004 1.411e+000 2.828e-003 
1.481e-002 1.731e+009 5.168e+010 1.000e+004 1.410e+000 2.833e-003 
1.482e-002 1.732e+009 5.213e+010 1.000e+004 1.411e+000 2.845e-003 
1.483e-002 1.732e+009 5.303e+010 1.000e+004 1.414e+000 2.852e-003 
1.484e-002 1.732e+009 5.231e+010 1.000e+004 1.410e+000 2.857e-003 
1.485e-002 1.733e+009 5.171e+010 1.000e+004 1.408e+000 2.863e-003 
1.486e-002 1.733e+009 5.118e+010 1.000e+004 1.407e+000 2.870e-003 
1.487e-002 1.733e+009 4.971e+010 1.000e+004 1.402e+000 2.879e-003 
1.488e-002 1.734e+009 4.956e+010 1.000e+004 1.404e+000 2.886e-003 
1.489e-002 1.734e+009 4.936e+010 1.000e+004 1.403e+000 2.895e-003 
1.490e-002 1.735e+009 4.786e+010 1.000e+004 1.397e+000 2.904e-003 
1.492e-002 1.736e+009 4.654e+010 1.000e+004 1.392e+000 2.912e-003 
1.493e-002 1.736e+009 4.413e+010 1.000e+004 1.385e+000 2.920e-003 
1.494e-002 1.737e+009 4.395e+010 1.000e+004 1.386e+000 2.928e-003 
1.495e-002 1.737e+009 4.431e+010 1.000e+004 1.387e+000 2.933e-003 
1.496e-002 1.738e+009 4.506e+010 1.000e+004 1.389e+000 2.940e-003 
1.497e-002 1.738e+009 4.523e+010 1.000e+004 1.389e+000 2.945e-003 
1.498e-002 1.739e+009 4.610e+010 1.000e+004 1.393e+000 2.950e-003 
1.498e-002 1.739e+009 4.565e+010 1.000e+004 1.391e+000 2.956e-003 
1.499e-002 1.740e+009 4.552e+010 1.000e+004 1.390e+000 2.962e-003 
1.500e-002 1.740e+009 4.546e+010 1.000e+004 1.391e+000 2.967e-003 
1.501e-002 1.740e+009 4.528e+010 1.000e+004 1.388e+000 2.972e-003 
1.502e-002 1.741e+009 4.541e+010 1.000e+004 1.391e+000 2.977e-003 
1.503e-002 1.741e+009 4.520e+010 1.000e+004 1.388e+000 2.985e-003 
1.505e-002 1.742e+009 4.474e+010 1.000e+004 1.387e+000 2.995e-003 
1.505e-002 1.742e+009 4.474e+010 1.000e+004 1.387e+000 2.997e-003 
1.507e-002 1.744e+009 4.445e+010 1.000e+004 1.386e+000 3.009e-003 
1.508e-002 1.744e+009 4.439e+010 1.000e+004 1.388e+000 3.014e-003 
1.509e-002 1.745e+009 4.406e+010 1.000e+004 1.386e+000 3.025e-003 
1.512e-002 1.746e+009 4.474e+010 1.000e+004 1.389e+000 3.040e-003 
1.513e-002 1.747e+009 4.605e+010 1.000e+004 1.392e+000 3.049e-003 
1.514e-002 1.747e+009 4.585e+010 1.000e+004 1.391e+000 3.055e-003 
1.515e-002 1.748e+009 4.556e+010 1.000e+004 1.388e+000 3.058e-003 
1.516e-002 1.748e+009 4.370e+010 1.000e+004 1.384e+000 3.069e-003 
1.517e-002 1.749e+009 4.414e+010 1.000e+004 1.385e+000 3.075e-003 
1.519e-002 1.750e+009 4.400e+010 1.000e+004 1.385e+000 3.083e-003 
1.520e-002 1.750e+009 4.377e+010 1.000e+004 1.384e+000 3.090e-003 
1.521e-002 1.751e+009 4.375e+010 1.000e+004 1.383e+000 3.098e-003 
1.522e-002 1.752e+009 4.424e+010 1.000e+004 1.387e+000 3.106e-003 
1.523e-002 1.752e+009 4.411e+010 1.000e+004 1.385e+000 3.113e-003 
1.524e-002 1.753e+009 4.438e+010 1.000e+004 1.387e+000 3.120e-003 
1.526e-002 1.754e+009 4.294e+010 1.000e+004 1.381e+000 3.130e-003 
1.527e-002 1.754e+009 4.221e+010 1.000e+004 1.378e+000 3.136e-003 
1.529e-002 1.755e+009 4.190e+010 1.000e+004 1.378e+000 3.145e-003 
1.530e-002 1.756e+009 4.050e+010 1.000e+004 1.370e+000 3.153e-003 
1.532e-002 1.758e+009 3.923e+010 1.000e+004 1.366e+000 3.166e-003 
1.534e-002 1.759e+009 3.823e+010 1.000e+004 1.361e+000 3.173e-003 
1.535e-002 1.759e+009 3.798e+010 1.000e+004 1.364e+000 3.180e-003 
1.537e-002 1.761e+009 3.781e+010 1.000e+004 1.360e+000 3.193e-003 
1.541e-002 1.763e+009 3.940e+010 1.000e+004 1.367e+000 3.211e-003 
1.543e-002 1.765e+009 4.027e+010 1.000e+004 1.371e+000 3.224e-003 
1.545e-002 1.766e+009 4.056e+010 1.000e+004 1.372e+000 3.235e-003 
1.547e-002 1.767e+009 4.081e+010 1.000e+004 1.373e+000 3.244e-003 
1.548e-002 1.768e+009 3.993e+010 1.000e+004 1.369e+000 3.255e-003 
1.549e-002 1.769e+009 3.951e+010 1.000e+004 1.367e+000 3.260e-003 
1.551e-002 1.770e+009 3.886e+010 1.000e+004 1.365e+000 3.266e-003 
1.553e-002 1.771e+009 3.789e+010 1.000e+004 1.360e+000 3.279e-003 
1.555e-002 1.772e+009 3.784e+010 1.000e+004 1.360e+000 3.287e-003 
1.557e-002 1.774e+009 3.701e+010 1.000e+004 1.356e+000 3.299e-003 
1.559e-002 1.776e+009 3.560e+010 1.000e+004 1.348e+000 3.312e-003 
1.561e-002 1.777e+009 3.595e+010 1.000e+004 1.350e+000 3.318e-003 
1.562e-002 1.778e+009 3.604e+010 1.000e+004 1.349e+000 3.326e-003 
1.563e-002 1.779e+009 3.583e+010 1.000e+004 1.350e+000 3.332e-003 
1.566e-002 1.781e+009 3.562e+010 1.000e+004 1.347e+000 3.345e-003 
1.568e-002 1.782e+009 3.542e+010 1.000e+004 1.347e+000 3.353e-003 
1.570e-002 1.783e+009 3.600e+010 1.000e+004 1.351e+000 3.363e-003 
1.573e-002 1.786e+009 3.629e+010 1.000e+004 1.353e+000 3.378e-003 
1.574e-002 1.787e+009 3.696e+010 1.000e+004 1.357e+000 3.387e-003 
1.575e-002 1.787e+009 3.733e+010 1.000e+004 1.358e+000 3.392e-003 
1.578e-002 1.789e+009 3.727e+010 1.000e+004 1.357e+000 3.404e-003 
1.581e-002 1.791e+009 3.736e+010 1.000e+004 1.359e+000 3.419e-003 
1.584e-002 1.793e+009 3.736e+010 1.000e+004 1.357e+000 3.435e-003 
1.587e-002 1.795e+009 3.774e+010 1.000e+004 1.359e+000 3.452e-003 
1.590e-002 1.797e+009 3.800e+010 1.000e+004 1.362e+000 3.467e-003 
1.592e-002 1.799e+009 3.824e+010 1.000e+004 1.363e+000 3.477e-003 
1.595e-002 1.801e+009 3.783e+010 1.000e+004 1.359e+000 3.494e-003 
1.596e-002 1.801e+009 3.805e+010 1.000e+004 1.361e+000 3.499e-003 
1.597e-002 1.802e+009 3.837e+010 1.000e+004 1.363e+000 3.507e-003 
1.599e-002 1.803e+009 3.820e+010 1.000e+004 1.362e+000 3.514e-003 
1.600e-002 1.805e+009 3.785e+010 1.000e+004 1.359e+000 3.523e-003 
1.602e-002 1.805e+009 3.776e+010 1.000e+004 1.359e+000 3.530e-003 
1.603e-002 1.806e+009 3.784e+010 1.000e+004 1.360e+000 3.537e-003 
1.604e-002 1.807e+009 3.769e+010 1.000e+004 1.359e+000 3.543e-003 
1.606e-002 1.808e+009 3.667e+010 1.000e+004 1.353e+000 3.551e-003 
1.607e-002 1.809e+009 3.679e+010 1.000e+004 1.354e+000 3.556e-003 
1.608e-002 1.810e+009 3.724e+010 1.000e+004 1.357e+000 3.563e-003 
1.610e-002 1.811e+009 3.748e+010 1.000e+004 1.358e+000 3.570e-003 
1.611e-002 1.812e+009 3.715e+010 1.000e+004 1.357e+000 3.580e-003 
1.615e-002 1.815e+009 3.614e+010 1.000e+004 1.352e+000 3.597e-003 
1.617e-002 1.816e+009 3.619e+010 1.000e+004 1.353e+000 3.607e-003 
1.619e-002 1.818e+009 3.664e+010 1.000e+004 1.355e+000 3.620e-003 
1.623e-002 1.821e+009 3.727e+010 1.000e+004 1.358e+000 3.640e-003 
1.627e-002 1.823e+009 3.786e+010 1.000e+004 1.361e+000 3.659e-003 
1.628e-002 1.824e+009 3.815e+010 1.000e+004 1.363e+000 3.667e-003 
1.630e-002 1.825e+009 3.847e+010 1.000e+004 1.365e+000 3.677e-003 
1.632e-002 1.827e+009 3.875e+010 1.000e+004 1.366e+000 3.689e-003 
1.636e-002 1.829e+009 3.727e+010 1.000e+004 1.359e+000 3.706e-003 
1.638e-002 1.831e+009 3.681e+010 1.000e+004 1.356e+000 3.718e-003 
1.641e-002 1.833e+009 3.576e+010 1.000e+004 1.350e+000 3.735e-003 
1.646e-002 1.836e+009 3.614e+010 1.000e+004 1.353e+000 3.756e-003 
1.649e-002 1.838e+009 3.646e+010 1.000e+004 1.354e+000 3.771e-003 
1.652e-002 1.841e+009 3.569e+010 1.000e+004 1.350e+000 3.789e-003 
1.655e-002 1.843e+009 3.539e+010 1.000e+004 1.348e+000 3.804e-003 
1.658e-002 1.845e+009 3.527e+010 1.000e+004 1.346e+000 3.818e-003 
1.659e-002 1.846e+009 3.523e+010 1.000e+004 1.347e+000 3.824e-003 
1.663e-002 1.849e+009 3.509e+010 1.000e+004 1.347e+000 3.841e-003 
1.667e-002 1.852e+009 3.495e+010 1.000e+004 1.346e+000 3.859e-003 
1.670e-002 1.854e+009 3.487e+010 1.000e+004 1.346e+000 3.876e-003 
1.672e-002 1.856e+009 3.483e+010 1.000e+004 1.346e+000 3.887e-003 
1.675e-002 1.858e+009 3.479e+010 1.000e+004 1.345e+000 3.901e-003 
1.679e-002 1.861e+009 3.474e+010 1.000e+004 1.345e+000 3.919e-003 
1.682e-002 1.864e+009 3.470e+010 1.000e+004 1.343e+000 3.935e-003 
1.685e-002 1.866e+009 3.467e+010 1.000e+004 1.345e+000 3.948e-003 
1.688e-002 1.868e+009 3.466e+010 1.000e+004 1.345e+000 3.963e-003 
1.691e-002 1.870e+009 3.463e+010 1.000e+004 1.345e+000 3.974e-003 
1.695e-002 1.873e+009 3.460e+010 1.000e+004 1.344e+000 3.993e-003 
1.699e-002 1.876e+009 3.458e+010 1.000e+004 1.345e+000 4.013e-003 
1.702e-002 1.878e+009 3.457e+010 1.000e+004 1.344e+000 4.028e-003 
1.705e-002 1.880e+009 3.455e+010 1.000e+004 1.345e+000 4.041e-003 
1.707e-002 1.882e+009 3.455e+010 1.000e+004 1.345e+000 4.053e-003 
1.710e-002 1.885e+009 3.453e+010 1.000e+004 1.341e+000 4.068e-003 
1.713e-002 1.887e+009 3.450e+010 1.000e+004 1.344e+000 4.082e-003 
1.715e-002 1.888e+009 3.449e+010 1.000e+004 1.342e+000 4.090e-003 
1.718e-002 1.891e+009 3.447e+010 1.000e+004 1.344e+000 4.106e-003 
1.722e-002 1.894e+009 3.445e+010 1.000e+004 1.343e+000 4.123e-003 
1.726e-002 1.897e+009 3.442e+010 1.000e+004 1.344e+000 4.142e-003 
1.729e-002 1.899e+009 3.440e+010 1.000e+004 1.343e+000 4.156e-003 
1.731e-002 1.901e+009 3.439e+010 1.000e+004 1.342e+000 4.168e-003 
1.734e-002 1.903e+009 3.437e+010 1.000e+004 1.343e+000 4.182e-003 
1.737e-002 1.905e+009 3.435e+010 1.000e+004 1.344e+000 4.193e-003 
1.739e-002 1.907e+009 3.434e+010 1.000e+004 1.343e+000 4.205e-003 
1.743e-002 1.910e+009 3.432e+010 1.000e+004 1.341e+000 4.223e-003 
1.747e-002 1.912e+009 3.430e+010 1.000e+004 1.343e+000 4.240e-003 
1.749e-002 1.914e+009 3.429e+010 1.000e+004 1.343e+000 4.252e-003 
1.753e-002 1.917e+009 3.427e+010 1.000e+004 1.342e+000 4.271e-003 
1.757e-002 1.920e+009 3.426e+010 1.000e+004 1.342e+000 4.287e-003 
1.760e-002 1.923e+009 3.425e+010 1.000e+004 1.342e+000 4.305e-003 
1.764e-002 1.925e+009 3.424e+010 1.000e+004 1.341e+000 4.320e-003 
1.766e-002 1.927e+009 3.423e+010 1.000e+004 1.343e+000 4.329e-003 
1.769e-002 1.929e+009 3.422e+010 1.000e+004 1.343e+000 4.343e-003 
1.773e-002 1.932e+009 3.421e+010 1.000e+004 1.342e+000 4.362e-003 
1.776e-002 1.935e+009 3.420e+010 1.000e+004 1.343e+000 4.376e-003 
1.779e-002 1.937e+009 3.419e+010 1.000e+004 1.342e+000 4.394e-003 
1.783e-002 1.940e+009 3.419e+010 1.000e+004 1.342e+000 4.411e-003 
1.786e-002 1.943e+009 3.418e+010 1.000e+004 1.342e+000 4.425e-003 
1.790e-002 1.946e+009 3.417e+010 1.000e+004 1.342e+000 4.444e-003 
1.792e-002 1.947e+009 3.416e+010 1.000e+004 1.342e+000 4.454e-003 
1.795e-002 1.950e+009 3.415e+010 1.000e+004 1.342e+000 4.469e-003 
1.800e-002 1.953e+009 3.413e+010 1.000e+004 1.342e+000 4.491e-003 
1.804e-002 1.956e+009 3.412e+010 1.000e+004 1.342e+000 4.508e-003 
1.808e-002 1.959e+009 3.411e+010 1.000e+004 1.339e+000 4.526e-003 
1.810e-002 1.961e+009 3.411e+010 1.000e+004 1.341e+000 4.538e-003 
1.814e-002 1.964e+009 3.409e+010 1.000e+004 1.342e+000 4.557e-003 
1.817e-002 1.967e+009 3.409e+010 1.000e+004 1.339e+000 4.572e-003 
1.821e-002 1.969e+009 3.408e+010 1.000e+004 1.341e+000 4.587e-003 
1.823e-002 1.971e+009 3.407e+010 1.000e+004 1.340e+000 4.600e-003 
1.827e-002 1.974e+009 3.407e+010 1.000e+004 1.341e+000 4.615e-003 
1.830e-002 1.976e+009 3.406e+010 1.000e+004 1.341e+000 4.629e-003 
1.833e-002 1.979e+009 3.406e+010 1.000e+004 1.341e+000 4.644e-003 
1.836e-002 1.981e+009 3.405e+010 1.000e+004 1.339e+000 4.658e-003 
1.838e-002 1.983e+009 3.405e+010 1.000e+004 1.341e+000 4.670e-003 
1.843e-002 1.986e+009 3.404e+010 1.000e+004 1.341e+000 4.689e-003 
1.845e-002 1.988e+009 3.404e+010 1.000e+004 1.341e+000 4.701e-003 
1.848e-002 1.990e+009 3.403e+010 1.000e+004 1.341e+000 4.714e-003 
1.851e-002 1.993e+009 3.403e+010 1.000e+004 1.341e+000 4.731e-003 
1.855e-002 1.996e+009 3.402e+010 1.000e+004 1.341e+000 4.748e-003 
1.860e-002 1.999e+009 3.401e+010 1.000e+004 1.341e+000 4.770e-003 
1.863e-002 2.002e+009 3.401e+010 1.000e+004 1.341e+000 4.787e-003 
1.867e-002 2.005e+009 3.400e+010 1.000e+004 1.341e+000 4.802e-003 
1.870e-002 2.007e+009 3.400e+010 1.000e+004 1.341e+000 4.815e-003 
1.874e-002 2.010e+009 3.399e+010 1.000e+004 1.341e+000 4.836e-003 
1.877e-002 2.013e+009 3.399e+010 1.000e+004 1.341e+000 4.851e-003 
1.880e-002 2.015e+009 3.399e+010 1.000e+004 1.339e+000 4.866e-003 
1.883e-002 2.017e+009 3.398e+010 1.000e+004 1.339e+000 4.880e-003 
1.886e-002 2.020e+009 3.398e+010 1.000e+004 1.341e+000 4.893e-003 
1.890e-002 2.023e+009 3.398e+010 1.000e+004 1.341e+000 4.912e-003 
1.894e-002 2.026e+009 3.397e+010 1.000e+004 1.341e+000 4.929e-003 
1.897e-002 2.028e+009 3.397e+010 1.000e+004 1.341e+000 4.946e-003 
1.902e-002 2.032e+009 3.397e+010 1.000e+004 1.338e+000 4.965e-003 
1.905e-002 2.034e+009 3.396e+010 1.000e+004 1.339e+000 4.979e-003 
1.909e-002 2.037e+009 3.396e+010 1.000e+004 1.341e+000 4.997e-003 
1.911e-002 2.039e+009 3.396e+010 1.000e+004 1.341e+000 5.010e-003 
1.916e-002 2.043e+009 3.395e+010 1.000e+004 1.341e+000 5.033e-003 
1.919e-002 2.045e+009 3.395e+010 1.000e+004 1.340e+000 5.044e-003 
1.922e-002 2.047e+009 3.395e+010 1.000e+004 1.341e+000 5.060e-003 
1.926e-002 2.051e+009 3.394e+010 1.000e+004 1.341e+000 5.080e-003 
1.930e-002 2.053e+009 3.394e+010 1.000e+004 1.341e+000 5.097e-003 
1.933e-002 2.055e+009 3.394e+010 1.000e+004 1.340e+000 5.109e-003 
1.936e-002 2.058e+009 3.394e+010 1.000e+004 1.340e+000 5.126e-003 
1.940e-002 2.061e+009 3.393e+010 1.000e+004 1.341e+000 5.144e-003 
1.944e-002 2.064e+009 3.393e+010 1.000e+004 1.337e+000 5.164e-003 
1.948e-002 2.067e+009 3.393e+010 1.000e+004 1.337e+000 5.180e-003 
1.950e-002 2.069e+009 3.393e+010 1.000e+004 1.336e+000 5.191e-003 
1.954e-002 2.072e+009 3.392e+010 1.000e+004 1.340e+000 5.211e-003 
1.958e-002 2.075e+009 3.392e+010 1.000e+004 1.340e+000 5.225e-003 
1.962e-002 2.078e+009 3.391e+010 1.000e+004 1.340e+000 5.244e-003 
1.965e-002 2.081e+009 3.391e+010 1.000e+004 1.340e+000 5.260e-003 
1.969e-002 2.083e+009 3.391e+010 1.000e+004 1.340e+000 5.278e-003 
1.972e-002 2.086e+009 3.390e+010 1.000e+004 1.340e+000 5.294e-003 
1.976e-002 2.089e+009 3.390e+010 1.000e+004 1.340e+000 5.309e-003 
1.978e-002 2.091e+009 3.390e+010 1.000e+004 1.340e+000 5.321e-003 
1.981e-002 2.093e+009 3.389e+010 1.000e+004 1.340e+000 5.334e-003 
1.984e-002 2.095e+009 3.389e+010 1.000e+004 1.340e+000 5.350e-003 
1.988e-002 2.099e+009 3.389e+010 1.000e+004 1.339e+000 5.369e-003 
1.991e-002 2.101e+009 3.389e+010 1.000e+004 1.340e+000 5.382e-003 
1.994e-002 2.103e+009 3.388e+010 1.000e+004 1.340e+000 5.394e-003 
1.998e-002 2.106e+009 3.387e+010 1.000e+004 1.340e+000 5.412e-003 
2.002e-002 2.109e+009 3.387e+010 1.000e+004 1.339e+000 5.431e-003 
2.005e-002 2.112e+009 3.387e+010 1.000e+004 1.340e+000 5.448e-003 
2.008e-002 2.114e+009 3.386e+010 1.000e+004 1.340e+000 5.460e-003 
2.012e-002 2.117e+009 3.386e+010 1.000e+004 1.338e+000 5.478e-003 
2.015e-002 2.119e+009 3.386e+010 1.000e+004 1.340e+000 5.493e-003 
2.019e-002 2.122e+009 3.385e+010 1.000e+004 1.340e+000 5.510e-003 
2.022e-002 2.124e+009 3.385e+010 1.000e+004 1.340e+000 5.524e-003 
2.025e-002 2.127e+009 3.384e+010 1.000e+004 1.340e+000 5.537e-003 
2.029e-002 2.130e+009 3.384e+010 1.000e+004 1.340e+000 5.557e-003 
2.033e-002 2.133e+009 3.383e+010 1.000e+004 1.340e+000 5.575e-003 
2.036e-002 2.135e+009 3.383e+010 1.000e+004 1.340e+000 5.589e-003 
2.039e-002 2.138e+009 3.383e+010 1.000e+004 1.337e+000 5.603e-003 
2.043e-002 2.141e+009 3.383e+010 1.000e+004 1.340e+000 5.621e-003 
2.046e-002 2.143e+009 3.382e+010 1.000e+004 1.340e+000 5.637e-003 
2.049e-002 2.146e+009 3.382e+010 1.000e+004 1.339e+000 5.651e-003 
2.054e-002 2.149e+009 3.381e+010 1.000e+004 1.340e+000 5.671e-003 
2.057e-002 2.151e+009 3.381e+010 1.000e+004 1.339e+000 5.686e-003 
2.060e-002 2.154e+009 3.381e+010 1.000e+004 1.340e+000 5.703e-003 
2.065e-002 2.158e+009 3.381e+010 1.000e+004 1.340e+000 5.723e-003 
2.068e-002 2.160e+009 3.380e+010 1.000e+004 1.339e+000 5.738e-003 
2.072e-002 2.163e+009 3.380e+010 1.000e+004 1.339e+000 5.755e-003 
2.074e-002 2.165e+009 3.379e+010 1.000e+004 1.338e+000 5.767e-003 
2.078e-002 2.168e+009 3.379e+010 1.000e+004 1.339e+000 5.784e-003 
2.082e-002 2.171e+009 3.378e+010 1.000e+004 1.340e+000 5.803e-003 
2.085e-002 2.174e+009 3.378e+010 1.000e+004 1.339e+000 5.819e-003 
2.090e-002 2.177e+009 3.377e+010 1.000e+004 1.339e+000 5.838e-003 
2.092e-002 2.179e+009 3.377e+010 1.000e+004 1.339e+000 5.849e-003 
2.094e-002 2.180e+009 3.377e+010 1.000e+004 1.339e+000 5.858e-003 
2.096e-002 2.182e+009 3.376e+010 1.000e+004 1.339e+000 5.869e-003 
2.100e-002 2.185e+009 3.376e+010 1.000e+004 1.339e+000 5.887e-003 
2.103e-002 2.188e+009 3.376e+010 1.000e+004 1.339e+000 5.901e-003 
2.105e-002 2.189e+009 3.376e+010 1.000e+004 1.336e+000 5.910e-003 
2.109e-002 2.192e+009 3.375e+010 1.000e+004 1.338e+000 5.926e-003 
2.112e-002 2.194e+009 3.375e+010 1.000e+004 1.339e+000 5.942e-003 
2.116e-002 2.197e+009 3.375e+010 1.000e+004 1.339e+000 5.959e-003 
2.119e-002 2.200e+009 3.374e+010 1.000e+004 1.339e+000 5.976e-003 
2.121e-002 2.202e+009 3.374e+010 1.000e+004 1.339e+000 5.985e-003 
2.126e-002 2.205e+009 3.374e+010 1.000e+004 1.339e+000 6.006e-003 
2.130e-002 2.209e+009 3.373e+010 1.000e+004 1.339e+000 6.027e-003 
2.134e-002 2.211e+009 3.373e+010 1.000e+004 1.339e+000 6.043e-003 
2.137e-002 2.214e+009 3.373e+010 1.000e+004 1.337e+000 6.059e-003 
2.142e-002 2.218e+009 3.372e+010 1.000e+004 1.339e+000 6.079e-003 
2.144e-002 2.219e+009 3.372e+010 1.000e+004 1.336e+000 6.087e-003 
2.147e-002 2.221e+009 3.372e+010 1.000e+004 1.339e+000 6.102e-003 
2.150e-002 2.224e+009 3.372e+010 1.000e+004 1.339e+000 6.117e-003 
2.153e-002 2.227e+009 3.372e+010 1.000e+004 1.339e+000 6.133e-003 
2.157e-002 2.230e+009 3.371e+010 1.000e+004 1.339e+000 6.150e-003 
2.161e-002 2.232e+009 3.371e+010 1.000e+004 1.336e+000 6.166e-003 
2.164e-002 2.235e+009 3.371e+010 1.000e+004 1.339e+000 6.181e-003 
2.168e-002 2.238e+009 3.371e+010 1.000e+004 1.339e+000 6.200e-003 
2.171e-002 2.240e+009 3.370e+010 1.000e+004 1.339e+000 6.212e-003 
2.174e-002 2.242e+009 3.370e+010 1.000e+004 1.339e+000 6.226e-003 
2.177e-002 2.245e+009 3.370e+010 1.000e+004 1.337e+000 6.241e-003 
2.180e-002 2.247e+009 3.370e+010 1.000e+004 1.339e+000 6.257e-003 
2.184e-002 2.250e+009 3.370e+010 1.000e+004 1.338e+000 6.273e-003 
2.187e-002 2.253e+009 3.369e+010 1.000e+004 1.339e+000 6.288e-003 
2.190e-002 2.255e+009 3.370e+010 1.000e+004 1.337e+000 6.303e-003 
2.194e-002 2.258e+009 3.369e+010 1.000e+004 1.339e+000 6.320e-003 
2.198e-002 2.261e+009 3.369e+010 1.000e+004 1.339e+000 6.340e-003 
2.201e-002 2.263e+009 3.369e+010 1.000e+004 1.339e+000 6.352e-003 
2.204e-002 2.266e+009 3.369e+010 1.000e+004 1.339e+000 6.365e-003 
2.208e-002 2.269e+009 3.369e+010 1.000e+004 1.339e+000 6.384e-003 
2.211e-002 2.272e+009 3.369e+010 1.000e+004 1.339e+000 6.400e-003 
2.215e-002 2.274e+009 3.369e+010 1.000e+004 1.334e+000 6.416e-003 
2.217e-002 2.276e+009 3.368e+010 1.000e+004 1.339e+000 6.428e-003 
2.221e-002 2.279e+009 3.368e+010 1.000e+004 1.339e+000 6.443e-003 
2.224e-002 2.281e+009 3.368e+010 1.000e+004 1.339e+000 6.457e-003 
2.227e-002 2.284e+009 3.368e+010 1.000e+004 1.339e+000 6.473e-003 
2.230e-002 2.286e+009 3.368e+010 1.000e+004 1.339e+000 6.488e-003 
2.234e-002 2.289e+009 3.368e+010 1.000e+004 1.339e+000 6.502e-003 
2.237e-002 2.291e+009 3.368e+010 1.000e+004 1.339e+000 6.518e-003 
2.241e-002 2.294e+009 3.367e+010 1.000e+004 1.339e+000 6.535e-003 
2.244e-002 2.297e+009 3.367e+010 1.000e+004 1.339e+000 6.551e-003 
2.248e-002 2.300e+009 3.367e+010 1.000e+004 1.339e+000 6.570e-003 
2.252e-002 2.303e+009 3.367e+010 1.000e+004 1.337e+000 6.587e-003 
2.256e-002 2.306e+009 3.367e+010 1.000e+004 1.339e+000 6.605e-003 
2.260e-002 2.309e+009 3.366e+010 1.000e+004 1.336e+000 6.623e-003 
2.263e-002 2.312e+009 3.366e+010 1.000e+004 1.338e+000 6.640e-003 
2.267e-002 2.315e+009 3.366e+010 1.000e+004 1.337e+000 6.659e-003 
2.271e-002 2.318e+009 3.366e+010 1.000e+004 1.339e+000 6.675e-003 
2.274e-002 2.321e+009 3.366e+010 1.000e+004 1.339e+000 6.690e-003 
2.278e-002 2.323e+009 3.366e+010 1.000e+004 1.339e+000 6.706e-003 
2.281e-002 2.326e+009 3.366e+010 1.000e+004 1.339e+000 6.723e-003 
2.285e-002 2.329e+009 3.366e+010 1.000e+004 1.339e+000 6.740e-003 
2.289e-002 2.332e+009 3.366e+010 1.000e+004 1.339e+000 6.758e-003 
2.292e-002 2.335e+009 3.366e+010 1.000e+004 1.339e+000 6.774e-003 
2.296e-002 2.337e+009 3.365e+010 1.000e+004 1.337e+000 6.789e-003 
2.299e-002 2.340e+009 3.365e+010 1.000e+004 1.339e+000 6.805e-003 
2.303e-002 2.343e+009 3.365e+010 1.000e+004 1.339e+000 6.821e-003 
2.306e-002 2.346e+009 3.365e+010 1.000e+004 1.337e+000 6.837e-003 
2.310e-002 2.349e+009 3.365e+010 1.000e+004 1.339e+000 6.857e-003 
2.314e-002 2.351e+009 3.365e+010 1.000e+004 1.337e+000 6.872e-003 
2.317e-002 2.354e+009 3.365e+010 1.000e+004 1.339e+000 6.887e-003 
2.321e-002 2.357e+009 3.365e+010 1.000e+004 1.339e+000 6.906e-003 
2.325e-002 2.360e+009 3.365e+010 1.000e+004 1.338e+000 6.923e-003 
2.328e-002 2.362e+009 3.365e+010 1.000e+004 1.336e+000 6.936e-003 
2.331e-002 2.365e+009 3.365e+010 1.000e+004 1.339e+000 6.949e-003 
2.334e-002 2.367e+009 3.365e+010 1.000e+004 1.337e+000 6.965e-003 
2.337e-002 2.370e+009 3.364e+010 1.000e+004 1.339e+000 6.981e-003 
2.341e-002 2.372e+009 3.364e+010 1.000e+004 1.334e+000 6.996e-003 
2.344e-002 2.375e+009 3.364e+010 1.000e+004 1.339e+000 7.012e-003 
2.347e-002 2.378e+009 3.364e+010 1.000e+004 1.338e+000 7.027e-003 
2.351e-002 2.381e+009 3.364e+010 1.000e+004 1.337e+000 7.045e-003 
2.355e-002 2.384e+009 3.364e+010 1.000e+004 1.339e+000 7.063e-003 
2.359e-002 2.387e+009 3.363e+010 1.000e+004 1.339e+000 7.080e-003 
2.363e-002 2.390e+009 3.363e+010 1.000e+004 1.339e+000 7.098e-003 
2.367e-002 2.393e+009 3.363e+010 1.000e+004 1.335e+000 7.116e-003 
2.371e-002 2.396e+009 3.363e+010 1.000e+004 1.339e+000 7.134e-003 
2.374e-002 2.398e+009 3.363e+010 1.000e+004 1.339e+000 7.149e-003 
2.379e-002 2.402e+009 3.363e+010 1.000e+004 1.339e+000 7.171e-003 
2.382e-002 2.405e+009 3.363e+010 1.000e+004 1.339e+000 7.188e-003 
2.386e-002 2.408e+009 3.363e+010 1.000e+004 1.339e+000 7.206e-003 
2.390e-002 2.411e+009 3.363e+010 1.000e+004 1.339e+000 7.225e-003 
2.395e-002 2.414e+009 3.362e+010 1.000e+004 1.332e+000 7.244e-003 
2.398e-002 2.417e+009 3.362e+010 1.000e+004 1.339e+000 7.259e-003 
2.401e-002 2.419e+009 3.362e+010 1.000e+004 1.339e+000 7.273e-003 
2.405e-002 2.423e+009 3.362e+010 1.000e+004 1.339e+000 7.293e-003 
2.410e-002 2.426e+009 3.362e+010 1.000e+004 1.339e+000 7.314e-003 
2.414e-002 2.430e+009 3.362e+010 1.000e+004 1.339e+000 7.335e-003 
2.418e-002 2.433e+009 3.362e+010 1.000e+004 1.339e+000 7.353e-003 
2.423e-002 2.436e+009 3.362e+010 1.000e+004 1.339e+000 7.373e-003 
2.427e-002 2.439e+009 3.361e+010 1.000e+004 1.339e+000 7.392e-003 
2.431e-002 2.443e+009 3.361e+010 1.000e+004 1.339e+000 7.410e-003 
2.435e-002 2.446e+009 3.361e+010 1.000e+004 1.339e+000 7.430e-003 
2.439e-002 2.449e+009 3.361e+010 1.000e+004 1.339e+000 7.451e-003 
2.443e-002 2.453e+009 3.361e+010 1.000e+004 1.339e+000 7.469e-003 
2.447e-002 2.456e+009 3.361e+010 1.000e+004 1.339e+000 7.488e-003 
2.452e-002 2.459e+009 3.361e+010 1.000e+004 1.336e+000 7.508e-003 
2.455e-002 2.462e+009 3.361e+010 1.000e+004 1.339e+000 7.523e-003 
2.460e-002 2.465e+009 3.361e+010 1.000e+004 1.339e+000 7.544e-003 
2.464e-002 2.469e+009 3.361e+010 1.000e+004 1.335e+000 7.563e-003 
2.468e-002 2.472e+009 3.361e+010 1.000e+004 1.339e+000 7.582e-003 
2.473e-002 2.475e+009 3.361e+010 1.000e+004 1.339e+000 7.603e-003 
2.476e-002 2.478e+009 3.361e+010 1.000e+004 1.339e+000 7.621e-003 
2.481e-002 2.482e+009 3.361e+010 1.000e+004 1.339e+000 7.642e-003 
2.485e-002 2.485e+009 3.361e+010 1.000e+004 1.339e+000 7.659e-003 
2.489e-002 2.488e+009 3.361e+010 1.000e+004 1.339e+000 7.678e-003 
2.494e-002 2.492e+009 3.361e+010 1.000e+004 1.339e+000 7.701e-003 
2.499e-002 2.496e+009 3.361e+010 1.000e+004 1.337e+000 7.723e-003 
2.503e-002 2.499e+009 3.360e+010 1.000e+004 1.339e+000 7.741e-003 
2.507e-002 2.502e+009 3.360e+010 1.000e+004 1.339e+000 7.760e-003 
2.511e-002 2.505e+009 3.360e+010 1.000e+004 1.339e+000 7.780e-003 
2.515e-002 2.509e+009 3.360e+010 1.000e+004 1.339e+000 7.799e-003 
2.520e-002 2.512e+009 3.360e+010 1.000e+004 1.339e+000 7.820e-003 
2.524e-002 2.516e+009 3.360e+010 1.000e+004 1.339e+000 7.840e-003 
2.528e-002 2.519e+009 3.360e+010 1.000e+004 1.339e+000 7.859e-003 
2.533e-002 2.522e+009 3.360e+010 1.000e+004 1.339e+000 7.879e-003 
2.537e-002 2.526e+009 3.360e+010 1.000e+004 1.339e+000 7.900e-003 
2.541e-002 2.529e+009 3.360e+010 1.000e+004 1.338e+000 7.919e-003 
2.545e-002 2.532e+009 3.360e+010 1.000e+004 1.339e+000 7.937e-003 
2.550e-002 2.535e+009 3.360e+010 1.000e+004 1.339e+000 7.957e-003 
2.554e-002 2.539e+009 3.360e+010 1.000e+004 1.339e+000 7.978e-003 
2.558e-002 2.542e+009 3.360e+010 1.000e+004 1.339e+000 7.995e-003 
2.563e-002 2.546e+009 3.360e+010 1.000e+004 1.339e+000 8.017e-003 
2.567e-002 2.549e+009 3.360e+010 1.000e+004 1.339e+000 8.036e-003 
2.571e-002 2.552e+009 3.360e+010 1.000e+004 1.337e+000 8.057e-003 
2.576e-002 2.556e+009 3.359e+010 1.000e+004 1.339e+000 8.076e-003 
2.580e-002 2.559e+009 3.359e+010 1.000e+004 1.340e+000 8.099e-003 
2.585e-002 2.563e+009 3.360e+010 1.000e+004 1.339e+000 8.119e-003 
2.589e-002 2.566e+009 3.360e+010 1.000e+004 1.340e+000 8.138e-003 
2.589e-002 2.566e+009 3.360e+010 1.000e+004 1.338e+000 8.140e-003 
2.590e-002 2.567e+009 3.359e+010 1.000e+004 1.341e+000 8.141e-003 
2.590e-002 2.567e+009 3.360e+010 1.000e+004 1.341e+000 8.143e-003 
2.590e-002 2.567e+009 3.359e+010 1.000e+004 1.341e+000 8.144e-003 
2.591e-002 2.567e+009 3.359e+010 1.000e+004 1.341e+000 8.146e-003 
2.591e-002 2.568e+009 3.359e+010 1.000e+004 1.343e+000 8.147e-003 
2.591e-002 2.568e+009 3.359e+010 1.000e+004 1.344e+000 8.149e-003 
2.592e-002 2.568e+009 3.359e+010 1.000e+004 1.344e+000 8.150e-003 
2.592e-002 2.568e+009 3.359e+010 1.000e+004 1.344e+000 8.151e-003 
2.592e-002 2.569e+009 3.359e+010 1.000e+004 1.344e+000 8.153e-003 
2.593e-002 2.569e+009 3.359e+010 1.000e+004 1.347e+000 8.154e-003 
2.593e-002 2.569e+009 3.359e+010 1.000e+004 1.346e+000 8.156e-003 
2.593e-002 2.569e+009 3.359e+010 1.000e+004 1.344e+000 8.157e-003 
2.593e-002 2.570e+009 3.359e+010 1.000e+004 1.345e+000 8.158e-003 
2.594e-002 2.570e+009 3.359e+010 1.000e+004 1.348e+000 8.160e-003 
2.594e-002 2.570e+009 3.359e+010 1.000e+004 1.348e+000 8.161e-003 
2.594e-002 2.570e+009 3.359e+010 1.000e+004 1.347e+000 8.163e-003 
2.595e-002 2.571e+009 3.359e+010 1.000e+004 1.349e+000 8.164e-003 
2.595e-002 2.571e+009 3.359e+010 1.000e+004 1.345e+000 8.165e-003 
2.595e-002 2.571e+009 3.359e+010 1.000e+004 1.344e+000 8.167e-003 
2.596e-002 2.571e+009 3.359e+010 1.000e+004 1.347e+000 8.168e-003 
2.596e-002 2.572e+009 3.359e+010 1.000e+004 1.347e+000 8.170e-003 
2.596e-002 2.572e+009 3.359e+010 1.000e+004 1.350e+000 8.171e-003 
2.596e-002 2.572e+009 3.359e+010 1.000e+004 1.350e+000 8.172e-003 
2.597e-002 2.572e+009 3.359e+010 1.000e+004 1.349e+000 8.174e-003 
2.597e-002 2.572e+009 3.359e+010 1.000e+004 1.347e+000 8.175e-003 
2.597e-002 2.573e+009 3.359e+010 1.000e+004 1.351e+000 8.177e-003 
2.598e-002 2.573e+009 3.359e+010 1.000e+004 1.346e+000 8.178e-003 
2.598e-002 2.573e+009 3.359e+010 1.000e+004 1.348e+000 8.179e-003 
2.598e-002 2.573e+009 3.359e+010 1.000e+004 1.346e+000 8.181e-003 
2.599e-002 2.574e+009 3.359e+010 1.000e+004 1.348e+000 8.182e-003 
2.599e-002 2.574e+009 3.359e+010 1.000e+004 1.350e+000 8.184e-003 
2.599e-002 2.574e+009 3.359e+010 1.000e+004 1.348e+000 8.185e-003 
2.600e-002 2.574e+009 3.359e+010 1.000e+004 1.350e+000 8.186e-003 
2.600e-002 2.575e+009 3.359e+010 1.000e+004 1.354e+000 8.188e-003 
2.600e-002 2.575e+009 3.359e+010 1.000e+004 1.352e+000 8.189e-003 
2.600e-002 2.575e+009 3.359e+010 1.000e+004 1.336e+000 8.190e-003 
2.601e-002 2.575e+009 3.359e+010 1.000e+004 1.356e+000 8.192e-003 
2.601e-002 2.576e+009 3.359e+010 1.000e+004 1.357e+000 8.193e-003 
2.601e-002 2.576e+009 3.359e+010 1.000e+004 1.353e+000 8.195e-003 
2.602e-002 2.576e+009 3.359e+010 1.000e+004 1.357e+000 8.196e-003 
2.602e-002 2.576e+009 3.359e+010 1.000e+004 1.357e+000 8.197e-003 
2.602e-002 2.577e+009 3.359e+010 1.000e+004 1.351e+000 8.199e-003 
2.603e-002 2.577e+009 3.359e+010 1.000e+004 1.350e+000 8.200e-003 
2.603e-002 2.577e+009 3.359e+010 1.000e+004 1.357e+000 8.202e-003 
2.603e-002 2.577e+009 3.359e+010 1.000e+004 1.350e+000 8.203e-003 
2.603e-002 2.577e+009 3.359e+010 1.000e+004 1.350e+000 8.204e-003 
2.604e-002 2.578e+009 3.359e+010 1.000e+004 1.352e+000 8.206e-003 
2.604e-002 2.578e+009 3.359e+010 1.000e+004 1.357e+000 8.207e-003 
2.604e-002 2.578e+009 3.359e+010 1.000e+004 1.354e+000 8.209e-003 
2.605e-002 2.578e+009 3.359e+010 1.000e+004 1.358e+000 8.210e-003 
2.605e-002 2.579e+009 3.359e+010 1.000e+004 1.355e+000 8.211e-003 
2.605e-002 2.579e+009 3.359e+010 1.000e+004 1.360e+000 8.213e-003 
2.606e-002 2.579e+009 3.359e+010 1.000e+004 1.355e+000 8.214e-003 
2.606e-002 2.579e+009 3.359e+010 1.000e+004 1.356e+000 8.216e-003 
2.606e-002 2.580e+009 3.359e+010 1.000e+004 1.356e+000 8.217e-003 
2.606e-002 2.580e+009 3.359e+010 1.000e+004 1.357e+000 8.218e-003 
2.607e-002 2.580e+009 3.359e+010 1.000e+004 1.358e+000 8.220e-003 
2.607e-002 2.580e+009 3.359e+010 1.000e+004 1.358e+000 8.221e-003 
2.607e-002 2.581e+009 3.359e+010 1.000e+004 1.365e+000 8.223e-003 
2.608e-002 2.581e+009 3.359e+010 1.000e+004 1.350e+000 8.224e-003 
2.608e-002 2.581e+009 3.359e+010 1.000e+004 1.354e+000 8.225e-003 
2.608e-002 2.581e+009 3.359e+010 1.000e+004 1.359e+000 8.227e-003 
2.609e-002 2.581e+009 3.359e+010 1.000e+004 1.368e+000 8.228e-003 
2.609e-002 2.582e+009 3.359e+010 1.000e+004 1.350e+000 8.229e-003 
2.609e-002 2.582e+009 3.359e+010 1.000e+004 1.352e+000 8.231e-003 
2.609e-002 2.582e+009 3.359e+010 1.000e+004 1.367e+000 8.232e-003 
2.610e-002 2.582e+009 3.359e+010 1.000e+004 1.350e+000 8.234e-003 
2.610e-002 2.583e+009 3.359e+010 1.000e+004 1.354e+000 8.235e-003 
2.610e-002 2.583e+009 3.359e+010 1.000e+004 1.359e+000 8.236e-003 
2.611e-002 2.583e+009 3.359e+010 1.000e+004 1.362e+000 8.238e-003 
2.611e-002 2.583e+009 3.361e+010 1.000e+004 1.349e+000 8.239e-003 
2.611e-002 2.584e+009 3.359e+010 1.000e+004 1.361e+000 8.240e-003 
2.612e-002 2.584e+009 3.359e+010 1.000e+004 1.356e+000 8.242e-003 
2.612e-002 2.584e+009 3.359e+010 1.000e+004 1.355e+000 8.243e-003 
2.612e-002 2.584e+009 3.359e+010 1.000e+004 1.350e+000 8.244e-003 
2.612e-002 2.584e+009 3.359e+010 1.000e+004 1.360e+000 8.246e-003 
2.613e-002 2.585e+009 3.359e+010 1.000e+004 1.357e+000 8.247e-003 
2.613e-002 2.585e+009 3.359e+010 1.000e+004 1.357e+000 8.248e-003 
2.613e-002 2.585e+009 3.359e+010 1.000e+004 1.360e+000 8.250e-003 
2.614e-002 2.585e+009 3.359e+010 1.000e+004 1.361e+000 8.251e-003 
2.614e-002 2.586e+009 3.359e+010 1.000e+004 1.357e+000 8.252e-003 
2.614e-002 2.586e+009 3.358e+010 1.000e+004 1.359e+000 8.254e-003 
2.614e-002 2.586e+009 3.358e+010 1.000e+004 1.350e+000 8.255e-003 
2.615e-002 2.586e+009 3.359e+010 1.000e+004 1.360e+000 8.256e-003 
2.615e-002 2.587e+009 3.359e+010 1.000e+004 1.365e+000 8.258e-003 
2.615e-002 2.587e+009 3.359e+010 1.000e+004 1.364e+000 8.259e-003 
2.616e-002 2.587e+009 3.358e+010 1.000e+004 1.357e+000 8.260e-003 
2.616e-002 2.587e+009 3.359e+010 1.000e+004 1.357e+000 8.262e-003 
2.616e-002 2.587e+009 3.358e+010 1.000e+004 1.360e+000 8.263e-003 
2.617e-002 2.588e+009 3.358e+010 1.000e+004 1.361e+000 8.265e-003 
2.617e-002 2.588e+009 3.358e+010 1.000e+004 1.361e+000 8.266e-003 
2.617e-002 2.588e+009 3.358e+010 1.000e+004 1.353e+000 8.267e-003 
2.617e-002 2.588e+009 3.358e+010 1.000e+004 1.369e+000 8.269e-003 
2.618e-002 2.589e+009 3.358e+010 1.000e+004 1.370e+000 8.270e-003 
2.618e-002 2.589e+009 3.358e+010 1.000e+004 1.372e+000 8.271e-003 
2.618e-002 2.589e+009 3.358e+010 1.000e+004 1.358e+000 8.273e-003 
2.619e-002 2.589e+009 3.358e+010 1.000e+004 1.360e+000 8.274e-003 
2.619e-002 2.589e+009 3.358e+010 1.000e+004 1.361e+000 8.275e-003 
2.619e-002 2.590e+009 3.358e+010 1.000e+004 1.373e+000 8.277e-003 
2.619e-002 2.590e+009 3.358e+010 1.000e+004 1.372e+000 8.278e-003 
2.620e-002 2.590e+009 3.358e+010 1.000e+004 1.357e+000 8.279e-003 
2.620e-002 2.590e+009 3.358e+010 1.000e+004 1.365e+000 8.281e-003 
2.620e-002 2.591e+009 3.358e+010 1.000e+004 1.359e+000 8.282e-003 
2.621e-002 2.591e+009 3.358e+010 1.000e+004 1.367e+000 8.283e-003 
2.621e-002 2.591e+009 3.358e+010 1.000e+004 1.361e+000 8.285e-003 
2.621e-002 2.591e+009 3.358e+010 1.000e+004 1.351e+000 8.286e-003 
2.621e-002 2.592e+009 3.358e+010 1.000e+004 1.355e+000 8.287e-003 
2.622e-002 2.592e+009 3.358e+010 1.000e+004 1.370e+000 8.289e-003 
2.622e-002 2.592e+009 3.358e+010 1.000e+004 1.357e+000 8.290e-003 
2.622e-002 2.592e+009 3.358e+010 1.000e+004 1.351e+000 8.291e-003 
2.623e-002 2.592e+009 3.358e+010 1.000e+004 1.354e+000 8.293e-003 
2.623e-002 2.593e+009 3.358e+010 1.000e+004 1.357e+000 8.294e-003 
2.623e-002 2.593e+009 3.358e+010 1.000e+004 1.378e+000 8.295e-003 
2.624e-002 2.593e+009 3.358e+010 1.000e+004 1.357e+000 8.297e-003 
2.624e-002 2.593e+009 3.358e+010 1.000e+004 1.359e+000 8.298e-003 
2.624e-002 2.594e+009 3.358e+010 1.000e+004 1.365e+000 8.299e-003 
2.624e-002 2.594e+009 3.358e+010 1.000e+004 1.358e+000 8.301e-003 
2.625e-002 2.594e+009 3.358e+010 1.000e+004 1.374e+000 8.302e-003 
2.625e-002 2.594e+009 3.358e+010 1.000e+004 1.369e+000 8.303e-003 
2.625e-002 2.595e+009 3.358e+010 1.000e+004 1.354e+000 8.305e-003 
2.626e-002 2.595e+009 3.358e+010 1.000e+004 1.371e+000 8.306e-003 
2.626e-002 2.595e+009 3.358e+010 1.000e+004 1.370e+000 8.307e-003 
2.626e-002 2.595e+009 3.358e+010 1.000e+004 1.364e+000 8.309e-003 
2.626e-002 2.595e+009 3.358e+010 1.000e+004 1.369e+000 8.310e-003 
2.627e-002 2.596e+009 3.358e+010 1.000e+004 1.357e+000 8.311e-003 
2.627e-002 2.596e+009 3.358e+010 1.000e+004 1.355e+000 8.313e-003 
2.627e-002 2.596e+009 3.358e+010 1.000e+004 1.368e+000 8.314e-003 
2.628e-002 2.596e+009 3.358e+010 1.000e+004 1.366e+000 8.315e-003 
2.628e-002 2.597e+009 3.358e+010 1.000e+004 1.355e+000 8.317e-003 
2.628e-002 2.597e+009 3.358e+010 1.000e+004 1.349e+000 8.318e-003 
2.629e-002 2.597e+009 3.358e+010 1.000e+004 1.368e+000 8.319e-003 
2.629e-002 2.597e+009 3.358e+010 1.000e+004 1.370e+000 8.321e-003 
2.629e-002 2.597e+009 3.358e+010 1.000e+004 1.363e+000 8.322e-003 
2.629e-002 2.598e+009 3.358e+010 1.000e+004 1.380e+000 8.324e-003 
2.630e-002 2.598e+009 3.358e+010 1.000e+004 1.354e+000 8.325e-003 
2.630e-002 2.598e+009 3.358e+010 1.000e+004 1.360e+000 8.326e-003 
2.630e-002 2.598e+009 3.358e+010 1.000e+004 1.366e+000 8.328e-003 
2.631e-002 2.599e+009 3.358e+010 1.000e+004 1.366e+000 8.329e-003 
2.631e-002 2.599e+009 3.358e+010 1.000e+004 1.364e+000 8.330e-003 
2.631e-002 2.599e+009 3.358e+010 1.000e+004 1.356e+000 8.332e-003 
2.631e-002 2.599e+009 3.358e+010 1.000e+004 1.367e+000 8.333e-003 
2.632e-002 2.600e+009 3.358e+010 1.000e+004 1.366e+000 8.334e-003 
2.632e-002 2.600e+009 3.358e+010 1.000e+004 1.354e+000 8.336e-003 
2.632e-002 2.600e+009 3.358e+010 1.000e+004 1.360e+000 8.337e-003 
2.633e-002 2.600e+009 3.358e+010 1.000e+004 1.355e+000 8.338e-003 
2.633e-002 2.600e+009 3.358e+010 1.000e+004 1.381e+000 8.340e-003 
2.633e-002 2.601e+009 3.358e+010 1.000e+004 1.355e+000 8.341e-003 
2.633e-002 2.601e+009 3.358e+010 1.000e+004 1.357e+000 8.342e-003 
2.634e-002 2.601e+009 3.358e+010 1.000e+004 1.360e+000 8.344e-003 
2.634e-002 2.601e+009 3.358e+010 1.000e+004 1.357e+000 8.345e-003 
2.634e-002 2.602e+009 3.358e+010 1.000e+004 1.359e+000 8.346e-003 
2.635e-002 2.602e+009 3.358e+010 1.000e+004 1.360e+000 8.348e-003 
2.635e-002 2.602e+009 3.358e+010 1.000e+004 1.364e+000 8.349e-003 
2.635e-002 2.602e+009 3.358e+010 1.000e+004 1.365e+000 8.350e-003 
2.636e-002 2.602e+009 3.358e+010 1.000e+004 1.366e+000 8.352e-003 
2.636e-002 2.603e+009 3.358e+010 1.000e+004 1.367e+000 8.353e-003 
2.636e-002 2.603e+009 3.358e+010 1.000e+004 1.355e+000 8.354e-003 
2.636e-002 2.603e+009 3.358e+010 1.000e+004 1.355e+000 8.356e-003 
2.637e-002 2.603e+009 3.358e+010 1.000e+004 1.360e+000 8.357e-003 
2.637e-002 2.604e+009 3.358e+010 1.000e+004 1.368e+000 8.358e-003 
2.637e-002 2.604e+009 3.358e+010 1.000e+004 1.364e+000 8.360e-003 
2.638e-002 2.604e+009 3.358e+010 1.000e+004 1.356e+000 8.361e-003 
2.638e-002 2.604e+009 3.358e+010 1.000e+004 1.363e+000 8.362e-003 
2.638e-002 2.605e+009 3.358e+010 1.000e+004 1.362e+000 8.364e-003 
2.638e-002 2.605e+009 3.358e+010 1.000e+004 1.350e+000 8.365e-003 
2.639e-002 2.605e+009 3.358e+010 1.000e+004 1.373e+000 8.366e-003 
2.639e-002 2.605e+009 3.358e+010 1.000e+004 1.367e+000 8.368e-003 
2.639e-002 2.605e+009 3.358e+010 1.000e+004 1.368e+000 8.369e-003 
2.640e-002 2.606e+009 3.358e+010 1.000e+004 1.350e+000 8.370e-003 
2.640e-002 2.606e+009 3.358e+010 1.000e+004 1.364e+000 8.372e-003 
2.640e-002 2.606e+009 3.358e+010 1.000e+004 1.372e+000 8.373e-003 
2.640e-002 2.606e+009 3.358e+010 1.000e+004 1.359e+000 8.375e-003 
2.641e-002 2.607e+009 3.358e+010 1.000e+004 1.349e+000 8.376e-003 
2.641e-002 2.607e+009 3.358e+010 1.000e+004 1.370e+000 8.377e-003 
2.641e-002 2.607e+009 3.358e+010 1.000e+004 1.369e+000 8.379e-003 
2.642e-002 2.607e+009 3.358e+010 1.000e+004 1.358e+000 8.380e-003 
2.642e-002 2.608e+009 3.358e+010 1.000e+004 1.356e+000 8.381e-003 
2.642e-002 2.608e+009 3.358e+010 1.000e+004 1.375e+000 8.383e-003 
2.643e-002 2.608e+009 3.358e+010 1.000e+004 1.354e+000 8.384e-003 
2.643e-002 2.608e+009 3.358e+010 1.000e+004 1.375e+000 8.385e-003 
2.643e-002 2.608e+009 3.358e+010 1.000e+004 1.352e+000 8.387e-003 
2.643e-002 2.609e+009 3.358e+010 1.000e+004 1.356e+000 8.388e-003 
2.644e-002 2.609e+009 3.358e+010 1.000e+004 1.359e+000 8.389e-003 
2.644e-002 2.609e+009 3.358e+010 1.000e+004 1.362e+000 8.391e-003 
2.644e-002 2.609e+009 3.358e+010 1.000e+004 1.359e+000 8.392e-003 
2.645e-002 2.610e+009 3.358e+010 1.000e+004 1.358e+000 8.393e-003 
2.645e-002 2.610e+009 3.358e+010 1.000e+004 1.370e+000 8.395e-003 
2.645e-002 2.610e+009 3.358e+010 1.000e+004 1.357e+000 8.396e-003 
2.645e-002 2.610e+009 3.358e+010 1.000e+004 1.363e+000 8.397e-003 
2.646e-002 2.610e+009 3.358e+010 1.000e+004 1.354e+000 8.399e-003 
2.646e-002 2.611e+009 3.358e+010 1.000e+004 1.370e+000 8.400e-003 
2.646e-002 2.611e+009 3.358e+010 1.000e+004 1.362e+000 8.401e-003 
2.647e-002 2.611e+009 3.358e+010 1.000e+004 1.362e+000 8.403e-003 
2.647e-002 2.611e+009 3.358e+010 1.000e+004 1.362e+000 8.404e-003 
2.647e-002 2.612e+009 3.358e+010 1.000e+004 1.365e+000 8.405e-003 
2.648e-002 2.612e+009 3.358e+010 1.000e+004 1.370e+000 8.407e-003 
2.648e-002 2.612e+009 3.358e+010 1.000e+004 1.363e+000 8.408e-003 
2.648e-002 2.612e+009 3.358e+010 1.000e+004 1.364e+000 8.410e-003 
2.648e-002 2.613e+009 3.358e+010 1.000e+004 1.369e+000 8.411e-003 
2.649e-002 2.613e+009 3.358e+010 1.000e+004 1.363e+000 8.412e-003 
2.649e-002 2.613e+009 3.358e+010 1.000e+004 1.364e+000 8.414e-003 
2.649e-002 2.613e+009 3.358e+010 1.000e+004 1.366e+000 8.415e-003 
2.650e-002 2.613e+009 3.358e+010 1.000e+004 1.378e+000 8.416e-003 
2.650e-002 2.614e+009 3.358e+010 1.000e+004 1.353e+000 8.418e-003 
2.650e-002 2.614e+009 3.358e+010 1.000e+004 1.364e+000 8.419e-003 
2.650e-002 2.614e+009 3.358e+010 1.000e+004 1.358e+000 8.420e-003 
2.651e-002 2.614e+009 3.358e+010 1.000e+004 1.362e+000 8.422e-003 
2.651e-002 2.615e+009 3.358e+010 1.000e+004 1.362e+000 8.423e-003 
2.651e-002 2.615e+009 3.358e+010 1.000e+004 1.369e+000 8.424e-003 
2.652e-002 2.615e+009 3.358e+010 1.000e+004 1.366e+000 8.426e-003 
2.652e-002 2.615e+009 3.358e+010 1.000e+004 1.363e+000 8.427e-003 
2.652e-002 2.616e+009 3.358e+010 1.000e+004 1.365e+000 8.428e-003 
2.653e-002 2.616e+009 3.358e+010 1.000e+004 1.375e+000 8.430e-003 
2.653e-002 2.616e+009 3.358e+010 1.000e+004 1.359e+000 8.431e-003 
2.653e-002 2.616e+009 3.358e+010 1.000e+004 1.361e+000 8.432e-003 
2.653e-002 2.616e+009 3.358e+010 1.000e+004 1.361e+000 8.434e-003 
2.654e-002 2.617e+009 3.358e+010 1.000e+004 1.370e+000 8.435e-003 
2.654e-002 2.617e+009 3.358e+010 1.000e+004 1.372e+000 8.436e-003 
2.654e-002 2.617e+009 3.358e+010 1.000e+004 1.376e+000 8.438e-003 
2.655e-002 2.617e+009 3.358e+010 1.000e+004 1.363e+000 8.439e-003 
2.655e-002 2.618e+009 3.358e+010 1.000e+004 1.374e+000 8.441e-003 
2.655e-002 2.618e+009 3.358e+010 1.000e+004 1.367e+000 8.442e-003 
2.655e-002 2.618e+009 3.357e+010 1.000e+004 1.367e+000 8.443e-003 
2.656e-002 2.618e+009 3.357e+010 1.000e+004 1.368e+000 8.445e-003 
2.656e-002 2.619e+009 3.357e+010 1.000e+004 1.362e+000 8.446e-003 
2.656e-002 2.619e+009 3.357e+010 1.000e+004 1.360e+000 8.447e-003 
2.657e-002 2.619e+009 3.358e+010 1.000e+004 1.364e+000 8.449e-003 
2.657e-002 2.619e+009 3.358e+010 1.000e+004 1.365e+000 8.450e-003 
2.657e-002 2.619e+009 3.358e+010 1.000e+004 1.372e+000 8.451e-003 
2.657e-002 2.620e+009 3.358e+010 1.000e+004 1.359e+000 8.453e-003 
2.658e-002 2.620e+009 3.357e+010 1.000e+004 1.351e+000 8.454e-003 
2.658e-002 2.620e+009 3.357e+010 1.000e+004 1.364e+000 8.455e-003 
2.658e-002 2.620e+009 3.358e+010 1.000e+004 1.372e+000 8.457e-003 
2.659e-002 2.621e+009 3.357e+010 1.000e+004 1.355e+000 8.458e-003 
2.659e-002 2.621e+009 3.357e+010 1.000e+004 1.355e+000 8.459e-003 
2.659e-002 2.621e+009 3.358e+010 1.000e+004 1.370e+000 8.461e-003 
2.660e-002 2.621e+009 3.357e+010 1.000e+004 1.358e+000 8.462e-003 
2.660e-002 2.621e+009 3.357e+010 1.000e+004 1.352e+000 8.463e-003 
2.660e-002 2.622e+009 3.357e+010 1.000e+004 1.364e+000 8.465e-003 
2.660e-002 2.622e+009 3.357e+010 1.000e+004 1.353e+000 8.466e-003 
2.661e-002 2.622e+009 3.357e+010 1.000e+004 1.375e+000 8.467e-003 
2.661e-002 2.622e+009 3.357e+010 1.000e+004 1.351e+000 8.469e-003 
2.661e-002 2.623e+009 3.358e+010 1.000e+004 1.354e+000 8.470e-003 
2.662e-002 2.623e+009 3.357e+010 1.000e+004 1.357e+000 8.471e-003 
2.662e-002 2.623e+009 3.357e+010 1.000e+004 1.378e+000 8.473e-003 
2.662e-002 2.623e+009 3.357e+010 1.000e+004 1.354e+000 8.474e-003 
2.662e-002 2.624e+009 3.357e+010 1.000e+004 1.358e+000 8.475e-003 
2.663e-002 2.624e+009 3.358e+010 1.000e+004 1.364e+000 8.477e-003 
2.663e-002 2.624e+009 3.357e+010 1.000e+004 1.364e+000 8.478e-003 
2.663e-002 2.624e+009 3.357e+010 1.000e+004 1.355e+000 8.479e-003 
2.664e-002 2.624e+009 3.357e+010 1.000e+004 1.363e+000 8.481e-003 
2.664e-002 2.625e+009 3.357e+010 1.000e+004 1.369e+000 8.482e-003 
2.664e-002 2.625e+009 3.357e+010 1.000e+004 1.374e+000 8.483e-003 
2.664e-002 2.625e+009 3.357e+010 1.000e+004 1.357e+000 8.485e-003 
2.665e-002 2.625e+009 3.357e+010 1.000e+004 1.361e+000 8.486e-003 
2.665e-002 2.626e+009 3.357e+010 1.000e+004 1.367e+000 8.487e-003 
2.665e-002 2.626e+009 3.357e+010 1.000e+004 1.367e+000 8.489e-003 
2.666e-002 2.626e+009 3.357e+010 1.000e+004 1.357e+000 8.490e-003 
2.666e-002 2.626e+009 3.357e+010 1.000e+004 1.365e+000 8.491e-003 
2.666e-002 2.626e+009 3.357e+010 1.000e+004 1.360e+000 8.493e-003 
2.667e-002 2.627e+009 3.357e+010 1.000e+004 1.381e+000 8.494e-003 
2.667e-002 2.627e+009 3.357e+010 1.000e+004 1.353e+000 8.495e-003 
2.667e-002 2.627e+009 3.357e+010 1.000e+004 1.360e+000 8.497e-003 
2.667e-002 2.627e+009 3.357e+010 1.000e+004 1.372e+000 8.498e-003 
2.668e-002 2.628e+009 3.357e+010 1.000e+004 1.365e+000 8.500e-003 
2.668e-002 2.628e+009 3.357e+010 1.000e+004 1.367e+000 8.501e-003 
2.668e-002 2.628e+009 3.357e+010 1.000e+004 1.361e+000 8.502e-003 
2.669e-002 2.628e+009 3.357e+010 1.000e+004 1.356e+000 8.504e-003 
2.669e-002 2.629e+009 3.357e+010 1.000e+004 1.348e+000 8.505e-003 
2.669e-002 2.629e+009 3.357e+010 1.000e+004 1.361e+000 8.506e-003 
2.669e-002 2.629e+009 3.357e+010 1.000e+004 1.372e+000 8.508e-003 
2.670e-002 2.629e+009 3.357e+010 1.000e+004 1.359e+000 8.509e-003 
2.670e-002 2.629e+009 3.357e+010 1.000e+004 1.373e+000 8.510e-003 
2.670e-002 2.630e+009 3.357e+010 1.000e+004 1.372e+000 8.512e-003 
2.671e-002 2.630e+009 3.357e+010 1.000e+004 1.372e+000 8.513e-003 
2.671e-002 2.630e+009 3.357e+010 1.000e+004 1.356e+000 8.514e-003 
2.671e-002 2.630e+009 3.357e+010 1.000e+004 1.364e+000 8.516e-003 
2.672e-002 2.631e+009 3.357e+010 1.000e+004 1.361e+000 8.517e-003 
2.672e-002 2.631e+009 3.357e+010 1.000e+004 1.362e+000 8.518e-003 
2.672e-002 2.631e+009 3.357e+010 1.000e+004 1.354e+000 8.520e-003 
2.672e-002 2.631e+009 3.357e+010 1.000e+004 1.359e+000 8.521e-003 
2.673e-002 2.632e+009 3.357e+010 1.000e+004 1.357e+000 8.522e-003 
2.673e-002 2.632e+009 3.357e+010 1.000e+004 1.376e+000 8.524e-003 
2.673e-002 2.632e+009 3.357e+010 1.000e+004 1.356e+000 8.525e-003 
2.674e-002 2.632e+009 3.357e+010 1.000e+004 1.359e+000 8.526e-003 
2.674e-002 2.632e+009 3.357e+010 1.000e+004 1.371e+000 8.528e-003 
2.674e-002 2.633e+009 3.357e+010 1.000e+004 1.372e+000 8.529e-003 
2.674e-002 2.633e+009 3.357e+010 1.000e+004 1.361e+000 8.530e-003 
2.675e-002 2.633e+009 3.357e+010 1.000e+004 1.362e+000 8.532e-003 
2.675e-002 2.633e+009 3.357e+010 1.000e+004 1.359e+000 8.533e-003 
2.675e-002 2.634e+009 3.357e+010 1.000e+004 1.364e+000 8.535e-003 
2.676e-002 2.634e+009 3.357e+010 1.000e+004 1.367e+000 8.536e-003 
2.676e-002 2.634e+009 3.357e+010 1.000e+004 1.368e+000 8.537e-003 
2.676e-002 2.634e+009 3.357e+010 1.000e+004 1.366e+000 8.539e-003 
2.676e-002 2.635e+009 3.357e+010 1.000e+004 1.369e+000 8.540e-003 
2.677e-002 2.635e+009 3.357e+010 1.000e+004 1.365e+000 8.541e-003 
2.677e-002 2.635e+009 3.357e+010 1.000e+004 1.356e+000 8.543e-003 
2.677e-002 2.635e+009 3.357e+010 1.000e+004 1.358e+000 8.544e-003 
2.678e-002 2.635e+009 3.357e+010 1.000e+004 1.360e+000 8.545e-003 
2.678e-002 2.636e+009 3.357e+010 1.000e+004 1.360e+000 8.547e-003 
2.678e-002 2.636e+009 3.357e+010 1.000e+004 1.359e+000 8.548e-003 
2.679e-002 2.636e+009 3.357e+010 1.000e+004 1.364e+000 8.549e-003 
2.679e-002 2.636e+009 3.357e+010 1.000e+004 1.365e+000 8.551e-003 
2.679e-002 2.637e+009 3.357e+010 1.000e+004 1.378e+000 8.552e-003 
2.679e-002 2.637e+009 3.357e+010 1.000e+004 1.361e+000 8.553e-003 
2.680e-002 2.637e+009 3.357e+010 1.000e+004 1.370e+000 8.555e-003 
2.680e-002 2.637e+009 3.357e+010 1.000e+004 1.367e+000 8.556e-003 
2.680e-002 2.637e+009 3.357e+010 1.000e+004 1.350e+000 8.557e-003 
2.681e-002 2.638e+009 3.357e+010 1.000e+004 1.365e+000 8.559e-003 
2.681e-002 2.638e+009 3.357e+010 1.000e+004 1.356e+000 8.560e-003 
2.681e-002 2.638e+009 3.357e+010 1.000e+004 1.356e+000 8.561e-003 
2.681e-002 2.638e+009 3.357e+010 1.000e+004 1.358e+000 8.563e-003 
2.682e-002 2.639e+009 3.357e+010 1.000e+004 1.360e+000 8.564e-003 
2.682e-002 2.639e+009 3.357e+010 1.000e+004 1.361e+000 8.565e-003 
2.682e-002 2.639e+009 3.357e+010 1.000e+004 1.360e+000 8.567e-003 
2.683e-002 2.639e+009 3.357e+010 1.000e+004 1.368e+000 8.568e-003 
2.683e-002 2.640e+009 3.357e+010 1.000e+004 1.367e+000 8.569e-003 
2.683e-002 2.640e+009 3.357e+010 1.000e+004 1.356e+000 8.571e-003 
2.684e-002 2.640e+009 3.357e+010 1.000e+004 1.356e+000 8.572e-003 
2.684e-002 2.640e+009 3.357e+010 1.000e+004 1.361e+000 8.574e-003 
2.684e-002 2.640e+009 3.357e+010 1.000e+004 1.374e+000 8.575e-003 
2.684e-002 2.641e+009 3.357e+010 1.000e+004 1.372e+000 8.576e-003 
2.685e-002 2.641e+009 3.357e+010 1.000e+004 1.366e+000 8.578e-003 
2.685e-002 2.641e+009 3.357e+010 1.000e+004 1.358e+000 8.579e-003 
2.685e-002 2.641e+009 3.357e+010 1.000e+004 1.364e+000 8.580e-003 
2.686e-002 2.642e+009 3.357e+010 1.000e+004 1.360e+000 8.582e-003 
2.686e-002 2.642e+009 3.357e+010 1.000e+004 1.354e+000 8.583e-003 
2.686e-002 2.642e+009 3.357e+010 1.000e+004 1.361e+000 8.584e-003 
2.686e-002 2.642e+009 3.357e+010 1.000e+004 1.354e+000 8.586e-003 
2.687e-002 2.643e+009 3.357e+010 1.000e+004 1.373e+000 8.587e-003 
2.687e-002 2.643e+009 3.357e+010 1.000e+004 1.361e+000 8.588e-003 
2.687e-002 2.643e+009 3.357e+010 1.000e+004 1.370e+000 8.590e-003 
2.688e-002 2.643e+009 3.357e+010 1.000e+004 1.369e+000 8.591e-003 
2.688e-002 2.643e+009 3.357e+010 1.000e+004 1.364e+000 8.592e-003 
2.688e-002 2.644e+009 3.357e+010 1.000e+004 1.365e+000 8.594e-003 
2.689e-002 2.644e+009 3.357e+010 1.000e+004 1.358e+000 8.595e-003 
2.689e-002 2.644e+009 3.357e+010 1.000e+004 1.381e+000 8.596e-003 
2.689e-002 2.644e+009 3.357e+010 1.000e+004 1.354e+000 8.598e-003 
2.689e-002 2.645e+009 3.357e+010 1.000e+004 1.359e+000 8.599e-003 
2.690e-002 2.645e+009 3.357e+010 1.000e+004 1.366e+000 8.600e-003 
2.690e-002 2.645e+009 3.357e+010 1.000e+004 1.362e+000 8.602e-003 
2.690e-002 2.645e+009 3.357e+010 1.000e+004 1.360e+000 8.603e-003 
2.691e-002 2.645e+009 3.357e+010 1.000e+004 1.344e+000 8.604e-003 
2.691e-002 2.646e+009 3.357e+010 1.000e+004 1.367e+000 8.606e-003 
2.691e-002 2.646e+009 3.357e+010 1.000e+004 1.349e+000 8.607e-003 
2.691e-002 2.646e+009 3.357e+010 1.000e+004 1.373e+000 8.608e-003 
2.692e-002 2.646e+009 3.357e+010 1.000e+004 1.373e+000 8.610e-003 
2.692e-002 2.647e+009 3.357e+010 1.000e+004 1.360e+000 8.611e-003 
2.692e-002 2.647e+009 3.357e+010 1.000e+004 1.372e+000 8.612e-003 
2.693e-002 2.647e+009 3.357e+010 1.000e+004 1.362e+000 8.614e-003 
2.693e-002 2.647e+009 3.357e+010 1.000e+004 1.371e+000 8.615e-003 
2.693e-002 2.648e+009 3.357e+010 1.000e+004 1.365e+000 8.617e-003 
2.693e-002 2.648e+009 3.357e+010 1.000e+004 1.358e+000 8.618e-003 
2.694e-002 2.648e+009 3.357e+010 1.000e+004 1.360e+000 8.619e-003 
2.694e-002 2.648e+009 3.357e+010 1.000e+004 1.367e+000 8.621e-003 
2.694e-002 2.648e+009 3.357e+010 1.000e+004 1.360e+000 8.622e-003 
2.695e-002 2.649e+009 3.357e+010 1.000e+004 1.360e+000 8.623e-003 
2.695e-002 2.649e+009 3.357e+010 1.000e+004 1.372e+000 8.625e-003 
2.695e-002 2.649e+009 3.357e+010 1.000e+004 1.356e+000 8.626e-003 
2.696e-002 2.649e+009 3.357e+010 1.000e+004 1.369e+000 8.627e-003 
2.696e-002 2.650e+009 3.357e+010 1.000e+004 1.356e+000 8.629e-003 
2.696e-002 2.650e+009 3.357e+010 1.000e+004 1.369e+000 8.630e-003 
2.696e-002 2.650e+009 3.357e+010 1.000e+004 1.360e+000 8.631e-003 
2.697e-002 2.650e+009 3.357e+010 1.000e+004 1.360e+000 8.633e-003 
2.697e-002 2.651e+009 3.357e+010 1.000e+004 1.363e+000 8.634e-003 
2.697e-002 2.651e+009 3.357e+010 1.000e+004 1.363e+000 8.635e-003 
2.698e-002 2.651e+009 3.357e+010 1.000e+004 1.367e+000 8.637e-003 
2.698e-002 2.651e+009 3.357e+010 1.000e+004 1.353e+000 8.638e-003 
2.698e-002 2.651e+009 3.357e+010 1.000e+004 1.362e+000 8.639e-003 
2.698e-002 2.652e+009 3.357e+010 1.000e+004 1.356e+000 8.641e-003 
2.699e-002 2.652e+009 3.357e+010 1.000e+004 1.367e+000 8.642e-003 
2.699e-002 2.652e+009 3.357e+010 1.000e+004 1.356e+000 8.643e-003 
2.699e-002 2.652e+009 3.357e+010 1.000e+004 1.361e+000 8.645e-003 
2.700e-002 2.653e+009 3.357e+010 1.000e+004 1.361e+000 8.646e-003 
2.700e-002 2.653e+009 3.357e+010 1.000e+004 1.362e+000 8.647e-003 
2.700e-002 2.653e+009 3.357e+010 1.000e+004 1.355e+000 8.649e-003 
2.701e-002 2.653e+009 3.357e+010 1.000e+004 1.366e+000 8.650e-003 
2.701e-002 2.653e+009 3.357e+010 1.000e+004 1.364e+000 8.651e-003 
2.701e-002 2.654e+009 3.357e+010 1.000e+004 1.365e+000 8.653e-003 
2.701e-002 2.654e+009 3.357e+010 1.000e+004 1.356e+000 8.654e-003 
2.702e-002 2.654e+009 3.357e+010 1.000e+004 1.354e+000 8.655e-003 
2.702e-002 2.654e+009 3.357e+010 1.000e+004 1.355e+000 8.657e-003 
2.702e-002 2.655e+009 3.357e+010 1.000e+004 1.350e+000 8.658e-003 
2.703e-002 2.655e+009 3.357e+010 1.000e+004 1.370e+000 8.660e-003 
2.703e-002 2.655e+009 3.357e+010 1.000e+004 1.378e+000 8.661e-003 
2.703e-002 2.655e+009 3.357e+010 1.000e+004 1.364e+000 8.662e-003 
2.703e-002 2.656e+009 3.357e+010 1.000e+004 1.353e+000 8.664e-003 
2.704e-002 2.656e+009 3.357e+010 1.000e+004 1.374e+000 8.665e-003 
2.704e-002 2.656e+009 3.357e+010 1.000e+004 1.351e+000 8.666e-003 
2.704e-002 2.656e+009 3.357e+010 1.000e+004 1.354e+000 8.668e-003 
2.705e-002 2.656e+009 3.357e+010 1.000e+004 1.357e+000 8.669e-003 
2.705e-002 2.657e+009 3.357e+010 1.000e+004 1.378e+000 8.670e-003 
2.705e-002 2.657e+009 3.357e+010 1.000e+004 1.353e+000 8.672e-003 
2.705e-002 2.657e+009 3.357e+010 1.000e+004 1.353e+000 8.673e-003 
2.706e-002 2.657e+009 3.357e+010 1.000e+004 1.362e+000 8.674e-003 
2.706e-002 2.658e+009 3.357e+010 1.000e+004 1.358e+000 8.676e-003 
2.706e-002 2.658e+009 3.357e+010 1.000e+004 1.351e+000 8.677e-003 
2.707e-002 2.658e+009 3.357e+010 1.000e+004 1.362e+000 8.678e-003 
2.707e-002 2.658e+009 3.357e+010 1.000e+004 1.376e+000 8.680e-003 
2.707e-002 2.659e+009 3.357e+010 1.000e+004 1.361e+000 8.681e-003 
2.708e-002 2.659e+009 3.357e+010 1.000e+004 1.355e+000 8.682e-003 
2.708e-002 2.659e+009 3.357e+010 1.000e+004 1.367e+000 8.684e-003 
2.708e-002 2.659e+009 3.357e+010 1.000e+004 1.357e+000 8.685e-003 
2.708e-002 2.659e+009 3.357e+010 1.000e+004 1.362e+000 8.686e-003 
2.709e-002 2.660e+009 3.357e+010 1.000e+004 1.354e+000 8.688e-003 
2.709e-002 2.660e+009 3.357e+010 1.000e+004 1.371e+000 8.689e-003 
2.709e-002 2.660e+009 3.357e+010 1.000e+004 1.379e+000 8.690e-003 
2.710e-002 2.660e+009 3.357e+010 1.000e+004 1.364e+000 8.692e-003 
2.710e-002 2.661e+009 3.357e+010 1.000e+004 1.354e+000 8.693e-003 
2.710e-002 2.661e+009 3.357e+010 1.000e+004 1.375e+000 8.694e-003 
2.710e-002 2.661e+009 3.357e+010 1.000e+004 1.351e+000 8.696e-003 
2.711e-002 2.661e+009 3.357e+010 1.000e+004 1.355e+000 8.697e-003 
2.711e-002 2.661e+009 3.357e+010 1.000e+004 1.358e+000 8.698e-003 
2.711e-002 2.662e+009 3.357e+010 1.000e+004 1.370e+000 8.700e-003 
2.712e-002 2.662e+009 3.357e+010 1.000e+004 1.369e+000 8.701e-003 
2.712e-002 2.662e+009 3.357e+010 1.000e+004 1.358e+000 8.703e-003 
2.712e-002 2.662e+009 3.357e+010 1.000e+004 1.359e+000 8.704e-003 
2.713e-002 2.663e+009 3.357e+010 1.000e+004 1.359e+000 8.705e-003 
2.713e-002 2.663e+009 3.357e+010 1.000e+004 1.360e+000 8.707e-003 
2.713e-002 2.663e+009 3.357e+010 1.000e+004 1.364e+000 8.708e-003 
2.713e-002 2.663e+009 3.357e+010 1.000e+004 1.371e+000 8.709e-003 
2.714e-002 2.664e+009 3.357e+010 1.000e+004 1.381e+000 8.711e-003 
2.714e-002 2.664e+009 3.357e+010 1.000e+004 1.353e+000 8.712e-003 
2.714e-002 2.664e+009 3.357e+010 1.000e+004 1.355e+000 8.713e-003 
2.715e-002 2.664e+009 3.357e+010 1.000e+004 1.376e+000 8.715e-003 
2.715e-002 2.664e+009 3.357e+010 1.000e+004 1.352e+000 8.716e-003 
2.715e-002 2.665e+009 3.357e+010 1.000e+004 1.356e+000 8.717e-003 
2.715e-002 2.665e+009 3.357e+010 1.000e+004 1.359e+000 8.719e-003 
2.716e-002 2.665e+009 3.357e+010 1.000e+004 1.362e+000 8.720e-003 
2.716e-002 2.665e+009 3.357e+010 1.000e+004 1.374e+000 8.721e-003 
2.716e-002 2.666e+009 3.357e+010 1.000e+004 1.363e+000 8.723e-003 
2.717e-002 2.666e+009 3.357e+010 1.000e+004 1.367e+000 8.724e-003 
2.717e-002 2.666e+009 3.357e+010 1.000e+004 1.371e+000 8.725e-003 
2.717e-002 2.666e+009 3.357e+010 1.000e+004 1.353e+000 8.727e-003 
2.717e-002 2.667e+009 3.357e+010 1.000e+004 1.358e+000 8.728e-003 
2.718e-002 2.667e+009 3.357e+010 1.000e+004 1.364e+000 8.729e-003 
2.718e-002 2.667e+009 3.357e+010 1.000e+004 1.365e+000 8.731e-003 
2.718e-002 2.667e+009 3.357e+010 1.000e+004 1.357e+000 8.732e-003 
2.719e-002 2.667e+009 3.357e+010 1.000e+004 1.364e+000 8.733e-003 
2.719e-002 2.668e+009 3.357e+010 1.000e+004 1.369e+000 8.735e-003 
2.719e-002 2.668e+009 3.357e+010 1.000e+004 1.372e+000 8.736e-003 
2.720e-002 2.668e+009 3.357e+010 1.000e+004 1.359e+000 8.737e-003 
2.720e-002 2.668e+009 3.357e+010 1.000e+004 1.374e+000 8.739e-003 
2.720e-002 2.669e+009 3.357e+010 1.000e+004 1.357e+000 8.740e-003 
2.720e-002 2.669e+009 3.357e+010 1.000e+004 1.349e+000 8.741e-003 
2.721e-002 2.669e+009 3.357e+010 1.000e+004 1.361e+000 8.743e-003 
2.721e-002 2.669e+009 3.357e+010 1.000e+004 1.374e+000 8.744e-003 
2.721e-002 2.670e+009 3.357e+010 1.000e+004 1.361e+000 8.746e-003 
2.722e-002 2.670e+009 3.357e+010 1.000e+004 1.352e+000 8.747e-003 
2.722e-002 2.670e+009 3.357e+010 1.000e+004 1.371e+000 8.748e-003 
2.722e-002 2.670e+009 3.357e+010 1.000e+004 1.369e+000 8.750e-003 
2.722e-002 2.670e+009 3.357e+010 1.000e+004 1.361e+000 8.751e-003 
2.723e-002 2.671e+009 3.357e+010 1.000e+004 1.364e+000 8.752e-003 
2.723e-002 2.671e+009 3.357e+010 1.000e+004 1.373e+000 8.754e-003 
2.723e-002 2.671e+009 3.357e+010 1.000e+004 1.360e+000 8.755e-003 
2.724e-002 2.671e+009 3.357e+010 1.000e+004 1.355e+000 8.756e-003 
2.724e-002 2.672e+009 3.357e+010 1.000e+004 1.359e+000 8.758e-003 
2.724e-002 2.672e+009 3.357e+010 1.000e+004 1.375e+000 8.759e-003 
2.725e-002 2.672e+009 3.357e+010 1.000e+004 1.355e+000 8.760e-003 
2.725e-002 2.672e+009 3.357e+010 1.000e+004 1.369e+000 8.762e-003 
2.725e-002 2.672e+009 3.357e+010 1.000e+004 1.365e+000 8.763e-003 
2.725e-002 2.673e+009 3.357e+010 1.000e+004 1.376e+000 8.764e-003 
2.726e-002 2.673e+009 3.357e+010 1.000e+004 1.361e+000 8.766e-003 
2.726e-002 2.673e+009 3.357e+010 1.000e+004 1.355e+000 8.767e-003 
2.726e-002 2.673e+009 3.357e+010 1.000e+004 1.359e+000 8.768e-003 
2.727e-002 2.674e+009 3.357e+010 1.000e+004 1.360e+000 8.770e-003 
2.727e-002 2.674e+009 3.357e+010 1.000e+004 1.360e+000 8.771e-003 
2.727e-002 2.674e+009 3.357e+010 1.000e+004 1.360e+000 8.772e-003 
2.727e-002 2.674e+009 3.357e+010 1.000e+004 1.364e+000 8.774e-003 
2.728e-002 2.675e+009 3.357e+010 1.000e+004 1.371e+000 8.775e-003 
2.728e-002 2.675e+009 3.357e+010 1.000e+004 1.363e+000 8.776e-003 
2.728e-002 2.675e+009 3.357e+010 1.000e+004 1.368e+000 8.778e-003 
2.729e-002 2.675e+009 3.357e+010 1.000e+004 1.367e+000 8.779e-003 
2.729e-002 2.675e+009 3.357e+010 1.000e+004 1.373e+000 8.780e-003 
2.729e-002 2.676e+009 3.357e+010 1.000e+004 1.358e+000 8.782e-003 
2.729e-002 2.676e+009 3.357e+010 1.000e+004 1.371e+000 8.783e-003 
2.730e-002 2.676e+009 3.357e+010 1.000e+004 1.363e+000 8.784e-003 
2.730e-002 2.676e+009 3.357e+010 1.000e+004 1.380e+000 8.786e-003 
2.730e-002 2.677e+009 3.357e+010 1.000e+004 1.357e+000 8.787e-003 
2.731e-002 2.677e+009 3.357e+010 1.000e+004 1.363e+000 8.789e-003 
2.731e-002 2.677e+009 3.357e+010 1.000e+004 1.369e+000 8.790e-003 
2.731e-002 2.677e+009 3.357e+010 1.000e+004 1.369e+000 8.791e-003 
2.732e-002 2.678e+009 3.357e+010 1.000e+004 1.360e+000 8.793e-003 
2.732e-002 2.678e+009 3.357e+010 1.000e+004 1.373e+000 8.794e-003 
2.732e-002 2.678e+009 3.357e+010 1.000e+004 1.371e+000 8.795e-003 
2.732e-002 2.678e+009 3.357e+010 1.000e+004 1.350e+000 8.797e-003 
2.733e-002 2.678e+009 3.357e+010 1.000e+004 1.361e+000 8.798e-003 
2.733e-002 2.679e+009 3.357e+010 1.000e+004 1.370e+000 8.799e-003 
2.733e-002 2.679e+009 3.357e+010 1.000e+004 1.371e+000 8.801e-003 
2.734e-002 2.679e+009 3.357e+010 1.000e+004 1.374e+000 8.802e-003 
2.734e-002 2.679e+009 3.357e+010 1.000e+004 1.371e+000 8.803e-003 
2.734e-002 2.680e+009 3.357e+010 1.000e+004 1.370e+000 8.805e-003 
2.734e-002 2.680e+009 3.357e+010 1.000e+004 1.357e+000 8.806e-003 
2.735e-002 2.680e+009 3.357e+010 1.000e+004 1.357e+000 8.807e-003 
2.735e-002 2.680e+009 3.356e+010 1.000e+004 1.361e+000 8.809e-003 
2.735e-002 2.680e+009 3.357e+010 1.000e+004 1.368e+000 8.810e-003 
2.736e-002 2.681e+009 3.357e+010 1.000e+004 1.363e+000 8.811e-003 
2.736e-002 2.681e+009 3.356e+010 1.000e+004 1.366e+000 8.813e-003 
2.736e-002 2.681e+009 3.357e+010 1.000e+004 1.365e+000 8.814e-003 
2.737e-002 2.681e+009 3.356e+010 1.000e+004 1.364e+000 8.815e-003 
2.737e-002 2.682e+009 3.357e+010 1.000e+004 1.373e+000 8.817e-003 
2.737e-002 2.682e+009 3.357e+010 1.000e+004 1.362e+000 8.818e-003 
2.737e-002 2.682e+009 3.357e+010 1.000e+004 1.377e+000 8.820e-003 
2.738e-002 2.682e+009 3.356e+010 1.000e+004 1.374e+000 8.821e-003 
2.738e-002 2.683e+009 3.357e+010 1.000e+004 1.367e+000 8.822e-003 
2.738e-002 2.683e+009 3.357e+010 1.000e+004 1.367e+000 8.824e-003 
2.739e-002 2.683e+009 3.356e+010 1.000e+004 1.359e+000 8.825e-003 
2.739e-002 2.683e+009 3.356e+010 1.000e+004 1.367e+000 8.826e-003 
2.739e-002 2.683e+009 3.356e+010 1.000e+004 1.357e+000 8.828e-003 
2.739e-002 2.684e+009 3.356e+010 1.000e+004 1.365e+000 8.829e-003 
2.740e-002 2.684e+009 3.356e+010 1.000e+004 1.372e+000 8.830e-003 
2.740e-002 2.684e+009 3.357e+010 1.000e+004 1.371e+000 8.832e-003 
2.740e-002 2.684e+009 3.357e+010 1.000e+004 1.374e+000 8.833e-003 
2.741e-002 2.685e+009 3.356e+010 1.000e+004 1.366e+000 8.834e-003 
2.741e-002 2.685e+009 3.356e+010 1.000e+004 1.363e+000 8.836e-003 
2.741e-002 2.685e+009 3.356e+010 1.000e+004 1.364e+000 8.837e-003 
2.742e-002 2.685e+009 3.357e+010 1.000e+004 1.357e+000 8.838e-003 
2.742e-002 2.686e+009 3.356e+010 1.000e+004 1.370e+000 8.840e-003 
2.742e-002 2.686e+009 3.356e+010 1.000e+004 1.367e+000 8.841e-003 
2.742e-002 2.686e+009 3.356e+010 1.000e+004 1.368e+000 8.842e-003 
2.743e-002 2.686e+009 3.356e+010 1.000e+004 1.365e+000 8.844e-003 
2.743e-002 2.686e+009 3.357e+010 1.000e+004 1.367e+000 8.845e-003 
2.743e-002 2.687e+009 3.356e+010 1.000e+004 1.357e+000 8.846e-003 
2.744e-002 2.687e+009 3.356e+010 1.000e+004 1.362e+000 8.848e-003 
2.744e-002 2.687e+009 3.356e+010 1.000e+004 1.357e+000 8.849e-003 
2.744e-002 2.687e+009 3.356e+010 1.000e+004 1.367e+000 8.850e-003 
2.744e-002 2.688e+009 3.356e+010 1.000e+004 1.372e+000 8.852e-003 
2.745e-002 2.688e+009 3.357e+010 1.000e+004 1.360e+000 8.853e-003 
2.745e-002 2.688e+009 3.356e+010 1.000e+004 1.372e+000 8.855e-003 
2.745e-002 2.688e+009 3.356e+010 1.000e+004 1.359e+000 8.856e-003 
2.746e-002 2.689e+009 3.356e+010 1.000e+004 1.351e+000 8.857e-003 
2.746e-002 2.689e+009 3.356e+010 1.000e+004 1.364e+000 8.859e-003 
2.746e-002 2.689e+009 3.357e+010 1.000e+004 1.360e+000 8.860e-003 
2.747e-002 2.689e+009 3.356e+010 1.000e+004 1.372e+000 8.861e-003 
2.747e-002 2.689e+009 3.357e+010 1.000e+004 1.359e+000 8.863e-003 
2.747e-002 2.690e+009 3.356e+010 1.000e+004 1.369e+000 8.864e-003 
2.747e-002 2.690e+009 3.356e+010 1.000e+004 1.366e+000 8.865e-003 
2.748e-002 2.690e+009 3.356e+010 1.000e+004 1.356e+000 8.867e-003 
2.748e-002 2.690e+009 3.356e+010 1.000e+004 1.365e+000 8.868e-003 
2.748e-002 2.691e+009 3.356e+010 1.000e+004 1.374e+000 8.869e-003 
2.749e-002 2.691e+009 3.356e+010 1.000e+004 1.356e+000 8.871e-003 
2.749e-002 2.691e+009 3.356e+010 1.000e+004 1.349e+000 8.872e-003 
2.749e-002 2.691e+009 3.356e+010 1.000e+004 1.361e+000 8.873e-003 
2.749e-002 2.691e+009 3.356e+010 1.000e+004 1.374e+000 8.875e-003 
2.750e-002 2.692e+009 3.356e+010 1.000e+004 1.360e+000 8.876e-003 
2.750e-002 2.692e+009 3.356e+010 1.000e+004 1.351e+000 8.877e-003 
2.750e-002 2.692e+009 3.356e+010 1.000e+004 1.365e+000 8.879e-003 
2.751e-002 2.692e+009 3.356e+010 1.000e+004 1.380e+000 8.880e-003 
2.751e-002 2.693e+009 3.356e+010 1.000e+004 1.356e+000 8.881e-003 
2.751e-002 2.693e+009 3.357e+010 1.000e+004 1.356e+000 8.883e-003 
2.751e-002 2.693e+009 3.356e+010 1.000e+004 1.372e+000 8.884e-003 
2.752e-002 2.693e+009 3.356e+010 1.000e+004 1.359e+000 8.885e-003 
2.752e-002 2.694e+009 3.356e+010 1.000e+004 1.359e+000 8.887e-003 
2.752e-002 2.694e+009 3.356e+010 1.000e+004 1.355e+000 8.888e-003 
2.753e-002 2.694e+009 3.357e+010 1.000e+004 1.358e+000 8.889e-003 
2.753e-002 2.694e+009 3.356e+010 1.000e+004 1.382e+000 8.891e-003 
2.753e-002 2.694e+009 3.356e+010 1.000e+004 1.365e+000 8.892e-003 
2.754e-002 2.695e+009 3.356e+010 1.000e+004 1.364e+000 8.893e-003 
2.754e-002 2.695e+009 3.356e+010 1.000e+004 1.369e+000 8.895e-003 
2.754e-002 2.695e+009 3.356e+010 1.000e+004 1.372e+000 8.896e-003 
2.754e-002 2.695e+009 3.356e+010 1.000e+004 1.367e+000 8.898e-003 
2.755e-002 2.696e+009 3.356e+010 1.000e+004 1.367e+000 8.899e-003 
2.755e-002 2.696e+009 3.356e+010 1.000e+004 1.358e+000 8.900e-003 
2.755e-002 2.696e+009 3.356e+010 1.000e+004 1.371e+000 8.902e-003 
2.756e-002 2.696e+009 3.356e+010 1.000e+004 1.361e+000 8.903e-003 
2.756e-002 2.697e+009 3.356e+010 1.000e+004 1.370e+000 8.904e-003 
2.756e-002 2.697e+009 3.356e+010 1.000e+004 1.361e+000 8.906e-003 
2.756e-002 2.697e+009 3.356e+010 1.000e+004 1.351e+000 8.907e-003 
2.757e-002 2.697e+009 3.356e+010 1.000e+004 1.366e+000 8.908e-003 
2.757e-002 2.697e+009 3.357e+010 1.000e+004 1.365e+000 8.910e-003 
2.757e-002 2.698e+009 3.356e+010 1.000e+004 1.361e+000 8.911e-003 
2.758e-002 2.698e+009 3.356e+010 1.000e+004 1.361e+000 8.912e-003 
2.758e-002 2.698e+009 3.356e+010 1.000e+004 1.364e+000 8.914e-003 
2.758e-002 2.698e+009 3.356e+010 1.000e+004 1.364e+000 8.915e-003 
2.759e-002 2.699e+009 3.356e+010 1.000e+004 1.367e+000 8.916e-003 
2.759e-002 2.699e+009 3.356e+010 1.000e+004 1.376e+000 8.918e-003 
2.759e-002 2.699e+009 3.356e+010 1.000e+004 1.361e+000 8.919e-003 
2.759e-002 2.699e+009 3.356e+010 1.000e+004 1.367e+000 8.920e-003 
2.760e-002 2.700e+009 3.356e+010 1.000e+004 1.367e+000 8.922e-003 
2.760e-002 2.700e+009 3.357e+010 1.000e+004 1.375e+000 8.923e-003 
2.760e-002 2.700e+009 3.356e+010 1.000e+004 1.372e+000 8.924e-003 
2.761e-002 2.700e+009 3.356e+010 1.000e+004 1.369e+000 8.926e-003 
2.761e-002 2.700e+009 3.356e+010 1.000e+004 1.375e+000 8.927e-003 
2.761e-002 2.701e+009 3.356e+010 1.000e+004 1.365e+000 8.928e-003 
2.761e-002 2.701e+009 3.356e+010 1.000e+004 1.367e+000 8.930e-003 
2.762e-002 2.701e+009 3.356e+010 1.000e+004 1.369e+000 8.931e-003 
2.762e-002 2.701e+009 3.356e+010 1.000e+004 1.368e+000 8.933e-003 
2.762e-002 2.702e+009 3.356e+010 1.000e+004 1.368e+000 8.934e-003 
2.763e-002 2.702e+009 3.356e+010 1.000e+004 1.371e+000 8.935e-003 
2.763e-002 2.702e+009 3.356e+010 1.000e+004 1.373e+000 8.937e-003 
2.763e-002 2.702e+009 3.356e+010 1.000e+004 1.367e+000 8.938e-003 
2.764e-002 2.702e+009 3.356e+010 1.000e+004 1.361e+000 8.939e-003 
2.764e-002 2.703e+009 3.356e+010 1.000e+004 1.364e+000 8.941e-003 
2.764e-002 2.703e+009 3.356e+010 1.000e+004 1.361e+000 8.942e-003 
2.764e-002 2.703e+009 3.356e+010 1.000e+004 1.361e+000 8.943e-003 
2.765e-002 2.703e+009 3.356e+010 1.000e+004 1.375e+000 8.945e-003 
2.765e-002 2.704e+009 3.356e+010 1.000e+004 1.377e+000 8.946e-003 
2.765e-002 2.704e+009 3.356e+010 1.000e+004 1.365e+000 8.947e-003 
2.766e-002 2.704e+009 3.356e+010 1.000e+004 1.356e+000 8.949e-003 
2.766e-002 2.704e+009 3.356e+010 1.000e+004 1.377e+000 8.950e-003 
2.766e-002 2.705e+009 3.356e+010 1.000e+004 1.352e+000 8.951e-003 
2.766e-002 2.705e+009 3.356e+010 1.000e+004 1.365e+000 8.953e-003 
