# Supplementary material for: Strain rate dependency of dislocation plasticity
Source: Nat Commun. 2021 Mar 23;12:1845. doi: 10.1038/s41467-021-21939-1 (PMC7988163; doi:10.1038/s41467-021-21939-1)
Supplement: Supplementary file 3 — Supplementary Data 1 [file 41467_2021_21939_MOESM3_ESM.zip › Supplementary Data 1/DDDSimulationSet2/StrainRate=1e4s-1/InitialDislocationDensity=2.5e13m-2.dat]

#strain(1), stress(Pa), dislocation density(m-2), strain rate(s-1), mean dislocation velocity(km/s), plastic strain(1)
1.083e-005 8.220e+005 2.577e+013 1.000e+004 2.532e-002 5.139e-006 
1.960e-005 1.176e+006 2.586e+013 1.000e+004 2.238e-002 1.145e-005 
2.810e-005 2.118e+006 2.586e+013 1.000e+004 1.983e-002 1.344e-005 
3.669e-005 3.110e+006 2.583e+013 1.000e+004 1.723e-002 1.517e-005 
4.502e-005 3.933e+006 2.588e+013 1.000e+004 1.490e-002 1.781e-005 
5.291e-005 4.721e+006 2.594e+013 1.000e+004 1.160e-002 2.025e-005 
5.924e-005 5.280e+006 2.589e+013 1.000e+004 1.441e-002 2.271e-005 
6.436e-005 5.737e+006 2.585e+013 1.000e+004 1.312e-002 2.467e-005 
7.276e-005 6.500e+006 2.572e+013 1.000e+004 1.436e-002 2.779e-005 
8.129e-005 7.335e+006 2.571e+013 1.000e+004 1.164e-002 3.055e-005 
8.951e-005 7.908e+006 2.568e+013 1.000e+004 1.073e-002 3.480e-005 
9.788e-005 8.609e+006 2.566e+013 1.000e+004 1.089e-002 3.833e-005 
1.073e-004 9.504e+006 2.567e+013 1.000e+004 1.110e-002 4.158e-005 
1.169e-004 1.021e+007 2.566e+013 1.000e+004 1.094e-002 4.633e-005 
1.255e-004 1.094e+007 2.568e+013 1.000e+004 1.262e-002 4.977e-005 
1.328e-004 1.178e+007 2.566e+013 1.000e+004 1.195e-002 5.133e-005 
1.415e-004 1.265e+007 2.565e+013 1.000e+004 1.069e-002 5.405e-005 
1.506e-004 1.327e+007 2.563e+013 1.000e+004 1.146e-002 5.886e-005 
1.595e-004 1.371e+007 2.565e+013 1.000e+004 9.657e-003 6.469e-005 
1.684e-004 1.417e+007 2.566e+013 1.000e+004 9.046e-003 7.034e-005 
1.776e-004 1.467e+007 2.568e+013 1.000e+004 8.647e-003 7.609e-005 
1.872e-004 1.513e+007 2.570e+013 1.000e+004 8.860e-003 8.253e-005 
1.969e-004 1.564e+007 2.573e+013 1.000e+004 8.695e-003 8.872e-005 
2.038e-004 1.605e+007 2.575e+013 1.000e+004 9.104e-003 9.278e-005 
2.093e-004 1.643e+007 2.576e+013 1.000e+004 1.078e-002 9.568e-005 
2.145e-004 1.677e+007 2.577e+013 1.000e+004 9.718e-003 9.857e-005 
2.194e-004 1.694e+007 2.574e+013 1.000e+004 1.122e-002 1.022e-004 
2.243e-004 1.708e+007 2.574e+013 1.000e+004 1.025e-002 1.061e-004 
2.286e-004 1.720e+007 2.575e+013 1.000e+004 1.057e-002 1.096e-004 
2.326e-004 1.728e+007 2.569e+013 1.000e+004 1.257e-002 1.131e-004 
2.369e-004 1.728e+007 2.563e+013 1.000e+004 1.372e-002 1.173e-004 
2.408e-004 1.739e+007 2.561e+013 1.000e+004 1.045e-002 1.205e-004 
2.447e-004 1.759e+007 2.560e+013 1.000e+004 1.236e-002 1.231e-004 
2.489e-004 1.784e+007 2.559e+013 1.000e+004 1.178e-002 1.255e-004 
2.527e-004 1.810e+007 2.557e+013 1.000e+004 1.357e-002 1.275e-004 
2.566e-004 1.837e+007 2.555e+013 1.000e+004 1.222e-002 1.295e-004 
2.604e-004 1.864e+007 2.555e+013 1.000e+004 1.010e-002 1.315e-004 
2.642e-004 1.891e+007 2.554e+013 1.000e+004 1.178e-002 1.334e-004 
2.679e-004 1.920e+007 2.553e+013 1.000e+004 1.137e-002 1.351e-004 
2.716e-004 1.948e+007 2.553e+013 1.000e+004 1.154e-002 1.368e-004 
2.752e-004 1.966e+007 2.549e+013 1.000e+004 1.248e-002 1.392e-004 
2.787e-004 1.980e+007 2.546e+013 1.000e+004 1.267e-002 1.418e-004 
2.822e-004 1.994e+007 2.543e+013 1.000e+004 1.252e-002 1.443e-004 
2.855e-004 2.006e+007 2.541e+013 1.000e+004 1.304e-002 1.468e-004 
2.891e-004 2.015e+007 2.539e+013 1.000e+004 1.291e-002 1.498e-004 
2.929e-004 2.021e+007 2.536e+013 1.000e+004 1.397e-002 1.531e-004 
2.965e-004 2.025e+007 2.535e+013 1.000e+004 1.309e-002 1.565e-004 
3.002e-004 2.033e+007 2.532e+013 1.000e+004 1.285e-002 1.596e-004 
3.041e-004 2.049e+007 2.531e+013 1.000e+004 1.077e-002 1.623e-004 
3.079e-004 2.067e+007 2.529e+013 1.000e+004 1.005e-002 1.649e-004 
3.119e-004 2.087e+007 2.528e+013 1.000e+004 1.202e-002 1.675e-004 
3.157e-004 2.109e+007 2.527e+013 1.000e+004 1.023e-002 1.699e-004 
3.196e-004 2.130e+007 2.525e+013 1.000e+004 1.272e-002 1.723e-004 
3.234e-004 2.149e+007 2.524e+013 1.000e+004 9.840e-003 1.748e-004 
3.274e-004 2.167e+007 2.522e+013 1.000e+004 1.362e-002 1.775e-004 
3.314e-004 2.182e+007 2.521e+013 1.000e+004 1.380e-002 1.805e-004 
3.354e-004 2.193e+007 2.520e+013 1.000e+004 9.876e-003 1.837e-004 
3.393e-004 2.190e+007 2.520e+013 1.000e+004 1.254e-002 1.878e-004 
3.431e-004 2.193e+007 2.520e+013 1.000e+004 1.371e-002 1.914e-004 
3.471e-004 2.201e+007 2.520e+013 1.000e+004 1.400e-002 1.949e-004 
3.512e-004 2.209e+007 2.522e+013 1.000e+004 1.615e-002 1.984e-004 
3.553e-004 2.214e+007 2.523e+013 1.000e+004 1.356e-002 2.021e-004 
3.594e-004 2.223e+007 2.525e+013 1.000e+004 1.039e-002 2.057e-004 
3.636e-004 2.234e+007 2.522e+013 1.000e+004 1.275e-002 2.091e-004 
3.674e-004 2.243e+007 2.523e+013 1.000e+004 1.254e-002 2.122e-004 
3.708e-004 2.252e+007 2.524e+013 1.000e+004 1.150e-002 2.150e-004 
3.741e-004 2.263e+007 2.525e+013 1.000e+004 1.127e-002 2.176e-004 
3.773e-004 2.273e+007 2.526e+013 1.000e+004 1.142e-002 2.200e-004 
3.804e-004 2.283e+007 2.528e+013 1.000e+004 1.124e-002 2.224e-004 
3.833e-004 2.296e+007 2.528e+013 1.000e+004 1.106e-002 2.245e-004 
3.863e-004 2.310e+007 2.529e+013 1.000e+004 9.708e-003 2.266e-004 
3.893e-004 2.324e+007 2.531e+013 1.000e+004 1.165e-002 2.286e-004 
3.923e-004 2.340e+007 2.532e+013 1.000e+004 1.176e-002 2.304e-004 
3.953e-004 2.357e+007 2.533e+013 1.000e+004 1.147e-002 2.323e-004 
3.982e-004 2.372e+007 2.533e+013 1.000e+004 1.298e-002 2.341e-004 
4.008e-004 2.389e+007 2.531e+013 1.000e+004 1.370e-002 2.356e-004 
4.037e-004 2.408e+007 2.505e+013 1.000e+004 1.338e-002 2.371e-004 
4.164e-004 2.489e+007 2.323e+013 1.000e+004 9.601e-003 2.442e-004 
4.411e-004 2.596e+007 2.328e+013 1.000e+004 8.986e-003 2.615e-004 
4.552e-004 2.606e+007 2.313e+013 1.000e+004 1.186e-002 2.749e-004 
4.614e-004 2.618e+007 2.312e+013 1.000e+004 1.123e-002 2.803e-004 
4.668e-004 2.628e+007 2.313e+013 1.000e+004 1.115e-002 2.850e-004 
4.719e-004 2.631e+007 2.315e+013 1.000e+004 1.117e-002 2.899e-004 
4.783e-004 2.634e+007 2.310e+013 1.000e+004 1.140e-002 2.961e-004 
5.055e-004 2.703e+007 2.322e+013 1.000e+004 8.941e-003 3.185e-004 
5.328e-004 2.911e+007 2.334e+013 1.000e+004 8.180e-003 3.314e-004 
5.710e-004 3.182e+007 2.335e+013 1.000e+004 8.599e-003 3.509e-004 
6.044e-004 3.390e+007 2.343e+013 1.000e+004 8.083e-003 3.699e-004 
6.323e-004 3.586e+007 2.349e+013 1.000e+004 8.927e-003 3.843e-004 
6.589e-004 3.739e+007 2.359e+013 1.000e+004 8.491e-003 4.003e-004 
6.887e-004 3.906e+007 2.355e+013 1.000e+004 1.055e-002 4.185e-004 
7.050e-004 3.956e+007 2.351e+013 1.000e+004 9.179e-003 4.313e-004 
7.180e-004 3.995e+007 2.337e+013 1.000e+004 1.047e-002 4.417e-004 
7.340e-004 3.964e+007 2.334e+013 1.000e+004 1.143e-002 4.598e-004 
7.502e-004 3.890e+007 2.312e+013 1.000e+004 1.255e-002 4.810e-004 
7.696e-004 3.851e+007 2.313e+013 1.000e+004 1.324e-002 5.032e-004 
7.947e-004 3.802e+007 2.323e+013 1.000e+004 1.169e-002 5.317e-004 
8.172e-004 3.853e+007 2.339e+013 1.000e+004 9.326e-003 5.506e-004 
8.391e-004 3.997e+007 2.350e+013 1.000e+004 8.992e-003 5.626e-004 
8.614e-004 4.149e+007 2.353e+013 1.000e+004 1.093e-002 5.744e-004 
8.851e-004 4.219e+007 2.375e+013 1.000e+004 9.677e-003 5.932e-004 
9.115e-004 4.127e+007 2.327e+013 1.000e+004 1.363e-002 6.260e-004 
9.264e-004 4.060e+007 2.337e+013 1.000e+004 1.193e-002 6.455e-004 
9.380e-004 4.115e+007 2.343e+013 1.000e+004 8.855e-003 6.533e-004 
9.490e-004 4.169e+007 2.348e+013 1.000e+004 1.045e-002 6.607e-004 
9.586e-004 4.192e+007 2.352e+013 1.000e+004 1.035e-002 6.686e-004 
9.671e-004 4.197e+007 2.347e+013 1.000e+004 1.070e-002 6.767e-004 
9.736e-004 4.205e+007 2.352e+013 1.000e+004 1.042e-002 6.827e-004 
9.801e-004 4.222e+007 2.357e+013 1.000e+004 1.007e-002 6.880e-004 
9.861e-004 4.243e+007 2.360e+013 1.000e+004 9.714e-003 6.926e-004 
9.921e-004 4.264e+007 2.365e+013 1.000e+004 9.907e-003 6.971e-004 
1.005e-003 4.266e+007 2.373e+013 1.000e+004 1.193e-002 7.096e-004 
1.031e-003 4.165e+007 2.347e+013 1.000e+004 1.244e-002 7.432e-004 
1.054e-003 4.157e+007 2.342e+013 1.000e+004 1.227e-002 7.663e-004 
1.072e-003 4.136e+007 2.347e+013 1.000e+004 1.105e-002 7.861e-004 
1.091e-003 4.211e+007 2.348e+013 1.000e+004 1.275e-002 8.001e-004 
1.110e-003 4.197e+007 2.345e+013 1.000e+004 1.174e-002 8.193e-004 
1.123e-003 4.241e+007 2.347e+013 1.000e+004 9.983e-003 8.291e-004 
1.133e-003 4.309e+007 2.349e+013 1.000e+004 9.274e-003 8.351e-004 
1.148e-003 4.430e+007 2.352e+013 1.000e+004 9.064e-003 8.418e-004 
1.164e-003 4.567e+007 2.356e+013 1.000e+004 8.554e-003 8.481e-004 
1.179e-003 4.723e+007 2.359e+013 1.000e+004 8.190e-003 8.518e-004 
1.192e-003 4.858e+007 2.363e+013 1.000e+004 8.552e-003 8.562e-004 
1.205e-003 4.955e+007 2.372e+013 1.000e+004 9.051e-003 8.626e-004 
1.218e-003 5.063e+007 2.378e+013 1.000e+004 8.627e-003 8.675e-004 
1.230e-003 5.181e+007 2.383e+013 1.000e+004 8.461e-003 8.714e-004 
1.241e-003 5.304e+007 2.387e+013 1.000e+004 8.266e-003 8.745e-004 
1.253e-003 5.430e+007 2.390e+013 1.000e+004 8.142e-003 8.770e-004 
1.264e-003 5.536e+007 2.383e+013 1.000e+004 1.096e-002 8.807e-004 
1.274e-003 5.547e+007 2.375e+013 1.000e+004 1.138e-002 8.902e-004 
1.284e-003 5.572e+007 2.372e+013 1.000e+004 1.132e-002 8.986e-004 
1.294e-003 5.611e+007 2.372e+013 1.000e+004 1.085e-002 9.059e-004 
1.304e-003 5.657e+007 2.374e+013 1.000e+004 1.025e-002 9.124e-004 
1.314e-003 5.716e+007 2.378e+013 1.000e+004 9.979e-003 9.181e-004 
1.323e-003 5.729e+007 2.362e+013 1.000e+004 1.342e-002 9.268e-004 
1.333e-003 5.694e+007 2.357e+013 1.000e+004 1.213e-002 9.390e-004 
1.343e-003 5.681e+007 2.357e+013 1.000e+004 1.145e-002 9.495e-004 
1.352e-003 5.692e+007 2.358e+013 1.000e+004 1.051e-002 9.581e-004 
1.361e-003 5.709e+007 2.360e+013 1.000e+004 1.074e-002 9.661e-004 
1.370e-003 5.719e+007 2.362e+013 1.000e+004 1.068e-002 9.741e-004 
1.378e-003 5.717e+007 2.364e+013 1.000e+004 1.099e-002 9.826e-004 
1.386e-003 5.718e+007 2.366e+013 1.000e+004 1.103e-002 9.907e-004 
1.394e-003 5.709e+007 2.366e+013 1.000e+004 1.247e-002 9.993e-004 
1.406e-003 5.695e+007 2.370e+013 1.000e+004 1.148e-002 1.012e-003 
1.418e-003 5.697e+007 2.371e+013 1.000e+004 1.181e-002 1.024e-003 
1.431e-003 5.699e+007 2.365e+013 1.000e+004 1.184e-002 1.036e-003 
1.442e-003 5.702e+007 2.370e+013 1.000e+004 1.092e-002 1.048e-003 
1.453e-003 5.703e+007 2.377e+013 1.000e+004 1.068e-002 1.058e-003 
1.464e-003 5.715e+007 2.385e+013 1.000e+004 1.052e-002 1.068e-003 
1.475e-003 5.710e+007 2.393e+013 1.000e+004 1.099e-002 1.080e-003 
1.487e-003 5.704e+007 2.398e+013 1.000e+004 1.147e-002 1.092e-003 
1.505e-003 5.674e+007 2.415e+013 1.000e+004 1.096e-002 1.113e-003 
1.523e-003 5.556e+007 2.414e+013 1.000e+004 1.406e-002 1.139e-003 
1.541e-003 5.310e+007 2.411e+013 1.000e+004 1.557e-002 1.174e-003 
1.558e-003 5.125e+007 2.410e+013 1.000e+004 1.469e-002 1.203e-003 
1.574e-003 5.052e+007 2.416e+013 1.000e+004 1.188e-002 1.225e-003 
1.587e-003 5.053e+007 2.422e+013 1.000e+004 1.197e-002 1.238e-003 
1.596e-003 4.971e+007 2.405e+013 1.000e+004 1.340e-002 1.252e-003 
1.604e-003 4.917e+007 2.400e+013 1.000e+004 1.278e-002 1.264e-003 
1.612e-003 4.889e+007 2.401e+013 1.000e+004 1.191e-002 1.274e-003 
1.627e-003 4.917e+007 2.400e+013 1.000e+004 1.080e-002 1.287e-003 
1.646e-003 4.946e+007 2.398e+013 1.000e+004 1.320e-002 1.303e-003 
1.665e-003 4.940e+007 2.390e+013 1.000e+004 1.250e-002 1.323e-003 
1.690e-003 4.957e+007 2.390e+013 1.000e+004 1.212e-002 1.346e-003 
1.715e-003 4.840e+007 2.385e+013 1.000e+004 1.195e-002 1.380e-003 
1.734e-003 4.843e+007 2.378e+013 1.000e+004 1.120e-002 1.398e-003 
1.752e-003 4.950e+007 2.378e+013 1.000e+004 9.759e-003 1.409e-003 
1.771e-003 5.098e+007 2.385e+013 1.000e+004 9.020e-003 1.418e-003 
1.792e-003 5.244e+007 2.394e+013 1.000e+004 8.806e-003 1.429e-003 
1.810e-003 5.399e+007 2.400e+013 1.000e+004 8.619e-003 1.436e-003 
1.827e-003 5.483e+007 2.402e+013 1.000e+004 9.719e-003 1.447e-003 
1.842e-003 5.464e+007 2.402e+013 1.000e+004 1.325e-002 1.464e-003 
1.857e-003 5.339e+007 2.405e+013 1.000e+004 1.396e-002 1.487e-003 
1.872e-003 5.205e+007 2.410e+013 1.000e+004 1.616e-002 1.511e-003 
1.887e-003 5.023e+007 2.405e+013 1.000e+004 1.549e-002 1.539e-003 
1.902e-003 4.892e+007 2.410e+013 1.000e+004 1.283e-002 1.563e-003 
1.916e-003 4.860e+007 2.416e+013 1.000e+004 1.228e-002 1.579e-003 
1.930e-003 4.863e+007 2.412e+013 1.000e+004 1.231e-002 1.593e-003 
1.937e-003 4.821e+007 2.402e+013 1.000e+004 1.273e-002 1.603e-003 
1.944e-003 4.772e+007 2.398e+013 1.000e+004 1.287e-002 1.614e-003 
1.956e-003 4.744e+007 2.398e+013 1.000e+004 1.141e-002 1.628e-003 
1.974e-003 4.799e+007 2.398e+013 1.000e+004 1.016e-002 1.642e-003 
1.993e-003 4.841e+007 2.395e+013 1.000e+004 1.272e-002 1.657e-003 
2.011e-003 4.854e+007 2.391e+013 1.000e+004 1.090e-002 1.675e-003 
2.035e-003 4.886e+007 2.389e+013 1.000e+004 1.198e-002 1.697e-003 
2.061e-003 4.762e+007 2.384e+013 1.000e+004 1.273e-002 1.731e-003 
2.079e-003 4.766e+007 2.377e+013 1.000e+004 1.054e-002 1.749e-003 
2.097e-003 4.869e+007 2.377e+013 1.000e+004 9.322e-003 1.760e-003 
2.115e-003 4.991e+007 2.384e+013 1.000e+004 9.044e-003 1.770e-003 
2.136e-003 5.101e+007 2.395e+013 1.000e+004 9.996e-003 1.782e-003 
2.156e-003 5.216e+007 2.402e+013 1.000e+004 9.612e-003 1.794e-003 
2.173e-003 5.255e+007 2.410e+013 1.000e+004 1.065e-002 1.809e-003 
2.189e-003 5.260e+007 2.426e+013 1.000e+004 1.057e-002 1.825e-003 
2.206e-003 5.217e+007 2.429e+013 1.000e+004 1.327e-002 1.844e-003 
2.223e-003 4.967e+007 2.421e+013 1.000e+004 1.540e-002 1.879e-003 
2.238e-003 4.826e+007 2.420e+013 1.000e+004 1.432e-002 1.904e-003 
2.254e-003 4.776e+007 2.415e+013 1.000e+004 1.270e-002 1.923e-003 
2.269e-003 4.788e+007 2.421e+013 1.000e+004 1.124e-002 1.938e-003 
2.285e-003 4.814e+007 2.429e+013 1.000e+004 9.995e-003 1.951e-003 
2.302e-003 4.815e+007 2.407e+013 1.000e+004 1.234e-002 1.968e-003 
2.319e-003 4.795e+007 2.404e+013 1.000e+004 1.071e-002 1.987e-003 
2.334e-003 4.834e+007 2.405e+013 1.000e+004 1.039e-002 1.999e-003 
2.350e-003 4.865e+007 2.395e+013 1.000e+004 1.090e-002 2.013e-003 
2.366e-003 4.887e+007 2.391e+013 1.000e+004 1.191e-002 2.027e-003 
2.381e-003 4.915e+007 2.391e+013 1.000e+004 1.118e-002 2.041e-003 
2.397e-003 4.867e+007 2.391e+013 1.000e+004 1.353e-002 2.059e-003 
2.415e-003 4.787e+007 2.389e+013 1.000e+004 1.251e-002 2.083e-003 
2.434e-003 4.770e+007 2.381e+013 1.000e+004 1.002e-002 2.104e-003 
2.461e-003 4.940e+007 2.386e+013 1.000e+004 9.353e-003 2.118e-003 
2.477e-003 5.054e+007 2.393e+013 1.000e+004 9.033e-003 2.126e-003 
2.498e-003 5.195e+007 2.406e+013 1.000e+004 8.513e-003 2.138e-003 
2.515e-003 5.333e+007 2.409e+013 1.000e+004 9.406e-003 2.145e-003 
2.533e-003 5.429e+007 2.412e+013 1.000e+004 9.563e-003 2.156e-003 
2.550e-003 5.453e+007 2.423e+013 1.000e+004 1.037e-002 2.172e-003 
2.567e-003 5.409e+007 2.423e+013 1.000e+004 1.342e-002 2.192e-003 
2.584e-003 5.225e+007 2.434e+013 1.000e+004 1.591e-002 2.221e-003 
2.599e-003 5.039e+007 2.421e+013 1.000e+004 1.593e-002 2.250e-003 
2.614e-003 4.894e+007 2.425e+013 1.000e+004 1.219e-002 2.275e-003 
2.626e-003 4.865e+007 2.424e+013 1.000e+004 1.206e-002 2.289e-003 
2.641e-003 4.855e+007 2.430e+013 1.000e+004 1.064e-002 2.304e-003 
2.655e-003 4.830e+007 2.418e+013 1.000e+004 1.333e-002 2.320e-003 
2.671e-003 4.784e+007 2.415e+013 1.000e+004 1.107e-002 2.340e-003 
2.689e-003 4.826e+007 2.418e+013 1.000e+004 9.840e-003 2.354e-003 
2.707e-003 4.899e+007 2.423e+013 1.000e+004 9.807e-003 2.368e-003 
2.725e-003 4.947e+007 2.430e+013 1.000e+004 9.778e-003 2.382e-003 
2.740e-003 4.979e+007 2.436e+013 1.000e+004 1.045e-002 2.395e-003 
2.752e-003 4.992e+007 2.435e+013 1.000e+004 1.120e-002 2.406e-003 
2.764e-003 5.047e+007 2.436e+013 1.000e+004 1.071e-002 2.414e-003 
2.776e-003 5.106e+007 2.438e+013 1.000e+004 1.025e-002 2.422e-003 
2.800e-003 5.252e+007 2.438e+013 1.000e+004 9.485e-003 2.436e-003 
2.822e-003 5.346e+007 2.447e+013 1.000e+004 1.115e-002 2.452e-003 
2.846e-003 5.414e+007 2.458e+013 1.000e+004 1.018e-002 2.470e-003 
2.867e-003 5.470e+007 2.453e+013 1.000e+004 1.033e-002 2.488e-003 
2.887e-003 5.525e+007 2.450e+013 1.000e+004 1.092e-002 2.504e-003 
2.906e-003 5.661e+007 2.452e+013 1.000e+004 8.800e-003 2.514e-003 
2.923e-003 5.698e+007 2.435e+013 1.000e+004 1.334e-002 2.528e-003 
2.938e-003 5.582e+007 2.433e+013 1.000e+004 1.378e-002 2.551e-003 
2.953e-003 5.423e+007 2.437e+013 1.000e+004 1.694e-002 2.577e-003 
2.968e-003 5.189e+007 2.461e+013 1.000e+004 1.608e-002 2.608e-003 
2.983e-003 4.955e+007 2.411e+013 1.000e+004 1.426e-002 2.639e-003 
2.998e-003 4.814e+007 2.395e+013 1.000e+004 1.275e-002 2.664e-003 
3.013e-003 4.711e+007 2.385e+013 1.000e+004 1.584e-002 2.686e-003 
3.027e-003 4.496e+007 2.357e+013 1.000e+004 1.491e-002 2.715e-003 
3.046e-003 4.299e+007 2.358e+013 1.000e+004 1.463e-002 2.747e-003 
3.062e-003 4.192e+007 2.364e+013 1.000e+004 1.202e-002 2.771e-003 
3.083e-003 4.112e+007 2.375e+013 1.000e+004 1.186e-002 2.797e-003 
3.102e-003 4.083e+007 2.378e+013 1.000e+004 1.124e-002 2.818e-003 
3.115e-003 4.065e+007 2.387e+013 1.000e+004 1.114e-002 2.833e-003 
3.132e-003 4.079e+007 2.393e+013 1.000e+004 1.098e-002 2.849e-003 
3.151e-003 4.046e+007 2.388e+013 1.000e+004 1.377e-002 2.870e-003 
3.169e-003 3.907e+007 2.382e+013 1.000e+004 1.335e-002 2.897e-003 
3.186e-003 3.827e+007 2.380e+013 1.000e+004 1.302e-002 2.920e-003 
3.199e-003 3.788e+007 2.385e+013 1.000e+004 1.123e-002 2.936e-003 
3.215e-003 3.792e+007 2.390e+013 1.000e+004 1.026e-002 2.952e-003 
3.232e-003 3.908e+007 2.397e+013 1.000e+004 8.412e-003 2.961e-003 
3.250e-003 4.048e+007 2.405e+013 1.000e+004 9.689e-003 2.969e-003 
3.268e-003 4.219e+007 2.412e+013 1.000e+004 8.044e-003 2.975e-003 
3.285e-003 4.409e+007 2.418e+013 1.000e+004 7.923e-003 2.979e-003 
3.301e-003 4.600e+007 2.423e+013 1.000e+004 7.880e-003 2.981e-003 
3.316e-003 4.786e+007 2.424e+013 1.000e+004 8.235e-003 2.984e-003 
3.332e-003 4.954e+007 2.426e+013 1.000e+004 8.412e-003 2.988e-003 
3.348e-003 5.132e+007 2.429e+013 1.000e+004 8.219e-003 2.992e-003 
3.365e-003 5.338e+007 2.430e+013 1.000e+004 8.503e-003 2.994e-003 
3.379e-003 5.476e+007 2.425e+013 1.000e+004 9.129e-003 2.999e-003 
3.394e-003 5.598e+007 2.429e+013 1.000e+004 8.742e-003 3.005e-003 
3.408e-003 5.702e+007 2.438e+013 1.000e+004 9.150e-003 3.012e-003 
3.423e-003 5.798e+007 2.450e+013 1.000e+004 9.002e-003 3.020e-003 
3.437e-003 5.822e+007 2.433e+013 1.000e+004 1.257e-002 3.033e-003 
3.452e-003 5.795e+007 2.435e+013 1.000e+004 1.099e-002 3.049e-003 
3.467e-003 5.658e+007 2.420e+013 1.000e+004 1.389e-002 3.075e-003 
3.486e-003 5.501e+007 2.419e+013 1.000e+004 1.359e-002 3.104e-003 
3.510e-003 5.272e+007 2.416e+013 1.000e+004 1.329e-002 3.144e-003 
3.534e-003 5.050e+007 2.422e+013 1.000e+004 1.416e-002 3.183e-003 
3.554e-003 5.012e+007 2.412e+013 1.000e+004 1.411e-002 3.206e-003 
3.571e-003 4.889e+007 2.398e+013 1.000e+004 1.418e-002 3.231e-003 
3.596e-003 4.629e+007 2.404e+013 1.000e+004 1.354e-002 3.274e-003 
3.610e-003 4.523e+007 2.409e+013 1.000e+004 1.277e-002 3.296e-003 
3.628e-003 4.443e+007 2.416e+013 1.000e+004 1.202e-002 3.319e-003 
3.648e-003 4.442e+007 2.417e+013 1.000e+004 1.042e-002 3.339e-003 
3.667e-003 4.520e+007 2.408e+013 1.000e+004 1.123e-002 3.353e-003 
3.682e-003 4.608e+007 2.406e+013 1.000e+004 9.949e-003 3.362e-003 
3.695e-003 4.713e+007 2.403e+013 1.000e+004 1.077e-002 3.368e-003 
3.708e-003 4.787e+007 2.403e+013 1.000e+004 1.015e-002 3.375e-003 
3.719e-003 4.855e+007 2.406e+013 1.000e+004 9.660e-003 3.382e-003 
3.731e-003 4.929e+007 2.411e+013 1.000e+004 9.270e-003 3.389e-003 
3.744e-003 4.954e+007 2.396e+013 1.000e+004 1.185e-002 3.399e-003 
3.757e-003 4.945e+007 2.392e+013 1.000e+004 1.061e-002 3.413e-003 
3.770e-003 5.001e+007 2.393e+013 1.000e+004 1.025e-002 3.423e-003 
3.783e-003 5.079e+007 2.395e+013 1.000e+004 9.189e-003 3.430e-003 
3.797e-003 5.171e+007 2.396e+013 1.000e+004 9.862e-003 3.438e-003 
3.811e-003 5.248e+007 2.398e+013 1.000e+004 9.994e-003 3.446e-003 
3.827e-003 5.285e+007 2.401e+013 1.000e+004 1.075e-002 3.460e-003 
3.842e-003 5.331e+007 2.410e+013 1.000e+004 1.003e-002 3.472e-003 
3.859e-003 5.408e+007 2.412e+013 1.000e+004 1.013e-002 3.483e-003 
3.876e-003 5.444e+007 2.413e+013 1.000e+004 1.098e-002 3.497e-003 
3.892e-003 5.446e+007 2.418e+013 1.000e+004 1.102e-002 3.513e-003 
3.906e-003 5.484e+007 2.426e+013 1.000e+004 1.049e-002 3.525e-003 
3.920e-003 5.516e+007 2.429e+013 1.000e+004 9.899e-003 3.537e-003 
3.933e-003 5.622e+007 2.428e+013 1.000e+004 1.002e-002 3.543e-003 
3.948e-003 5.712e+007 2.427e+013 1.000e+004 1.009e-002 3.551e-003 
3.962e-003 5.801e+007 2.425e+013 1.000e+004 1.122e-002 3.560e-003 
3.976e-003 5.842e+007 2.428e+013 1.000e+004 1.056e-002 3.570e-003 
3.989e-003 5.872e+007 2.426e+013 1.000e+004 1.325e-002 3.581e-003 
4.001e-003 5.807e+007 2.416e+013 1.000e+004 1.222e-002 3.598e-003 
4.013e-003 5.809e+007 2.419e+013 1.000e+004 1.112e-002 3.609e-003 
4.026e-003 5.844e+007 2.421e+013 1.000e+004 1.042e-002 3.620e-003 
4.038e-003 5.885e+007 2.420e+013 1.000e+004 1.049e-002 3.629e-003 
4.051e-003 5.920e+007 2.422e+013 1.000e+004 1.082e-002 3.640e-003 
4.063e-003 5.937e+007 2.425e+013 1.000e+004 1.052e-002 3.650e-003 
4.075e-003 5.999e+007 2.427e+013 1.000e+004 1.002e-002 3.658e-003 
4.089e-003 6.075e+007 2.425e+013 1.000e+004 1.072e-002 3.668e-003 
4.105e-003 6.096e+007 2.427e+013 1.000e+004 1.123e-002 3.682e-003 
4.120e-003 6.084e+007 2.433e+013 1.000e+004 1.148e-002 3.697e-003 
4.132e-003 6.085e+007 2.440e+013 1.000e+004 1.061e-002 3.710e-003 
4.144e-003 6.094e+007 2.442e+013 1.000e+004 1.071e-002 3.721e-003 
4.158e-003 6.173e+007 2.440e+013 1.000e+004 1.031e-002 3.730e-003 
4.171e-003 6.241e+007 2.439e+013 1.000e+004 1.060e-002 3.738e-003 
4.184e-003 6.326e+007 2.441e+013 1.000e+004 1.032e-002 3.745e-003 
4.197e-003 6.365e+007 2.438e+013 1.000e+004 1.152e-002 3.755e-003 
4.210e-003 6.365e+007 2.443e+013 1.000e+004 1.341e-002 3.768e-003 
4.223e-003 6.276e+007 2.429e+013 1.000e+004 1.231e-002 3.788e-003 
4.235e-003 6.267e+007 2.432e+013 1.000e+004 1.129e-002 3.800e-003 
4.249e-003 6.291e+007 2.435e+013 1.000e+004 1.062e-002 3.812e-003 
4.262e-003 6.312e+007 2.436e+013 1.000e+004 1.108e-002 3.824e-003 
4.273e-003 6.297e+007 2.442e+013 1.000e+004 1.132e-002 3.836e-003 
4.278e-003 6.300e+007 2.444e+013 1.000e+004 1.134e-002 3.841e-003 
4.281e-003 6.302e+007 2.445e+013 1.000e+004 1.141e-002 3.844e-003 
4.284e-003 6.304e+007 2.445e+013 1.000e+004 1.146e-002 3.846e-003 
4.289e-003 6.306e+007 2.435e+013 1.000e+004 1.084e-002 3.851e-003 
4.297e-003 6.293e+007 2.435e+013 1.000e+004 1.235e-002 3.860e-003 
4.305e-003 6.246e+007 2.429e+013 1.000e+004 1.405e-002 3.872e-003 
4.314e-003 6.160e+007 2.433e+013 1.000e+004 1.402e-002 3.886e-003 
4.322e-003 6.054e+007 2.440e+013 1.000e+004 1.383e-002 3.902e-003 
4.331e-003 5.937e+007 2.449e+013 1.000e+004 1.456e-002 3.918e-003 
4.339e-003 5.851e+007 2.460e+013 1.000e+004 1.353e-002 3.933e-003 
4.347e-003 5.757e+007 2.467e+013 1.000e+004 1.362e-002 3.948e-003 
4.356e-003 5.657e+007 2.473e+013 1.000e+004 1.452e-002 3.963e-003 
4.365e-003 5.560e+007 2.464e+013 1.000e+004 1.560e-002 3.978e-003 
4.372e-003 5.467e+007 2.459e+013 1.000e+004 1.524e-002 3.993e-003 
4.377e-003 5.412e+007 2.458e+013 1.000e+004 1.551e-002 4.001e-003 
4.380e-003 5.376e+007 2.457e+013 1.000e+004 1.492e-002 4.006e-003 
4.382e-003 5.348e+007 2.457e+013 1.000e+004 1.508e-002 4.011e-003 
4.384e-003 5.325e+007 2.457e+013 1.000e+004 1.502e-002 4.014e-003 
4.387e-003 5.302e+007 2.457e+013 1.000e+004 1.501e-002 4.018e-003 
4.389e-003 5.279e+007 2.458e+013 1.000e+004 1.516e-002 4.022e-003 
4.393e-003 5.246e+007 2.459e+013 1.000e+004 1.453e-002 4.028e-003 
4.400e-003 5.183e+007 2.458e+013 1.000e+004 1.763e-002 4.040e-003 
4.408e-003 5.105e+007 2.458e+013 1.000e+004 1.434e-002 4.053e-003 
4.417e-003 5.089e+007 2.464e+013 1.000e+004 1.201e-002 4.063e-003 
4.426e-003 5.087e+007 2.467e+013 1.000e+004 1.206e-002 4.073e-003 
4.437e-003 5.033e+007 2.453e+013 1.000e+004 1.404e-002 4.087e-003 
4.442e-003 5.004e+007 2.454e+013 1.000e+004 1.366e-002 4.094e-003 
4.446e-003 4.999e+007 2.440e+013 1.000e+004 1.419e-002 4.098e-003 
4.450e-003 4.992e+007 2.426e+013 1.000e+004 1.422e-002 4.103e-003 
4.454e-003 4.975e+007 2.426e+013 1.000e+004 1.206e-002 4.108e-003 
4.458e-003 4.966e+007 2.427e+013 1.000e+004 1.187e-002 4.113e-003 
4.462e-003 4.955e+007 2.428e+013 1.000e+004 1.155e-002 4.118e-003 
4.466e-003 4.957e+007 2.429e+013 1.000e+004 1.070e-002 4.122e-003 
4.470e-003 4.965e+007 2.431e+013 1.000e+004 1.045e-002 4.125e-003 
4.475e-003 4.973e+007 2.431e+013 1.000e+004 1.119e-002 4.129e-003 
4.479e-003 4.977e+007 2.432e+013 1.000e+004 1.109e-002 4.133e-003 
4.483e-003 4.981e+007 2.419e+013 1.000e+004 1.090e-002 4.136e-003 
4.487e-003 4.982e+007 2.418e+013 1.000e+004 1.068e-002 4.140e-003 
4.491e-003 4.985e+007 2.418e+013 1.000e+004 1.060e-002 4.144e-003 
4.495e-003 4.990e+007 2.420e+013 1.000e+004 1.028e-002 4.148e-003 
4.499e-003 4.998e+007 2.412e+013 1.000e+004 1.237e-002 4.152e-003 
4.503e-003 4.992e+007 2.408e+013 1.000e+004 1.192e-002 4.156e-003 
4.507e-003 4.984e+007 2.405e+013 1.000e+004 1.218e-002 4.161e-003 
4.511e-003 4.973e+007 2.403e+013 1.000e+004 1.215e-002 4.166e-003 
4.516e-003 4.972e+007 2.402e+013 1.000e+004 1.113e-002 4.170e-003 
4.520e-003 4.979e+007 2.402e+013 1.000e+004 1.083e-002 4.173e-003 
4.524e-003 4.993e+007 2.401e+013 1.000e+004 1.042e-002 4.177e-003 
4.528e-003 5.008e+007 2.402e+013 1.000e+004 1.030e-002 4.180e-003 
4.532e-003 5.023e+007 2.403e+013 1.000e+004 1.028e-002 4.183e-003 
4.536e-003 5.037e+007 2.405e+013 1.000e+004 1.046e-002 4.186e-003 
4.540e-003 5.051e+007 2.406e+013 1.000e+004 1.046e-002 4.189e-003 
4.544e-003 5.064e+007 2.408e+013 1.000e+004 1.038e-002 4.192e-003 
4.548e-003 5.078e+007 2.410e+013 1.000e+004 1.014e-002 4.195e-003 
4.552e-003 5.089e+007 2.411e+013 1.000e+004 1.068e-002 4.199e-003 
4.557e-003 5.092e+007 2.413e+013 1.000e+004 1.098e-002 4.202e-003 
4.561e-003 5.097e+007 2.414e+013 1.000e+004 1.079e-002 4.206e-003 
4.565e-003 5.104e+007 2.415e+013 1.000e+004 1.069e-002 4.210e-003 
4.569e-003 5.113e+007 2.416e+013 1.000e+004 1.064e-002 4.213e-003 
4.573e-003 5.122e+007 2.416e+013 1.000e+004 1.058e-002 4.217e-003 
4.577e-003 5.130e+007 2.417e+013 1.000e+004 1.067e-002 4.220e-003 
4.581e-003 5.137e+007 2.418e+013 1.000e+004 1.076e-002 4.224e-003 
4.585e-003 5.144e+007 2.419e+013 1.000e+004 1.078e-002 4.228e-003 
4.589e-003 5.150e+007 2.420e+013 1.000e+004 1.086e-002 4.231e-003 
4.594e-003 5.152e+007 2.421e+013 1.000e+004 1.132e-002 4.235e-003 
4.598e-003 5.157e+007 2.423e+013 1.000e+004 1.079e-002 4.239e-003 
4.602e-003 5.161e+007 2.425e+013 1.000e+004 1.124e-002 4.243e-003 
4.606e-003 5.168e+007 2.423e+013 1.000e+004 1.186e-002 4.246e-003 
4.610e-003 5.187e+007 2.424e+013 1.000e+004 1.051e-002 4.249e-003 
4.614e-003 5.214e+007 2.421e+013 1.000e+004 1.060e-002 4.251e-003 
4.618e-003 5.246e+007 2.422e+013 1.000e+004 9.398e-003 4.253e-003 
4.622e-003 5.280e+007 2.424e+013 1.000e+004 9.104e-003 4.255e-003 
4.626e-003 5.316e+007 2.425e+013 1.000e+004 8.712e-003 4.257e-003 
4.630e-003 5.355e+007 2.428e+013 1.000e+004 8.519e-003 4.258e-003 
4.635e-003 5.394e+007 2.429e+013 1.000e+004 8.519e-003 4.260e-003 
4.639e-003 5.424e+007 2.430e+013 1.000e+004 9.233e-003 4.262e-003 
4.643e-003 5.451e+007 2.431e+013 1.000e+004 9.283e-003 4.264e-003 
4.647e-003 5.474e+007 2.432e+013 1.000e+004 9.512e-003 4.266e-003 
4.651e-003 5.493e+007 2.434e+013 1.000e+004 1.001e-002 4.269e-003 
4.655e-003 5.502e+007 2.437e+013 1.000e+004 1.071e-002 4.273e-003 
4.659e-003 5.515e+007 2.440e+013 1.000e+004 9.860e-003 4.276e-003 
4.663e-003 5.539e+007 2.442e+013 1.000e+004 9.708e-003 4.278e-003 
4.667e-003 5.564e+007 2.445e+013 1.000e+004 9.546e-003 4.281e-003 
4.671e-003 5.593e+007 2.448e+013 1.000e+004 9.397e-003 4.283e-003 
4.676e-003 5.625e+007 2.450e+013 1.000e+004 9.220e-003 4.285e-003 
4.680e-003 5.659e+007 2.452e+013 1.000e+004 9.103e-003 4.286e-003 
4.684e-003 5.694e+007 2.454e+013 1.000e+004 8.999e-003 4.288e-003 
4.688e-003 5.731e+007 2.456e+013 1.000e+004 8.978e-003 4.289e-003 
4.692e-003 5.770e+007 2.457e+013 1.000e+004 8.970e-003 4.291e-003 
4.696e-003 5.806e+007 2.458e+013 1.000e+004 8.955e-003 4.292e-003 
4.700e-003 5.841e+007 2.459e+013 1.000e+004 8.974e-003 4.294e-003 
4.704e-003 5.876e+007 2.460e+013 1.000e+004 8.925e-003 4.296e-003 
4.708e-003 5.911e+007 2.462e+013 1.000e+004 8.718e-003 4.298e-003 
4.712e-003 5.945e+007 2.463e+013 1.000e+004 9.005e-003 4.299e-003 
4.717e-003 5.980e+007 2.464e+013 1.000e+004 8.727e-003 4.301e-003 
4.721e-003 6.018e+007 2.465e+013 1.000e+004 8.508e-003 4.302e-003 
4.725e-003 6.057e+007 2.467e+013 1.000e+004 8.711e-003 4.304e-003 
4.729e-003 6.096e+007 2.468e+013 1.000e+004 8.589e-003 4.305e-003 
4.733e-003 6.136e+007 2.469e+013 1.000e+004 8.697e-003 4.307e-003 
4.737e-003 6.175e+007 2.470e+013 1.000e+004 8.774e-003 4.308e-003 
4.741e-003 6.213e+007 2.471e+013 1.000e+004 8.974e-003 4.309e-003 
4.745e-003 6.250e+007 2.473e+013 1.000e+004 9.033e-003 4.311e-003 
4.749e-003 6.284e+007 2.474e+013 1.000e+004 9.260e-003 4.313e-003 
4.753e-003 6.317e+007 2.476e+013 1.000e+004 9.357e-003 4.315e-003 
4.757e-003 6.344e+007 2.478e+013 1.000e+004 9.948e-003 4.317e-003 
4.762e-003 6.354e+007 2.482e+013 1.000e+004 1.124e-002 4.320e-003 
4.766e-003 6.357e+007 2.486e+013 1.000e+004 1.109e-002 4.324e-003 
4.770e-003 6.359e+007 2.469e+013 1.000e+004 1.250e-002 4.328e-003 
4.774e-003 6.358e+007 2.451e+013 1.000e+004 1.273e-002 4.332e-003 
4.778e-003 6.347e+007 2.434e+013 1.000e+004 1.216e-002 4.337e-003 
4.782e-003 6.338e+007 2.429e+013 1.000e+004 1.161e-002 4.342e-003 
4.786e-003 6.330e+007 2.431e+013 1.000e+004 1.283e-002 4.346e-003 
4.790e-003 6.320e+007 2.432e+013 1.000e+004 1.383e-002 4.351e-003 
4.793e-003 6.320e+007 2.432e+013 1.000e+004 1.337e-002 4.354e-003 
4.797e-003 6.328e+007 2.433e+013 1.000e+004 1.234e-002 4.357e-003 
4.800e-003 6.337e+007 2.433e+013 1.000e+004 1.369e-002 4.360e-003 
4.804e-003 6.347e+007 2.434e+013 1.000e+004 1.243e-002 4.363e-003 
4.807e-003 6.362e+007 2.434e+013 1.000e+004 1.138e-002 4.365e-003 
4.811e-003 6.378e+007 2.435e+013 1.000e+004 1.167e-002 4.368e-003 
4.814e-003 6.382e+007 2.435e+013 1.000e+004 1.480e-002 4.371e-003 
4.818e-003 6.381e+007 2.436e+013 1.000e+004 1.165e-002 4.374e-003 
4.821e-003 6.382e+007 2.436e+013 1.000e+004 1.575e-002 4.378e-003 
4.824e-003 6.387e+007 2.437e+013 1.000e+004 1.376e-002 4.380e-003 
4.827e-003 6.390e+007 2.438e+013 1.000e+004 1.510e-002 4.383e-003 
4.830e-003 6.393e+007 2.439e+013 1.000e+004 1.459e-002 4.386e-003 
4.834e-003 6.399e+007 2.439e+013 1.000e+004 1.317e-002 4.389e-003 
4.837e-003 6.406e+007 2.440e+013 1.000e+004 1.338e-002 4.392e-003 
4.840e-003 6.414e+007 2.439e+013 1.000e+004 1.440e-002 4.395e-003 
4.843e-003 6.422e+007 2.441e+013 1.000e+004 1.561e-002 4.397e-003 
4.846e-003 6.428e+007 2.442e+013 1.000e+004 1.356e-002 4.400e-003 
4.850e-003 6.429e+007 2.443e+013 1.000e+004 1.556e-002 4.403e-003 
4.853e-003 6.426e+007 2.444e+013 1.000e+004 1.309e-002 4.406e-003 
4.856e-003 6.420e+007 2.445e+013 1.000e+004 1.461e-002 4.410e-003 
4.859e-003 6.410e+007 2.446e+013 1.000e+004 1.457e-002 4.414e-003 
4.862e-003 6.402e+007 2.447e+013 1.000e+004 1.441e-002 4.418e-003 
4.865e-003 6.394e+007 2.448e+013 1.000e+004 1.767e-002 4.421e-003 
4.869e-003 6.386e+007 2.449e+013 1.000e+004 1.577e-002 4.425e-003 
4.872e-003 6.379e+007 2.450e+013 1.000e+004 1.156e-002 4.429e-003 
4.875e-003 6.373e+007 2.451e+013 1.000e+004 1.587e-002 4.432e-003 
4.878e-003 6.367e+007 2.452e+013 1.000e+004 1.828e-002 4.436e-003 
4.881e-003 6.359e+007 2.453e+013 1.000e+004 1.344e-002 4.440e-003 
4.884e-003 6.349e+007 2.454e+013 1.000e+004 1.656e-002 4.443e-003 
4.888e-003 6.344e+007 2.456e+013 1.000e+004 1.833e-002 4.447e-003 
4.891e-003 6.347e+007 2.457e+013 1.000e+004 1.325e-002 4.450e-003 
4.894e-003 6.357e+007 2.460e+013 1.000e+004 1.522e-002 4.453e-003 
4.897e-003 6.374e+007 2.462e+013 1.000e+004 1.377e-002 4.455e-003 
4.901e-003 6.389e+007 2.460e+013 1.000e+004 1.481e-002 4.457e-003 
4.904e-003 6.406e+007 2.460e+013 1.000e+004 1.157e-002 4.459e-003 
4.907e-003 6.421e+007 2.461e+013 1.000e+004 1.469e-002 4.461e-003 
4.911e-003 6.446e+007 2.462e+013 1.000e+004 1.075e-002 4.463e-003 
4.914e-003 6.477e+007 2.462e+013 1.000e+004 1.059e-002 4.464e-003 
4.918e-003 6.498e+007 2.462e+013 1.000e+004 1.571e-002 4.466e-003 
4.921e-003 6.523e+007 2.463e+013 1.000e+004 1.484e-002 4.468e-003 
4.925e-003 6.542e+007 2.463e+013 1.000e+004 1.422e-002 4.470e-003 
4.928e-003 6.560e+007 2.464e+013 1.000e+004 1.300e-002 4.472e-003 
4.931e-003 6.580e+007 2.466e+013 1.000e+004 1.379e-002 4.474e-003 
4.935e-003 6.601e+007 2.467e+013 1.000e+004 1.382e-002 4.476e-003 
4.938e-003 6.624e+007 2.469e+013 1.000e+004 1.337e-002 4.478e-003 
4.942e-003 6.646e+007 2.471e+013 1.000e+004 1.425e-002 4.480e-003 
4.945e-003 6.667e+007 2.473e+013 1.000e+004 1.119e-002 4.482e-003 
4.949e-003 6.690e+007 2.472e+013 1.000e+004 1.500e-002 4.484e-003 
4.952e-003 6.705e+007 2.469e+013 1.000e+004 1.375e-002 4.486e-003 
4.956e-003 6.724e+007 2.466e+013 1.000e+004 1.154e-002 4.489e-003 
4.959e-003 6.743e+007 2.465e+013 1.000e+004 1.323e-002 4.491e-003 
4.963e-003 6.759e+007 2.462e+013 1.000e+004 1.581e-002 4.493e-003 
4.966e-003 6.765e+007 2.457e+013 1.000e+004 1.789e-002 4.497e-003 
4.970e-003 6.750e+007 2.448e+013 1.000e+004 1.704e-002 4.501e-003 
4.974e-003 6.725e+007 2.444e+013 1.000e+004 1.682e-002 4.507e-003 
4.978e-003 6.707e+007 2.442e+013 1.000e+004 1.828e-002 4.512e-003 
4.981e-003 6.690e+007 2.441e+013 1.000e+004 1.478e-002 4.517e-003 
4.985e-003 6.678e+007 2.442e+013 1.000e+004 1.474e-002 4.521e-003 
4.988e-003 6.669e+007 2.441e+013 1.000e+004 1.640e-002 4.525e-003 
4.992e-003 6.658e+007 2.441e+013 1.000e+004 1.526e-002 4.529e-003 
4.995e-003 6.652e+007 2.441e+013 1.000e+004 1.363e-002 4.533e-003 
4.998e-003 6.647e+007 2.442e+013 1.000e+004 1.508e-002 4.537e-003 
5.002e-003 6.646e+007 2.443e+013 1.000e+004 1.431e-002 4.540e-003 
5.005e-003 6.650e+007 2.443e+013 1.000e+004 1.335e-002 4.543e-003 
5.009e-003 6.658e+007 2.443e+013 1.000e+004 1.607e-002 4.546e-003 
5.012e-003 6.669e+007 2.444e+013 1.000e+004 1.384e-002 4.549e-003 
5.016e-003 6.681e+007 2.445e+013 1.000e+004 1.341e-002 4.552e-003 
5.019e-003 6.693e+007 2.445e+013 1.000e+004 1.373e-002 4.555e-003 
5.023e-003 6.698e+007 2.444e+013 1.000e+004 1.334e-002 4.558e-003 
5.026e-003 6.704e+007 2.444e+013 1.000e+004 1.238e-002 4.560e-003 
5.029e-003 6.710e+007 2.444e+013 1.000e+004 1.405e-002 4.563e-003 
5.033e-003 6.714e+007 2.444e+013 1.000e+004 1.540e-002 4.566e-003 
5.036e-003 6.717e+007 2.445e+013 1.000e+004 1.626e-002 4.570e-003 
5.039e-003 6.722e+007 2.445e+013 1.000e+004 1.415e-002 4.573e-003 
5.043e-003 6.729e+007 2.446e+013 1.000e+004 1.409e-002 4.575e-003 
5.046e-003 6.735e+007 2.447e+013 1.000e+004 1.689e-002 4.578e-003 
5.049e-003 6.738e+007 2.448e+013 1.000e+004 1.474e-002 4.581e-003 
5.053e-003 6.734e+007 2.449e+013 1.000e+004 1.295e-002 4.585e-003 
5.056e-003 6.727e+007 2.450e+013 1.000e+004 1.332e-002 4.589e-003 
5.059e-003 6.718e+007 2.452e+013 1.000e+004 1.578e-002 4.593e-003 
5.063e-003 6.709e+007 2.453e+013 1.000e+004 1.472e-002 4.597e-003 
5.066e-003 6.700e+007 2.454e+013 1.000e+004 1.744e-002 4.601e-003 
5.069e-003 6.692e+007 2.455e+013 1.000e+004 1.599e-002 4.605e-003 
5.073e-003 6.682e+007 2.455e+013 1.000e+004 1.396e-002 4.609e-003 
5.076e-003 6.670e+007 2.456e+013 1.000e+004 1.689e-002 4.613e-003 
5.079e-003 6.656e+007 2.457e+013 1.000e+004 1.472e-002 4.617e-003 
5.083e-003 6.640e+007 2.459e+013 1.000e+004 1.382e-002 4.622e-003 
5.086e-003 6.626e+007 2.460e+013 1.000e+004 1.455e-002 4.626e-003 
5.090e-003 6.621e+007 2.462e+013 1.000e+004 1.554e-002 4.630e-003 
5.093e-003 6.628e+007 2.464e+013 1.000e+004 1.371e-002 4.633e-003 
5.096e-003 6.636e+007 2.463e+013 1.000e+004 1.349e-002 4.636e-003 
5.100e-003 6.648e+007 2.464e+013 1.000e+004 1.452e-002 4.638e-003 
5.103e-003 6.664e+007 2.465e+013 1.000e+004 1.579e-002 4.641e-003 
5.107e-003 6.683e+007 2.466e+013 1.000e+004 1.306e-002 4.643e-003 
5.110e-003 6.710e+007 2.468e+013 1.000e+004 1.695e-002 4.645e-003 
5.114e-003 6.738e+007 2.468e+013 1.000e+004 1.207e-002 4.646e-003 
5.118e-003 6.763e+007 2.468e+013 1.000e+004 1.377e-002 4.648e-003 
5.121e-003 6.783e+007 2.469e+013 1.000e+004 1.402e-002 4.650e-003 
5.125e-003 6.805e+007 2.470e+013 1.000e+004 1.513e-002 4.652e-003 
5.129e-003 6.823e+007 2.466e+013 1.000e+004 1.491e-002 4.655e-003 
5.132e-003 6.839e+007 2.464e+013 1.000e+004 1.256e-002 4.657e-003 
5.136e-003 6.862e+007 2.463e+013 1.000e+004 1.346e-002 4.660e-003 
5.140e-003 6.882e+007 2.464e+013 1.000e+004 1.571e-002 4.662e-003 
5.143e-003 6.901e+007 2.465e+013 1.000e+004 1.405e-002 4.664e-003 
5.147e-003 6.919e+007 2.464e+013 1.000e+004 1.283e-002 4.667e-003 
5.151e-003 6.933e+007 2.463e+013 1.000e+004 1.292e-002 4.669e-003 
5.154e-003 6.942e+007 2.462e+013 1.000e+004 1.652e-002 4.672e-003 
5.158e-003 6.947e+007 2.463e+013 1.000e+004 1.547e-002 4.676e-003 
5.162e-003 6.950e+007 2.467e+013 1.000e+004 1.432e-002 4.680e-003 
5.166e-003 6.953e+007 2.473e+013 1.000e+004 1.218e-002 4.683e-003 
5.170e-003 6.954e+007 2.463e+013 1.000e+004 1.682e-002 4.687e-003 
5.173e-003 6.938e+007 2.452e+013 1.000e+004 1.816e-002 4.692e-003 
5.177e-003 6.922e+007 2.449e+013 1.000e+004 1.499e-002 4.696e-003 
5.181e-003 6.904e+007 2.448e+013 1.000e+004 1.512e-002 4.701e-003 
5.184e-003 6.885e+007 2.447e+013 1.000e+004 1.689e-002 4.706e-003 
5.188e-003 6.873e+007 2.447e+013 1.000e+004 1.831e-002 4.711e-003 
5.192e-003 6.862e+007 2.447e+013 1.000e+004 1.696e-002 4.715e-003 
5.195e-003 6.853e+007 2.448e+013 1.000e+004 1.160e-002 4.719e-003 
5.199e-003 6.856e+007 2.448e+013 1.000e+004 1.520e-002 4.723e-003 
5.203e-003 6.865e+007 2.448e+013 1.000e+004 1.432e-002 4.726e-003 
5.207e-003 6.878e+007 2.449e+013 1.000e+004 1.188e-002 4.729e-003 
5.210e-003 6.891e+007 2.449e+013 1.000e+004 1.170e-002 4.732e-003 
5.214e-003 6.893e+007 2.448e+013 1.000e+004 1.364e-002 4.735e-003 
5.218e-003 6.896e+007 2.448e+013 1.000e+004 1.523e-002 4.739e-003 
5.221e-003 6.898e+007 2.449e+013 1.000e+004 1.412e-002 4.743e-003 
5.225e-003 6.899e+007 2.449e+013 1.000e+004 1.675e-002 4.746e-003 
5.229e-003 6.900e+007 2.449e+013 1.000e+004 1.446e-002 4.750e-003 
5.232e-003 6.904e+007 2.450e+013 1.000e+004 1.481e-002 4.753e-003 
5.236e-003 6.908e+007 2.451e+013 1.000e+004 1.472e-002 4.756e-003 
5.239e-003 6.913e+007 2.453e+013 1.000e+004 1.705e-002 4.759e-003 
5.243e-003 6.915e+007 2.454e+013 1.000e+004 1.869e-002 4.763e-003 
5.246e-003 6.910e+007 2.455e+013 1.000e+004 1.493e-002 4.766e-003 
5.249e-003 6.901e+007 2.456e+013 1.000e+004 1.559e-002 4.770e-003 
5.253e-003 6.891e+007 2.457e+013 1.000e+004 1.601e-002 4.774e-003 
5.256e-003 6.882e+007 2.458e+013 1.000e+004 1.405e-002 4.778e-003 
5.260e-003 6.871e+007 2.459e+013 1.000e+004 1.557e-002 4.783e-003 
5.263e-003 6.857e+007 2.460e+013 1.000e+004 1.688e-002 4.787e-003 
5.266e-003 6.841e+007 2.461e+013 1.000e+004 1.624e-002 4.792e-003 
5.270e-003 6.823e+007 2.462e+013 1.000e+004 1.469e-002 4.796e-003 
5.273e-003 6.804e+007 2.464e+013 1.000e+004 1.720e-002 4.801e-003 
5.277e-003 6.783e+007 2.466e+013 1.000e+004 1.678e-002 4.806e-003 
5.281e-003 6.781e+007 2.468e+013 1.000e+004 1.167e-002 4.810e-003 
5.284e-003 6.788e+007 2.468e+013 1.000e+004 1.255e-002 4.813e-003 
5.288e-003 6.796e+007 2.469e+013 1.000e+004 1.181e-002 4.816e-003 
5.291e-003 6.811e+007 2.469e+013 1.000e+004 1.416e-002 4.818e-003 
5.295e-003 6.829e+007 2.470e+013 1.000e+004 1.328e-002 4.821e-003 
5.299e-003 6.853e+007 2.472e+013 1.000e+004 1.217e-002 4.823e-003 
5.302e-003 6.885e+007 2.473e+013 1.000e+004 1.006e-002 4.824e-003 
5.306e-003 6.913e+007 2.472e+013 1.000e+004 1.359e-002 4.826e-003 
5.310e-003 6.941e+007 2.472e+013 1.000e+004 1.463e-002 4.828e-003 
5.313e-003 6.965e+007 2.473e+013 1.000e+004 1.259e-002 4.830e-003 
5.317e-003 6.990e+007 2.473e+013 1.000e+004 1.372e-002 4.832e-003 
5.321e-003 7.015e+007 2.474e+013 1.000e+004 1.260e-002 4.834e-003 
5.325e-003 7.039e+007 2.476e+013 1.000e+004 1.286e-002 4.836e-003 
5.328e-003 7.063e+007 2.477e+013 1.000e+004 1.290e-002 4.838e-003 
5.332e-003 7.076e+007 2.474e+013 1.000e+004 1.153e-002 4.840e-003 
5.335e-003 7.094e+007 2.472e+013 1.000e+004 1.288e-002 4.843e-003 
5.339e-003 7.115e+007 2.471e+013 1.000e+004 1.228e-002 4.845e-003 
5.343e-003 7.132e+007 2.471e+013 1.000e+004 1.540e-002 4.847e-003 
5.346e-003 7.145e+007 2.469e+013 1.000e+004 1.422e-002 4.850e-003 
5.349e-003 7.151e+007 2.468e+013 1.000e+004 1.371e-002 4.853e-003 
5.352e-003 7.149e+007 2.468e+013 1.000e+004 1.497e-002 4.856e-003 
5.355e-003 7.145e+007 2.472e+013 1.000e+004 1.491e-002 4.859e-003 
5.358e-003 7.141e+007 2.477e+013 1.000e+004 1.483e-002 4.863e-003 
5.362e-003 7.137e+007 2.474e+013 1.000e+004 1.633e-002 4.866e-003 
5.365e-003 7.114e+007 2.456e+013 1.000e+004 1.500e-002 4.871e-003 
5.369e-003 7.095e+007 2.453e+013 1.000e+004 1.672e-002 4.876e-003 
5.372e-003 7.075e+007 2.452e+013 1.000e+004 1.522e-002 4.881e-003 
5.376e-003 7.063e+007 2.452e+013 1.000e+004 1.541e-002 4.886e-003 
5.379e-003 7.053e+007 2.452e+013 1.000e+004 1.389e-002 4.890e-003 
5.383e-003 7.046e+007 2.452e+013 1.000e+004 1.537e-002 4.894e-003 
5.387e-003 7.039e+007 2.453e+013 1.000e+004 1.550e-002 4.898e-003 
5.390e-003 7.041e+007 2.453e+013 1.000e+004 1.521e-002 4.901e-003 
5.394e-003 7.048e+007 2.453e+013 1.000e+004 1.602e-002 4.905e-003 
5.398e-003 7.056e+007 2.454e+013 1.000e+004 1.398e-002 4.908e-003 
5.401e-003 7.067e+007 2.455e+013 1.000e+004 1.273e-002 4.911e-003 
5.405e-003 7.077e+007 2.456e+013 1.000e+004 1.319e-002 4.914e-003 
5.409e-003 7.079e+007 2.455e+013 1.000e+004 1.471e-002 4.918e-003 
5.413e-003 7.081e+007 2.455e+013 1.000e+004 1.485e-002 4.921e-003 
5.417e-003 7.080e+007 2.455e+013 1.000e+004 1.473e-002 4.925e-003 
5.420e-003 7.081e+007 2.455e+013 1.000e+004 1.185e-002 4.929e-003 
5.424e-003 7.085e+007 2.456e+013 1.000e+004 1.280e-002 4.932e-003 
5.427e-003 7.089e+007 2.457e+013 1.000e+004 1.489e-002 4.935e-003 
5.431e-003 7.091e+007 2.458e+013 1.000e+004 1.534e-002 4.939e-003 
5.434e-003 7.089e+007 2.459e+013 1.000e+004 1.371e-002 4.942e-003 
5.438e-003 7.082e+007 2.460e+013 1.000e+004 1.484e-002 4.946e-003 
5.441e-003 7.071e+007 2.461e+013 1.000e+004 1.451e-002 4.950e-003 
5.445e-003 7.057e+007 2.462e+013 1.000e+004 1.471e-002 4.955e-003 
5.448e-003 7.042e+007 2.463e+013 1.000e+004 1.815e-002 4.959e-003 
5.451e-003 7.026e+007 2.464e+013 1.000e+004 1.717e-002 4.964e-003 
5.455e-003 7.010e+007 2.466e+013 1.000e+004 1.799e-002 4.968e-003 
5.458e-003 6.995e+007 2.467e+013 1.000e+004 1.391e-002 4.972e-003 
5.461e-003 6.976e+007 2.468e+013 1.000e+004 1.782e-002 4.977e-003 
5.464e-003 6.957e+007 2.470e+013 1.000e+004 1.264e-002 4.981e-003 
5.468e-003 6.945e+007 2.472e+013 1.000e+004 1.634e-002 4.985e-003 
5.471e-003 6.940e+007 2.473e+013 1.000e+004 1.284e-002 4.989e-003 
5.474e-003 6.946e+007 2.476e+013 1.000e+004 1.457e-002 4.992e-003 
5.478e-003 6.957e+007 2.476e+013 1.000e+004 1.401e-002 4.995e-003 
5.481e-003 6.969e+007 2.476e+013 1.000e+004 1.495e-002 4.997e-003 
5.485e-003 6.986e+007 2.477e+013 1.000e+004 1.556e-002 5.000e-003 
5.488e-003 7.003e+007 2.478e+013 1.000e+004 1.554e-002 5.002e-003 
5.492e-003 7.030e+007 2.480e+013 1.000e+004 1.424e-002 5.004e-003 
5.496e-003 7.055e+007 2.480e+013 1.000e+004 1.610e-002 5.006e-003 
5.499e-003 7.078e+007 2.481e+013 1.000e+004 1.212e-002 5.008e-003 
5.503e-003 7.097e+007 2.482e+013 1.000e+004 1.217e-002 5.010e-003 
5.506e-003 7.116e+007 2.483e+013 1.000e+004 1.379e-002 5.012e-003 
5.510e-003 7.137e+007 2.485e+013 1.000e+004 1.255e-002 5.014e-003 
5.513e-003 7.160e+007 2.486e+013 1.000e+004 1.393e-002 5.016e-003 
5.517e-003 7.183e+007 2.487e+013 1.000e+004 1.359e-002 5.018e-003 
5.521e-003 7.202e+007 2.485e+013 1.000e+004 1.467e-002 5.021e-003 
5.524e-003 7.214e+007 2.483e+013 1.000e+004 1.478e-002 5.023e-003 
5.528e-003 7.235e+007 2.482e+013 1.000e+004 1.319e-002 5.026e-003 
5.531e-003 7.254e+007 2.482e+013 1.000e+004 1.316e-002 5.028e-003 
5.535e-003 7.274e+007 2.481e+013 1.000e+004 1.379e-002 5.030e-003 
5.539e-003 7.288e+007 2.479e+013 1.000e+004 1.522e-002 5.033e-003 
5.542e-003 7.294e+007 2.478e+013 1.000e+004 1.421e-002 5.036e-003 
5.546e-003 7.281e+007 2.467e+013 1.000e+004 1.555e-002 5.041e-003 
5.550e-003 7.253e+007 2.462e+013 1.000e+004 1.579e-002 5.046e-003 
5.553e-003 7.231e+007 2.459e+013 1.000e+004 1.598e-002 5.051e-003 
5.556e-003 7.210e+007 2.457e+013 1.000e+004 1.620e-002 5.056e-003 
5.560e-003 7.191e+007 2.457e+013 1.000e+004 1.694e-002 5.061e-003 
5.564e-003 7.176e+007 2.458e+013 1.000e+004 1.523e-002 5.066e-003 
5.567e-003 7.163e+007 2.458e+013 1.000e+004 1.567e-002 5.070e-003 
5.571e-003 7.152e+007 2.458e+013 1.000e+004 1.370e-002 5.075e-003 
5.575e-003 7.147e+007 2.459e+013 1.000e+004 1.209e-002 5.079e-003 
5.579e-003 7.152e+007 2.459e+013 1.000e+004 1.560e-002 5.082e-003 
5.582e-003 7.159e+007 2.460e+013 1.000e+004 1.151e-002 5.085e-003 
5.586e-003 7.170e+007 2.461e+013 1.000e+004 1.497e-002 5.088e-003 
5.590e-003 7.180e+007 2.461e+013 1.000e+004 1.506e-002 5.092e-003 
5.594e-003 7.182e+007 2.461e+013 1.000e+004 1.376e-002 5.095e-003 
5.598e-003 7.184e+007 2.461e+013 1.000e+004 1.295e-002 5.099e-003 
5.601e-003 7.184e+007 2.461e+013 1.000e+004 1.460e-002 5.103e-003 
5.605e-003 7.183e+007 2.462e+013 1.000e+004 1.638e-002 5.107e-003 
5.609e-003 7.183e+007 2.462e+013 1.000e+004 1.543e-002 5.110e-003 
5.613e-003 7.183e+007 2.463e+013 1.000e+004 1.523e-002 5.114e-003 
5.616e-003 7.186e+007 2.465e+013 1.000e+004 1.527e-002 5.117e-003 
5.620e-003 7.184e+007 2.465e+013 1.000e+004 1.511e-002 5.121e-003 
5.623e-003 7.175e+007 2.466e+013 1.000e+004 1.460e-002 5.125e-003 
5.627e-003 7.163e+007 2.468e+013 1.000e+004 1.764e-002 5.129e-003 
5.630e-003 7.148e+007 2.469e+013 1.000e+004 1.289e-002 5.134e-003 
5.633e-003 7.132e+007 2.470e+013 1.000e+004 1.556e-002 5.138e-003 
5.637e-003 7.116e+007 2.471e+013 1.000e+004 1.896e-002 5.143e-003 
5.640e-003 7.096e+007 2.472e+013 1.000e+004 1.668e-002 5.147e-003 
5.644e-003 7.077e+007 2.474e+013 1.000e+004 1.664e-002 5.152e-003 
5.647e-003 7.057e+007 2.475e+013 1.000e+004 1.770e-002 5.157e-003 
5.650e-003 7.036e+007 2.477e+013 1.000e+004 1.838e-002 5.162e-003 
5.654e-003 7.021e+007 2.479e+013 1.000e+004 1.775e-002 5.166e-003 
5.657e-003 7.016e+007 2.479e+013 1.000e+004 1.435e-002 5.170e-003 
5.660e-003 7.012e+007 2.480e+013 1.000e+004 1.290e-002 5.174e-003 
5.664e-003 7.014e+007 2.482e+013 1.000e+004 1.113e-002 5.177e-003 
5.667e-003 7.023e+007 2.483e+013 1.000e+004 1.520e-002 5.180e-003 
5.671e-003 7.039e+007 2.484e+013 1.000e+004 1.432e-002 5.182e-003 
5.674e-003 7.058e+007 2.486e+013 1.000e+004 1.409e-002 5.184e-003 
5.678e-003 7.078e+007 2.487e+013 1.000e+004 1.095e-002 5.186e-003 
5.682e-003 7.099e+007 2.487e+013 1.000e+004 1.498e-002 5.189e-003 
5.685e-003 7.122e+007 2.489e+013 1.000e+004 1.265e-002 5.191e-003 
5.689e-003 7.148e+007 2.490e+013 1.000e+004 1.505e-002 5.193e-003 
5.693e-003 7.175e+007 2.491e+013 1.000e+004 1.264e-002 5.195e-003 
5.697e-003 7.202e+007 2.492e+013 1.000e+004 1.559e-002 5.197e-003 
5.701e-003 7.226e+007 2.494e+013 1.000e+004 1.397e-002 5.199e-003 
5.704e-003 7.245e+007 2.497e+013 1.000e+004 1.292e-002 5.201e-003 
5.708e-003 7.262e+007 2.500e+013 1.000e+004 1.396e-002 5.204e-003 
5.712e-003 7.272e+007 2.496e+013 1.000e+004 1.421e-002 5.207e-003 
5.716e-003 7.290e+007 2.494e+013 1.000e+004 1.517e-002 5.210e-003 
5.720e-003 7.312e+007 2.494e+013 1.000e+004 1.194e-002 5.212e-003 
5.724e-003 7.331e+007 2.492e+013 1.000e+004 1.387e-002 5.215e-003 
5.728e-003 7.341e+007 2.490e+013 1.000e+004 1.842e-002 5.218e-003 
5.732e-003 7.330e+007 2.482e+013 1.000e+004 1.752e-002 5.223e-003 
5.735e-003 7.295e+007 2.476e+013 1.000e+004 1.840e-002 5.229e-003 
5.739e-003 7.262e+007 2.472e+013 1.000e+004 1.604e-002 5.235e-003 
5.743e-003 7.235e+007 2.471e+013 1.000e+004 1.713e-002 5.241e-003 
5.747e-003 7.212e+007 2.471e+013 1.000e+004 1.613e-002 5.246e-003 
5.751e-003 7.197e+007 2.473e+013 1.000e+004 1.460e-002 5.251e-003 
5.755e-003 7.185e+007 2.473e+013 1.000e+004 1.555e-002 5.256e-003 
5.759e-003 7.177e+007 2.473e+013 1.000e+004 1.312e-002 5.260e-003 
5.762e-003 7.180e+007 2.473e+013 1.000e+004 1.621e-002 5.264e-003 
5.766e-003 7.186e+007 2.473e+013 1.000e+004 1.121e-002 5.267e-003 
5.770e-003 7.196e+007 2.474e+013 1.000e+004 1.343e-002 5.270e-003 
5.773e-003 7.207e+007 2.474e+013 1.000e+004 1.285e-002 5.273e-003 
5.777e-003 7.210e+007 2.474e+013 1.000e+004 1.177e-002 5.277e-003 
5.781e-003 7.206e+007 2.473e+013 1.000e+004 1.458e-002 5.281e-003 
5.785e-003 7.198e+007 2.473e+013 1.000e+004 1.311e-002 5.285e-003 
5.788e-003 7.188e+007 2.474e+013 1.000e+004 1.566e-002 5.289e-003 
5.792e-003 7.183e+007 2.475e+013 1.000e+004 1.468e-002 5.294e-003 
5.796e-003 7.182e+007 2.476e+013 1.000e+004 1.321e-002 5.298e-003 
5.800e-003 7.183e+007 2.477e+013 1.000e+004 1.647e-002 5.301e-003 
5.804e-003 7.180e+007 2.478e+013 1.000e+004 1.780e-002 5.305e-003 
5.807e-003 7.169e+007 2.479e+013 1.000e+004 1.811e-002 5.310e-003 
5.811e-003 7.146e+007 2.481e+013 1.000e+004 1.878e-002 5.315e-003 
5.815e-003 7.115e+007 2.484e+013 1.000e+004 1.765e-002 5.321e-003 
5.818e-003 7.086e+007 2.486e+013 1.000e+004 1.601e-002 5.326e-003 
5.822e-003 7.058e+007 2.488e+013 1.000e+004 1.729e-002 5.332e-003 
5.826e-003 7.028e+007 2.490e+013 1.000e+004 1.569e-002 5.338e-003 
5.829e-003 6.999e+007 2.492e+013 1.000e+004 1.920e-002 5.343e-003 
5.833e-003 6.970e+007 2.494e+013 1.000e+004 1.554e-002 5.349e-003 
5.837e-003 6.941e+007 2.497e+013 1.000e+004 1.612e-002 5.355e-003 
5.840e-003 6.929e+007 2.498e+013 1.000e+004 1.485e-002 5.359e-003 
5.844e-003 6.924e+007 2.499e+013 1.000e+004 1.615e-002 5.363e-003 
5.848e-003 6.925e+007 2.501e+013 1.000e+004 1.292e-002 5.367e-003 
5.851e-003 6.925e+007 2.501e+013 1.000e+004 1.484e-002 5.371e-003 
5.855e-003 6.926e+007 2.501e+013 1.000e+004 1.539e-002 5.374e-003 
5.859e-003 6.926e+007 2.503e+013 1.000e+004 1.455e-002 5.378e-003 
5.863e-003 6.935e+007 2.504e+013 1.000e+004 1.295e-002 5.381e-003 
5.867e-003 6.945e+007 2.507e+013 1.000e+004 1.588e-002 5.384e-003 
5.871e-003 6.957e+007 2.510e+013 1.000e+004 1.421e-002 5.387e-003 
5.873e-003 6.956e+007 2.495e+013 1.000e+004 1.610e-002 5.390e-003 
5.877e-003 6.949e+007 2.489e+013 1.000e+004 1.313e-002 5.395e-003 
5.881e-003 6.949e+007 2.489e+013 1.000e+004 1.300e-002 5.399e-003 
5.885e-003 6.952e+007 2.493e+013 1.000e+004 1.298e-002 5.403e-003 
5.889e-003 6.961e+007 2.497e+013 1.000e+004 1.066e-002 5.406e-003 
5.893e-003 6.975e+007 2.503e+013 1.000e+004 1.052e-002 5.409e-003 
5.898e-003 6.979e+007 2.507e+013 1.000e+004 1.110e-002 5.413e-003 
5.902e-003 6.981e+007 2.510e+013 1.000e+004 1.235e-002 5.417e-003 
5.906e-003 6.984e+007 2.506e+013 1.000e+004 1.151e-002 5.421e-003 
5.910e-003 6.990e+007 2.509e+013 1.000e+004 1.067e-002 5.424e-003 
5.914e-003 7.000e+007 2.511e+013 1.000e+004 1.080e-002 5.428e-003 
5.918e-003 7.009e+007 2.514e+013 1.000e+004 1.085e-002 5.431e-003 
5.922e-003 6.992e+007 2.504e+013 1.000e+004 1.315e-002 5.437e-003 
5.926e-003 6.956e+007 2.497e+013 1.000e+004 1.390e-002 5.443e-003 
5.930e-003 6.906e+007 2.489e+013 1.000e+004 1.763e-002 5.451e-003 
5.935e-003 6.841e+007 2.473e+013 1.000e+004 1.745e-002 5.459e-003 
5.939e-003 6.773e+007 2.465e+013 1.000e+004 1.537e-002 5.468e-003 
5.943e-003 6.736e+007 2.467e+013 1.000e+004 1.348e-002 5.475e-003 
5.947e-003 6.710e+007 2.468e+013 1.000e+004 1.267e-002 5.481e-003 
5.951e-003 6.699e+007 2.468e+013 1.000e+004 1.179e-002 5.486e-003 
5.955e-003 6.697e+007 2.469e+013 1.000e+004 1.162e-002 5.490e-003 
5.959e-003 6.700e+007 2.467e+013 1.000e+004 1.111e-002 5.494e-003 
5.963e-003 6.699e+007 2.466e+013 1.000e+004 1.204e-002 5.498e-003 
5.967e-003 6.684e+007 2.465e+013 1.000e+004 1.269e-002 5.503e-003 
5.971e-003 6.664e+007 2.465e+013 1.000e+004 1.263e-002 5.509e-003 
5.976e-003 6.649e+007 2.465e+013 1.000e+004 1.312e-002 5.514e-003 
5.980e-003 6.640e+007 2.464e+013 1.000e+004 1.237e-002 5.518e-003 
5.984e-003 6.638e+007 2.464e+013 1.000e+004 1.220e-002 5.523e-003 
5.988e-003 6.635e+007 2.465e+013 1.000e+004 1.219e-002 5.527e-003 
5.992e-003 6.630e+007 2.466e+013 1.000e+004 1.194e-002 5.531e-003 
5.996e-003 6.619e+007 2.466e+013 1.000e+004 1.269e-002 5.536e-003 
6.000e-003 6.600e+007 2.468e+013 1.000e+004 1.199e-002 5.542e-003 
6.004e-003 6.582e+007 2.470e+013 1.000e+004 1.219e-002 5.547e-003 
6.008e-003 6.561e+007 2.471e+013 1.000e+004 1.202e-002 5.552e-003 
6.012e-003 6.547e+007 2.471e+013 1.000e+004 1.200e-002 5.558e-003 
6.016e-003 6.534e+007 2.472e+013 1.000e+004 1.185e-002 5.562e-003 
6.021e-003 6.526e+007 2.472e+013 1.000e+004 1.200e-002 5.567e-003 
6.025e-003 6.516e+007 2.473e+013 1.000e+004 1.191e-002 5.572e-003 
6.029e-003 6.502e+007 2.474e+013 1.000e+004 1.289e-002 5.577e-003 
6.033e-003 6.502e+007 2.465e+013 1.000e+004 1.271e-002 5.581e-003 
6.037e-003 6.511e+007 2.464e+013 1.000e+004 1.092e-002 5.585e-003 
6.041e-003 6.525e+007 2.465e+013 1.000e+004 1.070e-002 5.588e-003 
6.045e-003 6.538e+007 2.468e+013 1.000e+004 1.016e-002 5.591e-003 
6.049e-003 6.560e+007 2.470e+013 1.000e+004 9.401e-003 5.594e-003 
6.053e-003 6.584e+007 2.473e+013 1.000e+004 9.660e-003 5.596e-003 
6.057e-003 6.608e+007 2.475e+013 1.000e+004 9.718e-003 5.598e-003 
6.062e-003 6.636e+007 2.478e+013 1.000e+004 9.782e-003 5.601e-003 
6.066e-003 6.663e+007 2.481e+013 1.000e+004 9.478e-003 5.603e-003 
6.070e-003 6.691e+007 2.484e+013 1.000e+004 9.377e-003 5.605e-003 
6.074e-003 6.719e+007 2.487e+013 1.000e+004 9.404e-003 5.607e-003 
6.078e-003 6.749e+007 2.490e+013 1.000e+004 9.320e-003 5.609e-003 
6.082e-003 6.777e+007 2.494e+013 1.000e+004 9.296e-003 5.611e-003 
6.086e-003 6.807e+007 2.498e+013 1.000e+004 9.023e-003 5.613e-003 
6.090e-003 6.837e+007 2.502e+013 1.000e+004 9.103e-003 5.615e-003 
6.094e-003 6.868e+007 2.505e+013 1.000e+004 9.089e-003 5.617e-003 
6.098e-003 6.897e+007 2.509e+013 1.000e+004 9.139e-003 5.619e-003 
6.103e-003 6.927e+007 2.512e+013 1.000e+004 9.298e-003 5.621e-003 
6.107e-003 6.960e+007 2.516e+013 1.000e+004 9.060e-003 5.623e-003 
6.111e-003 6.996e+007 2.519e+013 1.000e+004 8.907e-003 5.625e-003 
6.115e-003 7.032e+007 2.523e+013 1.000e+004 8.458e-003 5.626e-003 
6.119e-003 7.071e+007 2.526e+013 1.000e+004 8.397e-003 5.628e-003 
6.123e-003 7.111e+007 2.529e+013 1.000e+004 8.319e-003 5.629e-003 
6.127e-003 7.151e+007 2.532e+013 1.000e+004 8.126e-003 5.630e-003 
6.131e-003 7.194e+007 2.534e+013 1.000e+004 8.154e-003 5.632e-003 
6.135e-003 7.235e+007 2.537e+013 1.000e+004 8.105e-003 5.633e-003 
6.139e-003 7.277e+007 2.539e+013 1.000e+004 8.227e-003 5.634e-003 
6.144e-003 7.319e+007 2.541e+013 1.000e+004 8.180e-003 5.635e-003 
6.148e-003 7.361e+007 2.543e+013 1.000e+004 8.174e-003 5.636e-003 
6.152e-003 7.402e+007 2.545e+013 1.000e+004 8.319e-003 5.638e-003 
6.156e-003 7.442e+007 2.548e+013 1.000e+004 8.307e-003 5.639e-003 
6.160e-003 7.482e+007 2.550e+013 1.000e+004 8.301e-003 5.640e-003 
6.164e-003 7.522e+007 2.553e+013 1.000e+004 8.229e-003 5.642e-003 
6.168e-003 7.560e+007 2.555e+013 1.000e+004 8.235e-003 5.643e-003 
6.172e-003 7.598e+007 2.558e+013 1.000e+004 8.211e-003 5.645e-003 
6.176e-003 7.634e+007 2.561e+013 1.000e+004 8.172e-003 5.646e-003 
6.180e-003 7.671e+007 2.563e+013 1.000e+004 8.229e-003 5.648e-003 
6.185e-003 7.708e+007 2.566e+013 1.000e+004 8.345e-003 5.649e-003 
6.189e-003 7.744e+007 2.569e+013 1.000e+004 8.379e-003 5.651e-003 
6.193e-003 7.778e+007 2.572e+013 1.000e+004 8.371e-003 5.653e-003 
6.197e-003 7.811e+007 2.575e+013 1.000e+004 8.398e-003 5.654e-003 
6.201e-003 7.842e+007 2.579e+013 1.000e+004 8.655e-003 5.656e-003 
6.205e-003 7.871e+007 2.583e+013 1.000e+004 8.807e-003 5.659e-003 
6.209e-003 7.899e+007 2.586e+013 1.000e+004 8.686e-003 5.661e-003 
6.213e-003 7.931e+007 2.590e+013 1.000e+004 8.726e-003 5.663e-003 
6.217e-003 7.965e+007 2.593e+013 1.000e+004 8.231e-003 5.664e-003 
6.221e-003 8.000e+007 2.597e+013 1.000e+004 8.370e-003 5.666e-003 
6.225e-003 8.032e+007 2.599e+013 1.000e+004 8.661e-003 5.668e-003 
6.230e-003 8.065e+007 2.602e+013 1.000e+004 8.441e-003 5.670e-003 
6.234e-003 8.099e+007 2.605e+013 1.000e+004 8.344e-003 5.671e-003 
6.238e-003 8.134e+007 2.608e+013 1.000e+004 8.283e-003 5.673e-003 
6.242e-003 8.170e+007 2.611e+013 1.000e+004 8.271e-003 5.675e-003 
6.246e-003 8.204e+007 2.614e+013 1.000e+004 8.377e-003 5.676e-003 
6.250e-003 8.238e+007 2.617e+013 1.000e+004 8.551e-003 5.678e-003 
6.254e-003 8.269e+007 2.621e+013 1.000e+004 8.724e-003 5.680e-003 
6.258e-003 8.294e+007 2.626e+013 1.000e+004 9.023e-003 5.682e-003 
6.262e-003 8.316e+007 2.631e+013 1.000e+004 9.175e-003 5.685e-003 
6.266e-003 8.333e+007 2.637e+013 1.000e+004 9.665e-003 5.688e-003 
6.270e-003 8.344e+007 2.643e+013 1.000e+004 9.552e-003 5.691e-003 
6.275e-003 8.357e+007 2.650e+013 1.000e+004 9.630e-003 5.694e-003 
6.279e-003 8.375e+007 2.654e+013 1.000e+004 9.270e-003 5.697e-003 
6.283e-003 8.393e+007 2.659e+013 1.000e+004 9.216e-003 5.700e-003 
6.287e-003 8.407e+007 2.664e+013 1.000e+004 9.440e-003 5.703e-003 
6.291e-003 8.410e+007 2.669e+013 1.000e+004 1.020e-002 5.707e-003 
6.295e-003 8.411e+007 2.674e+013 1.000e+004 1.061e-002 5.711e-003 
6.299e-003 8.403e+007 2.679e+013 1.000e+004 1.072e-002 5.716e-003 
6.303e-003 8.395e+007 2.684e+013 1.000e+004 1.099e-002 5.720e-003 
6.307e-003 8.382e+007 2.690e+013 1.000e+004 1.095e-002 5.725e-003 
6.311e-003 8.372e+007 2.697e+013 1.000e+004 1.081e-002 5.730e-003 
6.315e-003 8.358e+007 2.705e+013 1.000e+004 1.086e-002 5.735e-003 
6.320e-003 8.345e+007 2.713e+013 1.000e+004 1.084e-002 5.740e-003 
6.324e-003 8.325e+007 2.721e+013 1.000e+004 1.157e-002 5.746e-003 
6.328e-003 8.290e+007 2.725e+013 1.000e+004 1.344e-002 5.752e-003 
6.332e-003 8.239e+007 2.733e+013 1.000e+004 1.366e-002 5.760e-003 
6.336e-003 8.192e+007 2.743e+013 1.000e+004 1.303e-002 5.767e-003 
6.340e-003 8.146e+007 2.752e+013 1.000e+004 1.365e-002 5.775e-003 
6.344e-003 8.091e+007 2.760e+013 1.000e+004 1.383e-002 5.782e-003 
6.348e-003 8.034e+007 2.770e+013 1.000e+004 1.415e-002 5.791e-003 
6.352e-003 7.955e+007 2.775e+013 1.000e+004 1.678e-002 5.800e-003 
6.356e-003 7.880e+007 2.783e+013 1.000e+004 1.618e-002 5.809e-003 
6.361e-003 7.814e+007 2.789e+013 1.000e+004 1.584e-002 5.818e-003 
6.365e-003 7.740e+007 2.798e+013 1.000e+004 1.635e-002 5.827e-003 
6.369e-003 7.657e+007 2.799e+013 1.000e+004 1.772e-002 5.837e-003 
6.373e-003 7.570e+007 2.805e+013 1.000e+004 1.768e-002 5.847e-003 
6.377e-003 7.470e+007 2.815e+013 1.000e+004 1.745e-002 5.858e-003 
6.381e-003 7.362e+007 2.823e+013 1.000e+004 1.680e-002 5.870e-003 
6.385e-003 7.263e+007 2.834e+013 1.000e+004 1.695e-002 5.881e-003 
6.389e-003 7.170e+007 2.847e+013 1.000e+004 1.538e-002 5.891e-003 
6.393e-003 7.086e+007 2.859e+013 1.000e+004 1.523e-002 5.901e-003 
6.397e-003 6.992e+007 2.872e+013 1.000e+004 1.645e-002 5.912e-003 
6.402e-003 6.897e+007 2.886e+013 1.000e+004 1.532e-002 5.922e-003 
6.406e-003 6.819e+007 2.895e+013 1.000e+004 1.538e-002 5.932e-003 
6.410e-003 6.748e+007 2.902e+013 1.000e+004 1.463e-002 5.941e-003 
6.414e-003 6.691e+007 2.908e+013 1.000e+004 1.402e-002 5.949e-003 
6.418e-003 6.643e+007 2.903e+013 1.000e+004 1.549e-002 5.956e-003 
6.422e-003 6.595e+007 2.899e+013 1.000e+004 1.654e-002 5.964e-003 
6.426e-003 6.535e+007 2.897e+013 1.000e+004 1.614e-002 5.972e-003 
6.430e-003 6.469e+007 2.896e+013 1.000e+004 1.665e-002 5.980e-003 
6.434e-003 6.404e+007 2.889e+013 1.000e+004 1.844e-002 5.989e-003 
6.438e-003 6.322e+007 2.889e+013 1.000e+004 1.645e-002 5.999e-003 
6.443e-003 6.246e+007 2.896e+013 1.000e+004 1.520e-002 6.008e-003 
6.447e-003 6.170e+007 2.907e+013 1.000e+004 1.574e-002 6.017e-003 
6.451e-003 6.104e+007 2.913e+013 1.000e+004 1.429e-002 6.026e-003 
6.455e-003 6.036e+007 2.915e+013 1.000e+004 1.361e-002 6.035e-003 
6.459e-003 5.987e+007 2.921e+013 1.000e+004 1.227e-002 6.042e-003 
6.463e-003 5.952e+007 2.931e+013 1.000e+004 1.210e-002 6.049e-003 
6.467e-003 5.918e+007 2.940e+013 1.000e+004 1.203e-002 6.055e-003 
6.471e-003 5.886e+007 2.951e+013 1.000e+004 1.176e-002 6.062e-003 
6.475e-003 5.842e+007 2.958e+013 1.000e+004 1.414e-002 6.069e-003 
6.479e-003 5.791e+007 2.946e+013 1.000e+004 1.283e-002 6.076e-003 
6.483e-003 5.759e+007 2.946e+013 1.000e+004 1.198e-002 6.083e-003 
6.487e-003 5.745e+007 2.947e+013 1.000e+004 1.129e-002 6.088e-003 
6.492e-003 5.744e+007 2.950e+013 1.000e+004 1.051e-002 6.092e-003 
6.496e-003 5.739e+007 2.953e+013 1.000e+004 1.216e-002 6.096e-003 
6.499e-003 5.731e+007 2.955e+013 1.000e+004 1.195e-002 6.100e-003 
6.502e-003 5.735e+007 2.957e+013 1.000e+004 1.124e-002 6.103e-003 
6.505e-003 5.738e+007 2.961e+013 1.000e+004 1.161e-002 6.106e-003 
6.508e-003 5.744e+007 2.964e+013 1.000e+004 1.102e-002 6.108e-003 
6.511e-003 5.751e+007 2.969e+013 1.000e+004 1.121e-002 6.111e-003 
6.514e-003 5.753e+007 2.964e+013 1.000e+004 1.256e-002 6.113e-003 
6.517e-003 5.769e+007 2.966e+013 1.000e+004 1.031e-002 6.115e-003 
6.520e-003 5.788e+007 2.966e+013 1.000e+004 1.079e-002 6.117e-003 
6.523e-003 5.805e+007 2.967e+013 1.000e+004 9.856e-003 6.119e-003 
6.526e-003 5.828e+007 2.968e+013 1.000e+004 1.049e-002 6.120e-003 
6.529e-003 5.850e+007 2.970e+013 1.000e+004 1.057e-002 6.122e-003 
6.532e-003 5.871e+007 2.971e+013 1.000e+004 8.759e-003 6.123e-003 
6.534e-003 5.893e+007 2.972e+013 1.000e+004 1.024e-002 6.124e-003 
6.537e-003 5.914e+007 2.974e+013 1.000e+004 1.004e-002 6.125e-003 
6.539e-003 5.935e+007 2.975e+013 1.000e+004 1.058e-002 6.126e-003 
6.542e-003 5.957e+007 2.976e+013 1.000e+004 1.019e-002 6.127e-003 
6.544e-003 5.980e+007 2.977e+013 1.000e+004 9.388e-003 6.128e-003 
6.546e-003 6.002e+007 2.978e+013 1.000e+004 1.065e-002 6.129e-003 
6.549e-003 6.024e+007 2.979e+013 1.000e+004 1.115e-002 6.130e-003 
6.551e-003 6.047e+007 2.981e+013 1.000e+004 1.076e-002 6.130e-003 
6.554e-003 6.071e+007 2.982e+013 1.000e+004 9.803e-003 6.131e-003 
6.557e-003 6.098e+007 2.984e+013 1.000e+004 8.498e-003 6.133e-003 
6.560e-003 6.124e+007 2.985e+013 1.000e+004 9.999e-003 6.134e-003 
6.563e-003 6.150e+007 2.986e+013 1.000e+004 1.218e-002 6.135e-003 
6.566e-003 6.163e+007 2.977e+013 1.000e+004 1.158e-002 6.137e-003 
6.568e-003 6.173e+007 2.975e+013 1.000e+004 1.078e-002 6.138e-003 
6.571e-003 6.186e+007 2.971e+013 1.000e+004 1.108e-002 6.140e-003 
6.574e-003 6.204e+007 2.971e+013 1.000e+004 1.121e-002 6.143e-003 
6.578e-003 6.221e+007 2.969e+013 1.000e+004 1.043e-002 6.145e-003 
6.583e-003 6.236e+007 2.968e+013 1.000e+004 1.043e-002 6.149e-003 
6.587e-003 6.240e+007 2.958e+013 1.000e+004 1.241e-002 6.152e-003 
6.591e-003 6.221e+007 2.933e+013 1.000e+004 1.282e-002 6.158e-003 
6.595e-003 6.211e+007 2.873e+013 1.000e+004 1.236e-002 6.163e-003 
6.599e-003 6.210e+007 2.870e+013 1.000e+004 1.084e-002 6.167e-003 
6.603e-003 6.205e+007 2.876e+013 1.000e+004 1.094e-002 6.171e-003 
6.607e-003 6.220e+007 2.874e+013 1.000e+004 1.078e-002 6.175e-003 
6.612e-003 6.237e+007 2.863e+013 1.000e+004 1.044e-002 6.177e-003 
6.616e-003 6.263e+007 2.865e+013 1.000e+004 9.618e-003 6.180e-003 
6.620e-003 6.289e+007 2.864e+013 1.000e+004 9.397e-003 6.182e-003 
6.624e-003 6.316e+007 2.865e+013 1.000e+004 9.411e-003 6.184e-003 
6.628e-003 6.336e+007 2.866e+013 1.000e+004 1.019e-002 6.187e-003 
6.632e-003 6.347e+007 2.869e+013 1.000e+004 1.062e-002 6.190e-003 
6.636e-003 6.367e+007 2.870e+013 1.000e+004 9.580e-003 6.193e-003 
6.640e-003 6.394e+007 2.873e+013 1.000e+004 8.674e-003 6.195e-003 
6.644e-003 6.425e+007 2.876e+013 1.000e+004 8.935e-003 6.197e-003 
6.648e-003 6.453e+007 2.880e+013 1.000e+004 8.886e-003 6.199e-003 
6.653e-003 6.474e+007 2.882e+013 1.000e+004 9.958e-003 6.202e-003 
6.657e-003 6.499e+007 2.884e+013 1.000e+004 9.525e-003 6.204e-003 
6.661e-003 6.523e+007 2.883e+013 1.000e+004 9.707e-003 6.207e-003 
6.665e-003 6.548e+007 2.884e+013 1.000e+004 9.105e-003 6.209e-003 
6.669e-003 6.575e+007 2.887e+013 1.000e+004 8.994e-003 6.211e-003 
6.673e-003 6.602e+007 2.889e+013 1.000e+004 9.208e-003 6.214e-003 
6.677e-003 6.629e+007 2.892e+013 1.000e+004 9.163e-003 6.216e-003 
6.681e-003 6.656e+007 2.894e+013 1.000e+004 9.120e-003 6.218e-003 
6.685e-003 6.683e+007 2.897e+013 1.000e+004 8.829e-003 6.220e-003 
6.689e-003 6.707e+007 2.900e+013 1.000e+004 9.423e-003 6.223e-003 
6.693e-003 6.729e+007 2.904e+013 1.000e+004 9.704e-003 6.225e-003 
6.697e-003 6.749e+007 2.907e+013 1.000e+004 9.341e-003 6.228e-003 
6.701e-003 6.769e+007 2.911e+013 1.000e+004 9.945e-003 6.231e-003 
6.705e-003 6.780e+007 2.915e+013 1.000e+004 1.004e-002 6.234e-003 
6.709e-003 6.790e+007 2.919e+013 1.000e+004 1.024e-002 6.237e-003 
6.713e-003 6.798e+007 2.924e+013 1.000e+004 1.035e-002 6.240e-003 
6.717e-003 6.799e+007 2.929e+013 1.000e+004 1.024e-002 6.244e-003 
6.721e-003 6.797e+007 2.936e+013 1.000e+004 1.054e-002 6.248e-003 
6.725e-003 6.785e+007 2.944e+013 1.000e+004 1.056e-002 6.253e-003 
6.729e-003 6.767e+007 2.948e+013 1.000e+004 1.151e-002 6.259e-003 
6.732e-003 6.745e+007 2.955e+013 1.000e+004 1.162e-002 6.263e-003 
6.736e-003 6.731e+007 2.954e+013 1.000e+004 1.135e-002 6.268e-003 
6.739e-003 6.726e+007 2.956e+013 1.000e+004 1.107e-002 6.271e-003 
6.742e-003 6.722e+007 2.961e+013 1.000e+004 1.075e-002 6.275e-003 
6.745e-003 6.715e+007 2.968e+013 1.000e+004 1.049e-002 6.278e-003 
6.749e-003 6.715e+007 2.975e+013 1.000e+004 9.883e-003 6.282e-003 
6.752e-003 6.720e+007 2.981e+013 1.000e+004 9.703e-003 6.284e-003 
6.755e-003 6.713e+007 2.988e+013 1.000e+004 1.064e-002 6.288e-003 
6.758e-003 6.703e+007 2.995e+013 1.000e+004 1.113e-002 6.292e-003 
6.761e-003 6.695e+007 3.003e+013 1.000e+004 1.087e-002 6.296e-003 
6.765e-003 6.689e+007 3.010e+013 1.000e+004 1.042e-002 6.299e-003 
6.768e-003 6.682e+007 3.020e+013 1.000e+004 1.050e-002 6.303e-003 
6.771e-003 6.676e+007 3.018e+013 1.000e+004 1.170e-002 6.307e-003 
6.774e-003 6.664e+007 3.019e+013 1.000e+004 1.158e-002 6.311e-003 
6.777e-003 6.642e+007 3.023e+013 1.000e+004 1.227e-002 6.315e-003 
6.780e-003 6.620e+007 3.029e+013 1.000e+004 1.157e-002 6.320e-003 
6.783e-003 6.604e+007 3.035e+013 1.000e+004 1.100e-002 6.324e-003 
6.787e-003 6.591e+007 3.041e+013 1.000e+004 1.103e-002 6.328e-003 
6.790e-003 6.583e+007 3.042e+013 1.000e+004 1.087e-002 6.332e-003 
6.793e-003 6.577e+007 3.047e+013 1.000e+004 1.027e-002 6.335e-003 
6.796e-003 6.567e+007 3.031e+013 1.000e+004 1.211e-002 6.339e-003 
6.799e-003 6.546e+007 3.023e+013 1.000e+004 1.255e-002 6.344e-003 
6.803e-003 6.521e+007 3.009e+013 1.000e+004 1.227e-002 6.349e-003 
6.806e-003 6.511e+007 3.013e+013 1.000e+004 1.089e-002 6.353e-003 
6.809e-003 6.510e+007 3.019e+013 1.000e+004 1.039e-002 6.356e-003 
6.812e-003 6.512e+007 3.025e+013 1.000e+004 9.919e-003 6.359e-003 
6.816e-003 6.527e+007 3.029e+013 1.000e+004 9.272e-003 6.362e-003 
6.819e-003 6.553e+007 3.033e+013 1.000e+004 8.702e-003 6.363e-003 
6.822e-003 6.584e+007 3.035e+013 1.000e+004 8.330e-003 6.364e-003 
6.826e-003 6.618e+007 3.037e+013 1.000e+004 8.212e-003 6.365e-003 
6.829e-003 6.653e+007 3.038e+013 1.000e+004 8.200e-003 6.366e-003 
6.832e-003 6.688e+007 3.040e+013 1.000e+004 8.446e-003 6.367e-003 
6.836e-003 6.722e+007 3.042e+013 1.000e+004 8.169e-003 6.368e-003 
6.839e-003 6.755e+007 3.045e+013 1.000e+004 8.172e-003 6.369e-003 
6.842e-003 6.786e+007 3.047e+013 1.000e+004 8.378e-003 6.370e-003 
6.845e-003 6.814e+007 3.051e+013 1.000e+004 8.687e-003 6.372e-003 
6.849e-003 6.842e+007 3.054e+013 1.000e+004 8.331e-003 6.373e-003 
6.852e-003 6.870e+007 3.057e+013 1.000e+004 8.670e-003 6.374e-003 
6.855e-003 6.897e+007 3.061e+013 1.000e+004 8.535e-003 6.376e-003 
6.859e-003 6.923e+007 3.064e+013 1.000e+004 8.319e-003 6.377e-003 
6.862e-003 6.952e+007 3.067e+013 1.000e+004 8.202e-003 6.379e-003 
6.865e-003 6.982e+007 3.070e+013 1.000e+004 8.274e-003 6.380e-003 
6.869e-003 7.011e+007 3.074e+013 1.000e+004 8.339e-003 6.381e-003 
6.872e-003 7.041e+007 3.077e+013 1.000e+004 8.255e-003 6.382e-003 
6.875e-003 7.072e+007 3.080e+013 1.000e+004 8.462e-003 6.384e-003 
6.878e-003 7.100e+007 3.083e+013 1.000e+004 8.638e-003 6.385e-003 
6.882e-003 7.127e+007 3.086e+013 1.000e+004 8.428e-003 6.386e-003 
6.885e-003 7.155e+007 3.090e+013 1.000e+004 8.508e-003 6.388e-003 
6.888e-003 7.180e+007 3.095e+013 1.000e+004 8.746e-003 6.389e-003 
6.892e-003 7.202e+007 3.100e+013 1.000e+004 8.712e-003 6.391e-003 
6.895e-003 7.216e+007 3.103e+013 1.000e+004 1.070e-002 6.393e-003 
6.898e-003 7.225e+007 3.092e+013 1.000e+004 1.173e-002 6.396e-003 
6.901e-003 7.231e+007 3.081e+013 1.000e+004 1.212e-002 6.398e-003 
6.904e-003 7.221e+007 3.057e+013 1.000e+004 1.242e-002 6.402e-003 
6.907e-003 7.214e+007 3.018e+013 1.000e+004 1.203e-002 6.406e-003 
6.910e-003 7.219e+007 3.008e+013 1.000e+004 1.142e-002 6.409e-003 
6.914e-003 7.228e+007 3.013e+013 1.000e+004 1.068e-002 6.411e-003 
6.917e-003 7.202e+007 3.007e+013 1.000e+004 1.245e-002 6.416e-003 
6.920e-003 7.177e+007 3.011e+013 1.000e+004 1.143e-002 6.421e-003 
6.924e-003 7.160e+007 3.017e+013 1.000e+004 1.120e-002 6.426e-003 
6.927e-003 7.148e+007 3.024e+013 1.000e+004 1.056e-002 6.430e-003 
6.930e-003 7.146e+007 3.031e+013 1.000e+004 1.015e-002 6.433e-003 
6.933e-003 7.149e+007 3.037e+013 1.000e+004 9.886e-003 6.437e-003 
6.937e-003 7.151e+007 3.042e+013 1.000e+004 9.926e-003 6.440e-003 
6.940e-003 7.148e+007 3.019e+013 1.000e+004 1.314e-002 6.443e-003 
6.943e-003 7.156e+007 2.998e+013 1.000e+004 1.184e-002 6.446e-003 
6.946e-003 7.168e+007 2.992e+013 1.000e+004 1.179e-002 6.448e-003 
6.950e-003 7.179e+007 2.986e+013 1.000e+004 1.145e-002 6.451e-003 
6.953e-003 7.188e+007 2.980e+013 1.000e+004 1.112e-002 6.454e-003 
6.956e-003 7.194e+007 2.976e+013 1.000e+004 1.109e-002 6.457e-003 
6.960e-003 7.197e+007 2.975e+013 1.000e+004 1.090e-002 6.460e-003 
6.963e-003 7.202e+007 2.975e+013 1.000e+004 1.100e-002 6.462e-003 
6.966e-003 7.199e+007 2.946e+013 1.000e+004 1.142e-002 6.465e-003 
6.969e-003 7.204e+007 2.943e+013 1.000e+004 1.004e-002 6.468e-003 
6.972e-003 7.219e+007 2.944e+013 1.000e+004 9.389e-003 6.471e-003 
6.975e-003 7.237e+007 2.944e+013 1.000e+004 9.676e-003 6.473e-003 
6.979e-003 7.254e+007 2.945e+013 1.000e+004 9.568e-003 6.475e-003 
6.982e-003 7.262e+007 2.946e+013 1.000e+004 9.909e-003 6.477e-003 
6.985e-003 7.266e+007 2.948e+013 1.000e+004 1.023e-002 6.480e-003 
6.989e-003 7.271e+007 2.952e+013 1.000e+004 9.618e-003 6.483e-003 
6.992e-003 7.283e+007 2.955e+013 1.000e+004 9.541e-003 6.486e-003 
6.995e-003 7.297e+007 2.955e+013 1.000e+004 9.403e-003 6.488e-003 
6.998e-003 7.309e+007 2.955e+013 1.000e+004 9.622e-003 6.491e-003 
7.002e-003 7.328e+007 2.956e+013 1.000e+004 9.190e-003 6.493e-003 
7.005e-003 7.352e+007 2.959e+013 1.000e+004 9.468e-003 6.494e-003 
7.008e-003 7.376e+007 2.944e+013 1.000e+004 1.054e-002 6.496e-003 
7.012e-003 7.397e+007 2.933e+013 1.000e+004 1.016e-002 6.498e-003 
7.015e-003 7.416e+007 2.932e+013 1.000e+004 9.838e-003 6.500e-003 
7.018e-003 7.430e+007 2.930e+013 1.000e+004 1.045e-002 6.502e-003 
7.021e-003 7.439e+007 2.932e+013 1.000e+004 9.967e-003 6.505e-003 
7.025e-003 7.452e+007 2.934e+013 1.000e+004 9.533e-003 6.507e-003 
7.028e-003 7.469e+007 2.937e+013 1.000e+004 9.231e-003 6.509e-003 
7.031e-003 7.487e+007 2.940e+013 1.000e+004 9.208e-003 6.511e-003 
7.035e-003 7.504e+007 2.943e+013 1.000e+004 1.014e-002 6.513e-003 
7.038e-003 7.524e+007 2.939e+013 1.000e+004 9.399e-003 6.515e-003 
7.041e-003 7.548e+007 2.937e+013 1.000e+004 9.090e-003 6.517e-003 
7.044e-003 7.570e+007 2.940e+013 1.000e+004 8.854e-003 6.519e-003 
7.048e-003 7.594e+007 2.942e+013 1.000e+004 8.847e-003 6.520e-003 
7.051e-003 7.617e+007 2.945e+013 1.000e+004 8.977e-003 6.522e-003 
7.054e-003 7.638e+007 2.948e+013 1.000e+004 9.077e-003 6.524e-003 
7.058e-003 7.657e+007 2.952e+013 1.000e+004 9.073e-003 6.526e-003 
7.061e-003 7.674e+007 2.956e+013 1.000e+004 9.295e-003 6.528e-003 
7.064e-003 7.692e+007 2.961e+013 1.000e+004 9.270e-003 6.530e-003 
7.068e-003 7.708e+007 2.964e+013 1.000e+004 9.421e-003 6.532e-003 
7.071e-003 7.723e+007 2.967e+013 1.000e+004 9.361e-003 6.535e-003 
7.074e-003 7.739e+007 2.972e+013 1.000e+004 9.091e-003 6.537e-003 
7.077e-003 7.763e+007 2.969e+013 1.000e+004 9.589e-003 6.538e-003 
7.081e-003 7.780e+007 2.975e+013 1.000e+004 9.592e-003 6.540e-003 
7.084e-003 7.793e+007 2.982e+013 1.000e+004 9.582e-003 6.543e-003 
7.087e-003 7.807e+007 2.989e+013 1.000e+004 9.432e-003 6.545e-003 
7.091e-003 7.821e+007 2.993e+013 1.000e+004 9.859e-003 6.548e-003 
7.094e-003 7.835e+007 2.998e+013 1.000e+004 9.707e-003 6.550e-003 
7.097e-003 7.848e+007 3.002e+013 1.000e+004 9.618e-003 6.552e-003 
7.100e-003 7.860e+007 3.008e+013 1.000e+004 9.544e-003 6.555e-003 
7.104e-003 7.871e+007 3.013e+013 1.000e+004 9.785e-003 6.557e-003 
7.107e-003 7.880e+007 3.014e+013 1.000e+004 9.690e-003 6.560e-003 
7.110e-003 7.888e+007 3.020e+013 1.000e+004 9.640e-003 6.563e-003 
7.114e-003 7.894e+007 3.026e+013 1.000e+004 9.882e-003 6.566e-003 
7.117e-003 7.899e+007 3.033e+013 1.000e+004 9.859e-003 6.569e-003 
7.120e-003 7.905e+007 3.039e+013 1.000e+004 9.807e-003 6.571e-003 
7.124e-003 7.914e+007 3.042e+013 1.000e+004 9.774e-003 6.574e-003 
7.127e-003 7.924e+007 3.049e+013 1.000e+004 9.614e-003 6.577e-003 
7.130e-003 7.939e+007 3.054e+013 1.000e+004 9.395e-003 6.579e-003 
7.133e-003 7.955e+007 3.059e+013 1.000e+004 9.419e-003 6.581e-003 
7.137e-003 7.972e+007 3.064e+013 1.000e+004 9.360e-003 6.583e-003 
7.140e-003 7.988e+007 3.067e+013 1.000e+004 9.399e-003 6.585e-003 
7.143e-003 8.004e+007 3.072e+013 1.000e+004 9.509e-003 6.588e-003 
7.147e-003 7.998e+007 3.073e+013 1.000e+004 9.914e-003 6.591e-003 
7.150e-003 8.007e+007 3.076e+013 1.000e+004 9.840e-003 6.594e-003 
7.153e-003 8.015e+007 3.081e+013 1.000e+004 1.015e-002 6.597e-003 
7.157e-003 8.020e+007 3.083e+013 1.000e+004 1.007e-002 6.600e-003 
7.160e-003 8.041e+007 3.087e+013 1.000e+004 9.749e-003 6.602e-003 
7.163e-003 8.068e+007 3.088e+013 1.000e+004 8.866e-003 6.603e-003 
7.166e-003 8.100e+007 3.092e+013 1.000e+004 8.892e-003 6.604e-003 
7.170e-003 8.124e+007 3.089e+013 1.000e+004 9.594e-003 6.606e-003 
7.173e-003 8.143e+007 3.079e+013 1.000e+004 1.120e-002 6.608e-003 
7.176e-003 8.162e+007 3.073e+013 1.000e+004 1.018e-002 6.610e-003 
7.180e-003 8.180e+007 3.074e+013 1.000e+004 9.742e-003 6.612e-003 
7.183e-003 8.200e+007 3.077e+013 1.000e+004 9.601e-003 6.614e-003 
7.186e-003 8.223e+007 3.080e+013 1.000e+004 9.497e-003 6.615e-003 
7.189e-003 8.235e+007 3.071e+013 1.000e+004 1.108e-002 6.618e-003 
7.193e-003 8.248e+007 3.052e+013 1.000e+004 1.142e-002 6.620e-003 
7.196e-003 8.260e+007 3.047e+013 1.000e+004 1.114e-002 6.622e-003 
7.199e-003 8.278e+007 3.036e+013 1.000e+004 1.071e-002 6.625e-003 
7.202e-003 8.293e+007 3.038e+013 1.000e+004 1.005e-002 6.627e-003 
7.206e-003 8.313e+007 3.039e+013 1.000e+004 9.669e-003 6.629e-003 
7.209e-003 8.332e+007 3.043e+013 1.000e+004 1.012e-002 6.631e-003 
7.212e-003 8.353e+007 3.039e+013 1.000e+004 1.082e-002 6.633e-003 
7.216e-003 8.376e+007 3.032e+013 1.000e+004 9.461e-003 6.634e-003 
7.219e-003 8.402e+007 3.034e+013 1.000e+004 9.181e-003 6.636e-003 
7.222e-003 8.426e+007 3.036e+013 1.000e+004 9.145e-003 6.637e-003 
7.225e-003 8.443e+007 3.039e+013 1.000e+004 9.922e-003 6.639e-003 
7.229e-003 8.453e+007 3.027e+013 1.000e+004 1.163e-002 6.642e-003 
7.232e-003 8.451e+007 3.018e+013 1.000e+004 1.198e-002 6.645e-003 
7.235e-003 8.445e+007 3.013e+013 1.000e+004 1.136e-002 6.649e-003 
7.239e-003 8.449e+007 3.007e+013 1.000e+004 1.116e-002 6.652e-003 
7.242e-003 8.449e+007 3.007e+013 1.000e+004 1.159e-002 6.655e-003 
7.245e-003 8.445e+007 3.011e+013 1.000e+004 1.130e-002 6.659e-003 
7.249e-003 8.449e+007 3.014e+013 1.000e+004 1.054e-002 6.662e-003 
7.252e-003 8.458e+007 3.017e+013 1.000e+004 1.034e-002 6.665e-003 
7.255e-003 8.471e+007 3.021e+013 1.000e+004 9.994e-003 6.667e-003 
7.258e-003 8.485e+007 3.021e+013 1.000e+004 1.153e-002 6.669e-003 
7.262e-003 8.489e+007 3.025e+013 1.000e+004 1.117e-002 6.672e-003 
7.265e-003 8.493e+007 3.027e+013 1.000e+004 1.074e-002 6.675e-003 
7.268e-003 8.496e+007 3.031e+013 1.000e+004 1.047e-002 6.679e-003 
7.271e-003 8.500e+007 3.033e+013 1.000e+004 1.093e-002 6.682e-003 
7.275e-003 8.500e+007 3.037e+013 1.000e+004 1.141e-002 6.685e-003 
7.278e-003 8.476e+007 3.029e+013 1.000e+004 1.164e-002 6.690e-003 
7.281e-003 8.468e+007 3.030e+013 1.000e+004 1.136e-002 6.694e-003 
7.285e-003 8.468e+007 3.031e+013 1.000e+004 1.061e-002 6.697e-003 
7.288e-003 8.469e+007 3.031e+013 1.000e+004 1.094e-002 6.700e-003 
7.291e-003 8.469e+007 3.031e+013 1.000e+004 1.075e-002 6.703e-003 
7.294e-003 8.473e+007 3.034e+013 1.000e+004 1.012e-002 6.706e-003 
7.298e-003 8.479e+007 3.036e+013 1.000e+004 1.033e-002 6.709e-003 
7.301e-003 8.482e+007 3.039e+013 1.000e+004 1.026e-002 6.712e-003 
7.304e-003 8.486e+007 3.042e+013 1.000e+004 1.021e-002 6.715e-003 
7.308e-003 8.488e+007 3.046e+013 1.000e+004 1.033e-002 6.718e-003 
7.311e-003 8.488e+007 3.050e+013 1.000e+004 1.051e-002 6.722e-003 
7.314e-003 8.481e+007 3.055e+013 1.000e+004 1.098e-002 6.725e-003 
7.317e-003 8.462e+007 3.060e+013 1.000e+004 1.286e-002 6.730e-003 
7.321e-003 8.432e+007 3.063e+013 1.000e+004 1.238e-002 6.735e-003 
7.324e-003 8.409e+007 3.068e+013 1.000e+004 1.161e-002 6.740e-003 
7.327e-003 8.390e+007 3.073e+013 1.000e+004 1.183e-002 6.745e-003 
7.330e-003 8.367e+007 3.080e+013 1.000e+004 1.201e-002 6.750e-003 
7.334e-003 8.341e+007 3.086e+013 1.000e+004 1.211e-002 6.755e-003 
7.337e-003 8.314e+007 3.092e+013 1.000e+004 1.228e-002 6.760e-003 
7.340e-003 8.288e+007 3.099e+013 1.000e+004 1.180e-002 6.765e-003 
7.344e-003 8.270e+007 3.105e+013 1.000e+004 1.134e-002 6.769e-003 
7.347e-003 8.254e+007 3.110e+013 1.000e+004 1.128e-002 6.774e-003 
7.350e-003 8.232e+007 3.113e+013 1.000e+004 1.199e-002 6.779e-003 
7.353e-003 8.203e+007 3.120e+013 1.000e+004 1.492e-002 6.784e-003 
7.355e-003 8.187e+007 3.117e+013 1.000e+004 1.804e-002 6.787e-003 
7.357e-003 8.165e+007 3.087e+013 1.000e+004 1.411e-002 6.790e-003 
7.360e-003 8.119e+007 3.080e+013 1.000e+004 1.400e-002 6.797e-003 
7.364e-003 8.072e+007 3.073e+013 1.000e+004 1.432e-002 6.803e-003 
7.367e-003 8.034e+007 3.070e+013 1.000e+004 1.321e-002 6.809e-003 
7.370e-003 8.008e+007 3.050e+013 1.000e+004 1.310e-002 6.814e-003 
7.373e-003 7.992e+007 3.037e+013 1.000e+004 1.219e-002 6.818e-003 
7.377e-003 7.973e+007 3.028e+013 1.000e+004 1.223e-002 6.823e-003 
7.380e-003 7.955e+007 3.022e+013 1.000e+004 1.232e-002 6.828e-003 
7.383e-003 7.935e+007 3.016e+013 1.000e+004 1.230e-002 6.832e-003 
7.386e-003 7.916e+007 3.009e+013 1.000e+004 1.212e-002 6.837e-003 
7.390e-003 7.903e+007 2.995e+013 1.000e+004 1.256e-002 6.841e-003 
7.393e-003 7.883e+007 2.989e+013 1.000e+004 1.136e-002 6.846e-003 
7.396e-003 7.874e+007 2.990e+013 1.000e+004 1.105e-002 6.849e-003 
7.399e-003 7.874e+007 2.992e+013 1.000e+004 1.076e-002 6.853e-003 
7.403e-003 7.878e+007 2.993e+013 1.000e+004 1.066e-002 6.856e-003 
7.406e-003 7.884e+007 2.994e+013 1.000e+004 1.074e-002 6.859e-003 
7.409e-003 7.901e+007 2.996e+013 1.000e+004 9.862e-003 6.861e-003 
7.413e-003 7.924e+007 2.992e+013 1.000e+004 1.041e-002 6.862e-003 
7.416e-003 7.951e+007 2.992e+013 1.000e+004 9.556e-003 6.864e-003 
7.419e-003 7.979e+007 2.995e+013 1.000e+004 8.925e-003 6.865e-003 
7.422e-003 8.009e+007 2.999e+013 1.000e+004 8.672e-003 6.866e-003 
7.426e-003 8.039e+007 3.001e+013 1.000e+004 9.178e-003 6.868e-003 
7.429e-003 8.060e+007 3.004e+013 1.000e+004 9.130e-003 6.869e-003 
7.432e-003 8.083e+007 3.006e+013 1.000e+004 8.836e-003 6.871e-003 
7.435e-003 8.109e+007 3.008e+013 1.000e+004 8.903e-003 6.872e-003 
7.439e-003 8.136e+007 3.011e+013 1.000e+004 8.992e-003 6.874e-003 
7.442e-003 8.167e+007 3.011e+013 1.000e+004 9.284e-003 6.875e-003 
7.445e-003 8.202e+007 3.011e+013 1.000e+004 9.182e-003 6.876e-003 
7.449e-003 8.236e+007 3.012e+013 1.000e+004 8.633e-003 6.877e-003 
7.452e-003 8.271e+007 3.013e+013 1.000e+004 8.416e-003 6.878e-003 
7.455e-003 8.307e+007 3.015e+013 1.000e+004 8.283e-003 6.878e-003 
7.458e-003 8.343e+007 3.017e+013 1.000e+004 8.181e-003 6.879e-003 
7.462e-003 8.379e+007 3.018e+013 1.000e+004 8.081e-003 6.880e-003 
7.465e-003 8.417e+007 3.020e+013 1.000e+004 7.960e-003 6.881e-003 
7.468e-003 8.454e+007 3.022e+013 1.000e+004 7.979e-003 6.881e-003 
7.471e-003 8.492e+007 3.023e+013 1.000e+004 7.933e-003 6.882e-003 
7.475e-003 8.531e+007 3.025e+013 1.000e+004 7.987e-003 6.883e-003 
7.478e-003 8.570e+007 3.026e+013 1.000e+004 8.028e-003 6.883e-003 
7.481e-003 8.610e+007 3.027e+013 1.000e+004 7.976e-003 6.884e-003 
7.485e-003 8.650e+007 3.028e+013 1.000e+004 8.049e-003 6.884e-003 
7.488e-003 8.687e+007 3.029e+013 1.000e+004 8.290e-003 6.885e-003 
7.491e-003 8.724e+007 3.030e+013 1.000e+004 8.310e-003 6.886e-003 
7.494e-003 8.761e+007 3.032e+013 1.000e+004 7.998e-003 6.886e-003 
7.498e-003 8.799e+007 3.033e+013 1.000e+004 8.144e-003 6.887e-003 
7.501e-003 8.838e+007 3.034e+013 1.000e+004 8.006e-003 6.887e-003 
7.504e-003 8.877e+007 3.035e+013 1.000e+004 8.047e-003 6.888e-003 
7.507e-003 8.916e+007 3.037e+013 1.000e+004 8.100e-003 6.889e-003 
7.511e-003 8.954e+007 3.038e+013 1.000e+004 8.124e-003 6.889e-003 
7.514e-003 8.991e+007 3.039e+013 1.000e+004 8.092e-003 6.890e-003 
7.517e-003 9.030e+007 3.041e+013 1.000e+004 8.129e-003 6.891e-003 
7.521e-003 9.068e+007 3.042e+013 1.000e+004 8.181e-003 6.891e-003 
7.524e-003 9.107e+007 3.043e+013 1.000e+004 8.137e-003 6.892e-003 
7.527e-003 9.145e+007 3.044e+013 1.000e+004 8.315e-003 6.892e-003 
7.530e-003 9.186e+007 3.044e+013 1.000e+004 8.176e-003 6.893e-003 
7.534e-003 9.229e+007 3.043e+013 1.000e+004 8.224e-003 6.893e-003 
7.537e-003 9.271e+007 3.043e+013 1.000e+004 8.164e-003 6.893e-003 
7.540e-003 9.314e+007 3.043e+013 1.000e+004 8.135e-003 6.894e-003 
7.543e-003 9.356e+007 3.043e+013 1.000e+004 8.027e-003 6.894e-003 
7.547e-003 9.398e+007 3.044e+013 1.000e+004 8.066e-003 6.895e-003 
7.550e-003 9.434e+007 3.044e+013 1.000e+004 8.421e-003 6.895e-003 
7.553e-003 9.464e+007 3.045e+013 1.000e+004 8.651e-003 6.897e-003 
7.557e-003 9.492e+007 3.047e+013 1.000e+004 8.703e-003 6.898e-003 
7.560e-003 9.520e+007 3.049e+013 1.000e+004 8.548e-003 6.899e-003 
7.563e-003 9.540e+007 3.042e+013 1.000e+004 9.568e-003 6.901e-003 
7.566e-003 9.557e+007 3.042e+013 1.000e+004 9.099e-003 6.903e-003 
7.570e-003 9.579e+007 3.045e+013 1.000e+004 8.920e-003 6.905e-003 
7.573e-003 9.602e+007 3.048e+013 1.000e+004 8.729e-003 6.907e-003 
7.576e-003 9.627e+007 3.052e+013 1.000e+004 8.626e-003 6.908e-003 
7.579e-003 9.652e+007 3.056e+013 1.000e+004 8.614e-003 6.910e-003 
7.583e-003 9.672e+007 3.059e+013 1.000e+004 9.318e-003 6.912e-003 
7.586e-003 9.692e+007 3.064e+013 1.000e+004 8.710e-003 6.913e-003 
7.589e-003 9.712e+007 3.069e+013 1.000e+004 8.799e-003 6.915e-003 
7.593e-003 9.733e+007 3.073e+013 1.000e+004 8.937e-003 6.917e-003 
7.596e-003 9.753e+007 3.077e+013 1.000e+004 8.879e-003 6.919e-003 
7.599e-003 9.778e+007 3.082e+013 1.000e+004 8.685e-003 6.921e-003 
7.602e-003 9.805e+007 3.087e+013 1.000e+004 8.697e-003 6.922e-003 
7.606e-003 9.831e+007 3.087e+013 1.000e+004 1.008e-002 6.923e-003 
7.609e-003 9.847e+007 3.086e+013 1.000e+004 1.037e-002 6.926e-003 
7.612e-003 9.855e+007 3.090e+013 1.000e+004 1.072e-002 6.928e-003 
7.615e-003 9.858e+007 3.095e+013 1.000e+004 1.076e-002 6.931e-003 
7.619e-003 9.854e+007 3.101e+013 1.000e+004 1.101e-002 6.935e-003 
7.622e-003 9.845e+007 3.108e+013 1.000e+004 1.124e-002 6.939e-003 
7.625e-003 9.827e+007 3.116e+013 1.000e+004 1.182e-002 6.943e-003 
7.628e-003 9.803e+007 3.125e+013 1.000e+004 1.183e-002 6.948e-003 
7.632e-003 9.781e+007 3.136e+013 1.000e+004 1.259e-002 6.953e-003 
7.635e-003 9.742e+007 3.148e+013 1.000e+004 1.390e-002 6.959e-003 
7.637e-003 9.717e+007 3.157e+013 1.000e+004 1.562e-002 6.963e-003 
7.639e-003 9.699e+007 3.163e+013 1.000e+004 1.547e-002 6.966e-003 
7.641e-003 9.684e+007 3.167e+013 1.000e+004 1.665e-002 6.969e-003 
7.643e-003 9.667e+007 3.172e+013 1.000e+004 1.590e-002 6.972e-003 
7.645e-003 9.648e+007 3.176e+013 1.000e+004 1.768e-002 6.975e-003 
7.647e-003 9.625e+007 3.181e+013 1.000e+004 1.682e-002 6.978e-003 
7.648e-003 9.608e+007 3.187e+013 1.000e+004 1.680e-002 6.981e-003 
7.650e-003 9.594e+007 3.192e+013 1.000e+004 1.601e-002 6.984e-003 
7.652e-003 9.587e+007 3.196e+013 1.000e+004 1.528e-002 6.987e-003 
7.654e-003 9.582e+007 3.199e+013 1.000e+004 1.457e-002 6.989e-003 
7.656e-003 9.578e+007 3.201e+013 1.000e+004 1.596e-002 6.991e-003 
7.658e-003 9.578e+007 3.203e+013 1.000e+004 1.529e-002 6.993e-003 
7.660e-003 9.581e+007 3.207e+013 1.000e+004 1.429e-002 6.995e-003 
7.662e-003 9.581e+007 3.212e+013 1.000e+004 1.483e-002 6.997e-003 
7.664e-003 9.563e+007 3.185e+013 1.000e+004 1.806e-002 7.000e-003 
7.666e-003 9.544e+007 3.179e+013 1.000e+004 1.649e-002 7.003e-003 
7.668e-003 9.532e+007 3.182e+013 1.000e+004 1.485e-002 7.006e-003 
7.669e-003 9.523e+007 3.180e+013 1.000e+004 1.779e-002 7.008e-003 
7.671e-003 9.510e+007 3.180e+013 1.000e+004 1.683e-002 7.011e-003 
7.673e-003 9.492e+007 3.182e+013 1.000e+004 1.551e-002 7.014e-003 
7.675e-003 9.490e+007 3.185e+013 1.000e+004 1.393e-002 7.016e-003 
7.677e-003 9.495e+007 3.188e+013 1.000e+004 1.290e-002 7.018e-003 
7.679e-003 9.507e+007 3.190e+013 1.000e+004 1.264e-002 7.019e-003 
7.681e-003 9.520e+007 3.192e+013 1.000e+004 1.316e-002 7.020e-003 
7.682e-003 9.534e+007 3.194e+013 1.000e+004 1.264e-002 7.020e-003 
7.684e-003 9.547e+007 3.196e+013 1.000e+004 1.263e-002 7.021e-003 
7.686e-003 9.561e+007 3.198e+013 1.000e+004 1.208e-002 7.022e-003 
7.688e-003 9.576e+007 3.201e+013 1.000e+004 1.285e-002 7.023e-003 
7.690e-003 9.589e+007 3.203e+013 1.000e+004 1.363e-002 7.024e-003 
7.692e-003 9.602e+007 3.206e+013 1.000e+004 1.281e-002 7.025e-003 
7.694e-003 9.614e+007 3.209e+013 1.000e+004 1.256e-002 7.026e-003 
7.696e-003 9.624e+007 3.212e+013 1.000e+004 1.357e-002 7.027e-003 
7.698e-003 9.631e+007 3.214e+013 1.000e+004 1.441e-002 7.029e-003 
7.699e-003 9.639e+007 3.217e+013 1.000e+004 1.355e-002 7.030e-003 
7.701e-003 9.644e+007 3.221e+013 1.000e+004 1.356e-002 7.032e-003 
7.703e-003 9.647e+007 3.226e+013 1.000e+004 1.450e-002 7.033e-003 
7.705e-003 9.648e+007 3.227e+013 1.000e+004 1.434e-002 7.035e-003 
7.707e-003 9.647e+007 3.232e+013 1.000e+004 1.427e-002 7.037e-003 
7.708e-003 9.644e+007 3.235e+013 1.000e+004 1.475e-002 7.039e-003 
7.710e-003 9.644e+007 3.239e+013 1.000e+004 1.511e-002 7.041e-003 
7.712e-003 9.645e+007 3.244e+013 1.000e+004 1.408e-002 7.042e-003 
7.714e-003 9.647e+007 3.249e+013 1.000e+004 1.479e-002 7.044e-003 
7.715e-003 9.651e+007 3.252e+013 1.000e+004 1.375e-002 7.045e-003 
7.717e-003 9.655e+007 3.255e+013 1.000e+004 1.348e-002 7.047e-003 
7.719e-003 9.658e+007 3.258e+013 1.000e+004 1.409e-002 7.048e-003 
7.721e-003 9.660e+007 3.262e+013 1.000e+004 1.463e-002 7.050e-003 
7.723e-003 9.661e+007 3.266e+013 1.000e+004 1.419e-002 7.052e-003 
7.724e-003 9.663e+007 3.272e+013 1.000e+004 1.358e-002 7.053e-003 
7.726e-003 9.668e+007 3.275e+013 1.000e+004 1.350e-002 7.055e-003 
7.728e-003 9.675e+007 3.279e+013 1.000e+004 1.412e-002 7.056e-003 
7.730e-003 9.681e+007 3.282e+013 1.000e+004 1.323e-002 7.057e-003 
7.732e-003 9.688e+007 3.286e+013 1.000e+004 1.286e-002 7.059e-003 
7.733e-003 9.693e+007 3.289e+013 1.000e+004 1.281e-002 7.060e-003 
7.735e-003 9.702e+007 3.292e+013 1.000e+004 1.340e-002 7.061e-003 
7.737e-003 9.708e+007 3.296e+013 1.000e+004 1.334e-002 7.063e-003 
7.739e-003 9.712e+007 3.296e+013 1.000e+004 1.473e-002 7.064e-003 
7.741e-003 9.714e+007 3.299e+013 1.000e+004 1.425e-002 7.066e-003 
7.742e-003 9.717e+007 3.303e+013 1.000e+004 1.321e-002 7.067e-003 
7.744e-003 9.715e+007 3.307e+013 1.000e+004 1.442e-002 7.069e-003 
7.746e-003 9.713e+007 3.310e+013 1.000e+004 1.539e-002 7.071e-003 
7.748e-003 9.714e+007 3.314e+013 1.000e+004 1.361e-002 7.073e-003 
7.750e-003 9.718e+007 3.317e+013 1.000e+004 1.419e-002 7.075e-003 
7.751e-003 9.717e+007 3.318e+013 1.000e+004 1.552e-002 7.076e-003 
7.753e-003 9.715e+007 3.321e+013 1.000e+004 1.544e-002 7.078e-003 
7.755e-003 9.720e+007 3.324e+013 1.000e+004 1.399e-002 7.080e-003 
7.757e-003 9.731e+007 3.326e+013 1.000e+004 1.319e-002 7.081e-003 
7.759e-003 9.745e+007 3.328e+013 1.000e+004 1.376e-002 7.082e-003 
7.760e-003 9.762e+007 3.330e+013 1.000e+004 1.249e-002 7.082e-003 
7.762e-003 9.780e+007 3.331e+013 1.000e+004 1.293e-002 7.083e-003 
7.764e-003 9.799e+007 3.333e+013 1.000e+004 1.496e-002 7.083e-003 
7.766e-003 9.814e+007 3.335e+013 1.000e+004 1.536e-002 7.084e-003 
7.767e-003 9.829e+007 3.307e+013 1.000e+004 1.479e-002 7.085e-003 
7.769e-003 9.847e+007 3.291e+013 1.000e+004 1.399e-002 7.085e-003 
7.771e-003 9.870e+007 3.277e+013 1.000e+004 1.311e-002 7.086e-003 
7.773e-003 9.895e+007 3.265e+013 1.000e+004 1.325e-002 7.086e-003 
7.775e-003 9.921e+007 3.254e+013 1.000e+004 1.457e-002 7.086e-003 
7.777e-003 9.945e+007 3.247e+013 1.000e+004 1.365e-002 7.086e-003 
7.779e-003 9.967e+007 3.241e+013 1.000e+004 1.227e-002 7.087e-003 
7.781e-003 9.989e+007 3.237e+013 1.000e+004 1.271e-002 7.087e-003 
7.783e-003 1.001e+008 3.233e+013 1.000e+004 1.238e-002 7.087e-003 
7.784e-003 1.003e+008 3.230e+013 1.000e+004 1.192e-002 7.088e-003 
7.786e-003 1.005e+008 3.227e+013 1.000e+004 1.030e-002 7.088e-003 
7.789e-003 1.007e+008 3.225e+013 1.000e+004 1.250e-002 7.089e-003 
7.791e-003 1.010e+008 3.224e+013 1.000e+004 1.120e-002 7.090e-003 
7.793e-003 1.012e+008 3.224e+013 1.000e+004 1.116e-002 7.090e-003 
7.796e-003 1.014e+008 3.225e+013 1.000e+004 1.084e-002 7.091e-003 
7.798e-003 1.016e+008 3.226e+013 1.000e+004 1.163e-002 7.092e-003 
7.800e-003 1.018e+008 3.228e+013 1.000e+004 1.022e-002 7.093e-003 
7.802e-003 1.020e+008 3.230e+013 1.000e+004 1.129e-002 7.094e-003 
7.805e-003 1.021e+008 3.224e+013 1.000e+004 1.333e-002 7.096e-003 
7.808e-003 1.022e+008 3.221e+013 1.000e+004 1.005e-002 7.098e-003 
7.810e-003 1.024e+008 3.224e+013 1.000e+004 9.779e-003 7.099e-003 
7.814e-003 1.027e+008 3.222e+013 1.000e+004 8.873e-003 7.101e-003 
7.817e-003 1.029e+008 3.225e+013 1.000e+004 8.906e-003 7.102e-003 
7.820e-003 1.032e+008 3.228e+013 1.000e+004 8.395e-003 7.104e-003 
7.824e-003 1.035e+008 3.231e+013 1.000e+004 8.489e-003 7.105e-003 
7.827e-003 1.037e+008 3.232e+013 1.000e+004 1.034e-002 7.106e-003 
7.830e-003 1.039e+008 3.231e+013 1.000e+004 9.582e-003 7.109e-003 
7.833e-003 1.040e+008 3.236e+013 1.000e+004 9.640e-003 7.111e-003 
7.837e-003 1.040e+008 3.242e+013 1.000e+004 9.841e-003 7.114e-003 
7.840e-003 1.041e+008 3.248e+013 1.000e+004 9.207e-003 7.117e-003 
7.843e-003 1.043e+008 3.252e+013 1.000e+004 8.981e-003 7.119e-003 
7.847e-003 1.045e+008 3.256e+013 1.000e+004 9.379e-003 7.121e-003 
7.850e-003 1.046e+008 3.261e+013 1.000e+004 9.467e-003 7.123e-003 
7.853e-003 1.048e+008 3.265e+013 1.000e+004 9.462e-003 7.125e-003 
7.856e-003 1.049e+008 3.271e+013 1.000e+004 9.676e-003 7.128e-003 
7.860e-003 1.050e+008 3.278e+013 1.000e+004 9.537e-003 7.130e-003 
7.863e-003 1.051e+008 3.285e+013 1.000e+004 9.633e-003 7.133e-003 
7.866e-003 1.052e+008 3.292e+013 1.000e+004 9.733e-003 7.136e-003 
7.870e-003 1.052e+008 3.301e+013 1.000e+004 1.017e-002 7.139e-003 
7.873e-003 1.052e+008 3.291e+013 1.000e+004 1.053e-002 7.142e-003 
7.876e-003 1.052e+008 3.294e+013 1.000e+004 1.021e-002 7.145e-003 
7.879e-003 1.052e+008 3.296e+013 1.000e+004 1.093e-002 7.149e-003 
7.883e-003 1.051e+008 3.303e+013 1.000e+004 1.076e-002 7.153e-003 
7.886e-003 1.051e+008 3.310e+013 1.000e+004 1.007e-002 7.156e-003 
7.889e-003 1.051e+008 3.317e+013 1.000e+004 1.020e-002 7.159e-003 
7.893e-003 1.051e+008 3.325e+013 1.000e+004 1.009e-002 7.162e-003 
7.896e-003 1.051e+008 3.333e+013 1.000e+004 9.832e-003 7.166e-003 
7.899e-003 1.052e+008 3.340e+013 1.000e+004 9.628e-003 7.169e-003 
7.902e-003 1.052e+008 3.347e+013 1.000e+004 9.635e-003 7.172e-003 
7.906e-003 1.053e+008 3.354e+013 1.000e+004 9.107e-003 7.174e-003 
7.909e-003 1.054e+008 3.361e+013 1.000e+004 8.955e-003 7.177e-003 
7.912e-003 1.055e+008 3.361e+013 1.000e+004 9.991e-003 7.180e-003 
7.916e-003 1.055e+008 3.367e+013 1.000e+004 1.053e-002 7.182e-003 
7.919e-003 1.054e+008 3.351e+013 1.000e+004 1.222e-002 7.187e-003 
7.922e-003 1.053e+008 3.338e+013 1.000e+004 1.089e-002 7.191e-003 
7.925e-003 1.052e+008 3.345e+013 1.000e+004 1.092e-002 7.195e-003 
7.929e-003 1.051e+008 3.354e+013 1.000e+004 1.053e-002 7.198e-003 
7.932e-003 1.051e+008 3.362e+013 1.000e+004 1.031e-002 7.202e-003 
7.935e-003 1.050e+008 3.345e+013 1.000e+004 1.179e-002 7.206e-003 
7.939e-003 1.048e+008 3.348e+013 1.000e+004 1.108e-002 7.211e-003 
7.942e-003 1.046e+008 3.352e+013 1.000e+004 1.197e-002 7.215e-003 
7.945e-003 1.044e+008 3.357e+013 1.000e+004 1.328e-002 7.219e-003 
7.947e-003 1.043e+008 3.344e+013 1.000e+004 1.217e-002 7.223e-003 
7.950e-003 1.041e+008 3.344e+013 1.000e+004 1.153e-002 7.227e-003 
7.954e-003 1.040e+008 3.344e+013 1.000e+004 1.033e-002 7.231e-003 
7.957e-003 1.040e+008 3.344e+013 1.000e+004 1.112e-002 7.234e-003 
7.960e-003 1.040e+008 3.352e+013 1.000e+004 1.061e-002 7.238e-003 
7.963e-003 1.041e+008 3.355e+013 1.000e+004 1.206e-002 7.239e-003 
7.965e-003 1.043e+008 3.356e+013 1.000e+004 1.134e-002 7.241e-003 
7.968e-003 1.044e+008 3.360e+013 1.000e+004 1.132e-002 7.242e-003 
7.970e-003 1.046e+008 3.362e+013 1.000e+004 1.127e-002 7.244e-003 
7.972e-003 1.047e+008 3.356e+013 1.000e+004 1.115e-002 7.245e-003 
7.975e-003 1.048e+008 3.358e+013 1.000e+004 1.099e-002 7.247e-003 
7.977e-003 1.050e+008 3.361e+013 1.000e+004 1.101e-002 7.248e-003 
7.980e-003 1.051e+008 3.360e+013 1.000e+004 1.110e-002 7.250e-003 
7.983e-003 1.052e+008 3.349e+013 1.000e+004 1.163e-002 7.252e-003 
7.986e-003 1.054e+008 3.338e+013 1.000e+004 1.031e-002 7.254e-003 
7.989e-003 1.056e+008 3.340e+013 1.000e+004 9.853e-003 7.255e-003 
7.992e-003 1.058e+008 3.345e+013 1.000e+004 1.003e-002 7.257e-003 
7.996e-003 1.060e+008 3.347e+013 1.000e+004 1.038e-002 7.259e-003 
7.999e-003 1.063e+008 3.348e+013 1.000e+004 1.092e-002 7.261e-003 
8.002e-003 1.065e+008 3.343e+013 1.000e+004 1.072e-002 7.262e-003 
8.006e-003 1.067e+008 3.342e+013 1.000e+004 1.089e-002 7.264e-003 
8.009e-003 1.069e+008 3.343e+013 1.000e+004 1.079e-002 7.266e-003 
8.012e-003 1.071e+008 3.346e+013 1.000e+004 1.243e-002 7.268e-003 
8.015e-003 1.071e+008 3.319e+013 1.000e+004 1.381e-002 7.271e-003 
8.017e-003 1.072e+008 3.310e+013 1.000e+004 1.480e-002 7.273e-003 
8.020e-003 1.073e+008 3.311e+013 1.000e+004 1.333e-002 7.275e-003 
8.023e-003 1.073e+008 3.314e+013 1.000e+004 1.213e-002 7.278e-003 
8.026e-003 1.073e+008 3.318e+013 1.000e+004 1.296e-002 7.280e-003 
8.028e-003 1.073e+008 3.322e+013 1.000e+004 1.301e-002 7.283e-003 
8.031e-003 1.073e+008 3.325e+013 1.000e+004 1.411e-002 7.285e-003 
8.033e-003 1.073e+008 3.329e+013 1.000e+004 1.219e-002 7.288e-003 
8.036e-003 1.071e+008 3.318e+013 1.000e+004 1.314e-002 7.292e-003 
8.039e-003 1.070e+008 3.320e+013 1.000e+004 1.280e-002 7.296e-003 
8.041e-003 1.069e+008 3.323e+013 1.000e+004 1.279e-002 7.299e-003 
8.044e-003 1.068e+008 3.317e+013 1.000e+004 1.281e-002 7.302e-003 
8.046e-003 1.067e+008 3.320e+013 1.000e+004 1.226e-002 7.305e-003 
8.049e-003 1.067e+008 3.323e+013 1.000e+004 1.197e-002 7.308e-003 
8.052e-003 1.067e+008 3.328e+013 1.000e+004 1.175e-002 7.310e-003 
8.054e-003 1.068e+008 3.331e+013 1.000e+004 1.306e-002 7.313e-003 
8.057e-003 1.067e+008 3.335e+013 1.000e+004 1.298e-002 7.316e-003 
8.060e-003 1.067e+008 3.338e+013 1.000e+004 1.280e-002 7.319e-003 
8.062e-003 1.066e+008 3.339e+013 1.000e+004 1.362e-002 7.321e-003 
8.065e-003 1.066e+008 3.340e+013 1.000e+004 1.286e-002 7.324e-003 
8.067e-003 1.065e+008 3.335e+013 1.000e+004 1.256e-002 7.327e-003 
8.070e-003 1.064e+008 3.335e+013 1.000e+004 1.339e-002 7.331e-003 
8.073e-003 1.063e+008 3.340e+013 1.000e+004 1.330e-002 7.334e-003 
8.075e-003 1.062e+008 3.345e+013 1.000e+004 1.217e-002 7.338e-003 
8.078e-003 1.061e+008 3.351e+013 1.000e+004 1.253e-002 7.341e-003 
8.081e-003 1.061e+008 3.356e+013 1.000e+004 1.234e-002 7.344e-003 
8.084e-003 1.060e+008 3.361e+013 1.000e+004 1.225e-002 7.347e-003 
8.086e-003 1.060e+008 3.367e+013 1.000e+004 1.254e-002 7.350e-003 
8.089e-003 1.059e+008 3.373e+013 1.000e+004 1.236e-002 7.353e-003 
8.092e-003 1.059e+008 3.380e+013 1.000e+004 1.192e-002 7.356e-003 
8.095e-003 1.058e+008 3.381e+013 1.000e+004 1.026e-002 7.360e-003 
8.098e-003 1.058e+008 3.388e+013 1.000e+004 1.046e-002 7.364e-003 
8.102e-003 1.057e+008 3.397e+013 1.000e+004 1.078e-002 7.368e-003 
8.105e-003 1.055e+008 3.401e+013 1.000e+004 1.206e-002 7.372e-003 
8.108e-003 1.052e+008 3.402e+013 1.000e+004 1.273e-002 7.377e-003 
8.111e-003 1.051e+008 3.397e+013 1.000e+004 1.260e-002 7.381e-003 
8.115e-003 1.049e+008 3.399e+013 1.000e+004 1.215e-002 7.386e-003 
8.118e-003 1.047e+008 3.399e+013 1.000e+004 1.213e-002 7.390e-003 
8.121e-003 1.045e+008 3.405e+013 1.000e+004 1.192e-002 7.395e-003 
8.125e-003 1.043e+008 3.414e+013 1.000e+004 1.268e-002 7.400e-003 
8.128e-003 1.039e+008 3.413e+013 1.000e+004 1.233e-002 7.406e-003 
8.131e-003 1.037e+008 3.417e+013 1.000e+004 1.154e-002 7.411e-003 
8.134e-003 1.035e+008 3.426e+013 1.000e+004 1.157e-002 7.415e-003 
8.138e-003 1.033e+008 3.435e+013 1.000e+004 1.132e-002 7.419e-003 
8.141e-003 1.032e+008 3.445e+013 1.000e+004 1.126e-002 7.424e-003 
8.144e-003 1.030e+008 3.446e+013 1.000e+004 1.357e-002 7.429e-003 
8.147e-003 1.026e+008 3.455e+013 1.000e+004 1.387e-002 7.434e-003 
8.151e-003 1.021e+008 3.457e+013 1.000e+004 1.632e-002 7.441e-003 
8.154e-003 1.014e+008 3.466e+013 1.000e+004 1.514e-002 7.449e-003 
8.157e-003 1.008e+008 3.473e+013 1.000e+004 1.504e-002 7.457e-003 
8.160e-003 1.001e+008 3.484e+013 1.000e+004 1.648e-002 7.465e-003 
8.164e-003 9.915e+007 3.494e+013 1.000e+004 1.745e-002 7.475e-003 
8.167e-003 9.837e+007 3.509e+013 1.000e+004 1.532e-002 7.483e-003 
8.170e-003 9.762e+007 3.523e+013 1.000e+004 1.588e-002 7.492e-003 
8.173e-003 9.691e+007 3.537e+013 1.000e+004 1.654e-002 7.500e-003 
8.176e-003 9.615e+007 3.553e+013 1.000e+004 1.641e-002 7.508e-003 
8.180e-003 9.532e+007 3.572e+013 1.000e+004 1.701e-002 7.517e-003 
8.183e-003 9.445e+007 3.568e+013 1.000e+004 1.641e-002 7.526e-003 
8.186e-003 9.380e+007 3.562e+013 1.000e+004 1.440e-002 7.534e-003 
8.189e-003 9.325e+007 3.575e+013 1.000e+004 1.451e-002 7.541e-003 
8.192e-003 9.287e+007 3.585e+013 1.000e+004 1.380e-002 7.547e-003 
8.195e-003 9.262e+007 3.592e+013 1.000e+004 1.492e-002 7.551e-003 
8.198e-003 9.249e+007 3.599e+013 1.000e+004 1.381e-002 7.555e-003 
8.201e-003 9.239e+007 3.604e+013 1.000e+004 1.519e-002 7.559e-003 
8.204e-003 9.231e+007 3.609e+013 1.000e+004 1.253e-002 7.562e-003 
8.206e-003 9.222e+007 3.616e+013 1.000e+004 1.368e-002 7.565e-003 
8.208e-003 9.212e+007 3.625e+013 1.000e+004 1.247e-002 7.568e-003 
8.211e-003 9.205e+007 3.633e+013 1.000e+004 1.339e-002 7.571e-003 
8.213e-003 9.201e+007 3.640e+013 1.000e+004 1.278e-002 7.573e-003 
8.215e-003 9.198e+007 3.647e+013 1.000e+004 1.306e-002 7.576e-003 
8.217e-003 9.197e+007 3.653e+013 1.000e+004 1.204e-002 7.578e-003 
8.220e-003 9.192e+007 3.657e+013 1.000e+004 1.205e-002 7.581e-003 
8.222e-003 9.197e+007 3.662e+013 1.000e+004 1.179e-002 7.583e-003 
8.224e-003 9.207e+007 3.666e+013 1.000e+004 1.172e-002 7.584e-003 
8.227e-003 9.205e+007 3.666e+013 1.000e+004 1.256e-002 7.587e-003 
8.229e-003 9.204e+007 3.672e+013 1.000e+004 1.290e-002 7.589e-003 
8.231e-003 9.209e+007 3.675e+013 1.000e+004 1.309e-002 7.591e-003 
8.233e-003 9.216e+007 3.678e+013 1.000e+004 1.496e-002 7.593e-003 
8.235e-003 9.212e+007 3.677e+013 1.000e+004 1.346e-002 7.595e-003 
8.238e-003 9.209e+007 3.681e+013 1.000e+004 1.311e-002 7.597e-003 
8.240e-003 9.204e+007 3.679e+013 1.000e+004 1.417e-002 7.600e-003 
8.242e-003 9.198e+007 3.681e+013 1.000e+004 1.524e-002 7.603e-003 
8.244e-003 9.183e+007 3.682e+013 1.000e+004 1.633e-002 7.606e-003 
8.246e-003 9.172e+007 3.681e+013 1.000e+004 1.663e-002 7.609e-003 
8.249e-003 9.153e+007 3.664e+013 1.000e+004 1.414e-002 7.612e-003 
8.252e-003 9.152e+007 3.653e+013 1.000e+004 1.278e-002 7.616e-003 
8.255e-003 9.157e+007 3.646e+013 1.000e+004 1.266e-002 7.618e-003 
8.258e-003 9.139e+007 3.641e+013 1.000e+004 1.275e-002 7.623e-003 
8.262e-003 9.122e+007 3.641e+013 1.000e+004 1.138e-002 7.627e-003 
8.265e-003 9.103e+007 3.640e+013 1.000e+004 1.319e-002 7.632e-003 
8.268e-003 9.085e+007 3.643e+013 1.000e+004 1.315e-002 7.636e-003 
8.271e-003 9.072e+007 3.649e+013 1.000e+004 1.376e-002 7.640e-003 
8.274e-003 9.062e+007 3.654e+013 1.000e+004 1.310e-002 7.644e-003 
8.277e-003 9.049e+007 3.658e+013 1.000e+004 1.235e-002 7.648e-003 
8.281e-003 9.026e+007 3.667e+013 1.000e+004 1.153e-002 7.653e-003 
8.284e-003 9.002e+007 3.676e+013 1.000e+004 1.550e-002 7.658e-003 
8.287e-003 8.953e+007 3.684e+013 1.000e+004 1.710e-002 7.665e-003 
8.290e-003 8.899e+007 3.693e+013 1.000e+004 1.569e-002 7.671e-003 
8.293e-003 8.853e+007 3.643e+013 1.000e+004 2.012e-002 7.678e-003 
8.297e-003 8.820e+007 3.586e+013 1.000e+004 1.852e-002 7.683e-003 
8.300e-003 8.779e+007 3.551e+013 1.000e+004 1.943e-002 7.689e-003 
8.303e-003 8.718e+007 3.525e+013 1.000e+004 1.826e-002 7.697e-003 
8.306e-003 8.654e+007 3.515e+013 1.000e+004 1.821e-002 7.704e-003 
8.309e-003 8.602e+007 3.498e+013 1.000e+004 1.830e-002 7.711e-003 
8.312e-003 8.559e+007 3.494e+013 1.000e+004 1.730e-002 7.717e-003 
8.315e-003 8.514e+007 3.490e+013 1.000e+004 1.483e-002 7.723e-003 
8.319e-003 8.460e+007 3.494e+013 1.000e+004 1.974e-002 7.730e-003 
8.321e-003 8.418e+007 3.471e+013 1.000e+004 1.653e-002 7.736e-003 
8.323e-003 8.400e+007 3.473e+013 1.000e+004 1.604e-002 7.739e-003 
8.325e-003 8.384e+007 3.478e+013 1.000e+004 1.832e-002 7.742e-003 
8.328e-003 8.375e+007 3.474e+013 1.000e+004 1.829e-002 7.745e-003 
8.330e-003 8.360e+007 3.476e+013 1.000e+004 1.811e-002 7.748e-003 
8.332e-003 8.343e+007 3.481e+013 1.000e+004 1.777e-002 7.751e-003 
8.334e-003 8.326e+007 3.487e+013 1.000e+004 1.671e-002 7.755e-003 
8.336e-003 8.309e+007 3.482e+013 1.000e+004 1.693e-002 7.758e-003 
8.338e-003 8.304e+007 3.482e+013 1.000e+004 1.801e-002 7.760e-003 
8.340e-003 8.297e+007 3.472e+013 1.000e+004 1.861e-002 7.763e-003 
8.342e-003 8.286e+007 3.476e+013 1.000e+004 1.840e-002 7.766e-003 
8.344e-003 8.279e+007 3.482e+013 1.000e+004 1.790e-002 7.768e-003 
8.347e-003 8.275e+007 3.453e+013 1.000e+004 1.207e-002 7.771e-003 
8.350e-003 8.279e+007 3.458e+013 1.000e+004 1.129e-002 7.774e-003 
8.354e-003 8.288e+007 3.454e+013 1.000e+004 1.414e-002 7.777e-003 
8.357e-003 8.282e+007 3.458e+013 1.000e+004 1.644e-002 7.781e-003 
8.360e-003 8.276e+007 3.463e+013 1.000e+004 1.411e-002 7.784e-003 
8.363e-003 8.276e+007 3.473e+013 1.000e+004 1.412e-002 7.787e-003 
8.366e-003 8.281e+007 3.481e+013 1.000e+004 1.385e-002 7.789e-003 
8.369e-003 8.292e+007 3.482e+013 1.000e+004 1.599e-002 7.792e-003 
8.371e-003 8.298e+007 3.448e+013 1.000e+004 1.600e-002 7.794e-003 
8.374e-003 8.306e+007 3.442e+013 1.000e+004 1.533e-002 7.796e-003 
8.376e-003 8.313e+007 3.441e+013 1.000e+004 1.465e-002 7.798e-003 
8.378e-003 8.318e+007 3.426e+013 1.000e+004 1.248e-002 7.800e-003 
8.381e-003 8.322e+007 3.420e+013 1.000e+004 1.359e-002 7.802e-003 
8.383e-003 8.329e+007 3.418e+013 1.000e+004 1.231e-002 7.803e-003 
8.385e-003 8.339e+007 3.421e+013 1.000e+004 1.238e-002 7.805e-003 
8.387e-003 8.354e+007 3.392e+013 1.000e+004 1.177e-002 7.806e-003 
8.389e-003 8.371e+007 3.394e+013 1.000e+004 1.161e-002 7.806e-003 
8.391e-003 8.387e+007 3.395e+013 1.000e+004 1.212e-002 7.807e-003 
8.393e-003 8.404e+007 3.397e+013 1.000e+004 1.112e-002 7.808e-003 
8.395e-003 8.422e+007 3.398e+013 1.000e+004 1.099e-002 7.809e-003 
8.397e-003 8.441e+007 3.400e+013 1.000e+004 1.140e-002 7.810e-003 
8.399e-003 8.460e+007 3.403e+013 1.000e+004 1.189e-002 7.811e-003 
8.401e-003 8.479e+007 3.404e+013 1.000e+004 1.095e-002 7.811e-003 
8.403e-003 8.498e+007 3.406e+013 1.000e+004 1.104e-002 7.812e-003 
8.405e-003 8.517e+007 3.408e+013 1.000e+004 1.145e-002 7.813e-003 
8.407e-003 8.536e+007 3.409e+013 1.000e+004 1.080e-002 7.814e-003 
8.409e-003 8.555e+007 3.412e+013 1.000e+004 1.132e-002 7.814e-003 
8.411e-003 8.573e+007 3.413e+013 1.000e+004 1.038e-002 7.815e-003 
8.414e-003 8.594e+007 3.415e+013 1.000e+004 1.206e-002 7.816e-003 
8.416e-003 8.614e+007 3.417e+013 1.000e+004 9.935e-003 7.816e-003 
8.418e-003 8.635e+007 3.419e+013 1.000e+004 9.259e-003 7.817e-003 
8.420e-003 8.658e+007 3.421e+013 1.000e+004 9.799e-003 7.818e-003 
8.422e-003 8.681e+007 3.423e+013 1.000e+004 9.654e-003 7.818e-003 
8.424e-003 8.703e+007 3.424e+013 1.000e+004 1.040e-002 7.819e-003 
8.426e-003 8.726e+007 3.426e+013 1.000e+004 9.980e-003 7.819e-003 
8.428e-003 8.750e+007 3.427e+013 1.000e+004 9.264e-003 7.820e-003 
8.431e-003 8.775e+007 3.428e+013 1.000e+004 1.050e-002 7.820e-003 
8.433e-003 8.800e+007 3.430e+013 1.000e+004 9.496e-003 7.821e-003 
8.435e-003 8.826e+007 3.431e+013 1.000e+004 1.003e-002 7.821e-003 
8.437e-003 8.855e+007 3.432e+013 1.000e+004 8.396e-003 7.822e-003 
8.440e-003 8.881e+007 3.433e+013 1.000e+004 1.038e-002 7.822e-003 
8.442e-003 8.906e+007 3.434e+013 1.000e+004 9.876e-003 7.822e-003 
8.444e-003 8.930e+007 3.433e+013 1.000e+004 1.148e-002 7.823e-003 
8.446e-003 8.946e+007 3.427e+013 1.000e+004 1.127e-002 7.824e-003 
8.448e-003 8.965e+007 3.427e+013 1.000e+004 1.077e-002 7.825e-003 
8.450e-003 8.986e+007 3.427e+013 1.000e+004 1.066e-002 7.825e-003 
8.452e-003 9.007e+007 3.426e+013 1.000e+004 1.134e-002 7.826e-003 
8.455e-003 9.027e+007 3.426e+013 1.000e+004 1.090e-002 7.827e-003 
8.458e-003 9.056e+007 3.414e+013 1.000e+004 1.225e-002 7.828e-003 
8.461e-003 9.079e+007 3.415e+013 1.000e+004 1.297e-002 7.829e-003 
8.463e-003 9.105e+007 3.417e+013 1.000e+004 1.343e-002 7.830e-003 
8.466e-003 9.133e+007 3.418e+013 1.000e+004 1.270e-002 7.831e-003 
8.469e-003 9.163e+007 3.419e+013 1.000e+004 1.318e-002 7.832e-003 
8.472e-003 9.193e+007 3.420e+013 1.000e+004 1.064e-002 7.833e-003 
8.475e-003 9.222e+007 3.422e+013 1.000e+004 1.174e-002 7.834e-003 
8.478e-003 9.254e+007 3.425e+013 1.000e+004 1.206e-002 7.835e-003 
8.481e-003 9.283e+007 3.427e+013 1.000e+004 1.416e-002 7.836e-003 
8.484e-003 9.308e+007 3.431e+013 1.000e+004 1.010e-002 7.837e-003 
8.488e-003 9.335e+007 3.433e+013 1.000e+004 1.164e-002 7.838e-003 
8.491e-003 9.366e+007 3.435e+013 1.000e+004 1.146e-002 7.839e-003 
8.494e-003 9.398e+007 3.437e+013 1.000e+004 1.201e-002 7.840e-003 
8.497e-003 9.432e+007 3.438e+013 1.000e+004 1.203e-002 7.841e-003 
8.500e-003 9.466e+007 3.439e+013 1.000e+004 1.150e-002 7.842e-003 
8.503e-003 9.498e+007 3.441e+013 1.000e+004 1.218e-002 7.843e-003 
8.506e-003 9.532e+007 3.442e+013 1.000e+004 1.205e-002 7.843e-003 
8.509e-003 9.566e+007 3.440e+013 1.000e+004 1.331e-002 7.844e-003 
8.512e-003 9.601e+007 3.442e+013 1.000e+004 1.228e-002 7.845e-003 
8.515e-003 9.634e+007 3.438e+013 1.000e+004 1.266e-002 7.846e-003 
8.518e-003 9.670e+007 3.440e+013 1.000e+004 9.940e-003 7.846e-003 
8.522e-003 9.707e+007 3.440e+013 1.000e+004 1.471e-002 7.847e-003 
8.525e-003 9.745e+007 3.432e+013 1.000e+004 1.072e-002 7.847e-003 
8.528e-003 9.781e+007 3.417e+013 1.000e+004 1.122e-002 7.848e-003 
8.531e-003 9.814e+007 3.411e+013 1.000e+004 1.153e-002 7.849e-003 
8.534e-003 9.845e+007 3.410e+013 1.000e+004 1.062e-002 7.850e-003 
8.537e-003 9.870e+007 3.410e+013 1.000e+004 1.017e-002 7.851e-003 
8.540e-003 9.891e+007 3.412e+013 1.000e+004 1.163e-002 7.852e-003 
8.542e-003 9.908e+007 3.405e+013 1.000e+004 1.114e-002 7.854e-003 
8.545e-003 9.924e+007 3.399e+013 1.000e+004 1.068e-002 7.856e-003 
8.549e-003 9.939e+007 3.402e+013 1.000e+004 1.071e-002 7.858e-003 
8.552e-003 9.951e+007 3.404e+013 1.000e+004 1.160e-002 7.860e-003 
8.555e-003 9.956e+007 3.405e+013 1.000e+004 1.409e-002 7.863e-003 
8.557e-003 9.954e+007 3.407e+013 1.000e+004 1.592e-002 7.865e-003 
8.560e-003 9.953e+007 3.398e+013 1.000e+004 1.221e-002 7.868e-003 
8.563e-003 9.961e+007 3.393e+013 1.000e+004 1.030e-002 7.871e-003 
8.567e-003 9.973e+007 3.396e+013 1.000e+004 9.921e-003 7.873e-003 
8.570e-003 9.990e+007 3.392e+013 1.000e+004 1.036e-002 7.875e-003 
8.573e-003 9.994e+007 3.387e+013 1.000e+004 1.085e-002 7.878e-003 
8.577e-003 9.993e+007 3.389e+013 1.000e+004 1.062e-002 7.882e-003 
8.580e-003 9.998e+007 3.394e+013 1.000e+004 1.036e-002 7.885e-003 
8.583e-003 1.001e+008 3.367e+013 1.000e+004 1.050e-002 7.888e-003 
8.586e-003 1.000e+008 3.371e+013 1.000e+004 1.146e-002 7.891e-003 
8.590e-003 9.999e+007 3.374e+013 1.000e+004 1.073e-002 7.895e-003 
8.593e-003 1.001e+008 3.377e+013 1.000e+004 1.085e-002 7.897e-003 
8.596e-003 1.001e+008 3.382e+013 1.000e+004 1.056e-002 7.900e-003 
8.600e-003 1.003e+008 3.374e+013 1.000e+004 1.087e-002 7.903e-003 
8.603e-003 1.004e+008 3.372e+013 1.000e+004 1.039e-002 7.905e-003 
8.606e-003 1.006e+008 3.372e+013 1.000e+004 1.007e-002 7.907e-003 
8.610e-003 1.007e+008 3.375e+013 1.000e+004 9.663e-003 7.909e-003 
8.613e-003 1.009e+008 3.377e+013 1.000e+004 9.974e-003 7.911e-003 
8.616e-003 1.010e+008 3.380e+013 1.000e+004 9.410e-003 7.914e-003 
8.620e-003 1.012e+008 3.385e+013 1.000e+004 9.159e-003 7.916e-003 
8.623e-003 1.014e+008 3.389e+013 1.000e+004 9.265e-003 7.918e-003 
8.626e-003 1.015e+008 3.392e+013 1.000e+004 9.673e-003 7.920e-003 
8.629e-003 1.017e+008 3.397e+013 1.000e+004 1.030e-002 7.923e-003 
8.633e-003 1.018e+008 3.402e+013 1.000e+004 1.001e-002 7.925e-003 
8.636e-003 1.020e+008 3.406e+013 1.000e+004 1.021e-002 7.927e-003 
8.639e-003 1.021e+008 3.404e+013 1.000e+004 1.128e-002 7.929e-003 
8.643e-003 1.022e+008 3.400e+013 1.000e+004 9.939e-003 7.932e-003 
8.646e-003 1.023e+008 3.401e+013 1.000e+004 9.898e-003 7.934e-003 
8.649e-003 1.025e+008 3.403e+013 1.000e+004 9.773e-003 7.937e-003 
8.653e-003 1.027e+008 3.407e+013 1.000e+004 9.077e-003 7.939e-003 
8.656e-003 1.029e+008 3.411e+013 1.000e+004 8.759e-003 7.940e-003 
8.659e-003 1.032e+008 3.412e+013 1.000e+004 1.015e-002 7.942e-003 
8.662e-003 1.034e+008 3.418e+013 1.000e+004 1.028e-002 7.943e-003 
8.665e-003 1.037e+008 3.422e+013 1.000e+004 1.069e-002 7.945e-003 
8.669e-003 1.040e+008 3.424e+013 1.000e+004 9.389e-003 7.946e-003 
8.671e-003 1.042e+008 3.427e+013 1.000e+004 9.913e-003 7.947e-003 
8.674e-003 1.045e+008 3.429e+013 1.000e+004 9.510e-003 7.947e-003 
8.676e-003 1.048e+008 3.431e+013 1.000e+004 9.728e-003 7.948e-003 
8.679e-003 1.051e+008 3.433e+013 1.000e+004 9.461e-003 7.949e-003 
8.682e-003 1.054e+008 3.436e+013 1.000e+004 9.824e-003 7.950e-003 
8.685e-003 1.057e+008 3.439e+013 1.000e+004 1.043e-002 7.951e-003 
8.688e-003 1.059e+008 3.442e+013 1.000e+004 9.072e-003 7.952e-003 
8.691e-003 1.062e+008 3.445e+013 1.000e+004 9.903e-003 7.953e-003 
8.694e-003 1.065e+008 3.449e+013 1.000e+004 9.926e-003 7.954e-003 
8.697e-003 1.068e+008 3.452e+013 1.000e+004 1.018e-002 7.955e-003 
8.700e-003 1.070e+008 3.457e+013 1.000e+004 1.013e-002 7.957e-003 
8.703e-003 1.072e+008 3.461e+013 1.000e+004 9.638e-003 7.958e-003 
8.706e-003 1.074e+008 3.466e+013 1.000e+004 9.962e-003 7.959e-003 
8.709e-003 1.076e+008 3.464e+013 1.000e+004 1.240e-002 7.961e-003 
8.712e-003 1.077e+008 3.461e+013 1.000e+004 1.152e-002 7.963e-003 
8.714e-003 1.078e+008 3.463e+013 1.000e+004 1.285e-002 7.965e-003 
8.717e-003 1.078e+008 3.463e+013 1.000e+004 1.043e-002 7.967e-003 
8.719e-003 1.078e+008 3.468e+013 1.000e+004 1.207e-002 7.970e-003 
8.722e-003 1.078e+008 3.472e+013 1.000e+004 1.250e-002 7.972e-003 
8.724e-003 1.078e+008 3.478e+013 1.000e+004 1.237e-002 7.975e-003 
8.727e-003 1.078e+008 3.484e+013 1.000e+004 1.120e-002 7.978e-003 
8.729e-003 1.077e+008 3.490e+013 1.000e+004 1.135e-002 7.981e-003 
8.732e-003 1.077e+008 3.497e+013 1.000e+004 1.189e-002 7.983e-003 
8.735e-003 1.076e+008 3.504e+013 1.000e+004 1.252e-002 7.986e-003 
8.737e-003 1.076e+008 3.511e+013 1.000e+004 1.264e-002 7.989e-003 
8.740e-003 1.076e+008 3.519e+013 1.000e+004 1.158e-002 7.992e-003 
8.742e-003 1.075e+008 3.527e+013 1.000e+004 1.311e-002 7.995e-003 
8.745e-003 1.074e+008 3.535e+013 1.000e+004 1.163e-002 7.998e-003 
8.747e-003 1.073e+008 3.544e+013 1.000e+004 1.218e-002 8.001e-003 
8.750e-003 1.072e+008 3.554e+013 1.000e+004 1.131e-002 8.005e-003 
8.753e-003 1.071e+008 3.535e+013 1.000e+004 1.197e-002 8.008e-003 
8.756e-003 1.070e+008 3.538e+013 1.000e+004 1.154e-002 8.012e-003 
8.759e-003 1.070e+008 3.544e+013 1.000e+004 1.209e-002 8.015e-003 
8.762e-003 1.068e+008 3.547e+013 1.000e+004 1.200e-002 8.019e-003 
8.765e-003 1.068e+008 3.553e+013 1.000e+004 1.186e-002 8.023e-003 
8.768e-003 1.067e+008 3.560e+013 1.000e+004 1.194e-002 8.027e-003 
8.771e-003 1.066e+008 3.565e+013 1.000e+004 1.289e-002 8.030e-003 
8.774e-003 1.065e+008 3.565e+013 1.000e+004 1.320e-002 8.034e-003 
8.777e-003 1.064e+008 3.567e+013 1.000e+004 1.240e-002 8.038e-003 
8.780e-003 1.064e+008 3.570e+013 1.000e+004 1.243e-002 8.041e-003 
8.783e-003 1.063e+008 3.574e+013 1.000e+004 1.239e-002 8.044e-003 
8.786e-003 1.062e+008 3.579e+013 1.000e+004 1.271e-002 8.048e-003 
8.789e-003 1.060e+008 3.579e+013 1.000e+004 1.362e-002 8.052e-003 
8.792e-003 1.057e+008 3.587e+013 1.000e+004 1.316e-002 8.057e-003 
8.795e-003 1.054e+008 3.596e+013 1.000e+004 1.343e-002 8.062e-003 
8.798e-003 1.052e+008 3.597e+013 1.000e+004 1.393e-002 8.067e-003 
8.801e-003 1.049e+008 3.603e+013 1.000e+004 1.493e-002 8.072e-003 
8.804e-003 1.045e+008 3.609e+013 1.000e+004 1.533e-002 8.078e-003 
8.807e-003 1.039e+008 3.609e+013 1.000e+004 1.828e-002 8.084e-003 
8.810e-003 1.034e+008 3.600e+013 1.000e+004 1.610e-002 8.091e-003 
8.812e-003 1.031e+008 3.604e+013 1.000e+004 1.425e-002 8.096e-003 
8.815e-003 1.029e+008 3.609e+013 1.000e+004 1.271e-002 8.100e-003 
8.818e-003 1.028e+008 3.615e+013 1.000e+004 1.348e-002 8.104e-003 
8.821e-003 1.027e+008 3.620e+013 1.000e+004 1.308e-002 8.107e-003 
8.824e-003 1.026e+008 3.626e+013 1.000e+004 1.304e-002 8.110e-003 
8.827e-003 1.023e+008 3.633e+013 1.000e+004 1.480e-002 8.116e-003 
8.830e-003 1.019e+008 3.622e+013 1.000e+004 1.625e-002 8.121e-003 
8.833e-003 1.017e+008 3.572e+013 1.000e+004 1.403e-002 8.126e-003 
8.836e-003 1.014e+008 3.560e+013 1.000e+004 1.367e-002 8.131e-003 
8.839e-003 1.012e+008 3.538e+013 1.000e+004 1.614e-002 8.135e-003 
8.842e-003 1.010e+008 3.534e+013 1.000e+004 1.380e-002 8.140e-003 
8.845e-003 1.007e+008 3.534e+013 1.000e+004 1.431e-002 8.145e-003 
8.848e-003 1.004e+008 3.536e+013 1.000e+004 1.544e-002 8.150e-003 
8.851e-003 9.993e+007 3.542e+013 1.000e+004 1.513e-002 8.156e-003 
8.854e-003 9.940e+007 3.529e+013 1.000e+004 1.708e-002 8.163e-003 
8.857e-003 9.909e+007 3.521e+013 1.000e+004 1.454e-002 8.168e-003 
8.860e-003 9.884e+007 3.512e+013 1.000e+004 1.418e-002 8.172e-003 
8.863e-003 9.875e+007 3.512e+013 1.000e+004 1.454e-002 8.176e-003 
8.866e-003 9.864e+007 3.515e+013 1.000e+004 1.450e-002 8.180e-003 
8.869e-003 9.866e+007 3.513e+013 1.000e+004 1.293e-002 8.183e-003 
8.872e-003 9.871e+007 3.515e+013 1.000e+004 1.298e-002 8.185e-003 
8.874e-003 9.875e+007 3.516e+013 1.000e+004 1.337e-002 8.188e-003 
8.877e-003 9.878e+007 3.486e+013 1.000e+004 1.168e-002 8.190e-003 
8.879e-003 9.885e+007 3.489e+013 1.000e+004 1.238e-002 8.192e-003 
8.881e-003 9.891e+007 3.490e+013 1.000e+004 1.271e-002 8.194e-003 
8.884e-003 9.901e+007 3.485e+013 1.000e+004 1.251e-002 8.196e-003 
8.887e-003 9.914e+007 3.487e+013 1.000e+004 1.174e-002 8.198e-003 
8.890e-003 9.927e+007 3.490e+013 1.000e+004 1.181e-002 8.200e-003 
8.893e-003 9.940e+007 3.494e+013 1.000e+004 1.148e-002 8.202e-003 
8.896e-003 9.952e+007 3.498e+013 1.000e+004 1.262e-002 8.204e-003 
8.899e-003 9.966e+007 3.502e+013 1.000e+004 1.146e-002 8.206e-003 
8.902e-003 9.984e+007 3.505e+013 1.000e+004 1.037e-002 8.208e-003 
8.905e-003 1.000e+008 3.508e+013 1.000e+004 1.144e-002 8.209e-003 
8.908e-003 1.002e+008 3.512e+013 1.000e+004 1.109e-002 8.211e-003 
8.911e-003 1.004e+008 3.516e+013 1.000e+004 9.855e-003 8.213e-003 
8.914e-003 1.006e+008 3.519e+013 1.000e+004 1.119e-002 8.214e-003 
8.917e-003 1.007e+008 3.523e+013 1.000e+004 1.125e-002 8.216e-003 
8.920e-003 1.009e+008 3.527e+013 1.000e+004 1.117e-002 8.218e-003 
8.923e-003 1.011e+008 3.530e+013 1.000e+004 1.104e-002 8.219e-003 
8.926e-003 1.013e+008 3.534e+013 1.000e+004 1.084e-002 8.221e-003 
8.928e-003 1.016e+008 3.524e+013 1.000e+004 1.082e-002 8.222e-003 
8.931e-003 1.018e+008 3.528e+013 1.000e+004 1.062e-002 8.224e-003 
8.934e-003 1.020e+008 3.532e+013 1.000e+004 1.091e-002 8.225e-003 
8.937e-003 1.022e+008 3.536e+013 1.000e+004 1.018e-002 8.227e-003 
8.940e-003 1.024e+008 3.542e+013 1.000e+004 1.183e-002 8.228e-003 
8.943e-003 1.026e+008 3.546e+013 1.000e+004 1.175e-002 8.230e-003 
8.946e-003 1.027e+008 3.543e+013 1.000e+004 1.141e-002 8.232e-003 
8.949e-003 1.028e+008 3.539e+013 1.000e+004 1.091e-002 8.234e-003 
8.952e-003 1.031e+008 3.539e+013 1.000e+004 1.040e-002 8.236e-003 
8.955e-003 1.032e+008 3.541e+013 1.000e+004 1.039e-002 8.237e-003 
8.958e-003 1.034e+008 3.539e+013 1.000e+004 1.034e-002 8.239e-003 
8.961e-003 1.036e+008 3.542e+013 1.000e+004 9.638e-003 8.241e-003 
8.964e-003 1.038e+008 3.543e+013 1.000e+004 1.157e-002 8.242e-003 
8.966e-003 1.040e+008 3.545e+013 1.000e+004 1.051e-002 8.243e-003 
8.969e-003 1.042e+008 3.548e+013 1.000e+004 1.023e-002 8.245e-003 
8.972e-003 1.044e+008 3.550e+013 1.000e+004 1.053e-002 8.246e-003 
8.974e-003 1.045e+008 3.555e+013 1.000e+004 1.100e-002 8.247e-003 
8.977e-003 1.047e+008 3.557e+013 1.000e+004 1.167e-002 8.249e-003 
8.979e-003 1.049e+008 3.560e+013 1.000e+004 1.115e-002 8.250e-003 
8.982e-003 1.051e+008 3.563e+013 1.000e+004 1.191e-002 8.251e-003 
8.985e-003 1.053e+008 3.566e+013 1.000e+004 1.065e-002 8.253e-003 
8.987e-003 1.054e+008 3.568e+013 1.000e+004 1.152e-002 8.254e-003 
8.990e-003 1.056e+008 3.570e+013 1.000e+004 1.041e-002 8.255e-003 
8.992e-003 1.058e+008 3.571e+013 1.000e+004 1.087e-002 8.256e-003 
8.995e-003 1.061e+008 3.573e+013 1.000e+004 1.007e-002 8.257e-003 
8.997e-003 1.063e+008 3.576e+013 1.000e+004 1.045e-002 8.258e-003 
9.000e-003 1.065e+008 3.578e+013 1.000e+004 1.057e-002 8.259e-003 
9.002e-003 1.067e+008 3.580e+013 1.000e+004 1.077e-002 8.260e-003 
9.005e-003 1.070e+008 3.582e+013 1.000e+004 9.778e-003 8.261e-003 
9.007e-003 1.072e+008 3.584e+013 1.000e+004 1.057e-002 8.262e-003 
9.009e-003 1.074e+008 3.587e+013 1.000e+004 1.140e-002 8.263e-003 
9.012e-003 1.077e+008 3.589e+013 1.000e+004 1.091e-002 8.263e-003 
9.014e-003 1.079e+008 3.592e+013 1.000e+004 1.105e-002 8.265e-003 
9.017e-003 1.080e+008 3.593e+013 1.000e+004 1.277e-002 8.266e-003 
9.019e-003 1.081e+008 3.595e+013 1.000e+004 1.178e-002 8.268e-003 
9.022e-003 1.083e+008 3.597e+013 1.000e+004 1.083e-002 8.269e-003 
9.024e-003 1.084e+008 3.600e+013 1.000e+004 1.191e-002 8.271e-003 
9.027e-003 1.085e+008 3.603e+013 1.000e+004 1.241e-002 8.272e-003 
9.029e-003 1.086e+008 3.608e+013 1.000e+004 1.190e-002 8.274e-003 
9.032e-003 1.087e+008 3.612e+013 1.000e+004 1.116e-002 8.276e-003 
9.034e-003 1.088e+008 3.613e+013 1.000e+004 1.136e-002 8.278e-003 
9.037e-003 1.090e+008 3.613e+013 1.000e+004 1.189e-002 8.279e-003 
9.039e-003 1.091e+008 3.615e+013 1.000e+004 1.157e-002 8.280e-003 
9.041e-003 1.093e+008 3.617e+013 1.000e+004 1.162e-002 8.282e-003 
9.044e-003 1.095e+008 3.619e+013 1.000e+004 1.157e-002 8.282e-003 
9.046e-003 1.098e+008 3.621e+013 1.000e+004 9.992e-003 8.283e-003 
9.049e-003 1.100e+008 3.624e+013 1.000e+004 1.132e-002 8.284e-003 
9.051e-003 1.102e+008 3.627e+013 1.000e+004 1.191e-002 8.285e-003 
9.054e-003 1.105e+008 3.629e+013 1.000e+004 1.148e-002 8.286e-003 
9.056e-003 1.107e+008 3.631e+013 1.000e+004 1.037e-002 8.287e-003 
9.059e-003 1.109e+008 3.634e+013 1.000e+004 1.157e-002 8.288e-003 
9.061e-003 1.111e+008 3.637e+013 1.000e+004 1.212e-002 8.289e-003 
9.064e-003 1.113e+008 3.641e+013 1.000e+004 1.100e-002 8.290e-003 
9.066e-003 1.114e+008 3.646e+013 1.000e+004 1.098e-002 8.292e-003 
9.069e-003 1.116e+008 3.650e+013 1.000e+004 1.132e-002 8.293e-003 
9.071e-003 1.118e+008 3.654e+013 1.000e+004 9.996e-003 8.294e-003 
9.074e-003 1.120e+008 3.657e+013 1.000e+004 1.061e-002 8.295e-003 
9.076e-003 1.122e+008 3.662e+013 1.000e+004 1.080e-002 8.296e-003 
9.079e-003 1.124e+008 3.665e+013 1.000e+004 1.066e-002 8.297e-003 
9.081e-003 1.126e+008 3.669e+013 1.000e+004 1.099e-002 8.299e-003 
9.084e-003 1.128e+008 3.671e+013 1.000e+004 1.080e-002 8.300e-003 
9.086e-003 1.130e+008 3.675e+013 1.000e+004 9.986e-003 8.301e-003 
9.089e-003 1.131e+008 3.679e+013 1.000e+004 1.050e-002 8.303e-003 
9.092e-003 1.133e+008 3.683e+013 1.000e+004 1.135e-002 8.304e-003 
9.094e-003 1.134e+008 3.687e+013 1.000e+004 1.158e-002 8.306e-003 
9.097e-003 1.134e+008 3.692e+013 1.000e+004 1.147e-002 8.308e-003 
9.099e-003 1.135e+008 3.697e+013 1.000e+004 1.300e-002 8.310e-003 
9.102e-003 1.135e+008 3.694e+013 1.000e+004 1.196e-002 8.313e-003 
9.104e-003 1.135e+008 3.693e+013 1.000e+004 1.262e-002 8.315e-003 
9.107e-003 1.135e+008 3.696e+013 1.000e+004 1.123e-002 8.318e-003 
9.109e-003 1.135e+008 3.699e+013 1.000e+004 1.236e-002 8.320e-003 
9.112e-003 1.136e+008 3.703e+013 1.000e+004 1.181e-002 8.323e-003 
9.114e-003 1.136e+008 3.707e+013 1.000e+004 1.056e-002 8.325e-003 
9.117e-003 1.136e+008 3.713e+013 1.000e+004 1.130e-002 8.327e-003 
9.120e-003 1.136e+008 3.719e+013 1.000e+004 1.210e-002 8.330e-003 
9.122e-003 1.137e+008 3.724e+013 1.000e+004 1.141e-002 8.332e-003 
9.125e-003 1.138e+008 3.726e+013 1.000e+004 1.145e-002 8.334e-003 
9.127e-003 1.138e+008 3.732e+013 1.000e+004 1.154e-002 8.336e-003 
9.130e-003 1.139e+008 3.739e+013 1.000e+004 1.162e-002 8.338e-003 
9.132e-003 1.139e+008 3.747e+013 1.000e+004 1.068e-002 8.341e-003 
9.135e-003 1.139e+008 3.753e+013 1.000e+004 1.119e-002 8.343e-003 
9.138e-003 1.140e+008 3.760e+013 1.000e+004 1.195e-002 8.345e-003 
9.140e-003 1.141e+008 3.766e+013 1.000e+004 1.143e-002 8.347e-003 
9.143e-003 1.142e+008 3.773e+013 1.000e+004 1.117e-002 8.349e-003 
9.145e-003 1.143e+008 3.780e+013 1.000e+004 1.217e-002 8.351e-003 
9.148e-003 1.143e+008 3.787e+013 1.000e+004 1.297e-002 8.354e-003 
9.151e-003 1.143e+008 3.795e+013 1.000e+004 1.230e-002 8.356e-003 
9.153e-003 1.142e+008 3.805e+013 1.000e+004 1.172e-002 8.359e-003 
9.156e-003 1.141e+008 3.814e+013 1.000e+004 1.353e-002 8.362e-003 
9.158e-003 1.142e+008 3.821e+013 1.000e+004 1.148e-002 8.365e-003 
9.161e-003 1.142e+008 3.807e+013 1.000e+004 1.425e-002 8.367e-003 
9.164e-003 1.142e+008 3.808e+013 1.000e+004 1.460e-002 8.370e-003 
9.166e-003 1.141e+008 3.807e+013 1.000e+004 1.606e-002 8.373e-003 
9.169e-003 1.140e+008 3.811e+013 1.000e+004 1.313e-002 8.376e-003 
9.172e-003 1.139e+008 3.819e+013 1.000e+004 1.303e-002 8.380e-003 
9.174e-003 1.139e+008 3.820e+013 1.000e+004 1.520e-002 8.383e-003 
9.177e-003 1.138e+008 3.828e+013 1.000e+004 1.291e-002 8.386e-003 
9.180e-003 1.138e+008 3.836e+013 1.000e+004 1.267e-002 8.388e-003 
9.182e-003 1.138e+008 3.845e+013 1.000e+004 1.509e-002 8.391e-003 
9.185e-003 1.137e+008 3.853e+013 1.000e+004 1.504e-002 8.394e-003 
9.187e-003 1.135e+008 3.851e+013 1.000e+004 1.653e-002 8.398e-003 
9.190e-003 1.134e+008 3.849e+013 1.000e+004 1.670e-002 8.401e-003 
9.193e-003 1.133e+008 3.853e+013 1.000e+004 1.636e-002 8.405e-003 
9.195e-003 1.131e+008 3.850e+013 1.000e+004 1.448e-002 8.409e-003 
9.198e-003 1.131e+008 3.829e+013 1.000e+004 1.456e-002 8.412e-003 
9.200e-003 1.130e+008 3.833e+013 1.000e+004 1.351e-002 8.415e-003 
9.203e-003 1.129e+008 3.828e+013 1.000e+004 1.385e-002 8.417e-003 
9.205e-003 1.129e+008 3.828e+013 1.000e+004 1.472e-002 8.420e-003 
9.208e-003 1.129e+008 3.828e+013 1.000e+004 1.316e-002 8.422e-003 
9.210e-003 1.129e+008 3.826e+013 1.000e+004 1.545e-002 8.425e-003 
9.213e-003 1.127e+008 3.817e+013 1.000e+004 1.557e-002 8.429e-003 
9.216e-003 1.126e+008 3.813e+013 1.000e+004 1.551e-002 8.433e-003 
9.218e-003 1.125e+008 3.813e+013 1.000e+004 1.657e-002 8.436e-003 
9.221e-003 1.125e+008 3.807e+013 1.000e+004 1.650e-002 8.439e-003 
9.223e-003 1.124e+008 3.803e+013 1.000e+004 1.535e-002 8.441e-003 
9.226e-003 1.124e+008 3.804e+013 1.000e+004 1.446e-002 8.444e-003 
9.229e-003 1.123e+008 3.791e+013 1.000e+004 1.678e-002 8.447e-003 
9.231e-003 1.123e+008 3.792e+013 1.000e+004 1.652e-002 8.450e-003 
9.233e-003 1.123e+008 3.793e+013 1.000e+004 1.617e-002 8.453e-003 
9.236e-003 1.122e+008 3.784e+013 1.000e+004 1.625e-002 8.455e-003 
9.238e-003 1.122e+008 3.776e+013 1.000e+004 1.534e-002 8.458e-003 
9.241e-003 1.123e+008 3.777e+013 1.000e+004 1.488e-002 8.459e-003 
9.243e-003 1.124e+008 3.779e+013 1.000e+004 1.462e-002 8.461e-003 
9.245e-003 1.125e+008 3.770e+013 1.000e+004 1.296e-002 8.463e-003 
9.248e-003 1.127e+008 3.768e+013 1.000e+004 1.454e-002 8.464e-003 
9.250e-003 1.128e+008 3.771e+013 1.000e+004 1.564e-002 8.466e-003 
9.252e-003 1.129e+008 3.774e+013 1.000e+004 1.606e-002 8.467e-003 
9.255e-003 1.130e+008 3.776e+013 1.000e+004 1.369e-002 8.469e-003 
9.257e-003 1.131e+008 3.780e+013 1.000e+004 1.593e-002 8.470e-003 
9.259e-003 1.132e+008 3.782e+013 1.000e+004 1.647e-002 8.472e-003 
9.262e-003 1.133e+008 3.787e+013 1.000e+004 1.515e-002 8.474e-003 
9.264e-003 1.134e+008 3.784e+013 1.000e+004 1.545e-002 8.476e-003 
9.266e-003 1.135e+008 3.787e+013 1.000e+004 1.700e-002 8.477e-003 
9.269e-003 1.136e+008 3.779e+013 1.000e+004 1.634e-002 8.479e-003 
9.271e-003 1.136e+008 3.772e+013 1.000e+004 1.654e-002 8.481e-003 
9.273e-003 1.137e+008 3.769e+013 1.000e+004 1.641e-002 8.483e-003 
9.276e-003 1.137e+008 3.772e+013 1.000e+004 1.815e-002 8.485e-003 
9.278e-003 1.137e+008 3.775e+013 1.000e+004 1.948e-002 8.488e-003 
9.281e-003 1.137e+008 3.779e+013 1.000e+004 1.780e-002 8.490e-003 
9.283e-003 1.137e+008 3.783e+013 1.000e+004 1.757e-002 8.492e-003 
9.285e-003 1.137e+008 3.788e+013 1.000e+004 1.610e-002 8.494e-003 
9.288e-003 1.137e+008 3.794e+013 1.000e+004 1.606e-002 8.497e-003 
9.290e-003 1.137e+008 3.800e+013 1.000e+004 1.573e-002 8.500e-003 
9.293e-003 1.136e+008 3.807e+013 1.000e+004 1.708e-002 8.502e-003 
9.295e-003 1.135e+008 3.813e+013 1.000e+004 1.836e-002 8.506e-003 
9.297e-003 1.133e+008 3.821e+013 1.000e+004 1.623e-002 8.509e-003 
9.300e-003 1.132e+008 3.830e+013 1.000e+004 1.746e-002 8.513e-003 
9.302e-003 1.130e+008 3.838e+013 1.000e+004 1.685e-002 8.516e-003 
9.304e-003 1.130e+008 3.845e+013 1.000e+004 1.634e-002 8.519e-003 
9.307e-003 1.129e+008 3.852e+013 1.000e+004 1.662e-002 8.521e-003 
9.309e-003 1.129e+008 3.858e+013 1.000e+004 1.612e-002 8.524e-003 
9.311e-003 1.129e+008 3.858e+013 1.000e+004 1.476e-002 8.526e-003 
9.314e-003 1.129e+008 3.864e+013 1.000e+004 1.586e-002 8.528e-003 
9.316e-003 1.130e+008 3.870e+013 1.000e+004 1.500e-002 8.530e-003 
9.318e-003 1.130e+008 3.873e+013 1.000e+004 1.699e-002 8.532e-003 
9.321e-003 1.131e+008 3.877e+013 1.000e+004 1.592e-002 8.534e-003 
9.323e-003 1.131e+008 3.882e+013 1.000e+004 1.583e-002 8.536e-003 
9.325e-003 1.132e+008 3.888e+013 1.000e+004 1.520e-002 8.538e-003 
9.328e-003 1.131e+008 3.887e+013 1.000e+004 1.717e-002 8.541e-003 
9.330e-003 1.130e+008 3.891e+013 1.000e+004 1.604e-002 8.544e-003 
9.332e-003 1.130e+008 3.898e+013 1.000e+004 1.647e-002 8.546e-003 
9.335e-003 1.130e+008 3.905e+013 1.000e+004 1.700e-002 8.549e-003 
9.337e-003 1.128e+008 3.896e+013 1.000e+004 1.647e-002 8.552e-003 
9.340e-003 1.126e+008 3.891e+013 1.000e+004 1.773e-002 8.556e-003 
9.342e-003 1.124e+008 3.894e+013 1.000e+004 1.859e-002 8.560e-003 
9.344e-003 1.123e+008 3.899e+013 1.000e+004 1.674e-002 8.563e-003 
9.347e-003 1.121e+008 3.906e+013 1.000e+004 1.550e-002 8.567e-003 
9.349e-003 1.119e+008 3.914e+013 1.000e+004 1.664e-002 8.570e-003 
9.351e-003 1.118e+008 3.920e+013 1.000e+004 1.803e-002 8.574e-003 
9.354e-003 1.116e+008 3.927e+013 1.000e+004 1.768e-002 8.577e-003 
9.356e-003 1.115e+008 3.924e+013 1.000e+004 1.585e-002 8.581e-003 
9.359e-003 1.113e+008 3.924e+013 1.000e+004 1.738e-002 8.584e-003 
9.361e-003 1.111e+008 3.934e+013 1.000e+004 1.850e-002 8.588e-003 
9.363e-003 1.109e+008 3.945e+013 1.000e+004 1.923e-002 8.592e-003 
9.366e-003 1.106e+008 3.956e+013 1.000e+004 1.698e-002 8.596e-003 
9.368e-003 1.103e+008 3.967e+013 1.000e+004 1.700e-002 8.601e-003 
9.370e-003 1.101e+008 3.974e+013 1.000e+004 1.690e-002 8.605e-003 
9.373e-003 1.098e+008 3.976e+013 1.000e+004 1.609e-002 8.609e-003 
9.375e-003 1.096e+008 3.948e+013 1.000e+004 1.929e-002 8.613e-003 
9.377e-003 1.093e+008 3.936e+013 1.000e+004 1.826e-002 8.617e-003 
9.379e-003 1.090e+008 3.934e+013 1.000e+004 1.700e-002 8.621e-003 
9.381e-003 1.088e+008 3.939e+013 1.000e+004 1.675e-002 8.625e-003 
9.384e-003 1.086e+008 3.945e+013 1.000e+004 1.825e-002 8.628e-003 
9.386e-003 1.083e+008 3.951e+013 1.000e+004 1.794e-002 8.632e-003 
9.388e-003 1.080e+008 3.957e+013 1.000e+004 1.562e-002 8.637e-003 
9.390e-003 1.078e+008 3.964e+013 1.000e+004 1.471e-002 8.641e-003 
9.392e-003 1.075e+008 3.973e+013 1.000e+004 1.537e-002 8.645e-003 
9.395e-003 1.073e+008 3.981e+013 1.000e+004 1.743e-002 8.649e-003 
9.397e-003 1.071e+008 3.984e+013 1.000e+004 1.722e-002 8.652e-003 
9.399e-003 1.069e+008 3.983e+013 1.000e+004 1.860e-002 8.655e-003 
9.401e-003 1.068e+008 3.987e+013 1.000e+004 1.756e-002 8.658e-003 
9.404e-003 1.068e+008 3.987e+013 1.000e+004 1.850e-002 8.661e-003 
9.406e-003 1.067e+008 3.985e+013 1.000e+004 1.655e-002 8.664e-003 
9.408e-003 1.066e+008 3.986e+013 1.000e+004 1.579e-002 8.667e-003 
9.411e-003 1.066e+008 3.988e+013 1.000e+004 1.528e-002 8.669e-003 
9.413e-003 1.065e+008 3.995e+013 1.000e+004 1.549e-002 8.672e-003 
9.415e-003 1.064e+008 4.002e+013 1.000e+004 1.472e-002 8.675e-003 
9.418e-003 1.064e+008 4.010e+013 1.000e+004 1.659e-002 8.678e-003 
9.420e-003 1.063e+008 4.006e+013 1.000e+004 1.745e-002 8.681e-003 
9.423e-003 1.063e+008 4.009e+013 1.000e+004 1.708e-002 8.683e-003 
9.425e-003 1.062e+008 4.012e+013 1.000e+004 1.735e-002 8.687e-003 
9.427e-003 1.060e+008 4.011e+013 1.000e+004 1.969e-002 8.690e-003 
9.430e-003 1.058e+008 4.014e+013 1.000e+004 1.892e-002 8.694e-003 
9.432e-003 1.055e+008 4.015e+013 1.000e+004 1.732e-002 8.698e-003 
9.435e-003 1.053e+008 4.025e+013 1.000e+004 1.699e-002 8.702e-003 
9.437e-003 1.051e+008 4.032e+013 1.000e+004 1.674e-002 8.706e-003 
9.439e-003 1.049e+008 4.041e+013 1.000e+004 1.599e-002 8.710e-003 
9.442e-003 1.047e+008 4.051e+013 1.000e+004 1.732e-002 8.714e-003 
9.444e-003 1.044e+008 4.051e+013 1.000e+004 1.647e-002 8.718e-003 
9.447e-003 1.043e+008 4.026e+013 1.000e+004 1.623e-002 8.721e-003 
9.449e-003 1.043e+008 4.027e+013 1.000e+004 1.491e-002 8.723e-003 
9.452e-003 1.044e+008 4.030e+013 1.000e+004 1.567e-002 8.726e-003 
9.454e-003 1.044e+008 4.033e+013 1.000e+004 1.503e-002 8.728e-003 
9.456e-003 1.044e+008 4.029e+013 1.000e+004 1.594e-002 8.730e-003 
9.459e-003 1.044e+008 4.026e+013 1.000e+004 1.428e-002 8.733e-003 
9.461e-003 1.044e+008 4.032e+013 1.000e+004 1.658e-002 8.735e-003 
9.464e-003 1.045e+008 4.038e+013 1.000e+004 1.331e-002 8.737e-003 
9.466e-003 1.045e+008 4.043e+013 1.000e+004 1.382e-002 8.740e-003 
9.469e-003 1.045e+008 4.045e+013 1.000e+004 1.377e-002 8.742e-003 
9.471e-003 1.046e+008 4.051e+013 1.000e+004 1.601e-002 8.744e-003 
9.474e-003 1.047e+008 4.056e+013 1.000e+004 1.254e-002 8.746e-003 
9.476e-003 1.048e+008 4.061e+013 1.000e+004 1.273e-002 8.747e-003 
9.478e-003 1.049e+008 4.065e+013 1.000e+004 1.298e-002 8.749e-003 
9.481e-003 1.051e+008 4.070e+013 1.000e+004 1.566e-002 8.750e-003 
9.483e-003 1.052e+008 4.075e+013 1.000e+004 1.280e-002 8.752e-003 
9.486e-003 1.053e+008 4.080e+013 1.000e+004 1.425e-002 8.753e-003 
9.488e-003 1.054e+008 4.085e+013 1.000e+004 1.433e-002 8.755e-003 
9.490e-003 1.054e+008 4.089e+013 1.000e+004 1.072e-002 8.757e-003 
9.492e-003 1.054e+008 4.096e+013 1.000e+004 1.076e-002 8.759e-003 
9.494e-003 1.054e+008 4.101e+013 1.000e+004 1.033e-002 8.761e-003 
9.496e-003 1.054e+008 4.103e+013 1.000e+004 1.014e-002 8.762e-003 
9.497e-003 1.055e+008 4.102e+013 1.000e+004 9.665e-003 8.763e-003 
9.499e-003 1.057e+008 4.103e+013 1.000e+004 9.796e-003 8.764e-003 
9.501e-003 1.058e+008 4.102e+013 1.000e+004 9.992e-003 8.766e-003 
9.503e-003 1.058e+008 4.106e+013 1.000e+004 1.133e-002 8.767e-003 
9.505e-003 1.058e+008 4.110e+013 1.000e+004 1.295e-002 8.769e-003 
9.507e-003 1.058e+008 4.119e+013 1.000e+004 1.675e-002 8.772e-003 
9.510e-003 1.057e+008 4.119e+013 1.000e+004 1.775e-002 8.775e-003 
9.512e-003 1.056e+008 4.121e+013 1.000e+004 1.592e-002 8.778e-003 
9.514e-003 1.057e+008 4.111e+013 1.000e+004 1.426e-002 8.779e-003 
9.517e-003 1.059e+008 4.100e+013 1.000e+004 1.606e-002 8.781e-003 
9.519e-003 1.060e+008 4.103e+013 1.000e+004 1.508e-002 8.782e-003 
9.522e-003 1.061e+008 4.106e+013 1.000e+004 1.556e-002 8.784e-003 
9.524e-003 1.062e+008 4.110e+013 1.000e+004 1.359e-002 8.785e-003 
9.526e-003 1.063e+008 4.110e+013 1.000e+004 1.434e-002 8.787e-003 
9.529e-003 1.063e+008 4.116e+013 1.000e+004 1.563e-002 8.789e-003 
9.531e-003 1.064e+008 4.120e+013 1.000e+004 1.639e-002 8.791e-003 
9.533e-003 1.065e+008 4.124e+013 1.000e+004 1.435e-002 8.793e-003 
9.536e-003 1.066e+008 4.128e+013 1.000e+004 1.300e-002 8.795e-003 
9.538e-003 1.067e+008 4.131e+013 1.000e+004 1.420e-002 8.796e-003 
9.540e-003 1.068e+008 4.135e+013 1.000e+004 1.331e-002 8.797e-003 
9.542e-003 1.069e+008 4.139e+013 1.000e+004 1.368e-002 8.799e-003 
9.545e-003 1.070e+008 4.143e+013 1.000e+004 1.412e-002 8.801e-003 
9.547e-003 1.070e+008 4.140e+013 1.000e+004 1.511e-002 8.803e-003 
9.550e-003 1.071e+008 4.147e+013 1.000e+004 1.341e-002 8.805e-003 
9.552e-003 1.072e+008 4.152e+013 1.000e+004 1.259e-002 8.806e-003 
9.554e-003 1.072e+008 4.157e+013 1.000e+004 1.237e-002 8.808e-003 
9.556e-003 1.073e+008 4.163e+013 1.000e+004 1.222e-002 8.810e-003 
9.558e-003 1.073e+008 4.167e+013 1.000e+004 1.229e-002 8.812e-003 
9.560e-003 1.074e+008 4.170e+013 1.000e+004 1.292e-002 8.813e-003 
9.562e-003 1.075e+008 4.172e+013 1.000e+004 1.301e-002 8.815e-003 
9.565e-003 1.075e+008 4.176e+013 1.000e+004 1.448e-002 8.817e-003 
9.567e-003 1.074e+008 4.181e+013 1.000e+004 1.447e-002 8.820e-003 
9.569e-003 1.074e+008 4.186e+013 1.000e+004 1.550e-002 8.822e-003 
9.571e-003 1.074e+008 4.191e+013 1.000e+004 1.471e-002 8.824e-003 
9.573e-003 1.075e+008 4.195e+013 1.000e+004 1.469e-002 8.826e-003 
9.576e-003 1.075e+008 4.200e+013 1.000e+004 1.484e-002 8.828e-003 
9.578e-003 1.076e+008 4.205e+013 1.000e+004 1.514e-002 8.830e-003 
9.580e-003 1.076e+008 4.206e+013 1.000e+004 1.544e-002 8.832e-003 
9.582e-003 1.076e+008 4.211e+013 1.000e+004 1.556e-002 8.834e-003 
9.584e-003 1.076e+008 4.217e+013 1.000e+004 1.444e-002 8.836e-003 
9.587e-003 1.076e+008 4.222e+013 1.000e+004 1.613e-002 8.838e-003 
9.589e-003 1.076e+008 4.228e+013 1.000e+004 1.493e-002 8.841e-003 
9.591e-003 1.076e+008 4.234e+013 1.000e+004 1.398e-002 8.843e-003 
9.594e-003 1.077e+008 4.239e+013 1.000e+004 1.276e-002 8.845e-003 
9.596e-003 1.077e+008 4.243e+013 1.000e+004 1.539e-002 8.847e-003 
9.598e-003 1.078e+008 4.247e+013 1.000e+004 1.473e-002 8.849e-003 
9.601e-003 1.079e+008 4.252e+013 1.000e+004 1.426e-002 8.850e-003 
9.603e-003 1.080e+008 4.255e+013 1.000e+004 1.300e-002 8.852e-003 
9.606e-003 1.082e+008 4.259e+013 1.000e+004 1.538e-002 8.853e-003 
9.608e-003 1.083e+008 4.263e+013 1.000e+004 1.459e-002 8.855e-003 
9.610e-003 1.083e+008 4.266e+013 1.000e+004 1.465e-002 8.857e-003 
9.613e-003 1.083e+008 4.272e+013 1.000e+004 1.400e-002 8.859e-003 
9.615e-003 1.083e+008 4.271e+013 1.000e+004 1.636e-002 8.862e-003 
9.617e-003 1.081e+008 4.272e+013 1.000e+004 1.639e-002 8.866e-003 
9.620e-003 1.080e+008 4.270e+013 1.000e+004 1.663e-002 8.869e-003 
9.622e-003 1.079e+008 4.273e+013 1.000e+004 1.511e-002 8.872e-003 
9.625e-003 1.078e+008 4.280e+013 1.000e+004 1.527e-002 8.875e-003 
9.627e-003 1.077e+008 4.288e+013 1.000e+004 1.660e-002 8.878e-003 
9.629e-003 1.076e+008 4.295e+013 1.000e+004 1.706e-002 8.881e-003 
9.632e-003 1.075e+008 4.302e+013 1.000e+004 1.462e-002 8.884e-003 
9.634e-003 1.075e+008 4.309e+013 1.000e+004 1.483e-002 8.887e-003 
9.636e-003 1.075e+008 4.315e+013 1.000e+004 1.623e-002 8.889e-003 
9.639e-003 1.075e+008 4.319e+013 1.000e+004 1.410e-002 8.891e-003 
9.641e-003 1.075e+008 4.321e+013 1.000e+004 1.373e-002 8.893e-003 
9.644e-003 1.076e+008 4.323e+013 1.000e+004 1.297e-002 8.895e-003 
9.646e-003 1.076e+008 4.327e+013 1.000e+004 1.230e-002 8.898e-003 
9.649e-003 1.077e+008 4.332e+013 1.000e+004 1.550e-002 8.900e-003 
9.651e-003 1.078e+008 4.337e+013 1.000e+004 1.338e-002 8.902e-003 
9.653e-003 1.078e+008 4.343e+013 1.000e+004 1.369e-002 8.904e-003 
9.656e-003 1.078e+008 4.348e+013 1.000e+004 1.693e-002 8.906e-003 
9.658e-003 1.078e+008 4.355e+013 1.000e+004 1.471e-002 8.908e-003 
9.661e-003 1.079e+008 4.361e+013 1.000e+004 1.480e-002 8.910e-003 
9.663e-003 1.079e+008 4.368e+013 1.000e+004 1.455e-002 8.913e-003 
9.665e-003 1.079e+008 4.367e+013 1.000e+004 1.777e-002 8.915e-003 
9.668e-003 1.079e+008 4.372e+013 1.000e+004 1.480e-002 8.917e-003 
9.670e-003 1.079e+008 4.377e+013 1.000e+004 1.470e-002 8.920e-003 
9.673e-003 1.079e+008 4.382e+013 1.000e+004 1.484e-002 8.922e-003 
9.675e-003 1.079e+008 4.386e+013 1.000e+004 1.775e-002 8.925e-003 
9.677e-003 1.079e+008 4.390e+013 1.000e+004 1.348e-002 8.927e-003 
9.680e-003 1.079e+008 4.396e+013 1.000e+004 1.523e-002 8.929e-003 
9.682e-003 1.080e+008 4.400e+013 1.000e+004 1.435e-002 8.931e-003 
9.684e-003 1.081e+008 4.404e+013 1.000e+004 1.582e-002 8.932e-003 
9.687e-003 1.082e+008 4.408e+013 1.000e+004 1.327e-002 8.934e-003 
9.689e-003 1.082e+008 4.412e+013 1.000e+004 1.542e-002 8.936e-003 
9.692e-003 1.082e+008 4.417e+013 1.000e+004 1.528e-002 8.939e-003 
9.694e-003 1.082e+008 4.424e+013 1.000e+004 1.662e-002 8.941e-003 
9.696e-003 1.082e+008 4.428e+013 1.000e+004 1.361e-002 8.943e-003 
9.699e-003 1.082e+008 4.433e+013 1.000e+004 1.567e-002 8.946e-003 
9.701e-003 1.083e+008 4.438e+013 1.000e+004 1.525e-002 8.948e-003 
9.703e-003 1.083e+008 4.443e+013 1.000e+004 1.490e-002 8.950e-003 
9.706e-003 1.083e+008 4.447e+013 1.000e+004 1.429e-002 8.952e-003 
9.708e-003 1.084e+008 4.451e+013 1.000e+004 1.355e-002 8.954e-003 
9.711e-003 1.084e+008 4.457e+013 1.000e+004 1.254e-002 8.957e-003 
9.713e-003 1.083e+008 4.456e+013 1.000e+004 1.738e-002 8.959e-003 
9.715e-003 1.083e+008 4.439e+013 1.000e+004 1.650e-002 8.962e-003 
9.718e-003 1.081e+008 4.436e+013 1.000e+004 1.625e-002 8.965e-003 
9.720e-003 1.080e+008 4.430e+013 1.000e+004 1.867e-002 8.969e-003 
9.722e-003 1.078e+008 4.412e+013 1.000e+004 1.919e-002 8.973e-003 
9.725e-003 1.075e+008 4.415e+013 1.000e+004 1.695e-002 8.976e-003 
9.727e-003 1.073e+008 4.409e+013 1.000e+004 1.553e-002 8.980e-003 
9.729e-003 1.072e+008 4.415e+013 1.000e+004 1.661e-002 8.984e-003 
9.731e-003 1.070e+008 4.420e+013 1.000e+004 1.515e-002 8.987e-003 
9.733e-003 1.069e+008 4.425e+013 1.000e+004 1.649e-002 8.990e-003 
9.735e-003 1.067e+008 4.419e+013 1.000e+004 1.554e-002 8.993e-003 
9.738e-003 1.065e+008 4.406e+013 1.000e+004 1.799e-002 8.996e-003 
9.740e-003 1.064e+008 4.405e+013 1.000e+004 1.562e-002 8.999e-003 
9.742e-003 1.064e+008 4.406e+013 1.000e+004 1.606e-002 9.002e-003 
9.744e-003 1.063e+008 4.410e+013 1.000e+004 1.629e-002 9.004e-003 
9.746e-003 1.063e+008 4.413e+013 1.000e+004 1.618e-002 9.007e-003 
9.748e-003 1.062e+008 4.418e+013 1.000e+004 1.468e-002 9.010e-003 
9.751e-003 1.061e+008 4.424e+013 1.000e+004 1.612e-002 9.013e-003 
9.753e-003 1.059e+008 4.423e+013 1.000e+004 1.711e-002 9.016e-003 
9.755e-003 1.057e+008 4.422e+013 1.000e+004 1.668e-002 9.019e-003 
9.757e-003 1.055e+008 4.427e+013 1.000e+004 1.580e-002 9.023e-003 
9.759e-003 1.052e+008 4.429e+013 1.000e+004 1.847e-002 9.027e-003 
9.762e-003 1.050e+008 4.435e+013 1.000e+004 1.682e-002 9.031e-003 
9.764e-003 1.049e+008 4.441e+013 1.000e+004 1.754e-002 9.034e-003 
9.766e-003 1.047e+008 4.448e+013 1.000e+004 1.520e-002 9.037e-003 
9.769e-003 1.046e+008 4.454e+013 1.000e+004 1.714e-002 9.041e-003 
9.771e-003 1.045e+008 4.462e+013 1.000e+004 1.627e-002 9.044e-003 
9.773e-003 1.043e+008 4.470e+013 1.000e+004 1.857e-002 9.047e-003 
9.775e-003 1.042e+008 4.425e+013 1.000e+004 1.682e-002 9.050e-003 
9.778e-003 1.041e+008 4.428e+013 1.000e+004 1.586e-002 9.053e-003 
9.780e-003 1.040e+008 4.432e+013 1.000e+004 1.679e-002 9.056e-003 
9.782e-003 1.039e+008 4.436e+013 1.000e+004 1.568e-002 9.059e-003 
9.785e-003 1.038e+008 4.439e+013 1.000e+004 1.656e-002 9.062e-003 
9.787e-003 1.038e+008 4.440e+013 1.000e+004 1.631e-002 9.064e-003 
9.789e-003 1.038e+008 4.442e+013 1.000e+004 1.683e-002 9.067e-003 
9.791e-003 1.037e+008 4.444e+013 1.000e+004 1.551e-002 9.069e-003 
9.794e-003 1.037e+008 4.447e+013 1.000e+004 1.507e-002 9.072e-003 
9.796e-003 1.036e+008 4.450e+013 1.000e+004 1.606e-002 9.075e-003 
9.798e-003 1.035e+008 4.454e+013 1.000e+004 1.723e-002 9.078e-003 
9.800e-003 1.033e+008 4.460e+013 1.000e+004 1.643e-002 9.081e-003 
9.803e-003 1.031e+008 4.466e+013 1.000e+004 1.626e-002 9.085e-003 
9.805e-003 1.028e+008 4.414e+013 1.000e+004 1.839e-002 9.089e-003 
9.807e-003 1.026e+008 4.393e+013 1.000e+004 1.825e-002 9.093e-003 
9.810e-003 1.024e+008 4.384e+013 1.000e+004 1.833e-002 9.097e-003 
9.812e-003 1.021e+008 4.353e+013 1.000e+004 1.754e-002 9.101e-003 
9.814e-003 1.020e+008 4.347e+013 1.000e+004 1.543e-002 9.104e-003 
9.816e-003 1.018e+008 4.315e+013 1.000e+004 1.697e-002 9.108e-003 
9.819e-003 1.016e+008 4.301e+013 1.000e+004 1.759e-002 9.111e-003 
9.821e-003 1.015e+008 4.294e+013 1.000e+004 1.669e-002 9.114e-003 
9.823e-003 1.014e+008 4.295e+013 1.000e+004 1.586e-002 9.117e-003 
9.826e-003 1.013e+008 4.295e+013 1.000e+004 1.793e-002 9.120e-003 
9.828e-003 1.013e+008 4.298e+013 1.000e+004 1.410e-002 9.123e-003 
9.830e-003 1.013e+008 4.298e+013 1.000e+004 1.460e-002 9.125e-003 
9.832e-003 1.013e+008 4.295e+013 1.000e+004 1.510e-002 9.127e-003 
9.835e-003 1.013e+008 4.284e+013 1.000e+004 1.813e-002 9.129e-003 
9.837e-003 1.013e+008 4.268e+013 1.000e+004 1.856e-002 9.132e-003 
9.839e-003 1.014e+008 4.258e+013 1.000e+004 1.755e-002 9.134e-003 
9.842e-003 1.015e+008 4.234e+013 1.000e+004 1.501e-002 9.135e-003 
9.844e-003 1.016e+008 4.200e+013 1.000e+004 1.386e-002 9.137e-003 
9.846e-003 1.016e+008 4.206e+013 1.000e+004 1.420e-002 9.139e-003 
9.849e-003 1.017e+008 4.211e+013 1.000e+004 1.386e-002 9.141e-003 
9.851e-003 1.017e+008 4.217e+013 1.000e+004 1.369e-002 9.143e-003 
9.854e-003 1.018e+008 4.219e+013 1.000e+004 1.580e-002 9.145e-003 
9.856e-003 1.020e+008 4.224e+013 1.000e+004 1.383e-002 9.146e-003 
9.858e-003 1.021e+008 4.228e+013 1.000e+004 1.363e-002 9.147e-003 
9.861e-003 1.023e+008 4.232e+013 1.000e+004 1.345e-002 9.149e-003 
9.863e-003 1.025e+008 4.236e+013 1.000e+004 1.567e-002 9.150e-003 
9.866e-003 1.027e+008 4.239e+013 1.000e+004 1.453e-002 9.151e-003 
9.868e-003 1.029e+008 4.243e+013 1.000e+004 1.480e-002 9.152e-003 
9.870e-003 1.030e+008 4.247e+013 1.000e+004 1.374e-002 9.153e-003 
9.873e-003 1.032e+008 4.250e+013 1.000e+004 1.328e-002 9.154e-003 
9.875e-003 1.034e+008 4.253e+013 1.000e+004 1.431e-002 9.155e-003 
9.877e-003 1.036e+008 4.257e+013 1.000e+004 1.440e-002 9.156e-003 
9.879e-003 1.038e+008 4.257e+013 1.000e+004 1.517e-002 9.157e-003 
9.882e-003 1.040e+008 4.260e+013 1.000e+004 1.448e-002 9.158e-003 
9.884e-003 1.041e+008 4.264e+013 1.000e+004 1.472e-002 9.159e-003 
9.886e-003 1.043e+008 4.267e+013 1.000e+004 1.288e-002 9.160e-003 
9.889e-003 1.045e+008 4.271e+013 1.000e+004 1.391e-002 9.161e-003 
9.891e-003 1.047e+008 4.274e+013 1.000e+004 1.252e-002 9.162e-003 
9.893e-003 1.049e+008 4.277e+013 1.000e+004 1.467e-002 9.163e-003 
9.895e-003 1.051e+008 4.280e+013 1.000e+004 1.291e-002 9.164e-003 
9.898e-003 1.052e+008 4.283e+013 1.000e+004 1.457e-002 9.165e-003 
9.900e-003 1.054e+008 4.286e+013 1.000e+004 1.487e-002 9.166e-003 
9.902e-003 1.055e+008 4.289e+013 1.000e+004 1.334e-002 9.168e-003 
9.905e-003 1.057e+008 4.291e+013 1.000e+004 1.376e-002 9.169e-003 
9.907e-003 1.059e+008 4.295e+013 1.000e+004 1.539e-002 9.170e-003 
9.909e-003 1.060e+008 4.298e+013 1.000e+004 1.493e-002 9.171e-003 
9.911e-003 1.062e+008 4.301e+013 1.000e+004 1.417e-002 9.172e-003 
9.914e-003 1.064e+008 4.304e+013 1.000e+004 1.464e-002 9.173e-003 
9.916e-003 1.065e+008 4.308e+013 1.000e+004 1.530e-002 9.174e-003 
9.918e-003 1.067e+008 4.304e+013 1.000e+004 1.514e-002 9.176e-003 
9.920e-003 1.068e+008 4.308e+013 1.000e+004 1.195e-002 9.177e-003 
9.922e-003 1.069e+008 4.312e+013 1.000e+004 1.571e-002 9.178e-003 
9.925e-003 1.070e+008 4.277e+013 1.000e+004 1.835e-002 9.180e-003 
9.927e-003 1.069e+008 4.276e+013 1.000e+004 1.424e-002 9.183e-003 
9.929e-003 1.069e+008 4.260e+013 1.000e+004 1.463e-002 9.185e-003 
9.931e-003 1.068e+008 4.259e+013 1.000e+004 1.634e-002 9.188e-003 
9.933e-003 1.067e+008 4.262e+013 1.000e+004 1.752e-002 9.190e-003 
9.935e-003 1.067e+008 4.266e+013 1.000e+004 1.567e-002 9.193e-003 
9.938e-003 1.066e+008 4.272e+013 1.000e+004 1.478e-002 9.195e-003 
9.940e-003 1.066e+008 4.278e+013 1.000e+004 1.545e-002 9.198e-003 
9.942e-003 1.065e+008 4.283e+013 1.000e+004 1.646e-002 9.200e-003 
9.944e-003 1.065e+008 4.287e+013 1.000e+004 1.451e-002 9.203e-003 
9.946e-003 1.064e+008 4.292e+013 1.000e+004 1.559e-002 9.206e-003 
9.949e-003 1.064e+008 4.294e+013 1.000e+004 1.509e-002 9.208e-003 
9.951e-003 1.064e+008 4.299e+013 1.000e+004 1.460e-002 9.210e-003 
9.953e-003 1.065e+008 4.302e+013 1.000e+004 1.384e-002 9.212e-003 
9.955e-003 1.066e+008 4.306e+013 1.000e+004 1.524e-002 9.213e-003 
9.957e-003 1.066e+008 4.309e+013 1.000e+004 1.451e-002 9.215e-003 
9.959e-003 1.067e+008 4.313e+013 1.000e+004 1.459e-002 9.217e-003 
9.962e-003 1.068e+008 4.316e+013 1.000e+004 1.391e-002 9.218e-003 
9.964e-003 1.068e+008 4.314e+013 1.000e+004 1.564e-002 9.220e-003 
9.966e-003 1.068e+008 4.316e+013 1.000e+004 1.573e-002 9.222e-003 
9.968e-003 1.068e+008 4.320e+013 1.000e+004 1.513e-002 9.225e-003 
9.970e-003 1.069e+008 4.324e+013 1.000e+004 1.450e-002 9.227e-003 
9.973e-003 1.069e+008 4.327e+013 1.000e+004 1.387e-002 9.228e-003 
9.975e-003 1.071e+008 4.329e+013 1.000e+004 1.637e-002 9.230e-003 
9.977e-003 1.072e+008 4.333e+013 1.000e+004 1.435e-002 9.231e-003 
9.980e-003 1.073e+008 4.335e+013 1.000e+004 1.617e-002 9.233e-003 
9.982e-003 1.074e+008 4.337e+013 1.000e+004 1.537e-002 9.234e-003 
9.984e-003 1.076e+008 4.339e+013 1.000e+004 1.498e-002 9.235e-003 
9.987e-003 1.078e+008 4.341e+013 1.000e+004 1.465e-002 9.236e-003 
9.989e-003 1.079e+008 4.342e+013 1.000e+004 1.653e-002 9.237e-003 
9.991e-003 1.081e+008 4.344e+013 1.000e+004 1.495e-002 9.239e-003 
9.993e-003 1.082e+008 4.348e+013 1.000e+004 1.467e-002 9.240e-003 
9.996e-003 1.083e+008 4.350e+013 1.000e+004 1.426e-002 9.242e-003 
9.998e-003 1.085e+008 4.354e+013 1.000e+004 1.622e-002 9.243e-003 
1.000e-002 1.086e+008 4.357e+013 1.000e+004 1.400e-002 9.245e-003 
1.000e-002 1.087e+008 4.361e+013 1.000e+004 1.445e-002 9.246e-003 
1.001e-002 1.087e+008 4.336e+013 1.000e+004 1.641e-002 9.249e-003 
1.001e-002 1.086e+008 4.327e+013 1.000e+004 1.607e-002 9.251e-003 
1.001e-002 1.085e+008 4.310e+013 1.000e+004 1.626e-002 9.255e-003 
1.001e-002 1.084e+008 4.310e+013 1.000e+004 1.640e-002 9.257e-003 
1.001e-002 1.083e+008 4.309e+013 1.000e+004 1.716e-002 9.261e-003 
1.002e-002 1.081e+008 4.312e+013 1.000e+004 1.659e-002 9.264e-003 
1.002e-002 1.079e+008 4.317e+013 1.000e+004 1.605e-002 9.268e-003 
1.002e-002 1.077e+008 4.322e+013 1.000e+004 1.726e-002 9.272e-003 
1.002e-002 1.075e+008 4.328e+013 1.000e+004 1.690e-002 9.275e-003 
1.003e-002 1.075e+008 4.332e+013 1.000e+004 1.545e-002 9.278e-003 
1.003e-002 1.074e+008 4.337e+013 1.000e+004 1.643e-002 9.281e-003 
1.003e-002 1.072e+008 4.344e+013 1.000e+004 1.657e-002 9.285e-003 
1.003e-002 1.071e+008 4.347e+013 1.000e+004 1.781e-002 9.288e-003 
1.004e-002 1.070e+008 4.333e+013 1.000e+004 1.784e-002 9.291e-003 
1.004e-002 1.067e+008 4.300e+013 1.000e+004 1.699e-002 9.295e-003 
1.004e-002 1.064e+008 4.297e+013 1.000e+004 1.721e-002 9.300e-003 
1.004e-002 1.063e+008 4.301e+013 1.000e+004 1.517e-002 9.303e-003 
1.005e-002 1.061e+008 4.307e+013 1.000e+004 1.575e-002 9.307e-003 
1.005e-002 1.061e+008 4.308e+013 1.000e+004 1.528e-002 9.309e-003 
1.005e-002 1.060e+008 4.314e+013 1.000e+004 1.590e-002 9.312e-003 
1.005e-002 1.060e+008 4.320e+013 1.000e+004 1.464e-002 9.315e-003 
1.006e-002 1.060e+008 4.326e+013 1.000e+004 1.534e-002 9.317e-003 
1.006e-002 1.060e+008 4.332e+013 1.000e+004 1.484e-002 9.320e-003 
1.006e-002 1.060e+008 4.339e+013 1.000e+004 1.486e-002 9.322e-003 
1.006e-002 1.059e+008 4.347e+013 1.000e+004 1.540e-002 9.325e-003 
1.006e-002 1.059e+008 4.351e+013 1.000e+004 1.552e-002 9.327e-003 
1.007e-002 1.059e+008 4.356e+013 1.000e+004 1.602e-002 9.329e-003 
1.007e-002 1.059e+008 4.354e+013 1.000e+004 1.570e-002 9.332e-003 
1.007e-002 1.058e+008 4.358e+013 1.000e+004 1.658e-002 9.334e-003 
1.007e-002 1.058e+008 4.342e+013 1.000e+004 1.662e-002 9.337e-003 
1.008e-002 1.057e+008 4.349e+013 1.000e+004 1.635e-002 9.339e-003 
1.008e-002 1.057e+008 4.355e+013 1.000e+004 1.562e-002 9.342e-003 
1.008e-002 1.057e+008 4.361e+013 1.000e+004 1.557e-002 9.344e-003 
1.008e-002 1.057e+008 4.366e+013 1.000e+004 1.691e-002 9.346e-003 
1.008e-002 1.057e+008 4.372e+013 1.000e+004 1.626e-002 9.348e-003 
1.009e-002 1.056e+008 4.377e+013 1.000e+004 1.628e-002 9.351e-003 
1.009e-002 1.056e+008 4.383e+013 1.000e+004 1.370e-002 9.353e-003 
1.009e-002 1.055e+008 4.389e+013 1.000e+004 1.401e-002 9.356e-003 
1.009e-002 1.054e+008 4.387e+013 1.000e+004 1.613e-002 9.359e-003 
1.010e-002 1.052e+008 4.390e+013 1.000e+004 1.582e-002 9.363e-003 
1.010e-002 1.050e+008 4.391e+013 1.000e+004 1.727e-002 9.367e-003 
1.010e-002 1.048e+008 4.396e+013 1.000e+004 1.648e-002 9.370e-003 
1.010e-002 1.047e+008 4.401e+013 1.000e+004 1.582e-002 9.373e-003 
1.010e-002 1.047e+008 4.402e+013 1.000e+004 1.556e-002 9.376e-003 
1.011e-002 1.046e+008 4.400e+013 1.000e+004 1.732e-002 9.378e-003 
1.011e-002 1.045e+008 4.391e+013 1.000e+004 1.561e-002 9.382e-003 
1.011e-002 1.044e+008 4.397e+013 1.000e+004 1.550e-002 9.385e-003 
1.011e-002 1.043e+008 4.404e+013 1.000e+004 1.612e-002 9.388e-003 
1.012e-002 1.042e+008 4.379e+013 1.000e+004 1.647e-002 9.390e-003 
1.012e-002 1.042e+008 4.351e+013 1.000e+004 1.730e-002 9.393e-003 
1.012e-002 1.042e+008 4.337e+013 1.000e+004 1.701e-002 9.396e-003 
1.012e-002 1.043e+008 4.320e+013 1.000e+004 1.640e-002 9.397e-003 
1.013e-002 1.044e+008 4.293e+013 1.000e+004 1.656e-002 9.399e-003 
1.013e-002 1.044e+008 4.277e+013 1.000e+004 1.543e-002 9.401e-003 
1.013e-002 1.045e+008 4.262e+013 1.000e+004 1.541e-002 9.402e-003 
1.013e-002 1.046e+008 4.256e+013 1.000e+004 1.585e-002 9.404e-003 
1.014e-002 1.047e+008 4.258e+013 1.000e+004 1.365e-002 9.406e-003 
1.014e-002 1.048e+008 4.261e+013 1.000e+004 1.541e-002 9.408e-003 
1.014e-002 1.049e+008 4.263e+013 1.000e+004 1.516e-002 9.409e-003 
1.014e-002 1.050e+008 4.264e+013 1.000e+004 1.655e-002 9.411e-003 
1.014e-002 1.050e+008 4.259e+013 1.000e+004 1.482e-002 9.413e-003 
1.015e-002 1.050e+008 4.257e+013 1.000e+004 1.705e-002 9.416e-003 
1.015e-002 1.050e+008 4.240e+013 1.000e+004 1.713e-002 9.418e-003 
1.015e-002 1.050e+008 4.240e+013 1.000e+004 1.739e-002 9.421e-003 
1.015e-002 1.049e+008 4.245e+013 1.000e+004 1.510e-002 9.424e-003 
1.016e-002 1.049e+008 4.252e+013 1.000e+004 1.633e-002 9.427e-003 
1.016e-002 1.048e+008 4.257e+013 1.000e+004 1.691e-002 9.429e-003 
1.016e-002 1.048e+008 4.264e+013 1.000e+004 1.569e-002 9.432e-003 
1.016e-002 1.047e+008 4.271e+013 1.000e+004 1.412e-002 9.435e-003 
1.017e-002 1.047e+008 4.278e+013 1.000e+004 1.660e-002 9.437e-003 
1.017e-002 1.046e+008 4.286e+013 1.000e+004 1.511e-002 9.440e-003 
1.017e-002 1.045e+008 4.294e+013 1.000e+004 1.572e-002 9.444e-003 
1.017e-002 1.044e+008 4.303e+013 1.000e+004 1.538e-002 9.447e-003 
1.018e-002 1.042e+008 4.312e+013 1.000e+004 1.812e-002 9.450e-003 
1.018e-002 1.041e+008 4.321e+013 1.000e+004 1.244e-002 9.453e-003 
1.018e-002 1.041e+008 4.328e+013 1.000e+004 1.665e-002 9.456e-003 
1.018e-002 1.040e+008 4.335e+013 1.000e+004 1.321e-002 9.459e-003 
1.019e-002 1.040e+008 4.342e+013 1.000e+004 1.661e-002 9.462e-003 
1.019e-002 1.040e+008 4.349e+013 1.000e+004 1.326e-002 9.464e-003 
1.019e-002 1.040e+008 4.355e+013 1.000e+004 1.483e-002 9.466e-003 
1.019e-002 1.039e+008 4.363e+013 1.000e+004 1.465e-002 9.469e-003 
1.020e-002 1.039e+008 4.371e+013 1.000e+004 1.635e-002 9.472e-003 
1.020e-002 1.037e+008 4.379e+013 1.000e+004 1.395e-002 9.475e-003 
1.020e-002 1.037e+008 4.386e+013 1.000e+004 1.617e-002 9.478e-003 
1.020e-002 1.035e+008 4.396e+013 1.000e+004 1.580e-002 9.481e-003 
1.020e-002 1.034e+008 4.407e+013 1.000e+004 1.573e-002 9.485e-003 
1.021e-002 1.033e+008 4.414e+013 1.000e+004 1.534e-002 9.488e-003 
1.021e-002 1.032e+008 4.415e+013 1.000e+004 1.699e-002 9.491e-003 
1.021e-002 1.030e+008 4.389e+013 1.000e+004 1.693e-002 9.495e-003 
1.021e-002 1.028e+008 4.368e+013 1.000e+004 1.625e-002 9.498e-003 
1.022e-002 1.028e+008 4.366e+013 1.000e+004 1.524e-002 9.501e-003 
1.022e-002 1.028e+008 4.371e+013 1.000e+004 1.583e-002 9.503e-003 
1.022e-002 1.029e+008 4.376e+013 1.000e+004 1.335e-002 9.505e-003 
1.022e-002 1.029e+008 4.381e+013 1.000e+004 1.470e-002 9.507e-003 
1.023e-002 1.029e+008 4.385e+013 1.000e+004 1.242e-002 9.509e-003 
1.023e-002 1.029e+008 4.388e+013 1.000e+004 1.338e-002 9.512e-003 
1.023e-002 1.029e+008 4.393e+013 1.000e+004 1.243e-002 9.514e-003 
1.023e-002 1.030e+008 4.398e+013 1.000e+004 1.506e-002 9.516e-003 
1.024e-002 1.030e+008 4.403e+013 1.000e+004 1.227e-002 9.518e-003 
1.024e-002 1.031e+008 4.408e+013 1.000e+004 1.322e-002 9.520e-003 
1.024e-002 1.031e+008 4.413e+013 1.000e+004 1.476e-002 9.522e-003 
1.024e-002 1.031e+008 4.419e+013 1.000e+004 1.554e-002 9.524e-003 
1.024e-002 1.031e+008 4.425e+013 1.000e+004 1.384e-002 9.526e-003 
1.025e-002 1.031e+008 4.429e+013 1.000e+004 1.262e-002 9.528e-003 
1.025e-002 1.031e+008 4.434e+013 1.000e+004 1.525e-002 9.531e-003 
1.025e-002 1.031e+008 4.440e+013 1.000e+004 1.364e-002 9.533e-003 
1.025e-002 1.031e+008 4.445e+013 1.000e+004 1.369e-002 9.535e-003 
1.026e-002 1.030e+008 4.452e+013 1.000e+004 1.278e-002 9.538e-003 
1.026e-002 1.030e+008 4.459e+013 1.000e+004 1.334e-002 9.540e-003 
1.026e-002 1.030e+008 4.465e+013 1.000e+004 1.257e-002 9.542e-003 
1.026e-002 1.029e+008 4.471e+013 1.000e+004 1.343e-002 9.545e-003 
1.026e-002 1.028e+008 4.471e+013 1.000e+004 1.500e-002 9.548e-003 
1.027e-002 1.027e+008 4.473e+013 1.000e+004 1.558e-002 9.551e-003 
1.027e-002 1.026e+008 4.476e+013 1.000e+004 1.548e-002 9.554e-003 
1.027e-002 1.025e+008 4.480e+013 1.000e+004 1.458e-002 9.557e-003 
1.027e-002 1.025e+008 4.485e+013 1.000e+004 1.585e-002 9.559e-003 
1.028e-002 1.024e+008 4.490e+013 1.000e+004 1.579e-002 9.562e-003 
1.028e-002 1.023e+008 4.494e+013 1.000e+004 1.504e-002 9.565e-003 
1.028e-002 1.022e+008 4.502e+013 1.000e+004 1.585e-002 9.568e-003 
1.028e-002 1.021e+008 4.508e+013 1.000e+004 1.545e-002 9.571e-003 
1.028e-002 1.021e+008 4.515e+013 1.000e+004 1.535e-002 9.573e-003 
1.029e-002 1.020e+008 4.518e+013 1.000e+004 1.471e-002 9.576e-003 
1.029e-002 1.019e+008 4.523e+013 1.000e+004 1.605e-002 9.579e-003 
1.029e-002 1.018e+008 4.529e+013 1.000e+004 1.579e-002 9.582e-003 
1.029e-002 1.017e+008 4.536e+013 1.000e+004 1.535e-002 9.585e-003 
1.030e-002 1.017e+008 4.542e+013 1.000e+004 1.492e-002 9.588e-003 
1.030e-002 1.016e+008 4.548e+013 1.000e+004 1.597e-002 9.591e-003 
1.030e-002 1.016e+008 4.553e+013 1.000e+004 1.584e-002 9.593e-003 
1.030e-002 1.015e+008 4.559e+013 1.000e+004 1.494e-002 9.596e-003 
1.031e-002 1.014e+008 4.565e+013 1.000e+004 1.328e-002 9.599e-003 
1.031e-002 1.014e+008 4.572e+013 1.000e+004 1.478e-002 9.602e-003 
1.031e-002 1.013e+008 4.578e+013 1.000e+004 1.458e-002 9.604e-003 
1.031e-002 1.013e+008 4.585e+013 1.000e+004 1.482e-002 9.607e-003 
1.032e-002 1.013e+008 4.591e+013 1.000e+004 1.500e-002 9.610e-003 
1.032e-002 1.012e+008 4.598e+013 1.000e+004 1.524e-002 9.612e-003 
1.032e-002 1.011e+008 4.588e+013 1.000e+004 1.529e-002 9.615e-003 
1.032e-002 1.010e+008 4.593e+013 1.000e+004 1.578e-002 9.618e-003 
1.032e-002 1.008e+008 4.598e+013 1.000e+004 1.513e-002 9.622e-003 
1.033e-002 1.006e+008 4.601e+013 1.000e+004 1.691e-002 9.626e-003 
1.033e-002 1.002e+008 4.598e+013 1.000e+004 1.616e-002 9.630e-003 
1.033e-002 9.996e+007 4.603e+013 1.000e+004 1.766e-002 9.635e-003 
1.033e-002 9.967e+007 4.610e+013 1.000e+004 1.620e-002 9.639e-003 
1.034e-002 9.941e+007 4.608e+013 1.000e+004 1.719e-002 9.643e-003 
1.034e-002 9.921e+007 4.609e+013 1.000e+004 1.579e-002 9.647e-003 
1.034e-002 9.909e+007 4.612e+013 1.000e+004 1.671e-002 9.650e-003 
1.034e-002 9.906e+007 4.613e+013 1.000e+004 1.609e-002 9.653e-003 
1.035e-002 9.893e+007 4.597e+013 1.000e+004 1.543e-002 9.656e-003 
1.035e-002 9.897e+007 4.599e+013 1.000e+004 1.493e-002 9.658e-003 
1.035e-002 9.907e+007 4.599e+013 1.000e+004 1.528e-002 9.660e-003 
1.035e-002 9.916e+007 4.601e+013 1.000e+004 1.536e-002 9.662e-003 
1.036e-002 9.926e+007 4.603e+013 1.000e+004 1.385e-002 9.663e-003 
1.036e-002 9.936e+007 4.602e+013 1.000e+004 1.412e-002 9.665e-003 
1.036e-002 9.949e+007 4.604e+013 1.000e+004 1.281e-002 9.667e-003 
1.036e-002 9.958e+007 4.602e+013 1.000e+004 1.253e-002 9.668e-003 
1.036e-002 9.963e+007 4.607e+013 1.000e+004 1.247e-002 9.671e-003 
1.037e-002 9.968e+007 4.611e+013 1.000e+004 1.294e-002 9.673e-003 
1.037e-002 9.973e+007 4.615e+013 1.000e+004 1.234e-002 9.675e-003 
1.037e-002 9.979e+007 4.619e+013 1.000e+004 1.193e-002 9.677e-003 
1.037e-002 9.987e+007 4.618e+013 1.000e+004 1.247e-002 9.679e-003 
1.038e-002 9.994e+007 4.611e+013 1.000e+004 1.350e-002 9.681e-003 
1.038e-002 9.998e+007 4.612e+013 1.000e+004 1.152e-002 9.683e-003 
1.038e-002 1.000e+008 4.616e+013 1.000e+004 1.160e-002 9.685e-003 
1.038e-002 1.001e+008 4.616e+013 1.000e+004 1.254e-002 9.687e-003 
1.039e-002 1.001e+008 4.620e+013 1.000e+004 1.322e-002 9.690e-003 
1.039e-002 1.001e+008 4.624e+013 1.000e+004 1.096e-002 9.692e-003 
1.039e-002 1.002e+008 4.628e+013 1.000e+004 1.168e-002 9.694e-003 
1.039e-002 1.003e+008 4.632e+013 1.000e+004 1.179e-002 9.696e-003 
1.040e-002 1.003e+008 4.636e+013 1.000e+004 1.293e-002 9.698e-003 
1.040e-002 1.004e+008 4.641e+013 1.000e+004 1.100e-002 9.700e-003 
1.040e-002 1.005e+008 4.645e+013 1.000e+004 1.156e-002 9.702e-003 
1.040e-002 1.006e+008 4.650e+013 1.000e+004 1.206e-002 9.703e-003 
1.041e-002 1.006e+008 4.655e+013 1.000e+004 1.146e-002 9.705e-003 
1.041e-002 1.007e+008 4.655e+013 1.000e+004 1.245e-002 9.707e-003 
1.041e-002 1.007e+008 4.650e+013 1.000e+004 1.333e-002 9.710e-003 
1.041e-002 1.008e+008 4.644e+013 1.000e+004 1.324e-002 9.712e-003 
1.042e-002 1.008e+008 4.647e+013 1.000e+004 1.389e-002 9.714e-003 
1.042e-002 1.009e+008 4.650e+013 1.000e+004 1.194e-002 9.716e-003 
1.042e-002 1.009e+008 4.653e+013 1.000e+004 1.165e-002 9.717e-003 
1.042e-002 1.010e+008 4.656e+013 1.000e+004 1.340e-002 9.719e-003 
1.043e-002 1.011e+008 4.660e+013 1.000e+004 1.163e-002 9.720e-003 
1.043e-002 1.012e+008 4.662e+013 1.000e+004 1.157e-002 9.722e-003 
1.043e-002 1.013e+008 4.665e+013 1.000e+004 1.269e-002 9.724e-003 
1.043e-002 1.013e+008 4.669e+013 1.000e+004 1.354e-002 9.726e-003 
1.043e-002 1.013e+008 4.673e+013 1.000e+004 1.209e-002 9.728e-003 
1.044e-002 1.014e+008 4.679e+013 1.000e+004 1.332e-002 9.730e-003 
1.044e-002 1.013e+008 4.667e+013 1.000e+004 1.351e-002 9.732e-003 
1.044e-002 1.014e+008 4.674e+013 1.000e+004 1.362e-002 9.734e-003 
1.044e-002 1.016e+008 4.663e+013 1.000e+004 1.319e-002 9.735e-003 
1.045e-002 1.018e+008 4.663e+013 1.000e+004 1.234e-002 9.735e-003 
1.045e-002 1.020e+008 4.661e+013 1.000e+004 1.198e-002 9.736e-003 
1.045e-002 1.021e+008 4.661e+013 1.000e+004 1.470e-002 9.738e-003 
1.045e-002 1.021e+008 4.664e+013 1.000e+004 1.227e-002 9.740e-003 
1.045e-002 1.021e+008 4.655e+013 1.000e+004 1.525e-002 9.743e-003 
1.046e-002 1.019e+008 4.651e+013 1.000e+004 1.486e-002 9.746e-003 
1.046e-002 1.017e+008 4.633e+013 1.000e+004 1.617e-002 9.750e-003 
1.046e-002 1.016e+008 4.630e+013 1.000e+004 1.302e-002 9.753e-003 
1.046e-002 1.016e+008 4.627e+013 1.000e+004 1.392e-002 9.755e-003 
1.047e-002 1.017e+008 4.625e+013 1.000e+004 1.286e-002 9.757e-003 
1.047e-002 1.017e+008 4.626e+013 1.000e+004 1.371e-002 9.760e-003 
1.047e-002 1.017e+008 4.629e+013 1.000e+004 1.153e-002 9.762e-003 
1.047e-002 1.018e+008 4.626e+013 1.000e+004 1.293e-002 9.763e-003 
1.048e-002 1.019e+008 4.620e+013 1.000e+004 1.224e-002 9.765e-003 
1.048e-002 1.021e+008 4.619e+013 1.000e+004 1.239e-002 9.766e-003 
1.048e-002 1.022e+008 4.612e+013 1.000e+004 1.218e-002 9.768e-003 
1.048e-002 1.024e+008 4.605e+013 1.000e+004 1.284e-002 9.769e-003 
1.048e-002 1.025e+008 4.606e+013 1.000e+004 1.188e-002 9.770e-003 
1.049e-002 1.026e+008 4.609e+013 1.000e+004 1.281e-002 9.772e-003 
1.049e-002 1.027e+008 4.596e+013 1.000e+004 1.123e-002 9.774e-003 
1.049e-002 1.028e+008 4.601e+013 1.000e+004 1.257e-002 9.775e-003 
1.049e-002 1.029e+008 4.605e+013 1.000e+004 1.152e-002 9.777e-003 
1.050e-002 1.031e+008 4.609e+013 1.000e+004 1.152e-002 9.778e-003 
1.050e-002 1.032e+008 4.614e+013 1.000e+004 1.059e-002 9.779e-003 
1.050e-002 1.034e+008 4.618e+013 1.000e+004 1.196e-002 9.781e-003 
1.050e-002 1.036e+008 4.620e+013 1.000e+004 1.186e-002 9.782e-003 
1.051e-002 1.037e+008 4.623e+013 1.000e+004 1.144e-002 9.783e-003 
1.051e-002 1.039e+008 4.627e+013 1.000e+004 1.059e-002 9.784e-003 
1.051e-002 1.041e+008 4.630e+013 1.000e+004 1.088e-002 9.785e-003 
1.051e-002 1.043e+008 4.632e+013 1.000e+004 1.079e-002 9.786e-003 
1.052e-002 1.045e+008 4.635e+013 1.000e+004 1.211e-002 9.787e-003 
1.052e-002 1.047e+008 4.639e+013 1.000e+004 1.106e-002 9.789e-003 
1.052e-002 1.048e+008 4.643e+013 1.000e+004 1.166e-002 9.790e-003 
1.052e-002 1.049e+008 4.649e+013 1.000e+004 1.164e-002 9.792e-003 
1.052e-002 1.050e+008 4.653e+013 1.000e+004 1.170e-002 9.793e-003 
1.053e-002 1.051e+008 4.657e+013 1.000e+004 1.039e-002 9.794e-003 
1.053e-002 1.052e+008 4.660e+013 1.000e+004 1.077e-002 9.795e-003 
1.053e-002 1.053e+008 4.663e+013 1.000e+004 1.040e-002 9.796e-003 
1.053e-002 1.054e+008 4.665e+013 1.000e+004 9.817e-003 9.797e-003 
1.053e-002 1.055e+008 4.668e+013 1.000e+004 1.093e-002 9.798e-003 
1.053e-002 1.056e+008 4.657e+013 1.000e+004 1.165e-002 9.799e-003 
1.054e-002 1.057e+008 4.656e+013 1.000e+004 1.264e-002 9.801e-003 
1.054e-002 1.057e+008 4.659e+013 1.000e+004 1.117e-002 9.803e-003 
1.054e-002 1.057e+008 4.655e+013 1.000e+004 1.203e-002 9.805e-003 
1.054e-002 1.057e+008 4.653e+013 1.000e+004 1.277e-002 9.808e-003 
1.055e-002 1.056e+008 4.657e+013 1.000e+004 1.336e-002 9.810e-003 
1.055e-002 1.055e+008 4.662e+013 1.000e+004 1.214e-002 9.813e-003 
1.055e-002 1.054e+008 4.657e+013 1.000e+004 1.268e-002 9.816e-003 
1.055e-002 1.053e+008 4.659e+013 1.000e+004 1.387e-002 9.819e-003 
1.056e-002 1.052e+008 4.663e+013 1.000e+004 1.376e-002 9.822e-003 
1.056e-002 1.052e+008 4.668e+013 1.000e+004 1.133e-002 9.824e-003 
1.056e-002 1.053e+008 4.673e+013 1.000e+004 1.132e-002 9.826e-003 
1.056e-002 1.054e+008 4.677e+013 1.000e+004 1.155e-002 9.828e-003 
1.056e-002 1.054e+008 4.683e+013 1.000e+004 1.271e-002 9.830e-003 
1.057e-002 1.055e+008 4.690e+013 1.000e+004 1.128e-002 9.832e-003 
1.057e-002 1.055e+008 4.697e+013 1.000e+004 1.190e-002 9.834e-003 
1.057e-002 1.056e+008 4.680e+013 1.000e+004 1.301e-002 9.835e-003 
1.057e-002 1.058e+008 4.677e+013 1.000e+004 1.292e-002 9.837e-003 
1.058e-002 1.059e+008 4.680e+013 1.000e+004 1.154e-002 9.838e-003 
1.058e-002 1.060e+008 4.681e+013 1.000e+004 1.261e-002 9.840e-003 
1.058e-002 1.061e+008 4.684e+013 1.000e+004 1.205e-002 9.842e-003 
1.058e-002 1.062e+008 4.687e+013 1.000e+004 1.303e-002 9.843e-003 
1.059e-002 1.063e+008 4.692e+013 1.000e+004 1.166e-002 9.845e-003 
1.059e-002 1.064e+008 4.697e+013 1.000e+004 1.206e-002 9.847e-003 
1.059e-002 1.064e+008 4.704e+013 1.000e+004 1.379e-002 9.849e-003 
1.059e-002 1.065e+008 4.709e+013 1.000e+004 1.485e-002 9.851e-003 
1.060e-002 1.066e+008 4.714e+013 1.000e+004 1.217e-002 9.853e-003 
1.060e-002 1.067e+008 4.718e+013 1.000e+004 1.229e-002 9.854e-003 
1.060e-002 1.069e+008 4.722e+013 1.000e+004 1.163e-002 9.856e-003 
1.060e-002 1.070e+008 4.726e+013 1.000e+004 1.182e-002 9.857e-003 
1.060e-002 1.071e+008 4.730e+013 1.000e+004 1.148e-002 9.859e-003 
1.061e-002 1.072e+008 4.732e+013 1.000e+004 1.100e-002 9.860e-003 
1.061e-002 1.074e+008 4.736e+013 1.000e+004 1.232e-002 9.861e-003 
1.061e-002 1.076e+008 4.737e+013 1.000e+004 1.301e-002 9.862e-003 
1.061e-002 1.077e+008 4.741e+013 1.000e+004 1.160e-002 9.863e-003 
1.062e-002 1.078e+008 4.744e+013 1.000e+004 1.152e-002 9.864e-003 
1.062e-002 1.080e+008 4.748e+013 1.000e+004 1.236e-002 9.865e-003 
1.062e-002 1.081e+008 4.751e+013 1.000e+004 1.076e-002 9.867e-003 
1.062e-002 1.083e+008 4.755e+013 1.000e+004 1.208e-002 9.868e-003 
1.062e-002 1.084e+008 4.760e+013 1.000e+004 1.125e-002 9.869e-003 
1.063e-002 1.086e+008 4.763e+013 1.000e+004 1.212e-002 9.870e-003 
1.063e-002 1.087e+008 4.767e+013 1.000e+004 1.072e-002 9.871e-003 
1.063e-002 1.089e+008 4.723e+013 1.000e+004 1.140e-002 9.873e-003 
1.063e-002 1.090e+008 4.727e+013 1.000e+004 1.056e-002 9.874e-003 
1.064e-002 1.092e+008 4.731e+013 1.000e+004 1.218e-002 9.875e-003 
1.064e-002 1.094e+008 4.735e+013 1.000e+004 1.211e-002 9.876e-003 
1.064e-002 1.095e+008 4.740e+013 1.000e+004 1.126e-002 9.877e-003 
1.064e-002 1.097e+008 4.744e+013 1.000e+004 1.037e-002 9.879e-003 
1.065e-002 1.098e+008 4.749e+013 1.000e+004 1.227e-002 9.880e-003 
1.065e-002 1.100e+008 4.754e+013 1.000e+004 1.227e-002 9.881e-003 
1.065e-002 1.101e+008 4.759e+013 1.000e+004 1.150e-002 9.883e-003 
1.065e-002 1.102e+008 4.765e+013 1.000e+004 1.183e-002 9.885e-003 
1.066e-002 1.103e+008 4.772e+013 1.000e+004 1.282e-002 9.887e-003 
1.066e-002 1.104e+008 4.775e+013 1.000e+004 1.206e-002 9.888e-003 
1.066e-002 1.105e+008 4.774e+013 1.000e+004 1.230e-002 9.890e-003 
1.066e-002 1.106e+008 4.780e+013 1.000e+004 1.158e-002 9.892e-003 
1.066e-002 1.106e+008 4.786e+013 1.000e+004 1.288e-002 9.894e-003 
1.067e-002 1.107e+008 4.793e+013 1.000e+004 1.097e-002 9.896e-003 
1.067e-002 1.108e+008 4.799e+013 1.000e+004 1.161e-002 9.898e-003 
1.067e-002 1.108e+008 4.807e+013 1.000e+004 1.194e-002 9.900e-003 
1.067e-002 1.108e+008 4.813e+013 1.000e+004 1.271e-002 9.902e-003 
1.068e-002 1.108e+008 4.816e+013 1.000e+004 1.156e-002 9.904e-003 
1.068e-002 1.109e+008 4.822e+013 1.000e+004 1.191e-002 9.907e-003 
1.068e-002 1.109e+008 4.829e+013 1.000e+004 1.209e-002 9.909e-003 
1.068e-002 1.109e+008 4.836e+013 1.000e+004 1.245e-002 9.911e-003 
1.069e-002 1.109e+008 4.845e+013 1.000e+004 1.134e-002 9.914e-003 
1.069e-002 1.109e+008 4.852e+013 1.000e+004 1.230e-002 9.916e-003 
1.069e-002 1.108e+008 4.858e+013 1.000e+004 1.348e-002 9.919e-003 
1.069e-002 1.108e+008 4.864e+013 1.000e+004 1.226e-002 9.921e-003 
1.070e-002 1.109e+008 4.872e+013 1.000e+004 1.247e-002 9.924e-003 
1.070e-002 1.109e+008 4.880e+013 1.000e+004 1.344e-002 9.926e-003 
1.070e-002 1.109e+008 4.888e+013 1.000e+004 1.368e-002 9.928e-003 
1.070e-002 1.109e+008 4.897e+013 1.000e+004 1.374e-002 9.931e-003 
1.071e-002 1.109e+008 4.900e+013 1.000e+004 1.386e-002 9.933e-003 
1.071e-002 1.108e+008 4.894e+013 1.000e+004 1.530e-002 9.936e-003 
1.071e-002 1.107e+008 4.895e+013 1.000e+004 1.504e-002 9.939e-003 
1.071e-002 1.106e+008 4.899e+013 1.000e+004 1.494e-002 9.942e-003 
1.072e-002 1.105e+008 4.904e+013 1.000e+004 1.379e-002 9.945e-003 
1.072e-002 1.105e+008 4.908e+013 1.000e+004 1.404e-002 9.948e-003 
1.072e-002 1.105e+008 4.913e+013 1.000e+004 1.455e-002 9.950e-003 
1.072e-002 1.105e+008 4.919e+013 1.000e+004 1.482e-002 9.953e-003 
1.072e-002 1.104e+008 4.926e+013 1.000e+004 1.339e-002 9.955e-003 
1.073e-002 1.104e+008 4.934e+013 1.000e+004 1.448e-002 9.958e-003 
1.073e-002 1.103e+008 4.942e+013 1.000e+004 1.390e-002 9.960e-003 
1.073e-002 1.103e+008 4.950e+013 1.000e+004 1.543e-002 9.963e-003 
1.073e-002 1.102e+008 4.959e+013 1.000e+004 1.298e-002 9.966e-003 
1.074e-002 1.100e+008 4.969e+013 1.000e+004 1.552e-002 9.969e-003 
1.074e-002 1.099e+008 4.981e+013 1.000e+004 1.583e-002 9.972e-003 
1.074e-002 1.098e+008 4.979e+013 1.000e+004 1.575e-002 9.975e-003 
1.074e-002 1.097e+008 4.993e+013 1.000e+004 1.412e-002 9.978e-003 
1.075e-002 1.096e+008 4.993e+013 1.000e+004 1.531e-002 9.981e-003 
1.075e-002 1.096e+008 4.984e+013 1.000e+004 1.406e-002 9.983e-003 
1.075e-002 1.096e+008 4.988e+013 1.000e+004 1.526e-002 9.986e-003 
1.075e-002 1.096e+008 4.975e+013 1.000e+004 1.433e-002 9.988e-003 
1.075e-002 1.097e+008 4.981e+013 1.000e+004 1.384e-002 9.990e-003 
1.076e-002 1.097e+008 4.986e+013 1.000e+004 1.469e-002 9.992e-003 
1.076e-002 1.097e+008 4.988e+013 1.000e+004 1.465e-002 9.994e-003 
1.076e-002 1.097e+008 4.991e+013 1.000e+004 1.319e-002 9.996e-003 
1.076e-002 1.098e+008 4.996e+013 1.000e+004 1.217e-002 9.997e-003 
1.076e-002 1.099e+008 5.001e+013 1.000e+004 1.514e-002 9.999e-003 
1.077e-002 1.099e+008 5.007e+013 1.000e+004 1.470e-002 1.000e-002 
1.077e-002 1.099e+008 5.014e+013 1.000e+004 1.382e-002 1.000e-002 
1.077e-002 1.098e+008 5.014e+013 1.000e+004 1.401e-002 1.001e-002 
1.077e-002 1.097e+008 5.014e+013 1.000e+004 1.501e-002 1.001e-002 
1.078e-002 1.097e+008 5.014e+013 1.000e+004 1.347e-002 1.001e-002 
1.078e-002 1.097e+008 5.018e+013 1.000e+004 1.461e-002 1.001e-002 
1.078e-002 1.097e+008 5.022e+013 1.000e+004 1.329e-002 1.002e-002 
1.078e-002 1.098e+008 5.026e+013 1.000e+004 1.414e-002 1.002e-002 
1.079e-002 1.098e+008 5.030e+013 1.000e+004 1.289e-002 1.002e-002 
1.079e-002 1.099e+008 5.035e+013 1.000e+004 1.287e-002 1.002e-002 
1.079e-002 1.100e+008 5.039e+013 1.000e+004 1.426e-002 1.002e-002 
1.079e-002 1.101e+008 5.038e+013 1.000e+004 1.346e-002 1.003e-002 
1.080e-002 1.101e+008 5.034e+013 1.000e+004 1.383e-002 1.003e-002 
1.080e-002 1.102e+008 5.033e+013 1.000e+004 1.357e-002 1.003e-002 
1.080e-002 1.103e+008 5.033e+013 1.000e+004 1.386e-002 1.003e-002 
1.080e-002 1.104e+008 5.030e+013 1.000e+004 1.301e-002 1.003e-002 
1.080e-002 1.106e+008 5.032e+013 1.000e+004 1.151e-002 1.003e-002 
1.081e-002 1.107e+008 5.035e+013 1.000e+004 1.203e-002 1.004e-002 
1.081e-002 1.108e+008 5.038e+013 1.000e+004 1.299e-002 1.004e-002 
1.081e-002 1.109e+008 5.020e+013 1.000e+004 1.367e-002 1.004e-002 
1.081e-002 1.109e+008 5.017e+013 1.000e+004 1.395e-002 1.004e-002 
1.082e-002 1.109e+008 5.021e+013 1.000e+004 1.347e-002 1.004e-002 
1.082e-002 1.110e+008 5.012e+013 1.000e+004 1.379e-002 1.004e-002 
1.082e-002 1.111e+008 5.014e+013 1.000e+004 1.288e-002 1.005e-002 
1.082e-002 1.111e+008 5.009e+013 1.000e+004 1.337e-002 1.005e-002 
1.082e-002 1.112e+008 5.014e+013 1.000e+004 1.245e-002 1.005e-002 
1.083e-002 1.113e+008 5.019e+013 1.000e+004 1.402e-002 1.005e-002 
1.083e-002 1.114e+008 5.024e+013 1.000e+004 1.291e-002 1.005e-002 
1.083e-002 1.115e+008 5.029e+013 1.000e+004 1.348e-002 1.005e-002 
1.083e-002 1.115e+008 5.033e+013 1.000e+004 1.247e-002 1.006e-002 
1.084e-002 1.116e+008 5.037e+013 1.000e+004 1.388e-002 1.006e-002 
1.084e-002 1.117e+008 5.042e+013 1.000e+004 1.211e-002 1.006e-002 
1.084e-002 1.118e+008 5.047e+013 1.000e+004 1.298e-002 1.006e-002 
1.084e-002 1.118e+008 5.052e+013 1.000e+004 1.327e-002 1.006e-002 
1.084e-002 1.118e+008 5.057e+013 1.000e+004 1.418e-002 1.006e-002 
1.085e-002 1.118e+008 5.063e+013 1.000e+004 1.445e-002 1.007e-002 
1.085e-002 1.118e+008 5.068e+013 1.000e+004 1.550e-002 1.007e-002 
1.085e-002 1.117e+008 5.058e+013 1.000e+004 1.405e-002 1.007e-002 
1.085e-002 1.117e+008 5.065e+013 1.000e+004 1.471e-002 1.007e-002 
1.085e-002 1.118e+008 5.070e+013 1.000e+004 1.293e-002 1.008e-002 
1.086e-002 1.118e+008 5.076e+013 1.000e+004 1.434e-002 1.008e-002 
1.086e-002 1.117e+008 5.080e+013 1.000e+004 1.497e-002 1.008e-002 
1.086e-002 1.117e+008 5.082e+013 1.000e+004 1.580e-002 1.008e-002 
1.086e-002 1.116e+008 5.081e+013 1.000e+004 1.373e-002 1.008e-002 
1.086e-002 1.115e+008 5.084e+013 1.000e+004 1.724e-002 1.009e-002 
1.087e-002 1.114e+008 5.088e+013 1.000e+004 1.906e-002 1.009e-002 
1.087e-002 1.112e+008 5.093e+013 1.000e+004 1.752e-002 1.009e-002 
1.087e-002 1.111e+008 5.098e+013 1.000e+004 1.461e-002 1.009e-002 
1.087e-002 1.109e+008 5.095e+013 1.000e+004 1.899e-002 1.010e-002 
1.087e-002 1.107e+008 5.100e+013 1.000e+004 2.107e-002 1.010e-002 
1.087e-002 1.105e+008 5.102e+013 1.000e+004 1.888e-002 1.010e-002 
1.088e-002 1.104e+008 5.100e+013 1.000e+004 1.942e-002 1.011e-002 
1.088e-002 1.102e+008 5.100e+013 1.000e+004 2.044e-002 1.011e-002 
1.088e-002 1.101e+008 5.104e+013 1.000e+004 2.342e-002 1.011e-002 
1.088e-002 1.099e+008 5.109e+013 1.000e+004 2.031e-002 1.011e-002 
1.088e-002 1.098e+008 5.115e+013 1.000e+004 2.132e-002 1.012e-002 
1.088e-002 1.096e+008 5.122e+013 1.000e+004 2.219e-002 1.012e-002 
1.089e-002 1.095e+008 5.129e+013 1.000e+004 2.037e-002 1.012e-002 
1.089e-002 1.093e+008 5.136e+013 1.000e+004 2.357e-002 1.012e-002 
1.089e-002 1.091e+008 5.144e+013 1.000e+004 2.306e-002 1.013e-002 
1.089e-002 1.089e+008 5.153e+013 1.000e+004 2.428e-002 1.013e-002 
1.089e-002 1.087e+008 5.161e+013 1.000e+004 2.448e-002 1.013e-002 
1.089e-002 1.085e+008 5.169e+013 1.000e+004 2.583e-002 1.014e-002 
1.090e-002 1.083e+008 5.175e+013 1.000e+004 2.386e-002 1.014e-002 
1.090e-002 1.081e+008 5.165e+013 1.000e+004 2.616e-002 1.014e-002 
1.090e-002 1.078e+008 5.167e+013 1.000e+004 2.543e-002 1.015e-002 
1.090e-002 1.076e+008 5.175e+013 1.000e+004 2.583e-002 1.015e-002 
1.090e-002 1.072e+008 5.177e+013 1.000e+004 2.590e-002 1.015e-002 
1.090e-002 1.069e+008 5.181e+013 1.000e+004 2.790e-002 1.016e-002 
1.091e-002 1.065e+008 5.188e+013 1.000e+004 2.749e-002 1.016e-002 
1.091e-002 1.063e+008 5.194e+013 1.000e+004 2.608e-002 1.017e-002 
1.091e-002 1.060e+008 5.201e+013 1.000e+004 2.473e-002 1.017e-002 
1.091e-002 1.058e+008 5.206e+013 1.000e+004 2.570e-002 1.017e-002 
1.091e-002 1.056e+008 5.212e+013 1.000e+004 2.613e-002 1.018e-002 
1.091e-002 1.053e+008 5.188e+013 1.000e+004 2.566e-002 1.018e-002 
1.092e-002 1.051e+008 5.174e+013 1.000e+004 2.179e-002 1.018e-002 
1.092e-002 1.049e+008 5.165e+013 1.000e+004 2.091e-002 1.019e-002 
1.092e-002 1.045e+008 5.157e+013 1.000e+004 1.950e-002 1.019e-002 
1.092e-002 1.040e+008 5.140e+013 1.000e+004 1.691e-002 1.020e-002 
1.092e-002 1.034e+008 5.132e+013 1.000e+004 1.670e-002 1.020e-002 
1.093e-002 1.028e+008 5.130e+013 1.000e+004 1.894e-002 1.021e-002 
1.093e-002 1.025e+008 5.114e+013 1.000e+004 1.718e-002 1.021e-002 
1.093e-002 1.022e+008 5.099e+013 1.000e+004 1.622e-002 1.022e-002 
1.093e-002 1.022e+008 5.104e+013 1.000e+004 1.609e-002 1.022e-002 
1.094e-002 1.022e+008 5.102e+013 1.000e+004 1.511e-002 1.022e-002 
1.094e-002 1.023e+008 5.102e+013 1.000e+004 1.475e-002 1.022e-002 
1.094e-002 1.023e+008 5.107e+013 1.000e+004 1.456e-002 1.023e-002 
1.094e-002 1.024e+008 5.112e+013 1.000e+004 1.424e-002 1.023e-002 
1.095e-002 1.025e+008 5.110e+013 1.000e+004 1.579e-002 1.023e-002 
1.095e-002 1.026e+008 5.108e+013 1.000e+004 1.546e-002 1.023e-002 
1.095e-002 1.027e+008 5.104e+013 1.000e+004 1.607e-002 1.023e-002 
1.095e-002 1.026e+008 5.103e+013 1.000e+004 1.687e-002 1.024e-002 
1.096e-002 1.026e+008 5.108e+013 1.000e+004 1.477e-002 1.024e-002 
1.096e-002 1.026e+008 5.112e+013 1.000e+004 1.383e-002 1.024e-002 
1.096e-002 1.027e+008 5.114e+013 1.000e+004 1.443e-002 1.024e-002 
1.096e-002 1.028e+008 5.106e+013 1.000e+004 1.370e-002 1.025e-002 
1.097e-002 1.028e+008 5.074e+013 1.000e+004 1.458e-002 1.025e-002 
1.097e-002 1.028e+008 5.069e+013 1.000e+004 1.299e-002 1.025e-002 
1.097e-002 1.027e+008 5.066e+013 1.000e+004 1.422e-002 1.025e-002 
1.097e-002 1.027e+008 5.067e+013 1.000e+004 1.250e-002 1.026e-002 
1.098e-002 1.027e+008 5.068e+013 1.000e+004 1.486e-002 1.026e-002 
1.098e-002 1.027e+008 5.070e+013 1.000e+004 1.253e-002 1.026e-002 
1.098e-002 1.027e+008 5.075e+013 1.000e+004 1.421e-002 1.026e-002 
1.098e-002 1.028e+008 5.076e+013 1.000e+004 1.331e-002 1.027e-002 
1.099e-002 1.028e+008 5.080e+013 1.000e+004 1.685e-002 1.027e-002 
1.099e-002 1.028e+008 5.072e+013 1.000e+004 1.746e-002 1.027e-002 
1.099e-002 1.028e+008 5.063e+013 1.000e+004 1.627e-002 1.027e-002 
1.099e-002 1.029e+008 5.058e+013 1.000e+004 1.672e-002 1.027e-002 
1.100e-002 1.030e+008 5.056e+013 1.000e+004 1.447e-002 1.028e-002 
1.100e-002 1.030e+008 5.047e+013 1.000e+004 1.620e-002 1.028e-002 
1.100e-002 1.030e+008 5.047e+013 1.000e+004 1.607e-002 1.028e-002 
1.100e-002 1.030e+008 5.049e+013 1.000e+004 1.695e-002 1.028e-002 
1.101e-002 1.030e+008 5.048e+013 1.000e+004 1.590e-002 1.029e-002 
1.101e-002 1.030e+008 5.051e+013 1.000e+004 1.639e-002 1.029e-002 
1.101e-002 1.029e+008 5.055e+013 1.000e+004 1.591e-002 1.029e-002 
1.101e-002 1.028e+008 5.060e+013 1.000e+004 1.577e-002 1.029e-002 
1.101e-002 1.028e+008 5.061e+013 1.000e+004 1.484e-002 1.030e-002 
1.102e-002 1.026e+008 5.037e+013 1.000e+004 1.509e-002 1.030e-002 
1.102e-002 1.025e+008 5.042e+013 1.000e+004 1.311e-002 1.030e-002 
1.102e-002 1.023e+008 5.049e+013 1.000e+004 1.325e-002 1.031e-002 
1.102e-002 1.021e+008 5.056e+013 1.000e+004 1.293e-002 1.031e-002 
1.103e-002 1.019e+008 5.056e+013 1.000e+004 1.415e-002 1.032e-002 
1.103e-002 1.018e+008 5.056e+013 1.000e+004 1.375e-002 1.032e-002 
1.103e-002 1.016e+008 5.060e+013 1.000e+004 1.433e-002 1.032e-002 
1.103e-002 1.014e+008 5.064e+013 1.000e+004 1.273e-002 1.033e-002 
1.104e-002 1.013e+008 5.071e+013 1.000e+004 1.536e-002 1.033e-002 
1.104e-002 1.012e+008 5.078e+013 1.000e+004 1.316e-002 1.033e-002 
1.104e-002 1.011e+008 5.085e+013 1.000e+004 1.375e-002 1.034e-002 
1.104e-002 1.011e+008 5.091e+013 1.000e+004 1.296e-002 1.034e-002 
1.105e-002 1.011e+008 5.095e+013 1.000e+004 1.432e-002 1.034e-002 
1.105e-002 1.011e+008 5.101e+013 1.000e+004 1.219e-002 1.034e-002 
1.105e-002 1.011e+008 5.107e+013 1.000e+004 1.445e-002 1.035e-002 
1.105e-002 1.011e+008 5.102e+013 1.000e+004 1.443e-002 1.035e-002 
1.106e-002 1.011e+008 5.103e+013 1.000e+004 1.375e-002 1.035e-002 
1.106e-002 1.011e+008 5.104e+013 1.000e+004 1.198e-002 1.035e-002 
1.106e-002 1.012e+008 5.105e+013 1.000e+004 1.204e-002 1.035e-002 
1.106e-002 1.013e+008 5.106e+013 1.000e+004 1.449e-002 1.036e-002 
1.106e-002 1.013e+008 5.105e+013 1.000e+004 1.405e-002 1.036e-002 
1.107e-002 1.014e+008 5.105e+013 1.000e+004 1.338e-002 1.036e-002 
1.107e-002 1.016e+008 5.105e+013 1.000e+004 1.221e-002 1.036e-002 
1.107e-002 1.017e+008 5.106e+013 1.000e+004 1.309e-002 1.036e-002 
1.107e-002 1.018e+008 5.108e+013 1.000e+004 1.346e-002 1.036e-002 
1.108e-002 1.020e+008 5.110e+013 1.000e+004 1.241e-002 1.036e-002 
1.108e-002 1.022e+008 5.111e+013 1.000e+004 1.133e-002 1.037e-002 
1.108e-002 1.023e+008 5.114e+013 1.000e+004 1.327e-002 1.037e-002 
1.108e-002 1.024e+008 5.116e+013 1.000e+004 1.459e-002 1.037e-002 
1.109e-002 1.024e+008 5.117e+013 1.000e+004 1.355e-002 1.037e-002 
1.109e-002 1.024e+008 5.094e+013 1.000e+004 1.336e-002 1.037e-002 
1.109e-002 1.023e+008 5.091e+013 1.000e+004 1.481e-002 1.038e-002 
1.109e-002 1.022e+008 5.094e+013 1.000e+004 1.517e-002 1.038e-002 
1.110e-002 1.021e+008 5.097e+013 1.000e+004 1.363e-002 1.038e-002 
1.110e-002 1.020e+008 5.100e+013 1.000e+004 1.285e-002 1.039e-002 
1.110e-002 1.018e+008 5.104e+013 1.000e+004 1.405e-002 1.039e-002 
1.110e-002 1.017e+008 5.109e+013 1.000e+004 1.381e-002 1.039e-002 
1.110e-002 1.015e+008 5.110e+013 1.000e+004 1.427e-002 1.040e-002 
1.111e-002 1.013e+008 5.111e+013 1.000e+004 1.391e-002 1.040e-002 
1.111e-002 1.012e+008 5.112e+013 1.000e+004 1.514e-002 1.040e-002 
1.111e-002 1.010e+008 5.118e+013 1.000e+004 1.362e-002 1.041e-002 
1.111e-002 1.008e+008 5.125e+013 1.000e+004 1.396e-002 1.041e-002 
1.112e-002 1.005e+008 5.132e+013 1.000e+004 1.393e-002 1.041e-002 
1.112e-002 1.003e+008 5.136e+013 1.000e+004 1.477e-002 1.042e-002 
1.112e-002 9.998e+007 5.144e+013 1.000e+004 1.410e-002 1.042e-002 
1.112e-002 9.957e+007 5.123e+013 1.000e+004 1.666e-002 1.043e-002 
1.113e-002 9.935e+007 5.107e+013 1.000e+004 1.549e-002 1.043e-002 
1.113e-002 9.925e+007 5.109e+013 1.000e+004 1.415e-002 1.043e-002 
1.113e-002 9.920e+007 5.116e+013 1.000e+004 1.287e-002 1.044e-002 
1.113e-002 9.916e+007 5.122e+013 1.000e+004 1.323e-002 1.044e-002 
1.114e-002 9.912e+007 5.126e+013 1.000e+004 1.344e-002 1.044e-002 
1.114e-002 9.912e+007 5.132e+013 1.000e+004 1.242e-002 1.044e-002 
1.114e-002 9.917e+007 5.138e+013 1.000e+004 1.179e-002 1.045e-002 
1.114e-002 9.929e+007 5.142e+013 1.000e+004 1.325e-002 1.045e-002 
1.114e-002 9.944e+007 5.146e+013 1.000e+004 1.292e-002 1.045e-002 
1.115e-002 9.960e+007 5.149e+013 1.000e+004 1.254e-002 1.045e-002 
1.115e-002 9.975e+007 5.153e+013 1.000e+004 1.247e-002 1.045e-002 
1.115e-002 9.989e+007 5.153e+013 1.000e+004 1.308e-002 1.045e-002 
1.115e-002 9.996e+007 5.129e+013 1.000e+004 1.332e-002 1.046e-002 
1.116e-002 9.996e+007 5.134e+013 1.000e+004 1.273e-002 1.046e-002 
1.116e-002 9.993e+007 5.140e+013 1.000e+004 1.286e-002 1.046e-002 
1.116e-002 9.976e+007 5.120e+013 1.000e+004 1.554e-002 1.046e-002 
1.116e-002 9.957e+007 5.121e+013 1.000e+004 1.417e-002 1.047e-002 
1.117e-002 9.947e+007 5.124e+013 1.000e+004 1.377e-002 1.047e-002 
1.117e-002 9.938e+007 5.124e+013 1.000e+004 1.406e-002 1.047e-002 
1.117e-002 9.931e+007 5.126e+013 1.000e+004 1.253e-002 1.048e-002 
1.117e-002 9.927e+007 5.131e+013 1.000e+004 1.346e-002 1.048e-002 
1.118e-002 9.921e+007 5.136e+013 1.000e+004 1.215e-002 1.048e-002 
1.118e-002 9.902e+007 5.133e+013 1.000e+004 1.560e-002 1.049e-002 
1.118e-002 9.882e+007 5.134e+013 1.000e+004 1.361e-002 1.049e-002 
1.118e-002 9.866e+007 5.135e+013 1.000e+004 1.558e-002 1.049e-002 
1.118e-002 9.850e+007 5.137e+013 1.000e+004 1.259e-002 1.050e-002 
1.119e-002 9.842e+007 5.143e+013 1.000e+004 1.419e-002 1.050e-002 
1.119e-002 9.834e+007 5.149e+013 1.000e+004 1.284e-002 1.050e-002 
1.119e-002 9.830e+007 5.155e+013 1.000e+004 1.369e-002 1.050e-002 
1.119e-002 9.829e+007 5.162e+013 1.000e+004 1.172e-002 1.051e-002 
1.120e-002 9.832e+007 5.168e+013 1.000e+004 1.285e-002 1.051e-002 
1.120e-002 9.837e+007 5.175e+013 1.000e+004 1.237e-002 1.051e-002 
1.120e-002 9.841e+007 5.153e+013 1.000e+004 1.327e-002 1.051e-002 
1.120e-002 9.851e+007 5.159e+013 1.000e+004 1.193e-002 1.052e-002 
1.121e-002 9.862e+007 5.158e+013 1.000e+004 1.415e-002 1.052e-002 
1.121e-002 9.874e+007 5.156e+013 1.000e+004 1.195e-002 1.052e-002 
1.121e-002 9.881e+007 5.154e+013 1.000e+004 1.367e-002 1.052e-002 
1.121e-002 9.890e+007 5.153e+013 1.000e+004 1.219e-002 1.052e-002 
1.122e-002 9.901e+007 5.156e+013 1.000e+004 1.258e-002 1.052e-002 
1.122e-002 9.909e+007 5.159e+013 1.000e+004 1.227e-002 1.052e-002 
1.122e-002 9.917e+007 5.163e+013 1.000e+004 1.251e-002 1.053e-002 
1.122e-002 9.925e+007 5.168e+013 1.000e+004 1.180e-002 1.053e-002 
1.122e-002 9.933e+007 5.172e+013 1.000e+004 1.193e-002 1.053e-002 
1.123e-002 9.942e+007 5.176e+013 1.000e+004 1.210e-002 1.053e-002 
1.123e-002 9.951e+007 5.181e+013 1.000e+004 1.249e-002 1.053e-002 
1.123e-002 9.961e+007 5.186e+013 1.000e+004 1.210e-002 1.053e-002 
1.123e-002 9.967e+007 5.192e+013 1.000e+004 1.215e-002 1.054e-002 
1.123e-002 9.967e+007 5.196e+013 1.000e+004 1.263e-002 1.054e-002 
1.124e-002 9.969e+007 5.202e+013 1.000e+004 1.330e-002 1.054e-002 
1.124e-002 9.974e+007 5.200e+013 1.000e+004 1.266e-002 1.054e-002 
1.124e-002 9.980e+007 5.203e+013 1.000e+004 1.288e-002 1.054e-002 
1.124e-002 9.989e+007 5.207e+013 1.000e+004 1.210e-002 1.055e-002 
1.125e-002 9.990e+007 5.210e+013 1.000e+004 1.243e-002 1.055e-002 
1.125e-002 9.989e+007 5.217e+013 1.000e+004 1.350e-002 1.055e-002 
1.125e-002 9.984e+007 5.221e+013 1.000e+004 1.407e-002 1.055e-002 
1.125e-002 9.982e+007 5.227e+013 1.000e+004 1.375e-002 1.056e-002 
1.126e-002 9.984e+007 5.231e+013 1.000e+004 1.411e-002 1.056e-002 
1.126e-002 9.984e+007 5.237e+013 1.000e+004 1.323e-002 1.056e-002 
1.126e-002 9.982e+007 5.243e+013 1.000e+004 1.396e-002 1.056e-002 
1.126e-002 9.980e+007 5.248e+013 1.000e+004 1.296e-002 1.057e-002 
1.127e-002 9.983e+007 5.254e+013 1.000e+004 1.211e-002 1.057e-002 
1.127e-002 9.989e+007 5.257e+013 1.000e+004 1.336e-002 1.057e-002 
1.127e-002 9.995e+007 5.262e+013 1.000e+004 1.267e-002 1.057e-002 
1.127e-002 1.000e+008 5.268e+013 1.000e+004 1.219e-002 1.057e-002 
1.128e-002 1.001e+008 5.274e+013 1.000e+004 1.272e-002 1.058e-002 
1.128e-002 1.002e+008 5.280e+013 1.000e+004 1.284e-002 1.058e-002 
1.128e-002 1.002e+008 5.282e+013 1.000e+004 1.153e-002 1.058e-002 
1.128e-002 1.003e+008 5.287e+013 1.000e+004 1.265e-002 1.058e-002 
1.129e-002 1.004e+008 5.292e+013 1.000e+004 1.180e-002 1.058e-002 
1.129e-002 1.005e+008 5.297e+013 1.000e+004 1.145e-002 1.059e-002 
1.129e-002 1.006e+008 5.302e+013 1.000e+004 1.116e-002 1.059e-002 
1.129e-002 1.007e+008 5.307e+013 1.000e+004 1.271e-002 1.059e-002 
1.129e-002 1.008e+008 5.308e+013 1.000e+004 1.385e-002 1.059e-002 
1.130e-002 1.008e+008 5.291e+013 1.000e+004 1.390e-002 1.059e-002 
1.130e-002 1.008e+008 5.291e+013 1.000e+004 1.201e-002 1.060e-002 
1.130e-002 1.008e+008 5.294e+013 1.000e+004 1.332e-002 1.060e-002 
1.130e-002 1.009e+008 5.299e+013 1.000e+004 1.240e-002 1.060e-002 
1.131e-002 1.008e+008 5.275e+013 1.000e+004 1.367e-002 1.060e-002 
1.131e-002 1.006e+008 5.250e+013 1.000e+004 1.438e-002 1.061e-002 
1.131e-002 1.004e+008 5.247e+013 1.000e+004 1.464e-002 1.061e-002 
1.131e-002 1.003e+008 5.248e+013 1.000e+004 1.293e-002 1.061e-002 
1.132e-002 1.005e+008 5.251e+013 1.000e+004 1.263e-002 1.061e-002 
1.132e-002 1.006e+008 5.252e+013 1.000e+004 1.245e-002 1.062e-002 
1.132e-002 1.008e+008 5.249e+013 1.000e+004 1.445e-002 1.062e-002 
1.132e-002 1.011e+008 5.250e+013 1.000e+004 1.170e-002 1.062e-002 
1.133e-002 1.013e+008 5.250e+013 1.000e+004 1.208e-002 1.062e-002 
1.133e-002 1.015e+008 5.251e+013 1.000e+004 1.185e-002 1.062e-002 
1.133e-002 1.018e+008 5.252e+013 1.000e+004 1.226e-002 1.062e-002 
1.133e-002 1.020e+008 5.253e+013 1.000e+004 1.047e-002 1.062e-002 
1.134e-002 1.022e+008 5.254e+013 1.000e+004 1.213e-002 1.062e-002 
1.134e-002 1.025e+008 5.255e+013 1.000e+004 1.225e-002 1.062e-002 
1.134e-002 1.027e+008 5.255e+013 1.000e+004 1.251e-002 1.062e-002 
1.134e-002 1.029e+008 5.257e+013 1.000e+004 1.154e-002 1.062e-002 
1.135e-002 1.031e+008 5.258e+013 1.000e+004 1.239e-002 1.063e-002 
1.135e-002 1.032e+008 5.259e+013 1.000e+004 1.245e-002 1.063e-002 
1.135e-002 1.034e+008 5.260e+013 1.000e+004 1.160e-002 1.063e-002 
1.135e-002 1.036e+008 5.262e+013 1.000e+004 1.153e-002 1.063e-002 
1.136e-002 1.037e+008 5.264e+013 1.000e+004 1.166e-002 1.063e-002 
1.136e-002 1.039e+008 5.267e+013 1.000e+004 1.315e-002 1.063e-002 
1.136e-002 1.041e+008 5.269e+013 1.000e+004 1.300e-002 1.063e-002 
1.136e-002 1.042e+008 5.272e+013 1.000e+004 1.329e-002 1.064e-002 
1.137e-002 1.043e+008 5.275e+013 1.000e+004 1.422e-002 1.064e-002 
1.137e-002 1.045e+008 5.279e+013 1.000e+004 1.445e-002 1.064e-002 
1.137e-002 1.046e+008 5.283e+013 1.000e+004 1.405e-002 1.064e-002 
1.137e-002 1.047e+008 5.287e+013 1.000e+004 1.165e-002 1.064e-002 
1.138e-002 1.049e+008 5.290e+013 1.000e+004 1.193e-002 1.064e-002 
1.138e-002 1.051e+008 5.293e+013 1.000e+004 1.141e-002 1.064e-002 
1.138e-002 1.052e+008 5.296e+013 1.000e+004 1.196e-002 1.065e-002 
1.138e-002 1.054e+008 5.298e+013 1.000e+004 1.297e-002 1.065e-002 
1.139e-002 1.056e+008 5.301e+013 1.000e+004 1.095e-002 1.065e-002 
1.139e-002 1.057e+008 5.303e+013 1.000e+004 1.170e-002 1.065e-002 
1.139e-002 1.059e+008 5.306e+013 1.000e+004 1.185e-002 1.065e-002 
1.139e-002 1.060e+008 5.309e+013 1.000e+004 1.271e-002 1.065e-002 
1.139e-002 1.061e+008 5.313e+013 1.000e+004 1.174e-002 1.065e-002 
1.140e-002 1.062e+008 5.319e+013 1.000e+004 1.228e-002 1.065e-002 
1.140e-002 1.063e+008 5.307e+013 1.000e+004 1.165e-002 1.066e-002 
1.140e-002 1.063e+008 5.311e+013 1.000e+004 1.261e-002 1.066e-002 
1.140e-002 1.062e+008 5.314e+013 1.000e+004 1.281e-002 1.066e-002 
1.140e-002 1.062e+008 5.317e+013 1.000e+004 1.455e-002 1.066e-002 
1.141e-002 1.061e+008 5.321e+013 1.000e+004 1.322e-002 1.067e-002 
1.141e-002 1.059e+008 5.327e+013 1.000e+004 1.322e-002 1.067e-002 
1.141e-002 1.058e+008 5.334e+013 1.000e+004 1.403e-002 1.067e-002 
1.141e-002 1.055e+008 5.334e+013 1.000e+004 1.510e-002 1.068e-002 
1.142e-002 1.053e+008 5.338e+013 1.000e+004 1.255e-002 1.068e-002 
1.142e-002 1.052e+008 5.341e+013 1.000e+004 1.306e-002 1.068e-002 
1.142e-002 1.051e+008 5.343e+013 1.000e+004 1.314e-002 1.069e-002 
1.142e-002 1.051e+008 5.347e+013 1.000e+004 1.344e-002 1.069e-002 
1.143e-002 1.051e+008 5.350e+013 1.000e+004 1.224e-002 1.069e-002 
1.143e-002 1.051e+008 5.357e+013 1.000e+004 1.335e-002 1.069e-002 
1.143e-002 1.052e+008 5.359e+013 1.000e+004 1.368e-002 1.069e-002 
1.143e-002 1.054e+008 5.354e+013 1.000e+004 1.362e-002 1.070e-002 
1.143e-002 1.055e+008 5.357e+013 1.000e+004 1.333e-002 1.070e-002 
1.144e-002 1.057e+008 5.360e+013 1.000e+004 1.263e-002 1.070e-002 
1.144e-002 1.059e+008 5.363e+013 1.000e+004 1.228e-002 1.070e-002 
1.144e-002 1.060e+008 5.366e+013 1.000e+004 1.395e-002 1.070e-002 
1.144e-002 1.062e+008 5.369e+013 1.000e+004 1.291e-002 1.070e-002 
1.145e-002 1.064e+008 5.372e+013 1.000e+004 1.274e-002 1.070e-002 
1.145e-002 1.066e+008 5.375e+013 1.000e+004 1.292e-002 1.070e-002 
1.145e-002 1.067e+008 5.377e+013 1.000e+004 1.456e-002 1.070e-002 
1.145e-002 1.068e+008 5.381e+013 1.000e+004 1.241e-002 1.071e-002 
1.145e-002 1.070e+008 5.385e+013 1.000e+004 1.325e-002 1.071e-002 
1.146e-002 1.071e+008 5.388e+013 1.000e+004 1.352e-002 1.071e-002 
1.146e-002 1.072e+008 5.392e+013 1.000e+004 1.443e-002 1.071e-002 
1.146e-002 1.072e+008 5.396e+013 1.000e+004 1.322e-002 1.071e-002 
1.146e-002 1.072e+008 5.401e+013 1.000e+004 1.388e-002 1.071e-002 
1.146e-002 1.073e+008 5.407e+013 1.000e+004 1.334e-002 1.071e-002 
1.147e-002 1.073e+008 5.412e+013 1.000e+004 1.357e-002 1.072e-002 
1.147e-002 1.073e+008 5.418e+013 1.000e+004 1.424e-002 1.072e-002 
1.147e-002 1.073e+008 5.425e+013 1.000e+004 1.462e-002 1.072e-002 
1.147e-002 1.073e+008 5.431e+013 1.000e+004 1.470e-002 1.072e-002 
1.147e-002 1.072e+008 5.438e+013 1.000e+004 1.551e-002 1.073e-002 
1.148e-002 1.072e+008 5.444e+013 1.000e+004 1.441e-002 1.073e-002 
1.148e-002 1.072e+008 5.446e+013 1.000e+004 1.455e-002 1.073e-002 
1.148e-002 1.072e+008 5.445e+013 1.000e+004 1.502e-002 1.073e-002 
1.148e-002 1.072e+008 5.450e+013 1.000e+004 1.401e-002 1.073e-002 
1.148e-002 1.072e+008 5.454e+013 1.000e+004 1.533e-002 1.074e-002 
1.149e-002 1.072e+008 5.454e+013 1.000e+004 1.472e-002 1.074e-002 
1.149e-002 1.072e+008 5.455e+013 1.000e+004 1.459e-002 1.074e-002 
1.149e-002 1.071e+008 5.458e+013 1.000e+004 1.478e-002 1.074e-002 
1.149e-002 1.071e+008 5.461e+013 1.000e+004 1.526e-002 1.074e-002 
1.149e-002 1.071e+008 5.466e+013 1.000e+004 1.580e-002 1.074e-002 
1.149e-002 1.071e+008 5.470e+013 1.000e+004 1.537e-002 1.075e-002 
1.150e-002 1.071e+008 5.475e+013 1.000e+004 1.573e-002 1.075e-002 
1.150e-002 1.070e+008 5.480e+013 1.000e+004 1.643e-002 1.075e-002 
1.150e-002 1.068e+008 5.476e+013 1.000e+004 1.686e-002 1.075e-002 
1.150e-002 1.066e+008 5.480e+013 1.000e+004 1.759e-002 1.076e-002 
1.150e-002 1.064e+008 5.485e+013 1.000e+004 1.694e-002 1.076e-002 
1.151e-002 1.062e+008 5.492e+013 1.000e+004 1.811e-002 1.076e-002 
1.151e-002 1.060e+008 5.497e+013 1.000e+004 1.829e-002 1.077e-002 
1.151e-002 1.058e+008 5.503e+013 1.000e+004 1.922e-002 1.077e-002 
1.151e-002 1.057e+008 5.508e+013 1.000e+004 1.794e-002 1.077e-002 
1.151e-002 1.055e+008 5.513e+013 1.000e+004 1.667e-002 1.077e-002 
1.151e-002 1.053e+008 5.518e+013 1.000e+004 1.685e-002 1.078e-002 
1.152e-002 1.052e+008 5.522e+013 1.000e+004 1.770e-002 1.078e-002 
1.152e-002 1.051e+008 5.529e+013 1.000e+004 1.605e-002 1.078e-002 
1.152e-002 1.049e+008 5.525e+013 1.000e+004 1.826e-002 1.079e-002 
1.152e-002 1.047e+008 5.530e+013 1.000e+004 1.791e-002 1.079e-002 
1.152e-002 1.046e+008 5.534e+013 1.000e+004 1.797e-002 1.079e-002 
1.152e-002 1.045e+008 5.538e+013 1.000e+004 1.657e-002 1.079e-002 
1.153e-002 1.044e+008 5.534e+013 1.000e+004 1.540e-002 1.080e-002 
1.153e-002 1.042e+008 5.539e+013 1.000e+004 1.665e-002 1.080e-002 
1.153e-002 1.040e+008 5.543e+013 1.000e+004 1.789e-002 1.080e-002 
1.153e-002 1.038e+008 5.547e+013 1.000e+004 1.651e-002 1.080e-002 
1.153e-002 1.037e+008 5.552e+013 1.000e+004 1.517e-002 1.081e-002 
1.153e-002 1.035e+008 5.556e+013 1.000e+004 1.812e-002 1.081e-002 
1.154e-002 1.033e+008 5.560e+013 1.000e+004 1.916e-002 1.081e-002 
1.154e-002 1.031e+008 5.561e+013 1.000e+004 1.697e-002 1.082e-002 
1.154e-002 1.029e+008 5.564e+013 1.000e+004 1.562e-002 1.082e-002 
1.154e-002 1.027e+008 5.568e+013 1.000e+004 1.850e-002 1.082e-002 
1.154e-002 1.025e+008 5.570e+013 1.000e+004 1.967e-002 1.082e-002 
1.154e-002 1.024e+008 5.573e+013 1.000e+004 1.671e-002 1.083e-002 
1.155e-002 1.023e+008 5.577e+013 1.000e+004 1.502e-002 1.083e-002 
1.155e-002 1.021e+008 5.580e+013 1.000e+004 1.828e-002 1.083e-002 
1.155e-002 1.019e+008 5.586e+013 1.000e+004 1.965e-002 1.084e-002 
1.155e-002 1.017e+008 5.590e+013 1.000e+004 1.685e-002 1.084e-002 
1.155e-002 1.016e+008 5.596e+013 1.000e+004 1.471e-002 1.084e-002 
1.155e-002 1.014e+008 5.595e+013 1.000e+004 1.837e-002 1.084e-002 
1.156e-002 1.012e+008 5.600e+013 1.000e+004 1.997e-002 1.085e-002 
1.156e-002 1.010e+008 5.604e+013 1.000e+004 1.704e-002 1.085e-002 
1.156e-002 1.009e+008 5.609e+013 1.000e+004 1.706e-002 1.085e-002 
1.156e-002 1.007e+008 5.610e+013 1.000e+004 1.930e-002 1.086e-002 
1.156e-002 1.006e+008 5.613e+013 1.000e+004 1.974e-002 1.086e-002 
1.156e-002 1.004e+008 5.616e+013 1.000e+004 1.760e-002 1.086e-002 
1.157e-002 1.002e+008 5.620e+013 1.000e+004 1.717e-002 1.086e-002 
1.157e-002 1.001e+008 5.624e+013 1.000e+004 1.871e-002 1.087e-002 
1.157e-002 9.996e+007 5.625e+013 1.000e+004 1.980e-002 1.087e-002 
1.157e-002 9.983e+007 5.629e+013 1.000e+004 1.739e-002 1.087e-002 
1.157e-002 9.970e+007 5.634e+013 1.000e+004 1.649e-002 1.087e-002 
1.157e-002 9.954e+007 5.639e+013 1.000e+004 2.015e-002 1.088e-002 
1.158e-002 9.930e+007 5.646e+013 1.000e+004 2.075e-002 1.088e-002 
1.158e-002 9.897e+007 5.649e+013 1.000e+004 1.846e-002 1.088e-002 
1.158e-002 9.872e+007 5.635e+013 1.000e+004 1.692e-002 1.089e-002 
1.158e-002 9.859e+007 5.637e+013 1.000e+004 1.626e-002 1.089e-002 
1.158e-002 9.856e+007 5.639e+013 1.000e+004 1.710e-002 1.089e-002 
1.158e-002 9.864e+007 5.601e+013 1.000e+004 1.621e-002 1.089e-002 
1.159e-002 9.869e+007 5.588e+013 1.000e+004 1.665e-002 1.089e-002 
1.159e-002 9.868e+007 5.584e+013 1.000e+004 1.756e-002 1.090e-002 
1.159e-002 9.863e+007 5.584e+013 1.000e+004 1.888e-002 1.090e-002 
1.159e-002 9.845e+007 5.567e+013 1.000e+004 1.804e-002 1.090e-002 
1.159e-002 9.839e+007 5.566e+013 1.000e+004 1.531e-002 1.090e-002 
1.160e-002 9.845e+007 5.568e+013 1.000e+004 1.578e-002 1.091e-002 
1.160e-002 9.852e+007 5.570e+013 1.000e+004 1.647e-002 1.091e-002 
1.160e-002 9.855e+007 5.566e+013 1.000e+004 1.553e-002 1.091e-002 
1.160e-002 9.856e+007 5.550e+013 1.000e+004 1.790e-002 1.091e-002 
1.160e-002 9.861e+007 5.548e+013 1.000e+004 1.654e-002 1.091e-002 
1.160e-002 9.867e+007 5.545e+013 1.000e+004 1.700e-002 1.091e-002 
1.161e-002 9.874e+007 5.545e+013 1.000e+004 1.455e-002 1.091e-002 
1.161e-002 9.882e+007 5.547e+013 1.000e+004 1.651e-002 1.092e-002 
1.161e-002 9.892e+007 5.551e+013 1.000e+004 1.635e-002 1.092e-002 
1.161e-002 9.893e+007 5.545e+013 1.000e+004 1.830e-002 1.092e-002 
1.161e-002 9.897e+007 5.538e+013 1.000e+004 1.563e-002 1.092e-002 
1.162e-002 9.903e+007 5.541e+013 1.000e+004 1.430e-002 1.092e-002 
1.162e-002 9.911e+007 5.545e+013 1.000e+004 1.567e-002 1.092e-002 
1.162e-002 9.925e+007 5.546e+013 1.000e+004 1.587e-002 1.092e-002 
1.162e-002 9.941e+007 5.547e+013 1.000e+004 1.478e-002 1.092e-002 
1.162e-002 9.956e+007 5.549e+013 1.000e+004 1.481e-002 1.093e-002 
1.162e-002 9.971e+007 5.550e+013 1.000e+004 1.556e-002 1.093e-002 
1.163e-002 9.990e+007 5.547e+013 1.000e+004 1.763e-002 1.093e-002 
1.163e-002 1.000e+008 5.546e+013 1.000e+004 1.547e-002 1.093e-002 
1.163e-002 1.001e+008 5.547e+013 1.000e+004 1.538e-002 1.093e-002 
1.163e-002 1.001e+008 5.550e+013 1.000e+004 1.677e-002 1.093e-002 
1.163e-002 1.001e+008 5.552e+013 1.000e+004 1.653e-002 1.093e-002 
1.163e-002 1.001e+008 5.554e+013 1.000e+004 1.564e-002 1.093e-002 
1.164e-002 1.002e+008 5.559e+013 1.000e+004 1.405e-002 1.094e-002 
1.164e-002 1.002e+008 5.563e+013 1.000e+004 1.514e-002 1.094e-002 
1.164e-002 1.003e+008 5.549e+013 1.000e+004 1.791e-002 1.094e-002 
1.164e-002 1.003e+008 5.554e+013 1.000e+004 1.506e-002 1.094e-002 
1.164e-002 1.003e+008 5.533e+013 1.000e+004 1.496e-002 1.094e-002 
1.165e-002 1.003e+008 5.531e+013 1.000e+004 1.634e-002 1.094e-002 
1.165e-002 1.004e+008 5.530e+013 1.000e+004 1.703e-002 1.094e-002 
1.165e-002 1.005e+008 5.529e+013 1.000e+004 1.424e-002 1.095e-002 
