# Supplementary material for: Strain rate dependency of dislocation plasticity
Source: Nat Commun. 2021 Mar 23;12:1845. doi: 10.1038/s41467-021-21939-1 (PMC7988163; doi:10.1038/s41467-021-21939-1)
Supplement: Supplementary file 3 — Supplementary Data 1 [file 41467_2021_21939_MOESM3_ESM.zip › Supplementary Data 1/DDDSimulationSet2/StrainRate=1e4s-1/InitialDislocationDensity=4.1e12m-2.dat]

#strain(1), stress(Pa), dislocation density(m-2), strain rate(s-1), mean dislocation velocity(km/s), plastic strain(1)
9.684e-006 1.358e+006 4.094e+012 1.000e+004 2.998e-002 2.826e-007 
2.260e-005 2.799e+006 4.111e+012 1.000e+004 2.452e-002 3.221e-006 
3.454e-005 3.957e+006 4.121e+012 1.000e+004 2.224e-002 7.157e-006 
4.651e-005 5.043e+006 4.131e+012 1.000e+004 2.190e-002 1.161e-005 
5.776e-005 6.102e+006 4.138e+012 1.000e+004 2.221e-002 1.554e-005 
6.534e-005 6.812e+006 4.120e+012 1.000e+004 2.190e-002 1.822e-005 
6.921e-005 7.169e+006 4.117e+012 1.000e+004 2.192e-002 1.962e-005 
7.265e-005 7.483e+006 4.115e+012 1.000e+004 2.193e-002 2.089e-005 
7.592e-005 7.770e+006 4.114e+012 1.000e+004 2.273e-002 2.217e-005 
7.908e-005 8.043e+006 4.112e+012 1.000e+004 2.231e-002 2.345e-005 
8.218e-005 8.310e+006 4.111e+012 1.000e+004 2.236e-002 2.470e-005 
8.525e-005 8.572e+006 4.110e+012 1.000e+004 2.165e-002 2.595e-005 
8.829e-005 8.830e+006 4.109e+012 1.000e+004 2.238e-002 2.722e-005 
9.169e-005 9.114e+006 4.106e+012 1.000e+004 2.237e-002 2.863e-005 
1.015e-004 9.919e+006 4.087e+012 1.000e+004 2.205e-002 3.288e-005 
1.109e-004 1.066e+007 4.084e+012 1.000e+004 2.035e-002 3.714e-005 
1.206e-004 1.143e+007 4.086e+012 1.000e+004 1.922e-002 4.155e-005 
1.296e-004 1.218e+007 4.088e+012 1.000e+004 1.725e-002 4.535e-005 
1.386e-004 1.294e+007 4.090e+012 1.000e+004 1.787e-002 4.908e-005 
1.475e-004 1.373e+007 4.093e+012 1.000e+004 1.653e-002 5.253e-005 
1.573e-004 1.464e+007 4.095e+012 1.000e+004 1.574e-002 5.604e-005 
1.674e-004 1.560e+007 4.097e+012 1.000e+004 1.587e-002 5.948e-005 
1.776e-004 1.657e+007 4.101e+012 1.000e+004 1.608e-002 6.298e-005 
1.877e-004 1.748e+007 4.106e+012 1.000e+004 1.630e-002 6.679e-005 
1.976e-004 1.835e+007 4.112e+012 1.000e+004 1.641e-002 7.069e-005 
2.072e-004 1.914e+007 4.113e+012 1.000e+004 1.848e-002 7.477e-005 
2.164e-004 1.981e+007 4.114e+012 1.000e+004 1.993e-002 7.935e-005 
2.244e-004 2.033e+007 4.119e+012 1.000e+004 2.012e-002 8.381e-005 
2.314e-004 2.076e+007 4.116e+012 1.000e+004 2.224e-002 8.778e-005 
2.402e-004 2.128e+007 4.119e+012 1.000e+004 2.223e-002 9.299e-005 
2.491e-004 2.175e+007 4.124e+012 1.000e+004 2.310e-002 9.867e-005 
2.580e-004 2.219e+007 4.132e+012 1.000e+004 2.198e-002 1.046e-004 
2.675e-004 2.261e+007 4.143e+012 1.000e+004 2.378e-002 1.110e-004 
2.771e-004 2.303e+007 4.140e+012 1.000e+004 2.484e-002 1.178e-004 
2.818e-004 2.321e+007 4.131e+012 1.000e+004 2.509e-002 1.212e-004 
2.870e-004 2.344e+007 4.116e+012 1.000e+004 2.534e-002 1.249e-004 
2.965e-004 2.388e+007 4.106e+012 1.000e+004 2.462e-002 1.314e-004 
3.060e-004 2.433e+007 4.101e+012 1.000e+004 2.464e-002 1.377e-004 
3.158e-004 2.484e+007 4.096e+012 1.000e+004 2.323e-002 1.439e-004 
3.256e-004 2.533e+007 4.094e+012 1.000e+004 2.269e-002 1.504e-004 
3.332e-004 2.572e+007 4.091e+012 1.000e+004 2.361e-002 1.553e-004 
3.432e-004 2.621e+007 4.086e+012 1.000e+004 2.343e-002 1.619e-004 
3.524e-004 2.666e+007 4.081e+012 1.000e+004 2.420e-002 1.680e-004 
3.568e-004 2.687e+007 4.076e+012 1.000e+004 2.415e-002 1.709e-004 
3.665e-004 2.733e+007 4.076e+012 1.000e+004 2.523e-002 1.775e-004 
3.762e-004 2.773e+007 4.081e+012 1.000e+004 2.416e-002 1.844e-004 
3.831e-004 2.807e+007 4.080e+012 1.000e+004 2.235e-002 1.890e-004 
3.936e-004 2.866e+007 4.083e+012 1.000e+004 2.245e-002 1.954e-004 
4.049e-004 2.924e+007 4.071e+012 1.000e+004 2.369e-002 2.027e-004 
4.124e-004 2.966e+007 4.073e+012 1.000e+004 2.054e-002 2.072e-004 
4.167e-004 2.991e+007 4.075e+012 1.000e+004 2.029e-002 2.098e-004 
4.206e-004 3.013e+007 4.078e+012 1.000e+004 2.053e-002 2.121e-004 
4.242e-004 3.034e+007 4.081e+012 1.000e+004 2.070e-002 2.143e-004 
4.281e-004 3.055e+007 4.085e+012 1.000e+004 2.098e-002 2.167e-004 
4.323e-004 3.079e+007 4.089e+012 1.000e+004 2.111e-002 2.194e-004 
4.360e-004 3.099e+007 4.093e+012 1.000e+004 1.984e-002 2.216e-004 
4.395e-004 3.119e+007 4.099e+012 1.000e+004 2.010e-002 2.238e-004 
4.464e-004 3.158e+007 4.110e+012 1.000e+004 1.983e-002 2.279e-004 
4.581e-004 3.230e+007 4.131e+012 1.000e+004 1.969e-002 2.347e-004 
4.698e-004 3.300e+007 4.148e+012 1.000e+004 2.079e-002 2.415e-004 
4.816e-004 3.368e+007 4.156e+012 1.000e+004 2.170e-002 2.487e-004 
4.942e-004 3.430e+007 4.170e+012 1.000e+004 2.221e-002 2.569e-004 
5.077e-004 3.499e+007 4.189e+012 1.000e+004 2.286e-002 2.656e-004 
5.220e-004 3.570e+007 4.217e+012 1.000e+004 2.244e-002 2.751e-004 
5.367e-004 3.632e+007 4.250e+012 1.000e+004 2.410e-002 2.854e-004 
5.465e-004 3.668e+007 4.245e+012 1.000e+004 2.654e-002 2.928e-004 
5.502e-004 3.678e+007 4.256e+012 1.000e+004 2.601e-002 2.958e-004 
5.534e-004 3.688e+007 4.264e+012 1.000e+004 2.667e-002 2.983e-004 
5.632e-004 3.719e+007 4.288e+012 1.000e+004 2.564e-002 3.060e-004 
5.727e-004 3.743e+007 4.315e+012 1.000e+004 2.685e-002 3.138e-004 
5.814e-004 3.762e+007 4.323e+012 1.000e+004 2.746e-002 3.212e-004 
5.903e-004 3.801e+007 4.336e+012 1.000e+004 2.563e-002 3.274e-004 
5.990e-004 3.826e+007 4.325e+012 1.000e+004 2.840e-002 3.343e-004 
6.075e-004 3.851e+007 4.308e+012 1.000e+004 2.930e-002 3.411e-004 
6.120e-004 3.863e+007 4.281e+012 1.000e+004 3.277e-002 3.448e-004 
6.149e-004 3.868e+007 4.270e+012 1.000e+004 3.029e-002 3.474e-004 
6.168e-004 3.871e+007 4.270e+012 1.000e+004 2.936e-002 3.491e-004 
6.186e-004 3.875e+007 4.273e+012 1.000e+004 2.956e-002 3.506e-004 
6.204e-004 3.879e+007 4.276e+012 1.000e+004 2.963e-002 3.521e-004 
6.221e-004 3.883e+007 4.275e+012 1.000e+004 2.941e-002 3.535e-004 
6.238e-004 3.887e+007 4.276e+012 1.000e+004 2.964e-002 3.549e-004 
6.254e-004 3.891e+007 4.267e+012 1.000e+004 3.005e-002 3.563e-004 
6.271e-004 3.895e+007 4.265e+012 1.000e+004 3.059e-002 3.577e-004 
6.287e-004 3.899e+007 4.262e+012 1.000e+004 2.962e-002 3.590e-004 
6.303e-004 3.904e+007 4.263e+012 1.000e+004 2.956e-002 3.603e-004 
6.319e-004 3.908e+007 4.259e+012 1.000e+004 3.011e-002 3.616e-004 
6.336e-004 3.914e+007 4.253e+012 1.000e+004 2.965e-002 3.628e-004 
6.352e-004 3.920e+007 4.250e+012 1.000e+004 2.943e-002 3.640e-004 
6.368e-004 3.926e+007 4.248e+012 1.000e+004 2.927e-002 3.652e-004 
6.383e-004 3.933e+007 4.246e+012 1.000e+004 2.858e-002 3.663e-004 
6.399e-004 3.940e+007 4.245e+012 1.000e+004 2.881e-002 3.674e-004 
6.415e-004 3.947e+007 4.243e+012 1.000e+004 2.849e-002 3.685e-004 
6.431e-004 3.954e+007 4.242e+012 1.000e+004 2.830e-002 3.696e-004 
6.447e-004 3.961e+007 4.241e+012 1.000e+004 2.793e-002 3.708e-004 
6.463e-004 3.968e+007 4.240e+012 1.000e+004 2.765e-002 3.719e-004 
6.479e-004 3.975e+007 4.240e+012 1.000e+004 2.771e-002 3.730e-004 
6.495e-004 3.982e+007 4.237e+012 1.000e+004 2.828e-002 3.741e-004 
6.511e-004 3.989e+007 4.235e+012 1.000e+004 2.752e-002 3.752e-004 
6.527e-004 3.996e+007 4.235e+012 1.000e+004 2.743e-002 3.763e-004 
6.543e-004 4.003e+007 4.234e+012 1.000e+004 2.736e-002 3.774e-004 
6.559e-004 4.010e+007 4.235e+012 1.000e+004 2.788e-002 3.785e-004 
6.579e-004 4.019e+007 4.231e+012 1.000e+004 2.578e-002 3.799e-004 
6.650e-004 4.046e+007 4.231e+012 1.000e+004 2.625e-002 3.851e-004 
6.718e-004 4.070e+007 4.240e+012 1.000e+004 2.538e-002 3.903e-004 
6.787e-004 4.094e+007 4.254e+012 1.000e+004 2.528e-002 3.956e-004 
6.859e-004 4.118e+007 4.274e+012 1.000e+004 2.530e-002 4.010e-004 
6.931e-004 4.141e+007 4.294e+012 1.000e+004 2.513e-002 4.066e-004 
7.006e-004 4.162e+007 4.297e+012 1.000e+004 2.477e-002 4.127e-004 
7.084e-004 4.199e+007 4.312e+012 1.000e+004 2.291e-002 4.179e-004 
7.170e-004 4.246e+007 4.331e+012 1.000e+004 2.150e-002 4.233e-004 
7.250e-004 4.288e+007 4.352e+012 1.000e+004 2.174e-002 4.284e-004 
7.323e-004 4.317e+007 4.363e+012 1.000e+004 2.317e-002 4.337e-004 
7.394e-004 4.345e+007 4.376e+012 1.000e+004 2.312e-002 4.389e-004 
7.466e-004 4.372e+007 4.393e+012 1.000e+004 2.269e-002 4.442e-004 
7.537e-004 4.401e+007 4.413e+012 1.000e+004 2.220e-002 4.493e-004 
7.609e-004 4.430e+007 4.436e+012 1.000e+004 2.287e-002 4.545e-004 
7.662e-004 4.451e+007 4.454e+012 1.000e+004 2.306e-002 4.583e-004 
7.705e-004 4.466e+007 4.464e+012 1.000e+004 2.591e-002 4.616e-004 
7.742e-004 4.477e+007 4.471e+012 1.000e+004 2.664e-002 4.645e-004 
7.774e-004 4.487e+007 4.479e+012 1.000e+004 2.492e-002 4.671e-004 
7.832e-004 4.509e+007 4.484e+012 1.000e+004 2.503e-002 4.713e-004 
7.902e-004 4.530e+007 4.503e+012 1.000e+004 3.059e-002 4.769e-004 
7.974e-004 4.550e+007 4.463e+012 1.000e+004 2.580e-002 4.827e-004 
8.045e-004 4.568e+007 4.442e+012 1.000e+004 2.641e-002 4.885e-004 
8.117e-004 4.585e+007 4.453e+012 1.000e+004 2.759e-002 4.945e-004 
8.189e-004 4.599e+007 4.466e+012 1.000e+004 2.769e-002 5.007e-004 
8.250e-004 4.611e+007 4.480e+012 1.000e+004 2.990e-002 5.061e-004 
8.319e-004 4.621e+007 4.460e+012 1.000e+004 2.738e-002 5.123e-004 
8.392e-004 4.636e+007 4.473e+012 1.000e+004 2.685e-002 5.186e-004 
8.467e-004 4.651e+007 4.464e+012 1.000e+004 2.787e-002 5.250e-004 
8.539e-004 4.671e+007 4.476e+012 1.000e+004 2.624e-002 5.308e-004 
8.610e-004 4.688e+007 4.486e+012 1.000e+004 2.694e-002 5.368e-004 
8.684e-004 4.703e+007 4.501e+012 1.000e+004 2.742e-002 5.431e-004 
8.756e-004 4.714e+007 4.522e+012 1.000e+004 2.685e-002 5.496e-004 
8.829e-004 4.722e+007 4.539e+012 1.000e+004 2.875e-002 5.563e-004 
8.888e-004 4.728e+007 4.561e+012 1.000e+004 2.864e-002 5.618e-004 
8.928e-004 4.733e+007 4.578e+012 1.000e+004 2.837e-002 5.654e-004 
8.966e-004 4.740e+007 4.594e+012 1.000e+004 2.764e-002 5.688e-004 
9.011e-004 4.749e+007 4.596e+012 1.000e+004 3.237e-002 5.726e-004 
9.066e-004 4.759e+007 4.551e+012 1.000e+004 3.055e-002 5.775e-004 
9.117e-004 4.769e+007 4.552e+012 1.000e+004 3.021e-002 5.818e-004 
9.168e-004 4.776e+007 4.561e+012 1.000e+004 3.093e-002 5.864e-004 
9.214e-004 4.784e+007 4.570e+012 1.000e+004 3.225e-002 5.904e-004 
9.247e-004 4.792e+007 4.557e+012 1.000e+004 3.064e-002 5.932e-004 
9.273e-004 4.799e+007 4.555e+012 1.000e+004 3.102e-002 5.954e-004 
9.300e-004 4.804e+007 4.550e+012 1.000e+004 3.221e-002 5.977e-004 
9.327e-004 4.809e+007 4.552e+012 1.000e+004 3.167e-002 6.000e-004 
9.353e-004 4.814e+007 4.550e+012 1.000e+004 3.180e-002 6.023e-004 
9.380e-004 4.818e+007 4.549e+012 1.000e+004 3.165e-002 6.047e-004 
9.406e-004 4.822e+007 4.550e+012 1.000e+004 3.217e-002 6.071e-004 
9.432e-004 4.825e+007 4.559e+012 1.000e+004 3.081e-002 6.095e-004 
9.456e-004 4.828e+007 4.567e+012 1.000e+004 3.150e-002 6.116e-004 
9.477e-004 4.831e+007 4.574e+012 1.000e+004 3.160e-002 6.135e-004 
9.497e-004 4.835e+007 4.581e+012 1.000e+004 2.955e-002 6.152e-004 
9.516e-004 4.839e+007 4.586e+012 1.000e+004 3.303e-002 6.169e-004 
9.535e-004 4.844e+007 4.591e+012 1.000e+004 3.019e-002 6.184e-004 
9.552e-004 4.848e+007 4.597e+012 1.000e+004 3.280e-002 6.199e-004 
9.571e-004 4.853e+007 4.601e+012 1.000e+004 3.361e-002 6.215e-004 
9.590e-004 4.858e+007 4.607e+012 1.000e+004 3.185e-002 6.230e-004 
9.609e-004 4.862e+007 4.613e+012 1.000e+004 3.162e-002 6.246e-004 
9.628e-004 4.867e+007 4.615e+012 1.000e+004 3.292e-002 6.261e-004 
9.646e-004 4.872e+007 4.614e+012 1.000e+004 3.442e-002 6.276e-004 
9.664e-004 4.876e+007 4.616e+012 1.000e+004 3.160e-002 6.291e-004 
9.682e-004 4.881e+007 4.619e+012 1.000e+004 2.997e-002 6.306e-004 
9.700e-004 4.885e+007 4.623e+012 1.000e+004 3.206e-002 6.321e-004 
9.718e-004 4.891e+007 4.626e+012 1.000e+004 3.239e-002 6.336e-004 
9.737e-004 4.896e+007 4.630e+012 1.000e+004 2.902e-002 6.350e-004 
9.755e-004 4.902e+007 4.634e+012 1.000e+004 2.729e-002 6.365e-004 
9.774e-004 4.908e+007 4.639e+012 1.000e+004 2.994e-002 6.379e-004 
9.793e-004 4.915e+007 4.644e+012 1.000e+004 3.036e-002 6.394e-004 
9.813e-004 4.922e+007 4.650e+012 1.000e+004 2.792e-002 6.409e-004 
9.832e-004 4.929e+007 4.655e+012 1.000e+004 2.599e-002 6.423e-004 
9.852e-004 4.936e+007 4.661e+012 1.000e+004 2.785e-002 6.438e-004 
9.872e-004 4.943e+007 4.668e+012 1.000e+004 2.808e-002 6.453e-004 
9.893e-004 4.951e+007 4.675e+012 1.000e+004 2.647e-002 6.468e-004 
9.913e-004 4.959e+007 4.681e+012 1.000e+004 2.650e-002 6.483e-004 
9.934e-004 4.968e+007 4.689e+012 1.000e+004 2.655e-002 6.498e-004 
9.954e-004 4.976e+007 4.689e+012 1.000e+004 3.146e-002 6.513e-004 
9.975e-004 4.982e+007 4.690e+012 1.000e+004 2.934e-002 6.529e-004 
9.996e-004 4.989e+007 4.696e+012 1.000e+004 2.861e-002 6.545e-004 
1.002e-003 4.996e+007 4.703e+012 1.000e+004 2.930e-002 6.561e-004 
1.004e-003 5.002e+007 4.704e+012 1.000e+004 3.076e-002 6.578e-004 
1.006e-003 5.009e+007 4.708e+012 1.000e+004 2.903e-002 6.594e-004 
1.008e-003 5.015e+007 4.717e+012 1.000e+004 2.906e-002 6.611e-004 
1.010e-003 5.022e+007 4.725e+012 1.000e+004 3.012e-002 6.628e-004 
1.012e-003 5.027e+007 4.734e+012 1.000e+004 3.057e-002 6.646e-004 
1.014e-003 5.033e+007 4.743e+012 1.000e+004 2.956e-002 6.664e-004 
1.017e-003 5.039e+007 4.753e+012 1.000e+004 2.906e-002 6.681e-004 
1.019e-003 5.044e+007 4.761e+012 1.000e+004 2.998e-002 6.699e-004 
1.021e-003 5.050e+007 4.771e+012 1.000e+004 3.165e-002 6.717e-004 
1.023e-003 5.055e+007 4.779e+012 1.000e+004 3.325e-002 6.735e-004 
1.025e-003 5.060e+007 4.789e+012 1.000e+004 2.955e-002 6.753e-004 
1.027e-003 5.064e+007 4.799e+012 1.000e+004 3.092e-002 6.771e-004 
1.029e-003 5.070e+007 4.808e+012 1.000e+004 3.031e-002 6.786e-004 
1.031e-003 5.077e+007 4.815e+012 1.000e+004 2.709e-002 6.801e-004 
1.033e-003 5.084e+007 4.822e+012 1.000e+004 2.587e-002 6.816e-004 
1.035e-003 5.092e+007 4.830e+012 1.000e+004 2.710e-002 6.829e-004 
1.037e-003 5.099e+007 4.824e+012 1.000e+004 2.930e-002 6.843e-004 
1.039e-003 5.106e+007 4.819e+012 1.000e+004 2.668e-002 6.857e-004 
1.041e-003 5.114e+007 4.822e+012 1.000e+004 2.425e-002 6.870e-004 
1.042e-003 5.122e+007 4.827e+012 1.000e+004 2.774e-002 6.882e-004 
1.044e-003 5.131e+007 4.832e+012 1.000e+004 2.492e-002 6.894e-004 
1.046e-003 5.140e+007 4.838e+012 1.000e+004 2.440e-002 6.907e-004 
1.048e-003 5.149e+007 4.845e+012 1.000e+004 2.427e-002 6.919e-004 
1.050e-003 5.158e+007 4.850e+012 1.000e+004 2.719e-002 6.931e-004 
1.052e-003 5.168e+007 4.858e+012 1.000e+004 2.880e-002 6.943e-004 
1.054e-003 5.178e+007 4.865e+012 1.000e+004 2.463e-002 6.956e-004 
1.056e-003 5.188e+007 4.873e+012 1.000e+004 2.374e-002 6.968e-004 
1.058e-003 5.198e+007 4.880e+012 1.000e+004 2.559e-002 6.980e-004 
1.059e-003 5.208e+007 4.887e+012 1.000e+004 2.493e-002 6.992e-004 
1.061e-003 5.217e+007 4.893e+012 1.000e+004 2.700e-002 7.005e-004 
1.063e-003 5.226e+007 4.897e+012 1.000e+004 2.723e-002 7.018e-004 
1.065e-003 5.234e+007 4.904e+012 1.000e+004 2.727e-002 7.031e-004 
1.067e-003 5.241e+007 4.910e+012 1.000e+004 2.708e-002 7.045e-004 
1.069e-003 5.246e+007 4.917e+012 1.000e+004 2.801e-002 7.060e-004 
1.071e-003 5.252e+007 4.924e+012 1.000e+004 2.758e-002 7.074e-004 
1.073e-003 5.258e+007 4.927e+012 1.000e+004 2.879e-002 7.088e-004 
1.074e-003 5.265e+007 4.929e+012 1.000e+004 2.716e-002 7.102e-004 
1.076e-003 5.271e+007 4.929e+012 1.000e+004 2.744e-002 7.116e-004 
1.078e-003 5.276e+007 4.932e+012 1.000e+004 2.888e-002 7.131e-004 
1.080e-003 5.282e+007 4.935e+012 1.000e+004 2.981e-002 7.145e-004 
1.082e-003 5.287e+007 4.940e+012 1.000e+004 2.814e-002 7.160e-004 
1.084e-003 5.292e+007 4.946e+012 1.000e+004 2.797e-002 7.175e-004 
1.085e-003 5.296e+007 4.953e+012 1.000e+004 2.991e-002 7.191e-004 
1.087e-003 5.300e+007 4.963e+012 1.000e+004 2.923e-002 7.207e-004 
1.089e-003 5.303e+007 4.962e+012 1.000e+004 2.888e-002 7.224e-004 
1.091e-003 5.307e+007 4.967e+012 1.000e+004 3.005e-002 7.241e-004 
1.093e-003 5.310e+007 4.972e+012 1.000e+004 3.050e-002 7.258e-004 
1.095e-003 5.314e+007 4.977e+012 1.000e+004 2.957e-002 7.274e-004 
1.097e-003 5.318e+007 4.982e+012 1.000e+004 2.859e-002 7.291e-004 
1.099e-003 5.321e+007 4.989e+012 1.000e+004 2.819e-002 7.308e-004 
1.101e-003 5.323e+007 4.998e+012 1.000e+004 3.007e-002 7.325e-004 
1.103e-003 5.326e+007 5.005e+012 1.000e+004 3.166e-002 7.342e-004 
1.104e-003 5.329e+007 5.012e+012 1.000e+004 2.874e-002 7.359e-004 
1.106e-003 5.332e+007 5.019e+012 1.000e+004 2.749e-002 7.376e-004 
1.108e-003 5.335e+007 5.027e+012 1.000e+004 2.857e-002 7.392e-004 
1.110e-003 5.339e+007 5.034e+012 1.000e+004 2.911e-002 7.409e-004 
1.112e-003 5.342e+007 5.041e+012 1.000e+004 2.763e-002 7.425e-004 
1.114e-003 5.346e+007 5.049e+012 1.000e+004 2.787e-002 7.441e-004 
1.116e-003 5.350e+007 5.057e+012 1.000e+004 2.879e-002 7.457e-004 
1.118e-003 5.354e+007 5.065e+012 1.000e+004 2.750e-002 7.473e-004 
1.119e-003 5.357e+007 5.073e+012 1.000e+004 2.773e-002 7.490e-004 
1.121e-003 5.359e+007 5.081e+012 1.000e+004 2.984e-002 7.507e-004 
1.123e-003 5.361e+007 5.084e+012 1.000e+004 3.130e-002 7.524e-004 
1.125e-003 5.362e+007 5.087e+012 1.000e+004 3.139e-002 7.542e-004 
1.127e-003 5.363e+007 5.092e+012 1.000e+004 3.032e-002 7.559e-004 
1.129e-003 5.365e+007 5.098e+012 1.000e+004 2.964e-002 7.577e-004 
1.131e-003 5.367e+007 5.105e+012 1.000e+004 2.909e-002 7.593e-004 
1.132e-003 5.370e+007 5.112e+012 1.000e+004 2.968e-002 7.610e-004 
1.134e-003 5.373e+007 5.118e+012 1.000e+004 2.971e-002 7.626e-004 
1.136e-003 5.377e+007 5.122e+012 1.000e+004 2.938e-002 7.642e-004 
1.138e-003 5.380e+007 5.128e+012 1.000e+004 3.303e-002 7.658e-004 
1.140e-003 5.382e+007 5.102e+012 1.000e+004 3.097e-002 7.675e-004 
1.142e-003 5.386e+007 5.100e+012 1.000e+004 3.086e-002 7.690e-004 
1.143e-003 5.389e+007 5.101e+012 1.000e+004 3.199e-002 7.706e-004 
1.145e-003 5.392e+007 5.104e+012 1.000e+004 2.971e-002 7.723e-004 
1.147e-003 5.395e+007 5.100e+012 1.000e+004 3.214e-002 7.739e-004 
1.149e-003 5.398e+007 5.094e+012 1.000e+004 3.249e-002 7.755e-004 
1.151e-003 5.400e+007 5.093e+012 1.000e+004 3.293e-002 7.772e-004 
1.152e-003 5.401e+007 5.092e+012 1.000e+004 3.143e-002 7.789e-004 
1.154e-003 5.403e+007 5.092e+012 1.000e+004 3.108e-002 7.806e-004 
1.156e-003 5.404e+007 5.094e+012 1.000e+004 3.289e-002 7.823e-004 
1.158e-003 5.406e+007 5.097e+012 1.000e+004 2.934e-002 7.840e-004 
1.160e-003 5.409e+007 5.101e+012 1.000e+004 3.078e-002 7.856e-004 
1.162e-003 5.410e+007 5.099e+012 1.000e+004 2.999e-002 7.873e-004 
1.163e-003 5.413e+007 5.103e+012 1.000e+004 3.046e-002 7.889e-004 
1.165e-003 5.415e+007 5.109e+012 1.000e+004 2.916e-002 7.906e-004 
1.167e-003 5.417e+007 5.114e+012 1.000e+004 2.928e-002 7.922e-004 
1.169e-003 5.419e+007 5.121e+012 1.000e+004 3.074e-002 7.939e-004 
1.170e-003 5.420e+007 5.127e+012 1.000e+004 3.098e-002 7.956e-004 
1.172e-003 5.422e+007 5.129e+012 1.000e+004 3.057e-002 7.973e-004 
1.174e-003 5.424e+007 5.130e+012 1.000e+004 3.202e-002 7.988e-004 
1.176e-003 5.426e+007 5.133e+012 1.000e+004 3.032e-002 8.004e-004 
1.178e-003 5.429e+007 5.137e+012 1.000e+004 3.009e-002 8.021e-004 
1.179e-003 5.431e+007 5.139e+012 1.000e+004 3.008e-002 8.037e-004 
1.181e-003 5.434e+007 5.142e+012 1.000e+004 3.007e-002 8.053e-004 
1.183e-003 5.437e+007 5.145e+012 1.000e+004 2.824e-002 8.068e-004 
1.185e-003 5.442e+007 5.150e+012 1.000e+004 2.935e-002 8.083e-004 
1.186e-003 5.447e+007 5.153e+012 1.000e+004 2.830e-002 8.097e-004 
1.188e-003 5.452e+007 5.158e+012 1.000e+004 2.879e-002 8.112e-004 
1.190e-003 5.457e+007 5.138e+012 1.000e+004 3.028e-002 8.126e-004 
1.192e-003 5.462e+007 5.135e+012 1.000e+004 3.068e-002 8.140e-004 
1.194e-003 5.467e+007 5.139e+012 1.000e+004 3.315e-002 8.154e-004 
1.195e-003 5.473e+007 5.133e+012 1.000e+004 3.255e-002 8.168e-004 
1.197e-003 5.479e+007 5.136e+012 1.000e+004 3.176e-002 8.182e-004 
1.199e-003 5.485e+007 5.138e+012 1.000e+004 3.245e-002 8.195e-004 
1.201e-003 5.491e+007 5.143e+012 1.000e+004 3.044e-002 8.207e-004 
1.202e-003 5.497e+007 5.143e+012 1.000e+004 3.469e-002 8.220e-004 
1.204e-003 5.502e+007 5.144e+012 1.000e+004 3.218e-002 8.234e-004 
1.206e-003 5.506e+007 5.147e+012 1.000e+004 3.392e-002 8.248e-004 
1.207e-003 5.510e+007 5.150e+012 1.000e+004 3.489e-002 8.263e-004 
1.209e-003 5.513e+007 5.154e+012 1.000e+004 3.317e-002 8.278e-004 
1.211e-003 5.516e+007 5.150e+012 1.000e+004 3.357e-002 8.293e-004 
1.213e-003 5.519e+007 5.152e+012 1.000e+004 3.189e-002 8.309e-004 
1.214e-003 5.523e+007 5.122e+012 1.000e+004 3.512e-002 8.324e-004 
1.216e-003 5.525e+007 5.116e+012 1.000e+004 3.436e-002 8.340e-004 
1.218e-003 5.527e+007 5.113e+012 1.000e+004 3.170e-002 8.356e-004 
1.220e-003 5.529e+007 5.112e+012 1.000e+004 3.212e-002 8.373e-004 
1.222e-003 5.532e+007 5.112e+012 1.000e+004 3.222e-002 8.389e-004 
1.223e-003 5.536e+007 5.112e+012 1.000e+004 3.025e-002 8.404e-004 
1.225e-003 5.540e+007 5.113e+012 1.000e+004 3.166e-002 8.419e-004 
1.227e-003 5.544e+007 5.115e+012 1.000e+004 2.952e-002 8.433e-004 
1.229e-003 5.549e+007 5.116e+012 1.000e+004 2.934e-002 8.448e-004 
1.230e-003 5.553e+007 5.117e+012 1.000e+004 2.916e-002 8.463e-004 
1.232e-003 5.557e+007 5.119e+012 1.000e+004 2.817e-002 8.477e-004 
1.234e-003 5.561e+007 5.122e+012 1.000e+004 2.730e-002 8.492e-004 
1.236e-003 5.566e+007 5.125e+012 1.000e+004 2.775e-002 8.507e-004 
1.237e-003 5.570e+007 5.128e+012 1.000e+004 2.694e-002 8.521e-004 
1.239e-003 5.576e+007 5.130e+012 1.000e+004 2.742e-002 8.535e-004 
1.241e-003 5.581e+007 5.128e+012 1.000e+004 2.858e-002 8.550e-004 
1.243e-003 5.584e+007 5.122e+012 1.000e+004 2.782e-002 8.565e-004 
1.245e-003 5.589e+007 5.122e+012 1.000e+004 2.695e-002 8.579e-004 
1.246e-003 5.594e+007 5.126e+012 1.000e+004 2.798e-002 8.593e-004 
1.248e-003 5.600e+007 5.130e+012 1.000e+004 2.704e-002 8.607e-004 
1.250e-003 5.607e+007 5.131e+012 1.000e+004 2.625e-002 8.620e-004 
1.252e-003 5.614e+007 5.128e+012 1.000e+004 2.540e-002 8.633e-004 
1.253e-003 5.622e+007 5.131e+012 1.000e+004 2.440e-002 8.646e-004 
1.255e-003 5.630e+007 5.131e+012 1.000e+004 2.456e-002 8.659e-004 
1.257e-003 5.637e+007 5.133e+012 1.000e+004 2.536e-002 8.672e-004 
1.259e-003 5.644e+007 5.136e+012 1.000e+004 2.519e-002 8.686e-004 
1.261e-003 5.651e+007 5.141e+012 1.000e+004 2.559e-002 8.699e-004 
1.263e-003 5.658e+007 5.147e+012 1.000e+004 2.538e-002 8.713e-004 
1.264e-003 5.665e+007 5.153e+012 1.000e+004 2.543e-002 8.727e-004 
1.266e-003 5.671e+007 5.159e+012 1.000e+004 2.640e-002 8.740e-004 
1.268e-003 5.678e+007 5.160e+012 1.000e+004 2.591e-002 8.754e-004 
1.270e-003 5.685e+007 5.164e+012 1.000e+004 2.858e-002 8.768e-004 
1.272e-003 5.692e+007 5.169e+012 1.000e+004 2.594e-002 8.781e-004 
1.274e-003 5.699e+007 5.168e+012 1.000e+004 2.662e-002 8.794e-004 
1.275e-003 5.706e+007 5.173e+012 1.000e+004 2.808e-002 8.808e-004 
1.277e-003 5.713e+007 5.180e+012 1.000e+004 2.855e-002 8.821e-004 
1.279e-003 5.720e+007 5.185e+012 1.000e+004 2.610e-002 8.835e-004 
1.281e-003 5.726e+007 5.193e+012 1.000e+004 2.634e-002 8.849e-004 
1.283e-003 5.732e+007 5.201e+012 1.000e+004 2.714e-002 8.863e-004 
1.285e-003 5.737e+007 5.210e+012 1.000e+004 2.732e-002 8.878e-004 
1.286e-003 5.743e+007 5.219e+012 1.000e+004 2.632e-002 8.892e-004 
1.288e-003 5.748e+007 5.228e+012 1.000e+004 2.571e-002 8.906e-004 
1.290e-003 5.753e+007 5.237e+012 1.000e+004 2.526e-002 8.921e-004 
1.292e-003 5.757e+007 5.242e+012 1.000e+004 2.670e-002 8.936e-004 
1.294e-003 5.762e+007 5.243e+012 1.000e+004 2.552e-002 8.951e-004 
1.295e-003 5.766e+007 5.242e+012 1.000e+004 2.797e-002 8.967e-004 
1.297e-003 5.769e+007 5.207e+012 1.000e+004 2.851e-002 8.983e-004 
1.299e-003 5.771e+007 5.197e+012 1.000e+004 2.838e-002 8.999e-004 
1.301e-003 5.773e+007 5.194e+012 1.000e+004 2.863e-002 9.016e-004 
1.303e-003 5.775e+007 5.192e+012 1.000e+004 2.954e-002 9.032e-004 
1.304e-003 5.777e+007 5.193e+012 1.000e+004 2.796e-002 9.049e-004 
1.306e-003 5.780e+007 5.192e+012 1.000e+004 2.858e-002 9.065e-004 
1.308e-003 5.782e+007 5.191e+012 1.000e+004 2.950e-002 9.082e-004 
1.310e-003 5.785e+007 5.193e+012 1.000e+004 2.932e-002 9.097e-004 
1.312e-003 5.788e+007 5.191e+012 1.000e+004 2.921e-002 9.113e-004 
1.313e-003 5.792e+007 5.187e+012 1.000e+004 2.851e-002 9.129e-004 
1.315e-003 5.796e+007 5.187e+012 1.000e+004 2.857e-002 9.144e-004 
1.317e-003 5.800e+007 5.189e+012 1.000e+004 3.003e-002 9.159e-004 
1.319e-003 5.804e+007 5.191e+012 1.000e+004 2.985e-002 9.174e-004 
1.321e-003 5.809e+007 5.194e+012 1.000e+004 2.865e-002 9.188e-004 
1.322e-003 5.815e+007 5.197e+012 1.000e+004 2.856e-002 9.202e-004 
1.324e-003 5.821e+007 5.199e+012 1.000e+004 2.828e-002 9.216e-004 
1.326e-003 5.827e+007 5.203e+012 1.000e+004 2.863e-002 9.230e-004 
1.328e-003 5.834e+007 5.207e+012 1.000e+004 2.740e-002 9.243e-004 
1.330e-003 5.841e+007 5.211e+012 1.000e+004 2.848e-002 9.256e-004 
1.331e-003 5.847e+007 5.216e+012 1.000e+004 2.601e-002 9.270e-004 
1.333e-003 5.854e+007 5.222e+012 1.000e+004 2.711e-002 9.283e-004 
1.335e-003 5.860e+007 5.221e+012 1.000e+004 2.854e-002 9.297e-004 
1.337e-003 5.865e+007 5.224e+012 1.000e+004 2.796e-002 9.311e-004 
1.339e-003 5.872e+007 5.225e+012 1.000e+004 2.651e-002 9.324e-004 
1.340e-003 5.880e+007 5.228e+012 1.000e+004 2.672e-002 9.336e-004 
1.342e-003 5.888e+007 5.231e+012 1.000e+004 2.667e-002 9.349e-004 
1.344e-003 5.896e+007 5.234e+012 1.000e+004 2.484e-002 9.361e-004 
1.346e-003 5.904e+007 5.238e+012 1.000e+004 2.552e-002 9.373e-004 
1.347e-003 5.912e+007 5.242e+012 1.000e+004 2.790e-002 9.386e-004 
1.349e-003 5.917e+007 5.229e+012 1.000e+004 2.933e-002 9.400e-004 
1.351e-003 5.922e+007 5.224e+012 1.000e+004 2.931e-002 9.414e-004 
1.353e-003 5.927e+007 5.223e+012 1.000e+004 2.871e-002 9.429e-004 
1.355e-003 5.932e+007 5.224e+012 1.000e+004 2.790e-002 9.443e-004 
1.356e-003 5.937e+007 5.226e+012 1.000e+004 2.892e-002 9.457e-004 
1.358e-003 5.942e+007 5.228e+012 1.000e+004 2.823e-002 9.471e-004 
1.360e-003 5.948e+007 5.229e+012 1.000e+004 2.727e-002 9.485e-004 
1.362e-003 5.954e+007 5.232e+012 1.000e+004 2.723e-002 9.498e-004 
1.363e-003 5.960e+007 5.235e+012 1.000e+004 2.834e-002 9.511e-004 
1.365e-003 5.967e+007 5.238e+012 1.000e+004 2.927e-002 9.524e-004 
1.367e-003 5.973e+007 5.237e+012 1.000e+004 2.688e-002 9.538e-004 
1.369e-003 5.978e+007 5.238e+012 1.000e+004 2.783e-002 9.552e-004 
1.370e-003 5.983e+007 5.238e+012 1.000e+004 2.986e-002 9.566e-004 
1.372e-003 5.988e+007 5.240e+012 1.000e+004 3.007e-002 9.580e-004 
1.374e-003 5.993e+007 5.244e+012 1.000e+004 2.842e-002 9.594e-004 
1.376e-003 5.999e+007 5.248e+012 1.000e+004 2.799e-002 9.607e-004 
1.377e-003 6.004e+007 5.246e+012 1.000e+004 3.049e-002 9.621e-004 
1.379e-003 6.009e+007 5.250e+012 1.000e+004 2.855e-002 9.635e-004 
1.381e-003 6.013e+007 5.254e+012 1.000e+004 2.894e-002 9.648e-004 
1.382e-003 6.018e+007 5.259e+012 1.000e+004 2.913e-002 9.662e-004 
1.384e-003 6.021e+007 5.264e+012 1.000e+004 2.866e-002 9.677e-004 
1.386e-003 6.025e+007 5.267e+012 1.000e+004 2.996e-002 9.693e-004 
1.388e-003 6.027e+007 5.264e+012 1.000e+004 3.215e-002 9.709e-004 
1.390e-003 6.029e+007 5.254e+012 1.000e+004 2.951e-002 9.726e-004 
1.391e-003 6.032e+007 5.259e+012 1.000e+004 3.081e-002 9.742e-004 
1.393e-003 6.036e+007 5.263e+012 1.000e+004 2.806e-002 9.758e-004 
1.395e-003 6.039e+007 5.267e+012 1.000e+004 2.814e-002 9.773e-004 
1.397e-003 6.041e+007 5.273e+012 1.000e+004 2.799e-002 9.789e-004 
1.399e-003 6.044e+007 5.281e+012 1.000e+004 2.817e-002 9.806e-004 
1.400e-003 6.046e+007 5.289e+012 1.000e+004 2.831e-002 9.822e-004 
1.402e-003 6.048e+007 5.296e+012 1.000e+004 2.713e-002 9.839e-004 
1.404e-003 6.050e+007 5.304e+012 1.000e+004 2.753e-002 9.855e-004 
1.406e-003 6.051e+007 5.305e+012 1.000e+004 2.796e-002 9.872e-004 
1.408e-003 6.052e+007 5.308e+012 1.000e+004 2.965e-002 9.889e-004 
1.409e-003 6.052e+007 5.315e+012 1.000e+004 2.968e-002 9.907e-004 
1.411e-003 6.051e+007 5.323e+012 1.000e+004 2.893e-002 9.925e-004 
1.413e-003 6.050e+007 5.333e+012 1.000e+004 2.952e-002 9.944e-004 
1.415e-003 6.050e+007 5.341e+012 1.000e+004 2.871e-002 9.962e-004 
1.416e-003 6.050e+007 5.351e+012 1.000e+004 2.826e-002 9.980e-004 
1.418e-003 6.050e+007 5.362e+012 1.000e+004 2.787e-002 9.997e-004 
1.420e-003 6.051e+007 5.365e+012 1.000e+004 2.967e-002 1.001e-003 
1.422e-003 6.051e+007 5.373e+012 1.000e+004 2.855e-002 1.003e-003 
1.424e-003 6.051e+007 5.383e+012 1.000e+004 3.030e-002 1.005e-003 
1.426e-003 6.050e+007 5.384e+012 1.000e+004 2.955e-002 1.007e-003 
1.427e-003 6.050e+007 5.395e+012 1.000e+004 3.145e-002 1.009e-003 
1.429e-003 6.049e+007 5.407e+012 1.000e+004 2.913e-002 1.011e-003 
1.431e-003 6.048e+007 5.414e+012 1.000e+004 3.167e-002 1.013e-003 
1.433e-003 6.047e+007 5.411e+012 1.000e+004 3.108e-002 1.015e-003 
1.435e-003 6.046e+007 5.416e+012 1.000e+004 3.115e-002 1.017e-003 
1.437e-003 6.046e+007 5.423e+012 1.000e+004 3.047e-002 1.018e-003 
1.439e-003 6.046e+007 5.415e+012 1.000e+004 3.148e-002 1.020e-003 
1.440e-003 6.046e+007 5.413e+012 1.000e+004 3.031e-002 1.022e-003 
1.442e-003 6.046e+007 5.416e+012 1.000e+004 3.118e-002 1.024e-003 
1.444e-003 6.046e+007 5.420e+012 1.000e+004 2.934e-002 1.026e-003 
1.446e-003 6.048e+007 5.424e+012 1.000e+004 3.066e-002 1.028e-003 
1.448e-003 6.049e+007 5.429e+012 1.000e+004 3.022e-002 1.029e-003 
1.450e-003 6.052e+007 5.424e+012 1.000e+004 2.889e-002 1.031e-003 
1.451e-003 6.054e+007 5.421e+012 1.000e+004 2.787e-002 1.033e-003 
1.453e-003 6.058e+007 5.425e+012 1.000e+004 2.922e-002 1.034e-003 
1.455e-003 6.061e+007 5.428e+012 1.000e+004 3.049e-002 1.036e-003 
1.457e-003 6.065e+007 5.431e+012 1.000e+004 3.100e-002 1.037e-003 
1.459e-003 6.069e+007 5.429e+012 1.000e+004 2.953e-002 1.039e-003 
1.461e-003 6.072e+007 5.433e+012 1.000e+004 2.832e-002 1.041e-003 
1.462e-003 6.076e+007 5.437e+012 1.000e+004 3.075e-002 1.042e-003 
1.464e-003 6.080e+007 5.420e+012 1.000e+004 3.012e-002 1.044e-003 
1.466e-003 6.083e+007 5.410e+012 1.000e+004 2.991e-002 1.045e-003 
1.468e-003 6.085e+007 5.399e+012 1.000e+004 3.058e-002 1.047e-003 
1.470e-003 6.087e+007 5.397e+012 1.000e+004 3.330e-002 1.049e-003 
1.472e-003 6.089e+007 5.395e+012 1.000e+004 3.063e-002 1.050e-003 
1.473e-003 6.091e+007 5.372e+012 1.000e+004 3.137e-002 1.052e-003 
1.475e-003 6.093e+007 5.362e+012 1.000e+004 3.065e-002 1.054e-003 
1.477e-003 6.096e+007 5.359e+012 1.000e+004 3.333e-002 1.055e-003 
1.479e-003 6.098e+007 5.355e+012 1.000e+004 3.188e-002 1.057e-003 
1.481e-003 6.100e+007 5.334e+012 1.000e+004 3.251e-002 1.059e-003 
1.482e-003 6.101e+007 5.326e+012 1.000e+004 3.231e-002 1.060e-003 
1.484e-003 6.102e+007 5.319e+012 1.000e+004 3.197e-002 1.062e-003 
1.486e-003 6.103e+007 5.313e+012 1.000e+004 3.141e-002 1.064e-003 
1.488e-003 6.104e+007 5.309e+012 1.000e+004 3.180e-002 1.066e-003 
1.490e-003 6.105e+007 5.308e+012 1.000e+004 3.081e-002 1.067e-003 
1.491e-003 6.105e+007 5.307e+012 1.000e+004 3.419e-002 1.069e-003 
1.493e-003 6.106e+007 5.302e+012 1.000e+004 3.019e-002 1.071e-003 
1.495e-003 6.107e+007 5.300e+012 1.000e+004 3.177e-002 1.073e-003 
1.497e-003 6.107e+007 5.299e+012 1.000e+004 3.120e-002 1.074e-003 
1.499e-003 6.107e+007 5.299e+012 1.000e+004 3.139e-002 1.076e-003 
1.500e-003 6.107e+007 5.298e+012 1.000e+004 3.000e-002 1.078e-003 
1.502e-003 6.108e+007 5.299e+012 1.000e+004 2.932e-002 1.080e-003 
1.504e-003 6.109e+007 5.301e+012 1.000e+004 3.024e-002 1.081e-003 
1.506e-003 6.111e+007 5.303e+012 1.000e+004 3.181e-002 1.083e-003 
1.508e-003 6.112e+007 5.304e+012 1.000e+004 3.059e-002 1.085e-003 
1.509e-003 6.114e+007 5.306e+012 1.000e+004 2.893e-002 1.086e-003 
1.511e-003 6.117e+007 5.309e+012 1.000e+004 3.061e-002 1.088e-003 
1.513e-003 6.119e+007 5.310e+012 1.000e+004 3.213e-002 1.090e-003 
1.515e-003 6.122e+007 5.311e+012 1.000e+004 3.032e-002 1.091e-003 
1.516e-003 6.124e+007 5.314e+012 1.000e+004 3.069e-002 1.093e-003 
1.518e-003 6.127e+007 5.317e+012 1.000e+004 3.166e-002 1.094e-003 
1.520e-003 6.130e+007 5.319e+012 1.000e+004 2.931e-002 1.096e-003 
1.522e-003 6.136e+007 5.316e+012 1.000e+004 2.799e-002 1.097e-003 
1.523e-003 6.142e+007 5.316e+012 1.000e+004 2.811e-002 1.098e-003 
1.525e-003 6.149e+007 5.318e+012 1.000e+004 3.015e-002 1.100e-003 
1.527e-003 6.154e+007 5.317e+012 1.000e+004 2.801e-002 1.101e-003 
1.529e-003 6.159e+007 5.321e+012 1.000e+004 2.813e-002 1.103e-003 
1.530e-003 6.164e+007 5.324e+012 1.000e+004 2.756e-002 1.104e-003 
1.532e-003 6.169e+007 5.329e+012 1.000e+004 3.102e-002 1.105e-003 
1.534e-003 6.174e+007 5.327e+012 1.000e+004 2.879e-002 1.107e-003 
1.536e-003 6.179e+007 5.326e+012 1.000e+004 2.855e-002 1.108e-003 
1.537e-003 6.184e+007 5.323e+012 1.000e+004 2.835e-002 1.110e-003 
1.539e-003 6.189e+007 5.325e+012 1.000e+004 3.125e-002 1.111e-003 
1.541e-003 6.195e+007 5.329e+012 1.000e+004 2.816e-002 1.112e-003 
1.543e-003 6.200e+007 5.334e+012 1.000e+004 2.842e-002 1.114e-003 
1.544e-003 6.205e+007 5.320e+012 1.000e+004 2.913e-002 1.115e-003 
1.546e-003 6.208e+007 5.319e+012 1.000e+004 3.244e-002 1.117e-003 
1.548e-003 6.212e+007 5.319e+012 1.000e+004 2.913e-002 1.118e-003 
1.550e-003 6.216e+007 5.318e+012 1.000e+004 3.088e-002 1.120e-003 
1.551e-003 6.220e+007 5.322e+012 1.000e+004 2.966e-002 1.121e-003 
1.553e-003 6.224e+007 5.327e+012 1.000e+004 2.974e-002 1.122e-003 
1.555e-003 6.228e+007 5.327e+012 1.000e+004 2.937e-002 1.124e-003 
1.557e-003 6.232e+007 5.325e+012 1.000e+004 3.005e-002 1.125e-003 
1.558e-003 6.236e+007 5.327e+012 1.000e+004 2.869e-002 1.127e-003 
1.560e-003 6.239e+007 5.330e+012 1.000e+004 2.952e-002 1.128e-003 
1.562e-003 6.243e+007 5.332e+012 1.000e+004 2.978e-002 1.130e-003 
1.564e-003 6.246e+007 5.334e+012 1.000e+004 3.011e-002 1.131e-003 
1.565e-003 6.249e+007 5.338e+012 1.000e+004 2.979e-002 1.133e-003 
1.567e-003 6.251e+007 5.342e+012 1.000e+004 3.050e-002 1.135e-003 
1.569e-003 6.254e+007 5.345e+012 1.000e+004 2.829e-002 1.136e-003 
1.571e-003 6.256e+007 5.348e+012 1.000e+004 3.100e-002 1.138e-003 
1.572e-003 6.258e+007 5.351e+012 1.000e+004 3.034e-002 1.139e-003 
1.574e-003 6.261e+007 5.356e+012 1.000e+004 3.043e-002 1.141e-003 
1.576e-003 6.264e+007 5.362e+012 1.000e+004 2.784e-002 1.142e-003 
1.577e-003 6.267e+007 5.368e+012 1.000e+004 3.019e-002 1.144e-003 
1.579e-003 6.270e+007 5.373e+012 1.000e+004 2.960e-002 1.146e-003 
1.581e-003 6.272e+007 5.378e+012 1.000e+004 3.237e-002 1.147e-003 
1.583e-003 6.274e+007 5.384e+012 1.000e+004 2.947e-002 1.149e-003 
1.584e-003 6.276e+007 5.388e+012 1.000e+004 2.958e-002 1.150e-003 
1.586e-003 6.277e+007 5.393e+012 1.000e+004 3.144e-002 1.152e-003 
1.588e-003 6.279e+007 5.399e+012 1.000e+004 3.090e-002 1.154e-003 
1.590e-003 6.282e+007 5.405e+012 1.000e+004 2.848e-002 1.155e-003 
1.591e-003 6.285e+007 5.411e+012 1.000e+004 2.727e-002 1.157e-003 
1.593e-003 6.289e+007 5.413e+012 1.000e+004 2.938e-002 1.158e-003 
1.595e-003 6.292e+007 5.419e+012 1.000e+004 2.792e-002 1.160e-003 
1.597e-003 6.296e+007 5.425e+012 1.000e+004 2.785e-002 1.161e-003 
1.598e-003 6.299e+007 5.431e+012 1.000e+004 2.848e-002 1.163e-003 
1.600e-003 6.302e+007 5.435e+012 1.000e+004 3.124e-002 1.164e-003 
1.602e-003 6.305e+007 5.439e+012 1.000e+004 2.841e-002 1.166e-003 
1.604e-003 6.308e+007 5.444e+012 1.000e+004 2.869e-002 1.167e-003 
1.605e-003 6.311e+007 5.448e+012 1.000e+004 2.626e-002 1.169e-003 
1.607e-003 6.314e+007 5.455e+012 1.000e+004 2.634e-002 1.170e-003 
1.609e-003 6.317e+007 5.461e+012 1.000e+004 2.652e-002 1.172e-003 
1.611e-003 6.320e+007 5.464e+012 1.000e+004 2.576e-002 1.173e-003 
1.612e-003 6.324e+007 5.466e+012 1.000e+004 2.549e-002 1.175e-003 
1.614e-003 6.328e+007 5.469e+012 1.000e+004 2.591e-002 1.176e-003 
1.616e-003 6.332e+007 5.475e+012 1.000e+004 2.593e-002 1.178e-003 
1.618e-003 6.336e+007 5.480e+012 1.000e+004 2.582e-002 1.179e-003 
1.619e-003 6.341e+007 5.481e+012 1.000e+004 2.656e-002 1.181e-003 
1.621e-003 6.346e+007 5.480e+012 1.000e+004 2.685e-002 1.182e-003 
1.623e-003 6.351e+007 5.483e+012 1.000e+004 2.695e-002 1.184e-003 
1.625e-003 6.356e+007 5.486e+012 1.000e+004 2.689e-002 1.185e-003 
1.626e-003 6.361e+007 5.485e+012 1.000e+004 2.631e-002 1.186e-003 
1.628e-003 6.367e+007 5.489e+012 1.000e+004 2.647e-002 1.188e-003 
1.630e-003 6.374e+007 5.493e+012 1.000e+004 2.649e-002 1.189e-003 
1.632e-003 6.380e+007 5.498e+012 1.000e+004 2.683e-002 1.190e-003 
1.633e-003 6.386e+007 5.502e+012 1.000e+004 2.583e-002 1.192e-003 
1.635e-003 6.393e+007 5.506e+012 1.000e+004 2.615e-002 1.193e-003 
1.637e-003 6.399e+007 5.512e+012 1.000e+004 2.534e-002 1.194e-003 
1.639e-003 6.405e+007 5.518e+012 1.000e+004 2.497e-002 1.195e-003 
1.640e-003 6.411e+007 5.524e+012 1.000e+004 2.498e-002 1.197e-003 
1.642e-003 6.416e+007 5.524e+012 1.000e+004 2.634e-002 1.198e-003 
1.644e-003 6.421e+007 5.524e+012 1.000e+004 2.489e-002 1.200e-003 
1.646e-003 6.427e+007 5.523e+012 1.000e+004 2.535e-002 1.201e-003 
1.647e-003 6.432e+007 5.526e+012 1.000e+004 2.515e-002 1.202e-003 
1.649e-003 6.438e+007 5.531e+012 1.000e+004 2.405e-002 1.204e-003 
1.651e-003 6.443e+007 5.525e+012 1.000e+004 2.505e-002 1.205e-003 
1.652e-003 6.447e+007 5.524e+012 1.000e+004 2.540e-002 1.206e-003 
1.654e-003 6.451e+007 5.528e+012 1.000e+004 2.515e-002 1.208e-003 
1.656e-003 6.455e+007 5.534e+012 1.000e+004 2.546e-002 1.209e-003 
1.658e-003 6.458e+007 5.538e+012 1.000e+004 2.648e-002 1.211e-003 
1.659e-003 6.460e+007 5.539e+012 1.000e+004 2.675e-002 1.213e-003 
1.661e-003 6.462e+007 5.542e+012 1.000e+004 2.732e-002 1.214e-003 
1.663e-003 6.462e+007 5.542e+012 1.000e+004 2.852e-002 1.216e-003 
1.665e-003 6.463e+007 5.549e+012 1.000e+004 2.765e-002 1.218e-003 
1.666e-003 6.464e+007 5.556e+012 1.000e+004 2.883e-002 1.219e-003 
1.668e-003 6.465e+007 5.559e+012 1.000e+004 2.760e-002 1.221e-003 
1.670e-003 6.466e+007 5.563e+012 1.000e+004 2.772e-002 1.223e-003 
1.672e-003 6.468e+007 5.567e+012 1.000e+004 2.750e-002 1.224e-003 
1.673e-003 6.469e+007 5.572e+012 1.000e+004 2.797e-002 1.226e-003 
1.675e-003 6.470e+007 5.578e+012 1.000e+004 2.781e-002 1.228e-003 
1.677e-003 6.471e+007 5.582e+012 1.000e+004 2.902e-002 1.229e-003 
1.679e-003 6.470e+007 5.589e+012 1.000e+004 2.840e-002 1.231e-003 
1.680e-003 6.470e+007 5.598e+012 1.000e+004 3.051e-002 1.233e-003 
1.682e-003 6.468e+007 5.594e+012 1.000e+004 3.027e-002 1.235e-003 
1.684e-003 6.467e+007 5.598e+012 1.000e+004 2.994e-002 1.236e-003 
1.686e-003 6.466e+007 5.602e+012 1.000e+004 2.981e-002 1.238e-003 
1.687e-003 6.466e+007 5.602e+012 1.000e+004 2.879e-002 1.240e-003 
1.689e-003 6.466e+007 5.608e+012 1.000e+004 2.873e-002 1.242e-003 
1.691e-003 6.466e+007 5.610e+012 1.000e+004 2.882e-002 1.244e-003 
1.693e-003 6.466e+007 5.618e+012 1.000e+004 2.835e-002 1.245e-003 
1.694e-003 6.465e+007 5.624e+012 1.000e+004 2.860e-002 1.247e-003 
1.696e-003 6.464e+007 5.633e+012 1.000e+004 2.892e-002 1.249e-003 
1.698e-003 6.463e+007 5.643e+012 1.000e+004 2.950e-002 1.251e-003 
1.699e-003 6.461e+007 5.651e+012 1.000e+004 2.932e-002 1.253e-003 
1.701e-003 6.459e+007 5.662e+012 1.000e+004 2.924e-002 1.254e-003 
1.703e-003 6.456e+007 5.674e+012 1.000e+004 2.938e-002 1.256e-003 
1.705e-003 6.453e+007 5.686e+012 1.000e+004 2.955e-002 1.258e-003 
1.706e-003 6.449e+007 5.697e+012 1.000e+004 3.031e-002 1.260e-003 
1.708e-003 6.443e+007 5.711e+012 1.000e+004 3.105e-002 1.262e-003 
1.710e-003 6.436e+007 5.727e+012 1.000e+004 3.225e-002 1.265e-003 
1.712e-003 6.428e+007 5.746e+012 1.000e+004 3.115e-002 1.267e-003 
1.713e-003 6.422e+007 5.763e+012 1.000e+004 3.140e-002 1.269e-003 
1.715e-003 6.418e+007 5.775e+012 1.000e+004 2.967e-002 1.271e-003 
1.717e-003 6.416e+007 5.787e+012 1.000e+004 2.876e-002 1.273e-003 
1.719e-003 6.415e+007 5.795e+012 1.000e+004 2.867e-002 1.275e-003 
1.720e-003 6.415e+007 5.803e+012 1.000e+004 2.791e-002 1.277e-003 
1.722e-003 6.417e+007 5.808e+012 1.000e+004 2.593e-002 1.278e-003 
1.724e-003 6.419e+007 5.819e+012 1.000e+004 2.594e-002 1.280e-003 
1.726e-003 6.422e+007 5.801e+012 1.000e+004 2.654e-002 1.281e-003 
1.727e-003 6.425e+007 5.787e+012 1.000e+004 2.659e-002 1.283e-003 
1.729e-003 6.429e+007 5.780e+012 1.000e+004 2.522e-002 1.284e-003 
1.731e-003 6.433e+007 5.771e+012 1.000e+004 2.622e-002 1.286e-003 
1.732e-003 6.437e+007 5.770e+012 1.000e+004 2.438e-002 1.287e-003 
1.734e-003 6.443e+007 5.776e+012 1.000e+004 2.412e-002 1.289e-003 
1.736e-003 6.448e+007 5.783e+012 1.000e+004 2.411e-002 1.290e-003 
1.738e-003 6.454e+007 5.786e+012 1.000e+004 2.485e-002 1.291e-003 
1.739e-003 6.459e+007 5.779e+012 1.000e+004 2.591e-002 1.293e-003 
1.741e-003 6.464e+007 5.777e+012 1.000e+004 2.537e-002 1.294e-003 
1.743e-003 6.471e+007 5.767e+012 1.000e+004 2.688e-002 1.295e-003 
1.745e-003 6.477e+007 5.754e+012 1.000e+004 2.651e-002 1.297e-003 
1.746e-003 6.483e+007 5.745e+012 1.000e+004 2.559e-002 1.298e-003 
1.748e-003 6.490e+007 5.736e+012 1.000e+004 2.488e-002 1.299e-003 
1.750e-003 6.497e+007 5.734e+012 1.000e+004 2.588e-002 1.300e-003 
1.752e-003 6.505e+007 5.736e+012 1.000e+004 2.349e-002 1.302e-003 
1.753e-003 6.514e+007 5.736e+012 1.000e+004 2.261e-002 1.303e-003 
1.755e-003 6.522e+007 5.737e+012 1.000e+004 2.185e-002 1.304e-003 
1.757e-003 6.530e+007 5.741e+012 1.000e+004 2.242e-002 1.305e-003 
1.759e-003 6.537e+007 5.747e+012 1.000e+004 2.359e-002 1.306e-003 
1.760e-003 6.545e+007 5.752e+012 1.000e+004 2.249e-002 1.308e-003 
1.762e-003 6.553e+007 5.750e+012 1.000e+004 2.235e-002 1.309e-003 
1.764e-003 6.560e+007 5.749e+012 1.000e+004 2.375e-002 1.310e-003 
1.766e-003 6.568e+007 5.749e+012 1.000e+004 2.405e-002 1.311e-003 
1.767e-003 6.575e+007 5.750e+012 1.000e+004 2.620e-002 1.313e-003 
1.769e-003 6.581e+007 5.751e+012 1.000e+004 2.352e-002 1.314e-003 
1.771e-003 6.588e+007 5.754e+012 1.000e+004 2.397e-002 1.315e-003 
1.773e-003 6.595e+007 5.757e+012 1.000e+004 2.340e-002 1.316e-003 
1.774e-003 6.601e+007 5.754e+012 1.000e+004 2.432e-002 1.318e-003 
1.776e-003 6.607e+007 5.748e+012 1.000e+004 2.688e-002 1.319e-003 
1.778e-003 6.614e+007 5.741e+012 1.000e+004 2.948e-002 1.320e-003 
1.780e-003 6.620e+007 5.737e+012 1.000e+004 2.739e-002 1.322e-003 
1.781e-003 6.626e+007 5.730e+012 1.000e+004 2.759e-002 1.323e-003 
1.783e-003 6.632e+007 5.724e+012 1.000e+004 2.957e-002 1.324e-003 
1.785e-003 6.637e+007 5.720e+012 1.000e+004 2.786e-002 1.326e-003 
1.786e-003 6.642e+007 5.719e+012 1.000e+004 3.176e-002 1.327e-003 
1.788e-003 6.647e+007 5.721e+012 1.000e+004 3.196e-002 1.328e-003 
1.790e-003 6.653e+007 5.703e+012 1.000e+004 3.368e-002 1.329e-003 
1.791e-003 6.659e+007 5.692e+012 1.000e+004 2.966e-002 1.331e-003 
1.793e-003 6.666e+007 5.685e+012 1.000e+004 2.882e-002 1.332e-003 
1.795e-003 6.671e+007 5.677e+012 1.000e+004 3.123e-002 1.333e-003 
1.796e-003 6.678e+007 5.677e+012 1.000e+004 2.987e-002 1.334e-003 
1.798e-003 6.685e+007 5.672e+012 1.000e+004 2.882e-002 1.335e-003 
1.800e-003 6.692e+007 5.662e+012 1.000e+004 2.750e-002 1.337e-003 
1.801e-003 6.699e+007 5.663e+012 1.000e+004 2.769e-002 1.338e-003 
1.803e-003 6.706e+007 5.662e+012 1.000e+004 2.864e-002 1.339e-003 
1.805e-003 6.712e+007 5.664e+012 1.000e+004 3.015e-002 1.340e-003 
1.806e-003 6.718e+007 5.667e+012 1.000e+004 2.664e-002 1.342e-003 
1.808e-003 6.723e+007 5.670e+012 1.000e+004 2.616e-002 1.343e-003 
1.810e-003 6.729e+007 5.672e+012 1.000e+004 2.789e-002 1.345e-003 
1.812e-003 6.734e+007 5.677e+012 1.000e+004 2.582e-002 1.346e-003 
1.814e-003 6.740e+007 5.682e+012 1.000e+004 2.777e-002 1.347e-003 
1.815e-003 6.746e+007 5.681e+012 1.000e+004 2.659e-002 1.349e-003 
1.817e-003 6.751e+007 5.687e+012 1.000e+004 2.809e-002 1.350e-003 
1.819e-003 6.757e+007 5.695e+012 1.000e+004 2.856e-002 1.351e-003 
1.821e-003 6.762e+007 5.704e+012 1.000e+004 2.686e-002 1.353e-003 
1.822e-003 6.768e+007 5.708e+012 1.000e+004 2.760e-002 1.354e-003 
1.824e-003 6.773e+007 5.717e+012 1.000e+004 2.784e-002 1.356e-003 
1.826e-003 6.778e+007 5.720e+012 1.000e+004 2.758e-002 1.357e-003 
1.828e-003 6.783e+007 5.727e+012 1.000e+004 2.752e-002 1.359e-003 
1.829e-003 6.786e+007 5.732e+012 1.000e+004 2.772e-002 1.360e-003 
1.831e-003 6.790e+007 5.738e+012 1.000e+004 2.917e-002 1.362e-003 
1.833e-003 6.793e+007 5.743e+012 1.000e+004 2.890e-002 1.363e-003 
1.835e-003 6.796e+007 5.751e+012 1.000e+004 2.890e-002 1.365e-003 
1.837e-003 6.798e+007 5.756e+012 1.000e+004 2.862e-002 1.366e-003 
1.838e-003 6.800e+007 5.753e+012 1.000e+004 3.153e-002 1.368e-003 
1.840e-003 6.802e+007 5.758e+012 1.000e+004 3.069e-002 1.370e-003 
1.842e-003 6.804e+007 5.764e+012 1.000e+004 2.935e-002 1.371e-003 
1.844e-003 6.806e+007 5.750e+012 1.000e+004 3.117e-002 1.373e-003 
1.845e-003 6.808e+007 5.741e+012 1.000e+004 3.190e-002 1.374e-003 
1.847e-003 6.810e+007 5.739e+012 1.000e+004 3.251e-002 1.376e-003 
1.849e-003 6.812e+007 5.737e+012 1.000e+004 3.141e-002 1.378e-003 
1.851e-003 6.814e+007 5.741e+012 1.000e+004 3.161e-002 1.379e-003 
1.852e-003 6.816e+007 5.741e+012 1.000e+004 3.324e-002 1.381e-003 
1.854e-003 6.818e+007 5.676e+012 1.000e+004 3.210e-002 1.383e-003 
1.856e-003 6.819e+007 5.644e+012 1.000e+004 2.985e-002 1.384e-003 
1.858e-003 6.819e+007 5.629e+012 1.000e+004 3.238e-002 1.386e-003 
1.859e-003 6.820e+007 5.622e+012 1.000e+004 3.195e-002 1.388e-003 
1.861e-003 6.822e+007 5.615e+012 1.000e+004 3.087e-002 1.389e-003 
1.863e-003 6.824e+007 5.603e+012 1.000e+004 2.999e-002 1.391e-003 
1.865e-003 6.826e+007 5.594e+012 1.000e+004 3.148e-002 1.393e-003 
1.867e-003 6.829e+007 5.589e+012 1.000e+004 2.988e-002 1.394e-003 
1.868e-003 6.834e+007 5.590e+012 1.000e+004 3.004e-002 1.396e-003 
1.870e-003 6.838e+007 5.590e+012 1.000e+004 3.008e-002 1.397e-003 
1.872e-003 6.842e+007 5.592e+012 1.000e+004 2.939e-002 1.399e-003 
1.874e-003 6.846e+007 5.590e+012 1.000e+004 2.963e-002 1.400e-003 
1.875e-003 6.849e+007 5.588e+012 1.000e+004 3.017e-002 1.402e-003 
1.877e-003 6.852e+007 5.585e+012 1.000e+004 2.862e-002 1.403e-003 
1.879e-003 6.855e+007 5.580e+012 1.000e+004 2.871e-002 1.405e-003 
1.881e-003 6.858e+007 5.576e+012 1.000e+004 2.967e-002 1.406e-003 
1.882e-003 6.861e+007 5.568e+012 1.000e+004 2.914e-002 1.408e-003 
1.884e-003 6.865e+007 5.566e+012 1.000e+004 2.737e-002 1.409e-003 
1.886e-003 6.869e+007 5.566e+012 1.000e+004 2.858e-002 1.411e-003 
1.888e-003 6.874e+007 5.561e+012 1.000e+004 3.047e-002 1.412e-003 
1.889e-003 6.876e+007 5.542e+012 1.000e+004 2.838e-002 1.414e-003 
1.891e-003 6.879e+007 5.540e+012 1.000e+004 2.662e-002 1.415e-003 
1.893e-003 6.882e+007 5.541e+012 1.000e+004 2.924e-002 1.417e-003 
1.895e-003 6.885e+007 5.535e+012 1.000e+004 3.012e-002 1.418e-003 
1.896e-003 6.887e+007 5.536e+012 1.000e+004 2.771e-002 1.420e-003 
1.898e-003 6.891e+007 5.538e+012 1.000e+004 2.725e-002 1.421e-003 
1.900e-003 6.895e+007 5.539e+012 1.000e+004 2.738e-002 1.423e-003 
1.902e-003 6.900e+007 5.539e+012 1.000e+004 2.833e-002 1.424e-003 
1.903e-003 6.906e+007 5.540e+012 1.000e+004 2.657e-002 1.425e-003 
1.905e-003 6.911e+007 5.539e+012 1.000e+004 2.777e-002 1.427e-003 
1.907e-003 6.917e+007 5.539e+012 1.000e+004 2.736e-002 1.428e-003 
1.908e-003 6.923e+007 5.543e+012 1.000e+004 2.890e-002 1.429e-003 
1.910e-003 6.930e+007 5.546e+012 1.000e+004 2.650e-002 1.431e-003 
1.912e-003 6.938e+007 5.550e+012 1.000e+004 2.606e-002 1.432e-003 
1.913e-003 6.946e+007 5.549e+012 1.000e+004 2.659e-002 1.433e-003 
1.915e-003 6.953e+007 5.554e+012 1.000e+004 2.705e-002 1.434e-003 
1.916e-003 6.960e+007 5.559e+012 1.000e+004 2.437e-002 1.435e-003 
1.918e-003 6.967e+007 5.564e+012 1.000e+004 2.648e-002 1.436e-003 
1.920e-003 6.974e+007 5.568e+012 1.000e+004 2.612e-002 1.437e-003 
1.921e-003 6.981e+007 5.575e+012 1.000e+004 2.572e-002 1.438e-003 
1.923e-003 6.988e+007 5.579e+012 1.000e+004 2.452e-002 1.440e-003 
1.925e-003 6.995e+007 5.582e+012 1.000e+004 2.593e-002 1.441e-003 
1.926e-003 7.003e+007 5.590e+012 1.000e+004 2.671e-002 1.442e-003 
1.928e-003 7.010e+007 5.597e+012 1.000e+004 2.481e-002 1.443e-003 
1.930e-003 7.018e+007 5.597e+012 1.000e+004 2.437e-002 1.444e-003 
1.931e-003 7.026e+007 5.597e+012 1.000e+004 2.577e-002 1.445e-003 
1.933e-003 7.033e+007 5.599e+012 1.000e+004 2.735e-002 1.446e-003 
1.935e-003 7.040e+007 5.602e+012 1.000e+004 2.713e-002 1.448e-003 
1.936e-003 7.046e+007 5.606e+012 1.000e+004 2.597e-002 1.449e-003 
1.938e-003 7.052e+007 5.568e+012 1.000e+004 2.816e-002 1.450e-003 
1.940e-003 7.057e+007 5.567e+012 1.000e+004 3.010e-002 1.451e-003 
1.941e-003 7.061e+007 5.565e+012 1.000e+004 2.861e-002 1.453e-003 
1.943e-003 7.065e+007 5.564e+012 1.000e+004 2.735e-002 1.454e-003 
1.945e-003 7.068e+007 5.569e+012 1.000e+004 2.776e-002 1.456e-003 
1.946e-003 7.071e+007 5.568e+012 1.000e+004 2.857e-002 1.457e-003 
1.948e-003 7.074e+007 5.559e+012 1.000e+004 2.925e-002 1.458e-003 
1.949e-003 7.077e+007 5.559e+012 1.000e+004 2.833e-002 1.460e-003 
1.951e-003 7.079e+007 5.563e+012 1.000e+004 2.752e-002 1.461e-003 
1.953e-003 7.081e+007 5.569e+012 1.000e+004 3.052e-002 1.463e-003 
1.954e-003 7.084e+007 5.577e+012 1.000e+004 2.986e-002 1.464e-003 
1.956e-003 7.086e+007 5.586e+012 1.000e+004 2.909e-002 1.466e-003 
1.958e-003 7.088e+007 5.595e+012 1.000e+004 2.769e-002 1.468e-003 
1.959e-003 7.089e+007 5.603e+012 1.000e+004 2.926e-002 1.469e-003 
1.961e-003 7.091e+007 5.610e+012 1.000e+004 2.748e-002 1.471e-003 
1.963e-003 7.094e+007 5.618e+012 1.000e+004 2.771e-002 1.472e-003 
1.964e-003 7.095e+007 5.626e+012 1.000e+004 2.853e-002 1.474e-003 
1.966e-003 7.097e+007 5.632e+012 1.000e+004 3.059e-002 1.475e-003 
1.968e-003 7.098e+007 5.630e+012 1.000e+004 2.944e-002 1.477e-003 
1.969e-003 7.099e+007 5.617e+012 1.000e+004 2.882e-002 1.478e-003 
1.971e-003 7.099e+007 5.612e+012 1.000e+004 2.983e-002 1.480e-003 
1.973e-003 7.099e+007 5.614e+012 1.000e+004 3.041e-002 1.481e-003 
1.974e-003 7.099e+007 5.618e+012 1.000e+004 2.938e-002 1.483e-003 
1.976e-003 7.098e+007 5.617e+012 1.000e+004 2.937e-002 1.485e-003 
1.977e-003 7.097e+007 5.623e+012 1.000e+004 2.971e-002 1.487e-003 
1.979e-003 7.096e+007 5.630e+012 1.000e+004 3.220e-002 1.488e-003 
1.981e-003 7.095e+007 5.638e+012 1.000e+004 2.909e-002 1.490e-003 
1.982e-003 7.093e+007 5.647e+012 1.000e+004 3.060e-002 1.492e-003 
1.984e-003 7.090e+007 5.656e+012 1.000e+004 3.174e-002 1.494e-003 
1.986e-003 7.087e+007 5.665e+012 1.000e+004 3.270e-002 1.495e-003 
1.987e-003 7.085e+007 5.675e+012 1.000e+004 3.012e-002 1.497e-003 
1.989e-003 7.082e+007 5.685e+012 1.000e+004 3.056e-002 1.499e-003 
1.991e-003 7.079e+007 5.693e+012 1.000e+004 3.296e-002 1.501e-003 
1.992e-003 7.075e+007 5.703e+012 1.000e+004 3.519e-002 1.503e-003 
1.994e-003 7.070e+007 5.704e+012 1.000e+004 3.356e-002 1.505e-003 
1.996e-003 7.062e+007 5.716e+012 1.000e+004 3.686e-002 1.507e-003 
1.997e-003 7.055e+007 5.730e+012 1.000e+004 3.859e-002 1.509e-003 
1.999e-003 7.049e+007 5.739e+012 1.000e+004 3.805e-002 1.511e-003 
2.000e-003 7.041e+007 5.715e+012 1.000e+004 3.748e-002 1.513e-003 
2.002e-003 7.033e+007 5.728e+012 1.000e+004 3.527e-002 1.516e-003 
2.004e-003 7.026e+007 5.738e+012 1.000e+004 3.587e-002 1.518e-003 
2.006e-003 7.017e+007 5.750e+012 1.000e+004 3.586e-002 1.520e-003 
2.007e-003 7.009e+007 5.763e+012 1.000e+004 3.705e-002 1.522e-003 
2.009e-003 7.002e+007 5.774e+012 1.000e+004 3.855e-002 1.525e-003 
2.011e-003 6.994e+007 5.760e+012 1.000e+004 3.737e-002 1.527e-003 
2.013e-003 6.987e+007 5.771e+012 1.000e+004 3.621e-002 1.529e-003 
2.014e-003 6.978e+007 5.781e+012 1.000e+004 3.495e-002 1.532e-003 
2.016e-003 6.969e+007 5.794e+012 1.000e+004 3.652e-002 1.534e-003 
2.018e-003 6.959e+007 5.807e+012 1.000e+004 3.553e-002 1.536e-003 
2.020e-003 6.949e+007 5.814e+012 1.000e+004 3.638e-002 1.539e-003 
2.021e-003 6.939e+007 5.822e+012 1.000e+004 3.481e-002 1.541e-003 
2.023e-003 6.931e+007 5.835e+012 1.000e+004 3.398e-002 1.544e-003 
2.025e-003 6.925e+007 5.849e+012 1.000e+004 3.234e-002 1.546e-003 
2.027e-003 6.919e+007 5.863e+012 1.000e+004 3.261e-002 1.548e-003 
2.029e-003 6.914e+007 5.877e+012 1.000e+004 3.336e-002 1.550e-003 
2.031e-003 6.908e+007 5.888e+012 1.000e+004 3.166e-002 1.553e-003 
2.032e-003 6.903e+007 5.902e+012 1.000e+004 3.189e-002 1.555e-003 
2.034e-003 6.898e+007 5.917e+012 1.000e+004 3.226e-002 1.557e-003 
2.036e-003 6.893e+007 5.933e+012 1.000e+004 3.190e-002 1.559e-003 
2.038e-003 6.888e+007 5.949e+012 1.000e+004 3.216e-002 1.562e-003 
2.040e-003 6.882e+007 5.963e+012 1.000e+004 3.311e-002 1.564e-003 
2.042e-003 6.877e+007 5.978e+012 1.000e+004 3.254e-002 1.566e-003 
2.044e-003 6.871e+007 5.995e+012 1.000e+004 3.130e-002 1.568e-003 
2.045e-003 6.865e+007 6.009e+012 1.000e+004 3.264e-002 1.570e-003 
2.047e-003 6.858e+007 6.024e+012 1.000e+004 3.368e-002 1.573e-003 
2.049e-003 6.851e+007 6.042e+012 1.000e+004 3.150e-002 1.575e-003 
2.051e-003 6.842e+007 6.061e+012 1.000e+004 3.146e-002 1.578e-003 
2.053e-003 6.833e+007 6.074e+012 1.000e+004 3.454e-002 1.580e-003 
2.055e-003 6.822e+007 6.091e+012 1.000e+004 3.479e-002 1.583e-003 
2.056e-003 6.810e+007 6.110e+012 1.000e+004 3.493e-002 1.585e-003 
2.058e-003 6.798e+007 6.130e+012 1.000e+004 3.410e-002 1.588e-003 
2.060e-003 6.787e+007 6.147e+012 1.000e+004 3.549e-002 1.590e-003 
2.061e-003 6.777e+007 6.164e+012 1.000e+004 3.352e-002 1.593e-003 
2.063e-003 6.765e+007 6.178e+012 1.000e+004 3.529e-002 1.595e-003 
2.065e-003 6.754e+007 6.193e+012 1.000e+004 3.769e-002 1.597e-003 
2.066e-003 6.742e+007 6.207e+012 1.000e+004 3.893e-002 1.600e-003 
2.068e-003 6.732e+007 6.220e+012 1.000e+004 3.568e-002 1.602e-003 
2.069e-003 6.721e+007 6.236e+012 1.000e+004 3.647e-002 1.604e-003 
2.071e-003 6.711e+007 6.254e+012 1.000e+004 3.814e-002 1.607e-003 
2.073e-003 6.701e+007 6.270e+012 1.000e+004 3.926e-002 1.609e-003 
2.074e-003 6.690e+007 6.284e+012 1.000e+004 3.741e-002 1.611e-003 
2.076e-003 6.680e+007 6.302e+012 1.000e+004 3.596e-002 1.614e-003 
2.077e-003 6.669e+007 6.318e+012 1.000e+004 3.933e-002 1.616e-003 
2.079e-003 6.659e+007 6.327e+012 1.000e+004 3.921e-002 1.618e-003 
2.080e-003 6.649e+007 6.341e+012 1.000e+004 3.561e-002 1.620e-003 
2.082e-003 6.640e+007 6.355e+012 1.000e+004 3.521e-002 1.623e-003 
2.083e-003 6.631e+007 6.371e+012 1.000e+004 3.678e-002 1.625e-003 
2.085e-003 6.622e+007 6.378e+012 1.000e+004 4.000e-002 1.627e-003 
2.087e-003 6.613e+007 6.392e+012 1.000e+004 3.760e-002 1.629e-003 
2.088e-003 6.604e+007 6.405e+012 1.000e+004 3.703e-002 1.631e-003 
2.090e-003 6.596e+007 6.417e+012 1.000e+004 3.917e-002 1.633e-003 
2.091e-003 6.588e+007 6.432e+012 1.000e+004 3.950e-002 1.635e-003 
2.093e-003 6.581e+007 6.446e+012 1.000e+004 3.576e-002 1.637e-003 
2.094e-003 6.575e+007 6.457e+012 1.000e+004 3.744e-002 1.639e-003 
2.096e-003 6.569e+007 6.469e+012 1.000e+004 3.724e-002 1.641e-003 
2.097e-003 6.563e+007 6.483e+012 1.000e+004 3.982e-002 1.643e-003 
2.099e-003 6.558e+007 6.490e+012 1.000e+004 3.526e-002 1.645e-003 
2.100e-003 6.553e+007 6.497e+012 1.000e+004 3.767e-002 1.647e-003 
2.102e-003 6.549e+007 6.505e+012 1.000e+004 3.766e-002 1.649e-003 
2.103e-003 6.545e+007 6.515e+012 1.000e+004 3.934e-002 1.651e-003 
2.105e-003 6.541e+007 6.515e+012 1.000e+004 3.601e-002 1.652e-003 
2.106e-003 6.535e+007 6.525e+012 1.000e+004 3.945e-002 1.654e-003 
2.108e-003 6.529e+007 6.538e+012 1.000e+004 3.862e-002 1.656e-003 
2.109e-003 6.525e+007 6.548e+012 1.000e+004 3.812e-002 1.658e-003 
2.111e-003 6.521e+007 6.559e+012 1.000e+004 3.436e-002 1.660e-003 
2.113e-003 6.517e+007 6.571e+012 1.000e+004 3.867e-002 1.662e-003 
2.114e-003 6.513e+007 6.577e+012 1.000e+004 3.853e-002 1.664e-003 
2.116e-003 6.508e+007 6.587e+012 1.000e+004 3.966e-002 1.665e-003 
2.117e-003 6.504e+007 6.601e+012 1.000e+004 3.327e-002 1.667e-003 
2.119e-003 6.499e+007 6.614e+012 1.000e+004 4.040e-002 1.669e-003 
2.120e-003 6.495e+007 6.625e+012 1.000e+004 3.696e-002 1.671e-003 
2.122e-003 6.494e+007 6.619e+012 1.000e+004 3.704e-002 1.673e-003 
2.123e-003 6.494e+007 6.620e+012 1.000e+004 3.051e-002 1.674e-003 
2.125e-003 6.493e+007 6.619e+012 1.000e+004 3.875e-002 1.676e-003 
2.126e-003 6.491e+007 6.617e+012 1.000e+004 3.664e-002 1.677e-003 
2.128e-003 6.489e+007 6.623e+012 1.000e+004 3.664e-002 1.679e-003 
2.130e-003 6.489e+007 6.631e+012 1.000e+004 3.032e-002 1.681e-003 
2.131e-003 6.488e+007 6.640e+012 1.000e+004 3.795e-002 1.682e-003 
2.133e-003 6.488e+007 6.649e+012 1.000e+004 3.475e-002 1.684e-003 
2.134e-003 6.488e+007 6.657e+012 1.000e+004 3.527e-002 1.685e-003 
2.136e-003 6.489e+007 6.666e+012 1.000e+004 2.898e-002 1.687e-003 
2.137e-003 6.490e+007 6.675e+012 1.000e+004 3.612e-002 1.689e-003 
2.139e-003 6.491e+007 6.685e+012 1.000e+004 3.750e-002 1.690e-003 
2.141e-003 6.492e+007 6.694e+012 1.000e+004 3.501e-002 1.692e-003 
2.142e-003 6.493e+007 6.702e+012 1.000e+004 2.902e-002 1.693e-003 
2.144e-003 6.494e+007 6.712e+012 1.000e+004 3.543e-002 1.694e-003 
2.145e-003 6.496e+007 6.716e+012 1.000e+004 3.796e-002 1.696e-003 
2.147e-003 6.496e+007 6.719e+012 1.000e+004 3.344e-002 1.697e-003 
2.148e-003 6.496e+007 6.725e+012 1.000e+004 3.117e-002 1.699e-003 
2.150e-003 6.496e+007 6.733e+012 1.000e+004 3.393e-002 1.700e-003 
2.151e-003 6.497e+007 6.741e+012 1.000e+004 3.311e-002 1.702e-003 
2.153e-003 6.497e+007 6.746e+012 1.000e+004 3.072e-002 1.703e-003 
2.154e-003 6.499e+007 6.752e+012 1.000e+004 3.688e-002 1.705e-003 
2.155e-003 6.500e+007 6.760e+012 1.000e+004 3.857e-002 1.706e-003 
2.157e-003 6.500e+007 6.768e+012 1.000e+004 3.624e-002 1.707e-003 
2.158e-003 6.500e+007 6.774e+012 1.000e+004 3.612e-002 1.709e-003 
2.160e-003 6.500e+007 6.783e+012 1.000e+004 3.446e-002 1.710e-003 
2.161e-003 6.499e+007 6.792e+012 1.000e+004 3.654e-002 1.712e-003 
2.163e-003 6.498e+007 6.802e+012 1.000e+004 3.694e-002 1.713e-003 
2.164e-003 6.496e+007 6.805e+012 1.000e+004 3.684e-002 1.715e-003 
2.165e-003 6.493e+007 6.811e+012 1.000e+004 4.130e-002 1.716e-003 
2.167e-003 6.490e+007 6.820e+012 1.000e+004 3.597e-002 1.718e-003 
2.168e-003 6.486e+007 6.832e+012 1.000e+004 3.657e-002 1.720e-003 
2.170e-003 6.481e+007 6.844e+012 1.000e+004 3.677e-002 1.721e-003 
2.171e-003 6.476e+007 6.857e+012 1.000e+004 4.246e-002 1.723e-003 
2.172e-003 6.471e+007 6.867e+012 1.000e+004 4.295e-002 1.725e-003 
2.174e-003 6.466e+007 6.881e+012 1.000e+004 4.218e-002 1.727e-003 
2.175e-003 6.460e+007 6.895e+012 1.000e+004 3.782e-002 1.728e-003 
2.177e-003 6.454e+007 6.910e+012 1.000e+004 4.110e-002 1.730e-003 
2.178e-003 6.450e+007 6.923e+012 1.000e+004 4.019e-002 1.732e-003 
2.179e-003 6.445e+007 6.937e+012 1.000e+004 4.074e-002 1.734e-003 
2.181e-003 6.441e+007 6.951e+012 1.000e+004 4.090e-002 1.735e-003 
2.182e-003 6.437e+007 6.967e+012 1.000e+004 4.126e-002 1.737e-003 
2.184e-003 6.433e+007 6.969e+012 1.000e+004 3.839e-002 1.739e-003 
2.185e-003 6.429e+007 6.971e+012 1.000e+004 3.774e-002 1.740e-003 
2.186e-003 6.426e+007 6.981e+012 1.000e+004 4.091e-002 1.742e-003 
2.188e-003 6.422e+007 6.992e+012 1.000e+004 4.103e-002 1.744e-003 
2.189e-003 6.419e+007 7.004e+012 1.000e+004 3.786e-002 1.745e-003 
2.191e-003 6.417e+007 7.013e+012 1.000e+004 3.542e-002 1.747e-003 
2.192e-003 6.414e+007 7.027e+012 1.000e+004 3.660e-002 1.748e-003 
2.193e-003 6.412e+007 7.041e+012 1.000e+004 4.105e-002 1.750e-003 
2.195e-003 6.409e+007 7.053e+012 1.000e+004 4.308e-002 1.751e-003 
2.196e-003 6.407e+007 7.066e+012 1.000e+004 4.163e-002 1.753e-003 
2.198e-003 6.405e+007 7.080e+012 1.000e+004 3.614e-002 1.755e-003 
2.199e-003 6.404e+007 7.094e+012 1.000e+004 3.862e-002 1.756e-003 
2.200e-003 6.403e+007 7.107e+012 1.000e+004 3.909e-002 1.758e-003 
2.202e-003 6.402e+007 7.121e+012 1.000e+004 4.187e-002 1.759e-003 
2.203e-003 6.403e+007 7.126e+012 1.000e+004 3.670e-002 1.760e-003 
2.205e-003 6.402e+007 7.123e+012 1.000e+004 4.031e-002 1.762e-003 
2.206e-003 6.401e+007 7.128e+012 1.000e+004 3.924e-002 1.763e-003 
2.208e-003 6.400e+007 7.137e+012 1.000e+004 4.195e-002 1.765e-003 
2.209e-003 6.399e+007 7.144e+012 1.000e+004 3.992e-002 1.766e-003 
2.210e-003 6.398e+007 7.146e+012 1.000e+004 3.447e-002 1.768e-003 
2.212e-003 6.396e+007 7.148e+012 1.000e+004 4.377e-002 1.769e-003 
2.213e-003 6.393e+007 7.154e+012 1.000e+004 4.165e-002 1.771e-003 
2.215e-003 6.389e+007 7.162e+012 1.000e+004 4.552e-002 1.773e-003 
2.216e-003 6.386e+007 7.167e+012 1.000e+004 4.429e-002 1.774e-003 
2.218e-003 6.382e+007 7.170e+012 1.000e+004 3.809e-002 1.776e-003 
2.219e-003 6.378e+007 7.175e+012 1.000e+004 4.130e-002 1.778e-003 
2.220e-003 6.373e+007 7.183e+012 1.000e+004 4.570e-002 1.780e-003 
2.222e-003 6.369e+007 7.192e+012 1.000e+004 3.429e-002 1.781e-003 
2.223e-003 6.364e+007 7.203e+012 1.000e+004 4.429e-002 1.783e-003 
2.225e-003 6.360e+007 7.214e+012 1.000e+004 4.542e-002 1.785e-003 
2.226e-003 6.355e+007 7.226e+012 1.000e+004 4.229e-002 1.786e-003 
2.228e-003 6.350e+007 7.239e+012 1.000e+004 4.269e-002 1.788e-003 
2.229e-003 6.346e+007 7.246e+012 1.000e+004 4.575e-002 1.790e-003 
2.230e-003 6.341e+007 7.260e+012 1.000e+004 4.442e-002 1.792e-003 
2.232e-003 6.336e+007 7.269e+012 1.000e+004 4.168e-002 1.794e-003 
2.233e-003 6.331e+007 7.272e+012 1.000e+004 4.544e-002 1.795e-003 
2.235e-003 6.326e+007 7.283e+012 1.000e+004 4.287e-002 1.797e-003 
2.236e-003 6.321e+007 7.294e+012 1.000e+004 3.981e-002 1.799e-003 
2.238e-003 6.318e+007 7.285e+012 1.000e+004 4.355e-002 1.801e-003 
2.239e-003 6.313e+007 7.285e+012 1.000e+004 3.815e-002 1.802e-003 
2.240e-003 6.309e+007 7.288e+012 1.000e+004 4.396e-002 1.804e-003 
2.242e-003 6.304e+007 7.295e+012 1.000e+004 4.679e-002 1.806e-003 
2.243e-003 6.300e+007 7.303e+012 1.000e+004 4.591e-002 1.808e-003 
2.245e-003 6.296e+007 7.311e+012 1.000e+004 4.483e-002 1.809e-003 
2.246e-003 6.289e+007 7.299e+012 1.000e+004 5.075e-002 1.811e-003 
2.248e-003 6.283e+007 7.299e+012 1.000e+004 4.947e-002 1.813e-003 
2.249e-003 6.277e+007 7.302e+012 1.000e+004 4.719e-002 1.815e-003 
2.251e-003 6.272e+007 7.307e+012 1.000e+004 4.680e-002 1.817e-003 
2.252e-003 6.266e+007 7.309e+012 1.000e+004 4.783e-002 1.819e-003 
2.254e-003 6.260e+007 7.319e+012 1.000e+004 5.068e-002 1.821e-003 
2.255e-003 6.255e+007 7.331e+012 1.000e+004 4.526e-002 1.822e-003 
2.257e-003 6.249e+007 7.343e+012 1.000e+004 4.904e-002 1.824e-003 
2.258e-003 6.243e+007 7.344e+012 1.000e+004 4.989e-002 1.826e-003 
2.259e-003 6.236e+007 7.346e+012 1.000e+004 5.294e-002 1.828e-003 
2.261e-003 6.228e+007 7.336e+012 1.000e+004 4.412e-002 1.830e-003 
2.262e-003 6.220e+007 7.339e+012 1.000e+004 5.269e-002 1.832e-003 
2.264e-003 6.212e+007 7.345e+012 1.000e+004 4.951e-002 1.834e-003 
2.265e-003 6.203e+007 7.350e+012 1.000e+004 5.383e-002 1.836e-003 
2.267e-003 6.193e+007 7.353e+012 1.000e+004 4.616e-002 1.838e-003 
2.268e-003 6.183e+007 7.345e+012 1.000e+004 5.213e-002 1.841e-003 
2.270e-003 6.174e+007 7.230e+012 1.000e+004 3.642e-002 1.843e-003 
2.271e-003 6.165e+007 7.231e+012 1.000e+004 3.683e-002 1.845e-003 
2.273e-003 6.155e+007 7.236e+012 1.000e+004 3.642e-002 1.847e-003 
2.274e-003 6.143e+007 7.231e+012 1.000e+004 3.824e-002 1.849e-003 
2.276e-003 6.134e+007 7.229e+012 1.000e+004 3.747e-002 1.851e-003 
2.277e-003 6.127e+007 7.225e+012 1.000e+004 3.734e-002 1.853e-003 
2.279e-003 6.120e+007 7.222e+012 1.000e+004 3.470e-002 1.855e-003 
2.280e-003 6.114e+007 7.226e+012 1.000e+004 3.359e-002 1.857e-003 
2.282e-003 6.109e+007 7.231e+012 1.000e+004 3.302e-002 1.859e-003 
2.283e-003 6.106e+007 7.236e+012 1.000e+004 3.257e-002 1.861e-003 
2.285e-003 6.103e+007 7.238e+012 1.000e+004 3.072e-002 1.862e-003 
2.286e-003 6.101e+007 7.240e+012 1.000e+004 3.044e-002 1.864e-003 
2.288e-003 6.099e+007 7.245e+012 1.000e+004 3.140e-002 1.866e-003 
2.289e-003 6.097e+007 7.248e+012 1.000e+004 3.352e-002 1.867e-003 
2.291e-003 6.095e+007 7.254e+012 1.000e+004 3.161e-002 1.869e-003 
2.292e-003 6.094e+007 7.260e+012 1.000e+004 3.112e-002 1.870e-003 
2.294e-003 6.092e+007 7.268e+012 1.000e+004 3.224e-002 1.872e-003 
2.295e-003 6.090e+007 7.276e+012 1.000e+004 3.338e-002 1.874e-003 
2.296e-003 6.088e+007 7.283e+012 1.000e+004 3.247e-002 1.875e-003 
2.298e-003 6.086e+007 7.283e+012 1.000e+004 3.202e-002 1.877e-003 
2.299e-003 6.085e+007 7.233e+012 1.000e+004 3.391e-002 1.879e-003 
2.301e-003 6.083e+007 7.233e+012 1.000e+004 3.292e-002 1.880e-003 
2.302e-003 6.082e+007 7.240e+012 1.000e+004 3.094e-002 1.882e-003 
2.304e-003 6.082e+007 7.244e+012 1.000e+004 3.006e-002 1.883e-003 
2.305e-003 6.082e+007 7.251e+012 1.000e+004 3.052e-002 1.885e-003 
2.307e-003 6.082e+007 7.258e+012 1.000e+004 2.888e-002 1.886e-003 
2.308e-003 6.082e+007 7.264e+012 1.000e+004 2.987e-002 1.888e-003 
2.310e-003 6.082e+007 7.271e+012 1.000e+004 2.994e-002 1.889e-003 
2.311e-003 6.082e+007 7.281e+012 1.000e+004 2.953e-002 1.890e-003 
2.313e-003 6.083e+007 7.290e+012 1.000e+004 2.795e-002 1.892e-003 
2.314e-003 6.084e+007 7.296e+012 1.000e+004 2.936e-002 1.893e-003 
2.316e-003 6.086e+007 7.299e+012 1.000e+004 2.876e-002 1.895e-003 
2.317e-003 6.088e+007 7.301e+012 1.000e+004 2.918e-002 1.896e-003 
2.319e-003 6.088e+007 7.311e+012 1.000e+004 3.104e-002 1.897e-003 
2.320e-003 6.088e+007 7.291e+012 1.000e+004 3.035e-002 1.899e-003 
2.322e-003 6.089e+007 7.296e+012 1.000e+004 2.802e-002 1.900e-003 
2.323e-003 6.089e+007 7.304e+012 1.000e+004 2.811e-002 1.902e-003 
2.325e-003 6.090e+007 7.309e+012 1.000e+004 2.453e-002 1.903e-003 
2.326e-003 6.090e+007 7.319e+012 1.000e+004 2.791e-002 1.905e-003 
2.328e-003 6.091e+007 7.329e+012 1.000e+004 2.725e-002 1.906e-003 
2.329e-003 6.091e+007 7.339e+012 1.000e+004 2.728e-002 1.908e-003 
2.330e-003 6.092e+007 7.350e+012 1.000e+004 2.581e-002 1.909e-003 
2.332e-003 6.092e+007 7.360e+012 1.000e+004 2.948e-002 1.910e-003 
2.333e-003 6.093e+007 7.368e+012 1.000e+004 2.960e-002 1.912e-003 
2.335e-003 6.094e+007 7.378e+012 1.000e+004 2.791e-002 1.913e-003 
2.336e-003 6.096e+007 7.388e+012 1.000e+004 2.393e-002 1.915e-003 
2.338e-003 6.099e+007 7.397e+012 1.000e+004 2.885e-002 1.916e-003 
2.339e-003 6.100e+007 7.403e+012 1.000e+004 3.090e-002 1.917e-003 
2.341e-003 6.101e+007 7.410e+012 1.000e+004 2.962e-002 1.919e-003 
2.342e-003 6.102e+007 7.419e+012 1.000e+004 3.117e-002 1.920e-003 
2.344e-003 6.102e+007 7.428e+012 1.000e+004 3.057e-002 1.922e-003 
2.345e-003 6.103e+007 7.438e+012 1.000e+004 2.977e-002 1.923e-003 
2.347e-003 6.103e+007 7.448e+012 1.000e+004 2.963e-002 1.924e-003 
2.348e-003 6.104e+007 7.458e+012 1.000e+004 3.269e-002 1.926e-003 
2.350e-003 6.105e+007 7.467e+012 1.000e+004 3.220e-002 1.927e-003 
2.351e-003 6.107e+007 7.478e+012 1.000e+004 3.056e-002 1.929e-003 
2.353e-003 6.108e+007 7.488e+012 1.000e+004 2.898e-002 1.930e-003 
2.354e-003 6.110e+007 7.497e+012 1.000e+004 3.058e-002 1.932e-003 
2.356e-003 6.112e+007 7.507e+012 1.000e+004 2.867e-002 1.933e-003 
2.357e-003 6.114e+007 7.514e+012 1.000e+004 3.029e-002 1.934e-003 
2.359e-003 6.116e+007 7.519e+012 1.000e+004 3.246e-002 1.936e-003 
2.360e-003 6.119e+007 7.524e+012 1.000e+004 2.851e-002 1.937e-003 
2.362e-003 6.121e+007 7.533e+012 1.000e+004 3.085e-002 1.938e-003 
2.363e-003 6.122e+007 7.532e+012 1.000e+004 3.139e-002 1.940e-003 
2.365e-003 6.123e+007 7.537e+012 1.000e+004 3.106e-002 1.941e-003 
2.366e-003 6.124e+007 7.541e+012 1.000e+004 3.089e-002 1.942e-003 
2.368e-003 6.125e+007 7.546e+012 1.000e+004 2.942e-002 1.944e-003 
2.369e-003 6.125e+007 7.544e+012 1.000e+004 2.970e-002 1.945e-003 
2.371e-003 6.126e+007 7.553e+012 1.000e+004 3.193e-002 1.947e-003 
2.372e-003 6.127e+007 7.563e+012 1.000e+004 2.919e-002 1.948e-003 
2.373e-003 6.128e+007 7.543e+012 1.000e+004 3.039e-002 1.949e-003 
2.375e-003 6.130e+007 7.532e+012 1.000e+004 2.989e-002 1.951e-003 
2.376e-003 6.133e+007 7.529e+012 1.000e+004 3.158e-002 1.952e-003 
2.378e-003 6.136e+007 7.525e+012 1.000e+004 2.853e-002 1.953e-003 
2.379e-003 6.139e+007 7.525e+012 1.000e+004 3.004e-002 1.955e-003 
2.381e-003 6.142e+007 7.525e+012 1.000e+004 3.110e-002 1.956e-003 
2.382e-003 6.145e+007 7.532e+012 1.000e+004 3.167e-002 1.957e-003 
2.384e-003 6.147e+007 7.529e+012 1.000e+004 3.003e-002 1.959e-003 
2.385e-003 6.147e+007 7.532e+012 1.000e+004 3.202e-002 1.960e-003 
2.387e-003 6.145e+007 7.539e+012 1.000e+004 3.255e-002 1.962e-003 
2.388e-003 6.144e+007 7.540e+012 1.000e+004 3.394e-002 1.963e-003 
2.390e-003 6.143e+007 7.542e+012 1.000e+004 3.063e-002 1.965e-003 
2.391e-003 6.142e+007 7.548e+012 1.000e+004 3.102e-002 1.966e-003 
2.393e-003 6.142e+007 7.553e+012 1.000e+004 3.222e-002 1.968e-003 
2.394e-003 6.141e+007 7.561e+012 1.000e+004 3.244e-002 1.969e-003 
2.396e-003 6.141e+007 7.571e+012 1.000e+004 3.018e-002 1.971e-003 
2.397e-003 6.140e+007 7.575e+012 1.000e+004 3.209e-002 1.972e-003 
2.399e-003 6.139e+007 7.587e+012 1.000e+004 3.168e-002 1.974e-003 
2.400e-003 6.139e+007 7.599e+012 1.000e+004 3.108e-002 1.976e-003 
2.402e-003 6.139e+007 7.611e+012 1.000e+004 2.908e-002 1.977e-003 
2.403e-003 6.139e+007 7.625e+012 1.000e+004 3.022e-002 1.978e-003 
2.405e-003 6.138e+007 7.634e+012 1.000e+004 3.054e-002 1.980e-003 
2.406e-003 6.139e+007 7.637e+012 1.000e+004 2.922e-002 1.981e-003 
2.408e-003 6.142e+007 7.642e+012 1.000e+004 2.722e-002 1.983e-003 
2.409e-003 6.145e+007 7.648e+012 1.000e+004 2.851e-002 1.984e-003 
2.410e-003 6.149e+007 7.653e+012 1.000e+004 2.825e-002 1.985e-003 
2.412e-003 6.154e+007 7.658e+012 1.000e+004 2.737e-002 1.986e-003 
2.413e-003 6.160e+007 7.665e+012 1.000e+004 2.588e-002 1.987e-003 
2.415e-003 6.165e+007 7.668e+012 1.000e+004 2.783e-002 1.988e-003 
2.417e-003 6.170e+007 7.676e+012 1.000e+004 2.720e-002 1.990e-003 
2.418e-003 6.175e+007 7.684e+012 1.000e+004 2.720e-002 1.991e-003 
2.420e-003 6.180e+007 7.693e+012 1.000e+004 2.587e-002 1.992e-003 
2.421e-003 6.185e+007 7.696e+012 1.000e+004 2.772e-002 1.993e-003 
2.423e-003 6.189e+007 7.706e+012 1.000e+004 2.743e-002 1.995e-003 
2.424e-003 6.194e+007 7.713e+012 1.000e+004 2.823e-002 1.996e-003 
2.426e-003 6.198e+007 7.714e+012 1.000e+004 2.681e-002 1.997e-003 
2.427e-003 6.201e+007 7.715e+012 1.000e+004 2.833e-002 1.998e-003 
2.429e-003 6.205e+007 7.720e+012 1.000e+004 2.860e-002 2.000e-003 
2.431e-003 6.210e+007 7.732e+012 1.000e+004 2.770e-002 2.001e-003 
2.432e-003 6.213e+007 7.743e+012 1.000e+004 2.753e-002 2.002e-003 
2.434e-003 6.217e+007 7.751e+012 1.000e+004 3.199e-002 2.004e-003 
2.435e-003 6.221e+007 7.738e+012 1.000e+004 3.149e-002 2.005e-003 
2.437e-003 6.224e+007 7.740e+012 1.000e+004 3.355e-002 2.006e-003 
2.438e-003 6.228e+007 7.746e+012 1.000e+004 3.016e-002 2.007e-003 
2.440e-003 6.231e+007 7.748e+012 1.000e+004 3.263e-002 2.009e-003 
2.441e-003 6.232e+007 7.735e+012 1.000e+004 3.568e-002 2.010e-003 
2.443e-003 6.234e+007 7.735e+012 1.000e+004 3.535e-002 2.012e-003 
2.444e-003 6.237e+007 7.739e+012 1.000e+004 3.446e-002 2.013e-003 
2.446e-003 6.239e+007 7.744e+012 1.000e+004 3.727e-002 2.014e-003 
2.447e-003 6.242e+007 7.752e+012 1.000e+004 3.723e-002 2.016e-003 
2.449e-003 6.245e+007 7.759e+012 1.000e+004 3.436e-002 2.017e-003 
2.450e-003 6.248e+007 7.768e+012 1.000e+004 3.672e-002 2.018e-003 
2.452e-003 6.252e+007 7.756e+012 1.000e+004 3.715e-002 2.019e-003 
2.454e-003 6.256e+007 7.752e+012 1.000e+004 3.856e-002 2.021e-003 
2.455e-003 6.259e+007 7.752e+012 1.000e+004 3.066e-002 2.022e-003 
2.457e-003 6.262e+007 7.756e+012 1.000e+004 3.435e-002 2.023e-003 
2.458e-003 6.265e+007 7.761e+012 1.000e+004 3.598e-002 2.025e-003 
2.460e-003 6.269e+007 7.767e+012 1.000e+004 3.823e-002 2.026e-003 
2.461e-003 6.272e+007 7.770e+012 1.000e+004 3.978e-002 2.027e-003 
2.463e-003 6.276e+007 7.774e+012 1.000e+004 3.031e-002 2.028e-003 
2.464e-003 6.278e+007 7.776e+012 1.000e+004 3.194e-002 2.030e-003 
2.466e-003 6.281e+007 7.782e+012 1.000e+004 3.603e-002 2.031e-003 
2.467e-003 6.283e+007 7.786e+012 1.000e+004 3.427e-002 2.032e-003 
2.469e-003 6.285e+007 7.795e+012 1.000e+004 3.585e-002 2.034e-003 
2.470e-003 6.287e+007 7.798e+012 1.000e+004 3.230e-002 2.035e-003 
2.471e-003 6.289e+007 7.791e+012 1.000e+004 3.522e-002 2.036e-003 
2.473e-003 6.291e+007 7.750e+012 1.000e+004 2.995e-002 2.038e-003 
2.474e-003 6.293e+007 7.745e+012 1.000e+004 3.071e-002 2.039e-003 
2.476e-003 6.296e+007 7.737e+012 1.000e+004 2.727e-002 2.040e-003 
2.477e-003 6.299e+007 7.732e+012 1.000e+004 2.952e-002 2.042e-003 
2.479e-003 6.303e+007 7.734e+012 1.000e+004 2.991e-002 2.043e-003 
2.480e-003 6.306e+007 7.737e+012 1.000e+004 2.826e-002 2.044e-003 
2.482e-003 6.310e+007 7.740e+012 1.000e+004 2.802e-002 2.045e-003 
2.483e-003 6.314e+007 7.746e+012 1.000e+004 2.791e-002 2.047e-003 
2.485e-003 6.319e+007 7.753e+012 1.000e+004 2.697e-002 2.048e-003 
2.486e-003 6.324e+007 7.759e+012 1.000e+004 2.334e-002 2.049e-003 
2.488e-003 6.330e+007 7.765e+012 1.000e+004 2.344e-002 2.050e-003 
2.489e-003 6.336e+007 7.772e+012 1.000e+004 2.484e-002 2.051e-003 
2.491e-003 6.342e+007 7.779e+012 1.000e+004 2.447e-002 2.052e-003 
2.492e-003 6.348e+007 7.786e+012 1.000e+004 2.211e-002 2.053e-003 
2.494e-003 6.354e+007 7.793e+012 1.000e+004 2.221e-002 2.054e-003 
2.495e-003 6.361e+007 7.800e+012 1.000e+004 2.373e-002 2.055e-003 
2.497e-003 6.368e+007 7.806e+012 1.000e+004 2.298e-002 2.056e-003 
2.498e-003 6.375e+007 7.813e+012 1.000e+004 2.160e-002 2.057e-003 
2.500e-003 6.383e+007 7.820e+012 1.000e+004 2.111e-002 2.058e-003 
2.501e-003 6.390e+007 7.829e+012 1.000e+004 2.122e-002 2.059e-003 
2.503e-003 6.398e+007 7.837e+012 1.000e+004 2.218e-002 2.060e-003 
2.505e-003 6.407e+007 7.845e+012 1.000e+004 1.957e-002 2.062e-003 
2.507e-003 6.416e+007 7.852e+012 1.000e+004 1.927e-002 2.063e-003 
2.508e-003 6.423e+007 7.862e+012 1.000e+004 2.154e-002 2.064e-003 
2.510e-003 6.432e+007 7.859e+012 1.000e+004 2.050e-002 2.065e-003 
2.512e-003 6.442e+007 7.862e+012 1.000e+004 1.976e-002 2.066e-003 
2.514e-003 6.451e+007 7.868e+012 1.000e+004 1.889e-002 2.068e-003 
2.516e-003 6.460e+007 7.868e+012 1.000e+004 2.182e-002 2.069e-003 
2.517e-003 6.470e+007 7.869e+012 1.000e+004 2.244e-002 2.070e-003 
2.519e-003 6.479e+007 7.871e+012 1.000e+004 2.015e-002 2.071e-003 
2.521e-003 6.490e+007 7.877e+012 1.000e+004 1.943e-002 2.072e-003 
2.523e-003 6.501e+007 7.886e+012 1.000e+004 2.064e-002 2.073e-003 
2.525e-003 6.512e+007 7.894e+012 1.000e+004 2.036e-002 2.074e-003 
2.526e-003 6.522e+007 7.904e+012 1.000e+004 2.088e-002 2.075e-003 
2.528e-003 6.531e+007 7.913e+012 1.000e+004 2.125e-002 2.076e-003 
2.530e-003 6.541e+007 7.900e+012 1.000e+004 1.980e-002 2.077e-003 
2.532e-003 6.552e+007 7.901e+012 1.000e+004 1.914e-002 2.078e-003 
2.533e-003 6.563e+007 7.904e+012 1.000e+004 1.950e-002 2.079e-003 
2.535e-003 6.572e+007 7.901e+012 1.000e+004 1.875e-002 2.080e-003 
2.537e-003 6.583e+007 7.906e+012 1.000e+004 1.878e-002 2.081e-003 
2.538e-003 6.593e+007 7.911e+012 1.000e+004 1.858e-002 2.082e-003 
2.540e-003 6.603e+007 7.917e+012 1.000e+004 1.872e-002 2.083e-003 
2.542e-003 6.614e+007 7.923e+012 1.000e+004 1.839e-002 2.084e-003 
2.544e-003 6.624e+007 7.930e+012 1.000e+004 1.821e-002 2.085e-003 
2.545e-003 6.635e+007 7.935e+012 1.000e+004 1.854e-002 2.086e-003 
2.547e-003 6.645e+007 7.941e+012 1.000e+004 1.928e-002 2.087e-003 
2.549e-003 6.653e+007 7.947e+012 1.000e+004 1.940e-002 2.089e-003 
2.551e-003 6.662e+007 7.952e+012 1.000e+004 1.924e-002 2.090e-003 
2.552e-003 6.671e+007 7.959e+012 1.000e+004 1.889e-002 2.091e-003 
2.554e-003 6.680e+007 7.966e+012 1.000e+004 1.935e-002 2.092e-003 
2.556e-003 6.689e+007 7.974e+012 1.000e+004 1.909e-002 2.093e-003 
2.557e-003 6.697e+007 7.982e+012 1.000e+004 1.974e-002 2.094e-003 
2.559e-003 6.704e+007 7.961e+012 1.000e+004 2.072e-002 2.095e-003 
2.561e-003 6.710e+007 7.947e+012 1.000e+004 2.049e-002 2.097e-003 
2.563e-003 6.717e+007 7.938e+012 1.000e+004 1.972e-002 2.098e-003 
2.564e-003 6.725e+007 7.934e+012 1.000e+004 2.052e-002 2.099e-003 
2.566e-003 6.732e+007 7.932e+012 1.000e+004 2.050e-002 2.100e-003 
2.568e-003 6.738e+007 7.926e+012 1.000e+004 2.177e-002 2.102e-003 
2.569e-003 6.744e+007 7.926e+012 1.000e+004 2.052e-002 2.103e-003 
2.571e-003 6.750e+007 7.928e+012 1.000e+004 2.138e-002 2.104e-003 
2.573e-003 6.754e+007 7.922e+012 1.000e+004 2.242e-002 2.106e-003 
2.575e-003 6.757e+007 7.930e+012 1.000e+004 2.240e-002 2.107e-003 
2.577e-003 6.762e+007 7.937e+012 1.000e+004 2.176e-002 2.109e-003 
2.578e-003 6.767e+007 7.938e+012 1.000e+004 2.258e-002 2.110e-003 
2.580e-003 6.772e+007 7.934e+012 1.000e+004 2.303e-002 2.112e-003 
2.582e-003 6.777e+007 7.932e+012 1.000e+004 2.337e-002 2.113e-003 
2.584e-003 6.781e+007 7.933e+012 1.000e+004 2.282e-002 2.115e-003 
2.585e-003 6.785e+007 7.932e+012 1.000e+004 2.278e-002 2.116e-003 
2.587e-003 6.790e+007 7.933e+012 1.000e+004 2.257e-002 2.118e-003 
2.589e-003 6.795e+007 7.921e+012 1.000e+004 2.247e-002 2.119e-003 
2.591e-003 6.800e+007 7.925e+012 1.000e+004 2.161e-002 2.120e-003 
2.593e-003 6.805e+007 7.927e+012 1.000e+004 2.189e-002 2.122e-003 
2.594e-003 6.810e+007 7.935e+012 1.000e+004 2.273e-002 2.123e-003 
2.596e-003 6.814e+007 7.936e+012 1.000e+004 2.319e-002 2.125e-003 
2.598e-003 6.817e+007 7.940e+012 1.000e+004 2.344e-002 2.126e-003 
2.600e-003 6.821e+007 7.944e+012 1.000e+004 2.266e-002 2.128e-003 
2.602e-003 6.822e+007 7.953e+012 1.000e+004 2.403e-002 2.130e-003 
2.603e-003 6.824e+007 7.963e+012 1.000e+004 2.435e-002 2.131e-003 
2.605e-003 6.826e+007 7.968e+012 1.000e+004 2.385e-002 2.133e-003 
2.607e-003 6.829e+007 7.978e+012 1.000e+004 2.376e-002 2.134e-003 
2.609e-003 6.832e+007 7.987e+012 1.000e+004 2.493e-002 2.136e-003 
2.610e-003 6.836e+007 7.999e+012 1.000e+004 2.495e-002 2.137e-003 
2.612e-003 6.839e+007 8.011e+012 1.000e+004 2.467e-002 2.139e-003 
2.614e-003 6.842e+007 8.024e+012 1.000e+004 2.392e-002 2.140e-003 
2.615e-003 6.845e+007 8.036e+012 1.000e+004 2.434e-002 2.142e-003 
2.617e-003 6.850e+007 8.042e+012 1.000e+004 2.445e-002 2.143e-003 
2.619e-003 6.853e+007 8.044e+012 1.000e+004 2.561e-002 2.145e-003 
2.620e-003 6.856e+007 8.053e+012 1.000e+004 2.507e-002 2.146e-003 
2.622e-003 6.860e+007 8.064e+012 1.000e+004 2.612e-002 2.147e-003 
2.623e-003 6.862e+007 8.073e+012 1.000e+004 2.479e-002 2.149e-003 
2.625e-003 6.865e+007 8.081e+012 1.000e+004 2.615e-002 2.150e-003 
2.627e-003 6.867e+007 8.080e+012 1.000e+004 2.618e-002 2.152e-003 
2.628e-003 6.869e+007 8.084e+012 1.000e+004 2.655e-002 2.153e-003 
2.630e-003 6.870e+007 8.090e+012 1.000e+004 2.529e-002 2.155e-003 
2.632e-003 6.871e+007 8.096e+012 1.000e+004 2.511e-002 2.156e-003 
2.633e-003 6.872e+007 8.103e+012 1.000e+004 2.540e-002 2.158e-003 
2.635e-003 6.873e+007 8.104e+012 1.000e+004 2.701e-002 2.159e-003 
2.636e-003 6.873e+007 8.111e+012 1.000e+004 2.645e-002 2.161e-003 
2.638e-003 6.874e+007 8.124e+012 1.000e+004 2.497e-002 2.163e-003 
2.640e-003 6.874e+007 8.135e+012 1.000e+004 2.529e-002 2.164e-003 
2.642e-003 6.874e+007 8.139e+012 1.000e+004 2.599e-002 2.166e-003 
2.643e-003 6.872e+007 8.138e+012 1.000e+004 2.530e-002 2.168e-003 
2.645e-003 6.871e+007 8.145e+012 1.000e+004 2.595e-002 2.170e-003 
2.647e-003 6.869e+007 8.151e+012 1.000e+004 2.606e-002 2.172e-003 
2.649e-003 6.867e+007 8.165e+012 1.000e+004 2.585e-002 2.174e-003 
2.651e-003 6.864e+007 8.176e+012 1.000e+004 2.574e-002 2.176e-003 
2.652e-003 6.861e+007 8.186e+012 1.000e+004 2.655e-002 2.178e-003 
2.654e-003 6.858e+007 8.199e+012 1.000e+004 2.663e-002 2.180e-003 
2.656e-003 6.855e+007 8.211e+012 1.000e+004 2.660e-002 2.182e-003 
2.658e-003 6.852e+007 8.221e+012 1.000e+004 2.621e-002 2.184e-003 
2.659e-003 6.849e+007 8.232e+012 1.000e+004 2.555e-002 2.186e-003 
2.661e-003 6.845e+007 8.247e+012 1.000e+004 2.893e-002 2.188e-003 
2.663e-003 6.840e+007 8.226e+012 1.000e+004 2.697e-002 2.190e-003 
2.665e-003 6.836e+007 8.232e+012 1.000e+004 2.607e-002 2.192e-003 
2.666e-003 6.832e+007 8.240e+012 1.000e+004 2.583e-002 2.194e-003 
2.668e-003 6.828e+007 8.251e+012 1.000e+004 2.619e-002 2.196e-003 
2.670e-003 6.822e+007 8.258e+012 1.000e+004 2.673e-002 2.198e-003 
2.672e-003 6.816e+007 8.271e+012 1.000e+004 2.564e-002 2.200e-003 
2.674e-003 6.813e+007 8.285e+012 1.000e+004 2.489e-002 2.202e-003 
2.675e-003 6.812e+007 8.297e+012 1.000e+004 2.445e-002 2.204e-003 
2.677e-003 6.811e+007 8.306e+012 1.000e+004 2.479e-002 2.206e-003 
2.679e-003 6.811e+007 8.315e+012 1.000e+004 2.408e-002 2.208e-003 
2.681e-003 6.811e+007 8.315e+012 1.000e+004 2.587e-002 2.209e-003 
2.682e-003 6.809e+007 8.318e+012 1.000e+004 2.596e-002 2.211e-003 
2.684e-003 6.807e+007 8.319e+012 1.000e+004 2.598e-002 2.213e-003 
2.686e-003 6.805e+007 8.319e+012 1.000e+004 2.728e-002 2.215e-003 
2.688e-003 6.803e+007 8.311e+012 1.000e+004 2.699e-002 2.217e-003 
2.690e-003 6.801e+007 8.313e+012 1.000e+004 2.686e-002 2.219e-003 
2.691e-003 6.800e+007 8.321e+012 1.000e+004 2.594e-002 2.221e-003 
2.693e-003 6.797e+007 8.313e+012 1.000e+004 2.631e-002 2.223e-003 
2.695e-003 6.794e+007 8.315e+012 1.000e+004 2.678e-002 2.225e-003 
2.697e-003 6.791e+007 8.326e+012 1.000e+004 2.736e-002 2.227e-003 
2.698e-003 6.788e+007 8.322e+012 1.000e+004 2.724e-002 2.229e-003 
2.701e-003 6.785e+007 8.296e+012 1.000e+004 2.605e-002 2.231e-003 
2.703e-003 6.781e+007 8.307e+012 1.000e+004 2.574e-002 2.234e-003 
2.705e-003 6.777e+007 8.320e+012 1.000e+004 2.564e-002 2.236e-003 
2.708e-003 6.771e+007 8.303e+012 1.000e+004 2.464e-002 2.239e-003 
2.710e-003 6.767e+007 8.316e+012 1.000e+004 2.444e-002 2.242e-003 
2.712e-003 6.763e+007 8.332e+012 1.000e+004 2.412e-002 2.244e-003 
2.714e-003 6.758e+007 8.347e+012 1.000e+004 2.618e-002 2.246e-003 
2.716e-003 6.751e+007 8.363e+012 1.000e+004 2.782e-002 2.249e-003 
2.718e-003 6.744e+007 8.374e+012 1.000e+004 2.601e-002 2.251e-003 
2.720e-003 6.739e+007 8.380e+012 1.000e+004 2.419e-002 2.254e-003 
2.722e-003 6.735e+007 8.393e+012 1.000e+004 2.732e-002 2.256e-003 
2.724e-003 6.730e+007 8.410e+012 1.000e+004 2.318e-002 2.258e-003 
2.726e-003 6.727e+007 8.426e+012 1.000e+004 2.424e-002 2.261e-003 
2.728e-003 6.724e+007 8.445e+012 1.000e+004 2.437e-002 2.263e-003 
2.730e-003 6.720e+007 8.439e+012 1.000e+004 2.421e-002 2.265e-003 
2.732e-003 6.717e+007 8.447e+012 1.000e+004 2.436e-002 2.267e-003 
2.733e-003 6.715e+007 8.450e+012 1.000e+004 2.530e-002 2.269e-003 
2.735e-003 6.714e+007 8.458e+012 1.000e+004 2.638e-002 2.271e-003 
2.737e-003 6.714e+007 8.463e+012 1.000e+004 2.603e-002 2.272e-003 
2.739e-003 6.713e+007 8.476e+012 1.000e+004 2.444e-002 2.274e-003 
2.740e-003 6.713e+007 8.490e+012 1.000e+004 2.481e-002 2.276e-003 
2.742e-003 6.712e+007 8.504e+012 1.000e+004 2.650e-002 2.278e-003 
2.744e-003 6.712e+007 8.508e+012 1.000e+004 2.746e-002 2.279e-003 
2.745e-003 6.712e+007 8.498e+012 1.000e+004 2.688e-002 2.281e-003 
2.747e-003 6.712e+007 8.428e+012 1.000e+004 2.715e-002 2.283e-003 
2.749e-003 6.712e+007 8.369e+012 1.000e+004 2.666e-002 2.284e-003 
2.750e-003 6.711e+007 8.380e+012 1.000e+004 2.549e-002 2.286e-003 
2.752e-003 6.710e+007 8.390e+012 1.000e+004 2.581e-002 2.288e-003 
2.754e-003 6.708e+007 8.381e+012 1.000e+004 2.600e-002 2.290e-003 
2.756e-003 6.707e+007 8.381e+012 1.000e+004 2.543e-002 2.292e-003 
2.757e-003 6.704e+007 8.381e+012 1.000e+004 2.749e-002 2.294e-003 
2.759e-003 6.701e+007 8.359e+012 1.000e+004 2.487e-002 2.296e-003 
2.761e-003 6.698e+007 8.356e+012 1.000e+004 2.503e-002 2.298e-003 
2.764e-003 6.694e+007 8.362e+012 1.000e+004 2.513e-002 2.300e-003 
2.766e-003 6.689e+007 8.374e+012 1.000e+004 2.559e-002 2.303e-003 
2.768e-003 6.683e+007 8.346e+012 1.000e+004 2.700e-002 2.306e-003 
2.770e-003 6.675e+007 8.332e+012 1.000e+004 2.696e-002 2.309e-003 
2.773e-003 6.671e+007 8.321e+012 1.000e+004 2.694e-002 2.311e-003 
2.775e-003 6.668e+007 8.319e+012 1.000e+004 2.487e-002 2.314e-003 
2.777e-003 6.664e+007 8.322e+012 1.000e+004 2.300e-002 2.316e-003 
2.780e-003 6.663e+007 8.328e+012 1.000e+004 2.485e-002 2.319e-003 
2.782e-003 6.661e+007 8.320e+012 1.000e+004 2.590e-002 2.321e-003 
2.784e-003 6.660e+007 8.312e+012 1.000e+004 2.476e-002 2.323e-003 
2.787e-003 6.659e+007 8.290e+012 1.000e+004 2.454e-002 2.326e-003 
2.789e-003 6.658e+007 8.296e+012 1.000e+004 2.447e-002 2.328e-003 
2.791e-003 6.656e+007 8.301e+012 1.000e+004 2.379e-002 2.331e-003 
2.794e-003 6.653e+007 8.307e+012 1.000e+004 2.484e-002 2.333e-003 
2.796e-003 6.649e+007 8.315e+012 1.000e+004 2.609e-002 2.336e-003 
2.798e-003 6.643e+007 8.298e+012 1.000e+004 2.609e-002 2.339e-003 
2.801e-003 6.636e+007 8.296e+012 1.000e+004 2.860e-002 2.341e-003 
2.803e-003 6.630e+007 8.307e+012 1.000e+004 2.644e-002 2.344e-003 
2.805e-003 6.623e+007 8.322e+012 1.000e+004 2.752e-002 2.347e-003 
2.808e-003 6.616e+007 8.319e+012 1.000e+004 2.534e-002 2.350e-003 
2.810e-003 6.610e+007 8.325e+012 1.000e+004 2.756e-002 2.353e-003 
2.812e-003 6.605e+007 8.338e+012 1.000e+004 2.625e-002 2.355e-003 
2.815e-003 6.602e+007 8.343e+012 1.000e+004 2.621e-002 2.358e-003 
2.817e-003 6.599e+007 8.349e+012 1.000e+004 2.816e-002 2.361e-003 
2.820e-003 6.596e+007 8.359e+012 1.000e+004 2.677e-002 2.363e-003 
2.822e-003 6.593e+007 8.373e+012 1.000e+004 2.501e-002 2.366e-003 
2.824e-003 6.589e+007 8.376e+012 1.000e+004 2.439e-002 2.369e-003 
2.827e-003 6.585e+007 8.373e+012 1.000e+004 2.562e-002 2.371e-003 
2.829e-003 6.580e+007 8.363e+012 1.000e+004 2.610e-002 2.374e-003 
2.832e-003 6.576e+007 8.367e+012 1.000e+004 2.516e-002 2.377e-003 
2.834e-003 6.573e+007 8.368e+012 1.000e+004 2.594e-002 2.379e-003 
2.837e-003 6.570e+007 8.371e+012 1.000e+004 2.482e-002 2.382e-003 
2.839e-003 6.568e+007 8.354e+012 1.000e+004 2.633e-002 2.385e-003 
2.841e-003 6.568e+007 8.354e+012 1.000e+004 2.204e-002 2.387e-003 
2.844e-003 6.569e+007 8.339e+012 1.000e+004 2.295e-002 2.389e-003 
2.846e-003 6.572e+007 8.320e+012 1.000e+004 2.280e-002 2.392e-003 
2.849e-003 6.574e+007 8.320e+012 1.000e+004 2.396e-002 2.394e-003 
2.851e-003 6.577e+007 8.321e+012 1.000e+004 2.285e-002 2.396e-003 
2.854e-003 6.580e+007 8.325e+012 1.000e+004 2.445e-002 2.398e-003 
2.856e-003 6.583e+007 8.334e+012 1.000e+004 2.304e-002 2.401e-003 
2.859e-003 6.589e+007 8.332e+012 1.000e+004 2.213e-002 2.403e-003 
2.861e-003 6.594e+007 8.337e+012 1.000e+004 2.116e-002 2.405e-003 
2.863e-003 6.600e+007 8.354e+012 1.000e+004 2.227e-002 2.407e-003 
2.866e-003 6.603e+007 8.334e+012 1.000e+004 2.235e-002 2.409e-003 
2.868e-003 6.607e+007 8.345e+012 1.000e+004 1.926e-002 2.411e-003 
2.870e-003 6.614e+007 8.351e+012 1.000e+004 1.837e-002 2.412e-003 
2.872e-003 6.622e+007 8.354e+012 1.000e+004 1.850e-002 2.413e-003 
2.873e-003 6.630e+007 8.354e+012 1.000e+004 1.849e-002 2.415e-003 
2.875e-003 6.639e+007 8.359e+012 1.000e+004 1.778e-002 2.416e-003 
2.877e-003 6.647e+007 8.364e+012 1.000e+004 1.806e-002 2.417e-003 
2.879e-003 6.654e+007 8.368e+012 1.000e+004 1.797e-002 2.418e-003 
2.880e-003 6.663e+007 8.373e+012 1.000e+004 1.766e-002 2.420e-003 
2.882e-003 6.671e+007 8.379e+012 1.000e+004 1.682e-002 2.421e-003 
2.884e-003 6.679e+007 8.385e+012 1.000e+004 1.857e-002 2.422e-003 
2.886e-003 6.686e+007 8.392e+012 1.000e+004 1.921e-002 2.423e-003 
2.887e-003 6.693e+007 8.400e+012 1.000e+004 1.786e-002 2.424e-003 
2.889e-003 6.700e+007 8.409e+012 1.000e+004 1.765e-002 2.425e-003 
2.891e-003 6.706e+007 8.420e+012 1.000e+004 1.922e-002 2.427e-003 
2.892e-003 6.713e+007 8.430e+012 1.000e+004 1.925e-002 2.428e-003 
2.894e-003 6.718e+007 8.444e+012 1.000e+004 1.923e-002 2.429e-003 
2.896e-003 6.724e+007 8.457e+012 1.000e+004 1.835e-002 2.430e-003 
2.897e-003 6.730e+007 8.469e+012 1.000e+004 1.949e-002 2.432e-003 
2.899e-003 6.736e+007 8.475e+012 1.000e+004 2.079e-002 2.433e-003 
2.900e-003 6.743e+007 8.481e+012 1.000e+004 1.995e-002 2.434e-003 
2.902e-003 6.749e+007 8.482e+012 1.000e+004 1.989e-002 2.435e-003 
2.904e-003 6.756e+007 8.487e+012 1.000e+004 2.076e-002 2.436e-003 
2.905e-003 6.763e+007 8.493e+012 1.000e+004 2.071e-002 2.437e-003 
2.907e-003 6.771e+007 8.500e+012 1.000e+004 1.950e-002 2.438e-003 
2.909e-003 6.779e+007 8.501e+012 1.000e+004 1.861e-002 2.440e-003 
2.911e-003 6.786e+007 8.483e+012 1.000e+004 1.963e-002 2.441e-003 
2.913e-003 6.795e+007 8.473e+012 1.000e+004 1.895e-002 2.443e-003 
2.915e-003 6.803e+007 8.482e+012 1.000e+004 2.142e-002 2.444e-003 
2.917e-003 6.813e+007 8.492e+012 1.000e+004 1.882e-002 2.446e-003 
2.920e-003 6.821e+007 8.502e+012 1.000e+004 1.963e-002 2.448e-003 
2.922e-003 6.830e+007 8.514e+012 1.000e+004 1.913e-002 2.449e-003 
2.924e-003 6.839e+007 8.527e+012 1.000e+004 2.227e-002 2.451e-003 
2.926e-003 6.847e+007 8.534e+012 1.000e+004 1.937e-002 2.453e-003 
2.929e-003 6.855e+007 8.544e+012 1.000e+004 1.989e-002 2.454e-003 
2.931e-003 6.863e+007 8.553e+012 1.000e+004 1.950e-002 2.456e-003 
2.933e-003 6.872e+007 8.560e+012 1.000e+004 2.244e-002 2.458e-003 
2.935e-003 6.881e+007 8.570e+012 1.000e+004 1.852e-002 2.459e-003 
2.937e-003 6.890e+007 8.583e+012 1.000e+004 1.858e-002 2.461e-003 
2.940e-003 6.900e+007 8.596e+012 1.000e+004 1.941e-002 2.462e-003 
2.942e-003 6.910e+007 8.609e+012 1.000e+004 2.268e-002 2.464e-003 
2.944e-003 6.921e+007 8.623e+012 1.000e+004 1.762e-002 2.465e-003 
2.946e-003 6.932e+007 8.637e+012 1.000e+004 1.906e-002 2.467e-003 
2.949e-003 6.942e+007 8.650e+012 1.000e+004 1.921e-002 2.468e-003 
2.951e-003 6.951e+007 8.646e+012 1.000e+004 2.129e-002 2.470e-003 
2.953e-003 6.960e+007 8.661e+012 1.000e+004 2.034e-002 2.472e-003 
2.955e-003 6.969e+007 8.677e+012 1.000e+004 1.987e-002 2.473e-003 
2.958e-003 6.977e+007 8.688e+012 1.000e+004 2.071e-002 2.475e-003 
2.960e-003 6.985e+007 8.698e+012 1.000e+004 2.149e-002 2.477e-003 
2.962e-003 6.992e+007 8.708e+012 1.000e+004 2.126e-002 2.479e-003 
2.965e-003 7.000e+007 8.721e+012 1.000e+004 2.042e-002 2.480e-003 
2.967e-003 7.006e+007 8.735e+012 1.000e+004 2.126e-002 2.482e-003 
2.969e-003 7.012e+007 8.741e+012 1.000e+004 2.213e-002 2.484e-003 
2.972e-003 7.017e+007 8.750e+012 1.000e+004 2.029e-002 2.486e-003 
2.974e-003 7.022e+007 8.759e+012 1.000e+004 2.143e-002 2.488e-003 
2.976e-003 7.027e+007 8.766e+012 1.000e+004 2.260e-002 2.490e-003 
2.979e-003 7.030e+007 8.777e+012 1.000e+004 2.231e-002 2.492e-003 
2.981e-003 7.032e+007 8.790e+012 1.000e+004 2.312e-002 2.495e-003 
2.983e-003 7.034e+007 8.805e+012 1.000e+004 2.299e-002 2.497e-003 
2.986e-003 7.036e+007 8.820e+012 1.000e+004 2.316e-002 2.499e-003 
2.988e-003 7.038e+007 8.801e+012 1.000e+004 2.432e-002 2.501e-003 
2.990e-003 7.038e+007 8.800e+012 1.000e+004 2.418e-002 2.503e-003 
2.993e-003 7.036e+007 8.801e+012 1.000e+004 2.638e-002 2.506e-003 
2.995e-003 7.032e+007 8.797e+012 1.000e+004 2.429e-002 2.509e-003 
2.997e-003 7.028e+007 8.787e+012 1.000e+004 2.175e-002 2.511e-003 
3.000e-003 7.025e+007 8.796e+012 1.000e+004 2.356e-002 2.514e-003 
3.002e-003 7.024e+007 8.793e+012 1.000e+004 2.242e-002 2.516e-003 
3.005e-003 7.022e+007 8.790e+012 1.000e+004 2.316e-002 2.519e-003 
3.007e-003 7.022e+007 8.793e+012 1.000e+004 2.097e-002 2.521e-003 
3.009e-003 7.021e+007 8.792e+012 1.000e+004 2.369e-002 2.523e-003 
3.012e-003 7.022e+007 8.806e+012 1.000e+004 2.333e-002 2.526e-003 
3.014e-003 7.023e+007 8.814e+012 1.000e+004 2.263e-002 2.528e-003 
3.016e-003 7.024e+007 8.827e+012 1.000e+004 2.221e-002 2.530e-003 
3.019e-003 7.026e+007 8.837e+012 1.000e+004 2.281e-002 2.533e-003 
3.021e-003 7.028e+007 8.841e+012 1.000e+004 2.293e-002 2.535e-003 
3.024e-003 7.030e+007 8.856e+012 1.000e+004 2.053e-002 2.537e-003 
3.026e-003 7.032e+007 8.869e+012 1.000e+004 2.177e-002 2.539e-003 
3.028e-003 7.032e+007 8.850e+012 1.000e+004 2.250e-002 2.542e-003 
3.031e-003 7.029e+007 8.865e+012 1.000e+004 2.283e-002 2.544e-003 
3.033e-003 7.025e+007 8.887e+012 1.000e+004 2.193e-002 2.547e-003 
3.035e-003 7.021e+007 8.911e+012 1.000e+004 2.360e-002 2.550e-003 
3.038e-003 7.017e+007 8.936e+012 1.000e+004 2.271e-002 2.552e-003 
3.040e-003 7.011e+007 8.963e+012 1.000e+004 2.357e-002 2.555e-003 
3.042e-003 7.004e+007 8.988e+012 1.000e+004 2.418e-002 2.558e-003 
3.045e-003 6.994e+007 9.013e+012 1.000e+004 2.641e-002 2.561e-003 
3.047e-003 6.981e+007 8.998e+012 1.000e+004 2.562e-002 2.564e-003 
3.050e-003 6.971e+007 8.999e+012 1.000e+004 2.581e-002 2.567e-003 
3.052e-003 6.958e+007 8.986e+012 1.000e+004 2.705e-002 2.570e-003 
3.054e-003 6.945e+007 8.974e+012 1.000e+004 2.714e-002 2.574e-003 
3.057e-003 6.935e+007 8.967e+012 1.000e+004 2.535e-002 2.577e-003 
3.059e-003 6.925e+007 8.977e+012 1.000e+004 2.559e-002 2.580e-003 
3.061e-003 6.913e+007 8.995e+012 1.000e+004 2.544e-002 2.583e-003 
3.064e-003 6.903e+007 8.997e+012 1.000e+004 2.499e-002 2.586e-003 
3.066e-003 6.893e+007 9.011e+012 1.000e+004 2.419e-002 2.589e-003 
3.068e-003 6.884e+007 9.039e+012 1.000e+004 2.435e-002 2.592e-003 
3.071e-003 6.876e+007 9.070e+012 1.000e+004 2.289e-002 2.595e-003 
3.073e-003 6.868e+007 9.052e+012 1.000e+004 2.298e-002 2.597e-003 
3.075e-003 6.859e+007 9.067e+012 1.000e+004 2.467e-002 2.600e-003 
3.077e-003 6.848e+007 9.089e+012 1.000e+004 2.553e-002 2.603e-003 
3.080e-003 6.837e+007 9.107e+012 1.000e+004 2.493e-002 2.607e-003 
3.082e-003 6.826e+007 9.118e+012 1.000e+004 2.495e-002 2.610e-003 
3.084e-003 6.812e+007 9.140e+012 1.000e+004 2.635e-002 2.613e-003 
3.087e-003 6.802e+007 9.158e+012 1.000e+004 2.552e-002 2.616e-003 
3.089e-003 6.794e+007 9.174e+012 1.000e+004 2.494e-002 2.619e-003 
3.091e-003 6.786e+007 9.190e+012 1.000e+004 2.348e-002 2.622e-003 
3.094e-003 6.778e+007 9.189e+012 1.000e+004 2.203e-002 2.625e-003 
3.096e-003 6.771e+007 9.198e+012 1.000e+004 2.461e-002 2.628e-003 
3.099e-003 6.762e+007 9.207e+012 1.000e+004 2.577e-002 2.631e-003 
3.101e-003 6.757e+007 9.211e+012 1.000e+004 2.344e-002 2.633e-003 
3.103e-003 6.753e+007 9.217e+012 1.000e+004 2.188e-002 2.636e-003 
3.106e-003 6.750e+007 9.224e+012 1.000e+004 2.153e-002 2.639e-003 
3.107e-003 6.746e+007 9.236e+012 1.000e+004 2.163e-002 2.641e-003 
3.110e-003 6.739e+007 9.231e+012 1.000e+004 2.338e-002 2.644e-003 
3.112e-003 6.736e+007 9.243e+012 1.000e+004 2.211e-002 2.646e-003 
3.115e-003 6.734e+007 9.260e+012 1.000e+004 2.307e-002 2.649e-003 
3.117e-003 6.731e+007 9.272e+012 1.000e+004 2.487e-002 2.651e-003 
3.119e-003 6.726e+007 9.257e+012 1.000e+004 2.201e-002 2.654e-003 
3.122e-003 6.722e+007 9.269e+012 1.000e+004 2.156e-002 2.657e-003 
3.124e-003 6.717e+007 9.288e+012 1.000e+004 2.309e-002 2.659e-003 
3.127e-003 6.711e+007 9.298e+012 1.000e+004 2.580e-002 2.662e-003 
3.129e-003 6.704e+007 9.317e+012 1.000e+004 2.175e-002 2.665e-003 
3.131e-003 6.701e+007 9.338e+012 1.000e+004 2.077e-002 2.668e-003 
3.134e-003 6.699e+007 9.361e+012 1.000e+004 2.264e-002 2.670e-003 
3.136e-003 6.698e+007 9.372e+012 1.000e+004 2.101e-002 2.673e-003 
3.138e-003 6.696e+007 9.390e+012 1.000e+004 2.178e-002 2.675e-003 
3.141e-003 6.693e+007 9.383e+012 1.000e+004 2.146e-002 2.678e-003 
3.143e-003 6.693e+007 9.390e+012 1.000e+004 2.195e-002 2.680e-003 
3.145e-003 6.694e+007 9.399e+012 1.000e+004 2.172e-002 2.682e-003 
3.148e-003 6.696e+007 9.407e+012 1.000e+004 2.043e-002 2.684e-003 
3.150e-003 6.698e+007 9.406e+012 1.000e+004 2.119e-002 2.686e-003 
3.152e-003 6.701e+007 9.422e+012 1.000e+004 2.070e-002 2.688e-003 
3.154e-003 6.705e+007 9.432e+012 1.000e+004 1.976e-002 2.690e-003 
3.156e-003 6.711e+007 9.435e+012 1.000e+004 1.825e-002 2.692e-003 
3.159e-003 6.717e+007 9.446e+012 1.000e+004 1.762e-002 2.694e-003 
3.160e-003 6.723e+007 9.458e+012 1.000e+004 1.763e-002 2.695e-003 
3.162e-003 6.728e+007 9.467e+012 1.000e+004 1.841e-002 2.697e-003 
3.164e-003 6.732e+007 9.473e+012 1.000e+004 1.905e-002 2.698e-003 
3.166e-003 6.736e+007 9.466e+012 1.000e+004 1.848e-002 2.700e-003 
3.168e-003 6.739e+007 9.478e+012 1.000e+004 1.832e-002 2.701e-003 
3.169e-003 6.743e+007 9.491e+012 1.000e+004 1.863e-002 2.703e-003 
3.171e-003 6.747e+007 9.504e+012 1.000e+004 1.879e-002 2.704e-003 
3.173e-003 6.750e+007 9.515e+012 1.000e+004 1.858e-002 2.706e-003 
3.174e-003 6.752e+007 9.521e+012 1.000e+004 1.997e-002 2.707e-003 
3.176e-003 6.753e+007 9.531e+012 1.000e+004 2.059e-002 2.709e-003 
3.178e-003 6.754e+007 9.544e+012 1.000e+004 1.966e-002 2.711e-003 
3.180e-003 6.756e+007 9.557e+012 1.000e+004 1.915e-002 2.712e-003 
3.181e-003 6.757e+007 9.572e+012 1.000e+004 1.962e-002 2.714e-003 
3.183e-003 6.758e+007 9.588e+012 1.000e+004 1.972e-002 2.715e-003 
3.185e-003 6.759e+007 9.603e+012 1.000e+004 2.046e-002 2.717e-003 
3.186e-003 6.759e+007 9.621e+012 1.000e+004 2.086e-002 2.719e-003 
3.188e-003 6.758e+007 9.634e+012 1.000e+004 2.145e-002 2.720e-003 
3.189e-003 6.756e+007 9.651e+012 1.000e+004 2.108e-002 2.722e-003 
3.191e-003 6.754e+007 9.669e+012 1.000e+004 2.161e-002 2.724e-003 
3.193e-003 6.750e+007 9.680e+012 1.000e+004 2.187e-002 2.726e-003 
3.194e-003 6.748e+007 9.696e+012 1.000e+004 2.185e-002 2.727e-003 
3.196e-003 6.747e+007 9.713e+012 1.000e+004 2.135e-002 2.729e-003 
3.197e-003 6.745e+007 9.729e+012 1.000e+004 2.125e-002 2.731e-003 
3.199e-003 6.743e+007 9.746e+012 1.000e+004 2.234e-002 2.732e-003 
3.200e-003 6.742e+007 9.755e+012 1.000e+004 2.234e-002 2.734e-003 
3.202e-003 6.741e+007 9.767e+012 1.000e+004 2.193e-002 2.736e-003 
3.204e-003 6.740e+007 9.780e+012 1.000e+004 2.203e-002 2.737e-003 
3.205e-003 6.738e+007 9.795e+012 1.000e+004 2.282e-002 2.739e-003 
3.207e-003 6.735e+007 9.810e+012 1.000e+004 2.285e-002 2.741e-003 
3.208e-003 6.733e+007 9.827e+012 1.000e+004 2.255e-002 2.742e-003 
3.210e-003 6.730e+007 9.840e+012 1.000e+004 2.221e-002 2.744e-003 
3.211e-003 6.727e+007 9.854e+012 1.000e+004 2.268e-002 2.746e-003 
3.213e-003 6.723e+007 9.872e+012 1.000e+004 2.408e-002 2.748e-003 
3.214e-003 6.717e+007 9.882e+012 1.000e+004 2.409e-002 2.750e-003 
3.216e-003 6.711e+007 9.902e+012 1.000e+004 2.371e-002 2.752e-003 
3.218e-003 6.707e+007 9.903e+012 1.000e+004 2.495e-002 2.754e-003 
3.219e-003 6.702e+007 9.870e+012 1.000e+004 2.317e-002 2.755e-003 
3.221e-003 6.700e+007 9.853e+012 1.000e+004 2.272e-002 2.757e-003 
3.222e-003 6.696e+007 9.838e+012 1.000e+004 2.207e-002 2.759e-003 
3.224e-003 6.692e+007 9.829e+012 1.000e+004 2.120e-002 2.761e-003 
3.226e-003 6.688e+007 9.826e+012 1.000e+004 2.339e-002 2.764e-003 
3.229e-003 6.684e+007 9.830e+012 1.000e+004 2.404e-002 2.766e-003 
3.231e-003 6.681e+007 9.820e+012 1.000e+004 2.344e-002 2.769e-003 
3.234e-003 6.678e+007 9.806e+012 1.000e+004 2.429e-002 2.772e-003 
3.236e-003 6.676e+007 9.768e+012 1.000e+004 2.327e-002 2.774e-003 
3.238e-003 6.677e+007 9.764e+012 1.000e+004 2.139e-002 2.776e-003 
3.241e-003 6.679e+007 9.774e+012 1.000e+004 2.105e-002 2.779e-003 
3.243e-003 6.681e+007 9.774e+012 1.000e+004 2.167e-002 2.781e-003 
3.246e-003 6.685e+007 9.783e+012 1.000e+004 2.083e-002 2.783e-003 
3.248e-003 6.689e+007 9.797e+012 1.000e+004 2.055e-002 2.785e-003 
3.251e-003 6.693e+007 9.809e+012 1.000e+004 2.013e-002 2.787e-003 
3.253e-003 6.698e+007 9.822e+012 1.000e+004 1.974e-002 2.789e-003 
3.255e-003 6.703e+007 9.836e+012 1.000e+004 2.025e-002 2.792e-003 
3.258e-003 6.708e+007 9.851e+012 1.000e+004 2.003e-002 2.794e-003 
3.260e-003 6.715e+007 9.868e+012 1.000e+004 1.839e-002 2.796e-003 
3.263e-003 6.721e+007 9.852e+012 1.000e+004 1.958e-002 2.798e-003 
3.265e-003 6.728e+007 9.812e+012 1.000e+004 1.992e-002 2.800e-003 
3.268e-003 6.732e+007 9.811e+012 1.000e+004 1.939e-002 2.802e-003 
3.270e-003 6.737e+007 9.819e+012 1.000e+004 2.075e-002 2.804e-003 
3.273e-003 6.744e+007 9.816e+012 1.000e+004 2.028e-002 2.806e-003 
3.275e-003 6.748e+007 9.792e+012 1.000e+004 2.130e-002 2.808e-003 
3.277e-003 6.751e+007 9.798e+012 1.000e+004 2.122e-002 2.810e-003 
3.280e-003 6.754e+007 9.807e+012 1.000e+004 2.096e-002 2.813e-003 
3.282e-003 6.758e+007 9.803e+012 1.000e+004 2.143e-002 2.815e-003 
3.285e-003 6.762e+007 9.823e+012 1.000e+004 2.072e-002 2.817e-003 
3.287e-003 6.765e+007 9.835e+012 1.000e+004 2.125e-002 2.819e-003 
3.290e-003 6.770e+007 9.850e+012 1.000e+004 2.045e-002 2.821e-003 
3.292e-003 6.774e+007 9.865e+012 1.000e+004 1.958e-002 2.823e-003 
3.295e-003 6.780e+007 9.878e+012 1.000e+004 1.949e-002 2.825e-003 
3.297e-003 6.783e+007 9.896e+012 1.000e+004 1.965e-002 2.828e-003 
3.300e-003 6.785e+007 9.909e+012 1.000e+004 2.014e-002 2.830e-003 
3.302e-003 6.785e+007 9.932e+012 1.000e+004 2.047e-002 2.832e-003 
3.304e-003 6.784e+007 9.940e+012 1.000e+004 2.044e-002 2.835e-003 
3.307e-003 6.783e+007 9.956e+012 1.000e+004 2.179e-002 2.838e-003 
3.309e-003 6.779e+007 9.975e+012 1.000e+004 2.180e-002 2.840e-003 
3.312e-003 6.774e+007 9.994e+012 1.000e+004 2.324e-002 2.843e-003 
3.314e-003 6.767e+007 1.000e+013 1.000e+004 2.402e-002 2.846e-003 
3.317e-003 6.760e+007 1.002e+013 1.000e+004 2.366e-002 2.849e-003 
3.319e-003 6.754e+007 1.005e+013 1.000e+004 2.176e-002 2.852e-003 
3.321e-003 6.746e+007 1.001e+013 1.000e+004 2.260e-002 2.854e-003 
3.324e-003 6.738e+007 1.002e+013 1.000e+004 2.213e-002 2.857e-003 
3.326e-003 6.732e+007 1.003e+013 1.000e+004 2.309e-002 2.860e-003 
3.328e-003 6.726e+007 1.004e+013 1.000e+004 2.461e-002 2.863e-003 
3.331e-003 6.720e+007 1.006e+013 1.000e+004 2.452e-002 2.866e-003 
3.333e-003 6.713e+007 1.008e+013 1.000e+004 2.602e-002 2.868e-003 
3.335e-003 6.704e+007 1.010e+013 1.000e+004 2.425e-002 2.871e-003 
3.338e-003 6.696e+007 1.011e+013 1.000e+004 2.472e-002 2.874e-003 
3.340e-003 6.686e+007 1.012e+013 1.000e+004 2.707e-002 2.877e-003 
3.342e-003 6.675e+007 1.012e+013 1.000e+004 2.896e-002 2.880e-003 
3.344e-003 6.667e+007 1.012e+013 1.000e+004 2.391e-002 2.883e-003 
3.346e-003 6.659e+007 1.011e+013 1.000e+004 2.369e-002 2.885e-003 
3.349e-003 6.652e+007 1.011e+013 1.000e+004 2.552e-002 2.888e-003 
3.351e-003 6.645e+007 1.012e+013 1.000e+004 2.347e-002 2.891e-003 
3.353e-003 6.638e+007 1.012e+013 1.000e+004 2.385e-002 2.894e-003 
3.355e-003 6.634e+007 1.012e+013 1.000e+004 2.256e-002 2.896e-003 
3.358e-003 6.628e+007 1.010e+013 1.000e+004 2.142e-002 2.899e-003 
3.360e-003 6.623e+007 1.010e+013 1.000e+004 2.056e-002 2.901e-003 
3.362e-003 6.620e+007 1.011e+013 1.000e+004 2.027e-002 2.904e-003 
3.364e-003 6.617e+007 1.013e+013 1.000e+004 2.038e-002 2.906e-003 
3.366e-003 6.615e+007 1.015e+013 1.000e+004 1.991e-002 2.909e-003 
3.369e-003 6.611e+007 1.017e+013 1.000e+004 2.028e-002 2.911e-003 
3.371e-003 6.605e+007 1.019e+013 1.000e+004 2.044e-002 2.913e-003 
3.373e-003 6.599e+007 1.022e+013 1.000e+004 2.091e-002 2.916e-003 
3.375e-003 6.592e+007 1.024e+013 1.000e+004 2.103e-002 2.918e-003 
3.377e-003 6.583e+007 1.026e+013 1.000e+004 2.133e-002 2.921e-003 
3.379e-003 6.573e+007 1.028e+013 1.000e+004 2.237e-002 2.924e-003 
3.381e-003 6.562e+007 1.028e+013 1.000e+004 2.305e-002 2.927e-003 
3.383e-003 6.553e+007 1.028e+013 1.000e+004 2.239e-002 2.929e-003 
3.385e-003 6.544e+007 1.026e+013 1.000e+004 2.234e-002 2.932e-003 
3.387e-003 6.537e+007 1.024e+013 1.000e+004 2.211e-002 2.935e-003 
3.389e-003 6.532e+007 1.024e+013 1.000e+004 2.096e-002 2.937e-003 
3.391e-003 6.529e+007 1.025e+013 1.000e+004 1.996e-002 2.939e-003 
3.393e-003 6.527e+007 1.025e+013 1.000e+004 1.924e-002 2.941e-003 
3.395e-003 6.527e+007 1.026e+013 1.000e+004 1.891e-002 2.943e-003 
3.397e-003 6.527e+007 1.027e+013 1.000e+004 1.834e-002 2.945e-003 
3.399e-003 6.526e+007 1.029e+013 1.000e+004 1.921e-002 2.947e-003 
3.401e-003 6.524e+007 1.027e+013 1.000e+004 1.858e-002 2.950e-003 
3.403e-003 6.525e+007 1.027e+013 1.000e+004 1.869e-002 2.952e-003 
3.405e-003 6.524e+007 1.028e+013 1.000e+004 1.855e-002 2.954e-003 
3.407e-003 6.524e+007 1.029e+013 1.000e+004 1.758e-002 2.956e-003 
3.409e-003 6.527e+007 1.031e+013 1.000e+004 1.730e-002 2.958e-003 
3.411e-003 6.530e+007 1.032e+013 1.000e+004 1.729e-002 2.959e-003 
3.413e-003 6.535e+007 1.033e+013 1.000e+004 1.653e-002 2.961e-003 
3.416e-003 6.539e+007 1.034e+013 1.000e+004 1.666e-002 2.963e-003 
3.418e-003 6.544e+007 1.036e+013 1.000e+004 1.614e-002 2.965e-003 
3.420e-003 6.550e+007 1.037e+013 1.000e+004 1.580e-002 2.966e-003 
3.422e-003 6.559e+007 1.039e+013 1.000e+004 1.535e-002 2.968e-003 
3.424e-003 6.568e+007 1.040e+013 1.000e+004 1.564e-002 2.969e-003 
3.426e-003 6.577e+007 1.041e+013 1.000e+004 1.528e-002 2.971e-003 
3.428e-003 6.588e+007 1.042e+013 1.000e+004 1.521e-002 2.972e-003 
3.430e-003 6.598e+007 1.043e+013 1.000e+004 1.523e-002 2.973e-003 
3.432e-003 6.607e+007 1.044e+013 1.000e+004 1.586e-002 2.975e-003 
3.434e-003 6.616e+007 1.045e+013 1.000e+004 1.518e-002 2.976e-003 
3.436e-003 6.624e+007 1.046e+013 1.000e+004 1.570e-002 2.978e-003 
3.438e-003 6.634e+007 1.047e+013 1.000e+004 1.546e-002 2.979e-003 
3.440e-003 6.643e+007 1.048e+013 1.000e+004 1.587e-002 2.980e-003 
3.442e-003 6.652e+007 1.049e+013 1.000e+004 1.578e-002 2.982e-003 
3.444e-003 6.660e+007 1.049e+013 1.000e+004 1.608e-002 2.983e-003 
3.446e-003 6.669e+007 1.050e+013 1.000e+004 1.570e-002 2.984e-003 
3.448e-003 6.678e+007 1.051e+013 1.000e+004 1.571e-002 2.986e-003 
3.450e-003 6.686e+007 1.052e+013 1.000e+004 1.606e-002 2.987e-003 
3.452e-003 6.693e+007 1.050e+013 1.000e+004 1.681e-002 2.989e-003 
3.454e-003 6.700e+007 1.049e+013 1.000e+004 1.657e-002 2.990e-003 
3.456e-003 6.707e+007 1.049e+013 1.000e+004 1.616e-002 2.992e-003 
3.458e-003 6.715e+007 1.049e+013 1.000e+004 1.608e-002 2.993e-003 
3.460e-003 6.722e+007 1.050e+013 1.000e+004 1.638e-002 2.995e-003 
3.462e-003 6.728e+007 1.051e+013 1.000e+004 1.679e-002 2.996e-003 
3.464e-003 6.734e+007 1.052e+013 1.000e+004 1.677e-002 2.998e-003 
3.466e-003 6.741e+007 1.053e+013 1.000e+004 1.664e-002 2.999e-003 
3.468e-003 6.748e+007 1.054e+013 1.000e+004 1.698e-002 3.001e-003 
3.470e-003 6.754e+007 1.055e+013 1.000e+004 1.668e-002 3.002e-003 
3.472e-003 6.759e+007 1.054e+013 1.000e+004 1.716e-002 3.004e-003 
3.474e-003 6.763e+007 1.054e+013 1.000e+004 1.708e-002 3.006e-003 
3.476e-003 6.767e+007 1.056e+013 1.000e+004 1.683e-002 3.007e-003 
3.477e-003 6.772e+007 1.057e+013 1.000e+004 1.670e-002 3.009e-003 
3.479e-003 6.777e+007 1.058e+013 1.000e+004 1.692e-002 3.011e-003 
3.482e-003 6.783e+007 1.059e+013 1.000e+004 1.655e-002 3.012e-003 
3.484e-003 6.789e+007 1.061e+013 1.000e+004 1.621e-002 3.014e-003 
3.486e-003 6.795e+007 1.063e+013 1.000e+004 1.667e-002 3.016e-003 
3.488e-003 6.801e+007 1.064e+013 1.000e+004 1.656e-002 3.017e-003 
3.490e-003 6.807e+007 1.066e+013 1.000e+004 1.673e-002 3.019e-003 
3.492e-003 6.812e+007 1.068e+013 1.000e+004 1.680e-002 3.021e-003 
3.495e-003 6.817e+007 1.070e+013 1.000e+004 1.684e-002 3.023e-003 
3.497e-003 6.822e+007 1.071e+013 1.000e+004 1.688e-002 3.025e-003 
3.499e-003 6.827e+007 1.073e+013 1.000e+004 1.710e-002 3.027e-003 
3.501e-003 6.829e+007 1.075e+013 1.000e+004 1.778e-002 3.029e-003 
3.503e-003 6.830e+007 1.078e+013 1.000e+004 1.787e-002 3.031e-003 
3.506e-003 6.828e+007 1.080e+013 1.000e+004 1.833e-002 3.033e-003 
3.508e-003 6.826e+007 1.082e+013 1.000e+004 1.965e-002 3.036e-003 
3.510e-003 6.822e+007 1.080e+013 1.000e+004 2.013e-002 3.038e-003 
3.513e-003 6.818e+007 1.080e+013 1.000e+004 2.027e-002 3.041e-003 
3.515e-003 6.815e+007 1.079e+013 1.000e+004 2.017e-002 3.043e-003 
3.517e-003 6.811e+007 1.077e+013 1.000e+004 2.046e-002 3.046e-003 
3.520e-003 6.807e+007 1.077e+013 1.000e+004 1.964e-002 3.049e-003 
3.522e-003 6.802e+007 1.076e+013 1.000e+004 2.039e-002 3.051e-003 
3.525e-003 6.795e+007 1.078e+013 1.000e+004 1.992e-002 3.054e-003 
3.527e-003 6.790e+007 1.079e+013 1.000e+004 1.987e-002 3.057e-003 
3.530e-003 6.783e+007 1.082e+013 1.000e+004 1.993e-002 3.060e-003 
3.532e-003 6.779e+007 1.084e+013 1.000e+004 1.934e-002 3.063e-003 
3.535e-003 6.776e+007 1.085e+013 1.000e+004 1.910e-002 3.066e-003 
3.538e-003 6.773e+007 1.086e+013 1.000e+004 1.947e-002 3.069e-003 
3.540e-003 6.767e+007 1.087e+013 1.000e+004 2.030e-002 3.072e-003 
3.543e-003 6.759e+007 1.089e+013 1.000e+004 2.009e-002 3.075e-003 
3.546e-003 6.749e+007 1.091e+013 1.000e+004 2.236e-002 3.079e-003 
3.549e-003 6.736e+007 1.089e+013 1.000e+004 2.170e-002 3.082e-003 
3.551e-003 6.725e+007 1.090e+013 1.000e+004 2.167e-002 3.086e-003 
