# Supplementary material for: Strain rate dependency of dislocation plasticity
Source: Nat Commun. 2021 Mar 23;12:1845. doi: 10.1038/s41467-021-21939-1 (PMC7988163; doi:10.1038/s41467-021-21939-1)
Supplement: Supplementary file 3 — Supplementary Data 1 [file 41467_2021_21939_MOESM3_ESM.zip › Supplementary Data 1/DDDSimulationSet2/StrainRate=1e4s-1/InitialDislocationDensity=6.3e9m-2.dat]

#strain(1), stress(Pa), dislocation density(m-2), strain rate(s-1), mean dislocation velocity(km/s), plastic strain(1)
4.976e-005 7.177e+006 6.264e+009 1.000e+004 4.458e-002 7.024e-008 
9.976e-005 1.438e+007 6.264e+009 1.000e+004 8.938e-002 2.803e-007 
1.498e-004 2.155e+007 6.264e+009 1.000e+004 1.327e-001 6.277e-007 
1.998e-004 2.871e+007 6.264e+009 1.000e+004 1.710e-001 1.108e-006 
2.498e-004 3.586e+007 6.264e+009 1.000e+004 2.102e-001 1.713e-006 
2.998e-004 4.298e+007 6.265e+009 1.000e+004 2.445e-001 2.433e-006 
3.498e-004 5.009e+007 6.265e+009 1.000e+004 2.773e-001 3.262e-006 
3.998e-004 5.718e+007 6.266e+009 1.000e+004 3.086e-001 4.196e-006 
4.496e-004 6.424e+007 6.267e+009 1.000e+004 3.397e-001 5.224e-006 
4.996e-004 7.131e+007 6.268e+009 1.000e+004 3.714e-001 6.355e-006 
5.496e-004 7.836e+007 6.269e+009 1.000e+004 4.005e-001 7.584e-006 
5.996e-004 8.540e+007 6.271e+009 1.000e+004 4.311e-001 8.906e-006 
6.496e-004 9.242e+007 6.273e+009 1.000e+004 4.616e-001 1.033e-005 
6.996e-004 9.943e+007 6.272e+009 1.000e+004 4.919e-001 1.185e-005 
7.496e-004 1.064e+008 6.272e+009 1.000e+004 5.176e-001 1.346e-005 
7.996e-004 1.134e+008 6.273e+009 1.000e+004 5.448e-001 1.515e-005 
8.496e-004 1.204e+008 6.273e+009 1.000e+004 5.693e-001 1.693e-005 
8.996e-004 1.273e+008 6.272e+009 1.000e+004 5.932e-001 1.878e-005 
9.496e-004 1.343e+008 6.273e+009 1.000e+004 6.140e-001 2.071e-005 
9.996e-004 1.412e+008 6.273e+009 1.000e+004 6.372e-001 2.270e-005 
1.050e-003 1.482e+008 6.272e+009 1.000e+004 6.590e-001 2.477e-005 
1.100e-003 1.551e+008 6.273e+009 1.000e+004 6.794e-001 2.690e-005 
1.150e-003 1.620e+008 6.272e+009 1.000e+004 6.982e-001 2.911e-005 
1.200e-003 1.689e+008 6.272e+009 1.000e+004 7.166e-001 3.136e-005 
1.249e-003 1.758e+008 6.272e+009 1.000e+004 7.342e-001 3.367e-005 
1.299e-003 1.827e+008 6.272e+009 1.000e+004 7.517e-001 3.604e-005 
1.349e-003 1.895e+008 6.272e+009 1.000e+004 7.681e-001 3.847e-005 
1.399e-003 1.964e+008 6.272e+009 1.000e+004 7.846e-001 4.094e-005 
1.449e-003 2.033e+008 6.271e+009 1.000e+004 7.992e-001 4.347e-005 
1.499e-003 2.101e+008 6.272e+009 1.000e+004 8.118e-001 4.604e-005 
1.549e-003 2.170e+008 6.272e+009 1.000e+004 8.273e-001 4.866e-005 
1.599e-003 2.238e+008 6.271e+009 1.000e+004 8.410e-001 5.132e-005 
1.649e-003 2.307e+008 6.271e+009 1.000e+004 8.537e-001 5.402e-005 
1.699e-003 2.375e+008 6.271e+009 1.000e+004 8.652e-001 5.677e-005 
1.749e-003 2.443e+008 6.271e+009 1.000e+004 8.762e-001 5.954e-005 
1.799e-003 2.511e+008 6.271e+009 1.000e+004 8.885e-001 6.236e-005 
1.849e-003 2.580e+008 6.271e+009 1.000e+004 8.998e-001 6.522e-005 
1.899e-003 2.648e+008 6.270e+009 1.000e+004 9.101e-001 6.811e-005 
1.949e-003 2.716e+008 6.270e+009 1.000e+004 9.199e-001 7.103e-005 
1.999e-003 2.784e+008 6.271e+009 1.000e+004 9.298e-001 7.398e-005 
2.049e-003 2.852e+008 6.271e+009 1.000e+004 9.390e-001 7.696e-005 
2.099e-003 2.920e+008 6.270e+009 1.000e+004 9.478e-001 7.997e-005 
2.149e-003 2.988e+008 6.270e+009 1.000e+004 9.564e-001 8.301e-005 
2.199e-003 3.055e+008 6.270e+009 1.000e+004 9.648e-001 8.608e-005 
2.249e-003 3.123e+008 6.270e+009 1.000e+004 9.725e-001 8.917e-005 
2.299e-003 3.191e+008 6.270e+009 1.000e+004 9.795e-001 9.229e-005 
2.349e-003 3.259e+008 6.270e+009 1.000e+004 9.875e-001 9.542e-005 
2.399e-003 3.327e+008 6.270e+009 1.000e+004 9.931e-001 9.859e-005 
2.449e-003 3.394e+008 6.269e+009 1.000e+004 1.001e+000 1.018e-004 
2.499e-003 3.462e+008 6.270e+009 1.000e+004 1.007e+000 1.050e-004 
2.549e-003 3.530e+008 6.270e+009 1.000e+004 1.013e+000 1.082e-004 
2.599e-003 3.597e+008 6.270e+009 1.000e+004 1.019e+000 1.114e-004 
2.649e-003 3.665e+008 6.270e+009 1.000e+004 1.025e+000 1.147e-004 
2.699e-003 3.732e+008 6.269e+009 1.000e+004 1.031e+000 1.180e-004 
2.749e-003 3.800e+008 6.270e+009 1.000e+004 1.035e+000 1.213e-004 
2.799e-003 3.867e+008 6.270e+009 1.000e+004 1.041e+000 1.246e-004 
2.849e-003 3.935e+008 6.269e+009 1.000e+004 1.046e+000 1.279e-004 
2.899e-003 4.002e+008 6.269e+009 1.000e+004 1.050e+000 1.313e-004 
2.949e-003 4.070e+008 6.269e+009 1.000e+004 1.055e+000 1.346e-004 
2.999e-003 4.137e+008 6.269e+009 1.000e+004 1.059e+000 1.380e-004 
3.049e-003 4.204e+008 6.269e+009 1.000e+004 1.063e+000 1.414e-004 
3.099e-003 4.272e+008 6.269e+009 1.000e+004 1.068e+000 1.448e-004 
3.149e-003 4.339e+008 6.269e+009 1.000e+004 1.071e+000 1.482e-004 
3.199e-003 4.407e+008 6.269e+009 1.000e+004 1.075e+000 1.516e-004 
3.249e-003 4.474e+008 6.269e+009 1.000e+004 1.079e+000 1.551e-004 
3.299e-003 4.541e+008 6.269e+009 1.000e+004 1.082e+000 1.585e-004 
3.349e-003 4.608e+008 6.269e+009 1.000e+004 1.084e+000 1.620e-004 
3.399e-003 4.676e+008 6.269e+009 1.000e+004 1.088e+000 1.655e-004 
3.449e-003 4.743e+008 6.269e+009 1.000e+004 1.093e+000 1.689e-004 
3.499e-003 4.810e+008 6.269e+009 1.000e+004 1.094e+000 1.724e-004 
3.549e-003 4.877e+008 6.269e+009 1.000e+004 1.096e+000 1.759e-004 
3.599e-003 4.945e+008 6.269e+009 1.000e+004 1.100e+000 1.794e-004 
3.649e-003 5.012e+008 6.269e+009 1.000e+004 1.103e+000 1.829e-004 
3.699e-003 5.079e+008 6.268e+009 1.000e+004 1.105e+000 1.865e-004 
3.749e-003 5.146e+008 6.268e+009 1.000e+004 1.106e+000 1.900e-004 
3.799e-003 5.213e+008 6.268e+009 1.000e+004 1.109e+000 1.935e-004 
3.849e-003 5.281e+008 6.269e+009 1.000e+004 1.111e+000 1.971e-004 
3.899e-003 5.348e+008 6.269e+009 1.000e+004 1.115e+000 2.006e-004 
3.949e-003 5.415e+008 6.268e+009 1.000e+004 1.117e+000 2.042e-004 
3.999e-003 5.482e+008 6.269e+009 1.000e+004 1.117e+000 2.078e-004 
4.049e-003 5.549e+008 6.268e+009 1.000e+004 1.118e+000 2.113e-004 
4.099e-003 5.616e+008 6.268e+009 1.000e+004 1.120e+000 2.149e-004 
4.149e-003 5.683e+008 6.268e+009 1.000e+004 1.124e+000 2.185e-004 
4.199e-003 5.750e+008 6.268e+009 1.000e+004 1.127e+000 2.221e-004 
4.249e-003 5.818e+008 6.268e+009 1.000e+004 1.128e+000 2.257e-004 
4.299e-003 5.885e+008 6.268e+009 1.000e+004 1.129e+000 2.293e-004 
4.349e-003 5.952e+008 6.268e+009 1.000e+004 1.129e+000 2.329e-004 
4.399e-003 6.019e+008 6.268e+009 1.000e+004 1.129e+000 2.365e-004 
4.449e-003 6.086e+008 6.268e+009 1.000e+004 1.130e+000 2.401e-004 
4.499e-003 6.153e+008 6.268e+009 1.000e+004 1.133e+000 2.437e-004 
4.549e-003 6.220e+008 6.268e+009 1.000e+004 1.135e+000 2.473e-004 
4.599e-003 6.287e+008 6.268e+009 1.000e+004 1.139e+000 2.510e-004 
4.649e-003 6.354e+008 6.268e+009 1.000e+004 1.140e+000 2.546e-004 
4.699e-003 6.421e+008 6.268e+009 1.000e+004 1.141e+000 2.582e-004 
4.749e-003 6.488e+008 6.268e+009 1.000e+004 1.141e+000 2.619e-004 
4.799e-003 6.555e+008 6.268e+009 1.000e+004 1.141e+000 2.655e-004 
4.849e-003 6.622e+008 6.268e+009 1.000e+004 1.141e+000 2.691e-004 
4.899e-003 6.689e+008 6.268e+009 1.000e+004 1.141e+000 2.728e-004 
4.949e-003 6.756e+008 6.267e+009 1.000e+004 1.141e+000 2.764e-004 
4.999e-003 6.823e+008 6.267e+009 1.000e+004 1.142e+000 2.801e-004 
5.049e-003 6.890e+008 6.267e+009 1.000e+004 1.144e+000 2.838e-004 
5.099e-003 6.957e+008 6.268e+009 1.000e+004 1.145e+000 2.874e-004 
5.149e-003 7.024e+008 6.267e+009 1.000e+004 1.149e+000 2.911e-004 
5.199e-003 7.091e+008 6.267e+009 1.000e+004 1.151e+000 2.947e-004 
5.249e-003 7.158e+008 6.267e+009 1.000e+004 1.151e+000 2.984e-004 
5.299e-003 7.225e+008 6.267e+009 1.000e+004 1.152e+000 3.021e-004 
5.349e-003 7.292e+008 6.267e+009 1.000e+004 1.152e+000 3.057e-004 
5.399e-003 7.359e+008 6.267e+009 1.000e+004 1.152e+000 3.094e-004 
5.449e-003 7.426e+008 6.267e+009 1.000e+004 1.152e+000 3.131e-004 
5.499e-003 7.493e+008 6.267e+009 1.000e+004 1.153e+000 3.168e-004 
5.549e-003 7.560e+008 6.267e+009 1.000e+004 1.153e+000 3.204e-004 
5.599e-003 7.627e+008 6.267e+009 1.000e+004 1.153e+000 3.241e-004 
5.649e-003 7.694e+008 6.267e+009 1.000e+004 1.153e+000 3.278e-004 
5.699e-003 7.761e+008 6.267e+009 1.000e+004 1.153e+000 3.315e-004 
5.749e-003 7.828e+008 6.267e+009 1.000e+004 1.153e+000 3.352e-004 
5.799e-003 7.895e+008 6.267e+009 1.000e+004 1.153e+000 3.389e-004 
5.849e-003 7.962e+008 6.267e+009 1.000e+004 1.153e+000 3.425e-004 
5.899e-003 8.029e+008 6.267e+009 1.000e+004 1.153e+000 3.462e-004 
5.949e-003 8.096e+008 6.267e+009 1.000e+004 1.154e+000 3.499e-004 
5.999e-003 8.163e+008 6.267e+009 1.000e+004 1.154e+000 3.536e-004 
6.049e-003 8.230e+008 6.267e+009 1.000e+004 1.156e+000 3.573e-004 
6.099e-003 8.297e+008 6.267e+009 1.000e+004 1.157e+000 3.610e-004 
6.149e-003 8.364e+008 6.267e+009 1.000e+004 1.158e+000 3.647e-004 
6.199e-003 8.431e+008 6.267e+009 1.000e+004 1.160e+000 3.684e-004 
6.249e-003 8.497e+008 6.267e+009 1.000e+004 1.161e+000 3.721e-004 
6.299e-003 8.564e+008 6.267e+009 1.000e+004 1.162e+000 3.758e-004 
6.349e-003 8.631e+008 6.267e+009 1.000e+004 1.162e+000 3.795e-004 
6.399e-003 8.698e+008 6.267e+009 1.000e+004 1.163e+000 3.832e-004 
6.449e-003 8.765e+008 6.267e+009 1.000e+004 1.163e+000 3.869e-004 
6.499e-003 8.832e+008 6.267e+009 1.000e+004 1.164e+000 3.906e-004 
6.549e-003 8.899e+008 6.267e+009 1.000e+004 1.164e+000 3.943e-004 
6.599e-003 8.966e+008 6.267e+009 1.000e+004 1.164e+000 3.980e-004 
6.649e-003 9.033e+008 6.267e+009 1.000e+004 1.164e+000 4.017e-004 
6.699e-003 9.100e+008 6.266e+009 1.000e+004 1.164e+000 4.055e-004 
6.749e-003 9.167e+008 6.267e+009 1.000e+004 1.164e+000 4.092e-004 
6.799e-003 9.234e+008 6.267e+009 1.000e+004 1.164e+000 4.129e-004 
6.849e-003 9.301e+008 6.266e+009 1.000e+004 1.164e+000 4.166e-004 
6.899e-003 9.368e+008 6.267e+009 1.000e+004 1.164e+000 4.203e-004 
6.949e-003 9.435e+008 6.266e+009 1.000e+004 1.164e+000 4.240e-004 
6.999e-003 9.501e+008 6.266e+009 1.000e+004 1.164e+000 4.277e-004 
7.049e-003 9.568e+008 6.267e+009 1.000e+004 1.164e+000 4.314e-004 
7.099e-003 9.635e+008 6.267e+009 1.000e+004 1.164e+000 4.351e-004 
7.149e-003 9.702e+008 6.266e+009 1.000e+004 1.164e+000 4.389e-004 
7.199e-003 9.769e+008 6.266e+009 1.000e+004 1.164e+000 4.426e-004 
7.249e-003 9.836e+008 6.266e+009 1.000e+004 1.165e+000 4.463e-004 
7.299e-003 9.903e+008 6.266e+009 1.000e+004 1.164e+000 4.500e-004 
7.349e-003 9.970e+008 6.266e+009 1.000e+004 1.164e+000 4.537e-004 
7.399e-003 1.004e+009 6.266e+009 1.000e+004 1.164e+000 4.574e-004 
7.449e-003 1.010e+009 6.266e+009 1.000e+004 1.164e+000 4.612e-004 
7.499e-003 1.017e+009 6.266e+009 1.000e+004 1.164e+000 4.649e-004 
7.549e-003 1.024e+009 6.266e+009 1.000e+004 1.164e+000 4.686e-004 
7.599e-003 1.030e+009 6.266e+009 1.000e+004 1.164e+000 4.723e-004 
7.649e-003 1.037e+009 6.266e+009 1.000e+004 1.164e+000 4.760e-004 
7.699e-003 1.044e+009 6.266e+009 1.000e+004 1.164e+000 4.797e-004 
7.749e-003 1.051e+009 6.266e+009 1.000e+004 1.165e+000 4.835e-004 
7.799e-003 1.057e+009 6.266e+009 1.000e+004 1.164e+000 4.872e-004 
7.849e-003 1.064e+009 6.266e+009 1.000e+004 1.164e+000 4.909e-004 
7.899e-003 1.071e+009 6.266e+009 1.000e+004 1.165e+000 4.946e-004 
7.949e-003 1.077e+009 6.266e+009 1.000e+004 1.164e+000 4.983e-004 
7.999e-003 1.084e+009 6.266e+009 1.000e+004 1.164e+000 5.021e-004 
8.049e-003 1.091e+009 6.266e+009 1.000e+004 1.164e+000 5.058e-004 
8.099e-003 1.097e+009 6.266e+009 1.000e+004 1.164e+000 5.095e-004 
8.149e-003 1.104e+009 6.266e+009 1.000e+004 1.164e+000 5.132e-004 
8.199e-003 1.111e+009 6.266e+009 1.000e+004 1.164e+000 5.170e-004 
8.249e-003 1.117e+009 6.266e+009 1.000e+004 1.165e+000 5.207e-004 
8.299e-003 1.124e+009 6.266e+009 1.000e+004 1.164e+000 5.244e-004 
8.349e-003 1.131e+009 6.266e+009 1.000e+004 1.164e+000 5.281e-004 
8.399e-003 1.137e+009 6.266e+009 1.000e+004 1.165e+000 5.319e-004 
8.449e-003 1.144e+009 6.266e+009 1.000e+004 1.164e+000 5.356e-004 
8.499e-003 1.151e+009 6.266e+009 1.000e+004 1.164e+000 5.393e-004 
8.549e-003 1.158e+009 6.266e+009 1.000e+004 1.164e+000 5.430e-004 
8.599e-003 1.164e+009 6.266e+009 1.000e+004 1.164e+000 5.468e-004 
8.649e-003 1.171e+009 6.266e+009 1.000e+004 1.164e+000 5.505e-004 
8.699e-003 1.178e+009 6.266e+009 1.000e+004 1.164e+000 5.542e-004 
8.749e-003 1.184e+009 6.266e+009 1.000e+004 1.165e+000 5.579e-004 
8.799e-003 1.191e+009 6.266e+009 1.000e+004 1.164e+000 5.617e-004 
8.849e-003 1.198e+009 6.266e+009 1.000e+004 1.164e+000 5.654e-004 
8.899e-003 1.204e+009 6.266e+009 1.000e+004 1.165e+000 5.691e-004 
8.949e-003 1.211e+009 6.266e+009 1.000e+004 1.164e+000 5.728e-004 
8.999e-003 1.218e+009 6.266e+009 1.000e+004 1.164e+000 5.766e-004 
9.049e-003 1.224e+009 6.266e+009 1.000e+004 1.164e+000 5.803e-004 
9.099e-003 1.231e+009 6.266e+009 1.000e+004 1.164e+000 5.840e-004 
9.149e-003 1.238e+009 6.266e+009 1.000e+004 1.164e+000 5.877e-004 
9.199e-003 1.245e+009 6.266e+009 1.000e+004 1.164e+000 5.915e-004 
9.249e-003 1.251e+009 6.266e+009 1.000e+004 1.165e+000 5.952e-004 
9.299e-003 1.258e+009 6.266e+009 1.000e+004 1.164e+000 5.989e-004 
9.349e-003 1.265e+009 6.266e+009 1.000e+004 1.164e+000 6.027e-004 
9.399e-003 1.271e+009 6.266e+009 1.000e+004 1.165e+000 6.064e-004 
9.449e-003 1.278e+009 6.266e+009 1.000e+004 1.164e+000 6.101e-004 
9.499e-003 1.285e+009 6.266e+009 1.000e+004 1.164e+000 6.138e-004 
9.549e-003 1.291e+009 6.266e+009 1.000e+004 1.164e+000 6.176e-004 
9.599e-003 1.298e+009 6.266e+009 1.000e+004 1.164e+000 6.213e-004 
9.649e-003 1.305e+009 6.266e+009 1.000e+004 1.164e+000 6.250e-004 
9.699e-003 1.311e+009 6.266e+009 1.000e+004 1.164e+000 6.287e-004 
9.749e-003 1.318e+009 6.266e+009 1.000e+004 1.165e+000 6.325e-004 
9.799e-003 1.325e+009 6.266e+009 1.000e+004 1.164e+000 6.362e-004 
9.849e-003 1.332e+009 6.266e+009 1.000e+004 1.164e+000 6.399e-004 
9.899e-003 1.338e+009 6.266e+009 1.000e+004 1.165e+000 6.437e-004 
9.949e-003 1.345e+009 6.266e+009 1.000e+004 1.164e+000 6.474e-004 
9.999e-003 1.352e+009 6.266e+009 1.000e+004 1.164e+000 6.511e-004 
1.005e-002 1.358e+009 6.266e+009 1.000e+004 1.164e+000 6.548e-004 
1.010e-002 1.365e+009 6.266e+009 1.000e+004 1.164e+000 6.586e-004 
1.015e-002 1.372e+009 6.266e+009 1.000e+004 1.164e+000 6.623e-004 
1.020e-002 1.378e+009 6.266e+009 1.000e+004 1.164e+000 6.660e-004 
1.025e-002 1.385e+009 6.266e+009 1.000e+004 1.165e+000 6.698e-004 
1.030e-002 1.392e+009 6.266e+009 1.000e+004 1.164e+000 6.735e-004 
1.035e-002 1.398e+009 6.265e+009 1.000e+004 1.164e+000 6.772e-004 
1.040e-002 1.405e+009 6.266e+009 1.000e+004 1.165e+000 6.810e-004 
1.045e-002 1.412e+009 6.266e+009 1.000e+004 1.164e+000 6.847e-004 
1.050e-002 1.418e+009 6.266e+009 1.000e+004 1.164e+000 6.884e-004 
1.055e-002 1.425e+009 6.265e+009 1.000e+004 1.164e+000 6.921e-004 
1.060e-002 1.432e+009 6.266e+009 1.000e+004 1.164e+000 6.959e-004 
1.065e-002 1.439e+009 6.266e+009 1.000e+004 1.164e+000 6.996e-004 
1.070e-002 1.445e+009 6.265e+009 1.000e+004 1.164e+000 7.033e-004 
1.075e-002 1.452e+009 6.266e+009 1.000e+004 1.165e+000 7.071e-004 
1.080e-002 1.459e+009 6.266e+009 1.000e+004 1.164e+000 7.108e-004 
1.085e-002 1.465e+009 6.265e+009 1.000e+004 1.164e+000 7.145e-004 
1.090e-002 1.472e+009 6.265e+009 1.000e+004 1.164e+000 7.183e-004 
1.095e-002 1.479e+009 6.266e+009 1.000e+004 1.164e+000 7.220e-004 
1.100e-002 1.485e+009 6.265e+009 1.000e+004 1.164e+000 7.257e-004 
1.105e-002 1.492e+009 6.265e+009 1.000e+004 1.164e+000 7.294e-004 
1.110e-002 1.499e+009 6.266e+009 1.000e+004 1.164e+000 7.332e-004 
1.115e-002 1.505e+009 6.265e+009 1.000e+004 1.164e+000 7.369e-004 
1.120e-002 1.512e+009 6.265e+009 1.000e+004 1.164e+000 7.406e-004 
1.125e-002 1.519e+009 6.265e+009 1.000e+004 1.165e+000 7.444e-004 
1.130e-002 1.526e+009 6.265e+009 1.000e+004 1.164e+000 7.481e-004 
1.135e-002 1.532e+009 6.265e+009 1.000e+004 1.164e+000 7.518e-004 
1.140e-002 1.539e+009 6.265e+009 1.000e+004 1.165e+000 7.556e-004 
1.145e-002 1.546e+009 6.266e+009 1.000e+004 1.164e+000 7.593e-004 
1.150e-002 1.552e+009 6.265e+009 1.000e+004 1.164e+000 7.630e-004 
1.155e-002 1.559e+009 6.265e+009 1.000e+004 1.164e+000 7.667e-004 
1.160e-002 1.566e+009 6.265e+009 1.000e+004 1.165e+000 7.705e-004 
1.165e-002 1.572e+009 6.265e+009 1.000e+004 1.164e+000 7.742e-004 
1.170e-002 1.579e+009 6.265e+009 1.000e+004 1.164e+000 7.779e-004 
1.175e-002 1.586e+009 6.265e+009 1.000e+004 1.165e+000 7.817e-004 
1.180e-002 1.592e+009 6.265e+009 1.000e+004 1.164e+000 7.854e-004 
1.185e-002 1.599e+009 6.265e+009 1.000e+004 1.164e+000 7.891e-004 
1.190e-002 1.606e+009 6.265e+009 1.000e+004 1.165e+000 7.929e-004 
1.195e-002 1.612e+009 6.265e+009 1.000e+004 1.164e+000 7.966e-004 
1.200e-002 1.619e+009 6.265e+009 1.000e+004 1.164e+000 8.003e-004 
1.205e-002 1.626e+009 6.265e+009 1.000e+004 1.164e+000 8.041e-004 
1.210e-002 1.633e+009 6.265e+009 1.000e+004 1.165e+000 8.078e-004 
1.215e-002 1.639e+009 6.265e+009 1.000e+004 1.164e+000 8.115e-004 
1.220e-002 1.646e+009 6.265e+009 1.000e+004 1.164e+000 8.153e-004 
1.225e-002 1.653e+009 6.265e+009 1.000e+004 1.165e+000 8.190e-004 
1.230e-002 1.659e+009 6.265e+009 1.000e+004 1.164e+000 8.227e-004 
1.235e-002 1.666e+009 6.265e+009 1.000e+004 1.164e+000 8.264e-004 
1.240e-002 1.673e+009 6.265e+009 1.000e+004 1.165e+000 8.302e-004 
1.245e-002 1.679e+009 6.265e+009 1.000e+004 1.164e+000 8.339e-004 
1.250e-002 1.686e+009 6.265e+009 1.000e+004 1.164e+000 8.376e-004 
1.255e-002 1.693e+009 6.265e+009 1.000e+004 1.164e+000 8.414e-004 
1.260e-002 1.699e+009 6.265e+009 1.000e+004 1.165e+000 8.451e-004 
1.265e-002 1.706e+009 6.265e+009 1.000e+004 1.164e+000 8.488e-004 
1.270e-002 1.713e+009 6.265e+009 1.000e+004 1.164e+000 8.526e-004 
1.275e-002 1.720e+009 6.265e+009 1.000e+004 1.165e+000 8.563e-004 
1.280e-002 1.726e+009 6.265e+009 1.000e+004 1.164e+000 8.600e-004 
1.285e-002 1.733e+009 6.265e+009 1.000e+004 1.164e+000 8.638e-004 
1.290e-002 1.740e+009 6.265e+009 1.000e+004 1.165e+000 8.675e-004 
1.295e-002 1.746e+009 6.265e+009 1.000e+004 1.164e+000 8.712e-004 
1.300e-002 1.753e+009 6.265e+009 1.000e+004 1.164e+000 8.750e-004 
1.305e-002 1.760e+009 6.265e+009 1.000e+004 1.164e+000 8.787e-004 
1.310e-002 1.766e+009 6.265e+009 1.000e+004 1.165e+000 8.824e-004 
1.315e-002 1.773e+009 6.265e+009 1.000e+004 1.164e+000 8.862e-004 
1.320e-002 1.780e+009 6.265e+009 1.000e+004 1.164e+000 8.899e-004 
1.325e-002 1.786e+009 6.265e+009 1.000e+004 1.165e+000 8.936e-004 
1.330e-002 1.793e+009 6.265e+009 1.000e+004 1.164e+000 8.974e-004 
1.335e-002 1.800e+009 6.265e+009 1.000e+004 1.164e+000 9.011e-004 
1.340e-002 1.806e+009 6.265e+009 1.000e+004 1.164e+000 9.048e-004 
1.345e-002 1.813e+009 6.265e+009 1.000e+004 1.164e+000 9.085e-004 
1.350e-002 1.820e+009 6.265e+009 1.000e+004 1.164e+000 9.123e-004 
1.355e-002 1.827e+009 6.265e+009 1.000e+004 1.164e+000 9.160e-004 
1.360e-002 1.833e+009 6.265e+009 1.000e+004 1.165e+000 9.197e-004 
1.365e-002 1.840e+009 6.265e+009 1.000e+004 1.164e+000 9.235e-004 
1.370e-002 1.847e+009 6.265e+009 1.000e+004 1.164e+000 9.272e-004 
1.375e-002 1.853e+009 6.265e+009 1.000e+004 1.165e+000 9.309e-004 
1.380e-002 1.860e+009 6.265e+009 1.000e+004 1.164e+000 9.347e-004 
1.385e-002 1.867e+009 6.265e+009 1.000e+004 1.164e+000 9.384e-004 
1.390e-002 1.873e+009 6.265e+009 1.000e+004 1.164e+000 9.421e-004 
1.395e-002 1.880e+009 6.265e+009 1.000e+004 1.164e+000 9.459e-004 
1.400e-002 1.887e+009 6.265e+009 1.000e+004 1.164e+000 9.496e-004 
1.405e-002 1.893e+009 6.265e+009 1.000e+004 1.164e+000 9.533e-004 
1.410e-002 1.900e+009 6.265e+009 1.000e+004 1.165e+000 9.571e-004 
1.415e-002 1.907e+009 6.265e+009 1.000e+004 1.164e+000 9.608e-004 
1.420e-002 1.914e+009 6.265e+009 1.000e+004 1.164e+000 9.645e-004 
1.425e-002 1.920e+009 6.265e+009 1.000e+004 1.165e+000 9.683e-004 
1.430e-002 1.927e+009 6.265e+009 1.000e+004 1.164e+000 9.720e-004 
1.435e-002 1.934e+009 6.265e+009 1.000e+004 1.164e+000 9.757e-004 
1.440e-002 1.940e+009 6.265e+009 1.000e+004 1.164e+000 9.795e-004 
1.445e-002 1.947e+009 6.265e+009 1.000e+004 1.164e+000 9.832e-004 
1.450e-002 1.954e+009 6.265e+009 1.000e+004 1.164e+000 9.869e-004 
1.455e-002 1.960e+009 6.265e+009 1.000e+004 1.164e+000 9.907e-004 
1.460e-002 1.967e+009 6.265e+009 1.000e+004 1.165e+000 9.944e-004 
1.465e-002 1.974e+009 6.265e+009 1.000e+004 1.164e+000 9.981e-004 
1.470e-002 1.980e+009 6.265e+009 1.000e+004 1.164e+000 1.002e-003 
1.475e-002 1.987e+009 6.265e+009 1.000e+004 1.165e+000 1.006e-003 
1.480e-002 1.994e+009 6.265e+009 1.000e+004 1.164e+000 1.009e-003 
1.485e-002 2.000e+009 6.265e+009 1.000e+004 1.164e+000 1.013e-003 
1.490e-002 2.007e+009 6.265e+009 1.000e+004 1.164e+000 1.017e-003 
1.495e-002 2.014e+009 6.265e+009 1.000e+004 1.164e+000 1.021e-003 
1.500e-002 2.021e+009 6.265e+009 1.000e+004 1.164e+000 1.024e-003 
1.505e-002 2.027e+009 6.265e+009 1.000e+004 1.164e+000 1.028e-003 
1.510e-002 2.034e+009 6.265e+009 1.000e+004 1.165e+000 1.032e-003 
1.515e-002 2.041e+009 6.265e+009 1.000e+004 1.164e+000 1.035e-003 
1.520e-002 2.047e+009 6.265e+009 1.000e+004 1.164e+000 1.039e-003 
1.525e-002 2.054e+009 6.265e+009 1.000e+004 1.165e+000 1.043e-003 
1.530e-002 2.061e+009 6.265e+009 1.000e+004 1.164e+000 1.047e-003 
1.535e-002 2.067e+009 6.265e+009 1.000e+004 1.164e+000 1.050e-003 
1.540e-002 2.074e+009 6.265e+009 1.000e+004 1.164e+000 1.054e-003 
1.545e-002 2.081e+009 6.265e+009 1.000e+004 1.164e+000 1.058e-003 
1.550e-002 2.087e+009 6.265e+009 1.000e+004 1.164e+000 1.062e-003 
1.555e-002 2.094e+009 6.265e+009 1.000e+004 1.164e+000 1.065e-003 
1.560e-002 2.101e+009 6.265e+009 1.000e+004 1.165e+000 1.069e-003 
1.565e-002 2.108e+009 6.265e+009 1.000e+004 1.164e+000 1.073e-003 
1.570e-002 2.114e+009 6.265e+009 1.000e+004 1.164e+000 1.077e-003 
1.575e-002 2.121e+009 6.265e+009 1.000e+004 1.165e+000 1.080e-003 
1.580e-002 2.128e+009 6.265e+009 1.000e+004 1.164e+000 1.084e-003 
1.585e-002 2.134e+009 6.265e+009 1.000e+004 1.164e+000 1.088e-003 
1.590e-002 2.141e+009 6.265e+009 1.000e+004 1.164e+000 1.091e-003 
1.595e-002 2.148e+009 6.265e+009 1.000e+004 1.164e+000 1.095e-003 
1.600e-002 2.154e+009 6.265e+009 1.000e+004 1.164e+000 1.099e-003 
1.605e-002 2.161e+009 6.265e+009 1.000e+004 1.164e+000 1.103e-003 
1.610e-002 2.168e+009 6.265e+009 1.000e+004 1.165e+000 1.106e-003 
1.615e-002 2.174e+009 6.265e+009 1.000e+004 1.164e+000 1.110e-003 
1.620e-002 2.181e+009 6.265e+009 1.000e+004 1.164e+000 1.114e-003 
1.625e-002 2.188e+009 6.265e+009 1.000e+004 1.165e+000 1.118e-003 
1.630e-002 2.194e+009 6.265e+009 1.000e+004 1.164e+000 1.121e-003 
1.635e-002 2.201e+009 6.265e+009 1.000e+004 1.164e+000 1.125e-003 
1.640e-002 2.208e+009 6.265e+009 1.000e+004 1.164e+000 1.129e-003 
1.645e-002 2.215e+009 6.265e+009 1.000e+004 1.164e+000 1.132e-003 
1.650e-002 2.221e+009 6.265e+009 1.000e+004 1.164e+000 1.136e-003 
1.655e-002 2.228e+009 6.265e+009 1.000e+004 1.164e+000 1.140e-003 
1.660e-002 2.235e+009 6.265e+009 1.000e+004 1.165e+000 1.144e-003 
1.665e-002 2.241e+009 6.265e+009 1.000e+004 1.164e+000 1.147e-003 
1.670e-002 2.248e+009 6.265e+009 1.000e+004 1.164e+000 1.151e-003 
1.675e-002 2.255e+009 6.265e+009 1.000e+004 1.165e+000 1.155e-003 
1.680e-002 2.261e+009 6.265e+009 1.000e+004 1.164e+000 1.159e-003 
1.685e-002 2.268e+009 6.265e+009 1.000e+004 1.164e+000 1.162e-003 
1.690e-002 2.275e+009 6.265e+009 1.000e+004 1.165e+000 1.166e-003 
1.695e-002 2.281e+009 6.265e+009 1.000e+004 1.164e+000 1.170e-003 
1.700e-002 2.288e+009 6.265e+009 1.000e+004 1.164e+000 1.174e-003 
1.705e-002 2.295e+009 6.265e+009 1.000e+004 1.164e+000 1.177e-003 
1.710e-002 2.301e+009 6.265e+009 1.000e+004 1.165e+000 1.181e-003 
1.715e-002 2.308e+009 6.265e+009 1.000e+004 1.164e+000 1.185e-003 
1.720e-002 2.315e+009 6.265e+009 1.000e+004 1.164e+000 1.188e-003 
1.725e-002 2.322e+009 6.265e+009 1.000e+004 1.165e+000 1.192e-003 
1.730e-002 2.328e+009 6.265e+009 1.000e+004 1.164e+000 1.196e-003 
1.735e-002 2.335e+009 6.265e+009 1.000e+004 1.164e+000 1.200e-003 
1.740e-002 2.342e+009 6.265e+009 1.000e+004 1.164e+000 1.203e-003 
1.745e-002 2.348e+009 6.265e+009 1.000e+004 1.164e+000 1.207e-003 
1.750e-002 2.355e+009 6.265e+009 1.000e+004 1.164e+000 1.211e-003 
1.755e-002 2.362e+009 6.265e+009 1.000e+004 1.164e+000 1.215e-003 
1.760e-002 2.368e+009 6.265e+009 1.000e+004 1.165e+000 1.218e-003 
1.765e-002 2.375e+009 6.265e+009 1.000e+004 1.165e+000 1.222e-003 
1.770e-002 2.382e+009 6.265e+009 1.000e+004 1.164e+000 1.226e-003 
1.775e-002 2.388e+009 6.265e+009 1.000e+004 1.165e+000 1.230e-003 
1.780e-002 2.395e+009 6.265e+009 1.000e+004 1.164e+000 1.233e-003 
1.785e-002 2.402e+009 6.265e+009 1.000e+004 1.164e+000 1.237e-003 
1.790e-002 2.409e+009 6.265e+009 1.000e+004 1.165e+000 1.241e-003 
1.795e-002 2.415e+009 6.265e+009 1.000e+004 1.164e+000 1.244e-003 
1.800e-002 2.422e+009 6.265e+009 1.000e+004 1.164e+000 1.248e-003 
1.805e-002 2.429e+009 6.265e+009 1.000e+004 1.164e+000 1.252e-003 
1.810e-002 2.435e+009 6.265e+009 1.000e+004 1.165e+000 1.256e-003 
1.815e-002 2.442e+009 6.265e+009 1.000e+004 1.165e+000 1.259e-003 
1.820e-002 2.449e+009 6.265e+009 1.000e+004 1.164e+000 1.263e-003 
1.825e-002 2.455e+009 6.265e+009 1.000e+004 1.165e+000 1.267e-003 
1.830e-002 2.462e+009 6.265e+009 1.000e+004 1.165e+000 1.271e-003 
1.835e-002 2.469e+009 6.265e+009 1.000e+004 1.165e+000 1.274e-003 
1.840e-002 2.475e+009 6.265e+009 1.000e+004 1.165e+000 1.278e-003 
1.845e-002 2.482e+009 6.265e+009 1.000e+004 1.164e+000 1.282e-003 
1.850e-002 2.489e+009 6.265e+009 1.000e+004 1.164e+000 1.286e-003 
1.855e-002 2.495e+009 6.265e+009 1.000e+004 1.164e+000 1.289e-003 
1.860e-002 2.502e+009 6.265e+009 1.000e+004 1.165e+000 1.293e-003 
1.865e-002 2.509e+009 6.265e+009 1.000e+004 1.165e+000 1.297e-003 
1.870e-002 2.516e+009 6.265e+009 1.000e+004 1.164e+000 1.300e-003 
1.875e-002 2.522e+009 6.265e+009 1.000e+004 1.165e+000 1.304e-003 
1.880e-002 2.529e+009 6.265e+009 1.000e+004 1.165e+000 1.308e-003 
1.885e-002 2.536e+009 6.265e+009 1.000e+004 1.165e+000 1.312e-003 
1.890e-002 2.542e+009 6.264e+009 1.000e+004 1.165e+000 1.315e-003 
1.895e-002 2.549e+009 6.265e+009 1.000e+004 1.165e+000 1.319e-003 
1.900e-002 2.556e+009 6.265e+009 1.000e+004 1.165e+000 1.323e-003 
1.905e-002 2.562e+009 6.265e+009 1.000e+004 1.164e+000 1.327e-003 
1.910e-002 2.569e+009 6.265e+009 1.000e+004 1.165e+000 1.330e-003 
1.915e-002 2.576e+009 6.265e+009 1.000e+004 1.165e+000 1.334e-003 
1.920e-002 2.582e+009 6.264e+009 1.000e+004 1.164e+000 1.338e-003 
1.925e-002 2.589e+009 6.264e+009 1.000e+004 1.165e+000 1.342e-003 
1.930e-002 2.596e+009 6.265e+009 1.000e+004 1.165e+000 1.345e-003 
1.935e-002 2.603e+009 6.265e+009 1.000e+004 1.165e+000 1.349e-003 
1.940e-002 2.609e+009 6.265e+009 1.000e+004 1.165e+000 1.353e-003 
1.945e-002 2.616e+009 6.265e+009 1.000e+004 1.165e+000 1.356e-003 
1.950e-002 2.623e+009 6.265e+009 1.000e+004 1.165e+000 1.360e-003 
1.955e-002 2.629e+009 6.264e+009 1.000e+004 1.165e+000 1.364e-003 
1.960e-002 2.636e+009 6.265e+009 1.000e+004 1.165e+000 1.368e-003 
1.965e-002 2.643e+009 6.265e+009 1.000e+004 1.165e+000 1.371e-003 
1.970e-002 2.649e+009 6.265e+009 1.000e+004 1.165e+000 1.375e-003 
1.975e-002 2.656e+009 6.265e+009 1.000e+004 1.165e+000 1.379e-003 
1.980e-002 2.663e+009 6.265e+009 1.000e+004 1.165e+000 1.383e-003 
1.985e-002 2.669e+009 6.264e+009 1.000e+004 1.165e+000 1.386e-003 
1.990e-002 2.676e+009 6.264e+009 1.000e+004 1.165e+000 1.390e-003 
1.995e-002 2.683e+009 6.265e+009 1.000e+004 1.165e+000 1.394e-003 
2.000e-002 2.689e+009 6.265e+009 1.000e+004 1.165e+000 1.398e-003 
2.005e-002 2.696e+009 6.264e+009 1.000e+004 1.165e+000 1.401e-003 
2.010e-002 2.703e+009 6.265e+009 1.000e+004 1.165e+000 1.405e-003 
2.015e-002 2.710e+009 6.265e+009 1.000e+004 1.165e+000 1.409e-003 
2.020e-002 2.716e+009 6.264e+009 1.000e+004 1.165e+000 1.412e-003 
2.025e-002 2.723e+009 6.264e+009 1.000e+004 1.165e+000 1.416e-003 
2.029e-002 2.728e+009 6.265e+009 1.000e+004 1.165e+000 1.419e-003 
2.033e-002 2.734e+009 6.265e+009 1.000e+004 1.165e+000 1.422e-003 
2.038e-002 2.740e+009 6.265e+009 1.000e+004 1.165e+000 1.426e-003 
2.043e-002 2.747e+009 6.265e+009 1.000e+004 1.165e+000 1.430e-003 
2.048e-002 2.754e+009 6.265e+009 1.000e+004 1.165e+000 1.433e-003 
2.053e-002 2.761e+009 6.264e+009 1.000e+004 1.165e+000 1.437e-003 
2.058e-002 2.767e+009 6.265e+009 1.000e+004 1.165e+000 1.441e-003 
2.063e-002 2.773e+009 6.264e+009 1.000e+004 1.165e+000 1.444e-003 
2.068e-002 2.780e+009 6.264e+009 1.000e+004 1.165e+000 1.448e-003 
2.072e-002 2.786e+009 6.265e+009 1.000e+004 1.165e+000 1.451e-003 
2.077e-002 2.793e+009 6.265e+009 1.000e+004 1.165e+000 1.455e-003 
2.082e-002 2.799e+009 6.264e+009 1.000e+004 1.165e+000 1.459e-003 
2.087e-002 2.805e+009 6.265e+009 1.000e+004 1.165e+000 1.462e-003 
2.091e-002 2.812e+009 6.264e+009 1.000e+004 1.165e+000 1.466e-003 
2.096e-002 2.818e+009 6.264e+009 1.000e+004 1.165e+000 1.469e-003 
2.101e-002 2.825e+009 6.264e+009 1.000e+004 1.165e+000 1.473e-003 
2.106e-002 2.831e+009 6.265e+009 1.000e+004 1.165e+000 1.477e-003 
2.109e-002 2.836e+009 6.265e+009 1.000e+004 1.166e+000 1.479e-003 
2.112e-002 2.840e+009 6.265e+009 1.000e+004 1.165e+000 1.482e-003 
2.116e-002 2.844e+009 6.265e+009 1.000e+004 1.165e+000 1.484e-003 
2.121e-002 2.851e+009 6.265e+009 1.000e+004 1.165e+000 1.488e-003 
2.126e-002 2.857e+009 6.265e+009 1.000e+004 1.165e+000 1.491e-003 
2.131e-002 2.864e+009 6.264e+009 1.000e+004 1.165e+000 1.495e-003 
2.136e-002 2.871e+009 6.264e+009 1.000e+004 1.165e+000 1.499e-003 
2.141e-002 2.878e+009 6.264e+009 1.000e+004 1.165e+000 1.502e-003 
2.146e-002 2.884e+009 6.265e+009 1.000e+004 1.165e+000 1.506e-003 
2.151e-002 2.891e+009 6.265e+009 1.000e+004 1.165e+000 1.510e-003 
2.156e-002 2.898e+009 6.264e+009 1.000e+004 1.165e+000 1.514e-003 
2.161e-002 2.904e+009 6.265e+009 1.000e+004 1.165e+000 1.517e-003 
2.166e-002 2.911e+009 6.264e+009 1.000e+004 1.165e+000 1.521e-003 
2.171e-002 2.918e+009 6.264e+009 1.000e+004 1.165e+000 1.525e-003 
2.176e-002 2.924e+009 6.264e+009 1.000e+004 1.165e+000 1.529e-003 
2.181e-002 2.931e+009 6.264e+009 1.000e+004 1.165e+000 1.532e-003 
2.186e-002 2.938e+009 6.264e+009 1.000e+004 1.165e+000 1.536e-003 
2.191e-002 2.944e+009 6.264e+009 1.000e+004 1.165e+000 1.540e-003 
2.196e-002 2.951e+009 6.264e+009 1.000e+004 1.165e+000 1.544e-003 
2.201e-002 2.958e+009 6.264e+009 1.000e+004 1.165e+000 1.547e-003 
2.206e-002 2.964e+009 6.264e+009 1.000e+004 1.165e+000 1.551e-003 
2.211e-002 2.971e+009 6.265e+009 1.000e+004 1.165e+000 1.555e-003 
2.216e-002 2.978e+009 6.264e+009 1.000e+004 1.165e+000 1.559e-003 
2.221e-002 2.985e+009 6.265e+009 1.000e+004 1.165e+000 1.562e-003 
2.226e-002 2.991e+009 6.264e+009 1.000e+004 1.165e+000 1.566e-003 
2.231e-002 2.998e+009 6.264e+009 1.000e+004 1.165e+000 1.570e-003 
2.236e-002 3.005e+009 6.264e+009 1.000e+004 1.165e+000 1.573e-003 
2.241e-002 3.011e+009 6.264e+009 1.000e+004 1.165e+000 1.577e-003 
2.246e-002 3.018e+009 6.264e+009 1.000e+004 1.165e+000 1.581e-003 
2.251e-002 3.025e+009 6.264e+009 1.000e+004 1.165e+000 1.585e-003 
2.256e-002 3.031e+009 6.264e+009 1.000e+004 1.165e+000 1.588e-003 
2.261e-002 3.038e+009 6.264e+009 1.000e+004 1.165e+000 1.592e-003 
2.266e-002 3.045e+009 6.264e+009 1.000e+004 1.165e+000 1.596e-003 
2.271e-002 3.051e+009 6.264e+009 1.000e+004 1.165e+000 1.600e-003 
2.276e-002 3.058e+009 6.264e+009 1.000e+004 1.165e+000 1.603e-003 
2.281e-002 3.065e+009 6.264e+009 1.000e+004 1.165e+000 1.607e-003 
2.286e-002 3.072e+009 6.264e+009 1.000e+004 1.165e+000 1.611e-003 
2.291e-002 3.078e+009 6.264e+009 1.000e+004 1.165e+000 1.615e-003 
2.296e-002 3.085e+009 6.264e+009 1.000e+004 1.165e+000 1.618e-003 
2.301e-002 3.092e+009 6.264e+009 1.000e+004 1.165e+000 1.622e-003 
2.306e-002 3.098e+009 6.264e+009 1.000e+004 1.165e+000 1.626e-003 
2.311e-002 3.105e+009 6.264e+009 1.000e+004 1.165e+000 1.629e-003 
2.316e-002 3.112e+009 6.264e+009 1.000e+004 1.165e+000 1.633e-003 
2.321e-002 3.118e+009 6.264e+009 1.000e+004 1.165e+000 1.637e-003 
2.326e-002 3.125e+009 6.264e+009 1.000e+004 1.165e+000 1.641e-003 
2.331e-002 3.132e+009 6.264e+009 1.000e+004 1.165e+000 1.644e-003 
2.336e-002 3.138e+009 6.264e+009 1.000e+004 1.165e+000 1.648e-003 
2.341e-002 3.145e+009 6.264e+009 1.000e+004 1.165e+000 1.652e-003 
2.346e-002 3.152e+009 6.264e+009 1.000e+004 1.165e+000 1.656e-003 
2.351e-002 3.158e+009 6.265e+009 1.000e+004 1.165e+000 1.659e-003 
2.356e-002 3.165e+009 6.264e+009 1.000e+004 1.165e+000 1.663e-003 
2.361e-002 3.172e+009 6.264e+009 1.000e+004 1.165e+000 1.667e-003 
2.366e-002 3.179e+009 6.264e+009 1.000e+004 1.165e+000 1.671e-003 
2.371e-002 3.185e+009 6.264e+009 1.000e+004 1.165e+000 1.674e-003 
2.376e-002 3.192e+009 6.264e+009 1.000e+004 1.165e+000 1.678e-003 
2.381e-002 3.199e+009 6.265e+009 1.000e+004 1.165e+000 1.682e-003 
2.386e-002 3.205e+009 6.265e+009 1.000e+004 1.165e+000 1.685e-003 
2.391e-002 3.212e+009 6.264e+009 1.000e+004 1.165e+000 1.689e-003 
2.396e-002 3.219e+009 6.264e+009 1.000e+004 1.165e+000 1.693e-003 
2.401e-002 3.225e+009 6.264e+009 1.000e+004 1.165e+000 1.697e-003 
2.406e-002 3.232e+009 6.264e+009 1.000e+004 1.165e+000 1.700e-003 
2.410e-002 3.238e+009 6.265e+009 1.000e+004 1.165e+000 1.704e-003 
2.415e-002 3.245e+009 6.265e+009 1.000e+004 1.165e+000 1.707e-003 
2.419e-002 3.250e+009 6.266e+009 1.000e+004 1.165e+000 1.711e-003 
2.424e-002 3.257e+009 6.265e+009 1.000e+004 1.165e+000 1.714e-003 
2.429e-002 3.264e+009 6.265e+009 1.000e+004 1.165e+000 1.718e-003 
2.434e-002 3.271e+009 6.265e+009 1.000e+004 1.165e+000 1.722e-003 
2.439e-002 3.277e+009 6.265e+009 1.000e+004 1.165e+000 1.726e-003 
2.444e-002 3.283e+009 6.265e+009 1.000e+004 1.165e+000 1.729e-003 
2.449e-002 3.290e+009 6.265e+009 1.000e+004 1.165e+000 1.733e-003 
2.454e-002 3.297e+009 6.265e+009 1.000e+004 1.165e+000 1.736e-003 
2.459e-002 3.303e+009 6.265e+009 1.000e+004 1.165e+000 1.740e-003 
2.464e-002 3.310e+009 6.265e+009 1.000e+004 1.165e+000 1.744e-003 
2.468e-002 3.316e+009 6.265e+009 1.000e+004 1.165e+000 1.747e-003 
2.472e-002 3.322e+009 6.265e+009 1.000e+004 1.165e+000 1.750e-003 
2.477e-002 3.328e+009 6.265e+009 1.000e+004 1.165e+000 1.754e-003 
2.482e-002 3.335e+009 6.265e+009 1.000e+004 1.165e+000 1.758e-003 
2.487e-002 3.341e+009 6.265e+009 1.000e+004 1.165e+000 1.761e-003 
2.492e-002 3.348e+009 6.265e+009 1.000e+004 1.165e+000 1.765e-003 
2.497e-002 3.355e+009 6.265e+009 1.000e+004 1.165e+000 1.769e-003 
2.502e-002 3.362e+009 6.265e+009 1.000e+004 1.165e+000 1.773e-003 
2.507e-002 3.368e+009 6.265e+009 1.000e+004 1.165e+000 1.776e-003 
2.512e-002 3.375e+009 6.265e+009 1.000e+004 1.165e+000 1.780e-003 
2.517e-002 3.382e+009 6.265e+009 1.000e+004 1.165e+000 1.784e-003 
2.522e-002 3.388e+009 6.265e+009 1.000e+004 1.165e+000 1.788e-003 
2.527e-002 3.395e+009 6.265e+009 1.000e+004 1.165e+000 1.791e-003 
2.532e-002 3.402e+009 6.265e+009 1.000e+004 1.165e+000 1.795e-003 
2.537e-002 3.408e+009 6.265e+009 1.000e+004 1.165e+000 1.799e-003 
2.542e-002 3.415e+009 6.265e+009 1.000e+004 1.165e+000 1.803e-003 
2.547e-002 3.422e+009 6.265e+009 1.000e+004 1.164e+000 1.806e-003 
2.552e-002 3.428e+009 6.265e+009 1.000e+004 1.165e+000 1.810e-003 
2.557e-002 3.435e+009 6.265e+009 1.000e+004 1.165e+000 1.814e-003 
2.562e-002 3.442e+009 6.265e+009 1.000e+004 1.165e+000 1.817e-003 
2.567e-002 3.448e+009 6.265e+009 1.000e+004 1.165e+000 1.821e-003 
2.572e-002 3.455e+009 6.265e+009 1.000e+004 1.165e+000 1.825e-003 
2.577e-002 3.462e+009 6.265e+009 1.000e+004 1.164e+000 1.829e-003 
2.582e-002 3.469e+009 6.265e+009 1.000e+004 1.164e+000 1.832e-003 
2.587e-002 3.475e+009 6.265e+009 1.000e+004 1.165e+000 1.836e-003 
2.592e-002 3.482e+009 6.265e+009 1.000e+004 1.165e+000 1.840e-003 
2.597e-002 3.489e+009 6.265e+009 1.000e+004 1.164e+000 1.844e-003 
2.602e-002 3.495e+009 6.265e+009 1.000e+004 1.165e+000 1.847e-003 
2.607e-002 3.502e+009 6.265e+009 1.000e+004 1.165e+000 1.851e-003 
2.612e-002 3.509e+009 6.265e+009 1.000e+004 1.164e+000 1.855e-003 
2.617e-002 3.515e+009 6.265e+009 1.000e+004 1.165e+000 1.859e-003 
2.622e-002 3.522e+009 6.265e+009 1.000e+004 1.164e+000 1.862e-003 
2.627e-002 3.529e+009 6.265e+009 1.000e+004 1.165e+000 1.866e-003 
2.632e-002 3.535e+009 6.265e+009 1.000e+004 1.164e+000 1.870e-003 
2.637e-002 3.542e+009 6.265e+009 1.000e+004 1.165e+000 1.873e-003 
2.642e-002 3.549e+009 6.265e+009 1.000e+004 1.165e+000 1.877e-003 
2.647e-002 3.556e+009 6.265e+009 1.000e+004 1.164e+000 1.881e-003 
2.652e-002 3.562e+009 6.265e+009 1.000e+004 1.165e+000 1.885e-003 
2.657e-002 3.569e+009 6.265e+009 1.000e+004 1.164e+000 1.888e-003 
2.662e-002 3.576e+009 6.265e+009 1.000e+004 1.164e+000 1.892e-003 
2.667e-002 3.582e+009 6.265e+009 1.000e+004 1.164e+000 1.896e-003 
2.672e-002 3.589e+009 6.265e+009 1.000e+004 1.164e+000 1.900e-003 
2.677e-002 3.596e+009 6.265e+009 1.000e+004 1.164e+000 1.903e-003 
2.682e-002 3.602e+009 6.265e+009 1.000e+004 1.164e+000 1.907e-003 
2.687e-002 3.609e+009 6.265e+009 1.000e+004 1.164e+000 1.911e-003 
2.692e-002 3.616e+009 6.265e+009 1.000e+004 1.164e+000 1.915e-003 
2.697e-002 3.622e+009 6.265e+009 1.000e+004 1.164e+000 1.918e-003 
2.702e-002 3.629e+009 6.265e+009 1.000e+004 1.165e+000 1.922e-003 
2.707e-002 3.636e+009 6.265e+009 1.000e+004 1.165e+000 1.926e-003 
2.712e-002 3.642e+009 6.265e+009 1.000e+004 1.164e+000 1.929e-003 
2.717e-002 3.649e+009 6.265e+009 1.000e+004 1.164e+000 1.933e-003 
2.722e-002 3.656e+009 6.265e+009 1.000e+004 1.164e+000 1.937e-003 
2.727e-002 3.663e+009 6.265e+009 1.000e+004 1.164e+000 1.941e-003 
2.732e-002 3.669e+009 6.265e+009 1.000e+004 1.164e+000 1.944e-003 
2.737e-002 3.676e+009 6.265e+009 1.000e+004 1.164e+000 1.948e-003 
2.742e-002 3.683e+009 6.265e+009 1.000e+004 1.165e+000 1.952e-003 
2.747e-002 3.689e+009 6.265e+009 1.000e+004 1.164e+000 1.956e-003 
2.752e-002 3.696e+009 6.265e+009 1.000e+004 1.164e+000 1.959e-003 
2.757e-002 3.703e+009 6.265e+009 1.000e+004 1.164e+000 1.963e-003 
2.762e-002 3.709e+009 6.265e+009 1.000e+004 1.164e+000 1.967e-003 
2.767e-002 3.716e+009 6.265e+009 1.000e+004 1.164e+000 1.971e-003 
2.772e-002 3.723e+009 6.265e+009 1.000e+004 1.164e+000 1.974e-003 
2.777e-002 3.729e+009 6.265e+009 1.000e+004 1.164e+000 1.978e-003 
2.782e-002 3.736e+009 6.265e+009 1.000e+004 1.164e+000 1.982e-003 
2.787e-002 3.743e+009 6.265e+009 1.000e+004 1.164e+000 1.985e-003 
2.792e-002 3.749e+009 6.265e+009 1.000e+004 1.164e+000 1.989e-003 
2.797e-002 3.756e+009 6.265e+009 1.000e+004 1.164e+000 1.993e-003 
2.802e-002 3.763e+009 6.265e+009 1.000e+004 1.164e+000 1.997e-003 
2.807e-002 3.770e+009 6.265e+009 1.000e+004 1.165e+000 2.000e-003 
2.812e-002 3.776e+009 6.266e+009 1.000e+004 1.164e+000 2.004e-003 
2.817e-002 3.783e+009 6.266e+009 1.000e+004 1.164e+000 2.008e-003 
2.822e-002 3.790e+009 6.265e+009 1.000e+004 1.164e+000 2.012e-003 
2.827e-002 3.796e+009 6.265e+009 1.000e+004 1.164e+000 2.015e-003 
2.832e-002 3.803e+009 6.265e+009 1.000e+004 1.164e+000 2.019e-003 
2.837e-002 3.810e+009 6.266e+009 1.000e+004 1.164e+000 2.023e-003 
2.842e-002 3.816e+009 6.266e+009 1.000e+004 1.164e+000 2.027e-003 
2.847e-002 3.823e+009 6.266e+009 1.000e+004 1.164e+000 2.030e-003 
2.852e-002 3.830e+009 6.266e+009 1.000e+004 1.164e+000 2.034e-003 
2.857e-002 3.836e+009 6.266e+009 1.000e+004 1.164e+000 2.038e-003 
2.862e-002 3.843e+009 6.266e+009 1.000e+004 1.164e+000 2.041e-003 
2.867e-002 3.850e+009 6.266e+009 1.000e+004 1.164e+000 2.045e-003 
2.872e-002 3.857e+009 6.266e+009 1.000e+004 1.164e+000 2.049e-003 
2.877e-002 3.863e+009 6.266e+009 1.000e+004 1.164e+000 2.053e-003 
2.882e-002 3.870e+009 6.266e+009 1.000e+004 1.164e+000 2.056e-003 
2.887e-002 3.877e+009 6.266e+009 1.000e+004 1.164e+000 2.060e-003 
2.892e-002 3.883e+009 6.266e+009 1.000e+004 1.165e+000 2.064e-003 
2.897e-002 3.890e+009 6.266e+009 1.000e+004 1.164e+000 2.068e-003 
2.902e-002 3.897e+009 6.266e+009 1.000e+004 1.164e+000 2.071e-003 
2.907e-002 3.903e+009 6.266e+009 1.000e+004 1.165e+000 2.075e-003 
2.912e-002 3.910e+009 6.266e+009 1.000e+004 1.164e+000 2.079e-003 
2.917e-002 3.917e+009 6.266e+009 1.000e+004 1.164e+000 2.083e-003 
2.922e-002 3.923e+009 6.266e+009 1.000e+004 1.164e+000 2.086e-003 
2.927e-002 3.930e+009 6.266e+009 1.000e+004 1.164e+000 2.090e-003 
2.932e-002 3.937e+009 6.266e+009 1.000e+004 1.164e+000 2.094e-003 
2.937e-002 3.943e+009 6.266e+009 1.000e+004 1.164e+000 2.097e-003 
2.942e-002 3.950e+009 6.266e+009 1.000e+004 1.164e+000 2.101e-003 
2.947e-002 3.957e+009 6.267e+009 1.000e+004 1.164e+000 2.105e-003 
2.952e-002 3.964e+009 6.266e+009 1.000e+004 1.164e+000 2.109e-003 
2.957e-002 3.970e+009 6.266e+009 1.000e+004 1.165e+000 2.112e-003 
2.962e-002 3.977e+009 6.267e+009 1.000e+004 1.164e+000 2.116e-003 
2.967e-002 3.984e+009 6.267e+009 1.000e+004 1.164e+000 2.120e-003 
2.972e-002 3.990e+009 6.267e+009 1.000e+004 1.164e+000 2.124e-003 
2.977e-002 3.997e+009 6.267e+009 1.000e+004 1.164e+000 2.127e-003 
2.982e-002 4.004e+009 6.267e+009 1.000e+004 1.164e+000 2.131e-003 
2.987e-002 4.010e+009 6.266e+009 1.000e+004 1.164e+000 2.135e-003 
2.992e-002 4.017e+009 6.266e+009 1.000e+004 1.165e+000 2.139e-003 
2.997e-002 4.024e+009 6.266e+009 1.000e+004 1.164e+000 2.142e-003 
3.002e-002 4.030e+009 6.266e+009 1.000e+004 1.164e+000 2.146e-003 
3.007e-002 4.037e+009 6.266e+009 1.000e+004 1.164e+000 2.150e-003 
3.012e-002 4.044e+009 6.266e+009 1.000e+004 1.164e+000 2.153e-003 
3.017e-002 4.051e+009 6.266e+009 1.000e+004 1.164e+000 2.157e-003 
3.022e-002 4.057e+009 6.266e+009 1.000e+004 1.165e+000 2.161e-003 
3.027e-002 4.064e+009 6.266e+009 1.000e+004 1.165e+000 2.165e-003 
3.032e-002 4.071e+009 6.266e+009 1.000e+004 1.164e+000 2.168e-003 
3.037e-002 4.077e+009 6.266e+009 1.000e+004 1.164e+000 2.172e-003 
3.042e-002 4.084e+009 6.266e+009 1.000e+004 1.164e+000 2.176e-003 
3.047e-002 4.091e+009 6.266e+009 1.000e+004 1.164e+000 2.180e-003 
3.052e-002 4.097e+009 6.266e+009 1.000e+004 1.165e+000 2.183e-003 
3.057e-002 4.104e+009 6.266e+009 1.000e+004 1.165e+000 2.187e-003 
3.062e-002 4.111e+009 6.266e+009 1.000e+004 1.165e+000 2.191e-003 
3.067e-002 4.117e+009 6.266e+009 1.000e+004 1.164e+000 2.195e-003 
3.072e-002 4.124e+009 6.266e+009 1.000e+004 1.164e+000 2.198e-003 
3.077e-002 4.131e+009 6.266e+009 1.000e+004 1.164e+000 2.202e-003 
3.082e-002 4.137e+009 6.266e+009 1.000e+004 1.164e+000 2.206e-003 
3.087e-002 4.144e+009 6.265e+009 1.000e+004 1.165e+000 2.209e-003 
3.092e-002 4.151e+009 6.265e+009 1.000e+004 1.165e+000 2.213e-003 
3.097e-002 4.158e+009 6.265e+009 1.000e+004 1.164e+000 2.217e-003 
3.102e-002 4.164e+009 6.265e+009 1.000e+004 1.164e+000 2.221e-003 
3.107e-002 4.171e+009 6.265e+009 1.000e+004 1.164e+000 2.224e-003 
3.112e-002 4.178e+009 6.265e+009 1.000e+004 1.164e+000 2.228e-003 
3.117e-002 4.184e+009 6.265e+009 1.000e+004 1.164e+000 2.232e-003 
3.122e-002 4.191e+009 6.265e+009 1.000e+004 1.165e+000 2.236e-003 
3.127e-002 4.198e+009 6.265e+009 1.000e+004 1.165e+000 2.239e-003 
3.132e-002 4.204e+009 6.265e+009 1.000e+004 1.164e+000 2.243e-003 
3.137e-002 4.211e+009 6.265e+009 1.000e+004 1.164e+000 2.247e-003 
3.142e-002 4.218e+009 6.265e+009 1.000e+004 1.164e+000 2.251e-003 
3.147e-002 4.224e+009 6.265e+009 1.000e+004 1.164e+000 2.254e-003 
3.152e-002 4.231e+009 6.265e+009 1.000e+004 1.164e+000 2.258e-003 
3.157e-002 4.238e+009 6.265e+009 1.000e+004 1.164e+000 2.262e-003 
3.162e-002 4.244e+009 6.265e+009 1.000e+004 1.164e+000 2.265e-003 
3.167e-002 4.251e+009 6.266e+009 1.000e+004 1.164e+000 2.269e-003 
3.172e-002 4.258e+009 6.266e+009 1.000e+004 1.165e+000 2.273e-003 
3.177e-002 4.265e+009 6.266e+009 1.000e+004 1.164e+000 2.277e-003 
3.182e-002 4.271e+009 6.266e+009 1.000e+004 1.164e+000 2.280e-003 
3.187e-002 4.278e+009 6.266e+009 1.000e+004 1.164e+000 2.284e-003 
3.192e-002 4.285e+009 6.266e+009 1.000e+004 1.164e+000 2.288e-003 
3.197e-002 4.291e+009 6.266e+009 1.000e+004 1.164e+000 2.292e-003 
3.202e-002 4.298e+009 6.266e+009 1.000e+004 1.164e+000 2.295e-003 
3.207e-002 4.305e+009 6.266e+009 1.000e+004 1.164e+000 2.299e-003 
3.212e-002 4.311e+009 6.266e+009 1.000e+004 1.164e+000 2.303e-003 
3.217e-002 4.318e+009 6.266e+009 1.000e+004 1.164e+000 2.307e-003 
3.222e-002 4.325e+009 6.266e+009 1.000e+004 1.164e+000 2.310e-003 
3.227e-002 4.331e+009 6.266e+009 1.000e+004 1.164e+000 2.314e-003 
3.232e-002 4.338e+009 6.266e+009 1.000e+004 1.164e+000 2.318e-003 
3.237e-002 4.345e+009 6.266e+009 1.000e+004 1.164e+000 2.322e-003 
3.242e-002 4.352e+009 6.266e+009 1.000e+004 1.164e+000 2.325e-003 
3.247e-002 4.358e+009 6.266e+009 1.000e+004 1.164e+000 2.329e-003 
3.252e-002 4.365e+009 6.266e+009 1.000e+004 1.164e+000 2.333e-003 
3.257e-002 4.372e+009 6.266e+009 1.000e+004 1.164e+000 2.336e-003 
3.262e-002 4.378e+009 6.266e+009 1.000e+004 1.164e+000 2.340e-003 
3.267e-002 4.385e+009 6.266e+009 1.000e+004 1.164e+000 2.344e-003 
3.272e-002 4.392e+009 6.266e+009 1.000e+004 1.165e+000 2.348e-003 
3.277e-002 4.398e+009 6.266e+009 1.000e+004 1.164e+000 2.351e-003 
3.282e-002 4.405e+009 6.266e+009 1.000e+004 1.164e+000 2.355e-003 
3.287e-002 4.412e+009 6.266e+009 1.000e+004 1.164e+000 2.359e-003 
3.292e-002 4.418e+009 6.266e+009 1.000e+004 1.164e+000 2.363e-003 
3.297e-002 4.425e+009 6.266e+009 1.000e+004 1.164e+000 2.366e-003 
3.302e-002 4.432e+009 6.266e+009 1.000e+004 1.164e+000 2.370e-003 
3.307e-002 4.438e+009 6.266e+009 1.000e+004 1.164e+000 2.374e-003 
3.312e-002 4.445e+009 6.266e+009 1.000e+004 1.164e+000 2.378e-003 
3.317e-002 4.452e+009 6.266e+009 1.000e+004 1.164e+000 2.381e-003 
3.322e-002 4.459e+009 6.266e+009 1.000e+004 1.164e+000 2.385e-003 
3.327e-002 4.465e+009 6.266e+009 1.000e+004 1.164e+000 2.389e-003 
3.332e-002 4.472e+009 6.266e+009 1.000e+004 1.164e+000 2.392e-003 
3.337e-002 4.479e+009 6.266e+009 1.000e+004 1.164e+000 2.396e-003 
3.342e-002 4.485e+009 6.266e+009 1.000e+004 1.164e+000 2.400e-003 
3.347e-002 4.492e+009 6.266e+009 1.000e+004 1.164e+000 2.404e-003 
3.352e-002 4.499e+009 6.266e+009 1.000e+004 1.164e+000 2.407e-003 
3.357e-002 4.505e+009 6.266e+009 1.000e+004 1.164e+000 2.411e-003 
3.362e-002 4.512e+009 6.266e+009 1.000e+004 1.164e+000 2.415e-003 
3.367e-002 4.519e+009 6.266e+009 1.000e+004 1.164e+000 2.419e-003 
3.372e-002 4.525e+009 6.266e+009 1.000e+004 1.165e+000 2.422e-003 
3.377e-002 4.532e+009 6.266e+009 1.000e+004 1.164e+000 2.426e-003 
3.382e-002 4.539e+009 6.266e+009 1.000e+004 1.164e+000 2.430e-003 
3.387e-002 4.545e+009 6.266e+009 1.000e+004 1.164e+000 2.434e-003 
3.392e-002 4.552e+009 6.266e+009 1.000e+004 1.164e+000 2.437e-003 
3.397e-002 4.559e+009 6.266e+009 1.000e+004 1.164e+000 2.441e-003 
3.402e-002 4.566e+009 6.266e+009 1.000e+004 1.164e+000 2.445e-003 
3.407e-002 4.572e+009 6.266e+009 1.000e+004 1.165e+000 2.448e-003 
3.412e-002 4.579e+009 6.266e+009 1.000e+004 1.164e+000 2.452e-003 
3.417e-002 4.586e+009 6.266e+009 1.000e+004 1.164e+000 2.456e-003 
3.422e-002 4.592e+009 6.266e+009 1.000e+004 1.165e+000 2.460e-003 
3.427e-002 4.599e+009 6.266e+009 1.000e+004 1.164e+000 2.463e-003 
3.432e-002 4.606e+009 6.266e+009 1.000e+004 1.164e+000 2.467e-003 
3.437e-002 4.612e+009 6.266e+009 1.000e+004 1.165e+000 2.471e-003 
3.442e-002 4.619e+009 6.266e+009 1.000e+004 1.165e+000 2.475e-003 
3.447e-002 4.626e+009 6.266e+009 1.000e+004 1.164e+000 2.478e-003 
3.452e-002 4.632e+009 6.266e+009 1.000e+004 1.165e+000 2.482e-003 
3.457e-002 4.639e+009 6.266e+009 1.000e+004 1.165e+000 2.486e-003 
3.462e-002 4.646e+009 6.265e+009 1.000e+004 1.164e+000 2.490e-003 
3.467e-002 4.653e+009 6.266e+009 1.000e+004 1.164e+000 2.493e-003 
3.472e-002 4.659e+009 6.266e+009 1.000e+004 1.165e+000 2.497e-003 
3.477e-002 4.666e+009 6.266e+009 1.000e+004 1.165e+000 2.501e-003 
3.482e-002 4.673e+009 6.266e+009 1.000e+004 1.164e+000 2.504e-003 
3.487e-002 4.679e+009 6.266e+009 1.000e+004 1.165e+000 2.508e-003 
3.492e-002 4.686e+009 6.265e+009 1.000e+004 1.165e+000 2.512e-003 
3.497e-002 4.693e+009 6.265e+009 1.000e+004 1.164e+000 2.516e-003 
3.502e-002 4.699e+009 6.265e+009 1.000e+004 1.165e+000 2.519e-003 
3.507e-002 4.706e+009 6.265e+009 1.000e+004 1.165e+000 2.523e-003 
3.512e-002 4.713e+009 6.265e+009 1.000e+004 1.165e+000 2.527e-003 
3.517e-002 4.719e+009 6.265e+009 1.000e+004 1.165e+000 2.531e-003 
3.522e-002 4.726e+009 6.265e+009 1.000e+004 1.165e+000 2.534e-003 
3.527e-002 4.733e+009 6.265e+009 1.000e+004 1.165e+000 2.538e-003 
3.532e-002 4.739e+009 6.265e+009 1.000e+004 1.165e+000 2.542e-003 
3.537e-002 4.746e+009 6.265e+009 1.000e+004 1.165e+000 2.546e-003 
3.542e-002 4.753e+009 6.265e+009 1.000e+004 1.165e+000 2.549e-003 
3.547e-002 4.760e+009 6.265e+009 1.000e+004 1.165e+000 2.553e-003 
3.552e-002 4.766e+009 6.265e+009 1.000e+004 1.165e+000 2.557e-003 
3.557e-002 4.773e+009 6.265e+009 1.000e+004 1.165e+000 2.560e-003 
3.562e-002 4.780e+009 6.265e+009 1.000e+004 1.165e+000 2.564e-003 
3.567e-002 4.786e+009 6.265e+009 1.000e+004 1.165e+000 2.568e-003 
3.572e-002 4.793e+009 6.265e+009 1.000e+004 1.165e+000 2.572e-003 
3.577e-002 4.800e+009 6.265e+009 1.000e+004 1.165e+000 2.575e-003 
3.582e-002 4.806e+009 6.265e+009 1.000e+004 1.165e+000 2.579e-003 
3.587e-002 4.813e+009 6.265e+009 1.000e+004 1.165e+000 2.583e-003 
3.592e-002 4.820e+009 6.265e+009 1.000e+004 1.165e+000 2.587e-003 
3.597e-002 4.826e+009 6.265e+009 1.000e+004 1.165e+000 2.590e-003 
3.602e-002 4.833e+009 6.265e+009 1.000e+004 1.165e+000 2.594e-003 
3.607e-002 4.840e+009 6.265e+009 1.000e+004 1.165e+000 2.598e-003 
3.612e-002 4.847e+009 6.265e+009 1.000e+004 1.165e+000 2.602e-003 
3.617e-002 4.853e+009 6.265e+009 1.000e+004 1.165e+000 2.605e-003 
3.622e-002 4.860e+009 6.265e+009 1.000e+004 1.165e+000 2.609e-003 
3.627e-002 4.867e+009 6.265e+009 1.000e+004 1.165e+000 2.613e-003 
3.632e-002 4.873e+009 6.265e+009 1.000e+004 1.165e+000 2.616e-003 
3.637e-002 4.880e+009 6.265e+009 1.000e+004 1.165e+000 2.620e-003 
3.642e-002 4.887e+009 6.265e+009 1.000e+004 1.165e+000 2.624e-003 
3.647e-002 4.893e+009 6.265e+009 1.000e+004 1.165e+000 2.628e-003 
3.652e-002 4.900e+009 6.265e+009 1.000e+004 1.165e+000 2.631e-003 
3.657e-002 4.907e+009 6.265e+009 1.000e+004 1.165e+000 2.635e-003 
3.662e-002 4.913e+009 6.265e+009 1.000e+004 1.165e+000 2.639e-003 
3.667e-002 4.920e+009 6.265e+009 1.000e+004 1.165e+000 2.643e-003 
3.672e-002 4.927e+009 6.265e+009 1.000e+004 1.165e+000 2.646e-003 
3.677e-002 4.933e+009 6.265e+009 1.000e+004 1.165e+000 2.650e-003 
3.682e-002 4.940e+009 6.265e+009 1.000e+004 1.165e+000 2.654e-003 
3.687e-002 4.947e+009 6.265e+009 1.000e+004 1.165e+000 2.658e-003 
3.692e-002 4.954e+009 6.265e+009 1.000e+004 1.165e+000 2.661e-003 
3.697e-002 4.960e+009 6.265e+009 1.000e+004 1.165e+000 2.665e-003 
3.702e-002 4.967e+009 6.265e+009 1.000e+004 1.165e+000 2.669e-003 
3.707e-002 4.974e+009 6.265e+009 1.000e+004 1.165e+000 2.672e-003 
3.712e-002 4.980e+009 6.265e+009 1.000e+004 1.166e+000 2.676e-003 
3.717e-002 4.987e+009 6.265e+009 1.000e+004 1.166e+000 2.680e-003 
3.722e-002 4.994e+009 6.265e+009 1.000e+004 1.165e+000 2.684e-003 
3.727e-002 5.000e+009 6.265e+009 1.000e+004 1.165e+000 2.687e-003 
3.732e-002 5.007e+009 6.265e+009 1.000e+004 1.165e+000 2.691e-003 
3.737e-002 5.014e+009 6.265e+009 1.000e+004 1.166e+000 2.695e-003 
3.742e-002 5.020e+009 6.265e+009 1.000e+004 1.166e+000 2.699e-003 
3.747e-002 5.027e+009 6.265e+009 1.000e+004 1.166e+000 2.702e-003 
3.752e-002 5.034e+009 6.265e+009 1.000e+004 1.166e+000 2.706e-003 
3.757e-002 5.040e+009 6.265e+009 1.000e+004 1.165e+000 2.710e-003 
3.762e-002 5.047e+009 6.265e+009 1.000e+004 1.165e+000 2.714e-003 
3.767e-002 5.054e+009 6.265e+009 1.000e+004 1.166e+000 2.717e-003 
3.772e-002 5.061e+009 6.265e+009 1.000e+004 1.166e+000 2.721e-003 
3.777e-002 5.067e+009 6.265e+009 1.000e+004 1.166e+000 2.725e-003 
3.782e-002 5.074e+009 6.265e+009 1.000e+004 1.166e+000 2.728e-003 
3.787e-002 5.081e+009 6.265e+009 1.000e+004 1.166e+000 2.732e-003 
3.792e-002 5.087e+009 6.265e+009 1.000e+004 1.166e+000 2.736e-003 
3.797e-002 5.094e+009 6.265e+009 1.000e+004 1.166e+000 2.740e-003 
3.802e-002 5.101e+009 6.265e+009 1.000e+004 1.166e+000 2.743e-003 
3.807e-002 5.107e+009 6.265e+009 1.000e+004 1.166e+000 2.747e-003 
3.812e-002 5.114e+009 6.265e+009 1.000e+004 1.166e+000 2.751e-003 
3.817e-002 5.121e+009 6.265e+009 1.000e+004 1.166e+000 2.755e-003 
3.822e-002 5.127e+009 6.265e+009 1.000e+004 1.166e+000 2.758e-003 
3.827e-002 5.134e+009 6.265e+009 1.000e+004 1.166e+000 2.762e-003 
3.832e-002 5.141e+009 6.265e+009 1.000e+004 1.166e+000 2.766e-003 
3.837e-002 5.148e+009 6.265e+009 1.000e+004 1.166e+000 2.770e-003 
3.842e-002 5.154e+009 6.265e+009 1.000e+004 1.166e+000 2.773e-003 
3.847e-002 5.161e+009 6.265e+009 1.000e+004 1.166e+000 2.777e-003 
3.852e-002 5.168e+009 6.265e+009 1.000e+004 1.166e+000 2.781e-003 
3.857e-002 5.174e+009 6.265e+009 1.000e+004 1.166e+000 2.785e-003 
3.862e-002 5.181e+009 6.265e+009 1.000e+004 1.166e+000 2.788e-003 
3.867e-002 5.188e+009 6.265e+009 1.000e+004 1.166e+000 2.792e-003 
3.872e-002 5.194e+009 6.265e+009 1.000e+004 1.166e+000 2.796e-003 
3.877e-002 5.201e+009 6.265e+009 1.000e+004 1.166e+000 2.799e-003 
3.882e-002 5.208e+009 6.265e+009 1.000e+004 1.166e+000 2.803e-003 
3.887e-002 5.214e+009 6.265e+009 1.000e+004 1.166e+000 2.807e-003 
3.892e-002 5.221e+009 6.265e+009 1.000e+004 1.166e+000 2.811e-003 
3.897e-002 5.228e+009 6.265e+009 1.000e+004 1.166e+000 2.814e-003 
3.902e-002 5.234e+009 6.265e+009 1.000e+004 1.166e+000 2.818e-003 
3.907e-002 5.241e+009 6.265e+009 1.000e+004 1.166e+000 2.822e-003 
3.912e-002 5.248e+009 6.265e+009 1.000e+004 1.166e+000 2.826e-003 
3.917e-002 5.255e+009 6.265e+009 1.000e+004 1.166e+000 2.829e-003 
3.922e-002 5.261e+009 6.265e+009 1.000e+004 1.166e+000 2.833e-003 
3.927e-002 5.268e+009 6.265e+009 1.000e+004 1.166e+000 2.837e-003 
3.932e-002 5.275e+009 6.264e+009 1.000e+004 1.166e+000 2.841e-003 
3.937e-002 5.281e+009 6.265e+009 1.000e+004 1.166e+000 2.844e-003 
3.942e-002 5.288e+009 6.264e+009 1.000e+004 1.166e+000 2.848e-003 
3.947e-002 5.295e+009 6.264e+009 1.000e+004 1.166e+000 2.852e-003 
3.952e-002 5.301e+009 6.265e+009 1.000e+004 1.166e+000 2.855e-003 
3.957e-002 5.308e+009 6.264e+009 1.000e+004 1.166e+000 2.859e-003 
3.962e-002 5.315e+009 6.264e+009 1.000e+004 1.166e+000 2.863e-003 
3.967e-002 5.321e+009 6.264e+009 1.000e+004 1.166e+000 2.867e-003 
3.972e-002 5.328e+009 6.264e+009 1.000e+004 1.166e+000 2.870e-003 
3.977e-002 5.335e+009 6.264e+009 1.000e+004 1.166e+000 2.874e-003 
3.982e-002 5.342e+009 6.264e+009 1.000e+004 1.166e+000 2.878e-003 
3.987e-002 5.348e+009 6.264e+009 1.000e+004 1.166e+000 2.882e-003 
3.992e-002 5.355e+009 6.264e+009 1.000e+004 1.167e+000 2.885e-003 
3.997e-002 5.362e+009 6.264e+009 1.000e+004 1.167e+000 2.889e-003 
4.002e-002 5.368e+009 6.264e+009 1.000e+004 1.166e+000 2.893e-003 
4.007e-002 5.375e+009 6.264e+009 1.000e+004 1.166e+000 2.897e-003 
4.012e-002 5.382e+009 6.264e+009 1.000e+004 1.166e+000 2.900e-003 
4.017e-002 5.388e+009 6.264e+009 1.000e+004 1.166e+000 2.904e-003 
4.022e-002 5.395e+009 6.264e+009 1.000e+004 1.166e+000 2.908e-003 
4.027e-002 5.402e+009 6.264e+009 1.000e+004 1.167e+000 2.911e-003 
4.032e-002 5.408e+009 6.264e+009 1.000e+004 1.166e+000 2.915e-003 
4.037e-002 5.415e+009 6.264e+009 1.000e+004 1.166e+000 2.919e-003 
4.042e-002 5.422e+009 6.264e+009 1.000e+004 1.167e+000 2.923e-003 
4.047e-002 5.428e+009 6.264e+009 1.000e+004 1.167e+000 2.926e-003 
4.052e-002 5.435e+009 6.264e+009 1.000e+004 1.166e+000 2.930e-003 
4.057e-002 5.442e+009 6.264e+009 1.000e+004 1.166e+000 2.934e-003 
4.062e-002 5.449e+009 6.264e+009 1.000e+004 1.167e+000 2.938e-003 
4.067e-002 5.455e+009 6.264e+009 1.000e+004 1.166e+000 2.941e-003 
4.072e-002 5.462e+009 6.264e+009 1.000e+004 1.166e+000 2.945e-003 
4.077e-002 5.469e+009 6.264e+009 1.000e+004 1.166e+000 2.949e-003 
4.082e-002 5.475e+009 6.264e+009 1.000e+004 1.167e+000 2.953e-003 
4.087e-002 5.482e+009 6.264e+009 1.000e+004 1.166e+000 2.956e-003 
4.092e-002 5.489e+009 6.264e+009 1.000e+004 1.167e+000 2.960e-003 
4.097e-002 5.495e+009 6.264e+009 1.000e+004 1.167e+000 2.964e-003 
4.102e-002 5.502e+009 6.264e+009 1.000e+004 1.166e+000 2.967e-003 
4.107e-002 5.509e+009 6.264e+009 1.000e+004 1.166e+000 2.971e-003 
4.112e-002 5.515e+009 6.264e+009 1.000e+004 1.167e+000 2.975e-003 
4.117e-002 5.522e+009 6.265e+009 1.000e+004 1.166e+000 2.979e-003 
4.122e-002 5.529e+009 6.264e+009 1.000e+004 1.166e+000 2.982e-003 
4.127e-002 5.535e+009 6.264e+009 1.000e+004 1.167e+000 2.986e-003 
4.132e-002 5.542e+009 6.264e+009 1.000e+004 1.167e+000 2.990e-003 
4.137e-002 5.549e+009 6.264e+009 1.000e+004 1.166e+000 2.994e-003 
4.142e-002 5.556e+009 6.264e+009 1.000e+004 1.167e+000 2.997e-003 
4.147e-002 5.562e+009 6.264e+009 1.000e+004 1.167e+000 3.001e-003 
 
