# Supplementary material for: Strain rate dependency of dislocation plasticity
Source: Nat Commun. 2021 Mar 23;12:1845. doi: 10.1038/s41467-021-21939-1 (PMC7988163; doi:10.1038/s41467-021-21939-1)
Supplement: Supplementary file 3 — Supplementary Data 1 [file 41467_2021_21939_MOESM3_ESM.zip › Supplementary Data 1/DDDSimulationSet2/StrainRate=1e4s-1/InitialDislocationDensity=6.8e11m-2.dat]

#strain(1), stress(Pa), dislocation density(m-2), strain rate(s-1), mean dislocation velocity(km/s), plastic strain(1)
8.977e-006 1.297e+006 6.800e+011 1.000e+004 2.418e-002 6.089e-009 
1.200e-005 1.723e+006 6.790e+011 1.000e+004 2.369e-002 8.119e-008 
1.214e-004 1.512e+007 6.794e+011 1.000e+004 4.257e-002 1.674e-005 
2.099e-004 2.462e+007 6.909e+011 1.000e+004 5.637e-002 3.965e-005 
2.536e-004 2.851e+007 6.814e+011 1.000e+004 6.531e-002 5.636e-005 
2.799e-004 3.086e+007 6.850e+011 1.000e+004 6.474e-002 6.647e-005 
3.171e-004 3.417e+007 6.966e+011 1.000e+004 6.712e-002 8.069e-005 
3.381e-004 3.598e+007 7.101e+011 1.000e+004 6.555e-002 8.926e-005 
3.602e-004 3.781e+007 7.270e+011 1.000e+004 6.781e-002 9.862e-005 
3.825e-004 3.944e+007 7.364e+011 1.000e+004 7.987e-002 1.097e-004 
4.237e-004 4.184e+007 7.301e+011 1.000e+004 9.487e-002 1.342e-004 
4.660e-004 4.379e+007 7.517e+011 1.000e+004 1.032e-001 1.631e-004 
4.770e-004 4.421e+007 7.391e+011 1.000e+004 1.139e-001 1.712e-004 
5.022e-004 4.517e+007 7.192e+011 1.000e+004 1.079e-001 1.898e-004 
5.219e-004 4.603e+007 7.309e+011 1.000e+004 1.028e-001 2.035e-004 
5.483e-004 4.718e+007 7.251e+011 1.000e+004 1.100e-001 2.219e-004 
5.726e-004 4.806e+007 7.211e+011 1.000e+004 1.161e-001 2.402e-004 
5.864e-004 4.842e+007 7.137e+011 1.000e+004 1.226e-001 2.515e-004 
5.940e-004 4.861e+007 7.104e+011 1.000e+004 1.234e-001 2.578e-004 
5.995e-004 4.878e+007 7.085e+011 1.000e+004 1.176e-001 2.621e-004 
6.042e-004 4.894e+007 7.099e+011 1.000e+004 1.130e-001 2.657e-004 
6.079e-004 4.907e+007 7.112e+011 1.000e+004 1.167e-001 2.685e-004 
6.109e-004 4.917e+007 7.129e+011 1.000e+004 1.162e-001 2.708e-004 
6.135e-004 4.926e+007 7.138e+011 1.000e+004 1.187e-001 2.728e-004 
6.159e-004 4.934e+007 7.140e+011 1.000e+004 1.188e-001 2.746e-004 
6.182e-004 4.942e+007 7.146e+011 1.000e+004 1.150e-001 2.764e-004 
6.206e-004 4.950e+007 7.138e+011 1.000e+004 1.244e-001 2.783e-004 
6.228e-004 4.957e+007 7.146e+011 1.000e+004 1.202e-001 2.800e-004 
6.247e-004 4.963e+007 7.158e+011 1.000e+004 1.221e-001 2.815e-004 
6.267e-004 4.969e+007 7.180e+011 1.000e+004 1.247e-001 2.830e-004 
6.285e-004 4.974e+007 7.151e+011 1.000e+004 1.282e-001 2.845e-004 
6.302e-004 4.979e+007 7.147e+011 1.000e+004 1.300e-001 2.858e-004 
6.317e-004 4.983e+007 7.148e+011 1.000e+004 1.324e-001 2.871e-004 
6.333e-004 4.987e+007 7.151e+011 1.000e+004 1.307e-001 2.883e-004 
6.347e-004 4.991e+007 7.124e+011 1.000e+004 1.381e-001 2.896e-004 
6.362e-004 4.994e+007 7.102e+011 1.000e+004 1.380e-001 2.908e-004 
6.377e-004 4.998e+007 7.098e+011 1.000e+004 1.386e-001 2.920e-004 
6.391e-004 5.002e+007 7.099e+011 1.000e+004 1.418e-001 2.932e-004 
6.406e-004 5.005e+007 7.101e+011 1.000e+004 1.407e-001 2.944e-004 
6.428e-004 5.011e+007 6.870e+011 1.000e+004 1.296e-001 2.962e-004 
6.551e-004 5.043e+007 6.900e+011 1.000e+004 1.300e-001 3.063e-004 
6.639e-004 5.065e+007 6.902e+011 1.000e+004 1.302e-001 3.136e-004 
6.741e-004 5.094e+007 6.840e+011 1.000e+004 1.203e-001 3.218e-004 
6.812e-004 5.120e+007 6.813e+011 1.000e+004 1.213e-001 3.271e-004 
6.840e-004 5.130e+007 6.782e+011 1.000e+004 1.199e-001 3.291e-004 
6.867e-004 5.140e+007 6.777e+011 1.000e+004 1.195e-001 3.312e-004 
6.899e-004 5.152e+007 6.784e+011 1.000e+004 1.178e-001 3.335e-004 
6.966e-004 5.176e+007 6.791e+011 1.000e+004 1.205e-001 3.386e-004 
7.033e-004 5.197e+007 6.827e+011 1.000e+004 1.218e-001 3.438e-004 
7.098e-004 5.216e+007 6.801e+011 1.000e+004 1.267e-001 3.490e-004 
7.163e-004 5.236e+007 6.809e+011 1.000e+004 1.238e-001 3.542e-004 
7.229e-004 5.256e+007 6.815e+011 1.000e+004 1.199e-001 3.593e-004 
7.293e-004 5.273e+007 6.817e+011 1.000e+004 1.261e-001 3.646e-004 
7.344e-004 5.287e+007 6.844e+011 1.000e+004 1.216e-001 3.687e-004 
7.376e-004 5.297e+007 6.877e+011 1.000e+004 1.195e-001 3.712e-004 
7.410e-004 5.308e+007 6.913e+011 1.000e+004 1.201e-001 3.739e-004 
7.457e-004 5.321e+007 6.956e+011 1.000e+004 1.245e-001 3.776e-004 
7.516e-004 5.335e+007 6.939e+011 1.000e+004 1.279e-001 3.826e-004 
7.582e-004 5.349e+007 6.899e+011 1.000e+004 1.343e-001 3.883e-004 
7.649e-004 5.363e+007 6.902e+011 1.000e+004 1.287e-001 3.940e-004 
7.716e-004 5.376e+007 6.892e+011 1.000e+004 1.302e-001 3.997e-004 
7.783e-004 5.387e+007 6.778e+011 1.000e+004 1.381e-001 4.057e-004 
7.851e-004 5.397e+007 6.735e+011 1.000e+004 1.361e-001 4.118e-004 
7.920e-004 5.409e+007 6.750e+011 1.000e+004 1.355e-001 4.179e-004 
7.989e-004 5.423e+007 6.757e+011 1.000e+004 1.350e-001 4.239e-004 
8.037e-004 5.431e+007 6.782e+011 1.000e+004 1.344e-001 4.280e-004 
8.073e-004 5.438e+007 6.783e+011 1.000e+004 1.349e-001 4.312e-004 
8.137e-004 5.451e+007 6.747e+011 1.000e+004 1.353e-001 4.366e-004 
8.196e-004 5.463e+007 6.732e+011 1.000e+004 1.360e-001 4.418e-004 
8.253e-004 5.472e+007 6.736e+011 1.000e+004 1.394e-001 4.468e-004 
8.310e-004 5.482e+007 6.717e+011 1.000e+004 1.390e-001 4.518e-004 
8.360e-004 5.490e+007 6.697e+011 1.000e+004 1.380e-001 4.563e-004 
8.410e-004 5.498e+007 6.706e+011 1.000e+004 1.350e-001 4.607e-004 
8.454e-004 5.507e+007 6.710e+011 1.000e+004 1.364e-001 4.645e-004 
8.495e-004 5.515e+007 6.708e+011 1.000e+004 1.356e-001 4.680e-004 
8.529e-004 5.522e+007 6.721e+011 1.000e+004 1.338e-001 4.710e-004 
8.577e-004 5.532e+007 6.746e+011 1.000e+004 1.343e-001 4.751e-004 
8.627e-004 5.542e+007 6.787e+011 1.000e+004 1.338e-001 4.794e-004 
8.699e-004 5.554e+007 6.700e+011 1.000e+004 1.393e-001 4.857e-004 
8.780e-004 5.564e+007 6.660e+011 1.000e+004 1.450e-001 4.932e-004 
8.861e-004 5.571e+007 6.656e+011 1.000e+004 1.505e-001 5.008e-004 
9.202e-004 5.602e+007 6.616e+011 1.000e+004 1.460e-001 5.327e-004 
9.565e-004 5.634e+007 6.582e+011 1.000e+004 1.487e-001 5.668e-004 
9.737e-004 5.643e+007 6.539e+011 1.000e+004 1.448e-001 5.833e-004 
1.004e-003 5.681e+007 6.588e+011 1.000e+004 1.396e-001 6.109e-004 
1.019e-003 5.695e+007 6.695e+011 1.000e+004 1.508e-001 6.254e-004 
1.030e-003 5.699e+007 6.649e+011 1.000e+004 1.511e-001 6.357e-004 
1.040e-003 5.698e+007 6.668e+011 1.000e+004 1.580e-001 6.459e-004 
1.050e-003 5.699e+007 6.723e+011 1.000e+004 1.472e-001 6.555e-004 
1.055e-003 5.702e+007 6.685e+011 1.000e+004 1.449e-001 6.602e-004 
1.059e-003 5.704e+007 6.692e+011 1.000e+004 1.464e-001 6.642e-004 
1.064e-003 5.709e+007 6.734e+011 1.000e+004 1.400e-001 6.694e-004 
1.067e-003 5.713e+007 6.774e+011 1.000e+004 1.360e-001 6.720e-004 
1.070e-003 5.716e+007 6.776e+011 1.000e+004 1.387e-001 6.744e-004 
1.072e-003 5.719e+007 6.800e+011 1.000e+004 1.395e-001 6.767e-004 
1.075e-003 5.721e+007 6.758e+011 1.000e+004 1.468e-001 6.790e-004 
1.077e-003 5.723e+007 6.720e+011 1.000e+004 1.485e-001 6.813e-004 
1.080e-003 5.724e+007 6.694e+011 1.000e+004 1.484e-001 6.838e-004 
1.082e-003 5.726e+007 6.686e+011 1.000e+004 1.447e-001 6.861e-004 
1.085e-003 5.728e+007 6.684e+011 1.000e+004 1.458e-001 6.884e-004 
1.087e-003 5.730e+007 6.683e+011 1.000e+004 1.471e-001 6.907e-004 
1.089e-003 5.732e+007 6.680e+011 1.000e+004 1.482e-001 6.930e-004 
1.092e-003 5.734e+007 6.681e+011 1.000e+004 1.462e-001 6.954e-004 
1.094e-003 5.736e+007 6.687e+011 1.000e+004 1.447e-001 6.977e-004 
1.097e-003 5.738e+007 6.696e+011 1.000e+004 1.449e-001 7.000e-004 
1.099e-003 5.741e+007 6.707e+011 1.000e+004 1.443e-001 7.023e-004 
1.102e-003 5.743e+007 6.722e+011 1.000e+004 1.461e-001 7.046e-004 
1.104e-003 5.745e+007 6.731e+011 1.000e+004 1.456e-001 7.069e-004 
1.107e-003 5.747e+007 6.743e+011 1.000e+004 1.459e-001 7.091e-004 
1.109e-003 5.748e+007 6.757e+011 1.000e+004 1.482e-001 7.112e-004 
1.111e-003 5.749e+007 6.763e+011 1.000e+004 1.490e-001 7.130e-004 
1.113e-003 5.750e+007 6.772e+011 1.000e+004 1.484e-001 7.152e-004 
1.115e-003 5.751e+007 6.787e+011 1.000e+004 1.485e-001 7.173e-004 
1.117e-003 5.752e+007 6.773e+011 1.000e+004 1.485e-001 7.195e-004 
1.120e-003 5.753e+007 6.763e+011 1.000e+004 1.497e-001 7.218e-004 
1.122e-003 5.754e+007 6.767e+011 1.000e+004 1.478e-001 7.241e-004 
1.125e-003 5.755e+007 6.777e+011 1.000e+004 1.486e-001 7.265e-004 
1.127e-003 5.757e+007 6.789e+011 1.000e+004 1.449e-001 7.288e-004 
1.129e-003 5.758e+007 6.803e+011 1.000e+004 1.432e-001 7.310e-004 
1.132e-003 5.761e+007 6.814e+011 1.000e+004 1.427e-001 7.333e-004 
1.134e-003 5.763e+007 6.820e+011 1.000e+004 1.440e-001 7.356e-004 
1.137e-003 5.765e+007 6.824e+011 1.000e+004 1.408e-001 7.379e-004 
1.139e-003 5.767e+007 6.838e+011 1.000e+004 1.422e-001 7.403e-004 
1.142e-003 5.769e+007 6.851e+011 1.000e+004 1.410e-001 7.426e-004 
1.144e-003 5.772e+007 6.868e+011 1.000e+004 1.378e-001 7.449e-004 
1.147e-003 5.775e+007 6.878e+011 1.000e+004 1.381e-001 7.472e-004 
1.149e-003 5.779e+007 6.869e+011 1.000e+004 1.398e-001 7.495e-004 
1.152e-003 5.782e+007 6.875e+011 1.000e+004 1.372e-001 7.516e-004 
1.154e-003 5.785e+007 6.892e+011 1.000e+004 1.373e-001 7.538e-004 
1.156e-003 5.788e+007 6.906e+011 1.000e+004 1.369e-001 7.560e-004 
1.159e-003 5.791e+007 6.927e+011 1.000e+004 1.376e-001 7.581e-004 
1.161e-003 5.794e+007 6.953e+011 1.000e+004 1.388e-001 7.603e-004 
1.163e-003 5.796e+007 6.917e+011 1.000e+004 1.407e-001 7.625e-004 
1.166e-003 5.799e+007 6.920e+011 1.000e+004 1.385e-001 7.647e-004 
1.168e-003 5.801e+007 6.928e+011 1.000e+004 1.388e-001 7.669e-004 
1.171e-003 5.804e+007 6.934e+011 1.000e+004 1.425e-001 7.691e-004 
1.173e-003 5.805e+007 6.945e+011 1.000e+004 1.413e-001 7.714e-004 
1.175e-003 5.807e+007 6.957e+011 1.000e+004 1.421e-001 7.736e-004 
1.178e-003 5.809e+007 6.971e+011 1.000e+004 1.428e-001 7.758e-004 
1.180e-003 5.811e+007 6.987e+011 1.000e+004 1.429e-001 7.781e-004 
1.182e-003 5.812e+007 7.004e+011 1.000e+004 1.453e-001 7.804e-004 
1.185e-003 5.813e+007 7.024e+011 1.000e+004 1.457e-001 7.828e-004 
1.187e-003 5.813e+007 7.045e+011 1.000e+004 1.487e-001 7.851e-004 
1.190e-003 5.812e+007 7.067e+011 1.000e+004 1.512e-001 7.876e-004 
1.192e-003 5.812e+007 7.092e+011 1.000e+004 1.462e-001 7.901e-004 
1.195e-003 5.812e+007 7.122e+011 1.000e+004 1.461e-001 7.925e-004 
1.197e-003 5.812e+007 7.091e+011 1.000e+004 1.465e-001 7.949e-004 
1.199e-003 5.813e+007 7.060e+011 1.000e+004 1.442e-001 7.973e-004 
1.202e-003 5.814e+007 7.069e+011 1.000e+004 1.425e-001 7.996e-004 
1.204e-003 5.815e+007 7.093e+011 1.000e+004 1.420e-001 8.020e-004 
1.207e-003 5.816e+007 7.124e+011 1.000e+004 1.393e-001 8.043e-004 
1.209e-003 5.817e+007 7.163e+011 1.000e+004 1.380e-001 8.066e-004 
1.211e-003 5.818e+007 7.183e+011 1.000e+004 1.413e-001 8.090e-004 
1.214e-003 5.819e+007 7.219e+011 1.000e+004 1.342e-001 8.113e-004 
1.216e-003 5.821e+007 7.261e+011 1.000e+004 1.342e-001 8.136e-004 
1.219e-003 5.823e+007 7.310e+011 1.000e+004 1.332e-001 8.159e-004 
1.221e-003 5.824e+007 7.317e+011 1.000e+004 1.381e-001 8.182e-004 
1.223e-003 5.825e+007 7.303e+011 1.000e+004 1.401e-001 8.205e-004 
1.226e-003 5.825e+007 7.295e+011 1.000e+004 1.437e-001 8.229e-004 
1.228e-003 5.825e+007 7.306e+011 1.000e+004 1.420e-001 8.253e-004 
1.231e-003 5.825e+007 7.325e+011 1.000e+004 1.406e-001 8.277e-004 
1.233e-003 5.825e+007 7.188e+011 1.000e+004 1.432e-001 8.299e-004 
1.235e-003 5.825e+007 7.154e+011 1.000e+004 1.408e-001 8.323e-004 
1.238e-003 5.825e+007 7.161e+011 1.000e+004 1.447e-001 8.347e-004 
1.240e-003 5.825e+007 7.175e+011 1.000e+004 1.444e-001 8.372e-004 
1.242e-003 5.824e+007 7.193e+011 1.000e+004 1.454e-001 8.397e-004 
1.245e-003 5.823e+007 7.209e+011 1.000e+004 1.471e-001 8.422e-004 
1.247e-003 5.821e+007 7.228e+011 1.000e+004 1.468e-001 8.447e-004 
1.250e-003 5.820e+007 7.248e+011 1.000e+004 1.457e-001 8.472e-004 
1.252e-003 5.819e+007 7.272e+011 1.000e+004 1.474e-001 8.497e-004 
1.255e-003 5.817e+007 7.296e+011 1.000e+004 1.489e-001 8.523e-004 
1.257e-003 5.814e+007 7.323e+011 1.000e+004 1.490e-001 8.549e-004 
1.259e-003 5.812e+007 7.349e+011 1.000e+004 1.464e-001 8.575e-004 
1.262e-003 5.811e+007 7.377e+011 1.000e+004 1.417e-001 8.600e-004 
1.264e-003 5.810e+007 7.407e+011 1.000e+004 1.409e-001 8.625e-004 
1.267e-003 5.809e+007 7.433e+011 1.000e+004 1.419e-001 8.650e-004 
1.269e-003 5.808e+007 7.446e+011 1.000e+004 1.404e-001 8.674e-004 
1.272e-003 5.808e+007 7.472e+011 1.000e+004 1.416e-001 8.699e-004 
1.274e-003 5.806e+007 7.505e+011 1.000e+004 1.412e-001 8.724e-004 
1.276e-003 5.805e+007 7.544e+011 1.000e+004 1.413e-001 8.749e-004 
1.279e-003 5.804e+007 7.584e+011 1.000e+004 1.368e-001 8.774e-004 
1.281e-003 5.804e+007 7.625e+011 1.000e+004 1.342e-001 8.799e-004 
1.284e-003 5.804e+007 7.670e+011 1.000e+004 1.339e-001 8.823e-004 
1.286e-003 5.803e+007 7.716e+011 1.000e+004 1.357e-001 8.847e-004 
1.289e-003 5.803e+007 7.767e+011 1.000e+004 1.350e-001 8.872e-004 
1.291e-003 5.803e+007 7.807e+011 1.000e+004 1.333e-001 8.897e-004 
1.293e-003 5.802e+007 7.851e+011 1.000e+004 1.345e-001 8.921e-004 
1.296e-003 5.801e+007 7.876e+011 1.000e+004 1.355e-001 8.946e-004 
1.298e-003 5.800e+007 7.919e+011 1.000e+004 1.337e-001 8.971e-004 
1.301e-003 5.799e+007 7.972e+011 1.000e+004 1.337e-001 8.996e-004 
1.303e-003 5.798e+007 8.027e+011 1.000e+004 1.327e-001 9.021e-004 
1.306e-003 5.796e+007 8.050e+011 1.000e+004 1.352e-001 9.046e-004 
1.308e-003 5.795e+007 8.059e+011 1.000e+004 1.408e-001 9.070e-004 
1.310e-003 5.793e+007 8.059e+011 1.000e+004 1.417e-001 9.089e-004 
1.311e-003 5.792e+007 8.070e+011 1.000e+004 1.415e-001 9.105e-004 
1.313e-003 5.790e+007 8.083e+011 1.000e+004 1.399e-001 9.122e-004 
1.314e-003 5.789e+007 8.100e+011 1.000e+004 1.427e-001 9.139e-004 
1.316e-003 5.787e+007 8.071e+011 1.000e+004 1.457e-001 9.156e-004 
1.318e-003 5.785e+007 8.076e+011 1.000e+004 1.458e-001 9.174e-004 
1.319e-003 5.784e+007 8.093e+011 1.000e+004 1.462e-001 9.191e-004 
1.321e-003 5.782e+007 8.112e+011 1.000e+004 1.471e-001 9.207e-004 
1.322e-003 5.780e+007 8.126e+011 1.000e+004 1.431e-001 9.225e-004 
1.324e-003 5.778e+007 8.079e+011 1.000e+004 1.483e-001 9.241e-004 
1.325e-003 5.776e+007 8.009e+011 1.000e+004 1.480e-001 9.258e-004 
1.327e-003 5.774e+007 7.976e+011 1.000e+004 1.487e-001 9.275e-004 
1.328e-003 5.773e+007 7.960e+011 1.000e+004 1.499e-001 9.291e-004 
1.330e-003 5.772e+007 7.946e+011 1.000e+004 1.507e-001 9.308e-004 
1.332e-003 5.770e+007 7.924e+011 1.000e+004 1.467e-001 9.324e-004 
1.333e-003 5.769e+007 7.895e+011 1.000e+004 1.539e-001 9.341e-004 
1.335e-003 5.767e+007 7.876e+011 1.000e+004 1.517e-001 9.357e-004 
1.336e-003 5.765e+007 7.868e+011 1.000e+004 1.543e-001 9.374e-004 
1.338e-003 5.764e+007 7.865e+011 1.000e+004 1.543e-001 9.390e-004 
1.339e-003 5.762e+007 7.866e+011 1.000e+004 1.515e-001 9.407e-004 
1.341e-003 5.760e+007 7.870e+011 1.000e+004 1.563e-001 9.423e-004 
1.342e-003 5.759e+007 7.847e+011 1.000e+004 1.540e-001 9.440e-004 
1.344e-003 5.757e+007 7.847e+011 1.000e+004 1.463e-001 9.456e-004 
1.345e-003 5.756e+007 7.846e+011 1.000e+004 1.503e-001 9.472e-004 
1.347e-003 5.755e+007 7.858e+011 1.000e+004 1.477e-001 9.487e-004 
1.348e-003 5.755e+007 7.873e+011 1.000e+004 1.408e-001 9.503e-004 
1.350e-003 5.755e+007 7.886e+011 1.000e+004 1.405e-001 9.518e-004 
1.351e-003 5.756e+007 7.914e+011 1.000e+004 1.396e-001 9.534e-004 
1.353e-003 5.756e+007 7.941e+011 1.000e+004 1.408e-001 9.549e-004 
1.355e-003 5.756e+007 7.965e+011 1.000e+004 1.432e-001 9.564e-004 
1.356e-003 5.756e+007 7.992e+011 1.000e+004 1.410e-001 9.580e-004 
1.358e-003 5.756e+007 8.030e+011 1.000e+004 1.385e-001 9.596e-004 
1.359e-003 5.756e+007 8.063e+011 1.000e+004 1.390e-001 9.612e-004 
1.361e-003 5.756e+007 8.096e+011 1.000e+004 1.386e-001 9.627e-004 
1.362e-003 5.757e+007 8.120e+011 1.000e+004 1.376e-001 9.643e-004 
1.364e-003 5.756e+007 8.149e+011 1.000e+004 1.397e-001 9.659e-004 
1.366e-003 5.756e+007 8.109e+011 1.000e+004 1.445e-001 9.676e-004 
1.367e-003 5.756e+007 8.118e+011 1.000e+004 1.407e-001 9.692e-004 
1.369e-003 5.756e+007 8.104e+011 1.000e+004 1.418e-001 9.707e-004 
1.370e-003 5.757e+007 8.111e+011 1.000e+004 1.418e-001 9.723e-004 
1.372e-003 5.757e+007 8.125e+011 1.000e+004 1.392e-001 9.739e-004 
1.374e-003 5.757e+007 8.150e+011 1.000e+004 1.378e-001 9.754e-004 
1.375e-003 5.758e+007 8.178e+011 1.000e+004 1.385e-001 9.770e-004 
1.377e-003 5.757e+007 8.162e+011 1.000e+004 1.382e-001 9.786e-004 
1.378e-003 5.757e+007 8.116e+011 1.000e+004 1.470e-001 9.803e-004 
1.380e-003 5.755e+007 8.105e+011 1.000e+004 1.453e-001 9.819e-004 
1.382e-003 5.754e+007 8.076e+011 1.000e+004 1.467e-001 9.836e-004 
1.383e-003 5.753e+007 8.076e+011 1.000e+004 1.514e-001 9.853e-004 
1.385e-003 5.751e+007 8.076e+011 1.000e+004 1.410e-001 9.869e-004 
1.386e-003 5.750e+007 8.089e+011 1.000e+004 1.474e-001 9.886e-004 
1.388e-003 5.749e+007 8.106e+011 1.000e+004 1.434e-001 9.902e-004 
1.389e-003 5.748e+007 8.127e+011 1.000e+004 1.431e-001 9.918e-004 
1.391e-003 5.747e+007 8.148e+011 1.000e+004 1.470e-001 9.935e-004 
1.393e-003 5.746e+007 8.166e+011 1.000e+004 1.459e-001 9.951e-004 
1.394e-003 5.744e+007 8.182e+011 1.000e+004 1.449e-001 9.968e-004 
1.396e-003 5.743e+007 8.200e+011 1.000e+004 1.394e-001 9.984e-004 
1.397e-003 5.741e+007 8.220e+011 1.000e+004 1.482e-001 1.000e-003 
1.399e-003 5.740e+007 8.242e+011 1.000e+004 1.459e-001 1.002e-003 
1.400e-003 5.738e+007 8.265e+011 1.000e+004 1.451e-001 1.003e-003 
1.406e-003 5.731e+007 8.144e+011 1.000e+004 1.377e-001 1.010e-003 
1.420e-003 5.707e+007 8.114e+011 1.000e+004 1.444e-001 1.025e-003 
1.432e-003 5.686e+007 8.141e+011 1.000e+004 1.342e-001 1.039e-003 
1.446e-003 5.680e+007 8.182e+011 1.000e+004 1.324e-001 1.053e-003 
1.460e-003 5.670e+007 8.324e+011 1.000e+004 1.274e-001 1.068e-003 
1.474e-003 5.667e+007 8.480e+011 1.000e+004 1.242e-001 1.082e-003 
1.488e-003 5.665e+007 8.639e+011 1.000e+004 1.231e-001 1.096e-003 
1.502e-003 5.661e+007 8.571e+011 1.000e+004 1.168e-001 1.110e-003 
1.507e-003 5.665e+007 8.577e+011 1.000e+004 1.159e-001 1.115e-003 
1.509e-003 5.666e+007 8.584e+011 1.000e+004 1.143e-001 1.117e-003 
1.512e-003 5.668e+007 8.606e+011 1.000e+004 1.152e-001 1.120e-003 
1.515e-003 5.670e+007 8.629e+011 1.000e+004 1.146e-001 1.122e-003 
1.518e-003 5.673e+007 8.671e+011 1.000e+004 1.141e-001 1.125e-003 
1.520e-003 5.675e+007 8.720e+011 1.000e+004 1.132e-001 1.128e-003 
1.523e-003 5.677e+007 8.769e+011 1.000e+004 1.119e-001 1.130e-003 
1.526e-003 5.679e+007 8.794e+011 1.000e+004 1.152e-001 1.133e-003 
1.528e-003 5.679e+007 8.814e+011 1.000e+004 1.193e-001 1.135e-003 
1.530e-003 5.677e+007 8.784e+011 1.000e+004 1.244e-001 1.138e-003 
1.533e-003 5.675e+007 8.810e+011 1.000e+004 1.250e-001 1.140e-003 
1.535e-003 5.672e+007 8.847e+011 1.000e+004 1.229e-001 1.143e-003 
1.538e-003 5.670e+007 8.885e+011 1.000e+004 1.200e-001 1.145e-003 
1.540e-003 5.669e+007 8.920e+011 1.000e+004 1.201e-001 1.148e-003 
1.543e-003 5.668e+007 8.960e+011 1.000e+004 1.194e-001 1.151e-003 
1.545e-003 5.666e+007 8.995e+011 1.000e+004 1.215e-001 1.153e-003 
1.548e-003 5.663e+007 9.035e+011 1.000e+004 1.229e-001 1.156e-003 
1.550e-003 5.660e+007 9.066e+011 1.000e+004 1.229e-001 1.159e-003 
1.553e-003 5.657e+007 9.107e+011 1.000e+004 1.243e-001 1.161e-003 
1.555e-003 5.654e+007 9.154e+011 1.000e+004 1.240e-001 1.164e-003 
1.558e-003 5.650e+007 9.207e+011 1.000e+004 1.273e-001 1.167e-003 
1.560e-003 5.645e+007 9.173e+011 1.000e+004 1.306e-001 1.169e-003 
1.562e-003 5.641e+007 9.165e+011 1.000e+004 1.301e-001 1.172e-003 
1.564e-003 5.635e+007 9.141e+011 1.000e+004 1.320e-001 1.175e-003 
1.567e-003 5.629e+007 9.129e+011 1.000e+004 1.306e-001 1.178e-003 
1.569e-003 5.625e+007 9.138e+011 1.000e+004 1.277e-001 1.180e-003 
1.572e-003 5.620e+007 9.160e+011 1.000e+004 1.301e-001 1.183e-003 
1.575e-003 5.614e+007 9.186e+011 1.000e+004 1.307e-001 1.186e-003 
1.577e-003 5.607e+007 9.214e+011 1.000e+004 1.316e-001 1.189e-003 
1.580e-003 5.601e+007 9.245e+011 1.000e+004 1.302e-001 1.192e-003 
1.582e-003 5.595e+007 9.282e+011 1.000e+004 1.302e-001 1.195e-003 
1.585e-003 5.588e+007 9.320e+011 1.000e+004 1.297e-001 1.198e-003 
1.587e-003 5.582e+007 9.363e+011 1.000e+004 1.312e-001 1.201e-003 
1.590e-003 5.574e+007 9.363e+011 1.000e+004 1.325e-001 1.204e-003 
1.592e-003 5.566e+007 9.395e+011 1.000e+004 1.311e-001 1.207e-003 
1.595e-003 5.559e+007 9.433e+011 1.000e+004 1.311e-001 1.210e-003 
1.597e-003 5.551e+007 9.447e+011 1.000e+004 1.340e-001 1.213e-003 
1.600e-003 5.541e+007 9.473e+011 1.000e+004 1.350e-001 1.216e-003 
1.602e-003 5.532e+007 9.503e+011 1.000e+004 1.368e-001 1.220e-003 
1.605e-003 5.521e+007 9.526e+011 1.000e+004 1.398e-001 1.223e-003 
1.607e-003 5.511e+007 9.523e+011 1.000e+004 1.366e-001 1.226e-003 
1.610e-003 5.501e+007 9.542e+011 1.000e+004 1.378e-001 1.229e-003 
1.612e-003 5.490e+007 9.563e+011 1.000e+004 1.402e-001 1.232e-003 
1.615e-003 5.478e+007 9.596e+011 1.000e+004 1.404e-001 1.236e-003 
1.617e-003 5.467e+007 9.622e+011 1.000e+004 1.399e-001 1.239e-003 
1.620e-003 5.455e+007 9.653e+011 1.000e+004 1.391e-001 1.242e-003 
1.622e-003 5.444e+007 9.689e+011 1.000e+004 1.367e-001 1.246e-003 
1.625e-003 5.433e+007 9.718e+011 1.000e+004 1.362e-001 1.249e-003 
1.627e-003 5.422e+007 9.748e+011 1.000e+004 1.317e-001 1.252e-003 
1.630e-003 5.413e+007 9.787e+011 1.000e+004 1.325e-001 1.256e-003 
1.632e-003 5.403e+007 9.828e+011 1.000e+004 1.286e-001 1.259e-003 
1.638e-003 5.384e+007 9.924e+011 1.000e+004 1.291e-001 1.265e-003 
1.644e-003 5.361e+007 1.002e+012 1.000e+004 1.271e-001 1.273e-003 
1.649e-003 5.345e+007 1.008e+012 1.000e+004 1.265e-001 1.280e-003 
1.651e-003 5.338e+007 1.007e+012 1.000e+004 1.297e-001 1.282e-003 
1.657e-003 5.316e+007 9.804e+011 1.000e+004 1.341e-001 1.289e-003 
1.663e-003 5.294e+007 9.799e+011 1.000e+004 1.278e-001 1.297e-003 
1.667e-003 5.284e+007 9.832e+011 1.000e+004 1.264e-001 1.301e-003 
1.671e-003 5.273e+007 9.864e+011 1.000e+004 1.275e-001 1.306e-003 
1.676e-003 5.258e+007 9.861e+011 1.000e+004 1.266e-001 1.312e-003 
1.679e-003 5.248e+007 9.826e+011 1.000e+004 1.251e-001 1.316e-003 
1.682e-003 5.242e+007 9.828e+011 1.000e+004 1.253e-001 1.319e-003 
1.683e-003 5.237e+007 9.831e+011 1.000e+004 1.274e-001 1.321e-003 
1.685e-003 5.232e+007 9.836e+011 1.000e+004 1.271e-001 1.323e-003 
1.687e-003 5.227e+007 9.848e+011 1.000e+004 1.290e-001 1.325e-003 
1.688e-003 5.222e+007 9.851e+011 1.000e+004 1.340e-001 1.327e-003 
1.690e-003 5.216e+007 9.859e+011 1.000e+004 1.370e-001 1.329e-003 
1.692e-003 5.209e+007 9.876e+011 1.000e+004 1.413e-001 1.331e-003 
1.693e-003 5.202e+007 9.893e+011 1.000e+004 1.377e-001 1.333e-003 
1.695e-003 5.195e+007 9.904e+011 1.000e+004 1.397e-001 1.335e-003 
1.696e-003 5.189e+007 9.909e+011 1.000e+004 1.395e-001 1.337e-003 
1.698e-003 5.182e+007 9.914e+011 1.000e+004 1.383e-001 1.339e-003 
1.699e-003 5.177e+007 9.925e+011 1.000e+004 1.338e-001 1.341e-003 
1.701e-003 5.172e+007 9.936e+011 1.000e+004 1.334e-001 1.343e-003 
1.702e-003 5.168e+007 9.911e+011 1.000e+004 1.343e-001 1.345e-003 
1.704e-003 5.164e+007 9.885e+011 1.000e+004 1.306e-001 1.346e-003 
1.705e-003 5.160e+007 9.869e+011 1.000e+004 1.306e-001 1.348e-003 
1.706e-003 5.157e+007 9.861e+011 1.000e+004 1.284e-001 1.350e-003 
1.708e-003 5.154e+007 9.858e+011 1.000e+004 1.266e-001 1.351e-003 
1.709e-003 5.152e+007 9.859e+011 1.000e+004 1.235e-001 1.353e-003 
1.711e-003 5.149e+007 9.848e+011 1.000e+004 1.298e-001 1.355e-003 
1.712e-003 5.146e+007 9.847e+011 1.000e+004 1.262e-001 1.356e-003 
1.714e-003 5.143e+007 9.850e+011 1.000e+004 1.296e-001 1.358e-003 
1.715e-003 5.141e+007 9.854e+011 1.000e+004 1.279e-001 1.360e-003 
1.717e-003 5.138e+007 9.852e+011 1.000e+004 1.266e-001 1.361e-003 
1.718e-003 5.136e+007 9.859e+011 1.000e+004 1.258e-001 1.363e-003 
1.720e-003 5.134e+007 9.866e+011 1.000e+004 1.265e-001 1.364e-003 
1.721e-003 5.132e+007 9.876e+011 1.000e+004 1.234e-001 1.366e-003 
1.722e-003 5.130e+007 9.878e+011 1.000e+004 1.261e-001 1.368e-003 
1.724e-003 5.128e+007 9.881e+011 1.000e+004 1.275e-001 1.369e-003 
1.725e-003 5.126e+007 9.888e+011 1.000e+004 1.232e-001 1.371e-003 
1.727e-003 5.124e+007 9.880e+011 1.000e+004 1.296e-001 1.373e-003 
1.728e-003 5.121e+007 9.856e+011 1.000e+004 1.295e-001 1.374e-003 
1.730e-003 5.119e+007 9.847e+011 1.000e+004 1.291e-001 1.376e-003 
1.731e-003 5.117e+007 9.842e+011 1.000e+004 1.293e-001 1.378e-003 
1.733e-003 5.115e+007 9.842e+011 1.000e+004 1.224e-001 1.379e-003 
1.734e-003 5.113e+007 9.845e+011 1.000e+004 1.244e-001 1.381e-003 
1.736e-003 5.111e+007 9.850e+011 1.000e+004 1.197e-001 1.382e-003 
1.737e-003 5.110e+007 9.857e+011 1.000e+004 1.185e-001 1.384e-003 
1.739e-003 5.109e+007 9.855e+011 1.000e+004 1.200e-001 1.385e-003 
1.740e-003 5.108e+007 9.856e+011 1.000e+004 1.208e-001 1.387e-003 
1.742e-003 5.107e+007 9.858e+011 1.000e+004 1.131e-001 1.389e-003 
1.743e-003 5.106e+007 9.861e+011 1.000e+004 1.207e-001 1.390e-003 
1.745e-003 5.105e+007 9.860e+011 1.000e+004 1.212e-001 1.392e-003 
1.746e-003 5.104e+007 9.866e+011 1.000e+004 1.220e-001 1.393e-003 
1.748e-003 5.103e+007 9.875e+011 1.000e+004 1.203e-001 1.395e-003 
1.749e-003 5.102e+007 9.873e+011 1.000e+004 1.201e-001 1.397e-003 
1.751e-003 5.101e+007 9.879e+011 1.000e+004 1.159e-001 1.398e-003 
1.752e-003 5.101e+007 9.885e+011 1.000e+004 1.176e-001 1.400e-003 
1.754e-003 5.101e+007 9.893e+011 1.000e+004 1.162e-001 1.401e-003 
1.755e-003 5.100e+007 9.895e+011 1.000e+004 1.170e-001 1.402e-003 
1.757e-003 5.100e+007 9.900e+011 1.000e+004 1.159e-001 1.404e-003 
1.758e-003 5.100e+007 9.908e+011 1.000e+004 1.130e-001 1.405e-003 
1.760e-003 5.101e+007 9.917e+011 1.000e+004 1.135e-001 1.407e-003 
1.761e-003 5.101e+007 9.928e+011 1.000e+004 1.131e-001 1.408e-003 
1.762e-003 5.100e+007 9.920e+011 1.000e+004 1.170e-001 1.410e-003 
1.764e-003 5.100e+007 9.895e+011 1.000e+004 1.101e-001 1.411e-003 
1.765e-003 5.101e+007 9.886e+011 1.000e+004 1.131e-001 1.412e-003 
1.767e-003 5.101e+007 9.879e+011 1.000e+004 1.129e-001 1.414e-003 
1.768e-003 5.101e+007 9.861e+011 1.000e+004 1.110e-001 1.415e-003 
1.769e-003 5.102e+007 9.861e+011 1.000e+004 1.119e-001 1.417e-003 
1.771e-003 5.102e+007 9.861e+011 1.000e+004 1.072e-001 1.418e-003 
1.772e-003 5.103e+007 9.819e+011 1.000e+004 1.107e-001 1.419e-003 
1.774e-003 5.104e+007 9.824e+011 1.000e+004 1.070e-001 1.421e-003 
1.775e-003 5.105e+007 9.817e+011 1.000e+004 1.075e-001 1.422e-003 
1.777e-003 5.106e+007 9.801e+011 1.000e+004 1.063e-001 1.423e-003 
1.778e-003 5.108e+007 9.752e+011 1.000e+004 1.046e-001 1.425e-003 
1.780e-003 5.109e+007 9.737e+011 1.000e+004 1.030e-001 1.426e-003 
1.781e-003 5.111e+007 9.724e+011 1.000e+004 1.013e-001 1.428e-003 
1.783e-003 5.115e+007 9.726e+011 1.000e+004 9.870e-002 1.430e-003 
1.787e-003 5.119e+007 9.733e+011 1.000e+004 9.868e-002 1.433e-003 
1.792e-003 5.127e+007 9.757e+011 1.000e+004 9.754e-002 1.438e-003 
1.798e-003 5.135e+007 9.841e+011 1.000e+004 9.785e-002 1.443e-003 
1.803e-003 5.140e+007 9.919e+011 1.000e+004 9.796e-002 1.447e-003 
1.808e-003 5.146e+007 1.004e+012 1.000e+004 9.797e-002 1.452e-003 
1.814e-003 5.150e+007 1.003e+012 1.000e+004 1.041e-001 1.458e-003 
1.819e-003 5.151e+007 1.006e+012 1.000e+004 1.033e-001 1.463e-003 
1.824e-003 5.151e+007 1.014e+012 1.000e+004 1.024e-001 1.467e-003 
1.829e-003 5.153e+007 1.024e+012 1.000e+004 1.005e-001 1.473e-003 
1.833e-003 5.154e+007 1.026e+012 1.000e+004 1.005e-001 1.476e-003 
1.836e-003 5.155e+007 1.027e+012 1.000e+004 1.014e-001 1.479e-003 
1.838e-003 5.155e+007 1.029e+012 1.000e+004 1.044e-001 1.482e-003 
1.841e-003 5.155e+007 1.030e+012 1.000e+004 1.034e-001 1.485e-003 
1.845e-003 5.153e+007 1.031e+012 1.000e+004 1.043e-001 1.489e-003 
1.848e-003 5.152e+007 1.035e+012 1.000e+004 1.056e-001 1.492e-003 
1.857e-003 5.145e+007 1.048e+012 1.000e+004 1.036e-001 1.501e-003 
1.867e-003 5.133e+007 1.059e+012 1.000e+004 1.087e-001 1.512e-003 
1.876e-003 5.116e+007 1.071e+012 1.000e+004 1.104e-001 1.523e-003 
1.886e-003 5.095e+007 1.089e+012 1.000e+004 1.115e-001 1.534e-003 
1.897e-003 5.068e+007 1.105e+012 1.000e+004 1.173e-001 1.546e-003 
1.906e-003 5.033e+007 1.097e+012 1.000e+004 1.254e-001 1.558e-003 
1.912e-003 5.012e+007 1.068e+012 1.000e+004 1.220e-001 1.565e-003 
1.915e-003 5.002e+007 1.068e+012 1.000e+004 1.208e-001 1.569e-003 
1.918e-003 4.990e+007 1.062e+012 1.000e+004 1.183e-001 1.573e-003 
1.923e-003 4.979e+007 1.064e+012 1.000e+004 1.148e-001 1.579e-003 
1.928e-003 4.970e+007 1.065e+012 1.000e+004 1.126e-001 1.584e-003 
1.933e-003 4.961e+007 1.068e+012 1.000e+004 1.138e-001 1.590e-003 
1.937e-003 4.950e+007 1.070e+012 1.000e+004 1.131e-001 1.595e-003 
1.942e-003 4.941e+007 1.076e+012 1.000e+004 1.133e-001 1.600e-003 
1.946e-003 4.933e+007 1.081e+012 1.000e+004 1.125e-001 1.605e-003 
1.950e-003 4.927e+007 1.076e+012 1.000e+004 1.100e-001 1.610e-003 
1.955e-003 4.921e+007 1.067e+012 1.000e+004 1.108e-001 1.615e-003 
1.960e-003 4.917e+007 1.064e+012 1.000e+004 1.071e-001 1.620e-003 
1.965e-003 4.914e+007 1.065e+012 1.000e+004 1.005e-001 1.625e-003 
1.970e-003 4.919e+007 1.070e+012 1.000e+004 9.603e-002 1.630e-003 
1.975e-003 4.924e+007 1.069e+012 1.000e+004 9.675e-002 1.635e-003 
1.979e-003 4.926e+007 1.066e+012 1.000e+004 1.036e-001 1.639e-003 
1.982e-003 4.927e+007 1.060e+012 1.000e+004 1.028e-001 1.641e-003 
1.985e-003 4.927e+007 1.053e+012 1.000e+004 1.060e-001 1.644e-003 
1.988e-003 4.927e+007 1.048e+012 1.000e+004 1.066e-001 1.647e-003 
1.990e-003 4.927e+007 1.049e+012 1.000e+004 1.006e-001 1.649e-003 
1.993e-003 4.929e+007 1.051e+012 1.000e+004 9.775e-002 1.652e-003 
1.995e-003 4.931e+007 1.055e+012 1.000e+004 9.537e-002 1.654e-003 
1.997e-003 4.935e+007 1.059e+012 1.000e+004 9.219e-002 1.656e-003 
1.999e-003 4.939e+007 1.064e+012 1.000e+004 9.100e-002 1.658e-003 
2.002e-003 4.943e+007 1.067e+012 1.000e+004 9.311e-002 1.660e-003 
2.004e-003 4.947e+007 1.067e+012 1.000e+004 9.720e-002 1.662e-003 
2.006e-003 4.950e+007 1.069e+012 1.000e+004 9.745e-002 1.664e-003 
2.008e-003 4.953e+007 1.069e+012 1.000e+004 9.636e-002 1.666e-003 
2.010e-003 4.955e+007 1.068e+012 1.000e+004 1.000e-001 1.668e-003 
2.013e-003 4.957e+007 1.063e+012 1.000e+004 1.038e-001 1.670e-003 
2.015e-003 4.959e+007 1.062e+012 1.000e+004 1.042e-001 1.672e-003 
2.017e-003 4.960e+007 1.062e+012 1.000e+004 1.041e-001 1.674e-003 
2.019e-003 4.961e+007 1.063e+012 1.000e+004 1.039e-001 1.676e-003 
2.021e-003 4.962e+007 1.064e+012 1.000e+004 1.052e-001 1.678e-003 
2.023e-003 4.963e+007 1.066e+012 1.000e+004 1.046e-001 1.680e-003 
2.025e-003 4.964e+007 1.068e+012 1.000e+004 1.054e-001 1.682e-003 
2.027e-003 4.966e+007 1.071e+012 1.000e+004 1.006e-001 1.684e-003 
2.029e-003 4.967e+007 1.073e+012 1.000e+004 1.038e-001 1.685e-003 
2.031e-003 4.969e+007 1.074e+012 1.000e+004 1.058e-001 1.687e-003 
2.033e-003 4.970e+007 1.075e+012 1.000e+004 1.055e-001 1.689e-003 
2.035e-003 4.971e+007 1.077e+012 1.000e+004 1.074e-001 1.691e-003 
2.037e-003 4.973e+007 1.079e+012 1.000e+004 1.047e-001 1.693e-003 
2.038e-003 4.975e+007 1.081e+012 1.000e+004 1.044e-001 1.694e-003 
2.040e-003 4.977e+007 1.083e+012 1.000e+004 1.036e-001 1.696e-003 
2.042e-003 4.979e+007 1.086e+012 1.000e+004 1.079e-001 1.698e-003 
2.044e-003 4.981e+007 1.088e+012 1.000e+004 1.051e-001 1.699e-003 
2.046e-003 4.984e+007 1.090e+012 1.000e+004 1.064e-001 1.701e-003 
2.048e-003 4.986e+007 1.093e+012 1.000e+004 1.070e-001 1.703e-003 
2.049e-003 4.988e+007 1.095e+012 1.000e+004 1.093e-001 1.704e-003 
2.051e-003 4.990e+007 1.097e+012 1.000e+004 1.051e-001 1.706e-003 
2.053e-003 4.992e+007 1.099e+012 1.000e+004 1.016e-001 1.708e-003 
2.054e-003 4.994e+007 1.101e+012 1.000e+004 1.024e-001 1.709e-003 
2.056e-003 4.995e+007 1.103e+012 1.000e+004 1.001e-001 1.711e-003 
2.058e-003 4.997e+007 1.105e+012 1.000e+004 1.018e-001 1.712e-003 
2.059e-003 4.999e+007 1.108e+012 1.000e+004 1.008e-001 1.713e-003 
2.061e-003 5.000e+007 1.110e+012 1.000e+004 1.014e-001 1.715e-003 
2.063e-003 5.002e+007 1.112e+012 1.000e+004 9.994e-002 1.717e-003 
2.064e-003 5.004e+007 1.114e+012 1.000e+004 1.007e-001 1.718e-003 
2.066e-003 5.006e+007 1.116e+012 1.000e+004 9.893e-002 1.720e-003 
2.068e-003 5.009e+007 1.119e+012 1.000e+004 9.668e-002 1.722e-003 
2.070e-003 5.011e+007 1.121e+012 1.000e+004 9.651e-002 1.723e-003 
2.072e-003 5.014e+007 1.121e+012 1.000e+004 9.707e-002 1.725e-003 
2.074e-003 5.017e+007 1.122e+012 1.000e+004 9.688e-002 1.727e-003 
2.076e-003 5.020e+007 1.123e+012 1.000e+004 9.543e-002 1.728e-003 
2.077e-003 5.023e+007 1.125e+012 1.000e+004 9.733e-002 1.730e-003 
2.079e-003 5.025e+007 1.128e+012 1.000e+004 9.912e-002 1.732e-003 
2.081e-003 5.028e+007 1.131e+012 1.000e+004 9.789e-002 1.733e-003 
2.083e-003 5.030e+007 1.134e+012 1.000e+004 9.621e-002 1.735e-003 
2.085e-003 5.032e+007 1.137e+012 1.000e+004 9.669e-002 1.737e-003 
2.087e-003 5.034e+007 1.141e+012 1.000e+004 9.679e-002 1.739e-003 
2.089e-003 5.035e+007 1.143e+012 1.000e+004 1.002e-001 1.740e-003 
2.091e-003 5.036e+007 1.147e+012 1.000e+004 1.040e-001 1.742e-003 
2.092e-003 5.036e+007 1.150e+012 1.000e+004 1.090e-001 1.744e-003 
2.094e-003 5.037e+007 1.153e+012 1.000e+004 1.030e-001 1.746e-003 
2.096e-003 5.037e+007 1.157e+012 1.000e+004 1.057e-001 1.747e-003 
2.098e-003 5.037e+007 1.162e+012 1.000e+004 1.079e-001 1.749e-003 
2.099e-003 5.037e+007 1.165e+012 1.000e+004 1.096e-001 1.751e-003 
2.101e-003 5.037e+007 1.168e+012 1.000e+004 1.078e-001 1.753e-003 
2.103e-003 5.036e+007 1.171e+012 1.000e+004 1.133e-001 1.754e-003 
2.104e-003 5.036e+007 1.175e+012 1.000e+004 1.174e-001 1.756e-003 
2.106e-003 5.034e+007 1.180e+012 1.000e+004 1.125e-001 1.758e-003 
2.108e-003 5.033e+007 1.184e+012 1.000e+004 1.123e-001 1.759e-003 
2.109e-003 5.031e+007 1.188e+012 1.000e+004 1.205e-001 1.761e-003 
2.111e-003 5.028e+007 1.189e+012 1.000e+004 1.249e-001 1.763e-003 
2.112e-003 5.025e+007 1.185e+012 1.000e+004 1.192e-001 1.765e-003 
2.114e-003 5.023e+007 1.182e+012 1.000e+004 1.189e-001 1.766e-003 
2.115e-003 5.020e+007 1.184e+012 1.000e+004 1.210e-001 1.768e-003 
2.117e-003 5.018e+007 1.186e+012 1.000e+004 1.230e-001 1.770e-003 
2.119e-003 5.016e+007 1.189e+012 1.000e+004 1.202e-001 1.772e-003 
2.120e-003 5.014e+007 1.191e+012 1.000e+004 1.180e-001 1.773e-003 
2.122e-003 5.012e+007 1.194e+012 1.000e+004 1.192e-001 1.775e-003 
2.123e-003 5.010e+007 1.195e+012 1.000e+004 1.143e-001 1.777e-003 
2.125e-003 5.008e+007 1.198e+012 1.000e+004 1.130e-001 1.778e-003 
2.126e-003 5.007e+007 1.200e+012 1.000e+004 1.209e-001 1.780e-003 
2.128e-003 5.005e+007 1.194e+012 1.000e+004 1.240e-001 1.782e-003 
2.129e-003 5.002e+007 1.192e+012 1.000e+004 1.222e-001 1.783e-003 
2.131e-003 5.000e+007 1.192e+012 1.000e+004 1.190e-001 1.785e-003 
2.132e-003 4.998e+007 1.187e+012 1.000e+004 1.268e-001 1.787e-003 
2.134e-003 4.995e+007 1.183e+012 1.000e+004 1.312e-001 1.789e-003 
2.136e-003 4.992e+007 1.181e+012 1.000e+004 1.277e-001 1.790e-003 
2.137e-003 4.988e+007 1.181e+012 1.000e+004 1.238e-001 1.792e-003 
2.139e-003 4.984e+007 1.181e+012 1.000e+004 1.311e-001 1.794e-003 
2.140e-003 4.980e+007 1.183e+012 1.000e+004 1.342e-001 1.796e-003 
2.142e-003 4.975e+007 1.185e+012 1.000e+004 1.261e-001 1.797e-003 
2.143e-003 4.971e+007 1.188e+012 1.000e+004 1.212e-001 1.799e-003 
2.145e-003 4.967e+007 1.190e+012 1.000e+004 1.279e-001 1.801e-003 
2.146e-003 4.962e+007 1.194e+012 1.000e+004 1.303e-001 1.803e-003 
2.148e-003 4.958e+007 1.197e+012 1.000e+004 1.243e-001 1.805e-003 
2.149e-003 4.954e+007 1.199e+012 1.000e+004 1.185e-001 1.807e-003 
2.151e-003 4.950e+007 1.201e+012 1.000e+004 1.263e-001 1.808e-003 
2.152e-003 4.947e+007 1.197e+012 1.000e+004 1.256e-001 1.810e-003 
2.154e-003 4.944e+007 1.196e+012 1.000e+004 1.182e-001 1.812e-003 
2.155e-003 4.941e+007 1.197e+012 1.000e+004 1.152e-001 1.814e-003 
2.157e-003 4.939e+007 1.198e+012 1.000e+004 1.191e-001 1.815e-003 
2.158e-003 4.937e+007 1.200e+012 1.000e+004 1.190e-001 1.817e-003 
2.160e-003 4.936e+007 1.202e+012 1.000e+004 1.103e-001 1.819e-003 
2.162e-003 4.935e+007 1.203e+012 1.000e+004 1.066e-001 1.820e-003 
2.163e-003 4.935e+007 1.205e+012 1.000e+004 1.084e-001 1.822e-003 
2.165e-003 4.936e+007 1.207e+012 1.000e+004 1.074e-001 1.823e-003 
2.166e-003 4.937e+007 1.210e+012 1.000e+004 1.033e-001 1.825e-003 
2.168e-003 4.937e+007 1.210e+012 1.000e+004 1.025e-001 1.826e-003 
2.169e-003 4.938e+007 1.211e+012 1.000e+004 1.054e-001 1.828e-003 
2.171e-003 4.939e+007 1.213e+012 1.000e+004 1.033e-001 1.829e-003 
2.173e-003 4.940e+007 1.214e+012 1.000e+004 9.852e-002 1.831e-003 
2.174e-003 4.941e+007 1.216e+012 1.000e+004 9.430e-002 1.832e-003 
2.176e-003 4.943e+007 1.219e+012 1.000e+004 9.411e-002 1.834e-003 
2.177e-003 4.945e+007 1.221e+012 1.000e+004 9.546e-002 1.835e-003 
2.179e-003 4.946e+007 1.225e+012 1.000e+004 9.156e-002 1.837e-003 
2.180e-003 4.948e+007 1.222e+012 1.000e+004 9.083e-002 1.838e-003 
2.182e-003 4.950e+007 1.222e+012 1.000e+004 9.269e-002 1.840e-003 
2.183e-003 4.951e+007 1.223e+012 1.000e+004 9.099e-002 1.841e-003 
2.185e-003 4.952e+007 1.225e+012 1.000e+004 9.271e-002 1.843e-003 
2.187e-003 4.953e+007 1.226e+012 1.000e+004 9.361e-002 1.844e-003 
2.188e-003 4.954e+007 1.224e+012 1.000e+004 9.404e-002 1.846e-003 
2.190e-003 4.955e+007 1.224e+012 1.000e+004 9.329e-002 1.847e-003 
2.191e-003 4.955e+007 1.220e+012 1.000e+004 9.805e-002 1.849e-003 
2.193e-003 4.954e+007 1.218e+012 1.000e+004 9.802e-002 1.850e-003 
2.194e-003 4.954e+007 1.216e+012 1.000e+004 9.769e-002 1.852e-003 
2.196e-003 4.953e+007 1.215e+012 1.000e+004 9.659e-002 1.853e-003 
2.198e-003 4.952e+007 1.214e+012 1.000e+004 9.764e-002 1.855e-003 
2.199e-003 4.952e+007 1.215e+012 1.000e+004 9.465e-002 1.857e-003 
2.201e-003 4.952e+007 1.215e+012 1.000e+004 9.494e-002 1.858e-003 
2.202e-003 4.951e+007 1.215e+012 1.000e+004 9.479e-002 1.860e-003 
2.204e-003 4.951e+007 1.216e+012 1.000e+004 9.625e-002 1.862e-003 
2.206e-003 4.951e+007 1.217e+012 1.000e+004 9.424e-002 1.863e-003 
2.207e-003 4.951e+007 1.218e+012 1.000e+004 9.292e-002 1.865e-003 
2.209e-003 4.951e+007 1.219e+012 1.000e+004 9.247e-002 1.867e-003 
2.211e-003 4.951e+007 1.220e+012 1.000e+004 9.371e-002 1.868e-003 
2.213e-003 4.951e+007 1.222e+012 1.000e+004 9.367e-002 1.870e-003 
2.214e-003 4.950e+007 1.223e+012 1.000e+004 9.368e-002 1.872e-003 
2.216e-003 4.949e+007 1.226e+012 1.000e+004 9.452e-002 1.874e-003 
2.219e-003 4.946e+007 1.221e+012 1.000e+004 9.882e-002 1.877e-003 
2.221e-003 4.943e+007 1.224e+012 1.000e+004 1.008e-001 1.879e-003 
2.224e-003 4.937e+007 1.226e+012 1.000e+004 1.019e-001 1.882e-003 
2.227e-003 4.932e+007 1.228e+012 1.000e+004 1.018e-001 1.886e-003 
2.230e-003 4.925e+007 1.231e+012 1.000e+004 1.034e-001 1.889e-003 
2.232e-003 4.918e+007 1.234e+012 1.000e+004 1.058e-001 1.892e-003 
2.235e-003 4.910e+007 1.238e+012 1.000e+004 1.031e-001 1.896e-003 
2.238e-003 4.904e+007 1.240e+012 1.000e+004 1.041e-001 1.899e-003 
2.241e-003 4.898e+007 1.241e+012 1.000e+004 9.925e-002 1.902e-003 
2.244e-003 4.892e+007 1.242e+012 1.000e+004 9.987e-002 1.905e-003 
2.247e-003 4.887e+007 1.244e+012 1.000e+004 1.018e-001 1.908e-003 
2.249e-003 4.883e+007 1.232e+012 1.000e+004 9.793e-002 1.912e-003 
2.252e-003 4.878e+007 1.232e+012 1.000e+004 9.742e-002 1.915e-003 
2.255e-003 4.874e+007 1.231e+012 1.000e+004 9.752e-002 1.918e-003 
2.258e-003 4.870e+007 1.230e+012 1.000e+004 9.575e-002 1.921e-003 
2.261e-003 4.867e+007 1.231e+012 1.000e+004 9.564e-002 1.924e-003 
2.264e-003 4.863e+007 1.232e+012 1.000e+004 9.511e-002 1.927e-003 
2.266e-003 4.860e+007 1.234e+012 1.000e+004 9.563e-002 1.930e-003 
2.269e-003 4.855e+007 1.237e+012 1.000e+004 9.527e-002 1.933e-003 
2.272e-003 4.852e+007 1.240e+012 1.000e+004 9.293e-002 1.936e-003 
2.275e-003 4.849e+007 1.242e+012 1.000e+004 9.361e-002 1.939e-003 
2.277e-003 4.847e+007 1.245e+012 1.000e+004 9.316e-002 1.941e-003 
2.279e-003 4.846e+007 1.247e+012 1.000e+004 9.273e-002 1.944e-003 
2.281e-003 4.844e+007 1.250e+012 1.000e+004 9.275e-002 1.946e-003 
2.283e-003 4.842e+007 1.252e+012 1.000e+004 9.311e-002 1.948e-003 
2.285e-003 4.841e+007 1.255e+012 1.000e+004 9.190e-002 1.950e-003 
2.286e-003 4.840e+007 1.258e+012 1.000e+004 9.171e-002 1.952e-003 
2.288e-003 4.839e+007 1.261e+012 1.000e+004 9.183e-002 1.953e-003 
2.290e-003 4.838e+007 1.265e+012 1.000e+004 9.145e-002 1.955e-003 
2.292e-003 4.838e+007 1.269e+012 1.000e+004 8.996e-002 1.957e-003 
2.294e-003 4.838e+007 1.273e+012 1.000e+004 8.921e-002 1.959e-003 
2.295e-003 4.838e+007 1.275e+012 1.000e+004 8.951e-002 1.961e-003 
2.297e-003 4.838e+007 1.279e+012 1.000e+004 8.874e-002 1.962e-003 
2.299e-003 4.839e+007 1.282e+012 1.000e+004 8.996e-002 1.964e-003 
2.300e-003 4.839e+007 1.286e+012 1.000e+004 8.930e-002 1.966e-003 
2.302e-003 4.839e+007 1.290e+012 1.000e+004 9.140e-002 1.967e-003 
2.304e-003 4.839e+007 1.294e+012 1.000e+004 8.747e-002 1.969e-003 
2.305e-003 4.840e+007 1.298e+012 1.000e+004 8.746e-002 1.970e-003 
2.307e-003 4.842e+007 1.302e+012 1.000e+004 8.504e-002 1.972e-003 
2.308e-003 4.844e+007 1.305e+012 1.000e+004 8.533e-002 1.973e-003 
2.310e-003 4.846e+007 1.309e+012 1.000e+004 8.272e-002 1.975e-003 
2.312e-003 4.848e+007 1.312e+012 1.000e+004 8.172e-002 1.976e-003 
2.313e-003 4.851e+007 1.316e+012 1.000e+004 8.350e-002 1.978e-003 
2.315e-003 4.853e+007 1.319e+012 1.000e+004 8.118e-002 1.979e-003 
2.316e-003 4.856e+007 1.323e+012 1.000e+004 7.974e-002 1.980e-003 
2.318e-003 4.859e+007 1.325e+012 1.000e+004 7.987e-002 1.982e-003 
2.319e-003 4.862e+007 1.327e+012 1.000e+004 8.289e-002 1.983e-003 
2.321e-003 4.865e+007 1.329e+012 1.000e+004 7.956e-002 1.984e-003 
2.322e-003 4.868e+007 1.331e+012 1.000e+004 8.086e-002 1.985e-003 
2.324e-003 4.871e+007 1.334e+012 1.000e+004 8.365e-002 1.987e-003 
2.325e-003 4.874e+007 1.338e+012 1.000e+004 8.341e-002 1.988e-003 
2.327e-003 4.876e+007 1.341e+012 1.000e+004 8.244e-002 1.989e-003 
2.328e-003 4.878e+007 1.345e+012 1.000e+004 8.505e-002 1.991e-003 
2.330e-003 4.880e+007 1.350e+012 1.000e+004 8.376e-002 1.992e-003 
2.331e-003 4.882e+007 1.354e+012 1.000e+004 8.295e-002 1.994e-003 
2.333e-003 4.884e+007 1.358e+012 1.000e+004 8.165e-002 1.995e-003 
2.334e-003 4.887e+007 1.361e+012 1.000e+004 8.219e-002 1.996e-003 
2.336e-003 4.889e+007 1.365e+012 1.000e+004 8.013e-002 1.998e-003 
2.337e-003 4.892e+007 1.369e+012 1.000e+004 7.640e-002 1.999e-003 
2.339e-003 4.895e+007 1.373e+012 1.000e+004 7.143e-002 2.000e-003 
2.340e-003 4.900e+007 1.377e+012 1.000e+004 7.305e-002 2.001e-003 
2.342e-003 4.904e+007 1.381e+012 1.000e+004 7.063e-002 2.003e-003 
2.343e-003 4.908e+007 1.383e+012 1.000e+004 7.126e-002 2.004e-003 
2.345e-003 4.913e+007 1.386e+012 1.000e+004 7.079e-002 2.005e-003 
2.346e-003 4.918e+007 1.390e+012 1.000e+004 7.036e-002 2.006e-003 
2.348e-003 4.922e+007 1.392e+012 1.000e+004 6.914e-002 2.007e-003 
2.349e-003 4.926e+007 1.395e+012 1.000e+004 6.980e-002 2.009e-003 
2.351e-003 4.930e+007 1.398e+012 1.000e+004 7.185e-002 2.010e-003 
2.353e-003 4.933e+007 1.401e+012 1.000e+004 7.379e-002 2.011e-003 
2.354e-003 4.935e+007 1.403e+012 1.000e+004 7.460e-002 2.013e-003 
2.356e-003 4.937e+007 1.401e+012 1.000e+004 7.370e-002 2.014e-003 
2.357e-003 4.939e+007 1.403e+012 1.000e+004 7.780e-002 2.015e-003 
2.359e-003 4.940e+007 1.405e+012 1.000e+004 7.864e-002 2.017e-003 
2.360e-003 4.940e+007 1.388e+012 1.000e+004 8.392e-002 2.018e-003 
2.362e-003 4.940e+007 1.388e+012 1.000e+004 8.278e-002 2.020e-003 
2.363e-003 4.940e+007 1.386e+012 1.000e+004 8.396e-002 2.021e-003 
2.365e-003 4.940e+007 1.384e+012 1.000e+004 8.505e-002 2.023e-003 
2.366e-003 4.939e+007 1.382e+012 1.000e+004 8.651e-002 2.024e-003 
2.368e-003 4.939e+007 1.382e+012 1.000e+004 8.419e-002 2.026e-003 
2.369e-003 4.938e+007 1.381e+012 1.000e+004 9.084e-002 2.028e-003 
2.371e-003 4.937e+007 1.380e+012 1.000e+004 9.122e-002 2.029e-003 
2.372e-003 4.936e+007 1.381e+012 1.000e+004 9.245e-002 2.031e-003 
2.374e-003 4.935e+007 1.376e+012 1.000e+004 9.919e-002 2.032e-003 
2.375e-003 4.933e+007 1.373e+012 1.000e+004 9.844e-002 2.034e-003 
2.377e-003 4.931e+007 1.372e+012 1.000e+004 9.487e-002 2.035e-003 
2.378e-003 4.929e+007 1.366e+012 1.000e+004 1.012e-001 2.037e-003 
2.380e-003 4.927e+007 1.366e+012 1.000e+004 9.953e-002 2.039e-003 
2.381e-003 4.925e+007 1.333e+012 1.000e+004 9.259e-002 2.040e-003 
2.383e-003 4.924e+007 1.330e+012 1.000e+004 9.402e-002 2.042e-003 
2.384e-003 4.922e+007 1.327e+012 1.000e+004 9.403e-002 2.044e-003 
2.385e-003 4.921e+007 1.325e+012 1.000e+004 9.375e-002 2.045e-003 
2.387e-003 4.920e+007 1.326e+012 1.000e+004 9.306e-002 2.047e-003 
2.388e-003 4.919e+007 1.328e+012 1.000e+004 9.313e-002 2.048e-003 
2.390e-003 4.918e+007 1.330e+012 1.000e+004 9.119e-002 2.050e-003 
2.391e-003 4.918e+007 1.332e+012 1.000e+004 9.081e-002 2.051e-003 
2.393e-003 4.918e+007 1.335e+012 1.000e+004 8.554e-002 2.053e-003 
2.394e-003 4.917e+007 1.337e+012 1.000e+004 8.814e-002 2.054e-003 
2.396e-003 4.917e+007 1.340e+012 1.000e+004 8.858e-002 2.056e-003 
2.398e-003 4.917e+007 1.343e+012 1.000e+004 8.750e-002 2.057e-003 
2.399e-003 4.916e+007 1.347e+012 1.000e+004 8.786e-002 2.059e-003 
2.401e-003 4.916e+007 1.350e+012 1.000e+004 8.473e-002 2.061e-003 
2.402e-003 4.915e+007 1.354e+012 1.000e+004 9.079e-002 2.062e-003 
2.404e-003 4.914e+007 1.358e+012 1.000e+004 8.914e-002 2.064e-003 
2.405e-003 4.913e+007 1.362e+012 1.000e+004 8.934e-002 2.065e-003 
2.407e-003 4.912e+007 1.367e+012 1.000e+004 8.831e-002 2.067e-003 
2.408e-003 4.912e+007 1.371e+012 1.000e+004 8.594e-002 2.068e-003 
2.410e-003 4.911e+007 1.374e+012 1.000e+004 8.602e-002 2.070e-003 
2.411e-003 4.911e+007 1.378e+012 1.000e+004 8.544e-002 2.071e-003 
2.413e-003 4.911e+007 1.382e+012 1.000e+004 8.324e-002 2.073e-003 
2.414e-003 4.912e+007 1.386e+012 1.000e+004 8.259e-002 2.074e-003 
2.416e-003 4.912e+007 1.390e+012 1.000e+004 8.248e-002 2.076e-003 
2.417e-003 4.912e+007 1.392e+012 1.000e+004 8.739e-002 2.077e-003 
2.419e-003 4.911e+007 1.391e+012 1.000e+004 8.870e-002 2.079e-003 
2.420e-003 4.910e+007 1.393e+012 1.000e+004 8.882e-002 2.080e-003 
2.422e-003 4.909e+007 1.394e+012 1.000e+004 8.884e-002 2.082e-003 
2.423e-003 4.907e+007 1.396e+012 1.000e+004 9.169e-002 2.084e-003 
2.424e-003 4.904e+007 1.398e+012 1.000e+004 9.139e-002 2.085e-003 
2.426e-003 4.902e+007 1.400e+012 1.000e+004 9.152e-002 2.087e-003 
2.427e-003 4.900e+007 1.402e+012 1.000e+004 9.067e-002 2.088e-003 
2.429e-003 4.898e+007 1.403e+012 1.000e+004 8.774e-002 2.090e-003 
2.431e-003 4.896e+007 1.406e+012 1.000e+004 8.726e-002 2.092e-003 
2.432e-003 4.894e+007 1.408e+012 1.000e+004 8.604e-002 2.094e-003 
2.434e-003 4.892e+007 1.410e+012 1.000e+004 8.578e-002 2.096e-003 
2.436e-003 4.890e+007 1.413e+012 1.000e+004 8.499e-002 2.098e-003 
2.438e-003 4.888e+007 1.417e+012 1.000e+004 8.458e-002 2.100e-003 
2.440e-003 4.886e+007 1.420e+012 1.000e+004 8.341e-002 2.102e-003 
2.442e-003 4.884e+007 1.424e+012 1.000e+004 8.469e-002 2.104e-003 
2.444e-003 4.881e+007 1.427e+012 1.000e+004 8.409e-002 2.106e-003 
2.446e-003 4.879e+007 1.431e+012 1.000e+004 8.331e-002 2.108e-003 
2.449e-003 4.875e+007 1.436e+012 1.000e+004 8.462e-002 2.112e-003 
2.451e-003 4.871e+007 1.437e+012 1.000e+004 8.496e-002 2.114e-003 
2.454e-003 4.868e+007 1.440e+012 1.000e+004 8.452e-002 2.117e-003 
2.456e-003 4.865e+007 1.443e+012 1.000e+004 8.518e-002 2.120e-003 
2.458e-003 4.863e+007 1.447e+012 1.000e+004 8.433e-002 2.122e-003 
2.460e-003 4.860e+007 1.451e+012 1.000e+004 8.438e-002 2.124e-003 
2.462e-003 4.858e+007 1.455e+012 1.000e+004 8.598e-002 2.126e-003 
2.464e-003 4.855e+007 1.460e+012 1.000e+004 8.685e-002 2.128e-003 
2.465e-003 4.852e+007 1.464e+012 1.000e+004 8.819e-002 2.129e-003 
2.467e-003 4.849e+007 1.459e+012 1.000e+004 8.875e-002 2.131e-003 
2.468e-003 4.846e+007 1.462e+012 1.000e+004 8.673e-002 2.133e-003 
2.470e-003 4.844e+007 1.465e+012 1.000e+004 8.669e-002 2.134e-003 
2.471e-003 4.842e+007 1.466e+012 1.000e+004 8.713e-002 2.136e-003 
2.472e-003 4.840e+007 1.468e+012 1.000e+004 8.829e-002 2.138e-003 
2.474e-003 4.837e+007 1.470e+012 1.000e+004 8.722e-002 2.139e-003 
2.475e-003 4.834e+007 1.473e+012 1.000e+004 9.043e-002 2.141e-003 
2.477e-003 4.831e+007 1.475e+012 1.000e+004 9.141e-002 2.143e-003 
2.478e-003 4.827e+007 1.478e+012 1.000e+004 9.219e-002 2.144e-003 
2.480e-003 4.823e+007 1.479e+012 1.000e+004 9.002e-002 2.146e-003 
2.481e-003 4.819e+007 1.482e+012 1.000e+004 9.532e-002 2.148e-003 
2.483e-003 4.815e+007 1.486e+012 1.000e+004 9.264e-002 2.150e-003 
2.484e-003 4.810e+007 1.487e+012 1.000e+004 9.518e-002 2.151e-003 
2.486e-003 4.807e+007 1.469e+012 1.000e+004 9.672e-002 2.153e-003 
2.487e-003 4.803e+007 1.472e+012 1.000e+004 9.690e-002 2.155e-003 
2.489e-003 4.799e+007 1.476e+012 1.000e+004 9.400e-002 2.157e-003 
2.490e-003 4.795e+007 1.476e+012 1.000e+004 9.502e-002 2.158e-003 
2.491e-003 4.792e+007 1.479e+012 1.000e+004 9.361e-002 2.160e-003 
2.493e-003 4.789e+007 1.483e+012 1.000e+004 9.300e-002 2.162e-003 
2.494e-003 4.786e+007 1.485e+012 1.000e+004 9.346e-002 2.163e-003 
2.496e-003 4.783e+007 1.488e+012 1.000e+004 9.315e-002 2.165e-003 
2.497e-003 4.780e+007 1.440e+012 1.000e+004 9.749e-002 2.166e-003 
2.499e-003 4.777e+007 1.444e+012 1.000e+004 9.781e-002 2.168e-003 
2.500e-003 4.773e+007 1.448e+012 1.000e+004 9.928e-002 2.170e-003 
2.501e-003 4.771e+007 1.448e+012 1.000e+004 1.001e-001 2.171e-003 
2.503e-003 4.768e+007 1.447e+012 1.000e+004 1.044e-001 2.173e-003 
2.504e-003 4.765e+007 1.448e+012 1.000e+004 9.736e-002 2.175e-003 
2.506e-003 4.763e+007 1.449e+012 1.000e+004 1.011e-001 2.176e-003 
2.507e-003 4.761e+007 1.449e+012 1.000e+004 1.004e-001 2.178e-003 
2.508e-003 4.760e+007 1.450e+012 1.000e+004 9.989e-002 2.179e-003 
2.510e-003 4.759e+007 1.451e+012 1.000e+004 1.007e-001 2.181e-003 
2.511e-003 4.758e+007 1.452e+012 1.000e+004 9.866e-002 2.182e-003 
2.513e-003 4.757e+007 1.454e+012 1.000e+004 1.016e-001 2.184e-003 
2.514e-003 4.756e+007 1.457e+012 1.000e+004 9.591e-002 2.185e-003 
2.516e-003 4.754e+007 1.460e+012 1.000e+004 1.048e-001 2.187e-003 
2.517e-003 4.753e+007 1.463e+012 1.000e+004 1.020e-001 2.188e-003 
2.518e-003 4.753e+007 1.467e+012 1.000e+004 1.011e-001 2.190e-003 
2.520e-003 4.752e+007 1.471e+012 1.000e+004 9.833e-002 2.191e-003 
2.521e-003 4.752e+007 1.475e+012 1.000e+004 8.932e-002 2.192e-003 
2.522e-003 4.752e+007 1.479e+012 1.000e+004 1.007e-001 2.194e-003 
2.524e-003 4.753e+007 1.484e+012 1.000e+004 9.909e-002 2.195e-003 
2.525e-003 4.753e+007 1.488e+012 1.000e+004 1.020e-001 2.196e-003 
2.527e-003 4.754e+007 1.490e+012 1.000e+004 9.237e-002 2.198e-003 
2.528e-003 4.753e+007 1.494e+012 1.000e+004 1.017e-001 2.199e-003 
2.529e-003 4.753e+007 1.499e+012 1.000e+004 1.043e-001 2.201e-003 
2.531e-003 4.752e+007 1.503e+012 1.000e+004 1.083e-001 2.202e-003 
2.532e-003 4.751e+007 1.509e+012 1.000e+004 1.087e-001 2.203e-003 
2.534e-003 4.750e+007 1.514e+012 1.000e+004 9.566e-002 2.205e-003 
2.535e-003 4.750e+007 1.518e+012 1.000e+004 1.048e-001 2.206e-003 
2.536e-003 4.750e+007 1.521e+012 1.000e+004 1.050e-001 2.208e-003 
2.538e-003 4.749e+007 1.526e+012 1.000e+004 1.140e-001 2.209e-003 
2.539e-003 4.748e+007 1.528e+012 1.000e+004 1.154e-001 2.211e-003 
2.540e-003 4.747e+007 1.522e+012 1.000e+004 1.099e-001 2.212e-003 
2.542e-003 4.748e+007 1.522e+012 1.000e+004 1.025e-001 2.213e-003 
2.543e-003 4.749e+007 1.522e+012 1.000e+004 1.098e-001 2.215e-003 
2.545e-003 4.750e+007 1.523e+012 1.000e+004 1.032e-001 2.216e-003 
2.546e-003 4.752e+007 1.522e+012 1.000e+004 9.871e-002 2.217e-003 
2.547e-003 4.753e+007 1.523e+012 1.000e+004 9.735e-002 2.218e-003 
2.549e-003 4.754e+007 1.523e+012 1.000e+004 9.452e-002 2.220e-003 
2.550e-003 4.756e+007 1.524e+012 1.000e+004 9.692e-002 2.221e-003 
2.551e-003 4.757e+007 1.524e+012 1.000e+004 1.070e-001 2.222e-003 
2.553e-003 4.759e+007 1.526e+012 1.000e+004 1.115e-001 2.224e-003 
2.554e-003 4.760e+007 1.527e+012 1.000e+004 1.079e-001 2.225e-003 
2.555e-003 4.762e+007 1.527e+012 1.000e+004 1.055e-001 2.226e-003 
2.557e-003 4.764e+007 1.529e+012 1.000e+004 1.074e-001 2.227e-003 
2.558e-003 4.766e+007 1.530e+012 1.000e+004 1.111e-001 2.229e-003 
2.560e-003 4.767e+007 1.533e+012 1.000e+004 1.119e-001 2.230e-003 
2.561e-003 4.768e+007 1.534e+012 1.000e+004 1.128e-001 2.231e-003 
2.562e-003 4.769e+007 1.533e+012 1.000e+004 1.104e-001 2.232e-003 
2.564e-003 4.770e+007 1.533e+012 1.000e+004 1.123e-001 2.234e-003 
2.565e-003 4.771e+007 1.534e+012 1.000e+004 1.018e-001 2.235e-003 
2.566e-003 4.772e+007 1.535e+012 1.000e+004 1.098e-001 2.236e-003 
2.568e-003 4.773e+007 1.537e+012 1.000e+004 1.127e-001 2.238e-003 
2.569e-003 4.774e+007 1.539e+012 1.000e+004 1.169e-001 2.239e-003 
2.571e-003 4.774e+007 1.539e+012 1.000e+004 1.097e-001 2.240e-003 
2.572e-003 4.774e+007 1.540e+012 1.000e+004 1.002e-001 2.242e-003 
2.573e-003 4.775e+007 1.532e+012 1.000e+004 1.135e-001 2.243e-003 
2.575e-003 4.775e+007 1.532e+012 1.000e+004 1.118e-001 2.244e-003 
2.576e-003 4.774e+007 1.532e+012 1.000e+004 1.113e-001 2.246e-003 
2.577e-003 4.775e+007 1.533e+012 1.000e+004 9.957e-002 2.247e-003 
2.579e-003 4.776e+007 1.534e+012 1.000e+004 1.109e-001 2.249e-003 
2.580e-003 4.776e+007 1.535e+012 1.000e+004 1.138e-001 2.250e-003 
2.582e-003 4.777e+007 1.537e+012 1.000e+004 1.078e-001 2.251e-003 
2.583e-003 4.778e+007 1.538e+012 1.000e+004 9.361e-002 2.252e-003 
2.584e-003 4.780e+007 1.540e+012 1.000e+004 9.454e-002 2.254e-003 
2.586e-003 4.781e+007 1.542e+012 1.000e+004 1.044e-001 2.255e-003 
2.587e-003 4.782e+007 1.544e+012 1.000e+004 1.046e-001 2.256e-003 
2.588e-003 4.784e+007 1.546e+012 1.000e+004 1.044e-001 2.258e-003 
2.590e-003 4.785e+007 1.549e+012 1.000e+004 1.020e-001 2.259e-003 
2.591e-003 4.786e+007 1.552e+012 1.000e+004 1.025e-001 2.260e-003 
2.593e-003 4.788e+007 1.554e+012 1.000e+004 1.007e-001 2.261e-003 
2.594e-003 4.790e+007 1.556e+012 1.000e+004 1.057e-001 2.263e-003 
2.595e-003 4.791e+007 1.557e+012 1.000e+004 9.863e-002 2.264e-003 
2.597e-003 4.793e+007 1.559e+012 1.000e+004 1.007e-001 2.265e-003 
2.598e-003 4.795e+007 1.560e+012 1.000e+004 1.009e-001 2.266e-003 
2.599e-003 4.796e+007 1.561e+012 1.000e+004 1.097e-001 2.268e-003 
2.601e-003 4.796e+007 1.564e+012 1.000e+004 9.588e-002 2.269e-003 
2.602e-003 4.798e+007 1.567e+012 1.000e+004 9.507e-002 2.270e-003 
2.604e-003 4.799e+007 1.570e+012 1.000e+004 1.043e-001 2.272e-003 
2.605e-003 4.801e+007 1.574e+012 1.000e+004 1.009e-001 2.273e-003 
2.606e-003 4.802e+007 1.575e+012 1.000e+004 9.910e-002 2.274e-003 
2.608e-003 4.804e+007 1.577e+012 1.000e+004 8.905e-002 2.275e-003 
2.609e-003 4.806e+007 1.580e+012 1.000e+004 1.071e-001 2.277e-003 
2.610e-003 4.807e+007 1.583e+012 1.000e+004 1.035e-001 2.278e-003 
2.612e-003 4.809e+007 1.586e+012 1.000e+004 9.499e-002 2.279e-003 
2.613e-003 4.811e+007 1.589e+012 1.000e+004 8.762e-002 2.280e-003 
2.615e-003 4.813e+007 1.592e+012 1.000e+004 9.668e-002 2.282e-003 
2.616e-003 4.815e+007 1.595e+012 1.000e+004 9.796e-002 2.283e-003 
2.617e-003 4.817e+007 1.597e+012 1.000e+004 9.964e-002 2.284e-003 
2.619e-003 4.818e+007 1.596e+012 1.000e+004 9.400e-002 2.285e-003 
2.620e-003 4.819e+007 1.595e+012 1.000e+004 1.060e-001 2.287e-003 
2.621e-003 4.820e+007 1.596e+012 1.000e+004 9.938e-002 2.288e-003 
2.623e-003 4.820e+007 1.590e+012 1.000e+004 1.081e-001 2.289e-003 
2.624e-003 4.820e+007 1.588e+012 1.000e+004 1.006e-001 2.291e-003 
2.625e-003 4.821e+007 1.589e+012 1.000e+004 9.863e-002 2.292e-003 
2.627e-003 4.822e+007 1.590e+012 1.000e+004 9.929e-002 2.293e-003 
2.628e-003 4.822e+007 1.587e+012 1.000e+004 1.022e-001 2.295e-003 
2.630e-003 4.823e+007 1.589e+012 1.000e+004 9.759e-002 2.296e-003 
2.631e-003 4.824e+007 1.592e+012 1.000e+004 9.821e-002 2.297e-003 
2.632e-003 4.824e+007 1.595e+012 1.000e+004 8.613e-002 2.299e-003 
2.634e-003 4.825e+007 1.598e+012 1.000e+004 9.575e-002 2.300e-003 
2.635e-003 4.825e+007 1.595e+012 1.000e+004 8.849e-002 2.301e-003 
2.636e-003 4.826e+007 1.596e+012 1.000e+004 1.019e-001 2.303e-003 
2.638e-003 4.826e+007 1.598e+012 1.000e+004 1.009e-001 2.304e-003 
2.639e-003 4.826e+007 1.600e+012 1.000e+004 1.018e-001 2.305e-003 
2.641e-003 4.826e+007 1.603e+012 1.000e+004 9.631e-002 2.307e-003 
2.642e-003 4.826e+007 1.607e+012 1.000e+004 9.948e-002 2.308e-003 
2.643e-003 4.827e+007 1.610e+012 1.000e+004 1.044e-001 2.309e-003 
2.645e-003 4.827e+007 1.615e+012 1.000e+004 9.833e-002 2.311e-003 
2.646e-003 4.827e+007 1.619e+012 1.000e+004 9.514e-002 2.312e-003 
2.647e-003 4.827e+007 1.623e+012 1.000e+004 9.784e-002 2.313e-003 
2.649e-003 4.828e+007 1.627e+012 1.000e+004 9.751e-002 2.315e-003 
2.650e-003 4.828e+007 1.631e+012 1.000e+004 9.361e-002 2.316e-003 
2.652e-003 4.828e+007 1.594e+012 1.000e+004 9.057e-002 2.318e-003 
2.653e-003 4.828e+007 1.596e+012 1.000e+004 9.092e-002 2.319e-003 
2.654e-003 4.827e+007 1.590e+012 1.000e+004 9.633e-002 2.320e-003 
2.656e-003 4.826e+007 1.589e+012 1.000e+004 9.455e-002 2.322e-003 
2.657e-003 4.825e+007 1.589e+012 1.000e+004 9.634e-002 2.323e-003 
2.658e-003 4.823e+007 1.590e+012 1.000e+004 9.468e-002 2.325e-003 
2.660e-003 4.822e+007 1.592e+012 1.000e+004 9.332e-002 2.326e-003 
2.661e-003 4.821e+007 1.594e+012 1.000e+004 8.756e-002 2.328e-003 
2.662e-003 4.820e+007 1.594e+012 1.000e+004 8.762e-002 2.329e-003 
2.664e-003 4.819e+007 1.595e+012 1.000e+004 9.262e-002 2.330e-003 
2.665e-003 4.819e+007 1.597e+012 1.000e+004 9.378e-002 2.332e-003 
2.667e-003 4.818e+007 1.600e+012 1.000e+004 9.344e-002 2.333e-003 
2.668e-003 4.817e+007 1.603e+012 1.000e+004 9.508e-002 2.335e-003 
2.669e-003 4.815e+007 1.606e+012 1.000e+004 9.413e-002 2.336e-003 
2.671e-003 4.814e+007 1.609e+012 1.000e+004 8.818e-002 2.338e-003 
2.672e-003 4.812e+007 1.612e+012 1.000e+004 9.343e-002 2.339e-003 
2.673e-003 4.810e+007 1.615e+012 1.000e+004 9.611e-002 2.341e-003 
2.675e-003 4.808e+007 1.603e+012 1.000e+004 9.661e-002 2.342e-003 
2.676e-003 4.806e+007 1.603e+012 1.000e+004 9.956e-002 2.344e-003 
2.678e-003 4.804e+007 1.604e+012 1.000e+004 9.038e-002 2.345e-003 
2.679e-003 4.801e+007 1.606e+012 1.000e+004 1.009e-001 2.347e-003 
2.680e-003 4.798e+007 1.603e+012 1.000e+004 9.968e-002 2.348e-003 
2.682e-003 4.794e+007 1.604e+012 1.000e+004 9.961e-002 2.350e-003 
2.683e-003 4.791e+007 1.602e+012 1.000e+004 9.688e-002 2.352e-003 
2.684e-003 4.788e+007 1.603e+012 1.000e+004 9.544e-002 2.353e-003 
2.686e-003 4.787e+007 1.603e+012 1.000e+004 9.364e-002 2.355e-003 
2.687e-003 4.785e+007 1.602e+012 1.000e+004 8.805e-002 2.356e-003 
2.688e-003 4.784e+007 1.602e+012 1.000e+004 9.290e-002 2.358e-003 
2.690e-003 4.783e+007 1.603e+012 1.000e+004 8.993e-002 2.359e-003 
2.691e-003 4.782e+007 1.603e+012 1.000e+004 8.632e-002 2.360e-003 
2.693e-003 4.781e+007 1.604e+012 1.000e+004 8.928e-002 2.362e-003 
2.694e-003 4.781e+007 1.605e+012 1.000e+004 9.123e-002 2.363e-003 
2.695e-003 4.780e+007 1.605e+012 1.000e+004 8.719e-002 2.365e-003 
2.697e-003 4.781e+007 1.605e+012 1.000e+004 8.909e-002 2.366e-003 
2.698e-003 4.781e+007 1.606e+012 1.000e+004 8.893e-002 2.367e-003 
2.699e-003 4.781e+007 1.606e+012 1.000e+004 9.095e-002 2.369e-003 
2.701e-003 4.781e+007 1.607e+012 1.000e+004 9.176e-002 2.370e-003 
2.702e-003 4.781e+007 1.608e+012 1.000e+004 9.165e-002 2.371e-003 
2.704e-003 4.781e+007 1.610e+012 1.000e+004 9.269e-002 2.373e-003 
2.705e-003 4.782e+007 1.596e+012 1.000e+004 9.223e-002 2.374e-003 
2.706e-003 4.782e+007 1.594e+012 1.000e+004 9.427e-002 2.376e-003 
2.708e-003 4.783e+007 1.594e+012 1.000e+004 9.215e-002 2.377e-003 
2.709e-003 4.785e+007 1.588e+012 1.000e+004 9.158e-002 2.378e-003 
2.710e-003 4.786e+007 1.587e+012 1.000e+004 8.024e-002 2.379e-003 
2.712e-003 4.788e+007 1.586e+012 1.000e+004 9.493e-002 2.381e-003 
2.713e-003 4.789e+007 1.586e+012 1.000e+004 9.561e-002 2.382e-003 
2.715e-003 4.791e+007 1.587e+012 1.000e+004 9.352e-002 2.383e-003 
2.716e-003 4.794e+007 1.588e+012 1.000e+004 8.657e-002 2.384e-003 
2.717e-003 4.796e+007 1.589e+012 1.000e+004 9.171e-002 2.386e-003 
2.719e-003 4.798e+007 1.587e+012 1.000e+004 9.533e-002 2.387e-003 
2.720e-003 4.800e+007 1.582e+012 1.000e+004 8.984e-002 2.388e-003 
2.721e-003 4.802e+007 1.578e+012 1.000e+004 8.533e-002 2.389e-003 
2.723e-003 4.804e+007 1.576e+012 1.000e+004 9.648e-002 2.390e-003 
2.724e-003 4.806e+007 1.576e+012 1.000e+004 9.666e-002 2.392e-003 
2.726e-003 4.808e+007 1.576e+012 1.000e+004 8.829e-002 2.393e-003 
2.727e-003 4.810e+007 1.577e+012 1.000e+004 9.585e-002 2.394e-003 
2.728e-003 4.812e+007 1.573e+012 1.000e+004 9.216e-002 2.395e-003 
2.730e-003 4.813e+007 1.573e+012 1.000e+004 9.396e-002 2.397e-003 
2.731e-003 4.815e+007 1.573e+012 1.000e+004 9.079e-002 2.398e-003 
2.732e-003 4.817e+007 1.573e+012 1.000e+004 9.260e-002 2.399e-003 
2.734e-003 4.819e+007 1.574e+012 1.000e+004 9.045e-002 2.400e-003 
2.735e-003 4.821e+007 1.574e+012 1.000e+004 9.538e-002 2.402e-003 
2.737e-003 4.822e+007 1.575e+012 1.000e+004 8.751e-002 2.403e-003 
2.738e-003 4.823e+007 1.576e+012 1.000e+004 9.429e-002 2.404e-003 
2.739e-003 4.825e+007 1.575e+012 1.000e+004 9.002e-002 2.406e-003 
2.741e-003 4.826e+007 1.574e+012 1.000e+004 9.465e-002 2.407e-003 
2.742e-003 4.827e+007 1.575e+012 1.000e+004 9.224e-002 2.408e-003 
2.743e-003 4.829e+007 1.577e+012 1.000e+004 9.225e-002 2.409e-003 
2.745e-003 4.830e+007 1.577e+012 1.000e+004 8.956e-002 2.411e-003 
2.746e-003 4.831e+007 1.578e+012 1.000e+004 8.709e-002 2.412e-003 
2.747e-003 4.832e+007 1.579e+012 1.000e+004 9.257e-002 2.413e-003 
2.749e-003 4.833e+007 1.580e+012 1.000e+004 9.739e-002 2.415e-003 
2.750e-003 4.834e+007 1.582e+012 1.000e+004 8.712e-002 2.416e-003 
2.752e-003 4.834e+007 1.584e+012 1.000e+004 9.310e-002 2.417e-003 
2.753e-003 4.835e+007 1.586e+012 1.000e+004 1.004e-001 2.418e-003 
2.754e-003 4.836e+007 1.587e+012 1.000e+004 1.029e-001 2.420e-003 
2.756e-003 4.837e+007 1.589e+012 1.000e+004 1.011e-001 2.421e-003 
2.757e-003 4.837e+007 1.589e+012 1.000e+004 9.376e-002 2.422e-003 
2.758e-003 4.838e+007 1.589e+012 1.000e+004 8.924e-002 2.424e-003 
2.760e-003 4.840e+007 1.591e+012 1.000e+004 1.023e-001 2.425e-003 
2.761e-003 4.841e+007 1.591e+012 1.000e+004 1.037e-001 2.426e-003 
2.763e-003 4.842e+007 1.592e+012 1.000e+004 1.022e-001 2.428e-003 
2.764e-003 4.843e+007 1.593e+012 1.000e+004 1.001e-001 2.429e-003 
2.765e-003 4.844e+007 1.577e+012 1.000e+004 8.785e-002 2.430e-003 
2.767e-003 4.845e+007 1.578e+012 1.000e+004 9.039e-002 2.431e-003 
2.768e-003 4.847e+007 1.577e+012 1.000e+004 8.760e-002 2.433e-003 
2.769e-003 4.849e+007 1.578e+012 1.000e+004 8.975e-002 2.434e-003 
2.771e-003 4.850e+007 1.579e+012 1.000e+004 8.567e-002 2.435e-003 
2.772e-003 4.852e+007 1.580e+012 1.000e+004 8.315e-002 2.437e-003 
2.774e-003 4.854e+007 1.582e+012 1.000e+004 8.970e-002 2.438e-003 
2.775e-003 4.856e+007 1.583e+012 1.000e+004 8.614e-002 2.439e-003 
2.776e-003 4.859e+007 1.585e+012 1.000e+004 8.211e-002 2.440e-003 
2.778e-003 4.863e+007 1.586e+012 1.000e+004 7.938e-002 2.441e-003 
2.779e-003 4.866e+007 1.586e+012 1.000e+004 7.157e-002 2.442e-003 
2.780e-003 4.870e+007 1.587e+012 1.000e+004 8.132e-002 2.444e-003 
2.782e-003 4.874e+007 1.588e+012 1.000e+004 7.958e-002 2.445e-003 
2.783e-003 4.878e+007 1.587e+012 1.000e+004 8.422e-002 2.446e-003 
2.785e-003 4.882e+007 1.585e+012 1.000e+004 7.876e-002 2.447e-003 
2.786e-003 4.886e+007 1.584e+012 1.000e+004 7.741e-002 2.448e-003 
2.787e-003 4.890e+007 1.583e+012 1.000e+004 8.370e-002 2.449e-003 
2.789e-003 4.894e+007 1.583e+012 1.000e+004 8.332e-002 2.450e-003 
2.790e-003 4.898e+007 1.582e+012 1.000e+004 8.118e-002 2.451e-003 
2.791e-003 4.902e+007 1.581e+012 1.000e+004 7.340e-002 2.452e-003 
2.793e-003 4.906e+007 1.580e+012 1.000e+004 7.916e-002 2.453e-003 
2.794e-003 4.911e+007 1.581e+012 1.000e+004 7.736e-002 2.454e-003 
2.796e-003 4.916e+007 1.583e+012 1.000e+004 7.499e-002 2.456e-003 
2.797e-003 4.920e+007 1.585e+012 1.000e+004 7.752e-002 2.457e-003 
2.798e-003 4.925e+007 1.586e+012 1.000e+004 7.071e-002 2.458e-003 
2.800e-003 4.929e+007 1.587e+012 1.000e+004 7.667e-002 2.459e-003 
2.801e-003 4.933e+007 1.587e+012 1.000e+004 7.677e-002 2.460e-003 
2.802e-003 4.936e+007 1.586e+012 1.000e+004 7.715e-002 2.461e-003 
2.804e-003 4.939e+007 1.586e+012 1.000e+004 7.697e-002 2.462e-003 
2.805e-003 4.942e+007 1.587e+012 1.000e+004 7.669e-002 2.463e-003 
2.807e-003 4.945e+007 1.588e+012 1.000e+004 7.931e-002 2.464e-003 
2.808e-003 4.948e+007 1.588e+012 1.000e+004 7.714e-002 2.466e-003 
2.809e-003 4.951e+007 1.590e+012 1.000e+004 7.965e-002 2.467e-003 
2.811e-003 4.953e+007 1.592e+012 1.000e+004 7.482e-002 2.468e-003 
2.812e-003 4.955e+007 1.595e+012 1.000e+004 8.063e-002 2.469e-003 
2.814e-003 4.958e+007 1.598e+012 1.000e+004 8.021e-002 2.471e-003 
2.815e-003 4.959e+007 1.599e+012 1.000e+004 8.080e-002 2.472e-003 
2.816e-003 4.960e+007 1.601e+012 1.000e+004 8.066e-002 2.473e-003 
2.818e-003 4.962e+007 1.602e+012 1.000e+004 8.164e-002 2.475e-003 
2.819e-003 4.962e+007 1.601e+012 1.000e+004 8.375e-002 2.476e-003 
2.821e-003 4.963e+007 1.597e+012 1.000e+004 8.373e-002 2.477e-003 
2.822e-003 4.964e+007 1.597e+012 1.000e+004 7.711e-002 2.479e-003 
2.823e-003 4.965e+007 1.600e+012 1.000e+004 8.034e-002 2.480e-003 
2.825e-003 4.965e+007 1.603e+012 1.000e+004 8.533e-002 2.481e-003 
2.826e-003 4.965e+007 1.607e+012 1.000e+004 8.384e-002 2.483e-003 
2.828e-003 4.965e+007 1.606e+012 1.000e+004 8.124e-002 2.484e-003 
2.829e-003 4.965e+007 1.608e+012 1.000e+004 8.327e-002 2.485e-003 
2.830e-003 4.965e+007 1.610e+012 1.000e+004 8.299e-002 2.487e-003 
2.832e-003 4.965e+007 1.612e+012 1.000e+004 8.240e-002 2.488e-003 
2.833e-003 4.964e+007 1.614e+012 1.000e+004 7.900e-002 2.490e-003 
2.834e-003 4.964e+007 1.614e+012 1.000e+004 8.323e-002 2.491e-003 
2.836e-003 4.962e+007 1.613e+012 1.000e+004 8.576e-002 2.493e-003 
2.837e-003 4.961e+007 1.614e+012 1.000e+004 8.987e-002 2.494e-003 
2.839e-003 4.959e+007 1.614e+012 1.000e+004 8.768e-002 2.496e-003 
2.840e-003 4.957e+007 1.606e+012 1.000e+004 8.908e-002 2.497e-003 
2.841e-003 4.955e+007 1.601e+012 1.000e+004 8.969e-002 2.499e-003 
2.843e-003 4.954e+007 1.597e+012 1.000e+004 8.957e-002 2.500e-003 
2.844e-003 4.953e+007 1.594e+012 1.000e+004 8.783e-002 2.502e-003 
2.846e-003 4.953e+007 1.591e+012 1.000e+004 8.563e-002 2.503e-003 
2.847e-003 4.953e+007 1.589e+012 1.000e+004 8.682e-002 2.504e-003 
2.848e-003 4.953e+007 1.588e+012 1.000e+004 8.215e-002 2.506e-003 
2.850e-003 4.953e+007 1.587e+012 1.000e+004 8.685e-002 2.507e-003 
2.851e-003 4.953e+007 1.586e+012 1.000e+004 8.846e-002 2.509e-003 
2.853e-003 4.953e+007 1.581e+012 1.000e+004 8.924e-002 2.510e-003 
2.854e-003 4.953e+007 1.581e+012 1.000e+004 8.644e-002 2.511e-003 
2.855e-003 4.953e+007 1.535e+012 1.000e+004 8.730e-002 2.513e-003 
2.857e-003 4.953e+007 1.534e+012 1.000e+004 9.034e-002 2.514e-003 
2.858e-003 4.953e+007 1.532e+012 1.000e+004 9.097e-002 2.516e-003 
2.860e-003 4.952e+007 1.525e+012 1.000e+004 9.342e-002 2.517e-003 
2.861e-003 4.952e+007 1.519e+012 1.000e+004 8.831e-002 2.518e-003 
2.862e-003 4.951e+007 1.516e+012 1.000e+004 8.567e-002 2.520e-003 
2.864e-003 4.951e+007 1.513e+012 1.000e+004 9.022e-002 2.521e-003 
2.865e-003 4.952e+007 1.511e+012 1.000e+004 8.989e-002 2.523e-003 
2.867e-003 4.952e+007 1.510e+012 1.000e+004 8.825e-002 2.524e-003 
2.868e-003 4.953e+007 1.509e+012 1.000e+004 8.671e-002 2.525e-003 
2.869e-003 4.954e+007 1.509e+012 1.000e+004 8.895e-002 2.527e-003 
2.871e-003 4.955e+007 1.509e+012 1.000e+004 8.961e-002 2.528e-003 
2.872e-003 4.956e+007 1.509e+012 1.000e+004 8.807e-002 2.529e-003 
2.874e-003 4.957e+007 1.509e+012 1.000e+004 8.723e-002 2.531e-003 
2.875e-003 4.958e+007 1.510e+012 1.000e+004 8.759e-002 2.532e-003 
2.876e-003 4.959e+007 1.511e+012 1.000e+004 8.960e-002 2.533e-003 
2.878e-003 4.960e+007 1.511e+012 1.000e+004 9.150e-002 2.535e-003 
2.879e-003 4.961e+007 1.512e+012 1.000e+004 8.958e-002 2.536e-003 
2.881e-003 4.963e+007 1.512e+012 1.000e+004 8.887e-002 2.537e-003 
2.882e-003 4.964e+007 1.514e+012 1.000e+004 8.771e-002 2.539e-003 
2.883e-003 4.966e+007 1.515e+012 1.000e+004 8.957e-002 2.540e-003 
2.885e-003 4.967e+007 1.516e+012 1.000e+004 8.694e-002 2.541e-003 
2.886e-003 4.969e+007 1.518e+012 1.000e+004 8.582e-002 2.542e-003 
2.888e-003 4.970e+007 1.519e+012 1.000e+004 9.009e-002 2.544e-003 
2.889e-003 4.971e+007 1.520e+012 1.000e+004 9.081e-002 2.545e-003 
2.890e-003 4.972e+007 1.522e+012 1.000e+004 8.582e-002 2.546e-003 
2.892e-003 4.973e+007 1.522e+012 1.000e+004 8.518e-002 2.548e-003 
2.893e-003 4.974e+007 1.524e+012 1.000e+004 8.751e-002 2.549e-003 
2.894e-003 4.975e+007 1.526e+012 1.000e+004 9.027e-002 2.550e-003 
2.896e-003 4.975e+007 1.527e+012 1.000e+004 8.675e-002 2.552e-003 
2.897e-003 4.976e+007 1.530e+012 1.000e+004 8.194e-002 2.553e-003 
2.899e-003 4.976e+007 1.529e+012 1.000e+004 9.133e-002 2.554e-003 
2.900e-003 4.976e+007 1.530e+012 1.000e+004 9.518e-002 2.556e-003 
2.901e-003 4.976e+007 1.529e+012 1.000e+004 9.299e-002 2.557e-003 
2.903e-003 4.975e+007 1.530e+012 1.000e+004 9.543e-002 2.559e-003 
2.904e-003 4.975e+007 1.532e+012 1.000e+004 9.367e-002 2.560e-003 
2.906e-003 4.974e+007 1.534e+012 1.000e+004 9.622e-002 2.562e-003 
2.907e-003 4.973e+007 1.536e+012 1.000e+004 9.937e-002 2.563e-003 
2.908e-003 4.973e+007 1.538e+012 1.000e+004 1.031e-001 2.564e-003 
2.910e-003 4.972e+007 1.540e+012 1.000e+004 1.050e-001 2.566e-003 
2.911e-003 4.971e+007 1.520e+012 1.000e+004 9.928e-002 2.567e-003 
2.913e-003 4.971e+007 1.512e+012 1.000e+004 9.805e-002 2.569e-003 
2.914e-003 4.971e+007 1.508e+012 1.000e+004 9.935e-002 2.570e-003 
2.916e-003 4.971e+007 1.506e+012 1.000e+004 9.715e-002 2.572e-003 
2.917e-003 4.971e+007 1.505e+012 1.000e+004 9.451e-002 2.573e-003 
2.918e-003 4.972e+007 1.506e+012 1.000e+004 9.509e-002 2.574e-003 
2.920e-003 4.972e+007 1.506e+012 1.000e+004 9.872e-002 2.576e-003 
2.921e-003 4.972e+007 1.508e+012 1.000e+004 9.330e-002 2.577e-003 
2.923e-003 4.972e+007 1.509e+012 1.000e+004 9.581e-002 2.579e-003 
2.924e-003 4.972e+007 1.511e+012 1.000e+004 9.458e-002 2.580e-003 
2.925e-003 4.972e+007 1.513e+012 1.000e+004 1.002e-001 2.581e-003 
2.927e-003 4.972e+007 1.511e+012 1.000e+004 9.597e-002 2.583e-003 
2.928e-003 4.971e+007 1.504e+012 1.000e+004 9.872e-002 2.584e-003 
2.930e-003 4.971e+007 1.495e+012 1.000e+004 9.765e-002 2.586e-003 
2.931e-003 4.970e+007 1.495e+012 1.000e+004 9.582e-002 2.587e-003 
2.933e-003 4.969e+007 1.495e+012 1.000e+004 1.028e-001 2.589e-003 
2.934e-003 4.969e+007 1.495e+012 1.000e+004 9.881e-002 2.590e-003 
2.935e-003 4.968e+007 1.495e+012 1.000e+004 1.009e-001 2.592e-003 
2.937e-003 4.967e+007 1.490e+012 1.000e+004 9.841e-002 2.593e-003 
2.938e-003 4.966e+007 1.488e+012 1.000e+004 9.899e-002 2.595e-003 
2.940e-003 4.966e+007 1.487e+012 1.000e+004 9.794e-002 2.596e-003 
2.941e-003 4.966e+007 1.486e+012 1.000e+004 9.917e-002 2.598e-003 
2.943e-003 4.966e+007 1.486e+012 1.000e+004 1.012e-001 2.599e-003 
2.944e-003 4.967e+007 1.486e+012 1.000e+004 1.014e-001 2.600e-003 
2.945e-003 4.967e+007 1.487e+012 1.000e+004 9.890e-002 2.602e-003 
2.947e-003 4.967e+007 1.488e+012 1.000e+004 9.345e-002 2.603e-003 
2.948e-003 4.968e+007 1.489e+012 1.000e+004 1.020e-001 2.605e-003 
2.950e-003 4.968e+007 1.489e+012 1.000e+004 1.063e-001 2.606e-003 
2.951e-003 4.967e+007 1.486e+012 1.000e+004 1.055e-001 2.608e-003 
2.953e-003 4.966e+007 1.487e+012 1.000e+004 1.038e-001 2.609e-003 
2.954e-003 4.965e+007 1.487e+012 1.000e+004 1.104e-001 2.611e-003 
2.956e-003 4.965e+007 1.488e+012 1.000e+004 1.060e-001 2.612e-003 
2.957e-003 4.964e+007 1.489e+012 1.000e+004 1.052e-001 2.614e-003 
2.959e-003 4.964e+007 1.492e+012 1.000e+004 9.718e-002 2.615e-003 
2.960e-003 4.963e+007 1.493e+012 1.000e+004 1.021e-001 2.617e-003 
2.961e-003 4.963e+007 1.494e+012 1.000e+004 1.021e-001 2.618e-003 
2.963e-003 4.963e+007 1.493e+012 1.000e+004 1.046e-001 2.620e-003 
2.964e-003 4.964e+007 1.492e+012 1.000e+004 9.546e-002 2.621e-003 
2.966e-003 4.965e+007 1.492e+012 1.000e+004 1.004e-001 2.622e-003 
2.967e-003 4.966e+007 1.492e+012 1.000e+004 1.033e-001 2.624e-003 
2.969e-003 4.967e+007 1.491e+012 1.000e+004 1.024e-001 2.625e-003 
2.970e-003 4.968e+007 1.491e+012 1.000e+004 1.006e-001 2.627e-003 
2.972e-003 4.969e+007 1.491e+012 1.000e+004 9.750e-002 2.628e-003 
2.973e-003 4.971e+007 1.489e+012 1.000e+004 1.032e-001 2.629e-003 
2.975e-003 4.973e+007 1.488e+012 1.000e+004 1.001e-001 2.631e-003 
2.976e-003 4.975e+007 1.487e+012 1.000e+004 9.940e-002 2.632e-003 
2.977e-003 4.976e+007 1.487e+012 1.000e+004 9.917e-002 2.633e-003 
2.979e-003 4.978e+007 1.487e+012 1.000e+004 9.807e-002 2.635e-003 
2.980e-003 4.980e+007 1.488e+012 1.000e+004 9.307e-002 2.636e-003 
2.982e-003 4.983e+007 1.488e+012 1.000e+004 9.402e-002 2.637e-003 
2.983e-003 4.986e+007 1.489e+012 1.000e+004 9.032e-002 2.638e-003 
2.985e-003 4.989e+007 1.490e+012 1.000e+004 9.570e-002 2.640e-003 
2.986e-003 4.991e+007 1.491e+012 1.000e+004 8.865e-002 2.641e-003 
2.988e-003 4.994e+007 1.493e+012 1.000e+004 8.459e-002 2.642e-003 
2.989e-003 4.998e+007 1.483e+012 1.000e+004 8.701e-002 2.644e-003 
2.991e-003 5.001e+007 1.482e+012 1.000e+004 8.868e-002 2.645e-003 
2.992e-003 5.004e+007 1.482e+012 1.000e+004 8.051e-002 2.646e-003 
2.994e-003 5.007e+007 1.482e+012 1.000e+004 8.124e-002 2.648e-003 
2.995e-003 5.010e+007 1.481e+012 1.000e+004 8.394e-002 2.649e-003 
2.997e-003 5.014e+007 1.479e+012 1.000e+004 8.387e-002 2.650e-003 
2.998e-003 5.017e+007 1.477e+012 1.000e+004 8.175e-002 2.651e-003 
3.000e-003 5.020e+007 1.475e+012 1.000e+004 8.319e-002 2.653e-003 
3.002e-003 5.023e+007 1.473e+012 1.000e+004 7.803e-002 2.654e-003 
3.003e-003 5.027e+007 1.473e+012 1.000e+004 8.165e-002 2.655e-003 
3.005e-003 5.030e+007 1.472e+012 1.000e+004 7.876e-002 2.657e-003 
3.006e-003 5.034e+007 1.473e+012 1.000e+004 7.846e-002 2.658e-003 
3.008e-003 5.038e+007 1.462e+012 1.000e+004 8.021e-002 2.659e-003 
3.009e-003 5.041e+007 1.463e+012 1.000e+004 7.602e-002 2.661e-003 
3.011e-003 5.044e+007 1.465e+012 1.000e+004 8.166e-002 2.662e-003 
3.013e-003 5.047e+007 1.467e+012 1.000e+004 8.082e-002 2.663e-003 
3.014e-003 5.050e+007 1.468e+012 1.000e+004 8.178e-002 2.665e-003 
3.016e-003 5.053e+007 1.471e+012 1.000e+004 7.906e-002 2.666e-003 
3.017e-003 5.056e+007 1.474e+012 1.000e+004 8.157e-002 2.667e-003 
3.019e-003 5.059e+007 1.477e+012 1.000e+004 8.138e-002 2.669e-003 
3.020e-003 5.062e+007 1.480e+012 1.000e+004 7.519e-002 2.670e-003 
3.022e-003 5.065e+007 1.483e+012 1.000e+004 7.950e-002 2.672e-003 
3.023e-003 5.068e+007 1.487e+012 1.000e+004 7.932e-002 2.673e-003 
3.025e-003 5.071e+007 1.489e+012 1.000e+004 7.643e-002 2.674e-003 
3.027e-003 5.074e+007 1.493e+012 1.000e+004 7.561e-002 2.675e-003 
3.028e-003 5.078e+007 1.496e+012 1.000e+004 7.727e-002 2.677e-003 
3.030e-003 5.081e+007 1.500e+012 1.000e+004 7.774e-002 2.678e-003 
3.031e-003 5.084e+007 1.499e+012 1.000e+004 7.922e-002 2.679e-003 
3.033e-003 5.087e+007 1.501e+012 1.000e+004 7.802e-002 2.681e-003 
3.034e-003 5.090e+007 1.502e+012 1.000e+004 7.697e-002 2.682e-003 
3.036e-003 5.093e+007 1.505e+012 1.000e+004 7.725e-002 2.683e-003 
3.037e-003 5.096e+007 1.508e+012 1.000e+004 7.795e-002 2.685e-003 
3.039e-003 5.099e+007 1.511e+012 1.000e+004 7.661e-002 2.686e-003 
3.040e-003 5.101e+007 1.515e+012 1.000e+004 7.513e-002 2.687e-003 
3.042e-003 5.104e+007 1.519e+012 1.000e+004 7.797e-002 2.689e-003 
3.043e-003 5.106e+007 1.500e+012 1.000e+004 8.251e-002 2.690e-003 
3.045e-003 5.108e+007 1.501e+012 1.000e+004 8.186e-002 2.691e-003 
3.046e-003 5.109e+007 1.504e+012 1.000e+004 8.376e-002 2.693e-003 
3.048e-003 5.109e+007 1.501e+012 1.000e+004 8.741e-002 2.694e-003 
3.049e-003 5.110e+007 1.502e+012 1.000e+004 8.797e-002 2.696e-003 
3.051e-003 5.110e+007 1.504e+012 1.000e+004 8.684e-002 2.697e-003 
3.052e-003 5.110e+007 1.507e+012 1.000e+004 8.710e-002 2.699e-003 
3.054e-003 5.111e+007 1.511e+012 1.000e+004 8.645e-002 2.700e-003 
3.055e-003 5.111e+007 1.515e+012 1.000e+004 8.417e-002 2.701e-003 
3.057e-003 5.112e+007 1.519e+012 1.000e+004 8.683e-002 2.703e-003 
3.058e-003 5.112e+007 1.523e+012 1.000e+004 9.284e-002 2.704e-003 
3.059e-003 5.113e+007 1.527e+012 1.000e+004 9.354e-002 2.706e-003 
3.061e-003 5.114e+007 1.530e+012 1.000e+004 9.128e-002 2.707e-003 
3.062e-003 5.114e+007 1.535e+012 1.000e+004 8.749e-002 2.709e-003 
3.064e-003 5.114e+007 1.539e+012 1.000e+004 9.336e-002 2.710e-003 
3.065e-003 5.115e+007 1.544e+012 1.000e+004 9.495e-002 2.711e-003 
3.067e-003 5.115e+007 1.549e+012 1.000e+004 9.273e-002 2.713e-003 
3.068e-003 5.115e+007 1.554e+012 1.000e+004 8.840e-002 2.714e-003 
3.070e-003 5.115e+007 1.559e+012 1.000e+004 9.124e-002 2.716e-003 
3.071e-003 5.115e+007 1.565e+012 1.000e+004 9.313e-002 2.717e-003 
3.073e-003 5.115e+007 1.571e+012 1.000e+004 9.394e-002 2.719e-003 
3.074e-003 5.116e+007 1.576e+012 1.000e+004 8.580e-002 2.720e-003 
3.075e-003 5.116e+007 1.581e+012 1.000e+004 9.257e-002 2.721e-003 
3.077e-003 5.116e+007 1.587e+012 1.000e+004 9.206e-002 2.723e-003 
3.078e-003 5.116e+007 1.592e+012 1.000e+004 9.077e-002 2.724e-003 
3.080e-003 5.116e+007 1.598e+012 1.000e+004 9.115e-002 2.726e-003 
3.081e-003 5.116e+007 1.603e+012 1.000e+004 8.892e-002 2.727e-003 
3.083e-003 5.116e+007 1.609e+012 1.000e+004 9.433e-002 2.729e-003 
3.084e-003 5.115e+007 1.609e+012 1.000e+004 9.439e-002 2.730e-003 
3.085e-003 5.115e+007 1.603e+012 1.000e+004 9.478e-002 2.732e-003 
3.087e-003 5.114e+007 1.604e+012 1.000e+004 9.188e-002 2.733e-003 
3.088e-003 5.113e+007 1.609e+012 1.000e+004 9.416e-002 2.735e-003 
3.090e-003 5.112e+007 1.613e+012 1.000e+004 8.967e-002 2.736e-003 
3.091e-003 5.111e+007 1.617e+012 1.000e+004 9.294e-002 2.738e-003 
3.093e-003 5.109e+007 1.621e+012 1.000e+004 9.655e-002 2.739e-003 
3.094e-003 5.108e+007 1.627e+012 1.000e+004 1.006e-001 2.741e-003 
3.095e-003 5.107e+007 1.632e+012 1.000e+004 9.477e-002 2.742e-003 
3.097e-003 5.105e+007 1.638e+012 1.000e+004 9.746e-002 2.744e-003 
3.098e-003 5.103e+007 1.644e+012 1.000e+004 9.734e-002 2.745e-003 
3.100e-003 5.102e+007 1.644e+012 1.000e+004 9.493e-002 2.747e-003 
3.101e-003 5.101e+007 1.645e+012 1.000e+004 9.033e-002 2.748e-003 
3.103e-003 5.100e+007 1.645e+012 1.000e+004 9.653e-002 2.750e-003 
3.104e-003 5.099e+007 1.646e+012 1.000e+004 9.958e-002 2.751e-003 
3.105e-003 5.097e+007 1.649e+012 1.000e+004 9.439e-002 2.753e-003 
3.107e-003 5.095e+007 1.653e+012 1.000e+004 9.269e-002 2.754e-003 
3.108e-003 5.094e+007 1.657e+012 1.000e+004 9.526e-002 2.756e-003 
3.110e-003 5.092e+007 1.661e+012 1.000e+004 9.697e-002 2.757e-003 
3.111e-003 5.091e+007 1.665e+012 1.000e+004 9.609e-002 2.759e-003 
3.113e-003 5.090e+007 1.668e+012 1.000e+004 9.162e-002 2.760e-003 
3.114e-003 5.088e+007 1.670e+012 1.000e+004 9.803e-002 2.762e-003 
3.116e-003 5.086e+007 1.673e+012 1.000e+004 9.785e-002 2.764e-003 
3.117e-003 5.085e+007 1.676e+012 1.000e+004 9.125e-002 2.765e-003 
3.118e-003 5.083e+007 1.680e+012 1.000e+004 9.023e-002 2.767e-003 
3.120e-003 5.082e+007 1.684e+012 1.000e+004 9.363e-002 2.768e-003 
3.121e-003 5.081e+007 1.688e+012 1.000e+004 9.198e-002 2.770e-003 
3.123e-003 5.079e+007 1.692e+012 1.000e+004 9.585e-002 2.772e-003 
3.124e-003 5.077e+007 1.694e+012 1.000e+004 9.203e-002 2.773e-003 
3.126e-003 5.075e+007 1.697e+012 1.000e+004 9.519e-002 2.775e-003 
3.127e-003 5.073e+007 1.698e+012 1.000e+004 9.696e-002 2.777e-003 
3.129e-003 5.071e+007 1.702e+012 1.000e+004 9.541e-002 2.778e-003 
3.130e-003 5.069e+007 1.706e+012 1.000e+004 8.910e-002 2.780e-003 
3.132e-003 5.067e+007 1.709e+012 1.000e+004 9.560e-002 2.781e-003 
3.133e-003 5.065e+007 1.713e+012 1.000e+004 9.130e-002 2.783e-003 
3.135e-003 5.064e+007 1.717e+012 1.000e+004 8.980e-002 2.785e-003 
3.136e-003 5.064e+007 1.721e+012 1.000e+004 8.385e-002 2.786e-003 
3.138e-003 5.063e+007 1.724e+012 1.000e+004 8.901e-002 2.788e-003 
3.139e-003 5.062e+007 1.727e+012 1.000e+004 9.034e-002 2.789e-003 
3.141e-003 5.061e+007 1.729e+012 1.000e+004 9.079e-002 2.791e-003 
3.142e-003 5.060e+007 1.731e+012 1.000e+004 8.564e-002 2.792e-003 
3.144e-003 5.060e+007 1.734e+012 1.000e+004 8.483e-002 2.794e-003 
3.145e-003 5.060e+007 1.737e+012 1.000e+004 8.886e-002 2.795e-003 
3.147e-003 5.060e+007 1.740e+012 1.000e+004 8.605e-002 2.797e-003 
3.148e-003 5.060e+007 1.743e+012 1.000e+004 8.358e-002 2.798e-003 
3.150e-003 5.060e+007 1.747e+012 1.000e+004 8.181e-002 2.799e-003 
3.151e-003 5.060e+007 1.751e+012 1.000e+004 8.542e-002 2.801e-003 
3.152e-003 5.060e+007 1.755e+012 1.000e+004 8.497e-002 2.802e-003 
3.154e-003 5.060e+007 1.760e+012 1.000e+004 8.569e-002 2.804e-003 
3.155e-003 5.059e+007 1.766e+012 1.000e+004 8.292e-002 2.805e-003 
3.157e-003 5.058e+007 1.770e+012 1.000e+004 7.942e-002 2.807e-003 
3.158e-003 5.057e+007 1.773e+012 1.000e+004 8.786e-002 2.808e-003 
3.159e-003 5.056e+007 1.778e+012 1.000e+004 9.105e-002 2.810e-003 
3.161e-003 5.055e+007 1.784e+012 1.000e+004 8.971e-002 2.811e-003 
3.162e-003 5.053e+007 1.773e+012 1.000e+004 8.982e-002 2.813e-003 
3.164e-003 5.051e+007 1.773e+012 1.000e+004 9.274e-002 2.814e-003 
3.165e-003 5.048e+007 1.767e+012 1.000e+004 9.620e-002 2.816e-003 
3.166e-003 5.045e+007 1.765e+012 1.000e+004 9.526e-002 2.817e-003 
3.168e-003 5.041e+007 1.765e+012 1.000e+004 9.514e-002 2.819e-003 
3.169e-003 5.038e+007 1.767e+012 1.000e+004 9.399e-002 2.821e-003 
3.170e-003 5.035e+007 1.767e+012 1.000e+004 9.589e-002 2.822e-003 
3.172e-003 5.032e+007 1.768e+012 1.000e+004 9.687e-002 2.824e-003 
3.173e-003 5.029e+007 1.769e+012 1.000e+004 9.278e-002 2.825e-003 
3.175e-003 5.027e+007 1.771e+012 1.000e+004 9.578e-002 2.827e-003 
3.176e-003 5.025e+007 1.774e+012 1.000e+004 9.475e-002 2.828e-003 
3.177e-003 5.023e+007 1.778e+012 1.000e+004 9.518e-002 2.830e-003 
3.179e-003 5.020e+007 1.782e+012 1.000e+004 9.644e-002 2.831e-003 
3.180e-003 5.018e+007 1.783e+012 1.000e+004 9.818e-002 2.833e-003 
3.181e-003 5.015e+007 1.782e+012 1.000e+004 9.993e-002 2.835e-003 
3.183e-003 5.011e+007 1.783e+012 1.000e+004 1.011e-001 2.836e-003 
3.184e-003 5.007e+007 1.777e+012 1.000e+004 1.054e-001 2.838e-003 
3.186e-003 5.003e+007 1.774e+012 1.000e+004 1.072e-001 2.839e-003 
3.187e-003 4.999e+007 1.771e+012 1.000e+004 1.134e-001 2.841e-003 
3.188e-003 4.993e+007 1.768e+012 1.000e+004 1.123e-001 2.843e-003 
3.190e-003 4.988e+007 1.767e+012 1.000e+004 1.009e-001 2.845e-003 
3.191e-003 4.983e+007 1.768e+012 1.000e+004 1.134e-001 2.846e-003 
3.192e-003 4.978e+007 1.770e+012 1.000e+004 1.136e-001 2.848e-003 
3.194e-003 4.972e+007 1.771e+012 1.000e+004 1.129e-001 2.850e-003 
3.195e-003 4.967e+007 1.773e+012 1.000e+004 1.143e-001 2.852e-003 
3.197e-003 4.961e+007 1.774e+012 1.000e+004 1.070e-001 2.853e-003 
3.198e-003 4.956e+007 1.776e+012 1.000e+004 1.157e-001 2.855e-003 
3.199e-003 4.950e+007 1.778e+012 1.000e+004 1.216e-001 2.857e-003 
3.201e-003 4.944e+007 1.780e+012 1.000e+004 1.204e-001 2.859e-003 
3.202e-003 4.937e+007 1.784e+012 1.000e+004 1.236e-001 2.860e-003 
3.203e-003 4.931e+007 1.786e+012 1.000e+004 1.228e-001 2.862e-003 
3.205e-003 4.924e+007 1.785e+012 1.000e+004 1.174e-001 2.864e-003 
3.206e-003 4.918e+007 1.785e+012 1.000e+004 1.201e-001 2.866e-003 
3.208e-003 4.912e+007 1.786e+012 1.000e+004 1.223e-001 2.868e-003 
3.209e-003 4.906e+007 1.787e+012 1.000e+004 1.165e-001 2.870e-003 
3.210e-003 4.900e+007 1.788e+012 1.000e+004 1.243e-001 2.871e-003 
3.212e-003 4.896e+007 1.788e+012 1.000e+004 1.096e-001 2.873e-003 
3.213e-003 4.892e+007 1.789e+012 1.000e+004 1.221e-001 2.875e-003 
3.214e-003 4.888e+007 1.789e+012 1.000e+004 1.336e-001 2.876e-003 
3.216e-003 4.884e+007 1.791e+012 1.000e+004 1.307e-001 2.878e-003 
3.217e-003 4.879e+007 1.792e+012 1.000e+004 1.280e-001 2.880e-003 
3.219e-003 4.875e+007 1.793e+012 1.000e+004 1.135e-001 2.881e-003 
3.220e-003 4.871e+007 1.793e+012 1.000e+004 1.375e-001 2.883e-003 
3.221e-003 4.868e+007 1.786e+012 1.000e+004 1.338e-001 2.885e-003 
3.223e-003 4.865e+007 1.782e+012 1.000e+004 1.141e-001 2.886e-003 
3.224e-003 4.863e+007 1.781e+012 1.000e+004 1.319e-001 2.888e-003 
3.226e-003 4.861e+007 1.782e+012 1.000e+004 1.307e-001 2.889e-003 
3.227e-003 4.859e+007 1.783e+012 1.000e+004 1.276e-001 2.891e-003 
3.228e-003 4.859e+007 1.784e+012 1.000e+004 1.307e-001 2.892e-003 
3.230e-003 4.858e+007 1.785e+012 1.000e+004 1.325e-001 2.894e-003 
3.231e-003 4.858e+007 1.787e+012 1.000e+004 1.219e-001 2.895e-003 
3.232e-003 4.858e+007 1.788e+012 1.000e+004 1.240e-001 2.896e-003 
3.234e-003 4.858e+007 1.789e+012 1.000e+004 1.287e-001 2.898e-003 
3.235e-003 4.857e+007 1.791e+012 1.000e+004 1.382e-001 2.899e-003 
3.236e-003 4.857e+007 1.793e+012 1.000e+004 1.291e-001 2.900e-003 
3.238e-003 4.856e+007 1.795e+012 1.000e+004 1.165e-001 2.902e-003 
3.239e-003 4.856e+007 1.797e+012 1.000e+004 1.292e-001 2.903e-003 
3.241e-003 4.855e+007 1.797e+012 1.000e+004 1.286e-001 2.905e-003 
3.242e-003 4.855e+007 1.799e+012 1.000e+004 1.303e-001 2.906e-003 
3.243e-003 4.855e+007 1.798e+012 1.000e+004 1.340e-001 2.907e-003 
3.245e-003 4.854e+007 1.797e+012 1.000e+004 1.214e-001 2.909e-003 
3.246e-003 4.854e+007 1.779e+012 1.000e+004 1.276e-001 2.910e-003 
3.247e-003 4.854e+007 1.779e+012 1.000e+004 1.212e-001 2.912e-003 
3.249e-003 4.855e+007 1.780e+012 1.000e+004 1.236e-001 2.913e-003 
3.250e-003 4.855e+007 1.780e+012 1.000e+004 1.290e-001 2.914e-003 
3.252e-003 4.855e+007 1.780e+012 1.000e+004 1.275e-001 2.916e-003 
3.253e-003 4.855e+007 1.781e+012 1.000e+004 1.195e-001 2.917e-003 
3.254e-003 4.855e+007 1.780e+012 1.000e+004 1.228e-001 2.918e-003 
3.256e-003 4.855e+007 1.780e+012 1.000e+004 1.296e-001 2.920e-003 
3.257e-003 4.856e+007 1.780e+012 1.000e+004 1.110e-001 2.921e-003 
3.259e-003 4.857e+007 1.780e+012 1.000e+004 1.165e-001 2.923e-003 
3.260e-003 4.858e+007 1.779e+012 1.000e+004 1.151e-001 2.924e-003 
3.261e-003 4.860e+007 1.778e+012 1.000e+004 1.248e-001 2.925e-003 
3.263e-003 4.862e+007 1.778e+012 1.000e+004 1.076e-001 2.926e-003 
3.264e-003 4.864e+007 1.761e+012 1.000e+004 1.037e-001 2.928e-003 
3.266e-003 4.866e+007 1.762e+012 1.000e+004 1.040e-001 2.929e-003 
3.267e-003 4.868e+007 1.759e+012 1.000e+004 1.089e-001 2.930e-003 
3.268e-003 4.871e+007 1.756e+012 1.000e+004 1.080e-001 2.931e-003 
3.270e-003 4.874e+007 1.754e+012 1.000e+004 1.001e-001 2.932e-003 
3.271e-003 4.877e+007 1.752e+012 1.000e+004 1.030e-001 2.934e-003 
3.272e-003 4.880e+007 1.750e+012 1.000e+004 8.774e-002 2.935e-003 
3.274e-003 4.883e+007 1.750e+012 1.000e+004 9.664e-002 2.936e-003 
3.275e-003 4.886e+007 1.749e+012 1.000e+004 1.014e-001 2.937e-003 
3.277e-003 4.890e+007 1.750e+012 1.000e+004 9.985e-002 2.938e-003 
3.278e-003 4.893e+007 1.750e+012 1.000e+004 9.449e-002 2.939e-003 
3.279e-003 4.897e+007 1.752e+012 1.000e+004 9.332e-002 2.941e-003 
3.281e-003 4.901e+007 1.752e+012 1.000e+004 9.315e-002 2.942e-003 
3.282e-003 4.905e+007 1.753e+012 1.000e+004 9.914e-002 2.943e-003 
3.284e-003 4.908e+007 1.753e+012 1.000e+004 9.371e-002 2.944e-003 
3.285e-003 4.912e+007 1.754e+012 1.000e+004 8.210e-002 2.945e-003 
3.286e-003 4.915e+007 1.755e+012 1.000e+004 9.444e-002 2.946e-003 
3.288e-003 4.919e+007 1.757e+012 1.000e+004 9.505e-002 2.947e-003 
3.289e-003 4.922e+007 1.758e+012 1.000e+004 9.881e-002 2.949e-003 
3.291e-003 4.925e+007 1.759e+012 1.000e+004 9.706e-002 2.950e-003 
3.292e-003 4.928e+007 1.760e+012 1.000e+004 9.837e-002 2.951e-003 
3.293e-003 4.931e+007 1.761e+012 1.000e+004 9.019e-002 2.952e-003 
3.295e-003 4.933e+007 1.763e+012 1.000e+004 9.883e-002 2.953e-003 
3.296e-003 4.936e+007 1.764e+012 1.000e+004 9.959e-002 2.955e-003 
3.297e-003 4.938e+007 1.767e+012 1.000e+004 1.012e-001 2.956e-003 
3.299e-003 4.940e+007 1.765e+012 1.000e+004 9.878e-002 2.957e-003 
3.300e-003 4.943e+007 1.766e+012 1.000e+004 9.785e-002 2.958e-003 
3.302e-003 4.945e+007 1.768e+012 1.000e+004 1.009e-001 2.959e-003 
3.303e-003 4.947e+007 1.770e+012 1.000e+004 1.002e-001 2.961e-003 
3.304e-003 4.949e+007 1.771e+012 1.000e+004 8.666e-002 2.962e-003 
3.306e-003 4.951e+007 1.772e+012 1.000e+004 9.602e-002 2.963e-003 
3.307e-003 4.953e+007 1.774e+012 1.000e+004 1.013e-001 2.964e-003 
3.309e-003 4.955e+007 1.773e+012 1.000e+004 9.944e-002 2.966e-003 
3.310e-003 4.957e+007 1.772e+012 1.000e+004 8.826e-002 2.967e-003 
3.311e-003 4.959e+007 1.772e+012 1.000e+004 9.556e-002 2.968e-003 
3.313e-003 4.961e+007 1.772e+012 1.000e+004 9.893e-002 2.969e-003 
3.314e-003 4.962e+007 1.773e+012 1.000e+004 9.758e-002 2.971e-003 
3.315e-003 4.963e+007 1.774e+012 1.000e+004 9.612e-002 2.972e-003 
3.317e-003 4.965e+007 1.774e+012 1.000e+004 1.019e-001 2.973e-003 
3.318e-003 4.966e+007 1.765e+012 1.000e+004 9.928e-002 2.975e-003 
3.320e-003 4.967e+007 1.764e+012 1.000e+004 9.788e-002 2.976e-003 
3.321e-003 4.968e+007 1.763e+012 1.000e+004 9.383e-002 2.977e-003 
3.322e-003 4.968e+007 1.763e+012 1.000e+004 1.019e-001 2.979e-003 
3.324e-003 4.968e+007 1.762e+012 1.000e+004 9.554e-002 2.980e-003 
3.325e-003 4.968e+007 1.761e+012 1.000e+004 1.001e-001 2.981e-003 
3.327e-003 4.968e+007 1.761e+012 1.000e+004 1.028e-001 2.983e-003 
3.328e-003 4.968e+007 1.761e+012 1.000e+004 1.006e-001 2.984e-003 
3.329e-003 4.967e+007 1.761e+012 1.000e+004 1.046e-001 2.986e-003 
3.331e-003 4.967e+007 1.762e+012 1.000e+004 1.001e-001 2.987e-003 
3.332e-003 4.966e+007 1.763e+012 1.000e+004 9.256e-002 2.988e-003 
3.333e-003 4.966e+007 1.762e+012 1.000e+004 1.068e-001 2.990e-003 
3.335e-003 4.966e+007 1.761e+012 1.000e+004 1.027e-001 2.991e-003 
3.336e-003 4.966e+007 1.761e+012 1.000e+004 9.848e-002 2.993e-003 
3.338e-003 4.967e+007 1.762e+012 1.000e+004 9.305e-002 2.994e-003 
3.339e-003 4.967e+007 1.762e+012 1.000e+004 1.012e-001 2.995e-003 
3.340e-003 4.968e+007 1.764e+012 1.000e+004 1.003e-001 2.997e-003 
3.342e-003 4.968e+007 1.745e+012 1.000e+004 8.647e-002 2.998e-003 
3.343e-003 4.968e+007 1.746e+012 1.000e+004 7.939e-002 2.999e-003 
3.345e-003 4.968e+007 1.745e+012 1.000e+004 8.816e-002 3.001e-003 
3.346e-003 4.968e+007 1.746e+012 1.000e+004 8.972e-002 3.002e-003 
3.347e-003 4.967e+007 1.746e+012 1.000e+004 8.602e-002 3.004e-003 
3.349e-003 4.966e+007 1.748e+012 1.000e+004 7.949e-002 3.005e-003 
3.350e-003 4.965e+007 1.739e+012 1.000e+004 8.994e-002 3.007e-003 
3.352e-003 4.964e+007 1.733e+012 1.000e+004 9.039e-002 3.008e-003 
3.353e-003 4.963e+007 1.729e+012 1.000e+004 8.605e-002 3.010e-003 
3.355e-003 4.962e+007 1.722e+012 1.000e+004 8.423e-002 3.011e-003 
3.356e-003 4.960e+007 1.718e+012 1.000e+004 8.507e-002 3.013e-003 
3.357e-003 4.958e+007 1.713e+012 1.000e+004 8.580e-002 3.014e-003 
3.359e-003 4.957e+007 1.714e+012 1.000e+004 8.611e-002 3.016e-003 
3.360e-003 4.956e+007 1.716e+012 1.000e+004 8.758e-002 3.018e-003 
3.362e-003 4.954e+007 1.719e+012 1.000e+004 8.731e-002 3.019e-003 
3.363e-003 4.953e+007 1.718e+012 1.000e+004 9.022e-002 3.021e-003 
3.365e-003 4.951e+007 1.719e+012 1.000e+004 8.933e-002 3.022e-003 
3.366e-003 4.948e+007 1.718e+012 1.000e+004 9.462e-002 3.024e-003 
3.368e-003 4.945e+007 1.719e+012 1.000e+004 9.170e-002 3.026e-003 
3.369e-003 4.942e+007 1.719e+012 1.000e+004 9.627e-002 3.027e-003 
3.371e-003 4.939e+007 1.719e+012 1.000e+004 9.342e-002 3.029e-003 
3.372e-003 4.935e+007 1.719e+012 1.000e+004 1.018e-001 3.031e-003 
3.374e-003 4.931e+007 1.720e+012 1.000e+004 9.353e-002 3.032e-003 
3.375e-003 4.928e+007 1.723e+012 1.000e+004 1.003e-001 3.034e-003 
3.376e-003 4.924e+007 1.717e+012 1.000e+004 1.016e-001 3.036e-003 
3.378e-003 4.920e+007 1.691e+012 1.000e+004 9.558e-002 3.037e-003 
3.379e-003 4.917e+007 1.686e+012 1.000e+004 9.562e-002 3.039e-003 
3.381e-003 4.914e+007 1.684e+012 1.000e+004 8.879e-002 3.041e-003 
3.382e-003 4.911e+007 1.682e+012 1.000e+004 9.435e-002 3.042e-003 
3.384e-003 4.907e+007 1.678e+012 1.000e+004 1.014e-001 3.044e-003 
3.385e-003 4.903e+007 1.677e+012 1.000e+004 1.030e-001 3.046e-003 
3.386e-003 4.900e+007 1.652e+012 1.000e+004 8.363e-002 3.047e-003 
3.388e-003 4.896e+007 1.647e+012 1.000e+004 8.337e-002 3.049e-003 
3.389e-003 4.891e+007 1.647e+012 1.000e+004 8.648e-002 3.051e-003 
3.391e-003 4.887e+007 1.647e+012 1.000e+004 8.514e-002 3.053e-003 
3.392e-003 4.883e+007 1.645e+012 1.000e+004 8.256e-002 3.054e-003 
3.394e-003 4.879e+007 1.646e+012 1.000e+004 8.336e-002 3.056e-003 
3.395e-003 4.876e+007 1.647e+012 1.000e+004 8.388e-002 3.058e-003 
3.397e-003 4.872e+007 1.649e+012 1.000e+004 8.488e-002 3.060e-003 
3.398e-003 4.868e+007 1.651e+012 1.000e+004 8.151e-002 3.061e-003 
3.400e-003 4.864e+007 1.652e+012 1.000e+004 8.303e-002 3.063e-003 
3.401e-003 4.860e+007 1.651e+012 1.000e+004 8.456e-002 3.065e-003 
3.403e-003 4.856e+007 1.652e+012 1.000e+004 8.596e-002 3.067e-003 
3.404e-003 4.852e+007 1.654e+012 1.000e+004 8.691e-002 3.069e-003 
3.406e-003 4.847e+007 1.656e+012 1.000e+004 8.697e-002 3.070e-003 
3.407e-003 4.843e+007 1.659e+012 1.000e+004 8.585e-002 3.072e-003 
3.409e-003 4.839e+007 1.660e+012 1.000e+004 8.791e-002 3.074e-003 
3.410e-003 4.834e+007 1.662e+012 1.000e+004 8.512e-002 3.076e-003 
3.412e-003 4.831e+007 1.664e+012 1.000e+004 8.552e-002 3.077e-003 
3.413e-003 4.827e+007 1.666e+012 1.000e+004 8.487e-002 3.079e-003 
3.415e-003 4.823e+007 1.666e+012 1.000e+004 8.914e-002 3.081e-003 
3.416e-003 4.819e+007 1.668e+012 1.000e+004 8.419e-002 3.083e-003 
3.417e-003 4.815e+007 1.670e+012 1.000e+004 9.020e-002 3.084e-003 
3.419e-003 4.810e+007 1.673e+012 1.000e+004 8.669e-002 3.086e-003 
3.420e-003 4.806e+007 1.675e+012 1.000e+004 9.078e-002 3.088e-003 
3.422e-003 4.802e+007 1.678e+012 1.000e+004 8.595e-002 3.089e-003 
3.423e-003 4.798e+007 1.680e+012 1.000e+004 9.060e-002 3.091e-003 
3.424e-003 4.794e+007 1.682e+012 1.000e+004 8.785e-002 3.093e-003 
3.426e-003 4.790e+007 1.685e+012 1.000e+004 8.646e-002 3.094e-003 
3.427e-003 4.787e+007 1.688e+012 1.000e+004 8.785e-002 3.096e-003 
3.428e-003 4.784e+007 1.691e+012 1.000e+004 8.766e-002 3.097e-003 
3.430e-003 4.781e+007 1.693e+012 1.000e+004 8.300e-002 3.099e-003 
3.431e-003 4.779e+007 1.696e+012 1.000e+004 8.337e-002 3.101e-003 
3.433e-003 4.776e+007 1.699e+012 1.000e+004 8.715e-002 3.102e-003 
3.434e-003 4.773e+007 1.701e+012 1.000e+004 8.620e-002 3.104e-003 
3.435e-003 4.770e+007 1.703e+012 1.000e+004 8.722e-002 3.105e-003 
3.437e-003 4.768e+007 1.706e+012 1.000e+004 8.521e-002 3.107e-003 
3.438e-003 4.766e+007 1.709e+012 1.000e+004 8.519e-002 3.108e-003 
3.440e-003 4.764e+007 1.711e+012 1.000e+004 8.432e-002 3.110e-003 
3.441e-003 4.762e+007 1.714e+012 1.000e+004 8.127e-002 3.111e-003 
3.442e-003 4.760e+007 1.717e+012 1.000e+004 8.722e-002 3.113e-003 
3.444e-003 4.759e+007 1.716e+012 1.000e+004 8.332e-002 3.114e-003 
3.445e-003 4.757e+007 1.717e+012 1.000e+004 8.270e-002 3.116e-003 
3.446e-003 4.756e+007 1.719e+012 1.000e+004 8.267e-002 3.117e-003 
3.448e-003 4.755e+007 1.722e+012 1.000e+004 8.260e-002 3.119e-003 
3.449e-003 4.754e+007 1.724e+012 1.000e+004 8.301e-002 3.120e-003 
3.451e-003 4.752e+007 1.727e+012 1.000e+004 8.089e-002 3.122e-003 
3.452e-003 4.751e+007 1.730e+012 1.000e+004 8.264e-002 3.123e-003 
3.453e-003 4.749e+007 1.732e+012 1.000e+004 8.160e-002 3.125e-003 
3.455e-003 4.748e+007 1.735e+012 1.000e+004 8.129e-002 3.126e-003 
3.456e-003 4.745e+007 1.737e+012 1.000e+004 8.228e-002 3.128e-003 
3.457e-003 4.743e+007 1.741e+012 1.000e+004 8.082e-002 3.129e-003 
3.459e-003 4.741e+007 1.744e+012 1.000e+004 8.201e-002 3.131e-003 
3.460e-003 4.739e+007 1.747e+012 1.000e+004 8.054e-002 3.132e-003 
3.462e-003 4.737e+007 1.750e+012 1.000e+004 8.095e-002 3.134e-003 
3.463e-003 4.736e+007 1.751e+012 1.000e+004 8.120e-002 3.135e-003 
3.464e-003 4.735e+007 1.752e+012 1.000e+004 7.888e-002 3.137e-003 
3.466e-003 4.734e+007 1.754e+012 1.000e+004 7.834e-002 3.138e-003 
3.467e-003 4.732e+007 1.756e+012 1.000e+004 7.723e-002 3.140e-003 
3.469e-003 4.730e+007 1.755e+012 1.000e+004 8.225e-002 3.141e-003 
3.470e-003 4.728e+007 1.756e+012 1.000e+004 8.066e-002 3.143e-003 
3.471e-003 4.726e+007 1.757e+012 1.000e+004 8.166e-002 3.144e-003 
3.473e-003 4.724e+007 1.756e+012 1.000e+004 8.040e-002 3.146e-003 
3.474e-003 4.722e+007 1.758e+012 1.000e+004 8.041e-002 3.147e-003 
3.475e-003 4.720e+007 1.759e+012 1.000e+004 8.097e-002 3.149e-003 
3.477e-003 4.719e+007 1.762e+012 1.000e+004 7.985e-002 3.150e-003 
3.478e-003 4.716e+007 1.765e+012 1.000e+004 7.988e-002 3.152e-003 
3.479e-003 4.714e+007 1.768e+012 1.000e+004 8.237e-002 3.153e-003 
3.481e-003 4.712e+007 1.769e+012 1.000e+004 8.009e-002 3.155e-003 
3.482e-003 4.709e+007 1.769e+012 1.000e+004 8.075e-002 3.156e-003 
3.484e-003 4.707e+007 1.766e+012 1.000e+004 7.945e-002 3.158e-003 
3.485e-003 4.704e+007 1.766e+012 1.000e+004 8.297e-002 3.160e-003 
3.486e-003 4.701e+007 1.761e+012 1.000e+004 8.111e-002 3.161e-003 
3.488e-003 4.698e+007 1.759e+012 1.000e+004 8.093e-002 3.163e-003 
3.489e-003 4.695e+007 1.759e+012 1.000e+004 8.124e-002 3.164e-003 
3.490e-003 4.692e+007 1.760e+012 1.000e+004 8.053e-002 3.166e-003 
3.492e-003 4.689e+007 1.761e+012 1.000e+004 8.067e-002 3.167e-003 
3.493e-003 4.685e+007 1.762e+012 1.000e+004 8.553e-002 3.169e-003 
3.495e-003 4.681e+007 1.762e+012 1.000e+004 8.492e-002 3.171e-003 
3.496e-003 4.677e+007 1.763e+012 1.000e+004 8.119e-002 3.172e-003 
3.497e-003 4.672e+007 1.764e+012 1.000e+004 8.539e-002 3.174e-003 
3.499e-003 4.668e+007 1.764e+012 1.000e+004 8.456e-002 3.176e-003 
3.500e-003 4.663e+007 1.765e+012 1.000e+004 8.449e-002 3.178e-003 
3.502e-003 4.657e+007 1.761e+012 1.000e+004 8.379e-002 3.179e-003 
3.503e-003 4.652e+007 1.755e+012 1.000e+004 8.425e-002 3.181e-003 
3.504e-003 4.647e+007 1.752e+012 1.000e+004 8.639e-002 3.183e-003 
3.506e-003 4.642e+007 1.750e+012 1.000e+004 8.636e-002 3.185e-003 
3.507e-003 4.637e+007 1.748e+012 1.000e+004 8.371e-002 3.186e-003 
3.508e-003 4.633e+007 1.748e+012 1.000e+004 8.077e-002 3.188e-003 
3.510e-003 4.629e+007 1.749e+012 1.000e+004 8.213e-002 3.190e-003 
3.511e-003 4.625e+007 1.749e+012 1.000e+004 8.230e-002 3.191e-003 
3.513e-003 4.621e+007 1.750e+012 1.000e+004 8.085e-002 3.193e-003 
3.514e-003 4.618e+007 1.751e+012 1.000e+004 8.147e-002 3.194e-003 
3.515e-003 4.615e+007 1.750e+012 1.000e+004 8.045e-002 3.196e-003 
3.517e-003 4.611e+007 1.749e+012 1.000e+004 8.045e-002 3.198e-003 
3.518e-003 4.608e+007 1.749e+012 1.000e+004 7.959e-002 3.199e-003 
3.520e-003 4.605e+007 1.750e+012 1.000e+004 7.987e-002 3.201e-003 
3.521e-003 4.603e+007 1.750e+012 1.000e+004 7.746e-002 3.203e-003 
3.522e-003 4.601e+007 1.751e+012 1.000e+004 7.577e-002 3.204e-003 
3.524e-003 4.599e+007 1.752e+012 1.000e+004 7.838e-002 3.206e-003 
3.525e-003 4.596e+007 1.753e+012 1.000e+004 7.731e-002 3.207e-003 
3.527e-003 4.594e+007 1.755e+012 1.000e+004 7.779e-002 3.209e-003 
3.528e-003 4.591e+007 1.757e+012 1.000e+004 7.809e-002 3.211e-003 
3.530e-003 4.588e+007 1.759e+012 1.000e+004 7.806e-002 3.212e-003 
3.531e-003 4.585e+007 1.762e+012 1.000e+004 7.671e-002 3.214e-003 
3.533e-003 4.583e+007 1.763e+012 1.000e+004 7.226e-002 3.215e-003 
3.534e-003 4.581e+007 1.765e+012 1.000e+004 7.406e-002 3.217e-003 
3.536e-003 4.580e+007 1.763e+012 1.000e+004 7.506e-002 3.219e-003 
3.537e-003 4.579e+007 1.765e+012 1.000e+004 7.360e-002 3.220e-003 
3.539e-003 4.578e+007 1.767e+012 1.000e+004 7.067e-002 3.222e-003 
3.540e-003 4.578e+007 1.770e+012 1.000e+004 7.311e-002 3.223e-003 
3.541e-003 4.578e+007 1.773e+012 1.000e+004 7.200e-002 3.225e-003 
3.543e-003 4.578e+007 1.776e+012 1.000e+004 7.295e-002 3.226e-003 
3.544e-003 4.578e+007 1.780e+012 1.000e+004 7.273e-002 3.228e-003 
3.546e-003 4.578e+007 1.732e+012 1.000e+004 7.358e-002 3.229e-003 
3.547e-003 4.578e+007 1.726e+012 1.000e+004 7.257e-002 3.231e-003 
3.549e-003 4.578e+007 1.728e+012 1.000e+004 7.055e-002 3.232e-003 
3.550e-003 4.577e+007 1.732e+012 1.000e+004 6.981e-002 3.234e-003 
3.552e-003 4.578e+007 1.736e+012 1.000e+004 7.063e-002 3.235e-003 
3.553e-003 4.578e+007 1.739e+012 1.000e+004 7.089e-002 3.237e-003 
3.555e-003 4.578e+007 1.743e+012 1.000e+004 7.009e-002 3.238e-003 
3.556e-003 4.579e+007 1.748e+012 1.000e+004 6.825e-002 3.240e-003 
3.558e-003 4.579e+007 1.752e+012 1.000e+004 7.076e-002 3.241e-003 
3.560e-003 4.580e+007 1.754e+012 1.000e+004 7.066e-002 3.243e-003 
3.561e-003 4.580e+007 1.758e+012 1.000e+004 7.004e-002 3.244e-003 
3.563e-003 4.580e+007 1.762e+012 1.000e+004 7.154e-002 3.246e-003 
3.564e-003 4.579e+007 1.765e+012 1.000e+004 7.133e-002 3.247e-003 
3.566e-003 4.580e+007 1.766e+012 1.000e+004 6.952e-002 3.249e-003 
3.567e-003 4.581e+007 1.769e+012 1.000e+004 6.714e-002 3.250e-003 
3.569e-003 4.583e+007 1.772e+012 1.000e+004 6.696e-002 3.252e-003 
3.570e-003 4.585e+007 1.773e+012 1.000e+004 6.807e-002 3.253e-003 
3.572e-003 4.586e+007 1.773e+012 1.000e+004 6.964e-002 3.254e-003 
3.573e-003 4.588e+007 1.775e+012 1.000e+004 7.021e-002 3.256e-003 
3.575e-003 4.589e+007 1.778e+012 1.000e+004 6.995e-002 3.257e-003 
3.576e-003 4.590e+007 1.781e+012 1.000e+004 7.042e-002 3.259e-003 
3.578e-003 4.591e+007 1.784e+012 1.000e+004 7.199e-002 3.260e-003 
3.579e-003 4.591e+007 1.786e+012 1.000e+004 7.238e-002 3.261e-003 
3.581e-003 4.592e+007 1.773e+012 1.000e+004 7.018e-002 3.263e-003 
3.582e-003 4.592e+007 1.773e+012 1.000e+004 7.104e-002 3.264e-003 
3.584e-003 4.592e+007 1.774e+012 1.000e+004 7.204e-002 3.266e-003 
3.585e-003 4.591e+007 1.776e+012 1.000e+004 7.283e-002 3.267e-003 
3.587e-003 4.590e+007 1.778e+012 1.000e+004 7.320e-002 3.269e-003 
3.588e-003 4.589e+007 1.777e+012 1.000e+004 7.495e-002 3.271e-003 
3.590e-003 4.587e+007 1.778e+012 1.000e+004 7.675e-002 3.272e-003 
3.591e-003 4.585e+007 1.780e+012 1.000e+004 7.689e-002 3.274e-003 
3.593e-003 4.582e+007 1.782e+012 1.000e+004 7.836e-002 3.276e-003 
3.594e-003 4.578e+007 1.779e+012 1.000e+004 7.854e-002 3.278e-003 
3.596e-003 4.574e+007 1.765e+012 1.000e+004 8.094e-002 3.279e-003 
3.597e-003 4.570e+007 1.764e+012 1.000e+004 8.358e-002 3.281e-003 
3.599e-003 4.566e+007 1.757e+012 1.000e+004 8.313e-002 3.283e-003 
3.600e-003 4.561e+007 1.754e+012 1.000e+004 8.497e-002 3.285e-003 
3.602e-003 4.558e+007 1.751e+012 1.000e+004 8.063e-002 3.287e-003 
3.603e-003 4.556e+007 1.750e+012 1.000e+004 7.878e-002 3.288e-003 
3.605e-003 4.554e+007 1.749e+012 1.000e+004 7.759e-002 3.290e-003 
3.606e-003 4.553e+007 1.749e+012 1.000e+004 7.298e-002 3.291e-003 
3.608e-003 4.552e+007 1.749e+012 1.000e+004 7.702e-002 3.293e-003 
3.610e-003 4.551e+007 1.750e+012 1.000e+004 7.303e-002 3.295e-003 
3.611e-003 4.551e+007 1.751e+012 1.000e+004 7.580e-002 3.296e-003 
3.613e-003 4.550e+007 1.753e+012 1.000e+004 7.115e-002 3.298e-003 
3.614e-003 4.549e+007 1.749e+012 1.000e+004 7.692e-002 3.299e-003 
3.616e-003 4.548e+007 1.748e+012 1.000e+004 7.648e-002 3.301e-003 
3.617e-003 4.547e+007 1.749e+012 1.000e+004 7.601e-002 3.302e-003 
3.619e-003 4.547e+007 1.751e+012 1.000e+004 7.182e-002 3.304e-003 
3.620e-003 4.546e+007 1.753e+012 1.000e+004 7.698e-002 3.305e-003 
3.622e-003 4.545e+007 1.755e+012 1.000e+004 7.375e-002 3.307e-003 
3.623e-003 4.544e+007 1.755e+012 1.000e+004 7.779e-002 3.309e-003 
3.624e-003 4.543e+007 1.756e+012 1.000e+004 7.759e-002 3.310e-003 
3.626e-003 4.543e+007 1.757e+012 1.000e+004 7.536e-002 3.311e-003 
3.627e-003 4.542e+007 1.756e+012 1.000e+004 7.561e-002 3.313e-003 
3.629e-003 4.542e+007 1.755e+012 1.000e+004 7.498e-002 3.315e-003 
3.630e-003 4.541e+007 1.755e+012 1.000e+004 7.460e-002 3.316e-003 
3.632e-003 4.540e+007 1.756e+012 1.000e+004 7.428e-002 3.318e-003 
3.633e-003 4.540e+007 1.758e+012 1.000e+004 7.388e-002 3.319e-003 
3.635e-003 4.539e+007 1.759e+012 1.000e+004 7.175e-002 3.321e-003 
3.636e-003 4.539e+007 1.761e+012 1.000e+004 7.180e-002 3.322e-003 
3.638e-003 4.539e+007 1.763e+012 1.000e+004 7.146e-002 3.323e-003 
3.639e-003 4.539e+007 1.765e+012 1.000e+004 7.092e-002 3.325e-003 
3.640e-003 4.539e+007 1.764e+012 1.000e+004 6.963e-002 3.326e-003 
3.642e-003 4.539e+007 1.762e+012 1.000e+004 7.428e-002 3.328e-003 
3.643e-003 4.538e+007 1.762e+012 1.000e+004 7.440e-002 3.329e-003 
3.645e-003 4.537e+007 1.759e+012 1.000e+004 7.338e-002 3.331e-003 
3.646e-003 4.536e+007 1.757e+012 1.000e+004 7.393e-002 3.332e-003 
3.648e-003 4.535e+007 1.756e+012 1.000e+004 7.411e-002 3.334e-003 
3.649e-003 4.535e+007 1.756e+012 1.000e+004 7.212e-002 3.335e-003 
3.650e-003 4.535e+007 1.757e+012 1.000e+004 6.990e-002 3.337e-003 
3.652e-003 4.535e+007 1.758e+012 1.000e+004 6.927e-002 3.338e-003 
3.653e-003 4.536e+007 1.759e+012 1.000e+004 6.908e-002 3.339e-003 
3.655e-003 4.537e+007 1.759e+012 1.000e+004 6.760e-002 3.341e-003 
3.656e-003 4.538e+007 1.746e+012 1.000e+004 6.930e-002 3.342e-003 
3.658e-003 4.539e+007 1.746e+012 1.000e+004 6.948e-002 3.344e-003 
3.659e-003 4.540e+007 1.744e+012 1.000e+004 7.037e-002 3.345e-003 
3.661e-003 4.541e+007 1.743e+012 1.000e+004 7.017e-002 3.346e-003 
3.662e-003 4.541e+007 1.744e+012 1.000e+004 7.022e-002 3.348e-003 
3.664e-003 4.542e+007 1.740e+012 1.000e+004 6.945e-002 3.350e-003 
3.666e-003 4.544e+007 1.736e+012 1.000e+004 6.875e-002 3.352e-003 
3.669e-003 4.546e+007 1.735e+012 1.000e+004 6.775e-002 3.354e-003 
3.671e-003 4.548e+007 1.737e+012 1.000e+004 6.637e-002 3.357e-003 
3.674e-003 4.552e+007 1.739e+012 1.000e+004 6.658e-002 3.359e-003 
3.677e-003 4.555e+007 1.742e+012 1.000e+004 6.664e-002 3.362e-003 
3.680e-003 4.559e+007 1.745e+012 1.000e+004 6.644e-002 3.364e-003 
3.683e-003 4.562e+007 1.748e+012 1.000e+004 6.850e-002 3.367e-003 
3.686e-003 4.563e+007 1.751e+012 1.000e+004 6.900e-002 3.370e-003 
3.688e-003 4.565e+007 1.755e+012 1.000e+004 6.960e-002 3.372e-003 
3.691e-003 4.568e+007 1.748e+012 1.000e+004 6.616e-002 3.375e-003 
3.694e-003 4.574e+007 1.747e+012 1.000e+004 6.342e-002 3.378e-003 
3.697e-003 4.579e+007 1.750e+012 1.000e+004 6.347e-002 3.380e-003 
3.699e-003 4.585e+007 1.754e+012 1.000e+004 6.073e-002 3.382e-003 
3.702e-003 4.593e+007 1.759e+012 1.000e+004 5.822e-002 3.384e-003 
3.705e-003 4.601e+007 1.764e+012 1.000e+004 5.681e-002 3.386e-003 
3.707e-003 4.610e+007 1.769e+012 1.000e+004 5.656e-002 3.388e-003 
3.710e-003 4.619e+007 1.775e+012 1.000e+004 5.613e-002 3.390e-003 
3.713e-003 4.629e+007 1.779e+012 1.000e+004 5.428e-002 3.392e-003 
3.715e-003 4.639e+007 1.784e+012 1.000e+004 5.370e-002 3.394e-003 
3.718e-003 4.648e+007 1.789e+012 1.000e+004 5.523e-002 3.396e-003 
3.720e-003 4.657e+007 1.793e+012 1.000e+004 5.363e-002 3.398e-003 
3.723e-003 4.667e+007 1.798e+012 1.000e+004 5.282e-002 3.400e-003 
3.726e-003 4.678e+007 1.803e+012 1.000e+004 5.110e-002 3.402e-003 
3.728e-003 4.689e+007 1.808e+012 1.000e+004 4.929e-002 3.404e-003 
3.731e-003 4.701e+007 1.813e+012 1.000e+004 5.055e-002 3.406e-003 
3.734e-003 4.711e+007 1.817e+012 1.000e+004 5.247e-002 3.408e-003 
3.736e-003 4.719e+007 1.821e+012 1.000e+004 5.402e-002 3.410e-003 
3.738e-003 4.726e+007 1.824e+012 1.000e+004 5.528e-002 3.411e-003 
3.740e-003 4.732e+007 1.828e+012 1.000e+004 5.499e-002 3.413e-003 
3.742e-003 4.738e+007 1.831e+012 1.000e+004 5.566e-002 3.415e-003 
3.745e-003 4.744e+007 1.835e+012 1.000e+004 5.674e-002 3.416e-003 
3.746e-003 4.748e+007 1.839e+012 1.000e+004 5.717e-002 3.418e-003 
3.748e-003 4.752e+007 1.843e+012 1.000e+004 5.795e-002 3.419e-003 
3.749e-003 4.755e+007 1.847e+012 1.000e+004 5.735e-002 3.420e-003 
3.751e-003 4.759e+007 1.851e+012 1.000e+004 5.762e-002 3.421e-003 
3.752e-003 4.762e+007 1.855e+012 1.000e+004 5.798e-002 3.423e-003 
3.754e-003 4.765e+007 1.858e+012 1.000e+004 5.816e-002 3.424e-003 
3.755e-003 4.768e+007 1.861e+012 1.000e+004 5.820e-002 3.425e-003 
3.757e-003 4.770e+007 1.865e+012 1.000e+004 5.880e-002 3.426e-003 
3.758e-003 4.772e+007 1.869e+012 1.000e+004 5.913e-002 3.428e-003 
3.759e-003 4.775e+007 1.874e+012 1.000e+004 5.949e-002 3.429e-003 
3.761e-003 4.777e+007 1.878e+012 1.000e+004 5.988e-002 3.430e-003 
3.762e-003 4.778e+007 1.883e+012 1.000e+004 5.994e-002 3.432e-003 
3.764e-003 4.780e+007 1.889e+012 1.000e+004 6.113e-002 3.433e-003 
3.765e-003 4.782e+007 1.889e+012 1.000e+004 6.277e-002 3.434e-003 
3.767e-003 4.782e+007 1.892e+012 1.000e+004 6.670e-002 3.436e-003 
3.768e-003 4.783e+007 1.895e+012 1.000e+004 6.575e-002 3.437e-003 
3.769e-003 4.783e+007 1.898e+012 1.000e+004 7.073e-002 3.438e-003 
3.771e-003 4.783e+007 1.902e+012 1.000e+004 7.321e-002 3.440e-003 
3.772e-003 4.783e+007 1.906e+012 1.000e+004 7.667e-002 3.441e-003 
3.774e-003 4.782e+007 1.907e+012 1.000e+004 7.031e-002 3.443e-003 
3.775e-003 4.783e+007 1.910e+012 1.000e+004 7.326e-002 3.444e-003 
3.776e-003 4.783e+007 1.914e+012 1.000e+004 7.353e-002 3.445e-003 
3.778e-003 4.783e+007 1.917e+012 1.000e+004 7.344e-002 3.447e-003 
3.779e-003 4.784e+007 1.921e+012 1.000e+004 7.223e-002 3.448e-003 
3.781e-003 4.784e+007 1.923e+012 1.000e+004 6.694e-002 3.450e-003 
3.782e-003 4.784e+007 1.924e+012 1.000e+004 7.566e-002 3.451e-003 
3.783e-003 4.784e+007 1.926e+012 1.000e+004 7.348e-002 3.452e-003 
3.785e-003 4.784e+007 1.930e+012 1.000e+004 7.131e-002 3.454e-003 
3.786e-003 4.784e+007 1.935e+012 1.000e+004 7.360e-002 3.455e-003 
3.788e-003 4.784e+007 1.938e+012 1.000e+004 7.301e-002 3.457e-003 
3.789e-003 4.784e+007 1.931e+012 1.000e+004 7.294e-002 3.458e-003 
3.790e-003 4.783e+007 1.925e+012 1.000e+004 7.112e-002 3.459e-003 
3.792e-003 4.783e+007 1.925e+012 1.000e+004 6.979e-002 3.461e-003 
3.793e-003 4.783e+007 1.926e+012 1.000e+004 7.122e-002 3.462e-003 
3.795e-003 4.783e+007 1.929e+012 1.000e+004 7.048e-002 3.464e-003 
3.796e-003 4.784e+007 1.931e+012 1.000e+004 6.572e-002 3.465e-003 
3.797e-003 4.784e+007 1.933e+012 1.000e+004 6.707e-002 3.466e-003 
3.799e-003 4.785e+007 1.934e+012 1.000e+004 7.043e-002 3.468e-003 
3.800e-003 4.785e+007 1.932e+012 1.000e+004 6.913e-002 3.469e-003 
3.802e-003 4.786e+007 1.935e+012 1.000e+004 6.720e-002 3.471e-003 
3.803e-003 4.787e+007 1.938e+012 1.000e+004 6.439e-002 3.472e-003 
3.805e-003 4.789e+007 1.941e+012 1.000e+004 6.537e-002 3.473e-003 
3.806e-003 4.790e+007 1.944e+012 1.000e+004 6.501e-002 3.475e-003 
3.808e-003 4.792e+007 1.947e+012 1.000e+004 6.311e-002 3.476e-003 
3.809e-003 4.793e+007 1.951e+012 1.000e+004 6.235e-002 3.477e-003 
3.811e-003 4.794e+007 1.955e+012 1.000e+004 6.129e-002 3.479e-003 
3.812e-003 4.795e+007 1.959e+012 1.000e+004 6.245e-002 3.480e-003 
3.814e-003 4.796e+007 1.963e+012 1.000e+004 6.387e-002 3.482e-003 
3.815e-003 4.797e+007 1.966e+012 1.000e+004 6.302e-002 3.483e-003 
3.817e-003 4.797e+007 1.963e+012 1.000e+004 6.240e-002 3.485e-003 
3.819e-003 4.798e+007 1.964e+012 1.000e+004 6.199e-002 3.487e-003 
3.820e-003 4.799e+007 1.965e+012 1.000e+004 6.155e-002 3.488e-003 
3.822e-003 4.800e+007 1.966e+012 1.000e+004 6.189e-002 3.490e-003 
3.824e-003 4.801e+007 1.968e+012 1.000e+004 6.205e-002 3.492e-003 
3.826e-003 4.801e+007 1.964e+012 1.000e+004 6.205e-002 3.493e-003 
3.828e-003 4.802e+007 1.960e+012 1.000e+004 6.616e-002 3.495e-003 
3.830e-003 4.802e+007 1.959e+012 1.000e+004 6.606e-002 3.498e-003 
3.832e-003 4.800e+007 1.960e+012 1.000e+004 6.849e-002 3.500e-003 
3.834e-003 4.798e+007 1.958e+012 1.000e+004 7.098e-002 3.502e-003 
3.836e-003 4.796e+007 1.955e+012 1.000e+004 7.189e-002 3.504e-003 
3.838e-003 4.793e+007 1.956e+012 1.000e+004 7.252e-002 3.507e-003 
3.841e-003 4.790e+007 1.956e+012 1.000e+004 6.885e-002 3.509e-003 
3.843e-003 4.788e+007 1.958e+012 1.000e+004 7.086e-002 3.511e-003 
3.845e-003 4.787e+007 1.959e+012 1.000e+004 6.967e-002 3.514e-003 
3.847e-003 4.785e+007 1.935e+012 1.000e+004 7.003e-002 3.516e-003 
3.848e-003 4.783e+007 1.932e+012 1.000e+004 7.089e-002 3.517e-003 
3.850e-003 4.780e+007 1.931e+012 1.000e+004 7.314e-002 3.519e-003 
3.852e-003 4.777e+007 1.927e+012 1.000e+004 7.172e-002 3.521e-003 
3.853e-003 4.774e+007 1.925e+012 1.000e+004 7.042e-002 3.523e-003 
3.855e-003 4.771e+007 1.926e+012 1.000e+004 7.104e-002 3.525e-003 
3.857e-003 4.769e+007 1.928e+012 1.000e+004 7.011e-002 3.527e-003 
3.858e-003 4.766e+007 1.930e+012 1.000e+004 7.182e-002 3.529e-003 
3.860e-003 4.763e+007 1.932e+012 1.000e+004 7.114e-002 3.530e-003 
3.862e-003 4.760e+007 1.933e+012 1.000e+004 7.306e-002 3.532e-003 
3.863e-003 4.757e+007 1.936e+012 1.000e+004 7.384e-002 3.534e-003 
3.865e-003 4.752e+007 1.927e+012 1.000e+004 7.755e-002 3.536e-003 
3.867e-003 4.746e+007 1.930e+012 1.000e+004 7.806e-002 3.538e-003 
3.868e-003 4.739e+007 1.932e+012 1.000e+004 7.923e-002 3.540e-003 
3.870e-003 4.732e+007 1.933e+012 1.000e+004 7.709e-002 3.543e-003 
3.872e-003 4.727e+007 1.934e+012 1.000e+004 7.722e-002 3.545e-003 
3.873e-003 4.721e+007 1.936e+012 1.000e+004 7.759e-002 3.547e-003 
3.875e-003 4.716e+007 1.922e+012 1.000e+004 7.551e-002 3.549e-003 
3.877e-003 4.712e+007 1.918e+012 1.000e+004 7.658e-002 3.551e-003 
3.879e-003 4.707e+007 1.917e+012 1.000e+004 7.585e-002 3.553e-003 
3.880e-003 4.703e+007 1.917e+012 1.000e+004 7.562e-002 3.555e-003 
3.882e-003 4.699e+007 1.918e+012 1.000e+004 7.578e-002 3.557e-003 
3.884e-003 4.694e+007 1.914e+012 1.000e+004 7.715e-002 3.559e-003 
3.885e-003 4.689e+007 1.912e+012 1.000e+004 7.868e-002 3.561e-003 
3.887e-003 4.684e+007 1.910e+012 1.000e+004 7.846e-002 3.563e-003 
3.889e-003 4.679e+007 1.911e+012 1.000e+004 7.904e-002 3.565e-003 
3.890e-003 4.674e+007 1.913e+012 1.000e+004 8.129e-002 3.567e-003 
3.892e-003 4.669e+007 1.914e+012 1.000e+004 7.882e-002 3.569e-003 
3.893e-003 4.665e+007 1.914e+012 1.000e+004 8.130e-002 3.571e-003 
3.895e-003 4.661e+007 1.916e+012 1.000e+004 7.824e-002 3.572e-003 
3.896e-003 4.658e+007 1.904e+012 1.000e+004 8.162e-002 3.574e-003 
3.898e-003 4.655e+007 1.904e+012 1.000e+004 7.803e-002 3.576e-003 
3.899e-003 4.652e+007 1.905e+012 1.000e+004 8.318e-002 3.578e-003 
3.901e-003 4.649e+007 1.906e+012 1.000e+004 8.288e-002 3.579e-003 
3.902e-003 4.646e+007 1.905e+012 1.000e+004 8.318e-002 3.581e-003 
3.904e-003 4.644e+007 1.903e+012 1.000e+004 8.104e-002 3.582e-003 
3.905e-003 4.642e+007 1.903e+012 1.000e+004 8.176e-002 3.584e-003 
3.907e-003 4.640e+007 1.904e+012 1.000e+004 8.223e-002 3.585e-003 
3.908e-003 4.639e+007 1.906e+012 1.000e+004 8.351e-002 3.587e-003 
3.909e-003 4.638e+007 1.908e+012 1.000e+004 7.832e-002 3.588e-003 
3.911e-003 4.637e+007 1.909e+012 1.000e+004 8.115e-002 3.590e-003 
3.912e-003 4.636e+007 1.912e+012 1.000e+004 8.296e-002 3.591e-003 
3.914e-003 4.636e+007 1.912e+012 1.000e+004 8.370e-002 3.593e-003 
3.915e-003 4.635e+007 1.914e+012 1.000e+004 8.427e-002 3.594e-003 
3.916e-003 4.634e+007 1.916e+012 1.000e+004 8.597e-002 3.596e-003 
3.918e-003 4.634e+007 1.918e+012 1.000e+004 8.717e-002 3.597e-003 
3.919e-003 4.633e+007 1.919e+012 1.000e+004 8.586e-002 3.599e-003 
3.921e-003 4.632e+007 1.919e+012 1.000e+004 8.565e-002 3.600e-003 
3.922e-003 4.631e+007 1.919e+012 1.000e+004 8.231e-002 3.602e-003 
3.923e-003 4.630e+007 1.919e+012 1.000e+004 8.409e-002 3.603e-003 
3.925e-003 4.629e+007 1.919e+012 1.000e+004 7.962e-002 3.604e-003 
3.926e-003 4.627e+007 1.919e+012 1.000e+004 8.934e-002 3.606e-003 
3.928e-003 4.625e+007 1.919e+012 1.000e+004 9.425e-002 3.608e-003 
3.929e-003 4.622e+007 1.918e+012 1.000e+004 9.443e-002 3.609e-003 
3.930e-003 4.620e+007 1.897e+012 1.000e+004 8.595e-002 3.611e-003 
3.932e-003 4.618e+007 1.891e+012 1.000e+004 8.059e-002 3.612e-003 
3.933e-003 4.616e+007 1.890e+012 1.000e+004 8.173e-002 3.614e-003 
3.935e-003 4.613e+007 1.893e+012 1.000e+004 8.293e-002 3.616e-003 
3.936e-003 4.610e+007 1.896e+012 1.000e+004 8.647e-002 3.617e-003 
3.938e-003 4.607e+007 1.890e+012 1.000e+004 8.525e-002 3.619e-003 
3.939e-003 4.604e+007 1.887e+012 1.000e+004 7.992e-002 3.621e-003 
3.941e-003 4.601e+007 1.884e+012 1.000e+004 8.652e-002 3.622e-003 
3.942e-003 4.599e+007 1.883e+012 1.000e+004 8.546e-002 3.624e-003 
3.943e-003 4.598e+007 1.882e+012 1.000e+004 8.626e-002 3.625e-003 
3.945e-003 4.596e+007 1.882e+012 1.000e+004 8.603e-002 3.627e-003 
3.946e-003 4.595e+007 1.878e+012 1.000e+004 7.971e-002 3.628e-003 
3.948e-003 4.593e+007 1.878e+012 1.000e+004 8.767e-002 3.630e-003 
3.949e-003 4.592e+007 1.879e+012 1.000e+004 8.574e-002 3.631e-003 
3.951e-003 4.590e+007 1.836e+012 1.000e+004 8.864e-002 3.633e-003 
3.952e-003 4.588e+007 1.836e+012 1.000e+004 8.464e-002 3.635e-003 
3.954e-003 4.586e+007 1.837e+012 1.000e+004 8.973e-002 3.636e-003 
3.955e-003 4.584e+007 1.839e+012 1.000e+004 8.999e-002 3.638e-003 
3.956e-003 4.582e+007 1.840e+012 1.000e+004 9.044e-002 3.639e-003 
3.958e-003 4.579e+007 1.842e+012 1.000e+004 9.004e-002 3.641e-003 
3.959e-003 4.577e+007 1.845e+012 1.000e+004 9.245e-002 3.643e-003 
3.961e-003 4.575e+007 1.848e+012 1.000e+004 8.746e-002 3.644e-003 
3.962e-003 4.573e+007 1.851e+012 1.000e+004 9.284e-002 3.646e-003 
3.964e-003 4.570e+007 1.852e+012 1.000e+004 8.964e-002 3.647e-003 
3.965e-003 4.567e+007 1.854e+012 1.000e+004 9.302e-002 3.649e-003 
3.967e-003 4.565e+007 1.857e+012 1.000e+004 8.159e-002 3.651e-003 
3.968e-003 4.564e+007 1.859e+012 1.000e+004 8.662e-002 3.652e-003 
3.969e-003 4.562e+007 1.862e+012 1.000e+004 9.366e-002 3.654e-003 
3.971e-003 4.560e+007 1.865e+012 1.000e+004 9.477e-002 3.655e-003 
3.972e-003 4.558e+007 1.868e+012 1.000e+004 9.679e-002 3.657e-003 
3.974e-003 4.556e+007 1.872e+012 1.000e+004 9.432e-002 3.658e-003 
3.975e-003 4.555e+007 1.875e+012 1.000e+004 9.093e-002 3.660e-003 
3.977e-003 4.554e+007 1.879e+012 1.000e+004 9.289e-002 3.661e-003 
3.978e-003 4.552e+007 1.883e+012 1.000e+004 9.191e-002 3.663e-003 
3.979e-003 4.551e+007 1.885e+012 1.000e+004 9.431e-002 3.665e-003 
3.981e-003 4.549e+007 1.876e+012 1.000e+004 9.307e-002 3.666e-003 
3.982e-003 4.547e+007 1.877e+012 1.000e+004 9.638e-002 3.668e-003 
3.984e-003 4.545e+007 1.878e+012 1.000e+004 9.082e-002 3.669e-003 
3.985e-003 4.542e+007 1.879e+012 1.000e+004 8.788e-002 3.671e-003 
3.987e-003 4.540e+007 1.877e+012 1.000e+004 9.860e-002 3.672e-003 
3.988e-003 4.537e+007 1.878e+012 1.000e+004 9.751e-002 3.674e-003 
3.989e-003 4.535e+007 1.880e+012 1.000e+004 9.665e-002 3.676e-003 
3.991e-003 4.533e+007 1.881e+012 1.000e+004 9.362e-002 3.677e-003 
3.992e-003 4.531e+007 1.884e+012 1.000e+004 9.397e-002 3.679e-003 
3.994e-003 4.529e+007 1.886e+012 1.000e+004 9.240e-002 3.680e-003 
3.995e-003 4.528e+007 1.889e+012 1.000e+004 9.620e-002 3.682e-003 
3.997e-003 4.526e+007 1.838e+012 1.000e+004 9.100e-002 3.683e-003 
3.998e-003 4.523e+007 1.836e+012 1.000e+004 1.016e-001 3.685e-003 
3.999e-003 4.521e+007 1.831e+012 1.000e+004 9.679e-002 3.687e-003 
4.001e-003 4.518e+007 1.829e+012 1.000e+004 1.038e-001 3.688e-003 
4.002e-003 4.515e+007 1.813e+012 1.000e+004 1.050e-001 3.690e-003 
4.004e-003 4.512e+007 1.815e+012 1.000e+004 1.020e-001 3.691e-003 
4.005e-003 4.509e+007 1.815e+012 1.000e+004 1.012e-001 3.693e-003 
4.007e-003 4.505e+007 1.814e+012 1.000e+004 1.003e-001 3.695e-003 
4.008e-003 4.502e+007 1.815e+012 1.000e+004 1.039e-001 3.696e-003 
4.009e-003 4.498e+007 1.818e+012 1.000e+004 1.035e-001 3.698e-003 
4.011e-003 4.495e+007 1.820e+012 1.000e+004 9.694e-002 3.700e-003 
4.012e-003 4.491e+007 1.822e+012 1.000e+004 8.790e-002 3.702e-003 
4.014e-003 4.487e+007 1.820e+012 1.000e+004 9.220e-002 3.703e-003 
4.015e-003 4.483e+007 1.814e+012 1.000e+004 9.621e-002 3.705e-003 
4.017e-003 4.479e+007 1.815e+012 1.000e+004 9.738e-002 3.707e-003 
4.018e-003 4.475e+007 1.816e+012 1.000e+004 9.892e-002 3.708e-003 
4.019e-003 4.471e+007 1.818e+012 1.000e+004 9.452e-002 3.710e-003 
4.021e-003 4.467e+007 1.817e+012 1.000e+004 9.636e-002 3.712e-003 
4.022e-003 4.464e+007 1.817e+012 1.000e+004 9.234e-002 3.713e-003 
4.024e-003 4.460e+007 1.819e+012 1.000e+004 9.508e-002 3.715e-003 
4.025e-003 4.457e+007 1.818e+012 1.000e+004 9.340e-002 3.717e-003 
4.027e-003 4.453e+007 1.820e+012 1.000e+004 9.268e-002 3.718e-003 
4.028e-003 4.450e+007 1.822e+012 1.000e+004 9.042e-002 3.720e-003 
4.029e-003 4.446e+007 1.821e+012 1.000e+004 9.341e-002 3.722e-003 
4.031e-003 4.443e+007 1.821e+012 1.000e+004 8.937e-002 3.723e-003 
4.032e-003 4.440e+007 1.822e+012 1.000e+004 8.370e-002 3.725e-003 
4.034e-003 4.437e+007 1.823e+012 1.000e+004 8.869e-002 3.727e-003 
4.035e-003 4.434e+007 1.824e+012 1.000e+004 9.057e-002 3.728e-003 
4.036e-003 4.431e+007 1.825e+012 1.000e+004 9.336e-002 3.730e-003 
4.038e-003 4.428e+007 1.825e+012 1.000e+004 8.953e-002 3.731e-003 
4.039e-003 4.425e+007 1.827e+012 1.000e+004 8.819e-002 3.733e-003 
4.041e-003 4.422e+007 1.824e+012 1.000e+004 9.162e-002 3.735e-003 
4.042e-003 4.418e+007 1.821e+012 1.000e+004 9.241e-002 3.736e-003 
4.043e-003 4.414e+007 1.817e+012 1.000e+004 9.275e-002 3.738e-003 
4.045e-003 4.409e+007 1.814e+012 1.000e+004 9.416e-002 3.740e-003 
4.046e-003 4.404e+007 1.801e+012 1.000e+004 9.364e-002 3.741e-003 
4.047e-003 4.400e+007 1.796e+012 1.000e+004 8.981e-002 3.743e-003 
4.049e-003 4.397e+007 1.791e+012 1.000e+004 9.295e-002 3.745e-003 
4.050e-003 4.393e+007 1.787e+012 1.000e+004 9.051e-002 3.746e-003 
4.052e-003 4.390e+007 1.783e+012 1.000e+004 8.926e-002 3.748e-003 
4.053e-003 4.387e+007 1.781e+012 1.000e+004 8.340e-002 3.749e-003 
4.054e-003 4.383e+007 1.780e+012 1.000e+004 8.817e-002 3.751e-003 
4.056e-003 4.380e+007 1.774e+012 1.000e+004 8.850e-002 3.753e-003 
4.057e-003 4.376e+007 1.771e+012 1.000e+004 8.817e-002 3.754e-003 
4.059e-003 4.373e+007 1.769e+012 1.000e+004 8.838e-002 3.756e-003 
4.060e-003 4.368e+007 1.766e+012 1.000e+004 9.396e-002 3.758e-003 
4.061e-003 4.364e+007 1.763e+012 1.000e+004 9.318e-002 3.759e-003 
4.063e-003 4.360e+007 1.761e+012 1.000e+004 9.297e-002 3.761e-003 
4.064e-003 4.355e+007 1.760e+012 1.000e+004 9.159e-002 3.763e-003 
4.065e-003 4.351e+007 1.759e+012 1.000e+004 8.972e-002 3.764e-003 
4.067e-003 4.347e+007 1.756e+012 1.000e+004 9.404e-002 3.766e-003 
4.068e-003 4.343e+007 1.750e+012 1.000e+004 8.898e-002 3.768e-003 
4.070e-003 4.340e+007 1.748e+012 1.000e+004 8.683e-002 3.769e-003 
4.071e-003 4.337e+007 1.743e+012 1.000e+004 9.312e-002 3.771e-003 
4.072e-003 4.334e+007 1.740e+012 1.000e+004 8.897e-002 3.772e-003 
4.074e-003 4.330e+007 1.734e+012 1.000e+004 9.005e-002 3.774e-003 
4.075e-003 4.327e+007 1.731e+012 1.000e+004 8.952e-002 3.776e-003 
4.076e-003 4.324e+007 1.729e+012 1.000e+004 8.655e-002 3.777e-003 
4.078e-003 4.322e+007 1.726e+012 1.000e+004 9.341e-002 3.779e-003 
4.079e-003 4.319e+007 1.722e+012 1.000e+004 8.951e-002 3.780e-003 
4.081e-003 4.317e+007 1.719e+012 1.000e+004 9.039e-002 3.782e-003 
4.082e-003 4.314e+007 1.713e+012 1.000e+004 9.265e-002 3.783e-003 
4.083e-003 4.312e+007 1.704e+012 1.000e+004 9.032e-002 3.785e-003 
4.085e-003 4.309e+007 1.699e+012 1.000e+004 8.717e-002 3.787e-003 
4.086e-003 4.306e+007 1.694e+012 1.000e+004 9.338e-002 3.788e-003 
4.087e-003 4.304e+007 1.689e+012 1.000e+004 8.433e-002 3.790e-003 
4.089e-003 4.301e+007 1.686e+012 1.000e+004 9.184e-002 3.791e-003 
4.090e-003 4.299e+007 1.683e+012 1.000e+004 9.222e-002 3.793e-003 
4.091e-003 4.297e+007 1.681e+012 1.000e+004 8.778e-002 3.794e-003 
4.093e-003 4.295e+007 1.678e+012 1.000e+004 8.936e-002 3.796e-003 
4.094e-003 4.293e+007 1.676e+012 1.000e+004 8.966e-002 3.797e-003 
4.096e-003 4.292e+007 1.675e+012 1.000e+004 9.043e-002 3.799e-003 
4.097e-003 4.290e+007 1.672e+012 1.000e+004 8.837e-002 3.800e-003 
4.098e-003 4.288e+007 1.671e+012 1.000e+004 9.006e-002 3.802e-003 
4.100e-003 4.286e+007 1.670e+012 1.000e+004 9.129e-002 3.803e-003 
4.101e-003 4.284e+007 1.660e+012 1.000e+004 9.221e-002 3.805e-003 
4.102e-003 4.283e+007 1.657e+012 1.000e+004 9.083e-002 3.806e-003 
4.104e-003 4.281e+007 1.656e+012 1.000e+004 8.830e-002 3.808e-003 
4.105e-003 4.281e+007 1.656e+012 1.000e+004 8.401e-002 3.809e-003 
4.107e-003 4.280e+007 1.655e+012 1.000e+004 8.533e-002 3.810e-003 
4.108e-003 4.280e+007 1.656e+012 1.000e+004 8.666e-002 3.812e-003 
4.109e-003 4.280e+007 1.657e+012 1.000e+004 8.374e-002 3.813e-003 
4.111e-003 4.281e+007 1.658e+012 1.000e+004 8.644e-002 3.814e-003 
4.112e-003 4.282e+007 1.659e+012 1.000e+004 7.968e-002 3.816e-003 
4.113e-003 4.283e+007 1.661e+012 1.000e+004 7.136e-002 3.817e-003 
4.115e-003 4.284e+007 1.662e+012 1.000e+004 8.027e-002 3.818e-003 
4.116e-003 4.286e+007 1.665e+012 1.000e+004 8.160e-002 3.820e-003 
4.117e-003 4.287e+007 1.666e+012 1.000e+004 7.818e-002 3.821e-003 
4.119e-003 4.288e+007 1.667e+012 1.000e+004 7.988e-002 3.822e-003 
4.120e-003 4.289e+007 1.669e+012 1.000e+004 7.941e-002 3.823e-003 
4.122e-003 4.290e+007 1.670e+012 1.000e+004 8.115e-002 3.825e-003 
4.123e-003 4.291e+007 1.670e+012 1.000e+004 8.440e-002 3.826e-003 
4.124e-003 4.292e+007 1.671e+012 1.000e+004 8.334e-002 3.827e-003 
4.126e-003 4.292e+007 1.673e+012 1.000e+004 7.146e-002 3.829e-003 
4.127e-003 4.293e+007 1.675e+012 1.000e+004 8.013e-002 3.830e-003 
4.128e-003 4.293e+007 1.677e+012 1.000e+004 8.321e-002 3.831e-003 
4.130e-003 4.293e+007 1.679e+012 1.000e+004 8.604e-002 3.833e-003 
4.131e-003 4.294e+007 1.682e+012 1.000e+004 8.491e-002 3.834e-003 
4.132e-003 4.294e+007 1.685e+012 1.000e+004 8.328e-002 3.835e-003 
4.134e-003 4.295e+007 1.687e+012 1.000e+004 7.657e-002 3.837e-003 
4.135e-003 4.296e+007 1.690e+012 1.000e+004 8.425e-002 3.838e-003 
4.137e-003 4.297e+007 1.693e+012 1.000e+004 8.325e-002 3.839e-003 
4.138e-003 4.298e+007 1.696e+012 1.000e+004 8.077e-002 3.841e-003 
4.139e-003 4.299e+007 1.697e+012 1.000e+004 9.097e-002 3.842e-003 
4.141e-003 4.300e+007 1.693e+012 1.000e+004 9.090e-002 3.843e-003 
4.142e-003 4.300e+007 1.692e+012 1.000e+004 9.217e-002 3.844e-003 
4.143e-003 4.301e+007 1.691e+012 1.000e+004 7.844e-002 3.846e-003 
4.145e-003 4.303e+007 1.691e+012 1.000e+004 8.939e-002 3.847e-003 
4.146e-003 4.304e+007 1.692e+012 1.000e+004 9.302e-002 3.848e-003 
4.147e-003 4.305e+007 1.693e+012 1.000e+004 9.398e-002 3.850e-003 
4.149e-003 4.306e+007 1.695e+012 1.000e+004 9.205e-002 3.851e-003 
4.150e-003 4.307e+007 1.696e+012 1.000e+004 9.120e-002 3.852e-003 
4.152e-003 4.308e+007 1.698e+012 1.000e+004 9.092e-002 3.854e-003 
4.153e-003 4.308e+007 1.699e+012 1.000e+004 9.602e-002 3.855e-003 
4.154e-003 4.309e+007 1.694e+012 1.000e+004 1.016e-001 3.856e-003 
4.156e-003 4.309e+007 1.693e+012 1.000e+004 9.333e-002 3.857e-003 
4.157e-003 4.310e+007 1.692e+012 1.000e+004 9.287e-002 3.859e-003 
4.158e-003 4.311e+007 1.689e+012 1.000e+004 9.343e-002 3.860e-003 
4.160e-003 4.313e+007 1.688e+012 1.000e+004 9.635e-002 3.861e-003 
4.161e-003 4.314e+007 1.688e+012 1.000e+004 1.000e-001 3.863e-003 
4.162e-003 4.315e+007 1.688e+012 1.000e+004 9.607e-002 3.864e-003 
4.164e-003 4.317e+007 1.688e+012 1.000e+004 8.126e-002 3.865e-003 
4.165e-003 4.319e+007 1.688e+012 1.000e+004 9.391e-002 3.866e-003 
4.167e-003 4.320e+007 1.690e+012 1.000e+004 9.073e-002 3.868e-003 
4.168e-003 4.321e+007 1.690e+012 1.000e+004 9.439e-002 3.869e-003 
4.169e-003 4.323e+007 1.690e+012 1.000e+004 8.879e-002 3.870e-003 
4.171e-003 4.325e+007 1.691e+012 1.000e+004 8.964e-002 3.871e-003 
4.172e-003 4.326e+007 1.691e+012 1.000e+004 8.747e-002 3.873e-003 
4.173e-003 4.327e+007 1.692e+012 1.000e+004 9.192e-002 3.874e-003 
4.175e-003 4.329e+007 1.694e+012 1.000e+004 8.688e-002 3.875e-003 
4.176e-003 4.330e+007 1.695e+012 1.000e+004 8.804e-002 3.876e-003 
4.177e-003 4.332e+007 1.697e+012 1.000e+004 8.951e-002 3.878e-003 
4.179e-003 4.333e+007 1.699e+012 1.000e+004 9.017e-002 3.879e-003 
4.180e-003 4.335e+007 1.700e+012 1.000e+004 8.584e-002 3.880e-003 
4.182e-003 4.337e+007 1.703e+012 1.000e+004 7.903e-002 3.881e-003 
4.183e-003 4.338e+007 1.704e+012 1.000e+004 8.909e-002 3.883e-003 
4.184e-003 4.340e+007 1.706e+012 1.000e+004 8.675e-002 3.884e-003 
4.186e-003 4.342e+007 1.708e+012 1.000e+004 8.558e-002 3.885e-003 
4.187e-003 4.343e+007 1.710e+012 1.000e+004 7.706e-002 3.886e-003 
4.188e-003 4.345e+007 1.712e+012 1.000e+004 8.882e-002 3.888e-003 
4.190e-003 4.346e+007 1.713e+012 1.000e+004 8.828e-002 3.889e-003 
4.191e-003 4.347e+007 1.715e+012 1.000e+004 8.668e-002 3.890e-003 
4.192e-003 4.348e+007 1.717e+012 1.000e+004 8.792e-002 3.892e-003 
4.194e-003 4.349e+007 1.719e+012 1.000e+004 8.978e-002 3.893e-003 
4.195e-003 4.349e+007 1.720e+012 1.000e+004 8.718e-002 3.894e-003 
4.197e-003 4.349e+007 1.721e+012 1.000e+004 8.797e-002 3.896e-003 
4.198e-003 4.349e+007 1.722e+012 1.000e+004 8.526e-002 3.897e-003 
4.199e-003 4.350e+007 1.723e+012 1.000e+004 9.276e-002 3.898e-003 
4.201e-003 4.351e+007 1.718e+012 1.000e+004 8.884e-002 3.900e-003 
4.202e-003 4.352e+007 1.717e+012 1.000e+004 8.683e-002 3.901e-003 
4.203e-003 4.353e+007 1.716e+012 1.000e+004 7.992e-002 3.902e-003 
4.205e-003 4.354e+007 1.716e+012 1.000e+004 7.987e-002 3.903e-003 
4.206e-003 4.356e+007 1.716e+012 1.000e+004 8.600e-002 3.905e-003 
4.207e-003 4.357e+007 1.716e+012 1.000e+004 9.003e-002 3.906e-003 
4.209e-003 4.358e+007 1.714e+012 1.000e+004 8.838e-002 3.907e-003 
4.210e-003 4.359e+007 1.713e+012 1.000e+004 8.768e-002 3.909e-003 
4.212e-003 4.360e+007 1.708e+012 1.000e+004 8.898e-002 3.910e-003 
4.213e-003 4.361e+007 1.705e+012 1.000e+004 8.634e-002 3.911e-003 
4.214e-003 4.363e+007 1.703e+012 1.000e+004 8.388e-002 3.912e-003 
4.216e-003 4.364e+007 1.703e+012 1.000e+004 8.292e-002 3.914e-003 
4.217e-003 4.365e+007 1.703e+012 1.000e+004 8.715e-002 3.915e-003 
4.218e-003 4.366e+007 1.704e+012 1.000e+004 8.412e-002 3.916e-003 
4.220e-003 4.367e+007 1.704e+012 1.000e+004 8.025e-002 3.918e-003 
4.221e-003 4.368e+007 1.706e+012 1.000e+004 8.317e-002 3.919e-003 
4.223e-003 4.370e+007 1.708e+012 1.000e+004 8.829e-002 3.920e-003 
4.224e-003 4.371e+007 1.708e+012 1.000e+004 8.646e-002 3.921e-003 
4.225e-003 4.372e+007 1.709e+012 1.000e+004 8.634e-002 3.923e-003 
4.227e-003 4.374e+007 1.701e+012 1.000e+004 8.847e-002 3.924e-003 
4.228e-003 4.376e+007 1.703e+012 1.000e+004 7.753e-002 3.925e-003 
4.229e-003 4.377e+007 1.705e+012 1.000e+004 8.107e-002 3.927e-003 
4.231e-003 4.379e+007 1.708e+012 1.000e+004 7.848e-002 3.928e-003 
4.232e-003 4.381e+007 1.710e+012 1.000e+004 8.029e-002 3.929e-003 
4.234e-003 4.383e+007 1.711e+012 1.000e+004 8.111e-002 3.930e-003 
4.235e-003 4.385e+007 1.710e+012 1.000e+004 8.336e-002 3.932e-003 
4.236e-003 4.387e+007 1.708e+012 1.000e+004 8.228e-002 3.933e-003 
4.238e-003 4.389e+007 1.705e+012 1.000e+004 8.137e-002 3.934e-003 
4.239e-003 4.391e+007 1.704e+012 1.000e+004 7.971e-002 3.935e-003 
4.241e-003 4.393e+007 1.704e+012 1.000e+004 7.703e-002 3.937e-003 
4.242e-003 4.395e+007 1.705e+012 1.000e+004 7.148e-002 3.938e-003 
4.243e-003 4.398e+007 1.706e+012 1.000e+004 8.034e-002 3.939e-003 
4.245e-003 4.400e+007 1.707e+012 1.000e+004 8.097e-002 3.940e-003 
4.246e-003 4.403e+007 1.708e+012 1.000e+004 8.244e-002 3.942e-003 
4.248e-003 4.405e+007 1.708e+012 1.000e+004 7.963e-002 3.943e-003 
4.249e-003 4.408e+007 1.707e+012 1.000e+004 8.057e-002 3.944e-003 
4.250e-003 4.410e+007 1.707e+012 1.000e+004 7.772e-002 3.945e-003 
4.252e-003 4.412e+007 1.708e+012 1.000e+004 7.442e-002 3.946e-003 
4.253e-003 4.414e+007 1.709e+012 1.000e+004 7.747e-002 3.948e-003 
4.254e-003 4.416e+007 1.710e+012 1.000e+004 7.352e-002 3.949e-003 
4.256e-003 4.417e+007 1.711e+012 1.000e+004 8.125e-002 3.950e-003 
4.257e-003 4.419e+007 1.712e+012 1.000e+004 7.566e-002 3.951e-003 
4.259e-003 4.420e+007 1.714e+012 1.000e+004 7.813e-002 3.953e-003 
4.260e-003 4.421e+007 1.715e+012 1.000e+004 8.207e-002 3.954e-003 
4.261e-003 4.421e+007 1.717e+012 1.000e+004 7.590e-002 3.955e-003 
4.263e-003 4.422e+007 1.719e+012 1.000e+004 7.780e-002 3.957e-003 
4.264e-003 4.423e+007 1.719e+012 1.000e+004 7.670e-002 3.958e-003 
4.266e-003 4.423e+007 1.716e+012 1.000e+004 7.437e-002 3.959e-003 
4.267e-003 4.424e+007 1.715e+012 1.000e+004 7.682e-002 3.961e-003 
4.268e-003 4.424e+007 1.712e+012 1.000e+004 8.115e-002 3.962e-003 
4.270e-003 4.424e+007 1.710e+012 1.000e+004 8.238e-002 3.964e-003 
4.271e-003 4.424e+007 1.709e+012 1.000e+004 8.194e-002 3.965e-003 
4.273e-003 4.423e+007 1.709e+012 1.000e+004 7.926e-002 3.966e-003 
4.274e-003 4.423e+007 1.708e+012 1.000e+004 8.058e-002 3.968e-003 
4.275e-003 4.423e+007 1.705e+012 1.000e+004 7.923e-002 3.969e-003 
4.277e-003 4.423e+007 1.699e+012 1.000e+004 7.987e-002 3.971e-003 
4.278e-003 4.422e+007 1.695e+012 1.000e+004 8.131e-002 3.972e-003 
4.280e-003 4.421e+007 1.686e+012 1.000e+004 8.212e-002 3.974e-003 
4.281e-003 4.420e+007 1.682e+012 1.000e+004 8.326e-002 3.975e-003 
4.283e-003 4.418e+007 1.680e+012 1.000e+004 8.322e-002 3.977e-003 
4.285e-003 4.418e+007 1.681e+012 1.000e+004 8.195e-002 3.979e-003 
4.286e-003 4.417e+007 1.682e+012 1.000e+004 8.289e-002 3.981e-003 
4.288e-003 4.415e+007 1.683e+012 1.000e+004 7.998e-002 3.983e-003 
4.290e-003 4.415e+007 1.685e+012 1.000e+004 7.969e-002 3.984e-003 
4.292e-003 4.414e+007 1.683e+012 1.000e+004 8.144e-002 3.986e-003 
4.293e-003 4.413e+007 1.683e+012 1.000e+004 8.350e-002 3.988e-003 
4.295e-003 4.412e+007 1.683e+012 1.000e+004 8.258e-002 3.990e-003 
4.297e-003 4.411e+007 1.684e+012 1.000e+004 8.251e-002 3.991e-003 
4.298e-003 4.410e+007 1.686e+012 1.000e+004 8.425e-002 3.993e-003 
4.300e-003 4.408e+007 1.688e+012 1.000e+004 8.304e-002 3.995e-003 
4.302e-003 4.407e+007 1.689e+012 1.000e+004 8.281e-002 3.997e-003 
4.303e-003 4.406e+007 1.683e+012 1.000e+004 8.324e-002 3.999e-003 
4.305e-003 4.405e+007 1.684e+012 1.000e+004 8.372e-002 4.000e-003 
4.306e-003 4.404e+007 1.687e+012 1.000e+004 8.040e-002 4.002e-003 
4.308e-003 4.404e+007 1.689e+012 1.000e+004 8.079e-002 4.003e-003 
4.309e-003 4.403e+007 1.685e+012 1.000e+004 8.108e-002 4.005e-003 
4.311e-003 4.403e+007 1.682e+012 1.000e+004 8.380e-002 4.006e-003 
4.312e-003 4.403e+007 1.680e+012 1.000e+004 8.075e-002 4.008e-003 
4.314e-003 4.404e+007 1.673e+012 1.000e+004 8.092e-002 4.009e-003 
4.315e-003 4.404e+007 1.668e+012 1.000e+004 8.658e-002 4.011e-003 
4.317e-003 4.404e+007 1.666e+012 1.000e+004 9.160e-002 4.012e-003 
4.318e-003 4.404e+007 1.665e+012 1.000e+004 8.135e-002 4.013e-003 
4.320e-003 4.405e+007 1.663e+012 1.000e+004 8.379e-002 4.015e-003 
4.321e-003 4.405e+007 1.661e+012 1.000e+004 8.772e-002 4.016e-003 
4.322e-003 4.405e+007 1.661e+012 1.000e+004 8.862e-002 4.018e-003 
4.324e-003 4.406e+007 1.662e+012 1.000e+004 9.170e-002 4.019e-003 
4.325e-003 4.407e+007 1.662e+012 1.000e+004 8.099e-002 4.020e-003 
4.327e-003 4.408e+007 1.663e+012 1.000e+004 8.392e-002 4.022e-003 
4.328e-003 4.409e+007 1.663e+012 1.000e+004 8.825e-002 4.023e-003 
4.330e-003 4.410e+007 1.664e+012 1.000e+004 8.946e-002 4.024e-003 
4.331e-003 4.412e+007 1.665e+012 1.000e+004 8.382e-002 4.026e-003 
4.332e-003 4.414e+007 1.665e+012 1.000e+004 9.027e-002 4.027e-003 
4.334e-003 4.417e+007 1.666e+012 1.000e+004 8.291e-002 4.028e-003 
4.335e-003 4.419e+007 1.667e+012 1.000e+004 7.977e-002 4.030e-003 
4.337e-003 4.421e+007 1.668e+012 1.000e+004 8.150e-002 4.031e-003 
4.338e-003 4.422e+007 1.668e+012 1.000e+004 9.148e-002 4.032e-003 
4.340e-003 4.423e+007 1.668e+012 1.000e+004 7.993e-002 4.033e-003 
4.341e-003 4.425e+007 1.669e+012 1.000e+004 8.111e-002 4.035e-003 
4.342e-003 4.426e+007 1.670e+012 1.000e+004 8.140e-002 4.036e-003 
4.344e-003 4.428e+007 1.671e+012 1.000e+004 8.499e-002 4.037e-003 
4.345e-003 4.431e+007 1.670e+012 1.000e+004 8.738e-002 4.039e-003 
4.347e-003 4.433e+007 1.671e+012 1.000e+004 7.985e-002 4.040e-003 
4.348e-003 4.436e+007 1.671e+012 1.000e+004 8.818e-002 4.041e-003 
4.349e-003 4.440e+007 1.672e+012 1.000e+004 7.873e-002 4.042e-003 
4.351e-003 4.443e+007 1.673e+012 1.000e+004 8.060e-002 4.043e-003 
4.352e-003 4.447e+007 1.674e+012 1.000e+004 8.231e-002 4.045e-003 
4.354e-003 4.450e+007 1.676e+012 1.000e+004 8.759e-002 4.046e-003 
4.355e-003 4.454e+007 1.678e+012 1.000e+004 8.323e-002 4.047e-003 
4.356e-003 4.458e+007 1.680e+012 1.000e+004 8.142e-002 4.048e-003 
4.358e-003 4.461e+007 1.681e+012 1.000e+004 8.386e-002 4.049e-003 
4.359e-003 4.465e+007 1.683e+012 1.000e+004 8.988e-002 4.050e-003 
4.361e-003 4.468e+007 1.685e+012 1.000e+004 7.560e-002 4.051e-003 
4.362e-003 4.471e+007 1.687e+012 1.000e+004 7.894e-002 4.053e-003 
4.363e-003 4.475e+007 1.690e+012 1.000e+004 8.531e-002 4.054e-003 
4.365e-003 4.478e+007 1.693e+012 1.000e+004 7.703e-002 4.055e-003 
4.366e-003 4.482e+007 1.695e+012 1.000e+004 7.630e-002 4.056e-003 
4.368e-003 4.485e+007 1.697e+012 1.000e+004 8.212e-002 4.057e-003 
4.369e-003 4.489e+007 1.699e+012 1.000e+004 8.369e-002 4.058e-003 
4.370e-003 4.492e+007 1.702e+012 1.000e+004 7.425e-002 4.060e-003 
4.372e-003 4.495e+007 1.705e+012 1.000e+004 8.327e-002 4.061e-003 
4.373e-003 4.498e+007 1.707e+012 1.000e+004 8.088e-002 4.062e-003 
4.374e-003 4.501e+007 1.709e+012 1.000e+004 8.973e-002 4.063e-003 
4.376e-003 4.504e+007 1.712e+012 1.000e+004 8.561e-002 4.064e-003 
4.377e-003 4.507e+007 1.715e+012 1.000e+004 8.007e-002 4.065e-003 
4.379e-003 4.510e+007 1.713e+012 1.000e+004 8.889e-002 4.067e-003 
4.380e-003 4.512e+007 1.713e+012 1.000e+004 8.480e-002 4.068e-003 
4.381e-003 4.513e+007 1.716e+012 1.000e+004 9.088e-002 4.069e-003 
4.383e-003 4.516e+007 1.718e+012 1.000e+004 8.233e-002 4.070e-003 
4.384e-003 4.518e+007 1.722e+012 1.000e+004 8.668e-002 4.072e-003 
4.386e-003 4.520e+007 1.724e+012 1.000e+004 8.287e-002 4.073e-003 
4.387e-003 4.522e+007 1.728e+012 1.000e+004 8.464e-002 4.074e-003 
4.388e-003 4.524e+007 1.731e+012 1.000e+004 8.340e-002 4.075e-003 
4.390e-003 4.526e+007 1.734e+012 1.000e+004 8.483e-002 4.076e-003 
4.391e-003 4.528e+007 1.737e+012 1.000e+004 8.962e-002 4.078e-003 
4.392e-003 4.530e+007 1.741e+012 1.000e+004 8.086e-002 4.079e-003 
4.394e-003 4.531e+007 1.745e+012 1.000e+004 9.036e-002 4.080e-003 
4.395e-003 4.532e+007 1.749e+012 1.000e+004 8.787e-002 4.082e-003 
4.397e-003 4.534e+007 1.753e+012 1.000e+004 9.851e-002 4.083e-003 
4.398e-003 4.534e+007 1.750e+012 1.000e+004 8.063e-002 4.084e-003 
4.399e-003 4.534e+007 1.749e+012 1.000e+004 8.966e-002 4.086e-003 
4.401e-003 4.533e+007 1.751e+012 1.000e+004 9.280e-002 4.087e-003 
4.402e-003 4.533e+007 1.753e+012 1.000e+004 9.213e-002 4.089e-003 
4.404e-003 4.532e+007 1.755e+012 1.000e+004 9.516e-002 4.090e-003 
4.405e-003 4.532e+007 1.758e+012 1.000e+004 8.722e-002 4.091e-003 
4.406e-003 4.532e+007 1.761e+012 1.000e+004 9.658e-002 4.093e-003 
4.408e-003 4.532e+007 1.764e+012 1.000e+004 9.128e-002 4.094e-003 
4.409e-003 4.532e+007 1.763e+012 1.000e+004 9.228e-002 4.096e-003 
4.411e-003 4.532e+007 1.763e+012 1.000e+004 9.230e-002 4.097e-003 
4.412e-003 4.531e+007 1.766e+012 1.000e+004 9.844e-002 4.098e-003 
4.413e-003 4.531e+007 1.768e+012 1.000e+004 9.320e-002 4.100e-003 
4.415e-003 4.530e+007 1.770e+012 1.000e+004 8.985e-002 4.101e-003 
4.416e-003 4.529e+007 1.773e+012 1.000e+004 9.216e-002 4.103e-003 
4.417e-003 4.529e+007 1.776e+012 1.000e+004 8.839e-002 4.104e-003 
4.419e-003 4.528e+007 1.778e+012 1.000e+004 9.304e-002 4.105e-003 
4.420e-003 4.526e+007 1.745e+012 1.000e+004 7.583e-002 4.107e-003 
4.422e-003 4.525e+007 1.729e+012 1.000e+004 7.629e-002 4.108e-003 
4.423e-003 4.523e+007 1.732e+012 1.000e+004 7.548e-002 4.110e-003 
4.424e-003 4.521e+007 1.733e+012 1.000e+004 7.413e-002 4.111e-003 
4.426e-003 4.519e+007 1.734e+012 1.000e+004 7.693e-002 4.113e-003 
4.427e-003 4.517e+007 1.737e+012 1.000e+004 7.654e-002 4.115e-003 
4.429e-003 4.515e+007 1.740e+012 1.000e+004 7.740e-002 4.116e-003 
4.430e-003 4.512e+007 1.743e+012 1.000e+004 7.752e-002 4.118e-003 
4.431e-003 4.509e+007 1.746e+012 1.000e+004 7.788e-002 4.119e-003 
4.433e-003 4.506e+007 1.749e+012 1.000e+004 7.788e-002 4.121e-003 
4.434e-003 4.503e+007 1.752e+012 1.000e+004 7.638e-002 4.123e-003 
4.436e-003 4.500e+007 1.756e+012 1.000e+004 7.764e-002 4.124e-003 
4.437e-003 4.496e+007 1.759e+012 1.000e+004 7.790e-002 4.126e-003 
4.439e-003 4.492e+007 1.762e+012 1.000e+004 7.819e-002 4.128e-003 
4.441e-003 4.489e+007 1.764e+012 1.000e+004 7.596e-002 4.130e-003 
4.442e-003 4.485e+007 1.768e+012 1.000e+004 7.535e-002 4.132e-003 
4.444e-003 4.481e+007 1.772e+012 1.000e+004 7.576e-002 4.134e-003 
4.446e-003 4.478e+007 1.776e+012 1.000e+004 7.653e-002 4.136e-003 
4.447e-003 4.473e+007 1.778e+012 1.000e+004 7.743e-002 4.138e-003 
4.449e-003 4.469e+007 1.778e+012 1.000e+004 7.658e-002 4.140e-003 
4.451e-003 4.465e+007 1.778e+012 1.000e+004 7.822e-002 4.142e-003 
4.452e-003 4.460e+007 1.780e+012 1.000e+004 7.812e-002 4.144e-003 
4.454e-003 4.456e+007 1.775e+012 1.000e+004 7.957e-002 4.146e-003 
4.456e-003 4.451e+007 1.774e+012 1.000e+004 7.855e-002 4.148e-003 
4.457e-003 4.446e+007 1.775e+012 1.000e+004 7.797e-002 4.150e-003 
4.459e-003 4.442e+007 1.777e+012 1.000e+004 7.970e-002 4.152e-003 
4.460e-003 4.438e+007 1.779e+012 1.000e+004 7.975e-002 4.153e-003 
4.462e-003 4.434e+007 1.781e+012 1.000e+004 8.146e-002 4.155e-003 
4.463e-003 4.431e+007 1.784e+012 1.000e+004 8.028e-002 4.157e-003 
4.465e-003 4.428e+007 1.786e+012 1.000e+004 7.909e-002 4.159e-003 
4.466e-003 4.425e+007 1.785e+012 1.000e+004 8.251e-002 4.160e-003 
4.468e-003 4.421e+007 1.786e+012 1.000e+004 8.502e-002 4.162e-003 
4.469e-003 4.418e+007 1.787e+012 1.000e+004 8.362e-002 4.164e-003 
4.471e-003 4.414e+007 1.789e+012 1.000e+004 8.562e-002 4.165e-003 
4.472e-003 4.411e+007 1.790e+012 1.000e+004 8.578e-002 4.167e-003 
4.474e-003 4.407e+007 1.787e+012 1.000e+004 8.978e-002 4.169e-003 
4.475e-003 4.402e+007 1.788e+012 1.000e+004 9.228e-002 4.171e-003 
4.477e-003 4.397e+007 1.787e+012 1.000e+004 8.884e-002 4.172e-003 
4.478e-003 4.392e+007 1.784e+012 1.000e+004 9.364e-002 4.174e-003 
4.480e-003 4.387e+007 1.784e+012 1.000e+004 9.354e-002 4.176e-003 
4.481e-003 4.382e+007 1.785e+012 1.000e+004 9.190e-002 4.178e-003 
4.483e-003 4.377e+007 1.786e+012 1.000e+004 8.944e-002 4.180e-003 
4.484e-003 4.371e+007 1.788e+012 1.000e+004 9.866e-002 4.182e-003 
4.486e-003 4.365e+007 1.790e+012 1.000e+004 9.683e-002 4.184e-003 
4.487e-003 4.359e+007 1.792e+012 1.000e+004 9.751e-002 4.186e-003 
4.489e-003 4.353e+007 1.794e+012 1.000e+004 9.086e-002 4.187e-003 
4.490e-003 4.348e+007 1.770e+012 1.000e+004 9.909e-002 4.189e-003 
4.492e-003 4.344e+007 1.765e+012 1.000e+004 1.015e-001 4.191e-003 
4.493e-003 4.340e+007 1.762e+012 1.000e+004 9.776e-002 4.193e-003 
4.495e-003 4.335e+007 1.759e+012 1.000e+004 9.147e-002 4.195e-003 
4.496e-003 4.331e+007 1.749e+012 1.000e+004 9.982e-002 4.196e-003 
4.498e-003 4.327e+007 1.747e+012 1.000e+004 9.985e-002 4.198e-003 
4.499e-003 4.323e+007 1.745e+012 1.000e+004 9.806e-002 4.200e-003 
4.500e-003 4.319e+007 1.745e+012 1.000e+004 9.041e-002 4.202e-003 
4.502e-003 4.315e+007 1.746e+012 1.000e+004 9.938e-002 4.203e-003 
4.503e-003 4.311e+007 1.747e+012 1.000e+004 1.034e-001 4.205e-003 
4.505e-003 4.307e+007 1.740e+012 1.000e+004 9.701e-002 4.207e-003 
4.506e-003 4.303e+007 1.740e+012 1.000e+004 8.682e-002 4.209e-003 
4.508e-003 4.298e+007 1.741e+012 1.000e+004 9.384e-002 4.210e-003 
4.509e-003 4.294e+007 1.742e+012 1.000e+004 1.008e-001 4.212e-003 
4.511e-003 4.290e+007 1.744e+012 1.000e+004 9.741e-002 4.214e-003 
4.512e-003 4.287e+007 1.744e+012 1.000e+004 9.944e-002 4.216e-003 
4.514e-003 4.283e+007 1.746e+012 1.000e+004 1.027e-001 4.217e-003 
4.515e-003 4.279e+007 1.748e+012 1.000e+004 9.558e-002 4.219e-003 
4.516e-003 4.275e+007 1.750e+012 1.000e+004 1.011e-001 4.221e-003 
4.518e-003 4.271e+007 1.753e+012 1.000e+004 1.041e-001 4.222e-003 
4.519e-003 4.268e+007 1.756e+012 1.000e+004 1.026e-001 4.224e-003 
4.521e-003 4.264e+007 1.759e+012 1.000e+004 9.493e-002 4.226e-003 
4.522e-003 4.261e+007 1.762e+012 1.000e+004 1.011e-001 4.227e-003 
4.524e-003 4.258e+007 1.764e+012 1.000e+004 1.017e-001 4.229e-003 
4.525e-003 4.255e+007 1.764e+012 1.000e+004 1.005e-001 4.230e-003 
4.526e-003 4.253e+007 1.766e+012 1.000e+004 9.044e-002 4.232e-003 
4.528e-003 4.251e+007 1.767e+012 1.000e+004 9.872e-002 4.234e-003 
4.529e-003 4.250e+007 1.770e+012 1.000e+004 1.007e-001 4.235e-003 
4.531e-003 4.249e+007 1.769e+012 1.000e+004 9.687e-002 4.237e-003 
4.532e-003 4.249e+007 1.769e+012 1.000e+004 8.573e-002 4.238e-003 
4.534e-003 4.249e+007 1.769e+012 1.000e+004 9.717e-002 4.240e-003 
4.535e-003 4.249e+007 1.771e+012 1.000e+004 9.755e-002 4.241e-003 
4.537e-003 4.249e+007 1.773e+012 1.000e+004 9.645e-002 4.243e-003 
4.538e-003 4.248e+007 1.776e+012 1.000e+004 8.564e-002 4.244e-003 
4.540e-003 4.247e+007 1.779e+012 1.000e+004 9.857e-002 4.246e-003 
4.541e-003 4.247e+007 1.781e+012 1.000e+004 1.018e-001 4.247e-003 
4.543e-003 4.245e+007 1.785e+012 1.000e+004 9.876e-002 4.249e-003 
4.544e-003 4.244e+007 1.784e+012 1.000e+004 9.982e-002 4.250e-003 
4.546e-003 4.242e+007 1.786e+012 1.000e+004 1.010e-001 4.252e-003 
4.547e-003 4.240e+007 1.789e+012 1.000e+004 1.068e-001 4.254e-003 
4.548e-003 4.239e+007 1.792e+012 1.000e+004 1.022e-001 4.255e-003 
4.550e-003 4.237e+007 1.795e+012 1.000e+004 1.050e-001 4.257e-003 
4.551e-003 4.236e+007 1.799e+012 1.000e+004 1.083e-001 4.258e-003 
4.553e-003 4.235e+007 1.796e+012 1.000e+004 1.033e-001 4.260e-003 
4.554e-003 4.234e+007 1.751e+012 1.000e+004 7.933e-002 4.261e-003 
4.556e-003 4.234e+007 1.704e+012 1.000e+004 7.175e-002 4.263e-003 
4.557e-003 4.233e+007 1.705e+012 1.000e+004 7.645e-002 4.264e-003 
4.558e-003 4.233e+007 1.705e+012 1.000e+004 7.639e-002 4.266e-003 
4.560e-003 4.233e+007 1.702e+012 1.000e+004 7.543e-002 4.267e-003 
4.561e-003 4.233e+007 1.701e+012 1.000e+004 7.558e-002 4.268e-003 
4.563e-003 4.234e+007 1.700e+012 1.000e+004 7.541e-002 4.270e-003 
4.564e-003 4.235e+007 1.699e+012 1.000e+004 7.644e-002 4.271e-003 
4.565e-003 4.235e+007 1.696e+012 1.000e+004 8.115e-002 4.272e-003 
4.567e-003 4.235e+007 1.694e+012 1.000e+004 8.116e-002 4.274e-003 
4.568e-003 4.235e+007 1.691e+012 1.000e+004 8.021e-002 4.275e-003 
4.570e-003 4.235e+007 1.691e+012 1.000e+004 8.261e-002 4.277e-003 
4.571e-003 4.235e+007 1.691e+012 1.000e+004 8.332e-002 4.278e-003 
4.572e-003 4.235e+007 1.690e+012 1.000e+004 8.229e-002 4.279e-003 
4.574e-003 4.235e+007 1.690e+012 1.000e+004 8.326e-002 4.281e-003 
4.575e-003 4.234e+007 1.649e+012 1.000e+004 8.700e-002 4.282e-003 
4.576e-003 4.234e+007 1.647e+012 1.000e+004 7.851e-002 4.283e-003 
4.578e-003 4.234e+007 1.647e+012 1.000e+004 8.480e-002 4.285e-003 
4.579e-003 4.234e+007 1.647e+012 1.000e+004 8.428e-002 4.286e-003 
4.581e-003 4.234e+007 1.648e+012 1.000e+004 8.220e-002 4.287e-003 
4.582e-003 4.234e+007 1.648e+012 1.000e+004 8.374e-002 4.289e-003 
4.583e-003 4.235e+007 1.647e+012 1.000e+004 8.651e-002 4.290e-003 
4.585e-003 4.235e+007 1.649e+012 1.000e+004 8.615e-002 4.292e-003 
4.586e-003 4.235e+007 1.652e+012 1.000e+004 8.446e-002 4.293e-003 
4.587e-003 4.236e+007 1.655e+012 1.000e+004 8.348e-002 4.294e-003 
4.589e-003 4.237e+007 1.654e+012 1.000e+004 8.767e-002 4.296e-003 
4.590e-003 4.237e+007 1.657e+012 1.000e+004 8.531e-002 4.297e-003 
4.591e-003 4.237e+007 1.646e+012 1.000e+004 8.886e-002 4.298e-003 
4.593e-003 4.238e+007 1.611e+012 1.000e+004 7.330e-002 4.300e-003 
4.595e-003 4.239e+007 1.607e+012 1.000e+004 7.193e-002 4.301e-003 
4.596e-003 4.241e+007 1.604e+012 1.000e+004 7.173e-002 4.303e-003 
4.597e-003 4.243e+007 1.603e+012 1.000e+004 6.897e-002 4.304e-003 
4.599e-003 4.245e+007 1.599e+012 1.000e+004 6.957e-002 4.305e-003 
4.600e-003 4.249e+007 1.598e+012 1.000e+004 7.047e-002 4.306e-003 
4.602e-003 4.252e+007 1.599e+012 1.000e+004 7.093e-002 4.308e-003 
4.603e-003 4.255e+007 1.600e+012 1.000e+004 6.857e-002 4.309e-003 
4.605e-003 4.259e+007 1.601e+012 1.000e+004 7.071e-002 4.310e-003 
4.606e-003 4.263e+007 1.602e+012 1.000e+004 7.214e-002 4.311e-003 
4.608e-003 4.267e+007 1.599e+012 1.000e+004 7.000e-002 4.312e-003 
4.609e-003 4.271e+007 1.600e+012 1.000e+004 6.697e-002 4.314e-003 
4.611e-003 4.276e+007 1.599e+012 1.000e+004 7.496e-002 4.315e-003 
4.612e-003 4.280e+007 1.599e+012 1.000e+004 7.464e-002 4.316e-003 
4.614e-003 4.285e+007 1.593e+012 1.000e+004 7.863e-002 4.317e-003 
4.615e-003 4.289e+007 1.589e+012 1.000e+004 7.684e-002 4.318e-003 
4.616e-003 4.292e+007 1.585e+012 1.000e+004 7.837e-002 4.319e-003 
4.618e-003 4.296e+007 1.581e+012 1.000e+004 7.715e-002 4.320e-003 
4.619e-003 4.299e+007 1.577e+012 1.000e+004 7.916e-002 4.322e-003 
4.621e-003 4.301e+007 1.578e+012 1.000e+004 7.865e-002 4.323e-003 
4.622e-003 4.304e+007 1.580e+012 1.000e+004 7.935e-002 4.324e-003 
4.623e-003 4.306e+007 1.583e+012 1.000e+004 7.602e-002 4.325e-003 
4.625e-003 4.309e+007 1.584e+012 1.000e+004 7.726e-002 4.327e-003 
4.626e-003 4.311e+007 1.586e+012 1.000e+004 7.864e-002 4.328e-003 
4.628e-003 4.313e+007 1.589e+012 1.000e+004 8.003e-002 4.329e-003 
4.629e-003 4.315e+007 1.593e+012 1.000e+004 6.781e-002 4.330e-003 
4.630e-003 4.318e+007 1.596e+012 1.000e+004 8.327e-002 4.332e-003 
4.632e-003 4.320e+007 1.600e+012 1.000e+004 8.021e-002 4.333e-003 
4.633e-003 4.322e+007 1.603e+012 1.000e+004 8.036e-002 4.334e-003 
4.635e-003 4.324e+007 1.599e+012 1.000e+004 8.500e-002 4.335e-003 
4.636e-003 4.325e+007 1.597e+012 1.000e+004 8.678e-002 4.337e-003 
4.637e-003 4.327e+007 1.597e+012 1.000e+004 8.405e-002 4.338e-003 
4.639e-003 4.329e+007 1.597e+012 1.000e+004 7.763e-002 4.339e-003 
4.640e-003 4.331e+007 1.599e+012 1.000e+004 8.664e-002 4.340e-003 
4.642e-003 4.333e+007 1.600e+012 1.000e+004 8.969e-002 4.342e-003 
4.643e-003 4.335e+007 1.600e+012 1.000e+004 8.401e-002 4.343e-003 
4.644e-003 4.337e+007 1.601e+012 1.000e+004 8.971e-002 4.344e-003 
4.646e-003 4.339e+007 1.602e+012 1.000e+004 8.728e-002 4.345e-003 
4.647e-003 4.341e+007 1.604e+012 1.000e+004 8.150e-002 4.347e-003 
4.648e-003 4.344e+007 1.605e+012 1.000e+004 8.659e-002 4.348e-003 
4.650e-003 4.346e+007 1.606e+012 1.000e+004 8.314e-002 4.349e-003 
4.651e-003 4.349e+007 1.606e+012 1.000e+004 8.694e-002 4.350e-003 
4.653e-003 4.351e+007 1.607e+012 1.000e+004 8.496e-002 4.351e-003 
4.654e-003 4.354e+007 1.608e+012 1.000e+004 7.842e-002 4.353e-003 
4.655e-003 4.357e+007 1.607e+012 1.000e+004 8.207e-002 4.354e-003 
4.657e-003 4.360e+007 1.605e+012 1.000e+004 7.729e-002 4.355e-003 
4.658e-003 4.364e+007 1.605e+012 1.000e+004 8.976e-002 4.356e-003 
4.659e-003 4.367e+007 1.604e+012 1.000e+004 8.612e-002 4.357e-003 
4.661e-003 4.371e+007 1.605e+012 1.000e+004 8.924e-002 4.358e-003 
4.662e-003 4.375e+007 1.607e+012 1.000e+004 7.937e-002 4.359e-003 
4.664e-003 4.378e+007 1.605e+012 1.000e+004 9.190e-002 4.361e-003 
4.665e-003 4.381e+007 1.602e+012 1.000e+004 9.200e-002 4.362e-003 
4.666e-003 4.383e+007 1.596e+012 1.000e+004 8.555e-002 4.363e-003 
4.668e-003 4.386e+007 1.594e+012 1.000e+004 9.587e-002 4.364e-003 
4.669e-003 4.388e+007 1.547e+012 1.000e+004 9.214e-002 4.365e-003 
4.670e-003 4.390e+007 1.547e+012 1.000e+004 8.915e-002 4.367e-003 
4.672e-003 4.392e+007 1.543e+012 1.000e+004 9.360e-002 4.368e-003 
4.673e-003 4.394e+007 1.542e+012 1.000e+004 9.154e-002 4.369e-003 
4.675e-003 4.396e+007 1.541e+012 1.000e+004 8.166e-002 4.370e-003 
4.676e-003 4.398e+007 1.542e+012 1.000e+004 9.002e-002 4.372e-003 
4.677e-003 4.400e+007 1.542e+012 1.000e+004 8.761e-002 4.373e-003 
4.679e-003 4.402e+007 1.543e+012 1.000e+004 8.641e-002 4.374e-003 
4.680e-003 4.405e+007 1.541e+012 1.000e+004 8.561e-002 4.375e-003 
4.681e-003 4.408e+007 1.540e+012 1.000e+004 7.989e-002 4.376e-003 
4.683e-003 4.411e+007 1.541e+012 1.000e+004 8.438e-002 4.377e-003 
4.684e-003 4.415e+007 1.541e+012 1.000e+004 8.489e-002 4.379e-003 
4.686e-003 4.418e+007 1.540e+012 1.000e+004 8.311e-002 4.380e-003 
4.687e-003 4.422e+007 1.540e+012 1.000e+004 8.262e-002 4.381e-003 
4.688e-003 4.426e+007 1.541e+012 1.000e+004 8.406e-002 4.382e-003 
4.690e-003 4.430e+007 1.542e+012 1.000e+004 8.503e-002 4.383e-003 
4.691e-003 4.434e+007 1.543e+012 1.000e+004 8.402e-002 4.384e-003 
4.692e-003 4.438e+007 1.545e+012 1.000e+004 7.915e-002 4.385e-003 
4.694e-003 4.442e+007 1.546e+012 1.000e+004 8.071e-002 4.386e-003 
4.695e-003 4.446e+007 1.547e+012 1.000e+004 8.503e-002 4.388e-003 
4.697e-003 4.450e+007 1.547e+012 1.000e+004 8.356e-002 4.389e-003 
4.698e-003 4.454e+007 1.548e+012 1.000e+004 7.659e-002 4.390e-003 
4.699e-003 4.459e+007 1.549e+012 1.000e+004 8.044e-002 4.391e-003 
4.701e-003 4.463e+007 1.550e+012 1.000e+004 8.173e-002 4.392e-003 
4.702e-003 4.468e+007 1.551e+012 1.000e+004 7.862e-002 4.393e-003 
4.703e-003 4.472e+007 1.553e+012 1.000e+004 7.201e-002 4.394e-003 
4.705e-003 4.477e+007 1.555e+012 1.000e+004 6.946e-002 4.395e-003 
4.706e-003 4.482e+007 1.556e+012 1.000e+004 8.388e-002 4.396e-003 
4.708e-003 4.487e+007 1.558e+012 1.000e+004 8.083e-002 4.397e-003 
4.709e-003 4.491e+007 1.560e+012 1.000e+004 8.275e-002 4.398e-003 
4.710e-003 4.495e+007 1.560e+012 1.000e+004 7.557e-002 4.399e-003 
4.712e-003 4.500e+007 1.561e+012 1.000e+004 7.414e-002 4.400e-003 
4.713e-003 4.504e+007 1.562e+012 1.000e+004 8.437e-002 4.401e-003 
4.714e-003 4.508e+007 1.564e+012 1.000e+004 7.319e-002 4.402e-003 
4.716e-003 4.513e+007 1.565e+012 1.000e+004 7.798e-002 4.404e-003 
4.717e-003 4.517e+007 1.566e+012 1.000e+004 8.153e-002 4.405e-003 
4.719e-003 4.521e+007 1.567e+012 1.000e+004 7.870e-002 4.406e-003 
4.720e-003 4.525e+007 1.569e+012 1.000e+004 8.680e-002 4.407e-003 
4.721e-003 4.529e+007 1.570e+012 1.000e+004 8.170e-002 4.408e-003 
4.723e-003 4.533e+007 1.572e+012 1.000e+004 8.454e-002 4.409e-003 
4.724e-003 4.536e+007 1.573e+012 1.000e+004 8.493e-002 4.410e-003 
4.725e-003 4.540e+007 1.574e+012 1.000e+004 8.504e-002 4.411e-003 
4.727e-003 4.544e+007 1.575e+012 1.000e+004 8.290e-002 4.412e-003 
4.728e-003 4.548e+007 1.578e+012 1.000e+004 7.765e-002 4.413e-003 
4.730e-003 4.552e+007 1.580e+012 1.000e+004 8.108e-002 4.415e-003 
4.731e-003 4.555e+007 1.583e+012 1.000e+004 8.128e-002 4.416e-003 
4.732e-003 4.559e+007 1.586e+012 1.000e+004 7.769e-002 4.417e-003 
4.734e-003 4.563e+007 1.588e+012 1.000e+004 8.055e-002 4.418e-003 
4.735e-003 4.567e+007 1.591e+012 1.000e+004 8.419e-002 4.419e-003 
4.736e-003 4.571e+007 1.593e+012 1.000e+004 8.593e-002 4.420e-003 
4.738e-003 4.575e+007 1.594e+012 1.000e+004 8.381e-002 4.421e-003 
4.739e-003 4.578e+007 1.596e+012 1.000e+004 8.480e-002 4.422e-003 
4.740e-003 4.581e+007 1.597e+012 1.000e+004 8.569e-002 4.423e-003 
4.742e-003 4.585e+007 1.598e+012 1.000e+004 8.430e-002 4.425e-003 
4.743e-003 4.588e+007 1.600e+012 1.000e+004 7.946e-002 4.426e-003 
4.745e-003 4.592e+007 1.603e+012 1.000e+004 7.995e-002 4.427e-003 
4.746e-003 4.595e+007 1.606e+012 1.000e+004 8.397e-002 4.428e-003 
4.747e-003 4.598e+007 1.609e+012 1.000e+004 8.424e-002 4.429e-003 
4.749e-003 4.601e+007 1.612e+012 1.000e+004 7.930e-002 4.430e-003 
4.750e-003 4.603e+007 1.615e+012 1.000e+004 7.549e-002 4.431e-003 
4.751e-003 4.606e+007 1.619e+012 1.000e+004 8.364e-002 4.433e-003 
4.753e-003 4.608e+007 1.622e+012 1.000e+004 8.266e-002 4.434e-003 
4.754e-003 4.610e+007 1.626e+012 1.000e+004 8.044e-002 4.435e-003 
4.756e-003 4.612e+007 1.630e+012 1.000e+004 8.197e-002 4.436e-003 
4.757e-003 4.614e+007 1.634e+012 1.000e+004 7.576e-002 4.438e-003 
4.758e-003 4.617e+007 1.625e+012 1.000e+004 8.740e-002 4.439e-003 
4.760e-003 4.619e+007 1.623e+012 1.000e+004 8.575e-002 4.440e-003 
4.761e-003 4.621e+007 1.626e+012 1.000e+004 8.020e-002 4.441e-003 
4.762e-003 4.623e+007 1.629e+012 1.000e+004 7.967e-002 4.442e-003 
4.764e-003 4.626e+007 1.630e+012 1.000e+004 7.995e-002 4.444e-003 
4.765e-003 4.628e+007 1.633e+012 1.000e+004 8.678e-002 4.445e-003 
4.766e-003 4.630e+007 1.636e+012 1.000e+004 7.372e-002 4.446e-003 
4.768e-003 4.633e+007 1.637e+012 1.000e+004 8.275e-002 4.447e-003 
4.769e-003 4.635e+007 1.637e+012 1.000e+004 8.008e-002 4.448e-003 
4.771e-003 4.637e+007 1.639e+012 1.000e+004 8.399e-002 4.450e-003 
4.772e-003 4.639e+007 1.641e+012 1.000e+004 7.586e-002 4.451e-003 
4.773e-003 4.640e+007 1.639e+012 1.000e+004 8.477e-002 4.452e-003 
4.775e-003 4.642e+007 1.638e+012 1.000e+004 8.142e-002 4.453e-003 
4.776e-003 4.644e+007 1.638e+012 1.000e+004 8.457e-002 4.455e-003 
4.777e-003 4.645e+007 1.640e+012 1.000e+004 8.616e-002 4.456e-003 
4.779e-003 4.646e+007 1.642e+012 1.000e+004 8.284e-002 4.457e-003 
4.780e-003 4.648e+007 1.643e+012 1.000e+004 7.274e-002 4.458e-003 
4.781e-003 4.650e+007 1.645e+012 1.000e+004 8.316e-002 4.460e-003 
4.783e-003 4.651e+007 1.644e+012 1.000e+004 8.733e-002 4.461e-003 
4.784e-003 4.652e+007 1.644e+012 1.000e+004 8.830e-002 4.462e-003 
4.786e-003 4.652e+007 1.640e+012 1.000e+004 8.780e-002 4.464e-003 
4.787e-003 4.653e+007 1.636e+012 1.000e+004 8.711e-002 4.465e-003 
4.788e-003 4.653e+007 1.635e+012 1.000e+004 8.642e-002 4.466e-003 
4.790e-003 4.654e+007 1.635e+012 1.000e+004 8.462e-002 4.468e-003 
4.791e-003 4.655e+007 1.635e+012 1.000e+004 8.372e-002 4.469e-003 
4.792e-003 4.657e+007 1.636e+012 1.000e+004 8.212e-002 4.470e-003 
4.794e-003 4.659e+007 1.638e+012 1.000e+004 7.616e-002 4.471e-003 
4.795e-003 4.661e+007 1.640e+012 1.000e+004 7.909e-002 4.473e-003 
4.797e-003 4.663e+007 1.642e+012 1.000e+004 8.247e-002 4.474e-003 
4.798e-003 4.666e+007 1.645e+012 1.000e+004 7.991e-002 4.475e-003 
4.799e-003 4.670e+007 1.644e+012 1.000e+004 7.934e-002 4.476e-003 
4.801e-003 4.673e+007 1.644e+012 1.000e+004 7.336e-002 4.477e-003 
4.802e-003 4.676e+007 1.645e+012 1.000e+004 7.738e-002 4.478e-003 
4.803e-003 4.680e+007 1.647e+012 1.000e+004 7.910e-002 4.480e-003 
4.805e-003 4.683e+007 1.649e+012 1.000e+004 7.531e-002 4.481e-003 
4.806e-003 4.686e+007 1.650e+012 1.000e+004 7.500e-002 4.482e-003 
4.808e-003 4.690e+007 1.652e+012 1.000e+004 7.400e-002 4.483e-003 
4.809e-003 4.693e+007 1.653e+012 1.000e+004 7.264e-002 4.484e-003 
4.810e-003 4.697e+007 1.654e+012 1.000e+004 7.461e-002 4.485e-003 
4.812e-003 4.701e+007 1.656e+012 1.000e+004 7.044e-002 4.486e-003 
4.813e-003 4.704e+007 1.659e+012 1.000e+004 7.432e-002 4.488e-003 
4.815e-003 4.708e+007 1.662e+012 1.000e+004 7.807e-002 4.489e-003 
4.816e-003 4.712e+007 1.662e+012 1.000e+004 7.825e-002 4.490e-003 
4.817e-003 4.716e+007 1.665e+012 1.000e+004 7.215e-002 4.491e-003 
4.819e-003 4.720e+007 1.668e+012 1.000e+004 7.440e-002 4.492e-003 
4.820e-003 4.724e+007 1.670e+012 1.000e+004 7.399e-002 4.493e-003 
4.821e-003 4.727e+007 1.672e+012 1.000e+004 7.875e-002 4.494e-003 
4.823e-003 4.731e+007 1.672e+012 1.000e+004 7.792e-002 4.495e-003 
4.824e-003 4.734e+007 1.674e+012 1.000e+004 7.868e-002 4.497e-003 
4.826e-003 4.737e+007 1.675e+012 1.000e+004 7.714e-002 4.498e-003 
4.827e-003 4.740e+007 1.677e+012 1.000e+004 7.565e-002 4.499e-003 
4.828e-003 4.742e+007 1.679e+012 1.000e+004 7.826e-002 4.500e-003 
4.830e-003 4.744e+007 1.681e+012 1.000e+004 8.173e-002 4.502e-003 
4.831e-003 4.746e+007 1.683e+012 1.000e+004 7.984e-002 4.503e-003 
4.833e-003 4.748e+007 1.685e+012 1.000e+004 7.746e-002 4.504e-003 
4.834e-003 4.750e+007 1.686e+012 1.000e+004 8.147e-002 4.505e-003 
4.836e-003 4.751e+007 1.686e+012 1.000e+004 8.511e-002 4.507e-003 
4.837e-003 4.752e+007 1.688e+012 1.000e+004 8.418e-002 4.508e-003 
4.838e-003 4.752e+007 1.691e+012 1.000e+004 8.046e-002 4.509e-003 
4.840e-003 4.753e+007 1.694e+012 1.000e+004 8.280e-002 4.511e-003 
4.841e-003 4.754e+007 1.697e+012 1.000e+004 8.533e-002 4.512e-003 
4.843e-003 4.754e+007 1.696e+012 1.000e+004 8.591e-002 4.514e-003 
4.844e-003 4.754e+007 1.693e+012 1.000e+004 8.050e-002 4.515e-003 
4.845e-003 4.754e+007 1.693e+012 1.000e+004 8.197e-002 4.516e-003 
4.847e-003 4.755e+007 1.695e+012 1.000e+004 7.598e-002 4.518e-003 
4.848e-003 4.755e+007 1.697e+012 1.000e+004 7.421e-002 4.519e-003 
4.850e-003 4.756e+007 1.694e+012 1.000e+004 8.076e-002 4.521e-003 
4.851e-003 4.757e+007 1.695e+012 1.000e+004 8.298e-002 4.522e-003 
4.853e-003 4.757e+007 1.697e+012 1.000e+004 8.445e-002 4.523e-003 
4.854e-003 4.758e+007 1.699e+012 1.000e+004 8.541e-002 4.525e-003 
4.855e-003 4.758e+007 1.701e+012 1.000e+004 8.649e-002 4.526e-003 
4.857e-003 4.758e+007 1.702e+012 1.000e+004 8.548e-002 4.528e-003 
4.858e-003 4.758e+007 1.700e+012 1.000e+004 7.954e-002 4.529e-003 
4.860e-003 4.757e+007 1.702e+012 1.000e+004 8.696e-002 4.530e-003 
4.861e-003 4.757e+007 1.704e+012 1.000e+004 8.659e-002 4.532e-003 
4.863e-003 4.757e+007 1.707e+012 1.000e+004 8.922e-002 4.533e-003 
4.864e-003 4.757e+007 1.706e+012 1.000e+004 8.856e-002 4.535e-003 
4.865e-003 4.756e+007 1.707e+012 1.000e+004 9.358e-002 4.536e-003 
4.867e-003 4.755e+007 1.708e+012 1.000e+004 8.934e-002 4.538e-003 
4.868e-003 4.755e+007 1.708e+012 1.000e+004 8.593e-002 4.539e-003 
4.870e-003 4.754e+007 1.709e+012 1.000e+004 8.548e-002 4.541e-003 
4.871e-003 4.753e+007 1.711e+012 1.000e+004 8.911e-002 4.542e-003 
4.872e-003 4.753e+007 1.713e+012 1.000e+004 8.667e-002 4.544e-003 
4.874e-003 4.752e+007 1.715e+012 1.000e+004 8.645e-002 4.545e-003 
4.875e-003 4.751e+007 1.715e+012 1.000e+004 7.936e-002 4.546e-003 
4.877e-003 4.751e+007 1.714e+012 1.000e+004 8.917e-002 4.548e-003 
4.878e-003 4.750e+007 1.715e+012 1.000e+004 8.727e-002 4.549e-003 
4.880e-003 4.749e+007 1.718e+012 1.000e+004 9.107e-002 4.551e-003 
4.881e-003 4.748e+007 1.721e+012 1.000e+004 8.789e-002 4.552e-003 
4.882e-003 4.747e+007 1.724e+012 1.000e+004 9.210e-002 4.554e-003 
4.884e-003 4.745e+007 1.727e+012 1.000e+004 8.677e-002 4.555e-003 
4.885e-003 4.744e+007 1.731e+012 1.000e+004 8.878e-002 4.557e-003 
4.887e-003 4.743e+007 1.729e+012 1.000e+004 9.093e-002 4.558e-003 
4.888e-003 4.741e+007 1.726e+012 1.000e+004 9.101e-002 4.560e-003 
4.889e-003 4.739e+007 1.727e+012 1.000e+004 9.230e-002 4.561e-003 
4.891e-003 4.737e+007 1.729e+012 1.000e+004 9.177e-002 4.563e-003 
4.892e-003 4.735e+007 1.731e+012 1.000e+004 8.563e-002 4.565e-003 
4.894e-003 4.733e+007 1.725e+012 1.000e+004 9.443e-002 4.566e-003 
4.895e-003 4.730e+007 1.726e+012 1.000e+004 9.413e-002 4.568e-003 
4.896e-003 4.728e+007 1.728e+012 1.000e+004 9.166e-002 4.569e-003 
4.898e-003 4.726e+007 1.729e+012 1.000e+004 8.556e-002 4.571e-003 
4.899e-003 4.723e+007 1.731e+012 1.000e+004 9.265e-002 4.572e-003 
4.901e-003 4.720e+007 1.733e+012 1.000e+004 9.411e-002 4.574e-003 
4.902e-003 4.716e+007 1.735e+012 1.000e+004 9.393e-002 4.576e-003 
4.903e-003 4.713e+007 1.737e+012 1.000e+004 9.439e-002 4.577e-003 
4.905e-003 4.709e+007 1.740e+012 1.000e+004 9.420e-002 4.579e-003 
4.906e-003 4.706e+007 1.741e+012 1.000e+004 9.081e-002 4.580e-003 
4.907e-003 4.703e+007 1.744e+012 1.000e+004 9.444e-002 4.582e-003 
4.909e-003 4.700e+007 1.740e+012 1.000e+004 9.129e-002 4.584e-003 
4.910e-003 4.697e+007 1.735e+012 1.000e+004 8.178e-002 4.585e-003 
4.912e-003 4.694e+007 1.735e+012 1.000e+004 9.054e-002 4.587e-003 
4.913e-003 4.691e+007 1.734e+012 1.000e+004 8.798e-002 4.588e-003 
4.914e-003 4.687e+007 1.735e+012 1.000e+004 8.968e-002 4.590e-003 
4.916e-003 4.684e+007 1.737e+012 1.000e+004 8.521e-002 4.592e-003 
4.917e-003 4.681e+007 1.739e+012 1.000e+004 8.709e-002 4.593e-003 
4.919e-003 4.678e+007 1.741e+012 1.000e+004 8.718e-002 4.595e-003 
4.920e-003 4.674e+007 1.744e+012 1.000e+004 8.874e-002 4.597e-003 
4.921e-003 4.671e+007 1.742e+012 1.000e+004 8.859e-002 4.598e-003 
4.923e-003 4.668e+007 1.741e+012 1.000e+004 8.490e-002 4.600e-003 
4.924e-003 4.665e+007 1.743e+012 1.000e+004 8.130e-002 4.601e-003 
4.926e-003 4.663e+007 1.745e+012 1.000e+004 8.568e-002 4.603e-003 
4.927e-003 4.660e+007 1.741e+012 1.000e+004 8.376e-002 4.605e-003 
4.929e-003 4.658e+007 1.741e+012 1.000e+004 8.406e-002 4.606e-003 
4.930e-003 4.656e+007 1.743e+012 1.000e+004 8.294e-002 4.608e-003 
4.931e-003 4.653e+007 1.745e+012 1.000e+004 8.347e-002 4.609e-003 
4.933e-003 4.651e+007 1.747e+012 1.000e+004 8.457e-002 4.611e-003 
4.934e-003 4.648e+007 1.749e+012 1.000e+004 8.322e-002 4.613e-003 
4.936e-003 4.645e+007 1.747e+012 1.000e+004 8.720e-002 4.614e-003 
4.937e-003 4.642e+007 1.747e+012 1.000e+004 8.078e-002 4.616e-003 
4.939e-003 4.639e+007 1.747e+012 1.000e+004 8.867e-002 4.618e-003 
4.940e-003 4.636e+007 1.745e+012 1.000e+004 8.715e-002 4.619e-003 
4.941e-003 4.633e+007 1.745e+012 1.000e+004 8.643e-002 4.621e-003 
4.943e-003 4.631e+007 1.742e+012 1.000e+004 8.006e-002 4.622e-003 
4.944e-003 4.630e+007 1.738e+012 1.000e+004 8.339e-002 4.624e-003 
4.946e-003 4.628e+007 1.736e+012 1.000e+004 8.480e-002 4.625e-003 
4.947e-003 4.627e+007 1.730e+012 1.000e+004 8.481e-002 4.627e-003 
4.948e-003 4.627e+007 1.726e+012 1.000e+004 8.270e-002 4.628e-003 
4.950e-003 4.627e+007 1.725e+012 1.000e+004 8.245e-002 4.629e-003 
4.951e-003 4.627e+007 1.724e+012 1.000e+004 8.006e-002 4.631e-003 
4.952e-003 4.628e+007 1.724e+012 1.000e+004 8.272e-002 4.632e-003 
4.954e-003 4.628e+007 1.724e+012 1.000e+004 7.900e-002 4.634e-003 
4.955e-003 4.629e+007 1.724e+012 1.000e+004 7.917e-002 4.635e-003 
4.957e-003 4.629e+007 1.725e+012 1.000e+004 7.927e-002 4.636e-003 
4.958e-003 4.630e+007 1.721e+012 1.000e+004 7.850e-002 4.638e-003 
4.959e-003 4.631e+007 1.716e+012 1.000e+004 7.619e-002 4.639e-003 
4.961e-003 4.632e+007 1.716e+012 1.000e+004 7.973e-002 4.640e-003 
4.962e-003 4.632e+007 1.713e+012 1.000e+004 8.146e-002 4.642e-003 
4.963e-003 4.632e+007 1.712e+012 1.000e+004 7.955e-002 4.643e-003 
4.965e-003 4.633e+007 1.712e+012 1.000e+004 8.011e-002 4.644e-003 
4.966e-003 4.633e+007 1.712e+012 1.000e+004 7.889e-002 4.646e-003 
4.968e-003 4.634e+007 1.713e+012 1.000e+004 8.110e-002 4.647e-003 
4.969e-003 4.634e+007 1.714e+012 1.000e+004 7.848e-002 4.648e-003 
4.970e-003 4.634e+007 1.714e+012 1.000e+004 8.019e-002 4.650e-003 
4.972e-003 4.635e+007 1.716e+012 1.000e+004 7.915e-002 4.651e-003 
4.973e-003 4.636e+007 1.715e+012 1.000e+004 8.432e-002 4.652e-003 
4.974e-003 4.636e+007 1.716e+012 1.000e+004 7.886e-002 4.654e-003 
4.976e-003 4.637e+007 1.716e+012 1.000e+004 7.870e-002 4.655e-003 
4.977e-003 4.638e+007 1.717e+012 1.000e+004 8.114e-002 4.656e-003 
4.978e-003 4.639e+007 1.719e+012 1.000e+004 7.514e-002 4.657e-003 
4.980e-003 4.640e+007 1.721e+012 1.000e+004 7.596e-002 4.659e-003 
4.981e-003 4.641e+007 1.723e+012 1.000e+004 7.931e-002 4.660e-003 
4.983e-003 4.643e+007 1.725e+012 1.000e+004 8.083e-002 4.661e-003 
4.984e-003 4.644e+007 1.725e+012 1.000e+004 8.242e-002 4.663e-003 
4.985e-003 4.646e+007 1.726e+012 1.000e+004 7.997e-002 4.664e-003 
4.987e-003 4.647e+007 1.726e+012 1.000e+004 7.513e-002 4.665e-003 
4.988e-003 4.649e+007 1.728e+012 1.000e+004 8.068e-002 4.666e-003 
4.989e-003 4.651e+007 1.729e+012 1.000e+004 8.007e-002 4.668e-003 
4.991e-003 4.653e+007 1.732e+012 1.000e+004 8.200e-002 4.669e-003 
4.992e-003 4.654e+007 1.727e+012 1.000e+004 8.049e-002 4.670e-003 
4.994e-003 4.656e+007 1.729e+012 1.000e+004 7.681e-002 4.671e-003 
4.995e-003 4.657e+007 1.731e+012 1.000e+004 7.575e-002 4.673e-003 
4.996e-003 4.659e+007 1.734e+012 1.000e+004 7.648e-002 4.674e-003 
4.998e-003 4.660e+007 1.737e+012 1.000e+004 8.300e-002 4.675e-003 
4.999e-003 4.662e+007 1.738e+012 1.000e+004 8.284e-002 4.676e-003 
5.000e-003 4.663e+007 1.735e+012 1.000e+004 8.160e-002 4.678e-003 
5.002e-003 4.665e+007 1.737e+012 1.000e+004 8.305e-002 4.679e-003 
5.003e-003 4.666e+007 1.740e+012 1.000e+004 8.363e-002 4.680e-003 
5.005e-003 4.667e+007 1.743e+012 1.000e+004 8.142e-002 4.682e-003 
5.006e-003 4.668e+007 1.744e+012 1.000e+004 8.422e-002 4.683e-003 
5.007e-003 4.669e+007 1.742e+012 1.000e+004 8.503e-002 4.684e-003 
5.009e-003 4.669e+007 1.743e+012 1.000e+004 8.547e-002 4.686e-003 
5.010e-003 4.670e+007 1.744e+012 1.000e+004 8.391e-002 4.687e-003 
5.011e-003 4.670e+007 1.746e+012 1.000e+004 8.044e-002 4.688e-003 
5.013e-003 4.670e+007 1.748e+012 1.000e+004 8.733e-002 4.690e-003 
5.014e-003 4.671e+007 1.749e+012 1.000e+004 8.646e-002 4.691e-003 
5.016e-003 4.672e+007 1.751e+012 1.000e+004 8.133e-002 4.692e-003 
5.017e-003 4.673e+007 1.746e+012 1.000e+004 7.757e-002 4.694e-003 
5.018e-003 4.674e+007 1.749e+012 1.000e+004 7.601e-002 4.695e-003 
5.020e-003 4.676e+007 1.750e+012 1.000e+004 8.242e-002 4.696e-003 
5.021e-003 4.678e+007 1.751e+012 1.000e+004 8.095e-002 4.697e-003 
5.022e-003 4.679e+007 1.754e+012 1.000e+004 8.079e-002 4.699e-003 
5.024e-003 4.681e+007 1.753e+012 1.000e+004 7.483e-002 4.700e-003 
5.025e-003 4.683e+007 1.754e+012 1.000e+004 7.803e-002 4.701e-003 
5.027e-003 4.685e+007 1.754e+012 1.000e+004 7.882e-002 4.703e-003 
5.028e-003 4.686e+007 1.755e+012 1.000e+004 8.336e-002 4.704e-003 
5.029e-003 4.688e+007 1.756e+012 1.000e+004 8.344e-002 4.705e-003 
5.031e-003 4.689e+007 1.757e+012 1.000e+004 7.863e-002 4.706e-003 
5.032e-003 4.691e+007 1.758e+012 1.000e+004 7.845e-002 4.708e-003 
5.034e-003 4.692e+007 1.760e+012 1.000e+004 7.725e-002 4.709e-003 
5.035e-003 4.694e+007 1.762e+012 1.000e+004 7.983e-002 4.710e-003 
5.036e-003 4.696e+007 1.764e+012 1.000e+004 7.945e-002 4.712e-003 
5.038e-003 4.698e+007 1.766e+012 1.000e+004 7.955e-002 4.713e-003 
5.039e-003 4.700e+007 1.769e+012 1.000e+004 7.668e-002 4.714e-003 
5.041e-003 4.702e+007 1.771e+012 1.000e+004 8.029e-002 4.715e-003 
5.042e-003 4.705e+007 1.774e+012 1.000e+004 7.935e-002 4.717e-003 
5.044e-003 4.707e+007 1.778e+012 1.000e+004 7.814e-002 4.718e-003 
5.045e-003 4.709e+007 1.781e+012 1.000e+004 7.497e-002 4.719e-003 
5.046e-003 4.710e+007 1.785e+012 1.000e+004 7.685e-002 4.720e-003 
5.048e-003 4.711e+007 1.787e+012 1.000e+004 8.112e-002 4.722e-003 
5.049e-003 4.712e+007 1.789e+012 1.000e+004 8.271e-002 4.723e-003 
5.051e-003 4.713e+007 1.791e+012 1.000e+004 8.054e-002 4.724e-003 
5.052e-003 4.713e+007 1.793e+012 1.000e+004 8.424e-002 4.726e-003 
5.053e-003 4.712e+007 1.796e+012 1.000e+004 9.061e-002 4.727e-003 
5.055e-003 4.711e+007 1.799e+012 1.000e+004 9.215e-002 4.729e-003 
5.056e-003 4.711e+007 1.800e+012 1.000e+004 8.371e-002 4.730e-003 
5.058e-003 4.710e+007 1.800e+012 1.000e+004 7.902e-002 4.732e-003 
5.059e-003 4.710e+007 1.802e+012 1.000e+004 8.228e-002 4.733e-003 
5.060e-003 4.710e+007 1.804e+012 1.000e+004 8.266e-002 4.735e-003 
5.062e-003 4.710e+007 1.807e+012 1.000e+004 8.798e-002 4.736e-003 
5.063e-003 4.709e+007 1.809e+012 1.000e+004 8.753e-002 4.737e-003 
5.065e-003 4.709e+007 1.810e+012 1.000e+004 8.864e-002 4.739e-003 
5.066e-003 4.708e+007 1.810e+012 1.000e+004 8.200e-002 4.740e-003 
5.067e-003 4.707e+007 1.812e+012 1.000e+004 8.650e-002 4.742e-003 
5.069e-003 4.707e+007 1.814e+012 1.000e+004 8.598e-002 4.743e-003 
5.070e-003 4.707e+007 1.816e+012 1.000e+004 8.611e-002 4.745e-003 
5.072e-003 4.707e+007 1.817e+012 1.000e+004 8.477e-002 4.746e-003 
5.073e-003 4.707e+007 1.819e+012 1.000e+004 8.763e-002 4.747e-003 
5.074e-003 4.707e+007 1.820e+012 1.000e+004 8.437e-002 4.749e-003 
5.076e-003 4.707e+007 1.822e+012 1.000e+004 8.631e-002 4.750e-003 
5.077e-003 4.707e+007 1.823e+012 1.000e+004 8.612e-002 4.752e-003 
5.079e-003 4.707e+007 1.826e+012 1.000e+004 8.635e-002 4.753e-003 
5.080e-003 4.707e+007 1.828e+012 1.000e+004 8.819e-002 4.754e-003 
5.081e-003 4.708e+007 1.831e+012 1.000e+004 8.861e-002 4.756e-003 
5.083e-003 4.708e+007 1.834e+012 1.000e+004 8.507e-002 4.757e-003 
5.084e-003 4.709e+007 1.835e+012 1.000e+004 8.972e-002 4.758e-003 
5.086e-003 4.709e+007 1.833e+012 1.000e+004 8.555e-002 4.760e-003 
5.087e-003 4.709e+007 1.833e+012 1.000e+004 8.911e-002 4.761e-003 
5.088e-003 4.709e+007 1.825e+012 1.000e+004 9.344e-002 4.762e-003 
5.090e-003 4.708e+007 1.819e+012 1.000e+004 8.543e-002 4.764e-003 
5.091e-003 4.707e+007 1.819e+012 1.000e+004 9.370e-002 4.765e-003 
5.092e-003 4.705e+007 1.818e+012 1.000e+004 9.670e-002 4.767e-003 
5.094e-003 4.703e+007 1.811e+012 1.000e+004 9.704e-002 4.768e-003 
5.095e-003 4.701e+007 1.806e+012 1.000e+004 9.023e-002 4.770e-003 
5.097e-003 4.699e+007 1.802e+012 1.000e+004 9.255e-002 4.771e-003 
5.098e-003 4.696e+007 1.800e+012 1.000e+004 1.015e-001 4.773e-003 
5.099e-003 4.694e+007 1.792e+012 1.000e+004 9.848e-002 4.775e-003 
5.101e-003 4.692e+007 1.789e+012 1.000e+004 1.050e-001 4.776e-003 
5.102e-003 4.689e+007 1.787e+012 1.000e+004 1.035e-001 4.778e-003 
5.103e-003 4.687e+007 1.786e+012 1.000e+004 9.928e-002 4.779e-003 
5.105e-003 4.685e+007 1.786e+012 1.000e+004 9.891e-002 4.781e-003 
5.106e-003 4.683e+007 1.786e+012 1.000e+004 9.998e-002 4.782e-003 
5.108e-003 4.681e+007 1.786e+012 1.000e+004 9.671e-002 4.784e-003 
5.109e-003 4.679e+007 1.742e+012 1.000e+004 9.528e-002 4.785e-003 
5.110e-003 4.677e+007 1.741e+012 1.000e+004 9.048e-002 4.787e-003 
5.112e-003 4.675e+007 1.741e+012 1.000e+004 9.590e-002 4.788e-003 
5.113e-003 4.673e+007 1.741e+012 1.000e+004 8.934e-002 4.790e-003 
5.114e-003 4.671e+007 1.742e+012 1.000e+004 8.246e-002 4.791e-003 
5.116e-003 4.669e+007 1.742e+012 1.000e+004 9.476e-002 4.793e-003 
5.117e-003 4.666e+007 1.743e+012 1.000e+004 9.624e-002 4.794e-003 
5.119e-003 4.663e+007 1.743e+012 1.000e+004 9.303e-002 4.796e-003 
5.120e-003 4.660e+007 1.744e+012 1.000e+004 8.859e-002 4.797e-003 
5.121e-003 4.657e+007 1.745e+012 1.000e+004 9.335e-002 4.799e-003 
5.123e-003 4.653e+007 1.747e+012 1.000e+004 8.943e-002 4.801e-003 
5.124e-003 4.650e+007 1.749e+012 1.000e+004 9.082e-002 4.802e-003 
5.125e-003 4.645e+007 1.743e+012 1.000e+004 9.008e-002 4.804e-003 
5.127e-003 4.641e+007 1.735e+012 1.000e+004 9.771e-002 4.806e-003 
5.128e-003 4.636e+007 1.731e+012 1.000e+004 9.855e-002 4.807e-003 
5.129e-003 4.631e+007 1.729e+012 1.000e+004 9.677e-002 4.809e-003 
5.131e-003 4.626e+007 1.727e+012 1.000e+004 9.833e-002 4.811e-003 
5.132e-003 4.620e+007 1.721e+012 1.000e+004 9.848e-002 4.813e-003 
5.134e-003 4.615e+007 1.717e+012 1.000e+004 9.366e-002 4.814e-003 
5.135e-003 4.609e+007 1.711e+012 1.000e+004 9.525e-002 4.816e-003 
5.136e-003 4.604e+007 1.709e+012 1.000e+004 9.464e-002 4.818e-003 
5.138e-003 4.599e+007 1.707e+012 1.000e+004 9.132e-002 4.820e-003 
5.139e-003 4.594e+007 1.706e+012 1.000e+004 9.330e-002 4.821e-003 
5.141e-003 4.590e+007 1.701e+012 1.000e+004 9.042e-002 4.823e-003 
5.142e-003 4.585e+007 1.698e+012 1.000e+004 9.077e-002 4.825e-003 
5.143e-003 4.580e+007 1.694e+012 1.000e+004 9.700e-002 4.826e-003 
5.145e-003 4.574e+007 1.691e+012 1.000e+004 9.675e-002 4.828e-003 
5.146e-003 4.569e+007 1.689e+012 1.000e+004 9.799e-002 4.830e-003 
5.147e-003 4.564e+007 1.689e+012 1.000e+004 9.064e-002 4.832e-003 
5.149e-003 4.559e+007 1.687e+012 1.000e+004 9.958e-002 4.833e-003 
5.150e-003 4.554e+007 1.687e+012 1.000e+004 9.791e-002 4.835e-003 
5.152e-003 4.548e+007 1.689e+012 1.000e+004 9.740e-002 4.837e-003 
5.153e-003 4.543e+007 1.685e+012 1.000e+004 1.018e-001 4.839e-003 
5.154e-003 4.536e+007 1.682e+012 1.000e+004 1.007e-001 4.840e-003 
5.156e-003 4.530e+007 1.682e+012 1.000e+004 9.813e-002 4.842e-003 
5.157e-003 4.524e+007 1.682e+012 1.000e+004 1.039e-001 4.844e-003 
5.158e-003 4.518e+007 1.682e+012 1.000e+004 1.038e-001 4.846e-003 
5.160e-003 4.512e+007 1.682e+012 1.000e+004 1.036e-001 4.848e-003 
5.161e-003 4.507e+007 1.681e+012 1.000e+004 9.246e-002 4.849e-003 
5.163e-003 4.502e+007 1.681e+012 1.000e+004 9.405e-002 4.851e-003 
5.164e-003 4.497e+007 1.679e+012 1.000e+004 1.043e-001 4.853e-003 
5.165e-003 4.493e+007 1.679e+012 1.000e+004 1.023e-001 4.855e-003 
5.167e-003 4.489e+007 1.680e+012 1.000e+004 9.793e-002 4.856e-003 
5.168e-003 4.485e+007 1.681e+012 1.000e+004 9.490e-002 4.858e-003 
5.170e-003 4.481e+007 1.682e+012 1.000e+004 9.808e-002 4.860e-003 
5.171e-003 4.477e+007 1.683e+012 1.000e+004 9.465e-002 4.861e-003 
5.172e-003 4.473e+007 1.684e+012 1.000e+004 1.012e-001 4.863e-003 
5.174e-003 4.470e+007 1.685e+012 1.000e+004 1.004e-001 4.864e-003 
5.175e-003 4.466e+007 1.681e+012 1.000e+004 9.848e-002 4.866e-003 
5.176e-003 4.462e+007 1.679e+012 1.000e+004 9.443e-002 4.868e-003 
5.178e-003 4.459e+007 1.676e+012 1.000e+004 9.034e-002 4.869e-003 
5.179e-003 4.457e+007 1.672e+012 1.000e+004 8.779e-002 4.871e-003 
5.181e-003 4.455e+007 1.676e+012 1.000e+004 9.284e-002 4.872e-003 
5.182e-003 4.454e+007 1.680e+012 1.000e+004 9.351e-002 4.874e-003 
5.183e-003 4.452e+007 1.683e+012 1.000e+004 9.384e-002 4.875e-003 
5.185e-003 4.451e+007 1.686e+012 1.000e+004 9.413e-002 4.877e-003 
5.186e-003 4.449e+007 1.688e+012 1.000e+004 9.702e-002 4.878e-003 
5.187e-003 4.448e+007 1.691e+012 1.000e+004 9.844e-002 4.880e-003 
5.189e-003 4.446e+007 1.694e+012 1.000e+004 9.607e-002 4.881e-003 
5.190e-003 4.445e+007 1.697e+012 1.000e+004 8.874e-002 4.883e-003 
5.192e-003 4.443e+007 1.701e+012 1.000e+004 9.536e-002 4.884e-003 
5.193e-003 4.442e+007 1.705e+012 1.000e+004 9.040e-002 4.886e-003 
5.194e-003 4.440e+007 1.708e+012 1.000e+004 9.807e-002 4.887e-003 
5.196e-003 4.439e+007 1.710e+012 1.000e+004 9.899e-002 4.889e-003 
5.197e-003 4.438e+007 1.708e+012 1.000e+004 8.649e-002 4.890e-003 
5.198e-003 4.436e+007 1.711e+012 1.000e+004 9.464e-002 4.892e-003 
5.200e-003 4.436e+007 1.714e+012 1.000e+004 9.232e-002 4.893e-003 
5.201e-003 4.435e+007 1.718e+012 1.000e+004 8.626e-002 4.894e-003 
5.203e-003 4.434e+007 1.721e+012 1.000e+004 9.411e-002 4.896e-003 
5.204e-003 4.434e+007 1.723e+012 1.000e+004 9.543e-002 4.897e-003 
5.205e-003 4.433e+007 1.727e+012 1.000e+004 9.140e-002 4.899e-003 
5.207e-003 4.433e+007 1.730e+012 1.000e+004 9.119e-002 4.900e-003 
5.208e-003 4.433e+007 1.734e+012 1.000e+004 9.365e-002 4.901e-003 
5.210e-003 4.433e+007 1.736e+012 1.000e+004 9.864e-002 4.903e-003 
5.211e-003 4.433e+007 1.740e+012 1.000e+004 9.470e-002 4.904e-003 
5.212e-003 4.433e+007 1.743e+012 1.000e+004 9.027e-002 4.906e-003 
5.214e-003 4.433e+007 1.745e+012 1.000e+004 9.075e-002 4.907e-003 
5.215e-003 4.432e+007 1.747e+012 1.000e+004 9.579e-002 4.908e-003 
5.216e-003 4.432e+007 1.749e+012 1.000e+004 9.204e-002 4.910e-003 
5.218e-003 4.431e+007 1.746e+012 1.000e+004 9.376e-002 4.911e-003 
5.219e-003 4.430e+007 1.741e+012 1.000e+004 9.425e-002 4.913e-003 
5.221e-003 4.430e+007 1.742e+012 1.000e+004 9.620e-002 4.914e-003 
5.222e-003 4.430e+007 1.744e+012 1.000e+004 9.446e-002 4.915e-003 
5.223e-003 4.430e+007 1.747e+012 1.000e+004 8.897e-002 4.917e-003 
5.225e-003 4.429e+007 1.750e+012 1.000e+004 9.736e-002 4.918e-003 
5.226e-003 4.429e+007 1.753e+012 1.000e+004 9.522e-002 4.920e-003 
5.227e-003 4.428e+007 1.756e+012 1.000e+004 9.771e-002 4.921e-003 
5.229e-003 4.427e+007 1.757e+012 1.000e+004 9.466e-002 4.923e-003 
5.230e-003 4.426e+007 1.756e+012 1.000e+004 8.605e-002 4.924e-003 
5.232e-003 4.425e+007 1.758e+012 1.000e+004 8.394e-002 4.925e-003 
5.233e-003 4.423e+007 1.760e+012 1.000e+004 9.707e-002 4.927e-003 
5.234e-003 4.422e+007 1.763e+012 1.000e+004 1.063e-001 4.928e-003 
5.236e-003 4.421e+007 1.765e+012 1.000e+004 1.104e-001 4.930e-003 
5.237e-003 4.419e+007 1.767e+012 1.000e+004 1.049e-001 4.931e-003 
5.239e-003 4.418e+007 1.769e+012 1.000e+004 1.092e-001 4.933e-003 
5.240e-003 4.417e+007 1.770e+012 1.000e+004 1.112e-001 4.934e-003 
5.241e-003 4.416e+007 1.772e+012 1.000e+004 1.120e-001 4.936e-003 
5.243e-003 4.416e+007 1.753e+012 1.000e+004 9.598e-002 4.937e-003 
5.244e-003 4.416e+007 1.753e+012 1.000e+004 9.732e-002 4.939e-003 
5.245e-003 4.415e+007 1.753e+012 1.000e+004 9.726e-002 4.940e-003 
5.247e-003 4.414e+007 1.750e+012 1.000e+004 9.846e-002 4.941e-003 
5.248e-003 4.414e+007 1.749e+012 1.000e+004 9.512e-002 4.943e-003 
5.250e-003 4.413e+007 1.749e+012 1.000e+004 9.246e-002 4.944e-003 
5.251e-003 4.414e+007 1.750e+012 1.000e+004 9.519e-002 4.946e-003 
5.252e-003 4.414e+007 1.751e+012 1.000e+004 9.075e-002 4.947e-003 
5.254e-003 4.415e+007 1.752e+012 1.000e+004 9.640e-002 4.948e-003 
5.255e-003 4.415e+007 1.754e+012 1.000e+004 9.796e-002 4.950e-003 
5.257e-003 4.415e+007 1.756e+012 1.000e+004 8.981e-002 4.951e-003 
5.258e-003 4.416e+007 1.757e+012 1.000e+004 9.513e-002 4.952e-003 
5.259e-003 4.416e+007 1.755e+012 1.000e+004 9.345e-002 4.954e-003 
5.261e-003 4.417e+007 1.756e+012 1.000e+004 9.083e-002 4.955e-003 
5.262e-003 4.417e+007 1.757e+012 1.000e+004 9.361e-002 4.956e-003 
5.263e-003 4.418e+007 1.759e+012 1.000e+004 9.572e-002 4.958e-003 
5.265e-003 4.418e+007 1.760e+012 1.000e+004 8.875e-002 4.959e-003 
5.266e-003 4.419e+007 1.762e+012 1.000e+004 9.273e-002 4.960e-003 
5.268e-003 4.419e+007 1.764e+012 1.000e+004 9.426e-002 4.962e-003 
5.269e-003 4.420e+007 1.766e+012 1.000e+004 9.119e-002 4.963e-003 
5.270e-003 4.421e+007 1.767e+012 1.000e+004 8.165e-002 4.965e-003 
5.272e-003 4.422e+007 1.769e+012 1.000e+004 9.004e-002 4.966e-003 
5.273e-003 4.423e+007 1.771e+012 1.000e+004 9.152e-002 4.967e-003 
5.275e-003 4.424e+007 1.771e+012 1.000e+004 9.141e-002 4.969e-003 
5.276e-003 4.425e+007 1.772e+012 1.000e+004 8.627e-002 4.970e-003 
5.277e-003 4.427e+007 1.774e+012 1.000e+004 8.706e-002 4.971e-003 
5.279e-003 4.429e+007 1.777e+012 1.000e+004 9.060e-002 4.972e-003 
5.280e-003 4.431e+007 1.779e+012 1.000e+004 8.520e-002 4.974e-003 
5.282e-003 4.434e+007 1.782e+012 1.000e+004 8.360e-002 4.975e-003 
5.283e-003 4.436e+007 1.785e+012 1.000e+004 8.674e-002 4.976e-003 
5.284e-003 4.439e+007 1.786e+012 1.000e+004 8.647e-002 4.977e-003 
5.286e-003 4.442e+007 1.789e+012 1.000e+004 8.332e-002 4.978e-003 
5.287e-003 4.444e+007 1.791e+012 1.000e+004 8.126e-002 4.980e-003 
5.289e-003 4.447e+007 1.792e+012 1.000e+004 8.361e-002 4.981e-003 
5.290e-003 4.449e+007 1.792e+012 1.000e+004 8.739e-002 4.982e-003 
5.291e-003 4.451e+007 1.794e+012 1.000e+004 8.432e-002 4.983e-003 
5.293e-003 4.453e+007 1.796e+012 1.000e+004 8.680e-002 4.985e-003 
5.294e-003 4.456e+007 1.797e+012 1.000e+004 8.914e-002 4.986e-003 
5.295e-003 4.459e+007 1.798e+012 1.000e+004 8.178e-002 4.987e-003 
5.297e-003 4.462e+007 1.799e+012 1.000e+004 7.890e-002 4.988e-003 
5.298e-003 4.465e+007 1.801e+012 1.000e+004 8.771e-002 4.989e-003 
5.300e-003 4.468e+007 1.803e+012 1.000e+004 7.636e-002 4.990e-003 
5.301e-003 4.471e+007 1.803e+012 1.000e+004 9.135e-002 4.992e-003 
5.302e-003 4.474e+007 1.801e+012 1.000e+004 9.015e-002 4.993e-003 
5.304e-003 4.476e+007 1.800e+012 1.000e+004 8.484e-002 4.994e-003 
5.305e-003 4.479e+007 1.799e+012 1.000e+004 8.166e-002 4.995e-003 
5.307e-003 4.481e+007 1.796e+012 1.000e+004 8.759e-002 4.996e-003 
5.308e-003 4.484e+007 1.795e+012 1.000e+004 8.935e-002 4.998e-003 
5.309e-003 4.486e+007 1.792e+012 1.000e+004 8.867e-002 4.999e-003 
5.311e-003 4.488e+007 1.793e+012 1.000e+004 8.808e-002 5.000e-003 
5.312e-003 4.490e+007 1.793e+012 1.000e+004 8.948e-002 5.001e-003 
5.314e-003 4.492e+007 1.793e+012 1.000e+004 8.586e-002 5.003e-003 
5.315e-003 4.493e+007 1.747e+012 1.000e+004 9.344e-002 5.004e-003 
5.316e-003 4.494e+007 1.747e+012 1.000e+004 9.558e-002 5.005e-003 
5.318e-003 4.495e+007 1.743e+012 1.000e+004 8.934e-002 5.007e-003 
5.319e-003 4.496e+007 1.743e+012 1.000e+004 8.496e-002 5.008e-003 
5.321e-003 4.497e+007 1.743e+012 1.000e+004 8.544e-002 5.009e-003 
5.322e-003 4.498e+007 1.743e+012 1.000e+004 8.869e-002 5.011e-003 
5.323e-003 4.499e+007 1.742e+012 1.000e+004 9.303e-002 5.012e-003 
5.325e-003 4.500e+007 1.743e+012 1.000e+004 9.213e-002 5.013e-003 
5.326e-003 4.501e+007 1.745e+012 1.000e+004 9.713e-002 5.015e-003 
5.328e-003 4.502e+007 1.747e+012 1.000e+004 1.023e-001 5.016e-003 
5.329e-003 4.503e+007 1.731e+012 1.000e+004 9.455e-002 5.017e-003 
5.330e-003 4.504e+007 1.728e+012 1.000e+004 9.032e-002 5.019e-003 
5.332e-003 4.505e+007 1.729e+012 1.000e+004 9.231e-002 5.020e-003 
5.333e-003 4.506e+007 1.730e+012 1.000e+004 8.450e-002 5.021e-003 
5.335e-003 4.508e+007 1.731e+012 1.000e+004 8.793e-002 5.023e-003 
5.336e-003 4.510e+007 1.732e+012 1.000e+004 9.154e-002 5.024e-003 
5.337e-003 4.512e+007 1.734e+012 1.000e+004 8.777e-002 5.025e-003 
5.339e-003 4.514e+007 1.728e+012 1.000e+004 9.527e-002 5.026e-003 
5.340e-003 4.516e+007 1.729e+012 1.000e+004 8.841e-002 5.028e-003 
5.342e-003 4.517e+007 1.728e+012 1.000e+004 9.242e-002 5.029e-003 
5.343e-003 4.518e+007 1.729e+012 1.000e+004 9.095e-002 5.030e-003 
5.344e-003 4.520e+007 1.729e+012 1.000e+004 9.373e-002 5.032e-003 
5.346e-003 4.521e+007 1.731e+012 1.000e+004 8.598e-002 5.033e-003 
5.347e-003 4.523e+007 1.734e+012 1.000e+004 9.122e-002 5.034e-003 
5.349e-003 4.525e+007 1.735e+012 1.000e+004 8.079e-002 5.036e-003 
5.350e-003 4.527e+007 1.736e+012 1.000e+004 8.076e-002 5.037e-003 
5.351e-003 4.528e+007 1.735e+012 1.000e+004 8.688e-002 5.038e-003 
5.353e-003 4.530e+007 1.735e+012 1.000e+004 9.142e-002 5.039e-003 
5.354e-003 4.532e+007 1.735e+012 1.000e+004 8.500e-002 5.041e-003 
5.356e-003 4.534e+007 1.734e+012 1.000e+004 8.283e-002 5.042e-003 
5.357e-003 4.536e+007 1.723e+012 1.000e+004 7.540e-002 5.043e-003 
5.359e-003 4.539e+007 1.722e+012 1.000e+004 7.827e-002 5.044e-003 
5.360e-003 4.541e+007 1.722e+012 1.000e+004 7.693e-002 5.046e-003 
5.361e-003 4.543e+007 1.721e+012 1.000e+004 7.796e-002 5.047e-003 
5.363e-003 4.545e+007 1.720e+012 1.000e+004 7.112e-002 5.048e-003 
5.364e-003 4.546e+007 1.720e+012 1.000e+004 7.557e-002 5.050e-003 
5.366e-003 4.548e+007 1.723e+012 1.000e+004 7.336e-002 5.051e-003 
5.367e-003 4.550e+007 1.725e+012 1.000e+004 7.553e-002 5.052e-003 
5.368e-003 4.552e+007 1.727e+012 1.000e+004 7.575e-002 5.054e-003 
5.370e-003 4.553e+007 1.728e+012 1.000e+004 7.656e-002 5.055e-003 
5.371e-003 4.555e+007 1.731e+012 1.000e+004 7.698e-002 5.056e-003 
5.373e-003 4.556e+007 1.724e+012 1.000e+004 7.616e-002 5.057e-003 
5.374e-003 4.558e+007 1.725e+012 1.000e+004 7.535e-002 5.059e-003 
5.376e-003 4.559e+007 1.728e+012 1.000e+004 7.615e-002 5.060e-003 
5.377e-003 4.561e+007 1.731e+012 1.000e+004 7.172e-002 5.061e-003 
5.379e-003 4.564e+007 1.735e+012 1.000e+004 7.273e-002 5.063e-003 
5.380e-003 4.567e+007 1.738e+012 1.000e+004 7.361e-002 5.064e-003 
5.381e-003 4.570e+007 1.742e+012 1.000e+004 7.520e-002 5.065e-003 
5.383e-003 4.574e+007 1.745e+012 1.000e+004 7.114e-002 5.066e-003 
5.384e-003 4.577e+007 1.749e+012 1.000e+004 6.942e-002 5.068e-003 
5.386e-003 4.580e+007 1.752e+012 1.000e+004 7.501e-002 5.069e-003 
5.387e-003 4.584e+007 1.756e+012 1.000e+004 7.365e-002 5.070e-003 
5.388e-003 4.587e+007 1.759e+012 1.000e+004 6.996e-002 5.071e-003 
5.390e-003 4.591e+007 1.760e+012 1.000e+004 7.043e-002 5.072e-003 
5.391e-003 4.594e+007 1.759e+012 1.000e+004 7.429e-002 5.073e-003 
5.392e-003 4.598e+007 1.760e+012 1.000e+004 7.414e-002 5.074e-003 
5.394e-003 4.601e+007 1.756e+012 1.000e+004 7.609e-002 5.075e-003 
5.395e-003 4.605e+007 1.758e+012 1.000e+004 7.404e-002 5.077e-003 
5.397e-003 4.608e+007 1.761e+012 1.000e+004 7.294e-002 5.078e-003 
5.398e-003 4.612e+007 1.759e+012 1.000e+004 7.376e-002 5.079e-003 
5.399e-003 4.615e+007 1.758e+012 1.000e+004 7.142e-002 5.080e-003 
5.401e-003 4.619e+007 1.760e+012 1.000e+004 6.866e-002 5.081e-003 
5.402e-003 4.623e+007 1.761e+012 1.000e+004 7.323e-002 5.082e-003 
5.403e-003 4.626e+007 1.762e+012 1.000e+004 7.287e-002 5.083e-003 
5.405e-003 4.630e+007 1.760e+012 1.000e+004 6.873e-002 5.084e-003 
5.406e-003 4.633e+007 1.753e+012 1.000e+004 7.030e-002 5.086e-003 
5.407e-003 4.636e+007 1.749e+012 1.000e+004 6.570e-002 5.087e-003 
5.409e-003 4.639e+007 1.747e+012 1.000e+004 7.436e-002 5.088e-003 
5.410e-003 4.642e+007 1.746e+012 1.000e+004 7.240e-002 5.089e-003 
5.412e-003 4.645e+007 1.747e+012 1.000e+004 6.859e-002 5.090e-003 
5.413e-003 4.648e+007 1.747e+012 1.000e+004 7.103e-002 5.091e-003 
5.414e-003 4.651e+007 1.748e+012 1.000e+004 7.021e-002 5.092e-003 
