# Supplementary material for: Strain rate dependency of dislocation plasticity
Source: Nat Commun. 2021 Mar 23;12:1845. doi: 10.1038/s41467-021-21939-1 (PMC7988163; doi:10.1038/s41467-021-21939-1)
Supplement: Supplementary file 3 — Supplementary Data 1 [file 41467_2021_21939_MOESM3_ESM.zip › Supplementary Data 1/DDDSimulationSet2/StrainRate=1e4s-1/InitialDislocationDensity=7.5e10m-2.dat]

#strain(1), stress(Pa), dislocation density(m-2), strain rate(s-1), mean dislocation velocity(km/s), plastic strain(1)
2.678e-005 3.849e+006 7.095e+010 1.000e+004 1.224e-002 1.118e-007 
5.377e-005 7.712e+006 7.102e+010 1.000e+004 2.107e-002 4.101e-007 
8.434e-005 1.205e+007 7.123e+010 1.000e+004 3.075e-002 9.517e-007 
1.147e-004 1.633e+007 7.130e+010 1.000e+004 4.215e-002 1.722e-006 
1.592e-004 2.253e+007 7.218e+010 1.000e+004 5.670e-002 3.274e-006 
1.929e-004 2.719e+007 7.363e+010 1.000e+004 7.113e-002 4.849e-006 
1.960e-004 2.761e+007 7.381e+010 1.000e+004 7.262e-002 5.015e-006 
1.984e-004 2.794e+007 7.396e+010 1.000e+004 7.327e-002 5.145e-006 
2.005e-004 2.823e+007 7.409e+010 1.000e+004 7.469e-002 5.262e-006 
2.025e-004 2.850e+007 7.401e+010 1.000e+004 7.581e-002 5.374e-006 
2.044e-004 2.875e+007 7.406e+010 1.000e+004 7.638e-002 5.482e-006 
2.059e-004 2.896e+007 7.412e+010 1.000e+004 7.681e-002 5.570e-006 
2.074e-004 2.917e+007 7.418e+010 1.000e+004 8.056e-002 5.660e-006 
2.090e-004 2.938e+007 7.425e+010 1.000e+004 7.786e-002 5.752e-006 
2.105e-004 2.959e+007 7.433e+010 1.000e+004 7.869e-002 5.846e-006 
2.121e-004 2.981e+007 7.441e+010 1.000e+004 8.327e-002 5.940e-006 
2.136e-004 3.001e+007 7.448e+010 1.000e+004 8.266e-002 6.034e-006 
2.152e-004 3.022e+007 7.457e+010 1.000e+004 8.520e-002 6.129e-006 
2.167e-004 3.043e+007 7.465e+010 1.000e+004 8.569e-002 6.225e-006 
2.182e-004 3.064e+007 7.475e+010 1.000e+004 8.491e-002 6.323e-006 
2.198e-004 3.085e+007 7.485e+010 1.000e+004 8.370e-002 6.423e-006 
2.214e-004 3.106e+007 7.495e+010 1.000e+004 8.455e-002 6.526e-006 
2.229e-004 3.127e+007 7.506e+010 1.000e+004 8.926e-002 6.628e-006 
2.245e-004 3.148e+007 7.516e+010 1.000e+004 8.594e-002 6.732e-006 
2.260e-004 3.169e+007 7.526e+010 1.000e+004 8.634e-002 6.834e-006 
2.276e-004 3.190e+007 7.536e+010 1.000e+004 8.939e-002 6.938e-006 
2.291e-004 3.210e+007 7.547e+010 1.000e+004 9.297e-002 7.042e-006 
2.306e-004 3.230e+007 7.559e+010 1.000e+004 9.056e-002 7.147e-006 
2.321e-004 3.251e+007 7.570e+010 1.000e+004 9.434e-002 7.254e-006 
2.337e-004 3.272e+007 7.578e+010 1.000e+004 9.108e-002 7.363e-006 
2.352e-004 3.293e+007 7.590e+010 1.000e+004 9.210e-002 7.474e-006 
2.368e-004 3.313e+007 7.602e+010 1.000e+004 9.324e-002 7.586e-006 
2.383e-004 3.334e+007 7.614e+010 1.000e+004 9.270e-002 7.699e-006 
2.399e-004 3.355e+007 7.627e+010 1.000e+004 9.315e-002 7.813e-006 
2.415e-004 3.377e+007 7.640e+010 1.000e+004 9.360e-002 7.928e-006 
2.432e-004 3.399e+007 7.655e+010 1.000e+004 9.614e-002 8.053e-006 
2.451e-004 3.425e+007 7.673e+010 1.000e+004 9.668e-002 8.195e-006 
2.471e-004 3.452e+007 7.692e+010 1.000e+004 9.776e-002 8.346e-006 
2.491e-004 3.478e+007 7.712e+010 1.000e+004 9.825e-002 8.495e-006 
2.510e-004 3.504e+007 7.732e+010 1.000e+004 9.883e-002 8.643e-006 
2.530e-004 3.530e+007 7.752e+010 1.000e+004 9.944e-002 8.794e-006 
2.548e-004 3.555e+007 7.771e+010 1.000e+004 9.954e-002 8.939e-006 
2.564e-004 3.577e+007 7.788e+010 1.000e+004 1.008e-001 9.067e-006 
2.580e-004 3.598e+007 7.805e+010 1.000e+004 1.017e-001 9.195e-006 
2.596e-004 3.619e+007 7.823e+010 1.000e+004 1.029e-001 9.325e-006 
2.612e-004 3.640e+007 7.841e+010 1.000e+004 1.037e-001 9.457e-006 
2.628e-004 3.661e+007 7.860e+010 1.000e+004 1.048e-001 9.590e-006 
2.644e-004 3.683e+007 7.876e+010 1.000e+004 1.062e-001 9.726e-006 
2.661e-004 3.704e+007 7.896e+010 1.000e+004 1.070e-001 9.867e-006 
2.679e-004 3.729e+007 7.918e+010 1.000e+004 1.103e-001 1.003e-005 
2.700e-004 3.756e+007 7.945e+010 1.000e+004 1.109e-001 1.021e-005 
2.721e-004 3.784e+007 7.973e+010 1.000e+004 1.134e-001 1.040e-005 
2.742e-004 3.811e+007 8.001e+010 1.000e+004 1.149e-001 1.059e-005 
2.763e-004 3.838e+007 8.030e+010 1.000e+004 1.167e-001 1.079e-005 
2.783e-004 3.865e+007 8.060e+010 1.000e+004 1.179e-001 1.098e-005 
2.804e-004 3.892e+007 8.090e+010 1.000e+004 1.197e-001 1.118e-005 
2.824e-004 3.919e+007 8.120e+010 1.000e+004 1.205e-001 1.138e-005 
2.847e-004 3.948e+007 8.156e+010 1.000e+004 1.202e-001 1.161e-005 
2.870e-004 3.978e+007 8.192e+010 1.000e+004 1.230e-001 1.184e-005 
2.892e-004 4.007e+007 8.221e+010 1.000e+004 1.248e-001 1.207e-005 
2.916e-004 4.038e+007 8.249e+010 1.000e+004 1.280e-001 1.231e-005 
2.938e-004 4.067e+007 8.285e+010 1.000e+004 1.294e-001 1.256e-005 
2.960e-004 4.094e+007 8.320e+010 1.000e+004 1.303e-001 1.279e-005 
2.980e-004 4.120e+007 8.354e+010 1.000e+004 1.312e-001 1.301e-005 
3.000e-004 4.146e+007 8.390e+010 1.000e+004 1.321e-001 1.324e-005 
3.021e-004 4.173e+007 8.428e+010 1.000e+004 1.334e-001 1.347e-005 
3.044e-004 4.202e+007 8.472e+010 1.000e+004 1.347e-001 1.373e-005 
3.066e-004 4.231e+007 8.516e+010 1.000e+004 1.367e-001 1.400e-005 
3.087e-004 4.258e+007 8.557e+010 1.000e+004 1.385e-001 1.424e-005 
3.105e-004 4.280e+007 8.593e+010 1.000e+004 1.401e-001 1.446e-005 
3.121e-004 4.301e+007 8.611e+010 1.000e+004 1.424e-001 1.466e-005 
3.137e-004 4.321e+007 8.641e+010 1.000e+004 1.445e-001 1.486e-005 
3.154e-004 4.343e+007 8.632e+010 1.000e+004 1.449e-001 1.507e-005 
3.176e-004 4.370e+007 8.656e+010 1.000e+004 1.465e-001 1.535e-005 
3.200e-004 4.400e+007 8.691e+010 1.000e+004 1.487e-001 1.566e-005 
3.223e-004 4.429e+007 8.731e+010 1.000e+004 1.502e-001 1.597e-005 
3.248e-004 4.460e+007 8.780e+010 1.000e+004 1.515e-001 1.630e-005 
3.274e-004 4.493e+007 8.836e+010 1.000e+004 1.533e-001 1.665e-005 
3.299e-004 4.524e+007 8.892e+010 1.000e+004 1.550e-001 1.700e-005 
3.321e-004 4.551e+007 8.945e+010 1.000e+004 1.565e-001 1.730e-005 
3.341e-004 4.577e+007 8.996e+010 1.000e+004 1.578e-001 1.760e-005 
3.362e-004 4.602e+007 9.051e+010 1.000e+004 1.598e-001 1.790e-005 
3.384e-004 4.630e+007 9.079e+010 1.000e+004 1.627e-001 1.823e-005 
3.408e-004 4.658e+007 9.130e+010 1.000e+004 1.643e-001 1.858e-005 
3.431e-004 4.686e+007 9.187e+010 1.000e+004 1.659e-001 1.894e-005 
3.454e-004 4.715e+007 9.232e+010 1.000e+004 1.693e-001 1.930e-005 
3.476e-004 4.741e+007 9.278e+010 1.000e+004 1.717e-001 1.965e-005 
3.498e-004 4.768e+007 9.326e+010 1.000e+004 1.731e-001 2.001e-005 
3.521e-004 4.796e+007 9.386e+010 1.000e+004 1.751e-001 2.040e-005 
3.551e-004 4.832e+007 9.468e+010 1.000e+004 1.788e-001 2.091e-005 
3.586e-004 4.874e+007 9.572e+010 1.000e+004 1.810e-001 2.152e-005 
3.633e-004 4.929e+007 9.718e+010 1.000e+004 1.852e-001 2.236e-005 
3.659e-004 4.960e+007 9.805e+010 1.000e+004 1.876e-001 2.284e-005 
3.692e-004 4.998e+007 9.919e+010 1.000e+004 1.914e-001 2.346e-005 
3.747e-004 5.062e+007 1.009e+011 1.000e+004 1.977e-001 2.455e-005 
4.004e-004 5.349e+007 1.065e+011 1.000e+004 2.299e-001 3.037e-005 
4.102e-004 5.455e+007 1.084e+011 1.000e+004 2.409e-001 3.290e-005 
4.401e-004 5.762e+007 1.135e+011 1.000e+004 2.706e-001 4.160e-005 
4.721e-004 6.071e+007 1.211e+011 1.000e+004 2.903e-001 5.217e-005 
4.830e-004 6.171e+007 1.221e+011 1.000e+004 2.988e-001 5.614e-005 
4.844e-004 6.184e+007 1.221e+011 1.000e+004 2.934e-001 5.668e-005 
4.861e-004 6.200e+007 1.224e+011 1.000e+004 2.921e-001 5.731e-005 
4.877e-004 6.214e+007 1.226e+011 1.000e+004 2.919e-001 5.789e-005 
5.050e-004 6.368e+007 1.229e+011 1.000e+004 3.136e-001 6.448e-005 
5.244e-004 6.536e+007 1.282e+011 1.000e+004 3.206e-001 7.233e-005 
5.272e-004 6.560e+007 1.291e+011 1.000e+004 3.191e-001 7.353e-005 
5.288e-004 6.573e+007 1.296e+011 1.000e+004 3.204e-001 7.417e-005 
5.303e-004 6.585e+007 1.302e+011 1.000e+004 3.092e-001 7.481e-005 
5.318e-004 6.598e+007 1.307e+011 1.000e+004 3.248e-001 7.545e-005 
5.333e-004 6.611e+007 1.312e+011 1.000e+004 3.194e-001 7.609e-005 
5.348e-004 6.623e+007 1.318e+011 1.000e+004 3.290e-001 7.674e-005 
5.405e-004 6.669e+007 1.284e+011 1.000e+004 3.268e-001 7.913e-005 
5.506e-004 6.754e+007 1.286e+011 1.000e+004 3.273e-001 8.349e-005 
5.580e-004 6.815e+007 1.288e+011 1.000e+004 3.232e-001 8.663e-005 
5.679e-004 6.897e+007 1.279e+011 1.000e+004 3.243e-001 9.083e-005 
5.796e-004 6.996e+007 1.270e+011 1.000e+004 3.194e-001 9.569e-005 
5.862e-004 7.052e+007 1.268e+011 1.000e+004 3.179e-001 9.841e-005 
5.919e-004 7.102e+007 1.256e+011 1.000e+004 3.140e-001 1.007e-004 
5.987e-004 7.161e+007 1.193e+011 1.000e+004 3.046e-001 1.034e-004 
6.020e-004 7.192e+007 1.184e+011 1.000e+004 2.993e-001 1.046e-004 
6.055e-004 7.224e+007 1.181e+011 1.000e+004 2.984e-001 1.059e-004 
6.091e-004 7.258e+007 1.175e+011 1.000e+004 2.997e-001 1.072e-004 
6.131e-004 7.294e+007 1.170e+011 1.000e+004 2.995e-001 1.086e-004 
6.147e-004 7.309e+007 1.172e+011 1.000e+004 3.052e-001 1.091e-004 
6.162e-004 7.323e+007 1.173e+011 1.000e+004 2.899e-001 1.097e-004 
6.177e-004 7.337e+007 1.175e+011 1.000e+004 3.041e-001 1.102e-004 
6.192e-004 7.351e+007 1.176e+011 1.000e+004 2.961e-001 1.107e-004 
6.207e-004 7.365e+007 1.178e+011 1.000e+004 2.861e-001 1.113e-004 
6.222e-004 7.379e+007 1.180e+011 1.000e+004 3.015e-001 1.118e-004 
6.236e-004 7.393e+007 1.181e+011 1.000e+004 3.017e-001 1.123e-004 
6.251e-004 7.406e+007 1.183e+011 1.000e+004 2.594e-001 1.128e-004 
6.265e-004 7.420e+007 1.183e+011 1.000e+004 2.745e-001 1.133e-004 
6.279e-004 7.433e+007 1.180e+011 1.000e+004 2.654e-001 1.138e-004 
6.293e-004 7.446e+007 1.179e+011 1.000e+004 2.963e-001 1.142e-004 
6.307e-004 7.459e+007 1.179e+011 1.000e+004 2.688e-001 1.147e-004 
6.320e-004 7.473e+007 1.179e+011 1.000e+004 2.819e-001 1.152e-004 
6.334e-004 7.486e+007 1.180e+011 1.000e+004 2.511e-001 1.156e-004 
6.348e-004 7.499e+007 1.181e+011 1.000e+004 2.761e-001 1.161e-004 
6.362e-004 7.512e+007 1.183e+011 1.000e+004 2.760e-001 1.166e-004 
6.375e-004 7.525e+007 1.186e+011 1.000e+004 2.727e-001 1.170e-004 
6.389e-004 7.538e+007 1.189e+011 1.000e+004 2.864e-001 1.175e-004 
6.403e-004 7.551e+007 1.161e+011 1.000e+004 2.634e-001 1.180e-004 
6.416e-004 7.564e+007 1.165e+011 1.000e+004 3.020e-001 1.185e-004 
6.430e-004 7.577e+007 1.169e+011 1.000e+004 2.782e-001 1.189e-004 
6.444e-004 7.590e+007 1.173e+011 1.000e+004 2.429e-001 1.194e-004 
6.458e-004 7.603e+007 1.173e+011 1.000e+004 2.707e-001 1.199e-004 
6.471e-004 7.616e+007 1.176e+011 1.000e+004 2.396e-001 1.204e-004 
6.485e-004 7.629e+007 1.180e+011 1.000e+004 3.049e-001 1.208e-004 
6.499e-004 7.642e+007 1.183e+011 1.000e+004 2.440e-001 1.213e-004 
6.513e-004 7.655e+007 1.187e+011 1.000e+004 2.536e-001 1.218e-004 
6.527e-004 7.668e+007 1.191e+011 1.000e+004 2.388e-001 1.223e-004 
6.541e-004 7.681e+007 1.195e+011 1.000e+004 3.187e-001 1.228e-004 
6.555e-004 7.694e+007 1.199e+011 1.000e+004 3.093e-001 1.233e-004 
6.568e-004 7.707e+007 1.203e+011 1.000e+004 2.937e-001 1.238e-004 
6.582e-004 7.720e+007 1.208e+011 1.000e+004 2.676e-001 1.243e-004 
6.596e-004 7.733e+007 1.212e+011 1.000e+004 3.017e-001 1.248e-004 
6.610e-004 7.745e+007 1.216e+011 1.000e+004 3.277e-001 1.253e-004 
6.624e-004 7.758e+007 1.220e+011 1.000e+004 2.521e-001 1.258e-004 
6.638e-004 7.771e+007 1.225e+011 1.000e+004 2.923e-001 1.263e-004 
6.652e-004 7.783e+007 1.229e+011 1.000e+004 3.118e-001 1.269e-004 
6.666e-004 7.796e+007 1.234e+011 1.000e+004 3.071e-001 1.274e-004 
6.679e-004 7.808e+007 1.238e+011 1.000e+004 2.987e-001 1.279e-004 
6.693e-004 7.821e+007 1.243e+011 1.000e+004 2.879e-001 1.284e-004 
6.707e-004 7.834e+007 1.248e+011 1.000e+004 3.072e-001 1.289e-004 
6.721e-004 7.846e+007 1.252e+011 1.000e+004 3.112e-001 1.294e-004 
6.735e-004 7.858e+007 1.256e+011 1.000e+004 2.881e-001 1.299e-004 
6.748e-004 7.871e+007 1.248e+011 1.000e+004 2.890e-001 1.304e-004 
6.762e-004 7.883e+007 1.248e+011 1.000e+004 2.768e-001 1.310e-004 
6.776e-004 7.896e+007 1.249e+011 1.000e+004 2.898e-001 1.315e-004 
6.790e-004 7.909e+007 1.251e+011 1.000e+004 2.898e-001 1.320e-004 
6.804e-004 7.921e+007 1.253e+011 1.000e+004 2.788e-001 1.325e-004 
6.817e-004 7.934e+007 1.257e+011 1.000e+004 3.089e-001 1.330e-004 
6.831e-004 7.946e+007 1.261e+011 1.000e+004 3.093e-001 1.335e-004 
6.845e-004 7.959e+007 1.265e+011 1.000e+004 2.589e-001 1.340e-004 
6.859e-004 7.972e+007 1.268e+011 1.000e+004 2.844e-001 1.345e-004 
6.873e-004 7.984e+007 1.270e+011 1.000e+004 2.782e-001 1.351e-004 
6.887e-004 7.996e+007 1.274e+011 1.000e+004 2.633e-001 1.356e-004 
6.900e-004 8.008e+007 1.278e+011 1.000e+004 2.584e-001 1.361e-004 
6.914e-004 8.021e+007 1.282e+011 1.000e+004 3.031e-001 1.366e-004 
6.928e-004 8.033e+007 1.287e+011 1.000e+004 2.951e-001 1.372e-004 
6.941e-004 8.045e+007 1.285e+011 1.000e+004 2.981e-001 1.377e-004 
6.955e-004 8.057e+007 1.287e+011 1.000e+004 3.002e-001 1.382e-004 
6.969e-004 8.069e+007 1.290e+011 1.000e+004 3.139e-001 1.388e-004 
6.983e-004 8.081e+007 1.292e+011 1.000e+004 2.716e-001 1.393e-004 
6.997e-004 8.093e+007 1.294e+011 1.000e+004 2.802e-001 1.399e-004 
7.010e-004 8.105e+007 1.297e+011 1.000e+004 2.844e-001 1.404e-004 
7.024e-004 8.117e+007 1.298e+011 1.000e+004 2.973e-001 1.410e-004 
7.038e-004 8.129e+007 1.299e+011 1.000e+004 3.132e-001 1.415e-004 
7.051e-004 8.140e+007 1.300e+011 1.000e+004 3.038e-001 1.421e-004 
7.065e-004 8.152e+007 1.303e+011 1.000e+004 2.961e-001 1.427e-004 
7.079e-004 8.164e+007 1.298e+011 1.000e+004 3.016e-001 1.432e-004 
7.092e-004 8.176e+007 1.293e+011 1.000e+004 3.071e-001 1.438e-004 
7.106e-004 8.187e+007 1.291e+011 1.000e+004 2.948e-001 1.443e-004 
7.120e-004 8.199e+007 1.290e+011 1.000e+004 3.088e-001 1.449e-004 
7.133e-004 8.211e+007 1.279e+011 1.000e+004 3.253e-001 1.454e-004 
7.147e-004 8.223e+007 1.276e+011 1.000e+004 3.147e-001 1.460e-004 
7.161e-004 8.235e+007 1.274e+011 1.000e+004 3.293e-001 1.465e-004 
7.174e-004 8.246e+007 1.272e+011 1.000e+004 2.992e-001 1.471e-004 
7.188e-004 8.258e+007 1.271e+011 1.000e+004 3.321e-001 1.476e-004 
7.202e-004 8.270e+007 1.270e+011 1.000e+004 2.808e-001 1.482e-004 
7.215e-004 8.282e+007 1.270e+011 1.000e+004 2.700e-001 1.487e-004 
7.229e-004 8.294e+007 1.270e+011 1.000e+004 3.242e-001 1.492e-004 
7.243e-004 8.306e+007 1.269e+011 1.000e+004 2.852e-001 1.498e-004 
7.256e-004 8.318e+007 1.249e+011 1.000e+004 2.998e-001 1.503e-004 
7.270e-004 8.330e+007 1.251e+011 1.000e+004 2.804e-001 1.508e-004 
7.283e-004 8.342e+007 1.253e+011 1.000e+004 2.633e-001 1.514e-004 
7.297e-004 8.354e+007 1.255e+011 1.000e+004 2.992e-001 1.519e-004 
7.311e-004 8.366e+007 1.257e+011 1.000e+004 3.199e-001 1.524e-004 
7.324e-004 8.378e+007 1.260e+011 1.000e+004 3.237e-001 1.530e-004 
7.338e-004 8.390e+007 1.263e+011 1.000e+004 3.013e-001 1.535e-004 
7.352e-004 8.402e+007 1.266e+011 1.000e+004 3.159e-001 1.541e-004 
7.365e-004 8.413e+007 1.269e+011 1.000e+004 3.423e-001 1.546e-004 
7.379e-004 8.425e+007 1.269e+011 1.000e+004 3.268e-001 1.551e-004 
7.392e-004 8.437e+007 1.271e+011 1.000e+004 3.371e-001 1.557e-004 
7.406e-004 8.449e+007 1.272e+011 1.000e+004 3.100e-001 1.562e-004 
7.420e-004 8.460e+007 1.274e+011 1.000e+004 3.398e-001 1.568e-004 
7.433e-004 8.472e+007 1.276e+011 1.000e+004 3.560e-001 1.573e-004 
7.447e-004 8.484e+007 1.279e+011 1.000e+004 3.193e-001 1.579e-004 
7.461e-004 8.495e+007 1.282e+011 1.000e+004 3.073e-001 1.585e-004 
7.474e-004 8.507e+007 1.285e+011 1.000e+004 3.155e-001 1.590e-004 
7.488e-004 8.518e+007 1.289e+011 1.000e+004 3.267e-001 1.596e-004 
7.501e-004 8.530e+007 1.292e+011 1.000e+004 3.140e-001 1.602e-004 
7.515e-004 8.541e+007 1.292e+011 1.000e+004 3.141e-001 1.607e-004 
7.529e-004 8.553e+007 1.294e+011 1.000e+004 2.879e-001 1.613e-004 
7.542e-004 8.564e+007 1.294e+011 1.000e+004 3.176e-001 1.619e-004 
7.556e-004 8.575e+007 1.294e+011 1.000e+004 3.497e-001 1.625e-004 
7.569e-004 8.587e+007 1.293e+011 1.000e+004 3.007e-001 1.630e-004 
7.583e-004 8.598e+007 1.291e+011 1.000e+004 3.326e-001 1.636e-004 
7.597e-004 8.610e+007 1.293e+011 1.000e+004 3.196e-001 1.642e-004 
7.610e-004 8.621e+007 1.295e+011 1.000e+004 3.051e-001 1.648e-004 
7.624e-004 8.633e+007 1.297e+011 1.000e+004 3.127e-001 1.653e-004 
7.638e-004 8.644e+007 1.299e+011 1.000e+004 3.187e-001 1.659e-004 
7.652e-004 8.656e+007 1.301e+011 1.000e+004 3.015e-001 1.665e-004 
7.665e-004 8.667e+007 1.302e+011 1.000e+004 3.018e-001 1.670e-004 
7.679e-004 8.679e+007 1.303e+011 1.000e+004 3.069e-001 1.676e-004 
7.693e-004 8.691e+007 1.304e+011 1.000e+004 3.017e-001 1.682e-004 
7.707e-004 8.702e+007 1.302e+011 1.000e+004 3.020e-001 1.687e-004 
7.720e-004 8.714e+007 1.300e+011 1.000e+004 2.953e-001 1.693e-004 
7.734e-004 8.726e+007 1.301e+011 1.000e+004 2.857e-001 1.699e-004 
7.748e-004 8.737e+007 1.301e+011 1.000e+004 3.186e-001 1.704e-004 
7.761e-004 8.749e+007 1.303e+011 1.000e+004 3.006e-001 1.710e-004 
7.775e-004 8.761e+007 1.305e+011 1.000e+004 3.090e-001 1.716e-004 
7.789e-004 8.773e+007 1.307e+011 1.000e+004 3.060e-001 1.721e-004 
7.803e-004 8.784e+007 1.309e+011 1.000e+004 3.300e-001 1.727e-004 
7.816e-004 8.796e+007 1.311e+011 1.000e+004 2.995e-001 1.732e-004 
7.830e-004 8.808e+007 1.313e+011 1.000e+004 2.768e-001 1.738e-004 
7.844e-004 8.820e+007 1.296e+011 1.000e+004 3.109e-001 1.744e-004 
7.857e-004 8.831e+007 1.299e+011 1.000e+004 2.929e-001 1.749e-004 
7.871e-004 8.843e+007 1.301e+011 1.000e+004 3.032e-001 1.755e-004 
7.885e-004 8.855e+007 1.304e+011 1.000e+004 3.101e-001 1.760e-004 
7.899e-004 8.867e+007 1.307e+011 1.000e+004 2.813e-001 1.766e-004 
7.912e-004 8.878e+007 1.310e+011 1.000e+004 3.153e-001 1.772e-004 
7.926e-004 8.890e+007 1.313e+011 1.000e+004 3.258e-001 1.777e-004 
7.940e-004 8.902e+007 1.312e+011 1.000e+004 3.251e-001 1.783e-004 
7.954e-004 8.914e+007 1.315e+011 1.000e+004 3.201e-001 1.789e-004 
7.967e-004 8.925e+007 1.317e+011 1.000e+004 3.210e-001 1.794e-004 
7.981e-004 8.937e+007 1.318e+011 1.000e+004 3.133e-001 1.800e-004 
7.995e-004 8.948e+007 1.318e+011 1.000e+004 3.000e-001 1.806e-004 
8.009e-004 8.960e+007 1.319e+011 1.000e+004 2.954e-001 1.811e-004 
8.022e-004 8.971e+007 1.261e+011 1.000e+004 3.302e-001 1.817e-004 
8.036e-004 8.983e+007 1.262e+011 1.000e+004 3.094e-001 1.823e-004 
8.050e-004 8.994e+007 1.264e+011 1.000e+004 3.247e-001 1.829e-004 
8.063e-004 9.006e+007 1.264e+011 1.000e+004 3.481e-001 1.834e-004 
8.077e-004 9.017e+007 1.265e+011 1.000e+004 3.215e-001 1.840e-004 
8.091e-004 9.029e+007 1.268e+011 1.000e+004 3.273e-001 1.846e-004 
8.104e-004 9.040e+007 1.269e+011 1.000e+004 3.296e-001 1.852e-004 
8.118e-004 9.052e+007 1.272e+011 1.000e+004 3.279e-001 1.857e-004 
8.131e-004 9.063e+007 1.273e+011 1.000e+004 3.150e-001 1.863e-004 
8.145e-004 9.074e+007 1.275e+011 1.000e+004 3.176e-001 1.869e-004 
8.159e-004 9.085e+007 1.278e+011 1.000e+004 3.443e-001 1.875e-004 
8.172e-004 9.097e+007 1.279e+011 1.000e+004 3.096e-001 1.881e-004 
8.186e-004 9.108e+007 1.239e+011 1.000e+004 3.508e-001 1.886e-004 
8.200e-004 9.119e+007 1.236e+011 1.000e+004 3.349e-001 1.892e-004 
8.213e-004 9.130e+007 1.234e+011 1.000e+004 3.486e-001 1.898e-004 
8.227e-004 9.141e+007 1.233e+011 1.000e+004 3.527e-001 1.904e-004 
8.241e-004 9.153e+007 1.232e+011 1.000e+004 3.541e-001 1.910e-004 
8.254e-004 9.164e+007 1.233e+011 1.000e+004 3.515e-001 1.916e-004 
8.268e-004 9.175e+007 1.236e+011 1.000e+004 3.414e-001 1.922e-004 
8.281e-004 9.186e+007 1.226e+011 1.000e+004 3.353e-001 1.928e-004 
8.295e-004 9.197e+007 1.223e+011 1.000e+004 3.414e-001 1.934e-004 
8.309e-004 9.208e+007 1.222e+011 1.000e+004 3.498e-001 1.940e-004 
8.323e-004 9.219e+007 1.219e+011 1.000e+004 3.497e-001 1.946e-004 
8.336e-004 9.230e+007 1.218e+011 1.000e+004 3.559e-001 1.952e-004 
8.350e-004 9.241e+007 1.218e+011 1.000e+004 3.736e-001 1.958e-004 
8.363e-004 9.252e+007 1.218e+011 1.000e+004 3.643e-001 1.964e-004 
8.377e-004 9.263e+007 1.214e+011 1.000e+004 3.420e-001 1.970e-004 
8.391e-004 9.274e+007 1.212e+011 1.000e+004 3.679e-001 1.976e-004 
8.405e-004 9.285e+007 1.211e+011 1.000e+004 3.465e-001 1.982e-004 
8.418e-004 9.297e+007 1.209e+011 1.000e+004 3.477e-001 1.988e-004 
8.432e-004 9.308e+007 1.208e+011 1.000e+004 3.653e-001 1.994e-004 
8.446e-004 9.319e+007 1.210e+011 1.000e+004 3.579e-001 2.000e-004 
8.459e-004 9.330e+007 1.211e+011 1.000e+004 3.335e-001 2.006e-004 
8.473e-004 9.341e+007 1.213e+011 1.000e+004 3.590e-001 2.012e-004 
8.487e-004 9.353e+007 1.215e+011 1.000e+004 3.350e-001 2.018e-004 
8.500e-004 9.364e+007 1.217e+011 1.000e+004 3.344e-001 2.024e-004 
8.514e-004 9.376e+007 1.219e+011 1.000e+004 3.394e-001 2.029e-004 
8.528e-004 9.387e+007 1.221e+011 1.000e+004 3.335e-001 2.035e-004 
8.542e-004 9.399e+007 1.223e+011 1.000e+004 3.316e-001 2.041e-004 
8.555e-004 9.410e+007 1.224e+011 1.000e+004 3.478e-001 2.047e-004 
8.569e-004 9.422e+007 1.226e+011 1.000e+004 3.430e-001 2.053e-004 
8.583e-004 9.433e+007 1.229e+011 1.000e+004 3.334e-001 2.058e-004 
8.597e-004 9.444e+007 1.231e+011 1.000e+004 3.333e-001 2.064e-004 
8.610e-004 9.456e+007 1.234e+011 1.000e+004 3.374e-001 2.070e-004 
8.624e-004 9.467e+007 1.230e+011 1.000e+004 3.228e-001 2.076e-004 
8.638e-004 9.479e+007 1.224e+011 1.000e+004 3.264e-001 2.082e-004 
8.652e-004 9.491e+007 1.222e+011 1.000e+004 3.257e-001 2.087e-004 
8.666e-004 9.503e+007 1.166e+011 1.000e+004 3.416e-001 2.093e-004 
8.680e-004 9.515e+007 1.164e+011 1.000e+004 3.396e-001 2.099e-004 
8.694e-004 9.528e+007 1.164e+011 1.000e+004 3.392e-001 2.104e-004 
8.708e-004 9.540e+007 1.165e+011 1.000e+004 3.446e-001 2.110e-004 
8.722e-004 9.552e+007 1.165e+011 1.000e+004 3.449e-001 2.116e-004 
8.737e-004 9.565e+007 1.166e+011 1.000e+004 3.342e-001 2.121e-004 
8.751e-004 9.577e+007 1.167e+011 1.000e+004 3.331e-001 2.127e-004 
8.765e-004 9.589e+007 1.167e+011 1.000e+004 3.336e-001 2.133e-004 
8.780e-004 9.601e+007 1.168e+011 1.000e+004 3.341e-001 2.139e-004 
8.794e-004 9.614e+007 1.169e+011 1.000e+004 3.385e-001 2.144e-004 
8.808e-004 9.626e+007 1.170e+011 1.000e+004 3.369e-001 2.150e-004 
8.823e-004 9.639e+007 1.171e+011 1.000e+004 3.377e-001 2.156e-004 
8.837e-004 9.651e+007 1.173e+011 1.000e+004 3.389e-001 2.162e-004 
8.851e-004 9.663e+007 1.175e+011 1.000e+004 3.382e-001 2.168e-004 
8.866e-004 9.676e+007 1.177e+011 1.000e+004 3.372e-001 2.173e-004 
8.881e-004 9.689e+007 1.178e+011 1.000e+004 3.397e-001 2.179e-004 
8.897e-004 9.703e+007 1.181e+011 1.000e+004 3.365e-001 2.186e-004 
8.913e-004 9.716e+007 1.184e+011 1.000e+004 3.378e-001 2.193e-004 
8.929e-004 9.730e+007 1.185e+011 1.000e+004 3.343e-001 2.199e-004 
8.945e-004 9.744e+007 1.186e+011 1.000e+004 3.327e-001 2.206e-004 
9.005e-004 9.795e+007 1.197e+011 1.000e+004 3.367e-001 2.230e-004 
9.049e-004 9.833e+007 1.205e+011 1.000e+004 3.397e-001 2.248e-004 
9.080e-004 9.859e+007 1.211e+011 1.000e+004 3.416e-001 2.261e-004 
9.107e-004 9.881e+007 1.217e+011 1.000e+004 3.421e-001 2.272e-004 
9.126e-004 9.898e+007 1.220e+011 1.000e+004 3.432e-001 2.281e-004 
9.146e-004 9.914e+007 1.224e+011 1.000e+004 3.452e-001 2.289e-004 
9.164e-004 9.929e+007 1.228e+011 1.000e+004 3.420e-001 2.297e-004 
9.182e-004 9.943e+007 1.232e+011 1.000e+004 3.436e-001 2.304e-004 
9.200e-004 9.958e+007 1.236e+011 1.000e+004 3.427e-001 2.312e-004 
9.218e-004 9.973e+007 1.241e+011 1.000e+004 3.365e-001 2.320e-004 
9.236e-004 9.988e+007 1.246e+011 1.000e+004 3.325e-001 2.328e-004 
9.254e-004 1.000e+008 1.251e+011 1.000e+004 3.324e-001 2.335e-004 
9.272e-004 1.002e+008 1.257e+011 1.000e+004 3.336e-001 2.343e-004 
9.290e-004 1.003e+008 1.263e+011 1.000e+004 3.352e-001 2.351e-004 
9.308e-004 1.005e+008 1.267e+011 1.000e+004 3.385e-001 2.359e-004 
9.326e-004 1.006e+008 1.273e+011 1.000e+004 3.374e-001 2.366e-004 
9.344e-004 1.008e+008 1.245e+011 1.000e+004 3.476e-001 2.374e-004 
9.363e-004 1.009e+008 1.251e+011 1.000e+004 3.485e-001 2.383e-004 
9.381e-004 1.011e+008 1.256e+011 1.000e+004 3.494e-001 2.391e-004 
9.402e-004 1.012e+008 1.248e+011 1.000e+004 3.506e-001 2.400e-004 
9.422e-004 1.014e+008 1.249e+011 1.000e+004 3.478e-001 2.409e-004 
9.447e-004 1.016e+008 1.252e+011 1.000e+004 3.496e-001 2.420e-004 
9.476e-004 1.018e+008 1.256e+011 1.000e+004 3.496e-001 2.433e-004 
9.505e-004 1.021e+008 1.261e+011 1.000e+004 3.488e-001 2.446e-004 
9.536e-004 1.023e+008 1.267e+011 1.000e+004 3.457e-001 2.460e-004 
9.574e-004 1.026e+008 1.274e+011 1.000e+004 3.416e-001 2.477e-004 
9.621e-004 1.030e+008 1.285e+011 1.000e+004 3.381e-001 2.498e-004 
9.676e-004 1.034e+008 1.299e+011 1.000e+004 3.392e-001 2.522e-004 
9.732e-004 1.039e+008 1.242e+011 1.000e+004 3.383e-001 2.547e-004 
9.789e-004 1.044e+008 1.247e+011 1.000e+004 3.401e-001 2.572e-004 
9.852e-004 1.049e+008 1.258e+011 1.000e+004 3.406e-001 2.599e-004 
9.924e-004 1.054e+008 1.274e+011 1.000e+004 3.459e-001 2.631e-004 
9.995e-004 1.060e+008 1.292e+011 1.000e+004 3.506e-001 2.663e-004 
1.006e-003 1.065e+008 1.311e+011 1.000e+004 3.453e-001 2.694e-004 
1.013e-003 1.070e+008 1.327e+011 1.000e+004 3.448e-001 2.724e-004 
1.019e-003 1.075e+008 1.345e+011 1.000e+004 3.443e-001 2.754e-004 
1.025e-003 1.080e+008 1.360e+011 1.000e+004 3.446e-001 2.783e-004 
1.031e-003 1.084e+008 1.375e+011 1.000e+004 3.461e-001 2.812e-004 
1.036e-003 1.088e+008 1.389e+011 1.000e+004 3.469e-001 2.837e-004 
1.040e-003 1.091e+008 1.379e+011 1.000e+004 3.384e-001 2.856e-004 
1.044e-003 1.094e+008 1.384e+011 1.000e+004 3.345e-001 2.872e-004 
1.047e-003 1.096e+008 1.393e+011 1.000e+004 3.322e-001 2.886e-004 
1.050e-003 1.098e+008 1.399e+011 1.000e+004 3.326e-001 2.900e-004 
1.052e-003 1.100e+008 1.408e+011 1.000e+004 3.308e-001 2.912e-004 
1.055e-003 1.102e+008 1.415e+011 1.000e+004 3.311e-001 2.924e-004 
1.058e-003 1.105e+008 1.420e+011 1.000e+004 3.322e-001 2.941e-004 
1.063e-003 1.108e+008 1.434e+011 1.000e+004 3.316e-001 2.964e-004 
1.067e-003 1.112e+008 1.450e+011 1.000e+004 3.311e-001 2.985e-004 
1.074e-003 1.117e+008 1.471e+011 1.000e+004 3.308e-001 3.018e-004 
1.081e-003 1.122e+008 1.484e+011 1.000e+004 3.183e-001 3.053e-004 
1.088e-003 1.127e+008 1.450e+011 1.000e+004 3.087e-001 3.083e-004 
1.093e-003 1.131e+008 1.442e+011 1.000e+004 3.054e-001 3.106e-004 
1.097e-003 1.134e+008 1.443e+011 1.000e+004 3.020e-001 3.124e-004 
1.101e-003 1.137e+008 1.446e+011 1.000e+004 3.021e-001 3.141e-004 
1.107e-003 1.142e+008 1.455e+011 1.000e+004 3.062e-001 3.168e-004 
1.114e-003 1.148e+008 1.461e+011 1.000e+004 3.035e-001 3.202e-004 
1.121e-003 1.153e+008 1.469e+011 1.000e+004 3.099e-001 3.235e-004 
1.128e-003 1.159e+008 1.479e+011 1.000e+004 3.100e-001 3.269e-004 
1.135e-003 1.164e+008 1.489e+011 1.000e+004 3.193e-001 3.299e-004 
1.141e-003 1.168e+008 1.501e+011 1.000e+004 3.147e-001 3.328e-004 
1.147e-003 1.173e+008 1.504e+011 1.000e+004 3.222e-001 3.358e-004 
1.153e-003 1.177e+008 1.512e+011 1.000e+004 3.241e-001 3.389e-004 
1.159e-003 1.181e+008 1.520e+011 1.000e+004 3.328e-001 3.420e-004 
1.164e-003 1.184e+008 1.446e+011 1.000e+004 3.577e-001 3.444e-004 
1.168e-003 1.188e+008 1.438e+011 1.000e+004 3.618e-001 3.469e-004 
1.173e-003 1.191e+008 1.439e+011 1.000e+004 3.551e-001 3.490e-004 
1.176e-003 1.193e+008 1.437e+011 1.000e+004 3.570e-001 3.507e-004 
1.179e-003 1.195e+008 1.370e+011 1.000e+004 3.749e-001 3.525e-004 
1.183e-003 1.198e+008 1.374e+011 1.000e+004 3.732e-001 3.544e-004 
1.186e-003 1.200e+008 1.372e+011 1.000e+004 3.776e-001 3.561e-004 
1.189e-003 1.202e+008 1.373e+011 1.000e+004 3.807e-001 3.579e-004 
1.195e-003 1.206e+008 1.376e+011 1.000e+004 3.748e-001 3.610e-004 
1.201e-003 1.210e+008 1.353e+011 1.000e+004 3.689e-001 3.638e-004 
1.208e-003 1.215e+008 1.350e+011 1.000e+004 3.709e-001 3.673e-004 
1.211e-003 1.217e+008 1.356e+011 1.000e+004 3.683e-001 3.691e-004 
1.213e-003 1.219e+008 1.362e+011 1.000e+004 3.691e-001 3.699e-004 
1.214e-003 1.220e+008 1.367e+011 1.000e+004 3.664e-001 3.707e-004 
1.216e-003 1.221e+008 1.371e+011 1.000e+004 3.652e-001 3.715e-004 
1.218e-003 1.222e+008 1.374e+011 1.000e+004 3.695e-001 3.726e-004 
1.220e-003 1.223e+008 1.380e+011 1.000e+004 3.711e-001 3.736e-004 
1.221e-003 1.225e+008 1.386e+011 1.000e+004 3.711e-001 3.744e-004 
1.223e-003 1.226e+008 1.391e+011 1.000e+004 3.709e-001 3.753e-004 
1.225e-003 1.227e+008 1.403e+011 1.000e+004 3.727e-001 3.764e-004 
1.227e-003 1.228e+008 1.409e+011 1.000e+004 3.769e-001 3.773e-004 
1.228e-003 1.229e+008 1.416e+011 1.000e+004 3.767e-001 3.781e-004 
1.230e-003 1.230e+008 1.424e+011 1.000e+004 3.792e-001 3.790e-004 
1.232e-003 1.232e+008 1.423e+011 1.000e+004 3.843e-001 3.800e-004 
1.234e-003 1.233e+008 1.425e+011 1.000e+004 3.923e-001 3.814e-004 
1.239e-003 1.236e+008 1.425e+011 1.000e+004 3.851e-001 3.841e-004 
1.243e-003 1.239e+008 1.427e+011 1.000e+004 3.867e-001 3.862e-004 
1.244e-003 1.240e+008 1.429e+011 1.000e+004 3.826e-001 3.870e-004 
1.246e-003 1.241e+008 1.432e+011 1.000e+004 3.756e-001 3.878e-004 
1.247e-003 1.242e+008 1.435e+011 1.000e+004 3.677e-001 3.886e-004 
1.249e-003 1.242e+008 1.439e+011 1.000e+004 3.644e-001 3.894e-004 
1.250e-003 1.243e+008 1.443e+011 1.000e+004 3.888e-001 3.902e-004 
1.252e-003 1.244e+008 1.447e+011 1.000e+004 3.600e-001 3.910e-004 
1.253e-003 1.245e+008 1.451e+011 1.000e+004 3.463e-001 3.917e-004 
1.254e-003 1.246e+008 1.455e+011 1.000e+004 3.942e-001 3.925e-004 
1.256e-003 1.247e+008 1.460e+011 1.000e+004 3.818e-001 3.933e-004 
1.257e-003 1.248e+008 1.466e+011 1.000e+004 3.432e-001 3.941e-004 
1.259e-003 1.249e+008 1.471e+011 1.000e+004 3.953e-001 3.949e-004 
1.260e-003 1.250e+008 1.476e+011 1.000e+004 3.975e-001 3.957e-004 
1.261e-003 1.251e+008 1.481e+011 1.000e+004 3.790e-001 3.965e-004 
1.263e-003 1.251e+008 1.487e+011 1.000e+004 3.875e-001 3.973e-004 
1.264e-003 1.252e+008 1.493e+011 1.000e+004 3.772e-001 3.981e-004 
1.266e-003 1.253e+008 1.498e+011 1.000e+004 3.563e-001 3.989e-004 
1.267e-003 1.254e+008 1.495e+011 1.000e+004 3.684e-001 3.997e-004 
1.268e-003 1.255e+008 1.499e+011 1.000e+004 3.817e-001 4.005e-004 
1.270e-003 1.256e+008 1.505e+011 1.000e+004 3.924e-001 4.014e-004 
1.271e-003 1.256e+008 1.510e+011 1.000e+004 4.026e-001 4.022e-004 
1.275e-003 1.259e+008 1.467e+011 1.000e+004 4.138e-001 4.047e-004 
1.281e-003 1.262e+008 1.479e+011 1.000e+004 4.123e-001 4.081e-004 
1.286e-003 1.265e+008 1.491e+011 1.000e+004 4.230e-001 4.116e-004 
1.292e-003 1.267e+008 1.509e+011 1.000e+004 4.242e-001 4.151e-004 
1.297e-003 1.270e+008 1.532e+011 1.000e+004 4.243e-001 4.188e-004 
1.303e-003 1.273e+008 1.539e+011 1.000e+004 4.259e-001 4.224e-004 
1.309e-003 1.276e+008 1.454e+011 1.000e+004 4.626e-001 4.264e-004 
1.315e-003 1.278e+008 1.455e+011 1.000e+004 4.600e-001 4.307e-004 
1.321e-003 1.281e+008 1.453e+011 1.000e+004 4.666e-001 4.351e-004 
1.329e-003 1.285e+008 1.464e+011 1.000e+004 4.816e-001 4.409e-004 
1.340e-003 1.289e+008 1.501e+011 1.000e+004 4.911e-001 4.490e-004 
1.352e-003 1.293e+008 1.486e+011 1.000e+004 4.774e-001 4.571e-004 
1.362e-003 1.297e+008 1.497e+011 1.000e+004 4.721e-001 4.647e-004 
1.370e-003 1.301e+008 1.491e+011 1.000e+004 4.699e-001 4.701e-004 
1.375e-003 1.303e+008 1.498e+011 1.000e+004 4.630e-001 4.738e-004 
1.378e-003 1.304e+008 1.502e+011 1.000e+004 4.612e-001 4.758e-004 
1.380e-003 1.305e+008 1.508e+011 1.000e+004 4.573e-001 4.777e-004 
1.391e-003 1.309e+008 1.538e+011 1.000e+004 4.536e-001 4.849e-004 
1.400e-003 1.313e+008 1.579e+011 1.000e+004 4.574e-001 4.920e-004 
1.410e-003 1.317e+008 1.616e+011 1.000e+004 4.569e-001 4.991e-004 
1.418e-003 1.320e+008 1.656e+011 1.000e+004 4.376e-001 5.053e-004 
1.425e-003 1.322e+008 1.695e+011 1.000e+004 4.373e-001 5.103e-004 
1.429e-003 1.324e+008 1.715e+011 1.000e+004 4.410e-001 5.132e-004 
1.431e-003 1.325e+008 1.730e+011 1.000e+004 4.277e-001 5.150e-004 
1.433e-003 1.325e+008 1.740e+011 1.000e+004 4.171e-001 5.167e-004 
1.435e-003 1.326e+008 1.753e+011 1.000e+004 4.173e-001 5.183e-004 
1.438e-003 1.327e+008 1.768e+011 1.000e+004 4.183e-001 5.200e-004 
1.440e-003 1.327e+008 1.780e+011 1.000e+004 4.217e-001 5.217e-004 
1.442e-003 1.328e+008 1.793e+011 1.000e+004 4.113e-001 5.234e-004 
1.444e-003 1.329e+008 1.809e+011 1.000e+004 4.166e-001 5.251e-004 
1.446e-003 1.329e+008 1.826e+011 1.000e+004 4.163e-001 5.267e-004 
1.448e-003 1.330e+008 1.840e+011 1.000e+004 4.079e-001 5.284e-004 
1.450e-003 1.331e+008 1.854e+011 1.000e+004 4.176e-001 5.301e-004 
1.452e-003 1.331e+008 1.864e+011 1.000e+004 4.314e-001 5.315e-004 
1.454e-003 1.332e+008 1.875e+011 1.000e+004 4.320e-001 5.329e-004 
1.456e-003 1.332e+008 1.887e+011 1.000e+004 4.123e-001 5.343e-004 
1.458e-003 1.333e+008 1.901e+011 1.000e+004 4.200e-001 5.359e-004 
1.459e-003 1.333e+008 1.913e+011 1.000e+004 4.282e-001 5.373e-004 
1.461e-003 1.333e+008 1.923e+011 1.000e+004 4.239e-001 5.385e-004 
1.462e-003 1.334e+008 1.932e+011 1.000e+004 4.092e-001 5.396e-004 
1.464e-003 1.334e+008 1.942e+011 1.000e+004 4.203e-001 5.408e-004 
1.465e-003 1.334e+008 1.948e+011 1.000e+004 4.059e-001 5.419e-004 
1.466e-003 1.335e+008 1.957e+011 1.000e+004 4.027e-001 5.430e-004 
1.468e-003 1.335e+008 1.964e+011 1.000e+004 4.143e-001 5.442e-004 
1.469e-003 1.335e+008 1.973e+011 1.000e+004 4.065e-001 5.453e-004 
1.470e-003 1.336e+008 1.980e+011 1.000e+004 4.091e-001 5.464e-004 
1.472e-003 1.336e+008 1.988e+011 1.000e+004 3.922e-001 5.475e-004 
1.473e-003 1.336e+008 1.997e+011 1.000e+004 4.082e-001 5.487e-004 
1.474e-003 1.337e+008 2.004e+011 1.000e+004 4.095e-001 5.498e-004 
1.476e-003 1.337e+008 2.012e+011 1.000e+004 4.101e-001 5.510e-004 
1.477e-003 1.337e+008 2.016e+011 1.000e+004 4.297e-001 5.521e-004 
1.479e-003 1.338e+008 2.024e+011 1.000e+004 4.197e-001 5.533e-004 
1.480e-003 1.338e+008 2.029e+011 1.000e+004 4.354e-001 5.545e-004 
1.481e-003 1.338e+008 2.036e+011 1.000e+004 4.393e-001 5.557e-004 
1.483e-003 1.338e+008 2.042e+011 1.000e+004 4.283e-001 5.569e-004 
1.484e-003 1.339e+008 2.049e+011 1.000e+004 4.399e-001 5.581e-004 
1.485e-003 1.339e+008 2.056e+011 1.000e+004 4.319e-001 5.593e-004 
1.487e-003 1.339e+008 2.064e+011 1.000e+004 4.490e-001 5.606e-004 
1.488e-003 1.339e+008 2.071e+011 1.000e+004 4.286e-001 5.618e-004 
1.489e-003 1.339e+008 2.078e+011 1.000e+004 4.464e-001 5.631e-004 
1.491e-003 1.339e+008 2.085e+011 1.000e+004 4.191e-001 5.644e-004 
1.492e-003 1.339e+008 2.092e+011 1.000e+004 4.615e-001 5.656e-004 
1.493e-003 1.339e+008 2.100e+011 1.000e+004 4.450e-001 5.669e-004 
1.495e-003 1.340e+008 2.108e+011 1.000e+004 4.356e-001 5.682e-004 
1.496e-003 1.340e+008 2.116e+011 1.000e+004 4.530e-001 5.695e-004 
1.497e-003 1.340e+008 2.124e+011 1.000e+004 4.345e-001 5.708e-004 
1.499e-003 1.340e+008 2.131e+011 1.000e+004 4.430e-001 5.721e-004 
1.500e-003 1.340e+008 2.138e+011 1.000e+004 4.530e-001 5.734e-004 
1.501e-003 1.340e+008 2.144e+011 1.000e+004 4.548e-001 5.747e-004 
1.503e-003 1.340e+008 2.150e+011 1.000e+004 4.167e-001 5.760e-004 
1.504e-003 1.340e+008 2.156e+011 1.000e+004 4.456e-001 5.773e-004 
1.506e-003 1.340e+008 2.163e+011 1.000e+004 4.602e-001 5.786e-004 
1.507e-003 1.340e+008 2.169e+011 1.000e+004 4.375e-001 5.800e-004 
1.508e-003 1.340e+008 2.176e+011 1.000e+004 4.567e-001 5.813e-004 
1.510e-003 1.340e+008 2.182e+011 1.000e+004 4.631e-001 5.827e-004 
1.511e-003 1.340e+008 2.189e+011 1.000e+004 4.544e-001 5.841e-004 
1.512e-003 1.340e+008 2.195e+011 1.000e+004 4.636e-001 5.854e-004 
1.514e-003 1.340e+008 2.201e+011 1.000e+004 4.671e-001 5.868e-004 
1.515e-003 1.340e+008 2.208e+011 1.000e+004 4.495e-001 5.882e-004 
1.516e-003 1.340e+008 2.216e+011 1.000e+004 4.655e-001 5.896e-004 
1.518e-003 1.340e+008 2.223e+011 1.000e+004 4.951e-001 5.911e-004 
1.519e-003 1.340e+008 2.231e+011 1.000e+004 4.687e-001 5.925e-004 
1.520e-003 1.339e+008 2.239e+011 1.000e+004 4.922e-001 5.939e-004 
1.522e-003 1.339e+008 2.246e+011 1.000e+004 4.626e-001 5.954e-004 
1.523e-003 1.339e+008 2.254e+011 1.000e+004 4.739e-001 5.969e-004 
1.524e-003 1.339e+008 2.262e+011 1.000e+004 4.947e-001 5.983e-004 
1.526e-003 1.339e+008 2.270e+011 1.000e+004 4.726e-001 5.998e-004 
1.527e-003 1.338e+008 2.273e+011 1.000e+004 4.872e-001 6.013e-004 
1.528e-003 1.338e+008 2.278e+011 1.000e+004 4.800e-001 6.029e-004 
1.530e-003 1.338e+008 2.285e+011 1.000e+004 4.986e-001 6.044e-004 
1.531e-003 1.338e+008 2.289e+011 1.000e+004 5.024e-001 6.059e-004 
1.533e-003 1.337e+008 2.294e+011 1.000e+004 5.020e-001 6.075e-004 
1.534e-003 1.337e+008 2.300e+011 1.000e+004 5.061e-001 6.090e-004 
1.535e-003 1.337e+008 2.300e+011 1.000e+004 5.004e-001 6.106e-004 
1.537e-003 1.336e+008 2.302e+011 1.000e+004 4.790e-001 6.122e-004 
1.538e-003 1.336e+008 2.300e+011 1.000e+004 5.084e-001 6.138e-004 
1.539e-003 1.336e+008 2.306e+011 1.000e+004 4.674e-001 6.153e-004 
1.541e-003 1.335e+008 2.310e+011 1.000e+004 4.704e-001 6.169e-004 
1.542e-003 1.335e+008 2.311e+011 1.000e+004 4.854e-001 6.185e-004 
1.543e-003 1.335e+008 2.316e+011 1.000e+004 4.967e-001 6.201e-004 
1.545e-003 1.334e+008 2.321e+011 1.000e+004 4.882e-001 6.217e-004 
1.546e-003 1.334e+008 2.328e+011 1.000e+004 5.007e-001 6.233e-004 
1.547e-003 1.334e+008 2.324e+011 1.000e+004 5.088e-001 6.249e-004 
1.549e-003 1.333e+008 2.325e+011 1.000e+004 4.993e-001 6.266e-004 
1.550e-003 1.333e+008 2.325e+011 1.000e+004 5.199e-001 6.282e-004 
1.551e-003 1.332e+008 2.322e+011 1.000e+004 4.883e-001 6.298e-004 
1.553e-003 1.332e+008 2.324e+011 1.000e+004 4.920e-001 6.314e-004 
1.554e-003 1.332e+008 2.328e+011 1.000e+004 4.808e-001 6.330e-004 
1.555e-003 1.331e+008 2.328e+011 1.000e+004 4.964e-001 6.346e-004 
1.557e-003 1.331e+008 2.330e+011 1.000e+004 5.006e-001 6.362e-004 
1.558e-003 1.331e+008 2.334e+011 1.000e+004 5.189e-001 6.377e-004 
1.560e-003 1.330e+008 2.297e+011 1.000e+004 5.261e-001 6.393e-004 
1.561e-003 1.330e+008 2.295e+011 1.000e+004 5.086e-001 6.409e-004 
1.562e-003 1.330e+008 2.297e+011 1.000e+004 5.054e-001 6.425e-004 
1.564e-003 1.329e+008 2.299e+011 1.000e+004 5.140e-001 6.441e-004 
1.565e-003 1.329e+008 2.303e+011 1.000e+004 5.271e-001 6.457e-004 
1.566e-003 1.329e+008 2.307e+011 1.000e+004 5.064e-001 6.473e-004 
1.568e-003 1.328e+008 2.305e+011 1.000e+004 5.041e-001 6.489e-004 
1.569e-003 1.328e+008 2.307e+011 1.000e+004 5.073e-001 6.505e-004 
1.570e-003 1.328e+008 2.311e+011 1.000e+004 5.114e-001 6.521e-004 
1.572e-003 1.327e+008 2.311e+011 1.000e+004 5.043e-001 6.537e-004 
1.573e-003 1.327e+008 2.315e+011 1.000e+004 4.981e-001 6.553e-004 
1.574e-003 1.326e+008 2.319e+011 1.000e+004 4.929e-001 6.569e-004 
1.576e-003 1.326e+008 2.301e+011 1.000e+004 4.971e-001 6.585e-004 
1.577e-003 1.326e+008 2.295e+011 1.000e+004 5.051e-001 6.601e-004 
1.578e-003 1.325e+008 2.289e+011 1.000e+004 5.090e-001 6.617e-004 
1.580e-003 1.325e+008 2.284e+011 1.000e+004 5.153e-001 6.633e-004 
1.581e-003 1.325e+008 2.287e+011 1.000e+004 5.052e-001 6.649e-004 
1.582e-003 1.324e+008 2.282e+011 1.000e+004 5.159e-001 6.664e-004 
1.584e-003 1.324e+008 2.270e+011 1.000e+004 4.869e-001 6.680e-004 
1.585e-003 1.324e+008 2.268e+011 1.000e+004 4.932e-001 6.696e-004 
1.587e-003 1.323e+008 2.266e+011 1.000e+004 4.958e-001 6.711e-004 
1.588e-003 1.323e+008 2.261e+011 1.000e+004 4.778e-001 6.727e-004 
1.589e-003 1.323e+008 2.263e+011 1.000e+004 4.805e-001 6.742e-004 
1.591e-003 1.323e+008 2.263e+011 1.000e+004 4.867e-001 6.757e-004 
1.592e-003 1.322e+008 2.268e+011 1.000e+004 4.942e-001 6.772e-004 
1.593e-003 1.322e+008 2.272e+011 1.000e+004 4.759e-001 6.788e-004 
1.595e-003 1.322e+008 2.272e+011 1.000e+004 5.110e-001 6.803e-004 
1.596e-003 1.322e+008 2.278e+011 1.000e+004 5.037e-001 6.818e-004 
1.597e-003 1.321e+008 2.285e+011 1.000e+004 5.144e-001 6.834e-004 
1.599e-003 1.321e+008 2.293e+011 1.000e+004 4.984e-001 6.850e-004 
1.600e-003 1.321e+008 2.300e+011 1.000e+004 4.965e-001 6.865e-004 
1.601e-003 1.320e+008 2.306e+011 1.000e+004 5.192e-001 6.881e-004 
1.603e-003 1.320e+008 2.303e+011 1.000e+004 4.939e-001 6.897e-004 
1.604e-003 1.320e+008 2.310e+011 1.000e+004 5.057e-001 6.913e-004 
1.605e-003 1.319e+008 2.316e+011 1.000e+004 5.099e-001 6.929e-004 
1.607e-003 1.319e+008 2.320e+011 1.000e+004 5.051e-001 6.945e-004 
1.608e-003 1.319e+008 2.324e+011 1.000e+004 5.001e-001 6.961e-004 
1.609e-003 1.318e+008 2.331e+011 1.000e+004 5.230e-001 6.978e-004 
1.611e-003 1.318e+008 2.328e+011 1.000e+004 5.112e-001 6.994e-004 
1.612e-003 1.317e+008 2.335e+011 1.000e+004 5.024e-001 7.010e-004 
1.614e-003 1.317e+008 2.341e+011 1.000e+004 5.089e-001 7.027e-004 
1.615e-003 1.316e+008 2.348e+011 1.000e+004 5.211e-001 7.044e-004 
1.616e-003 1.316e+008 2.345e+011 1.000e+004 5.120e-001 7.060e-004 
1.618e-003 1.316e+008 2.349e+011 1.000e+004 5.142e-001 7.077e-004 
1.619e-003 1.315e+008 2.349e+011 1.000e+004 5.155e-001 7.094e-004 
1.620e-003 1.315e+008 2.358e+011 1.000e+004 5.140e-001 7.110e-004 
1.622e-003 1.314e+008 2.368e+011 1.000e+004 5.006e-001 7.127e-004 
1.623e-003 1.314e+008 2.375e+011 1.000e+004 5.116e-001 7.143e-004 
1.624e-003 1.313e+008 2.385e+011 1.000e+004 5.044e-001 7.160e-004 
1.626e-003 1.313e+008 2.395e+011 1.000e+004 5.083e-001 7.176e-004 
1.627e-003 1.312e+008 2.403e+011 1.000e+004 4.761e-001 7.193e-004 
1.628e-003 1.312e+008 2.411e+011 1.000e+004 4.933e-001 7.209e-004 
1.630e-003 1.312e+008 2.420e+011 1.000e+004 5.018e-001 7.225e-004 
1.631e-003 1.311e+008 2.429e+011 1.000e+004 4.658e-001 7.241e-004 
1.632e-003 1.311e+008 2.437e+011 1.000e+004 4.657e-001 7.257e-004 
1.634e-003 1.311e+008 2.362e+011 1.000e+004 4.871e-001 7.275e-004 
1.635e-003 1.310e+008 2.370e+011 1.000e+004 4.867e-001 7.291e-004 
1.637e-003 1.310e+008 2.379e+011 1.000e+004 4.805e-001 7.307e-004 
1.638e-003 1.310e+008 2.388e+011 1.000e+004 4.800e-001 7.323e-004 
1.639e-003 1.309e+008 2.399e+011 1.000e+004 4.789e-001 7.339e-004 
1.641e-003 1.309e+008 2.357e+011 1.000e+004 4.864e-001 7.355e-004 
1.642e-003 1.309e+008 2.363e+011 1.000e+004 4.861e-001 7.371e-004 
1.644e-003 1.308e+008 2.373e+011 1.000e+004 4.800e-001 7.387e-004 
1.645e-003 1.308e+008 2.328e+011 1.000e+004 4.937e-001 7.404e-004 
1.646e-003 1.308e+008 2.338e+011 1.000e+004 4.879e-001 7.420e-004 
1.648e-003 1.307e+008 2.349e+011 1.000e+004 4.854e-001 7.436e-004 
1.649e-003 1.307e+008 2.360e+011 1.000e+004 4.943e-001 7.452e-004 
1.651e-003 1.307e+008 2.373e+011 1.000e+004 4.912e-001 7.468e-004 
1.652e-003 1.306e+008 2.386e+011 1.000e+004 4.851e-001 7.485e-004 
1.653e-003 1.306e+008 2.398e+011 1.000e+004 4.888e-001 7.501e-004 
1.655e-003 1.305e+008 2.409e+011 1.000e+004 4.888e-001 7.518e-004 
1.656e-003 1.305e+008 2.418e+011 1.000e+004 4.879e-001 7.534e-004 
1.657e-003 1.305e+008 2.431e+011 1.000e+004 4.790e-001 7.551e-004 
1.659e-003 1.304e+008 2.437e+011 1.000e+004 4.839e-001 7.567e-004 
1.660e-003 1.304e+008 2.448e+011 1.000e+004 4.838e-001 7.584e-004 
1.662e-003 1.303e+008 2.460e+011 1.000e+004 4.831e-001 7.601e-004 
1.663e-003 1.303e+008 2.472e+011 1.000e+004 4.850e-001 7.618e-004 
1.664e-003 1.302e+008 2.484e+011 1.000e+004 4.841e-001 7.635e-004 
1.666e-003 1.302e+008 2.491e+011 1.000e+004 4.856e-001 7.652e-004 
1.667e-003 1.302e+008 2.501e+011 1.000e+004 4.843e-001 7.669e-004 
1.668e-003 1.301e+008 2.513e+011 1.000e+004 4.776e-001 7.686e-004 
1.670e-003 1.301e+008 2.522e+011 1.000e+004 4.698e-001 7.703e-004 
1.671e-003 1.300e+008 2.530e+011 1.000e+004 4.647e-001 7.719e-004 
1.673e-003 1.300e+008 2.540e+011 1.000e+004 4.680e-001 7.736e-004 
1.674e-003 1.299e+008 2.550e+011 1.000e+004 4.707e-001 7.753e-004 
1.675e-003 1.299e+008 2.560e+011 1.000e+004 4.630e-001 7.770e-004 
1.677e-003 1.298e+008 2.569e+011 1.000e+004 4.701e-001 7.787e-004 
1.678e-003 1.298e+008 2.579e+011 1.000e+004 4.812e-001 7.804e-004 
1.679e-003 1.297e+008 2.590e+011 1.000e+004 4.606e-001 7.821e-004 
1.681e-003 1.297e+008 2.602e+011 1.000e+004 4.571e-001 7.838e-004 
1.682e-003 1.296e+008 2.616e+011 1.000e+004 4.669e-001 7.855e-004 
1.684e-003 1.296e+008 2.627e+011 1.000e+004 4.535e-001 7.873e-004 
1.685e-003 1.296e+008 2.636e+011 1.000e+004 4.602e-001 7.890e-004 
1.686e-003 1.295e+008 2.634e+011 1.000e+004 4.698e-001 7.907e-004 
1.688e-003 1.294e+008 2.640e+011 1.000e+004 4.590e-001 7.925e-004 
1.689e-003 1.294e+008 2.649e+011 1.000e+004 4.603e-001 7.943e-004 
1.691e-003 1.293e+008 2.658e+011 1.000e+004 4.646e-001 7.960e-004 
1.692e-003 1.293e+008 2.667e+011 1.000e+004 4.572e-001 7.978e-004 
1.693e-003 1.292e+008 2.674e+011 1.000e+004 4.520e-001 7.995e-004 
1.695e-003 1.292e+008 2.683e+011 1.000e+004 4.602e-001 8.013e-004 
1.696e-003 1.291e+008 2.692e+011 1.000e+004 4.457e-001 8.030e-004 
1.698e-003 1.291e+008 2.699e+011 1.000e+004 4.492e-001 8.047e-004 
1.699e-003 1.290e+008 2.697e+011 1.000e+004 4.394e-001 8.064e-004 
1.700e-003 1.290e+008 2.707e+011 1.000e+004 4.446e-001 8.082e-004 
1.702e-003 1.289e+008 2.718e+011 1.000e+004 4.437e-001 8.099e-004 
1.703e-003 1.289e+008 2.730e+011 1.000e+004 4.392e-001 8.116e-004 
1.704e-003 1.288e+008 2.739e+011 1.000e+004 4.350e-001 8.133e-004 
1.706e-003 1.288e+008 2.752e+011 1.000e+004 4.367e-001 8.150e-004 
1.707e-003 1.288e+008 2.762e+011 1.000e+004 4.406e-001 8.167e-004 
1.709e-003 1.287e+008 2.774e+011 1.000e+004 4.282e-001 8.185e-004 
1.710e-003 1.287e+008 2.787e+011 1.000e+004 4.280e-001 8.202e-004 
1.711e-003 1.286e+008 2.792e+011 1.000e+004 4.362e-001 8.219e-004 
1.713e-003 1.286e+008 2.796e+011 1.000e+004 4.340e-001 8.236e-004 
1.714e-003 1.285e+008 2.803e+011 1.000e+004 4.368e-001 8.254e-004 
1.716e-003 1.285e+008 2.812e+011 1.000e+004 4.387e-001 8.271e-004 
1.717e-003 1.284e+008 2.820e+011 1.000e+004 4.317e-001 8.288e-004 
1.718e-003 1.284e+008 2.817e+011 1.000e+004 4.324e-001 8.305e-004 
1.720e-003 1.283e+008 2.821e+011 1.000e+004 4.330e-001 8.322e-004 
1.721e-003 1.283e+008 2.826e+011 1.000e+004 4.274e-001 8.339e-004 
1.723e-003 1.282e+008 2.837e+011 1.000e+004 4.248e-001 8.356e-004 
1.724e-003 1.282e+008 2.846e+011 1.000e+004 4.222e-001 8.373e-004 
1.725e-003 1.281e+008 2.856e+011 1.000e+004 4.210e-001 8.390e-004 
1.727e-003 1.281e+008 2.867e+011 1.000e+004 4.231e-001 8.407e-004 
1.728e-003 1.281e+008 2.878e+011 1.000e+004 4.267e-001 8.424e-004 
1.730e-003 1.280e+008 2.890e+011 1.000e+004 4.249e-001 8.442e-004 
1.731e-003 1.280e+008 2.901e+011 1.000e+004 4.247e-001 8.459e-004 
1.732e-003 1.279e+008 2.911e+011 1.000e+004 4.151e-001 8.476e-004 
1.734e-003 1.279e+008 2.923e+011 1.000e+004 4.205e-001 8.494e-004 
1.735e-003 1.278e+008 2.937e+011 1.000e+004 4.191e-001 8.511e-004 
1.737e-003 1.278e+008 2.949e+011 1.000e+004 4.273e-001 8.528e-004 
1.738e-003 1.277e+008 2.956e+011 1.000e+004 4.110e-001 8.545e-004 
1.739e-003 1.277e+008 2.966e+011 1.000e+004 4.072e-001 8.562e-004 
1.741e-003 1.276e+008 2.972e+011 1.000e+004 4.071e-001 8.579e-004 
1.742e-003 1.276e+008 2.981e+011 1.000e+004 4.085e-001 8.596e-004 
1.744e-003 1.276e+008 2.979e+011 1.000e+004 4.039e-001 8.613e-004 
1.745e-003 1.275e+008 2.984e+011 1.000e+004 4.043e-001 8.630e-004 
1.746e-003 1.275e+008 2.986e+011 1.000e+004 4.002e-001 8.647e-004 
1.748e-003 1.274e+008 2.993e+011 1.000e+004 4.078e-001 8.663e-004 
1.749e-003 1.274e+008 3.001e+011 1.000e+004 4.055e-001 8.680e-004 
1.751e-003 1.274e+008 3.002e+011 1.000e+004 3.999e-001 8.697e-004 
1.752e-003 1.273e+008 3.008e+011 1.000e+004 4.001e-001 8.713e-004 
1.753e-003 1.273e+008 3.019e+011 1.000e+004 4.018e-001 8.730e-004 
1.755e-003 1.272e+008 3.029e+011 1.000e+004 3.873e-001 8.747e-004 
1.756e-003 1.272e+008 3.040e+011 1.000e+004 3.895e-001 8.763e-004 
1.758e-003 1.272e+008 3.051e+011 1.000e+004 3.976e-001 8.780e-004 
1.759e-003 1.271e+008 3.062e+011 1.000e+004 3.997e-001 8.797e-004 
1.760e-003 1.271e+008 3.072e+011 1.000e+004 3.963e-001 8.814e-004 
1.762e-003 1.270e+008 3.078e+011 1.000e+004 4.041e-001 8.830e-004 
1.763e-003 1.270e+008 3.086e+011 1.000e+004 4.042e-001 8.847e-004 
1.765e-003 1.270e+008 3.098e+011 1.000e+004 3.993e-001 8.864e-004 
1.766e-003 1.269e+008 3.110e+011 1.000e+004 3.940e-001 8.881e-004 
1.767e-003 1.269e+008 3.125e+011 1.000e+004 4.015e-001 8.898e-004 
1.769e-003 1.268e+008 3.132e+011 1.000e+004 3.919e-001 8.915e-004 
1.770e-003 1.268e+008 3.145e+011 1.000e+004 3.860e-001 8.932e-004 
1.772e-003 1.268e+008 3.156e+011 1.000e+004 3.834e-001 8.949e-004 
1.773e-003 1.267e+008 3.171e+011 1.000e+004 3.879e-001 8.965e-004 
1.774e-003 1.267e+008 3.183e+011 1.000e+004 3.858e-001 8.982e-004 
1.776e-003 1.266e+008 3.195e+011 1.000e+004 3.847e-001 8.999e-004 
1.777e-003 1.266e+008 3.207e+011 1.000e+004 3.817e-001 9.016e-004 
1.779e-003 1.266e+008 3.217e+011 1.000e+004 3.854e-001 9.033e-004 
1.780e-003 1.265e+008 3.231e+011 1.000e+004 3.858e-001 9.050e-004 
1.781e-003 1.265e+008 3.245e+011 1.000e+004 3.710e-001 9.067e-004 
1.783e-003 1.264e+008 3.260e+011 1.000e+004 3.799e-001 9.084e-004 
1.784e-003 1.264e+008 3.276e+011 1.000e+004 3.778e-001 9.101e-004 
1.786e-003 1.263e+008 3.294e+011 1.000e+004 3.824e-001 9.119e-004 
1.787e-003 1.263e+008 3.311e+011 1.000e+004 3.779e-001 9.136e-004 
1.788e-003 1.262e+008 3.330e+011 1.000e+004 3.804e-001 9.153e-004 
1.790e-003 1.262e+008 3.336e+011 1.000e+004 3.703e-001 9.169e-004 
1.791e-003 1.261e+008 3.347e+011 1.000e+004 3.779e-001 9.187e-004 
1.792e-003 1.261e+008 3.333e+011 1.000e+004 3.601e-001 9.204e-004 
1.794e-003 1.260e+008 3.337e+011 1.000e+004 3.709e-001 9.221e-004 
1.795e-003 1.260e+008 3.340e+011 1.000e+004 3.593e-001 9.238e-004 
1.797e-003 1.259e+008 3.348e+011 1.000e+004 3.728e-001 9.255e-004 
1.798e-003 1.259e+008 3.357e+011 1.000e+004 3.433e-001 9.272e-004 
1.799e-003 1.259e+008 3.367e+011 1.000e+004 3.746e-001 9.288e-004 
1.801e-003 1.258e+008 3.379e+011 1.000e+004 3.829e-001 9.305e-004 
1.802e-003 1.258e+008 3.383e+011 1.000e+004 3.615e-001 9.322e-004 
1.803e-003 1.257e+008 3.392e+011 1.000e+004 3.712e-001 9.339e-004 
1.805e-003 1.257e+008 3.401e+011 1.000e+004 3.539e-001 9.357e-004 
1.806e-003 1.256e+008 3.409e+011 1.000e+004 3.526e-001 9.374e-004 
1.808e-003 1.256e+008 3.420e+011 1.000e+004 3.561e-001 9.391e-004 
1.809e-003 1.255e+008 3.430e+011 1.000e+004 3.550e-001 9.408e-004 
1.810e-003 1.255e+008 3.437e+011 1.000e+004 3.525e-001 9.426e-004 
1.812e-003 1.254e+008 3.449e+011 1.000e+004 3.519e-001 9.443e-004 
1.813e-003 1.254e+008 3.462e+011 1.000e+004 3.582e-001 9.460e-004 
1.814e-003 1.253e+008 3.472e+011 1.000e+004 3.526e-001 9.478e-004 
1.816e-003 1.252e+008 3.485e+011 1.000e+004 3.564e-001 9.495e-004 
1.817e-003 1.252e+008 3.496e+011 1.000e+004 3.582e-001 9.513e-004 
1.819e-003 1.251e+008 3.509e+011 1.000e+004 3.534e-001 9.530e-004 
1.820e-003 1.251e+008 3.526e+011 1.000e+004 3.534e-001 9.548e-004 
1.821e-003 1.250e+008 3.538e+011 1.000e+004 3.555e-001 9.566e-004 
1.823e-003 1.250e+008 3.555e+011 1.000e+004 3.581e-001 9.584e-004 
1.824e-003 1.249e+008 3.571e+011 1.000e+004 3.617e-001 9.602e-004 
1.826e-003 1.248e+008 3.583e+011 1.000e+004 3.509e-001 9.620e-004 
1.827e-003 1.248e+008 3.598e+011 1.000e+004 3.604e-001 9.638e-004 
1.828e-003 1.247e+008 3.606e+011 1.000e+004 3.623e-001 9.656e-004 
1.830e-003 1.247e+008 3.617e+011 1.000e+004 3.680e-001 9.675e-004 
1.831e-003 1.246e+008 3.627e+011 1.000e+004 3.465e-001 9.693e-004 
1.832e-003 1.245e+008 3.628e+011 1.000e+004 3.610e-001 9.712e-004 
1.834e-003 1.245e+008 3.638e+011 1.000e+004 3.627e-001 9.731e-004 
1.835e-003 1.244e+008 3.647e+011 1.000e+004 3.462e-001 9.749e-004 
1.837e-003 1.243e+008 3.656e+011 1.000e+004 3.506e-001 9.767e-004 
1.838e-003 1.243e+008 3.665e+011 1.000e+004 3.514e-001 9.785e-004 
1.839e-003 1.242e+008 3.669e+011 1.000e+004 3.474e-001 9.803e-004 
1.841e-003 1.241e+008 3.678e+011 1.000e+004 3.551e-001 9.821e-004 
1.842e-003 1.241e+008 3.679e+011 1.000e+004 3.485e-001 9.839e-004 
1.843e-003 1.240e+008 3.689e+011 1.000e+004 3.558e-001 9.857e-004 
1.845e-003 1.239e+008 3.700e+011 1.000e+004 3.534e-001 9.875e-004 
1.846e-003 1.239e+008 3.712e+011 1.000e+004 3.562e-001 9.893e-004 
1.847e-003 1.238e+008 3.723e+011 1.000e+004 3.577e-001 9.912e-004 
1.849e-003 1.237e+008 3.733e+011 1.000e+004 3.534e-001 9.930e-004 
1.850e-003 1.237e+008 3.743e+011 1.000e+004 3.544e-001 9.948e-004 
1.852e-003 1.236e+008 3.755e+011 1.000e+004 3.543e-001 9.966e-004 
1.853e-003 1.235e+008 3.767e+011 1.000e+004 3.383e-001 9.984e-004 
1.854e-003 1.235e+008 3.767e+011 1.000e+004 3.385e-001 1.000e-003 
1.856e-003 1.234e+008 3.770e+011 1.000e+004 3.401e-001 1.002e-003 
1.857e-003 1.234e+008 3.782e+011 1.000e+004 3.453e-001 1.004e-003 
1.858e-003 1.233e+008 3.792e+011 1.000e+004 3.404e-001 1.006e-003 
1.860e-003 1.232e+008 3.807e+011 1.000e+004 3.514e-001 1.007e-003 
1.861e-003 1.232e+008 3.796e+011 1.000e+004 3.585e-001 1.009e-003 
1.862e-003 1.231e+008 3.810e+011 1.000e+004 3.524e-001 1.011e-003 
1.864e-003 1.230e+008 3.826e+011 1.000e+004 3.492e-001 1.013e-003 
1.865e-003 1.230e+008 3.812e+011 1.000e+004 3.560e-001 1.014e-003 
1.866e-003 1.229e+008 3.825e+011 1.000e+004 3.274e-001 1.016e-003 
1.868e-003 1.228e+008 3.839e+011 1.000e+004 3.385e-001 1.018e-003 
1.869e-003 1.228e+008 3.854e+011 1.000e+004 3.535e-001 1.020e-003 
1.870e-003 1.227e+008 3.868e+011 1.000e+004 3.645e-001 1.022e-003 
1.872e-003 1.226e+008 3.882e+011 1.000e+004 3.572e-001 1.023e-003 
1.873e-003 1.226e+008 3.893e+011 1.000e+004 3.286e-001 1.025e-003 
1.874e-003 1.225e+008 3.909e+011 1.000e+004 3.386e-001 1.027e-003 
1.876e-003 1.224e+008 3.921e+011 1.000e+004 3.184e-001 1.029e-003 
1.877e-003 1.224e+008 3.930e+011 1.000e+004 3.417e-001 1.031e-003 
1.879e-003 1.223e+008 3.937e+011 1.000e+004 3.285e-001 1.033e-003 
1.880e-003 1.222e+008 3.945e+011 1.000e+004 3.376e-001 1.035e-003 
1.881e-003 1.221e+008 3.955e+011 1.000e+004 3.492e-001 1.037e-003 
1.883e-003 1.220e+008 3.958e+011 1.000e+004 3.227e-001 1.038e-003 
1.884e-003 1.220e+008 3.944e+011 1.000e+004 3.165e-001 1.040e-003 
1.885e-003 1.219e+008 3.934e+011 1.000e+004 3.361e-001 1.042e-003 
1.887e-003 1.218e+008 3.940e+011 1.000e+004 3.436e-001 1.044e-003 
1.888e-003 1.217e+008 3.946e+011 1.000e+004 3.463e-001 1.046e-003 
1.889e-003 1.216e+008 3.954e+011 1.000e+004 3.421e-001 1.048e-003 
1.891e-003 1.215e+008 3.962e+011 1.000e+004 3.415e-001 1.050e-003 
1.892e-003 1.214e+008 3.974e+011 1.000e+004 3.548e-001 1.052e-003 
1.893e-003 1.213e+008 3.982e+011 1.000e+004 3.774e-001 1.054e-003 
1.895e-003 1.212e+008 3.986e+011 1.000e+004 3.509e-001 1.056e-003 
1.896e-003 1.211e+008 3.993e+011 1.000e+004 3.591e-001 1.058e-003 
1.897e-003 1.210e+008 4.002e+011 1.000e+004 3.571e-001 1.060e-003 
1.899e-003 1.209e+008 4.009e+011 1.000e+004 3.791e-001 1.062e-003 
1.900e-003 1.208e+008 4.017e+011 1.000e+004 3.766e-001 1.064e-003 
1.901e-003 1.207e+008 4.025e+011 1.000e+004 3.828e-001 1.066e-003 
1.903e-003 1.206e+008 4.029e+011 1.000e+004 3.598e-001 1.069e-003 
1.904e-003 1.205e+008 4.036e+011 1.000e+004 3.542e-001 1.071e-003 
1.906e-003 1.204e+008 4.044e+011 1.000e+004 3.830e-001 1.073e-003 
1.907e-003 1.203e+008 4.039e+011 1.000e+004 3.656e-001 1.075e-003 
1.908e-003 1.202e+008 4.045e+011 1.000e+004 3.858e-001 1.077e-003 
1.910e-003 1.201e+008 4.046e+011 1.000e+004 3.673e-001 1.079e-003 
1.911e-003 1.200e+008 4.047e+011 1.000e+004 3.781e-001 1.081e-003 
1.912e-003 1.199e+008 4.029e+011 1.000e+004 3.753e-001 1.083e-003 
1.914e-003 1.198e+008 4.039e+011 1.000e+004 3.672e-001 1.085e-003 
1.915e-003 1.197e+008 4.050e+011 1.000e+004 3.733e-001 1.087e-003 
1.916e-003 1.196e+008 4.059e+011 1.000e+004 3.699e-001 1.089e-003 
1.918e-003 1.195e+008 4.068e+011 1.000e+004 3.945e-001 1.091e-003 
1.919e-003 1.194e+008 4.075e+011 1.000e+004 3.657e-001 1.093e-003 
1.920e-003 1.193e+008 4.074e+011 1.000e+004 3.701e-001 1.095e-003 
1.922e-003 1.192e+008 4.076e+011 1.000e+004 3.795e-001 1.097e-003 
1.923e-003 1.191e+008 4.086e+011 1.000e+004 3.594e-001 1.099e-003 
1.924e-003 1.190e+008 4.097e+011 1.000e+004 3.640e-001 1.101e-003 
1.926e-003 1.189e+008 4.016e+011 1.000e+004 3.620e-001 1.103e-003 
1.927e-003 1.188e+008 4.021e+011 1.000e+004 3.494e-001 1.106e-003 
1.928e-003 1.187e+008 4.029e+011 1.000e+004 3.717e-001 1.108e-003 
1.930e-003 1.186e+008 4.036e+011 1.000e+004 3.613e-001 1.110e-003 
1.931e-003 1.185e+008 4.042e+011 1.000e+004 3.739e-001 1.112e-003 
1.932e-003 1.184e+008 4.045e+011 1.000e+004 3.463e-001 1.114e-003 
1.934e-003 1.183e+008 4.052e+011 1.000e+004 3.806e-001 1.116e-003 
1.935e-003 1.182e+008 4.059e+011 1.000e+004 3.760e-001 1.118e-003 
1.937e-003 1.181e+008 4.067e+011 1.000e+004 3.614e-001 1.120e-003 
1.938e-003 1.180e+008 4.076e+011 1.000e+004 3.492e-001 1.121e-003 
1.939e-003 1.179e+008 4.084e+011 1.000e+004 3.662e-001 1.123e-003 
1.941e-003 1.179e+008 4.094e+011 1.000e+004 3.391e-001 1.125e-003 
1.942e-003 1.178e+008 4.103e+011 1.000e+004 3.675e-001 1.127e-003 
1.943e-003 1.177e+008 4.099e+011 1.000e+004 3.350e-001 1.129e-003 
1.945e-003 1.176e+008 4.111e+011 1.000e+004 3.480e-001 1.131e-003 
1.946e-003 1.175e+008 4.124e+011 1.000e+004 3.423e-001 1.133e-003 
1.947e-003 1.174e+008 4.134e+011 1.000e+004 3.472e-001 1.135e-003 
1.949e-003 1.173e+008 4.146e+011 1.000e+004 3.576e-001 1.137e-003 
1.950e-003 1.172e+008 4.158e+011 1.000e+004 3.491e-001 1.139e-003 
1.951e-003 1.171e+008 4.171e+011 1.000e+004 3.344e-001 1.141e-003 
1.953e-003 1.171e+008 4.186e+011 1.000e+004 3.485e-001 1.143e-003 
1.954e-003 1.170e+008 4.202e+011 1.000e+004 3.493e-001 1.145e-003 
1.955e-003 1.169e+008 4.215e+011 1.000e+004 3.614e-001 1.147e-003 
1.957e-003 1.168e+008 4.231e+011 1.000e+004 3.636e-001 1.149e-003 
1.958e-003 1.167e+008 4.247e+011 1.000e+004 3.548e-001 1.151e-003 
1.959e-003 1.166e+008 4.259e+011 1.000e+004 3.531e-001 1.153e-003 
1.961e-003 1.165e+008 4.269e+011 1.000e+004 3.536e-001 1.155e-003 
1.962e-003 1.164e+008 4.282e+011 1.000e+004 3.559e-001 1.157e-003 
1.964e-003 1.163e+008 4.287e+011 1.000e+004 3.441e-001 1.159e-003 
1.965e-003 1.162e+008 4.295e+011 1.000e+004 3.514e-001 1.161e-003 
1.966e-003 1.161e+008 4.311e+011 1.000e+004 3.611e-001 1.163e-003 
1.968e-003 1.160e+008 4.331e+011 1.000e+004 3.615e-001 1.165e-003 
1.969e-003 1.159e+008 4.347e+011 1.000e+004 3.436e-001 1.167e-003 
1.970e-003 1.158e+008 4.365e+011 1.000e+004 3.360e-001 1.169e-003 
1.972e-003 1.157e+008 4.382e+011 1.000e+004 3.524e-001 1.172e-003 
1.973e-003 1.156e+008 4.401e+011 1.000e+004 3.293e-001 1.174e-003 
1.974e-003 1.155e+008 4.414e+011 1.000e+004 3.374e-001 1.176e-003 
1.976e-003 1.154e+008 4.431e+011 1.000e+004 3.532e-001 1.178e-003 
1.977e-003 1.153e+008 4.451e+011 1.000e+004 3.334e-001 1.180e-003 
1.978e-003 1.152e+008 4.469e+011 1.000e+004 3.280e-001 1.182e-003 
1.980e-003 1.151e+008 4.485e+011 1.000e+004 3.369e-001 1.184e-003 
1.981e-003 1.150e+008 4.503e+011 1.000e+004 3.321e-001 1.186e-003 
1.982e-003 1.149e+008 4.518e+011 1.000e+004 3.211e-001 1.188e-003 
1.984e-003 1.148e+008 4.531e+011 1.000e+004 3.268e-001 1.190e-003 
1.985e-003 1.146e+008 4.539e+011 1.000e+004 3.457e-001 1.192e-003 
1.986e-003 1.145e+008 4.555e+011 1.000e+004 3.555e-001 1.194e-003 
1.988e-003 1.144e+008 4.568e+011 1.000e+004 3.351e-001 1.196e-003 
1.989e-003 1.143e+008 4.581e+011 1.000e+004 3.341e-001 1.198e-003 
1.991e-003 1.142e+008 4.580e+011 1.000e+004 3.164e-001 1.201e-003 
1.992e-003 1.141e+008 4.547e+011 1.000e+004 3.308e-001 1.203e-003 
1.993e-003 1.140e+008 4.562e+011 1.000e+004 3.521e-001 1.205e-003 
1.995e-003 1.139e+008 4.554e+011 1.000e+004 3.264e-001 1.207e-003 
1.996e-003 1.138e+008 4.570e+011 1.000e+004 3.272e-001 1.209e-003 
1.997e-003 1.137e+008 4.585e+011 1.000e+004 3.198e-001 1.211e-003 
1.999e-003 1.136e+008 4.599e+011 1.000e+004 3.350e-001 1.213e-003 
2.000e-003 1.135e+008 4.605e+011 1.000e+004 3.518e-001 1.215e-003 
2.001e-003 1.133e+008 4.618e+011 1.000e+004 3.375e-001 1.217e-003 
2.003e-003 1.132e+008 4.629e+011 1.000e+004 3.353e-001 1.220e-003 
2.004e-003 1.131e+008 4.628e+011 1.000e+004 3.330e-001 1.222e-003 
2.005e-003 1.130e+008 4.640e+011 1.000e+004 3.404e-001 1.224e-003 
2.007e-003 1.129e+008 4.559e+011 1.000e+004 3.374e-001 1.226e-003 
2.008e-003 1.127e+008 4.575e+011 1.000e+004 3.288e-001 1.228e-003 
2.009e-003 1.126e+008 4.591e+011 1.000e+004 3.489e-001 1.230e-003 
2.011e-003 1.125e+008 4.611e+011 1.000e+004 3.412e-001 1.233e-003 
2.012e-003 1.124e+008 4.618e+011 1.000e+004 3.369e-001 1.235e-003 
2.014e-003 1.123e+008 4.630e+011 1.000e+004 3.436e-001 1.237e-003 
2.015e-003 1.121e+008 4.644e+011 1.000e+004 3.418e-001 1.239e-003 
2.016e-003 1.120e+008 4.648e+011 1.000e+004 3.401e-001 1.242e-003 
2.018e-003 1.119e+008 4.640e+011 1.000e+004 3.420e-001 1.244e-003 
2.019e-003 1.118e+008 4.642e+011 1.000e+004 3.425e-001 1.246e-003 
2.020e-003 1.116e+008 4.635e+011 1.000e+004 3.482e-001 1.248e-003 
2.022e-003 1.115e+008 4.633e+011 1.000e+004 3.304e-001 1.250e-003 
2.023e-003 1.114e+008 4.636e+011 1.000e+004 3.386e-001 1.253e-003 
2.024e-003 1.112e+008 4.649e+011 1.000e+004 3.365e-001 1.255e-003 
2.026e-003 1.111e+008 4.661e+011 1.000e+004 3.378e-001 1.257e-003 
2.027e-003 1.110e+008 4.627e+011 1.000e+004 3.345e-001 1.259e-003 
2.028e-003 1.109e+008 4.642e+011 1.000e+004 3.399e-001 1.262e-003 
2.030e-003 1.107e+008 4.631e+011 1.000e+004 3.294e-001 1.264e-003 
2.031e-003 1.106e+008 4.619e+011 1.000e+004 3.532e-001 1.266e-003 
2.032e-003 1.105e+008 4.630e+011 1.000e+004 3.503e-001 1.268e-003 
2.034e-003 1.103e+008 4.648e+011 1.000e+004 3.513e-001 1.271e-003 
2.035e-003 1.102e+008 4.668e+011 1.000e+004 3.484e-001 1.273e-003 
2.037e-003 1.101e+008 4.672e+011 1.000e+004 3.375e-001 1.275e-003 
2.038e-003 1.100e+008 4.686e+011 1.000e+004 3.300e-001 1.277e-003 
2.039e-003 1.098e+008 4.705e+011 1.000e+004 3.417e-001 1.279e-003 
2.041e-003 1.097e+008 4.722e+011 1.000e+004 3.336e-001 1.282e-003 
2.042e-003 1.096e+008 4.739e+011 1.000e+004 3.268e-001 1.284e-003 
2.043e-003 1.095e+008 4.761e+011 1.000e+004 3.230e-001 1.286e-003 
2.045e-003 1.094e+008 4.784e+011 1.000e+004 3.460e-001 1.288e-003 
2.046e-003 1.093e+008 4.809e+011 1.000e+004 3.474e-001 1.290e-003 
2.047e-003 1.091e+008 4.835e+011 1.000e+004 3.247e-001 1.292e-003 
2.049e-003 1.090e+008 4.853e+011 1.000e+004 3.459e-001 1.295e-003 
2.050e-003 1.089e+008 4.875e+011 1.000e+004 3.523e-001 1.297e-003 
2.051e-003 1.088e+008 4.900e+011 1.000e+004 3.378e-001 1.299e-003 
2.053e-003 1.086e+008 4.928e+011 1.000e+004 3.424e-001 1.301e-003 
2.054e-003 1.085e+008 4.956e+011 1.000e+004 3.377e-001 1.304e-003 
2.055e-003 1.084e+008 4.978e+011 1.000e+004 3.125e-001 1.306e-003 
2.057e-003 1.082e+008 4.997e+011 1.000e+004 3.212e-001 1.308e-003 
2.058e-003 1.081e+008 5.015e+011 1.000e+004 3.227e-001 1.310e-003 
2.059e-003 1.080e+008 5.031e+011 1.000e+004 3.364e-001 1.313e-003 
2.061e-003 1.078e+008 5.045e+011 1.000e+004 3.216e-001 1.315e-003 
2.062e-003 1.077e+008 5.067e+011 1.000e+004 3.463e-001 1.317e-003 
2.064e-003 1.076e+008 5.088e+011 1.000e+004 3.346e-001 1.320e-003 
2.065e-003 1.074e+008 5.079e+011 1.000e+004 3.247e-001 1.322e-003 
2.066e-003 1.073e+008 5.092e+011 1.000e+004 3.428e-001 1.324e-003 
2.068e-003 1.071e+008 5.104e+011 1.000e+004 3.372e-001 1.326e-003 
2.069e-003 1.070e+008 5.111e+011 1.000e+004 3.386e-001 1.329e-003 
2.070e-003 1.069e+008 5.125e+011 1.000e+004 3.476e-001 1.331e-003 
2.072e-003 1.067e+008 5.096e+011 1.000e+004 3.400e-001 1.333e-003 
2.073e-003 1.066e+008 5.091e+011 1.000e+004 3.142e-001 1.336e-003 
2.074e-003 1.065e+008 5.101e+011 1.000e+004 3.137e-001 1.338e-003 
2.076e-003 1.064e+008 5.092e+011 1.000e+004 3.209e-001 1.340e-003 
2.077e-003 1.062e+008 5.099e+011 1.000e+004 3.191e-001 1.342e-003 
2.078e-003 1.061e+008 5.106e+011 1.000e+004 3.084e-001 1.344e-003 
2.080e-003 1.060e+008 5.057e+011 1.000e+004 3.003e-001 1.346e-003 
2.081e-003 1.059e+008 5.056e+011 1.000e+004 2.966e-001 1.348e-003 
2.082e-003 1.058e+008 5.037e+011 1.000e+004 3.311e-001 1.351e-003 
2.084e-003 1.057e+008 5.048e+011 1.000e+004 2.940e-001 1.353e-003 
2.085e-003 1.056e+008 5.060e+011 1.000e+004 2.954e-001 1.355e-003 
2.086e-003 1.055e+008 5.077e+011 1.000e+004 2.975e-001 1.357e-003 
2.088e-003 1.054e+008 5.095e+011 1.000e+004 3.233e-001 1.359e-003 
2.089e-003 1.053e+008 5.113e+011 1.000e+004 3.114e-001 1.361e-003 
2.091e-003 1.052e+008 5.115e+011 1.000e+004 3.062e-001 1.363e-003 
2.092e-003 1.051e+008 5.107e+011 1.000e+004 2.988e-001 1.365e-003 
2.093e-003 1.050e+008 5.116e+011 1.000e+004 2.910e-001 1.367e-003 
2.095e-003 1.049e+008 5.129e+011 1.000e+004 3.068e-001 1.369e-003 
2.096e-003 1.048e+008 5.143e+011 1.000e+004 2.850e-001 1.371e-003 
2.097e-003 1.047e+008 5.152e+011 1.000e+004 3.078e-001 1.373e-003 
2.099e-003 1.045e+008 5.168e+011 1.000e+004 2.779e-001 1.375e-003 
2.100e-003 1.044e+008 5.186e+011 1.000e+004 2.962e-001 1.378e-003 
2.101e-003 1.043e+008 5.209e+011 1.000e+004 3.042e-001 1.380e-003 
2.103e-003 1.042e+008 5.223e+011 1.000e+004 2.950e-001 1.382e-003 
2.104e-003 1.041e+008 5.243e+011 1.000e+004 3.071e-001 1.384e-003 
2.105e-003 1.040e+008 5.260e+011 1.000e+004 3.011e-001 1.386e-003 
2.107e-003 1.039e+008 5.265e+011 1.000e+004 2.912e-001 1.388e-003 
2.108e-003 1.038e+008 5.267e+011 1.000e+004 2.966e-001 1.390e-003 
2.109e-003 1.037e+008 5.265e+011 1.000e+004 2.962e-001 1.392e-003 
2.111e-003 1.035e+008 5.288e+011 1.000e+004 3.023e-001 1.395e-003 
2.112e-003 1.034e+008 5.309e+011 1.000e+004 2.928e-001 1.397e-003 
2.113e-003 1.033e+008 5.327e+011 1.000e+004 2.939e-001 1.399e-003 
2.115e-003 1.032e+008 5.352e+011 1.000e+004 2.863e-001 1.401e-003 
2.116e-003 1.031e+008 5.375e+011 1.000e+004 2.935e-001 1.403e-003 
2.117e-003 1.030e+008 5.395e+011 1.000e+004 2.954e-001 1.405e-003 
2.119e-003 1.028e+008 5.410e+011 1.000e+004 2.886e-001 1.407e-003 
2.120e-003 1.027e+008 5.428e+011 1.000e+004 2.778e-001 1.410e-003 
2.122e-003 1.026e+008 5.441e+011 1.000e+004 2.942e-001 1.412e-003 
2.123e-003 1.025e+008 5.377e+011 1.000e+004 2.951e-001 1.414e-003 
2.124e-003 1.024e+008 5.388e+011 1.000e+004 3.181e-001 1.416e-003 
2.126e-003 1.022e+008 5.333e+011 1.000e+004 2.919e-001 1.418e-003 
2.127e-003 1.021e+008 5.349e+011 1.000e+004 2.976e-001 1.421e-003 
2.128e-003 1.020e+008 5.359e+011 1.000e+004 3.020e-001 1.423e-003 
2.130e-003 1.019e+008 5.370e+011 1.000e+004 2.969e-001 1.425e-003 
2.131e-003 1.018e+008 5.380e+011 1.000e+004 2.682e-001 1.427e-003 
2.132e-003 1.017e+008 5.393e+011 1.000e+004 2.844e-001 1.429e-003 
2.134e-003 1.016e+008 5.404e+011 1.000e+004 2.695e-001 1.431e-003 
2.135e-003 1.015e+008 5.417e+011 1.000e+004 2.740e-001 1.433e-003 
2.136e-003 1.014e+008 5.433e+011 1.000e+004 2.582e-001 1.435e-003 
2.138e-003 1.013e+008 5.440e+011 1.000e+004 2.674e-001 1.437e-003 
2.139e-003 1.011e+008 5.458e+011 1.000e+004 2.716e-001 1.439e-003 
2.140e-003 1.010e+008 5.399e+011 1.000e+004 2.733e-001 1.442e-003 
2.142e-003 1.009e+008 5.360e+011 1.000e+004 2.465e-001 1.444e-003 
2.143e-003 1.008e+008 5.378e+011 1.000e+004 2.525e-001 1.446e-003 
2.145e-003 1.007e+008 5.392e+011 1.000e+004 2.791e-001 1.448e-003 
2.146e-003 1.006e+008 5.403e+011 1.000e+004 2.569e-001 1.450e-003 
2.147e-003 1.005e+008 5.403e+011 1.000e+004 2.579e-001 1.452e-003 
2.149e-003 1.004e+008 5.417e+011 1.000e+004 2.771e-001 1.454e-003 
2.150e-003 1.003e+008 5.430e+011 1.000e+004 2.586e-001 1.456e-003 
2.151e-003 1.002e+008 5.434e+011 1.000e+004 2.607e-001 1.458e-003 
2.153e-003 1.001e+008 5.445e+011 1.000e+004 2.657e-001 1.460e-003 
2.154e-003 1.001e+008 5.454e+011 1.000e+004 2.404e-001 1.462e-003 
2.155e-003 9.996e+007 5.429e+011 1.000e+004 2.729e-001 1.464e-003 
2.157e-003 9.986e+007 5.406e+011 1.000e+004 2.598e-001 1.466e-003 
2.158e-003 9.977e+007 5.417e+011 1.000e+004 2.805e-001 1.468e-003 
2.159e-003 9.967e+007 5.430e+011 1.000e+004 2.553e-001 1.470e-003 
2.161e-003 9.956e+007 5.443e+011 1.000e+004 2.722e-001 1.472e-003 
2.162e-003 9.945e+007 5.455e+011 1.000e+004 2.690e-001 1.474e-003 
2.163e-003 9.935e+007 5.446e+011 1.000e+004 2.716e-001 1.476e-003 
2.165e-003 9.924e+007 5.449e+011 1.000e+004 2.783e-001 1.478e-003 
2.166e-003 9.913e+007 5.457e+011 1.000e+004 2.788e-001 1.480e-003 
2.167e-003 9.903e+007 5.466e+011 1.000e+004 2.723e-001 1.482e-003 
2.169e-003 9.892e+007 5.465e+011 1.000e+004 2.813e-001 1.485e-003 
2.170e-003 9.881e+007 5.474e+011 1.000e+004 2.714e-001 1.487e-003 
2.172e-003 9.871e+007 5.485e+011 1.000e+004 2.878e-001 1.489e-003 
2.173e-003 9.860e+007 5.495e+011 1.000e+004 2.763e-001 1.491e-003 
2.174e-003 9.850e+007 5.501e+011 1.000e+004 2.891e-001 1.493e-003 
2.176e-003 9.839e+007 5.497e+011 1.000e+004 2.775e-001 1.495e-003 
2.177e-003 9.829e+007 5.500e+011 1.000e+004 2.749e-001 1.497e-003 
2.177e-003 9.829e+007 5.502e+011 1.000e+004 2.645e-001 1.497e-003 
2.178e-003 9.818e+007 5.511e+011 1.000e+004 2.687e-001 1.499e-003 
2.180e-003 9.807e+007 5.530e+011 1.000e+004 2.627e-001 1.501e-003 
2.181e-003 9.797e+007 5.528e+011 1.000e+004 2.737e-001 1.503e-003 
2.182e-003 9.786e+007 5.547e+011 1.000e+004 2.550e-001 1.505e-003 
2.184e-003 9.775e+007 5.568e+011 1.000e+004 2.791e-001 1.508e-003 
2.185e-003 9.764e+007 5.565e+011 1.000e+004 2.527e-001 1.510e-003 
2.186e-003 9.753e+007 5.550e+011 1.000e+004 2.617e-001 1.512e-003 
2.188e-003 9.742e+007 5.503e+011 1.000e+004 2.760e-001 1.514e-003 
2.189e-003 9.731e+007 5.462e+011 1.000e+004 2.855e-001 1.516e-003 
2.190e-003 9.720e+007 5.483e+011 1.000e+004 2.883e-001 1.518e-003 
2.192e-003 9.709e+007 5.510e+011 1.000e+004 2.905e-001 1.520e-003 
2.193e-003 9.697e+007 5.535e+011 1.000e+004 2.866e-001 1.522e-003 
2.195e-003 9.685e+007 5.558e+011 1.000e+004 2.771e-001 1.525e-003 
2.196e-003 9.673e+007 5.579e+011 1.000e+004 2.848e-001 1.527e-003 
2.197e-003 9.662e+007 5.599e+011 1.000e+004 2.796e-001 1.529e-003 
2.199e-003 9.650e+007 5.593e+011 1.000e+004 2.721e-001 1.531e-003 
2.200e-003 9.639e+007 5.613e+011 1.000e+004 2.788e-001 1.533e-003 
2.201e-003 9.627e+007 5.638e+011 1.000e+004 2.788e-001 1.535e-003 
2.203e-003 9.615e+007 5.659e+011 1.000e+004 2.651e-001 1.537e-003 
2.204e-003 9.604e+007 5.683e+011 1.000e+004 2.751e-001 1.540e-003 
2.205e-003 9.592e+007 5.705e+011 1.000e+004 2.791e-001 1.542e-003 
2.207e-003 9.580e+007 5.716e+011 1.000e+004 2.802e-001 1.544e-003 
2.208e-003 9.568e+007 5.735e+011 1.000e+004 2.763e-001 1.546e-003 
2.209e-003 9.556e+007 5.754e+011 1.000e+004 2.752e-001 1.548e-003 
2.211e-003 9.544e+007 5.776e+011 1.000e+004 2.796e-001 1.551e-003 
2.212e-003 9.532e+007 5.802e+011 1.000e+004 2.694e-001 1.553e-003 
2.213e-003 9.520e+007 5.825e+011 1.000e+004 2.713e-001 1.555e-003 
2.215e-003 9.508e+007 5.851e+011 1.000e+004 2.738e-001 1.557e-003 
2.216e-003 9.496e+007 5.862e+011 1.000e+004 2.648e-001 1.559e-003 
2.218e-003 9.484e+007 5.884e+011 1.000e+004 2.689e-001 1.561e-003 
2.219e-003 9.472e+007 5.891e+011 1.000e+004 2.659e-001 1.564e-003 
2.220e-003 9.460e+007 5.913e+011 1.000e+004 2.878e-001 1.566e-003 
2.222e-003 9.449e+007 5.930e+011 1.000e+004 2.702e-001 1.568e-003 
2.223e-003 9.438e+007 5.946e+011 1.000e+004 2.597e-001 1.570e-003 
2.224e-003 9.427e+007 5.971e+011 1.000e+004 2.711e-001 1.572e-003 
2.226e-003 9.416e+007 5.988e+011 1.000e+004 2.771e-001 1.574e-003 
2.227e-003 9.405e+007 6.001e+011 1.000e+004 2.460e-001 1.576e-003 
2.228e-003 9.394e+007 6.016e+011 1.000e+004 2.572e-001 1.579e-003 
2.230e-003 9.383e+007 6.028e+011 1.000e+004 2.713e-001 1.581e-003 
2.231e-003 9.372e+007 6.037e+011 1.000e+004 2.519e-001 1.583e-003 
2.232e-003 9.362e+007 6.048e+011 1.000e+004 2.701e-001 1.585e-003 
2.234e-003 9.352e+007 6.065e+011 1.000e+004 2.519e-001 1.587e-003 
2.235e-003 9.341e+007 6.077e+011 1.000e+004 2.490e-001 1.589e-003 
2.236e-003 9.330e+007 6.092e+011 1.000e+004 2.582e-001 1.591e-003 
2.238e-003 9.319e+007 6.102e+011 1.000e+004 2.483e-001 1.593e-003 
2.239e-003 9.308e+007 6.082e+011 1.000e+004 2.501e-001 1.595e-003 
2.241e-003 9.298e+007 6.096e+011 1.000e+004 2.524e-001 1.597e-003 
2.242e-003 9.288e+007 6.114e+011 1.000e+004 2.498e-001 1.599e-003 
2.243e-003 9.277e+007 6.129e+011 1.000e+004 2.264e-001 1.601e-003 
2.245e-003 9.267e+007 6.141e+011 1.000e+004 2.347e-001 1.604e-003 
2.246e-003 9.256e+007 6.149e+011 1.000e+004 2.279e-001 1.606e-003 
2.247e-003 9.246e+007 6.158e+011 1.000e+004 2.613e-001 1.608e-003 
2.249e-003 9.235e+007 6.174e+011 1.000e+004 2.314e-001 1.610e-003 
2.250e-003 9.225e+007 6.191e+011 1.000e+004 2.362e-001 1.612e-003 
2.251e-003 9.215e+007 6.174e+011 1.000e+004 2.288e-001 1.614e-003 
2.253e-003 9.205e+007 6.185e+011 1.000e+004 2.339e-001 1.616e-003 
2.254e-003 9.194e+007 6.198e+011 1.000e+004 2.391e-001 1.618e-003 
2.255e-003 9.184e+007 6.210e+011 1.000e+004 2.389e-001 1.620e-003 
2.257e-003 9.174e+007 6.216e+011 1.000e+004 2.179e-001 1.622e-003 
2.258e-003 9.165e+007 6.227e+011 1.000e+004 2.289e-001 1.624e-003 
2.259e-003 9.154e+007 6.235e+011 1.000e+004 2.510e-001 1.626e-003 
2.261e-003 9.144e+007 6.243e+011 1.000e+004 2.296e-001 1.628e-003 
2.262e-003 9.135e+007 6.250e+011 1.000e+004 2.282e-001 1.630e-003 
2.264e-003 9.125e+007 6.255e+011 1.000e+004 2.290e-001 1.632e-003 
2.265e-003 9.116e+007 6.262e+011 1.000e+004 2.130e-001 1.634e-003 
2.266e-003 9.107e+007 6.268e+011 1.000e+004 2.234e-001 1.636e-003 
2.268e-003 9.098e+007 6.274e+011 1.000e+004 2.114e-001 1.638e-003 
2.269e-003 9.090e+007 6.290e+011 1.000e+004 2.192e-001 1.640e-003 
2.270e-003 9.082e+007 6.302e+011 1.000e+004 2.033e-001 1.642e-003 
2.272e-003 9.073e+007 6.315e+011 1.000e+004 2.186e-001 1.644e-003 
2.273e-003 9.065e+007 6.329e+011 1.000e+004 2.061e-001 1.646e-003 
2.274e-003 9.057e+007 6.343e+011 1.000e+004 2.101e-001 1.648e-003 
2.276e-003 9.049e+007 6.299e+011 1.000e+004 2.019e-001 1.650e-003 
2.277e-003 9.042e+007 6.313e+011 1.000e+004 2.044e-001 1.652e-003 
2.278e-003 9.033e+007 6.329e+011 1.000e+004 2.278e-001 1.654e-003 
2.280e-003 9.025e+007 6.343e+011 1.000e+004 2.263e-001 1.655e-003 
2.281e-003 9.017e+007 6.359e+011 1.000e+004 2.270e-001 1.657e-003 
2.282e-003 9.008e+007 6.341e+011 1.000e+004 2.224e-001 1.659e-003 
2.284e-003 8.999e+007 6.238e+011 1.000e+004 2.312e-001 1.661e-003 
2.285e-003 8.989e+007 6.256e+011 1.000e+004 2.322e-001 1.663e-003 
2.287e-003 8.980e+007 6.276e+011 1.000e+004 2.268e-001 1.665e-003 
2.288e-003 8.971e+007 6.298e+011 1.000e+004 2.280e-001 1.667e-003 
2.289e-003 8.962e+007 6.313e+011 1.000e+004 2.387e-001 1.669e-003 
2.291e-003 8.953e+007 6.325e+011 1.000e+004 2.271e-001 1.671e-003 
2.292e-003 8.944e+007 6.340e+011 1.000e+004 2.304e-001 1.673e-003 
2.293e-003 8.935e+007 6.357e+011 1.000e+004 2.174e-001 1.675e-003 
2.295e-003 8.927e+007 6.374e+011 1.000e+004 2.113e-001 1.677e-003 
2.296e-003 8.918e+007 6.396e+011 1.000e+004 2.162e-001 1.679e-003 
2.297e-003 8.909e+007 6.412e+011 1.000e+004 2.221e-001 1.681e-003 
2.299e-003 8.900e+007 6.434e+011 1.000e+004 2.061e-001 1.683e-003 
2.300e-003 8.890e+007 6.451e+011 1.000e+004 2.265e-001 1.685e-003 
2.301e-003 8.881e+007 6.468e+011 1.000e+004 2.170e-001 1.687e-003 
2.303e-003 8.871e+007 6.468e+011 1.000e+004 2.242e-001 1.689e-003 
2.304e-003 8.862e+007 6.482e+011 1.000e+004 2.301e-001 1.691e-003 
2.306e-003 8.852e+007 6.497e+011 1.000e+004 2.172e-001 1.693e-003 
2.307e-003 8.843e+007 6.513e+011 1.000e+004 2.244e-001 1.695e-003 
2.308e-003 8.834e+007 6.510e+011 1.000e+004 2.176e-001 1.697e-003 
2.310e-003 8.824e+007 6.519e+011 1.000e+004 2.159e-001 1.699e-003 
2.311e-003 8.815e+007 6.532e+011 1.000e+004 2.147e-001 1.701e-003 
2.312e-003 8.806e+007 6.537e+011 1.000e+004 2.029e-001 1.703e-003 
2.314e-003 8.797e+007 6.549e+011 1.000e+004 2.133e-001 1.705e-003 
2.315e-003 8.789e+007 6.556e+011 1.000e+004 2.056e-001 1.707e-003 
2.316e-003 8.781e+007 6.514e+011 1.000e+004 2.058e-001 1.709e-003 
2.318e-003 8.773e+007 6.496e+011 1.000e+004 2.072e-001 1.711e-003 
2.319e-003 8.765e+007 6.507e+011 1.000e+004 2.017e-001 1.713e-003 
2.320e-003 8.757e+007 6.515e+011 1.000e+004 2.170e-001 1.715e-003 
2.322e-003 8.749e+007 6.523e+011 1.000e+004 2.351e-001 1.717e-003 
2.323e-003 8.740e+007 6.535e+011 1.000e+004 2.242e-001 1.718e-003 
2.324e-003 8.731e+007 6.548e+011 1.000e+004 2.073e-001 1.720e-003 
2.326e-003 8.723e+007 6.565e+011 1.000e+004 2.188e-001 1.722e-003 
2.327e-003 8.715e+007 6.572e+011 1.000e+004 1.961e-001 1.724e-003 
2.328e-003 8.707e+007 6.578e+011 1.000e+004 2.035e-001 1.726e-003 
2.330e-003 8.699e+007 6.589e+011 1.000e+004 2.052e-001 1.728e-003 
2.331e-003 8.692e+007 6.598e+011 1.000e+004 2.184e-001 1.730e-003 
2.333e-003 8.685e+007 6.606e+011 1.000e+004 1.908e-001 1.732e-003 
2.334e-003 8.679e+007 6.612e+011 1.000e+004 1.896e-001 1.733e-003 
2.335e-003 8.673e+007 6.619e+011 1.000e+004 2.085e-001 1.735e-003 
2.337e-003 8.666e+007 6.609e+011 1.000e+004 1.962e-001 1.737e-003 
2.338e-003 8.660e+007 6.620e+011 1.000e+004 1.960e-001 1.739e-003 
2.339e-003 8.653e+007 6.605e+011 1.000e+004 2.017e-001 1.741e-003 
2.341e-003 8.646e+007 6.604e+011 1.000e+004 2.169e-001 1.743e-003 
2.342e-003 8.638e+007 6.613e+011 1.000e+004 1.980e-001 1.744e-003 
2.343e-003 8.630e+007 6.614e+011 1.000e+004 1.999e-001 1.746e-003 
2.345e-003 8.622e+007 6.625e+011 1.000e+004 1.962e-001 1.748e-003 
2.346e-003 8.614e+007 6.585e+011 1.000e+004 2.221e-001 1.750e-003 
2.347e-003 8.606e+007 6.589e+011 1.000e+004 2.073e-001 1.752e-003 
2.349e-003 8.598e+007 6.593e+011 1.000e+004 2.089e-001 1.754e-003 
2.350e-003 8.591e+007 6.575e+011 1.000e+004 2.206e-001 1.756e-003 
2.351e-003 8.583e+007 6.579e+011 1.000e+004 2.031e-001 1.758e-003 
2.353e-003 8.575e+007 6.574e+011 1.000e+004 2.040e-001 1.760e-003 
2.354e-003 8.567e+007 6.581e+011 1.000e+004 2.083e-001 1.762e-003 
2.356e-003 8.559e+007 6.540e+011 1.000e+004 2.176e-001 1.763e-003 
2.357e-003 8.551e+007 6.543e+011 1.000e+004 2.278e-001 1.765e-003 
2.358e-003 8.543e+007 6.545e+011 1.000e+004 2.123e-001 1.767e-003 
2.360e-003 8.534e+007 6.520e+011 1.000e+004 2.111e-001 1.769e-003 
2.361e-003 8.526e+007 6.528e+011 1.000e+004 2.156e-001 1.771e-003 
2.362e-003 8.518e+007 6.537e+011 1.000e+004 2.091e-001 1.773e-003 
2.364e-003 8.509e+007 6.530e+011 1.000e+004 2.095e-001 1.775e-003 
2.365e-003 8.501e+007 6.540e+011 1.000e+004 2.013e-001 1.777e-003 
2.366e-003 8.493e+007 6.554e+011 1.000e+004 2.094e-001 1.779e-003 
2.368e-003 8.485e+007 6.529e+011 1.000e+004 2.176e-001 1.781e-003 
2.369e-003 8.477e+007 6.499e+011 1.000e+004 2.046e-001 1.783e-003 
2.370e-003 8.469e+007 6.488e+011 1.000e+004 2.157e-001 1.784e-003 
2.372e-003 8.461e+007 6.476e+011 1.000e+004 2.151e-001 1.786e-003 
2.373e-003 8.453e+007 6.472e+011 1.000e+004 2.053e-001 1.788e-003 
2.374e-003 8.445e+007 6.474e+011 1.000e+004 2.130e-001 1.790e-003 
2.376e-003 8.437e+007 6.456e+011 1.000e+004 2.049e-001 1.792e-003 
2.377e-003 8.429e+007 6.460e+011 1.000e+004 2.170e-001 1.794e-003 
2.378e-003 8.421e+007 6.421e+011 1.000e+004 1.913e-001 1.796e-003 
2.380e-003 8.413e+007 6.430e+011 1.000e+004 2.147e-001 1.798e-003 
2.381e-003 8.406e+007 6.439e+011 1.000e+004 1.955e-001 1.800e-003 
2.383e-003 8.399e+007 6.441e+011 1.000e+004 1.994e-001 1.801e-003 
2.384e-003 8.392e+007 6.440e+011 1.000e+004 2.101e-001 1.803e-003 
2.385e-003 8.384e+007 6.451e+011 1.000e+004 2.047e-001 1.805e-003 
2.387e-003 8.377e+007 6.452e+011 1.000e+004 2.140e-001 1.807e-003 
2.388e-003 8.369e+007 6.437e+011 1.000e+004 2.037e-001 1.809e-003 
2.389e-003 8.361e+007 6.425e+011 1.000e+004 2.134e-001 1.811e-003 
2.391e-003 8.354e+007 6.430e+011 1.000e+004 2.063e-001 1.813e-003 
2.392e-003 8.346e+007 6.432e+011 1.000e+004 2.059e-001 1.815e-003 
2.393e-003 8.339e+007 6.440e+011 1.000e+004 2.075e-001 1.816e-003 
2.395e-003 8.332e+007 6.448e+011 1.000e+004 2.267e-001 1.818e-003 
2.396e-003 8.325e+007 6.438e+011 1.000e+004 2.058e-001 1.820e-003 
2.397e-003 8.318e+007 6.444e+011 1.000e+004 2.141e-001 1.822e-003 
2.399e-003 8.311e+007 6.429e+011 1.000e+004 2.093e-001 1.824e-003 
2.400e-003 8.304e+007 6.439e+011 1.000e+004 2.232e-001 1.826e-003 
2.401e-003 8.297e+007 6.444e+011 1.000e+004 2.125e-001 1.827e-003 
2.403e-003 8.290e+007 6.448e+011 1.000e+004 2.113e-001 1.829e-003 
2.404e-003 8.284e+007 6.456e+011 1.000e+004 2.117e-001 1.831e-003 
2.405e-003 8.277e+007 6.465e+011 1.000e+004 2.002e-001 1.833e-003 
2.407e-003 8.270e+007 6.463e+011 1.000e+004 2.030e-001 1.835e-003 
2.408e-003 8.264e+007 6.468e+011 1.000e+004 2.118e-001 1.836e-003 
2.409e-003 8.257e+007 6.476e+011 1.000e+004 1.947e-001 1.838e-003 
2.411e-003 8.251e+007 6.466e+011 1.000e+004 1.970e-001 1.840e-003 
2.412e-003 8.244e+007 6.470e+011 1.000e+004 1.944e-001 1.842e-003 
2.414e-003 8.238e+007 6.466e+011 1.000e+004 2.084e-001 1.844e-003 
2.415e-003 8.231e+007 6.466e+011 1.000e+004 2.070e-001 1.845e-003 
2.416e-003 8.226e+007 6.467e+011 1.000e+004 2.040e-001 1.847e-003 
2.418e-003 8.220e+007 6.466e+011 1.000e+004 2.031e-001 1.849e-003 
2.419e-003 8.215e+007 6.469e+011 1.000e+004 1.990e-001 1.851e-003 
2.420e-003 8.209e+007 6.469e+011 1.000e+004 1.841e-001 1.852e-003 
2.422e-003 8.204e+007 6.471e+011 1.000e+004 1.959e-001 1.854e-003 
2.423e-003 8.198e+007 6.455e+011 1.000e+004 1.829e-001 1.856e-003 
2.424e-003 8.193e+007 6.455e+011 1.000e+004 1.753e-001 1.857e-003 
2.426e-003 8.187e+007 6.456e+011 1.000e+004 1.961e-001 1.859e-003 
2.427e-003 8.182e+007 6.454e+011 1.000e+004 1.905e-001 1.861e-003 
2.428e-003 8.176e+007 6.458e+011 1.000e+004 2.053e-001 1.863e-003 
2.430e-003 8.171e+007 6.464e+011 1.000e+004 1.954e-001 1.864e-003 
2.431e-003 8.166e+007 6.458e+011 1.000e+004 2.057e-001 1.866e-003 
2.432e-003 8.161e+007 6.393e+011 1.000e+004 2.069e-001 1.868e-003 
2.434e-003 8.155e+007 6.376e+011 1.000e+004 1.847e-001 1.870e-003 
2.435e-003 8.150e+007 6.326e+011 1.000e+004 2.051e-001 1.871e-003 
2.436e-003 8.144e+007 6.320e+011 1.000e+004 1.989e-001 1.873e-003 
2.438e-003 8.139e+007 6.315e+011 1.000e+004 1.940e-001 1.875e-003 
2.439e-003 8.133e+007 6.244e+011 1.000e+004 1.917e-001 1.876e-003 
2.441e-003 8.128e+007 6.238e+011 1.000e+004 1.940e-001 1.878e-003 
2.442e-003 8.123e+007 6.243e+011 1.000e+004 1.923e-001 1.880e-003 
2.443e-003 8.118e+007 6.246e+011 1.000e+004 2.090e-001 1.882e-003 
2.445e-003 8.113e+007 6.182e+011 1.000e+004 1.985e-001 1.883e-003 
2.446e-003 8.109e+007 6.184e+011 1.000e+004 2.065e-001 1.885e-003 
2.447e-003 8.104e+007 6.191e+011 1.000e+004 2.024e-001 1.887e-003 
2.449e-003 8.099e+007 6.185e+011 1.000e+004 1.951e-001 1.888e-003 
2.450e-003 8.094e+007 6.185e+011 1.000e+004 1.974e-001 1.890e-003 
2.451e-003 8.090e+007 6.188e+011 1.000e+004 1.948e-001 1.892e-003 
2.453e-003 8.085e+007 6.189e+011 1.000e+004 1.968e-001 1.893e-003 
2.454e-003 8.081e+007 6.165e+011 1.000e+004 1.929e-001 1.895e-003 
2.455e-003 8.077e+007 6.132e+011 1.000e+004 1.899e-001 1.897e-003 
2.457e-003 8.072e+007 6.133e+011 1.000e+004 1.995e-001 1.898e-003 
2.458e-003 8.068e+007 6.127e+011 1.000e+004 1.893e-001 1.900e-003 
2.459e-003 8.063e+007 6.128e+011 1.000e+004 1.921e-001 1.902e-003 
2.461e-003 8.059e+007 6.119e+011 1.000e+004 1.977e-001 1.903e-003 
2.462e-003 8.055e+007 6.096e+011 1.000e+004 1.905e-001 1.905e-003 
2.464e-003 8.051e+007 6.095e+011 1.000e+004 1.983e-001 1.906e-003 
2.465e-003 8.047e+007 6.091e+011 1.000e+004 1.868e-001 1.908e-003 
2.466e-003 8.044e+007 6.087e+011 1.000e+004 1.937e-001 1.910e-003 
2.468e-003 8.040e+007 6.081e+011 1.000e+004 2.025e-001 1.911e-003 
2.469e-003 8.036e+007 6.080e+011 1.000e+004 2.070e-001 1.913e-003 
2.470e-003 8.032e+007 6.072e+011 1.000e+004 1.860e-001 1.915e-003 
2.472e-003 8.028e+007 6.069e+011 1.000e+004 1.857e-001 1.916e-003 
2.473e-003 8.024e+007 6.068e+011 1.000e+004 1.956e-001 1.918e-003 
2.474e-003 8.020e+007 6.061e+011 1.000e+004 1.935e-001 1.920e-003 
2.476e-003 8.017e+007 6.050e+011 1.000e+004 1.849e-001 1.921e-003 
2.477e-003 8.013e+007 6.035e+011 1.000e+004 1.909e-001 1.923e-003 
2.478e-003 8.009e+007 6.035e+011 1.000e+004 1.846e-001 1.924e-003 
2.480e-003 8.006e+007 6.018e+011 1.000e+004 1.759e-001 1.926e-003 
2.481e-003 8.003e+007 6.021e+011 1.000e+004 1.833e-001 1.928e-003 
2.483e-003 8.000e+007 5.981e+011 1.000e+004 1.941e-001 1.929e-003 
2.484e-003 7.997e+007 5.979e+011 1.000e+004 1.796e-001 1.931e-003 
2.485e-003 7.994e+007 5.979e+011 1.000e+004 1.812e-001 1.932e-003 
2.487e-003 7.991e+007 5.988e+011 1.000e+004 2.008e-001 1.934e-003 
2.488e-003 7.988e+007 5.998e+011 1.000e+004 1.957e-001 1.935e-003 
2.489e-003 7.985e+007 6.007e+011 1.000e+004 1.870e-001 1.937e-003 
2.491e-003 7.982e+007 6.018e+011 1.000e+004 2.059e-001 1.938e-003 
2.492e-003 7.979e+007 6.029e+011 1.000e+004 2.028e-001 1.940e-003 
2.493e-003 7.975e+007 6.039e+011 1.000e+004 1.847e-001 1.942e-003 
2.495e-003 7.972e+007 6.050e+011 1.000e+004 2.039e-001 1.943e-003 
2.496e-003 7.968e+007 6.063e+011 1.000e+004 1.899e-001 1.945e-003 
2.498e-003 7.964e+007 6.070e+011 1.000e+004 2.026e-001 1.946e-003 
2.499e-003 7.961e+007 6.083e+011 1.000e+004 1.952e-001 1.948e-003 
2.500e-003 7.956e+007 6.094e+011 1.000e+004 2.008e-001 1.950e-003 
2.502e-003 7.952e+007 6.106e+011 1.000e+004 2.048e-001 1.951e-003 
2.503e-003 7.947e+007 6.115e+011 1.000e+004 2.089e-001 1.953e-003 
2.504e-003 7.943e+007 6.124e+011 1.000e+004 2.006e-001 1.955e-003 
2.506e-003 7.938e+007 6.129e+011 1.000e+004 1.937e-001 1.956e-003 
2.507e-003 7.934e+007 6.136e+011 1.000e+004 1.971e-001 1.958e-003 
2.508e-003 7.930e+007 6.146e+011 1.000e+004 1.908e-001 1.960e-003 
2.510e-003 7.925e+007 6.155e+011 1.000e+004 1.971e-001 1.961e-003 
2.511e-003 7.921e+007 6.162e+011 1.000e+004 1.990e-001 1.963e-003 
2.447e-003 8.104e+007 6.191e+011 1.000e+004 1.960e-001 1.887e-003 
2.449e-003 8.099e+007 6.185e+011 1.000e+004 1.936e-001 1.888e-003 
2.450e-003 8.094e+007 6.186e+011 1.000e+004 1.891e-001 1.890e-003 
2.451e-003 8.090e+007 6.191e+011 1.000e+004 1.945e-001 1.892e-003 
2.453e-003 8.086e+007 6.192e+011 1.000e+004 1.916e-001 1.893e-003 
2.454e-003 8.081e+007 6.170e+011 1.000e+004 1.941e-001 1.895e-003 
2.455e-003 8.077e+007 6.136e+011 1.000e+004 1.951e-001 1.897e-003 
2.457e-003 8.073e+007 6.137e+011 1.000e+004 2.020e-001 1.898e-003 
2.458e-003 8.068e+007 6.130e+011 1.000e+004 2.085e-001 1.900e-003 
2.459e-003 8.064e+007 6.131e+011 1.000e+004 1.918e-001 1.902e-003 
2.461e-003 8.059e+007 6.118e+011 1.000e+004 1.922e-001 1.903e-003 
2.462e-003 8.056e+007 6.115e+011 1.000e+004 1.907e-001 1.905e-003 
2.464e-003 8.052e+007 6.114e+011 1.000e+004 1.880e-001 1.906e-003 
2.465e-003 8.048e+007 6.115e+011 1.000e+004 1.915e-001 1.908e-003 
2.466e-003 8.044e+007 6.108e+011 1.000e+004 2.035e-001 1.910e-003 
2.468e-003 8.040e+007 6.088e+011 1.000e+004 1.913e-001 1.911e-003 
2.469e-003 8.036e+007 6.081e+011 1.000e+004 1.970e-001 1.913e-003 
2.470e-003 8.032e+007 6.087e+011 1.000e+004 2.011e-001 1.915e-003 
2.472e-003 8.029e+007 6.081e+011 1.000e+004 1.863e-001 1.916e-003 
2.473e-003 8.025e+007 6.084e+011 1.000e+004 1.933e-001 1.918e-003 
2.474e-003 8.021e+007 6.080e+011 1.000e+004 1.926e-001 1.919e-003 
2.476e-003 8.018e+007 6.070e+011 1.000e+004 1.936e-001 1.921e-003 
2.477e-003 8.014e+007 6.056e+011 1.000e+004 1.918e-001 1.923e-003 
2.478e-003 8.010e+007 6.052e+011 1.000e+004 2.004e-001 1.924e-003 
2.480e-003 8.007e+007 6.052e+011 1.000e+004 1.830e-001 1.926e-003 
2.481e-003 8.004e+007 6.053e+011 1.000e+004 1.864e-001 1.927e-003 
2.483e-003 8.001e+007 6.019e+011 1.000e+004 1.828e-001 1.929e-003 
2.484e-003 7.998e+007 6.015e+011 1.000e+004 1.801e-001 1.931e-003 
2.485e-003 7.995e+007 6.017e+011 1.000e+004 1.837e-001 1.932e-003 
2.487e-003 7.992e+007 6.022e+011 1.000e+004 1.858e-001 1.934e-003 
2.488e-003 7.989e+007 6.032e+011 1.000e+004 1.840e-001 1.935e-003 
2.489e-003 7.986e+007 6.039e+011 1.000e+004 1.904e-001 1.937e-003 
2.491e-003 7.983e+007 6.050e+011 1.000e+004 1.791e-001 1.938e-003 
2.492e-003 7.979e+007 6.062e+011 1.000e+004 1.889e-001 1.940e-003 
2.493e-003 7.976e+007 6.074e+011 1.000e+004 1.956e-001 1.942e-003 
2.495e-003 7.972e+007 6.084e+011 1.000e+004 1.833e-001 1.943e-003 
2.496e-003 7.969e+007 6.098e+011 1.000e+004 1.766e-001 1.945e-003 
2.497e-003 7.965e+007 6.110e+011 1.000e+004 1.771e-001 1.946e-003 
2.499e-003 7.961e+007 6.118e+011 1.000e+004 1.752e-001 1.948e-003 
2.500e-003 7.957e+007 6.129e+011 1.000e+004 1.908e-001 1.950e-003 
2.502e-003 7.953e+007 6.138e+011 1.000e+004 1.862e-001 1.951e-003 
2.503e-003 7.948e+007 6.148e+011 1.000e+004 1.863e-001 1.953e-003 
2.504e-003 7.944e+007 6.156e+011 1.000e+004 1.918e-001 1.955e-003 
2.506e-003 7.940e+007 6.160e+011 1.000e+004 1.998e-001 1.956e-003 
2.507e-003 7.935e+007 6.167e+011 1.000e+004 1.918e-001 1.958e-003 
2.508e-003 7.931e+007 6.174e+011 1.000e+004 1.843e-001 1.960e-003 
2.510e-003 7.927e+007 6.185e+011 1.000e+004 1.966e-001 1.961e-003 
2.511e-003 7.922e+007 6.193e+011 1.000e+004 1.821e-001 1.963e-003 
2.512e-003 7.918e+007 6.199e+011 1.000e+004 1.823e-001 1.964e-003 
2.514e-003 7.914e+007 6.207e+011 1.000e+004 1.854e-001 1.966e-003 
2.515e-003 7.910e+007 6.214e+011 1.000e+004 1.923e-001 1.968e-003 
2.516e-003 7.906e+007 6.219e+011 1.000e+004 1.996e-001 1.969e-003 
2.518e-003 7.902e+007 6.227e+011 1.000e+004 1.963e-001 1.971e-003 
2.519e-003 7.898e+007 6.224e+011 1.000e+004 2.096e-001 1.973e-003 
2.520e-003 7.894e+007 6.225e+011 1.000e+004 1.644e-001 1.974e-003 
2.522e-003 7.890e+007 6.229e+011 1.000e+004 1.670e-001 1.976e-003 
2.523e-003 7.887e+007 6.205e+011 1.000e+004 1.760e-001 1.977e-003 
2.525e-003 7.884e+007 6.204e+011 1.000e+004 1.994e-001 1.979e-003 
2.526e-003 7.880e+007 6.205e+011 1.000e+004 1.918e-001 1.981e-003 
2.527e-003 7.877e+007 6.196e+011 1.000e+004 1.896e-001 1.982e-003 
2.529e-003 7.873e+007 6.157e+011 1.000e+004 1.805e-001 1.984e-003 
2.530e-003 7.870e+007 6.149e+011 1.000e+004 1.780e-001 1.985e-003 
2.531e-003 7.867e+007 6.115e+011 1.000e+004 1.779e-001 1.987e-003 
2.533e-003 7.864e+007 6.114e+011 1.000e+004 1.805e-001 1.989e-003 
2.534e-003 7.861e+007 6.112e+011 1.000e+004 1.861e-001 1.990e-003 
2.535e-003 7.858e+007 6.110e+011 1.000e+004 1.696e-001 1.992e-003 
2.537e-003 7.856e+007 6.103e+011 1.000e+004 1.904e-001 1.993e-003 
2.538e-003 7.853e+007 6.103e+011 1.000e+004 1.693e-001 1.995e-003 
2.539e-003 7.851e+007 6.103e+011 1.000e+004 1.798e-001 1.996e-003 
2.541e-003 7.848e+007 6.106e+011 1.000e+004 1.701e-001 1.998e-003 
2.542e-003 7.846e+007 6.106e+011 1.000e+004 1.804e-001 1.999e-003 
2.543e-003 7.843e+007 6.112e+011 1.000e+004 1.870e-001 2.001e-003 
2.545e-003 7.840e+007 6.118e+011 1.000e+004 1.958e-001 2.002e-003 
2.546e-003 7.837e+007 6.115e+011 1.000e+004 1.944e-001 2.004e-003 
2.548e-003 7.834e+007 6.115e+011 1.000e+004 1.913e-001 2.005e-003 
2.549e-003 7.831e+007 6.082e+011 1.000e+004 1.925e-001 2.007e-003 
2.550e-003 7.828e+007 6.053e+011 1.000e+004 2.008e-001 2.009e-003 
2.552e-003 7.826e+007 6.055e+011 1.000e+004 1.816e-001 2.010e-003 
