# Supplementary material for: Strain rate dependency of dislocation plasticity
Source: Nat Commun. 2021 Mar 23;12:1845. doi: 10.1038/s41467-021-21939-1 (PMC7988163; doi:10.1038/s41467-021-21939-1)
Supplement: Supplementary file 3 — Supplementary Data 1 [file 41467_2021_21939_MOESM3_ESM.zip › Supplementary Data 1/DDDSimulationSet2/StrainRate=1e4s-1/InitialDislocationDensity=8.4e14m-2.dat]

#strain(1), stress(Pa), dislocation density(m-2), strain rate(s-1), mean dislocation velocity(km/s), plastic strain(1)
3.416e-006 1.332e+007 8.381e+014 1.000e+004 4.432e-002 8.873e-005 
6.513e-006 1.201e+007 8.104e+014 1.000e+004 2.629e-002 7.655e-005 
9.525e-006 1.140e+007 7.970e+014 1.000e+004 2.008e-002 6.933e-005 
1.238e-005 1.197e+007 7.858e+014 1.000e+004 1.596e-002 7.040e-005 
1.506e-005 1.239e+007 7.769e+014 1.000e+004 1.406e-002 7.067e-005 
1.779e-005 1.116e+007 7.719e+014 1.000e+004 1.413e-002 5.938e-005 
2.057e-005 1.098e+007 7.673e+014 1.000e+004 1.243e-002 5.540e-005 
2.326e-005 1.090e+007 7.670e+014 1.000e+004 1.188e-002 5.213e-005 
2.590e-005 1.033e+007 7.652e+014 1.000e+004 1.171e-002 4.553e-005 
2.849e-005 9.654e+006 7.640e+014 1.000e+004 1.188e-002 3.828e-005 
3.109e-005 9.987e+006 7.632e+014 1.000e+004 1.144e-002 3.799e-005 
3.385e-005 1.003e+007 7.616e+014 1.000e+004 1.125e-002 3.549e-005 
3.664e-005 9.906e+006 7.588e+014 1.000e+004 1.261e-002 3.187e-005 
3.941e-005 1.043e+007 7.576e+014 1.000e+004 1.262e-002 3.274e-005 
4.200e-005 1.120e+007 7.545e+014 1.000e+004 1.127e-002 3.544e-005 
4.440e-005 1.118e+007 7.529e+014 1.000e+004 1.023e-002 3.294e-005 
4.694e-005 1.146e+007 7.526e+014 1.000e+004 9.998e-003 3.236e-005 
4.940e-005 1.174e+007 7.520e+014 1.000e+004 9.593e-003 3.177e-005 
5.180e-005 1.227e+007 7.519e+014 1.000e+004 1.066e-002 3.304e-005 
5.440e-005 1.253e+007 7.520e+014 1.000e+004 1.067e-002 3.227e-005 
5.700e-005 1.294e+007 7.519e+014 1.000e+004 1.052e-002 3.247e-005 
5.961e-005 1.346e+007 7.515e+014 1.000e+004 1.075e-002 3.346e-005 
6.218e-005 1.368e+007 7.513e+014 1.000e+004 1.033e-002 3.242e-005 
6.477e-005 1.382e+007 7.508e+014 1.000e+004 1.150e-002 3.080e-005 
6.737e-005 1.382e+007 7.498e+014 1.000e+004 1.078e-002 2.825e-005 
6.998e-005 1.411e+007 7.491e+014 1.000e+004 1.166e-002 2.760e-005 
7.248e-005 1.432e+007 7.486e+014 1.000e+004 1.010e-002 2.655e-005 
7.495e-005 1.455e+007 7.484e+014 1.000e+004 1.084e-002 2.567e-005 
7.742e-005 1.479e+007 7.461e+014 1.000e+004 1.077e-002 2.489e-005 
7.989e-005 1.498e+007 7.461e+014 1.000e+004 1.062e-002 2.375e-005 
8.237e-005 1.515e+007 7.461e+014 1.000e+004 9.637e-003 2.243e-005 
8.489e-005 1.539e+007 7.461e+014 1.000e+004 9.282e-003 2.158e-005 
8.745e-005 1.562e+007 7.461e+014 1.000e+004 9.828e-003 2.061e-005 
8.997e-005 1.576e+007 7.461e+014 1.000e+004 9.893e-003 1.907e-005 
9.246e-005 1.606e+007 7.461e+014 1.000e+004 9.587e-003 1.863e-005 
9.495e-005 1.627e+007 7.460e+014 1.000e+004 1.038e-002 1.755e-005 
9.744e-005 1.644e+007 7.460e+014 1.000e+004 9.348e-003 1.630e-005 
9.993e-005 1.664e+007 7.458e+014 1.000e+004 9.476e-003 1.519e-005 
1.024e-004 1.690e+007 7.457e+014 1.000e+004 9.339e-003 1.452e-005 
1.048e-004 1.720e+007 7.457e+014 1.000e+004 9.808e-003 1.412e-005 
1.073e-004 1.735e+007 7.458e+014 1.000e+004 1.044e-002 1.267e-005 
1.098e-004 1.757e+007 7.455e+014 1.000e+004 1.059e-002 1.172e-005 
1.124e-004 1.787e+007 7.452e+014 1.000e+004 1.168e-002 1.122e-005 
1.151e-004 1.821e+007 7.451e+014 1.000e+004 1.010e-002 1.089e-005 
1.178e-004 1.837e+007 7.451e+014 1.000e+004 1.093e-002 9.314e-006 
1.204e-004 1.861e+007 7.450e+014 1.000e+004 9.241e-003 8.259e-006 
1.231e-004 1.891e+007 7.449e+014 1.000e+004 1.072e-002 7.686e-006 
1.256e-004 1.879e+007 7.442e+014 1.000e+004 9.496e-003 4.344e-006 
1.281e-004 1.867e+007 7.432e+014 1.000e+004 9.738e-003 9.940e-007 
1.307e-004 1.878e+007 7.424e+014 1.000e+004 1.092e-002 7.606e-007 
1.332e-004 1.900e+007 7.423e+014 1.000e+004 1.062e-002 1.769e-006 
1.357e-004 1.916e+007 7.421e+014 1.000e+004 1.042e-002 3.214e-006 
1.383e-004 1.939e+007 7.411e+014 1.000e+004 1.085e-002 4.128e-006 
1.408e-004 1.967e+007 7.410e+014 1.000e+004 1.024e-002 4.764e-006 
1.434e-004 1.982e+007 7.411e+014 1.000e+004 1.094e-002 6.305e-006 
1.459e-004 1.975e+007 7.411e+014 1.000e+004 1.003e-002 9.348e-006 
1.485e-004 1.917e+007 7.411e+014 1.000e+004 9.982e-003 1.584e-005 
1.510e-004 1.868e+007 7.403e+014 1.000e+004 1.042e-002 2.178e-005 
1.535e-004 1.867e+007 7.393e+014 1.000e+004 9.659e-003 2.434e-005 
1.559e-004 1.842e+007 7.393e+014 1.000e+004 9.821e-003 2.856e-005 
1.584e-004 1.828e+007 7.387e+014 1.000e+004 1.075e-002 3.195e-005 
1.609e-004 1.853e+007 7.387e+014 1.000e+004 9.157e-003 3.270e-005 
1.633e-004 1.873e+007 7.373e+014 1.000e+004 1.000e-002 3.380e-005 
1.658e-004 1.885e+007 7.359e+014 1.000e+004 9.869e-003 3.541e-005 
1.683e-004 1.910e+007 7.347e+014 1.000e+004 1.141e-002 3.620e-005 
1.708e-004 1.967e+007 7.335e+014 1.000e+004 1.040e-002 3.477e-005 
1.734e-004 1.955e+007 7.326e+014 1.000e+004 1.009e-002 3.813e-005 
1.760e-004 1.961e+007 7.326e+014 1.000e+004 9.571e-003 4.034e-005 
1.786e-004 1.965e+007 7.324e+014 1.000e+004 1.074e-002 4.261e-005 
1.811e-004 1.992e+007 7.325e+014 1.000e+004 9.110e-003 4.332e-005 
1.837e-004 2.004e+007 7.326e+014 1.000e+004 9.030e-003 4.508e-005 
1.862e-004 2.023e+007 7.326e+014 1.000e+004 9.773e-003 4.631e-005 
1.888e-004 2.050e+007 7.326e+014 1.000e+004 9.734e-003 4.699e-005 
1.913e-004 2.072e+007 7.326e+014 1.000e+004 9.058e-003 4.800e-005 
1.939e-004 2.089e+007 7.326e+014 1.000e+004 9.282e-003 4.937e-005 
1.965e-004 2.106e+007 7.325e+014 1.000e+004 1.019e-002 5.083e-005 
1.992e-004 2.134e+007 7.324e+014 1.000e+004 1.027e-002 5.159e-005 
2.018e-004 2.151e+007 7.320e+014 1.000e+004 9.217e-003 5.307e-005 
2.045e-004 2.175e+007 7.321e+014 1.000e+004 9.298e-003 5.405e-005 
2.070e-004 2.196e+007 7.321e+014 1.000e+004 1.045e-002 5.508e-005 
2.096e-004 2.221e+007 7.321e+014 1.000e+004 1.011e-002 5.595e-005 
2.122e-004 2.244e+007 7.321e+014 1.000e+004 9.929e-003 5.698e-005 
2.148e-004 2.258e+007 7.321e+014 1.000e+004 9.226e-003 5.856e-005 
2.173e-004 2.286e+007 7.321e+014 1.000e+004 9.261e-003 5.922e-005 
2.199e-004 2.315e+007 7.321e+014 1.000e+004 9.652e-003 5.974e-005 
2.224e-004 2.339e+007 7.321e+014 1.000e+004 9.961e-003 6.057e-005 
2.249e-004 2.352e+007 7.321e+014 1.000e+004 9.900e-003 6.227e-005 
2.276e-004 2.368e+007 7.322e+014 1.000e+004 9.075e-003 6.375e-005 
2.302e-004 2.384e+007 7.322e+014 1.000e+004 9.618e-003 6.528e-005 
2.328e-004 2.399e+007 7.321e+014 1.000e+004 9.545e-003 6.684e-005 
2.353e-004 2.408e+007 7.320e+014 1.000e+004 1.004e-002 6.879e-005 
2.379e-004 2.409e+007 7.314e+014 1.000e+004 9.959e-003 7.126e-005 
2.403e-004 2.436e+007 7.314e+014 1.000e+004 1.013e-002 7.186e-005 
2.428e-004 2.453e+007 7.314e+014 1.000e+004 9.622e-003 7.314e-005 
2.454e-004 2.480e+007 7.313e+014 1.000e+004 1.027e-002 7.380e-005 
2.479e-004 2.508e+007 7.313e+014 1.000e+004 1.017e-002 7.435e-005 
2.503e-004 2.525e+007 7.314e+014 1.000e+004 1.013e-002 7.561e-005 
2.527e-004 2.548e+007 7.314e+014 1.000e+004 9.488e-003 7.646e-005 
2.552e-004 2.563e+007 7.314e+014 1.000e+004 9.811e-003 7.790e-005 
2.577e-004 2.577e+007 7.314e+014 1.000e+004 1.015e-002 7.945e-005 
2.602e-004 2.601e+007 7.315e+014 1.000e+004 1.048e-002 8.030e-005 
2.628e-004 2.626e+007 7.315e+014 1.000e+004 9.630e-003 8.121e-005 
2.654e-004 2.648e+007 7.315e+014 1.000e+004 9.598e-003 8.224e-005 
2.680e-004 2.668e+007 7.315e+014 1.000e+004 1.030e-002 8.346e-005 
2.706e-004 2.682e+007 7.313e+014 1.000e+004 1.148e-002 8.508e-005 
2.731e-004 2.700e+007 7.312e+014 1.000e+004 1.028e-002 8.636e-005 
2.757e-004 2.733e+007 7.312e+014 1.000e+004 9.956e-003 8.663e-005 
2.782e-004 2.754e+007 7.312e+014 1.000e+004 1.039e-002 8.771e-005 
2.808e-004 2.781e+007 7.312e+014 1.000e+004 1.003e-002 8.840e-005 
2.833e-004 2.813e+007 7.313e+014 1.000e+004 9.920e-003 8.875e-005 
2.859e-004 2.836e+007 7.312e+014 1.000e+004 9.548e-003 8.969e-005 
2.884e-004 2.869e+007 7.312e+014 1.000e+004 1.080e-002 8.992e-005 
2.909e-004 2.910e+007 7.307e+014 1.000e+004 1.058e-002 8.963e-005 
2.935e-004 2.943e+007 7.307e+014 1.000e+004 9.530e-003 8.992e-005 
2.960e-004 2.973e+007 7.307e+014 1.000e+004 9.451e-003 9.036e-005 
2.986e-004 3.002e+007 7.307e+014 1.000e+004 9.615e-003 9.089e-005 
3.011e-004 3.015e+007 7.308e+014 1.000e+004 9.617e-003 9.255e-005 
3.036e-004 3.035e+007 7.309e+014 1.000e+004 9.240e-003 9.371e-005 
3.062e-004 3.068e+007 7.309e+014 1.000e+004 1.030e-002 9.406e-005 
3.088e-004 3.082e+007 7.308e+014 1.000e+004 1.026e-002 9.559e-005 
3.113e-004 3.094e+007 7.309e+014 1.000e+004 9.951e-003 9.736e-005 
3.139e-004 3.118e+007 7.309e+014 1.000e+004 9.757e-003 9.827e-005 
3.165e-004 3.135e+007 7.310e+014 1.000e+004 9.458e-003 9.959e-005 
3.190e-004 3.146e+007 7.310e+014 1.000e+004 9.813e-003 1.014e-004 
3.215e-004 3.173e+007 7.310e+014 1.000e+004 9.483e-003 1.020e-004 
3.239e-004 3.196e+007 7.310e+014 1.000e+004 9.672e-003 1.029e-004 
3.264e-004 3.221e+007 7.310e+014 1.000e+004 9.799e-003 1.037e-004 
3.290e-004 3.248e+007 7.310e+014 1.000e+004 9.662e-003 1.043e-004 
3.315e-004 3.277e+007 7.310e+014 1.000e+004 1.057e-002 1.049e-004 
3.341e-004 3.301e+007 7.311e+014 1.000e+004 9.765e-003 1.058e-004 
3.366e-004 3.325e+007 7.310e+014 1.000e+004 1.030e-002 1.066e-004 
3.391e-004 3.349e+007 7.310e+014 1.000e+004 1.027e-002 1.074e-004 
3.416e-004 3.374e+007 7.310e+014 1.000e+004 9.957e-003 1.082e-004 
3.441e-004 3.398e+007 7.311e+014 1.000e+004 1.026e-002 1.090e-004 
3.465e-004 3.424e+007 7.311e+014 1.000e+004 1.056e-002 1.097e-004 
3.490e-004 3.454e+007 7.311e+014 1.000e+004 1.156e-002 1.101e-004 
3.515e-004 3.473e+007 7.312e+014 1.000e+004 1.060e-002 1.113e-004 
3.540e-004 3.498e+007 7.312e+014 1.000e+004 9.614e-003 1.121e-004 
3.564e-004 3.523e+007 7.312e+014 1.000e+004 9.776e-003 1.127e-004 
3.589e-004 3.559e+007 7.310e+014 1.000e+004 1.074e-002 1.127e-004 
3.615e-004 3.593e+007 7.310e+014 1.000e+004 9.834e-003 1.130e-004 
3.641e-004 3.618e+007 7.310e+014 1.000e+004 1.045e-002 1.139e-004 
3.667e-004 3.647e+007 7.311e+014 1.000e+004 1.038e-002 1.144e-004 
3.692e-004 3.668e+007 7.311e+014 1.000e+004 1.110e-002 1.155e-004 
3.718e-004 3.694e+007 7.311e+014 1.000e+004 1.010e-002 1.163e-004 
3.744e-004 3.710e+007 7.311e+014 1.000e+004 9.939e-003 1.178e-004 
3.770e-004 3.732e+007 7.312e+014 1.000e+004 9.677e-003 1.189e-004 
3.795e-004 3.752e+007 7.311e+014 1.000e+004 1.045e-002 1.200e-004 
3.820e-004 3.766e+007 7.312e+014 1.000e+004 9.274e-003 1.215e-004 
3.846e-004 3.788e+007 7.312e+014 1.000e+004 1.008e-002 1.226e-004 
3.871e-004 3.811e+007 7.313e+014 1.000e+004 1.048e-002 1.236e-004 
3.897e-004 3.834e+007 7.313e+014 1.000e+004 9.465e-003 1.245e-004 
3.922e-004 3.862e+007 7.313e+014 1.000e+004 9.814e-003 1.250e-004 
3.948e-004 3.883e+007 7.314e+014 1.000e+004 9.671e-003 1.263e-004 
3.975e-004 3.901e+007 7.312e+014 1.000e+004 1.009e-002 1.277e-004 
4.002e-004 3.917e+007 7.311e+014 1.000e+004 9.951e-003 1.292e-004 
4.028e-004 3.937e+007 7.312e+014 1.000e+004 9.752e-003 1.305e-004 
4.055e-004 3.965e+007 7.310e+014 1.000e+004 9.113e-003 1.312e-004 
4.081e-004 4.007e+007 7.311e+014 1.000e+004 9.785e-003 1.310e-004 
4.108e-004 4.041e+007 7.311e+014 1.000e+004 9.928e-003 1.313e-004 
4.135e-004 4.067e+007 7.311e+014 1.000e+004 9.834e-003 1.322e-004 
4.161e-004 4.097e+007 7.311e+014 1.000e+004 9.083e-003 1.327e-004 
4.188e-004 4.132e+007 7.311e+014 1.000e+004 1.033e-002 1.330e-004 
4.214e-004 4.168e+007 7.311e+014 1.000e+004 9.606e-003 1.331e-004 
4.239e-004 4.199e+007 7.311e+014 1.000e+004 9.285e-003 1.335e-004 
4.266e-004 4.234e+007 7.311e+014 1.000e+004 9.087e-003 1.337e-004 
4.293e-004 4.257e+007 7.311e+014 1.000e+004 9.790e-003 1.348e-004 
4.320e-004 4.271e+007 7.311e+014 1.000e+004 1.018e-002 1.366e-004 
4.347e-004 4.299e+007 7.311e+014 1.000e+004 1.068e-002 1.374e-004 
4.374e-004 4.324e+007 7.311e+014 1.000e+004 9.493e-003 1.383e-004 
4.401e-004 4.338e+007 7.311e+014 1.000e+004 1.057e-002 1.400e-004 
4.428e-004 4.353e+007 7.312e+014 1.000e+004 9.931e-003 1.417e-004 
4.455e-004 4.372e+007 7.312e+014 1.000e+004 9.809e-003 1.431e-004 
4.482e-004 4.391e+007 7.313e+014 1.000e+004 9.299e-003 1.445e-004 
4.509e-004 4.408e+007 7.313e+014 1.000e+004 1.032e-002 1.460e-004 
4.535e-004 4.425e+007 7.314e+014 1.000e+004 9.798e-003 1.475e-004 
4.561e-004 4.438e+007 7.315e+014 1.000e+004 8.651e-003 1.491e-004 
4.587e-004 4.451e+007 7.316e+014 1.000e+004 1.016e-002 1.509e-004 
4.615e-004 4.459e+007 7.317e+014 1.000e+004 9.694e-003 1.531e-004 
4.642e-004 4.476e+007 7.318e+014 1.000e+004 9.892e-003 1.546e-004 
4.670e-004 4.498e+007 7.318e+014 1.000e+004 1.025e-002 1.559e-004 
4.697e-004 4.526e+007 7.318e+014 1.000e+004 1.074e-002 1.567e-004 
4.724e-004 4.546e+007 7.320e+014 1.000e+004 1.006e-002 1.580e-004 
4.752e-004 4.567e+007 7.320e+014 1.000e+004 9.870e-003 1.593e-004 
4.779e-004 4.595e+007 7.320e+014 1.000e+004 9.468e-003 1.600e-004 
4.806e-004 4.618e+007 7.320e+014 1.000e+004 9.082e-003 1.612e-004 
4.833e-004 4.634e+007 7.321e+014 1.000e+004 1.048e-002 1.628e-004 
4.860e-004 4.650e+007 7.323e+014 1.000e+004 9.027e-003 1.644e-004 
4.885e-004 4.655e+007 7.324e+014 1.000e+004 8.985e-003 1.666e-004 
4.912e-004 4.630e+007 7.326e+014 1.000e+004 1.128e-002 1.710e-004 
4.940e-004 4.612e+007 7.329e+014 1.000e+004 1.011e-002 1.749e-004 
4.967e-004 4.630e+007 7.329e+014 1.000e+004 9.859e-003 1.765e-004 
4.994e-004 4.652e+007 7.330e+014 1.000e+004 1.026e-002 1.776e-004 
5.022e-004 4.677e+007 7.328e+014 1.000e+004 9.565e-003 1.787e-004 
5.049e-004 4.703e+007 7.328e+014 1.000e+004 1.052e-002 1.796e-004 
5.076e-004 4.736e+007 7.328e+014 1.000e+004 1.061e-002 1.801e-004 
5.103e-004 4.735e+007 7.328e+014 1.000e+004 8.864e-003 1.829e-004 
5.130e-004 4.727e+007 7.324e+014 1.000e+004 9.774e-003 1.861e-004 
5.157e-004 4.706e+007 7.321e+014 1.000e+004 9.680e-003 1.902e-004 
5.184e-004 4.710e+007 7.322e+014 1.000e+004 9.478e-003 1.926e-004 
5.210e-004 4.732e+007 7.322e+014 1.000e+004 9.931e-003 1.937e-004 
5.237e-004 4.760e+007 7.323e+014 1.000e+004 9.652e-003 1.945e-004 
5.265e-004 4.795e+007 7.323e+014 1.000e+004 9.832e-003 1.948e-004 
5.292e-004 4.821e+007 7.324e+014 1.000e+004 9.413e-003 1.957e-004 
5.319e-004 4.840e+007 7.324e+014 1.000e+004 1.061e-002 1.971e-004 
5.346e-004 4.857e+007 7.323e+014 1.000e+004 1.032e-002 1.986e-004 
5.373e-004 4.876e+007 7.322e+014 1.000e+004 9.903e-003 2.000e-004 
5.399e-004 4.906e+007 7.324e+014 1.000e+004 9.548e-003 2.006e-004 
5.427e-004 4.935e+007 7.324e+014 1.000e+004 9.883e-003 2.013e-004 
5.453e-004 4.968e+007 7.324e+014 1.000e+004 9.637e-003 2.017e-004 
5.480e-004 5.012e+007 7.324e+014 1.000e+004 9.139e-003 2.013e-004 
5.506e-004 5.055e+007 7.324e+014 1.000e+004 8.783e-003 2.009e-004 
5.532e-004 5.096e+007 7.325e+014 1.000e+004 9.137e-003 2.008e-004 
5.560e-004 5.121e+007 7.325e+014 1.000e+004 1.056e-002 2.018e-004 
5.588e-004 5.144e+007 7.326e+014 1.000e+004 9.806e-003 2.030e-004 
5.616e-004 5.166e+007 7.322e+014 1.000e+004 9.153e-003 2.042e-004 
5.643e-004 5.189e+007 7.319e+014 1.000e+004 9.663e-003 2.054e-004 
5.671e-004 5.215e+007 7.319e+014 1.000e+004 1.011e-002 2.064e-004 
5.698e-004 5.249e+007 7.319e+014 1.000e+004 8.839e-003 2.067e-004 
5.725e-004 5.282e+007 7.318e+014 1.000e+004 1.014e-002 2.072e-004 
5.753e-004 5.307e+007 7.319e+014 1.000e+004 1.030e-002 2.082e-004 
5.780e-004 5.335e+007 7.319e+014 1.000e+004 9.532e-003 2.090e-004 
5.807e-004 5.353e+007 7.316e+014 1.000e+004 9.841e-003 2.104e-004 
5.833e-004 5.357e+007 7.316e+014 1.000e+004 9.145e-003 2.127e-004 
5.859e-004 5.390e+007 7.316e+014 1.000e+004 9.252e-003 2.131e-004 
5.886e-004 5.441e+007 7.316e+014 1.000e+004 1.048e-002 2.123e-004 
5.913e-004 5.479e+007 7.316e+014 1.000e+004 9.983e-003 2.124e-004 
5.941e-004 5.522e+007 7.317e+014 1.000e+004 1.050e-002 2.121e-004 
5.968e-004 5.558e+007 7.318e+014 1.000e+004 1.050e-002 2.124e-004 
5.995e-004 5.593e+007 7.319e+014 1.000e+004 1.068e-002 2.126e-004 
6.022e-004 5.619e+007 7.317e+014 1.000e+004 9.491e-003 2.135e-004 
6.048e-004 5.644e+007 7.315e+014 1.000e+004 9.219e-003 2.144e-004 
6.074e-004 5.668e+007 7.315e+014 1.000e+004 9.497e-003 2.154e-004 
6.101e-004 5.705e+007 7.316e+014 1.000e+004 9.949e-003 2.155e-004 
6.126e-004 5.742e+007 7.316e+014 1.000e+004 9.538e-003 2.155e-004 
6.152e-004 5.770e+007 7.317e+014 1.000e+004 9.568e-003 2.161e-004 
6.178e-004 5.788e+007 7.309e+014 1.000e+004 1.075e-002 2.175e-004 
6.204e-004 5.784e+007 7.310e+014 1.000e+004 9.904e-003 2.203e-004 
6.229e-004 5.765e+007 7.297e+014 1.000e+004 9.609e-003 2.242e-004 
6.255e-004 5.764e+007 7.296e+014 1.000e+004 9.332e-003 2.268e-004 
6.280e-004 5.774e+007 7.292e+014 1.000e+004 1.084e-002 2.287e-004 
6.306e-004 5.789e+007 7.291e+014 1.000e+004 9.993e-003 2.302e-004 
6.332e-004 5.799e+007 7.284e+014 1.000e+004 1.041e-002 2.321e-004 
6.357e-004 5.800e+007 7.284e+014 1.000e+004 9.609e-003 2.345e-004 
6.383e-004 5.784e+007 7.282e+014 1.000e+004 1.025e-002 2.382e-004 
6.408e-004 5.787e+007 7.273e+014 1.000e+004 1.013e-002 2.405e-004 
6.434e-004 5.808e+007 7.274e+014 1.000e+004 9.540e-003 2.417e-004 
6.459e-004 5.830e+007 7.274e+014 1.000e+004 9.757e-003 2.426e-004 
6.484e-004 5.845e+007 7.273e+014 1.000e+004 1.015e-002 2.442e-004 
6.510e-004 5.872e+007 7.273e+014 1.000e+004 9.630e-003 2.448e-004 
6.535e-004 5.885e+007 7.273e+014 1.000e+004 1.006e-002 2.464e-004 
6.560e-004 5.913e+007 7.273e+014 1.000e+004 1.019e-002 2.470e-004 
6.586e-004 5.939e+007 7.274e+014 1.000e+004 1.065e-002 2.478e-004 
6.612e-004 5.958e+007 7.275e+014 1.000e+004 1.065e-002 2.491e-004 
6.637e-004 5.965e+007 7.275e+014 1.000e+004 9.631e-003 2.512e-004 
6.664e-004 5.965e+007 7.274e+014 1.000e+004 1.004e-002 2.538e-004 
6.690e-004 5.981e+007 7.275e+014 1.000e+004 9.990e-003 2.553e-004 
6.716e-004 6.011e+007 7.275e+014 1.000e+004 1.057e-002 2.559e-004 
6.743e-004 6.034e+007 7.275e+014 1.000e+004 9.870e-003 2.569e-004 
6.769e-004 6.053e+007 7.275e+014 1.000e+004 1.127e-002 2.583e-004 
6.795e-004 6.068e+007 7.275e+014 1.000e+004 1.052e-002 2.598e-004 
6.821e-004 6.089e+007 7.276e+014 1.000e+004 1.144e-002 2.609e-004 
6.847e-004 6.111e+007 7.275e+014 1.000e+004 1.039e-002 2.620e-004 
6.873e-004 6.126e+007 7.276e+014 1.000e+004 9.377e-003 2.636e-004 
6.899e-004 6.143e+007 7.276e+014 1.000e+004 1.103e-002 2.650e-004 
6.924e-004 6.167e+007 7.276e+014 1.000e+004 1.077e-002 2.659e-004 
6.951e-004 6.194e+007 7.276e+014 1.000e+004 9.818e-003 2.666e-004 
6.977e-004 6.221e+007 7.276e+014 1.000e+004 9.854e-003 2.674e-004 
7.003e-004 6.242e+007 7.277e+014 1.000e+004 1.024e-002 2.686e-004 
7.030e-004 6.258e+007 7.277e+014 1.000e+004 1.091e-002 2.701e-004 
7.056e-004 6.281e+007 7.277e+014 1.000e+004 9.966e-003 2.712e-004 
7.081e-004 6.307e+007 7.277e+014 1.000e+004 9.647e-003 2.719e-004 
7.106e-004 6.331e+007 7.277e+014 1.000e+004 1.086e-002 2.727e-004 
7.133e-004 6.348e+007 7.278e+014 1.000e+004 1.045e-002 2.742e-004 
7.159e-004 6.364e+007 7.278e+014 1.000e+004 1.032e-002 2.757e-004 
7.184e-004 6.382e+007 7.278e+014 1.000e+004 1.025e-002 2.770e-004 
7.209e-004 6.404e+007 7.279e+014 1.000e+004 9.765e-003 2.780e-004 
7.235e-004 6.421e+007 7.279e+014 1.000e+004 1.005e-002 2.793e-004 
7.260e-004 6.439e+007 7.280e+014 1.000e+004 1.062e-002 2.806e-004 
7.285e-004 6.459e+007 7.280e+014 1.000e+004 1.056e-002 2.817e-004 
7.311e-004 6.472e+007 7.280e+014 1.000e+004 1.101e-002 2.834e-004 
7.337e-004 6.491e+007 7.280e+014 1.000e+004 9.689e-003 2.847e-004 
7.363e-004 6.506e+007 7.280e+014 1.000e+004 1.010e-002 2.863e-004 
7.390e-004 6.523e+007 7.280e+014 1.000e+004 1.010e-002 2.878e-004 
7.416e-004 6.534e+007 7.281e+014 1.000e+004 1.064e-002 2.896e-004 
7.442e-004 6.545e+007 7.281e+014 1.000e+004 1.024e-002 2.915e-004 
7.468e-004 6.556e+007 7.277e+014 1.000e+004 1.081e-002 2.933e-004 
7.494e-004 6.589e+007 7.276e+014 1.000e+004 1.062e-002 2.936e-004 
7.519e-004 6.623e+007 7.276e+014 1.000e+004 1.005e-002 2.938e-004 
7.545e-004 6.645e+007 7.277e+014 1.000e+004 9.967e-003 2.949e-004 
7.571e-004 6.652e+007 7.277e+014 1.000e+004 1.033e-002 2.970e-004 
7.595e-004 6.663e+007 7.278e+014 1.000e+004 1.003e-002 2.987e-004 
7.620e-004 6.670e+007 7.278e+014 1.000e+004 1.008e-002 3.006e-004 
7.646e-004 6.697e+007 7.278e+014 1.000e+004 9.866e-003 3.013e-004 
7.672e-004 6.723e+007 7.279e+014 1.000e+004 1.165e-002 3.023e-004 
7.699e-004 6.734e+007 7.278e+014 1.000e+004 9.711e-003 3.042e-004 
7.725e-004 6.757e+007 7.279e+014 1.000e+004 9.974e-003 3.052e-004 
7.752e-004 6.783e+007 7.280e+014 1.000e+004 9.739e-003 3.060e-004 
7.778e-004 6.806e+007 7.279e+014 1.000e+004 9.311e-003 3.071e-004 
7.805e-004 6.822e+007 7.280e+014 1.000e+004 9.822e-003 3.086e-004 
7.831e-004 6.823e+007 7.279e+014 1.000e+004 9.591e-003 3.112e-004 
7.857e-004 6.813e+007 7.280e+014 1.000e+004 9.958e-003 3.145e-004 
7.883e-004 6.824e+007 7.280e+014 1.000e+004 9.596e-003 3.163e-004 
7.908e-004 6.829e+007 7.281e+014 1.000e+004 9.093e-003 3.185e-004 
7.934e-004 6.833e+007 7.281e+014 1.000e+004 9.398e-003 3.208e-004 
7.960e-004 6.835e+007 7.282e+014 1.000e+004 1.018e-002 3.233e-004 
7.986e-004 6.831e+007 7.282e+014 1.000e+004 9.481e-003 3.261e-004 
8.012e-004 6.841e+007 7.283e+014 1.000e+004 1.018e-002 3.280e-004 
8.038e-004 6.852e+007 7.284e+014 1.000e+004 9.860e-003 3.299e-004 
8.064e-004 6.868e+007 7.284e+014 1.000e+004 9.470e-003 3.314e-004 
8.090e-004 6.880e+007 7.280e+014 1.000e+004 9.534e-003 3.331e-004 
8.116e-004 6.908e+007 7.280e+014 1.000e+004 9.455e-003 3.338e-004 
8.142e-004 6.937e+007 7.281e+014 1.000e+004 9.210e-003 3.344e-004 
8.167e-004 6.953e+007 7.282e+014 1.000e+004 9.373e-003 3.358e-004 
8.192e-004 6.979e+007 7.282e+014 1.000e+004 1.008e-002 3.366e-004 
8.219e-004 6.980e+007 7.281e+014 1.000e+004 1.085e-002 3.392e-004 
8.246e-004 7.009e+007 7.280e+014 1.000e+004 1.012e-002 3.398e-004 
8.272e-004 7.033e+007 7.280e+014 1.000e+004 9.690e-003 3.408e-004 
8.299e-004 7.051e+007 7.280e+014 1.000e+004 9.071e-003 3.422e-004 
8.325e-004 7.054e+007 7.282e+014 1.000e+004 9.853e-003 3.446e-004 
8.352e-004 7.068e+007 7.283e+014 1.000e+004 1.012e-002 3.463e-004 
8.379e-004 7.080e+007 7.284e+014 1.000e+004 8.984e-003 3.482e-004 
8.406e-004 7.095e+007 7.284e+014 1.000e+004 9.475e-003 3.498e-004 
8.432e-004 7.106e+007 7.285e+014 1.000e+004 9.615e-003 3.517e-004 
8.459e-004 7.123e+007 7.285e+014 1.000e+004 9.390e-003 3.532e-004 
8.486e-004 7.093e+007 7.281e+014 1.000e+004 1.020e-002 3.580e-004 
8.512e-004 7.014e+007 7.279e+014 1.000e+004 1.158e-002 3.661e-004 
8.539e-004 6.966e+007 7.279e+014 1.000e+004 1.021e-002 3.721e-004 
8.566e-004 6.947e+007 7.277e+014 1.000e+004 1.043e-002 3.761e-004 
8.592e-004 6.957e+007 7.277e+014 1.000e+004 9.868e-003 3.780e-004 
8.619e-004 6.957e+007 7.276e+014 1.000e+004 1.040e-002 3.808e-004 
8.646e-004 6.944e+007 7.277e+014 1.000e+004 9.046e-003 3.843e-004 
8.673e-004 6.934e+007 7.278e+014 1.000e+004 9.781e-003 3.877e-004 
8.699e-004 6.909e+007 7.279e+014 1.000e+004 9.752e-003 3.920e-004 
8.726e-004 6.906e+007 7.279e+014 1.000e+004 9.963e-003 3.949e-004 
8.751e-004 6.905e+007 7.276e+014 1.000e+004 1.048e-002 3.976e-004 
8.778e-004 6.918e+007 7.270e+014 1.000e+004 9.710e-003 3.993e-004 
8.805e-004 6.939e+007 7.271e+014 1.000e+004 1.015e-002 4.006e-004 
8.832e-004 6.963e+007 7.272e+014 1.000e+004 1.057e-002 4.016e-004 
8.858e-004 6.998e+007 7.272e+014 1.000e+004 9.681e-003 4.018e-004 
8.885e-004 7.030e+007 7.271e+014 1.000e+004 1.025e-002 4.023e-004 
8.911e-004 7.033e+007 7.271e+014 1.000e+004 9.726e-003 4.047e-004 
8.938e-004 7.054e+007 7.271e+014 1.000e+004 1.043e-002 4.059e-004 
8.964e-004 7.068e+007 7.268e+014 1.000e+004 1.008e-002 4.075e-004 
8.989e-004 7.059e+007 7.258e+014 1.000e+004 9.672e-003 4.107e-004 
9.014e-004 7.070e+007 7.259e+014 1.000e+004 9.806e-003 4.124e-004 
9.039e-004 7.089e+007 7.260e+014 1.000e+004 9.425e-003 4.136e-004 
9.065e-004 7.096e+007 7.262e+014 1.000e+004 9.943e-003 4.156e-004 
9.091e-004 7.112e+007 7.259e+014 1.000e+004 9.770e-003 4.172e-004 
9.117e-004 7.133e+007 7.255e+014 1.000e+004 9.577e-003 4.184e-004 
9.143e-004 7.156e+007 7.254e+014 1.000e+004 9.923e-003 4.194e-004 
9.170e-004 7.172e+007 7.251e+014 1.000e+004 9.683e-003 4.209e-004 
9.196e-004 7.164e+007 7.252e+014 1.000e+004 9.933e-003 4.240e-004 
9.222e-004 7.152e+007 7.251e+014 1.000e+004 1.014e-002 4.275e-004 
9.248e-004 7.120e+007 7.241e+014 1.000e+004 1.020e-002 4.324e-004 
9.274e-004 7.127e+007 7.236e+014 1.000e+004 9.861e-003 4.345e-004 
9.300e-004 7.123e+007 7.226e+014 1.000e+004 9.881e-003 4.373e-004 
9.326e-004 7.122e+007 7.226e+014 1.000e+004 9.758e-003 4.400e-004 
9.352e-004 7.111e+007 7.223e+014 1.000e+004 1.024e-002 4.434e-004 
9.378e-004 7.135e+007 7.223e+014 1.000e+004 9.024e-003 4.443e-004 
9.404e-004 7.171e+007 7.222e+014 1.000e+004 9.195e-003 4.444e-004 
9.429e-004 7.204e+007 7.222e+014 1.000e+004 1.004e-002 4.446e-004 
9.454e-004 7.232e+007 7.222e+014 1.000e+004 9.824e-003 4.452e-004 
9.481e-004 7.256e+007 7.222e+014 1.000e+004 9.221e-003 4.462e-004 
9.507e-004 7.273e+007 7.221e+014 1.000e+004 9.333e-003 4.476e-004 
9.533e-004 7.294e+007 7.221e+014 1.000e+004 9.634e-003 4.488e-004 
9.560e-004 7.321e+007 7.221e+014 1.000e+004 9.831e-003 4.496e-004 
9.585e-004 7.348e+007 7.222e+014 1.000e+004 9.384e-003 4.503e-004 
9.610e-004 7.371e+007 7.223e+014 1.000e+004 9.681e-003 4.512e-004 
9.635e-004 7.392e+007 7.224e+014 1.000e+004 9.900e-003 4.522e-004 
9.660e-004 7.422e+007 7.224e+014 1.000e+004 8.979e-003 4.527e-004 
9.684e-004 7.451e+007 7.224e+014 1.000e+004 9.404e-003 4.531e-004 
9.709e-004 7.479e+007 7.224e+014 1.000e+004 9.095e-003 4.536e-004 
9.734e-004 7.502e+007 7.225e+014 1.000e+004 8.988e-003 4.545e-004 
9.759e-004 7.521e+007 7.225e+014 1.000e+004 9.900e-003 4.556e-004 
9.783e-004 7.536e+007 7.223e+014 1.000e+004 9.946e-003 4.571e-004 
9.809e-004 7.550e+007 7.218e+014 1.000e+004 9.471e-003 4.587e-004 
9.835e-004 7.546e+007 7.214e+014 1.000e+004 1.020e-002 4.616e-004 
9.862e-004 7.552e+007 7.214e+014 1.000e+004 9.569e-003 4.639e-004 
9.889e-004 7.565e+007 7.214e+014 1.000e+004 9.652e-003 4.657e-004 
9.916e-004 7.592e+007 7.215e+014 1.000e+004 9.470e-003 4.665e-004 
9.943e-004 7.619e+007 7.215e+014 1.000e+004 1.009e-002 4.673e-004 
9.969e-004 7.636e+007 7.215e+014 1.000e+004 9.807e-003 4.688e-004 
9.996e-004 7.663e+007 7.215e+014 1.000e+004 9.247e-003 4.696e-004 
1.002e-003 7.677e+007 7.215e+014 1.000e+004 1.032e-002 4.713e-004 
1.005e-003 7.707e+007 7.216e+014 1.000e+004 1.072e-002 4.719e-004 
1.008e-003 7.736e+007 7.217e+014 1.000e+004 9.656e-003 4.725e-004 
1.010e-003 7.767e+007 7.217e+014 1.000e+004 9.644e-003 4.730e-004 
1.013e-003 7.804e+007 7.216e+014 1.000e+004 9.216e-003 4.730e-004 
1.015e-003 7.831e+007 7.217e+014 1.000e+004 1.024e-002 4.737e-004 
1.018e-003 7.852e+007 7.217e+014 1.000e+004 9.394e-003 4.748e-004 
1.021e-003 7.880e+007 7.217e+014 1.000e+004 1.069e-002 4.755e-004 
1.023e-003 7.891e+007 7.217e+014 1.000e+004 1.060e-002 4.774e-004 
1.026e-003 7.898e+007 7.219e+014 1.000e+004 1.039e-002 4.795e-004 
1.028e-003 7.890e+007 7.221e+014 1.000e+004 1.058e-002 4.827e-004 
1.031e-003 7.884e+007 7.224e+014 1.000e+004 9.543e-003 4.858e-004 
1.034e-003 7.905e+007 7.225e+014 1.000e+004 1.039e-002 4.870e-004 
1.036e-003 7.918e+007 7.225e+014 1.000e+004 1.018e-002 4.886e-004 
1.039e-003 7.946e+007 7.226e+014 1.000e+004 9.718e-003 4.893e-004 
1.041e-003 7.968e+007 7.226e+014 1.000e+004 9.856e-003 4.903e-004 
1.044e-003 7.988e+007 7.226e+014 1.000e+004 9.680e-003 4.915e-004 
1.047e-003 8.012e+007 7.226e+014 1.000e+004 9.823e-003 4.924e-004 
1.049e-003 8.031e+007 7.227e+014 1.000e+004 9.810e-003 4.935e-004 
1.052e-003 8.059e+007 7.228e+014 1.000e+004 1.011e-002 4.941e-004 
1.054e-003 8.087e+007 7.228e+014 1.000e+004 8.934e-003 4.947e-004 
1.057e-003 8.114e+007 7.228e+014 1.000e+004 9.587e-003 4.954e-004 
1.059e-003 8.135e+007 7.228e+014 1.000e+004 9.525e-003 4.966e-004 
1.062e-003 8.167e+007 7.229e+014 1.000e+004 9.898e-003 4.969e-004 
1.064e-003 8.194e+007 7.229e+014 1.000e+004 1.117e-002 4.976e-004 
1.067e-003 8.220e+007 7.228e+014 1.000e+004 1.043e-002 4.983e-004 
1.069e-003 8.244e+007 7.228e+014 1.000e+004 1.013e-002 4.992e-004 
1.072e-003 8.265e+007 7.229e+014 1.000e+004 9.418e-003 5.003e-004 
1.074e-003 8.291e+007 7.229e+014 1.000e+004 1.030e-002 5.011e-004 
1.077e-003 8.314e+007 7.230e+014 1.000e+004 9.461e-003 5.020e-004 
1.080e-003 8.333e+007 7.230e+014 1.000e+004 9.837e-003 5.032e-004 
1.082e-003 8.372e+007 7.230e+014 1.000e+004 1.015e-002 5.031e-004 
1.085e-003 8.394e+007 7.230e+014 1.000e+004 9.855e-003 5.040e-004 
1.087e-003 8.427e+007 7.231e+014 1.000e+004 1.058e-002 5.042e-004 
1.090e-003 8.451e+007 7.231e+014 1.000e+004 9.361e-003 5.050e-004 
1.092e-003 8.478e+007 7.231e+014 1.000e+004 9.616e-003 5.056e-004 
1.094e-003 8.502e+007 7.231e+014 1.000e+004 9.485e-003 5.064e-004 
1.097e-003 8.524e+007 7.232e+014 1.000e+004 9.404e-003 5.073e-004 
1.099e-003 8.545e+007 7.232e+014 1.000e+004 9.590e-003 5.083e-004 
1.102e-003 8.566e+007 7.232e+014 1.000e+004 1.002e-002 5.093e-004 
1.104e-003 8.590e+007 7.232e+014 1.000e+004 1.041e-002 5.101e-004 
1.107e-003 8.617e+007 7.233e+014 1.000e+004 9.611e-003 5.108e-004 
1.109e-003 8.637e+007 7.233e+014 1.000e+004 1.015e-002 5.119e-004 
1.112e-003 8.657e+007 7.233e+014 1.000e+004 9.909e-003 5.131e-004 
1.114e-003 8.682e+007 7.233e+014 1.000e+004 9.816e-003 5.138e-004 
1.117e-003 8.712e+007 7.233e+014 1.000e+004 9.947e-003 5.142e-004 
1.119e-003 8.738e+007 7.234e+014 1.000e+004 9.567e-003 5.150e-004 
1.122e-003 8.766e+007 7.234e+014 1.000e+004 1.022e-002 5.157e-004 
1.125e-003 8.791e+007 7.234e+014 1.000e+004 9.914e-003 5.165e-004 
1.127e-003 8.819e+007 7.235e+014 1.000e+004 9.985e-003 5.171e-004 
1.130e-003 8.842e+007 7.235e+014 1.000e+004 1.070e-002 5.181e-004 
1.132e-003 8.865e+007 7.236e+014 1.000e+004 9.918e-003 5.191e-004 
1.135e-003 8.891e+007 7.236e+014 1.000e+004 9.762e-003 5.199e-004 
1.137e-003 8.908e+007 7.236e+014 1.000e+004 1.168e-002 5.212e-004 
1.140e-003 8.926e+007 7.237e+014 1.000e+004 9.986e-003 5.225e-004 
1.142e-003 8.947e+007 7.237e+014 1.000e+004 1.001e-002 5.235e-004 
1.145e-003 8.954e+007 7.237e+014 1.000e+004 9.988e-003 5.255e-004 
1.147e-003 8.964e+007 7.238e+014 1.000e+004 1.066e-002 5.272e-004 
1.150e-003 8.985e+007 7.233e+014 1.000e+004 1.048e-002 5.282e-004 
1.152e-003 8.984e+007 7.231e+014 1.000e+004 1.107e-002 5.306e-004 
1.154e-003 8.993e+007 7.226e+014 1.000e+004 1.035e-002 5.325e-004 
1.157e-003 9.002e+007 7.219e+014 1.000e+004 1.077e-002 5.344e-004 
1.159e-003 8.990e+007 7.215e+014 1.000e+004 1.020e-002 5.377e-004 
1.162e-003 9.010e+007 7.211e+014 1.000e+004 1.035e-002 5.387e-004 
1.164e-003 9.027e+007 7.199e+014 1.000e+004 1.108e-002 5.399e-004 
1.167e-003 9.047e+007 7.198e+014 1.000e+004 1.024e-002 5.409e-004 
1.169e-003 9.061e+007 7.200e+014 1.000e+004 9.991e-003 5.425e-004 
1.172e-003 9.060e+007 7.201e+014 1.000e+004 1.012e-002 5.450e-004 
1.174e-003 9.078e+007 7.202e+014 1.000e+004 1.090e-002 5.462e-004 
1.177e-003 9.088e+007 7.202e+014 1.000e+004 1.151e-002 5.480e-004 
1.179e-003 9.091e+007 7.203e+014 1.000e+004 1.006e-002 5.503e-004 
1.181e-003 9.092e+007 7.204e+014 1.000e+004 1.043e-002 5.526e-004 
1.184e-003 9.093e+007 7.206e+014 1.000e+004 1.073e-002 5.550e-004 
1.186e-003 9.085e+007 7.208e+014 1.000e+004 9.982e-003 5.581e-004 
1.189e-003 9.088e+007 7.210e+014 1.000e+004 1.002e-002 5.603e-004 
1.191e-003 9.104e+007 7.211e+014 1.000e+004 1.168e-002 5.617e-004 
1.194e-003 9.127e+007 7.213e+014 1.000e+004 1.134e-002 5.626e-004 
1.196e-003 9.141e+007 7.211e+014 1.000e+004 1.077e-002 5.641e-004 
1.199e-003 9.152e+007 7.212e+014 1.000e+004 1.073e-002 5.658e-004 
1.201e-003 9.167e+007 7.211e+014 1.000e+004 1.030e-002 5.673e-004 
1.204e-003 9.198e+007 7.212e+014 1.000e+004 1.055e-002 5.676e-004 
1.206e-003 9.224e+007 7.208e+014 1.000e+004 1.019e-002 5.683e-004 
1.209e-003 9.244e+007 7.209e+014 1.000e+004 1.070e-002 5.693e-004 
1.211e-003 9.261e+007 7.209e+014 1.000e+004 1.082e-002 5.704e-004 
1.213e-003 9.276e+007 7.209e+014 1.000e+004 1.030e-002 5.717e-004 
1.216e-003 9.275e+007 7.209e+014 1.000e+004 1.016e-002 5.742e-004 
1.218e-003 9.288e+007 7.209e+014 1.000e+004 1.106e-002 5.757e-004 
1.220e-003 9.316e+007 7.209e+014 1.000e+004 9.804e-003 5.761e-004 
1.223e-003 9.340e+007 7.209e+014 1.000e+004 1.289e-002 5.768e-004 
1.225e-003 9.360e+007 7.209e+014 1.000e+004 1.160e-002 5.779e-004 
1.228e-003 9.378e+007 7.209e+014 1.000e+004 1.114e-002 5.790e-004 
1.230e-003 9.404e+007 7.210e+014 1.000e+004 1.243e-002 5.797e-004 
1.233e-003 9.433e+007 7.210e+014 1.000e+004 1.146e-002 5.801e-004 
1.235e-003 9.462e+007 7.211e+014 1.000e+004 1.025e-002 5.805e-004 
1.237e-003 9.486e+007 7.211e+014 1.000e+004 1.058e-002 5.814e-004 
1.240e-003 9.513e+007 7.211e+014 1.000e+004 1.099e-002 5.820e-004 
1.242e-003 9.535e+007 7.211e+014 1.000e+004 1.084e-002 5.828e-004 
1.245e-003 9.568e+007 7.211e+014 1.000e+004 1.039e-002 5.830e-004 
1.247e-003 9.589e+007 7.211e+014 1.000e+004 1.068e-002 5.840e-004 
1.250e-003 9.614e+007 7.211e+014 1.000e+004 1.103e-002 5.847e-004 
1.252e-003 9.640e+007 7.211e+014 1.000e+004 1.066e-002 5.853e-004 
1.254e-003 9.666e+007 7.212e+014 1.000e+004 1.070e-002 5.859e-004 
1.257e-003 9.684e+007 7.212e+014 1.000e+004 1.044e-002 5.871e-004 
1.259e-003 9.708e+007 7.213e+014 1.000e+004 1.176e-002 5.879e-004 
1.262e-003 9.740e+007 7.212e+014 1.000e+004 1.060e-002 5.882e-004 
1.264e-003 9.760e+007 7.213e+014 1.000e+004 1.090e-002 5.892e-004 
1.267e-003 9.785e+007 7.212e+014 1.000e+004 1.151e-002 5.899e-004 
1.269e-003 9.799e+007 7.212e+014 1.000e+004 1.109e-002 5.913e-004 
1.271e-003 9.814e+007 7.212e+014 1.000e+004 1.060e-002 5.927e-004 
1.274e-003 9.837e+007 7.213e+014 1.000e+004 1.064e-002 5.936e-004 
1.276e-003 9.864e+007 7.213e+014 1.000e+004 1.206e-002 5.942e-004 
1.279e-003 9.892e+007 7.213e+014 1.000e+004 1.293e-002 5.947e-004 
1.281e-003 9.912e+007 7.213e+014 1.000e+004 1.220e-002 5.958e-004 
1.284e-003 9.940e+007 7.213e+014 1.000e+004 1.107e-002 5.963e-004 
1.286e-003 9.973e+007 7.214e+014 1.000e+004 1.153e-002 5.965e-004 
1.289e-003 1.000e+008 7.214e+014 1.000e+004 1.207e-002 5.970e-004 
1.291e-003 1.003e+008 7.214e+014 1.000e+004 1.140e-002 5.979e-004 
1.294e-003 1.006e+008 7.215e+014 1.000e+004 1.203e-002 5.982e-004 
1.296e-003 1.008e+008 7.215e+014 1.000e+004 1.151e-002 5.991e-004 
1.299e-003 1.010e+008 7.215e+014 1.000e+004 1.159e-002 5.999e-004 
1.301e-003 1.013e+008 7.215e+014 1.000e+004 1.331e-002 6.004e-004 
1.304e-003 1.016e+008 7.216e+014 1.000e+004 1.085e-002 6.013e-004 
1.306e-003 1.019e+008 7.215e+014 1.000e+004 1.087e-002 6.017e-004 
1.309e-003 1.021e+008 7.216e+014 1.000e+004 1.201e-002 6.025e-004 
1.311e-003 1.023e+008 7.216e+014 1.000e+004 1.182e-002 6.036e-004 
1.314e-003 1.024e+008 7.216e+014 1.000e+004 1.036e-002 6.050e-004 
1.316e-003 1.026e+008 7.216e+014 1.000e+004 1.060e-002 6.065e-004 
1.318e-003 1.028e+008 7.217e+014 1.000e+004 1.172e-002 6.075e-004 
1.321e-003 1.031e+008 7.217e+014 1.000e+004 1.151e-002 6.077e-004 
1.323e-003 1.034e+008 7.217e+014 1.000e+004 1.143e-002 6.081e-004 
1.326e-003 1.036e+008 7.218e+014 1.000e+004 1.181e-002 6.090e-004 
1.328e-003 1.039e+008 7.218e+014 1.000e+004 1.297e-002 6.099e-004 
1.331e-003 1.040e+008 7.218e+014 1.000e+004 1.261e-002 6.111e-004 
1.333e-003 1.043e+008 7.219e+014 1.000e+004 1.118e-002 6.121e-004 
1.336e-003 1.044e+008 7.218e+014 1.000e+004 1.332e-002 6.136e-004 
1.338e-003 1.046e+008 7.219e+014 1.000e+004 1.318e-002 6.148e-004 
1.341e-003 1.049e+008 7.219e+014 1.000e+004 1.284e-002 6.156e-004 
1.343e-003 1.051e+008 7.219e+014 1.000e+004 1.163e-002 6.165e-004 
1.346e-003 1.052e+008 7.220e+014 1.000e+004 1.240e-002 6.185e-004 
1.348e-003 1.054e+008 7.221e+014 1.000e+004 1.277e-002 6.197e-004 
1.351e-003 1.055e+008 7.218e+014 1.000e+004 1.263e-002 6.209e-004 
1.353e-003 1.057e+008 7.219e+014 1.000e+004 1.199e-002 6.222e-004 
1.356e-003 1.059e+008 7.219e+014 1.000e+004 1.314e-002 6.237e-004 
1.358e-003 1.060e+008 7.220e+014 1.000e+004 1.188e-002 6.251e-004 
1.361e-003 1.063e+008 7.221e+014 1.000e+004 1.132e-002 6.257e-004 
1.363e-003 1.066e+008 7.221e+014 1.000e+004 1.090e-002 6.263e-004 
1.366e-003 1.067e+008 7.221e+014 1.000e+004 1.325e-002 6.277e-004 
1.368e-003 1.068e+008 7.222e+014 1.000e+004 1.248e-002 6.296e-004 
1.371e-003 1.070e+008 7.223e+014 1.000e+004 1.022e-002 6.307e-004 
1.373e-003 1.072e+008 7.219e+014 1.000e+004 1.123e-002 6.318e-004 
1.376e-003 1.075e+008 7.216e+014 1.000e+004 1.316e-002 6.321e-004 
1.378e-003 1.077e+008 7.217e+014 1.000e+004 1.311e-002 6.334e-004 
1.381e-003 1.078e+008 7.218e+014 1.000e+004 1.196e-002 6.350e-004 
1.383e-003 1.081e+008 7.218e+014 1.000e+004 1.247e-002 6.356e-004 
1.386e-003 1.084e+008 7.218e+014 1.000e+004 1.200e-002 6.360e-004 
1.388e-003 1.087e+008 7.213e+014 1.000e+004 1.311e-002 6.365e-004 
1.391e-003 1.089e+008 7.213e+014 1.000e+004 1.181e-002 6.376e-004 
1.393e-003 1.091e+008 7.213e+014 1.000e+004 1.069e-002 6.384e-004 
1.395e-003 1.093e+008 7.214e+014 1.000e+004 1.103e-002 6.394e-004 
1.398e-003 1.094e+008 7.214e+014 1.000e+004 9.703e-003 6.408e-004 
1.400e-003 1.096e+008 7.215e+014 1.000e+004 1.171e-002 6.419e-004 
1.403e-003 1.099e+008 7.214e+014 1.000e+004 1.090e-002 6.427e-004 
1.405e-003 1.101e+008 7.213e+014 1.000e+004 1.444e-002 6.434e-004 
1.408e-003 1.104e+008 7.214e+014 1.000e+004 9.735e-003 6.443e-004 
1.410e-003 1.105e+008 7.214e+014 1.000e+004 1.045e-002 6.457e-004 
1.413e-003 1.106e+008 7.215e+014 1.000e+004 1.113e-002 6.476e-004 
1.415e-003 1.106e+008 7.216e+014 1.000e+004 1.487e-002 6.498e-004 
1.418e-003 1.104e+008 7.206e+014 1.000e+004 1.052e-002 6.537e-004 
1.420e-003 1.102e+008 7.206e+014 1.000e+004 1.221e-002 6.575e-004 
1.422e-003 1.101e+008 7.206e+014 1.000e+004 1.041e-002 6.611e-004 
1.425e-003 1.101e+008 7.207e+014 1.000e+004 1.167e-002 6.634e-004 
1.427e-003 1.101e+008 7.208e+014 1.000e+004 9.639e-003 6.657e-004 
1.429e-003 1.101e+008 7.203e+014 1.000e+004 1.305e-002 6.678e-004 
1.432e-003 1.104e+008 7.203e+014 1.000e+004 1.193e-002 6.684e-004 
1.434e-003 1.106e+008 7.203e+014 1.000e+004 1.142e-002 6.693e-004 
1.436e-003 1.107e+008 7.200e+014 1.000e+004 1.002e-002 6.709e-004 
1.439e-003 1.106e+008 7.199e+014 1.000e+004 1.223e-002 6.739e-004 
1.441e-003 1.106e+008 7.199e+014 1.000e+004 1.373e-002 6.763e-004 
1.444e-003 1.104e+008 7.200e+014 1.000e+004 1.184e-002 6.797e-004 
1.446e-003 1.102e+008 7.202e+014 1.000e+004 1.184e-002 6.839e-004 
1.448e-003 1.099e+008 7.204e+014 1.000e+004 1.030e-002 6.880e-004 
1.451e-003 1.098e+008 7.206e+014 1.000e+004 1.370e-002 6.916e-004 
1.453e-003 1.096e+008 7.208e+014 1.000e+004 1.319e-002 6.953e-004 
1.456e-003 1.093e+008 7.211e+014 1.000e+004 1.388e-002 7.001e-004 
1.458e-003 1.092e+008 7.212e+014 1.000e+004 1.323e-002 7.027e-004 
1.461e-003 1.093e+008 7.179e+014 1.000e+004 1.151e-002 7.044e-004 
1.463e-003 1.093e+008 7.172e+014 1.000e+004 1.197e-002 7.072e-004 
1.465e-003 1.091e+008 7.170e+014 1.000e+004 1.092e-002 7.111e-004 
1.468e-003 1.092e+008 7.171e+014 1.000e+004 1.066e-002 7.127e-004 
1.470e-003 1.092e+008 7.173e+014 1.000e+004 1.111e-002 7.149e-004 
1.473e-003 1.091e+008 7.169e+014 1.000e+004 1.261e-002 7.182e-004 
1.475e-003 1.086e+008 7.170e+014 1.000e+004 1.067e-002 7.238e-004 
1.478e-003 1.085e+008 7.171e+014 1.000e+004 1.141e-002 7.268e-004 
1.480e-003 1.085e+008 7.170e+014 1.000e+004 1.147e-002 7.293e-004 
1.482e-003 1.085e+008 7.166e+014 1.000e+004 1.137e-002 7.323e-004 
1.485e-003 1.087e+008 7.167e+014 1.000e+004 1.069e-002 7.333e-004 
1.487e-003 1.088e+008 7.163e+014 1.000e+004 1.040e-002 7.347e-004 
1.490e-003 1.090e+008 7.164e+014 1.000e+004 1.113e-002 7.360e-004 
1.492e-003 1.092e+008 7.164e+014 1.000e+004 1.232e-002 7.369e-004 
1.495e-003 1.094e+008 7.164e+014 1.000e+004 1.064e-002 7.378e-004 
1.497e-003 1.097e+008 7.164e+014 1.000e+004 1.118e-002 7.386e-004 
1.500e-003 1.099e+008 7.164e+014 1.000e+004 9.940e-003 7.395e-004 
1.502e-003 1.095e+008 7.157e+014 1.000e+004 1.100e-002 7.444e-004 
1.504e-003 1.087e+008 7.151e+014 1.000e+004 1.004e-002 7.525e-004 
1.507e-003 1.079e+008 7.152e+014 1.000e+004 1.109e-002 7.600e-004 
1.509e-003 1.079e+008 7.152e+014 1.000e+004 1.052e-002 7.628e-004 
1.511e-003 1.078e+008 7.151e+014 1.000e+004 1.106e-002 7.658e-004 
1.514e-003 1.078e+008 7.148e+014 1.000e+004 1.064e-002 7.684e-004 
1.516e-003 1.072e+008 7.133e+014 1.000e+004 1.064e-002 7.745e-004 
1.519e-003 1.073e+008 7.131e+014 1.000e+004 1.012e-002 7.769e-004 
1.522e-003 1.074e+008 7.130e+014 1.000e+004 1.029e-002 7.787e-004 
1.524e-003 1.076e+008 7.129e+014 1.000e+004 1.024e-002 7.800e-004 
1.527e-003 1.077e+008 7.129e+014 1.000e+004 1.056e-002 7.822e-004 
1.530e-003 1.077e+008 7.128e+014 1.000e+004 1.037e-002 7.845e-004 
1.532e-003 1.079e+008 7.128e+014 1.000e+004 1.054e-002 7.858e-004 
1.535e-003 1.082e+008 7.129e+014 1.000e+004 1.082e-002 7.869e-004 
1.538e-003 1.084e+008 7.129e+014 1.000e+004 1.077e-002 7.876e-004 
1.540e-003 1.088e+008 7.128e+014 1.000e+004 1.064e-002 7.880e-004 
1.543e-003 1.090e+008 7.127e+014 1.000e+004 1.116e-002 7.890e-004 
1.545e-003 1.093e+008 7.128e+014 1.000e+004 1.138e-002 7.899e-004 
1.548e-003 1.095e+008 7.126e+014 1.000e+004 1.153e-002 7.910e-004 
1.551e-003 1.097e+008 7.126e+014 1.000e+004 1.026e-002 7.919e-004 
1.554e-003 1.101e+008 7.126e+014 1.000e+004 1.103e-002 7.923e-004 
1.556e-003 1.103e+008 7.124e+014 1.000e+004 1.101e-002 7.933e-004 
1.559e-003 1.105e+008 7.124e+014 1.000e+004 1.071e-002 7.948e-004 
1.562e-003 1.106e+008 7.124e+014 1.000e+004 1.074e-002 7.965e-004 
1.564e-003 1.109e+008 7.123e+014 1.000e+004 1.057e-002 7.970e-004 
1.567e-003 1.113e+008 7.123e+014 1.000e+004 1.049e-002 7.974e-004 
1.570e-003 1.115e+008 7.124e+014 1.000e+004 1.032e-002 7.986e-004 
1.572e-003 1.117e+008 7.125e+014 1.000e+004 9.919e-003 7.996e-004 
1.575e-003 1.120e+008 7.125e+014 1.000e+004 1.037e-002 8.004e-004 
1.578e-003 1.122e+008 7.126e+014 1.000e+004 9.647e-003 8.017e-004 
1.580e-003 1.124e+008 7.125e+014 1.000e+004 1.073e-002 8.029e-004 
1.583e-003 1.126e+008 7.126e+014 1.000e+004 9.871e-003 8.038e-004 
1.586e-003 1.129e+008 7.126e+014 1.000e+004 1.106e-002 8.044e-004 
1.588e-003 1.133e+008 7.126e+014 1.000e+004 1.058e-002 8.047e-004 
1.591e-003 1.135e+008 7.126e+014 1.000e+004 9.540e-003 8.061e-004 
1.593e-003 1.137e+008 7.127e+014 1.000e+004 1.038e-002 8.072e-004 
1.596e-003 1.140e+008 7.127e+014 1.000e+004 1.014e-002 8.078e-004 
1.599e-003 1.143e+008 7.128e+014 1.000e+004 1.077e-002 8.084e-004 
1.601e-003 1.144e+008 7.129e+014 1.000e+004 1.072e-002 8.099e-004 
1.604e-003 1.148e+008 7.129e+014 1.000e+004 9.987e-003 8.101e-004 
1.607e-003 1.151e+008 7.129e+014 1.000e+004 9.517e-003 8.108e-004 
1.609e-003 1.154e+008 7.128e+014 1.000e+004 1.011e-002 8.112e-004 
1.612e-003 1.157e+008 7.129e+014 1.000e+004 1.112e-002 8.115e-004 
1.615e-003 1.160e+008 7.130e+014 1.000e+004 1.011e-002 8.126e-004 
1.617e-003 1.162e+008 7.130e+014 1.000e+004 1.003e-002 8.136e-004 
1.620e-003 1.165e+008 7.131e+014 1.000e+004 1.002e-002 8.142e-004 
1.623e-003 1.167e+008 7.131e+014 1.000e+004 1.075e-002 8.153e-004 
1.625e-003 1.170e+008 7.131e+014 1.000e+004 1.012e-002 8.160e-004 
1.628e-003 1.172e+008 7.132e+014 1.000e+004 1.014e-002 8.170e-004 
1.630e-003 1.176e+008 7.132e+014 1.000e+004 9.966e-003 8.174e-004 
1.633e-003 1.178e+008 7.132e+014 1.000e+004 1.019e-002 8.183e-004 
1.636e-003 1.181e+008 7.133e+014 1.000e+004 9.985e-003 8.191e-004 
1.638e-003 1.183e+008 7.134e+014 1.000e+004 1.117e-002 8.203e-004 
1.641e-003 1.182e+008 7.137e+014 1.000e+004 1.129e-002 8.236e-004 
1.643e-003 1.182e+008 7.139e+014 1.000e+004 1.119e-002 8.257e-004 
1.646e-003 1.185e+008 7.139e+014 1.000e+004 1.103e-002 8.263e-004 
1.649e-003 1.188e+008 7.139e+014 1.000e+004 9.925e-003 8.268e-004 
1.651e-003 1.191e+008 7.140e+014 1.000e+004 1.170e-002 8.275e-004 
1.654e-003 1.193e+008 7.140e+014 1.000e+004 1.059e-002 8.288e-004 
1.656e-003 1.195e+008 7.141e+014 1.000e+004 1.008e-002 8.302e-004 
1.659e-003 1.195e+008 7.142e+014 1.000e+004 9.373e-003 8.324e-004 
1.662e-003 1.197e+008 7.144e+014 1.000e+004 9.855e-003 8.334e-004 
1.664e-003 1.200e+008 7.143e+014 1.000e+004 1.158e-002 8.343e-004 
1.667e-003 1.202e+008 7.144e+014 1.000e+004 1.039e-002 8.352e-004 
1.669e-003 1.204e+008 7.144e+014 1.000e+004 1.101e-002 8.364e-004 
1.672e-003 1.206e+008 7.144e+014 1.000e+004 1.256e-002 8.377e-004 
1.675e-003 1.206e+008 7.142e+014 1.000e+004 1.243e-002 8.407e-004 
1.677e-003 1.207e+008 7.143e+014 1.000e+004 1.007e-002 8.420e-004 
1.680e-003 1.210e+008 7.143e+014 1.000e+004 9.973e-003 8.431e-004 
1.682e-003 1.212e+008 7.144e+014 1.000e+004 1.127e-002 8.440e-004 
1.685e-003 1.214e+008 7.144e+014 1.000e+004 9.875e-003 8.451e-004 
1.688e-003 1.217e+008 7.144e+014 1.000e+004 1.065e-002 8.461e-004 
1.690e-003 1.219e+008 7.145e+014 1.000e+004 9.686e-003 8.469e-004 
1.693e-003 1.223e+008 7.145e+014 1.000e+004 1.098e-002 8.470e-004 
1.695e-003 1.225e+008 7.145e+014 1.000e+004 1.036e-002 8.484e-004 
1.698e-003 1.226e+008 7.145e+014 1.000e+004 9.611e-003 8.503e-004 
1.701e-003 1.228e+008 7.146e+014 1.000e+004 1.091e-002 8.513e-004 
1.703e-003 1.230e+008 7.147e+014 1.000e+004 1.108e-002 8.526e-004 
1.706e-003 1.231e+008 7.149e+014 1.000e+004 9.791e-003 8.543e-004 
1.709e-003 1.232e+008 7.145e+014 1.000e+004 1.049e-002 8.564e-004 
1.711e-003 1.234e+008 7.142e+014 1.000e+004 1.053e-002 8.573e-004 
1.714e-003 1.237e+008 7.143e+014 1.000e+004 1.064e-002 8.581e-004 
1.716e-003 1.240e+008 7.141e+014 1.000e+004 1.021e-002 8.589e-004 
1.719e-003 1.242e+008 7.137e+014 1.000e+004 1.106e-002 8.600e-004 
1.722e-003 1.244e+008 7.137e+014 1.000e+004 9.756e-003 8.609e-004 
1.724e-003 1.246e+008 7.137e+014 1.000e+004 9.896e-003 8.624e-004 
1.727e-003 1.245e+008 7.137e+014 1.000e+004 9.791e-003 8.653e-004 
1.729e-003 1.246e+008 7.138e+014 1.000e+004 1.024e-002 8.677e-004 
1.732e-003 1.246e+008 7.139e+014 1.000e+004 1.031e-002 8.702e-004 
1.735e-003 1.247e+008 7.138e+014 1.000e+004 1.065e-002 8.718e-004 
1.737e-003 1.250e+008 7.138e+014 1.000e+004 1.006e-002 8.724e-004 
1.740e-003 1.254e+008 7.131e+014 1.000e+004 1.032e-002 8.725e-004 
1.742e-003 1.257e+008 7.133e+014 1.000e+004 1.049e-002 8.732e-004 
1.745e-003 1.261e+008 7.128e+014 1.000e+004 1.035e-002 8.730e-004 
1.748e-003 1.263e+008 7.128e+014 1.000e+004 1.042e-002 8.743e-004 
1.750e-003 1.265e+008 7.129e+014 1.000e+004 1.120e-002 8.754e-004 
1.753e-003 1.266e+008 7.129e+014 1.000e+004 1.161e-002 8.769e-004 
1.755e-003 1.269e+008 7.130e+014 1.000e+004 1.089e-002 8.779e-004 
1.758e-003 1.271e+008 7.131e+014 1.000e+004 9.644e-003 8.788e-004 
1.761e-003 1.274e+008 7.131e+014 1.000e+004 9.229e-003 8.795e-004 
1.763e-003 1.276e+008 7.131e+014 1.000e+004 9.655e-003 8.806e-004 
1.766e-003 1.279e+008 7.131e+014 1.000e+004 1.043e-002 8.813e-004 
1.768e-003 1.280e+008 7.127e+014 1.000e+004 1.060e-002 8.829e-004 
1.771e-003 1.280e+008 7.127e+014 1.000e+004 1.092e-002 8.858e-004 
1.773e-003 1.280e+008 7.126e+014 1.000e+004 1.017e-002 8.880e-004 
1.776e-003 1.283e+008 7.126e+014 1.000e+004 1.178e-002 8.885e-004 
1.779e-003 1.285e+008 7.126e+014 1.000e+004 1.035e-002 8.897e-004 
1.781e-003 1.287e+008 7.127e+014 1.000e+004 1.069e-002 8.911e-004 
1.784e-003 1.290e+008 7.127e+014 1.000e+004 1.111e-002 8.918e-004 
1.786e-003 1.292e+008 7.127e+014 1.000e+004 9.982e-003 8.928e-004 
1.789e-003 1.295e+008 7.127e+014 1.000e+004 1.076e-002 8.935e-004 
1.792e-003 1.297e+008 7.126e+014 1.000e+004 9.415e-003 8.944e-004 
1.794e-003 1.299e+008 7.126e+014 1.000e+004 1.083e-002 8.956e-004 
1.797e-003 1.301e+008 7.127e+014 1.000e+004 1.060e-002 8.969e-004 
1.800e-003 1.304e+008 7.128e+014 1.000e+004 9.491e-003 8.979e-004 
1.802e-003 1.305e+008 7.125e+014 1.000e+004 1.088e-002 9.000e-004 
1.805e-003 1.304e+008 7.125e+014 1.000e+004 1.269e-002 9.027e-004 
1.808e-003 1.306e+008 7.126e+014 1.000e+004 1.052e-002 9.043e-004 
1.810e-003 1.308e+008 7.127e+014 1.000e+004 1.030e-002 9.053e-004 
1.813e-003 1.310e+008 7.128e+014 1.000e+004 1.103e-002 9.070e-004 
1.815e-003 1.312e+008 7.128e+014 1.000e+004 1.033e-002 9.080e-004 
1.818e-003 1.314e+008 7.129e+014 1.000e+004 1.022e-002 9.096e-004 
1.821e-003 1.315e+008 7.129e+014 1.000e+004 1.012e-002 9.112e-004 
1.824e-003 1.317e+008 7.126e+014 1.000e+004 9.476e-003 9.125e-004 
1.826e-003 1.319e+008 7.126e+014 1.000e+004 1.101e-002 9.137e-004 
1.829e-003 1.320e+008 7.126e+014 1.000e+004 9.751e-003 9.161e-004 
1.831e-003 1.321e+008 7.126e+014 1.000e+004 1.106e-002 9.179e-004 
1.834e-003 1.323e+008 7.126e+014 1.000e+004 1.078e-002 9.194e-004 
1.837e-003 1.324e+008 7.126e+014 1.000e+004 1.130e-002 9.209e-004 
1.840e-003 1.325e+008 7.128e+014 1.000e+004 1.072e-002 9.234e-004 
1.842e-003 1.323e+008 7.129e+014 1.000e+004 9.894e-003 9.270e-004 
1.845e-003 1.325e+008 7.127e+014 1.000e+004 1.175e-002 9.286e-004 
1.848e-003 1.326e+008 7.130e+014 1.000e+004 1.093e-002 9.308e-004 
1.850e-003 1.328e+008 7.123e+014 1.000e+004 1.094e-002 9.321e-004 
1.853e-003 1.328e+008 7.122e+014 1.000e+004 1.052e-002 9.342e-004 
1.856e-003 1.330e+008 7.123e+014 1.000e+004 1.035e-002 9.358e-004 
1.858e-003 1.332e+008 7.122e+014 1.000e+004 1.041e-002 9.372e-004 
1.861e-003 1.334e+008 7.123e+014 1.000e+004 1.005e-002 9.385e-004 
1.864e-003 1.335e+008 7.120e+014 1.000e+004 1.110e-002 9.407e-004 
1.867e-003 1.337e+008 7.121e+014 1.000e+004 1.061e-002 9.418e-004 
1.869e-003 1.338e+008 7.121e+014 1.000e+004 1.096e-002 9.440e-004 
1.872e-003 1.340e+008 7.120e+014 1.000e+004 1.094e-002 9.453e-004 
1.875e-003 1.342e+008 7.121e+014 1.000e+004 1.055e-002 9.464e-004 
1.877e-003 1.345e+008 7.121e+014 1.000e+004 1.053e-002 9.472e-004 
1.880e-003 1.347e+008 7.121e+014 1.000e+004 1.109e-002 9.484e-004 
1.883e-003 1.350e+008 7.121e+014 1.000e+004 9.545e-003 9.488e-004 
1.885e-003 1.354e+008 7.122e+014 1.000e+004 1.091e-002 9.493e-004 
1.888e-003 1.356e+008 7.122e+014 1.000e+004 1.156e-002 9.500e-004 
1.891e-003 1.359e+008 7.122e+014 1.000e+004 1.072e-002 9.512e-004 
1.894e-003 1.361e+008 7.122e+014 1.000e+004 1.122e-002 9.521e-004 
1.896e-003 1.365e+008 7.122e+014 1.000e+004 9.964e-003 9.523e-004 
1.899e-003 1.367e+008 7.123e+014 1.000e+004 1.173e-002 9.533e-004 
1.902e-003 1.371e+008 7.123e+014 1.000e+004 1.153e-002 9.537e-004 
1.904e-003 1.373e+008 7.123e+014 1.000e+004 9.297e-003 9.546e-004 
1.907e-003 1.376e+008 7.124e+014 1.000e+004 9.954e-003 9.552e-004 
1.910e-003 1.379e+008 7.125e+014 1.000e+004 1.006e-002 9.565e-004 
1.913e-003 1.381e+008 7.125e+014 1.000e+004 1.085e-002 9.577e-004 
1.915e-003 1.383e+008 7.126e+014 1.000e+004 1.094e-002 9.591e-004 
1.918e-003 1.383e+008 7.128e+014 1.000e+004 1.058e-002 9.612e-004 
1.921e-003 1.383e+008 7.128e+014 1.000e+004 1.217e-002 9.644e-004 
1.923e-003 1.384e+008 7.124e+014 1.000e+004 1.169e-002 9.666e-004 
1.926e-003 1.383e+008 7.119e+014 1.000e+004 1.098e-002 9.697e-004 
1.929e-003 1.386e+008 7.119e+014 1.000e+004 1.137e-002 9.701e-004 
1.932e-003 1.389e+008 7.116e+014 1.000e+004 1.138e-002 9.711e-004 
1.935e-003 1.391e+008 7.116e+014 1.000e+004 9.831e-003 9.723e-004 
1.937e-003 1.393e+008 7.117e+014 1.000e+004 1.009e-002 9.739e-004 
1.940e-003 1.396e+008 7.117e+014 1.000e+004 1.083e-002 9.748e-004 
1.943e-003 1.397e+008 7.118e+014 1.000e+004 1.085e-002 9.763e-004 
1.945e-003 1.400e+008 7.118e+014 1.000e+004 1.065e-002 9.774e-004 
1.948e-003 1.402e+008 7.119e+014 1.000e+004 1.026e-002 9.783e-004 
1.951e-003 1.405e+008 7.119e+014 1.000e+004 1.052e-002 9.792e-004 
1.954e-003 1.407e+008 7.120e+014 1.000e+004 1.014e-002 9.803e-004 
1.956e-003 1.409e+008 7.120e+014 1.000e+004 1.100e-002 9.818e-004 
1.959e-003 1.411e+008 7.117e+014 1.000e+004 9.573e-003 9.834e-004 
1.962e-003 1.412e+008 7.118e+014 1.000e+004 1.055e-002 9.849e-004 
1.965e-003 1.415e+008 7.119e+014 1.000e+004 1.023e-002 9.857e-004 
1.967e-003 1.418e+008 7.119e+014 1.000e+004 9.574e-003 9.867e-004 
1.970e-003 1.420e+008 7.119e+014 1.000e+004 1.023e-002 9.881e-004 
1.973e-003 1.423e+008 7.119e+014 1.000e+004 1.028e-002 9.882e-004 
1.976e-003 1.426e+008 7.120e+014 1.000e+004 1.144e-002 9.892e-004 
1.978e-003 1.428e+008 7.120e+014 1.000e+004 1.103e-002 9.904e-004 
1.981e-003 1.433e+008 7.116e+014 1.000e+004 1.033e-002 9.899e-004 
1.984e-003 1.437e+008 7.115e+014 1.000e+004 1.028e-002 9.899e-004 
1.987e-003 1.438e+008 7.108e+014 1.000e+004 1.075e-002 9.921e-004 
1.989e-003 1.437e+008 7.106e+014 1.000e+004 1.120e-002 9.954e-004 
1.992e-003 1.438e+008 7.106e+014 1.000e+004 1.006e-002 9.973e-004 
1.995e-003 1.440e+008 7.107e+014 1.000e+004 1.014e-002 9.991e-004 
1.998e-003 1.441e+008 7.108e+014 1.000e+004 1.075e-002 1.001e-003 
2.000e-003 1.444e+008 7.108e+014 1.000e+004 1.051e-002 1.001e-003 
2.003e-003 1.448e+008 7.108e+014 1.000e+004 1.023e-002 1.002e-003 
2.006e-003 1.451e+008 7.108e+014 1.000e+004 1.149e-002 1.002e-003 
2.009e-003 1.454e+008 7.109e+014 1.000e+004 1.150e-002 1.003e-003 
2.011e-003 1.457e+008 7.110e+014 1.000e+004 1.107e-002 1.004e-003 
2.014e-003 1.459e+008 7.111e+014 1.000e+004 9.453e-003 1.005e-003 
2.017e-003 1.459e+008 7.111e+014 1.000e+004 1.048e-002 1.008e-003 
2.020e-003 1.459e+008 7.112e+014 1.000e+004 1.111e-002 1.011e-003 
2.023e-003 1.461e+008 7.112e+014 1.000e+004 1.022e-002 1.012e-003 
2.025e-003 1.464e+008 7.112e+014 1.000e+004 1.007e-002 1.013e-003 
2.028e-003 1.457e+008 7.108e+014 1.000e+004 1.178e-002 1.020e-003 
2.031e-003 1.455e+008 7.106e+014 1.000e+004 1.154e-002 1.025e-003 
2.034e-003 1.455e+008 7.104e+014 1.000e+004 1.034e-002 1.027e-003 
2.037e-003 1.456e+008 7.103e+014 1.000e+004 1.061e-002 1.030e-003 
2.039e-003 1.457e+008 7.103e+014 1.000e+004 1.037e-002 1.032e-003 
2.042e-003 1.456e+008 7.103e+014 1.000e+004 1.076e-002 1.035e-003 
2.045e-003 1.454e+008 7.105e+014 1.000e+004 1.055e-002 1.039e-003 
2.048e-003 1.451e+008 7.106e+014 1.000e+004 1.077e-002 1.044e-003 
2.051e-003 1.448e+008 7.096e+014 1.000e+004 1.041e-002 1.049e-003 
2.053e-003 1.446e+008 7.089e+014 1.000e+004 1.149e-002 1.053e-003 
2.056e-003 1.447e+008 7.090e+014 1.000e+004 1.107e-002 1.055e-003 
2.059e-003 1.449e+008 7.091e+014 1.000e+004 1.017e-002 1.057e-003 
2.062e-003 1.450e+008 7.089e+014 1.000e+004 1.198e-002 1.058e-003 
2.064e-003 1.451e+008 7.090e+014 1.000e+004 9.223e-003 1.061e-003 
2.067e-003 1.454e+008 7.091e+014 1.000e+004 9.961e-003 1.062e-003 
2.070e-003 1.456e+008 7.092e+014 1.000e+004 1.045e-002 1.063e-003 
2.073e-003 1.460e+008 7.092e+014 1.000e+004 1.152e-002 1.063e-003 
2.076e-003 1.463e+008 7.092e+014 1.000e+004 1.134e-002 1.064e-003 
2.078e-003 1.465e+008 7.092e+014 1.000e+004 1.066e-002 1.065e-003 
2.081e-003 1.469e+008 7.093e+014 1.000e+004 1.002e-002 1.066e-003 
2.084e-003 1.472e+008 7.093e+014 1.000e+004 9.469e-003 1.066e-003 
2.087e-003 1.474e+008 7.094e+014 1.000e+004 9.501e-003 1.067e-003 
2.090e-003 1.477e+008 7.094e+014 1.000e+004 9.926e-003 1.068e-003 
2.093e-003 1.479e+008 7.095e+014 1.000e+004 1.109e-002 1.069e-003 
2.095e-003 1.481e+008 7.095e+014 1.000e+004 1.074e-002 1.071e-003 
2.098e-003 1.481e+008 7.097e+014 1.000e+004 1.048e-002 1.074e-003 
2.101e-003 1.483e+008 7.096e+014 1.000e+004 1.068e-002 1.076e-003 
2.104e-003 1.483e+008 7.097e+014 1.000e+004 1.043e-002 1.078e-003 
2.107e-003 1.486e+008 7.097e+014 1.000e+004 1.065e-002 1.079e-003 
2.110e-003 1.487e+008 7.098e+014 1.000e+004 1.024e-002 1.081e-003 
2.112e-003 1.489e+008 7.099e+014 1.000e+004 1.048e-002 1.083e-003 
2.115e-003 1.489e+008 7.097e+014 1.000e+004 1.104e-002 1.085e-003 
2.118e-003 1.487e+008 7.058e+014 1.000e+004 8.812e-003 1.090e-003 
2.121e-003 1.485e+008 7.062e+014 1.000e+004 9.815e-003 1.094e-003 
2.125e-003 1.480e+008 7.061e+014 1.000e+004 9.500e-003 1.101e-003 
2.128e-003 1.473e+008 7.068e+014 1.000e+004 9.691e-003 1.109e-003 
2.131e-003 1.470e+008 7.053e+014 1.000e+004 9.071e-003 1.114e-003 
2.134e-003 1.467e+008 7.054e+014 1.000e+004 8.735e-003 1.119e-003 
2.137e-003 1.468e+008 7.051e+014 1.000e+004 8.697e-003 1.122e-003 
2.140e-003 1.471e+008 7.050e+014 1.000e+004 8.884e-003 1.123e-003 
2.144e-003 1.469e+008 7.053e+014 1.000e+004 9.738e-003 1.127e-003 
2.147e-003 1.460e+008 7.056e+014 1.000e+004 8.981e-003 1.137e-003 
2.150e-003 1.449e+008 7.058e+014 1.000e+004 8.643e-003 1.148e-003 
2.153e-003 1.449e+008 7.057e+014 1.000e+004 9.448e-003 1.151e-003 
2.157e-003 1.451e+008 7.058e+014 1.000e+004 8.701e-003 1.153e-003 
2.160e-003 1.454e+008 7.059e+014 1.000e+004 9.349e-003 1.154e-003 
2.163e-003 1.457e+008 7.060e+014 1.000e+004 9.415e-003 1.155e-003 
2.166e-003 1.460e+008 7.061e+014 1.000e+004 8.626e-003 1.156e-003 
2.169e-003 1.463e+008 7.059e+014 1.000e+004 9.401e-003 1.157e-003 
2.172e-003 1.465e+008 7.059e+014 1.000e+004 8.893e-003 1.159e-003 
2.176e-003 1.468e+008 7.060e+014 1.000e+004 8.794e-003 1.161e-003 
2.179e-003 1.470e+008 7.061e+014 1.000e+004 9.170e-003 1.162e-003 
2.182e-003 1.473e+008 7.062e+014 1.000e+004 9.818e-003 1.163e-003 
2.185e-003 1.473e+008 7.062e+014 1.000e+004 9.472e-003 1.166e-003 
2.188e-003 1.474e+008 7.060e+014 1.000e+004 8.816e-003 1.168e-003 
2.191e-003 1.477e+008 7.060e+014 1.000e+004 9.393e-003 1.170e-003 
2.194e-003 1.479e+008 7.061e+014 1.000e+004 9.016e-003 1.171e-003 
2.198e-003 1.482e+008 7.062e+014 1.000e+004 9.027e-003 1.173e-003 
2.201e-003 1.486e+008 7.062e+014 1.000e+004 8.673e-003 1.174e-003 
2.204e-003 1.489e+008 7.062e+014 1.000e+004 9.148e-003 1.175e-003 
2.208e-003 1.492e+008 7.062e+014 1.000e+004 9.339e-003 1.176e-003 
2.211e-003 1.495e+008 7.064e+014 1.000e+004 8.673e-003 1.177e-003 
2.214e-003 1.498e+008 7.063e+014 1.000e+004 8.552e-003 1.178e-003 
2.217e-003 1.500e+008 7.063e+014 1.000e+004 8.899e-003 1.179e-003 
2.220e-003 1.503e+008 7.064e+014 1.000e+004 9.311e-003 1.181e-003 
2.223e-003 1.506e+008 7.064e+014 1.000e+004 8.130e-003 1.181e-003 
2.227e-003 1.510e+008 7.065e+014 1.000e+004 9.269e-003 1.182e-003 
2.230e-003 1.513e+008 7.065e+014 1.000e+004 9.282e-003 1.183e-003 
2.233e-003 1.516e+008 7.065e+014 1.000e+004 9.100e-003 1.184e-003 
2.236e-003 1.518e+008 7.065e+014 1.000e+004 9.266e-003 1.186e-003 
2.239e-003 1.517e+008 7.066e+014 1.000e+004 9.116e-003 1.190e-003 
2.243e-003 1.518e+008 7.068e+014 1.000e+004 9.268e-003 1.193e-003 
2.246e-003 1.521e+008 7.068e+014 1.000e+004 8.853e-003 1.194e-003 
2.249e-003 1.524e+008 7.068e+014 1.000e+004 8.795e-003 1.194e-003 
2.252e-003 1.527e+008 7.069e+014 1.000e+004 9.422e-003 1.195e-003 
2.255e-003 1.530e+008 7.070e+014 1.000e+004 9.091e-003 1.197e-003 
2.258e-003 1.533e+008 7.072e+014 1.000e+004 8.998e-003 1.198e-003 
2.261e-003 1.534e+008 7.073e+014 1.000e+004 8.609e-003 1.200e-003 
2.264e-003 1.527e+008 7.076e+014 1.000e+004 1.026e-002 1.207e-003 
2.267e-003 1.519e+008 7.081e+014 1.000e+004 9.840e-003 1.216e-003 
2.270e-003 1.515e+008 7.084e+014 1.000e+004 9.576e-003 1.222e-003 
2.273e-003 1.513e+008 7.081e+014 1.000e+004 8.846e-003 1.226e-003 
2.275e-003 1.510e+008 7.081e+014 1.000e+004 9.572e-003 1.231e-003 
2.278e-003 1.512e+008 7.082e+014 1.000e+004 8.103e-003 1.232e-003 
2.281e-003 1.515e+008 7.082e+014 1.000e+004 8.624e-003 1.233e-003 
2.284e-003 1.518e+008 7.083e+014 1.000e+004 9.003e-003 1.234e-003 
2.286e-003 1.521e+008 7.083e+014 1.000e+004 9.249e-003 1.234e-003 
2.289e-003 1.524e+008 7.084e+014 1.000e+004 8.572e-003 1.235e-003 
2.292e-003 1.526e+008 7.084e+014 1.000e+004 9.229e-003 1.237e-003 
2.295e-003 1.528e+008 7.084e+014 1.000e+004 8.500e-003 1.238e-003 
2.298e-003 1.529e+008 7.081e+014 1.000e+004 9.722e-003 1.240e-003 
2.300e-003 1.532e+008 7.082e+014 1.000e+004 9.350e-003 1.241e-003 
2.303e-003 1.532e+008 7.081e+014 1.000e+004 8.981e-003 1.243e-003 
2.306e-003 1.533e+008 7.082e+014 1.000e+004 8.764e-003 1.246e-003 
2.309e-003 1.535e+008 7.080e+014 1.000e+004 9.166e-003 1.247e-003 
2.311e-003 1.538e+008 7.079e+014 1.000e+004 8.319e-003 1.248e-003 
2.314e-003 1.540e+008 7.077e+014 1.000e+004 8.200e-003 1.249e-003 
2.317e-003 1.543e+008 7.077e+014 1.000e+004 8.806e-003 1.250e-003 
2.320e-003 1.547e+008 7.077e+014 1.000e+004 8.623e-003 1.250e-003 
2.323e-003 1.550e+008 7.078e+014 1.000e+004 8.204e-003 1.251e-003 
2.325e-003 1.553e+008 7.078e+014 1.000e+004 8.888e-003 1.251e-003 
2.328e-003 1.556e+008 7.078e+014 1.000e+004 8.391e-003 1.252e-003 
2.331e-003 1.559e+008 7.078e+014 1.000e+004 8.374e-003 1.253e-003 
2.334e-003 1.562e+008 7.078e+014 1.000e+004 8.584e-003 1.254e-003 
2.337e-003 1.564e+008 7.078e+014 1.000e+004 9.221e-003 1.255e-003 
2.340e-003 1.567e+008 7.079e+014 1.000e+004 8.995e-003 1.256e-003 
2.342e-003 1.569e+008 7.079e+014 1.000e+004 8.751e-003 1.257e-003 
2.345e-003 1.571e+008 7.078e+014 1.000e+004 9.210e-003 1.259e-003 
2.348e-003 1.574e+008 7.078e+014 1.000e+004 9.834e-003 1.260e-003 
2.351e-003 1.577e+008 7.075e+014 1.000e+004 9.070e-003 1.261e-003 
2.354e-003 1.580e+008 7.076e+014 1.000e+004 8.806e-003 1.262e-003 
2.357e-003 1.578e+008 7.073e+014 1.000e+004 8.931e-003 1.265e-003 
2.360e-003 1.575e+008 7.064e+014 1.000e+004 9.288e-003 1.271e-003 
2.363e-003 1.574e+008 7.065e+014 1.000e+004 8.620e-003 1.274e-003 
2.366e-003 1.574e+008 7.063e+014 1.000e+004 9.545e-003 1.277e-003 
2.368e-003 1.577e+008 7.062e+014 1.000e+004 9.053e-003 1.277e-003 
2.371e-003 1.580e+008 7.062e+014 1.000e+004 8.771e-003 1.279e-003 
2.374e-003 1.583e+008 7.062e+014 1.000e+004 9.107e-003 1.279e-003 
2.377e-003 1.586e+008 7.062e+014 1.000e+004 8.428e-003 1.280e-003 
2.380e-003 1.588e+008 7.064e+014 1.000e+004 9.665e-003 1.281e-003 
2.382e-003 1.589e+008 7.066e+014 1.000e+004 8.169e-003 1.283e-003 
2.385e-003 1.588e+008 7.063e+014 1.000e+004 9.586e-003 1.287e-003 
2.388e-003 1.589e+008 7.061e+014 1.000e+004 9.359e-003 1.289e-003 
2.391e-003 1.586e+008 7.057e+014 1.000e+004 8.279e-003 1.294e-003 
2.394e-003 1.588e+008 7.057e+014 1.000e+004 8.894e-003 1.295e-003 
2.396e-003 1.591e+008 7.055e+014 1.000e+004 9.384e-003 1.296e-003 
2.399e-003 1.593e+008 7.057e+014 1.000e+004 9.216e-003 1.297e-003 
2.402e-003 1.595e+008 7.058e+014 1.000e+004 8.662e-003 1.299e-003 
2.405e-003 1.599e+008 7.055e+014 1.000e+004 9.298e-003 1.299e-003 
2.407e-003 1.601e+008 7.056e+014 1.000e+004 8.328e-003 1.300e-003 
2.410e-003 1.604e+008 7.056e+014 1.000e+004 8.789e-003 1.301e-003 
2.413e-003 1.607e+008 7.057e+014 1.000e+004 8.640e-003 1.301e-003 
2.416e-003 1.610e+008 7.056e+014 1.000e+004 8.893e-003 1.302e-003 
2.418e-003 1.612e+008 7.057e+014 1.000e+004 8.986e-003 1.303e-003 
2.421e-003 1.615e+008 7.058e+014 1.000e+004 9.210e-003 1.304e-003 
2.423e-003 1.618e+008 7.057e+014 1.000e+004 9.018e-003 1.304e-003 
2.426e-003 1.622e+008 7.058e+014 1.000e+004 8.523e-003 1.304e-003 
2.428e-003 1.624e+008 7.058e+014 1.000e+004 8.751e-003 1.305e-003 
2.431e-003 1.626e+008 7.058e+014 1.000e+004 9.167e-003 1.306e-003 
2.433e-003 1.628e+008 7.058e+014 1.000e+004 8.436e-003 1.307e-003 
2.436e-003 1.631e+008 7.057e+014 1.000e+004 8.440e-003 1.308e-003 
2.439e-003 1.633e+008 7.057e+014 1.000e+004 8.671e-003 1.309e-003 
2.441e-003 1.635e+008 7.058e+014 1.000e+004 9.262e-003 1.310e-003 
2.444e-003 1.638e+008 7.058e+014 1.000e+004 8.758e-003 1.311e-003 
2.446e-003 1.640e+008 7.059e+014 1.000e+004 8.888e-003 1.312e-003 
2.449e-003 1.643e+008 7.059e+014 1.000e+004 8.951e-003 1.313e-003 
2.452e-003 1.645e+008 7.059e+014 1.000e+004 8.814e-003 1.314e-003 
2.454e-003 1.648e+008 7.060e+014 1.000e+004 8.650e-003 1.314e-003 
2.457e-003 1.651e+008 7.060e+014 1.000e+004 8.942e-003 1.315e-003 
2.460e-003 1.654e+008 7.060e+014 1.000e+004 8.877e-003 1.315e-003 
2.462e-003 1.658e+008 7.061e+014 1.000e+004 8.828e-003 1.316e-003 
2.465e-003 1.661e+008 7.061e+014 1.000e+004 9.427e-003 1.316e-003 
2.468e-003 1.665e+008 7.062e+014 1.000e+004 8.894e-003 1.316e-003 
2.470e-003 1.668e+008 7.062e+014 1.000e+004 9.018e-003 1.316e-003 
2.473e-003 1.672e+008 7.063e+014 1.000e+004 8.404e-003 1.316e-003 
2.476e-003 1.677e+008 7.063e+014 1.000e+004 9.436e-003 1.316e-003 
2.478e-003 1.680e+008 7.063e+014 1.000e+004 9.085e-003 1.316e-003 
2.481e-003 1.684e+008 7.064e+014 1.000e+004 9.249e-003 1.317e-003 
2.484e-003 1.687e+008 7.065e+014 1.000e+004 9.321e-003 1.317e-003 
2.486e-003 1.689e+008 7.065e+014 1.000e+004 8.764e-003 1.318e-003 
2.489e-003 1.690e+008 7.066e+014 1.000e+004 8.947e-003 1.320e-003 
2.491e-003 1.694e+008 7.066e+014 1.000e+004 9.363e-003 1.320e-003 
2.494e-003 1.698e+008 7.067e+014 1.000e+004 8.481e-003 1.320e-003 
2.497e-003 1.700e+008 7.067e+014 1.000e+004 8.373e-003 1.321e-003 
2.499e-003 1.703e+008 7.067e+014 1.000e+004 9.204e-003 1.322e-003 
2.502e-003 1.704e+008 7.068e+014 1.000e+004 8.913e-003 1.323e-003 
2.504e-003 1.707e+008 7.068e+014 1.000e+004 8.427e-003 1.324e-003 
2.507e-003 1.709e+008 7.068e+014 1.000e+004 8.918e-003 1.325e-003 
2.510e-003 1.712e+008 7.069e+014 1.000e+004 8.117e-003 1.326e-003 
2.512e-003 1.715e+008 7.070e+014 1.000e+004 9.014e-003 1.326e-003 
2.515e-003 1.717e+008 7.069e+014 1.000e+004 9.529e-003 1.327e-003 
2.517e-003 1.719e+008 7.070e+014 1.000e+004 9.066e-003 1.328e-003 
2.520e-003 1.721e+008 7.070e+014 1.000e+004 9.724e-003 1.330e-003 
2.522e-003 1.723e+008 7.071e+014 1.000e+004 8.964e-003 1.331e-003 
2.525e-003 1.722e+008 7.072e+014 1.000e+004 9.592e-003 1.334e-003 
2.527e-003 1.723e+008 7.071e+014 1.000e+004 9.595e-003 1.336e-003 
2.530e-003 1.723e+008 7.073e+014 1.000e+004 9.844e-003 1.338e-003 
2.533e-003 1.721e+008 7.076e+014 1.000e+004 9.110e-003 1.342e-003 
2.535e-003 1.720e+008 7.079e+014 1.000e+004 9.110e-003 1.346e-003 
2.538e-003 1.719e+008 7.081e+014 1.000e+004 8.525e-003 1.349e-003 
2.540e-003 1.721e+008 7.081e+014 1.000e+004 8.334e-003 1.350e-003 
2.543e-003 1.723e+008 7.082e+014 1.000e+004 8.926e-003 1.351e-003 
2.546e-003 1.725e+008 7.082e+014 1.000e+004 8.244e-003 1.352e-003 
2.548e-003 1.728e+008 7.082e+014 1.000e+004 8.996e-003 1.353e-003 
2.551e-003 1.730e+008 7.082e+014 1.000e+004 8.757e-003 1.354e-003 
2.553e-003 1.729e+008 7.084e+014 1.000e+004 9.043e-003 1.357e-003 
2.556e-003 1.730e+008 7.086e+014 1.000e+004 8.635e-003 1.359e-003 
2.558e-003 1.731e+008 7.088e+014 1.000e+004 9.058e-003 1.361e-003 
2.560e-003 1.732e+008 7.089e+014 1.000e+004 9.426e-003 1.362e-003 
2.563e-003 1.734e+008 7.090e+014 1.000e+004 9.362e-003 1.364e-003 
2.565e-003 1.735e+008 7.089e+014 1.000e+004 9.039e-003 1.365e-003 
2.568e-003 1.737e+008 7.090e+014 1.000e+004 9.879e-003 1.366e-003 
2.570e-003 1.738e+008 7.089e+014 1.000e+004 9.012e-003 1.368e-003 
2.573e-003 1.740e+008 7.090e+014 1.000e+004 9.206e-003 1.369e-003 
2.575e-003 1.741e+008 7.089e+014 1.000e+004 8.653e-003 1.371e-003 
2.578e-003 1.743e+008 7.089e+014 1.000e+004 9.020e-003 1.372e-003 
2.581e-003 1.745e+008 7.089e+014 1.000e+004 9.278e-003 1.373e-003 
2.583e-003 1.748e+008 7.089e+014 1.000e+004 8.691e-003 1.374e-003 
2.586e-003 1.750e+008 7.090e+014 1.000e+004 1.003e-002 1.376e-003 
2.589e-003 1.752e+008 7.091e+014 1.000e+004 8.578e-003 1.377e-003 
2.591e-003 1.754e+008 7.091e+014 1.000e+004 9.432e-003 1.378e-003 
2.594e-003 1.755e+008 7.089e+014 1.000e+004 9.160e-003 1.380e-003 
2.596e-003 1.755e+008 7.091e+014 1.000e+004 8.441e-003 1.383e-003 
2.599e-003 1.756e+008 7.092e+014 1.000e+004 8.201e-003 1.385e-003 
2.602e-003 1.758e+008 7.092e+014 1.000e+004 9.492e-003 1.386e-003 
2.604e-003 1.761e+008 7.093e+014 1.000e+004 9.067e-003 1.387e-003 
2.607e-003 1.763e+008 7.094e+014 1.000e+004 8.935e-003 1.388e-003 
2.610e-003 1.767e+008 7.095e+014 1.000e+004 9.163e-003 1.387e-003 
2.612e-003 1.771e+008 7.095e+014 1.000e+004 9.038e-003 1.387e-003 
2.615e-003 1.772e+008 7.096e+014 1.000e+004 8.873e-003 1.389e-003 
2.617e-003 1.775e+008 7.096e+014 1.000e+004 8.967e-003 1.390e-003 
2.620e-003 1.775e+008 7.098e+014 1.000e+004 8.510e-003 1.392e-003 
2.622e-003 1.776e+008 7.098e+014 1.000e+004 9.090e-003 1.394e-003 
2.625e-003 1.778e+008 7.098e+014 1.000e+004 8.967e-003 1.395e-003 
2.627e-003 1.780e+008 7.099e+014 1.000e+004 9.112e-003 1.396e-003 
2.630e-003 1.782e+008 7.100e+014 1.000e+004 9.763e-003 1.397e-003 
2.632e-003 1.784e+008 7.100e+014 1.000e+004 9.117e-003 1.399e-003 
2.635e-003 1.784e+008 7.102e+014 1.000e+004 8.923e-003 1.401e-003 
2.638e-003 1.785e+008 7.104e+014 1.000e+004 8.902e-003 1.403e-003 
2.640e-003 1.787e+008 7.104e+014 1.000e+004 8.688e-003 1.405e-003 
2.643e-003 1.789e+008 7.105e+014 1.000e+004 9.227e-003 1.406e-003 
2.645e-003 1.792e+008 7.105e+014 1.000e+004 9.067e-003 1.406e-003 
2.648e-003 1.794e+008 7.106e+014 1.000e+004 8.779e-003 1.407e-003 
2.651e-003 1.797e+008 7.106e+014 1.000e+004 8.615e-003 1.408e-003 
2.653e-003 1.799e+008 7.107e+014 1.000e+004 9.311e-003 1.409e-003 
2.656e-003 1.802e+008 7.108e+014 1.000e+004 9.628e-003 1.410e-003 
2.659e-003 1.805e+008 7.109e+014 1.000e+004 8.960e-003 1.410e-003 
2.661e-003 1.807e+008 7.109e+014 1.000e+004 8.910e-003 1.411e-003 
2.664e-003 1.810e+008 7.105e+014 1.000e+004 8.546e-003 1.412e-003 
2.667e-003 1.812e+008 7.106e+014 1.000e+004 9.557e-003 1.413e-003 
2.669e-003 1.815e+008 7.106e+014 1.000e+004 8.865e-003 1.414e-003 
2.672e-003 1.819e+008 7.107e+014 1.000e+004 8.789e-003 1.414e-003 
2.675e-003 1.820e+008 7.108e+014 1.000e+004 8.844e-003 1.416e-003 
2.678e-003 1.822e+008 7.109e+014 1.000e+004 9.407e-003 1.417e-003 
2.680e-003 1.824e+008 7.110e+014 1.000e+004 9.383e-003 1.418e-003 
2.683e-003 1.828e+008 7.110e+014 1.000e+004 9.040e-003 1.419e-003 
2.686e-003 1.831e+008 7.111e+014 1.000e+004 9.147e-003 1.419e-003 
2.688e-003 1.834e+008 7.111e+014 1.000e+004 9.237e-003 1.420e-003 
2.691e-003 1.836e+008 7.111e+014 1.000e+004 8.853e-003 1.421e-003 
2.694e-003 1.839e+008 7.112e+014 1.000e+004 8.869e-003 1.422e-003 
2.696e-003 1.843e+008 7.112e+014 1.000e+004 9.090e-003 1.422e-003 
2.699e-003 1.846e+008 7.113e+014 1.000e+004 9.224e-003 1.422e-003 
2.701e-003 1.849e+008 7.114e+014 1.000e+004 9.084e-003 1.423e-003 
2.704e-003 1.851e+008 7.114e+014 1.000e+004 9.352e-003 1.423e-003 
2.707e-003 1.853e+008 7.115e+014 1.000e+004 8.556e-003 1.425e-003 
2.709e-003 1.855e+008 7.116e+014 1.000e+004 9.357e-003 1.426e-003 
2.712e-003 1.857e+008 7.117e+014 1.000e+004 9.034e-003 1.427e-003 
2.714e-003 1.859e+008 7.117e+014 1.000e+004 8.976e-003 1.429e-003 
2.717e-003 1.860e+008 7.119e+014 1.000e+004 9.157e-003 1.430e-003 
2.719e-003 1.863e+008 7.119e+014 1.000e+004 8.788e-003 1.431e-003 
2.722e-003 1.864e+008 7.120e+014 1.000e+004 9.560e-003 1.433e-003 
2.725e-003 1.866e+008 7.121e+014 1.000e+004 9.080e-003 1.434e-003 
2.727e-003 1.868e+008 7.122e+014 1.000e+004 9.055e-003 1.435e-003 
2.730e-003 1.869e+008 7.123e+014 1.000e+004 9.422e-003 1.437e-003 
2.732e-003 1.870e+008 7.124e+014 1.000e+004 9.300e-003 1.439e-003 
2.734e-003 1.872e+008 7.125e+014 1.000e+004 8.973e-003 1.440e-003 
2.737e-003 1.874e+008 7.125e+014 1.000e+004 9.088e-003 1.440e-003 
2.739e-003 1.876e+008 7.126e+014 1.000e+004 9.090e-003 1.441e-003 
2.741e-003 1.879e+008 7.127e+014 1.000e+004 9.859e-003 1.442e-003 
2.744e-003 1.881e+008 7.128e+014 1.000e+004 9.268e-003 1.443e-003 
2.746e-003 1.883e+008 7.129e+014 1.000e+004 8.609e-003 1.444e-003 
2.748e-003 1.886e+008 7.130e+014 1.000e+004 9.001e-003 1.444e-003 
2.751e-003 1.889e+008 7.131e+014 1.000e+004 8.921e-003 1.445e-003 
2.753e-003 1.892e+008 7.131e+014 1.000e+004 9.567e-003 1.445e-003 
2.756e-003 1.895e+008 7.131e+014 1.000e+004 8.728e-003 1.445e-003 
2.758e-003 1.897e+008 7.132e+014 1.000e+004 9.164e-003 1.446e-003 
2.760e-003 1.901e+008 7.132e+014 1.000e+004 8.622e-003 1.446e-003 
2.763e-003 1.904e+008 7.133e+014 1.000e+004 9.094e-003 1.446e-003 
2.765e-003 1.906e+008 7.134e+014 1.000e+004 9.051e-003 1.447e-003 
2.767e-003 1.909e+008 7.134e+014 1.000e+004 9.313e-003 1.447e-003 
2.770e-003 1.912e+008 7.135e+014 1.000e+004 8.925e-003 1.448e-003 
2.772e-003 1.915e+008 7.136e+014 1.000e+004 9.136e-003 1.448e-003 
2.775e-003 1.918e+008 7.136e+014 1.000e+004 8.981e-003 1.448e-003 
2.777e-003 1.921e+008 7.137e+014 1.000e+004 9.468e-003 1.449e-003 
2.780e-003 1.924e+008 7.137e+014 1.000e+004 8.900e-003 1.449e-003 
2.782e-003 1.926e+008 7.137e+014 1.000e+004 9.323e-003 1.450e-003 
2.785e-003 1.924e+008 7.134e+014 1.000e+004 8.801e-003 1.454e-003 
2.787e-003 1.923e+008 7.133e+014 1.000e+004 9.365e-003 1.457e-003 
2.760e-003 1.900e+008 7.132e+014 1.000e+004 8.531e-003 1.447e-003 
2.763e-003 1.903e+008 7.133e+014 1.000e+004 9.026e-003 1.447e-003 
2.765e-003 1.905e+008 7.132e+014 1.000e+004 9.140e-003 1.448e-003 
2.767e-003 1.908e+008 7.132e+014 1.000e+004 9.330e-003 1.448e-003 
2.770e-003 1.910e+008 7.131e+014 1.000e+004 8.781e-003 1.449e-003 
2.772e-003 1.914e+008 7.132e+014 1.000e+004 9.247e-003 1.449e-003 
2.775e-003 1.916e+008 7.133e+014 1.000e+004 8.899e-003 1.450e-003 
2.777e-003 1.919e+008 7.133e+014 1.000e+004 9.464e-003 1.450e-003 
2.780e-003 1.922e+008 7.134e+014 1.000e+004 8.793e-003 1.450e-003 
2.782e-003 1.925e+008 7.134e+014 1.000e+004 9.285e-003 1.451e-003 
2.785e-003 1.927e+008 7.135e+014 1.000e+004 8.326e-003 1.452e-003 
2.787e-003 1.930e+008 7.135e+014 1.000e+004 9.367e-003 1.452e-003 
2.790e-003 1.932e+008 7.134e+014 1.000e+004 8.850e-003 1.453e-003 
2.792e-003 1.931e+008 7.135e+014 1.000e+004 9.332e-003 1.456e-003 
2.794e-003 1.932e+008 7.137e+014 1.000e+004 9.087e-003 1.458e-003 
2.797e-003 1.931e+008 7.134e+014 1.000e+004 9.328e-003 1.461e-003 
2.799e-003 1.931e+008 7.135e+014 1.000e+004 8.887e-003 1.464e-003 
2.802e-003 1.932e+008 7.137e+014 1.000e+004 8.938e-003 1.465e-003 
2.804e-003 1.935e+008 7.138e+014 1.000e+004 8.965e-003 1.466e-003 
2.807e-003 1.935e+008 7.138e+014 1.000e+004 9.097e-003 1.468e-003 
2.809e-003 1.935e+008 7.140e+014 1.000e+004 8.797e-003 1.471e-003 
2.812e-003 1.935e+008 7.142e+014 1.000e+004 9.135e-003 1.473e-003 
2.814e-003 1.936e+008 7.140e+014 1.000e+004 8.952e-003 1.475e-003 
2.817e-003 1.937e+008 7.139e+014 1.000e+004 9.078e-003 1.477e-003 
2.819e-003 1.940e+008 7.140e+014 1.000e+004 8.947e-003 1.477e-003 
2.822e-003 1.942e+008 7.141e+014 1.000e+004 9.023e-003 1.478e-003 
2.824e-003 1.945e+008 7.142e+014 1.000e+004 8.935e-003 1.479e-003 
2.827e-003 1.947e+008 7.141e+014 1.000e+004 8.798e-003 1.480e-003 
2.829e-003 1.948e+008 7.135e+014 1.000e+004 8.786e-003 1.482e-003 
2.832e-003 1.950e+008 7.135e+014 1.000e+004 8.736e-003 1.483e-003 
2.834e-003 1.952e+008 7.137e+014 1.000e+004 8.968e-003 1.484e-003 
2.837e-003 1.954e+008 7.138e+014 1.000e+004 9.286e-003 1.485e-003 
2.839e-003 1.954e+008 7.127e+014 1.000e+004 9.130e-003 1.487e-003 
2.841e-003 1.957e+008 7.125e+014 1.000e+004 8.540e-003 1.488e-003 
2.844e-003 1.960e+008 7.121e+014 1.000e+004 9.870e-003 1.488e-003 
2.847e-003 1.963e+008 7.122e+014 1.000e+004 9.337e-003 1.489e-003 
2.849e-003 1.966e+008 7.122e+014 1.000e+004 8.266e-003 1.489e-003 
2.852e-003 1.969e+008 7.122e+014 1.000e+004 9.452e-003 1.490e-003 
2.854e-003 1.971e+008 7.122e+014 1.000e+004 8.320e-003 1.491e-003 
2.856e-003 1.972e+008 7.123e+014 1.000e+004 9.400e-003 1.493e-003 
2.859e-003 1.973e+008 7.123e+014 1.000e+004 9.058e-003 1.494e-003 
2.861e-003 1.972e+008 7.125e+014 1.000e+004 9.385e-003 1.497e-003 
2.864e-003 1.974e+008 7.126e+014 1.000e+004 8.933e-003 1.498e-003 
2.866e-003 1.977e+008 7.126e+014 1.000e+004 9.083e-003 1.499e-003 
2.869e-003 1.980e+008 7.126e+014 1.000e+004 8.989e-003 1.500e-003 
2.871e-003 1.982e+008 7.126e+014 1.000e+004 8.817e-003 1.501e-003 
2.874e-003 1.984e+008 7.127e+014 1.000e+004 9.309e-003 1.502e-003 
2.876e-003 1.986e+008 7.127e+014 1.000e+004 9.709e-003 1.503e-003 
2.879e-003 1.989e+008 7.128e+014 1.000e+004 9.187e-003 1.503e-003 
2.881e-003 1.991e+008 7.129e+014 1.000e+004 8.862e-003 1.504e-003 
2.884e-003 1.994e+008 7.130e+014 1.000e+004 9.340e-003 1.505e-003 
2.886e-003 1.997e+008 7.130e+014 1.000e+004 8.932e-003 1.505e-003 
2.889e-003 2.000e+008 7.124e+014 1.000e+004 9.360e-003 1.505e-003 
2.891e-003 2.002e+008 7.115e+014 1.000e+004 9.710e-003 1.507e-003 
2.894e-003 2.002e+008 7.111e+014 1.000e+004 8.905e-003 1.509e-003 
2.896e-003 2.004e+008 7.113e+014 1.000e+004 8.772e-003 1.510e-003 
2.898e-003 2.004e+008 7.114e+014 1.000e+004 8.975e-003 1.512e-003 
2.901e-003 2.001e+008 7.117e+014 1.000e+004 9.153e-003 1.517e-003 
2.903e-003 1.996e+008 7.115e+014 1.000e+004 9.528e-003 1.523e-003 
2.906e-003 1.994e+008 7.118e+014 1.000e+004 8.373e-003 1.527e-003 
2.908e-003 1.993e+008 7.118e+014 1.000e+004 9.560e-003 1.530e-003 
2.911e-003 1.991e+008 7.121e+014 1.000e+004 9.412e-003 1.534e-003 
2.914e-003 1.986e+008 7.125e+014 1.000e+004 8.555e-003 1.540e-003 
2.916e-003 1.985e+008 7.127e+014 1.000e+004 9.648e-003 1.544e-003 
2.919e-003 1.985e+008 7.129e+014 1.000e+004 9.016e-003 1.546e-003 
2.922e-003 1.987e+008 7.131e+014 1.000e+004 9.266e-003 1.547e-003 
2.924e-003 1.989e+008 7.126e+014 1.000e+004 9.599e-003 1.548e-003 
2.927e-003 1.990e+008 7.125e+014 1.000e+004 8.933e-003 1.551e-003 
2.930e-003 1.992e+008 7.126e+014 1.000e+004 9.854e-003 1.552e-003 
2.932e-003 1.993e+008 7.124e+014 1.000e+004 8.865e-003 1.554e-003 
2.935e-003 1.992e+008 7.126e+014 1.000e+004 9.470e-003 1.557e-003 
2.938e-003 1.986e+008 7.117e+014 1.000e+004 1.054e-002 1.564e-003 
2.940e-003 1.981e+008 7.113e+014 1.000e+004 8.699e-003 1.570e-003 
2.943e-003 1.980e+008 7.113e+014 1.000e+004 9.435e-003 1.573e-003 
2.945e-003 1.976e+008 7.115e+014 1.000e+004 8.918e-003 1.578e-003 
2.947e-003 1.972e+008 7.119e+014 1.000e+004 8.914e-003 1.584e-003 
2.950e-003 1.971e+008 7.117e+014 1.000e+004 9.604e-003 1.587e-003 
2.952e-003 1.971e+008 7.119e+014 1.000e+004 9.328e-003 1.589e-003 
2.955e-003 1.972e+008 7.121e+014 1.000e+004 9.607e-003 1.591e-003 
2.957e-003 1.973e+008 7.119e+014 1.000e+004 9.378e-003 1.593e-003 
2.959e-003 1.974e+008 7.121e+014 1.000e+004 9.093e-003 1.594e-003 
2.962e-003 1.976e+008 7.123e+014 1.000e+004 9.170e-003 1.595e-003 
2.964e-003 1.975e+008 7.126e+014 1.000e+004 9.895e-003 1.598e-003 
2.967e-003 1.972e+008 7.129e+014 1.000e+004 9.829e-003 1.603e-003 
2.969e-003 1.973e+008 7.122e+014 1.000e+004 9.242e-003 1.604e-003 
2.971e-003 1.973e+008 7.117e+014 1.000e+004 9.693e-003 1.607e-003 
2.973e-003 1.968e+008 7.119e+014 1.000e+004 8.962e-003 1.612e-003 
2.976e-003 1.966e+008 7.123e+014 1.000e+004 9.590e-003 1.616e-003 
2.978e-003 1.961e+008 7.121e+014 1.000e+004 9.050e-003 1.622e-003 
2.980e-003 1.965e+008 7.122e+014 1.000e+004 9.551e-003 1.621e-003 
2.983e-003 1.968e+008 7.123e+014 1.000e+004 8.853e-003 1.622e-003 
2.985e-003 1.970e+008 7.124e+014 1.000e+004 8.989e-003 1.622e-003 
2.987e-003 1.972e+008 7.124e+014 1.000e+004 8.820e-003 1.623e-003 
2.990e-003 1.975e+008 7.124e+014 1.000e+004 9.262e-003 1.624e-003 
2.992e-003 1.976e+008 7.125e+014 1.000e+004 8.677e-003 1.625e-003 
2.994e-003 1.976e+008 7.127e+014 1.000e+004 9.020e-003 1.627e-003 
2.997e-003 1.977e+008 7.127e+014 1.000e+004 8.904e-003 1.629e-003 
2.999e-003 1.979e+008 7.128e+014 1.000e+004 9.248e-003 1.630e-003 
3.001e-003 1.982e+008 7.128e+014 1.000e+004 8.960e-003 1.630e-003 
3.003e-003 1.985e+008 7.127e+014 1.000e+004 9.482e-003 1.631e-003 
3.006e-003 1.987e+008 7.127e+014 1.000e+004 8.820e-003 1.631e-003 
3.008e-003 1.990e+008 7.128e+014 1.000e+004 8.591e-003 1.632e-003 
3.011e-003 1.993e+008 7.129e+014 1.000e+004 8.837e-003 1.632e-003 
3.013e-003 1.996e+008 7.129e+014 1.000e+004 9.246e-003 1.633e-003 
3.015e-003 1.998e+008 7.130e+014 1.000e+004 9.752e-003 1.633e-003 
3.018e-003 2.000e+008 7.130e+014 1.000e+004 9.283e-003 1.634e-003 
3.020e-003 2.002e+008 7.131e+014 1.000e+004 9.233e-003 1.635e-003 
3.022e-003 2.004e+008 7.131e+014 1.000e+004 9.223e-003 1.636e-003 
3.025e-003 2.007e+008 7.132e+014 1.000e+004 1.034e-002 1.637e-003 
3.027e-003 2.010e+008 7.132e+014 1.000e+004 9.804e-003 1.637e-003 
3.030e-003 2.013e+008 7.133e+014 1.000e+004 9.026e-003 1.637e-003 
3.032e-003 2.017e+008 7.133e+014 1.000e+004 9.041e-003 1.637e-003 
3.034e-003 2.019e+008 7.130e+014 1.000e+004 8.989e-003 1.638e-003 
3.037e-003 2.021e+008 7.128e+014 1.000e+004 8.873e-003 1.639e-003 
3.039e-003 2.023e+008 7.129e+014 1.000e+004 9.487e-003 1.639e-003 
3.041e-003 2.026e+008 7.129e+014 1.000e+004 9.471e-003 1.640e-003 
3.044e-003 2.028e+008 7.129e+014 1.000e+004 9.153e-003 1.641e-003 
3.046e-003 2.030e+008 7.132e+014 1.000e+004 9.448e-003 1.642e-003 
3.048e-003 2.033e+008 7.133e+014 1.000e+004 8.784e-003 1.642e-003 
3.051e-003 2.036e+008 7.134e+014 1.000e+004 9.138e-003 1.643e-003 
3.053e-003 2.039e+008 7.134e+014 1.000e+004 9.619e-003 1.643e-003 
3.056e-003 2.041e+008 7.135e+014 1.000e+004 9.808e-003 1.644e-003 
3.058e-003 2.043e+008 7.135e+014 1.000e+004 1.008e-002 1.645e-003 
3.060e-003 2.047e+008 7.135e+014 1.000e+004 9.369e-003 1.645e-003 
3.063e-003 2.050e+008 7.136e+014 1.000e+004 9.372e-003 1.645e-003 
3.065e-003 2.052e+008 7.133e+014 1.000e+004 1.007e-002 1.646e-003 
3.067e-003 2.055e+008 7.133e+014 1.000e+004 9.579e-003 1.646e-003 
3.070e-003 2.058e+008 7.133e+014 1.000e+004 9.074e-003 1.647e-003 
3.072e-003 2.060e+008 7.134e+014 1.000e+004 9.742e-003 1.647e-003 
3.074e-003 2.062e+008 7.134e+014 1.000e+004 9.291e-003 1.648e-003 
3.076e-003 2.063e+008 7.133e+014 1.000e+004 8.715e-003 1.649e-003 
3.079e-003 2.065e+008 7.134e+014 1.000e+004 8.674e-003 1.650e-003 
3.081e-003 2.068e+008 7.134e+014 1.000e+004 9.698e-003 1.651e-003 
3.083e-003 2.068e+008 7.131e+014 1.000e+004 1.087e-002 1.653e-003 
3.086e-003 2.070e+008 7.130e+014 1.000e+004 9.437e-003 1.654e-003 
3.088e-003 2.072e+008 7.130e+014 1.000e+004 9.725e-003 1.655e-003 
3.090e-003 2.073e+008 7.129e+014 1.000e+004 9.743e-003 1.656e-003 
3.092e-003 2.073e+008 7.130e+014 1.000e+004 9.856e-003 1.659e-003 
3.095e-003 2.073e+008 7.131e+014 1.000e+004 9.339e-003 1.661e-003 
3.097e-003 2.070e+008 7.125e+014 1.000e+004 9.243e-003 1.665e-003 
3.099e-003 2.069e+008 7.124e+014 1.000e+004 9.923e-003 1.668e-003 
3.102e-003 2.070e+008 7.125e+014 1.000e+004 1.001e-002 1.670e-003 
3.104e-003 2.066e+008 7.123e+014 1.000e+004 1.001e-002 1.675e-003 
3.106e-003 2.067e+008 7.120e+014 1.000e+004 9.646e-003 1.677e-003 
3.109e-003 2.069e+008 7.121e+014 1.000e+004 9.566e-003 1.678e-003 
3.111e-003 2.070e+008 7.123e+014 1.000e+004 9.380e-003 1.679e-003 
3.113e-003 2.066e+008 7.128e+014 1.000e+004 1.022e-002 1.685e-003 
3.116e-003 2.054e+008 7.132e+014 1.000e+004 1.023e-002 1.695e-003 
3.118e-003 2.037e+008 7.124e+014 1.000e+004 1.003e-002 1.709e-003 
3.121e-003 2.029e+008 7.126e+014 1.000e+004 9.635e-003 1.717e-003 
3.123e-003 2.026e+008 7.127e+014 1.000e+004 9.781e-003 1.722e-003 
3.125e-003 2.026e+008 7.127e+014 1.000e+004 9.567e-003 1.724e-003 
3.128e-003 2.027e+008 7.127e+014 1.000e+004 9.574e-003 1.726e-003 
3.130e-003 2.025e+008 7.128e+014 1.000e+004 9.452e-003 1.729e-003 
3.133e-003 2.026e+008 7.130e+014 1.000e+004 9.302e-003 1.731e-003 
3.135e-003 2.027e+008 7.131e+014 1.000e+004 8.997e-003 1.733e-003 
3.137e-003 2.027e+008 7.133e+014 1.000e+004 9.732e-003 1.735e-003 
3.140e-003 2.027e+008 7.134e+014 1.000e+004 9.706e-003 1.737e-003 
3.142e-003 2.028e+008 7.134e+014 1.000e+004 9.035e-003 1.739e-003 
3.144e-003 2.030e+008 7.136e+014 1.000e+004 9.665e-003 1.741e-003 
3.147e-003 2.031e+008 7.137e+014 1.000e+004 9.459e-003 1.742e-003 
3.149e-003 2.032e+008 7.137e+014 1.000e+004 9.103e-003 1.744e-003 
3.152e-003 2.034e+008 7.134e+014 1.000e+004 9.685e-003 1.745e-003 
3.154e-003 2.037e+008 7.132e+014 1.000e+004 8.933e-003 1.745e-003 
3.156e-003 2.040e+008 7.134e+014 1.000e+004 9.244e-003 1.746e-003 
3.159e-003 2.042e+008 7.135e+014 1.000e+004 9.034e-003 1.746e-003 
3.161e-003 2.043e+008 7.136e+014 1.000e+004 9.401e-003 1.748e-003 
3.164e-003 2.044e+008 7.136e+014 1.000e+004 9.695e-003 1.750e-003 
3.166e-003 2.045e+008 7.137e+014 1.000e+004 9.726e-003 1.752e-003 
3.168e-003 2.047e+008 7.138e+014 1.000e+004 9.356e-003 1.752e-003 
3.170e-003 2.049e+008 7.138e+014 1.000e+004 9.381e-003 1.753e-003 
3.173e-003 2.051e+008 7.139e+014 1.000e+004 9.249e-003 1.754e-003 
3.175e-003 2.054e+008 7.140e+014 1.000e+004 9.824e-003 1.755e-003 
3.178e-003 2.056e+008 7.141e+014 1.000e+004 9.552e-003 1.756e-003 
3.180e-003 2.058e+008 7.141e+014 1.000e+004 9.242e-003 1.757e-003 
3.182e-003 2.059e+008 7.142e+014 1.000e+004 9.828e-003 1.758e-003 
3.185e-003 2.060e+008 7.143e+014 1.000e+004 9.320e-003 1.760e-003 
3.187e-003 2.059e+008 7.145e+014 1.000e+004 9.747e-003 1.763e-003 
3.189e-003 2.057e+008 7.147e+014 1.000e+004 9.026e-003 1.767e-003 
3.192e-003 2.056e+008 7.145e+014 1.000e+004 9.137e-003 1.770e-003 
3.194e-003 2.054e+008 7.144e+014 1.000e+004 9.422e-003 1.774e-003 
3.197e-003 2.056e+008 7.144e+014 1.000e+004 8.763e-003 1.775e-003 
3.199e-003 2.056e+008 7.145e+014 1.000e+004 9.330e-003 1.777e-003 
3.201e-003 2.057e+008 7.147e+014 1.000e+004 9.346e-003 1.779e-003 
3.204e-003 2.058e+008 7.148e+014 1.000e+004 9.258e-003 1.780e-003 
3.206e-003 2.061e+008 7.149e+014 1.000e+004 9.043e-003 1.781e-003 
3.209e-003 2.064e+008 7.146e+014 1.000e+004 9.440e-003 1.781e-003 
3.211e-003 2.067e+008 7.147e+014 1.000e+004 9.360e-003 1.782e-003 
3.214e-003 2.068e+008 7.149e+014 1.000e+004 8.435e-003 1.783e-003 
3.216e-003 2.072e+008 7.147e+014 1.000e+004 9.061e-003 1.783e-003 
3.219e-003 2.073e+008 7.150e+014 1.000e+004 8.333e-003 1.785e-003 
3.221e-003 2.074e+008 7.152e+014 1.000e+004 9.383e-003 1.786e-003 
3.223e-003 2.076e+008 7.153e+014 1.000e+004 9.054e-003 1.788e-003 
3.226e-003 2.078e+008 7.153e+014 1.000e+004 9.089e-003 1.788e-003 
3.228e-003 2.080e+008 7.154e+014 1.000e+004 9.998e-003 1.789e-003 
3.231e-003 2.082e+008 7.155e+014 1.000e+004 9.896e-003 1.791e-003 
3.233e-003 2.084e+008 7.156e+014 1.000e+004 9.513e-003 1.792e-003 
3.235e-003 2.086e+008 7.157e+014 1.000e+004 9.723e-003 1.792e-003 
3.238e-003 2.088e+008 7.158e+014 1.000e+004 9.005e-003 1.793e-003 
3.240e-003 2.090e+008 7.159e+014 1.000e+004 9.413e-003 1.795e-003 
3.243e-003 2.092e+008 7.159e+014 1.000e+004 9.976e-003 1.796e-003 
3.245e-003 2.096e+008 7.159e+014 1.000e+004 9.240e-003 1.795e-003 
3.247e-003 2.099e+008 7.160e+014 1.000e+004 9.731e-003 1.796e-003 
3.250e-003 2.101e+008 7.161e+014 1.000e+004 9.653e-003 1.797e-003 
3.252e-003 2.100e+008 7.155e+014 1.000e+004 1.029e-002 1.800e-003 
3.254e-003 2.094e+008 7.143e+014 1.000e+004 9.134e-003 1.806e-003 
3.256e-003 2.091e+008 7.140e+014 1.000e+004 9.918e-003 1.811e-003 
3.259e-003 2.088e+008 7.140e+014 1.000e+004 9.666e-003 1.815e-003 
3.261e-003 2.089e+008 7.142e+014 1.000e+004 9.661e-003 1.817e-003 
3.264e-003 2.089e+008 7.142e+014 1.000e+004 9.370e-003 1.819e-003 
3.266e-003 2.089e+008 7.141e+014 1.000e+004 9.125e-003 1.821e-003 
3.268e-003 2.086e+008 7.140e+014 1.000e+004 1.011e-002 1.825e-003 
3.271e-003 2.085e+008 7.140e+014 1.000e+004 8.840e-003 1.829e-003 
3.273e-003 2.086e+008 7.139e+014 1.000e+004 9.289e-003 1.830e-003 
3.275e-003 2.083e+008 7.138e+014 1.000e+004 9.847e-003 1.834e-003 
3.277e-003 2.082e+008 7.140e+014 1.000e+004 8.735e-003 1.837e-003 
3.280e-003 2.079e+008 7.143e+014 1.000e+004 8.980e-003 1.842e-003 
3.282e-003 2.079e+008 7.142e+014 1.000e+004 9.454e-003 1.844e-003 
3.284e-003 2.076e+008 7.136e+014 1.000e+004 9.299e-003 1.848e-003 
3.286e-003 2.072e+008 7.136e+014 1.000e+004 9.325e-003 1.853e-003 
3.289e-003 2.067e+008 7.137e+014 1.000e+004 9.237e-003 1.859e-003 
3.291e-003 2.061e+008 7.140e+014 1.000e+004 9.313e-003 1.865e-003 
3.293e-003 2.058e+008 7.138e+014 1.000e+004 9.941e-003 1.870e-003 
3.295e-003 2.057e+008 7.140e+014 1.000e+004 9.921e-003 1.872e-003 
3.297e-003 2.059e+008 7.141e+014 1.000e+004 9.497e-003 1.873e-003 
3.300e-003 2.061e+008 7.141e+014 1.000e+004 9.334e-003 1.874e-003 
3.302e-003 2.063e+008 7.142e+014 1.000e+004 9.938e-003 1.875e-003 
3.304e-003 2.065e+008 7.143e+014 1.000e+004 9.909e-003 1.876e-003 
3.306e-003 2.067e+008 7.144e+014 1.000e+004 9.349e-003 1.877e-003 
3.308e-003 2.068e+008 7.144e+014 1.000e+004 8.935e-003 1.878e-003 
3.310e-003 2.068e+008 7.146e+014 1.000e+004 9.493e-003 1.880e-003 
3.313e-003 2.069e+008 7.147e+014 1.000e+004 9.493e-003 1.882e-003 
3.315e-003 2.068e+008 7.144e+014 1.000e+004 9.682e-003 1.884e-003 
3.317e-003 2.070e+008 7.145e+014 1.000e+004 9.108e-003 1.886e-003 
3.319e-003 2.071e+008 7.144e+014 1.000e+004 9.764e-003 1.887e-003 
3.321e-003 2.073e+008 7.138e+014 1.000e+004 9.021e-003 1.888e-003 
3.324e-003 2.076e+008 7.137e+014 1.000e+004 9.517e-003 1.888e-003 
3.326e-003 2.078e+008 7.137e+014 1.000e+004 8.989e-003 1.889e-003 
3.328e-003 2.080e+008 7.138e+014 1.000e+004 1.018e-002 1.890e-003 
3.330e-003 2.082e+008 7.135e+014 1.000e+004 9.069e-003 1.890e-003 
3.332e-003 2.083e+008 7.134e+014 1.000e+004 9.308e-003 1.892e-003 
3.334e-003 2.084e+008 7.135e+014 1.000e+004 9.410e-003 1.893e-003 
3.337e-003 2.086e+008 7.134e+014 1.000e+004 1.013e-002 1.894e-003 
3.339e-003 2.086e+008 7.135e+014 1.000e+004 9.046e-003 1.896e-003 
3.341e-003 2.087e+008 7.136e+014 1.000e+004 9.827e-003 1.898e-003 
3.343e-003 2.089e+008 7.136e+014 1.000e+004 9.564e-003 1.899e-003 
3.345e-003 2.090e+008 7.137e+014 1.000e+004 9.381e-003 1.900e-003 
3.348e-003 2.092e+008 7.137e+014 1.000e+004 8.811e-003 1.901e-003 
3.350e-003 2.094e+008 7.137e+014 1.000e+004 9.448e-003 1.902e-003 
3.352e-003 2.095e+008 7.131e+014 1.000e+004 9.097e-003 1.903e-003 
3.354e-003 2.097e+008 7.131e+014 1.000e+004 9.625e-003 1.904e-003 
3.357e-003 2.099e+008 7.132e+014 1.000e+004 9.124e-003 1.905e-003 
3.359e-003 2.101e+008 7.132e+014 1.000e+004 8.780e-003 1.906e-003 
3.362e-003 2.102e+008 7.133e+014 1.000e+004 9.803e-003 1.908e-003 
3.364e-003 2.101e+008 7.135e+014 1.000e+004 9.582e-003 1.911e-003 
3.367e-003 2.098e+008 7.139e+014 1.000e+004 9.249e-003 1.916e-003 
3.369e-003 2.095e+008 7.144e+014 1.000e+004 8.855e-003 1.920e-003 
3.372e-003 2.092e+008 7.146e+014 1.000e+004 9.604e-003 1.925e-003 
3.374e-003 2.088e+008 7.151e+014 1.000e+004 9.775e-003 1.930e-003 
3.377e-003 2.086e+008 7.154e+014 1.000e+004 9.713e-003 1.934e-003 
3.379e-003 2.086e+008 7.152e+014 1.000e+004 9.158e-003 1.936e-003 
3.381e-003 2.086e+008 7.152e+014 1.000e+004 9.877e-003 1.938e-003 
3.383e-003 2.088e+008 7.152e+014 1.000e+004 9.303e-003 1.939e-003 
3.386e-003 2.090e+008 7.145e+014 1.000e+004 9.628e-003 1.940e-003 
3.388e-003 2.092e+008 7.141e+014 1.000e+004 9.163e-003 1.941e-003 
3.390e-003 2.094e+008 7.142e+014 1.000e+004 9.200e-003 1.942e-003 
3.392e-003 2.096e+008 7.143e+014 1.000e+004 9.766e-003 1.943e-003 
3.394e-003 2.097e+008 7.144e+014 1.000e+004 9.018e-003 1.944e-003 
3.397e-003 2.100e+008 7.145e+014 1.000e+004 8.833e-003 1.944e-003 
3.399e-003 2.103e+008 7.145e+014 1.000e+004 8.906e-003 1.944e-003 
3.401e-003 2.104e+008 7.146e+014 1.000e+004 9.570e-003 1.946e-003 
3.404e-003 2.104e+008 7.148e+014 1.000e+004 9.947e-003 1.948e-003 
3.406e-003 2.102e+008 7.142e+014 1.000e+004 9.530e-003 1.952e-003 
3.408e-003 2.090e+008 7.142e+014 1.000e+004 9.533e-003 1.963e-003 
3.411e-003 2.088e+008 7.142e+014 1.000e+004 9.890e-003 1.966e-003 
3.413e-003 2.092e+008 7.143e+014 1.000e+004 9.034e-003 1.966e-003 
3.416e-003 2.095e+008 7.143e+014 1.000e+004 9.427e-003 1.967e-003 
3.418e-003 2.098e+008 7.144e+014 1.000e+004 8.833e-003 1.967e-003 
3.421e-003 2.100e+008 7.145e+014 1.000e+004 8.608e-003 1.968e-003 
3.423e-003 2.103e+008 7.145e+014 1.000e+004 9.135e-003 1.968e-003 
3.426e-003 2.107e+008 7.146e+014 1.000e+004 8.570e-003 1.968e-003 
3.428e-003 2.110e+008 7.147e+014 1.000e+004 9.199e-003 1.969e-003 
3.430e-003 2.113e+008 7.147e+014 1.000e+004 9.320e-003 1.969e-003 
3.433e-003 2.116e+008 7.147e+014 1.000e+004 9.415e-003 1.970e-003 
3.435e-003 2.119e+008 7.147e+014 1.000e+004 9.658e-003 1.970e-003 
3.438e-003 2.121e+008 7.148e+014 1.000e+004 8.548e-003 1.971e-003 
3.440e-003 2.124e+008 7.149e+014 1.000e+004 9.282e-003 1.971e-003 
3.443e-003 2.127e+008 7.150e+014 1.000e+004 8.979e-003 1.972e-003 
3.445e-003 2.130e+008 7.150e+014 1.000e+004 9.424e-003 1.972e-003 
3.448e-003 2.132e+008 7.151e+014 1.000e+004 9.370e-003 1.973e-003 
3.450e-003 2.135e+008 7.152e+014 1.000e+004 9.371e-003 1.974e-003 
3.453e-003 2.136e+008 7.153e+014 1.000e+004 8.945e-003 1.976e-003 
3.455e-003 2.138e+008 7.152e+014 1.000e+004 8.870e-003 1.977e-003 
3.458e-003 2.141e+008 7.152e+014 1.000e+004 8.537e-003 1.977e-003 
3.460e-003 2.144e+008 7.153e+014 1.000e+004 9.140e-003 1.977e-003 
3.463e-003 2.147e+008 7.153e+014 1.000e+004 8.763e-003 1.977e-003 
3.465e-003 2.150e+008 7.154e+014 1.000e+004 8.622e-003 1.978e-003 
3.467e-003 2.153e+008 7.154e+014 1.000e+004 9.138e-003 1.978e-003 
3.470e-003 2.156e+008 7.155e+014 1.000e+004 8.768e-003 1.979e-003 
3.472e-003 2.160e+008 7.155e+014 1.000e+004 9.319e-003 1.979e-003 
3.475e-003 2.163e+008 7.156e+014 1.000e+004 8.720e-003 1.979e-003 
3.477e-003 2.167e+008 7.157e+014 1.000e+004 9.657e-003 1.978e-003 
3.480e-003 2.171e+008 7.158e+014 1.000e+004 8.540e-003 1.978e-003 
3.483e-003 2.175e+008 7.158e+014 1.000e+004 8.301e-003 1.978e-003 
3.485e-003 2.178e+008 7.159e+014 1.000e+004 9.241e-003 1.978e-003 
3.488e-003 2.180e+008 7.159e+014 1.000e+004 9.348e-003 1.980e-003 
3.490e-003 2.182e+008 7.149e+014 1.000e+004 9.669e-003 1.981e-003 
3.493e-003 2.186e+008 7.149e+014 1.000e+004 8.599e-003 1.981e-003 
3.495e-003 2.190e+008 7.150e+014 1.000e+004 9.272e-003 1.981e-003 
3.498e-003 2.193e+008 7.152e+014 1.000e+004 8.869e-003 1.981e-003 
3.500e-003 2.196e+008 7.153e+014 1.000e+004 9.547e-003 1.982e-003 
3.503e-003 2.199e+008 7.155e+014 1.000e+004 8.590e-003 1.982e-003 
3.506e-003 2.201e+008 7.156e+014 1.000e+004 8.856e-003 1.983e-003 
3.508e-003 2.203e+008 7.157e+014 1.000e+004 8.923e-003 1.984e-003 
3.511e-003 2.206e+008 7.158e+014 1.000e+004 8.999e-003 1.985e-003 
3.513e-003 2.209e+008 7.158e+014 1.000e+004 8.889e-003 1.985e-003 
3.516e-003 2.212e+008 7.158e+014 1.000e+004 8.628e-003 1.986e-003 
3.519e-003 2.215e+008 7.159e+014 1.000e+004 9.805e-003 1.987e-003 
3.521e-003 2.217e+008 7.160e+014 1.000e+004 9.482e-003 1.988e-003 
3.524e-003 2.217e+008 7.162e+014 1.000e+004 8.628e-003 1.991e-003 
3.526e-003 2.217e+008 7.156e+014 1.000e+004 9.039e-003 1.993e-003 
3.529e-003 2.220e+008 7.157e+014 1.000e+004 8.832e-003 1.993e-003 
3.532e-003 2.223e+008 7.156e+014 1.000e+004 8.747e-003 1.995e-003 
3.534e-003 2.225e+008 7.152e+014 1.000e+004 8.789e-003 1.995e-003 
3.537e-003 2.225e+008 7.130e+014 1.000e+004 8.940e-003 1.998e-003 
3.539e-003 2.211e+008 7.123e+014 1.000e+004 9.011e-003 2.010e-003 
3.542e-003 2.207e+008 7.119e+014 1.000e+004 9.597e-003 2.015e-003 
3.544e-003 2.202e+008 7.113e+014 1.000e+004 9.701e-003 2.021e-003 
3.547e-003 2.196e+008 7.118e+014 1.000e+004 9.149e-003 2.027e-003 
3.549e-003 2.191e+008 7.122e+014 1.000e+004 9.471e-003 2.034e-003 
3.551e-003 2.187e+008 7.120e+014 1.000e+004 9.160e-003 2.039e-003 
3.554e-003 2.187e+008 7.120e+014 1.000e+004 8.546e-003 2.041e-003 
3.556e-003 2.189e+008 7.121e+014 1.000e+004 9.596e-003 2.043e-003 
3.559e-003 2.191e+008 7.123e+014 1.000e+004 8.755e-003 2.043e-003 
3.561e-003 2.192e+008 7.123e+014 1.000e+004 8.939e-003 2.045e-003 
3.564e-003 2.194e+008 7.124e+014 1.000e+004 9.139e-003 2.046e-003 
3.566e-003 2.197e+008 7.124e+014 1.000e+004 8.742e-003 2.047e-003 
3.569e-003 2.199e+008 7.125e+014 1.000e+004 9.489e-003 2.048e-003 
3.571e-003 2.202e+008 7.126e+014 1.000e+004 9.108e-003 2.049e-003 
3.574e-003 2.204e+008 7.127e+014 1.000e+004 8.938e-003 2.049e-003 
3.576e-003 2.206e+008 7.128e+014 1.000e+004 9.193e-003 2.050e-003 
3.579e-003 2.207e+008 7.131e+014 1.000e+004 9.343e-003 2.052e-003 
3.581e-003 2.203e+008 7.134e+014 1.000e+004 9.766e-003 2.058e-003 
3.584e-003 2.201e+008 7.128e+014 1.000e+004 9.440e-003 2.062e-003 
3.587e-003 2.202e+008 7.125e+014 1.000e+004 9.357e-003 2.064e-003 
3.589e-003 2.197e+008 7.121e+014 1.000e+004 9.757e-003 2.070e-003 
3.592e-003 2.193e+008 7.121e+014 1.000e+004 9.893e-003 2.076e-003 
3.595e-003 2.195e+008 7.122e+014 1.000e+004 8.643e-003 2.077e-003 
3.597e-003 2.197e+008 7.123e+014 1.000e+004 9.174e-003 2.077e-003 
3.600e-003 2.201e+008 7.122e+014 1.000e+004 8.862e-003 2.077e-003 
3.602e-003 2.205e+008 7.122e+014 1.000e+004 9.553e-003 2.077e-003 
3.605e-003 2.207e+008 7.124e+014 1.000e+004 8.897e-003 2.078e-003 
3.607e-003 2.209e+008 7.122e+014 1.000e+004 8.643e-003 2.079e-003 
3.610e-003 2.210e+008 7.124e+014 1.000e+004 9.251e-003 2.081e-003 
3.612e-003 2.213e+008 7.126e+014 1.000e+004 8.638e-003 2.082e-003 
3.614e-003 2.214e+008 7.125e+014 1.000e+004 9.685e-003 2.083e-003 
3.617e-003 2.216e+008 7.127e+014 1.000e+004 9.313e-003 2.084e-003 
3.619e-003 2.219e+008 7.127e+014 1.000e+004 9.260e-003 2.085e-003 
3.622e-003 2.222e+008 7.128e+014 1.000e+004 8.973e-003 2.085e-003 
3.624e-003 2.225e+008 7.129e+014 1.000e+004 8.526e-003 2.086e-003 
3.627e-003 2.227e+008 7.129e+014 1.000e+004 9.205e-003 2.086e-003 
3.629e-003 2.228e+008 7.128e+014 1.000e+004 9.348e-003 2.088e-003 
3.632e-003 2.222e+008 7.129e+014 1.000e+004 9.941e-003 2.095e-003 
3.634e-003 2.214e+008 7.135e+014 1.000e+004 9.722e-003 2.103e-003 
3.636e-003 2.209e+008 7.140e+014 1.000e+004 9.340e-003 2.109e-003 
3.639e-003 2.199e+008 7.144e+014 1.000e+004 9.399e-003 2.118e-003 
3.641e-003 2.192e+008 7.150e+014 1.000e+004 9.876e-003 2.125e-003 
3.644e-003 2.178e+008 7.145e+014 1.000e+004 9.649e-003 2.138e-003 
3.646e-003 2.170e+008 7.149e+014 1.000e+004 9.485e-003 2.146e-003 
3.649e-003 2.162e+008 7.150e+014 1.000e+004 9.472e-003 2.153e-003 
3.651e-003 2.158e+008 7.153e+014 1.000e+004 9.145e-003 2.159e-003 
3.654e-003 2.155e+008 7.158e+014 1.000e+004 1.011e-002 2.163e-003 
3.657e-003 2.148e+008 7.163e+014 1.000e+004 9.440e-003 2.171e-003 
3.659e-003 2.136e+008 7.170e+014 1.000e+004 9.246e-003 2.182e-003 
3.662e-003 2.125e+008 7.173e+014 1.000e+004 8.895e-003 2.192e-003 
3.664e-003 2.123e+008 7.168e+014 1.000e+004 9.240e-003 2.196e-003 
3.667e-003 2.124e+008 7.169e+014 1.000e+004 9.338e-003 2.198e-003 
3.669e-003 2.122e+008 7.166e+014 1.000e+004 9.544e-003 2.202e-003 
3.672e-003 2.123e+008 7.168e+014 1.000e+004 9.961e-003 2.204e-003 
3.674e-003 2.123e+008 7.171e+014 1.000e+004 9.719e-003 2.206e-003 
3.677e-003 2.118e+008 7.147e+014 1.000e+004 9.592e-003 2.212e-003 
3.679e-003 2.118e+008 7.147e+014 1.000e+004 9.439e-003 2.215e-003 
3.682e-003 2.116e+008 7.150e+014 1.000e+004 9.597e-003 2.218e-003 
3.684e-003 2.116e+008 7.151e+014 1.000e+004 8.841e-003 2.220e-003 
