# Supplementary material for: Strain rate dependency of dislocation plasticity
Source: Nat Commun. 2021 Mar 23;12:1845. doi: 10.1038/s41467-021-21939-1 (PMC7988163; doi:10.1038/s41467-021-21939-1)
Supplement: Supplementary file 3 — Supplementary Data 1 [file 41467_2021_21939_MOESM3_ESM.zip › Supplementary Data 1/DDDSimulationSet2/StrainRate=1e5s-1/InitialDislocationDensity=1.1e11m-2.dat]

#strain(1), stress(Pa), dislocation density(m-2), strain rate(s-1), mean dislocation velocity(km/s), plastic strain(1)
1.000e-004 1.439e+007 1.086e+011 1.000e+005 6.824e-002 3.453e-007 
2.000e-004 2.870e+007 1.086e+011 1.000e+005 1.304e-001 1.398e-006 
3.000e-004 4.291e+007 1.088e+011 1.000e+005 1.873e-001 3.109e-006 
4.000e-004 5.704e+007 1.088e+011 1.000e+005 2.366e-001 5.411e-006 
5.000e-004 7.109e+007 1.087e+011 1.000e+005 2.780e-001 8.220e-006 
6.000e-004 8.508e+007 1.088e+011 1.000e+005 3.109e-001 1.144e-005 
7.000e-004 9.902e+007 1.088e+011 1.000e+005 3.455e-001 1.502e-005 
8.000e-004 1.129e+008 1.088e+011 1.000e+005 3.864e-001 1.903e-005 
9.000e-004 1.267e+008 1.089e+011 1.000e+005 4.289e-001 2.350e-005 
1.000e-003 1.405e+008 1.090e+011 1.000e+005 4.713e-001 2.844e-005 
1.100e-003 1.541e+008 1.090e+011 1.000e+005 5.095e-001 3.383e-005 
1.200e-003 1.678e+008 1.090e+011 1.000e+005 5.460e-001 3.964e-005 
1.300e-003 1.813e+008 1.090e+011 1.000e+005 5.759e-001 4.581e-005 
1.400e-003 1.948e+008 1.090e+011 1.000e+005 6.095e-001 5.235e-005 
1.500e-003 2.083e+008 1.090e+011 1.000e+005 6.407e-001 5.924e-005 
1.600e-003 2.217e+008 1.090e+011 1.000e+005 6.631e-001 6.643e-005 
1.700e-003 2.351e+008 1.090e+011 1.000e+005 6.885e-001 7.387e-005 
1.800e-003 2.484e+008 1.090e+011 1.000e+005 7.146e-001 8.160e-005 
1.900e-003 2.617e+008 1.090e+011 1.000e+005 7.327e-001 8.958e-005 
2.000e-003 2.750e+008 1.090e+011 1.000e+005 7.518e-001 9.777e-005 
2.100e-003 2.883e+008 1.090e+011 1.000e+005 7.698e-001 1.062e-004 
2.200e-003 3.015e+008 1.089e+011 1.000e+005 7.892e-001 1.148e-004 
2.300e-003 3.147e+008 1.090e+011 1.000e+005 8.035e-001 1.236e-004 
2.400e-003 3.278e+008 1.089e+011 1.000e+005 8.193e-001 1.325e-004 
2.500e-003 3.410e+008 1.089e+011 1.000e+005 8.332e-001 1.416e-004 
2.600e-003 3.541e+008 1.089e+011 1.000e+005 8.461e-001 1.509e-004 
2.700e-003 3.672e+008 1.089e+011 1.000e+005 8.581e-001 1.603e-004 
2.800e-003 3.803e+008 1.089e+011 1.000e+005 8.692e-001 1.699e-004 
2.900e-003 3.933e+008 1.089e+011 1.000e+005 8.815e-001 1.795e-004 
3.000e-003 4.064e+008 1.089e+011 1.000e+005 8.916e-001 1.893e-004 
3.100e-003 4.194e+008 1.089e+011 1.000e+005 8.997e-001 1.992e-004 
3.200e-003 4.324e+008 1.089e+011 1.000e+005 9.061e-001 2.091e-004 
3.300e-003 4.454e+008 1.089e+011 1.000e+005 9.156e-001 2.192e-004 
3.400e-003 4.584e+008 1.089e+011 1.000e+005 9.242e-001 2.293e-004 
3.500e-003 4.714e+008 1.089e+011 1.000e+005 9.306e-001 2.396e-004 
3.600e-003 4.843e+008 1.089e+011 1.000e+005 9.364e-001 2.499e-004 
3.700e-003 4.973e+008 1.089e+011 1.000e+005 9.428e-001 2.603e-004 
3.800e-003 5.103e+008 1.089e+011 1.000e+005 9.473e-001 2.707e-004 
3.900e-003 5.232e+008 1.089e+011 1.000e+005 9.533e-001 2.812e-004 
4.000e-003 5.361e+008 1.089e+011 1.000e+005 9.578e-001 2.917e-004 
4.100e-003 5.491e+008 1.088e+011 1.000e+005 9.644e-001 3.024e-004 
4.200e-003 5.620e+008 1.089e+011 1.000e+005 9.660e-001 3.130e-004 
4.300e-003 5.749e+008 1.088e+011 1.000e+005 9.715e-001 3.237e-004 
4.400e-003 5.878e+008 1.088e+011 1.000e+005 9.735e-001 3.344e-004 
4.500e-003 6.007e+008 1.088e+011 1.000e+005 9.791e-001 3.452e-004 
4.600e-003 6.136e+008 1.088e+011 1.000e+005 9.820e-001 3.561e-004 
4.700e-003 6.265e+008 1.088e+011 1.000e+005 9.852e-001 3.669e-004 
4.800e-003 6.393e+008 1.088e+011 1.000e+005 9.878e-001 3.778e-004 
4.900e-003 6.522e+008 1.088e+011 1.000e+005 9.900e-001 3.887e-004 
5.000e-003 6.651e+008 1.088e+011 1.000e+005 9.936e-001 3.997e-004 
5.100e-003 6.780e+008 1.088e+011 1.000e+005 9.956e-001 4.107e-004 
5.200e-003 6.908e+008 1.088e+011 1.000e+005 9.979e-001 4.217e-004 
5.300e-003 7.037e+008 1.088e+011 1.000e+005 1.001e+000 4.327e-004 
5.400e-003 7.166e+008 1.088e+011 1.000e+005 1.002e+000 4.438e-004 
5.500e-003 7.294e+008 1.088e+011 1.000e+005 1.003e+000 4.548e-004 
5.600e-003 7.423e+008 1.088e+011 1.000e+005 1.006e+000 4.659e-004 
5.700e-003 7.551e+008 1.088e+011 1.000e+005 1.008e+000 4.770e-004 
5.800e-003 7.680e+008 1.088e+011 1.000e+005 1.009e+000 4.882e-004 
5.900e-003 7.808e+008 1.088e+011 1.000e+005 1.010e+000 4.993e-004 
6.000e-003 7.937e+008 1.088e+011 1.000e+005 1.012e+000 5.105e-004 
6.100e-003 8.065e+008 1.088e+011 1.000e+005 1.014e+000 5.217e-004 
6.200e-003 8.193e+008 1.088e+011 1.000e+005 1.014e+000 5.328e-004 
6.300e-003 8.322e+008 1.088e+011 1.000e+005 1.016e+000 5.440e-004 
6.400e-003 8.450e+008 1.088e+011 1.000e+005 1.017e+000 5.553e-004 
6.500e-003 8.579e+008 1.088e+011 1.000e+005 1.018e+000 5.665e-004 
6.600e-003 8.707e+008 1.088e+011 1.000e+005 1.019e+000 5.777e-004 
6.700e-003 8.835e+008 1.088e+011 1.000e+005 1.019e+000 5.890e-004 
6.800e-003 8.964e+008 1.088e+011 1.000e+005 1.021e+000 6.002e-004 
6.900e-003 9.092e+008 1.088e+011 1.000e+005 1.021e+000 6.115e-004 
7.000e-003 9.220e+008 1.088e+011 1.000e+005 1.022e+000 6.228e-004 
7.100e-003 9.348e+008 1.088e+011 1.000e+005 1.022e+000 6.341e-004 
7.200e-003 9.477e+008 1.088e+011 1.000e+005 1.024e+000 6.454e-004 
7.300e-003 9.605e+008 1.087e+011 1.000e+005 1.024e+000 6.567e-004 
7.400e-003 9.733e+008 1.087e+011 1.000e+005 1.024e+000 6.680e-004 
7.500e-003 9.861e+008 1.087e+011 1.000e+005 1.024e+000 6.793e-004 
7.600e-003 9.989e+008 1.087e+011 1.000e+005 1.025e+000 6.906e-004 
7.700e-003 1.012e+009 1.087e+011 1.000e+005 1.026e+000 7.019e-004 
7.800e-003 1.025e+009 1.087e+011 1.000e+005 1.027e+000 7.133e-004 
7.900e-003 1.037e+009 1.087e+011 1.000e+005 1.027e+000 7.246e-004 
8.000e-003 1.050e+009 1.087e+011 1.000e+005 1.027e+000 7.360e-004 
8.100e-003 1.063e+009 1.087e+011 1.000e+005 1.028e+000 7.473e-004 
8.200e-003 1.076e+009 1.087e+011 1.000e+005 1.028e+000 7.587e-004 
8.300e-003 1.089e+009 1.087e+011 1.000e+005 1.029e+000 7.700e-004 
8.400e-003 1.101e+009 1.087e+011 1.000e+005 1.029e+000 7.814e-004 
8.500e-003 1.114e+009 1.087e+011 1.000e+005 1.029e+000 7.928e-004 
8.600e-003 1.127e+009 1.087e+011 1.000e+005 1.031e+000 8.041e-004 
8.700e-003 1.140e+009 1.087e+011 1.000e+005 1.030e+000 8.155e-004 
8.800e-003 1.153e+009 1.087e+011 1.000e+005 1.031e+000 8.269e-004 
8.900e-003 1.166e+009 1.087e+011 1.000e+005 1.031e+000 8.383e-004 
9.000e-003 1.178e+009 1.087e+011 1.000e+005 1.031e+000 8.497e-004 
9.099e-003 1.191e+009 1.088e+011 1.000e+005 1.031e+000 8.609e-004 
9.195e-003 1.203e+009 1.088e+011 1.000e+005 1.032e+000 8.719e-004 
9.289e-003 1.215e+009 1.088e+011 1.000e+005 1.032e+000 8.826e-004 
9.389e-003 1.228e+009 1.088e+011 1.000e+005 1.032e+000 8.939e-004 
9.489e-003 1.241e+009 1.088e+011 1.000e+005 1.032e+000 9.053e-004 
9.587e-003 1.254e+009 1.087e+011 1.000e+005 1.033e+000 9.166e-004 
9.687e-003 1.266e+009 1.087e+011 1.000e+005 1.034e+000 9.280e-004 
9.787e-003 1.279e+009 1.087e+011 1.000e+005 1.034e+000 9.394e-004 
9.887e-003 1.292e+009 1.087e+011 1.000e+005 1.034e+000 9.507e-004 
9.986e-003 1.305e+009 1.088e+011 1.000e+005 1.034e+000 9.621e-004 
1.009e-002 1.317e+009 1.087e+011 1.000e+005 1.034e+000 9.734e-004 
1.019e-002 1.330e+009 1.087e+011 1.000e+005 1.035e+000 9.849e-004 
1.029e-002 1.343e+009 1.087e+011 1.000e+005 1.035e+000 9.963e-004 
1.038e-002 1.356e+009 1.087e+011 1.000e+005 1.035e+000 1.007e-003 
1.048e-002 1.368e+009 1.087e+011 1.000e+005 1.035e+000 1.019e-003 
1.058e-002 1.381e+009 1.087e+011 1.000e+005 1.035e+000 1.030e-003 
1.068e-002 1.394e+009 1.087e+011 1.000e+005 1.036e+000 1.042e-003 
1.078e-002 1.407e+009 1.087e+011 1.000e+005 1.036e+000 1.053e-003 
1.088e-002 1.420e+009 1.087e+011 1.000e+005 1.036e+000 1.065e-003 
1.098e-002 1.432e+009 1.087e+011 1.000e+005 1.036e+000 1.076e-003 
1.108e-002 1.445e+009 1.087e+011 1.000e+005 1.036e+000 1.087e-003 
1.118e-002 1.458e+009 1.087e+011 1.000e+005 1.037e+000 1.099e-003 
1.128e-002 1.471e+009 1.087e+011 1.000e+005 1.037e+000 1.110e-003 
1.138e-002 1.484e+009 1.087e+011 1.000e+005 1.037e+000 1.122e-003 
1.148e-002 1.496e+009 1.087e+011 1.000e+005 1.037e+000 1.133e-003 
1.158e-002 1.509e+009 1.087e+011 1.000e+005 1.037e+000 1.145e-003 
1.168e-002 1.522e+009 1.087e+011 1.000e+005 1.037e+000 1.156e-003 
1.178e-002 1.535e+009 1.087e+011 1.000e+005 1.038e+000 1.167e-003 
1.188e-002 1.547e+009 1.087e+011 1.000e+005 1.038e+000 1.179e-003 
1.198e-002 1.560e+009 1.087e+011 1.000e+005 1.037e+000 1.190e-003 
1.208e-002 1.573e+009 1.087e+011 1.000e+005 1.037e+000 1.202e-003 
1.218e-002 1.586e+009 1.087e+011 1.000e+005 1.038e+000 1.213e-003 
1.228e-002 1.599e+009 1.087e+011 1.000e+005 1.037e+000 1.225e-003 
1.238e-002 1.611e+009 1.087e+011 1.000e+005 1.038e+000 1.236e-003 
1.248e-002 1.624e+009 1.087e+011 1.000e+005 1.038e+000 1.247e-003 
1.258e-002 1.637e+009 1.087e+011 1.000e+005 1.038e+000 1.259e-003 
1.268e-002 1.650e+009 1.087e+011 1.000e+005 1.038e+000 1.270e-003 
1.278e-002 1.663e+009 1.087e+011 1.000e+005 1.037e+000 1.282e-003 
1.288e-002 1.675e+009 1.087e+011 1.000e+005 1.038e+000 1.293e-003 
1.298e-002 1.688e+009 1.087e+011 1.000e+005 1.038e+000 1.305e-003 
1.308e-002 1.701e+009 1.087e+011 1.000e+005 1.038e+000 1.316e-003 
1.318e-002 1.714e+009 1.087e+011 1.000e+005 1.038e+000 1.328e-003 
1.328e-002 1.727e+009 1.087e+011 1.000e+005 1.038e+000 1.339e-003 
1.338e-002 1.739e+009 1.087e+011 1.000e+005 1.038e+000 1.350e-003 
1.348e-002 1.752e+009 1.087e+011 1.000e+005 1.037e+000 1.362e-003 
1.358e-002 1.765e+009 1.087e+011 1.000e+005 1.038e+000 1.373e-003 
1.368e-002 1.778e+009 1.087e+011 1.000e+005 1.038e+000 1.385e-003 
1.378e-002 1.790e+009 1.087e+011 1.000e+005 1.038e+000 1.396e-003 
1.388e-002 1.803e+009 1.087e+011 1.000e+005 1.038e+000 1.408e-003 
1.398e-002 1.816e+009 1.087e+011 1.000e+005 1.038e+000 1.419e-003 
1.408e-002 1.829e+009 1.087e+011 1.000e+005 1.038e+000 1.431e-003 
1.418e-002 1.842e+009 1.087e+011 1.000e+005 1.038e+000 1.442e-003 
1.428e-002 1.854e+009 1.087e+011 1.000e+005 1.038e+000 1.454e-003 
1.438e-002 1.867e+009 1.087e+011 1.000e+005 1.038e+000 1.465e-003 
1.448e-002 1.880e+009 1.087e+011 1.000e+005 1.038e+000 1.476e-003 
1.458e-002 1.893e+009 1.087e+011 1.000e+005 1.038e+000 1.488e-003 
1.468e-002 1.905e+009 1.087e+011 1.000e+005 1.038e+000 1.499e-003 
1.478e-002 1.918e+009 1.087e+011 1.000e+005 1.038e+000 1.511e-003 
1.488e-002 1.931e+009 1.087e+011 1.000e+005 1.038e+000 1.522e-003 
1.498e-002 1.944e+009 1.087e+011 1.000e+005 1.038e+000 1.533e-003 
1.508e-002 1.956e+009 1.087e+011 1.000e+005 1.038e+000 1.545e-003 
1.518e-002 1.969e+009 1.087e+011 1.000e+005 1.038e+000 1.556e-003 
1.528e-002 1.982e+009 1.087e+011 1.000e+005 1.038e+000 1.568e-003 
1.538e-002 1.995e+009 1.087e+011 1.000e+005 1.038e+000 1.579e-003 
1.548e-002 2.007e+009 1.087e+011 1.000e+005 1.038e+000 1.591e-003 
1.558e-002 2.020e+009 1.087e+011 1.000e+005 1.038e+000 1.602e-003 
1.568e-002 2.033e+009 1.087e+011 1.000e+005 1.038e+000 1.614e-003 
1.578e-002 2.046e+009 1.087e+011 1.000e+005 1.038e+000 1.625e-003 
1.587e-002 2.058e+009 1.087e+011 1.000e+005 1.038e+000 1.636e-003 
1.597e-002 2.071e+009 1.087e+011 1.000e+005 1.038e+000 1.648e-003 
1.607e-002 2.084e+009 1.087e+011 1.000e+005 1.038e+000 1.659e-003 
1.617e-002 2.097e+009 1.087e+011 1.000e+005 1.038e+000 1.671e-003 
1.627e-002 2.110e+009 1.087e+011 1.000e+005 1.038e+000 1.682e-003 
1.637e-002 2.122e+009 1.087e+011 1.000e+005 1.038e+000 1.694e-003 
1.647e-002 2.135e+009 1.087e+011 1.000e+005 1.038e+000 1.705e-003 
1.657e-002 2.148e+009 1.087e+011 1.000e+005 1.038e+000 1.717e-003 
1.667e-002 2.161e+009 1.087e+011 1.000e+005 1.039e+000 1.728e-003 
1.677e-002 2.173e+009 1.087e+011 1.000e+005 1.038e+000 1.740e-003 
1.687e-002 2.186e+009 1.087e+011 1.000e+005 1.038e+000 1.751e-003 
1.697e-002 2.199e+009 1.087e+011 1.000e+005 1.038e+000 1.762e-003 
1.707e-002 2.212e+009 1.087e+011 1.000e+005 1.038e+000 1.774e-003 
1.717e-002 2.225e+009 1.087e+011 1.000e+005 1.039e+000 1.785e-003 
1.727e-002 2.237e+009 1.087e+011 1.000e+005 1.038e+000 1.797e-003 
1.737e-002 2.250e+009 1.087e+011 1.000e+005 1.038e+000 1.808e-003 
1.747e-002 2.263e+009 1.087e+011 1.000e+005 1.038e+000 1.820e-003 
1.757e-002 2.276e+009 1.087e+011 1.000e+005 1.038e+000 1.831e-003 
1.767e-002 2.289e+009 1.087e+011 1.000e+005 1.039e+000 1.843e-003 
1.777e-002 2.301e+009 1.087e+011 1.000e+005 1.038e+000 1.854e-003 
1.787e-002 2.314e+009 1.087e+011 1.000e+005 1.038e+000 1.866e-003 
1.797e-002 2.327e+009 1.087e+011 1.000e+005 1.038e+000 1.877e-003 
1.807e-002 2.340e+009 1.087e+011 1.000e+005 1.038e+000 1.889e-003 
1.817e-002 2.352e+009 1.087e+011 1.000e+005 1.039e+000 1.900e-003 
1.827e-002 2.365e+009 1.087e+011 1.000e+005 1.038e+000 1.911e-003 
1.837e-002 2.378e+009 1.087e+011 1.000e+005 1.038e+000 1.923e-003 
1.847e-002 2.391e+009 1.087e+011 1.000e+005 1.039e+000 1.934e-003 
1.857e-002 2.403e+009 1.087e+011 1.000e+005 1.038e+000 1.946e-003 
1.867e-002 2.416e+009 1.087e+011 1.000e+005 1.039e+000 1.957e-003 
1.877e-002 2.429e+009 1.087e+011 1.000e+005 1.039e+000 1.969e-003 
1.887e-002 2.442e+009 1.087e+011 1.000e+005 1.038e+000 1.980e-003 
1.897e-002 2.455e+009 1.087e+011 1.000e+005 1.039e+000 1.992e-003 
1.907e-002 2.467e+009 1.087e+011 1.000e+005 1.039e+000 2.003e-003 
1.917e-002 2.480e+009 1.087e+011 1.000e+005 1.039e+000 2.015e-003 
1.927e-002 2.493e+009 1.087e+011 1.000e+005 1.039e+000 2.026e-003 
1.937e-002 2.506e+009 1.087e+011 1.000e+005 1.038e+000 2.038e-003 
1.947e-002 2.519e+009 1.087e+011 1.000e+005 1.039e+000 2.049e-003 
1.957e-002 2.531e+009 1.087e+011 1.000e+005 1.039e+000 2.061e-003 
1.967e-002 2.544e+009 1.087e+011 1.000e+005 1.039e+000 2.072e-003 
1.977e-002 2.557e+009 1.087e+011 1.000e+005 1.039e+000 2.083e-003 
1.987e-002 2.569e+009 1.087e+011 1.000e+005 1.038e+000 2.095e-003 
1.997e-002 2.582e+009 1.087e+011 1.000e+005 1.039e+000 2.106e-003 
2.006e-002 2.595e+009 1.087e+011 1.000e+005 1.039e+000 2.118e-003 
2.016e-002 2.607e+009 1.087e+011 1.000e+005 1.039e+000 2.129e-003 
2.026e-002 2.620e+009 1.087e+011 1.000e+005 1.039e+000 2.140e-003 
2.036e-002 2.633e+009 1.087e+011 1.000e+005 1.038e+000 2.152e-003 
2.046e-002 2.645e+009 1.087e+011 1.000e+005 1.039e+000 2.163e-003 
2.056e-002 2.658e+009 1.087e+011 1.000e+005 1.039e+000 2.174e-003 
2.066e-002 2.671e+009 1.087e+011 1.000e+005 1.039e+000 2.186e-003 
2.076e-002 2.683e+009 1.087e+011 1.000e+005 1.039e+000 2.197e-003 
2.086e-002 2.696e+009 1.087e+011 1.000e+005 1.038e+000 2.208e-003 
2.095e-002 2.709e+009 1.087e+011 1.000e+005 1.040e+000 2.220e-003 
2.105e-002 2.721e+009 1.087e+011 1.000e+005 1.039e+000 2.231e-003 
2.115e-002 2.734e+009 1.087e+011 1.000e+005 1.039e+000 2.243e-003 
2.125e-002 2.747e+009 1.087e+011 1.000e+005 1.039e+000 2.254e-003 
2.135e-002 2.759e+009 1.087e+011 1.000e+005 1.040e+000 2.265e-003 
2.145e-002 2.772e+009 1.087e+011 1.000e+005 1.039e+000 2.276e-003 
2.155e-002 2.784e+009 1.087e+011 1.000e+005 1.039e+000 2.288e-003 
2.164e-002 2.797e+009 1.087e+011 1.000e+005 1.039e+000 2.299e-003 
2.174e-002 2.810e+009 1.087e+011 1.000e+005 1.039e+000 2.310e-003 
2.184e-002 2.822e+009 1.087e+011 1.000e+005 1.039e+000 2.321e-003 
2.194e-002 2.835e+009 1.087e+011 1.000e+005 1.040e+000 2.333e-003 
2.204e-002 2.847e+009 1.087e+011 1.000e+005 1.039e+000 2.344e-003 
2.213e-002 2.859e+009 1.087e+011 1.000e+005 1.039e+000 2.355e-003 
2.223e-002 2.872e+009 1.087e+011 1.000e+005 1.039e+000 2.366e-003 
2.233e-002 2.884e+009 1.087e+011 1.000e+005 1.039e+000 2.377e-003 
2.242e-002 2.897e+009 1.087e+011 1.000e+005 1.039e+000 2.389e-003 
2.252e-002 2.909e+009 1.087e+011 1.000e+005 1.039e+000 2.400e-003 
2.262e-002 2.922e+009 1.087e+011 1.000e+005 1.039e+000 2.411e-003 
2.271e-002 2.934e+009 1.087e+011 1.000e+005 1.039e+000 2.422e-003 
2.281e-002 2.946e+009 1.087e+011 1.000e+005 1.038e+000 2.433e-003 
2.291e-002 2.959e+009 1.087e+011 1.000e+005 1.040e+000 2.444e-003 
2.300e-002 2.971e+009 1.087e+011 1.000e+005 1.039e+000 2.455e-003 
2.310e-002 2.983e+009 1.087e+011 1.000e+005 1.039e+000 2.466e-003 
2.320e-002 2.996e+009 1.087e+011 1.000e+005 1.038e+000 2.478e-003 
2.329e-002 3.008e+009 1.087e+011 1.000e+005 1.039e+000 2.489e-003 
2.339e-002 3.021e+009 1.087e+011 1.000e+005 1.039e+000 2.500e-003 
2.349e-002 3.033e+009 1.087e+011 1.000e+005 1.038e+000 2.511e-003 
2.359e-002 3.046e+009 1.087e+011 1.000e+005 1.040e+000 2.522e-003 
2.368e-002 3.058e+009 1.087e+011 1.000e+005 1.038e+000 2.533e-003 
2.378e-002 3.070e+009 1.087e+011 1.000e+005 1.038e+000 2.545e-003 
2.388e-002 3.083e+009 1.087e+011 1.000e+005 1.039e+000 2.556e-003 
2.398e-002 3.095e+009 1.087e+011 1.000e+005 1.039e+000 2.567e-003 
2.407e-002 3.107e+009 1.087e+011 1.000e+005 1.039e+000 2.578e-003 
2.417e-002 3.120e+009 1.087e+011 1.000e+005 1.038e+000 2.589e-003 
2.426e-002 3.132e+009 1.087e+011 1.000e+005 1.039e+000 2.600e-003 
2.436e-002 3.145e+009 1.087e+011 1.000e+005 1.039e+000 2.611e-003 
2.446e-002 3.157e+009 1.087e+011 1.000e+005 1.039e+000 2.622e-003 
2.456e-002 3.169e+009 1.087e+011 1.000e+005 1.039e+000 2.634e-003 
2.465e-002 3.182e+009 1.087e+011 1.000e+005 1.038e+000 2.645e-003 
2.475e-002 3.194e+009 1.088e+011 1.000e+005 1.039e+000 2.656e-003 
2.485e-002 3.207e+009 1.087e+011 1.000e+005 1.039e+000 2.667e-003 
2.495e-002 3.219e+009 1.087e+011 1.000e+005 1.039e+000 2.678e-003 
2.504e-002 3.232e+009 1.087e+011 1.000e+005 1.040e+000 2.689e-003 
2.514e-002 3.244e+009 1.087e+011 1.000e+005 1.038e+000 2.701e-003 
2.524e-002 3.256e+009 1.087e+011 1.000e+005 1.039e+000 2.712e-003 
2.533e-002 3.269e+009 1.087e+011 1.000e+005 1.039e+000 2.723e-003 
2.543e-002 3.281e+009 1.087e+011 1.000e+005 1.039e+000 2.734e-003 
2.553e-002 3.294e+009 1.087e+011 1.000e+005 1.039e+000 2.745e-003 
2.562e-002 3.306e+009 1.130e+011 1.000e+005 1.056e+000 2.756e-003 
2.572e-002 3.318e+009 1.333e+011 1.000e+005 1.132e+000 2.769e-003 
2.582e-002 3.330e+009 1.834e+011 1.000e+005 1.233e+000 2.787e-003 
2.591e-002 3.339e+009 2.841e+011 1.000e+005 1.332e+000 2.814e-003 
2.596e-002 3.343e+009 3.938e+011 1.000e+005 1.379e+000 2.837e-003 
2.601e-002 3.345e+009 5.887e+011 1.000e+005 1.411e+000 2.870e-003 
2.605e-002 3.345e+009 8.652e+011 1.000e+005 1.431e+000 2.913e-003 
2.609e-002 3.341e+009 1.364e+012 1.000e+005 1.457e+000 2.983e-003 
2.613e-002 3.332e+009 2.072e+012 1.000e+005 1.465e+000 3.084e-003 
2.617e-002 3.315e+009 3.160e+012 1.000e+005 1.475e+000 3.244e-003 
