# Supplementary material for: Strain rate dependency of dislocation plasticity
Source: Nat Commun. 2021 Mar 23;12:1845. doi: 10.1038/s41467-021-21939-1 (PMC7988163; doi:10.1038/s41467-021-21939-1)
Supplement: Supplementary file 3 — Supplementary Data 1 [file 41467_2021_21939_MOESM3_ESM.zip › Supplementary Data 1/DDDSimulationSet2/StrainRate=1e5s-1/InitialDislocationDensity=1.2e14m-2.dat]

#strain(1), stress(Pa), dislocation density(m-2), strain rate(s-1), mean dislocation velocity(km/s), plastic strain(1)
8.186e-005 9.352e+006 1.179e+014 1.000e+005 3.713e-002 1.710e-005 
1.514e-004 1.341e+007 1.159e+014 1.000e+005 2.485e-002 5.864e-005 
2.114e-004 1.434e+007 1.124e+014 1.000e+005 2.239e-002 1.122e-004 
2.667e-004 1.498e+007 1.112e+014 1.000e+005 1.929e-002 1.631e-004 
3.238e-004 1.710e+007 1.105e+014 1.000e+005 1.658e-002 2.055e-004 
3.771e-004 2.044e+007 1.094e+014 1.000e+005 1.831e-002 2.356e-004 
4.265e-004 2.399e+007 1.087e+014 1.000e+005 1.691e-002 2.605e-004 
4.772e-004 2.730e+007 1.069e+014 1.000e+005 1.700e-002 2.884e-004 
5.269e-004 3.154e+007 1.060e+014 1.000e+005 1.335e-002 3.088e-004 
5.723e-004 3.594e+007 1.059e+014 1.000e+005 1.308e-002 3.237e-004 
6.144e-004 3.982e+007 1.055e+014 1.000e+005 1.305e-002 3.390e-004 
6.554e-004 4.350e+007 1.053e+014 1.000e+005 1.336e-002 3.545e-004 
6.979e-004 4.724e+007 1.045e+014 1.000e+005 1.545e-002 3.711e-004 
7.417e-004 5.092e+007 1.040e+014 1.000e+005 1.458e-002 3.895e-004 
7.855e-004 5.473e+007 1.039e+014 1.000e+005 1.376e-002 4.069e-004 
8.261e-004 5.726e+007 1.039e+014 1.000e+005 1.577e-002 4.301e-004 
8.636e-004 5.950e+007 1.040e+014 1.000e+005 1.504e-002 4.520e-004 
9.004e-004 6.192e+007 1.037e+014 1.000e+005 1.574e-002 4.721e-004 
9.355e-004 6.511e+007 1.035e+014 1.000e+005 1.471e-002 4.851e-004 
9.673e-004 6.800e+007 1.031e+014 1.000e+005 1.392e-002 4.970e-004 
1.001e-003 7.072e+007 1.027e+014 1.000e+005 1.244e-002 5.121e-004 
1.036e-003 7.368e+007 1.026e+014 1.000e+005 1.453e-002 5.262e-004 
1.070e-003 7.664e+007 1.028e+014 1.000e+005 1.193e-002 5.401e-004 
1.108e-003 7.992e+007 1.030e+014 1.000e+005 1.271e-002 5.555e-004 
1.146e-003 8.315e+007 1.032e+014 1.000e+005 1.193e-002 5.705e-004 
1.182e-003 8.617e+007 1.032e+014 1.000e+005 1.244e-002 5.861e-004 
1.219e-003 8.993e+007 1.030e+014 1.000e+005 1.187e-002 5.974e-004 
1.258e-003 9.351e+007 1.028e+014 1.000e+005 1.213e-002 6.116e-004 
1.299e-003 9.743e+007 1.029e+014 1.000e+005 1.290e-002 6.254e-004 
1.337e-003 1.005e+008 1.031e+014 1.000e+005 1.388e-002 6.417e-004 
1.375e-003 1.036e+008 1.033e+014 1.000e+005 1.437e-002 6.588e-004 
1.410e-003 1.063e+008 1.037e+014 1.000e+005 1.421e-002 6.745e-004 
1.442e-003 1.083e+008 1.039e+014 1.000e+005 1.425e-002 6.921e-004 
1.472e-003 1.099e+008 1.039e+014 1.000e+005 1.774e-002 7.118e-004 
1.502e-003 1.109e+008 1.039e+014 1.000e+005 1.697e-002 7.353e-004 
1.534e-003 1.115e+008 1.043e+014 1.000e+005 1.758e-002 7.629e-004 
1.569e-003 1.119e+008 1.046e+014 1.000e+005 1.925e-002 7.947e-004 
1.604e-003 1.125e+008 1.048e+014 1.000e+005 1.778e-002 8.255e-004 
1.640e-003 1.128e+008 1.052e+014 1.000e+005 1.959e-002 8.596e-004 
1.675e-003 1.135e+008 1.051e+014 1.000e+005 1.986e-002 8.898e-004 
1.710e-003 1.139e+008 1.049e+014 1.000e+005 2.143e-002 9.219e-004 
1.745e-003 1.132e+008 1.051e+014 1.000e+005 2.086e-002 9.619e-004 
1.778e-003 1.121e+008 1.047e+014 1.000e+005 2.106e-002 1.003e-003 
1.812e-003 1.123e+008 1.047e+014 1.000e+005 1.732e-002 1.035e-003 
1.844e-003 1.133e+008 1.052e+014 1.000e+005 1.669e-002 1.060e-003 
1.877e-003 1.143e+008 1.060e+014 1.000e+005 1.718e-002 1.087e-003 
1.911e-003 1.150e+008 1.063e+014 1.000e+005 1.713e-002 1.116e-003 
1.946e-003 1.156e+008 1.070e+014 1.000e+005 1.820e-002 1.147e-003 
1.978e-003 1.169e+008 1.074e+014 1.000e+005 1.559e-002 1.170e-003 
2.011e-003 1.191e+008 1.077e+014 1.000e+005 1.623e-002 1.187e-003 
2.044e-003 1.210e+008 1.077e+014 1.000e+005 1.584e-002 1.207e-003 
2.079e-003 1.223e+008 1.084e+014 1.000e+005 1.389e-002 1.233e-003 
2.110e-003 1.234e+008 1.092e+014 1.000e+005 1.501e-002 1.256e-003 
2.140e-003 1.249e+008 1.097e+014 1.000e+005 1.726e-002 1.276e-003 
2.172e-003 1.266e+008 1.092e+014 1.000e+005 1.872e-002 1.296e-003 
2.204e-003 1.281e+008 1.091e+014 1.000e+005 2.070e-002 1.317e-003 
2.236e-003 1.296e+008 1.090e+014 1.000e+005 1.619e-002 1.339e-003 
2.269e-003 1.319e+008 1.092e+014 1.000e+005 1.758e-002 1.357e-003 
2.303e-003 1.341e+008 1.094e+014 1.000e+005 1.917e-002 1.375e-003 
2.336e-003 1.366e+008 1.095e+014 1.000e+005 1.995e-002 1.391e-003 
2.369e-003 1.387e+008 1.102e+014 1.000e+005 1.887e-002 1.410e-003 
2.401e-003 1.400e+008 1.108e+014 1.000e+005 2.174e-002 1.432e-003 
2.430e-003 1.414e+008 1.109e+014 1.000e+005 1.965e-002 1.452e-003 
2.459e-003 1.424e+008 1.112e+014 1.000e+005 1.940e-002 1.473e-003 
2.487e-003 1.432e+008 1.113e+014 1.000e+005 1.754e-002 1.496e-003 
2.514e-003 1.437e+008 1.111e+014 1.000e+005 2.311e-002 1.520e-003 
2.540e-003 1.439e+008 1.116e+014 1.000e+005 2.230e-002 1.545e-003 
2.565e-003 1.440e+008 1.121e+014 1.000e+005 2.745e-002 1.568e-003 
2.585e-003 1.439e+008 1.122e+014 1.000e+005 2.320e-002 1.590e-003 
2.605e-003 1.443e+008 1.121e+014 1.000e+005 2.177e-002 1.607e-003 
2.624e-003 1.445e+008 1.128e+014 1.000e+005 2.171e-002 1.624e-003 
2.642e-003 1.449e+008 1.135e+014 1.000e+005 2.098e-002 1.640e-003 
2.661e-003 1.451e+008 1.135e+014 1.000e+005 2.499e-002 1.657e-003 
2.680e-003 1.451e+008 1.134e+014 1.000e+005 2.432e-002 1.677e-003 
2.699e-003 1.451e+008 1.114e+014 1.000e+005 2.446e-002 1.695e-003 
2.718e-003 1.448e+008 1.106e+014 1.000e+005 2.751e-002 1.716e-003 
2.737e-003 1.443e+008 1.103e+014 1.000e+005 2.853e-002 1.739e-003 
2.756e-003 1.439e+008 1.104e+014 1.000e+005 2.791e-002 1.760e-003 
2.774e-003 1.432e+008 1.102e+014 1.000e+005 2.999e-002 1.784e-003 
2.793e-003 1.416e+008 1.100e+014 1.000e+005 3.229e-002 1.814e-003 
2.812e-003 1.393e+008 1.103e+014 1.000e+005 3.324e-002 1.848e-003 
2.831e-003 1.373e+008 1.107e+014 1.000e+005 3.257e-002 1.881e-003 
2.850e-003 1.354e+008 1.113e+014 1.000e+005 2.858e-002 1.914e-003 
2.870e-003 1.339e+008 1.109e+014 1.000e+005 3.433e-002 1.944e-003 
2.889e-003 1.326e+008 1.105e+014 1.000e+005 3.208e-002 1.972e-003 
2.909e-003 1.310e+008 1.093e+014 1.000e+005 3.516e-002 2.002e-003 
2.928e-003 1.293e+008 1.091e+014 1.000e+005 3.383e-002 2.033e-003 
2.947e-003 1.282e+008 1.091e+014 1.000e+005 3.177e-002 2.060e-003 
2.965e-003 1.276e+008 1.091e+014 1.000e+005 2.733e-002 2.083e-003 
2.984e-003 1.270e+008 1.092e+014 1.000e+005 2.639e-002 2.106e-003 
3.003e-003 1.263e+008 1.093e+014 1.000e+005 2.788e-002 2.130e-003 
3.022e-003 1.257e+008 1.093e+014 1.000e+005 2.832e-002 2.152e-003 
3.042e-003 1.255e+008 1.092e+014 1.000e+005 2.585e-002 2.173e-003 
3.062e-003 1.253e+008 1.094e+014 1.000e+005 2.594e-002 2.195e-003 
3.081e-003 1.243e+008 1.088e+014 1.000e+005 2.853e-002 2.222e-003 
3.101e-003 1.240e+008 1.089e+014 1.000e+005 2.626e-002 2.244e-003 
3.121e-003 1.240e+008 1.091e+014 1.000e+005 2.458e-002 2.263e-003 
3.140e-003 1.241e+008 1.094e+014 1.000e+005 2.378e-002 2.282e-003 
3.159e-003 1.239e+008 1.089e+014 1.000e+005 2.649e-002 2.302e-003 
3.177e-003 1.235e+008 1.084e+014 1.000e+005 2.800e-002 2.322e-003 
3.194e-003 1.235e+008 1.083e+014 1.000e+005 2.366e-002 2.340e-003 
3.211e-003 1.241e+008 1.086e+014 1.000e+005 2.081e-002 2.353e-003 
3.229e-003 1.249e+008 1.051e+014 1.000e+005 2.323e-002 2.365e-003 
3.247e-003 1.256e+008 1.053e+014 1.000e+005 2.523e-002 2.377e-003 
3.264e-003 1.263e+008 1.053e+014 1.000e+005 2.383e-002 2.389e-003 
3.281e-003 1.270e+008 1.055e+014 1.000e+005 2.253e-002 2.402e-003 
3.298e-003 1.275e+008 1.055e+014 1.000e+005 2.689e-002 2.416e-003 
3.315e-003 1.280e+008 1.055e+014 1.000e+005 2.753e-002 2.430e-003 
3.332e-003 1.286e+008 1.050e+014 1.000e+005 2.313e-002 2.442e-003 
3.349e-003 1.297e+008 1.051e+014 1.000e+005 2.213e-002 2.452e-003 
3.366e-003 1.309e+008 1.052e+014 1.000e+005 2.363e-002 2.461e-003 
3.383e-003 1.321e+008 1.053e+014 1.000e+005 2.006e-002 2.469e-003 
3.399e-003 1.334e+008 1.054e+014 1.000e+005 2.206e-002 2.476e-003 
3.416e-003 1.348e+008 1.056e+014 1.000e+005 2.102e-002 2.483e-003 
3.433e-003 1.363e+008 1.058e+014 1.000e+005 2.194e-002 2.490e-003 
3.450e-003 1.378e+008 1.060e+014 1.000e+005 1.840e-002 2.496e-003 
3.467e-003 1.393e+008 1.062e+014 1.000e+005 2.185e-002 2.503e-003 
3.483e-003 1.408e+008 1.064e+014 1.000e+005 2.237e-002 2.509e-003 
3.500e-003 1.419e+008 1.064e+014 1.000e+005 2.368e-002 2.519e-003 
3.517e-003 1.428e+008 1.066e+014 1.000e+005 2.066e-002 2.529e-003 
3.533e-003 1.437e+008 1.066e+014 1.000e+005 1.960e-002 2.539e-003 
3.550e-003 1.448e+008 1.068e+014 1.000e+005 2.474e-002 2.548e-003 
3.566e-003 1.458e+008 1.065e+014 1.000e+005 2.600e-002 2.557e-003 
3.582e-003 1.466e+008 1.062e+014 1.000e+005 2.250e-002 2.568e-003 
3.599e-003 1.472e+008 1.062e+014 1.000e+005 2.114e-002 2.580e-003 
3.615e-003 1.479e+008 1.065e+014 1.000e+005 2.447e-002 2.592e-003 
3.632e-003 1.485e+008 1.069e+014 1.000e+005 2.592e-002 2.605e-003 
3.650e-003 1.493e+008 1.073e+014 1.000e+005 2.142e-002 2.617e-003 
3.668e-003 1.503e+008 1.077e+014 1.000e+005 2.086e-002 2.628e-003 
3.685e-003 1.512e+008 1.081e+014 1.000e+005 2.442e-002 2.639e-003 
3.703e-003 1.522e+008 1.085e+014 1.000e+005 2.543e-002 2.650e-003 
3.720e-003 1.533e+008 1.089e+014 1.000e+005 2.130e-002 2.660e-003 
3.738e-003 1.538e+008 1.089e+014 1.000e+005 2.348e-002 2.674e-003 
3.755e-003 1.542e+008 1.090e+014 1.000e+005 2.591e-002 2.689e-003 
3.772e-003 1.546e+008 1.094e+014 1.000e+005 2.662e-002 2.703e-003 
3.790e-003 1.553e+008 1.098e+014 1.000e+005 2.338e-002 2.715e-003 
3.807e-003 1.559e+008 1.102e+014 1.000e+005 2.181e-002 2.728e-003 
3.824e-003 1.566e+008 1.099e+014 1.000e+005 2.736e-002 2.741e-003 
3.842e-003 1.574e+008 1.095e+014 1.000e+005 2.900e-002 2.752e-003 
3.859e-003 1.580e+008 1.096e+014 1.000e+005 2.353e-002 2.766e-003 
3.876e-003 1.587e+008 1.098e+014 1.000e+005 2.214e-002 2.778e-003 
3.893e-003 1.594e+008 1.102e+014 1.000e+005 2.672e-002 2.790e-003 
3.910e-003 1.601e+008 1.105e+014 1.000e+005 2.768e-002 2.802e-003 
3.927e-003 1.604e+008 1.104e+014 1.000e+005 2.624e-002 2.817e-003 
3.943e-003 1.606e+008 1.106e+014 1.000e+005 2.549e-002 2.833e-003 
3.960e-003 1.610e+008 1.109e+014 1.000e+005 2.691e-002 2.846e-003 
3.977e-003 1.616e+008 1.112e+014 1.000e+005 2.891e-002 2.859e-003 
3.994e-003 1.621e+008 1.115e+014 1.000e+005 2.586e-002 2.872e-003 
4.010e-003 1.628e+008 1.119e+014 1.000e+005 2.626e-002 2.884e-003 
4.027e-003 1.631e+008 1.114e+014 1.000e+005 3.159e-002 2.899e-003 
4.044e-003 1.634e+008 1.108e+014 1.000e+005 2.637e-002 2.913e-003 
4.060e-003 1.639e+008 1.105e+014 1.000e+005 2.849e-002 2.927e-003 
4.077e-003 1.644e+008 1.104e+014 1.000e+005 2.608e-002 2.939e-003 
4.093e-003 1.650e+008 1.106e+014 1.000e+005 2.625e-002 2.951e-003 
4.110e-003 1.656e+008 1.109e+014 1.000e+005 2.208e-002 2.964e-003 
4.126e-003 1.662e+008 1.112e+014 1.000e+005 2.077e-002 2.976e-003 
4.142e-003 1.670e+008 1.116e+014 1.000e+005 2.368e-002 2.987e-003 
4.159e-003 1.680e+008 1.118e+014 1.000e+005 2.467e-002 2.997e-003 
4.175e-003 1.688e+008 1.122e+014 1.000e+005 2.212e-002 3.007e-003 
4.191e-003 1.695e+008 1.126e+014 1.000e+005 2.069e-002 3.019e-003 
4.208e-003 1.704e+008 1.131e+014 1.000e+005 2.266e-002 3.029e-003 
4.225e-003 1.715e+008 1.134e+014 1.000e+005 2.358e-002 3.038e-003 
4.242e-003 1.724e+008 1.137e+014 1.000e+005 2.099e-002 3.049e-003 
4.259e-003 1.729e+008 1.136e+014 1.000e+005 2.290e-002 3.063e-003 
4.276e-003 1.726e+008 1.133e+014 1.000e+005 2.895e-002 3.081e-003 
4.292e-003 1.722e+008 1.135e+014 1.000e+005 2.942e-002 3.101e-003 
4.310e-003 1.716e+008 1.131e+014 1.000e+005 2.734e-002 3.122e-003 
4.327e-003 1.714e+008 1.132e+014 1.000e+005 2.544e-002 3.141e-003 
4.344e-003 1.710e+008 1.136e+014 1.000e+005 2.843e-002 3.161e-003 
4.361e-003 1.707e+008 1.140e+014 1.000e+005 2.836e-002 3.181e-003 
4.379e-003 1.705e+008 1.146e+014 1.000e+005 2.473e-002 3.199e-003 
4.396e-003 1.704e+008 1.152e+014 1.000e+005 2.526e-002 3.217e-003 
4.414e-003 1.701e+008 1.151e+014 1.000e+005 3.131e-002 3.237e-003 
4.431e-003 1.697e+008 1.146e+014 1.000e+005 3.221e-002 3.257e-003 
4.449e-003 1.696e+008 1.146e+014 1.000e+005 2.483e-002 3.276e-003 
4.467e-003 1.694e+008 1.147e+014 1.000e+005 2.638e-002 3.295e-003 
4.483e-003 1.691e+008 1.149e+014 1.000e+005 3.098e-002 3.313e-003 
4.499e-003 1.687e+008 1.151e+014 1.000e+005 3.234e-002 3.332e-003 
4.515e-003 1.682e+008 1.151e+014 1.000e+005 3.052e-002 3.351e-003 
4.531e-003 1.678e+008 1.150e+014 1.000e+005 2.780e-002 3.371e-003 
4.547e-003 1.674e+008 1.152e+014 1.000e+005 2.975e-002 3.389e-003 
4.563e-003 1.670e+008 1.157e+014 1.000e+005 3.236e-002 3.408e-003 
4.580e-003 1.665e+008 1.163e+014 1.000e+005 2.892e-002 3.427e-003 
4.596e-003 1.661e+008 1.165e+014 1.000e+005 2.741e-002 3.446e-003 
4.612e-003 1.658e+008 1.169e+014 1.000e+005 2.929e-002 3.464e-003 
4.628e-003 1.651e+008 1.173e+014 1.000e+005 2.780e-002 3.486e-003 
4.644e-003 1.642e+008 1.177e+014 1.000e+005 3.162e-002 3.508e-003 
4.660e-003 1.640e+008 1.177e+014 1.000e+005 2.719e-002 3.526e-003 
4.676e-003 1.643e+008 1.171e+014 1.000e+005 3.091e-002 3.539e-003 
4.692e-003 1.646e+008 1.158e+014 1.000e+005 2.459e-002 3.553e-003 
4.708e-003 1.653e+008 1.160e+014 1.000e+005 2.569e-002 3.565e-003 
4.724e-003 1.662e+008 1.162e+014 1.000e+005 2.449e-002 3.574e-003 
4.741e-003 1.674e+008 1.164e+014 1.000e+005 2.304e-002 3.583e-003 
4.758e-003 1.686e+008 1.160e+014 1.000e+005 2.641e-002 3.591e-003 
4.775e-003 1.698e+008 1.161e+014 1.000e+005 2.451e-002 3.600e-003 
4.792e-003 1.709e+008 1.160e+014 1.000e+005 2.307e-002 3.609e-003 
4.809e-003 1.718e+008 1.161e+014 1.000e+005 2.564e-002 3.620e-003 
4.826e-003 1.726e+008 1.163e+014 1.000e+005 2.187e-002 3.631e-003 
4.843e-003 1.734e+008 1.167e+014 1.000e+005 2.406e-002 3.643e-003 
4.860e-003 1.740e+008 1.173e+014 1.000e+005 2.345e-002 3.656e-003 
4.877e-003 1.744e+008 1.179e+014 1.000e+005 2.665e-002 3.670e-003 
4.894e-003 1.750e+008 1.184e+014 1.000e+005 2.056e-002 3.683e-003 
4.911e-003 1.757e+008 1.182e+014 1.000e+005 2.382e-002 3.695e-003 
4.928e-003 1.767e+008 1.184e+014 1.000e+005 2.197e-002 3.705e-003 
4.945e-003 1.776e+008 1.179e+014 1.000e+005 2.472e-002 3.716e-003 
4.962e-003 1.788e+008 1.176e+014 1.000e+005 2.071e-002 3.725e-003 
4.980e-003 1.796e+008 1.173e+014 1.000e+005 2.500e-002 3.737e-003 
4.997e-003 1.806e+008 1.175e+014 1.000e+005 2.314e-002 3.747e-003 
5.014e-003 1.813e+008 1.174e+014 1.000e+005 2.562e-002 3.759e-003 
5.031e-003 1.820e+008 1.175e+014 1.000e+005 2.134e-002 3.772e-003 
5.048e-003 1.826e+008 1.179e+014 1.000e+005 2.134e-002 3.785e-003 
5.066e-003 1.833e+008 1.179e+014 1.000e+005 2.588e-002 3.798e-003 
5.083e-003 1.837e+008 1.172e+014 1.000e+005 2.808e-002 3.812e-003 
5.100e-003 1.838e+008 1.175e+014 1.000e+005 2.538e-002 3.828e-003 
5.117e-003 1.832e+008 1.172e+014 1.000e+005 2.650e-002 3.849e-003 
5.133e-003 1.828e+008 1.173e+014 1.000e+005 2.861e-002 3.869e-003 
5.150e-003 1.831e+008 1.172e+014 1.000e+005 2.829e-002 3.883e-003 
5.167e-003 1.839e+008 1.173e+014 1.000e+005 2.265e-002 3.895e-003 
5.184e-003 1.849e+008 1.177e+014 1.000e+005 2.027e-002 3.904e-003 
5.200e-003 1.860e+008 1.181e+014 1.000e+005 2.395e-002 3.913e-003 
5.217e-003 1.872e+008 1.186e+014 1.000e+005 2.324e-002 3.922e-003 
5.234e-003 1.885e+008 1.190e+014 1.000e+005 2.044e-002 3.930e-003 
5.251e-003 1.896e+008 1.194e+014 1.000e+005 2.021e-002 3.939e-003 
5.267e-003 1.906e+008 1.194e+014 1.000e+005 2.707e-002 3.949e-003 
5.284e-003 1.914e+008 1.196e+014 1.000e+005 2.695e-002 3.960e-003 
5.301e-003 1.920e+008 1.201e+014 1.000e+005 2.328e-002 3.973e-003 
5.317e-003 1.924e+008 1.198e+014 1.000e+005 2.351e-002 3.986e-003 
5.334e-003 1.926e+008 1.191e+014 1.000e+005 2.556e-002 4.001e-003 
5.351e-003 1.928e+008 1.191e+014 1.000e+005 2.802e-002 4.016e-003 
5.367e-003 1.934e+008 1.195e+014 1.000e+005 2.366e-002 4.029e-003 
5.384e-003 1.939e+008 1.190e+014 1.000e+005 2.491e-002 4.042e-003 
5.400e-003 1.942e+008 1.190e+014 1.000e+005 2.680e-002 4.056e-003 
5.417e-003 1.945e+008 1.185e+014 1.000e+005 2.207e-002 4.071e-003 
5.433e-003 1.949e+008 1.186e+014 1.000e+005 2.480e-002 4.085e-003 
5.450e-003 1.956e+008 1.185e+014 1.000e+005 2.435e-002 4.097e-003 
5.466e-003 1.962e+008 1.183e+014 1.000e+005 2.614e-002 4.109e-003 
5.483e-003 1.967e+008 1.184e+014 1.000e+005 2.063e-002 4.122e-003 
5.499e-003 1.974e+008 1.182e+014 1.000e+005 2.522e-002 4.134e-003 
5.516e-003 1.982e+008 1.183e+014 1.000e+005 2.292e-002 4.145e-003 
5.532e-003 1.992e+008 1.186e+014 1.000e+005 2.336e-002 4.154e-003 
5.549e-003 2.002e+008 1.190e+014 1.000e+005 2.043e-002 4.164e-003 
5.565e-003 2.012e+008 1.195e+014 1.000e+005 1.939e-002 4.174e-003 
5.582e-003 2.021e+008 1.200e+014 1.000e+005 2.359e-002 4.184e-003 
5.598e-003 2.031e+008 1.196e+014 1.000e+005 2.438e-002 4.194e-003 
5.615e-003 2.040e+008 1.201e+014 1.000e+005 2.095e-002 4.204e-003 
5.631e-003 2.050e+008 1.205e+014 1.000e+005 1.919e-002 4.213e-003 
5.648e-003 2.061e+008 1.209e+014 1.000e+005 2.236e-002 4.222e-003 
5.664e-003 2.069e+008 1.214e+014 1.000e+005 2.559e-002 4.233e-003 
5.681e-003 2.078e+008 1.209e+014 1.000e+005 2.142e-002 4.243e-003 
5.697e-003 2.087e+008 1.205e+014 1.000e+005 2.073e-002 4.253e-003 
5.714e-003 2.095e+008 1.205e+014 1.000e+005 2.332e-002 4.265e-003 
5.730e-003 2.103e+008 1.208e+014 1.000e+005 2.513e-002 4.276e-003 
5.747e-003 2.109e+008 1.214e+014 1.000e+005 2.088e-002 4.288e-003 
5.764e-003 2.114e+008 1.216e+014 1.000e+005 2.039e-002 4.301e-003 
5.781e-003 2.120e+008 1.218e+014 1.000e+005 2.258e-002 4.314e-003 
5.798e-003 2.122e+008 1.223e+014 1.000e+005 2.650e-002 4.329e-003 
5.814e-003 2.121e+008 1.223e+014 1.000e+005 2.342e-002 4.347e-003 
5.831e-003 2.119e+008 1.229e+014 1.000e+005 2.137e-002 4.365e-003 
5.848e-003 2.120e+008 1.228e+014 1.000e+005 2.539e-002 4.382e-003 
5.865e-003 2.122e+008 1.231e+014 1.000e+005 2.576e-002 4.397e-003 
5.882e-003 2.117e+008 1.227e+014 1.000e+005 2.539e-002 4.418e-003 
5.933e-003 2.102e+008 1.215e+014 1.000e+005 1.765e-002 4.479e-003 
5.984e-003 2.109e+008 1.212e+014 1.000e+005 1.537e-002 4.525e-003 
6.035e-003 2.120e+008 1.216e+014 1.000e+005 1.595e-002 4.568e-003 
6.086e-003 2.120e+008 1.213e+014 1.000e+005 1.762e-002 4.619e-003 
6.136e-003 2.105e+008 1.216e+014 1.000e+005 1.763e-002 4.680e-003 
6.187e-003 2.116e+008 1.216e+014 1.000e+005 1.632e-002 4.723e-003 
6.237e-003 2.130e+008 1.217e+014 1.000e+005 1.647e-002 4.763e-003 
6.288e-003 2.147e+008 1.227e+014 1.000e+005 1.380e-002 4.803e-003 
6.321e-003 2.162e+008 1.234e+014 1.000e+005 1.368e-002 4.825e-003 
6.351e-003 2.174e+008 1.246e+014 1.000e+005 1.469e-002 4.847e-003 
6.375e-003 2.179e+008 1.254e+014 1.000e+005 1.814e-002 4.868e-003 
6.406e-003 2.178e+008 1.252e+014 1.000e+005 1.773e-002 4.899e-003 
6.451e-003 2.170e+008 1.266e+014 1.000e+005 1.830e-002 4.950e-003 
6.497e-003 2.150e+008 1.264e+014 1.000e+005 1.871e-002 5.010e-003 
6.543e-003 2.142e+008 1.271e+014 1.000e+005 1.616e-002 5.060e-003 
6.588e-003 2.152e+008 1.281e+014 1.000e+005 1.557e-002 5.099e-003 
6.634e-003 2.157e+008 1.297e+014 1.000e+005 1.497e-002 5.141e-003 
6.680e-003 2.164e+008 1.313e+014 1.000e+005 1.570e-002 5.183e-003 
6.727e-003 2.158e+008 1.318e+014 1.000e+005 1.675e-002 5.234e-003 
6.774e-003 2.173e+008 1.330e+014 1.000e+005 1.381e-002 5.270e-003 
6.821e-003 2.186e+008 1.347e+014 1.000e+005 1.475e-002 5.309e-003 
6.868e-003 2.178e+008 1.368e+014 1.000e+005 1.812e-002 5.361e-003 
6.913e-003 2.162e+008 1.390e+014 1.000e+005 1.853e-002 5.417e-003 
6.936e-003 2.149e+008 1.398e+014 1.000e+005 2.094e-002 5.449e-003 
6.971e-003 2.135e+008 1.397e+014 1.000e+005 1.751e-002 5.493e-003 
7.019e-003 2.118e+008 1.420e+014 1.000e+005 1.812e-002 5.553e-003 
7.066e-003 2.086e+008 1.440e+014 1.000e+005 1.870e-002 5.623e-003 
7.115e-003 2.053e+008 1.459e+014 1.000e+005 1.902e-002 5.694e-003 
7.161e-003 2.012e+008 1.469e+014 1.000e+005 1.973e-002 5.769e-003 
7.204e-003 1.992e+008 1.480e+014 1.000e+005 1.770e-002 5.826e-003 
7.239e-003 1.982e+008 1.495e+014 1.000e+005 1.694e-002 5.867e-003 
7.271e-003 1.969e+008 1.506e+014 1.000e+005 1.701e-002 5.908e-003 
7.303e-003 1.961e+008 1.507e+014 1.000e+005 1.813e-002 5.946e-003 
7.339e-003 1.936e+008 1.512e+014 1.000e+005 1.743e-002 5.999e-003 
7.374e-003 1.930e+008 1.505e+014 1.000e+005 1.564e-002 6.038e-003 
7.406e-003 1.927e+008 1.512e+014 1.000e+005 1.778e-002 6.073e-003 
7.439e-003 1.924e+008 1.509e+014 1.000e+005 1.785e-002 6.107e-003 
7.472e-003 1.929e+008 1.506e+014 1.000e+005 1.567e-002 6.137e-003 
7.505e-003 1.948e+008 1.503e+014 1.000e+005 1.511e-002 6.157e-003 
7.541e-003 1.966e+008 1.504e+014 1.000e+005 1.515e-002 6.180e-003 
7.576e-003 1.982e+008 1.507e+014 1.000e+005 1.505e-002 6.204e-003 
7.609e-003 1.991e+008 1.507e+014 1.000e+005 1.618e-002 6.231e-003 
7.641e-003 1.993e+008 1.518e+014 1.000e+005 1.628e-002 6.262e-003 
7.673e-003 1.990e+008 1.528e+014 1.000e+005 1.637e-002 6.296e-003 
7.702e-003 1.989e+008 1.544e+014 1.000e+005 1.589e-002 6.326e-003 
7.730e-003 1.984e+008 1.552e+014 1.000e+005 1.930e-002 6.357e-003 
7.757e-003 1.974e+008 1.550e+014 1.000e+005 1.798e-002 6.391e-003 
7.783e-003 1.965e+008 1.551e+014 1.000e+005 1.660e-002 6.423e-003 
7.814e-003 1.957e+008 1.561e+014 1.000e+005 1.758e-002 6.459e-003 
7.846e-003 1.947e+008 1.567e+014 1.000e+005 1.784e-002 6.498e-003 
7.877e-003 1.926e+008 1.559e+014 1.000e+005 2.165e-002 6.544e-003 
7.907e-003 1.912e+008 1.566e+014 1.000e+005 1.688e-002 6.584e-003 
7.941e-003 1.916e+008 1.566e+014 1.000e+005 1.450e-002 6.614e-003 
7.966e-003 1.927e+008 1.566e+014 1.000e+005 1.395e-002 6.632e-003 
7.991e-003 1.933e+008 1.564e+014 1.000e+005 1.422e-002 6.653e-003 
8.013e-003 1.940e+008 1.569e+014 1.000e+005 1.327e-002 6.670e-003 
8.034e-003 1.948e+008 1.573e+014 1.000e+005 1.313e-002 6.685e-003 
8.053e-003 1.953e+008 1.578e+014 1.000e+005 1.520e-002 6.701e-003 
8.072e-003 1.958e+008 1.584e+014 1.000e+005 1.306e-002 6.717e-003 
8.091e-003 1.966e+008 1.584e+014 1.000e+005 1.378e-002 6.730e-003 
8.109e-003 1.975e+008 1.586e+014 1.000e+005 1.306e-002 6.742e-003 
8.127e-003 1.983e+008 1.592e+014 1.000e+005 1.326e-002 6.754e-003 
8.145e-003 1.991e+008 1.595e+014 1.000e+005 1.331e-002 6.767e-003 
8.163e-003 1.998e+008 1.600e+014 1.000e+005 1.481e-002 6.780e-003 
8.180e-003 2.005e+008 1.600e+014 1.000e+005 1.333e-002 6.793e-003 
8.198e-003 2.016e+008 1.594e+014 1.000e+005 1.317e-002 6.803e-003 
8.216e-003 2.028e+008 1.595e+014 1.000e+005 1.247e-002 6.813e-003 
8.235e-003 2.036e+008 1.599e+014 1.000e+005 1.303e-002 6.826e-003 
8.253e-003 2.042e+008 1.604e+014 1.000e+005 1.311e-002 6.839e-003 
8.271e-003 2.048e+008 1.610e+014 1.000e+005 1.270e-002 6.853e-003 
8.289e-003 2.054e+008 1.617e+014 1.000e+005 1.221e-002 6.867e-003 
8.307e-003 2.061e+008 1.624e+014 1.000e+005 1.262e-002 6.881e-003 
8.326e-003 2.066e+008 1.630e+014 1.000e+005 1.316e-002 6.896e-003 
8.346e-003 2.068e+008 1.630e+014 1.000e+005 1.403e-002 6.914e-003 
8.366e-003 2.074e+008 1.635e+014 1.000e+005 1.331e-002 6.930e-003 
8.387e-003 2.080e+008 1.636e+014 1.000e+005 1.398e-002 6.947e-003 
8.408e-003 2.083e+008 1.643e+014 1.000e+005 1.457e-002 6.966e-003 
8.429e-003 2.089e+008 1.651e+014 1.000e+005 1.334e-002 6.983e-003 
8.451e-003 2.095e+008 1.659e+014 1.000e+005 1.492e-002 7.001e-003 
8.472e-003 2.099e+008 1.658e+014 1.000e+005 1.329e-002 7.019e-003 
8.496e-003 2.106e+008 1.662e+014 1.000e+005 1.365e-002 7.038e-003 
8.542e-003 2.115e+008 1.672e+014 1.000e+005 1.375e-002 7.078e-003 
8.590e-003 2.124e+008 1.689e+014 1.000e+005 1.343e-002 7.120e-003 
8.638e-003 2.128e+008 1.686e+014 1.000e+005 1.524e-002 7.164e-003 
8.686e-003 2.115e+008 1.667e+014 1.000e+005 1.547e-002 7.222e-003 
8.731e-003 2.094e+008 1.671e+014 1.000e+005 1.994e-002 7.281e-003 
8.763e-003 2.074e+008 1.676e+014 1.000e+005 1.728e-002 7.327e-003 
8.788e-003 2.064e+008 1.682e+014 1.000e+005 1.918e-002 7.359e-003 
8.811e-003 2.047e+008 1.669e+014 1.000e+005 1.960e-002 7.394e-003 
8.831e-003 2.037e+008 1.670e+014 1.000e+005 1.860e-002 7.421e-003 
8.869e-003 2.014e+008 1.655e+014 1.000e+005 1.921e-002 7.474e-003 
8.895e-003 2.002e+008 1.650e+014 1.000e+005 1.864e-002 7.508e-003 
8.920e-003 1.996e+008 1.644e+014 1.000e+005 1.664e-002 7.538e-003 
8.949e-003 1.997e+008 1.647e+014 1.000e+005 1.513e-002 7.566e-003 
8.979e-003 2.007e+008 1.650e+014 1.000e+005 1.575e-002 7.590e-003 
9.010e-003 2.017e+008 1.653e+014 1.000e+005 1.523e-002 7.614e-003 
9.043e-003 2.025e+008 1.664e+014 1.000e+005 1.581e-002 7.641e-003 
9.076e-003 2.033e+008 1.663e+014 1.000e+005 1.411e-002 7.668e-003 
9.109e-003 2.042e+008 1.664e+014 1.000e+005 1.532e-002 7.694e-003 
9.143e-003 2.049e+008 1.670e+014 1.000e+005 1.308e-002 7.724e-003 
9.175e-003 2.067e+008 1.670e+014 1.000e+005 1.339e-002 7.744e-003 
9.208e-003 2.087e+008 1.675e+014 1.000e+005 1.193e-002 7.763e-003 
9.240e-003 2.099e+008 1.684e+014 1.000e+005 1.431e-002 7.787e-003 
9.275e-003 2.109e+008 1.675e+014 1.000e+005 1.427e-002 7.815e-003 
9.312e-003 2.121e+008 1.684e+014 1.000e+005 1.345e-002 7.843e-003 
9.347e-003 2.140e+008 1.693e+014 1.000e+005 1.273e-002 7.865e-003 
9.383e-003 2.155e+008 1.704e+014 1.000e+005 1.331e-002 7.891e-003 
9.417e-003 2.165e+008 1.713e+014 1.000e+005 1.453e-002 7.919e-003 
9.452e-003 2.161e+008 1.711e+014 1.000e+005 1.597e-002 7.956e-003 
9.485e-003 2.146e+008 1.700e+014 1.000e+005 1.943e-002 7.999e-003 
9.519e-003 2.131e+008 1.705e+014 1.000e+005 1.796e-002 8.043e-003 
9.546e-003 2.119e+008 1.717e+014 1.000e+005 1.649e-002 8.078e-003 
9.568e-003 2.113e+008 1.728e+014 1.000e+005 1.780e-002 8.105e-003 
9.589e-003 2.108e+008 1.724e+014 1.000e+005 1.731e-002 8.129e-003 
9.610e-003 2.111e+008 1.726e+014 1.000e+005 1.503e-002 8.148e-003 
9.631e-003 2.113e+008 1.733e+014 1.000e+005 1.580e-002 8.168e-003 
9.651e-003 2.115e+008 1.738e+014 1.000e+005 1.460e-002 8.187e-003 
9.672e-003 2.116e+008 1.741e+014 1.000e+005 1.610e-002 8.206e-003 
9.694e-003 2.116e+008 1.744e+014 1.000e+005 1.575e-002 8.228e-003 
9.716e-003 2.117e+008 1.743e+014 1.000e+005 1.719e-002 8.250e-003 
9.737e-003 2.119e+008 1.748e+014 1.000e+005 1.502e-002 8.269e-003 
9.757e-003 2.130e+008 1.754e+014 1.000e+005 1.338e-002 8.283e-003 
9.778e-003 2.139e+008 1.757e+014 1.000e+005 1.501e-002 8.297e-003 
9.798e-003 2.146e+008 1.762e+014 1.000e+005 1.549e-002 8.312e-003 
9.818e-003 2.156e+008 1.762e+014 1.000e+005 1.453e-002 8.325e-003 
9.838e-003 2.167e+008 1.762e+014 1.000e+005 1.555e-002 8.337e-003 
9.857e-003 2.177e+008 1.763e+014 1.000e+005 1.489e-002 8.349e-003 
9.879e-003 2.185e+008 1.767e+014 1.000e+005 1.485e-002 8.366e-003 
9.903e-003 2.193e+008 1.771e+014 1.000e+005 1.531e-002 8.385e-003 
9.927e-003 2.190e+008 1.772e+014 1.000e+005 1.908e-002 8.411e-003 
9.950e-003 2.180e+008 1.768e+014 1.000e+005 1.878e-002 8.440e-003 
9.972e-003 2.172e+008 1.771e+014 1.000e+005 1.757e-002 8.467e-003 
9.994e-003 2.174e+008 1.768e+014 1.000e+005 1.636e-002 8.489e-003 
1.002e-002 2.178e+008 1.777e+014 1.000e+005 1.706e-002 8.509e-003 
1.004e-002 2.183e+008 1.787e+014 1.000e+005 1.600e-002 8.530e-003 
1.007e-002 2.186e+008 1.797e+014 1.000e+005 1.700e-002 8.552e-003 
1.009e-002 2.183e+008 1.805e+014 1.000e+005 1.723e-002 8.579e-003 
1.012e-002 2.186e+008 1.810e+014 1.000e+005 1.625e-002 8.602e-003 
1.014e-002 2.188e+008 1.812e+014 1.000e+005 1.703e-002 8.626e-003 
1.017e-002 2.191e+008 1.818e+014 1.000e+005 1.482e-002 8.651e-003 
1.020e-002 2.197e+008 1.825e+014 1.000e+005 1.527e-002 8.675e-003 
1.022e-002 2.198e+008 1.835e+014 1.000e+005 1.619e-002 8.702e-003 
1.025e-002 2.192e+008 1.844e+014 1.000e+005 1.759e-002 8.733e-003 
1.028e-002 2.179e+008 1.844e+014 1.000e+005 1.671e-002 8.768e-003 
1.030e-002 2.175e+008 1.848e+014 1.000e+005 1.595e-002 8.796e-003 
1.033e-002 2.170e+008 1.851e+014 1.000e+005 1.696e-002 8.824e-003 
1.035e-002 2.173e+008 1.860e+014 1.000e+005 1.423e-002 8.847e-003 
1.038e-002 2.176e+008 1.871e+014 1.000e+005 1.422e-002 8.870e-003 
1.040e-002 2.175e+008 1.884e+014 1.000e+005 1.600e-002 8.896e-003 
1.043e-002 2.163e+008 1.893e+014 1.000e+005 1.712e-002 8.930e-003 
1.045e-002 2.160e+008 1.903e+014 1.000e+005 1.652e-002 8.957e-003 
1.048e-002 2.162e+008 1.914e+014 1.000e+005 1.395e-002 8.980e-003 
1.050e-002 2.164e+008 1.924e+014 1.000e+005 1.736e-002 9.001e-003 
1.052e-002 2.160e+008 1.930e+014 1.000e+005 1.642e-002 9.028e-003 
1.055e-002 2.164e+008 1.939e+014 1.000e+005 1.657e-002 9.048e-003 
1.057e-002 2.168e+008 1.940e+014 1.000e+005 1.714e-002 9.069e-003 
1.059e-002 2.166e+008 1.943e+014 1.000e+005 1.786e-002 9.093e-003 
1.062e-002 2.158e+008 1.938e+014 1.000e+005 1.985e-002 9.122e-003 
1.064e-002 2.151e+008 1.938e+014 1.000e+005 1.875e-002 9.149e-003 
1.066e-002 2.144e+008 1.939e+014 1.000e+005 1.964e-002 9.177e-003 
1.068e-002 2.133e+008 1.943e+014 1.000e+005 2.240e-002 9.208e-003 
1.071e-002 2.114e+008 1.950e+014 1.000e+005 2.062e-002 9.243e-003 
1.073e-002 2.095e+008 1.939e+014 1.000e+005 2.024e-002 9.281e-003 
1.076e-002 2.071e+008 1.889e+014 1.000e+005 2.109e-002 9.322e-003 
1.078e-002 2.054e+008 1.879e+014 1.000e+005 1.979e-002 9.357e-003 
1.080e-002 2.041e+008 1.880e+014 1.000e+005 1.879e-002 9.389e-003 
1.083e-002 2.036e+008 1.875e+014 1.000e+005 1.729e-002 9.418e-003 
1.086e-002 2.028e+008 1.864e+014 1.000e+005 1.617e-002 9.454e-003 
1.089e-002 2.022e+008 1.834e+014 1.000e+005 1.788e-002 9.491e-003 
1.093e-002 2.020e+008 1.833e+014 1.000e+005 1.622e-002 9.527e-003 
1.096e-002 2.030e+008 1.841e+014 1.000e+005 1.528e-002 9.553e-003 
1.099e-002 2.043e+008 1.837e+014 1.000e+005 1.692e-002 9.573e-003 
1.101e-002 2.048e+008 1.831e+014 1.000e+005 1.812e-002 9.595e-003 
1.104e-002 2.053e+008 1.816e+014 1.000e+005 1.434e-002 9.615e-003 
1.107e-002 2.066e+008 1.820e+014 1.000e+005 1.358e-002 9.636e-003 
1.110e-002 2.081e+008 1.821e+014 1.000e+005 1.536e-002 9.656e-003 
1.113e-002 2.096e+008 1.826e+014 1.000e+005 1.389e-002 9.675e-003 
1.116e-002 2.114e+008 1.828e+014 1.000e+005 1.381e-002 9.693e-003 
1.119e-002 2.128e+008 1.824e+014 1.000e+005 1.453e-002 9.713e-003 
1.122e-002 2.139e+008 1.829e+014 1.000e+005 1.428e-002 9.736e-003 
1.125e-002 2.154e+008 1.836e+014 1.000e+005 1.226e-002 9.756e-003 
1.128e-002 2.168e+008 1.842e+014 1.000e+005 1.442e-002 9.776e-003 
1.131e-002 2.182e+008 1.847e+014 1.000e+005 1.444e-002 9.797e-003 
1.134e-002 2.198e+008 1.856e+014 1.000e+005 1.300e-002 9.816e-003 
1.137e-002 2.220e+008 1.864e+014 1.000e+005 1.329e-002 9.833e-003 
1.140e-002 2.234e+008 1.851e+014 1.000e+005 1.422e-002 9.853e-003 
1.143e-002 2.255e+008 1.849e+014 1.000e+005 1.390e-002 9.869e-003 
1.146e-002 2.281e+008 1.849e+014 1.000e+005 1.321e-002 9.882e-003 
1.149e-002 2.301e+008 1.847e+014 1.000e+005 1.292e-002 9.894e-003 
1.151e-002 2.313e+008 1.848e+014 1.000e+005 1.422e-002 9.907e-003 
1.153e-002 2.322e+008 1.846e+014 1.000e+005 1.474e-002 9.922e-003 
1.155e-002 2.331e+008 1.840e+014 1.000e+005 1.445e-002 9.937e-003 
1.158e-002 2.344e+008 1.835e+014 1.000e+005 1.352e-002 9.958e-003 
1.161e-002 2.365e+008 1.837e+014 1.000e+005 1.210e-002 9.974e-003 
1.164e-002 2.386e+008 1.845e+014 1.000e+005 1.420e-002 9.992e-003 
1.167e-002 2.391e+008 1.834e+014 1.000e+005 1.788e-002 1.002e-002 
1.170e-002 2.385e+008 1.837e+014 1.000e+005 1.586e-002 1.005e-002 
1.173e-002 2.382e+008 1.844e+014 1.000e+005 1.672e-002 1.008e-002 
1.176e-002 2.386e+008 1.853e+014 1.000e+005 1.778e-002 1.011e-002 
1.179e-002 2.378e+008 1.866e+014 1.000e+005 1.857e-002 1.014e-002 
1.182e-002 2.368e+008 1.879e+014 1.000e+005 1.784e-002 1.018e-002 
1.184e-002 2.359e+008 1.891e+014 1.000e+005 1.693e-002 1.021e-002 
1.187e-002 2.351e+008 1.904e+014 1.000e+005 1.650e-002 1.024e-002 
1.189e-002 2.340e+008 1.920e+014 1.000e+005 1.946e-002 1.027e-002 
1.192e-002 2.325e+008 1.929e+014 1.000e+005 1.856e-002 1.031e-002 
1.195e-002 2.313e+008 1.945e+014 1.000e+005 1.805e-002 1.035e-002 
1.197e-002 2.295e+008 1.951e+014 1.000e+005 2.331e-002 1.038e-002 
1.200e-002 2.284e+008 1.933e+014 1.000e+005 2.209e-002 1.042e-002 
1.203e-002 2.265e+008 1.927e+014 1.000e+005 2.247e-002 1.046e-002 
1.205e-002 2.243e+008 1.928e+014 1.000e+005 2.083e-002 1.050e-002 
1.208e-002 2.212e+008 1.926e+014 1.000e+005 2.351e-002 1.055e-002 
1.211e-002 2.181e+008 1.921e+014 1.000e+005 1.912e-002 1.060e-002 
1.213e-002 2.158e+008 1.927e+014 1.000e+005 2.064e-002 1.064e-002 
1.216e-002 2.128e+008 1.928e+014 1.000e+005 2.240e-002 1.069e-002 
1.219e-002 2.099e+008 1.922e+014 1.000e+005 2.233e-002 1.073e-002 
1.221e-002 2.070e+008 1.914e+014 1.000e+005 2.379e-002 1.078e-002 
1.224e-002 2.051e+008 1.906e+014 1.000e+005 2.275e-002 1.082e-002 
1.226e-002 2.046e+008 1.901e+014 1.000e+005 1.787e-002 1.085e-002 
1.229e-002 2.040e+008 1.904e+014 1.000e+005 1.765e-002 1.087e-002 
1.231e-002 2.028e+008 1.913e+014 1.000e+005 2.030e-002 1.091e-002 
1.233e-002 2.012e+008 1.919e+014 1.000e+005 1.858e-002 1.094e-002 
1.236e-002 2.000e+008 1.925e+014 1.000e+005 1.705e-002 1.097e-002 
1.238e-002 1.991e+008 1.936e+014 1.000e+005 1.663e-002 1.100e-002 
1.240e-002 1.987e+008 1.945e+014 1.000e+005 1.747e-002 1.102e-002 
1.242e-002 1.986e+008 1.946e+014 1.000e+005 1.801e-002 1.104e-002 
1.244e-002 1.985e+008 1.946e+014 1.000e+005 1.903e-002 1.106e-002 
1.246e-002 1.982e+008 1.946e+014 1.000e+005 1.757e-002 1.108e-002 
1.248e-002 1.978e+008 1.955e+014 1.000e+005 1.595e-002 1.111e-002 
1.250e-002 1.980e+008 1.947e+014 1.000e+005 1.771e-002 1.113e-002 
1.253e-002 1.986e+008 1.951e+014 1.000e+005 1.710e-002 1.115e-002 
1.256e-002 1.998e+008 1.957e+014 1.000e+005 1.504e-002 1.117e-002 
1.258e-002 2.006e+008 1.961e+014 1.000e+005 1.511e-002 1.119e-002 
1.260e-002 2.006e+008 1.961e+014 1.000e+005 1.974e-002 1.121e-002 
1.262e-002 2.005e+008 1.969e+014 1.000e+005 1.939e-002 1.123e-002 
1.264e-002 2.006e+008 1.970e+014 1.000e+005 1.927e-002 1.125e-002 
1.266e-002 2.012e+008 1.967e+014 1.000e+005 1.682e-002 1.127e-002 
1.268e-002 2.017e+008 1.967e+014 1.000e+005 1.777e-002 1.128e-002 
1.270e-002 2.024e+008 1.962e+014 1.000e+005 1.583e-002 1.130e-002 
1.272e-002 2.036e+008 1.966e+014 1.000e+005 1.744e-002 1.131e-002 
1.274e-002 2.050e+008 1.958e+014 1.000e+005 1.356e-002 1.132e-002 
1.276e-002 2.066e+008 1.961e+014 1.000e+005 1.437e-002 1.133e-002 
1.279e-002 2.081e+008 1.965e+014 1.000e+005 1.434e-002 1.134e-002 
1.281e-002 2.098e+008 1.971e+014 1.000e+005 1.648e-002 1.135e-002 
1.283e-002 2.110e+008 1.967e+014 1.000e+005 1.819e-002 1.137e-002 
1.285e-002 2.125e+008 1.970e+014 1.000e+005 1.527e-002 1.138e-002 
1.287e-002 2.140e+008 1.975e+014 1.000e+005 1.370e-002 1.139e-002 
1.290e-002 2.156e+008 1.981e+014 1.000e+005 1.723e-002 1.140e-002 
1.292e-002 2.168e+008 1.988e+014 1.000e+005 1.746e-002 1.142e-002 
1.294e-002 2.182e+008 1.992e+014 1.000e+005 1.552e-002 1.143e-002 
1.297e-002 2.194e+008 1.998e+014 1.000e+005 1.462e-002 1.145e-002 
1.299e-002 2.201e+008 2.007e+014 1.000e+005 1.796e-002 1.146e-002 
1.301e-002 2.204e+008 2.015e+014 1.000e+005 2.072e-002 1.149e-002 
1.304e-002 2.195e+008 2.022e+014 1.000e+005 1.982e-002 1.151e-002 
1.306e-002 2.184e+008 2.017e+014 1.000e+005 1.908e-002 1.155e-002 
1.308e-002 2.174e+008 2.018e+014 1.000e+005 2.546e-002 1.158e-002 
1.311e-002 2.161e+008 2.004e+014 1.000e+005 2.278e-002 1.161e-002 
1.313e-002 2.159e+008 2.005e+014 1.000e+005 1.760e-002 1.164e-002 
1.316e-002 2.161e+008 2.011e+014 1.000e+005 1.558e-002 1.166e-002 
1.319e-002 2.168e+008 2.020e+014 1.000e+005 1.631e-002 1.168e-002 
1.321e-002 2.168e+008 2.026e+014 1.000e+005 1.770e-002 1.171e-002 
1.324e-002 2.161e+008 2.036e+014 1.000e+005 1.756e-002 1.174e-002 
1.327e-002 2.156e+008 2.047e+014 1.000e+005 1.602e-002 1.177e-002 
1.329e-002 2.147e+008 2.058e+014 1.000e+005 1.773e-002 1.180e-002 
1.332e-002 2.142e+008 2.071e+014 1.000e+005 1.599e-002 1.183e-002 
1.335e-002 2.138e+008 2.085e+014 1.000e+005 1.728e-002 1.186e-002 
1.337e-002 2.129e+008 2.102e+014 1.000e+005 1.763e-002 1.190e-002 
1.340e-002 2.116e+008 2.104e+014 1.000e+005 1.623e-002 1.193e-002 
1.343e-002 2.117e+008 2.114e+014 1.000e+005 1.566e-002 1.196e-002 
1.345e-002 2.113e+008 2.125e+014 1.000e+005 1.912e-002 1.199e-002 
1.348e-002 2.101e+008 2.131e+014 1.000e+005 1.743e-002 1.203e-002 
1.351e-002 2.088e+008 2.132e+014 1.000e+005 1.866e-002 1.206e-002 
1.354e-002 2.064e+008 2.139e+014 1.000e+005 2.090e-002 1.211e-002 
1.356e-002 2.018e+008 2.154e+014 1.000e+005 2.277e-002 1.216e-002 
1.359e-002 1.989e+008 2.167e+014 1.000e+005 2.034e-002 1.221e-002 
1.362e-002 1.969e+008 2.160e+014 1.000e+005 1.888e-002 1.225e-002 
1.365e-002 1.953e+008 2.164e+014 1.000e+005 1.911e-002 1.229e-002 
1.367e-002 1.946e+008 2.159e+014 1.000e+005 1.880e-002 1.233e-002 
1.370e-002 1.945e+008 2.133e+014 1.000e+005 1.968e-002 1.235e-002 
1.373e-002 1.943e+008 2.127e+014 1.000e+005 1.933e-002 1.238e-002 
1.375e-002 1.940e+008 2.126e+014 1.000e+005 1.604e-002 1.241e-002 
1.378e-002 1.933e+008 2.128e+014 1.000e+005 1.548e-002 1.244e-002 
1.380e-002 1.926e+008 2.130e+014 1.000e+005 1.837e-002 1.247e-002 
1.383e-002 1.917e+008 2.136e+014 1.000e+005 1.765e-002 1.250e-002 
1.386e-002 1.915e+008 2.140e+014 1.000e+005 1.692e-002 1.253e-002 
1.388e-002 1.914e+008 2.136e+014 1.000e+005 1.745e-002 1.256e-002 
1.391e-002 1.920e+008 2.141e+014 1.000e+005 1.595e-002 1.258e-002 
1.394e-002 1.927e+008 2.139e+014 1.000e+005 1.574e-002 1.260e-002 
1.396e-002 1.936e+008 2.146e+014 1.000e+005 1.549e-002 1.262e-002 
1.399e-002 1.941e+008 2.159e+014 1.000e+005 1.857e-002 1.265e-002 
1.402e-002 1.948e+008 2.154e+014 1.000e+005 1.540e-002 1.267e-002 
1.405e-002 1.957e+008 2.159e+014 1.000e+005 1.557e-002 1.269e-002 
1.407e-002 1.969e+008 2.159e+014 1.000e+005 1.505e-002 1.271e-002 
1.410e-002 1.982e+008 2.157e+014 1.000e+005 1.746e-002 1.273e-002 
1.413e-002 1.994e+008 2.154e+014 1.000e+005 1.640e-002 1.275e-002 
1.416e-002 2.008e+008 2.154e+014 1.000e+005 1.482e-002 1.277e-002 
1.419e-002 2.021e+008 2.149e+014 1.000e+005 1.678e-002 1.279e-002 
1.421e-002 2.024e+008 2.146e+014 1.000e+005 1.637e-002 1.281e-002 
1.424e-002 2.023e+008 2.140e+014 1.000e+005 1.532e-002 1.284e-002 
1.427e-002 2.029e+008 2.133e+014 1.000e+005 1.551e-002 1.286e-002 
1.430e-002 2.034e+008 2.139e+014 1.000e+005 1.567e-002 1.289e-002 
1.433e-002 2.041e+008 2.146e+014 1.000e+005 1.414e-002 1.291e-002 
1.435e-002 2.049e+008 2.155e+014 1.000e+005 1.639e-002 1.293e-002 
1.438e-002 2.052e+008 2.160e+014 1.000e+005 1.423e-002 1.296e-002 
1.440e-002 2.055e+008 2.155e+014 1.000e+005 1.492e-002 1.298e-002 
1.443e-002 2.058e+008 2.154e+014 1.000e+005 1.509e-002 1.300e-002 
1.445e-002 2.060e+008 2.144e+014 1.000e+005 1.516e-002 1.302e-002 
1.448e-002 2.060e+008 2.146e+014 1.000e+005 1.800e-002 1.305e-002 
1.450e-002 2.060e+008 2.147e+014 1.000e+005 1.778e-002 1.307e-002 
1.453e-002 2.059e+008 2.149e+014 1.000e+005 1.626e-002 1.310e-002 
1.455e-002 2.060e+008 2.151e+014 1.000e+005 1.737e-002 1.312e-002 
1.458e-002 2.063e+008 2.158e+014 1.000e+005 1.782e-002 1.315e-002 
1.460e-002 2.073e+008 2.154e+014 1.000e+005 1.618e-002 1.317e-002 
1.463e-002 2.081e+008 2.154e+014 1.000e+005 1.626e-002 1.319e-002 
1.465e-002 2.094e+008 2.160e+014 1.000e+005 1.607e-002 1.320e-002 
1.468e-002 2.110e+008 2.152e+014 1.000e+005 1.386e-002 1.322e-002 
1.470e-002 2.122e+008 2.151e+014 1.000e+005 1.633e-002 1.323e-002 
1.473e-002 2.128e+008 2.137e+014 1.000e+005 1.563e-002 1.326e-002 
1.476e-002 2.137e+008 2.138e+014 1.000e+005 1.527e-002 1.328e-002 
1.478e-002 2.144e+008 2.129e+014 1.000e+005 1.749e-002 1.330e-002 
1.481e-002 2.148e+008 2.130e+014 1.000e+005 1.734e-002 1.332e-002 
1.484e-002 2.148e+008 2.124e+014 1.000e+005 1.556e-002 1.335e-002 
1.486e-002 2.154e+008 2.127e+014 1.000e+005 1.445e-002 1.337e-002 
1.489e-002 2.158e+008 2.134e+014 1.000e+005 1.530e-002 1.339e-002 
1.492e-002 2.163e+008 2.141e+014 1.000e+005 1.595e-002 1.342e-002 
1.494e-002 2.161e+008 2.146e+014 1.000e+005 1.613e-002 1.344e-002 
1.497e-002 2.162e+008 2.152e+014 1.000e+005 1.572e-002 1.347e-002 
1.499e-002 2.171e+008 2.153e+014 1.000e+005 1.350e-002 1.349e-002 
1.502e-002 2.178e+008 2.161e+014 1.000e+005 1.495e-002 1.351e-002 
1.505e-002 2.181e+008 2.151e+014 1.000e+005 1.600e-002 1.353e-002 
1.507e-002 2.181e+008 2.154e+014 1.000e+005 1.541e-002 1.356e-002 
1.509e-002 2.182e+008 2.160e+014 1.000e+005 1.466e-002 1.358e-002 
1.511e-002 2.187e+008 2.168e+014 1.000e+005 1.431e-002 1.360e-002 
1.513e-002 2.189e+008 2.177e+014 1.000e+005 1.416e-002 1.362e-002 
1.516e-002 2.187e+008 2.183e+014 1.000e+005 1.670e-002 1.364e-002 
1.518e-002 2.180e+008 2.184e+014 1.000e+005 1.488e-002 1.367e-002 
1.520e-002 2.180e+008 2.186e+014 1.000e+005 1.622e-002 1.369e-002 
1.522e-002 2.176e+008 2.195e+014 1.000e+005 1.547e-002 1.371e-002 
1.524e-002 2.175e+008 2.199e+014 1.000e+005 1.395e-002 1.374e-002 
1.527e-002 2.177e+008 2.208e+014 1.000e+005 1.449e-002 1.376e-002 
1.529e-002 2.179e+008 2.217e+014 1.000e+005 1.459e-002 1.378e-002 
1.531e-002 2.180e+008 2.227e+014 1.000e+005 1.443e-002 1.380e-002 
1.533e-002 2.178e+008 2.221e+014 1.000e+005 1.701e-002 1.382e-002 
1.535e-002 2.179e+008 2.215e+014 1.000e+005 1.483e-002 1.384e-002 
1.536e-002 2.178e+008 2.211e+014 1.000e+005 1.417e-002 1.385e-002 
1.538e-002 2.181e+008 2.213e+014 1.000e+005 1.470e-002 1.387e-002 
1.539e-002 2.186e+008 2.218e+014 1.000e+005 1.564e-002 1.388e-002 
1.541e-002 2.190e+008 2.224e+014 1.000e+005 1.461e-002 1.389e-002 
1.542e-002 2.193e+008 2.216e+014 1.000e+005 1.488e-002 1.390e-002 
1.544e-002 2.195e+008 2.213e+014 1.000e+005 1.762e-002 1.392e-002 
1.545e-002 2.201e+008 2.213e+014 1.000e+005 1.762e-002 1.393e-002 
1.547e-002 2.207e+008 2.214e+014 1.000e+005 1.702e-002 1.394e-002 
1.548e-002 2.213e+008 2.216e+014 1.000e+005 1.641e-002 1.395e-002 
1.550e-002 2.218e+008 2.220e+014 1.000e+005 1.745e-002 1.396e-002 
1.551e-002 2.222e+008 2.223e+014 1.000e+005 1.541e-002 1.397e-002 
1.553e-002 2.225e+008 2.225e+014 1.000e+005 1.805e-002 1.399e-002 
1.554e-002 2.228e+008 2.230e+014 1.000e+005 1.639e-002 1.400e-002 
1.556e-002 2.233e+008 2.232e+014 1.000e+005 1.374e-002 1.401e-002 
1.557e-002 2.239e+008 2.234e+014 1.000e+005 1.790e-002 1.402e-002 
1.559e-002 2.242e+008 2.235e+014 1.000e+005 1.644e-002 1.403e-002 
1.560e-002 2.245e+008 2.241e+014 1.000e+005 1.751e-002 1.405e-002 
1.562e-002 2.244e+008 2.242e+014 1.000e+005 1.578e-002 1.406e-002 
1.563e-002 2.243e+008 2.242e+014 1.000e+005 1.876e-002 1.408e-002 
1.565e-002 2.247e+008 2.241e+014 1.000e+005 1.592e-002 1.409e-002 
1.566e-002 2.252e+008 2.241e+014 1.000e+005 1.595e-002 1.410e-002 
1.568e-002 2.259e+008 2.244e+014 1.000e+005 1.238e-002 1.411e-002 
1.569e-002 2.266e+008 2.249e+014 1.000e+005 1.674e-002 1.412e-002 
1.570e-002 2.271e+008 2.255e+014 1.000e+005 1.720e-002 1.413e-002 
1.572e-002 2.279e+008 2.260e+014 1.000e+005 1.533e-002 1.414e-002 
1.573e-002 2.287e+008 2.265e+014 1.000e+005 1.193e-002 1.415e-002 
1.575e-002 2.295e+008 2.270e+014 1.000e+005 1.645e-002 1.416e-002 
1.576e-002 2.301e+008 2.274e+014 1.000e+005 1.782e-002 1.417e-002 
1.578e-002 2.306e+008 2.278e+014 1.000e+005 1.554e-002 1.418e-002 
1.579e-002 2.310e+008 2.282e+014 1.000e+005 1.313e-002 1.419e-002 
1.581e-002 2.311e+008 2.287e+014 1.000e+005 1.776e-002 1.421e-002 
1.582e-002 2.310e+008 2.296e+014 1.000e+005 1.865e-002 1.422e-002 
1.584e-002 2.306e+008 2.301e+014 1.000e+005 1.957e-002 1.424e-002 
1.585e-002 2.302e+008 2.289e+014 1.000e+005 1.443e-002 1.426e-002 
1.587e-002 2.302e+008 2.291e+014 1.000e+005 1.872e-002 1.427e-002 
1.588e-002 2.300e+008 2.298e+014 1.000e+005 1.928e-002 1.429e-002 
1.590e-002 2.296e+008 2.303e+014 1.000e+005 1.825e-002 1.431e-002 
1.591e-002 2.289e+008 2.313e+014 1.000e+005 1.949e-002 1.433e-002 
1.593e-002 2.280e+008 2.323e+014 1.000e+005 2.092e-002 1.435e-002 
1.594e-002 2.267e+008 2.335e+014 1.000e+005 2.200e-002 1.437e-002 
1.596e-002 2.251e+008 2.332e+014 1.000e+005 2.114e-002 1.440e-002 
1.597e-002 2.238e+008 2.331e+014 1.000e+005 1.968e-002 1.442e-002 
1.599e-002 2.230e+008 2.335e+014 1.000e+005 2.046e-002 1.444e-002 
1.600e-002 2.225e+008 2.336e+014 1.000e+005 2.000e-002 1.446e-002 
1.602e-002 2.222e+008 2.344e+014 1.000e+005 1.805e-002 1.448e-002 
1.603e-002 2.218e+008 2.350e+014 1.000e+005 1.992e-002 1.449e-002 
1.605e-002 2.214e+008 2.353e+014 1.000e+005 1.935e-002 1.451e-002 
1.606e-002 2.205e+008 2.360e+014 1.000e+005 2.286e-002 1.453e-002 
1.608e-002 2.192e+008 2.363e+014 1.000e+005 2.178e-002 1.456e-002 
1.609e-002 2.174e+008 2.359e+014 1.000e+005 2.320e-002 1.459e-002 
1.611e-002 2.159e+008 2.366e+014 1.000e+005 2.284e-002 1.461e-002 
1.612e-002 2.148e+008 2.375e+014 1.000e+005 2.299e-002 1.463e-002 
1.614e-002 2.141e+008 2.381e+014 1.000e+005 2.233e-002 1.465e-002 
1.615e-002 2.134e+008 2.383e+014 1.000e+005 2.451e-002 1.467e-002 
1.617e-002 2.128e+008 2.389e+014 1.000e+005 2.273e-002 1.469e-002 
1.618e-002 2.125e+008 2.393e+014 1.000e+005 2.524e-002 1.471e-002 
1.620e-002 2.124e+008 2.396e+014 1.000e+005 2.490e-002 1.473e-002 
1.621e-002 2.123e+008 2.397e+014 1.000e+005 2.459e-002 1.474e-002 
1.623e-002 2.122e+008 2.396e+014 1.000e+005 2.421e-002 1.476e-002 
1.625e-002 2.121e+008 2.398e+014 1.000e+005 2.415e-002 1.478e-002 
1.626e-002 2.122e+008 2.399e+014 1.000e+005 2.526e-002 1.479e-002 
1.628e-002 2.129e+008 2.403e+014 1.000e+005 2.257e-002 1.480e-002 
1.629e-002 2.139e+008 2.406e+014 1.000e+005 2.218e-002 1.481e-002 
1.631e-002 2.145e+008 2.411e+014 1.000e+005 2.138e-002 1.482e-002 
1.632e-002 2.155e+008 2.416e+014 1.000e+005 2.214e-002 1.483e-002 
1.634e-002 2.162e+008 2.420e+014 1.000e+005 2.208e-002 1.484e-002 
1.635e-002 2.165e+008 2.425e+014 1.000e+005 2.129e-002 1.485e-002 
1.637e-002 2.169e+008 2.417e+014 1.000e+005 1.976e-002 1.487e-002 
1.639e-002 2.171e+008 2.419e+014 1.000e+005 1.514e-002 1.488e-002 
1.640e-002 2.174e+008 2.419e+014 1.000e+005 1.767e-002 1.489e-002 
1.642e-002 2.177e+008 2.425e+014 1.000e+005 1.757e-002 1.491e-002 
1.643e-002 2.182e+008 2.430e+014 1.000e+005 1.560e-002 1.492e-002 
1.645e-002 2.185e+008 2.433e+014 1.000e+005 1.506e-002 1.493e-002 
1.646e-002 2.188e+008 2.439e+014 1.000e+005 1.766e-002 1.495e-002 
1.648e-002 2.192e+008 2.443e+014 1.000e+005 1.791e-002 1.496e-002 
1.649e-002 2.196e+008 2.449e+014 1.000e+005 1.570e-002 1.497e-002 
1.651e-002 2.204e+008 2.449e+014 1.000e+005 1.417e-002 1.498e-002 
1.652e-002 2.210e+008 2.451e+014 1.000e+005 1.676e-002 1.499e-002 
1.654e-002 2.215e+008 2.442e+014 1.000e+005 1.953e-002 1.500e-002 
1.656e-002 2.220e+008 2.440e+014 1.000e+005 1.694e-002 1.502e-002 
1.657e-002 2.221e+008 2.442e+014 1.000e+005 1.555e-002 1.503e-002 
1.659e-002 2.223e+008 2.446e+014 1.000e+005 1.829e-002 1.505e-002 
1.660e-002 2.225e+008 2.454e+014 1.000e+005 1.893e-002 1.506e-002 
1.662e-002 2.226e+008 2.456e+014 1.000e+005 1.766e-002 1.507e-002 
1.663e-002 2.229e+008 2.459e+014 1.000e+005 1.536e-002 1.509e-002 
1.665e-002 2.231e+008 2.465e+014 1.000e+005 1.867e-002 1.510e-002 
1.667e-002 2.232e+008 2.470e+014 1.000e+005 1.809e-002 1.512e-002 
1.668e-002 2.235e+008 2.477e+014 1.000e+005 1.629e-002 1.513e-002 
1.670e-002 2.241e+008 2.481e+014 1.000e+005 1.619e-002 1.514e-002 
1.671e-002 2.245e+008 2.486e+014 1.000e+005 1.730e-002 1.516e-002 
1.673e-002 2.249e+008 2.492e+014 1.000e+005 1.775e-002 1.517e-002 
1.674e-002 2.248e+008 2.498e+014 1.000e+005 1.858e-002 1.519e-002 
1.676e-002 2.243e+008 2.501e+014 1.000e+005 1.802e-002 1.520e-002 
1.678e-002 2.243e+008 2.506e+014 1.000e+005 1.826e-002 1.522e-002 
1.679e-002 2.243e+008 2.513e+014 1.000e+005 2.021e-002 1.524e-002 
1.681e-002 2.240e+008 2.504e+014 1.000e+005 1.873e-002 1.525e-002 
1.682e-002 2.238e+008 2.497e+014 1.000e+005 1.968e-002 1.527e-002 
1.684e-002 2.234e+008 2.491e+014 1.000e+005 1.953e-002 1.529e-002 
1.685e-002 2.229e+008 2.494e+014 1.000e+005 1.805e-002 1.531e-002 
1.687e-002 2.222e+008 2.487e+014 1.000e+005 2.012e-002 1.533e-002 
1.688e-002 2.216e+008 2.490e+014 1.000e+005 1.922e-002 1.534e-002 
1.690e-002 2.213e+008 2.488e+014 1.000e+005 1.854e-002 1.536e-002 
1.691e-002 2.212e+008 2.491e+014 1.000e+005 1.709e-002 1.538e-002 
1.693e-002 2.213e+008 2.494e+014 1.000e+005 1.609e-002 1.539e-002 
1.694e-002 2.214e+008 2.496e+014 1.000e+005 1.770e-002 1.541e-002 
1.696e-002 2.212e+008 2.498e+014 1.000e+005 1.968e-002 1.542e-002 
1.697e-002 2.208e+008 2.476e+014 1.000e+005 1.866e-002 1.544e-002 
1.699e-002 2.209e+008 2.476e+014 1.000e+005 1.507e-002 1.546e-002 
1.700e-002 2.212e+008 2.466e+014 1.000e+005 1.883e-002 1.547e-002 
1.702e-002 2.216e+008 2.463e+014 1.000e+005 1.995e-002 1.548e-002 
1.703e-002 2.215e+008 2.460e+014 1.000e+005 1.750e-002 1.550e-002 
1.705e-002 2.216e+008 2.450e+014 1.000e+005 1.594e-002 1.551e-002 
1.706e-002 2.222e+008 2.447e+014 1.000e+005 1.760e-002 1.552e-002 
1.708e-002 2.229e+008 2.450e+014 1.000e+005 1.711e-002 1.553e-002 
1.709e-002 2.236e+008 2.454e+014 1.000e+005 1.543e-002 1.554e-002 
1.711e-002 2.244e+008 2.456e+014 1.000e+005 1.366e-002 1.555e-002 
1.712e-002 2.251e+008 2.458e+014 1.000e+005 1.709e-002 1.556e-002 
1.714e-002 2.256e+008 2.465e+014 1.000e+005 1.760e-002 1.557e-002 
1.715e-002 2.260e+008 2.463e+014 1.000e+005 1.654e-002 1.559e-002 
1.717e-002 2.264e+008 2.467e+014 1.000e+005 1.449e-002 1.560e-002 
1.718e-002 2.267e+008 2.469e+014 1.000e+005 1.838e-002 1.561e-002 
1.720e-002 2.267e+008 2.472e+014 1.000e+005 1.941e-002 1.563e-002 
1.721e-002 2.266e+008 2.476e+014 1.000e+005 1.747e-002 1.564e-002 
1.723e-002 2.265e+008 2.481e+014 1.000e+005 1.487e-002 1.566e-002 
1.724e-002 2.265e+008 2.484e+014 1.000e+005 1.784e-002 1.567e-002 
1.726e-002 2.268e+008 2.488e+014 1.000e+005 1.818e-002 1.569e-002 
1.728e-002 2.270e+008 2.487e+014 1.000e+005 1.728e-002 1.570e-002 
1.729e-002 2.275e+008 2.488e+014 1.000e+005 1.693e-002 1.571e-002 
1.731e-002 2.279e+008 2.490e+014 1.000e+005 1.791e-002 1.573e-002 
1.732e-002 2.279e+008 2.495e+014 1.000e+005 1.877e-002 1.574e-002 
1.734e-002 2.278e+008 2.502e+014 1.000e+005 1.709e-002 1.576e-002 
1.735e-002 2.279e+008 2.507e+014 1.000e+005 1.722e-002 1.577e-002 
1.737e-002 2.280e+008 2.504e+014 1.000e+005 1.752e-002 1.579e-002 
1.738e-002 2.284e+008 2.507e+014 1.000e+005 1.840e-002 1.580e-002 
1.740e-002 2.289e+008 2.512e+014 1.000e+005 1.596e-002 1.581e-002 
1.741e-002 2.293e+008 2.518e+014 1.000e+005 1.640e-002 1.583e-002 
1.743e-002 2.294e+008 2.517e+014 1.000e+005 1.869e-002 1.584e-002 
1.745e-002 2.297e+008 2.504e+014 1.000e+005 1.770e-002 1.585e-002 
1.746e-002 2.304e+008 2.508e+014 1.000e+005 1.556e-002 1.586e-002 
1.748e-002 2.310e+008 2.508e+014 1.000e+005 1.618e-002 1.588e-002 
1.749e-002 2.314e+008 2.501e+014 1.000e+005 1.733e-002 1.589e-002 
1.751e-002 2.316e+008 2.502e+014 1.000e+005 1.876e-002 1.590e-002 
1.752e-002 2.319e+008 2.497e+014 1.000e+005 1.812e-002 1.592e-002 
1.754e-002 2.319e+008 2.501e+014 1.000e+005 1.746e-002 1.593e-002 
1.756e-002 2.319e+008 2.503e+014 1.000e+005 1.751e-002 1.595e-002 
1.757e-002 2.321e+008 2.507e+014 1.000e+005 1.850e-002 1.596e-002 
1.759e-002 2.323e+008 2.513e+014 1.000e+005 1.709e-002 1.598e-002 
1.760e-002 2.324e+008 2.517e+014 1.000e+005 1.753e-002 1.599e-002 
1.762e-002 2.326e+008 2.521e+014 1.000e+005 1.705e-002 1.601e-002 
1.764e-002 2.324e+008 2.520e+014 1.000e+005 1.766e-002 1.602e-002 
1.765e-002 2.318e+008 2.519e+014 1.000e+005 1.700e-002 1.604e-002 
1.767e-002 2.310e+008 2.517e+014 1.000e+005 1.874e-002 1.606e-002 
1.768e-002 2.308e+008 2.523e+014 1.000e+005 1.776e-002 1.608e-002 
1.770e-002 2.305e+008 2.527e+014 1.000e+005 1.821e-002 1.610e-002 
1.771e-002 2.301e+008 2.521e+014 1.000e+005 1.731e-002 1.612e-002 
1.773e-002 2.300e+008 2.523e+014 1.000e+005 1.787e-002 1.613e-002 
1.774e-002 2.304e+008 2.528e+014 1.000e+005 1.754e-002 1.615e-002 
1.776e-002 2.305e+008 2.532e+014 1.000e+005 1.676e-002 1.616e-002 
1.777e-002 2.301e+008 2.539e+014 1.000e+005 1.509e-002 1.618e-002 
1.779e-002 2.296e+008 2.539e+014 1.000e+005 1.772e-002 1.620e-002 
1.780e-002 2.296e+008 2.542e+014 1.000e+005 1.765e-002 1.621e-002 
1.782e-002 2.297e+008 2.548e+014 1.000e+005 1.676e-002 1.623e-002 
1.783e-002 2.295e+008 2.548e+014 1.000e+005 1.439e-002 1.624e-002 
1.785e-002 2.295e+008 2.548e+014 1.000e+005 1.730e-002 1.626e-002 
1.786e-002 2.295e+008 2.554e+014 1.000e+005 1.745e-002 1.627e-002 
1.788e-002 2.295e+008 2.561e+014 1.000e+005 1.692e-002 1.629e-002 
1.789e-002 2.297e+008 2.558e+014 1.000e+005 1.451e-002 1.630e-002 
1.791e-002 2.301e+008 2.558e+014 1.000e+005 1.688e-002 1.631e-002 
1.792e-002 2.303e+008 2.564e+014 1.000e+005 1.802e-002 1.633e-002 
1.794e-002 2.302e+008 2.572e+014 1.000e+005 1.671e-002 1.634e-002 
1.795e-002 2.300e+008 2.575e+014 1.000e+005 1.789e-002 1.636e-002 
1.797e-002 2.297e+008 2.567e+014 1.000e+005 1.838e-002 1.638e-002 
1.798e-002 2.298e+008 2.572e+014 1.000e+005 1.761e-002 1.639e-002 
1.800e-002 2.299e+008 2.575e+014 1.000e+005 1.638e-002 1.641e-002 
1.802e-002 2.298e+008 2.574e+014 1.000e+005 1.663e-002 1.642e-002 
1.803e-002 2.299e+008 2.577e+014 1.000e+005 1.740e-002 1.644e-002 
1.805e-002 2.298e+008 2.583e+014 1.000e+005 1.828e-002 1.645e-002 
1.806e-002 2.296e+008 2.591e+014 1.000e+005 1.680e-002 1.647e-002 
1.808e-002 2.295e+008 2.597e+014 1.000e+005 1.715e-002 1.648e-002 
1.809e-002 2.293e+008 2.606e+014 1.000e+005 1.738e-002 1.650e-002 
1.811e-002 2.293e+008 2.612e+014 1.000e+005 1.842e-002 1.652e-002 
1.812e-002 2.288e+008 2.609e+014 1.000e+005 1.795e-002 1.654e-002 
1.814e-002 2.282e+008 2.612e+014 1.000e+005 1.776e-002 1.656e-002 
1.815e-002 2.280e+008 2.614e+014 1.000e+005 1.670e-002 1.657e-002 
1.817e-002 2.280e+008 2.620e+014 1.000e+005 1.769e-002 1.659e-002 
1.819e-002 2.278e+008 2.618e+014 1.000e+005 1.664e-002 1.661e-002 
1.820e-002 2.279e+008 2.616e+014 1.000e+005 1.598e-002 1.662e-002 
1.822e-002 2.282e+008 2.619e+014 1.000e+005 1.608e-002 1.663e-002 
1.823e-002 2.287e+008 2.618e+014 1.000e+005 1.467e-002 1.665e-002 
1.825e-002 2.294e+008 2.607e+014 1.000e+005 1.334e-002 1.666e-002 
1.827e-002 2.298e+008 2.613e+014 1.000e+005 1.281e-002 1.668e-002 
1.829e-002 2.301e+008 2.623e+014 1.000e+005 1.283e-002 1.669e-002 
1.831e-002 2.304e+008 2.630e+014 1.000e+005 1.327e-002 1.671e-002 
1.833e-002 2.302e+008 2.632e+014 1.000e+005 1.412e-002 1.673e-002 
1.835e-002 2.295e+008 2.635e+014 1.000e+005 1.478e-002 1.676e-002 
1.837e-002 2.285e+008 2.645e+014 1.000e+005 1.466e-002 1.678e-002 
1.839e-002 2.276e+008 2.644e+014 1.000e+005 1.430e-002 1.681e-002 
1.841e-002 2.269e+008 2.641e+014 1.000e+005 1.555e-002 1.684e-002 
1.843e-002 2.255e+008 2.638e+014 1.000e+005 1.565e-002 1.687e-002 
1.845e-002 2.240e+008 2.642e+014 1.000e+005 1.515e-002 1.690e-002 
1.847e-002 2.228e+008 2.643e+014 1.000e+005 1.627e-002 1.692e-002 
1.849e-002 2.221e+008 2.642e+014 1.000e+005 1.480e-002 1.695e-002 
1.851e-002 2.215e+008 2.648e+014 1.000e+005 1.389e-002 1.697e-002 
1.853e-002 2.212e+008 2.658e+014 1.000e+005 1.309e-002 1.699e-002 
1.855e-002 2.212e+008 2.649e+014 1.000e+005 1.511e-002 1.701e-002 
1.857e-002 2.204e+008 2.654e+014 1.000e+005 1.559e-002 1.704e-002 
1.859e-002 2.194e+008 2.640e+014 1.000e+005 1.524e-002 1.706e-002 
1.861e-002 2.186e+008 2.641e+014 1.000e+005 1.444e-002 1.709e-002 
1.863e-002 2.177e+008 2.642e+014 1.000e+005 1.490e-002 1.711e-002 
1.865e-002 2.162e+008 2.632e+014 1.000e+005 1.670e-002 1.714e-002 
1.866e-002 2.152e+008 2.638e+014 1.000e+005 1.458e-002 1.717e-002 
1.868e-002 2.143e+008 2.640e+014 1.000e+005 1.456e-002 1.720e-002 
1.870e-002 2.130e+008 2.646e+014 1.000e+005 1.506e-002 1.723e-002 
1.872e-002 2.122e+008 2.651e+014 1.000e+005 1.433e-002 1.725e-002 
1.874e-002 2.118e+008 2.653e+014 1.000e+005 1.565e-002 1.727e-002 
1.876e-002 2.114e+008 2.654e+014 1.000e+005 1.499e-002 1.730e-002 
1.878e-002 2.108e+008 2.651e+014 1.000e+005 1.487e-002 1.732e-002 
1.880e-002 2.109e+008 2.653e+014 1.000e+005 1.477e-002 1.734e-002 
1.882e-002 2.106e+008 2.655e+014 1.000e+005 1.580e-002 1.736e-002 
1.884e-002 2.103e+008 2.660e+014 1.000e+005 1.444e-002 1.739e-002 
1.886e-002 2.111e+008 2.664e+014 1.000e+005 1.285e-002 1.740e-002 
1.889e-002 2.121e+008 2.667e+014 1.000e+005 1.243e-002 1.741e-002 
1.891e-002 2.132e+008 2.673e+014 1.000e+005 1.230e-002 1.743e-002 
1.893e-002 2.145e+008 2.681e+014 1.000e+005 1.136e-002 1.744e-002 
1.895e-002 2.156e+008 2.688e+014 1.000e+005 1.185e-002 1.745e-002 
1.897e-002 2.168e+008 2.696e+014 1.000e+005 1.236e-002 1.746e-002 
1.899e-002 2.182e+008 2.699e+014 1.000e+005 1.165e-002 1.748e-002 
1.902e-002 2.197e+008 2.707e+014 1.000e+005 1.284e-002 1.749e-002 
1.904e-002 2.209e+008 2.706e+014 1.000e+005 1.453e-002 1.751e-002 
1.906e-002 2.214e+008 2.704e+014 1.000e+005 1.428e-002 1.753e-002 
1.909e-002 2.219e+008 2.713e+014 1.000e+005 1.316e-002 1.755e-002 
1.911e-002 2.225e+008 2.705e+014 1.000e+005 1.535e-002 1.757e-002 
1.914e-002 2.230e+008 2.695e+014 1.000e+005 1.438e-002 1.759e-002 
1.916e-002 2.235e+008 2.696e+014 1.000e+005 1.291e-002 1.761e-002 
1.919e-002 2.237e+008 2.699e+014 1.000e+005 1.178e-002 1.763e-002 
1.921e-002 2.241e+008 2.700e+014 1.000e+005 1.238e-002 1.765e-002 
1.923e-002 2.252e+008 2.701e+014 1.000e+005 1.200e-002 1.767e-002 
1.925e-002 2.263e+008 2.704e+014 1.000e+005 1.231e-002 1.768e-002 
1.927e-002 2.269e+008 2.704e+014 1.000e+005 1.243e-002 1.770e-002 
1.930e-002 2.271e+008 2.705e+014 1.000e+005 1.311e-002 1.772e-002 
1.932e-002 2.278e+008 2.707e+014 1.000e+005 1.314e-002 1.774e-002 
1.934e-002 2.282e+008 2.704e+014 1.000e+005 1.258e-002 1.776e-002 
1.936e-002 2.287e+008 2.706e+014 1.000e+005 1.266e-002 1.778e-002 
1.939e-002 2.292e+008 2.704e+014 1.000e+005 1.468e-002 1.780e-002 
1.941e-002 2.291e+008 2.709e+014 1.000e+005 1.399e-002 1.782e-002 
1.943e-002 2.296e+008 2.706e+014 1.000e+005 1.345e-002 1.784e-002 
1.945e-002 2.298e+008 2.711e+014 1.000e+005 1.334e-002 1.786e-002 
1.947e-002 2.298e+008 2.711e+014 1.000e+005 1.502e-002 1.788e-002 
1.950e-002 2.294e+008 2.718e+014 1.000e+005 1.531e-002 1.790e-002 
1.952e-002 2.295e+008 2.725e+014 1.000e+005 1.501e-002 1.792e-002 
1.954e-002 2.294e+008 2.731e+014 1.000e+005 1.522e-002 1.795e-002 
1.956e-002 2.290e+008 2.728e+014 1.000e+005 1.592e-002 1.797e-002 
1.958e-002 2.284e+008 2.729e+014 1.000e+005 1.530e-002 1.800e-002 
1.960e-002 2.276e+008 2.739e+014 1.000e+005 1.572e-002 1.802e-002 
1.962e-002 2.265e+008 2.726e+014 1.000e+005 1.603e-002 1.805e-002 
1.965e-002 2.253e+008 2.730e+014 1.000e+005 1.619e-002 1.808e-002 
1.966e-002 2.247e+008 2.735e+014 1.000e+005 1.568e-002 1.810e-002 
1.968e-002 2.240e+008 2.737e+014 1.000e+005 1.608e-002 1.813e-002 
1.970e-002 2.236e+008 2.731e+014 1.000e+005 1.520e-002 1.815e-002 
1.972e-002 2.234e+008 2.736e+014 1.000e+005 1.559e-002 1.817e-002 
1.974e-002 2.236e+008 2.734e+014 1.000e+005 1.385e-002 1.819e-002 
1.976e-002 2.239e+008 2.740e+014 1.000e+005 1.501e-002 1.821e-002 
1.978e-002 2.235e+008 2.739e+014 1.000e+005 1.508e-002 1.823e-002 
1.980e-002 2.240e+008 2.735e+014 1.000e+005 1.523e-002 1.825e-002 
1.982e-002 2.246e+008 2.738e+014 1.000e+005 1.307e-002 1.826e-002 
1.984e-002 2.257e+008 2.731e+014 1.000e+005 1.429e-002 1.827e-002 
