# Supplementary material for: Strain rate dependency of dislocation plasticity
Source: Nat Commun. 2021 Mar 23;12:1845. doi: 10.1038/s41467-021-21939-1 (PMC7988163; doi:10.1038/s41467-021-21939-1)
Supplement: Supplementary file 3 — Supplementary Data 1 [file 41467_2021_21939_MOESM3_ESM.zip › Supplementary Data 1/DDDSimulationSet2/StrainRate=1e5s-1/InitialDislocationDensity=2.2e11m-2.dat]

#strain(1), stress(Pa), dislocation density(m-2), strain rate(s-1), mean dislocation velocity(km/s), plastic strain(1)
4.976e-005 7.165e+006 2.217e+011 1.000e+005 3.526e-002 1.511e-007 
9.976e-005 1.432e+007 2.217e+011 1.000e+005 6.365e-002 6.378e-007 
1.498e-004 2.143e+007 2.218e+011 1.000e+005 9.255e-002 1.457e-006 
1.998e-004 2.850e+007 2.218e+011 1.000e+005 1.200e-001 2.591e-006 
2.498e-004 3.552e+007 2.220e+011 1.000e+005 1.469e-001 4.031e-006 
2.998e-004 4.250e+007 2.222e+011 1.000e+005 1.711e-001 5.767e-006 
3.498e-004 4.944e+007 2.222e+011 1.000e+005 1.960e-001 7.773e-006 
3.998e-004 5.634e+007 2.224e+011 1.000e+005 2.152e-001 1.003e-005 
4.498e-004 6.321e+007 2.221e+011 1.000e+005 2.328e-001 1.251e-005 
4.998e-004 7.006e+007 2.221e+011 1.000e+005 2.476e-001 1.517e-005 
5.498e-004 7.687e+007 2.220e+011 1.000e+005 2.656e-001 1.801e-005 
5.998e-004 8.366e+007 2.221e+011 1.000e+005 2.815e-001 2.104e-005 
6.498e-004 9.043e+007 2.223e+011 1.000e+005 2.980e-001 2.425e-005 
6.998e-004 9.717e+007 2.222e+011 1.000e+005 3.152e-001 2.766e-005 
7.498e-004 1.039e+008 2.224e+011 1.000e+005 3.270e-001 3.120e-005 
7.998e-004 1.106e+008 2.224e+011 1.000e+005 3.481e-001 3.497e-005 
8.498e-004 1.172e+008 2.225e+011 1.000e+005 3.690e-001 3.895e-005 
8.998e-004 1.238e+008 2.227e+011 1.000e+005 3.857e-001 4.312e-005 
9.498e-004 1.304e+008 2.228e+011 1.000e+005 4.061e-001 4.754e-005 
9.998e-004 1.370e+008 2.227e+011 1.000e+005 4.253e-001 5.217e-005 
1.050e-003 1.435e+008 2.227e+011 1.000e+005 4.422e-001 5.701e-005 
1.100e-003 1.500e+008 2.228e+011 1.000e+005 4.601e-001 6.206e-005 
1.150e-003 1.565e+008 2.227e+011 1.000e+005 4.733e-001 6.730e-005 
1.200e-003 1.629e+008 2.227e+011 1.000e+005 4.922e-001 7.272e-005 
1.250e-003 1.694e+008 2.226e+011 1.000e+005 5.101e-001 7.835e-005 
1.300e-003 1.757e+008 2.226e+011 1.000e+005 5.270e-001 8.415e-005 
1.350e-003 1.821e+008 2.226e+011 1.000e+005 5.425e-001 9.015e-005 
1.400e-003 1.884e+008 2.227e+011 1.000e+005 5.541e-001 9.629e-005 
1.450e-003 1.948e+008 2.227e+011 1.000e+005 5.635e-001 1.026e-004 
1.500e-003 2.011e+008 2.227e+011 1.000e+005 5.793e-001 1.090e-004 
1.550e-003 2.073e+008 2.226e+011 1.000e+005 5.966e-001 1.156e-004 
1.600e-003 2.136e+008 2.226e+011 1.000e+005 6.075e-001 1.224e-004 
1.650e-003 2.198e+008 2.226e+011 1.000e+005 6.163e-001 1.292e-004 
1.700e-003 2.261e+008 2.227e+011 1.000e+005 6.285e-001 1.362e-004 
1.750e-003 2.322e+008 2.227e+011 1.000e+005 6.427e-001 1.433e-004 
1.800e-003 2.384e+008 2.227e+011 1.000e+005 6.500e-001 1.506e-004 
1.850e-003 2.446e+008 2.227e+011 1.000e+005 6.649e-001 1.580e-004 
1.900e-003 2.507e+008 2.227e+011 1.000e+005 6.694e-001 1.655e-004 
1.950e-003 2.569e+008 2.226e+011 1.000e+005 6.879e-001 1.732e-004 
2.000e-003 2.630e+008 2.227e+011 1.000e+005 6.969e-001 1.810e-004 
2.050e-003 2.690e+008 2.227e+011 1.000e+005 7.032e-001 1.888e-004 
2.100e-003 2.751e+008 2.226e+011 1.000e+005 7.151e-001 1.968e-004 
2.150e-003 2.812e+008 2.226e+011 1.000e+005 7.237e-001 2.049e-004 
2.200e-003 2.872e+008 2.226e+011 1.000e+005 7.298e-001 2.131e-004 
2.250e-003 2.933e+008 2.226e+011 1.000e+005 7.382e-001 2.213e-004 
2.300e-003 2.993e+008 2.226e+011 1.000e+005 7.521e-001 2.297e-004 
2.350e-003 3.053e+008 2.225e+011 1.000e+005 7.568e-001 2.382e-004 
2.400e-003 3.113e+008 2.226e+011 1.000e+005 7.644e-001 2.467e-004 
2.450e-003 3.173e+008 2.226e+011 1.000e+005 7.697e-001 2.553e-004 
2.500e-003 3.232e+008 2.225e+011 1.000e+005 7.806e-001 2.641e-004 
2.550e-003 3.292e+008 2.225e+011 1.000e+005 7.870e-001 2.729e-004 
2.600e-003 3.351e+008 2.225e+011 1.000e+005 7.954e-001 2.818e-004 
2.650e-003 3.411e+008 2.225e+011 1.000e+005 7.978e-001 2.907e-004 
2.700e-003 3.470e+008 2.225e+011 1.000e+005 8.041e-001 2.998e-004 
2.750e-003 3.529e+008 2.225e+011 1.000e+005 8.108e-001 3.089e-004 
2.800e-003 3.588e+008 2.225e+011 1.000e+005 8.211e-001 3.180e-004 
2.850e-003 3.647e+008 2.226e+011 1.000e+005 8.228e-001 3.273e-004 
2.900e-003 3.706e+008 2.225e+011 1.000e+005 8.332e-001 3.366e-004 
2.950e-003 3.764e+008 2.225e+011 1.000e+005 8.356e-001 3.460e-004 
3.000e-003 3.823e+008 2.225e+011 1.000e+005 8.375e-001 3.554e-004 
3.050e-003 3.882e+008 2.225e+011 1.000e+005 8.451e-001 3.649e-004 
3.100e-003 3.940e+008 2.226e+011 1.000e+005 8.515e-001 3.744e-004 
3.150e-003 3.999e+008 2.224e+011 1.000e+005 8.594e-001 3.840e-004 
3.200e-003 4.057e+008 2.225e+011 1.000e+005 8.587e-001 3.937e-004 
3.250e-003 4.115e+008 2.225e+011 1.000e+005 8.648e-001 4.034e-004 
3.300e-003 4.173e+008 2.225e+011 1.000e+005 8.690e-001 4.131e-004 
3.350e-003 4.232e+008 2.225e+011 1.000e+005 8.713e-001 4.230e-004 
3.400e-003 4.290e+008 2.225e+011 1.000e+005 8.786e-001 4.328e-004 
3.450e-003 4.348e+008 2.224e+011 1.000e+005 8.830e-001 4.427e-004 
3.500e-003 4.405e+008 2.225e+011 1.000e+005 8.826e-001 4.526e-004 
3.550e-003 4.463e+008 2.225e+011 1.000e+005 8.895e-001 4.626e-004 
3.600e-003 4.521e+008 2.224e+011 1.000e+005 8.934e-001 4.726e-004 
3.650e-003 4.579e+008 2.224e+011 1.000e+005 8.952e-001 4.827e-004 
3.700e-003 4.637e+008 2.225e+011 1.000e+005 9.013e-001 4.928e-004 
3.750e-003 4.694e+008 2.224e+011 1.000e+005 9.031e-001 5.030e-004 
3.800e-003 4.752e+008 2.224e+011 1.000e+005 9.080e-001 5.132e-004 
3.850e-003 4.809e+008 2.224e+011 1.000e+005 9.110e-001 5.234e-004 
3.900e-003 4.867e+008 2.224e+011 1.000e+005 9.152e-001 5.337e-004 
3.950e-003 4.924e+008 2.224e+011 1.000e+005 9.140e-001 5.440e-004 
4.000e-003 4.981e+008 2.224e+011 1.000e+005 9.177e-001 5.543e-004 
4.050e-003 5.039e+008 2.223e+011 1.000e+005 9.229e-001 5.647e-004 
4.100e-003 5.096e+008 2.223e+011 1.000e+005 9.247e-001 5.751e-004 
4.150e-003 5.153e+008 2.223e+011 1.000e+005 9.273e-001 5.855e-004 
4.200e-003 5.210e+008 2.223e+011 1.000e+005 9.292e-001 5.960e-004 
4.250e-003 5.267e+008 2.223e+011 1.000e+005 9.331e-001 6.065e-004 
4.300e-003 5.325e+008 2.223e+011 1.000e+005 9.340e-001 6.170e-004 
4.350e-003 5.382e+008 2.224e+011 1.000e+005 9.363e-001 6.275e-004 
4.400e-003 5.439e+008 2.224e+011 1.000e+005 9.382e-001 6.381e-004 
4.450e-003 5.496e+008 2.223e+011 1.000e+005 9.433e-001 6.487e-004 
4.500e-003 5.552e+008 2.223e+011 1.000e+005 9.447e-001 6.593e-004 
4.550e-003 5.609e+008 2.222e+011 1.000e+005 9.467e-001 6.699e-004 
4.599e-003 5.666e+008 2.222e+011 1.000e+005 9.496e-001 6.806e-004 
4.649e-003 5.722e+008 2.224e+011 1.000e+005 9.502e-001 6.912e-004 
4.698e-003 5.778e+008 2.221e+011 1.000e+005 9.520e-001 7.017e-004 
4.748e-003 5.835e+008 2.235e+011 1.000e+005 9.545e-001 7.125e-004 
4.798e-003 5.892e+008 2.225e+011 1.000e+005 9.553e-001 7.232e-004 
4.848e-003 5.948e+008 2.224e+011 1.000e+005 9.588e-001 7.340e-004 
4.898e-003 6.005e+008 2.224e+011 1.000e+005 9.583e-001 7.448e-004 
4.937e-003 6.049e+008 2.229e+011 1.000e+005 9.573e-001 7.531e-004 
4.955e-003 6.070e+008 2.232e+011 1.000e+005 9.610e-001 7.572e-004 
4.972e-003 6.089e+008 2.236e+011 1.000e+005 9.625e-001 7.608e-004 
4.989e-003 6.108e+008 2.237e+011 1.000e+005 9.632e-001 7.645e-004 
5.006e-003 6.127e+008 2.234e+011 1.000e+005 9.647e-001 7.681e-004 
5.023e-003 6.146e+008 2.232e+011 1.000e+005 9.656e-001 7.718e-004 
5.039e-003 6.165e+008 2.231e+011 1.000e+005 9.636e-001 7.753e-004 
5.056e-003 6.183e+008 2.228e+011 1.000e+005 9.652e-001 7.789e-004 
5.073e-003 6.203e+008 2.228e+011 1.000e+005 9.664e-001 7.828e-004 
5.092e-003 6.225e+008 2.226e+011 1.000e+005 9.653e-001 7.869e-004 
5.126e-003 6.263e+008 2.234e+011 1.000e+005 9.706e-001 7.942e-004 
5.176e-003 6.319e+008 2.224e+011 1.000e+005 9.701e-001 8.052e-004 
5.226e-003 6.376e+008 2.224e+011 1.000e+005 9.703e-001 8.161e-004 
5.276e-003 6.432e+008 2.223e+011 1.000e+005 9.715e-001 8.271e-004 
5.326e-003 6.489e+008 2.223e+011 1.000e+005 9.730e-001 8.380e-004 
5.376e-003 6.545e+008 2.223e+011 1.000e+005 9.761e-001 8.490e-004 
5.426e-003 6.602e+008 2.223e+011 1.000e+005 9.761e-001 8.600e-004 
5.476e-003 6.658e+008 2.223e+011 1.000e+005 9.770e-001 8.710e-004 
5.526e-003 6.714e+008 2.223e+011 1.000e+005 9.780e-001 8.820e-004 
5.576e-003 6.770e+008 2.223e+011 1.000e+005 9.793e-001 8.929e-004 
5.621e-003 6.821e+008 2.230e+011 1.000e+005 9.789e-001 9.029e-004 
5.641e-003 6.844e+008 2.230e+011 1.000e+005 9.799e-001 9.074e-004 
5.662e-003 6.867e+008 2.228e+011 1.000e+005 9.815e-001 9.120e-004 
5.685e-003 6.893e+008 2.226e+011 1.000e+005 9.825e-001 9.170e-004 
5.733e-003 6.948e+008 2.222e+011 1.000e+005 9.842e-001 9.278e-004 
5.783e-003 7.004e+008 2.222e+011 1.000e+005 9.857e-001 9.389e-004 
5.833e-003 7.060e+008 2.224e+011 1.000e+005 9.854e-001 9.500e-004 
5.874e-003 7.106e+008 2.223e+011 1.000e+005 9.853e-001 9.590e-004 
5.924e-003 7.162e+008 2.222e+011 1.000e+005 9.871e-001 9.701e-004 
5.974e-003 7.218e+008 2.225e+011 1.000e+005 9.879e-001 9.812e-004 
6.024e-003 7.275e+008 2.223e+011 1.000e+005 9.904e-001 9.924e-004 
6.074e-003 7.331e+008 2.222e+011 1.000e+005 9.926e-001 1.004e-003 
6.124e-003 7.387e+008 2.222e+011 1.000e+005 9.924e-001 1.015e-003 
6.174e-003 7.443e+008 2.222e+011 1.000e+005 9.933e-001 1.026e-003 
6.223e-003 7.498e+008 2.226e+011 1.000e+005 9.927e-001 1.037e-003 
6.273e-003 7.555e+008 2.222e+011 1.000e+005 9.931e-001 1.048e-003 
6.323e-003 7.611e+008 2.222e+011 1.000e+005 9.955e-001 1.059e-003 
6.373e-003 7.667e+008 2.222e+011 1.000e+005 9.962e-001 1.071e-003 
6.423e-003 7.723e+008 2.222e+011 1.000e+005 9.957e-001 1.082e-003 
6.473e-003 7.779e+008 2.222e+011 1.000e+005 9.986e-001 1.093e-003 
6.523e-003 7.835e+008 2.222e+011 1.000e+005 9.985e-001 1.104e-003 
6.573e-003 7.891e+008 2.221e+011 1.000e+005 9.992e-001 1.116e-003 
6.622e-003 7.945e+008 2.226e+011 1.000e+005 9.981e-001 1.126e-003 
6.671e-003 8.001e+008 2.255e+011 1.000e+005 1.006e+000 1.138e-003 
6.721e-003 8.056e+008 2.321e+011 1.000e+005 1.022e+000 1.149e-003 
6.771e-003 8.110e+008 2.425e+011 1.000e+005 1.044e+000 1.162e-003 
6.820e-003 8.162e+008 2.535e+011 1.000e+005 1.064e+000 1.175e-003 
6.870e-003 8.214e+008 2.702e+011 1.000e+005 1.091e+000 1.189e-003 
6.920e-003 8.263e+008 2.917e+011 1.000e+005 1.123e+000 1.205e-003 
6.952e-003 8.293e+008 3.085e+011 1.000e+005 1.139e+000 1.216e-003 
6.970e-003 8.310e+008 3.188e+011 1.000e+005 1.144e+000 1.222e-003 
6.985e-003 8.324e+008 3.290e+011 1.000e+005 1.148e+000 1.228e-003 
7.001e-003 8.338e+008 3.394e+011 1.000e+005 1.169e+000 1.234e-003 
7.017e-003 8.352e+008 3.497e+011 1.000e+005 1.170e+000 1.240e-003 
7.033e-003 8.366e+008 3.563e+011 1.000e+005 1.188e+000 1.247e-003 
7.049e-003 8.379e+008 3.665e+011 1.000e+005 1.197e+000 1.254e-003 
7.067e-003 8.393e+008 3.683e+011 1.000e+005 1.197e+000 1.262e-003 
7.086e-003 8.408e+008 3.705e+011 1.000e+005 1.198e+000 1.270e-003 
7.117e-003 8.433e+008 3.743e+011 1.000e+005 1.209e+000 1.284e-003 
7.136e-003 8.448e+008 3.805e+011 1.000e+005 1.204e+000 1.293e-003 
7.151e-003 8.459e+008 3.770e+011 1.000e+005 1.206e+000 1.300e-003 
7.166e-003 8.472e+008 3.786e+011 1.000e+005 1.201e+000 1.306e-003 
7.180e-003 8.483e+008 3.812e+011 1.000e+005 1.188e+000 1.313e-003 
7.195e-003 8.495e+008 3.752e+011 1.000e+005 1.166e+000 1.319e-003 
7.209e-003 8.507e+008 3.790e+011 1.000e+005 1.204e+000 1.326e-003 
7.225e-003 8.519e+008 3.802e+011 1.000e+005 1.202e+000 1.332e-003 
7.240e-003 8.531e+008 3.833e+011 1.000e+005 1.205e+000 1.340e-003 
7.255e-003 8.542e+008 3.806e+011 1.000e+005 1.199e+000 1.346e-003 
7.269e-003 8.554e+008 3.641e+011 1.000e+005 1.186e+000 1.353e-003 
7.283e-003 8.566e+008 3.381e+011 1.000e+005 1.147e+000 1.358e-003 
7.297e-003 8.578e+008 3.429e+011 1.000e+005 1.153e+000 1.364e-003 
7.311e-003 8.591e+008 3.491e+011 1.000e+005 1.160e+000 1.369e-003 
7.326e-003 8.603e+008 3.575e+011 1.000e+005 1.167e+000 1.375e-003 
7.342e-003 8.617e+008 3.614e+011 1.000e+005 1.195e+000 1.382e-003 
7.376e-003 8.645e+008 3.432e+011 1.000e+005 1.173e+000 1.396e-003 
7.396e-003 8.663e+008 3.314e+011 1.000e+005 1.173e+000 1.404e-003 
7.446e-003 8.707e+008 3.265e+011 1.000e+005 1.169e+000 1.424e-003 
7.469e-003 8.728e+008 3.206e+011 1.000e+005 1.151e+000 1.433e-003 
7.496e-003 8.752e+008 3.177e+011 1.000e+005 1.162e+000 1.443e-003 
7.538e-003 8.790e+008 3.149e+011 1.000e+005 1.152e+000 1.458e-003 
7.552e-003 8.803e+008 3.143e+011 1.000e+005 1.140e+000 1.463e-003 
7.569e-003 8.819e+008 3.065e+011 1.000e+005 1.146e+000 1.470e-003 
7.608e-003 8.855e+008 3.105e+011 1.000e+005 1.157e+000 1.484e-003 
7.648e-003 8.891e+008 3.140e+011 1.000e+005 1.154e+000 1.498e-003 
7.665e-003 8.907e+008 3.164e+011 1.000e+005 1.161e+000 1.504e-003 
7.707e-003 8.945e+008 3.182e+011 1.000e+005 1.167e+000 1.520e-003 
7.742e-003 8.977e+008 3.077e+011 1.000e+005 1.151e+000 1.533e-003 
7.768e-003 9.001e+008 3.035e+011 1.000e+005 1.142e+000 1.542e-003 
7.811e-003 9.041e+008 2.998e+011 1.000e+005 1.146e+000 1.557e-003 
7.859e-003 9.088e+008 2.956e+011 1.000e+005 1.140e+000 1.574e-003 
7.909e-003 9.135e+008 2.967e+011 1.000e+005 1.141e+000 1.591e-003 
7.959e-003 9.183e+008 2.896e+011 1.000e+005 1.133e+000 1.608e-003 
8.009e-003 9.231e+008 2.857e+011 1.000e+005 1.127e+000 1.624e-003 
8.059e-003 9.280e+008 2.834e+011 1.000e+005 1.124e+000 1.640e-003 
8.109e-003 9.329e+008 2.820e+011 1.000e+005 1.122e+000 1.657e-003 
8.130e-003 9.350e+008 2.818e+011 1.000e+005 1.111e+000 1.663e-003 
8.146e-003 9.365e+008 2.819e+011 1.000e+005 1.113e+000 1.668e-003 
8.163e-003 9.382e+008 2.821e+011 1.000e+005 1.113e+000 1.673e-003 
8.181e-003 9.400e+008 2.820e+011 1.000e+005 1.116e+000 1.679e-003 
8.220e-003 9.439e+008 2.812e+011 1.000e+005 1.121e+000 1.692e-003 
8.270e-003 9.488e+008 2.805e+011 1.000e+005 1.120e+000 1.708e-003 
8.320e-003 9.537e+008 2.800e+011 1.000e+005 1.123e+000 1.724e-003 
8.351e-003 9.567e+008 2.771e+011 1.000e+005 1.120e+000 1.733e-003 
8.394e-003 9.610e+008 2.785e+011 1.000e+005 1.121e+000 1.747e-003 
8.441e-003 9.657e+008 2.788e+011 1.000e+005 1.119e+000 1.762e-003 
8.476e-003 9.691e+008 2.781e+011 1.000e+005 1.107e+000 1.773e-003 
8.492e-003 9.708e+008 2.782e+011 1.000e+005 1.112e+000 1.778e-003 
8.515e-003 9.730e+008 2.783e+011 1.000e+005 1.116e+000 1.785e-003 
8.549e-003 9.764e+008 2.760e+011 1.000e+005 1.117e+000 1.796e-003 
8.595e-003 9.810e+008 2.780e+011 1.000e+005 1.124e+000 1.810e-003 
8.645e-003 9.859e+008 2.767e+011 1.000e+005 1.119e+000 1.826e-003 
8.695e-003 9.909e+008 2.761e+011 1.000e+005 1.118e+000 1.842e-003 
8.745e-003 9.959e+008 2.757e+011 1.000e+005 1.118e+000 1.857e-003 
8.795e-003 1.001e+009 2.753e+011 1.000e+005 1.118e+000 1.873e-003 
8.829e-003 1.004e+009 2.752e+011 1.000e+005 1.106e+000 1.883e-003 
8.845e-003 1.006e+009 2.755e+011 1.000e+005 1.106e+000 1.888e-003 
8.891e-003 1.010e+009 2.752e+011 1.000e+005 1.119e+000 1.903e-003 
8.941e-003 1.015e+009 2.749e+011 1.000e+005 1.118e+000 1.918e-003 
8.991e-003 1.020e+009 2.748e+011 1.000e+005 1.118e+000 1.934e-003 
9.041e-003 1.025e+009 2.746e+011 1.000e+005 1.122e+000 1.949e-003 
9.067e-003 1.028e+009 2.735e+011 1.000e+005 1.125e+000 1.958e-003 
9.082e-003 1.029e+009 2.743e+011 1.000e+005 1.123e+000 1.962e-003 
9.099e-003 1.031e+009 2.752e+011 1.000e+005 1.119e+000 1.967e-003 
9.138e-003 1.035e+009 2.744e+011 1.000e+005 1.118e+000 1.980e-003 
9.182e-003 1.039e+009 2.742e+011 1.000e+005 1.113e+000 1.993e-003 
9.208e-003 1.042e+009 2.745e+011 1.000e+005 1.107e+000 2.001e-003 
9.246e-003 1.046e+009 2.726e+011 1.000e+005 1.123e+000 2.013e-003 
9.296e-003 1.051e+009 2.758e+011 1.000e+005 1.120e+000 2.028e-003 
9.346e-003 1.056e+009 2.742e+011 1.000e+005 1.123e+000 2.044e-003 
9.396e-003 1.061e+009 2.741e+011 1.000e+005 1.120e+000 2.059e-003 
9.446e-003 1.066e+009 2.739e+011 1.000e+005 1.120e+000 2.075e-003 
9.496e-003 1.071e+009 2.738e+011 1.000e+005 1.120e+000 2.091e-003 
9.540e-003 1.075e+009 2.737e+011 1.000e+005 1.111e+000 2.104e-003 
9.584e-003 1.079e+009 2.737e+011 1.000e+005 1.120e+000 2.118e-003 
9.634e-003 1.084e+009 2.736e+011 1.000e+005 1.120e+000 2.133e-003 
9.684e-003 1.089e+009 2.735e+011 1.000e+005 1.120e+000 2.149e-003 
9.734e-003 1.094e+009 2.735e+011 1.000e+005 1.122e+000 2.164e-003 
9.782e-003 1.099e+009 2.739e+011 1.000e+005 1.125e+000 2.180e-003 
9.832e-003 1.104e+009 2.734e+011 1.000e+005 1.120e+000 2.195e-003 
9.882e-003 1.109e+009 2.733e+011 1.000e+005 1.121e+000 2.211e-003 
9.916e-003 1.113e+009 2.734e+011 1.000e+005 1.122e+000 2.221e-003 
9.966e-003 1.118e+009 2.733e+011 1.000e+005 1.127e+000 2.237e-003 
1.001e-002 1.122e+009 2.733e+011 1.000e+005 1.121e+000 2.252e-003 
1.006e-002 1.127e+009 2.733e+011 1.000e+005 1.121e+000 2.267e-003 
1.011e-002 1.132e+009 2.733e+011 1.000e+005 1.122e+000 2.283e-003 
1.016e-002 1.137e+009 2.732e+011 1.000e+005 1.122e+000 2.298e-003 
1.021e-002 1.142e+009 2.731e+011 1.000e+005 1.122e+000 2.314e-003 
1.026e-002 1.147e+009 2.731e+011 1.000e+005 1.121e+000 2.330e-003 
1.031e-002 1.152e+009 2.731e+011 1.000e+005 1.123e+000 2.344e-003 
1.036e-002 1.157e+009 2.732e+011 1.000e+005 1.122e+000 2.359e-003 
1.041e-002 1.162e+009 2.732e+011 1.000e+005 1.123e+000 2.375e-003 
1.046e-002 1.167e+009 2.761e+011 1.000e+005 1.138e+000 2.390e-003 
1.051e-002 1.172e+009 2.816e+011 1.000e+005 1.135e+000 2.406e-003 
1.056e-002 1.176e+009 2.886e+011 1.000e+005 1.145e+000 2.422e-003 
1.061e-002 1.181e+009 2.957e+011 1.000e+005 1.156e+000 2.439e-003 
1.065e-002 1.185e+009 3.001e+011 1.000e+005 1.166e+000 2.453e-003 
1.068e-002 1.188e+009 3.107e+011 1.000e+005 1.172e+000 2.466e-003 
1.073e-002 1.193e+009 3.167e+011 1.000e+005 1.181e+000 2.485e-003 
1.078e-002 1.197e+009 3.059e+011 1.000e+005 1.168e+000 2.503e-003 
1.083e-002 1.202e+009 3.005e+011 1.000e+005 1.161e+000 2.521e-003 
1.088e-002 1.206e+009 2.980e+011 1.000e+005 1.152e+000 2.537e-003 
1.089e-002 1.207e+009 2.977e+011 1.000e+005 1.154e+000 2.542e-003 
1.091e-002 1.209e+009 2.979e+011 1.000e+005 1.151e+000 2.547e-003 
1.093e-002 1.211e+009 2.977e+011 1.000e+005 1.158e+000 2.554e-003 
1.098e-002 1.216e+009 2.965e+011 1.000e+005 1.157e+000 2.572e-003 
1.103e-002 1.220e+009 2.953e+011 1.000e+005 1.156e+000 2.589e-003 
1.108e-002 1.225e+009 2.945e+011 1.000e+005 1.156e+000 2.607e-003 
1.113e-002 1.230e+009 2.941e+011 1.000e+005 1.158e+000 2.624e-003 
1.117e-002 1.234e+009 2.932e+011 1.000e+005 1.160e+000 2.639e-003 
1.120e-002 1.236e+009 2.920e+011 1.000e+005 1.157e+000 2.648e-003 
1.125e-002 1.241e+009 2.948e+011 1.000e+005 1.160e+000 2.665e-003 
1.130e-002 1.246e+009 2.858e+011 1.000e+005 1.144e+000 2.682e-003 
1.134e-002 1.250e+009 2.789e+011 1.000e+005 1.139e+000 2.697e-003 
1.136e-002 1.252e+009 2.770e+011 1.000e+005 1.134e+000 2.703e-003 
1.140e-002 1.255e+009 2.799e+011 1.000e+005 1.136e+000 2.714e-003 
1.145e-002 1.260e+009 2.820e+011 1.000e+005 1.139e+000 2.730e-003 
1.150e-002 1.265e+009 2.779e+011 1.000e+005 1.132e+000 2.746e-003 
1.155e-002 1.270e+009 2.770e+011 1.000e+005 1.131e+000 2.762e-003 
1.160e-002 1.275e+009 2.798e+011 1.000e+005 1.135e+000 2.778e-003 
1.165e-002 1.280e+009 2.862e+011 1.000e+005 1.145e+000 2.794e-003 
1.170e-002 1.285e+009 2.930e+011 1.000e+005 1.155e+000 2.811e-003 
1.175e-002 1.289e+009 2.998e+011 1.000e+005 1.165e+000 2.828e-003 
1.180e-002 1.294e+009 3.067e+011 1.000e+005 1.174e+000 2.846e-003 
1.185e-002 1.299e+009 3.138e+011 1.000e+005 1.186e+000 2.865e-003 
1.190e-002 1.303e+009 3.205e+011 1.000e+005 1.190e+000 2.883e-003 
1.194e-002 1.307e+009 3.090e+011 1.000e+005 1.173e+000 2.901e-003 
1.199e-002 1.311e+009 3.027e+011 1.000e+005 1.167e+000 2.918e-003 
1.204e-002 1.316e+009 2.987e+011 1.000e+005 1.172e+000 2.935e-003 
1.209e-002 1.320e+009 2.981e+011 1.000e+005 1.164e+000 2.952e-003 
1.214e-002 1.325e+009 2.958e+011 1.000e+005 1.160e+000 2.970e-003 
1.219e-002 1.330e+009 2.969e+011 1.000e+005 1.161e+000 2.987e-003 
1.224e-002 1.335e+009 2.997e+011 1.000e+005 1.164e+000 3.004e-003 
1.228e-002 1.338e+009 3.049e+011 1.000e+005 1.171e+000 3.019e-003 
1.232e-002 1.343e+009 3.158e+011 1.000e+005 1.185e+000 3.037e-003 
1.237e-002 1.347e+009 3.256e+011 1.000e+005 1.196e+000 3.056e-003 
1.242e-002 1.351e+009 3.204e+011 1.000e+005 1.190e+000 3.074e-003 
1.247e-002 1.356e+009 3.093e+011 1.000e+005 1.176e+000 3.093e-003 
1.252e-002 1.360e+009 3.037e+011 1.000e+005 1.173e+000 3.111e-003 
1.256e-002 1.364e+009 2.983e+011 1.000e+005 1.168e+000 3.125e-003 
1.259e-002 1.367e+009 3.011e+011 1.000e+005 1.166e+000 3.137e-003 
1.264e-002 1.372e+009 3.015e+011 1.000e+005 1.168e+000 3.154e-003 
1.269e-002 1.376e+009 2.939e+011 1.000e+005 1.158e+000 3.172e-003 
1.274e-002 1.381e+009 2.909e+011 1.000e+005 1.173e+000 3.189e-003 
1.279e-002 1.386e+009 2.894e+011 1.000e+005 1.154e+000 3.205e-003 
1.284e-002 1.391e+009 2.882e+011 1.000e+005 1.150e+000 3.222e-003 
1.289e-002 1.395e+009 2.873e+011 1.000e+005 1.150e+000 3.239e-003 
1.294e-002 1.400e+009 2.865e+011 1.000e+005 1.150e+000 3.256e-003 
1.299e-002 1.405e+009 2.855e+011 1.000e+005 1.148e+000 3.272e-003 
1.304e-002 1.410e+009 2.792e+011 1.000e+005 1.138e+000 3.288e-003 
1.309e-002 1.415e+009 2.772e+011 1.000e+005 1.135e+000 3.304e-003 
1.314e-002 1.420e+009 2.756e+011 1.000e+005 1.135e+000 3.320e-003 
1.319e-002 1.425e+009 2.748e+011 1.000e+005 1.134e+000 3.336e-003 
1.324e-002 1.429e+009 2.750e+011 1.000e+005 1.138e+000 3.352e-003 
1.326e-002 1.432e+009 2.718e+011 1.000e+005 1.138e+000 3.359e-003 
1.328e-002 1.433e+009 2.733e+011 1.000e+005 1.133e+000 3.364e-003 
1.329e-002 1.435e+009 2.752e+011 1.000e+005 1.134e+000 3.368e-003 
1.334e-002 1.440e+009 2.747e+011 1.000e+005 1.133e+000 3.384e-003 
1.339e-002 1.445e+009 2.743e+011 1.000e+005 1.134e+000 3.399e-003 
1.344e-002 1.449e+009 2.729e+011 1.000e+005 1.145e+000 3.415e-003 
1.349e-002 1.454e+009 2.739e+011 1.000e+005 1.132e+000 3.430e-003 
1.354e-002 1.459e+009 2.737e+011 1.000e+005 1.132e+000 3.446e-003 
1.359e-002 1.464e+009 2.736e+011 1.000e+005 1.131e+000 3.462e-003 
1.364e-002 1.469e+009 2.734e+011 1.000e+005 1.130e+000 3.477e-003 
1.369e-002 1.474e+009 2.733e+011 1.000e+005 1.130e+000 3.493e-003 
1.374e-002 1.479e+009 2.733e+011 1.000e+005 1.131e+000 3.509e-003 
1.379e-002 1.484e+009 2.732e+011 1.000e+005 1.130e+000 3.524e-003 
1.384e-002 1.489e+009 2.733e+011 1.000e+005 1.130e+000 3.540e-003 
1.389e-002 1.494e+009 2.731e+011 1.000e+005 1.132e+000 3.555e-003 
1.394e-002 1.499e+009 2.729e+011 1.000e+005 1.140e+000 3.571e-003 
1.399e-002 1.504e+009 2.731e+011 1.000e+005 1.131e+000 3.586e-003 
1.404e-002 1.509e+009 2.729e+011 1.000e+005 1.131e+000 3.602e-003 
1.409e-002 1.514e+009 2.729e+011 1.000e+005 1.133e+000 3.617e-003 
1.413e-002 1.518e+009 2.699e+011 1.000e+005 1.142e+000 3.632e-003 
1.418e-002 1.523e+009 2.732e+011 1.000e+005 1.132e+000 3.648e-003 
1.423e-002 1.528e+009 2.730e+011 1.000e+005 1.131e+000 3.663e-003 
1.428e-002 1.533e+009 2.730e+011 1.000e+005 1.131e+000 3.679e-003 
1.433e-002 1.538e+009 2.729e+011 1.000e+005 1.130e+000 3.694e-003 
1.438e-002 1.543e+009 2.729e+011 1.000e+005 1.130e+000 3.710e-003 
1.443e-002 1.548e+009 2.747e+011 1.000e+005 1.134e+000 3.726e-003 
1.448e-002 1.553e+009 2.797e+011 1.000e+005 1.141e+000 3.741e-003 
1.453e-002 1.558e+009 2.902e+011 1.000e+005 1.158e+000 3.758e-003 
1.458e-002 1.562e+009 2.964e+011 1.000e+005 1.167e+000 3.775e-003 
1.463e-002 1.567e+009 3.035e+011 1.000e+005 1.183e+000 3.793e-003 
1.468e-002 1.571e+009 3.110e+011 1.000e+005 1.184e+000 3.810e-003 
1.473e-002 1.576e+009 3.176e+011 1.000e+005 1.191e+000 3.829e-003 
1.478e-002 1.580e+009 3.247e+011 1.000e+005 1.201e+000 3.848e-003 
1.483e-002 1.584e+009 3.181e+011 1.000e+005 1.189e+000 3.867e-003 
1.486e-002 1.588e+009 3.167e+011 1.000e+005 1.192e+000 3.880e-003 
1.491e-002 1.592e+009 3.152e+011 1.000e+005 1.190e+000 3.899e-003 
1.496e-002 1.596e+009 3.214e+011 1.000e+005 1.195e+000 3.918e-003 
1.501e-002 1.601e+009 3.279e+011 1.000e+005 1.202e+000 3.938e-003 
1.506e-002 1.605e+009 3.346e+011 1.000e+005 1.210e+000 3.958e-003 
1.511e-002 1.609e+009 3.412e+011 1.000e+005 1.216e+000 3.978e-003 
1.515e-002 1.613e+009 3.224e+011 1.000e+005 1.198e+000 3.994e-003 
1.520e-002 1.617e+009 3.199e+011 1.000e+005 1.200e+000 4.014e-003 
1.525e-002 1.622e+009 3.263e+011 1.000e+005 1.203e+000 4.033e-003 
1.530e-002 1.626e+009 3.252e+011 1.000e+005 1.203e+000 4.053e-003 
1.535e-002 1.630e+009 3.292e+011 1.000e+005 1.208e+000 4.072e-003 
1.540e-002 1.634e+009 3.204e+011 1.000e+005 1.195e+000 4.091e-003 
1.545e-002 1.639e+009 3.179e+011 1.000e+005 1.194e+000 4.111e-003 
1.549e-002 1.643e+009 3.163e+011 1.000e+005 1.186e+000 4.130e-003 
1.552e-002 1.645e+009 3.156e+011 1.000e+005 1.206e+000 4.138e-003 
1.557e-002 1.650e+009 3.131e+011 1.000e+005 1.188e+000 4.156e-003 
1.562e-002 1.654e+009 3.202e+011 1.000e+005 1.196e+000 4.175e-003 
1.566e-002 1.658e+009 3.265e+011 1.000e+005 1.202e+000 4.193e-003 
1.571e-002 1.662e+009 3.336e+011 1.000e+005 1.211e+000 4.213e-003 
1.576e-002 1.666e+009 3.406e+011 1.000e+005 1.217e+000 4.233e-003 
1.581e-002 1.670e+009 3.447e+011 1.000e+005 1.223e+000 4.253e-003 
1.585e-002 1.674e+009 3.495e+011 1.000e+005 1.228e+000 4.271e-003 
1.590e-002 1.678e+009 3.555e+011 1.000e+005 1.233e+000 4.293e-003 
1.594e-002 1.681e+009 3.605e+011 1.000e+005 1.234e+000 4.310e-003 
1.598e-002 1.685e+009 3.670e+011 1.000e+005 1.245e+000 4.332e-003 
1.602e-002 1.688e+009 3.721e+011 1.000e+005 1.258e+000 4.350e-003 
1.607e-002 1.691e+009 3.698e+011 1.000e+005 1.243e+000 4.373e-003 
1.612e-002 1.695e+009 3.762e+011 1.000e+005 1.249e+000 4.397e-003 
1.617e-002 1.699e+009 3.659e+011 1.000e+005 1.240e+000 4.418e-003 
1.620e-002 1.702e+009 3.576e+011 1.000e+005 1.235e+000 4.435e-003 
1.624e-002 1.705e+009 3.552e+011 1.000e+005 1.232e+000 4.452e-003 
1.629e-002 1.709e+009 3.591e+011 1.000e+005 1.235e+000 4.474e-003 
1.633e-002 1.712e+009 3.545e+011 1.000e+005 1.224e+000 4.492e-003 
1.638e-002 1.716e+009 3.516e+011 1.000e+005 1.229e+000 4.514e-003 
1.643e-002 1.720e+009 3.581e+011 1.000e+005 1.235e+000 4.536e-003 
1.648e-002 1.724e+009 3.648e+011 1.000e+005 1.241e+000 4.558e-003 
1.653e-002 1.727e+009 3.489e+011 1.000e+005 1.215e+000 4.578e-003 
1.657e-002 1.731e+009 3.383e+011 1.000e+005 1.217e+000 4.596e-003 
1.661e-002 1.735e+009 3.422e+011 1.000e+005 1.219e+000 4.614e-003 
1.666e-002 1.739e+009 3.468e+011 1.000e+005 1.224e+000 4.635e-003 
1.671e-002 1.743e+009 3.517e+011 1.000e+005 1.233e+000 4.656e-003 
1.676e-002 1.747e+009 3.573e+011 1.000e+005 1.236e+000 4.678e-003 
1.681e-002 1.751e+009 3.637e+011 1.000e+005 1.243e+000 4.700e-003 
1.686e-002 1.754e+009 3.697e+011 1.000e+005 1.248e+000 4.723e-003 
1.689e-002 1.757e+009 3.742e+011 1.000e+005 1.250e+000 4.740e-003 
1.692e-002 1.759e+009 3.785e+011 1.000e+005 1.257e+000 4.754e-003 
1.697e-002 1.763e+009 3.840e+011 1.000e+005 1.256e+000 4.776e-003 
1.701e-002 1.766e+009 3.796e+011 1.000e+005 1.243e+000 4.795e-003 
1.705e-002 1.769e+009 3.752e+011 1.000e+005 1.246e+000 4.816e-003 
1.709e-002 1.772e+009 3.692e+011 1.000e+005 1.244e+000 4.835e-003 
1.714e-002 1.776e+009 3.653e+011 1.000e+005 1.242e+000 4.858e-003 
1.719e-002 1.780e+009 3.629e+011 1.000e+005 1.243e+000 4.880e-003 
