# Supplementary material for: Strain rate dependency of dislocation plasticity
Source: Nat Commun. 2021 Mar 23;12:1845. doi: 10.1038/s41467-021-21939-1 (PMC7988163; doi:10.1038/s41467-021-21939-1)
Supplement: Supplementary file 3 — Supplementary Data 1 [file 41467_2021_21939_MOESM3_ESM.zip › Supplementary Data 1/DDDSimulationSet2/StrainRate=1e5s-1/InitialDislocationDensity=2.5e13m-2.dat]

#strain(1), stress(Pa), dislocation density(m-2), strain rate(s-1), mean dislocation velocity(km/s), plastic strain(1)
1.116e-004 1.317e+007 2.578e+013 1.000e+005 2.939e-002 2.036e-005 
2.108e-004 2.266e+007 2.576e+013 1.000e+005 3.206e-002 5.393e-005 
2.890e-004 2.978e+007 2.573e+013 1.000e+005 2.793e-002 8.295e-005 
3.854e-004 3.802e+007 2.560e+013 1.000e+005 2.664e-002 1.223e-004 
4.823e-004 4.676e+007 2.570e+013 1.000e+005 2.572e-002 1.588e-004 
5.673e-004 5.426e+007 2.583e+013 1.000e+005 2.299e-002 1.919e-004 
6.474e-004 6.009e+007 2.584e+013 1.000e+005 3.374e-002 2.317e-004 
7.375e-004 6.495e+007 2.594e+013 1.000e+005 3.789e-002 2.882e-004 
8.228e-004 6.843e+007 2.577e+013 1.000e+005 3.753e-002 3.495e-004 
9.104e-004 7.290e+007 2.582e+013 1.000e+005 3.294e-002 4.062e-004 
9.999e-004 7.694e+007 2.575e+013 1.000e+005 3.552e-002 4.676e-004 
1.090e-003 8.085e+007 2.589e+013 1.000e+005 3.662e-002 5.306e-004 
1.226e-003 8.714e+007 2.535e+013 1.000e+005 3.619e-002 6.234e-004 
1.297e-003 8.881e+007 2.511e+013 1.000e+005 4.404e-002 6.822e-004 
1.320e-003 8.937e+007 2.514e+013 1.000e+005 4.383e-002 7.023e-004 
1.344e-003 8.994e+007 2.513e+013 1.000e+005 4.602e-002 7.221e-004 
1.369e-003 9.056e+007 2.518e+013 1.000e+005 4.495e-002 7.430e-004 
1.395e-003 9.119e+007 2.521e+013 1.000e+005 4.618e-002 7.644e-004 
1.422e-003 9.200e+007 2.508e+013 1.000e+005 4.190e-002 7.858e-004 
1.449e-003 9.290e+007 2.515e+013 1.000e+005 4.244e-002 8.066e-004 
1.474e-003 9.364e+007 2.512e+013 1.000e+005 4.607e-002 8.267e-004 
1.500e-003 9.436e+007 2.526e+013 1.000e+005 4.314e-002 8.469e-004 
1.527e-003 9.528e+007 2.527e+013 1.000e+005 4.321e-002 8.682e-004 
1.581e-003 9.658e+007 2.520e+013 1.000e+005 4.498e-002 9.128e-004 
1.699e-003 1.006e+008 2.468e+013 1.000e+005 3.966e-002 1.003e-003 
1.788e-003 1.044e+008 2.511e+013 1.000e+005 3.302e-002 1.066e-003 
1.868e-003 1.077e+008 2.510e+013 1.000e+005 3.580e-002 1.123e-003 
1.953e-003 1.098e+008 2.548e+013 1.000e+005 4.388e-002 1.194e-003 
2.036e-003 1.096e+008 2.577e+013 1.000e+005 4.523e-002 1.278e-003 
2.118e-003 1.111e+008 2.612e+013 1.000e+005 3.804e-002 1.350e-003 
2.212e-003 1.142e+008 2.625e+013 1.000e+005 4.084e-002 1.421e-003 
2.288e-003 1.156e+008 2.618e+013 1.000e+005 4.444e-002 1.489e-003 
2.364e-003 1.161e+008 2.575e+013 1.000e+005 4.739e-002 1.561e-003 
2.416e-003 1.163e+008 2.591e+013 1.000e+005 4.777e-002 1.611e-003 
2.441e-003 1.162e+008 2.595e+013 1.000e+005 5.238e-002 1.637e-003 
2.463e-003 1.159e+008 2.604e+013 1.000e+005 5.308e-002 1.661e-003 
2.484e-003 1.157e+008 2.613e+013 1.000e+005 5.248e-002 1.684e-003 
2.505e-003 1.157e+008 2.625e+013 1.000e+005 4.975e-002 1.705e-003 
2.526e-003 1.157e+008 2.633e+013 1.000e+005 4.986e-002 1.725e-003 
2.546e-003 1.156e+008 2.638e+013 1.000e+005 5.335e-002 1.747e-003 
2.566e-003 1.155e+008 2.655e+013 1.000e+005 5.372e-002 1.768e-003 
2.587e-003 1.156e+008 2.673e+013 1.000e+005 5.062e-002 1.787e-003 
2.606e-003 1.158e+008 2.679e+013 1.000e+005 4.870e-002 1.806e-003 
2.626e-003 1.162e+008 2.690e+013 1.000e+005 4.528e-002 1.822e-003 
2.646e-003 1.168e+008 2.702e+013 1.000e+005 4.231e-002 1.838e-003 
2.665e-003 1.173e+008 2.705e+013 1.000e+005 4.892e-002 1.854e-003 
2.685e-003 1.178e+008 2.706e+013 1.000e+005 4.645e-002 1.870e-003 
2.704e-003 1.183e+008 2.718e+013 1.000e+005 4.232e-002 1.886e-003 
2.724e-003 1.190e+008 2.733e+013 1.000e+005 4.789e-002 1.901e-003 
2.743e-003 1.195e+008 2.750e+013 1.000e+005 4.553e-002 1.917e-003 
2.762e-003 1.199e+008 2.768e+013 1.000e+005 4.711e-002 1.933e-003 
2.781e-003 1.203e+008 2.778e+013 1.000e+005 4.879e-002 1.950e-003 
2.800e-003 1.206e+008 2.796e+013 1.000e+005 5.505e-002 1.966e-003 
2.819e-003 1.210e+008 2.806e+013 1.000e+005 4.675e-002 1.983e-003 
2.838e-003 1.214e+008 2.811e+013 1.000e+005 5.246e-002 1.999e-003 
2.857e-003 1.215e+008 2.820e+013 1.000e+005 5.478e-002 2.017e-003 
2.876e-003 1.215e+008 2.837e+013 1.000e+005 5.861e-002 2.036e-003 
2.895e-003 1.215e+008 2.863e+013 1.000e+005 4.976e-002 2.055e-003 
2.915e-003 1.215e+008 2.893e+013 1.000e+005 5.305e-002 2.074e-003 
2.934e-003 1.217e+008 2.890e+013 1.000e+005 5.411e-002 2.092e-003 
2.953e-003 1.216e+008 2.871e+013 1.000e+005 6.237e-002 2.112e-003 
2.972e-003 1.215e+008 2.875e+013 1.000e+005 5.644e-002 2.132e-003 
2.992e-003 1.214e+008 2.881e+013 1.000e+005 6.109e-002 2.152e-003 
3.011e-003 1.214e+008 2.895e+013 1.000e+005 6.229e-002 2.171e-003 
3.029e-003 1.215e+008 2.906e+013 1.000e+005 6.876e-002 2.189e-003 
3.048e-003 1.214e+008 2.922e+013 1.000e+005 6.053e-002 2.209e-003 
3.067e-003 1.211e+008 2.929e+013 1.000e+005 7.103e-002 2.230e-003 
3.086e-003 1.208e+008 2.883e+013 1.000e+005 6.555e-002 2.250e-003 
3.104e-003 1.205e+008 2.851e+013 1.000e+005 6.003e-002 2.271e-003 
3.124e-003 1.203e+008 2.840e+013 1.000e+005 5.755e-002 2.292e-003 
3.145e-003 1.199e+008 2.837e+013 1.000e+005 5.534e-002 2.316e-003 
3.171e-003 1.194e+008 2.840e+013 1.000e+005 5.139e-002 2.345e-003 
3.199e-003 1.191e+008 2.848e+013 1.000e+005 4.889e-002 2.375e-003 
3.227e-003 1.192e+008 2.878e+013 1.000e+005 4.327e-002 2.403e-003 
3.255e-003 1.194e+008 2.906e+013 1.000e+005 4.405e-002 2.429e-003 
3.282e-003 1.197e+008 2.895e+013 1.000e+005 4.439e-002 2.454e-003 
3.310e-003 1.200e+008 2.882e+013 1.000e+005 4.648e-002 2.480e-003 
3.337e-003 1.200e+008 2.867e+013 1.000e+005 4.534e-002 2.507e-003 
3.365e-003 1.203e+008 2.870e+013 1.000e+005 4.093e-002 2.533e-003 
3.393e-003 1.212e+008 2.880e+013 1.000e+005 3.611e-002 2.555e-003 
3.421e-003 1.221e+008 2.907e+013 1.000e+005 3.623e-002 2.576e-003 
3.447e-003 1.231e+008 2.939e+013 1.000e+005 3.438e-002 2.596e-003 
3.474e-003 1.242e+008 2.960e+013 1.000e+005 3.473e-002 2.615e-003 
3.500e-003 1.251e+008 2.984e+013 1.000e+005 3.652e-002 2.634e-003 
3.526e-003 1.259e+008 3.015e+013 1.000e+005 3.480e-002 2.655e-003 
3.557e-003 1.268e+008 3.048e+013 1.000e+005 3.445e-002 2.680e-003 
3.589e-003 1.274e+008 3.089e+013 1.000e+005 3.648e-002 2.708e-003 
3.623e-003 1.275e+008 3.115e+013 1.000e+005 4.175e-002 2.741e-003 
3.654e-003 1.271e+008 3.152e+013 1.000e+005 4.301e-002 2.775e-003 
3.683e-003 1.264e+008 3.158e+013 1.000e+005 4.646e-002 2.809e-003 
3.712e-003 1.257e+008 3.146e+013 1.000e+005 4.848e-002 2.843e-003 
3.742e-003 1.251e+008 3.132e+013 1.000e+005 4.726e-002 2.876e-003 
3.771e-003 1.245e+008 3.144e+013 1.000e+005 4.835e-002 2.910e-003 
3.798e-003 1.237e+008 3.124e+013 1.000e+005 4.767e-002 2.942e-003 
3.824e-003 1.232e+008 3.133e+013 1.000e+005 4.509e-002 2.972e-003 
3.850e-003 1.227e+008 3.130e+013 1.000e+005 4.894e-002 3.001e-003 
3.876e-003 1.223e+008 3.128e+013 1.000e+005 4.569e-002 3.030e-003 
3.903e-003 1.220e+008 3.150e+013 1.000e+005 4.569e-002 3.059e-003 
3.932e-003 1.218e+008 3.173e+013 1.000e+005 4.403e-002 3.090e-003 
3.962e-003 1.216e+008 3.210e+013 1.000e+005 4.076e-002 3.120e-003 
3.992e-003 1.215e+008 3.246e+013 1.000e+005 3.933e-002 3.151e-003 
4.038e-003 1.216e+008 3.244e+013 1.000e+005 4.080e-002 3.197e-003 
4.106e-003 1.213e+008 3.297e+013 1.000e+005 3.789e-002 3.267e-003 
4.160e-003 1.213e+008 3.296e+013 1.000e+005 4.096e-002 3.321e-003 
4.222e-003 1.222e+008 3.281e+013 1.000e+005 4.085e-002 3.377e-003 
4.282e-003 1.226e+008 3.286e+013 1.000e+005 4.195e-002 3.434e-003 
4.358e-003 1.221e+008 3.353e+013 1.000e+005 4.232e-002 3.514e-003 
4.399e-003 1.219e+008 3.386e+013 1.000e+005 3.974e-002 3.556e-003 
4.444e-003 1.219e+008 3.446e+013 1.000e+005 3.818e-002 3.601e-003 
4.488e-003 1.219e+008 3.516e+013 1.000e+005 3.782e-002 3.644e-003 
4.524e-003 1.222e+008 3.540e+013 1.000e+005 3.332e-002 3.678e-003 
4.551e-003 1.225e+008 3.532e+013 1.000e+005 3.340e-002 3.703e-003 
4.574e-003 1.229e+008 3.565e+013 1.000e+005 3.336e-002 3.724e-003 
4.593e-003 1.234e+008 3.596e+013 1.000e+005 3.197e-002 3.740e-003 
4.612e-003 1.240e+008 3.621e+013 1.000e+005 3.328e-002 3.754e-003 
4.630e-003 1.245e+008 3.633e+013 1.000e+005 3.155e-002 3.768e-003 
4.649e-003 1.251e+008 3.641e+013 1.000e+005 3.152e-002 3.783e-003 
4.666e-003 1.255e+008 3.618e+013 1.000e+005 3.268e-002 3.798e-003 
4.684e-003 1.261e+008 3.614e+013 1.000e+005 3.185e-002 3.812e-003 
4.702e-003 1.268e+008 3.611e+013 1.000e+005 3.055e-002 3.825e-003 
4.720e-003 1.275e+008 3.619e+013 1.000e+005 2.925e-002 3.838e-003 
4.739e-003 1.284e+008 3.611e+013 1.000e+005 2.785e-002 3.850e-003 
4.757e-003 1.294e+008 3.629e+013 1.000e+005 2.688e-002 3.861e-003 
4.776e-003 1.305e+008 3.653e+013 1.000e+005 2.717e-002 3.873e-003 
4.795e-003 1.315e+008 3.679e+013 1.000e+005 2.656e-002 3.886e-003 
4.817e-003 1.325e+008 3.694e+013 1.000e+005 2.634e-002 3.901e-003 
4.840e-003 1.333e+008 3.721e+013 1.000e+005 2.809e-002 3.917e-003 
4.863e-003 1.341e+008 3.751e+013 1.000e+005 3.096e-002 3.935e-003 
4.885e-003 1.347e+008 3.771e+013 1.000e+005 2.989e-002 3.953e-003 
4.909e-003 1.352e+008 3.753e+013 1.000e+005 3.092e-002 3.973e-003 
4.933e-003 1.355e+008 3.776e+013 1.000e+005 3.232e-002 3.995e-003 
4.956e-003 1.359e+008 3.784e+013 1.000e+005 3.312e-002 4.016e-003 
4.980e-003 1.363e+008 3.804e+013 1.000e+005 3.211e-002 4.037e-003 
5.004e-003 1.367e+008 3.827e+013 1.000e+005 3.170e-002 4.058e-003 
5.027e-003 1.372e+008 3.853e+013 1.000e+005 2.925e-002 4.078e-003 
5.051e-003 1.377e+008 3.878e+013 1.000e+005 3.029e-002 4.098e-003 
5.074e-003 1.383e+008 3.884e+013 1.000e+005 3.005e-002 4.117e-003 
5.097e-003 1.389e+008 3.899e+013 1.000e+005 2.880e-002 4.136e-003 
5.120e-003 1.395e+008 3.925e+013 1.000e+005 3.001e-002 4.155e-003 
5.144e-003 1.400e+008 3.954e+013 1.000e+005 2.825e-002 4.175e-003 
5.168e-003 1.407e+008 3.953e+013 1.000e+005 2.937e-002 4.194e-003 
5.192e-003 1.413e+008 3.964e+013 1.000e+005 2.940e-002 4.214e-003 
5.216e-003 1.417e+008 3.954e+013 1.000e+005 3.267e-002 4.235e-003 
5.240e-003 1.419e+008 3.956e+013 1.000e+005 3.365e-002 4.258e-003 
5.263e-003 1.422e+008 3.936e+013 1.000e+005 3.678e-002 4.279e-003 
5.287e-003 1.423e+008 3.898e+013 1.000e+005 3.709e-002 4.303e-003 
5.311e-003 1.423e+008 3.922e+013 1.000e+005 3.580e-002 4.326e-003 
5.335e-003 1.423e+008 3.949e+013 1.000e+005 3.584e-002 4.350e-003 
5.359e-003 1.420e+008 3.992e+013 1.000e+005 3.667e-002 4.376e-003 
5.382e-003 1.418e+008 4.031e+013 1.000e+005 3.438e-002 4.401e-003 
5.406e-003 1.417e+008 4.075e+013 1.000e+005 3.391e-002 4.426e-003 
5.430e-003 1.418e+008 4.122e+013 1.000e+005 3.267e-002 4.449e-003 
5.454e-003 1.417e+008 4.146e+013 1.000e+005 3.492e-002 4.473e-003 
5.477e-003 1.413e+008 4.191e+013 1.000e+005 3.749e-002 4.500e-003 
5.501e-003 1.406e+008 4.245e+013 1.000e+005 3.588e-002 4.528e-003 
5.524e-003 1.401e+008 4.293e+013 1.000e+005 3.955e-002 4.554e-003 
5.544e-003 1.399e+008 4.301e+013 1.000e+005 3.654e-002 4.576e-003 
5.563e-003 1.399e+008 4.311e+013 1.000e+005 3.675e-002 4.595e-003 
5.583e-003 1.401e+008 4.339e+013 1.000e+005 3.539e-002 4.613e-003 
5.602e-003 1.404e+008 4.367e+013 1.000e+005 3.318e-002 4.630e-003 
5.621e-003 1.408e+008 4.392e+013 1.000e+005 3.212e-002 4.647e-003 
5.641e-003 1.411e+008 4.415e+013 1.000e+005 3.095e-002 4.664e-003 
5.662e-003 1.416e+008 4.453e+013 1.000e+005 2.969e-002 4.682e-003 
5.683e-003 1.421e+008 4.495e+013 1.000e+005 2.856e-002 4.700e-003 
5.705e-003 1.424e+008 4.529e+013 1.000e+005 3.208e-002 4.720e-003 
5.727e-003 1.426e+008 4.573e+013 1.000e+005 3.242e-002 4.741e-003 
5.750e-003 1.426e+008 4.611e+013 1.000e+005 3.285e-002 4.763e-003 
5.772e-003 1.423e+008 4.653e+013 1.000e+005 3.383e-002 4.787e-003 
5.795e-003 1.420e+008 4.697e+013 1.000e+005 3.305e-002 4.812e-003 
5.819e-003 1.420e+008 4.733e+013 1.000e+005 3.263e-002 4.836e-003 
5.842e-003 1.419e+008 4.774e+013 1.000e+005 3.107e-002 4.860e-003 
5.866e-003 1.417e+008 4.817e+013 1.000e+005 2.985e-002 4.885e-003 
5.890e-003 1.419e+008 4.866e+013 1.000e+005 2.813e-002 4.908e-003 
5.913e-003 1.419e+008 4.916e+013 1.000e+005 3.078e-002 4.931e-003 
5.937e-003 1.419e+008 4.968e+013 1.000e+005 2.858e-002 4.955e-003 
5.960e-003 1.418e+008 4.990e+013 1.000e+005 3.103e-002 4.978e-003 
5.980e-003 1.418e+008 5.027e+013 1.000e+005 3.085e-002 5.000e-003 
5.999e-003 1.418e+008 5.055e+013 1.000e+005 3.160e-002 5.018e-003 
6.020e-003 1.416e+008 5.052e+013 1.000e+005 3.183e-002 5.040e-003 
6.043e-003 1.413e+008 5.097e+013 1.000e+005 3.206e-002 5.065e-003 
6.066e-003 1.410e+008 5.130e+013 1.000e+005 2.997e-002 5.090e-003 
6.089e-003 1.406e+008 5.155e+013 1.000e+005 3.647e-002 5.116e-003 
6.112e-003 1.399e+008 5.143e+013 1.000e+005 3.514e-002 5.143e-003 
6.134e-003 1.393e+008 5.157e+013 1.000e+005 3.298e-002 5.170e-003 
6.157e-003 1.390e+008 5.165e+013 1.000e+005 3.162e-002 5.195e-003 
6.180e-003 1.389e+008 5.189e+013 1.000e+005 3.136e-002 5.219e-003 
6.202e-003 1.389e+008 5.180e+013 1.000e+005 3.087e-002 5.241e-003 
6.224e-003 1.392e+008 5.184e+013 1.000e+005 2.929e-002 5.261e-003 
6.246e-003 1.396e+008 5.191e+013 1.000e+005 3.102e-002 5.280e-003 
6.269e-003 1.396e+008 5.221e+013 1.000e+005 3.086e-002 5.303e-003 
6.292e-003 1.393e+008 5.248e+013 1.000e+005 3.196e-002 5.328e-003 
6.315e-003 1.389e+008 5.234e+013 1.000e+005 3.399e-002 5.354e-003 
6.338e-003 1.383e+008 5.248e+013 1.000e+005 3.612e-002 5.381e-003 
6.360e-003 1.377e+008 5.229e+013 1.000e+005 3.349e-002 5.407e-003 
6.380e-003 1.378e+008 5.236e+013 1.000e+005 2.933e-002 5.426e-003 
6.403e-003 1.379e+008 5.216e+013 1.000e+005 3.188e-002 5.448e-003 
6.424e-003 1.380e+008 5.229e+013 1.000e+005 3.287e-002 5.469e-003 
6.446e-003 1.381e+008 5.258e+013 1.000e+005 3.162e-002 5.490e-003 
6.467e-003 1.382e+008 5.256e+013 1.000e+005 3.515e-002 5.510e-003 
6.487e-003 1.383e+008 5.284e+013 1.000e+005 3.288e-002 5.530e-003 
6.508e-003 1.380e+008 5.312e+013 1.000e+005 3.502e-002 5.553e-003 
6.529e-003 1.375e+008 5.310e+013 1.000e+005 3.755e-002 5.577e-003 
6.549e-003 1.371e+008 5.333e+013 1.000e+005 3.316e-002 5.600e-003 
6.568e-003 1.368e+008 5.362e+013 1.000e+005 3.371e-002 5.621e-003 
6.587e-003 1.366e+008 5.377e+013 1.000e+005 3.459e-002 5.641e-003 
6.605e-003 1.364e+008 5.398e+013 1.000e+005 3.482e-002 5.662e-003 
6.624e-003 1.361e+008 5.414e+013 1.000e+005 3.379e-002 5.682e-003 
6.643e-003 1.359e+008 5.425e+013 1.000e+005 3.531e-002 5.703e-003 
6.662e-003 1.358e+008 5.451e+013 1.000e+005 3.309e-002 5.722e-003 
6.680e-003 1.356e+008 5.438e+013 1.000e+005 3.261e-002 5.741e-003 
6.698e-003 1.357e+008 5.445e+013 1.000e+005 3.183e-002 5.758e-003 
6.715e-003 1.360e+008 5.439e+013 1.000e+005 3.059e-002 5.774e-003 
6.733e-003 1.363e+008 5.447e+013 1.000e+005 3.363e-002 5.789e-003 
6.750e-003 1.367e+008 5.431e+013 1.000e+005 2.974e-002 5.804e-003 
6.768e-003 1.370e+008 5.438e+013 1.000e+005 2.980e-002 5.820e-003 
6.786e-003 1.373e+008 5.444e+013 1.000e+005 3.106e-002 5.835e-003 
6.804e-003 1.377e+008 5.442e+013 1.000e+005 3.328e-002 5.851e-003 
6.822e-003 1.380e+008 5.460e+013 1.000e+005 3.568e-002 5.867e-003 
6.840e-003 1.381e+008 5.461e+013 1.000e+005 3.156e-002 5.885e-003 
6.858e-003 1.383e+008 5.496e+013 1.000e+005 2.994e-002 5.902e-003 
6.878e-003 1.386e+008 5.514e+013 1.000e+005 3.262e-002 5.919e-003 
6.897e-003 1.388e+008 5.551e+013 1.000e+005 3.480e-002 5.937e-003 
6.918e-003 1.390e+008 5.564e+013 1.000e+005 3.090e-002 5.956e-003 
6.938e-003 1.392e+008 5.598e+013 1.000e+005 3.122e-002 5.975e-003 
6.959e-003 1.398e+008 5.635e+013 1.000e+005 2.960e-002 5.991e-003 
6.979e-003 1.404e+008 5.670e+013 1.000e+005 2.818e-002 6.007e-003 
7.000e-003 1.409e+008 5.703e+013 1.000e+005 3.126e-002 6.025e-003 
7.020e-003 1.412e+008 5.724e+013 1.000e+005 3.168e-002 6.043e-003 
7.040e-003 1.411e+008 5.669e+013 1.000e+005 2.952e-002 6.063e-003 
7.061e-003 1.410e+008 5.686e+013 1.000e+005 2.896e-002 6.085e-003 
7.082e-003 1.410e+008 5.680e+013 1.000e+005 2.916e-002 6.106e-003 
7.103e-003 1.412e+008 5.686e+013 1.000e+005 2.798e-002 6.125e-003 
7.123e-003 1.416e+008 5.694e+013 1.000e+005 2.667e-002 6.143e-003 
7.142e-003 1.421e+008 5.698e+013 1.000e+005 2.616e-002 6.158e-003 
7.160e-003 1.425e+008 5.715e+013 1.000e+005 2.648e-002 6.174e-003 
7.180e-003 1.428e+008 5.733e+013 1.000e+005 2.638e-002 6.191e-003 
7.199e-003 1.432e+008 5.765e+013 1.000e+005 2.842e-002 6.208e-003 
7.219e-003 1.435e+008 5.779e+013 1.000e+005 3.022e-002 6.225e-003 
7.239e-003 1.436e+008 5.801e+013 1.000e+005 2.972e-002 6.245e-003 
7.259e-003 1.437e+008 5.820e+013 1.000e+005 3.103e-002 6.264e-003 
7.278e-003 1.437e+008 5.797e+013 1.000e+005 2.968e-002 6.283e-003 
7.297e-003 1.440e+008 5.796e+013 1.000e+005 3.011e-002 6.301e-003 
7.317e-003 1.443e+008 5.800e+013 1.000e+005 2.882e-002 6.318e-003 
7.336e-003 1.446e+008 5.810e+013 1.000e+005 3.030e-002 6.336e-003 
7.355e-003 1.448e+008 5.832e+013 1.000e+005 2.919e-002 6.353e-003 
7.374e-003 1.449e+008 5.837e+013 1.000e+005 2.920e-002 6.371e-003 
7.394e-003 1.450e+008 5.867e+013 1.000e+005 2.753e-002 6.390e-003 
7.414e-003 1.449e+008 5.889e+013 1.000e+005 3.029e-002 6.411e-003 
7.435e-003 1.449e+008 5.923e+013 1.000e+005 2.887e-002 6.432e-003 
7.457e-003 1.450e+008 5.917e+013 1.000e+005 3.045e-002 6.453e-003 
7.480e-003 1.450e+008 5.946e+013 1.000e+005 3.061e-002 6.476e-003 
7.503e-003 1.449e+008 5.939e+013 1.000e+005 3.128e-002 6.500e-003 
7.526e-003 1.451e+008 5.972e+013 1.000e+005 2.919e-002 6.521e-003 
7.548e-003 1.456e+008 5.999e+013 1.000e+005 2.807e-002 6.540e-003 
7.571e-003 1.461e+008 6.010e+013 1.000e+005 2.885e-002 6.560e-003 
7.593e-003 1.464e+008 6.030e+013 1.000e+005 2.775e-002 6.580e-003 
7.615e-003 1.465e+008 6.049e+013 1.000e+005 3.058e-002 6.601e-003 
7.637e-003 1.466e+008 6.083e+013 1.000e+005 3.016e-002 6.622e-003 
7.660e-003 1.468e+008 6.113e+013 1.000e+005 2.944e-002 6.644e-003 
7.682e-003 1.466e+008 6.124e+013 1.000e+005 3.030e-002 6.667e-003 
7.704e-003 1.464e+008 6.160e+013 1.000e+005 2.877e-002 6.691e-003 
7.726e-003 1.464e+008 6.194e+013 1.000e+005 2.845e-002 6.713e-003 
7.749e-003 1.463e+008 6.217e+013 1.000e+005 2.781e-002 6.736e-003 
7.771e-003 1.460e+008 6.234e+013 1.000e+005 2.966e-002 6.760e-003 
7.793e-003 1.455e+008 6.271e+013 1.000e+005 2.992e-002 6.786e-003 
7.816e-003 1.448e+008 6.298e+013 1.000e+005 3.170e-002 6.814e-003 
7.839e-003 1.440e+008 6.276e+013 1.000e+005 3.256e-002 6.843e-003 
7.863e-003 1.434e+008 6.227e+013 1.000e+005 3.049e-002 6.870e-003 
7.886e-003 1.427e+008 6.240e+013 1.000e+005 3.177e-002 6.899e-003 
7.909e-003 1.414e+008 6.180e+013 1.000e+005 3.328e-002 6.931e-003 
7.933e-003 1.402e+008 6.181e+013 1.000e+005 3.167e-002 6.962e-003 
7.956e-003 1.392e+008 6.195e+013 1.000e+005 3.334e-002 6.992e-003 
7.979e-003 1.382e+008 6.195e+013 1.000e+005 3.191e-002 7.022e-003 
8.002e-003 1.373e+008 6.121e+013 1.000e+005 3.557e-002 7.052e-003 
8.025e-003 1.366e+008 6.102e+013 1.000e+005 3.148e-002 7.079e-003 
8.046e-003 1.365e+008 6.129e+013 1.000e+005 2.875e-002 7.101e-003 
8.068e-003 1.364e+008 6.152e+013 1.000e+005 2.912e-002 7.123e-003 
8.089e-003 1.364e+008 6.176e+013 1.000e+005 2.909e-002 7.145e-003 
8.112e-003 1.364e+008 6.172e+013 1.000e+005 2.816e-002 7.167e-003 
8.135e-003 1.367e+008 6.160e+013 1.000e+005 2.663e-002 7.188e-003 
8.158e-003 1.372e+008 6.181e+013 1.000e+005 2.324e-002 7.208e-003 
8.181e-003 1.379e+008 6.210e+013 1.000e+005 2.264e-002 7.226e-003 
8.204e-003 1.387e+008 6.232e+013 1.000e+005 2.352e-002 7.244e-003 
8.227e-003 1.394e+008 6.203e+013 1.000e+005 2.413e-002 7.262e-003 
8.251e-003 1.403e+008 6.178e+013 1.000e+005 2.298e-002 7.279e-003 
8.274e-003 1.412e+008 6.186e+013 1.000e+005 2.299e-002 7.296e-003 
8.297e-003 1.420e+008 6.200e+013 1.000e+005 2.452e-002 7.314e-003 
8.320e-003 1.428e+008 6.224e+013 1.000e+005 2.276e-002 7.331e-003 
8.342e-003 1.435e+008 6.241e+013 1.000e+005 2.402e-002 7.349e-003 
8.364e-003 1.442e+008 6.264e+013 1.000e+005 2.445e-002 7.366e-003 
8.386e-003 1.446e+008 6.288e+013 1.000e+005 2.647e-002 7.385e-003 
8.409e-003 1.449e+008 6.300e+013 1.000e+005 2.665e-002 7.405e-003 
8.431e-003 1.451e+008 6.314e+013 1.000e+005 2.722e-002 7.426e-003 
8.454e-003 1.453e+008 6.340e+013 1.000e+005 2.747e-002 7.448e-003 
8.476e-003 1.453e+008 6.350e+013 1.000e+005 2.967e-002 7.470e-003 
8.499e-003 1.452e+008 6.302e+013 1.000e+005 2.829e-002 7.493e-003 
8.520e-003 1.452e+008 6.290e+013 1.000e+005 2.680e-002 7.515e-003 
8.543e-003 1.453e+008 6.266e+013 1.000e+005 2.559e-002 7.537e-003 
8.566e-003 1.457e+008 6.272e+013 1.000e+005 2.496e-002 7.557e-003 
8.588e-003 1.462e+008 6.288e+013 1.000e+005 2.490e-002 7.576e-003 
8.610e-003 1.468e+008 6.296e+013 1.000e+005 2.553e-002 7.593e-003 
8.632e-003 1.475e+008 6.313e+013 1.000e+005 2.644e-002 7.611e-003 
8.655e-003 1.483e+008 6.316e+013 1.000e+005 2.685e-002 7.627e-003 
8.676e-003 1.493e+008 6.324e+013 1.000e+005 2.468e-002 7.643e-003 
8.697e-003 1.501e+008 6.325e+013 1.000e+005 2.562e-002 7.657e-003 
8.716e-003 1.507e+008 6.351e+013 1.000e+005 2.516e-002 7.672e-003 
8.735e-003 1.513e+008 6.384e+013 1.000e+005 2.428e-002 7.688e-003 
8.754e-003 1.518e+008 6.355e+013 1.000e+005 2.666e-002 7.703e-003 
8.771e-003 1.524e+008 6.380e+013 1.000e+005 2.452e-002 7.716e-003 
8.790e-003 1.529e+008 6.403e+013 1.000e+005 2.614e-002 7.731e-003 
8.809e-003 1.534e+008 6.428e+013 1.000e+005 2.619e-002 7.747e-003 
8.829e-003 1.539e+008 6.445e+013 1.000e+005 2.685e-002 7.763e-003 
8.848e-003 1.543e+008 6.421e+013 1.000e+005 2.729e-002 7.780e-003 
8.868e-003 1.547e+008 6.442e+013 1.000e+005 2.434e-002 7.796e-003 
8.887e-003 1.554e+008 6.457e+013 1.000e+005 2.344e-002 7.810e-003 
8.906e-003 1.563e+008 6.488e+013 1.000e+005 2.447e-002 7.823e-003 
8.924e-003 1.571e+008 6.525e+013 1.000e+005 2.513e-002 7.836e-003 
8.943e-003 1.577e+008 6.540e+013 1.000e+005 2.341e-002 7.851e-003 
8.962e-003 1.583e+008 6.557e+013 1.000e+005 2.274e-002 7.866e-003 
8.983e-003 1.589e+008 6.564e+013 1.000e+005 2.596e-002 7.882e-003 
9.003e-003 1.594e+008 6.584e+013 1.000e+005 2.553e-002 7.899e-003 
9.024e-003 1.599e+008 6.588e+013 1.000e+005 2.609e-002 7.917e-003 
9.045e-003 1.602e+008 6.590e+013 1.000e+005 2.606e-002 7.936e-003 
9.066e-003 1.606e+008 6.615e+013 1.000e+005 2.769e-002 7.954e-003 
9.087e-003 1.608e+008 6.621e+013 1.000e+005 2.827e-002 7.973e-003 
9.109e-003 1.612e+008 6.606e+013 1.000e+005 2.400e-002 7.992e-003 
9.129e-003 1.616e+008 6.631e+013 1.000e+005 2.703e-002 8.010e-003 
9.150e-003 1.617e+008 6.645e+013 1.000e+005 2.739e-002 8.030e-003 
9.170e-003 1.618e+008 6.668e+013 1.000e+005 2.922e-002 8.050e-003 
9.191e-003 1.620e+008 6.696e+013 1.000e+005 2.700e-002 8.069e-003 
9.211e-003 1.623e+008 6.714e+013 1.000e+005 2.777e-002 8.087e-003 
9.231e-003 1.622e+008 6.674e+013 1.000e+005 2.877e-002 8.108e-003 
9.251e-003 1.623e+008 6.675e+013 1.000e+005 2.828e-002 8.127e-003 
9.272e-003 1.626e+008 6.696e+013 1.000e+005 2.653e-002 8.145e-003 
9.292e-003 1.631e+008 6.672e+013 1.000e+005 2.681e-002 8.162e-003 
9.312e-003 1.634e+008 6.646e+013 1.000e+005 2.708e-002 8.181e-003 
9.332e-003 1.634e+008 6.647e+013 1.000e+005 2.856e-002 8.200e-003 
9.351e-003 1.635e+008 6.623e+013 1.000e+005 2.712e-002 8.219e-003 
9.370e-003 1.635e+008 6.612e+013 1.000e+005 2.717e-002 8.237e-003 
9.388e-003 1.636e+008 6.580e+013 1.000e+005 2.756e-002 8.255e-003 
9.407e-003 1.636e+008 6.566e+013 1.000e+005 2.812e-002 8.274e-003 
9.426e-003 1.636e+008 6.592e+013 1.000e+005 2.733e-002 8.293e-003 
9.445e-003 1.639e+008 6.604e+013 1.000e+005 2.655e-002 8.310e-003 
9.464e-003 1.641e+008 6.594e+013 1.000e+005 2.832e-002 8.327e-003 
9.482e-003 1.646e+008 6.610e+013 1.000e+005 2.575e-002 8.343e-003 
9.502e-003 1.651e+008 6.602e+013 1.000e+005 2.629e-002 8.358e-003 
9.521e-003 1.657e+008 6.613e+013 1.000e+005 2.658e-002 8.373e-003 
9.540e-003 1.663e+008 6.629e+013 1.000e+005 2.641e-002 8.389e-003 
9.560e-003 1.670e+008 6.661e+013 1.000e+005 2.390e-002 8.403e-003 
9.579e-003 1.677e+008 6.649e+013 1.000e+005 2.478e-002 8.418e-003 
9.599e-003 1.682e+008 6.671e+013 1.000e+005 2.577e-002 8.434e-003 
9.619e-003 1.685e+008 6.697e+013 1.000e+005 2.552e-002 8.451e-003 
9.638e-003 1.686e+008 6.719e+013 1.000e+005 2.824e-002 8.471e-003 
9.658e-003 1.685e+008 6.700e+013 1.000e+005 2.889e-002 8.491e-003 
9.681e-003 1.685e+008 6.719e+013 1.000e+005 2.577e-002 8.514e-003 
9.704e-003 1.686e+008 6.740e+013 1.000e+005 2.597e-002 8.536e-003 
9.727e-003 1.687e+008 6.758e+013 1.000e+005 2.673e-002 8.558e-003 
9.749e-003 1.689e+008 6.741e+013 1.000e+005 2.661e-002 8.579e-003 
9.773e-003 1.688e+008 6.760e+013 1.000e+005 2.622e-002 8.603e-003 
9.795e-003 1.682e+008 6.780e+013 1.000e+005 2.763e-002 8.630e-003 
9.819e-003 1.680e+008 6.786e+013 1.000e+005 2.545e-002 8.655e-003 
9.843e-003 1.679e+008 6.827e+013 1.000e+005 2.633e-002 8.679e-003 
9.867e-003 1.677e+008 6.884e+013 1.000e+005 2.551e-002 8.704e-003 
9.890e-003 1.676e+008 6.936e+013 1.000e+005 2.665e-002 8.729e-003 
9.914e-003 1.674e+008 6.973e+013 1.000e+005 2.631e-002 8.754e-003 
9.938e-003 1.671e+008 6.969e+013 1.000e+005 2.675e-002 8.780e-003 
9.962e-003 1.670e+008 6.944e+013 1.000e+005 2.853e-002 8.805e-003 
9.986e-003 1.665e+008 6.988e+013 1.000e+005 2.810e-002 8.832e-003 
1.001e-002 1.662e+008 7.034e+013 1.000e+005 2.699e-002 8.858e-003 
1.003e-002 1.659e+008 7.088e+013 1.000e+005 2.626e-002 8.883e-003 
1.006e-002 1.656e+008 7.156e+013 1.000e+005 2.555e-002 8.908e-003 
1.008e-002 1.653e+008 7.215e+013 1.000e+005 2.797e-002 8.934e-003 
1.010e-002 1.645e+008 7.255e+013 1.000e+005 2.970e-002 8.962e-003 
1.012e-002 1.638e+008 7.268e+013 1.000e+005 2.715e-002 8.990e-003 
1.015e-002 1.632e+008 7.266e+013 1.000e+005 2.880e-002 9.017e-003 
1.017e-002 1.625e+008 7.273e+013 1.000e+005 2.792e-002 9.046e-003 
1.020e-002 1.619e+008 7.261e+013 1.000e+005 2.796e-002 9.073e-003 
1.022e-002 1.614e+008 7.278e+013 1.000e+005 2.819e-002 9.100e-003 
1.024e-002 1.611e+008 7.320e+013 1.000e+005 2.693e-002 9.125e-003 
1.026e-002 1.611e+008 7.383e+013 1.000e+005 2.511e-002 9.148e-003 
1.029e-002 1.611e+008 7.416e+013 1.000e+005 2.582e-002 9.171e-003 
1.031e-002 1.611e+008 7.446e+013 1.000e+005 2.596e-002 9.194e-003 
1.033e-002 1.610e+008 7.493e+013 1.000e+005 2.674e-002 9.217e-003 
1.036e-002 1.609e+008 7.508e+013 1.000e+005 2.785e-002 9.241e-003 
1.038e-002 1.611e+008 7.524e+013 1.000e+005 2.375e-002 9.263e-003 
1.040e-002 1.613e+008 7.530e+013 1.000e+005 2.553e-002 9.284e-003 
1.043e-002 1.614e+008 7.473e+013 1.000e+005 2.517e-002 9.307e-003 
1.045e-002 1.614e+008 7.454e+013 1.000e+005 2.616e-002 9.330e-003 
1.047e-002 1.613e+008 7.461e+013 1.000e+005 2.663e-002 9.352e-003 
1.049e-002 1.611e+008 7.503e+013 1.000e+005 2.674e-002 9.374e-003 
1.051e-002 1.605e+008 7.535e+013 1.000e+005 2.836e-002 9.399e-003 
1.053e-002 1.599e+008 7.527e+013 1.000e+005 2.816e-002 9.423e-003 
1.055e-002 1.595e+008 7.520e+013 1.000e+005 2.816e-002 9.447e-003 
1.057e-002 1.594e+008 7.543e+013 1.000e+005 2.656e-002 9.468e-003 
1.059e-002 1.594e+008 7.568e+013 1.000e+005 2.687e-002 9.490e-003 
1.061e-002 1.592e+008 7.566e+013 1.000e+005 2.792e-002 9.509e-003 
1.063e-002 1.590e+008 7.587e+013 1.000e+005 2.660e-002 9.530e-003 
1.065e-002 1.590e+008 7.592e+013 1.000e+005 2.649e-002 9.549e-003 
1.067e-002 1.591e+008 7.615e+013 1.000e+005 2.435e-002 9.568e-003 
1.069e-002 1.590e+008 7.650e+013 1.000e+005 2.660e-002 9.586e-003 
1.071e-002 1.591e+008 7.657e+013 1.000e+005 2.519e-002 9.604e-003 
1.072e-002 1.591e+008 7.676e+013 1.000e+005 2.823e-002 9.621e-003 
1.074e-002 1.593e+008 7.648e+013 1.000e+005 2.431e-002 9.637e-003 
1.076e-002 1.596e+008 7.649e+013 1.000e+005 2.530e-002 9.653e-003 
1.078e-002 1.600e+008 7.651e+013 1.000e+005 2.441e-002 9.669e-003 
1.080e-002 1.603e+008 7.656e+013 1.000e+005 2.485e-002 9.686e-003 
1.082e-002 1.606e+008 7.634e+013 1.000e+005 2.411e-002 9.704e-003 
1.084e-002 1.609e+008 7.602e+013 1.000e+005 2.352e-002 9.725e-003 
1.086e-002 1.612e+008 7.638e+013 1.000e+005 2.296e-002 9.744e-003 
1.088e-002 1.617e+008 7.621e+013 1.000e+005 2.261e-002 9.762e-003 
1.090e-002 1.623e+008 7.635e+013 1.000e+005 2.143e-002 9.779e-003 
1.092e-002 1.629e+008 7.649e+013 1.000e+005 2.103e-002 9.795e-003 
1.094e-002 1.635e+008 7.663e+013 1.000e+005 1.983e-002 9.810e-003 
1.096e-002 1.642e+008 7.690e+013 1.000e+005 2.088e-002 9.824e-003 
1.098e-002 1.648e+008 7.701e+013 1.000e+005 2.196e-002 9.838e-003 
1.100e-002 1.655e+008 7.714e+013 1.000e+005 2.039e-002 9.851e-003 
1.102e-002 1.661e+008 7.712e+013 1.000e+005 2.212e-002 9.865e-003 
1.103e-002 1.665e+008 7.746e+013 1.000e+005 2.257e-002 9.879e-003 
1.105e-002 1.670e+008 7.735e+013 1.000e+005 2.133e-002 9.893e-003 
1.107e-002 1.675e+008 7.760e+013 1.000e+005 2.079e-002 9.908e-003 
1.109e-002 1.679e+008 7.795e+013 1.000e+005 2.265e-002 9.922e-003 
1.110e-002 1.682e+008 7.801e+013 1.000e+005 2.131e-002 9.936e-003 
1.112e-002 1.686e+008 7.834e+013 1.000e+005 2.185e-002 9.949e-003 
1.114e-002 1.689e+008 7.852e+013 1.000e+005 2.255e-002 9.964e-003 
1.115e-002 1.691e+008 7.875e+013 1.000e+005 2.299e-002 9.980e-003 
1.117e-002 1.694e+008 7.894e+013 1.000e+005 2.182e-002 9.995e-003 
1.119e-002 1.698e+008 7.927e+013 1.000e+005 2.314e-002 1.001e-002 
1.120e-002 1.702e+008 7.937e+013 1.000e+005 2.282e-002 1.002e-002 
1.122e-002 1.704e+008 7.947e+013 1.000e+005 2.355e-002 1.004e-002 
1.124e-002 1.704e+008 7.985e+013 1.000e+005 2.280e-002 1.006e-002 
1.125e-002 1.705e+008 8.019e+013 1.000e+005 2.293e-002 1.007e-002 
1.127e-002 1.707e+008 8.062e+013 1.000e+005 2.159e-002 1.009e-002 
1.129e-002 1.708e+008 8.097e+013 1.000e+005 2.205e-002 1.010e-002 
1.130e-002 1.710e+008 8.137e+013 1.000e+005 2.091e-002 1.012e-002 
1.132e-002 1.712e+008 8.164e+013 1.000e+005 2.055e-002 1.013e-002 
1.133e-002 1.714e+008 8.179e+013 1.000e+005 2.166e-002 1.014e-002 
1.135e-002 1.715e+008 8.189e+013 1.000e+005 2.254e-002 1.016e-002 
1.136e-002 1.715e+008 8.227e+013 1.000e+005 2.156e-002 1.017e-002 
1.138e-002 1.715e+008 8.247e+013 1.000e+005 2.175e-002 1.019e-002 
1.140e-002 1.716e+008 8.253e+013 1.000e+005 2.237e-002 1.021e-002 
1.141e-002 1.716e+008 8.288e+013 1.000e+005 2.300e-002 1.022e-002 
1.143e-002 1.716e+008 8.335e+013 1.000e+005 2.387e-002 1.024e-002 
1.145e-002 1.715e+008 8.329e+013 1.000e+005 2.391e-002 1.026e-002 
1.146e-002 1.714e+008 8.341e+013 1.000e+005 2.327e-002 1.027e-002 
1.148e-002 1.713e+008 8.377e+013 1.000e+005 2.315e-002 1.029e-002 
1.150e-002 1.712e+008 8.421e+013 1.000e+005 2.318e-002 1.031e-002 
1.151e-002 1.712e+008 8.455e+013 1.000e+005 2.400e-002 1.032e-002 
1.153e-002 1.709e+008 8.476e+013 1.000e+005 2.641e-002 1.034e-002 
1.155e-002 1.708e+008 8.492e+013 1.000e+005 2.771e-002 1.036e-002 
1.156e-002 1.708e+008 8.503e+013 1.000e+005 2.654e-002 1.038e-002 
1.158e-002 1.709e+008 8.514e+013 1.000e+005 2.367e-002 1.039e-002 
1.160e-002 1.711e+008 8.502e+013 1.000e+005 2.199e-002 1.041e-002 
1.161e-002 1.713e+008 8.518e+013 1.000e+005 2.307e-002 1.043e-002 
1.164e-002 1.719e+008 8.524e+013 1.000e+005 2.156e-002 1.045e-002 
1.167e-002 1.726e+008 8.549e+013 1.000e+005 2.241e-002 1.047e-002 
1.170e-002 1.732e+008 8.606e+013 1.000e+005 2.169e-002 1.049e-002 
1.172e-002 1.734e+008 8.666e+013 1.000e+005 2.188e-002 1.052e-002 
1.175e-002 1.735e+008 8.730e+013 1.000e+005 2.178e-002 1.055e-002 
1.178e-002 1.734e+008 8.771e+013 1.000e+005 2.311e-002 1.058e-002 
1.181e-002 1.730e+008 8.803e+013 1.000e+005 2.458e-002 1.061e-002 
1.184e-002 1.719e+008 8.882e+013 1.000e+005 2.525e-002 1.064e-002 
1.187e-002 1.705e+008 8.913e+013 1.000e+005 2.596e-002 1.069e-002 
1.190e-002 1.694e+008 8.912e+013 1.000e+005 2.633e-002 1.073e-002 
1.194e-002 1.673e+008 8.875e+013 1.000e+005 2.734e-002 1.078e-002 
1.198e-002 1.658e+008 8.862e+013 1.000e+005 2.606e-002 1.083e-002 
1.202e-002 1.654e+008 8.854e+013 1.000e+005 2.311e-002 1.088e-002 
1.206e-002 1.653e+008 8.839e+013 1.000e+005 2.393e-002 1.092e-002 
1.210e-002 1.651e+008 8.858e+013 1.000e+005 2.296e-002 1.096e-002 
1.214e-002 1.648e+008 8.851e+013 1.000e+005 2.390e-002 1.100e-002 
1.218e-002 1.643e+008 8.818e+013 1.000e+005 2.337e-002 1.104e-002 
1.222e-002 1.642e+008 8.859e+013 1.000e+005 2.213e-002 1.108e-002 
1.226e-002 1.645e+008 8.917e+013 1.000e+005 2.138e-002 1.112e-002 
1.229e-002 1.649e+008 8.945e+013 1.000e+005 2.051e-002 1.115e-002 
1.232e-002 1.655e+008 8.968e+013 1.000e+005 1.940e-002 1.117e-002 
1.234e-002 1.662e+008 8.944e+013 1.000e+005 2.039e-002 1.118e-002 
1.236e-002 1.668e+008 8.955e+013 1.000e+005 2.139e-002 1.120e-002 
1.238e-002 1.672e+008 8.961e+013 1.000e+005 2.192e-002 1.122e-002 
1.240e-002 1.676e+008 8.993e+013 1.000e+005 2.014e-002 1.124e-002 
1.242e-002 1.679e+008 8.997e+013 1.000e+005 2.076e-002 1.125e-002 
1.244e-002 1.682e+008 9.022e+013 1.000e+005 2.163e-002 1.127e-002 
1.246e-002 1.686e+008 9.058e+013 1.000e+005 2.035e-002 1.129e-002 
1.248e-002 1.690e+008 9.097e+013 1.000e+005 1.993e-002 1.131e-002 
1.250e-002 1.695e+008 9.150e+013 1.000e+005 1.969e-002 1.133e-002 
1.253e-002 1.697e+008 9.215e+013 1.000e+005 2.074e-002 1.135e-002 
1.256e-002 1.696e+008 9.263e+013 1.000e+005 2.184e-002 1.138e-002 
1.259e-002 1.694e+008 9.319e+013 1.000e+005 2.336e-002 1.141e-002 
1.261e-002 1.689e+008 9.346e+013 1.000e+005 2.464e-002 1.144e-002 
1.264e-002 1.679e+008 9.369e+013 1.000e+005 2.576e-002 1.147e-002 
1.266e-002 1.670e+008 9.396e+013 1.000e+005 2.573e-002 1.150e-002 
1.268e-002 1.662e+008 9.444e+013 1.000e+005 2.295e-002 1.153e-002 
1.271e-002 1.657e+008 9.481e+013 1.000e+005 2.391e-002 1.156e-002 
1.273e-002 1.651e+008 9.547e+013 1.000e+005 2.386e-002 1.158e-002 
1.275e-002 1.644e+008 9.592e+013 1.000e+005 2.434e-002 1.161e-002 
1.277e-002 1.637e+008 9.636e+013 1.000e+005 2.323e-002 1.164e-002 
1.279e-002 1.632e+008 9.655e+013 1.000e+005 2.330e-002 1.166e-002 
1.282e-002 1.632e+008 9.689e+013 1.000e+005 2.279e-002 1.168e-002 
1.284e-002 1.631e+008 9.726e+013 1.000e+005 2.298e-002 1.171e-002 
1.286e-002 1.629e+008 9.684e+013 1.000e+005 2.434e-002 1.173e-002 
1.288e-002 1.624e+008 9.683e+013 1.000e+005 2.472e-002 1.176e-002 
1.291e-002 1.619e+008 9.690e+013 1.000e+005 2.421e-002 1.178e-002 
1.293e-002 1.618e+008 9.645e+013 1.000e+005 2.380e-002 1.180e-002 
1.295e-002 1.619e+008 9.621e+013 1.000e+005 2.362e-002 1.182e-002 
1.297e-002 1.619e+008 9.586e+013 1.000e+005 2.465e-002 1.185e-002 
1.300e-002 1.624e+008 9.480e+013 1.000e+005 2.012e-002 1.187e-002 
1.303e-002 1.629e+008 9.433e+013 1.000e+005 2.184e-002 1.189e-002 
1.305e-002 1.636e+008 9.372e+013 1.000e+005 2.326e-002 1.192e-002 
1.308e-002 1.638e+008 9.357e+013 1.000e+005 2.383e-002 1.194e-002 
1.311e-002 1.643e+008 9.361e+013 1.000e+005 2.209e-002 1.196e-002 
1.313e-002 1.650e+008 9.349e+013 1.000e+005 2.108e-002 1.198e-002 
1.316e-002 1.658e+008 9.379e+013 1.000e+005 1.974e-002 1.200e-002 
1.318e-002 1.666e+008 9.357e+013 1.000e+005 1.811e-002 1.202e-002 
1.321e-002 1.676e+008 9.380e+013 1.000e+005 1.933e-002 1.204e-002 
1.323e-002 1.686e+008 9.379e+013 1.000e+005 1.753e-002 1.206e-002 
1.326e-002 1.698e+008 9.402e+013 1.000e+005 1.811e-002 1.208e-002 
1.328e-002 1.708e+008 9.431e+013 1.000e+005 1.817e-002 1.209e-002 
1.330e-002 1.719e+008 9.441e+013 1.000e+005 1.760e-002 1.210e-002 
1.332e-002 1.730e+008 9.460e+013 1.000e+005 1.745e-002 1.211e-002 
1.333e-002 1.739e+008 9.494e+013 1.000e+005 1.785e-002 1.213e-002 
1.335e-002 1.747e+008 9.523e+013 1.000e+005 1.873e-002 1.214e-002 
1.337e-002 1.754e+008 9.539e+013 1.000e+005 1.911e-002 1.215e-002 
1.339e-002 1.761e+008 9.547e+013 1.000e+005 1.881e-002 1.216e-002 
1.341e-002 1.769e+008 9.565e+013 1.000e+005 1.940e-002 1.218e-002 
1.342e-002 1.775e+008 9.602e+013 1.000e+005 1.814e-002 1.219e-002 
1.344e-002 1.782e+008 9.626e+013 1.000e+005 1.869e-002 1.220e-002 
1.346e-002 1.788e+008 9.669e+013 1.000e+005 1.868e-002 1.222e-002 
1.348e-002 1.793e+008 9.715e+013 1.000e+005 1.954e-002 1.223e-002 
1.349e-002 1.798e+008 9.761e+013 1.000e+005 2.001e-002 1.224e-002 
1.351e-002 1.803e+008 9.798e+013 1.000e+005 1.994e-002 1.226e-002 
1.353e-002 1.808e+008 9.848e+013 1.000e+005 2.013e-002 1.227e-002 
1.354e-002 1.811e+008 9.889e+013 1.000e+005 2.121e-002 1.228e-002 
1.356e-002 1.814e+008 9.927e+013 1.000e+005 2.095e-002 1.230e-002 
1.358e-002 1.816e+008 9.965e+013 1.000e+005 2.255e-002 1.231e-002 
1.359e-002 1.817e+008 1.000e+014 1.000e+005 2.219e-002 1.233e-002 
1.361e-002 1.820e+008 1.003e+014 1.000e+005 2.111e-002 1.234e-002 
1.363e-002 1.824e+008 1.006e+014 1.000e+005 2.221e-002 1.236e-002 
1.364e-002 1.828e+008 1.010e+014 1.000e+005 2.138e-002 1.237e-002 
1.366e-002 1.834e+008 1.015e+014 1.000e+005 2.070e-002 1.239e-002 
1.368e-002 1.840e+008 1.020e+014 1.000e+005 1.983e-002 1.240e-002 
1.369e-002 1.844e+008 1.025e+014 1.000e+005 2.143e-002 1.241e-002 
1.371e-002 1.847e+008 1.026e+014 1.000e+005 2.331e-002 1.243e-002 
1.373e-002 1.847e+008 1.029e+014 1.000e+005 2.555e-002 1.244e-002 
1.374e-002 1.844e+008 1.031e+014 1.000e+005 2.560e-002 1.246e-002 
1.376e-002 1.841e+008 1.033e+014 1.000e+005 2.534e-002 1.248e-002 
1.378e-002 1.839e+008 1.036e+014 1.000e+005 2.552e-002 1.250e-002 
1.379e-002 1.835e+008 1.038e+014 1.000e+005 2.598e-002 1.252e-002 
1.381e-002 1.829e+008 1.042e+014 1.000e+005 2.565e-002 1.254e-002 
1.383e-002 1.820e+008 1.049e+014 1.000e+005 2.560e-002 1.256e-002 
1.385e-002 1.811e+008 1.054e+014 1.000e+005 2.586e-002 1.259e-002 
1.386e-002 1.804e+008 1.060e+014 1.000e+005 2.612e-002 1.261e-002 
1.388e-002 1.798e+008 1.061e+014 1.000e+005 2.389e-002 1.263e-002 
1.390e-002 1.795e+008 1.064e+014 1.000e+005 2.225e-002 1.265e-002 
1.392e-002 1.789e+008 1.067e+014 1.000e+005 2.243e-002 1.267e-002 
1.394e-002 1.786e+008 1.063e+014 1.000e+005 2.168e-002 1.270e-002 
1.396e-002 1.784e+008 1.068e+014 1.000e+005 2.050e-002 1.272e-002 
1.397e-002 1.781e+008 1.074e+014 1.000e+005 1.982e-002 1.274e-002 
1.399e-002 1.778e+008 1.080e+014 1.000e+005 2.048e-002 1.276e-002 
1.401e-002 1.777e+008 1.084e+014 1.000e+005 2.012e-002 1.278e-002 
1.403e-002 1.774e+008 1.089e+014 1.000e+005 2.088e-002 1.280e-002 
1.405e-002 1.770e+008 1.094e+014 1.000e+005 2.080e-002 1.282e-002 
1.407e-002 1.769e+008 1.099e+014 1.000e+005 2.121e-002 1.284e-002 
