# Supplementary material for: Strain rate dependency of dislocation plasticity
Source: Nat Commun. 2021 Mar 23;12:1845. doi: 10.1038/s41467-021-21939-1 (PMC7988163; doi:10.1038/s41467-021-21939-1)
Supplement: Supplementary file 3 — Supplementary Data 1 [file 41467_2021_21939_MOESM3_ESM.zip › Supplementary Data 1/DDDSimulationSet2/StrainRate=1e5s-1/InitialDislocationDensity=4.1e12m-2.dat]

#strain(1), stress(Pa), dislocation density(m-2), strain rate(s-1), mean dislocation velocity(km/s), plastic strain(1)
1.063e-004 1.449e+007 4.096e+012 1.000e+005 4.145e-002 5.893e-006 
2.309e-004 2.975e+007 4.112e+012 1.000e+005 5.618e-002 2.500e-005 
3.396e-004 4.220e+007 4.138e+012 1.000e+005 6.358e-002 4.760e-005 
4.475e-004 5.400e+007 4.177e+012 1.000e+005 7.177e-002 7.395e-005 
5.547e-004 6.489e+007 4.182e+012 1.000e+005 9.052e-002 1.058e-004 
6.445e-004 7.310e+007 4.191e+012 1.000e+005 1.046e-001 1.388e-004 
7.302e-004 8.054e+007 4.212e+012 1.000e+005 1.058e-001 1.731e-004 
7.986e-004 8.627e+007 4.217e+012 1.000e+005 1.139e-001 2.018e-004 
8.384e-004 8.956e+007 4.215e+012 1.000e+005 1.109e-001 2.189e-004 
8.930e-004 9.401e+007 4.227e+012 1.000e+005 1.161e-001 2.427e-004 
9.945e-004 1.018e+008 4.272e+012 1.000e+005 1.244e-001 2.905e-004 
1.078e-003 1.078e+008 4.330e+012 1.000e+005 1.312e-001 3.327e-004 
1.186e-003 1.149e+008 4.454e+012 1.000e+005 1.401e-001 3.914e-004 
1.293e-003 1.214e+008 4.613e+012 1.000e+005 1.492e-001 4.533e-004 
1.341e-003 1.238e+008 4.675e+012 1.000e+005 1.540e-001 4.842e-004 
1.375e-003 1.255e+008 4.711e+012 1.000e+005 1.545e-001 5.067e-004 
1.409e-003 1.271e+008 4.776e+012 1.000e+005 1.536e-001 5.297e-004 
1.441e-003 1.286e+008 4.850e+012 1.000e+005 1.499e-001 5.513e-004 
1.471e-003 1.300e+008 4.916e+012 1.000e+005 1.510e-001 5.720e-004 
1.502e-003 1.314e+008 4.995e+012 1.000e+005 1.547e-001 5.937e-004 
1.533e-003 1.326e+008 5.052e+012 1.000e+005 1.567e-001 6.161e-004 
1.564e-003 1.338e+008 5.123e+012 1.000e+005 1.579e-001 6.382e-004 
1.594e-003 1.349e+008 5.213e+012 1.000e+005 1.626e-001 6.606e-004 
1.623e-003 1.360e+008 5.317e+012 1.000e+005 1.544e-001 6.825e-004 
1.653e-003 1.372e+008 5.440e+012 1.000e+005 1.556e-001 7.042e-004 
1.686e-003 1.382e+008 5.419e+012 1.000e+005 1.620e-001 7.299e-004 
1.732e-003 1.396e+008 5.513e+012 1.000e+005 1.534e-001 7.666e-004 
1.774e-003 1.409e+008 5.630e+012 1.000e+005 1.565e-001 7.992e-004 
1.796e-003 1.415e+008 5.716e+012 1.000e+005 1.576e-001 8.178e-004 
1.836e-003 1.423e+008 5.884e+012 1.000e+005 1.566e-001 8.520e-004 
1.880e-003 1.432e+008 6.033e+012 1.000e+005 1.559e-001 8.893e-004 
1.916e-003 1.438e+008 6.116e+012 1.000e+005 1.626e-001 9.220e-004 
1.939e-003 1.441e+008 6.122e+012 1.000e+005 1.618e-001 9.429e-004 
1.987e-003 1.447e+008 6.224e+012 1.000e+005 1.602e-001 9.866e-004 
2.018e-003 1.453e+008 6.259e+012 1.000e+005 1.537e-001 1.014e-003 
2.036e-003 1.457e+008 6.325e+012 1.000e+005 1.525e-001 1.028e-003 
2.054e-003 1.460e+008 6.400e+012 1.000e+005 1.506e-001 1.043e-003 
2.072e-003 1.464e+008 6.483e+012 1.000e+005 1.540e-001 1.059e-003 
2.091e-003 1.467e+008 6.564e+012 1.000e+005 1.511e-001 1.077e-003 
2.108e-003 1.469e+008 6.631e+012 1.000e+005 1.528e-001 1.092e-003 
2.125e-003 1.472e+008 6.703e+012 1.000e+005 1.508e-001 1.107e-003 
2.142e-003 1.474e+008 6.773e+012 1.000e+005 1.522e-001 1.122e-003 
2.159e-003 1.477e+008 6.842e+012 1.000e+005 1.513e-001 1.138e-003 
2.176e-003 1.479e+008 6.893e+012 1.000e+005 1.538e-001 1.153e-003 
2.194e-003 1.480e+008 6.925e+012 1.000e+005 1.584e-001 1.170e-003 
2.212e-003 1.481e+008 7.006e+012 1.000e+005 1.545e-001 1.187e-003 
2.229e-003 1.482e+008 7.050e+012 1.000e+005 1.596e-001 1.204e-003 
2.247e-003 1.483e+008 6.987e+012 1.000e+005 1.546e-001 1.221e-003 
2.264e-003 1.485e+008 7.046e+012 1.000e+005 1.478e-001 1.237e-003 
2.280e-003 1.486e+008 7.134e+012 1.000e+005 1.497e-001 1.252e-003 
2.297e-003 1.488e+008 7.192e+012 1.000e+005 1.478e-001 1.268e-003 
2.314e-003 1.489e+008 7.272e+012 1.000e+005 1.443e-001 1.283e-003 
2.330e-003 1.491e+008 7.372e+012 1.000e+005 1.450e-001 1.299e-003 
2.346e-003 1.492e+008 7.486e+012 1.000e+005 1.391e-001 1.314e-003 
2.363e-003 1.494e+008 7.609e+012 1.000e+005 1.376e-001 1.330e-003 
2.380e-003 1.496e+008 7.740e+012 1.000e+005 1.354e-001 1.345e-003 
2.397e-003 1.497e+008 7.887e+012 1.000e+005 1.362e-001 1.361e-003 
2.413e-003 1.498e+008 8.026e+012 1.000e+005 1.358e-001 1.377e-003 
2.433e-003 1.498e+008 8.217e+012 1.000e+005 1.361e-001 1.396e-003 
2.454e-003 1.497e+008 8.454e+012 1.000e+005 1.393e-001 1.418e-003 
2.476e-003 1.495e+008 8.585e+012 1.000e+005 1.422e-001 1.441e-003 
2.498e-003 1.492e+008 8.651e+012 1.000e+005 1.469e-001 1.465e-003 
2.520e-003 1.489e+008 8.782e+012 1.000e+005 1.481e-001 1.490e-003 
2.542e-003 1.483e+008 8.872e+012 1.000e+005 1.519e-001 1.516e-003 
2.564e-003 1.476e+008 8.990e+012 1.000e+005 1.472e-001 1.542e-003 
2.585e-003 1.471e+008 9.183e+012 1.000e+005 1.448e-001 1.568e-003 
2.607e-003 1.464e+008 9.396e+012 1.000e+005 1.450e-001 1.594e-003 
2.629e-003 1.457e+008 9.531e+012 1.000e+005 1.439e-001 1.621e-003 
2.652e-003 1.450e+008 9.674e+012 1.000e+005 1.430e-001 1.649e-003 
2.673e-003 1.441e+008 9.916e+012 1.000e+005 1.427e-001 1.676e-003 
2.691e-003 1.433e+008 1.015e+013 1.000e+005 1.427e-001 1.700e-003 
2.708e-003 1.426e+008 1.032e+013 1.000e+005 1.425e-001 1.722e-003 
2.724e-003 1.418e+008 1.050e+013 1.000e+005 1.398e-001 1.743e-003 
2.741e-003 1.410e+008 1.066e+013 1.000e+005 1.424e-001 1.766e-003 
2.757e-003 1.401e+008 1.085e+013 1.000e+005 1.374e-001 1.788e-003 
2.773e-003 1.394e+008 1.100e+013 1.000e+005 1.356e-001 1.809e-003 
2.789e-003 1.387e+008 1.104e+013 1.000e+005 1.323e-001 1.829e-003 
2.805e-003 1.381e+008 1.120e+013 1.000e+005 1.357e-001 1.850e-003 
2.820e-003 1.375e+008 1.131e+013 1.000e+005 1.336e-001 1.869e-003 
2.836e-003 1.369e+008 1.147e+013 1.000e+005 1.310e-001 1.889e-003 
2.852e-003 1.363e+008 1.153e+013 1.000e+005 1.287e-001 1.910e-003 
2.871e-003 1.355e+008 1.165e+013 1.000e+005 1.277e-001 1.934e-003 
2.890e-003 1.348e+008 1.177e+013 1.000e+005 1.236e-001 1.958e-003 
2.908e-003 1.342e+008 1.192e+013 1.000e+005 1.231e-001 1.980e-003 
2.927e-003 1.336e+008 1.211e+013 1.000e+005 1.192e-001 2.003e-003 
2.945e-003 1.330e+008 1.223e+013 1.000e+005 1.198e-001 2.025e-003 
2.961e-003 1.325e+008 1.234e+013 1.000e+005 1.213e-001 2.045e-003 
2.977e-003 1.320e+008 1.229e+013 1.000e+005 1.215e-001 2.064e-003 
2.993e-003 1.315e+008 1.230e+013 1.000e+005 1.153e-001 2.084e-003 
3.011e-003 1.310e+008 1.241e+013 1.000e+005 1.126e-001 2.105e-003 
3.028e-003 1.306e+008 1.255e+013 1.000e+005 1.100e-001 2.125e-003 
3.045e-003 1.303e+008 1.269e+013 1.000e+005 1.106e-001 2.144e-003 
3.061e-003 1.298e+008 1.278e+013 1.000e+005 1.117e-001 2.163e-003 
3.078e-003 1.293e+008 1.294e+013 1.000e+005 1.102e-001 2.183e-003 
3.095e-003 1.288e+008 1.306e+013 1.000e+005 1.098e-001 2.204e-003 
3.111e-003 1.282e+008 1.317e+013 1.000e+005 1.099e-001 2.224e-003 
3.127e-003 1.275e+008 1.328e+013 1.000e+005 1.130e-001 2.245e-003 
3.144e-003 1.268e+008 1.343e+013 1.000e+005 1.108e-001 2.267e-003 
3.160e-003 1.262e+008 1.349e+013 1.000e+005 1.114e-001 2.287e-003 
3.175e-003 1.256e+008 1.361e+013 1.000e+005 1.086e-001 2.307e-003 
3.190e-003 1.250e+008 1.370e+013 1.000e+005 1.070e-001 2.326e-003 
3.205e-003 1.245e+008 1.384e+013 1.000e+005 1.046e-001 2.344e-003 
3.220e-003 1.240e+008 1.393e+013 1.000e+005 1.070e-001 2.363e-003 
3.235e-003 1.234e+008 1.403e+013 1.000e+005 1.076e-001 2.381e-003 
3.250e-003 1.229e+008 1.414e+013 1.000e+005 1.075e-001 2.400e-003 
3.264e-003 1.224e+008 1.417e+013 1.000e+005 1.061e-001 2.418e-003 
3.279e-003 1.220e+008 1.418e+013 1.000e+005 1.020e-001 2.436e-003 
3.294e-003 1.216e+008 1.425e+013 1.000e+005 9.989e-002 2.453e-003 
3.309e-003 1.212e+008 1.432e+013 1.000e+005 9.999e-002 2.470e-003 
3.324e-003 1.209e+008 1.443e+013 1.000e+005 9.928e-002 2.488e-003 
3.339e-003 1.204e+008 1.451e+013 1.000e+005 9.916e-002 2.506e-003 
3.356e-003 1.201e+008 1.459e+013 1.000e+005 9.527e-002 2.526e-003 
3.372e-003 1.198e+008 1.470e+013 1.000e+005 9.484e-002 2.544e-003 
3.388e-003 1.194e+008 1.477e+013 1.000e+005 9.232e-002 2.562e-003 
3.405e-003 1.191e+008 1.484e+013 1.000e+005 9.296e-002 2.581e-003 
3.422e-003 1.188e+008 1.492e+013 1.000e+005 9.299e-002 2.600e-003 
3.441e-003 1.185e+008 1.506e+013 1.000e+005 9.010e-002 2.622e-003 
3.462e-003 1.181e+008 1.514e+013 1.000e+005 9.149e-002 2.645e-003 
3.483e-003 1.178e+008 1.529e+013 1.000e+005 8.975e-002 2.668e-003 
3.503e-003 1.174e+008 1.549e+013 1.000e+005 8.914e-002 2.692e-003 
3.524e-003 1.170e+008 1.570e+013 1.000e+005 8.600e-002 2.714e-003 
3.542e-003 1.168e+008 1.585e+013 1.000e+005 8.753e-002 2.735e-003 
3.561e-003 1.165e+008 1.598e+013 1.000e+005 8.645e-002 2.755e-003 
3.580e-003 1.162e+008 1.611e+013 1.000e+005 8.756e-002 2.776e-003 
3.597e-003 1.159e+008 1.613e+013 1.000e+005 8.686e-002 2.795e-003 
3.615e-003 1.156e+008 1.619e+013 1.000e+005 8.879e-002 2.815e-003 
3.633e-003 1.154e+008 1.621e+013 1.000e+005 8.763e-002 2.835e-003 
3.650e-003 1.151e+008 1.631e+013 1.000e+005 8.590e-002 2.854e-003 
3.668e-003 1.149e+008 1.637e+013 1.000e+005 8.632e-002 2.873e-003 
3.686e-003 1.146e+008 1.640e+013 1.000e+005 8.867e-002 2.894e-003 
3.705e-003 1.143e+008 1.647e+013 1.000e+005 8.630e-002 2.914e-003 
3.722e-003 1.140e+008 1.654e+013 1.000e+005 8.782e-002 2.934e-003 
3.737e-003 1.137e+008 1.652e+013 1.000e+005 8.947e-002 2.951e-003 
3.752e-003 1.134e+008 1.658e+013 1.000e+005 8.975e-002 2.968e-003 
3.766e-003 1.131e+008 1.661e+013 1.000e+005 8.830e-002 2.984e-003 
3.781e-003 1.129e+008 1.663e+013 1.000e+005 8.744e-002 3.000e-003 
3.795e-003 1.127e+008 1.666e+013 1.000e+005 8.601e-002 3.016e-003 
3.810e-003 1.125e+008 1.674e+013 1.000e+005 8.582e-002 3.032e-003 
3.824e-003 1.123e+008 1.683e+013 1.000e+005 8.338e-002 3.047e-003 
3.838e-003 1.121e+008 1.688e+013 1.000e+005 8.295e-002 3.062e-003 
3.852e-003 1.120e+008 1.695e+013 1.000e+005 8.261e-002 3.078e-003 
3.867e-003 1.119e+008 1.700e+013 1.000e+005 8.380e-002 3.093e-003 
3.882e-003 1.117e+008 1.707e+013 1.000e+005 8.262e-002 3.109e-003 
3.896e-003 1.115e+008 1.717e+013 1.000e+005 8.171e-002 3.125e-003 
3.911e-003 1.114e+008 1.726e+013 1.000e+005 7.953e-002 3.141e-003 
3.926e-003 1.113e+008 1.735e+013 1.000e+005 7.846e-002 3.156e-003 
3.941e-003 1.112e+008 1.743e+013 1.000e+005 7.905e-002 3.172e-003 
3.957e-003 1.111e+008 1.753e+013 1.000e+005 8.005e-002 3.188e-003 
3.972e-003 1.109e+008 1.763e+013 1.000e+005 8.054e-002 3.204e-003 
3.987e-003 1.108e+008 1.770e+013 1.000e+005 8.107e-002 3.221e-003 
4.002e-003 1.106e+008 1.780e+013 1.000e+005 8.093e-002 3.237e-003 
4.017e-003 1.105e+008 1.779e+013 1.000e+005 8.156e-002 3.253e-003 
4.032e-003 1.104e+008 1.779e+013 1.000e+005 7.900e-002 3.268e-003 
4.047e-003 1.104e+008 1.775e+013 1.000e+005 7.985e-002 3.283e-003 
4.061e-003 1.102e+008 1.777e+013 1.000e+005 8.208e-002 3.299e-003 
4.077e-003 1.101e+008 1.781e+013 1.000e+005 8.140e-002 3.315e-003 
4.092e-003 1.100e+008 1.790e+013 1.000e+005 8.014e-002 3.331e-003 
4.107e-003 1.099e+008 1.798e+013 1.000e+005 7.536e-002 3.346e-003 
4.121e-003 1.099e+008 1.797e+013 1.000e+005 7.831e-002 3.361e-003 
4.136e-003 1.100e+008 1.804e+013 1.000e+005 7.712e-002 3.375e-003 
4.151e-003 1.101e+008 1.810e+013 1.000e+005 7.580e-002 3.389e-003 
4.165e-003 1.102e+008 1.817e+013 1.000e+005 7.322e-002 3.403e-003 
4.180e-003 1.103e+008 1.825e+013 1.000e+005 7.132e-002 3.417e-003 
4.195e-003 1.105e+008 1.834e+013 1.000e+005 6.987e-002 3.430e-003 
4.209e-003 1.107e+008 1.837e+013 1.000e+005 7.055e-002 3.444e-003 
4.224e-003 1.109e+008 1.848e+013 1.000e+005 6.861e-002 3.457e-003 
4.238e-003 1.111e+008 1.851e+013 1.000e+005 6.920e-002 3.470e-003 
4.253e-003 1.113e+008 1.858e+013 1.000e+005 6.900e-002 3.483e-003 
4.267e-003 1.115e+008 1.863e+013 1.000e+005 6.994e-002 3.496e-003 
4.282e-003 1.118e+008 1.871e+013 1.000e+005 6.797e-002 3.509e-003 
4.296e-003 1.120e+008 1.882e+013 1.000e+005 6.874e-002 3.521e-003 
4.310e-003 1.121e+008 1.892e+013 1.000e+005 7.108e-002 3.535e-003 
4.325e-003 1.123e+008 1.899e+013 1.000e+005 6.929e-002 3.548e-003 
4.339e-003 1.124e+008 1.907e+013 1.000e+005 7.014e-002 3.562e-003 
4.354e-003 1.126e+008 1.913e+013 1.000e+005 6.949e-002 3.575e-003 
4.368e-003 1.127e+008 1.917e+013 1.000e+005 6.993e-002 3.588e-003 
4.383e-003 1.129e+008 1.924e+013 1.000e+005 6.710e-002 3.602e-003 
4.397e-003 1.131e+008 1.927e+013 1.000e+005 6.991e-002 3.615e-003 
4.412e-003 1.133e+008 1.927e+013 1.000e+005 6.936e-002 3.628e-003 
4.426e-003 1.134e+008 1.931e+013 1.000e+005 6.738e-002 3.641e-003 
4.441e-003 1.137e+008 1.938e+013 1.000e+005 6.654e-002 3.654e-003 
4.455e-003 1.139e+008 1.944e+013 1.000e+005 6.765e-002 3.668e-003 
4.470e-003 1.140e+008 1.953e+013 1.000e+005 6.708e-002 3.682e-003 
4.485e-003 1.142e+008 1.962e+013 1.000e+005 6.790e-002 3.695e-003 
4.500e-003 1.143e+008 1.969e+013 1.000e+005 6.628e-002 3.709e-003 
4.515e-003 1.145e+008 1.966e+013 1.000e+005 6.773e-002 3.723e-003 
4.530e-003 1.146e+008 1.971e+013 1.000e+005 6.596e-002 3.738e-003 
4.545e-003 1.147e+008 1.974e+013 1.000e+005 6.803e-002 3.752e-003 
4.560e-003 1.148e+008 1.980e+013 1.000e+005 6.666e-002 3.767e-003 
4.576e-003 1.148e+008 1.989e+013 1.000e+005 6.856e-002 3.781e-003 
4.590e-003 1.149e+008 1.996e+013 1.000e+005 6.800e-002 3.796e-003 
4.607e-003 1.149e+008 1.992e+013 1.000e+005 6.790e-002 3.812e-003 
4.626e-003 1.150e+008 1.998e+013 1.000e+005 6.861e-002 3.830e-003 
4.644e-003 1.150e+008 2.003e+013 1.000e+005 6.772e-002 3.849e-003 
4.662e-003 1.150e+008 2.011e+013 1.000e+005 6.658e-002 3.866e-003 
4.679e-003 1.151e+008 2.019e+013 1.000e+005 6.641e-002 3.883e-003 
4.696e-003 1.152e+008 2.029e+013 1.000e+005 6.667e-002 3.899e-003 
4.713e-003 1.152e+008 2.038e+013 1.000e+005 6.788e-002 3.916e-003 
4.730e-003 1.152e+008 2.048e+013 1.000e+005 6.781e-002 3.933e-003 
4.746e-003 1.152e+008 2.059e+013 1.000e+005 6.684e-002 3.949e-003 
4.762e-003 1.152e+008 2.062e+013 1.000e+005 6.517e-002 3.965e-003 
4.778e-003 1.153e+008 2.065e+013 1.000e+005 6.575e-002 3.980e-003 
4.795e-003 1.154e+008 2.068e+013 1.000e+005 6.388e-002 3.996e-003 
4.812e-003 1.156e+008 2.077e+013 1.000e+005 6.227e-002 4.012e-003 
4.829e-003 1.158e+008 2.084e+013 1.000e+005 6.397e-002 4.028e-003 
4.844e-003 1.159e+008 2.091e+013 1.000e+005 6.323e-002 4.043e-003 
4.861e-003 1.159e+008 2.103e+013 1.000e+005 6.466e-002 4.059e-003 
4.877e-003 1.159e+008 2.119e+013 1.000e+005 6.543e-002 4.076e-003 
4.894e-003 1.158e+008 2.137e+013 1.000e+005 6.556e-002 4.093e-003 
4.910e-003 1.158e+008 2.157e+013 1.000e+005 6.415e-002 4.109e-003 
4.926e-003 1.158e+008 2.168e+013 1.000e+005 6.341e-002 4.125e-003 
4.942e-003 1.158e+008 2.179e+013 1.000e+005 6.491e-002 4.141e-003 
4.958e-003 1.158e+008 2.189e+013 1.000e+005 6.737e-002 4.157e-003 
4.974e-003 1.157e+008 2.201e+013 1.000e+005 6.554e-002 4.173e-003 
4.990e-003 1.157e+008 2.218e+013 1.000e+005 6.595e-002 4.189e-003 
5.006e-003 1.157e+008 2.227e+013 1.000e+005 6.752e-002 4.206e-003 
5.022e-003 1.156e+008 2.237e+013 1.000e+005 6.867e-002 4.223e-003 
5.038e-003 1.155e+008 2.244e+013 1.000e+005 6.756e-002 4.240e-003 
5.053e-003 1.153e+008 2.250e+013 1.000e+005 7.061e-002 4.255e-003 
5.068e-003 1.151e+008 2.257e+013 1.000e+005 6.984e-002 4.272e-003 
5.084e-003 1.148e+008 2.275e+013 1.000e+005 6.997e-002 4.290e-003 
5.100e-003 1.146e+008 2.290e+013 1.000e+005 6.969e-002 4.307e-003 
5.115e-003 1.142e+008 2.299e+013 1.000e+005 6.931e-002 4.325e-003 
5.131e-003 1.140e+008 2.313e+013 1.000e+005 6.774e-002 4.342e-003 
5.147e-003 1.138e+008 2.324e+013 1.000e+005 6.837e-002 4.359e-003 
5.162e-003 1.136e+008 2.332e+013 1.000e+005 6.959e-002 4.377e-003 
5.177e-003 1.133e+008 2.342e+013 1.000e+005 6.860e-002 4.394e-003 
5.193e-003 1.131e+008 2.357e+013 1.000e+005 6.864e-002 4.411e-003 
5.208e-003 1.128e+008 2.368e+013 1.000e+005 6.916e-002 4.428e-003 
5.223e-003 1.125e+008 2.379e+013 1.000e+005 7.016e-002 4.445e-003 
5.238e-003 1.122e+008 2.389e+013 1.000e+005 6.757e-002 4.462e-003 
5.253e-003 1.120e+008 2.397e+013 1.000e+005 6.443e-002 4.478e-003 
5.268e-003 1.120e+008 2.402e+013 1.000e+005 6.416e-002 4.493e-003 
5.282e-003 1.119e+008 2.403e+013 1.000e+005 6.341e-002 4.508e-003 
5.297e-003 1.117e+008 2.408e+013 1.000e+005 6.541e-002 4.524e-003 
5.311e-003 1.116e+008 2.411e+013 1.000e+005 6.555e-002 4.539e-003 
5.325e-003 1.115e+008 2.418e+013 1.000e+005 6.583e-002 4.554e-003 
5.340e-003 1.114e+008 2.421e+013 1.000e+005 6.718e-002 4.569e-003 
5.354e-003 1.112e+008 2.421e+013 1.000e+005 7.008e-002 4.585e-003 
5.368e-003 1.111e+008 2.422e+013 1.000e+005 6.867e-002 4.600e-003 
5.383e-003 1.109e+008 2.436e+013 1.000e+005 6.887e-002 4.615e-003 
5.397e-003 1.108e+008 2.446e+013 1.000e+005 6.875e-002 4.631e-003 
5.411e-003 1.106e+008 2.455e+013 1.000e+005 6.640e-002 4.646e-003 
5.426e-003 1.104e+008 2.464e+013 1.000e+005 6.833e-002 4.662e-003 
5.440e-003 1.103e+008 2.471e+013 1.000e+005 6.894e-002 4.677e-003 
5.454e-003 1.102e+008 2.479e+013 1.000e+005 6.471e-002 4.692e-003 
5.469e-003 1.101e+008 2.482e+013 1.000e+005 6.405e-002 4.707e-003 
5.483e-003 1.100e+008 2.491e+013 1.000e+005 6.715e-002 4.722e-003 
5.498e-003 1.099e+008 2.497e+013 1.000e+005 6.779e-002 4.738e-003 
5.513e-003 1.099e+008 2.491e+013 1.000e+005 6.300e-002 4.753e-003 
5.529e-003 1.099e+008 2.485e+013 1.000e+005 5.986e-002 4.768e-003 
5.544e-003 1.099e+008 2.486e+013 1.000e+005 6.014e-002 4.783e-003 
