# Supplementary material for: Strain rate dependency of dislocation plasticity
Source: Nat Commun. 2021 Mar 23;12:1845. doi: 10.1038/s41467-021-21939-1 (PMC7988163; doi:10.1038/s41467-021-21939-1)
Supplement: Supplementary file 3 — Supplementary Data 1 [file 41467_2021_21939_MOESM3_ESM.zip › Supplementary Data 1/DDDSimulationSet2/StrainRate=1e5s-1/InitialDislocationDensity=5.5e10m-2.dat]

#strain(1), stress(Pa), dislocation density(m-2), strain rate(s-1), mean dislocation velocity(km/s), plastic strain(1)
1.000e-004 1.442e+007 5.542e+010 1.000e+005 7.457e-002 1.969e-007 
2.000e-004 2.879e+007 5.542e+010 1.000e+005 1.445e-001 7.941e-007 
3.000e-004 4.310e+007 5.546e+010 1.000e+005 2.100e-001 1.773e-006 
4.000e-004 5.737e+007 5.545e+010 1.000e+005 2.720e-001 3.114e-006 
5.000e-004 7.158e+007 5.545e+010 1.000e+005 3.285e-001 4.788e-006 
6.000e-004 8.576e+007 5.545e+010 1.000e+005 3.758e-001 6.762e-006 
7.000e-004 9.989e+007 5.546e+010 1.000e+005 4.153e-001 8.980e-006 
8.000e-004 1.140e+008 5.548e+010 1.000e+005 4.538e-001 1.142e-005 
9.000e-004 1.281e+008 5.549e+010 1.000e+005 4.915e-001 1.407e-005 
1.000e-003 1.421e+008 5.551e+010 1.000e+005 5.276e-001 1.693e-005 
1.100e-003 1.561e+008 5.552e+010 1.000e+005 5.660e-001 2.001e-005 
1.200e-003 1.701e+008 5.554e+010 1.000e+005 6.015e-001 2.328e-005 
1.300e-003 1.841e+008 5.554e+010 1.000e+005 6.379e-001 2.677e-005 
1.400e-003 1.980e+008 5.556e+010 1.000e+005 6.666e-001 3.043e-005 
1.500e-003 2.119e+008 5.556e+010 1.000e+005 6.948e-001 3.427e-005 
1.600e-003 2.258e+008 5.555e+010 1.000e+005 7.217e-001 3.826e-005 
1.700e-003 2.396e+008 5.555e+010 1.000e+005 7.454e-001 4.239e-005 
1.800e-003 2.535e+008 5.555e+010 1.000e+005 7.689e-001 4.666e-005 
1.900e-003 2.673e+008 5.554e+010 1.000e+005 7.864e-001 5.104e-005 
2.000e-003 2.811e+008 5.554e+010 1.000e+005 8.062e-001 5.552e-005 
2.100e-003 2.949e+008 5.554e+010 1.000e+005 8.238e-001 6.011e-005 
2.200e-003 3.087e+008 5.553e+010 1.000e+005 8.395e-001 6.480e-005 
2.300e-003 3.225e+008 5.553e+010 1.000e+005 8.532e-001 6.957e-005 
2.400e-003 3.362e+008 5.553e+010 1.000e+005 8.673e-001 7.442e-005 
2.500e-003 3.500e+008 5.552e+010 1.000e+005 8.796e-001 7.934e-005 
2.600e-003 3.637e+008 5.551e+010 1.000e+005 8.908e-001 8.433e-005 
2.700e-003 3.774e+008 5.551e+010 1.000e+005 9.017e-001 8.939e-005 
2.800e-003 3.911e+008 5.552e+010 1.000e+005 9.111e-001 9.450e-005 
2.900e-003 4.049e+008 5.552e+010 1.000e+005 9.213e-001 9.966e-005 
3.000e-003 4.186e+008 5.551e+010 1.000e+005 9.297e-001 1.049e-004 
3.100e-003 4.323e+008 5.551e+010 1.000e+005 9.368e-001 1.101e-004 
3.200e-003 4.460e+008 5.551e+010 1.000e+005 9.442e-001 1.154e-004 
3.300e-003 4.596e+008 5.550e+010 1.000e+005 9.514e-001 1.208e-004 
3.400e-003 4.733e+008 5.550e+010 1.000e+005 9.581e-001 1.262e-004 
3.500e-003 4.870e+008 5.550e+010 1.000e+005 9.625e-001 1.316e-004 
3.600e-003 5.007e+008 5.550e+010 1.000e+005 9.690e-001 1.370e-004 
3.700e-003 5.143e+008 5.549e+010 1.000e+005 9.735e-001 1.425e-004 
3.800e-003 5.280e+008 5.550e+010 1.000e+005 9.780e-001 1.480e-004 
3.900e-003 5.417e+008 5.549e+010 1.000e+005 9.823e-001 1.535e-004 
4.000e-003 5.553e+008 5.549e+010 1.000e+005 9.858e-001 1.591e-004 
4.100e-003 5.690e+008 5.549e+010 1.000e+005 9.905e-001 1.646e-004 
4.200e-003 5.826e+008 5.549e+010 1.000e+005 9.930e-001 1.702e-004 
4.300e-003 5.963e+008 5.549e+010 1.000e+005 9.963e-001 1.758e-004 
4.400e-003 6.099e+008 5.548e+010 1.000e+005 1.000e+000 1.815e-004 
4.500e-003 6.235e+008 5.549e+010 1.000e+005 1.002e+000 1.871e-004 
4.600e-003 6.372e+008 5.548e+010 1.000e+005 1.004e+000 1.927e-004 
4.700e-003 6.508e+008 5.549e+010 1.000e+005 1.006e+000 1.984e-004 
4.800e-003 6.645e+008 5.549e+010 1.000e+005 1.009e+000 2.041e-004 
4.900e-003 6.781e+008 5.548e+010 1.000e+005 1.012e+000 2.098e-004 
5.000e-003 6.917e+008 5.548e+010 1.000e+005 1.013e+000 2.155e-004 
5.100e-003 7.054e+008 5.547e+010 1.000e+005 1.015e+000 2.212e-004 
5.200e-003 7.190e+008 5.548e+010 1.000e+005 1.017e+000 2.269e-004 
5.300e-003 7.326e+008 5.548e+010 1.000e+005 1.018e+000 2.327e-004 
5.400e-003 7.463e+008 5.548e+010 1.000e+005 1.019e+000 2.384e-004 
5.500e-003 7.599e+008 5.547e+010 1.000e+005 1.020e+000 2.442e-004 
5.600e-003 7.735e+008 5.547e+010 1.000e+005 1.022e+000 2.499e-004 
5.700e-003 7.871e+008 5.547e+010 1.000e+005 1.023e+000 2.557e-004 
5.800e-003 8.008e+008 5.547e+010 1.000e+005 1.025e+000 2.614e-004 
5.900e-003 8.144e+008 5.547e+010 1.000e+005 1.026e+000 2.672e-004 
6.000e-003 8.280e+008 5.547e+010 1.000e+005 1.027e+000 2.730e-004 
6.100e-003 8.416e+008 5.547e+010 1.000e+005 1.026e+000 2.788e-004 
6.200e-003 8.552e+008 5.547e+010 1.000e+005 1.027e+000 2.846e-004 
6.300e-003 8.689e+008 5.547e+010 1.000e+005 1.028e+000 2.904e-004 
6.400e-003 8.825e+008 5.546e+010 1.000e+005 1.028e+000 2.962e-004 
6.500e-003 8.961e+008 5.546e+010 1.000e+005 1.029e+000 3.020e-004 
6.600e-003 9.097e+008 5.547e+010 1.000e+005 1.030e+000 3.078e-004 
6.700e-003 9.233e+008 5.547e+010 1.000e+005 1.030e+000 3.136e-004 
6.800e-003 9.370e+008 5.547e+010 1.000e+005 1.030e+000 3.194e-004 
6.900e-003 9.506e+008 5.547e+010 1.000e+005 1.032e+000 3.252e-004 
7.000e-003 9.642e+008 5.546e+010 1.000e+005 1.032e+000 3.310e-004 
7.100e-003 9.778e+008 5.546e+010 1.000e+005 1.033e+000 3.368e-004 
7.200e-003 9.914e+008 5.547e+010 1.000e+005 1.034e+000 3.426e-004 
7.300e-003 1.005e+009 5.547e+010 1.000e+005 1.036e+000 3.485e-004 
7.400e-003 1.019e+009 5.546e+010 1.000e+005 1.036e+000 3.543e-004 
7.500e-003 1.032e+009 5.546e+010 1.000e+005 1.036e+000 3.601e-004 
7.600e-003 1.046e+009 5.546e+010 1.000e+005 1.037e+000 3.660e-004 
7.700e-003 1.060e+009 5.546e+010 1.000e+005 1.037e+000 3.718e-004 
7.800e-003 1.073e+009 5.546e+010 1.000e+005 1.037e+000 3.776e-004 
7.900e-003 1.087e+009 5.546e+010 1.000e+005 1.038e+000 3.835e-004 
8.000e-003 1.100e+009 5.546e+010 1.000e+005 1.038e+000 3.893e-004 
8.100e-003 1.114e+009 5.546e+010 1.000e+005 1.038e+000 3.951e-004 
8.200e-003 1.128e+009 5.546e+010 1.000e+005 1.037e+000 4.010e-004 
8.300e-003 1.141e+009 5.546e+010 1.000e+005 1.038e+000 4.068e-004 
8.400e-003 1.155e+009 5.546e+010 1.000e+005 1.038e+000 4.126e-004 
8.500e-003 1.168e+009 5.546e+010 1.000e+005 1.038e+000 4.185e-004 
8.600e-003 1.182e+009 5.545e+010 1.000e+005 1.038e+000 4.243e-004 
8.700e-003 1.196e+009 5.545e+010 1.000e+005 1.038e+000 4.302e-004 
8.800e-003 1.209e+009 5.546e+010 1.000e+005 1.038e+000 4.360e-004 
8.900e-003 1.223e+009 5.546e+010 1.000e+005 1.037e+000 4.419e-004 
9.000e-003 1.236e+009 5.546e+010 1.000e+005 1.038e+000 4.477e-004 
9.100e-003 1.250e+009 5.545e+010 1.000e+005 1.038e+000 4.536e-004 
9.200e-003 1.264e+009 5.545e+010 1.000e+005 1.038e+000 4.594e-004 
9.300e-003 1.277e+009 5.547e+010 1.000e+005 1.038e+000 4.653e-004 
9.400e-003 1.291e+009 5.546e+010 1.000e+005 1.038e+000 4.711e-004 
9.500e-003 1.305e+009 5.546e+010 1.000e+005 1.038e+000 4.770e-004 
9.600e-003 1.318e+009 5.546e+010 1.000e+005 1.038e+000 4.828e-004 
9.700e-003 1.332e+009 5.546e+010 1.000e+005 1.038e+000 4.887e-004 
9.800e-003 1.345e+009 5.545e+010 1.000e+005 1.038e+000 4.945e-004 
9.900e-003 1.359e+009 5.545e+010 1.000e+005 1.038e+000 5.004e-004 
1.000e-002 1.373e+009 5.545e+010 1.000e+005 1.038e+000 5.062e-004 
1.010e-002 1.386e+009 5.545e+010 1.000e+005 1.038e+000 5.121e-004 
1.020e-002 1.400e+009 5.546e+010 1.000e+005 1.038e+000 5.179e-004 
1.030e-002 1.413e+009 5.546e+010 1.000e+005 1.038e+000 5.238e-004 
1.040e-002 1.427e+009 5.545e+010 1.000e+005 1.038e+000 5.296e-004 
1.050e-002 1.441e+009 5.545e+010 1.000e+005 1.038e+000 5.355e-004 
1.060e-002 1.454e+009 5.545e+010 1.000e+005 1.038e+000 5.414e-004 
1.070e-002 1.468e+009 5.545e+010 1.000e+005 1.038e+000 5.472e-004 
1.080e-002 1.481e+009 5.545e+010 1.000e+005 1.038e+000 5.531e-004 
1.090e-002 1.495e+009 5.546e+010 1.000e+005 1.038e+000 5.589e-004 
1.100e-002 1.509e+009 5.546e+010 1.000e+005 1.038e+000 5.648e-004 
1.110e-002 1.522e+009 5.546e+010 1.000e+005 1.038e+000 5.706e-004 
1.120e-002 1.536e+009 5.545e+010 1.000e+005 1.038e+000 5.765e-004 
1.130e-002 1.550e+009 5.545e+010 1.000e+005 1.038e+000 5.824e-004 
1.140e-002 1.563e+009 5.545e+010 1.000e+005 1.038e+000 5.882e-004 
1.150e-002 1.577e+009 5.546e+010 1.000e+005 1.038e+000 5.941e-004 
1.160e-002 1.590e+009 5.546e+010 1.000e+005 1.038e+000 5.999e-004 
1.170e-002 1.604e+009 5.546e+010 1.000e+005 1.038e+000 6.058e-004 
1.180e-002 1.618e+009 5.546e+010 1.000e+005 1.038e+000 6.117e-004 
1.190e-002 1.631e+009 5.546e+010 1.000e+005 1.038e+000 6.175e-004 
1.200e-002 1.645e+009 5.546e+010 1.000e+005 1.037e+000 6.234e-004 
1.210e-002 1.658e+009 5.545e+010 1.000e+005 1.038e+000 6.292e-004 
1.220e-002 1.672e+009 5.545e+010 1.000e+005 1.037e+000 6.351e-004 
1.230e-002 1.686e+009 5.545e+010 1.000e+005 1.037e+000 6.410e-004 
1.240e-002 1.699e+009 5.545e+010 1.000e+005 1.037e+000 6.468e-004 
1.250e-002 1.713e+009 5.545e+010 1.000e+005 1.038e+000 6.527e-004 
1.260e-002 1.726e+009 5.545e+010 1.000e+005 1.037e+000 6.586e-004 
1.270e-002 1.740e+009 5.544e+010 1.000e+005 1.037e+000 6.644e-004 
1.280e-002 1.754e+009 5.544e+010 1.000e+005 1.038e+000 6.703e-004 
1.290e-002 1.767e+009 5.545e+010 1.000e+005 1.038e+000 6.761e-004 
1.300e-002 1.781e+009 5.545e+010 1.000e+005 1.037e+000 6.820e-004 
1.310e-002 1.795e+009 5.544e+010 1.000e+005 1.037e+000 6.879e-004 
1.320e-002 1.808e+009 5.544e+010 1.000e+005 1.037e+000 6.937e-004 
1.330e-002 1.822e+009 5.544e+010 1.000e+005 1.037e+000 6.996e-004 
1.340e-002 1.835e+009 5.544e+010 1.000e+005 1.037e+000 7.055e-004 
1.350e-002 1.849e+009 5.544e+010 1.000e+005 1.038e+000 7.113e-004 
1.360e-002 1.863e+009 5.544e+010 1.000e+005 1.038e+000 7.172e-004 
1.370e-002 1.876e+009 5.544e+010 1.000e+005 1.037e+000 7.231e-004 
1.380e-002 1.890e+009 5.544e+010 1.000e+005 1.037e+000 7.289e-004 
1.390e-002 1.903e+009 5.544e+010 1.000e+005 1.037e+000 7.348e-004 
1.400e-002 1.917e+009 5.544e+010 1.000e+005 1.037e+000 7.406e-004 
1.410e-002 1.931e+009 5.544e+010 1.000e+005 1.037e+000 7.465e-004 
1.420e-002 1.944e+009 5.544e+010 1.000e+005 1.038e+000 7.524e-004 
1.430e-002 1.958e+009 5.545e+010 1.000e+005 1.037e+000 7.582e-004 
1.440e-002 1.971e+009 5.545e+010 1.000e+005 1.037e+000 7.641e-004 
1.450e-002 1.985e+009 5.544e+010 1.000e+005 1.037e+000 7.700e-004 
1.460e-002 1.999e+009 5.544e+010 1.000e+005 1.037e+000 7.758e-004 
1.470e-002 2.012e+009 5.544e+010 1.000e+005 1.037e+000 7.817e-004 
1.480e-002 2.026e+009 5.544e+010 1.000e+005 1.038e+000 7.876e-004 
1.490e-002 2.040e+009 5.545e+010 1.000e+005 1.038e+000 7.934e-004 
1.500e-002 2.053e+009 5.545e+010 1.000e+005 1.037e+000 7.993e-004 
1.510e-002 2.067e+009 5.545e+010 1.000e+005 1.037e+000 8.052e-004 
1.520e-002 2.080e+009 5.545e+010 1.000e+005 1.037e+000 8.110e-004 
1.530e-002 2.094e+009 5.545e+010 1.000e+005 1.037e+000 8.169e-004 
1.540e-002 2.108e+009 5.545e+010 1.000e+005 1.037e+000 8.228e-004 
1.550e-002 2.121e+009 5.545e+010 1.000e+005 1.037e+000 8.285e-004 
1.560e-002 2.134e+009 5.545e+010 1.000e+005 1.038e+000 8.344e-004 
1.570e-002 2.148e+009 5.546e+010 1.000e+005 1.037e+000 8.402e-004 
1.580e-002 2.162e+009 5.545e+010 1.000e+005 1.037e+000 8.461e-004 
1.590e-002 2.175e+009 5.545e+010 1.000e+005 1.037e+000 8.520e-004 
1.600e-002 2.189e+009 5.545e+010 1.000e+005 1.037e+000 8.578e-004 
1.610e-002 2.203e+009 5.545e+010 1.000e+005 1.037e+000 8.637e-004 
1.620e-002 2.216e+009 5.545e+010 1.000e+005 1.037e+000 8.696e-004 
1.630e-002 2.230e+009 5.546e+010 1.000e+005 1.038e+000 8.754e-004 
1.640e-002 2.243e+009 5.546e+010 1.000e+005 1.037e+000 8.812e-004 
1.650e-002 2.257e+009 5.546e+010 1.000e+005 1.037e+000 8.871e-004 
1.660e-002 2.270e+009 5.545e+010 1.000e+005 1.037e+000 8.929e-004 
1.670e-002 2.284e+009 5.545e+010 1.000e+005 1.037e+000 8.988e-004 
1.680e-002 2.298e+009 5.545e+010 1.000e+005 1.037e+000 9.047e-004 
1.690e-002 2.311e+009 5.545e+010 1.000e+005 1.037e+000 9.105e-004 
1.700e-002 2.325e+009 5.546e+010 1.000e+005 1.038e+000 9.164e-004 
1.709e-002 2.338e+009 5.546e+010 1.000e+005 1.037e+000 9.222e-004 
1.719e-002 2.352e+009 5.546e+010 1.000e+005 1.037e+000 9.281e-004 
1.729e-002 2.365e+009 5.546e+010 1.000e+005 1.037e+000 9.339e-004 
1.739e-002 2.379e+009 5.546e+010 1.000e+005 1.037e+000 9.398e-004 
1.749e-002 2.393e+009 5.545e+010 1.000e+005 1.037e+000 9.457e-004 
1.759e-002 2.406e+009 5.546e+010 1.000e+005 1.037e+000 9.515e-004 
1.769e-002 2.420e+009 5.547e+010 1.000e+005 1.038e+000 9.574e-004 
1.779e-002 2.433e+009 5.546e+010 1.000e+005 1.037e+000 9.632e-004 
1.789e-002 2.447e+009 5.546e+010 1.000e+005 1.037e+000 9.691e-004 
1.799e-002 2.461e+009 5.546e+010 1.000e+005 1.037e+000 9.750e-004 
1.809e-002 2.474e+009 5.546e+010 1.000e+005 1.037e+000 9.808e-004 
1.819e-002 2.488e+009 5.545e+010 1.000e+005 1.037e+000 9.867e-004 
1.829e-002 2.501e+009 5.545e+010 1.000e+005 1.037e+000 9.926e-004 
1.839e-002 2.515e+009 5.546e+010 1.000e+005 1.038e+000 9.984e-004 
1.849e-002 2.529e+009 5.546e+010 1.000e+005 1.037e+000 1.004e-003 
1.859e-002 2.542e+009 5.546e+010 1.000e+005 1.037e+000 1.010e-003 
1.869e-002 2.556e+009 5.546e+010 1.000e+005 1.037e+000 1.016e-003 
1.879e-002 2.569e+009 5.545e+010 1.000e+005 1.037e+000 1.022e-003 
1.889e-002 2.583e+009 5.545e+010 1.000e+005 1.037e+000 1.028e-003 
1.899e-002 2.597e+009 5.546e+010 1.000e+005 1.037e+000 1.034e-003 
1.909e-002 2.610e+009 5.546e+010 1.000e+005 1.037e+000 1.039e-003 
1.919e-002 2.624e+009 5.546e+010 1.000e+005 1.037e+000 1.045e-003 
1.929e-002 2.637e+009 5.546e+010 1.000e+005 1.037e+000 1.051e-003 
1.939e-002 2.651e+009 5.546e+010 1.000e+005 1.037e+000 1.057e-003 
1.949e-002 2.665e+009 5.545e+010 1.000e+005 1.037e+000 1.063e-003 
1.959e-002 2.678e+009 5.545e+010 1.000e+005 1.037e+000 1.069e-003 
1.969e-002 2.692e+009 5.546e+010 1.000e+005 1.038e+000 1.075e-003 
1.979e-002 2.705e+009 5.546e+010 1.000e+005 1.038e+000 1.081e-003 
1.989e-002 2.719e+009 5.545e+010 1.000e+005 1.037e+000 1.086e-003 
1.999e-002 2.733e+009 5.545e+010 1.000e+005 1.037e+000 1.092e-003 
2.009e-002 2.746e+009 5.545e+010 1.000e+005 1.037e+000 1.098e-003 
2.019e-002 2.760e+009 5.545e+010 1.000e+005 1.037e+000 1.104e-003 
2.029e-002 2.773e+009 5.545e+010 1.000e+005 1.037e+000 1.110e-003 
2.039e-002 2.787e+009 5.545e+010 1.000e+005 1.038e+000 1.116e-003 
2.049e-002 2.801e+009 5.546e+010 1.000e+005 1.037e+000 1.122e-003 
2.059e-002 2.814e+009 5.546e+010 1.000e+005 1.037e+000 1.127e-003 
2.069e-002 2.828e+009 5.545e+010 1.000e+005 1.037e+000 1.133e-003 
2.079e-002 2.841e+009 5.546e+010 1.000e+005 1.037e+000 1.139e-003 
2.089e-002 2.855e+009 5.545e+010 1.000e+005 1.037e+000 1.145e-003 
2.099e-002 2.869e+009 5.545e+010 1.000e+005 1.037e+000 1.151e-003 
2.109e-002 2.882e+009 5.545e+010 1.000e+005 1.038e+000 1.157e-003 
2.119e-002 2.896e+009 5.547e+010 1.000e+005 1.037e+000 1.163e-003 
2.129e-002 2.909e+009 5.546e+010 1.000e+005 1.037e+000 1.168e-003 
2.139e-002 2.923e+009 5.545e+010 1.000e+005 1.037e+000 1.174e-003 
2.149e-002 2.937e+009 5.545e+010 1.000e+005 1.037e+000 1.180e-003 
2.159e-002 2.950e+009 5.545e+010 1.000e+005 1.037e+000 1.186e-003 
2.169e-002 2.964e+009 5.545e+010 1.000e+005 1.037e+000 1.192e-003 
2.179e-002 2.977e+009 5.545e+010 1.000e+005 1.037e+000 1.198e-003 
2.189e-002 2.991e+009 5.547e+010 1.000e+005 1.037e+000 1.204e-003 
2.199e-002 3.004e+009 5.545e+010 1.000e+005 1.037e+000 1.210e-003 
2.209e-002 3.018e+009 5.545e+010 1.000e+005 1.037e+000 1.215e-003 
2.219e-002 3.032e+009 5.545e+010 1.000e+005 1.037e+000 1.221e-003 
2.229e-002 3.045e+009 5.545e+010 1.000e+005 1.037e+000 1.227e-003 
2.239e-002 3.059e+009 5.545e+010 1.000e+005 1.037e+000 1.233e-003 
2.249e-002 3.073e+009 5.545e+010 1.000e+005 1.037e+000 1.239e-003 
2.259e-002 3.086e+009 5.545e+010 1.000e+005 1.037e+000 1.245e-003 
2.269e-002 3.100e+009 5.545e+010 1.000e+005 1.037e+000 1.251e-003 
2.279e-002 3.113e+009 5.545e+010 1.000e+005 1.037e+000 1.256e-003 
2.289e-002 3.127e+009 5.545e+010 1.000e+005 1.037e+000 1.262e-003 
2.299e-002 3.140e+009 5.545e+010 1.000e+005 1.037e+000 1.268e-003 
2.309e-002 3.154e+009 5.545e+010 1.000e+005 1.038e+000 1.274e-003 
2.319e-002 3.168e+009 5.545e+010 1.000e+005 1.037e+000 1.280e-003 
2.329e-002 3.181e+009 5.545e+010 1.000e+005 1.037e+000 1.286e-003 
2.339e-002 3.195e+009 5.545e+010 1.000e+005 1.037e+000 1.292e-003 
2.349e-002 3.208e+009 5.545e+010 1.000e+005 1.037e+000 1.297e-003 
2.359e-002 3.222e+009 5.545e+010 1.000e+005 1.037e+000 1.303e-003 
2.369e-002 3.236e+009 5.545e+010 1.000e+005 1.037e+000 1.309e-003 
2.379e-002 3.249e+009 5.545e+010 1.000e+005 1.038e+000 1.315e-003 
2.389e-002 3.263e+009 5.546e+010 1.000e+005 1.037e+000 1.321e-003 
2.399e-002 3.276e+009 5.545e+010 1.000e+005 1.037e+000 1.327e-003 
2.409e-002 3.290e+009 5.545e+010 1.000e+005 1.037e+000 1.333e-003 
2.419e-002 3.303e+009 5.545e+010 1.000e+005 1.037e+000 1.338e-003 
2.429e-002 3.317e+009 5.545e+010 1.000e+005 1.037e+000 1.344e-003 
2.439e-002 3.331e+009 5.545e+010 1.000e+005 1.037e+000 1.350e-003 
2.449e-002 3.344e+009 5.545e+010 1.000e+005 1.038e+000 1.356e-003 
2.459e-002 3.358e+009 5.545e+010 1.000e+005 1.038e+000 1.362e-003 
2.469e-002 3.371e+009 5.545e+010 1.000e+005 1.038e+000 1.368e-003 
2.479e-002 3.385e+009 5.545e+010 1.000e+005 1.037e+000 1.374e-003 
2.489e-002 3.399e+009 5.545e+010 1.000e+005 1.037e+000 1.380e-003 
2.499e-002 3.412e+009 5.545e+010 1.000e+005 1.037e+000 1.385e-003 
2.509e-002 3.426e+009 5.545e+010 1.000e+005 1.037e+000 1.391e-003 
2.519e-002 3.439e+009 5.545e+010 1.000e+005 1.038e+000 1.397e-003 
2.529e-002 3.453e+009 5.545e+010 1.000e+005 1.038e+000 1.403e-003 
2.539e-002 3.467e+009 5.545e+010 1.000e+005 1.037e+000 1.409e-003 
2.549e-002 3.480e+009 5.545e+010 1.000e+005 1.037e+000 1.415e-003 
2.559e-002 3.494e+009 5.545e+010 1.000e+005 1.037e+000 1.421e-003 
2.569e-002 3.507e+009 5.545e+010 1.000e+005 1.037e+000 1.426e-003 
2.579e-002 3.521e+009 5.545e+010 1.000e+005 1.037e+000 1.432e-003 
2.589e-002 3.535e+009 5.545e+010 1.000e+005 1.038e+000 1.438e-003 
2.598e-002 3.548e+009 5.545e+010 1.000e+005 1.038e+000 1.444e-003 
2.608e-002 3.562e+009 5.546e+010 1.000e+005 1.037e+000 1.450e-003 
2.618e-002 3.575e+009 5.545e+010 1.000e+005 1.037e+000 1.456e-003 
2.628e-002 3.589e+009 5.545e+010 1.000e+005 1.037e+000 1.462e-003 
2.638e-002 3.602e+009 5.545e+010 1.000e+005 1.037e+000 1.467e-003 
2.648e-002 3.616e+009 5.545e+010 1.000e+005 1.037e+000 1.473e-003 
2.658e-002 3.630e+009 5.546e+010 1.000e+005 1.038e+000 1.479e-003 
2.668e-002 3.643e+009 5.545e+010 1.000e+005 1.038e+000 1.485e-003 
2.678e-002 3.657e+009 5.545e+010 1.000e+005 1.037e+000 1.491e-003 
2.688e-002 3.670e+009 5.544e+010 1.000e+005 1.037e+000 1.497e-003 
2.698e-002 3.684e+009 5.544e+010 1.000e+005 1.037e+000 1.503e-003 
2.708e-002 3.698e+009 5.545e+010 1.000e+005 1.037e+000 1.509e-003 
2.718e-002 3.711e+009 5.544e+010 1.000e+005 1.037e+000 1.514e-003 
2.728e-002 3.725e+009 5.545e+010 1.000e+005 1.038e+000 1.520e-003 
2.738e-002 3.738e+009 5.545e+010 1.000e+005 1.038e+000 1.526e-003 
2.748e-002 3.752e+009 5.544e+010 1.000e+005 1.037e+000 1.532e-003 
2.758e-002 3.766e+009 5.544e+010 1.000e+005 1.038e+000 1.538e-003 
2.768e-002 3.779e+009 5.545e+010 1.000e+005 1.037e+000 1.544e-003 
2.778e-002 3.793e+009 5.545e+010 1.000e+005 1.037e+000 1.550e-003 
2.788e-002 3.807e+009 5.545e+010 1.000e+005 1.038e+000 1.556e-003 
2.798e-002 3.820e+009 5.545e+010 1.000e+005 1.038e+000 1.561e-003 
2.808e-002 3.834e+009 5.545e+010 1.000e+005 1.037e+000 1.567e-003 
2.818e-002 3.847e+009 5.544e+010 1.000e+005 1.037e+000 1.573e-003 
2.828e-002 3.861e+009 5.545e+010 1.000e+005 1.037e+000 1.579e-003 
2.838e-002 3.875e+009 5.544e+010 1.000e+005 1.037e+000 1.585e-003 
2.848e-002 3.888e+009 5.544e+010 1.000e+005 1.037e+000 1.591e-003 
2.858e-002 3.902e+009 5.545e+010 1.000e+005 1.038e+000 1.597e-003 
2.868e-002 3.915e+009 5.545e+010 1.000e+005 1.037e+000 1.602e-003 
2.878e-002 3.929e+009 5.546e+010 1.000e+005 1.037e+000 1.608e-003 
2.888e-002 3.943e+009 5.545e+010 1.000e+005 1.037e+000 1.614e-003 
2.898e-002 3.956e+009 5.546e+010 1.000e+005 1.037e+000 1.620e-003 
2.908e-002 3.970e+009 5.545e+010 1.000e+005 1.037e+000 1.626e-003 
2.918e-002 3.983e+009 5.545e+010 1.000e+005 1.038e+000 1.632e-003 
2.928e-002 3.997e+009 5.545e+010 1.000e+005 1.038e+000 1.638e-003 
2.938e-002 4.011e+009 5.546e+010 1.000e+005 1.038e+000 1.644e-003 
2.948e-002 4.024e+009 5.545e+010 1.000e+005 1.037e+000 1.649e-003 
2.958e-002 4.038e+009 5.544e+010 1.000e+005 1.037e+000 1.655e-003 
2.968e-002 4.051e+009 5.544e+010 1.000e+005 1.038e+000 1.661e-003 
2.978e-002 4.065e+009 5.545e+010 1.000e+005 1.037e+000 1.667e-003 
2.988e-002 4.079e+009 5.544e+010 1.000e+005 1.037e+000 1.673e-003 
2.998e-002 4.092e+009 5.544e+010 1.000e+005 1.038e+000 1.679e-003 
3.008e-002 4.106e+009 5.546e+010 1.000e+005 1.038e+000 1.685e-003 
3.018e-002 4.119e+009 5.545e+010 1.000e+005 1.038e+000 1.690e-003 
3.028e-002 4.133e+009 5.547e+010 1.000e+005 1.037e+000 1.696e-003 
3.038e-002 4.147e+009 5.545e+010 1.000e+005 1.038e+000 1.702e-003 
3.048e-002 4.160e+009 5.544e+010 1.000e+005 1.037e+000 1.708e-003 
3.058e-002 4.174e+009 5.544e+010 1.000e+005 1.037e+000 1.714e-003 
3.068e-002 4.187e+009 5.544e+010 1.000e+005 1.038e+000 1.720e-003 
3.078e-002 4.201e+009 5.545e+010 1.000e+005 1.038e+000 1.726e-003 
3.088e-002 4.214e+009 5.546e+010 1.000e+005 1.038e+000 1.732e-003 
3.098e-002 4.228e+009 5.544e+010 1.000e+005 1.037e+000 1.737e-003 
3.108e-002 4.242e+009 5.544e+010 1.000e+005 1.038e+000 1.743e-003 
3.118e-002 4.255e+009 5.544e+010 1.000e+005 1.038e+000 1.749e-003 
3.128e-002 4.269e+009 5.544e+010 1.000e+005 1.038e+000 1.755e-003 
3.138e-002 4.283e+009 5.545e+010 1.000e+005 1.038e+000 1.761e-003 
3.148e-002 4.296e+009 5.545e+010 1.000e+005 1.038e+000 1.767e-003 
3.158e-002 4.310e+009 5.545e+010 1.000e+005 1.038e+000 1.773e-003 
3.168e-002 4.323e+009 5.545e+010 1.000e+005 1.037e+000 1.779e-003 
3.178e-002 4.337e+009 5.545e+010 1.000e+005 1.038e+000 1.784e-003 
3.188e-002 4.351e+009 5.545e+010 1.000e+005 1.038e+000 1.790e-003 
3.198e-002 4.364e+009 5.544e+010 1.000e+005 1.038e+000 1.796e-003 
3.208e-002 4.378e+009 5.545e+010 1.000e+005 1.038e+000 1.802e-003 
3.218e-002 4.391e+009 5.546e+010 1.000e+005 1.037e+000 1.808e-003 
3.228e-002 4.405e+009 5.545e+010 1.000e+005 1.038e+000 1.814e-003 
3.238e-002 4.419e+009 5.544e+010 1.000e+005 1.037e+000 1.820e-003 
3.248e-002 4.432e+009 5.545e+010 1.000e+005 1.038e+000 1.825e-003 
3.258e-002 4.446e+009 5.544e+010 1.000e+005 1.038e+000 1.831e-003 
3.268e-002 4.459e+009 5.545e+010 1.000e+005 1.038e+000 1.837e-003 
3.278e-002 4.473e+009 5.544e+010 1.000e+005 1.038e+000 1.843e-003 
3.288e-002 4.487e+009 5.545e+010 1.000e+005 1.037e+000 1.849e-003 
3.298e-002 4.500e+009 5.545e+010 1.000e+005 1.038e+000 1.855e-003 
3.308e-002 4.514e+009 5.544e+010 1.000e+005 1.038e+000 1.861e-003 
3.318e-002 4.527e+009 5.544e+010 1.000e+005 1.038e+000 1.867e-003 
3.328e-002 4.541e+009 5.544e+010 1.000e+005 1.038e+000 1.872e-003 
3.338e-002 4.555e+009 5.544e+010 1.000e+005 1.038e+000 1.878e-003 
3.348e-002 4.568e+009 5.544e+010 1.000e+005 1.038e+000 1.884e-003 
3.358e-002 4.582e+009 5.545e+010 1.000e+005 1.038e+000 1.890e-003 
3.368e-002 4.595e+009 5.545e+010 1.000e+005 1.038e+000 1.896e-003 
3.378e-002 4.609e+009 5.545e+010 1.000e+005 1.038e+000 1.902e-003 
3.388e-002 4.622e+009 5.544e+010 1.000e+005 1.038e+000 1.908e-003 
3.398e-002 4.636e+009 5.544e+010 1.000e+005 1.038e+000 1.913e-003 
3.408e-002 4.650e+009 5.544e+010 1.000e+005 1.038e+000 1.919e-003 
3.418e-002 4.663e+009 5.545e+010 1.000e+005 1.038e+000 1.925e-003 
3.428e-002 4.677e+009 5.545e+010 1.000e+005 1.038e+000 1.931e-003 
3.438e-002 4.690e+009 5.544e+010 1.000e+005 1.038e+000 1.937e-003 
3.448e-002 4.704e+009 5.544e+010 1.000e+005 1.038e+000 1.943e-003 
3.458e-002 4.718e+009 5.544e+010 1.000e+005 1.038e+000 1.949e-003 
3.468e-002 4.731e+009 5.544e+010 1.000e+005 1.038e+000 1.955e-003 
3.478e-002 4.745e+009 5.544e+010 1.000e+005 1.038e+000 1.960e-003 
3.488e-002 4.759e+009 5.545e+010 1.000e+005 1.038e+000 1.966e-003 
3.498e-002 4.772e+009 5.545e+010 1.000e+005 1.038e+000 1.972e-003 
3.508e-002 4.786e+009 5.544e+010 1.000e+005 1.038e+000 1.978e-003 
3.518e-002 4.799e+009 5.544e+010 1.000e+005 1.038e+000 1.984e-003 
3.528e-002 4.813e+009 5.545e+010 1.000e+005 1.038e+000 1.990e-003 
3.538e-002 4.826e+009 5.545e+010 1.000e+005 1.038e+000 1.995e-003 
3.548e-002 4.840e+009 5.544e+010 1.000e+005 1.039e+000 2.001e-003 
3.557e-002 4.853e+009 5.545e+010 1.000e+005 1.038e+000 2.007e-003 
3.567e-002 4.867e+009 5.547e+010 1.000e+005 1.038e+000 2.013e-003 
3.577e-002 4.880e+009 5.545e+010 1.000e+005 1.038e+000 2.019e-003 
3.587e-002 4.894e+009 5.545e+010 1.000e+005 1.038e+000 2.025e-003 
3.597e-002 4.907e+009 5.545e+010 1.000e+005 1.039e+000 2.030e-003 
3.607e-002 4.920e+009 5.545e+010 1.000e+005 1.038e+000 2.036e-003 
3.617e-002 4.934e+009 5.546e+010 1.000e+005 1.039e+000 2.042e-003 
3.627e-002 4.947e+009 5.545e+010 1.000e+005 1.038e+000 2.048e-003 
3.637e-002 4.961e+009 5.547e+010 1.000e+005 1.038e+000 2.054e-003 
3.647e-002 4.974e+009 5.545e+010 1.000e+005 1.038e+000 2.059e-003 
3.657e-002 4.988e+009 5.546e+010 1.000e+005 1.038e+000 2.065e-003 
3.666e-002 5.001e+009 5.546e+010 1.000e+005 1.039e+000 2.071e-003 
 
