# Supplementary material for: Strain rate dependency of dislocation plasticity
Source: Nat Commun. 2021 Mar 23;12:1845. doi: 10.1038/s41467-021-21939-1 (PMC7988163; doi:10.1038/s41467-021-21939-1)
Supplement: Supplementary file 3 — Supplementary Data 1 [file 41467_2021_21939_MOESM3_ESM.zip › Supplementary Data 1/DDDSimulationSet2/StrainRate=1e5s-1/InitialDislocationDensity=6.8e11m-2.dat]

#strain(1), stress(Pa), dislocation density(m-2), strain rate(s-1), mean dislocation velocity(km/s), plastic strain(1)
5.004e-005 7.191e+006 6.468e+011 1.000e+005 1.685e-002 2.601e-007 
9.961e-005 1.425e+007 6.467e+011 1.000e+005 3.040e-002 9.913e-007 
1.490e-004 2.123e+007 6.467e+011 1.000e+005 4.333e-002 2.149e-006 
1.988e-004 2.819e+007 6.468e+011 1.000e+005 5.664e-002 3.748e-006 
2.482e-004 3.505e+007 6.474e+011 1.000e+005 7.081e-002 5.790e-006 
2.979e-004 4.188e+007 6.484e+011 1.000e+005 8.209e-002 8.264e-006 
3.474e-004 4.862e+007 6.493e+011 1.000e+005 9.306e-002 1.110e-005 
3.802e-004 5.306e+007 6.502e+011 1.000e+005 1.005e-001 1.318e-005 
3.990e-004 5.560e+007 6.510e+011 1.000e+005 1.051e-001 1.444e-005 
4.137e-004 5.758e+007 6.515e+011 1.000e+005 1.072e-001 1.547e-005 
4.283e-004 5.954e+007 6.521e+011 1.000e+005 1.117e-001 1.652e-005 
4.426e-004 6.144e+007 6.529e+011 1.000e+005 1.147e-001 1.758e-005 
4.570e-004 6.338e+007 6.539e+011 1.000e+005 1.180e-001 1.868e-005 
4.716e-004 6.532e+007 6.552e+011 1.000e+005 1.199e-001 1.983e-005 
4.860e-004 6.723e+007 6.565e+011 1.000e+005 1.243e-001 2.099e-005 
5.006e-004 6.916e+007 6.578e+011 1.000e+005 1.276e-001 2.220e-005 
5.150e-004 7.107e+007 6.590e+011 1.000e+005 1.304e-001 2.343e-005 
5.343e-004 7.361e+007 6.611e+011 1.000e+005 1.357e-001 2.513e-005 
5.749e-004 7.892e+007 6.658e+011 1.000e+005 1.489e-001 2.901e-005 
6.244e-004 8.533e+007 6.748e+011 1.000e+005 1.602e-001 3.421e-005 
6.726e-004 9.149e+007 6.864e+011 1.000e+005 1.742e-001 3.977e-005 
7.220e-004 9.771e+007 7.007e+011 1.000e+005 1.940e-001 4.614e-005 
7.714e-004 1.038e+008 7.146e+011 1.000e+005 2.162e-001 5.344e-005 
8.129e-004 1.088e+008 7.282e+011 1.000e+005 2.371e-001 6.029e-005 
8.612e-004 1.145e+008 7.399e+011 1.000e+005 2.588e-001 6.919e-005 
9.077e-004 1.199e+008 7.542e+011 1.000e+005 2.803e-001 7.869e-005 
9.257e-004 1.219e+008 7.601e+011 1.000e+005 2.874e-001 8.261e-005 
9.605e-004 1.258e+008 7.718e+011 1.000e+005 3.005e-001 9.055e-005 
9.949e-004 1.295e+008 7.828e+011 1.000e+005 3.107e-001 9.893e-005 
1.044e-003 1.348e+008 8.043e+011 1.000e+005 3.295e-001 1.116e-004 
1.065e-003 1.370e+008 8.152e+011 1.000e+005 3.392e-001 1.175e-004 
1.086e-003 1.392e+008 8.198e+011 1.000e+005 3.484e-001 1.235e-004 
1.104e-003 1.410e+008 8.241e+011 1.000e+005 3.524e-001 1.286e-004 
1.120e-003 1.426e+008 8.283e+011 1.000e+005 3.582e-001 1.335e-004 
1.153e-003 1.459e+008 8.321e+011 1.000e+005 3.713e-001 1.437e-004 
1.202e-003 1.507e+008 8.428e+011 1.000e+005 3.834e-001 1.596e-004 
1.252e-003 1.555e+008 8.588e+011 1.000e+005 3.961e-001 1.763e-004 
1.299e-003 1.599e+008 8.651e+011 1.000e+005 4.086e-001 1.928e-004 
1.314e-003 1.613e+008 8.710e+011 1.000e+005 4.094e-001 1.983e-004 
1.329e-003 1.626e+008 8.741e+011 1.000e+005 4.046e-001 2.036e-004 
1.343e-003 1.640e+008 8.784e+011 1.000e+005 4.114e-001 2.090e-004 
1.358e-003 1.653e+008 8.815e+011 1.000e+005 4.188e-001 2.143e-004 
1.372e-003 1.666e+008 8.861e+011 1.000e+005 4.159e-001 2.195e-004 
1.385e-003 1.678e+008 8.905e+011 1.000e+005 4.168e-001 2.247e-004 
1.402e-003 1.692e+008 8.837e+011 1.000e+005 4.292e-001 2.309e-004 
1.422e-003 1.711e+008 8.869e+011 1.000e+005 4.301e-001 2.391e-004 
1.441e-003 1.727e+008 8.927e+011 1.000e+005 4.317e-001 2.463e-004 
1.459e-003 1.743e+008 8.998e+011 1.000e+005 4.315e-001 2.535e-004 
1.475e-003 1.757e+008 8.979e+011 1.000e+005 4.415e-001 2.599e-004 
1.492e-003 1.771e+008 9.040e+011 1.000e+005 4.397e-001 2.669e-004 
1.509e-003 1.786e+008 9.118e+011 1.000e+005 4.416e-001 2.741e-004 
1.526e-003 1.800e+008 9.187e+011 1.000e+005 4.477e-001 2.812e-004 
1.543e-003 1.813e+008 9.246e+011 1.000e+005 4.512e-001 2.883e-004 
1.556e-003 1.825e+008 9.183e+011 1.000e+005 4.691e-001 2.943e-004 
1.570e-003 1.836e+008 9.209e+011 1.000e+005 4.684e-001 3.004e-004 
1.584e-003 1.847e+008 9.267e+011 1.000e+005 4.652e-001 3.064e-004 
1.598e-003 1.858e+008 9.317e+011 1.000e+005 4.664e-001 3.125e-004 
1.617e-003 1.873e+008 9.207e+011 1.000e+005 4.787e-001 3.210e-004 
1.642e-003 1.893e+008 9.224e+011 1.000e+005 4.810e-001 3.322e-004 
1.657e-003 1.906e+008 9.242e+011 1.000e+005 4.830e-001 3.394e-004 
1.673e-003 1.918e+008 9.283e+011 1.000e+005 4.795e-001 3.465e-004 
1.688e-003 1.929e+008 9.366e+011 1.000e+005 4.842e-001 3.533e-004 
1.702e-003 1.941e+008 9.455e+011 1.000e+005 4.906e-001 3.602e-004 
1.717e-003 1.951e+008 9.551e+011 1.000e+005 4.936e-001 3.670e-004 
1.731e-003 1.962e+008 9.601e+011 1.000e+005 4.956e-001 3.739e-004 
1.745e-003 1.973e+008 9.652e+011 1.000e+005 5.042e-001 3.808e-004 
1.760e-003 1.983e+008 9.649e+011 1.000e+005 4.935e-001 3.878e-004 
1.774e-003 1.994e+008 9.615e+011 1.000e+005 4.978e-001 3.948e-004 
1.788e-003 2.004e+008 9.617e+011 1.000e+005 5.036e-001 4.019e-004 
1.802e-003 2.015e+008 9.660e+011 1.000e+005 5.042e-001 4.089e-004 
1.817e-003 2.025e+008 9.680e+011 1.000e+005 5.001e-001 4.159e-004 
1.832e-003 2.036e+008 9.637e+011 1.000e+005 5.129e-001 4.236e-004 
1.847e-003 2.047e+008 9.615e+011 1.000e+005 5.160e-001 4.311e-004 
1.861e-003 2.057e+008 9.645e+011 1.000e+005 5.152e-001 4.381e-004 
1.875e-003 2.067e+008 9.629e+011 1.000e+005 5.187e-001 4.454e-004 
1.890e-003 2.077e+008 9.708e+011 1.000e+005 5.247e-001 4.528e-004 
1.904e-003 2.087e+008 9.784e+011 1.000e+005 5.111e-001 4.601e-004 
1.918e-003 2.097e+008 9.848e+011 1.000e+005 5.143e-001 4.673e-004 
1.932e-003 2.107e+008 9.903e+011 1.000e+005 5.193e-001 4.745e-004 
1.946e-003 2.116e+008 9.979e+011 1.000e+005 5.229e-001 4.818e-004 
1.959e-003 2.126e+008 9.999e+011 1.000e+005 5.140e-001 4.891e-004 
1.973e-003 2.135e+008 1.002e+012 1.000e+005 5.181e-001 4.964e-004 
1.987e-003 2.145e+008 9.979e+011 1.000e+005 5.172e-001 5.037e-004 
2.001e-003 2.154e+008 1.004e+012 1.000e+005 5.027e-001 5.110e-004 
2.015e-003 2.163e+008 1.010e+012 1.000e+005 5.331e-001 5.183e-004 
2.028e-003 2.173e+008 1.014e+012 1.000e+005 5.276e-001 5.257e-004 
2.042e-003 2.182e+008 1.021e+012 1.000e+005 5.242e-001 5.332e-004 
2.056e-003 2.191e+008 1.029e+012 1.000e+005 5.211e-001 5.408e-004 
2.070e-003 2.200e+008 1.038e+012 1.000e+005 5.427e-001 5.484e-004 
2.084e-003 2.208e+008 1.046e+012 1.000e+005 5.328e-001 5.563e-004 
2.097e-003 2.217e+008 1.024e+012 1.000e+005 5.617e-001 5.643e-004 
2.112e-003 2.225e+008 1.025e+012 1.000e+005 5.550e-001 5.728e-004 
2.127e-003 2.234e+008 1.027e+012 1.000e+005 5.554e-001 5.813e-004 
2.141e-003 2.243e+008 1.028e+012 1.000e+005 5.638e-001 5.899e-004 
2.156e-003 2.251e+008 1.030e+012 1.000e+005 5.641e-001 5.984e-004 
2.170e-003 2.260e+008 1.025e+012 1.000e+005 5.596e-001 6.069e-004 
2.185e-003 2.269e+008 1.028e+012 1.000e+005 5.584e-001 6.154e-004 
2.199e-003 2.278e+008 1.031e+012 1.000e+005 5.497e-001 6.240e-004 
2.214e-003 2.286e+008 1.034e+012 1.000e+005 5.652e-001 6.326e-004 
2.229e-003 2.295e+008 1.045e+012 1.000e+005 5.673e-001 6.414e-004 
2.243e-003 2.303e+008 1.056e+012 1.000e+005 5.680e-001 6.503e-004 
2.258e-003 2.311e+008 1.063e+012 1.000e+005 5.713e-001 6.593e-004 
2.272e-003 2.319e+008 1.076e+012 1.000e+005 5.728e-001 6.685e-004 
2.287e-003 2.327e+008 1.091e+012 1.000e+005 5.791e-001 6.777e-004 
2.301e-003 2.334e+008 1.105e+012 1.000e+005 5.757e-001 6.868e-004 
2.322e-003 2.345e+008 1.084e+012 1.000e+005 5.875e-001 7.002e-004 
2.347e-003 2.357e+008 1.097e+012 1.000e+005 5.848e-001 7.169e-004 
2.370e-003 2.368e+008 1.103e+012 1.000e+005 5.842e-001 7.314e-004 
2.390e-003 2.378e+008 1.115e+012 1.000e+005 5.890e-001 7.450e-004 
2.407e-003 2.386e+008 1.129e+012 1.000e+005 5.928e-001 7.561e-004 
2.423e-003 2.394e+008 1.135e+012 1.000e+005 6.003e-001 7.671e-004 
2.439e-003 2.401e+008 1.126e+012 1.000e+005 6.029e-001 7.780e-004 
2.454e-003 2.408e+008 1.125e+012 1.000e+005 6.093e-001 7.890e-004 
2.470e-003 2.415e+008 1.129e+012 1.000e+005 6.052e-001 7.998e-004 
2.486e-003 2.422e+008 1.143e+012 1.000e+005 6.031e-001 8.104e-004 
2.500e-003 2.428e+008 1.158e+012 1.000e+005 6.022e-001 8.205e-004 
2.515e-003 2.435e+008 1.176e+012 1.000e+005 5.961e-001 8.306e-004 
2.529e-003 2.441e+008 1.188e+012 1.000e+005 6.064e-001 8.409e-004 
2.543e-003 2.446e+008 1.201e+012 1.000e+005 6.107e-001 8.512e-004 
2.557e-003 2.452e+008 1.218e+012 1.000e+005 6.079e-001 8.615e-004 
2.571e-003 2.457e+008 1.234e+012 1.000e+005 6.162e-001 8.721e-004 
2.585e-003 2.462e+008 1.247e+012 1.000e+005 6.001e-001 8.828e-004 
2.599e-003 2.466e+008 1.262e+012 1.000e+005 6.068e-001 8.935e-004 
2.613e-003 2.471e+008 1.265e+012 1.000e+005 5.983e-001 9.040e-004 
2.627e-003 2.475e+008 1.274e+012 1.000e+005 6.008e-001 9.146e-004 
2.640e-003 2.480e+008 1.275e+012 1.000e+005 5.855e-001 9.251e-004 
2.654e-003 2.484e+008 1.267e+012 1.000e+005 5.879e-001 9.357e-004 
2.668e-003 2.489e+008 1.256e+012 1.000e+005 5.989e-001 9.464e-004 
2.682e-003 2.493e+008 1.269e+012 1.000e+005 6.010e-001 9.571e-004 
2.696e-003 2.498e+008 1.281e+012 1.000e+005 5.903e-001 9.680e-004 
2.710e-003 2.502e+008 1.263e+012 1.000e+005 6.319e-001 9.792e-004 
2.726e-003 2.507e+008 1.264e+012 1.000e+005 6.288e-001 9.925e-004 
2.743e-003 2.511e+008 1.270e+012 1.000e+005 6.342e-001 1.006e-003 
2.759e-003 2.516e+008 1.259e+012 1.000e+005 6.276e-001 1.019e-003 
2.775e-003 2.521e+008 1.244e+012 1.000e+005 6.251e-001 1.031e-003 
2.791e-003 2.525e+008 1.254e+012 1.000e+005 6.243e-001 1.044e-003 
2.806e-003 2.530e+008 1.259e+012 1.000e+005 6.282e-001 1.056e-003 
2.822e-003 2.534e+008 1.257e+012 1.000e+005 6.332e-001 1.069e-003 
2.837e-003 2.538e+008 1.259e+012 1.000e+005 6.363e-001 1.081e-003 
2.852e-003 2.542e+008 1.265e+012 1.000e+005 6.307e-001 1.094e-003 
2.867e-003 2.546e+008 1.274e+012 1.000e+005 6.296e-001 1.106e-003 
2.882e-003 2.550e+008 1.277e+012 1.000e+005 6.310e-001 1.119e-003 
2.897e-003 2.553e+008 1.289e+012 1.000e+005 6.566e-001 1.131e-003 
2.912e-003 2.556e+008 1.300e+012 1.000e+005 6.639e-001 1.144e-003 
2.926e-003 2.559e+008 1.305e+012 1.000e+005 6.650e-001 1.156e-003 
2.941e-003 2.562e+008 1.302e+012 1.000e+005 6.718e-001 1.169e-003 
2.955e-003 2.564e+008 1.316e+012 1.000e+005 6.730e-001 1.182e-003 
2.970e-003 2.566e+008 1.328e+012 1.000e+005 6.828e-001 1.195e-003 
2.984e-003 2.568e+008 1.344e+012 1.000e+005 6.844e-001 1.208e-003 
2.999e-003 2.570e+008 1.357e+012 1.000e+005 6.839e-001 1.221e-003 
3.013e-003 2.571e+008 1.361e+012 1.000e+005 6.721e-001 1.235e-003 
3.028e-003 2.572e+008 1.373e+012 1.000e+005 6.691e-001 1.249e-003 
3.042e-003 2.573e+008 1.389e+012 1.000e+005 6.736e-001 1.263e-003 
3.057e-003 2.574e+008 1.407e+012 1.000e+005 6.820e-001 1.277e-003 
3.071e-003 2.574e+008 1.422e+012 1.000e+005 6.880e-001 1.291e-003 
3.086e-003 2.574e+008 1.424e+012 1.000e+005 6.937e-001 1.306e-003 
3.101e-003 2.573e+008 1.437e+012 1.000e+005 6.865e-001 1.321e-003 
3.116e-003 2.573e+008 1.445e+012 1.000e+005 6.834e-001 1.336e-003 
3.131e-003 2.573e+008 1.443e+012 1.000e+005 6.875e-001 1.351e-003 
3.146e-003 2.573e+008 1.461e+012 1.000e+005 6.878e-001 1.366e-003 
3.161e-003 2.572e+008 1.481e+012 1.000e+005 6.911e-001 1.382e-003 
3.176e-003 2.571e+008 1.501e+012 1.000e+005 6.938e-001 1.398e-003 
3.191e-003 2.570e+008 1.519e+012 1.000e+005 6.894e-001 1.413e-003 
3.206e-003 2.568e+008 1.544e+012 1.000e+005 6.855e-001 1.430e-003 
3.221e-003 2.566e+008 1.563e+012 1.000e+005 6.909e-001 1.446e-003 
3.236e-003 2.564e+008 1.584e+012 1.000e+005 6.900e-001 1.463e-003 
3.252e-003 2.561e+008 1.604e+012 1.000e+005 6.909e-001 1.481e-003 
3.268e-003 2.558e+008 1.618e+012 1.000e+005 6.878e-001 1.499e-003 
3.287e-003 2.554e+008 1.632e+012 1.000e+005 6.908e-001 1.521e-003 
3.305e-003 2.550e+008 1.651e+012 1.000e+005 6.954e-001 1.541e-003 
3.321e-003 2.546e+008 1.674e+012 1.000e+005 6.975e-001 1.561e-003 
3.337e-003 2.541e+008 1.689e+012 1.000e+005 7.002e-001 1.579e-003 
3.352e-003 2.537e+008 1.704e+012 1.000e+005 6.957e-001 1.597e-003 
3.367e-003 2.532e+008 1.728e+012 1.000e+005 6.905e-001 1.616e-003 
3.382e-003 2.528e+008 1.740e+012 1.000e+005 6.819e-001 1.634e-003 
3.396e-003 2.523e+008 1.747e+012 1.000e+005 6.810e-001 1.651e-003 
3.411e-003 2.518e+008 1.747e+012 1.000e+005 6.931e-001 1.669e-003 
3.425e-003 2.514e+008 1.729e+012 1.000e+005 6.970e-001 1.687e-003 
3.440e-003 2.509e+008 1.743e+012 1.000e+005 6.935e-001 1.704e-003 
3.454e-003 2.504e+008 1.709e+012 1.000e+005 6.932e-001 1.722e-003 
3.468e-003 2.501e+008 1.689e+012 1.000e+005 6.822e-001 1.738e-003 
3.483e-003 2.497e+008 1.678e+012 1.000e+005 6.730e-001 1.755e-003 
3.497e-003 2.494e+008 1.677e+012 1.000e+005 6.632e-001 1.772e-003 
3.512e-003 2.491e+008 1.684e+012 1.000e+005 6.591e-001 1.789e-003 
3.526e-003 2.488e+008 1.685e+012 1.000e+005 6.607e-001 1.806e-003 
3.541e-003 2.485e+008 1.688e+012 1.000e+005 6.417e-001 1.822e-003 
3.555e-003 2.483e+008 1.688e+012 1.000e+005 6.492e-001 1.838e-003 
3.569e-003 2.481e+008 1.674e+012 1.000e+005 6.471e-001 1.853e-003 
3.583e-003 2.479e+008 1.680e+012 1.000e+005 6.393e-001 1.869e-003 
3.597e-003 2.477e+008 1.684e+012 1.000e+005 6.352e-001 1.884e-003 
3.611e-003 2.475e+008 1.695e+012 1.000e+005 6.330e-001 1.900e-003 
3.625e-003 2.472e+008 1.713e+012 1.000e+005 6.381e-001 1.915e-003 
3.639e-003 2.470e+008 1.710e+012 1.000e+005 6.383e-001 1.931e-003 
3.653e-003 2.468e+008 1.715e+012 1.000e+005 6.312e-001 1.946e-003 
3.667e-003 2.465e+008 1.705e+012 1.000e+005 6.278e-001 1.962e-003 
3.681e-003 2.463e+008 1.706e+012 1.000e+005 6.315e-001 1.977e-003 
3.695e-003 2.461e+008 1.699e+012 1.000e+005 6.216e-001 1.992e-003 
3.708e-003 2.460e+008 1.694e+012 1.000e+005 6.272e-001 2.007e-003 
3.722e-003 2.458e+008 1.684e+012 1.000e+005 6.341e-001 2.022e-003 
3.736e-003 2.456e+008 1.667e+012 1.000e+005 6.331e-001 2.037e-003 
3.749e-003 2.455e+008 1.670e+012 1.000e+005 6.446e-001 2.052e-003 
3.763e-003 2.453e+008 1.682e+012 1.000e+005 6.461e-001 2.066e-003 
3.776e-003 2.451e+008 1.668e+012 1.000e+005 6.583e-001 2.082e-003 
3.790e-003 2.448e+008 1.668e+012 1.000e+005 6.418e-001 2.097e-003 
3.804e-003 2.446e+008 1.664e+012 1.000e+005 6.504e-001 2.112e-003 
3.817e-003 2.444e+008 1.669e+012 1.000e+005 6.536e-001 2.127e-003 
3.831e-003 2.442e+008 1.670e+012 1.000e+005 6.517e-001 2.142e-003 
3.845e-003 2.440e+008 1.660e+012 1.000e+005 6.562e-001 2.157e-003 
3.858e-003 2.438e+008 1.641e+012 1.000e+005 6.464e-001 2.172e-003 
3.872e-003 2.436e+008 1.643e+012 1.000e+005 6.475e-001 2.187e-003 
3.885e-003 2.435e+008 1.653e+012 1.000e+005 6.486e-001 2.202e-003 
3.899e-003 2.433e+008 1.667e+012 1.000e+005 6.436e-001 2.216e-003 
3.913e-003 2.431e+008 1.685e+012 1.000e+005 6.444e-001 2.231e-003 
3.926e-003 2.429e+008 1.694e+012 1.000e+005 6.392e-001 2.246e-003 
3.940e-003 2.427e+008 1.693e+012 1.000e+005 6.362e-001 2.261e-003 
3.953e-003 2.425e+008 1.699e+012 1.000e+005 6.357e-001 2.276e-003 
3.967e-003 2.423e+008 1.710e+012 1.000e+005 6.334e-001 2.291e-003 
3.981e-003 2.421e+008 1.721e+012 1.000e+005 6.243e-001 2.306e-003 
3.994e-003 2.419e+008 1.739e+012 1.000e+005 6.362e-001 2.321e-003 
4.008e-003 2.416e+008 1.746e+012 1.000e+005 6.257e-001 2.337e-003 
4.021e-003 2.414e+008 1.755e+012 1.000e+005 6.325e-001 2.352e-003 
4.035e-003 2.411e+008 1.763e+012 1.000e+005 6.268e-001 2.367e-003 
4.048e-003 2.409e+008 1.762e+012 1.000e+005 6.289e-001 2.382e-003 
4.062e-003 2.406e+008 1.773e+012 1.000e+005 6.114e-001 2.398e-003 
4.076e-003 2.404e+008 1.792e+012 1.000e+005 6.113e-001 2.413e-003 
4.089e-003 2.402e+008 1.803e+012 1.000e+005 6.192e-001 2.428e-003 
4.103e-003 2.399e+008 1.808e+012 1.000e+005 6.107e-001 2.443e-003 
4.116e-003 2.396e+008 1.811e+012 1.000e+005 6.137e-001 2.459e-003 
4.130e-003 2.394e+008 1.826e+012 1.000e+005 6.013e-001 2.474e-003 
4.143e-003 2.392e+008 1.839e+012 1.000e+005 5.950e-001 2.489e-003 
4.157e-003 2.389e+008 1.846e+012 1.000e+005 6.016e-001 2.504e-003 
4.170e-003 2.387e+008 1.860e+012 1.000e+005 5.990e-001 2.520e-003 
4.184e-003 2.384e+008 1.848e+012 1.000e+005 5.953e-001 2.535e-003 
4.198e-003 2.381e+008 1.855e+012 1.000e+005 5.947e-001 2.551e-003 
4.211e-003 2.379e+008 1.858e+012 1.000e+005 5.997e-001 2.566e-003 
4.225e-003 2.376e+008 1.841e+012 1.000e+005 6.061e-001 2.581e-003 
4.238e-003 2.373e+008 1.858e+012 1.000e+005 6.044e-001 2.597e-003 
4.252e-003 2.371e+008 1.871e+012 1.000e+005 5.944e-001 2.612e-003 
4.265e-003 2.368e+008 1.884e+012 1.000e+005 5.954e-001 2.628e-003 
4.279e-003 2.365e+008 1.890e+012 1.000e+005 5.829e-001 2.643e-003 
4.292e-003 2.362e+008 1.903e+012 1.000e+005 5.879e-001 2.658e-003 
4.306e-003 2.360e+008 1.918e+012 1.000e+005 5.900e-001 2.674e-003 
4.320e-003 2.357e+008 1.925e+012 1.000e+005 5.788e-001 2.689e-003 
4.333e-003 2.355e+008 1.930e+012 1.000e+005 5.842e-001 2.705e-003 
4.347e-003 2.352e+008 1.938e+012 1.000e+005 5.744e-001 2.720e-003 
4.360e-003 2.350e+008 1.941e+012 1.000e+005 5.688e-001 2.735e-003 
4.374e-003 2.347e+008 1.957e+012 1.000e+005 5.593e-001 2.750e-003 
4.387e-003 2.345e+008 1.976e+012 1.000e+005 5.514e-001 2.765e-003 
4.401e-003 2.342e+008 1.985e+012 1.000e+005 5.778e-001 2.781e-003 
4.414e-003 2.340e+008 1.988e+012 1.000e+005 5.593e-001 2.796e-003 
4.428e-003 2.337e+008 1.993e+012 1.000e+005 5.513e-001 2.811e-003 
4.441e-003 2.335e+008 2.003e+012 1.000e+005 5.565e-001 2.827e-003 
4.455e-003 2.332e+008 2.021e+012 1.000e+005 5.517e-001 2.842e-003 
4.468e-003 2.329e+008 2.038e+012 1.000e+005 5.655e-001 2.858e-003 
4.482e-003 2.326e+008 2.059e+012 1.000e+005 5.534e-001 2.873e-003 
4.495e-003 2.322e+008 2.051e+012 1.000e+005 5.613e-001 2.889e-003 
4.509e-003 2.319e+008 2.072e+012 1.000e+005 5.612e-001 2.905e-003 
4.523e-003 2.315e+008 2.090e+012 1.000e+005 5.536e-001 2.921e-003 
4.536e-003 2.311e+008 2.111e+012 1.000e+005 5.662e-001 2.938e-003 
4.550e-003 2.307e+008 2.129e+012 1.000e+005 5.560e-001 2.954e-003 
4.563e-003 2.302e+008 2.132e+012 1.000e+005 5.684e-001 2.971e-003 
4.577e-003 2.298e+008 2.152e+012 1.000e+005 5.656e-001 2.987e-003 
4.590e-003 2.293e+008 2.167e+012 1.000e+005 5.709e-001 3.004e-003 
4.604e-003 2.288e+008 2.184e+012 1.000e+005 5.663e-001 3.021e-003 
4.617e-003 2.282e+008 2.188e+012 1.000e+005 5.650e-001 3.039e-003 
4.631e-003 2.277e+008 2.182e+012 1.000e+005 5.598e-001 3.056e-003 
4.644e-003 2.272e+008 2.175e+012 1.000e+005 5.642e-001 3.073e-003 
4.658e-003 2.268e+008 2.183e+012 1.000e+005 5.705e-001 3.089e-003 
4.671e-003 2.263e+008 2.189e+012 1.000e+005 5.534e-001 3.106e-003 
4.685e-003 2.258e+008 2.171e+012 1.000e+005 5.547e-001 3.123e-003 
4.698e-003 2.254e+008 2.174e+012 1.000e+005 5.596e-001 3.140e-003 
4.712e-003 2.249e+008 2.191e+012 1.000e+005 5.486e-001 3.156e-003 
4.725e-003 2.245e+008 2.195e+012 1.000e+005 5.464e-001 3.173e-003 
4.739e-003 2.240e+008 2.204e+012 1.000e+005 5.437e-001 3.189e-003 
4.753e-003 2.236e+008 2.213e+012 1.000e+005 5.445e-001 3.206e-003 
4.766e-003 2.231e+008 2.232e+012 1.000e+005 5.444e-001 3.223e-003 
4.780e-003 2.227e+008 2.245e+012 1.000e+005 5.373e-001 3.239e-003 
4.793e-003 2.222e+008 2.248e+012 1.000e+005 5.458e-001 3.256e-003 
4.807e-003 2.217e+008 2.244e+012 1.000e+005 5.359e-001 3.273e-003 
4.820e-003 2.213e+008 2.251e+012 1.000e+005 5.396e-001 3.290e-003 
4.834e-003 2.208e+008 2.259e+012 1.000e+005 5.407e-001 3.306e-003 
4.847e-003 2.204e+008 2.263e+012 1.000e+005 5.278e-001 3.323e-003 
4.861e-003 2.200e+008 2.274e+012 1.000e+005 5.294e-001 3.339e-003 
4.874e-003 2.195e+008 2.278e+012 1.000e+005 5.134e-001 3.356e-003 
4.888e-003 2.191e+008 2.281e+012 1.000e+005 5.181e-001 3.372e-003 
4.901e-003 2.187e+008 2.278e+012 1.000e+005 5.141e-001 3.389e-003 
4.915e-003 2.183e+008 2.270e+012 1.000e+005 5.221e-001 3.405e-003 
4.928e-003 2.179e+008 2.272e+012 1.000e+005 5.163e-001 3.421e-003 
4.942e-003 2.176e+008 2.264e+012 1.000e+005 5.249e-001 3.437e-003 
4.955e-003 2.172e+008 2.270e+012 1.000e+005 5.228e-001 3.453e-003 
4.969e-003 2.168e+008 2.281e+012 1.000e+005 5.292e-001 3.470e-003 
4.983e-003 2.163e+008 2.260e+012 1.000e+005 5.417e-001 3.487e-003 
4.996e-003 2.159e+008 2.257e+012 1.000e+005 5.355e-001 3.503e-003 
5.010e-003 2.154e+008 2.260e+012 1.000e+005 5.272e-001 3.520e-003 
5.023e-003 2.150e+008 2.255e+012 1.000e+005 5.421e-001 3.536e-003 
5.037e-003 2.145e+008 2.249e+012 1.000e+005 5.408e-001 3.553e-003 
5.050e-003 2.141e+008 2.246e+012 1.000e+005 5.391e-001 3.570e-003 
5.064e-003 2.137e+008 2.245e+012 1.000e+005 5.370e-001 3.586e-003 
5.078e-003 2.132e+008 2.250e+012 1.000e+005 5.289e-001 3.603e-003 
5.091e-003 2.128e+008 2.253e+012 1.000e+005 5.339e-001 3.619e-003 
5.105e-003 2.124e+008 2.260e+012 1.000e+005 5.254e-001 3.636e-003 
5.118e-003 2.120e+008 2.273e+012 1.000e+005 5.299e-001 3.652e-003 
5.132e-003 2.116e+008 2.268e+012 1.000e+005 5.242e-001 3.669e-003 
5.145e-003 2.111e+008 2.265e+012 1.000e+005 5.238e-001 3.685e-003 
5.159e-003 2.107e+008 2.271e+012 1.000e+005 5.318e-001 3.702e-003 
5.172e-003 2.103e+008 2.265e+012 1.000e+005 5.372e-001 3.718e-003 
5.186e-003 2.098e+008 2.263e+012 1.000e+005 5.250e-001 3.735e-003 
5.200e-003 2.094e+008 2.270e+012 1.000e+005 5.197e-001 3.751e-003 
5.213e-003 2.090e+008 2.275e+012 1.000e+005 5.164e-001 3.767e-003 
5.227e-003 2.086e+008 2.283e+012 1.000e+005 5.070e-001 3.784e-003 
5.240e-003 2.082e+008 2.287e+012 1.000e+005 5.146e-001 3.800e-003 
5.254e-003 2.079e+008 2.299e+012 1.000e+005 5.067e-001 3.816e-003 
5.267e-003 2.075e+008 2.310e+012 1.000e+005 5.049e-001 3.832e-003 
5.281e-003 2.071e+008 2.326e+012 1.000e+005 5.032e-001 3.848e-003 
5.294e-003 2.067e+008 2.342e+012 1.000e+005 5.097e-001 3.865e-003 
5.308e-003 2.063e+008 2.352e+012 1.000e+005 4.983e-001 3.881e-003 
5.321e-003 2.059e+008 2.369e+012 1.000e+005 5.081e-001 3.897e-003 
5.335e-003 2.054e+008 2.378e+012 1.000e+005 4.941e-001 3.914e-003 
5.348e-003 2.050e+008 2.399e+012 1.000e+005 5.029e-001 3.930e-003 
5.362e-003 2.046e+008 2.427e+012 1.000e+005 4.850e-001 3.947e-003 
5.375e-003 2.041e+008 2.451e+012 1.000e+005 4.976e-001 3.964e-003 
5.389e-003 2.036e+008 2.469e+012 1.000e+005 4.951e-001 3.980e-003 
5.402e-003 2.032e+008 2.487e+012 1.000e+005 4.942e-001 3.997e-003 
5.416e-003 2.026e+008 2.504e+012 1.000e+005 4.986e-001 4.014e-003 
5.430e-003 2.021e+008 2.509e+012 1.000e+005 4.998e-001 4.032e-003 
5.444e-003 2.015e+008 2.530e+012 1.000e+005 4.911e-001 4.050e-003 
5.457e-003 2.010e+008 2.536e+012 1.000e+005 4.925e-001 4.067e-003 
5.471e-003 2.005e+008 2.550e+012 1.000e+005 4.871e-001 4.085e-003 
5.485e-003 2.000e+008 2.550e+012 1.000e+005 4.901e-001 4.102e-003 
5.499e-003 1.995e+008 2.546e+012 1.000e+005 4.862e-001 4.119e-003 
5.513e-003 1.990e+008 2.545e+012 1.000e+005 4.857e-001 4.137e-003 
5.526e-003 1.985e+008 2.539e+012 1.000e+005 4.783e-001 4.154e-003 
5.540e-003 1.980e+008 2.546e+012 1.000e+005 4.699e-001 4.170e-003 
5.554e-003 1.976e+008 2.559e+012 1.000e+005 4.735e-001 4.187e-003 
5.567e-003 1.971e+008 2.580e+012 1.000e+005 4.787e-001 4.204e-003 
5.581e-003 1.966e+008 2.596e+012 1.000e+005 4.764e-001 4.221e-003 
5.594e-003 1.961e+008 2.603e+012 1.000e+005 4.816e-001 4.238e-003 
5.608e-003 1.956e+008 2.615e+012 1.000e+005 4.749e-001 4.255e-003 
5.621e-003 1.950e+008 2.610e+012 1.000e+005 4.837e-001 4.272e-003 
5.635e-003 1.945e+008 2.620e+012 1.000e+005 4.872e-001 4.290e-003 
5.649e-003 1.940e+008 2.627e+012 1.000e+005 4.805e-001 4.307e-003 
5.662e-003 1.934e+008 2.637e+012 1.000e+005 4.665e-001 4.324e-003 
5.676e-003 1.930e+008 2.637e+012 1.000e+005 4.657e-001 4.341e-003 
5.689e-003 1.925e+008 2.646e+012 1.000e+005 4.576e-001 4.358e-003 
5.703e-003 1.920e+008 2.653e+012 1.000e+005 4.592e-001 4.375e-003 
5.716e-003 1.915e+008 2.652e+012 1.000e+005 4.617e-001 4.392e-003 
5.730e-003 1.910e+008 2.668e+012 1.000e+005 4.452e-001 4.409e-003 
5.744e-003 1.906e+008 2.686e+012 1.000e+005 4.389e-001 4.425e-003 
5.757e-003 1.902e+008 2.705e+012 1.000e+005 4.405e-001 4.442e-003 
5.771e-003 1.897e+008 2.710e+012 1.000e+005 4.293e-001 4.458e-003 
5.784e-003 1.893e+008 2.729e+012 1.000e+005 4.354e-001 4.475e-003 
5.798e-003 1.888e+008 2.736e+012 1.000e+005 4.340e-001 4.492e-003 
5.811e-003 1.884e+008 2.735e+012 1.000e+005 4.349e-001 4.508e-003 
5.825e-003 1.880e+008 2.717e+012 1.000e+005 4.261e-001 4.525e-003 
5.838e-003 1.876e+008 2.731e+012 1.000e+005 4.324e-001 4.541e-003 
5.852e-003 1.871e+008 2.748e+012 1.000e+005 4.326e-001 4.558e-003 
5.866e-003 1.867e+008 2.763e+012 1.000e+005 4.269e-001 4.574e-003 
5.879e-003 1.863e+008 2.771e+012 1.000e+005 4.218e-001 4.591e-003 
5.893e-003 1.859e+008 2.786e+012 1.000e+005 4.233e-001 4.607e-003 
5.906e-003 1.854e+008 2.802e+012 1.000e+005 4.239e-001 4.624e-003 
5.920e-003 1.850e+008 2.825e+012 1.000e+005 4.233e-001 4.641e-003 
5.934e-003 1.846e+008 2.848e+012 1.000e+005 4.244e-001 4.657e-003 
5.947e-003 1.841e+008 2.862e+012 1.000e+005 4.427e-001 4.674e-003 
5.961e-003 1.836e+008 2.870e+012 1.000e+005 4.163e-001 4.691e-003 
5.975e-003 1.831e+008 2.879e+012 1.000e+005 4.253e-001 4.709e-003 
5.988e-003 1.825e+008 2.896e+012 1.000e+005 4.448e-001 4.726e-003 
6.002e-003 1.819e+008 2.914e+012 1.000e+005 4.419e-001 4.744e-003 
6.016e-003 1.814e+008 2.938e+012 1.000e+005 4.353e-001 4.761e-003 
6.029e-003 1.808e+008 2.964e+012 1.000e+005 4.409e-001 4.779e-003 
6.043e-003 1.803e+008 2.984e+012 1.000e+005 4.325e-001 4.796e-003 
6.057e-003 1.797e+008 3.001e+012 1.000e+005 4.281e-001 4.813e-003 
6.070e-003 1.792e+008 3.032e+012 1.000e+005 4.247e-001 4.831e-003 
6.084e-003 1.786e+008 3.056e+012 1.000e+005 4.323e-001 4.849e-003 
6.098e-003 1.779e+008 3.087e+012 1.000e+005 4.087e-001 4.867e-003 
6.111e-003 1.773e+008 3.111e+012 1.000e+005 4.116e-001 4.885e-003 
6.125e-003 1.766e+008 3.131e+012 1.000e+005 3.994e-001 4.903e-003 
6.139e-003 1.760e+008 3.155e+012 1.000e+005 4.228e-001 4.921e-003 
6.152e-003 1.753e+008 3.172e+012 1.000e+005 3.954e-001 4.940e-003 
6.166e-003 1.747e+008 3.195e+012 1.000e+005 3.903e-001 4.958e-003 
6.180e-003 1.741e+008 3.213e+012 1.000e+005 4.044e-001 4.975e-003 
6.194e-003 1.735e+008 3.206e+012 1.000e+005 3.899e-001 4.993e-003 
6.207e-003 1.730e+008 3.211e+012 1.000e+005 3.984e-001 5.011e-003 
 
