# Supplementary material for: Strain rate dependency of dislocation plasticity
Source: Nat Commun. 2021 Mar 23;12:1845. doi: 10.1038/s41467-021-21939-1 (PMC7988163; doi:10.1038/s41467-021-21939-1)
Supplement: Supplementary file 3 — Supplementary Data 1 [file 41467_2021_21939_MOESM3_ESM.zip › Supplementary Data 1/DDDSimulationSet2/StrainRate=1e5s-1/InitialDislocationDensity=6.8e15m-2.dat]

#strain(1), stress(Pa), dislocation density(m-2), strain rate(s-1), mean dislocation velocity(km/s), plastic strain(1)
2.744e-005 3.203e+006 6.206e+015 1.000e+005 2.591e-002 5.333e-006 
5.522e-005 2.789e+006 6.069e+015 1.000e+005 1.771e-002 7.459e-005 
8.289e-005 2.219e+006 5.949e+015 1.000e+005 1.404e-002 9.831e-005 
1.137e-004 2.875e+006 5.902e+015 1.000e+005 1.218e-002 9.389e-005 
1.424e-004 4.911e+006 5.867e+015 1.000e+005 1.040e-002 1.085e-004 
1.687e-004 8.692e+006 5.840e+015 1.000e+005 1.181e-002 1.087e-004 
1.987e-004 1.141e+007 5.826e+015 1.000e+005 1.063e-002 1.200e-004 
2.283e-004 1.527e+007 5.819e+015 1.000e+005 9.597e-003 1.228e-004 
2.584e-004 1.632e+007 5.801e+015 1.000e+005 1.018e-002 1.457e-004 
2.878e-004 1.699e+007 5.790e+015 1.000e+005 1.108e-002 1.705e-004 
3.165e-004 1.991e+007 5.781e+015 1.000e+005 9.786e-003 1.789e-004 
3.430e-004 2.210e+007 5.773e+015 1.000e+005 1.025e-002 1.903e-004 
3.689e-004 2.313e+007 5.766e+015 1.000e+005 1.040e-002 2.091e-004 
3.948e-004 2.326e+007 5.753e+015 1.000e+005 1.001e-002 2.341e-004 
4.229e-004 2.272e+007 5.738e+015 1.000e+005 9.762e-003 2.660e-004 
4.533e-004 2.504e+007 5.736e+015 1.000e+005 9.623e-003 2.803e-004 
4.833e-004 2.741e+007 5.736e+015 1.000e+005 9.132e-003 2.939e-004 
5.132e-004 2.935e+007 5.735e+015 1.000e+005 9.719e-003 3.104e-004 
5.449e-004 3.225e+007 5.725e+015 1.000e+005 9.065e-003 3.220e-004 
5.764e-004 3.306e+007 5.706e+015 1.000e+005 9.754e-003 3.479e-004 
5.997e-004 3.448e+007 5.703e+015 1.000e+005 8.870e-003 3.614e-004 
6.220e-004 3.559e+007 5.697e+015 1.000e+005 8.935e-003 3.760e-004 
6.477e-004 3.805e+007 5.696e+015 1.000e+005 9.616e-003 3.847e-004 
6.773e-004 4.085e+007 5.685e+015 1.000e+005 9.305e-003 3.950e-004 
7.065e-004 4.300e+007 5.680e+015 1.000e+005 9.222e-003 4.093e-004 
7.353e-004 4.685e+007 5.679e+015 1.000e+005 9.588e-003 4.114e-004 
7.637e-004 4.974e+007 5.674e+015 1.000e+005 9.574e-003 4.198e-004 
7.923e-004 5.401e+007 5.671e+015 1.000e+005 9.214e-003 4.189e-004 
8.206e-004 5.845e+007 5.670e+015 1.000e+005 9.475e-003 4.165e-004 
8.489e-004 6.249e+007 5.667e+015 1.000e+005 9.640e-003 4.168e-004 
8.786e-004 6.547e+007 5.667e+015 1.000e+005 9.442e-003 4.260e-004 
9.078e-004 6.813e+007 5.667e+015 1.000e+005 9.604e-003 4.368e-004 
9.383e-004 7.144e+007 5.665e+015 1.000e+005 9.836e-003 4.444e-004 
9.720e-004 7.580e+007 5.660e+015 1.000e+005 9.831e-003 4.479e-004 
1.005e-003 7.906e+007 5.660e+015 1.000e+005 9.712e-003 4.582e-004 
1.036e-003 8.266e+007 5.660e+015 1.000e+005 8.801e-003 4.643e-004 
1.064e-003 8.557e+007 5.658e+015 1.000e+005 9.324e-003 4.723e-004 
1.094e-003 8.850e+007 5.655e+015 1.000e+005 9.277e-003 4.817e-004 
1.127e-003 9.000e+007 5.651e+015 1.000e+005 9.070e-003 5.047e-004 
1.160e-003 9.216e+007 5.642e+015 1.000e+005 9.465e-003 5.229e-004 
1.192e-003 9.585e+007 5.643e+015 1.000e+005 9.447e-003 5.292e-004 
1.224e-003 9.887e+007 5.637e+015 1.000e+005 9.419e-003 5.401e-004 
1.255e-003 1.023e+008 5.637e+015 1.000e+005 9.112e-003 5.481e-004 
1.285e-003 1.053e+008 5.636e+015 1.000e+005 8.882e-003 5.574e-004 
1.318e-003 1.094e+008 5.635e+015 1.000e+005 9.516e-003 5.609e-004 
1.350e-003 1.119e+008 5.630e+015 1.000e+005 9.381e-003 5.764e-004 
1.383e-003 1.145e+008 5.627e+015 1.000e+005 9.322e-003 5.914e-004 
1.416e-003 1.164e+008 5.624e+015 1.000e+005 9.086e-003 6.107e-004 
1.448e-003 1.161e+008 5.620e+015 1.000e+005 9.981e-003 6.453e-004 
1.480e-003 1.163e+008 5.617e+015 1.000e+005 9.908e-003 6.754e-004 
1.511e-003 1.178e+008 5.617e+015 1.000e+005 9.815e-003 6.957e-004 
1.541e-003 1.185e+008 5.616e+015 1.000e+005 9.485e-003 7.217e-004 
1.571e-003 1.205e+008 5.612e+015 1.000e+005 9.708e-003 7.370e-004 
1.603e-003 1.224e+008 5.611e+015 1.000e+005 1.050e-002 7.570e-004 
1.636e-003 1.220e+008 5.604e+015 1.000e+005 1.041e-002 7.921e-004 
1.668e-003 1.248e+008 5.606e+015 1.000e+005 9.507e-003 8.050e-004 
1.700e-003 1.272e+008 5.599e+015 1.000e+005 1.062e-002 8.200e-004 
1.732e-003 1.294e+008 5.596e+015 1.000e+005 9.341e-003 8.371e-004 
1.760e-003 1.302e+008 5.595e+015 1.000e+005 9.467e-003 8.589e-004 
1.788e-003 1.327e+008 5.593e+015 1.000e+005 9.503e-003 8.701e-004 
1.816e-003 1.342e+008 5.594e+015 1.000e+005 9.368e-003 8.881e-004 
1.843e-003 1.358e+008 5.592e+015 1.000e+005 9.228e-003 9.041e-004 
1.870e-003 1.369e+008 5.591e+015 1.000e+005 9.422e-003 9.234e-004 
1.898e-003 1.392e+008 5.590e+015 1.000e+005 9.240e-003 9.357e-004 
1.928e-003 1.411e+008 5.591e+015 1.000e+005 8.999e-003 9.519e-004 
1.956e-003 1.419e+008 5.592e+015 1.000e+005 9.226e-003 9.746e-004 
1.984e-003 1.410e+008 5.591e+015 1.000e+005 9.594e-003 1.009e-003 
2.012e-003 1.408e+008 5.590e+015 1.000e+005 9.887e-003 1.038e-003 
2.040e-003 1.412e+008 5.587e+015 1.000e+005 1.016e-002 1.064e-003 
2.068e-003 1.416e+008 5.586e+015 1.000e+005 9.140e-003 1.088e-003 
2.094e-003 1.437e+008 5.580e+015 1.000e+005 9.592e-003 1.100e-003 
2.121e-003 1.442e+008 5.581e+015 1.000e+005 9.026e-003 1.124e-003 
2.149e-003 1.461e+008 5.582e+015 1.000e+005 9.132e-003 1.139e-003 
2.176e-003 1.485e+008 5.581e+015 1.000e+005 9.540e-003 1.149e-003 
2.202e-003 1.502e+008 5.581e+015 1.000e+005 9.739e-003 1.163e-003 
2.228e-003 1.511e+008 5.580e+015 1.000e+005 1.013e-002 1.183e-003 
2.255e-003 1.521e+008 5.581e+015 1.000e+005 9.080e-003 1.203e-003 
2.283e-003 1.541e+008 5.580e+015 1.000e+005 1.005e-002 1.217e-003 
2.311e-003 1.551e+008 5.581e+015 1.000e+005 9.953e-003 1.239e-003 
2.339e-003 1.551e+008 5.579e+015 1.000e+005 9.782e-003 1.266e-003 
2.366e-003 1.570e+008 5.579e+015 1.000e+005 9.882e-003 1.280e-003 
2.393e-003 1.566e+008 5.574e+015 1.000e+005 1.057e-002 1.309e-003 
2.420e-003 1.570e+008 5.575e+015 1.000e+005 1.029e-002 1.334e-003 
2.446e-003 1.585e+008 5.576e+015 1.000e+005 1.009e-002 1.350e-003 
2.472e-003 1.590e+008 5.577e+015 1.000e+005 9.936e-003 1.372e-003 
2.498e-003 1.595e+008 5.577e+015 1.000e+005 9.776e-003 1.395e-003 
2.525e-003 1.611e+008 5.565e+015 1.000e+005 9.922e-003 1.410e-003 
2.551e-003 1.632e+008 5.564e+015 1.000e+005 1.045e-002 1.422e-003 
2.578e-003 1.651e+008 5.565e+015 1.000e+005 8.995e-003 1.436e-003 
2.604e-003 1.677e+008 5.565e+015 1.000e+005 9.531e-003 1.443e-003 
2.630e-003 1.698e+008 5.566e+015 1.000e+005 9.949e-003 1.455e-003 
2.656e-003 1.723e+008 5.567e+015 1.000e+005 9.471e-003 1.464e-003 
2.681e-003 1.739e+008 5.567e+015 1.000e+005 1.002e-002 1.479e-003 
2.707e-003 1.760e+008 5.568e+015 1.000e+005 9.131e-003 1.490e-003 
2.733e-003 1.787e+008 5.569e+015 1.000e+005 9.980e-003 1.497e-003 
2.760e-003 1.810e+008 5.566e+015 1.000e+005 1.044e-002 1.508e-003 
2.786e-003 1.842e+008 5.566e+015 1.000e+005 1.009e-002 1.512e-003 
2.812e-003 1.875e+008 5.568e+015 1.000e+005 9.855e-003 1.515e-003 
2.838e-003 1.902e+008 5.568e+015 1.000e+005 1.007e-002 1.523e-003 
2.865e-003 1.926e+008 5.569e+015 1.000e+005 9.851e-003 1.532e-003 
2.891e-003 1.940e+008 5.568e+015 1.000e+005 9.901e-003 1.549e-003 
2.919e-003 1.956e+008 5.569e+015 1.000e+005 9.202e-003 1.566e-003 
2.948e-003 1.965e+008 5.567e+015 1.000e+005 1.007e-002 1.589e-003 
2.978e-003 1.969e+008 5.564e+015 1.000e+005 9.828e-003 1.615e-003 
3.005e-003 1.991e+008 5.563e+015 1.000e+005 1.055e-002 1.628e-003 
3.032e-003 2.009e+008 5.561e+015 1.000e+005 9.753e-003 1.643e-003 
3.058e-003 2.031e+008 5.557e+015 1.000e+005 9.599e-003 1.653e-003 
3.084e-003 2.049e+008 5.555e+015 1.000e+005 9.660e-003 1.666e-003 
3.110e-003 2.051e+008 5.546e+015 1.000e+005 1.049e-002 1.692e-003 
3.138e-003 2.054e+008 5.537e+015 1.000e+005 1.010e-002 1.718e-003 
3.165e-003 2.070e+008 5.532e+015 1.000e+005 1.010e-002 1.733e-003 
3.193e-003 2.094e+008 5.528e+015 1.000e+005 9.820e-003 1.744e-003 
3.220e-003 2.117e+008 5.525e+015 1.000e+005 1.081e-002 1.756e-003 
3.246e-003 2.143e+008 5.525e+015 1.000e+005 9.785e-003 1.764e-003 
3.272e-003 2.162e+008 5.520e+015 1.000e+005 9.260e-003 1.776e-003 
3.299e-003 2.182e+008 5.519e+015 1.000e+005 9.326e-003 1.790e-003 
3.326e-003 2.204e+008 5.519e+015 1.000e+005 9.214e-003 1.801e-003 
3.353e-003 2.215e+008 5.519e+015 1.000e+005 9.652e-003 1.821e-003 
3.380e-003 2.228e+008 5.520e+015 1.000e+005 9.460e-003 1.839e-003 
3.406e-003 2.246e+008 5.520e+015 1.000e+005 9.144e-003 1.853e-003 
3.434e-003 2.265e+008 5.521e+015 1.000e+005 9.397e-003 1.867e-003 
3.459e-003 2.269e+008 5.521e+015 1.000e+005 9.946e-003 1.890e-003 
3.484e-003 2.280e+008 5.521e+015 1.000e+005 9.530e-003 1.907e-003 
3.509e-003 2.289e+008 5.520e+015 1.000e+005 9.587e-003 1.925e-003 
3.536e-003 2.289e+008 5.517e+015 1.000e+005 1.000e-002 1.952e-003 
3.564e-003 2.279e+008 5.518e+015 1.000e+005 9.468e-003 1.988e-003 
3.592e-003 2.293e+008 5.515e+015 1.000e+005 9.046e-003 2.005e-003 
3.619e-003 2.299e+008 5.509e+015 1.000e+005 9.499e-003 2.029e-003 
3.645e-003 2.306e+008 5.510e+015 1.000e+005 9.737e-003 2.050e-003 
3.670e-003 2.310e+008 5.505e+015 1.000e+005 9.261e-003 2.072e-003 
3.695e-003 2.314e+008 5.501e+015 1.000e+005 9.559e-003 2.095e-003 
3.721e-003 2.330e+008 5.502e+015 1.000e+005 9.182e-003 2.109e-003 
3.746e-003 2.352e+008 5.500e+015 1.000e+005 9.803e-003 2.119e-003 
3.773e-003 2.374e+008 5.500e+015 1.000e+005 9.024e-003 2.130e-003 
3.802e-003 2.396e+008 5.500e+015 1.000e+005 9.257e-003 2.144e-003 
3.829e-003 2.413e+008 5.501e+015 1.000e+005 9.273e-003 2.160e-003 
3.857e-003 2.427e+008 5.500e+015 1.000e+005 9.287e-003 2.179e-003 
3.885e-003 2.436e+008 5.501e+015 1.000e+005 9.461e-003 2.200e-003 
3.913e-003 2.445e+008 5.500e+015 1.000e+005 9.802e-003 2.222e-003 
3.941e-003 2.448e+008 5.487e+015 1.000e+005 9.686e-003 2.247e-003 
3.968e-003 2.445e+008 5.488e+015 1.000e+005 9.793e-003 2.277e-003 
3.996e-003 2.443e+008 5.489e+015 1.000e+005 8.997e-003 2.306e-003 
4.023e-003 2.441e+008 5.488e+015 1.000e+005 8.929e-003 2.335e-003 
4.048e-003 2.441e+008 5.480e+015 1.000e+005 9.290e-003 2.359e-003 
4.072e-003 2.444e+008 5.481e+015 1.000e+005 9.155e-003 2.381e-003 
4.097e-003 2.453e+008 5.480e+015 1.000e+005 9.119e-003 2.400e-003 
4.121e-003 2.459e+008 5.480e+015 1.000e+005 9.007e-003 2.420e-003 
4.145e-003 2.471e+008 5.478e+015 1.000e+005 9.273e-003 2.436e-003 
4.170e-003 2.491e+008 5.478e+015 1.000e+005 9.394e-003 2.447e-003 
4.195e-003 2.506e+008 5.473e+015 1.000e+005 9.778e-003 2.462e-003 
4.221e-003 2.520e+008 5.462e+015 1.000e+005 1.006e-002 2.477e-003 
4.246e-003 2.539e+008 5.462e+015 1.000e+005 1.024e-002 2.490e-003 
4.272e-003 2.555e+008 5.461e+015 1.000e+005 9.754e-003 2.505e-003 
4.298e-003 2.573e+008 5.462e+015 1.000e+005 9.772e-003 2.518e-003 
4.324e-003 2.592e+008 5.462e+015 1.000e+005 9.186e-003 2.531e-003 
4.351e-003 2.607e+008 5.462e+015 1.000e+005 9.361e-003 2.547e-003 
4.378e-003 2.615e+008 5.462e+015 1.000e+005 9.233e-003 2.568e-003 
4.404e-003 2.630e+008 5.463e+015 1.000e+005 9.522e-003 2.585e-003 
4.431e-003 2.643e+008 5.464e+015 1.000e+005 9.096e-003 2.603e-003 
4.457e-003 2.663e+008 5.465e+015 1.000e+005 9.138e-003 2.615e-003 
4.484e-003 2.659e+008 5.461e+015 1.000e+005 9.707e-003 2.645e-003 
4.512e-003 2.659e+008 5.463e+015 1.000e+005 9.786e-003 2.673e-003 
4.540e-003 2.672e+008 5.464e+015 1.000e+005 9.267e-003 2.691e-003 
4.567e-003 2.679e+008 5.464e+015 1.000e+005 1.008e-002 2.714e-003 
4.595e-003 2.673e+008 5.464e+015 1.000e+005 9.640e-003 2.746e-003 
4.622e-003 2.686e+008 5.466e+015 1.000e+005 9.923e-003 2.764e-003 
4.650e-003 2.695e+008 5.467e+015 1.000e+005 9.728e-003 2.786e-003 
4.678e-003 2.700e+008 5.468e+015 1.000e+005 1.018e-002 2.811e-003 
4.706e-003 2.717e+008 5.467e+015 1.000e+005 9.348e-003 2.827e-003 
4.731e-003 2.738e+008 5.469e+015 1.000e+005 9.154e-003 2.837e-003 
4.756e-003 2.744e+008 5.466e+015 1.000e+005 9.419e-003 2.858e-003 
4.782e-003 2.762e+008 5.466e+015 1.000e+005 9.656e-003 2.871e-003 
