# Supplementary material for: Strain rate dependency of dislocation plasticity
Source: Nat Commun. 2021 Mar 23;12:1845. doi: 10.1038/s41467-021-21939-1 (PMC7988163; doi:10.1038/s41467-021-21939-1)
Supplement: Supplementary file 3 — Supplementary Data 1 [file 41467_2021_21939_MOESM3_ESM.zip › Supplementary Data 1/DDDSimulationSet2/StrainRate=1e5s-1/InitialDislocationDensity=8.4e14m-2.dat]

#strain(1), stress(Pa), dislocation density(m-2), strain rate(s-1), mean dislocation velocity(km/s), plastic strain(1)
3.427e-005 1.504e+007 8.369e+014 1.000e+005 4.407e-002 6.977e-005 
6.463e-005 1.747e+007 8.074e+014 1.000e+005 2.847e-002 5.623e-005 
9.269e-005 1.897e+007 7.883e+014 1.000e+005 2.033e-002 3.852e-005 
1.194e-004 2.288e+007 7.786e+014 1.000e+005 1.804e-002 3.887e-005 
1.457e-004 2.462e+007 7.711e+014 1.000e+005 1.649e-002 2.458e-005 
1.717e-004 2.641e+007 7.678e+014 1.000e+005 1.373e-002 1.094e-005 
1.981e-004 2.761e+007 7.639e+014 1.000e+005 1.381e-002 7.081e-006 
2.248e-004 2.836e+007 7.614e+014 1.000e+005 1.208e-002 2.857e-005 
2.514e-004 2.998e+007 7.601e+014 1.000e+005 1.152e-002 4.402e-005 
2.779e-004 3.166e+007 7.574e+014 1.000e+005 1.289e-002 5.889e-005 
3.031e-004 3.309e+007 7.552e+014 1.000e+005 1.269e-002 7.420e-005 
3.280e-004 3.429e+007 7.510e+014 1.000e+005 1.230e-002 9.074e-005 
3.531e-004 3.676e+007 7.504e+014 1.000e+005 1.162e-002 9.878e-005 
3.780e-004 3.936e+007 7.495e+014 1.000e+005 1.222e-002 1.057e-004 
4.027e-004 4.200e+007 7.489e+014 1.000e+005 1.106e-002 1.122e-004 
4.273e-004 4.406e+007 7.479e+014 1.000e+005 1.089e-002 1.226e-004 
4.527e-004 4.579e+007 7.473e+014 1.000e+005 1.032e-002 1.359e-004 
4.776e-004 4.786e+007 7.455e+014 1.000e+005 1.257e-002 1.465e-004 
5.024e-004 4.997e+007 7.453e+014 1.000e+005 1.035e-002 1.568e-004 
5.271e-004 5.198e+007 7.453e+014 1.000e+005 1.160e-002 1.676e-004 
5.525e-004 5.424e+007 7.448e+014 1.000e+005 1.141e-002 1.773e-004 
5.781e-004 5.662e+007 7.448e+014 1.000e+005 1.245e-002 1.864e-004 
6.032e-004 5.865e+007 7.439e+014 1.000e+005 1.060e-002 1.975e-004 
6.283e-004 6.061e+007 7.435e+014 1.000e+005 1.145e-002 2.090e-004 
6.534e-004 6.235e+007 7.433e+014 1.000e+005 1.147e-002 2.221e-004 
6.783e-004 6.354e+007 7.430e+014 1.000e+005 1.187e-002 2.389e-004 
7.030e-004 6.448e+007 7.423e+014 1.000e+005 1.132e-002 2.570e-004 
7.277e-004 6.546e+007 7.423e+014 1.000e+005 1.149e-002 2.750e-004 
7.525e-004 6.668e+007 7.392e+014 1.000e+005 1.299e-002 2.913e-004 
7.767e-004 6.775e+007 7.386e+014 1.000e+005 1.083e-002 3.081e-004 
8.015e-004 6.912e+007 7.378e+014 1.000e+005 1.085e-002 3.233e-004 
8.259e-004 7.093e+007 7.375e+014 1.000e+005 1.150e-002 3.353e-004 
8.504e-004 7.246e+007 7.362e+014 1.000e+005 1.198e-002 3.492e-004 
8.760e-004 7.425e+007 7.357e+014 1.000e+005 1.284e-002 3.624e-004 
9.020e-004 7.556e+007 7.349e+014 1.000e+005 1.124e-002 3.794e-004 
9.285e-004 7.636e+007 7.342e+014 1.000e+005 1.251e-002 4.003e-004 
9.539e-004 7.729e+007 7.339e+014 1.000e+005 1.194e-002 4.193e-004 
9.792e-004 7.834e+007 7.326e+014 1.000e+005 1.299e-002 4.372e-004 
1.005e-003 7.802e+007 7.316e+014 1.000e+005 1.349e-002 4.652e-004 
1.030e-003 7.817e+007 7.304e+014 1.000e+005 1.298e-002 4.896e-004 
1.056e-003 7.915e+007 7.306e+014 1.000e+005 1.226e-002 5.083e-004 
1.080e-003 8.075e+007 7.296e+014 1.000e+005 1.189e-002 5.216e-004 
1.104e-003 8.262e+007 7.282e+014 1.000e+005 1.146e-002 5.329e-004 
1.128e-003 8.463e+007 7.283e+014 1.000e+005 1.140e-002 5.431e-004 
1.152e-003 8.650e+007 7.282e+014 1.000e+005 1.246e-002 5.541e-004 
1.177e-003 8.849e+007 7.284e+014 1.000e+005 1.338e-002 5.648e-004 
1.201e-003 9.022e+007 7.288e+014 1.000e+005 1.176e-002 5.770e-004 
1.225e-003 9.198e+007 7.288e+014 1.000e+005 1.203e-002 5.889e-004 
1.249e-003 9.352e+007 7.286e+014 1.000e+005 1.122e-002 6.024e-004 
1.273e-003 9.482e+007 7.276e+014 1.000e+005 1.096e-002 6.174e-004 
1.297e-003 9.628e+007 7.274e+014 1.000e+005 1.132e-002 6.313e-004 
1.321e-003 9.784e+007 7.268e+014 1.000e+005 1.260e-002 6.446e-004 
1.345e-003 9.940e+007 7.265e+014 1.000e+005 1.337e-002 6.579e-004 
1.369e-003 1.009e+008 7.258e+014 1.000e+005 1.331e-002 6.715e-004 
1.394e-003 1.021e+008 7.259e+014 1.000e+005 1.174e-002 6.874e-004 
1.418e-003 1.039e+008 7.261e+014 1.000e+005 1.204e-002 6.995e-004 
1.442e-003 1.054e+008 7.262e+014 1.000e+005 1.349e-002 7.132e-004 
1.466e-003 1.073e+008 7.266e+014 1.000e+005 1.279e-002 7.244e-004 
1.490e-003 1.090e+008 7.270e+014 1.000e+005 1.275e-002 7.360e-004 
1.513e-003 1.105e+008 7.269e+014 1.000e+005 1.243e-002 7.492e-004 
1.537e-003 1.120e+008 7.267e+014 1.000e+005 1.227e-002 7.627e-004 
1.561e-003 1.134e+008 7.250e+014 1.000e+005 1.136e-002 7.759e-004 
1.585e-003 1.146e+008 7.251e+014 1.000e+005 1.343e-002 7.916e-004 
1.609e-003 1.159e+008 7.249e+014 1.000e+005 1.278e-002 8.066e-004 
1.632e-003 1.175e+008 7.241e+014 1.000e+005 1.232e-002 8.189e-004 
1.655e-003 1.195e+008 7.237e+014 1.000e+005 1.219e-002 8.289e-004 
1.678e-003 1.212e+008 7.240e+014 1.000e+005 1.124e-002 8.398e-004 
1.701e-003 1.226e+008 7.234e+014 1.000e+005 1.397e-002 8.528e-004 
1.723e-003 1.234e+008 7.236e+014 1.000e+005 1.194e-002 8.696e-004 
1.746e-003 1.243e+008 7.235e+014 1.000e+005 1.329e-002 8.858e-004 
1.768e-003 1.257e+008 7.235e+014 1.000e+005 1.234e-002 8.982e-004 
1.790e-003 1.274e+008 7.237e+014 1.000e+005 1.381e-002 9.088e-004 
1.813e-003 1.295e+008 7.239e+014 1.000e+005 1.395e-002 9.174e-004 
1.836e-003 1.312e+008 7.244e+014 1.000e+005 1.134e-002 9.283e-004 
1.859e-003 1.333e+008 7.246e+014 1.000e+005 1.128e-002 9.372e-004 
1.882e-003 1.352e+008 7.242e+014 1.000e+005 1.212e-002 9.464e-004 
1.905e-003 1.373e+008 7.236e+014 1.000e+005 1.239e-002 9.552e-004 
1.928e-003 1.386e+008 7.239e+014 1.000e+005 1.269e-002 9.689e-004 
1.951e-003 1.403e+008 7.242e+014 1.000e+005 1.184e-002 9.805e-004 
1.973e-003 1.421e+008 7.239e+014 1.000e+005 1.362e-002 9.906e-004 
1.996e-003 1.440e+008 7.237e+014 1.000e+005 1.250e-002 9.998e-004 
2.019e-003 1.461e+008 7.228e+014 1.000e+005 1.314e-002 1.009e-003 
2.042e-003 1.474e+008 7.224e+014 1.000e+005 1.347e-002 1.023e-003 
2.066e-003 1.483e+008 7.218e+014 1.000e+005 1.431e-002 1.040e-003 
2.089e-003 1.491e+008 7.216e+014 1.000e+005 1.304e-002 1.057e-003 
2.112e-003 1.505e+008 7.216e+014 1.000e+005 1.206e-002 1.071e-003 
2.134e-003 1.525e+008 7.220e+014 1.000e+005 1.386e-002 1.080e-003 
2.157e-003 1.544e+008 7.224e+014 1.000e+005 1.399e-002 1.088e-003 
2.179e-003 1.559e+008 7.222e+014 1.000e+005 1.283e-002 1.101e-003 
2.202e-003 1.575e+008 7.228e+014 1.000e+005 1.365e-002 1.112e-003 
2.224e-003 1.589e+008 7.233e+014 1.000e+005 1.352e-002 1.125e-003 
2.247e-003 1.599e+008 7.232e+014 1.000e+005 1.438e-002 1.141e-003 
2.269e-003 1.608e+008 7.239e+014 1.000e+005 1.235e-002 1.157e-003 
2.292e-003 1.622e+008 7.231e+014 1.000e+005 1.415e-002 1.170e-003 
2.314e-003 1.636e+008 7.230e+014 1.000e+005 1.432e-002 1.182e-003 
2.337e-003 1.650e+008 7.231e+014 1.000e+005 1.473e-002 1.195e-003 
2.359e-003 1.662e+008 7.234e+014 1.000e+005 1.317e-002 1.209e-003 
2.381e-003 1.671e+008 7.238e+014 1.000e+005 1.274e-002 1.226e-003 
2.404e-003 1.674e+008 7.245e+014 1.000e+005 1.449e-002 1.246e-003 
2.426e-003 1.676e+008 7.222e+014 1.000e+005 1.453e-002 1.267e-003 
2.448e-003 1.685e+008 7.219e+014 1.000e+005 1.310e-002 1.283e-003 
2.471e-003 1.687e+008 7.224e+014 1.000e+005 1.425e-002 1.304e-003 
2.494e-003 1.695e+008 7.226e+014 1.000e+005 1.363e-002 1.322e-003 
2.516e-003 1.704e+008 7.214e+014 1.000e+005 1.366e-002 1.338e-003 
2.539e-003 1.717e+008 7.217e+014 1.000e+005 1.379e-002 1.352e-003 
2.562e-003 1.732e+008 7.217e+014 1.000e+005 1.404e-002 1.364e-003 
2.585e-003 1.750e+008 7.218e+014 1.000e+005 1.398e-002 1.375e-003 
2.608e-003 1.769e+008 7.215e+014 1.000e+005 1.320e-002 1.385e-003 
2.652e-003 1.807e+008 7.167e+014 1.000e+005 8.311e-003 1.402e-003 
2.712e-003 1.855e+008 7.175e+014 1.000e+005 8.967e-003 1.429e-003 
2.771e-003 1.886e+008 7.172e+014 1.000e+005 9.878e-003 1.466e-003 
2.805e-003 1.900e+008 7.171e+014 1.000e+005 9.344e-003 1.491e-003 
2.833e-003 1.911e+008 7.183e+014 1.000e+005 9.009e-003 1.511e-003 
2.863e-003 1.932e+008 7.192e+014 1.000e+005 8.901e-003 1.527e-003 
2.921e-003 1.964e+008 7.203e+014 1.000e+005 9.385e-003 1.563e-003 
2.980e-003 1.984e+008 7.200e+014 1.000e+005 9.719e-003 1.608e-003 
3.039e-003 1.995e+008 7.210e+014 1.000e+005 9.152e-003 1.659e-003 
3.083e-003 2.015e+008 7.220e+014 1.000e+005 9.107e-003 1.689e-003 
3.138e-003 2.053e+008 7.219e+014 1.000e+005 8.609e-003 1.718e-003 
3.195e-003 2.089e+008 7.226e+014 1.000e+005 8.653e-003 1.750e-003 
3.252e-003 2.123e+008 7.224e+014 1.000e+005 9.637e-003 1.784e-003 
3.312e-003 2.172e+008 7.230e+014 1.000e+005 8.562e-003 1.809e-003 
3.373e-003 2.220e+008 7.231e+014 1.000e+005 8.687e-003 1.837e-003 
3.434e-003 2.241e+008 7.249e+014 1.000e+005 9.123e-003 1.883e-003 
3.489e-003 2.254e+008 7.249e+014 1.000e+005 9.630e-003 1.930e-003 
3.557e-003 2.275e+008 7.278e+014 1.000e+005 9.077e-003 1.983e-003 
3.624e-003 2.307e+008 7.287e+014 1.000e+005 8.792e-003 2.028e-003 
3.690e-003 2.324e+008 7.295e+014 1.000e+005 9.482e-003 2.082e-003 
3.749e-003 2.314e+008 7.310e+014 1.000e+005 1.019e-002 2.148e-003 
3.783e-003 2.307e+008 7.320e+014 1.000e+005 1.066e-002 2.187e-003 
3.812e-003 2.297e+008 7.327e+014 1.000e+005 1.083e-002 2.223e-003 
3.841e-003 2.292e+008 7.329e+014 1.000e+005 1.044e-002 2.256e-003 
3.870e-003 2.296e+008 7.332e+014 1.000e+005 1.011e-002 2.282e-003 
3.898e-003 2.297e+008 7.342e+014 1.000e+005 1.011e-002 2.310e-003 
3.927e-003 2.300e+008 7.355e+014 1.000e+005 9.628e-003 2.336e-003 
3.954e-003 2.294e+008 7.371e+014 1.000e+005 1.064e-002 2.367e-003 
3.982e-003 2.297e+008 7.355e+014 1.000e+005 1.014e-002 2.392e-003 
4.010e-003 2.296e+008 7.352e+014 1.000e+005 9.933e-003 2.421e-003 
4.037e-003 2.303e+008 7.365e+014 1.000e+005 9.613e-003 2.445e-003 
4.065e-003 2.315e+008 7.364e+014 1.000e+005 1.031e-002 2.463e-003 
4.090e-003 2.323e+008 7.360e+014 1.000e+005 9.639e-003 2.484e-003 
4.116e-003 2.334e+008 7.352e+014 1.000e+005 9.769e-003 2.502e-003 
4.144e-003 2.341e+008 7.355e+014 1.000e+005 9.990e-003 2.525e-003 
4.169e-003 2.347e+008 7.346e+014 1.000e+005 9.906e-003 2.546e-003 
4.193e-003 2.363e+008 7.348e+014 1.000e+005 9.291e-003 2.559e-003 
4.216e-003 2.379e+008 7.355e+014 1.000e+005 8.892e-003 2.571e-003 
4.240e-003 2.397e+008 7.366e+014 1.000e+005 8.849e-003 2.582e-003 
4.265e-003 2.416e+008 7.377e+014 1.000e+005 9.226e-003 2.593e-003 
4.289e-003 2.425e+008 7.389e+014 1.000e+005 9.394e-003 2.612e-003 
4.313e-003 2.441e+008 7.390e+014 1.000e+005 9.467e-003 2.624e-003 
4.336e-003 2.455e+008 7.371e+014 1.000e+005 9.652e-003 2.638e-003 
4.360e-003 2.466e+008 7.360e+014 1.000e+005 9.453e-003 2.654e-003 
4.384e-003 2.477e+008 7.361e+014 1.000e+005 9.428e-003 2.671e-003 
4.408e-003 2.489e+008 7.365e+014 1.000e+005 9.069e-003 2.687e-003 
4.432e-003 2.504e+008 7.362e+014 1.000e+005 8.880e-003 2.699e-003 
4.456e-003 2.518e+008 7.370e+014 1.000e+005 9.331e-003 2.714e-003 
4.479e-003 2.520e+008 7.373e+014 1.000e+005 1.006e-002 2.737e-003 
4.504e-003 2.524e+008 7.362e+014 1.000e+005 9.793e-003 2.758e-003 
4.528e-003 2.536e+008 7.360e+014 1.000e+005 9.361e-003 2.773e-003 
4.551e-003 2.551e+008 7.369e+014 1.000e+005 9.586e-003 2.786e-003 
4.582e-003 2.574e+008 7.339e+014 1.000e+005 9.644e-003 2.802e-003 
4.621e-003 2.606e+008 7.349e+014 1.000e+005 9.002e-003 2.819e-003 
4.660e-003 2.628e+008 7.359e+014 1.000e+005 9.279e-003 2.842e-003 
4.700e-003 2.643e+008 7.374e+014 1.000e+005 1.015e-002 2.872e-003 
4.740e-003 2.657e+008 7.393e+014 1.000e+005 9.142e-003 2.902e-003 
4.780e-003 2.669e+008 7.423e+014 1.000e+005 9.262e-003 2.934e-003 
4.820e-003 2.685e+008 7.441e+014 1.000e+005 9.143e-003 2.963e-003 
4.860e-003 2.704e+008 7.453e+014 1.000e+005 9.981e-003 2.989e-003 
4.899e-003 2.704e+008 7.437e+014 1.000e+005 9.615e-003 3.028e-003 
4.931e-003 2.723e+008 7.444e+014 1.000e+005 8.746e-003 3.048e-003 
4.966e-003 2.750e+008 7.457e+014 1.000e+005 8.444e-003 3.064e-003 
4.999e-003 2.778e+008 7.470e+014 1.000e+005 8.256e-003 3.078e-003 
5.032e-003 2.804e+008 7.484e+014 1.000e+005 9.046e-003 3.092e-003 
5.064e-003 2.809e+008 7.494e+014 1.000e+005 1.069e-002 3.120e-003 
5.094e-003 2.816e+008 7.494e+014 1.000e+005 9.531e-003 3.146e-003 
5.126e-003 2.813e+008 7.502e+014 1.000e+005 1.086e-002 3.180e-003 
5.156e-003 2.790e+008 7.513e+014 1.000e+005 1.125e-002 3.226e-003 
5.187e-003 2.781e+008 7.522e+014 1.000e+005 1.057e-002 3.263e-003 
5.218e-003 2.756e+008 7.515e+014 1.000e+005 1.185e-002 3.312e-003 
5.250e-003 2.721e+008 7.510e+014 1.000e+005 1.214e-002 3.367e-003 
5.281e-003 2.693e+008 7.516e+014 1.000e+005 1.152e-002 3.418e-003 
5.313e-003 2.657e+008 7.489e+014 1.000e+005 1.217e-002 3.475e-003 
5.344e-003 2.662e+008 7.474e+014 1.000e+005 1.061e-002 3.503e-003 
5.382e-003 2.660e+008 7.463e+014 1.000e+005 1.003e-002 3.542e-003 
5.424e-003 2.662e+008 7.478e+014 1.000e+005 1.022e-002 3.582e-003 
5.469e-003 2.642e+008 7.449e+014 1.000e+005 1.024e-002 3.642e-003 
5.513e-003 2.668e+008 7.446e+014 1.000e+005 9.375e-003 3.668e-003 
5.564e-003 2.680e+008 7.471e+014 1.000e+005 9.701e-003 3.711e-003 
5.611e-003 2.696e+008 7.448e+014 1.000e+005 8.725e-003 3.747e-003 
5.656e-003 2.733e+008 7.451e+014 1.000e+005 8.870e-003 3.765e-003 
5.700e-003 2.772e+008 7.458e+014 1.000e+005 9.334e-003 3.782e-003 
5.744e-003 2.803e+008 7.477e+014 1.000e+005 8.788e-003 3.805e-003 
5.791e-003 2.827e+008 7.486e+014 1.000e+005 9.142e-003 3.836e-003 
5.838e-003 2.851e+008 7.509e+014 1.000e+005 8.605e-003 3.866e-003 
5.881e-003 2.864e+008 7.533e+014 1.000e+005 9.810e-003 3.900e-003 
5.922e-003 2.851e+008 7.553e+014 1.000e+005 1.040e-002 3.950e-003 
5.963e-003 2.824e+008 7.559e+014 1.000e+005 1.132e-002 4.009e-003 
6.002e-003 2.813e+008 7.563e+014 1.000e+005 9.989e-003 4.056e-003 
6.041e-003 2.805e+008 7.592e+014 1.000e+005 1.124e-002 4.101e-003 
6.076e-003 2.785e+008 7.590e+014 1.000e+005 1.102e-002 4.150e-003 
6.111e-003 2.777e+008 7.598e+014 1.000e+005 9.936e-003 4.190e-003 
6.148e-003 2.787e+008 7.618e+014 1.000e+005 9.821e-003 4.220e-003 
6.182e-003 2.788e+008 7.630e+014 1.000e+005 9.795e-003 4.254e-003 
6.217e-003 2.783e+008 7.633e+014 1.000e+005 1.111e-002 4.292e-003 
6.253e-003 2.776e+008 7.632e+014 1.000e+005 1.074e-002 4.332e-003 
6.288e-003 2.779e+008 7.615e+014 1.000e+005 1.053e-002 4.366e-003 
6.326e-003 2.795e+008 7.618e+014 1.000e+005 9.657e-003 4.392e-003 
6.363e-003 2.808e+008 7.646e+014 1.000e+005 9.666e-003 4.420e-003 
6.399e-003 2.822e+008 7.679e+014 1.000e+005 9.484e-003 4.448e-003 
6.436e-003 2.826e+008 7.700e+014 1.000e+005 1.000e-002 4.482e-003 
6.473e-003 2.846e+008 7.721e+014 1.000e+005 9.340e-003 4.504e-003 
6.511e-003 2.850e+008 7.721e+014 1.000e+005 1.016e-002 4.540e-003 
6.547e-003 2.833e+008 7.715e+014 1.000e+005 1.094e-002 4.588e-003 
6.583e-003 2.833e+008 7.723e+014 1.000e+005 1.060e-002 4.623e-003 
6.621e-003 2.845e+008 7.724e+014 1.000e+005 9.890e-003 4.653e-003 
6.658e-003 2.836e+008 7.751e+014 1.000e+005 1.097e-002 4.697e-003 
6.697e-003 2.812e+008 7.778e+014 1.000e+005 1.072e-002 4.752e-003 
6.736e-003 2.820e+008 7.787e+014 1.000e+005 1.022e-002 4.785e-003 
6.774e-003 2.790e+008 7.777e+014 1.000e+005 1.262e-002 4.844e-003 
6.813e-003 2.775e+008 7.775e+014 1.000e+005 1.020e-002 4.894e-003 
6.853e-003 2.763e+008 7.783e+014 1.000e+005 1.067e-002 4.942e-003 
6.892e-003 2.778e+008 7.770e+014 1.000e+005 9.755e-003 4.971e-003 
6.930e-003 2.777e+008 7.766e+014 1.000e+005 1.100e-002 5.009e-003 
6.966e-003 2.767e+008 7.764e+014 1.000e+005 1.123e-002 5.053e-003 
7.004e-003 2.767e+008 7.757e+014 1.000e+005 9.785e-003 5.090e-003 
7.042e-003 2.776e+008 7.784e+014 1.000e+005 9.615e-003 5.121e-003 
7.079e-003 2.770e+008 7.790e+014 1.000e+005 9.953e-003 5.163e-003 
7.117e-003 2.778e+008 7.793e+014 1.000e+005 9.417e-003 5.195e-003 
7.154e-003 2.793e+008 7.808e+014 1.000e+005 9.138e-003 5.221e-003 
7.190e-003 2.811e+008 7.821e+014 1.000e+005 9.696e-003 5.246e-003 
7.227e-003 2.824e+008 7.836e+014 1.000e+005 9.424e-003 5.273e-003 
7.263e-003 2.840e+008 7.848e+014 1.000e+005 9.117e-003 5.298e-003 
7.298e-003 2.850e+008 7.868e+014 1.000e+005 9.582e-003 5.327e-003 
7.335e-003 2.863e+008 7.877e+014 1.000e+005 9.498e-003 5.354e-003 
7.370e-003 2.876e+008 7.886e+014 1.000e+005 1.002e-002 5.381e-003 
7.405e-003 2.880e+008 7.904e+014 1.000e+005 9.266e-003 5.412e-003 
7.435e-003 2.893e+008 7.905e+014 1.000e+005 9.571e-003 5.434e-003 
7.466e-003 2.907e+008 7.896e+014 1.000e+005 1.052e-002 5.455e-003 
7.502e-003 2.904e+008 7.906e+014 1.000e+005 1.022e-002 5.493e-003 
7.537e-003 2.917e+008 7.925e+014 1.000e+005 9.619e-003 5.520e-003 
7.573e-003 2.919e+008 7.933e+014 1.000e+005 1.035e-002 5.554e-003 
7.609e-003 2.922e+008 7.946e+014 1.000e+005 1.063e-002 5.588e-003 
7.645e-003 2.909e+008 7.951e+014 1.000e+005 1.113e-002 5.633e-003 
7.680e-003 2.909e+008 7.955e+014 1.000e+005 1.026e-002 5.668e-003 
7.713e-003 2.906e+008 7.968e+014 1.000e+005 9.578e-003 5.703e-003 
7.738e-003 2.892e+008 7.979e+014 1.000e+005 1.012e-002 5.738e-003 
7.759e-003 2.888e+008 7.979e+014 1.000e+005 9.612e-003 5.762e-003 
7.791e-003 2.888e+008 7.994e+014 1.000e+005 9.999e-003 5.794e-003 
7.826e-003 2.882e+008 7.996e+014 1.000e+005 1.055e-002 5.832e-003 
7.859e-003 2.886e+008 8.010e+014 1.000e+005 9.937e-003 5.862e-003 
7.892e-003 2.886e+008 8.009e+014 1.000e+005 9.379e-003 5.895e-003 
7.919e-003 2.891e+008 8.024e+014 1.000e+005 9.337e-003 5.919e-003 
7.943e-003 2.901e+008 8.031e+014 1.000e+005 8.840e-003 5.937e-003 
7.968e-003 2.906e+008 8.024e+014 1.000e+005 9.648e-003 5.958e-003 
7.993e-003 2.914e+008 8.037e+014 1.000e+005 9.316e-003 5.977e-003 
8.017e-003 2.928e+008 8.031e+014 1.000e+005 8.978e-003 5.992e-003 
8.043e-003 2.939e+008 8.046e+014 1.000e+005 9.224e-003 6.009e-003 
8.069e-003 2.948e+008 8.044e+014 1.000e+005 9.294e-003 6.030e-003 
8.097e-003 2.952e+008 8.042e+014 1.000e+005 1.025e-002 6.055e-003 
8.126e-003 2.951e+008 8.045e+014 1.000e+005 9.536e-003 6.084e-003 
8.154e-003 2.959e+008 8.066e+014 1.000e+005 9.417e-003 6.107e-003 
8.184e-003 2.969e+008 8.078e+014 1.000e+005 9.292e-003 6.130e-003 
8.215e-003 2.977e+008 8.086e+014 1.000e+005 9.904e-003 6.156e-003 
8.246e-003 2.979e+008 8.090e+014 1.000e+005 1.018e-002 6.186e-003 
8.278e-003 2.973e+008 8.093e+014 1.000e+005 1.027e-002 6.222e-003 
8.311e-003 2.969e+008 8.095e+014 1.000e+005 1.003e-002 6.257e-003 
8.343e-003 2.974e+008 8.107e+014 1.000e+005 9.677e-003 6.286e-003 
8.376e-003 2.966e+008 8.130e+014 1.000e+005 1.016e-002 6.324e-003 
8.409e-003 2.962e+008 8.143e+014 1.000e+005 1.004e-002 6.360e-003 
8.442e-003 2.959e+008 8.120e+014 1.000e+005 1.011e-002 6.395e-003 
8.474e-003 2.952e+008 8.126e+014 1.000e+005 1.061e-002 6.432e-003 
8.506e-003 2.935e+008 8.138e+014 1.000e+005 1.046e-002 6.475e-003 
8.540e-003 2.913e+008 8.152e+014 1.000e+005 1.099e-002 6.525e-003 
8.572e-003 2.900e+008 8.164e+014 1.000e+005 1.018e-002 6.566e-003 
