# Supplementary material for: Strain rate dependency of dislocation plasticity
Source: Nat Commun. 2021 Mar 23;12:1845. doi: 10.1038/s41467-021-21939-1 (PMC7988163; doi:10.1038/s41467-021-21939-1)
Supplement: Supplementary file 3 — Supplementary Data 1 [file 41467_2021_21939_MOESM3_ESM.zip › Supplementary Data 1/DDDSimulationSet2/StrainRate=1e6s-1/InitialDislocationDensity=1.2e14m-2.dat]

#strain(1), stress(Pa), dislocation density(m-2), strain rate(s-1), mean dislocation velocity(km/s), plastic strain(1)
6.592e-004 7.111e+007 1.188e+014 1.000e+006 5.478e-002 1.666e-004 
1.241e-003 1.143e+008 1.183e+014 1.000e+006 6.011e-002 4.491e-004 
1.785e-003 1.482e+008 1.158e+014 1.000e+006 7.048e-002 7.599e-004 
2.329e-003 1.765e+008 1.134e+014 1.000e+006 7.422e-002 1.108e-003 
2.764e-003 1.974e+008 1.130e+014 1.000e+006 7.959e-002 1.398e-003 
3.092e-003 2.134e+008 1.108e+014 1.000e+006 8.014e-002 1.616e-003 
3.430e-003 2.282e+008 1.106e+014 1.000e+006 7.468e-002 1.852e-003 
3.892e-003 2.450e+008 1.138e+014 1.000e+006 8.256e-002 2.197e-003 
4.302e-003 2.508e+008 1.155e+014 1.000e+006 1.003e-001 2.567e-003 
4.607e-003 2.510e+008 1.192e+014 1.000e+006 1.014e-001 2.871e-003 
4.875e-003 2.541e+008 1.207e+014 1.000e+006 9.019e-002 3.117e-003 
5.129e-003 2.573e+008 1.248e+014 1.000e+006 9.098e-002 3.349e-003 
5.384e-003 2.593e+008 1.297e+014 1.000e+006 9.889e-002 3.591e-003 
5.675e-003 2.542e+008 1.288e+014 1.000e+006 1.028e-001 3.917e-003 
5.949e-003 2.513e+008 1.323e+014 1.000e+006 9.750e-002 4.211e-003 
6.210e-003 2.499e+008 1.323e+014 1.000e+006 9.128e-002 4.481e-003 
6.439e-003 2.520e+008 1.322e+014 1.000e+006 9.486e-002 4.695e-003 
6.678e-003 2.523e+008 1.306e+014 1.000e+006 9.480e-002 4.932e-003 
6.900e-003 2.528e+008 1.310e+014 1.000e+006 9.099e-002 5.151e-003 
7.132e-003 2.527e+008 1.318e+014 1.000e+006 9.140e-002 5.384e-003 
7.353e-003 2.554e+008 1.317e+014 1.000e+006 9.207e-002 5.586e-003 
7.580e-003 2.556e+008 1.336e+014 1.000e+006 8.422e-002 5.811e-003 
7.812e-003 2.573e+008 1.377e+014 1.000e+006 9.316e-002 6.032e-003 
8.035e-003 2.541e+008 1.395e+014 1.000e+006 9.802e-002 6.276e-003 
8.241e-003 2.499e+008 1.369e+014 1.000e+006 1.003e-001 6.512e-003 
8.435e-003 2.496e+008 1.357e+014 1.000e+006 9.045e-002 6.708e-003 
8.621e-003 2.488e+008 1.360e+014 1.000e+006 9.428e-002 6.900e-003 
8.809e-003 2.475e+008 1.355e+014 1.000e+006 9.521e-002 7.096e-003 
9.013e-003 2.486e+008 1.346e+014 1.000e+006 9.399e-002 7.293e-003 
9.222e-003 2.491e+008 1.329e+014 1.000e+006 9.646e-002 7.499e-003 
9.430e-003 2.485e+008 1.340e+014 1.000e+006 9.722e-002 7.711e-003 
9.638e-003 2.475e+008 1.334e+014 1.000e+006 9.766e-002 7.926e-003 
9.837e-003 2.490e+008 1.344e+014 1.000e+006 1.008e-001 8.115e-003 
1.007e-002 2.479e+008 1.336e+014 1.000e+006 9.266e-002 8.354e-003 
1.043e-002 2.467e+008 1.379e+014 1.000e+006 8.161e-002 8.725e-003 
1.078e-002 2.479e+008 1.386e+014 1.000e+006 9.262e-002 9.070e-003 
1.112e-002 2.437e+008 1.374e+014 1.000e+006 8.756e-002 9.431e-003 
1.144e-002 2.472e+008 1.363e+014 1.000e+006 8.568e-002 9.730e-003 
1.173e-002 2.523e+008 1.326e+014 1.000e+006 7.854e-002 9.980e-003 
1.201e-002 2.576e+008 1.379e+014 1.000e+006 8.440e-002 1.023e-002 
1.228e-002 2.598e+008 1.379e+014 1.000e+006 8.932e-002 1.049e-002 
1.254e-002 2.621e+008 1.381e+014 1.000e+006 8.375e-002 1.073e-002 
1.279e-002 2.646e+008 1.423e+014 1.000e+006 8.671e-002 1.096e-002 
1.303e-002 2.650e+008 1.418e+014 1.000e+006 8.529e-002 1.120e-002 
1.329e-002 2.669e+008 1.438e+014 1.000e+006 8.033e-002 1.144e-002 
1.353e-002 2.666e+008 1.466e+014 1.000e+006 8.796e-002 1.169e-002 
1.377e-002 2.632e+008 1.435e+014 1.000e+006 8.870e-002 1.194e-002 
1.404e-002 2.655e+008 1.457e+014 1.000e+006 7.488e-002 1.220e-002 
1.431e-002 2.680e+008 1.511e+014 1.000e+006 8.361e-002 1.245e-002 
1.457e-002 2.648e+008 1.557e+014 1.000e+006 9.008e-002 1.273e-002 
1.477e-002 2.628e+008 1.555e+014 1.000e+006 8.367e-002 1.295e-002 
1.494e-002 2.635e+008 1.546e+014 1.000e+006 9.186e-002 1.312e-002 
1.512e-002 2.632e+008 1.547e+014 1.000e+006 9.069e-002 1.330e-002 
1.530e-002 2.625e+008 1.579e+014 1.000e+006 8.616e-002 1.348e-002 
1.547e-002 2.628e+008 1.556e+014 1.000e+006 9.243e-002 1.365e-002 
1.565e-002 2.620e+008 1.515e+014 1.000e+006 9.132e-002 1.384e-002 
1.589e-002 2.580e+008 1.494e+014 1.000e+006 9.303e-002 1.411e-002 
1.613e-002 2.550e+008 1.507e+014 1.000e+006 8.511e-002 1.436e-002 
1.637e-002 2.527e+008 1.539e+014 1.000e+006 8.298e-002 1.462e-002 
1.660e-002 2.528e+008 1.566e+014 1.000e+006 7.935e-002 1.485e-002 
1.683e-002 2.530e+008 1.600e+014 1.000e+006 8.493e-002 1.508e-002 
1.708e-002 2.507e+008 1.607e+014 1.000e+006 8.637e-002 1.535e-002 
1.735e-002 2.419e+008 1.554e+014 1.000e+006 8.925e-002 1.568e-002 
1.760e-002 2.374e+008 1.542e+014 1.000e+006 8.657e-002 1.596e-002 
1.786e-002 2.348e+008 1.495e+014 1.000e+006 8.496e-002 1.623e-002 
1.817e-002 2.314e+008 1.500e+014 1.000e+006 8.909e-002 1.657e-002 
1.848e-002 2.349e+008 1.434e+014 1.000e+006 8.243e-002 1.686e-002 
1.877e-002 2.443e+008 1.436e+014 1.000e+006 6.383e-002 1.708e-002 
1.903e-002 2.540e+008 1.469e+014 1.000e+006 6.779e-002 1.727e-002 
1.923e-002 2.590e+008 1.511e+014 1.000e+006 7.259e-002 1.744e-002 
1.945e-002 2.631e+008 1.499e+014 1.000e+006 7.751e-002 1.763e-002 
1.970e-002 2.646e+008 1.491e+014 1.000e+006 8.814e-002 1.787e-002 
1.992e-002 2.636e+008 1.506e+014 1.000e+006 8.825e-002 1.810e-002 
 
