# Supplementary material for: Strain rate dependency of dislocation plasticity
Source: Nat Commun. 2021 Mar 23;12:1845. doi: 10.1038/s41467-021-21939-1 (PMC7988163; doi:10.1038/s41467-021-21939-1)
Supplement: Supplementary file 3 — Supplementary Data 1 [file 41467_2021_21939_MOESM3_ESM.zip › Supplementary Data 1/DDDSimulationSet2/StrainRate=1e6s-1/InitialDislocationDensity=2.5e13m-2.dat]

#strain(1), stress(Pa), dislocation density(m-2), strain rate(s-1), mean dislocation velocity(km/s), plastic strain(1)
9.680e-004 1.225e+008 2.592e+013 1.000e+006 9.180e-002 1.198e-004 
1.659e-003 1.965e+008 2.633e+013 1.000e+006 1.425e-001 2.996e-004 
2.298e-003 2.536e+008 2.624e+013 1.000e+006 1.794e-001 5.435e-004 
2.930e-003 3.031e+008 2.665e+013 1.000e+006 2.003e-001 8.323e-004 
3.486e-003 3.409e+008 2.728e+013 1.000e+006 2.186e-001 1.128e-003 
4.111e-003 3.736e+008 2.740e+013 1.000e+006 2.687e-001 1.527e-003 
4.622e-003 3.939e+008 2.813e+013 1.000e+006 2.649e-001 1.898e-003 
4.881e-003 4.039e+008 2.813e+013 1.000e+006 2.835e-001 2.087e-003 
5.149e-003 4.133e+008 2.813e+013 1.000e+006 2.894e-001 2.290e-003 
5.546e-003 4.265e+008 2.703e+013 1.000e+006 2.929e-001 2.596e-003 
6.339e-003 4.463e+008 2.900e+013 1.000e+006 3.222e-001 3.252e-003 
6.598e-003 4.504e+008 2.892e+013 1.000e+006 3.019e-001 3.483e-003 
6.935e-003 4.605e+008 2.819e+013 1.000e+006 2.867e-001 3.750e-003 
7.247e-003 4.691e+008 2.847e+013 1.000e+006 3.041e-001 4.002e-003 
7.553e-003 4.755e+008 2.911e+013 1.000e+006 3.229e-001 4.265e-003 
7.898e-003 4.786e+008 2.909e+013 1.000e+006 3.416e-001 4.587e-003 
8.602e-003 4.903e+008 2.871e+013 1.000e+006 3.077e-001 5.210e-003 
9.366e-003 4.962e+008 2.977e+013 1.000e+006 3.639e-001 5.934e-003 
1.011e-002 4.882e+008 2.856e+013 1.000e+006 3.781e-001 6.730e-003 
1.083e-002 4.841e+008 2.877e+013 1.000e+006 3.717e-001 7.486e-003 
1.114e-002 4.814e+008 2.869e+013 1.000e+006 3.838e-001 7.806e-003 
1.178e-002 4.775e+008 2.808e+013 1.000e+006 3.685e-001 8.475e-003 
1.241e-002 4.739e+008 2.785e+013 1.000e+006 3.709e-001 9.136e-003 
1.303e-002 4.717e+008 2.772e+013 1.000e+006 3.729e-001 9.764e-003 
1.364e-002 4.709e+008 2.794e+013 1.000e+006 3.663e-001 1.038e-002 
1.426e-002 4.692e+008 2.806e+013 1.000e+006 3.793e-001 1.101e-002 
1.487e-002 4.679e+008 2.824e+013 1.000e+006 3.723e-001 1.163e-002 
1.548e-002 4.662e+008 2.799e+013 1.000e+006 3.742e-001 1.225e-002 
1.609e-002 4.664e+008 2.771e+013 1.000e+006 3.596e-001 1.286e-002 
1.676e-002 4.632e+008 2.785e+013 1.000e+006 3.687e-001 1.356e-002 
1.746e-002 4.610e+008 2.775e+013 1.000e+006 3.853e-001 1.427e-002 
1.815e-002 4.553e+008 2.830e+013 1.000e+006 3.713e-001 1.500e-002 
1.882e-002 4.515e+008 2.815e+013 1.000e+006 3.690e-001 1.570e-002 
1.945e-002 4.481e+008 2.797e+013 1.000e+006 3.603e-001 1.635e-002 
2.011e-002 4.462e+008 2.870e+013 1.000e+006 3.735e-001 1.702e-002 
2.073e-002 4.448e+008 2.822e+013 1.000e+006 3.463e-001 1.765e-002 
 
