# Supplementary material for: Strain rate dependency of dislocation plasticity
Source: Nat Commun. 2021 Mar 23;12:1845. doi: 10.1038/s41467-021-21939-1 (PMC7988163; doi:10.1038/s41467-021-21939-1)
Supplement: Supplementary file 3 — Supplementary Data 1 [file 41467_2021_21939_MOESM3_ESM.zip › Supplementary Data 1/DDDSimulationSet2/StrainRate=1e6s-1/InitialDislocationDensity=4.1e12m-2.dat]

#strain(1), stress(Pa), dislocation density(m-2), strain rate(s-1), mean dislocation velocity(km/s), plastic strain(1)
1.380e-003 1.873e+008 4.136e+012 1.000e+006 2.567e-001 8.325e-005 
2.857e-003 3.695e+008 4.138e+012 1.000e+006 4.555e-001 2.996e-004 
5.085e-003 6.162e+008 4.127e+012 1.000e+006 6.762e-001 8.204e-004 
6.861e-003 7.943e+008 4.115e+012 1.000e+006 7.863e-001 1.365e-003 
8.296e-003 9.320e+008 4.105e+012 1.000e+006 8.400e-001 1.849e-003 
9.516e-003 1.046e+009 4.119e+012 1.000e+006 8.747e-001 2.280e-003 
1.107e-002 1.188e+009 4.109e+012 1.000e+006 9.024e-001 2.855e-003 
1.306e-002 1.365e+009 4.106e+012 1.000e+006 9.329e-001 3.612e-003 
1.510e-002 1.545e+009 4.154e+012 1.000e+006 9.594e-001 4.411e-003 
1.650e-002 1.654e+009 4.709e+012 1.000e+006 1.028e+000 5.057e-003 
1.780e-002 1.749e+009 4.871e+012 1.000e+006 1.050e+000 5.700e-003 
1.998e-002 1.928e+009 4.110e+012 1.000e+006 9.854e-001 6.642e-003 
2.179e-002 2.082e+009 4.104e+012 1.000e+006 9.906e-001 7.385e-003 
2.388e-002 2.259e+009 4.099e+012 1.000e+006 1.000e+000 8.245e-003 
2.599e-002 2.438e+009 4.097e+012 1.000e+006 1.006e+000 9.123e-003 
2.791e-002 2.600e+009 4.096e+012 1.000e+006 1.012e+000 9.923e-003 
2.976e-002 2.755e+009 4.213e+012 1.000e+006 1.025e+000 1.070e-002 
 
