# Supplementary material for: Strain rate dependency of dislocation plasticity
Source: Nat Commun. 2021 Mar 23;12:1845. doi: 10.1038/s41467-021-21939-1 (PMC7988163; doi:10.1038/s41467-021-21939-1)
Supplement: Supplementary file 3 — Supplementary Data 1 [file 41467_2021_21939_MOESM3_ESM.zip › Supplementary Data 1/DDDSimulationSet2/StrainRate=1e6s-1/InitialDislocationDensity=6.8e11m-2.dat]

#strain(1), stress(Pa), dislocation density(m-2), strain rate(s-1), mean dislocation velocity(km/s), plastic strain(1)
0.000e+000 0.000e+000 6.819e+011 1.000e+006 8.938e-001 1.732e-004 
4.343e-003 6.022e+008 6.803e+011 1.000e+006 1.013e+000 5.028e-004 
9.272e-003 1.267e+009 6.799e+011 1.000e+006 1.032e+000 8.538e-004 
1.426e-002 1.938e+009 6.796e+011 1.000e+006 1.038e+000 1.185e-003 
1.892e-002 2.563e+009 6.800e+011 1.000e+006 1.040e+000 1.351e-003 
2.123e-002 2.874e+009 6.797e+011 1.000e+006 1.040e+000 1.544e-003 
2.393e-002 3.236e+009 6.796e+011 1.000e+006 1.041e+000 1.770e-003 
2.709e-002 3.660e+009 6.796e+011 1.000e+006 1.041e+000 1.971e-003 
2.989e-002 4.037e+009 6.795e+011 1.000e+006 1.042e+000 2.205e-003 
3.315e-002 4.474e+009 6.794e+011 1.000e+006 1.041e+000 2.403e-003 
3.591e-002 4.845e+009 6.794e+011 1.000e+006 1.041e+000 2.639e-003 
3.920e-002 5.285e+009 6.796e+011 1.000e+006 1.041e+000 2.824e-003 
4.177e-002 5.631e+009 6.794e+011 1.000e+006 1.042e+000 2.994e-003 
4.414e-002 5.949e+009 6.794e+011 1.000e+006 1.041e+000 3.111e-003 
 
