# Supplementary material for: Strain rate dependency of dislocation plasticity
Source: Nat Commun. 2021 Mar 23;12:1845. doi: 10.1038/s41467-021-21939-1 (PMC7988163; doi:10.1038/s41467-021-21939-1)
Supplement: Supplementary file 3 — Supplementary Data 1 [file 41467_2021_21939_MOESM3_ESM.zip › Supplementary Data 1/DDDSimulationSet2/StrainRate=1e6s-1/InitialDislocationDensity=6.8e15m-2.dat]

#strain(1), stress(Pa), dislocation density(m-2), strain rate(s-1), mean dislocation velocity(km/s), plastic strain(1)
3.847e-004 3.151e+007 5.972e+015 1.000e+006 2.173e-002 1.665e-004 
7.998e-004 5.310e+007 5.739e+015 1.000e+006 1.474e-002 4.322e-004 
1.186e-003 7.657e+007 5.667e+015 1.000e+006 1.320e-002 6.566e-004 
1.563e-003 9.915e+007 5.603e+015 1.000e+006 1.299e-002 8.772e-004 
1.929e-003 1.203e+008 5.574e+015 1.000e+006 1.200e-002 1.097e-003 
2.304e-003 1.500e+008 5.540e+015 1.000e+006 1.301e-002 1.266e-003 
2.692e-003 1.724e+008 5.516e+015 1.000e+006 1.126e-002 1.499e-003 
3.077e-003 1.997e+008 5.500e+015 1.000e+006 1.222e-002 1.695e-003 
3.463e-003 2.206e+008 5.474e+015 1.000e+006 1.186e-002 1.937e-003 
3.927e-003 2.422e+008 5.472e+015 1.000e+006 1.093e-002 2.251e-003 
4.417e-003 2.718e+008 5.469e+015 1.000e+006 1.094e-002 2.536e-003 
4.956e-003 2.924e+008 5.446e+015 1.000e+006 1.291e-002 2.932e-003 
5.527e-003 3.154e+008 5.413e+015 1.000e+006 1.182e-002 3.345e-003 
6.052e-003 3.452e+008 5.401e+015 1.000e+006 1.153e-002 3.663e-003 
6.516e-003 3.713e+008 5.387e+015 1.000e+006 1.120e-002 3.947e-003 
6.944e-003 3.953e+008 5.392e+015 1.000e+006 1.194e-002 4.209e-003 
7.380e-003 4.016e+008 5.374e+015 1.000e+006 1.060e-002 4.601e-003 
7.807e-003 4.277e+008 5.355e+015 1.000e+006 1.109e-002 4.848e-003 
8.241e-003 4.366e+008 5.361e+015 1.000e+006 1.229e-002 5.221e-003 
8.758e-003 4.317e+008 5.351e+015 1.000e+006 1.194e-002 5.771e-003 
9.301e-003 4.342e+008 5.310e+015 1.000e+006 1.218e-002 6.296e-003 
9.824e-003 4.519e+008 5.312e+015 1.000e+006 1.275e-002 6.697e-003 
1.034e-002 4.750e+008 5.280e+015 1.000e+006 1.093e-002 7.055e-003 
1.087e-002 4.963e+008 5.283e+015 1.000e+006 1.230e-002 7.438e-003 
1.140e-002 5.169e+008 5.273e+015 1.000e+006 1.215e-002 7.827e-003 
1.192e-002 5.273e+008 5.240e+015 1.000e+006 1.313e-002 8.275e-003 
1.244e-002 5.206e+008 5.230e+015 1.000e+006 1.164e-002 8.835e-003 
1.295e-002 5.221e+008 5.250e+015 1.000e+006 1.208e-002 9.336e-003 
1.348e-002 5.262e+008 5.266e+015 1.000e+006 1.159e-002 9.838e-003 
1.402e-002 5.148e+008 5.279e+015 1.000e+006 1.320e-002 1.046e-002 
1.454e-002 5.300e+008 5.284e+015 1.000e+006 1.180e-002 1.087e-002 
1.504e-002 5.447e+008 5.300e+015 1.000e+006 1.224e-002 1.127e-002 
1.554e-002 5.627e+008 5.307e+015 1.000e+006 1.158e-002 1.165e-002 
1.605e-002 5.828e+008 5.347e+015 1.000e+006 1.196e-002 1.202e-002 
1.657e-002 5.791e+008 5.370e+015 1.000e+006 1.232e-002 1.256e-002 
1.705e-002 5.816e+008 5.376e+015 1.000e+006 1.071e-002 1.302e-002 
1.748e-002 5.846e+008 5.393e+015 1.000e+006 1.260e-002 1.344e-002 
1.791e-002 5.840e+008 5.401e+015 1.000e+006 1.203e-002 1.387e-002 
1.835e-002 5.980e+008 5.410e+015 1.000e+006 1.103e-002 1.421e-002 
1.881e-002 6.015e+008 5.407e+015 1.000e+006 1.280e-002 1.464e-002 
1.923e-002 5.902e+008 5.422e+015 1.000e+006 1.428e-002 1.514e-002 
1.967e-002 5.973e+008 5.430e+015 1.000e+006 1.300e-002 1.554e-002 
2.015e-002 6.082e+008 5.431e+015 1.000e+006 1.307e-002 1.595e-002 
2.062e-002 6.192e+008 5.431e+015 1.000e+006 1.358e-002 1.634e-002 
2.109e-002 6.172e+008 5.437e+015 1.000e+006 1.349e-002 1.682e-002 
2.154e-002 6.246e+008 5.431e+015 1.000e+006 1.364e-002 1.722e-002 
