# Supplementary material for: Strain rate dependency of dislocation plasticity
Source: Nat Commun. 2021 Mar 23;12:1845. doi: 10.1038/s41467-021-21939-1 (PMC7988163; doi:10.1038/s41467-021-21939-1)
Supplement: Supplementary file 3 — Supplementary Data 1 [file 41467_2021_21939_MOESM3_ESM.zip › Supplementary Data 1/DDDSimulationSet2/StrainRate=1e6s-1/InitialDislocationDensity=8.4e14m-2.dat]

#strain(1), stress(Pa), dislocation density(m-2), strain rate(s-1), mean dislocation velocity(km/s), plastic strain(1)
3.308e-004 3.734e+007 8.385e+014 1.000e+006 4.477e-002 7.233e-005 
6.081e-004 5.396e+007 8.150e+014 1.000e+006 3.166e-002 2.346e-004 
8.800e-004 7.163e+007 8.051e+014 1.000e+006 2.375e-002 3.843e-004 
1.143e-003 8.719e+007 7.985e+014 1.000e+006 2.309e-002 5.394e-004 
1.354e-003 9.531e+007 7.903e+014 1.000e+006 2.425e-002 6.942e-004 
1.642e-003 1.099e+008 7.815e+014 1.000e+006 2.044e-002 8.812e-004 
1.936e-003 1.278e+008 7.771e+014 1.000e+006 1.924e-002 1.052e-003 
2.220e-003 1.430e+008 7.733e+014 1.000e+006 2.109e-002 1.230e-003 
2.489e-003 1.596e+008 7.694e+014 1.000e+006 1.955e-002 1.385e-003 
2.764e-003 1.760e+008 7.661e+014 1.000e+006 1.983e-002 1.547e-003 
3.048e-003 1.928e+008 7.662e+014 1.000e+006 1.984e-002 1.714e-003 
3.328e-003 2.057e+008 7.663e+014 1.000e+006 2.374e-002 1.905e-003 
3.619e-003 2.160e+008 7.663e+014 1.000e+006 2.183e-002 2.125e-003 
3.909e-003 2.280e+008 7.667e+014 1.000e+006 2.194e-002 2.332e-003 
4.200e-003 2.403e+008 7.710e+014 1.000e+006 2.114e-002 2.538e-003 
4.479e-003 2.498e+008 7.740e+014 1.000e+006 2.287e-002 2.751e-003 
4.750e-003 2.564e+008 7.710e+014 1.000e+006 2.559e-002 2.977e-003 
4.985e-003 2.620e+008 7.694e+014 1.000e+006 2.434e-002 3.173e-003 
5.264e-003 2.666e+008 7.668e+014 1.000e+006 2.552e-002 3.420e-003 
5.545e-003 2.728e+008 7.659e+014 1.000e+006 2.638e-002 3.658e-003 
5.799e-003 2.786e+008 7.642e+014 1.000e+006 2.584e-002 3.872e-003 
6.034e-003 2.828e+008 7.628e+014 1.000e+006 2.428e-002 4.078e-003 
6.277e-003 2.855e+008 7.691e+014 1.000e+006 2.810e-002 4.302e-003 
6.510e-003 2.882e+008 7.779e+014 1.000e+006 2.434e-002 4.516e-003 
6.695e-003 2.930e+008 7.813e+014 1.000e+006 2.128e-002 4.668e-003 
6.879e-003 2.999e+008 7.834e+014 1.000e+006 2.247e-002 4.805e-003 
7.094e-003 3.096e+008 7.825e+014 1.000e+006 2.205e-002 4.952e-003 
7.288e-003 3.160e+008 7.867e+014 1.000e+006 2.291e-002 5.103e-003 
7.493e-003 3.185e+008 7.889e+014 1.000e+006 2.340e-002 5.290e-003 
7.681e-003 3.212e+008 7.877e+014 1.000e+006 2.742e-002 5.460e-003 
7.865e-003 3.214e+008 7.894e+014 1.000e+006 2.527e-002 5.642e-003 
8.058e-003 3.202e+008 7.940e+014 1.000e+006 2.669e-002 5.843e-003 
8.252e-003 3.201e+008 8.004e+014 1.000e+006 2.617e-002 6.037e-003 
8.443e-003 3.206e+008 8.047e+014 1.000e+006 2.664e-002 6.225e-003 
8.632e-003 3.206e+008 8.107e+014 1.000e+006 2.626e-002 6.414e-003 
8.828e-003 3.187e+008 8.164e+014 1.000e+006 2.767e-002 6.623e-003 
9.008e-003 3.170e+008 8.227e+014 1.000e+006 3.173e-002 6.815e-003 
9.164e-003 3.131e+008 8.191e+014 1.000e+006 2.927e-002 6.998e-003 
9.314e-003 3.143e+008 8.215e+014 1.000e+006 2.639e-002 7.140e-003 
9.467e-003 3.145e+008 8.246e+014 1.000e+006 2.635e-002 7.291e-003 
9.624e-003 3.149e+008 8.276e+014 1.000e+006 2.783e-002 7.446e-003 
9.778e-003 3.156e+008 8.305e+014 1.000e+006 2.610e-002 7.594e-003 
9.931e-003 3.163e+008 8.317e+014 1.000e+006 2.582e-002 7.743e-003 
1.008e-002 3.171e+008 8.313e+014 1.000e+006 2.523e-002 7.891e-003 
1.027e-002 3.205e+008 8.277e+014 1.000e+006 2.302e-002 8.051e-003 
1.050e-002 3.271e+008 8.325e+014 1.000e+006 2.159e-002 8.232e-003 
1.072e-002 3.311e+008 8.397e+014 1.000e+006 2.401e-002 8.433e-003 
1.097e-002 3.331e+008 8.466e+014 1.000e+006 2.378e-002 8.662e-003 
1.122e-002 3.357e+008 8.491e+014 1.000e+006 2.367e-002 8.901e-003 
1.147e-002 3.372e+008 8.531e+014 1.000e+006 2.634e-002 9.138e-003 
1.171e-002 3.372e+008 8.455e+014 1.000e+006 2.532e-002 9.374e-003 
1.192e-002 3.386e+008 8.487e+014 1.000e+006 2.458e-002 9.580e-003 
1.213e-002 3.378e+008 8.494e+014 1.000e+006 2.541e-002 9.792e-003 
1.233e-002 3.364e+008 8.514e+014 1.000e+006 2.283e-002 1.000e-002 
1.253e-002 3.382e+008 8.540e+014 1.000e+006 2.128e-002 1.019e-002 
1.272e-002 3.396e+008 8.589e+014 1.000e+006 2.207e-002 1.037e-002 
1.293e-002 3.424e+008 8.638e+014 1.000e+006 2.357e-002 1.056e-002 
1.317e-002 3.439e+008 8.703e+014 1.000e+006 2.457e-002 1.079e-002 
1.340e-002 3.468e+008 8.734e+014 1.000e+006 2.350e-002 1.100e-002 
1.362e-002 3.470e+008 8.794e+014 1.000e+006 2.289e-002 1.122e-002 
1.385e-002 3.443e+008 8.879e+014 1.000e+006 2.647e-002 1.146e-002 
1.408e-002 3.411e+008 8.910e+014 1.000e+006 2.521e-002 1.172e-002 
1.436e-002 3.424e+008 8.879e+014 1.000e+006 2.242e-002 1.200e-002 
1.458e-002 3.434e+008 8.925e+014 1.000e+006 2.365e-002 1.220e-002 
1.477e-002 3.453e+008 8.889e+014 1.000e+006 2.312e-002 1.238e-002 
1.494e-002 3.473e+008 8.844e+014 1.000e+006 2.343e-002 1.253e-002 
1.510e-002 3.475e+008 8.840e+014 1.000e+006 2.476e-002 1.270e-002 
1.527e-002 3.492e+008 8.851e+014 1.000e+006 2.136e-002 1.285e-002 
1.545e-002 3.542e+008 8.845e+014 1.000e+006 2.087e-002 1.300e-002 
1.565e-002 3.609e+008 8.910e+014 1.000e+006 2.036e-002 1.315e-002 
1.583e-002 3.642e+008 8.951e+014 1.000e+006 2.126e-002 1.331e-002 
