# Supplementary material for: Strain rate dependency of dislocation plasticity
Source: Nat Commun. 2021 Mar 23;12:1845. doi: 10.1038/s41467-021-21939-1 (PMC7988163; doi:10.1038/s41467-021-21939-1)
Supplement: Supplementary file 3 — Supplementary Data 1 [file 41467_2021_21939_MOESM3_ESM.zip › Supplementary Data 1/DDDSimulationSet3/StrainRate=1e0s-1/InitialDislocationDensity=1.1e11m-2.dat]

#strain(1), stress(Pa), dislocation density(m-2), strain rate(s-1), mean dislocation velocity(km/s), plastic strain(1)
2.685e-008 3.777e+003 1.019e+011 1.000e+000 4.485e-003 6.967e-010 
5.372e-008 7.439e+003 1.019e+011 1.000e+000 4.484e-003 2.244e-009 
8.059e-008 1.109e+004 1.019e+011 1.000e+000 4.499e-003 3.877e-009 
1.075e-007 1.471e+004 1.019e+011 1.000e+000 4.497e-003 5.691e-009 
1.343e-007 1.831e+004 1.019e+011 1.000e+000 4.498e-003 7.656e-009 
1.612e-007 2.189e+004 1.019e+011 1.000e+000 4.496e-003 9.790e-009 
1.881e-007 2.544e+004 1.019e+011 1.000e+000 4.473e-003 1.208e-008 
2.150e-007 2.899e+004 1.019e+011 1.000e+000 4.479e-003 1.440e-008 
2.418e-007 3.250e+004 1.019e+011 1.000e+000 4.661e-003 1.699e-008 
2.687e-007 3.599e+004 1.019e+011 1.000e+000 4.501e-003 1.978e-008 
2.956e-007 3.961e+004 1.019e+011 1.000e+000 4.491e-003 2.159e-008 
3.225e-007 4.320e+004 1.019e+011 1.000e+000 4.485e-003 2.366e-008 
3.493e-007 4.676e+004 1.019e+011 1.000e+000 4.531e-003 2.587e-008 
3.762e-007 5.033e+004 1.019e+011 1.000e+000 4.560e-003 2.807e-008 
4.031e-007 5.390e+004 1.019e+011 1.000e+000 4.530e-003 3.025e-008 
4.300e-007 5.742e+004 1.019e+011 1.000e+000 4.497e-003 3.279e-008 
4.568e-007 6.093e+004 1.019e+011 1.000e+000 4.490e-003 3.538e-008 
4.837e-007 6.452e+004 1.019e+011 1.000e+000 4.462e-003 3.740e-008 
5.106e-007 6.808e+004 1.019e+011 1.000e+000 4.540e-003 3.966e-008 
5.375e-007 7.156e+004 1.019e+011 1.000e+000 4.516e-003 4.247e-008 
5.643e-007 7.508e+004 1.019e+011 1.000e+000 4.498e-003 4.499e-008 
5.912e-007 7.862e+004 1.019e+011 1.000e+000 4.722e-003 4.737e-008 
6.181e-007 8.192e+004 1.019e+011 1.000e+000 4.787e-003 5.147e-008 
6.449e-007 8.534e+004 1.019e+011 1.000e+000 4.724e-003 5.464e-008 
6.718e-007 8.883e+004 1.019e+011 1.000e+000 4.707e-003 5.739e-008 
6.987e-007 9.230e+004 1.019e+011 1.000e+000 4.722e-003 6.024e-008 
7.256e-007 9.577e+004 1.019e+011 1.000e+000 4.687e-003 6.313e-008 
7.524e-007 9.927e+004 1.019e+011 1.000e+000 4.673e-003 6.578e-008 
7.793e-007 1.027e+005 1.019e+011 1.000e+000 4.745e-003 6.869e-008 
8.062e-007 1.062e+005 1.019e+011 1.000e+000 4.784e-003 7.159e-008 
8.331e-007 1.097e+005 1.019e+011 1.000e+000 4.683e-003 7.419e-008 
8.599e-007 1.133e+005 1.019e+011 1.000e+000 4.399e-003 7.644e-008 
8.868e-007 1.168e+005 1.019e+011 1.000e+000 4.543e-003 7.919e-008 
9.137e-007 1.203e+005 1.019e+011 1.000e+000 4.891e-003 8.137e-008 
9.406e-007 1.240e+005 1.019e+011 1.000e+000 4.820e-003 8.280e-008 
9.674e-007 1.276e+005 1.019e+011 1.000e+000 4.905e-003 8.494e-008 
9.943e-007 1.311e+005 1.019e+011 1.000e+000 4.454e-003 8.730e-008 
1.021e-006 1.347e+005 1.019e+011 1.000e+000 4.703e-003 8.931e-008 
1.048e-006 1.383e+005 1.019e+011 1.000e+000 4.812e-003 9.176e-008 
1.075e-006 1.417e+005 1.019e+011 1.000e+000 4.866e-003 9.477e-008 
1.102e-006 1.453e+005 1.019e+011 1.000e+000 4.840e-003 9.701e-008 
1.129e-006 1.487e+005 1.019e+011 1.000e+000 4.347e-003 9.992e-008 
1.156e-006 1.523e+005 1.019e+011 1.000e+000 4.691e-003 1.022e-007 
1.182e-006 1.559e+005 1.019e+011 1.000e+000 4.749e-003 1.041e-007 
1.209e-006 1.594e+005 1.019e+011 1.000e+000 4.674e-003 1.066e-007 
1.236e-006 1.629e+005 1.019e+011 1.000e+000 4.324e-003 1.097e-007 
1.263e-006 1.663e+005 1.019e+011 1.000e+000 4.711e-003 1.126e-007 
1.290e-006 1.699e+005 1.019e+011 1.000e+000 4.305e-003 1.151e-007 
1.317e-006 1.734e+005 1.019e+011 1.000e+000 4.730e-003 1.176e-007 
1.344e-006 1.769e+005 1.019e+011 1.000e+000 4.663e-003 1.198e-007 
1.371e-006 1.805e+005 1.019e+011 1.000e+000 4.297e-003 1.221e-007 
1.397e-006 1.841e+005 1.019e+011 1.000e+000 4.629e-003 1.241e-007 
1.424e-006 1.876e+005 1.019e+011 1.000e+000 4.626e-003 1.265e-007 
1.451e-006 1.911e+005 1.019e+011 1.000e+000 4.668e-003 1.291e-007 
1.478e-006 1.947e+005 1.019e+011 1.000e+000 4.593e-003 1.316e-007 
1.505e-006 1.982e+005 1.019e+011 1.000e+000 4.872e-003 1.343e-007 
1.532e-006 2.016e+005 1.019e+011 1.000e+000 4.435e-003 1.372e-007 
1.559e-006 2.049e+005 1.019e+011 1.000e+000 4.640e-003 1.413e-007 
1.586e-006 2.084e+005 1.019e+011 1.000e+000 4.716e-003 1.441e-007 
1.612e-006 2.118e+005 1.019e+011 1.000e+000 4.704e-003 1.471e-007 
1.639e-006 2.154e+005 1.019e+011 1.000e+000 4.696e-003 1.496e-007 
1.666e-006 2.189e+005 1.019e+011 1.000e+000 4.319e-003 1.520e-007 
1.693e-006 2.224e+005 1.019e+011 1.000e+000 4.422e-003 1.546e-007 
1.720e-006 2.259e+005 1.019e+011 1.000e+000 4.546e-003 1.576e-007 
1.747e-006 2.293e+005 1.019e+011 1.000e+000 4.514e-003 1.609e-007 
1.774e-006 2.327e+005 1.019e+011 1.000e+000 4.644e-003 1.642e-007 
1.801e-006 2.362e+005 1.019e+011 1.000e+000 4.610e-003 1.667e-007 
1.827e-006 2.397e+005 1.019e+011 1.000e+000 4.557e-003 1.697e-007 
1.854e-006 2.431e+005 1.019e+011 1.000e+000 4.467e-003 1.727e-007 
1.881e-006 2.466e+005 1.019e+011 1.000e+000 4.452e-003 1.757e-007 
1.908e-006 2.501e+005 1.019e+011 1.000e+000 4.431e-003 1.781e-007 
1.935e-006 2.536e+005 1.019e+011 1.000e+000 4.365e-003 1.810e-007 
1.962e-006 2.571e+005 1.019e+011 1.000e+000 4.362e-003 1.837e-007 
1.989e-006 2.606e+005 1.019e+011 1.000e+000 4.424e-003 1.863e-007 
2.016e-006 2.642e+005 1.019e+011 1.000e+000 4.424e-003 1.884e-007 
2.042e-006 2.677e+005 1.019e+011 1.000e+000 4.510e-003 1.910e-007 
2.069e-006 2.713e+005 1.019e+011 1.000e+000 4.490e-003 1.929e-007 
2.096e-006 2.748e+005 1.019e+011 1.000e+000 4.989e-003 1.953e-007 
2.123e-006 2.783e+005 1.019e+011 1.000e+000 4.950e-003 1.981e-007 
2.150e-006 2.819e+005 1.019e+011 1.000e+000 4.832e-003 2.002e-007 
2.177e-006 2.854e+005 1.019e+011 1.000e+000 4.881e-003 2.029e-007 
2.204e-006 2.889e+005 1.019e+011 1.000e+000 4.855e-003 2.055e-007 
2.231e-006 2.924e+005 1.019e+011 1.000e+000 4.862e-003 2.080e-007 
2.257e-006 2.960e+005 1.019e+011 1.000e+000 4.923e-003 2.103e-007 
2.284e-006 2.994e+005 1.019e+011 1.000e+000 4.884e-003 2.134e-007 
2.311e-006 3.029e+005 1.019e+011 1.000e+000 4.958e-003 2.157e-007 
2.338e-006 3.064e+005 1.019e+011 1.000e+000 4.924e-003 2.186e-007 
2.365e-006 3.100e+005 1.019e+011 1.000e+000 4.878e-003 2.209e-007 
2.392e-006 3.135e+005 1.019e+011 1.000e+000 4.852e-003 2.235e-007 
2.419e-006 3.170e+005 1.019e+011 1.000e+000 4.841e-003 2.262e-007 
2.445e-006 3.205e+005 1.019e+011 1.000e+000 4.843e-003 2.285e-007 
2.472e-006 3.241e+005 1.019e+011 1.000e+000 4.893e-003 2.310e-007 
2.499e-006 3.277e+005 1.019e+011 1.000e+000 4.839e-003 2.329e-007 
2.526e-006 3.311e+005 1.019e+011 1.000e+000 4.861e-003 2.361e-007 
2.553e-006 3.345e+005 1.019e+011 1.000e+000 4.826e-003 2.392e-007 
2.580e-006 3.379e+005 1.019e+011 1.000e+000 4.937e-003 2.431e-007 
2.607e-006 3.412e+005 1.019e+011 1.000e+000 5.015e-003 2.467e-007 
2.634e-006 3.447e+005 1.019e+011 1.000e+000 4.948e-003 2.496e-007 
2.660e-006 3.482e+005 1.019e+011 1.000e+000 4.935e-003 2.521e-007 
2.687e-006 3.517e+005 1.019e+011 1.000e+000 4.809e-003 2.547e-007 
2.714e-006 3.553e+005 1.019e+011 1.000e+000 4.846e-003 2.570e-007 
2.741e-006 3.588e+005 1.019e+011 1.000e+000 4.918e-003 2.597e-007 
2.768e-006 3.622e+005 1.019e+011 1.000e+000 4.954e-003 2.626e-007 
2.795e-006 3.656e+005 1.019e+011 1.000e+000 4.899e-003 2.658e-007 
2.822e-006 3.691e+005 1.019e+011 1.000e+000 4.876e-003 2.685e-007 
2.849e-006 3.726e+005 1.019e+011 1.000e+000 4.830e-003 2.712e-007 
2.875e-006 3.761e+005 1.019e+011 1.000e+000 4.795e-003 2.743e-007 
2.902e-006 3.795e+005 1.019e+011 1.000e+000 4.774e-003 2.774e-007 
2.929e-006 3.829e+005 1.019e+011 1.000e+000 4.888e-003 2.808e-007 
2.956e-006 3.862e+005 1.019e+011 1.000e+000 4.915e-003 2.849e-007 
2.983e-006 3.896e+005 1.019e+011 1.000e+000 4.852e-003 2.881e-007 
3.010e-006 3.931e+005 1.019e+011 1.000e+000 4.921e-003 2.912e-007 
3.037e-006 3.966e+005 1.019e+011 1.000e+000 4.845e-003 2.937e-007 
3.064e-006 4.001e+005 1.019e+011 1.000e+000 4.821e-003 2.960e-007 
3.090e-006 4.036e+005 1.019e+011 1.000e+000 4.778e-003 2.988e-007 
3.117e-006 4.070e+005 1.019e+011 1.000e+000 4.787e-003 3.020e-007 
3.144e-006 4.105e+005 1.019e+011 1.000e+000 4.796e-003 3.048e-007 
3.171e-006 4.141e+005 1.019e+011 1.000e+000 4.759e-003 3.070e-007 
3.198e-006 4.176e+005 1.019e+011 1.000e+000 4.822e-003 3.096e-007 
3.225e-006 4.209e+005 1.019e+011 1.000e+000 4.788e-003 3.136e-007 
3.252e-006 4.242e+005 1.019e+011 1.000e+000 4.807e-003 3.174e-007 
3.279e-006 4.277e+005 1.019e+011 1.000e+000 4.773e-003 3.207e-007 
3.305e-006 4.311e+005 1.019e+011 1.000e+000 4.799e-003 3.235e-007 
3.332e-006 4.347e+005 1.019e+011 1.000e+000 4.839e-003 3.256e-007 
3.359e-006 4.383e+005 1.019e+011 1.000e+000 4.791e-003 3.280e-007 
3.386e-006 4.417e+005 1.019e+011 1.000e+000 4.801e-003 3.307e-007 
3.413e-006 4.452e+005 1.019e+011 1.000e+000 4.855e-003 3.336e-007 
3.440e-006 4.487e+005 1.019e+011 1.000e+000 4.835e-003 3.362e-007 
3.467e-006 4.522e+005 1.019e+011 1.000e+000 4.826e-003 3.393e-007 
3.494e-006 4.556e+005 1.019e+011 1.000e+000 4.794e-003 3.423e-007 
3.520e-006 4.591e+005 1.019e+011 1.000e+000 4.833e-003 3.453e-007 
3.547e-006 4.625e+005 1.019e+011 1.000e+000 4.720e-003 3.484e-007 
3.574e-006 4.660e+005 1.019e+011 1.000e+000 4.823e-003 3.511e-007 
3.601e-006 4.693e+005 1.019e+011 1.000e+000 4.806e-003 3.553e-007 
3.628e-006 4.706e+005 1.019e+011 1.000e+000 4.699e-003 3.731e-007 
3.655e-006 4.720e+005 1.019e+011 1.000e+000 5.196e-003 3.903e-007 
3.682e-006 4.738e+005 1.019e+011 1.000e+000 5.110e-003 4.048e-007 
3.709e-006 4.758e+005 1.019e+011 1.000e+000 5.065e-003 4.175e-007 
3.735e-006 4.778e+005 1.019e+011 1.000e+000 4.958e-003 4.304e-007 
3.762e-006 4.801e+005 1.019e+011 1.000e+000 5.183e-003 4.415e-007 
3.789e-006 4.826e+005 1.019e+011 1.000e+000 5.140e-003 4.512e-007 
3.816e-006 4.852e+005 1.020e+011 1.000e+000 5.060e-003 4.601e-007 
3.843e-006 4.877e+005 1.020e+011 1.000e+000 5.006e-003 4.695e-007 
3.870e-006 4.904e+005 1.020e+011 1.000e+000 4.930e-003 4.778e-007 
3.897e-006 4.932e+005 1.020e+011 1.000e+000 4.622e-003 4.855e-007 
3.924e-006 4.961e+005 1.020e+011 1.000e+000 4.614e-003 4.924e-007 
3.950e-006 4.989e+005 1.020e+011 1.000e+000 4.644e-003 5.000e-007 
3.977e-006 5.018e+005 1.020e+011 1.000e+000 4.678e-003 5.068e-007 
4.004e-006 5.047e+005 1.020e+011 1.000e+000 4.642e-003 5.134e-007 
4.031e-006 5.077e+005 1.020e+011 1.000e+000 4.718e-003 5.198e-007 
4.058e-006 5.107e+005 1.020e+011 1.000e+000 4.770e-003 5.253e-007 
4.085e-006 5.139e+005 1.020e+011 1.000e+000 4.729e-003 5.303e-007 
4.112e-006 5.171e+005 1.020e+011 1.000e+000 4.685e-003 5.352e-007 
4.139e-006 5.203e+005 1.020e+011 1.000e+000 4.575e-003 5.400e-007 
4.165e-006 5.234e+005 1.020e+011 1.000e+000 4.519e-003 5.453e-007 
4.192e-006 5.266e+005 1.020e+011 1.000e+000 4.542e-003 5.503e-007 
4.219e-006 5.295e+005 1.020e+011 1.000e+000 4.687e-003 5.565e-007 
4.246e-006 5.324e+005 1.020e+011 1.000e+000 4.764e-003 5.636e-007 
4.273e-006 5.357e+005 1.020e+011 1.000e+000 4.545e-003 5.677e-007 
4.300e-006 5.391e+005 1.020e+011 1.000e+000 4.480e-003 5.711e-007 
4.327e-006 5.426e+005 1.020e+011 1.000e+000 4.513e-003 5.738e-007 
4.354e-006 5.458e+005 1.020e+011 1.000e+000 4.506e-003 5.785e-007 
4.380e-006 5.490e+005 1.020e+011 1.000e+000 4.439e-003 5.833e-007 
4.407e-006 5.522e+005 1.020e+011 1.000e+000 4.626e-003 5.882e-007 
4.434e-006 5.554e+005 1.020e+011 1.000e+000 4.176e-003 5.928e-007 
4.461e-006 5.587e+005 1.020e+011 1.000e+000 4.471e-003 5.966e-007 
4.488e-006 5.621e+005 1.020e+011 1.000e+000 4.705e-003 6.004e-007 
4.515e-006 5.655e+005 1.020e+011 1.000e+000 4.633e-003 6.037e-007 
4.542e-006 5.689e+005 1.020e+011 1.000e+000 4.685e-003 6.070e-007 
4.569e-006 5.724e+005 1.020e+011 1.000e+000 4.552e-003 6.096e-007 
4.595e-006 5.758e+005 1.020e+011 1.000e+000 4.574e-003 6.129e-007 
4.622e-006 5.792e+005 1.020e+011 1.000e+000 4.555e-003 6.159e-007 
4.649e-006 5.826e+005 1.020e+011 1.000e+000 4.559e-003 6.195e-007 
4.676e-006 5.859e+005 1.020e+011 1.000e+000 4.593e-003 6.233e-007 
4.703e-006 5.893e+005 1.020e+011 1.000e+000 4.691e-003 6.271e-007 
4.730e-006 5.927e+005 1.020e+011 1.000e+000 4.582e-003 6.304e-007 
4.757e-006 5.960e+005 1.020e+011 1.000e+000 4.560e-003 6.344e-007 
4.784e-006 5.993e+005 1.020e+011 1.000e+000 4.682e-003 6.381e-007 
4.810e-006 6.027e+005 1.020e+011 1.000e+000 4.602e-003 6.418e-007 
4.837e-006 6.061e+005 1.020e+011 1.000e+000 4.674e-003 6.453e-007 
4.864e-006 6.093e+005 1.020e+011 1.000e+000 4.617e-003 6.496e-007 
4.891e-006 6.126e+005 1.020e+011 1.000e+000 4.552e-003 6.538e-007 
4.918e-006 6.160e+005 1.020e+011 1.000e+000 4.601e-003 6.576e-007 
4.945e-006 6.193e+005 1.020e+011 1.000e+000 4.648e-003 6.613e-007 
4.972e-006 6.227e+005 1.020e+011 1.000e+000 4.550e-003 6.650e-007 
4.999e-006 6.260e+005 1.020e+011 1.000e+000 4.527e-003 6.689e-007 
5.025e-006 6.293e+005 1.020e+011 1.000e+000 4.536e-003 6.731e-007 
5.052e-006 6.325e+005 1.020e+011 1.000e+000 4.611e-003 6.773e-007 
5.079e-006 6.360e+005 1.020e+011 1.000e+000 4.512e-003 6.805e-007 
5.106e-006 6.394e+005 1.020e+011 1.000e+000 4.553e-003 6.838e-007 
5.133e-006 6.428e+005 1.020e+011 1.000e+000 4.568e-003 6.872e-007 
5.160e-006 6.461e+005 1.020e+011 1.000e+000 4.565e-003 6.909e-007 
5.187e-006 6.494e+005 1.020e+011 1.000e+000 4.717e-003 6.948e-007 
5.214e-006 6.527e+005 1.020e+011 1.000e+000 4.542e-003 6.992e-007 
5.240e-006 6.559e+005 1.020e+011 1.000e+000 4.522e-003 7.041e-007 
5.267e-006 6.590e+005 1.020e+011 1.000e+000 4.523e-003 7.090e-007 
5.294e-006 6.622e+005 1.020e+011 1.000e+000 4.563e-003 7.138e-007 
5.321e-006 6.654e+005 1.020e+011 1.000e+000 4.512e-003 7.187e-007 
5.348e-006 6.688e+005 1.020e+011 1.000e+000 4.486e-003 7.223e-007 
5.375e-006 6.722e+005 1.020e+011 1.000e+000 4.555e-003 7.256e-007 
5.402e-006 6.756e+005 1.020e+011 1.000e+000 4.624e-003 7.286e-007 
5.428e-006 6.790e+005 1.020e+011 1.000e+000 4.468e-003 7.321e-007 
5.455e-006 6.824e+005 1.020e+011 1.000e+000 4.428e-003 7.355e-007 
5.482e-006 6.858e+005 1.020e+011 1.000e+000 4.440e-003 7.388e-007 
5.509e-006 6.892e+005 1.020e+011 1.000e+000 4.332e-003 7.421e-007 
5.536e-006 6.926e+005 1.020e+011 1.000e+000 4.325e-003 7.455e-007 
5.563e-006 6.960e+005 1.020e+011 1.000e+000 4.337e-003 7.490e-007 
5.590e-006 6.994e+005 1.020e+011 1.000e+000 4.293e-003 7.526e-007 
5.617e-006 7.027e+005 1.020e+011 1.000e+000 4.321e-003 7.564e-007 
5.643e-006 7.060e+005 1.020e+011 1.000e+000 4.233e-003 7.606e-007 
5.670e-006 7.093e+005 1.020e+011 1.000e+000 4.321e-003 7.646e-007 
5.697e-006 7.126e+005 1.020e+011 1.000e+000 4.250e-003 7.683e-007 
5.724e-006 7.160e+005 1.020e+011 1.000e+000 4.287e-003 7.721e-007 
5.751e-006 7.194e+005 1.020e+011 1.000e+000 4.238e-003 7.755e-007 
5.778e-006 7.227e+005 1.020e+011 1.000e+000 4.253e-003 7.792e-007 
5.805e-006 7.260e+005 1.021e+011 1.000e+000 4.105e-003 7.830e-007 
5.832e-006 7.294e+005 1.020e+011 1.000e+000 4.285e-003 7.865e-007 
5.858e-006 7.328e+005 1.021e+011 1.000e+000 4.374e-003 7.902e-007 
5.885e-006 7.361e+005 1.021e+011 1.000e+000 4.223e-003 7.940e-007 
5.912e-006 7.393e+005 1.021e+011 1.000e+000 4.242e-003 7.986e-007 
5.939e-006 7.425e+005 1.021e+011 1.000e+000 4.262e-003 8.032e-007 
5.966e-006 7.459e+005 1.021e+011 1.000e+000 4.258e-003 8.072e-007 
5.993e-006 7.491e+005 1.021e+011 1.000e+000 3.909e-003 8.117e-007 
6.020e-006 7.524e+005 1.021e+011 1.000e+000 4.280e-003 8.157e-007 
6.047e-006 7.558e+005 1.021e+011 1.000e+000 4.291e-003 8.193e-007 
6.073e-006 7.590e+005 1.021e+011 1.000e+000 4.206e-003 8.235e-007 
6.100e-006 7.624e+005 1.021e+011 1.000e+000 4.480e-003 8.273e-007 
6.127e-006 7.657e+005 1.021e+011 1.000e+000 4.470e-003 8.312e-007 
6.154e-006 7.690e+005 1.021e+011 1.000e+000 4.415e-003 8.350e-007 
6.181e-006 7.724e+005 1.021e+011 1.000e+000 4.401e-003 8.383e-007 
6.208e-006 7.758e+005 1.021e+011 1.000e+000 4.366e-003 8.418e-007 
6.235e-006 7.792e+005 1.021e+011 1.000e+000 4.347e-003 8.456e-007 
6.262e-006 7.825e+005 1.021e+011 1.000e+000 4.329e-003 8.493e-007 
6.288e-006 7.858e+005 1.021e+011 1.000e+000 4.383e-003 8.531e-007 
6.315e-006 7.892e+005 1.021e+011 1.000e+000 4.340e-003 8.569e-007 
6.342e-006 7.925e+005 1.021e+011 1.000e+000 4.440e-003 8.605e-007 
6.369e-006 7.959e+005 1.021e+011 1.000e+000 4.358e-003 8.645e-007 
6.396e-006 7.992e+005 1.021e+011 1.000e+000 4.474e-003 8.681e-007 
6.423e-006 8.025e+005 1.021e+011 1.000e+000 4.398e-003 8.723e-007 
6.450e-006 8.058e+005 1.021e+011 1.000e+000 4.329e-003 8.760e-007 
6.477e-006 8.091e+005 1.021e+011 1.000e+000 4.452e-003 8.801e-007 
6.503e-006 8.124e+005 1.021e+011 1.000e+000 4.507e-003 8.844e-007 
6.530e-006 8.157e+005 1.021e+011 1.000e+000 4.340e-003 8.886e-007 
6.557e-006 8.189e+005 1.021e+011 1.000e+000 4.328e-003 8.933e-007 
6.584e-006 8.221e+005 1.021e+011 1.000e+000 4.360e-003 8.978e-007 
6.611e-006 8.253e+005 1.021e+011 1.000e+000 4.343e-003 9.024e-007 
6.638e-006 8.285e+005 1.021e+011 1.000e+000 4.416e-003 9.071e-007 
6.665e-006 8.316e+005 1.021e+011 1.000e+000 4.348e-003 9.126e-007 
6.692e-006 8.347e+005 1.021e+011 1.000e+000 4.374e-003 9.182e-007 
6.718e-006 8.378e+005 1.021e+011 1.000e+000 3.952e-003 9.238e-007 
6.745e-006 8.409e+005 1.021e+011 1.000e+000 4.296e-003 9.289e-007 
6.772e-006 8.443e+005 1.021e+011 1.000e+000 4.243e-003 9.327e-007 
6.799e-006 8.476e+005 1.021e+011 1.000e+000 4.397e-003 9.367e-007 
6.826e-006 8.509e+005 1.021e+011 1.000e+000 4.392e-003 9.403e-007 
6.853e-006 8.543e+005 1.021e+011 1.000e+000 4.403e-003 9.439e-007 
6.880e-006 8.576e+005 1.021e+011 1.000e+000 4.419e-003 9.481e-007 
6.907e-006 8.609e+005 1.021e+011 1.000e+000 4.471e-003 9.517e-007 
6.933e-006 8.644e+005 1.021e+011 1.000e+000 4.385e-003 9.551e-007 
6.960e-006 8.676e+005 1.021e+011 1.000e+000 4.392e-003 9.592e-007 
6.987e-006 8.709e+005 1.021e+011 1.000e+000 4.385e-003 9.632e-007 
7.014e-006 8.743e+005 1.021e+011 1.000e+000 4.365e-003 9.672e-007 
7.041e-006 8.776e+005 1.021e+011 1.000e+000 4.438e-003 9.707e-007 
7.068e-006 8.810e+005 1.021e+011 1.000e+000 4.513e-003 9.743e-007 
7.095e-006 8.843e+005 1.021e+011 1.000e+000 4.456e-003 9.784e-007 
7.122e-006 8.877e+005 1.021e+011 1.000e+000 4.472e-003 9.819e-007 
7.148e-006 8.910e+005 1.021e+011 1.000e+000 4.420e-003 9.858e-007 
7.175e-006 8.944e+005 1.021e+011 1.000e+000 4.440e-003 9.893e-007 
7.202e-006 8.977e+005 1.021e+011 1.000e+000 4.437e-003 9.932e-007 
7.229e-006 9.010e+005 1.021e+011 1.000e+000 4.489e-003 9.973e-007 
7.256e-006 9.043e+005 1.021e+011 1.000e+000 4.384e-003 1.002e-006 
7.283e-006 9.075e+005 1.021e+011 1.000e+000 4.394e-003 1.006e-006 
7.310e-006 9.108e+005 1.021e+011 1.000e+000 4.365e-003 1.010e-006 
7.337e-006 9.141e+005 1.021e+011 1.000e+000 4.409e-003 1.014e-006 
7.363e-006 9.174e+005 1.021e+011 1.000e+000 4.356e-003 1.018e-006 
7.390e-006 9.205e+005 1.021e+011 1.000e+000 4.477e-003 1.023e-006 
7.417e-006 9.237e+005 1.021e+011 1.000e+000 4.431e-003 1.029e-006 
7.444e-006 9.269e+005 1.021e+011 1.000e+000 4.445e-003 1.033e-006 
7.471e-006 9.300e+005 1.021e+011 1.000e+000 4.475e-003 1.039e-006 
7.498e-006 9.331e+005 1.021e+011 1.000e+000 4.362e-003 1.044e-006 
7.525e-006 9.364e+005 1.021e+011 1.000e+000 4.335e-003 1.048e-006 
7.552e-006 9.397e+005 1.021e+011 1.000e+000 4.405e-003 1.052e-006 
7.578e-006 9.428e+005 1.021e+011 1.000e+000 4.324e-003 1.057e-006 
7.605e-006 9.461e+005 1.021e+011 1.000e+000 4.398e-003 1.061e-006 
7.632e-006 9.494e+005 1.021e+011 1.000e+000 4.406e-003 1.066e-006 
7.659e-006 9.526e+005 1.021e+011 1.000e+000 4.367e-003 1.071e-006 
7.686e-006 9.558e+005 1.021e+011 1.000e+000 4.379e-003 1.075e-006 
7.713e-006 9.592e+005 1.021e+011 1.000e+000 4.361e-003 1.079e-006 
7.740e-006 9.625e+005 1.021e+011 1.000e+000 4.451e-003 1.083e-006 
7.767e-006 9.658e+005 1.021e+011 1.000e+000 4.374e-003 1.087e-006 
7.793e-006 9.691e+005 1.021e+011 1.000e+000 4.339e-003 1.091e-006 
7.820e-006 9.724e+005 1.022e+011 1.000e+000 4.384e-003 1.095e-006 
7.847e-006 9.757e+005 1.022e+011 1.000e+000 4.399e-003 1.098e-006 
7.874e-006 9.790e+005 1.022e+011 1.000e+000 4.304e-003 1.103e-006 
7.901e-006 9.820e+005 1.022e+011 1.000e+000 4.305e-003 1.109e-006 
7.928e-006 9.850e+005 1.022e+011 1.000e+000 4.324e-003 1.115e-006 
7.955e-006 9.881e+005 1.022e+011 1.000e+000 4.320e-003 1.121e-006 
7.982e-006 9.913e+005 1.022e+011 1.000e+000 4.296e-003 1.125e-006 
8.008e-006 9.944e+005 1.022e+011 1.000e+000 4.267e-003 1.131e-006 
8.035e-006 9.976e+005 1.022e+011 1.000e+000 4.263e-003 1.135e-006 
8.062e-006 1.001e+006 1.022e+011 1.000e+000 4.281e-003 1.141e-006 
8.089e-006 1.004e+006 1.022e+011 1.000e+000 4.277e-003 1.146e-006 
8.116e-006 1.007e+006 1.022e+011 1.000e+000 4.358e-003 1.152e-006 
8.143e-006 1.010e+006 1.022e+011 1.000e+000 4.354e-003 1.158e-006 
8.170e-006 1.013e+006 1.022e+011 1.000e+000 4.040e-003 1.163e-006 
8.196e-006 1.016e+006 1.022e+011 1.000e+000 4.125e-003 1.169e-006 
8.223e-006 1.019e+006 1.022e+011 1.000e+000 4.065e-003 1.175e-006 
8.250e-006 1.022e+006 1.022e+011 1.000e+000 4.027e-003 1.180e-006 
8.277e-006 1.025e+006 1.022e+011 1.000e+000 3.993e-003 1.186e-006 
8.304e-006 1.028e+006 1.022e+011 1.000e+000 4.003e-003 1.192e-006 
8.331e-006 1.031e+006 1.022e+011 1.000e+000 3.998e-003 1.199e-006 
8.358e-006 1.034e+006 1.022e+011 1.000e+000 3.977e-003 1.206e-006 
8.385e-006 1.037e+006 1.022e+011 1.000e+000 4.016e-003 1.212e-006 
8.411e-006 1.040e+006 1.022e+011 1.000e+000 3.983e-003 1.218e-006 
8.438e-006 1.043e+006 1.022e+011 1.000e+000 3.977e-003 1.224e-006 
8.465e-006 1.046e+006 1.022e+011 1.000e+000 3.976e-003 1.231e-006 
8.492e-006 1.049e+006 1.022e+011 1.000e+000 3.969e-003 1.237e-006 
8.519e-006 1.052e+006 1.022e+011 1.000e+000 3.967e-003 1.243e-006 
8.546e-006 1.055e+006 1.022e+011 1.000e+000 3.994e-003 1.249e-006 
8.573e-006 1.058e+006 1.022e+011 1.000e+000 3.939e-003 1.255e-006 
8.600e-006 1.061e+006 1.022e+011 1.000e+000 3.929e-003 1.261e-006 
8.626e-006 1.064e+006 1.022e+011 1.000e+000 3.936e-003 1.267e-006 
8.653e-006 1.067e+006 1.022e+011 1.000e+000 3.911e-003 1.272e-006 
8.680e-006 1.070e+006 1.022e+011 1.000e+000 3.929e-003 1.278e-006 
8.707e-006 1.073e+006 1.022e+011 1.000e+000 3.933e-003 1.282e-006 
8.734e-006 1.077e+006 1.022e+011 1.000e+000 3.924e-003 1.287e-006 
8.761e-006 1.080e+006 1.022e+011 1.000e+000 4.020e-003 1.292e-006 
8.788e-006 1.083e+006 1.022e+011 1.000e+000 3.896e-003 1.297e-006 
8.815e-006 1.086e+006 1.022e+011 1.000e+000 4.018e-003 1.302e-006 
8.841e-006 1.089e+006 1.022e+011 1.000e+000 4.047e-003 1.307e-006 
8.868e-006 1.092e+006 1.022e+011 1.000e+000 4.019e-003 1.312e-006 
8.895e-006 1.096e+006 1.022e+011 1.000e+000 4.052e-003 1.318e-006 
8.922e-006 1.099e+006 1.022e+011 1.000e+000 4.046e-003 1.323e-006 
8.949e-006 1.102e+006 1.022e+011 1.000e+000 3.843e-003 1.329e-006 
8.976e-006 1.105e+006 1.022e+011 1.000e+000 3.917e-003 1.334e-006 
9.003e-006 1.108e+006 1.022e+011 1.000e+000 3.881e-003 1.340e-006 
9.030e-006 1.111e+006 1.022e+011 1.000e+000 3.922e-003 1.345e-006 
9.056e-006 1.114e+006 1.023e+011 1.000e+000 3.949e-003 1.351e-006 
9.083e-006 1.117e+006 1.023e+011 1.000e+000 3.961e-003 1.357e-006 
9.110e-006 1.120e+006 1.023e+011 1.000e+000 3.934e-003 1.363e-006 
9.137e-006 1.123e+006 1.023e+011 1.000e+000 3.918e-003 1.368e-006 
9.164e-006 1.126e+006 1.023e+011 1.000e+000 3.901e-003 1.374e-006 
9.191e-006 1.129e+006 1.023e+011 1.000e+000 3.911e-003 1.380e-006 
9.218e-006 1.132e+006 1.023e+011 1.000e+000 3.907e-003 1.385e-006 
9.245e-006 1.136e+006 1.023e+011 1.000e+000 3.964e-003 1.390e-006 
9.271e-006 1.139e+006 1.023e+011 1.000e+000 3.995e-003 1.396e-006 
9.298e-006 1.142e+006 1.023e+011 1.000e+000 4.001e-003 1.401e-006 
9.325e-006 1.145e+006 1.023e+011 1.000e+000 4.001e-003 1.407e-006 
9.352e-006 1.148e+006 1.023e+011 1.000e+000 4.044e-003 1.412e-006 
9.379e-006 1.151e+006 1.023e+011 1.000e+000 4.034e-003 1.419e-006 
9.406e-006 1.154e+006 1.023e+011 1.000e+000 3.981e-003 1.426e-006 
9.433e-006 1.157e+006 1.023e+011 1.000e+000 4.011e-003 1.432e-006 
9.460e-006 1.160e+006 1.023e+011 1.000e+000 4.046e-003 1.437e-006 
9.486e-006 1.163e+006 1.023e+011 1.000e+000 3.991e-003 1.444e-006 
9.513e-006 1.166e+006 1.023e+011 1.000e+000 4.030e-003 1.449e-006 
9.540e-006 1.169e+006 1.023e+011 1.000e+000 4.074e-003 1.454e-006 
9.567e-006 1.172e+006 1.023e+011 1.000e+000 3.984e-003 1.460e-006 
9.594e-006 1.175e+006 1.023e+011 1.000e+000 4.069e-003 1.465e-006 
9.621e-006 1.178e+006 1.023e+011 1.000e+000 3.977e-003 1.471e-006 
9.648e-006 1.181e+006 1.023e+011 1.000e+000 4.161e-003 1.476e-006 
9.675e-006 1.185e+006 1.023e+011 1.000e+000 4.312e-003 1.480e-006 
9.701e-006 1.188e+006 1.023e+011 1.000e+000 4.215e-003 1.485e-006 
9.728e-006 1.191e+006 1.023e+011 1.000e+000 4.282e-003 1.490e-006 
9.755e-006 1.194e+006 1.023e+011 1.000e+000 4.199e-003 1.494e-006 
9.782e-006 1.198e+006 1.023e+011 1.000e+000 4.295e-003 1.498e-006 
9.809e-006 1.201e+006 1.023e+011 1.000e+000 4.084e-003 1.503e-006 
9.836e-006 1.204e+006 1.023e+011 1.000e+000 4.180e-003 1.507e-006 
9.863e-006 1.207e+006 1.023e+011 1.000e+000 4.254e-003 1.511e-006 
9.890e-006 1.211e+006 1.023e+011 1.000e+000 4.338e-003 1.515e-006 
9.916e-006 1.214e+006 1.023e+011 1.000e+000 4.309e-003 1.519e-006 
9.943e-006 1.217e+006 1.023e+011 1.000e+000 4.262e-003 1.524e-006 
9.970e-006 1.221e+006 1.023e+011 1.000e+000 4.305e-003 1.528e-006 
9.997e-006 1.224e+006 1.023e+011 1.000e+000 4.350e-003 1.533e-006 
1.002e-005 1.227e+006 1.023e+011 1.000e+000 4.219e-003 1.537e-006 
1.005e-005 1.230e+006 1.023e+011 1.000e+000 4.308e-003 1.542e-006 
1.008e-005 1.237e+006 1.023e+011 1.000e+000 4.496e-003 1.525e-006 
1.010e-005 1.244e+006 1.022e+011 1.000e+000 4.272e-003 1.502e-006 
1.013e-005 1.248e+006 1.022e+011 1.000e+000 4.385e-003 1.501e-006 
1.016e-005 1.251e+006 1.021e+011 1.000e+000 4.465e-003 1.507e-006 
1.019e-005 1.253e+006 1.021e+011 1.000e+000 4.222e-003 1.518e-006 
1.021e-005 1.255e+006 1.021e+011 1.000e+000 3.876e-003 1.531e-006 
1.024e-005 1.257e+006 1.021e+011 1.000e+000 3.815e-003 1.545e-006 
1.027e-005 1.259e+006 1.021e+011 1.000e+000 3.866e-003 1.560e-006 
1.029e-005 1.260e+006 1.021e+011 1.000e+000 3.955e-003 1.577e-006 
1.032e-005 1.262e+006 1.021e+011 1.000e+000 3.996e-003 1.593e-006 
1.035e-005 1.264e+006 1.021e+011 1.000e+000 3.833e-003 1.606e-006 
1.037e-005 1.266e+006 1.021e+011 1.000e+000 3.890e-003 1.620e-006 
1.040e-005 1.267e+006 1.021e+011 1.000e+000 3.758e-003 1.634e-006 
1.043e-005 1.269e+006 1.021e+011 1.000e+000 3.618e-003 1.651e-006 
1.045e-005 1.270e+006 1.021e+011 1.000e+000 3.705e-003 1.668e-006 
1.048e-005 1.267e+006 1.020e+011 1.000e+000 4.391e-003 1.716e-006 
1.051e-005 1.245e+006 1.019e+011 1.000e+000 4.556e-003 1.900e-006 
1.053e-005 1.212e+006 1.019e+011 1.000e+000 4.842e-003 2.153e-006 
1.056e-005 1.173e+006 1.021e+011 1.000e+000 1.131e-002 2.448e-006 
1.059e-005 1.162e+006 1.022e+011 1.000e+000 1.581e-002 2.549e-006 
1.062e-005 1.157e+006 1.023e+011 1.000e+000 1.623e-002 2.612e-006 
1.064e-005 1.155e+006 1.023e+011 1.000e+000 1.512e-002 2.656e-006 
1.067e-005 1.155e+006 1.023e+011 1.000e+000 1.798e-002 2.680e-006 
1.070e-005 1.156e+006 1.023e+011 1.000e+000 1.731e-002 2.703e-006 
1.072e-005 1.157e+006 1.023e+011 1.000e+000 1.720e-002 2.719e-006 
1.075e-005 1.151e+006 1.012e+011 1.000e+000 5.749e-003 2.791e-006 
1.078e-005 1.148e+006 1.012e+011 1.000e+000 4.424e-003 2.836e-006 
1.080e-005 1.149e+006 1.012e+011 1.000e+000 4.226e-003 2.856e-006 
1.083e-005 1.152e+006 1.012e+011 1.000e+000 4.142e-003 2.865e-006 
1.086e-005 1.155e+006 1.012e+011 1.000e+000 4.447e-003 2.868e-006 
1.088e-005 1.159e+006 1.012e+011 1.000e+000 4.472e-003 2.871e-006 
1.091e-005 1.162e+006 1.012e+011 1.000e+000 4.298e-003 2.873e-006 
1.094e-005 1.166e+006 1.012e+011 1.000e+000 4.301e-003 2.875e-006 
1.096e-005 1.169e+006 1.012e+011 1.000e+000 4.295e-003 2.879e-006 
1.099e-005 1.173e+006 1.012e+011 1.000e+000 4.394e-003 2.881e-006 
1.102e-005 1.176e+006 1.012e+011 1.000e+000 4.376e-003 2.883e-006 
1.105e-005 1.180e+006 1.012e+011 1.000e+000 4.548e-003 2.883e-006 
1.107e-005 1.184e+006 1.012e+011 1.000e+000 4.555e-003 2.886e-006 
1.110e-005 1.187e+006 1.012e+011 1.000e+000 4.528e-003 2.888e-006 
1.113e-005 1.191e+006 1.012e+011 1.000e+000 4.495e-003 2.890e-006 
1.115e-005 1.194e+006 1.012e+011 1.000e+000 4.499e-003 2.892e-006 
1.118e-005 1.198e+006 1.012e+011 1.000e+000 4.528e-003 2.895e-006 
1.121e-005 1.201e+006 1.012e+011 1.000e+000 4.517e-003 2.898e-006 
1.123e-005 1.205e+006 1.012e+011 1.000e+000 4.492e-003 2.901e-006 
1.126e-005 1.208e+006 1.012e+011 1.000e+000 4.511e-003 2.903e-006 
1.129e-005 1.212e+006 1.012e+011 1.000e+000 4.503e-003 2.906e-006 
1.131e-005 1.215e+006 1.012e+011 1.000e+000 4.516e-003 2.909e-006 
1.134e-005 1.219e+006 1.012e+011 1.000e+000 4.530e-003 2.912e-006 
1.137e-005 1.222e+006 1.012e+011 1.000e+000 4.550e-003 2.914e-006 
1.139e-005 1.226e+006 1.012e+011 1.000e+000 4.585e-003 2.916e-006 
1.142e-005 1.229e+006 1.012e+011 1.000e+000 4.568e-003 2.918e-006 
1.145e-005 1.233e+006 1.012e+011 1.000e+000 4.583e-003 2.920e-006 
1.148e-005 1.237e+006 1.012e+011 1.000e+000 4.580e-003 2.922e-006 
1.150e-005 1.240e+006 1.012e+011 1.000e+000 4.575e-003 2.924e-006 
1.153e-005 1.244e+006 1.012e+011 1.000e+000 4.505e-003 2.926e-006 
1.156e-005 1.247e+006 1.012e+011 1.000e+000 4.583e-003 2.928e-006 
1.158e-005 1.251e+006 1.012e+011 1.000e+000 4.500e-003 2.930e-006 
1.161e-005 1.255e+006 1.012e+011 1.000e+000 4.569e-003 2.930e-006 
1.164e-005 1.258e+006 1.012e+011 1.000e+000 4.531e-003 2.932e-006 
1.166e-005 1.262e+006 1.012e+011 1.000e+000 4.595e-003 2.935e-006 
1.169e-005 1.266e+006 1.012e+011 1.000e+000 4.605e-003 2.937e-006 
1.172e-005 1.269e+006 1.012e+011 1.000e+000 4.592e-003 2.940e-006 
1.174e-005 1.272e+006 1.012e+011 1.000e+000 4.593e-003 2.943e-006 
1.177e-005 1.276e+006 1.012e+011 1.000e+000 4.567e-003 2.946e-006 
1.180e-005 1.279e+006 1.012e+011 1.000e+000 4.681e-003 2.949e-006 
1.182e-005 1.283e+006 1.012e+011 1.000e+000 4.680e-003 2.952e-006 
1.185e-005 1.286e+006 1.013e+011 1.000e+000 4.655e-003 2.957e-006 
1.188e-005 1.288e+006 1.014e+011 1.000e+000 7.753e-003 2.971e-006 
1.191e-005 1.290e+006 1.015e+011 1.000e+000 1.047e-002 2.985e-006 
1.193e-005 1.293e+006 1.015e+011 1.000e+000 1.112e-002 2.990e-006 
1.196e-005 1.295e+006 1.015e+011 1.000e+000 1.046e-002 3.002e-006 
1.199e-005 1.297e+006 1.015e+011 1.000e+000 9.755e-003 3.013e-006 
1.201e-005 1.302e+006 1.010e+011 1.000e+000 5.316e-003 3.008e-006 
1.204e-005 1.309e+006 1.010e+011 1.000e+000 4.776e-003 2.989e-006 
1.207e-005 1.313e+006 1.010e+011 1.000e+000 4.660e-003 2.984e-006 
1.209e-005 1.317e+006 1.010e+011 1.000e+000 4.774e-003 2.985e-006 
1.212e-005 1.321e+006 1.010e+011 1.000e+000 4.652e-003 2.987e-006 
1.215e-005 1.324e+006 1.010e+011 1.000e+000 4.642e-003 2.988e-006 
1.217e-005 1.328e+006 1.010e+011 1.000e+000 4.636e-003 2.991e-006 
1.220e-005 1.331e+006 1.010e+011 1.000e+000 4.624e-003 2.992e-006 
1.223e-005 1.335e+006 1.010e+011 1.000e+000 4.589e-003 2.994e-006 
1.225e-005 1.339e+006 1.010e+011 1.000e+000 4.697e-003 2.996e-006 
1.228e-005 1.342e+006 1.010e+011 1.000e+000 4.680e-003 2.997e-006 
1.231e-005 1.346e+006 1.010e+011 1.000e+000 4.684e-003 2.998e-006 
1.234e-005 1.350e+006 1.010e+011 1.000e+000 4.688e-003 3.000e-006 
1.236e-005 1.353e+006 1.010e+011 1.000e+000 4.690e-003 3.002e-006 
1.239e-005 1.357e+006 1.010e+011 1.000e+000 4.654e-003 3.003e-006 
1.242e-005 1.361e+006 1.010e+011 1.000e+000 4.655e-003 3.005e-006 
1.244e-005 1.364e+006 1.010e+011 1.000e+000 4.684e-003 3.006e-006 
1.247e-005 1.368e+006 1.010e+011 1.000e+000 4.655e-003 3.008e-006 
1.250e-005 1.372e+006 1.010e+011 1.000e+000 4.634e-003 3.010e-006 
1.252e-005 1.375e+006 1.010e+011 1.000e+000 4.610e-003 3.011e-006 
1.255e-005 1.379e+006 1.010e+011 1.000e+000 4.648e-003 3.013e-006 
1.258e-005 1.383e+006 1.010e+011 1.000e+000 4.637e-003 3.014e-006 
1.260e-005 1.386e+006 1.010e+011 1.000e+000 4.612e-003 3.015e-006 
1.263e-005 1.390e+006 1.010e+011 1.000e+000 4.602e-003 3.016e-006 
1.266e-005 1.394e+006 1.010e+011 1.000e+000 4.629e-003 3.018e-006 
1.268e-005 1.397e+006 1.010e+011 1.000e+000 4.688e-003 3.019e-006 
1.271e-005 1.401e+006 1.010e+011 1.000e+000 4.681e-003 3.021e-006 
1.274e-005 1.405e+006 1.010e+011 1.000e+000 4.661e-003 3.022e-006 
1.277e-005 1.408e+006 1.010e+011 1.000e+000 4.668e-003 3.024e-006 
1.279e-005 1.412e+006 1.010e+011 1.000e+000 4.614e-003 3.025e-006 
1.282e-005 1.416e+006 1.010e+011 1.000e+000 5.008e-003 3.027e-006 
1.285e-005 1.419e+006 1.010e+011 1.000e+000 4.568e-003 3.028e-006 
1.287e-005 1.423e+006 1.010e+011 1.000e+000 4.539e-003 3.030e-006 
1.290e-005 1.427e+006 1.010e+011 1.000e+000 4.588e-003 3.031e-006 
1.293e-005 1.430e+006 1.010e+011 1.000e+000 4.554e-003 3.032e-006 
1.295e-005 1.434e+006 1.010e+011 1.000e+000 4.576e-003 3.034e-006 
1.298e-005 1.438e+006 1.010e+011 1.000e+000 4.516e-003 3.035e-006 
1.301e-005 1.442e+006 1.010e+011 1.000e+000 4.588e-003 3.036e-006 
1.303e-005 1.445e+006 1.010e+011 1.000e+000 4.640e-003 3.037e-006 
1.306e-005 1.449e+006 1.010e+011 1.000e+000 4.522e-003 3.038e-006 
1.309e-005 1.453e+006 1.010e+011 1.000e+000 4.525e-003 3.039e-006 
1.311e-005 1.456e+006 1.010e+011 1.000e+000 4.543e-003 3.041e-006 
1.314e-005 1.459e+006 1.010e+011 1.000e+000 4.514e-003 3.049e-006 
1.317e-005 1.462e+006 1.010e+011 1.000e+000 4.486e-003 3.058e-006 
1.320e-005 1.465e+006 1.010e+011 1.000e+000 4.461e-003 3.063e-006 
1.322e-005 1.468e+006 1.010e+011 1.000e+000 4.451e-003 3.066e-006 
1.325e-005 1.472e+006 1.010e+011 1.000e+000 4.433e-003 3.068e-006 
1.328e-005 1.476e+006 1.010e+011 1.000e+000 4.410e-003 3.070e-006 
1.330e-005 1.479e+006 1.010e+011 1.000e+000 4.485e-003 3.072e-006 
1.333e-005 1.483e+006 1.010e+011 1.000e+000 4.504e-003 3.073e-006 
1.336e-005 1.486e+006 1.010e+011 1.000e+000 4.478e-003 3.075e-006 
1.338e-005 1.490e+006 1.010e+011 1.000e+000 4.478e-003 3.077e-006 
1.341e-005 1.494e+006 1.010e+011 1.000e+000 4.469e-003 3.078e-006 
1.344e-005 1.497e+006 1.010e+011 1.000e+000 4.468e-003 3.080e-006 
1.346e-005 1.501e+006 1.010e+011 1.000e+000 4.520e-003 3.081e-006 
1.349e-005 1.505e+006 1.010e+011 1.000e+000 4.541e-003 3.082e-006 
1.352e-005 1.509e+006 1.010e+011 1.000e+000 4.507e-003 3.083e-006 
1.354e-005 1.512e+006 1.010e+011 1.000e+000 4.494e-003 3.084e-006 
1.357e-005 1.516e+006 1.010e+011 1.000e+000 4.467e-003 3.086e-006 
1.360e-005 1.520e+006 1.010e+011 1.000e+000 4.508e-003 3.087e-006 
1.363e-005 1.523e+006 1.010e+011 1.000e+000 4.503e-003 3.089e-006 
1.365e-005 1.527e+006 1.010e+011 1.000e+000 4.538e-003 3.091e-006 
1.368e-005 1.530e+006 1.010e+011 1.000e+000 4.535e-003 3.094e-006 
1.371e-005 1.534e+006 1.010e+011 1.000e+000 4.533e-003 3.096e-006 
1.373e-005 1.538e+006 1.010e+011 1.000e+000 4.512e-003 3.098e-006 
1.376e-005 1.541e+006 1.010e+011 1.000e+000 4.501e-003 3.100e-006 
1.379e-005 1.545e+006 1.010e+011 1.000e+000 4.473e-003 3.102e-006 
1.381e-005 1.548e+006 1.010e+011 1.000e+000 4.560e-003 3.103e-006 
1.384e-005 1.552e+006 1.010e+011 1.000e+000 4.537e-003 3.105e-006 
1.387e-005 1.556e+006 1.010e+011 1.000e+000 4.518e-003 3.106e-006 
1.389e-005 1.559e+006 1.010e+011 1.000e+000 4.505e-003 3.108e-006 
1.392e-005 1.563e+006 1.010e+011 1.000e+000 4.507e-003 3.109e-006 
1.395e-005 1.567e+006 1.010e+011 1.000e+000 4.494e-003 3.110e-006 
1.397e-005 1.571e+006 1.010e+011 1.000e+000 4.481e-003 3.111e-006 
1.400e-005 1.574e+006 1.010e+011 1.000e+000 4.516e-003 3.112e-006 
1.403e-005 1.578e+006 1.010e+011 1.000e+000 4.533e-003 3.114e-006 
1.406e-005 1.582e+006 1.010e+011 1.000e+000 4.514e-003 3.115e-006 
1.408e-005 1.585e+006 1.010e+011 1.000e+000 4.512e-003 3.117e-006 
1.411e-005 1.589e+006 1.010e+011 1.000e+000 4.495e-003 3.118e-006 
1.414e-005 1.593e+006 1.010e+011 1.000e+000 4.540e-003 3.120e-006 
1.416e-005 1.596e+006 1.010e+011 1.000e+000 4.540e-003 3.121e-006 
1.419e-005 1.600e+006 1.010e+011 1.000e+000 4.542e-003 3.123e-006 
1.422e-005 1.604e+006 1.010e+011 1.000e+000 4.538e-003 3.124e-006 
1.424e-005 1.607e+006 1.010e+011 1.000e+000 4.532e-003 3.125e-006 
1.427e-005 1.611e+006 1.010e+011 1.000e+000 4.527e-003 3.127e-006 
1.430e-005 1.615e+006 1.010e+011 1.000e+000 4.490e-003 3.129e-006 
1.432e-005 1.618e+006 1.010e+011 1.000e+000 4.474e-003 3.130e-006 
1.435e-005 1.622e+006 1.010e+011 1.000e+000 4.562e-003 3.131e-006 
1.438e-005 1.626e+006 1.010e+011 1.000e+000 4.564e-003 3.133e-006 
1.440e-005 1.629e+006 1.010e+011 1.000e+000 4.555e-003 3.134e-006 
1.443e-005 1.633e+006 1.010e+011 1.000e+000 4.542e-003 3.136e-006 
1.446e-005 1.637e+006 1.010e+011 1.000e+000 4.531e-003 3.138e-006 
1.448e-005 1.640e+006 1.010e+011 1.000e+000 4.560e-003 3.139e-006 
1.451e-005 1.644e+006 1.010e+011 1.000e+000 4.562e-003 3.141e-006 
1.454e-005 1.648e+006 1.010e+011 1.000e+000 4.545e-003 3.142e-006 
1.457e-005 1.651e+006 1.010e+011 1.000e+000 4.579e-003 3.144e-006 
1.459e-005 1.655e+006 1.010e+011 1.000e+000 4.589e-003 3.145e-006 
1.462e-005 1.659e+006 1.010e+011 1.000e+000 4.541e-003 3.147e-006 
1.465e-005 1.662e+006 1.010e+011 1.000e+000 4.526e-003 3.149e-006 
1.467e-005 1.666e+006 1.010e+011 1.000e+000 4.511e-003 3.150e-006 
1.470e-005 1.670e+006 1.010e+011 1.000e+000 4.552e-003 3.152e-006 
1.473e-005 1.673e+006 1.010e+011 1.000e+000 4.561e-003 3.153e-006 
1.475e-005 1.677e+006 1.010e+011 1.000e+000 4.556e-003 3.155e-006 
1.478e-005 1.681e+006 1.010e+011 1.000e+000 4.549e-003 3.157e-006 
1.481e-005 1.684e+006 1.010e+011 1.000e+000 4.534e-003 3.158e-006 
1.483e-005 1.688e+006 1.010e+011 1.000e+000 4.533e-003 3.160e-006 
1.486e-005 1.692e+006 1.010e+011 1.000e+000 4.516e-003 3.161e-006 
1.489e-005 1.695e+006 1.010e+011 1.000e+000 4.496e-003 3.162e-006 
1.491e-005 1.699e+006 1.010e+011 1.000e+000 4.453e-003 3.164e-006 
1.494e-005 1.703e+006 1.010e+011 1.000e+000 4.520e-003 3.165e-006 
1.497e-005 1.706e+006 1.010e+011 1.000e+000 4.477e-003 3.166e-006 
1.500e-005 1.710e+006 1.010e+011 1.000e+000 4.426e-003 3.168e-006 
1.502e-005 1.713e+006 1.010e+011 1.000e+000 4.484e-003 3.171e-006 
1.505e-005 1.717e+006 1.010e+011 1.000e+000 4.454e-003 3.173e-006 
1.508e-005 1.721e+006 1.010e+011 1.000e+000 4.496e-003 3.175e-006 
1.510e-005 1.724e+006 1.010e+011 1.000e+000 4.493e-003 3.177e-006 
1.513e-005 1.728e+006 1.010e+011 1.000e+000 4.467e-003 3.179e-006 
1.516e-005 1.732e+006 1.010e+011 1.000e+000 4.511e-003 3.181e-006 
1.518e-005 1.735e+006 1.010e+011 1.000e+000 4.526e-003 3.182e-006 
1.521e-005 1.739e+006 1.010e+011 1.000e+000 4.524e-003 3.184e-006 
1.524e-005 1.742e+006 1.010e+011 1.000e+000 4.515e-003 3.186e-006 
1.526e-005 1.746e+006 1.010e+011 1.000e+000 4.512e-003 3.187e-006 
1.529e-005 1.750e+006 1.010e+011 1.000e+000 4.499e-003 3.189e-006 
1.532e-005 1.753e+006 1.010e+011 1.000e+000 4.539e-003 3.190e-006 
1.534e-005 1.757e+006 1.010e+011 1.000e+000 4.536e-003 3.192e-006 
1.537e-005 1.761e+006 1.010e+011 1.000e+000 4.535e-003 3.194e-006 
1.540e-005 1.764e+006 1.010e+011 1.000e+000 4.529e-003 3.195e-006 
1.543e-005 1.768e+006 1.010e+011 1.000e+000 4.523e-003 3.197e-006 
1.545e-005 1.772e+006 1.010e+011 1.000e+000 4.518e-003 3.199e-006 
1.548e-005 1.775e+006 1.010e+011 1.000e+000 4.498e-003 3.200e-006 
1.551e-005 1.779e+006 1.010e+011 1.000e+000 4.454e-003 3.202e-006 
1.553e-005 1.783e+006 1.010e+011 1.000e+000 4.503e-003 3.203e-006 
1.556e-005 1.786e+006 1.010e+011 1.000e+000 4.427e-003 3.205e-006 
1.559e-005 1.790e+006 1.010e+011 1.000e+000 4.487e-003 3.206e-006 
1.561e-005 1.794e+006 1.010e+011 1.000e+000 4.543e-003 3.208e-006 
1.564e-005 1.797e+006 1.010e+011 1.000e+000 4.504e-003 3.210e-006 
1.567e-005 1.801e+006 1.010e+011 1.000e+000 4.443e-003 3.211e-006 
1.569e-005 1.805e+006 1.010e+011 1.000e+000 4.513e-003 3.213e-006 
1.572e-005 1.808e+006 1.010e+011 1.000e+000 4.485e-003 3.215e-006 
1.575e-005 1.812e+006 1.010e+011 1.000e+000 4.445e-003 3.216e-006 
1.577e-005 1.816e+006 1.010e+011 1.000e+000 4.453e-003 3.217e-006 
1.580e-005 1.820e+006 1.010e+011 1.000e+000 4.485e-003 3.217e-006 
1.583e-005 1.823e+006 1.010e+011 1.000e+000 4.446e-003 3.218e-006 
1.586e-005 1.827e+006 1.010e+011 1.000e+000 4.431e-003 3.220e-006 
1.588e-005 1.831e+006 1.010e+011 1.000e+000 4.519e-003 3.221e-006 
1.591e-005 1.834e+006 1.010e+011 1.000e+000 4.502e-003 3.223e-006 
1.594e-005 1.838e+006 1.010e+011 1.000e+000 4.492e-003 3.225e-006 
1.596e-005 1.841e+006 1.010e+011 1.000e+000 4.495e-003 3.227e-006 
1.599e-005 1.845e+006 1.010e+011 1.000e+000 4.489e-003 3.228e-006 
1.602e-005 1.849e+006 1.010e+011 1.000e+000 4.496e-003 3.230e-006 
1.604e-005 1.852e+006 1.010e+011 1.000e+000 4.528e-003 3.231e-006 
1.607e-005 1.856e+006 1.010e+011 1.000e+000 4.535e-003 3.233e-006 
1.610e-005 1.860e+006 1.010e+011 1.000e+000 4.580e-003 3.235e-006 
1.612e-005 1.863e+006 1.010e+011 1.000e+000 4.507e-003 3.236e-006 
1.615e-005 1.867e+006 1.010e+011 1.000e+000 4.512e-003 3.237e-006 
1.618e-005 1.871e+006 1.010e+011 1.000e+000 4.506e-003 3.239e-006 
1.620e-005 1.874e+006 1.010e+011 1.000e+000 4.504e-003 3.240e-006 
1.623e-005 1.878e+006 1.010e+011 1.000e+000 4.544e-003 3.242e-006 
1.626e-005 1.882e+006 1.010e+011 1.000e+000 4.544e-003 3.243e-006 
1.629e-005 1.885e+006 1.010e+011 1.000e+000 4.542e-003 3.244e-006 
1.631e-005 1.889e+006 1.010e+011 1.000e+000 4.530e-003 3.246e-006 
1.634e-005 1.893e+006 1.010e+011 1.000e+000 4.525e-003 3.247e-006 
1.637e-005 1.897e+006 1.010e+011 1.000e+000 4.526e-003 3.249e-006 
1.639e-005 1.900e+006 1.010e+011 1.000e+000 4.524e-003 3.250e-006 
1.642e-005 1.904e+006 1.010e+011 1.000e+000 4.517e-003 3.252e-006 
1.645e-005 1.908e+006 1.010e+011 1.000e+000 4.488e-003 3.252e-006 
1.647e-005 1.911e+006 1.010e+011 1.000e+000 4.439e-003 3.254e-006 
1.650e-005 1.915e+006 1.010e+011 1.000e+000 4.484e-003 3.256e-006 
1.653e-005 1.919e+006 1.010e+011 1.000e+000 4.470e-003 3.257e-006 
1.655e-005 1.922e+006 1.010e+011 1.000e+000 4.435e-003 3.259e-006 
1.658e-005 1.926e+006 1.010e+011 1.000e+000 4.502e-003 3.261e-006 
1.661e-005 1.930e+006 1.010e+011 1.000e+000 4.462e-003 3.262e-006 
1.663e-005 1.933e+006 1.010e+011 1.000e+000 4.435e-003 3.264e-006 
1.666e-005 1.937e+006 1.010e+011 1.000e+000 4.497e-003 3.266e-006 
1.669e-005 1.940e+006 1.010e+011 1.000e+000 4.502e-003 3.268e-006 
1.672e-005 1.944e+006 1.010e+011 1.000e+000 4.481e-003 3.270e-006 
1.674e-005 1.948e+006 1.010e+011 1.000e+000 4.508e-003 3.271e-006 
1.677e-005 1.951e+006 1.010e+011 1.000e+000 4.486e-003 3.274e-006 
1.680e-005 1.955e+006 1.010e+011 1.000e+000 4.470e-003 3.275e-006 
1.682e-005 1.958e+006 1.010e+011 1.000e+000 4.541e-003 3.277e-006 
1.685e-005 1.962e+006 1.010e+011 1.000e+000 4.530e-003 3.279e-006 
1.688e-005 1.966e+006 1.010e+011 1.000e+000 4.481e-003 3.281e-006 
1.690e-005 1.969e+006 1.010e+011 1.000e+000 4.423e-003 3.283e-006 
1.693e-005 1.973e+006 1.010e+011 1.000e+000 4.468e-003 3.285e-006 
1.696e-005 1.977e+006 1.010e+011 1.000e+000 4.454e-003 3.287e-006 
1.698e-005 1.980e+006 1.010e+011 1.000e+000 4.456e-003 3.288e-006 
1.701e-005 1.984e+006 1.010e+011 1.000e+000 4.445e-003 3.290e-006 
1.704e-005 1.988e+006 1.010e+011 1.000e+000 4.443e-003 3.291e-006 
1.706e-005 1.991e+006 1.010e+011 1.000e+000 4.468e-003 3.293e-006 
1.709e-005 1.995e+006 1.010e+011 1.000e+000 4.474e-003 3.294e-006 
1.712e-005 1.998e+006 1.010e+011 1.000e+000 4.481e-003 3.296e-006 
1.715e-005 2.002e+006 1.010e+011 1.000e+000 4.473e-003 3.298e-006 
1.717e-005 2.006e+006 1.010e+011 1.000e+000 4.554e-003 3.300e-006 
1.720e-005 2.009e+006 1.010e+011 1.000e+000 4.497e-003 3.302e-006 
1.723e-005 2.013e+006 1.010e+011 1.000e+000 4.499e-003 3.303e-006 
1.725e-005 2.017e+006 1.010e+011 1.000e+000 4.507e-003 3.305e-006 
1.728e-005 2.020e+006 1.010e+011 1.000e+000 4.492e-003 3.307e-006 
1.731e-005 2.024e+006 1.010e+011 1.000e+000 4.465e-003 3.309e-006 
1.733e-005 2.028e+006 1.010e+011 1.000e+000 4.520e-003 3.310e-006 
1.736e-005 2.031e+006 1.010e+011 1.000e+000 4.480e-003 3.312e-006 
1.739e-005 2.035e+006 1.010e+011 1.000e+000 4.469e-003 3.314e-006 
1.741e-005 2.038e+006 1.010e+011 1.000e+000 4.438e-003 3.316e-006 
1.744e-005 2.042e+006 1.010e+011 1.000e+000 4.500e-003 3.317e-006 
1.747e-005 2.046e+006 1.010e+011 1.000e+000 4.491e-003 3.319e-006 
1.749e-005 2.049e+006 1.010e+011 1.000e+000 4.518e-003 3.320e-006 
1.752e-005 2.053e+006 1.010e+011 1.000e+000 4.503e-003 3.322e-006 
1.755e-005 2.057e+006 1.010e+011 1.000e+000 4.509e-003 3.324e-006 
1.758e-005 2.060e+006 1.011e+011 1.000e+000 4.526e-003 3.326e-006 
1.760e-005 2.064e+006 1.011e+011 1.000e+000 4.551e-003 3.328e-006 
1.763e-005 2.067e+006 1.011e+011 1.000e+000 4.595e-003 3.330e-006 
1.766e-005 2.071e+006 1.011e+011 1.000e+000 4.533e-003 3.332e-006 
1.768e-005 2.075e+006 1.011e+011 1.000e+000 4.513e-003 3.334e-006 
1.771e-005 2.078e+006 1.011e+011 1.000e+000 4.497e-003 3.336e-006 
1.774e-005 2.082e+006 1.011e+011 1.000e+000 4.479e-003 3.338e-006 
1.776e-005 2.085e+006 1.011e+011 1.000e+000 4.499e-003 3.340e-006 
1.779e-005 2.089e+006 1.011e+011 1.000e+000 4.487e-003 3.342e-006 
1.782e-005 2.093e+006 1.011e+011 1.000e+000 4.537e-003 3.344e-006 
1.784e-005 2.096e+006 1.011e+011 1.000e+000 4.532e-003 3.345e-006 
1.787e-005 2.100e+006 1.011e+011 1.000e+000 4.524e-003 3.347e-006 
1.790e-005 2.104e+006 1.011e+011 1.000e+000 4.521e-003 3.348e-006 
1.792e-005 2.107e+006 1.011e+011 1.000e+000 4.511e-003 3.350e-006 
1.795e-005 2.111e+006 1.011e+011 1.000e+000 4.549e-003 3.351e-006 
1.798e-005 2.115e+006 1.011e+011 1.000e+000 4.512e-003 3.353e-006 
1.801e-005 2.118e+006 1.011e+011 1.000e+000 4.479e-003 3.354e-006 
1.803e-005 2.122e+006 1.011e+011 1.000e+000 4.515e-003 3.355e-006 
1.806e-005 2.126e+006 1.011e+011 1.000e+000 4.492e-003 3.356e-006 
1.809e-005 2.129e+006 1.011e+011 1.000e+000 4.488e-003 3.358e-006 
1.811e-005 2.133e+006 1.011e+011 1.000e+000 4.452e-003 3.360e-006 
1.814e-005 2.137e+006 1.011e+011 1.000e+000 4.407e-003 3.361e-006 
1.817e-005 2.140e+006 1.011e+011 1.000e+000 4.487e-003 3.363e-006 
1.819e-005 2.144e+006 1.011e+011 1.000e+000 4.455e-003 3.364e-006 
1.822e-005 2.148e+006 1.011e+011 1.000e+000 4.440e-003 3.365e-006 
1.825e-005 2.151e+006 1.011e+011 1.000e+000 4.435e-003 3.366e-006 
1.827e-005 2.155e+006 1.011e+011 1.000e+000 4.466e-003 3.368e-006 
1.830e-005 2.159e+006 1.011e+011 1.000e+000 4.438e-003 3.370e-006 
1.833e-005 2.162e+006 1.011e+011 1.000e+000 4.422e-003 3.372e-006 
1.835e-005 2.166e+006 1.011e+011 1.000e+000 4.514e-003 3.374e-006 
1.838e-005 2.170e+006 1.011e+011 1.000e+000 4.515e-003 3.376e-006 
1.841e-005 2.173e+006 1.011e+011 1.000e+000 4.499e-003 3.377e-006 
1.844e-005 2.177e+006 1.011e+011 1.000e+000 4.478e-003 3.379e-006 
1.846e-005 2.181e+006 1.011e+011 1.000e+000 4.478e-003 3.380e-006 
1.849e-005 2.184e+006 1.011e+011 1.000e+000 4.473e-003 3.382e-006 
1.852e-005 2.188e+006 1.011e+011 1.000e+000 4.550e-003 3.384e-006 
1.854e-005 2.192e+006 1.011e+011 1.000e+000 4.546e-003 3.385e-006 
1.857e-005 2.195e+006 1.011e+011 1.000e+000 4.555e-003 3.387e-006 
1.860e-005 2.199e+006 1.011e+011 1.000e+000 4.507e-003 3.389e-006 
1.862e-005 2.202e+006 1.011e+011 1.000e+000 4.499e-003 3.390e-006 
1.865e-005 2.206e+006 1.011e+011 1.000e+000 4.475e-003 3.392e-006 
1.868e-005 2.210e+006 1.011e+011 1.000e+000 4.490e-003 3.393e-006 
1.870e-005 2.213e+006 1.011e+011 1.000e+000 4.450e-003 3.395e-006 
1.873e-005 2.217e+006 1.011e+011 1.000e+000 4.440e-003 3.396e-006 
1.876e-005 2.221e+006 1.011e+011 1.000e+000 4.382e-003 3.398e-006 
1.878e-005 2.224e+006 1.011e+011 1.000e+000 4.502e-003 3.400e-006 
1.881e-005 2.228e+006 1.011e+011 1.000e+000 4.444e-003 3.401e-006 
1.884e-005 2.232e+006 1.011e+011 1.000e+000 4.480e-003 3.403e-006 
1.887e-005 2.235e+006 1.011e+011 1.000e+000 4.451e-003 3.405e-006 
1.889e-005 2.239e+006 1.011e+011 1.000e+000 4.400e-003 3.406e-006 
1.892e-005 2.243e+006 1.011e+011 1.000e+000 4.486e-003 3.408e-006 
1.895e-005 2.246e+006 1.011e+011 1.000e+000 4.425e-003 3.410e-006 
1.897e-005 2.250e+006 1.011e+011 1.000e+000 4.450e-003 3.411e-006 
1.900e-005 2.254e+006 1.011e+011 1.000e+000 4.469e-003 3.413e-006 
1.903e-005 2.257e+006 1.011e+011 1.000e+000 4.448e-003 3.414e-006 
1.905e-005 2.261e+006 1.011e+011 1.000e+000 4.494e-003 3.416e-006 
1.908e-005 2.265e+006 1.011e+011 1.000e+000 4.476e-003 3.418e-006 
1.911e-005 2.268e+006 1.011e+011 1.000e+000 4.525e-003 3.420e-006 
1.913e-005 2.272e+006 1.011e+011 1.000e+000 4.517e-003 3.421e-006 
1.916e-005 2.275e+006 1.011e+011 1.000e+000 4.502e-003 3.423e-006 
1.919e-005 2.279e+006 1.011e+011 1.000e+000 4.488e-003 3.425e-006 
1.921e-005 2.283e+006 1.011e+011 1.000e+000 4.522e-003 3.426e-006 
1.924e-005 2.286e+006 1.011e+011 1.000e+000 4.506e-003 3.428e-006 
1.927e-005 2.290e+006 1.011e+011 1.000e+000 4.491e-003 3.430e-006 
1.930e-005 2.294e+006 1.011e+011 1.000e+000 4.504e-003 3.431e-006 
1.932e-005 2.297e+006 1.011e+011 1.000e+000 4.436e-003 3.433e-006 
1.935e-005 2.301e+006 1.011e+011 1.000e+000 4.463e-003 3.434e-006 
1.938e-005 2.305e+006 1.011e+011 1.000e+000 4.427e-003 3.436e-006 
1.940e-005 2.308e+006 1.011e+011 1.000e+000 4.476e-003 3.438e-006 
1.943e-005 2.312e+006 1.011e+011 1.000e+000 4.473e-003 3.440e-006 
1.946e-005 2.315e+006 1.011e+011 1.000e+000 4.421e-003 3.442e-006 
1.948e-005 2.319e+006 1.011e+011 1.000e+000 4.472e-003 3.443e-006 
1.951e-005 2.323e+006 1.011e+011 1.000e+000 4.475e-003 3.445e-006 
1.954e-005 2.326e+006 1.011e+011 1.000e+000 4.484e-003 3.446e-006 
1.956e-005 2.330e+006 1.011e+011 1.000e+000 4.516e-003 3.448e-006 
1.959e-005 2.334e+006 1.011e+011 1.000e+000 4.508e-003 3.450e-006 
1.962e-005 2.337e+006 1.011e+011 1.000e+000 4.502e-003 3.451e-006 
1.964e-005 2.341e+006 1.011e+011 1.000e+000 4.494e-003 3.453e-006 
1.967e-005 2.345e+006 1.011e+011 1.000e+000 4.487e-003 3.455e-006 
1.970e-005 2.348e+006 1.011e+011 1.000e+000 4.466e-003 3.456e-006 
1.973e-005 2.352e+006 1.011e+011 1.000e+000 4.491e-003 3.458e-006 
1.975e-005 2.355e+006 1.011e+011 1.000e+000 4.416e-003 3.460e-006 
1.978e-005 2.359e+006 1.011e+011 1.000e+000 4.406e-003 3.462e-006 
1.981e-005 2.363e+006 1.011e+011 1.000e+000 4.472e-003 3.464e-006 
1.983e-005 2.366e+006 1.011e+011 1.000e+000 4.448e-003 3.466e-006 
1.986e-005 2.370e+006 1.011e+011 1.000e+000 4.455e-003 3.468e-006 
1.989e-005 2.374e+006 1.011e+011 1.000e+000 4.439e-003 3.469e-006 
1.991e-005 2.377e+006 1.011e+011 1.000e+000 4.447e-003 3.471e-006 
1.994e-005 2.381e+006 1.011e+011 1.000e+000 4.425e-003 3.473e-006 
1.997e-005 2.384e+006 1.011e+011 1.000e+000 4.398e-003 3.475e-006 
1.999e-005 2.388e+006 1.011e+011 1.000e+000 4.457e-003 3.477e-006 
2.002e-005 2.392e+006 1.011e+011 1.000e+000 4.431e-003 3.479e-006 
2.005e-005 2.395e+006 1.011e+011 1.000e+000 4.450e-003 3.480e-006 
2.007e-005 2.399e+006 1.011e+011 1.000e+000 4.404e-003 3.482e-006 
2.010e-005 2.403e+006 1.011e+011 1.000e+000 4.488e-003 3.484e-006 
2.013e-005 2.406e+006 1.011e+011 1.000e+000 4.489e-003 3.485e-006 
2.016e-005 2.410e+006 1.011e+011 1.000e+000 4.480e-003 3.486e-006 
2.018e-005 2.414e+006 1.011e+011 1.000e+000 4.468e-003 3.488e-006 
2.021e-005 2.417e+006 1.011e+011 1.000e+000 4.460e-003 3.489e-006 
2.024e-005 2.421e+006 1.011e+011 1.000e+000 4.448e-003 3.491e-006 
2.026e-005 2.425e+006 1.011e+011 1.000e+000 4.434e-003 3.493e-006 
2.029e-005 2.428e+006 1.011e+011 1.000e+000 4.474e-003 3.495e-006 
2.032e-005 2.432e+006 1.011e+011 1.000e+000 4.128e-003 3.497e-006 
2.034e-005 2.435e+006 1.011e+011 1.000e+000 4.353e-003 3.499e-006 
2.037e-005 2.439e+006 1.011e+011 1.000e+000 4.384e-003 3.501e-006 
2.040e-005 2.443e+006 1.011e+011 1.000e+000 4.380e-003 3.503e-006 
2.042e-005 2.446e+006 1.011e+011 1.000e+000 4.409e-003 3.506e-006 
2.045e-005 2.450e+006 1.011e+011 1.000e+000 4.421e-003 3.508e-006 
2.048e-005 2.453e+006 1.011e+011 1.000e+000 4.405e-003 3.510e-006 
2.050e-005 2.457e+006 1.011e+011 1.000e+000 4.407e-003 3.512e-006 
2.053e-005 2.460e+006 1.011e+011 1.000e+000 4.439e-003 3.514e-006 
2.056e-005 2.464e+006 1.011e+011 1.000e+000 4.424e-003 3.516e-006 
2.059e-005 2.468e+006 1.011e+011 1.000e+000 4.444e-003 3.518e-006 
2.061e-005 2.471e+006 1.011e+011 1.000e+000 4.419e-003 3.520e-006 
2.064e-005 2.475e+006 1.011e+011 1.000e+000 4.402e-003 3.521e-006 
2.067e-005 2.479e+006 1.011e+011 1.000e+000 4.463e-003 3.523e-006 
2.069e-005 2.482e+006 1.011e+011 1.000e+000 4.465e-003 3.524e-006 
2.072e-005 2.486e+006 1.011e+011 1.000e+000 4.459e-003 3.526e-006 
2.075e-005 2.489e+006 1.011e+011 1.000e+000 4.448e-003 3.528e-006 
2.077e-005 2.493e+006 1.011e+011 1.000e+000 4.438e-003 3.530e-006 
2.080e-005 2.497e+006 1.011e+011 1.000e+000 4.434e-003 3.532e-006 
2.083e-005 2.500e+006 1.011e+011 1.000e+000 4.424e-003 3.534e-006 
2.085e-005 2.504e+006 1.011e+011 1.000e+000 4.522e-003 3.536e-006 
2.088e-005 2.507e+006 1.011e+011 1.000e+000 4.421e-003 3.538e-006 
2.091e-005 2.511e+006 1.011e+011 1.000e+000 4.461e-003 3.540e-006 
2.093e-005 2.515e+006 1.011e+011 1.000e+000 4.435e-003 3.542e-006 
2.096e-005 2.518e+006 1.011e+011 1.000e+000 4.445e-003 3.544e-006 
2.099e-005 2.522e+006 1.011e+011 1.000e+000 4.433e-003 3.546e-006 
2.102e-005 2.526e+006 1.011e+011 1.000e+000 4.408e-003 3.547e-006 
2.104e-005 2.529e+006 1.011e+011 1.000e+000 4.373e-003 3.549e-006 
2.107e-005 2.533e+006 1.011e+011 1.000e+000 4.398e-003 3.551e-006 
2.110e-005 2.536e+006 1.011e+011 1.000e+000 4.500e-003 3.553e-006 
2.112e-005 2.540e+006 1.011e+011 1.000e+000 4.477e-003 3.554e-006 
2.115e-005 2.544e+006 1.011e+011 1.000e+000 4.457e-003 3.555e-006 
2.118e-005 2.548e+006 1.011e+011 1.000e+000 4.450e-003 3.555e-006 
2.120e-005 2.552e+006 1.011e+011 1.000e+000 4.417e-003 3.555e-006 
2.123e-005 2.555e+006 1.011e+011 1.000e+000 4.414e-003 3.556e-006 
2.126e-005 2.559e+006 1.011e+011 1.000e+000 4.400e-003 3.557e-006 
2.128e-005 2.563e+006 1.011e+011 1.000e+000 4.454e-003 3.559e-006 
2.131e-005 2.566e+006 1.011e+011 1.000e+000 4.408e-003 3.561e-006 
2.134e-005 2.570e+006 1.011e+011 1.000e+000 4.395e-003 3.564e-006 
2.136e-005 2.573e+006 1.011e+011 1.000e+000 4.411e-003 3.566e-006 
2.139e-005 2.577e+006 1.011e+011 1.000e+000 4.412e-003 3.568e-006 
2.142e-005 2.581e+006 1.011e+011 1.000e+000 4.407e-003 3.570e-006 
2.145e-005 2.584e+006 1.011e+011 1.000e+000 4.412e-003 3.572e-006 
2.147e-005 2.588e+006 1.011e+011 1.000e+000 4.410e-003 3.573e-006 
2.150e-005 2.592e+006 1.011e+011 1.000e+000 4.350e-003 3.574e-006 
2.153e-005 2.595e+006 1.011e+011 1.000e+000 4.402e-003 3.576e-006 
2.155e-005 2.599e+006 1.011e+011 1.000e+000 4.418e-003 3.577e-006 
2.158e-005 2.603e+006 1.011e+011 1.000e+000 4.381e-003 3.579e-006 
2.161e-005 2.606e+006 1.011e+011 1.000e+000 4.398e-003 3.581e-006 
2.163e-005 2.610e+006 1.011e+011 1.000e+000 4.366e-003 3.584e-006 
2.166e-005 2.613e+006 1.012e+011 1.000e+000 4.411e-003 3.586e-006 
2.169e-005 2.617e+006 1.012e+011 1.000e+000 4.363e-003 3.588e-006 
2.171e-005 2.620e+006 1.012e+011 1.000e+000 4.377e-003 3.590e-006 
2.174e-005 2.624e+006 1.012e+011 1.000e+000 4.331e-003 3.592e-006 
2.177e-005 2.628e+006 1.012e+011 1.000e+000 4.319e-003 3.594e-006 
2.179e-005 2.631e+006 1.012e+011 1.000e+000 4.325e-003 3.596e-006 
2.182e-005 2.635e+006 1.012e+011 1.000e+000 4.328e-003 3.597e-006 
2.185e-005 2.639e+006 1.012e+011 1.000e+000 4.327e-003 3.599e-006 
2.188e-005 2.642e+006 1.012e+011 1.000e+000 4.335e-003 3.601e-006 
2.190e-005 2.646e+006 1.012e+011 1.000e+000 4.339e-003 3.603e-006 
2.193e-005 2.649e+006 1.012e+011 1.000e+000 4.340e-003 3.604e-006 
2.196e-005 2.653e+006 1.012e+011 1.000e+000 4.345e-003 3.606e-006 
2.198e-005 2.657e+006 1.012e+011 1.000e+000 4.430e-003 3.607e-006 
2.201e-005 2.660e+006 1.012e+011 1.000e+000 4.458e-003 3.609e-006 
2.204e-005 2.664e+006 1.012e+011 1.000e+000 4.426e-003 3.611e-006 
2.206e-005 2.668e+006 1.012e+011 1.000e+000 4.403e-003 3.612e-006 
2.209e-005 2.671e+006 1.012e+011 1.000e+000 4.407e-003 3.615e-006 
2.212e-005 2.675e+006 1.012e+011 1.000e+000 4.404e-003 3.616e-006 
2.214e-005 2.678e+006 1.012e+011 1.000e+000 4.403e-003 3.618e-006 
2.217e-005 2.682e+006 1.012e+011 1.000e+000 4.505e-003 3.620e-006 
2.220e-005 2.686e+006 1.012e+011 1.000e+000 4.479e-003 3.622e-006 
2.222e-005 2.689e+006 1.012e+011 1.000e+000 4.312e-003 3.624e-006 
2.225e-005 2.693e+006 1.012e+011 1.000e+000 4.875e-003 3.626e-006 
2.228e-005 2.697e+006 1.012e+011 1.000e+000 4.861e-003 3.627e-006 
2.231e-005 2.700e+006 1.012e+011 1.000e+000 4.848e-003 3.629e-006 
2.233e-005 2.704e+006 1.012e+011 1.000e+000 4.866e-003 3.631e-006 
2.236e-005 2.708e+006 1.012e+011 1.000e+000 4.807e-003 3.632e-006 
2.239e-005 2.711e+006 1.012e+011 1.000e+000 4.901e-003 3.634e-006 
2.241e-005 2.715e+006 1.012e+011 1.000e+000 4.914e-003 3.636e-006 
2.244e-005 2.718e+006 1.012e+011 1.000e+000 4.871e-003 3.638e-006 
2.247e-005 2.722e+006 1.012e+011 1.000e+000 4.873e-003 3.640e-006 
2.249e-005 2.726e+006 1.012e+011 1.000e+000 4.853e-003 3.642e-006 
2.252e-005 2.729e+006 1.012e+011 1.000e+000 4.832e-003 3.644e-006 
2.255e-005 2.733e+006 1.012e+011 1.000e+000 4.828e-003 3.645e-006 
2.257e-005 2.736e+006 1.012e+011 1.000e+000 4.824e-003 3.647e-006 
2.260e-005 2.740e+006 1.012e+011 1.000e+000 4.838e-003 3.649e-006 
2.263e-005 2.744e+006 1.012e+011 1.000e+000 4.830e-003 3.651e-006 
2.265e-005 2.747e+006 1.012e+011 1.000e+000 4.866e-003 3.652e-006 
2.268e-005 2.751e+006 1.012e+011 1.000e+000 4.839e-003 3.654e-006 
2.271e-005 2.755e+006 1.012e+011 1.000e+000 4.833e-003 3.656e-006 
2.274e-005 2.758e+006 1.012e+011 1.000e+000 4.308e-003 3.658e-006 
2.276e-005 2.762e+006 1.012e+011 1.000e+000 4.337e-003 3.660e-006 
2.279e-005 2.766e+006 1.012e+011 1.000e+000 4.308e-003 3.661e-006 
2.282e-005 2.769e+006 1.012e+011 1.000e+000 4.281e-003 3.663e-006 
2.284e-005 2.773e+006 1.012e+011 1.000e+000 4.291e-003 3.665e-006 
2.287e-005 2.776e+006 1.012e+011 1.000e+000 4.330e-003 3.667e-006 
2.290e-005 2.780e+006 1.012e+011 1.000e+000 4.342e-003 3.668e-006 
2.292e-005 2.784e+006 1.012e+011 1.000e+000 4.422e-003 3.669e-006 
2.295e-005 2.787e+006 1.012e+011 1.000e+000 4.404e-003 3.671e-006 
2.298e-005 2.791e+006 1.012e+011 1.000e+000 4.416e-003 3.673e-006 
2.300e-005 2.795e+006 1.012e+011 1.000e+000 4.446e-003 3.674e-006 
2.303e-005 2.798e+006 1.012e+011 1.000e+000 4.403e-003 3.676e-006 
2.306e-005 2.802e+006 1.012e+011 1.000e+000 4.372e-003 3.678e-006 
2.308e-005 2.806e+006 1.012e+011 1.000e+000 4.340e-003 3.680e-006 
2.311e-005 2.809e+006 1.012e+011 1.000e+000 4.373e-003 3.681e-006 
2.314e-005 2.813e+006 1.012e+011 1.000e+000 4.332e-003 3.684e-006 
2.317e-005 2.816e+006 1.012e+011 1.000e+000 4.282e-003 3.686e-006 
2.319e-005 2.820e+006 1.012e+011 1.000e+000 4.343e-003 3.688e-006 
2.322e-005 2.824e+006 1.012e+011 1.000e+000 4.343e-003 3.690e-006 
2.325e-005 2.827e+006 1.012e+011 1.000e+000 4.327e-003 3.692e-006 
2.327e-005 2.831e+006 1.012e+011 1.000e+000 4.370e-003 3.693e-006 
2.330e-005 2.834e+006 1.012e+011 1.000e+000 4.325e-003 3.696e-006 
2.333e-005 2.838e+006 1.012e+011 1.000e+000 4.373e-003 3.698e-006 
2.335e-005 2.842e+006 1.012e+011 1.000e+000 4.346e-003 3.700e-006 
2.338e-005 2.845e+006 1.012e+011 1.000e+000 4.364e-003 3.701e-006 
2.341e-005 2.849e+006 1.012e+011 1.000e+000 4.349e-003 3.703e-006 
2.343e-005 2.852e+006 1.012e+011 1.000e+000 4.355e-003 3.705e-006 
2.346e-005 2.856e+006 1.012e+011 1.000e+000 4.358e-003 3.707e-006 
2.349e-005 2.860e+006 1.012e+011 1.000e+000 4.296e-003 3.709e-006 
2.351e-005 2.863e+006 1.012e+011 1.000e+000 4.357e-003 3.711e-006 
2.354e-005 2.867e+006 1.012e+011 1.000e+000 4.339e-003 3.713e-006 
2.357e-005 2.870e+006 1.012e+011 1.000e+000 4.378e-003 3.715e-006 
2.360e-005 2.874e+006 1.012e+011 1.000e+000 4.336e-003 3.717e-006 
2.362e-005 2.878e+006 1.012e+011 1.000e+000 4.295e-003 3.719e-006 
2.365e-005 2.881e+006 1.012e+011 1.000e+000 4.204e-003 3.721e-006 
2.368e-005 2.885e+006 1.012e+011 1.000e+000 4.190e-003 3.722e-006 
2.370e-005 2.888e+006 1.012e+011 1.000e+000 4.205e-003 3.725e-006 
2.373e-005 2.892e+006 1.012e+011 1.000e+000 4.201e-003 3.726e-006 
2.376e-005 2.896e+006 1.012e+011 1.000e+000 4.213e-003 3.728e-006 
2.378e-005 2.899e+006 1.012e+011 1.000e+000 4.182e-003 3.730e-006 
2.381e-005 2.903e+006 1.012e+011 1.000e+000 4.220e-003 3.733e-006 
2.384e-005 2.906e+006 1.012e+011 1.000e+000 3.985e-003 3.735e-006 
2.386e-005 2.910e+006 1.012e+011 1.000e+000 3.675e-003 3.737e-006 
2.389e-005 2.913e+006 1.012e+011 1.000e+000 3.675e-003 3.739e-006 
2.392e-005 2.917e+006 1.012e+011 1.000e+000 4.176e-003 3.741e-006 
2.394e-005 2.921e+006 1.012e+011 1.000e+000 4.203e-003 3.743e-006 
2.397e-005 2.924e+006 1.012e+011 1.000e+000 4.182e-003 3.745e-006 
2.400e-005 2.928e+006 1.012e+011 1.000e+000 4.178e-003 3.747e-006 
2.403e-005 2.932e+006 1.012e+011 1.000e+000 4.214e-003 3.749e-006 
2.405e-005 2.935e+006 1.012e+011 1.000e+000 4.156e-003 3.751e-006 
2.408e-005 2.939e+006 1.012e+011 1.000e+000 4.142e-003 3.753e-006 
2.411e-005 2.942e+006 1.012e+011 1.000e+000 4.156e-003 3.755e-006 
2.413e-005 2.946e+006 1.012e+011 1.000e+000 4.146e-003 3.757e-006 
2.416e-005 2.950e+006 1.012e+011 1.000e+000 4.145e-003 3.759e-006 
2.419e-005 2.953e+006 1.012e+011 1.000e+000 4.139e-003 3.761e-006 
2.421e-005 2.957e+006 1.012e+011 1.000e+000 4.126e-003 3.762e-006 
2.424e-005 2.960e+006 1.012e+011 1.000e+000 4.228e-003 3.765e-006 
2.427e-005 2.964e+006 1.012e+011 1.000e+000 4.249e-003 3.768e-006 
2.429e-005 2.967e+006 1.012e+011 1.000e+000 4.278e-003 3.771e-006 
2.432e-005 2.971e+006 1.012e+011 1.000e+000 4.223e-003 3.774e-006 
2.435e-005 2.974e+006 1.012e+011 1.000e+000 4.185e-003 3.776e-006 
2.437e-005 2.978e+006 1.012e+011 1.000e+000 4.236e-003 3.778e-006 
2.440e-005 2.981e+006 1.012e+011 1.000e+000 4.210e-003 3.780e-006 
2.443e-005 2.985e+006 1.012e+011 1.000e+000 4.240e-003 3.782e-006 
2.446e-005 2.989e+006 1.013e+011 1.000e+000 4.220e-003 3.784e-006 
2.448e-005 2.992e+006 1.013e+011 1.000e+000 4.222e-003 3.786e-006 
2.451e-005 2.996e+006 1.013e+011 1.000e+000 4.223e-003 3.788e-006 
2.454e-005 2.999e+006 1.013e+011 1.000e+000 4.032e-003 3.790e-006 
2.456e-005 3.003e+006 1.013e+011 1.000e+000 4.038e-003 3.792e-006 
2.459e-005 3.007e+006 1.013e+011 1.000e+000 4.050e-003 3.795e-006 
2.462e-005 3.010e+006 1.013e+011 1.000e+000 4.083e-003 3.797e-006 
2.464e-005 3.014e+006 1.013e+011 1.000e+000 4.137e-003 3.799e-006 
2.467e-005 3.017e+006 1.013e+011 1.000e+000 4.131e-003 3.802e-006 
2.470e-005 3.021e+006 1.013e+011 1.000e+000 4.027e-003 3.804e-006 
2.472e-005 3.024e+006 1.013e+011 1.000e+000 4.022e-003 3.806e-006 
2.475e-005 3.028e+006 1.013e+011 1.000e+000 4.048e-003 3.808e-006 
2.478e-005 3.031e+006 1.013e+011 1.000e+000 4.081e-003 3.810e-006 
2.480e-005 3.035e+006 1.013e+011 1.000e+000 4.166e-003 3.813e-006 
2.483e-005 3.039e+006 1.013e+011 1.000e+000 4.088e-003 3.815e-006 
2.486e-005 3.042e+006 1.013e+011 1.000e+000 4.027e-003 3.817e-006 
2.489e-005 3.046e+006 1.013e+011 1.000e+000 4.079e-003 3.818e-006 
2.491e-005 3.049e+006 1.013e+011 1.000e+000 3.586e-003 3.821e-006 
2.494e-005 3.053e+006 1.013e+011 1.000e+000 3.542e-003 3.823e-006 
2.497e-005 3.057e+006 1.013e+011 1.000e+000 4.027e-003 3.824e-006 
2.499e-005 3.060e+006 1.013e+011 1.000e+000 4.091e-003 3.826e-006 
2.502e-005 3.064e+006 1.013e+011 1.000e+000 4.121e-003 3.828e-006 
2.505e-005 3.067e+006 1.013e+011 1.000e+000 4.133e-003 3.830e-006 
2.507e-005 3.071e+006 1.013e+011 1.000e+000 4.106e-003 3.832e-006 
2.510e-005 3.075e+006 1.013e+011 1.000e+000 4.165e-003 3.834e-006 
2.513e-005 3.078e+006 1.013e+011 1.000e+000 4.153e-003 3.835e-006 
2.515e-005 3.082e+006 1.013e+011 1.000e+000 4.193e-003 3.838e-006 
2.518e-005 3.086e+006 1.013e+011 1.000e+000 3.959e-003 3.839e-006 
2.521e-005 3.089e+006 1.013e+011 1.000e+000 3.974e-003 3.841e-006 
2.523e-005 3.093e+006 1.013e+011 1.000e+000 3.945e-003 3.843e-006 
2.526e-005 3.096e+006 1.013e+011 1.000e+000 3.987e-003 3.845e-006 
2.529e-005 3.100e+006 1.013e+011 1.000e+000 4.043e-003 3.847e-006 
2.532e-005 3.104e+006 1.013e+011 1.000e+000 4.029e-003 3.849e-006 
2.534e-005 3.107e+006 1.013e+011 1.000e+000 3.948e-003 3.851e-006 
2.537e-005 3.111e+006 1.013e+011 1.000e+000 3.984e-003 3.854e-006 
2.540e-005 3.114e+006 1.013e+011 1.000e+000 4.016e-003 3.856e-006 
2.542e-005 3.118e+006 1.013e+011 1.000e+000 4.059e-003 3.858e-006 
2.545e-005 3.121e+006 1.013e+011 1.000e+000 4.169e-003 3.861e-006 
2.548e-005 3.125e+006 1.013e+011 1.000e+000 4.116e-003 3.863e-006 
2.550e-005 3.128e+006 1.013e+011 1.000e+000 4.078e-003 3.865e-006 
2.553e-005 3.132e+006 1.013e+011 1.000e+000 4.149e-003 3.867e-006 
2.556e-005 3.136e+006 1.013e+011 1.000e+000 4.158e-003 3.869e-006 
2.558e-005 3.139e+006 1.013e+011 1.000e+000 4.056e-003 3.871e-006 
2.561e-005 3.143e+006 1.013e+011 1.000e+000 4.073e-003 3.872e-006 
2.564e-005 3.147e+006 1.013e+011 1.000e+000 4.116e-003 3.874e-006 
2.566e-005 3.150e+006 1.013e+011 1.000e+000 4.102e-003 3.877e-006 
2.569e-005 3.154e+006 1.013e+011 1.000e+000 4.186e-003 3.879e-006 
2.572e-005 3.157e+006 1.013e+011 1.000e+000 4.106e-003 3.882e-006 
2.575e-005 3.161e+006 1.013e+011 1.000e+000 4.071e-003 3.884e-006 
2.577e-005 3.164e+006 1.013e+011 1.000e+000 4.095e-003 3.886e-006 
2.580e-005 3.168e+006 1.013e+011 1.000e+000 4.087e-003 3.889e-006 
2.583e-005 3.171e+006 1.013e+011 1.000e+000 4.193e-003 3.891e-006 
2.585e-005 3.177e+006 1.013e+011 1.000e+000 4.369e-003 3.879e-006 
2.588e-005 3.185e+006 1.013e+011 1.000e+000 4.271e-003 3.851e-006 
2.591e-005 3.191e+006 1.013e+011 1.000e+000 4.255e-003 3.839e-006 
2.593e-005 3.195e+006 1.013e+011 1.000e+000 4.245e-003 3.833e-006 
2.596e-005 3.200e+006 1.013e+011 1.000e+000 4.226e-003 3.830e-006 
2.599e-005 3.204e+006 1.012e+011 1.000e+000 4.075e-003 3.828e-006 
2.601e-005 3.208e+006 1.012e+011 1.000e+000 4.116e-003 3.826e-006 
2.604e-005 3.212e+006 1.012e+011 1.000e+000 4.084e-003 3.826e-006 
2.607e-005 3.216e+006 1.012e+011 1.000e+000 4.147e-003 3.825e-006 
2.609e-005 3.220e+006 1.012e+011 1.000e+000 3.945e-003 3.825e-006 
2.612e-005 3.224e+006 1.012e+011 1.000e+000 3.928e-003 3.826e-006 
2.615e-005 3.227e+006 1.012e+011 1.000e+000 3.927e-003 3.827e-006 
2.618e-005 3.231e+006 1.012e+011 1.000e+000 4.016e-003 3.828e-006 
2.620e-005 3.235e+006 1.012e+011 1.000e+000 3.843e-003 3.829e-006 
2.623e-005 3.238e+006 1.012e+011 1.000e+000 3.992e-003 3.831e-006 
2.626e-005 3.242e+006 1.012e+011 1.000e+000 3.940e-003 3.832e-006 
2.628e-005 3.246e+006 1.012e+011 1.000e+000 3.850e-003 3.833e-006 
2.631e-005 3.249e+006 1.012e+011 1.000e+000 3.914e-003 3.835e-006 
2.634e-005 3.253e+006 1.012e+011 1.000e+000 3.914e-003 3.836e-006 
2.636e-005 3.257e+006 1.012e+011 1.000e+000 3.912e-003 3.838e-006 
2.639e-005 3.260e+006 1.012e+011 1.000e+000 3.918e-003 3.840e-006 
2.642e-005 3.264e+006 1.012e+011 1.000e+000 3.907e-003 3.841e-006 
2.644e-005 3.268e+006 1.012e+011 1.000e+000 3.909e-003 3.843e-006 
2.647e-005 3.271e+006 1.013e+011 1.000e+000 3.897e-003 3.845e-006 
2.650e-005 3.275e+006 1.013e+011 1.000e+000 3.938e-003 3.847e-006 
2.652e-005 3.278e+006 1.013e+011 1.000e+000 3.941e-003 3.849e-006 
2.655e-005 3.282e+006 1.013e+011 1.000e+000 3.936e-003 3.852e-006 
2.658e-005 3.286e+006 1.013e+011 1.000e+000 3.972e-003 3.853e-006 
2.661e-005 3.289e+006 1.013e+011 1.000e+000 3.945e-003 3.855e-006 
2.663e-005 3.293e+006 1.013e+011 1.000e+000 3.962e-003 3.857e-006 
2.666e-005 3.296e+006 1.013e+011 1.000e+000 3.914e-003 3.859e-006 
2.669e-005 3.300e+006 1.013e+011 1.000e+000 3.948e-003 3.861e-006 
2.671e-005 3.304e+006 1.013e+011 1.000e+000 3.969e-003 3.863e-006 
2.674e-005 3.307e+006 1.013e+011 1.000e+000 3.965e-003 3.864e-006 
2.677e-005 3.311e+006 1.013e+011 1.000e+000 3.907e-003 3.866e-006 
2.679e-005 3.315e+006 1.013e+011 1.000e+000 3.933e-003 3.868e-006 
2.682e-005 3.318e+006 1.013e+011 1.000e+000 3.924e-003 3.870e-006 
2.685e-005 3.322e+006 1.013e+011 1.000e+000 3.898e-003 3.872e-006 
2.687e-005 3.325e+006 1.013e+011 1.000e+000 3.872e-003 3.875e-006 
2.690e-005 3.329e+006 1.013e+011 1.000e+000 3.872e-003 3.877e-006 
2.693e-005 3.332e+006 1.013e+011 1.000e+000 3.911e-003 3.879e-006 
2.695e-005 3.336e+006 1.013e+011 1.000e+000 3.888e-003 3.881e-006 
2.698e-005 3.340e+006 1.013e+011 1.000e+000 3.746e-003 3.883e-006 
2.701e-005 3.343e+006 1.013e+011 1.000e+000 3.745e-003 3.885e-006 
2.704e-005 3.347e+006 1.013e+011 1.000e+000 3.792e-003 3.887e-006 
2.706e-005 3.350e+006 1.013e+011 1.000e+000 3.753e-003 3.889e-006 
2.709e-005 3.354e+006 1.013e+011 1.000e+000 3.796e-003 3.891e-006 
2.712e-005 3.357e+006 1.013e+011 1.000e+000 3.798e-003 3.894e-006 
2.714e-005 3.361e+006 1.013e+011 1.000e+000 3.303e-003 3.896e-006 
2.717e-005 3.364e+006 1.013e+011 1.000e+000 3.845e-003 3.899e-006 
2.720e-005 3.368e+006 1.013e+011 1.000e+000 3.829e-003 3.902e-006 
2.722e-005 3.371e+006 1.013e+011 1.000e+000 3.808e-003 3.904e-006 
2.725e-005 3.375e+006 1.013e+011 1.000e+000 3.784e-003 3.907e-006 
2.728e-005 3.379e+006 1.013e+011 1.000e+000 3.841e-003 3.909e-006 
2.730e-005 3.382e+006 1.013e+011 1.000e+000 3.765e-003 3.911e-006 
2.733e-005 3.386e+006 1.013e+011 1.000e+000 3.777e-003 3.914e-006 
2.736e-005 3.389e+006 1.013e+011 1.000e+000 3.780e-003 3.916e-006 
2.738e-005 3.393e+006 1.013e+011 1.000e+000 3.770e-003 3.918e-006 
2.741e-005 3.396e+006 1.013e+011 1.000e+000 3.832e-003 3.920e-006 
2.744e-005 3.400e+006 1.013e+011 1.000e+000 3.779e-003 3.922e-006 
2.747e-005 3.404e+006 1.013e+011 1.000e+000 3.779e-003 3.924e-006 
2.749e-005 3.407e+006 1.013e+011 1.000e+000 3.762e-003 3.926e-006 
2.752e-005 3.411e+006 1.013e+011 1.000e+000 3.749e-003 3.929e-006 
2.755e-005 3.414e+006 1.013e+011 1.000e+000 3.741e-003 3.931e-006 
2.757e-005 3.418e+006 1.013e+011 1.000e+000 3.748e-003 3.933e-006 
2.760e-005 3.421e+006 1.013e+011 1.000e+000 3.821e-003 3.935e-006 
2.763e-005 3.425e+006 1.013e+011 1.000e+000 3.753e-003 3.937e-006 
2.765e-005 3.429e+006 1.013e+011 1.000e+000 3.816e-003 3.939e-006 
2.768e-005 3.432e+006 1.013e+011 1.000e+000 3.794e-003 3.941e-006 
2.771e-005 3.436e+006 1.013e+011 1.000e+000 3.811e-003 3.944e-006 
2.773e-005 3.439e+006 1.013e+011 1.000e+000 3.710e-003 3.946e-006 
2.776e-005 3.443e+006 1.013e+011 1.000e+000 3.756e-003 3.948e-006 
2.779e-005 3.446e+006 1.013e+011 1.000e+000 3.786e-003 3.950e-006 
2.781e-005 3.450e+006 1.013e+011 1.000e+000 3.762e-003 3.952e-006 
2.784e-005 3.453e+006 1.013e+011 1.000e+000 3.915e-003 3.955e-006 
2.787e-005 3.457e+006 1.013e+011 1.000e+000 3.785e-003 3.957e-006 
2.790e-005 3.461e+006 1.013e+011 1.000e+000 3.766e-003 3.959e-006 
2.792e-005 3.464e+006 1.013e+011 1.000e+000 3.840e-003 3.961e-006 
2.795e-005 3.468e+006 1.013e+011 1.000e+000 3.855e-003 3.963e-006 
2.798e-005 3.471e+006 1.013e+011 1.000e+000 3.879e-003 3.966e-006 
2.800e-005 3.475e+006 1.013e+011 1.000e+000 3.813e-003 3.968e-006 
2.803e-005 3.478e+006 1.013e+011 1.000e+000 3.806e-003 3.970e-006 
2.806e-005 3.482e+006 1.013e+011 1.000e+000 3.721e-003 3.972e-006 
2.808e-005 3.486e+006 1.013e+011 1.000e+000 3.747e-003 3.974e-006 
2.811e-005 3.489e+006 1.013e+011 1.000e+000 3.813e-003 3.976e-006 
2.814e-005 3.493e+006 1.013e+011 1.000e+000 3.725e-003 3.978e-006 
2.816e-005 3.496e+006 1.013e+011 1.000e+000 3.752e-003 3.980e-006 
2.819e-005 3.500e+006 1.013e+011 1.000e+000 3.277e-003 3.982e-006 
2.822e-005 3.504e+006 1.013e+011 1.000e+000 3.313e-003 3.985e-006 
2.824e-005 3.507e+006 1.013e+011 1.000e+000 3.795e-003 3.987e-006 
2.827e-005 3.511e+006 1.013e+011 1.000e+000 3.881e-003 3.989e-006 
2.830e-005 3.514e+006 1.013e+011 1.000e+000 3.905e-003 3.991e-006 
2.833e-005 3.518e+006 1.013e+011 1.000e+000 3.909e-003 3.993e-006 
2.835e-005 3.521e+006 1.013e+011 1.000e+000 3.934e-003 3.995e-006 
2.838e-005 3.525e+006 1.013e+011 1.000e+000 3.468e-003 3.998e-006 
2.841e-005 3.529e+006 1.013e+011 1.000e+000 3.999e-003 4.000e-006 
2.843e-005 3.532e+006 1.013e+011 1.000e+000 3.994e-003 4.002e-006 
2.846e-005 3.536e+006 1.013e+011 1.000e+000 4.016e-003 4.004e-006 
2.849e-005 3.539e+006 1.013e+011 1.000e+000 4.060e-003 4.006e-006 
2.851e-005 3.543e+006 1.013e+011 1.000e+000 3.978e-003 4.008e-006 
2.854e-005 3.547e+006 1.013e+011 1.000e+000 3.990e-003 4.010e-006 
2.857e-005 3.550e+006 1.013e+011 1.000e+000 3.919e-003 4.012e-006 
2.859e-005 3.554e+006 1.013e+011 1.000e+000 3.950e-003 4.014e-006 
2.862e-005 3.557e+006 1.013e+011 1.000e+000 3.963e-003 4.017e-006 
2.865e-005 3.561e+006 1.013e+011 1.000e+000 3.990e-003 4.019e-006 
2.867e-005 3.564e+006 1.013e+011 1.000e+000 4.086e-003 4.022e-006 
2.870e-005 3.568e+006 1.013e+011 1.000e+000 4.062e-003 4.024e-006 
2.873e-005 3.571e+006 1.013e+011 1.000e+000 4.052e-003 4.026e-006 
2.875e-005 3.575e+006 1.013e+011 1.000e+000 3.987e-003 4.028e-006 
2.878e-005 3.579e+006 1.014e+011 1.000e+000 4.010e-003 4.030e-006 
2.881e-005 3.582e+006 1.014e+011 1.000e+000 3.995e-003 4.033e-006 
2.884e-005 3.586e+006 1.014e+011 1.000e+000 4.030e-003 4.035e-006 
2.886e-005 3.589e+006 1.014e+011 1.000e+000 3.992e-003 4.036e-006 
2.889e-005 3.593e+006 1.014e+011 1.000e+000 4.016e-003 4.038e-006 
2.892e-005 3.597e+006 1.014e+011 1.000e+000 3.959e-003 4.040e-006 
2.894e-005 3.600e+006 1.014e+011 1.000e+000 3.948e-003 4.042e-006 
2.897e-005 3.604e+006 1.014e+011 1.000e+000 4.030e-003 4.044e-006 
2.900e-005 3.607e+006 1.014e+011 1.000e+000 3.955e-003 4.046e-006 
2.902e-005 3.611e+006 1.014e+011 1.000e+000 3.946e-003 4.048e-006 
2.905e-005 3.606e+006 1.012e+011 1.000e+000 4.109e-003 4.108e-006 
2.908e-005 3.603e+006 1.012e+011 1.000e+000 3.912e-003 4.161e-006 
2.910e-005 3.600e+006 1.013e+011 1.000e+000 3.820e-003 4.201e-006 
2.913e-005 3.600e+006 1.013e+011 1.000e+000 3.773e-003 4.231e-006 
2.916e-005 3.601e+006 1.013e+011 1.000e+000 3.693e-003 4.253e-006 
2.918e-005 3.602e+006 1.013e+011 1.000e+000 3.777e-003 4.270e-006 
2.921e-005 3.604e+006 1.013e+011 1.000e+000 3.799e-003 4.283e-006 
2.924e-005 3.607e+006 1.013e+011 1.000e+000 3.776e-003 4.292e-006 
2.927e-005 3.610e+006 1.013e+011 1.000e+000 3.992e-003 4.298e-006 
2.929e-005 3.613e+006 1.013e+011 1.000e+000 3.978e-003 4.302e-006 
2.932e-005 3.617e+006 1.013e+011 1.000e+000 3.980e-003 4.305e-006 
2.935e-005 3.620e+006 1.013e+011 1.000e+000 3.977e-003 4.308e-006 
2.937e-005 3.624e+006 1.013e+011 1.000e+000 3.944e-003 4.310e-006 
2.940e-005 3.627e+006 1.013e+011 1.000e+000 3.944e-003 4.313e-006 
2.943e-005 3.631e+006 1.013e+011 1.000e+000 3.978e-003 4.316e-006 
2.945e-005 3.634e+006 1.014e+011 1.000e+000 3.993e-003 4.319e-006 
2.948e-005 3.637e+006 1.014e+011 1.000e+000 3.992e-003 4.322e-006 
2.951e-005 3.641e+006 1.014e+011 1.000e+000 3.987e-003 4.324e-006 
2.953e-005 3.645e+006 1.014e+011 1.000e+000 4.022e-003 4.327e-006 
2.956e-005 3.648e+006 1.014e+011 1.000e+000 4.007e-003 4.329e-006 
2.959e-005 3.652e+006 1.014e+011 1.000e+000 4.004e-003 4.332e-006 
2.961e-005 3.655e+006 1.014e+011 1.000e+000 4.049e-003 4.335e-006 
2.964e-005 3.659e+006 1.014e+011 1.000e+000 4.064e-003 4.337e-006 
2.967e-005 3.662e+006 1.014e+011 1.000e+000 4.058e-003 4.340e-006 
2.970e-005 3.665e+006 1.014e+011 1.000e+000 4.092e-003 4.343e-006 
2.972e-005 3.669e+006 1.014e+011 1.000e+000 4.047e-003 4.346e-006 
2.975e-005 3.672e+006 1.014e+011 1.000e+000 3.982e-003 4.349e-006 
2.978e-005 3.676e+006 1.014e+011 1.000e+000 4.002e-003 4.351e-006 
2.980e-005 3.679e+006 1.014e+011 1.000e+000 4.007e-003 4.354e-006 
2.983e-005 3.683e+006 1.014e+011 1.000e+000 3.989e-003 4.357e-006 
2.986e-005 3.682e+006 1.014e+011 1.000e+000 3.834e-003 4.389e-006 
2.988e-005 3.682e+006 1.014e+011 1.000e+000 3.787e-003 4.417e-006 
2.991e-005 3.684e+006 1.014e+011 1.000e+000 3.906e-003 4.429e-006 
2.994e-005 3.687e+006 1.014e+011 1.000e+000 3.904e-003 4.436e-006 
2.996e-005 3.690e+006 1.014e+011 1.000e+000 4.156e-003 4.439e-006 
2.999e-005 3.693e+006 1.014e+011 1.000e+000 4.254e-003 4.447e-006 
3.002e-005 3.695e+006 1.014e+011 1.000e+000 4.187e-003 4.459e-006 
3.004e-005 3.698e+006 1.014e+011 1.000e+000 4.233e-003 4.467e-006 
3.007e-005 3.701e+006 1.014e+011 1.000e+000 4.201e-003 4.475e-006 
3.010e-005 3.704e+006 1.014e+011 1.000e+000 4.147e-003 4.480e-006 
3.013e-005 3.707e+006 1.014e+011 1.000e+000 4.032e-003 4.485e-006 
3.015e-005 3.711e+006 1.014e+011 1.000e+000 4.017e-003 4.487e-006 
3.018e-005 3.714e+006 1.014e+011 1.000e+000 4.082e-003 4.491e-006 
3.021e-005 3.717e+006 1.014e+011 1.000e+000 3.997e-003 4.495e-006 
3.023e-005 3.721e+006 1.015e+011 1.000e+000 4.007e-003 4.499e-006 
3.026e-005 3.724e+006 1.015e+011 1.000e+000 4.051e-003 4.503e-006 
3.029e-005 3.727e+006 1.015e+011 1.000e+000 4.008e-003 4.506e-006 
3.031e-005 3.731e+006 1.015e+011 1.000e+000 4.018e-003 4.510e-006 
3.034e-005 3.734e+006 1.015e+011 1.000e+000 3.528e-003 4.514e-006 
3.037e-005 3.737e+006 1.015e+011 1.000e+000 4.100e-003 4.519e-006 
3.039e-005 3.740e+006 1.015e+011 1.000e+000 4.041e-003 4.523e-006 
3.042e-005 3.744e+006 1.015e+011 1.000e+000 4.000e-003 4.528e-006 
3.045e-005 3.747e+006 1.015e+011 1.000e+000 3.959e-003 4.531e-006 
3.047e-005 3.751e+006 1.015e+011 1.000e+000 3.910e-003 4.534e-006 
3.050e-005 3.754e+006 1.015e+011 1.000e+000 3.961e-003 4.536e-006 
3.053e-005 3.758e+006 1.015e+011 1.000e+000 3.905e-003 4.540e-006 
3.056e-005 3.761e+006 1.015e+011 1.000e+000 3.970e-003 4.543e-006 
3.058e-005 3.764e+006 1.015e+011 1.000e+000 3.494e-003 4.546e-006 
3.061e-005 3.768e+006 1.015e+011 1.000e+000 4.005e-003 4.549e-006 
3.064e-005 3.771e+006 1.015e+011 1.000e+000 3.975e-003 4.552e-006 
3.066e-005 3.775e+006 1.015e+011 1.000e+000 3.960e-003 4.556e-006 
3.069e-005 3.778e+006 1.015e+011 1.000e+000 3.956e-003 4.559e-006 
3.072e-005 3.781e+006 1.015e+011 1.000e+000 3.961e-003 4.562e-006 
3.074e-005 3.785e+006 1.015e+011 1.000e+000 3.941e-003 4.565e-006 
3.077e-005 3.788e+006 1.015e+011 1.000e+000 3.964e-003 4.568e-006 
3.080e-005 3.792e+006 1.015e+011 1.000e+000 3.948e-003 4.571e-006 
3.082e-005 3.795e+006 1.015e+011 1.000e+000 3.902e-003 4.573e-006 
3.085e-005 3.799e+006 1.015e+011 1.000e+000 3.934e-003 4.576e-006 
3.088e-005 3.802e+006 1.015e+011 1.000e+000 3.892e-003 4.580e-006 
3.090e-005 3.806e+006 1.015e+011 1.000e+000 3.867e-003 4.583e-006 
3.093e-005 3.809e+006 1.015e+011 1.000e+000 3.882e-003 4.586e-006 
3.096e-005 3.813e+006 1.015e+011 1.000e+000 3.867e-003 4.589e-006 
3.099e-005 3.816e+006 1.015e+011 1.000e+000 3.847e-003 4.592e-006 
3.101e-005 3.820e+006 1.015e+011 1.000e+000 3.876e-003 4.594e-006 
3.104e-005 3.823e+006 1.015e+011 1.000e+000 3.899e-003 4.598e-006 
3.107e-005 3.826e+006 1.015e+011 1.000e+000 3.900e-003 4.601e-006 
3.109e-005 3.830e+006 1.015e+011 1.000e+000 3.872e-003 4.604e-006 
3.112e-005 3.833e+006 1.015e+011 1.000e+000 3.868e-003 4.607e-006 
3.115e-005 3.837e+006 1.015e+011 1.000e+000 3.888e-003 4.610e-006 
3.117e-005 3.840e+006 1.015e+011 1.000e+000 3.883e-003 4.613e-006 
3.120e-005 3.844e+006 1.015e+011 1.000e+000 3.929e-003 4.616e-006 
3.123e-005 3.847e+006 1.015e+011 1.000e+000 3.930e-003 4.619e-006 
3.125e-005 3.850e+006 1.015e+011 1.000e+000 3.959e-003 4.623e-006 
3.128e-005 3.854e+006 1.015e+011 1.000e+000 3.905e-003 4.626e-006 
3.131e-005 3.857e+006 1.015e+011 1.000e+000 3.898e-003 4.629e-006 
3.133e-005 3.861e+006 1.015e+011 1.000e+000 3.907e-003 4.633e-006 
3.136e-005 3.864e+006 1.016e+011 1.000e+000 3.849e-003 4.636e-006 
3.139e-005 3.867e+006 1.016e+011 1.000e+000 3.872e-003 4.640e-006 
3.142e-005 3.871e+006 1.016e+011 1.000e+000 3.904e-003 4.643e-006 
3.144e-005 3.874e+006 1.016e+011 1.000e+000 3.933e-003 4.645e-006 
3.147e-005 3.877e+006 1.015e+011 1.000e+000 3.965e-003 4.652e-006 
3.150e-005 3.880e+006 1.015e+011 1.000e+000 3.961e-003 4.657e-006 
3.152e-005 3.884e+006 1.015e+011 1.000e+000 3.952e-003 4.662e-006 
3.155e-005 3.887e+006 1.015e+011 1.000e+000 3.982e-003 4.666e-006 
3.158e-005 3.890e+006 1.015e+011 1.000e+000 3.939e-003 4.670e-006 
3.160e-005 3.893e+006 1.015e+011 1.000e+000 3.953e-003 4.674e-006 
3.163e-005 3.897e+006 1.015e+011 1.000e+000 3.984e-003 4.678e-006 
3.166e-005 3.900e+006 1.015e+011 1.000e+000 4.183e-003 4.682e-006 
3.168e-005 3.904e+006 1.015e+011 1.000e+000 4.242e-003 4.685e-006 
3.171e-005 3.907e+006 1.015e+011 1.000e+000 4.150e-003 4.689e-006 
3.174e-005 3.910e+006 1.015e+011 1.000e+000 4.154e-003 4.693e-006 
3.176e-005 3.914e+006 1.015e+011 1.000e+000 4.206e-003 4.696e-006 
3.179e-005 3.917e+006 1.015e+011 1.000e+000 4.155e-003 4.700e-006 
3.182e-005 3.920e+006 1.015e+011 1.000e+000 3.989e-003 4.703e-006 
3.185e-005 3.924e+006 1.015e+011 1.000e+000 3.504e-003 4.707e-006 
3.187e-005 3.927e+006 1.015e+011 1.000e+000 3.550e-003 4.711e-006 
3.190e-005 3.930e+006 1.015e+011 1.000e+000 4.191e-003 4.715e-006 
3.193e-005 3.934e+006 1.016e+011 1.000e+000 4.063e-003 4.719e-006 
3.195e-005 3.937e+006 1.016e+011 1.000e+000 4.041e-003 4.722e-006 
3.198e-005 3.940e+006 1.016e+011 1.000e+000 3.933e-003 4.725e-006 
3.201e-005 3.944e+006 1.016e+011 1.000e+000 3.520e-003 4.728e-006 
3.203e-005 3.948e+006 1.016e+011 1.000e+000 3.500e-003 4.730e-006 
3.206e-005 3.951e+006 1.016e+011 1.000e+000 3.511e-003 4.733e-006 
3.209e-005 3.954e+006 1.016e+011 1.000e+000 3.498e-003 4.736e-006 
3.211e-005 3.958e+006 1.016e+011 1.000e+000 3.493e-003 4.740e-006 
3.214e-005 3.961e+006 1.016e+011 1.000e+000 3.533e-003 4.743e-006 
3.217e-005 3.965e+006 1.016e+011 1.000e+000 3.576e-003 4.746e-006 
3.219e-005 3.968e+006 1.016e+011 1.000e+000 3.611e-003 4.749e-006 
3.222e-005 3.972e+006 1.016e+011 1.000e+000 3.644e-003 4.752e-006 
3.225e-005 3.975e+006 1.016e+011 1.000e+000 3.642e-003 4.756e-006 
3.228e-005 3.978e+006 1.016e+011 1.000e+000 3.640e-003 4.760e-006 
3.230e-005 3.982e+006 1.016e+011 1.000e+000 3.636e-003 4.763e-006 
3.233e-005 3.985e+006 1.016e+011 1.000e+000 3.632e-003 4.766e-006 
3.236e-005 3.988e+006 1.016e+011 1.000e+000 3.628e-003 4.770e-006 
3.238e-005 3.992e+006 1.016e+011 1.000e+000 3.736e-003 4.774e-006 
3.241e-005 3.995e+006 1.016e+011 1.000e+000 3.734e-003 4.778e-006 
3.244e-005 3.998e+006 1.016e+011 1.000e+000 3.738e-003 4.781e-006 
3.246e-005 4.002e+006 1.016e+011 1.000e+000 3.745e-003 4.785e-006 
3.249e-005 4.005e+006 1.016e+011 1.000e+000 3.740e-003 4.789e-006 
3.252e-005 4.008e+006 1.016e+011 1.000e+000 3.734e-003 4.792e-006 
3.254e-005 4.012e+006 1.016e+011 1.000e+000 3.726e-003 4.796e-006 
3.257e-005 4.015e+006 1.016e+011 1.000e+000 3.742e-003 4.798e-006 
3.260e-005 4.019e+006 1.016e+011 1.000e+000 3.745e-003 4.801e-006 
3.262e-005 4.022e+006 1.016e+011 1.000e+000 3.743e-003 4.804e-006 
3.265e-005 4.026e+006 1.016e+011 1.000e+000 3.741e-003 4.807e-006 
3.268e-005 4.029e+006 1.016e+011 1.000e+000 3.742e-003 4.811e-006 
3.271e-005 4.033e+006 1.016e+011 1.000e+000 3.736e-003 4.814e-006 
3.273e-005 4.036e+006 1.016e+011 1.000e+000 3.745e-003 4.817e-006 
3.276e-005 4.039e+006 1.016e+011 1.000e+000 3.731e-003 4.820e-006 
3.279e-005 4.043e+006 1.016e+011 1.000e+000 3.723e-003 4.824e-006 
3.281e-005 4.046e+006 1.016e+011 1.000e+000 3.723e-003 4.827e-006 
3.284e-005 4.050e+006 1.016e+011 1.000e+000 3.723e-003 4.830e-006 
3.287e-005 4.053e+006 1.016e+011 1.000e+000 3.724e-003 4.833e-006 
3.289e-005 4.056e+006 1.016e+011 1.000e+000 3.718e-003 4.837e-006 
3.292e-005 4.060e+006 1.016e+011 1.000e+000 3.712e-003 4.841e-006 
3.295e-005 4.063e+006 1.016e+011 1.000e+000 3.725e-003 4.844e-006 
3.297e-005 4.067e+006 1.016e+011 1.000e+000 4.096e-003 4.847e-006 
3.300e-005 4.070e+006 1.016e+011 1.000e+000 4.116e-003 4.851e-006 
3.303e-005 4.073e+006 1.017e+011 1.000e+000 4.020e-003 4.855e-006 
3.305e-005 4.077e+006 1.017e+011 1.000e+000 4.042e-003 4.858e-006 
3.308e-005 4.080e+006 1.017e+011 1.000e+000 4.087e-003 4.862e-006 
3.311e-005 4.083e+006 1.017e+011 1.000e+000 4.074e-003 4.865e-006 
3.314e-005 4.087e+006 1.017e+011 1.000e+000 4.091e-003 4.868e-006 
3.316e-005 4.090e+006 1.017e+011 1.000e+000 4.073e-003 4.871e-006 
3.319e-005 4.094e+006 1.017e+011 1.000e+000 3.577e-003 4.874e-006 
3.322e-005 4.097e+006 1.017e+011 1.000e+000 3.610e-003 4.877e-006 
3.324e-005 4.101e+006 1.017e+011 1.000e+000 3.586e-003 4.880e-006 
3.327e-005 4.104e+006 1.017e+011 1.000e+000 3.708e-003 4.884e-006 
3.330e-005 4.107e+006 1.017e+011 1.000e+000 3.687e-003 4.887e-006 
3.332e-005 4.111e+006 1.017e+011 1.000e+000 3.692e-003 4.890e-006 
3.335e-005 4.114e+006 1.017e+011 1.000e+000 3.699e-003 4.894e-006 
3.338e-005 4.118e+006 1.017e+011 1.000e+000 3.701e-003 4.897e-006 
3.340e-005 4.121e+006 1.017e+011 1.000e+000 3.730e-003 4.901e-006 
3.343e-005 4.124e+006 1.017e+011 1.000e+000 3.725e-003 4.906e-006 
3.346e-005 4.128e+006 1.017e+011 1.000e+000 3.717e-003 4.910e-006 
3.348e-005 4.131e+006 1.017e+011 1.000e+000 3.721e-003 4.913e-006 
3.351e-005 4.134e+006 1.017e+011 1.000e+000 3.721e-003 4.916e-006 
3.354e-005 4.138e+006 1.017e+011 1.000e+000 3.741e-003 4.920e-006 
3.357e-005 4.141e+006 1.017e+011 1.000e+000 3.738e-003 4.923e-006 
3.359e-005 4.144e+006 1.017e+011 1.000e+000 3.723e-003 4.928e-006 
3.362e-005 4.148e+006 1.017e+011 1.000e+000 3.735e-003 4.931e-006 
3.365e-005 4.151e+006 1.017e+011 1.000e+000 3.730e-003 4.935e-006 
3.367e-005 4.154e+006 1.017e+011 1.000e+000 3.739e-003 4.939e-006 
3.370e-005 4.158e+006 1.017e+011 1.000e+000 3.581e-003 4.942e-006 
3.373e-005 4.161e+006 1.017e+011 1.000e+000 4.083e-003 4.945e-006 
3.375e-005 4.165e+006 1.017e+011 1.000e+000 4.101e-003 4.948e-006 
3.378e-005 4.168e+006 1.017e+011 1.000e+000 4.090e-003 4.952e-006 
3.381e-005 4.171e+006 1.017e+011 1.000e+000 4.089e-003 4.956e-006 
3.383e-005 4.175e+006 1.017e+011 1.000e+000 4.074e-003 4.959e-006 
3.386e-005 4.178e+006 1.017e+011 1.000e+000 4.050e-003 4.963e-006 
3.389e-005 4.181e+006 1.017e+011 1.000e+000 4.069e-003 4.967e-006 
3.391e-005 4.185e+006 1.017e+011 1.000e+000 4.077e-003 4.971e-006 
3.394e-005 4.188e+006 1.017e+011 1.000e+000 4.096e-003 4.975e-006 
3.397e-005 4.191e+006 1.017e+011 1.000e+000 4.073e-003 4.978e-006 
3.400e-005 4.195e+006 1.018e+011 1.000e+000 4.091e-003 4.981e-006 
3.402e-005 4.198e+006 1.018e+011 1.000e+000 4.042e-003 4.985e-006 
3.405e-005 4.202e+006 1.018e+011 1.000e+000 4.074e-003 4.989e-006 
3.408e-005 4.205e+006 1.018e+011 1.000e+000 4.008e-003 4.993e-006 
3.410e-005 4.208e+006 1.018e+011 1.000e+000 4.112e-003 4.997e-006 
3.413e-005 4.211e+006 1.018e+011 1.000e+000 4.087e-003 5.001e-006 
3.416e-005 4.215e+006 1.018e+011 1.000e+000 3.983e-003 5.005e-006 
3.418e-005 4.218e+006 1.018e+011 1.000e+000 4.051e-003 5.009e-006 
3.421e-005 4.221e+006 1.018e+011 1.000e+000 4.074e-003 5.014e-006 
3.424e-005 4.225e+006 1.018e+011 1.000e+000 4.048e-003 5.018e-006 
3.426e-005 4.228e+006 1.018e+011 1.000e+000 4.088e-003 5.022e-006 
3.429e-005 4.231e+006 1.018e+011 1.000e+000 3.985e-003 5.027e-006 
3.432e-005 4.234e+006 1.017e+011 1.000e+000 4.077e-003 5.034e-006 
3.434e-005 4.236e+006 1.017e+011 1.000e+000 4.066e-003 5.044e-006 
3.437e-005 4.239e+006 1.017e+011 1.000e+000 4.041e-003 5.051e-006 
3.440e-005 4.242e+006 1.017e+011 1.000e+000 4.123e-003 5.057e-006 
3.443e-005 4.245e+006 1.018e+011 1.000e+000 4.099e-003 5.063e-006 
3.445e-005 4.248e+006 1.018e+011 1.000e+000 4.113e-003 5.068e-006 
3.448e-005 4.252e+006 1.018e+011 1.000e+000 4.163e-003 5.073e-006 
3.451e-005 4.255e+006 1.018e+011 1.000e+000 4.136e-003 5.077e-006 
3.453e-005 4.258e+006 1.018e+011 1.000e+000 4.173e-003 5.082e-006 
3.456e-005 4.261e+006 1.018e+011 1.000e+000 4.109e-003 5.087e-006 
3.459e-005 4.264e+006 1.018e+011 1.000e+000 4.129e-003 5.091e-006 
3.461e-005 4.268e+006 1.018e+011 1.000e+000 4.127e-003 5.096e-006 
3.464e-005 4.271e+006 1.018e+011 1.000e+000 4.055e-003 5.100e-006 
3.467e-005 4.274e+006 1.018e+011 1.000e+000 4.080e-003 5.105e-006 
3.469e-005 4.277e+006 1.018e+011 1.000e+000 4.001e-003 5.109e-006 
3.472e-005 4.281e+006 1.018e+011 1.000e+000 4.085e-003 5.112e-006 
3.475e-005 4.284e+006 1.018e+011 1.000e+000 4.041e-003 5.116e-006 
3.477e-005 4.287e+006 1.018e+011 1.000e+000 4.072e-003 5.120e-006 
3.480e-005 4.291e+006 1.018e+011 1.000e+000 4.093e-003 5.124e-006 
3.483e-005 4.294e+006 1.018e+011 1.000e+000 4.112e-003 5.128e-006 
3.486e-005 4.297e+006 1.018e+011 1.000e+000 4.041e-003 5.132e-006 
3.488e-005 4.301e+006 1.018e+011 1.000e+000 4.108e-003 5.136e-006 
3.491e-005 4.304e+006 1.018e+011 1.000e+000 4.093e-003 5.140e-006 
3.494e-005 4.307e+006 1.018e+011 1.000e+000 3.578e-003 5.144e-006 
3.496e-005 4.310e+006 1.018e+011 1.000e+000 3.601e-003 5.150e-006 
3.499e-005 4.314e+006 1.018e+011 1.000e+000 4.234e-003 5.154e-006 
3.502e-005 4.317e+006 1.018e+011 1.000e+000 4.242e-003 5.158e-006 
3.504e-005 4.320e+006 1.018e+011 1.000e+000 4.154e-003 5.162e-006 
3.507e-005 4.324e+006 1.018e+011 1.000e+000 4.215e-003 5.166e-006 
3.510e-005 4.327e+006 1.018e+011 1.000e+000 4.174e-003 5.170e-006 
3.512e-005 4.330e+006 1.018e+011 1.000e+000 4.242e-003 5.174e-006 
3.515e-005 4.334e+006 1.018e+011 1.000e+000 4.207e-003 5.178e-006 
3.518e-005 4.337e+006 1.018e+011 1.000e+000 4.180e-003 5.182e-006 
3.520e-005 4.340e+006 1.018e+011 1.000e+000 4.203e-003 5.187e-006 
3.523e-005 4.343e+006 1.018e+011 1.000e+000 4.198e-003 5.192e-006 
3.526e-005 4.346e+006 1.019e+011 1.000e+000 4.164e-003 5.196e-006 
3.529e-005 4.350e+006 1.019e+011 1.000e+000 4.242e-003 5.200e-006 
3.531e-005 4.353e+006 1.019e+011 1.000e+000 4.184e-003 5.204e-006 
3.534e-005 4.356e+006 1.019e+011 1.000e+000 4.159e-003 5.209e-006 
3.537e-005 4.359e+006 1.019e+011 1.000e+000 4.218e-003 5.214e-006 
3.539e-005 4.363e+006 1.019e+011 1.000e+000 4.207e-003 5.218e-006 
3.542e-005 4.366e+006 1.019e+011 1.000e+000 4.175e-003 5.222e-006 
3.545e-005 4.369e+006 1.019e+011 1.000e+000 4.195e-003 5.228e-006 
3.547e-005 4.372e+006 1.019e+011 1.000e+000 4.151e-003 5.233e-006 
3.550e-005 4.375e+006 1.019e+011 1.000e+000 4.133e-003 5.237e-006 
3.553e-005 4.379e+006 1.019e+011 1.000e+000 4.166e-003 5.242e-006 
3.555e-005 4.382e+006 1.019e+011 1.000e+000 4.165e-003 5.247e-006 
3.558e-005 4.385e+006 1.019e+011 1.000e+000 4.101e-003 5.253e-006 
3.561e-005 4.388e+006 1.019e+011 1.000e+000 4.179e-003 5.257e-006 
3.563e-005 4.391e+006 1.019e+011 1.000e+000 4.126e-003 5.262e-006 
3.566e-005 4.395e+006 1.019e+011 1.000e+000 4.094e-003 5.266e-006 
3.569e-005 4.398e+006 1.019e+011 1.000e+000 4.150e-003 5.271e-006 
3.572e-005 4.401e+006 1.019e+011 1.000e+000 4.095e-003 5.275e-006 
3.574e-005 4.404e+006 1.019e+011 1.000e+000 4.143e-003 5.280e-006 
3.577e-005 4.407e+006 1.019e+011 1.000e+000 4.107e-003 5.285e-006 
3.580e-005 4.411e+006 1.019e+011 1.000e+000 4.132e-003 5.289e-006 
3.582e-005 4.414e+006 1.019e+011 1.000e+000 4.071e-003 5.293e-006 
3.585e-005 4.417e+006 1.019e+011 1.000e+000 4.091e-003 5.298e-006 
3.588e-005 4.420e+006 1.019e+011 1.000e+000 4.081e-003 5.303e-006 
3.590e-005 4.423e+006 1.019e+011 1.000e+000 4.076e-003 5.309e-006 
3.593e-005 4.426e+006 1.020e+011 1.000e+000 4.132e-003 5.315e-006 
3.596e-005 4.429e+006 1.020e+011 1.000e+000 4.026e-003 5.322e-006 
3.598e-005 4.432e+006 1.020e+011 1.000e+000 4.084e-003 5.328e-006 
3.601e-005 4.435e+006 1.020e+011 1.000e+000 3.926e-003 5.334e-006 
3.604e-005 4.438e+006 1.020e+011 1.000e+000 3.961e-003 5.340e-006 
3.606e-005 4.441e+006 1.020e+011 1.000e+000 3.889e-003 5.346e-006 
3.609e-005 4.444e+006 1.020e+011 1.000e+000 3.939e-003 5.352e-006 
3.612e-005 4.447e+006 1.020e+011 1.000e+000 3.883e-003 5.359e-006 
3.615e-005 4.450e+006 1.020e+011 1.000e+000 3.950e-003 5.367e-006 
3.617e-005 4.453e+006 1.020e+011 1.000e+000 3.929e-003 5.374e-006 
3.620e-005 4.456e+006 1.020e+011 1.000e+000 3.904e-003 5.382e-006 
3.623e-005 4.458e+006 1.020e+011 1.000e+000 3.873e-003 5.391e-006 
3.625e-005 4.461e+006 1.020e+011 1.000e+000 3.855e-003 5.400e-006 
3.628e-005 4.463e+006 1.020e+011 1.000e+000 3.958e-003 5.410e-006 
3.631e-005 4.465e+006 1.020e+011 1.000e+000 3.848e-003 5.421e-006 
3.633e-005 4.468e+006 1.021e+011 1.000e+000 3.896e-003 5.432e-006 
3.636e-005 4.470e+006 1.021e+011 1.000e+000 3.991e-003 5.443e-006 
3.639e-005 4.472e+006 1.021e+011 1.000e+000 3.829e-003 5.456e-006 
3.641e-005 4.474e+006 1.021e+011 1.000e+000 3.780e-003 5.471e-006 
3.644e-005 4.475e+006 1.021e+011 1.000e+000 3.838e-003 5.490e-006 
3.647e-005 4.476e+006 1.021e+011 1.000e+000 3.867e-003 5.513e-006 
3.649e-005 4.475e+006 1.022e+011 1.000e+000 3.859e-003 5.542e-006 
3.652e-005 4.473e+006 1.022e+011 1.000e+000 3.941e-003 5.582e-006 
3.655e-005 4.469e+006 1.023e+011 1.000e+000 3.967e-003 5.639e-006 
3.658e-005 4.459e+006 1.024e+011 1.000e+000 4.320e-003 5.735e-006 
3.660e-005 4.456e+006 1.024e+011 1.000e+000 4.463e-003 5.781e-006 
3.663e-005 4.456e+006 1.025e+011 1.000e+000 4.320e-003 5.809e-006 
3.666e-005 4.456e+006 1.025e+011 1.000e+000 4.462e-003 5.839e-006 
3.668e-005 4.455e+006 1.026e+011 1.000e+000 4.440e-003 5.869e-006 
3.671e-005 4.455e+006 1.026e+011 1.000e+000 4.463e-003 5.896e-006 
3.674e-005 4.455e+006 1.026e+011 1.000e+000 4.454e-003 5.922e-006 
3.676e-005 4.456e+006 1.027e+011 1.000e+000 4.481e-003 5.944e-006 
3.679e-005 4.457e+006 1.027e+011 1.000e+000 4.738e-003 5.965e-006 
3.682e-005 4.457e+006 1.027e+011 1.000e+000 4.831e-003 5.987e-006 
3.684e-005 4.458e+006 1.028e+011 1.000e+000 4.682e-003 6.007e-006 
3.687e-005 4.460e+006 1.028e+011 1.000e+000 4.689e-003 6.025e-006 
3.690e-005 4.461e+006 1.028e+011 1.000e+000 4.657e-003 6.041e-006 
3.692e-005 4.463e+006 1.028e+011 1.000e+000 5.204e-003 6.056e-006 
3.695e-005 4.465e+006 1.029e+011 1.000e+000 3.976e-003 6.068e-006 
3.698e-005 4.468e+006 1.029e+011 1.000e+000 4.020e-003 6.078e-006 
3.701e-005 4.470e+006 1.029e+011 1.000e+000 3.996e-003 6.088e-006 
3.703e-005 4.473e+006 1.029e+011 1.000e+000 3.992e-003 6.095e-006 
3.706e-005 4.476e+006 1.029e+011 1.000e+000 3.907e-003 6.102e-006 
3.709e-005 4.479e+006 1.029e+011 1.000e+000 3.910e-003 6.108e-006 
3.711e-005 4.482e+006 1.029e+011 1.000e+000 3.879e-003 6.113e-006 
3.714e-005 4.485e+006 1.029e+011 1.000e+000 3.845e-003 6.117e-006 
3.717e-005 4.488e+006 1.029e+011 1.000e+000 3.931e-003 6.122e-006 
3.719e-005 4.492e+006 1.029e+011 1.000e+000 3.835e-003 6.127e-006 
3.722e-005 4.495e+006 1.029e+011 1.000e+000 3.983e-003 6.132e-006 
3.725e-005 4.498e+006 1.029e+011 1.000e+000 3.950e-003 6.136e-006 
3.727e-005 4.501e+006 1.029e+011 1.000e+000 3.923e-003 6.141e-006 
3.730e-005 4.504e+006 1.029e+011 1.000e+000 3.933e-003 6.146e-006 
3.733e-005 4.507e+006 1.030e+011 1.000e+000 4.024e-003 6.153e-006 
3.735e-005 4.510e+006 1.030e+011 1.000e+000 4.034e-003 6.159e-006 
3.738e-005 4.513e+006 1.030e+011 1.000e+000 3.984e-003 6.165e-006 
3.741e-005 4.517e+006 1.030e+011 1.000e+000 4.066e-003 6.169e-006 
3.744e-005 4.520e+006 1.030e+011 1.000e+000 3.976e-003 6.174e-006 
3.746e-005 4.523e+006 1.030e+011 1.000e+000 4.016e-003 6.178e-006 
3.749e-005 4.526e+006 1.030e+011 1.000e+000 3.997e-003 6.183e-006 
3.752e-005 4.529e+006 1.030e+011 1.000e+000 3.980e-003 6.188e-006 
3.754e-005 4.533e+006 1.030e+011 1.000e+000 3.893e-003 6.193e-006 
3.757e-005 4.536e+006 1.030e+011 1.000e+000 3.962e-003 6.197e-006 
3.760e-005 4.539e+006 1.030e+011 1.000e+000 4.005e-003 6.202e-006 
3.762e-005 4.542e+006 1.030e+011 1.000e+000 4.049e-003 6.207e-006 
3.765e-005 4.545e+006 1.030e+011 1.000e+000 4.002e-003 6.213e-006 
3.768e-005 4.548e+006 1.030e+011 1.000e+000 4.050e-003 6.219e-006 
3.770e-005 4.551e+006 1.030e+011 1.000e+000 3.975e-003 6.224e-006 
3.773e-005 4.555e+006 1.030e+011 1.000e+000 3.982e-003 6.228e-006 
3.776e-005 4.558e+006 1.030e+011 1.000e+000 3.967e-003 6.233e-006 
3.778e-005 4.561e+006 1.030e+011 1.000e+000 4.082e-003 6.237e-006 
3.781e-005 4.564e+006 1.030e+011 1.000e+000 3.933e-003 6.242e-006 
3.784e-005 4.568e+006 1.030e+011 1.000e+000 3.925e-003 6.247e-006 
3.787e-005 4.569e+006 1.030e+011 1.000e+000 3.389e-003 6.261e-006 
3.789e-005 4.572e+006 1.030e+011 1.000e+000 3.363e-003 6.273e-006 
3.792e-005 4.574e+006 1.030e+011 1.000e+000 3.338e-003 6.281e-006 
3.795e-005 4.577e+006 1.030e+011 1.000e+000 3.349e-003 6.289e-006 
3.797e-005 4.580e+006 1.030e+011 1.000e+000 3.359e-003 6.296e-006 
3.800e-005 4.583e+006 1.030e+011 1.000e+000 3.357e-003 6.302e-006 
3.803e-005 4.586e+006 1.031e+011 1.000e+000 3.383e-003 6.307e-006 
3.805e-005 4.589e+006 1.031e+011 1.000e+000 3.413e-003 6.312e-006 
3.808e-005 4.592e+006 1.031e+011 1.000e+000 4.161e-003 6.316e-006 
3.811e-005 4.596e+006 1.031e+011 1.000e+000 4.229e-003 6.321e-006 
3.813e-005 4.599e+006 1.031e+011 1.000e+000 4.280e-003 6.326e-006 
3.816e-005 4.602e+006 1.031e+011 1.000e+000 4.233e-003 6.331e-006 
3.819e-005 4.605e+006 1.031e+011 1.000e+000 4.091e-003 6.336e-006 
3.821e-005 4.608e+006 1.031e+011 1.000e+000 3.418e-003 6.340e-006 
3.824e-005 4.612e+006 1.031e+011 1.000e+000 3.414e-003 6.345e-006 
3.827e-005 4.615e+006 1.031e+011 1.000e+000 3.303e-003 6.350e-006 
3.830e-005 4.618e+006 1.031e+011 1.000e+000 3.333e-003 6.355e-006 
3.832e-005 4.621e+006 1.031e+011 1.000e+000 3.377e-003 6.359e-006 
3.835e-005 4.624e+006 1.031e+011 1.000e+000 3.350e-003 6.363e-006 
3.838e-005 4.628e+006 1.031e+011 1.000e+000 3.390e-003 6.368e-006 
3.840e-005 4.631e+006 1.031e+011 1.000e+000 3.357e-003 6.373e-006 
3.843e-005 4.634e+006 1.031e+011 1.000e+000 3.390e-003 6.377e-006 
3.846e-005 4.637e+006 1.031e+011 1.000e+000 3.329e-003 6.382e-006 
3.848e-005 4.640e+006 1.031e+011 1.000e+000 3.309e-003 6.387e-006 
3.851e-005 4.644e+006 1.031e+011 1.000e+000 3.302e-003 6.392e-006 
3.854e-005 4.647e+006 1.031e+011 1.000e+000 3.332e-003 6.397e-006 
3.856e-005 4.650e+006 1.031e+011 1.000e+000 3.361e-003 6.402e-006 
3.859e-005 4.653e+006 1.031e+011 1.000e+000 3.400e-003 6.406e-006 
3.862e-005 4.657e+006 1.031e+011 1.000e+000 3.415e-003 6.410e-006 
3.864e-005 4.660e+006 1.031e+011 1.000e+000 3.414e-003 6.414e-006 
3.867e-005 4.663e+006 1.031e+011 1.000e+000 3.305e-003 6.419e-006 
3.870e-005 4.666e+006 1.032e+011 1.000e+000 3.322e-003 6.424e-006 
3.873e-005 4.669e+006 1.032e+011 1.000e+000 3.408e-003 6.429e-006 
3.875e-005 4.673e+006 1.032e+011 1.000e+000 3.385e-003 6.434e-006 
3.878e-005 4.676e+006 1.032e+011 1.000e+000 3.403e-003 6.439e-006 
3.881e-005 4.679e+006 1.032e+011 1.000e+000 3.347e-003 6.444e-006 
3.883e-005 4.682e+006 1.032e+011 1.000e+000 3.408e-003 6.449e-006 
3.886e-005 4.685e+006 1.032e+011 1.000e+000 3.321e-003 6.454e-006 
3.889e-005 4.688e+006 1.032e+011 1.000e+000 3.282e-003 6.458e-006 
3.891e-005 4.692e+006 1.032e+011 1.000e+000 3.314e-003 6.463e-006 
3.894e-005 4.695e+006 1.032e+011 1.000e+000 3.312e-003 6.469e-006 
3.897e-005 4.698e+006 1.032e+011 1.000e+000 3.314e-003 6.474e-006 
3.899e-005 4.701e+006 1.032e+011 1.000e+000 3.295e-003 6.479e-006 
3.902e-005 4.704e+006 1.032e+011 1.000e+000 3.250e-003 6.484e-006 
3.905e-005 4.707e+006 1.032e+011 1.000e+000 3.199e-003 6.490e-006 
3.907e-005 4.710e+006 1.032e+011 1.000e+000 3.265e-003 6.494e-006 
3.910e-005 4.714e+006 1.032e+011 1.000e+000 3.267e-003 6.499e-006 
3.913e-005 4.717e+006 1.032e+011 1.000e+000 3.307e-003 6.503e-006 
3.916e-005 4.720e+006 1.032e+011 1.000e+000 3.175e-003 6.508e-006 
3.918e-005 4.723e+006 1.032e+011 1.000e+000 3.321e-003 6.512e-006 
3.921e-005 4.727e+006 1.032e+011 1.000e+000 3.259e-003 6.517e-006 
3.924e-005 4.730e+006 1.032e+011 1.000e+000 3.239e-003 6.521e-006 
3.926e-005 4.733e+006 1.033e+011 1.000e+000 3.319e-003 6.526e-006 
3.929e-005 4.736e+006 1.033e+011 1.000e+000 3.271e-003 6.530e-006 
3.932e-005 4.739e+006 1.033e+011 1.000e+000 3.155e-003 6.536e-006 
3.934e-005 4.742e+006 1.033e+011 1.000e+000 3.402e-003 6.545e-006 
3.937e-005 4.745e+006 1.033e+011 1.000e+000 3.306e-003 6.551e-006 
3.940e-005 4.748e+006 1.033e+011 1.000e+000 3.367e-003 6.556e-006 
3.942e-005 4.751e+006 1.033e+011 1.000e+000 3.464e-003 6.560e-006 
3.945e-005 4.755e+006 1.033e+011 1.000e+000 3.324e-003 6.564e-006 
3.948e-005 4.758e+006 1.033e+011 1.000e+000 3.427e-003 6.571e-006 
3.950e-005 4.761e+006 1.033e+011 1.000e+000 3.437e-003 6.576e-006 
3.953e-005 4.764e+006 1.033e+011 1.000e+000 3.390e-003 6.580e-006 
3.956e-005 4.767e+006 1.033e+011 1.000e+000 3.395e-003 6.585e-006 
3.959e-005 4.771e+006 1.033e+011 1.000e+000 3.376e-003 6.589e-006 
3.961e-005 4.774e+006 1.033e+011 1.000e+000 3.315e-003 6.593e-006 
3.964e-005 4.777e+006 1.033e+011 1.000e+000 3.334e-003 6.598e-006 
3.967e-005 4.780e+006 1.033e+011 1.000e+000 3.180e-003 6.602e-006 
3.969e-005 4.784e+006 1.033e+011 1.000e+000 3.232e-003 6.606e-006 
3.972e-005 4.787e+006 1.033e+011 1.000e+000 3.324e-003 6.611e-006 
3.975e-005 4.790e+006 1.033e+011 1.000e+000 3.235e-003 6.615e-006 
3.977e-005 4.793e+006 1.033e+011 1.000e+000 3.220e-003 6.619e-006 
3.980e-005 4.797e+006 1.033e+011 1.000e+000 3.294e-003 6.624e-006 
3.983e-005 4.800e+006 1.034e+011 1.000e+000 3.359e-003 6.628e-006 
3.985e-005 4.803e+006 1.034e+011 1.000e+000 3.243e-003 6.633e-006 
3.988e-005 4.806e+006 1.034e+011 1.000e+000 3.184e-003 6.637e-006 
3.991e-005 4.809e+006 1.034e+011 1.000e+000 3.214e-003 6.643e-006 
3.993e-005 4.813e+006 1.034e+011 1.000e+000 3.139e-003 6.647e-006 
3.996e-005 4.816e+006 1.034e+011 1.000e+000 3.201e-003 6.651e-006 
3.999e-005 4.819e+006 1.034e+011 1.000e+000 3.139e-003 6.655e-006 
4.002e-005 4.822e+006 1.034e+011 1.000e+000 3.186e-003 6.660e-006 
4.004e-005 4.826e+006 1.034e+011 1.000e+000 3.150e-003 6.666e-006 
4.007e-005 4.829e+006 1.034e+011 1.000e+000 3.191e-003 6.672e-006 
4.010e-005 4.832e+006 1.034e+011 1.000e+000 3.146e-003 6.678e-006 
4.012e-005 4.835e+006 1.034e+011 1.000e+000 3.189e-003 6.683e-006 
4.015e-005 4.838e+006 1.034e+011 1.000e+000 3.185e-003 6.687e-006 
4.018e-005 4.841e+006 1.034e+011 1.000e+000 3.135e-003 6.692e-006 
4.020e-005 4.844e+006 1.034e+011 1.000e+000 3.177e-003 6.697e-006 
4.023e-005 4.848e+006 1.034e+011 1.000e+000 3.164e-003 6.702e-006 
4.026e-005 4.851e+006 1.034e+011 1.000e+000 3.161e-003 6.706e-006 
4.028e-005 4.854e+006 1.034e+011 1.000e+000 3.119e-003 6.711e-006 
4.031e-005 4.857e+006 1.034e+011 1.000e+000 3.157e-003 6.715e-006 
4.034e-005 4.860e+006 1.034e+011 1.000e+000 3.127e-003 6.720e-006 
4.036e-005 4.864e+006 1.034e+011 1.000e+000 3.222e-003 6.726e-006 
4.039e-005 4.867e+006 1.034e+011 1.000e+000 3.193e-003 6.731e-006 
4.042e-005 4.870e+006 1.035e+011 1.000e+000 3.187e-003 6.736e-006 
4.045e-005 4.873e+006 1.035e+011 1.000e+000 3.176e-003 6.741e-006 
4.047e-005 4.876e+006 1.035e+011 1.000e+000 3.152e-003 6.745e-006 
4.050e-005 4.879e+006 1.035e+011 1.000e+000 3.206e-003 6.750e-006 
4.053e-005 4.883e+006 1.035e+011 1.000e+000 3.147e-003 6.755e-006 
4.055e-005 4.886e+006 1.035e+011 1.000e+000 3.213e-003 6.760e-006 
4.058e-005 4.889e+006 1.035e+011 1.000e+000 3.172e-003 6.764e-006 
4.061e-005 4.892e+006 1.035e+011 1.000e+000 3.202e-003 6.770e-006 
4.063e-005 4.895e+006 1.035e+011 1.000e+000 3.268e-003 6.776e-006 
4.066e-005 4.898e+006 1.035e+011 1.000e+000 3.239e-003 6.781e-006 
4.069e-005 4.901e+006 1.035e+011 1.000e+000 3.211e-003 6.786e-006 
4.071e-005 4.905e+006 1.035e+011 1.000e+000 3.221e-003 6.791e-006 
4.074e-005 4.908e+006 1.035e+011 1.000e+000 3.215e-003 6.797e-006 
4.077e-005 4.911e+006 1.035e+011 1.000e+000 3.233e-003 6.802e-006 
4.079e-005 4.914e+006 1.035e+011 1.000e+000 3.271e-003 6.808e-006 
4.082e-005 4.917e+006 1.035e+011 1.000e+000 3.194e-003 6.813e-006 
4.085e-005 4.920e+006 1.035e+011 1.000e+000 3.245e-003 6.819e-006 
4.088e-005 4.923e+006 1.035e+011 1.000e+000 3.188e-003 6.826e-006 
4.090e-005 4.926e+006 1.035e+011 1.000e+000 3.161e-003 6.834e-006 
4.093e-005 4.928e+006 1.036e+011 1.000e+000 3.201e-003 6.841e-006 
4.096e-005 4.931e+006 1.036e+011 1.000e+000 3.178e-003 6.847e-006 
4.098e-005 4.934e+006 1.036e+011 1.000e+000 3.262e-003 6.854e-006 
4.101e-005 4.937e+006 1.036e+011 1.000e+000 3.284e-003 6.860e-006 
4.104e-005 4.940e+006 1.036e+011 1.000e+000 3.249e-003 6.867e-006 
4.106e-005 4.943e+006 1.036e+011 1.000e+000 3.250e-003 6.874e-006 
4.109e-005 4.946e+006 1.036e+011 1.000e+000 3.309e-003 6.881e-006 
4.112e-005 4.949e+006 1.036e+011 1.000e+000 3.350e-003 6.888e-006 
4.114e-005 4.952e+006 1.036e+011 1.000e+000 3.329e-003 6.892e-006 
4.117e-005 4.955e+006 1.036e+011 1.000e+000 3.320e-003 6.897e-006 
4.120e-005 4.958e+006 1.036e+011 1.000e+000 3.326e-003 6.903e-006 
4.122e-005 4.961e+006 1.036e+011 1.000e+000 3.385e-003 6.909e-006 
4.125e-005 4.964e+006 1.036e+011 1.000e+000 3.432e-003 6.916e-006 
4.128e-005 4.967e+006 1.036e+011 1.000e+000 3.275e-003 6.923e-006 
4.131e-005 4.970e+006 1.036e+011 1.000e+000 3.248e-003 6.930e-006 
4.133e-005 4.973e+006 1.037e+011 1.000e+000 3.283e-003 6.938e-006 
4.136e-005 4.976e+006 1.037e+011 1.000e+000 3.273e-003 6.945e-006 
4.139e-005 4.978e+006 1.037e+011 1.000e+000 3.285e-003 6.955e-006 
4.141e-005 4.981e+006 1.037e+011 1.000e+000 3.300e-003 6.965e-006 
4.144e-005 4.983e+006 1.037e+011 1.000e+000 3.380e-003 6.974e-006 
4.147e-005 4.986e+006 1.037e+011 1.000e+000 3.352e-003 6.984e-006 
4.149e-005 4.988e+006 1.037e+011 1.000e+000 3.440e-003 6.993e-006 
4.152e-005 4.991e+006 1.037e+011 1.000e+000 3.443e-003 7.003e-006 
4.155e-005 4.992e+006 1.037e+011 1.000e+000 3.464e-003 7.017e-006 
4.157e-005 4.993e+006 1.037e+011 1.000e+000 3.222e-003 7.042e-006 
4.160e-005 4.992e+006 1.037e+011 1.000e+000 3.440e-003 7.072e-006 
4.163e-005 4.991e+006 1.037e+011 1.000e+000 3.807e-003 7.109e-006 
4.165e-005 4.988e+006 1.037e+011 1.000e+000 3.814e-003 7.152e-006 
4.168e-005 4.985e+006 1.037e+011 1.000e+000 3.847e-003 7.202e-006 
4.171e-005 4.980e+006 1.038e+011 1.000e+000 4.092e-003 7.262e-006 
4.174e-005 4.977e+006 1.038e+011 1.000e+000 4.189e-003 7.311e-006 
4.176e-005 4.977e+006 1.038e+011 1.000e+000 4.156e-003 7.337e-006 
4.179e-005 4.978e+006 1.038e+011 1.000e+000 4.285e-003 7.357e-006 
4.182e-005 4.979e+006 1.039e+011 1.000e+000 4.206e-003 7.376e-006 
4.184e-005 4.981e+006 1.039e+011 1.000e+000 4.248e-003 7.393e-006 
4.187e-005 4.982e+006 1.039e+011 1.000e+000 4.230e-003 7.408e-006 
4.190e-005 4.984e+006 1.039e+011 1.000e+000 4.227e-003 7.424e-006 
4.192e-005 4.986e+006 1.039e+011 1.000e+000 4.255e-003 7.439e-006 
4.195e-005 4.988e+006 1.039e+011 1.000e+000 4.192e-003 7.453e-006 
4.198e-005 4.990e+006 1.039e+011 1.000e+000 4.149e-003 7.466e-006 
4.200e-005 4.992e+006 1.039e+011 1.000e+000 4.206e-003 7.478e-006 
4.203e-005 4.994e+006 1.039e+011 1.000e+000 4.155e-003 7.490e-006 
4.206e-005 4.996e+006 1.039e+011 1.000e+000 4.203e-003 7.501e-006 
4.208e-005 4.998e+006 1.039e+011 1.000e+000 4.265e-003 7.512e-006 
4.211e-005 5.001e+006 1.039e+011 1.000e+000 4.176e-003 7.523e-006 
4.214e-005 5.003e+006 1.039e+011 1.000e+000 4.172e-003 7.533e-006 
4.217e-005 5.006e+006 1.039e+011 1.000e+000 4.160e-003 7.542e-006 
4.219e-005 5.008e+006 1.040e+011 1.000e+000 4.133e-003 7.552e-006 
4.222e-005 5.011e+006 1.040e+011 1.000e+000 4.174e-003 7.563e-006 
4.225e-005 5.013e+006 1.040e+011 1.000e+000 4.124e-003 7.573e-006 
4.227e-005 5.016e+006 1.040e+011 1.000e+000 4.151e-003 7.582e-006 
4.230e-005 5.018e+006 1.040e+011 1.000e+000 4.154e-003 7.593e-006 
4.233e-005 5.020e+006 1.040e+011 1.000e+000 4.134e-003 7.604e-006 
4.235e-005 5.021e+006 1.040e+011 1.000e+000 4.110e-003 7.624e-006 
4.238e-005 5.018e+006 1.040e+011 1.000e+000 4.109e-003 7.671e-006 
4.241e-005 5.015e+006 1.041e+011 1.000e+000 3.694e-003 7.722e-006 
4.243e-005 5.010e+006 1.041e+011 1.000e+000 3.683e-003 7.782e-006 
4.246e-005 5.004e+006 1.042e+011 1.000e+000 3.644e-003 7.848e-006 
4.249e-005 4.990e+006 1.044e+011 1.000e+000 3.983e-003 7.972e-006 
4.251e-005 4.989e+006 1.045e+011 1.000e+000 4.340e-003 8.011e-006 
4.254e-005 4.983e+006 1.046e+011 1.000e+000 4.040e-003 8.079e-006 
4.257e-005 4.977e+006 1.048e+011 1.000e+000 3.340e-003 8.142e-006 
4.260e-005 4.978e+006 1.048e+011 1.000e+000 3.615e-003 8.166e-006 
4.262e-005 4.985e+006 1.047e+011 1.000e+000 3.672e-003 8.141e-006 
4.265e-005 4.991e+006 1.047e+011 1.000e+000 3.636e-003 8.130e-006 
4.268e-005 4.995e+006 1.046e+011 1.000e+000 3.418e-003 8.124e-006 
4.270e-005 5.000e+006 1.046e+011 1.000e+000 3.344e-003 8.122e-006 
4.273e-005 5.004e+006 1.046e+011 1.000e+000 3.320e-003 8.121e-006 
4.276e-005 5.007e+006 1.047e+011 1.000e+000 3.308e-003 8.123e-006 
4.278e-005 5.011e+006 1.047e+011 1.000e+000 3.431e-003 8.126e-006 
4.281e-005 5.014e+006 1.047e+011 1.000e+000 3.466e-003 8.128e-006 
4.284e-005 5.018e+006 1.047e+011 1.000e+000 3.398e-003 8.130e-006 
4.286e-005 5.022e+006 1.047e+011 1.000e+000 3.406e-003 8.131e-006 
4.289e-005 5.025e+006 1.047e+011 1.000e+000 3.354e-003 8.133e-006 
4.292e-005 5.029e+006 1.047e+011 1.000e+000 3.500e-003 8.136e-006 
4.294e-005 5.032e+006 1.047e+011 1.000e+000 3.728e-003 8.139e-006 
4.297e-005 5.036e+006 1.048e+011 1.000e+000 3.675e-003 8.141e-006 
4.300e-005 5.039e+006 1.048e+011 1.000e+000 3.738e-003 8.144e-006 
4.303e-005 5.043e+006 1.048e+011 1.000e+000 3.653e-003 8.147e-006 
4.305e-005 5.046e+006 1.048e+011 1.000e+000 3.684e-003 8.150e-006 
4.308e-005 5.050e+006 1.048e+011 1.000e+000 3.664e-003 8.153e-006 
4.311e-005 5.053e+006 1.048e+011 1.000e+000 3.676e-003 8.157e-006 
4.313e-005 5.056e+006 1.048e+011 1.000e+000 3.669e-003 8.160e-006 
4.316e-005 5.060e+006 1.048e+011 1.000e+000 3.650e-003 8.164e-006 
4.319e-005 5.063e+006 1.048e+011 1.000e+000 3.716e-003 8.167e-006 
4.321e-005 5.066e+006 1.048e+011 1.000e+000 3.715e-003 8.171e-006 
4.324e-005 5.070e+006 1.048e+011 1.000e+000 3.804e-003 8.174e-006 
4.327e-005 5.073e+006 1.048e+011 1.000e+000 3.682e-003 8.179e-006 
4.329e-005 5.076e+006 1.048e+011 1.000e+000 3.815e-003 8.183e-006 
4.332e-005 5.080e+006 1.048e+011 1.000e+000 3.740e-003 8.187e-006 
4.335e-005 5.083e+006 1.048e+011 1.000e+000 3.770e-003 8.191e-006 
4.337e-005 5.086e+006 1.048e+011 1.000e+000 3.773e-003 8.195e-006 
4.340e-005 5.089e+006 1.048e+011 1.000e+000 3.789e-003 8.200e-006 
4.343e-005 5.093e+006 1.048e+011 1.000e+000 3.803e-003 8.204e-006 
4.345e-005 5.096e+006 1.048e+011 1.000e+000 3.808e-003 8.209e-006 
4.348e-005 5.099e+006 1.048e+011 1.000e+000 3.834e-003 8.213e-006 
4.351e-005 5.102e+006 1.048e+011 1.000e+000 3.862e-003 8.217e-006 
4.354e-005 5.106e+006 1.048e+011 1.000e+000 3.841e-003 8.222e-006 
4.356e-005 5.109e+006 1.048e+011 1.000e+000 3.847e-003 8.226e-006 
4.359e-005 5.112e+006 1.049e+011 1.000e+000 3.849e-003 8.230e-006 
4.362e-005 5.115e+006 1.049e+011 1.000e+000 3.849e-003 8.235e-006 
4.364e-005 5.119e+006 1.049e+011 1.000e+000 3.859e-003 8.240e-006 
4.367e-005 5.122e+006 1.049e+011 1.000e+000 3.862e-003 8.244e-006 
4.370e-005 5.125e+006 1.049e+011 1.000e+000 3.876e-003 8.249e-006 
4.372e-005 5.128e+006 1.049e+011 1.000e+000 3.874e-003 8.253e-006 
4.375e-005 5.132e+006 1.049e+011 1.000e+000 3.847e-003 8.258e-006 
4.378e-005 5.135e+006 1.049e+011 1.000e+000 3.877e-003 8.262e-006 
4.380e-005 5.138e+006 1.049e+011 1.000e+000 3.815e-003 8.266e-006 
4.383e-005 5.141e+006 1.049e+011 1.000e+000 3.850e-003 8.270e-006 
4.386e-005 5.145e+006 1.049e+011 1.000e+000 3.720e-003 8.274e-006 
4.388e-005 5.148e+006 1.049e+011 1.000e+000 3.778e-003 8.278e-006 
4.391e-005 5.151e+006 1.049e+011 1.000e+000 3.792e-003 8.282e-006 
4.394e-005 5.155e+006 1.049e+011 1.000e+000 3.838e-003 8.286e-006 
4.397e-005 5.158e+006 1.049e+011 1.000e+000 3.836e-003 8.291e-006 
4.399e-005 5.161e+006 1.049e+011 1.000e+000 3.835e-003 8.295e-006 
4.402e-005 5.164e+006 1.049e+011 1.000e+000 3.848e-003 8.299e-006 
4.405e-005 5.168e+006 1.049e+011 1.000e+000 3.860e-003 8.305e-006 
4.407e-005 5.171e+006 1.049e+011 1.000e+000 3.914e-003 8.309e-006 
4.410e-005 5.174e+006 1.049e+011 1.000e+000 3.896e-003 8.314e-006 
4.413e-005 5.177e+006 1.049e+011 1.000e+000 3.909e-003 8.318e-006 
4.415e-005 5.180e+006 1.049e+011 1.000e+000 3.908e-003 8.323e-006 
4.418e-005 5.184e+006 1.049e+011 1.000e+000 3.949e-003 8.328e-006 
4.421e-005 5.187e+006 1.049e+011 1.000e+000 3.853e-003 8.331e-006 
4.423e-005 5.190e+006 1.049e+011 1.000e+000 3.872e-003 8.335e-006 
4.426e-005 5.194e+006 1.050e+011 1.000e+000 3.844e-003 8.339e-006 
4.429e-005 5.197e+006 1.050e+011 1.000e+000 3.860e-003 8.344e-006 
4.431e-005 5.200e+006 1.050e+011 1.000e+000 3.864e-003 8.348e-006 
4.434e-005 5.203e+006 1.050e+011 1.000e+000 3.877e-003 8.354e-006 
4.437e-005 5.206e+006 1.050e+011 1.000e+000 3.895e-003 8.359e-006 
4.440e-005 5.209e+006 1.050e+011 1.000e+000 3.883e-003 8.365e-006 
4.442e-005 5.212e+006 1.050e+011 1.000e+000 3.881e-003 8.370e-006 
4.445e-005 5.215e+006 1.050e+011 1.000e+000 3.893e-003 8.376e-006 
4.448e-005 5.219e+006 1.050e+011 1.000e+000 3.907e-003 8.382e-006 
4.450e-005 5.222e+006 1.050e+011 1.000e+000 3.857e-003 8.387e-006 
4.453e-005 5.225e+006 1.050e+011 1.000e+000 3.872e-003 8.392e-006 
4.456e-005 5.228e+006 1.050e+011 1.000e+000 3.937e-003 8.396e-006 
4.458e-005 5.231e+006 1.050e+011 1.000e+000 3.925e-003 8.401e-006 
4.461e-005 5.235e+006 1.050e+011 1.000e+000 3.902e-003 8.405e-006 
4.464e-005 5.238e+006 1.050e+011 1.000e+000 3.931e-003 8.409e-006 
4.466e-005 5.241e+006 1.050e+011 1.000e+000 3.919e-003 8.415e-006 
4.469e-005 5.244e+006 1.050e+011 1.000e+000 3.804e-003 8.419e-006 
4.472e-005 5.248e+006 1.050e+011 1.000e+000 3.814e-003 8.423e-006 
4.474e-005 5.251e+006 1.050e+011 1.000e+000 3.805e-003 8.428e-006 
4.477e-005 5.254e+006 1.050e+011 1.000e+000 3.802e-003 8.432e-006 
4.480e-005 5.257e+006 1.050e+011 1.000e+000 3.820e-003 8.438e-006 
4.483e-005 5.260e+006 1.050e+011 1.000e+000 3.788e-003 8.443e-006 
4.485e-005 5.263e+006 1.051e+011 1.000e+000 3.795e-003 8.448e-006 
4.488e-005 5.266e+006 1.051e+011 1.000e+000 3.814e-003 8.454e-006 
4.491e-005 5.269e+006 1.051e+011 1.000e+000 3.782e-003 8.460e-006 
4.493e-005 5.273e+006 1.051e+011 1.000e+000 3.846e-003 8.464e-006 
4.496e-005 5.276e+006 1.051e+011 1.000e+000 3.789e-003 8.468e-006 
4.499e-005 5.279e+006 1.051e+011 1.000e+000 3.722e-003 8.473e-006 
4.501e-005 5.282e+006 1.051e+011 1.000e+000 3.722e-003 8.478e-006 
4.504e-005 5.286e+006 1.051e+011 1.000e+000 3.813e-003 8.483e-006 
4.507e-005 5.289e+006 1.051e+011 1.000e+000 3.733e-003 8.488e-006 
4.509e-005 5.292e+006 1.051e+011 1.000e+000 3.807e-003 8.493e-006 
4.512e-005 5.295e+006 1.051e+011 1.000e+000 3.734e-003 8.498e-006 
4.515e-005 5.298e+006 1.051e+011 1.000e+000 3.860e-003 8.502e-006 
4.517e-005 5.301e+006 1.051e+011 1.000e+000 3.863e-003 8.507e-006 
4.520e-005 5.304e+006 1.051e+011 1.000e+000 3.552e-003 8.513e-006 
4.523e-005 5.308e+006 1.051e+011 1.000e+000 3.624e-003 8.519e-006 
4.526e-005 5.311e+006 1.051e+011 1.000e+000 3.633e-003 8.524e-006 
4.528e-005 5.314e+006 1.051e+011 1.000e+000 3.731e-003 8.529e-006 
4.531e-005 5.317e+006 1.051e+011 1.000e+000 3.628e-003 8.534e-006 
4.534e-005 5.320e+006 1.051e+011 1.000e+000 3.652e-003 8.539e-006 
4.536e-005 5.324e+006 1.051e+011 1.000e+000 3.629e-003 8.543e-006 
4.539e-005 5.327e+006 1.051e+011 1.000e+000 3.645e-003 8.547e-006 
4.542e-005 5.330e+006 1.052e+011 1.000e+000 3.699e-003 8.552e-006 
4.544e-005 5.333e+006 1.052e+011 1.000e+000 3.592e-003 8.557e-006 
4.547e-005 5.336e+006 1.052e+011 1.000e+000 3.650e-003 8.562e-006 
4.550e-005 5.339e+006 1.052e+011 1.000e+000 3.660e-003 8.567e-006 
4.552e-005 5.343e+006 1.052e+011 1.000e+000 3.727e-003 8.572e-006 
4.555e-005 5.346e+006 1.052e+011 1.000e+000 3.788e-003 8.577e-006 
4.558e-005 5.349e+006 1.052e+011 1.000e+000 3.710e-003 8.582e-006 
4.560e-005 5.352e+006 1.052e+011 1.000e+000 3.677e-003 8.587e-006 
4.563e-005 5.355e+006 1.052e+011 1.000e+000 3.604e-003 8.593e-006 
4.566e-005 5.358e+006 1.052e+011 1.000e+000 3.719e-003 8.598e-006 
4.569e-005 5.361e+006 1.052e+011 1.000e+000 3.623e-003 8.603e-006 
4.571e-005 5.365e+006 1.052e+011 1.000e+000 3.697e-003 8.608e-006 
4.574e-005 5.368e+006 1.052e+011 1.000e+000 3.656e-003 8.613e-006 
4.577e-005 5.371e+006 1.052e+011 1.000e+000 3.614e-003 8.619e-006 
4.579e-005 5.374e+006 1.052e+011 1.000e+000 3.613e-003 8.625e-006 
4.582e-005 5.377e+006 1.052e+011 1.000e+000 3.581e-003 8.631e-006 
4.585e-005 5.380e+006 1.052e+011 1.000e+000 3.639e-003 8.636e-006 
4.587e-005 5.383e+006 1.052e+011 1.000e+000 3.591e-003 8.641e-006 
4.590e-005 5.386e+006 1.052e+011 1.000e+000 3.569e-003 8.647e-006 
4.593e-005 5.389e+006 1.052e+011 1.000e+000 3.610e-003 8.652e-006 
4.595e-005 5.392e+006 1.053e+011 1.000e+000 3.656e-003 8.659e-006 
4.598e-005 5.395e+006 1.053e+011 1.000e+000 3.569e-003 8.665e-006 
4.601e-005 5.398e+006 1.053e+011 1.000e+000 3.642e-003 8.672e-006 
4.603e-005 5.401e+006 1.053e+011 1.000e+000 3.656e-003 8.678e-006 
4.606e-005 5.404e+006 1.053e+011 1.000e+000 3.673e-003 8.685e-006 
4.609e-005 5.407e+006 1.053e+011 1.000e+000 3.674e-003 8.691e-006 
4.612e-005 5.410e+006 1.053e+011 1.000e+000 3.298e-003 8.698e-006 
4.614e-005 5.413e+006 1.053e+011 1.000e+000 3.229e-003 8.705e-006 
4.617e-005 5.416e+006 1.053e+011 1.000e+000 3.127e-003 8.711e-006 
4.620e-005 5.419e+006 1.053e+011 1.000e+000 3.203e-003 8.717e-006 
4.622e-005 5.422e+006 1.053e+011 1.000e+000 3.202e-003 8.723e-006 
4.625e-005 5.425e+006 1.053e+011 1.000e+000 3.143e-003 8.730e-006 
4.628e-005 5.428e+006 1.053e+011 1.000e+000 3.121e-003 8.736e-006 
4.630e-005 5.431e+006 1.053e+011 1.000e+000 3.144e-003 8.743e-006 
4.633e-005 5.434e+006 1.053e+011 1.000e+000 3.165e-003 8.749e-006 
4.636e-005 5.437e+006 1.053e+011 1.000e+000 3.167e-003 8.755e-006 
4.638e-005 5.440e+006 1.054e+011 1.000e+000 3.173e-003 8.761e-006 
4.641e-005 5.443e+006 1.054e+011 1.000e+000 3.228e-003 8.766e-006 
4.644e-005 5.446e+006 1.054e+011 1.000e+000 3.142e-003 8.773e-006 
4.646e-005 5.449e+006 1.054e+011 1.000e+000 3.162e-003 8.780e-006 
4.649e-005 5.452e+006 1.054e+011 1.000e+000 3.153e-003 8.786e-006 
4.652e-005 5.454e+006 1.054e+011 1.000e+000 3.251e-003 8.793e-006 
4.655e-005 5.457e+006 1.054e+011 1.000e+000 3.179e-003 8.800e-006 
4.657e-005 5.460e+006 1.054e+011 1.000e+000 3.249e-003 8.806e-006 
4.660e-005 5.463e+006 1.054e+011 1.000e+000 3.209e-003 8.813e-006 
4.663e-005 5.466e+006 1.054e+011 1.000e+000 3.219e-003 8.819e-006 
4.665e-005 5.469e+006 1.054e+011 1.000e+000 3.230e-003 8.825e-006 
4.668e-005 5.472e+006 1.054e+011 1.000e+000 3.240e-003 8.832e-006 
4.671e-005 5.475e+006 1.054e+011 1.000e+000 3.289e-003 8.838e-006 
4.673e-005 5.478e+006 1.054e+011 1.000e+000 3.263e-003 8.844e-006 
4.676e-005 5.481e+006 1.054e+011 1.000e+000 3.268e-003 8.851e-006 
4.679e-005 5.484e+006 1.054e+011 1.000e+000 3.280e-003 8.857e-006 
4.681e-005 5.487e+006 1.055e+011 1.000e+000 3.264e-003 8.863e-006 
4.684e-005 5.490e+006 1.055e+011 1.000e+000 3.258e-003 8.870e-006 
4.687e-005 5.493e+006 1.055e+011 1.000e+000 3.361e-003 8.876e-006 
4.689e-005 5.496e+006 1.055e+011 1.000e+000 3.120e-003 8.883e-006 
4.692e-005 5.499e+006 1.055e+011 1.000e+000 3.211e-003 8.890e-006 
4.695e-005 5.501e+006 1.055e+011 1.000e+000 3.221e-003 8.897e-006 
4.698e-005 5.504e+006 1.055e+011 1.000e+000 3.138e-003 8.904e-006 
4.700e-005 5.507e+006 1.055e+011 1.000e+000 3.237e-003 8.911e-006 
4.703e-005 5.510e+006 1.055e+011 1.000e+000 3.157e-003 8.917e-006 
4.706e-005 5.513e+006 1.055e+011 1.000e+000 3.291e-003 8.924e-006 
4.708e-005 5.516e+006 1.055e+011 1.000e+000 3.260e-003 8.931e-006 
4.711e-005 5.519e+006 1.055e+011 1.000e+000 3.299e-003 8.938e-006 
4.714e-005 5.522e+006 1.055e+011 1.000e+000 3.239e-003 8.945e-006 
4.716e-005 5.525e+006 1.055e+011 1.000e+000 3.312e-003 8.951e-006 
4.719e-005 5.528e+006 1.055e+011 1.000e+000 3.290e-003 8.957e-006 
4.722e-005 5.531e+006 1.056e+011 1.000e+000 3.223e-003 8.963e-006 
4.724e-005 5.534e+006 1.056e+011 1.000e+000 3.214e-003 8.968e-006 
4.727e-005 5.537e+006 1.056e+011 1.000e+000 3.332e-003 8.973e-006 
4.730e-005 5.540e+006 1.056e+011 1.000e+000 3.314e-003 8.979e-006 
4.732e-005 5.543e+006 1.056e+011 1.000e+000 3.241e-003 8.985e-006 
4.735e-005 5.546e+006 1.056e+011 1.000e+000 3.322e-003 8.990e-006 
4.738e-005 5.549e+006 1.056e+011 1.000e+000 3.254e-003 8.997e-006 
4.741e-005 5.552e+006 1.056e+011 1.000e+000 3.237e-003 9.003e-006 
4.743e-005 5.555e+006 1.056e+011 1.000e+000 3.270e-003 9.008e-006 
4.746e-005 5.558e+006 1.056e+011 1.000e+000 3.239e-003 9.014e-006 
4.749e-005 5.561e+006 1.056e+011 1.000e+000 3.291e-003 9.020e-006 
4.751e-005 5.564e+006 1.056e+011 1.000e+000 3.355e-003 9.027e-006 
4.754e-005 5.568e+006 1.056e+011 1.000e+000 3.371e-003 9.032e-006 
4.757e-005 5.571e+006 1.056e+011 1.000e+000 3.246e-003 9.035e-006 
4.759e-005 5.574e+006 1.056e+011 1.000e+000 3.303e-003 9.039e-006 
4.762e-005 5.578e+006 1.056e+011 1.000e+000 3.195e-003 9.043e-006 
4.765e-005 5.581e+006 1.056e+011 1.000e+000 3.180e-003 9.046e-006 
4.767e-005 5.584e+006 1.056e+011 1.000e+000 3.249e-003 9.051e-006 
4.770e-005 5.587e+006 1.056e+011 1.000e+000 3.193e-003 9.057e-006 
4.773e-005 5.590e+006 1.056e+011 1.000e+000 3.410e-003 9.063e-006 
4.775e-005 5.593e+006 1.057e+011 1.000e+000 3.515e-003 9.069e-006 
4.778e-005 5.596e+006 1.057e+011 1.000e+000 3.465e-003 9.074e-006 
4.781e-005 5.599e+006 1.057e+011 1.000e+000 3.454e-003 9.081e-006 
4.784e-005 5.602e+006 1.057e+011 1.000e+000 3.508e-003 9.087e-006 
4.786e-005 5.605e+006 1.057e+011 1.000e+000 3.501e-003 9.093e-006 
4.789e-005 5.608e+006 1.057e+011 1.000e+000 3.502e-003 9.100e-006 
4.792e-005 5.611e+006 1.057e+011 1.000e+000 3.527e-003 9.106e-006 
4.794e-005 5.614e+006 1.057e+011 1.000e+000 3.519e-003 9.112e-006 
4.797e-005 5.617e+006 1.057e+011 1.000e+000 3.543e-003 9.118e-006 
4.800e-005 5.620e+006 1.057e+011 1.000e+000 3.519e-003 9.124e-006 
4.802e-005 5.623e+006 1.057e+011 1.000e+000 3.513e-003 9.130e-006 
4.805e-005 5.626e+006 1.057e+011 1.000e+000 3.451e-003 9.136e-006 
4.808e-005 5.629e+006 1.057e+011 1.000e+000 3.467e-003 9.141e-006 
4.810e-005 5.632e+006 1.057e+011 1.000e+000 3.469e-003 9.147e-006 
4.813e-005 5.635e+006 1.057e+011 1.000e+000 3.457e-003 9.153e-006 
4.816e-005 5.639e+006 1.057e+011 1.000e+000 3.476e-003 9.159e-006 
4.818e-005 5.641e+006 1.057e+011 1.000e+000 3.473e-003 9.166e-006 
4.821e-005 5.644e+006 1.057e+011 1.000e+000 3.403e-003 9.172e-006 
4.824e-005 5.647e+006 1.058e+011 1.000e+000 3.437e-003 9.178e-006 
4.827e-005 5.650e+006 1.058e+011 1.000e+000 3.513e-003 9.186e-006 
4.829e-005 5.653e+006 1.058e+011 1.000e+000 3.553e-003 9.193e-006 
4.832e-005 5.656e+006 1.058e+011 1.000e+000 3.525e-003 9.201e-006 
4.835e-005 5.659e+006 1.058e+011 1.000e+000 3.532e-003 9.209e-006 
4.837e-005 5.661e+006 1.058e+011 1.000e+000 3.583e-003 9.219e-006 
4.840e-005 5.662e+006 1.058e+011 1.000e+000 3.586e-003 9.239e-006 
4.843e-005 5.663e+006 1.059e+011 1.000e+000 3.585e-003 9.258e-006 
4.845e-005 5.664e+006 1.059e+011 1.000e+000 3.586e-003 9.277e-006 
4.848e-005 5.665e+006 1.059e+011 1.000e+000 3.640e-003 9.295e-006 
4.851e-005 5.667e+006 1.059e+011 1.000e+000 3.549e-003 9.314e-006 
4.853e-005 5.668e+006 1.059e+011 1.000e+000 3.579e-003 9.331e-006 
4.856e-005 5.670e+006 1.060e+011 1.000e+000 3.579e-003 9.345e-006 
4.859e-005 5.672e+006 1.060e+011 1.000e+000 3.779e-003 9.357e-006 
4.861e-005 5.675e+006 1.060e+011 1.000e+000 3.627e-003 9.365e-006 
4.864e-005 5.678e+006 1.060e+011 1.000e+000 3.773e-003 9.372e-006 
4.867e-005 5.681e+006 1.060e+011 1.000e+000 3.775e-003 9.378e-006 
4.870e-005 5.684e+006 1.060e+011 1.000e+000 3.531e-003 9.383e-006 
4.872e-005 5.687e+006 1.060e+011 1.000e+000 3.555e-003 9.388e-006 
4.875e-005 5.690e+006 1.060e+011 1.000e+000 3.755e-003 9.391e-006 
4.878e-005 5.694e+006 1.060e+011 1.000e+000 3.702e-003 9.395e-006 
4.880e-005 5.697e+006 1.060e+011 1.000e+000 3.656e-003 9.400e-006 
4.883e-005 5.700e+006 1.060e+011 1.000e+000 3.600e-003 9.405e-006 
4.886e-005 5.703e+006 1.060e+011 1.000e+000 4.018e-003 9.409e-006 
4.888e-005 5.706e+006 1.060e+011 1.000e+000 3.652e-003 9.414e-006 
4.891e-005 5.710e+006 1.060e+011 1.000e+000 3.831e-003 9.420e-006 
4.894e-005 5.713e+006 1.060e+011 1.000e+000 3.871e-003 9.424e-006 
4.896e-005 5.716e+006 1.061e+011 1.000e+000 3.900e-003 9.429e-006 
4.899e-005 5.719e+006 1.061e+011 1.000e+000 3.780e-003 9.434e-006 
4.902e-005 5.722e+006 1.061e+011 1.000e+000 3.789e-003 9.438e-006 
4.904e-005 5.726e+006 1.061e+011 1.000e+000 3.702e-003 9.442e-006 
4.907e-005 5.729e+006 1.061e+011 1.000e+000 3.800e-003 9.447e-006 
4.910e-005 5.732e+006 1.061e+011 1.000e+000 3.956e-003 9.451e-006 
4.913e-005 5.736e+006 1.061e+011 1.000e+000 3.774e-003 9.455e-006 
4.915e-005 5.739e+006 1.061e+011 1.000e+000 3.848e-003 9.460e-006 
4.918e-005 5.742e+006 1.061e+011 1.000e+000 3.731e-003 9.464e-006 
4.921e-005 5.745e+006 1.061e+011 1.000e+000 3.997e-003 9.468e-006 
4.923e-005 5.748e+006 1.061e+011 1.000e+000 4.046e-003 9.475e-006 
4.926e-005 5.749e+006 1.061e+011 1.000e+000 3.785e-003 9.496e-006 
4.929e-005 5.750e+006 1.061e+011 1.000e+000 3.751e-003 9.519e-006 
4.931e-005 5.750e+006 1.062e+011 1.000e+000 3.767e-003 9.543e-006 
4.934e-005 5.750e+006 1.062e+011 1.000e+000 3.868e-003 9.570e-006 
4.937e-005 5.750e+006 1.062e+011 1.000e+000 3.899e-003 9.600e-006 
4.939e-005 5.749e+006 1.063e+011 1.000e+000 3.780e-003 9.634e-006 
4.942e-005 5.747e+006 1.063e+011 1.000e+000 3.884e-003 9.673e-006 
4.945e-005 5.744e+006 1.064e+011 1.000e+000 3.761e-003 9.718e-006 
4.947e-005 5.740e+006 1.064e+011 1.000e+000 3.894e-003 9.771e-006 
4.950e-005 5.735e+006 1.065e+011 1.000e+000 4.010e-003 9.836e-006 
4.953e-005 5.727e+006 1.066e+011 1.000e+000 3.930e-003 9.916e-006 
4.956e-005 5.716e+006 1.067e+011 1.000e+000 4.061e-003 1.002e-005 
4.958e-005 5.700e+006 1.069e+011 1.000e+000 3.976e-003 1.016e-005 
4.961e-005 5.692e+006 1.071e+011 1.000e+000 3.614e-003 1.024e-005 
4.964e-005 5.692e+006 1.071e+011 1.000e+000 3.861e-003 1.027e-005 
4.966e-005 5.695e+006 1.071e+011 1.000e+000 3.807e-003 1.027e-005 
4.969e-005 5.699e+006 1.072e+011 1.000e+000 3.792e-003 1.028e-005 
4.972e-005 5.702e+006 1.072e+011 1.000e+000 3.796e-003 1.028e-005 
4.974e-005 5.706e+006 1.072e+011 1.000e+000 3.676e-003 1.028e-005 
4.977e-005 5.710e+006 1.072e+011 1.000e+000 3.759e-003 1.028e-005 
4.980e-005 5.714e+006 1.072e+011 1.000e+000 3.820e-003 1.028e-005 
4.982e-005 5.718e+006 1.072e+011 1.000e+000 3.734e-003 1.028e-005 
4.985e-005 5.722e+006 1.072e+011 1.000e+000 3.717e-003 1.028e-005 
4.988e-005 5.726e+006 1.072e+011 1.000e+000 3.591e-003 1.028e-005 
4.990e-005 5.730e+006 1.072e+011 1.000e+000 3.601e-003 1.028e-005 
4.993e-005 5.734e+006 1.072e+011 1.000e+000 3.620e-003 1.028e-005 
4.996e-005 5.737e+006 1.072e+011 1.000e+000 3.602e-003 1.028e-005 
4.999e-005 5.741e+006 1.072e+011 1.000e+000 3.586e-003 1.028e-005 
5.001e-005 5.745e+006 1.072e+011 1.000e+000 3.580e-003 1.028e-005 
5.004e-005 5.749e+006 1.072e+011 1.000e+000 3.638e-003 1.028e-005 
5.007e-005 5.752e+006 1.072e+011 1.000e+000 3.523e-003 1.028e-005 
5.009e-005 5.756e+006 1.073e+011 1.000e+000 3.451e-003 1.028e-005 
5.012e-005 5.760e+006 1.073e+011 1.000e+000 3.543e-003 1.028e-005 
5.015e-005 5.764e+006 1.073e+011 1.000e+000 3.432e-003 1.028e-005 
5.017e-005 5.767e+006 1.073e+011 1.000e+000 3.527e-003 1.028e-005 
5.020e-005 5.771e+006 1.073e+011 1.000e+000 3.555e-003 1.028e-005 
5.023e-005 5.775e+006 1.073e+011 1.000e+000 3.456e-003 1.029e-005 
5.025e-005 5.778e+006 1.073e+011 1.000e+000 3.691e-003 1.029e-005 
5.028e-005 5.781e+006 1.073e+011 1.000e+000 3.767e-003 1.029e-005 
5.031e-005 5.785e+006 1.073e+011 1.000e+000 3.893e-003 1.030e-005 
5.033e-005 5.789e+006 1.073e+011 1.000e+000 3.650e-003 1.030e-005 
5.036e-005 5.792e+006 1.073e+011 1.000e+000 3.715e-003 1.030e-005 
5.039e-005 5.796e+006 1.073e+011 1.000e+000 3.690e-003 1.030e-005 
5.042e-005 5.799e+006 1.073e+011 1.000e+000 3.708e-003 1.031e-005 
5.044e-005 5.803e+006 1.073e+011 1.000e+000 3.886e-003 1.031e-005 
5.047e-005 5.806e+006 1.073e+011 1.000e+000 3.968e-003 1.031e-005 
5.050e-005 5.809e+006 1.073e+011 1.000e+000 3.755e-003 1.032e-005 
5.052e-005 5.813e+006 1.073e+011 1.000e+000 3.811e-003 1.032e-005 
5.055e-005 5.816e+006 1.073e+011 1.000e+000 4.031e-003 1.032e-005 
5.058e-005 5.819e+006 1.074e+011 1.000e+000 3.911e-003 1.033e-005 
5.060e-005 5.823e+006 1.074e+011 1.000e+000 3.866e-003 1.033e-005 
5.063e-005 5.826e+006 1.074e+011 1.000e+000 4.003e-003 1.033e-005 
5.066e-005 5.828e+006 1.074e+011 1.000e+000 4.157e-003 1.035e-005 
5.068e-005 5.825e+006 1.074e+011 1.000e+000 3.790e-003 1.040e-005 
5.071e-005 5.825e+006 1.075e+011 1.000e+000 3.792e-003 1.042e-005 
5.074e-005 5.827e+006 1.075e+011 1.000e+000 3.994e-003 1.043e-005 
5.076e-005 5.830e+006 1.075e+011 1.000e+000 3.780e-003 1.044e-005 
5.079e-005 5.833e+006 1.075e+011 1.000e+000 3.952e-003 1.045e-005 
5.082e-005 5.836e+006 1.075e+011 1.000e+000 4.124e-003 1.045e-005 
5.085e-005 5.840e+006 1.075e+011 1.000e+000 3.910e-003 1.045e-005 
5.087e-005 5.843e+006 1.075e+011 1.000e+000 4.059e-003 1.046e-005 
5.090e-005 5.847e+006 1.075e+011 1.000e+000 4.062e-003 1.046e-005 
5.093e-005 5.850e+006 1.075e+011 1.000e+000 4.023e-003 1.046e-005 
5.095e-005 5.853e+006 1.075e+011 1.000e+000 3.964e-003 1.047e-005 
5.098e-005 5.857e+006 1.075e+011 1.000e+000 3.942e-003 1.047e-005 
5.101e-005 5.860e+006 1.075e+011 1.000e+000 4.114e-003 1.047e-005 
5.103e-005 5.864e+006 1.075e+011 1.000e+000 4.062e-003 1.048e-005 
5.106e-005 5.867e+006 1.076e+011 1.000e+000 3.934e-003 1.048e-005 
5.109e-005 5.870e+006 1.076e+011 1.000e+000 4.138e-003 1.049e-005 
5.111e-005 5.874e+006 1.076e+011 1.000e+000 4.027e-003 1.049e-005 
5.114e-005 5.877e+006 1.076e+011 1.000e+000 4.011e-003 1.049e-005 
5.117e-005 5.880e+006 1.076e+011 1.000e+000 4.048e-003 1.050e-005 
5.119e-005 5.884e+006 1.076e+011 1.000e+000 3.896e-003 1.050e-005 
5.122e-005 5.887e+006 1.076e+011 1.000e+000 3.946e-003 1.050e-005 
5.125e-005 5.890e+006 1.076e+011 1.000e+000 4.017e-003 1.051e-005 
5.128e-005 5.894e+006 1.076e+011 1.000e+000 4.140e-003 1.051e-005 
5.130e-005 5.897e+006 1.076e+011 1.000e+000 4.071e-003 1.051e-005 
5.133e-005 5.901e+006 1.076e+011 1.000e+000 4.076e-003 1.052e-005 
5.136e-005 5.904e+006 1.076e+011 1.000e+000 4.181e-003 1.052e-005 
5.138e-005 5.907e+006 1.076e+011 1.000e+000 4.148e-003 1.053e-005 
5.141e-005 5.908e+006 1.076e+011 1.000e+000 4.308e-003 1.055e-005 
5.144e-005 5.908e+006 1.077e+011 1.000e+000 4.344e-003 1.057e-005 
5.146e-005 5.905e+006 1.079e+011 1.000e+000 4.521e-003 1.062e-005 
5.149e-005 5.893e+006 1.082e+011 1.000e+000 6.372e-003 1.073e-005 
5.152e-005 5.884e+006 1.083e+011 1.000e+000 6.135e-003 1.082e-005 
5.154e-005 5.881e+006 1.084e+011 1.000e+000 6.172e-003 1.087e-005 
5.157e-005 5.881e+006 1.085e+011 1.000e+000 6.571e-003 1.090e-005 
5.160e-005 5.881e+006 1.086e+011 1.000e+000 6.482e-003 1.092e-005 
5.162e-005 5.884e+006 1.086e+011 1.000e+000 6.802e-003 1.093e-005 
5.165e-005 5.888e+006 1.086e+011 1.000e+000 6.642e-003 1.093e-005 
5.168e-005 5.891e+006 1.086e+011 1.000e+000 6.824e-003 1.093e-005 
5.171e-005 5.894e+006 1.087e+011 1.000e+000 6.908e-003 1.094e-005 
5.173e-005 5.898e+006 1.087e+011 1.000e+000 6.576e-003 1.094e-005 
5.176e-005 5.902e+006 1.087e+011 1.000e+000 6.876e-003 1.094e-005 
5.179e-005 5.905e+006 1.087e+011 1.000e+000 6.785e-003 1.094e-005 
5.181e-005 5.907e+006 1.089e+011 1.000e+000 7.755e-003 1.096e-005 
5.184e-005 5.911e+006 1.089e+011 1.000e+000 7.477e-003 1.095e-005 
5.187e-005 5.918e+006 1.089e+011 1.000e+000 7.595e-003 1.093e-005 
5.189e-005 5.925e+006 1.089e+011 1.000e+000 7.460e-003 1.091e-005 
5.192e-005 5.932e+006 1.088e+011 1.000e+000 7.488e-003 1.089e-005 
5.195e-005 5.939e+006 1.088e+011 1.000e+000 7.941e-003 1.087e-005 
5.197e-005 5.946e+006 1.088e+011 1.000e+000 7.985e-003 1.085e-005 
5.200e-005 5.952e+006 1.088e+011 1.000e+000 8.016e-003 1.083e-005 
5.203e-005 5.957e+006 1.088e+011 1.000e+000 7.900e-003 1.083e-005 
5.205e-005 5.961e+006 1.088e+011 1.000e+000 8.149e-003 1.082e-005 
5.208e-005 5.966e+006 1.088e+011 1.000e+000 8.148e-003 1.082e-005 
5.211e-005 5.970e+006 1.088e+011 1.000e+000 7.956e-003 1.082e-005 
5.214e-005 5.973e+006 1.088e+011 1.000e+000 8.114e-003 1.082e-005 
5.216e-005 5.977e+006 1.088e+011 1.000e+000 8.177e-003 1.082e-005 
5.219e-005 5.981e+006 1.088e+011 1.000e+000 8.335e-003 1.082e-005 
5.222e-005 5.984e+006 1.088e+011 1.000e+000 8.160e-003 1.083e-005 
5.224e-005 5.988e+006 1.088e+011 1.000e+000 8.436e-003 1.083e-005 
5.227e-005 5.991e+006 1.088e+011 1.000e+000 8.042e-003 1.083e-005 
5.230e-005 5.994e+006 1.088e+011 1.000e+000 7.990e-003 1.084e-005 
5.232e-005 5.998e+006 1.088e+011 1.000e+000 8.248e-003 1.084e-005 
5.235e-005 6.001e+006 1.089e+011 1.000e+000 8.097e-003 1.084e-005 
5.238e-005 6.005e+006 1.089e+011 1.000e+000 8.416e-003 1.084e-005 
5.240e-005 6.008e+006 1.089e+011 1.000e+000 8.304e-003 1.085e-005 
5.243e-005 6.012e+006 1.089e+011 1.000e+000 8.316e-003 1.085e-005 
5.246e-005 6.015e+006 1.089e+011 1.000e+000 8.170e-003 1.085e-005 
5.248e-005 6.019e+006 1.089e+011 1.000e+000 8.103e-003 1.086e-005 
5.251e-005 6.022e+006 1.089e+011 1.000e+000 8.408e-003 1.086e-005 
5.254e-005 6.026e+006 1.089e+011 1.000e+000 8.348e-003 1.086e-005 
5.257e-005 6.016e+006 1.089e+011 1.000e+000 8.953e-003 1.096e-005 
5.259e-005 5.997e+006 1.091e+011 1.000e+000 8.763e-003 1.111e-005 
5.262e-005 5.978e+006 1.093e+011 1.000e+000 8.703e-003 1.127e-005 
5.265e-005 5.958e+006 1.095e+011 1.000e+000 8.516e-003 1.144e-005 
5.267e-005 5.939e+006 1.097e+011 1.000e+000 8.778e-003 1.159e-005 
5.270e-005 5.921e+006 1.099e+011 1.000e+000 8.845e-003 1.174e-005 
5.273e-005 5.907e+006 1.100e+011 1.000e+000 8.562e-003 1.187e-005 
5.275e-005 5.902e+006 1.101e+011 1.000e+000 8.540e-003 1.193e-005 
5.278e-005 5.897e+006 1.102e+011 1.000e+000 8.264e-003 1.199e-005 
5.281e-005 5.894e+006 1.102e+011 1.000e+000 8.087e-003 1.204e-005 
5.283e-005 5.894e+006 1.103e+011 1.000e+000 8.298e-003 1.207e-005 
5.286e-005 5.894e+006 1.103e+011 1.000e+000 8.321e-003 1.210e-005 
5.289e-005 5.895e+006 1.104e+011 1.000e+000 8.342e-003 1.211e-005 
5.291e-005 5.897e+006 1.104e+011 1.000e+000 8.438e-003 1.213e-005 
5.294e-005 5.899e+006 1.104e+011 1.000e+000 8.416e-003 1.214e-005 
5.297e-005 5.901e+006 1.104e+011 1.000e+000 8.460e-003 1.216e-005 
5.300e-005 5.903e+006 1.105e+011 1.000e+000 8.498e-003 1.217e-005 
5.302e-005 5.905e+006 1.105e+011 1.000e+000 8.538e-003 1.218e-005 
5.305e-005 5.908e+006 1.105e+011 1.000e+000 8.336e-003 1.219e-005 
5.308e-005 5.908e+006 1.106e+011 1.000e+000 8.731e-003 1.221e-005 
5.310e-005 5.910e+006 1.106e+011 1.000e+000 9.039e-003 1.223e-005 
5.313e-005 5.912e+006 1.106e+011 1.000e+000 8.848e-003 1.224e-005 
5.316e-005 5.915e+006 1.106e+011 1.000e+000 8.950e-003 1.225e-005 
5.318e-005 5.918e+006 1.106e+011 1.000e+000 8.557e-003 1.225e-005 
5.321e-005 5.921e+006 1.106e+011 1.000e+000 8.534e-003 1.226e-005 
5.324e-005 5.924e+006 1.106e+011 1.000e+000 8.626e-003 1.226e-005 
5.326e-005 5.927e+006 1.106e+011 1.000e+000 9.074e-003 1.227e-005 
5.329e-005 5.930e+006 1.106e+011 1.000e+000 9.198e-003 1.227e-005 
5.332e-005 5.934e+006 1.107e+011 1.000e+000 9.203e-003 1.228e-005 
5.334e-005 5.937e+006 1.107e+011 1.000e+000 9.175e-003 1.228e-005 
5.337e-005 5.940e+006 1.107e+011 1.000e+000 9.302e-003 1.229e-005 
5.340e-005 5.943e+006 1.107e+011 1.000e+000 9.013e-003 1.229e-005 
5.343e-005 5.946e+006 1.107e+011 1.000e+000 8.764e-003 1.230e-005 
5.345e-005 5.950e+006 1.107e+011 1.000e+000 8.785e-003 1.230e-005 
5.348e-005 5.953e+006 1.107e+011 1.000e+000 8.976e-003 1.231e-005 
5.351e-005 5.956e+006 1.107e+011 1.000e+000 8.670e-003 1.231e-005 
5.353e-005 5.959e+006 1.107e+011 1.000e+000 8.473e-003 1.232e-005 
5.356e-005 5.962e+006 1.107e+011 1.000e+000 9.270e-003 1.232e-005 
5.359e-005 5.965e+006 1.107e+011 1.000e+000 9.289e-003 1.233e-005 
5.361e-005 5.969e+006 1.107e+011 1.000e+000 9.132e-003 1.233e-005 
5.364e-005 5.972e+006 1.107e+011 1.000e+000 9.287e-003 1.233e-005 
5.367e-005 5.975e+006 1.108e+011 1.000e+000 9.239e-003 1.234e-005 
5.369e-005 5.979e+006 1.108e+011 1.000e+000 9.149e-003 1.234e-005 
5.372e-005 5.982e+006 1.108e+011 1.000e+000 9.581e-003 1.235e-005 
5.375e-005 5.985e+006 1.108e+011 1.000e+000 9.657e-003 1.235e-005 
5.377e-005 5.988e+006 1.108e+011 1.000e+000 9.070e-003 1.236e-005 
5.380e-005 5.991e+006 1.108e+011 1.000e+000 9.004e-003 1.236e-005 
5.383e-005 5.995e+006 1.108e+011 1.000e+000 9.572e-003 1.236e-005 
5.386e-005 5.998e+006 1.108e+011 1.000e+000 9.510e-003 1.237e-005 
5.388e-005 6.001e+006 1.108e+011 1.000e+000 9.481e-003 1.237e-005 
5.391e-005 6.005e+006 1.108e+011 1.000e+000 9.134e-003 1.238e-005 
5.394e-005 6.008e+006 1.108e+011 1.000e+000 8.060e-003 1.238e-005 
5.396e-005 6.011e+006 1.108e+011 1.000e+000 9.569e-003 1.239e-005 
5.399e-005 6.014e+006 1.108e+011 1.000e+000 9.046e-003 1.239e-005 
5.402e-005 6.018e+006 1.108e+011 1.000e+000 9.633e-003 1.240e-005 
5.404e-005 6.021e+006 1.108e+011 1.000e+000 8.851e-003 1.240e-005 
5.407e-005 6.024e+006 1.108e+011 1.000e+000 8.384e-003 1.240e-005 
5.410e-005 6.028e+006 1.108e+011 1.000e+000 9.362e-003 1.241e-005 
5.412e-005 6.031e+006 1.109e+011 1.000e+000 9.415e-003 1.241e-005 
5.415e-005 6.034e+006 1.109e+011 1.000e+000 9.393e-003 1.242e-005 
5.418e-005 6.037e+006 1.109e+011 1.000e+000 9.174e-003 1.242e-005 
5.420e-005 6.040e+006 1.109e+011 1.000e+000 8.169e-003 1.243e-005 
5.423e-005 6.043e+006 1.109e+011 1.000e+000 8.583e-003 1.243e-005 
5.426e-005 6.046e+006 1.109e+011 1.000e+000 7.552e-003 1.244e-005 
5.429e-005 6.050e+006 1.109e+011 1.000e+000 9.503e-003 1.244e-005 
5.431e-005 6.053e+006 1.109e+011 1.000e+000 9.150e-003 1.245e-005 
5.434e-005 6.056e+006 1.109e+011 1.000e+000 9.515e-003 1.245e-005 
5.437e-005 6.059e+006 1.109e+011 1.000e+000 1.032e-002 1.246e-005 
5.439e-005 6.063e+006 1.109e+011 1.000e+000 8.970e-003 1.246e-005 
5.442e-005 6.065e+006 1.109e+011 1.000e+000 7.620e-003 1.247e-005 
5.445e-005 6.069e+006 1.109e+011 1.000e+000 8.687e-003 1.247e-005 
5.447e-005 6.072e+006 1.110e+011 1.000e+000 8.570e-003 1.248e-005 
5.450e-005 6.075e+006 1.110e+011 1.000e+000 8.889e-003 1.248e-005 
5.453e-005 6.078e+006 1.110e+011 1.000e+000 8.383e-003 1.249e-005 
5.455e-005 6.081e+006 1.110e+011 1.000e+000 9.356e-003 1.249e-005 
5.458e-005 6.084e+006 1.110e+011 1.000e+000 9.172e-003 1.250e-005 
5.461e-005 6.087e+006 1.110e+011 1.000e+000 9.308e-003 1.251e-005 
5.463e-005 6.090e+006 1.110e+011 1.000e+000 7.830e-003 1.251e-005 
5.466e-005 6.093e+006 1.110e+011 1.000e+000 9.469e-003 1.252e-005 
5.469e-005 6.096e+006 1.110e+011 1.000e+000 7.091e-003 1.252e-005 
5.472e-005 6.100e+006 1.110e+011 1.000e+000 8.355e-003 1.253e-005 
5.474e-005 6.103e+006 1.110e+011 1.000e+000 7.780e-003 1.253e-005 
5.477e-005 6.106e+006 1.111e+011 1.000e+000 8.100e-003 1.253e-005 
5.480e-005 6.110e+006 1.111e+011 1.000e+000 8.196e-003 1.254e-005 
5.482e-005 6.113e+006 1.111e+011 1.000e+000 8.414e-003 1.254e-005 
5.485e-005 6.116e+006 1.111e+011 1.000e+000 7.688e-003 1.255e-005 
5.488e-005 6.119e+006 1.111e+011 1.000e+000 8.225e-003 1.255e-005 
5.490e-005 6.123e+006 1.111e+011 1.000e+000 8.565e-003 1.256e-005 
5.493e-005 6.126e+006 1.111e+011 1.000e+000 7.443e-003 1.256e-005 
5.496e-005 6.129e+006 1.111e+011 1.000e+000 7.336e-003 1.256e-005 
5.498e-005 6.132e+006 1.111e+011 1.000e+000 7.455e-003 1.257e-005 
5.501e-005 6.136e+006 1.111e+011 1.000e+000 7.436e-003 1.257e-005 
5.504e-005 6.139e+006 1.111e+011 1.000e+000 7.321e-003 1.258e-005 
5.506e-005 6.142e+006 1.111e+011 1.000e+000 6.954e-003 1.258e-005 
5.509e-005 6.145e+006 1.111e+011 1.000e+000 7.427e-003 1.259e-005 
5.512e-005 6.149e+006 1.111e+011 1.000e+000 7.092e-003 1.259e-005 
5.515e-005 6.152e+006 1.111e+011 1.000e+000 7.580e-003 1.259e-005 
5.517e-005 6.155e+006 1.111e+011 1.000e+000 7.542e-003 1.260e-005 
5.520e-005 6.159e+006 1.112e+011 1.000e+000 6.920e-003 1.260e-005 
5.523e-005 6.162e+006 1.112e+011 1.000e+000 7.737e-003 1.261e-005 
5.525e-005 6.165e+006 1.112e+011 1.000e+000 7.436e-003 1.261e-005 
5.528e-005 6.168e+006 1.112e+011 1.000e+000 7.625e-003 1.262e-005 
5.531e-005 6.171e+006 1.112e+011 1.000e+000 7.078e-003 1.262e-005 
5.533e-005 6.175e+006 1.112e+011 1.000e+000 7.958e-003 1.263e-005 
5.536e-005 6.178e+006 1.112e+011 1.000e+000 7.851e-003 1.263e-005 
5.539e-005 6.181e+006 1.112e+011 1.000e+000 7.729e-003 1.264e-005 
5.541e-005 6.184e+006 1.112e+011 1.000e+000 8.139e-003 1.264e-005 
5.544e-005 6.188e+006 1.112e+011 1.000e+000 7.994e-003 1.264e-005 
5.547e-005 6.191e+006 1.112e+011 1.000e+000 8.047e-003 1.265e-005 
5.549e-005 6.194e+006 1.112e+011 1.000e+000 7.866e-003 1.265e-005 
5.552e-005 6.198e+006 1.112e+011 1.000e+000 7.264e-003 1.266e-005 
5.555e-005 6.201e+006 1.112e+011 1.000e+000 7.727e-003 1.266e-005 
5.558e-005 6.204e+006 1.112e+011 1.000e+000 7.699e-003 1.266e-005 
5.560e-005 6.207e+006 1.112e+011 1.000e+000 7.623e-003 1.267e-005 
5.563e-005 6.211e+006 1.112e+011 1.000e+000 7.624e-003 1.267e-005 
5.566e-005 6.214e+006 1.113e+011 1.000e+000 7.985e-003 1.268e-005 
5.568e-005 6.217e+006 1.113e+011 1.000e+000 7.214e-003 1.268e-005 
5.571e-005 6.221e+006 1.113e+011 1.000e+000 7.504e-003 1.268e-005 
5.574e-005 6.224e+006 1.113e+011 1.000e+000 7.290e-003 1.269e-005 
5.576e-005 6.228e+006 1.113e+011 1.000e+000 7.733e-003 1.269e-005 
5.579e-005 6.231e+006 1.113e+011 1.000e+000 7.399e-003 1.269e-005 
5.582e-005 6.234e+006 1.113e+011 1.000e+000 7.435e-003 1.270e-005 
5.584e-005 6.238e+006 1.113e+011 1.000e+000 7.331e-003 1.270e-005 
5.587e-005 6.241e+006 1.113e+011 1.000e+000 7.931e-003 1.271e-005 
5.590e-005 6.244e+006 1.113e+011 1.000e+000 7.602e-003 1.271e-005 
5.592e-005 6.247e+006 1.113e+011 1.000e+000 7.297e-003 1.271e-005 
5.595e-005 6.251e+006 1.113e+011 1.000e+000 7.438e-003 1.272e-005 
5.598e-005 6.254e+006 1.113e+011 1.000e+000 7.316e-003 1.272e-005 
5.601e-005 6.257e+006 1.113e+011 1.000e+000 7.918e-003 1.273e-005 
5.603e-005 6.260e+006 1.113e+011 1.000e+000 7.724e-003 1.273e-005 
5.606e-005 6.263e+006 1.114e+011 1.000e+000 7.593e-003 1.274e-005 
5.609e-005 6.266e+006 1.114e+011 1.000e+000 7.758e-003 1.275e-005 
5.611e-005 6.269e+006 1.114e+011 1.000e+000 7.683e-003 1.275e-005 
5.614e-005 6.272e+006 1.114e+011 1.000e+000 7.847e-003 1.276e-005 
5.617e-005 6.276e+006 1.114e+011 1.000e+000 7.590e-003 1.276e-005 
5.619e-005 6.279e+006 1.114e+011 1.000e+000 7.542e-003 1.277e-005 
5.622e-005 6.282e+006 1.114e+011 1.000e+000 7.603e-003 1.277e-005 
5.625e-005 6.285e+006 1.114e+011 1.000e+000 7.821e-003 1.278e-005 
5.627e-005 6.288e+006 1.114e+011 1.000e+000 7.830e-003 1.278e-005 
5.630e-005 6.292e+006 1.114e+011 1.000e+000 7.519e-003 1.278e-005 
5.633e-005 6.295e+006 1.114e+011 1.000e+000 6.807e-003 1.279e-005 
5.635e-005 6.298e+006 1.114e+011 1.000e+000 6.983e-003 1.279e-005 
5.638e-005 6.301e+006 1.114e+011 1.000e+000 6.870e-003 1.280e-005 
5.641e-005 6.304e+006 1.114e+011 1.000e+000 6.868e-003 1.280e-005 
5.644e-005 6.307e+006 1.115e+011 1.000e+000 7.125e-003 1.281e-005 
5.646e-005 6.311e+006 1.115e+011 1.000e+000 7.078e-003 1.281e-005 
5.649e-005 6.314e+006 1.115e+011 1.000e+000 7.261e-003 1.282e-005 
5.652e-005 6.317e+006 1.115e+011 1.000e+000 7.351e-003 1.282e-005 
5.654e-005 6.320e+006 1.115e+011 1.000e+000 6.930e-003 1.283e-005 
5.657e-005 6.324e+006 1.115e+011 1.000e+000 7.510e-003 1.283e-005 
5.660e-005 6.327e+006 1.115e+011 1.000e+000 7.513e-003 1.284e-005 
5.662e-005 6.330e+006 1.115e+011 1.000e+000 7.674e-003 1.284e-005 
5.665e-005 6.333e+006 1.115e+011 1.000e+000 7.354e-003 1.285e-005 
5.668e-005 6.336e+006 1.115e+011 1.000e+000 7.743e-003 1.285e-005 
5.670e-005 6.340e+006 1.115e+011 1.000e+000 7.728e-003 1.286e-005 
5.673e-005 6.343e+006 1.115e+011 1.000e+000 7.211e-003 1.286e-005 
5.676e-005 6.346e+006 1.115e+011 1.000e+000 7.289e-003 1.287e-005 
5.678e-005 6.349e+006 1.115e+011 1.000e+000 6.813e-003 1.287e-005 
5.681e-005 6.352e+006 1.116e+011 1.000e+000 7.017e-003 1.288e-005 
5.684e-005 6.356e+006 1.116e+011 1.000e+000 6.963e-003 1.288e-005 
5.687e-005 6.359e+006 1.116e+011 1.000e+000 7.186e-003 1.288e-005 
5.689e-005 6.362e+006 1.116e+011 1.000e+000 6.972e-003 1.289e-005 
5.692e-005 6.365e+006 1.116e+011 1.000e+000 6.841e-003 1.289e-005 
5.695e-005 6.368e+006 1.116e+011 1.000e+000 7.654e-003 1.290e-005 
5.697e-005 6.371e+006 1.116e+011 1.000e+000 7.497e-003 1.291e-005 
5.700e-005 6.374e+006 1.116e+011 1.000e+000 7.777e-003 1.291e-005 
5.703e-005 6.378e+006 1.116e+011 1.000e+000 7.712e-003 1.292e-005 
5.705e-005 6.381e+006 1.116e+011 1.000e+000 7.638e-003 1.292e-005 
5.708e-005 6.384e+006 1.116e+011 1.000e+000 6.956e-003 1.293e-005 
5.711e-005 6.387e+006 1.116e+011 1.000e+000 8.426e-003 1.293e-005 
5.713e-005 6.390e+006 1.116e+011 1.000e+000 7.540e-003 1.294e-005 
5.716e-005 6.393e+006 1.117e+011 1.000e+000 7.587e-003 1.294e-005 
5.719e-005 6.397e+006 1.117e+011 1.000e+000 7.438e-003 1.295e-005 
5.721e-005 6.400e+006 1.117e+011 1.000e+000 8.110e-003 1.295e-005 
5.724e-005 6.403e+006 1.117e+011 1.000e+000 8.966e-003 1.296e-005 
5.727e-005 6.405e+006 1.117e+011 1.000e+000 9.862e-003 1.296e-005 
5.730e-005 6.407e+006 1.117e+011 1.000e+000 8.835e-003 1.298e-005 
5.732e-005 6.409e+006 1.118e+011 1.000e+000 1.325e-002 1.299e-005 
5.735e-005 6.413e+006 1.118e+011 1.000e+000 8.930e-003 1.300e-005 
5.738e-005 6.416e+006 1.118e+011 1.000e+000 9.177e-003 1.300e-005 
5.740e-005 6.419e+006 1.118e+011 1.000e+000 1.203e-002 1.301e-005 
5.743e-005 6.422e+006 1.118e+011 1.000e+000 9.649e-003 1.301e-005 
5.746e-005 6.426e+006 1.118e+011 1.000e+000 9.374e-003 1.301e-005 
5.748e-005 6.429e+006 1.118e+011 1.000e+000 8.690e-003 1.302e-005 
5.751e-005 6.432e+006 1.118e+011 1.000e+000 1.010e-002 1.302e-005 
5.754e-005 6.435e+006 1.118e+011 1.000e+000 1.082e-002 1.303e-005 
5.756e-005 6.438e+006 1.118e+011 1.000e+000 8.492e-003 1.303e-005 
5.759e-005 6.442e+006 1.118e+011 1.000e+000 8.615e-003 1.304e-005 
5.762e-005 6.445e+006 1.118e+011 1.000e+000 7.207e-003 1.304e-005 
5.764e-005 6.448e+006 1.118e+011 1.000e+000 9.202e-003 1.305e-005 
5.767e-005 6.451e+006 1.119e+011 1.000e+000 8.684e-003 1.305e-005 
5.770e-005 6.454e+006 1.119e+011 1.000e+000 8.522e-003 1.306e-005 
5.773e-005 6.457e+006 1.119e+011 1.000e+000 1.124e-002 1.306e-005 
5.775e-005 6.460e+006 1.119e+011 1.000e+000 9.114e-003 1.307e-005 
5.778e-005 6.464e+006 1.119e+011 1.000e+000 9.650e-003 1.307e-005 
5.781e-005 6.467e+006 1.119e+011 1.000e+000 8.844e-003 1.308e-005 
5.783e-005 6.470e+006 1.119e+011 1.000e+000 9.201e-003 1.308e-005 
5.786e-005 6.473e+006 1.119e+011 1.000e+000 1.008e-002 1.309e-005 
5.789e-005 6.476e+006 1.119e+011 1.000e+000 8.065e-003 1.310e-005 
5.791e-005 6.479e+006 1.119e+011 1.000e+000 9.669e-003 1.310e-005 
5.794e-005 6.482e+006 1.119e+011 1.000e+000 9.607e-003 1.311e-005 
5.797e-005 6.485e+006 1.120e+011 1.000e+000 1.102e-002 1.311e-005 
5.799e-005 6.488e+006 1.120e+011 1.000e+000 1.085e-002 1.312e-005 
5.802e-005 6.491e+006 1.120e+011 1.000e+000 1.208e-002 1.312e-005 
5.805e-005 6.494e+006 1.120e+011 1.000e+000 1.045e-002 1.313e-005 
5.807e-005 6.497e+006 1.120e+011 1.000e+000 8.306e-003 1.314e-005 
5.810e-005 6.500e+006 1.120e+011 1.000e+000 8.123e-003 1.314e-005 
5.813e-005 6.503e+006 1.120e+011 1.000e+000 1.484e-002 1.315e-005 
5.816e-005 6.506e+006 1.120e+011 1.000e+000 1.354e-002 1.315e-005 
5.818e-005 6.509e+006 1.120e+011 1.000e+000 9.525e-003 1.316e-005 
5.821e-005 6.513e+006 1.120e+011 1.000e+000 9.332e-003 1.316e-005 
5.824e-005 6.516e+006 1.120e+011 1.000e+000 1.375e-002 1.317e-005 
5.826e-005 6.519e+006 1.120e+011 1.000e+000 1.008e-002 1.317e-005 
5.829e-005 6.522e+006 1.121e+011 1.000e+000 9.621e-003 1.318e-005 
5.832e-005 6.525e+006 1.121e+011 1.000e+000 1.123e-002 1.318e-005 
5.834e-005 6.529e+006 1.121e+011 1.000e+000 8.544e-003 1.319e-005 
5.837e-005 6.532e+006 1.121e+011 1.000e+000 1.031e-002 1.319e-005 
5.840e-005 6.535e+006 1.121e+011 1.000e+000 1.245e-002 1.320e-005 
5.842e-005 6.538e+006 1.121e+011 1.000e+000 8.905e-003 1.320e-005 
5.845e-005 6.541e+006 1.121e+011 1.000e+000 1.007e-002 1.321e-005 
5.848e-005 6.544e+006 1.121e+011 1.000e+000 9.995e-003 1.321e-005 
5.850e-005 6.548e+006 1.121e+011 1.000e+000 1.151e-002 1.322e-005 
5.853e-005 6.551e+006 1.121e+011 1.000e+000 1.200e-002 1.322e-005 
5.856e-005 6.554e+006 1.121e+011 1.000e+000 8.642e-003 1.323e-005 
5.858e-005 6.557e+006 1.121e+011 1.000e+000 1.160e-002 1.323e-005 
5.861e-005 6.561e+006 1.121e+011 1.000e+000 9.065e-003 1.324e-005 
5.864e-005 6.563e+006 1.122e+011 1.000e+000 1.236e-002 1.324e-005 
5.867e-005 6.566e+006 1.122e+011 1.000e+000 1.079e-002 1.325e-005 
5.869e-005 6.569e+006 1.122e+011 1.000e+000 9.493e-003 1.325e-005 
5.872e-005 6.573e+006 1.122e+011 1.000e+000 1.027e-002 1.326e-005 
5.875e-005 6.575e+006 1.122e+011 1.000e+000 1.032e-002 1.327e-005 
5.877e-005 6.578e+006 1.122e+011 1.000e+000 9.888e-003 1.327e-005 
5.880e-005 6.581e+006 1.122e+011 1.000e+000 8.786e-003 1.328e-005 
5.883e-005 6.584e+006 1.122e+011 1.000e+000 1.037e-002 1.329e-005 
5.885e-005 6.587e+006 1.122e+011 1.000e+000 1.206e-002 1.329e-005 
5.888e-005 6.590e+006 1.122e+011 1.000e+000 1.043e-002 1.330e-005 
5.891e-005 6.593e+006 1.122e+011 1.000e+000 1.089e-002 1.330e-005 
5.893e-005 6.596e+006 1.123e+011 1.000e+000 9.914e-003 1.331e-005 
5.896e-005 6.599e+006 1.123e+011 1.000e+000 1.214e-002 1.332e-005 
5.899e-005 6.602e+006 1.123e+011 1.000e+000 1.062e-002 1.332e-005 
5.901e-005 6.605e+006 1.123e+011 1.000e+000 7.425e-003 1.333e-005 
5.904e-005 6.608e+006 1.123e+011 1.000e+000 9.654e-003 1.334e-005 
5.907e-005 6.611e+006 1.123e+011 1.000e+000 9.186e-003 1.334e-005 
5.910e-005 6.614e+006 1.123e+011 1.000e+000 1.140e-002 1.335e-005 
5.912e-005 6.617e+006 1.123e+011 1.000e+000 1.265e-002 1.336e-005 
5.915e-005 6.620e+006 1.123e+011 1.000e+000 1.169e-002 1.336e-005 
5.918e-005 6.623e+006 1.123e+011 1.000e+000 1.195e-002 1.337e-005 
5.920e-005 6.626e+006 1.123e+011 1.000e+000 1.211e-002 1.338e-005 
5.923e-005 6.629e+006 1.124e+011 1.000e+000 1.276e-002 1.338e-005 
5.926e-005 6.632e+006 1.124e+011 1.000e+000 1.394e-002 1.339e-005 
5.928e-005 6.635e+006 1.124e+011 1.000e+000 1.679e-002 1.339e-005 
5.931e-005 6.638e+006 1.124e+011 1.000e+000 1.461e-002 1.340e-005 
5.934e-005 6.641e+006 1.124e+011 1.000e+000 1.041e-002 1.341e-005 
5.936e-005 6.644e+006 1.124e+011 1.000e+000 1.492e-002 1.341e-005 
5.939e-005 6.647e+006 1.124e+011 1.000e+000 1.383e-002 1.342e-005 
5.942e-005 6.650e+006 1.124e+011 1.000e+000 1.482e-002 1.342e-005 
5.944e-005 6.653e+006 1.124e+011 1.000e+000 1.418e-002 1.343e-005 
5.947e-005 6.656e+006 1.124e+011 1.000e+000 1.578e-002 1.343e-005 
5.950e-005 6.659e+006 1.124e+011 1.000e+000 1.695e-002 1.344e-005 
5.953e-005 6.662e+006 1.125e+011 1.000e+000 1.388e-002 1.345e-005 
5.955e-005 6.665e+006 1.125e+011 1.000e+000 1.562e-002 1.345e-005 
5.958e-005 6.668e+006 1.125e+011 1.000e+000 1.348e-002 1.346e-005 
5.961e-005 6.671e+006 1.125e+011 1.000e+000 1.569e-002 1.347e-005 
5.963e-005 6.674e+006 1.125e+011 1.000e+000 2.287e-002 1.347e-005 
5.966e-005 6.677e+006 1.125e+011 1.000e+000 1.475e-002 1.348e-005 
5.969e-005 6.680e+006 1.125e+011 1.000e+000 1.422e-002 1.349e-005 
5.971e-005 6.683e+006 1.125e+011 1.000e+000 1.485e-002 1.349e-005 
5.974e-005 6.686e+006 1.125e+011 1.000e+000 1.227e-002 1.350e-005 
5.977e-005 6.688e+006 1.126e+011 1.000e+000 1.652e-002 1.351e-005 
5.979e-005 6.691e+006 1.126e+011 1.000e+000 2.287e-002 1.351e-005 
5.982e-005 6.694e+006 1.126e+011 1.000e+000 1.622e-002 1.352e-005 
5.985e-005 6.697e+006 1.126e+011 1.000e+000 1.683e-002 1.353e-005 
5.987e-005 6.700e+006 1.126e+011 1.000e+000 1.571e-002 1.353e-005 
5.990e-005 6.703e+006 1.126e+011 1.000e+000 1.787e-002 1.354e-005 
5.993e-005 6.706e+006 1.126e+011 1.000e+000 2.312e-002 1.354e-005 
5.996e-005 6.709e+006 1.126e+011 1.000e+000 1.759e-002 1.355e-005 
5.998e-005 6.712e+006 1.126e+011 1.000e+000 1.772e-002 1.356e-005 
6.001e-005 6.714e+006 1.127e+011 1.000e+000 1.748e-002 1.357e-005 
6.004e-005 6.717e+006 1.127e+011 1.000e+000 2.295e-002 1.358e-005 
6.006e-005 6.721e+006 1.127e+011 1.000e+000 2.075e-002 1.358e-005 
6.009e-005 6.724e+006 1.127e+011 1.000e+000 2.035e-002 1.358e-005 
6.012e-005 6.727e+006 1.127e+011 1.000e+000 2.193e-002 1.359e-005 
6.014e-005 6.729e+006 1.127e+011 1.000e+000 1.964e-002 1.360e-005 
6.017e-005 6.732e+006 1.127e+011 1.000e+000 1.898e-002 1.361e-005 
6.020e-005 6.735e+006 1.127e+011 1.000e+000 1.872e-002 1.362e-005 
6.022e-005 6.737e+006 1.127e+011 1.000e+000 1.901e-002 1.362e-005 
6.025e-005 6.740e+006 1.127e+011 1.000e+000 2.261e-002 1.363e-005 
6.028e-005 6.743e+006 1.128e+011 1.000e+000 2.063e-002 1.364e-005 
6.030e-005 6.745e+006 1.128e+011 1.000e+000 2.269e-002 1.365e-005 
6.033e-005 6.748e+006 1.128e+011 1.000e+000 2.000e-002 1.366e-005 
6.036e-005 6.751e+006 1.128e+011 1.000e+000 2.234e-002 1.366e-005 
6.039e-005 6.754e+006 1.128e+011 1.000e+000 2.130e-002 1.367e-005 
6.041e-005 6.757e+006 1.128e+011 1.000e+000 2.264e-002 1.368e-005 
6.044e-005 6.760e+006 1.128e+011 1.000e+000 2.280e-002 1.369e-005 
6.047e-005 6.762e+006 1.128e+011 1.000e+000 2.276e-002 1.369e-005 
6.049e-005 6.765e+006 1.129e+011 1.000e+000 2.276e-002 1.370e-005 
6.052e-005 6.767e+006 1.129e+011 1.000e+000 2.269e-002 1.371e-005 
6.055e-005 6.770e+006 1.129e+011 1.000e+000 2.232e-002 1.372e-005 
6.057e-005 6.773e+006 1.129e+011 1.000e+000 2.121e-002 1.373e-005 
6.060e-005 6.776e+006 1.129e+011 1.000e+000 2.163e-002 1.374e-005 
6.063e-005 6.778e+006 1.129e+011 1.000e+000 2.274e-002 1.374e-005 
6.065e-005 6.781e+006 1.129e+011 1.000e+000 2.290e-002 1.375e-005 
6.068e-005 6.784e+006 1.129e+011 1.000e+000 2.273e-002 1.376e-005 
6.071e-005 6.787e+006 1.130e+011 1.000e+000 2.274e-002 1.377e-005 
6.073e-005 6.789e+006 1.130e+011 1.000e+000 2.285e-002 1.378e-005 
6.076e-005 6.792e+006 1.130e+011 1.000e+000 2.306e-002 1.378e-005 
6.079e-005 6.795e+006 1.130e+011 1.000e+000 2.296e-002 1.379e-005 
6.082e-005 6.798e+006 1.130e+011 1.000e+000 2.279e-002 1.380e-005 
6.084e-005 6.801e+006 1.130e+011 1.000e+000 2.298e-002 1.381e-005 
6.087e-005 6.803e+006 1.130e+011 1.000e+000 2.282e-002 1.381e-005 
6.090e-005 6.806e+006 1.131e+011 1.000e+000 2.291e-002 1.382e-005 
6.092e-005 6.808e+006 1.131e+011 1.000e+000 2.188e-002 1.383e-005 
6.095e-005 6.815e+006 1.130e+011 1.000e+000 2.256e-002 1.381e-005 
6.098e-005 6.820e+006 1.130e+011 1.000e+000 2.139e-002 1.381e-005 
6.100e-005 6.824e+006 1.130e+011 1.000e+000 2.255e-002 1.381e-005 
6.103e-005 6.827e+006 1.130e+011 1.000e+000 2.233e-002 1.381e-005 
6.106e-005 6.830e+006 1.130e+011 1.000e+000 2.260e-002 1.382e-005 
6.108e-005 6.833e+006 1.130e+011 1.000e+000 2.273e-002 1.383e-005 
6.111e-005 6.835e+006 1.130e+011 1.000e+000 2.174e-002 1.383e-005 
6.114e-005 6.838e+006 1.131e+011 1.000e+000 2.166e-002 1.384e-005 
6.116e-005 6.841e+006 1.131e+011 1.000e+000 2.263e-002 1.385e-005 
6.119e-005 6.844e+006 1.131e+011 1.000e+000 2.264e-002 1.386e-005 
6.122e-005 6.846e+006 1.131e+011 1.000e+000 2.276e-002 1.387e-005 
6.125e-005 6.849e+006 1.131e+011 1.000e+000 2.123e-002 1.387e-005 
6.127e-005 6.852e+006 1.131e+011 1.000e+000 2.270e-002 1.388e-005 
6.130e-005 6.854e+006 1.131e+011 1.000e+000 2.286e-002 1.389e-005 
6.133e-005 6.857e+006 1.132e+011 1.000e+000 2.282e-002 1.390e-005 
6.135e-005 6.859e+006 1.132e+011 1.000e+000 2.280e-002 1.391e-005 
6.138e-005 6.862e+006 1.132e+011 1.000e+000 2.282e-002 1.392e-005 
6.141e-005 6.864e+006 1.132e+011 1.000e+000 2.285e-002 1.393e-005 
6.143e-005 6.866e+006 1.132e+011 1.000e+000 2.276e-002 1.394e-005 
6.146e-005 6.869e+006 1.132e+011 1.000e+000 2.280e-002 1.395e-005 
6.149e-005 6.871e+006 1.133e+011 1.000e+000 2.276e-002 1.396e-005 
6.151e-005 6.874e+006 1.133e+011 1.000e+000 2.276e-002 1.397e-005 
6.154e-005 6.876e+006 1.133e+011 1.000e+000 2.270e-002 1.398e-005 
6.157e-005 6.878e+006 1.133e+011 1.000e+000 2.282e-002 1.399e-005 
6.159e-005 6.880e+006 1.133e+011 1.000e+000 2.281e-002 1.401e-005 
6.162e-005 6.883e+006 1.133e+011 1.000e+000 2.283e-002 1.402e-005 
6.165e-005 6.885e+006 1.134e+011 1.000e+000 2.256e-002 1.403e-005 
6.168e-005 6.887e+006 1.134e+011 1.000e+000 2.263e-002 1.404e-005 
6.170e-005 6.890e+006 1.133e+011 1.000e+000 2.353e-002 1.405e-005 
6.173e-005 6.896e+006 1.132e+011 1.000e+000 2.346e-002 1.403e-005 
6.176e-005 6.898e+006 1.131e+011 1.000e+000 2.322e-002 1.404e-005 
6.178e-005 6.899e+006 1.131e+011 1.000e+000 2.332e-002 1.407e-005 
6.181e-005 6.897e+006 1.131e+011 1.000e+000 2.300e-002 1.411e-005 
6.184e-005 6.892e+006 1.132e+011 1.000e+000 2.287e-002 1.417e-005 
6.186e-005 6.886e+006 1.133e+011 1.000e+000 2.299e-002 1.423e-005 
6.189e-005 6.873e+006 1.129e+011 1.000e+000 2.426e-002 1.435e-005 
6.192e-005 6.820e+006 1.122e+011 1.000e+000 2.480e-002 1.475e-005 
6.194e-005 6.766e+006 1.120e+011 1.000e+000 2.413e-002 1.515e-005 
6.197e-005 6.657e+006 1.092e+011 1.000e+000 2.624e-002 1.593e-005 
6.200e-005 6.520e+006 1.088e+011 1.000e+000 2.717e-002 1.690e-005 
6.202e-005 6.404e+006 1.091e+011 1.000e+000 2.520e-002 1.773e-005 
6.205e-005 6.302e+006 1.095e+011 1.000e+000 2.538e-002 1.846e-005 
6.208e-005 6.205e+006 1.100e+011 1.000e+000 2.581e-002 1.916e-005 
6.211e-005 6.084e+006 1.104e+011 1.000e+000 2.865e-002 2.003e-005 
6.213e-005 5.951e+006 1.097e+011 1.000e+000 3.003e-002 2.097e-005 
6.216e-005 5.794e+006 1.098e+011 1.000e+000 3.087e-002 2.208e-005 
6.219e-005 5.654e+006 1.101e+011 1.000e+000 3.069e-002 2.308e-005 
6.221e-005 5.522e+006 1.106e+011 1.000e+000 3.044e-002 2.402e-005 
6.224e-005 5.407e+006 1.108e+011 1.000e+000 2.885e-002 2.484e-005 
6.227e-005 5.309e+006 1.111e+011 1.000e+000 2.925e-002 2.555e-005 
6.229e-005 5.237e+006 1.105e+011 1.000e+000 2.869e-002 2.607e-005 
6.232e-005 5.186e+006 1.098e+011 1.000e+000 2.322e-002 2.645e-005 
6.235e-005 5.170e+006 1.095e+011 1.000e+000 2.097e-002 2.659e-005 
6.237e-005 5.135e+006 1.090e+011 1.000e+000 2.002e-002 2.686e-005 
6.240e-005 5.090e+006 1.086e+011 1.000e+000 1.871e-002 2.719e-005 
6.243e-005 5.020e+006 1.084e+011 1.000e+000 1.815e-002 2.770e-005 
6.245e-005 4.947e+006 1.083e+011 1.000e+000 1.733e-002 2.824e-005 
6.248e-005 4.877e+006 1.082e+011 1.000e+000 1.717e-002 2.875e-005 
6.251e-005 4.816e+006 1.080e+011 1.000e+000 1.675e-002 2.920e-005 
6.254e-005 4.756e+006 1.080e+011 1.000e+000 1.720e-002 2.964e-005 
6.256e-005 4.700e+006 1.080e+011 1.000e+000 1.432e-002 3.006e-005 
6.259e-005 4.653e+006 1.079e+011 1.000e+000 1.626e-002 3.041e-005 
6.262e-005 4.614e+006 1.078e+011 1.000e+000 1.636e-002 3.071e-005 
6.264e-005 4.579e+006 1.078e+011 1.000e+000 1.573e-002 3.098e-005 
6.267e-005 4.546e+006 1.077e+011 1.000e+000 1.765e-002 3.122e-005 
6.270e-005 4.514e+006 1.077e+011 1.000e+000 1.697e-002 3.147e-005 
6.272e-005 4.483e+006 1.078e+011 1.000e+000 1.690e-002 3.172e-005 
6.275e-005 4.452e+006 1.078e+011 1.000e+000 1.683e-002 3.196e-005 
6.278e-005 4.418e+006 1.080e+011 1.000e+000 1.752e-002 3.222e-005 
6.280e-005 4.383e+006 1.081e+011 1.000e+000 1.769e-002 3.249e-005 
6.283e-005 4.345e+006 1.083e+011 1.000e+000 1.788e-002 3.278e-005 
6.286e-005 4.305e+006 1.085e+011 1.000e+000 1.800e-002 3.308e-005 
6.288e-005 4.259e+006 1.085e+011 1.000e+000 1.896e-002 3.343e-005 
6.291e-005 4.209e+006 1.084e+011 1.000e+000 1.828e-002 3.380e-005 
6.294e-005 4.172e+006 1.086e+011 1.000e+000 1.877e-002 3.408e-005 
6.297e-005 4.139e+006 1.089e+011 1.000e+000 1.881e-002 3.434e-005 
6.299e-005 4.108e+006 1.092e+011 1.000e+000 1.842e-002 3.458e-005 
6.302e-005 4.090e+006 1.094e+011 1.000e+000 1.817e-002 3.473e-005 
6.305e-005 4.082e+006 1.095e+011 1.000e+000 1.841e-002 3.482e-005 
6.307e-005 4.016e+006 1.085e+011 1.000e+000 2.051e-002 3.530e-005 
6.310e-005 3.927e+006 1.083e+011 1.000e+000 2.025e-002 3.594e-005 
6.313e-005 3.852e+006 1.083e+011 1.000e+000 1.968e-002 3.649e-005 
6.315e-005 3.789e+006 1.084e+011 1.000e+000 1.935e-002 3.694e-005 
6.318e-005 3.735e+006 1.085e+011 1.000e+000 1.882e-002 3.735e-005 
6.321e-005 3.683e+006 1.088e+011 1.000e+000 1.833e-002 3.773e-005 
6.323e-005 3.636e+006 1.090e+011 1.000e+000 1.812e-002 3.809e-005 
6.326e-005 3.590e+006 1.094e+011 1.000e+000 2.187e-002 3.843e-005 
6.329e-005 3.532e+006 1.079e+011 1.000e+000 1.865e-002 3.886e-005 
6.331e-005 3.524e+006 1.077e+011 1.000e+000 1.583e-002 3.894e-005 
6.334e-005 3.497e+006 1.071e+011 1.000e+000 1.595e-002 3.916e-005 
6.337e-005 3.472e+006 1.068e+011 1.000e+000 1.566e-002 3.935e-005 
6.340e-005 3.453e+006 1.066e+011 1.000e+000 1.591e-002 3.951e-005 
6.342e-005 3.437e+006 1.065e+011 1.000e+000 1.575e-002 3.965e-005 
6.345e-005 3.422e+006 1.064e+011 1.000e+000 1.484e-002 3.978e-005 
6.348e-005 3.408e+006 1.064e+011 1.000e+000 1.444e-002 3.990e-005 
6.350e-005 3.395e+006 1.065e+011 1.000e+000 1.445e-002 4.002e-005 
6.353e-005 3.374e+006 1.064e+011 1.000e+000 1.525e-002 4.019e-005 
6.356e-005 3.345e+006 1.064e+011 1.000e+000 1.443e-002 4.042e-005 
6.358e-005 3.332e+006 1.064e+011 1.000e+000 1.381e-002 4.054e-005 
6.361e-005 3.325e+006 1.064e+011 1.000e+000 1.346e-002 4.061e-005 
6.364e-005 3.321e+006 1.063e+011 1.000e+000 1.339e-002 4.067e-005 
6.366e-005 3.313e+006 1.062e+011 1.000e+000 1.436e-002 4.075e-005 
6.369e-005 3.295e+006 1.062e+011 1.000e+000 1.457e-002 4.090e-005 
6.372e-005 3.277e+006 1.062e+011 1.000e+000 1.436e-002 4.105e-005 
6.374e-005 3.261e+006 1.062e+011 1.000e+000 1.496e-002 4.119e-005 
6.377e-005 3.246e+006 1.062e+011 1.000e+000 1.446e-002 4.132e-005 
6.380e-005 3.232e+006 1.062e+011 1.000e+000 1.532e-002 4.144e-005 
6.383e-005 3.218e+006 1.062e+011 1.000e+000 1.391e-002 4.157e-005 
6.385e-005 3.209e+006 1.062e+011 1.000e+000 1.404e-002 4.166e-005 
6.388e-005 3.203e+006 1.061e+011 1.000e+000 1.278e-002 4.172e-005 
6.391e-005 3.201e+006 1.061e+011 1.000e+000 1.314e-002 4.176e-005 
6.393e-005 3.203e+006 1.061e+011 1.000e+000 1.302e-002 4.178e-005 
6.396e-005 3.206e+006 1.061e+011 1.000e+000 1.309e-002 4.178e-005 
6.399e-005 3.210e+006 1.061e+011 1.000e+000 1.318e-002 4.178e-005 
6.401e-005 3.209e+006 1.061e+011 1.000e+000 1.346e-002 4.182e-005 
6.404e-005 3.187e+006 1.060e+011 1.000e+000 1.364e-002 4.200e-005 
6.407e-005 3.161e+006 1.059e+011 1.000e+000 1.352e-002 4.221e-005 
6.409e-005 3.126e+006 1.059e+011 1.000e+000 1.320e-002 4.247e-005 
6.412e-005 3.092e+006 1.059e+011 1.000e+000 1.308e-002 4.273e-005 
6.415e-005 3.068e+006 1.059e+011 1.000e+000 1.272e-002 4.293e-005 
6.417e-005 3.049e+006 1.059e+011 1.000e+000 1.295e-002 4.309e-005 
6.420e-005 3.032e+006 1.060e+011 1.000e+000 1.249e-002 4.323e-005 
6.423e-005 3.017e+006 1.060e+011 1.000e+000 1.230e-002 4.336e-005 
6.426e-005 3.002e+006 1.060e+011 1.000e+000 1.279e-002 4.349e-005 
6.428e-005 2.989e+006 1.060e+011 1.000e+000 1.269e-002 4.361e-005 
6.431e-005 2.977e+006 1.061e+011 1.000e+000 1.224e-002 4.372e-005 
6.434e-005 2.967e+006 1.061e+011 1.000e+000 1.224e-002 4.382e-005 
6.436e-005 2.957e+006 1.061e+011 1.000e+000 1.255e-002 4.391e-005 
6.439e-005 2.950e+006 1.062e+011 1.000e+000 1.238e-002 4.399e-005 
6.442e-005 2.943e+006 1.062e+011 1.000e+000 1.229e-002 4.406e-005 
6.444e-005 2.937e+006 1.062e+011 1.000e+000 1.213e-002 4.413e-005 
6.447e-005 2.932e+006 1.062e+011 1.000e+000 1.220e-002 4.419e-005 
6.450e-005 2.926e+006 1.063e+011 1.000e+000 1.226e-002 4.426e-005 
6.452e-005 2.920e+006 1.063e+011 1.000e+000 1.235e-002 4.433e-005 
6.455e-005 2.913e+006 1.063e+011 1.000e+000 1.218e-002 4.440e-005 
6.458e-005 2.907e+006 1.063e+011 1.000e+000 1.237e-002 4.447e-005 
6.460e-005 2.899e+006 1.064e+011 1.000e+000 1.256e-002 4.455e-005 
6.463e-005 2.890e+006 1.064e+011 1.000e+000 1.243e-002 4.464e-005 
6.466e-005 2.880e+006 1.065e+011 1.000e+000 1.232e-002 4.474e-005 
6.469e-005 2.866e+006 1.065e+011 1.000e+000 1.280e-002 4.486e-005 
6.471e-005 2.853e+006 1.066e+011 1.000e+000 1.257e-002 4.498e-005 
6.474e-005 2.838e+006 1.067e+011 1.000e+000 1.276e-002 4.511e-005 
6.477e-005 2.822e+006 1.067e+011 1.000e+000 1.292e-002 4.525e-005 
6.479e-005 2.806e+006 1.068e+011 1.000e+000 1.285e-002 4.539e-005 
6.482e-005 2.788e+006 1.070e+011 1.000e+000 1.281e-002 4.553e-005 
6.485e-005 2.771e+006 1.071e+011 1.000e+000 1.329e-002 4.568e-005 
6.487e-005 2.750e+006 1.069e+011 1.000e+000 1.418e-002 4.585e-005 
6.490e-005 2.728e+006 1.068e+011 1.000e+000 1.414e-002 4.603e-005 
6.493e-005 2.717e+006 1.069e+011 1.000e+000 1.410e-002 4.614e-005 
6.495e-005 2.709e+006 1.070e+011 1.000e+000 1.541e-002 4.622e-005 
6.498e-005 2.703e+006 1.071e+011 1.000e+000 1.643e-002 4.629e-005 
6.501e-005 2.698e+006 1.072e+011 1.000e+000 1.554e-002 4.635e-005 
6.503e-005 2.693e+006 1.072e+011 1.000e+000 1.669e-002 4.641e-005 
6.506e-005 2.689e+006 1.073e+011 1.000e+000 1.598e-002 4.647e-005 
6.509e-005 2.684e+006 1.074e+011 1.000e+000 1.622e-002 4.652e-005 
6.512e-005 2.681e+006 1.074e+011 1.000e+000 1.591e-002 4.657e-005 
6.514e-005 2.679e+006 1.075e+011 1.000e+000 1.588e-002 4.662e-005 
6.517e-005 2.674e+006 1.076e+011 1.000e+000 1.621e-002 4.668e-005 
6.520e-005 2.668e+006 1.077e+011 1.000e+000 1.608e-002 4.674e-005 
6.522e-005 2.664e+006 1.077e+011 1.000e+000 1.518e-002 4.680e-005 
6.525e-005 2.663e+006 1.078e+011 1.000e+000 1.549e-002 4.683e-005 
6.528e-005 2.663e+006 1.078e+011 1.000e+000 1.495e-002 4.686e-005 
6.530e-005 2.663e+006 1.078e+011 1.000e+000 1.481e-002 4.689e-005 
6.533e-005 2.663e+006 1.078e+011 1.000e+000 1.433e-002 4.691e-005 
6.536e-005 2.663e+006 1.078e+011 1.000e+000 1.480e-002 4.694e-005 
6.538e-005 2.663e+006 1.078e+011 1.000e+000 1.450e-002 4.696e-005 
6.541e-005 2.663e+006 1.078e+011 1.000e+000 1.436e-002 4.699e-005 
6.544e-005 2.663e+006 1.079e+011 1.000e+000 1.440e-002 4.702e-005 
6.546e-005 2.663e+006 1.079e+011 1.000e+000 1.360e-002 4.704e-005 
6.549e-005 2.662e+006 1.079e+011 1.000e+000 1.394e-002 4.708e-005 
6.552e-005 2.654e+006 1.080e+011 1.000e+000 1.498e-002 4.716e-005 
6.555e-005 2.641e+006 1.081e+011 1.000e+000 1.268e-002 4.728e-005 
6.557e-005 2.635e+006 1.082e+011 1.000e+000 1.445e-002 4.735e-005 
6.560e-005 2.632e+006 1.082e+011 1.000e+000 1.328e-002 4.739e-005 
6.563e-005 2.631e+006 1.083e+011 1.000e+000 1.343e-002 4.743e-005 
6.565e-005 2.632e+006 1.083e+011 1.000e+000 1.386e-002 4.745e-005 
6.568e-005 2.633e+006 1.083e+011 1.000e+000 1.417e-002 4.747e-005 
6.571e-005 2.635e+006 1.083e+011 1.000e+000 1.385e-002 4.748e-005 
6.573e-005 2.638e+006 1.084e+011 1.000e+000 1.390e-002 4.749e-005 
6.576e-005 2.640e+006 1.084e+011 1.000e+000 1.426e-002 4.750e-005 
6.579e-005 2.643e+006 1.084e+011 1.000e+000 1.404e-002 4.750e-005 
6.581e-005 2.646e+006 1.084e+011 1.000e+000 1.434e-002 4.751e-005 
6.584e-005 2.649e+006 1.084e+011 1.000e+000 1.390e-002 4.752e-005 
6.587e-005 2.652e+006 1.084e+011 1.000e+000 1.413e-002 4.753e-005 
6.589e-005 2.655e+006 1.084e+011 1.000e+000 1.400e-002 4.753e-005 
6.592e-005 2.658e+006 1.084e+011 1.000e+000 1.391e-002 4.754e-005 
6.595e-005 2.661e+006 1.084e+011 1.000e+000 1.471e-002 4.754e-005 
6.598e-005 2.665e+006 1.084e+011 1.000e+000 1.501e-002 4.754e-005 
6.600e-005 2.669e+006 1.084e+011 1.000e+000 1.433e-002 4.754e-005 
6.603e-005 2.673e+006 1.084e+011 1.000e+000 1.401e-002 4.754e-005 
6.606e-005 2.676e+006 1.084e+011 1.000e+000 1.402e-002 4.754e-005 
6.608e-005 2.680e+006 1.084e+011 1.000e+000 1.417e-002 4.755e-005 
6.611e-005 2.683e+006 1.084e+011 1.000e+000 1.464e-002 4.755e-005 
6.614e-005 2.686e+006 1.084e+011 1.000e+000 1.421e-002 4.756e-005 
6.616e-005 2.689e+006 1.084e+011 1.000e+000 1.502e-002 4.756e-005 
6.619e-005 2.692e+006 1.084e+011 1.000e+000 1.477e-002 4.757e-005 
6.622e-005 2.696e+006 1.084e+011 1.000e+000 1.408e-002 4.757e-005 
6.624e-005 2.699e+006 1.084e+011 1.000e+000 1.416e-002 4.758e-005 
6.627e-005 2.702e+006 1.084e+011 1.000e+000 1.374e-002 4.758e-005 
6.630e-005 2.705e+006 1.084e+011 1.000e+000 1.417e-002 4.759e-005 
6.632e-005 2.708e+006 1.084e+011 1.000e+000 1.401e-002 4.759e-005 
6.635e-005 2.711e+006 1.084e+011 1.000e+000 1.426e-002 4.760e-005 
6.638e-005 2.715e+006 1.084e+011 1.000e+000 1.426e-002 4.760e-005 
6.641e-005 2.718e+006 1.084e+011 1.000e+000 1.429e-002 4.761e-005 
6.643e-005 2.721e+006 1.084e+011 1.000e+000 1.442e-002 4.761e-005 
6.646e-005 2.724e+006 1.085e+011 1.000e+000 1.423e-002 4.762e-005 
6.649e-005 2.727e+006 1.085e+011 1.000e+000 1.431e-002 4.763e-005 
6.651e-005 2.730e+006 1.085e+011 1.000e+000 1.412e-002 4.763e-005 
6.654e-005 2.733e+006 1.085e+011 1.000e+000 1.519e-002 4.764e-005 
6.657e-005 2.736e+006 1.085e+011 1.000e+000 1.515e-002 4.764e-005 
6.659e-005 2.739e+006 1.085e+011 1.000e+000 1.512e-002 4.765e-005 
6.662e-005 2.742e+006 1.085e+011 1.000e+000 1.475e-002 4.765e-005 
6.665e-005 2.746e+006 1.085e+011 1.000e+000 1.431e-002 4.766e-005 
6.667e-005 2.749e+006 1.085e+011 1.000e+000 1.437e-002 4.766e-005 
6.670e-005 2.752e+006 1.085e+011 1.000e+000 1.449e-002 4.767e-005 
6.673e-005 2.755e+006 1.085e+011 1.000e+000 1.403e-002 4.767e-005 
6.675e-005 2.758e+006 1.085e+011 1.000e+000 1.459e-002 4.768e-005 
6.678e-005 2.761e+006 1.085e+011 1.000e+000 1.512e-002 4.768e-005 
6.681e-005 2.764e+006 1.085e+011 1.000e+000 1.469e-002 4.769e-005 
6.684e-005 2.768e+006 1.085e+011 1.000e+000 1.455e-002 4.769e-005 
6.686e-005 2.771e+006 1.085e+011 1.000e+000 1.449e-002 4.770e-005 
6.689e-005 2.774e+006 1.085e+011 1.000e+000 1.457e-002 4.770e-005 
6.692e-005 2.777e+006 1.085e+011 1.000e+000 1.437e-002 4.771e-005 
6.694e-005 2.780e+006 1.085e+011 1.000e+000 1.464e-002 4.771e-005 
6.697e-005 2.783e+006 1.085e+011 1.000e+000 1.469e-002 4.772e-005 
6.700e-005 2.786e+006 1.085e+011 1.000e+000 1.477e-002 4.772e-005 
6.702e-005 2.790e+006 1.085e+011 1.000e+000 1.472e-002 4.773e-005 
6.705e-005 2.793e+006 1.085e+011 1.000e+000 1.464e-002 4.773e-005 
6.708e-005 2.796e+006 1.085e+011 1.000e+000 1.481e-002 4.774e-005 
6.710e-005 2.799e+006 1.086e+011 1.000e+000 1.482e-002 4.774e-005 
6.713e-005 2.802e+006 1.086e+011 1.000e+000 1.468e-002 4.775e-005 
6.716e-005 2.805e+006 1.086e+011 1.000e+000 1.509e-002 4.776e-005 
6.718e-005 2.808e+006 1.086e+011 1.000e+000 1.486e-002 4.776e-005 
6.721e-005 2.812e+006 1.086e+011 1.000e+000 1.564e-002 4.776e-005 
6.724e-005 2.815e+006 1.086e+011 1.000e+000 1.499e-002 4.777e-005 
6.727e-005 2.818e+006 1.086e+011 1.000e+000 1.553e-002 4.777e-005 
6.729e-005 2.821e+006 1.086e+011 1.000e+000 1.471e-002 4.778e-005 
6.732e-005 2.824e+006 1.086e+011 1.000e+000 1.467e-002 4.778e-005 
6.735e-005 2.827e+006 1.086e+011 1.000e+000 1.545e-002 4.779e-005 
6.737e-005 2.830e+006 1.086e+011 1.000e+000 1.496e-002 4.780e-005 
6.740e-005 2.834e+006 1.086e+011 1.000e+000 1.552e-002 4.780e-005 
6.743e-005 2.837e+006 1.086e+011 1.000e+000 1.546e-002 4.781e-005 
6.745e-005 2.840e+006 1.086e+011 1.000e+000 1.478e-002 4.781e-005 
6.748e-005 2.843e+006 1.086e+011 1.000e+000 1.532e-002 4.782e-005 
6.751e-005 2.846e+006 1.086e+011 1.000e+000 1.479e-002 4.782e-005 
6.753e-005 2.849e+006 1.086e+011 1.000e+000 1.528e-002 4.783e-005 
6.756e-005 2.852e+006 1.086e+011 1.000e+000 1.488e-002 4.783e-005 
6.759e-005 2.856e+006 1.086e+011 1.000e+000 1.492e-002 4.784e-005 
6.761e-005 2.859e+006 1.086e+011 1.000e+000 1.466e-002 4.784e-005 
6.764e-005 2.862e+006 1.086e+011 1.000e+000 1.518e-002 4.785e-005 
6.767e-005 2.865e+006 1.086e+011 1.000e+000 1.543e-002 4.785e-005 
6.770e-005 2.868e+006 1.086e+011 1.000e+000 1.501e-002 4.786e-005 
6.772e-005 2.871e+006 1.087e+011 1.000e+000 1.483e-002 4.786e-005 
6.775e-005 2.874e+006 1.087e+011 1.000e+000 1.584e-002 4.787e-005 
6.778e-005 2.877e+006 1.087e+011 1.000e+000 1.469e-002 4.787e-005 
6.780e-005 2.880e+006 1.087e+011 1.000e+000 1.489e-002 4.788e-005 
6.783e-005 2.884e+006 1.087e+011 1.000e+000 1.477e-002 4.788e-005 
6.786e-005 2.887e+006 1.087e+011 1.000e+000 1.549e-002 4.789e-005 
6.788e-005 2.890e+006 1.087e+011 1.000e+000 1.519e-002 4.789e-005 
6.791e-005 2.893e+006 1.087e+011 1.000e+000 1.466e-002 4.790e-005 
6.794e-005 2.896e+006 1.087e+011 1.000e+000 1.543e-002 4.790e-005 
6.796e-005 2.900e+006 1.087e+011 1.000e+000 1.519e-002 4.791e-005 
6.799e-005 2.903e+006 1.087e+011 1.000e+000 1.569e-002 4.791e-005 
6.802e-005 2.906e+006 1.087e+011 1.000e+000 1.540e-002 4.792e-005 
6.804e-005 2.908e+006 1.087e+011 1.000e+000 1.609e-002 4.793e-005 
6.807e-005 2.911e+006 1.087e+011 1.000e+000 1.499e-002 4.793e-005 
6.810e-005 2.914e+006 1.087e+011 1.000e+000 1.548e-002 4.794e-005 
6.813e-005 2.917e+006 1.087e+011 1.000e+000 1.540e-002 4.795e-005 
6.815e-005 2.920e+006 1.087e+011 1.000e+000 1.635e-002 4.795e-005 
6.818e-005 2.924e+006 1.087e+011 1.000e+000 1.596e-002 4.796e-005 
6.821e-005 2.927e+006 1.087e+011 1.000e+000 1.612e-002 4.796e-005 
6.823e-005 2.930e+006 1.087e+011 1.000e+000 1.520e-002 4.797e-005 
6.826e-005 2.933e+006 1.087e+011 1.000e+000 1.524e-002 4.797e-005 
6.829e-005 2.936e+006 1.087e+011 1.000e+000 1.548e-002 4.798e-005 
6.831e-005 2.940e+006 1.087e+011 1.000e+000 1.525e-002 4.798e-005 
6.834e-005 2.943e+006 1.088e+011 1.000e+000 1.552e-002 4.799e-005 
6.837e-005 2.946e+006 1.088e+011 1.000e+000 1.554e-002 4.799e-005 
6.839e-005 2.949e+006 1.088e+011 1.000e+000 1.528e-002 4.800e-005 
6.842e-005 2.952e+006 1.088e+011 1.000e+000 1.607e-002 4.800e-005 
6.845e-005 2.955e+006 1.088e+011 1.000e+000 1.534e-002 4.801e-005 
6.847e-005 2.958e+006 1.088e+011 1.000e+000 1.569e-002 4.801e-005 
6.850e-005 2.961e+006 1.088e+011 1.000e+000 1.542e-002 4.802e-005 
6.853e-005 2.964e+006 1.088e+011 1.000e+000 1.540e-002 4.803e-005 
6.856e-005 2.967e+006 1.088e+011 1.000e+000 1.553e-002 4.803e-005 
6.858e-005 2.970e+006 1.088e+011 1.000e+000 1.534e-002 4.804e-005 
6.861e-005 2.974e+006 1.088e+011 1.000e+000 1.545e-002 4.804e-005 
6.864e-005 2.977e+006 1.088e+011 1.000e+000 1.568e-002 4.805e-005 
6.866e-005 2.980e+006 1.088e+011 1.000e+000 1.539e-002 4.805e-005 
6.869e-005 2.983e+006 1.088e+011 1.000e+000 1.546e-002 4.806e-005 
6.872e-005 2.986e+006 1.088e+011 1.000e+000 1.557e-002 4.806e-005 
6.874e-005 2.989e+006 1.088e+011 1.000e+000 1.580e-002 4.807e-005 
6.877e-005 2.993e+006 1.088e+011 1.000e+000 1.619e-002 4.807e-005 
6.880e-005 2.996e+006 1.088e+011 1.000e+000 1.557e-002 4.808e-005 
6.882e-005 2.999e+006 1.088e+011 1.000e+000 1.563e-002 4.808e-005 
6.885e-005 3.002e+006 1.088e+011 1.000e+000 1.569e-002 4.809e-005 
6.888e-005 3.005e+006 1.088e+011 1.000e+000 1.555e-002 4.809e-005 
6.890e-005 3.008e+006 1.089e+011 1.000e+000 1.650e-002 4.810e-005 
6.893e-005 3.011e+006 1.089e+011 1.000e+000 1.625e-002 4.811e-005 
6.896e-005 3.014e+006 1.089e+011 1.000e+000 1.620e-002 4.811e-005 
6.899e-005 3.017e+006 1.089e+011 1.000e+000 1.568e-002 4.812e-005 
6.901e-005 3.020e+006 1.089e+011 1.000e+000 1.567e-002 4.812e-005 
6.904e-005 3.023e+006 1.089e+011 1.000e+000 1.570e-002 4.813e-005 
6.907e-005 3.026e+006 1.089e+011 1.000e+000 1.653e-002 4.814e-005 
6.909e-005 3.029e+006 1.089e+011 1.000e+000 1.624e-002 4.814e-005 
6.912e-005 3.032e+006 1.089e+011 1.000e+000 1.602e-002 4.814e-005 
6.915e-005 3.036e+006 1.089e+011 1.000e+000 1.599e-002 4.815e-005 
6.917e-005 3.039e+006 1.089e+011 1.000e+000 1.550e-002 4.815e-005 
6.920e-005 3.042e+006 1.089e+011 1.000e+000 1.603e-002 4.816e-005 
6.923e-005 3.045e+006 1.089e+011 1.000e+000 1.583e-002 4.816e-005 
6.925e-005 3.048e+006 1.089e+011 1.000e+000 1.649e-002 4.817e-005 
6.928e-005 3.051e+006 1.089e+011 1.000e+000 1.637e-002 4.818e-005 
6.931e-005 3.054e+006 1.089e+011 1.000e+000 1.566e-002 4.818e-005 
6.933e-005 3.057e+006 1.089e+011 1.000e+000 1.577e-002 4.819e-005 
6.936e-005 3.060e+006 1.089e+011 1.000e+000 1.573e-002 4.819e-005 
6.939e-005 3.063e+006 1.089e+011 1.000e+000 1.578e-002 4.820e-005 
6.942e-005 3.066e+006 1.089e+011 1.000e+000 1.584e-002 4.821e-005 
6.944e-005 3.069e+006 1.090e+011 1.000e+000 1.584e-002 4.822e-005 
6.947e-005 3.072e+006 1.090e+011 1.000e+000 1.608e-002 4.822e-005 
6.950e-005 3.075e+006 1.090e+011 1.000e+000 1.561e-002 4.823e-005 
6.952e-005 3.078e+006 1.090e+011 1.000e+000 1.590e-002 4.823e-005 
6.955e-005 3.081e+006 1.090e+011 1.000e+000 1.584e-002 4.824e-005 
6.958e-005 3.084e+006 1.090e+011 1.000e+000 1.581e-002 4.825e-005 
6.960e-005 3.087e+006 1.090e+011 1.000e+000 1.566e-002 4.825e-005 
6.963e-005 3.090e+006 1.090e+011 1.000e+000 1.589e-002 4.826e-005 
6.966e-005 3.093e+006 1.090e+011 1.000e+000 1.582e-002 4.826e-005 
6.968e-005 3.096e+006 1.090e+011 1.000e+000 1.597e-002 4.827e-005 
6.971e-005 3.099e+006 1.090e+011 1.000e+000 1.561e-002 4.827e-005 
6.974e-005 3.102e+006 1.090e+011 1.000e+000 1.594e-002 4.828e-005 
6.976e-005 3.105e+006 1.090e+011 1.000e+000 1.563e-002 4.829e-005 
6.979e-005 3.109e+006 1.090e+011 1.000e+000 1.602e-002 4.829e-005 
6.982e-005 3.112e+006 1.090e+011 1.000e+000 1.636e-002 4.830e-005 
6.985e-005 3.115e+006 1.090e+011 1.000e+000 1.601e-002 4.830e-005 
6.987e-005 3.118e+006 1.090e+011 1.000e+000 1.597e-002 4.831e-005 
6.990e-005 3.121e+006 1.090e+011 1.000e+000 1.604e-002 4.831e-005 
6.993e-005 3.124e+006 1.090e+011 1.000e+000 1.604e-002 4.832e-005 
6.995e-005 3.127e+006 1.090e+011 1.000e+000 1.610e-002 4.832e-005 
6.998e-005 3.130e+006 1.091e+011 1.000e+000 1.609e-002 4.833e-005 
7.001e-005 3.112e+006 1.082e+011 1.000e+000 1.808e-002 4.848e-005 
7.003e-005 3.035e+006 1.077e+011 1.000e+000 1.826e-002 4.904e-005 
7.006e-005 2.973e+006 1.075e+011 1.000e+000 1.831e-002 4.950e-005 
7.009e-005 2.921e+006 1.074e+011 1.000e+000 1.661e-002 4.989e-005 
7.011e-005 2.881e+006 1.075e+011 1.000e+000 1.705e-002 5.019e-005 
7.014e-005 2.846e+006 1.076e+011 1.000e+000 1.580e-002 5.046e-005 
7.017e-005 2.813e+006 1.077e+011 1.000e+000 1.571e-002 5.071e-005 
7.019e-005 2.782e+006 1.079e+011 1.000e+000 1.562e-002 5.096e-005 
7.022e-005 2.752e+006 1.082e+011 1.000e+000 1.603e-002 5.119e-005 
7.025e-005 2.674e+006 1.068e+011 1.000e+000 1.587e-002 5.176e-005 
7.028e-005 2.628e+006 1.067e+011 1.000e+000 1.421e-002 5.210e-005 
7.030e-005 2.613e+006 1.067e+011 1.000e+000 1.381e-002 5.223e-005 
7.033e-005 2.592e+006 1.063e+011 1.000e+000 1.428e-002 5.240e-005 
7.036e-005 2.564e+006 1.061e+011 1.000e+000 1.324e-002 5.262e-005 
7.038e-005 2.543e+006 1.059e+011 1.000e+000 1.257e-002 5.279e-005 
7.041e-005 2.527e+006 1.058e+011 1.000e+000 1.242e-002 5.293e-005 
7.044e-005 2.513e+006 1.057e+011 1.000e+000 1.203e-002 5.305e-005 
7.046e-005 2.502e+006 1.057e+011 1.000e+000 1.202e-002 5.316e-005 
7.049e-005 2.494e+006 1.056e+011 1.000e+000 1.208e-002 5.324e-005 
7.052e-005 2.477e+006 1.056e+011 1.000e+000 1.185e-002 5.339e-005 
7.054e-005 2.461e+006 1.056e+011 1.000e+000 1.204e-002 5.352e-005 
7.057e-005 2.448e+006 1.056e+011 1.000e+000 1.185e-002 5.364e-005 
7.060e-005 2.446e+006 1.055e+011 1.000e+000 1.215e-002 5.368e-005 
7.062e-005 2.448e+006 1.055e+011 1.000e+000 1.185e-002 5.369e-005 
7.065e-005 2.452e+006 1.054e+011 1.000e+000 1.263e-002 5.369e-005 
7.068e-005 2.457e+006 1.054e+011 1.000e+000 1.278e-002 5.368e-005 
7.071e-005 2.463e+006 1.054e+011 1.000e+000 1.311e-002 5.367e-005 
7.073e-005 2.469e+006 1.054e+011 1.000e+000 1.373e-002 5.365e-005 
7.076e-005 2.476e+006 1.053e+011 1.000e+000 1.420e-002 5.363e-005 
7.079e-005 2.477e+006 1.052e+011 1.000e+000 1.428e-002 5.366e-005 
7.081e-005 2.474e+006 1.052e+011 1.000e+000 1.529e-002 5.370e-005 
7.084e-005 2.468e+006 1.052e+011 1.000e+000 1.599e-002 5.377e-005 
7.087e-005 2.469e+006 1.052e+011 1.000e+000 1.646e-002 5.379e-005 
7.089e-005 2.477e+006 1.053e+011 1.000e+000 1.740e-002 5.376e-005 
7.092e-005 2.483e+006 1.052e+011 1.000e+000 1.762e-002 5.374e-005 
7.095e-005 2.479e+006 1.052e+011 1.000e+000 1.694e-002 5.380e-005 
7.097e-005 2.475e+006 1.052e+011 1.000e+000 1.679e-002 5.386e-005 
7.100e-005 2.472e+006 1.052e+011 1.000e+000 1.802e-002 5.390e-005 
7.103e-005 2.470e+006 1.052e+011 1.000e+000 1.716e-002 5.394e-005 
7.105e-005 2.466e+006 1.052e+011 1.000e+000 1.674e-002 5.400e-005 
7.108e-005 2.451e+006 1.052e+011 1.000e+000 1.703e-002 5.413e-005 
7.111e-005 2.438e+006 1.052e+011 1.000e+000 1.706e-002 5.424e-005 
7.114e-005 2.428e+006 1.052e+011 1.000e+000 1.685e-002 5.434e-005 
7.116e-005 2.421e+006 1.052e+011 1.000e+000 1.654e-002 5.442e-005 
7.119e-005 2.416e+006 1.052e+011 1.000e+000 1.663e-002 5.448e-005 
7.122e-005 2.411e+006 1.052e+011 1.000e+000 1.530e-002 5.454e-005 
7.124e-005 2.408e+006 1.052e+011 1.000e+000 1.641e-002 5.458e-005 
7.127e-005 2.407e+006 1.052e+011 1.000e+000 1.595e-002 5.462e-005 
7.130e-005 2.406e+006 1.052e+011 1.000e+000 1.542e-002 5.466e-005 
7.132e-005 2.403e+006 1.052e+011 1.000e+000 1.658e-002 5.470e-005 
7.135e-005 2.402e+006 1.052e+011 1.000e+000 1.674e-002 5.474e-005 
7.138e-005 2.403e+006 1.053e+011 1.000e+000 1.715e-002 5.475e-005 
7.140e-005 2.405e+006 1.052e+011 1.000e+000 1.619e-002 5.477e-005 
7.143e-005 2.408e+006 1.053e+011 1.000e+000 1.666e-002 5.477e-005 
7.146e-005 2.412e+006 1.053e+011 1.000e+000 1.690e-002 5.477e-005 
7.148e-005 2.414e+006 1.053e+011 1.000e+000 1.639e-002 5.479e-005 
7.151e-005 2.417e+006 1.053e+011 1.000e+000 1.681e-002 5.480e-005 
7.154e-005 2.420e+006 1.053e+011 1.000e+000 1.656e-002 5.480e-005 
7.157e-005 2.424e+006 1.053e+011 1.000e+000 1.684e-002 5.480e-005 
7.159e-005 2.427e+006 1.053e+011 1.000e+000 1.649e-002 5.481e-005 
7.162e-005 2.430e+006 1.053e+011 1.000e+000 1.704e-002 5.481e-005 
7.165e-005 2.433e+006 1.053e+011 1.000e+000 1.756e-002 5.482e-005 
7.167e-005 2.436e+006 1.053e+011 1.000e+000 1.722e-002 5.482e-005 
7.170e-005 2.440e+006 1.053e+011 1.000e+000 1.665e-002 5.482e-005 
7.173e-005 2.443e+006 1.053e+011 1.000e+000 1.650e-002 5.483e-005 
7.175e-005 2.452e+006 1.050e+011 1.000e+000 1.615e-002 5.479e-005 
7.178e-005 2.466e+006 1.049e+011 1.000e+000 1.495e-002 5.472e-005 
7.181e-005 2.471e+006 1.048e+011 1.000e+000 1.535e-002 5.472e-005 
7.183e-005 2.473e+006 1.047e+011 1.000e+000 1.522e-002 5.473e-005 
7.186e-005 2.473e+006 1.047e+011 1.000e+000 1.483e-002 5.475e-005 
7.189e-005 2.454e+006 1.046e+011 1.000e+000 1.535e-002 5.492e-005 
7.191e-005 2.421e+006 1.045e+011 1.000e+000 1.476e-002 5.517e-005 
7.194e-005 2.396e+006 1.045e+011 1.000e+000 1.416e-002 5.537e-005 
7.197e-005 2.377e+006 1.045e+011 1.000e+000 1.364e-002 5.552e-005 
7.200e-005 2.362e+006 1.044e+011 1.000e+000 1.317e-002 5.565e-005 
7.202e-005 2.351e+006 1.044e+011 1.000e+000 1.317e-002 5.576e-005 
7.205e-005 2.340e+006 1.044e+011 1.000e+000 1.291e-002 5.586e-005 
7.208e-005 2.330e+006 1.044e+011 1.000e+000 1.247e-002 5.596e-005 
7.210e-005 2.321e+006 1.044e+011 1.000e+000 1.246e-002 5.605e-005 
7.213e-005 2.313e+006 1.044e+011 1.000e+000 1.226e-002 5.613e-005 
7.216e-005 2.306e+006 1.044e+011 1.000e+000 1.217e-002 5.620e-005 
7.218e-005 2.300e+006 1.044e+011 1.000e+000 1.196e-002 5.628e-005 
7.221e-005 2.294e+006 1.044e+011 1.000e+000 1.205e-002 5.634e-005 
7.224e-005 2.288e+006 1.044e+011 1.000e+000 1.156e-002 5.641e-005 
7.226e-005 2.284e+006 1.044e+011 1.000e+000 1.116e-002 5.647e-005 
7.229e-005 2.279e+006 1.044e+011 1.000e+000 1.109e-002 5.653e-005 
7.232e-005 2.274e+006 1.044e+011 1.000e+000 1.099e-002 5.659e-005 
7.234e-005 2.270e+006 1.044e+011 1.000e+000 1.058e-002 5.664e-005 
7.237e-005 2.267e+006 1.044e+011 1.000e+000 1.068e-002 5.669e-005 
7.240e-005 2.264e+006 1.044e+011 1.000e+000 1.036e-002 5.674e-005 
7.243e-005 2.262e+006 1.044e+011 1.000e+000 1.072e-002 5.678e-005 
7.245e-005 2.260e+006 1.044e+011 1.000e+000 1.051e-002 5.682e-005 
7.248e-005 2.257e+006 1.044e+011 1.000e+000 1.044e-002 5.686e-005 
7.251e-005 2.255e+006 1.045e+011 1.000e+000 1.035e-002 5.691e-005 
7.253e-005 2.253e+006 1.045e+011 1.000e+000 1.006e-002 5.695e-005 
7.256e-005 2.250e+006 1.045e+011 1.000e+000 1.011e-002 5.700e-005 
7.259e-005 2.247e+006 1.045e+011 1.000e+000 1.026e-002 5.705e-005 
7.261e-005 2.243e+006 1.045e+011 1.000e+000 1.050e-002 5.710e-005 
7.264e-005 2.239e+006 1.045e+011 1.000e+000 9.901e-003 5.715e-005 
7.267e-005 2.235e+006 1.045e+011 1.000e+000 1.030e-002 5.721e-005 
7.269e-005 2.230e+006 1.045e+011 1.000e+000 9.983e-003 5.727e-005 
7.272e-005 2.224e+006 1.045e+011 1.000e+000 1.025e-002 5.734e-005 
7.275e-005 2.218e+006 1.046e+011 1.000e+000 1.049e-002 5.740e-005 
7.277e-005 2.212e+006 1.046e+011 1.000e+000 1.039e-002 5.748e-005 
7.280e-005 2.205e+006 1.046e+011 1.000e+000 1.029e-002 5.755e-005 
7.283e-005 2.197e+006 1.047e+011 1.000e+000 1.044e-002 5.763e-005 
7.286e-005 2.189e+006 1.047e+011 1.000e+000 1.019e-002 5.771e-005 
7.288e-005 2.181e+006 1.047e+011 1.000e+000 1.051e-002 5.780e-005 
7.291e-005 2.172e+006 1.048e+011 1.000e+000 1.076e-002 5.788e-005 
7.294e-005 2.163e+006 1.049e+011 1.000e+000 1.087e-002 5.797e-005 
7.296e-005 2.153e+006 1.049e+011 1.000e+000 1.131e-002 5.807e-005 
7.299e-005 2.142e+006 1.049e+011 1.000e+000 1.183e-002 5.817e-005 
7.302e-005 2.124e+006 1.047e+011 1.000e+000 1.254e-002 5.832e-005 
7.304e-005 2.118e+006 1.048e+011 1.000e+000 1.272e-002 5.840e-005 
7.307e-005 2.114e+006 1.049e+011 1.000e+000 1.338e-002 5.845e-005 
7.310e-005 2.113e+006 1.049e+011 1.000e+000 1.354e-002 5.848e-005 
7.312e-005 2.112e+006 1.050e+011 1.000e+000 1.466e-002 5.851e-005 
7.315e-005 2.113e+006 1.050e+011 1.000e+000 1.414e-002 5.854e-005 
7.318e-005 2.114e+006 1.050e+011 1.000e+000 1.545e-002 5.856e-005 
7.320e-005 2.115e+006 1.051e+011 1.000e+000 1.475e-002 5.857e-005 
7.323e-005 2.118e+006 1.051e+011 1.000e+000 1.462e-002 5.858e-005 
7.326e-005 2.120e+006 1.051e+011 1.000e+000 1.500e-002 5.860e-005 
7.328e-005 2.122e+006 1.051e+011 1.000e+000 1.468e-002 5.861e-005 
7.331e-005 2.124e+006 1.051e+011 1.000e+000 1.533e-002 5.862e-005 
7.334e-005 2.127e+006 1.052e+011 1.000e+000 1.546e-002 5.863e-005 
7.337e-005 2.129e+006 1.052e+011 1.000e+000 1.519e-002 5.864e-005 
7.339e-005 2.132e+006 1.052e+011 1.000e+000 1.569e-002 5.864e-005 
7.342e-005 2.135e+006 1.052e+011 1.000e+000 1.567e-002 5.865e-005 
7.345e-005 2.138e+006 1.052e+011 1.000e+000 1.552e-002 5.865e-005 
7.347e-005 2.142e+006 1.052e+011 1.000e+000 1.564e-002 5.866e-005 
7.350e-005 2.145e+006 1.052e+011 1.000e+000 1.562e-002 5.866e-005 
7.353e-005 2.148e+006 1.052e+011 1.000e+000 1.527e-002 5.867e-005 
7.355e-005 2.152e+006 1.052e+011 1.000e+000 1.557e-002 5.867e-005 
7.358e-005 2.155e+006 1.052e+011 1.000e+000 1.510e-002 5.868e-005 
7.361e-005 2.158e+006 1.052e+011 1.000e+000 1.542e-002 5.868e-005 
7.363e-005 2.161e+006 1.052e+011 1.000e+000 1.582e-002 5.869e-005 
7.366e-005 2.164e+006 1.052e+011 1.000e+000 1.574e-002 5.869e-005 
7.369e-005 2.167e+006 1.052e+011 1.000e+000 1.562e-002 5.870e-005 
7.371e-005 2.170e+006 1.052e+011 1.000e+000 1.541e-002 5.870e-005 
7.374e-005 2.174e+006 1.052e+011 1.000e+000 1.536e-002 5.871e-005 
7.377e-005 2.177e+006 1.052e+011 1.000e+000 1.568e-002 5.871e-005 
7.380e-005 2.180e+006 1.053e+011 1.000e+000 1.554e-002 5.872e-005 
7.382e-005 2.183e+006 1.053e+011 1.000e+000 1.591e-002 5.872e-005 
7.385e-005 2.187e+006 1.053e+011 1.000e+000 1.605e-002 5.873e-005 
7.388e-005 2.190e+006 1.053e+011 1.000e+000 1.558e-002 5.873e-005 
7.390e-005 2.193e+006 1.053e+011 1.000e+000 1.561e-002 5.874e-005 
7.393e-005 2.196e+006 1.053e+011 1.000e+000 1.598e-002 5.874e-005 
7.396e-005 2.199e+006 1.053e+011 1.000e+000 1.582e-002 5.875e-005 
7.398e-005 2.202e+006 1.053e+011 1.000e+000 1.604e-002 5.875e-005 
7.401e-005 2.205e+006 1.053e+011 1.000e+000 1.605e-002 5.876e-005 
7.404e-005 2.208e+006 1.053e+011 1.000e+000 1.606e-002 5.876e-005 
7.406e-005 2.212e+006 1.053e+011 1.000e+000 1.591e-002 5.877e-005 
7.409e-005 2.215e+006 1.053e+011 1.000e+000 1.571e-002 5.877e-005 
7.412e-005 2.218e+006 1.053e+011 1.000e+000 1.574e-002 5.878e-005 
7.414e-005 2.221e+006 1.053e+011 1.000e+000 1.580e-002 5.878e-005 
7.417e-005 2.224e+006 1.053e+011 1.000e+000 1.586e-002 5.879e-005 
7.420e-005 2.228e+006 1.053e+011 1.000e+000 1.588e-002 5.879e-005 
7.423e-005 2.231e+006 1.053e+011 1.000e+000 1.583e-002 5.880e-005 
7.425e-005 2.234e+006 1.053e+011 1.000e+000 1.610e-002 5.880e-005 
7.428e-005 2.237e+006 1.053e+011 1.000e+000 1.622e-002 5.881e-005 
7.431e-005 2.240e+006 1.053e+011 1.000e+000 1.636e-002 5.881e-005 
7.433e-005 2.243e+006 1.053e+011 1.000e+000 1.600e-002 5.882e-005 
7.436e-005 2.246e+006 1.053e+011 1.000e+000 1.633e-002 5.882e-005 
7.439e-005 2.249e+006 1.053e+011 1.000e+000 1.613e-002 5.883e-005 
7.441e-005 2.252e+006 1.054e+011 1.000e+000 1.671e-002 5.884e-005 
7.444e-005 2.255e+006 1.054e+011 1.000e+000 1.680e-002 5.884e-005 
7.447e-005 2.259e+006 1.054e+011 1.000e+000 1.627e-002 5.885e-005 
7.449e-005 2.262e+006 1.054e+011 1.000e+000 1.660e-002 5.885e-005 
7.452e-005 2.265e+006 1.054e+011 1.000e+000 1.656e-002 5.886e-005 
7.455e-005 2.268e+006 1.054e+011 1.000e+000 1.666e-002 5.886e-005 
7.457e-005 2.271e+006 1.054e+011 1.000e+000 1.675e-002 5.887e-005 
7.460e-005 2.274e+006 1.054e+011 1.000e+000 1.633e-002 5.887e-005 
7.463e-005 2.277e+006 1.054e+011 1.000e+000 1.669e-002 5.888e-005 
7.466e-005 2.280e+006 1.054e+011 1.000e+000 1.690e-002 5.889e-005 
7.468e-005 2.283e+006 1.054e+011 1.000e+000 1.685e-002 5.889e-005 
7.471e-005 2.286e+006 1.054e+011 1.000e+000 1.736e-002 5.890e-005 
7.474e-005 2.289e+006 1.054e+011 1.000e+000 1.691e-002 5.890e-005 
7.476e-005 2.292e+006 1.054e+011 1.000e+000 1.653e-002 5.891e-005 
7.479e-005 2.295e+006 1.054e+011 1.000e+000 1.648e-002 5.891e-005 
7.482e-005 2.298e+006 1.054e+011 1.000e+000 1.689e-002 5.892e-005 
7.484e-005 2.301e+006 1.054e+011 1.000e+000 1.699e-002 5.893e-005 
7.487e-005 2.304e+006 1.054e+011 1.000e+000 1.720e-002 5.893e-005 
7.490e-005 2.307e+006 1.054e+011 1.000e+000 1.748e-002 5.894e-005 
7.492e-005 2.310e+006 1.054e+011 1.000e+000 1.681e-002 5.895e-005 
7.495e-005 2.313e+006 1.055e+011 1.000e+000 1.721e-002 5.895e-005 
7.498e-005 2.316e+006 1.055e+011 1.000e+000 1.740e-002 5.896e-005 
7.500e-005 2.319e+006 1.055e+011 1.000e+000 1.672e-002 5.896e-005 
7.503e-005 2.322e+006 1.055e+011 1.000e+000 1.699e-002 5.897e-005 
7.506e-005 2.325e+006 1.055e+011 1.000e+000 1.709e-002 5.898e-005 
7.509e-005 2.328e+006 1.055e+011 1.000e+000 1.712e-002 5.898e-005 
7.511e-005 2.330e+006 1.055e+011 1.000e+000 1.684e-002 5.899e-005 
7.514e-005 2.333e+006 1.055e+011 1.000e+000 1.722e-002 5.900e-005 
7.517e-005 2.335e+006 1.055e+011 1.000e+000 1.709e-002 5.902e-005 
7.519e-005 2.338e+006 1.055e+011 1.000e+000 1.745e-002 5.902e-005 
7.522e-005 2.340e+006 1.055e+011 1.000e+000 1.742e-002 5.903e-005 
7.525e-005 2.343e+006 1.055e+011 1.000e+000 1.729e-002 5.904e-005 
7.527e-005 2.345e+006 1.055e+011 1.000e+000 1.722e-002 5.905e-005 
7.530e-005 2.348e+006 1.055e+011 1.000e+000 1.744e-002 5.906e-005 
7.533e-005 2.350e+006 1.055e+011 1.000e+000 1.766e-002 5.907e-005 
7.535e-005 2.353e+006 1.055e+011 1.000e+000 1.694e-002 5.908e-005 
7.538e-005 2.356e+006 1.055e+011 1.000e+000 1.722e-002 5.909e-005 
7.541e-005 2.358e+006 1.056e+011 1.000e+000 1.719e-002 5.910e-005 
7.543e-005 2.360e+006 1.056e+011 1.000e+000 1.775e-002 5.911e-005 
7.546e-005 2.362e+006 1.056e+011 1.000e+000 1.786e-002 5.912e-005 
7.549e-005 2.365e+006 1.056e+011 1.000e+000 1.704e-002 5.913e-005 
7.552e-005 2.367e+006 1.056e+011 1.000e+000 1.753e-002 5.914e-005 
7.554e-005 2.370e+006 1.056e+011 1.000e+000 1.694e-002 5.915e-005 
7.557e-005 2.372e+006 1.056e+011 1.000e+000 1.745e-002 5.916e-005 
7.560e-005 2.375e+006 1.056e+011 1.000e+000 1.733e-002 5.917e-005 
7.562e-005 2.377e+006 1.056e+011 1.000e+000 1.754e-002 5.918e-005 
7.565e-005 2.380e+006 1.056e+011 1.000e+000 1.711e-002 5.919e-005 
7.568e-005 2.383e+006 1.056e+011 1.000e+000 1.713e-002 5.919e-005 
7.570e-005 2.386e+006 1.056e+011 1.000e+000 1.731e-002 5.920e-005 
7.573e-005 2.389e+006 1.056e+011 1.000e+000 1.710e-002 5.921e-005 
7.576e-005 2.392e+006 1.056e+011 1.000e+000 1.730e-002 5.921e-005 
7.578e-005 2.395e+006 1.056e+011 1.000e+000 1.718e-002 5.922e-005 
7.581e-005 2.398e+006 1.057e+011 1.000e+000 1.753e-002 5.922e-005 
7.584e-005 2.401e+006 1.057e+011 1.000e+000 1.717e-002 5.923e-005 
7.586e-005 2.404e+006 1.057e+011 1.000e+000 1.762e-002 5.924e-005 
7.589e-005 2.407e+006 1.057e+011 1.000e+000 1.753e-002 5.924e-005 
7.592e-005 2.410e+006 1.057e+011 1.000e+000 1.749e-002 5.925e-005 
7.595e-005 2.413e+006 1.057e+011 1.000e+000 1.726e-002 5.926e-005 
7.597e-005 2.415e+006 1.057e+011 1.000e+000 1.700e-002 5.927e-005 
7.600e-005 2.415e+006 1.057e+011 1.000e+000 1.781e-002 5.930e-005 
7.603e-005 2.413e+006 1.058e+011 1.000e+000 1.816e-002 5.933e-005 
7.605e-005 2.411e+006 1.059e+011 1.000e+000 1.638e-002 5.938e-005 
7.608e-005 2.409e+006 1.059e+011 1.000e+000 1.673e-002 5.942e-005 
7.611e-005 2.409e+006 1.059e+011 1.000e+000 1.623e-002 5.944e-005 
7.613e-005 2.410e+006 1.059e+011 1.000e+000 1.554e-002 5.947e-005 
7.616e-005 2.411e+006 1.059e+011 1.000e+000 1.550e-002 5.949e-005 
7.619e-005 2.412e+006 1.059e+011 1.000e+000 1.591e-002 5.951e-005 
7.621e-005 2.413e+006 1.059e+011 1.000e+000 1.542e-002 5.953e-005 
7.624e-005 2.413e+006 1.060e+011 1.000e+000 1.563e-002 5.955e-005 
7.627e-005 2.414e+006 1.060e+011 1.000e+000 1.540e-002 5.957e-005 
7.629e-005 2.413e+006 1.060e+011 1.000e+000 1.602e-002 5.960e-005 
7.632e-005 2.406e+006 1.060e+011 1.000e+000 1.522e-002 5.968e-005 
7.635e-005 2.401e+006 1.060e+011 1.000e+000 1.329e-002 5.974e-005 
7.638e-005 2.400e+006 1.060e+011 1.000e+000 1.352e-002 5.977e-005 
7.640e-005 2.402e+006 1.060e+011 1.000e+000 1.265e-002 5.979e-005 
7.643e-005 2.405e+006 1.060e+011 1.000e+000 1.265e-002 5.980e-005 
7.646e-005 2.408e+006 1.060e+011 1.000e+000 1.243e-002 5.980e-005 
7.648e-005 2.412e+006 1.060e+011 1.000e+000 1.216e-002 5.980e-005 
7.651e-005 2.416e+006 1.060e+011 1.000e+000 1.234e-002 5.980e-005 
7.654e-005 2.421e+006 1.060e+011 1.000e+000 1.240e-002 5.979e-005 
7.656e-005 2.391e+006 1.056e+011 1.000e+000 1.324e-002 6.003e-005 
7.659e-005 2.331e+006 1.053e+011 1.000e+000 1.320e-002 6.047e-005 
7.662e-005 2.282e+006 1.052e+011 1.000e+000 1.351e-002 6.083e-005 
7.664e-005 2.243e+006 1.051e+011 1.000e+000 1.206e-002 6.113e-005 
7.667e-005 2.218e+006 1.050e+011 1.000e+000 1.050e-002 6.133e-005 
7.670e-005 2.198e+006 1.050e+011 1.000e+000 9.916e-003 6.149e-005 
7.672e-005 2.185e+006 1.050e+011 1.000e+000 9.351e-003 6.161e-005 
7.675e-005 2.185e+006 1.047e+011 1.000e+000 1.145e-002 6.164e-005 
7.678e-005 2.185e+006 1.047e+011 1.000e+000 1.298e-002 6.167e-005 
7.681e-005 2.179e+006 1.043e+011 1.000e+000 9.465e-003 6.174e-005 
7.683e-005 2.171e+006 1.043e+011 1.000e+000 7.442e-003 6.181e-005 
7.686e-005 2.128e+006 1.036e+011 1.000e+000 7.567e-003 6.214e-005 
7.689e-005 2.122e+006 1.031e+011 1.000e+000 7.021e-003 6.221e-005 
7.691e-005 2.129e+006 1.028e+011 1.000e+000 6.695e-003 6.219e-005 
7.694e-005 2.138e+006 1.027e+011 1.000e+000 6.562e-003 6.215e-005 
7.697e-005 2.151e+006 1.026e+011 1.000e+000 5.878e-003 6.209e-005 
7.699e-005 2.159e+006 1.025e+011 1.000e+000 5.671e-003 6.206e-005 
7.702e-005 2.146e+006 1.024e+011 1.000e+000 5.558e-003 6.218e-005 
7.705e-005 2.114e+006 1.021e+011 1.000e+000 5.345e-003 6.242e-005 
7.707e-005 2.088e+006 1.020e+011 1.000e+000 5.010e-003 6.263e-005 
7.710e-005 2.064e+006 1.019e+011 1.000e+000 4.462e-003 6.282e-005 
7.713e-005 2.043e+006 1.019e+011 1.000e+000 4.635e-003 6.300e-005 
7.715e-005 2.023e+006 1.019e+011 1.000e+000 4.510e-003 6.316e-005 
7.718e-005 2.006e+006 1.019e+011 1.000e+000 4.966e-003 6.331e-005 
7.721e-005 1.995e+006 1.018e+011 1.000e+000 4.864e-003 6.341e-005 
7.724e-005 1.976e+006 1.018e+011 1.000e+000 4.919e-003 6.356e-005 
7.726e-005 1.959e+006 1.018e+011 1.000e+000 4.865e-003 6.371e-005 
7.729e-005 1.943e+006 1.018e+011 1.000e+000 4.621e-003 6.385e-005 
7.732e-005 1.927e+006 1.018e+011 1.000e+000 4.629e-003 6.399e-005 
7.734e-005 1.913e+006 1.017e+011 1.000e+000 3.786e-003 6.411e-005 
7.737e-005 1.900e+006 1.017e+011 1.000e+000 3.959e-003 6.423e-005 
7.740e-005 1.891e+006 1.017e+011 1.000e+000 3.866e-003 6.432e-005 
7.742e-005 1.891e+006 1.017e+011 1.000e+000 4.028e-003 6.434e-005 
7.745e-005 1.895e+006 1.017e+011 1.000e+000 3.871e-003 6.435e-005 
7.748e-005 1.897e+006 1.017e+011 1.000e+000 3.747e-003 6.436e-005 
7.750e-005 1.898e+006 1.016e+011 1.000e+000 3.637e-003 6.438e-005 
7.753e-005 1.898e+006 1.016e+011 1.000e+000 3.506e-003 6.440e-005 
7.756e-005 1.894e+006 1.016e+011 1.000e+000 3.353e-003 6.446e-005 
7.758e-005 1.890e+006 1.016e+011 1.000e+000 3.367e-003 6.451e-005 
7.761e-005 1.886e+006 1.016e+011 1.000e+000 3.325e-003 6.457e-005 
7.764e-005 1.882e+006 1.016e+011 1.000e+000 3.734e-003 6.462e-005 
7.767e-005 1.879e+006 1.015e+011 1.000e+000 3.883e-003 6.467e-005 
7.769e-005 1.876e+006 1.015e+011 1.000e+000 3.908e-003 6.472e-005 
7.772e-005 1.873e+006 1.015e+011 1.000e+000 3.940e-003 6.476e-005 
7.775e-005 1.872e+006 1.015e+011 1.000e+000 3.746e-003 6.480e-005 
7.777e-005 1.871e+006 1.015e+011 1.000e+000 3.669e-003 6.483e-005 
7.780e-005 1.871e+006 1.015e+011 1.000e+000 3.710e-003 6.486e-005 
7.783e-005 1.871e+006 1.015e+011 1.000e+000 3.471e-003 6.489e-005 
7.785e-005 1.872e+006 1.016e+011 1.000e+000 3.924e-003 6.490e-005 
7.788e-005 1.874e+006 1.016e+011 1.000e+000 3.827e-003 6.492e-005 
7.791e-005 1.876e+006 1.015e+011 1.000e+000 3.286e-003 6.493e-005 
7.793e-005 1.878e+006 1.015e+011 1.000e+000 3.116e-003 6.494e-005 
7.796e-005 1.881e+006 1.015e+011 1.000e+000 3.166e-003 6.495e-005 
7.799e-005 1.884e+006 1.016e+011 1.000e+000 3.332e-003 6.496e-005 
7.801e-005 1.887e+006 1.016e+011 1.000e+000 3.347e-003 6.496e-005 
7.804e-005 1.890e+006 1.016e+011 1.000e+000 3.346e-003 6.497e-005 
7.807e-005 1.894e+006 1.016e+011 1.000e+000 3.296e-003 6.497e-005 
7.810e-005 1.897e+006 1.016e+011 1.000e+000 3.355e-003 6.497e-005 
7.812e-005 1.900e+006 1.016e+011 1.000e+000 3.340e-003 6.498e-005 
7.815e-005 1.904e+006 1.016e+011 1.000e+000 3.330e-003 6.498e-005 
7.818e-005 1.907e+006 1.016e+011 1.000e+000 3.343e-003 6.499e-005 
7.820e-005 1.910e+006 1.016e+011 1.000e+000 3.325e-003 6.499e-005 
7.823e-005 1.914e+006 1.016e+011 1.000e+000 3.308e-003 6.499e-005 
7.826e-005 1.917e+006 1.016e+011 1.000e+000 3.312e-003 6.499e-005 
7.828e-005 1.921e+006 1.016e+011 1.000e+000 3.336e-003 6.500e-005 
7.831e-005 1.924e+006 1.016e+011 1.000e+000 3.356e-003 6.500e-005 
7.834e-005 1.928e+006 1.016e+011 1.000e+000 3.404e-003 6.500e-005 
7.836e-005 1.931e+006 1.016e+011 1.000e+000 3.357e-003 6.500e-005 
7.839e-005 1.935e+006 1.016e+011 1.000e+000 3.392e-003 6.501e-005 
7.842e-005 1.938e+006 1.016e+011 1.000e+000 3.364e-003 6.501e-005 
7.844e-005 1.942e+006 1.016e+011 1.000e+000 3.336e-003 6.501e-005 
7.847e-005 1.945e+006 1.016e+011 1.000e+000 3.331e-003 6.502e-005 
7.850e-005 1.949e+006 1.016e+011 1.000e+000 3.319e-003 6.502e-005 
7.853e-005 1.952e+006 1.016e+011 1.000e+000 3.204e-003 6.502e-005 
7.855e-005 1.956e+006 1.016e+011 1.000e+000 3.158e-003 6.503e-005 
7.858e-005 1.959e+006 1.016e+011 1.000e+000 3.135e-003 6.503e-005 
7.861e-005 1.963e+006 1.016e+011 1.000e+000 3.215e-003 6.503e-005 
7.863e-005 1.966e+006 1.016e+011 1.000e+000 3.209e-003 6.503e-005 
7.866e-005 1.970e+006 1.016e+011 1.000e+000 3.183e-003 6.504e-005 
7.869e-005 1.973e+006 1.016e+011 1.000e+000 3.189e-003 6.504e-005 
7.871e-005 1.977e+006 1.016e+011 1.000e+000 3.214e-003 6.504e-005 
7.874e-005 1.980e+006 1.016e+011 1.000e+000 3.198e-003 6.504e-005 
7.877e-005 1.984e+006 1.016e+011 1.000e+000 3.190e-003 6.505e-005 
7.879e-005 1.987e+006 1.016e+011 1.000e+000 3.183e-003 6.505e-005 
7.882e-005 1.991e+006 1.016e+011 1.000e+000 3.161e-003 6.505e-005 
7.885e-005 1.994e+006 1.016e+011 1.000e+000 3.131e-003 6.505e-005 
7.887e-005 1.998e+006 1.016e+011 1.000e+000 3.128e-003 6.506e-005 
7.890e-005 2.001e+006 1.016e+011 1.000e+000 3.129e-003 6.506e-005 
7.893e-005 2.005e+006 1.016e+011 1.000e+000 3.101e-003 6.506e-005 
7.896e-005 2.008e+006 1.016e+011 1.000e+000 3.086e-003 6.506e-005 
7.898e-005 2.012e+006 1.016e+011 1.000e+000 3.076e-003 6.507e-005 
7.901e-005 2.015e+006 1.016e+011 1.000e+000 3.100e-003 6.507e-005 
7.904e-005 2.019e+006 1.016e+011 1.000e+000 2.865e-003 6.507e-005 
7.906e-005 2.022e+006 1.016e+011 1.000e+000 2.893e-003 6.507e-005 
7.909e-005 2.026e+006 1.016e+011 1.000e+000 2.875e-003 6.508e-005 
7.912e-005 2.029e+006 1.016e+011 1.000e+000 2.873e-003 6.508e-005 
7.914e-005 2.033e+006 1.016e+011 1.000e+000 2.848e-003 6.508e-005 
7.917e-005 2.036e+006 1.016e+011 1.000e+000 2.879e-003 6.509e-005 
7.920e-005 2.040e+006 1.016e+011 1.000e+000 2.873e-003 6.509e-005 
7.922e-005 2.043e+006 1.016e+011 1.000e+000 2.977e-003 6.509e-005 
7.925e-005 2.047e+006 1.016e+011 1.000e+000 2.946e-003 6.510e-005 
7.928e-005 2.050e+006 1.016e+011 1.000e+000 2.791e-003 6.510e-005 
7.930e-005 2.053e+006 1.016e+011 1.000e+000 2.771e-003 6.510e-005 
7.933e-005 2.056e+006 1.016e+011 1.000e+000 2.795e-003 6.511e-005 
7.936e-005 2.060e+006 1.016e+011 1.000e+000 2.807e-003 6.511e-005 
7.939e-005 2.063e+006 1.016e+011 1.000e+000 2.795e-003 6.512e-005 
7.941e-005 2.066e+006 1.016e+011 1.000e+000 2.804e-003 6.512e-005 
7.944e-005 2.070e+006 1.016e+011 1.000e+000 2.783e-003 6.512e-005 
7.947e-005 2.073e+006 1.016e+011 1.000e+000 2.824e-003 6.513e-005 
7.949e-005 2.077e+006 1.016e+011 1.000e+000 2.784e-003 6.513e-005 
7.952e-005 2.080e+006 1.016e+011 1.000e+000 2.836e-003 6.513e-005 
7.955e-005 2.083e+006 1.016e+011 1.000e+000 2.783e-003 6.514e-005 
7.957e-005 2.087e+006 1.016e+011 1.000e+000 2.789e-003 6.514e-005 
7.960e-005 2.090e+006 1.016e+011 1.000e+000 2.773e-003 6.514e-005 
7.963e-005 2.094e+006 1.016e+011 1.000e+000 2.758e-003 6.514e-005 
7.965e-005 2.097e+006 1.016e+011 1.000e+000 2.808e-003 6.515e-005 
7.968e-005 2.101e+006 1.016e+011 1.000e+000 2.790e-003 6.515e-005 
7.971e-005 2.104e+006 1.016e+011 1.000e+000 2.789e-003 6.515e-005 
7.973e-005 2.108e+006 1.016e+011 1.000e+000 2.795e-003 6.516e-005 
7.976e-005 2.111e+006 1.016e+011 1.000e+000 2.767e-003 6.516e-005 
7.979e-005 2.115e+006 1.016e+011 1.000e+000 2.829e-003 6.516e-005 
7.982e-005 2.118e+006 1.016e+011 1.000e+000 2.827e-003 6.517e-005 
7.984e-005 2.121e+006 1.016e+011 1.000e+000 2.961e-003 6.517e-005 
7.987e-005 2.125e+006 1.016e+011 1.000e+000 2.987e-003 6.517e-005 
7.990e-005 2.128e+006 1.016e+011 1.000e+000 2.968e-003 6.518e-005 
7.992e-005 2.132e+006 1.016e+011 1.000e+000 2.823e-003 6.518e-005 
7.995e-005 2.135e+006 1.016e+011 1.000e+000 2.945e-003 6.518e-005 
7.998e-005 2.139e+006 1.016e+011 1.000e+000 2.912e-003 6.518e-005 
8.000e-005 2.142e+006 1.016e+011 1.000e+000 2.941e-003 6.519e-005 
8.003e-005 2.145e+006 1.016e+011 1.000e+000 2.964e-003 6.519e-005 
8.006e-005 2.149e+006 1.016e+011 1.000e+000 2.948e-003 6.520e-005 
8.008e-005 2.152e+006 1.016e+011 1.000e+000 2.981e-003 6.520e-005 
8.011e-005 2.155e+006 1.016e+011 1.000e+000 2.927e-003 6.520e-005 
8.014e-005 2.159e+006 1.016e+011 1.000e+000 2.983e-003 6.521e-005 
8.016e-005 2.162e+006 1.016e+011 1.000e+000 2.958e-003 6.521e-005 
8.019e-005 2.166e+006 1.016e+011 1.000e+000 2.973e-003 6.521e-005 
8.022e-005 2.169e+006 1.016e+011 1.000e+000 2.993e-003 6.521e-005 
8.025e-005 2.173e+006 1.016e+011 1.000e+000 3.027e-003 6.522e-005 
8.027e-005 2.176e+006 1.016e+011 1.000e+000 2.959e-003 6.522e-005 
8.030e-005 2.180e+006 1.016e+011 1.000e+000 3.026e-003 6.522e-005 
8.033e-005 2.180e+006 1.016e+011 1.000e+000 3.223e-003 6.525e-005 
8.035e-005 2.173e+006 1.016e+011 1.000e+000 3.139e-003 6.532e-005 
8.038e-005 2.167e+006 1.016e+011 1.000e+000 3.085e-003 6.539e-005 
8.041e-005 2.162e+006 1.016e+011 1.000e+000 3.239e-003 6.545e-005 
8.043e-005 2.158e+006 1.016e+011 1.000e+000 3.048e-003 6.550e-005 
8.046e-005 2.156e+006 1.016e+011 1.000e+000 3.087e-003 6.555e-005 
8.049e-005 2.155e+006 1.016e+011 1.000e+000 3.196e-003 6.558e-005 
8.051e-005 2.154e+006 1.016e+011 1.000e+000 3.094e-003 6.561e-005 
8.054e-005 2.154e+006 1.016e+011 1.000e+000 3.154e-003 6.564e-005 
8.057e-005 2.154e+006 1.016e+011 1.000e+000 3.054e-003 6.567e-005 
8.059e-005 2.155e+006 1.016e+011 1.000e+000 2.987e-003 6.569e-005 
8.062e-005 2.157e+006 1.016e+011 1.000e+000 3.031e-003 6.570e-005 
8.065e-005 2.158e+006 1.016e+011 1.000e+000 2.969e-003 6.572e-005 
8.068e-005 2.160e+006 1.016e+011 1.000e+000 3.033e-003 6.573e-005 
8.070e-005 2.162e+006 1.016e+011 1.000e+000 3.002e-003 6.575e-005 
8.073e-005 2.164e+006 1.016e+011 1.000e+000 3.039e-003 6.576e-005 
8.076e-005 2.167e+006 1.016e+011 1.000e+000 3.041e-003 6.577e-005 
8.078e-005 2.169e+006 1.016e+011 1.000e+000 3.048e-003 6.578e-005 
8.081e-005 2.172e+006 1.016e+011 1.000e+000 3.044e-003 6.579e-005 
8.084e-005 2.175e+006 1.016e+011 1.000e+000 3.023e-003 6.579e-005 
8.086e-005 2.177e+006 1.016e+011 1.000e+000 3.029e-003 6.580e-005 
8.089e-005 2.180e+006 1.016e+011 1.000e+000 3.027e-003 6.581e-005 
8.092e-005 2.183e+006 1.016e+011 1.000e+000 3.035e-003 6.582e-005 
8.094e-005 2.186e+006 1.016e+011 1.000e+000 3.027e-003 6.582e-005 
8.097e-005 2.189e+006 1.016e+011 1.000e+000 3.065e-003 6.583e-005 
8.100e-005 2.192e+006 1.016e+011 1.000e+000 2.993e-003 6.584e-005 
8.102e-005 2.195e+006 1.016e+011 1.000e+000 3.105e-003 6.584e-005 
8.105e-005 2.198e+006 1.016e+011 1.000e+000 3.031e-003 6.585e-005 
8.108e-005 2.201e+006 1.016e+011 1.000e+000 3.151e-003 6.585e-005 
8.111e-005 2.204e+006 1.016e+011 1.000e+000 3.156e-003 6.586e-005 
8.113e-005 2.207e+006 1.016e+011 1.000e+000 3.164e-003 6.586e-005 
8.116e-005 2.210e+006 1.016e+011 1.000e+000 3.159e-003 6.587e-005 
8.119e-005 2.214e+006 1.016e+011 1.000e+000 3.145e-003 6.587e-005 
8.121e-005 2.217e+006 1.016e+011 1.000e+000 3.154e-003 6.588e-005 
8.124e-005 2.220e+006 1.016e+011 1.000e+000 3.140e-003 6.589e-005 
8.127e-005 2.222e+006 1.016e+011 1.000e+000 3.188e-003 6.589e-005 
8.129e-005 2.226e+006 1.016e+011 1.000e+000 3.148e-003 6.590e-005 
8.132e-005 2.229e+006 1.016e+011 1.000e+000 3.192e-003 6.590e-005 
8.135e-005 2.232e+006 1.016e+011 1.000e+000 3.099e-003 6.591e-005 
8.137e-005 2.235e+006 1.016e+011 1.000e+000 3.098e-003 6.591e-005 
8.140e-005 2.239e+006 1.016e+011 1.000e+000 3.115e-003 6.592e-005 
8.143e-005 2.242e+006 1.016e+011 1.000e+000 3.073e-003 6.592e-005 
8.145e-005 2.245e+006 1.016e+011 1.000e+000 3.060e-003 6.593e-005 
8.148e-005 2.248e+006 1.016e+011 1.000e+000 3.021e-003 6.593e-005 
8.151e-005 2.251e+006 1.016e+011 1.000e+000 3.082e-003 6.594e-005 
8.154e-005 2.254e+006 1.016e+011 1.000e+000 3.062e-003 6.594e-005 
8.156e-005 2.257e+006 1.016e+011 1.000e+000 3.062e-003 6.595e-005 
8.159e-005 2.260e+006 1.016e+011 1.000e+000 3.074e-003 6.595e-005 
8.162e-005 2.264e+006 1.016e+011 1.000e+000 3.071e-003 6.596e-005 
8.164e-005 2.267e+006 1.016e+011 1.000e+000 3.101e-003 6.596e-005 
8.167e-005 2.270e+006 1.016e+011 1.000e+000 3.046e-003 6.597e-005 
8.170e-005 2.273e+006 1.016e+011 1.000e+000 3.104e-003 6.597e-005 
8.172e-005 2.276e+006 1.016e+011 1.000e+000 3.058e-003 6.598e-005 
8.175e-005 2.279e+006 1.016e+011 1.000e+000 3.060e-003 6.598e-005 
8.178e-005 2.283e+006 1.016e+011 1.000e+000 3.083e-003 6.599e-005 
8.180e-005 2.286e+006 1.016e+011 1.000e+000 3.078e-003 6.599e-005 
8.183e-005 2.289e+006 1.016e+011 1.000e+000 3.079e-003 6.600e-005 
8.186e-005 2.292e+006 1.016e+011 1.000e+000 3.078e-003 6.600e-005 
8.188e-005 2.295e+006 1.016e+011 1.000e+000 3.082e-003 6.601e-005 
8.191e-005 2.298e+006 1.016e+011 1.000e+000 3.092e-003 6.601e-005 
8.194e-005 2.301e+006 1.016e+011 1.000e+000 3.071e-003 6.602e-005 
8.197e-005 2.304e+006 1.016e+011 1.000e+000 3.095e-003 6.603e-005 
8.199e-005 2.308e+006 1.016e+011 1.000e+000 3.100e-003 6.603e-005 
8.202e-005 2.311e+006 1.016e+011 1.000e+000 3.094e-003 6.604e-005 
8.205e-005 2.314e+006 1.016e+011 1.000e+000 3.107e-003 6.604e-005 
8.207e-005 2.317e+006 1.016e+011 1.000e+000 3.097e-003 6.605e-005 
8.210e-005 2.320e+006 1.016e+011 1.000e+000 3.112e-003 6.605e-005 
8.213e-005 2.323e+006 1.016e+011 1.000e+000 3.120e-003 6.606e-005 
8.215e-005 2.326e+006 1.016e+011 1.000e+000 3.112e-003 6.606e-005 
8.218e-005 2.329e+006 1.016e+011 1.000e+000 3.101e-003 6.607e-005 
8.221e-005 2.333e+006 1.016e+011 1.000e+000 3.133e-003 6.607e-005 
8.223e-005 2.336e+006 1.016e+011 1.000e+000 3.093e-003 6.608e-005 
8.226e-005 2.339e+006 1.016e+011 1.000e+000 3.116e-003 6.608e-005 
8.229e-005 2.342e+006 1.016e+011 1.000e+000 3.125e-003 6.609e-005 
8.231e-005 2.345e+006 1.016e+011 1.000e+000 3.077e-003 6.609e-005 
8.234e-005 2.348e+006 1.016e+011 1.000e+000 3.117e-003 6.610e-005 
8.237e-005 2.351e+006 1.016e+011 1.000e+000 3.131e-003 6.610e-005 
8.240e-005 2.355e+006 1.016e+011 1.000e+000 3.134e-003 6.611e-005 
8.242e-005 2.358e+006 1.016e+011 1.000e+000 3.158e-003 6.611e-005 
8.245e-005 2.361e+006 1.016e+011 1.000e+000 3.117e-003 6.612e-005 
8.248e-005 2.364e+006 1.016e+011 1.000e+000 3.166e-003 6.612e-005 
8.250e-005 2.367e+006 1.016e+011 1.000e+000 3.153e-003 6.613e-005 
8.253e-005 2.370e+006 1.017e+011 1.000e+000 3.136e-003 6.613e-005 
8.256e-005 2.373e+006 1.017e+011 1.000e+000 3.135e-003 6.614e-005 
8.258e-005 2.377e+006 1.017e+011 1.000e+000 3.131e-003 6.614e-005 
8.261e-005 2.380e+006 1.017e+011 1.000e+000 3.158e-003 6.615e-005 
8.264e-005 2.383e+006 1.017e+011 1.000e+000 3.162e-003 6.615e-005 
8.266e-005 2.386e+006 1.017e+011 1.000e+000 3.143e-003 6.616e-005 
8.269e-005 2.390e+006 1.017e+011 1.000e+000 3.142e-003 6.616e-005 
8.272e-005 2.393e+006 1.017e+011 1.000e+000 3.145e-003 6.617e-005 
8.274e-005 2.396e+006 1.017e+011 1.000e+000 3.169e-003 6.617e-005 
8.277e-005 2.399e+006 1.017e+011 1.000e+000 3.152e-003 6.618e-005 
8.280e-005 2.403e+006 1.017e+011 1.000e+000 3.105e-003 6.618e-005 
8.283e-005 2.406e+006 1.017e+011 1.000e+000 3.166e-003 6.618e-005 
8.285e-005 2.409e+006 1.017e+011 1.000e+000 3.085e-003 6.619e-005 
8.288e-005 2.413e+006 1.017e+011 1.000e+000 3.138e-003 6.619e-005 
8.291e-005 2.416e+006 1.017e+011 1.000e+000 3.128e-003 6.620e-005 
8.293e-005 2.419e+006 1.017e+011 1.000e+000 3.118e-003 6.620e-005 
8.296e-005 2.422e+006 1.017e+011 1.000e+000 3.151e-003 6.620e-005 
8.299e-005 2.426e+006 1.017e+011 1.000e+000 3.113e-003 6.621e-005 
8.301e-005 2.429e+006 1.017e+011 1.000e+000 3.155e-003 6.621e-005 
8.304e-005 2.430e+006 1.016e+011 1.000e+000 3.263e-003 6.623e-005 
8.307e-005 2.415e+006 1.016e+011 1.000e+000 3.353e-003 6.636e-005 
8.309e-005 2.402e+006 1.017e+011 1.000e+000 3.246e-003 6.648e-005 
8.312e-005 2.395e+006 1.017e+011 1.000e+000 3.246e-003 6.655e-005 
8.315e-005 2.393e+006 1.017e+011 1.000e+000 3.124e-003 6.660e-005 
8.317e-005 2.392e+006 1.017e+011 1.000e+000 3.066e-003 6.663e-005 
8.320e-005 2.392e+006 1.017e+011 1.000e+000 3.120e-003 6.665e-005 
8.323e-005 2.394e+006 1.017e+011 1.000e+000 3.070e-003 6.667e-005 
8.326e-005 2.396e+006 1.017e+011 1.000e+000 3.134e-003 6.669e-005 
8.328e-005 2.398e+006 1.017e+011 1.000e+000 3.165e-003 6.670e-005 
8.331e-005 2.400e+006 1.017e+011 1.000e+000 3.149e-003 6.671e-005 
8.334e-005 2.402e+006 1.017e+011 1.000e+000 3.175e-003 6.672e-005 
8.336e-005 2.405e+006 1.017e+011 1.000e+000 3.296e-003 6.673e-005 
8.339e-005 2.408e+006 1.017e+011 1.000e+000 3.115e-003 6.674e-005 
8.342e-005 2.410e+006 1.017e+011 1.000e+000 3.099e-003 6.674e-005 
8.344e-005 2.413e+006 1.018e+011 1.000e+000 3.087e-003 6.675e-005 
8.347e-005 2.416e+006 1.018e+011 1.000e+000 3.089e-003 6.676e-005 
8.350e-005 2.419e+006 1.018e+011 1.000e+000 3.088e-003 6.677e-005 
8.352e-005 2.422e+006 1.018e+011 1.000e+000 3.103e-003 6.677e-005 
8.355e-005 2.425e+006 1.018e+011 1.000e+000 3.101e-003 6.678e-005 
8.358e-005 2.428e+006 1.018e+011 1.000e+000 3.069e-003 6.678e-005 
8.360e-005 2.431e+006 1.018e+011 1.000e+000 3.082e-003 6.679e-005 
8.363e-005 2.434e+006 1.018e+011 1.000e+000 3.076e-003 6.680e-005 
8.366e-005 2.437e+006 1.018e+011 1.000e+000 3.095e-003 6.680e-005 
8.369e-005 2.440e+006 1.018e+011 1.000e+000 3.108e-003 6.681e-005 
8.371e-005 2.442e+006 1.018e+011 1.000e+000 3.107e-003 6.682e-005 
8.374e-005 2.445e+006 1.018e+011 1.000e+000 3.109e-003 6.683e-005 
8.377e-005 2.448e+006 1.018e+011 1.000e+000 3.071e-003 6.683e-005 
8.379e-005 2.451e+006 1.018e+011 1.000e+000 3.111e-003 6.684e-005 
8.382e-005 2.454e+006 1.018e+011 1.000e+000 3.087e-003 6.685e-005 
8.385e-005 2.457e+006 1.018e+011 1.000e+000 3.088e-003 6.685e-005 
8.387e-005 2.459e+006 1.018e+011 1.000e+000 3.106e-003 6.686e-005 
8.390e-005 2.462e+006 1.018e+011 1.000e+000 3.096e-003 6.687e-005 
8.393e-005 2.464e+006 1.018e+011 1.000e+000 3.061e-003 6.688e-005 
8.395e-005 2.466e+006 1.018e+011 1.000e+000 3.098e-003 6.690e-005 
8.398e-005 2.468e+006 1.018e+011 1.000e+000 3.119e-003 6.691e-005 
8.401e-005 2.470e+006 1.018e+011 1.000e+000 3.112e-003 6.692e-005 
8.403e-005 2.471e+006 1.018e+011 1.000e+000 3.154e-003 6.694e-005 
8.406e-005 2.472e+006 1.018e+011 1.000e+000 3.103e-003 6.696e-005 
8.409e-005 2.472e+006 1.018e+011 1.000e+000 3.111e-003 6.699e-005 
8.412e-005 2.472e+006 1.018e+011 1.000e+000 3.130e-003 6.702e-005 
8.414e-005 2.468e+006 1.019e+011 1.000e+000 3.328e-003 6.707e-005 
8.417e-005 2.464e+006 1.019e+011 1.000e+000 3.580e-003 6.712e-005 
8.420e-005 2.457e+006 1.018e+011 1.000e+000 3.855e-003 6.720e-005 
8.422e-005 2.443e+006 1.018e+011 1.000e+000 3.856e-003 6.733e-005 
8.425e-005 2.430e+006 1.017e+011 1.000e+000 3.855e-003 6.744e-005 
8.428e-005 2.419e+006 1.017e+011 1.000e+000 3.854e-003 6.755e-005 
8.430e-005 2.409e+006 1.017e+011 1.000e+000 3.821e-003 6.764e-005 
8.433e-005 2.402e+006 1.017e+011 1.000e+000 3.791e-003 6.771e-005 
8.436e-005 2.395e+006 1.017e+011 1.000e+000 3.852e-003 6.779e-005 
8.438e-005 2.389e+006 1.017e+011 1.000e+000 3.882e-003 6.786e-005 
8.441e-005 2.384e+006 1.017e+011 1.000e+000 3.847e-003 6.792e-005 
8.444e-005 2.380e+006 1.017e+011 1.000e+000 3.874e-003 6.798e-005 
8.446e-005 2.376e+006 1.017e+011 1.000e+000 3.849e-003 6.803e-005 
8.449e-005 2.373e+006 1.017e+011 1.000e+000 3.935e-003 6.808e-005 
8.452e-005 2.369e+006 1.018e+011 1.000e+000 3.920e-003 6.813e-005 
8.455e-005 2.365e+006 1.018e+011 1.000e+000 3.908e-003 6.819e-005 
8.457e-005 2.360e+006 1.017e+011 1.000e+000 3.995e-003 6.825e-005 
8.460e-005 2.357e+006 1.017e+011 1.000e+000 4.087e-003 6.830e-005 
8.463e-005 2.354e+006 1.018e+011 1.000e+000 4.078e-003 6.834e-005 
8.465e-005 2.352e+006 1.018e+011 1.000e+000 3.330e-003 6.838e-005 
8.468e-005 2.350e+006 1.018e+011 1.000e+000 3.288e-003 6.843e-005 
8.471e-005 2.348e+006 1.018e+011 1.000e+000 3.359e-003 6.847e-005 
8.473e-005 2.346e+006 1.018e+011 1.000e+000 3.336e-003 6.851e-005 
8.476e-005 2.344e+006 1.018e+011 1.000e+000 3.277e-003 6.855e-005 
8.479e-005 2.342e+006 1.018e+011 1.000e+000 3.268e-003 6.858e-005 
8.481e-005 2.341e+006 1.018e+011 1.000e+000 3.300e-003 6.862e-005 
8.484e-005 2.339e+006 1.018e+011 1.000e+000 3.288e-003 6.866e-005 
8.487e-005 2.337e+006 1.018e+011 1.000e+000 3.298e-003 6.870e-005 
8.489e-005 2.336e+006 1.018e+011 1.000e+000 3.345e-003 6.874e-005 
8.492e-005 2.334e+006 1.018e+011 1.000e+000 3.350e-003 6.878e-005 
8.495e-005 2.332e+006 1.018e+011 1.000e+000 3.346e-003 6.881e-005 
8.498e-005 2.331e+006 1.018e+011 1.000e+000 3.368e-003 6.885e-005 
8.500e-005 2.329e+006 1.018e+011 1.000e+000 3.355e-003 6.889e-005 
8.503e-005 2.327e+006 1.018e+011 1.000e+000 3.285e-003 6.893e-005 
8.506e-005 2.325e+006 1.018e+011 1.000e+000 3.290e-003 6.897e-005 
8.508e-005 2.323e+006 1.019e+011 1.000e+000 3.223e-003 6.901e-005 
8.511e-005 2.320e+006 1.019e+011 1.000e+000 3.290e-003 6.906e-005 
8.514e-005 2.317e+006 1.019e+011 1.000e+000 3.310e-003 6.911e-005 
8.516e-005 2.313e+006 1.019e+011 1.000e+000 3.388e-003 6.917e-005 
8.519e-005 2.308e+006 1.019e+011 1.000e+000 3.527e-003 6.922e-005 
8.522e-005 2.303e+006 1.019e+011 1.000e+000 3.565e-003 6.929e-005 
8.524e-005 2.298e+006 1.019e+011 1.000e+000 3.319e-003 6.935e-005 
8.527e-005 2.291e+006 1.020e+011 1.000e+000 3.313e-003 6.942e-005 
8.530e-005 2.284e+006 1.020e+011 1.000e+000 3.331e-003 6.950e-005 
8.532e-005 2.276e+006 1.020e+011 1.000e+000 3.577e-003 6.958e-005 
8.535e-005 2.267e+006 1.021e+011 1.000e+000 3.633e-003 6.967e-005 
8.538e-005 2.257e+006 1.021e+011 1.000e+000 3.697e-003 6.976e-005 
8.541e-005 2.247e+006 1.021e+011 1.000e+000 3.334e-003 6.986e-005 
8.543e-005 2.235e+006 1.022e+011 1.000e+000 3.772e-003 6.997e-005 
8.546e-005 2.215e+006 1.021e+011 1.000e+000 4.505e-003 7.014e-005 
8.549e-005 2.158e+006 1.019e+011 1.000e+000 4.895e-003 7.056e-005 
8.551e-005 2.089e+006 1.018e+011 1.000e+000 5.137e-003 7.106e-005 
8.554e-005 2.016e+006 1.017e+011 1.000e+000 5.019e-003 7.159e-005 
8.557e-005 1.958e+006 1.017e+011 1.000e+000 4.813e-003 7.202e-005 
8.559e-005 1.884e+006 1.016e+011 1.000e+000 5.895e-003 7.256e-005 
8.562e-005 1.813e+006 1.017e+011 1.000e+000 5.537e-003 7.308e-005 
8.565e-005 1.745e+006 1.018e+011 1.000e+000 5.194e-003 7.358e-005 
8.567e-005 1.699e+006 1.018e+011 1.000e+000 5.259e-003 7.392e-005 
8.570e-005 1.665e+006 1.018e+011 1.000e+000 5.130e-003 7.419e-005 
8.573e-005 1.635e+006 1.019e+011 1.000e+000 5.023e-003 7.441e-005 
8.575e-005 1.610e+006 1.020e+011 1.000e+000 4.996e-003 7.462e-005 
8.578e-005 1.588e+006 1.021e+011 1.000e+000 5.146e-003 7.480e-005 
8.581e-005 1.567e+006 1.022e+011 1.000e+000 5.071e-003 7.497e-005 
8.584e-005 1.544e+006 1.023e+011 1.000e+000 6.050e-003 7.516e-005 
8.586e-005 1.535e+006 1.023e+011 1.000e+000 5.803e-003 7.525e-005 
8.589e-005 1.529e+006 1.024e+011 1.000e+000 5.710e-003 7.532e-005 
8.592e-005 1.523e+006 1.024e+011 1.000e+000 5.507e-003 7.538e-005 
8.594e-005 1.519e+006 1.025e+011 1.000e+000 4.822e-003 7.544e-005 
8.597e-005 1.516e+006 1.026e+011 1.000e+000 5.869e-003 7.549e-005 
8.600e-005 1.516e+006 1.026e+011 1.000e+000 5.498e-003 7.551e-005 
8.602e-005 1.519e+006 1.026e+011 1.000e+000 6.873e-003 7.552e-005 
8.605e-005 1.521e+006 1.026e+011 1.000e+000 6.606e-003 7.553e-005 
8.608e-005 1.524e+006 1.026e+011 1.000e+000 6.833e-003 7.553e-005 
8.610e-005 1.527e+006 1.027e+011 1.000e+000 6.951e-003 7.554e-005 
8.613e-005 1.530e+006 1.027e+011 1.000e+000 6.965e-003 7.555e-005 
8.616e-005 1.533e+006 1.027e+011 1.000e+000 7.031e-003 7.555e-005 
8.618e-005 1.536e+006 1.027e+011 1.000e+000 7.060e-003 7.556e-005 
8.621e-005 1.540e+006 1.027e+011 1.000e+000 7.160e-003 7.556e-005 
8.624e-005 1.543e+006 1.027e+011 1.000e+000 7.132e-003 7.556e-005 
8.627e-005 1.547e+006 1.027e+011 1.000e+000 7.127e-003 7.556e-005 
8.629e-005 1.550e+006 1.027e+011 1.000e+000 7.160e-003 7.557e-005 
8.632e-005 1.554e+006 1.027e+011 1.000e+000 7.140e-003 7.557e-005 
8.635e-005 1.557e+006 1.027e+011 1.000e+000 7.155e-003 7.557e-005 
8.637e-005 1.561e+006 1.027e+011 1.000e+000 7.154e-003 7.558e-005 
8.640e-005 1.564e+006 1.027e+011 1.000e+000 7.140e-003 7.558e-005 
8.643e-005 1.568e+006 1.027e+011 1.000e+000 7.115e-003 7.558e-005 
8.645e-005 1.572e+006 1.027e+011 1.000e+000 7.208e-003 7.558e-005 
8.648e-005 1.575e+006 1.027e+011 1.000e+000 7.202e-003 7.558e-005 
8.651e-005 1.579e+006 1.027e+011 1.000e+000 7.194e-003 7.558e-005 
8.653e-005 1.583e+006 1.027e+011 1.000e+000 7.214e-003 7.559e-005 
8.656e-005 1.586e+006 1.027e+011 1.000e+000 7.176e-003 7.559e-005 
8.659e-005 1.590e+006 1.027e+011 1.000e+000 7.189e-003 7.559e-005 
8.661e-005 1.593e+006 1.027e+011 1.000e+000 7.159e-003 7.559e-005 
8.664e-005 1.597e+006 1.027e+011 1.000e+000 7.165e-003 7.560e-005 
8.667e-005 1.600e+006 1.027e+011 1.000e+000 7.167e-003 7.560e-005 
8.670e-005 1.604e+006 1.027e+011 1.000e+000 7.166e-003 7.560e-005 
8.672e-005 1.607e+006 1.027e+011 1.000e+000 7.140e-003 7.560e-005 
8.675e-005 1.611e+006 1.027e+011 1.000e+000 7.074e-003 7.560e-005 
8.678e-005 1.615e+006 1.027e+011 1.000e+000 7.123e-003 7.561e-005 
8.680e-005 1.618e+006 1.027e+011 1.000e+000 7.098e-003 7.561e-005 
8.683e-005 1.622e+006 1.027e+011 1.000e+000 7.103e-003 7.561e-005 
8.686e-005 1.625e+006 1.027e+011 1.000e+000 7.098e-003 7.561e-005 
8.688e-005 1.629e+006 1.027e+011 1.000e+000 7.012e-003 7.561e-005 
8.691e-005 1.633e+006 1.027e+011 1.000e+000 7.073e-003 7.562e-005 
8.694e-005 1.636e+006 1.027e+011 1.000e+000 7.063e-003 7.562e-005 
8.696e-005 1.640e+006 1.027e+011 1.000e+000 7.075e-003 7.562e-005 
8.699e-005 1.644e+006 1.027e+011 1.000e+000 7.061e-003 7.562e-005 
8.702e-005 1.647e+006 1.027e+011 1.000e+000 7.003e-003 7.562e-005 
8.704e-005 1.651e+006 1.027e+011 1.000e+000 6.997e-003 7.563e-005 
8.707e-005 1.654e+006 1.027e+011 1.000e+000 7.007e-003 7.563e-005 
8.710e-005 1.658e+006 1.027e+011 1.000e+000 7.118e-003 7.563e-005 
8.713e-005 1.661e+006 1.027e+011 1.000e+000 7.111e-003 7.563e-005 
8.715e-005 1.665e+006 1.027e+011 1.000e+000 7.133e-003 7.564e-005 
8.718e-005 1.669e+006 1.027e+011 1.000e+000 7.105e-003 7.564e-005 
8.721e-005 1.672e+006 1.027e+011 1.000e+000 7.107e-003 7.564e-005 
8.723e-005 1.676e+006 1.027e+011 1.000e+000 7.055e-003 7.564e-005 
8.726e-005 1.679e+006 1.027e+011 1.000e+000 7.061e-003 7.564e-005 
8.729e-005 1.683e+006 1.027e+011 1.000e+000 7.077e-003 7.564e-005 
8.731e-005 1.687e+006 1.027e+011 1.000e+000 7.080e-003 7.565e-005 
8.734e-005 1.690e+006 1.027e+011 1.000e+000 7.118e-003 7.565e-005 
8.737e-005 1.694e+006 1.027e+011 1.000e+000 7.099e-003 7.565e-005 
8.739e-005 1.698e+006 1.027e+011 1.000e+000 7.098e-003 7.565e-005 
8.742e-005 1.701e+006 1.027e+011 1.000e+000 7.090e-003 7.565e-005 
8.745e-005 1.705e+006 1.027e+011 1.000e+000 7.214e-003 7.565e-005 
8.747e-005 1.709e+006 1.027e+011 1.000e+000 7.233e-003 7.566e-005 
8.750e-005 1.712e+006 1.027e+011 1.000e+000 7.224e-003 7.566e-005 
8.753e-005 1.716e+006 1.027e+011 1.000e+000 7.131e-003 7.566e-005 
8.756e-005 1.720e+006 1.027e+011 1.000e+000 7.223e-003 7.566e-005 
8.758e-005 1.723e+006 1.027e+011 1.000e+000 7.206e-003 7.566e-005 
8.761e-005 1.727e+006 1.027e+011 1.000e+000 7.176e-003 7.566e-005 
8.764e-005 1.731e+006 1.027e+011 1.000e+000 7.200e-003 7.567e-005 
8.766e-005 1.734e+006 1.027e+011 1.000e+000 7.200e-003 7.567e-005 
8.769e-005 1.738e+006 1.027e+011 1.000e+000 7.185e-003 7.567e-005 
8.772e-005 1.741e+006 1.027e+011 1.000e+000 7.221e-003 7.567e-005 
8.774e-005 1.745e+006 1.027e+011 1.000e+000 7.133e-003 7.567e-005 
8.777e-005 1.749e+006 1.027e+011 1.000e+000 7.161e-003 7.567e-005 
8.780e-005 1.752e+006 1.027e+011 1.000e+000 7.162e-003 7.568e-005 
8.782e-005 1.756e+006 1.027e+011 1.000e+000 7.218e-003 7.568e-005 
8.785e-005 1.760e+006 1.027e+011 1.000e+000 7.159e-003 7.568e-005 
8.788e-005 1.763e+006 1.027e+011 1.000e+000 7.166e-003 7.568e-005 
8.790e-005 1.767e+006 1.027e+011 1.000e+000 7.183e-003 7.568e-005 
8.793e-005 1.770e+006 1.027e+011 1.000e+000 7.127e-003 7.569e-005 
8.796e-005 1.774e+006 1.027e+011 1.000e+000 7.158e-003 7.569e-005 
8.798e-005 1.778e+006 1.027e+011 1.000e+000 7.135e-003 7.569e-005 
8.801e-005 1.781e+006 1.027e+011 1.000e+000 7.120e-003 7.569e-005 
8.804e-005 1.785e+006 1.027e+011 1.000e+000 7.096e-003 7.569e-005 
8.807e-005 1.788e+006 1.027e+011 1.000e+000 7.143e-003 7.569e-005 
8.809e-005 1.792e+006 1.027e+011 1.000e+000 7.123e-003 7.570e-005 
8.812e-005 1.796e+006 1.027e+011 1.000e+000 7.164e-003 7.570e-005 
8.815e-005 1.800e+006 1.027e+011 1.000e+000 7.128e-003 7.570e-005 
8.817e-005 1.803e+006 1.027e+011 1.000e+000 7.102e-003 7.570e-005 
8.820e-005 1.807e+006 1.027e+011 1.000e+000 7.108e-003 7.570e-005 
8.823e-005 1.811e+006 1.027e+011 1.000e+000 7.140e-003 7.570e-005 
8.825e-005 1.814e+006 1.027e+011 1.000e+000 7.142e-003 7.570e-005 
8.828e-005 1.818e+006 1.027e+011 1.000e+000 7.124e-003 7.571e-005 
8.831e-005 1.822e+006 1.027e+011 1.000e+000 7.107e-003 7.571e-005 
8.833e-005 1.825e+006 1.027e+011 1.000e+000 7.084e-003 7.571e-005 
8.836e-005 1.829e+006 1.027e+011 1.000e+000 7.073e-003 7.571e-005 
8.839e-005 1.832e+006 1.027e+011 1.000e+000 7.034e-003 7.571e-005 
8.841e-005 1.836e+006 1.027e+011 1.000e+000 7.029e-003 7.572e-005 
8.844e-005 1.840e+006 1.027e+011 1.000e+000 7.029e-003 7.572e-005 
8.847e-005 1.843e+006 1.027e+011 1.000e+000 6.983e-003 7.572e-005 
8.850e-005 1.847e+006 1.027e+011 1.000e+000 7.113e-003 7.572e-005 
8.852e-005 1.851e+006 1.027e+011 1.000e+000 7.170e-003 7.572e-005 
8.855e-005 1.854e+006 1.027e+011 1.000e+000 7.051e-003 7.572e-005 
8.858e-005 1.858e+006 1.027e+011 1.000e+000 7.085e-003 7.573e-005 
8.860e-005 1.861e+006 1.027e+011 1.000e+000 7.098e-003 7.573e-005 
8.863e-005 1.865e+006 1.027e+011 1.000e+000 7.070e-003 7.573e-005 
8.866e-005 1.868e+006 1.027e+011 1.000e+000 7.107e-003 7.573e-005 
8.868e-005 1.872e+006 1.027e+011 1.000e+000 7.110e-003 7.573e-005 
8.871e-005 1.876e+006 1.027e+011 1.000e+000 7.070e-003 7.574e-005 
8.874e-005 1.879e+006 1.027e+011 1.000e+000 7.072e-003 7.574e-005 
8.876e-005 1.883e+006 1.027e+011 1.000e+000 7.133e-003 7.574e-005 
8.879e-005 1.887e+006 1.027e+011 1.000e+000 7.049e-003 7.574e-005 
8.882e-005 1.890e+006 1.027e+011 1.000e+000 7.085e-003 7.574e-005 
8.884e-005 1.894e+006 1.027e+011 1.000e+000 7.069e-003 7.575e-005 
8.887e-005 1.897e+006 1.027e+011 1.000e+000 6.986e-003 7.575e-005 
8.890e-005 1.901e+006 1.027e+011 1.000e+000 7.047e-003 7.575e-005 
8.893e-005 1.904e+006 1.027e+011 1.000e+000 7.077e-003 7.575e-005 
8.895e-005 1.908e+006 1.027e+011 1.000e+000 7.004e-003 7.575e-005 
8.898e-005 1.912e+006 1.027e+011 1.000e+000 7.086e-003 7.576e-005 
8.901e-005 1.915e+006 1.027e+011 1.000e+000 7.065e-003 7.576e-005 
8.903e-005 1.919e+006 1.027e+011 1.000e+000 7.107e-003 7.576e-005 
8.906e-005 1.923e+006 1.027e+011 1.000e+000 7.042e-003 7.576e-005 
8.909e-005 1.926e+006 1.027e+011 1.000e+000 6.998e-003 7.576e-005 
8.911e-005 1.930e+006 1.027e+011 1.000e+000 7.007e-003 7.577e-005 
8.914e-005 1.933e+006 1.027e+011 1.000e+000 7.027e-003 7.577e-005 
8.917e-005 1.937e+006 1.027e+011 1.000e+000 6.962e-003 7.577e-005 
8.919e-005 1.940e+006 1.027e+011 1.000e+000 7.058e-003 7.577e-005 
8.922e-005 1.944e+006 1.027e+011 1.000e+000 6.974e-003 7.577e-005 
8.925e-005 1.948e+006 1.027e+011 1.000e+000 6.997e-003 7.578e-005 
8.927e-005 1.951e+006 1.027e+011 1.000e+000 6.950e-003 7.578e-005 
8.930e-005 1.955e+006 1.027e+011 1.000e+000 6.944e-003 7.578e-005 
8.933e-005 1.959e+006 1.027e+011 1.000e+000 7.045e-003 7.578e-005 
8.936e-005 1.962e+006 1.027e+011 1.000e+000 7.042e-003 7.578e-005 
8.938e-005 1.966e+006 1.027e+011 1.000e+000 7.061e-003 7.578e-005 
8.941e-005 1.969e+006 1.027e+011 1.000e+000 7.021e-003 7.579e-005 
8.944e-005 1.973e+006 1.027e+011 1.000e+000 7.032e-003 7.579e-005 
8.946e-005 1.977e+006 1.027e+011 1.000e+000 7.024e-003 7.579e-005 
8.949e-005 1.980e+006 1.027e+011 1.000e+000 7.024e-003 7.579e-005 
8.952e-005 1.984e+006 1.028e+011 1.000e+000 7.054e-003 7.579e-005 
8.954e-005 1.988e+006 1.028e+011 1.000e+000 7.121e-003 7.580e-005 
8.957e-005 1.991e+006 1.027e+011 1.000e+000 7.050e-003 7.580e-005 
8.960e-005 1.994e+006 1.028e+011 1.000e+000 6.985e-003 7.580e-005 
8.962e-005 1.998e+006 1.028e+011 1.000e+000 7.049e-003 7.580e-005 
8.965e-005 2.002e+006 1.028e+011 1.000e+000 7.088e-003 7.581e-005 
8.968e-005 2.005e+006 1.028e+011 1.000e+000 7.005e-003 7.581e-005 
8.970e-005 2.009e+006 1.028e+011 1.000e+000 7.005e-003 7.581e-005 
8.973e-005 2.013e+006 1.028e+011 1.000e+000 7.076e-003 7.581e-005 
8.976e-005 2.016e+006 1.028e+011 1.000e+000 6.988e-003 7.581e-005 
8.979e-005 2.020e+006 1.028e+011 1.000e+000 7.008e-003 7.581e-005 
8.981e-005 2.023e+006 1.028e+011 1.000e+000 6.935e-003 7.582e-005 
8.984e-005 2.027e+006 1.028e+011 1.000e+000 7.093e-003 7.582e-005 
8.987e-005 2.031e+006 1.028e+011 1.000e+000 7.134e-003 7.582e-005 
8.989e-005 2.034e+006 1.028e+011 1.000e+000 6.972e-003 7.582e-005 
8.992e-005 2.038e+006 1.028e+011 1.000e+000 7.014e-003 7.582e-005 
8.995e-005 2.041e+006 1.028e+011 1.000e+000 7.117e-003 7.583e-005 
8.997e-005 2.045e+006 1.028e+011 1.000e+000 7.138e-003 7.583e-005 
9.000e-005 2.048e+006 1.028e+011 1.000e+000 7.146e-003 7.583e-005 
9.003e-005 2.052e+006 1.027e+011 1.000e+000 6.589e-003 7.584e-005 
9.005e-005 2.055e+006 1.027e+011 1.000e+000 6.057e-003 7.584e-005 
9.008e-005 2.059e+006 1.028e+011 1.000e+000 6.706e-003 7.584e-005 
9.011e-005 2.063e+006 1.028e+011 1.000e+000 6.915e-003 7.584e-005 
9.013e-005 2.066e+006 1.028e+011 1.000e+000 6.908e-003 7.584e-005 
9.016e-005 2.070e+006 1.028e+011 1.000e+000 6.962e-003 7.584e-005 
9.019e-005 2.074e+006 1.028e+011 1.000e+000 6.901e-003 7.584e-005 
9.022e-005 2.077e+006 1.028e+011 1.000e+000 6.956e-003 7.585e-005 
9.024e-005 2.081e+006 1.028e+011 1.000e+000 7.020e-003 7.585e-005 
9.027e-005 2.084e+006 1.028e+011 1.000e+000 7.049e-003 7.585e-005 
9.030e-005 2.088e+006 1.028e+011 1.000e+000 6.993e-003 7.585e-005 
9.032e-005 2.092e+006 1.028e+011 1.000e+000 7.069e-003 7.586e-005 
9.035e-005 2.095e+006 1.028e+011 1.000e+000 7.098e-003 7.586e-005 
9.038e-005 2.099e+006 1.028e+011 1.000e+000 7.138e-003 7.586e-005 
9.040e-005 2.102e+006 1.028e+011 1.000e+000 7.229e-003 7.586e-005 
9.043e-005 2.106e+006 1.028e+011 1.000e+000 7.054e-003 7.587e-005 
9.046e-005 2.109e+006 1.028e+011 1.000e+000 7.036e-003 7.587e-005 
9.048e-005 2.113e+006 1.028e+011 1.000e+000 7.067e-003 7.587e-005 
9.051e-005 2.116e+006 1.028e+011 1.000e+000 6.978e-003 7.587e-005 
9.054e-005 2.120e+006 1.027e+011 1.000e+000 6.458e-003 7.588e-005 
9.056e-005 2.123e+006 1.027e+011 1.000e+000 6.300e-003 7.588e-005 
9.059e-005 2.127e+006 1.027e+011 1.000e+000 6.034e-003 7.588e-005 
9.062e-005 2.131e+006 1.027e+011 1.000e+000 6.314e-003 7.588e-005 
9.065e-005 2.134e+006 1.027e+011 1.000e+000 6.445e-003 7.588e-005 
9.067e-005 2.138e+006 1.027e+011 1.000e+000 6.095e-003 7.588e-005 
9.070e-005 2.141e+006 1.027e+011 1.000e+000 6.056e-003 7.589e-005 
9.073e-005 2.145e+006 1.028e+011 1.000e+000 6.665e-003 7.589e-005 
9.075e-005 2.149e+006 1.028e+011 1.000e+000 6.808e-003 7.589e-005 
9.078e-005 2.152e+006 1.028e+011 1.000e+000 6.979e-003 7.589e-005 
9.081e-005 2.156e+006 1.028e+011 1.000e+000 6.922e-003 7.589e-005 
9.083e-005 2.159e+006 1.028e+011 1.000e+000 7.037e-003 7.590e-005 
9.086e-005 2.163e+006 1.028e+011 1.000e+000 6.909e-003 7.590e-005 
9.089e-005 2.166e+006 1.028e+011 1.000e+000 6.922e-003 7.590e-005 
9.091e-005 2.170e+006 1.028e+011 1.000e+000 6.931e-003 7.590e-005 
9.094e-005 2.174e+006 1.028e+011 1.000e+000 6.922e-003 7.591e-005 
9.097e-005 2.177e+006 1.028e+011 1.000e+000 6.920e-003 7.591e-005 
9.099e-005 2.181e+006 1.028e+011 1.000e+000 6.962e-003 7.591e-005 
9.102e-005 2.185e+006 1.028e+011 1.000e+000 7.022e-003 7.591e-005 
9.105e-005 2.188e+006 1.028e+011 1.000e+000 6.991e-003 7.591e-005 
9.108e-005 2.192e+006 1.028e+011 1.000e+000 7.027e-003 7.591e-005 
9.110e-005 2.195e+006 1.028e+011 1.000e+000 6.919e-003 7.592e-005 
9.113e-005 2.199e+006 1.028e+011 1.000e+000 7.010e-003 7.592e-005 
9.116e-005 2.203e+006 1.028e+011 1.000e+000 6.913e-003 7.592e-005 
9.118e-005 2.206e+006 1.028e+011 1.000e+000 6.939e-003 7.592e-005 
9.121e-005 2.210e+006 1.028e+011 1.000e+000 6.916e-003 7.592e-005 
9.124e-005 2.214e+006 1.028e+011 1.000e+000 6.818e-003 7.593e-005 
9.126e-005 2.217e+006 1.028e+011 1.000e+000 6.912e-003 7.593e-005 
9.129e-005 2.221e+006 1.028e+011 1.000e+000 6.909e-003 7.593e-005 
9.132e-005 2.224e+006 1.028e+011 1.000e+000 6.984e-003 7.593e-005 
9.134e-005 2.228e+006 1.028e+011 1.000e+000 6.878e-003 7.593e-005 
9.137e-005 2.232e+006 1.028e+011 1.000e+000 6.887e-003 7.594e-005 
9.140e-005 2.235e+006 1.028e+011 1.000e+000 6.883e-003 7.594e-005 
9.142e-005 2.239e+006 1.028e+011 1.000e+000 6.671e-003 7.594e-005 
9.145e-005 2.242e+006 1.028e+011 1.000e+000 6.893e-003 7.594e-005 
9.148e-005 2.246e+006 1.028e+011 1.000e+000 6.921e-003 7.594e-005 
9.151e-005 2.250e+006 1.028e+011 1.000e+000 6.900e-003 7.595e-005 
9.153e-005 2.253e+006 1.028e+011 1.000e+000 6.889e-003 7.595e-005 
9.156e-005 2.257e+006 1.028e+011 1.000e+000 6.895e-003 7.595e-005 
9.159e-005 2.260e+006 1.028e+011 1.000e+000 6.900e-003 7.595e-005 
9.161e-005 2.264e+006 1.028e+011 1.000e+000 6.915e-003 7.595e-005 
9.164e-005 2.268e+006 1.028e+011 1.000e+000 6.893e-003 7.596e-005 
9.167e-005 2.271e+006 1.028e+011 1.000e+000 6.905e-003 7.596e-005 
9.169e-005 2.275e+006 1.028e+011 1.000e+000 6.888e-003 7.596e-005 
9.172e-005 2.278e+006 1.028e+011 1.000e+000 6.933e-003 7.596e-005 
9.175e-005 2.282e+006 1.028e+011 1.000e+000 6.780e-003 7.596e-005 
9.177e-005 2.286e+006 1.028e+011 1.000e+000 6.793e-003 7.596e-005 
9.180e-005 2.289e+006 1.028e+011 1.000e+000 6.801e-003 7.597e-005 
9.183e-005 2.293e+006 1.028e+011 1.000e+000 6.802e-003 7.597e-005 
9.185e-005 2.296e+006 1.028e+011 1.000e+000 6.856e-003 7.597e-005 
9.188e-005 2.300e+006 1.028e+011 1.000e+000 6.823e-003 7.597e-005 
9.191e-005 2.304e+006 1.028e+011 1.000e+000 6.876e-003 7.597e-005 
9.194e-005 2.307e+006 1.028e+011 1.000e+000 6.873e-003 7.598e-005 
9.196e-005 2.311e+006 1.028e+011 1.000e+000 6.883e-003 7.598e-005 
9.199e-005 2.314e+006 1.028e+011 1.000e+000 6.866e-003 7.598e-005 
9.202e-005 2.318e+006 1.028e+011 1.000e+000 6.931e-003 7.598e-005 
9.204e-005 2.322e+006 1.028e+011 1.000e+000 6.839e-003 7.599e-005 
9.207e-005 2.325e+006 1.028e+011 1.000e+000 6.865e-003 7.599e-005 
9.210e-005 2.329e+006 1.028e+011 1.000e+000 6.877e-003 7.599e-005 
9.212e-005 2.332e+006 1.028e+011 1.000e+000 6.901e-003 7.599e-005 
9.215e-005 2.336e+006 1.028e+011 1.000e+000 6.827e-003 7.599e-005 
9.218e-005 2.339e+006 1.028e+011 1.000e+000 6.917e-003 7.600e-005 
9.220e-005 2.343e+006 1.028e+011 1.000e+000 6.859e-003 7.600e-005 
9.223e-005 2.347e+006 1.028e+011 1.000e+000 6.832e-003 7.600e-005 
9.226e-005 2.350e+006 1.028e+011 1.000e+000 6.916e-003 7.600e-005 
9.228e-005 2.354e+006 1.028e+011 1.000e+000 6.933e-003 7.600e-005 
9.231e-005 2.357e+006 1.028e+011 1.000e+000 6.834e-003 7.601e-005 
9.234e-005 2.361e+006 1.028e+011 1.000e+000 6.887e-003 7.601e-005 
9.237e-005 2.364e+006 1.028e+011 1.000e+000 6.869e-003 7.601e-005 
9.239e-005 2.368e+006 1.028e+011 1.000e+000 6.757e-003 7.601e-005 
9.242e-005 2.372e+006 1.028e+011 1.000e+000 6.866e-003 7.601e-005 
9.245e-005 2.375e+006 1.028e+011 1.000e+000 6.936e-003 7.602e-005 
9.247e-005 2.379e+006 1.028e+011 1.000e+000 6.921e-003 7.602e-005 
9.250e-005 2.383e+006 1.028e+011 1.000e+000 7.075e-003 7.602e-005 
9.253e-005 2.386e+006 1.028e+011 1.000e+000 7.073e-003 7.602e-005 
9.255e-005 2.390e+006 1.028e+011 1.000e+000 6.889e-003 7.602e-005 
9.258e-005 2.393e+006 1.028e+011 1.000e+000 7.029e-003 7.603e-005 
9.261e-005 2.397e+006 1.028e+011 1.000e+000 6.994e-003 7.603e-005 
9.263e-005 2.401e+006 1.028e+011 1.000e+000 6.750e-003 7.603e-005 
9.266e-005 2.404e+006 1.028e+011 1.000e+000 6.877e-003 7.603e-005 
9.269e-005 2.408e+006 1.028e+011 1.000e+000 7.003e-003 7.603e-005 
9.271e-005 2.411e+006 1.028e+011 1.000e+000 6.936e-003 7.604e-005 
9.274e-005 2.415e+006 1.028e+011 1.000e+000 6.088e-003 7.604e-005 
9.277e-005 2.418e+006 1.028e+011 1.000e+000 6.242e-003 7.604e-005 
9.280e-005 2.422e+006 1.028e+011 1.000e+000 6.423e-003 7.604e-005 
9.282e-005 2.426e+006 1.028e+011 1.000e+000 6.832e-003 7.604e-005 
9.285e-005 2.429e+006 1.028e+011 1.000e+000 6.749e-003 7.605e-005 
9.288e-005 2.433e+006 1.028e+011 1.000e+000 6.716e-003 7.605e-005 
9.290e-005 2.436e+006 1.028e+011 1.000e+000 6.920e-003 7.605e-005 
9.293e-005 2.440e+006 1.028e+011 1.000e+000 6.763e-003 7.605e-005 
9.296e-005 2.443e+006 1.028e+011 1.000e+000 6.738e-003 7.606e-005 
9.298e-005 2.447e+006 1.029e+011 1.000e+000 6.669e-003 7.606e-005 
9.301e-005 2.451e+006 1.029e+011 1.000e+000 6.595e-003 7.606e-005 
9.304e-005 2.454e+006 1.029e+011 1.000e+000 6.815e-003 7.606e-005 
9.306e-005 2.458e+006 1.029e+011 1.000e+000 6.863e-003 7.606e-005 
9.309e-005 2.461e+006 1.029e+011 1.000e+000 6.873e-003 7.607e-005 
9.312e-005 2.465e+006 1.029e+011 1.000e+000 7.010e-003 7.607e-005 
9.314e-005 2.469e+006 1.029e+011 1.000e+000 6.882e-003 7.607e-005 
9.317e-005 2.472e+006 1.029e+011 1.000e+000 6.845e-003 7.607e-005 
9.320e-005 2.476e+006 1.029e+011 1.000e+000 6.865e-003 7.607e-005 
9.323e-005 2.479e+006 1.029e+011 1.000e+000 6.910e-003 7.608e-005 
9.325e-005 2.483e+006 1.029e+011 1.000e+000 6.786e-003 7.608e-005 
9.328e-005 2.486e+006 1.029e+011 1.000e+000 6.851e-003 7.608e-005 
9.331e-005 2.490e+006 1.029e+011 1.000e+000 6.907e-003 7.608e-005 
9.333e-005 2.494e+006 1.029e+011 1.000e+000 6.884e-003 7.608e-005 
9.336e-005 2.497e+006 1.029e+011 1.000e+000 6.852e-003 7.609e-005 
9.339e-005 2.501e+006 1.029e+011 1.000e+000 6.783e-003 7.609e-005 
9.341e-005 2.504e+006 1.029e+011 1.000e+000 6.843e-003 7.609e-005 
9.344e-005 2.508e+006 1.029e+011 1.000e+000 6.742e-003 7.609e-005 
9.347e-005 2.512e+006 1.029e+011 1.000e+000 6.733e-003 7.609e-005 
9.349e-005 2.515e+006 1.029e+011 1.000e+000 6.778e-003 7.610e-005 
9.352e-005 2.519e+006 1.029e+011 1.000e+000 6.736e-003 7.610e-005 
9.355e-005 2.522e+006 1.029e+011 1.000e+000 6.770e-003 7.610e-005 
9.357e-005 2.526e+006 1.029e+011 1.000e+000 6.608e-003 7.610e-005 
9.360e-005 2.529e+006 1.029e+011 1.000e+000 6.595e-003 7.611e-005 
9.363e-005 2.533e+006 1.029e+011 1.000e+000 6.759e-003 7.611e-005 
9.366e-005 2.536e+006 1.029e+011 1.000e+000 6.779e-003 7.611e-005 
9.368e-005 2.540e+006 1.029e+011 1.000e+000 6.812e-003 7.611e-005 
9.371e-005 2.544e+006 1.029e+011 1.000e+000 6.921e-003 7.611e-005 
9.374e-005 2.547e+006 1.029e+011 1.000e+000 6.870e-003 7.612e-005 
9.376e-005 2.551e+006 1.029e+011 1.000e+000 6.783e-003 7.612e-005 
9.379e-005 2.555e+006 1.029e+011 1.000e+000 6.752e-003 7.612e-005 
9.382e-005 2.558e+006 1.029e+011 1.000e+000 6.833e-003 7.612e-005 
9.384e-005 2.562e+006 1.029e+011 1.000e+000 6.771e-003 7.612e-005 
9.387e-005 2.565e+006 1.029e+011 1.000e+000 6.761e-003 7.613e-005 
9.390e-005 2.569e+006 1.029e+011 1.000e+000 6.935e-003 7.613e-005 
9.392e-005 2.572e+006 1.029e+011 1.000e+000 6.741e-003 7.613e-005 
9.395e-005 2.576e+006 1.029e+011 1.000e+000 6.644e-003 7.613e-005 
9.398e-005 2.579e+006 1.029e+011 1.000e+000 6.828e-003 7.614e-005 
9.400e-005 2.583e+006 1.029e+011 1.000e+000 6.737e-003 7.614e-005 
9.403e-005 2.587e+006 1.029e+011 1.000e+000 6.770e-003 7.614e-005 
9.406e-005 2.590e+006 1.029e+011 1.000e+000 6.713e-003 7.614e-005 
9.409e-005 2.594e+006 1.029e+011 1.000e+000 6.678e-003 7.614e-005 
9.411e-005 2.598e+006 1.029e+011 1.000e+000 6.726e-003 7.615e-005 
9.414e-005 2.601e+006 1.029e+011 1.000e+000 6.711e-003 7.615e-005 
9.417e-005 2.605e+006 1.029e+011 1.000e+000 6.567e-003 7.615e-005 
9.419e-005 2.608e+006 1.029e+011 1.000e+000 6.507e-003 7.615e-005 
9.422e-005 2.612e+006 1.029e+011 1.000e+000 6.685e-003 7.615e-005 
9.425e-005 2.615e+006 1.029e+011 1.000e+000 6.558e-003 7.616e-005 
9.427e-005 2.619e+006 1.029e+011 1.000e+000 6.911e-003 7.616e-005 
9.430e-005 2.622e+006 1.029e+011 1.000e+000 6.581e-003 7.616e-005 
9.433e-005 2.626e+006 1.029e+011 1.000e+000 6.565e-003 7.616e-005 
9.435e-005 2.630e+006 1.029e+011 1.000e+000 6.584e-003 7.617e-005 
9.438e-005 2.633e+006 1.029e+011 1.000e+000 6.575e-003 7.617e-005 
9.441e-005 2.637e+006 1.029e+011 1.000e+000 6.600e-003 7.617e-005 
9.443e-005 2.640e+006 1.029e+011 1.000e+000 6.653e-003 7.617e-005 
9.446e-005 2.644e+006 1.029e+011 1.000e+000 6.669e-003 7.618e-005 
9.449e-005 2.647e+006 1.029e+011 1.000e+000 6.626e-003 7.618e-005 
9.452e-005 2.651e+006 1.029e+011 1.000e+000 6.608e-003 7.618e-005 
9.454e-005 2.654e+006 1.029e+011 1.000e+000 6.630e-003 7.618e-005 
9.457e-005 2.658e+006 1.029e+011 1.000e+000 6.570e-003 7.619e-005 
9.460e-005 2.661e+006 1.029e+011 1.000e+000 6.562e-003 7.619e-005 
9.462e-005 2.663e+006 1.029e+011 1.000e+000 6.542e-003 7.621e-005 
9.465e-005 2.664e+006 1.029e+011 1.000e+000 6.547e-003 7.622e-005 
9.468e-005 2.666e+006 1.029e+011 1.000e+000 6.562e-003 7.624e-005 
9.470e-005 2.667e+006 1.030e+011 1.000e+000 6.564e-003 7.625e-005 
9.473e-005 2.669e+006 1.030e+011 1.000e+000 6.540e-003 7.627e-005 
9.476e-005 2.671e+006 1.030e+011 1.000e+000 6.518e-003 7.628e-005 
9.478e-005 2.673e+006 1.030e+011 1.000e+000 6.602e-003 7.629e-005 
9.481e-005 2.675e+006 1.030e+011 1.000e+000 6.583e-003 7.631e-005 
9.484e-005 2.677e+006 1.030e+011 1.000e+000 6.550e-003 7.632e-005 
9.486e-005 2.679e+006 1.030e+011 1.000e+000 6.541e-003 7.633e-005 
9.489e-005 2.681e+006 1.031e+011 1.000e+000 6.579e-003 7.635e-005 
9.492e-005 2.683e+006 1.031e+011 1.000e+000 6.543e-003 7.636e-005 
9.495e-005 2.686e+006 1.031e+011 1.000e+000 6.530e-003 7.637e-005 
9.497e-005 2.688e+006 1.031e+011 1.000e+000 6.541e-003 7.638e-005 
9.500e-005 2.690e+006 1.031e+011 1.000e+000 6.504e-003 7.639e-005 
9.503e-005 2.692e+006 1.031e+011 1.000e+000 6.493e-003 7.640e-005 
9.505e-005 2.695e+006 1.031e+011 1.000e+000 6.512e-003 7.641e-005 
9.508e-005 2.697e+006 1.031e+011 1.000e+000 6.524e-003 7.642e-005 
9.511e-005 2.700e+006 1.031e+011 1.000e+000 6.495e-003 7.643e-005 
9.513e-005 2.702e+006 1.032e+011 1.000e+000 6.504e-003 7.644e-005 
9.516e-005 2.705e+006 1.032e+011 1.000e+000 6.494e-003 7.645e-005 
9.519e-005 2.707e+006 1.032e+011 1.000e+000 6.543e-003 7.646e-005 
9.521e-005 2.710e+006 1.032e+011 1.000e+000 6.513e-003 7.647e-005 
9.524e-005 2.712e+006 1.032e+011 1.000e+000 6.538e-003 7.648e-005 
9.527e-005 2.715e+006 1.032e+011 1.000e+000 6.486e-003 7.649e-005 
9.529e-005 2.717e+006 1.032e+011 1.000e+000 6.641e-003 7.650e-005 
9.532e-005 2.720e+006 1.032e+011 1.000e+000 6.627e-003 7.651e-005 
9.535e-005 2.722e+006 1.032e+011 1.000e+000 6.658e-003 7.652e-005 
9.538e-005 2.725e+006 1.032e+011 1.000e+000 6.635e-003 7.653e-005 
9.540e-005 2.728e+006 1.033e+011 1.000e+000 6.632e-003 7.653e-005 
9.543e-005 2.731e+006 1.033e+011 1.000e+000 6.615e-003 7.654e-005 
9.546e-005 2.734e+006 1.033e+011 1.000e+000 6.633e-003 7.655e-005 
9.548e-005 2.736e+006 1.033e+011 1.000e+000 6.695e-003 7.655e-005 
9.551e-005 2.739e+006 1.033e+011 1.000e+000 6.637e-003 7.656e-005 
9.554e-005 2.742e+006 1.033e+011 1.000e+000 6.635e-003 7.657e-005 
9.556e-005 2.745e+006 1.033e+011 1.000e+000 6.635e-003 7.657e-005 
9.559e-005 2.748e+006 1.033e+011 1.000e+000 6.629e-003 7.658e-005 
9.562e-005 2.751e+006 1.033e+011 1.000e+000 6.605e-003 7.659e-005 
9.564e-005 2.754e+006 1.033e+011 1.000e+000 6.647e-003 7.659e-005 
9.567e-005 2.758e+006 1.033e+011 1.000e+000 6.591e-003 7.660e-005 
9.570e-005 2.761e+006 1.033e+011 1.000e+000 6.646e-003 7.660e-005 
9.572e-005 2.764e+006 1.033e+011 1.000e+000 6.674e-003 7.661e-005 
9.575e-005 2.767e+006 1.033e+011 1.000e+000 6.619e-003 7.661e-005 
9.578e-005 2.770e+006 1.033e+011 1.000e+000 6.637e-003 7.662e-005 
9.581e-005 2.773e+006 1.033e+011 1.000e+000 6.494e-003 7.663e-005 
9.583e-005 2.776e+006 1.034e+011 1.000e+000 6.639e-003 7.663e-005 
9.586e-005 2.779e+006 1.034e+011 1.000e+000 6.617e-003 7.664e-005 
9.589e-005 2.782e+006 1.034e+011 1.000e+000 6.595e-003 7.664e-005 
9.591e-005 2.785e+006 1.034e+011 1.000e+000 6.580e-003 7.665e-005 
9.594e-005 2.788e+006 1.034e+011 1.000e+000 6.576e-003 7.665e-005 
9.597e-005 2.792e+006 1.034e+011 1.000e+000 6.594e-003 7.666e-005 
9.599e-005 2.795e+006 1.034e+011 1.000e+000 6.536e-003 7.666e-005 
9.602e-005 2.798e+006 1.034e+011 1.000e+000 6.537e-003 7.666e-005 
9.605e-005 2.802e+006 1.034e+011 1.000e+000 6.530e-003 7.667e-005 
9.607e-005 2.805e+006 1.034e+011 1.000e+000 6.629e-003 7.667e-005 
9.610e-005 2.808e+006 1.034e+011 1.000e+000 6.596e-003 7.668e-005 
9.613e-005 2.811e+006 1.034e+011 1.000e+000 6.591e-003 7.668e-005 
9.615e-005 2.814e+006 1.034e+011 1.000e+000 6.602e-003 7.669e-005 
9.618e-005 2.817e+006 1.034e+011 1.000e+000 6.561e-003 7.669e-005 
9.621e-005 2.820e+006 1.034e+011 1.000e+000 6.525e-003 7.670e-005 
9.624e-005 2.824e+006 1.034e+011 1.000e+000 6.643e-003 7.670e-005 
9.626e-005 2.827e+006 1.034e+011 1.000e+000 6.608e-003 7.671e-005 
9.629e-005 2.830e+006 1.034e+011 1.000e+000 6.567e-003 7.672e-005 
9.632e-005 2.833e+006 1.034e+011 1.000e+000 6.589e-003 7.672e-005 
9.634e-005 2.836e+006 1.034e+011 1.000e+000 6.587e-003 7.673e-005 
9.637e-005 2.839e+006 1.035e+011 1.000e+000 6.510e-003 7.673e-005 
9.640e-005 2.842e+006 1.035e+011 1.000e+000 6.573e-003 7.674e-005 
9.642e-005 2.845e+006 1.035e+011 1.000e+000 6.452e-003 7.674e-005 
9.645e-005 2.848e+006 1.035e+011 1.000e+000 6.567e-003 7.675e-005 
9.648e-005 2.851e+006 1.035e+011 1.000e+000 6.547e-003 7.675e-005 
9.650e-005 2.854e+006 1.035e+011 1.000e+000 6.449e-003 7.676e-005 
9.653e-005 2.857e+006 1.035e+011 1.000e+000 6.545e-003 7.677e-005 
9.656e-005 2.861e+006 1.035e+011 1.000e+000 6.562e-003 7.677e-005 
9.658e-005 2.864e+006 1.035e+011 1.000e+000 6.448e-003 7.678e-005 
9.661e-005 2.867e+006 1.035e+011 1.000e+000 6.504e-003 7.678e-005 
9.664e-005 2.870e+006 1.035e+011 1.000e+000 6.398e-003 7.679e-005 
9.667e-005 2.873e+006 1.035e+011 1.000e+000 6.457e-003 7.679e-005 
9.669e-005 2.876e+006 1.035e+011 1.000e+000 6.477e-003 7.680e-005 
9.672e-005 2.879e+006 1.035e+011 1.000e+000 6.426e-003 7.680e-005 
9.675e-005 2.882e+006 1.035e+011 1.000e+000 6.435e-003 7.681e-005 
9.677e-005 2.885e+006 1.035e+011 1.000e+000 6.404e-003 7.681e-005 
9.680e-005 2.888e+006 1.035e+011 1.000e+000 6.354e-003 7.682e-005 
9.683e-005 2.891e+006 1.035e+011 1.000e+000 6.322e-003 7.683e-005 
9.685e-005 2.894e+006 1.035e+011 1.000e+000 6.409e-003 7.683e-005 
9.688e-005 2.897e+006 1.036e+011 1.000e+000 6.373e-003 7.684e-005 
9.691e-005 2.900e+006 1.036e+011 1.000e+000 6.383e-003 7.684e-005 
9.693e-005 2.904e+006 1.036e+011 1.000e+000 6.304e-003 7.685e-005 
9.696e-005 2.907e+006 1.036e+011 1.000e+000 6.360e-003 7.686e-005 
9.699e-005 2.910e+006 1.036e+011 1.000e+000 6.313e-003 7.686e-005 
9.701e-005 2.913e+006 1.036e+011 1.000e+000 6.269e-003 7.687e-005 
9.704e-005 2.916e+006 1.036e+011 1.000e+000 6.260e-003 7.687e-005 
9.707e-005 2.919e+006 1.036e+011 1.000e+000 6.180e-003 7.688e-005 
9.710e-005 2.923e+006 1.036e+011 1.000e+000 6.339e-003 7.688e-005 
9.712e-005 2.926e+006 1.036e+011 1.000e+000 6.146e-003 7.689e-005 
9.715e-005 2.929e+006 1.036e+011 1.000e+000 6.244e-003 7.689e-005 
9.718e-005 2.932e+006 1.036e+011 1.000e+000 6.169e-003 7.690e-005 
9.720e-005 2.935e+006 1.036e+011 1.000e+000 6.324e-003 7.690e-005 
9.723e-005 2.938e+006 1.036e+011 1.000e+000 6.234e-003 7.691e-005 
9.726e-005 2.941e+006 1.036e+011 1.000e+000 6.263e-003 7.691e-005 
9.728e-005 2.944e+006 1.036e+011 1.000e+000 6.265e-003 7.692e-005 
9.731e-005 2.947e+006 1.036e+011 1.000e+000 6.285e-003 7.692e-005 
9.734e-005 2.951e+006 1.036e+011 1.000e+000 5.908e-003 7.693e-005 
9.736e-005 2.954e+006 1.036e+011 1.000e+000 6.016e-003 7.693e-005 
9.739e-005 2.957e+006 1.036e+011 1.000e+000 5.878e-003 7.694e-005 
9.742e-005 2.960e+006 1.037e+011 1.000e+000 5.917e-003 7.694e-005 
9.744e-005 2.963e+006 1.037e+011 1.000e+000 5.821e-003 7.695e-005 
9.747e-005 2.966e+006 1.037e+011 1.000e+000 5.857e-003 7.695e-005 
9.750e-005 2.969e+006 1.037e+011 1.000e+000 5.860e-003 7.696e-005 
9.753e-005 2.973e+006 1.037e+011 1.000e+000 5.853e-003 7.696e-005 
9.755e-005 2.976e+006 1.037e+011 1.000e+000 5.967e-003 7.697e-005 
9.758e-005 2.979e+006 1.037e+011 1.000e+000 5.916e-003 7.698e-005 
9.761e-005 2.982e+006 1.037e+011 1.000e+000 5.958e-003 7.698e-005 
9.763e-005 2.985e+006 1.037e+011 1.000e+000 5.909e-003 7.699e-005 
9.766e-005 2.988e+006 1.037e+011 1.000e+000 5.888e-003 7.699e-005 
9.769e-005 2.991e+006 1.037e+011 1.000e+000 5.849e-003 7.700e-005 
9.771e-005 2.994e+006 1.037e+011 1.000e+000 5.879e-003 7.700e-005 
9.774e-005 2.998e+006 1.037e+011 1.000e+000 5.825e-003 7.701e-005 
9.777e-005 3.001e+006 1.037e+011 1.000e+000 5.838e-003 7.701e-005 
9.779e-005 3.004e+006 1.037e+011 1.000e+000 5.966e-003 7.702e-005 
9.782e-005 3.007e+006 1.037e+011 1.000e+000 5.888e-003 7.702e-005 
9.785e-005 3.010e+006 1.037e+011 1.000e+000 5.936e-003 7.703e-005 
9.787e-005 3.014e+006 1.037e+011 1.000e+000 5.860e-003 7.703e-005 
9.790e-005 3.017e+006 1.037e+011 1.000e+000 5.737e-003 7.704e-005 
9.793e-005 3.020e+006 1.038e+011 1.000e+000 5.680e-003 7.704e-005 
9.796e-005 3.023e+006 1.038e+011 1.000e+000 5.727e-003 7.704e-005 
9.798e-005 3.026e+006 1.038e+011 1.000e+000 5.700e-003 7.705e-005 
9.801e-005 3.029e+006 1.038e+011 1.000e+000 5.747e-003 7.705e-005 
9.804e-005 3.033e+006 1.038e+011 1.000e+000 5.639e-003 7.706e-005 
9.806e-005 3.036e+006 1.038e+011 1.000e+000 5.595e-003 7.706e-005 
9.809e-005 3.039e+006 1.038e+011 1.000e+000 5.552e-003 7.707e-005 
9.812e-005 3.042e+006 1.038e+011 1.000e+000 5.718e-003 7.707e-005 
9.814e-005 3.046e+006 1.038e+011 1.000e+000 5.594e-003 7.708e-005 
9.817e-005 3.049e+006 1.038e+011 1.000e+000 5.507e-003 7.708e-005 
9.820e-005 3.052e+006 1.038e+011 1.000e+000 5.578e-003 7.709e-005 
9.822e-005 3.055e+006 1.038e+011 1.000e+000 5.563e-003 7.709e-005 
9.825e-005 3.058e+006 1.038e+011 1.000e+000 5.486e-003 7.710e-005 
9.828e-005 3.062e+006 1.038e+011 1.000e+000 5.489e-003 7.710e-005 
9.830e-005 3.065e+006 1.038e+011 1.000e+000 5.518e-003 7.710e-005 
9.833e-005 3.068e+006 1.038e+011 1.000e+000 5.592e-003 7.711e-005 
9.836e-005 3.071e+006 1.038e+011 1.000e+000 5.573e-003 7.711e-005 
9.839e-005 3.075e+006 1.038e+011 1.000e+000 5.535e-003 7.712e-005 
9.841e-005 3.078e+006 1.038e+011 1.000e+000 5.629e-003 7.712e-005 
9.844e-005 3.081e+006 1.038e+011 1.000e+000 5.554e-003 7.713e-005 
9.847e-005 3.084e+006 1.038e+011 1.000e+000 5.482e-003 7.713e-005 
9.849e-005 3.088e+006 1.038e+011 1.000e+000 5.473e-003 7.714e-005 
9.852e-005 3.091e+006 1.038e+011 1.000e+000 5.571e-003 7.714e-005 
9.855e-005 3.094e+006 1.038e+011 1.000e+000 5.514e-003 7.714e-005 
9.857e-005 3.097e+006 1.039e+011 1.000e+000 5.585e-003 7.715e-005 
9.860e-005 3.101e+006 1.039e+011 1.000e+000 5.608e-003 7.715e-005 
9.863e-005 3.104e+006 1.039e+011 1.000e+000 5.663e-003 7.716e-005 
9.865e-005 3.107e+006 1.039e+011 1.000e+000 5.503e-003 7.716e-005 
9.868e-005 3.111e+006 1.039e+011 1.000e+000 5.408e-003 7.717e-005 
9.871e-005 3.114e+006 1.039e+011 1.000e+000 5.591e-003 7.717e-005 
9.873e-005 3.117e+006 1.039e+011 1.000e+000 5.531e-003 7.717e-005 
9.876e-005 3.120e+006 1.039e+011 1.000e+000 5.596e-003 7.718e-005 
9.879e-005 3.124e+006 1.039e+011 1.000e+000 5.641e-003 7.718e-005 
9.882e-005 3.127e+006 1.039e+011 1.000e+000 5.764e-003 7.719e-005 
9.884e-005 3.130e+006 1.039e+011 1.000e+000 5.630e-003 7.719e-005 
9.887e-005 3.133e+006 1.039e+011 1.000e+000 5.584e-003 7.720e-005 
9.890e-005 3.137e+006 1.039e+011 1.000e+000 5.615e-003 7.720e-005 
9.892e-005 3.140e+006 1.039e+011 1.000e+000 5.572e-003 7.720e-005 
9.895e-005 3.143e+006 1.039e+011 1.000e+000 5.627e-003 7.721e-005 
9.898e-005 3.147e+006 1.039e+011 1.000e+000 5.598e-003 7.721e-005 
9.900e-005 3.150e+006 1.039e+011 1.000e+000 5.599e-003 7.722e-005 
9.903e-005 3.153e+006 1.039e+011 1.000e+000 5.613e-003 7.722e-005 
9.906e-005 3.157e+006 1.039e+011 1.000e+000 5.598e-003 7.722e-005 
9.908e-005 3.160e+006 1.039e+011 1.000e+000 5.652e-003 7.723e-005 
9.911e-005 3.163e+006 1.039e+011 1.000e+000 5.628e-003 7.723e-005 
9.914e-005 3.167e+006 1.039e+011 1.000e+000 5.620e-003 7.723e-005 
9.916e-005 3.170e+006 1.039e+011 1.000e+000 5.617e-003 7.724e-005 
9.919e-005 3.174e+006 1.039e+011 1.000e+000 5.614e-003 7.724e-005 
9.922e-005 3.177e+006 1.039e+011 1.000e+000 5.552e-003 7.724e-005 
9.925e-005 3.180e+006 1.040e+011 1.000e+000 5.602e-003 7.725e-005 
9.927e-005 3.184e+006 1.040e+011 1.000e+000 5.596e-003 7.725e-005 
9.930e-005 3.187e+006 1.040e+011 1.000e+000 5.590e-003 7.726e-005 
9.933e-005 3.190e+006 1.040e+011 1.000e+000 5.645e-003 7.726e-005 
9.935e-005 3.193e+006 1.040e+011 1.000e+000 5.606e-003 7.726e-005 
9.938e-005 3.197e+006 1.040e+011 1.000e+000 5.601e-003 7.727e-005 
9.941e-005 3.200e+006 1.040e+011 1.000e+000 5.617e-003 7.727e-005 
9.943e-005 3.203e+006 1.040e+011 1.000e+000 5.609e-003 7.728e-005 
9.946e-005 3.207e+006 1.040e+011 1.000e+000 5.604e-003 7.728e-005 
9.949e-005 3.210e+006 1.040e+011 1.000e+000 5.610e-003 7.729e-005 
9.951e-005 3.213e+006 1.040e+011 1.000e+000 5.599e-003 7.729e-005 
9.954e-005 3.216e+006 1.040e+011 1.000e+000 5.585e-003 7.729e-005 
9.957e-005 3.220e+006 1.040e+011 1.000e+000 5.553e-003 7.730e-005 
9.959e-005 3.223e+006 1.040e+011 1.000e+000 5.539e-003 7.730e-005 
9.962e-005 3.226e+006 1.040e+011 1.000e+000 5.544e-003 7.731e-005 
9.965e-005 3.230e+006 1.040e+011 1.000e+000 5.532e-003 7.731e-005 
9.968e-005 3.233e+006 1.040e+011 1.000e+000 5.541e-003 7.731e-005 
9.970e-005 3.236e+006 1.040e+011 1.000e+000 5.539e-003 7.732e-005 
9.973e-005 3.240e+006 1.040e+011 1.000e+000 5.532e-003 7.732e-005 
9.976e-005 3.243e+006 1.040e+011 1.000e+000 5.506e-003 7.733e-005 
9.978e-005 3.246e+006 1.040e+011 1.000e+000 5.514e-003 7.733e-005 
9.981e-005 3.249e+006 1.040e+011 1.000e+000 5.458e-003 7.733e-005 
9.984e-005 3.253e+006 1.040e+011 1.000e+000 5.489e-003 7.734e-005 
9.986e-005 3.256e+006 1.040e+011 1.000e+000 5.497e-003 7.734e-005 
9.989e-005 3.259e+006 1.040e+011 1.000e+000 5.504e-003 7.735e-005 
9.992e-005 3.263e+006 1.040e+011 1.000e+000 5.462e-003 7.735e-005 
9.994e-005 3.266e+006 1.040e+011 1.000e+000 5.425e-003 7.735e-005 
9.997e-005 3.269e+006 1.041e+011 1.000e+000 5.485e-003 7.736e-005 
1.000e-004 3.273e+006 1.041e+011 1.000e+000 5.490e-003 7.736e-005 
1.000e-004 3.276e+006 1.041e+011 1.000e+000 5.463e-003 7.736e-005 
1.001e-004 3.279e+006 1.041e+011 1.000e+000 5.462e-003 7.737e-005 
1.001e-004 3.283e+006 1.041e+011 1.000e+000 5.458e-003 7.737e-005 
1.001e-004 3.286e+006 1.041e+011 1.000e+000 5.453e-003 7.738e-005 
1.001e-004 3.289e+006 1.041e+011 1.000e+000 5.528e-003 7.738e-005 
1.002e-004 3.293e+006 1.041e+011 1.000e+000 5.474e-003 7.738e-005 
1.002e-004 3.296e+006 1.041e+011 1.000e+000 5.453e-003 7.739e-005 
1.002e-004 3.299e+006 1.041e+011 1.000e+000 5.426e-003 7.739e-005 
1.002e-004 3.303e+006 1.041e+011 1.000e+000 5.341e-003 7.740e-005 
1.003e-004 3.306e+006 1.041e+011 1.000e+000 5.336e-003 7.740e-005 
1.003e-004 3.309e+006 1.041e+011 1.000e+000 5.363e-003 7.740e-005 
1.003e-004 3.313e+006 1.041e+011 1.000e+000 5.373e-003 7.741e-005 
1.003e-004 3.316e+006 1.041e+011 1.000e+000 5.358e-003 7.741e-005 
1.004e-004 3.319e+006 1.041e+011 1.000e+000 5.390e-003 7.741e-005 
1.004e-004 3.323e+006 1.041e+011 1.000e+000 5.344e-003 7.742e-005 
1.004e-004 3.326e+006 1.041e+011 1.000e+000 5.309e-003 7.742e-005 
1.005e-004 3.329e+006 1.041e+011 1.000e+000 5.291e-003 7.743e-005 
1.005e-004 3.333e+006 1.041e+011 1.000e+000 5.577e-003 7.743e-005 
1.005e-004 3.336e+006 1.041e+011 1.000e+000 5.313e-003 7.743e-005 
1.005e-004 3.339e+006 1.041e+011 1.000e+000 5.387e-003 7.744e-005 
1.006e-004 3.343e+006 1.041e+011 1.000e+000 5.378e-003 7.744e-005 
1.006e-004 3.346e+006 1.041e+011 1.000e+000 5.317e-003 7.745e-005 
1.006e-004 3.349e+006 1.041e+011 1.000e+000 5.308e-003 7.745e-005 
1.006e-004 3.353e+006 1.041e+011 1.000e+000 5.288e-003 7.745e-005 
1.007e-004 3.356e+006 1.041e+011 1.000e+000 5.285e-003 7.746e-005 
1.007e-004 3.359e+006 1.041e+011 1.000e+000 5.285e-003 7.746e-005 
1.007e-004 3.363e+006 1.041e+011 1.000e+000 5.281e-003 7.747e-005 
1.008e-004 3.366e+006 1.041e+011 1.000e+000 5.271e-003 7.747e-005 
1.008e-004 3.369e+006 1.042e+011 1.000e+000 5.347e-003 7.747e-005 
1.008e-004 3.373e+006 1.042e+011 1.000e+000 5.346e-003 7.748e-005 
1.008e-004 3.376e+006 1.042e+011 1.000e+000 5.334e-003 7.748e-005 
1.009e-004 3.379e+006 1.042e+011 1.000e+000 5.307e-003 7.748e-005 
1.009e-004 3.382e+006 1.042e+011 1.000e+000 5.533e-003 7.749e-005 
1.009e-004 3.386e+006 1.042e+011 1.000e+000 5.564e-003 7.749e-005 
1.009e-004 3.389e+006 1.042e+011 1.000e+000 5.536e-003 7.750e-005 
1.010e-004 3.392e+006 1.042e+011 1.000e+000 5.504e-003 7.750e-005 
1.010e-004 3.396e+006 1.042e+011 1.000e+000 5.524e-003 7.750e-005 
1.010e-004 3.399e+006 1.042e+011 1.000e+000 5.531e-003 7.751e-005 
1.010e-004 3.402e+006 1.042e+011 1.000e+000 5.505e-003 7.751e-005 
1.011e-004 3.406e+006 1.042e+011 1.000e+000 5.467e-003 7.752e-005 
1.011e-004 3.409e+006 1.042e+011 1.000e+000 5.505e-003 7.752e-005 
1.011e-004 3.412e+006 1.042e+011 1.000e+000 5.595e-003 7.752e-005 
1.012e-004 3.416e+006 1.042e+011 1.000e+000 5.458e-003 7.753e-005 
1.012e-004 3.416e+006 1.042e+011 1.000e+000 5.430e-003 7.755e-005 
1.012e-004 3.415e+006 1.042e+011 1.000e+000 5.227e-003 7.759e-005 
1.012e-004 3.416e+006 1.043e+011 1.000e+000 5.130e-003 7.761e-005 
1.013e-004 3.418e+006 1.043e+011 1.000e+000 5.210e-003 7.762e-005 
1.013e-004 3.420e+006 1.043e+011 1.000e+000 5.228e-003 7.763e-005 
1.013e-004 3.423e+006 1.043e+011 1.000e+000 5.063e-003 7.764e-005 
1.013e-004 3.426e+006 1.043e+011 1.000e+000 5.091e-003 7.765e-005 
1.014e-004 3.428e+006 1.043e+011 1.000e+000 5.079e-003 7.766e-005 
1.014e-004 3.431e+006 1.043e+011 1.000e+000 5.118e-003 7.766e-005 
1.014e-004 3.434e+006 1.043e+011 1.000e+000 5.149e-003 7.767e-005 
1.014e-004 3.437e+006 1.043e+011 1.000e+000 5.124e-003 7.768e-005 
1.015e-004 3.440e+006 1.043e+011 1.000e+000 5.081e-003 7.768e-005 
1.015e-004 3.443e+006 1.043e+011 1.000e+000 5.100e-003 7.769e-005 
1.015e-004 3.446e+006 1.043e+011 1.000e+000 5.170e-003 7.769e-005 
1.016e-004 3.450e+006 1.043e+011 1.000e+000 5.187e-003 7.770e-005 
1.016e-004 3.453e+006 1.043e+011 1.000e+000 5.144e-003 7.770e-005 
1.016e-004 3.456e+006 1.043e+011 1.000e+000 5.103e-003 7.770e-005 
1.016e-004 3.460e+006 1.043e+011 1.000e+000 5.110e-003 7.771e-005 
1.017e-004 3.463e+006 1.043e+011 1.000e+000 5.106e-003 7.771e-005 
1.017e-004 3.466e+006 1.043e+011 1.000e+000 5.090e-003 7.771e-005 
1.017e-004 3.470e+006 1.043e+011 1.000e+000 5.007e-003 7.772e-005 
1.017e-004 3.473e+006 1.043e+011 1.000e+000 5.078e-003 7.772e-005 
1.018e-004 3.477e+006 1.043e+011 1.000e+000 5.077e-003 7.772e-005 
1.018e-004 3.480e+006 1.043e+011 1.000e+000 5.077e-003 7.773e-005 
1.018e-004 3.483e+006 1.044e+011 1.000e+000 5.003e-003 7.773e-005 
1.019e-004 3.486e+006 1.044e+011 1.000e+000 5.054e-003 7.774e-005 
1.019e-004 3.490e+006 1.044e+011 1.000e+000 5.066e-003 7.774e-005 
1.019e-004 3.493e+006 1.044e+011 1.000e+000 5.050e-003 7.774e-005 
1.019e-004 3.496e+006 1.043e+011 1.000e+000 4.911e-003 7.775e-005 
1.020e-004 3.499e+006 1.043e+011 1.000e+000 4.476e-003 7.776e-005 
1.020e-004 3.502e+006 1.043e+011 1.000e+000 4.392e-003 7.776e-005 
1.020e-004 3.506e+006 1.044e+011 1.000e+000 4.547e-003 7.776e-005 
1.020e-004 3.510e+006 1.044e+011 1.000e+000 4.761e-003 7.777e-005 
1.021e-004 3.513e+006 1.044e+011 1.000e+000 4.888e-003 7.777e-005 
1.021e-004 3.517e+006 1.044e+011 1.000e+000 4.818e-003 7.777e-005 
1.021e-004 3.520e+006 1.044e+011 1.000e+000 4.824e-003 7.777e-005 
1.021e-004 3.523e+006 1.044e+011 1.000e+000 4.443e-003 7.778e-005 
1.022e-004 3.526e+006 1.044e+011 1.000e+000 4.470e-003 7.779e-005 
1.022e-004 3.529e+006 1.044e+011 1.000e+000 4.329e-003 7.779e-005 
1.022e-004 3.533e+006 1.044e+011 1.000e+000 4.279e-003 7.779e-005 
1.023e-004 3.536e+006 1.044e+011 1.000e+000 4.269e-003 7.780e-005 
1.023e-004 3.539e+006 1.044e+011 1.000e+000 4.598e-003 7.780e-005 
1.023e-004 3.543e+006 1.044e+011 1.000e+000 4.363e-003 7.780e-005 
1.023e-004 3.546e+006 1.044e+011 1.000e+000 4.418e-003 7.781e-005 
1.024e-004 3.550e+006 1.044e+011 1.000e+000 4.219e-003 7.781e-005 
1.021e-004 3.523e+006 1.044e+011 1.000e+000 4.218e-003 7.778e-005 
1.022e-004 3.526e+006 1.044e+011 1.000e+000 4.584e-003 7.779e-005 
1.022e-004 3.529e+006 1.044e+011 1.000e+000 4.577e-003 7.779e-005 
1.022e-004 3.533e+006 1.044e+011 1.000e+000 4.368e-003 7.779e-005 
1.023e-004 3.536e+006 1.044e+011 1.000e+000 4.343e-003 7.780e-005 
1.023e-004 3.539e+006 1.044e+011 1.000e+000 4.314e-003 7.780e-005 
1.023e-004 3.543e+006 1.044e+011 1.000e+000 4.411e-003 7.780e-005 
1.023e-004 3.546e+006 1.044e+011 1.000e+000 4.215e-003 7.781e-005 
1.024e-004 3.550e+006 1.044e+011 1.000e+000 4.308e-003 7.781e-005 
1.024e-004 3.553e+006 1.044e+011 1.000e+000 4.423e-003 7.781e-005 
1.024e-004 3.557e+006 1.044e+011 1.000e+000 4.293e-003 7.782e-005 
1.024e-004 3.560e+006 1.044e+011 1.000e+000 4.525e-003 7.782e-005 
1.025e-004 3.563e+006 1.044e+011 1.000e+000 4.120e-003 7.782e-005 
1.025e-004 3.567e+006 1.044e+011 1.000e+000 4.991e-003 7.783e-005 
1.025e-004 3.570e+006 1.044e+011 1.000e+000 4.168e-003 7.783e-005 
1.026e-004 3.573e+006 1.044e+011 1.000e+000 4.584e-003 7.783e-005 
1.026e-004 3.577e+006 1.044e+011 1.000e+000 4.423e-003 7.784e-005 
1.026e-004 3.580e+006 1.044e+011 1.000e+000 4.426e-003 7.784e-005 
1.026e-004 3.583e+006 1.044e+011 1.000e+000 4.546e-003 7.785e-005 
1.027e-004 3.586e+006 1.044e+011 1.000e+000 4.186e-003 7.785e-005 
1.027e-004 3.590e+006 1.044e+011 1.000e+000 4.337e-003 7.785e-005 
1.027e-004 3.593e+006 1.044e+011 1.000e+000 3.497e-003 7.786e-005 
1.027e-004 3.596e+006 1.044e+011 1.000e+000 3.803e-003 7.786e-005 
1.028e-004 3.600e+006 1.044e+011 1.000e+000 4.393e-003 7.787e-005 
1.028e-004 3.603e+006 1.044e+011 1.000e+000 4.338e-003 7.787e-005 
1.028e-004 3.623e+006 1.039e+011 1.000e+000 3.760e-003 7.776e-005 
1.028e-004 3.635e+006 1.038e+011 1.000e+000 3.635e-003 7.771e-005 
1.029e-004 3.640e+006 1.037e+011 1.000e+000 3.542e-003 7.769e-005 
1.029e-004 3.645e+006 1.037e+011 1.000e+000 3.526e-003 7.769e-005 
1.029e-004 3.649e+006 1.037e+011 1.000e+000 3.510e-003 7.769e-005 
1.030e-004 3.652e+006 1.037e+011 1.000e+000 3.508e-003 7.769e-005 
1.030e-004 3.656e+006 1.037e+011 1.000e+000 3.504e-003 7.770e-005 
1.030e-004 3.659e+006 1.037e+011 1.000e+000 3.496e-003 7.770e-005 
1.030e-004 3.662e+006 1.037e+011 1.000e+000 3.481e-003 7.770e-005 
1.031e-004 3.666e+006 1.037e+011 1.000e+000 3.512e-003 7.770e-005 
1.031e-004 3.669e+006 1.037e+011 1.000e+000 3.477e-003 7.771e-005 
1.031e-004 3.673e+006 1.037e+011 1.000e+000 3.400e-003 7.771e-005 
1.031e-004 3.676e+006 1.037e+011 1.000e+000 3.399e-003 7.771e-005 
1.032e-004 3.680e+006 1.038e+011 1.000e+000 3.400e-003 7.772e-005 
1.032e-004 3.683e+006 1.038e+011 1.000e+000 3.404e-003 7.772e-005 
1.032e-004 3.686e+006 1.038e+011 1.000e+000 3.425e-003 7.772e-005 
1.032e-004 3.690e+006 1.038e+011 1.000e+000 3.494e-003 7.773e-005 
1.033e-004 3.693e+006 1.038e+011 1.000e+000 3.508e-003 7.773e-005 
1.033e-004 3.696e+006 1.038e+011 1.000e+000 3.507e-003 7.774e-005 
1.033e-004 3.700e+006 1.038e+011 1.000e+000 3.494e-003 7.774e-005 
1.034e-004 3.703e+006 1.038e+011 1.000e+000 3.492e-003 7.774e-005 
1.034e-004 3.706e+006 1.038e+011 1.000e+000 3.494e-003 7.775e-005 
1.034e-004 3.710e+006 1.038e+011 1.000e+000 3.502e-003 7.775e-005 
1.034e-004 3.713e+006 1.038e+011 1.000e+000 3.496e-003 7.775e-005 
1.035e-004 3.717e+006 1.038e+011 1.000e+000 3.489e-003 7.776e-005 
1.035e-004 3.720e+006 1.038e+011 1.000e+000 3.492e-003 7.776e-005 
1.035e-004 3.723e+006 1.038e+011 1.000e+000 3.497e-003 7.776e-005 
1.035e-004 3.727e+006 1.038e+011 1.000e+000 3.501e-003 7.777e-005 
1.036e-004 3.730e+006 1.038e+011 1.000e+000 3.527e-003 7.777e-005 
1.036e-004 3.733e+006 1.038e+011 1.000e+000 3.570e-003 7.777e-005 
1.036e-004 3.737e+006 1.038e+011 1.000e+000 3.555e-003 7.778e-005 
1.037e-004 3.740e+006 1.038e+011 1.000e+000 3.549e-003 7.778e-005 
1.037e-004 3.744e+006 1.038e+011 1.000e+000 3.543e-003 7.778e-005 
1.037e-004 3.747e+006 1.038e+011 1.000e+000 3.534e-003 7.779e-005 
1.037e-004 3.751e+006 1.038e+011 1.000e+000 3.530e-003 7.779e-005 
1.038e-004 3.754e+006 1.038e+011 1.000e+000 3.532e-003 7.779e-005 
1.038e-004 3.758e+006 1.038e+011 1.000e+000 3.535e-003 7.780e-005 
1.038e-004 3.761e+006 1.038e+011 1.000e+000 3.537e-003 7.780e-005 
1.038e-004 3.764e+006 1.038e+011 1.000e+000 3.537e-003 7.780e-005 
1.039e-004 3.768e+006 1.038e+011 1.000e+000 3.533e-003 7.781e-005 
1.039e-004 3.771e+006 1.038e+011 1.000e+000 3.501e-003 7.781e-005 
1.039e-004 3.774e+006 1.038e+011 1.000e+000 3.491e-003 7.781e-005 
1.039e-004 3.778e+006 1.038e+011 1.000e+000 3.488e-003 7.782e-005 
1.040e-004 3.781e+006 1.038e+011 1.000e+000 3.399e-003 7.782e-005 
1.040e-004 3.784e+006 1.038e+011 1.000e+000 3.456e-003 7.783e-005 
1.040e-004 3.788e+006 1.039e+011 1.000e+000 3.453e-003 7.783e-005 
1.041e-004 3.791e+006 1.039e+011 1.000e+000 3.447e-003 7.783e-005 
1.041e-004 3.794e+006 1.039e+011 1.000e+000 3.333e-003 7.784e-005 
1.041e-004 3.798e+006 1.039e+011 1.000e+000 3.332e-003 7.784e-005 
1.041e-004 3.801e+006 1.039e+011 1.000e+000 3.330e-003 7.785e-005 
1.042e-004 3.804e+006 1.039e+011 1.000e+000 3.333e-003 7.785e-005 
1.042e-004 3.808e+006 1.039e+011 1.000e+000 3.326e-003 7.785e-005 
1.042e-004 3.811e+006 1.039e+011 1.000e+000 3.327e-003 7.786e-005 
1.042e-004 3.815e+006 1.039e+011 1.000e+000 3.331e-003 7.786e-005 
1.043e-004 3.818e+006 1.039e+011 1.000e+000 3.324e-003 7.786e-005 
1.043e-004 3.821e+006 1.039e+011 1.000e+000 3.322e-003 7.787e-005 
1.043e-004 3.825e+006 1.039e+011 1.000e+000 3.331e-003 7.787e-005 
1.044e-004 3.828e+006 1.039e+011 1.000e+000 3.332e-003 7.787e-005 
1.044e-004 3.831e+006 1.039e+011 1.000e+000 3.336e-003 7.788e-005 
1.044e-004 3.835e+006 1.039e+011 1.000e+000 3.332e-003 7.788e-005 
1.044e-004 3.838e+006 1.039e+011 1.000e+000 3.337e-003 7.788e-005 
1.045e-004 3.842e+006 1.039e+011 1.000e+000 3.331e-003 7.789e-005 
1.045e-004 3.845e+006 1.039e+011 1.000e+000 3.331e-003 7.789e-005 
1.045e-004 3.848e+006 1.039e+011 1.000e+000 3.328e-003 7.789e-005 
1.045e-004 3.852e+006 1.039e+011 1.000e+000 3.338e-003 7.790e-005 
1.046e-004 3.855e+006 1.039e+011 1.000e+000 3.337e-003 7.790e-005 
1.046e-004 3.859e+006 1.039e+011 1.000e+000 3.338e-003 7.790e-005 
1.046e-004 3.862e+006 1.039e+011 1.000e+000 3.342e-003 7.791e-005 
1.046e-004 3.866e+006 1.039e+011 1.000e+000 3.344e-003 7.791e-005 
1.047e-004 3.869e+006 1.039e+011 1.000e+000 3.344e-003 7.791e-005 
1.047e-004 3.873e+006 1.039e+011 1.000e+000 3.343e-003 7.791e-005 
1.047e-004 3.876e+006 1.039e+011 1.000e+000 3.343e-003 7.792e-005 
1.048e-004 3.879e+006 1.039e+011 1.000e+000 3.337e-003 7.792e-005 
1.048e-004 3.883e+006 1.039e+011 1.000e+000 3.292e-003 7.792e-005 
1.048e-004 3.886e+006 1.039e+011 1.000e+000 3.292e-003 7.793e-005 
1.048e-004 3.890e+006 1.039e+011 1.000e+000 3.299e-003 7.793e-005 
1.049e-004 3.893e+006 1.040e+011 1.000e+000 3.314e-003 7.793e-005 
1.049e-004 3.896e+006 1.040e+011 1.000e+000 3.371e-003 7.794e-005 
1.049e-004 3.900e+006 1.040e+011 1.000e+000 3.361e-003 7.794e-005 
1.049e-004 3.903e+006 1.040e+011 1.000e+000 3.363e-003 7.794e-005 
1.050e-004 3.907e+006 1.040e+011 1.000e+000 3.362e-003 7.795e-005 
1.050e-004 3.910e+006 1.040e+011 1.000e+000 3.364e-003 7.795e-005 
1.050e-004 3.913e+006 1.040e+011 1.000e+000 3.370e-003 7.796e-005 
1.050e-004 3.917e+006 1.040e+011 1.000e+000 3.379e-003 7.796e-005 
1.051e-004 3.920e+006 1.040e+011 1.000e+000 3.376e-003 7.796e-005 
1.051e-004 3.923e+006 1.040e+011 1.000e+000 3.387e-003 7.797e-005 
1.051e-004 3.927e+006 1.040e+011 1.000e+000 3.425e-003 7.797e-005 
1.052e-004 3.930e+006 1.040e+011 1.000e+000 3.413e-003 7.797e-005 
1.052e-004 3.934e+006 1.040e+011 1.000e+000 3.419e-003 7.798e-005 
1.052e-004 3.937e+006 1.040e+011 1.000e+000 3.457e-003 7.798e-005 
1.052e-004 3.940e+006 1.040e+011 1.000e+000 3.447e-003 7.798e-005 
1.053e-004 3.944e+006 1.040e+011 1.000e+000 3.442e-003 7.799e-005 
1.053e-004 3.947e+006 1.040e+011 1.000e+000 3.430e-003 7.799e-005 
1.053e-004 3.951e+006 1.040e+011 1.000e+000 3.436e-003 7.799e-005 
1.053e-004 3.954e+006 1.040e+011 1.000e+000 3.452e-003 7.800e-005 
1.054e-004 3.957e+006 1.040e+011 1.000e+000 3.459e-003 7.800e-005 
1.054e-004 3.961e+006 1.040e+011 1.000e+000 3.469e-003 7.800e-005 
1.054e-004 3.964e+006 1.040e+011 1.000e+000 3.488e-003 7.801e-005 
1.055e-004 3.968e+006 1.040e+011 1.000e+000 3.489e-003 7.801e-005 
1.055e-004 3.971e+006 1.040e+011 1.000e+000 3.489e-003 7.801e-005 
1.055e-004 3.974e+006 1.040e+011 1.000e+000 3.485e-003 7.802e-005 
1.055e-004 3.978e+006 1.040e+011 1.000e+000 3.487e-003 7.802e-005 
1.056e-004 3.981e+006 1.040e+011 1.000e+000 3.486e-003 7.802e-005 
1.056e-004 3.984e+006 1.040e+011 1.000e+000 3.529e-003 7.803e-005 
1.056e-004 3.988e+006 1.040e+011 1.000e+000 3.510e-003 7.803e-005 
1.056e-004 3.991e+006 1.040e+011 1.000e+000 3.500e-003 7.803e-005 
1.057e-004 3.995e+006 1.040e+011 1.000e+000 3.494e-003 7.804e-005 
1.057e-004 3.998e+006 1.040e+011 1.000e+000 3.487e-003 7.804e-005 
1.057e-004 4.002e+006 1.041e+011 1.000e+000 3.493e-003 7.804e-005 
1.057e-004 4.005e+006 1.041e+011 1.000e+000 3.492e-003 7.805e-005 
1.058e-004 4.008e+006 1.041e+011 1.000e+000 3.495e-003 7.805e-005 
1.058e-004 4.012e+006 1.041e+011 1.000e+000 3.490e-003 7.806e-005 
1.058e-004 4.015e+006 1.041e+011 1.000e+000 3.498e-003 7.806e-005 
1.059e-004 4.018e+006 1.041e+011 1.000e+000 3.499e-003 7.806e-005 
1.059e-004 4.022e+006 1.041e+011 1.000e+000 3.505e-003 7.807e-005 
1.059e-004 4.025e+006 1.041e+011 1.000e+000 3.540e-003 7.807e-005 
1.059e-004 4.028e+006 1.041e+011 1.000e+000 3.530e-003 7.807e-005 
1.060e-004 4.032e+006 1.041e+011 1.000e+000 3.514e-003 7.808e-005 
1.060e-004 4.035e+006 1.041e+011 1.000e+000 3.508e-003 7.808e-005 
1.060e-004 4.039e+006 1.041e+011 1.000e+000 3.486e-003 7.808e-005 
1.060e-004 4.042e+006 1.041e+011 1.000e+000 3.482e-003 7.809e-005 
1.061e-004 4.045e+006 1.041e+011 1.000e+000 3.483e-003 7.809e-005 
1.061e-004 4.048e+006 1.041e+011 1.000e+000 3.485e-003 7.810e-005 
1.061e-004 4.052e+006 1.041e+011 1.000e+000 3.493e-003 7.810e-005 
1.062e-004 4.055e+006 1.041e+011 1.000e+000 3.486e-003 7.810e-005 
1.062e-004 4.059e+006 1.041e+011 1.000e+000 3.496e-003 7.811e-005 
1.062e-004 4.062e+006 1.041e+011 1.000e+000 3.520e-003 7.811e-005 
1.062e-004 4.065e+006 1.041e+011 1.000e+000 3.501e-003 7.811e-005 
1.063e-004 4.069e+006 1.041e+011 1.000e+000 3.488e-003 7.812e-005 
1.063e-004 4.072e+006 1.041e+011 1.000e+000 3.467e-003 7.812e-005 
1.063e-004 4.075e+006 1.041e+011 1.000e+000 3.474e-003 7.812e-005 
1.063e-004 4.078e+006 1.041e+011 1.000e+000 3.472e-003 7.813e-005 
1.064e-004 4.081e+006 1.041e+011 1.000e+000 3.480e-003 7.814e-005 
1.064e-004 4.085e+006 1.041e+011 1.000e+000 3.494e-003 7.814e-005 
1.064e-004 4.088e+006 1.041e+011 1.000e+000 3.500e-003 7.814e-005 
1.064e-004 4.091e+006 1.042e+011 1.000e+000 3.525e-003 7.815e-005 
1.065e-004 4.095e+006 1.042e+011 1.000e+000 3.510e-003 7.815e-005 
1.065e-004 4.098e+006 1.042e+011 1.000e+000 3.393e-003 7.816e-005 
1.065e-004 4.101e+006 1.042e+011 1.000e+000 3.318e-003 7.816e-005 
1.066e-004 4.104e+006 1.042e+011 1.000e+000 3.318e-003 7.816e-005 
1.066e-004 4.108e+006 1.042e+011 1.000e+000 3.324e-003 7.817e-005 
1.066e-004 4.111e+006 1.042e+011 1.000e+000 3.404e-003 7.817e-005 
1.066e-004 4.115e+006 1.042e+011 1.000e+000 3.313e-003 7.818e-005 
1.067e-004 4.118e+006 1.042e+011 1.000e+000 3.318e-003 7.818e-005 
1.067e-004 4.121e+006 1.042e+011 1.000e+000 3.445e-003 7.818e-005 
1.067e-004 4.124e+006 1.042e+011 1.000e+000 3.449e-003 7.819e-005 
1.067e-004 4.128e+006 1.042e+011 1.000e+000 3.465e-003 7.819e-005 
1.068e-004 4.131e+006 1.042e+011 1.000e+000 3.471e-003 7.820e-005 
1.068e-004 4.135e+006 1.042e+011 1.000e+000 3.479e-003 7.820e-005 
1.068e-004 4.138e+006 1.042e+011 1.000e+000 3.493e-003 7.820e-005 
1.069e-004 4.141e+006 1.042e+011 1.000e+000 3.492e-003 7.821e-005 
1.069e-004 4.145e+006 1.042e+011 1.000e+000 3.514e-003 7.821e-005 
1.069e-004 4.148e+006 1.042e+011 1.000e+000 3.489e-003 7.821e-005 
1.069e-004 4.151e+006 1.042e+011 1.000e+000 3.479e-003 7.822e-005 
1.070e-004 4.154e+006 1.042e+011 1.000e+000 3.449e-003 7.822e-005 
1.070e-004 4.158e+006 1.042e+011 1.000e+000 3.355e-003 7.823e-005 
1.070e-004 4.161e+006 1.042e+011 1.000e+000 3.686e-003 7.823e-005 
1.070e-004 4.164e+006 1.042e+011 1.000e+000 3.653e-003 7.823e-005 
1.071e-004 4.168e+006 1.042e+011 1.000e+000 3.326e-003 7.824e-005 
1.071e-004 4.171e+006 1.042e+011 1.000e+000 3.654e-003 7.824e-005 
1.071e-004 4.174e+006 1.042e+011 1.000e+000 3.627e-003 7.825e-005 
1.071e-004 4.177e+006 1.043e+011 1.000e+000 3.576e-003 7.825e-005 
1.072e-004 4.181e+006 1.043e+011 1.000e+000 3.322e-003 7.826e-005 
1.072e-004 4.184e+006 1.043e+011 1.000e+000 3.333e-003 7.826e-005 
1.072e-004 4.187e+006 1.043e+011 1.000e+000 3.421e-003 7.826e-005 
1.073e-004 4.191e+006 1.043e+011 1.000e+000 3.221e-003 7.827e-005 
1.073e-004 4.194e+006 1.043e+011 1.000e+000 3.308e-003 7.827e-005 
1.073e-004 4.197e+006 1.043e+011 1.000e+000 3.332e-003 7.828e-005 
1.073e-004 4.201e+006 1.043e+011 1.000e+000 3.253e-003 7.828e-005 
1.074e-004 4.204e+006 1.043e+011 1.000e+000 3.222e-003 7.828e-005 
1.074e-004 4.207e+006 1.043e+011 1.000e+000 3.337e-003 7.829e-005 
1.074e-004 4.211e+006 1.043e+011 1.000e+000 3.335e-003 7.829e-005 
1.074e-004 4.214e+006 1.043e+011 1.000e+000 3.362e-003 7.829e-005 
1.075e-004 4.218e+006 1.043e+011 1.000e+000 3.417e-003 7.830e-005 
1.075e-004 4.221e+006 1.043e+011 1.000e+000 3.405e-003 7.830e-005 
1.075e-004 4.224e+006 1.043e+011 1.000e+000 3.413e-003 7.830e-005 
1.075e-004 4.228e+006 1.043e+011 1.000e+000 3.421e-003 7.831e-005 
1.076e-004 4.231e+006 1.043e+011 1.000e+000 3.424e-003 7.831e-005 
1.076e-004 4.234e+006 1.043e+011 1.000e+000 3.436e-003 7.831e-005 
1.076e-004 4.238e+006 1.043e+011 1.000e+000 3.433e-003 7.832e-005 
1.077e-004 4.241e+006 1.043e+011 1.000e+000 3.438e-003 7.832e-005 
1.077e-004 4.244e+006 1.043e+011 1.000e+000 3.437e-003 7.833e-005 
1.077e-004 4.248e+006 1.043e+011 1.000e+000 3.445e-003 7.833e-005 
1.077e-004 4.251e+006 1.043e+011 1.000e+000 3.485e-003 7.833e-005 
1.078e-004 4.254e+006 1.043e+011 1.000e+000 3.478e-003 7.834e-005 
1.078e-004 4.258e+006 1.043e+011 1.000e+000 3.464e-003 7.834e-005 
1.078e-004 4.261e+006 1.044e+011 1.000e+000 3.477e-003 7.835e-005 
1.078e-004 4.264e+006 1.044e+011 1.000e+000 3.470e-003 7.835e-005 
1.079e-004 4.267e+006 1.044e+011 1.000e+000 3.463e-003 7.836e-005 
1.079e-004 4.270e+006 1.044e+011 1.000e+000 3.475e-003 7.836e-005 
1.079e-004 4.273e+006 1.044e+011 1.000e+000 3.465e-003 7.837e-005 
1.080e-004 4.277e+006 1.044e+011 1.000e+000 3.425e-003 7.837e-005 
1.080e-004 4.279e+006 1.044e+011 1.000e+000 3.423e-003 7.838e-005 
1.080e-004 4.282e+006 1.044e+011 1.000e+000 3.478e-003 7.839e-005 
1.080e-004 4.284e+006 1.045e+011 1.000e+000 3.698e-003 7.840e-005 
1.081e-004 4.287e+006 1.045e+011 1.000e+000 3.728e-003 7.841e-005 
1.081e-004 4.290e+006 1.045e+011 1.000e+000 3.755e-003 7.841e-005 
1.081e-004 4.293e+006 1.045e+011 1.000e+000 3.745e-003 7.842e-005 
1.081e-004 4.297e+006 1.045e+011 1.000e+000 3.721e-003 7.842e-005 
1.082e-004 4.300e+006 1.045e+011 1.000e+000 3.758e-003 7.842e-005 
1.082e-004 4.304e+006 1.045e+011 1.000e+000 3.758e-003 7.843e-005 
1.082e-004 4.307e+006 1.045e+011 1.000e+000 3.760e-003 7.843e-005 
1.082e-004 4.311e+006 1.045e+011 1.000e+000 3.763e-003 7.843e-005 
1.083e-004 4.314e+006 1.045e+011 1.000e+000 3.764e-003 7.843e-005 
1.083e-004 4.318e+006 1.045e+011 1.000e+000 3.765e-003 7.844e-005 
1.083e-004 4.321e+006 1.045e+011 1.000e+000 3.773e-003 7.844e-005 
1.084e-004 4.325e+006 1.045e+011 1.000e+000 3.772e-003 7.844e-005 
1.084e-004 4.328e+006 1.045e+011 1.000e+000 3.748e-003 7.845e-005 
1.084e-004 4.331e+006 1.045e+011 1.000e+000 3.755e-003 7.845e-005 
1.084e-004 4.335e+006 1.045e+011 1.000e+000 3.745e-003 7.845e-005 
1.085e-004 4.338e+006 1.045e+011 1.000e+000 3.712e-003 7.846e-005 
1.085e-004 4.341e+006 1.045e+011 1.000e+000 3.674e-003 7.846e-005 
1.085e-004 4.345e+006 1.045e+011 1.000e+000 3.658e-003 7.846e-005 
1.085e-004 4.348e+006 1.045e+011 1.000e+000 3.680e-003 7.847e-005 
1.086e-004 4.352e+006 1.045e+011 1.000e+000 3.724e-003 7.847e-005 
1.086e-004 4.355e+006 1.045e+011 1.000e+000 3.742e-003 7.848e-005 
1.086e-004 4.358e+006 1.045e+011 1.000e+000 3.749e-003 7.848e-005 
1.087e-004 4.361e+006 1.045e+011 1.000e+000 3.726e-003 7.848e-005 
1.087e-004 4.365e+006 1.045e+011 1.000e+000 3.734e-003 7.849e-005 
1.087e-004 4.368e+006 1.045e+011 1.000e+000 3.730e-003 7.849e-005 
1.087e-004 4.372e+006 1.045e+011 1.000e+000 3.751e-003 7.849e-005 
1.088e-004 4.375e+006 1.045e+011 1.000e+000 3.682e-003 7.850e-005 
1.088e-004 4.378e+006 1.045e+011 1.000e+000 3.697e-003 7.850e-005 
1.088e-004 4.382e+006 1.045e+011 1.000e+000 3.706e-003 7.850e-005 
1.088e-004 4.385e+006 1.045e+011 1.000e+000 3.670e-003 7.851e-005 
1.089e-004 4.388e+006 1.045e+011 1.000e+000 3.687e-003 7.851e-005 
1.089e-004 4.392e+006 1.045e+011 1.000e+000 3.746e-003 7.852e-005 
1.089e-004 4.395e+006 1.046e+011 1.000e+000 3.686e-003 7.852e-005 
1.089e-004 4.399e+006 1.046e+011 1.000e+000 3.707e-003 7.852e-005 
1.090e-004 4.402e+006 1.046e+011 1.000e+000 3.664e-003 7.853e-005 
1.090e-004 4.405e+006 1.046e+011 1.000e+000 3.673e-003 7.853e-005 
1.090e-004 4.409e+006 1.046e+011 1.000e+000 3.720e-003 7.853e-005 
1.091e-004 4.412e+006 1.046e+011 1.000e+000 3.734e-003 7.853e-005 
1.091e-004 4.416e+006 1.046e+011 1.000e+000 3.734e-003 7.854e-005 
1.091e-004 4.419e+006 1.046e+011 1.000e+000 3.785e-003 7.854e-005 
1.091e-004 4.422e+006 1.046e+011 1.000e+000 3.780e-003 7.855e-005 
1.092e-004 4.426e+006 1.046e+011 1.000e+000 3.750e-003 7.855e-005 
1.092e-004 4.429e+006 1.046e+011 1.000e+000 3.788e-003 7.855e-005 
1.092e-004 4.432e+006 1.046e+011 1.000e+000 3.790e-003 7.856e-005 
1.092e-004 4.436e+006 1.046e+011 1.000e+000 3.757e-003 7.856e-005 
1.093e-004 4.439e+006 1.046e+011 1.000e+000 3.745e-003 7.856e-005 
1.093e-004 4.443e+006 1.046e+011 1.000e+000 3.744e-003 7.857e-005 
1.093e-004 4.446e+006 1.046e+011 1.000e+000 3.786e-003 7.857e-005 
1.093e-004 4.450e+006 1.046e+011 1.000e+000 3.685e-003 7.857e-005 
1.094e-004 4.453e+006 1.046e+011 1.000e+000 3.699e-003 7.858e-005 
1.094e-004 4.456e+006 1.046e+011 1.000e+000 3.775e-003 7.858e-005 
1.094e-004 4.459e+006 1.046e+011 1.000e+000 3.785e-003 7.859e-005 
1.095e-004 4.462e+006 1.046e+011 1.000e+000 3.805e-003 7.859e-005 
1.095e-004 4.466e+006 1.046e+011 1.000e+000 3.773e-003 7.860e-005 
1.095e-004 4.469e+006 1.046e+011 1.000e+000 3.784e-003 7.860e-005 
1.095e-004 4.473e+006 1.046e+011 1.000e+000 3.796e-003 7.860e-005 
1.096e-004 4.476e+006 1.046e+011 1.000e+000 3.783e-003 7.860e-005 
1.096e-004 4.480e+006 1.046e+011 1.000e+000 3.800e-003 7.861e-005 
1.096e-004 4.483e+006 1.046e+011 1.000e+000 3.840e-003 7.861e-005 
1.096e-004 4.486e+006 1.046e+011 1.000e+000 3.803e-003 7.861e-005 
1.097e-004 4.490e+006 1.046e+011 1.000e+000 3.797e-003 7.862e-005 
1.097e-004 4.493e+006 1.046e+011 1.000e+000 3.856e-003 7.862e-005 
1.097e-004 4.497e+006 1.046e+011 1.000e+000 3.873e-003 7.862e-005 
1.098e-004 4.500e+006 1.046e+011 1.000e+000 3.824e-003 7.863e-005 
1.098e-004 4.503e+006 1.046e+011 1.000e+000 3.829e-003 7.863e-005 
1.098e-004 4.507e+006 1.047e+011 1.000e+000 3.799e-003 7.864e-005 
1.098e-004 4.510e+006 1.047e+011 1.000e+000 3.820e-003 7.864e-005 
1.099e-004 4.513e+006 1.047e+011 1.000e+000 3.846e-003 7.864e-005 
1.099e-004 4.517e+006 1.047e+011 1.000e+000 3.814e-003 7.865e-005 
1.099e-004 4.520e+006 1.047e+011 1.000e+000 3.813e-003 7.865e-005 
1.099e-004 4.523e+006 1.047e+011 1.000e+000 3.826e-003 7.865e-005 
1.100e-004 4.527e+006 1.047e+011 1.000e+000 3.832e-003 7.866e-005 
1.100e-004 4.530e+006 1.047e+011 1.000e+000 3.850e-003 7.866e-005 
1.100e-004 4.533e+006 1.047e+011 1.000e+000 3.933e-003 7.866e-005 
1.100e-004 4.537e+006 1.047e+011 1.000e+000 3.882e-003 7.867e-005 
1.101e-004 4.540e+006 1.047e+011 1.000e+000 3.831e-003 7.867e-005 
1.101e-004 4.544e+006 1.047e+011 1.000e+000 3.852e-003 7.868e-005 
1.101e-004 4.547e+006 1.047e+011 1.000e+000 3.842e-003 7.868e-005 
1.102e-004 4.543e+006 1.047e+011 1.000e+000 3.853e-003 7.874e-005 
1.102e-004 4.537e+006 1.047e+011 1.000e+000 3.998e-003 7.880e-005 
1.102e-004 4.532e+006 1.047e+011 1.000e+000 3.894e-003 7.886e-005 
1.102e-004 4.528e+006 1.048e+011 1.000e+000 3.925e-003 7.891e-005 
1.103e-004 4.526e+006 1.048e+011 1.000e+000 3.880e-003 7.896e-005 
1.103e-004 4.523e+006 1.049e+011 1.000e+000 3.964e-003 7.901e-005 
1.103e-004 4.522e+006 1.049e+011 1.000e+000 3.910e-003 7.904e-005 
1.103e-004 4.521e+006 1.049e+011 1.000e+000 3.758e-003 7.907e-005 
1.104e-004 4.521e+006 1.049e+011 1.000e+000 3.921e-003 7.910e-005 
1.104e-004 4.522e+006 1.050e+011 1.000e+000 3.907e-003 7.912e-005 
1.104e-004 4.523e+006 1.050e+011 1.000e+000 4.012e-003 7.914e-005 
1.105e-004 4.525e+006 1.050e+011 1.000e+000 4.049e-003 7.916e-005 
1.105e-004 4.526e+006 1.050e+011 1.000e+000 3.848e-003 7.917e-005 
1.105e-004 4.528e+006 1.050e+011 1.000e+000 3.848e-003 7.918e-005 
1.105e-004 4.530e+006 1.050e+011 1.000e+000 3.864e-003 7.920e-005 
1.106e-004 4.533e+006 1.050e+011 1.000e+000 3.882e-003 7.921e-005 
1.106e-004 4.535e+006 1.051e+011 1.000e+000 3.874e-003 7.922e-005 
1.106e-004 4.538e+006 1.051e+011 1.000e+000 3.901e-003 7.923e-005 
1.106e-004 4.541e+006 1.051e+011 1.000e+000 3.835e-003 7.923e-005 
1.107e-004 4.544e+006 1.051e+011 1.000e+000 3.808e-003 7.924e-005 
1.107e-004 4.547e+006 1.051e+011 1.000e+000 3.917e-003 7.925e-005 
1.107e-004 4.550e+006 1.051e+011 1.000e+000 3.901e-003 7.925e-005 
1.107e-004 4.553e+006 1.051e+011 1.000e+000 3.901e-003 7.926e-005 
1.108e-004 4.556e+006 1.051e+011 1.000e+000 3.954e-003 7.926e-005 
1.108e-004 4.558e+006 1.051e+011 1.000e+000 3.889e-003 7.927e-005 
1.108e-004 4.561e+006 1.051e+011 1.000e+000 3.787e-003 7.928e-005 
1.109e-004 4.564e+006 1.051e+011 1.000e+000 3.862e-003 7.928e-005 
1.109e-004 4.567e+006 1.051e+011 1.000e+000 3.784e-003 7.929e-005 
1.109e-004 4.571e+006 1.051e+011 1.000e+000 3.830e-003 7.929e-005 
1.109e-004 4.574e+006 1.051e+011 1.000e+000 3.840e-003 7.930e-005 
1.110e-004 4.577e+006 1.051e+011 1.000e+000 3.846e-003 7.930e-005 
1.110e-004 4.580e+006 1.051e+011 1.000e+000 3.848e-003 7.931e-005 
1.110e-004 4.584e+006 1.051e+011 1.000e+000 3.797e-003 7.931e-005 
1.110e-004 4.587e+006 1.051e+011 1.000e+000 3.824e-003 7.932e-005 
1.111e-004 4.590e+006 1.052e+011 1.000e+000 3.872e-003 7.932e-005 
1.111e-004 4.593e+006 1.052e+011 1.000e+000 3.890e-003 7.933e-005 
1.111e-004 4.597e+006 1.052e+011 1.000e+000 3.875e-003 7.933e-005 
1.112e-004 4.600e+006 1.052e+011 1.000e+000 3.874e-003 7.933e-005 
1.112e-004 4.603e+006 1.052e+011 1.000e+000 3.838e-003 7.934e-005 
1.112e-004 4.606e+006 1.052e+011 1.000e+000 3.872e-003 7.934e-005 
1.112e-004 4.609e+006 1.052e+011 1.000e+000 3.822e-003 7.935e-005 
1.113e-004 4.613e+006 1.052e+011 1.000e+000 3.826e-003 7.935e-005 
1.113e-004 4.616e+006 1.052e+011 1.000e+000 3.826e-003 7.936e-005 
1.113e-004 4.619e+006 1.052e+011 1.000e+000 3.796e-003 7.936e-005 
1.113e-004 4.622e+006 1.052e+011 1.000e+000 3.848e-003 7.937e-005 
1.114e-004 4.626e+006 1.052e+011 1.000e+000 3.852e-003 7.937e-005 
1.114e-004 4.629e+006 1.052e+011 1.000e+000 3.851e-003 7.937e-005 
1.114e-004 4.632e+006 1.052e+011 1.000e+000 3.871e-003 7.938e-005 
1.114e-004 4.636e+006 1.052e+011 1.000e+000 3.841e-003 7.938e-005 
1.115e-004 4.639e+006 1.052e+011 1.000e+000 3.870e-003 7.939e-005 
1.115e-004 4.642e+006 1.052e+011 1.000e+000 3.954e-003 7.939e-005 
1.115e-004 4.645e+006 1.052e+011 1.000e+000 3.956e-003 7.940e-005 
1.116e-004 4.649e+006 1.052e+011 1.000e+000 3.942e-003 7.940e-005 
1.116e-004 4.652e+006 1.052e+011 1.000e+000 3.872e-003 7.940e-005 
1.116e-004 4.655e+006 1.052e+011 1.000e+000 3.948e-003 7.941e-005 
1.116e-004 4.659e+006 1.052e+011 1.000e+000 3.942e-003 7.941e-005 
1.117e-004 4.662e+006 1.052e+011 1.000e+000 3.932e-003 7.941e-005 
1.117e-004 4.665e+006 1.052e+011 1.000e+000 3.943e-003 7.942e-005 
1.117e-004 4.669e+006 1.052e+011 1.000e+000 3.925e-003 7.942e-005 
1.117e-004 4.672e+006 1.052e+011 1.000e+000 3.922e-003 7.943e-005 
1.118e-004 4.675e+006 1.052e+011 1.000e+000 3.921e-003 7.943e-005 
1.118e-004 4.679e+006 1.053e+011 1.000e+000 3.813e-003 7.943e-005 
1.118e-004 4.682e+006 1.053e+011 1.000e+000 3.941e-003 7.944e-005 
1.118e-004 4.685e+006 1.053e+011 1.000e+000 3.845e-003 7.944e-005 
1.119e-004 4.688e+006 1.053e+011 1.000e+000 3.814e-003 7.945e-005 
1.119e-004 4.692e+006 1.053e+011 1.000e+000 3.849e-003 7.945e-005 
1.119e-004 4.695e+006 1.053e+011 1.000e+000 3.849e-003 7.946e-005 
1.120e-004 4.698e+006 1.053e+011 1.000e+000 3.832e-003 7.946e-005 
1.120e-004 4.701e+006 1.053e+011 1.000e+000 3.865e-003 7.947e-005 
1.120e-004 4.704e+006 1.053e+011 1.000e+000 3.864e-003 7.947e-005 
1.120e-004 4.708e+006 1.053e+011 1.000e+000 3.864e-003 7.948e-005 
1.121e-004 4.711e+006 1.053e+011 1.000e+000 3.800e-003 7.948e-005 
1.121e-004 4.714e+006 1.053e+011 1.000e+000 3.837e-003 7.948e-005 
1.121e-004 4.717e+006 1.053e+011 1.000e+000 3.804e-003 7.949e-005 
1.121e-004 4.721e+006 1.053e+011 1.000e+000 3.813e-003 7.949e-005 
1.122e-004 4.724e+006 1.053e+011 1.000e+000 3.786e-003 7.950e-005 
1.122e-004 4.727e+006 1.053e+011 1.000e+000 3.817e-003 7.950e-005 
1.122e-004 4.730e+006 1.053e+011 1.000e+000 3.786e-003 7.951e-005 
1.123e-004 4.734e+006 1.053e+011 1.000e+000 3.821e-003 7.951e-005 
1.123e-004 4.737e+006 1.053e+011 1.000e+000 3.796e-003 7.951e-005 
1.123e-004 4.740e+006 1.053e+011 1.000e+000 3.840e-003 7.952e-005 
1.123e-004 4.743e+006 1.053e+011 1.000e+000 3.861e-003 7.952e-005 
1.124e-004 4.747e+006 1.053e+011 1.000e+000 3.881e-003 7.953e-005 
1.124e-004 4.750e+006 1.053e+011 1.000e+000 3.901e-003 7.953e-005 
1.124e-004 4.753e+006 1.053e+011 1.000e+000 3.873e-003 7.953e-005 
1.124e-004 4.757e+006 1.053e+011 1.000e+000 3.906e-003 7.954e-005 
1.125e-004 4.760e+006 1.053e+011 1.000e+000 3.896e-003 7.954e-005 
1.125e-004 4.763e+006 1.054e+011 1.000e+000 3.967e-003 7.955e-005 
1.125e-004 4.767e+006 1.054e+011 1.000e+000 3.939e-003 7.955e-005 
1.125e-004 4.770e+006 1.054e+011 1.000e+000 3.965e-003 7.955e-005 
1.126e-004 4.773e+006 1.054e+011 1.000e+000 3.932e-003 7.956e-005 
1.126e-004 4.777e+006 1.054e+011 1.000e+000 3.909e-003 7.956e-005 
1.126e-004 4.780e+006 1.054e+011 1.000e+000 3.946e-003 7.957e-005 
1.127e-004 4.783e+006 1.054e+011 1.000e+000 3.921e-003 7.957e-005 
1.127e-004 4.786e+006 1.054e+011 1.000e+000 3.938e-003 7.958e-005 
1.127e-004 4.790e+006 1.054e+011 1.000e+000 3.902e-003 7.958e-005 
1.127e-004 4.793e+006 1.054e+011 1.000e+000 3.930e-003 7.958e-005 
1.128e-004 4.796e+006 1.054e+011 1.000e+000 3.901e-003 7.959e-005 
1.128e-004 4.800e+006 1.054e+011 1.000e+000 3.927e-003 7.959e-005 
1.128e-004 4.803e+006 1.054e+011 1.000e+000 3.874e-003 7.960e-005 
1.128e-004 4.806e+006 1.054e+011 1.000e+000 3.893e-003 7.960e-005 
1.129e-004 4.809e+006 1.054e+011 1.000e+000 3.889e-003 7.961e-005 
1.129e-004 4.813e+006 1.054e+011 1.000e+000 3.893e-003 7.961e-005 
1.129e-004 4.816e+006 1.054e+011 1.000e+000 3.909e-003 7.961e-005 
1.130e-004 4.819e+006 1.054e+011 1.000e+000 3.906e-003 7.962e-005 
1.130e-004 4.822e+006 1.054e+011 1.000e+000 3.856e-003 7.962e-005 
1.130e-004 4.826e+006 1.054e+011 1.000e+000 3.902e-003 7.963e-005 
1.130e-004 4.829e+006 1.054e+011 1.000e+000 3.916e-003 7.963e-005 
1.131e-004 4.832e+006 1.054e+011 1.000e+000 3.926e-003 7.964e-005 
1.131e-004 4.835e+006 1.054e+011 1.000e+000 3.969e-003 7.964e-005 
1.131e-004 4.839e+006 1.054e+011 1.000e+000 3.931e-003 7.965e-005 
1.131e-004 4.842e+006 1.054e+011 1.000e+000 3.926e-003 7.965e-005 
1.132e-004 4.845e+006 1.055e+011 1.000e+000 3.964e-003 7.965e-005 
1.132e-004 4.848e+006 1.055e+011 1.000e+000 4.006e-003 7.966e-005 
1.132e-004 4.851e+006 1.055e+011 1.000e+000 4.021e-003 7.967e-005 
1.132e-004 4.854e+006 1.055e+011 1.000e+000 4.015e-003 7.967e-005 
1.133e-004 4.857e+006 1.055e+011 1.000e+000 4.003e-003 7.968e-005 
1.133e-004 4.860e+006 1.055e+011 1.000e+000 3.976e-003 7.968e-005 
1.133e-004 4.863e+006 1.055e+011 1.000e+000 3.895e-003 7.969e-005 
1.134e-004 4.866e+006 1.055e+011 1.000e+000 3.957e-003 7.970e-005 
1.134e-004 4.869e+006 1.055e+011 1.000e+000 3.911e-003 7.970e-005 
1.134e-004 4.873e+006 1.055e+011 1.000e+000 3.907e-003 7.970e-005 
1.134e-004 4.876e+006 1.055e+011 1.000e+000 3.934e-003 7.971e-005 
1.135e-004 4.879e+006 1.055e+011 1.000e+000 3.980e-003 7.971e-005 
1.135e-004 4.883e+006 1.055e+011 1.000e+000 3.909e-003 7.972e-005 
1.135e-004 4.886e+006 1.055e+011 1.000e+000 3.940e-003 7.972e-005 
1.135e-004 4.889e+006 1.055e+011 1.000e+000 3.921e-003 7.973e-005 
1.136e-004 4.892e+006 1.055e+011 1.000e+000 3.898e-003 7.973e-005 
1.136e-004 4.896e+006 1.055e+011 1.000e+000 3.912e-003 7.973e-005 
1.136e-004 4.899e+006 1.055e+011 1.000e+000 3.911e-003 7.974e-005 
1.136e-004 4.902e+006 1.055e+011 1.000e+000 3.915e-003 7.974e-005 
1.137e-004 4.906e+006 1.055e+011 1.000e+000 3.907e-003 7.974e-005 
1.137e-004 4.909e+006 1.055e+011 1.000e+000 3.911e-003 7.975e-005 
1.137e-004 4.912e+006 1.055e+011 1.000e+000 3.936e-003 7.975e-005 
1.138e-004 4.916e+006 1.055e+011 1.000e+000 3.980e-003 7.976e-005 
1.138e-004 4.919e+006 1.056e+011 1.000e+000 3.992e-003 7.976e-005 
1.138e-004 4.922e+006 1.056e+011 1.000e+000 3.925e-003 7.976e-005 
1.138e-004 4.926e+006 1.056e+011 1.000e+000 3.920e-003 7.977e-005 
1.139e-004 4.929e+006 1.056e+011 1.000e+000 3.901e-003 7.977e-005 
1.139e-004 4.932e+006 1.056e+011 1.000e+000 3.908e-003 7.978e-005 
1.139e-004 4.936e+006 1.056e+011 1.000e+000 3.944e-003 7.978e-005 
1.139e-004 4.939e+006 1.056e+011 1.000e+000 3.917e-003 7.978e-005 
1.140e-004 4.942e+006 1.056e+011 1.000e+000 4.060e-003 7.979e-005 
1.140e-004 4.946e+006 1.056e+011 1.000e+000 4.007e-003 7.979e-005 
1.140e-004 4.949e+006 1.056e+011 1.000e+000 4.092e-003 7.979e-005 
1.141e-004 4.952e+006 1.056e+011 1.000e+000 4.057e-003 7.980e-005 
1.141e-004 4.956e+006 1.056e+011 1.000e+000 4.015e-003 7.980e-005 
1.141e-004 4.959e+006 1.056e+011 1.000e+000 4.044e-003 7.981e-005 
1.141e-004 4.960e+006 1.056e+011 1.000e+000 3.927e-003 7.983e-005 
1.142e-004 4.962e+006 1.056e+011 1.000e+000 3.845e-003 7.984e-005 
1.142e-004 4.965e+006 1.056e+011 1.000e+000 3.915e-003 7.985e-005 
1.142e-004 4.968e+006 1.056e+011 1.000e+000 3.914e-003 7.985e-005 
1.142e-004 4.971e+006 1.056e+011 1.000e+000 3.963e-003 7.986e-005 
1.143e-004 4.974e+006 1.056e+011 1.000e+000 3.884e-003 7.987e-005 
1.143e-004 4.977e+006 1.056e+011 1.000e+000 3.978e-003 7.987e-005 
1.143e-004 4.980e+006 1.056e+011 1.000e+000 3.840e-003 7.988e-005 
1.143e-004 4.983e+006 1.056e+011 1.000e+000 3.875e-003 7.988e-005 
1.144e-004 4.986e+006 1.056e+011 1.000e+000 4.000e-003 7.988e-005 
1.144e-004 4.990e+006 1.056e+011 1.000e+000 3.860e-003 7.989e-005 
1.144e-004 4.993e+006 1.056e+011 1.000e+000 3.841e-003 7.989e-005 
1.145e-004 4.996e+006 1.056e+011 1.000e+000 3.848e-003 7.990e-005 
1.145e-004 4.999e+006 1.056e+011 1.000e+000 3.785e-003 7.990e-005 
1.145e-004 5.003e+006 1.056e+011 1.000e+000 3.804e-003 7.991e-005 
1.145e-004 5.006e+006 1.056e+011 1.000e+000 3.781e-003 7.991e-005 
1.146e-004 5.009e+006 1.056e+011 1.000e+000 3.811e-003 7.991e-005 
1.146e-004 5.013e+006 1.057e+011 1.000e+000 3.837e-003 7.992e-005 
1.146e-004 5.016e+006 1.057e+011 1.000e+000 3.851e-003 7.992e-005 
1.146e-004 5.019e+006 1.057e+011 1.000e+000 3.774e-003 7.993e-005 
1.147e-004 5.022e+006 1.057e+011 1.000e+000 3.813e-003 7.993e-005 
1.147e-004 5.026e+006 1.057e+011 1.000e+000 3.735e-003 7.994e-005 
1.147e-004 5.029e+006 1.057e+011 1.000e+000 3.778e-003 7.994e-005 
1.148e-004 5.032e+006 1.057e+011 1.000e+000 4.028e-003 7.995e-005 
1.148e-004 5.035e+006 1.057e+011 1.000e+000 3.943e-003 7.995e-005 
1.148e-004 5.038e+006 1.057e+011 1.000e+000 3.893e-003 7.996e-005 
1.148e-004 5.042e+006 1.057e+011 1.000e+000 4.026e-003 7.996e-005 
1.149e-004 5.045e+006 1.057e+011 1.000e+000 3.934e-003 7.996e-005 
1.149e-004 5.048e+006 1.057e+011 1.000e+000 4.020e-003 7.997e-005 
1.149e-004 5.051e+006 1.057e+011 1.000e+000 3.908e-003 7.997e-005 
1.149e-004 5.055e+006 1.057e+011 1.000e+000 3.367e-003 7.998e-005 
1.150e-004 5.058e+006 1.057e+011 1.000e+000 3.425e-003 7.998e-005 
1.150e-004 5.061e+006 1.057e+011 1.000e+000 3.401e-003 7.999e-005 
1.150e-004 5.064e+006 1.057e+011 1.000e+000 3.437e-003 7.999e-005 
1.150e-004 5.067e+006 1.057e+011 1.000e+000 3.387e-003 8.000e-005 
1.151e-004 5.070e+006 1.057e+011 1.000e+000 3.431e-003 8.000e-005 
1.151e-004 5.074e+006 1.057e+011 1.000e+000 3.440e-003 8.001e-005 
1.151e-004 5.077e+006 1.057e+011 1.000e+000 3.430e-003 8.001e-005 
1.152e-004 5.080e+006 1.057e+011 1.000e+000 3.445e-003 8.002e-005 
1.152e-004 5.083e+006 1.058e+011 1.000e+000 3.408e-003 8.002e-005 
1.152e-004 5.086e+006 1.058e+011 1.000e+000 3.465e-003 8.003e-005 
1.152e-004 5.089e+006 1.058e+011 1.000e+000 3.394e-003 8.003e-005 
1.153e-004 5.093e+006 1.058e+011 1.000e+000 3.400e-003 8.004e-005 
1.153e-004 5.096e+006 1.058e+011 1.000e+000 3.431e-003 8.004e-005 
1.153e-004 5.099e+006 1.058e+011 1.000e+000 3.441e-003 8.005e-005 
1.153e-004 5.102e+006 1.058e+011 1.000e+000 3.379e-003 8.005e-005 
1.154e-004 5.105e+006 1.058e+011 1.000e+000 3.382e-003 8.006e-005 
1.154e-004 5.108e+006 1.058e+011 1.000e+000 3.387e-003 8.006e-005 
1.154e-004 5.112e+006 1.058e+011 1.000e+000 3.368e-003 8.007e-005 
1.154e-004 5.115e+006 1.058e+011 1.000e+000 3.428e-003 8.007e-005 
1.155e-004 5.118e+006 1.058e+011 1.000e+000 3.378e-003 8.008e-005 
1.155e-004 5.121e+006 1.058e+011 1.000e+000 3.461e-003 8.008e-005 
1.155e-004 5.124e+006 1.058e+011 1.000e+000 3.403e-003 8.009e-005 
1.156e-004 5.127e+006 1.058e+011 1.000e+000 3.397e-003 8.009e-005 
1.156e-004 5.131e+006 1.058e+011 1.000e+000 3.492e-003 8.010e-005 
1.156e-004 5.131e+006 1.058e+011 1.000e+000 3.448e-003 8.012e-005 
1.156e-004 5.129e+006 1.059e+011 1.000e+000 3.384e-003 8.016e-005 
1.157e-004 5.129e+006 1.059e+011 1.000e+000 3.342e-003 8.019e-005 
1.157e-004 5.130e+006 1.060e+011 1.000e+000 3.379e-003 8.021e-005 
1.157e-004 5.131e+006 1.060e+011 1.000e+000 3.393e-003 8.023e-005 
1.157e-004 5.133e+006 1.060e+011 1.000e+000 3.379e-003 8.024e-005 
1.158e-004 5.135e+006 1.060e+011 1.000e+000 3.403e-003 8.025e-005 
1.158e-004 5.137e+006 1.060e+011 1.000e+000 3.347e-003 8.026e-005 
1.158e-004 5.140e+006 1.060e+011 1.000e+000 3.340e-003 8.028e-005 
1.159e-004 5.142e+006 1.061e+011 1.000e+000 3.316e-003 8.028e-005 
1.159e-004 5.145e+006 1.061e+011 1.000e+000 3.329e-003 8.029e-005 
1.159e-004 5.148e+006 1.061e+011 1.000e+000 3.355e-003 8.030e-005 
1.159e-004 5.151e+006 1.061e+011 1.000e+000 3.363e-003 8.031e-005 
1.160e-004 5.154e+006 1.061e+011 1.000e+000 3.338e-003 8.031e-005 
1.160e-004 5.156e+006 1.061e+011 1.000e+000 3.334e-003 8.032e-005 
1.160e-004 5.159e+006 1.061e+011 1.000e+000 3.368e-003 8.033e-005 
1.160e-004 5.162e+006 1.061e+011 1.000e+000 3.459e-003 8.034e-005 
1.161e-004 5.162e+006 1.061e+011 1.000e+000 3.362e-003 8.036e-005 
1.161e-004 5.163e+006 1.062e+011 1.000e+000 3.365e-003 8.038e-005 
1.161e-004 5.165e+006 1.062e+011 1.000e+000 3.389e-003 8.040e-005 
1.161e-004 5.167e+006 1.062e+011 1.000e+000 3.425e-003 8.041e-005 
1.162e-004 5.170e+006 1.062e+011 1.000e+000 3.422e-003 8.042e-005 
1.162e-004 5.172e+006 1.062e+011 1.000e+000 3.399e-003 8.043e-005 
1.162e-004 5.175e+006 1.062e+011 1.000e+000 3.425e-003 8.044e-005 
1.163e-004 5.178e+006 1.062e+011 1.000e+000 3.384e-003 8.044e-005 
1.163e-004 5.181e+006 1.062e+011 1.000e+000 3.473e-003 8.045e-005 
1.163e-004 5.183e+006 1.062e+011 1.000e+000 3.394e-003 8.046e-005 
1.163e-004 5.186e+006 1.062e+011 1.000e+000 3.483e-003 8.047e-005 
1.164e-004 5.187e+006 1.063e+011 1.000e+000 3.412e-003 8.049e-005 
1.164e-004 5.187e+006 1.063e+011 1.000e+000 3.417e-003 8.051e-005 
1.164e-004 5.189e+006 1.063e+011 1.000e+000 3.425e-003 8.053e-005 
1.164e-004 5.190e+006 1.063e+011 1.000e+000 3.429e-003 8.054e-005 
1.165e-004 5.193e+006 1.063e+011 1.000e+000 3.367e-003 8.055e-005 
1.165e-004 5.195e+006 1.064e+011 1.000e+000 3.424e-003 8.056e-005 
1.165e-004 5.198e+006 1.064e+011 1.000e+000 3.441e-003 8.057e-005 
1.166e-004 5.201e+006 1.064e+011 1.000e+000 3.457e-003 8.058e-005 
1.166e-004 5.204e+006 1.064e+011 1.000e+000 3.361e-003 8.059e-005 
1.166e-004 5.207e+006 1.064e+011 1.000e+000 3.439e-003 8.059e-005 
1.166e-004 5.209e+006 1.064e+011 1.000e+000 3.442e-003 8.060e-005 
1.167e-004 5.212e+006 1.064e+011 1.000e+000 3.408e-003 8.061e-005 
1.167e-004 5.215e+006 1.064e+011 1.000e+000 3.434e-003 8.061e-005 
1.167e-004 5.218e+006 1.064e+011 1.000e+000 3.461e-003 8.062e-005 
1.167e-004 5.221e+006 1.064e+011 1.000e+000 3.417e-003 8.063e-005 
1.168e-004 5.224e+006 1.064e+011 1.000e+000 3.462e-003 8.064e-005 
1.168e-004 5.226e+006 1.064e+011 1.000e+000 3.389e-003 8.064e-005 
1.168e-004 5.229e+006 1.064e+011 1.000e+000 3.432e-003 8.065e-005 
1.168e-004 5.232e+006 1.065e+011 1.000e+000 3.453e-003 8.066e-005 
1.169e-004 5.235e+006 1.065e+011 1.000e+000 3.444e-003 8.066e-005 
1.169e-004 5.238e+006 1.065e+011 1.000e+000 3.477e-003 8.067e-005 
1.169e-004 5.241e+006 1.065e+011 1.000e+000 3.452e-003 8.068e-005 
1.170e-004 5.243e+006 1.065e+011 1.000e+000 3.444e-003 8.069e-005 
1.170e-004 5.246e+006 1.065e+011 1.000e+000 3.473e-003 8.069e-005 
1.170e-004 5.249e+006 1.065e+011 1.000e+000 3.383e-003 8.070e-005 
1.170e-004 5.252e+006 1.065e+011 1.000e+000 3.437e-003 8.071e-005 
1.171e-004 5.255e+006 1.065e+011 1.000e+000 3.445e-003 8.072e-005 
1.171e-004 5.257e+006 1.065e+011 1.000e+000 3.425e-003 8.073e-005 
1.171e-004 5.260e+006 1.065e+011 1.000e+000 3.435e-003 8.073e-005 
1.171e-004 5.263e+006 1.065e+011 1.000e+000 3.429e-003 8.074e-005 
1.172e-004 5.266e+006 1.066e+011 1.000e+000 3.412e-003 8.075e-005 
1.172e-004 5.268e+006 1.066e+011 1.000e+000 3.439e-003 8.076e-005 
1.172e-004 5.271e+006 1.066e+011 1.000e+000 3.411e-003 8.076e-005 
1.173e-004 5.274e+006 1.066e+011 1.000e+000 3.435e-003 8.077e-005 
1.173e-004 5.276e+006 1.066e+011 1.000e+000 3.451e-003 8.078e-005 
1.173e-004 5.279e+006 1.066e+011 1.000e+000 3.455e-003 8.079e-005 
1.173e-004 5.281e+006 1.066e+011 1.000e+000 3.503e-003 8.080e-005 
1.174e-004 5.284e+006 1.066e+011 1.000e+000 3.442e-003 8.081e-005 
1.174e-004 5.286e+006 1.066e+011 1.000e+000 3.454e-003 8.082e-005 
1.174e-004 5.288e+006 1.066e+011 1.000e+000 3.409e-003 8.083e-005 
1.174e-004 5.290e+006 1.067e+011 1.000e+000 3.454e-003 8.085e-005 
1.175e-004 5.292e+006 1.067e+011 1.000e+000 3.461e-003 8.086e-005 
1.175e-004 5.294e+006 1.067e+011 1.000e+000 3.451e-003 8.088e-005 
1.175e-004 5.293e+006 1.067e+011 1.000e+000 3.601e-003 8.091e-005 
1.175e-004 5.295e+006 1.067e+011 1.000e+000 3.534e-003 8.092e-005 
1.176e-004 5.297e+006 1.068e+011 1.000e+000 3.544e-003 8.093e-005 
1.176e-004 5.300e+006 1.068e+011 1.000e+000 3.468e-003 8.094e-005 
1.176e-004 5.303e+006 1.068e+011 1.000e+000 3.514e-003 8.095e-005 
1.177e-004 5.306e+006 1.068e+011 1.000e+000 3.514e-003 8.095e-005 
1.177e-004 5.309e+006 1.068e+011 1.000e+000 3.498e-003 8.096e-005 
1.177e-004 5.312e+006 1.068e+011 1.000e+000 3.498e-003 8.096e-005 
1.177e-004 5.315e+006 1.068e+011 1.000e+000 3.507e-003 8.097e-005 
1.178e-004 5.318e+006 1.068e+011 1.000e+000 3.519e-003 8.098e-005 
1.178e-004 5.321e+006 1.068e+011 1.000e+000 3.535e-003 8.098e-005 
1.178e-004 5.324e+006 1.068e+011 1.000e+000 3.508e-003 8.099e-005 
1.178e-004 5.327e+006 1.068e+011 1.000e+000 3.381e-003 8.099e-005 
1.179e-004 5.331e+006 1.068e+011 1.000e+000 3.520e-003 8.100e-005 
1.179e-004 5.334e+006 1.068e+011 1.000e+000 3.503e-003 8.100e-005 
1.179e-004 5.337e+006 1.068e+011 1.000e+000 3.524e-003 8.101e-005 
1.179e-004 5.340e+006 1.068e+011 1.000e+000 3.531e-003 8.101e-005 
1.180e-004 5.343e+006 1.069e+011 1.000e+000 3.536e-003 8.102e-005 
1.180e-004 5.346e+006 1.069e+011 1.000e+000 3.532e-003 8.103e-005 
1.180e-004 5.349e+006 1.069e+011 1.000e+000 3.534e-003 8.103e-005 
1.181e-004 5.352e+006 1.069e+011 1.000e+000 3.535e-003 8.104e-005 
1.181e-004 5.356e+006 1.069e+011 1.000e+000 3.536e-003 8.104e-005 
1.181e-004 5.359e+006 1.069e+011 1.000e+000 3.539e-003 8.104e-005 
1.181e-004 5.362e+006 1.069e+011 1.000e+000 3.539e-003 8.105e-005 
1.182e-004 5.365e+006 1.069e+011 1.000e+000 3.540e-003 8.105e-005 
1.182e-004 5.369e+006 1.069e+011 1.000e+000 3.539e-003 8.106e-005 
1.182e-004 5.372e+006 1.069e+011 1.000e+000 3.540e-003 8.106e-005 
1.182e-004 5.375e+006 1.069e+011 1.000e+000 3.538e-003 8.107e-005 
1.183e-004 5.378e+006 1.069e+011 1.000e+000 3.533e-003 8.107e-005 
1.183e-004 5.381e+006 1.069e+011 1.000e+000 3.558e-003 8.108e-005 
1.183e-004 5.385e+006 1.069e+011 1.000e+000 3.553e-003 8.108e-005 
1.184e-004 5.388e+006 1.069e+011 1.000e+000 3.553e-003 8.109e-005 
1.184e-004 5.391e+006 1.069e+011 1.000e+000 3.558e-003 8.109e-005 
1.184e-004 5.394e+006 1.069e+011 1.000e+000 3.496e-003 8.110e-005 
1.184e-004 5.397e+006 1.069e+011 1.000e+000 3.536e-003 8.110e-005 
1.185e-004 5.401e+006 1.069e+011 1.000e+000 3.492e-003 8.111e-005 
1.185e-004 5.404e+006 1.069e+011 1.000e+000 3.466e-003 8.111e-005 
1.185e-004 5.407e+006 1.070e+011 1.000e+000 3.549e-003 8.111e-005 
1.185e-004 5.410e+006 1.070e+011 1.000e+000 3.544e-003 8.112e-005 
1.186e-004 5.414e+006 1.070e+011 1.000e+000 3.537e-003 8.112e-005 
1.186e-004 5.417e+006 1.070e+011 1.000e+000 3.517e-003 8.113e-005 
1.186e-004 5.420e+006 1.070e+011 1.000e+000 3.550e-003 8.113e-005 
1.186e-004 5.423e+006 1.070e+011 1.000e+000 3.519e-003 8.114e-005 
1.187e-004 5.426e+006 1.070e+011 1.000e+000 3.508e-003 8.114e-005 
1.187e-004 5.429e+006 1.070e+011 1.000e+000 3.525e-003 8.115e-005 
1.187e-004 5.433e+006 1.070e+011 1.000e+000 3.494e-003 8.115e-005 
1.188e-004 5.436e+006 1.070e+011 1.000e+000 3.496e-003 8.116e-005 
1.188e-004 5.439e+006 1.070e+011 1.000e+000 3.510e-003 8.116e-005 
1.188e-004 5.442e+006 1.070e+011 1.000e+000 3.501e-003 8.117e-005 
1.188e-004 5.445e+006 1.070e+011 1.000e+000 3.501e-003 8.117e-005 
1.189e-004 5.448e+006 1.070e+011 1.000e+000 3.506e-003 8.118e-005 
1.189e-004 5.451e+006 1.070e+011 1.000e+000 3.493e-003 8.119e-005 
1.189e-004 5.454e+006 1.070e+011 1.000e+000 3.511e-003 8.119e-005 
1.189e-004 5.457e+006 1.070e+011 1.000e+000 3.488e-003 8.120e-005 
1.190e-004 5.460e+006 1.070e+011 1.000e+000 3.512e-003 8.120e-005 
1.190e-004 5.463e+006 1.071e+011 1.000e+000 3.422e-003 8.121e-005 
1.190e-004 5.466e+006 1.071e+011 1.000e+000 3.501e-003 8.122e-005 
1.191e-004 5.469e+006 1.071e+011 1.000e+000 3.493e-003 8.122e-005 
1.191e-004 5.472e+006 1.071e+011 1.000e+000 3.543e-003 8.123e-005 
1.191e-004 5.475e+006 1.071e+011 1.000e+000 3.482e-003 8.123e-005 
1.191e-004 5.478e+006 1.071e+011 1.000e+000 3.469e-003 8.124e-005 
1.192e-004 5.482e+006 1.071e+011 1.000e+000 3.450e-003 8.124e-005 
1.192e-004 5.485e+006 1.071e+011 1.000e+000 3.475e-003 8.125e-005 
1.192e-004 5.488e+006 1.071e+011 1.000e+000 3.459e-003 8.126e-005 
1.192e-004 5.491e+006 1.071e+011 1.000e+000 3.449e-003 8.126e-005 
1.193e-004 5.494e+006 1.071e+011 1.000e+000 3.474e-003 8.127e-005 
1.193e-004 5.497e+006 1.071e+011 1.000e+000 3.480e-003 8.127e-005 
1.193e-004 5.500e+006 1.071e+011 1.000e+000 3.452e-003 8.128e-005 
1.193e-004 5.503e+006 1.071e+011 1.000e+000 3.432e-003 8.128e-005 
1.194e-004 5.506e+006 1.071e+011 1.000e+000 3.503e-003 8.129e-005 
1.194e-004 5.509e+006 1.072e+011 1.000e+000 3.444e-003 8.129e-005 
1.194e-004 5.512e+006 1.072e+011 1.000e+000 3.444e-003 8.130e-005 
1.195e-004 5.515e+006 1.072e+011 1.000e+000 3.489e-003 8.131e-005 
1.195e-004 5.518e+006 1.072e+011 1.000e+000 3.478e-003 8.131e-005 
1.195e-004 5.521e+006 1.072e+011 1.000e+000 3.459e-003 8.132e-005 
1.195e-004 5.524e+006 1.072e+011 1.000e+000 3.499e-003 8.133e-005 
1.196e-004 5.527e+006 1.072e+011 1.000e+000 3.439e-003 8.133e-005 
1.196e-004 5.530e+006 1.072e+011 1.000e+000 3.453e-003 8.134e-005 
1.196e-004 5.533e+006 1.072e+011 1.000e+000 3.557e-003 8.135e-005 
1.196e-004 5.536e+006 1.072e+011 1.000e+000 3.587e-003 8.135e-005 
1.197e-004 5.538e+006 1.072e+011 1.000e+000 3.535e-003 8.136e-005 
1.197e-004 5.541e+006 1.072e+011 1.000e+000 3.617e-003 8.137e-005 
1.197e-004 5.544e+006 1.072e+011 1.000e+000 3.634e-003 8.137e-005 
1.197e-004 5.547e+006 1.072e+011 1.000e+000 3.561e-003 8.138e-005 
1.198e-004 5.550e+006 1.073e+011 1.000e+000 3.647e-003 8.139e-005 
1.198e-004 5.553e+006 1.073e+011 1.000e+000 3.571e-003 8.140e-005 
1.198e-004 5.556e+006 1.073e+011 1.000e+000 3.507e-003 8.140e-005 
1.199e-004 5.559e+006 1.073e+011 1.000e+000 3.432e-003 8.141e-005 
1.199e-004 5.561e+006 1.073e+011 1.000e+000 3.376e-003 8.142e-005 
1.199e-004 5.564e+006 1.073e+011 1.000e+000 3.369e-003 8.143e-005 
1.199e-004 5.566e+006 1.073e+011 1.000e+000 3.390e-003 8.144e-005 
1.200e-004 5.569e+006 1.073e+011 1.000e+000 3.444e-003 8.145e-005 
1.200e-004 5.571e+006 1.073e+011 1.000e+000 3.670e-003 8.146e-005 
1.200e-004 5.573e+006 1.074e+011 1.000e+000 3.539e-003 8.147e-005 
1.200e-004 5.576e+006 1.074e+011 1.000e+000 3.559e-003 8.148e-005 
1.201e-004 5.578e+006 1.074e+011 1.000e+000 3.577e-003 8.149e-005 
1.201e-004 5.581e+006 1.074e+011 1.000e+000 3.553e-003 8.150e-005 
1.201e-004 5.583e+006 1.074e+011 1.000e+000 3.605e-003 8.151e-005 
1.202e-004 5.585e+006 1.074e+011 1.000e+000 3.661e-003 8.152e-005 
1.202e-004 5.588e+006 1.074e+011 1.000e+000 3.563e-003 8.153e-005 
1.202e-004 5.590e+006 1.074e+011 1.000e+000 3.576e-003 8.154e-005 
1.202e-004 5.592e+006 1.074e+011 1.000e+000 3.577e-003 8.155e-005 
1.203e-004 5.595e+006 1.075e+011 1.000e+000 3.550e-003 8.156e-005 
1.203e-004 5.597e+006 1.075e+011 1.000e+000 3.659e-003 8.157e-005 
1.203e-004 5.600e+006 1.075e+011 1.000e+000 3.569e-003 8.158e-005 
1.203e-004 5.603e+006 1.075e+011 1.000e+000 3.565e-003 8.159e-005 
1.204e-004 5.605e+006 1.075e+011 1.000e+000 3.655e-003 8.160e-005 
1.204e-004 5.608e+006 1.075e+011 1.000e+000 3.635e-003 8.161e-005 
1.204e-004 5.610e+006 1.075e+011 1.000e+000 3.628e-003 8.162e-005 
1.204e-004 5.613e+006 1.075e+011 1.000e+000 3.616e-003 8.163e-005 
1.205e-004 5.615e+006 1.075e+011 1.000e+000 3.603e-003 8.164e-005 
1.205e-004 5.618e+006 1.076e+011 1.000e+000 3.620e-003 8.165e-005 
1.205e-004 5.620e+006 1.076e+011 1.000e+000 3.596e-003 8.165e-005 
1.206e-004 5.623e+006 1.076e+011 1.000e+000 3.807e-003 8.166e-005 
1.206e-004 5.625e+006 1.076e+011 1.000e+000 3.800e-003 8.167e-005 
1.206e-004 5.628e+006 1.076e+011 1.000e+000 3.698e-003 8.168e-005 
1.206e-004 5.630e+006 1.076e+011 1.000e+000 3.748e-003 8.169e-005 
1.207e-004 5.633e+006 1.076e+011 1.000e+000 3.749e-003 8.170e-005 
1.207e-004 5.635e+006 1.076e+011 1.000e+000 3.755e-003 8.172e-005 
1.207e-004 5.637e+006 1.077e+011 1.000e+000 3.752e-003 8.173e-005 
1.207e-004 5.640e+006 1.077e+011 1.000e+000 3.696e-003 8.174e-005 
1.208e-004 5.642e+006 1.077e+011 1.000e+000 3.656e-003 8.175e-005 
1.208e-004 5.644e+006 1.077e+011 1.000e+000 3.640e-003 8.176e-005 
1.208e-004 5.646e+006 1.077e+011 1.000e+000 3.626e-003 8.177e-005 
1.209e-004 5.648e+006 1.077e+011 1.000e+000 3.625e-003 8.178e-005 
1.209e-004 5.650e+006 1.077e+011 1.000e+000 3.636e-003 8.180e-005 
1.209e-004 5.652e+006 1.078e+011 1.000e+000 3.664e-003 8.181e-005 
1.209e-004 5.654e+006 1.078e+011 1.000e+000 3.725e-003 8.183e-005 
1.210e-004 5.656e+006 1.078e+011 1.000e+000 3.695e-003 8.184e-005 
1.210e-004 5.657e+006 1.078e+011 1.000e+000 3.825e-003 8.186e-005 
1.210e-004 5.659e+006 1.078e+011 1.000e+000 3.822e-003 8.187e-005 
1.210e-004 5.660e+006 1.078e+011 1.000e+000 3.821e-003 8.189e-005 
1.211e-004 5.661e+006 1.079e+011 1.000e+000 3.786e-003 8.191e-005 
1.211e-004 5.662e+006 1.079e+011 1.000e+000 3.781e-003 8.193e-005 
1.211e-004 5.663e+006 1.079e+011 1.000e+000 3.845e-003 8.195e-005 
1.211e-004 5.664e+006 1.079e+011 1.000e+000 3.808e-003 8.197e-005 
1.212e-004 5.664e+006 1.080e+011 1.000e+000 3.700e-003 8.200e-005 
1.212e-004 5.664e+006 1.080e+011 1.000e+000 3.800e-003 8.202e-005 
1.212e-004 5.663e+006 1.081e+011 1.000e+000 3.925e-003 8.206e-005 
1.213e-004 5.661e+006 1.081e+011 1.000e+000 3.924e-003 8.210e-005 
1.213e-004 5.656e+006 1.082e+011 1.000e+000 4.081e-003 8.216e-005 
1.213e-004 5.653e+006 1.083e+011 1.000e+000 4.195e-003 8.221e-005 
1.213e-004 5.647e+006 1.084e+011 1.000e+000 4.334e-003 8.228e-005 
1.214e-004 5.639e+006 1.085e+011 1.000e+000 4.424e-003 8.236e-005 
1.214e-004 5.628e+006 1.086e+011 1.000e+000 4.518e-003 8.246e-005 
1.214e-004 5.613e+006 1.088e+011 1.000e+000 4.570e-003 8.259e-005 
1.214e-004 5.596e+006 1.090e+011 1.000e+000 4.694e-003 8.274e-005 
1.215e-004 5.588e+006 1.092e+011 1.000e+000 4.628e-003 8.282e-005 
1.215e-004 5.587e+006 1.092e+011 1.000e+000 4.594e-003 8.285e-005 
1.215e-004 5.588e+006 1.093e+011 1.000e+000 4.541e-003 8.287e-005 
1.216e-004 5.587e+006 1.094e+011 1.000e+000 5.052e-003 8.290e-005 
1.216e-004 5.589e+006 1.094e+011 1.000e+000 5.043e-003 8.292e-005 
1.216e-004 5.591e+006 1.094e+011 1.000e+000 5.025e-003 8.293e-005 
1.216e-004 5.593e+006 1.094e+011 1.000e+000 5.041e-003 8.294e-005 
1.217e-004 5.596e+006 1.094e+011 1.000e+000 5.146e-003 8.295e-005 
1.217e-004 5.599e+006 1.094e+011 1.000e+000 5.120e-003 8.296e-005 
1.217e-004 5.601e+006 1.095e+011 1.000e+000 5.062e-003 8.297e-005 
1.217e-004 5.604e+006 1.095e+011 1.000e+000 5.059e-003 8.298e-005 
1.218e-004 5.607e+006 1.095e+011 1.000e+000 5.023e-003 8.299e-005 
1.218e-004 5.609e+006 1.095e+011 1.000e+000 4.987e-003 8.299e-005 
1.218e-004 5.612e+006 1.095e+011 1.000e+000 5.012e-003 8.300e-005 
1.218e-004 5.615e+006 1.095e+011 1.000e+000 5.046e-003 8.301e-005 
1.219e-004 5.618e+006 1.095e+011 1.000e+000 5.014e-003 8.302e-005 
1.219e-004 5.620e+006 1.095e+011 1.000e+000 5.014e-003 8.302e-005 
1.219e-004 5.624e+006 1.095e+011 1.000e+000 5.066e-003 8.303e-005 
1.220e-004 5.627e+006 1.095e+011 1.000e+000 5.043e-003 8.303e-005 
1.220e-004 5.630e+006 1.096e+011 1.000e+000 5.013e-003 8.304e-005 
1.220e-004 5.633e+006 1.096e+011 1.000e+000 4.992e-003 8.304e-005 
1.220e-004 5.637e+006 1.096e+011 1.000e+000 4.981e-003 8.305e-005 
1.221e-004 5.640e+006 1.096e+011 1.000e+000 4.995e-003 8.305e-005 
1.221e-004 5.643e+006 1.096e+011 1.000e+000 5.048e-003 8.306e-005 
1.221e-004 5.646e+006 1.096e+011 1.000e+000 5.049e-003 8.306e-005 
1.221e-004 5.649e+006 1.096e+011 1.000e+000 5.026e-003 8.307e-005 
1.222e-004 5.652e+006 1.096e+011 1.000e+000 5.034e-003 8.307e-005 
1.222e-004 5.655e+006 1.096e+011 1.000e+000 5.026e-003 8.308e-005 
1.222e-004 5.658e+006 1.096e+011 1.000e+000 5.006e-003 8.309e-005 
1.222e-004 5.661e+006 1.096e+011 1.000e+000 5.018e-003 8.309e-005 
1.223e-004 5.664e+006 1.096e+011 1.000e+000 5.075e-003 8.310e-005 
1.223e-004 5.667e+006 1.096e+011 1.000e+000 5.133e-003 8.311e-005 
1.223e-004 5.670e+006 1.097e+011 1.000e+000 5.068e-003 8.311e-005 
1.224e-004 5.673e+006 1.097e+011 1.000e+000 5.045e-003 8.312e-005 
1.224e-004 5.676e+006 1.097e+011 1.000e+000 5.029e-003 8.312e-005 
1.224e-004 5.679e+006 1.097e+011 1.000e+000 5.014e-003 8.313e-005 
1.224e-004 5.682e+006 1.097e+011 1.000e+000 5.036e-003 8.314e-005 
1.225e-004 5.685e+006 1.097e+011 1.000e+000 5.052e-003 8.314e-005 
1.225e-004 5.688e+006 1.097e+011 1.000e+000 5.109e-003 8.315e-005 
1.225e-004 5.691e+006 1.097e+011 1.000e+000 5.050e-003 8.316e-005 
1.225e-004 5.694e+006 1.097e+011 1.000e+000 5.038e-003 8.316e-005 
1.226e-004 5.697e+006 1.097e+011 1.000e+000 5.052e-003 8.317e-005 
1.226e-004 5.700e+006 1.097e+011 1.000e+000 5.016e-003 8.317e-005 
1.226e-004 5.703e+006 1.098e+011 1.000e+000 5.039e-003 8.318e-005 
1.227e-004 5.706e+006 1.098e+011 1.000e+000 5.002e-003 8.319e-005 
1.227e-004 5.709e+006 1.098e+011 1.000e+000 5.010e-003 8.319e-005 
1.227e-004 5.712e+006 1.098e+011 1.000e+000 5.089e-003 8.320e-005 
1.227e-004 5.715e+006 1.098e+011 1.000e+000 5.064e-003 8.320e-005 
1.228e-004 5.718e+006 1.098e+011 1.000e+000 5.053e-003 8.321e-005 
1.228e-004 5.721e+006 1.098e+011 1.000e+000 5.040e-003 8.322e-005 
1.228e-004 5.724e+006 1.098e+011 1.000e+000 5.031e-003 8.322e-005 
1.228e-004 5.727e+006 1.098e+011 1.000e+000 5.022e-003 8.323e-005 
1.229e-004 5.730e+006 1.098e+011 1.000e+000 5.016e-003 8.323e-005 
1.229e-004 5.733e+006 1.098e+011 1.000e+000 5.114e-003 8.324e-005 
1.229e-004 5.736e+006 1.098e+011 1.000e+000 5.120e-003 8.324e-005 
1.229e-004 5.739e+006 1.099e+011 1.000e+000 5.105e-003 8.325e-005 
1.230e-004 5.742e+006 1.099e+011 1.000e+000 5.098e-003 8.326e-005 
1.230e-004 5.745e+006 1.099e+011 1.000e+000 5.098e-003 8.326e-005 
1.230e-004 5.748e+006 1.099e+011 1.000e+000 5.099e-003 8.327e-005 
1.231e-004 5.751e+006 1.099e+011 1.000e+000 5.097e-003 8.328e-005 
1.231e-004 5.754e+006 1.099e+011 1.000e+000 5.104e-003 8.328e-005 
1.231e-004 5.757e+006 1.099e+011 1.000e+000 5.156e-003 8.329e-005 
1.231e-004 5.760e+006 1.099e+011 1.000e+000 5.124e-003 8.329e-005 
1.232e-004 5.763e+006 1.099e+011 1.000e+000 5.124e-003 8.330e-005 
1.232e-004 5.766e+006 1.099e+011 1.000e+000 5.115e-003 8.330e-005 
1.232e-004 5.769e+006 1.099e+011 1.000e+000 5.192e-003 8.331e-005 
1.232e-004 5.772e+006 1.099e+011 1.000e+000 5.182e-003 8.332e-005 
1.233e-004 5.775e+006 1.100e+011 1.000e+000 5.160e-003 8.332e-005 
1.233e-004 5.778e+006 1.100e+011 1.000e+000 5.179e-003 8.333e-005 
1.233e-004 5.781e+006 1.100e+011 1.000e+000 5.176e-003 8.334e-005 
1.234e-004 5.784e+006 1.100e+011 1.000e+000 5.131e-003 8.334e-005 
1.234e-004 5.787e+006 1.100e+011 1.000e+000 5.141e-003 8.335e-005 
1.234e-004 5.790e+006 1.100e+011 1.000e+000 5.114e-003 8.336e-005 
1.234e-004 5.793e+006 1.100e+011 1.000e+000 5.124e-003 8.337e-005 
1.235e-004 5.796e+006 1.100e+011 1.000e+000 5.118e-003 8.337e-005 
1.235e-004 5.799e+006 1.100e+011 1.000e+000 5.226e-003 8.338e-005 
1.235e-004 5.802e+006 1.100e+011 1.000e+000 5.131e-003 8.338e-005 
1.235e-004 5.805e+006 1.100e+011 1.000e+000 5.123e-003 8.339e-005 
1.236e-004 5.808e+006 1.101e+011 1.000e+000 4.997e-003 8.340e-005 
1.236e-004 5.811e+006 1.101e+011 1.000e+000 5.004e-003 8.340e-005 
1.236e-004 5.814e+006 1.101e+011 1.000e+000 4.977e-003 8.341e-005 
1.236e-004 5.817e+006 1.101e+011 1.000e+000 5.084e-003 8.342e-005 
1.237e-004 5.819e+006 1.101e+011 1.000e+000 5.110e-003 8.342e-005 
1.237e-004 5.822e+006 1.101e+011 1.000e+000 5.093e-003 8.343e-005 
1.237e-004 5.825e+006 1.101e+011 1.000e+000 5.119e-003 8.344e-005 
1.238e-004 5.828e+006 1.101e+011 1.000e+000 5.086e-003 8.344e-005 
1.238e-004 5.831e+006 1.101e+011 1.000e+000 5.095e-003 8.345e-005 
1.238e-004 5.833e+006 1.101e+011 1.000e+000 5.092e-003 8.346e-005 
1.238e-004 5.836e+006 1.102e+011 1.000e+000 5.081e-003 8.347e-005 
1.239e-004 5.839e+006 1.102e+011 1.000e+000 5.202e-003 8.347e-005 
1.239e-004 5.842e+006 1.102e+011 1.000e+000 5.118e-003 8.348e-005 
1.239e-004 5.845e+006 1.102e+011 1.000e+000 5.105e-003 8.349e-005 
1.239e-004 5.847e+006 1.102e+011 1.000e+000 5.083e-003 8.350e-005 
1.240e-004 5.850e+006 1.102e+011 1.000e+000 5.056e-003 8.351e-005 
1.240e-004 5.853e+006 1.102e+011 1.000e+000 5.093e-003 8.351e-005 
1.240e-004 5.856e+006 1.102e+011 1.000e+000 5.059e-003 8.352e-005 
1.240e-004 5.858e+006 1.103e+011 1.000e+000 5.122e-003 8.353e-005 
1.241e-004 5.861e+006 1.103e+011 1.000e+000 5.044e-003 8.354e-005 
1.241e-004 5.864e+006 1.103e+011 1.000e+000 5.060e-003 8.355e-005 
1.241e-004 5.867e+006 1.103e+011 1.000e+000 5.029e-003 8.355e-005 
1.242e-004 5.869e+006 1.103e+011 1.000e+000 5.183e-003 8.356e-005 
1.242e-004 5.872e+006 1.103e+011 1.000e+000 5.140e-003 8.357e-005 
1.242e-004 5.875e+006 1.103e+011 1.000e+000 4.744e-003 8.358e-005 
1.242e-004 5.877e+006 1.103e+011 1.000e+000 4.703e-003 8.359e-005 
1.243e-004 5.879e+006 1.104e+011 1.000e+000 4.689e-003 8.360e-005 
1.243e-004 5.882e+006 1.104e+011 1.000e+000 4.644e-003 8.361e-005 
1.243e-004 5.884e+006 1.104e+011 1.000e+000 4.642e-003 8.362e-005 
1.243e-004 5.885e+006 1.104e+011 1.000e+000 4.778e-003 8.364e-005 
1.244e-004 5.887e+006 1.104e+011 1.000e+000 4.862e-003 8.365e-005 
1.244e-004 5.889e+006 1.105e+011 1.000e+000 5.004e-003 8.367e-005 
1.244e-004 5.891e+006 1.105e+011 1.000e+000 4.956e-003 8.368e-005 
1.245e-004 5.893e+006 1.105e+011 1.000e+000 4.958e-003 8.369e-005 
1.245e-004 5.895e+006 1.105e+011 1.000e+000 4.946e-003 8.370e-005 
1.245e-004 5.898e+006 1.105e+011 1.000e+000 4.943e-003 8.371e-005 
1.245e-004 5.899e+006 1.106e+011 1.000e+000 4.947e-003 8.373e-005 
1.246e-004 5.901e+006 1.106e+011 1.000e+000 5.028e-003 8.375e-005 
1.246e-004 5.903e+006 1.106e+011 1.000e+000 5.002e-003 8.376e-005 
1.246e-004 5.904e+006 1.106e+011 1.000e+000 5.040e-003 8.378e-005 
1.246e-004 5.905e+006 1.107e+011 1.000e+000 5.037e-003 8.380e-005 
1.247e-004 5.906e+006 1.107e+011 1.000e+000 5.014e-003 8.382e-005 
1.247e-004 5.906e+006 1.107e+011 1.000e+000 4.987e-003 8.384e-005 
1.247e-004 5.906e+006 1.108e+011 1.000e+000 4.984e-003 8.387e-005 
1.247e-004 5.904e+006 1.108e+011 1.000e+000 5.033e-003 8.391e-005 
1.248e-004 5.901e+006 1.109e+011 1.000e+000 5.073e-003 8.396e-005 
1.248e-004 5.894e+006 1.111e+011 1.000e+000 5.135e-003 8.404e-005 
1.248e-004 5.827e+006 1.068e+011 1.000e+000 6.961e-003 8.452e-005 
1.249e-004 5.750e+006 1.057e+011 1.000e+000 5.226e-003 8.509e-005 
1.249e-004 5.674e+006 1.055e+011 1.000e+000 6.008e-003 8.564e-005 
1.249e-004 5.600e+006 1.055e+011 1.000e+000 6.000e-003 8.618e-005 
1.249e-004 5.530e+006 1.057e+011 1.000e+000 6.144e-003 8.669e-005 
1.250e-004 5.466e+006 1.058e+011 1.000e+000 6.176e-003 8.715e-005 
1.250e-004 5.405e+006 1.060e+011 1.000e+000 6.410e-003 8.760e-005 
1.250e-004 5.350e+006 1.061e+011 1.000e+000 7.251e-003 8.801e-005 
1.250e-004 5.305e+006 1.060e+011 1.000e+000 6.459e-003 8.835e-005 
1.251e-004 5.280e+006 1.061e+011 1.000e+000 7.142e-003 8.855e-005 
1.251e-004 5.254e+006 1.063e+011 1.000e+000 1.012e-002 8.876e-005 
1.251e-004 5.217e+006 1.065e+011 1.000e+000 1.182e-002 8.904e-005 
1.252e-004 5.178e+006 1.069e+011 1.000e+000 1.395e-002 8.934e-005 
1.252e-004 5.147e+006 1.072e+011 1.000e+000 1.404e-002 8.958e-005 
1.252e-004 5.049e+006 1.063e+011 1.000e+000 1.589e-002 9.028e-005 
1.252e-004 4.944e+006 1.064e+011 1.000e+000 1.550e-002 9.104e-005 
1.253e-004 4.860e+006 1.063e+011 1.000e+000 1.349e-002 9.164e-005 
1.253e-004 4.762e+006 1.062e+011 1.000e+000 8.136e-003 9.235e-005 
1.253e-004 4.689e+006 1.065e+011 1.000e+000 7.925e-003 9.288e-005 
1.253e-004 4.631e+006 1.057e+011 1.000e+000 7.610e-003 9.331e-005 
1.254e-004 4.573e+006 1.053e+011 1.000e+000 7.731e-003 9.374e-005 
1.254e-004 4.514e+006 1.050e+011 1.000e+000 8.049e-003 9.417e-005 
1.254e-004 4.477e+006 1.047e+011 1.000e+000 7.611e-003 9.446e-005 
1.254e-004 4.435e+006 1.044e+011 1.000e+000 7.471e-003 9.477e-005 
1.255e-004 4.390e+006 1.043e+011 1.000e+000 7.993e-003 9.511e-005 
1.255e-004 4.340e+006 1.043e+011 1.000e+000 7.921e-003 9.548e-005 
1.255e-004 4.292e+006 1.043e+011 1.000e+000 7.174e-003 9.584e-005 
1.256e-004 4.230e+006 1.041e+011 1.000e+000 7.249e-003 9.630e-005 
1.256e-004 4.159e+006 1.040e+011 1.000e+000 6.958e-003 9.682e-005 
1.256e-004 4.077e+006 1.040e+011 1.000e+000 6.933e-003 9.741e-005 
1.256e-004 4.017e+006 1.041e+011 1.000e+000 6.490e-003 9.785e-005 
1.257e-004 3.967e+006 1.041e+011 1.000e+000 6.683e-003 9.822e-005 
1.257e-004 3.900e+006 1.042e+011 1.000e+000 7.053e-003 9.871e-005 
1.257e-004 3.847e+006 1.042e+011 1.000e+000 6.837e-003 9.911e-005 
1.257e-004 3.797e+006 1.042e+011 1.000e+000 6.125e-003 9.948e-005 
1.258e-004 3.745e+006 1.044e+011 1.000e+000 6.589e-003 9.986e-005 
1.258e-004 3.700e+006 1.044e+011 1.000e+000 6.488e-003 1.002e-004 
1.258e-004 3.665e+006 1.044e+011 1.000e+000 6.359e-003 1.005e-004 
1.259e-004 3.634e+006 1.045e+011 1.000e+000 6.273e-003 1.007e-004 
1.259e-004 3.605e+006 1.046e+011 1.000e+000 6.214e-003 1.009e-004 
1.259e-004 3.577e+006 1.047e+011 1.000e+000 6.250e-003 1.012e-004 
1.259e-004 3.552e+006 1.047e+011 1.000e+000 6.360e-003 1.014e-004 
1.260e-004 3.527e+006 1.048e+011 1.000e+000 6.184e-003 1.016e-004 
1.260e-004 3.504e+006 1.049e+011 1.000e+000 6.191e-003 1.017e-004 
1.260e-004 3.483e+006 1.050e+011 1.000e+000 6.326e-003 1.019e-004 
1.260e-004 3.463e+006 1.051e+011 1.000e+000 6.666e-003 1.021e-004 
1.261e-004 3.440e+006 1.052e+011 1.000e+000 7.139e-003 1.023e-004 
1.261e-004 3.354e+006 1.047e+011 1.000e+000 8.337e-003 1.029e-004 
1.261e-004 3.270e+006 1.040e+011 1.000e+000 7.233e-003 1.035e-004 
1.261e-004 3.206e+006 1.041e+011 1.000e+000 6.924e-003 1.040e-004 
1.262e-004 3.157e+006 1.043e+011 1.000e+000 7.001e-003 1.043e-004 
1.262e-004 3.107e+006 1.043e+011 1.000e+000 7.560e-003 1.047e-004 
1.262e-004 3.057e+006 1.044e+011 1.000e+000 7.832e-003 1.051e-004 
1.263e-004 3.014e+006 1.046e+011 1.000e+000 9.015e-003 1.054e-004 
1.263e-004 2.973e+006 1.048e+011 1.000e+000 8.841e-003 1.057e-004 
1.263e-004 2.953e+006 1.047e+011 1.000e+000 7.994e-003 1.059e-004 
1.263e-004 2.944e+006 1.044e+011 1.000e+000 6.560e-003 1.060e-004 
1.264e-004 2.935e+006 1.044e+011 1.000e+000 6.266e-003 1.061e-004 
1.264e-004 2.925e+006 1.044e+011 1.000e+000 6.915e-003 1.062e-004 
1.264e-004 2.896e+006 1.041e+011 1.000e+000 6.308e-003 1.064e-004 
1.264e-004 2.868e+006 1.042e+011 1.000e+000 6.538e-003 1.066e-004 
1.265e-004 2.846e+006 1.042e+011 1.000e+000 7.272e-003 1.068e-004 
1.265e-004 2.833e+006 1.042e+011 1.000e+000 6.869e-003 1.069e-004 
1.265e-004 2.822e+006 1.042e+011 1.000e+000 6.230e-003 1.070e-004 
1.265e-004 2.811e+006 1.042e+011 1.000e+000 6.817e-003 1.071e-004 
1.266e-004 2.803e+006 1.042e+011 1.000e+000 6.589e-003 1.072e-004 
1.266e-004 2.796e+006 1.042e+011 1.000e+000 6.880e-003 1.073e-004 
1.266e-004 2.792e+006 1.043e+011 1.000e+000 6.889e-003 1.073e-004 
1.267e-004 2.789e+006 1.043e+011 1.000e+000 6.794e-003 1.074e-004 
1.267e-004 2.788e+006 1.043e+011 1.000e+000 6.576e-003 1.074e-004 
1.267e-004 2.787e+006 1.043e+011 1.000e+000 6.666e-003 1.074e-004 
1.267e-004 2.788e+006 1.043e+011 1.000e+000 7.377e-003 1.075e-004 
1.268e-004 2.781e+006 1.041e+011 1.000e+000 6.973e-003 1.075e-004 
1.268e-004 2.774e+006 1.041e+011 1.000e+000 6.560e-003 1.076e-004 
1.268e-004 2.770e+006 1.041e+011 1.000e+000 6.688e-003 1.077e-004 
1.268e-004 2.768e+006 1.041e+011 1.000e+000 6.601e-003 1.077e-004 
1.269e-004 2.768e+006 1.041e+011 1.000e+000 6.602e-003 1.077e-004 
1.269e-004 2.768e+006 1.041e+011 1.000e+000 6.433e-003 1.077e-004 
1.269e-004 2.769e+006 1.041e+011 1.000e+000 6.557e-003 1.078e-004 
1.270e-004 2.770e+006 1.042e+011 1.000e+000 6.647e-003 1.078e-004 
1.270e-004 2.771e+006 1.041e+011 1.000e+000 6.605e-003 1.078e-004 
1.270e-004 2.773e+006 1.042e+011 1.000e+000 6.567e-003 1.078e-004 
1.270e-004 2.775e+006 1.042e+011 1.000e+000 6.456e-003 1.078e-004 
1.271e-004 2.778e+006 1.042e+011 1.000e+000 6.316e-003 1.078e-004 
1.271e-004 2.781e+006 1.042e+011 1.000e+000 6.222e-003 1.079e-004 
1.271e-004 2.783e+006 1.042e+011 1.000e+000 6.287e-003 1.079e-004 
1.271e-004 2.786e+006 1.042e+011 1.000e+000 6.218e-003 1.079e-004 
1.272e-004 2.789e+006 1.042e+011 1.000e+000 6.249e-003 1.079e-004 
1.272e-004 2.792e+006 1.042e+011 1.000e+000 6.262e-003 1.079e-004 
1.272e-004 2.795e+006 1.042e+011 1.000e+000 6.554e-003 1.079e-004 
1.272e-004 2.798e+006 1.042e+011 1.000e+000 6.521e-003 1.079e-004 
1.273e-004 2.801e+006 1.042e+011 1.000e+000 6.589e-003 1.079e-004 
1.273e-004 2.804e+006 1.043e+011 1.000e+000 6.539e-003 1.079e-004 
1.273e-004 2.807e+006 1.042e+011 1.000e+000 6.594e-003 1.079e-004 
1.274e-004 2.811e+006 1.043e+011 1.000e+000 6.520e-003 1.079e-004 
1.274e-004 2.814e+006 1.043e+011 1.000e+000 6.550e-003 1.079e-004 
1.274e-004 2.817e+006 1.043e+011 1.000e+000 6.541e-003 1.079e-004 
1.274e-004 2.821e+006 1.043e+011 1.000e+000 6.601e-003 1.079e-004 
1.275e-004 2.824e+006 1.043e+011 1.000e+000 6.465e-003 1.079e-004 
1.275e-004 2.827e+006 1.043e+011 1.000e+000 6.556e-003 1.079e-004 
1.275e-004 2.830e+006 1.043e+011 1.000e+000 6.499e-003 1.079e-004 
1.275e-004 2.834e+006 1.043e+011 1.000e+000 6.509e-003 1.079e-004 
1.276e-004 2.837e+006 1.043e+011 1.000e+000 6.494e-003 1.079e-004 
1.276e-004 2.840e+006 1.043e+011 1.000e+000 6.549e-003 1.079e-004 
1.276e-004 2.844e+006 1.043e+011 1.000e+000 6.622e-003 1.080e-004 
1.277e-004 2.847e+006 1.043e+011 1.000e+000 6.599e-003 1.080e-004 
1.277e-004 2.850e+006 1.041e+011 1.000e+000 6.552e-003 1.080e-004 
1.277e-004 2.851e+006 1.041e+011 1.000e+000 6.591e-003 1.080e-004 
1.277e-004 2.854e+006 1.041e+011 1.000e+000 6.552e-003 1.080e-004 
1.278e-004 2.856e+006 1.041e+011 1.000e+000 6.447e-003 1.080e-004 
1.278e-004 2.859e+006 1.042e+011 1.000e+000 6.496e-003 1.080e-004 
1.278e-004 2.863e+006 1.041e+011 1.000e+000 6.485e-003 1.080e-004 
1.278e-004 2.866e+006 1.041e+011 1.000e+000 6.393e-003 1.080e-004 
1.279e-004 2.869e+006 1.042e+011 1.000e+000 6.493e-003 1.080e-004 
1.279e-004 2.873e+006 1.042e+011 1.000e+000 6.489e-003 1.080e-004 
1.279e-004 2.876e+006 1.042e+011 1.000e+000 6.634e-003 1.080e-004 
1.279e-004 2.880e+006 1.042e+011 1.000e+000 6.701e-003 1.080e-004 
1.280e-004 2.883e+006 1.042e+011 1.000e+000 6.600e-003 1.080e-004 
1.280e-004 2.886e+006 1.042e+011 1.000e+000 6.565e-003 1.080e-004 
1.280e-004 2.890e+006 1.042e+011 1.000e+000 6.615e-003 1.080e-004 
1.281e-004 2.893e+006 1.042e+011 1.000e+000 6.640e-003 1.080e-004 
1.281e-004 2.897e+006 1.042e+011 1.000e+000 6.531e-003 1.080e-004 
1.281e-004 2.900e+006 1.042e+011 1.000e+000 6.633e-003 1.080e-004 
1.281e-004 2.903e+006 1.042e+011 1.000e+000 6.547e-003 1.081e-004 
1.282e-004 2.907e+006 1.042e+011 1.000e+000 6.520e-003 1.081e-004 
1.282e-004 2.910e+006 1.042e+011 1.000e+000 6.532e-003 1.081e-004 
1.282e-004 2.913e+006 1.042e+011 1.000e+000 6.533e-003 1.081e-004 
1.282e-004 2.917e+006 1.042e+011 1.000e+000 6.629e-003 1.081e-004 
1.283e-004 2.920e+006 1.042e+011 1.000e+000 6.399e-003 1.081e-004 
1.283e-004 2.923e+006 1.042e+011 1.000e+000 6.478e-003 1.081e-004 
1.283e-004 2.927e+006 1.042e+011 1.000e+000 6.498e-003 1.081e-004 
1.283e-004 2.930e+006 1.042e+011 1.000e+000 6.464e-003 1.081e-004 
1.284e-004 2.934e+006 1.042e+011 1.000e+000 6.464e-003 1.081e-004 
1.284e-004 2.937e+006 1.042e+011 1.000e+000 6.304e-003 1.081e-004 
1.284e-004 2.929e+006 1.042e+011 1.000e+000 6.379e-003 1.082e-004 
1.285e-004 2.922e+006 1.042e+011 1.000e+000 6.303e-003 1.082e-004 
1.285e-004 2.917e+006 1.042e+011 1.000e+000 6.296e-003 1.083e-004 
1.285e-004 2.914e+006 1.042e+011 1.000e+000 6.117e-003 1.084e-004 
1.285e-004 2.912e+006 1.043e+011 1.000e+000 6.195e-003 1.084e-004 
1.286e-004 2.911e+006 1.043e+011 1.000e+000 6.060e-003 1.084e-004 
1.286e-004 2.910e+006 1.043e+011 1.000e+000 5.962e-003 1.085e-004 
1.286e-004 2.910e+006 1.044e+011 1.000e+000 5.989e-003 1.085e-004 
1.286e-004 2.910e+006 1.044e+011 1.000e+000 5.964e-003 1.085e-004 
1.287e-004 2.910e+006 1.044e+011 1.000e+000 5.960e-003 1.085e-004 
1.287e-004 2.910e+006 1.043e+011 1.000e+000 5.896e-003 1.086e-004 
1.287e-004 2.910e+006 1.044e+011 1.000e+000 5.811e-003 1.086e-004 
1.288e-004 2.910e+006 1.044e+011 1.000e+000 5.897e-003 1.086e-004 
1.288e-004 2.911e+006 1.044e+011 1.000e+000 5.857e-003 1.086e-004 
1.288e-004 2.913e+006 1.044e+011 1.000e+000 5.899e-003 1.087e-004 
1.288e-004 2.914e+006 1.044e+011 1.000e+000 5.934e-003 1.087e-004 
1.289e-004 2.915e+006 1.044e+011 1.000e+000 5.883e-003 1.087e-004 
1.289e-004 2.916e+006 1.044e+011 1.000e+000 5.775e-003 1.087e-004 
1.289e-004 2.917e+006 1.045e+011 1.000e+000 5.860e-003 1.087e-004 
1.289e-004 2.918e+006 1.045e+011 1.000e+000 5.931e-003 1.088e-004 
1.290e-004 2.919e+006 1.045e+011 1.000e+000 5.946e-003 1.088e-004 
1.290e-004 2.920e+006 1.045e+011 1.000e+000 5.846e-003 1.088e-004 
1.290e-004 2.921e+006 1.045e+011 1.000e+000 5.727e-003 1.088e-004 
1.290e-004 2.921e+006 1.045e+011 1.000e+000 5.764e-003 1.088e-004 
1.291e-004 2.922e+006 1.046e+011 1.000e+000 5.797e-003 1.089e-004 
1.291e-004 2.923e+006 1.046e+011 1.000e+000 5.672e-003 1.089e-004 
1.291e-004 2.923e+006 1.046e+011 1.000e+000 5.690e-003 1.089e-004 
1.292e-004 2.923e+006 1.046e+011 1.000e+000 5.662e-003 1.089e-004 
1.292e-004 2.921e+006 1.046e+011 1.000e+000 5.633e-003 1.090e-004 
1.292e-004 2.920e+006 1.047e+011 1.000e+000 5.256e-003 1.090e-004 
1.292e-004 2.919e+006 1.047e+011 1.000e+000 5.311e-003 1.090e-004 
1.293e-004 2.917e+006 1.048e+011 1.000e+000 5.413e-003 1.091e-004 
1.293e-004 2.916e+006 1.048e+011 1.000e+000 5.568e-003 1.091e-004 
1.293e-004 2.913e+006 1.049e+011 1.000e+000 5.570e-003 1.092e-004 
1.293e-004 2.911e+006 1.049e+011 1.000e+000 5.633e-003 1.092e-004 
1.294e-004 2.908e+006 1.050e+011 1.000e+000 5.701e-003 1.093e-004 
1.294e-004 2.905e+006 1.050e+011 1.000e+000 5.620e-003 1.093e-004 
1.294e-004 2.899e+006 1.050e+011 1.000e+000 7.820e-003 1.094e-004 
1.295e-004 2.822e+006 1.037e+011 1.000e+000 7.283e-003 1.099e-004 
1.295e-004 2.772e+006 1.033e+011 1.000e+000 7.052e-003 1.103e-004 
1.295e-004 2.720e+006 1.033e+011 1.000e+000 6.869e-003 1.107e-004 
1.295e-004 2.676e+006 1.032e+011 1.000e+000 7.031e-003 1.110e-004 
1.296e-004 2.633e+006 1.032e+011 1.000e+000 6.807e-003 1.113e-004 
1.296e-004 2.598e+006 1.032e+011 1.000e+000 6.663e-003 1.116e-004 
1.296e-004 2.569e+006 1.032e+011 1.000e+000 6.317e-003 1.118e-004 
1.296e-004 2.547e+006 1.032e+011 1.000e+000 6.084e-003 1.120e-004 
1.297e-004 2.529e+006 1.032e+011 1.000e+000 6.108e-003 1.122e-004 
1.297e-004 2.514e+006 1.032e+011 1.000e+000 6.114e-003 1.123e-004 
1.297e-004 2.501e+006 1.032e+011 1.000e+000 6.156e-003 1.124e-004 
1.297e-004 2.486e+006 1.032e+011 1.000e+000 6.408e-003 1.126e-004 
1.298e-004 2.461e+006 1.031e+011 1.000e+000 6.417e-003 1.128e-004 
1.298e-004 2.433e+006 1.031e+011 1.000e+000 6.540e-003 1.130e-004 
1.298e-004 2.399e+006 1.032e+011 1.000e+000 6.684e-003 1.132e-004 
1.299e-004 2.366e+006 1.032e+011 1.000e+000 7.016e-003 1.135e-004 
1.299e-004 2.343e+006 1.032e+011 1.000e+000 6.933e-003 1.137e-004 
1.299e-004 2.324e+006 1.032e+011 1.000e+000 6.879e-003 1.138e-004 
1.299e-004 2.305e+006 1.032e+011 1.000e+000 6.884e-003 1.140e-004 
1.300e-004 2.289e+006 1.032e+011 1.000e+000 6.490e-003 1.141e-004 
1.300e-004 2.274e+006 1.032e+011 1.000e+000 6.447e-003 1.143e-004 
1.300e-004 2.261e+006 1.032e+011 1.000e+000 6.369e-003 1.144e-004 
1.300e-004 2.263e+006 1.030e+011 1.000e+000 6.721e-003 1.144e-004 
1.301e-004 2.268e+006 1.028e+011 1.000e+000 6.661e-003 1.144e-004 
1.301e-004 2.268e+006 1.027e+011 1.000e+000 6.509e-003 1.144e-004 
1.301e-004 2.263e+006 1.027e+011 1.000e+000 6.496e-003 1.145e-004 
1.302e-004 2.255e+006 1.027e+011 1.000e+000 6.457e-003 1.146e-004 
1.302e-004 2.246e+006 1.027e+011 1.000e+000 6.561e-003 1.146e-004 
1.302e-004 2.236e+006 1.027e+011 1.000e+000 6.878e-003 1.147e-004 
1.302e-004 2.225e+006 1.027e+011 1.000e+000 6.375e-003 1.148e-004 
1.303e-004 2.213e+006 1.028e+011 1.000e+000 6.524e-003 1.149e-004 
1.303e-004 2.201e+006 1.028e+011 1.000e+000 6.531e-003 1.151e-004 
1.303e-004 2.188e+006 1.029e+011 1.000e+000 6.712e-003 1.152e-004 
1.303e-004 2.174e+006 1.029e+011 1.000e+000 6.918e-003 1.153e-004 
1.304e-004 2.158e+006 1.030e+011 1.000e+000 7.195e-003 1.154e-004 
1.304e-004 2.140e+006 1.031e+011 1.000e+000 7.216e-003 1.156e-004 
1.304e-004 2.122e+006 1.031e+011 1.000e+000 7.195e-003 1.157e-004 
1.304e-004 2.103e+006 1.033e+011 1.000e+000 7.273e-003 1.159e-004 
1.305e-004 2.083e+006 1.033e+011 1.000e+000 7.585e-003 1.161e-004 
1.305e-004 2.068e+006 1.034e+011 1.000e+000 7.166e-003 1.162e-004 
1.305e-004 2.054e+006 1.035e+011 1.000e+000 7.703e-003 1.163e-004 
1.306e-004 2.051e+006 1.034e+011 1.000e+000 7.142e-003 1.164e-004 
1.306e-004 2.051e+006 1.035e+011 1.000e+000 7.076e-003 1.164e-004 
1.306e-004 2.051e+006 1.035e+011 1.000e+000 6.958e-003 1.164e-004 
1.306e-004 2.051e+006 1.035e+011 1.000e+000 6.924e-003 1.164e-004 
1.307e-004 2.052e+006 1.035e+011 1.000e+000 6.867e-003 1.165e-004 
1.307e-004 2.052e+006 1.035e+011 1.000e+000 6.903e-003 1.165e-004 
1.307e-004 2.053e+006 1.036e+011 1.000e+000 6.887e-003 1.165e-004 
1.307e-004 2.053e+006 1.036e+011 1.000e+000 6.887e-003 1.165e-004 
1.308e-004 2.054e+006 1.036e+011 1.000e+000 6.869e-003 1.166e-004 
1.308e-004 2.055e+006 1.037e+011 1.000e+000 6.817e-003 1.166e-004 
1.308e-004 2.055e+006 1.037e+011 1.000e+000 6.926e-003 1.166e-004 
1.308e-004 2.054e+006 1.038e+011 1.000e+000 6.966e-003 1.166e-004 
1.309e-004 2.055e+006 1.038e+011 1.000e+000 6.663e-003 1.167e-004 
1.309e-004 2.058e+006 1.038e+011 1.000e+000 6.527e-003 1.167e-004 
1.309e-004 2.060e+006 1.038e+011 1.000e+000 6.536e-003 1.167e-004 
1.310e-004 2.056e+006 1.039e+011 1.000e+000 6.458e-003 1.167e-004 
1.310e-004 2.054e+006 1.039e+011 1.000e+000 6.435e-003 1.168e-004 
1.310e-004 2.053e+006 1.040e+011 1.000e+000 6.567e-003 1.168e-004 
1.310e-004 2.053e+006 1.040e+011 1.000e+000 6.369e-003 1.168e-004 
1.311e-004 2.054e+006 1.040e+011 1.000e+000 6.746e-003 1.169e-004 
1.311e-004 2.055e+006 1.040e+011 1.000e+000 6.733e-003 1.169e-004 
1.311e-004 2.057e+006 1.040e+011 1.000e+000 6.695e-003 1.169e-004 
1.311e-004 2.059e+006 1.041e+011 1.000e+000 6.818e-003 1.169e-004 
1.312e-004 2.062e+006 1.041e+011 1.000e+000 6.937e-003 1.169e-004 
1.312e-004 2.064e+006 1.041e+011 1.000e+000 6.856e-003 1.169e-004 
1.312e-004 2.067e+006 1.041e+011 1.000e+000 6.702e-003 1.169e-004 
1.313e-004 2.070e+006 1.041e+011 1.000e+000 6.975e-003 1.169e-004 
1.313e-004 2.073e+006 1.041e+011 1.000e+000 6.993e-003 1.169e-004 
1.313e-004 2.075e+006 1.041e+011 1.000e+000 7.027e-003 1.169e-004 
1.313e-004 2.078e+006 1.041e+011 1.000e+000 6.991e-003 1.170e-004 
1.314e-004 2.081e+006 1.041e+011 1.000e+000 7.021e-003 1.170e-004 
1.314e-004 2.084e+006 1.041e+011 1.000e+000 7.056e-003 1.170e-004 
1.314e-004 2.087e+006 1.042e+011 1.000e+000 6.969e-003 1.170e-004 
1.314e-004 2.091e+006 1.042e+011 1.000e+000 7.019e-003 1.170e-004 
1.315e-004 2.094e+006 1.042e+011 1.000e+000 6.999e-003 1.170e-004 
1.315e-004 2.097e+006 1.042e+011 1.000e+000 7.021e-003 1.170e-004 
1.315e-004 2.101e+006 1.042e+011 1.000e+000 7.156e-003 1.170e-004 
1.315e-004 2.104e+006 1.042e+011 1.000e+000 7.177e-003 1.170e-004 
1.316e-004 2.107e+006 1.042e+011 1.000e+000 7.140e-003 1.170e-004 
1.316e-004 2.111e+006 1.042e+011 1.000e+000 7.183e-003 1.170e-004 
1.316e-004 2.114e+006 1.042e+011 1.000e+000 7.132e-003 1.170e-004 
1.317e-004 2.117e+006 1.042e+011 1.000e+000 7.182e-003 1.170e-004 
1.317e-004 2.121e+006 1.042e+011 1.000e+000 7.055e-003 1.170e-004 
1.317e-004 2.124e+006 1.042e+011 1.000e+000 7.179e-003 1.170e-004 
1.317e-004 2.128e+006 1.042e+011 1.000e+000 6.974e-003 1.170e-004 
1.318e-004 2.131e+006 1.042e+011 1.000e+000 7.078e-003 1.170e-004 
1.318e-004 2.134e+006 1.042e+011 1.000e+000 7.062e-003 1.170e-004 
1.318e-004 2.137e+006 1.042e+011 1.000e+000 7.045e-003 1.170e-004 
1.318e-004 2.141e+006 1.042e+011 1.000e+000 7.050e-003 1.170e-004 
1.319e-004 2.144e+006 1.042e+011 1.000e+000 7.018e-003 1.170e-004 
1.319e-004 2.147e+006 1.042e+011 1.000e+000 7.137e-003 1.170e-004 
1.319e-004 2.151e+006 1.042e+011 1.000e+000 7.048e-003 1.170e-004 
1.320e-004 2.154e+006 1.042e+011 1.000e+000 7.082e-003 1.170e-004 
1.320e-004 2.157e+006 1.042e+011 1.000e+000 7.106e-003 1.171e-004 
1.320e-004 2.161e+006 1.042e+011 1.000e+000 7.086e-003 1.171e-004 
1.320e-004 2.164e+006 1.042e+011 1.000e+000 7.173e-003 1.171e-004 
1.321e-004 2.167e+006 1.042e+011 1.000e+000 7.217e-003 1.171e-004 
1.321e-004 2.170e+006 1.042e+011 1.000e+000 7.211e-003 1.171e-004 
1.321e-004 2.174e+006 1.042e+011 1.000e+000 7.235e-003 1.171e-004 
1.321e-004 2.177e+006 1.042e+011 1.000e+000 7.225e-003 1.171e-004 
1.322e-004 2.180e+006 1.042e+011 1.000e+000 7.317e-003 1.171e-004 
1.322e-004 2.183e+006 1.042e+011 1.000e+000 7.275e-003 1.171e-004 
1.322e-004 2.187e+006 1.042e+011 1.000e+000 7.213e-003 1.171e-004 
1.322e-004 2.191e+006 1.042e+011 1.000e+000 7.285e-003 1.171e-004 
1.323e-004 2.194e+006 1.042e+011 1.000e+000 7.284e-003 1.171e-004 
1.323e-004 2.197e+006 1.042e+011 1.000e+000 7.202e-003 1.171e-004 
1.323e-004 2.200e+006 1.042e+011 1.000e+000 7.150e-003 1.171e-004 
1.324e-004 2.204e+006 1.042e+011 1.000e+000 7.187e-003 1.171e-004 
1.324e-004 2.207e+006 1.042e+011 1.000e+000 7.100e-003 1.171e-004 
1.324e-004 2.210e+006 1.042e+011 1.000e+000 7.103e-003 1.171e-004 
1.324e-004 2.213e+006 1.042e+011 1.000e+000 7.158e-003 1.171e-004 
1.325e-004 2.217e+006 1.042e+011 1.000e+000 7.154e-003 1.171e-004 
1.325e-004 2.220e+006 1.042e+011 1.000e+000 7.152e-003 1.171e-004 
1.325e-004 2.223e+006 1.043e+011 1.000e+000 7.200e-003 1.171e-004 
1.325e-004 2.226e+006 1.043e+011 1.000e+000 7.199e-003 1.171e-004 
1.326e-004 2.230e+006 1.043e+011 1.000e+000 7.116e-003 1.171e-004 
1.326e-004 2.233e+006 1.043e+011 1.000e+000 7.166e-003 1.171e-004 
1.326e-004 2.236e+006 1.043e+011 1.000e+000 7.196e-003 1.172e-004 
1.326e-004 2.240e+006 1.043e+011 1.000e+000 7.202e-003 1.172e-004 
1.327e-004 2.243e+006 1.043e+011 1.000e+000 7.173e-003 1.172e-004 
1.327e-004 2.246e+006 1.043e+011 1.000e+000 7.114e-003 1.172e-004 
1.327e-004 2.250e+006 1.043e+011 1.000e+000 7.115e-003 1.172e-004 
1.328e-004 2.253e+006 1.043e+011 1.000e+000 7.103e-003 1.172e-004 
1.328e-004 2.256e+006 1.043e+011 1.000e+000 7.042e-003 1.172e-004 
1.328e-004 2.260e+006 1.043e+011 1.000e+000 7.165e-003 1.172e-004 
1.328e-004 2.263e+006 1.043e+011 1.000e+000 7.157e-003 1.172e-004 
1.329e-004 2.266e+006 1.043e+011 1.000e+000 7.133e-003 1.172e-004 
1.329e-004 2.269e+006 1.043e+011 1.000e+000 7.140e-003 1.172e-004 
1.329e-004 2.273e+006 1.043e+011 1.000e+000 7.153e-003 1.172e-004 
1.329e-004 2.276e+006 1.043e+011 1.000e+000 7.197e-003 1.172e-004 
1.330e-004 2.279e+006 1.043e+011 1.000e+000 7.123e-003 1.172e-004 
1.330e-004 2.282e+006 1.043e+011 1.000e+000 7.156e-003 1.172e-004 
1.330e-004 2.286e+006 1.043e+011 1.000e+000 7.270e-003 1.172e-004 
1.331e-004 2.289e+006 1.043e+011 1.000e+000 7.221e-003 1.172e-004 
1.331e-004 2.292e+006 1.043e+011 1.000e+000 7.210e-003 1.172e-004 
1.331e-004 2.296e+006 1.043e+011 1.000e+000 7.236e-003 1.172e-004 
1.331e-004 2.299e+006 1.043e+011 1.000e+000 7.296e-003 1.172e-004 
1.332e-004 2.302e+006 1.043e+011 1.000e+000 7.260e-003 1.172e-004 
1.332e-004 2.306e+006 1.043e+011 1.000e+000 7.293e-003 1.172e-004 
1.332e-004 2.309e+006 1.043e+011 1.000e+000 7.303e-003 1.172e-004 
1.332e-004 2.312e+006 1.043e+011 1.000e+000 7.253e-003 1.172e-004 
1.333e-004 2.316e+006 1.043e+011 1.000e+000 7.311e-003 1.172e-004 
1.333e-004 2.319e+006 1.043e+011 1.000e+000 7.332e-003 1.173e-004 
1.333e-004 2.322e+006 1.043e+011 1.000e+000 7.372e-003 1.173e-004 
1.333e-004 2.325e+006 1.043e+011 1.000e+000 7.326e-003 1.173e-004 
1.334e-004 2.329e+006 1.043e+011 1.000e+000 7.403e-003 1.173e-004 
1.334e-004 2.332e+006 1.044e+011 1.000e+000 7.546e-003 1.173e-004 
1.334e-004 2.335e+006 1.043e+011 1.000e+000 7.335e-003 1.173e-004 
1.335e-004 2.338e+006 1.044e+011 1.000e+000 7.395e-003 1.173e-004 
1.335e-004 2.342e+006 1.044e+011 1.000e+000 7.334e-003 1.173e-004 
1.335e-004 2.345e+006 1.044e+011 1.000e+000 7.391e-003 1.173e-004 
1.335e-004 2.348e+006 1.044e+011 1.000e+000 7.398e-003 1.173e-004 
1.336e-004 2.352e+006 1.044e+011 1.000e+000 7.392e-003 1.173e-004 
1.336e-004 2.355e+006 1.044e+011 1.000e+000 7.332e-003 1.173e-004 
1.336e-004 2.358e+006 1.044e+011 1.000e+000 7.385e-003 1.173e-004 
1.336e-004 2.362e+006 1.044e+011 1.000e+000 7.470e-003 1.173e-004 
1.337e-004 2.365e+006 1.044e+011 1.000e+000 7.350e-003 1.173e-004 
1.337e-004 2.368e+006 1.044e+011 1.000e+000 7.434e-003 1.173e-004 
1.337e-004 2.371e+006 1.044e+011 1.000e+000 7.428e-003 1.173e-004 
1.338e-004 2.375e+006 1.044e+011 1.000e+000 7.450e-003 1.173e-004 
1.338e-004 2.378e+006 1.044e+011 1.000e+000 7.499e-003 1.173e-004 
1.338e-004 2.381e+006 1.044e+011 1.000e+000 7.902e-003 1.173e-004 
1.338e-004 2.384e+006 1.044e+011 1.000e+000 7.473e-003 1.173e-004 
1.339e-004 2.388e+006 1.044e+011 1.000e+000 7.286e-003 1.173e-004 
1.339e-004 2.391e+006 1.044e+011 1.000e+000 7.332e-003 1.173e-004 
1.339e-004 2.394e+006 1.044e+011 1.000e+000 7.331e-003 1.174e-004 
1.339e-004 2.397e+006 1.044e+011 1.000e+000 7.544e-003 1.174e-004 
1.340e-004 2.401e+006 1.044e+011 1.000e+000 7.321e-003 1.174e-004 
1.340e-004 2.404e+006 1.044e+011 1.000e+000 7.305e-003 1.174e-004 
1.340e-004 2.407e+006 1.044e+011 1.000e+000 7.416e-003 1.174e-004 
1.340e-004 2.411e+006 1.044e+011 1.000e+000 7.610e-003 1.174e-004 
1.341e-004 2.414e+006 1.044e+011 1.000e+000 7.589e-003 1.174e-004 
1.341e-004 2.417e+006 1.044e+011 1.000e+000 7.447e-003 1.174e-004 
1.341e-004 2.420e+006 1.044e+011 1.000e+000 7.489e-003 1.174e-004 
1.342e-004 2.424e+006 1.044e+011 1.000e+000 7.474e-003 1.174e-004 
1.342e-004 2.427e+006 1.044e+011 1.000e+000 7.401e-003 1.174e-004 
1.342e-004 2.430e+006 1.044e+011 1.000e+000 7.693e-003 1.174e-004 
1.342e-004 2.434e+006 1.044e+011 1.000e+000 7.515e-003 1.174e-004 
1.343e-004 2.437e+006 1.044e+011 1.000e+000 7.521e-003 1.174e-004 
1.343e-004 2.440e+006 1.044e+011 1.000e+000 7.595e-003 1.174e-004 
1.343e-004 2.443e+006 1.044e+011 1.000e+000 7.545e-003 1.174e-004 
1.343e-004 2.446e+006 1.044e+011 1.000e+000 7.401e-003 1.174e-004 
1.344e-004 2.450e+006 1.045e+011 1.000e+000 7.508e-003 1.174e-004 
1.344e-004 2.453e+006 1.045e+011 1.000e+000 7.658e-003 1.174e-004 
1.344e-004 2.456e+006 1.045e+011 1.000e+000 7.704e-003 1.174e-004 
1.344e-004 2.460e+006 1.045e+011 1.000e+000 7.506e-003 1.174e-004 
1.345e-004 2.463e+006 1.045e+011 1.000e+000 7.657e-003 1.174e-004 
1.345e-004 2.466e+006 1.045e+011 1.000e+000 7.601e-003 1.174e-004 
1.345e-004 2.470e+006 1.045e+011 1.000e+000 7.672e-003 1.174e-004 
1.346e-004 2.473e+006 1.045e+011 1.000e+000 7.573e-003 1.175e-004 
1.346e-004 2.476e+006 1.045e+011 1.000e+000 7.642e-003 1.175e-004 
1.346e-004 2.479e+006 1.045e+011 1.000e+000 7.559e-003 1.175e-004 
1.346e-004 2.483e+006 1.045e+011 1.000e+000 7.694e-003 1.175e-004 
1.347e-004 2.486e+006 1.045e+011 1.000e+000 7.704e-003 1.175e-004 
1.347e-004 2.489e+006 1.045e+011 1.000e+000 7.880e-003 1.175e-004 
1.347e-004 2.492e+006 1.045e+011 1.000e+000 7.893e-003 1.175e-004 
1.347e-004 2.495e+006 1.045e+011 1.000e+000 7.722e-003 1.175e-004 
1.348e-004 2.499e+006 1.045e+011 1.000e+000 7.819e-003 1.175e-004 
1.348e-004 2.502e+006 1.045e+011 1.000e+000 7.818e-003 1.175e-004 
1.348e-004 2.505e+006 1.045e+011 1.000e+000 7.862e-003 1.175e-004 
1.349e-004 2.508e+006 1.045e+011 1.000e+000 7.900e-003 1.175e-004 
1.349e-004 2.512e+006 1.045e+011 1.000e+000 7.765e-003 1.175e-004 
1.349e-004 2.515e+006 1.045e+011 1.000e+000 7.928e-003 1.175e-004 
1.349e-004 2.518e+006 1.045e+011 1.000e+000 7.748e-003 1.175e-004 
1.350e-004 2.521e+006 1.045e+011 1.000e+000 7.892e-003 1.175e-004 
1.350e-004 2.524e+006 1.045e+011 1.000e+000 7.901e-003 1.175e-004 
1.350e-004 2.528e+006 1.045e+011 1.000e+000 7.780e-003 1.175e-004 
1.350e-004 2.531e+006 1.045e+011 1.000e+000 7.858e-003 1.175e-004 
1.351e-004 2.534e+006 1.045e+011 1.000e+000 7.888e-003 1.175e-004 
1.351e-004 2.537e+006 1.045e+011 1.000e+000 7.950e-003 1.175e-004 
1.351e-004 2.540e+006 1.045e+011 1.000e+000 7.953e-003 1.175e-004 
1.351e-004 2.543e+006 1.046e+011 1.000e+000 7.961e-003 1.176e-004 
1.352e-004 2.547e+006 1.046e+011 1.000e+000 7.794e-003 1.176e-004 
1.352e-004 2.550e+006 1.046e+011 1.000e+000 7.979e-003 1.176e-004 
1.352e-004 2.553e+006 1.046e+011 1.000e+000 8.004e-003 1.176e-004 
1.353e-004 2.556e+006 1.046e+011 1.000e+000 7.883e-003 1.176e-004 
1.353e-004 2.560e+006 1.046e+011 1.000e+000 7.991e-003 1.176e-004 
1.353e-004 2.563e+006 1.046e+011 1.000e+000 7.940e-003 1.176e-004 
1.353e-004 2.566e+006 1.046e+011 1.000e+000 7.788e-003 1.176e-004 
1.354e-004 2.569e+006 1.046e+011 1.000e+000 7.536e-003 1.176e-004 
1.354e-004 2.572e+006 1.046e+011 1.000e+000 7.508e-003 1.176e-004 
1.354e-004 2.575e+006 1.046e+011 1.000e+000 7.618e-003 1.176e-004 
1.354e-004 2.579e+006 1.046e+011 1.000e+000 7.535e-003 1.176e-004 
1.355e-004 2.582e+006 1.046e+011 1.000e+000 7.579e-003 1.176e-004 
1.355e-004 2.586e+006 1.046e+011 1.000e+000 7.561e-003 1.176e-004 
1.355e-004 2.589e+006 1.046e+011 1.000e+000 7.503e-003 1.176e-004 
1.356e-004 2.592e+006 1.046e+011 1.000e+000 7.562e-003 1.176e-004 
1.356e-004 2.596e+006 1.046e+011 1.000e+000 7.579e-003 1.176e-004 
1.356e-004 2.599e+006 1.046e+011 1.000e+000 7.553e-003 1.176e-004 
1.356e-004 2.602e+006 1.046e+011 1.000e+000 7.594e-003 1.176e-004 
1.357e-004 2.605e+006 1.046e+011 1.000e+000 7.625e-003 1.176e-004 
1.357e-004 2.609e+006 1.046e+011 1.000e+000 7.729e-003 1.176e-004 
1.357e-004 2.612e+006 1.046e+011 1.000e+000 7.823e-003 1.176e-004 
1.357e-004 2.615e+006 1.046e+011 1.000e+000 7.767e-003 1.176e-004 
1.358e-004 2.618e+006 1.046e+011 1.000e+000 7.695e-003 1.177e-004 
1.358e-004 2.622e+006 1.046e+011 1.000e+000 7.678e-003 1.177e-004 
1.358e-004 2.625e+006 1.046e+011 1.000e+000 7.703e-003 1.177e-004 
1.358e-004 2.628e+006 1.046e+011 1.000e+000 7.827e-003 1.177e-004 
1.359e-004 2.632e+006 1.046e+011 1.000e+000 7.819e-003 1.177e-004 
1.359e-004 2.635e+006 1.046e+011 1.000e+000 7.708e-003 1.177e-004 
1.359e-004 2.638e+006 1.046e+011 1.000e+000 7.836e-003 1.177e-004 
1.360e-004 2.641e+006 1.046e+011 1.000e+000 7.821e-003 1.177e-004 
1.360e-004 2.645e+006 1.046e+011 1.000e+000 7.692e-003 1.177e-004 
1.360e-004 2.648e+006 1.046e+011 1.000e+000 7.695e-003 1.177e-004 
1.360e-004 2.651e+006 1.046e+011 1.000e+000 7.792e-003 1.177e-004 
1.361e-004 2.654e+006 1.046e+011 1.000e+000 7.836e-003 1.177e-004 
1.361e-004 2.657e+006 1.046e+011 1.000e+000 7.665e-003 1.177e-004 
1.361e-004 2.661e+006 1.046e+011 1.000e+000 7.805e-003 1.177e-004 
1.361e-004 2.664e+006 1.046e+011 1.000e+000 7.728e-003 1.177e-004 
1.362e-004 2.667e+006 1.047e+011 1.000e+000 7.830e-003 1.177e-004 
1.362e-004 2.671e+006 1.047e+011 1.000e+000 7.790e-003 1.177e-004 
1.362e-004 2.674e+006 1.047e+011 1.000e+000 7.697e-003 1.177e-004 
1.363e-004 2.677e+006 1.047e+011 1.000e+000 7.862e-003 1.177e-004 
1.363e-004 2.680e+006 1.047e+011 1.000e+000 7.815e-003 1.177e-004 
1.363e-004 2.684e+006 1.047e+011 1.000e+000 7.834e-003 1.177e-004 
1.363e-004 2.687e+006 1.047e+011 1.000e+000 7.880e-003 1.177e-004 
1.364e-004 2.690e+006 1.047e+011 1.000e+000 7.735e-003 1.178e-004 
1.364e-004 2.693e+006 1.047e+011 1.000e+000 7.998e-003 1.178e-004 
1.364e-004 2.696e+006 1.047e+011 1.000e+000 7.903e-003 1.178e-004 
1.364e-004 2.699e+006 1.047e+011 1.000e+000 7.767e-003 1.178e-004 
1.365e-004 2.702e+006 1.047e+011 1.000e+000 7.926e-003 1.178e-004 
1.365e-004 2.705e+006 1.047e+011 1.000e+000 7.875e-003 1.178e-004 
1.365e-004 2.709e+006 1.047e+011 1.000e+000 7.721e-003 1.178e-004 
1.365e-004 2.712e+006 1.047e+011 1.000e+000 7.733e-003 1.178e-004 
1.366e-004 2.715e+006 1.047e+011 1.000e+000 7.808e-003 1.178e-004 
1.366e-004 2.718e+006 1.047e+011 1.000e+000 7.960e-003 1.178e-004 
1.366e-004 2.722e+006 1.047e+011 1.000e+000 7.943e-003 1.178e-004 
1.367e-004 2.725e+006 1.047e+011 1.000e+000 7.726e-003 1.178e-004 
1.367e-004 2.728e+006 1.047e+011 1.000e+000 7.913e-003 1.178e-004 
1.367e-004 2.732e+006 1.047e+011 1.000e+000 7.937e-003 1.178e-004 
1.367e-004 2.735e+006 1.047e+011 1.000e+000 7.843e-003 1.178e-004 
1.368e-004 2.738e+006 1.047e+011 1.000e+000 8.078e-003 1.178e-004 
1.368e-004 2.742e+006 1.047e+011 1.000e+000 7.971e-003 1.178e-004 
1.368e-004 2.745e+006 1.047e+011 1.000e+000 7.895e-003 1.178e-004 
1.368e-004 2.748e+006 1.047e+011 1.000e+000 7.890e-003 1.178e-004 
1.369e-004 2.751e+006 1.047e+011 1.000e+000 7.839e-003 1.178e-004 
1.369e-004 2.755e+006 1.047e+011 1.000e+000 7.936e-003 1.178e-004 
1.369e-004 2.758e+006 1.047e+011 1.000e+000 7.861e-003 1.178e-004 
1.369e-004 2.761e+006 1.048e+011 1.000e+000 8.019e-003 1.179e-004 
1.370e-004 2.764e+006 1.048e+011 1.000e+000 7.815e-003 1.179e-004 
1.370e-004 2.767e+006 1.048e+011 1.000e+000 7.816e-003 1.179e-004 
1.370e-004 2.771e+006 1.048e+011 1.000e+000 7.939e-003 1.179e-004 
1.371e-004 2.774e+006 1.048e+011 1.000e+000 7.854e-003 1.179e-004 
1.371e-004 2.777e+006 1.048e+011 1.000e+000 8.112e-003 1.179e-004 
1.371e-004 2.780e+006 1.048e+011 1.000e+000 8.116e-003 1.179e-004 
1.371e-004 2.784e+006 1.048e+011 1.000e+000 7.970e-003 1.179e-004 
1.372e-004 2.787e+006 1.048e+011 1.000e+000 7.925e-003 1.179e-004 
1.372e-004 2.790e+006 1.048e+011 1.000e+000 7.854e-003 1.179e-004 
1.372e-004 2.794e+006 1.048e+011 1.000e+000 7.936e-003 1.179e-004 
1.372e-004 2.797e+006 1.048e+011 1.000e+000 7.898e-003 1.179e-004 
1.373e-004 2.800e+006 1.048e+011 1.000e+000 8.150e-003 1.179e-004 
1.373e-004 2.803e+006 1.048e+011 1.000e+000 8.032e-003 1.179e-004 
1.373e-004 2.806e+006 1.048e+011 1.000e+000 8.195e-003 1.179e-004 
1.374e-004 2.809e+006 1.048e+011 1.000e+000 8.195e-003 1.179e-004 
1.374e-004 2.812e+006 1.048e+011 1.000e+000 8.034e-003 1.179e-004 
1.374e-004 2.815e+006 1.048e+011 1.000e+000 8.102e-003 1.179e-004 
1.374e-004 2.819e+006 1.048e+011 1.000e+000 8.076e-003 1.179e-004 
1.375e-004 2.822e+006 1.048e+011 1.000e+000 7.834e-003 1.179e-004 
1.375e-004 2.825e+006 1.048e+011 1.000e+000 7.821e-003 1.179e-004 
1.375e-004 2.829e+006 1.048e+011 1.000e+000 7.903e-003 1.179e-004 
1.375e-004 2.832e+006 1.048e+011 1.000e+000 8.034e-003 1.180e-004 
1.376e-004 2.835e+006 1.048e+011 1.000e+000 8.012e-003 1.180e-004 
1.376e-004 2.838e+006 1.048e+011 1.000e+000 7.886e-003 1.180e-004 
1.376e-004 2.841e+006 1.048e+011 1.000e+000 7.927e-003 1.180e-004 
1.376e-004 2.845e+006 1.048e+011 1.000e+000 7.888e-003 1.180e-004 
1.377e-004 2.848e+006 1.048e+011 1.000e+000 7.853e-003 1.180e-004 
1.377e-004 2.851e+006 1.048e+011 1.000e+000 7.912e-003 1.180e-004 
1.377e-004 2.854e+006 1.048e+011 1.000e+000 7.859e-003 1.180e-004 
1.378e-004 2.858e+006 1.048e+011 1.000e+000 7.931e-003 1.180e-004 
1.378e-004 2.861e+006 1.049e+011 1.000e+000 7.970e-003 1.180e-004 
1.378e-004 2.864e+006 1.049e+011 1.000e+000 7.896e-003 1.180e-004 
1.378e-004 2.867e+006 1.049e+011 1.000e+000 7.891e-003 1.180e-004 
1.379e-004 2.871e+006 1.049e+011 1.000e+000 7.910e-003 1.180e-004 
1.379e-004 2.874e+006 1.049e+011 1.000e+000 7.901e-003 1.180e-004 
1.379e-004 2.877e+006 1.049e+011 1.000e+000 7.679e-003 1.180e-004 
1.379e-004 2.880e+006 1.049e+011 1.000e+000 7.763e-003 1.180e-004 
1.380e-004 2.884e+006 1.049e+011 1.000e+000 7.726e-003 1.180e-004 
1.380e-004 2.887e+006 1.049e+011 1.000e+000 8.079e-003 1.180e-004 
1.380e-004 2.890e+006 1.049e+011 1.000e+000 8.118e-003 1.180e-004 
1.381e-004 2.894e+006 1.049e+011 1.000e+000 8.024e-003 1.180e-004 
1.381e-004 2.897e+006 1.049e+011 1.000e+000 7.999e-003 1.180e-004 
1.381e-004 2.900e+006 1.049e+011 1.000e+000 8.114e-003 1.180e-004 
1.381e-004 2.903e+006 1.049e+011 1.000e+000 7.975e-003 1.180e-004 
1.382e-004 2.907e+006 1.049e+011 1.000e+000 8.081e-003 1.181e-004 
1.382e-004 2.895e+006 1.049e+011 1.000e+000 9.065e-003 1.182e-004 
1.382e-004 2.881e+006 1.049e+011 1.000e+000 8.964e-003 1.183e-004 
1.382e-004 2.872e+006 1.049e+011 1.000e+000 8.926e-003 1.184e-004 
1.383e-004 2.866e+006 1.049e+011 1.000e+000 8.723e-003 1.184e-004 
1.383e-004 2.860e+006 1.050e+011 1.000e+000 8.554e-003 1.185e-004 
1.383e-004 2.857e+006 1.050e+011 1.000e+000 8.475e-003 1.186e-004 
1.383e-004 2.854e+006 1.050e+011 1.000e+000 8.670e-003 1.186e-004 
1.384e-004 2.852e+006 1.050e+011 1.000e+000 8.388e-003 1.186e-004 
1.384e-004 2.851e+006 1.050e+011 1.000e+000 8.407e-003 1.187e-004 
1.384e-004 2.850e+006 1.050e+011 1.000e+000 8.638e-003 1.187e-004 
1.385e-004 2.849e+006 1.051e+011 1.000e+000 8.608e-003 1.187e-004 
1.385e-004 2.848e+006 1.051e+011 1.000e+000 8.592e-003 1.188e-004 
1.385e-004 2.848e+006 1.051e+011 1.000e+000 8.605e-003 1.188e-004 
1.385e-004 2.848e+006 1.051e+011 1.000e+000 8.646e-003 1.188e-004 
1.386e-004 2.848e+006 1.051e+011 1.000e+000 8.506e-003 1.189e-004 
1.386e-004 2.849e+006 1.052e+011 1.000e+000 8.501e-003 1.189e-004 
1.386e-004 2.849e+006 1.052e+011 1.000e+000 8.624e-003 1.189e-004 
1.386e-004 2.850e+006 1.052e+011 1.000e+000 8.569e-003 1.189e-004 
1.387e-004 2.850e+006 1.052e+011 1.000e+000 8.688e-003 1.190e-004 
1.387e-004 2.851e+006 1.052e+011 1.000e+000 8.647e-003 1.190e-004 
1.387e-004 2.851e+006 1.052e+011 1.000e+000 8.619e-003 1.190e-004 
1.387e-004 2.852e+006 1.053e+011 1.000e+000 8.324e-003 1.190e-004 
1.388e-004 2.852e+006 1.053e+011 1.000e+000 8.621e-003 1.190e-004 
1.388e-004 2.852e+006 1.053e+011 1.000e+000 8.500e-003 1.191e-004 
1.388e-004 2.852e+006 1.053e+011 1.000e+000 8.450e-003 1.191e-004 
1.389e-004 2.851e+006 1.053e+011 1.000e+000 8.463e-003 1.191e-004 
1.389e-004 2.849e+006 1.054e+011 1.000e+000 8.430e-003 1.192e-004 
1.389e-004 2.845e+006 1.054e+011 1.000e+000 8.869e-003 1.192e-004 
1.389e-004 2.837e+006 1.055e+011 1.000e+000 9.684e-003 1.193e-004 
1.390e-004 2.834e+006 1.055e+011 1.000e+000 8.493e-003 1.194e-004 
1.390e-004 2.833e+006 1.055e+011 1.000e+000 8.359e-003 1.194e-004 
1.390e-004 2.831e+006 1.055e+011 1.000e+000 9.024e-003 1.194e-004 
1.390e-004 2.834e+006 1.055e+011 1.000e+000 8.483e-003 1.194e-004 
1.391e-004 2.837e+006 1.055e+011 1.000e+000 8.716e-003 1.194e-004 
1.391e-004 2.841e+006 1.055e+011 1.000e+000 8.023e-003 1.194e-004 
1.391e-004 2.844e+006 1.055e+011 1.000e+000 7.926e-003 1.195e-004 
1.392e-004 2.848e+006 1.055e+011 1.000e+000 7.899e-003 1.195e-004 
1.392e-004 2.852e+006 1.055e+011 1.000e+000 9.235e-003 1.195e-004 
1.392e-004 2.855e+006 1.055e+011 1.000e+000 9.232e-003 1.195e-004 
1.392e-004 2.859e+006 1.055e+011 1.000e+000 9.167e-003 1.195e-004 
1.393e-004 2.862e+006 1.055e+011 1.000e+000 9.107e-003 1.195e-004 
1.393e-004 2.866e+006 1.055e+011 1.000e+000 9.107e-003 1.195e-004 
1.393e-004 2.869e+006 1.055e+011 1.000e+000 9.017e-003 1.195e-004 
1.393e-004 2.873e+006 1.055e+011 1.000e+000 8.961e-003 1.195e-004 
1.394e-004 2.876e+006 1.056e+011 1.000e+000 8.947e-003 1.195e-004 
1.394e-004 2.879e+006 1.056e+011 1.000e+000 8.711e-003 1.195e-004 
1.394e-004 2.883e+006 1.056e+011 1.000e+000 8.678e-003 1.195e-004 
1.394e-004 2.886e+006 1.052e+011 1.000e+000 7.565e-003 1.195e-004 
1.395e-004 2.893e+006 1.049e+011 1.000e+000 5.929e-003 1.195e-004 
1.395e-004 2.896e+006 1.049e+011 1.000e+000 5.760e-003 1.195e-004 
1.395e-004 2.899e+006 1.049e+011 1.000e+000 5.727e-003 1.195e-004 
1.396e-004 2.901e+006 1.050e+011 1.000e+000 5.749e-003 1.195e-004 
1.396e-004 2.904e+006 1.050e+011 1.000e+000 5.555e-003 1.195e-004 
1.396e-004 2.907e+006 1.050e+011 1.000e+000 5.646e-003 1.195e-004 
1.396e-004 2.911e+006 1.050e+011 1.000e+000 5.718e-003 1.195e-004 
1.397e-004 2.914e+006 1.050e+011 1.000e+000 5.619e-003 1.195e-004 
1.397e-004 2.917e+006 1.050e+011 1.000e+000 5.630e-003 1.195e-004 
1.397e-004 2.921e+006 1.050e+011 1.000e+000 5.611e-003 1.195e-004 
1.397e-004 2.924e+006 1.050e+011 1.000e+000 5.611e-003 1.195e-004 
1.398e-004 2.928e+006 1.050e+011 1.000e+000 5.649e-003 1.195e-004 
1.398e-004 2.931e+006 1.050e+011 1.000e+000 5.608e-003 1.195e-004 
1.398e-004 2.934e+006 1.050e+011 1.000e+000 5.513e-003 1.195e-004 
1.399e-004 2.938e+006 1.050e+011 1.000e+000 5.657e-003 1.195e-004 
1.399e-004 2.941e+006 1.050e+011 1.000e+000 5.619e-003 1.195e-004 
1.399e-004 2.945e+006 1.050e+011 1.000e+000 5.542e-003 1.195e-004 
1.399e-004 2.948e+006 1.050e+011 1.000e+000 5.609e-003 1.195e-004 
1.400e-004 2.952e+006 1.050e+011 1.000e+000 5.616e-003 1.195e-004 
1.400e-004 2.955e+006 1.050e+011 1.000e+000 5.631e-003 1.195e-004 
1.400e-004 2.959e+006 1.050e+011 1.000e+000 5.588e-003 1.195e-004 
1.400e-004 2.962e+006 1.050e+011 1.000e+000 5.543e-003 1.196e-004 
1.401e-004 2.966e+006 1.050e+011 1.000e+000 5.565e-003 1.196e-004 
1.401e-004 2.969e+006 1.050e+011 1.000e+000 5.559e-003 1.196e-004 
1.401e-004 2.973e+006 1.050e+011 1.000e+000 5.529e-003 1.196e-004 
1.401e-004 2.976e+006 1.050e+011 1.000e+000 5.540e-003 1.196e-004 
1.402e-004 2.979e+006 1.050e+011 1.000e+000 5.528e-003 1.196e-004 
1.402e-004 2.983e+006 1.050e+011 1.000e+000 5.607e-003 1.196e-004 
1.402e-004 2.986e+006 1.050e+011 1.000e+000 5.611e-003 1.196e-004 
1.403e-004 2.990e+006 1.050e+011 1.000e+000 5.584e-003 1.196e-004 
1.403e-004 2.993e+006 1.050e+011 1.000e+000 5.530e-003 1.196e-004 
1.403e-004 2.997e+006 1.050e+011 1.000e+000 5.612e-003 1.196e-004 
1.403e-004 3.000e+006 1.050e+011 1.000e+000 5.575e-003 1.196e-004 
1.404e-004 3.003e+006 1.050e+011 1.000e+000 5.480e-003 1.196e-004 
1.404e-004 3.007e+006 1.050e+011 1.000e+000 5.505e-003 1.196e-004 
1.404e-004 3.010e+006 1.050e+011 1.000e+000 5.562e-003 1.196e-004 
1.404e-004 3.014e+006 1.050e+011 1.000e+000 5.700e-003 1.196e-004 
1.405e-004 3.017e+006 1.050e+011 1.000e+000 5.713e-003 1.196e-004 
1.405e-004 3.020e+006 1.050e+011 1.000e+000 5.638e-003 1.196e-004 
1.405e-004 3.024e+006 1.050e+011 1.000e+000 5.531e-003 1.196e-004 
1.406e-004 3.027e+006 1.050e+011 1.000e+000 5.566e-003 1.196e-004 
1.406e-004 3.031e+006 1.050e+011 1.000e+000 5.736e-003 1.196e-004 
1.406e-004 3.034e+006 1.050e+011 1.000e+000 5.630e-003 1.196e-004 
1.406e-004 3.038e+006 1.050e+011 1.000e+000 5.595e-003 1.196e-004 
1.407e-004 3.041e+006 1.050e+011 1.000e+000 5.591e-003 1.196e-004 
1.407e-004 3.044e+006 1.050e+011 1.000e+000 5.634e-003 1.196e-004 
1.407e-004 3.048e+006 1.051e+011 1.000e+000 5.677e-003 1.196e-004 
1.407e-004 3.051e+006 1.050e+011 1.000e+000 5.605e-003 1.196e-004 
1.408e-004 3.055e+006 1.051e+011 1.000e+000 5.594e-003 1.196e-004 
1.408e-004 3.058e+006 1.051e+011 1.000e+000 5.550e-003 1.196e-004 
1.408e-004 3.062e+006 1.051e+011 1.000e+000 5.528e-003 1.196e-004 
1.408e-004 3.065e+006 1.051e+011 1.000e+000 5.523e-003 1.196e-004 
1.409e-004 3.068e+006 1.051e+011 1.000e+000 5.564e-003 1.196e-004 
1.409e-004 3.072e+006 1.051e+011 1.000e+000 5.460e-003 1.197e-004 
1.409e-004 3.075e+006 1.051e+011 1.000e+000 5.423e-003 1.197e-004 
1.410e-004 3.079e+006 1.051e+011 1.000e+000 5.580e-003 1.197e-004 
1.410e-004 3.082e+006 1.051e+011 1.000e+000 5.470e-003 1.197e-004 
1.410e-004 3.085e+006 1.051e+011 1.000e+000 5.495e-003 1.197e-004 
1.410e-004 3.089e+006 1.051e+011 1.000e+000 5.417e-003 1.197e-004 
1.411e-004 3.092e+006 1.051e+011 1.000e+000 5.550e-003 1.197e-004 
1.411e-004 3.095e+006 1.051e+011 1.000e+000 5.335e-003 1.197e-004 
1.411e-004 3.099e+006 1.051e+011 1.000e+000 5.287e-003 1.197e-004 
1.411e-004 3.102e+006 1.051e+011 1.000e+000 5.363e-003 1.197e-004 
1.412e-004 3.106e+006 1.051e+011 1.000e+000 5.408e-003 1.197e-004 
1.412e-004 3.109e+006 1.051e+011 1.000e+000 5.426e-003 1.197e-004 
1.412e-004 3.112e+006 1.051e+011 1.000e+000 5.458e-003 1.197e-004 
1.412e-004 3.116e+006 1.051e+011 1.000e+000 5.454e-003 1.197e-004 
1.413e-004 3.119e+006 1.051e+011 1.000e+000 5.489e-003 1.197e-004 
1.413e-004 3.122e+006 1.051e+011 1.000e+000 5.464e-003 1.197e-004 
1.413e-004 3.126e+006 1.051e+011 1.000e+000 5.468e-003 1.197e-004 
1.414e-004 3.129e+006 1.051e+011 1.000e+000 5.454e-003 1.197e-004 
1.414e-004 3.132e+006 1.051e+011 1.000e+000 5.425e-003 1.197e-004 
1.414e-004 3.136e+006 1.051e+011 1.000e+000 5.446e-003 1.197e-004 
1.414e-004 3.139e+006 1.051e+011 1.000e+000 5.453e-003 1.197e-004 
1.415e-004 3.142e+006 1.051e+011 1.000e+000 5.425e-003 1.197e-004 
1.415e-004 3.145e+006 1.051e+011 1.000e+000 5.479e-003 1.197e-004 
1.415e-004 3.149e+006 1.051e+011 1.000e+000 5.516e-003 1.197e-004 
1.415e-004 3.152e+006 1.051e+011 1.000e+000 5.413e-003 1.197e-004 
1.416e-004 3.156e+006 1.051e+011 1.000e+000 5.258e-003 1.197e-004 
1.416e-004 3.159e+006 1.051e+011 1.000e+000 5.404e-003 1.197e-004 
1.416e-004 3.162e+006 1.051e+011 1.000e+000 5.449e-003 1.197e-004 
1.417e-004 3.166e+006 1.051e+011 1.000e+000 5.431e-003 1.198e-004 
1.417e-004 3.169e+006 1.051e+011 1.000e+000 5.369e-003 1.198e-004 
1.417e-004 3.173e+006 1.051e+011 1.000e+000 5.380e-003 1.198e-004 
1.417e-004 3.176e+006 1.051e+011 1.000e+000 5.392e-003 1.198e-004 
1.418e-004 3.179e+006 1.052e+011 1.000e+000 5.349e-003 1.198e-004 
1.418e-004 3.183e+006 1.052e+011 1.000e+000 5.356e-003 1.198e-004 
1.418e-004 3.186e+006 1.052e+011 1.000e+000 5.438e-003 1.198e-004 
1.418e-004 3.190e+006 1.052e+011 1.000e+000 5.495e-003 1.198e-004 
1.419e-004 3.193e+006 1.052e+011 1.000e+000 5.450e-003 1.198e-004 
1.419e-004 3.196e+006 1.052e+011 1.000e+000 5.305e-003 1.198e-004 
1.419e-004 3.200e+006 1.052e+011 1.000e+000 5.304e-003 1.198e-004 
1.419e-004 3.203e+006 1.052e+011 1.000e+000 5.325e-003 1.198e-004 
1.420e-004 3.207e+006 1.052e+011 1.000e+000 5.342e-003 1.198e-004 
1.420e-004 3.210e+006 1.052e+011 1.000e+000 5.249e-003 1.198e-004 
1.420e-004 3.213e+006 1.052e+011 1.000e+000 5.423e-003 1.198e-004 
1.421e-004 3.217e+006 1.052e+011 1.000e+000 5.600e-003 1.198e-004 
1.421e-004 3.220e+006 1.052e+011 1.000e+000 4.832e-003 1.198e-004 
1.421e-004 3.224e+006 1.052e+011 1.000e+000 4.809e-003 1.198e-004 
1.421e-004 3.227e+006 1.052e+011 1.000e+000 4.858e-003 1.198e-004 
1.422e-004 3.230e+006 1.052e+011 1.000e+000 5.149e-003 1.198e-004 
1.422e-004 3.234e+006 1.052e+011 1.000e+000 4.937e-003 1.198e-004 
1.422e-004 3.237e+006 1.052e+011 1.000e+000 4.876e-003 1.198e-004 
1.422e-004 3.241e+006 1.052e+011 1.000e+000 5.126e-003 1.198e-004 
1.423e-004 3.244e+006 1.052e+011 1.000e+000 5.033e-003 1.198e-004 
1.423e-004 3.247e+006 1.052e+011 1.000e+000 4.933e-003 1.198e-004 
1.423e-004 3.250e+006 1.052e+011 1.000e+000 5.062e-003 1.198e-004 
1.424e-004 3.254e+006 1.052e+011 1.000e+000 5.097e-003 1.198e-004 
1.424e-004 3.257e+006 1.052e+011 1.000e+000 4.922e-003 1.198e-004 
1.424e-004 3.261e+006 1.052e+011 1.000e+000 5.190e-003 1.198e-004 
1.424e-004 3.264e+006 1.052e+011 1.000e+000 5.149e-003 1.199e-004 
1.425e-004 3.267e+006 1.052e+011 1.000e+000 4.957e-003 1.199e-004 
1.425e-004 3.271e+006 1.052e+011 1.000e+000 5.166e-003 1.199e-004 
1.425e-004 3.274e+006 1.052e+011 1.000e+000 5.134e-003 1.199e-004 
1.425e-004 3.278e+006 1.052e+011 1.000e+000 4.994e-003 1.199e-004 
1.426e-004 3.281e+006 1.052e+011 1.000e+000 5.103e-003 1.199e-004 
1.426e-004 3.284e+006 1.052e+011 1.000e+000 5.082e-003 1.199e-004 
1.426e-004 3.288e+006 1.052e+011 1.000e+000 4.994e-003 1.199e-004 
1.426e-004 3.291e+006 1.052e+011 1.000e+000 5.379e-003 1.199e-004 
1.427e-004 3.295e+006 1.052e+011 1.000e+000 5.133e-003 1.199e-004 
1.427e-004 3.298e+006 1.052e+011 1.000e+000 4.986e-003 1.199e-004 
1.427e-004 3.301e+006 1.052e+011 1.000e+000 5.196e-003 1.199e-004 
1.428e-004 3.305e+006 1.052e+011 1.000e+000 5.143e-003 1.199e-004 
1.428e-004 3.308e+006 1.052e+011 1.000e+000 5.012e-003 1.199e-004 
1.428e-004 3.312e+006 1.052e+011 1.000e+000 5.013e-003 1.199e-004 
1.428e-004 3.315e+006 1.052e+011 1.000e+000 4.982e-003 1.199e-004 
1.429e-004 3.318e+006 1.053e+011 1.000e+000 5.005e-003 1.199e-004 
1.429e-004 3.322e+006 1.053e+011 1.000e+000 4.985e-003 1.199e-004 
1.429e-004 3.325e+006 1.053e+011 1.000e+000 4.998e-003 1.199e-004 
1.429e-004 3.329e+006 1.053e+011 1.000e+000 4.977e-003 1.199e-004 
1.430e-004 3.332e+006 1.053e+011 1.000e+000 4.990e-003 1.199e-004 
1.430e-004 3.335e+006 1.053e+011 1.000e+000 4.963e-003 1.199e-004 
1.430e-004 3.339e+006 1.053e+011 1.000e+000 5.029e-003 1.199e-004 
1.430e-004 3.342e+006 1.053e+011 1.000e+000 5.065e-003 1.199e-004 
1.431e-004 3.345e+006 1.053e+011 1.000e+000 4.971e-003 1.199e-004 
1.431e-004 3.349e+006 1.053e+011 1.000e+000 4.968e-003 1.199e-004 
1.431e-004 3.352e+006 1.053e+011 1.000e+000 5.021e-003 1.199e-004 
1.432e-004 3.355e+006 1.053e+011 1.000e+000 5.025e-003 1.199e-004 
1.432e-004 3.359e+006 1.053e+011 1.000e+000 5.267e-003 1.199e-004 
1.432e-004 3.362e+006 1.053e+011 1.000e+000 5.189e-003 1.200e-004 
1.432e-004 3.366e+006 1.053e+011 1.000e+000 5.159e-003 1.200e-004 
1.433e-004 3.369e+006 1.053e+011 1.000e+000 5.256e-003 1.200e-004 
1.433e-004 3.372e+006 1.053e+011 1.000e+000 5.129e-003 1.200e-004 
1.433e-004 3.376e+006 1.053e+011 1.000e+000 5.162e-003 1.200e-004 
1.433e-004 3.379e+006 1.053e+011 1.000e+000 5.234e-003 1.200e-004 
1.434e-004 3.382e+006 1.053e+011 1.000e+000 5.220e-003 1.200e-004 
1.434e-004 3.386e+006 1.053e+011 1.000e+000 5.206e-003 1.200e-004 
1.434e-004 3.389e+006 1.053e+011 1.000e+000 5.159e-003 1.200e-004 
1.435e-004 3.392e+006 1.053e+011 1.000e+000 5.191e-003 1.200e-004 
1.435e-004 3.395e+006 1.053e+011 1.000e+000 5.230e-003 1.200e-004 
1.435e-004 3.398e+006 1.053e+011 1.000e+000 5.380e-003 1.200e-004 
1.435e-004 3.402e+006 1.053e+011 1.000e+000 5.366e-003 1.200e-004 
1.436e-004 3.405e+006 1.053e+011 1.000e+000 5.324e-003 1.200e-004 
1.436e-004 3.408e+006 1.053e+011 1.000e+000 5.293e-003 1.200e-004 
1.436e-004 3.412e+006 1.053e+011 1.000e+000 5.354e-003 1.200e-004 
1.436e-004 3.415e+006 1.053e+011 1.000e+000 5.314e-003 1.200e-004 
1.437e-004 3.418e+006 1.053e+011 1.000e+000 5.286e-003 1.200e-004 
1.437e-004 3.422e+006 1.053e+011 1.000e+000 5.345e-003 1.200e-004 
1.437e-004 3.425e+006 1.053e+011 1.000e+000 5.355e-003 1.200e-004 
1.437e-004 3.428e+006 1.054e+011 1.000e+000 5.180e-003 1.200e-004 
1.438e-004 3.432e+006 1.054e+011 1.000e+000 5.194e-003 1.200e-004 
1.438e-004 3.435e+006 1.054e+011 1.000e+000 5.295e-003 1.200e-004 
1.438e-004 3.439e+006 1.054e+011 1.000e+000 5.167e-003 1.200e-004 
1.439e-004 3.442e+006 1.054e+011 1.000e+000 5.265e-003 1.200e-004 
1.439e-004 3.445e+006 1.054e+011 1.000e+000 5.342e-003 1.201e-004 
1.439e-004 3.449e+006 1.054e+011 1.000e+000 5.380e-003 1.201e-004 
1.439e-004 3.452e+006 1.054e+011 1.000e+000 5.285e-003 1.201e-004 
1.440e-004 3.455e+006 1.054e+011 1.000e+000 5.285e-003 1.201e-004 
1.440e-004 3.459e+006 1.054e+011 1.000e+000 5.185e-003 1.201e-004 
1.440e-004 3.462e+006 1.054e+011 1.000e+000 5.289e-003 1.201e-004 
1.440e-004 3.465e+006 1.054e+011 1.000e+000 5.368e-003 1.201e-004 
1.441e-004 3.468e+006 1.054e+011 1.000e+000 5.342e-003 1.201e-004 
1.441e-004 3.472e+006 1.054e+011 1.000e+000 5.361e-003 1.201e-004 
1.441e-004 3.475e+006 1.054e+011 1.000e+000 5.272e-003 1.201e-004 
1.442e-004 3.478e+006 1.054e+011 1.000e+000 5.236e-003 1.201e-004 
1.442e-004 3.481e+006 1.054e+011 1.000e+000 5.299e-003 1.201e-004 
1.442e-004 3.485e+006 1.054e+011 1.000e+000 5.246e-003 1.201e-004 
1.442e-004 3.488e+006 1.054e+011 1.000e+000 5.292e-003 1.201e-004 
1.443e-004 3.491e+006 1.054e+011 1.000e+000 5.312e-003 1.201e-004 
1.443e-004 3.495e+006 1.054e+011 1.000e+000 5.262e-003 1.201e-004 
1.443e-004 3.498e+006 1.054e+011 1.000e+000 5.329e-003 1.201e-004 
1.443e-004 3.501e+006 1.054e+011 1.000e+000 5.324e-003 1.201e-004 
1.444e-004 3.504e+006 1.054e+011 1.000e+000 5.360e-003 1.201e-004 
1.444e-004 3.508e+006 1.054e+011 1.000e+000 5.292e-003 1.201e-004 
1.444e-004 3.511e+006 1.054e+011 1.000e+000 5.390e-003 1.201e-004 
1.444e-004 3.514e+006 1.054e+011 1.000e+000 5.362e-003 1.201e-004 
1.445e-004 3.518e+006 1.054e+011 1.000e+000 5.412e-003 1.201e-004 
1.445e-004 3.521e+006 1.054e+011 1.000e+000 5.366e-003 1.201e-004 
1.445e-004 3.524e+006 1.054e+011 1.000e+000 5.440e-003 1.202e-004 
1.446e-004 3.527e+006 1.055e+011 1.000e+000 5.483e-003 1.202e-004 
1.446e-004 3.530e+006 1.055e+011 1.000e+000 5.501e-003 1.202e-004 
1.446e-004 3.534e+006 1.055e+011 1.000e+000 5.494e-003 1.202e-004 
1.446e-004 3.537e+006 1.055e+011 1.000e+000 5.569e-003 1.202e-004 
1.447e-004 3.540e+006 1.055e+011 1.000e+000 5.426e-003 1.202e-004 
1.447e-004 3.543e+006 1.055e+011 1.000e+000 5.451e-003 1.202e-004 
1.447e-004 3.547e+006 1.055e+011 1.000e+000 5.272e-003 1.202e-004 
1.447e-004 3.550e+006 1.055e+011 1.000e+000 5.264e-003 1.202e-004 
1.448e-004 3.553e+006 1.055e+011 1.000e+000 5.305e-003 1.202e-004 
1.448e-004 3.556e+006 1.055e+011 1.000e+000 5.276e-003 1.202e-004 
1.448e-004 3.560e+006 1.055e+011 1.000e+000 5.356e-003 1.202e-004 
1.448e-004 3.563e+006 1.055e+011 1.000e+000 5.264e-003 1.202e-004 
1.449e-004 3.566e+006 1.055e+011 1.000e+000 5.550e-003 1.202e-004 
1.449e-004 3.570e+006 1.055e+011 1.000e+000 5.418e-003 1.202e-004 
1.449e-004 3.573e+006 1.055e+011 1.000e+000 5.442e-003 1.202e-004 
1.450e-004 3.576e+006 1.055e+011 1.000e+000 5.440e-003 1.202e-004 
1.450e-004 3.579e+006 1.055e+011 1.000e+000 5.457e-003 1.202e-004 
1.450e-004 3.583e+006 1.055e+011 1.000e+000 5.476e-003 1.202e-004 
1.450e-004 3.586e+006 1.055e+011 1.000e+000 5.422e-003 1.202e-004 
1.451e-004 3.589e+006 1.055e+011 1.000e+000 5.450e-003 1.202e-004 
1.451e-004 3.592e+006 1.055e+011 1.000e+000 5.829e-003 1.202e-004 
1.451e-004 3.596e+006 1.055e+011 1.000e+000 5.658e-003 1.202e-004 
1.451e-004 3.599e+006 1.055e+011 1.000e+000 5.371e-003 1.203e-004 
1.452e-004 3.602e+006 1.055e+011 1.000e+000 5.440e-003 1.203e-004 
1.452e-004 3.605e+006 1.055e+011 1.000e+000 5.487e-003 1.203e-004 
1.452e-004 3.609e+006 1.055e+011 1.000e+000 5.824e-003 1.203e-004 
1.453e-004 3.612e+006 1.055e+011 1.000e+000 5.677e-003 1.203e-004 
1.453e-004 3.615e+006 1.055e+011 1.000e+000 5.593e-003 1.203e-004 
1.453e-004 3.618e+006 1.055e+011 1.000e+000 5.428e-003 1.203e-004 
1.453e-004 3.622e+006 1.055e+011 1.000e+000 5.228e-003 1.203e-004 
1.454e-004 3.625e+006 1.056e+011 1.000e+000 5.582e-003 1.203e-004 
1.454e-004 3.628e+006 1.056e+011 1.000e+000 5.537e-003 1.203e-004 
1.454e-004 3.632e+006 1.056e+011 1.000e+000 5.475e-003 1.203e-004 
1.454e-004 3.635e+006 1.056e+011 1.000e+000 5.426e-003 1.203e-004 
1.455e-004 3.638e+006 1.056e+011 1.000e+000 5.511e-003 1.203e-004 
1.455e-004 3.642e+006 1.056e+011 1.000e+000 5.315e-003 1.203e-004 
1.455e-004 3.645e+006 1.056e+011 1.000e+000 5.665e-003 1.203e-004 
1.455e-004 3.648e+006 1.056e+011 1.000e+000 5.396e-003 1.203e-004 
1.456e-004 3.651e+006 1.056e+011 1.000e+000 4.968e-003 1.203e-004 
1.456e-004 3.655e+006 1.056e+011 1.000e+000 4.749e-003 1.203e-004 
1.456e-004 3.658e+006 1.056e+011 1.000e+000 4.669e-003 1.203e-004 
1.457e-004 3.661e+006 1.056e+011 1.000e+000 4.933e-003 1.203e-004 
1.457e-004 3.665e+006 1.056e+011 1.000e+000 4.635e-003 1.203e-004 
1.457e-004 3.668e+006 1.056e+011 1.000e+000 4.586e-003 1.203e-004 
1.457e-004 3.671e+006 1.056e+011 1.000e+000 4.580e-003 1.203e-004 
1.458e-004 3.674e+006 1.056e+011 1.000e+000 4.656e-003 1.203e-004 
1.458e-004 3.678e+006 1.056e+011 1.000e+000 4.630e-003 1.204e-004 
1.458e-004 3.681e+006 1.056e+011 1.000e+000 4.751e-003 1.204e-004 
1.458e-004 3.684e+006 1.056e+011 1.000e+000 4.595e-003 1.204e-004 
1.459e-004 3.687e+006 1.056e+011 1.000e+000 4.582e-003 1.204e-004 
1.459e-004 3.691e+006 1.056e+011 1.000e+000 4.591e-003 1.204e-004 
1.459e-004 3.694e+006 1.056e+011 1.000e+000 4.748e-003 1.204e-004 
1.460e-004 3.697e+006 1.056e+011 1.000e+000 4.608e-003 1.204e-004 
1.460e-004 3.701e+006 1.056e+011 1.000e+000 4.768e-003 1.204e-004 
1.460e-004 3.704e+006 1.056e+011 1.000e+000 4.801e-003 1.204e-004 
1.460e-004 3.707e+006 1.056e+011 1.000e+000 4.853e-003 1.204e-004 
1.461e-004 3.711e+006 1.056e+011 1.000e+000 4.611e-003 1.204e-004 
1.461e-004 3.714e+006 1.057e+011 1.000e+000 4.821e-003 1.204e-004 
1.461e-004 3.717e+006 1.057e+011 1.000e+000 4.829e-003 1.204e-004 
1.461e-004 3.720e+006 1.057e+011 1.000e+000 4.834e-003 1.204e-004 
1.462e-004 3.723e+006 1.057e+011 1.000e+000 4.682e-003 1.204e-004 
1.462e-004 3.727e+006 1.057e+011 1.000e+000 4.807e-003 1.204e-004 
1.462e-004 3.730e+006 1.057e+011 1.000e+000 4.631e-003 1.204e-004 
1.462e-004 3.733e+006 1.057e+011 1.000e+000 4.623e-003 1.204e-004 
1.463e-004 3.736e+006 1.057e+011 1.000e+000 4.689e-003 1.204e-004 
1.463e-004 3.739e+006 1.057e+011 1.000e+000 4.556e-003 1.204e-004 
1.463e-004 3.742e+006 1.057e+011 1.000e+000 4.768e-003 1.204e-004 
1.464e-004 3.745e+006 1.057e+011 1.000e+000 4.634e-003 1.204e-004 
1.464e-004 3.748e+006 1.057e+011 1.000e+000 4.637e-003 1.205e-004 
1.464e-004 3.752e+006 1.057e+011 1.000e+000 4.633e-003 1.205e-004 
1.464e-004 3.755e+006 1.057e+011 1.000e+000 4.780e-003 1.205e-004 
1.465e-004 3.758e+006 1.057e+011 1.000e+000 4.571e-003 1.205e-004 
1.465e-004 3.762e+006 1.057e+011 1.000e+000 4.718e-003 1.205e-004 
1.465e-004 3.765e+006 1.057e+011 1.000e+000 4.576e-003 1.205e-004 
1.465e-004 3.768e+006 1.057e+011 1.000e+000 4.520e-003 1.205e-004 
1.466e-004 3.771e+006 1.057e+011 1.000e+000 4.671e-003 1.205e-004 
1.466e-004 3.775e+006 1.057e+011 1.000e+000 4.589e-003 1.205e-004 
1.466e-004 3.778e+006 1.057e+011 1.000e+000 4.695e-003 1.205e-004 
1.467e-004 3.781e+006 1.057e+011 1.000e+000 4.726e-003 1.205e-004 
1.467e-004 3.785e+006 1.057e+011 1.000e+000 4.700e-003 1.205e-004 
1.467e-004 3.788e+006 1.057e+011 1.000e+000 4.592e-003 1.205e-004 
1.467e-004 3.791e+006 1.057e+011 1.000e+000 4.661e-003 1.205e-004 
1.468e-004 3.794e+006 1.057e+011 1.000e+000 4.768e-003 1.205e-004 
1.468e-004 3.798e+006 1.057e+011 1.000e+000 4.603e-003 1.205e-004 
1.468e-004 3.801e+006 1.057e+011 1.000e+000 4.630e-003 1.205e-004 
1.468e-004 3.804e+006 1.058e+011 1.000e+000 4.750e-003 1.205e-004 
1.469e-004 3.807e+006 1.058e+011 1.000e+000 4.605e-003 1.205e-004 
1.469e-004 3.810e+006 1.058e+011 1.000e+000 4.627e-003 1.205e-004 
1.469e-004 3.814e+006 1.058e+011 1.000e+000 4.620e-003 1.205e-004 
1.469e-004 3.817e+006 1.058e+011 1.000e+000 4.638e-003 1.205e-004 
1.470e-004 3.820e+006 1.058e+011 1.000e+000 4.621e-003 1.205e-004 
1.470e-004 3.823e+006 1.058e+011 1.000e+000 4.615e-003 1.206e-004 
1.470e-004 3.827e+006 1.058e+011 1.000e+000 4.543e-003 1.206e-004 
1.471e-004 3.830e+006 1.058e+011 1.000e+000 4.565e-003 1.206e-004 
1.471e-004 3.833e+006 1.058e+011 1.000e+000 4.468e-003 1.206e-004 
1.471e-004 3.836e+006 1.058e+011 1.000e+000 4.575e-003 1.206e-004 
1.471e-004 3.839e+006 1.058e+011 1.000e+000 4.573e-003 1.206e-004 
1.472e-004 3.843e+006 1.058e+011 1.000e+000 4.547e-003 1.206e-004 
1.472e-004 3.846e+006 1.058e+011 1.000e+000 4.516e-003 1.206e-004 
1.472e-004 3.849e+006 1.058e+011 1.000e+000 4.491e-003 1.206e-004 
1.472e-004 3.852e+006 1.058e+011 1.000e+000 4.525e-003 1.206e-004 
1.473e-004 3.856e+006 1.058e+011 1.000e+000 4.531e-003 1.206e-004 
1.473e-004 3.859e+006 1.058e+011 1.000e+000 4.498e-003 1.206e-004 
1.473e-004 3.862e+006 1.058e+011 1.000e+000 4.483e-003 1.206e-004 
1.473e-004 3.865e+006 1.058e+011 1.000e+000 4.574e-003 1.206e-004 
1.474e-004 3.869e+006 1.058e+011 1.000e+000 4.735e-003 1.206e-004 
1.474e-004 3.872e+006 1.058e+011 1.000e+000 4.756e-003 1.206e-004 
1.474e-004 3.875e+006 1.058e+011 1.000e+000 4.556e-003 1.206e-004 
1.475e-004 3.878e+006 1.058e+011 1.000e+000 4.559e-003 1.206e-004 
1.475e-004 3.881e+006 1.058e+011 1.000e+000 4.641e-003 1.206e-004 
1.475e-004 3.884e+006 1.059e+011 1.000e+000 4.763e-003 1.206e-004 
1.475e-004 3.887e+006 1.059e+011 1.000e+000 4.679e-003 1.206e-004 
1.476e-004 3.891e+006 1.059e+011 1.000e+000 4.677e-003 1.207e-004 
1.476e-004 3.894e+006 1.059e+011 1.000e+000 4.674e-003 1.207e-004 
1.476e-004 3.897e+006 1.059e+011 1.000e+000 4.653e-003 1.207e-004 
1.476e-004 3.900e+006 1.059e+011 1.000e+000 4.721e-003 1.207e-004 
1.477e-004 3.903e+006 1.059e+011 1.000e+000 4.909e-003 1.207e-004 
1.477e-004 3.907e+006 1.059e+011 1.000e+000 4.656e-003 1.207e-004 
1.477e-004 3.910e+006 1.059e+011 1.000e+000 4.790e-003 1.207e-004 
1.478e-004 3.913e+006 1.059e+011 1.000e+000 4.784e-003 1.207e-004 
1.478e-004 3.916e+006 1.059e+011 1.000e+000 4.727e-003 1.207e-004 
1.478e-004 3.919e+006 1.059e+011 1.000e+000 4.789e-003 1.207e-004 
1.478e-004 3.923e+006 1.059e+011 1.000e+000 4.789e-003 1.207e-004 
1.479e-004 3.926e+006 1.059e+011 1.000e+000 4.791e-003 1.207e-004 
1.479e-004 3.929e+006 1.059e+011 1.000e+000 4.769e-003 1.207e-004 
1.479e-004 3.932e+006 1.059e+011 1.000e+000 4.736e-003 1.207e-004 
1.479e-004 3.936e+006 1.059e+011 1.000e+000 4.704e-003 1.207e-004 
1.480e-004 3.939e+006 1.059e+011 1.000e+000 4.796e-003 1.207e-004 
1.480e-004 3.942e+006 1.059e+011 1.000e+000 4.816e-003 1.207e-004 
1.480e-004 3.945e+006 1.059e+011 1.000e+000 4.718e-003 1.207e-004 
1.480e-004 3.948e+006 1.059e+011 1.000e+000 4.914e-003 1.207e-004 
1.481e-004 3.952e+006 1.059e+011 1.000e+000 4.730e-003 1.207e-004 
1.481e-004 3.955e+006 1.059e+011 1.000e+000 4.718e-003 1.207e-004 
1.481e-004 3.958e+006 1.059e+011 1.000e+000 4.753e-003 1.208e-004 
1.482e-004 3.961e+006 1.060e+011 1.000e+000 4.762e-003 1.208e-004 
1.482e-004 3.964e+006 1.060e+011 1.000e+000 4.823e-003 1.208e-004 
1.482e-004 3.968e+006 1.060e+011 1.000e+000 4.813e-003 1.208e-004 
1.482e-004 3.971e+006 1.060e+011 1.000e+000 4.845e-003 1.208e-004 
1.483e-004 3.974e+006 1.060e+011 1.000e+000 4.792e-003 1.208e-004 
1.483e-004 3.977e+006 1.060e+011 1.000e+000 4.781e-003 1.208e-004 
1.483e-004 3.980e+006 1.060e+011 1.000e+000 4.704e-003 1.208e-004 
1.483e-004 3.983e+006 1.060e+011 1.000e+000 4.657e-003 1.208e-004 
1.484e-004 3.986e+006 1.060e+011 1.000e+000 4.703e-003 1.208e-004 
1.484e-004 3.989e+006 1.060e+011 1.000e+000 4.562e-003 1.208e-004 
1.484e-004 3.992e+006 1.060e+011 1.000e+000 4.697e-003 1.208e-004 
1.485e-004 3.995e+006 1.060e+011 1.000e+000 4.695e-003 1.208e-004 
1.485e-004 3.998e+006 1.060e+011 1.000e+000 4.681e-003 1.208e-004 
1.485e-004 4.001e+006 1.060e+011 1.000e+000 4.713e-003 1.208e-004 
1.485e-004 4.005e+006 1.060e+011 1.000e+000 4.679e-003 1.208e-004 
1.486e-004 4.008e+006 1.060e+011 1.000e+000 4.717e-003 1.208e-004 
1.486e-004 4.011e+006 1.060e+011 1.000e+000 4.700e-003 1.208e-004 
1.486e-004 4.014e+006 1.060e+011 1.000e+000 4.695e-003 1.208e-004 
1.486e-004 4.017e+006 1.060e+011 1.000e+000 4.737e-003 1.209e-004 
1.487e-004 4.020e+006 1.060e+011 1.000e+000 4.715e-003 1.209e-004 
1.487e-004 4.023e+006 1.060e+011 1.000e+000 4.694e-003 1.209e-004 
1.487e-004 4.027e+006 1.060e+011 1.000e+000 4.670e-003 1.209e-004 
1.487e-004 4.030e+006 1.060e+011 1.000e+000 4.717e-003 1.209e-004 
1.488e-004 4.033e+006 1.061e+011 1.000e+000 4.690e-003 1.209e-004 
1.488e-004 4.036e+006 1.061e+011 1.000e+000 4.733e-003 1.209e-004 
1.488e-004 4.039e+006 1.061e+011 1.000e+000 4.720e-003 1.209e-004 
1.489e-004 4.042e+006 1.061e+011 1.000e+000 4.782e-003 1.209e-004 
1.489e-004 4.045e+006 1.061e+011 1.000e+000 4.617e-003 1.209e-004 
1.489e-004 4.048e+006 1.061e+011 1.000e+000 4.927e-003 1.209e-004 
1.489e-004 4.050e+006 1.061e+011 1.000e+000 4.955e-003 1.209e-004 
1.490e-004 4.053e+006 1.061e+011 1.000e+000 4.943e-003 1.209e-004 
1.490e-004 4.057e+006 1.061e+011 1.000e+000 5.030e-003 1.209e-004 
1.490e-004 4.060e+006 1.061e+011 1.000e+000 4.976e-003 1.209e-004 
1.490e-004 4.063e+006 1.061e+011 1.000e+000 4.909e-003 1.209e-004 
1.491e-004 4.066e+006 1.061e+011 1.000e+000 4.963e-003 1.209e-004 
1.491e-004 4.069e+006 1.061e+011 1.000e+000 4.978e-003 1.210e-004 
1.491e-004 4.072e+006 1.061e+011 1.000e+000 4.927e-003 1.210e-004 
1.491e-004 4.075e+006 1.061e+011 1.000e+000 4.911e-003 1.210e-004 
1.492e-004 4.078e+006 1.061e+011 1.000e+000 4.832e-003 1.210e-004 
1.492e-004 4.081e+006 1.061e+011 1.000e+000 4.857e-003 1.210e-004 
1.492e-004 4.084e+006 1.062e+011 1.000e+000 4.976e-003 1.210e-004 
1.493e-004 4.087e+006 1.062e+011 1.000e+000 4.860e-003 1.210e-004 
1.493e-004 4.090e+006 1.062e+011 1.000e+000 4.941e-003 1.210e-004 
1.493e-004 4.093e+006 1.062e+011 1.000e+000 5.164e-003 1.210e-004 
1.493e-004 4.096e+006 1.062e+011 1.000e+000 4.899e-003 1.210e-004 
1.494e-004 4.098e+006 1.062e+011 1.000e+000 4.865e-003 1.210e-004 
1.494e-004 4.101e+006 1.062e+011 1.000e+000 4.940e-003 1.210e-004 
1.494e-004 4.104e+006 1.062e+011 1.000e+000 4.975e-003 1.210e-004 
1.494e-004 4.107e+006 1.062e+011 1.000e+000 4.986e-003 1.210e-004 
1.495e-004 4.110e+006 1.062e+011 1.000e+000 4.959e-003 1.210e-004 
1.495e-004 4.112e+006 1.062e+011 1.000e+000 4.997e-003 1.211e-004 
1.495e-004 4.115e+006 1.062e+011 1.000e+000 4.987e-003 1.211e-004 
1.496e-004 4.117e+006 1.062e+011 1.000e+000 4.985e-003 1.211e-004 
1.496e-004 4.119e+006 1.063e+011 1.000e+000 5.062e-003 1.211e-004 
1.496e-004 4.063e+006 1.053e+011 1.000e+000 6.856e-003 1.215e-004 
1.496e-004 4.034e+006 1.050e+011 1.000e+000 6.356e-003 1.217e-004 
1.497e-004 4.016e+006 1.049e+011 1.000e+000 5.456e-003 1.219e-004 
1.497e-004 4.005e+006 1.048e+011 1.000e+000 5.456e-003 1.220e-004 
1.497e-004 3.998e+006 1.048e+011 1.000e+000 5.111e-003 1.221e-004 
1.497e-004 3.984e+006 1.048e+011 1.000e+000 5.118e-003 1.222e-004 
1.498e-004 3.956e+006 1.048e+011 1.000e+000 5.062e-003 1.224e-004 
1.498e-004 3.939e+006 1.048e+011 1.000e+000 4.775e-003 1.225e-004 
1.498e-004 3.929e+006 1.049e+011 1.000e+000 4.659e-003 1.226e-004 
1.498e-004 3.922e+006 1.049e+011 1.000e+000 4.820e-003 1.227e-004 
1.499e-004 3.914e+006 1.049e+011 1.000e+000 4.724e-003 1.228e-004 
1.499e-004 3.907e+006 1.049e+011 1.000e+000 4.516e-003 1.229e-004 
1.499e-004 3.900e+006 1.050e+011 1.000e+000 4.490e-003 1.230e-004 
1.500e-004 3.892e+006 1.050e+011 1.000e+000 4.446e-003 1.230e-004 
1.500e-004 3.883e+006 1.051e+011 1.000e+000 4.793e-003 1.231e-004 
1.500e-004 3.859e+006 1.046e+011 1.000e+000 5.267e-003 1.233e-004 
1.500e-004 3.838e+006 1.047e+011 1.000e+000 5.152e-003 1.235e-004 
1.501e-004 3.822e+006 1.047e+011 1.000e+000 5.203e-003 1.236e-004 
1.501e-004 3.809e+006 1.048e+011 1.000e+000 4.496e-003 1.237e-004 
1.501e-004 3.800e+006 1.049e+011 1.000e+000 4.520e-003 1.238e-004 
1.501e-004 3.794e+006 1.049e+011 1.000e+000 5.019e-003 1.239e-004 
1.502e-004 3.790e+006 1.049e+011 1.000e+000 4.787e-003 1.240e-004 
1.502e-004 3.788e+006 1.050e+011 1.000e+000 4.695e-003 1.240e-004 
1.502e-004 3.787e+006 1.050e+011 1.000e+000 4.719e-003 1.240e-004 
1.503e-004 3.787e+006 1.050e+011 1.000e+000 4.564e-003 1.241e-004 
1.503e-004 3.787e+006 1.050e+011 1.000e+000 4.665e-003 1.241e-004 
1.503e-004 3.771e+006 1.049e+011 1.000e+000 5.287e-003 1.242e-004 
1.503e-004 3.742e+006 1.050e+011 1.000e+000 4.881e-003 1.244e-004 
1.504e-004 3.724e+006 1.050e+011 1.000e+000 4.862e-003 1.246e-004 
1.504e-004 3.711e+006 1.051e+011 1.000e+000 4.728e-003 1.247e-004 
1.504e-004 3.698e+006 1.051e+011 1.000e+000 4.672e-003 1.248e-004 
1.504e-004 3.688e+006 1.052e+011 1.000e+000 4.777e-003 1.249e-004 
1.505e-004 3.679e+006 1.052e+011 1.000e+000 4.557e-003 1.250e-004 
1.505e-004 3.670e+006 1.053e+011 1.000e+000 4.201e-003 1.251e-004 
1.505e-004 3.660e+006 1.053e+011 1.000e+000 4.932e-003 1.252e-004 
1.505e-004 3.654e+006 1.053e+011 1.000e+000 4.374e-003 1.253e-004 
1.506e-004 3.644e+006 1.054e+011 1.000e+000 5.309e-003 1.254e-004 
1.506e-004 3.575e+006 1.043e+011 1.000e+000 6.468e-003 1.259e-004 
1.506e-004 3.520e+006 1.041e+011 1.000e+000 6.542e-003 1.263e-004 
1.507e-004 3.490e+006 1.040e+011 1.000e+000 5.435e-003 1.265e-004 
1.507e-004 3.473e+006 1.040e+011 1.000e+000 5.426e-003 1.267e-004 
1.507e-004 3.442e+006 1.039e+011 1.000e+000 6.112e-003 1.269e-004 
1.507e-004 3.381e+006 1.039e+011 1.000e+000 6.279e-003 1.273e-004 
1.508e-004 3.326e+006 1.040e+011 1.000e+000 6.397e-003 1.278e-004 
1.508e-004 3.300e+006 1.040e+011 1.000e+000 5.918e-003 1.280e-004 
1.508e-004 3.282e+006 1.039e+011 1.000e+000 5.692e-003 1.281e-004 
1.508e-004 3.245e+006 1.039e+011 1.000e+000 5.556e-003 1.284e-004 
1.509e-004 3.212e+006 1.039e+011 1.000e+000 5.614e-003 1.286e-004 
1.509e-004 3.166e+006 1.038e+011 1.000e+000 5.799e-003 1.290e-004 
1.509e-004 3.116e+006 1.038e+011 1.000e+000 5.783e-003 1.294e-004 
1.510e-004 3.064e+006 1.038e+011 1.000e+000 6.256e-003 1.298e-004 
1.510e-004 3.028e+006 1.038e+011 1.000e+000 5.878e-003 1.300e-004 
1.510e-004 2.996e+006 1.038e+011 1.000e+000 5.484e-003 1.303e-004 
1.510e-004 2.969e+006 1.039e+011 1.000e+000 5.478e-003 1.305e-004 
1.511e-004 2.945e+006 1.039e+011 1.000e+000 5.558e-003 1.307e-004 
1.511e-004 2.921e+006 1.039e+011 1.000e+000 5.496e-003 1.309e-004 
1.511e-004 2.898e+006 1.040e+011 1.000e+000 5.514e-003 1.311e-004 
1.511e-004 2.875e+006 1.040e+011 1.000e+000 5.383e-003 1.313e-004 
1.512e-004 2.852e+006 1.041e+011 1.000e+000 5.408e-003 1.314e-004 
1.512e-004 2.830e+006 1.041e+011 1.000e+000 5.415e-003 1.316e-004 
1.512e-004 2.807e+006 1.042e+011 1.000e+000 5.313e-003 1.318e-004 
1.512e-004 2.785e+006 1.043e+011 1.000e+000 5.469e-003 1.320e-004 
1.513e-004 2.761e+006 1.044e+011 1.000e+000 5.780e-003 1.322e-004 
1.513e-004 2.686e+006 1.041e+011 1.000e+000 6.562e-003 1.327e-004 
1.513e-004 2.593e+006 1.035e+011 1.000e+000 6.721e-003 1.334e-004 
1.514e-004 2.527e+006 1.036e+011 1.000e+000 6.701e-003 1.339e-004 
1.514e-004 2.486e+006 1.037e+011 1.000e+000 6.256e-003 1.342e-004 
1.514e-004 2.456e+006 1.038e+011 1.000e+000 6.493e-003 1.344e-004 
1.514e-004 2.429e+006 1.040e+011 1.000e+000 7.466e-003 1.346e-004 
1.515e-004 2.421e+006 1.041e+011 1.000e+000 7.782e-003 1.347e-004 
1.515e-004 2.418e+006 1.042e+011 1.000e+000 8.023e-003 1.348e-004 
1.515e-004 2.418e+006 1.042e+011 1.000e+000 7.663e-003 1.348e-004 
1.515e-004 2.418e+006 1.042e+011 1.000e+000 7.017e-003 1.348e-004 
1.516e-004 2.420e+006 1.043e+011 1.000e+000 7.343e-003 1.348e-004 
1.516e-004 2.421e+006 1.043e+011 1.000e+000 7.815e-003 1.348e-004 
1.516e-004 2.424e+006 1.043e+011 1.000e+000 8.299e-003 1.349e-004 
1.516e-004 2.426e+006 1.039e+011 1.000e+000 6.662e-003 1.349e-004 
1.517e-004 2.434e+006 1.037e+011 1.000e+000 5.126e-003 1.348e-004 
1.517e-004 2.437e+006 1.037e+011 1.000e+000 5.031e-003 1.348e-004 
1.517e-004 2.440e+006 1.037e+011 1.000e+000 4.757e-003 1.349e-004 
1.518e-004 2.443e+006 1.038e+011 1.000e+000 4.867e-003 1.349e-004 
1.518e-004 2.446e+006 1.038e+011 1.000e+000 4.771e-003 1.349e-004 
1.518e-004 2.449e+006 1.038e+011 1.000e+000 4.880e-003 1.349e-004 
1.518e-004 2.452e+006 1.038e+011 1.000e+000 4.734e-003 1.349e-004 
1.519e-004 2.455e+006 1.038e+011 1.000e+000 4.745e-003 1.349e-004 
1.519e-004 2.459e+006 1.038e+011 1.000e+000 4.925e-003 1.349e-004 
1.519e-004 2.462e+006 1.038e+011 1.000e+000 4.830e-003 1.349e-004 
1.519e-004 2.465e+006 1.038e+011 1.000e+000 4.734e-003 1.349e-004 
1.520e-004 2.469e+006 1.038e+011 1.000e+000 4.838e-003 1.349e-004 
1.520e-004 2.472e+006 1.038e+011 1.000e+000 4.832e-003 1.349e-004 
1.520e-004 2.476e+006 1.038e+011 1.000e+000 4.827e-003 1.349e-004 
1.521e-004 2.479e+006 1.038e+011 1.000e+000 4.933e-003 1.349e-004 
1.521e-004 2.483e+006 1.038e+011 1.000e+000 4.810e-003 1.349e-004 
1.521e-004 2.486e+006 1.038e+011 1.000e+000 4.744e-003 1.349e-004 
1.521e-004 2.489e+006 1.038e+011 1.000e+000 4.854e-003 1.349e-004 
1.522e-004 2.493e+006 1.038e+011 1.000e+000 4.762e-003 1.349e-004 
1.522e-004 2.496e+006 1.038e+011 1.000e+000 4.748e-003 1.349e-004 
1.522e-004 2.500e+006 1.038e+011 1.000e+000 4.716e-003 1.349e-004 
1.522e-004 2.503e+006 1.038e+011 1.000e+000 4.894e-003 1.349e-004 
1.523e-004 2.507e+006 1.038e+011 1.000e+000 5.008e-003 1.349e-004 
1.523e-004 2.510e+006 1.038e+011 1.000e+000 4.892e-003 1.349e-004 
1.523e-004 2.513e+006 1.038e+011 1.000e+000 4.872e-003 1.349e-004 
1.523e-004 2.517e+006 1.038e+011 1.000e+000 4.988e-003 1.349e-004 
1.524e-004 2.520e+006 1.038e+011 1.000e+000 4.761e-003 1.349e-004 
1.524e-004 2.523e+006 1.038e+011 1.000e+000 4.753e-003 1.349e-004 
1.524e-004 2.527e+006 1.038e+011 1.000e+000 4.864e-003 1.349e-004 
1.525e-004 2.530e+006 1.038e+011 1.000e+000 4.889e-003 1.350e-004 
1.525e-004 2.533e+006 1.038e+011 1.000e+000 4.768e-003 1.350e-004 
1.525e-004 2.537e+006 1.038e+011 1.000e+000 4.807e-003 1.350e-004 
1.525e-004 2.540e+006 1.038e+011 1.000e+000 4.821e-003 1.350e-004 
1.526e-004 2.543e+006 1.038e+011 1.000e+000 4.943e-003 1.350e-004 
1.526e-004 2.547e+006 1.038e+011 1.000e+000 4.859e-003 1.350e-004 
1.526e-004 2.550e+006 1.038e+011 1.000e+000 4.932e-003 1.350e-004 
1.526e-004 2.554e+006 1.038e+011 1.000e+000 5.006e-003 1.350e-004 
1.527e-004 2.557e+006 1.038e+011 1.000e+000 4.898e-003 1.350e-004 
1.527e-004 2.561e+006 1.038e+011 1.000e+000 4.876e-003 1.350e-004 
1.527e-004 2.564e+006 1.038e+011 1.000e+000 5.023e-003 1.350e-004 
1.528e-004 2.567e+006 1.038e+011 1.000e+000 4.870e-003 1.350e-004 
1.528e-004 2.571e+006 1.038e+011 1.000e+000 4.904e-003 1.350e-004 
1.528e-004 2.574e+006 1.038e+011 1.000e+000 4.895e-003 1.350e-004 
1.528e-004 2.577e+006 1.038e+011 1.000e+000 4.877e-003 1.350e-004 
1.529e-004 2.581e+006 1.038e+011 1.000e+000 4.834e-003 1.350e-004 
1.529e-004 2.584e+006 1.038e+011 1.000e+000 4.830e-003 1.350e-004 
1.529e-004 2.588e+006 1.038e+011 1.000e+000 4.906e-003 1.350e-004 
1.529e-004 2.591e+006 1.038e+011 1.000e+000 4.843e-003 1.350e-004 
1.530e-004 2.595e+006 1.038e+011 1.000e+000 4.854e-003 1.350e-004 
1.530e-004 2.598e+006 1.038e+011 1.000e+000 4.893e-003 1.350e-004 
1.530e-004 2.602e+006 1.038e+011 1.000e+000 4.823e-003 1.350e-004 
1.530e-004 2.605e+006 1.038e+011 1.000e+000 4.860e-003 1.350e-004 
1.531e-004 2.609e+006 1.038e+011 1.000e+000 4.842e-003 1.350e-004 
1.531e-004 2.612e+006 1.038e+011 1.000e+000 4.812e-003 1.350e-004 
1.531e-004 2.616e+006 1.038e+011 1.000e+000 4.833e-003 1.350e-004 
1.532e-004 2.619e+006 1.038e+011 1.000e+000 4.813e-003 1.350e-004 
1.532e-004 2.622e+006 1.038e+011 1.000e+000 4.785e-003 1.350e-004 
1.532e-004 2.626e+006 1.039e+011 1.000e+000 4.777e-003 1.350e-004 
1.532e-004 2.629e+006 1.039e+011 1.000e+000 4.758e-003 1.350e-004 
1.533e-004 2.632e+006 1.039e+011 1.000e+000 4.816e-003 1.351e-004 
1.533e-004 2.636e+006 1.039e+011 1.000e+000 4.724e-003 1.351e-004 
1.533e-004 2.639e+006 1.039e+011 1.000e+000 4.778e-003 1.351e-004 
1.533e-004 2.643e+006 1.039e+011 1.000e+000 4.767e-003 1.351e-004 
1.534e-004 2.646e+006 1.039e+011 1.000e+000 4.707e-003 1.351e-004 
1.534e-004 2.649e+006 1.039e+011 1.000e+000 4.753e-003 1.351e-004 
1.534e-004 2.653e+006 1.039e+011 1.000e+000 4.724e-003 1.351e-004 
1.534e-004 2.656e+006 1.039e+011 1.000e+000 4.778e-003 1.351e-004 
1.535e-004 2.660e+006 1.039e+011 1.000e+000 4.748e-003 1.351e-004 
1.535e-004 2.663e+006 1.039e+011 1.000e+000 4.796e-003 1.351e-004 
1.535e-004 2.666e+006 1.039e+011 1.000e+000 4.768e-003 1.351e-004 
1.536e-004 2.670e+006 1.039e+011 1.000e+000 4.798e-003 1.351e-004 
1.536e-004 2.673e+006 1.039e+011 1.000e+000 4.718e-003 1.351e-004 
1.536e-004 2.676e+006 1.039e+011 1.000e+000 4.804e-003 1.351e-004 
1.536e-004 2.680e+006 1.039e+011 1.000e+000 4.719e-003 1.351e-004 
1.537e-004 2.683e+006 1.039e+011 1.000e+000 4.677e-003 1.351e-004 
1.537e-004 2.686e+006 1.039e+011 1.000e+000 4.758e-003 1.351e-004 
1.537e-004 2.690e+006 1.039e+011 1.000e+000 4.768e-003 1.351e-004 
1.537e-004 2.693e+006 1.039e+011 1.000e+000 4.784e-003 1.351e-004 
1.538e-004 2.696e+006 1.039e+011 1.000e+000 4.827e-003 1.351e-004 
1.538e-004 2.700e+006 1.039e+011 1.000e+000 4.853e-003 1.351e-004 
1.538e-004 2.703e+006 1.039e+011 1.000e+000 4.684e-003 1.351e-004 
1.539e-004 2.706e+006 1.039e+011 1.000e+000 4.892e-003 1.351e-004 
1.539e-004 2.710e+006 1.039e+011 1.000e+000 4.779e-003 1.351e-004 
1.539e-004 2.713e+006 1.039e+011 1.000e+000 4.758e-003 1.351e-004 
1.539e-004 2.716e+006 1.039e+011 1.000e+000 4.901e-003 1.351e-004 
1.540e-004 2.720e+006 1.039e+011 1.000e+000 4.773e-003 1.351e-004 
1.540e-004 2.723e+006 1.039e+011 1.000e+000 4.771e-003 1.351e-004 
1.540e-004 2.727e+006 1.039e+011 1.000e+000 4.733e-003 1.352e-004 
1.540e-004 2.730e+006 1.039e+011 1.000e+000 4.728e-003 1.352e-004 
1.541e-004 2.733e+006 1.039e+011 1.000e+000 4.716e-003 1.352e-004 
1.541e-004 2.737e+006 1.039e+011 1.000e+000 4.744e-003 1.352e-004 
1.541e-004 2.740e+006 1.039e+011 1.000e+000 4.682e-003 1.352e-004 
1.541e-004 2.743e+006 1.039e+011 1.000e+000 4.767e-003 1.352e-004 
1.542e-004 2.747e+006 1.039e+011 1.000e+000 4.745e-003 1.352e-004 
1.542e-004 2.750e+006 1.039e+011 1.000e+000 4.739e-003 1.352e-004 
1.542e-004 2.754e+006 1.039e+011 1.000e+000 4.752e-003 1.352e-004 
1.543e-004 2.757e+006 1.039e+011 1.000e+000 4.728e-003 1.352e-004 
1.543e-004 2.760e+006 1.039e+011 1.000e+000 4.778e-003 1.352e-004 
1.543e-004 2.764e+006 1.039e+011 1.000e+000 4.759e-003 1.352e-004 
1.543e-004 2.767e+006 1.039e+011 1.000e+000 4.661e-003 1.352e-004 
1.544e-004 2.770e+006 1.039e+011 1.000e+000 4.618e-003 1.352e-004 
1.544e-004 2.774e+006 1.039e+011 1.000e+000 4.701e-003 1.352e-004 
1.544e-004 2.777e+006 1.039e+011 1.000e+000 4.660e-003 1.352e-004 
1.544e-004 2.781e+006 1.039e+011 1.000e+000 4.735e-003 1.352e-004 
1.545e-004 2.784e+006 1.039e+011 1.000e+000 4.527e-003 1.352e-004 
1.545e-004 2.787e+006 1.039e+011 1.000e+000 4.685e-003 1.352e-004 
1.545e-004 2.791e+006 1.039e+011 1.000e+000 4.727e-003 1.352e-004 
1.546e-004 2.794e+006 1.039e+011 1.000e+000 4.807e-003 1.352e-004 
1.546e-004 2.798e+006 1.039e+011 1.000e+000 4.783e-003 1.352e-004 
1.546e-004 2.801e+006 1.039e+011 1.000e+000 4.760e-003 1.352e-004 
1.546e-004 2.804e+006 1.039e+011 1.000e+000 4.813e-003 1.352e-004 
1.547e-004 2.808e+006 1.039e+011 1.000e+000 4.795e-003 1.352e-004 
1.547e-004 2.811e+006 1.039e+011 1.000e+000 4.741e-003 1.352e-004 
1.547e-004 2.815e+006 1.040e+011 1.000e+000 4.805e-003 1.352e-004 
1.547e-004 2.818e+006 1.040e+011 1.000e+000 4.861e-003 1.352e-004 
1.548e-004 2.821e+006 1.040e+011 1.000e+000 4.892e-003 1.352e-004 
1.548e-004 2.825e+006 1.040e+011 1.000e+000 4.875e-003 1.353e-004 
1.548e-004 2.828e+006 1.040e+011 1.000e+000 4.898e-003 1.353e-004 
1.548e-004 2.831e+006 1.040e+011 1.000e+000 4.873e-003 1.353e-004 
1.549e-004 2.835e+006 1.040e+011 1.000e+000 4.757e-003 1.353e-004 
1.549e-004 2.838e+006 1.040e+011 1.000e+000 4.756e-003 1.353e-004 
1.549e-004 2.842e+006 1.040e+011 1.000e+000 4.710e-003 1.353e-004 
1.550e-004 2.845e+006 1.040e+011 1.000e+000 4.749e-003 1.353e-004 
