# Supplementary material for: Strain rate dependency of dislocation plasticity
Source: Nat Commun. 2021 Mar 23;12:1845. doi: 10.1038/s41467-021-21939-1 (PMC7988163; doi:10.1038/s41467-021-21939-1)
Supplement: Supplementary file 3 — Supplementary Data 1 [file 41467_2021_21939_MOESM3_ESM.zip › Supplementary Data 1/DDDSimulationSet3/StrainRate=1e0s-1/InitialDislocationDensity=1.4e10m-2.dat]

#strain(1), stress(Pa), dislocation density(m-2), strain rate(s-1), mean dislocation velocity(km/s), plastic strain(1)
4.564e-008 5.696e+003 1.322e+010 1.000e+000 5.844e-003 6.199e-009 
9.133e-008 1.128e+004 1.323e+010 1.000e+000 6.972e-003 1.327e-008 
1.370e-007 1.683e+004 1.323e+010 1.000e+000 6.689e-003 2.059e-008 
1.827e-007 2.223e+004 1.323e+010 1.000e+000 6.515e-003 2.889e-008 
2.284e-007 2.705e+004 1.323e+010 1.000e+000 7.156e-003 4.128e-008 
2.741e-007 3.079e+004 1.324e+010 1.000e+000 8.337e-003 6.108e-008 
3.198e-007 3.511e+004 1.324e+010 1.000e+000 9.896e-003 7.687e-008 
3.655e-007 3.908e+004 1.323e+010 1.000e+000 1.069e-002 9.510e-008 
4.112e-007 4.246e+004 1.323e+010 1.000e+000 8.955e-003 1.174e-007 
4.568e-007 4.643e+004 1.324e+010 1.000e+000 1.122e-002 1.357e-007 
5.025e-007 5.112e+004 1.324e+010 1.000e+000 1.315e-002 1.489e-007 
5.482e-007 5.620e+004 1.324e+010 1.000e+000 1.193e-002 1.595e-007 
5.939e-007 6.132e+004 1.324e+010 1.000e+000 1.265e-002 1.697e-007 
6.396e-007 6.674e+004 1.324e+010 1.000e+000 1.237e-002 1.780e-007 
6.853e-007 7.226e+004 1.325e+010 1.000e+000 1.448e-002 1.854e-007 
7.310e-007 7.793e+004 1.325e+010 1.000e+000 1.623e-002 1.919e-007 
7.767e-007 8.351e+004 1.319e+010 1.000e+000 9.007e-003 1.990e-007 
8.224e-007 8.885e+004 1.318e+010 1.000e+000 1.002e-002 2.078e-007 
8.680e-007 9.376e+004 1.318e+010 1.000e+000 1.018e-002 2.195e-007 
9.137e-007 9.869e+004 1.318e+010 1.000e+000 1.084e-002 2.311e-007 
9.594e-007 1.035e+005 1.318e+010 1.000e+000 1.081e-002 2.438e-007 
1.005e-006 1.080e+005 1.318e+010 1.000e+000 1.084e-002 2.581e-007 
1.051e-006 1.119e+005 1.319e+010 1.000e+000 1.220e-002 2.768e-007 
1.096e-006 1.167e+005 1.319e+010 1.000e+000 1.209e-002 2.895e-007 
1.142e-006 1.223e+005 1.320e+010 1.000e+000 1.372e-002 2.963e-007 
1.188e-006 1.280e+005 1.318e+010 1.000e+000 1.141e-002 3.022e-007 
1.234e-006 1.337e+005 1.315e+010 1.000e+000 1.045e-002 3.085e-007 
1.279e-006 1.397e+005 1.315e+010 1.000e+000 1.209e-002 3.127e-007 
1.325e-006 1.457e+005 1.315e+010 1.000e+000 9.748e-003 3.169e-007 
1.371e-006 1.520e+005 1.308e+010 1.000e+000 6.115e-003 3.193e-007 
1.416e-006 1.571e+005 1.305e+010 1.000e+000 7.121e-003 3.299e-007 
1.462e-006 1.615e+005 1.304e+010 1.000e+000 7.797e-003 3.449e-007 
1.508e-006 1.662e+005 1.303e+010 1.000e+000 7.372e-003 3.582e-007 
1.553e-006 1.712e+005 1.302e+010 1.000e+000 6.546e-003 3.692e-007 
1.599e-006 1.765e+005 1.302e+010 1.000e+000 6.755e-003 3.782e-007 
1.645e-006 1.819e+005 1.301e+010 1.000e+000 6.566e-003 3.864e-007 
1.690e-006 1.874e+005 1.301e+010 1.000e+000 6.950e-003 3.941e-007 
1.736e-006 1.931e+005 1.301e+010 1.000e+000 6.946e-003 4.002e-007 
1.782e-006 1.991e+005 1.300e+010 1.000e+000 5.522e-003 4.047e-007 
1.828e-006 2.050e+005 1.297e+010 1.000e+000 4.577e-003 4.094e-007 
1.873e-006 2.107e+005 1.294e+010 1.000e+000 3.904e-003 4.160e-007 
1.919e-006 2.160e+005 1.293e+010 1.000e+000 3.852e-003 4.248e-007 
1.965e-006 2.212e+005 1.293e+010 1.000e+000 3.565e-003 4.349e-007 
2.010e-006 2.266e+005 1.292e+010 1.000e+000 3.622e-003 4.429e-007 
2.056e-006 2.329e+005 1.292e+010 1.000e+000 3.551e-003 4.448e-007 
2.102e-006 2.393e+005 1.291e+010 1.000e+000 3.697e-003 4.464e-007 
2.147e-006 2.457e+005 1.291e+010 1.000e+000 3.607e-003 4.481e-007 
2.193e-006 2.520e+005 1.291e+010 1.000e+000 3.502e-003 4.501e-007 
2.239e-006 2.583e+005 1.291e+010 1.000e+000 3.496e-003 4.518e-007 
2.284e-006 2.647e+005 1.291e+010 1.000e+000 3.375e-003 4.538e-007 
2.330e-006 2.710e+005 1.291e+010 1.000e+000 3.352e-003 4.558e-007 
2.376e-006 2.773e+005 1.290e+010 1.000e+000 3.316e-003 4.577e-007 
2.421e-006 2.837e+005 1.290e+010 1.000e+000 3.356e-003 4.594e-007 
2.467e-006 2.900e+005 1.290e+010 1.000e+000 3.289e-003 4.611e-007 
2.513e-006 2.964e+005 1.290e+010 1.000e+000 3.357e-003 4.629e-007 
2.559e-006 3.027e+005 1.290e+010 1.000e+000 3.386e-003 4.647e-007 
2.604e-006 3.091e+005 1.290e+010 1.000e+000 3.383e-003 4.666e-007 
2.650e-006 3.154e+005 1.290e+010 1.000e+000 3.342e-003 4.683e-007 
2.696e-006 3.217e+005 1.290e+010 1.000e+000 3.222e-003 4.702e-007 
2.741e-006 3.281e+005 1.290e+010 1.000e+000 3.318e-003 4.719e-007 
2.787e-006 3.344e+005 1.290e+010 1.000e+000 3.295e-003 4.737e-007 
2.833e-006 3.408e+005 1.290e+010 1.000e+000 3.098e-003 4.754e-007 
2.878e-006 3.472e+005 1.290e+010 1.000e+000 2.957e-003 4.772e-007 
2.924e-006 3.535e+005 1.290e+010 1.000e+000 3.045e-003 4.790e-007 
2.970e-006 3.598e+005 1.290e+010 1.000e+000 3.091e-003 4.809e-007 
3.015e-006 3.662e+005 1.290e+010 1.000e+000 2.983e-003 4.829e-007 
3.061e-006 3.725e+005 1.290e+010 1.000e+000 3.080e-003 4.849e-007 
3.107e-006 3.787e+005 1.290e+010 1.000e+000 3.094e-003 4.872e-007 
3.152e-006 3.850e+005 1.290e+010 1.000e+000 3.077e-003 4.894e-007 
3.198e-006 3.913e+005 1.290e+010 1.000e+000 3.067e-003 4.915e-007 
3.244e-006 3.976e+005 1.290e+010 1.000e+000 3.093e-003 4.937e-007 
3.290e-006 4.039e+005 1.290e+010 1.000e+000 3.084e-003 4.959e-007 
3.335e-006 4.102e+005 1.290e+010 1.000e+000 3.070e-003 4.982e-007 
3.381e-006 4.164e+005 1.290e+010 1.000e+000 3.090e-003 5.006e-007 
3.427e-006 4.227e+005 1.290e+010 1.000e+000 3.081e-003 5.028e-007 
3.472e-006 4.290e+005 1.290e+010 1.000e+000 3.030e-003 5.051e-007 
3.518e-006 4.352e+005 1.290e+010 1.000e+000 3.053e-003 5.076e-007 
3.564e-006 4.415e+005 1.290e+010 1.000e+000 3.093e-003 5.101e-007 
3.609e-006 4.477e+005 1.290e+010 1.000e+000 3.059e-003 5.126e-007 
3.655e-006 4.540e+005 1.290e+010 1.000e+000 3.060e-003 5.152e-007 
3.701e-006 4.602e+005 1.290e+010 1.000e+000 3.078e-003 5.178e-007 
3.746e-006 4.664e+005 1.290e+010 1.000e+000 3.034e-003 5.205e-007 
3.792e-006 4.726e+005 1.290e+010 1.000e+000 3.057e-003 5.233e-007 
3.838e-006 4.788e+005 1.290e+010 1.000e+000 3.055e-003 5.261e-007 
3.884e-006 4.850e+005 1.290e+010 1.000e+000 3.053e-003 5.288e-007 
3.929e-006 4.913e+005 1.290e+010 1.000e+000 3.092e-003 5.313e-007 
3.975e-006 4.975e+005 1.290e+010 1.000e+000 3.357e-003 5.340e-007 
4.021e-006 5.037e+005 1.290e+010 1.000e+000 3.315e-003 5.367e-007 
4.066e-006 5.099e+005 1.290e+010 1.000e+000 3.345e-003 5.395e-007 
4.112e-006 5.161e+005 1.290e+010 1.000e+000 3.368e-003 5.422e-007 
4.158e-006 5.223e+005 1.290e+010 1.000e+000 3.333e-003 5.450e-007 
4.203e-006 5.285e+005 1.290e+010 1.000e+000 3.363e-003 5.478e-007 
4.249e-006 5.347e+005 1.290e+010 1.000e+000 3.386e-003 5.506e-007 
4.295e-006 5.409e+005 1.290e+010 1.000e+000 3.335e-003 5.534e-007 
4.340e-006 5.471e+005 1.290e+010 1.000e+000 3.380e-003 5.562e-007 
4.386e-006 5.533e+005 1.290e+010 1.000e+000 3.392e-003 5.591e-007 
4.432e-006 5.595e+005 1.290e+010 1.000e+000 3.345e-003 5.619e-007 
4.477e-006 5.657e+005 1.290e+010 1.000e+000 3.364e-003 5.649e-007 
4.523e-006 5.719e+005 1.290e+010 1.000e+000 3.384e-003 5.676e-007 
4.569e-006 5.781e+005 1.290e+010 1.000e+000 3.462e-003 5.704e-007 
4.615e-006 5.843e+005 1.290e+010 1.000e+000 3.458e-003 5.732e-007 
4.660e-006 5.905e+005 1.290e+010 1.000e+000 3.462e-003 5.762e-007 
4.706e-006 5.967e+005 1.290e+010 1.000e+000 3.471e-003 5.791e-007 
4.752e-006 6.028e+005 1.290e+010 1.000e+000 3.449e-003 5.819e-007 
4.797e-006 6.090e+005 1.290e+010 1.000e+000 3.462e-003 5.848e-007 
4.843e-006 6.152e+005 1.290e+010 1.000e+000 3.460e-003 5.877e-007 
4.889e-006 6.214e+005 1.290e+010 1.000e+000 3.434e-003 5.906e-007 
4.934e-006 6.276e+005 1.290e+010 1.000e+000 3.446e-003 5.936e-007 
4.980e-006 6.338e+005 1.290e+010 1.000e+000 3.430e-003 5.965e-007 
5.026e-006 6.400e+005 1.290e+010 1.000e+000 3.442e-003 5.994e-007 
5.071e-006 6.461e+005 1.290e+010 1.000e+000 3.425e-003 6.024e-007 
5.117e-006 6.523e+005 1.290e+010 1.000e+000 3.412e-003 6.053e-007 
5.163e-006 6.585e+005 1.290e+010 1.000e+000 3.401e-003 6.083e-007 
5.208e-006 6.646e+005 1.290e+010 1.000e+000 3.396e-003 6.114e-007 
5.254e-006 6.708e+005 1.291e+010 1.000e+000 3.410e-003 6.144e-007 
5.300e-006 6.770e+005 1.291e+010 1.000e+000 3.402e-003 6.174e-007 
5.346e-006 6.832e+005 1.291e+010 1.000e+000 3.405e-003 6.204e-007 
5.391e-006 6.893e+005 1.291e+010 1.000e+000 3.406e-003 6.234e-007 
5.437e-006 6.955e+005 1.291e+010 1.000e+000 3.423e-003 6.265e-007 
5.483e-006 7.016e+005 1.291e+010 1.000e+000 3.437e-003 6.296e-007 
5.528e-006 7.078e+005 1.291e+010 1.000e+000 3.388e-003 6.327e-007 
5.574e-006 7.140e+005 1.291e+010 1.000e+000 3.449e-003 6.358e-007 
5.620e-006 7.201e+005 1.291e+010 1.000e+000 3.442e-003 6.389e-007 
5.665e-006 7.263e+005 1.291e+010 1.000e+000 3.472e-003 6.421e-007 
5.711e-006 7.324e+005 1.291e+010 1.000e+000 3.474e-003 6.452e-007 
5.757e-006 7.386e+005 1.291e+010 1.000e+000 3.516e-003 6.483e-007 
5.802e-006 7.447e+005 1.291e+010 1.000e+000 3.477e-003 6.515e-007 
5.848e-006 7.509e+005 1.291e+010 1.000e+000 3.474e-003 6.546e-007 
5.894e-006 7.570e+005 1.291e+010 1.000e+000 3.503e-003 6.578e-007 
5.940e-006 7.632e+005 1.291e+010 1.000e+000 3.483e-003 6.610e-007 
5.985e-006 7.693e+005 1.291e+010 1.000e+000 3.462e-003 6.642e-007 
6.031e-006 7.755e+005 1.291e+010 1.000e+000 3.492e-003 6.673e-007 
6.077e-006 7.816e+005 1.291e+010 1.000e+000 3.430e-003 6.704e-007 
6.122e-006 7.878e+005 1.291e+010 1.000e+000 3.432e-003 6.735e-007 
6.168e-006 7.939e+005 1.291e+010 1.000e+000 3.413e-003 6.767e-007 
6.214e-006 8.001e+005 1.291e+010 1.000e+000 3.446e-003 6.799e-007 
6.259e-006 8.062e+005 1.291e+010 1.000e+000 3.480e-003 6.830e-007 
6.305e-006 8.124e+005 1.291e+010 1.000e+000 3.498e-003 6.861e-007 
6.351e-006 8.185e+005 1.292e+010 1.000e+000 3.456e-003 6.892e-007 
6.396e-006 8.247e+005 1.292e+010 1.000e+000 3.451e-003 6.923e-007 
6.442e-006 8.309e+005 1.292e+010 1.000e+000 3.485e-003 6.954e-007 
6.488e-006 8.370e+005 1.292e+010 1.000e+000 3.413e-003 6.985e-007 
6.533e-006 8.432e+005 1.292e+010 1.000e+000 3.412e-003 7.016e-007 
6.579e-006 8.493e+005 1.292e+010 1.000e+000 3.458e-003 7.048e-007 
6.625e-006 8.555e+005 1.292e+010 1.000e+000 3.407e-003 7.080e-007 
6.671e-006 8.616e+005 1.292e+010 1.000e+000 3.433e-003 7.112e-007 
6.716e-006 8.677e+005 1.292e+010 1.000e+000 3.452e-003 7.144e-007 
6.762e-006 8.739e+005 1.292e+010 1.000e+000 3.441e-003 7.176e-007 
6.808e-006 8.800e+005 1.292e+010 1.000e+000 3.477e-003 7.208e-007 
6.853e-006 8.862e+005 1.292e+010 1.000e+000 3.439e-003 7.240e-007 
6.899e-006 8.923e+005 1.292e+010 1.000e+000 3.438e-003 7.271e-007 
6.945e-006 8.985e+005 1.292e+010 1.000e+000 3.205e-003 7.300e-007 
6.990e-006 9.047e+005 1.292e+010 1.000e+000 3.271e-003 7.330e-007 
7.036e-006 9.108e+005 1.292e+010 1.000e+000 3.108e-003 7.361e-007 
7.082e-006 9.170e+005 1.292e+010 1.000e+000 3.158e-003 7.391e-007 
7.127e-006 9.232e+005 1.292e+010 1.000e+000 3.176e-003 7.422e-007 
7.173e-006 9.294e+005 1.292e+010 1.000e+000 3.201e-003 7.452e-007 
7.219e-006 9.355e+005 1.292e+010 1.000e+000 3.211e-003 7.484e-007 
7.264e-006 9.416e+005 1.293e+010 1.000e+000 3.236e-003 7.516e-007 
7.310e-006 9.478e+005 1.293e+010 1.000e+000 3.214e-003 7.549e-007 
7.356e-006 9.539e+005 1.293e+010 1.000e+000 3.205e-003 7.579e-007 
7.402e-006 9.601e+005 1.293e+010 1.000e+000 3.216e-003 7.612e-007 
7.447e-006 9.660e+005 1.293e+010 1.000e+000 3.354e-003 7.656e-007 
7.493e-006 9.703e+005 1.292e+010 1.000e+000 3.394e-003 7.818e-007 
7.539e-006 9.746e+005 1.292e+010 1.000e+000 3.327e-003 7.974e-007 
7.584e-006 9.792e+005 1.292e+010 1.000e+000 3.288e-003 8.114e-007 
7.630e-006 9.840e+005 1.292e+010 1.000e+000 3.228e-003 8.241e-007 
7.676e-006 9.889e+005 1.292e+010 1.000e+000 3.175e-003 8.362e-007 
7.721e-006 9.938e+005 1.292e+010 1.000e+000 3.130e-003 8.476e-007 
7.767e-006 9.989e+005 1.292e+010 1.000e+000 3.090e-003 8.584e-007 
7.813e-006 1.004e+006 1.293e+010 1.000e+000 3.028e-003 8.689e-007 
7.858e-006 1.009e+006 1.293e+010 1.000e+000 2.967e-003 8.791e-007 
7.904e-006 1.014e+006 1.293e+010 1.000e+000 2.978e-003 8.897e-007 
7.950e-006 1.019e+006 1.293e+010 1.000e+000 2.978e-003 9.010e-007 
7.996e-006 1.024e+006 1.293e+010 1.000e+000 3.082e-003 9.133e-007 
8.041e-006 1.028e+006 1.293e+010 1.000e+000 3.078e-003 9.320e-007 
8.087e-006 1.032e+006 1.294e+010 1.000e+000 3.044e-003 9.495e-007 
8.133e-006 1.036e+006 1.294e+010 1.000e+000 3.103e-003 9.663e-007 
8.178e-006 1.040e+006 1.294e+010 1.000e+000 3.043e-003 9.829e-007 
8.224e-006 1.045e+006 1.294e+010 1.000e+000 3.017e-003 9.987e-007 
8.270e-006 1.049e+006 1.295e+010 1.000e+000 3.027e-003 1.014e-006 
8.315e-006 1.054e+006 1.295e+010 1.000e+000 3.030e-003 1.029e-006 
8.361e-006 1.058e+006 1.295e+010 1.000e+000 3.023e-003 1.043e-006 
8.407e-006 1.063e+006 1.295e+010 1.000e+000 3.011e-003 1.057e-006 
8.452e-006 1.067e+006 1.295e+010 1.000e+000 2.943e-003 1.070e-006 
8.498e-006 1.072e+006 1.296e+010 1.000e+000 2.889e-003 1.083e-006 
8.544e-006 1.076e+006 1.295e+010 1.000e+000 3.073e-003 1.105e-006 
8.589e-006 1.078e+006 1.295e+010 1.000e+000 3.109e-003 1.131e-006 
8.635e-006 1.081e+006 1.295e+010 1.000e+000 3.126e-003 1.157e-006 
8.681e-006 1.084e+006 1.295e+010 1.000e+000 3.099e-003 1.183e-006 
8.727e-006 1.087e+006 1.295e+010 1.000e+000 2.827e-003 1.208e-006 
8.772e-006 1.090e+006 1.295e+010 1.000e+000 2.768e-003 1.232e-006 
8.818e-006 1.094e+006 1.296e+010 1.000e+000 2.696e-003 1.255e-006 
8.864e-006 1.097e+006 1.295e+010 1.000e+000 2.734e-003 1.279e-006 
8.909e-006 1.100e+006 1.296e+010 1.000e+000 2.663e-003 1.302e-006 
8.955e-006 1.103e+006 1.296e+010 1.000e+000 2.566e-003 1.324e-006 
9.001e-006 1.107e+006 1.296e+010 1.000e+000 2.566e-003 1.344e-006 
9.046e-006 1.111e+006 1.296e+010 1.000e+000 2.577e-003 1.364e-006 
9.092e-006 1.115e+006 1.297e+010 1.000e+000 2.575e-003 1.383e-006 
9.138e-006 1.118e+006 1.297e+010 1.000e+000 2.572e-003 1.402e-006 
9.183e-006 1.122e+006 1.297e+010 1.000e+000 2.649e-003 1.420e-006 
9.229e-006 1.126e+006 1.297e+010 1.000e+000 2.656e-003 1.438e-006 
9.275e-006 1.130e+006 1.297e+010 1.000e+000 2.696e-003 1.456e-006 
9.320e-006 1.134e+006 1.298e+010 1.000e+000 2.675e-003 1.474e-006 
9.366e-006 1.139e+006 1.298e+010 1.000e+000 2.673e-003 1.492e-006 
9.412e-006 1.143e+006 1.298e+010 1.000e+000 2.739e-003 1.508e-006 
9.458e-006 1.147e+006 1.299e+010 1.000e+000 2.685e-003 1.524e-006 
9.503e-006 1.151e+006 1.299e+010 1.000e+000 2.626e-003 1.540e-006 
9.549e-006 1.156e+006 1.299e+010 1.000e+000 2.673e-003 1.555e-006 
9.595e-006 1.160e+006 1.299e+010 1.000e+000 2.630e-003 1.569e-006 
9.640e-006 1.165e+006 1.300e+010 1.000e+000 2.684e-003 1.584e-006 
9.686e-006 1.169e+006 1.300e+010 1.000e+000 2.668e-003 1.598e-006 
9.732e-006 1.174e+006 1.300e+010 1.000e+000 2.423e-003 1.612e-006 
9.777e-006 1.178e+006 1.301e+010 1.000e+000 2.362e-003 1.626e-006 
9.823e-006 1.183e+006 1.301e+010 1.000e+000 2.405e-003 1.640e-006 
9.869e-006 1.188e+006 1.301e+010 1.000e+000 2.568e-003 1.653e-006 
9.914e-006 1.193e+006 1.302e+010 1.000e+000 2.393e-003 1.664e-006 
9.960e-006 1.198e+006 1.302e+010 1.000e+000 2.413e-003 1.673e-006 
1.001e-005 1.204e+006 1.302e+010 1.000e+000 2.366e-003 1.681e-006 
1.005e-005 1.209e+006 1.302e+010 1.000e+000 2.377e-003 1.689e-006 
1.010e-005 1.215e+006 1.302e+010 1.000e+000 2.404e-003 1.696e-006 
1.014e-005 1.220e+006 1.302e+010 1.000e+000 2.401e-003 1.702e-006 
1.019e-005 1.226e+006 1.302e+010 1.000e+000 2.398e-003 1.708e-006 
1.023e-005 1.232e+006 1.303e+010 1.000e+000 2.412e-003 1.714e-006 
1.028e-005 1.238e+006 1.303e+010 1.000e+000 2.398e-003 1.719e-006 
1.033e-005 1.244e+006 1.303e+010 1.000e+000 2.432e-003 1.725e-006 
1.037e-005 1.249e+006 1.303e+010 1.000e+000 2.458e-003 1.729e-006 
1.042e-005 1.255e+006 1.303e+010 1.000e+000 2.459e-003 1.734e-006 
1.046e-005 1.261e+006 1.303e+010 1.000e+000 3.070e-003 1.739e-006 
1.051e-005 1.267e+006 1.303e+010 1.000e+000 3.409e-003 1.744e-006 
1.055e-005 1.270e+006 1.302e+010 1.000e+000 2.736e-003 1.767e-006 
1.060e-005 1.273e+006 1.302e+010 1.000e+000 2.687e-003 1.794e-006 
1.065e-005 1.276e+006 1.302e+010 1.000e+000 2.708e-003 1.820e-006 
1.069e-005 1.279e+006 1.302e+010 1.000e+000 2.718e-003 1.845e-006 
1.074e-005 1.282e+006 1.302e+010 1.000e+000 2.694e-003 1.868e-006 
1.078e-005 1.286e+006 1.302e+010 1.000e+000 2.702e-003 1.891e-006 
1.083e-005 1.289e+006 1.302e+010 1.000e+000 2.872e-003 1.912e-006 
1.087e-005 1.293e+006 1.302e+010 1.000e+000 2.874e-003 1.933e-006 
1.092e-005 1.296e+006 1.302e+010 1.000e+000 2.818e-003 1.953e-006 
1.097e-005 1.300e+006 1.302e+010 1.000e+000 2.742e-003 1.971e-006 
1.101e-005 1.305e+006 1.302e+010 1.000e+000 2.732e-003 1.985e-006 
1.106e-005 1.310e+006 1.302e+010 1.000e+000 2.743e-003 1.996e-006 
1.110e-005 1.315e+006 1.303e+010 1.000e+000 2.767e-003 2.006e-006 
1.115e-005 1.321e+006 1.303e+010 1.000e+000 2.726e-003 2.015e-006 
1.119e-005 1.326e+006 1.303e+010 1.000e+000 2.731e-003 2.023e-006 
1.124e-005 1.331e+006 1.303e+010 1.000e+000 2.735e-003 2.031e-006 
1.129e-005 1.337e+006 1.303e+010 1.000e+000 2.843e-003 2.038e-006 
1.133e-005 1.342e+006 1.303e+010 1.000e+000 2.843e-003 2.046e-006 
1.138e-005 1.348e+006 1.304e+010 1.000e+000 2.816e-003 2.053e-006 
1.142e-005 1.354e+006 1.304e+010 1.000e+000 2.776e-003 2.060e-006 
1.147e-005 1.359e+006 1.304e+010 1.000e+000 2.783e-003 2.067e-006 
1.151e-005 1.365e+006 1.304e+010 1.000e+000 2.773e-003 2.074e-006 
1.156e-005 1.370e+006 1.304e+010 1.000e+000 2.773e-003 2.081e-006 
1.160e-005 1.376e+006 1.304e+010 1.000e+000 2.766e-003 2.088e-006 
1.165e-005 1.382e+006 1.304e+010 1.000e+000 2.708e-003 2.095e-006 
1.170e-005 1.387e+006 1.304e+010 1.000e+000 2.709e-003 2.101e-006 
1.174e-005 1.393e+006 1.305e+010 1.000e+000 2.730e-003 2.108e-006 
1.179e-005 1.399e+006 1.305e+010 1.000e+000 2.743e-003 2.115e-006 
1.183e-005 1.404e+006 1.305e+010 1.000e+000 2.724e-003 2.121e-006 
1.188e-005 1.410e+006 1.305e+010 1.000e+000 2.738e-003 2.127e-006 
1.192e-005 1.416e+006 1.305e+010 1.000e+000 2.722e-003 2.134e-006 
1.197e-005 1.421e+006 1.305e+010 1.000e+000 2.655e-003 2.140e-006 
1.202e-005 1.427e+006 1.306e+010 1.000e+000 2.761e-003 2.146e-006 
1.206e-005 1.433e+006 1.306e+010 1.000e+000 2.751e-003 2.152e-006 
1.211e-005 1.438e+006 1.306e+010 1.000e+000 2.675e-003 2.159e-006 
1.215e-005 1.444e+006 1.306e+010 1.000e+000 2.658e-003 2.165e-006 
1.220e-005 1.450e+006 1.306e+010 1.000e+000 2.497e-003 2.171e-006 
1.224e-005 1.456e+006 1.306e+010 1.000e+000 2.519e-003 2.177e-006 
1.229e-005 1.461e+006 1.306e+010 1.000e+000 2.529e-003 2.183e-006 
1.234e-005 1.467e+006 1.307e+010 1.000e+000 2.530e-003 2.189e-006 
1.238e-005 1.473e+006 1.307e+010 1.000e+000 2.494e-003 2.195e-006 
1.243e-005 1.479e+006 1.307e+010 1.000e+000 2.494e-003 2.201e-006 
1.247e-005 1.484e+006 1.307e+010 1.000e+000 2.660e-003 2.207e-006 
1.252e-005 1.490e+006 1.307e+010 1.000e+000 2.693e-003 2.212e-006 
1.256e-005 1.496e+006 1.307e+010 1.000e+000 2.666e-003 2.218e-006 
1.261e-005 1.502e+006 1.308e+010 1.000e+000 2.659e-003 2.224e-006 
1.266e-005 1.507e+006 1.308e+010 1.000e+000 2.661e-003 2.230e-006 
1.270e-005 1.513e+006 1.308e+010 1.000e+000 2.663e-003 2.236e-006 
1.275e-005 1.519e+006 1.308e+010 1.000e+000 2.652e-003 2.242e-006 
1.279e-005 1.525e+006 1.308e+010 1.000e+000 2.679e-003 2.247e-006 
1.284e-005 1.530e+006 1.308e+010 1.000e+000 2.654e-003 2.253e-006 
1.288e-005 1.536e+006 1.308e+010 1.000e+000 2.634e-003 2.259e-006 
1.293e-005 1.542e+006 1.309e+010 1.000e+000 2.636e-003 2.264e-006 
1.298e-005 1.548e+006 1.309e+010 1.000e+000 2.608e-003 2.270e-006 
1.302e-005 1.554e+006 1.309e+010 1.000e+000 2.618e-003 2.276e-006 
1.307e-005 1.559e+006 1.309e+010 1.000e+000 2.659e-003 2.281e-006 
1.311e-005 1.565e+006 1.309e+010 1.000e+000 2.659e-003 2.287e-006 
1.316e-005 1.571e+006 1.309e+010 1.000e+000 2.613e-003 2.293e-006 
1.320e-005 1.577e+006 1.310e+010 1.000e+000 2.638e-003 2.298e-006 
1.325e-005 1.583e+006 1.310e+010 1.000e+000 2.638e-003 2.304e-006 
1.330e-005 1.587e+006 1.309e+010 1.000e+000 2.784e-003 2.319e-006 
1.334e-005 1.590e+006 1.309e+010 1.000e+000 2.846e-003 2.342e-006 
1.339e-005 1.593e+006 1.309e+010 1.000e+000 2.848e-003 2.368e-006 
1.343e-005 1.596e+006 1.310e+010 1.000e+000 2.819e-003 2.395e-006 
1.348e-005 1.599e+006 1.310e+010 1.000e+000 2.835e-003 2.422e-006 
1.352e-005 1.601e+006 1.311e+010 1.000e+000 2.823e-003 2.448e-006 
1.357e-005 1.604e+006 1.311e+010 1.000e+000 2.831e-003 2.475e-006 
1.362e-005 1.607e+006 1.312e+010 1.000e+000 2.795e-003 2.502e-006 
1.366e-005 1.610e+006 1.312e+010 1.000e+000 2.720e-003 2.528e-006 
1.371e-005 1.612e+006 1.313e+010 1.000e+000 2.741e-003 2.554e-006 
1.375e-005 1.615e+006 1.313e+010 1.000e+000 2.553e-003 2.580e-006 
1.380e-005 1.618e+006 1.314e+010 1.000e+000 2.550e-003 2.606e-006 
1.384e-005 1.621e+006 1.314e+010 1.000e+000 2.546e-003 2.633e-006 
1.389e-005 1.624e+006 1.315e+010 1.000e+000 2.750e-003 2.659e-006 
1.394e-005 1.626e+006 1.316e+010 1.000e+000 2.765e-003 2.686e-006 
1.398e-005 1.629e+006 1.316e+010 1.000e+000 2.784e-003 2.713e-006 
1.403e-005 1.632e+006 1.317e+010 1.000e+000 2.777e-003 2.740e-006 
1.407e-005 1.634e+006 1.317e+010 1.000e+000 2.812e-003 2.768e-006 
1.412e-005 1.637e+006 1.318e+010 1.000e+000 2.801e-003 2.797e-006 
1.416e-005 1.639e+006 1.319e+010 1.000e+000 2.804e-003 2.826e-006 
1.421e-005 1.642e+006 1.319e+010 1.000e+000 2.784e-003 2.856e-006 
1.425e-005 1.644e+006 1.320e+010 1.000e+000 2.807e-003 2.887e-006 
1.430e-005 1.645e+006 1.321e+010 1.000e+000 2.884e-003 2.920e-006 
1.435e-005 1.647e+006 1.322e+010 1.000e+000 2.972e-003 2.957e-006 
1.439e-005 1.648e+006 1.321e+010 1.000e+000 3.939e-003 2.995e-006 
1.444e-005 1.652e+006 1.323e+010 1.000e+000 7.765e-003 3.013e-006 
1.448e-005 1.656e+006 1.324e+010 1.000e+000 9.812e-003 3.028e-006 
1.453e-005 1.661e+006 1.325e+010 1.000e+000 1.047e-002 3.041e-006 
1.457e-005 1.666e+006 1.325e+010 1.000e+000 9.947e-003 3.052e-006 
1.462e-005 1.671e+006 1.326e+010 1.000e+000 9.968e-003 3.063e-006 
1.467e-005 1.676e+006 1.318e+010 1.000e+000 2.873e-003 3.072e-006 
1.471e-005 1.682e+006 1.318e+010 1.000e+000 2.824e-003 3.076e-006 
1.476e-005 1.688e+006 1.318e+010 1.000e+000 2.798e-003 3.079e-006 
1.480e-005 1.695e+006 1.318e+010 1.000e+000 2.700e-003 3.082e-006 
1.485e-005 1.701e+006 1.318e+010 1.000e+000 2.817e-003 3.085e-006 
1.489e-005 1.707e+006 1.318e+010 1.000e+000 2.783e-003 3.088e-006 
1.494e-005 1.713e+006 1.318e+010 1.000e+000 2.740e-003 3.093e-006 
1.499e-005 1.712e+006 1.309e+010 1.000e+000 3.895e-003 3.146e-006 
1.503e-005 1.708e+006 1.305e+010 1.000e+000 3.486e-003 3.218e-006 
1.508e-005 1.705e+006 1.302e+010 1.000e+000 3.413e-003 3.282e-006 
1.512e-005 1.704e+006 1.301e+010 1.000e+000 3.365e-003 3.340e-006 
1.517e-005 1.703e+006 1.300e+010 1.000e+000 3.296e-003 3.391e-006 
1.521e-005 1.703e+006 1.299e+010 1.000e+000 3.328e-003 3.436e-006 
1.526e-005 1.704e+006 1.298e+010 1.000e+000 3.309e-003 3.477e-006 
1.531e-005 1.705e+006 1.298e+010 1.000e+000 3.284e-003 3.515e-006 
1.535e-005 1.706e+006 1.297e+010 1.000e+000 3.214e-003 3.550e-006 
1.540e-005 1.708e+006 1.297e+010 1.000e+000 3.017e-003 3.581e-006 
1.544e-005 1.711e+006 1.297e+010 1.000e+000 2.960e-003 3.610e-006 
1.549e-005 1.713e+006 1.297e+010 1.000e+000 2.986e-003 3.638e-006 
1.553e-005 1.716e+006 1.297e+010 1.000e+000 3.137e-003 3.666e-006 
1.558e-005 1.720e+006 1.297e+010 1.000e+000 2.755e-003 3.685e-006 
1.563e-005 1.724e+006 1.298e+010 1.000e+000 2.734e-003 3.702e-006 
1.567e-005 1.729e+006 1.298e+010 1.000e+000 2.642e-003 3.716e-006 
1.572e-005 1.733e+006 1.298e+010 1.000e+000 2.624e-003 3.728e-006 
1.576e-005 1.738e+006 1.298e+010 1.000e+000 2.803e-003 3.739e-006 
1.581e-005 1.743e+006 1.298e+010 1.000e+000 2.789e-003 3.750e-006 
1.585e-005 1.749e+006 1.298e+010 1.000e+000 2.757e-003 3.759e-006 
1.590e-005 1.754e+006 1.298e+010 1.000e+000 2.795e-003 3.768e-006 
1.595e-005 1.759e+006 1.298e+010 1.000e+000 2.768e-003 3.776e-006 
1.599e-005 1.765e+006 1.299e+010 1.000e+000 2.765e-003 3.784e-006 
1.604e-005 1.771e+006 1.299e+010 1.000e+000 2.765e-003 3.791e-006 
1.608e-005 1.776e+006 1.299e+010 1.000e+000 2.745e-003 3.798e-006 
1.613e-005 1.782e+006 1.299e+010 1.000e+000 2.772e-003 3.804e-006 
1.617e-005 1.787e+006 1.298e+010 1.000e+000 3.059e-003 3.815e-006 
1.622e-005 1.792e+006 1.298e+010 1.000e+000 3.034e-003 3.828e-006 
1.627e-005 1.797e+006 1.298e+010 1.000e+000 3.002e-003 3.837e-006 
1.631e-005 1.802e+006 1.298e+010 1.000e+000 2.919e-003 3.846e-006 
1.636e-005 1.808e+006 1.298e+010 1.000e+000 2.890e-003 3.855e-006 
1.640e-005 1.813e+006 1.298e+010 1.000e+000 2.885e-003 3.864e-006 
1.645e-005 1.818e+006 1.298e+010 1.000e+000 2.886e-003 3.873e-006 
1.649e-005 1.823e+006 1.298e+010 1.000e+000 2.997e-003 3.883e-006 
1.654e-005 1.828e+006 1.298e+010 1.000e+000 3.043e-003 3.893e-006 
1.659e-005 1.833e+006 1.298e+010 1.000e+000 3.080e-003 3.903e-006 
1.663e-005 1.839e+006 1.298e+010 1.000e+000 3.022e-003 3.914e-006 
1.668e-005 1.844e+006 1.298e+010 1.000e+000 2.910e-003 3.925e-006 
1.672e-005 1.849e+006 1.298e+010 1.000e+000 2.963e-003 3.936e-006 
1.677e-005 1.853e+006 1.298e+010 1.000e+000 2.978e-003 3.950e-006 
1.681e-005 1.858e+006 1.299e+010 1.000e+000 2.952e-003 3.965e-006 
1.686e-005 1.862e+006 1.299e+010 1.000e+000 3.165e-003 3.981e-006 
1.690e-005 1.866e+006 1.299e+010 1.000e+000 3.126e-003 4.001e-006 
1.695e-005 1.869e+006 1.299e+010 1.000e+000 3.139e-003 4.020e-006 
1.700e-005 1.873e+006 1.299e+010 1.000e+000 3.152e-003 4.041e-006 
1.704e-005 1.877e+006 1.299e+010 1.000e+000 3.078e-003 4.062e-006 
1.709e-005 1.880e+006 1.300e+010 1.000e+000 3.102e-003 4.085e-006 
1.713e-005 1.883e+006 1.300e+010 1.000e+000 3.101e-003 4.107e-006 
1.718e-005 1.887e+006 1.301e+010 1.000e+000 3.142e-003 4.131e-006 
1.722e-005 1.890e+006 1.301e+010 1.000e+000 3.141e-003 4.154e-006 
1.727e-005 1.893e+006 1.302e+010 1.000e+000 3.074e-003 4.178e-006 
1.732e-005 1.896e+006 1.302e+010 1.000e+000 3.111e-003 4.203e-006 
1.736e-005 1.899e+006 1.303e+010 1.000e+000 3.139e-003 4.228e-006 
1.741e-005 1.902e+006 1.303e+010 1.000e+000 3.177e-003 4.254e-006 
1.745e-005 1.905e+006 1.304e+010 1.000e+000 3.260e-003 4.279e-006 
1.750e-005 1.907e+006 1.304e+010 1.000e+000 3.162e-003 4.305e-006 
1.754e-005 1.910e+006 1.305e+010 1.000e+000 3.140e-003 4.332e-006 
1.759e-005 1.913e+006 1.305e+010 1.000e+000 3.208e-003 4.360e-006 
1.764e-005 1.915e+006 1.306e+010 1.000e+000 3.158e-003 4.389e-006 
1.768e-005 1.918e+006 1.307e+010 1.000e+000 3.169e-003 4.417e-006 
1.773e-005 1.920e+006 1.307e+010 1.000e+000 3.184e-003 4.446e-006 
1.777e-005 1.923e+006 1.308e+010 1.000e+000 3.216e-003 4.474e-006 
1.782e-005 1.925e+006 1.308e+010 1.000e+000 3.200e-003 4.502e-006 
1.786e-005 1.928e+006 1.309e+010 1.000e+000 3.113e-003 4.529e-006 
1.791e-005 1.931e+006 1.310e+010 1.000e+000 3.095e-003 4.556e-006 
1.796e-005 1.933e+006 1.310e+010 1.000e+000 3.067e-003 4.583e-006 
1.800e-005 1.935e+006 1.310e+010 1.000e+000 3.317e-003 4.621e-006 
1.805e-005 1.936e+006 1.310e+010 1.000e+000 3.396e-003 4.660e-006 
1.809e-005 1.936e+006 1.310e+010 1.000e+000 3.453e-003 4.701e-006 
1.814e-005 1.937e+006 1.311e+010 1.000e+000 3.434e-003 4.744e-006 
1.818e-005 1.938e+006 1.311e+010 1.000e+000 3.427e-003 4.782e-006 
1.823e-005 1.939e+006 1.312e+010 1.000e+000 3.403e-003 4.818e-006 
1.828e-005 1.940e+006 1.313e+010 1.000e+000 3.344e-003 4.855e-006 
1.832e-005 1.942e+006 1.313e+010 1.000e+000 3.280e-003 4.891e-006 
1.837e-005 1.943e+006 1.314e+010 1.000e+000 3.287e-003 4.927e-006 
1.841e-005 1.945e+006 1.315e+010 1.000e+000 3.460e-003 4.963e-006 
1.846e-005 1.946e+006 1.316e+010 1.000e+000 3.272e-003 4.999e-006 
1.850e-005 1.947e+006 1.316e+010 1.000e+000 3.579e-003 5.036e-006 
1.855e-005 1.948e+006 1.316e+010 1.000e+000 3.620e-003 5.075e-006 
1.860e-005 1.949e+006 1.316e+010 1.000e+000 3.713e-003 5.117e-006 
1.864e-005 1.949e+006 1.317e+010 1.000e+000 3.580e-003 5.160e-006 
1.869e-005 1.950e+006 1.319e+010 1.000e+000 3.586e-003 5.203e-006 
1.873e-005 1.950e+006 1.320e+010 1.000e+000 3.538e-003 5.245e-006 
1.878e-005 1.951e+006 1.321e+010 1.000e+000 3.558e-003 5.287e-006 
1.882e-005 1.951e+006 1.323e+010 1.000e+000 3.520e-003 5.327e-006 
1.887e-005 1.952e+006 1.324e+010 1.000e+000 3.506e-003 5.367e-006 
1.892e-005 1.953e+006 1.326e+010 1.000e+000 3.522e-003 5.405e-006 
1.896e-005 1.954e+006 1.327e+010 1.000e+000 3.562e-003 5.446e-006 
1.901e-005 1.955e+006 1.329e+010 1.000e+000 3.654e-003 5.486e-006 
1.905e-005 1.956e+006 1.330e+010 1.000e+000 3.613e-003 5.523e-006 
1.910e-005 1.957e+006 1.331e+010 1.000e+000 3.596e-003 5.560e-006 
1.914e-005 1.959e+006 1.333e+010 1.000e+000 3.596e-003 5.596e-006 
1.919e-005 1.960e+006 1.334e+010 1.000e+000 3.551e-003 5.632e-006 
1.923e-005 1.959e+006 1.330e+010 1.000e+000 4.166e-003 5.682e-006 
1.928e-005 1.957e+006 1.330e+010 1.000e+000 4.052e-003 5.746e-006 
1.933e-005 1.955e+006 1.331e+010 1.000e+000 4.229e-003 5.807e-006 
1.937e-005 1.954e+006 1.332e+010 1.000e+000 4.227e-003 5.857e-006 
1.942e-005 1.954e+006 1.333e+010 1.000e+000 4.081e-003 5.899e-006 
1.946e-005 1.956e+006 1.333e+010 1.000e+000 4.145e-003 5.937e-006 
1.951e-005 1.957e+006 1.334e+010 1.000e+000 4.355e-003 5.972e-006 
1.955e-005 1.959e+006 1.335e+010 1.000e+000 4.417e-003 6.004e-006 
1.960e-005 1.961e+006 1.336e+010 1.000e+000 3.975e-003 6.035e-006 
1.965e-005 1.964e+006 1.337e+010 1.000e+000 4.972e-003 6.063e-006 
1.969e-005 1.967e+006 1.337e+010 1.000e+000 5.263e-003 6.090e-006 
1.974e-005 1.970e+006 1.338e+010 1.000e+000 5.314e-003 6.115e-006 
1.978e-005 1.973e+006 1.338e+010 1.000e+000 5.283e-003 6.140e-006 
1.983e-005 1.976e+006 1.339e+010 1.000e+000 6.293e-003 6.165e-006 
1.987e-005 1.979e+006 1.340e+010 1.000e+000 6.537e-003 6.190e-006 
1.992e-005 1.982e+006 1.341e+010 1.000e+000 6.548e-003 6.215e-006 
1.997e-005 1.984e+006 1.342e+010 1.000e+000 8.472e-003 6.242e-006 
2.001e-005 1.987e+006 1.335e+010 1.000e+000 4.538e-003 6.269e-006 
2.006e-005 1.989e+006 1.333e+010 1.000e+000 4.625e-003 6.298e-006 
2.010e-005 1.991e+006 1.333e+010 1.000e+000 4.514e-003 6.331e-006 
2.015e-005 1.993e+006 1.332e+010 1.000e+000 4.241e-003 6.362e-006 
2.019e-005 1.996e+006 1.331e+010 1.000e+000 4.078e-003 6.387e-006 
2.024e-005 1.999e+006 1.331e+010 1.000e+000 3.766e-003 6.411e-006 
2.029e-005 2.003e+006 1.331e+010 1.000e+000 3.703e-003 6.434e-006 
2.033e-005 2.006e+006 1.331e+010 1.000e+000 3.664e-003 6.455e-006 
2.038e-005 2.010e+006 1.331e+010 1.000e+000 3.572e-003 6.476e-006 
2.042e-005 2.013e+006 1.330e+010 1.000e+000 3.612e-003 6.497e-006 
2.047e-005 2.018e+006 1.329e+010 1.000e+000 3.670e-003 6.509e-006 
2.051e-005 2.023e+006 1.327e+010 1.000e+000 3.737e-003 6.522e-006 
2.056e-005 2.027e+006 1.327e+010 1.000e+000 3.729e-003 6.539e-006 
2.061e-005 2.031e+006 1.326e+010 1.000e+000 3.734e-003 6.558e-006 
2.065e-005 2.035e+006 1.326e+010 1.000e+000 3.743e-003 6.579e-006 
2.070e-005 2.038e+006 1.326e+010 1.000e+000 3.661e-003 6.601e-006 
2.074e-005 2.040e+006 1.325e+010 1.000e+000 3.864e-003 6.635e-006 
2.079e-005 2.040e+006 1.325e+010 1.000e+000 3.807e-003 6.676e-006 
2.083e-005 2.041e+006 1.326e+010 1.000e+000 3.824e-003 6.719e-006 
2.088e-005 2.041e+006 1.326e+010 1.000e+000 3.748e-003 6.764e-006 
2.093e-005 2.041e+006 1.327e+010 1.000e+000 3.738e-003 6.810e-006 
2.097e-005 2.040e+006 1.328e+010 1.000e+000 3.732e-003 6.859e-006 
2.102e-005 2.040e+006 1.329e+010 1.000e+000 3.700e-003 6.909e-006 
2.106e-005 2.039e+006 1.330e+010 1.000e+000 4.074e-003 6.962e-006 
2.111e-005 2.038e+006 1.331e+010 1.000e+000 3.795e-003 7.013e-006 
2.115e-005 2.037e+006 1.332e+010 1.000e+000 3.864e-003 7.064e-006 
2.120e-005 2.037e+006 1.332e+010 1.000e+000 3.792e-003 7.107e-006 
2.125e-005 2.038e+006 1.333e+010 1.000e+000 3.593e-003 7.148e-006 
2.129e-005 2.039e+006 1.334e+010 1.000e+000 3.313e-003 7.185e-006 
2.134e-005 2.041e+006 1.335e+010 1.000e+000 3.687e-003 7.222e-006 
2.138e-005 2.042e+006 1.336e+010 1.000e+000 3.369e-003 7.258e-006 
2.143e-005 2.044e+006 1.337e+010 1.000e+000 3.381e-003 7.293e-006 
2.147e-005 2.045e+006 1.337e+010 1.000e+000 3.525e-003 7.329e-006 
2.152e-005 2.047e+006 1.338e+010 1.000e+000 3.689e-003 7.364e-006 
2.157e-005 2.048e+006 1.339e+010 1.000e+000 3.342e-003 7.399e-006 
2.161e-005 2.050e+006 1.340e+010 1.000e+000 3.508e-003 7.435e-006 
2.166e-005 2.051e+006 1.341e+010 1.000e+000 3.537e-003 7.473e-006 
2.170e-005 2.051e+006 1.343e+010 1.000e+000 5.973e-003 7.517e-006 
2.175e-005 2.053e+006 1.335e+010 1.000e+000 4.615e-003 7.548e-006 
2.179e-005 2.047e+006 1.330e+010 1.000e+000 4.495e-003 7.635e-006 
2.184e-005 2.043e+006 1.328e+010 1.000e+000 4.626e-003 7.707e-006 
2.188e-005 2.040e+006 1.327e+010 1.000e+000 4.664e-003 7.774e-006 
2.193e-005 2.038e+006 1.326e+010 1.000e+000 4.457e-003 7.836e-006 
2.198e-005 2.036e+006 1.325e+010 1.000e+000 4.263e-003 7.895e-006 
2.202e-005 2.034e+006 1.325e+010 1.000e+000 4.130e-003 7.955e-006 
2.207e-005 2.032e+006 1.325e+010 1.000e+000 4.333e-003 8.012e-006 
2.211e-005 2.031e+006 1.325e+010 1.000e+000 4.258e-003 8.065e-006 
2.216e-005 2.031e+006 1.325e+010 1.000e+000 4.351e-003 8.112e-006 
2.220e-005 2.031e+006 1.325e+010 1.000e+000 4.061e-003 8.154e-006 
2.225e-005 2.032e+006 1.326e+010 1.000e+000 4.305e-003 8.193e-006 
2.230e-005 2.034e+006 1.326e+010 1.000e+000 4.072e-003 8.228e-006 
2.234e-005 2.036e+006 1.327e+010 1.000e+000 3.928e-003 8.262e-006 
2.239e-005 2.037e+006 1.327e+010 1.000e+000 3.678e-003 8.295e-006 
2.243e-005 2.040e+006 1.325e+010 1.000e+000 3.553e-003 8.321e-006 
2.248e-005 2.044e+006 1.324e+010 1.000e+000 3.491e-003 8.339e-006 
2.252e-005 2.047e+006 1.321e+010 1.000e+000 4.806e-003 8.365e-006 
2.257e-005 2.039e+006 1.313e+010 1.000e+000 4.975e-003 8.465e-006 
2.262e-005 2.031e+006 1.311e+010 1.000e+000 4.886e-003 8.565e-006 
2.266e-005 2.024e+006 1.310e+010 1.000e+000 5.030e-003 8.662e-006 
2.271e-005 2.020e+006 1.311e+010 1.000e+000 4.923e-003 8.735e-006 
2.275e-005 2.020e+006 1.312e+010 1.000e+000 4.812e-003 8.783e-006 
2.280e-005 2.020e+006 1.310e+010 1.000e+000 4.262e-003 8.824e-006 
2.284e-005 2.021e+006 1.311e+010 1.000e+000 4.151e-003 8.867e-006 
2.289e-005 2.022e+006 1.312e+010 1.000e+000 3.690e-003 8.908e-006 
2.294e-005 2.023e+006 1.313e+010 1.000e+000 3.705e-003 8.946e-006 
2.298e-005 2.024e+006 1.314e+010 1.000e+000 3.542e-003 8.980e-006 
2.303e-005 2.026e+006 1.316e+010 1.000e+000 3.380e-003 9.012e-006 
2.307e-005 2.029e+006 1.317e+010 1.000e+000 3.314e-003 9.042e-006 
2.312e-005 2.031e+006 1.318e+010 1.000e+000 3.319e-003 9.072e-006 
2.316e-005 2.034e+006 1.319e+010 1.000e+000 3.102e-003 9.094e-006 
2.321e-005 2.038e+006 1.320e+010 1.000e+000 3.060e-003 9.111e-006 
2.326e-005 2.043e+006 1.320e+010 1.000e+000 2.995e-003 9.126e-006 
2.330e-005 2.048e+006 1.321e+010 1.000e+000 2.941e-003 9.139e-006 
2.335e-005 2.053e+006 1.321e+010 1.000e+000 3.025e-003 9.151e-006 
2.339e-005 2.057e+006 1.321e+010 1.000e+000 3.005e-003 9.162e-006 
2.344e-005 2.063e+006 1.322e+010 1.000e+000 2.959e-003 9.173e-006 
2.348e-005 2.068e+006 1.322e+010 1.000e+000 3.071e-003 9.184e-006 
2.353e-005 2.073e+006 1.323e+010 1.000e+000 3.200e-003 9.194e-006 
2.358e-005 2.078e+006 1.323e+010 1.000e+000 3.105e-003 9.205e-006 
2.362e-005 2.083e+006 1.323e+010 1.000e+000 3.161e-003 9.215e-006 
2.367e-005 2.088e+006 1.324e+010 1.000e+000 3.139e-003 9.227e-006 
2.371e-005 2.093e+006 1.324e+010 1.000e+000 3.120e-003 9.239e-006 
2.376e-005 2.097e+006 1.325e+010 1.000e+000 3.313e-003 9.253e-006 
2.380e-005 2.102e+006 1.325e+010 1.000e+000 3.294e-003 9.264e-006 
2.385e-005 2.107e+006 1.325e+010 1.000e+000 3.304e-003 9.274e-006 
2.390e-005 2.112e+006 1.326e+010 1.000e+000 3.155e-003 9.284e-006 
2.394e-005 2.118e+006 1.326e+010 1.000e+000 3.083e-003 9.294e-006 
2.399e-005 2.123e+006 1.326e+010 1.000e+000 3.103e-003 9.305e-006 
2.403e-005 2.128e+006 1.327e+010 1.000e+000 3.078e-003 9.315e-006 
2.408e-005 2.133e+006 1.327e+010 1.000e+000 3.094e-003 9.326e-006 
2.412e-005 2.138e+006 1.327e+010 1.000e+000 3.051e-003 9.338e-006 
2.417e-005 2.143e+006 1.328e+010 1.000e+000 3.169e-003 9.349e-006 
2.422e-005 2.148e+006 1.328e+010 1.000e+000 3.055e-003 9.361e-006 
2.426e-005 2.152e+006 1.329e+010 1.000e+000 3.034e-003 9.374e-006 
2.431e-005 2.157e+006 1.329e+010 1.000e+000 3.114e-003 9.386e-006 
2.435e-005 2.162e+006 1.329e+010 1.000e+000 3.360e-003 9.397e-006 
2.440e-005 2.167e+006 1.329e+010 1.000e+000 3.419e-003 9.407e-006 
2.444e-005 2.173e+006 1.329e+010 1.000e+000 3.335e-003 9.417e-006 
2.449e-005 2.178e+006 1.329e+010 1.000e+000 3.386e-003 9.427e-006 
2.453e-005 2.182e+006 1.329e+010 1.000e+000 3.368e-003 9.440e-006 
2.458e-005 2.187e+006 1.329e+010 1.000e+000 3.289e-003 9.453e-006 
2.463e-005 2.192e+006 1.329e+010 1.000e+000 3.283e-003 9.467e-006 
2.467e-005 2.196e+006 1.330e+010 1.000e+000 3.457e-003 9.481e-006 
2.472e-005 2.201e+006 1.330e+010 1.000e+000 3.158e-003 9.497e-006 
2.476e-005 2.205e+006 1.330e+010 1.000e+000 3.147e-003 9.513e-006 
2.481e-005 2.209e+006 1.331e+010 1.000e+000 3.141e-003 9.529e-006 
2.485e-005 2.213e+006 1.331e+010 1.000e+000 3.247e-003 9.546e-006 
2.490e-005 2.217e+006 1.332e+010 1.000e+000 3.509e-003 9.564e-006 
2.495e-005 2.221e+006 1.332e+010 1.000e+000 3.105e-003 9.582e-006 
2.499e-005 2.225e+006 1.333e+010 1.000e+000 3.175e-003 9.600e-006 
2.504e-005 2.229e+006 1.334e+010 1.000e+000 3.295e-003 9.618e-006 
2.508e-005 2.233e+006 1.334e+010 1.000e+000 3.113e-003 9.636e-006 
2.513e-005 2.237e+006 1.335e+010 1.000e+000 2.826e-003 9.654e-006 
2.517e-005 2.241e+006 1.335e+010 1.000e+000 2.905e-003 9.673e-006 
2.522e-005 2.245e+006 1.336e+010 1.000e+000 3.223e-003 9.691e-006 
2.527e-005 2.249e+006 1.337e+010 1.000e+000 2.940e-003 9.710e-006 
2.531e-005 2.253e+006 1.337e+010 1.000e+000 2.799e-003 9.729e-006 
2.536e-005 2.257e+006 1.338e+010 1.000e+000 2.896e-003 9.748e-006 
2.540e-005 2.261e+006 1.338e+010 1.000e+000 2.775e-003 9.768e-006 
2.545e-005 2.264e+006 1.339e+010 1.000e+000 2.744e-003 9.787e-006 
2.549e-005 2.268e+006 1.340e+010 1.000e+000 2.741e-003 9.808e-006 
2.554e-005 2.272e+006 1.340e+010 1.000e+000 2.696e-003 9.828e-006 
2.559e-005 2.275e+006 1.341e+010 1.000e+000 2.672e-003 9.849e-006 
2.563e-005 2.279e+006 1.342e+010 1.000e+000 2.674e-003 9.870e-006 
2.568e-005 2.282e+006 1.342e+010 1.000e+000 2.630e-003 9.892e-006 
2.572e-005 2.286e+006 1.343e+010 1.000e+000 2.746e-003 9.913e-006 
2.577e-005 2.289e+006 1.344e+010 1.000e+000 2.738e-003 9.935e-006 
2.581e-005 2.293e+006 1.345e+010 1.000e+000 2.700e-003 9.957e-006 
2.586e-005 2.295e+006 1.345e+010 1.000e+000 2.757e-003 9.985e-006 
2.591e-005 2.297e+006 1.346e+010 1.000e+000 2.840e-003 1.002e-005 
2.595e-005 2.297e+006 1.346e+010 1.000e+000 3.172e-003 1.006e-005 
2.600e-005 2.297e+006 1.348e+010 1.000e+000 3.271e-003 1.011e-005 
2.604e-005 2.295e+006 1.350e+010 1.000e+000 5.031e-003 1.017e-005 
2.609e-005 2.294e+006 1.352e+010 1.000e+000 9.493e-003 1.022e-005 
2.613e-005 2.295e+006 1.354e+010 1.000e+000 1.157e-002 1.026e-005 
2.618e-005 2.295e+006 1.355e+010 1.000e+000 1.567e-002 1.030e-005 
2.623e-005 2.296e+006 1.357e+010 1.000e+000 1.631e-002 1.034e-005 
2.627e-005 2.297e+006 1.341e+010 1.000e+000 3.740e-003 1.039e-005 
2.632e-005 2.295e+006 1.341e+010 1.000e+000 3.755e-003 1.044e-005 
2.636e-005 2.294e+006 1.342e+010 1.000e+000 3.707e-003 1.050e-005 
2.641e-005 2.293e+006 1.342e+010 1.000e+000 3.616e-003 1.055e-005 
2.645e-005 2.292e+006 1.343e+010 1.000e+000 3.524e-003 1.060e-005 
2.650e-005 2.291e+006 1.344e+010 1.000e+000 3.816e-003 1.065e-005 
2.655e-005 2.291e+006 1.345e+010 1.000e+000 3.598e-003 1.070e-005 
2.659e-005 2.291e+006 1.346e+010 1.000e+000 3.605e-003 1.075e-005 
2.664e-005 2.291e+006 1.347e+010 1.000e+000 3.727e-003 1.079e-005 
2.668e-005 2.290e+006 1.348e+010 1.000e+000 3.683e-003 1.084e-005 
2.673e-005 2.290e+006 1.349e+010 1.000e+000 3.683e-003 1.089e-005 
2.677e-005 2.284e+006 1.332e+010 1.000e+000 5.025e-003 1.098e-005 
2.682e-005 2.276e+006 1.327e+010 1.000e+000 4.999e-003 1.108e-005 
2.687e-005 2.268e+006 1.326e+010 1.000e+000 4.899e-003 1.118e-005 
2.691e-005 2.262e+006 1.327e+010 1.000e+000 4.664e-003 1.127e-005 
2.696e-005 2.256e+006 1.328e+010 1.000e+000 4.640e-003 1.135e-005 
2.700e-005 2.250e+006 1.330e+010 1.000e+000 4.549e-003 1.144e-005 
2.705e-005 2.245e+006 1.333e+010 1.000e+000 4.210e-003 1.152e-005 
2.709e-005 2.241e+006 1.335e+010 1.000e+000 4.190e-003 1.159e-005 
2.714e-005 2.237e+006 1.337e+010 1.000e+000 4.321e-003 1.167e-005 
2.718e-005 2.234e+006 1.339e+010 1.000e+000 3.792e-003 1.174e-005 
2.723e-005 2.231e+006 1.342e+010 1.000e+000 3.738e-003 1.180e-005 
2.728e-005 2.229e+006 1.344e+010 1.000e+000 3.665e-003 1.186e-005 
2.732e-005 2.228e+006 1.346e+010 1.000e+000 3.772e-003 1.191e-005 
2.737e-005 2.226e+006 1.348e+010 1.000e+000 3.717e-003 1.197e-005 
2.741e-005 2.225e+006 1.350e+010 1.000e+000 3.793e-003 1.203e-005 
2.746e-005 2.223e+006 1.352e+010 1.000e+000 3.850e-003 1.208e-005 
2.750e-005 2.220e+006 1.354e+010 1.000e+000 3.878e-003 1.215e-005 
2.755e-005 2.217e+006 1.356e+010 1.000e+000 3.736e-003 1.222e-005 
2.760e-005 2.214e+006 1.359e+010 1.000e+000 3.759e-003 1.229e-005 
2.764e-005 2.210e+006 1.362e+010 1.000e+000 3.723e-003 1.235e-005 
2.769e-005 2.208e+006 1.364e+010 1.000e+000 3.874e-003 1.242e-005 
2.773e-005 2.205e+006 1.367e+010 1.000e+000 2.363e-002 1.248e-005 
2.778e-005 2.200e+006 1.371e+010 1.000e+000 2.572e-002 1.256e-005 
2.782e-005 2.194e+006 1.374e+010 1.000e+000 2.216e-002 1.265e-005 
2.787e-005 2.187e+006 1.378e+010 1.000e+000 2.277e-002 1.274e-005 
2.792e-005 2.180e+006 1.357e+010 1.000e+000 4.248e-003 1.284e-005 
2.796e-005 2.171e+006 1.357e+010 1.000e+000 4.294e-003 1.294e-005 
2.801e-005 2.162e+006 1.359e+010 1.000e+000 4.369e-003 1.305e-005 
2.805e-005 2.155e+006 1.361e+010 1.000e+000 4.571e-003 1.315e-005 
2.810e-005 2.148e+006 1.364e+010 1.000e+000 5.675e-003 1.324e-005 
2.814e-005 2.143e+006 1.366e+010 1.000e+000 6.418e-003 1.332e-005 
2.819e-005 2.139e+006 1.368e+010 1.000e+000 6.797e-003 1.339e-005 
2.824e-005 2.136e+006 1.371e+010 1.000e+000 8.014e-003 1.346e-005 
2.828e-005 2.133e+006 1.374e+010 1.000e+000 8.122e-003 1.353e-005 
2.833e-005 2.128e+006 1.371e+010 1.000e+000 1.011e-002 1.361e-005 
2.837e-005 2.123e+006 1.371e+010 1.000e+000 8.525e-003 1.369e-005 
2.842e-005 2.119e+006 1.372e+010 1.000e+000 8.138e-003 1.376e-005 
2.846e-005 2.114e+006 1.371e+010 1.000e+000 8.707e-003 1.384e-005 
2.851e-005 2.110e+006 1.371e+010 1.000e+000 7.672e-003 1.391e-005 
2.856e-005 2.104e+006 1.371e+010 1.000e+000 9.022e-003 1.400e-005 
2.860e-005 2.099e+006 1.373e+010 1.000e+000 8.547e-003 1.408e-005 
2.865e-005 2.096e+006 1.374e+010 1.000e+000 7.914e-003 1.415e-005 
2.869e-005 2.092e+006 1.374e+010 1.000e+000 7.991e-003 1.422e-005 
2.874e-005 2.088e+006 1.361e+010 1.000e+000 7.228e-003 1.430e-005 
2.878e-005 2.083e+006 1.357e+010 1.000e+000 6.773e-003 1.437e-005 
2.883e-005 2.077e+006 1.354e+010 1.000e+000 6.930e-003 1.446e-005 
2.888e-005 2.073e+006 1.354e+010 1.000e+000 6.314e-003 1.454e-005 
2.892e-005 2.069e+006 1.354e+010 1.000e+000 5.516e-003 1.461e-005 
2.897e-005 2.067e+006 1.354e+010 1.000e+000 5.183e-003 1.467e-005 
2.901e-005 2.063e+006 1.354e+010 1.000e+000 4.794e-003 1.474e-005 
2.906e-005 2.058e+006 1.355e+010 1.000e+000 4.942e-003 1.483e-005 
2.910e-005 2.046e+006 1.346e+010 1.000e+000 5.778e-003 1.496e-005 
2.915e-005 2.035e+006 1.344e+010 1.000e+000 5.497e-003 1.507e-005 
2.920e-005 2.026e+006 1.342e+010 1.000e+000 5.525e-003 1.518e-005 
2.924e-005 2.014e+006 1.339e+010 1.000e+000 5.963e-003 1.531e-005 
2.929e-005 2.003e+006 1.336e+010 1.000e+000 6.245e-003 1.544e-005 
2.933e-005 1.994e+006 1.333e+010 1.000e+000 5.598e-003 1.554e-005 
2.938e-005 1.988e+006 1.330e+010 1.000e+000 5.425e-003 1.563e-005 
2.942e-005 1.981e+006 1.327e+010 1.000e+000 5.254e-003 1.572e-005 
2.947e-005 1.975e+006 1.324e+010 1.000e+000 4.998e-003 1.581e-005 
2.951e-005 1.969e+006 1.325e+010 1.000e+000 5.010e-003 1.590e-005 
2.956e-005 1.963e+006 1.326e+010 1.000e+000 5.003e-003 1.598e-005 
2.961e-005 1.957e+006 1.327e+010 1.000e+000 5.333e-003 1.607e-005 
2.965e-005 1.950e+006 1.328e+010 1.000e+000 5.215e-003 1.616e-005 
2.970e-005 1.945e+006 1.329e+010 1.000e+000 5.291e-003 1.624e-005 
2.974e-005 1.942e+006 1.331e+010 1.000e+000 5.126e-003 1.631e-005 
2.979e-005 1.939e+006 1.332e+010 1.000e+000 5.777e-003 1.637e-005 
2.983e-005 1.936e+006 1.329e+010 1.000e+000 5.355e-003 1.644e-005 
2.988e-005 1.933e+006 1.329e+010 1.000e+000 5.578e-003 1.651e-005 
2.993e-005 1.929e+006 1.329e+010 1.000e+000 5.754e-003 1.659e-005 
2.997e-005 1.922e+006 1.329e+010 1.000e+000 5.735e-003 1.668e-005 
3.002e-005 1.915e+006 1.330e+010 1.000e+000 6.122e-003 1.677e-005 
3.006e-005 1.909e+006 1.331e+010 1.000e+000 6.136e-003 1.686e-005 
3.011e-005 1.902e+006 1.332e+010 1.000e+000 6.499e-003 1.695e-005 
3.015e-005 1.897e+006 1.333e+010 1.000e+000 6.558e-003 1.703e-005 
3.020e-005 1.892e+006 1.334e+010 1.000e+000 7.052e-003 1.711e-005 
3.025e-005 1.887e+006 1.336e+010 1.000e+000 7.561e-003 1.719e-005 
3.029e-005 1.882e+006 1.338e+010 1.000e+000 8.182e-003 1.727e-005 
3.034e-005 1.869e+006 1.321e+010 1.000e+000 9.762e-003 1.741e-005 
3.038e-005 1.858e+006 1.318e+010 1.000e+000 8.676e-003 1.753e-005 
3.043e-005 1.848e+006 1.318e+010 1.000e+000 8.336e-003 1.765e-005 
3.047e-005 1.839e+006 1.318e+010 1.000e+000 8.224e-003 1.775e-005 
3.052e-005 1.831e+006 1.318e+010 1.000e+000 8.580e-003 1.785e-005 
3.057e-005 1.822e+006 1.318e+010 1.000e+000 8.966e-003 1.796e-005 
3.061e-005 1.811e+006 1.318e+010 1.000e+000 9.000e-003 1.808e-005 
3.066e-005 1.801e+006 1.319e+010 1.000e+000 8.920e-003 1.820e-005 
3.070e-005 1.791e+006 1.320e+010 1.000e+000 9.204e-003 1.832e-005 
3.075e-005 1.781e+006 1.320e+010 1.000e+000 9.052e-003 1.843e-005 
3.079e-005 1.772e+006 1.320e+010 1.000e+000 9.440e-003 1.854e-005 
3.084e-005 1.759e+006 1.321e+010 1.000e+000 9.823e-003 1.867e-005 
3.089e-005 1.748e+006 1.323e+010 1.000e+000 9.775e-003 1.879e-005 
3.093e-005 1.737e+006 1.325e+010 1.000e+000 1.081e-002 1.892e-005 
3.098e-005 1.728e+006 1.326e+010 1.000e+000 9.542e-003 1.902e-005 
3.102e-005 1.721e+006 1.327e+010 1.000e+000 9.610e-003 1.912e-005 
3.107e-005 1.714e+006 1.327e+010 1.000e+000 9.070e-003 1.921e-005 
3.111e-005 1.708e+006 1.328e+010 1.000e+000 1.007e-002 1.930e-005 
3.116e-005 1.701e+006 1.328e+010 1.000e+000 9.284e-003 1.940e-005 
3.121e-005 1.693e+006 1.329e+010 1.000e+000 1.024e-002 1.950e-005 
3.125e-005 1.685e+006 1.327e+010 1.000e+000 8.937e-003 1.960e-005 
3.130e-005 1.676e+006 1.326e+010 1.000e+000 8.879e-003 1.970e-005 
3.134e-005 1.668e+006 1.325e+010 1.000e+000 9.173e-003 1.981e-005 
3.139e-005 1.659e+006 1.326e+010 1.000e+000 9.062e-003 1.992e-005 
3.143e-005 1.650e+006 1.326e+010 1.000e+000 9.056e-003 2.002e-005 
3.148e-005 1.641e+006 1.326e+010 1.000e+000 9.090e-003 2.013e-005 
3.153e-005 1.632e+006 1.326e+010 1.000e+000 9.096e-003 2.024e-005 
3.157e-005 1.622e+006 1.325e+010 1.000e+000 9.712e-003 2.035e-005 
3.162e-005 1.610e+006 1.325e+010 1.000e+000 9.995e-003 2.048e-005 
3.166e-005 1.597e+006 1.326e+010 1.000e+000 1.016e-002 2.062e-005 
3.171e-005 1.585e+006 1.326e+010 1.000e+000 9.963e-003 2.075e-005 
3.175e-005 1.575e+006 1.327e+010 1.000e+000 1.015e-002 2.086e-005 
3.180e-005 1.566e+006 1.324e+010 1.000e+000 9.188e-003 2.097e-005 
3.185e-005 1.559e+006 1.324e+010 1.000e+000 9.023e-003 2.106e-005 
3.189e-005 1.553e+006 1.325e+010 1.000e+000 9.347e-003 2.115e-005 
3.194e-005 1.547e+006 1.326e+010 1.000e+000 9.824e-003 2.124e-005 
3.198e-005 1.541e+006 1.327e+010 1.000e+000 9.685e-003 2.132e-005 
3.203e-005 1.535e+006 1.328e+010 1.000e+000 9.674e-003 2.141e-005 
3.207e-005 1.530e+006 1.329e+010 1.000e+000 9.632e-003 2.149e-005 
3.212e-005 1.525e+006 1.330e+010 1.000e+000 9.944e-003 2.157e-005 
3.216e-005 1.524e+006 1.329e+010 1.000e+000 9.321e-003 2.163e-005 
3.221e-005 1.522e+006 1.329e+010 1.000e+000 9.283e-003 2.168e-005 
3.226e-005 1.521e+006 1.330e+010 1.000e+000 9.174e-003 2.174e-005 
3.230e-005 1.520e+006 1.330e+010 1.000e+000 9.110e-003 2.179e-005 
3.235e-005 1.519e+006 1.330e+010 1.000e+000 9.083e-003 2.184e-005 
3.239e-005 1.518e+006 1.330e+010 1.000e+000 1.025e-002 2.190e-005 
3.244e-005 1.516e+006 1.331e+010 1.000e+000 9.029e-003 2.195e-005 
3.248e-005 1.515e+006 1.331e+010 1.000e+000 9.009e-003 2.201e-005 
3.253e-005 1.513e+006 1.331e+010 1.000e+000 9.470e-003 2.207e-005 
3.258e-005 1.510e+006 1.332e+010 1.000e+000 9.017e-003 2.213e-005 
3.262e-005 1.508e+006 1.332e+010 1.000e+000 9.273e-003 2.219e-005 
3.267e-005 1.509e+006 1.333e+010 1.000e+000 9.129e-003 2.223e-005 
3.271e-005 1.511e+006 1.331e+010 1.000e+000 6.058e-003 2.226e-005 
3.276e-005 1.514e+006 1.329e+010 1.000e+000 6.405e-003 2.228e-005 
3.280e-005 1.517e+006 1.329e+010 1.000e+000 6.030e-003 2.231e-005 
3.285e-005 1.519e+006 1.329e+010 1.000e+000 7.529e-003 2.234e-005 
3.290e-005 1.521e+006 1.329e+010 1.000e+000 5.860e-003 2.237e-005 
3.294e-005 1.524e+006 1.329e+010 1.000e+000 6.953e-003 2.240e-005 
3.299e-005 1.528e+006 1.329e+010 1.000e+000 7.340e-003 2.242e-005 
3.303e-005 1.532e+006 1.330e+010 1.000e+000 5.278e-003 2.243e-005 
3.308e-005 1.537e+006 1.330e+010 1.000e+000 7.666e-003 2.245e-005 
3.312e-005 1.542e+006 1.330e+010 1.000e+000 6.053e-003 2.246e-005 
3.317e-005 1.547e+006 1.330e+010 1.000e+000 7.750e-003 2.247e-005 
3.322e-005 1.552e+006 1.331e+010 1.000e+000 7.540e-003 2.248e-005 
3.326e-005 1.557e+006 1.331e+010 1.000e+000 6.729e-003 2.249e-005 
3.331e-005 1.562e+006 1.331e+010 1.000e+000 7.827e-003 2.250e-005 
3.335e-005 1.567e+006 1.332e+010 1.000e+000 6.519e-003 2.251e-005 
3.340e-005 1.572e+006 1.332e+010 1.000e+000 6.388e-003 2.252e-005 
3.344e-005 1.577e+006 1.332e+010 1.000e+000 7.741e-003 2.253e-005 
3.349e-005 1.582e+006 1.333e+010 1.000e+000 7.969e-003 2.254e-005 
3.354e-005 1.588e+006 1.333e+010 1.000e+000 7.587e-003 2.256e-005 
3.358e-005 1.593e+006 1.334e+010 1.000e+000 9.502e-003 2.257e-005 
3.363e-005 1.598e+006 1.334e+010 1.000e+000 7.922e-003 2.258e-005 
3.367e-005 1.603e+006 1.334e+010 1.000e+000 8.292e-003 2.259e-005 
3.372e-005 1.608e+006 1.335e+010 1.000e+000 8.309e-003 2.260e-005 
3.376e-005 1.613e+006 1.335e+010 1.000e+000 1.052e-002 2.261e-005 
3.381e-005 1.618e+006 1.335e+010 1.000e+000 9.649e-003 2.262e-005 
3.386e-005 1.623e+006 1.336e+010 1.000e+000 8.299e-003 2.263e-005 
3.390e-005 1.628e+006 1.336e+010 1.000e+000 8.127e-003 2.264e-005 
3.395e-005 1.633e+006 1.337e+010 1.000e+000 1.001e-002 2.265e-005 
3.399e-005 1.638e+006 1.337e+010 1.000e+000 9.768e-003 2.266e-005 
3.404e-005 1.643e+006 1.337e+010 1.000e+000 9.888e-003 2.267e-005 
3.408e-005 1.648e+006 1.338e+010 1.000e+000 1.055e-002 2.268e-005 
3.413e-005 1.653e+006 1.338e+010 1.000e+000 8.770e-003 2.269e-005 
3.418e-005 1.659e+006 1.339e+010 1.000e+000 8.202e-003 2.270e-005 
3.422e-005 1.664e+006 1.339e+010 1.000e+000 9.818e-003 2.271e-005 
3.427e-005 1.669e+006 1.340e+010 1.000e+000 1.044e-002 2.272e-005 
3.431e-005 1.674e+006 1.340e+010 1.000e+000 1.073e-002 2.274e-005 
3.436e-005 1.677e+006 1.340e+010 1.000e+000 1.047e-002 2.276e-005 
3.440e-005 1.680e+006 1.340e+010 1.000e+000 1.043e-002 2.279e-005 
3.445e-005 1.683e+006 1.341e+010 1.000e+000 7.755e-003 2.281e-005 
3.450e-005 1.685e+006 1.342e+010 1.000e+000 9.812e-003 2.284e-005 
3.454e-005 1.688e+006 1.342e+010 1.000e+000 1.111e-002 2.286e-005 
3.459e-005 1.691e+006 1.343e+010 1.000e+000 1.025e-002 2.289e-005 
3.463e-005 1.693e+006 1.343e+010 1.000e+000 1.092e-002 2.292e-005 
3.468e-005 1.695e+006 1.344e+010 1.000e+000 1.167e-002 2.295e-005 
3.472e-005 1.698e+006 1.345e+010 1.000e+000 1.106e-002 2.298e-005 
3.477e-005 1.698e+006 1.345e+010 1.000e+000 1.177e-002 2.303e-005 
3.481e-005 1.697e+006 1.346e+010 1.000e+000 1.209e-002 2.308e-005 
3.486e-005 1.697e+006 1.347e+010 1.000e+000 1.088e-002 2.312e-005 
3.491e-005 1.697e+006 1.348e+010 1.000e+000 1.008e-002 2.317e-005 
3.495e-005 1.697e+006 1.349e+010 1.000e+000 1.109e-002 2.321e-005 
3.500e-005 1.697e+006 1.350e+010 1.000e+000 1.129e-002 2.326e-005 
3.504e-005 1.696e+006 1.347e+010 1.000e+000 1.105e-002 2.331e-005 
3.509e-005 1.691e+006 1.332e+010 1.000e+000 3.925e-003 2.339e-005 
3.513e-005 1.685e+006 1.332e+010 1.000e+000 3.984e-003 2.348e-005 
3.518e-005 1.679e+006 1.333e+010 1.000e+000 4.292e-003 2.357e-005 
3.523e-005 1.671e+006 1.327e+010 1.000e+000 4.913e-003 2.367e-005 
3.527e-005 1.664e+006 1.327e+010 1.000e+000 4.330e-003 2.376e-005 
3.532e-005 1.657e+006 1.328e+010 1.000e+000 4.799e-003 2.386e-005 
3.536e-005 1.650e+006 1.329e+010 1.000e+000 4.513e-003 2.395e-005 
3.541e-005 1.643e+006 1.330e+010 1.000e+000 5.042e-003 2.405e-005 
3.545e-005 1.635e+006 1.332e+010 1.000e+000 4.431e-003 2.415e-005 
3.550e-005 1.628e+006 1.334e+010 1.000e+000 4.657e-003 2.424e-005 
3.555e-005 1.620e+006 1.336e+010 1.000e+000 5.351e-003 2.434e-005 
3.559e-005 1.613e+006 1.338e+010 1.000e+000 5.110e-003 2.443e-005 
3.564e-005 1.605e+006 1.332e+010 1.000e+000 4.091e-003 2.454e-005 
3.568e-005 1.595e+006 1.332e+010 1.000e+000 3.820e-003 2.465e-005 
3.573e-005 1.587e+006 1.333e+010 1.000e+000 3.632e-003 2.475e-005 
3.577e-005 1.580e+006 1.334e+010 1.000e+000 3.484e-003 2.485e-005 
3.582e-005 1.574e+006 1.335e+010 1.000e+000 3.384e-003 2.494e-005 
3.587e-005 1.568e+006 1.336e+010 1.000e+000 3.334e-003 2.502e-005 
3.591e-005 1.562e+006 1.337e+010 1.000e+000 3.323e-003 2.511e-005 
3.596e-005 1.557e+006 1.339e+010 1.000e+000 3.281e-003 2.519e-005 
3.600e-005 1.552e+006 1.340e+010 1.000e+000 3.476e-003 2.527e-005 
3.605e-005 1.548e+006 1.341e+010 1.000e+000 3.418e-003 2.534e-005 
3.609e-005 1.545e+006 1.342e+010 1.000e+000 2.979e-003 2.541e-005 
3.614e-005 1.542e+006 1.343e+010 1.000e+000 2.955e-003 2.547e-005 
3.619e-005 1.540e+006 1.344e+010 1.000e+000 2.849e-003 2.553e-005 
3.623e-005 1.539e+006 1.346e+010 1.000e+000 2.831e-003 2.559e-005 
3.628e-005 1.537e+006 1.346e+010 1.000e+000 3.251e-003 2.564e-005 
3.632e-005 1.535e+006 1.347e+010 1.000e+000 3.215e-003 2.571e-005 
3.637e-005 1.532e+006 1.349e+010 1.000e+000 3.119e-003 2.577e-005 
3.641e-005 1.530e+006 1.350e+010 1.000e+000 2.901e-003 2.583e-005 
3.646e-005 1.529e+006 1.351e+010 1.000e+000 2.805e-003 2.589e-005 
3.651e-005 1.528e+006 1.352e+010 1.000e+000 2.849e-003 2.594e-005 
3.655e-005 1.528e+006 1.353e+010 1.000e+000 2.688e-003 2.599e-005 
3.660e-005 1.527e+006 1.355e+010 1.000e+000 4.101e-003 2.603e-005 
3.664e-005 1.527e+006 1.356e+010 1.000e+000 4.802e-003 2.608e-005 
3.669e-005 1.527e+006 1.358e+010 1.000e+000 5.110e-003 2.613e-005 
3.673e-005 1.527e+006 1.359e+010 1.000e+000 6.150e-003 2.617e-005 
3.678e-005 1.527e+006 1.360e+010 1.000e+000 6.573e-003 2.621e-005 
3.683e-005 1.528e+006 1.362e+010 1.000e+000 7.211e-003 2.626e-005 
3.687e-005 1.527e+006 1.363e+010 1.000e+000 6.971e-003 2.631e-005 
3.692e-005 1.523e+006 1.360e+010 1.000e+000 3.779e-003 2.638e-005 
3.696e-005 1.518e+006 1.361e+010 1.000e+000 4.080e-003 2.646e-005 
3.701e-005 1.511e+006 1.362e+010 1.000e+000 4.219e-003 2.656e-005 
3.705e-005 1.503e+006 1.364e+010 1.000e+000 4.306e-003 2.666e-005 
3.710e-005 1.494e+006 1.367e+010 1.000e+000 7.047e-003 2.677e-005 
3.715e-005 1.484e+006 1.357e+010 1.000e+000 4.605e-003 2.688e-005 
3.719e-005 1.475e+006 1.355e+010 1.000e+000 6.059e-003 2.699e-005 
3.724e-005 1.469e+006 1.353e+010 1.000e+000 8.272e-003 2.708e-005 
3.728e-005 1.464e+006 1.357e+010 1.000e+000 1.108e-002 2.715e-005 
3.733e-005 1.463e+006 1.359e+010 1.000e+000 1.177e-002 2.721e-005 
3.737e-005 1.463e+006 1.360e+010 1.000e+000 1.258e-002 2.725e-005 
3.742e-005 1.465e+006 1.362e+010 1.000e+000 1.454e-002 2.729e-005 
3.746e-005 1.467e+006 1.363e+010 1.000e+000 1.483e-002 2.732e-005 
3.751e-005 1.470e+006 1.365e+010 1.000e+000 1.463e-002 2.735e-005 
3.756e-005 1.473e+006 1.366e+010 1.000e+000 1.521e-002 2.737e-005 
3.760e-005 1.476e+006 1.367e+010 1.000e+000 1.627e-002 2.739e-005 
3.765e-005 1.480e+006 1.368e+010 1.000e+000 1.677e-002 2.741e-005 
3.769e-005 1.484e+006 1.369e+010 1.000e+000 1.583e-002 2.743e-005 
3.774e-005 1.488e+006 1.369e+010 1.000e+000 1.728e-002 2.745e-005 
3.778e-005 1.492e+006 1.370e+010 1.000e+000 1.803e-002 2.747e-005 
3.783e-005 1.496e+006 1.371e+010 1.000e+000 1.845e-002 2.748e-005 
3.788e-005 1.501e+006 1.372e+010 1.000e+000 2.020e-002 2.750e-005 
3.792e-005 1.505e+006 1.373e+010 1.000e+000 1.765e-002 2.751e-005 
3.797e-005 1.510e+006 1.374e+010 1.000e+000 1.868e-002 2.753e-005 
3.801e-005 1.514e+006 1.375e+010 1.000e+000 1.951e-002 2.754e-005 
3.806e-005 1.519e+006 1.376e+010 1.000e+000 2.008e-002 2.755e-005 
3.810e-005 1.523e+006 1.377e+010 1.000e+000 2.022e-002 2.757e-005 
3.815e-005 1.528e+006 1.378e+010 1.000e+000 2.020e-002 2.758e-005 
3.820e-005 1.532e+006 1.374e+010 1.000e+000 1.522e-002 2.760e-005 
3.824e-005 1.533e+006 1.359e+010 1.000e+000 3.712e-003 2.764e-005 
3.829e-005 1.531e+006 1.361e+010 1.000e+000 3.797e-003 2.770e-005 
3.833e-005 1.528e+006 1.327e+010 1.000e+000 4.144e-003 2.777e-005 
3.838e-005 1.523e+006 1.320e+010 1.000e+000 3.813e-003 2.784e-005 
3.842e-005 1.518e+006 1.318e+010 1.000e+000 3.818e-003 2.793e-005 
3.847e-005 1.515e+006 1.317e+010 1.000e+000 3.631e-003 2.799e-005 
3.852e-005 1.513e+006 1.317e+010 1.000e+000 3.470e-003 2.805e-005 
3.856e-005 1.513e+006 1.318e+010 1.000e+000 3.468e-003 2.810e-005 
3.861e-005 1.513e+006 1.318e+010 1.000e+000 3.382e-003 2.814e-005 
3.865e-005 1.514e+006 1.318e+010 1.000e+000 3.394e-003 2.818e-005 
3.870e-005 1.514e+006 1.319e+010 1.000e+000 3.410e-003 2.823e-005 
3.874e-005 1.515e+006 1.319e+010 1.000e+000 3.357e-003 2.827e-005 
3.879e-005 1.515e+006 1.320e+010 1.000e+000 3.402e-003 2.831e-005 
3.884e-005 1.516e+006 1.319e+010 1.000e+000 3.837e-003 2.835e-005 
3.888e-005 1.516e+006 1.317e+010 1.000e+000 3.805e-003 2.839e-005 
3.893e-005 1.517e+006 1.317e+010 1.000e+000 3.788e-003 2.843e-005 
3.897e-005 1.518e+006 1.316e+010 1.000e+000 3.729e-003 2.847e-005 
3.902e-005 1.520e+006 1.316e+010 1.000e+000 3.719e-003 2.851e-005 
3.906e-005 1.522e+006 1.316e+010 1.000e+000 3.595e-003 2.854e-005 
3.911e-005 1.524e+006 1.315e+010 1.000e+000 3.629e-003 2.857e-005 
3.916e-005 1.526e+006 1.315e+010 1.000e+000 3.577e-003 2.860e-005 
3.920e-005 1.527e+006 1.315e+010 1.000e+000 3.492e-003 2.864e-005 
3.925e-005 1.529e+006 1.315e+010 1.000e+000 3.625e-003 2.867e-005 
3.929e-005 1.529e+006 1.315e+010 1.000e+000 3.598e-003 2.872e-005 
3.934e-005 1.528e+006 1.315e+010 1.000e+000 3.619e-003 2.877e-005 
3.938e-005 1.526e+006 1.316e+010 1.000e+000 3.689e-003 2.883e-005 
3.943e-005 1.524e+006 1.316e+010 1.000e+000 3.724e-003 2.889e-005 
3.948e-005 1.522e+006 1.317e+010 1.000e+000 3.755e-003 2.895e-005 
3.952e-005 1.519e+006 1.318e+010 1.000e+000 3.884e-003 2.902e-005 
3.957e-005 1.515e+006 1.319e+010 1.000e+000 4.041e-003 2.909e-005 
3.961e-005 1.513e+006 1.320e+010 1.000e+000 4.064e-003 2.915e-005 
3.966e-005 1.511e+006 1.320e+010 1.000e+000 4.115e-003 2.921e-005 
3.970e-005 1.509e+006 1.321e+010 1.000e+000 4.084e-003 2.926e-005 
3.975e-005 1.508e+006 1.322e+010 1.000e+000 4.033e-003 2.932e-005 
3.979e-005 1.506e+006 1.323e+010 1.000e+000 4.033e-003 2.938e-005 
3.984e-005 1.505e+006 1.324e+010 1.000e+000 3.991e-003 2.943e-005 
3.989e-005 1.503e+006 1.325e+010 1.000e+000 3.627e-003 2.949e-005 
3.993e-005 1.501e+006 1.326e+010 1.000e+000 3.622e-003 2.955e-005 
3.998e-005 1.500e+006 1.327e+010 1.000e+000 3.719e-003 2.960e-005 
4.002e-005 1.498e+006 1.328e+010 1.000e+000 3.748e-003 2.966e-005 
4.007e-005 1.498e+006 1.329e+010 1.000e+000 3.710e-003 2.971e-005 
4.011e-005 1.498e+006 1.329e+010 1.000e+000 3.618e-003 2.975e-005 
4.016e-005 1.499e+006 1.330e+010 1.000e+000 4.082e-003 2.979e-005 
4.021e-005 1.500e+006 1.331e+010 1.000e+000 3.838e-003 2.983e-005 
4.025e-005 1.501e+006 1.331e+010 1.000e+000 3.508e-003 2.987e-005 
4.030e-005 1.502e+006 1.332e+010 1.000e+000 3.410e-003 2.991e-005 
4.034e-005 1.504e+006 1.332e+010 1.000e+000 3.455e-003 2.994e-005 
4.039e-005 1.505e+006 1.333e+010 1.000e+000 3.464e-003 2.998e-005 
4.043e-005 1.507e+006 1.334e+010 1.000e+000 3.459e-003 3.001e-005 
4.048e-005 1.508e+006 1.334e+010 1.000e+000 3.505e-003 3.005e-005 
4.053e-005 1.510e+006 1.335e+010 1.000e+000 3.520e-003 3.009e-005 
4.057e-005 1.511e+006 1.336e+010 1.000e+000 3.511e-003 3.012e-005 
4.062e-005 1.512e+006 1.336e+010 1.000e+000 3.515e-003 3.016e-005 
4.066e-005 1.513e+006 1.337e+010 1.000e+000 4.246e-003 3.020e-005 
4.071e-005 1.512e+006 1.331e+010 1.000e+000 5.518e-003 3.025e-005 
4.075e-005 1.505e+006 1.327e+010 1.000e+000 6.021e-003 3.035e-005 
4.080e-005 1.499e+006 1.325e+010 1.000e+000 5.696e-003 3.043e-005 
4.085e-005 1.494e+006 1.323e+010 1.000e+000 5.532e-003 3.051e-005 
4.089e-005 1.492e+006 1.322e+010 1.000e+000 5.531e-003 3.057e-005 
4.094e-005 1.492e+006 1.321e+010 1.000e+000 5.537e-003 3.062e-005 
4.098e-005 1.491e+006 1.321e+010 1.000e+000 5.738e-003 3.067e-005 
4.103e-005 1.489e+006 1.320e+010 1.000e+000 5.628e-003 3.073e-005 
4.107e-005 1.488e+006 1.320e+010 1.000e+000 5.878e-003 3.078e-005 
4.112e-005 1.487e+006 1.320e+010 1.000e+000 6.161e-003 3.084e-005 
4.117e-005 1.486e+006 1.320e+010 1.000e+000 5.881e-003 3.089e-005 
4.121e-005 1.486e+006 1.321e+010 1.000e+000 6.467e-003 3.094e-005 
4.126e-005 1.486e+006 1.321e+010 1.000e+000 6.400e-003 3.098e-005 
4.130e-005 1.487e+006 1.321e+010 1.000e+000 6.262e-003 3.102e-005 
4.135e-005 1.489e+006 1.322e+010 1.000e+000 6.755e-003 3.105e-005 
4.139e-005 1.491e+006 1.322e+010 1.000e+000 6.481e-003 3.108e-005 
4.144e-005 1.493e+006 1.322e+010 1.000e+000 6.377e-003 3.111e-005 
4.149e-005 1.496e+006 1.323e+010 1.000e+000 6.106e-003 3.114e-005 
4.153e-005 1.497e+006 1.322e+010 1.000e+000 6.137e-003 3.118e-005 
4.158e-005 1.498e+006 1.323e+010 1.000e+000 6.294e-003 3.121e-005 
4.162e-005 1.498e+006 1.323e+010 1.000e+000 6.562e-003 3.126e-005 
4.167e-005 1.494e+006 1.323e+010 1.000e+000 6.752e-003 3.134e-005 
4.171e-005 1.489e+006 1.323e+010 1.000e+000 6.345e-003 3.141e-005 
4.176e-005 1.485e+006 1.323e+010 1.000e+000 6.025e-003 3.149e-005 
4.181e-005 1.481e+006 1.324e+010 1.000e+000 6.444e-003 3.156e-005 
4.185e-005 1.478e+006 1.325e+010 1.000e+000 5.932e-003 3.163e-005 
4.190e-005 1.477e+006 1.326e+010 1.000e+000 6.167e-003 3.168e-005 
4.194e-005 1.475e+006 1.327e+010 1.000e+000 6.441e-003 3.174e-005 
4.199e-005 1.474e+006 1.328e+010 1.000e+000 6.522e-003 3.179e-005 
4.203e-005 1.473e+006 1.328e+010 1.000e+000 6.415e-003 3.184e-005 
4.208e-005 1.472e+006 1.329e+010 1.000e+000 6.623e-003 3.190e-005 
4.213e-005 1.471e+006 1.331e+010 1.000e+000 6.849e-003 3.195e-005 
4.217e-005 1.469e+006 1.332e+010 1.000e+000 6.991e-003 3.201e-005 
4.222e-005 1.469e+006 1.333e+010 1.000e+000 6.972e-003 3.206e-005 
4.226e-005 1.469e+006 1.334e+010 1.000e+000 7.156e-003 3.210e-005 
4.231e-005 1.470e+006 1.334e+010 1.000e+000 7.055e-003 3.214e-005 
4.235e-005 1.472e+006 1.335e+010 1.000e+000 7.036e-003 3.217e-005 
4.240e-005 1.473e+006 1.336e+010 1.000e+000 7.044e-003 3.221e-005 
4.244e-005 1.475e+006 1.336e+010 1.000e+000 7.248e-003 3.224e-005 
4.249e-005 1.477e+006 1.337e+010 1.000e+000 7.235e-003 3.228e-005 
4.254e-005 1.479e+006 1.338e+010 1.000e+000 7.365e-003 3.231e-005 
4.258e-005 1.481e+006 1.338e+010 1.000e+000 7.584e-003 3.234e-005 
4.263e-005 1.484e+006 1.339e+010 1.000e+000 7.435e-003 3.236e-005 
4.267e-005 1.487e+006 1.340e+010 1.000e+000 7.886e-003 3.239e-005 
4.272e-005 1.490e+006 1.341e+010 1.000e+000 7.849e-003 3.242e-005 
4.276e-005 1.492e+006 1.341e+010 1.000e+000 7.873e-003 3.244e-005 
4.281e-005 1.495e+006 1.342e+010 1.000e+000 8.167e-003 3.247e-005 
4.286e-005 1.498e+006 1.343e+010 1.000e+000 8.324e-003 3.249e-005 
4.290e-005 1.501e+006 1.345e+010 1.000e+000 1.206e-002 3.252e-005 
4.295e-005 1.504e+006 1.333e+010 1.000e+000 1.001e-002 3.255e-005 
4.299e-005 1.505e+006 1.328e+010 1.000e+000 1.004e-002 3.258e-005 
4.304e-005 1.506e+006 1.323e+010 1.000e+000 9.876e-003 3.262e-005 
4.308e-005 1.507e+006 1.323e+010 1.000e+000 1.019e-002 3.266e-005 
4.313e-005 1.510e+006 1.323e+010 1.000e+000 1.049e-002 3.269e-005 
4.318e-005 1.513e+006 1.323e+010 1.000e+000 1.062e-002 3.271e-005 
4.322e-005 1.517e+006 1.324e+010 1.000e+000 1.086e-002 3.273e-005 
4.327e-005 1.521e+006 1.324e+010 1.000e+000 1.098e-002 3.274e-005 
4.331e-005 1.526e+006 1.324e+010 1.000e+000 1.118e-002 3.276e-005 
4.336e-005 1.530e+006 1.325e+010 1.000e+000 1.126e-002 3.277e-005 
4.340e-005 1.535e+006 1.325e+010 1.000e+000 1.167e-002 3.279e-005 
4.345e-005 1.539e+006 1.326e+010 1.000e+000 1.164e-002 3.280e-005 
4.350e-005 1.544e+006 1.326e+010 1.000e+000 1.200e-002 3.282e-005 
4.354e-005 1.549e+006 1.327e+010 1.000e+000 1.203e-002 3.283e-005 
4.359e-005 1.554e+006 1.327e+010 1.000e+000 1.251e-002 3.284e-005 
4.363e-005 1.558e+006 1.328e+010 1.000e+000 1.257e-002 3.285e-005 
4.368e-005 1.563e+006 1.328e+010 1.000e+000 1.259e-002 3.287e-005 
4.372e-005 1.568e+006 1.329e+010 1.000e+000 1.254e-002 3.288e-005 
4.377e-005 1.572e+006 1.329e+010 1.000e+000 1.294e-002 3.289e-005 
4.382e-005 1.577e+006 1.330e+010 1.000e+000 1.307e-002 3.291e-005 
4.386e-005 1.582e+006 1.330e+010 1.000e+000 1.312e-002 3.292e-005 
4.391e-005 1.586e+006 1.331e+010 1.000e+000 1.324e-002 3.293e-005 
4.395e-005 1.591e+006 1.331e+010 1.000e+000 1.346e-002 3.295e-005 
4.400e-005 1.596e+006 1.332e+010 1.000e+000 1.365e-002 3.296e-005 
4.404e-005 1.601e+006 1.332e+010 1.000e+000 1.355e-002 3.297e-005 
4.409e-005 1.605e+006 1.333e+010 1.000e+000 1.387e-002 3.299e-005 
4.414e-005 1.610e+006 1.333e+010 1.000e+000 1.389e-002 3.300e-005 
4.418e-005 1.615e+006 1.334e+010 1.000e+000 1.396e-002 3.301e-005 
4.423e-005 1.620e+006 1.334e+010 1.000e+000 1.412e-002 3.302e-005 
4.427e-005 1.624e+006 1.334e+010 1.000e+000 1.438e-002 3.304e-005 
4.432e-005 1.628e+006 1.334e+010 1.000e+000 1.453e-002 3.306e-005 
4.436e-005 1.631e+006 1.335e+010 1.000e+000 1.461e-002 3.309e-005 
4.441e-005 1.633e+006 1.335e+010 1.000e+000 1.481e-002 3.311e-005 
4.446e-005 1.636e+006 1.335e+010 1.000e+000 1.501e-002 3.314e-005 
4.450e-005 1.638e+006 1.336e+010 1.000e+000 1.541e-002 3.317e-005 
4.455e-005 1.642e+006 1.325e+010 1.000e+000 6.103e-003 3.319e-005 
4.459e-005 1.644e+006 1.323e+010 1.000e+000 4.776e-003 3.322e-005 
4.464e-005 1.645e+006 1.324e+010 1.000e+000 4.667e-003 3.326e-005 
4.468e-005 1.646e+006 1.324e+010 1.000e+000 4.542e-003 3.330e-005 
4.473e-005 1.646e+006 1.324e+010 1.000e+000 4.908e-003 3.334e-005 
4.478e-005 1.642e+006 1.324e+010 1.000e+000 4.998e-003 3.342e-005 
4.482e-005 1.634e+006 1.320e+010 1.000e+000 5.904e-003 3.352e-005 
4.487e-005 1.621e+006 1.319e+010 1.000e+000 5.841e-003 3.366e-005 
4.491e-005 1.608e+006 1.319e+010 1.000e+000 5.918e-003 3.379e-005 
4.496e-005 1.597e+006 1.319e+010 1.000e+000 5.442e-003 3.391e-005 
4.500e-005 1.589e+006 1.319e+010 1.000e+000 5.306e-003 3.401e-005 
4.505e-005 1.583e+006 1.320e+010 1.000e+000 5.037e-003 3.410e-005 
4.509e-005 1.577e+006 1.320e+010 1.000e+000 4.966e-003 3.418e-005 
4.514e-005 1.572e+006 1.321e+010 1.000e+000 5.131e-003 3.426e-005 
4.519e-005 1.568e+006 1.321e+010 1.000e+000 4.815e-003 3.434e-005 
4.523e-005 1.564e+006 1.321e+010 1.000e+000 4.861e-003 3.442e-005 
4.528e-005 1.559e+006 1.322e+010 1.000e+000 4.824e-003 3.449e-005 
4.532e-005 1.554e+006 1.323e+010 1.000e+000 5.204e-003 3.457e-005 
4.537e-005 1.547e+006 1.323e+010 1.000e+000 5.447e-003 3.467e-005 
4.541e-005 1.537e+006 1.319e+010 1.000e+000 5.878e-003 3.478e-005 
4.546e-005 1.525e+006 1.316e+010 1.000e+000 6.154e-003 3.492e-005 
4.551e-005 1.516e+006 1.316e+010 1.000e+000 5.763e-003 3.502e-005 
4.555e-005 1.509e+006 1.317e+010 1.000e+000 5.721e-003 3.512e-005 
4.560e-005 1.503e+006 1.318e+010 1.000e+000 5.408e-003 3.520e-005 
4.564e-005 1.498e+006 1.317e+010 1.000e+000 5.234e-003 3.528e-005 
4.569e-005 1.493e+006 1.318e+010 1.000e+000 4.857e-003 3.536e-005 
4.573e-005 1.489e+006 1.319e+010 1.000e+000 4.878e-003 3.544e-005 
4.578e-005 1.484e+006 1.320e+010 1.000e+000 5.070e-003 3.552e-005 
4.583e-005 1.478e+006 1.319e+010 1.000e+000 5.188e-003 3.560e-005 
4.587e-005 1.474e+006 1.320e+010 1.000e+000 5.038e-003 3.568e-005 
4.592e-005 1.472e+006 1.320e+010 1.000e+000 4.877e-003 3.574e-005 
4.596e-005 1.471e+006 1.321e+010 1.000e+000 4.750e-003 3.579e-005 
4.601e-005 1.470e+006 1.322e+010 1.000e+000 4.567e-003 3.584e-005 
4.605e-005 1.469e+006 1.323e+010 1.000e+000 4.508e-003 3.590e-005 
4.610e-005 1.468e+006 1.321e+010 1.000e+000 4.960e-003 3.595e-005 
4.615e-005 1.467e+006 1.321e+010 1.000e+000 5.017e-003 3.600e-005 
4.619e-005 1.467e+006 1.320e+010 1.000e+000 5.270e-003 3.605e-005 
4.624e-005 1.463e+006 1.319e+010 1.000e+000 5.268e-003 3.612e-005 
4.628e-005 1.459e+006 1.319e+010 1.000e+000 5.193e-003 3.619e-005 
4.633e-005 1.455e+006 1.319e+010 1.000e+000 5.222e-003 3.627e-005 
4.637e-005 1.450e+006 1.319e+010 1.000e+000 5.277e-003 3.634e-005 
4.642e-005 1.446e+006 1.319e+010 1.000e+000 5.373e-003 3.642e-005 
4.647e-005 1.441e+006 1.320e+010 1.000e+000 5.205e-003 3.650e-005 
4.651e-005 1.436e+006 1.320e+010 1.000e+000 4.813e-003 3.658e-005 
4.656e-005 1.433e+006 1.321e+010 1.000e+000 4.844e-003 3.664e-005 
4.660e-005 1.432e+006 1.322e+010 1.000e+000 4.916e-003 3.670e-005 
4.665e-005 1.431e+006 1.323e+010 1.000e+000 4.349e-003 3.675e-005 
4.669e-005 1.431e+006 1.324e+010 1.000e+000 4.308e-003 3.680e-005 
4.674e-005 1.431e+006 1.324e+010 1.000e+000 4.277e-003 3.684e-005 
4.679e-005 1.431e+006 1.325e+010 1.000e+000 4.226e-003 3.689e-005 
4.683e-005 1.432e+006 1.326e+010 1.000e+000 4.164e-003 3.693e-005 
4.688e-005 1.433e+006 1.326e+010 1.000e+000 4.481e-003 3.697e-005 
4.692e-005 1.433e+006 1.327e+010 1.000e+000 4.497e-003 3.701e-005 
4.697e-005 1.433e+006 1.327e+010 1.000e+000 4.581e-003 3.706e-005 
4.701e-005 1.433e+006 1.328e+010 1.000e+000 4.568e-003 3.710e-005 
4.706e-005 1.433e+006 1.328e+010 1.000e+000 4.749e-003 3.715e-005 
4.711e-005 1.433e+006 1.329e+010 1.000e+000 4.692e-003 3.719e-005 
4.715e-005 1.434e+006 1.329e+010 1.000e+000 4.605e-003 3.723e-005 
4.720e-005 1.435e+006 1.330e+010 1.000e+000 4.562e-003 3.727e-005 
4.724e-005 1.436e+006 1.330e+010 1.000e+000 4.500e-003 3.731e-005 
4.729e-005 1.438e+006 1.331e+010 1.000e+000 4.366e-003 3.734e-005 
4.733e-005 1.440e+006 1.332e+010 1.000e+000 4.098e-003 3.738e-005 
4.738e-005 1.441e+006 1.332e+010 1.000e+000 4.081e-003 3.741e-005 
4.743e-005 1.443e+006 1.333e+010 1.000e+000 4.061e-003 3.744e-005 
4.747e-005 1.445e+006 1.334e+010 1.000e+000 4.171e-003 3.747e-005 
4.752e-005 1.446e+006 1.334e+010 1.000e+000 4.068e-003 3.751e-005 
4.756e-005 1.447e+006 1.335e+010 1.000e+000 4.080e-003 3.755e-005 
4.761e-005 1.449e+006 1.336e+010 1.000e+000 3.877e-003 3.758e-005 
4.765e-005 1.451e+006 1.337e+010 1.000e+000 3.587e-003 3.762e-005 
4.770e-005 1.453e+006 1.337e+010 1.000e+000 3.740e-003 3.765e-005 
4.774e-005 1.457e+006 1.338e+010 1.000e+000 3.775e-003 3.767e-005 
4.779e-005 1.461e+006 1.338e+010 1.000e+000 3.726e-003 3.769e-005 
4.784e-005 1.465e+006 1.339e+010 1.000e+000 3.707e-003 3.770e-005 
4.788e-005 1.470e+006 1.339e+010 1.000e+000 3.702e-003 3.772e-005 
4.793e-005 1.474e+006 1.340e+010 1.000e+000 3.626e-003 3.773e-005 
4.797e-005 1.479e+006 1.340e+010 1.000e+000 3.395e-003 3.774e-005 
4.802e-005 1.484e+006 1.340e+010 1.000e+000 3.415e-003 3.775e-005 
4.806e-005 1.490e+006 1.340e+010 1.000e+000 3.398e-003 3.776e-005 
4.811e-005 1.495e+006 1.341e+010 1.000e+000 3.397e-003 3.777e-005 
4.816e-005 1.500e+006 1.341e+010 1.000e+000 3.373e-003 3.778e-005 
4.820e-005 1.506e+006 1.341e+010 1.000e+000 3.506e-003 3.779e-005 
4.825e-005 1.512e+006 1.341e+010 1.000e+000 3.321e-003 3.779e-005 
4.829e-005 1.517e+006 1.341e+010 1.000e+000 3.316e-003 3.780e-005 
4.834e-005 1.523e+006 1.342e+010 1.000e+000 3.307e-003 3.781e-005 
4.838e-005 1.529e+006 1.342e+010 1.000e+000 3.240e-003 3.781e-005 
4.843e-005 1.534e+006 1.342e+010 1.000e+000 3.272e-003 3.782e-005 
4.848e-005 1.540e+006 1.342e+010 1.000e+000 3.343e-003 3.782e-005 
4.852e-005 1.546e+006 1.342e+010 1.000e+000 3.365e-003 3.783e-005 
4.857e-005 1.552e+006 1.342e+010 1.000e+000 3.410e-003 3.783e-005 
4.861e-005 1.558e+006 1.342e+010 1.000e+000 3.397e-003 3.784e-005 
4.866e-005 1.564e+006 1.343e+010 1.000e+000 3.561e-003 3.784e-005 
4.870e-005 1.569e+006 1.343e+010 1.000e+000 3.549e-003 3.785e-005 
4.875e-005 1.575e+006 1.343e+010 1.000e+000 3.608e-003 3.785e-005 
4.880e-005 1.581e+006 1.343e+010 1.000e+000 3.450e-003 3.786e-005 
4.884e-005 1.587e+006 1.343e+010 1.000e+000 3.467e-003 3.786e-005 
4.889e-005 1.593e+006 1.343e+010 1.000e+000 3.443e-003 3.787e-005 
4.893e-005 1.599e+006 1.344e+010 1.000e+000 3.422e-003 3.787e-005 
4.898e-005 1.605e+006 1.344e+010 1.000e+000 3.439e-003 3.788e-005 
4.902e-005 1.610e+006 1.344e+010 1.000e+000 3.416e-003 3.789e-005 
4.907e-005 1.616e+006 1.344e+010 1.000e+000 3.456e-003 3.789e-005 
4.912e-005 1.622e+006 1.344e+010 1.000e+000 3.457e-003 3.790e-005 
4.916e-005 1.628e+006 1.344e+010 1.000e+000 3.418e-003 3.790e-005 
4.921e-005 1.634e+006 1.345e+010 1.000e+000 3.373e-003 3.791e-005 
4.925e-005 1.639e+006 1.345e+010 1.000e+000 3.304e-003 3.791e-005 
4.930e-005 1.644e+006 1.345e+010 1.000e+000 3.320e-003 3.792e-005 
4.934e-005 1.649e+006 1.345e+010 1.000e+000 3.286e-003 3.794e-005 
4.939e-005 1.654e+006 1.345e+010 1.000e+000 3.291e-003 3.795e-005 
4.944e-005 1.659e+006 1.346e+010 1.000e+000 3.297e-003 3.796e-005 
4.948e-005 1.664e+006 1.346e+010 1.000e+000 3.271e-003 3.797e-005 
4.953e-005 1.669e+006 1.346e+010 1.000e+000 3.329e-003 3.798e-005 
4.957e-005 1.674e+006 1.347e+010 1.000e+000 3.308e-003 3.799e-005 
4.962e-005 1.679e+006 1.347e+010 1.000e+000 3.308e-003 3.801e-005 
4.966e-005 1.683e+006 1.347e+010 1.000e+000 3.601e-003 3.802e-005 
4.971e-005 1.687e+006 1.347e+010 1.000e+000 3.537e-003 3.804e-005 
4.976e-005 1.691e+006 1.348e+010 1.000e+000 3.628e-003 3.806e-005 
4.980e-005 1.695e+006 1.348e+010 1.000e+000 3.599e-003 3.808e-005 
4.985e-005 1.699e+006 1.348e+010 1.000e+000 3.657e-003 3.809e-005 
4.989e-005 1.703e+006 1.349e+010 1.000e+000 3.665e-003 3.811e-005 
4.994e-005 1.707e+006 1.349e+010 1.000e+000 4.065e-003 3.813e-005 
4.998e-005 1.711e+006 1.349e+010 1.000e+000 4.169e-003 3.815e-005 
5.003e-005 1.715e+006 1.350e+010 1.000e+000 3.917e-003 3.817e-005 
5.007e-005 1.719e+006 1.350e+010 1.000e+000 3.970e-003 3.819e-005 
5.012e-005 1.723e+006 1.351e+010 1.000e+000 3.945e-003 3.820e-005 
5.017e-005 1.727e+006 1.351e+010 1.000e+000 3.951e-003 3.822e-005 
5.021e-005 1.731e+006 1.352e+010 1.000e+000 3.982e-003 3.824e-005 
5.026e-005 1.736e+006 1.352e+010 1.000e+000 3.959e-003 3.825e-005 
5.030e-005 1.740e+006 1.352e+010 1.000e+000 3.986e-003 3.827e-005 
5.035e-005 1.744e+006 1.353e+010 1.000e+000 3.960e-003 3.829e-005 
5.039e-005 1.748e+006 1.353e+010 1.000e+000 3.933e-003 3.830e-005 
5.044e-005 1.752e+006 1.354e+010 1.000e+000 3.996e-003 3.832e-005 
5.049e-005 1.756e+006 1.354e+010 1.000e+000 4.012e-003 3.834e-005 
5.053e-005 1.761e+006 1.354e+010 1.000e+000 4.036e-003 3.835e-005 
5.058e-005 1.765e+006 1.355e+010 1.000e+000 3.931e-003 3.837e-005 
5.062e-005 1.769e+006 1.355e+010 1.000e+000 3.859e-003 3.839e-005 
5.067e-005 1.772e+006 1.356e+010 1.000e+000 3.869e-003 3.841e-005 
5.071e-005 1.776e+006 1.356e+010 1.000e+000 3.912e-003 3.843e-005 
5.076e-005 1.780e+006 1.357e+010 1.000e+000 3.864e-003 3.845e-005 
5.081e-005 1.784e+006 1.357e+010 1.000e+000 3.740e-003 3.847e-005 
5.085e-005 1.787e+006 1.358e+010 1.000e+000 3.497e-003 3.849e-005 
5.090e-005 1.789e+006 1.358e+010 1.000e+000 3.712e-003 3.852e-005 
5.094e-005 1.789e+006 1.358e+010 1.000e+000 3.969e-003 3.857e-005 
5.099e-005 1.788e+006 1.359e+010 1.000e+000 4.073e-003 3.863e-005 
5.103e-005 1.786e+006 1.360e+010 1.000e+000 4.283e-003 3.868e-005 
5.108e-005 1.786e+006 1.360e+010 1.000e+000 4.216e-003 3.872e-005 
5.113e-005 1.787e+006 1.361e+010 1.000e+000 4.662e-003 3.876e-005 
5.117e-005 1.787e+006 1.363e+010 1.000e+000 6.972e-003 3.881e-005 
5.122e-005 1.788e+006 1.366e+010 1.000e+000 7.720e-003 3.885e-005 
5.126e-005 1.789e+006 1.368e+010 1.000e+000 1.202e-002 3.889e-005 
5.131e-005 1.790e+006 1.369e+010 1.000e+000 1.152e-002 3.893e-005 
5.135e-005 1.792e+006 1.370e+010 1.000e+000 1.090e-002 3.896e-005 
5.140e-005 1.795e+006 1.371e+010 1.000e+000 1.365e-002 3.898e-005 
5.145e-005 1.798e+006 1.372e+010 1.000e+000 1.341e-002 3.901e-005 
5.149e-005 1.801e+006 1.373e+010 1.000e+000 1.282e-002 3.904e-005 
5.154e-005 1.797e+006 1.364e+010 1.000e+000 1.688e-002 3.911e-005 
5.158e-005 1.790e+006 1.361e+010 1.000e+000 1.547e-002 3.920e-005 
5.163e-005 1.782e+006 1.361e+010 1.000e+000 1.781e-002 3.930e-005 
5.167e-005 1.775e+006 1.361e+010 1.000e+000 1.854e-002 3.940e-005 
5.172e-005 1.767e+006 1.361e+010 1.000e+000 1.626e-002 3.950e-005 
5.177e-005 1.760e+006 1.362e+010 1.000e+000 1.763e-002 3.959e-005 
5.181e-005 1.753e+006 1.363e+010 1.000e+000 1.599e-002 3.969e-005 
5.186e-005 1.746e+006 1.364e+010 1.000e+000 1.935e-002 3.978e-005 
5.190e-005 1.740e+006 1.365e+010 1.000e+000 1.796e-002 3.987e-005 
5.195e-005 1.733e+006 1.366e+010 1.000e+000 2.024e-002 3.996e-005 
5.199e-005 1.726e+006 1.367e+010 1.000e+000 1.638e-002 4.005e-005 
5.204e-005 1.719e+006 1.368e+010 1.000e+000 2.018e-002 4.015e-005 
5.209e-005 1.713e+006 1.370e+010 1.000e+000 1.969e-002 4.024e-005 
5.213e-005 1.709e+006 1.371e+010 1.000e+000 1.736e-002 4.031e-005 
5.218e-005 1.706e+006 1.371e+010 1.000e+000 1.621e-002 4.037e-005 
5.222e-005 1.705e+006 1.372e+010 1.000e+000 1.755e-002 4.043e-005 
5.227e-005 1.703e+006 1.373e+010 1.000e+000 1.658e-002 4.049e-005 
5.231e-005 1.699e+006 1.372e+010 1.000e+000 2.192e-002 4.056e-005 
5.236e-005 1.691e+006 1.373e+010 1.000e+000 1.998e-002 4.066e-005 
5.241e-005 1.682e+006 1.375e+010 1.000e+000 2.373e-002 4.077e-005 
5.245e-005 1.672e+006 1.377e+010 1.000e+000 2.311e-002 4.089e-005 
5.250e-005 1.662e+006 1.380e+010 1.000e+000 3.114e-002 4.100e-005 
5.254e-005 1.654e+006 1.382e+010 1.000e+000 3.141e-002 4.111e-005 
5.259e-005 1.648e+006 1.384e+010 1.000e+000 3.048e-002 4.119e-005 
5.263e-005 1.643e+006 1.387e+010 1.000e+000 2.541e-002 4.127e-005 
5.268e-005 1.638e+006 1.389e+010 1.000e+000 3.428e-002 4.135e-005 
5.272e-005 1.635e+006 1.391e+010 1.000e+000 3.134e-002 4.142e-005 
5.277e-005 1.623e+006 1.324e+010 1.000e+000 6.322e-003 4.154e-005 
5.282e-005 1.613e+006 1.322e+010 1.000e+000 6.203e-003 4.166e-005 
5.286e-005 1.603e+006 1.321e+010 1.000e+000 6.075e-003 4.177e-005 
5.291e-005 1.595e+006 1.321e+010 1.000e+000 5.860e-003 4.188e-005 
5.295e-005 1.583e+006 1.317e+010 1.000e+000 6.217e-003 4.200e-005 
5.300e-005 1.571e+006 1.316e+010 1.000e+000 6.203e-003 4.214e-005 
5.304e-005 1.559e+006 1.315e+010 1.000e+000 6.346e-003 4.226e-005 
5.309e-005 1.547e+006 1.315e+010 1.000e+000 6.376e-003 4.239e-005 
5.314e-005 1.538e+006 1.316e+010 1.000e+000 5.977e-003 4.250e-005 
5.318e-005 1.528e+006 1.307e+010 1.000e+000 6.418e-003 4.261e-005 
5.323e-005 1.519e+006 1.304e+010 1.000e+000 5.397e-003 4.272e-005 
5.327e-005 1.513e+006 1.304e+010 1.000e+000 4.656e-003 4.281e-005 
5.332e-005 1.511e+006 1.304e+010 1.000e+000 4.337e-003 4.287e-005 
5.336e-005 1.511e+006 1.304e+010 1.000e+000 4.214e-003 4.291e-005 
5.341e-005 1.513e+006 1.305e+010 1.000e+000 4.166e-003 4.295e-005 
5.346e-005 1.516e+006 1.305e+010 1.000e+000 3.733e-003 4.297e-005 
5.350e-005 1.519e+006 1.305e+010 1.000e+000 3.549e-003 4.299e-005 
5.355e-005 1.520e+006 1.304e+010 1.000e+000 4.486e-003 4.303e-005 
5.359e-005 1.520e+006 1.304e+010 1.000e+000 3.949e-003 4.308e-005 
5.364e-005 1.519e+006 1.304e+010 1.000e+000 3.792e-003 4.313e-005 
5.368e-005 1.519e+006 1.304e+010 1.000e+000 3.821e-003 4.318e-005 
5.373e-005 1.516e+006 1.304e+010 1.000e+000 4.006e-003 4.324e-005 
5.378e-005 1.513e+006 1.304e+010 1.000e+000 4.012e-003 4.331e-005 
5.382e-005 1.509e+006 1.305e+010 1.000e+000 3.825e-003 4.339e-005 
5.387e-005 1.505e+006 1.305e+010 1.000e+000 3.853e-003 4.346e-005 
5.391e-005 1.502e+006 1.306e+010 1.000e+000 4.126e-003 4.352e-005 
5.396e-005 1.499e+006 1.307e+010 1.000e+000 4.393e-003 4.359e-005 
5.400e-005 1.496e+006 1.308e+010 1.000e+000 3.487e-003 4.365e-005 
5.405e-005 1.494e+006 1.309e+010 1.000e+000 4.302e-003 4.372e-005 
5.410e-005 1.492e+006 1.310e+010 1.000e+000 4.876e-003 4.378e-005 
5.414e-005 1.489e+006 1.311e+010 1.000e+000 5.838e-003 4.384e-005 
5.419e-005 1.483e+006 1.305e+010 1.000e+000 6.284e-003 4.393e-005 
5.423e-005 1.474e+006 1.301e+010 1.000e+000 6.335e-003 4.404e-005 
5.428e-005 1.467e+006 1.300e+010 1.000e+000 5.680e-003 4.413e-005 
5.432e-005 1.462e+006 1.299e+010 1.000e+000 4.734e-003 4.421e-005 
5.437e-005 1.458e+006 1.298e+010 1.000e+000 4.852e-003 4.429e-005 
5.442e-005 1.454e+006 1.298e+010 1.000e+000 5.912e-003 4.436e-005 
5.446e-005 1.450e+006 1.297e+010 1.000e+000 5.159e-003 4.443e-005 
5.451e-005 1.445e+006 1.297e+010 1.000e+000 5.269e-003 4.451e-005 
5.455e-005 1.440e+006 1.297e+010 1.000e+000 5.296e-003 4.459e-005 
5.460e-005 1.436e+006 1.292e+010 1.000e+000 4.864e-003 4.467e-005 
5.464e-005 1.431e+006 1.292e+010 1.000e+000 4.888e-003 4.474e-005 
5.469e-005 1.427e+006 1.292e+010 1.000e+000 4.814e-003 4.482e-005 
5.474e-005 1.424e+006 1.292e+010 1.000e+000 4.774e-003 4.489e-005 
5.478e-005 1.420e+006 1.292e+010 1.000e+000 4.811e-003 4.496e-005 
5.483e-005 1.417e+006 1.293e+010 1.000e+000 4.697e-003 4.503e-005 
5.487e-005 1.413e+006 1.293e+010 1.000e+000 4.734e-003 4.510e-005 
5.492e-005 1.409e+006 1.293e+010 1.000e+000 4.707e-003 4.517e-005 
5.496e-005 1.406e+006 1.294e+010 1.000e+000 4.664e-003 4.524e-005 
5.501e-005 1.402e+006 1.294e+010 1.000e+000 4.714e-003 4.532e-005 
5.506e-005 1.397e+006 1.295e+010 1.000e+000 4.670e-003 4.539e-005 
5.510e-005 1.393e+006 1.296e+010 1.000e+000 4.620e-003 4.547e-005 
5.515e-005 1.388e+006 1.296e+010 1.000e+000 4.771e-003 4.555e-005 
5.519e-005 1.383e+006 1.297e+010 1.000e+000 4.738e-003 4.562e-005 
5.524e-005 1.378e+006 1.298e+010 1.000e+000 4.844e-003 4.571e-005 
5.528e-005 1.372e+006 1.299e+010 1.000e+000 5.029e-003 4.580e-005 
5.533e-005 1.367e+006 1.299e+010 1.000e+000 4.935e-003 4.587e-005 
5.537e-005 1.364e+006 1.300e+010 1.000e+000 5.003e-003 4.594e-005 
5.542e-005 1.361e+006 1.301e+010 1.000e+000 4.580e-003 4.600e-005 
5.547e-005 1.359e+006 1.301e+010 1.000e+000 4.929e-003 4.607e-005 
5.551e-005 1.357e+006 1.302e+010 1.000e+000 4.926e-003 4.613e-005 
5.556e-005 1.355e+006 1.303e+010 1.000e+000 4.873e-003 4.619e-005 
5.560e-005 1.353e+006 1.304e+010 1.000e+000 4.792e-003 4.625e-005 
5.565e-005 1.351e+006 1.305e+010 1.000e+000 4.733e-003 4.630e-005 
5.569e-005 1.350e+006 1.305e+010 1.000e+000 4.665e-003 4.636e-005 
5.574e-005 1.348e+006 1.306e+010 1.000e+000 4.666e-003 4.642e-005 
5.579e-005 1.347e+006 1.307e+010 1.000e+000 4.574e-003 4.647e-005 
5.583e-005 1.345e+006 1.308e+010 1.000e+000 4.526e-003 4.653e-005 
5.588e-005 1.344e+006 1.309e+010 1.000e+000 4.528e-003 4.658e-005 
5.592e-005 1.342e+006 1.310e+010 1.000e+000 4.566e-003 4.664e-005 
5.597e-005 1.341e+006 1.311e+010 1.000e+000 4.483e-003 4.669e-005 
5.601e-005 1.339e+006 1.312e+010 1.000e+000 4.539e-003 4.675e-005 
5.606e-005 1.339e+006 1.313e+010 1.000e+000 4.469e-003 4.680e-005 
5.611e-005 1.339e+006 1.313e+010 1.000e+000 4.358e-003 4.684e-005 
5.615e-005 1.340e+006 1.314e+010 1.000e+000 4.422e-003 4.688e-005 
5.620e-005 1.341e+006 1.314e+010 1.000e+000 4.028e-003 4.692e-005 
5.624e-005 1.343e+006 1.315e+010 1.000e+000 3.974e-003 4.695e-005 
5.629e-005 1.345e+006 1.316e+010 1.000e+000 3.930e-003 4.699e-005 
5.633e-005 1.347e+006 1.317e+010 1.000e+000 3.993e-003 4.702e-005 
5.638e-005 1.349e+006 1.317e+010 1.000e+000 4.284e-003 4.705e-005 
5.643e-005 1.351e+006 1.318e+010 1.000e+000 9.171e-003 4.708e-005 
5.647e-005 1.354e+006 1.319e+010 1.000e+000 9.543e-003 4.711e-005 
5.652e-005 1.357e+006 1.319e+010 1.000e+000 9.545e-003 4.713e-005 
5.656e-005 1.361e+006 1.320e+010 1.000e+000 9.427e-003 4.715e-005 
5.661e-005 1.361e+006 1.318e+010 1.000e+000 9.670e-003 4.719e-005 
5.665e-005 1.359e+006 1.319e+010 1.000e+000 9.500e-003 4.725e-005 
5.670e-005 1.358e+006 1.319e+010 1.000e+000 9.402e-003 4.731e-005 
5.675e-005 1.357e+006 1.320e+010 1.000e+000 9.584e-003 4.736e-005 
5.679e-005 1.356e+006 1.321e+010 1.000e+000 9.504e-003 4.741e-005 
5.684e-005 1.356e+006 1.322e+010 1.000e+000 9.524e-003 4.746e-005 
5.688e-005 1.356e+006 1.323e+010 1.000e+000 9.595e-003 4.750e-005 
5.693e-005 1.356e+006 1.324e+010 1.000e+000 9.506e-003 4.755e-005 
5.697e-005 1.357e+006 1.325e+010 1.000e+000 9.505e-003 4.759e-005 
5.702e-005 1.358e+006 1.326e+010 1.000e+000 9.542e-003 4.763e-005 
5.707e-005 1.356e+006 1.326e+010 1.000e+000 9.743e-003 4.769e-005 
5.711e-005 1.352e+006 1.327e+010 1.000e+000 9.705e-003 4.776e-005 
5.716e-005 1.349e+006 1.328e+010 1.000e+000 9.627e-003 4.782e-005 
5.720e-005 1.345e+006 1.329e+010 1.000e+000 9.770e-003 4.790e-005 
5.725e-005 1.340e+006 1.330e+010 1.000e+000 9.668e-003 4.798e-005 
5.729e-005 1.334e+006 1.331e+010 1.000e+000 9.660e-003 4.806e-005 
5.734e-005 1.329e+006 1.333e+010 1.000e+000 9.650e-003 4.815e-005 
5.739e-005 1.324e+006 1.334e+010 1.000e+000 9.471e-003 4.823e-005 
5.743e-005 1.319e+006 1.336e+010 1.000e+000 9.493e-003 4.831e-005 
5.748e-005 1.314e+006 1.338e+010 1.000e+000 9.471e-003 4.839e-005 
5.752e-005 1.310e+006 1.339e+010 1.000e+000 9.488e-003 4.846e-005 
5.757e-005 1.306e+006 1.341e+010 1.000e+000 9.539e-003 4.853e-005 
5.761e-005 1.303e+006 1.342e+010 1.000e+000 9.292e-003 4.860e-005 
5.766e-005 1.300e+006 1.344e+010 1.000e+000 9.190e-003 4.867e-005 
5.771e-005 1.297e+006 1.345e+010 1.000e+000 9.030e-003 4.873e-005 
5.775e-005 1.295e+006 1.346e+010 1.000e+000 9.110e-003 4.879e-005 
5.780e-005 1.294e+006 1.348e+010 1.000e+000 8.891e-003 4.885e-005 
5.784e-005 1.293e+006 1.349e+010 1.000e+000 8.970e-003 4.890e-005 
5.789e-005 1.293e+006 1.350e+010 1.000e+000 9.009e-003 4.895e-005 
5.793e-005 1.293e+006 1.351e+010 1.000e+000 8.872e-003 4.899e-005 
5.798e-005 1.293e+006 1.353e+010 1.000e+000 8.901e-003 4.904e-005 
5.802e-005 1.294e+006 1.354e+010 1.000e+000 8.888e-003 4.908e-005 
5.807e-005 1.294e+006 1.355e+010 1.000e+000 9.050e-003 4.912e-005 
5.812e-005 1.295e+006 1.356e+010 1.000e+000 9.067e-003 4.916e-005 
5.816e-005 1.297e+006 1.357e+010 1.000e+000 8.958e-003 4.919e-005 
5.821e-005 1.299e+006 1.357e+010 1.000e+000 9.173e-003 4.922e-005 
5.825e-005 1.302e+006 1.358e+010 1.000e+000 9.168e-003 4.925e-005 
5.830e-005 1.304e+006 1.359e+010 1.000e+000 9.026e-003 4.928e-005 
5.834e-005 1.307e+006 1.359e+010 1.000e+000 9.038e-003 4.931e-005 
5.839e-005 1.310e+006 1.360e+010 1.000e+000 9.032e-003 4.933e-005 
5.844e-005 1.312e+006 1.360e+010 1.000e+000 9.000e-003 4.936e-005 
5.848e-005 1.315e+006 1.361e+010 1.000e+000 9.007e-003 4.938e-005 
5.853e-005 1.318e+006 1.362e+010 1.000e+000 8.976e-003 4.941e-005 
5.857e-005 1.321e+006 1.362e+010 1.000e+000 9.039e-003 4.944e-005 
5.862e-005 1.324e+006 1.363e+010 1.000e+000 8.861e-003 4.946e-005 
5.866e-005 1.327e+006 1.364e+010 1.000e+000 8.913e-003 4.949e-005 
5.871e-005 1.330e+006 1.364e+010 1.000e+000 8.852e-003 4.951e-005 
5.876e-005 1.332e+006 1.364e+010 1.000e+000 9.307e-003 4.954e-005 
5.880e-005 1.334e+006 1.365e+010 1.000e+000 9.174e-003 4.957e-005 
5.885e-005 1.336e+006 1.365e+010 1.000e+000 9.332e-003 4.961e-005 
5.889e-005 1.338e+006 1.366e+010 1.000e+000 9.339e-003 4.964e-005 
5.894e-005 1.339e+006 1.366e+010 1.000e+000 9.353e-003 4.968e-005 
5.898e-005 1.340e+006 1.367e+010 1.000e+000 9.404e-003 4.971e-005 
5.903e-005 1.341e+006 1.367e+010 1.000e+000 9.701e-003 4.976e-005 
5.908e-005 1.340e+006 1.368e+010 1.000e+000 9.556e-003 4.981e-005 
5.912e-005 1.339e+006 1.368e+010 1.000e+000 9.643e-003 4.986e-005 
5.917e-005 1.337e+006 1.369e+010 1.000e+000 9.673e-003 4.992e-005 
5.921e-005 1.336e+006 1.370e+010 1.000e+000 9.387e-003 4.997e-005 
5.926e-005 1.334e+006 1.371e+010 1.000e+000 9.502e-003 5.003e-005 
5.930e-005 1.333e+006 1.372e+010 1.000e+000 9.560e-003 5.009e-005 
5.935e-005 1.331e+006 1.373e+010 1.000e+000 9.588e-003 5.015e-005 
5.940e-005 1.329e+006 1.374e+010 1.000e+000 9.139e-003 5.021e-005 
5.944e-005 1.326e+006 1.375e+010 1.000e+000 9.225e-003 5.027e-005 
5.949e-005 1.324e+006 1.376e+010 1.000e+000 9.235e-003 5.033e-005 
5.953e-005 1.322e+006 1.377e+010 1.000e+000 9.600e-003 5.039e-005 
5.958e-005 1.319e+006 1.378e+010 1.000e+000 9.182e-003 5.045e-005 
5.962e-005 1.317e+006 1.379e+010 1.000e+000 9.202e-003 5.051e-005 
5.967e-005 1.315e+006 1.379e+010 1.000e+000 9.180e-003 5.057e-005 
5.972e-005 1.313e+006 1.380e+010 1.000e+000 9.178e-003 5.064e-005 
5.976e-005 1.310e+006 1.381e+010 1.000e+000 9.238e-003 5.070e-005 
5.981e-005 1.307e+006 1.381e+010 1.000e+000 9.290e-003 5.076e-005 
5.985e-005 1.304e+006 1.382e+010 1.000e+000 9.282e-003 5.083e-005 
5.990e-005 1.300e+006 1.382e+010 1.000e+000 7.825e-003 5.091e-005 
5.994e-005 1.297e+006 1.381e+010 1.000e+000 4.973e-003 5.097e-005 
5.999e-005 1.294e+006 1.380e+010 1.000e+000 4.402e-003 5.104e-005 
6.004e-005 1.291e+006 1.379e+010 1.000e+000 5.095e-003 5.111e-005 
6.008e-005 1.287e+006 1.378e+010 1.000e+000 5.092e-003 5.118e-005 
6.013e-005 1.284e+006 1.377e+010 1.000e+000 5.075e-003 5.124e-005 
6.017e-005 1.285e+006 1.374e+010 1.000e+000 4.800e-003 5.129e-005 
6.022e-005 1.286e+006 1.373e+010 1.000e+000 4.694e-003 5.132e-005 
6.026e-005 1.288e+006 1.371e+010 1.000e+000 4.232e-003 5.136e-005 
6.031e-005 1.290e+006 1.370e+010 1.000e+000 4.114e-003 5.139e-005 
6.035e-005 1.293e+006 1.368e+010 1.000e+000 3.978e-003 5.141e-005 
6.040e-005 1.296e+006 1.367e+010 1.000e+000 3.611e-003 5.144e-005 
6.045e-005 1.299e+006 1.365e+010 1.000e+000 3.539e-003 5.146e-005 
6.049e-005 1.301e+006 1.365e+010 1.000e+000 3.887e-003 5.150e-005 
6.054e-005 1.301e+006 1.357e+010 1.000e+000 5.287e-003 5.154e-005 
6.058e-005 1.297e+006 1.351e+010 1.000e+000 5.375e-003 5.161e-005 
6.063e-005 1.293e+006 1.348e+010 1.000e+000 5.234e-003 5.169e-005 
6.067e-005 1.288e+006 1.347e+010 1.000e+000 5.289e-003 5.176e-005 
6.072e-005 1.285e+006 1.346e+010 1.000e+000 5.242e-003 5.183e-005 
6.077e-005 1.283e+006 1.345e+010 1.000e+000 5.197e-003 5.189e-005 
6.081e-005 1.282e+006 1.344e+010 1.000e+000 5.095e-003 5.195e-005 
6.086e-005 1.281e+006 1.344e+010 1.000e+000 5.016e-003 5.200e-005 
6.090e-005 1.280e+006 1.344e+010 1.000e+000 4.893e-003 5.205e-005 
6.095e-005 1.279e+006 1.344e+010 1.000e+000 4.792e-003 5.210e-005 
6.099e-005 1.278e+006 1.343e+010 1.000e+000 4.654e-003 5.216e-005 
6.104e-005 1.277e+006 1.343e+010 1.000e+000 4.398e-003 5.221e-005 
6.109e-005 1.277e+006 1.343e+010 1.000e+000 4.271e-003 5.225e-005 
6.113e-005 1.278e+006 1.343e+010 1.000e+000 4.172e-003 5.230e-005 
6.118e-005 1.278e+006 1.343e+010 1.000e+000 3.970e-003 5.233e-005 
6.122e-005 1.280e+006 1.344e+010 1.000e+000 4.188e-003 5.237e-005 
6.127e-005 1.281e+006 1.344e+010 1.000e+000 4.175e-003 5.241e-005 
6.131e-005 1.283e+006 1.344e+010 1.000e+000 4.146e-003 5.244e-005 
6.136e-005 1.285e+006 1.345e+010 1.000e+000 4.173e-003 5.247e-005 
6.141e-005 1.287e+006 1.345e+010 1.000e+000 3.925e-003 5.251e-005 
6.145e-005 1.288e+006 1.345e+010 1.000e+000 3.858e-003 5.254e-005 
6.150e-005 1.290e+006 1.346e+010 1.000e+000 4.246e-003 5.257e-005 
6.154e-005 1.292e+006 1.347e+010 1.000e+000 4.242e-003 5.261e-005 
6.159e-005 1.293e+006 1.347e+010 1.000e+000 4.215e-003 5.264e-005 
6.163e-005 1.295e+006 1.348e+010 1.000e+000 4.136e-003 5.268e-005 
6.168e-005 1.297e+006 1.348e+010 1.000e+000 4.142e-003 5.271e-005 
6.173e-005 1.300e+006 1.349e+010 1.000e+000 4.065e-003 5.273e-005 
6.177e-005 1.302e+006 1.349e+010 1.000e+000 4.157e-003 5.276e-005 
6.182e-005 1.302e+006 1.350e+010 1.000e+000 4.032e-003 5.281e-005 
6.186e-005 1.303e+006 1.351e+010 1.000e+000 3.546e-003 5.285e-005 
6.191e-005 1.304e+006 1.349e+010 1.000e+000 3.826e-003 5.289e-005 
6.195e-005 1.306e+006 1.349e+010 1.000e+000 3.913e-003 5.292e-005 
6.200e-005 1.308e+006 1.349e+010 1.000e+000 3.924e-003 5.296e-005 
6.205e-005 1.309e+006 1.349e+010 1.000e+000 3.697e-003 5.299e-005 
6.209e-005 1.311e+006 1.349e+010 1.000e+000 3.641e-003 5.302e-005 
6.214e-005 1.313e+006 1.349e+010 1.000e+000 3.638e-003 5.305e-005 
6.218e-005 1.316e+006 1.349e+010 1.000e+000 3.721e-003 5.308e-005 
6.223e-005 1.314e+006 1.347e+010 1.000e+000 4.490e-003 5.314e-005 
6.227e-005 1.310e+006 1.345e+010 1.000e+000 4.426e-003 5.321e-005 
6.232e-005 1.307e+006 1.339e+010 1.000e+000 4.296e-003 5.328e-005 
6.237e-005 1.302e+006 1.332e+010 1.000e+000 5.011e-003 5.336e-005 
6.241e-005 1.295e+006 1.329e+010 1.000e+000 5.034e-003 5.345e-005 
6.246e-005 1.289e+006 1.328e+010 1.000e+000 5.554e-003 5.354e-005 
6.250e-005 1.284e+006 1.327e+010 1.000e+000 6.354e-003 5.362e-005 
6.255e-005 1.279e+006 1.328e+010 1.000e+000 6.071e-003 5.370e-005 
6.259e-005 1.274e+006 1.330e+010 1.000e+000 8.932e-003 5.378e-005 
6.264e-005 1.269e+006 1.331e+010 1.000e+000 1.070e-002 5.387e-005 
6.269e-005 1.264e+006 1.333e+010 1.000e+000 1.153e-002 5.394e-005 
6.273e-005 1.258e+006 1.333e+010 1.000e+000 1.264e-002 5.403e-005 
6.278e-005 1.250e+006 1.333e+010 1.000e+000 1.258e-002 5.413e-005 
6.282e-005 1.244e+006 1.334e+010 1.000e+000 1.240e-002 5.421e-005 
6.287e-005 1.241e+006 1.334e+010 1.000e+000 1.170e-002 5.429e-005 
6.291e-005 1.239e+006 1.334e+010 1.000e+000 1.241e-002 5.434e-005 
6.296e-005 1.238e+006 1.334e+010 1.000e+000 1.285e-002 5.440e-005 
6.300e-005 1.238e+006 1.334e+010 1.000e+000 1.258e-002 5.444e-005 
6.305e-005 1.226e+006 1.324e+010 1.000e+000 1.375e-002 5.457e-005 
6.310e-005 1.215e+006 1.322e+010 1.000e+000 1.368e-002 5.469e-005 
6.314e-005 1.204e+006 1.320e+010 1.000e+000 1.434e-002 5.481e-005 
6.319e-005 1.195e+006 1.315e+010 1.000e+000 1.238e-002 5.492e-005 
6.323e-005 1.185e+006 1.313e+010 1.000e+000 1.279e-002 5.504e-005 
6.328e-005 1.175e+006 1.311e+010 1.000e+000 1.219e-002 5.515e-005 
6.332e-005 1.165e+006 1.309e+010 1.000e+000 1.214e-002 5.526e-005 
6.337e-005 1.156e+006 1.304e+010 1.000e+000 6.586e-003 5.537e-005 
6.342e-005 1.148e+006 1.301e+010 1.000e+000 5.816e-003 5.548e-005 
6.346e-005 1.139e+006 1.301e+010 1.000e+000 5.589e-003 5.559e-005 
6.351e-005 1.130e+006 1.300e+010 1.000e+000 5.521e-003 5.569e-005 
6.355e-005 1.121e+006 1.299e+010 1.000e+000 5.487e-003 5.580e-005 
6.360e-005 1.114e+006 1.299e+010 1.000e+000 5.217e-003 5.590e-005 
6.364e-005 1.106e+006 1.299e+010 1.000e+000 5.050e-003 5.600e-005 
6.369e-005 1.100e+006 1.299e+010 1.000e+000 4.847e-003 5.608e-005 
6.374e-005 1.095e+006 1.299e+010 1.000e+000 4.901e-003 5.617e-005 
6.378e-005 1.090e+006 1.299e+010 1.000e+000 4.766e-003 5.624e-005 
6.383e-005 1.086e+006 1.300e+010 1.000e+000 4.605e-003 5.631e-005 
6.387e-005 1.082e+006 1.299e+010 1.000e+000 4.864e-003 5.639e-005 
6.392e-005 1.074e+006 1.298e+010 1.000e+000 5.193e-003 5.649e-005 
6.396e-005 1.068e+006 1.298e+010 1.000e+000 4.845e-003 5.658e-005 
6.401e-005 1.062e+006 1.298e+010 1.000e+000 4.413e-003 5.667e-005 
6.406e-005 1.055e+006 1.298e+010 1.000e+000 4.604e-003 5.676e-005 
6.410e-005 1.051e+006 1.298e+010 1.000e+000 4.506e-003 5.683e-005 
6.415e-005 1.049e+006 1.298e+010 1.000e+000 3.947e-003 5.689e-005 
6.419e-005 1.049e+006 1.299e+010 1.000e+000 3.791e-003 5.693e-005 
6.424e-005 1.051e+006 1.299e+010 1.000e+000 3.611e-003 5.697e-005 
6.428e-005 1.053e+006 1.299e+010 1.000e+000 3.594e-003 5.700e-005 
6.433e-005 1.056e+006 1.300e+010 1.000e+000 3.490e-003 5.703e-005 
6.438e-005 1.059e+006 1.300e+010 1.000e+000 4.041e-003 5.705e-005 
6.442e-005 1.062e+006 1.300e+010 1.000e+000 4.087e-003 5.708e-005 
6.447e-005 1.064e+006 1.300e+010 1.000e+000 3.915e-003 5.710e-005 
6.451e-005 1.068e+006 1.300e+010 1.000e+000 3.298e-003 5.713e-005 
6.456e-005 1.071e+006 1.300e+010 1.000e+000 3.244e-003 5.715e-005 
6.460e-005 1.074e+006 1.300e+010 1.000e+000 3.248e-003 5.717e-005 
6.465e-005 1.078e+006 1.300e+010 1.000e+000 3.215e-003 5.719e-005 
6.470e-005 1.082e+006 1.300e+010 1.000e+000 3.200e-003 5.721e-005 
6.474e-005 1.086e+006 1.301e+010 1.000e+000 3.200e-003 5.723e-005 
6.479e-005 1.090e+006 1.301e+010 1.000e+000 3.253e-003 5.725e-005 
6.483e-005 1.094e+006 1.301e+010 1.000e+000 3.368e-003 5.727e-005 
6.488e-005 1.098e+006 1.301e+010 1.000e+000 3.527e-003 5.729e-005 
6.492e-005 1.101e+006 1.302e+010 1.000e+000 3.834e-003 5.731e-005 
6.497e-005 1.103e+006 1.301e+010 1.000e+000 4.012e-003 5.734e-005 
6.502e-005 1.104e+006 1.301e+010 1.000e+000 4.008e-003 5.738e-005 
6.506e-005 1.106e+006 1.302e+010 1.000e+000 4.182e-003 5.741e-005 
6.511e-005 1.108e+006 1.302e+010 1.000e+000 4.134e-003 5.745e-005 
6.515e-005 1.110e+006 1.302e+010 1.000e+000 4.176e-003 5.748e-005 
6.520e-005 1.112e+006 1.303e+010 1.000e+000 4.281e-003 5.750e-005 
6.524e-005 1.116e+006 1.303e+010 1.000e+000 4.336e-003 5.753e-005 
6.529e-005 1.119e+006 1.303e+010 1.000e+000 4.299e-003 5.755e-005 
6.534e-005 1.123e+006 1.303e+010 1.000e+000 4.317e-003 5.757e-005 
6.538e-005 1.127e+006 1.303e+010 1.000e+000 4.385e-003 5.758e-005 
6.543e-005 1.131e+006 1.304e+010 1.000e+000 4.293e-003 5.760e-005 
6.547e-005 1.135e+006 1.304e+010 1.000e+000 4.130e-003 5.762e-005 
6.552e-005 1.139e+006 1.304e+010 1.000e+000 4.063e-003 5.764e-005 
6.556e-005 1.142e+006 1.304e+010 1.000e+000 4.440e-003 5.766e-005 
6.561e-005 1.144e+006 1.302e+010 1.000e+000 5.000e-003 5.770e-005 
6.565e-005 1.145e+006 1.301e+010 1.000e+000 4.891e-003 5.774e-005 
6.570e-005 1.147e+006 1.301e+010 1.000e+000 4.496e-003 5.777e-005 
6.575e-005 1.150e+006 1.301e+010 1.000e+000 4.315e-003 5.779e-005 
6.579e-005 1.153e+006 1.300e+010 1.000e+000 4.504e-003 5.781e-005 
6.584e-005 1.153e+006 1.300e+010 1.000e+000 4.542e-003 5.786e-005 
6.588e-005 1.152e+006 1.300e+010 1.000e+000 4.478e-003 5.791e-005 
6.593e-005 1.152e+006 1.300e+010 1.000e+000 4.344e-003 5.796e-005 
6.597e-005 1.153e+006 1.301e+010 1.000e+000 4.387e-003 5.800e-005 
6.602e-005 1.155e+006 1.301e+010 1.000e+000 4.351e-003 5.803e-005 
6.607e-005 1.157e+006 1.301e+010 1.000e+000 4.337e-003 5.807e-005 
6.611e-005 1.159e+006 1.302e+010 1.000e+000 4.355e-003 5.810e-005 
6.616e-005 1.162e+006 1.302e+010 1.000e+000 4.392e-003 5.812e-005 
6.620e-005 1.164e+006 1.302e+010 1.000e+000 4.276e-003 5.815e-005 
6.625e-005 1.167e+006 1.303e+010 1.000e+000 4.336e-003 5.817e-005 
6.629e-005 1.171e+006 1.303e+010 1.000e+000 4.256e-003 5.820e-005 
6.634e-005 1.174e+006 1.303e+010 1.000e+000 4.313e-003 5.822e-005 
6.639e-005 1.177e+006 1.303e+010 1.000e+000 4.248e-003 5.824e-005 
6.643e-005 1.181e+006 1.304e+010 1.000e+000 4.363e-003 5.826e-005 
6.648e-005 1.185e+006 1.304e+010 1.000e+000 4.281e-003 5.828e-005 
6.652e-005 1.188e+006 1.304e+010 1.000e+000 4.212e-003 5.830e-005 
6.657e-005 1.192e+006 1.304e+010 1.000e+000 3.875e-003 5.832e-005 
6.661e-005 1.196e+006 1.305e+010 1.000e+000 3.920e-003 5.834e-005 
6.666e-005 1.199e+006 1.305e+010 1.000e+000 3.864e-003 5.836e-005 
6.671e-005 1.203e+006 1.305e+010 1.000e+000 3.871e-003 5.838e-005 
6.675e-005 1.207e+006 1.305e+010 1.000e+000 3.904e-003 5.840e-005 
6.680e-005 1.211e+006 1.306e+010 1.000e+000 3.930e-003 5.842e-005 
6.684e-005 1.214e+006 1.306e+010 1.000e+000 3.930e-003 5.844e-005 
6.689e-005 1.218e+006 1.306e+010 1.000e+000 3.877e-003 5.846e-005 
6.693e-005 1.222e+006 1.307e+010 1.000e+000 3.922e-003 5.848e-005 
6.698e-005 1.226e+006 1.307e+010 1.000e+000 3.908e-003 5.850e-005 
6.703e-005 1.229e+006 1.307e+010 1.000e+000 3.995e-003 5.853e-005 
6.707e-005 1.231e+006 1.307e+010 1.000e+000 4.495e-003 5.855e-005 
6.712e-005 1.234e+006 1.308e+010 1.000e+000 4.506e-003 5.858e-005 
6.716e-005 1.236e+006 1.308e+010 1.000e+000 4.529e-003 5.861e-005 
6.721e-005 1.239e+006 1.308e+010 1.000e+000 4.090e-003 5.864e-005 
6.725e-005 1.242e+006 1.309e+010 1.000e+000 4.067e-003 5.866e-005 
6.730e-005 1.245e+006 1.309e+010 1.000e+000 4.093e-003 5.869e-005 
6.735e-005 1.246e+006 1.309e+010 1.000e+000 4.142e-003 5.872e-005 
6.739e-005 1.247e+006 1.309e+010 1.000e+000 4.133e-003 5.876e-005 
6.744e-005 1.248e+006 1.309e+010 1.000e+000 4.057e-003 5.881e-005 
6.748e-005 1.249e+006 1.309e+010 1.000e+000 4.260e-003 5.885e-005 
6.753e-005 1.246e+006 1.308e+010 1.000e+000 4.244e-003 5.891e-005 
6.757e-005 1.243e+006 1.308e+010 1.000e+000 4.031e-003 5.897e-005 
6.762e-005 1.241e+006 1.308e+010 1.000e+000 4.004e-003 5.904e-005 
6.767e-005 1.238e+006 1.309e+010 1.000e+000 3.991e-003 5.910e-005 
6.771e-005 1.236e+006 1.309e+010 1.000e+000 3.928e-003 5.917e-005 
6.776e-005 1.233e+006 1.310e+010 1.000e+000 3.833e-003 5.923e-005 
6.780e-005 1.231e+006 1.311e+010 1.000e+000 4.534e-003 5.929e-005 
6.785e-005 1.225e+006 1.308e+010 1.000e+000 3.998e-003 5.937e-005 
6.789e-005 1.220e+006 1.308e+010 1.000e+000 3.907e-003 5.945e-005 
6.794e-005 1.216e+006 1.308e+010 1.000e+000 4.163e-003 5.953e-005 
6.799e-005 1.211e+006 1.308e+010 1.000e+000 3.909e-003 5.961e-005 
6.803e-005 1.208e+006 1.309e+010 1.000e+000 3.836e-003 5.968e-005 
6.808e-005 1.204e+006 1.309e+010 1.000e+000 3.959e-003 5.975e-005 
6.812e-005 1.201e+006 1.310e+010 1.000e+000 4.190e-003 5.982e-005 
6.817e-005 1.198e+006 1.310e+010 1.000e+000 4.034e-003 5.988e-005 
6.821e-005 1.195e+006 1.311e+010 1.000e+000 3.995e-003 5.995e-005 
6.826e-005 1.192e+006 1.312e+010 1.000e+000 4.021e-003 6.001e-005 
6.830e-005 1.190e+006 1.312e+010 1.000e+000 3.968e-003 6.008e-005 
6.835e-005 1.187e+006 1.313e+010 1.000e+000 3.878e-003 6.014e-005 
6.840e-005 1.185e+006 1.313e+010 1.000e+000 3.909e-003 6.020e-005 
6.844e-005 1.183e+006 1.314e+010 1.000e+000 3.920e-003 6.026e-005 
6.849e-005 1.180e+006 1.315e+010 1.000e+000 3.915e-003 6.032e-005 
6.853e-005 1.178e+006 1.316e+010 1.000e+000 3.889e-003 6.038e-005 
6.858e-005 1.176e+006 1.317e+010 1.000e+000 3.901e-003 6.045e-005 
6.862e-005 1.174e+006 1.317e+010 1.000e+000 3.846e-003 6.051e-005 
6.867e-005 1.171e+006 1.318e+010 1.000e+000 3.835e-003 6.057e-005 
6.872e-005 1.169e+006 1.319e+010 1.000e+000 3.863e-003 6.063e-005 
6.876e-005 1.165e+006 1.320e+010 1.000e+000 3.719e-003 6.071e-005 
6.881e-005 1.161e+006 1.318e+010 1.000e+000 3.782e-003 6.077e-005 
6.885e-005 1.159e+006 1.319e+010 1.000e+000 4.099e-003 6.084e-005 
6.890e-005 1.156e+006 1.319e+010 1.000e+000 4.320e-003 6.090e-005 
6.894e-005 1.153e+006 1.320e+010 1.000e+000 4.764e-003 6.097e-005 
6.899e-005 1.153e+006 1.320e+010 1.000e+000 4.591e-003 6.101e-005 
6.904e-005 1.154e+006 1.321e+010 1.000e+000 4.667e-003 6.105e-005 
6.908e-005 1.156e+006 1.321e+010 1.000e+000 4.364e-003 6.109e-005 
6.913e-005 1.158e+006 1.319e+010 1.000e+000 4.126e-003 6.112e-005 
6.917e-005 1.162e+006 1.318e+010 1.000e+000 4.022e-003 6.114e-005 
6.922e-005 1.165e+006 1.318e+010 1.000e+000 3.948e-003 6.116e-005 
6.926e-005 1.170e+006 1.318e+010 1.000e+000 4.007e-003 6.118e-005 
6.931e-005 1.174e+006 1.318e+010 1.000e+000 3.831e-003 6.119e-005 
6.936e-005 1.179e+006 1.318e+010 1.000e+000 3.735e-003 6.120e-005 
6.940e-005 1.183e+006 1.318e+010 1.000e+000 3.693e-003 6.122e-005 
6.945e-005 1.188e+006 1.318e+010 1.000e+000 3.636e-003 6.123e-005 
6.949e-005 1.193e+006 1.318e+010 1.000e+000 3.637e-003 6.124e-005 
6.954e-005 1.197e+006 1.318e+010 1.000e+000 3.624e-003 6.126e-005 
6.958e-005 1.202e+006 1.318e+010 1.000e+000 3.588e-003 6.127e-005 
6.963e-005 1.206e+006 1.318e+010 1.000e+000 3.558e-003 6.129e-005 
6.968e-005 1.211e+006 1.319e+010 1.000e+000 3.522e-003 6.130e-005 
6.972e-005 1.216e+006 1.319e+010 1.000e+000 3.508e-003 6.131e-005 
6.977e-005 1.220e+006 1.319e+010 1.000e+000 3.522e-003 6.133e-005 
6.981e-005 1.225e+006 1.319e+010 1.000e+000 3.489e-003 6.134e-005 
6.986e-005 1.229e+006 1.320e+010 1.000e+000 3.495e-003 6.136e-005 
6.990e-005 1.234e+006 1.320e+010 1.000e+000 3.482e-003 6.137e-005 
6.995e-005 1.238e+006 1.320e+010 1.000e+000 3.476e-003 6.138e-005 
7.000e-005 1.243e+006 1.321e+010 1.000e+000 3.675e-003 6.140e-005 
7.004e-005 1.247e+006 1.321e+010 1.000e+000 3.635e-003 6.141e-005 
7.009e-005 1.251e+006 1.321e+010 1.000e+000 3.726e-003 6.143e-005 
7.013e-005 1.255e+006 1.321e+010 1.000e+000 3.733e-003 6.145e-005 
7.018e-005 1.259e+006 1.322e+010 1.000e+000 3.708e-003 6.147e-005 
7.022e-005 1.263e+006 1.322e+010 1.000e+000 3.717e-003 6.149e-005 
7.027e-005 1.267e+006 1.322e+010 1.000e+000 3.722e-003 6.151e-005 
7.032e-005 1.271e+006 1.323e+010 1.000e+000 3.822e-003 6.153e-005 
7.036e-005 1.274e+006 1.323e+010 1.000e+000 3.836e-003 6.155e-005 
7.041e-005 1.278e+006 1.323e+010 1.000e+000 3.742e-003 6.157e-005 
7.045e-005 1.282e+006 1.323e+010 1.000e+000 3.705e-003 6.159e-005 
7.050e-005 1.286e+006 1.324e+010 1.000e+000 3.727e-003 6.161e-005 
7.054e-005 1.289e+006 1.324e+010 1.000e+000 3.731e-003 6.163e-005 
7.059e-005 1.293e+006 1.324e+010 1.000e+000 3.714e-003 6.165e-005 
7.063e-005 1.297e+006 1.325e+010 1.000e+000 3.716e-003 6.166e-005 
7.068e-005 1.301e+006 1.325e+010 1.000e+000 3.594e-003 6.168e-005 
7.073e-005 1.304e+006 1.325e+010 1.000e+000 3.660e-003 6.170e-005 
7.077e-005 1.308e+006 1.326e+010 1.000e+000 3.630e-003 6.172e-005 
7.082e-005 1.312e+006 1.326e+010 1.000e+000 3.682e-003 6.174e-005 
7.086e-005 1.316e+006 1.326e+010 1.000e+000 3.651e-003 6.176e-005 
7.091e-005 1.319e+006 1.327e+010 1.000e+000 3.611e-003 6.178e-005 
7.095e-005 1.323e+006 1.327e+010 1.000e+000 3.577e-003 6.181e-005 
7.100e-005 1.326e+006 1.327e+010 1.000e+000 3.641e-003 6.183e-005 
7.105e-005 1.330e+006 1.328e+010 1.000e+000 3.548e-003 6.185e-005 
7.109e-005 1.334e+006 1.328e+010 1.000e+000 3.702e-003 6.187e-005 
7.114e-005 1.337e+006 1.329e+010 1.000e+000 3.945e-003 6.189e-005 
7.118e-005 1.340e+006 1.330e+010 1.000e+000 3.987e-003 6.191e-005 
7.123e-005 1.343e+006 1.330e+010 1.000e+000 4.512e-003 6.194e-005 
7.127e-005 1.347e+006 1.330e+010 1.000e+000 4.502e-003 6.196e-005 
7.132e-005 1.352e+006 1.330e+010 1.000e+000 4.396e-003 6.197e-005 
7.137e-005 1.356e+006 1.330e+010 1.000e+000 4.451e-003 6.199e-005 
7.141e-005 1.361e+006 1.330e+010 1.000e+000 4.418e-003 6.200e-005 
7.146e-005 1.365e+006 1.331e+010 1.000e+000 4.348e-003 6.201e-005 
7.150e-005 1.370e+006 1.331e+010 1.000e+000 4.405e-003 6.203e-005 
7.155e-005 1.374e+006 1.331e+010 1.000e+000 4.409e-003 6.204e-005 
7.159e-005 1.379e+006 1.331e+010 1.000e+000 4.318e-003 6.206e-005 
7.164e-005 1.384e+006 1.331e+010 1.000e+000 4.208e-003 6.207e-005 
7.169e-005 1.388e+006 1.332e+010 1.000e+000 4.235e-003 6.208e-005 
7.173e-005 1.393e+006 1.332e+010 1.000e+000 4.252e-003 6.210e-005 
7.178e-005 1.397e+006 1.332e+010 1.000e+000 4.214e-003 6.211e-005 
7.182e-005 1.402e+006 1.332e+010 1.000e+000 4.376e-003 6.213e-005 
7.187e-005 1.407e+006 1.332e+010 1.000e+000 4.202e-003 6.214e-005 
7.191e-005 1.411e+006 1.332e+010 1.000e+000 4.064e-003 6.215e-005 
7.196e-005 1.416e+006 1.333e+010 1.000e+000 4.079e-003 6.217e-005 
7.201e-005 1.421e+006 1.333e+010 1.000e+000 3.984e-003 6.218e-005 
7.205e-005 1.425e+006 1.333e+010 1.000e+000 4.016e-003 6.219e-005 
7.210e-005 1.430e+006 1.333e+010 1.000e+000 3.990e-003 6.221e-005 
7.214e-005 1.434e+006 1.334e+010 1.000e+000 4.006e-003 6.222e-005 
7.219e-005 1.439e+006 1.334e+010 1.000e+000 4.033e-003 6.223e-005 
7.223e-005 1.444e+006 1.334e+010 1.000e+000 3.963e-003 6.225e-005 
7.228e-005 1.449e+006 1.334e+010 1.000e+000 3.970e-003 6.226e-005 
7.233e-005 1.453e+006 1.335e+010 1.000e+000 3.968e-003 6.227e-005 
7.237e-005 1.458e+006 1.335e+010 1.000e+000 3.946e-003 6.229e-005 
7.242e-005 1.462e+006 1.336e+010 1.000e+000 4.151e-003 6.230e-005 
7.246e-005 1.467e+006 1.336e+010 1.000e+000 4.032e-003 6.231e-005 
7.251e-005 1.472e+006 1.336e+010 1.000e+000 3.676e-003 6.233e-005 
7.255e-005 1.477e+006 1.336e+010 1.000e+000 3.688e-003 6.234e-005 
7.260e-005 1.482e+006 1.337e+010 1.000e+000 3.689e-003 6.235e-005 
7.265e-005 1.487e+006 1.337e+010 1.000e+000 3.701e-003 6.236e-005 
7.269e-005 1.492e+006 1.337e+010 1.000e+000 3.555e-003 6.237e-005 
7.274e-005 1.497e+006 1.337e+010 1.000e+000 3.629e-003 6.238e-005 
7.278e-005 1.502e+006 1.338e+010 1.000e+000 3.624e-003 6.239e-005 
7.283e-005 1.508e+006 1.338e+010 1.000e+000 3.692e-003 6.240e-005 
7.287e-005 1.513e+006 1.338e+010 1.000e+000 3.658e-003 6.241e-005 
7.292e-005 1.518e+006 1.338e+010 1.000e+000 3.655e-003 6.242e-005 
7.297e-005 1.523e+006 1.339e+010 1.000e+000 3.671e-003 6.243e-005 
7.301e-005 1.529e+006 1.339e+010 1.000e+000 3.675e-003 6.244e-005 
7.306e-005 1.534e+006 1.339e+010 1.000e+000 3.612e-003 6.245e-005 
7.310e-005 1.540e+006 1.339e+010 1.000e+000 3.968e-003 6.245e-005 
7.315e-005 1.545e+006 1.339e+010 1.000e+000 3.986e-003 6.246e-005 
7.319e-005 1.551e+006 1.340e+010 1.000e+000 3.823e-003 6.247e-005 
7.324e-005 1.556e+006 1.340e+010 1.000e+000 3.897e-003 6.247e-005 
7.328e-005 1.562e+006 1.340e+010 1.000e+000 3.871e-003 6.248e-005 
7.333e-005 1.568e+006 1.340e+010 1.000e+000 3.918e-003 6.249e-005 
7.338e-005 1.574e+006 1.340e+010 1.000e+000 3.920e-003 6.249e-005 
7.342e-005 1.579e+006 1.341e+010 1.000e+000 3.906e-003 6.250e-005 
7.347e-005 1.585e+006 1.341e+010 1.000e+000 3.886e-003 6.250e-005 
7.351e-005 1.591e+006 1.341e+010 1.000e+000 3.784e-003 6.251e-005 
7.356e-005 1.597e+006 1.341e+010 1.000e+000 3.792e-003 6.251e-005 
7.360e-005 1.603e+006 1.341e+010 1.000e+000 3.878e-003 6.252e-005 
7.365e-005 1.608e+006 1.341e+010 1.000e+000 3.901e-003 6.253e-005 
7.370e-005 1.614e+006 1.342e+010 1.000e+000 3.858e-003 6.253e-005 
7.374e-005 1.620e+006 1.342e+010 1.000e+000 3.851e-003 6.254e-005 
7.379e-005 1.626e+006 1.342e+010 1.000e+000 3.843e-003 6.254e-005 
7.383e-005 1.631e+006 1.342e+010 1.000e+000 3.846e-003 6.255e-005 
7.388e-005 1.637e+006 1.342e+010 1.000e+000 3.835e-003 6.256e-005 
7.392e-005 1.643e+006 1.343e+010 1.000e+000 3.836e-003 6.256e-005 
7.397e-005 1.649e+006 1.343e+010 1.000e+000 3.742e-003 6.257e-005 
7.402e-005 1.654e+006 1.343e+010 1.000e+000 3.839e-003 6.257e-005 
7.406e-005 1.660e+006 1.343e+010 1.000e+000 3.830e-003 6.258e-005 
7.411e-005 1.666e+006 1.343e+010 1.000e+000 3.822e-003 6.258e-005 
7.415e-005 1.672e+006 1.343e+010 1.000e+000 3.810e-003 6.259e-005 
7.420e-005 1.677e+006 1.344e+010 1.000e+000 3.697e-003 6.260e-005 
7.424e-005 1.683e+006 1.344e+010 1.000e+000 3.657e-003 6.260e-005 
7.429e-005 1.689e+006 1.344e+010 1.000e+000 3.750e-003 6.261e-005 
7.434e-005 1.695e+006 1.344e+010 1.000e+000 3.742e-003 6.261e-005 
7.438e-005 1.700e+006 1.344e+010 1.000e+000 3.679e-003 6.262e-005 
7.443e-005 1.706e+006 1.345e+010 1.000e+000 3.699e-003 6.263e-005 
7.447e-005 1.712e+006 1.345e+010 1.000e+000 3.721e-003 6.263e-005 
7.452e-005 1.717e+006 1.345e+010 1.000e+000 3.764e-003 6.264e-005 
7.456e-005 1.723e+006 1.345e+010 1.000e+000 3.718e-003 6.265e-005 
7.461e-005 1.729e+006 1.346e+010 1.000e+000 3.720e-003 6.265e-005 
7.466e-005 1.734e+006 1.346e+010 1.000e+000 3.723e-003 6.266e-005 
7.470e-005 1.740e+006 1.346e+010 1.000e+000 3.745e-003 6.267e-005 
7.475e-005 1.746e+006 1.346e+010 1.000e+000 3.701e-003 6.267e-005 
7.479e-005 1.751e+006 1.347e+010 1.000e+000 3.689e-003 6.268e-005 
7.484e-005 1.757e+006 1.347e+010 1.000e+000 3.710e-003 6.268e-005 
7.488e-005 1.763e+006 1.347e+010 1.000e+000 3.713e-003 6.269e-005 
7.493e-005 1.768e+006 1.347e+010 1.000e+000 3.725e-003 6.270e-005 
7.498e-005 1.774e+006 1.348e+010 1.000e+000 3.703e-003 6.271e-005 
7.502e-005 1.780e+006 1.348e+010 1.000e+000 3.702e-003 6.271e-005 
7.507e-005 1.785e+006 1.347e+010 1.000e+000 3.954e-003 6.272e-005 
7.511e-005 1.791e+006 1.345e+010 1.000e+000 3.663e-003 6.273e-005 
7.516e-005 1.796e+006 1.345e+010 1.000e+000 3.538e-003 6.274e-005 
7.520e-005 1.802e+006 1.346e+010 1.000e+000 3.535e-003 6.274e-005 
7.525e-005 1.807e+006 1.346e+010 1.000e+000 3.520e-003 6.275e-005 
7.530e-005 1.813e+006 1.346e+010 1.000e+000 3.524e-003 6.276e-005 
7.534e-005 1.818e+006 1.346e+010 1.000e+000 3.547e-003 6.277e-005 
7.539e-005 1.824e+006 1.346e+010 1.000e+000 3.538e-003 6.277e-005 
7.543e-005 1.829e+006 1.347e+010 1.000e+000 3.501e-003 6.278e-005 
7.548e-005 1.835e+006 1.347e+010 1.000e+000 3.490e-003 6.279e-005 
7.552e-005 1.840e+006 1.347e+010 1.000e+000 3.469e-003 6.280e-005 
7.557e-005 1.846e+006 1.347e+010 1.000e+000 3.409e-003 6.280e-005 
7.562e-005 1.851e+006 1.348e+010 1.000e+000 3.445e-003 6.281e-005 
7.566e-005 1.857e+006 1.348e+010 1.000e+000 3.171e-003 6.282e-005 
7.571e-005 1.862e+006 1.348e+010 1.000e+000 3.357e-003 6.283e-005 
7.575e-005 1.865e+006 1.348e+010 1.000e+000 3.307e-003 6.285e-005 
7.580e-005 1.869e+006 1.349e+010 1.000e+000 3.157e-003 6.287e-005 
7.584e-005 1.874e+006 1.350e+010 1.000e+000 3.220e-003 6.288e-005 
7.589e-005 1.879e+006 1.350e+010 1.000e+000 3.226e-003 6.290e-005 
7.593e-005 1.883e+006 1.351e+010 1.000e+000 3.237e-003 6.291e-005 
7.598e-005 1.888e+006 1.351e+010 1.000e+000 3.233e-003 6.292e-005 
7.603e-005 1.893e+006 1.352e+010 1.000e+000 3.225e-003 6.294e-005 
7.607e-005 1.897e+006 1.352e+010 1.000e+000 3.246e-003 6.295e-005 
7.612e-005 1.901e+006 1.353e+010 1.000e+000 3.316e-003 6.297e-005 
7.616e-005 1.905e+006 1.354e+010 1.000e+000 3.524e-003 6.299e-005 
7.621e-005 1.909e+006 1.355e+010 1.000e+000 3.496e-003 6.300e-005 
7.625e-005 1.914e+006 1.355e+010 1.000e+000 3.510e-003 6.302e-005 
7.630e-005 1.919e+006 1.356e+010 1.000e+000 3.645e-003 6.303e-005 
7.635e-005 1.924e+006 1.356e+010 1.000e+000 3.354e-003 6.304e-005 
7.639e-005 1.929e+006 1.356e+010 1.000e+000 3.316e-003 6.305e-005 
7.644e-005 1.934e+006 1.357e+010 1.000e+000 3.294e-003 6.306e-005 
7.648e-005 1.940e+006 1.357e+010 1.000e+000 3.374e-003 6.307e-005 
7.653e-005 1.945e+006 1.358e+010 1.000e+000 3.408e-003 6.308e-005 
7.657e-005 1.950e+006 1.358e+010 1.000e+000 3.360e-003 6.308e-005 
7.662e-005 1.956e+006 1.358e+010 1.000e+000 3.389e-003 6.309e-005 
7.667e-005 1.961e+006 1.359e+010 1.000e+000 3.410e-003 6.310e-005 
7.671e-005 1.967e+006 1.359e+010 1.000e+000 3.543e-003 6.311e-005 
7.676e-005 1.972e+006 1.359e+010 1.000e+000 3.487e-003 6.312e-005 
7.680e-005 1.973e+006 1.356e+010 1.000e+000 4.026e-003 6.315e-005 
7.685e-005 1.971e+006 1.356e+010 1.000e+000 4.087e-003 6.321e-005 
7.689e-005 1.969e+006 1.356e+010 1.000e+000 4.026e-003 6.327e-005 
7.694e-005 1.968e+006 1.356e+010 1.000e+000 4.027e-003 6.333e-005 
7.699e-005 1.966e+006 1.357e+010 1.000e+000 3.946e-003 6.338e-005 
7.703e-005 1.966e+006 1.357e+010 1.000e+000 3.982e-003 6.344e-005 
7.708e-005 1.965e+006 1.358e+010 1.000e+000 4.018e-003 6.349e-005 
7.712e-005 1.964e+006 1.359e+010 1.000e+000 4.062e-003 6.354e-005 
7.717e-005 1.962e+006 1.359e+010 1.000e+000 4.148e-003 6.360e-005 
7.721e-005 1.961e+006 1.360e+010 1.000e+000 4.246e-003 6.365e-005 
7.726e-005 1.959e+006 1.360e+010 1.000e+000 4.444e-003 6.371e-005 
7.731e-005 1.957e+006 1.360e+010 1.000e+000 4.315e-003 6.377e-005 
7.735e-005 1.955e+006 1.360e+010 1.000e+000 4.128e-003 6.383e-005 
7.740e-005 1.953e+006 1.361e+010 1.000e+000 3.764e-003 6.389e-005 
7.744e-005 1.952e+006 1.360e+010 1.000e+000 3.795e-003 6.394e-005 
7.749e-005 1.951e+006 1.360e+010 1.000e+000 3.899e-003 6.400e-005 
7.753e-005 1.950e+006 1.360e+010 1.000e+000 3.733e-003 6.405e-005 
7.758e-005 1.950e+006 1.360e+010 1.000e+000 3.664e-003 6.410e-005 
7.763e-005 1.951e+006 1.361e+010 1.000e+000 3.742e-003 6.413e-005 
7.767e-005 1.953e+006 1.361e+010 1.000e+000 3.703e-003 6.416e-005 
7.772e-005 1.956e+006 1.361e+010 1.000e+000 3.666e-003 6.419e-005 
7.776e-005 1.959e+006 1.362e+010 1.000e+000 3.660e-003 6.422e-005 
7.781e-005 1.962e+006 1.362e+010 1.000e+000 3.583e-003 6.424e-005 
7.785e-005 1.966e+006 1.363e+010 1.000e+000 3.596e-003 6.426e-005 
7.790e-005 1.970e+006 1.363e+010 1.000e+000 3.332e-003 6.428e-005 
7.795e-005 1.974e+006 1.363e+010 1.000e+000 3.481e-003 6.429e-005 
7.799e-005 1.978e+006 1.364e+010 1.000e+000 3.485e-003 6.431e-005 
7.804e-005 1.982e+006 1.364e+010 1.000e+000 3.691e-003 6.432e-005 
7.808e-005 1.984e+006 1.363e+010 1.000e+000 3.812e-003 6.436e-005 
7.813e-005 1.987e+006 1.364e+010 1.000e+000 8.527e-003 6.438e-005 
7.817e-005 1.988e+006 1.365e+010 1.000e+000 1.163e-002 6.442e-005 
7.822e-005 1.988e+006 1.358e+010 1.000e+000 6.564e-003 6.447e-005 
7.827e-005 1.990e+006 1.355e+010 1.000e+000 4.931e-003 6.450e-005 
7.831e-005 1.992e+006 1.355e+010 1.000e+000 4.124e-003 6.453e-005 
7.836e-005 1.994e+006 1.355e+010 1.000e+000 3.939e-003 6.457e-005 
7.840e-005 1.995e+006 1.356e+010 1.000e+000 3.832e-003 6.460e-005 
7.845e-005 1.996e+006 1.357e+010 1.000e+000 3.831e-003 6.464e-005 
7.849e-005 1.997e+006 1.358e+010 1.000e+000 3.796e-003 6.468e-005 
7.854e-005 1.998e+006 1.359e+010 1.000e+000 3.758e-003 6.472e-005 
7.858e-005 1.999e+006 1.359e+010 1.000e+000 3.820e-003 6.476e-005 
7.863e-005 2.000e+006 1.360e+010 1.000e+000 4.048e-003 6.480e-005 
7.868e-005 2.000e+006 1.361e+010 1.000e+000 3.986e-003 6.484e-005 
7.872e-005 1.999e+006 1.360e+010 1.000e+000 4.323e-003 6.490e-005 
7.877e-005 1.998e+006 1.360e+010 1.000e+000 4.212e-003 6.495e-005 
7.881e-005 1.998e+006 1.361e+010 1.000e+000 5.432e-003 6.500e-005 
7.886e-005 1.999e+006 1.362e+010 1.000e+000 5.354e-003 6.504e-005 
7.890e-005 2.000e+006 1.362e+010 1.000e+000 4.896e-003 6.507e-005 
7.895e-005 2.002e+006 1.362e+010 1.000e+000 5.815e-003 6.510e-005 
7.900e-005 2.004e+006 1.363e+010 1.000e+000 5.938e-003 6.514e-005 
7.904e-005 2.005e+006 1.364e+010 1.000e+000 6.138e-003 6.517e-005 
7.909e-005 2.007e+006 1.365e+010 1.000e+000 6.095e-003 6.521e-005 
7.913e-005 2.009e+006 1.365e+010 1.000e+000 6.245e-003 6.524e-005 
7.918e-005 2.010e+006 1.366e+010 1.000e+000 6.168e-003 6.528e-005 
7.922e-005 2.010e+006 1.367e+010 1.000e+000 6.584e-003 6.532e-005 
7.927e-005 2.009e+006 1.368e+010 1.000e+000 6.113e-003 6.538e-005 
7.932e-005 2.007e+006 1.367e+010 1.000e+000 5.956e-003 6.544e-005 
7.936e-005 2.004e+006 1.365e+010 1.000e+000 5.986e-003 6.550e-005 
7.941e-005 2.001e+006 1.364e+010 1.000e+000 6.186e-003 6.556e-005 
7.945e-005 1.999e+006 1.364e+010 1.000e+000 5.957e-003 6.562e-005 
7.950e-005 1.996e+006 1.365e+010 1.000e+000 5.896e-003 6.569e-005 
7.954e-005 1.994e+006 1.366e+010 1.000e+000 5.571e-003 6.576e-005 
7.959e-005 1.990e+006 1.367e+010 1.000e+000 6.025e-003 6.582e-005 
7.964e-005 1.988e+006 1.361e+010 1.000e+000 6.090e-003 6.589e-005 
7.968e-005 1.985e+006 1.360e+010 1.000e+000 5.694e-003 6.596e-005 
7.973e-005 1.981e+006 1.360e+010 1.000e+000 5.427e-003 6.602e-005 
7.977e-005 1.977e+006 1.361e+010 1.000e+000 5.575e-003 6.610e-005 
7.982e-005 1.970e+006 1.353e+010 1.000e+000 5.867e-003 6.619e-005 
7.986e-005 1.960e+006 1.347e+010 1.000e+000 5.777e-003 6.630e-005 
7.991e-005 1.951e+006 1.344e+010 1.000e+000 6.048e-003 6.641e-005 
7.996e-005 1.944e+006 1.343e+010 1.000e+000 5.747e-003 6.651e-005 
8.000e-005 1.939e+006 1.340e+010 1.000e+000 5.898e-003 6.659e-005 
8.005e-005 1.937e+006 1.338e+010 1.000e+000 5.774e-003 6.665e-005 
8.009e-005 1.937e+006 1.335e+010 1.000e+000 5.606e-003 6.670e-005 
8.014e-005 1.937e+006 1.333e+010 1.000e+000 5.100e-003 6.674e-005 
8.018e-005 1.938e+006 1.332e+010 1.000e+000 4.844e-003 6.678e-005 
8.023e-005 1.939e+006 1.331e+010 1.000e+000 4.721e-003 6.682e-005 
8.028e-005 1.941e+006 1.331e+010 1.000e+000 4.436e-003 6.685e-005 
8.032e-005 1.941e+006 1.330e+010 1.000e+000 4.638e-003 6.690e-005 
8.037e-005 1.940e+006 1.330e+010 1.000e+000 4.570e-003 6.695e-005 
8.041e-005 1.939e+006 1.330e+010 1.000e+000 4.532e-003 6.700e-005 
8.046e-005 1.938e+006 1.330e+010 1.000e+000 4.537e-003 6.705e-005 
8.050e-005 1.937e+006 1.330e+010 1.000e+000 4.470e-003 6.711e-005 
8.055e-005 1.936e+006 1.331e+010 1.000e+000 4.506e-003 6.716e-005 
8.060e-005 1.935e+006 1.331e+010 1.000e+000 4.313e-003 6.721e-005 
8.064e-005 1.934e+006 1.332e+010 1.000e+000 4.304e-003 6.727e-005 
8.069e-005 1.934e+006 1.332e+010 1.000e+000 4.244e-003 6.731e-005 
8.073e-005 1.934e+006 1.333e+010 1.000e+000 4.245e-003 6.736e-005 
8.078e-005 1.934e+006 1.333e+010 1.000e+000 4.365e-003 6.740e-005 
8.082e-005 1.935e+006 1.334e+010 1.000e+000 4.425e-003 6.744e-005 
8.087e-005 1.933e+006 1.331e+010 1.000e+000 4.911e-003 6.750e-005 
8.091e-005 1.927e+006 1.330e+010 1.000e+000 5.089e-003 6.759e-005 
8.096e-005 1.920e+006 1.330e+010 1.000e+000 5.103e-003 6.768e-005 
8.101e-005 1.914e+006 1.330e+010 1.000e+000 5.158e-003 6.777e-005 
8.105e-005 1.907e+006 1.330e+010 1.000e+000 5.244e-003 6.786e-005 
8.110e-005 1.901e+006 1.331e+010 1.000e+000 5.174e-003 6.795e-005 
8.114e-005 1.894e+006 1.331e+010 1.000e+000 5.251e-003 6.804e-005 
8.119e-005 1.887e+006 1.332e+010 1.000e+000 5.721e-003 6.814e-005 
8.123e-005 1.880e+006 1.334e+010 1.000e+000 5.597e-003 6.823e-005 
8.128e-005 1.873e+006 1.335e+010 1.000e+000 5.634e-003 6.833e-005 
8.133e-005 1.866e+006 1.336e+010 1.000e+000 6.066e-003 6.842e-005 
8.137e-005 1.859e+006 1.337e+010 1.000e+000 6.587e-003 6.851e-005 
8.142e-005 1.853e+006 1.339e+010 1.000e+000 7.223e-003 6.860e-005 
8.146e-005 1.846e+006 1.340e+010 1.000e+000 7.543e-003 6.870e-005 
8.151e-005 1.839e+006 1.342e+010 1.000e+000 7.940e-003 6.879e-005 
8.155e-005 1.831e+006 1.344e+010 1.000e+000 8.590e-003 6.889e-005 
8.160e-005 1.824e+006 1.345e+010 1.000e+000 8.578e-003 6.898e-005 
8.165e-005 1.819e+006 1.346e+010 1.000e+000 9.082e-003 6.906e-005 
8.169e-005 1.815e+006 1.346e+010 1.000e+000 8.614e-003 6.914e-005 
8.174e-005 1.811e+006 1.347e+010 1.000e+000 8.924e-003 6.921e-005 
8.178e-005 1.807e+006 1.348e+010 1.000e+000 9.179e-003 6.928e-005 
8.183e-005 1.804e+006 1.349e+010 1.000e+000 9.132e-003 6.935e-005 
8.187e-005 1.801e+006 1.350e+010 1.000e+000 9.449e-003 6.942e-005 
8.192e-005 1.798e+006 1.346e+010 1.000e+000 5.561e-003 6.948e-005 
8.197e-005 1.796e+006 1.347e+010 1.000e+000 4.643e-003 6.954e-005 
8.201e-005 1.793e+006 1.348e+010 1.000e+000 4.567e-003 6.961e-005 
8.206e-005 1.791e+006 1.349e+010 1.000e+000 4.345e-003 6.967e-005 
8.210e-005 1.789e+006 1.350e+010 1.000e+000 4.291e-003 6.973e-005 
8.215e-005 1.788e+006 1.352e+010 1.000e+000 4.241e-003 6.978e-005 
8.219e-005 1.787e+006 1.354e+010 1.000e+000 6.528e-003 6.984e-005 
8.224e-005 1.786e+006 1.355e+010 1.000e+000 5.955e-003 6.988e-005 
8.229e-005 1.787e+006 1.356e+010 1.000e+000 6.609e-003 6.993e-005 
8.233e-005 1.787e+006 1.357e+010 1.000e+000 6.112e-003 6.997e-005 
8.238e-005 1.787e+006 1.358e+010 1.000e+000 6.394e-003 7.001e-005 
8.242e-005 1.788e+006 1.359e+010 1.000e+000 6.541e-003 7.006e-005 
8.247e-005 1.788e+006 1.360e+010 1.000e+000 6.354e-003 7.010e-005 
8.251e-005 1.788e+006 1.361e+010 1.000e+000 6.709e-003 7.015e-005 
8.256e-005 1.788e+006 1.362e+010 1.000e+000 6.737e-003 7.019e-005 
8.261e-005 1.785e+006 1.359e+010 1.000e+000 7.106e-003 7.026e-005 
8.265e-005 1.781e+006 1.360e+010 1.000e+000 7.713e-003 7.033e-005 
8.270e-005 1.778e+006 1.359e+010 1.000e+000 6.754e-003 7.040e-005 
8.274e-005 1.773e+006 1.359e+010 1.000e+000 7.662e-003 7.048e-005 
8.279e-005 1.769e+006 1.360e+010 1.000e+000 6.332e-003 7.055e-005 
8.283e-005 1.763e+006 1.360e+010 1.000e+000 7.255e-003 7.064e-005 
8.288e-005 1.759e+006 1.360e+010 1.000e+000 6.501e-003 7.071e-005 
8.293e-005 1.755e+006 1.361e+010 1.000e+000 6.411e-003 7.078e-005 
8.297e-005 1.752e+006 1.362e+010 1.000e+000 7.056e-003 7.085e-005 
8.302e-005 1.750e+006 1.360e+010 1.000e+000 5.469e-003 7.091e-005 
8.306e-005 1.749e+006 1.361e+010 1.000e+000 4.471e-003 7.096e-005 
8.311e-005 1.749e+006 1.362e+010 1.000e+000 4.451e-003 7.101e-005 
8.315e-005 1.749e+006 1.362e+010 1.000e+000 4.405e-003 7.106e-005 
8.320e-005 1.749e+006 1.363e+010 1.000e+000 4.067e-003 7.110e-005 
8.325e-005 1.749e+006 1.363e+010 1.000e+000 4.904e-003 7.115e-005 
8.329e-005 1.749e+006 1.364e+010 1.000e+000 5.257e-003 7.119e-005 
8.334e-005 1.750e+006 1.364e+010 1.000e+000 5.349e-003 7.123e-005 
8.338e-005 1.750e+006 1.365e+010 1.000e+000 4.856e-003 7.128e-005 
8.343e-005 1.750e+006 1.366e+010 1.000e+000 5.086e-003 7.132e-005 
8.347e-005 1.750e+006 1.367e+010 1.000e+000 5.013e-003 7.137e-005 
8.352e-005 1.749e+006 1.367e+010 1.000e+000 4.779e-003 7.142e-005 
8.356e-005 1.749e+006 1.368e+010 1.000e+000 7.353e-003 7.147e-005 
8.361e-005 1.751e+006 1.369e+010 1.000e+000 8.497e-003 7.150e-005 
8.366e-005 1.753e+006 1.363e+010 1.000e+000 7.843e-003 7.153e-005 
8.370e-005 1.755e+006 1.361e+010 1.000e+000 6.666e-003 7.157e-005 
8.375e-005 1.757e+006 1.362e+010 1.000e+000 5.852e-003 7.160e-005 
8.379e-005 1.758e+006 1.362e+010 1.000e+000 4.493e-003 7.163e-005 
8.384e-005 1.760e+006 1.363e+010 1.000e+000 5.078e-003 7.167e-005 
8.388e-005 1.761e+006 1.363e+010 1.000e+000 4.934e-003 7.170e-005 
8.393e-005 1.761e+006 1.364e+010 1.000e+000 5.196e-003 7.175e-005 
8.398e-005 1.760e+006 1.364e+010 1.000e+000 5.006e-003 7.180e-005 
8.402e-005 1.760e+006 1.365e+010 1.000e+000 4.817e-003 7.185e-005 
8.407e-005 1.760e+006 1.366e+010 1.000e+000 4.687e-003 7.189e-005 
8.411e-005 1.761e+006 1.367e+010 1.000e+000 4.690e-003 7.194e-005 
8.416e-005 1.762e+006 1.368e+010 1.000e+000 4.652e-003 7.197e-005 
8.420e-005 1.763e+006 1.369e+010 1.000e+000 4.527e-003 7.201e-005 
8.425e-005 1.765e+006 1.370e+010 1.000e+000 4.489e-003 7.204e-005 
8.430e-005 1.767e+006 1.370e+010 1.000e+000 4.404e-003 7.208e-005 
8.434e-005 1.768e+006 1.372e+010 1.000e+000 4.468e-003 7.211e-005 
8.439e-005 1.770e+006 1.373e+010 1.000e+000 5.009e-003 7.214e-005 
8.443e-005 1.773e+006 1.374e+010 1.000e+000 5.000e-003 7.217e-005 
8.448e-005 1.776e+006 1.374e+010 1.000e+000 4.999e-003 7.220e-005 
8.452e-005 1.779e+006 1.375e+010 1.000e+000 5.138e-003 7.222e-005 
8.457e-005 1.782e+006 1.376e+010 1.000e+000 5.773e-003 7.224e-005 
8.462e-005 1.785e+006 1.377e+010 1.000e+000 7.080e-003 7.227e-005 
8.466e-005 1.788e+006 1.378e+010 1.000e+000 6.767e-003 7.229e-005 
8.471e-005 1.790e+006 1.374e+010 1.000e+000 6.516e-003 7.233e-005 
8.475e-005 1.792e+006 1.374e+010 1.000e+000 9.704e-003 7.236e-005 
8.480e-005 1.795e+006 1.374e+010 1.000e+000 1.096e-002 7.239e-005 
8.484e-005 1.797e+006 1.374e+010 1.000e+000 1.061e-002 7.242e-005 
8.489e-005 1.799e+006 1.374e+010 1.000e+000 1.151e-002 7.244e-005 
8.494e-005 1.801e+006 1.375e+010 1.000e+000 1.270e-002 7.248e-005 
8.498e-005 1.803e+006 1.375e+010 1.000e+000 1.257e-002 7.251e-005 
8.503e-005 1.805e+006 1.376e+010 1.000e+000 1.541e-002 7.254e-005 
8.507e-005 1.807e+006 1.376e+010 1.000e+000 1.567e-002 7.257e-005 
8.512e-005 1.810e+006 1.376e+010 1.000e+000 1.483e-002 7.260e-005 
8.516e-005 1.812e+006 1.377e+010 1.000e+000 1.378e-002 7.263e-005 
8.521e-005 1.814e+006 1.377e+010 1.000e+000 1.605e-002 7.266e-005 
8.526e-005 1.813e+006 1.374e+010 1.000e+000 1.345e-002 7.272e-005 
8.530e-005 1.812e+006 1.373e+010 1.000e+000 9.691e-003 7.277e-005 
8.535e-005 1.813e+006 1.372e+010 1.000e+000 8.927e-003 7.281e-005 
8.539e-005 1.814e+006 1.373e+010 1.000e+000 8.616e-003 7.285e-005 
8.544e-005 1.815e+006 1.373e+010 1.000e+000 8.057e-003 7.288e-005 
8.548e-005 1.817e+006 1.373e+010 1.000e+000 1.091e-002 7.292e-005 
8.553e-005 1.819e+006 1.374e+010 1.000e+000 8.869e-003 7.295e-005 
8.558e-005 1.822e+006 1.374e+010 1.000e+000 6.465e-003 7.298e-005 
8.562e-005 1.824e+006 1.375e+010 1.000e+000 1.054e-002 7.301e-005 
8.567e-005 1.825e+006 1.373e+010 1.000e+000 9.519e-003 7.304e-005 
8.571e-005 1.828e+006 1.373e+010 1.000e+000 9.079e-003 7.307e-005 
8.576e-005 1.831e+006 1.374e+010 1.000e+000 9.397e-003 7.309e-005 
8.580e-005 1.834e+006 1.374e+010 1.000e+000 8.437e-003 7.312e-005 
8.585e-005 1.838e+006 1.374e+010 1.000e+000 1.230e-002 7.314e-005 
8.590e-005 1.842e+006 1.375e+010 1.000e+000 1.208e-002 7.316e-005 
8.594e-005 1.845e+006 1.375e+010 1.000e+000 9.523e-003 7.318e-005 
8.599e-005 1.849e+006 1.376e+010 1.000e+000 9.437e-003 7.320e-005 
8.603e-005 1.853e+006 1.376e+010 1.000e+000 8.828e-003 7.321e-005 
8.608e-005 1.857e+006 1.376e+010 1.000e+000 9.840e-003 7.323e-005 
8.612e-005 1.862e+006 1.377e+010 1.000e+000 1.191e-002 7.325e-005 
8.617e-005 1.866e+006 1.377e+010 1.000e+000 9.655e-003 7.326e-005 
8.621e-005 1.870e+006 1.378e+010 1.000e+000 1.389e-002 7.328e-005 
8.626e-005 1.874e+006 1.378e+010 1.000e+000 9.321e-003 7.330e-005 
8.631e-005 1.878e+006 1.378e+010 1.000e+000 1.355e-002 7.331e-005 
8.635e-005 1.882e+006 1.379e+010 1.000e+000 9.991e-003 7.333e-005 
8.640e-005 1.887e+006 1.379e+010 1.000e+000 1.082e-002 7.335e-005 
8.644e-005 1.891e+006 1.380e+010 1.000e+000 1.305e-002 7.337e-005 
8.649e-005 1.894e+006 1.381e+010 1.000e+000 1.148e-002 7.339e-005 
8.653e-005 1.899e+006 1.375e+010 1.000e+000 9.204e-003 7.340e-005 
8.658e-005 1.905e+006 1.371e+010 1.000e+000 1.364e-002 7.341e-005 
8.663e-005 1.911e+006 1.369e+010 1.000e+000 1.212e-002 7.341e-005 
8.667e-005 1.914e+006 1.368e+010 1.000e+000 1.573e-002 7.343e-005 
8.672e-005 1.917e+006 1.368e+010 1.000e+000 1.610e-002 7.346e-005 
8.676e-005 1.919e+006 1.368e+010 1.000e+000 1.834e-002 7.349e-005 
8.681e-005 1.922e+006 1.369e+010 1.000e+000 1.782e-002 7.352e-005 
8.685e-005 1.925e+006 1.370e+010 1.000e+000 1.866e-002 7.354e-005 
8.690e-005 1.929e+006 1.370e+010 1.000e+000 1.768e-002 7.356e-005 
8.695e-005 1.932e+006 1.371e+010 1.000e+000 2.190e-002 7.358e-005 
8.699e-005 1.935e+006 1.373e+010 1.000e+000 2.150e-002 7.361e-005 
8.704e-005 1.938e+006 1.373e+010 1.000e+000 2.063e-002 7.363e-005 
8.708e-005 1.941e+006 1.375e+010 1.000e+000 2.343e-002 7.366e-005 
8.713e-005 1.942e+006 1.375e+010 1.000e+000 2.238e-002 7.370e-005 
8.717e-005 1.943e+006 1.376e+010 1.000e+000 2.436e-002 7.374e-005 
8.722e-005 1.944e+006 1.377e+010 1.000e+000 2.359e-002 7.377e-005 
8.727e-005 1.946e+006 1.378e+010 1.000e+000 2.120e-002 7.380e-005 
8.731e-005 1.948e+006 1.380e+010 1.000e+000 2.417e-002 7.384e-005 
8.736e-005 1.951e+006 1.381e+010 1.000e+000 2.488e-002 7.387e-005 
8.740e-005 1.953e+006 1.382e+010 1.000e+000 2.534e-002 7.390e-005 
8.745e-005 1.955e+006 1.383e+010 1.000e+000 3.054e-002 7.393e-005 
8.749e-005 1.956e+006 1.384e+010 1.000e+000 2.682e-002 7.396e-005 
8.754e-005 1.958e+006 1.385e+010 1.000e+000 2.501e-002 7.400e-005 
8.759e-005 1.960e+006 1.386e+010 1.000e+000 3.005e-002 7.403e-005 
8.763e-005 1.961e+006 1.388e+010 1.000e+000 3.157e-002 7.406e-005 
8.768e-005 1.964e+006 1.389e+010 1.000e+000 3.028e-002 7.410e-005 
8.772e-005 1.966e+006 1.390e+010 1.000e+000 3.154e-002 7.413e-005 
8.777e-005 1.968e+006 1.391e+010 1.000e+000 3.120e-002 7.416e-005 
8.781e-005 1.969e+006 1.393e+010 1.000e+000 3.190e-002 7.419e-005 
8.786e-005 1.972e+006 1.389e+010 1.000e+000 2.529e-002 7.422e-005 
8.791e-005 1.975e+006 1.389e+010 1.000e+000 2.805e-002 7.424e-005 
8.795e-005 1.979e+006 1.390e+010 1.000e+000 3.014e-002 7.426e-005 
8.800e-005 1.983e+006 1.391e+010 1.000e+000 3.178e-002 7.428e-005 
8.804e-005 1.987e+006 1.392e+010 1.000e+000 2.759e-002 7.430e-005 
8.809e-005 1.992e+006 1.392e+010 1.000e+000 3.004e-002 7.431e-005 
8.813e-005 1.996e+006 1.393e+010 1.000e+000 2.988e-002 7.433e-005 
8.818e-005 2.001e+006 1.393e+010 1.000e+000 2.729e-002 7.434e-005 
8.823e-005 2.006e+006 1.394e+010 1.000e+000 3.046e-002 7.435e-005 
8.827e-005 2.011e+006 1.394e+010 1.000e+000 2.672e-002 7.436e-005 
8.832e-005 2.016e+006 1.395e+010 1.000e+000 3.227e-002 7.437e-005 
8.836e-005 2.021e+006 1.395e+010 1.000e+000 2.929e-002 7.438e-005 
8.841e-005 2.026e+006 1.396e+010 1.000e+000 2.887e-002 7.439e-005 
8.845e-005 2.031e+006 1.397e+010 1.000e+000 2.720e-002 7.440e-005 
8.850e-005 2.036e+006 1.397e+010 1.000e+000 2.594e-002 7.442e-005 
8.855e-005 2.041e+006 1.398e+010 1.000e+000 2.852e-002 7.443e-005 
8.859e-005 2.046e+006 1.398e+010 1.000e+000 2.849e-002 7.444e-005 
8.864e-005 2.051e+006 1.399e+010 1.000e+000 2.739e-002 7.445e-005 
8.868e-005 2.056e+006 1.400e+010 1.000e+000 2.762e-002 7.446e-005 
8.873e-005 2.061e+006 1.400e+010 1.000e+000 2.768e-002 7.447e-005 
8.877e-005 2.066e+006 1.390e+010 1.000e+000 1.783e-002 7.448e-005 
8.882e-005 2.071e+006 1.380e+010 1.000e+000 1.382e-002 7.450e-005 
8.886e-005 2.074e+006 1.381e+010 1.000e+000 1.925e-002 7.452e-005 
8.891e-005 2.077e+006 1.382e+010 1.000e+000 1.121e-002 7.455e-005 
8.896e-005 2.080e+006 1.383e+010 1.000e+000 1.250e-002 7.457e-005 
8.900e-005 2.083e+006 1.383e+010 1.000e+000 1.275e-002 7.459e-005 
8.905e-005 2.085e+006 1.384e+010 1.000e+000 1.111e-002 7.463e-005 
8.909e-005 2.086e+006 1.385e+010 1.000e+000 1.404e-002 7.467e-005 
8.914e-005 2.087e+006 1.386e+010 1.000e+000 1.179e-002 7.471e-005 
8.918e-005 2.087e+006 1.387e+010 1.000e+000 1.430e-002 7.475e-005 
8.923e-005 2.089e+006 1.387e+010 1.000e+000 1.548e-002 7.478e-005 
8.928e-005 2.091e+006 1.388e+010 1.000e+000 1.394e-002 7.481e-005 
8.932e-005 2.093e+006 1.388e+010 1.000e+000 1.194e-002 7.485e-005 
8.937e-005 2.095e+006 1.388e+010 1.000e+000 1.353e-002 7.488e-005 
8.941e-005 2.097e+006 1.389e+010 1.000e+000 1.442e-002 7.491e-005 
8.946e-005 2.100e+006 1.389e+010 1.000e+000 1.304e-002 7.494e-005 
8.950e-005 2.102e+006 1.390e+010 1.000e+000 1.034e-002 7.497e-005 
8.955e-005 2.104e+006 1.391e+010 1.000e+000 1.536e-002 7.500e-005 
8.960e-005 2.106e+006 1.391e+010 1.000e+000 1.060e-002 7.503e-005 
8.964e-005 2.108e+006 1.392e+010 1.000e+000 1.212e-002 7.506e-005 
8.969e-005 2.109e+006 1.393e+010 1.000e+000 1.111e-002 7.510e-005 
8.973e-005 2.111e+006 1.394e+010 1.000e+000 1.232e-002 7.513e-005 
8.978e-005 2.113e+006 1.395e+010 1.000e+000 1.472e-002 7.517e-005 
8.982e-005 2.114e+006 1.396e+010 1.000e+000 1.279e-002 7.520e-005 
8.987e-005 2.115e+006 1.397e+010 1.000e+000 1.760e-002 7.524e-005 
8.992e-005 2.115e+006 1.399e+010 1.000e+000 1.480e-002 7.528e-005 
8.996e-005 2.116e+006 1.400e+010 1.000e+000 1.600e-002 7.533e-005 
9.001e-005 2.116e+006 1.402e+010 1.000e+000 1.563e-002 7.537e-005 
9.005e-005 2.115e+006 1.404e+010 1.000e+000 1.977e-002 7.542e-005 
9.010e-005 2.116e+006 1.405e+010 1.000e+000 1.817e-002 7.546e-005 
9.014e-005 2.117e+006 1.406e+010 1.000e+000 2.136e-002 7.550e-005 
9.019e-005 2.117e+006 1.407e+010 1.000e+000 1.988e-002 7.554e-005 
9.024e-005 2.116e+006 1.402e+010 1.000e+000 2.048e-002 7.560e-005 
9.028e-005 2.114e+006 1.403e+010 1.000e+000 1.749e-002 7.566e-005 
9.033e-005 2.114e+006 1.404e+010 1.000e+000 1.363e-002 7.570e-005 
9.037e-005 2.115e+006 1.404e+010 1.000e+000 1.165e-002 7.574e-005 
9.042e-005 2.117e+006 1.405e+010 1.000e+000 1.382e-002 7.577e-005 
9.046e-005 2.120e+006 1.406e+010 1.000e+000 1.416e-002 7.580e-005 
9.051e-005 2.123e+006 1.407e+010 1.000e+000 1.420e-002 7.583e-005 
9.056e-005 2.126e+006 1.408e+010 1.000e+000 1.489e-002 7.585e-005 
9.060e-005 2.129e+006 1.408e+010 1.000e+000 1.199e-002 7.588e-005 
9.065e-005 2.131e+006 1.409e+010 1.000e+000 1.735e-002 7.591e-005 
9.069e-005 2.134e+006 1.410e+010 1.000e+000 1.903e-002 7.593e-005 
9.074e-005 2.137e+006 1.411e+010 1.000e+000 1.772e-002 7.596e-005 
9.078e-005 2.140e+006 1.413e+010 1.000e+000 1.361e-002 7.598e-005 
9.083e-005 2.143e+006 1.413e+010 1.000e+000 1.662e-002 7.601e-005 
9.088e-005 2.146e+006 1.414e+010 1.000e+000 1.305e-002 7.603e-005 
9.092e-005 2.149e+006 1.415e+010 1.000e+000 1.347e-002 7.605e-005 
9.097e-005 2.153e+006 1.416e+010 1.000e+000 1.379e-002 7.608e-005 
9.101e-005 2.156e+006 1.417e+010 1.000e+000 1.834e-002 7.610e-005 
9.106e-005 2.159e+006 1.418e+010 1.000e+000 1.890e-002 7.612e-005 
9.110e-005 2.163e+006 1.419e+010 1.000e+000 2.097e-002 7.615e-005 
9.115e-005 2.166e+006 1.420e+010 1.000e+000 2.020e-002 7.617e-005 
9.119e-005 2.169e+006 1.421e+010 1.000e+000 2.443e-002 7.619e-005 
9.124e-005 2.172e+006 1.422e+010 1.000e+000 2.310e-002 7.621e-005 
9.129e-005 2.176e+006 1.423e+010 1.000e+000 1.969e-002 7.624e-005 
9.133e-005 2.179e+006 1.423e+010 1.000e+000 2.054e-002 7.626e-005 
9.138e-005 2.183e+006 1.424e+010 1.000e+000 2.247e-002 7.628e-005 
9.142e-005 2.186e+006 1.425e+010 1.000e+000 2.006e-002 7.630e-005 
9.147e-005 2.189e+006 1.426e+010 1.000e+000 2.121e-002 7.633e-005 
9.151e-005 2.192e+006 1.428e+010 1.000e+000 1.919e-002 7.635e-005 
9.156e-005 2.196e+006 1.428e+010 1.000e+000 1.732e-002 7.637e-005 
9.161e-005 2.200e+006 1.429e+010 1.000e+000 1.956e-002 7.639e-005 
9.165e-005 2.203e+006 1.430e+010 1.000e+000 1.835e-002 7.641e-005 
9.170e-005 2.207e+006 1.431e+010 1.000e+000 1.646e-002 7.643e-005 
9.174e-005 2.211e+006 1.432e+010 1.000e+000 2.006e-002 7.645e-005 
9.179e-005 2.215e+006 1.433e+010 1.000e+000 2.246e-002 7.647e-005 
9.183e-005 2.219e+006 1.434e+010 1.000e+000 2.149e-002 7.649e-005 
9.188e-005 2.223e+006 1.435e+010 1.000e+000 2.011e-002 7.651e-005 
9.193e-005 2.227e+006 1.436e+010 1.000e+000 1.812e-002 7.652e-005 
9.197e-005 2.231e+006 1.434e+010 1.000e+000 1.922e-002 7.654e-005 
9.202e-005 2.234e+006 1.435e+010 1.000e+000 2.009e-002 7.657e-005 
9.206e-005 2.236e+006 1.435e+010 1.000e+000 1.838e-002 7.660e-005 
9.211e-005 2.238e+006 1.436e+010 1.000e+000 1.844e-002 7.663e-005 
9.215e-005 2.241e+006 1.437e+010 1.000e+000 1.763e-002 7.666e-005 
9.220e-005 2.243e+006 1.438e+010 1.000e+000 1.806e-002 7.668e-005 
9.225e-005 2.246e+006 1.440e+010 1.000e+000 1.712e-002 7.671e-005 
9.229e-005 2.248e+006 1.441e+010 1.000e+000 1.789e-002 7.675e-005 
9.234e-005 2.250e+006 1.442e+010 1.000e+000 1.599e-002 7.678e-005 
9.238e-005 2.252e+006 1.443e+010 1.000e+000 1.932e-002 7.681e-005 
9.243e-005 2.254e+006 1.445e+010 1.000e+000 2.205e-002 7.684e-005 
9.247e-005 2.255e+006 1.447e+010 1.000e+000 2.207e-002 7.688e-005 
9.252e-005 2.254e+006 1.446e+010 1.000e+000 2.437e-002 7.693e-005 
9.257e-005 2.253e+006 1.447e+010 1.000e+000 2.272e-002 7.698e-005 
9.261e-005 2.252e+006 1.448e+010 1.000e+000 1.741e-002 7.703e-005 
9.266e-005 2.251e+006 1.450e+010 1.000e+000 2.909e-002 7.709e-005 
9.270e-005 2.251e+006 1.451e+010 1.000e+000 2.152e-002 7.713e-005 
9.275e-005 2.252e+006 1.453e+010 1.000e+000 2.960e-002 7.717e-005 
9.279e-005 2.253e+006 1.453e+010 1.000e+000 3.383e-002 7.721e-005 
9.284e-005 2.255e+006 1.455e+010 1.000e+000 2.554e-002 7.724e-005 
9.289e-005 2.256e+006 1.457e+010 1.000e+000 2.302e-002 7.728e-005 
9.293e-005 2.258e+006 1.459e+010 1.000e+000 2.774e-002 7.732e-005 
9.298e-005 2.259e+006 1.460e+010 1.000e+000 3.157e-002 7.735e-005 
9.302e-005 2.260e+006 1.462e+010 1.000e+000 2.975e-002 7.739e-005 
9.307e-005 2.262e+006 1.464e+010 1.000e+000 3.423e-002 7.742e-005 
9.311e-005 2.263e+006 1.466e+010 1.000e+000 2.930e-002 7.746e-005 
9.316e-005 2.264e+006 1.468e+010 1.000e+000 3.660e-002 7.750e-005 
9.321e-005 2.265e+006 1.470e+010 1.000e+000 3.050e-002 7.754e-005 
9.325e-005 2.265e+006 1.473e+010 1.000e+000 3.353e-002 7.759e-005 
9.330e-005 2.265e+006 1.475e+010 1.000e+000 2.785e-002 7.763e-005 
9.334e-005 2.264e+006 1.437e+010 1.000e+000 2.021e-002 7.768e-005 
9.339e-005 2.256e+006 1.431e+010 1.000e+000 2.387e-002 7.778e-005 
9.343e-005 2.242e+006 1.422e+010 1.000e+000 2.054e-002 7.793e-005 
9.348e-005 2.230e+006 1.424e+010 1.000e+000 2.453e-002 7.806e-005 
9.353e-005 2.222e+006 1.426e+010 1.000e+000 2.225e-002 7.816e-005 
9.357e-005 2.216e+006 1.429e+010 1.000e+000 2.500e-002 7.825e-005 
9.362e-005 2.210e+006 1.429e+010 1.000e+000 2.395e-002 7.833e-005 
9.366e-005 2.206e+006 1.428e+010 1.000e+000 2.571e-002 7.841e-005 
9.371e-005 2.203e+006 1.428e+010 1.000e+000 2.290e-002 7.847e-005 
9.375e-005 2.201e+006 1.427e+010 1.000e+000 2.915e-002 7.853e-005 
9.380e-005 2.198e+006 1.422e+010 1.000e+000 2.952e-002 7.860e-005 
9.384e-005 2.195e+006 1.418e+010 1.000e+000 2.829e-002 7.866e-005 
9.389e-005 2.193e+006 1.416e+010 1.000e+000 2.552e-002 7.872e-005 
9.394e-005 2.189e+006 1.412e+010 1.000e+000 3.187e-002 7.880e-005 
9.398e-005 2.180e+006 1.408e+010 1.000e+000 3.100e-002 7.890e-005 
9.403e-005 2.175e+006 1.407e+010 1.000e+000 2.871e-002 7.898e-005 
9.407e-005 2.172e+006 1.406e+010 1.000e+000 3.079e-002 7.905e-005 
9.412e-005 2.168e+006 1.405e+010 1.000e+000 3.728e-002 7.912e-005 
9.416e-005 2.163e+006 1.404e+010 1.000e+000 3.208e-002 7.920e-005 
9.421e-005 2.157e+006 1.405e+010 1.000e+000 2.973e-002 7.929e-005 
9.426e-005 2.150e+006 1.396e+010 1.000e+000 3.683e-002 7.939e-005 
9.430e-005 2.143e+006 1.395e+010 1.000e+000 2.693e-002 7.948e-005 
9.435e-005 2.138e+006 1.395e+010 1.000e+000 3.468e-002 7.956e-005 
9.439e-005 2.134e+006 1.395e+010 1.000e+000 3.254e-002 7.964e-005 
9.444e-005 2.127e+006 1.393e+010 1.000e+000 3.534e-002 7.973e-005 
9.448e-005 2.119e+006 1.392e+010 1.000e+000 3.748e-002 7.983e-005 
9.453e-005 2.111e+006 1.392e+010 1.000e+000 3.002e-002 7.993e-005 
9.458e-005 2.103e+006 1.392e+010 1.000e+000 3.319e-002 8.003e-005 
9.462e-005 2.095e+006 1.391e+010 1.000e+000 3.157e-002 8.013e-005 
9.467e-005 2.086e+006 1.391e+010 1.000e+000 3.282e-002 8.024e-005 
9.471e-005 2.077e+006 1.392e+010 1.000e+000 3.698e-002 8.034e-005 
9.476e-005 2.068e+006 1.392e+010 1.000e+000 2.822e-002 8.046e-005 
9.480e-005 2.058e+006 1.392e+010 1.000e+000 3.360e-002 8.057e-005 
9.485e-005 2.049e+006 1.392e+010 1.000e+000 3.513e-002 8.068e-005 
9.490e-005 2.040e+006 1.391e+010 1.000e+000 3.049e-002 8.079e-005 
9.494e-005 2.032e+006 1.392e+010 1.000e+000 3.348e-002 8.089e-005 
9.499e-005 2.025e+006 1.393e+010 1.000e+000 3.236e-002 8.098e-005 
9.503e-005 2.018e+006 1.395e+010 1.000e+000 3.050e-002 8.108e-005 
9.508e-005 2.012e+006 1.396e+010 1.000e+000 2.920e-002 8.116e-005 
9.512e-005 2.006e+006 1.398e+010 1.000e+000 3.146e-002 8.125e-005 
9.517e-005 2.000e+006 1.399e+010 1.000e+000 3.193e-002 8.134e-005 
9.522e-005 1.993e+006 1.401e+010 1.000e+000 2.788e-002 8.143e-005 
9.526e-005 1.985e+006 1.402e+010 1.000e+000 3.045e-002 8.153e-005 
9.531e-005 1.978e+006 1.403e+010 1.000e+000 3.347e-002 8.162e-005 
9.535e-005 1.974e+006 1.404e+010 1.000e+000 3.485e-002 8.170e-005 
9.540e-005 1.971e+006 1.406e+010 1.000e+000 3.275e-002 8.176e-005 
9.544e-005 1.969e+006 1.407e+010 1.000e+000 2.771e-002 8.183e-005 
9.549e-005 1.966e+006 1.409e+010 1.000e+000 2.922e-002 8.189e-005 
9.554e-005 1.964e+006 1.410e+010 1.000e+000 3.324e-002 8.195e-005 
9.558e-005 1.963e+006 1.412e+010 1.000e+000 3.033e-002 8.201e-005 
9.563e-005 1.961e+006 1.413e+010 1.000e+000 2.999e-002 8.206e-005 
9.567e-005 1.960e+006 1.415e+010 1.000e+000 3.051e-002 8.212e-005 
9.572e-005 1.958e+006 1.416e+010 1.000e+000 2.804e-002 8.217e-005 
9.576e-005 1.959e+006 1.418e+010 1.000e+000 3.390e-002 8.221e-005 
9.581e-005 1.961e+006 1.412e+010 1.000e+000 3.180e-002 8.225e-005 
9.586e-005 1.961e+006 1.410e+010 1.000e+000 3.325e-002 8.229e-005 
9.590e-005 1.961e+006 1.410e+010 1.000e+000 2.695e-002 8.234e-005 
9.595e-005 1.961e+006 1.410e+010 1.000e+000 3.431e-002 8.238e-005 
9.599e-005 1.962e+006 1.410e+010 1.000e+000 3.433e-002 8.242e-005 
9.604e-005 1.963e+006 1.411e+010 1.000e+000 3.511e-002 8.246e-005 
9.608e-005 1.962e+006 1.411e+010 1.000e+000 3.098e-002 8.251e-005 
9.613e-005 1.959e+006 1.411e+010 1.000e+000 3.248e-002 8.258e-005 
9.618e-005 1.957e+006 1.413e+010 1.000e+000 2.733e-002 8.264e-005 
9.622e-005 1.955e+006 1.414e+010 1.000e+000 3.376e-002 8.270e-005 
9.627e-005 1.952e+006 1.413e+010 1.000e+000 3.494e-002 8.276e-005 
9.631e-005 1.950e+006 1.411e+010 1.000e+000 2.920e-002 8.282e-005 
9.636e-005 1.949e+006 1.410e+010 1.000e+000 3.566e-002 8.288e-005 
9.640e-005 1.946e+006 1.411e+010 1.000e+000 3.327e-002 8.294e-005 
9.645e-005 1.944e+006 1.411e+010 1.000e+000 3.128e-002 8.300e-005 
9.649e-005 1.942e+006 1.412e+010 1.000e+000 3.481e-002 8.306e-005 
9.654e-005 1.941e+006 1.414e+010 1.000e+000 3.033e-002 8.312e-005 
9.659e-005 1.939e+006 1.415e+010 1.000e+000 2.807e-002 8.318e-005 
9.663e-005 1.937e+006 1.416e+010 1.000e+000 2.861e-002 8.323e-005 
9.668e-005 1.936e+006 1.418e+010 1.000e+000 3.072e-002 8.328e-005 
9.672e-005 1.936e+006 1.412e+010 1.000e+000 2.923e-002 8.334e-005 
9.677e-005 1.932e+006 1.402e+010 1.000e+000 2.570e-002 8.341e-005 
9.681e-005 1.929e+006 1.399e+010 1.000e+000 3.536e-002 8.347e-005 
9.686e-005 1.927e+006 1.398e+010 1.000e+000 3.275e-002 8.353e-005 
9.691e-005 1.926e+006 1.397e+010 1.000e+000 2.959e-002 8.358e-005 
9.695e-005 1.925e+006 1.396e+010 1.000e+000 3.653e-002 8.363e-005 
9.700e-005 1.925e+006 1.396e+010 1.000e+000 3.296e-002 8.368e-005 
9.704e-005 1.925e+006 1.396e+010 1.000e+000 3.604e-002 8.373e-005 
9.709e-005 1.925e+006 1.397e+010 1.000e+000 2.691e-002 8.377e-005 
9.713e-005 1.926e+006 1.397e+010 1.000e+000 2.912e-002 8.382e-005 
9.718e-005 1.926e+006 1.398e+010 1.000e+000 3.107e-002 8.386e-005 
9.723e-005 1.927e+006 1.399e+010 1.000e+000 3.362e-002 8.390e-005 
9.727e-005 1.928e+006 1.400e+010 1.000e+000 3.328e-002 8.394e-005 
9.732e-005 1.929e+006 1.401e+010 1.000e+000 3.837e-002 8.397e-005 
9.736e-005 1.931e+006 1.402e+010 1.000e+000 3.141e-002 8.400e-005 
9.741e-005 1.933e+006 1.403e+010 1.000e+000 2.782e-002 8.404e-005 
9.745e-005 1.934e+006 1.404e+010 1.000e+000 2.471e-002 8.407e-005 
9.750e-005 1.937e+006 1.405e+010 1.000e+000 3.141e-002 8.411e-005 
9.755e-005 1.938e+006 1.406e+010 1.000e+000 3.557e-002 8.414e-005 
9.759e-005 1.940e+006 1.407e+010 1.000e+000 2.824e-002 8.417e-005 
9.764e-005 1.942e+006 1.406e+010 1.000e+000 3.181e-002 8.420e-005 
9.768e-005 1.945e+006 1.403e+010 1.000e+000 3.175e-002 8.423e-005 
9.773e-005 1.945e+006 1.403e+010 1.000e+000 3.079e-002 8.427e-005 
9.777e-005 1.948e+006 1.403e+010 1.000e+000 3.444e-002 8.430e-005 
9.782e-005 1.951e+006 1.404e+010 1.000e+000 3.102e-002 8.433e-005 
9.787e-005 1.954e+006 1.405e+010 1.000e+000 2.881e-002 8.435e-005 
9.791e-005 1.958e+006 1.406e+010 1.000e+000 2.776e-002 8.437e-005 
9.796e-005 1.961e+006 1.407e+010 1.000e+000 3.243e-002 8.439e-005 
9.800e-005 1.965e+006 1.407e+010 1.000e+000 2.608e-002 8.441e-005 
9.805e-005 1.969e+006 1.408e+010 1.000e+000 2.870e-002 8.443e-005 
9.809e-005 1.973e+006 1.409e+010 1.000e+000 2.803e-002 8.445e-005 
9.814e-005 1.977e+006 1.409e+010 1.000e+000 2.876e-002 8.446e-005 
9.819e-005 1.982e+006 1.410e+010 1.000e+000 3.286e-002 8.448e-005 
9.823e-005 1.986e+006 1.411e+010 1.000e+000 2.688e-002 8.449e-005 
9.828e-005 1.991e+006 1.411e+010 1.000e+000 2.364e-002 8.451e-005 
9.832e-005 1.995e+006 1.412e+010 1.000e+000 3.129e-002 8.452e-005 
9.837e-005 2.000e+006 1.412e+010 1.000e+000 2.707e-002 8.453e-005 
9.841e-005 2.005e+006 1.413e+010 1.000e+000 2.571e-002 8.455e-005 
9.846e-005 2.009e+006 1.413e+010 1.000e+000 2.838e-002 8.456e-005 
9.851e-005 2.014e+006 1.414e+010 1.000e+000 3.096e-002 8.457e-005 
9.855e-005 2.019e+006 1.415e+010 1.000e+000 3.123e-002 8.459e-005 
9.860e-005 2.024e+006 1.415e+010 1.000e+000 3.109e-002 8.460e-005 
9.864e-005 2.028e+006 1.416e+010 1.000e+000 3.293e-002 8.461e-005 
9.869e-005 2.033e+006 1.417e+010 1.000e+000 2.813e-002 8.463e-005 
9.873e-005 2.037e+006 1.417e+010 1.000e+000 2.645e-002 8.464e-005 
9.878e-005 2.042e+006 1.418e+010 1.000e+000 2.846e-002 8.466e-005 
9.883e-005 2.046e+006 1.418e+010 1.000e+000 2.540e-002 8.467e-005 
9.887e-005 2.051e+006 1.419e+010 1.000e+000 3.199e-002 8.469e-005 
9.892e-005 2.056e+006 1.420e+010 1.000e+000 2.797e-002 8.470e-005 
9.896e-005 2.060e+006 1.420e+010 1.000e+000 3.277e-002 8.471e-005 
9.901e-005 2.065e+006 1.421e+010 1.000e+000 2.665e-002 8.473e-005 
9.905e-005 2.069e+006 1.422e+010 1.000e+000 2.874e-002 8.474e-005 
9.910e-005 2.074e+006 1.422e+010 1.000e+000 2.933e-002 8.475e-005 
9.914e-005 2.078e+006 1.423e+010 1.000e+000 3.001e-002 8.477e-005 
9.919e-005 2.083e+006 1.424e+010 1.000e+000 2.557e-002 8.478e-005 
9.924e-005 2.088e+006 1.424e+010 1.000e+000 3.187e-002 8.480e-005 
9.928e-005 2.092e+006 1.425e+010 1.000e+000 3.376e-002 8.481e-005 
9.933e-005 2.097e+006 1.426e+010 1.000e+000 3.377e-002 8.482e-005 
9.937e-005 2.101e+006 1.426e+010 1.000e+000 3.296e-002 8.484e-005 
9.942e-005 2.106e+006 1.427e+010 1.000e+000 2.777e-002 8.485e-005 
9.946e-005 2.110e+006 1.428e+010 1.000e+000 2.881e-002 8.487e-005 
9.951e-005 2.115e+006 1.429e+010 1.000e+000 2.960e-002 8.488e-005 
9.956e-005 2.119e+006 1.430e+010 1.000e+000 2.865e-002 8.490e-005 
9.960e-005 2.123e+006 1.431e+010 1.000e+000 3.099e-002 8.492e-005 
9.965e-005 2.127e+006 1.432e+010 1.000e+000 2.607e-002 8.493e-005 
9.969e-005 2.131e+006 1.433e+010 1.000e+000 3.622e-002 8.495e-005 
9.974e-005 2.135e+006 1.434e+010 1.000e+000 3.281e-002 8.497e-005 
9.978e-005 2.139e+006 1.435e+010 1.000e+000 2.908e-002 8.499e-005 
9.983e-005 2.143e+006 1.436e+010 1.000e+000 2.850e-002 8.501e-005 
9.988e-005 2.146e+006 1.437e+010 1.000e+000 2.878e-002 8.503e-005 
9.992e-005 2.150e+006 1.439e+010 1.000e+000 2.554e-002 8.505e-005 
9.997e-005 2.153e+006 1.441e+010 1.000e+000 2.640e-002 8.508e-005 
1.000e-004 2.156e+006 1.441e+010 1.000e+000 3.337e-002 8.510e-005 
1.001e-004 2.160e+006 1.443e+010 1.000e+000 2.724e-002 8.512e-005 
1.001e-004 2.164e+006 1.444e+010 1.000e+000 2.763e-002 8.514e-005 
1.001e-004 2.169e+006 1.444e+010 1.000e+000 2.787e-002 8.515e-005 
1.002e-004 2.174e+006 1.445e+010 1.000e+000 3.119e-002 8.516e-005 
1.002e-004 2.179e+006 1.445e+010 1.000e+000 3.456e-002 8.517e-005 
1.003e-004 2.184e+006 1.446e+010 1.000e+000 2.897e-002 8.518e-005 
1.003e-004 2.190e+006 1.446e+010 1.000e+000 2.700e-002 8.519e-005 
1.004e-004 2.195e+006 1.447e+010 1.000e+000 2.327e-002 8.520e-005 
1.004e-004 2.200e+006 1.447e+010 1.000e+000 3.142e-002 8.520e-005 
1.005e-004 2.206e+006 1.448e+010 1.000e+000 2.177e-002 8.521e-005 
1.005e-004 2.211e+006 1.448e+010 1.000e+000 3.206e-002 8.522e-005 
1.006e-004 2.217e+006 1.448e+010 1.000e+000 2.932e-002 8.523e-005 
1.006e-004 2.222e+006 1.449e+010 1.000e+000 2.671e-002 8.524e-005 
1.007e-004 2.228e+006 1.449e+010 1.000e+000 2.741e-002 8.524e-005 
1.007e-004 2.233e+006 1.449e+010 1.000e+000 2.787e-002 8.525e-005 
1.007e-004 2.239e+006 1.450e+010 1.000e+000 2.731e-002 8.526e-005 
1.008e-004 2.244e+006 1.450e+010 1.000e+000 2.524e-002 8.527e-005 
1.008e-004 2.250e+006 1.450e+010 1.000e+000 3.168e-002 8.527e-005 
1.009e-004 2.255e+006 1.451e+010 1.000e+000 3.065e-002 8.528e-005 
1.009e-004 2.260e+006 1.451e+010 1.000e+000 3.343e-002 8.529e-005 
1.010e-004 2.265e+006 1.451e+010 1.000e+000 2.964e-002 8.531e-005 
1.010e-004 2.270e+006 1.452e+010 1.000e+000 2.399e-002 8.531e-005 
1.011e-004 2.276e+006 1.452e+010 1.000e+000 3.100e-002 8.532e-005 
1.011e-004 2.281e+006 1.453e+010 1.000e+000 3.265e-002 8.533e-005 
1.012e-004 2.287e+006 1.453e+010 1.000e+000 2.805e-002 8.534e-005 
1.012e-004 2.292e+006 1.453e+010 1.000e+000 3.345e-002 8.535e-005 
1.012e-004 2.298e+006 1.454e+010 1.000e+000 3.135e-002 8.535e-005 
1.013e-004 2.303e+006 1.454e+010 1.000e+000 3.084e-002 8.536e-005 
1.013e-004 2.309e+006 1.455e+010 1.000e+000 3.021e-002 8.537e-005 
1.014e-004 2.314e+006 1.455e+010 1.000e+000 3.629e-002 8.538e-005 
1.014e-004 2.320e+006 1.455e+010 1.000e+000 2.846e-002 8.538e-005 
1.015e-004 2.325e+006 1.456e+010 1.000e+000 2.902e-002 8.539e-005 
1.015e-004 2.331e+006 1.456e+010 1.000e+000 2.796e-002 8.540e-005 
1.016e-004 2.336e+006 1.456e+010 1.000e+000 3.174e-002 8.541e-005 
1.016e-004 2.342e+006 1.457e+010 1.000e+000 3.079e-002 8.541e-005 
1.017e-004 2.347e+006 1.457e+010 1.000e+000 3.339e-002 8.542e-005 
1.017e-004 2.353e+006 1.458e+010 1.000e+000 3.044e-002 8.543e-005 
1.017e-004 2.358e+006 1.458e+010 1.000e+000 3.043e-002 8.544e-005 
1.018e-004 2.364e+006 1.458e+010 1.000e+000 3.307e-002 8.545e-005 
1.018e-004 2.369e+006 1.459e+010 1.000e+000 3.083e-002 8.545e-005 
1.019e-004 2.374e+006 1.459e+010 1.000e+000 3.226e-002 8.546e-005 
1.019e-004 2.380e+006 1.460e+010 1.000e+000 2.401e-002 8.547e-005 
1.020e-004 2.385e+006 1.460e+010 1.000e+000 3.165e-002 8.548e-005 
1.020e-004 2.390e+006 1.460e+010 1.000e+000 3.089e-002 8.550e-005 
1.021e-004 2.393e+006 1.461e+010 1.000e+000 2.783e-002 8.552e-005 
1.021e-004 2.397e+006 1.462e+010 1.000e+000 3.229e-002 8.554e-005 
1.022e-004 2.401e+006 1.463e+010 1.000e+000 3.749e-002 8.556e-005 
1.022e-004 2.404e+006 1.463e+010 1.000e+000 2.721e-002 8.558e-005 
1.023e-004 2.408e+006 1.464e+010 1.000e+000 2.868e-002 8.559e-005 
1.023e-004 2.413e+006 1.461e+010 1.000e+000 2.652e-002 8.561e-005 
1.023e-004 2.417e+006 1.462e+010 1.000e+000 3.625e-002 8.563e-005 
1.024e-004 2.421e+006 1.462e+010 1.000e+000 2.696e-002 8.564e-005 
1.024e-004 2.425e+006 1.463e+010 1.000e+000 3.356e-002 8.566e-005 
1.025e-004 2.430e+006 1.464e+010 1.000e+000 2.887e-002 8.568e-005 
1.025e-004 2.434e+006 1.464e+010 1.000e+000 3.015e-002 8.569e-005 
1.026e-004 2.439e+006 1.465e+010 1.000e+000 3.002e-002 8.570e-005 
1.026e-004 2.443e+006 1.466e+010 1.000e+000 2.822e-002 8.572e-005 
1.027e-004 2.447e+006 1.452e+010 1.000e+000 2.236e-002 8.573e-005 
1.027e-004 2.450e+006 1.434e+010 1.000e+000 2.836e-002 8.576e-005 
1.028e-004 2.453e+006 1.435e+010 1.000e+000 2.457e-002 8.579e-005 
1.028e-004 2.456e+006 1.436e+010 1.000e+000 2.979e-002 8.581e-005 
1.028e-004 2.460e+006 1.437e+010 1.000e+000 2.667e-002 8.583e-005 
1.029e-004 2.463e+006 1.438e+010 1.000e+000 2.780e-002 8.585e-005 
1.029e-004 2.467e+006 1.439e+010 1.000e+000 3.220e-002 8.587e-005 
1.030e-004 2.471e+006 1.440e+010 1.000e+000 3.113e-002 8.589e-005 
1.030e-004 2.474e+006 1.441e+010 1.000e+000 2.452e-002 8.591e-005 
1.031e-004 2.478e+006 1.442e+010 1.000e+000 2.681e-002 8.593e-005 
1.031e-004 2.482e+006 1.443e+010 1.000e+000 3.116e-002 8.595e-005 
1.032e-004 2.486e+006 1.444e+010 1.000e+000 2.722e-002 8.597e-005 
1.032e-004 2.490e+006 1.445e+010 1.000e+000 3.149e-002 8.599e-005 
1.033e-004 2.494e+006 1.445e+010 1.000e+000 2.794e-002 8.601e-005 
1.033e-004 2.498e+006 1.447e+010 1.000e+000 2.967e-002 8.603e-005 
1.033e-004 2.502e+006 1.448e+010 1.000e+000 3.082e-002 8.605e-005 
1.034e-004 2.505e+006 1.449e+010 1.000e+000 2.679e-002 8.607e-005 
1.034e-004 2.509e+006 1.451e+010 1.000e+000 2.522e-002 8.609e-005 
1.035e-004 2.512e+006 1.452e+010 1.000e+000 2.783e-002 8.611e-005 
1.035e-004 2.515e+006 1.453e+010 1.000e+000 3.497e-002 8.613e-005 
1.036e-004 2.519e+006 1.455e+010 1.000e+000 2.758e-002 8.616e-005 
1.036e-004 2.522e+006 1.456e+010 1.000e+000 3.108e-002 8.618e-005 
1.037e-004 2.522e+006 1.452e+010 1.000e+000 3.532e-002 8.622e-005 
1.037e-004 2.521e+006 1.451e+010 1.000e+000 2.606e-002 8.628e-005 
1.038e-004 2.520e+006 1.451e+010 1.000e+000 2.749e-002 8.633e-005 
1.038e-004 2.518e+006 1.452e+010 1.000e+000 3.190e-002 8.639e-005 
1.039e-004 2.516e+006 1.453e+010 1.000e+000 3.197e-002 8.645e-005 
1.039e-004 2.518e+006 1.454e+010 1.000e+000 3.230e-002 8.648e-005 
1.039e-004 2.521e+006 1.454e+010 1.000e+000 3.322e-002 8.651e-005 
1.040e-004 2.524e+006 1.455e+010 1.000e+000 3.391e-002 8.653e-005 
1.040e-004 2.529e+006 1.455e+010 1.000e+000 3.589e-002 8.654e-005 
1.041e-004 2.533e+006 1.456e+010 1.000e+000 3.113e-002 8.656e-005 
1.041e-004 2.538e+006 1.456e+010 1.000e+000 3.499e-002 8.657e-005 
1.042e-004 2.543e+006 1.457e+010 1.000e+000 3.572e-002 8.658e-005 
1.042e-004 2.548e+006 1.457e+010 1.000e+000 3.787e-002 8.659e-005 
1.043e-004 2.553e+006 1.457e+010 1.000e+000 2.861e-002 8.660e-005 
1.043e-004 2.553e+006 1.456e+010 1.000e+000 3.678e-002 8.665e-005 
1.044e-004 2.555e+006 1.455e+010 1.000e+000 2.642e-002 8.668e-005 
1.044e-004 2.557e+006 1.456e+010 1.000e+000 3.362e-002 8.671e-005 
1.044e-004 2.558e+006 1.456e+010 1.000e+000 3.715e-002 8.675e-005 
1.045e-004 2.557e+006 1.457e+010 1.000e+000 3.652e-002 8.680e-005 
1.045e-004 2.556e+006 1.458e+010 1.000e+000 3.494e-002 8.686e-005 
1.046e-004 2.555e+006 1.459e+010 1.000e+000 3.022e-002 8.691e-005 
1.046e-004 2.556e+006 1.457e+010 1.000e+000 2.765e-002 8.695e-005 
1.047e-004 2.558e+006 1.457e+010 1.000e+000 2.510e-002 8.698e-005 
1.047e-004 2.561e+006 1.457e+010 1.000e+000 3.165e-002 8.701e-005 
1.048e-004 2.564e+006 1.457e+010 1.000e+000 2.892e-002 8.703e-005 
1.048e-004 2.565e+006 1.458e+010 1.000e+000 3.216e-002 8.707e-005 
1.049e-004 2.567e+006 1.459e+010 1.000e+000 3.273e-002 8.710e-005 
1.049e-004 2.567e+006 1.460e+010 1.000e+000 3.572e-002 8.715e-005 
1.049e-004 2.566e+006 1.461e+010 1.000e+000 2.747e-002 8.720e-005 
1.050e-004 2.564e+006 1.462e+010 1.000e+000 3.752e-002 8.726e-005 
1.050e-004 2.562e+006 1.463e+010 1.000e+000 3.218e-002 8.732e-005 
1.051e-004 2.560e+006 1.463e+010 1.000e+000 3.182e-002 8.738e-005 
1.051e-004 2.558e+006 1.464e+010 1.000e+000 2.942e-002 8.744e-005 
1.052e-004 2.556e+006 1.466e+010 1.000e+000 3.349e-002 8.750e-005 
1.052e-004 2.555e+006 1.468e+010 1.000e+000 4.704e-002 8.755e-005 
1.053e-004 2.554e+006 1.467e+010 1.000e+000 4.224e-002 8.760e-005 
1.053e-004 2.552e+006 1.468e+010 1.000e+000 4.575e-002 8.766e-005 
1.054e-004 2.550e+006 1.468e+010 1.000e+000 4.589e-002 8.772e-005 
1.054e-004 2.547e+006 1.469e+010 1.000e+000 4.383e-002 8.779e-005 
1.054e-004 2.543e+006 1.470e+010 1.000e+000 4.610e-002 8.786e-005 
1.055e-004 2.539e+006 1.471e+010 1.000e+000 4.874e-002 8.794e-005 
1.055e-004 2.535e+006 1.472e+010 1.000e+000 4.781e-002 8.801e-005 
1.056e-004 2.528e+006 1.462e+010 1.000e+000 4.457e-002 8.810e-005 
1.056e-004 2.518e+006 1.457e+010 1.000e+000 4.740e-002 8.822e-005 
1.057e-004 2.508e+006 1.457e+010 1.000e+000 4.982e-002 8.833e-005 
1.057e-004 2.499e+006 1.456e+010 1.000e+000 4.057e-002 8.844e-005 
1.058e-004 2.494e+006 1.454e+010 1.000e+000 4.200e-002 8.852e-005 
1.058e-004 2.491e+006 1.452e+010 1.000e+000 4.189e-002 8.859e-005 
1.059e-004 2.489e+006 1.450e+010 1.000e+000 4.551e-002 8.864e-005 
1.059e-004 2.489e+006 1.449e+010 1.000e+000 4.092e-002 8.869e-005 
1.060e-004 2.487e+006 1.448e+010 1.000e+000 4.612e-002 8.875e-005 
1.060e-004 2.485e+006 1.445e+010 1.000e+000 4.600e-002 8.881e-005 
1.060e-004 2.484e+006 1.446e+010 1.000e+000 4.384e-002 8.887e-005 
1.061e-004 2.481e+006 1.447e+010 1.000e+000 4.653e-002 8.893e-005 
1.061e-004 2.479e+006 1.448e+010 1.000e+000 3.981e-002 8.899e-005 
1.062e-004 2.474e+006 1.446e+010 1.000e+000 4.517e-002 8.907e-005 
1.062e-004 2.469e+006 1.445e+010 1.000e+000 4.385e-002 8.915e-005 
1.063e-004 2.465e+006 1.441e+010 1.000e+000 3.966e-002 8.922e-005 
1.063e-004 2.462e+006 1.433e+010 1.000e+000 3.285e-002 8.929e-005 
1.064e-004 2.460e+006 1.433e+010 1.000e+000 3.995e-002 8.935e-005 
1.064e-004 2.460e+006 1.435e+010 1.000e+000 3.761e-002 8.939e-005 
1.065e-004 2.461e+006 1.436e+010 1.000e+000 4.424e-002 8.943e-005 
1.065e-004 2.462e+006 1.438e+010 1.000e+000 4.445e-002 8.947e-005 
1.065e-004 2.461e+006 1.439e+010 1.000e+000 4.758e-002 8.952e-005 
1.066e-004 2.461e+006 1.441e+010 1.000e+000 4.913e-002 8.957e-005 
1.066e-004 2.460e+006 1.442e+010 1.000e+000 4.905e-002 8.962e-005 
1.067e-004 2.460e+006 1.443e+010 1.000e+000 4.704e-002 8.967e-005 
1.067e-004 2.460e+006 1.445e+010 1.000e+000 4.962e-002 8.971e-005 
1.068e-004 2.460e+006 1.446e+010 1.000e+000 4.612e-002 8.976e-005 
1.068e-004 2.460e+006 1.447e+010 1.000e+000 4.758e-002 8.980e-005 
1.069e-004 2.460e+006 1.448e+010 1.000e+000 4.949e-002 8.985e-005 
1.069e-004 2.461e+006 1.449e+010 1.000e+000 5.923e-002 8.989e-005 
1.070e-004 2.460e+006 1.451e+010 1.000e+000 5.349e-002 8.994e-005 
1.070e-004 2.460e+006 1.453e+010 1.000e+000 5.852e-002 8.999e-005 
1.070e-004 2.459e+006 1.455e+010 1.000e+000 6.336e-002 9.004e-005 
1.071e-004 2.459e+006 1.456e+010 1.000e+000 6.071e-002 9.009e-005 
1.071e-004 2.458e+006 1.458e+010 1.000e+000 6.226e-002 9.014e-005 
1.072e-004 2.457e+006 1.460e+010 1.000e+000 6.134e-002 9.019e-005 
1.072e-004 2.456e+006 1.462e+010 1.000e+000 6.436e-002 9.024e-005 
1.073e-004 2.455e+006 1.464e+010 1.000e+000 6.851e-002 9.030e-005 
1.073e-004 2.454e+006 1.467e+010 1.000e+000 7.521e-002 9.035e-005 
1.074e-004 2.452e+006 1.469e+010 1.000e+000 7.317e-002 9.041e-005 
1.074e-004 2.451e+006 1.471e+010 1.000e+000 7.694e-002 9.046e-005 
1.075e-004 2.449e+006 1.473e+010 1.000e+000 7.645e-002 9.052e-005 
1.075e-004 2.448e+006 1.475e+010 1.000e+000 7.516e-002 9.057e-005 
1.076e-004 2.447e+006 1.477e+010 1.000e+000 7.975e-002 9.063e-005 
1.076e-004 2.447e+006 1.478e+010 1.000e+000 7.272e-002 9.067e-005 
1.076e-004 2.447e+006 1.479e+010 1.000e+000 7.962e-002 9.072e-005 
1.077e-004 2.444e+006 1.474e+010 1.000e+000 7.194e-002 9.078e-005 
1.077e-004 2.442e+006 1.472e+010 1.000e+000 7.677e-002 9.084e-005 
1.078e-004 2.440e+006 1.470e+010 1.000e+000 7.376e-002 9.090e-005 
1.078e-004 2.438e+006 1.468e+010 1.000e+000 6.939e-002 9.096e-005 
1.079e-004 2.436e+006 1.466e+010 1.000e+000 6.697e-002 9.102e-005 
1.079e-004 2.435e+006 1.464e+010 1.000e+000 6.838e-002 9.108e-005 
1.080e-004 2.437e+006 1.451e+010 1.000e+000 4.680e-002 9.111e-005 
1.080e-004 2.437e+006 1.451e+010 1.000e+000 5.220e-002 9.115e-005 
1.081e-004 2.435e+006 1.452e+010 1.000e+000 5.917e-002 9.122e-005 
1.081e-004 2.435e+006 1.453e+010 1.000e+000 5.046e-002 9.126e-005 
1.081e-004 2.435e+006 1.454e+010 1.000e+000 5.112e-002 9.130e-005 
1.082e-004 2.435e+006 1.455e+010 1.000e+000 4.670e-002 9.135e-005 
1.082e-004 2.435e+006 1.455e+010 1.000e+000 4.406e-002 9.140e-005 
1.083e-004 2.433e+006 1.455e+010 1.000e+000 4.506e-002 9.145e-005 
1.083e-004 2.431e+006 1.457e+010 1.000e+000 5.582e-002 9.151e-005 
1.084e-004 2.432e+006 1.459e+010 1.000e+000 4.806e-002 9.155e-005 
1.084e-004 2.434e+006 1.461e+010 1.000e+000 4.333e-002 9.158e-005 
1.085e-004 2.436e+006 1.462e+010 1.000e+000 5.249e-002 9.161e-005 
1.085e-004 2.439e+006 1.464e+010 1.000e+000 5.178e-002 9.164e-005 
1.086e-004 2.442e+006 1.465e+010 1.000e+000 5.307e-002 9.167e-005 
1.086e-004 2.445e+006 1.466e+010 1.000e+000 5.246e-002 9.169e-005 
1.086e-004 2.449e+006 1.460e+010 1.000e+000 4.073e-002 9.171e-005 
1.087e-004 2.453e+006 1.460e+010 1.000e+000 4.458e-002 9.173e-005 
1.087e-004 2.456e+006 1.459e+010 1.000e+000 3.812e-002 9.175e-005 
1.088e-004 2.460e+006 1.458e+010 1.000e+000 3.977e-002 9.177e-005 
1.088e-004 2.464e+006 1.458e+010 1.000e+000 4.016e-002 9.179e-005 
1.089e-004 2.468e+006 1.459e+010 1.000e+000 3.770e-002 9.181e-005 
1.089e-004 2.471e+006 1.460e+010 1.000e+000 4.020e-002 9.183e-005 
1.090e-004 2.475e+006 1.460e+010 1.000e+000 3.781e-002 9.185e-005 
1.090e-004 2.479e+006 1.461e+010 1.000e+000 3.790e-002 9.187e-005 
1.091e-004 2.482e+006 1.462e+010 1.000e+000 3.991e-002 9.189e-005 
1.091e-004 2.483e+006 1.457e+010 1.000e+000 3.579e-002 9.193e-005 
1.092e-004 2.484e+006 1.459e+010 1.000e+000 3.178e-002 9.197e-005 
1.092e-004 2.486e+006 1.461e+010 1.000e+000 3.309e-002 9.200e-005 
1.092e-004 2.489e+006 1.458e+010 1.000e+000 4.174e-002 9.203e-005 
1.093e-004 2.492e+006 1.460e+010 1.000e+000 4.951e-002 9.206e-005 
1.093e-004 2.494e+006 1.462e+010 1.000e+000 5.346e-002 9.209e-005 
1.094e-004 2.496e+006 1.463e+010 1.000e+000 4.607e-002 9.212e-005 
1.094e-004 2.497e+006 1.465e+010 1.000e+000 4.862e-002 9.215e-005 
1.095e-004 2.499e+006 1.466e+010 1.000e+000 4.927e-002 9.218e-005 
1.095e-004 2.501e+006 1.468e+010 1.000e+000 4.683e-002 9.222e-005 
1.096e-004 2.503e+006 1.469e+010 1.000e+000 4.571e-002 9.225e-005 
1.096e-004 2.506e+006 1.470e+010 1.000e+000 4.625e-002 9.228e-005 
1.097e-004 2.508e+006 1.471e+010 1.000e+000 5.292e-002 9.231e-005 
1.097e-004 2.511e+006 1.472e+010 1.000e+000 4.558e-002 9.233e-005 
1.097e-004 2.513e+006 1.473e+010 1.000e+000 4.456e-002 9.236e-005 
1.098e-004 2.516e+006 1.474e+010 1.000e+000 5.198e-002 9.239e-005 
1.098e-004 2.518e+006 1.475e+010 1.000e+000 4.936e-002 9.242e-005 
1.099e-004 2.521e+006 1.477e+010 1.000e+000 5.176e-002 9.245e-005 
1.099e-004 2.523e+006 1.478e+010 1.000e+000 4.425e-002 9.248e-005 
1.100e-004 2.523e+006 1.478e+010 1.000e+000 4.765e-002 9.252e-005 
1.100e-004 2.521e+006 1.480e+010 1.000e+000 6.815e-002 9.258e-005 
1.101e-004 2.522e+006 1.483e+010 1.000e+000 5.862e-002 9.262e-005 
1.101e-004 2.524e+006 1.486e+010 1.000e+000 6.279e-002 9.266e-005 
1.102e-004 2.526e+006 1.488e+010 1.000e+000 6.009e-002 9.269e-005 
1.102e-004 2.528e+006 1.489e+010 1.000e+000 6.401e-002 9.272e-005 
1.102e-004 2.531e+006 1.490e+010 1.000e+000 6.357e-002 9.274e-005 
1.103e-004 2.534e+006 1.491e+010 1.000e+000 5.486e-002 9.277e-005 
1.103e-004 2.537e+006 1.493e+010 1.000e+000 6.006e-002 9.279e-005 
1.104e-004 2.540e+006 1.494e+010 1.000e+000 6.662e-002 9.282e-005 
1.104e-004 2.541e+006 1.495e+010 1.000e+000 6.145e-002 9.286e-005 
1.105e-004 2.542e+006 1.479e+010 1.000e+000 5.356e-002 9.290e-005 
1.105e-004 2.541e+006 1.465e+010 1.000e+000 4.601e-002 9.295e-005 
1.106e-004 2.539e+006 1.468e+010 1.000e+000 4.500e-002 9.300e-005 
1.106e-004 2.537e+006 1.460e+010 1.000e+000 3.541e-002 9.306e-005 
1.107e-004 2.535e+006 1.461e+010 1.000e+000 3.528e-002 9.313e-005 
1.107e-004 2.533e+006 1.463e+010 1.000e+000 3.879e-002 9.319e-005 
1.107e-004 2.530e+006 1.466e+010 1.000e+000 3.796e-002 9.325e-005 
1.108e-004 2.528e+006 1.468e+010 1.000e+000 4.605e-002 9.331e-005 
1.108e-004 2.525e+006 1.472e+010 1.000e+000 4.180e-002 9.338e-005 
1.109e-004 2.521e+006 1.468e+010 1.000e+000 4.651e-002 9.345e-005 
1.109e-004 2.518e+006 1.465e+010 1.000e+000 4.925e-002 9.351e-005 
1.110e-004 2.517e+006 1.467e+010 1.000e+000 4.824e-002 9.357e-005 
1.110e-004 2.516e+006 1.469e+010 1.000e+000 5.144e-002 9.362e-005 
1.111e-004 2.515e+006 1.472e+010 1.000e+000 4.907e-002 9.367e-005 
1.111e-004 2.514e+006 1.475e+010 1.000e+000 5.006e-002 9.373e-005 
1.112e-004 2.513e+006 1.478e+010 1.000e+000 5.612e-002 9.378e-005 
1.112e-004 2.514e+006 1.479e+010 1.000e+000 5.516e-002 9.382e-005 
1.113e-004 2.514e+006 1.481e+010 1.000e+000 5.859e-002 9.387e-005 
1.113e-004 2.514e+006 1.483e+010 1.000e+000 5.922e-002 9.391e-005 
1.113e-004 2.512e+006 1.478e+010 1.000e+000 5.721e-002 9.397e-005 
1.114e-004 2.508e+006 1.472e+010 1.000e+000 5.687e-002 9.404e-005 
1.114e-004 2.502e+006 1.445e+010 1.000e+000 4.934e-002 9.413e-005 
1.115e-004 2.494e+006 1.440e+010 1.000e+000 4.768e-002 9.423e-005 
1.115e-004 2.484e+006 1.435e+010 1.000e+000 4.297e-002 9.434e-005 
1.116e-004 2.475e+006 1.433e+010 1.000e+000 4.826e-002 9.446e-005 
1.116e-004 2.466e+006 1.432e+010 1.000e+000 4.851e-002 9.456e-005 
1.117e-004 2.459e+006 1.432e+010 1.000e+000 4.479e-002 9.465e-005 
1.117e-004 2.453e+006 1.428e+010 1.000e+000 4.364e-002 9.474e-005 
1.118e-004 2.449e+006 1.428e+010 1.000e+000 3.511e-002 9.482e-005 
1.118e-004 2.445e+006 1.423e+010 1.000e+000 3.978e-002 9.489e-005 
1.118e-004 2.441e+006 1.410e+010 1.000e+000 2.427e-002 9.496e-005 
1.119e-004 2.437e+006 1.410e+010 1.000e+000 2.852e-002 9.504e-005 
1.119e-004 2.434e+006 1.410e+010 1.000e+000 2.457e-002 9.511e-005 
1.120e-004 2.430e+006 1.410e+010 1.000e+000 3.205e-002 9.517e-005 
1.120e-004 2.427e+006 1.408e+010 1.000e+000 3.150e-002 9.524e-005 
1.121e-004 2.424e+006 1.409e+010 1.000e+000 2.715e-002 9.531e-005 
1.121e-004 2.423e+006 1.410e+010 1.000e+000 2.787e-002 9.536e-005 
1.122e-004 2.421e+006 1.411e+010 1.000e+000 2.816e-002 9.542e-005 
1.122e-004 2.420e+006 1.412e+010 1.000e+000 3.465e-002 9.548e-005 
1.123e-004 2.419e+006 1.413e+010 1.000e+000 3.400e-002 9.552e-005 
1.123e-004 2.419e+006 1.414e+010 1.000e+000 3.275e-002 9.557e-005 
1.123e-004 2.419e+006 1.415e+010 1.000e+000 2.767e-002 9.562e-005 
1.124e-004 2.419e+006 1.416e+010 1.000e+000 2.945e-002 9.566e-005 
1.124e-004 2.420e+006 1.416e+010 1.000e+000 2.912e-002 9.570e-005 
1.125e-004 2.421e+006 1.417e+010 1.000e+000 2.738e-002 9.574e-005 
1.125e-004 2.422e+006 1.417e+010 1.000e+000 3.170e-002 9.578e-005 
1.126e-004 2.423e+006 1.418e+010 1.000e+000 2.619e-002 9.582e-005 
1.126e-004 2.425e+006 1.418e+010 1.000e+000 3.110e-002 9.585e-005 
1.127e-004 2.427e+006 1.419e+010 1.000e+000 3.639e-002 9.588e-005 
1.127e-004 2.430e+006 1.420e+010 1.000e+000 3.210e-002 9.591e-005 
1.128e-004 2.432e+006 1.421e+010 1.000e+000 2.848e-002 9.594e-005 
1.128e-004 2.434e+006 1.422e+010 1.000e+000 3.253e-002 9.597e-005 
1.129e-004 2.437e+006 1.423e+010 1.000e+000 3.281e-002 9.600e-005 
1.129e-004 2.439e+006 1.424e+010 1.000e+000 2.814e-002 9.603e-005 
1.129e-004 2.441e+006 1.425e+010 1.000e+000 2.886e-002 9.606e-005 
1.130e-004 2.443e+006 1.426e+010 1.000e+000 2.487e-002 9.609e-005 
1.130e-004 2.445e+006 1.427e+010 1.000e+000 2.872e-002 9.612e-005 
1.131e-004 2.447e+006 1.428e+010 1.000e+000 3.459e-002 9.615e-005 
1.131e-004 2.449e+006 1.430e+010 1.000e+000 2.870e-002 9.619e-005 
1.132e-004 2.451e+006 1.431e+010 1.000e+000 3.499e-002 9.622e-005 
1.132e-004 2.453e+006 1.432e+010 1.000e+000 2.494e-002 9.625e-005 
1.133e-004 2.456e+006 1.433e+010 1.000e+000 2.708e-002 9.628e-005 
1.133e-004 2.459e+006 1.434e+010 1.000e+000 3.218e-002 9.630e-005 
1.134e-004 2.461e+006 1.435e+010 1.000e+000 3.341e-002 9.633e-005 
1.134e-004 2.464e+006 1.436e+010 1.000e+000 2.390e-002 9.636e-005 
1.134e-004 2.467e+006 1.438e+010 1.000e+000 2.639e-002 9.638e-005 
1.135e-004 2.470e+006 1.439e+010 1.000e+000 2.416e-002 9.641e-005 
1.135e-004 2.473e+006 1.440e+010 1.000e+000 2.403e-002 9.643e-005 
1.136e-004 2.476e+006 1.442e+010 1.000e+000 3.166e-002 9.646e-005 
1.136e-004 2.478e+006 1.444e+010 1.000e+000 3.476e-002 9.649e-005 
1.137e-004 2.482e+006 1.445e+010 1.000e+000 3.005e-002 9.651e-005 
1.137e-004 2.486e+006 1.447e+010 1.000e+000 2.711e-002 9.652e-005 
1.138e-004 2.491e+006 1.448e+010 1.000e+000 3.306e-002 9.654e-005 
1.138e-004 2.496e+006 1.448e+010 1.000e+000 3.235e-002 9.655e-005 
1.139e-004 2.501e+006 1.449e+010 1.000e+000 2.509e-002 9.656e-005 
1.139e-004 2.506e+006 1.450e+010 1.000e+000 2.990e-002 9.657e-005 
1.139e-004 2.512e+006 1.451e+010 1.000e+000 2.916e-002 9.658e-005 
1.140e-004 2.517e+006 1.451e+010 1.000e+000 2.812e-002 9.659e-005 
1.140e-004 2.522e+006 1.452e+010 1.000e+000 2.581e-002 9.660e-005 
1.141e-004 2.527e+006 1.452e+010 1.000e+000 2.821e-002 9.660e-005 
1.141e-004 2.533e+006 1.453e+010 1.000e+000 2.960e-002 9.661e-005 
1.142e-004 2.538e+006 1.454e+010 1.000e+000 3.110e-002 9.662e-005 
1.142e-004 2.544e+006 1.454e+010 1.000e+000 2.936e-002 9.663e-005 
1.143e-004 2.549e+006 1.452e+010 1.000e+000 3.134e-002 9.664e-005 
1.143e-004 2.555e+006 1.452e+010 1.000e+000 2.771e-002 9.664e-005 
1.144e-004 2.560e+006 1.453e+010 1.000e+000 3.096e-002 9.665e-005 
1.144e-004 2.565e+006 1.454e+010 1.000e+000 2.798e-002 9.666e-005 
1.145e-004 2.571e+006 1.454e+010 1.000e+000 3.045e-002 9.667e-005 
1.145e-004 2.576e+006 1.455e+010 1.000e+000 3.565e-002 9.668e-005 
1.145e-004 2.582e+006 1.455e+010 1.000e+000 2.548e-002 9.669e-005 
1.146e-004 2.587e+006 1.456e+010 1.000e+000 2.901e-002 9.669e-005 
1.146e-004 2.592e+006 1.457e+010 1.000e+000 2.935e-002 9.670e-005 
1.147e-004 2.598e+006 1.457e+010 1.000e+000 3.076e-002 9.671e-005 
1.147e-004 2.603e+006 1.458e+010 1.000e+000 3.104e-002 9.672e-005 
1.148e-004 2.608e+006 1.458e+010 1.000e+000 3.010e-002 9.673e-005 
1.148e-004 2.613e+006 1.459e+010 1.000e+000 3.019e-002 9.674e-005 
1.149e-004 2.619e+006 1.460e+010 1.000e+000 2.611e-002 9.675e-005 
1.149e-004 2.624e+006 1.460e+010 1.000e+000 3.525e-002 9.676e-005 
1.150e-004 2.629e+006 1.461e+010 1.000e+000 2.932e-002 9.677e-005 
1.150e-004 2.634e+006 1.462e+010 1.000e+000 3.058e-002 9.678e-005 
1.150e-004 2.639e+006 1.463e+010 1.000e+000 2.954e-002 9.679e-005 
1.151e-004 2.644e+006 1.463e+010 1.000e+000 3.471e-002 9.680e-005 
1.151e-004 2.649e+006 1.464e+010 1.000e+000 3.047e-002 9.681e-005 
1.152e-004 2.654e+006 1.465e+010 1.000e+000 2.865e-002 9.683e-005 
1.152e-004 2.659e+006 1.466e+010 1.000e+000 3.544e-002 9.684e-005 
1.153e-004 2.663e+006 1.467e+010 1.000e+000 2.782e-002 9.686e-005 
1.153e-004 2.667e+006 1.469e+010 1.000e+000 3.311e-002 9.687e-005 
1.154e-004 2.671e+006 1.470e+010 1.000e+000 3.044e-002 9.689e-005 
1.154e-004 2.676e+006 1.471e+010 1.000e+000 2.580e-002 9.690e-005 
1.155e-004 2.682e+006 1.472e+010 1.000e+000 2.139e-002 9.691e-005 
1.155e-004 2.687e+006 1.473e+010 1.000e+000 3.166e-002 9.692e-005 
1.155e-004 2.693e+006 1.473e+010 1.000e+000 3.094e-002 9.692e-005 
1.156e-004 2.698e+006 1.476e+010 1.000e+000 3.599e-002 9.693e-005 
1.156e-004 2.705e+006 1.477e+010 1.000e+000 4.903e-002 9.693e-005 
1.157e-004 2.711e+006 1.478e+010 1.000e+000 4.872e-002 9.694e-005 
1.157e-004 2.717e+006 1.479e+010 1.000e+000 3.816e-002 9.694e-005 
1.158e-004 2.722e+006 1.480e+010 1.000e+000 4.543e-002 9.695e-005 
1.158e-004 2.728e+006 1.480e+010 1.000e+000 4.602e-002 9.695e-005 
1.159e-004 2.734e+006 1.481e+010 1.000e+000 4.775e-002 9.696e-005 
1.159e-004 2.740e+006 1.481e+010 1.000e+000 4.515e-002 9.696e-005 
1.160e-004 2.745e+006 1.482e+010 1.000e+000 4.328e-002 9.697e-005 
1.160e-004 2.751e+006 1.482e+010 1.000e+000 4.735e-002 9.698e-005 
1.160e-004 2.754e+006 1.482e+010 1.000e+000 5.167e-002 9.700e-005 
1.161e-004 2.756e+006 1.482e+010 1.000e+000 4.039e-002 9.704e-005 
1.161e-004 2.759e+006 1.481e+010 1.000e+000 4.247e-002 9.706e-005 
1.162e-004 2.758e+006 1.475e+010 1.000e+000 3.858e-002 9.711e-005 
1.162e-004 2.759e+006 1.471e+010 1.000e+000 3.645e-002 9.715e-005 
1.163e-004 2.760e+006 1.470e+010 1.000e+000 4.355e-002 9.719e-005 
1.163e-004 2.762e+006 1.470e+010 1.000e+000 4.344e-002 9.722e-005 
1.164e-004 2.763e+006 1.470e+010 1.000e+000 4.015e-002 9.726e-005 
1.164e-004 2.764e+006 1.471e+010 1.000e+000 5.039e-002 9.730e-005 
1.165e-004 2.765e+006 1.472e+010 1.000e+000 4.179e-002 9.734e-005 
1.165e-004 2.765e+006 1.473e+010 1.000e+000 3.974e-002 9.738e-005 
1.166e-004 2.766e+006 1.475e+010 1.000e+000 4.836e-002 9.742e-005 
1.166e-004 2.767e+006 1.476e+010 1.000e+000 4.583e-002 9.746e-005 
1.166e-004 2.767e+006 1.478e+010 1.000e+000 4.386e-002 9.751e-005 
1.167e-004 2.768e+006 1.479e+010 1.000e+000 4.517e-002 9.754e-005 
1.167e-004 2.770e+006 1.480e+010 1.000e+000 4.393e-002 9.758e-005 
1.168e-004 2.772e+006 1.481e+010 1.000e+000 4.355e-002 9.761e-005 
1.168e-004 2.774e+006 1.482e+010 1.000e+000 4.652e-002 9.764e-005 
1.169e-004 2.776e+006 1.483e+010 1.000e+000 4.201e-002 9.767e-005 
1.169e-004 2.778e+006 1.485e+010 1.000e+000 4.447e-002 9.770e-005 
1.170e-004 2.780e+006 1.486e+010 1.000e+000 4.852e-002 9.774e-005 
1.170e-004 2.780e+006 1.481e+010 1.000e+000 4.161e-002 9.778e-005 
1.171e-004 2.776e+006 1.480e+010 1.000e+000 4.982e-002 9.785e-005 
1.171e-004 2.772e+006 1.480e+010 1.000e+000 4.606e-002 9.793e-005 
1.171e-004 2.766e+006 1.477e+010 1.000e+000 4.770e-002 9.801e-005 
1.172e-004 2.761e+006 1.480e+010 1.000e+000 5.414e-002 9.810e-005 
1.172e-004 2.758e+006 1.483e+010 1.000e+000 5.902e-002 9.816e-005 
1.173e-004 2.757e+006 1.485e+010 1.000e+000 6.673e-002 9.822e-005 
1.173e-004 2.754e+006 1.487e+010 1.000e+000 6.873e-002 9.828e-005 
1.174e-004 2.751e+006 1.489e+010 1.000e+000 6.110e-002 9.835e-005 
1.174e-004 2.748e+006 1.492e+010 1.000e+000 5.902e-002 9.842e-005 
1.175e-004 2.745e+006 1.495e+010 1.000e+000 5.885e-002 9.848e-005 
1.175e-004 2.741e+006 1.498e+010 1.000e+000 6.649e-002 9.855e-005 
1.176e-004 2.737e+006 1.497e+010 1.000e+000 6.834e-002 9.863e-005 
1.176e-004 2.734e+006 1.499e+010 1.000e+000 6.745e-002 9.869e-005 
1.176e-004 2.733e+006 1.480e+010 1.000e+000 5.474e-002 9.874e-005 
1.177e-004 2.734e+006 1.474e+010 1.000e+000 5.229e-002 9.879e-005 
1.177e-004 2.735e+006 1.476e+010 1.000e+000 5.141e-002 9.883e-005 
1.178e-004 2.735e+006 1.478e+010 1.000e+000 5.167e-002 9.887e-005 
1.178e-004 2.736e+006 1.480e+010 1.000e+000 5.544e-002 9.891e-005 
1.179e-004 2.735e+006 1.482e+010 1.000e+000 6.297e-002 9.896e-005 
1.179e-004 2.735e+006 1.475e+010 1.000e+000 5.698e-002 9.901e-005 
1.180e-004 2.734e+006 1.477e+010 1.000e+000 6.067e-002 9.906e-005 
1.180e-004 2.733e+006 1.479e+010 1.000e+000 5.719e-002 9.911e-005 
1.181e-004 2.732e+006 1.482e+010 1.000e+000 5.987e-002 9.916e-005 
1.181e-004 2.731e+006 1.475e+010 1.000e+000 6.064e-002 9.922e-005 
1.182e-004 2.728e+006 1.467e+010 1.000e+000 5.650e-002 9.928e-005 
1.182e-004 2.726e+006 1.467e+010 1.000e+000 6.212e-002 9.934e-005 
1.182e-004 2.725e+006 1.467e+010 1.000e+000 5.074e-002 9.939e-005 
1.183e-004 2.725e+006 1.467e+010 1.000e+000 5.866e-002 9.944e-005 
1.183e-004 2.722e+006 1.453e+010 1.000e+000 5.337e-002 9.950e-005 
1.184e-004 2.720e+006 1.446e+010 1.000e+000 4.889e-002 9.957e-005 
1.184e-004 2.718e+006 1.446e+010 1.000e+000 4.541e-002 9.963e-005 
1.185e-004 2.717e+006 1.448e+010 1.000e+000 5.022e-002 9.968e-005 
1.185e-004 2.716e+006 1.450e+010 1.000e+000 4.695e-002 9.973e-005 
1.186e-004 2.715e+006 1.452e+010 1.000e+000 4.860e-002 9.978e-005 
1.186e-004 2.715e+006 1.452e+010 1.000e+000 5.583e-002 9.983e-005 
1.187e-004 2.715e+006 1.448e+010 1.000e+000 4.749e-002 9.987e-005 
1.187e-004 2.715e+006 1.446e+010 1.000e+000 4.720e-002 9.992e-005 
1.187e-004 2.712e+006 1.446e+010 1.000e+000 5.114e-002 9.999e-005 
1.188e-004 2.709e+006 1.446e+010 1.000e+000 4.492e-002 1.001e-004 
1.188e-004 2.703e+006 1.444e+010 1.000e+000 4.899e-002 1.001e-004 
1.189e-004 2.695e+006 1.442e+010 1.000e+000 4.640e-002 1.002e-004 
1.189e-004 2.690e+006 1.427e+010 1.000e+000 2.957e-002 1.003e-004 
1.190e-004 2.686e+006 1.429e+010 1.000e+000 2.817e-002 1.004e-004 
1.190e-004 2.684e+006 1.430e+010 1.000e+000 3.531e-002 1.005e-004 
1.191e-004 2.683e+006 1.432e+010 1.000e+000 3.108e-002 1.005e-004 
1.191e-004 2.682e+006 1.434e+010 1.000e+000 2.993e-002 1.006e-004 
1.192e-004 2.681e+006 1.431e+010 1.000e+000 3.207e-002 1.006e-004 
1.192e-004 2.680e+006 1.432e+010 1.000e+000 2.916e-002 1.007e-004 
1.192e-004 2.680e+006 1.432e+010 1.000e+000 2.909e-002 1.007e-004 
1.193e-004 2.682e+006 1.433e+010 1.000e+000 3.872e-002 1.007e-004 
1.193e-004 2.684e+006 1.434e+010 1.000e+000 2.795e-002 1.008e-004 
1.194e-004 2.686e+006 1.435e+010 1.000e+000 2.622e-002 1.008e-004 
1.194e-004 2.688e+006 1.436e+010 1.000e+000 3.235e-002 1.008e-004 
1.195e-004 2.690e+006 1.437e+010 1.000e+000 3.654e-002 1.009e-004 
1.195e-004 2.692e+006 1.438e+010 1.000e+000 2.550e-002 1.009e-004 
1.196e-004 2.695e+006 1.439e+010 1.000e+000 2.970e-002 1.009e-004 
1.196e-004 2.697e+006 1.437e+010 1.000e+000 2.817e-002 1.010e-004 
1.197e-004 2.700e+006 1.438e+010 1.000e+000 3.004e-002 1.010e-004 
1.197e-004 2.699e+006 1.435e+010 1.000e+000 2.665e-002 1.010e-004 
1.198e-004 2.699e+006 1.437e+010 1.000e+000 3.472e-002 1.011e-004 
1.198e-004 2.699e+006 1.439e+010 1.000e+000 2.477e-002 1.011e-004 
1.198e-004 2.700e+006 1.441e+010 1.000e+000 2.667e-002 1.012e-004 
1.199e-004 2.701e+006 1.442e+010 1.000e+000 2.687e-002 1.012e-004 
1.199e-004 2.701e+006 1.444e+010 1.000e+000 2.902e-002 1.013e-004 
1.200e-004 2.702e+006 1.447e+010 1.000e+000 2.969e-002 1.013e-004 
1.200e-004 2.701e+006 1.445e+010 1.000e+000 3.588e-002 1.013e-004 
1.201e-004 2.699e+006 1.446e+010 1.000e+000 3.017e-002 1.014e-004 
1.201e-004 2.697e+006 1.445e+010 1.000e+000 2.656e-002 1.015e-004 
1.202e-004 2.695e+006 1.446e+010 1.000e+000 2.195e-002 1.015e-004 
1.202e-004 2.695e+006 1.448e+010 1.000e+000 2.992e-002 1.016e-004 
1.203e-004 2.694e+006 1.450e+010 1.000e+000 2.945e-002 1.016e-004 
1.203e-004 2.694e+006 1.452e+010 1.000e+000 2.660e-002 1.017e-004 
1.203e-004 2.694e+006 1.454e+010 1.000e+000 2.704e-002 1.017e-004 
1.204e-004 2.694e+006 1.456e+010 1.000e+000 2.699e-002 1.018e-004 
1.204e-004 2.693e+006 1.457e+010 1.000e+000 2.625e-002 1.018e-004 
1.205e-004 2.694e+006 1.458e+010 1.000e+000 2.918e-002 1.018e-004 
1.205e-004 2.697e+006 1.460e+010 1.000e+000 2.558e-002 1.019e-004 
1.206e-004 2.700e+006 1.461e+010 1.000e+000 2.835e-002 1.019e-004 
1.206e-004 2.703e+006 1.461e+010 1.000e+000 2.755e-002 1.019e-004 
1.207e-004 2.707e+006 1.462e+010 1.000e+000 2.589e-002 1.019e-004 
1.207e-004 2.711e+006 1.462e+010 1.000e+000 3.303e-002 1.020e-004 
1.208e-004 2.711e+006 1.463e+010 1.000e+000 3.072e-002 1.020e-004 
1.208e-004 2.710e+006 1.463e+010 1.000e+000 3.029e-002 1.021e-004 
1.208e-004 2.712e+006 1.462e+010 1.000e+000 3.340e-002 1.021e-004 
1.209e-004 2.716e+006 1.462e+010 1.000e+000 3.115e-002 1.021e-004 
1.209e-004 2.719e+006 1.462e+010 1.000e+000 2.783e-002 1.021e-004 
1.210e-004 2.724e+006 1.463e+010 1.000e+000 3.362e-002 1.021e-004 
1.210e-004 2.726e+006 1.464e+010 1.000e+000 3.323e-002 1.022e-004 
1.211e-004 2.728e+006 1.463e+010 1.000e+000 2.711e-002 1.022e-004 
1.211e-004 2.731e+006 1.464e+010 1.000e+000 2.511e-002 1.022e-004 
1.212e-004 2.733e+006 1.465e+010 1.000e+000 3.081e-002 1.023e-004 
1.212e-004 2.734e+006 1.467e+010 1.000e+000 2.751e-002 1.023e-004 
1.213e-004 2.735e+006 1.468e+010 1.000e+000 2.704e-002 1.023e-004 
1.213e-004 2.736e+006 1.470e+010 1.000e+000 2.790e-002 1.024e-004 
1.213e-004 2.737e+006 1.471e+010 1.000e+000 2.935e-002 1.024e-004 
1.214e-004 2.739e+006 1.472e+010 1.000e+000 2.795e-002 1.025e-004 
1.214e-004 2.740e+006 1.474e+010 1.000e+000 3.448e-002 1.025e-004 
1.215e-004 2.742e+006 1.475e+010 1.000e+000 2.770e-002 1.025e-004 
1.215e-004 2.745e+006 1.478e+010 1.000e+000 3.429e-002 1.025e-004 
1.216e-004 2.747e+006 1.479e+010 1.000e+000 4.583e-002 1.026e-004 
1.216e-004 2.750e+006 1.482e+010 1.000e+000 3.727e-002 1.026e-004 
1.217e-004 2.753e+006 1.483e+010 1.000e+000 4.899e-002 1.026e-004 
1.217e-004 2.756e+006 1.484e+010 1.000e+000 4.301e-002 1.027e-004 
1.218e-004 2.759e+006 1.485e+010 1.000e+000 5.127e-002 1.027e-004 
1.218e-004 2.762e+006 1.486e+010 1.000e+000 4.589e-002 1.027e-004 
1.219e-004 2.765e+006 1.487e+010 1.000e+000 5.370e-002 1.027e-004 
1.219e-004 2.768e+006 1.488e+010 1.000e+000 5.242e-002 1.028e-004 
1.219e-004 2.770e+006 1.489e+010 1.000e+000 5.315e-002 1.028e-004 
1.220e-004 2.772e+006 1.490e+010 1.000e+000 5.211e-002 1.028e-004 
1.220e-004 2.774e+006 1.492e+010 1.000e+000 4.801e-002 1.028e-004 
1.221e-004 2.777e+006 1.494e+010 1.000e+000 5.219e-002 1.029e-004 
1.221e-004 2.775e+006 1.491e+010 1.000e+000 5.752e-002 1.029e-004 
1.222e-004 2.775e+006 1.495e+010 1.000e+000 6.548e-002 1.030e-004 
1.222e-004 2.776e+006 1.494e+010 1.000e+000 7.126e-002 1.030e-004 
1.223e-004 2.776e+006 1.496e+010 1.000e+000 6.779e-002 1.031e-004 
1.223e-004 2.775e+006 1.500e+010 1.000e+000 6.833e-002 1.031e-004 
1.224e-004 2.775e+006 1.492e+010 1.000e+000 5.519e-002 1.032e-004 
1.224e-004 2.774e+006 1.477e+010 1.000e+000 4.687e-002 1.032e-004 
1.224e-004 2.774e+006 1.471e+010 1.000e+000 4.819e-002 1.033e-004 
1.225e-004 2.774e+006 1.473e+010 1.000e+000 5.497e-002 1.033e-004 
1.225e-004 2.773e+006 1.472e+010 1.000e+000 4.607e-002 1.034e-004 
1.226e-004 2.773e+006 1.474e+010 1.000e+000 5.308e-002 1.034e-004 
1.226e-004 2.773e+006 1.477e+010 1.000e+000 4.293e-002 1.035e-004 
1.227e-004 2.772e+006 1.479e+010 1.000e+000 4.521e-002 1.035e-004 
1.227e-004 2.771e+006 1.482e+010 1.000e+000 4.800e-002 1.036e-004 
1.228e-004 2.769e+006 1.482e+010 1.000e+000 4.822e-002 1.036e-004 
1.228e-004 2.766e+006 1.484e+010 1.000e+000 5.490e-002 1.037e-004 
1.229e-004 2.763e+006 1.488e+010 1.000e+000 5.134e-002 1.037e-004 
1.229e-004 2.758e+006 1.493e+010 1.000e+000 5.679e-002 1.038e-004 
1.229e-004 2.753e+006 1.494e+010 1.000e+000 5.935e-002 1.039e-004 
1.230e-004 2.750e+006 1.496e+010 1.000e+000 6.544e-002 1.040e-004 
1.230e-004 2.750e+006 1.493e+010 1.000e+000 5.628e-002 1.040e-004 
1.231e-004 2.749e+006 1.496e+010 1.000e+000 6.640e-002 1.041e-004 
1.231e-004 2.746e+006 1.479e+010 1.000e+000 6.126e-002 1.041e-004 
1.232e-004 2.745e+006 1.481e+010 1.000e+000 5.779e-002 1.042e-004 
1.232e-004 2.745e+006 1.483e+010 1.000e+000 6.332e-002 1.042e-004 
1.233e-004 2.741e+006 1.472e+010 1.000e+000 5.308e-002 1.043e-004 
1.233e-004 2.737e+006 1.467e+010 1.000e+000 5.375e-002 1.044e-004 
1.234e-004 2.734e+006 1.464e+010 1.000e+000 4.865e-002 1.045e-004 
1.234e-004 2.728e+006 1.461e+010 1.000e+000 5.115e-002 1.045e-004 
1.235e-004 2.724e+006 1.461e+010 1.000e+000 5.152e-002 1.046e-004 
1.235e-004 2.720e+006 1.448e+010 1.000e+000 4.054e-002 1.047e-004 
1.235e-004 2.717e+006 1.446e+010 1.000e+000 3.885e-002 1.048e-004 
1.236e-004 2.714e+006 1.447e+010 1.000e+000 4.661e-002 1.048e-004 
1.236e-004 2.712e+006 1.448e+010 1.000e+000 4.615e-002 1.049e-004 
1.237e-004 2.710e+006 1.449e+010 1.000e+000 4.097e-002 1.049e-004 
1.237e-004 2.708e+006 1.451e+010 1.000e+000 4.971e-002 1.050e-004 
1.238e-004 2.707e+006 1.453e+010 1.000e+000 4.240e-002 1.051e-004 
1.238e-004 2.705e+006 1.455e+010 1.000e+000 4.634e-002 1.051e-004 
1.239e-004 2.704e+006 1.457e+010 1.000e+000 4.793e-002 1.052e-004 
1.239e-004 2.703e+006 1.459e+010 1.000e+000 4.362e-002 1.052e-004 
1.240e-004 2.702e+006 1.454e+010 1.000e+000 5.158e-002 1.053e-004 
1.240e-004 2.701e+006 1.437e+010 1.000e+000 3.987e-002 1.053e-004 
1.240e-004 2.699e+006 1.438e+010 1.000e+000 3.816e-002 1.054e-004 
1.241e-004 2.695e+006 1.434e+010 1.000e+000 3.812e-002 1.054e-004 
1.241e-004 2.693e+006 1.436e+010 1.000e+000 3.846e-002 1.055e-004 
1.242e-004 2.691e+006 1.436e+010 1.000e+000 4.201e-002 1.056e-004 
1.242e-004 2.688e+006 1.436e+010 1.000e+000 3.833e-002 1.056e-004 
1.243e-004 2.687e+006 1.438e+010 1.000e+000 4.018e-002 1.057e-004 
1.243e-004 2.687e+006 1.440e+010 1.000e+000 3.218e-002 1.057e-004 
1.244e-004 2.688e+006 1.439e+010 1.000e+000 3.961e-002 1.058e-004 
1.244e-004 2.689e+006 1.440e+010 1.000e+000 4.188e-002 1.058e-004 
1.245e-004 2.691e+006 1.441e+010 1.000e+000 3.529e-002 1.058e-004 
1.245e-004 2.693e+006 1.442e+010 1.000e+000 3.995e-002 1.059e-004 
1.245e-004 2.695e+006 1.435e+010 1.000e+000 2.920e-002 1.059e-004 
1.246e-004 2.699e+006 1.431e+010 1.000e+000 3.296e-002 1.059e-004 
1.246e-004 2.701e+006 1.424e+010 1.000e+000 2.944e-002 1.060e-004 
1.247e-004 2.701e+006 1.422e+010 1.000e+000 3.239e-002 1.060e-004 
1.247e-004 2.701e+006 1.422e+010 1.000e+000 2.910e-002 1.060e-004 
1.248e-004 2.701e+006 1.423e+010 1.000e+000 2.369e-002 1.061e-004 
1.248e-004 2.701e+006 1.424e+010 1.000e+000 2.615e-002 1.061e-004 
1.249e-004 2.700e+006 1.426e+010 1.000e+000 3.021e-002 1.062e-004 
1.249e-004 2.698e+006 1.428e+010 1.000e+000 2.314e-002 1.063e-004 
1.250e-004 2.697e+006 1.430e+010 1.000e+000 2.589e-002 1.063e-004 
1.250e-004 2.696e+006 1.432e+010 1.000e+000 2.548e-002 1.064e-004 
1.251e-004 2.694e+006 1.434e+010 1.000e+000 1.775e-002 1.064e-004 
1.251e-004 2.693e+006 1.436e+010 1.000e+000 2.260e-002 1.065e-004 
1.251e-004 2.692e+006 1.438e+010 1.000e+000 1.656e-002 1.065e-004 
1.252e-004 2.690e+006 1.441e+010 1.000e+000 1.743e-002 1.066e-004 
1.252e-004 2.688e+006 1.443e+010 1.000e+000 1.710e-002 1.066e-004 
1.253e-004 2.682e+006 1.446e+010 1.000e+000 1.688e-002 1.067e-004 
1.253e-004 2.678e+006 1.437e+010 1.000e+000 1.119e-002 1.068e-004 
1.254e-004 2.677e+006 1.440e+010 1.000e+000 1.061e-002 1.069e-004 
1.254e-004 2.678e+006 1.442e+010 1.000e+000 1.033e-002 1.069e-004 
1.255e-004 2.679e+006 1.438e+010 1.000e+000 1.111e-002 1.069e-004 
1.255e-004 2.676e+006 1.437e+010 1.000e+000 9.952e-003 1.070e-004 
1.256e-004 2.675e+006 1.438e+010 1.000e+000 1.309e-002 1.070e-004 
1.256e-004 2.672e+006 1.436e+010 1.000e+000 1.273e-002 1.071e-004 
1.256e-004 2.670e+006 1.437e+010 1.000e+000 1.193e-002 1.072e-004 
1.257e-004 2.669e+006 1.438e+010 1.000e+000 1.083e-002 1.072e-004 
1.257e-004 2.670e+006 1.439e+010 1.000e+000 1.197e-002 1.073e-004 
1.258e-004 2.669e+006 1.440e+010 1.000e+000 1.129e-002 1.073e-004 
1.258e-004 2.669e+006 1.441e+010 1.000e+000 1.065e-002 1.074e-004 
1.259e-004 2.668e+006 1.443e+010 1.000e+000 9.725e-003 1.074e-004 
1.259e-004 2.668e+006 1.445e+010 1.000e+000 8.424e-003 1.075e-004 
1.260e-004 2.667e+006 1.447e+010 1.000e+000 1.250e-002 1.075e-004 
1.260e-004 2.667e+006 1.449e+010 1.000e+000 1.163e-002 1.076e-004 
1.261e-004 2.666e+006 1.451e+010 1.000e+000 1.212e-002 1.076e-004 
1.261e-004 2.664e+006 1.453e+010 1.000e+000 7.999e-003 1.077e-004 
1.261e-004 2.663e+006 1.455e+010 1.000e+000 8.455e-003 1.077e-004 
1.262e-004 2.661e+006 1.458e+010 1.000e+000 7.390e-003 1.078e-004 
1.262e-004 2.660e+006 1.460e+010 1.000e+000 2.457e-002 1.078e-004 
1.263e-004 2.657e+006 1.463e+010 1.000e+000 2.421e-002 1.079e-004 
1.263e-004 2.653e+006 1.466e+010 1.000e+000 2.369e-002 1.080e-004 
1.264e-004 2.643e+006 1.455e+010 1.000e+000 2.425e-002 1.081e-004 
1.264e-004 2.629e+006 1.454e+010 1.000e+000 2.414e-002 1.082e-004 
1.265e-004 2.616e+006 1.454e+010 1.000e+000 2.521e-002 1.084e-004 
1.265e-004 2.604e+006 1.452e+010 1.000e+000 2.593e-002 1.085e-004 
1.266e-004 2.591e+006 1.451e+010 1.000e+000 2.598e-002 1.086e-004 
1.266e-004 2.578e+006 1.450e+010 1.000e+000 2.491e-002 1.088e-004 
1.266e-004 2.564e+006 1.450e+010 1.000e+000 2.545e-002 1.089e-004 
1.267e-004 2.549e+006 1.451e+010 1.000e+000 2.593e-002 1.091e-004 
1.267e-004 2.534e+006 1.452e+010 1.000e+000 2.574e-002 1.092e-004 
1.268e-004 2.519e+006 1.453e+010 1.000e+000 2.649e-002 1.094e-004 
1.268e-004 2.504e+006 1.453e+010 1.000e+000 2.699e-002 1.095e-004 
1.269e-004 2.497e+006 1.453e+010 1.000e+000 2.686e-002 1.096e-004 
1.269e-004 2.494e+006 1.453e+010 1.000e+000 2.689e-002 1.097e-004 
1.270e-004 2.492e+006 1.450e+010 1.000e+000 2.718e-002 1.097e-004 
1.270e-004 2.491e+006 1.449e+010 1.000e+000 2.699e-002 1.098e-004 
1.271e-004 2.491e+006 1.450e+010 1.000e+000 2.808e-002 1.098e-004 
1.271e-004 2.491e+006 1.448e+010 1.000e+000 2.755e-002 1.099e-004 
1.272e-004 2.491e+006 1.447e+010 1.000e+000 2.744e-002 1.099e-004 
1.272e-004 2.488e+006 1.444e+010 1.000e+000 2.756e-002 1.100e-004 
1.272e-004 2.483e+006 1.444e+010 1.000e+000 2.778e-002 1.101e-004 
1.273e-004 2.479e+006 1.444e+010 1.000e+000 2.783e-002 1.101e-004 
1.273e-004 2.476e+006 1.445e+010 1.000e+000 2.814e-002 1.102e-004 
1.274e-004 2.474e+006 1.445e+010 1.000e+000 2.817e-002 1.103e-004 
1.274e-004 2.473e+006 1.446e+010 1.000e+000 2.835e-002 1.103e-004 
1.275e-004 2.472e+006 1.447e+010 1.000e+000 2.861e-002 1.104e-004 
1.275e-004 2.472e+006 1.448e+010 1.000e+000 2.850e-002 1.104e-004 
1.276e-004 2.471e+006 1.449e+010 1.000e+000 2.909e-002 1.105e-004 
1.276e-004 2.471e+006 1.450e+010 1.000e+000 2.938e-002 1.105e-004 
1.277e-004 2.472e+006 1.451e+010 1.000e+000 2.983e-002 1.106e-004 
1.277e-004 2.472e+006 1.452e+010 1.000e+000 3.013e-002 1.106e-004 
1.277e-004 2.468e+006 1.453e+010 1.000e+000 3.043e-002 1.107e-004 
1.278e-004 2.464e+006 1.455e+010 1.000e+000 3.100e-002 1.107e-004 
1.278e-004 2.463e+006 1.456e+010 1.000e+000 3.084e-002 1.108e-004 
1.279e-004 2.463e+006 1.457e+010 1.000e+000 3.120e-002 1.108e-004 
1.279e-004 2.464e+006 1.458e+010 1.000e+000 3.160e-002 1.109e-004 
1.280e-004 2.465e+006 1.459e+010 1.000e+000 3.183e-002 1.109e-004 
1.280e-004 2.466e+006 1.460e+010 1.000e+000 3.206e-002 1.110e-004 
1.281e-004 2.468e+006 1.462e+010 1.000e+000 3.427e-002 1.110e-004 
1.281e-004 2.470e+006 1.463e+010 1.000e+000 3.645e-002 1.110e-004 
1.282e-004 2.470e+006 1.465e+010 1.000e+000 3.697e-002 1.111e-004 
1.282e-004 2.472e+006 1.466e+010 1.000e+000 3.829e-002 1.111e-004 
1.282e-004 2.474e+006 1.467e+010 1.000e+000 3.847e-002 1.111e-004 
1.283e-004 2.476e+006 1.468e+010 1.000e+000 3.831e-002 1.112e-004 
1.283e-004 2.479e+006 1.469e+010 1.000e+000 3.824e-002 1.112e-004 
1.284e-004 2.482e+006 1.469e+010 1.000e+000 3.851e-002 1.112e-004 
1.284e-004 2.486e+006 1.470e+010 1.000e+000 3.866e-002 1.112e-004 
1.285e-004 2.490e+006 1.470e+010 1.000e+000 3.942e-002 1.113e-004 
1.285e-004 2.494e+006 1.471e+010 1.000e+000 3.890e-002 1.113e-004 
1.286e-004 2.498e+006 1.467e+010 1.000e+000 3.552e-002 1.113e-004 
1.286e-004 2.502e+006 1.468e+010 1.000e+000 3.630e-002 1.113e-004 
1.287e-004 2.506e+006 1.469e+010 1.000e+000 3.614e-002 1.113e-004 
1.287e-004 2.510e+006 1.468e+010 1.000e+000 3.547e-002 1.113e-004 
1.288e-004 2.515e+006 1.468e+010 1.000e+000 3.523e-002 1.114e-004 
1.288e-004 2.520e+006 1.468e+010 1.000e+000 3.468e-002 1.114e-004 
1.288e-004 2.524e+006 1.469e+010 1.000e+000 3.432e-002 1.114e-004 
1.289e-004 2.529e+006 1.468e+010 1.000e+000 3.023e-002 1.114e-004 
1.289e-004 2.533e+006 1.461e+010 1.000e+000 2.108e-002 1.114e-004 
1.290e-004 2.537e+006 1.456e+010 1.000e+000 1.516e-002 1.114e-004 
1.290e-004 2.542e+006 1.456e+010 1.000e+000 1.300e-002 1.114e-004 
1.291e-004 2.546e+006 1.457e+010 1.000e+000 1.130e-002 1.115e-004 
1.291e-004 2.550e+006 1.457e+010 1.000e+000 4.707e-003 1.115e-004 
1.292e-004 2.554e+006 1.457e+010 1.000e+000 4.903e-003 1.115e-004 
1.292e-004 2.558e+006 1.458e+010 1.000e+000 5.003e-003 1.115e-004 
1.293e-004 2.562e+006 1.459e+010 1.000e+000 4.651e-003 1.115e-004 
1.293e-004 2.566e+006 1.459e+010 1.000e+000 5.079e-003 1.116e-004 
1.293e-004 2.570e+006 1.460e+010 1.000e+000 5.231e-003 1.116e-004 
1.294e-004 2.575e+006 1.461e+010 1.000e+000 4.990e-003 1.116e-004 
1.294e-004 2.579e+006 1.461e+010 1.000e+000 5.203e-003 1.116e-004 
1.295e-004 2.583e+006 1.462e+010 1.000e+000 5.424e-003 1.116e-004 
1.295e-004 2.587e+006 1.463e+010 1.000e+000 5.633e-003 1.116e-004 
1.296e-004 2.592e+006 1.464e+010 1.000e+000 6.129e-003 1.116e-004 
1.296e-004 2.596e+006 1.464e+010 1.000e+000 6.207e-003 1.117e-004 
1.297e-004 2.600e+006 1.465e+010 1.000e+000 6.373e-003 1.117e-004 
1.297e-004 2.604e+006 1.466e+010 1.000e+000 6.932e-003 1.117e-004 
1.298e-004 2.608e+006 1.467e+010 1.000e+000 7.168e-003 1.117e-004 
1.298e-004 2.612e+006 1.468e+010 1.000e+000 7.037e-003 1.117e-004 
1.298e-004 2.615e+006 1.464e+010 1.000e+000 8.116e-003 1.118e-004 
1.299e-004 2.617e+006 1.463e+010 1.000e+000 7.969e-003 1.118e-004 
1.299e-004 2.619e+006 1.463e+010 1.000e+000 8.195e-003 1.118e-004 
1.300e-004 2.621e+006 1.462e+010 1.000e+000 7.836e-003 1.119e-004 
1.300e-004 2.624e+006 1.461e+010 1.000e+000 8.036e-003 1.119e-004 
1.301e-004 2.625e+006 1.461e+010 1.000e+000 8.565e-003 1.119e-004 
1.301e-004 2.626e+006 1.461e+010 1.000e+000 9.453e-003 1.120e-004 
1.302e-004 2.626e+006 1.461e+010 1.000e+000 9.228e-003 1.120e-004 
1.302e-004 2.626e+006 1.461e+010 1.000e+000 9.348e-003 1.120e-004 
1.303e-004 2.625e+006 1.461e+010 1.000e+000 8.731e-003 1.121e-004 
1.303e-004 2.623e+006 1.462e+010 1.000e+000 8.182e-003 1.122e-004 
1.304e-004 2.621e+006 1.462e+010 1.000e+000 8.837e-003 1.122e-004 
1.304e-004 2.619e+006 1.462e+010 1.000e+000 8.311e-003 1.123e-004 
1.304e-004 2.617e+006 1.463e+010 1.000e+000 7.857e-003 1.123e-004 
1.305e-004 2.615e+006 1.464e+010 1.000e+000 7.823e-003 1.124e-004 
1.305e-004 2.612e+006 1.464e+010 1.000e+000 8.029e-003 1.125e-004 
1.306e-004 2.609e+006 1.464e+010 1.000e+000 7.625e-003 1.125e-004 
1.306e-004 2.605e+006 1.464e+010 1.000e+000 7.900e-003 1.126e-004 
1.307e-004 2.605e+006 1.464e+010 1.000e+000 7.640e-003 1.127e-004 
1.307e-004 2.606e+006 1.463e+010 1.000e+000 6.642e-003 1.127e-004 
1.308e-004 2.606e+006 1.464e+010 1.000e+000 6.289e-003 1.127e-004 
1.308e-004 2.606e+006 1.464e+010 1.000e+000 2.578e-002 1.128e-004 
1.309e-004 2.604e+006 1.464e+010 1.000e+000 2.585e-002 1.128e-004 
1.309e-004 2.602e+006 1.464e+010 1.000e+000 2.601e-002 1.129e-004 
1.309e-004 2.598e+006 1.464e+010 1.000e+000 2.624e-002 1.130e-004 
1.310e-004 2.594e+006 1.464e+010 1.000e+000 2.594e-002 1.130e-004 
1.310e-004 2.590e+006 1.465e+010 1.000e+000 2.621e-002 1.131e-004 
1.311e-004 2.586e+006 1.466e+010 1.000e+000 2.680e-002 1.132e-004 
1.311e-004 2.582e+006 1.466e+010 1.000e+000 2.946e-002 1.133e-004 
1.312e-004 2.579e+006 1.468e+010 1.000e+000 3.067e-002 1.133e-004 
1.312e-004 2.575e+006 1.472e+010 1.000e+000 3.167e-002 1.134e-004 
1.313e-004 2.571e+006 1.475e+010 1.000e+000 3.261e-002 1.135e-004 
1.313e-004 2.567e+006 1.479e+010 1.000e+000 4.091e-002 1.136e-004 
1.314e-004 2.563e+006 1.482e+010 1.000e+000 3.813e-002 1.136e-004 
1.314e-004 2.559e+006 1.486e+010 1.000e+000 4.290e-002 1.137e-004 
1.314e-004 2.552e+006 1.462e+010 1.000e+000 3.503e-002 1.138e-004 
1.315e-004 2.541e+006 1.457e+010 1.000e+000 3.098e-002 1.139e-004 
1.315e-004 2.529e+006 1.455e+010 1.000e+000 2.771e-002 1.140e-004 
1.316e-004 2.518e+006 1.454e+010 1.000e+000 2.718e-002 1.142e-004 
1.316e-004 2.508e+006 1.454e+010 1.000e+000 2.760e-002 1.143e-004 
1.317e-004 2.500e+006 1.454e+010 1.000e+000 2.790e-002 1.144e-004 
1.317e-004 2.494e+006 1.455e+010 1.000e+000 2.604e-002 1.145e-004 
1.318e-004 2.490e+006 1.455e+010 1.000e+000 2.793e-002 1.145e-004 
1.318e-004 2.487e+006 1.456e+010 1.000e+000 2.790e-002 1.146e-004 
1.319e-004 2.485e+006 1.456e+010 1.000e+000 2.636e-002 1.147e-004 
1.319e-004 2.482e+006 1.458e+010 1.000e+000 2.802e-002 1.147e-004 
1.319e-004 2.475e+006 1.455e+010 1.000e+000 2.874e-002 1.148e-004 
1.320e-004 2.466e+006 1.456e+010 1.000e+000 2.930e-002 1.149e-004 
1.320e-004 2.454e+006 1.447e+010 1.000e+000 2.872e-002 1.151e-004 
1.321e-004 2.446e+006 1.445e+010 1.000e+000 2.832e-002 1.152e-004 
1.321e-004 2.441e+006 1.445e+010 1.000e+000 2.812e-002 1.152e-004 
1.322e-004 2.439e+006 1.445e+010 1.000e+000 2.825e-002 1.153e-004 
1.322e-004 2.437e+006 1.445e+010 1.000e+000 2.821e-002 1.154e-004 
1.323e-004 2.437e+006 1.447e+010 1.000e+000 3.366e-002 1.154e-004 
1.323e-004 2.436e+006 1.448e+010 1.000e+000 3.603e-002 1.155e-004 
1.324e-004 2.436e+006 1.449e+010 1.000e+000 3.716e-002 1.155e-004 
1.324e-004 2.437e+006 1.449e+010 1.000e+000 3.832e-002 1.156e-004 
1.325e-004 2.437e+006 1.451e+010 1.000e+000 3.987e-002 1.156e-004 
1.325e-004 2.436e+006 1.451e+010 1.000e+000 4.079e-002 1.157e-004 
1.325e-004 2.435e+006 1.453e+010 1.000e+000 4.081e-002 1.157e-004 
1.326e-004 2.434e+006 1.454e+010 1.000e+000 4.127e-002 1.158e-004 
1.326e-004 2.433e+006 1.454e+010 1.000e+000 4.186e-002 1.158e-004 
1.327e-004 2.431e+006 1.455e+010 1.000e+000 4.203e-002 1.159e-004 
1.327e-004 2.432e+006 1.454e+010 1.000e+000 4.159e-002 1.159e-004 
1.328e-004 2.432e+006 1.455e+010 1.000e+000 4.144e-002 1.160e-004 
1.328e-004 2.432e+006 1.456e+010 1.000e+000 4.120e-002 1.160e-004 
1.329e-004 2.431e+006 1.452e+010 1.000e+000 4.150e-002 1.160e-004 
1.329e-004 2.428e+006 1.450e+010 1.000e+000 4.154e-002 1.161e-004 
1.330e-004 2.423e+006 1.449e+010 1.000e+000 4.122e-002 1.162e-004 
1.330e-004 2.419e+006 1.449e+010 1.000e+000 4.110e-002 1.163e-004 
1.330e-004 2.417e+006 1.450e+010 1.000e+000 4.076e-002 1.163e-004 
1.331e-004 2.416e+006 1.451e+010 1.000e+000 4.078e-002 1.164e-004 
1.331e-004 2.415e+006 1.452e+010 1.000e+000 4.079e-002 1.164e-004 
1.332e-004 2.413e+006 1.453e+010 1.000e+000 4.069e-002 1.165e-004 
1.332e-004 2.412e+006 1.455e+010 1.000e+000 4.113e-002 1.165e-004 
1.333e-004 2.410e+006 1.457e+010 1.000e+000 4.161e-002 1.166e-004 
1.333e-004 2.409e+006 1.459e+010 1.000e+000 4.216e-002 1.167e-004 
1.334e-004 2.408e+006 1.462e+010 1.000e+000 4.263e-002 1.167e-004 
1.334e-004 2.408e+006 1.464e+010 1.000e+000 4.322e-002 1.168e-004 
1.335e-004 2.408e+006 1.465e+010 1.000e+000 4.421e-002 1.168e-004 
1.335e-004 2.409e+006 1.467e+010 1.000e+000 4.419e-002 1.168e-004 
1.335e-004 2.410e+006 1.468e+010 1.000e+000 4.471e-002 1.169e-004 
1.336e-004 2.412e+006 1.468e+010 1.000e+000 4.429e-002 1.169e-004 
1.336e-004 2.414e+006 1.469e+010 1.000e+000 4.470e-002 1.169e-004 
1.337e-004 2.417e+006 1.469e+010 1.000e+000 4.444e-002 1.170e-004 
1.337e-004 2.420e+006 1.470e+010 1.000e+000 4.430e-002 1.170e-004 
1.338e-004 2.423e+006 1.471e+010 1.000e+000 4.421e-002 1.170e-004 
1.338e-004 2.425e+006 1.471e+010 1.000e+000 4.418e-002 1.170e-004 
1.339e-004 2.428e+006 1.472e+010 1.000e+000 4.405e-002 1.171e-004 
1.339e-004 2.431e+006 1.473e+010 1.000e+000 4.382e-002 1.171e-004 
1.340e-004 2.433e+006 1.473e+010 1.000e+000 4.444e-002 1.171e-004 
1.340e-004 2.435e+006 1.471e+010 1.000e+000 4.416e-002 1.172e-004 
1.341e-004 2.433e+006 1.470e+010 1.000e+000 4.420e-002 1.172e-004 
1.341e-004 2.433e+006 1.470e+010 1.000e+000 4.416e-002 1.173e-004 
1.341e-004 2.435e+006 1.471e+010 1.000e+000 4.328e-002 1.173e-004 
1.342e-004 2.438e+006 1.472e+010 1.000e+000 4.411e-002 1.173e-004 
1.342e-004 2.441e+006 1.473e+010 1.000e+000 4.393e-002 1.173e-004 
1.343e-004 2.445e+006 1.474e+010 1.000e+000 4.414e-002 1.174e-004 
1.343e-004 2.450e+006 1.474e+010 1.000e+000 4.381e-002 1.174e-004 
1.344e-004 2.455e+006 1.475e+010 1.000e+000 4.365e-002 1.174e-004 
1.344e-004 2.460e+006 1.476e+010 1.000e+000 4.404e-002 1.174e-004 
1.345e-004 2.463e+006 1.476e+010 1.000e+000 4.456e-002 1.174e-004 
1.345e-004 2.466e+006 1.476e+010 1.000e+000 4.431e-002 1.175e-004 
1.346e-004 2.468e+006 1.477e+010 1.000e+000 4.448e-002 1.175e-004 
1.346e-004 2.471e+006 1.478e+010 1.000e+000 4.457e-002 1.175e-004 
1.346e-004 2.473e+006 1.479e+010 1.000e+000 4.452e-002 1.175e-004 
1.347e-004 2.475e+006 1.480e+010 1.000e+000 4.466e-002 1.176e-004 
1.347e-004 2.476e+006 1.482e+010 1.000e+000 4.549e-002 1.176e-004 
1.348e-004 2.477e+006 1.484e+010 1.000e+000 4.654e-002 1.176e-004 
1.348e-004 2.478e+006 1.486e+010 1.000e+000 4.618e-002 1.177e-004 
1.349e-004 2.476e+006 1.482e+010 1.000e+000 4.954e-002 1.177e-004 
1.349e-004 2.474e+006 1.482e+010 1.000e+000 4.778e-002 1.178e-004 
1.350e-004 2.473e+006 1.483e+010 1.000e+000 4.803e-002 1.179e-004 
1.350e-004 2.473e+006 1.484e+010 1.000e+000 4.732e-002 1.179e-004 
1.351e-004 2.473e+006 1.485e+010 1.000e+000 4.765e-002 1.180e-004 
1.351e-004 2.474e+006 1.487e+010 1.000e+000 4.770e-002 1.180e-004 
1.351e-004 2.475e+006 1.488e+010 1.000e+000 4.828e-002 1.180e-004 
1.352e-004 2.476e+006 1.489e+010 1.000e+000 4.706e-002 1.181e-004 
1.352e-004 2.478e+006 1.491e+010 1.000e+000 4.925e-002 1.181e-004 
1.353e-004 2.479e+006 1.492e+010 1.000e+000 4.740e-002 1.181e-004 
1.353e-004 2.481e+006 1.493e+010 1.000e+000 4.821e-002 1.182e-004 
1.354e-004 2.483e+006 1.494e+010 1.000e+000 4.701e-002 1.182e-004 
1.354e-004 2.484e+006 1.495e+010 1.000e+000 4.731e-002 1.182e-004 
1.355e-004 2.480e+006 1.495e+010 1.000e+000 5.019e-002 1.183e-004 
1.355e-004 2.476e+006 1.496e+010 1.000e+000 4.954e-002 1.184e-004 
1.356e-004 2.472e+006 1.497e+010 1.000e+000 5.167e-002 1.185e-004 
1.356e-004 2.467e+006 1.500e+010 1.000e+000 5.246e-002 1.185e-004 
1.357e-004 2.462e+006 1.503e+010 1.000e+000 5.387e-002 1.186e-004 
1.357e-004 2.458e+006 1.507e+010 1.000e+000 5.725e-002 1.187e-004 
1.357e-004 2.454e+006 1.510e+010 1.000e+000 5.682e-002 1.188e-004 
1.358e-004 2.451e+006 1.513e+010 1.000e+000 5.926e-002 1.188e-004 
1.358e-004 2.449e+006 1.516e+010 1.000e+000 5.767e-002 1.189e-004 
1.359e-004 2.448e+006 1.518e+010 1.000e+000 6.028e-002 1.189e-004 
1.359e-004 2.446e+006 1.519e+010 1.000e+000 6.245e-002 1.190e-004 
1.360e-004 2.441e+006 1.524e+010 1.000e+000 7.115e-002 1.191e-004 
1.360e-004 2.435e+006 1.527e+010 1.000e+000 7.615e-002 1.192e-004 
1.361e-004 2.429e+006 1.531e+010 1.000e+000 7.456e-002 1.193e-004 
1.361e-004 2.425e+006 1.535e+010 1.000e+000 7.867e-002 1.193e-004 
1.362e-004 2.421e+006 1.536e+010 1.000e+000 7.527e-002 1.194e-004 
1.362e-004 2.417e+006 1.539e+010 1.000e+000 7.982e-002 1.195e-004 
1.362e-004 2.413e+006 1.543e+010 1.000e+000 8.159e-002 1.196e-004 
1.363e-004 2.409e+006 1.547e+010 1.000e+000 7.896e-002 1.196e-004 
1.363e-004 2.402e+006 1.537e+010 1.000e+000 7.565e-002 1.197e-004 
1.364e-004 2.397e+006 1.534e+010 1.000e+000 7.256e-002 1.198e-004 
1.364e-004 2.393e+006 1.536e+010 1.000e+000 7.352e-002 1.199e-004 
1.365e-004 2.390e+006 1.538e+010 1.000e+000 7.401e-002 1.199e-004 
1.365e-004 2.389e+006 1.539e+010 1.000e+000 7.475e-002 1.200e-004 
1.366e-004 2.389e+006 1.540e+010 1.000e+000 7.226e-002 1.200e-004 
1.366e-004 2.389e+006 1.542e+010 1.000e+000 7.830e-002 1.201e-004 
1.367e-004 2.389e+006 1.543e+010 1.000e+000 7.865e-002 1.201e-004 
1.367e-004 2.390e+006 1.545e+010 1.000e+000 7.698e-002 1.202e-004 
1.367e-004 2.389e+006 1.546e+010 1.000e+000 7.750e-002 1.202e-004 
1.368e-004 2.389e+006 1.548e+010 1.000e+000 8.181e-002 1.203e-004 
1.368e-004 2.390e+006 1.550e+010 1.000e+000 8.272e-002 1.203e-004 
1.369e-004 2.383e+006 1.492e+010 1.000e+000 5.141e-002 1.204e-004 
1.369e-004 2.377e+006 1.484e+010 1.000e+000 4.957e-002 1.205e-004 
1.370e-004 2.373e+006 1.478e+010 1.000e+000 4.732e-002 1.206e-004 
1.370e-004 2.366e+006 1.474e+010 1.000e+000 4.305e-002 1.207e-004 
1.371e-004 2.360e+006 1.473e+010 1.000e+000 4.471e-002 1.207e-004 
1.371e-004 2.355e+006 1.473e+010 1.000e+000 4.454e-002 1.208e-004 
1.372e-004 2.349e+006 1.469e+010 1.000e+000 4.327e-002 1.209e-004 
1.372e-004 2.345e+006 1.470e+010 1.000e+000 4.328e-002 1.210e-004 
1.372e-004 2.340e+006 1.469e+010 1.000e+000 4.448e-002 1.211e-004 
1.373e-004 2.336e+006 1.471e+010 1.000e+000 4.312e-002 1.211e-004 
1.373e-004 2.334e+006 1.472e+010 1.000e+000 4.471e-002 1.212e-004 
1.374e-004 2.329e+006 1.463e+010 1.000e+000 4.261e-002 1.213e-004 
1.374e-004 2.322e+006 1.454e+010 1.000e+000 3.755e-002 1.214e-004 
1.375e-004 2.317e+006 1.455e+010 1.000e+000 3.558e-002 1.215e-004 
1.375e-004 2.314e+006 1.456e+010 1.000e+000 3.724e-002 1.215e-004 
1.376e-004 2.314e+006 1.457e+010 1.000e+000 3.681e-002 1.216e-004 
1.376e-004 2.314e+006 1.458e+010 1.000e+000 3.702e-002 1.216e-004 
1.377e-004 2.315e+006 1.459e+010 1.000e+000 3.778e-002 1.216e-004 
1.377e-004 2.316e+006 1.459e+010 1.000e+000 3.708e-002 1.217e-004 
1.378e-004 2.318e+006 1.460e+010 1.000e+000 3.894e-002 1.217e-004 
1.378e-004 2.319e+006 1.461e+010 1.000e+000 3.830e-002 1.218e-004 
1.378e-004 2.321e+006 1.461e+010 1.000e+000 3.751e-002 1.218e-004 
1.379e-004 2.321e+006 1.457e+010 1.000e+000 3.805e-002 1.218e-004 
1.379e-004 2.322e+006 1.458e+010 1.000e+000 3.837e-002 1.219e-004 
1.380e-004 2.323e+006 1.459e+010 1.000e+000 3.804e-002 1.219e-004 
1.380e-004 2.325e+006 1.460e+010 1.000e+000 3.728e-002 1.219e-004 
1.381e-004 2.325e+006 1.460e+010 1.000e+000 3.900e-002 1.220e-004 
1.381e-004 2.326e+006 1.461e+010 1.000e+000 3.664e-002 1.220e-004 
1.382e-004 2.327e+006 1.462e+010 1.000e+000 4.023e-002 1.221e-004 
1.382e-004 2.328e+006 1.463e+010 1.000e+000 3.714e-002 1.221e-004 
1.383e-004 2.329e+006 1.464e+010 1.000e+000 3.775e-002 1.221e-004 
1.383e-004 2.329e+006 1.466e+010 1.000e+000 3.811e-002 1.222e-004 
1.383e-004 2.330e+006 1.466e+010 1.000e+000 3.888e-002 1.222e-004 
1.384e-004 2.331e+006 1.467e+010 1.000e+000 3.661e-002 1.223e-004 
1.384e-004 2.332e+006 1.463e+010 1.000e+000 3.170e-002 1.223e-004 
1.385e-004 2.332e+006 1.462e+010 1.000e+000 3.112e-002 1.224e-004 
1.385e-004 2.330e+006 1.463e+010 1.000e+000 3.073e-002 1.224e-004 
1.386e-004 2.324e+006 1.457e+010 1.000e+000 3.065e-002 1.225e-004 
1.386e-004 2.313e+006 1.455e+010 1.000e+000 3.100e-002 1.226e-004 
1.387e-004 2.301e+006 1.456e+010 1.000e+000 3.436e-002 1.228e-004 
1.387e-004 2.288e+006 1.458e+010 1.000e+000 3.425e-002 1.229e-004 
1.388e-004 2.275e+006 1.458e+010 1.000e+000 3.325e-002 1.230e-004 
1.388e-004 2.262e+006 1.458e+010 1.000e+000 3.521e-002 1.232e-004 
1.388e-004 2.248e+006 1.445e+010 1.000e+000 3.073e-002 1.233e-004 
1.389e-004 2.232e+006 1.443e+010 1.000e+000 3.003e-002 1.235e-004 
1.389e-004 2.216e+006 1.442e+010 1.000e+000 2.954e-002 1.236e-004 
1.390e-004 2.200e+006 1.438e+010 1.000e+000 2.963e-002 1.238e-004 
1.390e-004 2.187e+006 1.438e+010 1.000e+000 2.876e-002 1.239e-004 
1.391e-004 2.175e+006 1.439e+010 1.000e+000 2.859e-002 1.240e-004 
1.391e-004 2.164e+006 1.439e+010 1.000e+000 2.814e-002 1.242e-004 
1.392e-004 2.153e+006 1.440e+010 1.000e+000 2.852e-002 1.243e-004 
1.371e-004 2.355e+006 1.472e+010 1.000e+000 4.318e-002 1.208e-004 
1.372e-004 2.349e+006 1.469e+010 1.000e+000 4.144e-002 1.209e-004 
1.372e-004 2.344e+006 1.468e+010 1.000e+000 4.046e-002 1.210e-004 
1.372e-004 2.339e+006 1.469e+010 1.000e+000 4.296e-002 1.211e-004 
1.373e-004 2.335e+006 1.470e+010 1.000e+000 4.134e-002 1.211e-004 
1.373e-004 2.333e+006 1.472e+010 1.000e+000 4.314e-002 1.212e-004 
1.374e-004 2.329e+006 1.463e+010 1.000e+000 4.035e-002 1.213e-004 
1.374e-004 2.321e+006 1.454e+010 1.000e+000 3.660e-002 1.214e-004 
1.375e-004 2.317e+006 1.454e+010 1.000e+000 3.379e-002 1.215e-004 
1.375e-004 2.314e+006 1.456e+010 1.000e+000 4.043e-002 1.215e-004 
1.376e-004 2.314e+006 1.457e+010 1.000e+000 3.694e-002 1.216e-004 
1.376e-004 2.314e+006 1.458e+010 1.000e+000 3.854e-002 1.216e-004 
1.377e-004 2.315e+006 1.458e+010 1.000e+000 3.741e-002 1.216e-004 
1.377e-004 2.316e+006 1.459e+010 1.000e+000 3.693e-002 1.217e-004 
1.378e-004 2.318e+006 1.460e+010 1.000e+000 3.817e-002 1.217e-004 
1.378e-004 2.319e+006 1.460e+010 1.000e+000 3.838e-002 1.218e-004 
1.378e-004 2.321e+006 1.462e+010 1.000e+000 3.897e-002 1.218e-004 
1.379e-004 2.322e+006 1.463e+010 1.000e+000 3.869e-002 1.218e-004 
1.379e-004 2.322e+006 1.457e+010 1.000e+000 3.896e-002 1.219e-004 
1.380e-004 2.324e+006 1.458e+010 1.000e+000 3.903e-002 1.219e-004 
1.380e-004 2.325e+006 1.459e+010 1.000e+000 3.802e-002 1.219e-004 
1.381e-004 2.325e+006 1.460e+010 1.000e+000 3.802e-002 1.220e-004 
1.381e-004 2.326e+006 1.461e+010 1.000e+000 3.716e-002 1.220e-004 
1.382e-004 2.327e+006 1.462e+010 1.000e+000 3.728e-002 1.221e-004 
1.382e-004 2.328e+006 1.463e+010 1.000e+000 3.880e-002 1.221e-004 
1.383e-004 2.328e+006 1.464e+010 1.000e+000 3.807e-002 1.221e-004 
1.383e-004 2.329e+006 1.465e+010 1.000e+000 3.684e-002 1.222e-004 
1.383e-004 2.330e+006 1.466e+010 1.000e+000 3.647e-002 1.222e-004 
1.384e-004 2.331e+006 1.467e+010 1.000e+000 3.876e-002 1.223e-004 
1.384e-004 2.331e+006 1.467e+010 1.000e+000 3.768e-002 1.223e-004 
1.385e-004 2.331e+006 1.468e+010 1.000e+000 3.773e-002 1.224e-004 
1.385e-004 2.330e+006 1.469e+010 1.000e+000 3.696e-002 1.224e-004 
1.386e-004 2.323e+006 1.462e+010 1.000e+000 3.780e-002 1.225e-004 
