# Supplementary material for: Strain rate dependency of dislocation plasticity
Source: Nat Commun. 2021 Mar 23;12:1845. doi: 10.1038/s41467-021-21939-1 (PMC7988163; doi:10.1038/s41467-021-21939-1)
Supplement: Supplementary file 3 — Supplementary Data 1 [file 41467_2021_21939_MOESM3_ESM.zip › Supplementary Data 1/DDDSimulationSet3/StrainRate=1e0s-1/InitialDislocationDensity=1.4e8m-2.dat]

#strain(1), stress(Pa), dislocation density(m-2), strain rate(s-1), mean dislocation velocity(km/s), plastic strain(1)
1.263e-007 1.821e+004 1.415e+008 1.000e+000 1.558e-003 2.673e-010 
2.517e-007 3.626e+004 1.415e+008 1.000e+000 1.558e-003 7.554e-010 
3.759e-007 5.411e+004 1.415e+008 1.000e+000 1.558e-003 1.455e-009 
5.039e-007 7.248e+004 1.415e+008 1.000e+000 1.558e-003 2.401e-009 
6.314e-007 9.075e+004 1.415e+008 1.000e+000 1.558e-003 3.573e-009 
7.576e-007 1.088e+005 1.415e+008 1.000e+000 1.558e-003 4.954e-009 
8.840e-007 1.268e+005 1.415e+008 1.000e+000 1.558e-003 6.561e-009 
1.012e-006 1.451e+005 1.415e+008 1.000e+000 1.558e-003 8.414e-009 
1.141e-006 1.634e+005 1.415e+008 1.000e+000 1.558e-003 1.049e-008 
1.268e-006 1.814e+005 1.415e+008 1.000e+000 1.558e-003 1.278e-008 
1.396e-006 1.996e+005 1.415e+008 1.000e+000 1.585e-003 1.530e-008 
1.522e-006 2.175e+005 1.415e+008 1.000e+000 1.558e-003 1.801e-008 
1.651e-006 2.356e+005 1.415e+008 1.000e+000 1.558e-003 2.099e-008 
1.778e-006 2.535e+005 1.415e+008 1.000e+000 1.585e-003 2.415e-008 
1.904e-006 2.713e+005 1.415e+008 1.000e+000 1.558e-003 2.752e-008 
2.030e-006 2.890e+005 1.415e+008 1.000e+000 1.558e-003 3.110e-008 
2.156e-006 3.067e+005 1.415e+008 1.000e+000 1.571e-003 3.488e-008 
2.282e-006 3.243e+005 1.415e+008 1.000e+000 1.862e-003 3.889e-008 
2.408e-006 3.419e+005 1.415e+008 1.000e+000 3.539e-003 4.315e-008 
2.536e-006 3.598e+005 1.415e+008 1.000e+000 3.895e-003 4.769e-008 
2.662e-006 3.772e+005 1.415e+008 1.000e+000 3.895e-003 5.237e-008 
2.784e-006 3.943e+005 1.415e+008 1.000e+000 3.895e-003 5.717e-008 
2.912e-006 4.120e+005 1.415e+008 1.000e+000 3.881e-003 6.237e-008 
3.030e-006 4.284e+005 1.415e+008 1.000e+000 3.882e-003 6.742e-008 
3.145e-006 4.443e+005 1.415e+008 1.000e+000 3.895e-003 7.252e-008 
3.254e-006 4.593e+005 1.415e+008 1.000e+000 3.902e-003 7.752e-008 
3.359e-006 4.736e+005 1.415e+008 1.000e+000 3.868e-003 8.248e-008 
3.463e-006 4.880e+005 1.415e+008 1.000e+000 3.895e-003 8.759e-008 
3.570e-006 5.027e+005 1.415e+008 1.000e+000 3.895e-003 9.298e-008 
3.676e-006 5.172e+005 1.415e+008 1.000e+000 3.895e-003 9.849e-008 
3.778e-006 5.312e+005 1.415e+008 1.000e+000 3.922e-003 1.039e-007 
3.879e-006 5.450e+005 1.415e+008 1.000e+000 3.909e-003 1.095e-007 
3.976e-006 5.582e+005 1.415e+008 1.000e+000 3.888e-003 1.149e-007 
4.070e-006 5.711e+005 1.415e+008 1.000e+000 3.888e-003 1.203e-007 
4.163e-006 5.838e+005 1.415e+008 1.000e+000 3.909e-003 1.258e-007 
4.253e-006 5.959e+005 1.415e+008 1.000e+000 3.909e-003 1.312e-007 
4.343e-006 6.082e+005 1.415e+008 1.000e+000 3.934e-003 1.368e-007 
4.434e-006 6.205e+005 1.415e+008 1.000e+000 3.980e-003 1.424e-007 
4.521e-006 6.322e+005 1.415e+008 1.000e+000 4.156e-003 1.480e-007 
4.611e-006 6.444e+005 1.415e+008 1.000e+000 4.428e-003 1.539e-007 
4.702e-006 6.566e+005 1.415e+008 1.000e+000 4.902e-003 1.599e-007 
4.789e-006 6.684e+005 1.415e+008 1.000e+000 5.302e-003 1.658e-007 
4.878e-006 6.804e+005 1.415e+008 1.000e+000 5.752e-003 1.719e-007 
4.966e-006 6.923e+005 1.415e+008 1.000e+000 5.934e-003 1.781e-007 
5.055e-006 7.041e+005 1.415e+008 1.000e+000 6.018e-003 1.844e-007 
5.140e-006 7.156e+005 1.415e+008 1.000e+000 5.931e-003 1.906e-007 
5.229e-006 7.275e+005 1.415e+008 1.000e+000 5.861e-003 1.970e-007 
5.318e-006 7.395e+005 1.416e+008 1.000e+000 5.839e-003 2.034e-007 
5.407e-006 7.514e+005 1.416e+008 1.000e+000 5.827e-003 2.099e-007 
5.497e-006 7.635e+005 1.416e+008 1.000e+000 5.823e-003 2.165e-007 
5.590e-006 7.759e+005 1.416e+008 1.000e+000 5.805e-003 2.233e-007 
5.686e-006 7.887e+005 1.416e+008 1.000e+000 6.041e-003 2.306e-007 
5.781e-006 8.013e+005 1.415e+008 1.000e+000 6.101e-003 2.382e-007 
5.879e-006 8.144e+005 1.415e+008 1.000e+000 6.162e-003 2.461e-007 
5.978e-006 8.275e+005 1.415e+008 1.000e+000 6.184e-003 2.542e-007 
6.074e-006 8.403e+005 1.415e+008 1.000e+000 6.194e-003 2.622e-007 
6.172e-006 8.532e+005 1.415e+008 1.000e+000 6.212e-003 2.705e-007 
6.269e-006 8.661e+005 1.415e+008 1.000e+000 6.222e-003 2.788e-007 
6.366e-006 8.788e+005 1.415e+008 1.000e+000 6.239e-003 2.872e-007 
6.464e-006 8.917e+005 1.415e+008 1.000e+000 6.233e-003 2.958e-007 
6.568e-006 9.055e+005 1.415e+008 1.000e+000 6.249e-003 3.052e-007 
6.673e-006 9.192e+005 1.415e+008 1.000e+000 6.291e-003 3.147e-007 
6.774e-006 9.326e+005 1.415e+008 1.000e+000 6.381e-003 3.241e-007 
6.876e-006 9.458e+005 1.415e+008 1.000e+000 6.507e-003 3.336e-007 
6.974e-006 9.587e+005 1.415e+008 1.000e+000 6.616e-003 3.429e-007 
7.071e-006 9.714e+005 1.415e+008 1.000e+000 6.623e-003 3.523e-007 
7.167e-006 9.840e+005 1.415e+008 1.000e+000 6.809e-003 3.617e-007 
7.266e-006 9.968e+005 1.415e+008 1.000e+000 7.046e-003 3.714e-007 
7.356e-006 1.009e+006 1.415e+008 1.000e+000 7.331e-003 3.804e-007 
7.440e-006 1.019e+006 1.415e+008 1.000e+000 7.509e-003 3.888e-007 
7.523e-006 1.030e+006 1.415e+008 1.000e+000 7.754e-003 3.974e-007 
7.609e-006 1.041e+006 1.415e+008 1.000e+000 7.939e-003 4.062e-007 
7.697e-006 1.053e+006 1.415e+008 1.000e+000 8.271e-003 4.155e-007 
7.776e-006 1.063e+006 1.417e+008 1.000e+000 1.102e-002 4.236e-007 
7.849e-006 1.073e+006 1.417e+008 1.000e+000 1.235e-002 4.311e-007 
7.922e-006 1.082e+006 1.418e+008 1.000e+000 1.263e-002 4.385e-007 
7.995e-006 1.091e+006 1.418e+008 1.000e+000 1.280e-002 4.459e-007 
8.068e-006 1.101e+006 1.419e+008 1.000e+000 1.350e-002 4.534e-007 
8.141e-006 1.110e+006 1.419e+008 1.000e+000 1.334e-002 4.608e-007 
8.214e-006 1.120e+006 1.420e+008 1.000e+000 1.473e-002 4.683e-007 
8.287e-006 1.129e+006 1.420e+008 1.000e+000 1.409e-002 4.757e-007 
8.360e-006 1.139e+006 1.421e+008 1.000e+000 1.538e-002 4.832e-007 
8.433e-006 1.148e+006 1.421e+008 1.000e+000 1.556e-002 4.908e-007 
8.505e-006 1.158e+006 1.421e+008 1.000e+000 1.570e-002 4.983e-007 
8.578e-006 1.167e+006 1.422e+008 1.000e+000 1.289e-002 5.059e-007 
8.651e-006 1.177e+006 1.422e+008 1.000e+000 1.612e-002 5.135e-007 
8.724e-006 1.186e+006 1.422e+008 1.000e+000 1.541e-002 5.212e-007 
8.797e-006 1.195e+006 1.423e+008 1.000e+000 1.686e-002 5.289e-007 
8.870e-006 1.205e+006 1.423e+008 1.000e+000 1.548e-002 5.366e-007 
8.943e-006 1.214e+006 1.424e+008 1.000e+000 1.505e-002 5.444e-007 
9.016e-006 1.224e+006 1.424e+008 1.000e+000 1.630e-002 5.522e-007 
9.089e-006 1.233e+006 1.424e+008 1.000e+000 1.465e-002 5.600e-007 
9.162e-006 1.242e+006 1.425e+008 1.000e+000 1.450e-002 5.679e-007 
9.235e-006 1.252e+006 1.425e+008 1.000e+000 1.379e-002 5.759e-007 
9.308e-006 1.261e+006 1.425e+008 1.000e+000 1.318e-002 5.839e-007 
9.381e-006 1.271e+006 1.426e+008 1.000e+000 1.173e-002 5.919e-007 
9.454e-006 1.280e+006 1.426e+008 1.000e+000 1.257e-002 6.000e-007 
9.526e-006 1.289e+006 1.426e+008 1.000e+000 1.199e-002 6.082e-007 
9.599e-006 1.299e+006 1.427e+008 1.000e+000 1.165e-002 6.164e-007 
9.672e-006 1.308e+006 1.427e+008 1.000e+000 1.203e-002 6.247e-007 
9.745e-006 1.317e+006 1.428e+008 1.000e+000 1.044e-002 6.330e-007 
9.818e-006 1.327e+006 1.428e+008 1.000e+000 9.796e-003 6.414e-007 
9.891e-006 1.336e+006 1.429e+008 1.000e+000 9.180e-003 6.498e-007 
9.964e-006 1.345e+006 1.429e+008 1.000e+000 8.371e-003 6.583e-007 
1.004e-005 1.355e+006 1.430e+008 1.000e+000 8.107e-003 6.668e-007 
1.012e-005 1.365e+006 1.432e+008 1.000e+000 8.134e-003 6.765e-007 
1.020e-005 1.376e+006 1.429e+008 1.000e+000 8.700e-003 6.865e-007 
1.028e-005 1.386e+006 1.426e+008 1.000e+000 8.880e-003 6.967e-007 
1.037e-005 1.397e+006 1.424e+008 1.000e+000 9.021e-003 7.073e-007 
1.045e-005 1.407e+006 1.423e+008 1.000e+000 9.221e-003 7.178e-007 
1.053e-005 1.417e+006 1.423e+008 1.000e+000 9.387e-003 7.284e-007 
1.062e-005 1.428e+006 1.422e+008 1.000e+000 9.560e-003 7.394e-007 
1.070e-005 1.438e+006 1.422e+008 1.000e+000 9.757e-003 7.501e-007 
1.078e-005 1.449e+006 1.422e+008 1.000e+000 9.837e-003 7.612e-007 
1.087e-005 1.460e+006 1.422e+008 1.000e+000 9.867e-003 7.725e-007 
1.095e-005 1.470e+006 1.422e+008 1.000e+000 9.890e-003 7.838e-007 
1.104e-005 1.481e+006 1.422e+008 1.000e+000 9.963e-003 7.953e-007 
1.112e-005 1.491e+006 1.422e+008 1.000e+000 1.000e-002 8.067e-007 
1.121e-005 1.502e+006 1.423e+008 1.000e+000 1.007e-002 8.182e-007 
1.129e-005 1.513e+006 1.423e+008 1.000e+000 1.017e-002 8.301e-007 
1.138e-005 1.523e+006 1.423e+008 1.000e+000 1.024e-002 8.421e-007 
1.147e-005 1.534e+006 1.424e+008 1.000e+000 1.022e-002 8.543e-007 
1.155e-005 1.545e+006 1.424e+008 1.000e+000 1.024e-002 8.665e-007 
1.164e-005 1.555e+006 1.425e+008 1.000e+000 1.034e-002 8.779e-007 
1.172e-005 1.566e+006 1.425e+008 1.000e+000 1.036e-002 8.902e-007 
1.181e-005 1.577e+006 1.425e+008 1.000e+000 1.036e-002 9.028e-007 
1.189e-005 1.587e+006 1.426e+008 1.000e+000 1.040e-002 9.150e-007 
1.198e-005 1.598e+006 1.427e+008 1.000e+000 1.036e-002 9.277e-007 
1.207e-005 1.609e+006 1.428e+008 1.000e+000 1.035e-002 9.401e-007 
1.215e-005 1.620e+006 1.429e+008 1.000e+000 1.039e-002 9.530e-007 
1.224e-005 1.630e+006 1.431e+008 1.000e+000 1.055e-002 9.656e-007 
1.233e-005 1.641e+006 1.432e+008 1.000e+000 1.059e-002 9.784e-007 
1.242e-005 1.652e+006 1.434e+008 1.000e+000 1.058e-002 9.914e-007 
1.251e-005 1.663e+006 1.436e+008 1.000e+000 1.064e-002 1.005e-006 
1.259e-005 1.673e+006 1.438e+008 1.000e+000 1.073e-002 1.018e-006 
1.268e-005 1.684e+006 1.440e+008 1.000e+000 1.077e-002 1.030e-006 
1.276e-005 1.694e+006 1.442e+008 1.000e+000 1.082e-002 1.043e-006 
1.284e-005 1.704e+006 1.436e+008 1.000e+000 1.150e-002 1.056e-006 
1.292e-005 1.714e+006 1.431e+008 1.000e+000 1.153e-002 1.068e-006 
1.300e-005 1.723e+006 1.429e+008 1.000e+000 1.156e-002 1.081e-006 
1.308e-005 1.733e+006 1.428e+008 1.000e+000 1.159e-002 1.094e-006 
1.316e-005 1.743e+006 1.427e+008 1.000e+000 1.169e-002 1.107e-006 
1.324e-005 1.752e+006 1.427e+008 1.000e+000 1.174e-002 1.119e-006 
1.331e-005 1.761e+006 1.427e+008 1.000e+000 1.191e-002 1.132e-006 
1.339e-005 1.771e+006 1.427e+008 1.000e+000 1.205e-002 1.145e-006 
1.347e-005 1.780e+006 1.427e+008 1.000e+000 1.212e-002 1.158e-006 
1.355e-005 1.790e+006 1.427e+008 1.000e+000 1.216e-002 1.171e-006 
1.363e-005 1.799e+006 1.428e+008 1.000e+000 1.219e-002 1.184e-006 
1.371e-005 1.809e+006 1.428e+008 1.000e+000 1.225e-002 1.197e-006 
1.378e-005 1.818e+006 1.429e+008 1.000e+000 1.231e-002 1.210e-006 
1.386e-005 1.827e+006 1.430e+008 1.000e+000 1.238e-002 1.223e-006 
1.394e-005 1.837e+006 1.431e+008 1.000e+000 1.247e-002 1.237e-006 
1.402e-005 1.846e+006 1.431e+008 1.000e+000 1.253e-002 1.250e-006 
1.410e-005 1.855e+006 1.432e+008 1.000e+000 1.267e-002 1.263e-006 
1.417e-005 1.864e+006 1.432e+008 1.000e+000 1.316e-002 1.277e-006 
1.425e-005 1.874e+006 1.423e+008 1.000e+000 1.319e-002 1.291e-006 
1.433e-005 1.883e+006 1.421e+008 1.000e+000 1.316e-002 1.304e-006 
1.440e-005 1.892e+006 1.420e+008 1.000e+000 1.318e-002 1.319e-006 
1.448e-005 1.901e+006 1.419e+008 1.000e+000 1.321e-002 1.333e-006 
1.456e-005 1.910e+006 1.418e+008 1.000e+000 1.325e-002 1.347e-006 
1.464e-005 1.919e+006 1.418e+008 1.000e+000 1.327e-002 1.361e-006 
1.471e-005 1.929e+006 1.417e+008 1.000e+000 1.327e-002 1.375e-006 
1.479e-005 1.938e+006 1.417e+008 1.000e+000 1.327e-002 1.390e-006 
1.487e-005 1.947e+006 1.417e+008 1.000e+000 1.332e-002 1.404e-006 
1.495e-005 1.956e+006 1.417e+008 1.000e+000 1.333e-002 1.419e-006 
1.503e-005 1.965e+006 1.416e+008 1.000e+000 1.333e-002 1.434e-006 
1.511e-005 1.975e+006 1.416e+008 1.000e+000 1.334e-002 1.449e-006 
1.519e-005 1.984e+006 1.416e+008 1.000e+000 1.339e-002 1.464e-006 
1.527e-005 1.993e+006 1.416e+008 1.000e+000 1.344e-002 1.479e-006 
1.534e-005 2.002e+006 1.416e+008 1.000e+000 1.351e-002 1.494e-006 
1.542e-005 2.011e+006 1.416e+008 1.000e+000 1.357e-002 1.510e-006 
1.550e-005 2.020e+006 1.416e+008 1.000e+000 1.347e-002 1.524e-006 
1.558e-005 2.030e+006 1.416e+008 1.000e+000 1.361e-002 1.540e-006 
1.566e-005 2.039e+006 1.416e+008 1.000e+000 1.366e-002 1.556e-006 
1.574e-005 2.048e+006 1.416e+008 1.000e+000 1.373e-002 1.571e-006 
1.581e-005 2.057e+006 1.416e+008 1.000e+000 1.383e-002 1.586e-006 
1.589e-005 2.066e+006 1.416e+008 1.000e+000 1.400e-002 1.602e-006 
1.597e-005 2.075e+006 1.415e+008 1.000e+000 1.407e-002 1.617e-006 
1.605e-005 2.084e+006 1.415e+008 1.000e+000 1.411e-002 1.633e-006 
1.612e-005 2.093e+006 1.415e+008 1.000e+000 1.427e-002 1.648e-006 
1.620e-005 2.102e+006 1.415e+008 1.000e+000 1.435e-002 1.664e-006 
1.628e-005 2.110e+006 1.415e+008 1.000e+000 1.440e-002 1.679e-006 
1.635e-005 2.119e+006 1.415e+008 1.000e+000 1.454e-002 1.695e-006 
1.643e-005 2.128e+006 1.415e+008 1.000e+000 1.483e-002 1.710e-006 
1.650e-005 2.137e+006 1.415e+008 1.000e+000 1.501e-002 1.726e-006 
1.658e-005 2.145e+006 1.415e+008 1.000e+000 1.517e-002 1.742e-006 
1.666e-005 2.154e+006 1.415e+008 1.000e+000 1.530e-002 1.758e-006 
1.673e-005 2.163e+006 1.415e+008 1.000e+000 1.540e-002 1.774e-006 
1.681e-005 2.172e+006 1.416e+008 1.000e+000 1.589e-002 1.791e-006 
1.690e-005 2.182e+006 1.417e+008 1.000e+000 1.755e-002 1.809e-006 
1.699e-005 2.192e+006 1.417e+008 1.000e+000 1.729e-002 1.826e-006 
1.707e-005 2.202e+006 1.418e+008 1.000e+000 1.732e-002 1.844e-006 
1.716e-005 2.212e+006 1.419e+008 1.000e+000 1.644e-002 1.862e-006 
1.724e-005 2.222e+006 1.419e+008 1.000e+000 1.519e-002 1.879e-006 
1.731e-005 2.229e+006 1.420e+008 1.000e+000 1.481e-002 1.892e-006 
1.738e-005 2.237e+006 1.421e+008 1.000e+000 1.471e-002 1.906e-006 
1.746e-005 2.246e+006 1.420e+008 1.000e+000 1.523e-002 1.923e-006 
1.754e-005 2.255e+006 1.418e+008 1.000e+000 1.527e-002 1.940e-006 
1.762e-005 2.265e+006 1.417e+008 1.000e+000 1.534e-002 1.958e-006 
1.770e-005 2.274e+006 1.416e+008 1.000e+000 1.539e-002 1.975e-006 
1.779e-005 2.284e+006 1.416e+008 1.000e+000 1.539e-002 1.993e-006 
1.787e-005 2.293e+006 1.416e+008 1.000e+000 1.537e-002 2.011e-006 
1.795e-005 2.303e+006 1.416e+008 1.000e+000 1.544e-002 2.029e-006 
1.804e-005 2.312e+006 1.416e+008 1.000e+000 1.551e-002 2.047e-006 
1.812e-005 2.322e+006 1.416e+008 1.000e+000 1.559e-002 2.066e-006 
1.821e-005 2.331e+006 1.416e+008 1.000e+000 1.553e-002 2.084e-006 
1.829e-005 2.340e+006 1.416e+008 1.000e+000 1.553e-002 2.102e-006 
1.837e-005 2.350e+006 1.416e+008 1.000e+000 1.555e-002 2.120e-006 
1.845e-005 2.359e+006 1.417e+008 1.000e+000 1.556e-002 2.137e-006 
1.853e-005 2.367e+006 1.417e+008 1.000e+000 1.557e-002 2.155e-006 
1.861e-005 2.376e+006 1.418e+008 1.000e+000 1.561e-002 2.171e-006 
1.868e-005 2.385e+006 1.419e+008 1.000e+000 1.560e-002 2.188e-006 
1.876e-005 2.393e+006 1.420e+008 1.000e+000 1.559e-002 2.205e-006 
1.883e-005 2.402e+006 1.421e+008 1.000e+000 1.570e-002 2.222e-006 
1.891e-005 2.410e+006 1.422e+008 1.000e+000 1.565e-002 2.239e-006 
1.899e-005 2.419e+006 1.423e+008 1.000e+000 1.574e-002 2.256e-006 
1.906e-005 2.427e+006 1.424e+008 1.000e+000 1.575e-002 2.273e-006 
1.914e-005 2.436e+006 1.425e+008 1.000e+000 1.585e-002 2.290e-006 
1.922e-005 2.445e+006 1.426e+008 1.000e+000 1.602e-002 2.308e-006 
1.929e-005 2.453e+006 1.427e+008 1.000e+000 1.615e-002 2.325e-006 
1.937e-005 2.462e+006 1.428e+008 1.000e+000 1.624e-002 2.343e-006 
1.945e-005 2.470e+006 1.421e+008 1.000e+000 1.694e-002 2.361e-006 
1.952e-005 2.479e+006 1.419e+008 1.000e+000 1.711e-002 2.379e-006 
1.960e-005 2.487e+006 1.418e+008 1.000e+000 1.715e-002 2.397e-006 
1.968e-005 2.496e+006 1.417e+008 1.000e+000 1.717e-002 2.416e-006 
1.975e-005 2.504e+006 1.417e+008 1.000e+000 1.719e-002 2.434e-006 
1.983e-005 2.513e+006 1.417e+008 1.000e+000 1.729e-002 2.453e-006 
1.991e-005 2.521e+006 1.416e+008 1.000e+000 1.736e-002 2.471e-006 
1.998e-005 2.529e+006 1.416e+008 1.000e+000 1.745e-002 2.489e-006 
2.006e-005 2.538e+006 1.416e+008 1.000e+000 1.750e-002 2.508e-006 
2.014e-005 2.546e+006 1.416e+008 1.000e+000 1.752e-002 2.526e-006 
2.021e-005 2.554e+006 1.416e+008 1.000e+000 1.761e-002 2.545e-006 
2.029e-005 2.563e+006 1.416e+008 1.000e+000 1.763e-002 2.564e-006 
2.036e-005 2.571e+006 1.415e+008 1.000e+000 1.768e-002 2.583e-006 
2.044e-005 2.579e+006 1.415e+008 1.000e+000 1.776e-002 2.601e-006 
2.052e-005 2.587e+006 1.415e+008 1.000e+000 1.787e-002 2.620e-006 
2.059e-005 2.596e+006 1.415e+008 1.000e+000 1.785e-002 2.639e-006 
2.067e-005 2.604e+006 1.415e+008 1.000e+000 1.790e-002 2.658e-006 
2.075e-005 2.612e+006 1.415e+008 1.000e+000 1.792e-002 2.679e-006 
2.082e-005 2.621e+006 1.415e+008 1.000e+000 1.793e-002 2.698e-006 
2.090e-005 2.629e+006 1.415e+008 1.000e+000 1.792e-002 2.717e-006 
2.098e-005 2.637e+006 1.415e+008 1.000e+000 1.797e-002 2.737e-006 
2.106e-005 2.646e+006 1.415e+008 1.000e+000 1.796e-002 2.757e-006 
2.113e-005 2.654e+006 1.415e+008 1.000e+000 1.801e-002 2.776e-006 
2.121e-005 2.662e+006 1.415e+008 1.000e+000 1.804e-002 2.797e-006 
2.129e-005 2.671e+006 1.415e+008 1.000e+000 1.809e-002 2.817e-006 
2.137e-005 2.679e+006 1.415e+008 1.000e+000 1.818e-002 2.837e-006 
2.145e-005 2.687e+006 1.415e+008 1.000e+000 1.827e-002 2.857e-006 
2.152e-005 2.696e+006 1.415e+008 1.000e+000 1.824e-002 2.877e-006 
2.160e-005 2.704e+006 1.415e+008 1.000e+000 1.829e-002 2.898e-006 
2.168e-005 2.712e+006 1.415e+008 1.000e+000 1.835e-002 2.918e-006 
2.176e-005 2.721e+006 1.415e+008 1.000e+000 1.839e-002 2.940e-006 
2.184e-005 2.729e+006 1.415e+008 1.000e+000 1.842e-002 2.960e-006 
2.192e-005 2.738e+006 1.415e+008 1.000e+000 1.846e-002 2.981e-006 
2.199e-005 2.746e+006 1.415e+008 1.000e+000 1.847e-002 3.002e-006 
2.207e-005 2.754e+006 1.415e+008 1.000e+000 1.852e-002 3.023e-006 
2.215e-005 2.762e+006 1.415e+008 1.000e+000 1.852e-002 3.043e-006 
2.223e-005 2.771e+006 1.415e+008 1.000e+000 1.850e-002 3.064e-006 
2.230e-005 2.779e+006 1.415e+008 1.000e+000 1.859e-002 3.084e-006 
2.238e-005 2.787e+006 1.415e+008 1.000e+000 1.868e-002 3.105e-006 
2.246e-005 2.795e+006 1.415e+008 1.000e+000 1.877e-002 3.125e-006 
2.253e-005 2.803e+006 1.415e+008 1.000e+000 1.887e-002 3.146e-006 
2.260e-005 2.810e+006 1.416e+008 1.000e+000 2.033e-002 3.163e-006 
2.266e-005 2.816e+006 1.416e+008 1.000e+000 2.058e-002 3.179e-006 
2.271e-005 2.822e+006 1.417e+008 1.000e+000 2.020e-002 3.194e-006 
2.277e-005 2.828e+006 1.418e+008 1.000e+000 1.967e-002 3.209e-006 
2.283e-005 2.835e+006 1.416e+008 1.000e+000 1.840e-002 3.225e-006 
2.291e-005 2.843e+006 1.417e+008 1.000e+000 1.838e-002 3.245e-006 
2.299e-005 2.852e+006 1.418e+008 1.000e+000 1.840e-002 3.265e-006 
2.307e-005 2.860e+006 1.420e+008 1.000e+000 1.848e-002 3.285e-006 
2.314e-005 2.868e+006 1.422e+008 1.000e+000 1.846e-002 3.304e-006 
2.322e-005 2.877e+006 1.425e+008 1.000e+000 1.849e-002 3.324e-006 
2.329e-005 2.885e+006 1.428e+008 1.000e+000 1.844e-002 3.343e-006 
2.337e-005 2.893e+006 1.432e+008 1.000e+000 1.847e-002 3.363e-006 
2.345e-005 2.901e+006 1.436e+008 1.000e+000 1.844e-002 3.383e-006 
2.352e-005 2.909e+006 1.441e+008 1.000e+000 1.856e-002 3.403e-006 
2.360e-005 2.917e+006 1.447e+008 1.000e+000 1.878e-002 3.423e-006 
2.367e-005 2.925e+006 1.430e+008 1.000e+000 1.957e-002 3.444e-006 
2.375e-005 2.933e+006 1.426e+008 1.000e+000 1.958e-002 3.465e-006 
2.383e-005 2.941e+006 1.425e+008 1.000e+000 1.955e-002 3.486e-006 
2.390e-005 2.949e+006 1.425e+008 1.000e+000 1.952e-002 3.507e-006 
2.398e-005 2.957e+006 1.425e+008 1.000e+000 1.957e-002 3.527e-006 
2.405e-005 2.965e+006 1.425e+008 1.000e+000 1.962e-002 3.548e-006 
2.413e-005 2.972e+006 1.427e+008 1.000e+000 1.949e-002 3.569e-006 
2.420e-005 2.980e+006 1.429e+008 1.000e+000 1.949e-002 3.590e-006 
2.428e-005 2.988e+006 1.431e+008 1.000e+000 1.941e-002 3.610e-006 
2.435e-005 2.996e+006 1.427e+008 1.000e+000 1.997e-002 3.631e-006 
2.443e-005 3.004e+006 1.424e+008 1.000e+000 1.999e-002 3.652e-006 
2.450e-005 3.012e+006 1.423e+008 1.000e+000 2.003e-002 3.673e-006 
2.458e-005 3.019e+006 1.423e+008 1.000e+000 2.007e-002 3.694e-006 
2.465e-005 3.027e+006 1.424e+008 1.000e+000 2.007e-002 3.715e-006 
2.473e-005 3.035e+006 1.425e+008 1.000e+000 2.009e-002 3.736e-006 
2.480e-005 3.042e+006 1.426e+008 1.000e+000 2.007e-002 3.757e-006 
2.487e-005 3.050e+006 1.422e+008 1.000e+000 2.060e-002 3.779e-006 
2.495e-005 3.058e+006 1.419e+008 1.000e+000 2.052e-002 3.801e-006 
2.503e-005 3.066e+006 1.418e+008 1.000e+000 2.050e-002 3.822e-006 
2.510e-005 3.073e+006 1.417e+008 1.000e+000 2.048e-002 3.844e-006 
2.517e-005 3.081e+006 1.417e+008 1.000e+000 2.048e-002 3.866e-006 
2.525e-005 3.088e+006 1.416e+008 1.000e+000 2.046e-002 3.888e-006 
2.532e-005 3.096e+006 1.416e+008 1.000e+000 2.049e-002 3.910e-006 
2.540e-005 3.104e+006 1.416e+008 1.000e+000 2.051e-002 3.932e-006 
2.548e-005 3.112e+006 1.416e+008 1.000e+000 2.052e-002 3.955e-006 
2.555e-005 3.119e+006 1.416e+008 1.000e+000 2.056e-002 3.977e-006 
2.563e-005 3.127e+006 1.416e+008 1.000e+000 2.063e-002 4.000e-006 
2.570e-005 3.135e+006 1.416e+008 1.000e+000 2.075e-002 4.022e-006 
2.578e-005 3.142e+006 1.415e+008 1.000e+000 2.083e-002 4.045e-006 
2.585e-005 3.150e+006 1.415e+008 1.000e+000 2.091e-002 4.068e-006 
2.593e-005 3.158e+006 1.415e+008 1.000e+000 2.102e-002 4.090e-006 
2.601e-005 3.165e+006 1.415e+008 1.000e+000 2.122e-002 4.113e-006 
2.608e-005 3.173e+006 1.415e+008 1.000e+000 2.130e-002 4.136e-006 
2.616e-005 3.181e+006 1.415e+008 1.000e+000 2.141e-002 4.159e-006 
2.624e-005 3.188e+006 1.415e+008 1.000e+000 2.146e-002 4.183e-006 
2.631e-005 3.196e+006 1.415e+008 1.000e+000 2.168e-002 4.206e-006 
2.639e-005 3.204e+006 1.415e+008 1.000e+000 2.189e-002 4.230e-006 
2.647e-005 3.211e+006 1.415e+008 1.000e+000 2.202e-002 4.254e-006 
2.654e-005 3.219e+006 1.415e+008 1.000e+000 2.214e-002 4.277e-006 
2.662e-005 3.227e+006 1.415e+008 1.000e+000 2.237e-002 4.301e-006 
2.670e-005 3.235e+006 1.415e+008 1.000e+000 2.251e-002 4.326e-006 
2.678e-005 3.243e+006 1.415e+008 1.000e+000 2.248e-002 4.351e-006 
2.686e-005 3.250e+006 1.415e+008 1.000e+000 2.251e-002 4.375e-006 
2.694e-005 3.258e+006 1.415e+008 1.000e+000 2.247e-002 4.400e-006 
2.702e-005 3.266e+006 1.415e+008 1.000e+000 2.251e-002 4.426e-006 
2.710e-005 3.274e+006 1.415e+008 1.000e+000 2.260e-002 4.451e-006 
2.718e-005 3.282e+006 1.416e+008 1.000e+000 2.392e-002 4.477e-006 
2.728e-005 3.292e+006 1.417e+008 1.000e+000 2.320e-002 4.507e-006 
2.737e-005 3.302e+006 1.418e+008 1.000e+000 2.181e-002 4.536e-006 
2.745e-005 3.310e+006 1.417e+008 1.000e+000 2.224e-002 4.561e-006 
2.754e-005 3.318e+006 1.416e+008 1.000e+000 2.230e-002 4.587e-006 
2.762e-005 3.326e+006 1.415e+008 1.000e+000 2.238e-002 4.612e-006 
2.770e-005 3.334e+006 1.415e+008 1.000e+000 2.240e-002 4.639e-006 
2.778e-005 3.343e+006 1.415e+008 1.000e+000 2.245e-002 4.665e-006 
2.787e-005 3.351e+006 1.415e+008 1.000e+000 2.241e-002 4.693e-006 
2.795e-005 3.359e+006 1.415e+008 1.000e+000 2.254e-002 4.719e-006 
2.804e-005 3.367e+006 1.415e+008 1.000e+000 2.257e-002 4.746e-006 
2.812e-005 3.375e+006 1.415e+008 1.000e+000 2.255e-002 4.771e-006 
2.820e-005 3.383e+006 1.416e+008 1.000e+000 2.257e-002 4.797e-006 
2.828e-005 3.391e+006 1.416e+008 1.000e+000 2.248e-002 4.823e-006 
2.836e-005 3.399e+006 1.418e+008 1.000e+000 2.240e-002 4.848e-006 
2.843e-005 3.407e+006 1.419e+008 1.000e+000 2.238e-002 4.872e-006 
2.851e-005 3.414e+006 1.420e+008 1.000e+000 2.236e-002 4.896e-006 
2.859e-005 3.422e+006 1.422e+008 1.000e+000 2.238e-002 4.921e-006 
2.866e-005 3.429e+006 1.423e+008 1.000e+000 2.239e-002 4.945e-006 
2.874e-005 3.436e+006 1.425e+008 1.000e+000 2.240e-002 4.969e-006 
2.881e-005 3.443e+006 1.419e+008 1.000e+000 2.284e-002 4.993e-006 
2.888e-005 3.451e+006 1.417e+008 1.000e+000 2.282e-002 5.017e-006 
2.896e-005 3.458e+006 1.416e+008 1.000e+000 2.296e-002 5.042e-006 
2.903e-005 3.465e+006 1.416e+008 1.000e+000 2.302e-002 5.066e-006 
2.911e-005 3.472e+006 1.416e+008 1.000e+000 2.317e-002 5.091e-006 
2.918e-005 3.479e+006 1.415e+008 1.000e+000 2.333e-002 5.115e-006 
2.925e-005 3.486e+006 1.415e+008 1.000e+000 2.347e-002 5.140e-006 
2.933e-005 3.494e+006 1.415e+008 1.000e+000 2.359e-002 5.165e-006 
2.940e-005 3.501e+006 1.415e+008 1.000e+000 2.369e-002 5.190e-006 
2.948e-005 3.508e+006 1.415e+008 1.000e+000 2.390e-002 5.215e-006 
2.955e-005 3.515e+006 1.415e+008 1.000e+000 2.397e-002 5.240e-006 
2.963e-005 3.522e+006 1.415e+008 1.000e+000 2.404e-002 5.265e-006 
2.970e-005 3.529e+006 1.415e+008 1.000e+000 2.408e-002 5.290e-006 
2.977e-005 3.536e+006 1.415e+008 1.000e+000 2.424e-002 5.315e-006 
2.985e-005 3.543e+006 1.415e+008 1.000e+000 2.432e-002 5.340e-006 
2.992e-005 3.550e+006 1.415e+008 1.000e+000 2.434e-002 5.365e-006 
2.999e-005 3.557e+006 1.415e+008 1.000e+000 2.452e-002 5.390e-006 
3.007e-005 3.564e+006 1.415e+008 1.000e+000 2.456e-002 5.415e-006 
3.014e-005 3.571e+006 1.415e+008 1.000e+000 2.462e-002 5.440e-006 
3.021e-005 3.578e+006 1.415e+008 1.000e+000 2.459e-002 5.466e-006 
3.029e-005 3.585e+006 1.415e+008 1.000e+000 2.456e-002 5.491e-006 
3.036e-005 3.592e+006 1.415e+008 1.000e+000 2.464e-002 5.516e-006 
3.043e-005 3.599e+006 1.415e+008 1.000e+000 2.481e-002 5.541e-006 
3.051e-005 3.606e+006 1.415e+008 1.000e+000 2.482e-002 5.567e-006 
3.058e-005 3.613e+006 1.415e+008 1.000e+000 2.481e-002 5.593e-006 
3.065e-005 3.620e+006 1.415e+008 1.000e+000 2.485e-002 5.618e-006 
3.073e-005 3.627e+006 1.415e+008 1.000e+000 2.489e-002 5.644e-006 
3.080e-005 3.633e+006 1.415e+008 1.000e+000 2.488e-002 5.670e-006 
3.088e-005 3.640e+006 1.415e+008 1.000e+000 2.492e-002 5.696e-006 
3.095e-005 3.647e+006 1.415e+008 1.000e+000 2.493e-002 5.722e-006 
3.102e-005 3.654e+006 1.415e+008 1.000e+000 2.498e-002 5.748e-006 
3.110e-005 3.662e+006 1.415e+008 1.000e+000 2.498e-002 5.775e-006 
3.118e-005 3.669e+006 1.415e+008 1.000e+000 2.503e-002 5.802e-006 
3.127e-005 3.677e+006 1.416e+008 1.000e+000 2.548e-002 5.833e-006 
3.136e-005 3.686e+006 1.417e+008 1.000e+000 2.463e-002 5.867e-006 
3.144e-005 3.693e+006 1.416e+008 1.000e+000 2.464e-002 5.892e-006 
3.151e-005 3.700e+006 1.415e+008 1.000e+000 2.467e-002 5.918e-006 
3.159e-005 3.707e+006 1.415e+008 1.000e+000 2.475e-002 5.944e-006 
3.166e-005 3.714e+006 1.415e+008 1.000e+000 2.473e-002 5.970e-006 
3.173e-005 3.721e+006 1.415e+008 1.000e+000 2.478e-002 5.996e-006 
3.181e-005 3.728e+006 1.415e+008 1.000e+000 2.483e-002 6.023e-006 
3.189e-005 3.735e+006 1.415e+008 1.000e+000 2.486e-002 6.050e-006 
3.196e-005 3.742e+006 1.415e+008 1.000e+000 2.496e-002 6.076e-006 
3.203e-005 3.749e+006 1.415e+008 1.000e+000 2.498e-002 6.102e-006 
3.211e-005 3.756e+006 1.415e+008 1.000e+000 2.497e-002 6.128e-006 
3.218e-005 3.763e+006 1.416e+008 1.000e+000 2.497e-002 6.155e-006 
3.226e-005 3.770e+006 1.418e+008 1.000e+000 2.492e-002 6.181e-006 
3.233e-005 3.777e+006 1.420e+008 1.000e+000 2.489e-002 6.208e-006 
3.241e-005 3.784e+006 1.423e+008 1.000e+000 2.483e-002 6.234e-006 
3.248e-005 3.791e+006 1.427e+008 1.000e+000 2.472e-002 6.261e-006 
3.256e-005 3.798e+006 1.421e+008 1.000e+000 2.528e-002 6.287e-006 
3.263e-005 3.805e+006 1.421e+008 1.000e+000 2.519e-002 6.314e-006 
3.271e-005 3.812e+006 1.422e+008 1.000e+000 2.514e-002 6.341e-006 
3.278e-005 3.819e+006 1.424e+008 1.000e+000 2.520e-002 6.368e-006 
3.286e-005 3.826e+006 1.417e+008 1.000e+000 2.564e-002 6.395e-006 
3.293e-005 3.833e+006 1.416e+008 1.000e+000 2.558e-002 6.422e-006 
3.301e-005 3.840e+006 1.415e+008 1.000e+000 2.558e-002 6.450e-006 
3.308e-005 3.847e+006 1.415e+008 1.000e+000 2.564e-002 6.478e-006 
3.316e-005 3.854e+006 1.415e+008 1.000e+000 2.571e-002 6.506e-006 
3.324e-005 3.861e+006 1.415e+008 1.000e+000 2.567e-002 6.533e-006 
3.331e-005 3.868e+006 1.415e+008 1.000e+000 2.572e-002 6.561e-006 
3.339e-005 3.875e+006 1.415e+008 1.000e+000 2.586e-002 6.589e-006 
3.346e-005 3.881e+006 1.415e+008 1.000e+000 2.603e-002 6.617e-006 
3.354e-005 3.888e+006 1.415e+008 1.000e+000 2.622e-002 6.645e-006 
3.361e-005 3.895e+006 1.415e+008 1.000e+000 2.628e-002 6.672e-006 
3.369e-005 3.902e+006 1.415e+008 1.000e+000 2.649e-002 6.700e-006 
3.376e-005 3.908e+006 1.415e+008 1.000e+000 2.655e-002 6.728e-006 
3.384e-005 3.915e+006 1.415e+008 1.000e+000 2.665e-002 6.756e-006 
3.391e-005 3.922e+006 1.415e+008 1.000e+000 2.675e-002 6.785e-006 
3.399e-005 3.929e+006 1.415e+008 1.000e+000 2.683e-002 6.813e-006 
3.406e-005 3.935e+006 1.415e+008 1.000e+000 2.691e-002 6.841e-006 
3.413e-005 3.942e+006 1.415e+008 1.000e+000 2.709e-002 6.869e-006 
3.421e-005 3.949e+006 1.415e+008 1.000e+000 2.711e-002 6.897e-006 
3.429e-005 3.956e+006 1.415e+008 1.000e+000 2.717e-002 6.927e-006 
3.437e-005 3.963e+006 1.415e+008 1.000e+000 2.721e-002 6.958e-006 
3.445e-005 3.971e+006 1.415e+008 1.000e+000 2.719e-002 6.990e-006 
3.454e-005 3.978e+006 1.415e+008 1.000e+000 2.713e-002 7.022e-006 
3.462e-005 3.986e+006 1.415e+008 1.000e+000 2.723e-002 7.053e-006 
3.470e-005 3.993e+006 1.415e+008 1.000e+000 2.724e-002 7.084e-006 
3.478e-005 4.000e+006 1.415e+008 1.000e+000 2.732e-002 7.115e-006 
3.486e-005 4.007e+006 1.415e+008 1.000e+000 2.723e-002 7.146e-006 
3.496e-005 4.016e+006 1.417e+008 1.000e+000 2.702e-002 7.183e-006 
3.505e-005 4.024e+006 1.416e+008 1.000e+000 2.697e-002 7.216e-006 
3.513e-005 4.031e+006 1.415e+008 1.000e+000 2.706e-002 7.248e-006 
3.521e-005 4.039e+006 1.415e+008 1.000e+000 2.713e-002 7.280e-006 
3.530e-005 4.046e+006 1.415e+008 1.000e+000 2.709e-002 7.312e-006 
3.538e-005 4.054e+006 1.415e+008 1.000e+000 2.707e-002 7.345e-006 
3.547e-005 4.061e+006 1.415e+008 1.000e+000 2.719e-002 7.376e-006 
3.555e-005 4.068e+006 1.415e+008 1.000e+000 2.726e-002 7.408e-006 
3.563e-005 4.076e+006 1.415e+008 1.000e+000 2.733e-002 7.439e-006 
3.571e-005 4.083e+006 1.415e+008 1.000e+000 2.724e-002 7.469e-006 
3.578e-005 4.089e+006 1.417e+008 1.000e+000 2.707e-002 7.499e-006 
3.586e-005 4.097e+006 1.419e+008 1.000e+000 2.693e-002 7.530e-006 
3.594e-005 4.103e+006 1.423e+008 1.000e+000 2.667e-002 7.559e-006 
3.602e-005 4.111e+006 1.428e+008 1.000e+000 2.655e-002 7.590e-006 
3.610e-005 4.118e+006 1.422e+008 1.000e+000 2.716e-002 7.620e-006 
3.618e-005 4.125e+006 1.419e+008 1.000e+000 2.748e-002 7.651e-006 
3.626e-005 4.132e+006 1.416e+008 1.000e+000 2.741e-002 7.682e-006 
3.634e-005 4.139e+006 1.415e+008 1.000e+000 2.741e-002 7.714e-006 
3.642e-005 4.146e+006 1.415e+008 1.000e+000 2.746e-002 7.747e-006 
3.651e-005 4.153e+006 1.415e+008 1.000e+000 2.757e-002 7.780e-006 
3.659e-005 4.161e+006 1.415e+008 1.000e+000 2.756e-002 7.814e-006 
3.668e-005 4.168e+006 1.415e+008 1.000e+000 2.766e-002 7.848e-006 
3.677e-005 4.176e+006 1.415e+008 1.000e+000 2.764e-002 7.883e-006 
3.685e-005 4.183e+006 1.415e+008 1.000e+000 2.765e-002 7.917e-006 
3.694e-005 4.191e+006 1.415e+008 1.000e+000 2.776e-002 7.952e-006 
3.703e-005 4.198e+006 1.415e+008 1.000e+000 2.799e-002 7.987e-006 
3.711e-005 4.206e+006 1.415e+008 1.000e+000 2.815e-002 8.022e-006 
3.720e-005 4.213e+006 1.415e+008 1.000e+000 2.813e-002 8.056e-006 
3.728e-005 4.220e+006 1.415e+008 1.000e+000 2.832e-002 8.090e-006 
3.736e-005 4.227e+006 1.415e+008 1.000e+000 2.845e-002 8.122e-006 
3.745e-005 4.235e+006 1.415e+008 1.000e+000 2.859e-002 8.156e-006 
3.752e-005 4.241e+006 1.415e+008 1.000e+000 2.865e-002 8.189e-006 
3.760e-005 4.248e+006 1.415e+008 1.000e+000 2.875e-002 8.221e-006 
3.768e-005 4.255e+006 1.415e+008 1.000e+000 2.893e-002 8.254e-006 
3.776e-005 4.262e+006 1.414e+008 1.000e+000 2.913e-002 8.286e-006 
3.784e-005 4.269e+006 1.414e+008 1.000e+000 2.925e-002 8.318e-006 
3.792e-005 4.276e+006 1.414e+008 1.000e+000 2.917e-002 8.351e-006 
3.800e-005 4.282e+006 1.414e+008 1.000e+000 2.907e-002 8.383e-006 
3.808e-005 4.289e+006 1.414e+008 1.000e+000 2.918e-002 8.415e-006 
3.815e-005 4.295e+006 1.415e+008 1.000e+000 2.930e-002 8.446e-006 
3.823e-005 4.302e+006 1.415e+008 1.000e+000 2.921e-002 8.476e-006 
3.831e-005 4.309e+006 1.416e+008 1.000e+000 2.918e-002 8.511e-006 
3.839e-005 4.316e+006 1.415e+008 1.000e+000 2.908e-002 8.543e-006 
3.847e-005 4.322e+006 1.415e+008 1.000e+000 2.914e-002 8.574e-006 
3.854e-005 4.329e+006 1.415e+008 1.000e+000 2.914e-002 8.605e-006 
3.862e-005 4.335e+006 1.415e+008 1.000e+000 2.916e-002 8.635e-006 
3.869e-005 4.341e+006 1.415e+008 1.000e+000 2.915e-002 8.666e-006 
3.877e-005 4.348e+006 1.415e+008 1.000e+000 2.916e-002 8.697e-006 
3.884e-005 4.354e+006 1.415e+008 1.000e+000 2.920e-002 8.728e-006 
3.892e-005 4.360e+006 1.415e+008 1.000e+000 2.930e-002 8.758e-006 
3.899e-005 4.367e+006 1.415e+008 1.000e+000 2.914e-002 8.789e-006 
3.906e-005 4.373e+006 1.417e+008 1.000e+000 2.912e-002 8.819e-006 
3.914e-005 4.379e+006 1.418e+008 1.000e+000 2.915e-002 8.849e-006 
3.921e-005 4.386e+006 1.420e+008 1.000e+000 2.911e-002 8.880e-006 
3.929e-005 4.392e+006 1.422e+008 1.000e+000 2.906e-002 8.910e-006 
3.936e-005 4.398e+006 1.416e+008 1.000e+000 2.944e-002 8.941e-006 
3.943e-005 4.404e+006 1.415e+008 1.000e+000 2.939e-002 8.972e-006 
3.951e-005 4.410e+006 1.415e+008 1.000e+000 2.944e-002 9.002e-006 
3.958e-005 4.416e+006 1.415e+008 1.000e+000 2.944e-002 9.033e-006 
3.965e-005 4.423e+006 1.415e+008 1.000e+000 2.953e-002 9.064e-006 
3.973e-005 4.429e+006 1.415e+008 1.000e+000 2.954e-002 9.095e-006 
3.980e-005 4.435e+006 1.415e+008 1.000e+000 2.961e-002 9.127e-006 
3.988e-005 4.441e+006 1.415e+008 1.000e+000 2.958e-002 9.158e-006 
3.995e-005 4.447e+006 1.415e+008 1.000e+000 2.965e-002 9.190e-006 
4.002e-005 4.454e+006 1.414e+008 1.000e+000 2.963e-002 9.221e-006 
4.010e-005 4.460e+006 1.414e+008 1.000e+000 2.975e-002 9.253e-006 
4.017e-005 4.466e+006 1.414e+008 1.000e+000 2.976e-002 9.284e-006 
4.025e-005 4.472e+006 1.414e+008 1.000e+000 2.977e-002 9.316e-006 
4.032e-005 4.478e+006 1.414e+008 1.000e+000 2.979e-002 9.347e-006 
4.039e-005 4.484e+006 1.414e+008 1.000e+000 2.984e-002 9.378e-006 
4.047e-005 4.490e+006 1.414e+008 1.000e+000 2.985e-002 9.409e-006 
4.054e-005 4.496e+006 1.414e+008 1.000e+000 2.987e-002 9.441e-006 
4.061e-005 4.502e+006 1.414e+008 1.000e+000 2.993e-002 9.472e-006 
4.068e-005 4.508e+006 1.414e+008 1.000e+000 2.990e-002 9.504e-006 
4.076e-005 4.514e+006 1.414e+008 1.000e+000 2.989e-002 9.537e-006 
4.084e-005 4.521e+006 1.414e+008 1.000e+000 2.990e-002 9.571e-006 
4.092e-005 4.528e+006 1.414e+008 1.000e+000 2.999e-002 9.606e-006 
4.101e-005 4.534e+006 1.414e+008 1.000e+000 3.014e-002 9.643e-006 
4.109e-005 4.541e+006 1.414e+008 1.000e+000 3.017e-002 9.679e-006 
4.117e-005 4.548e+006 1.414e+008 1.000e+000 3.029e-002 9.716e-006 
4.127e-005 4.556e+006 1.414e+008 1.000e+000 3.036e-002 9.756e-006 
4.135e-005 4.563e+006 1.415e+008 1.000e+000 3.047e-002 9.795e-006 
4.145e-005 4.571e+006 1.416e+008 1.000e+000 2.996e-002 9.837e-006 
4.154e-005 4.578e+006 1.415e+008 1.000e+000 3.041e-002 9.877e-006 
4.163e-005 4.585e+006 1.415e+008 1.000e+000 3.041e-002 9.915e-006 
4.172e-005 4.592e+006 1.415e+008 1.000e+000 3.051e-002 9.952e-006 
4.180e-005 4.599e+006 1.414e+008 1.000e+000 3.067e-002 9.988e-006 
4.188e-005 4.606e+006 1.414e+008 1.000e+000 3.062e-002 1.002e-005 
4.196e-005 4.612e+006 1.414e+008 1.000e+000 3.072e-002 1.006e-005 
4.204e-005 4.619e+006 1.415e+008 1.000e+000 3.086e-002 1.009e-005 
4.212e-005 4.625e+006 1.415e+008 1.000e+000 3.089e-002 1.013e-005 
4.220e-005 4.632e+006 1.416e+008 1.000e+000 3.075e-002 1.016e-005 
4.228e-005 4.638e+006 1.418e+008 1.000e+000 3.083e-002 1.020e-005 
4.237e-005 4.645e+006 1.420e+008 1.000e+000 3.104e-002 1.024e-005 
4.245e-005 4.652e+006 1.420e+008 1.000e+000 3.156e-002 1.027e-005 
4.253e-005 4.659e+006 1.416e+008 1.000e+000 3.153e-002 1.031e-005 
4.261e-005 4.665e+006 1.415e+008 1.000e+000 3.148e-002 1.035e-005 
4.270e-005 4.672e+006 1.415e+008 1.000e+000 3.153e-002 1.038e-005 
4.278e-005 4.679e+006 1.415e+008 1.000e+000 3.152e-002 1.042e-005 
4.286e-005 4.685e+006 1.415e+008 1.000e+000 3.159e-002 1.046e-005 
4.294e-005 4.692e+006 1.415e+008 1.000e+000 3.162e-002 1.049e-005 
4.303e-005 4.698e+006 1.415e+008 1.000e+000 3.171e-002 1.053e-005 
4.311e-005 4.705e+006 1.415e+008 1.000e+000 3.172e-002 1.057e-005 
4.319e-005 4.711e+006 1.415e+008 1.000e+000 3.183e-002 1.060e-005 
4.326e-005 4.717e+006 1.414e+008 1.000e+000 3.187e-002 1.064e-005 
4.334e-005 4.723e+006 1.414e+008 1.000e+000 3.184e-002 1.067e-005 
4.342e-005 4.729e+006 1.414e+008 1.000e+000 3.186e-002 1.071e-005 
4.349e-005 4.735e+006 1.414e+008 1.000e+000 3.185e-002 1.074e-005 
4.357e-005 4.741e+006 1.414e+008 1.000e+000 3.201e-002 1.078e-005 
4.364e-005 4.747e+006 1.415e+008 1.000e+000 3.195e-002 1.081e-005 
4.372e-005 4.753e+006 1.414e+008 1.000e+000 3.196e-002 1.084e-005 
4.380e-005 4.759e+006 1.414e+008 1.000e+000 3.194e-002 1.088e-005 
4.387e-005 4.765e+006 1.414e+008 1.000e+000 3.193e-002 1.091e-005 
4.395e-005 4.771e+006 1.414e+008 1.000e+000 3.196e-002 1.095e-005 
4.403e-005 4.777e+006 1.414e+008 1.000e+000 3.205e-002 1.098e-005 
4.410e-005 4.783e+006 1.414e+008 1.000e+000 3.200e-002 1.102e-005 
4.418e-005 4.789e+006 1.414e+008 1.000e+000 3.203e-002 1.105e-005 
4.426e-005 4.795e+006 1.414e+008 1.000e+000 3.206e-002 1.109e-005 
4.433e-005 4.801e+006 1.415e+008 1.000e+000 3.214e-002 1.112e-005 
4.441e-005 4.808e+006 1.415e+008 1.000e+000 3.218e-002 1.116e-005 
4.450e-005 4.815e+006 1.415e+008 1.000e+000 3.178e-002 1.120e-005 
4.458e-005 4.821e+006 1.415e+008 1.000e+000 3.182e-002 1.124e-005 
4.466e-005 4.827e+006 1.415e+008 1.000e+000 3.183e-002 1.127e-005 
4.473e-005 4.833e+006 1.415e+008 1.000e+000 3.190e-002 1.131e-005 
4.481e-005 4.838e+006 1.415e+008 1.000e+000 3.202e-002 1.134e-005 
4.488e-005 4.844e+006 1.415e+008 1.000e+000 3.212e-002 1.138e-005 
4.496e-005 4.850e+006 1.415e+008 1.000e+000 3.220e-002 1.141e-005 
4.503e-005 4.856e+006 1.415e+008 1.000e+000 3.229e-002 1.144e-005 
4.511e-005 4.862e+006 1.416e+008 1.000e+000 3.214e-002 1.148e-005 
4.518e-005 4.868e+006 1.418e+008 1.000e+000 3.218e-002 1.151e-005 
4.526e-005 4.874e+006 1.420e+008 1.000e+000 3.211e-002 1.155e-005 
4.533e-005 4.880e+006 1.418e+008 1.000e+000 3.262e-002 1.158e-005 
4.541e-005 4.885e+006 1.416e+008 1.000e+000 3.255e-002 1.162e-005 
4.548e-005 4.891e+006 1.415e+008 1.000e+000 3.249e-002 1.165e-005 
4.555e-005 4.897e+006 1.415e+008 1.000e+000 3.260e-002 1.169e-005 
4.563e-005 4.902e+006 1.415e+008 1.000e+000 3.264e-002 1.172e-005 
4.570e-005 4.908e+006 1.415e+008 1.000e+000 3.271e-002 1.175e-005 
4.578e-005 4.914e+006 1.415e+008 1.000e+000 3.277e-002 1.179e-005 
4.585e-005 4.919e+006 1.415e+008 1.000e+000 3.286e-002 1.182e-005 
4.592e-005 4.925e+006 1.414e+008 1.000e+000 3.292e-002 1.186e-005 
4.599e-005 4.931e+006 1.414e+008 1.000e+000 3.298e-002 1.189e-005 
4.607e-005 4.936e+006 1.414e+008 1.000e+000 3.298e-002 1.193e-005 
4.614e-005 4.942e+006 1.414e+008 1.000e+000 3.314e-002 1.196e-005 
4.621e-005 4.947e+006 1.414e+008 1.000e+000 3.323e-002 1.199e-005 
4.629e-005 4.953e+006 1.414e+008 1.000e+000 3.324e-002 1.203e-005 
4.636e-005 4.959e+006 1.414e+008 1.000e+000 3.335e-002 1.207e-005 
4.644e-005 4.964e+006 1.414e+008 1.000e+000 3.334e-002 1.210e-005 
4.651e-005 4.970e+006 1.414e+008 1.000e+000 3.335e-002 1.214e-005 
4.659e-005 4.976e+006 1.414e+008 1.000e+000 3.364e-002 1.217e-005 
4.667e-005 4.982e+006 1.414e+008 1.000e+000 3.370e-002 1.221e-005 
4.675e-005 4.988e+006 1.414e+008 1.000e+000 3.387e-002 1.225e-005 
4.683e-005 4.994e+006 1.414e+008 1.000e+000 3.405e-002 1.229e-005 
4.692e-005 5.001e+006 1.414e+008 1.000e+000 3.406e-002 1.233e-005 
4.700e-005 5.007e+006 1.414e+008 1.000e+000 3.413e-002 1.237e-005 
4.709e-005 5.014e+006 1.414e+008 1.000e+000 3.419e-002 1.241e-005 
4.718e-005 5.020e+006 1.414e+008 1.000e+000 3.424e-002 1.245e-005 
4.727e-005 5.027e+006 1.416e+008 1.000e+000 3.379e-002 1.250e-005 
4.736e-005 5.034e+006 1.415e+008 1.000e+000 3.389e-002 1.254e-005 
4.744e-005 5.040e+006 1.415e+008 1.000e+000 3.391e-002 1.258e-005 
4.752e-005 5.046e+006 1.415e+008 1.000e+000 3.398e-002 1.262e-005 
4.760e-005 5.052e+006 1.414e+008 1.000e+000 3.398e-002 1.266e-005 
4.768e-005 5.058e+006 1.414e+008 1.000e+000 3.401e-002 1.269e-005 
4.776e-005 5.064e+006 1.414e+008 1.000e+000 3.403e-002 1.273e-005 
4.783e-005 5.070e+006 1.415e+008 1.000e+000 3.406e-002 1.277e-005 
4.791e-005 5.075e+006 1.415e+008 1.000e+000 3.394e-002 1.281e-005 
4.799e-005 5.081e+006 1.417e+008 1.000e+000 3.388e-002 1.284e-005 
4.807e-005 5.087e+006 1.419e+008 1.000e+000 3.382e-002 1.288e-005 
4.814e-005 5.093e+006 1.421e+008 1.000e+000 3.377e-002 1.292e-005 
4.822e-005 5.098e+006 1.416e+008 1.000e+000 3.414e-002 1.295e-005 
4.829e-005 5.104e+006 1.415e+008 1.000e+000 3.416e-002 1.299e-005 
4.837e-005 5.110e+006 1.415e+008 1.000e+000 3.420e-002 1.303e-005 
4.844e-005 5.115e+006 1.415e+008 1.000e+000 3.416e-002 1.306e-005 
4.852e-005 5.121e+006 1.415e+008 1.000e+000 3.423e-002 1.310e-005 
4.860e-005 5.127e+006 1.415e+008 1.000e+000 3.425e-002 1.314e-005 
4.867e-005 5.132e+006 1.415e+008 1.000e+000 3.427e-002 1.318e-005 
4.875e-005 5.138e+006 1.414e+008 1.000e+000 3.429e-002 1.321e-005 
4.883e-005 5.144e+006 1.414e+008 1.000e+000 3.428e-002 1.325e-005 
4.890e-005 5.149e+006 1.414e+008 1.000e+000 3.435e-002 1.329e-005 
4.898e-005 5.155e+006 1.414e+008 1.000e+000 3.428e-002 1.333e-005 
4.906e-005 5.160e+006 1.414e+008 1.000e+000 3.439e-002 1.336e-005 
4.914e-005 5.166e+006 1.414e+008 1.000e+000 3.441e-002 1.340e-005 
4.922e-005 5.172e+006 1.414e+008 1.000e+000 3.446e-002 1.344e-005 
4.929e-005 5.178e+006 1.414e+008 1.000e+000 3.450e-002 1.348e-005 
4.937e-005 5.183e+006 1.414e+008 1.000e+000 3.448e-002 1.352e-005 
4.945e-005 5.189e+006 1.414e+008 1.000e+000 3.450e-002 1.356e-005 
4.952e-005 5.194e+006 1.414e+008 1.000e+000 3.448e-002 1.360e-005 
4.960e-005 5.200e+006 1.414e+008 1.000e+000 3.452e-002 1.363e-005 
4.967e-005 5.205e+006 1.414e+008 1.000e+000 3.462e-002 1.367e-005 
4.974e-005 5.210e+006 1.414e+008 1.000e+000 3.463e-002 1.371e-005 
4.982e-005 5.216e+006 1.414e+008 1.000e+000 3.456e-002 1.374e-005 
4.989e-005 5.221e+006 1.414e+008 1.000e+000 3.466e-002 1.378e-005 
4.996e-005 5.226e+006 1.415e+008 1.000e+000 3.423e-002 1.382e-005 
5.005e-005 5.232e+006 1.416e+008 1.000e+000 3.431e-002 1.386e-005 
5.012e-005 5.238e+006 1.415e+008 1.000e+000 3.451e-002 1.389e-005 
5.020e-005 5.243e+006 1.415e+008 1.000e+000 3.455e-002 1.393e-005 
5.027e-005 5.249e+006 1.415e+008 1.000e+000 3.470e-002 1.397e-005 
5.034e-005 5.254e+006 1.415e+008 1.000e+000 3.488e-002 1.400e-005 
5.042e-005 5.259e+006 1.415e+008 1.000e+000 3.483e-002 1.404e-005 
5.049e-005 5.264e+006 1.415e+008 1.000e+000 3.489e-002 1.408e-005 
5.056e-005 5.270e+006 1.415e+008 1.000e+000 3.478e-002 1.411e-005 
5.064e-005 5.275e+006 1.415e+008 1.000e+000 3.486e-002 1.415e-005 
5.071e-005 5.280e+006 1.415e+008 1.000e+000 3.489e-002 1.419e-005 
5.079e-005 5.286e+006 1.415e+008 1.000e+000 3.508e-002 1.423e-005 
5.086e-005 5.291e+006 1.415e+008 1.000e+000 3.519e-002 1.426e-005 
5.093e-005 5.296e+006 1.415e+008 1.000e+000 3.534e-002 1.430e-005 
5.101e-005 5.302e+006 1.414e+008 1.000e+000 3.534e-002 1.434e-005 
5.108e-005 5.307e+006 1.414e+008 1.000e+000 3.547e-002 1.437e-005 
5.115e-005 5.312e+006 1.414e+008 1.000e+000 3.559e-002 1.441e-005 
5.122e-005 5.317e+006 1.414e+008 1.000e+000 3.553e-002 1.445e-005 
5.130e-005 5.322e+006 1.414e+008 1.000e+000 3.564e-002 1.449e-005 
5.137e-005 5.328e+006 1.414e+008 1.000e+000 3.575e-002 1.452e-005 
5.144e-005 5.333e+006 1.414e+008 1.000e+000 3.588e-002 1.456e-005 
5.152e-005 5.338e+006 1.414e+008 1.000e+000 3.590e-002 1.460e-005 
5.159e-005 5.343e+006 1.414e+008 1.000e+000 3.603e-002 1.463e-005 
5.166e-005 5.348e+006 1.414e+008 1.000e+000 3.614e-002 1.467e-005 
5.174e-005 5.354e+006 1.414e+008 1.000e+000 3.626e-002 1.471e-005 
5.181e-005 5.359e+006 1.414e+008 1.000e+000 3.630e-002 1.475e-005 
5.188e-005 5.364e+006 1.414e+008 1.000e+000 3.638e-002 1.478e-005 
5.196e-005 5.369e+006 1.414e+008 1.000e+000 3.644e-002 1.482e-005 
5.203e-005 5.374e+006 1.414e+008 1.000e+000 3.643e-002 1.486e-005 
5.210e-005 5.379e+006 1.414e+008 1.000e+000 3.645e-002 1.490e-005 
5.218e-005 5.384e+006 1.414e+008 1.000e+000 3.653e-002 1.493e-005 
5.225e-005 5.389e+006 1.414e+008 1.000e+000 3.648e-002 1.497e-005 
5.232e-005 5.394e+006 1.414e+008 1.000e+000 3.657e-002 1.501e-005 
5.240e-005 5.400e+006 1.414e+008 1.000e+000 3.664e-002 1.505e-005 
5.247e-005 5.405e+006 1.414e+008 1.000e+000 3.664e-002 1.509e-005 
5.255e-005 5.410e+006 1.415e+008 1.000e+000 3.705e-002 1.513e-005 
5.262e-005 5.415e+006 1.417e+008 1.000e+000 3.584e-002 1.516e-005 
5.270e-005 5.421e+006 1.415e+008 1.000e+000 3.635e-002 1.520e-005 
5.277e-005 5.426e+006 1.415e+008 1.000e+000 3.639e-002 1.524e-005 
5.285e-005 5.431e+006 1.415e+008 1.000e+000 3.639e-002 1.528e-005 
5.292e-005 5.436e+006 1.414e+008 1.000e+000 3.639e-002 1.532e-005 
5.300e-005 5.442e+006 1.414e+008 1.000e+000 3.651e-002 1.536e-005 
5.307e-005 5.447e+006 1.415e+008 1.000e+000 3.651e-002 1.540e-005 
5.314e-005 5.452e+006 1.415e+008 1.000e+000 3.639e-002 1.544e-005 
5.322e-005 5.457e+006 1.415e+008 1.000e+000 3.649e-002 1.547e-005 
5.329e-005 5.462e+006 1.415e+008 1.000e+000 3.640e-002 1.551e-005 
5.336e-005 5.467e+006 1.414e+008 1.000e+000 3.643e-002 1.555e-005 
5.344e-005 5.472e+006 1.414e+008 1.000e+000 3.651e-002 1.559e-005 
5.351e-005 5.477e+006 1.414e+008 1.000e+000 3.652e-002 1.563e-005 
5.359e-005 5.483e+006 1.414e+008 1.000e+000 3.662e-002 1.567e-005 
5.367e-005 5.488e+006 1.414e+008 1.000e+000 3.656e-002 1.571e-005 
5.374e-005 5.493e+006 1.414e+008 1.000e+000 3.654e-002 1.575e-005 
5.382e-005 5.498e+006 1.414e+008 1.000e+000 3.663e-002 1.579e-005 
5.389e-005 5.504e+006 1.414e+008 1.000e+000 3.666e-002 1.583e-005 
5.397e-005 5.509e+006 1.414e+008 1.000e+000 3.678e-002 1.587e-005 
5.404e-005 5.514e+006 1.414e+008 1.000e+000 3.673e-002 1.591e-005 
5.412e-005 5.519e+006 1.414e+008 1.000e+000 3.680e-002 1.595e-005 
5.420e-005 5.524e+006 1.414e+008 1.000e+000 3.683e-002 1.599e-005 
5.427e-005 5.529e+006 1.414e+008 1.000e+000 3.686e-002 1.603e-005 
5.435e-005 5.535e+006 1.414e+008 1.000e+000 3.688e-002 1.607e-005 
5.443e-005 5.540e+006 1.414e+008 1.000e+000 3.692e-002 1.611e-005 
5.451e-005 5.545e+006 1.414e+008 1.000e+000 3.702e-002 1.615e-005 
5.458e-005 5.550e+006 1.414e+008 1.000e+000 3.697e-002 1.619e-005 
5.466e-005 5.555e+006 1.414e+008 1.000e+000 3.698e-002 1.623e-005 
5.473e-005 5.560e+006 1.414e+008 1.000e+000 3.690e-002 1.627e-005 
5.481e-005 5.566e+006 1.414e+008 1.000e+000 3.703e-002 1.631e-005 
5.488e-005 5.571e+006 1.414e+008 1.000e+000 3.699e-002 1.635e-005 
5.496e-005 5.576e+006 1.414e+008 1.000e+000 3.717e-002 1.639e-005 
5.503e-005 5.581e+006 1.414e+008 1.000e+000 3.716e-002 1.643e-005 
5.511e-005 5.586e+006 1.415e+008 1.000e+000 3.652e-002 1.647e-005 
5.519e-005 5.591e+006 1.415e+008 1.000e+000 3.692e-002 1.652e-005 
5.526e-005 5.596e+006 1.415e+008 1.000e+000 3.703e-002 1.656e-005 
5.534e-005 5.601e+006 1.415e+008 1.000e+000 3.706e-002 1.660e-005 
5.541e-005 5.606e+006 1.415e+008 1.000e+000 3.716e-002 1.664e-005 
5.549e-005 5.612e+006 1.414e+008 1.000e+000 3.720e-002 1.668e-005 
5.556e-005 5.617e+006 1.415e+008 1.000e+000 3.724e-002 1.672e-005 
5.564e-005 5.622e+006 1.415e+008 1.000e+000 3.739e-002 1.676e-005 
5.571e-005 5.627e+006 1.416e+008 1.000e+000 3.702e-002 1.679e-005 
5.579e-005 5.632e+006 1.418e+008 1.000e+000 3.705e-002 1.683e-005 
5.586e-005 5.637e+006 1.420e+008 1.000e+000 3.714e-002 1.687e-005 
5.593e-005 5.642e+006 1.416e+008 1.000e+000 3.754e-002 1.691e-005 
5.601e-005 5.646e+006 1.415e+008 1.000e+000 3.760e-002 1.695e-005 
5.608e-005 5.651e+006 1.415e+008 1.000e+000 3.777e-002 1.699e-005 
5.615e-005 5.656e+006 1.415e+008 1.000e+000 3.773e-002 1.703e-005 
5.623e-005 5.661e+006 1.415e+008 1.000e+000 3.783e-002 1.707e-005 
5.630e-005 5.666e+006 1.415e+008 1.000e+000 3.788e-002 1.711e-005 
5.637e-005 5.671e+006 1.414e+008 1.000e+000 3.802e-002 1.715e-005 
5.645e-005 5.676e+006 1.414e+008 1.000e+000 3.802e-002 1.719e-005 
5.652e-005 5.680e+006 1.414e+008 1.000e+000 3.814e-002 1.723e-005 
5.659e-005 5.685e+006 1.414e+008 1.000e+000 3.822e-002 1.727e-005 
5.666e-005 5.690e+006 1.414e+008 1.000e+000 3.832e-002 1.731e-005 
5.674e-005 5.695e+006 1.414e+008 1.000e+000 3.829e-002 1.735e-005 
5.681e-005 5.700e+006 1.414e+008 1.000e+000 3.831e-002 1.739e-005 
5.688e-005 5.705e+006 1.414e+008 1.000e+000 3.851e-002 1.743e-005 
5.696e-005 5.709e+006 1.414e+008 1.000e+000 3.846e-002 1.747e-005 
5.703e-005 5.714e+006 1.414e+008 1.000e+000 3.859e-002 1.751e-005 
5.710e-005 5.719e+006 1.414e+008 1.000e+000 3.866e-002 1.755e-005 
5.718e-005 5.724e+006 1.414e+008 1.000e+000 3.867e-002 1.759e-005 
5.726e-005 5.729e+006 1.414e+008 1.000e+000 3.877e-002 1.763e-005 
5.733e-005 5.734e+006 1.414e+008 1.000e+000 3.879e-002 1.767e-005 
5.741e-005 5.739e+006 1.414e+008 1.000e+000 3.890e-002 1.772e-005 
5.749e-005 5.744e+006 1.414e+008 1.000e+000 3.903e-002 1.776e-005 
5.757e-005 5.749e+006 1.416e+008 1.000e+000 3.826e-002 1.780e-005 
5.765e-005 5.755e+006 1.415e+008 1.000e+000 3.857e-002 1.785e-005 
5.773e-005 5.760e+006 1.414e+008 1.000e+000 3.866e-002 1.789e-005 
5.780e-005 5.765e+006 1.414e+008 1.000e+000 3.869e-002 1.793e-005 
5.788e-005 5.770e+006 1.414e+008 1.000e+000 3.856e-002 1.797e-005 
5.795e-005 5.774e+006 1.414e+008 1.000e+000 3.863e-002 1.801e-005 
5.803e-005 5.779e+006 1.415e+008 1.000e+000 3.864e-002 1.805e-005 
5.810e-005 5.784e+006 1.415e+008 1.000e+000 3.857e-002 1.809e-005 
5.818e-005 5.789e+006 1.417e+008 1.000e+000 3.858e-002 1.814e-005 
5.825e-005 5.794e+006 1.420e+008 1.000e+000 3.849e-002 1.818e-005 
5.833e-005 5.799e+006 1.415e+008 1.000e+000 3.866e-002 1.822e-005 
5.840e-005 5.804e+006 1.415e+008 1.000e+000 3.868e-002 1.826e-005 
5.848e-005 5.809e+006 1.415e+008 1.000e+000 3.873e-002 1.830e-005 
5.857e-005 5.814e+006 1.415e+008 1.000e+000 3.880e-002 1.835e-005 
5.865e-005 5.820e+006 1.414e+008 1.000e+000 3.886e-002 1.840e-005 
5.873e-005 5.825e+006 1.414e+008 1.000e+000 3.875e-002 1.844e-005 
5.882e-005 5.831e+006 1.414e+008 1.000e+000 3.890e-002 1.849e-005 
5.890e-005 5.836e+006 1.414e+008 1.000e+000 3.899e-002 1.854e-005 
5.898e-005 5.841e+006 1.414e+008 1.000e+000 3.900e-002 1.858e-005 
5.906e-005 5.846e+006 1.414e+008 1.000e+000 3.900e-002 1.863e-005 
5.914e-005 5.851e+006 1.414e+008 1.000e+000 3.910e-002 1.867e-005 
5.922e-005 5.856e+006 1.414e+008 1.000e+000 3.909e-002 1.871e-005 
5.930e-005 5.861e+006 1.414e+008 1.000e+000 3.902e-002 1.876e-005 
5.938e-005 5.866e+006 1.414e+008 1.000e+000 3.908e-002 1.880e-005 
5.946e-005 5.871e+006 1.414e+008 1.000e+000 3.903e-002 1.885e-005 
5.953e-005 5.876e+006 1.414e+008 1.000e+000 3.911e-002 1.889e-005 
5.961e-005 5.881e+006 1.414e+008 1.000e+000 3.906e-002 1.893e-005 
5.969e-005 5.886e+006 1.414e+008 1.000e+000 3.905e-002 1.898e-005 
5.976e-005 5.890e+006 1.414e+008 1.000e+000 3.922e-002 1.902e-005 
5.983e-005 5.895e+006 1.414e+008 1.000e+000 3.920e-002 1.906e-005 
5.991e-005 5.900e+006 1.414e+008 1.000e+000 3.923e-002 1.910e-005 
5.998e-005 5.905e+006 1.415e+008 1.000e+000 3.897e-002 1.914e-005 
6.006e-005 5.909e+006 1.415e+008 1.000e+000 3.897e-002 1.919e-005 
6.013e-005 5.914e+006 1.415e+008 1.000e+000 3.900e-002 1.923e-005 
6.021e-005 5.919e+006 1.414e+008 1.000e+000 3.912e-002 1.927e-005 
6.028e-005 5.923e+006 1.414e+008 1.000e+000 3.909e-002 1.931e-005 
6.035e-005 5.928e+006 1.415e+008 1.000e+000 3.922e-002 1.935e-005 
6.043e-005 5.933e+006 1.415e+008 1.000e+000 3.946e-002 1.939e-005 
6.050e-005 5.937e+006 1.415e+008 1.000e+000 3.924e-002 1.944e-005 
6.058e-005 5.942e+006 1.415e+008 1.000e+000 3.930e-002 1.948e-005 
6.065e-005 5.947e+006 1.415e+008 1.000e+000 3.930e-002 1.952e-005 
6.073e-005 5.951e+006 1.415e+008 1.000e+000 3.931e-002 1.956e-005 
6.080e-005 5.956e+006 1.414e+008 1.000e+000 3.929e-002 1.960e-005 
6.087e-005 5.961e+006 1.414e+008 1.000e+000 3.953e-002 1.964e-005 
6.095e-005 5.965e+006 1.414e+008 1.000e+000 3.961e-002 1.969e-005 
6.102e-005 5.970e+006 1.414e+008 1.000e+000 3.969e-002 1.973e-005 
6.109e-005 5.974e+006 1.414e+008 1.000e+000 3.974e-002 1.977e-005 
6.116e-005 5.979e+006 1.414e+008 1.000e+000 3.983e-002 1.981e-005 
6.124e-005 5.983e+006 1.414e+008 1.000e+000 3.986e-002 1.985e-005 
6.131e-005 5.988e+006 1.414e+008 1.000e+000 3.991e-002 1.989e-005 
6.138e-005 5.992e+006 1.414e+008 1.000e+000 4.002e-002 1.994e-005 
6.146e-005 5.997e+006 1.414e+008 1.000e+000 4.002e-002 1.998e-005 
6.153e-005 6.002e+006 1.414e+008 1.000e+000 4.012e-002 2.002e-005 
6.160e-005 6.006e+006 1.414e+008 1.000e+000 4.012e-002 2.006e-005 
6.168e-005 6.011e+006 1.414e+008 1.000e+000 4.023e-002 2.011e-005 
6.175e-005 6.015e+006 1.414e+008 1.000e+000 4.025e-002 2.015e-005 
6.183e-005 6.020e+006 1.414e+008 1.000e+000 4.051e-002 2.019e-005 
6.190e-005 6.024e+006 1.414e+008 1.000e+000 4.061e-002 2.023e-005 
6.198e-005 6.029e+006 1.414e+008 1.000e+000 4.068e-002 2.028e-005 
6.206e-005 6.034e+006 1.414e+008 1.000e+000 4.088e-002 2.032e-005 
6.213e-005 6.039e+006 1.414e+008 1.000e+000 4.082e-002 2.037e-005 
6.221e-005 6.043e+006 1.414e+008 1.000e+000 4.083e-002 2.041e-005 
6.229e-005 6.048e+006 1.415e+008 1.000e+000 4.049e-002 2.046e-005 
6.236e-005 6.052e+006 1.414e+008 1.000e+000 4.054e-002 2.050e-005 
6.244e-005 6.057e+006 1.414e+008 1.000e+000 4.055e-002 2.054e-005 
6.251e-005 6.062e+006 1.414e+008 1.000e+000 4.054e-002 2.059e-005 
6.259e-005 6.066e+006 1.414e+008 1.000e+000 4.058e-002 2.063e-005 
6.266e-005 6.071e+006 1.414e+008 1.000e+000 4.047e-002 2.067e-005 
6.274e-005 6.076e+006 1.415e+008 1.000e+000 4.078e-002 2.072e-005 
6.282e-005 6.080e+006 1.415e+008 1.000e+000 4.057e-002 2.076e-005 
6.289e-005 6.085e+006 1.415e+008 1.000e+000 4.062e-002 2.081e-005 
6.297e-005 6.090e+006 1.414e+008 1.000e+000 4.073e-002 2.085e-005 
6.306e-005 6.095e+006 1.414e+008 1.000e+000 4.069e-002 2.090e-005 
6.314e-005 6.100e+006 1.414e+008 1.000e+000 4.072e-002 2.095e-005 
6.322e-005 6.105e+006 1.414e+008 1.000e+000 4.088e-002 2.100e-005 
6.330e-005 6.110e+006 1.414e+008 1.000e+000 4.086e-002 2.104e-005 
6.339e-005 6.115e+006 1.414e+008 1.000e+000 4.094e-002 2.109e-005 
6.347e-005 6.120e+006 1.414e+008 1.000e+000 4.101e-002 2.114e-005 
6.355e-005 6.125e+006 1.414e+008 1.000e+000 4.109e-002 2.119e-005 
6.363e-005 6.130e+006 1.414e+008 1.000e+000 4.118e-002 2.124e-005 
6.372e-005 6.135e+006 1.414e+008 1.000e+000 4.121e-002 2.129e-005 
6.380e-005 6.140e+006 1.414e+008 1.000e+000 4.126e-002 2.134e-005 
6.389e-005 6.145e+006 1.414e+008 1.000e+000 4.129e-002 2.139e-005 
6.397e-005 6.150e+006 1.414e+008 1.000e+000 4.120e-002 2.144e-005 
6.406e-005 6.155e+006 1.414e+008 1.000e+000 4.121e-002 2.148e-005 
6.414e-005 6.160e+006 1.414e+008 1.000e+000 4.124e-002 2.153e-005 
6.422e-005 6.165e+006 1.414e+008 1.000e+000 4.137e-002 2.158e-005 
6.430e-005 6.169e+006 1.414e+008 1.000e+000 4.133e-002 2.163e-005 
6.437e-005 6.174e+006 1.414e+008 1.000e+000 4.134e-002 2.167e-005 
6.445e-005 6.178e+006 1.414e+008 1.000e+000 4.140e-002 2.172e-005 
6.453e-005 6.183e+006 1.415e+008 1.000e+000 4.134e-002 2.176e-005 
6.460e-005 6.187e+006 1.416e+008 1.000e+000 4.097e-002 2.181e-005 
6.468e-005 6.192e+006 1.415e+008 1.000e+000 4.116e-002 2.185e-005 
6.475e-005 6.196e+006 1.415e+008 1.000e+000 4.113e-002 2.190e-005 
6.483e-005 6.201e+006 1.414e+008 1.000e+000 4.105e-002 2.194e-005 
6.490e-005 6.205e+006 1.414e+008 1.000e+000 4.119e-002 2.198e-005 
6.497e-005 6.210e+006 1.415e+008 1.000e+000 4.124e-002 2.203e-005 
6.505e-005 6.214e+006 1.415e+008 1.000e+000 4.127e-002 2.207e-005 
6.513e-005 6.219e+006 1.416e+008 1.000e+000 4.111e-002 2.211e-005 
6.520e-005 6.223e+006 1.418e+008 1.000e+000 4.097e-002 2.216e-005 
6.528e-005 6.228e+006 1.416e+008 1.000e+000 4.135e-002 2.220e-005 
6.535e-005 6.232e+006 1.415e+008 1.000e+000 4.131e-002 2.225e-005 
6.542e-005 6.236e+006 1.415e+008 1.000e+000 4.127e-002 2.229e-005 
6.550e-005 6.241e+006 1.415e+008 1.000e+000 4.135e-002 2.233e-005 
6.557e-005 6.245e+006 1.414e+008 1.000e+000 4.140e-002 2.238e-005 
6.564e-005 6.249e+006 1.414e+008 1.000e+000 4.136e-002 2.242e-005 
6.572e-005 6.254e+006 1.414e+008 1.000e+000 4.140e-002 2.247e-005 
6.579e-005 6.258e+006 1.414e+008 1.000e+000 4.155e-002 2.251e-005 
6.586e-005 6.262e+006 1.414e+008 1.000e+000 4.159e-002 2.255e-005 
6.594e-005 6.266e+006 1.414e+008 1.000e+000 4.168e-002 2.260e-005 
6.601e-005 6.271e+006 1.414e+008 1.000e+000 4.157e-002 2.264e-005 
6.608e-005 6.275e+006 1.414e+008 1.000e+000 4.162e-002 2.268e-005 
6.616e-005 6.279e+006 1.414e+008 1.000e+000 4.170e-002 2.273e-005 
6.623e-005 6.283e+006 1.414e+008 1.000e+000 4.167e-002 2.277e-005 
6.631e-005 6.288e+006 1.414e+008 1.000e+000 4.165e-002 2.282e-005 
6.640e-005 6.293e+006 1.414e+008 1.000e+000 4.168e-002 2.287e-005 
6.648e-005 6.298e+006 1.414e+008 1.000e+000 4.165e-002 2.292e-005 
6.657e-005 6.303e+006 1.414e+008 1.000e+000 4.178e-002 2.297e-005 
6.665e-005 6.308e+006 1.414e+008 1.000e+000 4.185e-002 2.303e-005 
6.675e-005 6.313e+006 1.415e+008 1.000e+000 4.194e-002 2.308e-005 
6.684e-005 6.318e+006 1.414e+008 1.000e+000 4.151e-002 2.314e-005 
6.692e-005 6.323e+006 1.414e+008 1.000e+000 4.165e-002 2.319e-005 
6.701e-005 6.328e+006 1.414e+008 1.000e+000 4.173e-002 2.324e-005 
6.709e-005 6.333e+006 1.414e+008 1.000e+000 4.191e-002 2.329e-005 
6.717e-005 6.337e+006 1.414e+008 1.000e+000 4.186e-002 2.334e-005 
6.725e-005 6.342e+006 1.415e+008 1.000e+000 4.202e-002 2.338e-005 
6.732e-005 6.346e+006 1.415e+008 1.000e+000 4.184e-002 2.343e-005 
6.740e-005 6.351e+006 1.414e+008 1.000e+000 4.192e-002 2.348e-005 
6.748e-005 6.355e+006 1.414e+008 1.000e+000 4.207e-002 2.352e-005 
6.755e-005 6.360e+006 1.414e+008 1.000e+000 4.229e-002 2.357e-005 
6.763e-005 6.364e+006 1.414e+008 1.000e+000 4.236e-002 2.362e-005 
6.772e-005 6.369e+006 1.414e+008 1.000e+000 4.258e-002 2.367e-005 
6.780e-005 6.373e+006 1.414e+008 1.000e+000 4.255e-002 2.372e-005 
6.788e-005 6.378e+006 1.414e+008 1.000e+000 4.271e-002 2.377e-005 
6.797e-005 6.383e+006 1.414e+008 1.000e+000 4.270e-002 2.382e-005 
6.805e-005 6.387e+006 1.414e+008 1.000e+000 4.280e-002 2.387e-005 
6.812e-005 6.392e+006 1.414e+008 1.000e+000 4.286e-002 2.392e-005 
6.820e-005 6.396e+006 1.414e+008 1.000e+000 4.291e-002 2.396e-005 
6.828e-005 6.401e+006 1.414e+008 1.000e+000 4.296e-002 2.401e-005 
6.836e-005 6.405e+006 1.414e+008 1.000e+000 4.300e-002 2.406e-005 
6.843e-005 6.409e+006 1.414e+008 1.000e+000 4.307e-002 2.410e-005 
6.851e-005 6.413e+006 1.414e+008 1.000e+000 4.315e-002 2.415e-005 
6.858e-005 6.418e+006 1.414e+008 1.000e+000 4.340e-002 2.420e-005 
6.866e-005 6.422e+006 1.414e+008 1.000e+000 4.330e-002 2.425e-005 
6.875e-005 6.427e+006 1.414e+008 1.000e+000 4.315e-002 2.430e-005 
6.882e-005 6.431e+006 1.414e+008 1.000e+000 4.322e-002 2.434e-005 
6.890e-005 6.435e+006 1.414e+008 1.000e+000 4.322e-002 2.439e-005 
6.898e-005 6.439e+006 1.415e+008 1.000e+000 4.250e-002 2.444e-005 
6.905e-005 6.444e+006 1.415e+008 1.000e+000 4.304e-002 2.448e-005 
6.912e-005 6.448e+006 1.415e+008 1.000e+000 4.301e-002 2.453e-005 
6.919e-005 6.452e+006 1.414e+008 1.000e+000 4.305e-002 2.457e-005 
6.927e-005 6.456e+006 1.414e+008 1.000e+000 4.298e-002 2.462e-005 
6.934e-005 6.460e+006 1.415e+008 1.000e+000 4.306e-002 2.466e-005 
6.941e-005 6.464e+006 1.415e+008 1.000e+000 4.314e-002 2.470e-005 
6.949e-005 6.468e+006 1.415e+008 1.000e+000 4.302e-002 2.475e-005 
6.956e-005 6.472e+006 1.415e+008 1.000e+000 4.311e-002 2.479e-005 
6.963e-005 6.476e+006 1.415e+008 1.000e+000 4.314e-002 2.484e-005 
6.971e-005 6.481e+006 1.414e+008 1.000e+000 4.320e-002 2.489e-005 
6.978e-005 6.485e+006 1.414e+008 1.000e+000 4.330e-002 2.493e-005 
6.986e-005 6.489e+006 1.414e+008 1.000e+000 4.337e-002 2.498e-005 
6.993e-005 6.493e+006 1.414e+008 1.000e+000 4.335e-002 2.502e-005 
7.001e-005 6.497e+006 1.414e+008 1.000e+000 4.342e-002 2.507e-005 
7.008e-005 6.501e+006 1.414e+008 1.000e+000 4.350e-002 2.511e-005 
7.015e-005 6.505e+006 1.414e+008 1.000e+000 4.355e-002 2.516e-005 
7.023e-005 6.509e+006 1.414e+008 1.000e+000 4.353e-002 2.521e-005 
7.030e-005 6.513e+006 1.414e+008 1.000e+000 4.358e-002 2.525e-005 
7.038e-005 6.517e+006 1.414e+008 1.000e+000 4.367e-002 2.530e-005 
7.045e-005 6.521e+006 1.414e+008 1.000e+000 4.367e-002 2.534e-005 
7.052e-005 6.525e+006 1.414e+008 1.000e+000 4.366e-002 2.539e-005 
7.060e-005 6.529e+006 1.414e+008 1.000e+000 4.362e-002 2.544e-005 
7.067e-005 6.533e+006 1.414e+008 1.000e+000 4.366e-002 2.549e-005 
7.075e-005 6.538e+006 1.414e+008 1.000e+000 4.364e-002 2.553e-005 
7.083e-005 6.542e+006 1.414e+008 1.000e+000 4.369e-002 2.558e-005 
7.092e-005 6.547e+006 1.414e+008 1.000e+000 4.368e-002 2.564e-005 
7.100e-005 6.551e+006 1.414e+008 1.000e+000 4.380e-002 2.569e-005 
7.108e-005 6.555e+006 1.414e+008 1.000e+000 4.377e-002 2.574e-005 
7.116e-005 6.560e+006 1.414e+008 1.000e+000 4.347e-002 2.579e-005 
7.123e-005 6.564e+006 1.414e+008 1.000e+000 4.344e-002 2.583e-005 
7.131e-005 6.568e+006 1.414e+008 1.000e+000 4.342e-002 2.588e-005 
7.138e-005 6.572e+006 1.414e+008 1.000e+000 4.359e-002 2.593e-005 
7.146e-005 6.576e+006 1.414e+008 1.000e+000 4.365e-002 2.597e-005 
7.154e-005 6.580e+006 1.414e+008 1.000e+000 4.371e-002 2.602e-005 
7.161e-005 6.584e+006 1.415e+008 1.000e+000 4.373e-002 2.607e-005 
7.169e-005 6.588e+006 1.414e+008 1.000e+000 4.369e-002 2.612e-005 
7.176e-005 6.592e+006 1.414e+008 1.000e+000 4.364e-002 2.616e-005 
7.184e-005 6.597e+006 1.414e+008 1.000e+000 4.373e-002 2.621e-005 
7.191e-005 6.601e+006 1.414e+008 1.000e+000 4.364e-002 2.626e-005 
7.199e-005 6.605e+006 1.414e+008 1.000e+000 4.373e-002 2.631e-005 
7.206e-005 6.609e+006 1.414e+008 1.000e+000 4.371e-002 2.635e-005 
7.214e-005 6.613e+006 1.414e+008 1.000e+000 4.380e-002 2.640e-005 
7.222e-005 6.617e+006 1.414e+008 1.000e+000 4.391e-002 2.645e-005 
7.229e-005 6.621e+006 1.414e+008 1.000e+000 4.388e-002 2.650e-005 
7.237e-005 6.625e+006 1.414e+008 1.000e+000 4.393e-002 2.655e-005 
7.245e-005 6.629e+006 1.414e+008 1.000e+000 4.406e-002 2.660e-005 
7.252e-005 6.633e+006 1.414e+008 1.000e+000 4.407e-002 2.665e-005 
7.260e-005 6.637e+006 1.414e+008 1.000e+000 4.418e-002 2.669e-005 
7.268e-005 6.641e+006 1.414e+008 1.000e+000 4.417e-002 2.674e-005 
7.275e-005 6.645e+006 1.414e+008 1.000e+000 4.414e-002 2.679e-005 
7.283e-005 6.649e+006 1.414e+008 1.000e+000 4.413e-002 2.684e-005 
7.290e-005 6.653e+006 1.414e+008 1.000e+000 4.403e-002 2.689e-005 
7.298e-005 6.657e+006 1.414e+008 1.000e+000 4.414e-002 2.694e-005 
7.306e-005 6.661e+006 1.414e+008 1.000e+000 4.411e-002 2.699e-005 
7.314e-005 6.665e+006 1.414e+008 1.000e+000 4.411e-002 2.703e-005 
7.321e-005 6.669e+006 1.415e+008 1.000e+000 4.367e-002 2.708e-005 
7.329e-005 6.674e+006 1.414e+008 1.000e+000 4.393e-002 2.713e-005 
7.336e-005 6.678e+006 1.414e+008 1.000e+000 4.407e-002 2.718e-005 
7.344e-005 6.682e+006 1.414e+008 1.000e+000 4.404e-002 2.723e-005 
7.352e-005 6.686e+006 1.414e+008 1.000e+000 4.413e-002 2.727e-005 
7.359e-005 6.689e+006 1.414e+008 1.000e+000 4.411e-002 2.732e-005 
7.366e-005 6.693e+006 1.415e+008 1.000e+000 4.404e-002 2.737e-005 
7.374e-005 6.697e+006 1.415e+008 1.000e+000 4.396e-002 2.741e-005 
7.381e-005 6.701e+006 1.418e+008 1.000e+000 4.396e-002 2.746e-005 
7.388e-005 6.705e+006 1.417e+008 1.000e+000 4.442e-002 2.751e-005 
7.396e-005 6.709e+006 1.415e+008 1.000e+000 4.439e-002 2.755e-005 
7.403e-005 6.713e+006 1.415e+008 1.000e+000 4.459e-002 2.760e-005 
7.411e-005 6.717e+006 1.415e+008 1.000e+000 4.465e-002 2.765e-005 
7.418e-005 6.721e+006 1.414e+008 1.000e+000 4.466e-002 2.770e-005 
7.426e-005 6.725e+006 1.414e+008 1.000e+000 4.482e-002 2.775e-005 
7.433e-005 6.729e+006 1.414e+008 1.000e+000 4.484e-002 2.779e-005 
7.441e-005 6.732e+006 1.414e+008 1.000e+000 4.486e-002 2.784e-005 
7.448e-005 6.736e+006 1.414e+008 1.000e+000 4.492e-002 2.789e-005 
7.455e-005 6.740e+006 1.414e+008 1.000e+000 4.496e-002 2.794e-005 
7.463e-005 6.744e+006 1.414e+008 1.000e+000 4.504e-002 2.798e-005 
7.470e-005 6.748e+006 1.414e+008 1.000e+000 4.510e-002 2.803e-005 
7.478e-005 6.751e+006 1.414e+008 1.000e+000 4.516e-002 2.808e-005 
7.485e-005 6.755e+006 1.414e+008 1.000e+000 4.533e-002 2.813e-005 
7.493e-005 6.759e+006 1.414e+008 1.000e+000 4.544e-002 2.818e-005 
7.502e-005 6.764e+006 1.414e+008 1.000e+000 4.550e-002 2.823e-005 
7.510e-005 6.768e+006 1.414e+008 1.000e+000 4.547e-002 2.829e-005 
7.519e-005 6.772e+006 1.414e+008 1.000e+000 4.562e-002 2.834e-005 
7.527e-005 6.777e+006 1.415e+008 1.000e+000 4.516e-002 2.840e-005 
7.536e-005 6.781e+006 1.414e+008 1.000e+000 4.519e-002 2.845e-005 
7.544e-005 6.786e+006 1.414e+008 1.000e+000 4.527e-002 2.851e-005 
7.552e-005 6.790e+006 1.414e+008 1.000e+000 4.513e-002 2.856e-005 
7.561e-005 6.794e+006 1.414e+008 1.000e+000 4.529e-002 2.861e-005 
7.569e-005 6.798e+006 1.415e+008 1.000e+000 4.535e-002 2.867e-005 
7.576e-005 6.802e+006 1.415e+008 1.000e+000 4.538e-002 2.872e-005 
7.584e-005 6.806e+006 1.415e+008 1.000e+000 4.537e-002 2.876e-005 
7.592e-005 6.810e+006 1.414e+008 1.000e+000 4.548e-002 2.882e-005 
7.600e-005 6.814e+006 1.414e+008 1.000e+000 4.541e-002 2.887e-005 
7.608e-005 6.818e+006 1.414e+008 1.000e+000 4.543e-002 2.892e-005 
7.616e-005 6.822e+006 1.414e+008 1.000e+000 4.559e-002 2.897e-005 
7.624e-005 6.826e+006 1.414e+008 1.000e+000 4.570e-002 2.902e-005 
7.632e-005 6.830e+006 1.414e+008 1.000e+000 4.571e-002 2.908e-005 
7.640e-005 6.834e+006 1.414e+008 1.000e+000 4.571e-002 2.913e-005 
7.648e-005 6.839e+006 1.414e+008 1.000e+000 4.573e-002 2.918e-005 
7.656e-005 6.843e+006 1.414e+008 1.000e+000 4.585e-002 2.923e-005 
7.664e-005 6.847e+006 1.414e+008 1.000e+000 4.583e-002 2.929e-005 
7.672e-005 6.851e+006 1.414e+008 1.000e+000 4.591e-002 2.934e-005 
7.680e-005 6.855e+006 1.414e+008 1.000e+000 4.589e-002 2.939e-005 
7.688e-005 6.859e+006 1.414e+008 1.000e+000 4.584e-002 2.944e-005 
7.697e-005 6.863e+006 1.414e+008 1.000e+000 4.589e-002 2.950e-005 
7.705e-005 6.867e+006 1.414e+008 1.000e+000 4.593e-002 2.955e-005 
7.714e-005 6.872e+006 1.414e+008 1.000e+000 4.588e-002 2.961e-005 
7.722e-005 6.876e+006 1.414e+008 1.000e+000 4.593e-002 2.966e-005 
7.730e-005 6.880e+006 1.414e+008 1.000e+000 4.605e-002 2.972e-005 
7.738e-005 6.884e+006 1.414e+008 1.000e+000 4.568e-002 2.977e-005 
7.746e-005 6.887e+006 1.414e+008 1.000e+000 4.569e-002 2.982e-005 
7.753e-005 6.891e+006 1.414e+008 1.000e+000 4.568e-002 2.987e-005 
7.760e-005 6.895e+006 1.414e+008 1.000e+000 4.581e-002 2.992e-005 
7.768e-005 6.899e+006 1.414e+008 1.000e+000 4.589e-002 2.996e-005 
7.775e-005 6.902e+006 1.415e+008 1.000e+000 4.575e-002 3.001e-005 
7.783e-005 6.906e+006 1.415e+008 1.000e+000 4.587e-002 3.006e-005 
7.791e-005 6.910e+006 1.414e+008 1.000e+000 4.577e-002 3.011e-005 
7.798e-005 6.914e+006 1.414e+008 1.000e+000 4.584e-002 3.016e-005 
7.806e-005 6.917e+006 1.414e+008 1.000e+000 4.588e-002 3.021e-005 
7.813e-005 6.921e+006 1.414e+008 1.000e+000 4.595e-002 3.026e-005 
7.820e-005 6.925e+006 1.414e+008 1.000e+000 4.594e-002 3.031e-005 
7.828e-005 6.928e+006 1.414e+008 1.000e+000 4.601e-002 3.036e-005 
7.835e-005 6.932e+006 1.414e+008 1.000e+000 4.595e-002 3.041e-005 
7.843e-005 6.936e+006 1.414e+008 1.000e+000 4.599e-002 3.046e-005 
7.850e-005 6.939e+006 1.414e+008 1.000e+000 4.607e-002 3.050e-005 
7.858e-005 6.943e+006 1.414e+008 1.000e+000 4.607e-002 3.055e-005 
7.865e-005 6.947e+006 1.414e+008 1.000e+000 4.615e-002 3.060e-005 
7.873e-005 6.950e+006 1.414e+008 1.000e+000 4.615e-002 3.065e-005 
7.880e-005 6.954e+006 1.414e+008 1.000e+000 4.616e-002 3.070e-005 
7.887e-005 6.958e+006 1.414e+008 1.000e+000 4.614e-002 3.075e-005 
7.895e-005 6.961e+006 1.414e+008 1.000e+000 4.612e-002 3.080e-005 
7.903e-005 6.965e+006 1.414e+008 1.000e+000 4.607e-002 3.086e-005 
7.912e-005 6.969e+006 1.414e+008 1.000e+000 4.611e-002 3.091e-005 
7.920e-005 6.974e+006 1.414e+008 1.000e+000 4.627e-002 3.097e-005 
7.930e-005 6.978e+006 1.414e+008 1.000e+000 4.627e-002 3.103e-005 
7.939e-005 6.983e+006 1.415e+008 1.000e+000 4.598e-002 3.109e-005 
7.947e-005 6.987e+006 1.414e+008 1.000e+000 4.602e-002 3.115e-005 
7.956e-005 6.991e+006 1.414e+008 1.000e+000 4.608e-002 3.120e-005 
7.964e-005 6.995e+006 1.414e+008 1.000e+000 4.622e-002 3.126e-005 
7.971e-005 6.998e+006 1.414e+008 1.000e+000 4.623e-002 3.131e-005 
7.979e-005 7.002e+006 1.415e+008 1.000e+000 4.623e-002 3.136e-005 
7.987e-005 7.006e+006 1.414e+008 1.000e+000 4.617e-002 3.141e-005 
7.995e-005 7.010e+006 1.414e+008 1.000e+000 4.625e-002 3.147e-005 
8.003e-005 7.014e+006 1.414e+008 1.000e+000 4.629e-002 3.152e-005 
8.011e-005 7.018e+006 1.414e+008 1.000e+000 4.637e-002 3.157e-005 
8.019e-005 7.021e+006 1.414e+008 1.000e+000 4.654e-002 3.162e-005 
8.027e-005 7.025e+006 1.414e+008 1.000e+000 4.661e-002 3.168e-005 
8.034e-005 7.029e+006 1.414e+008 1.000e+000 4.668e-002 3.173e-005 
8.042e-005 7.032e+006 1.414e+008 1.000e+000 4.670e-002 3.178e-005 
8.049e-005 7.036e+006 1.414e+008 1.000e+000 4.673e-002 3.183e-005 
8.057e-005 7.039e+006 1.414e+008 1.000e+000 4.667e-002 3.188e-005 
8.064e-005 7.043e+006 1.414e+008 1.000e+000 4.666e-002 3.193e-005 
8.072e-005 7.047e+006 1.414e+008 1.000e+000 4.673e-002 3.198e-005 
8.080e-005 7.050e+006 1.414e+008 1.000e+000 4.678e-002 3.203e-005 
8.088e-005 7.054e+006 1.414e+008 1.000e+000 4.681e-002 3.209e-005 
8.095e-005 7.058e+006 1.414e+008 1.000e+000 4.688e-002 3.214e-005 
8.103e-005 7.061e+006 1.414e+008 1.000e+000 4.693e-002 3.219e-005 
8.111e-005 7.065e+006 1.414e+008 1.000e+000 4.699e-002 3.224e-005 
8.119e-005 7.069e+006 1.414e+008 1.000e+000 4.689e-002 3.230e-005 
8.127e-005 7.073e+006 1.414e+008 1.000e+000 4.706e-002 3.235e-005 
8.135e-005 7.076e+006 1.414e+008 1.000e+000 4.685e-002 3.240e-005 
8.142e-005 7.080e+006 1.414e+008 1.000e+000 4.673e-002 3.245e-005 
8.150e-005 7.083e+006 1.414e+008 1.000e+000 4.676e-002 3.250e-005 
8.157e-005 7.087e+006 1.414e+008 1.000e+000 4.694e-002 3.255e-005 
8.164e-005 7.090e+006 1.414e+008 1.000e+000 4.709e-002 3.260e-005 
8.172e-005 7.094e+006 1.415e+008 1.000e+000 4.697e-002 3.265e-005 
8.179e-005 7.097e+006 1.415e+008 1.000e+000 4.696e-002 3.270e-005 
8.186e-005 7.101e+006 1.414e+008 1.000e+000 4.710e-002 3.275e-005 
8.193e-005 7.104e+006 1.414e+008 1.000e+000 4.710e-002 3.280e-005 
8.201e-005 7.108e+006 1.414e+008 1.000e+000 4.716e-002 3.285e-005 
8.208e-005 7.111e+006 1.414e+008 1.000e+000 4.725e-002 3.290e-005 
8.215e-005 7.114e+006 1.414e+008 1.000e+000 4.743e-002 3.295e-005 
8.223e-005 7.118e+006 1.414e+008 1.000e+000 4.746e-002 3.300e-005 
8.230e-005 7.121e+006 1.414e+008 1.000e+000 4.749e-002 3.305e-005 
8.237e-005 7.125e+006 1.414e+008 1.000e+000 4.765e-002 3.310e-005 
8.245e-005 7.128e+006 1.414e+008 1.000e+000 4.762e-002 3.315e-005 
8.252e-005 7.132e+006 1.414e+008 1.000e+000 4.771e-002 3.320e-005 
8.260e-005 7.135e+006 1.414e+008 1.000e+000 4.777e-002 3.325e-005 
8.267e-005 7.139e+006 1.414e+008 1.000e+000 4.791e-002 3.330e-005 
8.275e-005 7.142e+006 1.414e+008 1.000e+000 4.782e-002 3.335e-005 
8.282e-005 7.145e+006 1.414e+008 1.000e+000 4.796e-002 3.340e-005 
8.290e-005 7.149e+006 1.414e+008 1.000e+000 4.798e-002 3.346e-005 
8.298e-005 7.153e+006 1.414e+008 1.000e+000 4.791e-002 3.351e-005 
8.306e-005 7.156e+006 1.414e+008 1.000e+000 4.796e-002 3.356e-005 
8.315e-005 7.160e+006 1.414e+008 1.000e+000 4.807e-002 3.362e-005 
8.323e-005 7.164e+006 1.414e+008 1.000e+000 4.814e-002 3.368e-005 
8.332e-005 7.168e+006 1.414e+008 1.000e+000 4.775e-002 3.374e-005 
8.340e-005 7.172e+006 1.414e+008 1.000e+000 4.782e-002 3.379e-005 
8.347e-005 7.175e+006 1.414e+008 1.000e+000 4.782e-002 3.384e-005 
8.355e-005 7.179e+006 1.414e+008 1.000e+000 4.774e-002 3.390e-005 
8.362e-005 7.182e+006 1.414e+008 1.000e+000 4.774e-002 3.395e-005 
8.370e-005 7.186e+006 1.414e+008 1.000e+000 4.778e-002 3.400e-005 
8.377e-005 7.189e+006 1.415e+008 1.000e+000 4.780e-002 3.405e-005 
8.385e-005 7.193e+006 1.417e+008 1.000e+000 4.772e-002 3.410e-005 
8.393e-005 7.196e+006 1.416e+008 1.000e+000 4.802e-002 3.415e-005 
8.400e-005 7.200e+006 1.415e+008 1.000e+000 4.794e-002 3.420e-005 
8.408e-005 7.203e+006 1.415e+008 1.000e+000 4.794e-002 3.426e-005 
8.415e-005 7.207e+006 1.414e+008 1.000e+000 4.796e-002 3.431e-005 
8.423e-005 7.210e+006 1.414e+008 1.000e+000 4.808e-002 3.436e-005 
8.431e-005 7.214e+006 1.414e+008 1.000e+000 4.815e-002 3.442e-005 
8.439e-005 7.217e+006 1.414e+008 1.000e+000 4.817e-002 3.447e-005 
8.446e-005 7.220e+006 1.414e+008 1.000e+000 4.824e-002 3.452e-005 
8.454e-005 7.224e+006 1.414e+008 1.000e+000 4.826e-002 3.457e-005 
8.461e-005 7.227e+006 1.414e+008 1.000e+000 4.836e-002 3.462e-005 
8.469e-005 7.231e+006 1.414e+008 1.000e+000 4.825e-002 3.468e-005 
8.476e-005 7.234e+006 1.414e+008 1.000e+000 4.827e-002 3.473e-005 
8.484e-005 7.237e+006 1.414e+008 1.000e+000 4.830e-002 3.478e-005 
8.491e-005 7.241e+006 1.414e+008 1.000e+000 4.826e-002 3.483e-005 
8.499e-005 7.244e+006 1.414e+008 1.000e+000 4.833e-002 3.489e-005 
8.507e-005 7.248e+006 1.414e+008 1.000e+000 4.832e-002 3.494e-005 
8.514e-005 7.251e+006 1.414e+008 1.000e+000 4.836e-002 3.499e-005 
8.522e-005 7.254e+006 1.415e+008 1.000e+000 4.799e-002 3.504e-005 
8.529e-005 7.258e+006 1.414e+008 1.000e+000 4.815e-002 3.509e-005 
8.536e-005 7.261e+006 1.414e+008 1.000e+000 4.809e-002 3.514e-005 
8.544e-005 7.264e+006 1.414e+008 1.000e+000 4.810e-002 3.519e-005 
8.551e-005 7.268e+006 1.414e+008 1.000e+000 4.822e-002 3.524e-005 
8.558e-005 7.271e+006 1.415e+008 1.000e+000 4.823e-002 3.529e-005 
8.565e-005 7.274e+006 1.415e+008 1.000e+000 4.835e-002 3.534e-005 
8.573e-005 7.277e+006 1.415e+008 1.000e+000 4.816e-002 3.539e-005 
8.580e-005 7.281e+006 1.414e+008 1.000e+000 4.815e-002 3.544e-005 
8.587e-005 7.284e+006 1.414e+008 1.000e+000 4.823e-002 3.549e-005 
8.594e-005 7.287e+006 1.414e+008 1.000e+000 4.822e-002 3.554e-005 
8.602e-005 7.290e+006 1.414e+008 1.000e+000 4.831e-002 3.559e-005 
8.609e-005 7.294e+006 1.414e+008 1.000e+000 4.837e-002 3.564e-005 
8.616e-005 7.297e+006 1.414e+008 1.000e+000 4.837e-002 3.570e-005 
8.624e-005 7.300e+006 1.414e+008 1.000e+000 4.844e-002 3.575e-005 
8.631e-005 7.303e+006 1.414e+008 1.000e+000 4.842e-002 3.580e-005 
8.638e-005 7.307e+006 1.414e+008 1.000e+000 4.846e-002 3.585e-005 
8.646e-005 7.310e+006 1.414e+008 1.000e+000 4.848e-002 3.590e-005 
8.653e-005 7.313e+006 1.414e+008 1.000e+000 4.851e-002 3.595e-005 
8.661e-005 7.316e+006 1.414e+008 1.000e+000 4.849e-002 3.600e-005 
8.668e-005 7.320e+006 1.414e+008 1.000e+000 4.847e-002 3.605e-005 
8.676e-005 7.323e+006 1.414e+008 1.000e+000 4.839e-002 3.611e-005 
8.684e-005 7.326e+006 1.414e+008 1.000e+000 4.845e-002 3.616e-005 
8.692e-005 7.330e+006 1.414e+008 1.000e+000 4.849e-002 3.622e-005 
8.700e-005 7.333e+006 1.414e+008 1.000e+000 4.868e-002 3.628e-005 
8.709e-005 7.337e+006 1.414e+008 1.000e+000 4.867e-002 3.634e-005 
8.717e-005 7.341e+006 1.414e+008 1.000e+000 4.829e-002 3.640e-005 
8.725e-005 7.344e+006 1.414e+008 1.000e+000 4.841e-002 3.645e-005 
8.733e-005 7.348e+006 1.414e+008 1.000e+000 4.844e-002 3.651e-005 
8.741e-005 7.351e+006 1.414e+008 1.000e+000 4.853e-002 3.656e-005 
8.748e-005 7.354e+006 1.414e+008 1.000e+000 4.855e-002 3.661e-005 
8.756e-005 7.358e+006 1.415e+008 1.000e+000 4.865e-002 3.667e-005 
8.763e-005 7.361e+006 1.414e+008 1.000e+000 4.857e-002 3.672e-005 
8.770e-005 7.364e+006 1.414e+008 1.000e+000 4.855e-002 3.677e-005 
8.778e-005 7.367e+006 1.414e+008 1.000e+000 4.876e-002 3.682e-005 
8.786e-005 7.371e+006 1.414e+008 1.000e+000 4.875e-002 3.688e-005 
8.793e-005 7.374e+006 1.414e+008 1.000e+000 4.879e-002 3.693e-005 
8.801e-005 7.377e+006 1.414e+008 1.000e+000 4.889e-002 3.698e-005 
8.808e-005 7.381e+006 1.414e+008 1.000e+000 4.897e-002 3.703e-005 
8.816e-005 7.384e+006 1.414e+008 1.000e+000 4.903e-002 3.709e-005 
8.823e-005 7.387e+006 1.414e+008 1.000e+000 4.905e-002 3.714e-005 
8.831e-005 7.390e+006 1.414e+008 1.000e+000 4.906e-002 3.719e-005 
8.838e-005 7.393e+006 1.414e+008 1.000e+000 4.898e-002 3.725e-005 
8.846e-005 7.397e+006 1.414e+008 1.000e+000 4.924e-002 3.730e-005 
8.853e-005 7.400e+006 1.414e+008 1.000e+000 4.916e-002 3.735e-005 
8.861e-005 7.403e+006 1.414e+008 1.000e+000 4.909e-002 3.741e-005 
8.869e-005 7.406e+006 1.414e+008 1.000e+000 4.906e-002 3.746e-005 
8.877e-005 7.410e+006 1.414e+008 1.000e+000 4.915e-002 3.752e-005 
8.885e-005 7.413e+006 1.414e+008 1.000e+000 4.923e-002 3.758e-005 
8.892e-005 7.416e+006 1.414e+008 1.000e+000 4.904e-002 3.763e-005 
8.900e-005 7.420e+006 1.414e+008 1.000e+000 4.920e-002 3.768e-005 
8.907e-005 7.423e+006 1.414e+008 1.000e+000 4.887e-002 3.773e-005 
8.915e-005 7.426e+006 1.414e+008 1.000e+000 4.896e-002 3.779e-005 
8.922e-005 7.429e+006 1.414e+008 1.000e+000 4.901e-002 3.784e-005 
8.929e-005 7.432e+006 1.414e+008 1.000e+000 4.899e-002 3.789e-005 
8.937e-005 7.435e+006 1.414e+008 1.000e+000 4.908e-002 3.794e-005 
8.944e-005 7.438e+006 1.415e+008 1.000e+000 4.913e-002 3.799e-005 
8.951e-005 7.442e+006 1.414e+008 1.000e+000 4.910e-002 3.804e-005 
8.959e-005 7.445e+006 1.414e+008 1.000e+000 4.937e-002 3.810e-005 
8.966e-005 7.448e+006 1.414e+008 1.000e+000 4.945e-002 3.815e-005 
8.973e-005 7.451e+006 1.414e+008 1.000e+000 4.941e-002 3.820e-005 
8.981e-005 7.454e+006 1.414e+008 1.000e+000 4.949e-002 3.825e-005 
8.988e-005 7.457e+006 1.414e+008 1.000e+000 4.959e-002 3.830e-005 
8.995e-005 7.460e+006 1.414e+008 1.000e+000 4.962e-002 3.836e-005 
9.003e-005 7.463e+006 1.414e+008 1.000e+000 4.973e-002 3.841e-005 
9.010e-005 7.466e+006 1.414e+008 1.000e+000 4.980e-002 3.846e-005 
9.017e-005 7.469e+006 1.414e+008 1.000e+000 4.990e-002 3.851e-005 
9.025e-005 7.472e+006 1.414e+008 1.000e+000 4.984e-002 3.856e-005 
9.032e-005 7.475e+006 1.414e+008 1.000e+000 4.988e-002 3.861e-005 
9.039e-005 7.478e+006 1.414e+008 1.000e+000 4.991e-002 3.867e-005 
9.047e-005 7.482e+006 1.414e+008 1.000e+000 4.998e-002 3.872e-005 
9.055e-005 7.485e+006 1.414e+008 1.000e+000 5.001e-002 3.878e-005 
9.063e-005 7.488e+006 1.414e+008 1.000e+000 5.011e-002 3.883e-005 
9.071e-005 7.492e+006 1.414e+008 1.000e+000 5.012e-002 3.890e-005 
9.080e-005 7.496e+006 1.414e+008 1.000e+000 5.026e-002 3.896e-005 
9.089e-005 7.499e+006 1.415e+008 1.000e+000 4.978e-002 3.903e-005 
9.098e-005 7.503e+006 1.414e+008 1.000e+000 4.991e-002 3.909e-005 
9.106e-005 7.506e+006 1.414e+008 1.000e+000 4.980e-002 3.914e-005 
9.113e-005 7.509e+006 1.414e+008 1.000e+000 4.988e-002 3.920e-005 
9.121e-005 7.512e+006 1.414e+008 1.000e+000 4.996e-002 3.925e-005 
9.128e-005 7.515e+006 1.414e+008 1.000e+000 4.996e-002 3.930e-005 
9.136e-005 7.519e+006 1.414e+008 1.000e+000 5.005e-002 3.935e-005 
9.143e-005 7.522e+006 1.414e+008 1.000e+000 5.011e-002 3.941e-005 
9.151e-005 7.525e+006 1.414e+008 1.000e+000 5.012e-002 3.946e-005 
9.158e-005 7.528e+006 1.414e+008 1.000e+000 5.018e-002 3.952e-005 
9.166e-005 7.531e+006 1.414e+008 1.000e+000 5.027e-002 3.957e-005 
9.174e-005 7.534e+006 1.414e+008 1.000e+000 5.030e-002 3.963e-005 
9.182e-005 7.537e+006 1.414e+008 1.000e+000 5.035e-002 3.968e-005 
9.189e-005 7.541e+006 1.414e+008 1.000e+000 5.039e-002 3.974e-005 
9.197e-005 7.544e+006 1.414e+008 1.000e+000 5.046e-002 3.979e-005 
9.204e-005 7.547e+006 1.414e+008 1.000e+000 5.046e-002 3.985e-005 
9.212e-005 7.550e+006 1.414e+008 1.000e+000 5.051e-002 3.990e-005 
9.219e-005 7.553e+006 1.414e+008 1.000e+000 5.047e-002 3.995e-005 
9.227e-005 7.556e+006 1.414e+008 1.000e+000 5.061e-002 4.001e-005 
9.234e-005 7.559e+006 1.414e+008 1.000e+000 5.054e-002 4.006e-005 
9.242e-005 7.562e+006 1.414e+008 1.000e+000 5.056e-002 4.012e-005 
9.250e-005 7.565e+006 1.414e+008 1.000e+000 5.060e-002 4.017e-005 
9.258e-005 7.568e+006 1.414e+008 1.000e+000 5.045e-002 4.023e-005 
9.265e-005 7.571e+006 1.414e+008 1.000e+000 5.050e-002 4.029e-005 
9.273e-005 7.574e+006 1.415e+008 1.000e+000 5.017e-002 4.034e-005 
9.281e-005 7.578e+006 1.415e+008 1.000e+000 5.029e-002 4.040e-005 
9.289e-005 7.581e+006 1.414e+008 1.000e+000 5.028e-002 4.045e-005 
9.296e-005 7.584e+006 1.414e+008 1.000e+000 5.025e-002 4.051e-005 
9.304e-005 7.587e+006 1.414e+008 1.000e+000 5.041e-002 4.056e-005 
9.311e-005 7.590e+006 1.414e+008 1.000e+000 5.029e-002 4.061e-005 
9.319e-005 7.593e+006 1.415e+008 1.000e+000 5.034e-002 4.067e-005 
9.326e-005 7.596e+006 1.414e+008 1.000e+000 5.036e-002 4.072e-005 
9.334e-005 7.599e+006 1.414e+008 1.000e+000 5.041e-002 4.078e-005 
9.341e-005 7.602e+006 1.414e+008 1.000e+000 5.045e-002 4.083e-005 
9.349e-005 7.605e+006 1.414e+008 1.000e+000 5.044e-002 4.089e-005 
9.356e-005 7.608e+006 1.414e+008 1.000e+000 5.052e-002 4.094e-005 
9.364e-005 7.611e+006 1.414e+008 1.000e+000 5.054e-002 4.099e-005 
9.371e-005 7.614e+006 1.414e+008 1.000e+000 5.053e-002 4.105e-005 
9.379e-005 7.617e+006 1.414e+008 1.000e+000 5.060e-002 4.110e-005 
9.386e-005 7.620e+006 1.414e+008 1.000e+000 5.065e-002 4.115e-005 
9.393e-005 7.623e+006 1.414e+008 1.000e+000 5.075e-002 4.121e-005 
9.401e-005 7.626e+006 1.414e+008 1.000e+000 5.068e-002 4.126e-005 
9.408e-005 7.629e+006 1.414e+008 1.000e+000 5.073e-002 4.131e-005 
9.415e-005 7.632e+006 1.414e+008 1.000e+000 5.059e-002 4.137e-005 
9.423e-005 7.635e+006 1.414e+008 1.000e+000 5.069e-002 4.143e-005 
9.432e-005 7.638e+006 1.414e+008 1.000e+000 5.066e-002 4.149e-005 
9.440e-005 7.641e+006 1.414e+008 1.000e+000 5.074e-002 4.155e-005 
9.449e-005 7.645e+006 1.414e+008 1.000e+000 5.083e-002 4.161e-005 
9.458e-005 7.648e+006 1.415e+008 1.000e+000 5.053e-002 4.168e-005 
9.467e-005 7.652e+006 1.414e+008 1.000e+000 5.057e-002 4.174e-005 
9.475e-005 7.655e+006 1.414e+008 1.000e+000 5.061e-002 4.180e-005 
9.483e-005 7.658e+006 1.414e+008 1.000e+000 5.067e-002 4.186e-005 
9.491e-005 7.661e+006 1.414e+008 1.000e+000 5.065e-002 4.192e-005 
9.498e-005 7.665e+006 1.414e+008 1.000e+000 5.066e-002 4.197e-005 
9.506e-005 7.668e+006 1.414e+008 1.000e+000 5.061e-002 4.203e-005 
9.514e-005 7.671e+006 1.414e+008 1.000e+000 5.054e-002 4.209e-005 
9.522e-005 7.674e+006 1.414e+008 1.000e+000 5.066e-002 4.214e-005 
9.530e-005 7.677e+006 1.414e+008 1.000e+000 5.066e-002 4.220e-005 
9.538e-005 7.680e+006 1.414e+008 1.000e+000 5.073e-002 4.226e-005 
9.546e-005 7.683e+006 1.414e+008 1.000e+000 5.073e-002 4.232e-005 
9.555e-005 7.687e+006 1.414e+008 1.000e+000 5.089e-002 4.238e-005 
9.563e-005 7.690e+006 1.414e+008 1.000e+000 5.090e-002 4.244e-005 
9.571e-005 7.693e+006 1.414e+008 1.000e+000 5.092e-002 4.250e-005 
9.580e-005 7.696e+006 1.414e+008 1.000e+000 5.095e-002 4.257e-005 
9.589e-005 7.700e+006 1.414e+008 1.000e+000 5.100e-002 4.263e-005 
9.597e-005 7.703e+006 1.414e+008 1.000e+000 5.103e-002 4.269e-005 
9.606e-005 7.706e+006 1.414e+008 1.000e+000 5.101e-002 4.276e-005 
9.615e-005 7.710e+006 1.414e+008 1.000e+000 5.102e-002 4.283e-005 
9.624e-005 7.713e+006 1.414e+008 1.000e+000 5.099e-002 4.289e-005 
9.633e-005 7.717e+006 1.414e+008 1.000e+000 5.103e-002 4.296e-005 
9.642e-005 7.720e+006 1.414e+008 1.000e+000 5.082e-002 4.302e-005 
9.650e-005 7.723e+006 1.414e+008 1.000e+000 5.069e-002 4.308e-005 
9.658e-005 7.727e+006 1.414e+008 1.000e+000 5.082e-002 4.314e-005 
9.666e-005 7.730e+006 1.414e+008 1.000e+000 5.095e-002 4.320e-005 
9.674e-005 7.733e+006 1.414e+008 1.000e+000 5.097e-002 4.325e-005 
9.681e-005 7.735e+006 1.415e+008 1.000e+000 5.111e-002 4.331e-005 
9.688e-005 7.738e+006 1.416e+008 1.000e+000 5.090e-002 4.336e-005 
9.696e-005 7.741e+006 1.418e+008 1.000e+000 5.127e-002 4.341e-005 
9.703e-005 7.744e+006 1.415e+008 1.000e+000 5.117e-002 4.347e-005 
9.710e-005 7.747e+006 1.415e+008 1.000e+000 5.115e-002 4.352e-005 
9.718e-005 7.750e+006 1.414e+008 1.000e+000 5.130e-002 4.358e-005 
9.725e-005 7.752e+006 1.414e+008 1.000e+000 5.139e-002 4.363e-005 
9.732e-005 7.755e+006 1.414e+008 1.000e+000 5.138e-002 4.368e-005 
9.740e-005 7.758e+006 1.414e+008 1.000e+000 5.146e-002 4.374e-005 
9.747e-005 7.761e+006 1.414e+008 1.000e+000 5.134e-002 4.379e-005 
9.754e-005 7.763e+006 1.414e+008 1.000e+000 5.139e-002 4.385e-005 
9.761e-005 7.766e+006 1.414e+008 1.000e+000 5.148e-002 4.390e-005 
9.769e-005 7.769e+006 1.414e+008 1.000e+000 5.158e-002 4.395e-005 
9.776e-005 7.772e+006 1.414e+008 1.000e+000 5.157e-002 4.401e-005 
9.784e-005 7.774e+006 1.414e+008 1.000e+000 5.163e-002 4.406e-005 
9.791e-005 7.777e+006 1.414e+008 1.000e+000 5.166e-002 4.412e-005 
9.799e-005 7.780e+006 1.414e+008 1.000e+000 5.158e-002 4.417e-005 
9.807e-005 7.783e+006 1.414e+008 1.000e+000 5.178e-002 4.423e-005 
9.814e-005 7.786e+006 1.414e+008 1.000e+000 5.181e-002 4.429e-005 
9.823e-005 7.789e+006 1.414e+008 1.000e+000 5.146e-002 4.435e-005 
9.831e-005 7.792e+006 1.414e+008 1.000e+000 5.142e-002 4.441e-005 
9.838e-005 7.795e+006 1.414e+008 1.000e+000 5.142e-002 4.447e-005 
9.846e-005 7.798e+006 1.414e+008 1.000e+000 5.162e-002 4.453e-005 
9.854e-005 7.801e+006 1.414e+008 1.000e+000 5.158e-002 4.458e-005 
9.861e-005 7.804e+006 1.414e+008 1.000e+000 5.154e-002 4.464e-005 
9.869e-005 7.807e+006 1.414e+008 1.000e+000 5.164e-002 4.469e-005 
9.877e-005 7.810e+006 1.414e+008 1.000e+000 5.180e-002 4.475e-005 
9.885e-005 7.812e+006 1.414e+008 1.000e+000 5.182e-002 4.481e-005 
9.893e-005 7.816e+006 1.414e+008 1.000e+000 5.192e-002 4.487e-005 
9.901e-005 7.819e+006 1.414e+008 1.000e+000 5.200e-002 4.493e-005 
9.909e-005 7.821e+006 1.414e+008 1.000e+000 5.207e-002 4.499e-005 
9.917e-005 7.824e+006 1.414e+008 1.000e+000 5.212e-002 4.505e-005 
9.924e-005 7.827e+006 1.414e+008 1.000e+000 5.209e-002 4.511e-005 
9.932e-005 7.830e+006 1.414e+008 1.000e+000 5.222e-002 4.516e-005 
9.940e-005 7.833e+006 1.414e+008 1.000e+000 5.211e-002 4.522e-005 
9.947e-005 7.836e+006 1.414e+008 1.000e+000 5.222e-002 4.528e-005 
9.956e-005 7.839e+006 1.414e+008 1.000e+000 5.214e-002 4.534e-005 
9.964e-005 7.842e+006 1.414e+008 1.000e+000 5.229e-002 4.540e-005 
9.973e-005 7.845e+006 1.414e+008 1.000e+000 5.245e-002 4.547e-005 
9.981e-005 7.848e+006 1.414e+008 1.000e+000 5.221e-002 4.553e-005 
9.989e-005 7.851e+006 1.414e+008 1.000e+000 5.218e-002 4.559e-005 
9.997e-005 7.854e+006 1.414e+008 1.000e+000 5.236e-002 4.565e-005 
1.000e-004 7.856e+006 1.415e+008 1.000e+000 5.184e-002 4.570e-005 
1.001e-004 7.859e+006 1.414e+008 1.000e+000 5.203e-002 4.575e-005 
1.002e-004 7.862e+006 1.414e+008 1.000e+000 5.205e-002 4.581e-005 
1.003e-004 7.865e+006 1.415e+008 1.000e+000 5.215e-002 4.587e-005 
1.003e-004 7.867e+006 1.415e+008 1.000e+000 5.204e-002 4.592e-005 
1.004e-004 7.870e+006 1.415e+008 1.000e+000 5.202e-002 4.598e-005 
1.005e-004 7.873e+006 1.414e+008 1.000e+000 5.226e-002 4.603e-005 
1.006e-004 7.876e+006 1.414e+008 1.000e+000 5.223e-002 4.609e-005 
1.006e-004 7.879e+006 1.414e+008 1.000e+000 5.240e-002 4.614e-005 
1.007e-004 7.881e+006 1.414e+008 1.000e+000 5.251e-002 4.620e-005 
1.008e-004 7.884e+006 1.414e+008 1.000e+000 5.254e-002 4.625e-005 
1.009e-004 7.887e+006 1.414e+008 1.000e+000 5.258e-002 4.631e-005 
1.009e-004 7.889e+006 1.414e+008 1.000e+000 5.278e-002 4.636e-005 
1.010e-004 7.892e+006 1.414e+008 1.000e+000 5.279e-002 4.642e-005 
1.011e-004 7.894e+006 1.414e+008 1.000e+000 5.279e-002 4.648e-005 
1.012e-004 7.897e+006 1.414e+008 1.000e+000 5.282e-002 4.653e-005 
1.012e-004 7.900e+006 1.414e+008 1.000e+000 5.284e-002 4.659e-005 
1.013e-004 7.902e+006 1.414e+008 1.000e+000 5.281e-002 4.664e-005 
1.014e-004 7.905e+006 1.414e+008 1.000e+000 5.279e-002 4.670e-005 
1.014e-004 7.908e+006 1.414e+008 1.000e+000 5.281e-002 4.675e-005 
1.015e-004 7.911e+006 1.414e+008 1.000e+000 5.283e-002 4.682e-005 
1.016e-004 7.914e+006 1.414e+008 1.000e+000 5.300e-002 4.688e-005 
1.017e-004 7.917e+006 1.414e+008 1.000e+000 5.296e-002 4.695e-005 
1.018e-004 7.920e+006 1.415e+008 1.000e+000 5.254e-002 4.701e-005 
1.019e-004 7.923e+006 1.414e+008 1.000e+000 5.262e-002 4.707e-005 
1.020e-004 7.926e+006 1.414e+008 1.000e+000 5.260e-002 4.714e-005 
1.020e-004 7.929e+006 1.414e+008 1.000e+000 5.265e-002 4.719e-005 
1.021e-004 7.931e+006 1.414e+008 1.000e+000 5.265e-002 4.725e-005 
1.022e-004 7.934e+006 1.414e+008 1.000e+000 5.274e-002 4.731e-005 
1.023e-004 7.937e+006 1.414e+008 1.000e+000 5.271e-002 4.736e-005 
1.023e-004 7.939e+006 1.414e+008 1.000e+000 5.273e-002 4.742e-005 
1.024e-004 7.942e+006 1.414e+008 1.000e+000 5.278e-002 4.747e-005 
1.025e-004 7.945e+006 1.414e+008 1.000e+000 5.286e-002 4.753e-005 
1.026e-004 7.947e+006 1.414e+008 1.000e+000 5.283e-002 4.759e-005 
1.026e-004 7.950e+006 1.414e+008 1.000e+000 5.282e-002 4.764e-005 
1.027e-004 7.953e+006 1.414e+008 1.000e+000 5.295e-002 4.770e-005 
1.028e-004 7.955e+006 1.414e+008 1.000e+000 5.291e-002 4.776e-005 
1.029e-004 7.958e+006 1.414e+008 1.000e+000 5.305e-002 4.781e-005 
1.029e-004 7.960e+006 1.414e+008 1.000e+000 5.304e-002 4.787e-005 
1.030e-004 7.963e+006 1.414e+008 1.000e+000 5.296e-002 4.792e-005 
1.031e-004 7.965e+006 1.414e+008 1.000e+000 5.302e-002 4.798e-005 
1.031e-004 7.968e+006 1.414e+008 1.000e+000 5.303e-002 4.804e-005 
1.032e-004 7.971e+006 1.414e+008 1.000e+000 5.304e-002 4.809e-005 
1.033e-004 7.973e+006 1.414e+008 1.000e+000 5.302e-002 4.815e-005 
1.034e-004 7.976e+006 1.414e+008 1.000e+000 5.307e-002 4.821e-005 
1.034e-004 7.979e+006 1.414e+008 1.000e+000 5.304e-002 4.827e-005 
1.035e-004 7.981e+006 1.414e+008 1.000e+000 5.277e-002 4.832e-005 
1.036e-004 7.984e+006 1.414e+008 1.000e+000 5.281e-002 4.838e-005 
1.037e-004 7.987e+006 1.414e+008 1.000e+000 5.277e-002 4.844e-005 
1.037e-004 7.989e+006 1.414e+008 1.000e+000 5.284e-002 4.849e-005 
1.038e-004 7.992e+006 1.414e+008 1.000e+000 5.285e-002 4.855e-005 
1.039e-004 7.994e+006 1.414e+008 1.000e+000 5.297e-002 4.861e-005 
1.040e-004 7.997e+006 1.414e+008 1.000e+000 5.286e-002 4.866e-005 
1.040e-004 8.000e+006 1.414e+008 1.000e+000 5.286e-002 4.872e-005 
1.041e-004 8.002e+006 1.414e+008 1.000e+000 5.297e-002 4.878e-005 
1.042e-004 8.005e+006 1.414e+008 1.000e+000 5.292e-002 4.883e-005 
1.043e-004 8.007e+006 1.414e+008 1.000e+000 5.299e-002 4.889e-005 
1.043e-004 8.010e+006 1.414e+008 1.000e+000 5.300e-002 4.894e-005 
1.044e-004 8.012e+006 1.414e+008 1.000e+000 5.305e-002 4.900e-005 
1.045e-004 8.015e+006 1.414e+008 1.000e+000 5.300e-002 4.905e-005 
1.046e-004 8.017e+006 1.414e+008 1.000e+000 5.313e-002 4.911e-005 
1.046e-004 8.020e+006 1.414e+008 1.000e+000 5.312e-002 4.916e-005 
1.047e-004 8.022e+006 1.414e+008 1.000e+000 5.306e-002 4.922e-005 
1.048e-004 8.025e+006 1.414e+008 1.000e+000 5.316e-002 4.927e-005 
1.049e-004 8.027e+006 1.414e+008 1.000e+000 5.306e-002 4.933e-005 
1.049e-004 8.030e+006 1.414e+008 1.000e+000 5.307e-002 4.939e-005 
1.050e-004 8.033e+006 1.414e+008 1.000e+000 5.310e-002 4.945e-005 
1.051e-004 8.036e+006 1.414e+008 1.000e+000 5.315e-002 4.952e-005 
1.052e-004 8.039e+006 1.414e+008 1.000e+000 5.320e-002 4.958e-005 
1.053e-004 8.042e+006 1.414e+008 1.000e+000 5.293e-002 4.965e-005 
1.054e-004 8.045e+006 1.414e+008 1.000e+000 5.301e-002 4.971e-005 
1.054e-004 8.047e+006 1.414e+008 1.000e+000 5.304e-002 4.978e-005 
1.055e-004 8.050e+006 1.414e+008 1.000e+000 5.316e-002 4.984e-005 
1.056e-004 8.053e+006 1.414e+008 1.000e+000 5.311e-002 4.990e-005 
1.057e-004 8.056e+006 1.414e+008 1.000e+000 5.318e-002 4.996e-005 
1.058e-004 8.058e+006 1.414e+008 1.000e+000 5.304e-002 5.002e-005 
1.058e-004 8.061e+006 1.414e+008 1.000e+000 5.316e-002 5.007e-005 
1.059e-004 8.063e+006 1.414e+008 1.000e+000 5.310e-002 5.013e-005 
1.060e-004 8.066e+006 1.414e+008 1.000e+000 5.319e-002 5.019e-005 
1.060e-004 8.068e+006 1.414e+008 1.000e+000 5.336e-002 5.024e-005 
1.061e-004 8.071e+006 1.414e+008 1.000e+000 5.334e-002 5.030e-005 
1.062e-004 8.073e+006 1.414e+008 1.000e+000 5.337e-002 5.035e-005 
1.063e-004 8.076e+006 1.414e+008 1.000e+000 5.335e-002 5.041e-005 
1.063e-004 8.078e+006 1.414e+008 1.000e+000 5.345e-002 5.047e-005 
1.064e-004 8.081e+006 1.414e+008 1.000e+000 5.347e-002 5.053e-005 
1.065e-004 8.083e+006 1.414e+008 1.000e+000 5.351e-002 5.058e-005 
1.066e-004 8.086e+006 1.414e+008 1.000e+000 5.338e-002 5.064e-005 
1.066e-004 8.088e+006 1.414e+008 1.000e+000 5.343e-002 5.070e-005 
1.067e-004 8.091e+006 1.414e+008 1.000e+000 5.335e-002 5.076e-005 
1.068e-004 8.093e+006 1.414e+008 1.000e+000 5.339e-002 5.082e-005 
1.069e-004 8.096e+006 1.414e+008 1.000e+000 5.338e-002 5.088e-005 
1.070e-004 8.099e+006 1.414e+008 1.000e+000 5.341e-002 5.094e-005 
1.070e-004 8.101e+006 1.415e+008 1.000e+000 5.313e-002 5.100e-005 
1.071e-004 8.104e+006 1.414e+008 1.000e+000 5.323e-002 5.106e-005 
1.072e-004 8.106e+006 1.414e+008 1.000e+000 5.322e-002 5.111e-005 
1.073e-004 8.109e+006 1.414e+008 1.000e+000 5.357e-002 5.117e-005 
1.073e-004 8.111e+006 1.414e+008 1.000e+000 5.347e-002 5.123e-005 
1.074e-004 8.114e+006 1.414e+008 1.000e+000 5.344e-002 5.128e-005 
1.075e-004 8.116e+006 1.414e+008 1.000e+000 5.337e-002 5.134e-005 
1.075e-004 8.119e+006 1.414e+008 1.000e+000 5.347e-002 5.140e-005 
1.076e-004 8.121e+006 1.414e+008 1.000e+000 5.352e-002 5.145e-005 
1.077e-004 8.124e+006 1.414e+008 1.000e+000 5.364e-002 5.151e-005 
1.078e-004 8.126e+006 1.414e+008 1.000e+000 5.377e-002 5.157e-005 
1.078e-004 8.128e+006 1.414e+008 1.000e+000 5.383e-002 5.162e-005 
1.079e-004 8.131e+006 1.414e+008 1.000e+000 5.374e-002 5.168e-005 
1.080e-004 8.133e+006 1.414e+008 1.000e+000 5.386e-002 5.174e-005 
1.081e-004 8.136e+006 1.414e+008 1.000e+000 5.396e-002 5.179e-005 
1.081e-004 8.138e+006 1.414e+008 1.000e+000 5.393e-002 5.185e-005 
1.082e-004 8.141e+006 1.414e+008 1.000e+000 5.402e-002 5.191e-005 
1.083e-004 8.143e+006 1.414e+008 1.000e+000 5.400e-002 5.197e-005 
1.084e-004 8.145e+006 1.414e+008 1.000e+000 5.394e-002 5.203e-005 
1.084e-004 8.148e+006 1.414e+008 1.000e+000 5.400e-002 5.208e-005 
1.085e-004 8.151e+006 1.414e+008 1.000e+000 5.404e-002 5.215e-005 
1.086e-004 8.153e+006 1.414e+008 1.000e+000 5.410e-002 5.221e-005 
1.087e-004 8.156e+006 1.415e+008 1.000e+000 5.360e-002 5.228e-005 
1.088e-004 8.159e+006 1.414e+008 1.000e+000 5.379e-002 5.234e-005 
1.089e-004 8.161e+006 1.414e+008 1.000e+000 5.387e-002 5.241e-005 
1.089e-004 8.164e+006 1.414e+008 1.000e+000 5.387e-002 5.247e-005 
1.090e-004 8.167e+006 1.414e+008 1.000e+000 5.394e-002 5.253e-005 
1.091e-004 8.169e+006 1.414e+008 1.000e+000 5.396e-002 5.260e-005 
1.092e-004 8.172e+006 1.414e+008 1.000e+000 5.399e-002 5.265e-005 
1.093e-004 8.175e+006 1.414e+008 1.000e+000 5.411e-002 5.272e-005 
1.093e-004 8.177e+006 1.414e+008 1.000e+000 5.413e-002 5.279e-005 
1.094e-004 8.180e+006 1.414e+008 1.000e+000 5.417e-002 5.285e-005 
1.095e-004 8.183e+006 1.414e+008 1.000e+000 5.434e-002 5.292e-005 
1.096e-004 8.186e+006 1.414e+008 1.000e+000 5.442e-002 5.298e-005 
1.097e-004 8.188e+006 1.414e+008 1.000e+000 5.445e-002 5.305e-005 
1.098e-004 8.191e+006 1.414e+008 1.000e+000 5.452e-002 5.311e-005 
1.098e-004 8.193e+006 1.414e+008 1.000e+000 5.462e-002 5.317e-005 
1.099e-004 8.196e+006 1.414e+008 1.000e+000 5.455e-002 5.323e-005 
1.100e-004 8.198e+006 1.414e+008 1.000e+000 5.460e-002 5.329e-005 
1.101e-004 8.201e+006 1.414e+008 1.000e+000 5.475e-002 5.335e-005 
1.102e-004 8.203e+006 1.414e+008 1.000e+000 5.480e-002 5.341e-005 
1.102e-004 8.206e+006 1.414e+008 1.000e+000 5.480e-002 5.347e-005 
1.103e-004 8.208e+006 1.414e+008 1.000e+000 5.453e-002 5.353e-005 
1.104e-004 8.211e+006 1.414e+008 1.000e+000 5.472e-002 5.359e-005 
1.105e-004 8.213e+006 1.414e+008 1.000e+000 5.447e-002 5.365e-005 
1.105e-004 8.215e+006 1.414e+008 1.000e+000 5.453e-002 5.371e-005 
1.106e-004 8.218e+006 1.414e+008 1.000e+000 5.444e-002 5.377e-005 
1.107e-004 8.220e+006 1.414e+008 1.000e+000 5.446e-002 5.382e-005 
1.108e-004 8.222e+006 1.414e+008 1.000e+000 5.443e-002 5.388e-005 
1.108e-004 8.225e+006 1.414e+008 1.000e+000 5.446e-002 5.394e-005 
1.109e-004 8.227e+006 1.414e+008 1.000e+000 5.453e-002 5.399e-005 
1.110e-004 8.229e+006 1.414e+008 1.000e+000 5.463e-002 5.405e-005 
1.110e-004 8.232e+006 1.414e+008 1.000e+000 5.477e-002 5.411e-005 
1.111e-004 8.234e+006 1.414e+008 1.000e+000 5.476e-002 5.417e-005 
1.112e-004 8.236e+006 1.414e+008 1.000e+000 5.474e-002 5.422e-005 
1.113e-004 8.239e+006 1.414e+008 1.000e+000 5.486e-002 5.428e-005 
1.113e-004 8.241e+006 1.414e+008 1.000e+000 5.490e-002 5.434e-005 
1.114e-004 8.243e+006 1.414e+008 1.000e+000 5.495e-002 5.440e-005 
1.115e-004 8.245e+006 1.414e+008 1.000e+000 5.503e-002 5.445e-005 
1.116e-004 8.248e+006 1.414e+008 1.000e+000 5.505e-002 5.451e-005 
1.116e-004 8.250e+006 1.414e+008 1.000e+000 5.505e-002 5.457e-005 
1.117e-004 8.252e+006 1.414e+008 1.000e+000 5.497e-002 5.463e-005 
1.118e-004 8.255e+006 1.414e+008 1.000e+000 5.509e-002 5.468e-005 
1.119e-004 8.257e+006 1.414e+008 1.000e+000 5.503e-002 5.475e-005 
1.119e-004 8.260e+006 1.414e+008 1.000e+000 5.517e-002 5.481e-005 
1.120e-004 8.262e+006 1.414e+008 1.000e+000 5.520e-002 5.488e-005 
1.121e-004 8.265e+006 1.414e+008 1.000e+000 5.484e-002 5.495e-005 
1.122e-004 8.268e+006 1.414e+008 1.000e+000 5.486e-002 5.501e-005 
1.123e-004 8.270e+006 1.414e+008 1.000e+000 5.484e-002 5.508e-005 
1.124e-004 8.273e+006 1.414e+008 1.000e+000 5.475e-002 5.514e-005 
1.124e-004 8.275e+006 1.414e+008 1.000e+000 5.478e-002 5.520e-005 
1.125e-004 8.277e+006 1.414e+008 1.000e+000 5.495e-002 5.526e-005 
1.126e-004 8.280e+006 1.414e+008 1.000e+000 5.489e-002 5.532e-005 
1.127e-004 8.282e+006 1.414e+008 1.000e+000 5.490e-002 5.538e-005 
1.127e-004 8.285e+006 1.414e+008 1.000e+000 5.502e-002 5.544e-005 
1.128e-004 8.287e+006 1.414e+008 1.000e+000 5.511e-002 5.551e-005 
1.129e-004 8.290e+006 1.414e+008 1.000e+000 5.514e-002 5.557e-005 
1.130e-004 8.293e+006 1.414e+008 1.000e+000 5.515e-002 5.565e-005 
1.131e-004 8.295e+006 1.414e+008 1.000e+000 5.517e-002 5.572e-005 
1.132e-004 8.298e+006 1.414e+008 1.000e+000 5.517e-002 5.578e-005 
1.133e-004 8.301e+006 1.414e+008 1.000e+000 5.522e-002 5.585e-005 
1.133e-004 8.303e+006 1.414e+008 1.000e+000 5.527e-002 5.592e-005 
1.134e-004 8.306e+006 1.414e+008 1.000e+000 5.520e-002 5.598e-005 
1.135e-004 8.308e+006 1.414e+008 1.000e+000 5.515e-002 5.605e-005 
1.136e-004 8.311e+006 1.414e+008 1.000e+000 5.517e-002 5.611e-005 
1.137e-004 8.313e+006 1.414e+008 1.000e+000 5.525e-002 5.618e-005 
1.138e-004 8.316e+006 1.414e+008 1.000e+000 5.541e-002 5.625e-005 
1.139e-004 8.319e+006 1.414e+008 1.000e+000 5.506e-002 5.632e-005 
1.139e-004 8.321e+006 1.414e+008 1.000e+000 5.500e-002 5.638e-005 
1.140e-004 8.324e+006 1.414e+008 1.000e+000 5.510e-002 5.644e-005 
1.141e-004 8.326e+006 1.414e+008 1.000e+000 5.513e-002 5.650e-005 
1.142e-004 8.328e+006 1.414e+008 1.000e+000 5.521e-002 5.656e-005 
1.142e-004 8.331e+006 1.414e+008 1.000e+000 5.513e-002 5.662e-005 
1.143e-004 8.333e+006 1.414e+008 1.000e+000 5.511e-002 5.668e-005 
1.144e-004 8.335e+006 1.414e+008 1.000e+000 5.518e-002 5.674e-005 
1.145e-004 8.337e+006 1.414e+008 1.000e+000 5.527e-002 5.680e-005 
1.145e-004 8.339e+006 1.414e+008 1.000e+000 5.528e-002 5.685e-005 
1.146e-004 8.342e+006 1.414e+008 1.000e+000 5.532e-002 5.691e-005 
1.147e-004 8.344e+006 1.414e+008 1.000e+000 5.531e-002 5.697e-005 
1.148e-004 8.346e+006 1.414e+008 1.000e+000 5.532e-002 5.703e-005 
1.148e-004 8.348e+006 1.414e+008 1.000e+000 5.539e-002 5.709e-005 
1.149e-004 8.350e+006 1.414e+008 1.000e+000 5.534e-002 5.715e-005 
1.150e-004 8.353e+006 1.414e+008 1.000e+000 5.530e-002 5.720e-005 
1.150e-004 8.355e+006 1.414e+008 1.000e+000 5.533e-002 5.726e-005 
1.151e-004 8.357e+006 1.414e+008 1.000e+000 5.529e-002 5.732e-005 
1.152e-004 8.360e+006 1.414e+008 1.000e+000 5.534e-002 5.739e-005 
1.153e-004 8.362e+006 1.414e+008 1.000e+000 5.544e-002 5.745e-005 
1.154e-004 8.364e+006 1.414e+008 1.000e+000 5.549e-002 5.752e-005 
1.155e-004 8.367e+006 1.415e+008 1.000e+000 5.507e-002 5.759e-005 
1.155e-004 8.369e+006 1.414e+008 1.000e+000 5.517e-002 5.765e-005 
1.156e-004 8.372e+006 1.414e+008 1.000e+000 5.534e-002 5.771e-005 
1.157e-004 8.374e+006 1.414e+008 1.000e+000 5.535e-002 5.777e-005 
1.158e-004 8.376e+006 1.414e+008 1.000e+000 5.534e-002 5.783e-005 
1.158e-004 8.379e+006 1.414e+008 1.000e+000 5.525e-002 5.789e-005 
1.159e-004 8.381e+006 1.414e+008 1.000e+000 5.520e-002 5.796e-005 
1.160e-004 8.383e+006 1.414e+008 1.000e+000 5.523e-002 5.802e-005 
1.161e-004 8.386e+006 1.414e+008 1.000e+000 5.527e-002 5.808e-005 
1.162e-004 8.388e+006 1.414e+008 1.000e+000 5.535e-002 5.814e-005 
1.162e-004 8.390e+006 1.414e+008 1.000e+000 5.539e-002 5.821e-005 
1.163e-004 8.393e+006 1.414e+008 1.000e+000 5.542e-002 5.827e-005 
1.164e-004 8.395e+006 1.414e+008 1.000e+000 5.548e-002 5.833e-005 
1.165e-004 8.397e+006 1.414e+008 1.000e+000 5.553e-002 5.839e-005 
1.165e-004 8.399e+006 1.414e+008 1.000e+000 5.558e-002 5.845e-005 
1.166e-004 8.401e+006 1.414e+008 1.000e+000 5.561e-002 5.851e-005 
1.167e-004 8.404e+006 1.414e+008 1.000e+000 5.553e-002 5.857e-005 
1.168e-004 8.406e+006 1.414e+008 1.000e+000 5.557e-002 5.863e-005 
1.169e-004 8.408e+006 1.414e+008 1.000e+000 5.555e-002 5.870e-005 
1.169e-004 8.410e+006 1.414e+008 1.000e+000 5.554e-002 5.876e-005 
1.170e-004 8.413e+006 1.414e+008 1.000e+000 5.553e-002 5.882e-005 
1.171e-004 8.415e+006 1.414e+008 1.000e+000 5.555e-002 5.888e-005 
1.172e-004 8.417e+006 1.414e+008 1.000e+000 5.527e-002 5.894e-005 
1.172e-004 8.419e+006 1.414e+008 1.000e+000 5.542e-002 5.900e-005 
1.173e-004 8.421e+006 1.414e+008 1.000e+000 5.539e-002 5.906e-005 
1.174e-004 8.423e+006 1.414e+008 1.000e+000 5.551e-002 5.911e-005 
1.174e-004 8.426e+006 1.414e+008 1.000e+000 5.558e-002 5.917e-005 
1.175e-004 8.428e+006 1.414e+008 1.000e+000 5.551e-002 5.923e-005 
1.176e-004 8.430e+006 1.414e+008 1.000e+000 5.546e-002 5.929e-005 
1.177e-004 8.432e+006 1.414e+008 1.000e+000 5.542e-002 5.935e-005 
1.177e-004 8.434e+006 1.414e+008 1.000e+000 5.554e-002 5.941e-005 
1.178e-004 8.436e+006 1.414e+008 1.000e+000 5.557e-002 5.947e-005 
1.179e-004 8.438e+006 1.414e+008 1.000e+000 5.560e-002 5.952e-005 
1.180e-004 8.441e+006 1.414e+008 1.000e+000 5.571e-002 5.958e-005 
1.180e-004 8.443e+006 1.414e+008 1.000e+000 5.578e-002 5.964e-005 
1.181e-004 8.445e+006 1.414e+008 1.000e+000 5.578e-002 5.970e-005 
1.182e-004 8.447e+006 1.414e+008 1.000e+000 5.579e-002 5.976e-005 
1.183e-004 8.449e+006 1.414e+008 1.000e+000 5.574e-002 5.982e-005 
1.183e-004 8.451e+006 1.414e+008 1.000e+000 5.578e-002 5.988e-005 
1.184e-004 8.453e+006 1.414e+008 1.000e+000 5.582e-002 5.994e-005 
1.185e-004 8.455e+006 1.414e+008 1.000e+000 5.579e-002 6.000e-005 
1.186e-004 8.458e+006 1.414e+008 1.000e+000 5.563e-002 6.007e-005 
1.187e-004 8.460e+006 1.414e+008 1.000e+000 5.584e-002 6.014e-005 
1.187e-004 8.463e+006 1.414e+008 1.000e+000 5.588e-002 6.021e-005 
1.188e-004 8.465e+006 1.414e+008 1.000e+000 5.560e-002 6.028e-005 
1.189e-004 8.468e+006 1.414e+008 1.000e+000 5.558e-002 6.035e-005 
1.190e-004 8.470e+006 1.414e+008 1.000e+000 5.583e-002 6.041e-005 
1.191e-004 8.472e+006 1.414e+008 1.000e+000 5.581e-002 6.047e-005 
1.191e-004 8.474e+006 1.414e+008 1.000e+000 5.580e-002 6.053e-005 
1.192e-004 8.476e+006 1.414e+008 1.000e+000 5.583e-002 6.059e-005 
1.193e-004 8.479e+006 1.414e+008 1.000e+000 5.587e-002 6.065e-005 
1.194e-004 8.481e+006 1.414e+008 1.000e+000 5.593e-002 6.072e-005 
1.195e-004 8.483e+006 1.414e+008 1.000e+000 5.616e-002 6.078e-005 
1.195e-004 8.485e+006 1.414e+008 1.000e+000 5.606e-002 6.085e-005 
1.196e-004 8.488e+006 1.414e+008 1.000e+000 5.631e-002 6.091e-005 
1.197e-004 8.490e+006 1.414e+008 1.000e+000 5.625e-002 6.098e-005 
1.198e-004 8.492e+006 1.414e+008 1.000e+000 5.621e-002 6.104e-005 
1.199e-004 8.494e+006 1.414e+008 1.000e+000 5.614e-002 6.111e-005 
1.199e-004 8.496e+006 1.414e+008 1.000e+000 5.610e-002 6.117e-005 
1.200e-004 8.499e+006 1.414e+008 1.000e+000 5.624e-002 6.123e-005 
1.201e-004 8.501e+006 1.414e+008 1.000e+000 5.625e-002 6.130e-005 
1.202e-004 8.503e+006 1.414e+008 1.000e+000 5.626e-002 6.136e-005 
1.203e-004 8.505e+006 1.414e+008 1.000e+000 5.621e-002 6.143e-005 
1.203e-004 8.508e+006 1.414e+008 1.000e+000 5.617e-002 6.150e-005 
1.204e-004 8.510e+006 1.414e+008 1.000e+000 5.594e-002 6.157e-005 
1.205e-004 8.512e+006 1.414e+008 1.000e+000 5.599e-002 6.163e-005 
1.206e-004 8.515e+006 1.414e+008 1.000e+000 5.604e-002 6.170e-005 
1.207e-004 8.517e+006 1.414e+008 1.000e+000 5.611e-002 6.176e-005 
1.207e-004 8.519e+006 1.414e+008 1.000e+000 5.609e-002 6.182e-005 
1.208e-004 8.521e+006 1.414e+008 1.000e+000 5.626e-002 6.188e-005 
1.209e-004 8.523e+006 1.414e+008 1.000e+000 5.612e-002 6.194e-005 
1.210e-004 8.525e+006 1.414e+008 1.000e+000 5.620e-002 6.200e-005 
1.210e-004 8.527e+006 1.414e+008 1.000e+000 5.629e-002 6.206e-005 
1.211e-004 8.529e+006 1.414e+008 1.000e+000 5.641e-002 6.212e-005 
1.212e-004 8.531e+006 1.414e+008 1.000e+000 5.650e-002 6.218e-005 
1.213e-004 8.533e+006 1.414e+008 1.000e+000 5.653e-002 6.223e-005 
1.213e-004 8.535e+006 1.414e+008 1.000e+000 5.657e-002 6.229e-005 
1.214e-004 8.537e+006 1.414e+008 1.000e+000 5.659e-002 6.235e-005 
1.215e-004 8.539e+006 1.414e+008 1.000e+000 5.664e-002 6.241e-005 
1.216e-004 8.541e+006 1.414e+008 1.000e+000 5.672e-002 6.247e-005 
1.216e-004 8.543e+006 1.414e+008 1.000e+000 5.664e-002 6.254e-005 
1.217e-004 8.545e+006 1.414e+008 1.000e+000 5.693e-002 6.260e-005 
1.218e-004 8.548e+006 1.414e+008 1.000e+000 5.700e-002 6.266e-005 
1.219e-004 8.550e+006 1.414e+008 1.000e+000 5.695e-002 6.273e-005 
1.219e-004 8.552e+006 1.414e+008 1.000e+000 5.698e-002 6.280e-005 
1.220e-004 8.554e+006 1.414e+008 1.000e+000 5.695e-002 6.286e-005 
1.221e-004 8.557e+006 1.414e+008 1.000e+000 5.663e-002 6.293e-005 
1.222e-004 8.559e+006 1.414e+008 1.000e+000 5.665e-002 6.300e-005 
1.223e-004 8.561e+006 1.414e+008 1.000e+000 5.663e-002 6.306e-005 
1.224e-004 8.563e+006 1.414e+008 1.000e+000 5.662e-002 6.313e-005 
1.224e-004 8.565e+006 1.414e+008 1.000e+000 5.648e-002 6.319e-005 
1.225e-004 8.568e+006 1.414e+008 1.000e+000 5.678e-002 6.326e-005 
1.226e-004 8.570e+006 1.414e+008 1.000e+000 5.674e-002 6.332e-005 
1.227e-004 8.572e+006 1.414e+008 1.000e+000 5.686e-002 6.339e-005 
1.228e-004 8.574e+006 1.414e+008 1.000e+000 5.693e-002 6.345e-005 
1.228e-004 8.576e+006 1.414e+008 1.000e+000 5.704e-002 6.351e-005 
1.229e-004 8.578e+006 1.414e+008 1.000e+000 5.706e-002 6.358e-005 
1.230e-004 8.580e+006 1.414e+008 1.000e+000 5.707e-002 6.364e-005 
1.231e-004 8.582e+006 1.414e+008 1.000e+000 5.697e-002 6.370e-005 
1.231e-004 8.584e+006 1.414e+008 1.000e+000 5.704e-002 6.376e-005 
1.232e-004 8.586e+006 1.414e+008 1.000e+000 5.712e-002 6.383e-005 
1.233e-004 8.589e+006 1.414e+008 1.000e+000 5.713e-002 6.389e-005 
1.234e-004 8.591e+006 1.414e+008 1.000e+000 5.724e-002 6.396e-005 
1.235e-004 8.593e+006 1.414e+008 1.000e+000 5.730e-002 6.402e-005 
1.235e-004 8.595e+006 1.414e+008 1.000e+000 5.722e-002 6.409e-005 
1.236e-004 8.597e+006 1.414e+008 1.000e+000 5.722e-002 6.415e-005 
1.237e-004 8.599e+006 1.414e+008 1.000e+000 5.698e-002 6.421e-005 
1.238e-004 8.601e+006 1.414e+008 1.000e+000 5.687e-002 6.428e-005 
1.238e-004 8.603e+006 1.414e+008 1.000e+000 5.687e-002 6.434e-005 
1.239e-004 8.605e+006 1.414e+008 1.000e+000 5.694e-002 6.440e-005 
1.240e-004 8.607e+006 1.414e+008 1.000e+000 5.695e-002 6.446e-005 
1.241e-004 8.609e+006 1.414e+008 1.000e+000 5.690e-002 6.452e-005 
1.241e-004 8.611e+006 1.414e+008 1.000e+000 5.705e-002 6.458e-005 
1.242e-004 8.613e+006 1.414e+008 1.000e+000 5.706e-002 6.464e-005 
1.243e-004 8.615e+006 1.414e+008 1.000e+000 5.702e-002 6.470e-005 
1.244e-004 8.617e+006 1.414e+008 1.000e+000 5.721e-002 6.475e-005 
1.244e-004 8.619e+006 1.414e+008 1.000e+000 5.726e-002 6.482e-005 
1.245e-004 8.621e+006 1.414e+008 1.000e+000 5.723e-002 6.488e-005 
1.246e-004 8.623e+006 1.414e+008 1.000e+000 5.733e-002 6.494e-005 
1.247e-004 8.625e+006 1.414e+008 1.000e+000 5.740e-002 6.500e-005 
1.247e-004 8.627e+006 1.414e+008 1.000e+000 5.740e-002 6.506e-005 
1.248e-004 8.629e+006 1.414e+008 1.000e+000 5.743e-002 6.513e-005 
1.249e-004 8.631e+006 1.414e+008 1.000e+000 5.746e-002 6.519e-005 
1.250e-004 8.633e+006 1.414e+008 1.000e+000 5.751e-002 6.525e-005 
1.250e-004 8.635e+006 1.414e+008 1.000e+000 5.744e-002 6.532e-005 
1.251e-004 8.637e+006 1.414e+008 1.000e+000 5.753e-002 6.540e-005 
1.252e-004 8.639e+006 1.414e+008 1.000e+000 5.760e-002 6.547e-005 
1.253e-004 8.642e+006 1.415e+008 1.000e+000 5.718e-002 6.554e-005 
1.254e-004 8.644e+006 1.414e+008 1.000e+000 5.725e-002 6.561e-005 
1.255e-004 8.646e+006 1.414e+008 1.000e+000 5.725e-002 6.567e-005 
1.256e-004 8.648e+006 1.415e+008 1.000e+000 5.711e-002 6.574e-005 
1.256e-004 8.650e+006 1.416e+008 1.000e+000 5.749e-002 6.580e-005 
1.257e-004 8.652e+006 1.415e+008 1.000e+000 5.738e-002 6.586e-005 
1.258e-004 8.654e+006 1.415e+008 1.000e+000 5.736e-002 6.592e-005 
1.259e-004 8.656e+006 1.414e+008 1.000e+000 5.738e-002 6.599e-005 
1.259e-004 8.658e+006 1.414e+008 1.000e+000 5.737e-002 6.605e-005 
1.260e-004 8.660e+006 1.414e+008 1.000e+000 5.744e-002 6.611e-005 
1.261e-004 8.662e+006 1.414e+008 1.000e+000 5.749e-002 6.617e-005 
1.262e-004 8.664e+006 1.414e+008 1.000e+000 5.740e-002 6.623e-005 
1.262e-004 8.666e+006 1.414e+008 1.000e+000 5.748e-002 6.630e-005 
1.263e-004 8.668e+006 1.414e+008 1.000e+000 5.755e-002 6.636e-005 
1.264e-004 8.670e+006 1.414e+008 1.000e+000 5.764e-002 6.643e-005 
1.265e-004 8.672e+006 1.414e+008 1.000e+000 5.760e-002 6.649e-005 
1.266e-004 8.674e+006 1.414e+008 1.000e+000 5.759e-002 6.656e-005 
1.266e-004 8.676e+006 1.414e+008 1.000e+000 5.769e-002 6.662e-005 
1.267e-004 8.678e+006 1.414e+008 1.000e+000 5.770e-002 6.668e-005 
1.268e-004 8.680e+006 1.414e+008 1.000e+000 5.761e-002 6.675e-005 
1.269e-004 8.682e+006 1.414e+008 1.000e+000 5.764e-002 6.681e-005 
1.269e-004 8.684e+006 1.414e+008 1.000e+000 5.743e-002 6.687e-005 
1.270e-004 8.686e+006 1.414e+008 1.000e+000 5.739e-002 6.694e-005 
1.271e-004 8.688e+006 1.414e+008 1.000e+000 5.745e-002 6.700e-005 
1.272e-004 8.690e+006 1.414e+008 1.000e+000 5.741e-002 6.706e-005 
1.272e-004 8.692e+006 1.414e+008 1.000e+000 5.734e-002 6.712e-005 
1.273e-004 8.693e+006 1.414e+008 1.000e+000 5.753e-002 6.718e-005 
1.274e-004 8.695e+006 1.414e+008 1.000e+000 5.747e-002 6.724e-005 
1.275e-004 8.697e+006 1.414e+008 1.000e+000 5.742e-002 6.730e-005 
1.275e-004 8.699e+006 1.414e+008 1.000e+000 5.751e-002 6.736e-005 
1.276e-004 8.701e+006 1.414e+008 1.000e+000 5.759e-002 6.742e-005 
1.277e-004 8.703e+006 1.414e+008 1.000e+000 5.760e-002 6.749e-005 
1.278e-004 8.705e+006 1.414e+008 1.000e+000 5.765e-002 6.755e-005 
1.278e-004 8.707e+006 1.414e+008 1.000e+000 5.768e-002 6.761e-005 
1.279e-004 8.708e+006 1.414e+008 1.000e+000 5.774e-002 6.767e-005 
1.280e-004 8.710e+006 1.414e+008 1.000e+000 5.777e-002 6.773e-005 
1.280e-004 8.712e+006 1.414e+008 1.000e+000 5.784e-002 6.779e-005 
1.281e-004 8.714e+006 1.414e+008 1.000e+000 5.774e-002 6.785e-005 
1.282e-004 8.716e+006 1.414e+008 1.000e+000 5.770e-002 6.791e-005 
1.283e-004 8.718e+006 1.414e+008 1.000e+000 5.765e-002 6.797e-005 
1.284e-004 8.720e+006 1.414e+008 1.000e+000 5.766e-002 6.804e-005 
1.284e-004 8.722e+006 1.414e+008 1.000e+000 5.777e-002 6.812e-005 
1.285e-004 8.724e+006 1.414e+008 1.000e+000 5.729e-002 6.819e-005 
1.286e-004 8.726e+006 1.414e+008 1.000e+000 5.752e-002 6.826e-005 
1.287e-004 8.728e+006 1.414e+008 1.000e+000 5.754e-002 6.833e-005 
1.288e-004 8.730e+006 1.414e+008 1.000e+000 5.771e-002 6.839e-005 
1.289e-004 8.732e+006 1.414e+008 1.000e+000 5.760e-002 6.846e-005 
1.289e-004 8.734e+006 1.414e+008 1.000e+000 5.769e-002 6.853e-005 
1.290e-004 8.736e+006 1.414e+008 1.000e+000 5.759e-002 6.859e-005 
1.291e-004 8.738e+006 1.414e+008 1.000e+000 5.759e-002 6.865e-005 
1.292e-004 8.740e+006 1.414e+008 1.000e+000 5.758e-002 6.872e-005 
1.293e-004 8.742e+006 1.414e+008 1.000e+000 5.777e-002 6.879e-005 
1.293e-004 8.744e+006 1.414e+008 1.000e+000 5.779e-002 6.886e-005 
1.294e-004 8.746e+006 1.414e+008 1.000e+000 5.783e-002 6.892e-005 
1.295e-004 8.748e+006 1.414e+008 1.000e+000 5.784e-002 6.898e-005 
1.296e-004 8.750e+006 1.414e+008 1.000e+000 5.783e-002 6.904e-005 
1.296e-004 8.751e+006 1.414e+008 1.000e+000 5.785e-002 6.911e-005 
1.297e-004 8.753e+006 1.414e+008 1.000e+000 5.785e-002 6.917e-005 
1.298e-004 8.755e+006 1.414e+008 1.000e+000 5.776e-002 6.924e-005 
1.299e-004 8.757e+006 1.414e+008 1.000e+000 5.782e-002 6.930e-005 
1.300e-004 8.759e+006 1.414e+008 1.000e+000 5.787e-002 6.937e-005 
1.300e-004 8.761e+006 1.414e+008 1.000e+000 5.791e-002 6.944e-005 
1.301e-004 8.763e+006 1.414e+008 1.000e+000 5.792e-002 6.951e-005 
1.302e-004 8.765e+006 1.414e+008 1.000e+000 5.771e-002 6.958e-005 
1.303e-004 8.767e+006 1.414e+008 1.000e+000 5.769e-002 6.964e-005 
1.304e-004 8.769e+006 1.414e+008 1.000e+000 5.775e-002 6.971e-005 
1.304e-004 8.771e+006 1.414e+008 1.000e+000 5.784e-002 6.977e-005 
1.305e-004 8.773e+006 1.414e+008 1.000e+000 5.784e-002 6.983e-005 
1.306e-004 8.774e+006 1.414e+008 1.000e+000 5.780e-002 6.989e-005 
1.307e-004 8.776e+006 1.414e+008 1.000e+000 5.776e-002 6.995e-005 
1.307e-004 8.778e+006 1.414e+008 1.000e+000 5.771e-002 7.001e-005 
1.308e-004 8.780e+006 1.414e+008 1.000e+000 5.785e-002 7.007e-005 
1.309e-004 8.782e+006 1.414e+008 1.000e+000 5.791e-002 7.013e-005 
1.309e-004 8.783e+006 1.414e+008 1.000e+000 5.782e-002 7.019e-005 
1.310e-004 8.785e+006 1.414e+008 1.000e+000 5.792e-002 7.025e-005 
1.311e-004 8.787e+006 1.414e+008 1.000e+000 5.791e-002 7.032e-005 
1.312e-004 8.789e+006 1.414e+008 1.000e+000 5.792e-002 7.038e-005 
1.312e-004 8.790e+006 1.414e+008 1.000e+000 5.808e-002 7.044e-005 
1.313e-004 8.792e+006 1.414e+008 1.000e+000 5.804e-002 7.050e-005 
1.314e-004 8.794e+006 1.414e+008 1.000e+000 5.794e-002 7.056e-005 
1.315e-004 8.796e+006 1.414e+008 1.000e+000 5.798e-002 7.063e-005 
1.315e-004 8.798e+006 1.414e+008 1.000e+000 5.807e-002 7.069e-005 
1.316e-004 8.799e+006 1.414e+008 1.000e+000 5.815e-002 7.076e-005 
1.317e-004 8.801e+006 1.414e+008 1.000e+000 5.820e-002 7.083e-005 
1.318e-004 8.803e+006 1.414e+008 1.000e+000 5.793e-002 7.089e-005 
1.319e-004 8.805e+006 1.414e+008 1.000e+000 5.791e-002 7.096e-005 
1.319e-004 8.807e+006 1.414e+008 1.000e+000 5.796e-002 7.102e-005 
1.320e-004 8.809e+006 1.414e+008 1.000e+000 5.813e-002 7.109e-005 
1.321e-004 8.811e+006 1.414e+008 1.000e+000 5.802e-002 7.115e-005 
1.322e-004 8.813e+006 1.414e+008 1.000e+000 5.800e-002 7.122e-005 
1.322e-004 8.814e+006 1.414e+008 1.000e+000 5.801e-002 7.128e-005 
1.323e-004 8.816e+006 1.414e+008 1.000e+000 5.809e-002 7.135e-005 
1.324e-004 8.818e+006 1.414e+008 1.000e+000 5.811e-002 7.141e-005 
1.325e-004 8.820e+006 1.414e+008 1.000e+000 5.825e-002 7.148e-005 
1.326e-004 8.822e+006 1.414e+008 1.000e+000 5.820e-002 7.154e-005 
1.326e-004 8.823e+006 1.414e+008 1.000e+000 5.830e-002 7.161e-005 
1.327e-004 8.825e+006 1.414e+008 1.000e+000 5.832e-002 7.167e-005 
1.328e-004 8.827e+006 1.414e+008 1.000e+000 5.841e-002 7.173e-005 
1.329e-004 8.829e+006 1.414e+008 1.000e+000 5.849e-002 7.180e-005 
1.329e-004 8.831e+006 1.414e+008 1.000e+000 5.845e-002 7.186e-005 
1.330e-004 8.832e+006 1.414e+008 1.000e+000 5.851e-002 7.193e-005 
1.331e-004 8.834e+006 1.414e+008 1.000e+000 5.848e-002 7.200e-005 
1.332e-004 8.836e+006 1.414e+008 1.000e+000 5.829e-002 7.207e-005 
1.333e-004 8.838e+006 1.414e+008 1.000e+000 5.830e-002 7.213e-005 
1.333e-004 8.840e+006 1.414e+008 1.000e+000 5.802e-002 7.220e-005 
1.334e-004 8.842e+006 1.414e+008 1.000e+000 5.809e-002 7.226e-005 
1.335e-004 8.843e+006 1.414e+008 1.000e+000 5.812e-002 7.232e-005 
1.336e-004 8.845e+006 1.414e+008 1.000e+000 5.820e-002 7.239e-005 
1.336e-004 8.847e+006 1.414e+008 1.000e+000 5.821e-002 7.245e-005 
1.337e-004 8.849e+006 1.414e+008 1.000e+000 5.828e-002 7.251e-005 
1.338e-004 8.850e+006 1.414e+008 1.000e+000 5.823e-002 7.257e-005 
1.339e-004 8.852e+006 1.414e+008 1.000e+000 5.834e-002 7.263e-005 
1.339e-004 8.854e+006 1.414e+008 1.000e+000 5.823e-002 7.269e-005 
1.340e-004 8.856e+006 1.414e+008 1.000e+000 5.849e-002 7.276e-005 
1.341e-004 8.857e+006 1.414e+008 1.000e+000 5.859e-002 7.282e-005 
1.342e-004 8.859e+006 1.414e+008 1.000e+000 5.862e-002 7.288e-005 
1.342e-004 8.861e+006 1.414e+008 1.000e+000 5.858e-002 7.294e-005 
1.343e-004 8.862e+006 1.414e+008 1.000e+000 5.858e-002 7.300e-005 
1.344e-004 8.864e+006 1.414e+008 1.000e+000 5.867e-002 7.307e-005 
1.345e-004 8.866e+006 1.414e+008 1.000e+000 5.872e-002 7.313e-005 
1.345e-004 8.867e+006 1.414e+008 1.000e+000 5.874e-002 7.319e-005 
1.346e-004 8.869e+006 1.414e+008 1.000e+000 5.862e-002 7.326e-005 
1.347e-004 8.871e+006 1.414e+008 1.000e+000 5.868e-002 7.332e-005 
1.348e-004 8.873e+006 1.414e+008 1.000e+000 5.867e-002 7.339e-005 
1.348e-004 8.875e+006 1.414e+008 1.000e+000 5.870e-002 7.346e-005 
1.349e-004 8.877e+006 1.414e+008 1.000e+000 5.835e-002 7.353e-005 
1.350e-004 8.879e+006 1.414e+008 1.000e+000 5.845e-002 7.360e-005 
1.351e-004 8.880e+006 1.414e+008 1.000e+000 5.863e-002 7.367e-005 
1.352e-004 8.882e+006 1.414e+008 1.000e+000 5.857e-002 7.374e-005 
1.352e-004 8.884e+006 1.414e+008 1.000e+000 5.850e-002 7.380e-005 
1.353e-004 8.886e+006 1.414e+008 1.000e+000 5.855e-002 7.386e-005 
1.354e-004 8.888e+006 1.414e+008 1.000e+000 5.862e-002 7.393e-005 
1.355e-004 8.889e+006 1.414e+008 1.000e+000 5.876e-002 7.399e-005 
1.356e-004 8.891e+006 1.414e+008 1.000e+000 5.884e-002 7.406e-005 
1.356e-004 8.893e+006 1.414e+008 1.000e+000 5.871e-002 7.412e-005 
1.357e-004 8.895e+006 1.414e+008 1.000e+000 5.888e-002 7.419e-005 
1.358e-004 8.896e+006 1.414e+008 1.000e+000 5.882e-002 7.426e-005 
1.359e-004 8.898e+006 1.414e+008 1.000e+000 5.898e-002 7.433e-005 
1.360e-004 8.900e+006 1.414e+008 1.000e+000 5.892e-002 7.440e-005 
1.360e-004 8.902e+006 1.414e+008 1.000e+000 5.907e-002 7.447e-005 
1.361e-004 8.904e+006 1.414e+008 1.000e+000 5.913e-002 7.453e-005 
1.362e-004 8.905e+006 1.414e+008 1.000e+000 5.926e-002 7.460e-005 
1.363e-004 8.907e+006 1.414e+008 1.000e+000 5.926e-002 7.467e-005 
1.364e-004 8.909e+006 1.414e+008 1.000e+000 5.906e-002 7.474e-005 
1.364e-004 8.911e+006 1.414e+008 1.000e+000 5.909e-002 7.481e-005 
1.365e-004 8.913e+006 1.414e+008 1.000e+000 5.885e-002 7.487e-005 
1.366e-004 8.914e+006 1.414e+008 1.000e+000 5.872e-002 7.493e-005 
1.367e-004 8.916e+006 1.414e+008 1.000e+000 5.877e-002 7.500e-005 
1.367e-004 8.918e+006 1.414e+008 1.000e+000 5.876e-002 7.506e-005 
1.368e-004 8.919e+006 1.414e+008 1.000e+000 5.885e-002 7.512e-005 
1.369e-004 8.921e+006 1.414e+008 1.000e+000 5.889e-002 7.518e-005 
1.370e-004 8.923e+006 1.414e+008 1.000e+000 5.897e-002 7.524e-005 
1.370e-004 8.924e+006 1.414e+008 1.000e+000 5.902e-002 7.531e-005 
1.371e-004 8.926e+006 1.414e+008 1.000e+000 5.921e-002 7.537e-005 
1.372e-004 8.928e+006 1.414e+008 1.000e+000 5.914e-002 7.543e-005 
1.373e-004 8.929e+006 1.414e+008 1.000e+000 5.917e-002 7.549e-005 
1.373e-004 8.931e+006 1.414e+008 1.000e+000 5.922e-002 7.555e-005 
1.374e-004 8.932e+006 1.414e+008 1.000e+000 5.943e-002 7.562e-005 
1.375e-004 8.934e+006 1.414e+008 1.000e+000 5.942e-002 7.568e-005 
1.375e-004 8.936e+006 1.414e+008 1.000e+000 5.933e-002 7.574e-005 
1.376e-004 8.937e+006 1.414e+008 1.000e+000 5.950e-002 7.580e-005 
1.377e-004 8.939e+006 1.414e+008 1.000e+000 5.960e-002 7.587e-005 
1.378e-004 8.940e+006 1.414e+008 1.000e+000 5.960e-002 7.593e-005 
1.378e-004 8.942e+006 1.414e+008 1.000e+000 5.968e-002 7.600e-005 
1.379e-004 8.944e+006 1.414e+008 1.000e+000 5.966e-002 7.606e-005 
1.380e-004 8.946e+006 1.414e+008 1.000e+000 5.943e-002 7.613e-005 
1.381e-004 8.947e+006 1.414e+008 1.000e+000 5.921e-002 7.620e-005 
1.382e-004 8.949e+006 1.414e+008 1.000e+000 5.919e-002 7.627e-005 
1.382e-004 8.951e+006 1.414e+008 1.000e+000 5.917e-002 7.633e-005 
1.383e-004 8.953e+006 1.414e+008 1.000e+000 5.915e-002 7.640e-005 
1.384e-004 8.954e+006 1.414e+008 1.000e+000 5.940e-002 7.647e-005 
1.385e-004 8.956e+006 1.414e+008 1.000e+000 5.938e-002 7.654e-005 
1.386e-004 8.958e+006 1.414e+008 1.000e+000 5.937e-002 7.660e-005 
1.386e-004 8.960e+006 1.414e+008 1.000e+000 5.942e-002 7.667e-005 
1.387e-004 8.961e+006 1.414e+008 1.000e+000 5.956e-002 7.673e-005 
1.388e-004 8.963e+006 1.414e+008 1.000e+000 5.956e-002 7.680e-005 
1.389e-004 8.964e+006 1.414e+008 1.000e+000 5.967e-002 7.686e-005 
1.389e-004 8.966e+006 1.414e+008 1.000e+000 5.969e-002 7.692e-005 
1.390e-004 8.968e+006 1.414e+008 1.000e+000 5.974e-002 7.699e-005 
1.391e-004 8.969e+006 1.414e+008 1.000e+000 5.965e-002 7.705e-005 
1.392e-004 8.971e+006 1.414e+008 1.000e+000 5.963e-002 7.712e-005 
1.393e-004 8.973e+006 1.414e+008 1.000e+000 5.980e-002 7.719e-005 
1.393e-004 8.974e+006 1.414e+008 1.000e+000 5.972e-002 7.726e-005 
1.394e-004 8.976e+006 1.414e+008 1.000e+000 5.987e-002 7.733e-005 
1.395e-004 8.978e+006 1.414e+008 1.000e+000 5.961e-002 7.740e-005 
1.396e-004 8.980e+006 1.414e+008 1.000e+000 5.971e-002 7.747e-005 
1.397e-004 8.982e+006 1.414e+008 1.000e+000 5.939e-002 7.754e-005 
1.397e-004 8.983e+006 1.414e+008 1.000e+000 5.939e-002 7.761e-005 
1.398e-004 8.985e+006 1.414e+008 1.000e+000 5.933e-002 7.768e-005 
1.399e-004 8.987e+006 1.414e+008 1.000e+000 5.936e-002 7.775e-005 
1.400e-004 8.989e+006 1.414e+008 1.000e+000 5.948e-002 7.781e-005 
1.401e-004 8.990e+006 1.414e+008 1.000e+000 5.947e-002 7.788e-005 
1.401e-004 8.992e+006 1.414e+008 1.000e+000 5.941e-002 7.794e-005 
1.402e-004 8.994e+006 1.414e+008 1.000e+000 5.941e-002 7.800e-005 
1.403e-004 8.995e+006 1.414e+008 1.000e+000 5.960e-002 7.807e-005 
1.404e-004 8.997e+006 1.414e+008 1.000e+000 5.974e-002 7.813e-005 
1.404e-004 8.998e+006 1.414e+008 1.000e+000 5.977e-002 7.819e-005 
1.405e-004 9.000e+006 1.414e+008 1.000e+000 5.978e-002 7.825e-005 
1.406e-004 9.001e+006 1.414e+008 1.000e+000 5.986e-002 7.832e-005 
1.406e-004 9.003e+006 1.414e+008 1.000e+000 5.993e-002 7.838e-005 
1.407e-004 9.004e+006 1.414e+008 1.000e+000 5.980e-002 7.844e-005 
1.408e-004 9.006e+006 1.414e+008 1.000e+000 5.981e-002 7.851e-005 
1.409e-004 9.008e+006 1.414e+008 1.000e+000 5.977e-002 7.857e-005 
1.410e-004 9.009e+006 1.414e+008 1.000e+000 5.989e-002 7.864e-005 
1.410e-004 9.011e+006 1.414e+008 1.000e+000 5.996e-002 7.871e-005 
1.411e-004 9.013e+006 1.414e+008 1.000e+000 6.010e-002 7.879e-005 
1.412e-004 9.015e+006 1.414e+008 1.000e+000 5.981e-002 7.885e-005 
1.413e-004 9.016e+006 1.414e+008 1.000e+000 5.964e-002 7.892e-005 
1.414e-004 9.018e+006 1.414e+008 1.000e+000 5.970e-002 7.899e-005 
1.414e-004 9.019e+006 1.414e+008 1.000e+000 5.957e-002 7.905e-005 
1.415e-004 9.021e+006 1.414e+008 1.000e+000 5.978e-002 7.912e-005 
1.416e-004 9.023e+006 1.414e+008 1.000e+000 5.961e-002 7.919e-005 
1.417e-004 9.024e+006 1.414e+008 1.000e+000 5.977e-002 7.925e-005 
1.418e-004 9.026e+006 1.414e+008 1.000e+000 5.972e-002 7.932e-005 
1.418e-004 9.028e+006 1.414e+008 1.000e+000 5.985e-002 7.939e-005 
1.419e-004 9.029e+006 1.414e+008 1.000e+000 5.991e-002 7.945e-005 
1.420e-004 9.031e+006 1.414e+008 1.000e+000 5.995e-002 7.952e-005 
1.421e-004 9.032e+006 1.414e+008 1.000e+000 5.990e-002 7.958e-005 
1.421e-004 9.034e+006 1.414e+008 1.000e+000 5.997e-002 7.965e-005 
1.422e-004 9.035e+006 1.414e+008 1.000e+000 5.998e-002 7.971e-005 
1.423e-004 9.037e+006 1.414e+008 1.000e+000 5.995e-002 7.978e-005 
1.424e-004 9.039e+006 1.414e+008 1.000e+000 5.996e-002 7.984e-005 
1.424e-004 9.040e+006 1.414e+008 1.000e+000 6.000e-002 7.991e-005 
1.425e-004 9.042e+006 1.414e+008 1.000e+000 6.003e-002 7.998e-005 
1.426e-004 9.043e+006 1.414e+008 1.000e+000 6.003e-002 8.004e-005 
1.427e-004 9.045e+006 1.414e+008 1.000e+000 6.003e-002 8.011e-005 
1.427e-004 9.046e+006 1.414e+008 1.000e+000 5.976e-002 8.018e-005 
1.428e-004 9.048e+006 1.414e+008 1.000e+000 5.977e-002 8.024e-005 
1.429e-004 9.050e+006 1.414e+008 1.000e+000 5.990e-002 8.031e-005 
1.430e-004 9.051e+006 1.414e+008 1.000e+000 5.988e-002 8.037e-005 
1.430e-004 9.053e+006 1.414e+008 1.000e+000 5.973e-002 8.043e-005 
1.431e-004 9.054e+006 1.414e+008 1.000e+000 5.980e-002 8.050e-005 
1.432e-004 9.056e+006 1.414e+008 1.000e+000 5.976e-002 8.056e-005 
1.433e-004 9.057e+006 1.414e+008 1.000e+000 5.985e-002 8.062e-005 
1.433e-004 9.059e+006 1.414e+008 1.000e+000 5.984e-002 8.068e-005 
1.434e-004 9.060e+006 1.414e+008 1.000e+000 5.991e-002 8.075e-005 
1.435e-004 9.062e+006 1.414e+008 1.000e+000 5.994e-002 8.081e-005 
1.436e-004 9.063e+006 1.414e+008 1.000e+000 5.997e-002 8.087e-005 
1.436e-004 9.065e+006 1.414e+008 1.000e+000 5.997e-002 8.094e-005 
1.437e-004 9.066e+006 1.414e+008 1.000e+000 6.011e-002 8.100e-005 
1.438e-004 9.068e+006 1.414e+008 1.000e+000 6.006e-002 8.106e-005 
1.439e-004 9.069e+006 1.414e+008 1.000e+000 6.006e-002 8.113e-005 
1.439e-004 9.071e+006 1.414e+008 1.000e+000 6.002e-002 8.120e-005 
1.440e-004 9.073e+006 1.414e+008 1.000e+000 6.003e-002 8.127e-005 
1.441e-004 9.075e+006 1.414e+008 1.000e+000 6.009e-002 8.135e-005 
1.442e-004 9.076e+006 1.414e+008 1.000e+000 6.012e-002 8.142e-005 
1.443e-004 9.078e+006 1.414e+008 1.000e+000 5.987e-002 8.150e-005 
1.444e-004 9.080e+006 1.414e+008 1.000e+000 5.983e-002 8.157e-005 
1.444e-004 9.081e+006 1.414e+008 1.000e+000 5.990e-002 8.163e-005 
1.445e-004 9.083e+006 1.414e+008 1.000e+000 5.997e-002 8.170e-005 
1.446e-004 9.084e+006 1.414e+008 1.000e+000 5.993e-002 8.176e-005 
1.447e-004 9.086e+006 1.414e+008 1.000e+000 5.988e-002 8.183e-005 
1.448e-004 9.088e+006 1.414e+008 1.000e+000 5.990e-002 8.190e-005 
1.448e-004 9.089e+006 1.414e+008 1.000e+000 6.006e-002 8.197e-005 
1.449e-004 9.091e+006 1.414e+008 1.000e+000 6.000e-002 8.204e-005 
1.450e-004 9.092e+006 1.414e+008 1.000e+000 5.999e-002 8.211e-005 
1.451e-004 9.094e+006 1.414e+008 1.000e+000 6.004e-002 8.218e-005 
1.452e-004 9.095e+006 1.414e+008 1.000e+000 6.009e-002 8.224e-005 
1.452e-004 9.097e+006 1.414e+008 1.000e+000 6.013e-002 8.231e-005 
1.453e-004 9.098e+006 1.414e+008 1.000e+000 6.011e-002 8.237e-005 
1.454e-004 9.100e+006 1.414e+008 1.000e+000 6.010e-002 8.244e-005 
1.455e-004 9.101e+006 1.414e+008 1.000e+000 6.003e-002 8.250e-005 
1.455e-004 9.103e+006 1.414e+008 1.000e+000 6.010e-002 8.257e-005 
1.456e-004 9.104e+006 1.414e+008 1.000e+000 6.015e-002 8.263e-005 
1.457e-004 9.106e+006 1.414e+008 1.000e+000 6.016e-002 8.270e-005 
1.458e-004 9.107e+006 1.414e+008 1.000e+000 6.024e-002 8.277e-005 
1.458e-004 9.109e+006 1.414e+008 1.000e+000 5.992e-002 8.283e-005 
1.459e-004 9.110e+006 1.414e+008 1.000e+000 5.999e-002 8.289e-005 
1.460e-004 9.112e+006 1.414e+008 1.000e+000 6.011e-002 8.296e-005 
1.461e-004 9.113e+006 1.414e+008 1.000e+000 6.009e-002 8.302e-005 
1.461e-004 9.115e+006 1.414e+008 1.000e+000 6.001e-002 8.309e-005 
1.462e-004 9.116e+006 1.414e+008 1.000e+000 6.004e-002 8.315e-005 
1.463e-004 9.118e+006 1.414e+008 1.000e+000 5.995e-002 8.321e-005 
1.463e-004 9.119e+006 1.414e+008 1.000e+000 6.002e-002 8.328e-005 
1.464e-004 9.121e+006 1.414e+008 1.000e+000 6.007e-002 8.334e-005 
1.465e-004 9.122e+006 1.414e+008 1.000e+000 6.010e-002 8.340e-005 
1.466e-004 9.123e+006 1.414e+008 1.000e+000 6.011e-002 8.346e-005 
1.466e-004 9.125e+006 1.414e+008 1.000e+000 6.016e-002 8.353e-005 
1.467e-004 9.126e+006 1.414e+008 1.000e+000 6.028e-002 8.359e-005 
1.468e-004 9.128e+006 1.414e+008 1.000e+000 6.024e-002 8.366e-005 
1.469e-004 9.129e+006 1.414e+008 1.000e+000 6.022e-002 8.373e-005 
1.469e-004 9.131e+006 1.414e+008 1.000e+000 6.027e-002 8.379e-005 
1.470e-004 9.132e+006 1.414e+008 1.000e+000 6.015e-002 8.386e-005 
1.471e-004 9.134e+006 1.414e+008 1.000e+000 6.023e-002 8.394e-005 
1.472e-004 9.136e+006 1.414e+008 1.000e+000 6.039e-002 8.401e-005 
1.473e-004 9.137e+006 1.414e+008 1.000e+000 6.033e-002 8.408e-005 
1.474e-004 9.139e+006 1.414e+008 1.000e+000 5.997e-002 8.415e-005 
1.474e-004 9.140e+006 1.414e+008 1.000e+000 6.014e-002 8.422e-005 
1.475e-004 9.142e+006 1.414e+008 1.000e+000 6.016e-002 8.429e-005 
1.476e-004 9.144e+006 1.414e+008 1.000e+000 6.012e-002 8.436e-005 
1.477e-004 9.145e+006 1.414e+008 1.000e+000 6.021e-002 8.443e-005 
1.478e-004 9.147e+006 1.414e+008 1.000e+000 6.011e-002 8.451e-005 
1.479e-004 9.148e+006 1.414e+008 1.000e+000 6.008e-002 8.458e-005 
1.479e-004 9.150e+006 1.414e+008 1.000e+000 6.020e-002 8.465e-005 
1.480e-004 9.152e+006 1.414e+008 1.000e+000 6.031e-002 8.473e-005 
1.481e-004 9.153e+006 1.414e+008 1.000e+000 6.026e-002 8.480e-005 
1.482e-004 9.155e+006 1.414e+008 1.000e+000 6.025e-002 8.487e-005 
1.483e-004 9.157e+006 1.414e+008 1.000e+000 6.045e-002 8.495e-005 
1.484e-004 9.158e+006 1.414e+008 1.000e+000 6.038e-002 8.501e-005 
1.484e-004 9.160e+006 1.414e+008 1.000e+000 6.039e-002 8.508e-005 
1.485e-004 9.161e+006 1.414e+008 1.000e+000 6.030e-002 8.515e-005 
1.486e-004 9.163e+006 1.414e+008 1.000e+000 6.032e-002 8.522e-005 
1.487e-004 9.164e+006 1.414e+008 1.000e+000 6.031e-002 8.529e-005 
1.488e-004 9.166e+006 1.414e+008 1.000e+000 6.035e-002 8.536e-005 
1.488e-004 9.167e+006 1.415e+008 1.000e+000 6.093e-002 8.543e-005 
1.489e-004 9.169e+006 1.414e+008 1.000e+000 6.023e-002 8.550e-005 
1.490e-004 9.170e+006 1.414e+008 1.000e+000 6.028e-002 8.557e-005 
1.491e-004 9.172e+006 1.414e+008 1.000e+000 6.029e-002 8.564e-005 
1.491e-004 9.173e+006 1.414e+008 1.000e+000 6.032e-002 8.570e-005 
1.492e-004 9.174e+006 1.414e+008 1.000e+000 6.033e-002 8.576e-005 
1.493e-004 9.176e+006 1.414e+008 1.000e+000 6.036e-002 8.583e-005 
1.494e-004 9.177e+006 1.414e+008 1.000e+000 6.032e-002 8.589e-005 
1.494e-004 9.179e+006 1.414e+008 1.000e+000 6.022e-002 8.596e-005 
1.495e-004 9.180e+006 1.414e+008 1.000e+000 6.030e-002 8.602e-005 
1.496e-004 9.182e+006 1.414e+008 1.000e+000 6.042e-002 8.608e-005 
1.497e-004 9.183e+006 1.414e+008 1.000e+000 6.047e-002 8.615e-005 
1.497e-004 9.184e+006 1.414e+008 1.000e+000 6.051e-002 8.622e-005 
1.498e-004 9.186e+006 1.414e+008 1.000e+000 6.047e-002 8.628e-005 
1.499e-004 9.187e+006 1.414e+008 1.000e+000 6.051e-002 8.635e-005 
1.500e-004 9.189e+006 1.414e+008 1.000e+000 6.058e-002 8.641e-005 
1.500e-004 9.190e+006 1.414e+008 1.000e+000 6.058e-002 8.648e-005 
1.501e-004 9.192e+006 1.414e+008 1.000e+000 6.050e-002 8.655e-005 
1.502e-004 9.193e+006 1.414e+008 1.000e+000 6.049e-002 8.663e-005 
1.503e-004 9.195e+006 1.414e+008 1.000e+000 6.046e-002 8.670e-005 
1.504e-004 9.196e+006 1.414e+008 1.000e+000 6.034e-002 8.678e-005 
1.505e-004 9.198e+006 1.414e+008 1.000e+000 6.032e-002 8.686e-005 
1.506e-004 9.200e+006 1.414e+008 1.000e+000 6.045e-002 8.693e-005 
1.506e-004 9.201e+006 1.414e+008 1.000e+000 6.061e-002 8.700e-005 
1.507e-004 9.203e+006 1.414e+008 1.000e+000 6.062e-002 8.707e-005 
1.508e-004 9.204e+006 1.416e+008 1.000e+000 6.041e-002 8.713e-005 
1.509e-004 9.206e+006 1.415e+008 1.000e+000 6.073e-002 8.720e-005 
1.510e-004 9.207e+006 1.414e+008 1.000e+000 6.071e-002 8.727e-005 
1.510e-004 9.209e+006 1.414e+008 1.000e+000 6.075e-002 8.734e-005 
1.511e-004 9.210e+006 1.414e+008 1.000e+000 6.089e-002 8.741e-005 
1.512e-004 9.212e+006 1.414e+008 1.000e+000 6.083e-002 8.748e-005 
1.513e-004 9.213e+006 1.414e+008 1.000e+000 6.084e-002 8.755e-005 
1.514e-004 9.215e+006 1.414e+008 1.000e+000 6.077e-002 8.763e-005 
1.514e-004 9.216e+006 1.414e+008 1.000e+000 6.085e-002 8.770e-005 
1.515e-004 9.217e+006 1.414e+008 1.000e+000 6.093e-002 8.777e-005 
1.516e-004 9.219e+006 1.414e+008 1.000e+000 6.094e-002 8.783e-005 
1.517e-004 9.220e+006 1.414e+008 1.000e+000 6.099e-002 8.791e-005 
1.518e-004 9.222e+006 1.414e+008 1.000e+000 6.086e-002 8.798e-005 
1.518e-004 9.223e+006 1.414e+008 1.000e+000 6.092e-002 8.805e-005 
1.519e-004 9.225e+006 1.414e+008 1.000e+000 6.045e-002 8.812e-005 
1.520e-004 9.226e+006 1.414e+008 1.000e+000 6.042e-002 8.819e-005 
1.521e-004 9.228e+006 1.414e+008 1.000e+000 6.066e-002 8.826e-005 
1.522e-004 9.229e+006 1.414e+008 1.000e+000 6.080e-002 8.832e-005 
1.522e-004 9.230e+006 1.414e+008 1.000e+000 6.068e-002 8.839e-005 
1.523e-004 9.232e+006 1.414e+008 1.000e+000 6.070e-002 8.845e-005 
1.524e-004 9.233e+006 1.414e+008 1.000e+000 6.082e-002 8.852e-005 
1.525e-004 9.235e+006 1.414e+008 1.000e+000 6.087e-002 8.858e-005 
1.525e-004 9.236e+006 1.414e+008 1.000e+000 6.104e-002 8.865e-005 
1.526e-004 9.237e+006 1.414e+008 1.000e+000 6.102e-002 8.871e-005 
1.527e-004 9.238e+006 1.414e+008 1.000e+000 6.111e-002 8.878e-005 
1.527e-004 9.240e+006 1.414e+008 1.000e+000 6.116e-002 8.884e-005 
1.528e-004 9.241e+006 1.414e+008 1.000e+000 6.105e-002 8.891e-005 
1.529e-004 9.243e+006 1.414e+008 1.000e+000 6.114e-002 8.897e-005 
1.530e-004 9.244e+006 1.414e+008 1.000e+000 6.116e-002 8.904e-005 
1.531e-004 9.245e+006 1.414e+008 1.000e+000 6.110e-002 8.911e-005 
1.531e-004 9.247e+006 1.414e+008 1.000e+000 6.116e-002 8.918e-005 
1.532e-004 9.248e+006 1.414e+008 1.000e+000 6.122e-002 8.926e-005 
1.533e-004 9.250e+006 1.414e+008 1.000e+000 6.112e-002 8.933e-005 
1.534e-004 9.251e+006 1.414e+008 1.000e+000 6.066e-002 8.941e-005 
1.535e-004 9.253e+006 1.414e+008 1.000e+000 6.087e-002 8.949e-005 
1.536e-004 9.254e+006 1.414e+008 1.000e+000 6.099e-002 8.956e-005 
1.536e-004 9.256e+006 1.414e+008 1.000e+000 6.099e-002 8.963e-005 
1.537e-004 9.257e+006 1.414e+008 1.000e+000 6.092e-002 8.969e-005 
1.538e-004 9.259e+006 1.415e+008 1.000e+000 6.084e-002 8.976e-005 
1.539e-004 9.260e+006 1.419e+008 1.000e+000 6.078e-002 8.982e-005 
1.539e-004 9.261e+006 1.415e+008 1.000e+000 6.140e-002 8.989e-005 
1.540e-004 9.263e+006 1.414e+008 1.000e+000 6.144e-002 8.996e-005 
1.541e-004 9.264e+006 1.414e+008 1.000e+000 6.153e-002 9.002e-005 
1.542e-004 9.265e+006 1.414e+008 1.000e+000 6.152e-002 9.009e-005 
1.542e-004 9.266e+006 1.414e+008 1.000e+000 6.154e-002 9.015e-005 
1.543e-004 9.268e+006 1.414e+008 1.000e+000 6.148e-002 9.022e-005 
1.544e-004 9.269e+006 1.414e+008 1.000e+000 6.151e-002 9.028e-005 
1.545e-004 9.270e+006 1.414e+008 1.000e+000 6.158e-002 9.035e-005 
1.545e-004 9.272e+006 1.414e+008 1.000e+000 6.147e-002 9.041e-005 
1.546e-004 9.273e+006 1.414e+008 1.000e+000 6.163e-002 9.048e-005 
1.547e-004 9.274e+006 1.414e+008 1.000e+000 6.159e-002 9.054e-005 
1.548e-004 9.275e+006 1.414e+008 1.000e+000 6.146e-002 9.061e-005 
1.548e-004 9.277e+006 1.414e+008 1.000e+000 6.146e-002 9.068e-005 
1.549e-004 9.278e+006 1.415e+008 1.000e+000 6.067e-002 9.075e-005 
1.550e-004 9.279e+006 1.414e+008 1.000e+000 6.118e-002 9.081e-005 
1.551e-004 9.281e+006 1.414e+008 1.000e+000 6.118e-002 9.088e-005 
1.551e-004 9.282e+006 1.414e+008 1.000e+000 6.125e-002 9.094e-005 
1.552e-004 9.283e+006 1.414e+008 1.000e+000 6.105e-002 9.101e-005 
1.553e-004 9.285e+006 1.415e+008 1.000e+000 6.110e-002 9.107e-005 
1.554e-004 9.286e+006 1.418e+008 1.000e+000 6.102e-002 9.113e-005 
1.554e-004 9.287e+006 1.415e+008 1.000e+000 6.136e-002 9.120e-005 
1.555e-004 9.289e+006 1.414e+008 1.000e+000 6.134e-002 9.126e-005 
1.556e-004 9.290e+006 1.414e+008 1.000e+000 6.158e-002 9.133e-005 
1.557e-004 9.291e+006 1.414e+008 1.000e+000 6.166e-002 9.139e-005 
1.557e-004 9.292e+006 1.414e+008 1.000e+000 6.163e-002 9.145e-005 
1.558e-004 9.294e+006 1.414e+008 1.000e+000 6.165e-002 9.152e-005 
1.559e-004 9.295e+006 1.414e+008 1.000e+000 6.171e-002 9.158e-005 
1.559e-004 9.296e+006 1.414e+008 1.000e+000 6.171e-002 9.165e-005 
1.560e-004 9.297e+006 1.414e+008 1.000e+000 6.175e-002 9.171e-005 
1.561e-004 9.299e+006 1.414e+008 1.000e+000 6.177e-002 9.178e-005 
1.562e-004 9.300e+006 1.414e+008 1.000e+000 6.186e-002 9.185e-005 
1.563e-004 9.301e+006 1.414e+008 1.000e+000 6.183e-002 9.192e-005 
1.563e-004 9.303e+006 1.414e+008 1.000e+000 6.185e-002 9.200e-005 
1.564e-004 9.304e+006 1.414e+008 1.000e+000 6.143e-002 9.208e-005 
1.565e-004 9.306e+006 1.414e+008 1.000e+000 6.141e-002 9.215e-005 
1.566e-004 9.307e+006 1.414e+008 1.000e+000 6.148e-002 9.222e-005 
1.567e-004 9.309e+006 1.414e+008 1.000e+000 6.149e-002 9.230e-005 
1.568e-004 9.310e+006 1.414e+008 1.000e+000 6.165e-002 9.237e-005 
1.569e-004 9.312e+006 1.417e+008 1.000e+000 6.150e-002 9.245e-005 
1.569e-004 9.313e+006 1.415e+008 1.000e+000 6.183e-002 9.252e-005 
1.570e-004 9.315e+006 1.414e+008 1.000e+000 6.172e-002 9.260e-005 
1.571e-004 9.316e+006 1.414e+008 1.000e+000 6.175e-002 9.267e-005 
1.572e-004 9.318e+006 1.414e+008 1.000e+000 6.192e-002 9.275e-005 
1.573e-004 9.319e+006 1.414e+008 1.000e+000 6.193e-002 9.282e-005 
1.574e-004 9.320e+006 1.414e+008 1.000e+000 6.184e-002 9.289e-005 
1.574e-004 9.322e+006 1.414e+008 1.000e+000 6.191e-002 9.297e-005 
1.575e-004 9.323e+006 1.414e+008 1.000e+000 6.188e-002 9.304e-005 
1.576e-004 9.325e+006 1.414e+008 1.000e+000 6.197e-002 9.312e-005 
1.577e-004 9.326e+006 1.414e+008 1.000e+000 6.196e-002 9.319e-005 
1.578e-004 9.328e+006 1.414e+008 1.000e+000 6.181e-002 9.327e-005 
1.579e-004 9.329e+006 1.414e+008 1.000e+000 6.194e-002 9.334e-005 
1.580e-004 9.330e+006 1.414e+008 1.000e+000 6.156e-002 9.342e-005 
1.580e-004 9.332e+006 1.414e+008 1.000e+000 6.157e-002 9.349e-005 
1.581e-004 9.333e+006 1.414e+008 1.000e+000 6.168e-002 9.356e-005 
1.582e-004 9.335e+006 1.414e+008 1.000e+000 6.159e-002 9.363e-005 
1.583e-004 9.336e+006 1.414e+008 1.000e+000 6.164e-002 9.370e-005 
1.584e-004 9.337e+006 1.417e+008 1.000e+000 6.145e-002 9.377e-005 
1.584e-004 9.338e+006 1.415e+008 1.000e+000 6.182e-002 9.384e-005 
1.585e-004 9.340e+006 1.414e+008 1.000e+000 6.184e-002 9.390e-005 
1.586e-004 9.341e+006 1.414e+008 1.000e+000 6.187e-002 9.397e-005 
1.586e-004 9.342e+006 1.414e+008 1.000e+000 6.195e-002 9.403e-005 
1.587e-004 9.343e+006 1.414e+008 1.000e+000 6.196e-002 9.410e-005 
1.588e-004 9.345e+006 1.414e+008 1.000e+000 6.206e-002 9.416e-005 
1.589e-004 9.346e+006 1.414e+008 1.000e+000 6.203e-002 9.423e-005 
1.589e-004 9.347e+006 1.414e+008 1.000e+000 6.206e-002 9.430e-005 
1.590e-004 9.348e+006 1.414e+008 1.000e+000 6.204e-002 9.436e-005 
1.591e-004 9.350e+006 1.414e+008 1.000e+000 6.206e-002 9.443e-005 
1.592e-004 9.351e+006 1.414e+008 1.000e+000 6.210e-002 9.450e-005 
1.593e-004 9.352e+006 1.414e+008 1.000e+000 6.221e-002 9.458e-005 
1.594e-004 9.354e+006 1.414e+008 1.000e+000 6.223e-002 9.466e-005 
1.594e-004 9.355e+006 1.414e+008 1.000e+000 6.187e-002 9.474e-005 
1.595e-004 9.357e+006 1.414e+008 1.000e+000 6.188e-002 9.482e-005 
1.596e-004 9.358e+006 1.414e+008 1.000e+000 6.179e-002 9.489e-005 
1.597e-004 9.360e+006 1.414e+008 1.000e+000 6.185e-002 9.496e-005 
1.598e-004 9.361e+006 1.414e+008 1.000e+000 6.191e-002 9.504e-005 
1.599e-004 9.362e+006 1.414e+008 1.000e+000 6.194e-002 9.511e-005 
1.600e-004 9.364e+006 1.414e+008 1.000e+000 6.200e-002 9.519e-005 
1.600e-004 9.365e+006 1.414e+008 1.000e+000 6.201e-002 9.527e-005 
1.601e-004 9.367e+006 1.414e+008 1.000e+000 6.198e-002 9.534e-005 
1.602e-004 9.368e+006 1.414e+008 1.000e+000 6.211e-002 9.541e-005 
1.603e-004 9.369e+006 1.414e+008 1.000e+000 6.222e-002 9.548e-005 
1.604e-004 9.370e+006 1.414e+008 1.000e+000 6.221e-002 9.555e-005 
1.604e-004 9.372e+006 1.414e+008 1.000e+000 6.217e-002 9.562e-005 
1.605e-004 9.373e+006 1.414e+008 1.000e+000 6.213e-002 9.570e-005 
1.606e-004 9.374e+006 1.414e+008 1.000e+000 6.225e-002 9.577e-005 
1.607e-004 9.376e+006 1.414e+008 1.000e+000 6.219e-002 9.584e-005 
1.608e-004 9.377e+006 1.414e+008 1.000e+000 6.215e-002 9.592e-005 
1.609e-004 9.378e+006 1.414e+008 1.000e+000 6.218e-002 9.599e-005 
1.609e-004 9.380e+006 1.414e+008 1.000e+000 6.199e-002 9.606e-005 
1.610e-004 9.381e+006 1.414e+008 1.000e+000 6.206e-002 9.613e-005 
1.611e-004 9.382e+006 1.414e+008 1.000e+000 6.203e-002 9.620e-005 
1.612e-004 9.383e+006 1.414e+008 1.000e+000 6.191e-002 9.627e-005 
1.612e-004 9.385e+006 1.414e+008 1.000e+000 6.202e-002 9.634e-005 
1.613e-004 9.386e+006 1.414e+008 1.000e+000 6.209e-002 9.640e-005 
1.614e-004 9.387e+006 1.414e+008 1.000e+000 6.200e-002 9.647e-005 
1.615e-004 9.388e+006 1.414e+008 1.000e+000 6.211e-002 9.654e-005 
1.616e-004 9.390e+006 1.414e+008 1.000e+000 6.214e-002 9.661e-005 
1.616e-004 9.391e+006 1.414e+008 1.000e+000 6.219e-002 9.667e-005 
1.617e-004 9.392e+006 1.414e+008 1.000e+000 6.218e-002 9.674e-005 
1.618e-004 9.393e+006 1.414e+008 1.000e+000 6.222e-002 9.680e-005 
1.618e-004 9.394e+006 1.414e+008 1.000e+000 6.228e-002 9.687e-005 
1.619e-004 9.395e+006 1.414e+008 1.000e+000 6.228e-002 9.693e-005 
1.620e-004 9.397e+006 1.414e+008 1.000e+000 6.227e-002 9.700e-005 
1.621e-004 9.398e+006 1.414e+008 1.000e+000 6.232e-002 9.706e-005 
1.621e-004 9.399e+006 1.414e+008 1.000e+000 6.229e-002 9.713e-005 
1.622e-004 9.400e+006 1.414e+008 1.000e+000 6.227e-002 9.720e-005 
1.623e-004 9.402e+006 1.414e+008 1.000e+000 6.234e-002 9.728e-005 
1.624e-004 9.403e+006 1.414e+008 1.000e+000 6.243e-002 9.735e-005 
1.625e-004 9.404e+006 1.414e+008 1.000e+000 6.209e-002 9.743e-005 
1.625e-004 9.405e+006 1.414e+008 1.000e+000 6.200e-002 9.750e-005 
1.626e-004 9.407e+006 1.414e+008 1.000e+000 6.224e-002 9.756e-005 
1.627e-004 9.408e+006 1.414e+008 1.000e+000 6.206e-002 9.763e-005 
1.628e-004 9.409e+006 1.414e+008 1.000e+000 6.215e-002 9.770e-005 
1.629e-004 9.410e+006 1.417e+008 1.000e+000 6.184e-002 9.776e-005 
1.629e-004 9.412e+006 1.415e+008 1.000e+000 6.221e-002 9.783e-005 
1.630e-004 9.413e+006 1.414e+008 1.000e+000 6.219e-002 9.790e-005 
1.631e-004 9.414e+006 1.414e+008 1.000e+000 6.225e-002 9.797e-005 
1.632e-004 9.415e+006 1.414e+008 1.000e+000 6.222e-002 9.804e-005 
1.632e-004 9.416e+006 1.414e+008 1.000e+000 6.233e-002 9.811e-005 
1.633e-004 9.418e+006 1.414e+008 1.000e+000 6.238e-002 9.818e-005 
1.634e-004 9.419e+006 1.414e+008 1.000e+000 6.246e-002 9.825e-005 
1.635e-004 9.420e+006 1.414e+008 1.000e+000 6.240e-002 9.832e-005 
1.635e-004 9.421e+006 1.414e+008 1.000e+000 6.236e-002 9.839e-005 
1.636e-004 9.422e+006 1.414e+008 1.000e+000 6.234e-002 9.846e-005 
1.637e-004 9.424e+006 1.414e+008 1.000e+000 6.242e-002 9.853e-005 
1.638e-004 9.425e+006 1.414e+008 1.000e+000 6.239e-002 9.860e-005 
1.639e-004 9.426e+006 1.414e+008 1.000e+000 6.243e-002 9.867e-005 
1.639e-004 9.427e+006 1.414e+008 1.000e+000 6.208e-002 9.874e-005 
1.640e-004 9.428e+006 1.414e+008 1.000e+000 6.215e-002 9.881e-005 
1.641e-004 9.430e+006 1.414e+008 1.000e+000 6.221e-002 9.888e-005 
1.642e-004 9.431e+006 1.414e+008 1.000e+000 6.215e-002 9.895e-005 
1.642e-004 9.432e+006 1.414e+008 1.000e+000 6.219e-002 9.901e-005 
1.643e-004 9.433e+006 1.414e+008 1.000e+000 6.223e-002 9.908e-005 
1.644e-004 9.434e+006 1.414e+008 1.000e+000 6.223e-002 9.914e-005 
1.645e-004 9.435e+006 1.414e+008 1.000e+000 6.224e-002 9.921e-005 
1.645e-004 9.436e+006 1.414e+008 1.000e+000 6.232e-002 9.927e-005 
1.646e-004 9.438e+006 1.414e+008 1.000e+000 6.228e-002 9.934e-005 
1.647e-004 9.439e+006 1.414e+008 1.000e+000 6.238e-002 9.940e-005 
1.648e-004 9.440e+006 1.414e+008 1.000e+000 6.231e-002 9.947e-005 
1.648e-004 9.441e+006 1.414e+008 1.000e+000 6.251e-002 9.954e-005 
1.649e-004 9.442e+006 1.414e+008 1.000e+000 6.242e-002 9.960e-005 
1.650e-004 9.443e+006 1.414e+008 1.000e+000 6.236e-002 9.967e-005 
1.651e-004 9.444e+006 1.414e+008 1.000e+000 6.234e-002 9.973e-005 
1.651e-004 9.445e+006 1.414e+008 1.000e+000 6.238e-002 9.980e-005 
1.652e-004 9.447e+006 1.414e+008 1.000e+000 6.234e-002 9.988e-005 
1.653e-004 9.448e+006 1.414e+008 1.000e+000 6.248e-002 9.995e-005 
1.654e-004 9.449e+006 1.414e+008 1.000e+000 6.222e-002 1.000e-004 
1.655e-004 9.450e+006 1.414e+008 1.000e+000 6.218e-002 1.001e-004 
1.655e-004 9.452e+006 1.414e+008 1.000e+000 6.224e-002 1.002e-004 
1.656e-004 9.453e+006 1.415e+008 1.000e+000 6.235e-002 1.002e-004 
1.657e-004 9.454e+006 1.415e+008 1.000e+000 6.220e-002 1.003e-004 
1.658e-004 9.455e+006 1.414e+008 1.000e+000 6.225e-002 1.004e-004 
1.659e-004 9.457e+006 1.414e+008 1.000e+000 6.222e-002 1.005e-004 
1.660e-004 9.458e+006 1.414e+008 1.000e+000 6.228e-002 1.005e-004 
1.660e-004 9.459e+006 1.414e+008 1.000e+000 6.238e-002 1.006e-004 
1.661e-004 9.461e+006 1.414e+008 1.000e+000 6.239e-002 1.007e-004 
1.662e-004 9.462e+006 1.414e+008 1.000e+000 6.241e-002 1.008e-004 
1.663e-004 9.463e+006 1.414e+008 1.000e+000 6.246e-002 1.008e-004 
1.664e-004 9.464e+006 1.414e+008 1.000e+000 6.252e-002 1.009e-004 
1.664e-004 9.465e+006 1.414e+008 1.000e+000 6.242e-002 1.010e-004 
1.665e-004 9.466e+006 1.414e+008 1.000e+000 6.249e-002 1.010e-004 
1.666e-004 9.468e+006 1.414e+008 1.000e+000 6.243e-002 1.011e-004 
1.667e-004 9.469e+006 1.414e+008 1.000e+000 6.251e-002 1.012e-004 
1.668e-004 9.470e+006 1.414e+008 1.000e+000 6.252e-002 1.013e-004 
1.669e-004 9.471e+006 1.414e+008 1.000e+000 6.222e-002 1.014e-004 
1.669e-004 9.473e+006 1.414e+008 1.000e+000 6.229e-002 1.014e-004 
1.670e-004 9.474e+006 1.414e+008 1.000e+000 6.244e-002 1.015e-004 
1.671e-004 9.475e+006 1.414e+008 1.000e+000 6.237e-002 1.016e-004 
1.672e-004 9.476e+006 1.414e+008 1.000e+000 6.231e-002 1.016e-004 
1.672e-004 9.477e+006 1.414e+008 1.000e+000 6.232e-002 1.017e-004 
1.673e-004 9.478e+006 1.414e+008 1.000e+000 6.228e-002 1.018e-004 
1.674e-004 9.480e+006 1.414e+008 1.000e+000 6.232e-002 1.018e-004 
1.675e-004 9.481e+006 1.414e+008 1.000e+000 6.245e-002 1.019e-004 
1.675e-004 9.482e+006 1.414e+008 1.000e+000 6.242e-002 1.020e-004 
1.676e-004 9.483e+006 1.414e+008 1.000e+000 6.254e-002 1.020e-004 
1.677e-004 9.484e+006 1.414e+008 1.000e+000 6.245e-002 1.021e-004 
1.678e-004 9.485e+006 1.414e+008 1.000e+000 6.246e-002 1.022e-004 
1.678e-004 9.486e+006 1.414e+008 1.000e+000 6.256e-002 1.022e-004 
1.679e-004 9.487e+006 1.414e+008 1.000e+000 6.267e-002 1.023e-004 
1.680e-004 9.488e+006 1.414e+008 1.000e+000 6.251e-002 1.024e-004 
1.681e-004 9.489e+006 1.414e+008 1.000e+000 6.252e-002 1.024e-004 
1.681e-004 9.490e+006 1.414e+008 1.000e+000 6.253e-002 1.025e-004 
1.682e-004 9.492e+006 1.414e+008 1.000e+000 6.264e-002 1.026e-004 
1.683e-004 9.493e+006 1.414e+008 1.000e+000 6.261e-002 1.027e-004 
1.684e-004 9.494e+006 1.414e+008 1.000e+000 6.236e-002 1.027e-004 
1.685e-004 9.495e+006 1.414e+008 1.000e+000 6.240e-002 1.028e-004 
1.686e-004 9.497e+006 1.414e+008 1.000e+000 6.249e-002 1.029e-004 
1.686e-004 9.498e+006 1.414e+008 1.000e+000 6.237e-002 1.030e-004 
1.687e-004 9.499e+006 1.414e+008 1.000e+000 6.232e-002 1.030e-004 
1.688e-004 9.500e+006 1.414e+008 1.000e+000 6.232e-002 1.031e-004 
1.689e-004 9.501e+006 1.414e+008 1.000e+000 6.238e-002 1.032e-004 
1.690e-004 9.503e+006 1.414e+008 1.000e+000 6.265e-002 1.032e-004 
1.690e-004 9.504e+006 1.414e+008 1.000e+000 6.267e-002 1.033e-004 
1.691e-004 9.505e+006 1.414e+008 1.000e+000 6.264e-002 1.034e-004 
1.692e-004 9.506e+006 1.414e+008 1.000e+000 6.269e-002 1.035e-004 
1.693e-004 9.507e+006 1.414e+008 1.000e+000 6.272e-002 1.035e-004 
1.694e-004 9.508e+006 1.414e+008 1.000e+000 6.277e-002 1.036e-004 
1.694e-004 9.509e+006 1.414e+008 1.000e+000 6.276e-002 1.037e-004 
1.695e-004 9.510e+006 1.414e+008 1.000e+000 6.266e-002 1.037e-004 
1.696e-004 9.511e+006 1.414e+008 1.000e+000 6.270e-002 1.038e-004 
1.697e-004 9.512e+006 1.414e+008 1.000e+000 6.263e-002 1.039e-004 
1.697e-004 9.513e+006 1.414e+008 1.000e+000 6.280e-002 1.039e-004 
1.698e-004 9.515e+006 1.414e+008 1.000e+000 6.237e-002 1.040e-004 
1.699e-004 9.516e+006 1.414e+008 1.000e+000 6.248e-002 1.041e-004 
1.700e-004 9.517e+006 1.414e+008 1.000e+000 6.250e-002 1.041e-004 
1.700e-004 9.518e+006 1.414e+008 1.000e+000 6.257e-002 1.042e-004 
1.701e-004 9.519e+006 1.414e+008 1.000e+000 6.254e-002 1.043e-004 
1.702e-004 9.520e+006 1.414e+008 1.000e+000 6.257e-002 1.043e-004 
1.703e-004 9.521e+006 1.414e+008 1.000e+000 6.247e-002 1.044e-004 
1.703e-004 9.522e+006 1.414e+008 1.000e+000 6.253e-002 1.045e-004 
1.704e-004 9.523e+006 1.414e+008 1.000e+000 6.258e-002 1.045e-004 
1.705e-004 9.524e+006 1.414e+008 1.000e+000 6.268e-002 1.046e-004 
1.705e-004 9.525e+006 1.414e+008 1.000e+000 6.265e-002 1.047e-004 
1.706e-004 9.526e+006 1.414e+008 1.000e+000 6.281e-002 1.047e-004 
1.707e-004 9.527e+006 1.414e+008 1.000e+000 6.276e-002 1.048e-004 
1.708e-004 9.528e+006 1.414e+008 1.000e+000 6.282e-002 1.049e-004 
1.708e-004 9.529e+006 1.414e+008 1.000e+000 6.280e-002 1.049e-004 
1.709e-004 9.530e+006 1.414e+008 1.000e+000 6.274e-002 1.050e-004 
1.710e-004 9.531e+006 1.414e+008 1.000e+000 6.268e-002 1.051e-004 
1.711e-004 9.533e+006 1.414e+008 1.000e+000 6.269e-002 1.051e-004 
1.712e-004 9.534e+006 1.414e+008 1.000e+000 6.271e-002 1.052e-004 
1.712e-004 9.535e+006 1.414e+008 1.000e+000 6.270e-002 1.053e-004 
1.713e-004 9.536e+006 1.414e+008 1.000e+000 6.250e-002 1.054e-004 
1.714e-004 9.537e+006 1.414e+008 1.000e+000 6.258e-002 1.054e-004 
1.715e-004 9.538e+006 1.414e+008 1.000e+000 6.263e-002 1.055e-004 
1.715e-004 9.539e+006 1.414e+008 1.000e+000 6.264e-002 1.056e-004 
1.716e-004 9.540e+006 1.414e+008 1.000e+000 6.252e-002 1.056e-004 
1.717e-004 9.541e+006 1.416e+008 1.000e+000 6.251e-002 1.057e-004 
1.718e-004 9.543e+006 1.415e+008 1.000e+000 6.278e-002 1.058e-004 
1.719e-004 9.544e+006 1.414e+008 1.000e+000 6.273e-002 1.058e-004 
1.719e-004 9.545e+006 1.414e+008 1.000e+000 6.288e-002 1.059e-004 
1.720e-004 9.546e+006 1.414e+008 1.000e+000 6.289e-002 1.060e-004 
1.721e-004 9.547e+006 1.414e+008 1.000e+000 6.295e-002 1.060e-004 
1.722e-004 9.548e+006 1.414e+008 1.000e+000 6.297e-002 1.061e-004 
1.722e-004 9.549e+006 1.414e+008 1.000e+000 6.290e-002 1.062e-004 
1.723e-004 9.550e+006 1.414e+008 1.000e+000 6.296e-002 1.063e-004 
1.724e-004 9.551e+006 1.414e+008 1.000e+000 6.292e-002 1.063e-004 
1.725e-004 9.552e+006 1.414e+008 1.000e+000 6.287e-002 1.064e-004 
1.726e-004 9.553e+006 1.414e+008 1.000e+000 6.287e-002 1.065e-004 
1.727e-004 9.555e+006 1.414e+008 1.000e+000 6.276e-002 1.066e-004 
1.727e-004 9.556e+006 1.414e+008 1.000e+000 6.283e-002 1.066e-004 
1.728e-004 9.557e+006 1.414e+008 1.000e+000 6.260e-002 1.067e-004 
1.729e-004 9.558e+006 1.414e+008 1.000e+000 6.271e-002 1.068e-004 
1.730e-004 9.559e+006 1.414e+008 1.000e+000 6.282e-002 1.068e-004 
1.730e-004 9.560e+006 1.414e+008 1.000e+000 6.278e-002 1.069e-004 
1.731e-004 9.561e+006 1.414e+008 1.000e+000 6.286e-002 1.070e-004 
1.732e-004 9.562e+006 1.414e+008 1.000e+000 6.290e-002 1.070e-004 
1.733e-004 9.563e+006 1.414e+008 1.000e+000 6.294e-002 1.071e-004 
1.733e-004 9.564e+006 1.414e+008 1.000e+000 6.301e-002 1.072e-004 
1.734e-004 9.565e+006 1.414e+008 1.000e+000 6.304e-002 1.072e-004 
1.735e-004 9.566e+006 1.414e+008 1.000e+000 6.313e-002 1.073e-004 
1.736e-004 9.567e+006 1.414e+008 1.000e+000 6.328e-002 1.074e-004 
1.736e-004 9.568e+006 1.414e+008 1.000e+000 6.312e-002 1.075e-004 
1.737e-004 9.569e+006 1.414e+008 1.000e+000 6.309e-002 1.075e-004 
1.738e-004 9.570e+006 1.414e+008 1.000e+000 6.320e-002 1.076e-004 
1.739e-004 9.571e+006 1.414e+008 1.000e+000 6.316e-002 1.077e-004 
1.739e-004 9.572e+006 1.414e+008 1.000e+000 6.317e-002 1.077e-004 
1.740e-004 9.573e+006 1.414e+008 1.000e+000 6.319e-002 1.078e-004 
1.741e-004 9.574e+006 1.414e+008 1.000e+000 6.320e-002 1.079e-004 
1.742e-004 9.576e+006 1.414e+008 1.000e+000 6.317e-002 1.080e-004 
1.743e-004 9.577e+006 1.414e+008 1.000e+000 6.277e-002 1.080e-004 
1.744e-004 9.578e+006 1.414e+008 1.000e+000 6.295e-002 1.081e-004 
1.744e-004 9.579e+006 1.414e+008 1.000e+000 6.302e-002 1.082e-004 
1.745e-004 9.580e+006 1.414e+008 1.000e+000 6.310e-002 1.083e-004 
1.746e-004 9.581e+006 1.414e+008 1.000e+000 6.312e-002 1.083e-004 
1.747e-004 9.582e+006 1.414e+008 1.000e+000 6.324e-002 1.084e-004 
1.748e-004 9.583e+006 1.414e+008 1.000e+000 6.324e-002 1.085e-004 
1.748e-004 9.584e+006 1.414e+008 1.000e+000 6.332e-002 1.085e-004 
1.749e-004 9.585e+006 1.414e+008 1.000e+000 6.338e-002 1.086e-004 
1.750e-004 9.586e+006 1.414e+008 1.000e+000 6.328e-002 1.087e-004 
1.751e-004 9.587e+006 1.414e+008 1.000e+000 6.334e-002 1.087e-004 
1.751e-004 9.588e+006 1.414e+008 1.000e+000 6.341e-002 1.088e-004 
1.752e-004 9.589e+006 1.414e+008 1.000e+000 6.345e-002 1.089e-004 
1.753e-004 9.590e+006 1.414e+008 1.000e+000 6.337e-002 1.090e-004 
1.754e-004 9.591e+006 1.414e+008 1.000e+000 6.355e-002 1.090e-004 
1.754e-004 9.592e+006 1.414e+008 1.000e+000 6.348e-002 1.091e-004 
1.755e-004 9.593e+006 1.414e+008 1.000e+000 6.340e-002 1.092e-004 
1.756e-004 9.594e+006 1.414e+008 1.000e+000 6.343e-002 1.092e-004 
1.757e-004 9.595e+006 1.414e+008 1.000e+000 6.298e-002 1.093e-004 
1.757e-004 9.596e+006 1.414e+008 1.000e+000 6.291e-002 1.094e-004 
1.758e-004 9.597e+006 1.414e+008 1.000e+000 6.299e-002 1.094e-004 
1.759e-004 9.598e+006 1.414e+008 1.000e+000 6.310e-002 1.095e-004 
1.760e-004 9.599e+006 1.414e+008 1.000e+000 6.309e-002 1.096e-004 
1.761e-004 9.600e+006 1.414e+008 1.000e+000 6.312e-002 1.097e-004 
1.761e-004 9.601e+006 1.414e+008 1.000e+000 6.309e-002 1.097e-004 
1.762e-004 9.602e+006 1.414e+008 1.000e+000 6.318e-002 1.098e-004 
1.763e-004 9.603e+006 1.414e+008 1.000e+000 6.339e-002 1.099e-004 
1.764e-004 9.604e+006 1.414e+008 1.000e+000 6.331e-002 1.099e-004 
1.764e-004 9.605e+006 1.414e+008 1.000e+000 6.344e-002 1.100e-004 
1.765e-004 9.606e+006 1.414e+008 1.000e+000 6.338e-002 1.101e-004 
1.766e-004 9.607e+006 1.414e+008 1.000e+000 6.333e-002 1.101e-004 
1.767e-004 9.608e+006 1.414e+008 1.000e+000 6.329e-002 1.102e-004 
1.767e-004 9.609e+006 1.414e+008 1.000e+000 6.331e-002 1.103e-004 
1.768e-004 9.610e+006 1.414e+008 1.000e+000 6.328e-002 1.103e-004 
1.769e-004 9.611e+006 1.414e+008 1.000e+000 6.318e-002 1.104e-004 
1.770e-004 9.613e+006 1.414e+008 1.000e+000 6.353e-002 1.105e-004 
1.771e-004 9.614e+006 1.414e+008 1.000e+000 6.344e-002 1.106e-004 
1.772e-004 9.615e+006 1.414e+008 1.000e+000 6.316e-002 1.107e-004 
1.773e-004 9.616e+006 1.414e+008 1.000e+000 6.323e-002 1.108e-004 
1.773e-004 9.617e+006 1.414e+008 1.000e+000 6.329e-002 1.108e-004 
1.774e-004 9.618e+006 1.414e+008 1.000e+000 6.328e-002 1.109e-004 
1.775e-004 9.619e+006 1.414e+008 1.000e+000 6.341e-002 1.110e-004 
1.776e-004 9.620e+006 1.414e+008 1.000e+000 6.361e-002 1.110e-004 
1.777e-004 9.621e+006 1.414e+008 1.000e+000 6.352e-002 1.111e-004 
1.777e-004 9.622e+006 1.414e+008 1.000e+000 6.363e-002 1.112e-004 
1.778e-004 9.623e+006 1.414e+008 1.000e+000 6.369e-002 1.113e-004 
1.779e-004 9.624e+006 1.414e+008 1.000e+000 6.376e-002 1.113e-004 
1.780e-004 9.625e+006 1.414e+008 1.000e+000 6.366e-002 1.114e-004 
1.781e-004 9.626e+006 1.414e+008 1.000e+000 6.370e-002 1.115e-004 
1.781e-004 9.627e+006 1.414e+008 1.000e+000 6.376e-002 1.116e-004 
1.782e-004 9.629e+006 1.414e+008 1.000e+000 6.385e-002 1.116e-004 
1.783e-004 9.630e+006 1.414e+008 1.000e+000 6.381e-002 1.117e-004 
1.784e-004 9.631e+006 1.414e+008 1.000e+000 6.392e-002 1.118e-004 
1.785e-004 9.632e+006 1.414e+008 1.000e+000 6.378e-002 1.119e-004 
1.786e-004 9.633e+006 1.414e+008 1.000e+000 6.347e-002 1.120e-004 
1.787e-004 9.634e+006 1.414e+008 1.000e+000 6.323e-002 1.120e-004 
1.788e-004 9.636e+006 1.415e+008 1.000e+000 6.338e-002 1.121e-004 
1.789e-004 9.637e+006 1.415e+008 1.000e+000 6.354e-002 1.122e-004 
1.789e-004 9.638e+006 1.415e+008 1.000e+000 6.352e-002 1.123e-004 
1.790e-004 9.639e+006 1.414e+008 1.000e+000 6.334e-002 1.124e-004 
1.791e-004 9.640e+006 1.414e+008 1.000e+000 6.343e-002 1.124e-004 
1.792e-004 9.641e+006 1.414e+008 1.000e+000 6.359e-002 1.125e-004 
1.793e-004 9.642e+006 1.414e+008 1.000e+000 6.357e-002 1.126e-004 
1.793e-004 9.643e+006 1.414e+008 1.000e+000 6.354e-002 1.126e-004 
1.794e-004 9.644e+006 1.414e+008 1.000e+000 6.362e-002 1.127e-004 
1.795e-004 9.645e+006 1.414e+008 1.000e+000 6.360e-002 1.128e-004 
1.796e-004 9.646e+006 1.414e+008 1.000e+000 6.383e-002 1.129e-004 
1.797e-004 9.647e+006 1.414e+008 1.000e+000 6.377e-002 1.129e-004 
1.797e-004 9.648e+006 1.414e+008 1.000e+000 6.385e-002 1.130e-004 
1.798e-004 9.649e+006 1.414e+008 1.000e+000 6.392e-002 1.131e-004 
1.799e-004 9.650e+006 1.414e+008 1.000e+000 6.391e-002 1.132e-004 
1.800e-004 9.651e+006 1.414e+008 1.000e+000 6.384e-002 1.132e-004 
1.801e-004 9.652e+006 1.414e+008 1.000e+000 6.359e-002 1.133e-004 
1.802e-004 9.653e+006 1.414e+008 1.000e+000 6.367e-002 1.134e-004 
1.802e-004 9.654e+006 1.414e+008 1.000e+000 6.360e-002 1.135e-004 
1.803e-004 9.655e+006 1.414e+008 1.000e+000 6.371e-002 1.135e-004 
1.804e-004 9.656e+006 1.414e+008 1.000e+000 6.382e-002 1.136e-004 
1.805e-004 9.657e+006 1.414e+008 1.000e+000 6.383e-002 1.137e-004 
1.806e-004 9.658e+006 1.414e+008 1.000e+000 6.385e-002 1.138e-004 
1.807e-004 9.659e+006 1.414e+008 1.000e+000 6.389e-002 1.138e-004 
1.807e-004 9.660e+006 1.414e+008 1.000e+000 6.395e-002 1.139e-004 
1.808e-004 9.662e+006 1.414e+008 1.000e+000 6.404e-002 1.140e-004 
1.809e-004 9.662e+006 1.414e+008 1.000e+000 6.403e-002 1.141e-004 
1.810e-004 9.663e+006 1.414e+008 1.000e+000 6.405e-002 1.141e-004 
1.811e-004 9.664e+006 1.414e+008 1.000e+000 6.393e-002 1.142e-004 
1.812e-004 9.666e+006 1.414e+008 1.000e+000 6.407e-002 1.143e-004 
1.812e-004 9.667e+006 1.414e+008 1.000e+000 6.402e-002 1.144e-004 
1.813e-004 9.668e+006 1.414e+008 1.000e+000 6.410e-002 1.145e-004 
1.814e-004 9.669e+006 1.414e+008 1.000e+000 6.412e-002 1.145e-004 
1.815e-004 9.670e+006 1.414e+008 1.000e+000 6.377e-002 1.146e-004 
1.816e-004 9.671e+006 1.414e+008 1.000e+000 6.384e-002 1.147e-004 
1.817e-004 9.672e+006 1.414e+008 1.000e+000 6.377e-002 1.148e-004 
1.817e-004 9.673e+006 1.414e+008 1.000e+000 6.382e-002 1.148e-004 
1.818e-004 9.674e+006 1.414e+008 1.000e+000 6.374e-002 1.149e-004 
1.819e-004 9.675e+006 1.414e+008 1.000e+000 6.398e-002 1.150e-004 
1.820e-004 9.675e+006 1.414e+008 1.000e+000 6.383e-002 1.150e-004 
1.820e-004 9.676e+006 1.414e+008 1.000e+000 6.386e-002 1.151e-004 
1.821e-004 9.677e+006 1.414e+008 1.000e+000 6.403e-002 1.152e-004 
1.822e-004 9.678e+006 1.414e+008 1.000e+000 6.403e-002 1.153e-004 
1.823e-004 9.679e+006 1.414e+008 1.000e+000 6.412e-002 1.153e-004 
1.823e-004 9.680e+006 1.414e+008 1.000e+000 6.420e-002 1.154e-004 
1.824e-004 9.681e+006 1.414e+008 1.000e+000 6.422e-002 1.155e-004 
1.825e-004 9.682e+006 1.414e+008 1.000e+000 6.418e-002 1.155e-004 
1.826e-004 9.683e+006 1.414e+008 1.000e+000 6.415e-002 1.156e-004 
1.826e-004 9.684e+006 1.414e+008 1.000e+000 6.423e-002 1.157e-004 
1.827e-004 9.685e+006 1.414e+008 1.000e+000 6.421e-002 1.157e-004 
1.828e-004 9.686e+006 1.414e+008 1.000e+000 6.423e-002 1.158e-004 
1.829e-004 9.687e+006 1.414e+008 1.000e+000 6.428e-002 1.159e-004 
1.830e-004 9.688e+006 1.414e+008 1.000e+000 6.394e-002 1.160e-004 
1.831e-004 9.689e+006 1.414e+008 1.000e+000 6.392e-002 1.161e-004 
1.832e-004 9.690e+006 1.414e+008 1.000e+000 6.398e-002 1.161e-004 
1.832e-004 9.691e+006 1.414e+008 1.000e+000 6.395e-002 1.162e-004 
1.833e-004 9.692e+006 1.414e+008 1.000e+000 6.410e-002 1.163e-004 
1.834e-004 9.693e+006 1.414e+008 1.000e+000 6.417e-002 1.163e-004 
1.835e-004 9.694e+006 1.414e+008 1.000e+000 6.422e-002 1.164e-004 
1.835e-004 9.695e+006 1.414e+008 1.000e+000 6.419e-002 1.165e-004 
1.836e-004 9.695e+006 1.414e+008 1.000e+000 6.432e-002 1.166e-004 
1.837e-004 9.696e+006 1.414e+008 1.000e+000 6.435e-002 1.166e-004 
1.838e-004 9.697e+006 1.414e+008 1.000e+000 6.445e-002 1.167e-004 
1.838e-004 9.698e+006 1.414e+008 1.000e+000 6.443e-002 1.168e-004 
1.839e-004 9.699e+006 1.414e+008 1.000e+000 6.443e-002 1.168e-004 
1.840e-004 9.700e+006 1.414e+008 1.000e+000 6.432e-002 1.169e-004 
1.841e-004 9.701e+006 1.414e+008 1.000e+000 6.439e-002 1.170e-004 
1.842e-004 9.702e+006 1.414e+008 1.000e+000 6.441e-002 1.171e-004 
1.843e-004 9.703e+006 1.414e+008 1.000e+000 6.429e-002 1.171e-004 
1.843e-004 9.704e+006 1.414e+008 1.000e+000 6.436e-002 1.172e-004 
1.844e-004 9.705e+006 1.414e+008 1.000e+000 6.412e-002 1.173e-004 
1.845e-004 9.706e+006 1.414e+008 1.000e+000 6.403e-002 1.174e-004 
1.846e-004 9.707e+006 1.414e+008 1.000e+000 6.405e-002 1.175e-004 
1.847e-004 9.708e+006 1.414e+008 1.000e+000 6.396e-002 1.175e-004 
1.847e-004 9.709e+006 1.414e+008 1.000e+000 6.409e-002 1.176e-004 
1.848e-004 9.710e+006 1.414e+008 1.000e+000 6.405e-002 1.177e-004 
1.849e-004 9.711e+006 1.414e+008 1.000e+000 6.414e-002 1.177e-004 
1.850e-004 9.712e+006 1.414e+008 1.000e+000 6.425e-002 1.178e-004 
1.851e-004 9.712e+006 1.414e+008 1.000e+000 6.431e-002 1.179e-004 
1.851e-004 9.713e+006 1.414e+008 1.000e+000 6.420e-002 1.180e-004 
1.852e-004 9.714e+006 1.414e+008 1.000e+000 6.433e-002 1.180e-004 
1.853e-004 9.715e+006 1.414e+008 1.000e+000 6.440e-002 1.181e-004 
1.854e-004 9.716e+006 1.414e+008 1.000e+000 6.457e-002 1.182e-004 
1.854e-004 9.717e+006 1.414e+008 1.000e+000 6.444e-002 1.182e-004 
1.855e-004 9.718e+006 1.414e+008 1.000e+000 6.445e-002 1.183e-004 
1.856e-004 9.719e+006 1.414e+008 1.000e+000 6.441e-002 1.184e-004 
1.857e-004 9.720e+006 1.414e+008 1.000e+000 6.451e-002 1.185e-004 
1.858e-004 9.721e+006 1.414e+008 1.000e+000 6.459e-002 1.185e-004 
1.859e-004 9.722e+006 1.414e+008 1.000e+000 6.428e-002 1.186e-004 
1.860e-004 9.723e+006 1.414e+008 1.000e+000 6.431e-002 1.187e-004 
1.860e-004 9.724e+006 1.414e+008 1.000e+000 6.426e-002 1.188e-004 
1.861e-004 9.725e+006 1.414e+008 1.000e+000 6.425e-002 1.189e-004 
1.862e-004 9.726e+006 1.414e+008 1.000e+000 6.431e-002 1.189e-004 
1.863e-004 9.727e+006 1.414e+008 1.000e+000 6.427e-002 1.190e-004 
1.864e-004 9.728e+006 1.414e+008 1.000e+000 6.432e-002 1.191e-004 
1.865e-004 9.728e+006 1.414e+008 1.000e+000 6.429e-002 1.192e-004 
1.865e-004 9.730e+006 1.414e+008 1.000e+000 6.441e-002 1.192e-004 
1.866e-004 9.730e+006 1.414e+008 1.000e+000 6.447e-002 1.193e-004 
1.867e-004 9.731e+006 1.414e+008 1.000e+000 6.450e-002 1.194e-004 
1.868e-004 9.732e+006 1.414e+008 1.000e+000 6.456e-002 1.195e-004 
1.869e-004 9.733e+006 1.414e+008 1.000e+000 6.455e-002 1.196e-004 
1.870e-004 9.734e+006 1.414e+008 1.000e+000 6.455e-002 1.196e-004 
1.870e-004 9.735e+006 1.414e+008 1.000e+000 6.457e-002 1.197e-004 
1.871e-004 9.736e+006 1.414e+008 1.000e+000 6.448e-002 1.198e-004 
1.872e-004 9.737e+006 1.414e+008 1.000e+000 6.457e-002 1.199e-004 
1.873e-004 9.738e+006 1.414e+008 1.000e+000 6.432e-002 1.199e-004 
1.874e-004 9.739e+006 1.414e+008 1.000e+000 6.423e-002 1.200e-004 
1.875e-004 9.740e+006 1.414e+008 1.000e+000 6.430e-002 1.201e-004 
1.875e-004 9.741e+006 1.414e+008 1.000e+000 6.423e-002 1.202e-004 
1.876e-004 9.742e+006 1.414e+008 1.000e+000 6.428e-002 1.202e-004 
1.877e-004 9.742e+006 1.414e+008 1.000e+000 6.423e-002 1.203e-004 
1.878e-004 9.743e+006 1.414e+008 1.000e+000 6.435e-002 1.204e-004 
1.878e-004 9.744e+006 1.414e+008 1.000e+000 6.448e-002 1.204e-004 
1.879e-004 9.745e+006 1.414e+008 1.000e+000 6.446e-002 1.205e-004 
1.880e-004 9.746e+006 1.414e+008 1.000e+000 6.459e-002 1.206e-004 
1.881e-004 9.747e+006 1.414e+008 1.000e+000 6.464e-002 1.206e-004 
1.881e-004 9.747e+006 1.414e+008 1.000e+000 6.465e-002 1.207e-004 
1.882e-004 9.748e+006 1.414e+008 1.000e+000 6.461e-002 1.208e-004 
1.883e-004 9.749e+006 1.414e+008 1.000e+000 6.457e-002 1.209e-004 
1.884e-004 9.750e+006 1.414e+008 1.000e+000 6.460e-002 1.209e-004 
1.884e-004 9.751e+006 1.414e+008 1.000e+000 6.460e-002 1.210e-004 
1.885e-004 9.752e+006 1.414e+008 1.000e+000 6.463e-002 1.211e-004 
1.886e-004 9.753e+006 1.414e+008 1.000e+000 6.471e-002 1.212e-004 
1.887e-004 9.753e+006 1.414e+008 1.000e+000 6.434e-002 1.212e-004 
1.888e-004 9.754e+006 1.414e+008 1.000e+000 6.439e-002 1.213e-004 
1.889e-004 9.755e+006 1.414e+008 1.000e+000 6.434e-002 1.214e-004 
1.889e-004 9.756e+006 1.415e+008 1.000e+000 6.446e-002 1.215e-004 
1.890e-004 9.757e+006 1.415e+008 1.000e+000 6.437e-002 1.215e-004 
1.891e-004 9.758e+006 1.414e+008 1.000e+000 6.441e-002 1.216e-004 
1.892e-004 9.759e+006 1.414e+008 1.000e+000 6.435e-002 1.217e-004 
1.893e-004 9.760e+006 1.414e+008 1.000e+000 6.446e-002 1.217e-004 
1.893e-004 9.761e+006 1.414e+008 1.000e+000 6.450e-002 1.218e-004 
1.894e-004 9.762e+006 1.414e+008 1.000e+000 6.455e-002 1.219e-004 
1.895e-004 9.762e+006 1.414e+008 1.000e+000 6.458e-002 1.220e-004 
1.896e-004 9.763e+006 1.414e+008 1.000e+000 6.462e-002 1.220e-004 
1.896e-004 9.764e+006 1.414e+008 1.000e+000 6.469e-002 1.221e-004 
1.897e-004 9.765e+006 1.414e+008 1.000e+000 6.468e-002 1.222e-004 
1.898e-004 9.766e+006 1.414e+008 1.000e+000 6.467e-002 1.223e-004 
1.899e-004 9.767e+006 1.414e+008 1.000e+000 6.472e-002 1.223e-004 
1.900e-004 9.768e+006 1.414e+008 1.000e+000 6.470e-002 1.224e-004 
1.901e-004 9.769e+006 1.414e+008 1.000e+000 6.473e-002 1.225e-004 
1.901e-004 9.769e+006 1.414e+008 1.000e+000 6.441e-002 1.226e-004 
1.902e-004 9.770e+006 1.414e+008 1.000e+000 6.448e-002 1.226e-004 
1.903e-004 9.771e+006 1.414e+008 1.000e+000 6.446e-002 1.227e-004 
1.904e-004 9.772e+006 1.414e+008 1.000e+000 6.444e-002 1.228e-004 
1.905e-004 9.773e+006 1.414e+008 1.000e+000 6.444e-002 1.229e-004 
1.905e-004 9.774e+006 1.414e+008 1.000e+000 6.445e-002 1.229e-004 
1.906e-004 9.775e+006 1.414e+008 1.000e+000 6.446e-002 1.230e-004 
1.907e-004 9.776e+006 1.414e+008 1.000e+000 6.450e-002 1.231e-004 
1.908e-004 9.776e+006 1.414e+008 1.000e+000 6.455e-002 1.231e-004 
1.908e-004 9.777e+006 1.414e+008 1.000e+000 6.448e-002 1.232e-004 
1.909e-004 9.778e+006 1.414e+008 1.000e+000 6.454e-002 1.233e-004 
1.910e-004 9.779e+006 1.414e+008 1.000e+000 6.456e-002 1.233e-004 
1.911e-004 9.780e+006 1.414e+008 1.000e+000 6.463e-002 1.234e-004 
1.911e-004 9.780e+006 1.414e+008 1.000e+000 6.464e-002 1.235e-004 
1.912e-004 9.781e+006 1.414e+008 1.000e+000 6.467e-002 1.236e-004 
1.913e-004 9.782e+006 1.414e+008 1.000e+000 6.468e-002 1.236e-004 
1.914e-004 9.783e+006 1.414e+008 1.000e+000 6.469e-002 1.237e-004 
1.915e-004 9.784e+006 1.414e+008 1.000e+000 6.469e-002 1.238e-004 
1.916e-004 9.785e+006 1.414e+008 1.000e+000 6.442e-002 1.239e-004 
1.917e-004 9.786e+006 1.414e+008 1.000e+000 6.446e-002 1.240e-004 
1.917e-004 9.787e+006 1.414e+008 1.000e+000 6.449e-002 1.240e-004 
1.918e-004 9.788e+006 1.414e+008 1.000e+000 6.447e-002 1.241e-004 
1.919e-004 9.789e+006 1.414e+008 1.000e+000 6.453e-002 1.242e-004 
1.920e-004 9.790e+006 1.414e+008 1.000e+000 6.452e-002 1.243e-004 
1.921e-004 9.790e+006 1.414e+008 1.000e+000 6.455e-002 1.243e-004 
1.921e-004 9.791e+006 1.414e+008 1.000e+000 6.452e-002 1.244e-004 
1.922e-004 9.792e+006 1.414e+008 1.000e+000 6.465e-002 1.245e-004 
1.923e-004 9.793e+006 1.414e+008 1.000e+000 6.469e-002 1.246e-004 
1.924e-004 9.794e+006 1.414e+008 1.000e+000 6.477e-002 1.246e-004 
1.925e-004 9.795e+006 1.414e+008 1.000e+000 6.478e-002 1.247e-004 
1.925e-004 9.795e+006 1.414e+008 1.000e+000 6.477e-002 1.248e-004 
1.926e-004 9.796e+006 1.414e+008 1.000e+000 6.470e-002 1.249e-004 
1.927e-004 9.797e+006 1.414e+008 1.000e+000 6.468e-002 1.249e-004 
1.928e-004 9.798e+006 1.414e+008 1.000e+000 6.465e-002 1.250e-004 
1.929e-004 9.799e+006 1.414e+008 1.000e+000 6.477e-002 1.251e-004 
1.930e-004 9.800e+006 1.414e+008 1.000e+000 6.486e-002 1.252e-004 
1.931e-004 9.801e+006 1.414e+008 1.000e+000 6.455e-002 1.253e-004 
1.931e-004 9.802e+006 1.414e+008 1.000e+000 6.459e-002 1.253e-004 
1.932e-004 9.802e+006 1.414e+008 1.000e+000 6.456e-002 1.254e-004 
1.933e-004 9.803e+006 1.414e+008 1.000e+000 6.459e-002 1.255e-004 
1.934e-004 9.804e+006 1.415e+008 1.000e+000 6.434e-002 1.256e-004 
1.934e-004 9.805e+006 1.415e+008 1.000e+000 6.465e-002 1.256e-004 
1.935e-004 9.806e+006 1.414e+008 1.000e+000 6.460e-002 1.257e-004 
1.936e-004 9.807e+006 1.414e+008 1.000e+000 6.455e-002 1.258e-004 
1.937e-004 9.807e+006 1.414e+008 1.000e+000 6.469e-002 1.258e-004 
1.937e-004 9.808e+006 1.414e+008 1.000e+000 6.469e-002 1.259e-004 
1.938e-004 9.809e+006 1.414e+008 1.000e+000 6.469e-002 1.260e-004 
1.939e-004 9.810e+006 1.414e+008 1.000e+000 6.472e-002 1.260e-004 
1.940e-004 9.810e+006 1.414e+008 1.000e+000 6.476e-002 1.261e-004 
1.940e-004 9.811e+006 1.414e+008 1.000e+000 6.475e-002 1.262e-004 
1.941e-004 9.812e+006 1.414e+008 1.000e+000 6.477e-002 1.263e-004 
1.942e-004 9.813e+006 1.414e+008 1.000e+000 6.466e-002 1.263e-004 
1.943e-004 9.814e+006 1.414e+008 1.000e+000 6.470e-002 1.264e-004 
1.944e-004 9.815e+006 1.414e+008 1.000e+000 6.482e-002 1.265e-004 
1.945e-004 9.815e+006 1.414e+008 1.000e+000 6.454e-002 1.266e-004 
1.945e-004 9.816e+006 1.414e+008 1.000e+000 6.448e-002 1.266e-004 
1.946e-004 9.817e+006 1.416e+008 1.000e+000 6.459e-002 1.267e-004 
1.947e-004 9.818e+006 1.415e+008 1.000e+000 6.463e-002 1.268e-004 
1.948e-004 9.819e+006 1.414e+008 1.000e+000 6.462e-002 1.269e-004 
1.949e-004 9.820e+006 1.414e+008 1.000e+000 6.454e-002 1.269e-004 
1.949e-004 9.820e+006 1.414e+008 1.000e+000 6.465e-002 1.270e-004 
1.950e-004 9.821e+006 1.414e+008 1.000e+000 6.465e-002 1.271e-004 
1.951e-004 9.822e+006 1.414e+008 1.000e+000 6.476e-002 1.272e-004 
1.952e-004 9.823e+006 1.414e+008 1.000e+000 6.483e-002 1.272e-004 
1.953e-004 9.824e+006 1.414e+008 1.000e+000 6.482e-002 1.273e-004 
1.953e-004 9.824e+006 1.414e+008 1.000e+000 6.490e-002 1.274e-004 
1.954e-004 9.825e+006 1.414e+008 1.000e+000 6.484e-002 1.275e-004 
1.955e-004 9.826e+006 1.414e+008 1.000e+000 6.474e-002 1.275e-004 
1.956e-004 9.827e+006 1.414e+008 1.000e+000 6.481e-002 1.276e-004 
1.957e-004 9.828e+006 1.414e+008 1.000e+000 6.481e-002 1.277e-004 
1.957e-004 9.828e+006 1.414e+008 1.000e+000 6.478e-002 1.278e-004 
1.958e-004 9.829e+006 1.414e+008 1.000e+000 6.482e-002 1.278e-004 
1.959e-004 9.830e+006 1.414e+008 1.000e+000 6.466e-002 1.279e-004 
1.960e-004 9.831e+006 1.414e+008 1.000e+000 6.462e-002 1.280e-004 
1.960e-004 9.831e+006 1.414e+008 1.000e+000 6.472e-002 1.280e-004 
1.961e-004 9.832e+006 1.414e+008 1.000e+000 6.466e-002 1.281e-004 
1.962e-004 9.833e+006 1.414e+008 1.000e+000 6.460e-002 1.282e-004 
1.963e-004 9.834e+006 1.414e+008 1.000e+000 6.461e-002 1.283e-004 
1.963e-004 9.834e+006 1.414e+008 1.000e+000 6.466e-002 1.283e-004 
1.964e-004 9.835e+006 1.414e+008 1.000e+000 6.465e-002 1.284e-004 
1.965e-004 9.836e+006 1.414e+008 1.000e+000 6.470e-002 1.285e-004 
1.966e-004 9.837e+006 1.414e+008 1.000e+000 6.471e-002 1.285e-004 
1.966e-004 9.837e+006 1.414e+008 1.000e+000 6.476e-002 1.286e-004 
1.967e-004 9.838e+006 1.414e+008 1.000e+000 6.494e-002 1.287e-004 
1.968e-004 9.839e+006 1.414e+008 1.000e+000 6.493e-002 1.287e-004 
1.969e-004 9.840e+006 1.414e+008 1.000e+000 6.489e-002 1.288e-004 
1.969e-004 9.840e+006 1.414e+008 1.000e+000 6.484e-002 1.289e-004 
1.970e-004 9.841e+006 1.414e+008 1.000e+000 6.487e-002 1.289e-004 
1.971e-004 9.842e+006 1.414e+008 1.000e+000 6.483e-002 1.290e-004 
1.972e-004 9.843e+006 1.414e+008 1.000e+000 6.488e-002 1.291e-004 
1.973e-004 9.844e+006 1.415e+008 1.000e+000 6.448e-002 1.292e-004 
1.974e-004 9.844e+006 1.414e+008 1.000e+000 6.463e-002 1.293e-004 
1.974e-004 9.845e+006 1.414e+008 1.000e+000 6.471e-002 1.293e-004 
1.975e-004 9.846e+006 1.414e+008 1.000e+000 6.477e-002 1.294e-004 
1.976e-004 9.847e+006 1.414e+008 1.000e+000 6.474e-002 1.295e-004 
1.977e-004 9.848e+006 1.414e+008 1.000e+000 6.469e-002 1.295e-004 
1.977e-004 9.848e+006 1.414e+008 1.000e+000 6.470e-002 1.296e-004 
1.978e-004 9.849e+006 1.414e+008 1.000e+000 6.477e-002 1.297e-004 
1.979e-004 9.850e+006 1.414e+008 1.000e+000 6.480e-002 1.298e-004 
1.980e-004 9.851e+006 1.414e+008 1.000e+000 6.486e-002 1.298e-004 
1.980e-004 9.851e+006 1.414e+008 1.000e+000 6.483e-002 1.299e-004 
1.981e-004 9.852e+006 1.414e+008 1.000e+000 6.490e-002 1.300e-004 
1.982e-004 9.853e+006 1.414e+008 1.000e+000 6.494e-002 1.301e-004 
1.983e-004 9.854e+006 1.414e+008 1.000e+000 6.492e-002 1.301e-004 
1.984e-004 9.854e+006 1.414e+008 1.000e+000 6.484e-002 1.302e-004 
1.984e-004 9.855e+006 1.414e+008 1.000e+000 6.483e-002 1.303e-004 
1.985e-004 9.856e+006 1.414e+008 1.000e+000 6.484e-002 1.304e-004 
1.986e-004 9.857e+006 1.414e+008 1.000e+000 6.485e-002 1.304e-004 
1.987e-004 9.858e+006 1.415e+008 1.000e+000 6.436e-002 1.305e-004 
1.988e-004 9.858e+006 1.414e+008 1.000e+000 6.474e-002 1.306e-004 
1.989e-004 9.859e+006 1.414e+008 1.000e+000 6.482e-002 1.307e-004 
1.989e-004 9.860e+006 1.414e+008 1.000e+000 6.479e-002 1.307e-004 
1.990e-004 9.861e+006 1.414e+008 1.000e+000 6.485e-002 1.308e-004 
1.991e-004 9.861e+006 1.414e+008 1.000e+000 6.472e-002 1.309e-004 
1.992e-004 9.862e+006 1.414e+008 1.000e+000 6.483e-002 1.309e-004 
1.992e-004 9.863e+006 1.414e+008 1.000e+000 6.473e-002 1.310e-004 
1.993e-004 9.864e+006 1.414e+008 1.000e+000 6.480e-002 1.311e-004 
1.994e-004 9.864e+006 1.414e+008 1.000e+000 6.485e-002 1.311e-004 
1.995e-004 9.865e+006 1.414e+008 1.000e+000 6.498e-002 1.312e-004 
1.995e-004 9.866e+006 1.414e+008 1.000e+000 6.509e-002 1.313e-004 
1.996e-004 9.866e+006 1.414e+008 1.000e+000 6.506e-002 1.314e-004 
1.997e-004 9.867e+006 1.414e+008 1.000e+000 6.509e-002 1.314e-004 
1.997e-004 9.868e+006 1.414e+008 1.000e+000 6.500e-002 1.315e-004 
1.998e-004 9.868e+006 1.414e+008 1.000e+000 6.490e-002 1.316e-004 
1.999e-004 9.869e+006 1.414e+008 1.000e+000 6.487e-002 1.316e-004 
2.000e-004 9.870e+006 1.414e+008 1.000e+000 6.507e-002 1.317e-004 
2.001e-004 9.871e+006 1.414e+008 1.000e+000 6.511e-002 1.318e-004 
2.001e-004 9.871e+006 1.414e+008 1.000e+000 6.473e-002 1.319e-004 
2.002e-004 9.872e+006 1.414e+008 1.000e+000 6.472e-002 1.319e-004 
2.003e-004 9.873e+006 1.415e+008 1.000e+000 6.478e-002 1.320e-004 
2.004e-004 9.874e+006 1.415e+008 1.000e+000 6.490e-002 1.321e-004 
2.004e-004 9.874e+006 1.415e+008 1.000e+000 6.482e-002 1.321e-004 
2.005e-004 9.875e+006 1.414e+008 1.000e+000 6.483e-002 1.322e-004 
2.006e-004 9.876e+006 1.414e+008 1.000e+000 6.485e-002 1.323e-004 
2.007e-004 9.877e+006 1.414e+008 1.000e+000 6.480e-002 1.324e-004 
2.007e-004 9.877e+006 1.414e+008 1.000e+000 6.481e-002 1.324e-004 
2.008e-004 9.878e+006 1.414e+008 1.000e+000 6.494e-002 1.325e-004 
2.009e-004 9.879e+006 1.414e+008 1.000e+000 6.506e-002 1.326e-004 
2.010e-004 9.880e+006 1.414e+008 1.000e+000 6.505e-002 1.327e-004 
2.011e-004 9.880e+006 1.414e+008 1.000e+000 6.511e-002 1.327e-004 
2.012e-004 9.881e+006 1.414e+008 1.000e+000 6.507e-002 1.328e-004 
2.012e-004 9.882e+006 1.414e+008 1.000e+000 6.495e-002 1.329e-004 
2.013e-004 9.883e+006 1.414e+008 1.000e+000 6.498e-002 1.330e-004 
2.014e-004 9.883e+006 1.414e+008 1.000e+000 6.505e-002 1.330e-004 
2.015e-004 9.884e+006 1.414e+008 1.000e+000 6.504e-002 1.331e-004 
2.016e-004 9.885e+006 1.414e+008 1.000e+000 6.479e-002 1.332e-004 
2.017e-004 9.886e+006 1.414e+008 1.000e+000 6.486e-002 1.333e-004 
2.018e-004 9.887e+006 1.414e+008 1.000e+000 6.489e-002 1.334e-004 
2.018e-004 9.888e+006 1.414e+008 1.000e+000 6.485e-002 1.334e-004 
2.019e-004 9.888e+006 1.415e+008 1.000e+000 6.473e-002 1.335e-004 
2.020e-004 9.889e+006 1.415e+008 1.000e+000 6.488e-002 1.336e-004 
2.021e-004 9.890e+006 1.414e+008 1.000e+000 6.488e-002 1.337e-004 
2.022e-004 9.891e+006 1.414e+008 1.000e+000 6.502e-002 1.337e-004 
2.022e-004 9.891e+006 1.414e+008 1.000e+000 6.512e-002 1.338e-004 
2.023e-004 9.892e+006 1.414e+008 1.000e+000 6.500e-002 1.339e-004 
2.024e-004 9.893e+006 1.414e+008 1.000e+000 6.521e-002 1.340e-004 
2.025e-004 9.894e+006 1.414e+008 1.000e+000 6.508e-002 1.340e-004 
2.025e-004 9.894e+006 1.414e+008 1.000e+000 6.511e-002 1.341e-004 
2.026e-004 9.895e+006 1.414e+008 1.000e+000 6.517e-002 1.342e-004 
2.027e-004 9.896e+006 1.414e+008 1.000e+000 6.501e-002 1.343e-004 
2.028e-004 9.897e+006 1.414e+008 1.000e+000 6.514e-002 1.344e-004 
2.029e-004 9.897e+006 1.414e+008 1.000e+000 6.508e-002 1.344e-004 
2.030e-004 9.898e+006 1.414e+008 1.000e+000 6.478e-002 1.345e-004 
2.031e-004 9.899e+006 1.414e+008 1.000e+000 6.487e-002 1.346e-004 
2.032e-004 9.900e+006 1.414e+008 1.000e+000 6.498e-002 1.347e-004 
2.032e-004 9.901e+006 1.414e+008 1.000e+000 6.493e-002 1.348e-004 
2.033e-004 9.902e+006 1.414e+008 1.000e+000 6.496e-002 1.348e-004 
2.034e-004 9.902e+006 1.414e+008 1.000e+000 6.495e-002 1.349e-004 
2.035e-004 9.903e+006 1.414e+008 1.000e+000 6.500e-002 1.350e-004 
2.036e-004 9.904e+006 1.414e+008 1.000e+000 6.518e-002 1.351e-004 
2.037e-004 9.905e+006 1.414e+008 1.000e+000 6.519e-002 1.352e-004 
2.038e-004 9.905e+006 1.414e+008 1.000e+000 6.525e-002 1.352e-004 
2.038e-004 9.906e+006 1.414e+008 1.000e+000 6.530e-002 1.353e-004 
2.039e-004 9.907e+006 1.414e+008 1.000e+000 6.526e-002 1.354e-004 
2.040e-004 9.908e+006 1.414e+008 1.000e+000 6.526e-002 1.355e-004 
2.041e-004 9.908e+006 1.414e+008 1.000e+000 6.527e-002 1.356e-004 
2.042e-004 9.909e+006 1.414e+008 1.000e+000 6.537e-002 1.357e-004 
2.043e-004 9.910e+006 1.414e+008 1.000e+000 6.525e-002 1.357e-004 
2.044e-004 9.911e+006 1.414e+008 1.000e+000 6.525e-002 1.358e-004 
2.044e-004 9.911e+006 1.414e+008 1.000e+000 6.491e-002 1.359e-004 
2.045e-004 9.912e+006 1.414e+008 1.000e+000 6.503e-002 1.360e-004 
2.046e-004 9.913e+006 1.414e+008 1.000e+000 6.509e-002 1.360e-004 
2.047e-004 9.914e+006 1.414e+008 1.000e+000 6.508e-002 1.361e-004 
2.047e-004 9.914e+006 1.414e+008 1.000e+000 6.511e-002 1.362e-004 
2.048e-004 9.915e+006 1.414e+008 1.000e+000 6.504e-002 1.362e-004 
2.049e-004 9.916e+006 1.414e+008 1.000e+000 6.509e-002 1.363e-004 
2.050e-004 9.916e+006 1.414e+008 1.000e+000 6.509e-002 1.364e-004 
2.050e-004 9.917e+006 1.414e+008 1.000e+000 6.513e-002 1.364e-004 
2.051e-004 9.918e+006 1.414e+008 1.000e+000 6.523e-002 1.365e-004 
2.052e-004 9.918e+006 1.414e+008 1.000e+000 6.523e-002 1.366e-004 
2.053e-004 9.919e+006 1.414e+008 1.000e+000 6.536e-002 1.367e-004 
2.053e-004 9.920e+006 1.414e+008 1.000e+000 6.538e-002 1.367e-004 
2.054e-004 9.920e+006 1.414e+008 1.000e+000 6.528e-002 1.368e-004 
2.055e-004 9.921e+006 1.414e+008 1.000e+000 6.520e-002 1.369e-004 
2.056e-004 9.922e+006 1.414e+008 1.000e+000 6.513e-002 1.370e-004 
2.057e-004 9.922e+006 1.414e+008 1.000e+000 6.527e-002 1.370e-004 
2.058e-004 9.923e+006 1.414e+008 1.000e+000 6.527e-002 1.371e-004 
2.058e-004 9.924e+006 1.414e+008 1.000e+000 6.504e-002 1.372e-004 
2.059e-004 9.925e+006 1.414e+008 1.000e+000 6.518e-002 1.373e-004 
2.060e-004 9.926e+006 1.414e+008 1.000e+000 6.516e-002 1.374e-004 
2.061e-004 9.926e+006 1.414e+008 1.000e+000 6.518e-002 1.374e-004 
2.062e-004 9.927e+006 1.414e+008 1.000e+000 6.515e-002 1.375e-004 
2.063e-004 9.928e+006 1.414e+008 1.000e+000 6.515e-002 1.376e-004 
2.064e-004 9.929e+006 1.414e+008 1.000e+000 6.535e-002 1.377e-004 
2.064e-004 9.929e+006 1.414e+008 1.000e+000 6.540e-002 1.378e-004 
2.065e-004 9.930e+006 1.414e+008 1.000e+000 6.558e-002 1.378e-004 
2.066e-004 9.931e+006 1.414e+008 1.000e+000 6.554e-002 1.379e-004 
2.067e-004 9.931e+006 1.414e+008 1.000e+000 6.546e-002 1.380e-004 
2.068e-004 9.932e+006 1.414e+008 1.000e+000 6.540e-002 1.381e-004 
2.069e-004 9.933e+006 1.414e+008 1.000e+000 6.552e-002 1.382e-004 
2.069e-004 9.934e+006 1.414e+008 1.000e+000 6.534e-002 1.382e-004 
2.070e-004 9.934e+006 1.414e+008 1.000e+000 6.544e-002 1.383e-004 
2.071e-004 9.935e+006 1.414e+008 1.000e+000 6.535e-002 1.384e-004 
2.072e-004 9.936e+006 1.414e+008 1.000e+000 6.512e-002 1.385e-004 
2.073e-004 9.936e+006 1.414e+008 1.000e+000 6.504e-002 1.385e-004 
2.073e-004 9.937e+006 1.414e+008 1.000e+000 6.530e-002 1.386e-004 
2.074e-004 9.938e+006 1.414e+008 1.000e+000 6.526e-002 1.387e-004 
2.075e-004 9.938e+006 1.414e+008 1.000e+000 6.518e-002 1.388e-004 
2.076e-004 9.939e+006 1.414e+008 1.000e+000 6.522e-002 1.388e-004 
2.076e-004 9.940e+006 1.414e+008 1.000e+000 6.526e-002 1.389e-004 
2.077e-004 9.940e+006 1.414e+008 1.000e+000 6.540e-002 1.390e-004 
2.078e-004 9.941e+006 1.414e+008 1.000e+000 6.543e-002 1.390e-004 
2.079e-004 9.942e+006 1.414e+008 1.000e+000 6.558e-002 1.391e-004 
2.079e-004 9.942e+006 1.414e+008 1.000e+000 6.549e-002 1.392e-004 
2.080e-004 9.943e+006 1.414e+008 1.000e+000 6.553e-002 1.392e-004 
2.081e-004 9.944e+006 1.414e+008 1.000e+000 6.548e-002 1.393e-004 
2.082e-004 9.944e+006 1.414e+008 1.000e+000 6.539e-002 1.394e-004 
2.083e-004 9.945e+006 1.414e+008 1.000e+000 6.543e-002 1.395e-004 
2.083e-004 9.946e+006 1.414e+008 1.000e+000 6.537e-002 1.396e-004 
2.084e-004 9.947e+006 1.414e+008 1.000e+000 6.538e-002 1.396e-004 
2.085e-004 9.947e+006 1.414e+008 1.000e+000 6.554e-002 1.397e-004 
2.086e-004 9.948e+006 1.414e+008 1.000e+000 6.521e-002 1.398e-004 
2.087e-004 9.949e+006 1.414e+008 1.000e+000 6.530e-002 1.399e-004 
2.088e-004 9.950e+006 1.414e+008 1.000e+000 6.531e-002 1.400e-004 
2.089e-004 9.950e+006 1.414e+008 1.000e+000 6.536e-002 1.401e-004 
2.090e-004 9.951e+006 1.414e+008 1.000e+000 6.557e-002 1.401e-004 
2.090e-004 9.952e+006 1.414e+008 1.000e+000 6.552e-002 1.402e-004 
2.091e-004 9.952e+006 1.414e+008 1.000e+000 6.557e-002 1.403e-004 
2.092e-004 9.953e+006 1.414e+008 1.000e+000 6.576e-002 1.404e-004 
2.093e-004 9.954e+006 1.414e+008 1.000e+000 6.573e-002 1.404e-004 
2.094e-004 9.954e+006 1.414e+008 1.000e+000 6.568e-002 1.405e-004 
2.094e-004 9.955e+006 1.414e+008 1.000e+000 6.575e-002 1.406e-004 
2.095e-004 9.956e+006 1.414e+008 1.000e+000 6.570e-002 1.407e-004 
2.096e-004 9.956e+006 1.414e+008 1.000e+000 6.561e-002 1.407e-004 
2.097e-004 9.957e+006 1.414e+008 1.000e+000 6.575e-002 1.408e-004 
2.098e-004 9.958e+006 1.414e+008 1.000e+000 6.583e-002 1.409e-004 
2.099e-004 9.959e+006 1.414e+008 1.000e+000 6.554e-002 1.410e-004 
2.100e-004 9.959e+006 1.414e+008 1.000e+000 6.558e-002 1.411e-004 
2.101e-004 9.960e+006 1.414e+008 1.000e+000 6.535e-002 1.412e-004 
2.101e-004 9.961e+006 1.414e+008 1.000e+000 6.535e-002 1.412e-004 
2.102e-004 9.961e+006 1.414e+008 1.000e+000 6.540e-002 1.413e-004 
2.103e-004 9.962e+006 1.414e+008 1.000e+000 6.542e-002 1.414e-004 
2.104e-004 9.963e+006 1.414e+008 1.000e+000 6.543e-002 1.415e-004 
2.104e-004 9.963e+006 1.414e+008 1.000e+000 6.549e-002 1.415e-004 
2.105e-004 9.964e+006 1.414e+008 1.000e+000 6.564e-002 1.416e-004 
2.106e-004 9.965e+006 1.414e+008 1.000e+000 6.577e-002 1.417e-004 
2.107e-004 9.965e+006 1.414e+008 1.000e+000 6.565e-002 1.417e-004 
2.107e-004 9.966e+006 1.414e+008 1.000e+000 6.579e-002 1.418e-004 
2.108e-004 9.966e+006 1.414e+008 1.000e+000 6.582e-002 1.419e-004 
2.109e-004 9.967e+006 1.414e+008 1.000e+000 6.577e-002 1.419e-004 
2.110e-004 9.968e+006 1.414e+008 1.000e+000 6.564e-002 1.420e-004 
2.110e-004 9.968e+006 1.414e+008 1.000e+000 6.566e-002 1.421e-004 
2.111e-004 9.969e+006 1.414e+008 1.000e+000 6.562e-002 1.422e-004 
2.112e-004 9.970e+006 1.414e+008 1.000e+000 6.561e-002 1.422e-004 
2.113e-004 9.970e+006 1.414e+008 1.000e+000 6.580e-002 1.423e-004 
2.114e-004 9.971e+006 1.414e+008 1.000e+000 6.567e-002 1.424e-004 
2.115e-004 9.972e+006 1.414e+008 1.000e+000 6.551e-002 1.425e-004 
2.115e-004 9.972e+006 1.414e+008 1.000e+000 6.549e-002 1.426e-004 
2.116e-004 9.973e+006 1.414e+008 1.000e+000 6.551e-002 1.426e-004 
2.117e-004 9.974e+006 1.414e+008 1.000e+000 6.567e-002 1.427e-004 
2.118e-004 9.974e+006 1.414e+008 1.000e+000 6.555e-002 1.428e-004 
2.119e-004 9.975e+006 1.414e+008 1.000e+000 6.571e-002 1.429e-004 
2.119e-004 9.976e+006 1.414e+008 1.000e+000 6.583e-002 1.429e-004 
2.120e-004 9.976e+006 1.414e+008 1.000e+000 6.593e-002 1.430e-004 
2.121e-004 9.977e+006 1.414e+008 1.000e+000 6.593e-002 1.431e-004 
2.122e-004 9.978e+006 1.414e+008 1.000e+000 6.592e-002 1.432e-004 
2.122e-004 9.978e+006 1.414e+008 1.000e+000 6.584e-002 1.432e-004 
2.123e-004 9.979e+006 1.414e+008 1.000e+000 6.594e-002 1.433e-004 
2.124e-004 9.979e+006 1.414e+008 1.000e+000 6.585e-002 1.434e-004 
2.125e-004 9.980e+006 1.414e+008 1.000e+000 6.599e-002 1.435e-004 
2.126e-004 9.981e+006 1.414e+008 1.000e+000 6.607e-002 1.435e-004 
2.127e-004 9.982e+006 1.414e+008 1.000e+000 6.597e-002 1.436e-004 
2.128e-004 9.982e+006 1.414e+008 1.000e+000 6.589e-002 1.437e-004 
2.128e-004 9.983e+006 1.414e+008 1.000e+000 6.560e-002 1.438e-004 
2.129e-004 9.984e+006 1.414e+008 1.000e+000 6.554e-002 1.439e-004 
2.130e-004 9.984e+006 1.414e+008 1.000e+000 6.565e-002 1.439e-004 
2.131e-004 9.985e+006 1.414e+008 1.000e+000 6.557e-002 1.440e-004 
2.132e-004 9.986e+006 1.414e+008 1.000e+000 6.558e-002 1.441e-004 
2.132e-004 9.986e+006 1.414e+008 1.000e+000 6.570e-002 1.442e-004 
2.133e-004 9.987e+006 1.414e+008 1.000e+000 6.586e-002 1.442e-004 
2.134e-004 9.987e+006 1.414e+008 1.000e+000 6.594e-002 1.443e-004 
2.135e-004 9.988e+006 1.414e+008 1.000e+000 6.601e-002 1.444e-004 
2.135e-004 9.989e+006 1.414e+008 1.000e+000 6.606e-002 1.444e-004 
2.136e-004 9.989e+006 1.414e+008 1.000e+000 6.604e-002 1.445e-004 
2.137e-004 9.990e+006 1.414e+008 1.000e+000 6.604e-002 1.446e-004 
2.137e-004 9.990e+006 1.414e+008 1.000e+000 6.610e-002 1.446e-004 
2.138e-004 9.991e+006 1.414e+008 1.000e+000 6.619e-002 1.447e-004 
2.139e-004 9.991e+006 1.414e+008 1.000e+000 6.608e-002 1.448e-004 
2.140e-004 9.992e+006 1.414e+008 1.000e+000 6.613e-002 1.449e-004 
2.140e-004 9.993e+006 1.414e+008 1.000e+000 6.610e-002 1.449e-004 
2.141e-004 9.993e+006 1.414e+008 1.000e+000 6.615e-002 1.450e-004 
2.142e-004 9.994e+006 1.414e+008 1.000e+000 6.565e-002 1.451e-004 
2.143e-004 9.995e+006 1.414e+008 1.000e+000 6.573e-002 1.452e-004 
2.144e-004 9.995e+006 1.414e+008 1.000e+000 6.583e-002 1.452e-004 
2.145e-004 9.996e+006 1.414e+008 1.000e+000 6.584e-002 1.453e-004 
2.145e-004 9.996e+006 1.414e+008 1.000e+000 6.578e-002 1.454e-004 
2.146e-004 9.997e+006 1.414e+008 1.000e+000 6.593e-002 1.455e-004 
2.147e-004 9.998e+006 1.414e+008 1.000e+000 6.588e-002 1.455e-004 
2.148e-004 9.998e+006 1.414e+008 1.000e+000 6.605e-002 1.456e-004 
2.149e-004 9.999e+006 1.414e+008 1.000e+000 6.614e-002 1.457e-004 
2.149e-004 1.000e+007 1.414e+008 1.000e+000 6.623e-002 1.458e-004 
2.150e-004 1.000e+007 1.414e+008 1.000e+000 6.616e-002 1.458e-004 
2.151e-004 1.000e+007 1.414e+008 1.000e+000 6.627e-002 1.459e-004 
2.152e-004 1.000e+007 1.414e+008 1.000e+000 6.616e-002 1.460e-004 
2.153e-004 1.000e+007 1.414e+008 1.000e+000 6.631e-002 1.461e-004 
2.154e-004 1.000e+007 1.414e+008 1.000e+000 6.633e-002 1.462e-004 
2.154e-004 1.000e+007 1.414e+008 1.000e+000 6.632e-002 1.462e-004 
2.155e-004 1.000e+007 1.414e+008 1.000e+000 6.614e-002 1.463e-004 
2.156e-004 1.000e+007 1.414e+008 1.000e+000 6.616e-002 1.464e-004 
2.157e-004 1.001e+007 1.414e+008 1.000e+000 6.591e-002 1.465e-004 
2.158e-004 1.001e+007 1.414e+008 1.000e+000 6.584e-002 1.466e-004 
2.158e-004 1.001e+007 1.414e+008 1.000e+000 6.591e-002 1.466e-004 
2.159e-004 1.001e+007 1.414e+008 1.000e+000 6.599e-002 1.467e-004 
2.160e-004 1.001e+007 1.414e+008 1.000e+000 6.603e-002 1.468e-004 
2.161e-004 1.001e+007 1.414e+008 1.000e+000 6.594e-002 1.468e-004 
2.161e-004 1.001e+007 1.414e+008 1.000e+000 6.599e-002 1.469e-004 
2.162e-004 1.001e+007 1.414e+008 1.000e+000 6.605e-002 1.470e-004 
2.163e-004 1.001e+007 1.414e+008 1.000e+000 6.607e-002 1.471e-004 
2.164e-004 1.001e+007 1.414e+008 1.000e+000 6.606e-002 1.471e-004 
2.164e-004 1.001e+007 1.414e+008 1.000e+000 6.599e-002 1.472e-004 
2.165e-004 1.001e+007 1.414e+008 1.000e+000 6.614e-002 1.473e-004 
2.166e-004 1.001e+007 1.414e+008 1.000e+000 6.618e-002 1.473e-004 
2.167e-004 1.001e+007 1.414e+008 1.000e+000 6.621e-002 1.474e-004 
2.168e-004 1.001e+007 1.414e+008 1.000e+000 6.634e-002 1.475e-004 
2.168e-004 1.001e+007 1.414e+008 1.000e+000 6.633e-002 1.476e-004 
2.169e-004 1.001e+007 1.414e+008 1.000e+000 6.640e-002 1.477e-004 
2.170e-004 1.002e+007 1.414e+008 1.000e+000 6.598e-002 1.477e-004 
2.171e-004 1.002e+007 1.414e+008 1.000e+000 6.590e-002 1.478e-004 
2.172e-004 1.002e+007 1.414e+008 1.000e+000 6.601e-002 1.479e-004 
2.173e-004 1.002e+007 1.414e+008 1.000e+000 6.598e-002 1.480e-004 
2.173e-004 1.002e+007 1.414e+008 1.000e+000 6.597e-002 1.480e-004 
2.174e-004 1.002e+007 1.414e+008 1.000e+000 6.616e-002 1.481e-004 
2.175e-004 1.002e+007 1.414e+008 1.000e+000 6.613e-002 1.482e-004 
2.176e-004 1.002e+007 1.414e+008 1.000e+000 6.639e-002 1.483e-004 
2.177e-004 1.002e+007 1.414e+008 1.000e+000 6.631e-002 1.484e-004 
2.177e-004 1.002e+007 1.414e+008 1.000e+000 6.637e-002 1.484e-004 
2.178e-004 1.002e+007 1.414e+008 1.000e+000 6.643e-002 1.485e-004 
2.179e-004 1.002e+007 1.414e+008 1.000e+000 6.650e-002 1.486e-004 
2.180e-004 1.002e+007 1.414e+008 1.000e+000 6.646e-002 1.487e-004 
2.181e-004 1.002e+007 1.414e+008 1.000e+000 6.641e-002 1.487e-004 
2.181e-004 1.002e+007 1.414e+008 1.000e+000 6.630e-002 1.488e-004 
2.182e-004 1.002e+007 1.414e+008 1.000e+000 6.638e-002 1.489e-004 
2.183e-004 1.003e+007 1.414e+008 1.000e+000 6.633e-002 1.490e-004 
2.184e-004 1.003e+007 1.414e+008 1.000e+000 6.631e-002 1.490e-004 
2.185e-004 1.003e+007 1.414e+008 1.000e+000 6.603e-002 1.491e-004 
2.185e-004 1.003e+007 1.414e+008 1.000e+000 6.597e-002 1.492e-004 
2.186e-004 1.003e+007 1.414e+008 1.000e+000 6.599e-002 1.493e-004 
2.187e-004 1.003e+007 1.414e+008 1.000e+000 6.591e-002 1.493e-004 
2.188e-004 1.003e+007 1.414e+008 1.000e+000 6.610e-002 1.494e-004 
2.188e-004 1.003e+007 1.414e+008 1.000e+000 6.604e-002 1.495e-004 
2.189e-004 1.003e+007 1.414e+008 1.000e+000 6.600e-002 1.495e-004 
2.190e-004 1.003e+007 1.414e+008 1.000e+000 6.626e-002 1.496e-004 
2.191e-004 1.003e+007 1.414e+008 1.000e+000 6.622e-002 1.497e-004 
2.191e-004 1.003e+007 1.414e+008 1.000e+000 6.636e-002 1.498e-004 
2.192e-004 1.003e+007 1.414e+008 1.000e+000 6.652e-002 1.498e-004 
2.193e-004 1.003e+007 1.414e+008 1.000e+000 6.637e-002 1.499e-004 
2.194e-004 1.003e+007 1.414e+008 1.000e+000 6.643e-002 1.500e-004 
2.194e-004 1.003e+007 1.414e+008 1.000e+000 6.644e-002 1.500e-004 
2.195e-004 1.003e+007 1.414e+008 1.000e+000 6.647e-002 1.501e-004 
2.196e-004 1.003e+007 1.414e+008 1.000e+000 6.643e-002 1.502e-004 
2.197e-004 1.004e+007 1.414e+008 1.000e+000 6.657e-002 1.503e-004 
2.198e-004 1.004e+007 1.414e+008 1.000e+000 6.646e-002 1.504e-004 
2.199e-004 1.004e+007 1.414e+008 1.000e+000 6.625e-002 1.504e-004 
2.199e-004 1.004e+007 1.414e+008 1.000e+000 6.629e-002 1.505e-004 
2.200e-004 1.004e+007 1.414e+008 1.000e+000 6.619e-002 1.506e-004 
2.201e-004 1.004e+007 1.414e+008 1.000e+000 6.613e-002 1.506e-004 
2.202e-004 1.004e+007 1.414e+008 1.000e+000 6.626e-002 1.507e-004 
2.202e-004 1.004e+007 1.414e+008 1.000e+000 6.636e-002 1.508e-004 
2.203e-004 1.004e+007 1.414e+008 1.000e+000 6.633e-002 1.509e-004 
2.204e-004 1.004e+007 1.414e+008 1.000e+000 6.645e-002 1.509e-004 
2.205e-004 1.004e+007 1.414e+008 1.000e+000 6.638e-002 1.510e-004 
2.205e-004 1.004e+007 1.414e+008 1.000e+000 6.659e-002 1.511e-004 
2.206e-004 1.004e+007 1.414e+008 1.000e+000 6.664e-002 1.512e-004 
2.207e-004 1.004e+007 1.414e+008 1.000e+000 6.674e-002 1.512e-004 
2.208e-004 1.004e+007 1.414e+008 1.000e+000 6.661e-002 1.513e-004 
2.208e-004 1.004e+007 1.414e+008 1.000e+000 6.665e-002 1.514e-004 
2.209e-004 1.004e+007 1.414e+008 1.000e+000 6.667e-002 1.514e-004 
2.210e-004 1.004e+007 1.414e+008 1.000e+000 6.671e-002 1.515e-004 
2.211e-004 1.005e+007 1.414e+008 1.000e+000 6.659e-002 1.516e-004 
2.212e-004 1.005e+007 1.414e+008 1.000e+000 6.669e-002 1.517e-004 
2.212e-004 1.005e+007 1.414e+008 1.000e+000 6.626e-002 1.517e-004 
2.213e-004 1.005e+007 1.414e+008 1.000e+000 6.625e-002 1.518e-004 
2.214e-004 1.005e+007 1.414e+008 1.000e+000 6.619e-002 1.519e-004 
2.215e-004 1.005e+007 1.414e+008 1.000e+000 6.613e-002 1.520e-004 
2.216e-004 1.005e+007 1.414e+008 1.000e+000 6.608e-002 1.520e-004 
2.216e-004 1.005e+007 1.414e+008 1.000e+000 6.619e-002 1.521e-004 
2.217e-004 1.005e+007 1.414e+008 1.000e+000 6.629e-002 1.522e-004 
2.218e-004 1.005e+007 1.414e+008 1.000e+000 6.635e-002 1.523e-004 
2.219e-004 1.005e+007 1.414e+008 1.000e+000 6.649e-002 1.523e-004 
2.219e-004 1.005e+007 1.414e+008 1.000e+000 6.656e-002 1.524e-004 
2.220e-004 1.005e+007 1.414e+008 1.000e+000 6.662e-002 1.525e-004 
2.221e-004 1.005e+007 1.414e+008 1.000e+000 6.661e-002 1.526e-004 
2.222e-004 1.005e+007 1.414e+008 1.000e+000 6.665e-002 1.526e-004 
2.222e-004 1.005e+007 1.414e+008 1.000e+000 6.665e-002 1.527e-004 
2.223e-004 1.005e+007 1.414e+008 1.000e+000 6.672e-002 1.528e-004 
2.224e-004 1.005e+007 1.414e+008 1.000e+000 6.667e-002 1.528e-004 
2.225e-004 1.006e+007 1.414e+008 1.000e+000 6.675e-002 1.529e-004 
2.226e-004 1.006e+007 1.414e+008 1.000e+000 6.655e-002 1.530e-004 
2.227e-004 1.006e+007 1.414e+008 1.000e+000 6.633e-002 1.531e-004 
2.227e-004 1.006e+007 1.414e+008 1.000e+000 6.630e-002 1.532e-004 
2.228e-004 1.006e+007 1.414e+008 1.000e+000 6.629e-002 1.532e-004 
2.229e-004 1.006e+007 1.414e+008 1.000e+000 6.632e-002 1.533e-004 
2.230e-004 1.006e+007 1.414e+008 1.000e+000 6.648e-002 1.534e-004 
2.230e-004 1.006e+007 1.414e+008 1.000e+000 6.659e-002 1.535e-004 
2.231e-004 1.006e+007 1.414e+008 1.000e+000 6.651e-002 1.535e-004 
2.232e-004 1.006e+007 1.414e+008 1.000e+000 6.658e-002 1.536e-004 
2.233e-004 1.006e+007 1.414e+008 1.000e+000 6.664e-002 1.537e-004 
2.234e-004 1.006e+007 1.414e+008 1.000e+000 6.661e-002 1.538e-004 
2.234e-004 1.006e+007 1.414e+008 1.000e+000 6.669e-002 1.538e-004 
2.235e-004 1.006e+007 1.414e+008 1.000e+000 6.668e-002 1.539e-004 
2.236e-004 1.006e+007 1.414e+008 1.000e+000 6.668e-002 1.540e-004 
2.237e-004 1.006e+007 1.414e+008 1.000e+000 6.672e-002 1.541e-004 
2.238e-004 1.006e+007 1.414e+008 1.000e+000 6.679e-002 1.541e-004 
2.238e-004 1.006e+007 1.414e+008 1.000e+000 6.677e-002 1.542e-004 
2.239e-004 1.007e+007 1.414e+008 1.000e+000 6.665e-002 1.543e-004 
2.240e-004 1.007e+007 1.414e+008 1.000e+000 6.620e-002 1.544e-004 
2.241e-004 1.007e+007 1.414e+008 1.000e+000 6.637e-002 1.545e-004 
2.242e-004 1.007e+007 1.414e+008 1.000e+000 6.632e-002 1.545e-004 
2.242e-004 1.007e+007 1.414e+008 1.000e+000 6.621e-002 1.546e-004 
2.243e-004 1.007e+007 1.414e+008 1.000e+000 6.644e-002 1.547e-004 
2.244e-004 1.007e+007 1.414e+008 1.000e+000 6.643e-002 1.547e-004 
2.245e-004 1.007e+007 1.414e+008 1.000e+000 6.630e-002 1.548e-004 
2.245e-004 1.007e+007 1.414e+008 1.000e+000 6.629e-002 1.549e-004 
2.246e-004 1.007e+007 1.414e+008 1.000e+000 6.653e-002 1.550e-004 
2.247e-004 1.007e+007 1.414e+008 1.000e+000 6.655e-002 1.550e-004 
2.248e-004 1.007e+007 1.414e+008 1.000e+000 6.649e-002 1.551e-004 
2.248e-004 1.007e+007 1.414e+008 1.000e+000 6.665e-002 1.552e-004 
2.249e-004 1.007e+007 1.414e+008 1.000e+000 6.667e-002 1.553e-004 
2.250e-004 1.007e+007 1.414e+008 1.000e+000 6.677e-002 1.553e-004 
2.251e-004 1.007e+007 1.414e+008 1.000e+000 6.676e-002 1.554e-004 
2.252e-004 1.007e+007 1.414e+008 1.000e+000 6.681e-002 1.555e-004 
2.252e-004 1.007e+007 1.414e+008 1.000e+000 6.682e-002 1.556e-004 
2.253e-004 1.008e+007 1.414e+008 1.000e+000 6.677e-002 1.556e-004 
2.254e-004 1.008e+007 1.415e+008 1.000e+000 6.642e-002 1.557e-004 
2.255e-004 1.008e+007 1.414e+008 1.000e+000 6.647e-002 1.558e-004 
2.256e-004 1.008e+007 1.415e+008 1.000e+000 6.634e-002 1.559e-004 
2.256e-004 1.008e+007 1.415e+008 1.000e+000 6.642e-002 1.559e-004 
2.257e-004 1.008e+007 1.414e+008 1.000e+000 6.652e-002 1.560e-004 
2.258e-004 1.008e+007 1.416e+008 1.000e+000 6.635e-002 1.561e-004 
2.259e-004 1.008e+007 1.415e+008 1.000e+000 6.669e-002 1.561e-004 
2.259e-004 1.008e+007 1.414e+008 1.000e+000 6.661e-002 1.562e-004 
2.260e-004 1.008e+007 1.414e+008 1.000e+000 6.663e-002 1.563e-004 
2.261e-004 1.008e+007 1.414e+008 1.000e+000 6.682e-002 1.564e-004 
2.262e-004 1.008e+007 1.414e+008 1.000e+000 6.687e-002 1.565e-004 
2.263e-004 1.008e+007 1.414e+008 1.000e+000 6.688e-002 1.565e-004 
2.264e-004 1.008e+007 1.414e+008 1.000e+000 6.680e-002 1.566e-004 
2.264e-004 1.008e+007 1.414e+008 1.000e+000 6.675e-002 1.567e-004 
2.265e-004 1.008e+007 1.414e+008 1.000e+000 6.686e-002 1.568e-004 
2.266e-004 1.008e+007 1.414e+008 1.000e+000 6.693e-002 1.569e-004 
2.267e-004 1.008e+007 1.414e+008 1.000e+000 6.667e-002 1.569e-004 
2.268e-004 1.008e+007 1.414e+008 1.000e+000 6.667e-002 1.570e-004 
2.269e-004 1.009e+007 1.414e+008 1.000e+000 6.637e-002 1.571e-004 
2.269e-004 1.009e+007 1.414e+008 1.000e+000 6.649e-002 1.572e-004 
2.270e-004 1.009e+007 1.414e+008 1.000e+000 6.631e-002 1.572e-004 
2.271e-004 1.009e+007 1.414e+008 1.000e+000 6.640e-002 1.573e-004 
2.272e-004 1.009e+007 1.414e+008 1.000e+000 6.649e-002 1.574e-004 
2.272e-004 1.009e+007 1.414e+008 1.000e+000 6.649e-002 1.575e-004 
2.273e-004 1.009e+007 1.414e+008 1.000e+000 6.654e-002 1.575e-004 
2.274e-004 1.009e+007 1.414e+008 1.000e+000 6.660e-002 1.576e-004 
2.275e-004 1.009e+007 1.414e+008 1.000e+000 6.665e-002 1.577e-004 
2.275e-004 1.009e+007 1.414e+008 1.000e+000 6.657e-002 1.577e-004 
2.276e-004 1.009e+007 1.414e+008 1.000e+000 6.671e-002 1.578e-004 
2.277e-004 1.009e+007 1.414e+008 1.000e+000 6.678e-002 1.579e-004 
2.278e-004 1.009e+007 1.414e+008 1.000e+000 6.676e-002 1.580e-004 
2.279e-004 1.009e+007 1.414e+008 1.000e+000 6.671e-002 1.581e-004 
2.280e-004 1.009e+007 1.414e+008 1.000e+000 6.671e-002 1.581e-004 
2.281e-004 1.009e+007 1.414e+008 1.000e+000 6.687e-002 1.582e-004 
2.281e-004 1.009e+007 1.414e+008 1.000e+000 6.678e-002 1.583e-004 
2.282e-004 1.009e+007 1.414e+008 1.000e+000 6.662e-002 1.584e-004 
2.283e-004 1.010e+007 1.414e+008 1.000e+000 6.664e-002 1.585e-004 
2.284e-004 1.010e+007 1.414e+008 1.000e+000 6.649e-002 1.586e-004 
2.285e-004 1.010e+007 1.414e+008 1.000e+000 6.660e-002 1.586e-004 
2.286e-004 1.010e+007 1.414e+008 1.000e+000 6.664e-002 1.587e-004 
2.286e-004 1.010e+007 1.414e+008 1.000e+000 6.663e-002 1.588e-004 
2.287e-004 1.010e+007 1.414e+008 1.000e+000 6.672e-002 1.589e-004 
2.288e-004 1.010e+007 1.414e+008 1.000e+000 6.675e-002 1.590e-004 
2.289e-004 1.010e+007 1.414e+008 1.000e+000 6.678e-002 1.590e-004 
2.290e-004 1.010e+007 1.414e+008 1.000e+000 6.689e-002 1.591e-004 
2.291e-004 1.010e+007 1.414e+008 1.000e+000 6.691e-002 1.592e-004 
2.292e-004 1.010e+007 1.414e+008 1.000e+000 6.686e-002 1.593e-004 
2.292e-004 1.010e+007 1.414e+008 1.000e+000 6.684e-002 1.594e-004 
2.293e-004 1.010e+007 1.414e+008 1.000e+000 6.691e-002 1.595e-004 
2.294e-004 1.010e+007 1.414e+008 1.000e+000 6.694e-002 1.595e-004 
2.295e-004 1.010e+007 1.414e+008 1.000e+000 6.687e-002 1.596e-004 
2.296e-004 1.010e+007 1.414e+008 1.000e+000 6.660e-002 1.597e-004 
2.297e-004 1.010e+007 1.414e+008 1.000e+000 6.661e-002 1.598e-004 
2.298e-004 1.010e+007 1.414e+008 1.000e+000 6.652e-002 1.599e-004 
2.299e-004 1.011e+007 1.414e+008 1.000e+000 6.653e-002 1.600e-004 
2.299e-004 1.011e+007 1.414e+008 1.000e+000 6.655e-002 1.600e-004 
2.300e-004 1.011e+007 1.414e+008 1.000e+000 6.666e-002 1.601e-004 
2.301e-004 1.011e+007 1.414e+008 1.000e+000 6.673e-002 1.602e-004 
2.302e-004 1.011e+007 1.414e+008 1.000e+000 6.676e-002 1.603e-004 
2.303e-004 1.011e+007 1.414e+008 1.000e+000 6.684e-002 1.604e-004 
2.303e-004 1.011e+007 1.414e+008 1.000e+000 6.692e-002 1.604e-004 
2.304e-004 1.011e+007 1.414e+008 1.000e+000 6.696e-002 1.605e-004 
2.305e-004 1.011e+007 1.414e+008 1.000e+000 6.690e-002 1.606e-004 
2.306e-004 1.011e+007 1.414e+008 1.000e+000 6.686e-002 1.607e-004 
2.307e-004 1.011e+007 1.414e+008 1.000e+000 6.676e-002 1.607e-004 
2.308e-004 1.011e+007 1.414e+008 1.000e+000 6.682e-002 1.608e-004 
2.308e-004 1.011e+007 1.414e+008 1.000e+000 6.694e-002 1.609e-004 
2.309e-004 1.011e+007 1.414e+008 1.000e+000 6.669e-002 1.610e-004 
2.310e-004 1.011e+007 1.414e+008 1.000e+000 6.671e-002 1.611e-004 
2.311e-004 1.011e+007 1.414e+008 1.000e+000 6.665e-002 1.612e-004 
2.312e-004 1.011e+007 1.414e+008 1.000e+000 6.670e-002 1.612e-004 
2.313e-004 1.011e+007 1.414e+008 1.000e+000 6.674e-002 1.613e-004 
2.314e-004 1.011e+007 1.417e+008 1.000e+000 6.651e-002 1.614e-004 
2.314e-004 1.012e+007 1.415e+008 1.000e+000 6.672e-002 1.615e-004 
2.315e-004 1.012e+007 1.414e+008 1.000e+000 6.675e-002 1.615e-004 
2.316e-004 1.012e+007 1.414e+008 1.000e+000 6.682e-002 1.616e-004 
2.317e-004 1.012e+007 1.414e+008 1.000e+000 6.692e-002 1.617e-004 
2.318e-004 1.012e+007 1.414e+008 1.000e+000 6.692e-002 1.618e-004 
2.319e-004 1.012e+007 1.414e+008 1.000e+000 6.698e-002 1.619e-004 
2.320e-004 1.012e+007 1.414e+008 1.000e+000 6.693e-002 1.620e-004 
2.321e-004 1.012e+007 1.414e+008 1.000e+000 6.693e-002 1.621e-004 
2.321e-004 1.012e+007 1.414e+008 1.000e+000 6.696e-002 1.621e-004 
2.322e-004 1.012e+007 1.414e+008 1.000e+000 6.688e-002 1.622e-004 
2.323e-004 1.012e+007 1.414e+008 1.000e+000 6.703e-002 1.623e-004 
2.324e-004 1.012e+007 1.414e+008 1.000e+000 6.678e-002 1.624e-004 
2.325e-004 1.012e+007 1.414e+008 1.000e+000 6.673e-002 1.625e-004 
2.326e-004 1.012e+007 1.414e+008 1.000e+000 6.670e-002 1.625e-004 
2.326e-004 1.012e+007 1.414e+008 1.000e+000 6.678e-002 1.626e-004 
2.327e-004 1.012e+007 1.414e+008 1.000e+000 6.674e-002 1.627e-004 
2.328e-004 1.012e+007 1.414e+008 1.000e+000 6.681e-002 1.628e-004 
2.329e-004 1.012e+007 1.414e+008 1.000e+000 6.675e-002 1.628e-004 
2.329e-004 1.012e+007 1.414e+008 1.000e+000 6.685e-002 1.629e-004 
2.330e-004 1.013e+007 1.414e+008 1.000e+000 6.686e-002 1.630e-004 
2.331e-004 1.013e+007 1.414e+008 1.000e+000 6.697e-002 1.631e-004 
2.332e-004 1.013e+007 1.414e+008 1.000e+000 6.697e-002 1.631e-004 
2.332e-004 1.013e+007 1.414e+008 1.000e+000 6.702e-002 1.632e-004 
2.333e-004 1.013e+007 1.414e+008 1.000e+000 6.694e-002 1.633e-004 
2.334e-004 1.013e+007 1.414e+008 1.000e+000 6.690e-002 1.633e-004 
2.335e-004 1.013e+007 1.414e+008 1.000e+000 6.696e-002 1.634e-004 
2.336e-004 1.013e+007 1.414e+008 1.000e+000 6.698e-002 1.635e-004 
2.336e-004 1.013e+007 1.414e+008 1.000e+000 6.699e-002 1.636e-004 
2.337e-004 1.013e+007 1.414e+008 1.000e+000 6.678e-002 1.637e-004 
2.338e-004 1.013e+007 1.414e+008 1.000e+000 6.671e-002 1.637e-004 
2.339e-004 1.013e+007 1.414e+008 1.000e+000 6.679e-002 1.638e-004 
2.339e-004 1.013e+007 1.414e+008 1.000e+000 6.679e-002 1.639e-004 
2.340e-004 1.013e+007 1.414e+008 1.000e+000 6.682e-002 1.639e-004 
2.341e-004 1.013e+007 1.414e+008 1.000e+000 6.679e-002 1.640e-004 
2.342e-004 1.013e+007 1.414e+008 1.000e+000 6.682e-002 1.641e-004 
2.342e-004 1.013e+007 1.414e+008 1.000e+000 6.682e-002 1.642e-004 
2.343e-004 1.013e+007 1.414e+008 1.000e+000 6.689e-002 1.642e-004 
2.344e-004 1.013e+007 1.414e+008 1.000e+000 6.687e-002 1.643e-004 
2.345e-004 1.013e+007 1.414e+008 1.000e+000 6.688e-002 1.644e-004 
2.346e-004 1.013e+007 1.414e+008 1.000e+000 6.700e-002 1.645e-004 
2.346e-004 1.013e+007 1.414e+008 1.000e+000 6.710e-002 1.645e-004 
2.347e-004 1.014e+007 1.414e+008 1.000e+000 6.701e-002 1.646e-004 
2.348e-004 1.014e+007 1.414e+008 1.000e+000 6.701e-002 1.647e-004 
2.349e-004 1.014e+007 1.414e+008 1.000e+000 6.707e-002 1.648e-004 
2.350e-004 1.014e+007 1.414e+008 1.000e+000 6.698e-002 1.649e-004 
2.351e-004 1.014e+007 1.414e+008 1.000e+000 6.704e-002 1.650e-004 
2.352e-004 1.014e+007 1.414e+008 1.000e+000 6.677e-002 1.650e-004 
2.353e-004 1.014e+007 1.414e+008 1.000e+000 6.678e-002 1.651e-004 
2.353e-004 1.014e+007 1.414e+008 1.000e+000 6.672e-002 1.652e-004 
2.354e-004 1.014e+007 1.414e+008 1.000e+000 6.674e-002 1.653e-004 
2.355e-004 1.014e+007 1.414e+008 1.000e+000 6.675e-002 1.654e-004 
2.356e-004 1.014e+007 1.414e+008 1.000e+000 6.675e-002 1.654e-004 
2.357e-004 1.014e+007 1.414e+008 1.000e+000 6.686e-002 1.655e-004 
2.357e-004 1.014e+007 1.414e+008 1.000e+000 6.696e-002 1.656e-004 
2.358e-004 1.014e+007 1.414e+008 1.000e+000 6.689e-002 1.657e-004 
2.359e-004 1.014e+007 1.414e+008 1.000e+000 6.698e-002 1.657e-004 
2.360e-004 1.014e+007 1.414e+008 1.000e+000 6.697e-002 1.658e-004 
2.360e-004 1.014e+007 1.414e+008 1.000e+000 6.703e-002 1.659e-004 
2.361e-004 1.014e+007 1.414e+008 1.000e+000 6.700e-002 1.659e-004 
2.362e-004 1.014e+007 1.414e+008 1.000e+000 6.697e-002 1.660e-004 
2.363e-004 1.014e+007 1.414e+008 1.000e+000 6.702e-002 1.661e-004 
2.363e-004 1.014e+007 1.414e+008 1.000e+000 6.704e-002 1.662e-004 
2.364e-004 1.015e+007 1.414e+008 1.000e+000 6.703e-002 1.663e-004 
2.365e-004 1.015e+007 1.414e+008 1.000e+000 6.671e-002 1.663e-004 
2.366e-004 1.015e+007 1.414e+008 1.000e+000 6.676e-002 1.664e-004 
2.367e-004 1.015e+007 1.414e+008 1.000e+000 6.676e-002 1.665e-004 
2.367e-004 1.015e+007 1.414e+008 1.000e+000 6.681e-002 1.666e-004 
2.368e-004 1.015e+007 1.414e+008 1.000e+000 6.680e-002 1.666e-004 
2.369e-004 1.015e+007 1.414e+008 1.000e+000 6.677e-002 1.667e-004 
2.370e-004 1.015e+007 1.414e+008 1.000e+000 6.681e-002 1.668e-004 
2.371e-004 1.015e+007 1.414e+008 1.000e+000 6.694e-002 1.669e-004 
2.371e-004 1.015e+007 1.414e+008 1.000e+000 6.698e-002 1.669e-004 
2.372e-004 1.015e+007 1.414e+008 1.000e+000 6.710e-002 1.670e-004 
2.373e-004 1.015e+007 1.414e+008 1.000e+000 6.702e-002 1.671e-004 
2.374e-004 1.015e+007 1.414e+008 1.000e+000 6.702e-002 1.672e-004 
2.375e-004 1.015e+007 1.414e+008 1.000e+000 6.705e-002 1.673e-004 
2.376e-004 1.015e+007 1.414e+008 1.000e+000 6.705e-002 1.673e-004 
2.376e-004 1.015e+007 1.414e+008 1.000e+000 6.705e-002 1.674e-004 
2.377e-004 1.015e+007 1.414e+008 1.000e+000 6.699e-002 1.675e-004 
2.378e-004 1.015e+007 1.414e+008 1.000e+000 6.703e-002 1.676e-004 
2.379e-004 1.015e+007 1.414e+008 1.000e+000 6.678e-002 1.677e-004 
2.380e-004 1.015e+007 1.414e+008 1.000e+000 6.684e-002 1.677e-004 
2.381e-004 1.015e+007 1.414e+008 1.000e+000 6.689e-002 1.678e-004 
2.381e-004 1.016e+007 1.414e+008 1.000e+000 6.684e-002 1.679e-004 
2.382e-004 1.016e+007 1.414e+008 1.000e+000 6.682e-002 1.680e-004 
2.383e-004 1.016e+007 1.414e+008 1.000e+000 6.685e-002 1.680e-004 
2.384e-004 1.016e+007 1.414e+008 1.000e+000 6.686e-002 1.681e-004 
2.385e-004 1.016e+007 1.414e+008 1.000e+000 6.684e-002 1.682e-004 
2.385e-004 1.016e+007 1.414e+008 1.000e+000 6.693e-002 1.683e-004 
2.386e-004 1.016e+007 1.414e+008 1.000e+000 6.700e-002 1.683e-004 
2.387e-004 1.016e+007 1.414e+008 1.000e+000 6.705e-002 1.684e-004 
2.387e-004 1.016e+007 1.414e+008 1.000e+000 6.705e-002 1.685e-004 
2.388e-004 1.016e+007 1.414e+008 1.000e+000 6.705e-002 1.686e-004 
2.389e-004 1.016e+007 1.414e+008 1.000e+000 6.696e-002 1.686e-004 
2.390e-004 1.016e+007 1.414e+008 1.000e+000 6.701e-002 1.687e-004 
2.391e-004 1.016e+007 1.414e+008 1.000e+000 6.699e-002 1.688e-004 
2.392e-004 1.016e+007 1.414e+008 1.000e+000 6.714e-002 1.689e-004 
2.392e-004 1.016e+007 1.414e+008 1.000e+000 6.683e-002 1.690e-004 
2.393e-004 1.016e+007 1.414e+008 1.000e+000 6.689e-002 1.690e-004 
2.394e-004 1.016e+007 1.414e+008 1.000e+000 6.690e-002 1.691e-004 
2.395e-004 1.016e+007 1.414e+008 1.000e+000 6.686e-002 1.692e-004 
2.396e-004 1.016e+007 1.414e+008 1.000e+000 6.686e-002 1.693e-004 
2.397e-004 1.016e+007 1.414e+008 1.000e+000 6.684e-002 1.694e-004 
2.397e-004 1.016e+007 1.414e+008 1.000e+000 6.682e-002 1.694e-004 
2.398e-004 1.017e+007 1.414e+008 1.000e+000 6.701e-002 1.695e-004 
2.399e-004 1.017e+007 1.414e+008 1.000e+000 6.706e-002 1.696e-004 
2.400e-004 1.017e+007 1.414e+008 1.000e+000 6.706e-002 1.697e-004 
2.401e-004 1.017e+007 1.414e+008 1.000e+000 6.715e-002 1.698e-004 
2.402e-004 1.017e+007 1.414e+008 1.000e+000 6.709e-002 1.698e-004 
2.402e-004 1.017e+007 1.414e+008 1.000e+000 6.700e-002 1.699e-004 
2.403e-004 1.017e+007 1.414e+008 1.000e+000 6.705e-002 1.700e-004 
2.404e-004 1.017e+007 1.414e+008 1.000e+000 6.705e-002 1.701e-004 
2.405e-004 1.017e+007 1.414e+008 1.000e+000 6.701e-002 1.702e-004 
2.406e-004 1.017e+007 1.414e+008 1.000e+000 6.706e-002 1.703e-004 
2.407e-004 1.017e+007 1.414e+008 1.000e+000 6.684e-002 1.703e-004 
2.408e-004 1.017e+007 1.414e+008 1.000e+000 6.694e-002 1.704e-004 
2.408e-004 1.017e+007 1.414e+008 1.000e+000 6.690e-002 1.705e-004 
2.409e-004 1.017e+007 1.414e+008 1.000e+000 6.693e-002 1.706e-004 
2.410e-004 1.017e+007 1.414e+008 1.000e+000 6.683e-002 1.706e-004 
2.411e-004 1.017e+007 1.414e+008 1.000e+000 6.691e-002 1.707e-004 
2.412e-004 1.017e+007 1.414e+008 1.000e+000 6.693e-002 1.708e-004 
2.412e-004 1.017e+007 1.414e+008 1.000e+000 6.700e-002 1.709e-004 
2.413e-004 1.017e+007 1.414e+008 1.000e+000 6.705e-002 1.709e-004 
2.414e-004 1.017e+007 1.414e+008 1.000e+000 6.707e-002 1.710e-004 
2.415e-004 1.017e+007 1.414e+008 1.000e+000 6.708e-002 1.711e-004 
2.415e-004 1.017e+007 1.414e+008 1.000e+000 6.712e-002 1.712e-004 
2.416e-004 1.017e+007 1.414e+008 1.000e+000 6.705e-002 1.712e-004 
2.417e-004 1.018e+007 1.414e+008 1.000e+000 6.702e-002 1.713e-004 
2.418e-004 1.018e+007 1.414e+008 1.000e+000 6.709e-002 1.714e-004 
2.419e-004 1.018e+007 1.414e+008 1.000e+000 6.708e-002 1.715e-004 
2.420e-004 1.018e+007 1.414e+008 1.000e+000 6.710e-002 1.716e-004 
2.421e-004 1.018e+007 1.414e+008 1.000e+000 6.688e-002 1.717e-004 
2.421e-004 1.018e+007 1.414e+008 1.000e+000 6.694e-002 1.717e-004 
2.422e-004 1.018e+007 1.414e+008 1.000e+000 6.698e-002 1.718e-004 
2.423e-004 1.018e+007 1.414e+008 1.000e+000 6.690e-002 1.719e-004 
2.424e-004 1.018e+007 1.414e+008 1.000e+000 6.690e-002 1.720e-004 
2.425e-004 1.018e+007 1.414e+008 1.000e+000 6.690e-002 1.721e-004 
2.425e-004 1.018e+007 1.414e+008 1.000e+000 6.695e-002 1.721e-004 
2.426e-004 1.018e+007 1.414e+008 1.000e+000 6.698e-002 1.722e-004 
2.427e-004 1.018e+007 1.414e+008 1.000e+000 6.708e-002 1.723e-004 
2.428e-004 1.018e+007 1.414e+008 1.000e+000 6.706e-002 1.724e-004 
2.429e-004 1.018e+007 1.414e+008 1.000e+000 6.712e-002 1.725e-004 
2.430e-004 1.018e+007 1.414e+008 1.000e+000 6.707e-002 1.725e-004 
2.430e-004 1.018e+007 1.414e+008 1.000e+000 6.714e-002 1.726e-004 
2.431e-004 1.018e+007 1.414e+008 1.000e+000 6.710e-002 1.727e-004 
2.432e-004 1.018e+007 1.414e+008 1.000e+000 6.707e-002 1.728e-004 
2.433e-004 1.018e+007 1.414e+008 1.000e+000 6.706e-002 1.728e-004 
2.434e-004 1.018e+007 1.414e+008 1.000e+000 6.709e-002 1.729e-004 
2.434e-004 1.018e+007 1.414e+008 1.000e+000 6.691e-002 1.730e-004 
2.435e-004 1.019e+007 1.414e+008 1.000e+000 6.691e-002 1.731e-004 
2.436e-004 1.019e+007 1.414e+008 1.000e+000 6.694e-002 1.731e-004 
2.437e-004 1.019e+007 1.414e+008 1.000e+000 6.702e-002 1.732e-004 
2.438e-004 1.019e+007 1.414e+008 1.000e+000 6.695e-002 1.733e-004 
2.438e-004 1.019e+007 1.414e+008 1.000e+000 6.689e-002 1.734e-004 
2.439e-004 1.019e+007 1.414e+008 1.000e+000 6.694e-002 1.734e-004 
2.440e-004 1.019e+007 1.414e+008 1.000e+000 6.704e-002 1.735e-004 
2.441e-004 1.019e+007 1.414e+008 1.000e+000 6.712e-002 1.736e-004 
2.441e-004 1.019e+007 1.414e+008 1.000e+000 6.715e-002 1.737e-004 
2.442e-004 1.019e+007 1.414e+008 1.000e+000 6.722e-002 1.737e-004 
2.443e-004 1.019e+007 1.414e+008 1.000e+000 6.712e-002 1.738e-004 
2.443e-004 1.019e+007 1.414e+008 1.000e+000 6.713e-002 1.739e-004 
2.444e-004 1.019e+007 1.414e+008 1.000e+000 6.712e-002 1.739e-004 
2.445e-004 1.019e+007 1.414e+008 1.000e+000 6.711e-002 1.740e-004 
2.446e-004 1.019e+007 1.414e+008 1.000e+000 6.713e-002 1.741e-004 
2.447e-004 1.019e+007 1.414e+008 1.000e+000 6.716e-002 1.742e-004 
2.448e-004 1.019e+007 1.414e+008 1.000e+000 6.690e-002 1.743e-004 
2.449e-004 1.019e+007 1.414e+008 1.000e+000 6.690e-002 1.744e-004 
2.449e-004 1.019e+007 1.414e+008 1.000e+000 6.692e-002 1.744e-004 
2.450e-004 1.019e+007 1.414e+008 1.000e+000 6.704e-002 1.745e-004 
2.451e-004 1.019e+007 1.414e+008 1.000e+000 6.696e-002 1.746e-004 
2.452e-004 1.019e+007 1.416e+008 1.000e+000 6.670e-002 1.746e-004 
2.452e-004 1.019e+007 1.415e+008 1.000e+000 6.697e-002 1.747e-004 
2.453e-004 1.019e+007 1.414e+008 1.000e+000 6.707e-002 1.748e-004 
2.454e-004 1.020e+007 1.414e+008 1.000e+000 6.708e-002 1.749e-004 
2.455e-004 1.020e+007 1.414e+008 1.000e+000 6.715e-002 1.749e-004 
2.455e-004 1.020e+007 1.414e+008 1.000e+000 6.713e-002 1.750e-004 
2.456e-004 1.020e+007 1.414e+008 1.000e+000 6.718e-002 1.751e-004 
2.457e-004 1.020e+007 1.414e+008 1.000e+000 6.712e-002 1.752e-004 
2.458e-004 1.020e+007 1.414e+008 1.000e+000 6.708e-002 1.753e-004 
2.459e-004 1.020e+007 1.414e+008 1.000e+000 6.708e-002 1.753e-004 
2.460e-004 1.020e+007 1.414e+008 1.000e+000 6.708e-002 1.754e-004 
2.460e-004 1.020e+007 1.414e+008 1.000e+000 6.717e-002 1.755e-004 
2.461e-004 1.020e+007 1.414e+008 1.000e+000 6.721e-002 1.756e-004 
2.462e-004 1.020e+007 1.414e+008 1.000e+000 6.689e-002 1.757e-004 
2.463e-004 1.020e+007 1.414e+008 1.000e+000 6.706e-002 1.757e-004 
2.464e-004 1.020e+007 1.414e+008 1.000e+000 6.701e-002 1.758e-004 
2.464e-004 1.020e+007 1.414e+008 1.000e+000 6.698e-002 1.759e-004 
2.465e-004 1.020e+007 1.414e+008 1.000e+000 6.688e-002 1.760e-004 
2.466e-004 1.020e+007 1.414e+008 1.000e+000 6.692e-002 1.760e-004 
2.467e-004 1.020e+007 1.414e+008 1.000e+000 6.705e-002 1.761e-004 
2.467e-004 1.020e+007 1.414e+008 1.000e+000 6.702e-002 1.762e-004 
2.468e-004 1.020e+007 1.414e+008 1.000e+000 6.706e-002 1.763e-004 
2.469e-004 1.020e+007 1.414e+008 1.000e+000 6.707e-002 1.763e-004 
2.470e-004 1.020e+007 1.414e+008 1.000e+000 6.715e-002 1.764e-004 
2.471e-004 1.020e+007 1.414e+008 1.000e+000 6.725e-002 1.765e-004 
2.471e-004 1.020e+007 1.414e+008 1.000e+000 6.727e-002 1.765e-004 
2.472e-004 1.020e+007 1.414e+008 1.000e+000 6.716e-002 1.766e-004 
2.473e-004 1.020e+007 1.414e+008 1.000e+000 6.720e-002 1.767e-004 
2.474e-004 1.021e+007 1.414e+008 1.000e+000 6.722e-002 1.768e-004 
2.475e-004 1.021e+007 1.414e+008 1.000e+000 6.729e-002 1.769e-004 
2.476e-004 1.021e+007 1.414e+008 1.000e+000 6.704e-002 1.770e-004 
2.477e-004 1.021e+007 1.414e+008 1.000e+000 6.718e-002 1.771e-004 
2.477e-004 1.021e+007 1.414e+008 1.000e+000 6.700e-002 1.771e-004 
2.478e-004 1.021e+007 1.414e+008 1.000e+000 6.702e-002 1.772e-004 
2.479e-004 1.021e+007 1.416e+008 1.000e+000 6.686e-002 1.773e-004 
2.480e-004 1.021e+007 1.415e+008 1.000e+000 6.709e-002 1.774e-004 
2.481e-004 1.021e+007 1.414e+008 1.000e+000 6.709e-002 1.775e-004 
2.481e-004 1.021e+007 1.414e+008 1.000e+000 6.708e-002 1.775e-004 
2.482e-004 1.021e+007 1.414e+008 1.000e+000 6.713e-002 1.776e-004 
2.483e-004 1.021e+007 1.414e+008 1.000e+000 6.719e-002 1.777e-004 
2.484e-004 1.021e+007 1.414e+008 1.000e+000 6.720e-002 1.778e-004 
2.485e-004 1.021e+007 1.414e+008 1.000e+000 6.731e-002 1.778e-004 
2.485e-004 1.021e+007 1.414e+008 1.000e+000 6.716e-002 1.779e-004 
2.486e-004 1.021e+007 1.414e+008 1.000e+000 6.717e-002 1.780e-004 
2.487e-004 1.021e+007 1.414e+008 1.000e+000 6.717e-002 1.781e-004 
2.488e-004 1.021e+007 1.414e+008 1.000e+000 6.735e-002 1.782e-004 
2.489e-004 1.021e+007 1.414e+008 1.000e+000 6.690e-002 1.782e-004 
2.490e-004 1.021e+007 1.414e+008 1.000e+000 6.704e-002 1.783e-004 
2.490e-004 1.021e+007 1.414e+008 1.000e+000 6.701e-002 1.784e-004 
2.491e-004 1.021e+007 1.414e+008 1.000e+000 6.708e-002 1.785e-004 
2.492e-004 1.021e+007 1.414e+008 1.000e+000 6.708e-002 1.785e-004 
2.493e-004 1.021e+007 1.414e+008 1.000e+000 6.705e-002 1.786e-004 
2.493e-004 1.022e+007 1.414e+008 1.000e+000 6.697e-002 1.787e-004 
2.494e-004 1.022e+007 1.414e+008 1.000e+000 6.704e-002 1.788e-004 
2.495e-004 1.022e+007 1.414e+008 1.000e+000 6.710e-002 1.788e-004 
2.496e-004 1.022e+007 1.414e+008 1.000e+000 6.723e-002 1.789e-004 
2.496e-004 1.022e+007 1.414e+008 1.000e+000 6.718e-002 1.790e-004 
2.497e-004 1.022e+007 1.414e+008 1.000e+000 6.728e-002 1.790e-004 
2.498e-004 1.022e+007 1.414e+008 1.000e+000 6.720e-002 1.791e-004 
2.499e-004 1.022e+007 1.414e+008 1.000e+000 6.729e-002 1.792e-004 
2.500e-004 1.022e+007 1.414e+008 1.000e+000 6.723e-002 1.793e-004 
2.500e-004 1.022e+007 1.414e+008 1.000e+000 6.722e-002 1.794e-004 
2.501e-004 1.022e+007 1.414e+008 1.000e+000 6.719e-002 1.795e-004 
2.502e-004 1.022e+007 1.414e+008 1.000e+000 6.727e-002 1.795e-004 
2.503e-004 1.022e+007 1.414e+008 1.000e+000 6.702e-002 1.796e-004 
2.504e-004 1.022e+007 1.414e+008 1.000e+000 6.709e-002 1.797e-004 
2.505e-004 1.022e+007 1.414e+008 1.000e+000 6.713e-002 1.798e-004 
2.505e-004 1.022e+007 1.414e+008 1.000e+000 6.702e-002 1.798e-004 
2.506e-004 1.022e+007 1.414e+008 1.000e+000 6.701e-002 1.799e-004 
2.507e-004 1.022e+007 1.414e+008 1.000e+000 6.704e-002 1.800e-004 
2.508e-004 1.022e+007 1.414e+008 1.000e+000 6.707e-002 1.801e-004 
2.509e-004 1.022e+007 1.414e+008 1.000e+000 6.718e-002 1.802e-004 
2.509e-004 1.022e+007 1.414e+008 1.000e+000 6.722e-002 1.802e-004 
2.510e-004 1.022e+007 1.414e+008 1.000e+000 6.729e-002 1.803e-004 
2.511e-004 1.022e+007 1.414e+008 1.000e+000 6.735e-002 1.804e-004 
2.512e-004 1.022e+007 1.414e+008 1.000e+000 6.732e-002 1.805e-004 
2.513e-004 1.022e+007 1.414e+008 1.000e+000 6.731e-002 1.805e-004 
2.513e-004 1.022e+007 1.414e+008 1.000e+000 6.715e-002 1.806e-004 
2.514e-004 1.023e+007 1.414e+008 1.000e+000 6.722e-002 1.807e-004 
2.515e-004 1.023e+007 1.414e+008 1.000e+000 6.722e-002 1.808e-004 
2.516e-004 1.023e+007 1.414e+008 1.000e+000 6.736e-002 1.809e-004 
2.517e-004 1.023e+007 1.414e+008 1.000e+000 6.701e-002 1.809e-004 
2.518e-004 1.023e+007 1.414e+008 1.000e+000 6.712e-002 1.810e-004 
2.518e-004 1.023e+007 1.414e+008 1.000e+000 6.717e-002 1.811e-004 
2.519e-004 1.023e+007 1.414e+008 1.000e+000 6.717e-002 1.812e-004 
2.520e-004 1.023e+007 1.414e+008 1.000e+000 6.707e-002 1.812e-004 
2.521e-004 1.023e+007 1.414e+008 1.000e+000 6.698e-002 1.813e-004 
2.521e-004 1.023e+007 1.414e+008 1.000e+000 6.713e-002 1.814e-004 
2.522e-004 1.023e+007 1.414e+008 1.000e+000 6.719e-002 1.815e-004 
2.523e-004 1.023e+007 1.414e+008 1.000e+000 6.718e-002 1.815e-004 
2.524e-004 1.023e+007 1.414e+008 1.000e+000 6.728e-002 1.816e-004 
2.524e-004 1.023e+007 1.414e+008 1.000e+000 6.721e-002 1.817e-004 
2.525e-004 1.023e+007 1.414e+008 1.000e+000 6.728e-002 1.818e-004 
2.526e-004 1.023e+007 1.414e+008 1.000e+000 6.740e-002 1.818e-004 
2.527e-004 1.023e+007 1.414e+008 1.000e+000 6.735e-002 1.819e-004 
2.528e-004 1.023e+007 1.414e+008 1.000e+000 6.721e-002 1.820e-004 
2.528e-004 1.023e+007 1.414e+008 1.000e+000 6.721e-002 1.821e-004 
2.529e-004 1.023e+007 1.414e+008 1.000e+000 6.732e-002 1.822e-004 
2.530e-004 1.023e+007 1.414e+008 1.000e+000 6.711e-002 1.822e-004 
2.531e-004 1.023e+007 1.414e+008 1.000e+000 6.710e-002 1.823e-004 
2.532e-004 1.023e+007 1.414e+008 1.000e+000 6.724e-002 1.824e-004 
2.533e-004 1.023e+007 1.414e+008 1.000e+000 6.714e-002 1.825e-004 
2.533e-004 1.023e+007 1.414e+008 1.000e+000 6.713e-002 1.826e-004 
2.534e-004 1.023e+007 1.414e+008 1.000e+000 6.714e-002 1.826e-004 
2.535e-004 1.024e+007 1.414e+008 1.000e+000 6.721e-002 1.827e-004 
2.536e-004 1.024e+007 1.414e+008 1.000e+000 6.731e-002 1.828e-004 
2.537e-004 1.024e+007 1.414e+008 1.000e+000 6.734e-002 1.829e-004 
2.537e-004 1.024e+007 1.414e+008 1.000e+000 6.743e-002 1.829e-004 
2.538e-004 1.024e+007 1.414e+008 1.000e+000 6.734e-002 1.830e-004 
2.539e-004 1.024e+007 1.414e+008 1.000e+000 6.748e-002 1.831e-004 
2.540e-004 1.024e+007 1.414e+008 1.000e+000 6.748e-002 1.832e-004 
2.541e-004 1.024e+007 1.414e+008 1.000e+000 6.730e-002 1.832e-004 
2.541e-004 1.024e+007 1.414e+008 1.000e+000 6.728e-002 1.833e-004 
2.542e-004 1.024e+007 1.414e+008 1.000e+000 6.731e-002 1.834e-004 
2.543e-004 1.024e+007 1.414e+008 1.000e+000 6.742e-002 1.835e-004 
2.544e-004 1.024e+007 1.414e+008 1.000e+000 6.715e-002 1.836e-004 
2.545e-004 1.024e+007 1.414e+008 1.000e+000 6.721e-002 1.837e-004 
2.546e-004 1.024e+007 1.414e+008 1.000e+000 6.728e-002 1.837e-004 
2.546e-004 1.024e+007 1.414e+008 1.000e+000 6.714e-002 1.838e-004 
2.547e-004 1.024e+007 1.414e+008 1.000e+000 6.727e-002 1.839e-004 
2.548e-004 1.024e+007 1.414e+008 1.000e+000 6.715e-002 1.840e-004 
2.549e-004 1.024e+007 1.414e+008 1.000e+000 6.704e-002 1.840e-004 
2.549e-004 1.024e+007 1.414e+008 1.000e+000 6.733e-002 1.841e-004 
2.550e-004 1.024e+007 1.414e+008 1.000e+000 6.751e-002 1.842e-004 
2.551e-004 1.024e+007 1.414e+008 1.000e+000 6.746e-002 1.842e-004 
2.552e-004 1.024e+007 1.414e+008 1.000e+000 6.746e-002 1.843e-004 
2.552e-004 1.024e+007 1.414e+008 1.000e+000 6.743e-002 1.844e-004 
2.553e-004 1.024e+007 1.414e+008 1.000e+000 6.742e-002 1.845e-004 
2.554e-004 1.024e+007 1.414e+008 1.000e+000 6.731e-002 1.845e-004 
2.555e-004 1.024e+007 1.414e+008 1.000e+000 6.723e-002 1.846e-004 
2.556e-004 1.024e+007 1.414e+008 1.000e+000 6.724e-002 1.847e-004 
2.557e-004 1.024e+007 1.414e+008 1.000e+000 6.726e-002 1.848e-004 
2.558e-004 1.025e+007 1.414e+008 1.000e+000 6.710e-002 1.849e-004 
2.558e-004 1.025e+007 1.414e+008 1.000e+000 6.717e-002 1.850e-004 
2.559e-004 1.025e+007 1.414e+008 1.000e+000 6.730e-002 1.850e-004 
2.560e-004 1.025e+007 1.414e+008 1.000e+000 6.727e-002 1.851e-004 
2.561e-004 1.025e+007 1.414e+008 1.000e+000 6.718e-002 1.852e-004 
2.562e-004 1.025e+007 1.414e+008 1.000e+000 6.722e-002 1.853e-004 
2.563e-004 1.025e+007 1.414e+008 1.000e+000 6.720e-002 1.854e-004 
2.563e-004 1.025e+007 1.414e+008 1.000e+000 6.738e-002 1.855e-004 
2.564e-004 1.025e+007 1.414e+008 1.000e+000 6.732e-002 1.855e-004 
2.565e-004 1.025e+007 1.414e+008 1.000e+000 6.761e-002 1.856e-004 
2.566e-004 1.025e+007 1.414e+008 1.000e+000 6.756e-002 1.857e-004 
2.566e-004 1.025e+007 1.414e+008 1.000e+000 6.752e-002 1.858e-004 
2.567e-004 1.025e+007 1.414e+008 1.000e+000 6.746e-002 1.858e-004 
2.568e-004 1.025e+007 1.414e+008 1.000e+000 6.740e-002 1.859e-004 
2.569e-004 1.025e+007 1.414e+008 1.000e+000 6.740e-002 1.860e-004 
2.570e-004 1.025e+007 1.414e+008 1.000e+000 6.748e-002 1.861e-004 
2.571e-004 1.025e+007 1.414e+008 1.000e+000 6.744e-002 1.862e-004 
2.572e-004 1.025e+007 1.414e+008 1.000e+000 6.717e-002 1.862e-004 
2.572e-004 1.025e+007 1.414e+008 1.000e+000 6.730e-002 1.863e-004 
2.573e-004 1.025e+007 1.414e+008 1.000e+000 6.731e-002 1.864e-004 
2.574e-004 1.025e+007 1.414e+008 1.000e+000 6.730e-002 1.865e-004 
2.575e-004 1.025e+007 1.414e+008 1.000e+000 6.740e-002 1.865e-004 
2.575e-004 1.025e+007 1.414e+008 1.000e+000 6.744e-002 1.866e-004 
2.576e-004 1.025e+007 1.414e+008 1.000e+000 6.733e-002 1.867e-004 
2.577e-004 1.025e+007 1.414e+008 1.000e+000 6.728e-002 1.868e-004 
2.578e-004 1.025e+007 1.414e+008 1.000e+000 6.737e-002 1.868e-004 
2.578e-004 1.025e+007 1.414e+008 1.000e+000 6.725e-002 1.869e-004 
2.579e-004 1.025e+007 1.414e+008 1.000e+000 6.734e-002 1.870e-004 
2.580e-004 1.026e+007 1.414e+008 1.000e+000 6.743e-002 1.871e-004 
2.581e-004 1.026e+007 1.414e+008 1.000e+000 6.735e-002 1.871e-004 
2.581e-004 1.026e+007 1.414e+008 1.000e+000 6.741e-002 1.872e-004 
2.582e-004 1.026e+007 1.414e+008 1.000e+000 6.731e-002 1.873e-004 
2.583e-004 1.026e+007 1.414e+008 1.000e+000 6.738e-002 1.874e-004 
2.584e-004 1.026e+007 1.414e+008 1.000e+000 6.751e-002 1.875e-004 
2.585e-004 1.026e+007 1.414e+008 1.000e+000 6.712e-002 1.876e-004 
2.586e-004 1.026e+007 1.414e+008 1.000e+000 6.728e-002 1.876e-004 
2.587e-004 1.026e+007 1.414e+008 1.000e+000 6.731e-002 1.877e-004 
2.587e-004 1.026e+007 1.414e+008 1.000e+000 6.724e-002 1.878e-004 
2.588e-004 1.026e+007 1.414e+008 1.000e+000 6.737e-002 1.879e-004 
2.589e-004 1.026e+007 1.414e+008 1.000e+000 6.727e-002 1.879e-004 
2.590e-004 1.026e+007 1.414e+008 1.000e+000 6.726e-002 1.880e-004 
2.591e-004 1.026e+007 1.414e+008 1.000e+000 6.750e-002 1.881e-004 
2.591e-004 1.026e+007 1.414e+008 1.000e+000 6.751e-002 1.882e-004 
2.592e-004 1.026e+007 1.414e+008 1.000e+000 6.759e-002 1.883e-004 
2.593e-004 1.026e+007 1.414e+008 1.000e+000 6.750e-002 1.883e-004 
2.594e-004 1.026e+007 1.414e+008 1.000e+000 6.750e-002 1.884e-004 
2.595e-004 1.026e+007 1.414e+008 1.000e+000 6.758e-002 1.885e-004 
2.595e-004 1.026e+007 1.414e+008 1.000e+000 6.741e-002 1.886e-004 
2.596e-004 1.026e+007 1.414e+008 1.000e+000 6.747e-002 1.886e-004 
2.597e-004 1.026e+007 1.414e+008 1.000e+000 6.735e-002 1.887e-004 
2.598e-004 1.026e+007 1.414e+008 1.000e+000 6.746e-002 1.888e-004 
2.599e-004 1.026e+007 1.414e+008 1.000e+000 6.711e-002 1.889e-004 
2.600e-004 1.026e+007 1.414e+008 1.000e+000 6.725e-002 1.890e-004 
2.600e-004 1.026e+007 1.414e+008 1.000e+000 6.725e-002 1.891e-004 
2.601e-004 1.026e+007 1.414e+008 1.000e+000 6.733e-002 1.891e-004 
2.602e-004 1.026e+007 1.414e+008 1.000e+000 6.733e-002 1.892e-004 
2.603e-004 1.026e+007 1.414e+008 1.000e+000 6.739e-002 1.893e-004 
2.603e-004 1.027e+007 1.414e+008 1.000e+000 6.749e-002 1.893e-004 
2.604e-004 1.027e+007 1.414e+008 1.000e+000 6.741e-002 1.894e-004 
2.605e-004 1.027e+007 1.414e+008 1.000e+000 6.747e-002 1.895e-004 
2.606e-004 1.027e+007 1.414e+008 1.000e+000 6.757e-002 1.896e-004 
2.606e-004 1.027e+007 1.414e+008 1.000e+000 6.754e-002 1.896e-004 
2.607e-004 1.027e+007 1.414e+008 1.000e+000 6.759e-002 1.897e-004 
2.608e-004 1.027e+007 1.414e+008 1.000e+000 6.749e-002 1.898e-004 
2.609e-004 1.027e+007 1.414e+008 1.000e+000 6.750e-002 1.899e-004 
2.610e-004 1.027e+007 1.414e+008 1.000e+000 6.740e-002 1.899e-004 
2.610e-004 1.027e+007 1.414e+008 1.000e+000 6.741e-002 1.900e-004 
2.611e-004 1.027e+007 1.414e+008 1.000e+000 6.753e-002 1.901e-004 
2.612e-004 1.027e+007 1.414e+008 1.000e+000 6.724e-002 1.902e-004 
2.613e-004 1.027e+007 1.414e+008 1.000e+000 6.735e-002 1.903e-004 
2.614e-004 1.027e+007 1.417e+008 1.000e+000 6.723e-002 1.904e-004 
2.615e-004 1.027e+007 1.415e+008 1.000e+000 6.746e-002 1.904e-004 
2.615e-004 1.027e+007 1.414e+008 1.000e+000 6.739e-002 1.905e-004 
2.616e-004 1.027e+007 1.414e+008 1.000e+000 6.737e-002 1.906e-004 
2.617e-004 1.027e+007 1.414e+008 1.000e+000 6.744e-002 1.907e-004 
2.618e-004 1.027e+007 1.414e+008 1.000e+000 6.755e-002 1.907e-004 
2.619e-004 1.027e+007 1.414e+008 1.000e+000 6.753e-002 1.908e-004 
2.619e-004 1.027e+007 1.414e+008 1.000e+000 6.763e-002 1.909e-004 
2.620e-004 1.027e+007 1.414e+008 1.000e+000 6.764e-002 1.910e-004 
2.621e-004 1.027e+007 1.414e+008 1.000e+000 6.762e-002 1.910e-004 
2.622e-004 1.027e+007 1.414e+008 1.000e+000 6.770e-002 1.911e-004 
2.622e-004 1.027e+007 1.414e+008 1.000e+000 6.745e-002 1.912e-004 
2.623e-004 1.027e+007 1.414e+008 1.000e+000 6.745e-002 1.913e-004 
2.624e-004 1.027e+007 1.414e+008 1.000e+000 6.752e-002 1.914e-004 
2.625e-004 1.027e+007 1.414e+008 1.000e+000 6.742e-002 1.914e-004 
2.626e-004 1.027e+007 1.414e+008 1.000e+000 6.722e-002 1.915e-004 
2.627e-004 1.027e+007 1.414e+008 1.000e+000 6.731e-002 1.916e-004 
2.627e-004 1.028e+007 1.414e+008 1.000e+000 6.741e-002 1.917e-004 
2.628e-004 1.028e+007 1.414e+008 1.000e+000 6.738e-002 1.917e-004 
2.629e-004 1.028e+007 1.414e+008 1.000e+000 6.736e-002 1.918e-004 
2.630e-004 1.028e+007 1.414e+008 1.000e+000 6.734e-002 1.919e-004 
2.630e-004 1.028e+007 1.414e+008 1.000e+000 6.734e-002 1.920e-004 
2.631e-004 1.028e+007 1.414e+008 1.000e+000 6.749e-002 1.920e-004 
2.632e-004 1.028e+007 1.414e+008 1.000e+000 6.756e-002 1.921e-004 
2.633e-004 1.028e+007 1.414e+008 1.000e+000 6.764e-002 1.922e-004 
2.633e-004 1.028e+007 1.414e+008 1.000e+000 6.763e-002 1.923e-004 
2.634e-004 1.028e+007 1.414e+008 1.000e+000 6.762e-002 1.923e-004 
2.635e-004 1.028e+007 1.414e+008 1.000e+000 6.771e-002 1.924e-004 
2.636e-004 1.028e+007 1.414e+008 1.000e+000 6.761e-002 1.925e-004 
2.636e-004 1.028e+007 1.414e+008 1.000e+000 6.756e-002 1.925e-004 
2.637e-004 1.028e+007 1.414e+008 1.000e+000 6.746e-002 1.926e-004 
2.638e-004 1.028e+007 1.414e+008 1.000e+000 6.747e-002 1.927e-004 
2.639e-004 1.028e+007 1.414e+008 1.000e+000 6.757e-002 1.928e-004 
2.640e-004 1.028e+007 1.414e+008 1.000e+000 6.728e-002 1.929e-004 
2.641e-004 1.028e+007 1.414e+008 1.000e+000 6.737e-002 1.930e-004 
2.641e-004 1.028e+007 1.414e+008 1.000e+000 6.739e-002 1.930e-004 
2.642e-004 1.028e+007 1.414e+008 1.000e+000 6.743e-002 1.931e-004 
2.643e-004 1.028e+007 1.414e+008 1.000e+000 6.754e-002 1.932e-004 
2.644e-004 1.028e+007 1.414e+008 1.000e+000 6.751e-002 1.933e-004 
2.645e-004 1.028e+007 1.414e+008 1.000e+000 6.744e-002 1.933e-004 
2.645e-004 1.028e+007 1.414e+008 1.000e+000 6.764e-002 1.934e-004 
2.646e-004 1.028e+007 1.414e+008 1.000e+000 6.767e-002 1.935e-004 
2.647e-004 1.028e+007 1.414e+008 1.000e+000 6.768e-002 1.936e-004 
2.648e-004 1.028e+007 1.414e+008 1.000e+000 6.769e-002 1.936e-004 
2.648e-004 1.028e+007 1.414e+008 1.000e+000 6.780e-002 1.937e-004 
2.649e-004 1.028e+007 1.414e+008 1.000e+000 6.781e-002 1.938e-004 
2.650e-004 1.028e+007 1.414e+008 1.000e+000 6.760e-002 1.939e-004 
2.651e-004 1.028e+007 1.414e+008 1.000e+000 6.752e-002 1.939e-004 
2.652e-004 1.028e+007 1.414e+008 1.000e+000 6.746e-002 1.940e-004 
2.652e-004 1.029e+007 1.414e+008 1.000e+000 6.766e-002 1.941e-004 
2.653e-004 1.029e+007 1.414e+008 1.000e+000 6.719e-002 1.942e-004 
2.654e-004 1.029e+007 1.414e+008 1.000e+000 6.737e-002 1.943e-004 
2.655e-004 1.029e+007 1.414e+008 1.000e+000 6.749e-002 1.943e-004 
2.655e-004 1.029e+007 1.414e+008 1.000e+000 6.753e-002 1.944e-004 
2.656e-004 1.029e+007 1.414e+008 1.000e+000 6.748e-002 1.945e-004 
2.657e-004 1.029e+007 1.414e+008 1.000e+000 6.743e-002 1.945e-004 
2.658e-004 1.029e+007 1.414e+008 1.000e+000 6.753e-002 1.946e-004 
2.659e-004 1.029e+007 1.414e+008 1.000e+000 6.766e-002 1.947e-004 
2.659e-004 1.029e+007 1.414e+008 1.000e+000 6.787e-002 1.948e-004 
2.660e-004 1.029e+007 1.414e+008 1.000e+000 6.780e-002 1.948e-004 
2.661e-004 1.029e+007 1.414e+008 1.000e+000 6.779e-002 1.949e-004 
2.661e-004 1.029e+007 1.414e+008 1.000e+000 6.777e-002 1.950e-004 
2.662e-004 1.029e+007 1.414e+008 1.000e+000 6.777e-002 1.951e-004 
2.663e-004 1.029e+007 1.414e+008 1.000e+000 6.777e-002 1.951e-004 
2.664e-004 1.029e+007 1.414e+008 1.000e+000 6.764e-002 1.952e-004 
2.665e-004 1.029e+007 1.414e+008 1.000e+000 6.758e-002 1.953e-004 
2.665e-004 1.029e+007 1.414e+008 1.000e+000 6.768e-002 1.954e-004 
2.666e-004 1.029e+007 1.414e+008 1.000e+000 6.770e-002 1.955e-004 
2.667e-004 1.029e+007 1.414e+008 1.000e+000 6.737e-002 1.955e-004 
2.668e-004 1.029e+007 1.414e+008 1.000e+000 6.741e-002 1.956e-004 
2.669e-004 1.029e+007 1.414e+008 1.000e+000 6.743e-002 1.957e-004 
2.670e-004 1.029e+007 1.414e+008 1.000e+000 6.756e-002 1.958e-004 
2.670e-004 1.029e+007 1.414e+008 1.000e+000 6.755e-002 1.958e-004 
2.671e-004 1.029e+007 1.414e+008 1.000e+000 6.766e-002 1.959e-004 
2.672e-004 1.029e+007 1.414e+008 1.000e+000 6.775e-002 1.960e-004 
2.673e-004 1.029e+007 1.414e+008 1.000e+000 6.794e-002 1.961e-004 
2.674e-004 1.029e+007 1.414e+008 1.000e+000 6.790e-002 1.962e-004 
2.675e-004 1.029e+007 1.414e+008 1.000e+000 6.796e-002 1.963e-004 
2.675e-004 1.029e+007 1.414e+008 1.000e+000 6.783e-002 1.963e-004 
2.676e-004 1.029e+007 1.414e+008 1.000e+000 6.779e-002 1.964e-004 
2.677e-004 1.029e+007 1.414e+008 1.000e+000 6.782e-002 1.965e-004 
2.678e-004 1.030e+007 1.414e+008 1.000e+000 6.773e-002 1.966e-004 
2.679e-004 1.030e+007 1.414e+008 1.000e+000 6.770e-002 1.967e-004 
2.680e-004 1.030e+007 1.414e+008 1.000e+000 6.772e-002 1.968e-004 
2.681e-004 1.030e+007 1.414e+008 1.000e+000 6.738e-002 1.969e-004 
2.682e-004 1.030e+007 1.414e+008 1.000e+000 6.751e-002 1.969e-004 
2.682e-004 1.030e+007 1.414e+008 1.000e+000 6.755e-002 1.970e-004 
2.683e-004 1.030e+007 1.414e+008 1.000e+000 6.744e-002 1.971e-004 
2.684e-004 1.030e+007 1.414e+008 1.000e+000 6.758e-002 1.972e-004 
2.685e-004 1.030e+007 1.414e+008 1.000e+000 6.764e-002 1.973e-004 
2.686e-004 1.030e+007 1.414e+008 1.000e+000 6.766e-002 1.973e-004 
2.686e-004 1.030e+007 1.414e+008 1.000e+000 6.778e-002 1.974e-004 
2.687e-004 1.030e+007 1.414e+008 1.000e+000 6.784e-002 1.975e-004 
2.688e-004 1.030e+007 1.414e+008 1.000e+000 6.777e-002 1.975e-004 
2.689e-004 1.030e+007 1.414e+008 1.000e+000 6.776e-002 1.976e-004 
2.689e-004 1.030e+007 1.414e+008 1.000e+000 6.788e-002 1.977e-004 
2.690e-004 1.030e+007 1.414e+008 1.000e+000 6.783e-002 1.978e-004 
2.691e-004 1.030e+007 1.414e+008 1.000e+000 6.784e-002 1.978e-004 
2.692e-004 1.030e+007 1.414e+008 1.000e+000 6.784e-002 1.979e-004 
2.693e-004 1.030e+007 1.414e+008 1.000e+000 6.780e-002 1.980e-004 
2.694e-004 1.030e+007 1.414e+008 1.000e+000 6.778e-002 1.981e-004 
2.694e-004 1.030e+007 1.414e+008 1.000e+000 6.747e-002 1.982e-004 
2.695e-004 1.030e+007 1.414e+008 1.000e+000 6.752e-002 1.983e-004 
2.696e-004 1.030e+007 1.414e+008 1.000e+000 6.768e-002 1.983e-004 
2.697e-004 1.030e+007 1.414e+008 1.000e+000 6.765e-002 1.984e-004 
2.697e-004 1.030e+007 1.414e+008 1.000e+000 6.765e-002 1.985e-004 
2.698e-004 1.030e+007 1.414e+008 1.000e+000 6.764e-002 1.986e-004 
2.699e-004 1.030e+007 1.414e+008 1.000e+000 6.773e-002 1.986e-004 
2.700e-004 1.030e+007 1.414e+008 1.000e+000 6.795e-002 1.987e-004 
2.701e-004 1.030e+007 1.414e+008 1.000e+000 6.791e-002 1.988e-004 
2.701e-004 1.030e+007 1.414e+008 1.000e+000 6.799e-002 1.989e-004 
2.702e-004 1.030e+007 1.414e+008 1.000e+000 6.798e-002 1.989e-004 
2.703e-004 1.030e+007 1.414e+008 1.000e+000 6.802e-002 1.990e-004 
2.704e-004 1.030e+007 1.414e+008 1.000e+000 6.798e-002 1.991e-004 
2.705e-004 1.031e+007 1.414e+008 1.000e+000 6.789e-002 1.992e-004 
2.705e-004 1.031e+007 1.414e+008 1.000e+000 6.788e-002 1.993e-004 
2.706e-004 1.031e+007 1.414e+008 1.000e+000 6.775e-002 1.994e-004 
2.707e-004 1.031e+007 1.414e+008 1.000e+000 6.782e-002 1.994e-004 
2.708e-004 1.031e+007 1.414e+008 1.000e+000 6.753e-002 1.995e-004 
2.709e-004 1.031e+007 1.414e+008 1.000e+000 6.767e-002 1.996e-004 
2.710e-004 1.031e+007 1.414e+008 1.000e+000 6.772e-002 1.997e-004 
2.710e-004 1.031e+007 1.414e+008 1.000e+000 6.755e-002 1.997e-004 
2.711e-004 1.031e+007 1.414e+008 1.000e+000 6.769e-002 1.998e-004 
2.712e-004 1.031e+007 1.414e+008 1.000e+000 6.761e-002 1.999e-004 
2.713e-004 1.031e+007 1.414e+008 1.000e+000 6.777e-002 2.000e-004 
2.713e-004 1.031e+007 1.414e+008 1.000e+000 6.783e-002 2.000e-004 
2.714e-004 1.031e+007 1.414e+008 1.000e+000 6.787e-002 2.001e-004 
2.715e-004 1.031e+007 1.414e+008 1.000e+000 6.789e-002 2.002e-004 
2.716e-004 1.031e+007 1.414e+008 1.000e+000 6.782e-002 2.002e-004 
2.716e-004 1.031e+007 1.414e+008 1.000e+000 6.778e-002 2.003e-004 
2.717e-004 1.031e+007 1.414e+008 1.000e+000 6.772e-002 2.004e-004 
2.718e-004 1.031e+007 1.414e+008 1.000e+000 6.769e-002 2.005e-004 
2.719e-004 1.031e+007 1.414e+008 1.000e+000 6.758e-002 2.006e-004 
2.720e-004 1.031e+007 1.414e+008 1.000e+000 6.768e-002 2.007e-004 
2.721e-004 1.031e+007 1.414e+008 1.000e+000 6.778e-002 2.008e-004 
2.722e-004 1.031e+007 1.414e+008 1.000e+000 6.742e-002 2.009e-004 
2.723e-004 1.031e+007 1.414e+008 1.000e+000 6.758e-002 2.009e-004 
2.723e-004 1.031e+007 1.414e+008 1.000e+000 6.768e-002 2.010e-004 
2.724e-004 1.031e+007 1.414e+008 1.000e+000 6.772e-002 2.011e-004 
2.725e-004 1.031e+007 1.414e+008 1.000e+000 6.780e-002 2.012e-004 
2.726e-004 1.031e+007 1.414e+008 1.000e+000 6.789e-002 2.013e-004 
2.727e-004 1.031e+007 1.414e+008 1.000e+000 6.801e-002 2.013e-004 
2.728e-004 1.031e+007 1.414e+008 1.000e+000 6.805e-002 2.014e-004 
2.728e-004 1.031e+007 1.414e+008 1.000e+000 6.816e-002 2.015e-004 
2.729e-004 1.031e+007 1.414e+008 1.000e+000 6.810e-002 2.016e-004 
2.730e-004 1.031e+007 1.414e+008 1.000e+000 6.808e-002 2.017e-004 
2.731e-004 1.031e+007 1.414e+008 1.000e+000 6.798e-002 2.017e-004 
2.732e-004 1.032e+007 1.414e+008 1.000e+000 6.807e-002 2.018e-004 
2.733e-004 1.032e+007 1.414e+008 1.000e+000 6.801e-002 2.019e-004 
2.733e-004 1.032e+007 1.414e+008 1.000e+000 6.772e-002 2.020e-004 
2.734e-004 1.032e+007 1.414e+008 1.000e+000 6.776e-002 2.021e-004 
2.735e-004 1.032e+007 1.414e+008 1.000e+000 6.744e-002 2.022e-004 
2.736e-004 1.032e+007 1.414e+008 1.000e+000 6.761e-002 2.022e-004 
2.737e-004 1.032e+007 1.414e+008 1.000e+000 6.765e-002 2.023e-004 
2.737e-004 1.032e+007 1.414e+008 1.000e+000 6.756e-002 2.024e-004 
2.738e-004 1.032e+007 1.414e+008 1.000e+000 6.757e-002 2.025e-004 
2.739e-004 1.032e+007 1.414e+008 1.000e+000 6.771e-002 2.025e-004 
2.740e-004 1.032e+007 1.414e+008 1.000e+000 6.787e-002 2.026e-004 
2.740e-004 1.032e+007 1.414e+008 1.000e+000 6.790e-002 2.027e-004 
2.741e-004 1.032e+007 1.414e+008 1.000e+000 6.802e-002 2.028e-004 
2.742e-004 1.032e+007 1.414e+008 1.000e+000 6.804e-002 2.028e-004 
2.743e-004 1.032e+007 1.414e+008 1.000e+000 6.799e-002 2.029e-004 
2.744e-004 1.032e+007 1.414e+008 1.000e+000 6.795e-002 2.030e-004 
2.744e-004 1.032e+007 1.414e+008 1.000e+000 6.797e-002 2.031e-004 
2.745e-004 1.032e+007 1.414e+008 1.000e+000 6.791e-002 2.031e-004 
2.746e-004 1.032e+007 1.414e+008 1.000e+000 6.801e-002 2.032e-004 
2.747e-004 1.032e+007 1.414e+008 1.000e+000 6.808e-002 2.033e-004 
2.748e-004 1.032e+007 1.414e+008 1.000e+000 6.789e-002 2.034e-004 
2.748e-004 1.032e+007 1.414e+008 1.000e+000 6.753e-002 2.035e-004 
2.749e-004 1.032e+007 1.414e+008 1.000e+000 6.774e-002 2.035e-004 
2.750e-004 1.032e+007 1.414e+008 1.000e+000 6.767e-002 2.036e-004 
2.751e-004 1.032e+007 1.414e+008 1.000e+000 6.772e-002 2.037e-004 
2.752e-004 1.032e+007 1.414e+008 1.000e+000 6.776e-002 2.038e-004 
2.752e-004 1.032e+007 1.414e+008 1.000e+000 6.791e-002 2.038e-004 
2.753e-004 1.032e+007 1.414e+008 1.000e+000 6.789e-002 2.039e-004 
2.754e-004 1.032e+007 1.414e+008 1.000e+000 6.806e-002 2.040e-004 
2.755e-004 1.032e+007 1.414e+008 1.000e+000 6.821e-002 2.041e-004 
2.756e-004 1.032e+007 1.414e+008 1.000e+000 6.802e-002 2.042e-004 
2.757e-004 1.032e+007 1.414e+008 1.000e+000 6.799e-002 2.043e-004 
2.757e-004 1.032e+007 1.414e+008 1.000e+000 6.810e-002 2.043e-004 
2.758e-004 1.032e+007 1.414e+008 1.000e+000 6.813e-002 2.044e-004 
2.759e-004 1.032e+007 1.414e+008 1.000e+000 6.805e-002 2.045e-004 
2.760e-004 1.033e+007 1.414e+008 1.000e+000 6.801e-002 2.046e-004 
2.761e-004 1.033e+007 1.414e+008 1.000e+000 6.786e-002 2.047e-004 
2.762e-004 1.033e+007 1.414e+008 1.000e+000 6.765e-002 2.048e-004 
2.763e-004 1.033e+007 1.414e+008 1.000e+000 6.754e-002 2.049e-004 
2.764e-004 1.033e+007 1.414e+008 1.000e+000 6.758e-002 2.049e-004 
2.764e-004 1.033e+007 1.414e+008 1.000e+000 6.769e-002 2.050e-004 
2.765e-004 1.033e+007 1.414e+008 1.000e+000 6.788e-002 2.051e-004 
2.766e-004 1.033e+007 1.414e+008 1.000e+000 6.800e-002 2.051e-004 
2.766e-004 1.033e+007 1.414e+008 1.000e+000 6.800e-002 2.052e-004 
2.767e-004 1.033e+007 1.414e+008 1.000e+000 6.807e-002 2.053e-004 
2.768e-004 1.033e+007 1.414e+008 1.000e+000 6.818e-002 2.054e-004 
2.769e-004 1.033e+007 1.414e+008 1.000e+000 6.808e-002 2.054e-004 
2.769e-004 1.033e+007 1.414e+008 1.000e+000 6.820e-002 2.055e-004 
2.770e-004 1.033e+007 1.414e+008 1.000e+000 6.798e-002 2.056e-004 
2.771e-004 1.033e+007 1.414e+008 1.000e+000 6.808e-002 2.057e-004 
2.772e-004 1.033e+007 1.414e+008 1.000e+000 6.807e-002 2.057e-004 
2.773e-004 1.033e+007 1.414e+008 1.000e+000 6.797e-002 2.058e-004 
2.773e-004 1.033e+007 1.414e+008 1.000e+000 6.798e-002 2.059e-004 
2.774e-004 1.033e+007 1.414e+008 1.000e+000 6.806e-002 2.060e-004 
2.775e-004 1.033e+007 1.414e+008 1.000e+000 6.788e-002 2.061e-004 
2.776e-004 1.033e+007 1.414e+008 1.000e+000 6.775e-002 2.061e-004 
2.777e-004 1.033e+007 1.414e+008 1.000e+000 6.783e-002 2.062e-004 
2.778e-004 1.033e+007 1.414e+008 1.000e+000 6.782e-002 2.063e-004 
2.778e-004 1.033e+007 1.414e+008 1.000e+000 6.791e-002 2.064e-004 
2.779e-004 1.033e+007 1.414e+008 1.000e+000 6.798e-002 2.065e-004 
2.780e-004 1.033e+007 1.414e+008 1.000e+000 6.802e-002 2.065e-004 
2.781e-004 1.033e+007 1.414e+008 1.000e+000 6.822e-002 2.066e-004 
2.782e-004 1.033e+007 1.414e+008 1.000e+000 6.842e-002 2.067e-004 
2.783e-004 1.033e+007 1.414e+008 1.000e+000 6.822e-002 2.068e-004 
2.783e-004 1.033e+007 1.414e+008 1.000e+000 6.810e-002 2.069e-004 
2.784e-004 1.033e+007 1.414e+008 1.000e+000 6.815e-002 2.069e-004 
2.785e-004 1.033e+007 1.414e+008 1.000e+000 6.822e-002 2.070e-004 
2.786e-004 1.033e+007 1.414e+008 1.000e+000 6.814e-002 2.071e-004 
2.787e-004 1.033e+007 1.414e+008 1.000e+000 6.822e-002 2.072e-004 
2.787e-004 1.033e+007 1.414e+008 1.000e+000 6.817e-002 2.073e-004 
2.788e-004 1.033e+007 1.414e+008 1.000e+000 6.807e-002 2.074e-004 
2.789e-004 1.033e+007 1.414e+008 1.000e+000 6.773e-002 2.074e-004 
2.790e-004 1.034e+007 1.414e+008 1.000e+000 6.782e-002 2.075e-004 
2.791e-004 1.034e+007 1.414e+008 1.000e+000 6.798e-002 2.076e-004 
2.792e-004 1.034e+007 1.414e+008 1.000e+000 6.782e-002 2.077e-004 
2.792e-004 1.034e+007 1.414e+008 1.000e+000 6.792e-002 2.078e-004 
2.793e-004 1.034e+007 1.414e+008 1.000e+000 6.788e-002 2.078e-004 
2.794e-004 1.034e+007 1.414e+008 1.000e+000 6.797e-002 2.079e-004 
2.795e-004 1.034e+007 1.414e+008 1.000e+000 6.806e-002 2.080e-004 
2.795e-004 1.034e+007 1.414e+008 1.000e+000 6.810e-002 2.080e-004 
2.796e-004 1.034e+007 1.414e+008 1.000e+000 6.824e-002 2.081e-004 
2.797e-004 1.034e+007 1.414e+008 1.000e+000 6.817e-002 2.082e-004 
2.798e-004 1.034e+007 1.414e+008 1.000e+000 6.826e-002 2.083e-004 
2.798e-004 1.034e+007 1.414e+008 1.000e+000 6.817e-002 2.083e-004 
2.799e-004 1.034e+007 1.414e+008 1.000e+000 6.830e-002 2.084e-004 
2.800e-004 1.034e+007 1.414e+008 1.000e+000 6.817e-002 2.085e-004 
2.801e-004 1.034e+007 1.414e+008 1.000e+000 6.810e-002 2.086e-004 
2.802e-004 1.034e+007 1.414e+008 1.000e+000 6.801e-002 2.087e-004 
2.803e-004 1.034e+007 1.414e+008 1.000e+000 6.772e-002 2.088e-004 
2.804e-004 1.034e+007 1.414e+008 1.000e+000 6.792e-002 2.088e-004 
2.804e-004 1.034e+007 1.414e+008 1.000e+000 6.790e-002 2.089e-004 
2.805e-004 1.034e+007 1.414e+008 1.000e+000 6.779e-002 2.090e-004 
2.806e-004 1.034e+007 1.414e+008 1.000e+000 6.796e-002 2.091e-004 
2.807e-004 1.034e+007 1.414e+008 1.000e+000 6.806e-002 2.092e-004 
2.808e-004 1.034e+007 1.414e+008 1.000e+000 6.802e-002 2.092e-004 
2.808e-004 1.034e+007 1.414e+008 1.000e+000 6.814e-002 2.093e-004 
2.809e-004 1.034e+007 1.414e+008 1.000e+000 6.830e-002 2.094e-004 
2.810e-004 1.034e+007 1.414e+008 1.000e+000 6.829e-002 2.095e-004 
2.811e-004 1.034e+007 1.414e+008 1.000e+000 6.818e-002 2.095e-004 
2.812e-004 1.034e+007 1.414e+008 1.000e+000 6.819e-002 2.096e-004 
2.812e-004 1.034e+007 1.414e+008 1.000e+000 6.827e-002 2.097e-004 
2.813e-004 1.034e+007 1.414e+008 1.000e+000 6.822e-002 2.098e-004 
2.814e-004 1.034e+007 1.414e+008 1.000e+000 6.819e-002 2.099e-004 
2.815e-004 1.034e+007 1.414e+008 1.000e+000 6.802e-002 2.100e-004 
2.816e-004 1.034e+007 1.414e+008 1.000e+000 6.821e-002 2.100e-004 
2.817e-004 1.034e+007 1.414e+008 1.000e+000 6.784e-002 2.101e-004 
2.817e-004 1.034e+007 1.414e+008 1.000e+000 6.796e-002 2.102e-004 
2.818e-004 1.034e+007 1.414e+008 1.000e+000 6.803e-002 2.103e-004 
2.819e-004 1.034e+007 1.414e+008 1.000e+000 6.789e-002 2.103e-004 
2.820e-004 1.034e+007 1.414e+008 1.000e+000 6.803e-002 2.104e-004 
2.821e-004 1.035e+007 1.414e+008 1.000e+000 6.812e-002 2.105e-004 
2.821e-004 1.035e+007 1.414e+008 1.000e+000 6.810e-002 2.106e-004 
2.822e-004 1.035e+007 1.414e+008 1.000e+000 6.828e-002 2.107e-004 
2.823e-004 1.035e+007 1.414e+008 1.000e+000 6.824e-002 2.107e-004 
2.824e-004 1.035e+007 1.414e+008 1.000e+000 6.825e-002 2.108e-004 
2.824e-004 1.035e+007 1.414e+008 1.000e+000 6.830e-002 2.109e-004 
2.825e-004 1.035e+007 1.414e+008 1.000e+000 6.831e-002 2.109e-004 
2.826e-004 1.035e+007 1.414e+008 1.000e+000 6.830e-002 2.110e-004 
2.827e-004 1.035e+007 1.414e+008 1.000e+000 6.840e-002 2.111e-004 
2.827e-004 1.035e+007 1.414e+008 1.000e+000 6.841e-002 2.112e-004 
2.828e-004 1.035e+007 1.414e+008 1.000e+000 6.826e-002 2.113e-004 
2.829e-004 1.035e+007 1.414e+008 1.000e+000 6.832e-002 2.114e-004 
2.830e-004 1.035e+007 1.414e+008 1.000e+000 6.789e-002 2.114e-004 
2.831e-004 1.035e+007 1.414e+008 1.000e+000 6.796e-002 2.115e-004 
2.832e-004 1.035e+007 1.414e+008 1.000e+000 6.802e-002 2.116e-004 
2.833e-004 1.035e+007 1.414e+008 1.000e+000 6.803e-002 2.117e-004 
2.833e-004 1.035e+007 1.415e+008 1.000e+000 6.800e-002 2.118e-004 
2.834e-004 1.035e+007 1.415e+008 1.000e+000 6.825e-002 2.118e-004 
2.835e-004 1.035e+007 1.414e+008 1.000e+000 6.822e-002 2.119e-004 
2.836e-004 1.035e+007 1.414e+008 1.000e+000 6.834e-002 2.120e-004 
2.837e-004 1.035e+007 1.414e+008 1.000e+000 6.819e-002 2.121e-004 
2.837e-004 1.035e+007 1.414e+008 1.000e+000 6.826e-002 2.121e-004 
2.838e-004 1.035e+007 1.414e+008 1.000e+000 6.827e-002 2.122e-004 
2.839e-004 1.035e+007 1.414e+008 1.000e+000 6.833e-002 2.123e-004 
2.840e-004 1.035e+007 1.414e+008 1.000e+000 6.842e-002 2.124e-004 
2.841e-004 1.035e+007 1.414e+008 1.000e+000 6.821e-002 2.125e-004 
2.842e-004 1.035e+007 1.414e+008 1.000e+000 6.820e-002 2.126e-004 
2.842e-004 1.035e+007 1.414e+008 1.000e+000 6.813e-002 2.126e-004 
2.843e-004 1.035e+007 1.414e+008 1.000e+000 6.779e-002 2.127e-004 
2.844e-004 1.035e+007 1.414e+008 1.000e+000 6.784e-002 2.128e-004 
2.845e-004 1.035e+007 1.414e+008 1.000e+000 6.779e-002 2.129e-004 
2.846e-004 1.035e+007 1.414e+008 1.000e+000 6.785e-002 2.130e-004 
2.846e-004 1.035e+007 1.414e+008 1.000e+000 6.792e-002 2.130e-004 
2.847e-004 1.035e+007 1.414e+008 1.000e+000 6.795e-002 2.131e-004 
2.848e-004 1.035e+007 1.414e+008 1.000e+000 6.805e-002 2.132e-004 
2.849e-004 1.035e+007 1.414e+008 1.000e+000 6.828e-002 2.132e-004 
2.849e-004 1.035e+007 1.414e+008 1.000e+000 6.827e-002 2.133e-004 
2.850e-004 1.035e+007 1.414e+008 1.000e+000 6.824e-002 2.134e-004 
2.851e-004 1.035e+007 1.414e+008 1.000e+000 6.828e-002 2.135e-004 
2.852e-004 1.035e+007 1.414e+008 1.000e+000 6.828e-002 2.135e-004 
2.852e-004 1.036e+007 1.414e+008 1.000e+000 6.840e-002 2.136e-004 
2.853e-004 1.036e+007 1.414e+008 1.000e+000 6.836e-002 2.137e-004 
2.854e-004 1.036e+007 1.414e+008 1.000e+000 6.827e-002 2.138e-004 
2.855e-004 1.036e+007 1.414e+008 1.000e+000 6.835e-002 2.138e-004 
2.855e-004 1.036e+007 1.414e+008 1.000e+000 6.842e-002 2.139e-004 
2.856e-004 1.036e+007 1.414e+008 1.000e+000 6.834e-002 2.140e-004 
2.857e-004 1.036e+007 1.414e+008 1.000e+000 6.805e-002 2.141e-004 
2.858e-004 1.036e+007 1.414e+008 1.000e+000 6.810e-002 2.142e-004 
2.859e-004 1.036e+007 1.414e+008 1.000e+000 6.826e-002 2.142e-004 
2.860e-004 1.036e+007 1.414e+008 1.000e+000 6.824e-002 2.143e-004 
2.860e-004 1.036e+007 1.414e+008 1.000e+000 6.825e-002 2.144e-004 
2.861e-004 1.036e+007 1.414e+008 1.000e+000 6.844e-002 2.145e-004 
2.862e-004 1.036e+007 1.414e+008 1.000e+000 6.844e-002 2.145e-004 
2.863e-004 1.036e+007 1.414e+008 1.000e+000 6.852e-002 2.146e-004 
2.863e-004 1.036e+007 1.414e+008 1.000e+000 6.847e-002 2.147e-004 
2.864e-004 1.036e+007 1.414e+008 1.000e+000 6.847e-002 2.148e-004 
2.865e-004 1.036e+007 1.414e+008 1.000e+000 6.851e-002 2.148e-004 
2.866e-004 1.036e+007 1.414e+008 1.000e+000 6.856e-002 2.149e-004 
2.866e-004 1.036e+007 1.414e+008 1.000e+000 6.845e-002 2.150e-004 
2.867e-004 1.036e+007 1.414e+008 1.000e+000 6.857e-002 2.151e-004 
2.868e-004 1.036e+007 1.414e+008 1.000e+000 6.863e-002 2.151e-004 
2.869e-004 1.036e+007 1.414e+008 1.000e+000 6.861e-002 2.152e-004 
2.870e-004 1.036e+007 1.414e+008 1.000e+000 6.847e-002 2.153e-004 
2.870e-004 1.036e+007 1.414e+008 1.000e+000 6.795e-002 2.154e-004 
2.871e-004 1.036e+007 1.414e+008 1.000e+000 6.792e-002 2.154e-004 
2.872e-004 1.036e+007 1.414e+008 1.000e+000 6.809e-002 2.155e-004 
2.873e-004 1.036e+007 1.414e+008 1.000e+000 6.809e-002 2.156e-004 
2.873e-004 1.036e+007 1.414e+008 1.000e+000 6.799e-002 2.157e-004 
2.874e-004 1.036e+007 1.414e+008 1.000e+000 6.803e-002 2.157e-004 
2.875e-004 1.036e+007 1.414e+008 1.000e+000 6.828e-002 2.158e-004 
2.875e-004 1.036e+007 1.414e+008 1.000e+000 6.822e-002 2.159e-004 
2.876e-004 1.036e+007 1.414e+008 1.000e+000 6.840e-002 2.159e-004 
2.877e-004 1.036e+007 1.414e+008 1.000e+000 6.839e-002 2.160e-004 
2.878e-004 1.036e+007 1.414e+008 1.000e+000 6.845e-002 2.161e-004 
2.878e-004 1.036e+007 1.414e+008 1.000e+000 6.853e-002 2.162e-004 
2.879e-004 1.036e+007 1.414e+008 1.000e+000 6.842e-002 2.162e-004 
2.880e-004 1.036e+007 1.414e+008 1.000e+000 6.850e-002 2.163e-004 
2.881e-004 1.036e+007 1.414e+008 1.000e+000 6.862e-002 2.164e-004 
2.881e-004 1.036e+007 1.414e+008 1.000e+000 6.866e-002 2.164e-004 
2.882e-004 1.036e+007 1.414e+008 1.000e+000 6.862e-002 2.165e-004 
2.883e-004 1.036e+007 1.414e+008 1.000e+000 6.849e-002 2.166e-004 
2.884e-004 1.036e+007 1.414e+008 1.000e+000 6.846e-002 2.167e-004 
2.885e-004 1.036e+007 1.414e+008 1.000e+000 6.811e-002 2.168e-004 
2.885e-004 1.036e+007 1.414e+008 1.000e+000 6.810e-002 2.168e-004 
2.886e-004 1.037e+007 1.414e+008 1.000e+000 6.805e-002 2.169e-004 
2.887e-004 1.037e+007 1.414e+008 1.000e+000 6.837e-002 2.170e-004 
2.888e-004 1.037e+007 1.414e+008 1.000e+000 6.846e-002 2.171e-004 
2.888e-004 1.037e+007 1.414e+008 1.000e+000 6.850e-002 2.171e-004 
2.889e-004 1.037e+007 1.414e+008 1.000e+000 6.855e-002 2.172e-004 
2.890e-004 1.037e+007 1.414e+008 1.000e+000 6.855e-002 2.173e-004 
2.891e-004 1.037e+007 1.414e+008 1.000e+000 6.860e-002 2.174e-004 
2.892e-004 1.037e+007 1.414e+008 1.000e+000 6.861e-002 2.175e-004 
2.892e-004 1.037e+007 1.414e+008 1.000e+000 6.859e-002 2.175e-004 
2.893e-004 1.037e+007 1.414e+008 1.000e+000 6.851e-002 2.176e-004 
2.894e-004 1.037e+007 1.414e+008 1.000e+000 6.854e-002 2.177e-004 
2.895e-004 1.037e+007 1.414e+008 1.000e+000 6.860e-002 2.178e-004 
2.895e-004 1.037e+007 1.414e+008 1.000e+000 6.858e-002 2.178e-004 
2.896e-004 1.037e+007 1.414e+008 1.000e+000 6.833e-002 2.179e-004 
2.897e-004 1.037e+007 1.414e+008 1.000e+000 6.847e-002 2.180e-004 
2.898e-004 1.037e+007 1.414e+008 1.000e+000 6.821e-002 2.181e-004 
2.898e-004 1.037e+007 1.414e+008 1.000e+000 6.826e-002 2.181e-004 
2.899e-004 1.037e+007 1.414e+008 1.000e+000 6.825e-002 2.182e-004 
2.900e-004 1.037e+007 1.414e+008 1.000e+000 6.799e-002 2.183e-004 
2.901e-004 1.037e+007 1.414e+008 1.000e+000 6.819e-002 2.183e-004 
2.901e-004 1.037e+007 1.414e+008 1.000e+000 6.830e-002 2.184e-004 
2.902e-004 1.037e+007 1.414e+008 1.000e+000 6.827e-002 2.185e-004 
2.903e-004 1.037e+007 1.414e+008 1.000e+000 6.834e-002 2.186e-004 
2.904e-004 1.037e+007 1.414e+008 1.000e+000 6.843e-002 2.186e-004 
2.904e-004 1.037e+007 1.414e+008 1.000e+000 6.843e-002 2.187e-004 
2.905e-004 1.037e+007 1.414e+008 1.000e+000 6.842e-002 2.188e-004 
2.906e-004 1.037e+007 1.414e+008 1.000e+000 6.861e-002 2.188e-004 
2.906e-004 1.037e+007 1.414e+008 1.000e+000 6.849e-002 2.189e-004 
2.907e-004 1.037e+007 1.414e+008 1.000e+000 6.846e-002 2.190e-004 
2.908e-004 1.037e+007 1.414e+008 1.000e+000 6.848e-002 2.191e-004 
2.909e-004 1.037e+007 1.414e+008 1.000e+000 6.865e-002 2.191e-004 
2.910e-004 1.037e+007 1.414e+008 1.000e+000 6.853e-002 2.192e-004 
2.910e-004 1.037e+007 1.414e+008 1.000e+000 6.843e-002 2.193e-004 
2.911e-004 1.037e+007 1.414e+008 1.000e+000 6.813e-002 2.194e-004 
2.912e-004 1.037e+007 1.414e+008 1.000e+000 6.827e-002 2.195e-004 
2.913e-004 1.037e+007 1.414e+008 1.000e+000 6.813e-002 2.195e-004 
2.914e-004 1.037e+007 1.414e+008 1.000e+000 6.831e-002 2.196e-004 
2.914e-004 1.037e+007 1.414e+008 1.000e+000 6.843e-002 2.197e-004 
2.915e-004 1.037e+007 1.414e+008 1.000e+000 6.848e-002 2.198e-004 
2.916e-004 1.037e+007 1.414e+008 1.000e+000 6.854e-002 2.199e-004 
2.917e-004 1.037e+007 1.414e+008 1.000e+000 6.850e-002 2.199e-004 
2.918e-004 1.037e+007 1.414e+008 1.000e+000 6.852e-002 2.200e-004 
2.918e-004 1.037e+007 1.414e+008 1.000e+000 6.849e-002 2.201e-004 
2.919e-004 1.037e+007 1.414e+008 1.000e+000 6.855e-002 2.202e-004 
2.920e-004 1.037e+007 1.414e+008 1.000e+000 6.848e-002 2.203e-004 
2.921e-004 1.037e+007 1.414e+008 1.000e+000 6.862e-002 2.203e-004 
2.922e-004 1.037e+007 1.414e+008 1.000e+000 6.866e-002 2.204e-004 
2.923e-004 1.038e+007 1.414e+008 1.000e+000 6.866e-002 2.205e-004 
2.923e-004 1.038e+007 1.414e+008 1.000e+000 6.849e-002 2.206e-004 
2.924e-004 1.038e+007 1.414e+008 1.000e+000 6.862e-002 2.206e-004 
2.925e-004 1.038e+007 1.414e+008 1.000e+000 6.823e-002 2.207e-004 
2.926e-004 1.038e+007 1.414e+008 1.000e+000 6.820e-002 2.208e-004 
2.926e-004 1.038e+007 1.414e+008 1.000e+000 6.832e-002 2.209e-004 
2.927e-004 1.038e+007 1.414e+008 1.000e+000 6.820e-002 2.209e-004 
2.928e-004 1.038e+007 1.414e+008 1.000e+000 6.839e-002 2.210e-004 
2.929e-004 1.038e+007 1.414e+008 1.000e+000 6.841e-002 2.211e-004 
2.929e-004 1.038e+007 1.414e+008 1.000e+000 6.831e-002 2.212e-004 
2.930e-004 1.038e+007 1.414e+008 1.000e+000 6.851e-002 2.212e-004 
2.931e-004 1.038e+007 1.414e+008 1.000e+000 6.854e-002 2.213e-004 
2.932e-004 1.038e+007 1.414e+008 1.000e+000 6.844e-002 2.214e-004 
2.932e-004 1.038e+007 1.414e+008 1.000e+000 6.862e-002 2.215e-004 
2.933e-004 1.038e+007 1.414e+008 1.000e+000 6.861e-002 2.215e-004 
2.934e-004 1.038e+007 1.414e+008 1.000e+000 6.862e-002 2.216e-004 
2.935e-004 1.038e+007 1.414e+008 1.000e+000 6.873e-002 2.217e-004 
2.935e-004 1.038e+007 1.414e+008 1.000e+000 6.883e-002 2.217e-004 
2.936e-004 1.038e+007 1.414e+008 1.000e+000 6.876e-002 2.218e-004 
2.937e-004 1.038e+007 1.414e+008 1.000e+000 6.871e-002 2.219e-004 
2.938e-004 1.038e+007 1.414e+008 1.000e+000 6.864e-002 2.220e-004 
2.939e-004 1.038e+007 1.414e+008 1.000e+000 6.840e-002 2.221e-004 
2.939e-004 1.038e+007 1.414e+008 1.000e+000 6.846e-002 2.221e-004 
2.940e-004 1.038e+007 1.414e+008 1.000e+000 6.847e-002 2.222e-004 
2.941e-004 1.038e+007 1.414e+008 1.000e+000 6.845e-002 2.223e-004 
2.942e-004 1.038e+007 1.414e+008 1.000e+000 6.865e-002 2.224e-004 
2.942e-004 1.038e+007 1.414e+008 1.000e+000 6.862e-002 2.224e-004 
2.943e-004 1.038e+007 1.414e+008 1.000e+000 6.871e-002 2.225e-004 
2.944e-004 1.038e+007 1.414e+008 1.000e+000 6.879e-002 2.226e-004 
2.945e-004 1.038e+007 1.414e+008 1.000e+000 6.867e-002 2.227e-004 
2.946e-004 1.038e+007 1.414e+008 1.000e+000 6.869e-002 2.228e-004 
2.946e-004 1.038e+007 1.414e+008 1.000e+000 6.873e-002 2.228e-004 
2.947e-004 1.038e+007 1.414e+008 1.000e+000 6.866e-002 2.229e-004 
2.948e-004 1.038e+007 1.414e+008 1.000e+000 6.865e-002 2.230e-004 
2.949e-004 1.038e+007 1.414e+008 1.000e+000 6.858e-002 2.231e-004 
2.950e-004 1.038e+007 1.414e+008 1.000e+000 6.869e-002 2.232e-004 
2.951e-004 1.038e+007 1.414e+008 1.000e+000 6.855e-002 2.232e-004 
2.951e-004 1.038e+007 1.414e+008 1.000e+000 6.852e-002 2.233e-004 
2.952e-004 1.038e+007 1.414e+008 1.000e+000 6.813e-002 2.234e-004 
2.953e-004 1.038e+007 1.414e+008 1.000e+000 6.834e-002 2.235e-004 
2.954e-004 1.038e+007 1.414e+008 1.000e+000 6.818e-002 2.235e-004 
2.954e-004 1.038e+007 1.414e+008 1.000e+000 6.827e-002 2.236e-004 
2.955e-004 1.038e+007 1.414e+008 1.000e+000 6.834e-002 2.237e-004 
2.956e-004 1.038e+007 1.414e+008 1.000e+000 6.830e-002 2.238e-004 
2.957e-004 1.038e+007 1.414e+008 1.000e+000 6.853e-002 2.238e-004 
2.957e-004 1.038e+007 1.414e+008 1.000e+000 6.848e-002 2.239e-004 
2.958e-004 1.038e+007 1.414e+008 1.000e+000 6.844e-002 2.240e-004 
2.959e-004 1.039e+007 1.414e+008 1.000e+000 6.852e-002 2.241e-004 
2.960e-004 1.039e+007 1.414e+008 1.000e+000 6.868e-002 2.241e-004 
2.960e-004 1.039e+007 1.414e+008 1.000e+000 6.846e-002 2.242e-004 
2.961e-004 1.039e+007 1.414e+008 1.000e+000 6.854e-002 2.243e-004 
2.962e-004 1.039e+007 1.414e+008 1.000e+000 6.880e-002 2.244e-004 
2.963e-004 1.039e+007 1.414e+008 1.000e+000 6.883e-002 2.244e-004 
2.964e-004 1.039e+007 1.414e+008 1.000e+000 6.881e-002 2.245e-004 
2.964e-004 1.039e+007 1.414e+008 1.000e+000 6.855e-002 2.246e-004 
2.965e-004 1.039e+007 1.414e+008 1.000e+000 6.833e-002 2.247e-004 
2.966e-004 1.039e+007 1.414e+008 1.000e+000 6.826e-002 2.248e-004 
2.967e-004 1.039e+007 1.414e+008 1.000e+000 6.831e-002 2.248e-004 
2.968e-004 1.039e+007 1.414e+008 1.000e+000 6.845e-002 2.249e-004 
2.968e-004 1.039e+007 1.414e+008 1.000e+000 6.865e-002 2.250e-004 
2.969e-004 1.039e+007 1.414e+008 1.000e+000 6.880e-002 2.251e-004 
2.970e-004 1.039e+007 1.414e+008 1.000e+000 6.866e-002 2.251e-004 
2.971e-004 1.039e+007 1.414e+008 1.000e+000 6.877e-002 2.252e-004 
2.971e-004 1.039e+007 1.414e+008 1.000e+000 6.874e-002 2.253e-004 
2.972e-004 1.039e+007 1.414e+008 1.000e+000 6.873e-002 2.254e-004 
2.973e-004 1.039e+007 1.414e+008 1.000e+000 6.881e-002 2.254e-004 
2.974e-004 1.039e+007 1.414e+008 1.000e+000 6.881e-002 2.255e-004 
2.974e-004 1.039e+007 1.414e+008 1.000e+000 6.877e-002 2.256e-004 
2.975e-004 1.039e+007 1.414e+008 1.000e+000 6.878e-002 2.257e-004 
2.976e-004 1.039e+007 1.414e+008 1.000e+000 6.884e-002 2.257e-004 
2.977e-004 1.039e+007 1.414e+008 1.000e+000 6.879e-002 2.258e-004 
2.978e-004 1.039e+007 1.414e+008 1.000e+000 6.867e-002 2.259e-004 
2.978e-004 1.039e+007 1.414e+008 1.000e+000 6.846e-002 2.260e-004 
2.979e-004 1.039e+007 1.414e+008 1.000e+000 6.844e-002 2.261e-004 
2.980e-004 1.039e+007 1.416e+008 1.000e+000 6.824e-002 2.261e-004 
2.981e-004 1.039e+007 1.415e+008 1.000e+000 6.831e-002 2.262e-004 
2.982e-004 1.039e+007 1.414e+008 1.000e+000 6.843e-002 2.263e-004 
2.982e-004 1.039e+007 1.414e+008 1.000e+000 6.842e-002 2.264e-004 
2.983e-004 1.039e+007 1.414e+008 1.000e+000 6.845e-002 2.264e-004 
2.984e-004 1.039e+007 1.414e+008 1.000e+000 6.848e-002 2.265e-004 
2.984e-004 1.039e+007 1.414e+008 1.000e+000 6.861e-002 2.266e-004 
2.985e-004 1.039e+007 1.414e+008 1.000e+000 6.870e-002 2.266e-004 
2.986e-004 1.039e+007 1.414e+008 1.000e+000 6.872e-002 2.267e-004 
2.987e-004 1.039e+007 1.414e+008 1.000e+000 6.893e-002 2.268e-004 
2.987e-004 1.039e+007 1.414e+008 1.000e+000 6.885e-002 2.269e-004 
2.988e-004 1.039e+007 1.414e+008 1.000e+000 6.881e-002 2.269e-004 
2.989e-004 1.039e+007 1.414e+008 1.000e+000 6.888e-002 2.270e-004 
2.990e-004 1.039e+007 1.414e+008 1.000e+000 6.886e-002 2.271e-004 
2.990e-004 1.039e+007 1.414e+008 1.000e+000 6.879e-002 2.272e-004 
2.991e-004 1.039e+007 1.414e+008 1.000e+000 6.882e-002 2.272e-004 
2.992e-004 1.039e+007 1.414e+008 1.000e+000 6.849e-002 2.273e-004 
2.993e-004 1.039e+007 1.414e+008 1.000e+000 6.849e-002 2.274e-004 
2.994e-004 1.039e+007 1.414e+008 1.000e+000 6.856e-002 2.275e-004 
2.994e-004 1.039e+007 1.414e+008 1.000e+000 6.843e-002 2.275e-004 
2.995e-004 1.039e+007 1.414e+008 1.000e+000 6.868e-002 2.276e-004 
2.996e-004 1.039e+007 1.414e+008 1.000e+000 6.878e-002 2.277e-004 
2.997e-004 1.039e+007 1.414e+008 1.000e+000 6.879e-002 2.278e-004 
2.997e-004 1.039e+007 1.414e+008 1.000e+000 6.874e-002 2.278e-004 
2.998e-004 1.040e+007 1.414e+008 1.000e+000 6.878e-002 2.279e-004 
2.999e-004 1.040e+007 1.414e+008 1.000e+000 6.885e-002 2.280e-004 
3.000e-004 1.040e+007 1.414e+008 1.000e+000 6.893e-002 2.281e-004 
3.000e-004 1.040e+007 1.414e+008 1.000e+000 6.874e-002 2.281e-004 
3.001e-004 1.040e+007 1.414e+008 1.000e+000 6.871e-002 2.282e-004 
3.002e-004 1.040e+007 1.414e+008 1.000e+000 6.875e-002 2.283e-004 
3.003e-004 1.040e+007 1.414e+008 1.000e+000 6.888e-002 2.284e-004 
3.004e-004 1.040e+007 1.414e+008 1.000e+000 6.883e-002 2.285e-004 
3.005e-004 1.040e+007 1.414e+008 1.000e+000 6.886e-002 2.286e-004 
3.006e-004 1.040e+007 1.414e+008 1.000e+000 6.841e-002 2.286e-004 
3.006e-004 1.040e+007 1.414e+008 1.000e+000 6.847e-002 2.287e-004 
3.007e-004 1.040e+007 1.414e+008 1.000e+000 6.850e-002 2.288e-004 
3.008e-004 1.040e+007 1.414e+008 1.000e+000 6.833e-002 2.289e-004 
3.009e-004 1.040e+007 1.414e+008 1.000e+000 6.849e-002 2.289e-004 
3.009e-004 1.040e+007 1.417e+008 1.000e+000 6.821e-002 2.290e-004 
3.010e-004 1.040e+007 1.415e+008 1.000e+000 6.851e-002 2.291e-004 
3.011e-004 1.040e+007 1.414e+008 1.000e+000 6.860e-002 2.292e-004 
3.012e-004 1.040e+007 1.414e+008 1.000e+000 6.866e-002 2.292e-004 
3.012e-004 1.040e+007 1.414e+008 1.000e+000 6.878e-002 2.293e-004 
3.013e-004 1.040e+007 1.414e+008 1.000e+000 6.880e-002 2.294e-004 
3.014e-004 1.040e+007 1.414e+008 1.000e+000 6.878e-002 2.294e-004 
3.014e-004 1.040e+007 1.414e+008 1.000e+000 6.878e-002 2.295e-004 
3.015e-004 1.040e+007 1.414e+008 1.000e+000 6.883e-002 2.296e-004 
3.016e-004 1.040e+007 1.414e+008 1.000e+000 6.895e-002 2.297e-004 
3.017e-004 1.040e+007 1.414e+008 1.000e+000 6.884e-002 2.297e-004 
3.017e-004 1.040e+007 1.414e+008 1.000e+000 6.890e-002 2.298e-004 
3.018e-004 1.040e+007 1.414e+008 1.000e+000 6.872e-002 2.299e-004 
3.019e-004 1.040e+007 1.414e+008 1.000e+000 6.838e-002 2.300e-004 
3.020e-004 1.040e+007 1.414e+008 1.000e+000 6.846e-002 2.301e-004 
3.021e-004 1.040e+007 1.414e+008 1.000e+000 6.845e-002 2.301e-004 
3.022e-004 1.040e+007 1.414e+008 1.000e+000 6.841e-002 2.302e-004 
3.022e-004 1.040e+007 1.414e+008 1.000e+000 6.869e-002 2.303e-004 
3.023e-004 1.040e+007 1.414e+008 1.000e+000 6.862e-002 2.304e-004 
3.024e-004 1.040e+007 1.414e+008 1.000e+000 6.871e-002 2.304e-004 
3.025e-004 1.040e+007 1.414e+008 1.000e+000 6.885e-002 2.305e-004 
3.025e-004 1.040e+007 1.414e+008 1.000e+000 6.878e-002 2.306e-004 
3.026e-004 1.040e+007 1.414e+008 1.000e+000 6.879e-002 2.307e-004 
3.027e-004 1.040e+007 1.414e+008 1.000e+000 6.889e-002 2.308e-004 
3.028e-004 1.040e+007 1.414e+008 1.000e+000 6.896e-002 2.308e-004 
3.029e-004 1.040e+007 1.414e+008 1.000e+000 6.876e-002 2.309e-004 
3.029e-004 1.040e+007 1.414e+008 1.000e+000 6.879e-002 2.310e-004 
3.030e-004 1.040e+007 1.414e+008 1.000e+000 6.900e-002 2.311e-004 
3.031e-004 1.040e+007 1.414e+008 1.000e+000 6.897e-002 2.311e-004 
3.032e-004 1.040e+007 1.414e+008 1.000e+000 6.881e-002 2.312e-004 
3.032e-004 1.040e+007 1.414e+008 1.000e+000 6.843e-002 2.313e-004 
3.033e-004 1.040e+007 1.414e+008 1.000e+000 6.834e-002 2.314e-004 
3.034e-004 1.040e+007 1.414e+008 1.000e+000 6.852e-002 2.314e-004 
3.035e-004 1.040e+007 1.414e+008 1.000e+000 6.845e-002 2.315e-004 
3.035e-004 1.040e+007 1.414e+008 1.000e+000 6.854e-002 2.316e-004 
3.036e-004 1.040e+007 1.414e+008 1.000e+000 6.868e-002 2.316e-004 
3.037e-004 1.040e+007 1.414e+008 1.000e+000 6.861e-002 2.317e-004 
3.038e-004 1.040e+007 1.414e+008 1.000e+000 6.869e-002 2.318e-004 
3.038e-004 1.040e+007 1.414e+008 1.000e+000 6.884e-002 2.319e-004 
3.039e-004 1.041e+007 1.414e+008 1.000e+000 6.885e-002 2.319e-004 
3.040e-004 1.041e+007 1.414e+008 1.000e+000 6.902e-002 2.320e-004 
3.040e-004 1.041e+007 1.414e+008 1.000e+000 6.888e-002 2.321e-004 
3.041e-004 1.041e+007 1.414e+008 1.000e+000 6.888e-002 2.321e-004 
3.042e-004 1.041e+007 1.414e+008 1.000e+000 6.891e-002 2.322e-004 
3.043e-004 1.041e+007 1.414e+008 1.000e+000 6.896e-002 2.323e-004 
3.043e-004 1.041e+007 1.414e+008 1.000e+000 6.902e-002 2.324e-004 
3.044e-004 1.041e+007 1.414e+008 1.000e+000 6.898e-002 2.324e-004 
3.045e-004 1.041e+007 1.414e+008 1.000e+000 6.902e-002 2.325e-004 
3.046e-004 1.041e+007 1.414e+008 1.000e+000 6.890e-002 2.326e-004 
3.046e-004 1.041e+007 1.414e+008 1.000e+000 6.876e-002 2.327e-004 
3.047e-004 1.041e+007 1.414e+008 1.000e+000 6.860e-002 2.327e-004 
3.048e-004 1.041e+007 1.414e+008 1.000e+000 6.848e-002 2.328e-004 
3.049e-004 1.041e+007 1.414e+008 1.000e+000 6.861e-002 2.329e-004 
3.050e-004 1.041e+007 1.414e+008 1.000e+000 6.869e-002 2.330e-004 
3.051e-004 1.041e+007 1.414e+008 1.000e+000 6.873e-002 2.331e-004 
3.051e-004 1.041e+007 1.414e+008 1.000e+000 6.880e-002 2.332e-004 
3.052e-004 1.041e+007 1.414e+008 1.000e+000 6.888e-002 2.332e-004 
3.053e-004 1.041e+007 1.414e+008 1.000e+000 6.898e-002 2.333e-004 
3.054e-004 1.041e+007 1.414e+008 1.000e+000 6.901e-002 2.334e-004 
3.054e-004 1.041e+007 1.414e+008 1.000e+000 6.907e-002 2.335e-004 
3.055e-004 1.041e+007 1.414e+008 1.000e+000 6.900e-002 2.335e-004 
3.056e-004 1.041e+007 1.414e+008 1.000e+000 6.907e-002 2.336e-004 
3.057e-004 1.041e+007 1.414e+008 1.000e+000 6.910e-002 2.337e-004 
3.058e-004 1.041e+007 1.414e+008 1.000e+000 6.906e-002 2.338e-004 
3.058e-004 1.041e+007 1.414e+008 1.000e+000 6.890e-002 2.338e-004 
3.059e-004 1.041e+007 1.414e+008 1.000e+000 6.886e-002 2.339e-004 
3.060e-004 1.041e+007 1.414e+008 1.000e+000 6.848e-002 2.340e-004 
3.061e-004 1.041e+007 1.414e+008 1.000e+000 6.857e-002 2.341e-004 
3.061e-004 1.041e+007 1.414e+008 1.000e+000 6.857e-002 2.341e-004 
3.062e-004 1.041e+007 1.414e+008 1.000e+000 6.854e-002 2.342e-004 
3.063e-004 1.041e+007 1.414e+008 1.000e+000 6.863e-002 2.343e-004 
3.064e-004 1.041e+007 1.414e+008 1.000e+000 6.864e-002 2.344e-004 
3.064e-004 1.041e+007 1.414e+008 1.000e+000 6.872e-002 2.344e-004 
3.065e-004 1.041e+007 1.414e+008 1.000e+000 6.891e-002 2.345e-004 
3.066e-004 1.041e+007 1.414e+008 1.000e+000 6.872e-002 2.346e-004 
3.067e-004 1.041e+007 1.414e+008 1.000e+000 6.887e-002 2.346e-004 
3.067e-004 1.041e+007 1.414e+008 1.000e+000 6.880e-002 2.347e-004 
3.068e-004 1.041e+007 1.414e+008 1.000e+000 6.879e-002 2.348e-004 
3.069e-004 1.041e+007 1.414e+008 1.000e+000 6.893e-002 2.349e-004 
3.069e-004 1.041e+007 1.414e+008 1.000e+000 6.896e-002 2.349e-004 
3.070e-004 1.041e+007 1.414e+008 1.000e+000 6.894e-002 2.350e-004 
3.071e-004 1.041e+007 1.414e+008 1.000e+000 6.902e-002 2.351e-004 
3.072e-004 1.041e+007 1.414e+008 1.000e+000 6.895e-002 2.352e-004 
3.073e-004 1.041e+007 1.414e+008 1.000e+000 6.891e-002 2.352e-004 
3.073e-004 1.041e+007 1.414e+008 1.000e+000 6.874e-002 2.353e-004 
3.074e-004 1.041e+007 1.414e+008 1.000e+000 6.862e-002 2.354e-004 
3.075e-004 1.041e+007 1.414e+008 1.000e+000 6.858e-002 2.355e-004 
3.076e-004 1.041e+007 1.414e+008 1.000e+000 6.867e-002 2.356e-004 
3.077e-004 1.041e+007 1.414e+008 1.000e+000 6.875e-002 2.356e-004 
3.077e-004 1.041e+007 1.414e+008 1.000e+000 6.887e-002 2.357e-004 
3.078e-004 1.041e+007 1.414e+008 1.000e+000 6.879e-002 2.358e-004 
3.079e-004 1.041e+007 1.414e+008 1.000e+000 6.894e-002 2.359e-004 
3.080e-004 1.041e+007 1.414e+008 1.000e+000 6.901e-002 2.359e-004 
3.081e-004 1.041e+007 1.414e+008 1.000e+000 6.895e-002 2.360e-004 
3.081e-004 1.041e+007 1.414e+008 1.000e+000 6.902e-002 2.361e-004 
3.082e-004 1.041e+007 1.414e+008 1.000e+000 6.900e-002 2.362e-004 
3.083e-004 1.041e+007 1.414e+008 1.000e+000 6.900e-002 2.363e-004 
3.084e-004 1.042e+007 1.414e+008 1.000e+000 6.905e-002 2.363e-004 
3.084e-004 1.042e+007 1.414e+008 1.000e+000 6.902e-002 2.364e-004 
3.085e-004 1.042e+007 1.414e+008 1.000e+000 6.886e-002 2.365e-004 
3.086e-004 1.042e+007 1.414e+008 1.000e+000 6.897e-002 2.366e-004 
3.087e-004 1.042e+007 1.414e+008 1.000e+000 6.875e-002 2.366e-004 
3.087e-004 1.042e+007 1.414e+008 1.000e+000 6.864e-002 2.367e-004 
3.088e-004 1.042e+007 1.414e+008 1.000e+000 6.854e-002 2.368e-004 
3.089e-004 1.042e+007 1.414e+008 1.000e+000 6.862e-002 2.368e-004 
3.090e-004 1.042e+007 1.414e+008 1.000e+000 6.861e-002 2.369e-004 
3.090e-004 1.042e+007 1.418e+008 1.000e+000 6.846e-002 2.370e-004 
3.091e-004 1.042e+007 1.415e+008 1.000e+000 6.870e-002 2.371e-004 
3.092e-004 1.042e+007 1.414e+008 1.000e+000 6.872e-002 2.371e-004 
3.092e-004 1.042e+007 1.414e+008 1.000e+000 6.872e-002 2.372e-004 
3.093e-004 1.042e+007 1.414e+008 1.000e+000 6.892e-002 2.373e-004 
3.094e-004 1.042e+007 1.414e+008 1.000e+000 6.882e-002 2.373e-004 
3.095e-004 1.042e+007 1.414e+008 1.000e+000 6.902e-002 2.374e-004 
3.095e-004 1.042e+007 1.414e+008 1.000e+000 6.904e-002 2.375e-004 
3.096e-004 1.042e+007 1.414e+008 1.000e+000 6.896e-002 2.376e-004 
3.097e-004 1.042e+007 1.414e+008 1.000e+000 6.898e-002 2.376e-004 
3.098e-004 1.042e+007 1.414e+008 1.000e+000 6.904e-002 2.377e-004 
3.099e-004 1.042e+007 1.414e+008 1.000e+000 6.912e-002 2.378e-004 
3.099e-004 1.042e+007 1.414e+008 1.000e+000 6.921e-002 2.379e-004 
3.100e-004 1.042e+007 1.414e+008 1.000e+000 6.873e-002 2.380e-004 
3.101e-004 1.042e+007 1.414e+008 1.000e+000 6.868e-002 2.380e-004 
3.102e-004 1.042e+007 1.414e+008 1.000e+000 6.860e-002 2.381e-004 
3.103e-004 1.042e+007 1.414e+008 1.000e+000 6.865e-002 2.382e-004 
3.103e-004 1.042e+007 1.414e+008 1.000e+000 6.887e-002 2.383e-004 
3.104e-004 1.042e+007 1.414e+008 1.000e+000 6.885e-002 2.383e-004 
3.105e-004 1.042e+007 1.414e+008 1.000e+000 6.891e-002 2.384e-004 
3.106e-004 1.042e+007 1.414e+008 1.000e+000 6.884e-002 2.385e-004 
3.106e-004 1.042e+007 1.414e+008 1.000e+000 6.885e-002 2.386e-004 
3.107e-004 1.042e+007 1.414e+008 1.000e+000 6.893e-002 2.386e-004 
3.108e-004 1.042e+007 1.414e+008 1.000e+000 6.893e-002 2.387e-004 
3.109e-004 1.042e+007 1.414e+008 1.000e+000 6.891e-002 2.388e-004 
3.110e-004 1.042e+007 1.414e+008 1.000e+000 6.889e-002 2.389e-004 
3.110e-004 1.042e+007 1.414e+008 1.000e+000 6.903e-002 2.390e-004 
3.111e-004 1.042e+007 1.414e+008 1.000e+000 6.902e-002 2.390e-004 
3.112e-004 1.042e+007 1.414e+008 1.000e+000 6.887e-002 2.391e-004 
3.113e-004 1.042e+007 1.414e+008 1.000e+000 6.895e-002 2.392e-004 
3.114e-004 1.042e+007 1.414e+008 1.000e+000 6.856e-002 2.393e-004 
3.115e-004 1.042e+007 1.414e+008 1.000e+000 6.854e-002 2.394e-004 
3.115e-004 1.042e+007 1.414e+008 1.000e+000 6.849e-002 2.394e-004 
3.116e-004 1.042e+007 1.414e+008 1.000e+000 6.855e-002 2.395e-004 
3.117e-004 1.042e+007 1.414e+008 1.000e+000 6.866e-002 2.396e-004 
3.118e-004 1.042e+007 1.414e+008 1.000e+000 6.868e-002 2.397e-004 
3.118e-004 1.042e+007 1.414e+008 1.000e+000 6.875e-002 2.397e-004 
3.119e-004 1.042e+007 1.414e+008 1.000e+000 6.877e-002 2.398e-004 
3.120e-004 1.042e+007 1.414e+008 1.000e+000 6.879e-002 2.399e-004 
3.121e-004 1.042e+007 1.414e+008 1.000e+000 6.888e-002 2.400e-004 
3.121e-004 1.042e+007 1.414e+008 1.000e+000 6.899e-002 2.400e-004 
3.122e-004 1.042e+007 1.414e+008 1.000e+000 6.897e-002 2.401e-004 
3.123e-004 1.042e+007 1.414e+008 1.000e+000 6.882e-002 2.402e-004 
3.123e-004 1.042e+007 1.414e+008 1.000e+000 6.899e-002 2.402e-004 
3.124e-004 1.042e+007 1.414e+008 1.000e+000 6.895e-002 2.403e-004 
3.125e-004 1.042e+007 1.414e+008 1.000e+000 6.904e-002 2.404e-004 
3.126e-004 1.042e+007 1.414e+008 1.000e+000 6.902e-002 2.405e-004 
3.127e-004 1.042e+007 1.414e+008 1.000e+000 6.867e-002 2.406e-004 
3.128e-004 1.042e+007 1.414e+008 1.000e+000 6.873e-002 2.407e-004 
3.128e-004 1.042e+007 1.414e+008 1.000e+000 6.852e-002 2.407e-004 
3.129e-004 1.043e+007 1.414e+008 1.000e+000 6.868e-002 2.408e-004 
3.130e-004 1.043e+007 1.414e+008 1.000e+000 6.879e-002 2.409e-004 
3.131e-004 1.043e+007 1.414e+008 1.000e+000 6.892e-002 2.410e-004 
3.132e-004 1.043e+007 1.414e+008 1.000e+000 6.874e-002 2.411e-004 
3.132e-004 1.043e+007 1.414e+008 1.000e+000 6.884e-002 2.411e-004 
3.133e-004 1.043e+007 1.414e+008 1.000e+000 6.898e-002 2.412e-004 
3.134e-004 1.043e+007 1.414e+008 1.000e+000 6.897e-002 2.413e-004 
3.135e-004 1.043e+007 1.414e+008 1.000e+000 6.900e-002 2.414e-004 
3.136e-004 1.043e+007 1.414e+008 1.000e+000 6.900e-002 2.414e-004 
3.136e-004 1.043e+007 1.414e+008 1.000e+000 6.904e-002 2.415e-004 
3.137e-004 1.043e+007 1.414e+008 1.000e+000 6.908e-002 2.416e-004 
3.138e-004 1.043e+007 1.414e+008 1.000e+000 6.896e-002 2.417e-004 
3.139e-004 1.043e+007 1.414e+008 1.000e+000 6.900e-002 2.418e-004 
3.139e-004 1.043e+007 1.414e+008 1.000e+000 6.906e-002 2.418e-004 
3.140e-004 1.043e+007 1.414e+008 1.000e+000 6.872e-002 2.419e-004 
3.141e-004 1.043e+007 1.414e+008 1.000e+000 6.871e-002 2.420e-004 
3.142e-004 1.043e+007 1.414e+008 1.000e+000 6.870e-002 2.420e-004 
3.142e-004 1.043e+007 1.414e+008 1.000e+000 6.862e-002 2.421e-004 
3.143e-004 1.043e+007 1.414e+008 1.000e+000 6.871e-002 2.422e-004 
3.144e-004 1.043e+007 1.414e+008 1.000e+000 6.882e-002 2.423e-004 
3.145e-004 1.043e+007 1.414e+008 1.000e+000 6.881e-002 2.423e-004 
3.145e-004 1.043e+007 1.414e+008 1.000e+000 6.893e-002 2.424e-004 
3.146e-004 1.043e+007 1.414e+008 1.000e+000 6.897e-002 2.425e-004 
3.147e-004 1.043e+007 1.414e+008 1.000e+000 6.897e-002 2.426e-004 
3.148e-004 1.043e+007 1.414e+008 1.000e+000 6.905e-002 2.426e-004 
3.148e-004 1.043e+007 1.414e+008 1.000e+000 6.903e-002 2.427e-004 
3.149e-004 1.043e+007 1.414e+008 1.000e+000 6.907e-002 2.428e-004 
3.150e-004 1.043e+007 1.414e+008 1.000e+000 6.917e-002 2.428e-004 
3.151e-004 1.043e+007 1.414e+008 1.000e+000 6.904e-002 2.429e-004 
3.151e-004 1.043e+007 1.414e+008 1.000e+000 6.914e-002 2.430e-004 
3.152e-004 1.043e+007 1.414e+008 1.000e+000 6.918e-002 2.431e-004 
3.153e-004 1.043e+007 1.414e+008 1.000e+000 6.908e-002 2.432e-004 
3.154e-004 1.043e+007 1.414e+008 1.000e+000 6.875e-002 2.432e-004 
3.155e-004 1.043e+007 1.414e+008 1.000e+000 6.876e-002 2.433e-004 
3.155e-004 1.043e+007 1.414e+008 1.000e+000 6.869e-002 2.434e-004 
3.156e-004 1.043e+007 1.414e+008 1.000e+000 6.866e-002 2.435e-004 
3.157e-004 1.043e+007 1.414e+008 1.000e+000 6.890e-002 2.436e-004 
3.158e-004 1.043e+007 1.414e+008 1.000e+000 6.894e-002 2.436e-004 
3.158e-004 1.043e+007 1.414e+008 1.000e+000 6.896e-002 2.437e-004 
3.159e-004 1.043e+007 1.414e+008 1.000e+000 6.897e-002 2.438e-004 
3.160e-004 1.043e+007 1.414e+008 1.000e+000 6.906e-002 2.439e-004 
3.161e-004 1.043e+007 1.414e+008 1.000e+000 6.904e-002 2.439e-004 
3.162e-004 1.043e+007 1.414e+008 1.000e+000 6.912e-002 2.440e-004 
3.162e-004 1.043e+007 1.414e+008 1.000e+000 6.908e-002 2.441e-004 
3.163e-004 1.043e+007 1.414e+008 1.000e+000 6.904e-002 2.442e-004 
3.164e-004 1.043e+007 1.414e+008 1.000e+000 6.907e-002 2.442e-004 
3.165e-004 1.043e+007 1.414e+008 1.000e+000 6.914e-002 2.443e-004 
3.166e-004 1.043e+007 1.414e+008 1.000e+000 6.898e-002 2.444e-004 
3.167e-004 1.043e+007 1.414e+008 1.000e+000 6.896e-002 2.445e-004 
3.167e-004 1.043e+007 1.414e+008 1.000e+000 6.868e-002 2.446e-004 
3.168e-004 1.043e+007 1.414e+008 1.000e+000 6.877e-002 2.446e-004 
3.169e-004 1.043e+007 1.415e+008 1.000e+000 6.882e-002 2.447e-004 
3.170e-004 1.043e+007 1.415e+008 1.000e+000 6.871e-002 2.448e-004 
3.170e-004 1.043e+007 1.415e+008 1.000e+000 6.870e-002 2.449e-004 
3.171e-004 1.043e+007 1.414e+008 1.000e+000 6.869e-002 2.449e-004 
3.172e-004 1.043e+007 1.414e+008 1.000e+000 6.883e-002 2.450e-004 
3.173e-004 1.043e+007 1.414e+008 1.000e+000 6.895e-002 2.451e-004 
3.173e-004 1.043e+007 1.414e+008 1.000e+000 6.895e-002 2.452e-004 
3.174e-004 1.043e+007 1.414e+008 1.000e+000 6.894e-002 2.452e-004 
3.175e-004 1.043e+007 1.414e+008 1.000e+000 6.899e-002 2.453e-004 
3.175e-004 1.043e+007 1.414e+008 1.000e+000 6.899e-002 2.454e-004 
3.176e-004 1.043e+007 1.414e+008 1.000e+000 6.901e-002 2.454e-004 
3.177e-004 1.043e+007 1.414e+008 1.000e+000 6.909e-002 2.455e-004 
3.178e-004 1.043e+007 1.414e+008 1.000e+000 6.910e-002 2.456e-004 
3.178e-004 1.043e+007 1.414e+008 1.000e+000 6.898e-002 2.457e-004 
3.179e-004 1.044e+007 1.414e+008 1.000e+000 6.908e-002 2.457e-004 
3.180e-004 1.044e+007 1.414e+008 1.000e+000 6.905e-002 2.458e-004 
3.181e-004 1.044e+007 1.414e+008 1.000e+000 6.876e-002 2.459e-004 
3.182e-004 1.044e+007 1.414e+008 1.000e+000 6.879e-002 2.460e-004 
3.183e-004 1.044e+007 1.414e+008 1.000e+000 6.888e-002 2.461e-004 
3.183e-004 1.044e+007 1.414e+008 1.000e+000 6.882e-002 2.462e-004 
3.184e-004 1.044e+007 1.414e+008 1.000e+000 6.895e-002 2.462e-004 
3.185e-004 1.044e+007 1.414e+008 1.000e+000 6.891e-002 2.463e-004 
3.186e-004 1.044e+007 1.414e+008 1.000e+000 6.896e-002 2.464e-004 
3.187e-004 1.044e+007 1.414e+008 1.000e+000 6.892e-002 2.465e-004 
3.188e-004 1.044e+007 1.414e+008 1.000e+000 6.893e-002 2.466e-004 
3.188e-004 1.044e+007 1.414e+008 1.000e+000 6.903e-002 2.467e-004 
3.189e-004 1.044e+007 1.414e+008 1.000e+000 6.909e-002 2.467e-004 
3.190e-004 1.044e+007 1.414e+008 1.000e+000 6.901e-002 2.468e-004 
3.191e-004 1.044e+007 1.414e+008 1.000e+000 6.905e-002 2.469e-004 
3.192e-004 1.044e+007 1.414e+008 1.000e+000 6.907e-002 2.470e-004 
3.193e-004 1.044e+007 1.414e+008 1.000e+000 6.903e-002 2.471e-004 
3.193e-004 1.044e+007 1.414e+008 1.000e+000 6.904e-002 2.471e-004 
3.194e-004 1.044e+007 1.414e+008 1.000e+000 6.884e-002 2.472e-004 
3.195e-004 1.044e+007 1.414e+008 1.000e+000 6.877e-002 2.473e-004 
3.196e-004 1.044e+007 1.414e+008 1.000e+000 6.878e-002 2.474e-004 
3.196e-004 1.044e+007 1.414e+008 1.000e+000 6.876e-002 2.474e-004 
3.197e-004 1.044e+007 1.414e+008 1.000e+000 6.881e-002 2.475e-004 
3.198e-004 1.044e+007 1.417e+008 1.000e+000 6.869e-002 2.476e-004 
3.198e-004 1.044e+007 1.415e+008 1.000e+000 6.900e-002 2.476e-004 
3.199e-004 1.044e+007 1.414e+008 1.000e+000 6.896e-002 2.477e-004 
3.200e-004 1.044e+007 1.414e+008 1.000e+000 6.893e-002 2.478e-004 
3.201e-004 1.044e+007 1.414e+008 1.000e+000 6.904e-002 2.479e-004 
3.201e-004 1.044e+007 1.414e+008 1.000e+000 6.907e-002 2.479e-004 
3.202e-004 1.044e+007 1.414e+008 1.000e+000 6.909e-002 2.480e-004 
3.203e-004 1.044e+007 1.414e+008 1.000e+000 6.904e-002 2.481e-004 
3.204e-004 1.044e+007 1.414e+008 1.000e+000 6.916e-002 2.482e-004 
3.204e-004 1.044e+007 1.414e+008 1.000e+000 6.919e-002 2.482e-004 
3.205e-004 1.044e+007 1.414e+008 1.000e+000 6.920e-002 2.483e-004 
3.206e-004 1.044e+007 1.414e+008 1.000e+000 6.922e-002 2.484e-004 
3.207e-004 1.044e+007 1.414e+008 1.000e+000 6.915e-002 2.485e-004 
3.208e-004 1.044e+007 1.414e+008 1.000e+000 6.885e-002 2.486e-004 
3.208e-004 1.044e+007 1.414e+008 1.000e+000 6.885e-002 2.486e-004 
3.209e-004 1.044e+007 1.414e+008 1.000e+000 6.873e-002 2.487e-004 
3.210e-004 1.044e+007 1.414e+008 1.000e+000 6.885e-002 2.488e-004 
3.211e-004 1.044e+007 1.414e+008 1.000e+000 6.900e-002 2.489e-004 
3.212e-004 1.044e+007 1.414e+008 1.000e+000 6.896e-002 2.489e-004 
3.213e-004 1.044e+007 1.414e+008 1.000e+000 6.894e-002 2.490e-004 
3.213e-004 1.044e+007 1.414e+008 1.000e+000 6.905e-002 2.491e-004 
3.214e-004 1.044e+007 1.414e+008 1.000e+000 6.907e-002 2.492e-004 
3.215e-004 1.044e+007 1.414e+008 1.000e+000 6.904e-002 2.493e-004 
3.216e-004 1.044e+007 1.414e+008 1.000e+000 6.911e-002 2.493e-004 
3.216e-004 1.044e+007 1.414e+008 1.000e+000 6.910e-002 2.494e-004 
3.217e-004 1.044e+007 1.414e+008 1.000e+000 6.918e-002 2.495e-004 
3.218e-004 1.044e+007 1.414e+008 1.000e+000 6.918e-002 2.496e-004 
3.219e-004 1.044e+007 1.414e+008 1.000e+000 6.925e-002 2.497e-004 
3.220e-004 1.044e+007 1.414e+008 1.000e+000 6.906e-002 2.497e-004 
3.221e-004 1.044e+007 1.414e+008 1.000e+000 6.920e-002 2.498e-004 
3.221e-004 1.044e+007 1.414e+008 1.000e+000 6.877e-002 2.499e-004 
3.222e-004 1.044e+007 1.414e+008 1.000e+000 6.880e-002 2.500e-004 
3.223e-004 1.044e+007 1.414e+008 1.000e+000 6.874e-002 2.501e-004 
3.224e-004 1.044e+007 1.414e+008 1.000e+000 6.889e-002 2.501e-004 
3.224e-004 1.044e+007 1.414e+008 1.000e+000 6.890e-002 2.502e-004 
3.225e-004 1.044e+007 1.414e+008 1.000e+000 6.897e-002 2.503e-004 
3.226e-004 1.044e+007 1.414e+008 1.000e+000 6.889e-002 2.503e-004 
3.227e-004 1.044e+007 1.414e+008 1.000e+000 6.905e-002 2.504e-004 
3.227e-004 1.044e+007 1.414e+008 1.000e+000 6.913e-002 2.505e-004 
3.228e-004 1.044e+007 1.414e+008 1.000e+000 6.917e-002 2.506e-004 
3.229e-004 1.044e+007 1.414e+008 1.000e+000 6.917e-002 2.506e-004 
3.230e-004 1.044e+007 1.414e+008 1.000e+000 6.914e-002 2.507e-004 
3.230e-004 1.044e+007 1.414e+008 1.000e+000 6.910e-002 2.508e-004 
3.231e-004 1.044e+007 1.414e+008 1.000e+000 6.923e-002 2.509e-004 
3.232e-004 1.045e+007 1.414e+008 1.000e+000 6.915e-002 2.509e-004 
3.233e-004 1.045e+007 1.414e+008 1.000e+000 6.911e-002 2.510e-004 
3.233e-004 1.045e+007 1.414e+008 1.000e+000 6.912e-002 2.511e-004 
3.234e-004 1.045e+007 1.414e+008 1.000e+000 6.877e-002 2.512e-004 
3.235e-004 1.045e+007 1.414e+008 1.000e+000 6.878e-002 2.513e-004 
3.236e-004 1.045e+007 1.414e+008 1.000e+000 6.888e-002 2.513e-004 
3.237e-004 1.045e+007 1.414e+008 1.000e+000 6.881e-002 2.514e-004 
3.237e-004 1.045e+007 1.414e+008 1.000e+000 6.891e-002 2.515e-004 
3.238e-004 1.045e+007 1.414e+008 1.000e+000 6.891e-002 2.515e-004 
3.239e-004 1.045e+007 1.414e+008 1.000e+000 6.888e-002 2.516e-004 
3.240e-004 1.045e+007 1.414e+008 1.000e+000 6.891e-002 2.517e-004 
3.240e-004 1.045e+007 1.414e+008 1.000e+000 6.909e-002 2.518e-004 
3.241e-004 1.045e+007 1.414e+008 1.000e+000 6.897e-002 2.519e-004 
3.242e-004 1.045e+007 1.414e+008 1.000e+000 6.899e-002 2.520e-004 
3.243e-004 1.045e+007 1.414e+008 1.000e+000 6.920e-002 2.520e-004 
3.244e-004 1.045e+007 1.414e+008 1.000e+000 6.911e-002 2.521e-004 
3.245e-004 1.045e+007 1.414e+008 1.000e+000 6.922e-002 2.522e-004 
3.246e-004 1.045e+007 1.414e+008 1.000e+000 6.927e-002 2.523e-004 
3.246e-004 1.045e+007 1.414e+008 1.000e+000 6.897e-002 2.524e-004 
3.247e-004 1.045e+007 1.414e+008 1.000e+000 6.923e-002 2.525e-004 
3.248e-004 1.045e+007 1.414e+008 1.000e+000 6.877e-002 2.525e-004 
3.249e-004 1.045e+007 1.414e+008 1.000e+000 6.890e-002 2.526e-004 
3.250e-004 1.045e+007 1.414e+008 1.000e+000 6.887e-002 2.527e-004 
3.250e-004 1.045e+007 1.414e+008 1.000e+000 6.886e-002 2.528e-004 
3.251e-004 1.045e+007 1.414e+008 1.000e+000 6.887e-002 2.528e-004 
3.252e-004 1.045e+007 1.414e+008 1.000e+000 6.881e-002 2.529e-004 
3.253e-004 1.045e+007 1.414e+008 1.000e+000 6.888e-002 2.530e-004 
3.253e-004 1.045e+007 1.414e+008 1.000e+000 6.905e-002 2.531e-004 
3.254e-004 1.045e+007 1.414e+008 1.000e+000 6.908e-002 2.531e-004 
3.255e-004 1.045e+007 1.414e+008 1.000e+000 6.908e-002 2.532e-004 
3.255e-004 1.045e+007 1.414e+008 1.000e+000 6.907e-002 2.533e-004 
3.256e-004 1.045e+007 1.414e+008 1.000e+000 6.903e-002 2.533e-004 
3.257e-004 1.045e+007 1.414e+008 1.000e+000 6.908e-002 2.534e-004 
3.258e-004 1.045e+007 1.414e+008 1.000e+000 6.916e-002 2.535e-004 
3.259e-004 1.045e+007 1.414e+008 1.000e+000 6.918e-002 2.536e-004 
3.259e-004 1.045e+007 1.414e+008 1.000e+000 6.919e-002 2.537e-004 
3.260e-004 1.045e+007 1.414e+008 1.000e+000 6.925e-002 2.537e-004 
3.261e-004 1.045e+007 1.414e+008 1.000e+000 6.899e-002 2.538e-004 
3.262e-004 1.045e+007 1.414e+008 1.000e+000 6.890e-002 2.539e-004 
3.263e-004 1.045e+007 1.414e+008 1.000e+000 6.871e-002 2.540e-004 
3.264e-004 1.045e+007 1.414e+008 1.000e+000 6.886e-002 2.541e-004 
3.264e-004 1.045e+007 1.414e+008 1.000e+000 6.901e-002 2.541e-004 
3.265e-004 1.045e+007 1.414e+008 1.000e+000 6.896e-002 2.542e-004 
3.266e-004 1.045e+007 1.414e+008 1.000e+000 6.896e-002 2.543e-004 
3.267e-004 1.045e+007 1.414e+008 1.000e+000 6.913e-002 2.544e-004 
3.268e-004 1.045e+007 1.414e+008 1.000e+000 6.905e-002 2.545e-004 
3.269e-004 1.045e+007 1.414e+008 1.000e+000 6.910e-002 2.546e-004 
3.269e-004 1.045e+007 1.414e+008 1.000e+000 6.904e-002 2.546e-004 
3.270e-004 1.045e+007 1.414e+008 1.000e+000 6.912e-002 2.547e-004 
3.271e-004 1.045e+007 1.414e+008 1.000e+000 6.919e-002 2.548e-004 
3.272e-004 1.045e+007 1.414e+008 1.000e+000 6.922e-002 2.549e-004 
3.273e-004 1.045e+007 1.414e+008 1.000e+000 6.923e-002 2.550e-004 
3.273e-004 1.045e+007 1.414e+008 1.000e+000 6.916e-002 2.551e-004 
3.274e-004 1.045e+007 1.414e+008 1.000e+000 6.912e-002 2.551e-004 
3.275e-004 1.045e+007 1.414e+008 1.000e+000 6.884e-002 2.552e-004 
3.276e-004 1.045e+007 1.414e+008 1.000e+000 6.869e-002 2.553e-004 
3.277e-004 1.045e+007 1.414e+008 1.000e+000 6.880e-002 2.554e-004 
3.277e-004 1.045e+007 1.414e+008 1.000e+000 6.891e-002 2.554e-004 
3.278e-004 1.045e+007 1.416e+008 1.000e+000 6.871e-002 2.555e-004 
3.279e-004 1.045e+007 1.415e+008 1.000e+000 6.894e-002 2.556e-004 
3.280e-004 1.045e+007 1.414e+008 1.000e+000 6.896e-002 2.557e-004 
3.280e-004 1.045e+007 1.414e+008 1.000e+000 6.903e-002 2.557e-004 
3.281e-004 1.045e+007 1.414e+008 1.000e+000 6.914e-002 2.558e-004 
3.282e-004 1.045e+007 1.414e+008 1.000e+000 6.907e-002 2.559e-004 
3.283e-004 1.045e+007 1.414e+008 1.000e+000 6.911e-002 2.559e-004 
3.283e-004 1.045e+007 1.414e+008 1.000e+000 6.913e-002 2.560e-004 
3.284e-004 1.045e+007 1.414e+008 1.000e+000 6.910e-002 2.561e-004 
3.285e-004 1.045e+007 1.414e+008 1.000e+000 6.909e-002 2.562e-004 
3.286e-004 1.045e+007 1.414e+008 1.000e+000 6.907e-002 2.562e-004 
3.286e-004 1.045e+007 1.414e+008 1.000e+000 6.920e-002 2.563e-004 
3.287e-004 1.045e+007 1.414e+008 1.000e+000 6.918e-002 2.564e-004 
3.288e-004 1.046e+007 1.414e+008 1.000e+000 6.895e-002 2.565e-004 
3.289e-004 1.046e+007 1.414e+008 1.000e+000 6.889e-002 2.566e-004 
3.290e-004 1.046e+007 1.414e+008 1.000e+000 6.886e-002 2.567e-004 
3.291e-004 1.046e+007 1.414e+008 1.000e+000 6.892e-002 2.567e-004 
3.291e-004 1.046e+007 1.414e+008 1.000e+000 6.905e-002 2.568e-004 
3.292e-004 1.046e+007 1.414e+008 1.000e+000 6.900e-002 2.569e-004 
3.293e-004 1.046e+007 1.414e+008 1.000e+000 6.898e-002 2.570e-004 
3.294e-004 1.046e+007 1.414e+008 1.000e+000 6.912e-002 2.570e-004 
3.294e-004 1.046e+007 1.414e+008 1.000e+000 6.910e-002 2.571e-004 
3.295e-004 1.046e+007 1.414e+008 1.000e+000 6.915e-002 2.572e-004 
3.296e-004 1.046e+007 1.414e+008 1.000e+000 6.916e-002 2.573e-004 
3.297e-004 1.046e+007 1.414e+008 1.000e+000 6.917e-002 2.574e-004 
3.298e-004 1.046e+007 1.414e+008 1.000e+000 6.920e-002 2.574e-004 
3.299e-004 1.046e+007 1.414e+008 1.000e+000 6.923e-002 2.575e-004 
3.299e-004 1.046e+007 1.414e+008 1.000e+000 6.922e-002 2.576e-004 
3.300e-004 1.046e+007 1.414e+008 1.000e+000 6.917e-002 2.577e-004 
3.301e-004 1.046e+007 1.414e+008 1.000e+000 6.924e-002 2.578e-004 
3.302e-004 1.046e+007 1.414e+008 1.000e+000 6.890e-002 2.579e-004 
3.303e-004 1.046e+007 1.414e+008 1.000e+000 6.877e-002 2.579e-004 
3.304e-004 1.046e+007 1.414e+008 1.000e+000 6.865e-002 2.580e-004 
3.304e-004 1.046e+007 1.414e+008 1.000e+000 6.891e-002 2.581e-004 
3.305e-004 1.046e+007 1.414e+008 1.000e+000 6.886e-002 2.582e-004 
3.306e-004 1.046e+007 1.414e+008 1.000e+000 6.898e-002 2.582e-004 
3.307e-004 1.046e+007 1.414e+008 1.000e+000 6.898e-002 2.583e-004 
3.307e-004 1.046e+007 1.414e+008 1.000e+000 6.906e-002 2.584e-004 
3.308e-004 1.046e+007 1.414e+008 1.000e+000 6.911e-002 2.585e-004 
3.309e-004 1.046e+007 1.414e+008 1.000e+000 6.912e-002 2.585e-004 
3.309e-004 1.046e+007 1.414e+008 1.000e+000 6.917e-002 2.586e-004 
3.310e-004 1.046e+007 1.414e+008 1.000e+000 6.924e-002 2.587e-004 
3.311e-004 1.046e+007 1.414e+008 1.000e+000 6.915e-002 2.588e-004 
3.312e-004 1.046e+007 1.414e+008 1.000e+000 6.924e-002 2.588e-004 
3.312e-004 1.046e+007 1.414e+008 1.000e+000 6.920e-002 2.589e-004 
3.313e-004 1.046e+007 1.414e+008 1.000e+000 6.925e-002 2.590e-004 
3.314e-004 1.046e+007 1.414e+008 1.000e+000 6.922e-002 2.591e-004 
3.315e-004 1.046e+007 1.415e+008 1.000e+000 6.900e-002 2.592e-004 
3.316e-004 1.046e+007 1.414e+008 1.000e+000 6.901e-002 2.592e-004 
3.317e-004 1.046e+007 1.415e+008 1.000e+000 6.901e-002 2.593e-004 
3.318e-004 1.046e+007 1.415e+008 1.000e+000 6.901e-002 2.594e-004 
3.318e-004 1.046e+007 1.414e+008 1.000e+000 6.907e-002 2.595e-004 
3.319e-004 1.046e+007 1.414e+008 1.000e+000 6.902e-002 2.596e-004 
3.320e-004 1.046e+007 1.414e+008 1.000e+000 6.909e-002 2.596e-004 
3.321e-004 1.046e+007 1.414e+008 1.000e+000 6.917e-002 2.597e-004 
3.322e-004 1.046e+007 1.414e+008 1.000e+000 6.916e-002 2.598e-004 
3.322e-004 1.046e+007 1.414e+008 1.000e+000 6.921e-002 2.599e-004 
3.323e-004 1.046e+007 1.414e+008 1.000e+000 6.921e-002 2.600e-004 
3.324e-004 1.046e+007 1.414e+008 1.000e+000 6.917e-002 2.600e-004 
3.325e-004 1.046e+007 1.414e+008 1.000e+000 6.924e-002 2.601e-004 
3.326e-004 1.046e+007 1.414e+008 1.000e+000 6.924e-002 2.602e-004 
3.327e-004 1.046e+007 1.414e+008 1.000e+000 6.922e-002 2.603e-004 
3.327e-004 1.046e+007 1.414e+008 1.000e+000 6.910e-002 2.604e-004 
3.328e-004 1.046e+007 1.414e+008 1.000e+000 6.894e-002 2.605e-004 
3.329e-004 1.046e+007 1.414e+008 1.000e+000 6.898e-002 2.605e-004 
3.330e-004 1.046e+007 1.414e+008 1.000e+000 6.882e-002 2.606e-004 
3.331e-004 1.046e+007 1.414e+008 1.000e+000 6.888e-002 2.607e-004 
3.331e-004 1.046e+007 1.414e+008 1.000e+000 6.891e-002 2.608e-004 
3.332e-004 1.046e+007 1.414e+008 1.000e+000 6.894e-002 2.608e-004 
3.333e-004 1.046e+007 1.414e+008 1.000e+000 6.892e-002 2.609e-004 
3.333e-004 1.046e+007 1.414e+008 1.000e+000 6.897e-002 2.610e-004 
3.334e-004 1.046e+007 1.414e+008 1.000e+000 6.904e-002 2.611e-004 
3.335e-004 1.046e+007 1.414e+008 1.000e+000 6.919e-002 2.611e-004 
3.336e-004 1.046e+007 1.414e+008 1.000e+000 6.917e-002 2.612e-004 
3.336e-004 1.046e+007 1.414e+008 1.000e+000 6.929e-002 2.613e-004 
3.337e-004 1.046e+007 1.414e+008 1.000e+000 6.920e-002 2.613e-004 
3.338e-004 1.046e+007 1.414e+008 1.000e+000 6.917e-002 2.614e-004 
3.339e-004 1.046e+007 1.414e+008 1.000e+000 6.924e-002 2.615e-004 
3.340e-004 1.046e+007 1.414e+008 1.000e+000 6.924e-002 2.616e-004 
3.340e-004 1.046e+007 1.414e+008 1.000e+000 6.929e-002 2.617e-004 
3.341e-004 1.046e+007 1.414e+008 1.000e+000 6.932e-002 2.618e-004 
3.342e-004 1.046e+007 1.414e+008 1.000e+000 6.907e-002 2.618e-004 
3.343e-004 1.046e+007 1.414e+008 1.000e+000 6.886e-002 2.619e-004 
3.344e-004 1.046e+007 1.414e+008 1.000e+000 6.890e-002 2.620e-004 
3.345e-004 1.046e+007 1.414e+008 1.000e+000 6.910e-002 2.621e-004 
3.345e-004 1.046e+007 1.414e+008 1.000e+000 6.905e-002 2.622e-004 
3.346e-004 1.046e+007 1.414e+008 1.000e+000 6.911e-002 2.622e-004 
3.347e-004 1.046e+007 1.414e+008 1.000e+000 6.917e-002 2.623e-004 
3.348e-004 1.047e+007 1.414e+008 1.000e+000 6.924e-002 2.624e-004 
3.348e-004 1.047e+007 1.414e+008 1.000e+000 6.917e-002 2.625e-004 
3.349e-004 1.047e+007 1.414e+008 1.000e+000 6.924e-002 2.625e-004 
3.350e-004 1.047e+007 1.414e+008 1.000e+000 6.925e-002 2.626e-004 
3.351e-004 1.047e+007 1.414e+008 1.000e+000 6.919e-002 2.627e-004 
3.352e-004 1.047e+007 1.414e+008 1.000e+000 6.920e-002 2.628e-004 
3.352e-004 1.047e+007 1.414e+008 1.000e+000 6.918e-002 2.628e-004 
3.353e-004 1.047e+007 1.414e+008 1.000e+000 6.916e-002 2.629e-004 
3.354e-004 1.047e+007 1.414e+008 1.000e+000 6.909e-002 2.630e-004 
3.355e-004 1.047e+007 1.414e+008 1.000e+000 6.926e-002 2.631e-004 
3.355e-004 1.047e+007 1.414e+008 1.000e+000 6.899e-002 2.632e-004 
3.356e-004 1.047e+007 1.414e+008 1.000e+000 6.888e-002 2.632e-004 
3.357e-004 1.047e+007 1.414e+008 1.000e+000 6.887e-002 2.633e-004 
3.358e-004 1.047e+007 1.414e+008 1.000e+000 6.882e-002 2.634e-004 
3.359e-004 1.047e+007 1.414e+008 1.000e+000 6.886e-002 2.635e-004 
3.359e-004 1.047e+007 1.414e+008 1.000e+000 6.876e-002 2.635e-004 
3.360e-004 1.047e+007 1.414e+008 1.000e+000 6.879e-002 2.636e-004 
3.361e-004 1.047e+007 1.414e+008 1.000e+000 6.904e-002 2.637e-004 
3.362e-004 1.047e+007 1.414e+008 1.000e+000 6.915e-002 2.638e-004 
3.362e-004 1.047e+007 1.414e+008 1.000e+000 6.913e-002 2.638e-004 
3.363e-004 1.047e+007 1.414e+008 1.000e+000 6.920e-002 2.639e-004 
3.364e-004 1.047e+007 1.414e+008 1.000e+000 6.927e-002 2.640e-004 
3.365e-004 1.047e+007 1.414e+008 1.000e+000 6.923e-002 2.641e-004 
3.365e-004 1.047e+007 1.414e+008 1.000e+000 6.913e-002 2.641e-004 
3.366e-004 1.047e+007 1.414e+008 1.000e+000 6.918e-002 2.642e-004 
3.367e-004 1.047e+007 1.414e+008 1.000e+000 6.924e-002 2.643e-004 
3.368e-004 1.047e+007 1.414e+008 1.000e+000 6.925e-002 2.644e-004 
3.369e-004 1.047e+007 1.414e+008 1.000e+000 6.898e-002 2.645e-004 
3.370e-004 1.047e+007 1.414e+008 1.000e+000 6.892e-002 2.646e-004 
3.371e-004 1.047e+007 1.414e+008 1.000e+000 6.894e-002 2.647e-004 
3.372e-004 1.047e+007 1.414e+008 1.000e+000 6.903e-002 2.647e-004 
3.372e-004 1.047e+007 1.414e+008 1.000e+000 6.904e-002 2.648e-004 
3.373e-004 1.047e+007 1.414e+008 1.000e+000 6.912e-002 2.649e-004 
3.374e-004 1.047e+007 1.414e+008 1.000e+000 6.913e-002 2.650e-004 
3.375e-004 1.047e+007 1.414e+008 1.000e+000 6.918e-002 2.651e-004 
3.376e-004 1.047e+007 1.414e+008 1.000e+000 6.923e-002 2.652e-004 
3.376e-004 1.047e+007 1.414e+008 1.000e+000 6.929e-002 2.652e-004 
3.377e-004 1.047e+007 1.414e+008 1.000e+000 6.933e-002 2.653e-004 
3.378e-004 1.047e+007 1.414e+008 1.000e+000 6.926e-002 2.654e-004 
3.379e-004 1.047e+007 1.414e+008 1.000e+000 6.924e-002 2.655e-004 
3.380e-004 1.047e+007 1.414e+008 1.000e+000 6.927e-002 2.655e-004 
3.380e-004 1.047e+007 1.414e+008 1.000e+000 6.925e-002 2.656e-004 
3.381e-004 1.047e+007 1.414e+008 1.000e+000 6.920e-002 2.657e-004 
3.382e-004 1.047e+007 1.414e+008 1.000e+000 6.898e-002 2.658e-004 
3.383e-004 1.047e+007 1.414e+008 1.000e+000 6.903e-002 2.658e-004 
3.383e-004 1.047e+007 1.414e+008 1.000e+000 6.892e-002 2.659e-004 
3.384e-004 1.047e+007 1.414e+008 1.000e+000 6.895e-002 2.660e-004 
3.385e-004 1.047e+007 1.414e+008 1.000e+000 6.893e-002 2.661e-004 
3.386e-004 1.047e+007 1.414e+008 1.000e+000 6.900e-002 2.661e-004 
3.386e-004 1.047e+007 1.414e+008 1.000e+000 6.897e-002 2.662e-004 
3.387e-004 1.047e+007 1.414e+008 1.000e+000 6.903e-002 2.663e-004 
3.388e-004 1.047e+007 1.414e+008 1.000e+000 6.915e-002 2.663e-004 
3.388e-004 1.047e+007 1.414e+008 1.000e+000 6.926e-002 2.664e-004 
3.389e-004 1.047e+007 1.414e+008 1.000e+000 6.923e-002 2.665e-004 
3.390e-004 1.047e+007 1.414e+008 1.000e+000 6.932e-002 2.666e-004 
3.391e-004 1.047e+007 1.414e+008 1.000e+000 6.925e-002 2.666e-004 
3.391e-004 1.047e+007 1.414e+008 1.000e+000 6.921e-002 2.667e-004 
3.392e-004 1.047e+007 1.414e+008 1.000e+000 6.919e-002 2.668e-004 
3.393e-004 1.047e+007 1.414e+008 1.000e+000 6.924e-002 2.669e-004 
3.394e-004 1.047e+007 1.414e+008 1.000e+000 6.926e-002 2.669e-004 
3.395e-004 1.047e+007 1.414e+008 1.000e+000 6.923e-002 2.670e-004 
3.395e-004 1.047e+007 1.414e+008 1.000e+000 6.898e-002 2.671e-004 
3.396e-004 1.047e+007 1.414e+008 1.000e+000 6.909e-002 2.672e-004 
3.397e-004 1.047e+007 1.414e+008 1.000e+000 6.888e-002 2.673e-004 
3.398e-004 1.047e+007 1.414e+008 1.000e+000 6.898e-002 2.673e-004 
3.399e-004 1.047e+007 1.414e+008 1.000e+000 6.904e-002 2.674e-004 
3.399e-004 1.047e+007 1.414e+008 1.000e+000 6.911e-002 2.675e-004 
3.400e-004 1.047e+007 1.414e+008 1.000e+000 6.908e-002 2.676e-004 
3.401e-004 1.047e+007 1.414e+008 1.000e+000 6.913e-002 2.676e-004 
3.402e-004 1.047e+007 1.414e+008 1.000e+000 6.918e-002 2.677e-004 
3.402e-004 1.047e+007 1.414e+008 1.000e+000 6.921e-002 2.678e-004 
3.403e-004 1.047e+007 1.414e+008 1.000e+000 6.922e-002 2.679e-004 
3.404e-004 1.047e+007 1.414e+008 1.000e+000 6.932e-002 2.680e-004 
3.405e-004 1.047e+007 1.414e+008 1.000e+000 6.928e-002 2.680e-004 
3.406e-004 1.047e+007 1.414e+008 1.000e+000 6.923e-002 2.681e-004 
3.406e-004 1.047e+007 1.414e+008 1.000e+000 6.918e-002 2.682e-004 
3.407e-004 1.047e+007 1.414e+008 1.000e+000 6.914e-002 2.683e-004 
3.408e-004 1.047e+007 1.414e+008 1.000e+000 6.915e-002 2.684e-004 
3.409e-004 1.047e+007 1.414e+008 1.000e+000 6.889e-002 2.685e-004 
3.410e-004 1.047e+007 1.414e+008 1.000e+000 6.900e-002 2.685e-004 
3.411e-004 1.047e+007 1.414e+008 1.000e+000 6.885e-002 2.686e-004 
3.411e-004 1.047e+007 1.414e+008 1.000e+000 6.894e-002 2.687e-004 
3.412e-004 1.047e+007 1.414e+008 1.000e+000 6.898e-002 2.688e-004 
3.413e-004 1.047e+007 1.414e+008 1.000e+000 6.894e-002 2.688e-004 
3.414e-004 1.048e+007 1.414e+008 1.000e+000 6.902e-002 2.689e-004 
3.414e-004 1.048e+007 1.414e+008 1.000e+000 6.917e-002 2.690e-004 
3.415e-004 1.048e+007 1.414e+008 1.000e+000 6.919e-002 2.691e-004 
3.416e-004 1.048e+007 1.414e+008 1.000e+000 6.924e-002 2.691e-004 
3.417e-004 1.048e+007 1.414e+008 1.000e+000 6.926e-002 2.692e-004 
3.417e-004 1.048e+007 1.414e+008 1.000e+000 6.926e-002 2.693e-004 
3.418e-004 1.048e+007 1.414e+008 1.000e+000 6.926e-002 2.694e-004 
3.419e-004 1.048e+007 1.414e+008 1.000e+000 6.928e-002 2.694e-004 
3.420e-004 1.048e+007 1.414e+008 1.000e+000 6.922e-002 2.695e-004 
3.421e-004 1.048e+007 1.414e+008 1.000e+000 6.932e-002 2.696e-004 
3.422e-004 1.048e+007 1.414e+008 1.000e+000 6.935e-002 2.697e-004 
3.422e-004 1.048e+007 1.414e+008 1.000e+000 6.905e-002 2.698e-004 
3.423e-004 1.048e+007 1.414e+008 1.000e+000 6.902e-002 2.699e-004 
3.424e-004 1.048e+007 1.414e+008 1.000e+000 6.892e-002 2.699e-004 
3.425e-004 1.048e+007 1.414e+008 1.000e+000 6.905e-002 2.700e-004 
3.426e-004 1.048e+007 1.414e+008 1.000e+000 6.897e-002 2.701e-004 
3.426e-004 1.048e+007 1.414e+008 1.000e+000 6.902e-002 2.702e-004 
3.427e-004 1.048e+007 1.414e+008 1.000e+000 6.908e-002 2.702e-004 
3.428e-004 1.048e+007 1.414e+008 1.000e+000 6.919e-002 2.703e-004 
3.429e-004 1.048e+007 1.414e+008 1.000e+000 6.921e-002 2.704e-004 
3.430e-004 1.048e+007 1.414e+008 1.000e+000 6.925e-002 2.705e-004 
3.430e-004 1.048e+007 1.414e+008 1.000e+000 6.931e-002 2.706e-004 
3.431e-004 1.048e+007 1.414e+008 1.000e+000 6.925e-002 2.706e-004 
3.432e-004 1.048e+007 1.414e+008 1.000e+000 6.928e-002 2.707e-004 
3.433e-004 1.048e+007 1.414e+008 1.000e+000 6.927e-002 2.708e-004 
3.434e-004 1.048e+007 1.414e+008 1.000e+000 6.922e-002 2.709e-004 
3.434e-004 1.048e+007 1.414e+008 1.000e+000 6.924e-002 2.710e-004 
3.435e-004 1.048e+007 1.414e+008 1.000e+000 6.888e-002 2.711e-004 
3.436e-004 1.048e+007 1.414e+008 1.000e+000 6.894e-002 2.711e-004 
3.437e-004 1.048e+007 1.414e+008 1.000e+000 6.890e-002 2.712e-004 
3.438e-004 1.048e+007 1.414e+008 1.000e+000 6.886e-002 2.713e-004 
3.439e-004 1.048e+007 1.414e+008 1.000e+000 6.895e-002 2.714e-004 
3.439e-004 1.048e+007 1.414e+008 1.000e+000 6.892e-002 2.715e-004 
3.440e-004 1.048e+007 1.414e+008 1.000e+000 6.899e-002 2.715e-004 
3.441e-004 1.048e+007 1.414e+008 1.000e+000 6.916e-002 2.716e-004 
3.442e-004 1.048e+007 1.414e+008 1.000e+000 6.925e-002 2.717e-004 
3.442e-004 1.048e+007 1.414e+008 1.000e+000 6.915e-002 2.718e-004 
3.443e-004 1.048e+007 1.414e+008 1.000e+000 6.922e-002 2.718e-004 
3.444e-004 1.048e+007 1.414e+008 1.000e+000 6.923e-002 2.719e-004 
3.445e-004 1.048e+007 1.414e+008 1.000e+000 6.923e-002 2.720e-004 
3.445e-004 1.048e+007 1.414e+008 1.000e+000 6.925e-002 2.721e-004 
3.446e-004 1.048e+007 1.414e+008 1.000e+000 6.928e-002 2.721e-004 
3.447e-004 1.048e+007 1.414e+008 1.000e+000 6.927e-002 2.722e-004 
3.448e-004 1.048e+007 1.414e+008 1.000e+000 6.918e-002 2.723e-004 
3.449e-004 1.048e+007 1.414e+008 1.000e+000 6.891e-002 2.724e-004 
3.450e-004 1.048e+007 1.414e+008 1.000e+000 6.891e-002 2.725e-004 
3.451e-004 1.048e+007 1.414e+008 1.000e+000 6.891e-002 2.726e-004 
3.451e-004 1.048e+007 1.414e+008 1.000e+000 6.897e-002 2.727e-004 
3.452e-004 1.048e+007 1.414e+008 1.000e+000 6.901e-002 2.727e-004 
3.453e-004 1.048e+007 1.414e+008 1.000e+000 6.902e-002 2.728e-004 
3.454e-004 1.048e+007 1.414e+008 1.000e+000 6.908e-002 2.729e-004 
3.455e-004 1.048e+007 1.414e+008 1.000e+000 6.925e-002 2.730e-004 
3.456e-004 1.048e+007 1.414e+008 1.000e+000 6.913e-002 2.731e-004 
3.457e-004 1.048e+007 1.414e+008 1.000e+000 6.921e-002 2.732e-004 
3.457e-004 1.048e+007 1.414e+008 1.000e+000 6.935e-002 2.732e-004 
3.458e-004 1.048e+007 1.414e+008 1.000e+000 6.921e-002 2.733e-004 
3.459e-004 1.048e+007 1.414e+008 1.000e+000 6.926e-002 2.734e-004 
3.460e-004 1.048e+007 1.414e+008 1.000e+000 6.925e-002 2.735e-004 
3.461e-004 1.048e+007 1.414e+008 1.000e+000 6.914e-002 2.736e-004 
3.462e-004 1.048e+007 1.414e+008 1.000e+000 6.922e-002 2.737e-004 
3.463e-004 1.048e+007 1.414e+008 1.000e+000 6.898e-002 2.738e-004 
3.463e-004 1.048e+007 1.414e+008 1.000e+000 6.907e-002 2.738e-004 
3.464e-004 1.048e+007 1.414e+008 1.000e+000 6.900e-002 2.739e-004 
3.465e-004 1.048e+007 1.414e+008 1.000e+000 6.898e-002 2.740e-004 
3.466e-004 1.048e+007 1.414e+008 1.000e+000 6.906e-002 2.741e-004 
3.467e-004 1.048e+007 1.414e+008 1.000e+000 6.902e-002 2.741e-004 
3.467e-004 1.048e+007 1.414e+008 1.000e+000 6.920e-002 2.742e-004 
3.468e-004 1.048e+007 1.414e+008 1.000e+000 6.922e-002 2.743e-004 
3.469e-004 1.048e+007 1.414e+008 1.000e+000 6.926e-002 2.744e-004 
3.469e-004 1.048e+007 1.414e+008 1.000e+000 6.929e-002 2.744e-004 
3.470e-004 1.048e+007 1.414e+008 1.000e+000 6.919e-002 2.745e-004 
3.471e-004 1.048e+007 1.414e+008 1.000e+000 6.920e-002 2.746e-004 
3.472e-004 1.048e+007 1.414e+008 1.000e+000 6.930e-002 2.747e-004 
3.472e-004 1.048e+007 1.414e+008 1.000e+000 6.926e-002 2.747e-004 
3.473e-004 1.048e+007 1.414e+008 1.000e+000 6.923e-002 2.748e-004 
3.474e-004 1.048e+007 1.414e+008 1.000e+000 6.932e-002 2.749e-004 
3.475e-004 1.048e+007 1.414e+008 1.000e+000 6.935e-002 2.750e-004 
3.476e-004 1.048e+007 1.414e+008 1.000e+000 6.903e-002 2.751e-004 
3.477e-004 1.048e+007 1.414e+008 1.000e+000 6.908e-002 2.752e-004 
3.477e-004 1.048e+007 1.414e+008 1.000e+000 6.902e-002 2.752e-004 
3.478e-004 1.048e+007 1.414e+008 1.000e+000 6.909e-002 2.753e-004 
3.479e-004 1.048e+007 1.414e+008 1.000e+000 6.904e-002 2.754e-004 
3.480e-004 1.048e+007 1.414e+008 1.000e+000 6.905e-002 2.755e-004 
3.481e-004 1.048e+007 1.414e+008 1.000e+000 6.919e-002 2.756e-004 
3.482e-004 1.048e+007 1.414e+008 1.000e+000 6.924e-002 2.756e-004 
3.482e-004 1.048e+007 1.414e+008 1.000e+000 6.933e-002 2.757e-004 
3.483e-004 1.048e+007 1.414e+008 1.000e+000 6.927e-002 2.758e-004 
3.484e-004 1.049e+007 1.414e+008 1.000e+000 6.925e-002 2.759e-004 
3.485e-004 1.049e+007 1.414e+008 1.000e+000 6.929e-002 2.760e-004 
3.486e-004 1.049e+007 1.414e+008 1.000e+000 6.928e-002 2.761e-004 
3.487e-004 1.049e+007 1.414e+008 1.000e+000 6.930e-002 2.761e-004 
3.488e-004 1.049e+007 1.414e+008 1.000e+000 6.930e-002 2.762e-004 
3.488e-004 1.049e+007 1.414e+008 1.000e+000 6.926e-002 2.763e-004 
3.489e-004 1.049e+007 1.414e+008 1.000e+000 6.897e-002 2.764e-004 
3.490e-004 1.049e+007 1.414e+008 1.000e+000 6.904e-002 2.765e-004 
3.491e-004 1.049e+007 1.414e+008 1.000e+000 6.900e-002 2.765e-004 
3.492e-004 1.049e+007 1.414e+008 1.000e+000 6.909e-002 2.766e-004 
3.492e-004 1.049e+007 1.414e+008 1.000e+000 6.898e-002 2.767e-004 
3.493e-004 1.049e+007 1.417e+008 1.000e+000 6.924e-002 2.768e-004 
3.494e-004 1.049e+007 1.415e+008 1.000e+000 6.908e-002 2.768e-004 
3.494e-004 1.049e+007 1.414e+008 1.000e+000 6.914e-002 2.769e-004 
3.495e-004 1.049e+007 1.414e+008 1.000e+000 6.919e-002 2.770e-004 
3.496e-004 1.049e+007 1.414e+008 1.000e+000 6.925e-002 2.771e-004 
3.497e-004 1.049e+007 1.414e+008 1.000e+000 6.923e-002 2.771e-004 
3.497e-004 1.049e+007 1.414e+008 1.000e+000 6.935e-002 2.772e-004 
3.498e-004 1.049e+007 1.414e+008 1.000e+000 6.925e-002 2.773e-004 
3.499e-004 1.049e+007 1.414e+008 1.000e+000 6.926e-002 2.774e-004 
3.500e-004 1.049e+007 1.414e+008 1.000e+000 6.926e-002 2.775e-004 
3.501e-004 1.049e+007 1.414e+008 1.000e+000 6.941e-002 2.775e-004 
3.502e-004 1.049e+007 1.414e+008 1.000e+000 6.943e-002 2.776e-004 
3.503e-004 1.049e+007 1.414e+008 1.000e+000 6.903e-002 2.777e-004 
3.504e-004 1.049e+007 1.414e+008 1.000e+000 6.912e-002 2.778e-004 
3.504e-004 1.049e+007 1.414e+008 1.000e+000 6.892e-002 2.779e-004 
3.505e-004 1.049e+007 1.414e+008 1.000e+000 6.903e-002 2.780e-004 
3.506e-004 1.049e+007 1.414e+008 1.000e+000 6.908e-002 2.781e-004 
3.507e-004 1.049e+007 1.414e+008 1.000e+000 6.906e-002 2.782e-004 
3.508e-004 1.049e+007 1.414e+008 1.000e+000 6.919e-002 2.782e-004 
3.509e-004 1.049e+007 1.414e+008 1.000e+000 6.925e-002 2.783e-004 
3.509e-004 1.049e+007 1.414e+008 1.000e+000 6.922e-002 2.784e-004 
3.510e-004 1.049e+007 1.414e+008 1.000e+000 6.928e-002 2.785e-004 
3.511e-004 1.049e+007 1.414e+008 1.000e+000 6.927e-002 2.786e-004 
3.512e-004 1.049e+007 1.414e+008 1.000e+000 6.932e-002 2.786e-004 
3.513e-004 1.049e+007 1.414e+008 1.000e+000 6.926e-002 2.787e-004 
3.513e-004 1.049e+007 1.414e+008 1.000e+000 6.935e-002 2.788e-004 
3.514e-004 1.049e+007 1.414e+008 1.000e+000 6.925e-002 2.789e-004 
3.515e-004 1.049e+007 1.414e+008 1.000e+000 6.934e-002 2.789e-004 
3.516e-004 1.049e+007 1.414e+008 1.000e+000 6.910e-002 2.790e-004 
3.517e-004 1.049e+007 1.414e+008 1.000e+000 6.911e-002 2.791e-004 
3.517e-004 1.049e+007 1.414e+008 1.000e+000 6.922e-002 2.792e-004 
3.518e-004 1.049e+007 1.414e+008 1.000e+000 6.913e-002 2.793e-004 
3.519e-004 1.049e+007 1.414e+008 1.000e+000 6.912e-002 2.793e-004 
3.520e-004 1.049e+007 1.414e+008 1.000e+000 6.905e-002 2.794e-004 
3.520e-004 1.049e+007 1.414e+008 1.000e+000 6.911e-002 2.795e-004 
3.521e-004 1.049e+007 1.414e+008 1.000e+000 6.916e-002 2.795e-004 
3.522e-004 1.049e+007 1.414e+008 1.000e+000 6.927e-002 2.796e-004 
3.522e-004 1.049e+007 1.414e+008 1.000e+000 6.927e-002 2.797e-004 
3.523e-004 1.049e+007 1.414e+008 1.000e+000 6.933e-002 2.798e-004 
3.524e-004 1.049e+007 1.414e+008 1.000e+000 6.941e-002 2.798e-004 
3.525e-004 1.049e+007 1.414e+008 1.000e+000 6.928e-002 2.799e-004 
3.525e-004 1.049e+007 1.414e+008 1.000e+000 6.930e-002 2.800e-004 
3.526e-004 1.049e+007 1.414e+008 1.000e+000 6.927e-002 2.801e-004 
3.527e-004 1.049e+007 1.414e+008 1.000e+000 6.930e-002 2.802e-004 
3.528e-004 1.049e+007 1.414e+008 1.000e+000 6.930e-002 2.802e-004 
3.529e-004 1.049e+007 1.414e+008 1.000e+000 6.928e-002 2.803e-004 
3.530e-004 1.049e+007 1.414e+008 1.000e+000 6.905e-002 2.804e-004 
3.531e-004 1.049e+007 1.414e+008 1.000e+000 6.903e-002 2.805e-004 
3.531e-004 1.049e+007 1.414e+008 1.000e+000 6.908e-002 2.806e-004 
3.532e-004 1.049e+007 1.414e+008 1.000e+000 6.908e-002 2.807e-004 
3.533e-004 1.049e+007 1.414e+008 1.000e+000 6.908e-002 2.807e-004 
3.534e-004 1.049e+007 1.414e+008 1.000e+000 6.909e-002 2.808e-004 
3.535e-004 1.049e+007 1.414e+008 1.000e+000 6.918e-002 2.809e-004 
3.536e-004 1.049e+007 1.414e+008 1.000e+000 6.918e-002 2.810e-004 
3.536e-004 1.049e+007 1.414e+008 1.000e+000 6.928e-002 2.811e-004 
3.537e-004 1.049e+007 1.414e+008 1.000e+000 6.932e-002 2.812e-004 
3.538e-004 1.049e+007 1.414e+008 1.000e+000 6.929e-002 2.812e-004 
3.539e-004 1.049e+007 1.414e+008 1.000e+000 6.929e-002 2.813e-004 
3.540e-004 1.049e+007 1.414e+008 1.000e+000 6.934e-002 2.814e-004 
3.541e-004 1.049e+007 1.414e+008 1.000e+000 6.935e-002 2.815e-004 
3.541e-004 1.049e+007 1.414e+008 1.000e+000 6.918e-002 2.816e-004 
3.542e-004 1.049e+007 1.414e+008 1.000e+000 6.926e-002 2.816e-004 
3.543e-004 1.049e+007 1.414e+008 1.000e+000 6.898e-002 2.817e-004 
3.544e-004 1.049e+007 1.415e+008 1.000e+000 6.903e-002 2.818e-004 
3.544e-004 1.049e+007 1.415e+008 1.000e+000 6.902e-002 2.819e-004 
3.545e-004 1.049e+007 1.415e+008 1.000e+000 6.905e-002 2.819e-004 
3.546e-004 1.049e+007 1.414e+008 1.000e+000 6.909e-002 2.820e-004 
3.547e-004 1.049e+007 1.414e+008 1.000e+000 6.901e-002 2.821e-004 
3.547e-004 1.049e+007 1.414e+008 1.000e+000 6.913e-002 2.822e-004 
3.548e-004 1.049e+007 1.414e+008 1.000e+000 6.923e-002 2.822e-004 
3.549e-004 1.049e+007 1.414e+008 1.000e+000 6.922e-002 2.823e-004 
3.550e-004 1.049e+007 1.414e+008 1.000e+000 6.936e-002 2.824e-004 
3.550e-004 1.049e+007 1.414e+008 1.000e+000 6.941e-002 2.825e-004 
3.551e-004 1.049e+007 1.414e+008 1.000e+000 6.933e-002 2.825e-004 
3.552e-004 1.049e+007 1.414e+008 1.000e+000 6.933e-002 2.826e-004 
3.553e-004 1.049e+007 1.414e+008 1.000e+000 6.932e-002 2.827e-004 
3.553e-004 1.049e+007 1.414e+008 1.000e+000 6.932e-002 2.828e-004 
3.554e-004 1.049e+007 1.414e+008 1.000e+000 6.937e-002 2.829e-004 
3.555e-004 1.049e+007 1.414e+008 1.000e+000 6.942e-002 2.829e-004 
3.556e-004 1.049e+007 1.414e+008 1.000e+000 6.911e-002 2.830e-004 
3.557e-004 1.049e+007 1.414e+008 1.000e+000 6.920e-002 2.831e-004 
3.558e-004 1.049e+007 1.414e+008 1.000e+000 6.912e-002 2.832e-004 
3.559e-004 1.049e+007 1.414e+008 1.000e+000 6.912e-002 2.833e-004 
3.559e-004 1.049e+007 1.414e+008 1.000e+000 6.907e-002 2.834e-004 
3.560e-004 1.049e+007 1.414e+008 1.000e+000 6.915e-002 2.834e-004 
3.561e-004 1.049e+007 1.414e+008 1.000e+000 6.921e-002 2.835e-004 
3.562e-004 1.049e+007 1.414e+008 1.000e+000 6.920e-002 2.836e-004 
3.563e-004 1.049e+007 1.414e+008 1.000e+000 6.923e-002 2.837e-004 
3.563e-004 1.049e+007 1.414e+008 1.000e+000 6.933e-002 2.838e-004 
3.564e-004 1.050e+007 1.414e+008 1.000e+000 6.932e-002 2.838e-004 
3.565e-004 1.050e+007 1.414e+008 1.000e+000 6.925e-002 2.839e-004 
3.566e-004 1.050e+007 1.414e+008 1.000e+000 6.929e-002 2.840e-004 
3.567e-004 1.050e+007 1.414e+008 1.000e+000 6.921e-002 2.841e-004 
3.568e-004 1.050e+007 1.414e+008 1.000e+000 6.921e-002 2.842e-004 
3.568e-004 1.050e+007 1.414e+008 1.000e+000 6.933e-002 2.842e-004 
3.569e-004 1.050e+007 1.414e+008 1.000e+000 6.906e-002 2.843e-004 
3.570e-004 1.050e+007 1.414e+008 1.000e+000 6.913e-002 2.844e-004 
3.571e-004 1.050e+007 1.414e+008 1.000e+000 6.905e-002 2.845e-004 
3.571e-004 1.050e+007 1.414e+008 1.000e+000 6.897e-002 2.845e-004 
3.572e-004 1.050e+007 1.414e+008 1.000e+000 6.912e-002 2.846e-004 
3.573e-004 1.050e+007 1.414e+008 1.000e+000 6.908e-002 2.847e-004 
3.574e-004 1.050e+007 1.414e+008 1.000e+000 6.913e-002 2.848e-004 
