# Supplementary material for: Strain rate dependency of dislocation plasticity
Source: Nat Commun. 2021 Mar 23;12:1845. doi: 10.1038/s41467-021-21939-1 (PMC7988163; doi:10.1038/s41467-021-21939-1)
Supplement: Supplementary file 3 — Supplementary Data 1 [file 41467_2021_21939_MOESM3_ESM.zip › Supplementary Data 1/DDDSimulationSet3/StrainRate=1e0s-1/InitialDislocationDensity=2.0e9m-2.dat]

#strain(1), stress(Pa), dislocation density(m-2), strain rate(s-1), mean dislocation velocity(km/s), plastic strain(1)
1.133e-008 1.570e+003 2.021e+009 1.000e+000 1.762e-003 4.648e-010 
2.268e-008 3.141e+003 2.021e+009 1.000e+000 1.743e-003 9.387e-010 
3.402e-008 4.710e+003 2.021e+009 1.000e+000 1.743e-003 1.434e-009 
4.536e-008 6.274e+003 2.021e+009 1.000e+000 1.743e-003 1.954e-009 
5.671e-008 7.836e+003 2.021e+009 1.000e+000 1.743e-003 2.494e-009 
6.805e-008 9.395e+003 2.021e+009 1.000e+000 1.750e-003 3.058e-009 
7.939e-008 1.095e+004 2.021e+009 1.000e+000 1.742e-003 3.645e-009 
9.074e-008 1.250e+004 2.021e+009 1.000e+000 1.753e-003 4.252e-009 
1.021e-007 1.405e+004 2.021e+009 1.000e+000 1.742e-003 4.881e-009 
1.134e-007 1.560e+004 2.021e+009 1.000e+000 1.748e-003 5.529e-009 
1.248e-007 1.714e+004 2.021e+009 1.000e+000 1.743e-003 6.197e-009 
1.361e-007 1.868e+004 2.021e+009 1.000e+000 1.749e-003 6.885e-009 
1.475e-007 2.022e+004 2.021e+009 1.000e+000 1.743e-003 7.592e-009 
1.588e-007 2.175e+004 2.021e+009 1.000e+000 1.748e-003 8.320e-009 
1.701e-007 2.329e+004 2.021e+009 1.000e+000 1.742e-003 9.070e-009 
1.815e-007 2.482e+004 2.021e+009 1.000e+000 1.749e-003 9.840e-009 
1.928e-007 2.634e+004 2.021e+009 1.000e+000 1.749e-003 1.063e-008 
2.042e-007 2.786e+004 2.021e+009 1.000e+000 1.741e-003 1.144e-008 
2.155e-007 2.938e+004 2.021e+009 1.000e+000 1.753e-003 1.228e-008 
2.269e-007 3.090e+004 2.021e+009 1.000e+000 1.742e-003 1.314e-008 
2.382e-007 3.241e+004 2.021e+009 1.000e+000 1.742e-003 1.401e-008 
2.495e-007 3.392e+004 2.021e+009 1.000e+000 1.742e-003 1.491e-008 
2.609e-007 3.543e+004 2.021e+009 1.000e+000 1.741e-003 1.582e-008 
2.722e-007 3.694e+004 2.021e+009 1.000e+000 1.741e-003 1.675e-008 
2.836e-007 3.844e+004 2.021e+009 1.000e+000 1.748e-003 1.769e-008 
2.949e-007 3.994e+004 2.021e+009 1.000e+000 1.741e-003 1.866e-008 
3.063e-007 4.144e+004 2.021e+009 1.000e+000 1.741e-003 1.964e-008 
3.176e-007 4.293e+004 2.021e+009 1.000e+000 1.740e-003 2.064e-008 
3.290e-007 4.443e+004 2.021e+009 1.000e+000 1.740e-003 2.166e-008 
3.403e-007 4.592e+004 2.021e+009 1.000e+000 1.742e-003 2.270e-008 
3.516e-007 4.740e+004 2.021e+009 1.000e+000 1.741e-003 2.376e-008 
3.630e-007 4.889e+004 2.021e+009 1.000e+000 1.741e-003 2.484e-008 
3.743e-007 5.037e+004 2.021e+009 1.000e+000 1.743e-003 2.591e-008 
3.857e-007 5.185e+004 2.021e+009 1.000e+000 1.744e-003 2.701e-008 
3.970e-007 5.333e+004 2.021e+009 1.000e+000 1.739e-003 2.813e-008 
4.084e-007 5.481e+004 2.021e+009 1.000e+000 1.738e-003 2.927e-008 
4.197e-007 5.628e+004 2.021e+009 1.000e+000 1.738e-003 3.043e-008 
4.310e-007 5.775e+004 2.021e+009 1.000e+000 1.738e-003 3.162e-008 
4.424e-007 5.921e+004 2.021e+009 1.000e+000 1.736e-003 3.283e-008 
4.537e-007 6.067e+004 2.021e+009 1.000e+000 1.745e-003 3.406e-008 
4.651e-007 6.213e+004 2.021e+009 1.000e+000 1.741e-003 3.531e-008 
4.764e-007 6.359e+004 2.021e+009 1.000e+000 1.736e-003 3.658e-008 
4.878e-007 6.505e+004 2.021e+009 1.000e+000 1.736e-003 3.786e-008 
4.991e-007 6.650e+004 2.021e+009 1.000e+000 1.736e-003 3.917e-008 
5.104e-007 6.794e+004 2.021e+009 1.000e+000 1.739e-003 4.050e-008 
5.218e-007 6.939e+004 2.021e+009 1.000e+000 1.742e-003 4.185e-008 
5.331e-007 7.083e+004 2.021e+009 1.000e+000 1.740e-003 4.322e-008 
5.445e-007 7.227e+004 2.021e+009 1.000e+000 1.732e-003 4.461e-008 
5.558e-007 7.371e+004 2.021e+009 1.000e+000 1.732e-003 4.602e-008 
5.672e-007 7.514e+004 2.021e+009 1.000e+000 1.731e-003 4.745e-008 
5.785e-007 7.657e+004 2.021e+009 1.000e+000 1.740e-003 4.890e-008 
5.899e-007 7.800e+004 2.021e+009 1.000e+000 1.731e-003 5.037e-008 
6.012e-007 7.942e+004 2.021e+009 1.000e+000 1.729e-003 5.185e-008 
6.125e-007 8.085e+004 2.021e+009 1.000e+000 1.732e-003 5.335e-008 
6.239e-007 8.227e+004 2.021e+009 1.000e+000 1.728e-003 5.487e-008 
6.352e-007 8.368e+004 2.021e+009 1.000e+000 1.735e-003 5.641e-008 
6.466e-007 8.510e+004 2.021e+009 1.000e+000 1.728e-003 5.798e-008 
6.579e-007 8.651e+004 2.021e+009 1.000e+000 1.736e-003 5.956e-008 
6.693e-007 8.792e+004 2.021e+009 1.000e+000 1.729e-003 6.117e-008 
6.806e-007 8.932e+004 2.021e+009 1.000e+000 1.729e-003 6.279e-008 
6.919e-007 9.072e+004 2.021e+009 1.000e+000 1.744e-003 6.443e-008 
7.033e-007 9.212e+004 2.021e+009 1.000e+000 1.729e-003 6.610e-008 
7.146e-007 9.352e+004 2.021e+009 1.000e+000 1.736e-003 6.779e-008 
7.260e-007 9.491e+004 2.021e+009 1.000e+000 1.729e-003 6.950e-008 
7.373e-007 9.630e+004 2.021e+009 1.000e+000 1.735e-003 7.122e-008 
7.487e-007 9.769e+004 2.021e+009 1.000e+000 1.726e-003 7.297e-008 
7.600e-007 9.908e+004 2.021e+009 1.000e+000 1.739e-003 7.474e-008 
7.714e-007 1.005e+005 2.021e+009 1.000e+000 1.725e-003 7.653e-008 
7.827e-007 1.018e+005 2.021e+009 1.000e+000 1.726e-003 7.833e-008 
7.940e-007 1.032e+005 2.021e+009 1.000e+000 1.724e-003 8.016e-008 
8.054e-007 1.046e+005 2.021e+009 1.000e+000 1.740e-003 8.201e-008 
8.167e-007 1.060e+005 2.021e+009 1.000e+000 1.734e-003 8.387e-008 
8.281e-007 1.073e+005 2.021e+009 1.000e+000 1.726e-003 8.577e-008 
8.394e-007 1.087e+005 2.021e+009 1.000e+000 1.726e-003 8.768e-008 
8.508e-007 1.100e+005 2.021e+009 1.000e+000 1.723e-003 8.961e-008 
8.621e-007 1.114e+005 2.021e+009 1.000e+000 1.730e-003 9.155e-008 
8.734e-007 1.128e+005 2.021e+009 1.000e+000 1.722e-003 9.352e-008 
8.848e-007 1.141e+005 2.021e+009 1.000e+000 1.729e-003 9.551e-008 
8.961e-007 1.155e+005 2.021e+009 1.000e+000 1.726e-003 9.750e-008 
9.075e-007 1.168e+005 2.021e+009 1.000e+000 1.731e-003 9.952e-008 
9.188e-007 1.182e+005 2.021e+009 1.000e+000 1.727e-003 1.015e-007 
9.302e-007 1.195e+005 2.021e+009 1.000e+000 1.736e-003 1.036e-007 
9.415e-007 1.208e+005 2.021e+009 1.000e+000 1.732e-003 1.057e-007 
9.528e-007 1.222e+005 2.021e+009 1.000e+000 1.726e-003 1.078e-007 
9.642e-007 1.235e+005 2.021e+009 1.000e+000 1.726e-003 1.099e-007 
9.755e-007 1.249e+005 2.021e+009 1.000e+000 1.731e-003 1.120e-007 
9.869e-007 1.262e+005 2.021e+009 1.000e+000 1.734e-003 1.141e-007 
9.982e-007 1.275e+005 2.021e+009 1.000e+000 1.726e-003 1.163e-007 
1.010e-006 1.288e+005 2.021e+009 1.000e+000 1.728e-003 1.185e-007 
1.021e-006 1.302e+005 2.021e+009 1.000e+000 1.737e-003 1.207e-007 
1.032e-006 1.315e+005 2.021e+009 1.000e+000 1.730e-003 1.229e-007 
1.044e-006 1.328e+005 2.021e+009 1.000e+000 1.743e-003 1.251e-007 
1.055e-006 1.341e+005 2.021e+009 1.000e+000 1.732e-003 1.274e-007 
1.066e-006 1.354e+005 2.021e+009 1.000e+000 1.732e-003 1.297e-007 
1.078e-006 1.367e+005 2.021e+009 1.000e+000 1.724e-003 1.320e-007 
1.089e-006 1.380e+005 2.021e+009 1.000e+000 1.724e-003 1.343e-007 
1.100e-006 1.393e+005 2.021e+009 1.000e+000 1.725e-003 1.366e-007 
1.112e-006 1.406e+005 2.021e+009 1.000e+000 1.723e-003 1.390e-007 
1.123e-006 1.419e+005 2.021e+009 1.000e+000 1.736e-003 1.414e-007 
1.134e-006 1.432e+005 2.021e+009 1.000e+000 1.751e-003 1.438e-007 
1.146e-006 1.445e+005 2.021e+009 1.000e+000 1.747e-003 1.462e-007 
1.157e-006 1.458e+005 2.021e+009 1.000e+000 1.758e-003 1.486e-007 
1.168e-006 1.471e+005 2.021e+009 1.000e+000 1.745e-003 1.511e-007 
1.180e-006 1.484e+005 2.021e+009 1.000e+000 1.745e-003 1.536e-007 
1.191e-006 1.496e+005 2.021e+009 1.000e+000 1.745e-003 1.561e-007 
1.202e-006 1.509e+005 2.021e+009 1.000e+000 1.752e-003 1.586e-007 
1.214e-006 1.522e+005 2.021e+009 1.000e+000 1.753e-003 1.611e-007 
1.225e-006 1.535e+005 2.021e+009 1.000e+000 1.756e-003 1.637e-007 
1.236e-006 1.547e+005 2.021e+009 1.000e+000 1.753e-003 1.663e-007 
1.248e-006 1.560e+005 2.021e+009 1.000e+000 1.766e-003 1.689e-007 
1.259e-006 1.573e+005 2.021e+009 1.000e+000 1.764e-003 1.715e-007 
1.270e-006 1.585e+005 2.021e+009 1.000e+000 1.776e-003 1.741e-007 
1.282e-006 1.598e+005 2.021e+009 1.000e+000 1.774e-003 1.768e-007 
1.293e-006 1.610e+005 2.021e+009 1.000e+000 1.777e-003 1.794e-007 
1.304e-006 1.623e+005 2.021e+009 1.000e+000 1.785e-003 1.821e-007 
1.316e-006 1.635e+005 2.021e+009 1.000e+000 1.806e-003 1.848e-007 
1.327e-006 1.648e+005 2.021e+009 1.000e+000 1.814e-003 1.876e-007 
1.339e-006 1.660e+005 2.021e+009 1.000e+000 1.850e-003 1.903e-007 
1.350e-006 1.672e+005 2.021e+009 1.000e+000 1.878e-003 1.931e-007 
1.361e-006 1.685e+005 2.021e+009 1.000e+000 1.907e-003 1.959e-007 
1.373e-006 1.697e+005 2.021e+009 1.000e+000 1.950e-003 1.987e-007 
1.384e-006 1.709e+005 2.021e+009 1.000e+000 1.961e-003 2.015e-007 
1.395e-006 1.722e+005 2.021e+009 1.000e+000 1.953e-003 2.044e-007 
1.407e-006 1.734e+005 2.021e+009 1.000e+000 1.957e-003 2.073e-007 
1.418e-006 1.746e+005 2.021e+009 1.000e+000 1.948e-003 2.102e-007 
1.429e-006 1.758e+005 2.021e+009 1.000e+000 1.964e-003 2.131e-007 
1.441e-006 1.771e+005 2.021e+009 1.000e+000 1.958e-003 2.160e-007 
1.452e-006 1.783e+005 2.021e+009 1.000e+000 1.978e-003 2.189e-007 
1.463e-006 1.795e+005 2.021e+009 1.000e+000 1.973e-003 2.219e-007 
1.475e-006 1.807e+005 2.021e+009 1.000e+000 1.976e-003 2.249e-007 
1.486e-006 1.819e+005 2.021e+009 1.000e+000 1.974e-003 2.279e-007 
1.497e-006 1.831e+005 2.021e+009 1.000e+000 1.981e-003 2.309e-007 
1.509e-006 1.843e+005 2.021e+009 1.000e+000 1.960e-003 2.340e-007 
1.520e-006 1.855e+005 2.021e+009 1.000e+000 1.958e-003 2.371e-007 
1.531e-006 1.867e+005 2.021e+009 1.000e+000 1.950e-003 2.401e-007 
1.543e-006 1.879e+005 2.021e+009 1.000e+000 1.978e-003 2.432e-007 
1.554e-006 1.891e+005 2.021e+009 1.000e+000 1.989e-003 2.463e-007 
1.565e-006 1.903e+005 2.021e+009 1.000e+000 1.986e-003 2.495e-007 
1.577e-006 1.914e+005 2.021e+009 1.000e+000 1.990e-003 2.526e-007 
1.588e-006 1.926e+005 2.021e+009 1.000e+000 1.999e-003 2.558e-007 
1.599e-006 1.938e+005 2.021e+009 1.000e+000 1.995e-003 2.590e-007 
1.611e-006 1.950e+005 2.021e+009 1.000e+000 2.012e-003 2.622e-007 
1.681e-006 2.022e+005 2.022e+009 1.000e+000 1.876e-003 2.825e-007 
1.717e-006 2.058e+005 2.021e+009 1.000e+000 1.843e-003 2.930e-007 
1.781e-006 2.125e+005 2.021e+009 1.000e+000 1.852e-003 3.116e-007 
1.832e-006 2.176e+005 2.021e+009 1.000e+000 1.909e-003 3.263e-007 
1.898e-006 2.244e+005 2.021e+009 1.000e+000 1.921e-003 3.460e-007 
2.004e-006 2.350e+005 2.021e+009 1.000e+000 2.031e-003 3.785e-007 
2.023e-006 2.369e+005 2.021e+009 1.000e+000 2.110e-003 3.844e-007 
2.034e-006 2.380e+005 2.021e+009 1.000e+000 2.128e-003 3.879e-007 
2.045e-006 2.391e+005 2.021e+009 1.000e+000 2.113e-003 3.914e-007 
2.056e-006 2.402e+005 2.021e+009 1.000e+000 2.133e-003 3.949e-007 
2.067e-006 2.413e+005 2.021e+009 1.000e+000 2.139e-003 3.984e-007 
2.078e-006 2.424e+005 2.021e+009 1.000e+000 2.145e-003 4.019e-007 
2.089e-006 2.435e+005 2.022e+009 1.000e+000 2.152e-003 4.055e-007 
2.100e-006 2.445e+005 2.022e+009 1.000e+000 2.175e-003 4.090e-007 
2.111e-006 2.456e+005 2.022e+009 1.000e+000 2.162e-003 4.126e-007 
2.122e-006 2.467e+005 2.022e+009 1.000e+000 2.184e-003 4.161e-007 
2.133e-006 2.478e+005 2.022e+009 1.000e+000 2.197e-003 4.197e-007 
2.144e-006 2.488e+005 2.022e+009 1.000e+000 2.186e-003 4.233e-007 
2.155e-006 2.499e+005 2.022e+009 1.000e+000 2.157e-003 4.269e-007 
2.166e-006 2.510e+005 2.022e+009 1.000e+000 2.146e-003 4.304e-007 
2.177e-006 2.521e+005 2.022e+009 1.000e+000 2.141e-003 4.339e-007 
2.188e-006 2.532e+005 2.021e+009 1.000e+000 2.147e-003 4.373e-007 
2.199e-006 2.543e+005 2.021e+009 1.000e+000 2.122e-003 4.408e-007 
2.210e-006 2.554e+005 2.021e+009 1.000e+000 2.111e-003 4.442e-007 
2.221e-006 2.565e+005 2.021e+009 1.000e+000 2.090e-003 4.476e-007 
2.232e-006 2.576e+005 2.021e+009 1.000e+000 2.096e-003 4.510e-007 
2.243e-006 2.587e+005 2.021e+009 1.000e+000 2.099e-003 4.543e-007 
2.254e-006 2.598e+005 2.021e+009 1.000e+000 2.102e-003 4.577e-007 
2.265e-006 2.609e+005 2.021e+009 1.000e+000 2.103e-003 4.611e-007 
2.276e-006 2.620e+005 2.021e+009 1.000e+000 2.106e-003 4.644e-007 
2.288e-006 2.631e+005 2.021e+009 1.000e+000 2.104e-003 4.678e-007 
2.299e-006 2.642e+005 2.021e+009 1.000e+000 2.074e-003 4.711e-007 
2.310e-006 2.653e+005 2.021e+009 1.000e+000 2.063e-003 4.744e-007 
2.321e-006 2.664e+005 2.021e+009 1.000e+000 2.039e-003 4.778e-007 
2.400e-006 2.745e+005 2.022e+009 1.000e+000 2.047e-003 5.019e-007 
2.468e-006 2.813e+005 2.022e+009 1.000e+000 2.027e-003 5.227e-007 
2.493e-006 2.837e+005 2.022e+009 1.000e+000 2.087e-003 5.303e-007 
2.510e-006 2.854e+005 2.022e+009 1.000e+000 2.076e-003 5.356e-007 
2.527e-006 2.871e+005 2.022e+009 1.000e+000 2.063e-003 5.409e-007 
2.544e-006 2.888e+005 2.022e+009 1.000e+000 2.051e-003 5.462e-007 
2.561e-006 2.906e+005 2.022e+009 1.000e+000 2.052e-003 5.515e-007 
2.578e-006 2.923e+005 2.022e+009 1.000e+000 2.047e-003 5.568e-007 
2.595e-006 2.939e+005 2.022e+009 1.000e+000 2.024e-003 5.622e-007 
2.612e-006 2.956e+005 2.022e+009 1.000e+000 1.996e-003 5.675e-007 
2.629e-006 2.973e+005 2.022e+009 1.000e+000 1.992e-003 5.729e-007 
2.647e-006 2.990e+005 2.022e+009 1.000e+000 1.988e-003 5.782e-007 
2.664e-006 3.007e+005 2.022e+009 1.000e+000 1.984e-003 5.836e-007 
2.681e-006 3.024e+005 2.022e+009 1.000e+000 1.991e-003 5.890e-007 
2.698e-006 3.041e+005 2.022e+009 1.000e+000 1.982e-003 5.944e-007 
2.715e-006 3.058e+005 2.022e+009 1.000e+000 1.987e-003 5.998e-007 
2.732e-006 3.075e+005 2.022e+009 1.000e+000 2.054e-003 6.052e-007 
2.749e-006 3.092e+005 2.022e+009 1.000e+000 2.014e-003 6.107e-007 
2.766e-006 3.108e+005 2.023e+009 1.000e+000 2.015e-003 6.161e-007 
2.826e-006 3.167e+005 2.023e+009 1.000e+000 2.012e-003 6.353e-007 
2.888e-006 3.228e+005 2.023e+009 1.000e+000 2.055e-003 6.552e-007 
2.942e-006 3.281e+005 2.023e+009 1.000e+000 2.089e-003 6.727e-007 
3.004e-006 3.341e+005 2.023e+009 1.000e+000 2.112e-003 6.933e-007 
3.048e-006 3.383e+005 2.024e+009 1.000e+000 2.157e-003 7.079e-007 
3.079e-006 3.412e+005 2.024e+009 1.000e+000 2.181e-003 7.184e-007 
3.116e-006 3.447e+005 2.024e+009 1.000e+000 2.191e-003 7.314e-007 
3.167e-006 3.495e+005 2.024e+009 1.000e+000 2.217e-003 7.492e-007 
3.246e-006 3.569e+005 2.025e+009 1.000e+000 2.261e-003 7.774e-007 
3.330e-006 3.646e+005 2.025e+009 1.000e+000 2.358e-003 8.081e-007 
3.414e-006 3.721e+005 2.026e+009 1.000e+000 2.443e-003 8.397e-007 
3.500e-006 3.797e+005 2.026e+009 1.000e+000 2.468e-003 8.733e-007 
3.584e-006 3.870e+005 2.027e+009 1.000e+000 2.494e-003 9.074e-007 
3.671e-006 3.943e+005 2.027e+009 1.000e+000 2.491e-003 9.437e-007 
3.757e-006 4.014e+005 2.028e+009 1.000e+000 2.511e-003 9.801e-007 
3.840e-006 4.082e+005 2.028e+009 1.000e+000 2.552e-003 1.017e-006 
3.921e-006 4.147e+005 2.029e+009 1.000e+000 2.594e-003 1.053e-006 
4.005e-006 4.214e+005 2.029e+009 1.000e+000 2.608e-003 1.090e-006 
4.091e-006 4.282e+005 2.030e+009 1.000e+000 2.660e-003 1.130e-006 
4.170e-006 4.343e+005 2.031e+009 1.000e+000 2.797e-003 1.166e-006 
4.246e-006 4.401e+005 2.032e+009 1.000e+000 2.952e-003 1.202e-006 
4.264e-006 4.415e+005 2.032e+009 1.000e+000 3.027e-003 1.211e-006 
4.283e-006 4.429e+005 2.032e+009 1.000e+000 3.035e-003 1.220e-006 
4.302e-006 4.443e+005 2.032e+009 1.000e+000 3.072e-003 1.229e-006 
4.339e-006 4.470e+005 2.033e+009 1.000e+000 3.183e-003 1.247e-006 
4.364e-006 4.490e+005 2.035e+009 1.000e+000 9.281e-003 1.259e-006 
4.375e-006 4.498e+005 2.035e+009 1.000e+000 1.227e-002 1.264e-006 
4.387e-006 4.506e+005 2.031e+009 1.000e+000 1.037e-002 1.270e-006 
4.398e-006 4.514e+005 2.029e+009 1.000e+000 8.318e-003 1.276e-006 
4.409e-006 4.522e+005 2.025e+009 1.000e+000 7.958e-003 1.281e-006 
4.421e-006 4.530e+005 2.023e+009 1.000e+000 7.498e-003 1.287e-006 
4.432e-006 4.538e+005 2.017e+009 1.000e+000 3.559e-003 1.293e-006 
4.508e-006 4.593e+005 2.008e+009 1.000e+000 3.700e-003 1.331e-006 
4.581e-006 4.641e+005 2.004e+009 1.000e+000 3.809e-003 1.371e-006 
4.656e-006 4.687e+005 2.002e+009 1.000e+000 3.765e-003 1.414e-006 
4.730e-006 4.732e+005 2.000e+009 1.000e+000 3.794e-003 1.458e-006 
4.807e-006 4.775e+005 1.998e+009 1.000e+000 3.787e-003 1.504e-006 
4.874e-006 4.817e+005 1.997e+009 1.000e+000 3.580e-003 1.543e-006 
4.950e-006 4.866e+005 1.996e+009 1.000e+000 3.491e-003 1.585e-006 
5.039e-006 4.927e+005 1.995e+009 1.000e+000 3.337e-003 1.631e-006 
5.110e-006 4.977e+005 1.994e+009 1.000e+000 3.337e-003 1.668e-006 
5.186e-006 5.031e+005 1.994e+009 1.000e+000 3.382e-003 1.706e-006 
5.277e-006 5.096e+005 1.994e+009 1.000e+000 3.457e-003 1.752e-006 
5.357e-006 5.154e+005 1.994e+009 1.000e+000 3.425e-003 1.792e-006 
5.413e-006 5.196e+005 1.995e+009 1.000e+000 3.413e-003 1.819e-006 
5.485e-006 5.249e+005 1.995e+009 1.000e+000 3.369e-003 1.855e-006 
5.557e-006 5.303e+005 1.995e+009 1.000e+000 3.337e-003 1.889e-006 
5.638e-006 5.364e+005 1.996e+009 1.000e+000 3.303e-003 1.928e-006 
5.705e-006 5.416e+005 1.997e+009 1.000e+000 3.239e-003 1.959e-006 
5.773e-006 5.469e+005 1.998e+009 1.000e+000 3.202e-003 1.991e-006 
5.853e-006 5.531e+005 1.999e+009 1.000e+000 3.171e-003 2.028e-006 
5.915e-006 5.579e+005 1.999e+009 1.000e+000 3.191e-003 2.056e-006 
5.930e-006 5.590e+005 2.000e+009 1.000e+000 3.169e-003 2.063e-006 
5.944e-006 5.602e+005 2.000e+009 1.000e+000 3.165e-003 2.069e-006 
5.958e-006 5.613e+005 2.000e+009 1.000e+000 3.153e-003 2.075e-006 
5.971e-006 5.624e+005 2.000e+009 1.000e+000 3.146e-003 2.082e-006 
5.986e-006 5.635e+005 2.000e+009 1.000e+000 3.163e-003 2.088e-006 
6.000e-006 5.647e+005 2.001e+009 1.000e+000 3.165e-003 2.094e-006 
6.013e-006 5.658e+005 2.001e+009 1.000e+000 3.141e-003 2.100e-006 
6.027e-006 5.669e+005 2.001e+009 1.000e+000 3.147e-003 2.106e-006 
6.041e-006 5.681e+005 2.002e+009 1.000e+000 3.050e-003 2.112e-006 
6.056e-006 5.693e+005 2.002e+009 1.000e+000 3.001e-003 2.118e-006 
6.071e-006 5.706e+005 2.002e+009 1.000e+000 2.979e-003 2.125e-006 
6.106e-006 5.734e+005 2.001e+009 1.000e+000 3.130e-003 2.140e-006 
6.181e-006 5.793e+005 2.001e+009 1.000e+000 3.074e-003 2.174e-006 
6.253e-006 5.851e+005 2.001e+009 1.000e+000 3.027e-003 2.206e-006 
6.324e-006 5.907e+005 2.002e+009 1.000e+000 3.059e-003 2.238e-006 
6.369e-006 5.943e+005 2.003e+009 1.000e+000 3.324e-003 2.259e-006 
6.379e-006 5.951e+005 2.003e+009 1.000e+000 3.327e-003 2.264e-006 
6.390e-006 5.959e+005 2.003e+009 1.000e+000 3.330e-003 2.268e-006 
6.401e-006 5.967e+005 2.003e+009 1.000e+000 3.310e-003 2.273e-006 
6.411e-006 5.976e+005 2.003e+009 1.000e+000 3.320e-003 2.278e-006 
6.422e-006 5.984e+005 2.003e+009 1.000e+000 3.324e-003 2.283e-006 
6.432e-006 5.992e+005 2.003e+009 1.000e+000 3.317e-003 2.288e-006 
6.443e-006 6.001e+005 2.004e+009 1.000e+000 3.290e-003 2.293e-006 
6.453e-006 6.009e+005 2.004e+009 1.000e+000 3.287e-003 2.297e-006 
6.464e-006 6.017e+005 2.004e+009 1.000e+000 3.295e-003 2.302e-006 
6.475e-006 6.026e+005 2.004e+009 1.000e+000 3.300e-003 2.307e-006 
6.485e-006 6.034e+005 2.004e+009 1.000e+000 3.277e-003 2.312e-006 
6.496e-006 6.042e+005 2.004e+009 1.000e+000 3.264e-003 2.317e-006 
6.506e-006 6.051e+005 2.004e+009 1.000e+000 3.269e-003 2.321e-006 
6.517e-006 6.059e+005 2.004e+009 1.000e+000 3.257e-003 2.326e-006 
6.527e-006 6.067e+005 2.005e+009 1.000e+000 3.246e-003 2.331e-006 
6.538e-006 6.075e+005 2.005e+009 1.000e+000 3.260e-003 2.336e-006 
6.549e-006 6.084e+005 2.005e+009 1.000e+000 3.234e-003 2.341e-006 
6.559e-006 6.092e+005 2.005e+009 1.000e+000 3.271e-003 2.345e-006 
6.570e-006 6.100e+005 2.005e+009 1.000e+000 3.252e-003 2.350e-006 
6.580e-006 6.109e+005 2.005e+009 1.000e+000 3.271e-003 2.355e-006 
6.591e-006 6.117e+005 2.005e+009 1.000e+000 3.268e-003 2.360e-006 
6.601e-006 6.125e+005 2.005e+009 1.000e+000 3.268e-003 2.365e-006 
6.612e-006 6.134e+005 2.006e+009 1.000e+000 3.254e-003 2.370e-006 
6.623e-006 6.142e+005 2.006e+009 1.000e+000 3.257e-003 2.374e-006 
6.633e-006 6.150e+005 2.006e+009 1.000e+000 3.267e-003 2.379e-006 
6.644e-006 6.159e+005 2.006e+009 1.000e+000 3.262e-003 2.384e-006 
6.654e-006 6.167e+005 2.006e+009 1.000e+000 3.254e-003 2.389e-006 
6.665e-006 6.175e+005 2.006e+009 1.000e+000 3.257e-003 2.394e-006 
6.675e-006 6.184e+005 2.006e+009 1.000e+000 3.248e-003 2.398e-006 
6.686e-006 6.192e+005 2.007e+009 1.000e+000 3.251e-003 2.403e-006 
6.697e-006 6.200e+005 2.007e+009 1.000e+000 3.256e-003 2.408e-006 
6.707e-006 6.209e+005 2.007e+009 1.000e+000 3.242e-003 2.413e-006 
6.718e-006 6.217e+005 2.007e+009 1.000e+000 3.254e-003 2.418e-006 
6.728e-006 6.225e+005 2.007e+009 1.000e+000 3.254e-003 2.423e-006 
6.739e-006 6.234e+005 2.007e+009 1.000e+000 3.255e-003 2.427e-006 
6.749e-006 6.242e+005 2.008e+009 1.000e+000 3.259e-003 2.432e-006 
6.760e-006 6.250e+005 2.008e+009 1.000e+000 3.260e-003 2.437e-006 
6.771e-006 6.259e+005 2.008e+009 1.000e+000 3.277e-003 2.442e-006 
6.781e-006 6.267e+005 2.008e+009 1.000e+000 3.272e-003 2.447e-006 
6.792e-006 6.275e+005 2.008e+009 1.000e+000 3.280e-003 2.452e-006 
6.802e-006 6.283e+005 2.009e+009 1.000e+000 3.281e-003 2.456e-006 
6.813e-006 6.292e+005 2.009e+009 1.000e+000 3.281e-003 2.461e-006 
6.823e-006 6.300e+005 2.009e+009 1.000e+000 3.293e-003 2.466e-006 
6.834e-006 6.308e+005 2.009e+009 1.000e+000 3.283e-003 2.471e-006 
6.845e-006 6.317e+005 2.009e+009 1.000e+000 3.293e-003 2.476e-006 
6.855e-006 6.325e+005 2.010e+009 1.000e+000 3.300e-003 2.481e-006 
6.866e-006 6.333e+005 2.010e+009 1.000e+000 3.325e-003 2.485e-006 
6.876e-006 6.341e+005 2.010e+009 1.000e+000 3.332e-003 2.490e-006 
6.887e-006 6.350e+005 2.011e+009 1.000e+000 3.386e-003 2.495e-006 
6.897e-006 6.358e+005 2.011e+009 1.000e+000 3.499e-003 2.500e-006 
6.908e-006 6.366e+005 2.008e+009 1.000e+000 4.306e-003 2.505e-006 
6.919e-006 6.375e+005 2.004e+009 1.000e+000 3.886e-003 2.509e-006 
6.929e-006 6.383e+005 2.003e+009 1.000e+000 3.899e-003 2.514e-006 
6.940e-006 6.392e+005 2.001e+009 1.000e+000 3.914e-003 2.519e-006 
6.950e-006 6.400e+005 2.000e+009 1.000e+000 3.891e-003 2.523e-006 
6.961e-006 6.409e+005 1.999e+009 1.000e+000 3.886e-003 2.528e-006 
6.971e-006 6.417e+005 1.999e+009 1.000e+000 3.905e-003 2.533e-006 
6.982e-006 6.426e+005 1.998e+009 1.000e+000 3.911e-003 2.538e-006 
6.993e-006 6.434e+005 1.997e+009 1.000e+000 3.894e-003 2.542e-006 
7.003e-006 6.443e+005 1.996e+009 1.000e+000 3.972e-003 2.547e-006 
7.050e-006 6.481e+005 1.989e+009 1.000e+000 3.948e-003 2.568e-006 
7.122e-006 6.534e+005 1.982e+009 1.000e+000 3.823e-003 2.602e-006 
7.171e-006 6.566e+005 1.979e+009 1.000e+000 3.817e-003 2.629e-006 
7.189e-006 6.578e+005 1.979e+009 1.000e+000 3.787e-003 2.639e-006 
7.208e-006 6.590e+005 1.979e+009 1.000e+000 3.746e-003 2.649e-006 
7.226e-006 6.602e+005 1.978e+009 1.000e+000 3.748e-003 2.659e-006 
7.244e-006 6.614e+005 1.978e+009 1.000e+000 3.911e-003 2.670e-006 
7.263e-006 6.625e+005 1.979e+009 1.000e+000 4.073e-003 2.680e-006 
7.281e-006 6.637e+005 1.980e+009 1.000e+000 1.023e-002 2.691e-006 
7.300e-006 6.649e+005 1.981e+009 1.000e+000 1.332e-002 2.701e-006 
7.318e-006 6.661e+005 1.982e+009 1.000e+000 1.587e-002 2.711e-006 
7.337e-006 6.673e+005 1.977e+009 1.000e+000 8.989e-003 2.721e-006 
7.355e-006 6.685e+005 1.970e+009 1.000e+000 6.088e-003 2.731e-006 
7.373e-006 6.697e+005 1.966e+009 1.000e+000 4.839e-003 2.742e-006 
7.392e-006 6.709e+005 1.963e+009 1.000e+000 3.972e-003 2.752e-006 
7.410e-006 6.721e+005 1.961e+009 1.000e+000 3.979e-003 2.762e-006 
7.429e-006 6.734e+005 1.960e+009 1.000e+000 3.938e-003 2.771e-006 
7.447e-006 6.746e+005 1.959e+009 1.000e+000 3.947e-003 2.781e-006 
7.465e-006 6.758e+005 1.958e+009 1.000e+000 3.902e-003 2.791e-006 
7.484e-006 6.771e+005 1.957e+009 1.000e+000 3.835e-003 2.801e-006 
7.502e-006 6.783e+005 1.957e+009 1.000e+000 3.798e-003 2.811e-006 
7.521e-006 6.795e+005 1.957e+009 1.000e+000 3.694e-003 2.821e-006 
7.539e-006 6.808e+005 1.954e+009 1.000e+000 3.692e-003 2.830e-006 
7.558e-006 6.821e+005 1.954e+009 1.000e+000 3.573e-003 2.839e-006 
7.576e-006 6.835e+005 1.954e+009 1.000e+000 3.484e-003 2.849e-006 
7.594e-006 6.848e+005 1.954e+009 1.000e+000 3.451e-003 2.858e-006 
7.613e-006 6.861e+005 1.954e+009 1.000e+000 3.389e-003 2.867e-006 
7.631e-006 6.875e+005 1.954e+009 1.000e+000 3.372e-003 2.876e-006 
7.650e-006 6.888e+005 1.953e+009 1.000e+000 3.453e-003 2.885e-006 
7.668e-006 6.901e+005 1.953e+009 1.000e+000 3.423e-003 2.895e-006 
7.686e-006 6.914e+005 1.953e+009 1.000e+000 3.411e-003 2.905e-006 
7.705e-006 6.926e+005 1.953e+009 1.000e+000 3.385e-003 2.914e-006 
7.723e-006 6.939e+005 1.953e+009 1.000e+000 3.395e-003 2.924e-006 
7.742e-006 6.951e+005 1.953e+009 1.000e+000 3.416e-003 2.934e-006 
7.760e-006 6.964e+005 1.953e+009 1.000e+000 3.406e-003 2.943e-006 
7.778e-006 6.977e+005 1.953e+009 1.000e+000 3.401e-003 2.953e-006 
7.797e-006 6.989e+005 1.953e+009 1.000e+000 3.377e-003 2.963e-006 
7.815e-006 7.002e+005 1.953e+009 1.000e+000 3.348e-003 2.972e-006 
7.834e-006 7.015e+005 1.953e+009 1.000e+000 3.331e-003 2.982e-006 
7.852e-006 7.027e+005 1.953e+009 1.000e+000 3.227e-003 2.992e-006 
7.871e-006 7.040e+005 1.953e+009 1.000e+000 3.210e-003 3.001e-006 
7.889e-006 7.053e+005 1.953e+009 1.000e+000 3.185e-003 3.011e-006 
7.907e-006 7.065e+005 1.954e+009 1.000e+000 3.193e-003 3.021e-006 
7.926e-006 7.078e+005 1.954e+009 1.000e+000 3.113e-003 3.030e-006 
7.944e-006 7.091e+005 1.954e+009 1.000e+000 3.102e-003 3.040e-006 
7.963e-006 7.103e+005 1.954e+009 1.000e+000 3.106e-003 3.050e-006 
7.981e-006 7.116e+005 1.954e+009 1.000e+000 3.104e-003 3.059e-006 
7.999e-006 7.129e+005 1.954e+009 1.000e+000 3.104e-003 3.069e-006 
8.018e-006 7.141e+005 1.955e+009 1.000e+000 3.094e-003 3.079e-006 
8.036e-006 7.154e+005 1.955e+009 1.000e+000 3.081e-003 3.088e-006 
8.055e-006 7.166e+005 1.955e+009 1.000e+000 3.095e-003 3.098e-006 
8.073e-006 7.178e+005 1.955e+009 1.000e+000 3.091e-003 3.108e-006 
8.092e-006 7.191e+005 1.955e+009 1.000e+000 3.108e-003 3.118e-006 
8.110e-006 7.203e+005 1.956e+009 1.000e+000 3.119e-003 3.128e-006 
8.128e-006 7.215e+005 1.956e+009 1.000e+000 3.122e-003 3.138e-006 
8.147e-006 7.228e+005 1.956e+009 1.000e+000 3.116e-003 3.148e-006 
8.165e-006 7.240e+005 1.956e+009 1.000e+000 3.135e-003 3.158e-006 
8.184e-006 7.252e+005 1.956e+009 1.000e+000 3.151e-003 3.168e-006 
8.202e-006 7.264e+005 1.957e+009 1.000e+000 3.163e-003 3.178e-006 
8.220e-006 7.276e+005 1.957e+009 1.000e+000 3.186e-003 3.188e-006 
8.239e-006 7.288e+005 1.957e+009 1.000e+000 3.266e-003 3.198e-006 
8.257e-006 7.300e+005 1.957e+009 1.000e+000 3.298e-003 3.208e-006 
8.276e-006 7.311e+005 1.957e+009 1.000e+000 3.414e-003 3.219e-006 
8.294e-006 7.324e+005 1.957e+009 1.000e+000 3.338e-003 3.229e-006 
8.313e-006 7.336e+005 1.957e+009 1.000e+000 3.350e-003 3.239e-006 
8.331e-006 7.348e+005 1.957e+009 1.000e+000 3.360e-003 3.248e-006 
8.349e-006 7.361e+005 1.958e+009 1.000e+000 3.347e-003 3.258e-006 
8.368e-006 7.374e+005 1.958e+009 1.000e+000 3.345e-003 3.268e-006 
8.386e-006 7.386e+005 1.958e+009 1.000e+000 3.332e-003 3.277e-006 
8.405e-006 7.399e+005 1.958e+009 1.000e+000 3.326e-003 3.287e-006 
8.423e-006 7.412e+005 1.958e+009 1.000e+000 3.333e-003 3.296e-006 
8.441e-006 7.425e+005 1.959e+009 1.000e+000 3.321e-003 3.306e-006 
8.460e-006 7.438e+005 1.959e+009 1.000e+000 3.439e-003 3.315e-006 
8.478e-006 7.451e+005 1.959e+009 1.000e+000 3.370e-003 3.325e-006 
8.497e-006 7.464e+005 1.959e+009 1.000e+000 3.385e-003 3.334e-006 
8.515e-006 7.476e+005 1.959e+009 1.000e+000 3.385e-003 3.344e-006 
8.533e-006 7.489e+005 1.959e+009 1.000e+000 3.385e-003 3.354e-006 
8.552e-006 7.502e+005 1.960e+009 1.000e+000 3.383e-003 3.363e-006 
8.570e-006 7.515e+005 1.960e+009 1.000e+000 3.388e-003 3.373e-006 
8.589e-006 7.527e+005 1.960e+009 1.000e+000 3.374e-003 3.382e-006 
8.607e-006 7.540e+005 1.960e+009 1.000e+000 3.369e-003 3.392e-006 
8.626e-006 7.553e+005 1.961e+009 1.000e+000 3.343e-003 3.402e-006 
8.644e-006 7.565e+005 1.961e+009 1.000e+000 3.353e-003 3.411e-006 
8.662e-006 7.578e+005 1.961e+009 1.000e+000 3.377e-003 3.421e-006 
8.681e-006 7.591e+005 1.961e+009 1.000e+000 3.380e-003 3.431e-006 
8.699e-006 7.603e+005 1.962e+009 1.000e+000 3.392e-003 3.440e-006 
8.718e-006 7.616e+005 1.962e+009 1.000e+000 3.404e-003 3.450e-006 
8.736e-006 7.628e+005 1.962e+009 1.000e+000 3.428e-003 3.460e-006 
8.754e-006 7.640e+005 1.963e+009 1.000e+000 3.546e-003 3.470e-006 
8.773e-006 7.652e+005 1.963e+009 1.000e+000 3.568e-003 3.480e-006 
8.791e-006 7.665e+005 1.963e+009 1.000e+000 3.551e-003 3.490e-006 
8.810e-006 7.678e+005 1.964e+009 1.000e+000 3.552e-003 3.499e-006 
8.828e-006 7.691e+005 1.964e+009 1.000e+000 3.537e-003 3.509e-006 
8.847e-006 7.704e+005 1.964e+009 1.000e+000 3.551e-003 3.518e-006 
8.865e-006 7.717e+005 1.965e+009 1.000e+000 3.629e-003 3.528e-006 
8.883e-006 7.730e+005 1.966e+009 1.000e+000 5.654e-003 3.537e-006 
8.902e-006 7.743e+005 1.962e+009 1.000e+000 3.941e-003 3.546e-006 
8.920e-006 7.756e+005 1.961e+009 1.000e+000 3.938e-003 3.555e-006 
8.939e-006 7.770e+005 1.960e+009 1.000e+000 3.912e-003 3.565e-006 
8.957e-006 7.783e+005 1.960e+009 1.000e+000 3.891e-003 3.574e-006 
8.975e-006 7.797e+005 1.959e+009 1.000e+000 3.865e-003 3.582e-006 
8.994e-006 7.811e+005 1.959e+009 1.000e+000 3.852e-003 3.591e-006 
9.012e-006 7.825e+005 1.958e+009 1.000e+000 3.826e-003 3.600e-006 
9.031e-006 7.839e+005 1.958e+009 1.000e+000 3.813e-003 3.609e-006 
9.049e-006 7.853e+005 1.957e+009 1.000e+000 3.794e-003 3.618e-006 
9.067e-006 7.867e+005 1.957e+009 1.000e+000 3.775e-003 3.626e-006 
9.086e-006 7.881e+005 1.957e+009 1.000e+000 3.781e-003 3.635e-006 
9.104e-006 7.896e+005 1.956e+009 1.000e+000 3.732e-003 3.643e-006 
9.123e-006 7.910e+005 1.956e+009 1.000e+000 3.769e-003 3.652e-006 
9.141e-006 7.925e+005 1.955e+009 1.000e+000 3.775e-003 3.660e-006 
9.160e-006 7.940e+005 1.955e+009 1.000e+000 3.765e-003 3.668e-006 
9.178e-006 7.955e+005 1.955e+009 1.000e+000 3.775e-003 3.676e-006 
9.196e-006 7.971e+005 1.954e+009 1.000e+000 3.755e-003 3.683e-006 
9.215e-006 7.986e+005 1.954e+009 1.000e+000 3.656e-003 3.691e-006 
9.233e-006 8.002e+005 1.954e+009 1.000e+000 3.640e-003 3.699e-006 
9.252e-006 8.017e+005 1.953e+009 1.000e+000 3.665e-003 3.706e-006 
9.270e-006 8.033e+005 1.953e+009 1.000e+000 3.677e-003 3.714e-006 
9.288e-006 8.049e+005 1.953e+009 1.000e+000 3.677e-003 3.721e-006 
9.307e-006 8.065e+005 1.952e+009 1.000e+000 3.699e-003 3.729e-006 
9.325e-006 8.081e+005 1.952e+009 1.000e+000 3.769e-003 3.736e-006 
9.344e-006 8.097e+005 1.952e+009 1.000e+000 3.697e-003 3.743e-006 
9.362e-006 8.113e+005 1.951e+009 1.000e+000 3.665e-003 3.750e-006 
9.381e-006 8.130e+005 1.951e+009 1.000e+000 3.670e-003 3.758e-006 
9.399e-006 8.146e+005 1.951e+009 1.000e+000 3.654e-003 3.765e-006 
9.417e-006 8.163e+005 1.951e+009 1.000e+000 3.643e-003 3.772e-006 
9.436e-006 8.179e+005 1.950e+009 1.000e+000 3.617e-003 3.778e-006 
9.454e-006 8.196e+005 1.950e+009 1.000e+000 3.624e-003 3.785e-006 
9.473e-006 8.213e+005 1.950e+009 1.000e+000 3.646e-003 3.792e-006 
9.491e-006 8.230e+005 1.950e+009 1.000e+000 3.627e-003 3.799e-006 
9.509e-006 8.247e+005 1.949e+009 1.000e+000 3.618e-003 3.805e-006 
9.528e-006 8.264e+005 1.949e+009 1.000e+000 3.462e-003 3.812e-006 
9.546e-006 8.281e+005 1.949e+009 1.000e+000 3.444e-003 3.818e-006 
9.565e-006 8.298e+005 1.949e+009 1.000e+000 3.432e-003 3.825e-006 
9.583e-006 8.316e+005 1.949e+009 1.000e+000 3.386e-003 3.832e-006 
9.602e-006 8.332e+005 1.949e+009 1.000e+000 3.438e-003 3.838e-006 
9.620e-006 8.349e+005 1.949e+009 1.000e+000 3.516e-003 3.845e-006 
9.638e-006 8.366e+005 1.949e+009 1.000e+000 3.468e-003 3.852e-006 
9.657e-006 8.383e+005 1.949e+009 1.000e+000 3.393e-003 3.858e-006 
9.675e-006 8.401e+005 1.949e+009 1.000e+000 3.348e-003 3.865e-006 
9.694e-006 8.418e+005 1.949e+009 1.000e+000 3.329e-003 3.871e-006 
9.712e-006 8.436e+005 1.950e+009 1.000e+000 3.275e-003 3.877e-006 
9.730e-006 8.454e+005 1.950e+009 1.000e+000 3.328e-003 3.883e-006 
9.749e-006 8.472e+005 1.947e+009 1.000e+000 3.545e-003 3.889e-006 
9.767e-006 8.489e+005 1.946e+009 1.000e+000 3.400e-003 3.895e-006 
9.786e-006 8.507e+005 1.945e+009 1.000e+000 3.374e-003 3.902e-006 
9.804e-006 8.524e+005 1.944e+009 1.000e+000 3.329e-003 3.908e-006 
9.822e-006 8.542e+005 1.944e+009 1.000e+000 3.311e-003 3.915e-006 
9.841e-006 8.559e+005 1.944e+009 1.000e+000 3.290e-003 3.921e-006 
9.859e-006 8.576e+005 1.944e+009 1.000e+000 3.185e-003 3.928e-006 
9.878e-006 8.594e+005 1.944e+009 1.000e+000 3.264e-003 3.934e-006 
9.896e-006 8.611e+005 1.944e+009 1.000e+000 3.266e-003 3.940e-006 
9.915e-006 8.629e+005 1.944e+009 1.000e+000 3.246e-003 3.946e-006 
9.933e-006 8.647e+005 1.944e+009 1.000e+000 3.204e-003 3.952e-006 
9.951e-006 8.665e+005 1.944e+009 1.000e+000 3.203e-003 3.958e-006 
9.970e-006 8.684e+005 1.945e+009 1.000e+000 3.214e-003 3.964e-006 
9.988e-006 8.702e+005 1.945e+009 1.000e+000 3.168e-003 3.969e-006 
1.001e-005 8.721e+005 1.945e+009 1.000e+000 3.160e-003 3.975e-006 
1.003e-005 8.739e+005 1.945e+009 1.000e+000 3.151e-003 3.981e-006 
1.004e-005 8.758e+005 1.945e+009 1.000e+000 3.137e-003 3.986e-006 
1.006e-005 8.776e+005 1.946e+009 1.000e+000 3.124e-003 3.992e-006 
1.008e-005 8.795e+005 1.946e+009 1.000e+000 3.122e-003 3.997e-006 
1.010e-005 8.814e+005 1.946e+009 1.000e+000 3.103e-003 4.003e-006 
1.012e-005 8.833e+005 1.946e+009 1.000e+000 3.088e-003 4.008e-006 
1.014e-005 8.852e+005 1.947e+009 1.000e+000 3.073e-003 4.013e-006 
1.015e-005 8.871e+005 1.947e+009 1.000e+000 3.063e-003 4.018e-006 
1.017e-005 8.890e+005 1.947e+009 1.000e+000 3.061e-003 4.024e-006 
1.019e-005 8.909e+005 1.947e+009 1.000e+000 3.040e-003 4.029e-006 
1.021e-005 8.928e+005 1.948e+009 1.000e+000 3.011e-003 4.034e-006 
1.023e-005 8.947e+005 1.948e+009 1.000e+000 3.004e-003 4.039e-006 
1.025e-005 8.967e+005 1.948e+009 1.000e+000 2.987e-003 4.044e-006 
1.026e-005 8.986e+005 1.948e+009 1.000e+000 2.992e-003 4.049e-006 
1.028e-005 9.005e+005 1.949e+009 1.000e+000 2.975e-003 4.054e-006 
1.030e-005 9.025e+005 1.949e+009 1.000e+000 2.980e-003 4.059e-006 
1.032e-005 9.044e+005 1.949e+009 1.000e+000 2.959e-003 4.064e-006 
1.034e-005 9.064e+005 1.949e+009 1.000e+000 2.951e-003 4.069e-006 
1.036e-005 9.083e+005 1.950e+009 1.000e+000 2.946e-003 4.074e-006 
1.037e-005 9.103e+005 1.950e+009 1.000e+000 2.936e-003 4.079e-006 
1.039e-005 9.123e+005 1.950e+009 1.000e+000 2.926e-003 4.084e-006 
1.041e-005 9.142e+005 1.950e+009 1.000e+000 2.995e-003 4.088e-006 
1.043e-005 9.162e+005 1.951e+009 1.000e+000 2.998e-003 4.093e-006 
1.045e-005 9.182e+005 1.951e+009 1.000e+000 3.002e-003 4.098e-006 
1.047e-005 9.202e+005 1.951e+009 1.000e+000 2.997e-003 4.103e-006 
1.049e-005 9.221e+005 1.952e+009 1.000e+000 2.980e-003 4.107e-006 
1.050e-005 9.241e+005 1.952e+009 1.000e+000 2.958e-003 4.112e-006 
1.052e-005 9.261e+005 1.952e+009 1.000e+000 2.962e-003 4.117e-006 
1.054e-005 9.281e+005 1.952e+009 1.000e+000 2.923e-003 4.121e-006 
1.056e-005 9.301e+005 1.953e+009 1.000e+000 2.882e-003 4.126e-006 
1.058e-005 9.321e+005 1.953e+009 1.000e+000 2.882e-003 4.131e-006 
1.060e-005 9.341e+005 1.953e+009 1.000e+000 2.882e-003 4.135e-006 
1.061e-005 9.361e+005 1.954e+009 1.000e+000 2.851e-003 4.140e-006 
1.063e-005 9.381e+005 1.954e+009 1.000e+000 2.834e-003 4.144e-006 
1.065e-005 9.401e+005 1.954e+009 1.000e+000 2.850e-003 4.149e-006 
1.067e-005 9.421e+005 1.954e+009 1.000e+000 2.856e-003 4.154e-006 
1.069e-005 9.441e+005 1.955e+009 1.000e+000 3.092e-003 4.158e-006 
1.071e-005 9.459e+005 1.954e+009 1.000e+000 3.140e-003 4.164e-006 
1.072e-005 9.474e+005 1.950e+009 1.000e+000 3.705e-003 4.172e-006 
1.074e-005 9.488e+005 1.949e+009 1.000e+000 3.664e-003 4.181e-006 
1.076e-005 9.502e+005 1.948e+009 1.000e+000 3.668e-003 4.189e-006 
1.078e-005 9.516e+005 1.947e+009 1.000e+000 3.668e-003 4.198e-006 
1.080e-005 9.530e+005 1.947e+009 1.000e+000 3.658e-003 4.207e-006 
1.082e-005 9.544e+005 1.946e+009 1.000e+000 3.558e-003 4.216e-006 
1.084e-005 9.558e+005 1.946e+009 1.000e+000 3.631e-003 4.224e-006 
1.085e-005 9.572e+005 1.946e+009 1.000e+000 3.629e-003 4.233e-006 
1.087e-005 9.586e+005 1.946e+009 1.000e+000 3.673e-003 4.242e-006 
1.089e-005 9.600e+005 1.946e+009 1.000e+000 3.646e-003 4.251e-006 
1.091e-005 9.614e+005 1.946e+009 1.000e+000 3.647e-003 4.259e-006 
1.093e-005 9.628e+005 1.946e+009 1.000e+000 3.642e-003 4.268e-006 
1.095e-005 9.642e+005 1.946e+009 1.000e+000 3.638e-003 4.277e-006 
1.096e-005 9.656e+005 1.946e+009 1.000e+000 3.629e-003 4.285e-006 
1.098e-005 9.670e+005 1.946e+009 1.000e+000 3.606e-003 4.294e-006 
1.100e-005 9.684e+005 1.946e+009 1.000e+000 3.594e-003 4.303e-006 
1.102e-005 9.698e+005 1.946e+009 1.000e+000 3.577e-003 4.311e-006 
1.104e-005 9.713e+005 1.946e+009 1.000e+000 3.585e-003 4.320e-006 
1.106e-005 9.727e+005 1.946e+009 1.000e+000 3.518e-003 4.329e-006 
1.107e-005 9.741e+005 1.946e+009 1.000e+000 3.507e-003 4.337e-006 
1.109e-005 9.755e+005 1.946e+009 1.000e+000 3.500e-003 4.346e-006 
1.111e-005 9.770e+005 1.946e+009 1.000e+000 3.484e-003 4.354e-006 
1.113e-005 9.784e+005 1.946e+009 1.000e+000 3.478e-003 4.363e-006 
1.115e-005 9.798e+005 1.947e+009 1.000e+000 3.474e-003 4.371e-006 
1.117e-005 9.812e+005 1.947e+009 1.000e+000 3.461e-003 4.380e-006 
1.119e-005 9.827e+005 1.947e+009 1.000e+000 3.444e-003 4.389e-006 
1.120e-005 9.841e+005 1.947e+009 1.000e+000 3.444e-003 4.397e-006 
1.122e-005 9.855e+005 1.947e+009 1.000e+000 3.440e-003 4.406e-006 
1.124e-005 9.869e+005 1.947e+009 1.000e+000 3.596e-003 4.415e-006 
1.126e-005 9.882e+005 1.947e+009 1.000e+000 3.566e-003 4.424e-006 
1.128e-005 9.896e+005 1.947e+009 1.000e+000 3.516e-003 4.433e-006 
1.130e-005 9.909e+005 1.947e+009 1.000e+000 3.466e-003 4.442e-006 
1.131e-005 9.922e+005 1.948e+009 1.000e+000 3.471e-003 4.451e-006 
1.133e-005 9.936e+005 1.948e+009 1.000e+000 3.459e-003 4.460e-006 
1.135e-005 9.949e+005 1.948e+009 1.000e+000 3.472e-003 4.469e-006 
1.137e-005 9.962e+005 1.943e+009 1.000e+000 3.885e-003 4.479e-006 
1.139e-005 9.973e+005 1.940e+009 1.000e+000 3.947e-003 4.490e-006 
1.141e-005 9.984e+005 1.938e+009 1.000e+000 3.998e-003 4.501e-006 
1.142e-005 9.995e+005 1.937e+009 1.000e+000 4.007e-003 4.512e-006 
1.144e-005 1.001e+006 1.936e+009 1.000e+000 4.013e-003 4.523e-006 
1.146e-005 1.002e+006 1.936e+009 1.000e+000 4.023e-003 4.534e-006 
1.148e-005 1.003e+006 1.935e+009 1.000e+000 4.049e-003 4.545e-006 
1.150e-005 1.004e+006 1.935e+009 1.000e+000 4.047e-003 4.556e-006 
1.152e-005 1.005e+006 1.935e+009 1.000e+000 4.022e-003 4.567e-006 
1.153e-005 1.006e+006 1.935e+009 1.000e+000 4.032e-003 4.578e-006 
1.155e-005 1.007e+006 1.935e+009 1.000e+000 4.025e-003 4.589e-006 
1.157e-005 1.008e+006 1.935e+009 1.000e+000 4.010e-003 4.600e-006 
1.159e-005 1.009e+006 1.935e+009 1.000e+000 4.021e-003 4.611e-006 
1.161e-005 1.010e+006 1.935e+009 1.000e+000 4.042e-003 4.622e-006 
1.163e-005 1.011e+006 1.935e+009 1.000e+000 4.033e-003 4.633e-006 
1.165e-005 1.012e+006 1.935e+009 1.000e+000 4.044e-003 4.644e-006 
1.166e-005 1.013e+006 1.935e+009 1.000e+000 4.031e-003 4.655e-006 
1.168e-005 1.014e+006 1.935e+009 1.000e+000 4.053e-003 4.666e-006 
1.170e-005 1.015e+006 1.936e+009 1.000e+000 4.036e-003 4.677e-006 
1.172e-005 1.017e+006 1.936e+009 1.000e+000 4.000e-003 4.688e-006 
1.174e-005 1.018e+006 1.936e+009 1.000e+000 3.984e-003 4.699e-006 
1.176e-005 1.019e+006 1.936e+009 1.000e+000 4.003e-003 4.709e-006 
1.177e-005 1.020e+006 1.936e+009 1.000e+000 3.988e-003 4.720e-006 
1.179e-005 1.021e+006 1.937e+009 1.000e+000 3.955e-003 4.731e-006 
1.181e-005 1.022e+006 1.937e+009 1.000e+000 3.922e-003 4.741e-006 
1.183e-005 1.023e+006 1.937e+009 1.000e+000 3.927e-003 4.751e-006 
1.185e-005 1.025e+006 1.937e+009 1.000e+000 3.903e-003 4.762e-006 
1.187e-005 1.026e+006 1.938e+009 1.000e+000 3.858e-003 4.772e-006 
1.188e-005 1.027e+006 1.938e+009 1.000e+000 3.887e-003 4.782e-006 
1.190e-005 1.028e+006 1.938e+009 1.000e+000 3.894e-003 4.792e-006 
1.192e-005 1.029e+006 1.939e+009 1.000e+000 3.880e-003 4.802e-006 
1.194e-005 1.031e+006 1.939e+009 1.000e+000 3.905e-003 4.811e-006 
1.196e-005 1.032e+006 1.939e+009 1.000e+000 3.889e-003 4.821e-006 
1.198e-005 1.033e+006 1.940e+009 1.000e+000 3.875e-003 4.831e-006 
1.200e-005 1.034e+006 1.940e+009 1.000e+000 3.945e-003 4.841e-006 
1.201e-005 1.036e+006 1.941e+009 1.000e+000 3.910e-003 4.851e-006 
1.203e-005 1.037e+006 1.941e+009 1.000e+000 3.928e-003 4.861e-006 
1.205e-005 1.038e+006 1.941e+009 1.000e+000 3.921e-003 4.870e-006 
1.207e-005 1.039e+006 1.942e+009 1.000e+000 3.882e-003 4.880e-006 
1.209e-005 1.041e+006 1.942e+009 1.000e+000 3.879e-003 4.890e-006 
1.211e-005 1.042e+006 1.942e+009 1.000e+000 3.838e-003 4.899e-006 
1.212e-005 1.043e+006 1.942e+009 1.000e+000 3.896e-003 4.909e-006 
1.214e-005 1.044e+006 1.942e+009 1.000e+000 3.943e-003 4.920e-006 
1.216e-005 1.045e+006 1.942e+009 1.000e+000 4.014e-003 4.930e-006 
1.218e-005 1.047e+006 1.943e+009 1.000e+000 4.010e-003 4.940e-006 
1.220e-005 1.048e+006 1.943e+009 1.000e+000 3.991e-003 4.951e-006 
1.222e-005 1.049e+006 1.943e+009 1.000e+000 4.017e-003 4.961e-006 
1.223e-005 1.050e+006 1.944e+009 1.000e+000 3.995e-003 4.971e-006 
1.225e-005 1.051e+006 1.944e+009 1.000e+000 3.879e-003 4.981e-006 
1.227e-005 1.053e+006 1.945e+009 1.000e+000 3.855e-003 4.992e-006 
1.229e-005 1.054e+006 1.945e+009 1.000e+000 3.942e-003 5.002e-006 
1.231e-005 1.055e+006 1.945e+009 1.000e+000 3.842e-003 5.012e-006 
1.233e-005 1.056e+006 1.946e+009 1.000e+000 3.864e-003 5.023e-006 
1.235e-005 1.057e+006 1.946e+009 1.000e+000 3.862e-003 5.033e-006 
1.236e-005 1.058e+006 1.947e+009 1.000e+000 3.836e-003 5.043e-006 
1.238e-005 1.060e+006 1.947e+009 1.000e+000 3.820e-003 5.053e-006 
1.240e-005 1.061e+006 1.948e+009 1.000e+000 3.830e-003 5.064e-006 
1.242e-005 1.062e+006 1.948e+009 1.000e+000 3.859e-003 5.074e-006 
1.244e-005 1.063e+006 1.949e+009 1.000e+000 3.857e-003 5.084e-006 
1.246e-005 1.064e+006 1.949e+009 1.000e+000 3.866e-003 5.095e-006 
1.247e-005 1.065e+006 1.949e+009 1.000e+000 3.850e-003 5.105e-006 
1.249e-005 1.067e+006 1.950e+009 1.000e+000 3.812e-003 5.115e-006 
1.251e-005 1.068e+006 1.950e+009 1.000e+000 3.826e-003 5.125e-006 
1.253e-005 1.069e+006 1.951e+009 1.000e+000 3.840e-003 5.135e-006 
1.255e-005 1.070e+006 1.951e+009 1.000e+000 3.846e-003 5.145e-006 
1.257e-005 1.071e+006 1.952e+009 1.000e+000 3.837e-003 5.156e-006 
1.258e-005 1.073e+006 1.952e+009 1.000e+000 3.843e-003 5.166e-006 
1.260e-005 1.074e+006 1.953e+009 1.000e+000 3.804e-003 5.176e-006 
1.262e-005 1.075e+006 1.953e+009 1.000e+000 3.797e-003 5.186e-006 
1.264e-005 1.076e+006 1.954e+009 1.000e+000 3.891e-003 5.196e-006 
1.266e-005 1.077e+006 1.954e+009 1.000e+000 3.934e-003 5.206e-006 
1.268e-005 1.079e+006 1.955e+009 1.000e+000 3.925e-003 5.216e-006 
1.270e-005 1.080e+006 1.955e+009 1.000e+000 3.940e-003 5.226e-006 
1.271e-005 1.081e+006 1.956e+009 1.000e+000 3.932e-003 5.236e-006 
1.273e-005 1.082e+006 1.957e+009 1.000e+000 3.925e-003 5.246e-006 
1.275e-005 1.084e+006 1.957e+009 1.000e+000 3.904e-003 5.256e-006 
1.277e-005 1.085e+006 1.958e+009 1.000e+000 3.878e-003 5.266e-006 
1.279e-005 1.086e+006 1.958e+009 1.000e+000 3.912e-003 5.276e-006 
1.281e-005 1.087e+006 1.959e+009 1.000e+000 3.884e-003 5.286e-006 
1.282e-005 1.088e+006 1.959e+009 1.000e+000 3.851e-003 5.296e-006 
1.284e-005 1.090e+006 1.960e+009 1.000e+000 3.838e-003 5.306e-006 
1.286e-005 1.091e+006 1.960e+009 1.000e+000 3.883e-003 5.316e-006 
1.288e-005 1.092e+006 1.961e+009 1.000e+000 3.912e-003 5.326e-006 
1.290e-005 1.093e+006 1.961e+009 1.000e+000 3.878e-003 5.336e-006 
1.292e-005 1.094e+006 1.962e+009 1.000e+000 3.899e-003 5.346e-006 
1.293e-005 1.096e+006 1.963e+009 1.000e+000 3.952e-003 5.356e-006 
1.295e-005 1.097e+006 1.963e+009 1.000e+000 3.953e-003 5.366e-006 
1.297e-005 1.098e+006 1.964e+009 1.000e+000 3.991e-003 5.376e-006 
1.299e-005 1.099e+006 1.964e+009 1.000e+000 4.008e-003 5.387e-006 
1.301e-005 1.100e+006 1.965e+009 1.000e+000 4.012e-003 5.397e-006 
1.303e-005 1.102e+006 1.965e+009 1.000e+000 3.994e-003 5.407e-006 
1.304e-005 1.103e+006 1.966e+009 1.000e+000 4.031e-003 5.417e-006 
1.306e-005 1.104e+006 1.967e+009 1.000e+000 4.052e-003 5.428e-006 
1.308e-005 1.105e+006 1.967e+009 1.000e+000 4.004e-003 5.438e-006 
1.310e-005 1.106e+006 1.968e+009 1.000e+000 4.007e-003 5.448e-006 
1.312e-005 1.107e+006 1.969e+009 1.000e+000 4.003e-003 5.459e-006 
1.314e-005 1.109e+006 1.969e+009 1.000e+000 4.033e-003 5.469e-006 
1.316e-005 1.110e+006 1.970e+009 1.000e+000 4.083e-003 5.479e-006 
1.317e-005 1.111e+006 1.970e+009 1.000e+000 4.064e-003 5.490e-006 
1.319e-005 1.112e+006 1.971e+009 1.000e+000 4.070e-003 5.500e-006 
1.321e-005 1.113e+006 1.972e+009 1.000e+000 4.065e-003 5.511e-006 
1.323e-005 1.114e+006 1.972e+009 1.000e+000 3.933e-003 5.521e-006 
1.325e-005 1.116e+006 1.973e+009 1.000e+000 3.945e-003 5.531e-006 
1.327e-005 1.117e+006 1.974e+009 1.000e+000 3.988e-003 5.541e-006 
1.328e-005 1.118e+006 1.974e+009 1.000e+000 3.945e-003 5.551e-006 
1.330e-005 1.119e+006 1.975e+009 1.000e+000 3.931e-003 5.560e-006 
1.332e-005 1.121e+006 1.975e+009 1.000e+000 3.868e-003 5.570e-006 
1.334e-005 1.122e+006 1.976e+009 1.000e+000 3.916e-003 5.579e-006 
1.336e-005 1.123e+006 1.977e+009 1.000e+000 3.909e-003 5.589e-006 
1.338e-005 1.125e+006 1.977e+009 1.000e+000 3.847e-003 5.598e-006 
1.339e-005 1.126e+006 1.978e+009 1.000e+000 3.799e-003 5.607e-006 
1.341e-005 1.127e+006 1.979e+009 1.000e+000 3.830e-003 5.617e-006 
1.343e-005 1.129e+006 1.979e+009 1.000e+000 3.839e-003 5.626e-006 
1.345e-005 1.130e+006 1.980e+009 1.000e+000 3.780e-003 5.635e-006 
1.347e-005 1.131e+006 1.981e+009 1.000e+000 3.773e-003 5.644e-006 
1.349e-005 1.133e+006 1.982e+009 1.000e+000 5.111e-003 5.653e-006 
1.351e-005 1.134e+006 1.980e+009 1.000e+000 3.865e-003 5.662e-006 
1.352e-005 1.135e+006 1.979e+009 1.000e+000 3.958e-003 5.671e-006 
1.354e-005 1.137e+006 1.979e+009 1.000e+000 4.010e-003 5.680e-006 
1.356e-005 1.138e+006 1.979e+009 1.000e+000 4.004e-003 5.689e-006 
1.358e-005 1.139e+006 1.980e+009 1.000e+000 3.939e-003 5.699e-006 
1.360e-005 1.141e+006 1.980e+009 1.000e+000 3.984e-003 5.708e-006 
1.362e-005 1.142e+006 1.980e+009 1.000e+000 3.956e-003 5.717e-006 
1.363e-005 1.143e+006 1.981e+009 1.000e+000 3.898e-003 5.726e-006 
1.365e-005 1.145e+006 1.981e+009 1.000e+000 3.951e-003 5.735e-006 
1.367e-005 1.146e+006 1.981e+009 1.000e+000 3.881e-003 5.744e-006 
1.369e-005 1.147e+006 1.982e+009 1.000e+000 3.946e-003 5.754e-006 
1.371e-005 1.149e+006 1.983e+009 1.000e+000 3.935e-003 5.763e-006 
1.373e-005 1.150e+006 1.983e+009 1.000e+000 3.932e-003 5.772e-006 
1.374e-005 1.151e+006 1.984e+009 1.000e+000 3.893e-003 5.781e-006 
1.376e-005 1.153e+006 1.984e+009 1.000e+000 3.943e-003 5.791e-006 
1.378e-005 1.154e+006 1.985e+009 1.000e+000 3.900e-003 5.800e-006 
1.380e-005 1.155e+006 1.986e+009 1.000e+000 3.927e-003 5.809e-006 
1.382e-005 1.157e+006 1.987e+009 1.000e+000 3.872e-003 5.819e-006 
1.384e-005 1.158e+006 1.987e+009 1.000e+000 3.925e-003 5.828e-006 
1.386e-005 1.159e+006 1.988e+009 1.000e+000 3.946e-003 5.837e-006 
1.387e-005 1.161e+006 1.989e+009 1.000e+000 3.961e-003 5.847e-006 
1.389e-005 1.162e+006 1.984e+009 1.000e+000 4.814e-003 5.858e-006 
1.391e-005 1.163e+006 1.982e+009 1.000e+000 4.788e-003 5.870e-006 
1.393e-005 1.163e+006 1.981e+009 1.000e+000 4.744e-003 5.882e-006 
1.395e-005 1.164e+006 1.981e+009 1.000e+000 4.621e-003 5.894e-006 
1.397e-005 1.165e+006 1.980e+009 1.000e+000 4.495e-003 5.906e-006 
1.398e-005 1.166e+006 1.980e+009 1.000e+000 4.490e-003 5.917e-006 
1.400e-005 1.167e+006 1.981e+009 1.000e+000 4.526e-003 5.929e-006 
1.402e-005 1.168e+006 1.981e+009 1.000e+000 4.526e-003 5.941e-006 
1.404e-005 1.169e+006 1.981e+009 1.000e+000 4.428e-003 5.952e-006 
1.406e-005 1.170e+006 1.981e+009 1.000e+000 4.388e-003 5.963e-006 
1.408e-005 1.171e+006 1.982e+009 1.000e+000 4.438e-003 5.975e-006 
1.409e-005 1.172e+006 1.982e+009 1.000e+000 4.476e-003 5.986e-006 
1.411e-005 1.173e+006 1.983e+009 1.000e+000 4.478e-003 5.998e-006 
1.413e-005 1.174e+006 1.983e+009 1.000e+000 4.486e-003 6.009e-006 
1.415e-005 1.175e+006 1.984e+009 1.000e+000 4.439e-003 6.020e-006 
1.417e-005 1.176e+006 1.984e+009 1.000e+000 4.428e-003 6.032e-006 
1.419e-005 1.177e+006 1.985e+009 1.000e+000 4.480e-003 6.043e-006 
1.421e-005 1.178e+006 1.985e+009 1.000e+000 4.465e-003 6.054e-006 
1.422e-005 1.179e+006 1.986e+009 1.000e+000 4.501e-003 6.066e-006 
1.424e-005 1.181e+006 1.987e+009 1.000e+000 4.468e-003 6.077e-006 
1.426e-005 1.182e+006 1.987e+009 1.000e+000 4.487e-003 6.088e-006 
1.428e-005 1.183e+006 1.988e+009 1.000e+000 4.466e-003 6.098e-006 
1.430e-005 1.184e+006 1.989e+009 1.000e+000 4.558e-003 6.109e-006 
1.432e-005 1.185e+006 1.989e+009 1.000e+000 4.749e-003 6.120e-006 
1.433e-005 1.186e+006 1.980e+009 1.000e+000 4.199e-003 6.131e-006 
1.435e-005 1.187e+006 1.978e+009 1.000e+000 4.202e-003 6.142e-006 
1.437e-005 1.188e+006 1.976e+009 1.000e+000 4.148e-003 6.154e-006 
1.439e-005 1.189e+006 1.975e+009 1.000e+000 4.244e-003 6.165e-006 
1.441e-005 1.190e+006 1.974e+009 1.000e+000 4.264e-003 6.177e-006 
1.443e-005 1.191e+006 1.974e+009 1.000e+000 4.222e-003 6.189e-006 
1.444e-005 1.192e+006 1.974e+009 1.000e+000 4.212e-003 6.201e-006 
1.446e-005 1.193e+006 1.974e+009 1.000e+000 4.287e-003 6.212e-006 
1.448e-005 1.194e+006 1.974e+009 1.000e+000 4.294e-003 6.224e-006 
1.450e-005 1.195e+006 1.974e+009 1.000e+000 4.345e-003 6.235e-006 
1.452e-005 1.196e+006 1.975e+009 1.000e+000 4.301e-003 6.246e-006 
1.454e-005 1.197e+006 1.975e+009 1.000e+000 4.255e-003 6.257e-006 
1.455e-005 1.198e+006 1.975e+009 1.000e+000 4.099e-003 6.268e-006 
1.457e-005 1.199e+006 1.976e+009 1.000e+000 4.083e-003 6.278e-006 
1.459e-005 1.200e+006 1.976e+009 1.000e+000 4.051e-003 6.289e-006 
1.461e-005 1.202e+006 1.976e+009 1.000e+000 3.997e-003 6.300e-006 
1.463e-005 1.203e+006 1.977e+009 1.000e+000 3.960e-003 6.310e-006 
1.465e-005 1.204e+006 1.977e+009 1.000e+000 4.033e-003 6.320e-006 
1.467e-005 1.205e+006 1.978e+009 1.000e+000 3.971e-003 6.331e-006 
1.468e-005 1.206e+006 1.978e+009 1.000e+000 3.959e-003 6.341e-006 
1.470e-005 1.207e+006 1.979e+009 1.000e+000 3.948e-003 6.351e-006 
1.472e-005 1.209e+006 1.979e+009 1.000e+000 3.949e-003 6.361e-006 
1.474e-005 1.210e+006 1.980e+009 1.000e+000 3.893e-003 6.371e-006 
1.476e-005 1.211e+006 1.980e+009 1.000e+000 3.899e-003 6.381e-006 
1.478e-005 1.212e+006 1.981e+009 1.000e+000 3.844e-003 6.390e-006 
1.479e-005 1.214e+006 1.981e+009 1.000e+000 3.855e-003 6.400e-006 
1.481e-005 1.215e+006 1.982e+009 1.000e+000 3.803e-003 6.410e-006 
1.483e-005 1.216e+006 1.982e+009 1.000e+000 3.797e-003 6.420e-006 
1.485e-005 1.217e+006 1.982e+009 1.000e+000 4.078e-003 6.430e-006 
1.487e-005 1.218e+006 1.981e+009 1.000e+000 4.143e-003 6.441e-006 
1.489e-005 1.219e+006 1.981e+009 1.000e+000 4.200e-003 6.453e-006 
1.490e-005 1.220e+006 1.981e+009 1.000e+000 4.273e-003 6.464e-006 
1.492e-005 1.221e+006 1.981e+009 1.000e+000 4.295e-003 6.475e-006 
1.494e-005 1.222e+006 1.982e+009 1.000e+000 4.316e-003 6.487e-006 
1.496e-005 1.223e+006 1.982e+009 1.000e+000 4.278e-003 6.498e-006 
1.498e-005 1.224e+006 1.983e+009 1.000e+000 4.294e-003 6.509e-006 
1.500e-005 1.225e+006 1.983e+009 1.000e+000 4.274e-003 6.521e-006 
1.502e-005 1.227e+006 1.984e+009 1.000e+000 4.291e-003 6.532e-006 
1.503e-005 1.228e+006 1.984e+009 1.000e+000 4.221e-003 6.543e-006 
1.505e-005 1.229e+006 1.985e+009 1.000e+000 4.193e-003 6.554e-006 
1.507e-005 1.230e+006 1.985e+009 1.000e+000 4.243e-003 6.565e-006 
1.509e-005 1.231e+006 1.986e+009 1.000e+000 4.258e-003 6.576e-006 
1.511e-005 1.232e+006 1.986e+009 1.000e+000 4.214e-003 6.588e-006 
1.513e-005 1.233e+006 1.987e+009 1.000e+000 4.236e-003 6.599e-006 
1.514e-005 1.234e+006 1.987e+009 1.000e+000 4.274e-003 6.610e-006 
1.516e-005 1.235e+006 1.988e+009 1.000e+000 4.209e-003 6.621e-006 
1.518e-005 1.236e+006 1.988e+009 1.000e+000 4.249e-003 6.632e-006 
1.520e-005 1.237e+006 1.989e+009 1.000e+000 4.263e-003 6.643e-006 
1.522e-005 1.238e+006 1.989e+009 1.000e+000 4.290e-003 6.654e-006 
1.524e-005 1.239e+006 1.990e+009 1.000e+000 4.313e-003 6.665e-006 
1.525e-005 1.240e+006 1.990e+009 1.000e+000 4.258e-003 6.677e-006 
1.527e-005 1.241e+006 1.991e+009 1.000e+000 4.315e-003 6.688e-006 
1.529e-005 1.242e+006 1.991e+009 1.000e+000 4.296e-003 6.699e-006 
1.531e-005 1.243e+006 1.992e+009 1.000e+000 4.319e-003 6.710e-006 
1.533e-005 1.244e+006 1.993e+009 1.000e+000 4.300e-003 6.721e-006 
1.535e-005 1.245e+006 1.993e+009 1.000e+000 4.280e-003 6.732e-006 
1.537e-005 1.247e+006 1.994e+009 1.000e+000 4.301e-003 6.744e-006 
1.538e-005 1.248e+006 1.994e+009 1.000e+000 4.302e-003 6.755e-006 
1.540e-005 1.249e+006 1.995e+009 1.000e+000 4.291e-003 6.766e-006 
1.542e-005 1.250e+006 1.995e+009 1.000e+000 4.312e-003 6.777e-006 
1.544e-005 1.251e+006 1.996e+009 1.000e+000 4.279e-003 6.788e-006 
1.546e-005 1.252e+006 1.997e+009 1.000e+000 4.318e-003 6.800e-006 
1.548e-005 1.253e+006 1.997e+009 1.000e+000 4.332e-003 6.811e-006 
1.549e-005 1.254e+006 1.998e+009 1.000e+000 4.312e-003 6.822e-006 
1.551e-005 1.255e+006 1.998e+009 1.000e+000 4.303e-003 6.834e-006 
1.553e-005 1.256e+006 1.999e+009 1.000e+000 4.367e-003 6.845e-006 
1.555e-005 1.257e+006 2.000e+009 1.000e+000 4.384e-003 6.856e-006 
1.557e-005 1.258e+006 2.000e+009 1.000e+000 4.206e-003 6.868e-006 
1.559e-005 1.259e+006 2.001e+009 1.000e+000 4.183e-003 6.879e-006 
1.560e-005 1.260e+006 2.001e+009 1.000e+000 4.118e-003 6.890e-006 
1.562e-005 1.261e+006 2.002e+009 1.000e+000 4.078e-003 6.900e-006 
1.564e-005 1.262e+006 2.003e+009 1.000e+000 4.101e-003 6.911e-006 
1.566e-005 1.263e+006 2.003e+009 1.000e+000 4.094e-003 6.921e-006 
1.568e-005 1.265e+006 2.004e+009 1.000e+000 4.205e-003 6.932e-006 
1.570e-005 1.266e+006 2.005e+009 1.000e+000 4.183e-003 6.942e-006 
1.572e-005 1.267e+006 2.005e+009 1.000e+000 4.049e-003 6.952e-006 
1.573e-005 1.268e+006 2.006e+009 1.000e+000 4.174e-003 6.962e-006 
1.575e-005 1.269e+006 2.006e+009 1.000e+000 4.208e-003 6.972e-006 
1.577e-005 1.271e+006 2.007e+009 1.000e+000 4.229e-003 6.982e-006 
1.579e-005 1.272e+006 2.007e+009 1.000e+000 4.185e-003 6.992e-006 
1.581e-005 1.273e+006 2.008e+009 1.000e+000 4.266e-003 7.002e-006 
1.583e-005 1.274e+006 2.008e+009 1.000e+000 4.199e-003 7.012e-006 
1.584e-005 1.275e+006 2.009e+009 1.000e+000 4.207e-003 7.022e-006 
1.586e-005 1.277e+006 2.010e+009 1.000e+000 4.249e-003 7.033e-006 
1.588e-005 1.278e+006 2.010e+009 1.000e+000 4.361e-003 7.043e-006 
1.590e-005 1.279e+006 2.011e+009 1.000e+000 4.383e-003 7.053e-006 
1.592e-005 1.280e+006 2.011e+009 1.000e+000 4.442e-003 7.063e-006 
1.594e-005 1.281e+006 2.012e+009 1.000e+000 4.371e-003 7.074e-006 
1.595e-005 1.282e+006 2.012e+009 1.000e+000 4.321e-003 7.084e-006 
1.597e-005 1.284e+006 2.013e+009 1.000e+000 4.384e-003 7.095e-006 
1.599e-005 1.285e+006 2.014e+009 1.000e+000 4.445e-003 7.106e-006 
1.601e-005 1.286e+006 2.015e+009 1.000e+000 6.050e-003 7.116e-006 
1.603e-005 1.287e+006 2.015e+009 1.000e+000 8.227e-003 7.127e-006 
1.605e-005 1.288e+006 2.016e+009 1.000e+000 1.116e-002 7.137e-006 
1.606e-005 1.289e+006 2.017e+009 1.000e+000 1.147e-002 7.147e-006 
1.608e-005 1.290e+006 2.018e+009 1.000e+000 1.338e-002 7.158e-006 
1.610e-005 1.292e+006 2.019e+009 1.000e+000 1.258e-002 7.168e-006 
1.612e-005 1.293e+006 2.019e+009 1.000e+000 1.303e-002 7.178e-006 
1.614e-005 1.294e+006 2.018e+009 1.000e+000 1.085e-002 7.189e-006 
1.616e-005 1.295e+006 2.012e+009 1.000e+000 6.736e-003 7.199e-006 
1.618e-005 1.296e+006 2.009e+009 1.000e+000 4.564e-003 7.209e-006 
1.619e-005 1.298e+006 2.008e+009 1.000e+000 4.555e-003 7.219e-006 
1.621e-005 1.299e+006 2.009e+009 1.000e+000 4.474e-003 7.229e-006 
1.623e-005 1.300e+006 2.009e+009 1.000e+000 4.463e-003 7.239e-006 
1.625e-005 1.301e+006 2.009e+009 1.000e+000 4.491e-003 7.249e-006 
1.627e-005 1.302e+006 2.009e+009 1.000e+000 4.434e-003 7.260e-006 
1.629e-005 1.304e+006 2.009e+009 1.000e+000 4.469e-003 7.270e-006 
1.630e-005 1.305e+006 2.010e+009 1.000e+000 4.468e-003 7.280e-006 
1.632e-005 1.306e+006 2.010e+009 1.000e+000 4.411e-003 7.290e-006 
1.634e-005 1.307e+006 2.010e+009 1.000e+000 4.457e-003 7.300e-006 
1.636e-005 1.308e+006 2.010e+009 1.000e+000 4.390e-003 7.311e-006 
1.638e-005 1.309e+006 2.011e+009 1.000e+000 4.419e-003 7.321e-006 
1.640e-005 1.311e+006 2.011e+009 1.000e+000 4.407e-003 7.331e-006 
1.641e-005 1.312e+006 2.012e+009 1.000e+000 4.378e-003 7.341e-006 
1.643e-005 1.313e+006 2.012e+009 1.000e+000 4.412e-003 7.352e-006 
1.645e-005 1.314e+006 2.012e+009 1.000e+000 4.273e-003 7.362e-006 
1.647e-005 1.315e+006 2.013e+009 1.000e+000 4.258e-003 7.372e-006 
1.649e-005 1.317e+006 2.013e+009 1.000e+000 4.380e-003 7.383e-006 
1.651e-005 1.318e+006 2.014e+009 1.000e+000 4.410e-003 7.393e-006 
1.653e-005 1.319e+006 2.014e+009 1.000e+000 4.417e-003 7.403e-006 
1.654e-005 1.320e+006 2.014e+009 1.000e+000 4.393e-003 7.414e-006 
1.656e-005 1.321e+006 2.015e+009 1.000e+000 4.396e-003 7.424e-006 
1.658e-005 1.322e+006 2.015e+009 1.000e+000 4.359e-003 7.434e-006 
1.660e-005 1.323e+006 2.016e+009 1.000e+000 4.411e-003 7.445e-006 
1.662e-005 1.325e+006 2.016e+009 1.000e+000 4.426e-003 7.455e-006 
1.664e-005 1.326e+006 2.017e+009 1.000e+000 4.413e-003 7.466e-006 
1.665e-005 1.327e+006 2.017e+009 1.000e+000 4.404e-003 7.476e-006 
1.667e-005 1.328e+006 2.018e+009 1.000e+000 4.442e-003 7.487e-006 
1.669e-005 1.329e+006 2.018e+009 1.000e+000 4.502e-003 7.497e-006 
1.671e-005 1.330e+006 2.019e+009 1.000e+000 4.468e-003 7.508e-006 
1.673e-005 1.331e+006 2.019e+009 1.000e+000 4.458e-003 7.519e-006 
1.675e-005 1.333e+006 2.020e+009 1.000e+000 4.430e-003 7.529e-006 
1.676e-005 1.334e+006 2.020e+009 1.000e+000 4.504e-003 7.540e-006 
1.678e-005 1.335e+006 2.021e+009 1.000e+000 4.500e-003 7.551e-006 
1.680e-005 1.336e+006 2.021e+009 1.000e+000 4.469e-003 7.561e-006 
1.682e-005 1.337e+006 2.022e+009 1.000e+000 4.513e-003 7.572e-006 
1.684e-005 1.338e+006 2.022e+009 1.000e+000 4.544e-003 7.583e-006 
1.686e-005 1.339e+006 2.023e+009 1.000e+000 4.530e-003 7.594e-006 
1.688e-005 1.340e+006 2.024e+009 1.000e+000 4.527e-003 7.605e-006 
1.689e-005 1.341e+006 2.024e+009 1.000e+000 4.527e-003 7.616e-006 
1.691e-005 1.342e+006 2.025e+009 1.000e+000 4.509e-003 7.627e-006 
1.693e-005 1.344e+006 2.025e+009 1.000e+000 4.467e-003 7.638e-006 
1.695e-005 1.345e+006 2.026e+009 1.000e+000 4.449e-003 7.649e-006 
1.697e-005 1.346e+006 2.027e+009 1.000e+000 4.458e-003 7.660e-006 
1.699e-005 1.347e+006 2.027e+009 1.000e+000 4.408e-003 7.671e-006 
1.700e-005 1.348e+006 2.028e+009 1.000e+000 4.439e-003 7.682e-006 
1.702e-005 1.349e+006 2.028e+009 1.000e+000 4.486e-003 7.693e-006 
1.704e-005 1.350e+006 2.029e+009 1.000e+000 4.475e-003 7.704e-006 
1.706e-005 1.351e+006 2.030e+009 1.000e+000 4.477e-003 7.715e-006 
1.708e-005 1.352e+006 2.030e+009 1.000e+000 4.448e-003 7.726e-006 
1.710e-005 1.353e+006 2.031e+009 1.000e+000 4.489e-003 7.738e-006 
1.711e-005 1.354e+006 2.032e+009 1.000e+000 4.428e-003 7.749e-006 
1.713e-005 1.355e+006 2.032e+009 1.000e+000 4.455e-003 7.760e-006 
1.715e-005 1.356e+006 2.033e+009 1.000e+000 4.431e-003 7.771e-006 
1.717e-005 1.357e+006 2.034e+009 1.000e+000 4.434e-003 7.783e-006 
1.719e-005 1.358e+006 2.034e+009 1.000e+000 4.411e-003 7.794e-006 
1.721e-005 1.359e+006 2.035e+009 1.000e+000 4.407e-003 7.805e-006 
1.722e-005 1.360e+006 2.036e+009 1.000e+000 4.456e-003 7.817e-006 
1.724e-005 1.361e+006 2.036e+009 1.000e+000 4.394e-003 7.828e-006 
1.726e-005 1.362e+006 2.037e+009 1.000e+000 4.403e-003 7.840e-006 
1.728e-005 1.363e+006 2.038e+009 1.000e+000 4.419e-003 7.851e-006 
1.730e-005 1.364e+006 2.039e+009 1.000e+000 4.428e-003 7.863e-006 
1.732e-005 1.365e+006 2.039e+009 1.000e+000 4.401e-003 7.874e-006 
1.734e-005 1.366e+006 2.040e+009 1.000e+000 4.400e-003 7.886e-006 
1.735e-005 1.367e+006 2.041e+009 1.000e+000 4.372e-003 7.897e-006 
1.737e-005 1.368e+006 2.041e+009 1.000e+000 4.352e-003 7.909e-006 
1.739e-005 1.369e+006 2.042e+009 1.000e+000 4.356e-003 7.920e-006 
1.741e-005 1.370e+006 2.043e+009 1.000e+000 4.396e-003 7.932e-006 
1.743e-005 1.371e+006 2.044e+009 1.000e+000 4.347e-003 7.944e-006 
1.745e-005 1.372e+006 2.044e+009 1.000e+000 4.348e-003 7.955e-006 
1.746e-005 1.373e+006 2.045e+009 1.000e+000 4.387e-003 7.967e-006 
1.748e-005 1.374e+006 2.046e+009 1.000e+000 4.339e-003 7.979e-006 
1.750e-005 1.375e+006 2.047e+009 1.000e+000 4.336e-003 7.991e-006 
1.752e-005 1.376e+006 2.047e+009 1.000e+000 4.336e-003 8.002e-006 
1.754e-005 1.377e+006 2.048e+009 1.000e+000 4.363e-003 8.014e-006 
1.756e-005 1.378e+006 2.049e+009 1.000e+000 4.349e-003 8.026e-006 
1.757e-005 1.379e+006 2.050e+009 1.000e+000 4.362e-003 8.038e-006 
1.759e-005 1.380e+006 2.051e+009 1.000e+000 4.336e-003 8.050e-006 
1.761e-005 1.381e+006 2.051e+009 1.000e+000 4.344e-003 8.062e-006 
1.763e-005 1.382e+006 2.052e+009 1.000e+000 4.303e-003 8.073e-006 
1.765e-005 1.383e+006 2.053e+009 1.000e+000 4.329e-003 8.085e-006 
1.767e-005 1.384e+006 2.054e+009 1.000e+000 4.285e-003 8.097e-006 
1.769e-005 1.384e+006 2.055e+009 1.000e+000 4.254e-003 8.109e-006 
1.770e-005 1.385e+006 2.055e+009 1.000e+000 4.240e-003 8.121e-006 
1.772e-005 1.386e+006 2.056e+009 1.000e+000 4.234e-003 8.133e-006 
1.774e-005 1.387e+006 2.057e+009 1.000e+000 4.168e-003 8.146e-006 
1.776e-005 1.388e+006 2.058e+009 1.000e+000 4.232e-003 8.158e-006 
1.778e-005 1.389e+006 2.059e+009 1.000e+000 4.202e-003 8.170e-006 
1.780e-005 1.390e+006 2.060e+009 1.000e+000 4.239e-003 8.182e-006 
1.781e-005 1.391e+006 2.061e+009 1.000e+000 4.246e-003 8.194e-006 
1.783e-005 1.392e+006 2.062e+009 1.000e+000 4.261e-003 8.206e-006 
1.785e-005 1.393e+006 2.062e+009 1.000e+000 4.241e-003 8.219e-006 
1.787e-005 1.394e+006 2.063e+009 1.000e+000 4.234e-003 8.231e-006 
1.789e-005 1.394e+006 2.064e+009 1.000e+000 4.293e-003 8.243e-006 
1.791e-005 1.395e+006 2.065e+009 1.000e+000 4.289e-003 8.256e-006 
1.792e-005 1.396e+006 2.066e+009 1.000e+000 4.274e-003 8.268e-006 
1.794e-005 1.397e+006 2.067e+009 1.000e+000 4.275e-003 8.281e-006 
1.796e-005 1.398e+006 2.068e+009 1.000e+000 4.284e-003 8.293e-006 
1.798e-005 1.399e+006 2.069e+009 1.000e+000 4.224e-003 8.306e-006 
1.800e-005 1.400e+006 2.070e+009 1.000e+000 4.249e-003 8.318e-006 
1.802e-005 1.400e+006 2.072e+009 1.000e+000 4.247e-003 8.331e-006 
1.804e-005 1.401e+006 2.073e+009 1.000e+000 4.279e-003 8.343e-006 
1.805e-005 1.402e+006 2.074e+009 1.000e+000 4.289e-003 8.356e-006 
1.807e-005 1.403e+006 2.075e+009 1.000e+000 4.248e-003 8.369e-006 
1.809e-005 1.404e+006 2.076e+009 1.000e+000 4.280e-003 8.382e-006 
1.811e-005 1.404e+006 2.077e+009 1.000e+000 4.320e-003 8.395e-006 
1.813e-005 1.405e+006 2.078e+009 1.000e+000 4.329e-003 8.407e-006 
1.815e-005 1.406e+006 2.079e+009 1.000e+000 4.366e-003 8.420e-006 
1.816e-005 1.407e+006 2.080e+009 1.000e+000 4.297e-003 8.433e-006 
1.818e-005 1.408e+006 2.081e+009 1.000e+000 4.287e-003 8.446e-006 
1.820e-005 1.409e+006 2.082e+009 1.000e+000 4.266e-003 8.458e-006 
1.822e-005 1.409e+006 2.083e+009 1.000e+000 4.213e-003 8.471e-006 
1.824e-005 1.410e+006 2.085e+009 1.000e+000 4.160e-003 8.483e-006 
1.826e-005 1.411e+006 2.086e+009 1.000e+000 4.162e-003 8.495e-006 
1.827e-005 1.412e+006 2.087e+009 1.000e+000 4.233e-003 8.508e-006 
1.829e-005 1.413e+006 2.088e+009 1.000e+000 4.214e-003 8.520e-006 
1.831e-005 1.414e+006 2.089e+009 1.000e+000 4.231e-003 8.532e-006 
1.833e-005 1.415e+006 2.091e+009 1.000e+000 4.225e-003 8.545e-006 
1.835e-005 1.416e+006 2.092e+009 1.000e+000 4.230e-003 8.557e-006 
1.837e-005 1.416e+006 2.093e+009 1.000e+000 4.166e-003 8.570e-006 
1.839e-005 1.417e+006 2.094e+009 1.000e+000 4.209e-003 8.582e-006 
1.840e-005 1.418e+006 2.096e+009 1.000e+000 4.154e-003 8.595e-006 
1.842e-005 1.419e+006 2.097e+009 1.000e+000 4.174e-003 8.607e-006 
1.844e-005 1.420e+006 2.098e+009 1.000e+000 4.182e-003 8.620e-006 
1.846e-005 1.421e+006 2.100e+009 1.000e+000 4.140e-003 8.633e-006 
1.848e-005 1.421e+006 2.101e+009 1.000e+000 4.154e-003 8.646e-006 
1.850e-005 1.422e+006 2.102e+009 1.000e+000 4.407e-003 8.659e-006 
1.851e-005 1.423e+006 2.103e+009 1.000e+000 4.409e-003 8.673e-006 
1.853e-005 1.423e+006 2.104e+009 1.000e+000 4.409e-003 8.687e-006 
1.855e-005 1.424e+006 2.105e+009 1.000e+000 4.436e-003 8.701e-006 
1.857e-005 1.425e+006 2.107e+009 1.000e+000 4.438e-003 8.715e-006 
1.859e-005 1.425e+006 2.108e+009 1.000e+000 4.444e-003 8.729e-006 
1.861e-005 1.426e+006 2.109e+009 1.000e+000 4.495e-003 8.744e-006 
1.862e-005 1.426e+006 2.111e+009 1.000e+000 4.508e-003 8.758e-006 
1.864e-005 1.427e+006 2.112e+009 1.000e+000 4.595e-003 8.773e-006 
1.866e-005 1.428e+006 2.114e+009 1.000e+000 4.569e-003 8.788e-006 
1.868e-005 1.428e+006 2.115e+009 1.000e+000 4.631e-003 8.802e-006 
1.870e-005 1.429e+006 2.116e+009 1.000e+000 4.609e-003 8.817e-006 
1.872e-005 1.429e+006 2.118e+009 1.000e+000 4.631e-003 8.832e-006 
1.873e-005 1.430e+006 2.120e+009 1.000e+000 4.642e-003 8.848e-006 
1.875e-005 1.430e+006 2.121e+009 1.000e+000 4.665e-003 8.863e-006 
1.877e-005 1.430e+006 2.123e+009 1.000e+000 4.716e-003 8.878e-006 
1.879e-005 1.431e+006 2.124e+009 1.000e+000 4.746e-003 8.894e-006 
1.881e-005 1.431e+006 2.126e+009 1.000e+000 4.799e-003 8.909e-006 
1.883e-005 1.432e+006 2.129e+009 1.000e+000 7.230e-003 8.925e-006 
1.885e-005 1.432e+006 2.131e+009 1.000e+000 8.980e-003 8.942e-006 
1.886e-005 1.432e+006 2.130e+009 1.000e+000 8.874e-003 8.958e-006 
1.888e-005 1.433e+006 2.131e+009 1.000e+000 1.077e-002 8.973e-006 
1.890e-005 1.433e+006 2.133e+009 1.000e+000 1.145e-002 8.990e-006 
1.892e-005 1.433e+006 2.129e+009 1.000e+000 1.399e-002 9.007e-006 
1.894e-005 1.433e+006 2.098e+009 1.000e+000 1.133e-002 9.024e-006 
1.896e-005 1.434e+006 2.092e+009 1.000e+000 1.163e-002 9.040e-006 
1.897e-005 1.434e+006 2.089e+009 1.000e+000 1.215e-002 9.056e-006 
1.899e-005 1.434e+006 2.086e+009 1.000e+000 1.281e-002 9.072e-006 
1.901e-005 1.435e+006 2.085e+009 1.000e+000 1.326e-002 9.087e-006 
1.903e-005 1.435e+006 2.080e+009 1.000e+000 1.168e-002 9.103e-006 
1.905e-005 1.436e+006 2.079e+009 1.000e+000 1.257e-002 9.118e-006 
1.907e-005 1.436e+006 2.072e+009 1.000e+000 9.928e-003 9.134e-006 
1.908e-005 1.437e+006 2.071e+009 1.000e+000 9.879e-003 9.149e-006 
1.910e-005 1.437e+006 2.071e+009 1.000e+000 1.044e-002 9.164e-006 
1.912e-005 1.437e+006 2.070e+009 1.000e+000 1.045e-002 9.180e-006 
1.914e-005 1.438e+006 2.070e+009 1.000e+000 1.098e-002 9.195e-006 
1.916e-005 1.438e+006 2.071e+009 1.000e+000 1.141e-002 9.211e-006 
1.918e-005 1.439e+006 2.071e+009 1.000e+000 1.137e-002 9.226e-006 
1.920e-005 1.439e+006 2.071e+009 1.000e+000 1.158e-002 9.242e-006 
1.921e-005 1.439e+006 2.071e+009 1.000e+000 1.223e-002 9.258e-006 
1.923e-005 1.440e+006 2.071e+009 1.000e+000 1.275e-002 9.274e-006 
1.925e-005 1.440e+006 2.071e+009 1.000e+000 1.293e-002 9.291e-006 
1.927e-005 1.440e+006 2.071e+009 1.000e+000 1.355e-002 9.308e-006 
1.929e-005 1.440e+006 2.072e+009 1.000e+000 1.381e-002 9.324e-006 
1.931e-005 1.441e+006 2.073e+009 1.000e+000 1.380e-002 9.341e-006 
1.932e-005 1.441e+006 2.073e+009 1.000e+000 1.427e-002 9.358e-006 
1.934e-005 1.441e+006 2.074e+009 1.000e+000 1.471e-002 9.375e-006 
1.936e-005 1.441e+006 2.075e+009 1.000e+000 1.490e-002 9.392e-006 
1.938e-005 1.442e+006 2.076e+009 1.000e+000 1.510e-002 9.408e-006 
1.940e-005 1.442e+006 2.077e+009 1.000e+000 1.530e-002 9.425e-006 
1.942e-005 1.442e+006 2.078e+009 1.000e+000 1.582e-002 9.442e-006 
1.943e-005 1.442e+006 2.079e+009 1.000e+000 1.577e-002 9.459e-006 
1.945e-005 1.442e+006 2.081e+009 1.000e+000 1.623e-002 9.476e-006 
1.947e-005 1.443e+006 2.082e+009 1.000e+000 1.663e-002 9.493e-006 
1.949e-005 1.443e+006 2.083e+009 1.000e+000 1.747e-002 9.510e-006 
1.951e-005 1.443e+006 2.084e+009 1.000e+000 1.747e-002 9.527e-006 
1.953e-005 1.443e+006 2.086e+009 1.000e+000 1.757e-002 9.544e-006 
1.955e-005 1.443e+006 2.087e+009 1.000e+000 1.766e-002 9.561e-006 
1.956e-005 1.444e+006 2.084e+009 1.000e+000 1.352e-002 9.579e-006 
1.958e-005 1.444e+006 2.082e+009 1.000e+000 1.098e-002 9.596e-006 
1.960e-005 1.444e+006 2.081e+009 1.000e+000 8.809e-003 9.613e-006 
1.962e-005 1.444e+006 2.079e+009 1.000e+000 6.197e-003 9.630e-006 
1.964e-005 1.444e+006 2.079e+009 1.000e+000 5.714e-003 9.648e-006 
1.966e-005 1.444e+006 2.080e+009 1.000e+000 7.992e-003 9.666e-006 
1.967e-005 1.444e+006 2.082e+009 1.000e+000 1.160e-002 9.685e-006 
1.969e-005 1.444e+006 2.083e+009 1.000e+000 1.008e-002 9.703e-006 
1.971e-005 1.444e+006 2.085e+009 1.000e+000 1.324e-002 9.721e-006 
1.973e-005 1.444e+006 2.081e+009 1.000e+000 1.096e-002 9.739e-006 
1.975e-005 1.444e+006 2.077e+009 1.000e+000 9.517e-003 9.758e-006 
1.977e-005 1.444e+006 2.074e+009 1.000e+000 8.432e-003 9.776e-006 
1.978e-005 1.444e+006 2.070e+009 1.000e+000 8.343e-003 9.795e-006 
1.980e-005 1.444e+006 2.067e+009 1.000e+000 5.901e-003 9.814e-006 
1.982e-005 1.444e+006 2.066e+009 1.000e+000 5.933e-003 9.833e-006 
1.984e-005 1.444e+006 2.065e+009 1.000e+000 6.021e-003 9.851e-006 
1.986e-005 1.444e+006 2.066e+009 1.000e+000 5.817e-003 9.870e-006 
1.988e-005 1.444e+006 2.066e+009 1.000e+000 5.739e-003 9.888e-006 
1.990e-005 1.444e+006 2.067e+009 1.000e+000 5.738e-003 9.906e-006 
1.991e-005 1.444e+006 2.068e+009 1.000e+000 5.675e-003 9.924e-006 
1.993e-005 1.444e+006 2.069e+009 1.000e+000 5.648e-003 9.942e-006 
1.995e-005 1.444e+006 2.070e+009 1.000e+000 5.615e-003 9.960e-006 
1.997e-005 1.444e+006 2.071e+009 1.000e+000 5.546e-003 9.978e-006 
1.999e-005 1.445e+006 2.072e+009 1.000e+000 5.593e-003 9.996e-006 
2.001e-005 1.445e+006 2.074e+009 1.000e+000 5.656e-003 1.001e-005 
2.002e-005 1.445e+006 2.076e+009 1.000e+000 5.580e-003 1.003e-005 
2.004e-005 1.445e+006 2.078e+009 1.000e+000 5.724e-003 1.005e-005 
2.006e-005 1.444e+006 2.082e+009 1.000e+000 1.227e-002 1.007e-005 
2.008e-005 1.444e+006 2.086e+009 1.000e+000 1.578e-002 1.009e-005 
2.010e-005 1.444e+006 2.088e+009 1.000e+000 1.665e-002 1.011e-005 
2.012e-005 1.444e+006 2.090e+009 1.000e+000 2.121e-002 1.013e-005 
2.013e-005 1.445e+006 2.092e+009 1.000e+000 1.956e-002 1.014e-005 
2.015e-005 1.445e+006 2.094e+009 1.000e+000 2.129e-002 1.016e-005 
2.017e-005 1.445e+006 2.095e+009 1.000e+000 2.180e-002 1.018e-005 
2.019e-005 1.445e+006 2.096e+009 1.000e+000 2.548e-002 1.020e-005 
2.021e-005 1.444e+006 2.097e+009 1.000e+000 2.479e-002 1.022e-005 
2.023e-005 1.444e+006 2.094e+009 1.000e+000 2.260e-002 1.024e-005 
2.024e-005 1.444e+006 2.089e+009 1.000e+000 2.032e-002 1.026e-005 
2.026e-005 1.444e+006 2.086e+009 1.000e+000 1.734e-002 1.028e-005 
2.028e-005 1.444e+006 2.084e+009 1.000e+000 1.940e-002 1.030e-005 
2.030e-005 1.444e+006 2.080e+009 1.000e+000 1.459e-002 1.032e-005 
2.032e-005 1.443e+006 2.077e+009 1.000e+000 1.206e-002 1.034e-005 
2.034e-005 1.443e+006 2.074e+009 1.000e+000 1.357e-002 1.035e-005 
2.036e-005 1.443e+006 2.070e+009 1.000e+000 1.019e-002 1.037e-005 
2.037e-005 1.443e+006 2.067e+009 1.000e+000 1.060e-002 1.039e-005 
2.039e-005 1.443e+006 2.064e+009 1.000e+000 9.288e-003 1.041e-005 
2.041e-005 1.443e+006 2.061e+009 1.000e+000 7.626e-003 1.043e-005 
2.043e-005 1.443e+006 2.058e+009 1.000e+000 7.033e-003 1.045e-005 
2.045e-005 1.443e+006 2.059e+009 1.000e+000 8.234e-003 1.047e-005 
2.047e-005 1.443e+006 2.057e+009 1.000e+000 6.568e-003 1.049e-005 
2.048e-005 1.443e+006 2.057e+009 1.000e+000 6.455e-003 1.051e-005 
2.050e-005 1.443e+006 2.059e+009 1.000e+000 9.566e-003 1.052e-005 
2.052e-005 1.443e+006 2.055e+009 1.000e+000 7.473e-003 1.054e-005 
2.054e-005 1.443e+006 2.052e+009 1.000e+000 5.898e-003 1.056e-005 
2.056e-005 1.444e+006 2.051e+009 1.000e+000 5.699e-003 1.057e-005 
2.058e-005 1.444e+006 2.050e+009 1.000e+000 5.561e-003 1.059e-005 
2.059e-005 1.444e+006 2.050e+009 1.000e+000 5.439e-003 1.061e-005 
2.061e-005 1.445e+006 2.050e+009 1.000e+000 5.372e-003 1.062e-005 
2.063e-005 1.445e+006 2.051e+009 1.000e+000 5.266e-003 1.064e-005 
2.065e-005 1.445e+006 2.051e+009 1.000e+000 5.152e-003 1.065e-005 
2.067e-005 1.446e+006 2.052e+009 1.000e+000 5.096e-003 1.067e-005 
2.069e-005 1.446e+006 2.052e+009 1.000e+000 5.225e-003 1.068e-005 
2.071e-005 1.447e+006 2.052e+009 1.000e+000 5.160e-003 1.070e-005 
2.072e-005 1.447e+006 2.051e+009 1.000e+000 5.361e-003 1.071e-005 
2.074e-005 1.447e+006 2.051e+009 1.000e+000 5.342e-003 1.073e-005 
2.076e-005 1.448e+006 2.052e+009 1.000e+000 5.327e-003 1.075e-005 
2.078e-005 1.448e+006 2.052e+009 1.000e+000 5.310e-003 1.076e-005 
2.080e-005 1.448e+006 2.052e+009 1.000e+000 5.292e-003 1.078e-005 
2.082e-005 1.448e+006 2.053e+009 1.000e+000 5.301e-003 1.080e-005 
2.083e-005 1.449e+006 2.053e+009 1.000e+000 5.266e-003 1.081e-005 
2.085e-005 1.449e+006 2.054e+009 1.000e+000 5.255e-003 1.083e-005 
2.087e-005 1.449e+006 2.054e+009 1.000e+000 5.266e-003 1.085e-005 
2.089e-005 1.449e+006 2.055e+009 1.000e+000 5.247e-003 1.086e-005 
2.091e-005 1.450e+006 2.056e+009 1.000e+000 5.249e-003 1.088e-005 
2.093e-005 1.450e+006 2.056e+009 1.000e+000 5.236e-003 1.090e-005 
2.094e-005 1.450e+006 2.057e+009 1.000e+000 5.201e-003 1.091e-005 
2.096e-005 1.450e+006 2.058e+009 1.000e+000 5.199e-003 1.093e-005 
2.098e-005 1.451e+006 2.058e+009 1.000e+000 5.168e-003 1.095e-005 
2.100e-005 1.451e+006 2.059e+009 1.000e+000 5.148e-003 1.096e-005 
2.102e-005 1.451e+006 2.060e+009 1.000e+000 5.140e-003 1.098e-005 
2.104e-005 1.452e+006 2.061e+009 1.000e+000 5.122e-003 1.100e-005 
2.106e-005 1.452e+006 2.061e+009 1.000e+000 5.133e-003 1.101e-005 
2.107e-005 1.452e+006 2.062e+009 1.000e+000 5.123e-003 1.103e-005 
2.109e-005 1.452e+006 2.063e+009 1.000e+000 5.127e-003 1.105e-005 
2.111e-005 1.453e+006 2.064e+009 1.000e+000 5.115e-003 1.106e-005 
2.113e-005 1.453e+006 2.065e+009 1.000e+000 5.086e-003 1.108e-005 
2.115e-005 1.453e+006 2.065e+009 1.000e+000 5.074e-003 1.110e-005 
2.117e-005 1.453e+006 2.066e+009 1.000e+000 5.086e-003 1.111e-005 
2.118e-005 1.454e+006 2.067e+009 1.000e+000 5.079e-003 1.113e-005 
2.120e-005 1.454e+006 2.068e+009 1.000e+000 5.105e-003 1.115e-005 
2.122e-005 1.454e+006 2.069e+009 1.000e+000 5.096e-003 1.116e-005 
2.124e-005 1.454e+006 2.070e+009 1.000e+000 5.108e-003 1.118e-005 
2.126e-005 1.454e+006 2.070e+009 1.000e+000 5.113e-003 1.120e-005 
2.128e-005 1.455e+006 2.071e+009 1.000e+000 5.163e-003 1.121e-005 
2.129e-005 1.455e+006 2.072e+009 1.000e+000 5.142e-003 1.123e-005 
2.131e-005 1.455e+006 2.073e+009 1.000e+000 5.173e-003 1.125e-005 
2.133e-005 1.455e+006 2.074e+009 1.000e+000 5.183e-003 1.127e-005 
2.135e-005 1.456e+006 2.075e+009 1.000e+000 5.169e-003 1.128e-005 
2.137e-005 1.456e+006 2.076e+009 1.000e+000 5.153e-003 1.130e-005 
2.139e-005 1.456e+006 2.077e+009 1.000e+000 5.197e-003 1.132e-005 
2.141e-005 1.456e+006 2.078e+009 1.000e+000 5.184e-003 1.133e-005 
2.142e-005 1.456e+006 2.079e+009 1.000e+000 5.205e-003 1.135e-005 
2.144e-005 1.457e+006 2.080e+009 1.000e+000 5.168e-003 1.137e-005 
2.146e-005 1.457e+006 2.081e+009 1.000e+000 5.196e-003 1.138e-005 
2.148e-005 1.457e+006 2.082e+009 1.000e+000 5.209e-003 1.140e-005 
2.150e-005 1.457e+006 2.083e+009 1.000e+000 5.241e-003 1.142e-005 
2.152e-005 1.457e+006 2.084e+009 1.000e+000 5.239e-003 1.144e-005 
2.153e-005 1.458e+006 2.085e+009 1.000e+000 5.227e-003 1.145e-005 
2.155e-005 1.458e+006 2.086e+009 1.000e+000 5.289e-003 1.147e-005 
2.157e-005 1.458e+006 2.087e+009 1.000e+000 5.424e-003 1.149e-005 
2.159e-005 1.458e+006 2.089e+009 1.000e+000 5.535e-003 1.150e-005 
2.161e-005 1.458e+006 2.086e+009 1.000e+000 5.817e-003 1.152e-005 
2.163e-005 1.458e+006 2.086e+009 1.000e+000 5.737e-003 1.154e-005 
2.164e-005 1.459e+006 2.087e+009 1.000e+000 5.713e-003 1.156e-005 
2.166e-005 1.459e+006 2.087e+009 1.000e+000 5.679e-003 1.157e-005 
2.168e-005 1.459e+006 2.088e+009 1.000e+000 5.710e-003 1.159e-005 
2.170e-005 1.459e+006 2.088e+009 1.000e+000 5.623e-003 1.161e-005 
2.172e-005 1.460e+006 2.089e+009 1.000e+000 5.644e-003 1.162e-005 
2.174e-005 1.460e+006 2.089e+009 1.000e+000 5.598e-003 1.164e-005 
2.175e-005 1.460e+006 2.090e+009 1.000e+000 5.622e-003 1.165e-005 
2.177e-005 1.461e+006 2.091e+009 1.000e+000 5.609e-003 1.167e-005 
2.179e-005 1.461e+006 2.091e+009 1.000e+000 5.597e-003 1.169e-005 
2.181e-005 1.461e+006 2.092e+009 1.000e+000 5.580e-003 1.170e-005 
2.183e-005 1.461e+006 2.093e+009 1.000e+000 5.565e-003 1.172e-005 
2.185e-005 1.462e+006 2.085e+009 1.000e+000 6.091e-003 1.174e-005 
2.187e-005 1.462e+006 2.078e+009 1.000e+000 5.734e-003 1.176e-005 
2.188e-005 1.462e+006 2.078e+009 1.000e+000 5.553e-003 1.177e-005 
2.190e-005 1.462e+006 2.079e+009 1.000e+000 5.517e-003 1.179e-005 
2.192e-005 1.462e+006 2.080e+009 1.000e+000 5.476e-003 1.181e-005 
2.194e-005 1.463e+006 2.081e+009 1.000e+000 5.530e-003 1.182e-005 
2.196e-005 1.463e+006 2.082e+009 1.000e+000 5.441e-003 1.184e-005 
2.198e-005 1.463e+006 2.083e+009 1.000e+000 5.397e-003 1.185e-005 
2.200e-005 1.464e+006 2.084e+009 1.000e+000 5.440e-003 1.187e-005 
2.201e-005 1.464e+006 2.085e+009 1.000e+000 5.486e-003 1.188e-005 
2.202e-005 1.464e+006 2.085e+009 1.000e+000 5.572e-003 1.189e-005 
2.203e-005 1.465e+006 2.086e+009 1.000e+000 5.551e-003 1.190e-005 
2.204e-005 1.465e+006 2.087e+009 1.000e+000 5.454e-003 1.191e-005 
2.205e-005 1.465e+006 2.087e+009 1.000e+000 5.418e-003 1.192e-005 
2.206e-005 1.465e+006 2.088e+009 1.000e+000 5.388e-003 1.193e-005 
2.208e-005 1.466e+006 2.089e+009 1.000e+000 5.344e-003 1.194e-005 
2.209e-005 1.466e+006 2.089e+009 1.000e+000 5.317e-003 1.195e-005 
2.210e-005 1.466e+006 2.090e+009 1.000e+000 5.281e-003 1.196e-005 
2.211e-005 1.467e+006 2.091e+009 1.000e+000 5.245e-003 1.196e-005 
2.212e-005 1.467e+006 2.091e+009 1.000e+000 5.190e-003 1.197e-005 
2.213e-005 1.467e+006 2.092e+009 1.000e+000 5.087e-003 1.198e-005 
2.214e-005 1.468e+006 2.093e+009 1.000e+000 4.979e-003 1.199e-005 
2.216e-005 1.468e+006 2.094e+009 1.000e+000 5.064e-003 1.200e-005 
2.217e-005 1.469e+006 2.094e+009 1.000e+000 5.159e-003 1.201e-005 
2.218e-005 1.469e+006 2.095e+009 1.000e+000 5.082e-003 1.202e-005 
2.220e-005 1.470e+006 2.096e+009 1.000e+000 5.165e-003 1.203e-005 
2.221e-005 1.470e+006 2.096e+009 1.000e+000 5.065e-003 1.204e-005 
2.222e-005 1.471e+006 2.097e+009 1.000e+000 5.110e-003 1.205e-005 
2.224e-005 1.471e+006 2.098e+009 1.000e+000 5.164e-003 1.206e-005 
2.225e-005 1.471e+006 2.099e+009 1.000e+000 5.112e-003 1.207e-005 
2.226e-005 1.472e+006 2.100e+009 1.000e+000 5.120e-003 1.208e-005 
2.228e-005 1.472e+006 2.101e+009 1.000e+000 6.056e-003 1.209e-005 
2.229e-005 1.473e+006 2.102e+009 1.000e+000 7.268e-003 1.210e-005 
2.230e-005 1.474e+006 2.103e+009 1.000e+000 8.133e-003 1.211e-005 
2.232e-005 1.474e+006 2.103e+009 1.000e+000 8.904e-003 1.212e-005 
2.233e-005 1.475e+006 2.104e+009 1.000e+000 1.033e-002 1.213e-005 
2.234e-005 1.475e+006 2.105e+009 1.000e+000 1.107e-002 1.214e-005 
2.236e-005 1.476e+006 2.106e+009 1.000e+000 1.175e-002 1.215e-005 
2.237e-005 1.476e+006 2.107e+009 1.000e+000 1.362e-002 1.216e-005 
2.239e-005 1.477e+006 2.077e+009 1.000e+000 5.928e-003 1.217e-005 
2.240e-005 1.477e+006 1.994e+009 1.000e+000 5.916e-003 1.218e-005 
2.241e-005 1.478e+006 1.992e+009 1.000e+000 5.667e-003 1.219e-005 
2.243e-005 1.478e+006 1.991e+009 1.000e+000 5.659e-003 1.220e-005 
2.244e-005 1.478e+006 1.989e+009 1.000e+000 5.610e-003 1.221e-005 
2.245e-005 1.479e+006 1.989e+009 1.000e+000 5.631e-003 1.222e-005 
2.247e-005 1.479e+006 1.988e+009 1.000e+000 5.658e-003 1.224e-005 
2.248e-005 1.480e+006 1.987e+009 1.000e+000 5.621e-003 1.225e-005 
2.249e-005 1.480e+006 1.987e+009 1.000e+000 5.603e-003 1.226e-005 
2.251e-005 1.480e+006 1.986e+009 1.000e+000 5.586e-003 1.227e-005 
2.252e-005 1.481e+006 1.986e+009 1.000e+000 5.588e-003 1.228e-005 
2.253e-005 1.481e+006 1.985e+009 1.000e+000 5.585e-003 1.229e-005 
2.255e-005 1.482e+006 1.985e+009 1.000e+000 5.595e-003 1.230e-005 
2.256e-005 1.482e+006 1.985e+009 1.000e+000 5.582e-003 1.231e-005 
2.257e-005 1.483e+006 1.985e+009 1.000e+000 5.572e-003 1.232e-005 
2.259e-005 1.483e+006 1.984e+009 1.000e+000 5.568e-003 1.233e-005 
2.260e-005 1.484e+006 1.984e+009 1.000e+000 5.522e-003 1.234e-005 
2.261e-005 1.484e+006 1.984e+009 1.000e+000 5.510e-003 1.235e-005 
2.263e-005 1.485e+006 1.984e+009 1.000e+000 5.507e-003 1.236e-005 
2.264e-005 1.485e+006 1.984e+009 1.000e+000 5.511e-003 1.237e-005 
2.265e-005 1.485e+006 1.984e+009 1.000e+000 5.505e-003 1.238e-005 
2.267e-005 1.486e+006 1.984e+009 1.000e+000 5.498e-003 1.239e-005 
2.268e-005 1.486e+006 1.984e+009 1.000e+000 5.515e-003 1.240e-005 
2.270e-005 1.487e+006 1.984e+009 1.000e+000 5.492e-003 1.241e-005 
2.271e-005 1.487e+006 1.984e+009 1.000e+000 5.492e-003 1.242e-005 
2.272e-005 1.488e+006 1.980e+009 1.000e+000 6.255e-003 1.243e-005 
2.274e-005 1.488e+006 1.978e+009 1.000e+000 6.309e-003 1.245e-005 
2.275e-005 1.488e+006 1.977e+009 1.000e+000 6.324e-003 1.246e-005 
2.276e-005 1.488e+006 1.976e+009 1.000e+000 6.331e-003 1.247e-005 
2.278e-005 1.488e+006 1.976e+009 1.000e+000 6.340e-003 1.248e-005 
2.279e-005 1.488e+006 1.975e+009 1.000e+000 6.385e-003 1.250e-005 
2.280e-005 1.488e+006 1.975e+009 1.000e+000 6.313e-003 1.251e-005 
2.282e-005 1.488e+006 1.974e+009 1.000e+000 6.230e-003 1.252e-005 
2.283e-005 1.489e+006 1.974e+009 1.000e+000 6.194e-003 1.253e-005 
2.284e-005 1.489e+006 1.974e+009 1.000e+000 6.261e-003 1.255e-005 
2.286e-005 1.489e+006 1.974e+009 1.000e+000 6.248e-003 1.256e-005 
2.287e-005 1.489e+006 1.974e+009 1.000e+000 6.333e-003 1.257e-005 
2.288e-005 1.489e+006 1.974e+009 1.000e+000 6.341e-003 1.258e-005 
2.290e-005 1.490e+006 1.974e+009 1.000e+000 6.339e-003 1.259e-005 
2.291e-005 1.490e+006 1.974e+009 1.000e+000 6.344e-003 1.261e-005 
2.292e-005 1.490e+006 1.974e+009 1.000e+000 6.405e-003 1.262e-005 
2.294e-005 1.490e+006 1.974e+009 1.000e+000 6.416e-003 1.263e-005 
2.295e-005 1.490e+006 1.974e+009 1.000e+000 6.699e-003 1.264e-005 
2.296e-005 1.491e+006 1.974e+009 1.000e+000 6.783e-003 1.265e-005 
2.298e-005 1.491e+006 1.974e+009 1.000e+000 6.813e-003 1.267e-005 
2.299e-005 1.491e+006 1.974e+009 1.000e+000 6.796e-003 1.268e-005 
2.301e-005 1.491e+006 1.974e+009 1.000e+000 6.800e-003 1.269e-005 
2.302e-005 1.492e+006 1.975e+009 1.000e+000 6.824e-003 1.270e-005 
2.303e-005 1.492e+006 1.975e+009 1.000e+000 6.463e-003 1.271e-005 
2.305e-005 1.492e+006 1.975e+009 1.000e+000 6.415e-003 1.273e-005 
2.306e-005 1.492e+006 1.975e+009 1.000e+000 6.433e-003 1.274e-005 
2.307e-005 1.493e+006 1.976e+009 1.000e+000 6.437e-003 1.275e-005 
2.309e-005 1.493e+006 1.976e+009 1.000e+000 6.418e-003 1.276e-005 
2.310e-005 1.493e+006 1.976e+009 1.000e+000 6.432e-003 1.277e-005 
2.311e-005 1.494e+006 1.977e+009 1.000e+000 6.453e-003 1.278e-005 
2.313e-005 1.494e+006 1.977e+009 1.000e+000 6.475e-003 1.279e-005 
2.314e-005 1.494e+006 1.977e+009 1.000e+000 6.643e-003 1.281e-005 
2.315e-005 1.494e+006 1.977e+009 1.000e+000 6.676e-003 1.282e-005 
2.317e-005 1.495e+006 1.977e+009 1.000e+000 6.639e-003 1.283e-005 
2.318e-005 1.495e+006 1.977e+009 1.000e+000 6.697e-003 1.284e-005 
2.319e-005 1.495e+006 1.977e+009 1.000e+000 6.710e-003 1.285e-005 
2.321e-005 1.495e+006 1.978e+009 1.000e+000 6.713e-003 1.286e-005 
2.322e-005 1.496e+006 1.978e+009 1.000e+000 6.714e-003 1.288e-005 
2.323e-005 1.496e+006 1.978e+009 1.000e+000 6.740e-003 1.289e-005 
2.325e-005 1.496e+006 1.978e+009 1.000e+000 6.845e-003 1.290e-005 
2.326e-005 1.496e+006 1.979e+009 1.000e+000 6.893e-003 1.291e-005 
2.327e-005 1.496e+006 1.979e+009 1.000e+000 6.931e-003 1.293e-005 
2.329e-005 1.496e+006 1.979e+009 1.000e+000 6.931e-003 1.294e-005 
2.330e-005 1.497e+006 1.980e+009 1.000e+000 6.976e-003 1.295e-005 
2.332e-005 1.497e+006 1.980e+009 1.000e+000 6.991e-003 1.296e-005 
2.333e-005 1.497e+006 1.980e+009 1.000e+000 7.011e-003 1.297e-005 
2.334e-005 1.497e+006 1.980e+009 1.000e+000 7.031e-003 1.299e-005 
2.336e-005 1.497e+006 1.981e+009 1.000e+000 7.052e-003 1.300e-005 
2.337e-005 1.497e+006 1.981e+009 1.000e+000 7.069e-003 1.301e-005 
2.338e-005 1.497e+006 1.981e+009 1.000e+000 7.092e-003 1.303e-005 
2.340e-005 1.498e+006 1.982e+009 1.000e+000 7.130e-003 1.304e-005 
2.341e-005 1.498e+006 1.982e+009 1.000e+000 7.159e-003 1.305e-005 
2.342e-005 1.498e+006 1.982e+009 1.000e+000 7.188e-003 1.306e-005 
2.344e-005 1.498e+006 1.983e+009 1.000e+000 7.203e-003 1.308e-005 
2.345e-005 1.498e+006 1.983e+009 1.000e+000 7.215e-003 1.309e-005 
2.346e-005 1.498e+006 1.984e+009 1.000e+000 7.227e-003 1.310e-005 
2.348e-005 1.498e+006 1.984e+009 1.000e+000 7.265e-003 1.312e-005 
2.349e-005 1.498e+006 1.985e+009 1.000e+000 7.375e-003 1.313e-005 
2.350e-005 1.498e+006 1.985e+009 1.000e+000 7.389e-003 1.314e-005 
2.352e-005 1.498e+006 1.986e+009 1.000e+000 7.412e-003 1.316e-005 
2.353e-005 1.498e+006 1.986e+009 1.000e+000 7.429e-003 1.317e-005 
2.354e-005 1.498e+006 1.987e+009 1.000e+000 7.441e-003 1.318e-005 
2.356e-005 1.498e+006 1.988e+009 1.000e+000 7.492e-003 1.319e-005 
2.357e-005 1.498e+006 1.988e+009 1.000e+000 7.796e-003 1.321e-005 
2.358e-005 1.498e+006 1.989e+009 1.000e+000 7.823e-003 1.322e-005 
2.360e-005 1.499e+006 1.990e+009 1.000e+000 7.851e-003 1.323e-005 
2.361e-005 1.499e+006 1.991e+009 1.000e+000 7.998e-003 1.325e-005 
2.363e-005 1.499e+006 1.991e+009 1.000e+000 7.959e-003 1.326e-005 
2.364e-005 1.499e+006 1.992e+009 1.000e+000 7.899e-003 1.327e-005 
2.365e-005 1.499e+006 1.992e+009 1.000e+000 7.811e-003 1.329e-005 
2.367e-005 1.499e+006 1.993e+009 1.000e+000 7.640e-003 1.330e-005 
2.368e-005 1.499e+006 1.994e+009 1.000e+000 7.663e-003 1.331e-005 
2.369e-005 1.499e+006 1.995e+009 1.000e+000 7.725e-003 1.332e-005 
2.371e-005 1.500e+006 1.995e+009 1.000e+000 7.721e-003 1.333e-005 
2.372e-005 1.500e+006 1.996e+009 1.000e+000 7.757e-003 1.335e-005 
2.373e-005 1.500e+006 1.997e+009 1.000e+000 7.790e-003 1.336e-005 
2.375e-005 1.500e+006 1.998e+009 1.000e+000 7.869e-003 1.337e-005 
2.376e-005 1.500e+006 1.999e+009 1.000e+000 8.018e-003 1.338e-005 
2.377e-005 1.501e+006 1.998e+009 1.000e+000 6.988e-003 1.340e-005 
2.379e-005 1.501e+006 1.999e+009 1.000e+000 7.559e-003 1.341e-005 
2.380e-005 1.501e+006 1.996e+009 1.000e+000 7.464e-003 1.342e-005 
2.381e-005 1.501e+006 1.995e+009 1.000e+000 6.928e-003 1.343e-005 
2.383e-005 1.501e+006 1.995e+009 1.000e+000 6.607e-003 1.344e-005 
2.384e-005 1.502e+006 1.994e+009 1.000e+000 6.289e-003 1.345e-005 
2.385e-005 1.502e+006 1.993e+009 1.000e+000 5.773e-003 1.347e-005 
2.387e-005 1.502e+006 1.992e+009 1.000e+000 5.782e-003 1.348e-005 
2.388e-005 1.503e+006 1.992e+009 1.000e+000 5.778e-003 1.349e-005 
2.389e-005 1.503e+006 1.992e+009 1.000e+000 5.753e-003 1.350e-005 
2.391e-005 1.503e+006 1.992e+009 1.000e+000 5.782e-003 1.351e-005 
2.392e-005 1.503e+006 1.992e+009 1.000e+000 5.783e-003 1.352e-005 
2.394e-005 1.504e+006 1.992e+009 1.000e+000 5.769e-003 1.354e-005 
2.395e-005 1.504e+006 1.992e+009 1.000e+000 5.740e-003 1.355e-005 
2.396e-005 1.504e+006 1.992e+009 1.000e+000 5.689e-003 1.356e-005 
2.398e-005 1.504e+006 1.993e+009 1.000e+000 5.612e-003 1.357e-005 
2.399e-005 1.505e+006 1.993e+009 1.000e+000 5.554e-003 1.358e-005 
2.400e-005 1.505e+006 1.994e+009 1.000e+000 5.520e-003 1.359e-005 
2.402e-005 1.506e+006 1.994e+009 1.000e+000 5.560e-003 1.360e-005 
2.403e-005 1.506e+006 1.994e+009 1.000e+000 5.569e-003 1.361e-005 
2.404e-005 1.506e+006 1.995e+009 1.000e+000 5.552e-003 1.363e-005 
2.406e-005 1.506e+006 1.995e+009 1.000e+000 5.585e-003 1.364e-005 
2.407e-005 1.507e+006 1.996e+009 1.000e+000 5.499e-003 1.365e-005 
2.408e-005 1.507e+006 1.996e+009 1.000e+000 5.606e-003 1.366e-005 
2.410e-005 1.508e+006 1.997e+009 1.000e+000 5.478e-003 1.367e-005 
2.411e-005 1.508e+006 1.998e+009 1.000e+000 5.478e-003 1.368e-005 
2.412e-005 1.508e+006 1.998e+009 1.000e+000 5.440e-003 1.369e-005 
2.414e-005 1.509e+006 1.999e+009 1.000e+000 5.427e-003 1.370e-005 
2.415e-005 1.509e+006 1.999e+009 1.000e+000 5.457e-003 1.371e-005 
2.416e-005 1.509e+006 2.000e+009 1.000e+000 5.535e-003 1.373e-005 
2.418e-005 1.510e+006 2.000e+009 1.000e+000 5.572e-003 1.374e-005 
2.419e-005 1.510e+006 2.001e+009 1.000e+000 5.598e-003 1.375e-005 
2.420e-005 1.510e+006 2.001e+009 1.000e+000 5.609e-003 1.376e-005 
2.422e-005 1.510e+006 2.002e+009 1.000e+000 5.606e-003 1.377e-005 
2.423e-005 1.511e+006 2.002e+009 1.000e+000 5.638e-003 1.378e-005 
2.425e-005 1.511e+006 2.003e+009 1.000e+000 5.652e-003 1.379e-005 
2.426e-005 1.511e+006 2.003e+009 1.000e+000 5.654e-003 1.381e-005 
2.427e-005 1.512e+006 2.004e+009 1.000e+000 5.658e-003 1.382e-005 
2.429e-005 1.512e+006 2.005e+009 1.000e+000 5.670e-003 1.383e-005 
2.430e-005 1.512e+006 2.005e+009 1.000e+000 5.672e-003 1.384e-005 
2.431e-005 1.512e+006 2.006e+009 1.000e+000 5.660e-003 1.385e-005 
2.433e-005 1.513e+006 2.007e+009 1.000e+000 5.683e-003 1.386e-005 
2.434e-005 1.513e+006 2.007e+009 1.000e+000 5.667e-003 1.388e-005 
2.435e-005 1.513e+006 2.008e+009 1.000e+000 5.680e-003 1.389e-005 
2.437e-005 1.513e+006 2.009e+009 1.000e+000 5.675e-003 1.390e-005 
2.438e-005 1.514e+006 2.009e+009 1.000e+000 5.677e-003 1.391e-005 
2.439e-005 1.514e+006 2.010e+009 1.000e+000 5.689e-003 1.392e-005 
2.441e-005 1.514e+006 2.011e+009 1.000e+000 5.678e-003 1.393e-005 
2.442e-005 1.515e+006 2.012e+009 1.000e+000 5.697e-003 1.395e-005 
2.443e-005 1.515e+006 2.012e+009 1.000e+000 5.696e-003 1.396e-005 
2.445e-005 1.515e+006 2.013e+009 1.000e+000 5.678e-003 1.397e-005 
2.446e-005 1.515e+006 2.014e+009 1.000e+000 5.683e-003 1.398e-005 
2.447e-005 1.516e+006 2.015e+009 1.000e+000 5.690e-003 1.399e-005 
2.449e-005 1.516e+006 2.016e+009 1.000e+000 5.679e-003 1.400e-005 
2.450e-005 1.516e+006 2.016e+009 1.000e+000 5.683e-003 1.402e-005 
2.452e-005 1.516e+006 2.017e+009 1.000e+000 5.698e-003 1.403e-005 
2.453e-005 1.517e+006 2.018e+009 1.000e+000 5.704e-003 1.404e-005 
2.454e-005 1.517e+006 2.019e+009 1.000e+000 5.703e-003 1.405e-005 
2.456e-005 1.517e+006 2.020e+009 1.000e+000 5.701e-003 1.406e-005 
2.457e-005 1.517e+006 2.020e+009 1.000e+000 5.703e-003 1.407e-005 
2.458e-005 1.518e+006 2.021e+009 1.000e+000 5.698e-003 1.409e-005 
2.460e-005 1.518e+006 2.022e+009 1.000e+000 5.698e-003 1.410e-005 
2.461e-005 1.518e+006 2.023e+009 1.000e+000 5.693e-003 1.411e-005 
2.462e-005 1.518e+006 2.024e+009 1.000e+000 5.688e-003 1.412e-005 
2.464e-005 1.519e+006 2.025e+009 1.000e+000 5.554e-003 1.413e-005 
2.465e-005 1.519e+006 2.026e+009 1.000e+000 5.455e-003 1.414e-005 
2.466e-005 1.519e+006 2.026e+009 1.000e+000 5.379e-003 1.416e-005 
2.468e-005 1.519e+006 2.027e+009 1.000e+000 5.347e-003 1.417e-005 
2.469e-005 1.520e+006 2.028e+009 1.000e+000 5.349e-003 1.418e-005 
2.470e-005 1.520e+006 2.029e+009 1.000e+000 5.351e-003 1.419e-005 
2.472e-005 1.520e+006 2.030e+009 1.000e+000 5.360e-003 1.420e-005 
2.473e-005 1.521e+006 2.030e+009 1.000e+000 5.346e-003 1.421e-005 
2.474e-005 1.521e+006 2.031e+009 1.000e+000 5.349e-003 1.422e-005 
2.476e-005 1.521e+006 2.032e+009 1.000e+000 5.371e-003 1.423e-005 
2.477e-005 1.522e+006 2.033e+009 1.000e+000 5.394e-003 1.425e-005 
2.478e-005 1.522e+006 2.034e+009 1.000e+000 5.439e-003 1.426e-005 
2.480e-005 1.522e+006 2.035e+009 1.000e+000 5.451e-003 1.427e-005 
2.481e-005 1.523e+006 2.036e+009 1.000e+000 5.444e-003 1.428e-005 
2.483e-005 1.523e+006 2.037e+009 1.000e+000 5.465e-003 1.429e-005 
2.484e-005 1.523e+006 2.037e+009 1.000e+000 5.453e-003 1.430e-005 
2.485e-005 1.524e+006 2.038e+009 1.000e+000 5.447e-003 1.431e-005 
2.487e-005 1.524e+006 2.039e+009 1.000e+000 5.484e-003 1.432e-005 
2.488e-005 1.524e+006 2.040e+009 1.000e+000 5.478e-003 1.434e-005 
2.489e-005 1.525e+006 2.041e+009 1.000e+000 5.471e-003 1.435e-005 
2.491e-005 1.525e+006 2.042e+009 1.000e+000 5.472e-003 1.436e-005 
2.492e-005 1.525e+006 2.043e+009 1.000e+000 5.473e-003 1.437e-005 
2.493e-005 1.526e+006 2.044e+009 1.000e+000 5.476e-003 1.438e-005 
2.495e-005 1.526e+006 2.045e+009 1.000e+000 5.485e-003 1.439e-005 
2.496e-005 1.526e+006 2.046e+009 1.000e+000 5.517e-003 1.440e-005 
2.497e-005 1.527e+006 2.047e+009 1.000e+000 5.513e-003 1.441e-005 
2.499e-005 1.527e+006 2.048e+009 1.000e+000 5.516e-003 1.443e-005 
2.500e-005 1.527e+006 2.049e+009 1.000e+000 5.526e-003 1.444e-005 
2.501e-005 1.527e+006 2.050e+009 1.000e+000 5.700e-003 1.445e-005 
2.503e-005 1.528e+006 2.036e+009 1.000e+000 5.911e-003 1.446e-005 
2.504e-005 1.528e+006 2.032e+009 1.000e+000 5.907e-003 1.447e-005 
2.505e-005 1.528e+006 2.030e+009 1.000e+000 5.883e-003 1.448e-005 
2.507e-005 1.529e+006 2.028e+009 1.000e+000 5.859e-003 1.449e-005 
2.508e-005 1.529e+006 2.027e+009 1.000e+000 5.847e-003 1.451e-005 
2.509e-005 1.529e+006 2.026e+009 1.000e+000 5.831e-003 1.452e-005 
2.511e-005 1.530e+006 2.026e+009 1.000e+000 5.813e-003 1.453e-005 
2.512e-005 1.530e+006 2.025e+009 1.000e+000 5.815e-003 1.454e-005 
2.514e-005 1.530e+006 2.025e+009 1.000e+000 5.800e-003 1.455e-005 
2.515e-005 1.531e+006 2.025e+009 1.000e+000 5.651e-003 1.456e-005 
2.516e-005 1.531e+006 2.024e+009 1.000e+000 5.619e-003 1.457e-005 
2.518e-005 1.531e+006 2.024e+009 1.000e+000 5.617e-003 1.458e-005 
2.519e-005 1.532e+006 2.024e+009 1.000e+000 5.601e-003 1.460e-005 
2.520e-005 1.532e+006 2.024e+009 1.000e+000 5.591e-003 1.461e-005 
2.522e-005 1.532e+006 2.024e+009 1.000e+000 5.586e-003 1.462e-005 
2.523e-005 1.533e+006 2.024e+009 1.000e+000 5.578e-003 1.463e-005 
2.524e-005 1.533e+006 2.024e+009 1.000e+000 5.573e-003 1.464e-005 
2.526e-005 1.533e+006 2.022e+009 1.000e+000 5.845e-003 1.465e-005 
2.527e-005 1.534e+006 2.020e+009 1.000e+000 5.907e-003 1.466e-005 
2.528e-005 1.534e+006 2.019e+009 1.000e+000 6.316e-003 1.467e-005 
2.530e-005 1.534e+006 2.016e+009 1.000e+000 6.328e-003 1.469e-005 
2.531e-005 1.534e+006 2.015e+009 1.000e+000 6.305e-003 1.470e-005 
2.532e-005 1.534e+006 2.014e+009 1.000e+000 6.312e-003 1.471e-005 
2.534e-005 1.534e+006 2.013e+009 1.000e+000 6.316e-003 1.472e-005 
2.535e-005 1.534e+006 2.013e+009 1.000e+000 6.334e-003 1.474e-005 
2.536e-005 1.535e+006 2.012e+009 1.000e+000 6.352e-003 1.475e-005 
2.538e-005 1.535e+006 2.012e+009 1.000e+000 6.374e-003 1.476e-005 
2.539e-005 1.535e+006 2.011e+009 1.000e+000 6.390e-003 1.478e-005 
2.540e-005 1.535e+006 2.011e+009 1.000e+000 6.387e-003 1.479e-005 
2.542e-005 1.535e+006 2.011e+009 1.000e+000 6.394e-003 1.480e-005 
2.543e-005 1.535e+006 2.011e+009 1.000e+000 6.361e-003 1.482e-005 
2.545e-005 1.535e+006 2.011e+009 1.000e+000 6.366e-003 1.483e-005 
2.546e-005 1.535e+006 2.011e+009 1.000e+000 6.357e-003 1.484e-005 
2.547e-005 1.535e+006 2.011e+009 1.000e+000 6.370e-003 1.486e-005 
2.549e-005 1.534e+006 2.011e+009 1.000e+000 6.403e-003 1.487e-005 
2.550e-005 1.534e+006 2.011e+009 1.000e+000 6.420e-003 1.489e-005 
2.551e-005 1.534e+006 2.011e+009 1.000e+000 6.430e-003 1.490e-005 
2.553e-005 1.534e+006 2.009e+009 1.000e+000 7.253e-003 1.491e-005 
2.554e-005 1.534e+006 2.004e+009 1.000e+000 7.433e-003 1.493e-005 
2.555e-005 1.533e+006 2.002e+009 1.000e+000 7.449e-003 1.495e-005 
2.557e-005 1.533e+006 2.001e+009 1.000e+000 7.523e-003 1.496e-005 
2.558e-005 1.532e+006 2.000e+009 1.000e+000 7.571e-003 1.498e-005 
2.559e-005 1.532e+006 2.000e+009 1.000e+000 7.595e-003 1.500e-005 
2.561e-005 1.532e+006 1.999e+009 1.000e+000 7.713e-003 1.501e-005 
2.562e-005 1.531e+006 1.999e+009 1.000e+000 7.905e-003 1.503e-005 
2.563e-005 1.530e+006 1.999e+009 1.000e+000 7.893e-003 1.505e-005 
2.565e-005 1.530e+006 1.999e+009 1.000e+000 7.892e-003 1.507e-005 
2.566e-005 1.529e+006 1.999e+009 1.000e+000 7.884e-003 1.508e-005 
2.567e-005 1.529e+006 1.999e+009 1.000e+000 7.846e-003 1.510e-005 
2.569e-005 1.528e+006 2.000e+009 1.000e+000 7.836e-003 1.512e-005 
2.570e-005 1.528e+006 2.000e+009 1.000e+000 7.749e-003 1.513e-005 
2.571e-005 1.528e+006 2.000e+009 1.000e+000 7.895e-003 1.515e-005 
2.573e-005 1.527e+006 2.000e+009 1.000e+000 7.792e-003 1.517e-005 
2.574e-005 1.527e+006 1.999e+009 1.000e+000 7.989e-003 1.518e-005 
2.576e-005 1.526e+006 1.998e+009 1.000e+000 7.927e-003 1.520e-005 
2.577e-005 1.526e+006 1.998e+009 1.000e+000 7.906e-003 1.521e-005 
2.578e-005 1.526e+006 1.998e+009 1.000e+000 7.844e-003 1.523e-005 
2.580e-005 1.525e+006 1.997e+009 1.000e+000 7.983e-003 1.525e-005 
2.581e-005 1.525e+006 1.997e+009 1.000e+000 7.993e-003 1.526e-005 
2.582e-005 1.524e+006 1.997e+009 1.000e+000 7.981e-003 1.528e-005 
2.584e-005 1.524e+006 1.997e+009 1.000e+000 8.010e-003 1.530e-005 
2.585e-005 1.524e+006 1.997e+009 1.000e+000 7.670e-003 1.531e-005 
2.586e-005 1.523e+006 1.998e+009 1.000e+000 7.652e-003 1.533e-005 
2.588e-005 1.523e+006 1.998e+009 1.000e+000 7.702e-003 1.535e-005 
2.589e-005 1.522e+006 1.998e+009 1.000e+000 7.677e-003 1.536e-005 
2.590e-005 1.522e+006 1.998e+009 1.000e+000 7.719e-003 1.538e-005 
2.592e-005 1.521e+006 1.998e+009 1.000e+000 7.739e-003 1.539e-005 
2.593e-005 1.521e+006 1.999e+009 1.000e+000 7.713e-003 1.541e-005 
2.594e-005 1.520e+006 1.999e+009 1.000e+000 7.728e-003 1.543e-005 
2.596e-005 1.520e+006 1.999e+009 1.000e+000 7.485e-003 1.544e-005 
2.597e-005 1.520e+006 2.000e+009 1.000e+000 7.341e-003 1.546e-005 
2.598e-005 1.520e+006 2.000e+009 1.000e+000 7.188e-003 1.547e-005 
2.600e-005 1.519e+006 2.001e+009 1.000e+000 7.632e-003 1.549e-005 
2.601e-005 1.519e+006 2.001e+009 1.000e+000 7.633e-003 1.550e-005 
2.602e-005 1.519e+006 2.002e+009 1.000e+000 7.366e-003 1.552e-005 
2.604e-005 1.519e+006 2.003e+009 1.000e+000 7.259e-003 1.553e-005 
2.605e-005 1.519e+006 2.003e+009 1.000e+000 7.888e-003 1.555e-005 
2.607e-005 1.519e+006 2.004e+009 1.000e+000 8.002e-003 1.556e-005 
2.608e-005 1.519e+006 2.005e+009 1.000e+000 8.733e-003 1.557e-005 
2.609e-005 1.519e+006 2.006e+009 1.000e+000 8.982e-003 1.559e-005 
2.611e-005 1.519e+006 2.007e+009 1.000e+000 8.704e-003 1.560e-005 
2.612e-005 1.519e+006 2.008e+009 1.000e+000 8.106e-003 1.561e-005 
2.613e-005 1.519e+006 2.008e+009 1.000e+000 8.653e-003 1.563e-005 
2.615e-005 1.519e+006 2.009e+009 1.000e+000 8.672e-003 1.564e-005 
2.616e-005 1.519e+006 2.009e+009 1.000e+000 8.410e-003 1.565e-005 
2.617e-005 1.519e+006 2.010e+009 1.000e+000 8.398e-003 1.567e-005 
2.619e-005 1.519e+006 2.011e+009 1.000e+000 8.773e-003 1.568e-005 
2.620e-005 1.519e+006 2.012e+009 1.000e+000 8.408e-003 1.569e-005 
2.621e-005 1.519e+006 2.012e+009 1.000e+000 7.458e-003 1.571e-005 
2.623e-005 1.519e+006 2.013e+009 1.000e+000 9.078e-003 1.572e-005 
2.624e-005 1.519e+006 2.014e+009 1.000e+000 9.560e-003 1.573e-005 
2.625e-005 1.519e+006 2.015e+009 1.000e+000 1.032e-002 1.575e-005 
2.627e-005 1.519e+006 2.016e+009 1.000e+000 1.169e-002 1.576e-005 
2.628e-005 1.519e+006 2.017e+009 1.000e+000 1.237e-002 1.578e-005 
2.629e-005 1.519e+006 2.018e+009 1.000e+000 1.223e-002 1.579e-005 
2.631e-005 1.519e+006 2.019e+009 1.000e+000 1.227e-002 1.580e-005 
2.632e-005 1.519e+006 2.021e+009 1.000e+000 1.311e-002 1.582e-005 
2.633e-005 1.519e+006 2.021e+009 1.000e+000 1.309e-002 1.583e-005 
2.635e-005 1.519e+006 2.022e+009 1.000e+000 1.517e-002 1.584e-005 
2.636e-005 1.519e+006 2.022e+009 1.000e+000 1.567e-002 1.586e-005 
2.638e-005 1.519e+006 2.020e+009 1.000e+000 1.651e-002 1.587e-005 
2.639e-005 1.519e+006 2.020e+009 1.000e+000 1.736e-002 1.588e-005 
2.640e-005 1.519e+006 2.021e+009 1.000e+000 1.797e-002 1.590e-005 
2.642e-005 1.519e+006 2.021e+009 1.000e+000 1.799e-002 1.591e-005 
2.643e-005 1.519e+006 2.020e+009 1.000e+000 1.593e-002 1.593e-005 
2.644e-005 1.519e+006 2.020e+009 1.000e+000 1.659e-002 1.594e-005 
2.646e-005 1.518e+006 2.021e+009 1.000e+000 1.683e-002 1.595e-005 
2.647e-005 1.518e+006 2.019e+009 1.000e+000 1.531e-002 1.597e-005 
2.648e-005 1.518e+006 2.018e+009 1.000e+000 1.555e-002 1.598e-005 
2.650e-005 1.518e+006 2.018e+009 1.000e+000 1.485e-002 1.600e-005 
2.651e-005 1.518e+006 2.018e+009 1.000e+000 1.507e-002 1.601e-005 
2.652e-005 1.518e+006 2.018e+009 1.000e+000 1.526e-002 1.602e-005 
2.654e-005 1.518e+006 2.018e+009 1.000e+000 1.461e-002 1.604e-005 
2.655e-005 1.518e+006 2.015e+009 1.000e+000 1.123e-002 1.605e-005 
2.656e-005 1.518e+006 2.013e+009 1.000e+000 8.367e-003 1.606e-005 
2.658e-005 1.518e+006 2.013e+009 1.000e+000 9.509e-003 1.608e-005 
2.659e-005 1.518e+006 2.013e+009 1.000e+000 9.636e-003 1.609e-005 
2.660e-005 1.518e+006 2.013e+009 1.000e+000 9.315e-003 1.611e-005 
2.662e-005 1.518e+006 2.013e+009 1.000e+000 9.437e-003 1.612e-005 
2.663e-005 1.518e+006 2.013e+009 1.000e+000 9.776e-003 1.614e-005 
2.664e-005 1.517e+006 2.013e+009 1.000e+000 9.852e-003 1.615e-005 
2.666e-005 1.517e+006 2.014e+009 1.000e+000 9.739e-003 1.616e-005 
2.667e-005 1.517e+006 2.014e+009 1.000e+000 9.693e-003 1.618e-005 
2.669e-005 1.517e+006 2.014e+009 1.000e+000 9.652e-003 1.619e-005 
2.670e-005 1.517e+006 2.015e+009 1.000e+000 9.600e-003 1.620e-005 
2.671e-005 1.517e+006 2.015e+009 1.000e+000 9.572e-003 1.622e-005 
2.673e-005 1.517e+006 2.016e+009 1.000e+000 9.563e-003 1.623e-005 
2.674e-005 1.517e+006 2.016e+009 1.000e+000 9.532e-003 1.624e-005 
2.675e-005 1.518e+006 2.016e+009 1.000e+000 9.474e-003 1.626e-005 
2.677e-005 1.518e+006 2.017e+009 1.000e+000 9.434e-003 1.627e-005 
2.678e-005 1.518e+006 2.017e+009 1.000e+000 9.386e-003 1.628e-005 
2.679e-005 1.518e+006 2.018e+009 1.000e+000 9.333e-003 1.630e-005 
2.681e-005 1.518e+006 2.018e+009 1.000e+000 9.311e-003 1.631e-005 
2.682e-005 1.518e+006 2.019e+009 1.000e+000 9.304e-003 1.632e-005 
2.683e-005 1.518e+006 2.019e+009 1.000e+000 9.240e-003 1.633e-005 
2.685e-005 1.518e+006 2.020e+009 1.000e+000 9.193e-003 1.635e-005 
2.686e-005 1.518e+006 2.020e+009 1.000e+000 9.167e-003 1.636e-005 
2.687e-005 1.518e+006 2.021e+009 1.000e+000 9.145e-003 1.637e-005 
2.689e-005 1.518e+006 2.022e+009 1.000e+000 9.106e-003 1.639e-005 
2.690e-005 1.519e+006 2.022e+009 1.000e+000 9.079e-003 1.640e-005 
2.691e-005 1.519e+006 2.023e+009 1.000e+000 9.023e-003 1.641e-005 
2.693e-005 1.519e+006 2.023e+009 1.000e+000 8.978e-003 1.642e-005 
2.694e-005 1.519e+006 2.024e+009 1.000e+000 8.921e-003 1.643e-005 
2.695e-005 1.519e+006 2.025e+009 1.000e+000 8.903e-003 1.645e-005 
2.697e-005 1.519e+006 2.025e+009 1.000e+000 8.871e-003 1.646e-005 
2.698e-005 1.520e+006 2.026e+009 1.000e+000 8.876e-003 1.647e-005 
2.700e-005 1.520e+006 2.026e+009 1.000e+000 8.783e-003 1.648e-005 
2.701e-005 1.520e+006 2.027e+009 1.000e+000 8.765e-003 1.650e-005 
2.702e-005 1.520e+006 2.028e+009 1.000e+000 8.740e-003 1.651e-005 
2.704e-005 1.520e+006 2.028e+009 1.000e+000 8.716e-003 1.652e-005 
2.705e-005 1.521e+006 2.029e+009 1.000e+000 8.675e-003 1.653e-005 
2.706e-005 1.521e+006 2.030e+009 1.000e+000 8.695e-003 1.654e-005 
2.708e-005 1.521e+006 2.030e+009 1.000e+000 8.635e-003 1.656e-005 
2.709e-005 1.521e+006 2.031e+009 1.000e+000 8.623e-003 1.657e-005 
2.710e-005 1.522e+006 2.032e+009 1.000e+000 8.598e-003 1.658e-005 
2.712e-005 1.522e+006 2.033e+009 1.000e+000 8.577e-003 1.659e-005 
2.713e-005 1.522e+006 2.033e+009 1.000e+000 8.550e-003 1.660e-005 
2.714e-005 1.522e+006 2.034e+009 1.000e+000 8.557e-003 1.661e-005 
2.716e-005 1.523e+006 2.035e+009 1.000e+000 8.482e-003 1.663e-005 
2.717e-005 1.523e+006 2.036e+009 1.000e+000 8.462e-003 1.664e-005 
2.718e-005 1.523e+006 2.036e+009 1.000e+000 8.436e-003 1.665e-005 
2.720e-005 1.523e+006 2.037e+009 1.000e+000 8.404e-003 1.666e-005 
2.721e-005 1.524e+006 2.038e+009 1.000e+000 8.369e-003 1.667e-005 
2.722e-005 1.524e+006 2.039e+009 1.000e+000 8.335e-003 1.668e-005 
2.724e-005 1.524e+006 2.039e+009 1.000e+000 8.303e-003 1.670e-005 
2.725e-005 1.524e+006 2.040e+009 1.000e+000 8.279e-003 1.671e-005 
2.727e-005 1.525e+006 2.041e+009 1.000e+000 8.248e-003 1.672e-005 
2.728e-005 1.525e+006 2.042e+009 1.000e+000 8.231e-003 1.673e-005 
2.729e-005 1.525e+006 2.043e+009 1.000e+000 8.211e-003 1.674e-005 
2.731e-005 1.526e+006 2.044e+009 1.000e+000 8.206e-003 1.675e-005 
2.732e-005 1.526e+006 2.044e+009 1.000e+000 8.194e-003 1.677e-005 
2.733e-005 1.526e+006 2.045e+009 1.000e+000 8.189e-003 1.678e-005 
2.735e-005 1.526e+006 2.046e+009 1.000e+000 8.164e-003 1.679e-005 
2.736e-005 1.527e+006 2.047e+009 1.000e+000 8.150e-003 1.680e-005 
2.737e-005 1.527e+006 2.048e+009 1.000e+000 8.132e-003 1.681e-005 
2.739e-005 1.527e+006 2.049e+009 1.000e+000 8.110e-003 1.682e-005 
2.740e-005 1.528e+006 2.050e+009 1.000e+000 8.098e-003 1.683e-005 
2.741e-005 1.528e+006 2.051e+009 1.000e+000 8.100e-003 1.685e-005 
2.743e-005 1.528e+006 2.052e+009 1.000e+000 8.077e-003 1.686e-005 
2.744e-005 1.529e+006 2.052e+009 1.000e+000 8.094e-003 1.687e-005 
2.745e-005 1.529e+006 2.053e+009 1.000e+000 8.079e-003 1.688e-005 
2.747e-005 1.529e+006 2.054e+009 1.000e+000 8.064e-003 1.689e-005 
2.748e-005 1.529e+006 2.055e+009 1.000e+000 8.055e-003 1.690e-005 
2.749e-005 1.530e+006 2.056e+009 1.000e+000 8.051e-003 1.691e-005 
2.751e-005 1.530e+006 2.057e+009 1.000e+000 8.047e-003 1.692e-005 
2.752e-005 1.530e+006 2.058e+009 1.000e+000 8.041e-003 1.694e-005 
2.753e-005 1.531e+006 2.059e+009 1.000e+000 8.017e-003 1.695e-005 
2.755e-005 1.531e+006 2.060e+009 1.000e+000 8.017e-003 1.696e-005 
2.756e-005 1.531e+006 2.061e+009 1.000e+000 7.997e-003 1.697e-005 
2.758e-005 1.532e+006 2.062e+009 1.000e+000 7.988e-003 1.698e-005 
2.759e-005 1.532e+006 2.063e+009 1.000e+000 7.981e-003 1.699e-005 
2.760e-005 1.532e+006 2.064e+009 1.000e+000 7.960e-003 1.700e-005 
2.762e-005 1.532e+006 2.065e+009 1.000e+000 7.928e-003 1.702e-005 
2.763e-005 1.533e+006 2.066e+009 1.000e+000 7.922e-003 1.703e-005 
2.764e-005 1.533e+006 2.067e+009 1.000e+000 7.907e-003 1.704e-005 
2.766e-005 1.533e+006 2.068e+009 1.000e+000 7.892e-003 1.705e-005 
2.767e-005 1.534e+006 2.069e+009 1.000e+000 7.861e-003 1.706e-005 
2.768e-005 1.534e+006 2.070e+009 1.000e+000 7.842e-003 1.707e-005 
2.770e-005 1.534e+006 2.071e+009 1.000e+000 7.819e-003 1.708e-005 
2.771e-005 1.535e+006 2.072e+009 1.000e+000 7.804e-003 1.710e-005 
2.772e-005 1.535e+006 2.073e+009 1.000e+000 7.776e-003 1.711e-005 
2.774e-005 1.535e+006 2.074e+009 1.000e+000 7.744e-003 1.712e-005 
2.775e-005 1.535e+006 2.075e+009 1.000e+000 7.767e-003 1.713e-005 
2.776e-005 1.536e+006 2.076e+009 1.000e+000 7.796e-003 1.714e-005 
2.778e-005 1.536e+006 2.077e+009 1.000e+000 7.828e-003 1.715e-005 
2.779e-005 1.536e+006 2.071e+009 1.000e+000 8.738e-003 1.717e-005 
2.780e-005 1.536e+006 2.067e+009 1.000e+000 8.797e-003 1.718e-005 
2.782e-005 1.537e+006 2.065e+009 1.000e+000 8.828e-003 1.719e-005 
2.783e-005 1.537e+006 2.063e+009 1.000e+000 8.844e-003 1.720e-005 
2.784e-005 1.537e+006 2.062e+009 1.000e+000 8.829e-003 1.722e-005 
2.786e-005 1.537e+006 2.061e+009 1.000e+000 8.841e-003 1.723e-005 
2.787e-005 1.537e+006 2.061e+009 1.000e+000 8.848e-003 1.724e-005 
2.789e-005 1.537e+006 2.060e+009 1.000e+000 8.878e-003 1.725e-005 
2.790e-005 1.537e+006 2.060e+009 1.000e+000 8.865e-003 1.727e-005 
2.791e-005 1.537e+006 2.059e+009 1.000e+000 8.914e-003 1.728e-005 
2.793e-005 1.537e+006 2.059e+009 1.000e+000 8.867e-003 1.729e-005 
2.794e-005 1.537e+006 2.059e+009 1.000e+000 8.789e-003 1.731e-005 
2.795e-005 1.537e+006 2.058e+009 1.000e+000 8.705e-003 1.732e-005 
2.797e-005 1.538e+006 2.058e+009 1.000e+000 8.678e-003 1.733e-005 
2.798e-005 1.538e+006 2.058e+009 1.000e+000 8.522e-003 1.734e-005 
2.799e-005 1.538e+006 2.058e+009 1.000e+000 8.480e-003 1.736e-005 
2.801e-005 1.538e+006 2.058e+009 1.000e+000 8.455e-003 1.737e-005 
2.802e-005 1.538e+006 2.058e+009 1.000e+000 8.473e-003 1.738e-005 
2.803e-005 1.538e+006 2.058e+009 1.000e+000 8.247e-003 1.739e-005 
2.805e-005 1.538e+006 2.059e+009 1.000e+000 8.154e-003 1.741e-005 
2.806e-005 1.538e+006 2.059e+009 1.000e+000 8.025e-003 1.742e-005 
2.807e-005 1.539e+006 2.059e+009 1.000e+000 8.067e-003 1.743e-005 
2.809e-005 1.539e+006 2.059e+009 1.000e+000 8.129e-003 1.744e-005 
2.810e-005 1.539e+006 2.060e+009 1.000e+000 8.156e-003 1.746e-005 
2.811e-005 1.539e+006 2.060e+009 1.000e+000 8.323e-003 1.747e-005 
2.813e-005 1.539e+006 2.060e+009 1.000e+000 8.122e-003 1.748e-005 
2.814e-005 1.539e+006 2.061e+009 1.000e+000 8.108e-003 1.749e-005 
2.815e-005 1.540e+006 2.061e+009 1.000e+000 8.074e-003 1.751e-005 
2.817e-005 1.540e+006 2.062e+009 1.000e+000 8.055e-003 1.752e-005 
2.818e-005 1.540e+006 2.062e+009 1.000e+000 8.147e-003 1.753e-005 
2.820e-005 1.540e+006 2.063e+009 1.000e+000 7.162e-003 1.754e-005 
2.821e-005 1.540e+006 2.063e+009 1.000e+000 7.496e-003 1.755e-005 
2.822e-005 1.541e+006 2.064e+009 1.000e+000 7.727e-003 1.757e-005 
2.824e-005 1.541e+006 2.065e+009 1.000e+000 7.764e-003 1.758e-005 
2.825e-005 1.541e+006 2.065e+009 1.000e+000 7.975e-003 1.759e-005 
2.826e-005 1.541e+006 2.066e+009 1.000e+000 7.966e-003 1.760e-005 
2.828e-005 1.542e+006 2.067e+009 1.000e+000 7.937e-003 1.761e-005 
2.829e-005 1.542e+006 2.067e+009 1.000e+000 7.832e-003 1.763e-005 
2.830e-005 1.542e+006 2.068e+009 1.000e+000 7.505e-003 1.764e-005 
2.832e-005 1.542e+006 2.069e+009 1.000e+000 7.650e-003 1.765e-005 
2.833e-005 1.543e+006 2.070e+009 1.000e+000 7.701e-003 1.766e-005 
2.834e-005 1.543e+006 2.070e+009 1.000e+000 7.653e-003 1.767e-005 
2.836e-005 1.543e+006 2.071e+009 1.000e+000 7.669e-003 1.768e-005 
2.837e-005 1.543e+006 2.071e+009 1.000e+000 7.852e-003 1.770e-005 
2.838e-005 1.544e+006 2.071e+009 1.000e+000 7.865e-003 1.771e-005 
2.840e-005 1.544e+006 2.072e+009 1.000e+000 7.842e-003 1.772e-005 
2.841e-005 1.544e+006 2.072e+009 1.000e+000 7.808e-003 1.773e-005 
2.842e-005 1.544e+006 2.073e+009 1.000e+000 7.762e-003 1.774e-005 
2.844e-005 1.544e+006 2.073e+009 1.000e+000 7.775e-003 1.776e-005 
2.845e-005 1.544e+006 2.074e+009 1.000e+000 7.753e-003 1.777e-005 
2.846e-005 1.545e+006 2.075e+009 1.000e+000 7.712e-003 1.778e-005 
2.848e-005 1.545e+006 2.075e+009 1.000e+000 7.703e-003 1.779e-005 
2.849e-005 1.545e+006 2.076e+009 1.000e+000 7.722e-003 1.781e-005 
2.851e-005 1.545e+006 2.077e+009 1.000e+000 7.692e-003 1.782e-005 
2.852e-005 1.545e+006 2.077e+009 1.000e+000 7.667e-003 1.783e-005 
2.853e-005 1.545e+006 2.078e+009 1.000e+000 7.619e-003 1.784e-005 
2.855e-005 1.546e+006 2.079e+009 1.000e+000 7.639e-003 1.786e-005 
2.856e-005 1.546e+006 2.079e+009 1.000e+000 7.620e-003 1.787e-005 
2.857e-005 1.546e+006 2.080e+009 1.000e+000 7.552e-003 1.788e-005 
2.859e-005 1.546e+006 2.081e+009 1.000e+000 7.522e-003 1.789e-005 
2.860e-005 1.546e+006 2.082e+009 1.000e+000 7.522e-003 1.790e-005 
2.861e-005 1.546e+006 2.083e+009 1.000e+000 7.542e-003 1.792e-005 
2.863e-005 1.547e+006 2.083e+009 1.000e+000 7.519e-003 1.793e-005 
2.864e-005 1.547e+006 2.084e+009 1.000e+000 7.517e-003 1.794e-005 
2.865e-005 1.547e+006 2.085e+009 1.000e+000 7.516e-003 1.795e-005 
2.867e-005 1.547e+006 2.086e+009 1.000e+000 7.507e-003 1.797e-005 
2.868e-005 1.547e+006 2.087e+009 1.000e+000 7.493e-003 1.798e-005 
2.869e-005 1.547e+006 2.088e+009 1.000e+000 7.507e-003 1.799e-005 
2.871e-005 1.548e+006 2.088e+009 1.000e+000 7.521e-003 1.800e-005 
2.872e-005 1.548e+006 2.089e+009 1.000e+000 7.509e-003 1.802e-005 
2.873e-005 1.548e+006 2.090e+009 1.000e+000 7.502e-003 1.803e-005 
2.875e-005 1.548e+006 2.091e+009 1.000e+000 7.534e-003 1.804e-005 
2.876e-005 1.548e+006 2.092e+009 1.000e+000 7.553e-003 1.805e-005 
2.877e-005 1.548e+006 2.093e+009 1.000e+000 7.564e-003 1.807e-005 
2.879e-005 1.548e+006 2.094e+009 1.000e+000 7.598e-003 1.808e-005 
2.880e-005 1.548e+006 2.096e+009 1.000e+000 1.019e-002 1.809e-005 
2.882e-005 1.548e+006 2.097e+009 1.000e+000 1.223e-002 1.811e-005 
2.883e-005 1.548e+006 2.099e+009 1.000e+000 1.516e-002 1.812e-005 
2.884e-005 1.548e+006 2.101e+009 1.000e+000 1.629e-002 1.813e-005 
2.886e-005 1.548e+006 2.102e+009 1.000e+000 1.617e-002 1.815e-005 
2.887e-005 1.548e+006 2.101e+009 1.000e+000 1.650e-002 1.816e-005 
2.888e-005 1.548e+006 2.101e+009 1.000e+000 1.654e-002 1.817e-005 
2.890e-005 1.548e+006 2.101e+009 1.000e+000 1.693e-002 1.819e-005 
2.891e-005 1.548e+006 2.101e+009 1.000e+000 1.672e-002 1.820e-005 
2.892e-005 1.548e+006 2.102e+009 1.000e+000 1.632e-002 1.821e-005 
2.894e-005 1.548e+006 2.103e+009 1.000e+000 1.598e-002 1.823e-005 
2.895e-005 1.548e+006 2.098e+009 1.000e+000 1.468e-002 1.824e-005 
2.896e-005 1.548e+006 2.097e+009 1.000e+000 1.607e-002 1.826e-005 
2.898e-005 1.548e+006 2.096e+009 1.000e+000 1.552e-002 1.827e-005 
2.899e-005 1.548e+006 2.096e+009 1.000e+000 1.610e-002 1.828e-005 
2.900e-005 1.548e+006 2.096e+009 1.000e+000 1.672e-002 1.830e-005 
2.902e-005 1.548e+006 2.096e+009 1.000e+000 1.796e-002 1.831e-005 
2.903e-005 1.548e+006 2.096e+009 1.000e+000 1.735e-002 1.833e-005 
2.904e-005 1.547e+006 2.097e+009 1.000e+000 1.294e-002 1.834e-005 
2.906e-005 1.547e+006 2.097e+009 1.000e+000 1.607e-002 1.836e-005 
2.907e-005 1.547e+006 2.098e+009 1.000e+000 1.765e-002 1.837e-005 
2.908e-005 1.547e+006 2.098e+009 1.000e+000 1.714e-002 1.838e-005 
2.910e-005 1.547e+006 2.098e+009 1.000e+000 1.691e-002 1.840e-005 
2.911e-005 1.547e+006 2.099e+009 1.000e+000 1.649e-002 1.841e-005 
2.913e-005 1.547e+006 2.100e+009 1.000e+000 1.578e-002 1.842e-005 
2.914e-005 1.547e+006 2.100e+009 1.000e+000 1.644e-002 1.844e-005 
2.915e-005 1.547e+006 2.101e+009 1.000e+000 1.729e-002 1.845e-005 
2.917e-005 1.547e+006 2.102e+009 1.000e+000 1.601e-002 1.846e-005 
2.918e-005 1.548e+006 2.102e+009 1.000e+000 1.205e-002 1.848e-005 
2.919e-005 1.548e+006 2.103e+009 1.000e+000 1.590e-002 1.849e-005 
2.921e-005 1.548e+006 2.104e+009 1.000e+000 1.457e-002 1.850e-005 
2.922e-005 1.548e+006 2.104e+009 1.000e+000 1.738e-002 1.851e-005 
2.923e-005 1.548e+006 2.105e+009 1.000e+000 1.723e-002 1.853e-005 
2.925e-005 1.548e+006 2.106e+009 1.000e+000 1.508e-002 1.854e-005 
2.926e-005 1.548e+006 2.106e+009 1.000e+000 1.391e-002 1.855e-005 
2.927e-005 1.549e+006 2.107e+009 1.000e+000 1.725e-002 1.856e-005 
2.929e-005 1.549e+006 2.108e+009 1.000e+000 1.702e-002 1.857e-005 
2.930e-005 1.549e+006 2.108e+009 1.000e+000 1.655e-002 1.859e-005 
2.931e-005 1.549e+006 2.109e+009 1.000e+000 1.613e-002 1.860e-005 
2.933e-005 1.549e+006 2.110e+009 1.000e+000 1.586e-002 1.861e-005 
2.934e-005 1.550e+006 2.110e+009 1.000e+000 1.712e-002 1.862e-005 
2.935e-005 1.550e+006 2.111e+009 1.000e+000 1.628e-002 1.863e-005 
2.937e-005 1.550e+006 2.112e+009 1.000e+000 1.290e-002 1.865e-005 
2.938e-005 1.550e+006 2.112e+009 1.000e+000 1.733e-002 1.866e-005 
2.939e-005 1.551e+006 2.113e+009 1.000e+000 1.647e-002 1.867e-005 
2.941e-005 1.551e+006 2.114e+009 1.000e+000 1.575e-002 1.868e-005 
2.942e-005 1.551e+006 2.114e+009 1.000e+000 1.337e-002 1.869e-005 
2.944e-005 1.551e+006 2.115e+009 1.000e+000 1.470e-002 1.870e-005 
2.945e-005 1.552e+006 2.115e+009 1.000e+000 1.651e-002 1.872e-005 
2.946e-005 1.552e+006 2.116e+009 1.000e+000 1.495e-002 1.873e-005 
2.948e-005 1.552e+006 2.117e+009 1.000e+000 1.651e-002 1.874e-005 
2.949e-005 1.552e+006 2.117e+009 1.000e+000 1.496e-002 1.875e-005 
2.950e-005 1.553e+006 2.118e+009 1.000e+000 1.368e-002 1.876e-005 
2.952e-005 1.553e+006 2.119e+009 1.000e+000 1.582e-002 1.877e-005 
2.953e-005 1.553e+006 2.119e+009 1.000e+000 1.697e-002 1.879e-005 
2.954e-005 1.554e+006 2.120e+009 1.000e+000 1.420e-002 1.880e-005 
2.956e-005 1.554e+006 2.121e+009 1.000e+000 1.548e-002 1.881e-005 
2.957e-005 1.554e+006 2.121e+009 1.000e+000 1.696e-002 1.882e-005 
2.958e-005 1.555e+006 2.122e+009 1.000e+000 1.642e-002 1.883e-005 
2.960e-005 1.555e+006 2.122e+009 1.000e+000 1.659e-002 1.884e-005 
2.961e-005 1.555e+006 2.123e+009 1.000e+000 1.638e-002 1.885e-005 
2.962e-005 1.555e+006 2.124e+009 1.000e+000 1.339e-002 1.887e-005 
2.964e-005 1.556e+006 2.124e+009 1.000e+000 1.634e-002 1.888e-005 
2.965e-005 1.556e+006 2.125e+009 1.000e+000 1.764e-002 1.889e-005 
2.966e-005 1.556e+006 2.125e+009 1.000e+000 1.463e-002 1.890e-005 
2.968e-005 1.557e+006 2.126e+009 1.000e+000 1.661e-002 1.891e-005 
2.969e-005 1.557e+006 2.127e+009 1.000e+000 1.709e-002 1.892e-005 
2.970e-005 1.557e+006 2.126e+009 1.000e+000 1.540e-002 1.893e-005 
2.972e-005 1.557e+006 2.124e+009 1.000e+000 1.688e-002 1.895e-005 
2.973e-005 1.557e+006 2.123e+009 1.000e+000 1.782e-002 1.896e-005 
2.975e-005 1.558e+006 2.122e+009 1.000e+000 1.324e-002 1.897e-005 
2.976e-005 1.558e+006 2.122e+009 1.000e+000 1.661e-002 1.899e-005 
2.977e-005 1.558e+006 2.122e+009 1.000e+000 1.773e-002 1.900e-005 
2.979e-005 1.558e+006 2.121e+009 1.000e+000 1.547e-002 1.901e-005 
2.980e-005 1.558e+006 2.122e+009 1.000e+000 1.639e-002 1.903e-005 
2.981e-005 1.558e+006 2.122e+009 1.000e+000 1.677e-002 1.904e-005 
2.983e-005 1.558e+006 2.122e+009 1.000e+000 1.260e-002 1.905e-005 
2.984e-005 1.558e+006 2.122e+009 1.000e+000 1.736e-002 1.906e-005 
2.985e-005 1.558e+006 2.122e+009 1.000e+000 1.738e-002 1.908e-005 
2.987e-005 1.558e+006 2.123e+009 1.000e+000 1.511e-002 1.909e-005 
2.988e-005 1.558e+006 2.123e+009 1.000e+000 1.273e-002 1.910e-005 
2.989e-005 1.558e+006 2.124e+009 1.000e+000 1.648e-002 1.912e-005 
2.991e-005 1.558e+006 2.124e+009 1.000e+000 1.455e-002 1.913e-005 
2.992e-005 1.558e+006 2.124e+009 1.000e+000 1.539e-002 1.914e-005 
2.993e-005 1.558e+006 2.125e+009 1.000e+000 1.640e-002 1.916e-005 
2.995e-005 1.559e+006 2.125e+009 1.000e+000 1.752e-002 1.917e-005 
2.996e-005 1.559e+006 2.126e+009 1.000e+000 1.747e-002 1.918e-005 
2.997e-005 1.559e+006 2.126e+009 1.000e+000 1.777e-002 1.919e-005 
2.999e-005 1.559e+006 2.127e+009 1.000e+000 1.711e-002 1.921e-005 
3.000e-005 1.559e+006 2.128e+009 1.000e+000 1.495e-002 1.922e-005 
3.002e-005 1.559e+006 2.128e+009 1.000e+000 1.556e-002 1.923e-005 
3.003e-005 1.559e+006 2.129e+009 1.000e+000 1.636e-002 1.924e-005 
3.004e-005 1.559e+006 2.129e+009 1.000e+000 1.258e-002 1.926e-005 
3.006e-005 1.560e+006 2.130e+009 1.000e+000 1.693e-002 1.927e-005 
3.007e-005 1.560e+006 2.131e+009 1.000e+000 1.435e-002 1.928e-005 
3.008e-005 1.560e+006 2.131e+009 1.000e+000 1.439e-002 1.929e-005 
3.010e-005 1.560e+006 2.132e+009 1.000e+000 1.527e-002 1.930e-005 
3.011e-005 1.561e+006 2.132e+009 1.000e+000 1.470e-002 1.931e-005 
3.012e-005 1.561e+006 2.133e+009 1.000e+000 1.681e-002 1.933e-005 
3.014e-005 1.561e+006 2.134e+009 1.000e+000 1.642e-002 1.934e-005 
3.015e-005 1.562e+006 2.134e+009 1.000e+000 1.674e-002 1.935e-005 
3.016e-005 1.562e+006 2.135e+009 1.000e+000 1.460e-002 1.936e-005 
3.018e-005 1.562e+006 2.135e+009 1.000e+000 1.649e-002 1.937e-005 
3.019e-005 1.563e+006 2.136e+009 1.000e+000 1.597e-002 1.938e-005 
3.020e-005 1.563e+006 2.137e+009 1.000e+000 1.500e-002 1.939e-005 
3.022e-005 1.563e+006 2.138e+009 1.000e+000 1.624e-002 1.940e-005 
3.023e-005 1.564e+006 2.138e+009 1.000e+000 1.598e-002 1.942e-005 
3.024e-005 1.564e+006 2.139e+009 1.000e+000 1.665e-002 1.943e-005 
3.026e-005 1.564e+006 2.140e+009 1.000e+000 1.596e-002 1.944e-005 
3.027e-005 1.565e+006 2.132e+009 1.000e+000 1.749e-002 1.945e-005 
3.028e-005 1.565e+006 2.123e+009 1.000e+000 1.729e-002 1.946e-005 
3.030e-005 1.565e+006 2.119e+009 1.000e+000 1.593e-002 1.947e-005 
3.031e-005 1.565e+006 2.117e+009 1.000e+000 1.546e-002 1.949e-005 
3.033e-005 1.566e+006 2.114e+009 1.000e+000 1.608e-002 1.950e-005 
3.034e-005 1.566e+006 2.113e+009 1.000e+000 1.777e-002 1.951e-005 
3.035e-005 1.566e+006 2.111e+009 1.000e+000 1.764e-002 1.952e-005 
3.037e-005 1.566e+006 2.110e+009 1.000e+000 1.590e-002 1.953e-005 
3.038e-005 1.566e+006 2.109e+009 1.000e+000 1.786e-002 1.955e-005 
3.039e-005 1.567e+006 2.108e+009 1.000e+000 1.729e-002 1.956e-005 
3.041e-005 1.567e+006 2.108e+009 1.000e+000 1.179e-002 1.957e-005 
3.042e-005 1.567e+006 2.107e+009 1.000e+000 1.431e-002 1.958e-005 
3.043e-005 1.567e+006 2.107e+009 1.000e+000 1.629e-002 1.959e-005 
3.045e-005 1.568e+006 2.106e+009 1.000e+000 1.678e-002 1.960e-005 
3.046e-005 1.568e+006 2.106e+009 1.000e+000 1.640e-002 1.962e-005 
3.047e-005 1.568e+006 2.106e+009 1.000e+000 1.609e-002 1.963e-005 
3.049e-005 1.568e+006 2.106e+009 1.000e+000 1.325e-002 1.964e-005 
3.050e-005 1.569e+006 2.105e+009 1.000e+000 1.316e-002 1.965e-005 
3.051e-005 1.569e+006 2.105e+009 1.000e+000 1.440e-002 1.966e-005 
3.053e-005 1.569e+006 2.105e+009 1.000e+000 1.655e-002 1.967e-005 
3.054e-005 1.569e+006 2.105e+009 1.000e+000 1.395e-002 1.969e-005 
3.055e-005 1.570e+006 2.102e+009 1.000e+000 1.634e-002 1.970e-005 
3.057e-005 1.570e+006 2.101e+009 1.000e+000 1.630e-002 1.971e-005 
3.058e-005 1.570e+006 2.100e+009 1.000e+000 1.761e-002 1.972e-005 
3.059e-005 1.570e+006 2.100e+009 1.000e+000 1.714e-002 1.974e-005 
3.061e-005 1.570e+006 2.099e+009 1.000e+000 1.782e-002 1.975e-005 
3.062e-005 1.570e+006 2.099e+009 1.000e+000 1.622e-002 1.976e-005 
3.064e-005 1.570e+006 2.099e+009 1.000e+000 1.671e-002 1.977e-005 
3.065e-005 1.570e+006 2.099e+009 1.000e+000 1.782e-002 1.979e-005 
3.066e-005 1.570e+006 2.098e+009 1.000e+000 1.250e-002 1.980e-005 
3.068e-005 1.570e+006 2.098e+009 1.000e+000 1.660e-002 1.981e-005 
3.069e-005 1.571e+006 2.098e+009 1.000e+000 1.611e-002 1.983e-005 
3.070e-005 1.571e+006 2.098e+009 1.000e+000 1.759e-002 1.984e-005 
3.072e-005 1.571e+006 2.098e+009 1.000e+000 1.658e-002 1.985e-005 
3.073e-005 1.571e+006 2.098e+009 1.000e+000 1.767e-002 1.987e-005 
3.074e-005 1.571e+006 2.098e+009 1.000e+000 1.435e-002 1.988e-005 
3.076e-005 1.571e+006 2.098e+009 1.000e+000 1.618e-002 1.989e-005 
3.077e-005 1.571e+006 2.098e+009 1.000e+000 1.680e-002 1.990e-005 
3.078e-005 1.571e+006 2.098e+009 1.000e+000 1.506e-002 1.992e-005 
3.080e-005 1.571e+006 2.098e+009 1.000e+000 1.814e-002 1.993e-005 
3.081e-005 1.571e+006 2.099e+009 1.000e+000 1.566e-002 1.994e-005 
3.082e-005 1.571e+006 2.094e+009 1.000e+000 1.731e-002 1.996e-005 
3.084e-005 1.571e+006 2.092e+009 1.000e+000 1.939e-002 1.997e-005 
3.085e-005 1.570e+006 2.091e+009 1.000e+000 1.911e-002 1.999e-005 
3.086e-005 1.570e+006 2.090e+009 1.000e+000 1.502e-002 2.000e-005 
3.088e-005 1.570e+006 2.089e+009 1.000e+000 1.924e-002 2.002e-005 
3.089e-005 1.569e+006 2.089e+009 1.000e+000 1.771e-002 2.004e-005 
3.090e-005 1.569e+006 2.088e+009 1.000e+000 1.790e-002 2.005e-005 
3.092e-005 1.569e+006 2.088e+009 1.000e+000 1.830e-002 2.007e-005 
3.093e-005 1.568e+006 2.088e+009 1.000e+000 1.625e-002 2.008e-005 
3.095e-005 1.568e+006 2.087e+009 1.000e+000 1.549e-002 2.010e-005 
3.096e-005 1.568e+006 2.087e+009 1.000e+000 1.460e-002 2.012e-005 
3.097e-005 1.567e+006 2.087e+009 1.000e+000 1.834e-002 2.013e-005 
3.099e-005 1.567e+006 2.087e+009 1.000e+000 1.765e-002 2.015e-005 
3.100e-005 1.566e+006 2.087e+009 1.000e+000 1.634e-002 2.016e-005 
3.101e-005 1.566e+006 2.087e+009 1.000e+000 1.869e-002 2.018e-005 
3.103e-005 1.566e+006 2.087e+009 1.000e+000 1.511e-002 2.020e-005 
3.104e-005 1.565e+006 2.087e+009 1.000e+000 1.797e-002 2.021e-005 
3.105e-005 1.565e+006 2.087e+009 1.000e+000 1.923e-002 2.023e-005 
3.107e-005 1.564e+006 2.087e+009 1.000e+000 1.832e-002 2.025e-005 
3.108e-005 1.564e+006 2.087e+009 1.000e+000 1.897e-002 2.026e-005 
3.109e-005 1.563e+006 2.088e+009 1.000e+000 1.804e-002 2.028e-005 
3.111e-005 1.563e+006 2.088e+009 1.000e+000 1.501e-002 2.030e-005 
3.112e-005 1.562e+006 2.088e+009 1.000e+000 1.976e-002 2.031e-005 
3.113e-005 1.562e+006 2.089e+009 1.000e+000 1.508e-002 2.033e-005 
3.115e-005 1.561e+006 2.089e+009 1.000e+000 1.803e-002 2.035e-005 
3.116e-005 1.561e+006 2.089e+009 1.000e+000 1.643e-002 2.036e-005 
3.117e-005 1.561e+006 2.090e+009 1.000e+000 1.846e-002 2.038e-005 
3.119e-005 1.560e+006 2.090e+009 1.000e+000 1.884e-002 2.040e-005 
3.120e-005 1.560e+006 2.091e+009 1.000e+000 1.953e-002 2.041e-005 
3.121e-005 1.559e+006 2.091e+009 1.000e+000 1.942e-002 2.043e-005 
3.123e-005 1.559e+006 2.092e+009 1.000e+000 1.643e-002 2.045e-005 
3.124e-005 1.558e+006 2.092e+009 1.000e+000 1.785e-002 2.046e-005 
3.126e-005 1.558e+006 2.093e+009 1.000e+000 1.817e-002 2.048e-005 
3.127e-005 1.557e+006 2.093e+009 1.000e+000 1.869e-002 2.050e-005 
3.128e-005 1.557e+006 2.094e+009 1.000e+000 1.861e-002 2.051e-005 
3.130e-005 1.557e+006 2.095e+009 1.000e+000 1.642e-002 2.053e-005 
3.131e-005 1.556e+006 2.095e+009 1.000e+000 1.712e-002 2.055e-005 
3.132e-005 1.556e+006 2.096e+009 1.000e+000 1.588e-002 2.056e-005 
3.134e-005 1.555e+006 2.097e+009 1.000e+000 1.604e-002 2.058e-005 
3.135e-005 1.555e+006 2.098e+009 1.000e+000 1.741e-002 2.059e-005 
3.136e-005 1.555e+006 2.099e+009 1.000e+000 1.911e-002 2.061e-005 
3.138e-005 1.554e+006 2.099e+009 1.000e+000 1.729e-002 2.063e-005 
3.139e-005 1.554e+006 2.100e+009 1.000e+000 1.661e-002 2.064e-005 
3.140e-005 1.554e+006 2.101e+009 1.000e+000 1.721e-002 2.066e-005 
3.142e-005 1.553e+006 2.102e+009 1.000e+000 1.818e-002 2.067e-005 
3.143e-005 1.553e+006 2.103e+009 1.000e+000 1.704e-002 2.069e-005 
3.144e-005 1.553e+006 2.104e+009 1.000e+000 1.590e-002 2.071e-005 
3.146e-005 1.552e+006 2.105e+009 1.000e+000 1.665e-002 2.072e-005 
3.147e-005 1.552e+006 2.106e+009 1.000e+000 1.538e-002 2.074e-005 
3.148e-005 1.552e+006 2.106e+009 1.000e+000 1.789e-002 2.075e-005 
3.150e-005 1.551e+006 2.107e+009 1.000e+000 1.582e-002 2.077e-005 
3.151e-005 1.551e+006 2.109e+009 1.000e+000 1.787e-002 2.078e-005 
3.152e-005 1.551e+006 2.110e+009 1.000e+000 1.763e-002 2.080e-005 
3.154e-005 1.550e+006 2.111e+009 1.000e+000 1.651e-002 2.082e-005 
3.155e-005 1.550e+006 2.112e+009 1.000e+000 1.690e-002 2.083e-005 
3.157e-005 1.550e+006 2.113e+009 1.000e+000 1.761e-002 2.085e-005 
3.158e-005 1.549e+006 2.114e+009 1.000e+000 1.657e-002 2.086e-005 
3.159e-005 1.549e+006 2.115e+009 1.000e+000 1.747e-002 2.088e-005 
3.161e-005 1.549e+006 2.116e+009 1.000e+000 1.771e-002 2.089e-005 
3.162e-005 1.548e+006 2.117e+009 1.000e+000 1.735e-002 2.091e-005 
3.163e-005 1.548e+006 2.119e+009 1.000e+000 1.874e-002 2.092e-005 
3.165e-005 1.548e+006 2.120e+009 1.000e+000 2.003e-002 2.094e-005 
3.166e-005 1.548e+006 2.118e+009 1.000e+000 1.815e-002 2.095e-005 
3.167e-005 1.548e+006 2.117e+009 1.000e+000 1.678e-002 2.097e-005 
3.169e-005 1.548e+006 2.117e+009 1.000e+000 1.650e-002 2.098e-005 
3.170e-005 1.548e+006 2.117e+009 1.000e+000 1.863e-002 2.099e-005 
3.171e-005 1.548e+006 2.117e+009 1.000e+000 1.580e-002 2.101e-005 
3.173e-005 1.548e+006 2.117e+009 1.000e+000 1.219e-002 2.102e-005 
3.174e-005 1.548e+006 2.117e+009 1.000e+000 1.619e-002 2.103e-005 
3.175e-005 1.548e+006 2.118e+009 1.000e+000 1.577e-002 2.105e-005 
3.177e-005 1.548e+006 2.118e+009 1.000e+000 1.582e-002 2.106e-005 
3.178e-005 1.548e+006 2.118e+009 1.000e+000 1.701e-002 2.107e-005 
3.179e-005 1.548e+006 2.118e+009 1.000e+000 1.752e-002 2.108e-005 
3.181e-005 1.549e+006 2.118e+009 1.000e+000 1.485e-002 2.110e-005 
3.182e-005 1.549e+006 2.118e+009 1.000e+000 1.665e-002 2.111e-005 
3.183e-005 1.549e+006 2.118e+009 1.000e+000 1.736e-002 2.112e-005 
3.185e-005 1.549e+006 2.118e+009 1.000e+000 1.630e-002 2.113e-005 
3.186e-005 1.549e+006 2.119e+009 1.000e+000 1.556e-002 2.115e-005 
3.188e-005 1.550e+006 2.119e+009 1.000e+000 1.778e-002 2.116e-005 
3.189e-005 1.550e+006 2.119e+009 1.000e+000 1.716e-002 2.117e-005 
3.190e-005 1.550e+006 2.118e+009 1.000e+000 1.670e-002 2.118e-005 
3.192e-005 1.551e+006 2.118e+009 1.000e+000 1.666e-002 2.119e-005 
3.193e-005 1.551e+006 2.118e+009 1.000e+000 1.476e-002 2.120e-005 
3.194e-005 1.551e+006 2.111e+009 1.000e+000 1.424e-002 2.121e-005 
3.196e-005 1.551e+006 2.107e+009 1.000e+000 1.660e-002 2.123e-005 
3.197e-005 1.551e+006 2.105e+009 1.000e+000 1.879e-002 2.124e-005 
3.198e-005 1.551e+006 2.104e+009 1.000e+000 1.775e-002 2.125e-005 
3.200e-005 1.552e+006 2.103e+009 1.000e+000 1.729e-002 2.126e-005 
3.201e-005 1.552e+006 2.102e+009 1.000e+000 1.720e-002 2.128e-005 
3.202e-005 1.552e+006 2.102e+009 1.000e+000 1.656e-002 2.129e-005 
3.204e-005 1.552e+006 2.102e+009 1.000e+000 1.659e-002 2.130e-005 
3.205e-005 1.552e+006 2.102e+009 1.000e+000 1.723e-002 2.131e-005 
3.206e-005 1.552e+006 2.102e+009 1.000e+000 1.795e-002 2.133e-005 
3.208e-005 1.553e+006 2.103e+009 1.000e+000 1.789e-002 2.134e-005 
3.209e-005 1.553e+006 2.103e+009 1.000e+000 1.438e-002 2.135e-005 
3.210e-005 1.553e+006 2.103e+009 1.000e+000 1.565e-002 2.136e-005 
3.212e-005 1.553e+006 2.104e+009 1.000e+000 1.723e-002 2.138e-005 
3.213e-005 1.553e+006 2.105e+009 1.000e+000 1.388e-002 2.139e-005 
3.214e-005 1.553e+006 2.105e+009 1.000e+000 1.739e-002 2.140e-005 
3.216e-005 1.553e+006 2.106e+009 1.000e+000 1.649e-002 2.142e-005 
3.217e-005 1.553e+006 2.107e+009 1.000e+000 1.888e-002 2.143e-005 
3.219e-005 1.553e+006 2.108e+009 1.000e+000 1.934e-002 2.144e-005 
3.220e-005 1.553e+006 2.108e+009 1.000e+000 1.985e-002 2.145e-005 
3.221e-005 1.553e+006 2.109e+009 1.000e+000 1.854e-002 2.147e-005 
3.223e-005 1.553e+006 2.110e+009 1.000e+000 2.000e-002 2.148e-005 
3.224e-005 1.553e+006 2.111e+009 1.000e+000 2.188e-002 2.149e-005 
3.225e-005 1.553e+006 2.110e+009 1.000e+000 1.817e-002 2.151e-005 
3.227e-005 1.553e+006 2.108e+009 1.000e+000 1.943e-002 2.152e-005 
3.228e-005 1.553e+006 2.106e+009 1.000e+000 2.033e-002 2.154e-005 
3.229e-005 1.553e+006 2.106e+009 1.000e+000 1.962e-002 2.155e-005 
3.231e-005 1.553e+006 2.100e+009 1.000e+000 1.509e-002 2.157e-005 
3.232e-005 1.553e+006 2.092e+009 1.000e+000 1.796e-002 2.158e-005 
3.233e-005 1.553e+006 2.092e+009 1.000e+000 1.733e-002 2.159e-005 
3.235e-005 1.553e+006 2.092e+009 1.000e+000 1.405e-002 2.161e-005 
3.236e-005 1.553e+006 2.092e+009 1.000e+000 1.595e-002 2.162e-005 
3.237e-005 1.552e+006 2.093e+009 1.000e+000 1.764e-002 2.164e-005 
3.239e-005 1.552e+006 2.094e+009 1.000e+000 1.589e-002 2.165e-005 
3.240e-005 1.552e+006 2.093e+009 1.000e+000 1.562e-002 2.167e-005 
3.241e-005 1.552e+006 2.094e+009 1.000e+000 1.656e-002 2.168e-005 
3.243e-005 1.552e+006 2.094e+009 1.000e+000 1.650e-002 2.169e-005 
3.244e-005 1.552e+006 2.095e+009 1.000e+000 1.603e-002 2.171e-005 
3.246e-005 1.552e+006 2.096e+009 1.000e+000 1.624e-002 2.172e-005 
3.247e-005 1.552e+006 2.097e+009 1.000e+000 1.670e-002 2.173e-005 
3.248e-005 1.552e+006 2.097e+009 1.000e+000 1.484e-002 2.175e-005 
3.250e-005 1.552e+006 2.098e+009 1.000e+000 1.687e-002 2.176e-005 
3.251e-005 1.552e+006 2.099e+009 1.000e+000 1.310e-002 2.177e-005 
3.252e-005 1.552e+006 2.099e+009 1.000e+000 1.694e-002 2.179e-005 
3.254e-005 1.552e+006 2.100e+009 1.000e+000 1.622e-002 2.180e-005 
3.255e-005 1.552e+006 2.101e+009 1.000e+000 1.515e-002 2.181e-005 
3.256e-005 1.552e+006 2.102e+009 1.000e+000 1.527e-002 2.183e-005 
3.258e-005 1.552e+006 2.103e+009 1.000e+000 1.456e-002 2.184e-005 
3.259e-005 1.552e+006 2.104e+009 1.000e+000 1.675e-002 2.185e-005 
3.260e-005 1.552e+006 2.104e+009 1.000e+000 1.355e-002 2.187e-005 
3.262e-005 1.553e+006 2.105e+009 1.000e+000 1.636e-002 2.188e-005 
3.263e-005 1.553e+006 2.106e+009 1.000e+000 1.574e-002 2.189e-005 
3.264e-005 1.553e+006 2.107e+009 1.000e+000 1.697e-002 2.190e-005 
3.266e-005 1.553e+006 2.108e+009 1.000e+000 1.683e-002 2.192e-005 
3.267e-005 1.553e+006 2.109e+009 1.000e+000 1.638e-002 2.193e-005 
3.268e-005 1.553e+006 2.110e+009 1.000e+000 1.554e-002 2.194e-005 
3.270e-005 1.553e+006 2.111e+009 1.000e+000 1.638e-002 2.196e-005 
3.271e-005 1.553e+006 2.112e+009 1.000e+000 1.661e-002 2.197e-005 
3.272e-005 1.553e+006 2.112e+009 1.000e+000 1.548e-002 2.198e-005 
3.274e-005 1.553e+006 2.113e+009 1.000e+000 1.650e-002 2.199e-005 
3.275e-005 1.554e+006 2.114e+009 1.000e+000 1.295e-002 2.201e-005 
3.277e-005 1.554e+006 2.115e+009 1.000e+000 1.638e-002 2.202e-005 
3.278e-005 1.554e+006 2.116e+009 1.000e+000 1.263e-002 2.203e-005 
3.279e-005 1.554e+006 2.117e+009 1.000e+000 1.635e-002 2.204e-005 
3.281e-005 1.554e+006 2.118e+009 1.000e+000 1.533e-002 2.206e-005 
3.282e-005 1.554e+006 2.118e+009 1.000e+000 1.563e-002 2.207e-005 
3.283e-005 1.554e+006 2.119e+009 1.000e+000 1.430e-002 2.208e-005 
3.285e-005 1.554e+006 2.120e+009 1.000e+000 1.616e-002 2.210e-005 
3.286e-005 1.554e+006 2.120e+009 1.000e+000 1.719e-002 2.211e-005 
3.287e-005 1.554e+006 2.121e+009 1.000e+000 1.292e-002 2.212e-005 
3.289e-005 1.554e+006 2.122e+009 1.000e+000 1.663e-002 2.214e-005 
3.290e-005 1.554e+006 2.123e+009 1.000e+000 1.318e-002 2.215e-005 
3.291e-005 1.554e+006 2.124e+009 1.000e+000 1.464e-002 2.216e-005 
3.293e-005 1.554e+006 2.125e+009 1.000e+000 1.614e-002 2.218e-005 
3.294e-005 1.554e+006 2.126e+009 1.000e+000 1.637e-002 2.219e-005 
3.295e-005 1.554e+006 2.127e+009 1.000e+000 1.486e-002 2.221e-005 
3.297e-005 1.554e+006 2.128e+009 1.000e+000 1.535e-002 2.222e-005 
3.298e-005 1.554e+006 2.129e+009 1.000e+000 1.549e-002 2.223e-005 
3.299e-005 1.554e+006 2.130e+009 1.000e+000 1.455e-002 2.225e-005 
3.301e-005 1.554e+006 2.131e+009 1.000e+000 1.479e-002 2.226e-005 
3.302e-005 1.554e+006 2.132e+009 1.000e+000 1.628e-002 2.227e-005 
3.303e-005 1.554e+006 2.133e+009 1.000e+000 1.443e-002 2.229e-005 
3.305e-005 1.554e+006 2.134e+009 1.000e+000 1.562e-002 2.230e-005 
3.306e-005 1.554e+006 2.135e+009 1.000e+000 1.436e-002 2.232e-005 
3.308e-005 1.554e+006 2.136e+009 1.000e+000 1.727e-002 2.233e-005 
3.309e-005 1.553e+006 2.137e+009 1.000e+000 1.655e-002 2.234e-005 
3.310e-005 1.553e+006 2.138e+009 1.000e+000 1.678e-002 2.236e-005 
3.312e-005 1.553e+006 2.139e+009 1.000e+000 1.720e-002 2.237e-005 
3.313e-005 1.553e+006 2.140e+009 1.000e+000 1.695e-002 2.239e-005 
3.314e-005 1.553e+006 2.141e+009 1.000e+000 1.696e-002 2.240e-005 
3.316e-005 1.553e+006 2.142e+009 1.000e+000 1.679e-002 2.241e-005 
3.317e-005 1.553e+006 2.143e+009 1.000e+000 1.477e-002 2.243e-005 
3.318e-005 1.553e+006 2.145e+009 1.000e+000 1.569e-002 2.244e-005 
3.320e-005 1.553e+006 2.146e+009 1.000e+000 1.591e-002 2.246e-005 
3.321e-005 1.553e+006 2.147e+009 1.000e+000 1.721e-002 2.247e-005 
3.322e-005 1.553e+006 2.148e+009 1.000e+000 1.657e-002 2.248e-005 
3.324e-005 1.553e+006 2.149e+009 1.000e+000 1.446e-002 2.250e-005 
3.325e-005 1.553e+006 2.150e+009 1.000e+000 1.660e-002 2.251e-005 
3.326e-005 1.553e+006 2.151e+009 1.000e+000 1.668e-002 2.253e-005 
3.328e-005 1.552e+006 2.152e+009 1.000e+000 1.279e-002 2.254e-005 
3.329e-005 1.552e+006 2.154e+009 1.000e+000 1.552e-002 2.255e-005 
3.330e-005 1.552e+006 2.155e+009 1.000e+000 1.722e-002 2.257e-005 
3.332e-005 1.552e+006 2.156e+009 1.000e+000 1.713e-002 2.258e-005 
3.333e-005 1.552e+006 2.157e+009 1.000e+000 1.672e-002 2.260e-005 
3.334e-005 1.552e+006 2.158e+009 1.000e+000 1.428e-002 2.261e-005 
3.336e-005 1.552e+006 2.159e+009 1.000e+000 1.460e-002 2.263e-005 
3.337e-005 1.552e+006 2.161e+009 1.000e+000 1.609e-002 2.264e-005 
3.339e-005 1.552e+006 2.162e+009 1.000e+000 1.702e-002 2.265e-005 
3.340e-005 1.552e+006 2.163e+009 1.000e+000 1.349e-002 2.267e-005 
3.341e-005 1.551e+006 2.164e+009 1.000e+000 1.317e-002 2.268e-005 
3.343e-005 1.551e+006 2.165e+009 1.000e+000 1.701e-002 2.270e-005 
3.344e-005 1.551e+006 2.167e+009 1.000e+000 1.261e-002 2.271e-005 
3.345e-005 1.551e+006 2.168e+009 1.000e+000 1.352e-002 2.272e-005 
3.347e-005 1.551e+006 2.169e+009 1.000e+000 1.539e-002 2.274e-005 
3.348e-005 1.551e+006 2.170e+009 1.000e+000 1.440e-002 2.275e-005 
3.349e-005 1.551e+006 2.171e+009 1.000e+000 1.590e-002 2.277e-005 
3.351e-005 1.551e+006 2.173e+009 1.000e+000 1.418e-002 2.278e-005 
3.352e-005 1.551e+006 2.174e+009 1.000e+000 1.436e-002 2.279e-005 
3.353e-005 1.551e+006 2.175e+009 1.000e+000 1.640e-002 2.281e-005 
3.355e-005 1.550e+006 2.177e+009 1.000e+000 1.633e-002 2.282e-005 
3.356e-005 1.550e+006 2.178e+009 1.000e+000 1.737e-002 2.284e-005 
3.357e-005 1.550e+006 2.179e+009 1.000e+000 1.744e-002 2.285e-005 
3.359e-005 1.550e+006 2.180e+009 1.000e+000 1.608e-002 2.287e-005 
3.360e-005 1.550e+006 2.181e+009 1.000e+000 1.696e-002 2.288e-005 
3.361e-005 1.550e+006 2.182e+009 1.000e+000 1.779e-002 2.290e-005 
3.363e-005 1.550e+006 2.183e+009 1.000e+000 1.773e-002 2.291e-005 
3.364e-005 1.549e+006 2.185e+009 1.000e+000 1.587e-002 2.293e-005 
3.365e-005 1.549e+006 2.185e+009 1.000e+000 1.732e-002 2.294e-005 
3.367e-005 1.549e+006 2.185e+009 1.000e+000 1.594e-002 2.295e-005 
3.368e-005 1.549e+006 2.186e+009 1.000e+000 1.508e-002 2.297e-005 
3.370e-005 1.549e+006 2.187e+009 1.000e+000 1.385e-002 2.298e-005 
3.371e-005 1.548e+006 2.189e+009 1.000e+000 1.441e-002 2.300e-005 
3.372e-005 1.548e+006 2.190e+009 1.000e+000 1.509e-002 2.301e-005 
3.374e-005 1.548e+006 2.191e+009 1.000e+000 1.444e-002 2.303e-005 
3.375e-005 1.548e+006 2.193e+009 1.000e+000 1.580e-002 2.304e-005 
3.376e-005 1.548e+006 2.194e+009 1.000e+000 1.626e-002 2.306e-005 
3.378e-005 1.547e+006 2.195e+009 1.000e+000 1.641e-002 2.307e-005 
3.379e-005 1.547e+006 2.197e+009 1.000e+000 1.508e-002 2.309e-005 
3.380e-005 1.547e+006 2.198e+009 1.000e+000 1.269e-002 2.310e-005 
3.382e-005 1.547e+006 2.199e+009 1.000e+000 1.631e-002 2.312e-005 
3.383e-005 1.546e+006 2.201e+009 1.000e+000 1.590e-002 2.314e-005 
3.384e-005 1.546e+006 2.202e+009 1.000e+000 1.549e-002 2.315e-005 
3.386e-005 1.546e+006 2.203e+009 1.000e+000 1.634e-002 2.317e-005 
3.387e-005 1.545e+006 2.205e+009 1.000e+000 1.444e-002 2.318e-005 
3.388e-005 1.545e+006 2.206e+009 1.000e+000 1.607e-002 2.320e-005 
3.390e-005 1.545e+006 2.208e+009 1.000e+000 1.488e-002 2.321e-005 
3.391e-005 1.544e+006 2.209e+009 1.000e+000 1.644e-002 2.323e-005 
3.392e-005 1.544e+006 2.211e+009 1.000e+000 1.605e-002 2.324e-005 
3.394e-005 1.544e+006 2.212e+009 1.000e+000 1.559e-002 2.326e-005 
3.395e-005 1.543e+006 2.213e+009 1.000e+000 1.583e-002 2.328e-005 
3.396e-005 1.543e+006 2.215e+009 1.000e+000 1.327e-002 2.329e-005 
3.398e-005 1.543e+006 2.216e+009 1.000e+000 1.570e-002 2.331e-005 
3.399e-005 1.543e+006 2.218e+009 1.000e+000 1.453e-002 2.332e-005 
3.401e-005 1.543e+006 2.219e+009 1.000e+000 1.553e-002 2.334e-005 
3.402e-005 1.542e+006 2.220e+009 1.000e+000 1.533e-002 2.335e-005 
3.403e-005 1.542e+006 2.222e+009 1.000e+000 1.500e-002 2.337e-005 
3.405e-005 1.542e+006 2.223e+009 1.000e+000 1.551e-002 2.338e-005 
3.406e-005 1.542e+006 2.225e+009 1.000e+000 1.593e-002 2.339e-005 
3.407e-005 1.542e+006 2.226e+009 1.000e+000 1.554e-002 2.341e-005 
3.409e-005 1.542e+006 2.227e+009 1.000e+000 1.600e-002 2.342e-005 
3.410e-005 1.542e+006 2.229e+009 1.000e+000 1.389e-002 2.344e-005 
3.411e-005 1.541e+006 2.230e+009 1.000e+000 1.472e-002 2.345e-005 
3.413e-005 1.541e+006 2.232e+009 1.000e+000 1.449e-002 2.347e-005 
3.414e-005 1.541e+006 2.233e+009 1.000e+000 1.575e-002 2.348e-005 
3.415e-005 1.541e+006 2.234e+009 1.000e+000 1.487e-002 2.349e-005 
3.417e-005 1.541e+006 2.236e+009 1.000e+000 1.442e-002 2.351e-005 
3.418e-005 1.541e+006 2.237e+009 1.000e+000 1.557e-002 2.352e-005 
3.419e-005 1.541e+006 2.239e+009 1.000e+000 1.514e-002 2.354e-005 
3.421e-005 1.541e+006 2.238e+009 1.000e+000 1.433e-002 2.355e-005 
3.422e-005 1.541e+006 2.240e+009 1.000e+000 1.376e-002 2.356e-005 
3.423e-005 1.541e+006 2.241e+009 1.000e+000 1.371e-002 2.358e-005 
3.425e-005 1.541e+006 2.243e+009 1.000e+000 1.165e-002 2.359e-005 
3.426e-005 1.541e+006 2.245e+009 1.000e+000 1.316e-002 2.360e-005 
3.427e-005 1.541e+006 2.246e+009 1.000e+000 1.217e-002 2.361e-005 
3.429e-005 1.541e+006 2.248e+009 1.000e+000 1.432e-002 2.363e-005 
3.430e-005 1.542e+006 2.249e+009 1.000e+000 1.362e-002 2.364e-005 
3.432e-005 1.541e+006 2.250e+009 1.000e+000 1.352e-002 2.365e-005 
3.433e-005 1.541e+006 2.251e+009 1.000e+000 1.481e-002 2.367e-005 
3.434e-005 1.541e+006 2.252e+009 1.000e+000 1.463e-002 2.368e-005 
3.436e-005 1.541e+006 2.254e+009 1.000e+000 1.209e-002 2.370e-005 
3.437e-005 1.541e+006 2.255e+009 1.000e+000 1.480e-002 2.371e-005 
3.438e-005 1.541e+006 2.256e+009 1.000e+000 1.379e-002 2.372e-005 
3.440e-005 1.541e+006 2.258e+009 1.000e+000 1.440e-002 2.374e-005 
3.441e-005 1.541e+006 2.260e+009 1.000e+000 1.490e-002 2.375e-005 
3.442e-005 1.541e+006 2.261e+009 1.000e+000 1.271e-002 2.377e-005 
3.444e-005 1.541e+006 2.262e+009 1.000e+000 1.444e-002 2.378e-005 
3.445e-005 1.540e+006 2.264e+009 1.000e+000 1.497e-002 2.380e-005 
3.446e-005 1.540e+006 2.265e+009 1.000e+000 1.438e-002 2.381e-005 
3.448e-005 1.540e+006 2.267e+009 1.000e+000 1.336e-002 2.382e-005 
3.449e-005 1.540e+006 2.268e+009 1.000e+000 1.479e-002 2.384e-005 
3.450e-005 1.540e+006 2.270e+009 1.000e+000 1.351e-002 2.385e-005 
3.452e-005 1.540e+006 2.272e+009 1.000e+000 1.389e-002 2.387e-005 
3.453e-005 1.540e+006 2.273e+009 1.000e+000 1.503e-002 2.388e-005 
3.454e-005 1.540e+006 2.275e+009 1.000e+000 1.399e-002 2.389e-005 
3.456e-005 1.540e+006 2.276e+009 1.000e+000 1.386e-002 2.391e-005 
3.457e-005 1.540e+006 2.278e+009 1.000e+000 1.358e-002 2.392e-005 
3.458e-005 1.540e+006 2.279e+009 1.000e+000 1.488e-002 2.394e-005 
3.460e-005 1.539e+006 2.281e+009 1.000e+000 1.453e-002 2.395e-005 
3.461e-005 1.539e+006 2.283e+009 1.000e+000 1.340e-002 2.396e-005 
3.463e-005 1.539e+006 2.284e+009 1.000e+000 1.460e-002 2.398e-005 
3.464e-005 1.539e+006 2.286e+009 1.000e+000 1.375e-002 2.399e-005 
3.465e-005 1.539e+006 2.288e+009 1.000e+000 1.448e-002 2.401e-005 
3.467e-005 1.539e+006 2.290e+009 1.000e+000 1.522e-002 2.402e-005 
3.468e-005 1.539e+006 2.291e+009 1.000e+000 1.485e-002 2.404e-005 
3.469e-005 1.539e+006 2.293e+009 1.000e+000 1.377e-002 2.405e-005 
3.471e-005 1.538e+006 2.295e+009 1.000e+000 1.346e-002 2.407e-005 
3.472e-005 1.538e+006 2.297e+009 1.000e+000 1.486e-002 2.408e-005 
3.473e-005 1.538e+006 2.299e+009 1.000e+000 1.264e-002 2.409e-005 
3.475e-005 1.538e+006 2.301e+009 1.000e+000 1.449e-002 2.411e-005 
3.476e-005 1.538e+006 2.303e+009 1.000e+000 1.359e-002 2.413e-005 
3.477e-005 1.537e+006 2.306e+009 1.000e+000 1.559e-002 2.414e-005 
3.479e-005 1.537e+006 2.311e+009 1.000e+000 3.321e-002 2.416e-005 
3.480e-005 1.536e+006 2.254e+009 1.000e+000 1.519e-002 2.418e-005 
3.481e-005 1.535e+006 2.228e+009 1.000e+000 1.432e-002 2.419e-005 
3.483e-005 1.535e+006 2.223e+009 1.000e+000 1.431e-002 2.421e-005 
3.484e-005 1.535e+006 2.220e+009 1.000e+000 1.416e-002 2.423e-005 
3.485e-005 1.534e+006 2.218e+009 1.000e+000 1.402e-002 2.424e-005 
3.487e-005 1.534e+006 2.216e+009 1.000e+000 1.445e-002 2.426e-005 
3.488e-005 1.534e+006 2.214e+009 1.000e+000 1.388e-002 2.427e-005 
3.489e-005 1.533e+006 2.213e+009 1.000e+000 1.403e-002 2.429e-005 
3.491e-005 1.533e+006 2.212e+009 1.000e+000 1.509e-002 2.430e-005 
3.492e-005 1.533e+006 2.211e+009 1.000e+000 1.261e-002 2.432e-005 
3.494e-005 1.533e+006 2.210e+009 1.000e+000 1.488e-002 2.433e-005 
3.495e-005 1.532e+006 2.209e+009 1.000e+000 1.352e-002 2.435e-005 
3.496e-005 1.532e+006 2.209e+009 1.000e+000 1.498e-002 2.436e-005 
3.498e-005 1.532e+006 2.209e+009 1.000e+000 1.395e-002 2.438e-005 
3.499e-005 1.532e+006 2.208e+009 1.000e+000 1.588e-002 2.439e-005 
3.500e-005 1.532e+006 2.208e+009 1.000e+000 1.480e-002 2.441e-005 
3.502e-005 1.531e+006 2.208e+009 1.000e+000 1.544e-002 2.442e-005 
3.503e-005 1.531e+006 2.208e+009 1.000e+000 1.407e-002 2.444e-005 
3.504e-005 1.531e+006 2.209e+009 1.000e+000 1.486e-002 2.445e-005 
3.506e-005 1.531e+006 2.209e+009 1.000e+000 1.372e-002 2.447e-005 
3.507e-005 1.531e+006 2.209e+009 1.000e+000 1.721e-002 2.448e-005 
3.508e-005 1.531e+006 2.209e+009 1.000e+000 1.586e-002 2.449e-005 
3.510e-005 1.531e+006 2.209e+009 1.000e+000 1.690e-002 2.451e-005 
3.511e-005 1.531e+006 2.209e+009 1.000e+000 1.449e-002 2.452e-005 
3.512e-005 1.531e+006 2.209e+009 1.000e+000 1.692e-002 2.453e-005 
3.514e-005 1.531e+006 2.209e+009 1.000e+000 1.728e-002 2.455e-005 
3.515e-005 1.531e+006 2.209e+009 1.000e+000 1.710e-002 2.456e-005 
3.516e-005 1.531e+006 2.209e+009 1.000e+000 1.614e-002 2.457e-005 
3.518e-005 1.531e+006 2.210e+009 1.000e+000 1.666e-002 2.459e-005 
3.519e-005 1.531e+006 2.210e+009 1.000e+000 1.724e-002 2.460e-005 
3.521e-005 1.531e+006 2.211e+009 1.000e+000 1.653e-002 2.461e-005 
3.522e-005 1.531e+006 2.211e+009 1.000e+000 1.759e-002 2.463e-005 
3.523e-005 1.531e+006 2.207e+009 1.000e+000 1.651e-002 2.464e-005 
3.525e-005 1.531e+006 2.205e+009 1.000e+000 1.465e-002 2.466e-005 
3.526e-005 1.531e+006 2.204e+009 1.000e+000 1.590e-002 2.467e-005 
3.527e-005 1.530e+006 2.203e+009 1.000e+000 1.847e-002 2.469e-005 
3.529e-005 1.530e+006 2.202e+009 1.000e+000 1.816e-002 2.470e-005 
3.530e-005 1.530e+006 2.201e+009 1.000e+000 1.780e-002 2.472e-005 
3.531e-005 1.530e+006 2.201e+009 1.000e+000 1.612e-002 2.473e-005 
3.533e-005 1.529e+006 2.200e+009 1.000e+000 1.797e-002 2.475e-005 
3.534e-005 1.529e+006 2.200e+009 1.000e+000 1.815e-002 2.476e-005 
3.535e-005 1.529e+006 2.200e+009 1.000e+000 1.836e-002 2.478e-005 
3.537e-005 1.529e+006 2.200e+009 1.000e+000 1.690e-002 2.479e-005 
3.538e-005 1.529e+006 2.200e+009 1.000e+000 1.841e-002 2.481e-005 
3.539e-005 1.529e+006 2.199e+009 1.000e+000 1.536e-002 2.482e-005 
3.541e-005 1.528e+006 2.200e+009 1.000e+000 1.795e-002 2.484e-005 
3.542e-005 1.528e+006 2.200e+009 1.000e+000 1.665e-002 2.485e-005 
3.543e-005 1.528e+006 2.200e+009 1.000e+000 1.834e-002 2.486e-005 
3.545e-005 1.528e+006 2.200e+009 1.000e+000 1.723e-002 2.488e-005 
3.546e-005 1.528e+006 2.200e+009 1.000e+000 1.785e-002 2.489e-005 
3.547e-005 1.528e+006 2.200e+009 1.000e+000 1.592e-002 2.491e-005 
3.549e-005 1.528e+006 2.201e+009 1.000e+000 1.588e-002 2.492e-005 
3.550e-005 1.528e+006 2.201e+009 1.000e+000 1.809e-002 2.493e-005 
3.552e-005 1.528e+006 2.201e+009 1.000e+000 1.762e-002 2.494e-005 
3.553e-005 1.528e+006 2.201e+009 1.000e+000 1.789e-002 2.496e-005 
3.554e-005 1.528e+006 2.202e+009 1.000e+000 1.794e-002 2.497e-005 
3.556e-005 1.529e+006 2.202e+009 1.000e+000 1.520e-002 2.498e-005 
3.557e-005 1.529e+006 2.203e+009 1.000e+000 1.724e-002 2.500e-005 
3.558e-005 1.529e+006 2.203e+009 1.000e+000 1.744e-002 2.501e-005 
3.560e-005 1.529e+006 2.204e+009 1.000e+000 1.693e-002 2.502e-005 
3.561e-005 1.530e+006 2.204e+009 1.000e+000 1.589e-002 2.503e-005 
3.562e-005 1.530e+006 2.205e+009 1.000e+000 1.841e-002 2.504e-005 
3.564e-005 1.530e+006 2.205e+009 1.000e+000 1.829e-002 2.505e-005 
3.565e-005 1.531e+006 2.206e+009 1.000e+000 1.817e-002 2.506e-005 
3.566e-005 1.531e+006 2.207e+009 1.000e+000 1.736e-002 2.507e-005 
3.568e-005 1.532e+006 2.207e+009 1.000e+000 1.444e-002 2.508e-005 
3.569e-005 1.532e+006 2.208e+009 1.000e+000 1.726e-002 2.509e-005 
3.570e-005 1.533e+006 2.209e+009 1.000e+000 1.626e-002 2.510e-005 
3.572e-005 1.533e+006 2.209e+009 1.000e+000 1.636e-002 2.511e-005 
3.573e-005 1.534e+006 2.210e+009 1.000e+000 1.678e-002 2.512e-005 
3.574e-005 1.534e+006 2.211e+009 1.000e+000 1.449e-002 2.513e-005 
3.576e-005 1.535e+006 2.212e+009 1.000e+000 1.455e-002 2.514e-005 
3.577e-005 1.535e+006 2.212e+009 1.000e+000 1.578e-002 2.515e-005 
3.578e-005 1.536e+006 2.213e+009 1.000e+000 1.388e-002 2.516e-005 
3.580e-005 1.537e+006 2.214e+009 1.000e+000 1.447e-002 2.517e-005 
3.581e-005 1.537e+006 2.215e+009 1.000e+000 1.444e-002 2.518e-005 
3.583e-005 1.538e+006 2.215e+009 1.000e+000 1.471e-002 2.519e-005 
3.584e-005 1.538e+006 2.216e+009 1.000e+000 1.434e-002 2.520e-005 
3.585e-005 1.539e+006 2.217e+009 1.000e+000 1.605e-002 2.521e-005 
3.587e-005 1.540e+006 2.218e+009 1.000e+000 1.569e-002 2.522e-005 
3.588e-005 1.540e+006 2.219e+009 1.000e+000 1.550e-002 2.523e-005 
3.589e-005 1.541e+006 2.220e+009 1.000e+000 1.499e-002 2.523e-005 
3.591e-005 1.542e+006 2.221e+009 1.000e+000 1.588e-002 2.524e-005 
3.592e-005 1.542e+006 2.222e+009 1.000e+000 1.620e-002 2.525e-005 
3.593e-005 1.543e+006 2.222e+009 1.000e+000 1.603e-002 2.526e-005 
3.595e-005 1.544e+006 2.223e+009 1.000e+000 1.610e-002 2.527e-005 
3.596e-005 1.544e+006 2.224e+009 1.000e+000 1.519e-002 2.528e-005 
3.597e-005 1.545e+006 2.225e+009 1.000e+000 1.586e-002 2.529e-005 
3.599e-005 1.546e+006 2.226e+009 1.000e+000 1.520e-002 2.530e-005 
3.600e-005 1.546e+006 2.227e+009 1.000e+000 1.658e-002 2.530e-005 
3.601e-005 1.547e+006 2.228e+009 1.000e+000 1.616e-002 2.531e-005 
3.603e-005 1.548e+006 2.229e+009 1.000e+000 1.641e-002 2.532e-005 
3.604e-005 1.549e+006 2.229e+009 1.000e+000 1.689e-002 2.533e-005 
3.605e-005 1.549e+006 2.230e+009 1.000e+000 1.550e-002 2.534e-005 
3.607e-005 1.550e+006 2.231e+009 1.000e+000 1.526e-002 2.535e-005 
3.608e-005 1.551e+006 2.232e+009 1.000e+000 1.547e-002 2.535e-005 
3.609e-005 1.552e+006 2.233e+009 1.000e+000 1.644e-002 2.536e-005 
3.611e-005 1.552e+006 2.234e+009 1.000e+000 1.756e-002 2.537e-005 
3.612e-005 1.553e+006 2.235e+009 1.000e+000 1.638e-002 2.538e-005 
3.614e-005 1.554e+006 2.236e+009 1.000e+000 1.681e-002 2.539e-005 
3.615e-005 1.555e+006 2.237e+009 1.000e+000 1.510e-002 2.540e-005 
3.616e-005 1.555e+006 2.237e+009 1.000e+000 1.665e-002 2.540e-005 
3.618e-005 1.556e+006 2.238e+009 1.000e+000 1.546e-002 2.541e-005 
3.619e-005 1.557e+006 2.239e+009 1.000e+000 1.574e-002 2.542e-005 
3.620e-005 1.558e+006 2.240e+009 1.000e+000 1.548e-002 2.543e-005 
3.622e-005 1.559e+006 2.241e+009 1.000e+000 1.685e-002 2.544e-005 
3.623e-005 1.559e+006 2.242e+009 1.000e+000 1.652e-002 2.544e-005 
3.624e-005 1.560e+006 2.243e+009 1.000e+000 1.657e-002 2.545e-005 
3.626e-005 1.561e+006 2.244e+009 1.000e+000 1.517e-002 2.546e-005 
3.627e-005 1.562e+006 2.245e+009 1.000e+000 1.511e-002 2.547e-005 
3.628e-005 1.563e+006 2.246e+009 1.000e+000 1.682e-002 2.548e-005 
3.630e-005 1.563e+006 2.247e+009 1.000e+000 1.756e-002 2.548e-005 
3.631e-005 1.564e+006 2.248e+009 1.000e+000 1.515e-002 2.549e-005 
3.632e-005 1.565e+006 2.249e+009 1.000e+000 1.573e-002 2.550e-005 
3.634e-005 1.566e+006 2.250e+009 1.000e+000 1.623e-002 2.551e-005 
3.635e-005 1.567e+006 2.251e+009 1.000e+000 1.586e-002 2.551e-005 
3.636e-005 1.568e+006 2.252e+009 1.000e+000 1.655e-002 2.552e-005 
3.638e-005 1.568e+006 2.253e+009 1.000e+000 1.678e-002 2.553e-005 
3.639e-005 1.569e+006 2.254e+009 1.000e+000 1.626e-002 2.554e-005 
3.640e-005 1.570e+006 2.254e+009 1.000e+000 1.649e-002 2.555e-005 
3.642e-005 1.571e+006 2.255e+009 1.000e+000 1.556e-002 2.555e-005 
3.643e-005 1.571e+006 2.255e+009 1.000e+000 1.734e-002 2.556e-005 
3.645e-005 1.572e+006 2.256e+009 1.000e+000 1.600e-002 2.557e-005 
3.646e-005 1.573e+006 2.257e+009 1.000e+000 1.599e-002 2.558e-005 
3.647e-005 1.574e+006 2.258e+009 1.000e+000 1.592e-002 2.559e-005 
3.649e-005 1.574e+006 2.258e+009 1.000e+000 1.662e-002 2.560e-005 
3.650e-005 1.575e+006 2.259e+009 1.000e+000 1.704e-002 2.561e-005 
3.651e-005 1.576e+006 2.260e+009 1.000e+000 1.653e-002 2.561e-005 
3.653e-005 1.576e+006 2.256e+009 1.000e+000 1.647e-002 2.562e-005 
3.654e-005 1.577e+006 2.254e+009 1.000e+000 1.667e-002 2.563e-005 
3.655e-005 1.577e+006 2.254e+009 1.000e+000 1.666e-002 2.564e-005 
3.657e-005 1.578e+006 2.253e+009 1.000e+000 1.613e-002 2.566e-005 
3.658e-005 1.578e+006 2.253e+009 1.000e+000 1.665e-002 2.567e-005 
3.659e-005 1.578e+006 2.254e+009 1.000e+000 1.675e-002 2.568e-005 
3.661e-005 1.579e+006 2.254e+009 1.000e+000 1.651e-002 2.569e-005 
3.662e-005 1.579e+006 2.254e+009 1.000e+000 1.770e-002 2.570e-005 
3.663e-005 1.579e+006 2.255e+009 1.000e+000 1.748e-002 2.571e-005 
3.665e-005 1.580e+006 2.255e+009 1.000e+000 1.819e-002 2.572e-005 
3.666e-005 1.580e+006 2.256e+009 1.000e+000 1.616e-002 2.573e-005 
3.667e-005 1.581e+006 2.256e+009 1.000e+000 1.685e-002 2.574e-005 
3.669e-005 1.581e+006 2.257e+009 1.000e+000 1.696e-002 2.575e-005 
3.670e-005 1.581e+006 2.256e+009 1.000e+000 1.760e-002 2.576e-005 
3.671e-005 1.582e+006 2.256e+009 1.000e+000 1.634e-002 2.578e-005 
3.673e-005 1.582e+006 2.257e+009 1.000e+000 1.630e-002 2.579e-005 
3.674e-005 1.582e+006 2.259e+009 1.000e+000 1.935e-002 2.580e-005 
3.676e-005 1.582e+006 2.260e+009 1.000e+000 1.916e-002 2.581e-005 
3.677e-005 1.583e+006 2.261e+009 1.000e+000 2.028e-002 2.582e-005 
3.678e-005 1.583e+006 2.262e+009 1.000e+000 2.255e-002 2.583e-005 
3.680e-005 1.583e+006 2.263e+009 1.000e+000 2.296e-002 2.585e-005 
3.681e-005 1.583e+006 2.264e+009 1.000e+000 2.487e-002 2.586e-005 
3.682e-005 1.584e+006 2.265e+009 1.000e+000 2.129e-002 2.587e-005 
3.684e-005 1.584e+006 2.262e+009 1.000e+000 2.115e-002 2.588e-005 
3.685e-005 1.584e+006 2.259e+009 1.000e+000 2.236e-002 2.589e-005 
3.686e-005 1.584e+006 2.257e+009 1.000e+000 2.186e-002 2.590e-005 
3.688e-005 1.585e+006 2.255e+009 1.000e+000 2.248e-002 2.592e-005 
3.689e-005 1.585e+006 2.252e+009 1.000e+000 2.085e-002 2.593e-005 
3.690e-005 1.585e+006 2.238e+009 1.000e+000 1.398e-002 2.594e-005 
3.692e-005 1.585e+006 2.225e+009 1.000e+000 1.005e-002 2.595e-005 
3.693e-005 1.585e+006 2.225e+009 1.000e+000 1.002e-002 2.597e-005 
3.694e-005 1.585e+006 2.224e+009 1.000e+000 1.010e-002 2.598e-005 
3.696e-005 1.586e+006 2.225e+009 1.000e+000 1.022e-002 2.599e-005 
3.697e-005 1.586e+006 2.225e+009 1.000e+000 1.049e-002 2.600e-005 
3.698e-005 1.586e+006 2.225e+009 1.000e+000 1.006e-002 2.601e-005 
3.700e-005 1.586e+006 2.225e+009 1.000e+000 1.006e-002 2.603e-005 
3.701e-005 1.586e+006 2.225e+009 1.000e+000 1.020e-002 2.604e-005 
3.702e-005 1.587e+006 2.225e+009 1.000e+000 1.012e-002 2.605e-005 
3.704e-005 1.587e+006 2.216e+009 1.000e+000 1.093e-002 2.606e-005 
3.705e-005 1.587e+006 2.212e+009 1.000e+000 1.130e-002 2.608e-005 
3.707e-005 1.587e+006 2.210e+009 1.000e+000 1.155e-002 2.609e-005 
3.708e-005 1.587e+006 2.207e+009 1.000e+000 1.108e-002 2.610e-005 
3.709e-005 1.587e+006 2.205e+009 1.000e+000 1.132e-002 2.612e-005 
3.711e-005 1.587e+006 2.204e+009 1.000e+000 1.120e-002 2.613e-005 
3.712e-005 1.587e+006 2.202e+009 1.000e+000 1.104e-002 2.614e-005 
3.713e-005 1.587e+006 2.201e+009 1.000e+000 1.113e-002 2.616e-005 
3.715e-005 1.587e+006 2.199e+009 1.000e+000 1.107e-002 2.617e-005 
3.716e-005 1.587e+006 2.198e+009 1.000e+000 1.162e-002 2.618e-005 
3.717e-005 1.587e+006 2.197e+009 1.000e+000 1.114e-002 2.620e-005 
3.719e-005 1.587e+006 2.196e+009 1.000e+000 1.127e-002 2.621e-005 
3.720e-005 1.587e+006 2.195e+009 1.000e+000 1.151e-002 2.622e-005 
3.721e-005 1.587e+006 2.194e+009 1.000e+000 1.108e-002 2.624e-005 
3.723e-005 1.587e+006 2.193e+009 1.000e+000 1.097e-002 2.625e-005 
3.724e-005 1.587e+006 2.192e+009 1.000e+000 1.113e-002 2.626e-005 
3.725e-005 1.587e+006 2.191e+009 1.000e+000 1.100e-002 2.628e-005 
3.727e-005 1.587e+006 2.190e+009 1.000e+000 1.148e-002 2.629e-005 
3.728e-005 1.587e+006 2.189e+009 1.000e+000 1.106e-002 2.630e-005 
3.729e-005 1.587e+006 2.188e+009 1.000e+000 1.101e-002 2.632e-005 
3.731e-005 1.587e+006 2.188e+009 1.000e+000 1.115e-002 2.633e-005 
3.732e-005 1.587e+006 2.187e+009 1.000e+000 1.071e-002 2.634e-005 
3.733e-005 1.587e+006 2.186e+009 1.000e+000 1.066e-002 2.636e-005 
3.735e-005 1.587e+006 2.185e+009 1.000e+000 1.068e-002 2.637e-005 
3.736e-005 1.587e+006 2.185e+009 1.000e+000 1.085e-002 2.638e-005 
3.738e-005 1.587e+006 2.184e+009 1.000e+000 1.080e-002 2.640e-005 
3.739e-005 1.588e+006 2.183e+009 1.000e+000 1.080e-002 2.641e-005 
3.740e-005 1.588e+006 2.183e+009 1.000e+000 1.081e-002 2.642e-005 
3.742e-005 1.588e+006 2.182e+009 1.000e+000 1.081e-002 2.644e-005 
3.743e-005 1.588e+006 2.181e+009 1.000e+000 1.080e-002 2.645e-005 
3.744e-005 1.588e+006 2.181e+009 1.000e+000 1.082e-002 2.646e-005 
3.746e-005 1.588e+006 2.180e+009 1.000e+000 1.081e-002 2.648e-005 
3.747e-005 1.587e+006 2.173e+009 1.000e+000 1.129e-002 2.649e-005 
3.748e-005 1.587e+006 2.168e+009 1.000e+000 1.133e-002 2.650e-005 
3.750e-005 1.587e+006 2.165e+009 1.000e+000 1.133e-002 2.652e-005 
3.751e-005 1.587e+006 2.163e+009 1.000e+000 1.135e-002 2.654e-005 
3.752e-005 1.587e+006 2.161e+009 1.000e+000 1.137e-002 2.655e-005 
3.754e-005 1.586e+006 2.159e+009 1.000e+000 1.135e-002 2.657e-005 
3.755e-005 1.586e+006 2.157e+009 1.000e+000 1.139e-002 2.658e-005 
3.756e-005 1.586e+006 2.156e+009 1.000e+000 1.143e-002 2.660e-005 
3.758e-005 1.586e+006 2.154e+009 1.000e+000 1.146e-002 2.661e-005 
3.759e-005 1.585e+006 2.153e+009 1.000e+000 1.147e-002 2.663e-005 
3.760e-005 1.585e+006 2.152e+009 1.000e+000 1.150e-002 2.664e-005 
3.762e-005 1.585e+006 2.150e+009 1.000e+000 1.136e-002 2.666e-005 
3.763e-005 1.584e+006 2.149e+009 1.000e+000 1.116e-002 2.667e-005 
3.765e-005 1.584e+006 2.148e+009 1.000e+000 1.112e-002 2.669e-005 
3.766e-005 1.584e+006 2.147e+009 1.000e+000 1.109e-002 2.670e-005 
3.767e-005 1.584e+006 2.146e+009 1.000e+000 1.134e-002 2.672e-005 
3.769e-005 1.584e+006 2.145e+009 1.000e+000 1.137e-002 2.673e-005 
3.770e-005 1.584e+006 2.144e+009 1.000e+000 1.138e-002 2.674e-005 
3.771e-005 1.584e+006 2.143e+009 1.000e+000 1.134e-002 2.676e-005 
3.773e-005 1.584e+006 2.142e+009 1.000e+000 1.133e-002 2.677e-005 
3.774e-005 1.584e+006 2.141e+009 1.000e+000 1.135e-002 2.679e-005 
3.775e-005 1.584e+006 2.140e+009 1.000e+000 1.133e-002 2.680e-005 
3.777e-005 1.584e+006 2.139e+009 1.000e+000 1.146e-002 2.681e-005 
3.778e-005 1.583e+006 2.138e+009 1.000e+000 1.099e-002 2.683e-005 
3.779e-005 1.583e+006 2.137e+009 1.000e+000 1.142e-002 2.684e-005 
3.781e-005 1.583e+006 2.136e+009 1.000e+000 1.118e-002 2.686e-005 
3.782e-005 1.583e+006 2.135e+009 1.000e+000 1.167e-002 2.687e-005 
3.783e-005 1.583e+006 2.134e+009 1.000e+000 1.170e-002 2.689e-005 
3.785e-005 1.582e+006 2.133e+009 1.000e+000 1.150e-002 2.690e-005 
3.786e-005 1.582e+006 2.133e+009 1.000e+000 1.132e-002 2.692e-005 
3.787e-005 1.582e+006 2.132e+009 1.000e+000 1.139e-002 2.693e-005 
3.789e-005 1.582e+006 2.131e+009 1.000e+000 1.140e-002 2.695e-005 
3.790e-005 1.581e+006 2.130e+009 1.000e+000 1.138e-002 2.696e-005 
3.791e-005 1.581e+006 2.130e+009 1.000e+000 1.191e-002 2.698e-005 
3.793e-005 1.581e+006 2.129e+009 1.000e+000 1.150e-002 2.700e-005 
3.794e-005 1.580e+006 2.128e+009 1.000e+000 1.194e-002 2.701e-005 
3.796e-005 1.580e+006 2.128e+009 1.000e+000 1.184e-002 2.703e-005 
3.797e-005 1.579e+006 2.127e+009 1.000e+000 1.151e-002 2.704e-005 
3.798e-005 1.579e+006 2.126e+009 1.000e+000 1.145e-002 2.706e-005 
3.800e-005 1.578e+006 2.126e+009 1.000e+000 1.200e-002 2.708e-005 
3.801e-005 1.578e+006 2.125e+009 1.000e+000 1.204e-002 2.709e-005 
3.802e-005 1.578e+006 2.125e+009 1.000e+000 1.209e-002 2.711e-005 
3.804e-005 1.577e+006 2.124e+009 1.000e+000 1.116e-002 2.713e-005 
3.805e-005 1.577e+006 2.124e+009 1.000e+000 1.152e-002 2.715e-005 
3.806e-005 1.576e+006 2.124e+009 1.000e+000 1.208e-002 2.716e-005 
3.808e-005 1.576e+006 2.123e+009 1.000e+000 1.123e-002 2.718e-005 
3.809e-005 1.575e+006 2.123e+009 1.000e+000 1.155e-002 2.720e-005 
3.810e-005 1.575e+006 2.123e+009 1.000e+000 1.165e-002 2.721e-005 
3.812e-005 1.574e+006 2.123e+009 1.000e+000 1.191e-002 2.723e-005 
3.813e-005 1.574e+006 2.123e+009 1.000e+000 1.149e-002 2.725e-005 
3.814e-005 1.573e+006 2.123e+009 1.000e+000 1.145e-002 2.726e-005 
3.816e-005 1.573e+006 2.122e+009 1.000e+000 1.146e-002 2.728e-005 
3.817e-005 1.572e+006 2.122e+009 1.000e+000 1.152e-002 2.730e-005 
3.818e-005 1.572e+006 2.122e+009 1.000e+000 1.150e-002 2.731e-005 
3.820e-005 1.571e+006 2.122e+009 1.000e+000 1.201e-002 2.733e-005 
3.821e-005 1.571e+006 2.123e+009 1.000e+000 1.177e-002 2.735e-005 
3.822e-005 1.570e+006 2.123e+009 1.000e+000 1.221e-002 2.736e-005 
3.824e-005 1.570e+006 2.123e+009 1.000e+000 1.225e-002 2.738e-005 
3.825e-005 1.569e+006 2.123e+009 1.000e+000 1.157e-002 2.740e-005 
3.827e-005 1.569e+006 2.123e+009 1.000e+000 1.206e-002 2.741e-005 
3.828e-005 1.569e+006 2.123e+009 1.000e+000 1.152e-002 2.743e-005 
3.829e-005 1.568e+006 2.123e+009 1.000e+000 1.193e-002 2.745e-005 
3.831e-005 1.568e+006 2.123e+009 1.000e+000 1.199e-002 2.746e-005 
3.832e-005 1.567e+006 2.123e+009 1.000e+000 1.205e-002 2.748e-005 
3.833e-005 1.567e+006 2.123e+009 1.000e+000 1.146e-002 2.749e-005 
3.835e-005 1.567e+006 2.123e+009 1.000e+000 1.179e-002 2.751e-005 
3.836e-005 1.566e+006 2.123e+009 1.000e+000 1.184e-002 2.753e-005 
3.837e-005 1.566e+006 2.124e+009 1.000e+000 1.140e-002 2.754e-005 
3.839e-005 1.565e+006 2.124e+009 1.000e+000 1.142e-002 2.756e-005 
3.840e-005 1.565e+006 2.124e+009 1.000e+000 1.130e-002 2.758e-005 
3.841e-005 1.565e+006 2.124e+009 1.000e+000 1.138e-002 2.759e-005 
3.843e-005 1.564e+006 2.125e+009 1.000e+000 1.133e-002 2.761e-005 
3.844e-005 1.564e+006 2.125e+009 1.000e+000 1.183e-002 2.762e-005 
3.845e-005 1.563e+006 2.125e+009 1.000e+000 1.186e-002 2.764e-005 
3.847e-005 1.563e+006 2.126e+009 1.000e+000 1.186e-002 2.766e-005 
3.848e-005 1.563e+006 2.126e+009 1.000e+000 1.133e-002 2.767e-005 
3.849e-005 1.562e+006 2.126e+009 1.000e+000 1.126e-002 2.769e-005 
3.851e-005 1.562e+006 2.127e+009 1.000e+000 1.149e-002 2.771e-005 
3.852e-005 1.561e+006 2.128e+009 1.000e+000 1.152e-002 2.772e-005 
3.853e-005 1.561e+006 2.128e+009 1.000e+000 1.152e-002 2.774e-005 
3.855e-005 1.561e+006 2.129e+009 1.000e+000 1.138e-002 2.775e-005 
3.856e-005 1.560e+006 2.130e+009 1.000e+000 1.147e-002 2.777e-005 
3.858e-005 1.560e+006 2.131e+009 1.000e+000 1.148e-002 2.779e-005 
3.859e-005 1.559e+006 2.131e+009 1.000e+000 1.152e-002 2.780e-005 
3.860e-005 1.559e+006 2.132e+009 1.000e+000 1.155e-002 2.782e-005 
3.862e-005 1.559e+006 2.133e+009 1.000e+000 1.147e-002 2.784e-005 
3.863e-005 1.558e+006 2.133e+009 1.000e+000 1.139e-002 2.785e-005 
3.864e-005 1.558e+006 2.134e+009 1.000e+000 1.134e-002 2.787e-005 
3.866e-005 1.557e+006 2.135e+009 1.000e+000 1.131e-002 2.788e-005 
3.867e-005 1.557e+006 2.136e+009 1.000e+000 1.124e-002 2.790e-005 
3.868e-005 1.557e+006 2.137e+009 1.000e+000 1.144e-002 2.791e-005 
3.870e-005 1.557e+006 2.138e+009 1.000e+000 1.109e-002 2.793e-005 
3.871e-005 1.557e+006 2.139e+009 1.000e+000 1.106e-002 2.794e-005 
3.872e-005 1.556e+006 2.140e+009 1.000e+000 1.112e-002 2.796e-005 
3.874e-005 1.556e+006 2.141e+009 1.000e+000 1.083e-002 2.797e-005 
3.875e-005 1.556e+006 2.142e+009 1.000e+000 1.084e-002 2.799e-005 
3.876e-005 1.556e+006 2.143e+009 1.000e+000 1.083e-002 2.800e-005 
3.878e-005 1.556e+006 2.144e+009 1.000e+000 1.072e-002 2.802e-005 
3.879e-005 1.555e+006 2.143e+009 1.000e+000 1.117e-002 2.803e-005 
3.880e-005 1.555e+006 2.143e+009 1.000e+000 1.118e-002 2.805e-005 
3.882e-005 1.554e+006 2.144e+009 1.000e+000 1.119e-002 2.807e-005 
3.883e-005 1.554e+006 2.144e+009 1.000e+000 1.115e-002 2.808e-005 
3.884e-005 1.554e+006 2.145e+009 1.000e+000 1.117e-002 2.810e-005 
3.886e-005 1.553e+006 2.146e+009 1.000e+000 1.252e-002 2.812e-005 
3.887e-005 1.553e+006 2.145e+009 1.000e+000 1.143e-002 2.813e-005 
3.889e-005 1.552e+006 2.145e+009 1.000e+000 1.136e-002 2.815e-005 
3.890e-005 1.552e+006 2.145e+009 1.000e+000 1.132e-002 2.816e-005 
3.891e-005 1.551e+006 2.145e+009 1.000e+000 1.126e-002 2.818e-005 
3.893e-005 1.551e+006 2.145e+009 1.000e+000 1.106e-002 2.820e-005 
3.894e-005 1.551e+006 2.146e+009 1.000e+000 1.118e-002 2.821e-005 
3.895e-005 1.550e+006 2.146e+009 1.000e+000 1.098e-002 2.823e-005 
3.897e-005 1.550e+006 2.147e+009 1.000e+000 1.089e-002 2.825e-005 
3.898e-005 1.550e+006 2.147e+009 1.000e+000 1.084e-002 2.826e-005 
3.899e-005 1.549e+006 2.148e+009 1.000e+000 1.077e-002 2.828e-005 
3.901e-005 1.549e+006 2.148e+009 1.000e+000 1.067e-002 2.829e-005 
3.902e-005 1.549e+006 2.149e+009 1.000e+000 1.059e-002 2.831e-005 
3.903e-005 1.549e+006 2.150e+009 1.000e+000 1.061e-002 2.832e-005 
3.905e-005 1.548e+006 2.150e+009 1.000e+000 1.056e-002 2.834e-005 
3.906e-005 1.548e+006 2.151e+009 1.000e+000 1.072e-002 2.835e-005 
3.907e-005 1.548e+006 2.151e+009 1.000e+000 1.068e-002 2.837e-005 
3.909e-005 1.548e+006 2.152e+009 1.000e+000 1.069e-002 2.838e-005 
3.910e-005 1.548e+006 2.153e+009 1.000e+000 1.067e-002 2.840e-005 
3.911e-005 1.547e+006 2.154e+009 1.000e+000 1.065e-002 2.841e-005 
3.913e-005 1.547e+006 2.154e+009 1.000e+000 1.056e-002 2.843e-005 
3.914e-005 1.547e+006 2.155e+009 1.000e+000 1.059e-002 2.844e-005 
3.915e-005 1.547e+006 2.156e+009 1.000e+000 1.059e-002 2.846e-005 
3.917e-005 1.547e+006 2.156e+009 1.000e+000 1.062e-002 2.847e-005 
3.918e-005 1.547e+006 2.157e+009 1.000e+000 1.069e-002 2.848e-005 
3.920e-005 1.547e+006 2.158e+009 1.000e+000 1.101e-002 2.850e-005 
3.921e-005 1.546e+006 2.158e+009 1.000e+000 1.088e-002 2.851e-005 
3.922e-005 1.546e+006 2.158e+009 1.000e+000 1.093e-002 2.853e-005 
3.924e-005 1.546e+006 2.159e+009 1.000e+000 1.088e-002 2.854e-005 
3.925e-005 1.546e+006 2.159e+009 1.000e+000 1.083e-002 2.856e-005 
3.926e-005 1.545e+006 2.160e+009 1.000e+000 1.089e-002 2.857e-005 
3.928e-005 1.545e+006 2.160e+009 1.000e+000 1.112e-002 2.859e-005 
3.929e-005 1.545e+006 2.161e+009 1.000e+000 1.089e-002 2.861e-005 
3.930e-005 1.544e+006 2.162e+009 1.000e+000 1.100e-002 2.862e-005 
3.932e-005 1.544e+006 2.162e+009 1.000e+000 1.123e-002 2.864e-005 
3.933e-005 1.544e+006 2.163e+009 1.000e+000 1.128e-002 2.865e-005 
3.934e-005 1.543e+006 2.164e+009 1.000e+000 1.148e-002 2.867e-005 
3.936e-005 1.543e+006 2.164e+009 1.000e+000 1.133e-002 2.868e-005 
3.937e-005 1.543e+006 2.165e+009 1.000e+000 1.103e-002 2.870e-005 
3.938e-005 1.543e+006 2.166e+009 1.000e+000 1.120e-002 2.871e-005 
3.940e-005 1.542e+006 2.167e+009 1.000e+000 1.131e-002 2.873e-005 
3.941e-005 1.542e+006 2.167e+009 1.000e+000 1.131e-002 2.875e-005 
3.942e-005 1.542e+006 2.168e+009 1.000e+000 1.105e-002 2.876e-005 
3.944e-005 1.541e+006 2.169e+009 1.000e+000 1.087e-002 2.878e-005 
3.945e-005 1.541e+006 2.170e+009 1.000e+000 1.094e-002 2.879e-005 
3.946e-005 1.541e+006 2.171e+009 1.000e+000 1.097e-002 2.881e-005 
3.948e-005 1.540e+006 2.171e+009 1.000e+000 1.087e-002 2.882e-005 
3.949e-005 1.540e+006 2.172e+009 1.000e+000 1.083e-002 2.884e-005 
3.951e-005 1.540e+006 2.173e+009 1.000e+000 1.095e-002 2.885e-005 
3.952e-005 1.540e+006 2.174e+009 1.000e+000 1.079e-002 2.887e-005 
3.953e-005 1.539e+006 2.175e+009 1.000e+000 1.085e-002 2.889e-005 
3.955e-005 1.539e+006 2.175e+009 1.000e+000 1.059e-002 2.890e-005 
3.956e-005 1.539e+006 2.176e+009 1.000e+000 1.057e-002 2.892e-005 
3.957e-005 1.539e+006 2.177e+009 1.000e+000 1.073e-002 2.893e-005 
3.959e-005 1.538e+006 2.178e+009 1.000e+000 1.060e-002 2.895e-005 
3.960e-005 1.538e+006 2.178e+009 1.000e+000 1.088e-002 2.896e-005 
3.961e-005 1.538e+006 2.179e+009 1.000e+000 1.056e-002 2.898e-005 
3.963e-005 1.538e+006 2.180e+009 1.000e+000 1.056e-002 2.899e-005 
3.964e-005 1.538e+006 2.181e+009 1.000e+000 1.062e-002 2.901e-005 
3.965e-005 1.537e+006 2.181e+009 1.000e+000 1.057e-002 2.902e-005 
3.967e-005 1.537e+006 2.182e+009 1.000e+000 1.059e-002 2.903e-005 
3.968e-005 1.537e+006 2.183e+009 1.000e+000 1.062e-002 2.905e-005 
3.969e-005 1.537e+006 2.184e+009 1.000e+000 1.061e-002 2.906e-005 
3.971e-005 1.537e+006 2.184e+009 1.000e+000 1.043e-002 2.908e-005 
3.972e-005 1.537e+006 2.185e+009 1.000e+000 1.042e-002 2.909e-005 
3.973e-005 1.537e+006 2.186e+009 1.000e+000 1.056e-002 2.911e-005 
3.975e-005 1.536e+006 2.187e+009 1.000e+000 1.081e-002 2.912e-005 
3.976e-005 1.536e+006 2.187e+009 1.000e+000 1.063e-002 2.914e-005 
3.977e-005 1.536e+006 2.188e+009 1.000e+000 1.042e-002 2.915e-005 
3.979e-005 1.536e+006 2.189e+009 1.000e+000 1.025e-002 2.916e-005 
3.980e-005 1.536e+006 2.190e+009 1.000e+000 1.077e-002 2.918e-005 
3.982e-005 1.536e+006 2.191e+009 1.000e+000 1.023e-002 2.919e-005 
3.983e-005 1.536e+006 2.192e+009 1.000e+000 1.042e-002 2.920e-005 
3.984e-005 1.536e+006 2.193e+009 1.000e+000 1.049e-002 2.922e-005 
3.986e-005 1.537e+006 2.194e+009 1.000e+000 1.039e-002 2.923e-005 
3.987e-005 1.537e+006 2.194e+009 1.000e+000 9.843e-003 2.924e-005 
3.988e-005 1.537e+006 2.195e+009 1.000e+000 9.709e-003 2.925e-005 
3.990e-005 1.537e+006 2.196e+009 1.000e+000 9.761e-003 2.926e-005 
3.991e-005 1.538e+006 2.197e+009 1.000e+000 9.553e-003 2.927e-005 
3.992e-005 1.538e+006 2.198e+009 1.000e+000 9.500e-003 2.929e-005 
3.994e-005 1.538e+006 2.199e+009 1.000e+000 9.711e-003 2.930e-005 
3.995e-005 1.539e+006 2.200e+009 1.000e+000 9.377e-003 2.931e-005 
3.996e-005 1.539e+006 2.201e+009 1.000e+000 9.685e-003 2.932e-005 
3.998e-005 1.539e+006 2.202e+009 1.000e+000 9.350e-003 2.933e-005 
3.999e-005 1.540e+006 2.203e+009 1.000e+000 9.310e-003 2.934e-005 
4.000e-005 1.540e+006 2.204e+009 1.000e+000 9.205e-003 2.935e-005 
4.002e-005 1.541e+006 2.205e+009 1.000e+000 9.339e-003 2.936e-005 
4.003e-005 1.541e+006 2.206e+009 1.000e+000 9.341e-003 2.937e-005 
4.004e-005 1.541e+006 2.207e+009 1.000e+000 9.495e-003 2.938e-005 
4.006e-005 1.542e+006 2.208e+009 1.000e+000 9.502e-003 2.939e-005 
4.007e-005 1.542e+006 2.209e+009 1.000e+000 9.562e-003 2.940e-005 
4.008e-005 1.543e+006 2.210e+009 1.000e+000 9.285e-003 2.941e-005 
4.010e-005 1.543e+006 2.211e+009 1.000e+000 9.092e-003 2.942e-005 
4.011e-005 1.544e+006 2.212e+009 1.000e+000 9.337e-003 2.944e-005 
4.013e-005 1.544e+006 2.213e+009 1.000e+000 9.193e-003 2.945e-005 
4.014e-005 1.545e+006 2.214e+009 1.000e+000 9.326e-003 2.946e-005 
4.015e-005 1.545e+006 2.216e+009 1.000e+000 9.001e-003 2.947e-005 
4.017e-005 1.546e+006 2.217e+009 1.000e+000 9.157e-003 2.948e-005 
4.018e-005 1.546e+006 2.218e+009 1.000e+000 9.071e-003 2.949e-005 
4.019e-005 1.547e+006 2.219e+009 1.000e+000 9.221e-003 2.950e-005 
4.021e-005 1.547e+006 2.220e+009 1.000e+000 9.222e-003 2.951e-005 
4.022e-005 1.548e+006 2.221e+009 1.000e+000 9.153e-003 2.951e-005 
4.023e-005 1.548e+006 2.222e+009 1.000e+000 9.014e-003 2.952e-005 
4.025e-005 1.549e+006 2.223e+009 1.000e+000 9.381e-003 2.953e-005 
4.026e-005 1.550e+006 2.224e+009 1.000e+000 8.749e-003 2.954e-005 
4.027e-005 1.550e+006 2.225e+009 1.000e+000 8.882e-003 2.955e-005 
4.029e-005 1.551e+006 2.226e+009 1.000e+000 8.840e-003 2.956e-005 
4.030e-005 1.552e+006 2.224e+009 1.000e+000 9.233e-003 2.957e-005 
4.031e-005 1.552e+006 2.224e+009 1.000e+000 8.898e-003 2.958e-005 
4.033e-005 1.553e+006 2.224e+009 1.000e+000 8.697e-003 2.959e-005 
4.034e-005 1.553e+006 2.225e+009 1.000e+000 8.772e-003 2.960e-005 
4.035e-005 1.554e+006 2.225e+009 1.000e+000 8.789e-003 2.961e-005 
4.037e-005 1.554e+006 2.226e+009 1.000e+000 8.812e-003 2.962e-005 
4.038e-005 1.555e+006 2.227e+009 1.000e+000 8.789e-003 2.963e-005 
4.040e-005 1.555e+006 2.228e+009 1.000e+000 8.872e-003 2.964e-005 
4.041e-005 1.556e+006 2.228e+009 1.000e+000 8.980e-003 2.965e-005 
4.042e-005 1.556e+006 2.229e+009 1.000e+000 8.738e-003 2.966e-005 
4.044e-005 1.557e+006 2.230e+009 1.000e+000 8.844e-003 2.967e-005 
4.045e-005 1.558e+006 2.231e+009 1.000e+000 9.193e-003 2.968e-005 
4.046e-005 1.558e+006 2.231e+009 1.000e+000 8.658e-003 2.969e-005 
4.048e-005 1.559e+006 2.232e+009 1.000e+000 8.802e-003 2.969e-005 
4.049e-005 1.559e+006 2.233e+009 1.000e+000 8.604e-003 2.970e-005 
4.050e-005 1.560e+006 2.234e+009 1.000e+000 8.739e-003 2.971e-005 
4.052e-005 1.561e+006 2.235e+009 1.000e+000 8.565e-003 2.972e-005 
4.053e-005 1.561e+006 2.236e+009 1.000e+000 8.670e-003 2.973e-005 
4.054e-005 1.562e+006 2.236e+009 1.000e+000 8.657e-003 2.974e-005 
4.056e-005 1.562e+006 2.233e+009 1.000e+000 9.327e-003 2.975e-005 
4.057e-005 1.563e+006 2.228e+009 1.000e+000 9.276e-003 2.976e-005 
4.058e-005 1.563e+006 2.226e+009 1.000e+000 9.387e-003 2.977e-005 
4.060e-005 1.564e+006 2.224e+009 1.000e+000 9.301e-003 2.978e-005 
4.061e-005 1.564e+006 2.223e+009 1.000e+000 9.358e-003 2.979e-005 
4.062e-005 1.565e+006 2.222e+009 1.000e+000 9.159e-003 2.980e-005 
4.064e-005 1.565e+006 2.222e+009 1.000e+000 9.199e-003 2.981e-005 
4.065e-005 1.566e+006 2.221e+009 1.000e+000 9.336e-003 2.982e-005 
4.066e-005 1.566e+006 2.221e+009 1.000e+000 9.395e-003 2.983e-005 
4.068e-005 1.566e+006 2.220e+009 1.000e+000 9.448e-003 2.984e-005 
4.069e-005 1.567e+006 2.220e+009 1.000e+000 9.572e-003 2.985e-005 
4.071e-005 1.567e+006 2.219e+009 1.000e+000 9.463e-003 2.986e-005 
4.072e-005 1.568e+006 2.219e+009 1.000e+000 9.224e-003 2.987e-005 
4.073e-005 1.568e+006 2.219e+009 1.000e+000 9.434e-003 2.989e-005 
4.075e-005 1.569e+006 2.219e+009 1.000e+000 9.600e-003 2.990e-005 
4.076e-005 1.569e+006 2.219e+009 1.000e+000 9.610e-003 2.991e-005 
4.077e-005 1.570e+006 2.219e+009 1.000e+000 9.575e-003 2.992e-005 
4.079e-005 1.570e+006 2.219e+009 1.000e+000 9.566e-003 2.993e-005 
4.080e-005 1.570e+006 2.219e+009 1.000e+000 9.545e-003 2.994e-005 
4.081e-005 1.571e+006 2.219e+009 1.000e+000 9.545e-003 2.995e-005 
4.083e-005 1.571e+006 2.219e+009 1.000e+000 9.540e-003 2.996e-005 
4.084e-005 1.572e+006 2.219e+009 1.000e+000 9.555e-003 2.997e-005 
4.085e-005 1.572e+006 2.219e+009 1.000e+000 9.556e-003 2.998e-005 
4.087e-005 1.573e+006 2.220e+009 1.000e+000 9.552e-003 2.999e-005 
4.088e-005 1.573e+006 2.215e+009 1.000e+000 1.022e-002 3.000e-005 
4.089e-005 1.573e+006 2.214e+009 1.000e+000 1.027e-002 3.001e-005 
4.091e-005 1.573e+006 2.213e+009 1.000e+000 1.026e-002 3.003e-005 
4.092e-005 1.573e+006 2.212e+009 1.000e+000 1.021e-002 3.004e-005 
4.093e-005 1.573e+006 2.212e+009 1.000e+000 1.017e-002 3.005e-005 
4.095e-005 1.573e+006 2.212e+009 1.000e+000 1.017e-002 3.007e-005 
4.096e-005 1.574e+006 2.212e+009 1.000e+000 1.013e-002 3.008e-005 
4.097e-005 1.574e+006 2.212e+009 1.000e+000 1.014e-002 3.009e-005 
4.099e-005 1.574e+006 2.211e+009 1.000e+000 1.038e-002 3.010e-005 
4.100e-005 1.574e+006 2.211e+009 1.000e+000 1.040e-002 3.012e-005 
4.102e-005 1.574e+006 2.211e+009 1.000e+000 1.040e-002 3.013e-005 
4.103e-005 1.574e+006 2.211e+009 1.000e+000 1.038e-002 3.014e-005 
4.104e-005 1.574e+006 2.211e+009 1.000e+000 1.040e-002 3.016e-005 
4.106e-005 1.574e+006 2.212e+009 1.000e+000 1.041e-002 3.017e-005 
4.107e-005 1.574e+006 2.212e+009 1.000e+000 1.038e-002 3.019e-005 
4.108e-005 1.574e+006 2.212e+009 1.000e+000 1.037e-002 3.020e-005 
4.110e-005 1.574e+006 2.213e+009 1.000e+000 1.042e-002 3.021e-005 
4.111e-005 1.573e+006 2.214e+009 1.000e+000 1.042e-002 3.023e-005 
4.112e-005 1.573e+006 2.214e+009 1.000e+000 1.040e-002 3.024e-005 
4.114e-005 1.573e+006 2.215e+009 1.000e+000 1.038e-002 3.025e-005 
4.115e-005 1.573e+006 2.215e+009 1.000e+000 1.033e-002 3.027e-005 
4.116e-005 1.573e+006 2.216e+009 1.000e+000 1.031e-002 3.028e-005 
4.118e-005 1.573e+006 2.217e+009 1.000e+000 1.033e-002 3.029e-005 
4.119e-005 1.573e+006 2.218e+009 1.000e+000 1.030e-002 3.031e-005 
4.120e-005 1.573e+006 2.219e+009 1.000e+000 1.028e-002 3.032e-005 
4.122e-005 1.573e+006 2.219e+009 1.000e+000 1.030e-002 3.034e-005 
4.123e-005 1.573e+006 2.220e+009 1.000e+000 1.029e-002 3.035e-005 
4.124e-005 1.573e+006 2.221e+009 1.000e+000 1.026e-002 3.036e-005 
4.126e-005 1.573e+006 2.222e+009 1.000e+000 9.907e-003 3.038e-005 
4.127e-005 1.573e+006 2.223e+009 1.000e+000 1.011e-002 3.039e-005 
4.128e-005 1.573e+006 2.224e+009 1.000e+000 9.851e-003 3.040e-005 
4.130e-005 1.573e+006 2.225e+009 1.000e+000 9.823e-003 3.042e-005 
4.131e-005 1.573e+006 2.226e+009 1.000e+000 9.929e-003 3.043e-005 
4.133e-005 1.573e+006 2.227e+009 1.000e+000 9.880e-003 3.044e-005 
4.134e-005 1.573e+006 2.228e+009 1.000e+000 1.000e-002 3.046e-005 
4.135e-005 1.573e+006 2.229e+009 1.000e+000 9.825e-003 3.047e-005 
4.137e-005 1.573e+006 2.230e+009 1.000e+000 9.854e-003 3.048e-005 
4.138e-005 1.573e+006 2.231e+009 1.000e+000 1.025e-002 3.050e-005 
4.139e-005 1.573e+006 2.232e+009 1.000e+000 9.787e-003 3.051e-005 
4.141e-005 1.573e+006 2.233e+009 1.000e+000 9.786e-003 3.052e-005 
4.142e-005 1.573e+006 2.234e+009 1.000e+000 9.940e-003 3.054e-005 
4.143e-005 1.573e+006 2.235e+009 1.000e+000 9.925e-003 3.055e-005 
4.145e-005 1.573e+006 2.236e+009 1.000e+000 1.016e-002 3.056e-005 
4.146e-005 1.573e+006 2.236e+009 1.000e+000 1.044e-002 3.058e-005 
4.147e-005 1.573e+006 2.234e+009 1.000e+000 1.059e-002 3.059e-005 
4.149e-005 1.573e+006 2.233e+009 1.000e+000 1.075e-002 3.061e-005 
4.150e-005 1.572e+006 2.233e+009 1.000e+000 1.127e-002 3.063e-005 
4.151e-005 1.572e+006 2.233e+009 1.000e+000 1.084e-002 3.064e-005 
4.153e-005 1.571e+006 2.234e+009 1.000e+000 1.134e-002 3.066e-005 
4.154e-005 1.571e+006 2.234e+009 1.000e+000 1.089e-002 3.067e-005 
4.155e-005 1.571e+006 2.234e+009 1.000e+000 1.097e-002 3.069e-005 
4.157e-005 1.570e+006 2.235e+009 1.000e+000 1.068e-002 3.071e-005 
4.158e-005 1.570e+006 2.236e+009 1.000e+000 1.075e-002 3.072e-005 
4.159e-005 1.569e+006 2.236e+009 1.000e+000 1.118e-002 3.074e-005 
4.161e-005 1.569e+006 2.237e+009 1.000e+000 1.080e-002 3.076e-005 
4.162e-005 1.568e+006 2.238e+009 1.000e+000 1.124e-002 3.077e-005 
4.164e-005 1.568e+006 2.234e+009 1.000e+000 1.141e-002 3.079e-005 
4.165e-005 1.567e+006 2.234e+009 1.000e+000 1.135e-002 3.081e-005 
4.166e-005 1.567e+006 2.233e+009 1.000e+000 1.164e-002 3.083e-005 
4.168e-005 1.566e+006 2.233e+009 1.000e+000 1.128e-002 3.084e-005 
4.169e-005 1.565e+006 2.233e+009 1.000e+000 1.142e-002 3.086e-005 
4.170e-005 1.565e+006 2.234e+009 1.000e+000 1.141e-002 3.088e-005 
4.172e-005 1.564e+006 2.234e+009 1.000e+000 1.160e-002 3.090e-005 
4.173e-005 1.563e+006 2.234e+009 1.000e+000 1.171e-002 3.092e-005 
4.174e-005 1.563e+006 2.235e+009 1.000e+000 1.147e-002 3.093e-005 
4.176e-005 1.562e+006 2.235e+009 1.000e+000 1.167e-002 3.095e-005 
4.177e-005 1.561e+006 2.236e+009 1.000e+000 1.149e-002 3.097e-005 
4.178e-005 1.561e+006 2.236e+009 1.000e+000 1.134e-002 3.099e-005 
4.180e-005 1.560e+006 2.237e+009 1.000e+000 1.195e-002 3.101e-005 
4.181e-005 1.559e+006 2.237e+009 1.000e+000 1.174e-002 3.103e-005 
4.182e-005 1.559e+006 2.238e+009 1.000e+000 1.193e-002 3.104e-005 
4.184e-005 1.558e+006 2.239e+009 1.000e+000 1.194e-002 3.106e-005 
4.185e-005 1.557e+006 2.239e+009 1.000e+000 1.191e-002 3.108e-005 
4.186e-005 1.556e+006 2.240e+009 1.000e+000 1.179e-002 3.110e-005 
4.188e-005 1.556e+006 2.241e+009 1.000e+000 1.177e-002 3.112e-005 
4.189e-005 1.555e+006 2.241e+009 1.000e+000 1.178e-002 3.114e-005 
4.190e-005 1.554e+006 2.242e+009 1.000e+000 1.198e-002 3.116e-005 
4.192e-005 1.553e+006 2.243e+009 1.000e+000 1.198e-002 3.117e-005 
4.193e-005 1.553e+006 2.244e+009 1.000e+000 1.205e-002 3.119e-005 
4.195e-005 1.552e+006 2.245e+009 1.000e+000 1.148e-002 3.121e-005 
4.196e-005 1.551e+006 2.246e+009 1.000e+000 1.234e-002 3.123e-005 
4.197e-005 1.550e+006 2.246e+009 1.000e+000 1.230e-002 3.125e-005 
4.199e-005 1.550e+006 2.248e+009 1.000e+000 1.390e-002 3.127e-005 
4.200e-005 1.549e+006 2.248e+009 1.000e+000 1.298e-002 3.129e-005 
4.201e-005 1.548e+006 2.249e+009 1.000e+000 1.454e-002 3.130e-005 
4.203e-005 1.548e+006 2.250e+009 1.000e+000 1.509e-002 3.132e-005 
4.204e-005 1.547e+006 2.251e+009 1.000e+000 1.617e-002 3.134e-005 
4.205e-005 1.547e+006 2.252e+009 1.000e+000 1.561e-002 3.136e-005 
4.207e-005 1.546e+006 2.251e+009 1.000e+000 1.415e-002 3.137e-005 
4.208e-005 1.545e+006 2.248e+009 1.000e+000 1.203e-002 3.139e-005 
4.209e-005 1.545e+006 2.246e+009 1.000e+000 1.146e-002 3.141e-005 
4.211e-005 1.544e+006 2.245e+009 1.000e+000 1.161e-002 3.142e-005 
4.212e-005 1.544e+006 2.244e+009 1.000e+000 1.143e-002 3.144e-005 
4.213e-005 1.543e+006 2.244e+009 1.000e+000 1.154e-002 3.146e-005 
4.215e-005 1.543e+006 2.243e+009 1.000e+000 1.155e-002 3.148e-005 
4.216e-005 1.542e+006 2.243e+009 1.000e+000 1.152e-002 3.149e-005 
4.217e-005 1.542e+006 2.243e+009 1.000e+000 1.136e-002 3.151e-005 
4.219e-005 1.542e+006 2.242e+009 1.000e+000 1.144e-002 3.153e-005 
4.220e-005 1.541e+006 2.242e+009 1.000e+000 1.119e-002 3.154e-005 
4.221e-005 1.541e+006 2.242e+009 1.000e+000 1.172e-002 3.156e-005 
4.223e-005 1.540e+006 2.241e+009 1.000e+000 1.173e-002 3.157e-005 
4.224e-005 1.540e+006 2.241e+009 1.000e+000 1.171e-002 3.159e-005 
4.226e-005 1.539e+006 2.241e+009 1.000e+000 1.159e-002 3.161e-005 
4.227e-005 1.539e+006 2.240e+009 1.000e+000 1.144e-002 3.162e-005 
4.228e-005 1.539e+006 2.240e+009 1.000e+000 1.142e-002 3.164e-005 
4.230e-005 1.538e+006 2.239e+009 1.000e+000 1.137e-002 3.166e-005 
4.231e-005 1.538e+006 2.238e+009 1.000e+000 1.129e-002 3.167e-005 
4.232e-005 1.538e+006 2.238e+009 1.000e+000 1.120e-002 3.169e-005 
4.234e-005 1.538e+006 2.238e+009 1.000e+000 1.109e-002 3.170e-005 
4.235e-005 1.537e+006 2.237e+009 1.000e+000 1.097e-002 3.172e-005 
4.236e-005 1.537e+006 2.237e+009 1.000e+000 1.089e-002 3.173e-005 
4.238e-005 1.537e+006 2.237e+009 1.000e+000 1.085e-002 3.175e-005 
4.239e-005 1.537e+006 2.236e+009 1.000e+000 1.077e-002 3.176e-005 
4.240e-005 1.537e+006 2.236e+009 1.000e+000 1.070e-002 3.178e-005 
4.242e-005 1.536e+006 2.236e+009 1.000e+000 1.063e-002 3.179e-005 
4.243e-005 1.536e+006 2.235e+009 1.000e+000 1.055e-002 3.180e-005 
4.244e-005 1.536e+006 2.235e+009 1.000e+000 1.052e-002 3.182e-005 
4.246e-005 1.536e+006 2.234e+009 1.000e+000 1.043e-002 3.183e-005 
4.247e-005 1.536e+006 2.234e+009 1.000e+000 1.037e-002 3.185e-005 
4.248e-005 1.536e+006 2.233e+009 1.000e+000 1.036e-002 3.186e-005 
4.250e-005 1.536e+006 2.233e+009 1.000e+000 1.032e-002 3.188e-005 
4.251e-005 1.536e+006 2.232e+009 1.000e+000 1.025e-002 3.189e-005 
4.252e-005 1.535e+006 2.231e+009 1.000e+000 1.021e-002 3.191e-005 
4.254e-005 1.535e+006 2.230e+009 1.000e+000 1.031e-002 3.192e-005 
4.255e-005 1.535e+006 2.229e+009 1.000e+000 1.031e-002 3.193e-005 
4.257e-005 1.535e+006 2.228e+009 1.000e+000 1.031e-002 3.195e-005 
4.258e-005 1.535e+006 2.226e+009 1.000e+000 1.029e-002 3.196e-005 
4.259e-005 1.534e+006 2.225e+009 1.000e+000 1.025e-002 3.198e-005 
4.261e-005 1.534e+006 2.223e+009 1.000e+000 1.021e-002 3.199e-005 
4.262e-005 1.534e+006 2.214e+009 1.000e+000 1.023e-002 3.201e-005 
4.263e-005 1.534e+006 2.215e+009 1.000e+000 9.833e-003 3.202e-005 
4.265e-005 1.534e+006 2.215e+009 1.000e+000 1.023e-002 3.204e-005 
4.266e-005 1.534e+006 2.216e+009 1.000e+000 1.012e-002 3.205e-005 
4.267e-005 1.533e+006 2.217e+009 1.000e+000 9.224e-003 3.207e-005 
4.269e-005 1.533e+006 2.218e+009 1.000e+000 9.096e-003 3.208e-005 
4.270e-005 1.533e+006 2.219e+009 1.000e+000 9.284e-003 3.209e-005 
4.271e-005 1.533e+006 2.220e+009 1.000e+000 9.199e-003 3.211e-005 
4.273e-005 1.533e+006 2.221e+009 1.000e+000 9.072e-003 3.212e-005 
4.274e-005 1.533e+006 2.222e+009 1.000e+000 9.021e-003 3.214e-005 
4.275e-005 1.533e+006 2.223e+009 1.000e+000 9.086e-003 3.215e-005 
4.277e-005 1.533e+006 2.224e+009 1.000e+000 9.141e-003 3.216e-005 
4.278e-005 1.533e+006 2.224e+009 1.000e+000 9.093e-003 3.218e-005 
4.279e-005 1.533e+006 2.225e+009 1.000e+000 9.460e-003 3.219e-005 
4.281e-005 1.534e+006 2.226e+009 1.000e+000 9.299e-003 3.220e-005 
4.282e-005 1.534e+006 2.227e+009 1.000e+000 8.890e-003 3.221e-005 
4.283e-005 1.534e+006 2.228e+009 1.000e+000 8.796e-003 3.223e-005 
4.285e-005 1.534e+006 2.229e+009 1.000e+000 8.800e-003 3.224e-005 
4.286e-005 1.534e+006 2.230e+009 1.000e+000 9.003e-003 3.225e-005 
4.246e-005 1.536e+006 2.234e+009 1.000e+000 1.055e-002 3.183e-005 
4.247e-005 1.536e+006 2.234e+009 1.000e+000 1.032e-002 3.185e-005 
4.248e-005 1.536e+006 2.233e+009 1.000e+000 1.042e-002 3.186e-005 
4.250e-005 1.536e+006 2.233e+009 1.000e+000 9.946e-003 3.188e-005 
4.251e-005 1.536e+006 2.232e+009 1.000e+000 9.867e-003 3.189e-005 
4.252e-005 1.535e+006 2.231e+009 1.000e+000 9.719e-003 3.191e-005 
4.254e-005 1.535e+006 2.230e+009 1.000e+000 9.818e-003 3.192e-005 
4.255e-005 1.535e+006 2.229e+009 1.000e+000 9.943e-003 3.193e-005 
4.257e-005 1.535e+006 2.228e+009 1.000e+000 9.957e-003 3.195e-005 
4.258e-005 1.535e+006 2.226e+009 1.000e+000 9.897e-003 3.196e-005 
4.259e-005 1.534e+006 2.225e+009 1.000e+000 9.839e-003 3.198e-005 
4.261e-005 1.534e+006 2.223e+009 1.000e+000 9.877e-003 3.199e-005 
4.262e-005 1.534e+006 2.215e+009 1.000e+000 1.070e-002 3.201e-005 
4.263e-005 1.534e+006 2.216e+009 1.000e+000 1.057e-002 3.202e-005 
4.265e-005 1.534e+006 2.217e+009 1.000e+000 9.626e-003 3.204e-005 
4.266e-005 1.533e+006 2.217e+009 1.000e+000 9.489e-003 3.205e-005 
4.267e-005 1.533e+006 2.218e+009 1.000e+000 9.464e-003 3.207e-005 
4.269e-005 1.533e+006 2.219e+009 1.000e+000 9.336e-003 3.208e-005 
4.270e-005 1.533e+006 2.220e+009 1.000e+000 9.320e-003 3.209e-005 
4.271e-005 1.533e+006 2.221e+009 1.000e+000 1.023e-002 3.211e-005 
4.273e-005 1.533e+006 2.222e+009 1.000e+000 1.017e-002 3.212e-005 
4.274e-005 1.533e+006 2.223e+009 1.000e+000 1.011e-002 3.214e-005 
4.275e-005 1.533e+006 2.224e+009 1.000e+000 9.278e-003 3.215e-005 
4.277e-005 1.533e+006 2.224e+009 1.000e+000 9.293e-003 3.216e-005 
4.278e-005 1.533e+006 2.225e+009 1.000e+000 9.210e-003 3.218e-005 
4.279e-005 1.533e+006 2.226e+009 1.000e+000 9.096e-003 3.219e-005 
4.281e-005 1.533e+006 2.227e+009 1.000e+000 8.881e-003 3.220e-005 
4.282e-005 1.534e+006 2.228e+009 1.000e+000 9.654e-003 3.221e-005 
4.283e-005 1.534e+006 2.229e+009 1.000e+000 9.667e-003 3.223e-005 
4.285e-005 1.534e+006 2.230e+009 1.000e+000 9.617e-003 3.224e-005 
4.286e-005 1.534e+006 2.231e+009 1.000e+000 8.936e-003 3.225e-005 
4.288e-005 1.534e+006 2.232e+009 1.000e+000 8.763e-003 3.227e-005 
4.289e-005 1.534e+006 2.233e+009 1.000e+000 9.010e-003 3.228e-005 
4.290e-005 1.534e+006 2.234e+009 1.000e+000 8.965e-003 3.229e-005 
4.292e-005 1.534e+006 2.235e+009 1.000e+000 8.221e-003 3.230e-005 
4.293e-005 1.534e+006 2.236e+009 1.000e+000 8.138e-003 3.232e-005 
4.294e-005 1.534e+006 2.237e+009 1.000e+000 8.212e-003 3.233e-005 
4.296e-005 1.535e+006 2.238e+009 1.000e+000 8.914e-003 3.234e-005 
4.297e-005 1.535e+006 2.239e+009 1.000e+000 8.936e-003 3.235e-005 
4.298e-005 1.535e+006 2.240e+009 1.000e+000 8.203e-003 3.237e-005 
4.300e-005 1.535e+006 2.241e+009 1.000e+000 8.125e-003 3.238e-005 
4.301e-005 1.535e+006 2.243e+009 1.000e+000 7.979e-003 3.239e-005 
4.302e-005 1.535e+006 2.244e+009 1.000e+000 8.762e-003 3.241e-005 
4.304e-005 1.535e+006 2.245e+009 1.000e+000 8.836e-003 3.242e-005 
4.305e-005 1.535e+006 2.246e+009 1.000e+000 8.782e-003 3.243e-005 
4.306e-005 1.536e+006 2.248e+009 1.000e+000 7.993e-003 3.244e-005 
4.308e-005 1.536e+006 2.249e+009 1.000e+000 7.984e-003 3.246e-005 
4.309e-005 1.536e+006 2.250e+009 1.000e+000 7.908e-003 3.247e-005 
4.310e-005 1.536e+006 2.252e+009 1.000e+000 7.946e-003 3.248e-005 
4.312e-005 1.536e+006 2.253e+009 1.000e+000 7.994e-003 3.249e-005 
4.313e-005 1.536e+006 2.254e+009 1.000e+000 9.066e-003 3.251e-005 
4.315e-005 1.536e+006 2.255e+009 1.000e+000 8.693e-003 3.252e-005 
4.316e-005 1.536e+006 2.256e+009 1.000e+000 9.047e-003 3.253e-005 
4.317e-005 1.536e+006 2.257e+009 1.000e+000 9.031e-003 3.255e-005 
4.319e-005 1.536e+006 2.259e+009 1.000e+000 8.959e-003 3.256e-005 
4.320e-005 1.536e+006 2.260e+009 1.000e+000 8.886e-003 3.257e-005 
4.321e-005 1.536e+006 2.262e+009 1.000e+000 8.958e-003 3.259e-005 
4.323e-005 1.537e+006 2.263e+009 1.000e+000 9.041e-003 3.260e-005 
4.324e-005 1.537e+006 2.264e+009 1.000e+000 9.419e-003 3.261e-005 
4.325e-005 1.536e+006 2.264e+009 1.000e+000 8.824e-003 3.263e-005 
4.327e-005 1.536e+006 2.265e+009 1.000e+000 8.650e-003 3.264e-005 
4.328e-005 1.536e+006 2.266e+009 1.000e+000 8.684e-003 3.265e-005 
4.329e-005 1.536e+006 2.267e+009 1.000e+000 8.882e-003 3.267e-005 
4.331e-005 1.536e+006 2.269e+009 1.000e+000 9.029e-003 3.268e-005 
4.332e-005 1.536e+006 2.270e+009 1.000e+000 9.397e-003 3.270e-005 
4.333e-005 1.536e+006 2.271e+009 1.000e+000 9.541e-003 3.271e-005 
4.335e-005 1.535e+006 2.273e+009 1.000e+000 9.454e-003 3.273e-005 
4.336e-005 1.535e+006 2.274e+009 1.000e+000 9.535e-003 3.274e-005 
4.337e-005 1.535e+006 2.275e+009 1.000e+000 1.027e-002 3.276e-005 
4.339e-005 1.535e+006 2.277e+009 1.000e+000 1.024e-002 3.277e-005 
4.340e-005 1.535e+006 2.278e+009 1.000e+000 1.036e-002 3.279e-005 
4.341e-005 1.535e+006 2.280e+009 1.000e+000 1.052e-002 3.280e-005 
4.343e-005 1.534e+006 2.281e+009 1.000e+000 9.754e-003 3.281e-005 
4.344e-005 1.534e+006 2.283e+009 1.000e+000 9.962e-003 3.283e-005 
4.346e-005 1.534e+006 2.285e+009 1.000e+000 1.007e-002 3.284e-005 
4.347e-005 1.534e+006 2.285e+009 1.000e+000 1.065e-002 3.286e-005 
4.348e-005 1.533e+006 2.279e+009 1.000e+000 1.121e-002 3.288e-005 
4.350e-005 1.533e+006 2.276e+009 1.000e+000 1.118e-002 3.289e-005 
4.351e-005 1.533e+006 2.273e+009 1.000e+000 1.132e-002 3.291e-005 
4.352e-005 1.532e+006 2.271e+009 1.000e+000 1.201e-002 3.293e-005 
4.354e-005 1.532e+006 2.269e+009 1.000e+000 1.218e-002 3.294e-005 
4.355e-005 1.531e+006 2.268e+009 1.000e+000 1.230e-002 3.296e-005 
4.356e-005 1.531e+006 2.267e+009 1.000e+000 1.235e-002 3.297e-005 
4.358e-005 1.531e+006 2.266e+009 1.000e+000 1.239e-002 3.299e-005 
4.359e-005 1.530e+006 2.265e+009 1.000e+000 1.263e-002 3.300e-005 
4.360e-005 1.530e+006 2.264e+009 1.000e+000 1.271e-002 3.302e-005 
4.362e-005 1.530e+006 2.264e+009 1.000e+000 1.290e-002 3.304e-005 
4.363e-005 1.529e+006 2.263e+009 1.000e+000 1.221e-002 3.305e-005 
4.364e-005 1.529e+006 2.263e+009 1.000e+000 1.232e-002 3.307e-005 
4.366e-005 1.529e+006 2.263e+009 1.000e+000 1.260e-002 3.308e-005 
4.367e-005 1.529e+006 2.263e+009 1.000e+000 1.289e-002 3.310e-005 
4.368e-005 1.528e+006 2.263e+009 1.000e+000 1.308e-002 3.311e-005 
4.370e-005 1.528e+006 2.263e+009 1.000e+000 1.306e-002 3.313e-005 
4.371e-005 1.527e+006 2.263e+009 1.000e+000 1.337e-002 3.315e-005 
4.372e-005 1.527e+006 2.263e+009 1.000e+000 1.341e-002 3.316e-005 
4.374e-005 1.527e+006 2.263e+009 1.000e+000 1.340e-002 3.318e-005 
4.375e-005 1.526e+006 2.263e+009 1.000e+000 1.370e-002 3.319e-005 
4.377e-005 1.526e+006 2.263e+009 1.000e+000 1.399e-002 3.321e-005 
4.378e-005 1.526e+006 2.263e+009 1.000e+000 1.475e-002 3.322e-005 
4.379e-005 1.525e+006 2.264e+009 1.000e+000 1.503e-002 3.324e-005 
4.381e-005 1.525e+006 2.264e+009 1.000e+000 1.519e-002 3.326e-005 
4.382e-005 1.525e+006 2.264e+009 1.000e+000 1.542e-002 3.327e-005 
4.383e-005 1.524e+006 2.265e+009 1.000e+000 1.552e-002 3.329e-005 
4.385e-005 1.524e+006 2.265e+009 1.000e+000 1.585e-002 3.331e-005 
4.386e-005 1.523e+006 2.250e+009 1.000e+000 1.593e-002 3.332e-005 
4.387e-005 1.522e+006 2.243e+009 1.000e+000 1.628e-002 3.334e-005 
4.389e-005 1.522e+006 2.237e+009 1.000e+000 1.649e-002 3.336e-005 
4.390e-005 1.521e+006 2.233e+009 1.000e+000 1.661e-002 3.338e-005 
4.391e-005 1.520e+006 2.229e+009 1.000e+000 1.684e-002 3.340e-005 
4.393e-005 1.519e+006 2.225e+009 1.000e+000 1.684e-002 3.342e-005 
4.394e-005 1.519e+006 2.222e+009 1.000e+000 1.681e-002 3.344e-005 
4.395e-005 1.518e+006 2.219e+009 1.000e+000 1.716e-002 3.345e-005 
4.397e-005 1.518e+006 2.217e+009 1.000e+000 1.718e-002 3.347e-005 
4.398e-005 1.517e+006 2.215e+009 1.000e+000 1.822e-002 3.349e-005 
4.399e-005 1.516e+006 2.213e+009 1.000e+000 1.784e-002 3.351e-005 
4.401e-005 1.516e+006 2.211e+009 1.000e+000 1.791e-002 3.352e-005 
4.402e-005 1.515e+006 2.209e+009 1.000e+000 1.807e-002 3.354e-005 
4.403e-005 1.515e+006 2.207e+009 1.000e+000 1.805e-002 3.356e-005 
4.405e-005 1.514e+006 2.206e+009 1.000e+000 1.816e-002 3.357e-005 
4.406e-005 1.514e+006 2.205e+009 1.000e+000 1.824e-002 3.359e-005 
4.408e-005 1.514e+006 2.203e+009 1.000e+000 1.914e-002 3.361e-005 
4.409e-005 1.513e+006 2.202e+009 1.000e+000 1.945e-002 3.362e-005 
4.410e-005 1.513e+006 2.201e+009 1.000e+000 1.937e-002 3.364e-005 
4.412e-005 1.512e+006 2.200e+009 1.000e+000 1.952e-002 3.366e-005 
4.413e-005 1.512e+006 2.199e+009 1.000e+000 1.966e-002 3.367e-005 
4.414e-005 1.511e+006 2.199e+009 1.000e+000 1.886e-002 3.369e-005 
4.416e-005 1.511e+006 2.198e+009 1.000e+000 1.939e-002 3.370e-005 
4.417e-005 1.511e+006 2.198e+009 1.000e+000 2.047e-002 3.372e-005 
4.418e-005 1.510e+006 2.197e+009 1.000e+000 1.928e-002 3.374e-005 
4.420e-005 1.510e+006 2.196e+009 1.000e+000 1.898e-002 3.375e-005 
4.421e-005 1.510e+006 2.196e+009 1.000e+000 1.939e-002 3.377e-005 
4.422e-005 1.509e+006 2.196e+009 1.000e+000 1.969e-002 3.378e-005 
4.424e-005 1.509e+006 2.195e+009 1.000e+000 2.024e-002 3.380e-005 
4.425e-005 1.509e+006 2.195e+009 1.000e+000 2.023e-002 3.382e-005 
4.426e-005 1.508e+006 2.195e+009 1.000e+000 2.000e-002 3.383e-005 
4.428e-005 1.508e+006 2.195e+009 1.000e+000 2.206e-002 3.385e-005 
4.429e-005 1.508e+006 2.195e+009 1.000e+000 1.987e-002 3.386e-005 
4.430e-005 1.507e+006 2.194e+009 1.000e+000 1.930e-002 3.388e-005 
4.432e-005 1.507e+006 2.191e+009 1.000e+000 1.993e-002 3.389e-005 
4.433e-005 1.507e+006 2.189e+009 1.000e+000 1.861e-002 3.391e-005 
4.434e-005 1.506e+006 2.186e+009 1.000e+000 1.756e-002 3.393e-005 
4.436e-005 1.506e+006 2.183e+009 1.000e+000 1.721e-002 3.394e-005 
4.437e-005 1.506e+006 2.179e+009 1.000e+000 1.542e-002 3.396e-005 
4.439e-005 1.505e+006 2.177e+009 1.000e+000 1.439e-002 3.397e-005 
4.440e-005 1.505e+006 2.174e+009 1.000e+000 1.322e-002 3.399e-005 
4.441e-005 1.505e+006 2.171e+009 1.000e+000 1.198e-002 3.401e-005 
4.443e-005 1.504e+006 2.167e+009 1.000e+000 1.084e-002 3.402e-005 
4.444e-005 1.504e+006 2.163e+009 1.000e+000 9.381e-003 3.404e-005 
4.445e-005 1.504e+006 2.160e+009 1.000e+000 8.864e-003 3.405e-005 
4.447e-005 1.504e+006 2.156e+009 1.000e+000 8.697e-003 3.406e-005 
4.448e-005 1.504e+006 2.156e+009 1.000e+000 8.579e-003 3.408e-005 
4.449e-005 1.504e+006 2.156e+009 1.000e+000 8.494e-003 3.409e-005 
4.451e-005 1.504e+006 2.156e+009 1.000e+000 8.482e-003 3.410e-005 
4.452e-005 1.504e+006 2.155e+009 1.000e+000 8.507e-003 3.412e-005 
4.453e-005 1.504e+006 2.155e+009 1.000e+000 8.277e-003 3.413e-005 
4.455e-005 1.504e+006 2.155e+009 1.000e+000 9.049e-003 3.414e-005 
4.456e-005 1.504e+006 2.155e+009 1.000e+000 9.134e-003 3.416e-005 
4.457e-005 1.504e+006 2.155e+009 1.000e+000 9.054e-003 3.417e-005 
4.459e-005 1.504e+006 2.155e+009 1.000e+000 8.943e-003 3.418e-005 
4.460e-005 1.504e+006 2.155e+009 1.000e+000 8.298e-003 3.420e-005 
4.461e-005 1.504e+006 2.155e+009 1.000e+000 8.920e-003 3.421e-005 
4.463e-005 1.504e+006 2.155e+009 1.000e+000 8.870e-003 3.422e-005 
4.464e-005 1.504e+006 2.156e+009 1.000e+000 8.863e-003 3.424e-005 
4.465e-005 1.505e+006 2.156e+009 1.000e+000 7.976e-003 3.425e-005 
4.467e-005 1.505e+006 2.156e+009 1.000e+000 8.093e-003 3.426e-005 
4.468e-005 1.505e+006 2.156e+009 1.000e+000 8.163e-003 3.427e-005 
4.470e-005 1.505e+006 2.156e+009 1.000e+000 8.778e-003 3.429e-005 
4.471e-005 1.505e+006 2.156e+009 1.000e+000 8.825e-003 3.430e-005 
4.472e-005 1.505e+006 2.155e+009 1.000e+000 8.722e-003 3.431e-005 
4.474e-005 1.505e+006 2.155e+009 1.000e+000 8.602e-003 3.432e-005 
4.475e-005 1.506e+006 2.154e+009 1.000e+000 8.756e-003 3.434e-005 
4.476e-005 1.506e+006 2.154e+009 1.000e+000 8.085e-003 3.435e-005 
4.478e-005 1.506e+006 2.154e+009 1.000e+000 7.862e-003 3.436e-005 
4.479e-005 1.506e+006 2.154e+009 1.000e+000 7.763e-003 3.437e-005 
4.480e-005 1.506e+006 2.155e+009 1.000e+000 7.710e-003 3.439e-005 
4.482e-005 1.506e+006 2.155e+009 1.000e+000 7.528e-003 3.440e-005 
4.483e-005 1.507e+006 2.155e+009 1.000e+000 7.506e-003 3.441e-005 
4.484e-005 1.507e+006 2.156e+009 1.000e+000 7.481e-003 3.442e-005 
4.486e-005 1.507e+006 2.156e+009 1.000e+000 7.313e-003 3.443e-005 
4.487e-005 1.508e+006 2.157e+009 1.000e+000 7.382e-003 3.444e-005 
4.488e-005 1.508e+006 2.157e+009 1.000e+000 7.392e-003 3.445e-005 
4.490e-005 1.509e+006 2.158e+009 1.000e+000 7.348e-003 3.446e-005 
4.491e-005 1.509e+006 2.159e+009 1.000e+000 7.192e-003 3.447e-005 
4.492e-005 1.509e+006 2.159e+009 1.000e+000 7.165e-003 3.448e-005 
4.494e-005 1.510e+006 2.160e+009 1.000e+000 7.110e-003 3.449e-005 
4.495e-005 1.510e+006 2.160e+009 1.000e+000 7.066e-003 3.450e-005 
4.496e-005 1.511e+006 2.157e+009 1.000e+000 7.859e-003 3.452e-005 
4.498e-005 1.511e+006 2.156e+009 1.000e+000 7.769e-003 3.453e-005 
4.499e-005 1.511e+006 2.155e+009 1.000e+000 7.775e-003 3.454e-005 
4.501e-005 1.511e+006 2.155e+009 1.000e+000 7.863e-003 3.455e-005 
4.502e-005 1.511e+006 2.155e+009 1.000e+000 7.735e-003 3.457e-005 
4.503e-005 1.511e+006 2.155e+009 1.000e+000 7.776e-003 3.458e-005 
4.505e-005 1.512e+006 2.155e+009 1.000e+000 7.847e-003 3.459e-005 
4.506e-005 1.512e+006 2.155e+009 1.000e+000 7.868e-003 3.460e-005 
4.507e-005 1.512e+006 2.155e+009 1.000e+000 7.708e-003 3.462e-005 
4.509e-005 1.512e+006 2.156e+009 1.000e+000 7.883e-003 3.463e-005 
4.510e-005 1.512e+006 2.156e+009 1.000e+000 7.769e-003 3.464e-005 
4.511e-005 1.512e+006 2.156e+009 1.000e+000 7.734e-003 3.465e-005 
4.513e-005 1.512e+006 2.156e+009 1.000e+000 7.733e-003 3.467e-005 
4.514e-005 1.513e+006 2.156e+009 1.000e+000 7.692e-003 3.468e-005 
4.515e-005 1.513e+006 2.156e+009 1.000e+000 7.736e-003 3.469e-005 
4.517e-005 1.513e+006 2.157e+009 1.000e+000 7.915e-003 3.470e-005 
4.518e-005 1.513e+006 2.157e+009 1.000e+000 7.696e-003 3.472e-005 
4.519e-005 1.513e+006 2.157e+009 1.000e+000 7.865e-003 3.473e-005 
4.521e-005 1.513e+006 2.158e+009 1.000e+000 8.041e-003 3.474e-005 
4.522e-005 1.513e+006 2.158e+009 1.000e+000 8.552e-003 3.475e-005 
4.523e-005 1.514e+006 2.158e+009 1.000e+000 8.494e-003 3.477e-005 
4.525e-005 1.514e+006 2.158e+009 1.000e+000 8.551e-003 3.478e-005 
4.526e-005 1.514e+006 2.159e+009 1.000e+000 8.488e-003 3.479e-005 
4.527e-005 1.514e+006 2.159e+009 1.000e+000 8.481e-003 3.480e-005 
4.529e-005 1.514e+006 2.160e+009 1.000e+000 8.508e-003 3.481e-005 
4.530e-005 1.514e+006 2.160e+009 1.000e+000 8.511e-003 3.483e-005 
4.532e-005 1.515e+006 2.160e+009 1.000e+000 8.427e-003 3.484e-005 
4.533e-005 1.515e+006 2.161e+009 1.000e+000 8.421e-003 3.485e-005 
4.534e-005 1.515e+006 2.161e+009 1.000e+000 7.709e-003 3.486e-005 
4.536e-005 1.515e+006 2.161e+009 1.000e+000 7.631e-003 3.488e-005 
4.537e-005 1.515e+006 2.162e+009 1.000e+000 7.775e-003 3.489e-005 
4.538e-005 1.516e+006 2.162e+009 1.000e+000 7.602e-003 3.490e-005 
4.540e-005 1.516e+006 2.163e+009 1.000e+000 7.609e-003 3.491e-005 
4.541e-005 1.516e+006 2.163e+009 1.000e+000 7.679e-003 3.492e-005 
4.542e-005 1.516e+006 2.164e+009 1.000e+000 7.527e-003 3.494e-005 
4.544e-005 1.516e+006 2.164e+009 1.000e+000 7.413e-003 3.495e-005 
4.545e-005 1.517e+006 2.164e+009 1.000e+000 7.577e-003 3.496e-005 
4.546e-005 1.517e+006 2.165e+009 1.000e+000 7.527e-003 3.497e-005 
4.548e-005 1.517e+006 2.165e+009 1.000e+000 7.385e-003 3.498e-005 
4.549e-005 1.518e+006 2.166e+009 1.000e+000 8.227e-003 3.499e-005 
4.550e-005 1.518e+006 2.166e+009 1.000e+000 8.177e-003 3.501e-005 
4.552e-005 1.518e+006 2.167e+009 1.000e+000 8.133e-003 3.502e-005 
4.553e-005 1.518e+006 2.167e+009 1.000e+000 8.182e-003 3.503e-005 
4.554e-005 1.519e+006 2.168e+009 1.000e+000 7.334e-003 3.504e-005 
4.556e-005 1.519e+006 2.168e+009 1.000e+000 7.344e-003 3.505e-005 
4.557e-005 1.519e+006 2.169e+009 1.000e+000 7.277e-003 3.506e-005 
4.558e-005 1.519e+006 2.169e+009 1.000e+000 7.233e-003 3.508e-005 
4.560e-005 1.520e+006 2.169e+009 1.000e+000 7.257e-003 3.509e-005 
4.561e-005 1.520e+006 2.170e+009 1.000e+000 7.239e-003 3.510e-005 
4.563e-005 1.520e+006 2.170e+009 1.000e+000 7.189e-003 3.511e-005 
4.564e-005 1.521e+006 2.171e+009 1.000e+000 7.122e-003 3.512e-005 
4.565e-005 1.521e+006 2.171e+009 1.000e+000 7.543e-003 3.513e-005 
4.567e-005 1.521e+006 2.172e+009 1.000e+000 7.676e-003 3.514e-005 
4.568e-005 1.521e+006 2.172e+009 1.000e+000 7.995e-003 3.516e-005 
4.569e-005 1.522e+006 2.173e+009 1.000e+000 8.075e-003 3.517e-005 
4.571e-005 1.522e+006 2.173e+009 1.000e+000 8.007e-003 3.518e-005 
4.572e-005 1.522e+006 2.174e+009 1.000e+000 7.950e-003 3.519e-005 
4.573e-005 1.523e+006 2.174e+009 1.000e+000 7.200e-003 3.520e-005 
4.575e-005 1.523e+006 2.175e+009 1.000e+000 7.313e-003 3.521e-005 
4.576e-005 1.523e+006 2.175e+009 1.000e+000 7.259e-003 3.523e-005 
4.577e-005 1.523e+006 2.176e+009 1.000e+000 7.215e-003 3.524e-005 
4.579e-005 1.524e+006 2.176e+009 1.000e+000 7.220e-003 3.525e-005 
4.580e-005 1.524e+006 2.177e+009 1.000e+000 7.245e-003 3.526e-005 
4.581e-005 1.524e+006 2.177e+009 1.000e+000 7.316e-003 3.527e-005 
4.583e-005 1.525e+006 2.178e+009 1.000e+000 7.131e-003 3.528e-005 
4.584e-005 1.525e+006 2.178e+009 1.000e+000 7.907e-003 3.529e-005 
4.585e-005 1.525e+006 2.179e+009 1.000e+000 7.942e-003 3.531e-005 
4.587e-005 1.525e+006 2.179e+009 1.000e+000 7.920e-003 3.532e-005 
4.588e-005 1.526e+006 2.180e+009 1.000e+000 7.097e-003 3.533e-005 
4.590e-005 1.526e+006 2.180e+009 1.000e+000 7.253e-003 3.534e-005 
4.591e-005 1.526e+006 2.181e+009 1.000e+000 7.143e-003 3.535e-005 
4.592e-005 1.527e+006 2.181e+009 1.000e+000 7.237e-003 3.536e-005 
4.594e-005 1.527e+006 2.182e+009 1.000e+000 7.373e-003 3.537e-005 
4.595e-005 1.527e+006 2.182e+009 1.000e+000 7.222e-003 3.539e-005 
4.596e-005 1.528e+006 2.183e+009 1.000e+000 7.189e-003 3.540e-005 
4.598e-005 1.528e+006 2.183e+009 1.000e+000 7.312e-003 3.541e-005 
4.599e-005 1.528e+006 2.184e+009 1.000e+000 7.299e-003 3.542e-005 
4.600e-005 1.529e+006 2.184e+009 1.000e+000 7.971e-003 3.543e-005 
4.602e-005 1.529e+006 2.185e+009 1.000e+000 8.011e-003 3.544e-005 
4.603e-005 1.529e+006 2.185e+009 1.000e+000 7.882e-003 3.545e-005 
4.604e-005 1.530e+006 2.186e+009 1.000e+000 7.052e-003 3.546e-005 
4.606e-005 1.530e+006 2.187e+009 1.000e+000 7.203e-003 3.547e-005 
4.607e-005 1.530e+006 2.187e+009 1.000e+000 7.045e-003 3.548e-005 
4.608e-005 1.531e+006 2.188e+009 1.000e+000 7.074e-003 3.549e-005 
4.610e-005 1.531e+006 2.188e+009 1.000e+000 7.145e-003 3.551e-005 
4.611e-005 1.532e+006 2.189e+009 1.000e+000 6.873e-003 3.552e-005 
4.612e-005 1.532e+006 2.190e+009 1.000e+000 7.832e-003 3.553e-005 
4.614e-005 1.533e+006 2.190e+009 1.000e+000 7.860e-003 3.554e-005 
4.615e-005 1.533e+006 2.191e+009 1.000e+000 7.723e-003 3.555e-005 
4.616e-005 1.534e+006 2.192e+009 1.000e+000 7.685e-003 3.556e-005 
4.618e-005 1.534e+006 2.192e+009 1.000e+000 6.970e-003 3.557e-005 
4.619e-005 1.535e+006 2.193e+009 1.000e+000 6.941e-003 3.558e-005 
4.621e-005 1.535e+006 2.194e+009 1.000e+000 6.945e-003 3.559e-005 
4.622e-005 1.536e+006 2.194e+009 1.000e+000 7.234e-003 3.560e-005 
4.623e-005 1.536e+006 2.194e+009 1.000e+000 7.819e-003 3.561e-005 
4.625e-005 1.537e+006 2.195e+009 1.000e+000 8.494e-003 3.562e-005 
4.626e-005 1.537e+006 2.195e+009 1.000e+000 8.261e-003 3.563e-005 
4.627e-005 1.537e+006 2.196e+009 1.000e+000 8.167e-003 3.564e-005 
4.629e-005 1.538e+006 2.197e+009 1.000e+000 7.294e-003 3.565e-005 
4.630e-005 1.538e+006 2.198e+009 1.000e+000 7.198e-003 3.566e-005 
4.631e-005 1.539e+006 2.197e+009 1.000e+000 7.160e-003 3.567e-005 
4.633e-005 1.539e+006 2.186e+009 1.000e+000 9.097e-003 3.568e-005 
4.634e-005 1.538e+006 2.183e+009 1.000e+000 8.967e-003 3.570e-005 
4.635e-005 1.538e+006 2.181e+009 1.000e+000 8.080e-003 3.571e-005 
4.637e-005 1.538e+006 2.180e+009 1.000e+000 7.852e-003 3.573e-005 
4.638e-005 1.538e+006 2.179e+009 1.000e+000 7.441e-003 3.574e-005 
4.639e-005 1.538e+006 2.178e+009 1.000e+000 7.334e-003 3.576e-005 
4.641e-005 1.538e+006 2.177e+009 1.000e+000 8.110e-003 3.577e-005 
4.642e-005 1.538e+006 2.177e+009 1.000e+000 8.075e-003 3.578e-005 
4.643e-005 1.538e+006 2.177e+009 1.000e+000 8.054e-003 3.580e-005 
4.645e-005 1.538e+006 2.177e+009 1.000e+000 7.238e-003 3.581e-005 
4.646e-005 1.537e+006 2.176e+009 1.000e+000 7.265e-003 3.583e-005 
4.647e-005 1.537e+006 2.176e+009 1.000e+000 7.391e-003 3.584e-005 
4.649e-005 1.537e+006 2.176e+009 1.000e+000 8.042e-003 3.586e-005 
4.650e-005 1.537e+006 2.176e+009 1.000e+000 8.026e-003 3.587e-005 
4.652e-005 1.537e+006 2.176e+009 1.000e+000 7.989e-003 3.588e-005 
4.653e-005 1.537e+006 2.176e+009 1.000e+000 7.225e-003 3.590e-005 
4.654e-005 1.537e+006 2.176e+009 1.000e+000 7.295e-003 3.591e-005 
4.656e-005 1.537e+006 2.176e+009 1.000e+000 7.250e-003 3.593e-005 
4.657e-005 1.537e+006 2.176e+009 1.000e+000 7.934e-003 3.594e-005 
4.658e-005 1.537e+006 2.176e+009 1.000e+000 7.836e-003 3.595e-005 
4.660e-005 1.537e+006 2.176e+009 1.000e+000 7.067e-003 3.597e-005 
4.661e-005 1.537e+006 2.176e+009 1.000e+000 7.047e-003 3.598e-005 
4.662e-005 1.537e+006 2.176e+009 1.000e+000 7.050e-003 3.599e-005 
4.664e-005 1.537e+006 2.176e+009 1.000e+000 6.941e-003 3.601e-005 
4.665e-005 1.537e+006 2.176e+009 1.000e+000 7.740e-003 3.602e-005 
4.666e-005 1.537e+006 2.176e+009 1.000e+000 7.726e-003 3.603e-005 
4.668e-005 1.537e+006 2.176e+009 1.000e+000 6.938e-003 3.605e-005 
4.669e-005 1.537e+006 2.176e+009 1.000e+000 6.922e-003 3.606e-005 
4.670e-005 1.537e+006 2.177e+009 1.000e+000 7.055e-003 3.607e-005 
4.672e-005 1.537e+006 2.177e+009 1.000e+000 7.743e-003 3.609e-005 
4.673e-005 1.537e+006 2.177e+009 1.000e+000 7.730e-003 3.610e-005 
4.674e-005 1.537e+006 2.177e+009 1.000e+000 7.683e-003 3.611e-005 
4.676e-005 1.537e+006 2.177e+009 1.000e+000 6.965e-003 3.613e-005 
4.677e-005 1.537e+006 2.177e+009 1.000e+000 6.943e-003 3.614e-005 
4.678e-005 1.537e+006 2.177e+009 1.000e+000 7.056e-003 3.615e-005 
4.680e-005 1.537e+006 2.178e+009 1.000e+000 7.750e-003 3.617e-005 
4.681e-005 1.537e+006 2.178e+009 1.000e+000 7.738e-003 3.618e-005 
4.683e-005 1.537e+006 2.178e+009 1.000e+000 7.395e-003 3.619e-005 
4.684e-005 1.537e+006 2.178e+009 1.000e+000 6.935e-003 3.621e-005 
4.685e-005 1.537e+006 2.179e+009 1.000e+000 6.983e-003 3.622e-005 
4.687e-005 1.537e+006 2.179e+009 1.000e+000 7.067e-003 3.623e-005 
4.688e-005 1.537e+006 2.179e+009 1.000e+000 7.790e-003 3.625e-005 
4.689e-005 1.537e+006 2.180e+009 1.000e+000 7.740e-003 3.626e-005 
4.691e-005 1.537e+006 2.180e+009 1.000e+000 7.114e-003 3.628e-005 
4.692e-005 1.537e+006 2.180e+009 1.000e+000 6.986e-003 3.629e-005 
4.693e-005 1.537e+006 2.181e+009 1.000e+000 7.810e-003 3.630e-005 
4.695e-005 1.537e+006 2.181e+009 1.000e+000 7.773e-003 3.632e-005 
4.696e-005 1.537e+006 2.182e+009 1.000e+000 6.913e-003 3.633e-005 
4.697e-005 1.537e+006 2.182e+009 1.000e+000 7.092e-003 3.634e-005 
4.699e-005 1.537e+006 2.183e+009 1.000e+000 7.028e-003 3.636e-005 
4.700e-005 1.537e+006 2.183e+009 1.000e+000 7.893e-003 3.637e-005 
4.701e-005 1.537e+006 2.184e+009 1.000e+000 7.903e-003 3.638e-005 
4.703e-005 1.537e+006 2.184e+009 1.000e+000 7.156e-003 3.640e-005 
4.704e-005 1.537e+006 2.184e+009 1.000e+000 7.176e-003 3.641e-005 
4.705e-005 1.537e+006 2.185e+009 1.000e+000 8.024e-003 3.643e-005 
4.707e-005 1.537e+006 2.186e+009 1.000e+000 8.000e-003 3.644e-005 
4.708e-005 1.537e+006 2.187e+009 1.000e+000 8.030e-003 3.645e-005 
4.709e-005 1.537e+006 2.188e+009 1.000e+000 7.801e-003 3.647e-005 
4.711e-005 1.536e+006 2.189e+009 1.000e+000 7.731e-003 3.648e-005 
4.712e-005 1.536e+006 2.190e+009 1.000e+000 9.037e-003 3.650e-005 
4.714e-005 1.536e+006 2.191e+009 1.000e+000 9.628e-003 3.651e-005 
4.715e-005 1.536e+006 2.192e+009 1.000e+000 9.518e-003 3.652e-005 
4.716e-005 1.536e+006 2.189e+009 1.000e+000 7.883e-003 3.654e-005 
4.718e-005 1.536e+006 2.190e+009 1.000e+000 7.889e-003 3.655e-005 
4.719e-005 1.536e+006 2.190e+009 1.000e+000 7.909e-003 3.657e-005 
4.720e-005 1.536e+006 2.191e+009 1.000e+000 7.753e-003 3.658e-005 
4.722e-005 1.535e+006 2.191e+009 1.000e+000 7.744e-003 3.660e-005 
4.723e-005 1.535e+006 2.192e+009 1.000e+000 7.812e-003 3.661e-005 
4.724e-005 1.535e+006 2.193e+009 1.000e+000 7.777e-003 3.662e-005 
4.726e-005 1.535e+006 2.193e+009 1.000e+000 7.671e-003 3.664e-005 
4.727e-005 1.535e+006 2.194e+009 1.000e+000 7.664e-003 3.665e-005 
4.728e-005 1.535e+006 2.194e+009 1.000e+000 7.739e-003 3.667e-005 
4.730e-005 1.535e+006 2.195e+009 1.000e+000 7.752e-003 3.668e-005 
4.731e-005 1.534e+006 2.196e+009 1.000e+000 7.753e-003 3.670e-005 
4.732e-005 1.534e+006 2.196e+009 1.000e+000 7.632e-003 3.671e-005 
4.734e-005 1.534e+006 2.197e+009 1.000e+000 7.649e-003 3.673e-005 
4.735e-005 1.534e+006 2.198e+009 1.000e+000 7.663e-003 3.674e-005 
4.736e-005 1.534e+006 2.198e+009 1.000e+000 7.718e-003 3.676e-005 
4.738e-005 1.534e+006 2.199e+009 1.000e+000 7.728e-003 3.677e-005 
4.739e-005 1.533e+006 2.200e+009 1.000e+000 7.776e-003 3.678e-005 
4.740e-005 1.533e+006 2.201e+009 1.000e+000 7.686e-003 3.680e-005 
4.742e-005 1.533e+006 2.201e+009 1.000e+000 7.579e-003 3.681e-005 
4.743e-005 1.533e+006 2.202e+009 1.000e+000 7.512e-003 3.683e-005 
4.745e-005 1.533e+006 2.203e+009 1.000e+000 7.573e-003 3.684e-005 
4.746e-005 1.533e+006 2.203e+009 1.000e+000 7.551e-003 3.686e-005 
4.747e-005 1.533e+006 2.204e+009 1.000e+000 7.520e-003 3.687e-005 
4.749e-005 1.533e+006 2.205e+009 1.000e+000 7.381e-003 3.688e-005 
4.750e-005 1.533e+006 2.206e+009 1.000e+000 7.385e-003 3.690e-005 
4.751e-005 1.533e+006 2.206e+009 1.000e+000 7.303e-003 3.691e-005 
4.753e-005 1.533e+006 2.207e+009 1.000e+000 7.366e-003 3.692e-005 
4.754e-005 1.533e+006 2.208e+009 1.000e+000 7.494e-003 3.694e-005 
4.755e-005 1.533e+006 2.208e+009 1.000e+000 7.503e-003 3.695e-005 
4.757e-005 1.533e+006 2.209e+009 1.000e+000 7.459e-003 3.697e-005 
4.758e-005 1.533e+006 2.210e+009 1.000e+000 7.878e-003 3.698e-005 
4.759e-005 1.533e+006 2.210e+009 1.000e+000 7.402e-003 3.699e-005 
4.761e-005 1.533e+006 2.211e+009 1.000e+000 7.504e-003 3.701e-005 
4.762e-005 1.532e+006 2.212e+009 1.000e+000 7.927e-003 3.702e-005 
4.763e-005 1.532e+006 2.213e+009 1.000e+000 7.436e-003 3.704e-005 
4.765e-005 1.532e+006 2.213e+009 1.000e+000 8.205e-003 3.705e-005 
4.766e-005 1.532e+006 2.214e+009 1.000e+000 7.905e-003 3.706e-005 
4.767e-005 1.532e+006 2.215e+009 1.000e+000 8.421e-003 3.708e-005 
4.769e-005 1.532e+006 2.216e+009 1.000e+000 8.001e-003 3.709e-005 
4.770e-005 1.532e+006 2.216e+009 1.000e+000 7.948e-003 3.711e-005 
4.771e-005 1.532e+006 2.217e+009 1.000e+000 8.383e-003 3.712e-005 
4.773e-005 1.532e+006 2.217e+009 1.000e+000 8.391e-003 3.713e-005 
4.774e-005 1.532e+006 2.218e+009 1.000e+000 7.936e-003 3.715e-005 
4.776e-005 1.532e+006 2.219e+009 1.000e+000 7.848e-003 3.716e-005 
4.777e-005 1.531e+006 2.219e+009 1.000e+000 8.304e-003 3.718e-005 
4.778e-005 1.531e+006 2.220e+009 1.000e+000 8.309e-003 3.719e-005 
4.780e-005 1.531e+006 2.221e+009 1.000e+000 7.787e-003 3.720e-005 
4.781e-005 1.531e+006 2.222e+009 1.000e+000 7.817e-003 3.722e-005 
4.782e-005 1.531e+006 2.222e+009 1.000e+000 8.234e-003 3.723e-005 
4.784e-005 1.531e+006 2.223e+009 1.000e+000 8.226e-003 3.725e-005 
4.785e-005 1.531e+006 2.224e+009 1.000e+000 7.821e-003 3.726e-005 
4.786e-005 1.531e+006 2.225e+009 1.000e+000 7.719e-003 3.728e-005 
4.788e-005 1.531e+006 2.226e+009 1.000e+000 7.700e-003 3.729e-005 
4.789e-005 1.531e+006 2.226e+009 1.000e+000 7.696e-003 3.730e-005 
4.790e-005 1.530e+006 2.227e+009 1.000e+000 7.852e-003 3.732e-005 
4.792e-005 1.530e+006 2.228e+009 1.000e+000 7.843e-003 3.733e-005 
4.793e-005 1.530e+006 2.229e+009 1.000e+000 7.810e-003 3.735e-005 
4.794e-005 1.530e+006 2.229e+009 1.000e+000 7.831e-003 3.736e-005 
4.796e-005 1.530e+006 2.230e+009 1.000e+000 7.811e-003 3.737e-005 
4.797e-005 1.530e+006 2.231e+009 1.000e+000 7.805e-003 3.739e-005 
4.798e-005 1.530e+006 2.232e+009 1.000e+000 7.819e-003 3.740e-005 
4.800e-005 1.530e+006 2.233e+009 1.000e+000 7.798e-003 3.742e-005 
4.801e-005 1.530e+006 2.233e+009 1.000e+000 7.833e-003 3.743e-005 
4.802e-005 1.529e+006 2.234e+009 1.000e+000 7.356e-003 3.745e-005 
4.804e-005 1.529e+006 2.235e+009 1.000e+000 7.422e-003 3.746e-005 
4.805e-005 1.529e+006 2.236e+009 1.000e+000 7.419e-003 3.748e-005 
4.807e-005 1.529e+006 2.237e+009 1.000e+000 7.842e-003 3.749e-005 
4.808e-005 1.529e+006 2.238e+009 1.000e+000 7.842e-003 3.750e-005 
4.809e-005 1.529e+006 2.238e+009 1.000e+000 7.388e-003 3.752e-005 
4.811e-005 1.528e+006 2.239e+009 1.000e+000 7.407e-003 3.753e-005 
4.812e-005 1.528e+006 2.240e+009 1.000e+000 7.890e-003 3.755e-005 
4.813e-005 1.528e+006 2.241e+009 1.000e+000 7.833e-003 3.756e-005 
4.815e-005 1.528e+006 2.242e+009 1.000e+000 7.437e-003 3.758e-005 
4.816e-005 1.528e+006 2.243e+009 1.000e+000 7.448e-003 3.759e-005 
4.817e-005 1.528e+006 2.244e+009 1.000e+000 7.451e-003 3.761e-005 
4.819e-005 1.527e+006 2.244e+009 1.000e+000 7.448e-003 3.762e-005 
4.820e-005 1.527e+006 2.245e+009 1.000e+000 7.921e-003 3.764e-005 
4.821e-005 1.527e+006 2.246e+009 1.000e+000 7.888e-003 3.765e-005 
4.823e-005 1.527e+006 2.247e+009 1.000e+000 7.484e-003 3.767e-005 
4.824e-005 1.527e+006 2.248e+009 1.000e+000 7.959e-003 3.768e-005 
4.825e-005 1.527e+006 2.249e+009 1.000e+000 7.938e-003 3.770e-005 
4.827e-005 1.526e+006 2.250e+009 1.000e+000 7.459e-003 3.771e-005 
4.828e-005 1.526e+006 2.251e+009 1.000e+000 8.047e-003 3.773e-005 
4.829e-005 1.526e+006 2.251e+009 1.000e+000 7.572e-003 3.774e-005 
4.831e-005 1.526e+006 2.252e+009 1.000e+000 7.566e-003 3.776e-005 
4.832e-005 1.525e+006 2.253e+009 1.000e+000 7.641e-003 3.777e-005 
4.834e-005 1.525e+006 2.254e+009 1.000e+000 8.061e-003 3.779e-005 
4.835e-005 1.525e+006 2.255e+009 1.000e+000 7.543e-003 3.780e-005 
4.836e-005 1.525e+006 2.256e+009 1.000e+000 7.524e-003 3.782e-005 
4.838e-005 1.524e+006 2.257e+009 1.000e+000 7.505e-003 3.783e-005 
4.839e-005 1.524e+006 2.258e+009 1.000e+000 7.501e-003 3.785e-005 
4.840e-005 1.524e+006 2.259e+009 1.000e+000 7.569e-003 3.786e-005 
4.842e-005 1.523e+006 2.260e+009 1.000e+000 7.575e-003 3.788e-005 
4.843e-005 1.523e+006 2.261e+009 1.000e+000 8.124e-003 3.789e-005 
4.844e-005 1.523e+006 2.263e+009 1.000e+000 8.188e-003 3.791e-005 
4.846e-005 1.522e+006 2.264e+009 1.000e+000 7.796e-003 3.793e-005 
4.847e-005 1.522e+006 2.265e+009 1.000e+000 7.753e-003 3.794e-005 
4.848e-005 1.522e+006 2.266e+009 1.000e+000 7.778e-003 3.796e-005 
4.850e-005 1.522e+006 2.267e+009 1.000e+000 7.526e-003 3.797e-005 
4.851e-005 1.522e+006 2.268e+009 1.000e+000 7.413e-003 3.799e-005 
4.852e-005 1.521e+006 2.269e+009 1.000e+000 7.359e-003 3.800e-005 
4.854e-005 1.521e+006 2.270e+009 1.000e+000 7.345e-003 3.802e-005 
4.855e-005 1.521e+006 2.271e+009 1.000e+000 7.428e-003 3.803e-005 
4.856e-005 1.521e+006 2.272e+009 1.000e+000 7.397e-003 3.804e-005 
4.858e-005 1.521e+006 2.273e+009 1.000e+000 7.983e-003 3.806e-005 
4.859e-005 1.521e+006 2.275e+009 1.000e+000 7.395e-003 3.807e-005 
4.860e-005 1.520e+006 2.276e+009 1.000e+000 7.428e-003 3.809e-005 
4.862e-005 1.520e+006 2.277e+009 1.000e+000 7.394e-003 3.810e-005 
4.863e-005 1.520e+006 2.278e+009 1.000e+000 7.344e-003 3.812e-005 
4.865e-005 1.520e+006 2.279e+009 1.000e+000 7.311e-003 3.813e-005 
4.866e-005 1.520e+006 2.280e+009 1.000e+000 7.394e-003 3.815e-005 
4.867e-005 1.520e+006 2.281e+009 1.000e+000 7.355e-003 3.816e-005 
4.869e-005 1.520e+006 2.282e+009 1.000e+000 7.351e-003 3.817e-005 
4.870e-005 1.519e+006 2.283e+009 1.000e+000 7.352e-003 3.819e-005 
4.871e-005 1.519e+006 2.285e+009 1.000e+000 7.357e-003 3.820e-005 
4.873e-005 1.519e+006 2.286e+009 1.000e+000 7.264e-003 3.822e-005 
4.874e-005 1.519e+006 2.287e+009 1.000e+000 7.278e-003 3.823e-005 
4.875e-005 1.519e+006 2.288e+009 1.000e+000 7.267e-003 3.825e-005 
4.877e-005 1.519e+006 2.289e+009 1.000e+000 7.271e-003 3.826e-005 
4.878e-005 1.519e+006 2.291e+009 1.000e+000 7.464e-003 3.828e-005 
4.879e-005 1.518e+006 2.291e+009 1.000e+000 7.574e-003 3.829e-005 
4.881e-005 1.518e+006 2.292e+009 1.000e+000 7.544e-003 3.831e-005 
4.882e-005 1.518e+006 2.293e+009 1.000e+000 7.535e-003 3.832e-005 
4.883e-005 1.518e+006 2.294e+009 1.000e+000 7.660e-003 3.834e-005 
4.885e-005 1.517e+006 2.296e+009 1.000e+000 7.760e-003 3.835e-005 
4.886e-005 1.517e+006 2.297e+009 1.000e+000 7.832e-003 3.837e-005 
4.887e-005 1.517e+006 2.299e+009 1.000e+000 7.615e-003 3.838e-005 
4.889e-005 1.516e+006 2.300e+009 1.000e+000 7.604e-003 3.840e-005 
4.890e-005 1.516e+006 2.302e+009 1.000e+000 7.616e-003 3.842e-005 
4.891e-005 1.516e+006 2.303e+009 1.000e+000 7.968e-003 3.843e-005 
4.893e-005 1.515e+006 2.304e+009 1.000e+000 7.982e-003 3.845e-005 
4.894e-005 1.515e+006 2.306e+009 1.000e+000 8.142e-003 3.846e-005 
4.896e-005 1.515e+006 2.307e+009 1.000e+000 8.442e-003 3.848e-005 
4.897e-005 1.514e+006 2.308e+009 1.000e+000 8.127e-003 3.849e-005 
4.898e-005 1.514e+006 2.310e+009 1.000e+000 8.137e-003 3.851e-005 
4.900e-005 1.514e+006 2.311e+009 1.000e+000 7.788e-003 3.853e-005 
4.901e-005 1.513e+006 2.312e+009 1.000e+000 8.034e-003 3.854e-005 
4.902e-005 1.513e+006 2.314e+009 1.000e+000 7.412e-003 3.856e-005 
4.904e-005 1.512e+006 2.315e+009 1.000e+000 8.554e-003 3.857e-005 
4.905e-005 1.512e+006 2.317e+009 1.000e+000 8.273e-003 3.859e-005 
4.906e-005 1.512e+006 2.319e+009 1.000e+000 8.034e-003 3.861e-005 
4.908e-005 1.511e+006 2.320e+009 1.000e+000 7.035e-003 3.862e-005 
4.909e-005 1.511e+006 2.322e+009 1.000e+000 7.613e-003 3.864e-005 
4.910e-005 1.511e+006 2.323e+009 1.000e+000 7.953e-003 3.865e-005 
4.912e-005 1.510e+006 2.324e+009 1.000e+000 8.584e-003 3.867e-005 
4.913e-005 1.510e+006 2.326e+009 1.000e+000 7.838e-003 3.869e-005 
4.914e-005 1.510e+006 2.327e+009 1.000e+000 7.732e-003 3.870e-005 
4.916e-005 1.509e+006 2.328e+009 1.000e+000 7.602e-003 3.872e-005 
4.917e-005 1.509e+006 2.329e+009 1.000e+000 7.439e-003 3.873e-005 
4.918e-005 1.509e+006 2.330e+009 1.000e+000 7.420e-003 3.875e-005 
4.920e-005 1.508e+006 2.331e+009 1.000e+000 7.381e-003 3.876e-005 
4.921e-005 1.508e+006 2.332e+009 1.000e+000 7.349e-003 3.878e-005 
4.922e-005 1.508e+006 2.333e+009 1.000e+000 7.164e-003 3.879e-005 
4.924e-005 1.508e+006 2.334e+009 1.000e+000 7.033e-003 3.881e-005 
4.925e-005 1.508e+006 2.336e+009 1.000e+000 6.876e-003 3.882e-005 
4.927e-005 1.508e+006 2.337e+009 1.000e+000 6.934e-003 3.884e-005 
4.928e-005 1.508e+006 2.338e+009 1.000e+000 6.828e-003 3.885e-005 
4.929e-005 1.508e+006 2.339e+009 1.000e+000 6.832e-003 3.886e-005 
4.931e-005 1.508e+006 2.340e+009 1.000e+000 6.750e-003 3.888e-005 
4.932e-005 1.508e+006 2.341e+009 1.000e+000 6.712e-003 3.889e-005 
4.933e-005 1.508e+006 2.342e+009 1.000e+000 6.726e-003 3.890e-005 
4.935e-005 1.508e+006 2.343e+009 1.000e+000 6.700e-003 3.891e-005 
4.936e-005 1.508e+006 2.344e+009 1.000e+000 6.675e-003 3.893e-005 
4.937e-005 1.508e+006 2.345e+009 1.000e+000 6.648e-003 3.894e-005 
4.939e-005 1.508e+006 2.346e+009 1.000e+000 6.639e-003 3.895e-005 
4.940e-005 1.508e+006 2.347e+009 1.000e+000 6.762e-003 3.897e-005 
4.941e-005 1.509e+006 2.348e+009 1.000e+000 6.789e-003 3.898e-005 
4.943e-005 1.509e+006 2.350e+009 1.000e+000 6.772e-003 3.899e-005 
4.944e-005 1.509e+006 2.351e+009 1.000e+000 6.710e-003 3.901e-005 
4.945e-005 1.509e+006 2.352e+009 1.000e+000 6.750e-003 3.902e-005 
4.947e-005 1.509e+006 2.353e+009 1.000e+000 6.699e-003 3.903e-005 
4.948e-005 1.509e+006 2.354e+009 1.000e+000 6.716e-003 3.904e-005 
4.949e-005 1.509e+006 2.355e+009 1.000e+000 6.692e-003 3.906e-005 
4.951e-005 1.509e+006 2.357e+009 1.000e+000 6.750e-003 3.907e-005 
4.952e-005 1.509e+006 2.358e+009 1.000e+000 6.776e-003 3.908e-005 
4.953e-005 1.509e+006 2.359e+009 1.000e+000 6.766e-003 3.910e-005 
4.955e-005 1.509e+006 2.360e+009 1.000e+000 6.756e-003 3.911e-005 
4.956e-005 1.509e+006 2.361e+009 1.000e+000 6.774e-003 3.912e-005 
4.958e-005 1.510e+006 2.363e+009 1.000e+000 6.739e-003 3.913e-005 
4.959e-005 1.510e+006 2.364e+009 1.000e+000 6.733e-003 3.915e-005 
4.960e-005 1.510e+006 2.365e+009 1.000e+000 6.783e-003 3.916e-005 
4.962e-005 1.510e+006 2.367e+009 1.000e+000 6.804e-003 3.917e-005 
4.963e-005 1.510e+006 2.368e+009 1.000e+000 6.825e-003 3.919e-005 
4.964e-005 1.510e+006 2.369e+009 1.000e+000 6.770e-003 3.920e-005 
4.966e-005 1.510e+006 2.371e+009 1.000e+000 6.814e-003 3.921e-005 
4.967e-005 1.510e+006 2.372e+009 1.000e+000 6.841e-003 3.922e-005 
4.968e-005 1.510e+006 2.374e+009 1.000e+000 6.815e-003 3.924e-005 
4.970e-005 1.510e+006 2.375e+009 1.000e+000 6.877e-003 3.925e-005 
4.971e-005 1.510e+006 2.377e+009 1.000e+000 7.187e-003 3.926e-005 
4.972e-005 1.511e+006 2.378e+009 1.000e+000 7.346e-003 3.928e-005 
4.974e-005 1.511e+006 2.380e+009 1.000e+000 7.494e-003 3.929e-005 
4.975e-005 1.511e+006 2.382e+009 1.000e+000 7.754e-003 3.930e-005 
4.976e-005 1.511e+006 2.383e+009 1.000e+000 7.865e-003 3.931e-005 
4.978e-005 1.511e+006 2.385e+009 1.000e+000 7.985e-003 3.933e-005 
4.979e-005 1.511e+006 2.386e+009 1.000e+000 8.033e-003 3.934e-005 
4.980e-005 1.511e+006 2.388e+009 1.000e+000 8.340e-003 3.935e-005 
4.982e-005 1.511e+006 2.386e+009 1.000e+000 8.875e-003 3.937e-005 
4.983e-005 1.511e+006 2.387e+009 1.000e+000 9.093e-003 3.938e-005 
4.984e-005 1.511e+006 2.387e+009 1.000e+000 9.627e-003 3.940e-005 
4.986e-005 1.511e+006 2.389e+009 1.000e+000 1.017e-002 3.941e-005 
4.987e-005 1.510e+006 2.389e+009 1.000e+000 1.065e-002 3.942e-005 
4.989e-005 1.510e+006 2.248e+009 1.000e+000 1.450e-002 3.944e-005 
4.990e-005 1.510e+006 2.166e+009 1.000e+000 1.223e-002 3.945e-005 
4.991e-005 1.510e+006 2.162e+009 1.000e+000 1.063e-002 3.947e-005 
4.993e-005 1.509e+006 2.161e+009 1.000e+000 1.075e-002 3.949e-005 
4.994e-005 1.509e+006 2.161e+009 1.000e+000 1.043e-002 3.950e-005 
4.995e-005 1.509e+006 2.162e+009 1.000e+000 1.039e-002 3.951e-005 
4.997e-005 1.509e+006 2.163e+009 1.000e+000 1.039e-002 3.953e-005 
4.998e-005 1.509e+006 2.164e+009 1.000e+000 1.052e-002 3.954e-005 
4.999e-005 1.509e+006 2.164e+009 1.000e+000 1.057e-002 3.955e-005 
5.001e-005 1.509e+006 2.166e+009 1.000e+000 1.063e-002 3.957e-005 
5.002e-005 1.509e+006 2.167e+009 1.000e+000 1.067e-002 3.958e-005 
5.003e-005 1.509e+006 2.168e+009 1.000e+000 1.072e-002 3.960e-005 
5.005e-005 1.509e+006 2.169e+009 1.000e+000 1.093e-002 3.961e-005 
5.006e-005 1.509e+006 2.146e+009 1.000e+000 1.160e-002 3.962e-005 
5.007e-005 1.509e+006 2.133e+009 1.000e+000 1.158e-002 3.964e-005 
5.009e-005 1.508e+006 2.126e+009 1.000e+000 1.155e-002 3.965e-005 
5.010e-005 1.508e+006 2.121e+009 1.000e+000 1.159e-002 3.967e-005 
5.011e-005 1.508e+006 2.117e+009 1.000e+000 1.158e-002 3.968e-005 
5.013e-005 1.508e+006 2.114e+009 1.000e+000 1.146e-002 3.970e-005 
5.014e-005 1.508e+006 2.112e+009 1.000e+000 1.143e-002 3.971e-005 
5.015e-005 1.508e+006 2.110e+009 1.000e+000 1.163e-002 3.973e-005 
5.017e-005 1.507e+006 2.108e+009 1.000e+000 1.168e-002 3.974e-005 
5.018e-005 1.507e+006 2.107e+009 1.000e+000 1.173e-002 3.976e-005 
5.020e-005 1.507e+006 2.105e+009 1.000e+000 1.190e-002 3.977e-005 
5.021e-005 1.507e+006 2.104e+009 1.000e+000 1.193e-002 3.979e-005 
5.022e-005 1.506e+006 2.103e+009 1.000e+000 1.199e-002 3.980e-005 
5.024e-005 1.506e+006 2.103e+009 1.000e+000 1.208e-002 3.982e-005 
5.025e-005 1.506e+006 2.102e+009 1.000e+000 1.221e-002 3.983e-005 
5.026e-005 1.506e+006 2.101e+009 1.000e+000 1.230e-002 3.985e-005 
5.028e-005 1.505e+006 2.101e+009 1.000e+000 1.262e-002 3.986e-005 
5.029e-005 1.505e+006 2.101e+009 1.000e+000 1.276e-002 3.988e-005 
5.030e-005 1.505e+006 2.100e+009 1.000e+000 1.293e-002 3.990e-005 
5.032e-005 1.504e+006 2.100e+009 1.000e+000 1.298e-002 3.991e-005 
5.033e-005 1.504e+006 2.100e+009 1.000e+000 1.273e-002 3.993e-005 
5.034e-005 1.504e+006 2.100e+009 1.000e+000 1.283e-002 3.994e-005 
5.036e-005 1.504e+006 2.100e+009 1.000e+000 1.301e-002 3.996e-005 
5.037e-005 1.503e+006 2.100e+009 1.000e+000 1.327e-002 3.997e-005 
5.038e-005 1.503e+006 2.100e+009 1.000e+000 1.327e-002 3.999e-005 
5.040e-005 1.503e+006 2.100e+009 1.000e+000 1.334e-002 4.000e-005 
5.041e-005 1.502e+006 2.100e+009 1.000e+000 1.387e-002 4.002e-005 
5.042e-005 1.502e+006 2.100e+009 1.000e+000 1.399e-002 4.003e-005 
5.044e-005 1.502e+006 2.100e+009 1.000e+000 1.360e-002 4.005e-005 
5.045e-005 1.502e+006 2.101e+009 1.000e+000 1.415e-002 4.006e-005 
5.046e-005 1.502e+006 2.101e+009 1.000e+000 1.383e-002 4.008e-005 
5.048e-005 1.502e+006 2.101e+009 1.000e+000 1.391e-002 4.009e-005 
5.049e-005 1.501e+006 2.101e+009 1.000e+000 1.417e-002 4.011e-005 
5.051e-005 1.501e+006 2.102e+009 1.000e+000 1.403e-002 4.012e-005 
5.052e-005 1.501e+006 2.102e+009 1.000e+000 1.419e-002 4.013e-005 
5.053e-005 1.501e+006 2.103e+009 1.000e+000 1.385e-002 4.015e-005 
5.055e-005 1.501e+006 2.103e+009 1.000e+000 1.450e-002 4.016e-005 
5.056e-005 1.501e+006 2.104e+009 1.000e+000 1.471e-002 4.018e-005 
5.057e-005 1.501e+006 2.104e+009 1.000e+000 1.470e-002 4.019e-005 
5.059e-005 1.501e+006 2.105e+009 1.000e+000 1.503e-002 4.020e-005 
5.060e-005 1.501e+006 2.106e+009 1.000e+000 1.517e-002 4.022e-005 
5.061e-005 1.501e+006 2.106e+009 1.000e+000 1.496e-002 4.023e-005 
5.063e-005 1.501e+006 2.107e+009 1.000e+000 1.551e-002 4.024e-005 
5.064e-005 1.501e+006 2.108e+009 1.000e+000 1.525e-002 4.026e-005 
5.065e-005 1.501e+006 2.108e+009 1.000e+000 1.586e-002 4.027e-005 
5.067e-005 1.501e+006 2.108e+009 1.000e+000 1.581e-002 4.028e-005 
5.068e-005 1.501e+006 2.108e+009 1.000e+000 1.602e-002 4.030e-005 
5.069e-005 1.501e+006 2.109e+009 1.000e+000 1.586e-002 4.031e-005 
5.071e-005 1.501e+006 2.109e+009 1.000e+000 1.647e-002 4.033e-005 
5.072e-005 1.501e+006 2.110e+009 1.000e+000 1.681e-002 4.034e-005 
5.073e-005 1.500e+006 2.110e+009 1.000e+000 1.610e-002 4.036e-005 
5.075e-005 1.500e+006 2.111e+009 1.000e+000 1.653e-002 4.037e-005 
5.076e-005 1.500e+006 2.111e+009 1.000e+000 1.724e-002 4.038e-005 
5.077e-005 1.500e+006 2.112e+009 1.000e+000 1.752e-002 4.040e-005 
5.079e-005 1.500e+006 2.109e+009 1.000e+000 1.856e-002 4.041e-005 
5.080e-005 1.499e+006 2.107e+009 1.000e+000 1.851e-002 4.043e-005 
5.082e-005 1.499e+006 2.106e+009 1.000e+000 1.837e-002 4.045e-005 
5.083e-005 1.498e+006 2.106e+009 1.000e+000 1.905e-002 4.046e-005 
5.084e-005 1.498e+006 2.105e+009 1.000e+000 1.930e-002 4.048e-005 
5.086e-005 1.497e+006 2.105e+009 1.000e+000 1.958e-002 4.050e-005 
5.087e-005 1.497e+006 2.104e+009 1.000e+000 1.794e-002 4.052e-005 
5.088e-005 1.496e+006 2.104e+009 1.000e+000 1.981e-002 4.053e-005 
5.090e-005 1.496e+006 2.104e+009 1.000e+000 1.955e-002 4.055e-005 
5.091e-005 1.496e+006 2.104e+009 1.000e+000 1.919e-002 4.057e-005 
5.092e-005 1.495e+006 2.104e+009 1.000e+000 1.967e-002 4.058e-005 
5.094e-005 1.495e+006 2.104e+009 1.000e+000 2.043e-002 4.060e-005 
5.095e-005 1.494e+006 2.104e+009 1.000e+000 2.050e-002 4.062e-005 
5.096e-005 1.494e+006 2.104e+009 1.000e+000 2.070e-002 4.063e-005 
5.098e-005 1.493e+006 2.104e+009 1.000e+000 2.089e-002 4.065e-005 
5.099e-005 1.493e+006 2.104e+009 1.000e+000 2.017e-002 4.067e-005 
5.100e-005 1.492e+006 2.104e+009 1.000e+000 1.879e-002 4.068e-005 
5.102e-005 1.492e+006 2.104e+009 1.000e+000 2.037e-002 4.070e-005 
5.103e-005 1.491e+006 2.104e+009 1.000e+000 2.149e-002 4.072e-005 
5.104e-005 1.491e+006 2.104e+009 1.000e+000 2.168e-002 4.073e-005 
5.106e-005 1.490e+006 2.105e+009 1.000e+000 2.119e-002 4.075e-005 
5.107e-005 1.490e+006 2.105e+009 1.000e+000 2.120e-002 4.077e-005 
5.109e-005 1.489e+006 2.105e+009 1.000e+000 2.191e-002 4.079e-005 
5.110e-005 1.489e+006 2.105e+009 1.000e+000 2.202e-002 4.080e-005 
5.111e-005 1.488e+006 2.106e+009 1.000e+000 2.247e-002 4.082e-005 
5.113e-005 1.488e+006 2.106e+009 1.000e+000 2.212e-002 4.084e-005 
5.114e-005 1.487e+006 2.106e+009 1.000e+000 2.254e-002 4.085e-005 
5.115e-005 1.487e+006 2.086e+009 1.000e+000 2.132e-002 4.087e-005 
5.117e-005 1.486e+006 2.086e+009 1.000e+000 2.173e-002 4.089e-005 
5.118e-005 1.486e+006 2.086e+009 1.000e+000 2.303e-002 4.090e-005 
5.119e-005 1.485e+006 2.087e+009 1.000e+000 2.363e-002 4.092e-005 
5.121e-005 1.485e+006 2.087e+009 1.000e+000 2.391e-002 4.094e-005 
5.122e-005 1.484e+006 2.087e+009 1.000e+000 2.347e-002 4.095e-005 
5.123e-005 1.484e+006 2.087e+009 1.000e+000 2.221e-002 4.097e-005 
5.125e-005 1.483e+006 2.086e+009 1.000e+000 2.260e-002 4.099e-005 
5.126e-005 1.483e+006 2.083e+009 1.000e+000 2.311e-002 4.101e-005 
5.127e-005 1.482e+006 2.081e+009 1.000e+000 1.992e-002 4.102e-005 
5.129e-005 1.482e+006 2.079e+009 1.000e+000 2.037e-002 4.104e-005 
5.130e-005 1.481e+006 2.077e+009 1.000e+000 1.973e-002 4.106e-005 
5.131e-005 1.480e+006 2.074e+009 1.000e+000 1.911e-002 4.107e-005 
5.133e-005 1.480e+006 2.072e+009 1.000e+000 1.737e-002 4.109e-005 
5.134e-005 1.479e+006 2.069e+009 1.000e+000 1.594e-002 4.111e-005 
5.135e-005 1.479e+006 2.066e+009 1.000e+000 1.448e-002 4.112e-005 
5.137e-005 1.479e+006 2.064e+009 1.000e+000 1.354e-002 4.114e-005 
5.138e-005 1.478e+006 2.060e+009 1.000e+000 1.183e-002 4.116e-005 
5.140e-005 1.478e+006 2.057e+009 1.000e+000 9.390e-003 4.117e-005 
5.141e-005 1.477e+006 2.054e+009 1.000e+000 9.432e-003 4.119e-005 
5.142e-005 1.477e+006 2.050e+009 1.000e+000 8.874e-003 4.121e-005 
5.144e-005 1.477e+006 2.047e+009 1.000e+000 8.340e-003 4.122e-005 
5.145e-005 1.476e+006 2.042e+009 1.000e+000 8.355e-003 4.124e-005 
5.146e-005 1.476e+006 2.036e+009 1.000e+000 8.477e-003 4.125e-005 
5.148e-005 1.475e+006 2.030e+009 1.000e+000 8.464e-003 4.127e-005 
5.149e-005 1.475e+006 2.024e+009 1.000e+000 8.427e-003 4.129e-005 
5.150e-005 1.475e+006 2.018e+009 1.000e+000 8.535e-003 4.130e-005 
5.152e-005 1.474e+006 2.013e+009 1.000e+000 8.521e-003 4.132e-005 
5.153e-005 1.474e+006 2.007e+009 1.000e+000 8.459e-003 4.134e-005 
5.154e-005 1.473e+006 2.001e+009 1.000e+000 8.481e-003 4.135e-005 
5.156e-005 1.473e+006 1.997e+009 1.000e+000 8.530e-003 4.137e-005 
5.157e-005 1.472e+006 1.992e+009 1.000e+000 1.509e-002 4.139e-005 
5.158e-005 1.472e+006 1.988e+009 1.000e+000 1.699e-002 4.140e-005 
5.160e-005 1.472e+006 1.976e+009 1.000e+000 1.874e-002 4.142e-005 
5.161e-005 1.471e+006 1.963e+009 1.000e+000 1.956e-002 4.143e-005 
5.162e-005 1.471e+006 1.926e+009 1.000e+000 9.027e-003 4.145e-005 
5.164e-005 1.470e+006 1.926e+009 1.000e+000 8.945e-003 4.147e-005 
5.165e-005 1.470e+006 1.926e+009 1.000e+000 8.958e-003 4.149e-005 
5.166e-005 1.469e+006 1.926e+009 1.000e+000 9.036e-003 4.150e-005 
5.168e-005 1.469e+006 1.926e+009 1.000e+000 9.009e-003 4.152e-005 
5.169e-005 1.468e+006 1.926e+009 1.000e+000 8.895e-003 4.154e-005 
5.171e-005 1.468e+006 1.926e+009 1.000e+000 8.935e-003 4.155e-005 
5.172e-005 1.467e+006 1.926e+009 1.000e+000 9.436e-003 4.157e-005 
5.173e-005 1.467e+006 1.926e+009 1.000e+000 9.352e-003 4.159e-005 
5.175e-005 1.466e+006 1.926e+009 1.000e+000 9.425e-003 4.160e-005 
5.176e-005 1.466e+006 1.926e+009 1.000e+000 9.265e-003 4.162e-005 
5.177e-005 1.466e+006 1.926e+009 1.000e+000 9.299e-003 4.163e-005 
5.179e-005 1.465e+006 1.926e+009 1.000e+000 9.247e-003 4.165e-005 
5.180e-005 1.465e+006 1.927e+009 1.000e+000 9.293e-003 4.167e-005 
5.181e-005 1.464e+006 1.927e+009 1.000e+000 9.178e-003 4.168e-005 
5.183e-005 1.464e+006 1.927e+009 1.000e+000 9.207e-003 4.170e-005 
5.184e-005 1.464e+006 1.927e+009 1.000e+000 9.191e-003 4.172e-005 
5.185e-005 1.463e+006 1.928e+009 1.000e+000 9.187e-003 4.173e-005 
5.187e-005 1.463e+006 1.928e+009 1.000e+000 9.157e-003 4.175e-005 
5.188e-005 1.463e+006 1.928e+009 1.000e+000 9.114e-003 4.176e-005 
5.189e-005 1.462e+006 1.929e+009 1.000e+000 9.085e-003 4.178e-005 
5.191e-005 1.462e+006 1.929e+009 1.000e+000 9.062e-003 4.180e-005 
5.192e-005 1.462e+006 1.930e+009 1.000e+000 9.062e-003 4.181e-005 
5.193e-005 1.461e+006 1.930e+009 1.000e+000 9.062e-003 4.183e-005 
5.195e-005 1.461e+006 1.931e+009 1.000e+000 9.094e-003 4.184e-005 
5.196e-005 1.461e+006 1.931e+009 1.000e+000 8.998e-003 4.186e-005 
5.197e-005 1.460e+006 1.932e+009 1.000e+000 8.989e-003 4.187e-005 
5.199e-005 1.460e+006 1.932e+009 1.000e+000 9.113e-003 4.189e-005 
5.200e-005 1.460e+006 1.933e+009 1.000e+000 9.039e-003 4.191e-005 
5.202e-005 1.459e+006 1.933e+009 1.000e+000 9.066e-003 4.192e-005 
5.203e-005 1.459e+006 1.933e+009 1.000e+000 9.070e-003 4.194e-005 
5.204e-005 1.459e+006 1.934e+009 1.000e+000 9.066e-003 4.195e-005 
5.206e-005 1.459e+006 1.934e+009 1.000e+000 9.063e-003 4.197e-005 
5.207e-005 1.458e+006 1.935e+009 1.000e+000 9.012e-003 4.198e-005 
5.208e-005 1.458e+006 1.935e+009 1.000e+000 8.901e-003 4.200e-005 
5.210e-005 1.458e+006 1.935e+009 1.000e+000 8.841e-003 4.201e-005 
5.211e-005 1.458e+006 1.936e+009 1.000e+000 8.939e-003 4.203e-005 
5.212e-005 1.458e+006 1.936e+009 1.000e+000 9.077e-003 4.204e-005 
5.214e-005 1.457e+006 1.937e+009 1.000e+000 9.171e-003 4.206e-005 
5.215e-005 1.457e+006 1.937e+009 1.000e+000 9.093e-003 4.207e-005 
5.216e-005 1.457e+006 1.937e+009 1.000e+000 9.168e-003 4.208e-005 
5.218e-005 1.457e+006 1.938e+009 1.000e+000 9.079e-003 4.210e-005 
5.219e-005 1.457e+006 1.938e+009 1.000e+000 9.110e-003 4.211e-005 
5.220e-005 1.457e+006 1.939e+009 1.000e+000 9.094e-003 4.212e-005 
5.222e-005 1.457e+006 1.939e+009 1.000e+000 8.976e-003 4.214e-005 
5.223e-005 1.457e+006 1.940e+009 1.000e+000 9.067e-003 4.215e-005 
5.224e-005 1.457e+006 1.940e+009 1.000e+000 9.299e-003 4.216e-005 
5.226e-005 1.457e+006 1.941e+009 1.000e+000 9.466e-003 4.218e-005 
5.227e-005 1.457e+006 1.941e+009 1.000e+000 9.474e-003 4.219e-005 
5.228e-005 1.458e+006 1.942e+009 1.000e+000 9.581e-003 4.220e-005 
5.230e-005 1.458e+006 1.942e+009 1.000e+000 9.362e-003 4.222e-005 
5.231e-005 1.458e+006 1.943e+009 1.000e+000 9.446e-003 4.223e-005 
5.233e-005 1.458e+006 1.943e+009 1.000e+000 9.452e-003 4.224e-005 
5.234e-005 1.458e+006 1.944e+009 1.000e+000 9.460e-003 4.225e-005 
5.235e-005 1.459e+006 1.944e+009 1.000e+000 9.534e-003 4.226e-005 
5.237e-005 1.459e+006 1.945e+009 1.000e+000 9.529e-003 4.228e-005 
5.238e-005 1.459e+006 1.945e+009 1.000e+000 9.504e-003 4.229e-005 
5.239e-005 1.459e+006 1.946e+009 1.000e+000 9.643e-003 4.230e-005 
5.241e-005 1.460e+006 1.946e+009 1.000e+000 9.611e-003 4.231e-005 
5.242e-005 1.460e+006 1.947e+009 1.000e+000 9.674e-003 4.232e-005 
5.243e-005 1.460e+006 1.947e+009 1.000e+000 9.694e-003 4.233e-005 
5.245e-005 1.461e+006 1.948e+009 1.000e+000 9.674e-003 4.234e-005 
5.246e-005 1.461e+006 1.948e+009 1.000e+000 9.796e-003 4.235e-005 
5.247e-005 1.462e+006 1.949e+009 1.000e+000 9.912e-003 4.236e-005 
5.249e-005 1.462e+006 1.950e+009 1.000e+000 9.932e-003 4.237e-005 
5.250e-005 1.462e+006 1.950e+009 1.000e+000 9.987e-003 4.239e-005 
5.251e-005 1.463e+006 1.951e+009 1.000e+000 1.005e-002 4.240e-005 
5.253e-005 1.463e+006 1.951e+009 1.000e+000 1.004e-002 4.241e-005 
5.254e-005 1.464e+006 1.952e+009 1.000e+000 1.006e-002 4.242e-005 
5.255e-005 1.464e+006 1.952e+009 1.000e+000 1.161e-002 4.243e-005 
5.257e-005 1.465e+006 1.952e+009 1.000e+000 1.108e-002 4.244e-005 
5.258e-005 1.465e+006 1.952e+009 1.000e+000 1.076e-002 4.245e-005 
5.259e-005 1.465e+006 1.953e+009 1.000e+000 1.082e-002 4.246e-005 
5.261e-005 1.466e+006 1.953e+009 1.000e+000 1.088e-002 4.247e-005 
5.262e-005 1.466e+006 1.954e+009 1.000e+000 1.075e-002 4.248e-005 
5.264e-005 1.466e+006 1.954e+009 1.000e+000 1.084e-002 4.249e-005 
5.265e-005 1.467e+006 1.955e+009 1.000e+000 1.140e-002 4.250e-005 
5.266e-005 1.467e+006 1.955e+009 1.000e+000 1.107e-002 4.251e-005 
5.268e-005 1.467e+006 1.956e+009 1.000e+000 1.103e-002 4.253e-005 
5.269e-005 1.468e+006 1.956e+009 1.000e+000 1.114e-002 4.254e-005 
5.270e-005 1.468e+006 1.952e+009 1.000e+000 7.534e-003 4.255e-005 
5.272e-005 1.469e+006 1.951e+009 1.000e+000 7.438e-003 4.256e-005 
5.273e-005 1.469e+006 1.951e+009 1.000e+000 7.606e-003 4.257e-005 
5.274e-005 1.469e+006 1.942e+009 1.000e+000 7.630e-003 4.258e-005 
5.276e-005 1.470e+006 1.940e+009 1.000e+000 8.187e-003 4.259e-005 
5.277e-005 1.470e+006 1.939e+009 1.000e+000 7.695e-003 4.260e-005 
5.278e-005 1.470e+006 1.938e+009 1.000e+000 7.282e-003 4.262e-005 
5.280e-005 1.470e+006 1.938e+009 1.000e+000 7.969e-003 4.263e-005 
5.281e-005 1.470e+006 1.938e+009 1.000e+000 7.938e-003 4.264e-005 
5.282e-005 1.471e+006 1.938e+009 1.000e+000 7.878e-003 4.265e-005 
5.284e-005 1.471e+006 1.939e+009 1.000e+000 7.899e-003 4.267e-005 
5.285e-005 1.471e+006 1.939e+009 1.000e+000 7.881e-003 4.268e-005 
5.286e-005 1.471e+006 1.939e+009 1.000e+000 7.287e-003 4.269e-005 
5.288e-005 1.471e+006 1.940e+009 1.000e+000 7.786e-003 4.270e-005 
5.289e-005 1.472e+006 1.940e+009 1.000e+000 7.757e-003 4.271e-005 
5.290e-005 1.472e+006 1.941e+009 1.000e+000 7.732e-003 4.273e-005 
5.292e-005 1.472e+006 1.941e+009 1.000e+000 7.025e-003 4.274e-005 
5.293e-005 1.472e+006 1.942e+009 1.000e+000 7.662e-003 4.275e-005 
5.295e-005 1.472e+006 1.942e+009 1.000e+000 7.680e-003 4.276e-005 
5.296e-005 1.473e+006 1.943e+009 1.000e+000 7.496e-003 4.277e-005 
5.297e-005 1.473e+006 1.943e+009 1.000e+000 7.645e-003 4.278e-005 
5.299e-005 1.473e+006 1.944e+009 1.000e+000 7.687e-003 4.280e-005 
5.300e-005 1.474e+006 1.944e+009 1.000e+000 7.631e-003 4.281e-005 
5.301e-005 1.474e+006 1.945e+009 1.000e+000 7.531e-003 4.282e-005 
5.303e-005 1.474e+006 1.945e+009 1.000e+000 7.566e-003 4.283e-005 
5.304e-005 1.474e+006 1.946e+009 1.000e+000 7.520e-003 4.284e-005 
5.305e-005 1.475e+006 1.946e+009 1.000e+000 7.541e-003 4.285e-005 
5.307e-005 1.475e+006 1.947e+009 1.000e+000 7.492e-003 4.286e-005 
5.308e-005 1.475e+006 1.947e+009 1.000e+000 7.489e-003 4.288e-005 
5.309e-005 1.476e+006 1.948e+009 1.000e+000 7.020e-003 4.289e-005 
5.311e-005 1.476e+006 1.949e+009 1.000e+000 7.477e-003 4.290e-005 
5.312e-005 1.476e+006 1.949e+009 1.000e+000 6.773e-003 4.291e-005 
5.313e-005 1.477e+006 1.950e+009 1.000e+000 6.641e-003 4.292e-005 
5.315e-005 1.477e+006 1.950e+009 1.000e+000 7.407e-003 4.293e-005 
5.316e-005 1.477e+006 1.951e+009 1.000e+000 6.945e-003 4.294e-005 
5.317e-005 1.478e+006 1.951e+009 1.000e+000 6.846e-003 4.295e-005 
5.319e-005 1.478e+006 1.952e+009 1.000e+000 6.926e-003 4.296e-005 
5.320e-005 1.479e+006 1.953e+009 1.000e+000 7.351e-003 4.298e-005 
5.321e-005 1.479e+006 1.953e+009 1.000e+000 7.360e-003 4.299e-005 
5.323e-005 1.479e+006 1.954e+009 1.000e+000 7.340e-003 4.300e-005 
5.324e-005 1.480e+006 1.954e+009 1.000e+000 7.329e-003 4.301e-005 
5.326e-005 1.480e+006 1.955e+009 1.000e+000 7.300e-003 4.302e-005 
5.327e-005 1.480e+006 1.955e+009 1.000e+000 7.339e-003 4.303e-005 
5.328e-005 1.481e+006 1.956e+009 1.000e+000 6.995e-003 4.304e-005 
5.330e-005 1.481e+006 1.956e+009 1.000e+000 6.589e-003 4.305e-005 
5.331e-005 1.482e+006 1.957e+009 1.000e+000 7.378e-003 4.306e-005 
5.332e-005 1.482e+006 1.957e+009 1.000e+000 7.033e-003 4.307e-005 
5.334e-005 1.482e+006 1.958e+009 1.000e+000 7.311e-003 4.308e-005 
5.335e-005 1.483e+006 1.959e+009 1.000e+000 7.352e-003 4.309e-005 
5.336e-005 1.483e+006 1.959e+009 1.000e+000 7.347e-003 4.311e-005 
5.338e-005 1.483e+006 1.960e+009 1.000e+000 6.677e-003 4.312e-005 
5.339e-005 1.484e+006 1.960e+009 1.000e+000 7.364e-003 4.313e-005 
5.340e-005 1.484e+006 1.961e+009 1.000e+000 6.671e-003 4.314e-005 
5.342e-005 1.485e+006 1.961e+009 1.000e+000 7.330e-003 4.315e-005 
5.343e-005 1.485e+006 1.962e+009 1.000e+000 6.621e-003 4.316e-005 
5.344e-005 1.486e+006 1.963e+009 1.000e+000 7.009e-003 4.317e-005 
5.346e-005 1.486e+006 1.963e+009 1.000e+000 6.677e-003 4.318e-005 
5.347e-005 1.486e+006 1.964e+009 1.000e+000 7.079e-003 4.319e-005 
5.348e-005 1.487e+006 1.964e+009 1.000e+000 6.966e-003 4.320e-005 
5.350e-005 1.487e+006 1.965e+009 1.000e+000 7.288e-003 4.321e-005 
5.351e-005 1.488e+006 1.966e+009 1.000e+000 7.313e-003 4.322e-005 
5.353e-005 1.488e+006 1.966e+009 1.000e+000 7.302e-003 4.323e-005 
5.354e-005 1.488e+006 1.967e+009 1.000e+000 6.643e-003 4.324e-005 
5.355e-005 1.489e+006 1.967e+009 1.000e+000 7.145e-003 4.326e-005 
5.357e-005 1.489e+006 1.968e+009 1.000e+000 6.628e-003 4.327e-005 
5.358e-005 1.489e+006 1.969e+009 1.000e+000 7.371e-003 4.328e-005 
5.359e-005 1.490e+006 1.970e+009 1.000e+000 7.352e-003 4.329e-005 
5.361e-005 1.490e+006 1.970e+009 1.000e+000 6.602e-003 4.330e-005 
5.362e-005 1.491e+006 1.971e+009 1.000e+000 7.182e-003 4.331e-005 
5.363e-005 1.491e+006 1.971e+009 1.000e+000 6.640e-003 4.332e-005 
5.365e-005 1.492e+006 1.972e+009 1.000e+000 7.232e-003 4.333e-005 
5.366e-005 1.492e+006 1.972e+009 1.000e+000 7.214e-003 4.334e-005 
5.367e-005 1.493e+006 1.973e+009 1.000e+000 7.104e-003 4.335e-005 
5.369e-005 1.493e+006 1.974e+009 1.000e+000 7.009e-003 4.336e-005 
5.370e-005 1.494e+006 1.974e+009 1.000e+000 6.266e-003 4.337e-005 
5.371e-005 1.494e+006 1.975e+009 1.000e+000 6.964e-003 4.338e-005 
5.373e-005 1.495e+006 1.976e+009 1.000e+000 6.849e-003 4.339e-005 
5.374e-005 1.496e+006 1.976e+009 1.000e+000 5.834e-003 4.340e-005 
5.375e-005 1.496e+006 1.977e+009 1.000e+000 6.658e-003 4.341e-005 
5.377e-005 1.497e+006 1.977e+009 1.000e+000 6.499e-003 4.341e-005 
5.378e-005 1.497e+006 1.978e+009 1.000e+000 6.603e-003 4.342e-005 
5.379e-005 1.498e+006 1.979e+009 1.000e+000 6.058e-003 4.343e-005 
5.381e-005 1.499e+006 1.979e+009 1.000e+000 6.534e-003 4.344e-005 
5.382e-005 1.500e+006 1.980e+009 1.000e+000 6.588e-003 4.345e-005 
5.384e-005 1.500e+006 1.981e+009 1.000e+000 7.644e-003 4.346e-005 
5.385e-005 1.501e+006 1.982e+009 1.000e+000 7.073e-003 4.347e-005 
5.386e-005 1.502e+006 1.983e+009 1.000e+000 7.140e-003 4.347e-005 
5.388e-005 1.503e+006 1.983e+009 1.000e+000 7.866e-003 4.348e-005 
5.389e-005 1.503e+006 1.984e+009 1.000e+000 7.360e-003 4.349e-005 
5.390e-005 1.504e+006 1.984e+009 1.000e+000 8.046e-003 4.350e-005 
5.392e-005 1.505e+006 1.985e+009 1.000e+000 8.129e-003 4.351e-005 
5.393e-005 1.505e+006 1.986e+009 1.000e+000 8.162e-003 4.352e-005 
5.394e-005 1.506e+006 1.986e+009 1.000e+000 7.640e-003 4.353e-005 
5.396e-005 1.507e+006 1.981e+009 1.000e+000 9.606e-003 4.354e-005 
5.397e-005 1.507e+006 1.977e+009 1.000e+000 7.757e-003 4.355e-005 
5.398e-005 1.507e+006 1.976e+009 1.000e+000 7.712e-003 4.356e-005 
5.400e-005 1.508e+006 1.975e+009 1.000e+000 7.050e-003 4.357e-005 
5.401e-005 1.508e+006 1.975e+009 1.000e+000 7.711e-003 4.358e-005 
5.402e-005 1.508e+006 1.974e+009 1.000e+000 7.641e-003 4.359e-005 
5.404e-005 1.509e+006 1.974e+009 1.000e+000 7.616e-003 4.360e-005 
5.405e-005 1.509e+006 1.974e+009 1.000e+000 7.705e-003 4.361e-005 
5.406e-005 1.509e+006 1.974e+009 1.000e+000 7.635e-003 4.362e-005 
5.408e-005 1.510e+006 1.974e+009 1.000e+000 7.648e-003 4.364e-005 
5.409e-005 1.510e+006 1.974e+009 1.000e+000 6.927e-003 4.365e-005 
5.410e-005 1.510e+006 1.975e+009 1.000e+000 6.670e-003 4.366e-005 
5.412e-005 1.511e+006 1.975e+009 1.000e+000 7.610e-003 4.367e-005 
5.413e-005 1.511e+006 1.975e+009 1.000e+000 6.899e-003 4.368e-005 
5.415e-005 1.511e+006 1.975e+009 1.000e+000 7.653e-003 4.369e-005 
5.416e-005 1.512e+006 1.976e+009 1.000e+000 7.589e-003 4.370e-005 
5.417e-005 1.512e+006 1.976e+009 1.000e+000 7.595e-003 4.371e-005 
5.419e-005 1.512e+006 1.976e+009 1.000e+000 6.956e-003 4.372e-005 
5.420e-005 1.513e+006 1.977e+009 1.000e+000 7.632e-003 4.374e-005 
5.421e-005 1.513e+006 1.977e+009 1.000e+000 6.583e-003 4.375e-005 
5.423e-005 1.514e+006 1.978e+009 1.000e+000 7.536e-003 4.376e-005 
5.424e-005 1.514e+006 1.978e+009 1.000e+000 6.614e-003 4.377e-005 
5.425e-005 1.514e+006 1.978e+009 1.000e+000 6.830e-003 4.378e-005 
5.427e-005 1.515e+006 1.979e+009 1.000e+000 6.941e-003 4.379e-005 
5.428e-005 1.515e+006 1.979e+009 1.000e+000 6.613e-003 4.380e-005 
5.429e-005 1.516e+006 1.980e+009 1.000e+000 7.510e-003 4.381e-005 
5.431e-005 1.516e+006 1.980e+009 1.000e+000 7.485e-003 4.382e-005 
5.432e-005 1.517e+006 1.981e+009 1.000e+000 7.505e-003 4.383e-005 
5.433e-005 1.517e+006 1.981e+009 1.000e+000 6.786e-003 4.384e-005 
5.435e-005 1.518e+006 1.982e+009 1.000e+000 7.001e-003 4.385e-005 
5.436e-005 1.518e+006 1.982e+009 1.000e+000 7.442e-003 4.386e-005 
5.437e-005 1.518e+006 1.983e+009 1.000e+000 7.413e-003 4.387e-005 
5.439e-005 1.519e+006 1.983e+009 1.000e+000 7.403e-003 4.388e-005 
5.440e-005 1.519e+006 1.984e+009 1.000e+000 7.272e-003 4.389e-005 
5.441e-005 1.520e+006 1.984e+009 1.000e+000 7.310e-003 4.390e-005 
5.443e-005 1.520e+006 1.985e+009 1.000e+000 6.827e-003 4.391e-005 
5.444e-005 1.521e+006 1.985e+009 1.000e+000 6.725e-003 4.392e-005 
5.446e-005 1.521e+006 1.986e+009 1.000e+000 7.405e-003 4.393e-005 
5.447e-005 1.522e+006 1.986e+009 1.000e+000 7.391e-003 4.394e-005 
5.448e-005 1.522e+006 1.987e+009 1.000e+000 7.312e-003 4.395e-005 
5.450e-005 1.523e+006 1.988e+009 1.000e+000 7.365e-003 4.396e-005 
5.451e-005 1.523e+006 1.988e+009 1.000e+000 7.419e-003 4.398e-005 
5.452e-005 1.523e+006 1.989e+009 1.000e+000 7.397e-003 4.399e-005 
5.454e-005 1.524e+006 1.989e+009 1.000e+000 7.407e-003 4.400e-005 
5.455e-005 1.524e+006 1.990e+009 1.000e+000 7.387e-003 4.401e-005 
5.456e-005 1.525e+006 1.991e+009 1.000e+000 7.351e-003 4.402e-005 
5.458e-005 1.525e+006 1.991e+009 1.000e+000 7.379e-003 4.403e-005 
5.459e-005 1.526e+006 1.992e+009 1.000e+000 7.347e-003 4.404e-005 
5.460e-005 1.526e+006 1.993e+009 1.000e+000 7.314e-003 4.405e-005 
5.462e-005 1.527e+006 1.993e+009 1.000e+000 7.334e-003 4.406e-005 
5.463e-005 1.527e+006 1.994e+009 1.000e+000 7.324e-003 4.407e-005 
5.464e-005 1.528e+006 1.994e+009 1.000e+000 7.357e-003 4.408e-005 
5.466e-005 1.528e+006 1.995e+009 1.000e+000 7.321e-003 4.409e-005 
5.467e-005 1.529e+006 1.996e+009 1.000e+000 7.386e-003 4.410e-005 
5.468e-005 1.529e+006 1.996e+009 1.000e+000 7.345e-003 4.411e-005 
5.470e-005 1.530e+006 1.997e+009 1.000e+000 7.337e-003 4.412e-005 
5.471e-005 1.530e+006 1.998e+009 1.000e+000 7.325e-003 4.413e-005 
5.472e-005 1.531e+006 1.998e+009 1.000e+000 7.358e-003 4.414e-005 
5.474e-005 1.531e+006 1.999e+009 1.000e+000 7.310e-003 4.415e-005 
5.475e-005 1.531e+006 2.000e+009 1.000e+000 7.299e-003 4.416e-005 
5.477e-005 1.532e+006 2.000e+009 1.000e+000 7.332e-003 4.417e-005 
5.478e-005 1.532e+006 2.001e+009 1.000e+000 7.319e-003 4.418e-005 
5.479e-005 1.533e+006 2.002e+009 1.000e+000 7.331e-003 4.419e-005 
5.481e-005 1.533e+006 2.002e+009 1.000e+000 7.352e-003 4.420e-005 
5.482e-005 1.534e+006 2.003e+009 1.000e+000 7.331e-003 4.421e-005 
5.483e-005 1.534e+006 2.004e+009 1.000e+000 7.042e-003 4.422e-005 
5.485e-005 1.535e+006 2.004e+009 1.000e+000 6.574e-003 4.423e-005 
5.486e-005 1.535e+006 2.005e+009 1.000e+000 7.326e-003 4.424e-005 
5.487e-005 1.536e+006 2.006e+009 1.000e+000 7.350e-003 4.425e-005 
5.489e-005 1.536e+006 2.006e+009 1.000e+000 6.557e-003 4.426e-005 
5.490e-005 1.537e+006 2.007e+009 1.000e+000 7.281e-003 4.427e-005 
5.491e-005 1.537e+006 2.008e+009 1.000e+000 6.688e-003 4.428e-005 
5.493e-005 1.538e+006 2.009e+009 1.000e+000 7.410e-003 4.429e-005 
5.494e-005 1.538e+006 2.009e+009 1.000e+000 7.246e-003 4.430e-005 
5.495e-005 1.538e+006 2.010e+009 1.000e+000 7.382e-003 4.431e-005 
5.497e-005 1.539e+006 2.011e+009 1.000e+000 7.277e-003 4.432e-005 
5.498e-005 1.539e+006 2.012e+009 1.000e+000 7.408e-003 4.433e-005 
5.499e-005 1.540e+006 2.012e+009 1.000e+000 7.334e-003 4.434e-005 
5.501e-005 1.540e+006 2.013e+009 1.000e+000 6.716e-003 4.436e-005 
5.502e-005 1.541e+006 2.014e+009 1.000e+000 7.445e-003 4.437e-005 
5.503e-005 1.541e+006 2.015e+009 1.000e+000 7.489e-003 4.438e-005 
5.505e-005 1.541e+006 2.015e+009 1.000e+000 6.919e-003 4.439e-005 
5.506e-005 1.542e+006 2.016e+009 1.000e+000 6.782e-003 4.440e-005 
5.508e-005 1.542e+006 2.017e+009 1.000e+000 7.520e-003 4.441e-005 
5.509e-005 1.543e+006 2.018e+009 1.000e+000 7.656e-003 4.442e-005 
5.510e-005 1.543e+006 2.019e+009 1.000e+000 7.259e-003 4.443e-005 
5.512e-005 1.543e+006 2.021e+009 1.000e+000 9.085e-003 4.444e-005 
5.513e-005 1.544e+006 2.021e+009 1.000e+000 1.051e-002 4.445e-005 
5.514e-005 1.544e+006 2.022e+009 1.000e+000 1.013e-002 4.446e-005 
5.516e-005 1.545e+006 2.023e+009 1.000e+000 1.093e-002 4.447e-005 
5.517e-005 1.545e+006 2.023e+009 1.000e+000 1.018e-002 4.448e-005 
5.518e-005 1.545e+006 2.019e+009 1.000e+000 7.848e-003 4.449e-005 
5.520e-005 1.546e+006 2.016e+009 1.000e+000 7.918e-003 4.450e-005 
5.521e-005 1.546e+006 2.015e+009 1.000e+000 7.953e-003 4.451e-005 
5.522e-005 1.547e+006 2.013e+009 1.000e+000 7.941e-003 4.452e-005 
5.524e-005 1.547e+006 2.011e+009 1.000e+000 7.931e-003 4.454e-005 
5.525e-005 1.548e+006 2.009e+009 1.000e+000 7.863e-003 4.455e-005 
5.526e-005 1.548e+006 2.006e+009 1.000e+000 7.131e-003 4.456e-005 
5.528e-005 1.548e+006 1.999e+009 1.000e+000 8.665e-003 4.457e-005 
5.529e-005 1.549e+006 1.984e+009 1.000e+000 9.487e-003 4.458e-005 
5.530e-005 1.549e+006 1.981e+009 1.000e+000 8.850e-003 4.459e-005 
5.532e-005 1.549e+006 1.977e+009 1.000e+000 8.797e-003 4.461e-005 
5.533e-005 1.549e+006 1.975e+009 1.000e+000 8.793e-003 4.462e-005 
5.534e-005 1.549e+006 1.973e+009 1.000e+000 8.970e-003 4.463e-005 
5.536e-005 1.549e+006 1.972e+009 1.000e+000 9.527e-003 4.464e-005 
5.537e-005 1.550e+006 1.971e+009 1.000e+000 9.427e-003 4.465e-005 
5.539e-005 1.550e+006 1.970e+009 1.000e+000 9.369e-003 4.467e-005 
5.540e-005 1.550e+006 1.969e+009 1.000e+000 9.215e-003 4.468e-005 
5.541e-005 1.550e+006 1.968e+009 1.000e+000 9.139e-003 4.469e-005 
5.543e-005 1.551e+006 1.968e+009 1.000e+000 9.271e-003 4.470e-005 
5.544e-005 1.551e+006 1.967e+009 1.000e+000 8.419e-003 4.471e-005 
5.545e-005 1.551e+006 1.967e+009 1.000e+000 9.091e-003 4.472e-005 
5.547e-005 1.552e+006 1.966e+009 1.000e+000 9.095e-003 4.473e-005 
5.548e-005 1.552e+006 1.966e+009 1.000e+000 9.166e-003 4.474e-005 
5.549e-005 1.553e+006 1.965e+009 1.000e+000 8.567e-003 4.475e-005 
5.551e-005 1.553e+006 1.965e+009 1.000e+000 9.093e-003 4.477e-005 
5.552e-005 1.553e+006 1.965e+009 1.000e+000 9.075e-003 4.478e-005 
5.553e-005 1.554e+006 1.965e+009 1.000e+000 9.136e-003 4.479e-005 
5.555e-005 1.554e+006 1.964e+009 1.000e+000 8.950e-003 4.480e-005 
5.556e-005 1.555e+006 1.964e+009 1.000e+000 8.489e-003 4.481e-005 
5.557e-005 1.555e+006 1.964e+009 1.000e+000 9.065e-003 4.482e-005 
5.559e-005 1.555e+006 1.964e+009 1.000e+000 9.036e-003 4.483e-005 
5.560e-005 1.556e+006 1.964e+009 1.000e+000 8.968e-003 4.484e-005 
5.561e-005 1.556e+006 1.964e+009 1.000e+000 8.974e-003 4.485e-005 
5.563e-005 1.557e+006 1.964e+009 1.000e+000 8.834e-003 4.486e-005 
5.564e-005 1.557e+006 1.964e+009 1.000e+000 8.926e-003 4.487e-005 
5.565e-005 1.558e+006 1.964e+009 1.000e+000 8.304e-003 4.488e-005 
5.567e-005 1.558e+006 1.964e+009 1.000e+000 8.781e-003 4.489e-005 
5.568e-005 1.559e+006 1.964e+009 1.000e+000 8.481e-003 4.490e-005 
5.570e-005 1.559e+006 1.964e+009 1.000e+000 7.700e-003 4.491e-005 
5.571e-005 1.560e+006 1.965e+009 1.000e+000 8.439e-003 4.492e-005 
5.572e-005 1.560e+006 1.965e+009 1.000e+000 7.918e-003 4.493e-005 
5.574e-005 1.561e+006 1.965e+009 1.000e+000 8.623e-003 4.494e-005 
5.575e-005 1.562e+006 1.965e+009 1.000e+000 7.959e-003 4.495e-005 
5.576e-005 1.562e+006 1.965e+009 1.000e+000 8.649e-003 4.496e-005 
5.578e-005 1.563e+006 1.966e+009 1.000e+000 8.379e-003 4.497e-005 
5.579e-005 1.563e+006 1.966e+009 1.000e+000 7.712e-003 4.498e-005 
5.580e-005 1.564e+006 1.967e+009 1.000e+000 1.194e-002 4.499e-005 
5.582e-005 1.564e+006 1.955e+009 1.000e+000 8.682e-003 4.500e-005 
5.583e-005 1.564e+006 1.952e+009 1.000e+000 9.265e-003 4.501e-005 
5.584e-005 1.564e+006 1.950e+009 1.000e+000 9.356e-003 4.502e-005 
5.586e-005 1.565e+006 1.949e+009 1.000e+000 9.244e-003 4.503e-005 
5.587e-005 1.565e+006 1.948e+009 1.000e+000 9.163e-003 4.505e-005 
5.588e-005 1.565e+006 1.947e+009 1.000e+000 9.231e-003 4.506e-005 
5.590e-005 1.566e+006 1.946e+009 1.000e+000 9.418e-003 4.507e-005 
5.591e-005 1.566e+006 1.945e+009 1.000e+000 8.891e-003 4.508e-005 
5.592e-005 1.566e+006 1.945e+009 1.000e+000 9.496e-003 4.509e-005 
5.594e-005 1.566e+006 1.944e+009 1.000e+000 9.590e-003 4.511e-005 
5.595e-005 1.566e+006 1.944e+009 1.000e+000 9.426e-003 4.512e-005 
5.596e-005 1.567e+006 1.943e+009 1.000e+000 9.498e-003 4.513e-005 
5.598e-005 1.567e+006 1.943e+009 1.000e+000 9.462e-003 4.514e-005 
5.599e-005 1.567e+006 1.943e+009 1.000e+000 9.485e-003 4.515e-005 
5.601e-005 1.567e+006 1.943e+009 1.000e+000 9.361e-003 4.517e-005 
5.602e-005 1.567e+006 1.943e+009 1.000e+000 8.771e-003 4.518e-005 
5.603e-005 1.568e+006 1.943e+009 1.000e+000 9.157e-003 4.519e-005 
5.605e-005 1.568e+006 1.943e+009 1.000e+000 9.361e-003 4.520e-005 
5.606e-005 1.568e+006 1.943e+009 1.000e+000 8.756e-003 4.521e-005 
5.607e-005 1.568e+006 1.943e+009 1.000e+000 9.394e-003 4.523e-005 
5.609e-005 1.568e+006 1.943e+009 1.000e+000 9.338e-003 4.524e-005 
5.610e-005 1.569e+006 1.943e+009 1.000e+000 8.605e-003 4.525e-005 
5.611e-005 1.569e+006 1.944e+009 1.000e+000 9.280e-003 4.526e-005 
5.613e-005 1.569e+006 1.944e+009 1.000e+000 8.480e-003 4.527e-005 
5.614e-005 1.569e+006 1.944e+009 1.000e+000 8.622e-003 4.529e-005 
5.615e-005 1.569e+006 1.944e+009 1.000e+000 9.305e-003 4.530e-005 
5.617e-005 1.570e+006 1.944e+009 1.000e+000 9.209e-003 4.531e-005 
5.618e-005 1.570e+006 1.945e+009 1.000e+000 9.295e-003 4.532e-005 
5.619e-005 1.570e+006 1.945e+009 1.000e+000 8.680e-003 4.533e-005 
5.621e-005 1.570e+006 1.945e+009 1.000e+000 9.217e-003 4.535e-005 
5.622e-005 1.570e+006 1.945e+009 1.000e+000 8.595e-003 4.536e-005 
5.623e-005 1.571e+006 1.945e+009 1.000e+000 9.273e-003 4.537e-005 
5.625e-005 1.571e+006 1.946e+009 1.000e+000 8.773e-003 4.538e-005 
5.626e-005 1.571e+006 1.946e+009 1.000e+000 9.227e-003 4.539e-005 
5.628e-005 1.571e+006 1.946e+009 1.000e+000 9.282e-003 4.541e-005 
5.629e-005 1.572e+006 1.947e+009 1.000e+000 8.707e-003 4.542e-005 
5.630e-005 1.572e+006 1.947e+009 1.000e+000 9.201e-003 4.543e-005 
5.632e-005 1.572e+006 1.947e+009 1.000e+000 9.124e-003 4.544e-005 
5.633e-005 1.572e+006 1.948e+009 1.000e+000 9.235e-003 4.545e-005 
5.634e-005 1.573e+006 1.948e+009 1.000e+000 9.185e-003 4.547e-005 
5.636e-005 1.573e+006 1.948e+009 1.000e+000 9.163e-003 4.548e-005 
5.637e-005 1.573e+006 1.949e+009 1.000e+000 9.208e-003 4.549e-005 
5.638e-005 1.573e+006 1.949e+009 1.000e+000 8.402e-003 4.550e-005 
5.640e-005 1.573e+006 1.949e+009 1.000e+000 8.366e-003 4.551e-005 
5.641e-005 1.574e+006 1.950e+009 1.000e+000 9.119e-003 4.552e-005 
5.642e-005 1.574e+006 1.950e+009 1.000e+000 8.420e-003 4.554e-005 
5.644e-005 1.574e+006 1.948e+009 1.000e+000 9.883e-003 4.555e-005 
5.645e-005 1.574e+006 1.947e+009 1.000e+000 9.794e-003 4.556e-005 
5.646e-005 1.574e+006 1.946e+009 1.000e+000 9.157e-003 4.558e-005 
5.648e-005 1.574e+006 1.946e+009 1.000e+000 9.720e-003 4.559e-005 
5.649e-005 1.574e+006 1.945e+009 1.000e+000 9.613e-003 4.560e-005 
5.650e-005 1.574e+006 1.945e+009 1.000e+000 8.801e-003 4.562e-005 
5.652e-005 1.574e+006 1.945e+009 1.000e+000 9.008e-003 4.563e-005 
5.653e-005 1.574e+006 1.945e+009 1.000e+000 8.628e-003 4.564e-005 
5.654e-005 1.574e+006 1.945e+009 1.000e+000 1.019e-002 4.566e-005 
5.656e-005 1.574e+006 1.945e+009 1.000e+000 9.372e-003 4.567e-005 
5.657e-005 1.574e+006 1.945e+009 1.000e+000 1.014e-002 4.568e-005 
5.659e-005 1.574e+006 1.946e+009 1.000e+000 1.012e-002 4.570e-005 
5.660e-005 1.574e+006 1.946e+009 1.000e+000 1.052e-002 4.571e-005 
5.661e-005 1.574e+006 1.946e+009 1.000e+000 9.838e-003 4.572e-005 
5.663e-005 1.574e+006 1.946e+009 1.000e+000 9.984e-003 4.574e-005 
5.664e-005 1.575e+006 1.946e+009 1.000e+000 1.052e-002 4.575e-005 
5.665e-005 1.575e+006 1.946e+009 1.000e+000 1.048e-002 4.576e-005 
5.667e-005 1.575e+006 1.946e+009 1.000e+000 1.041e-002 4.577e-005 
5.668e-005 1.575e+006 1.946e+009 1.000e+000 1.050e-002 4.579e-005 
5.669e-005 1.575e+006 1.947e+009 1.000e+000 1.055e-002 4.580e-005 
5.671e-005 1.575e+006 1.947e+009 1.000e+000 9.876e-003 4.581e-005 
5.672e-005 1.575e+006 1.947e+009 1.000e+000 1.047e-002 4.582e-005 
5.673e-005 1.575e+006 1.947e+009 1.000e+000 1.046e-002 4.584e-005 
5.675e-005 1.575e+006 1.947e+009 1.000e+000 9.893e-003 4.585e-005 
5.676e-005 1.576e+006 1.948e+009 1.000e+000 1.044e-002 4.586e-005 
5.677e-005 1.576e+006 1.948e+009 1.000e+000 1.044e-002 4.588e-005 
5.679e-005 1.576e+006 1.948e+009 1.000e+000 1.044e-002 4.589e-005 
5.680e-005 1.576e+006 1.948e+009 1.000e+000 9.585e-003 4.590e-005 
5.681e-005 1.576e+006 1.949e+009 1.000e+000 9.913e-003 4.591e-005 
5.683e-005 1.576e+006 1.949e+009 1.000e+000 9.384e-003 4.593e-005 
5.684e-005 1.576e+006 1.949e+009 1.000e+000 9.599e-003 4.594e-005 
5.685e-005 1.576e+006 1.950e+009 1.000e+000 1.004e-002 4.595e-005 
5.687e-005 1.576e+006 1.950e+009 1.000e+000 1.011e-002 4.596e-005 
5.688e-005 1.577e+006 1.950e+009 1.000e+000 1.003e-002 4.598e-005 
5.690e-005 1.577e+006 1.951e+009 1.000e+000 1.030e-002 4.599e-005 
5.691e-005 1.577e+006 1.951e+009 1.000e+000 9.763e-003 4.600e-005 
5.692e-005 1.577e+006 1.950e+009 1.000e+000 9.203e-003 4.601e-005 
5.694e-005 1.577e+006 1.951e+009 1.000e+000 9.242e-003 4.603e-005 
5.695e-005 1.577e+006 1.951e+009 1.000e+000 8.652e-003 4.604e-005 
5.696e-005 1.577e+006 1.952e+009 1.000e+000 9.222e-003 4.605e-005 
5.698e-005 1.578e+006 1.952e+009 1.000e+000 9.339e-003 4.606e-005 
5.699e-005 1.578e+006 1.953e+009 1.000e+000 9.382e-003 4.608e-005 
5.700e-005 1.578e+006 1.953e+009 1.000e+000 9.477e-003 4.609e-005 
5.702e-005 1.578e+006 1.953e+009 1.000e+000 9.144e-003 4.610e-005 
5.703e-005 1.578e+006 1.954e+009 1.000e+000 8.836e-003 4.611e-005 
5.704e-005 1.579e+006 1.954e+009 1.000e+000 8.680e-003 4.612e-005 
5.706e-005 1.579e+006 1.955e+009 1.000e+000 9.004e-003 4.614e-005 
5.707e-005 1.579e+006 1.955e+009 1.000e+000 8.835e-003 4.615e-005 
5.708e-005 1.580e+006 1.955e+009 1.000e+000 8.792e-003 4.616e-005 
5.710e-005 1.580e+006 1.956e+009 1.000e+000 8.284e-003 4.617e-005 
5.711e-005 1.580e+006 1.956e+009 1.000e+000 8.319e-003 4.618e-005 
5.712e-005 1.581e+006 1.957e+009 1.000e+000 8.466e-003 4.619e-005 
5.714e-005 1.581e+006 1.957e+009 1.000e+000 8.724e-003 4.620e-005 
5.715e-005 1.581e+006 1.958e+009 1.000e+000 8.675e-003 4.621e-005 
5.716e-005 1.582e+006 1.958e+009 1.000e+000 8.778e-003 4.622e-005 
5.718e-005 1.582e+006 1.958e+009 1.000e+000 8.091e-003 4.624e-005 
5.719e-005 1.583e+006 1.959e+009 1.000e+000 8.728e-003 4.625e-005 
5.721e-005 1.583e+006 1.959e+009 1.000e+000 8.510e-003 4.626e-005 
5.722e-005 1.583e+006 1.960e+009 1.000e+000 8.414e-003 4.627e-005 
5.723e-005 1.584e+006 1.960e+009 1.000e+000 8.674e-003 4.628e-005 
5.725e-005 1.584e+006 1.961e+009 1.000e+000 8.652e-003 4.629e-005 
5.726e-005 1.585e+006 1.962e+009 1.000e+000 7.827e-003 4.630e-005 
5.727e-005 1.585e+006 1.962e+009 1.000e+000 8.561e-003 4.631e-005 
5.729e-005 1.585e+006 1.963e+009 1.000e+000 8.691e-003 4.632e-005 
5.730e-005 1.586e+006 1.963e+009 1.000e+000 8.488e-003 4.633e-005 
5.731e-005 1.586e+006 1.964e+009 1.000e+000 8.726e-003 4.634e-005 
5.733e-005 1.587e+006 1.964e+009 1.000e+000 8.173e-003 4.635e-005 
5.734e-005 1.587e+006 1.964e+009 1.000e+000 8.180e-003 4.636e-005 
5.735e-005 1.587e+006 1.965e+009 1.000e+000 7.916e-003 4.637e-005 
5.737e-005 1.588e+006 1.965e+009 1.000e+000 8.066e-003 4.639e-005 
5.738e-005 1.588e+006 1.966e+009 1.000e+000 8.811e-003 4.640e-005 
5.739e-005 1.588e+006 1.966e+009 1.000e+000 7.925e-003 4.641e-005 
5.741e-005 1.588e+006 1.967e+009 1.000e+000 8.717e-003 4.642e-005 
5.742e-005 1.589e+006 1.967e+009 1.000e+000 8.167e-003 4.643e-005 
5.743e-005 1.589e+006 1.968e+009 1.000e+000 8.780e-003 4.644e-005 
5.745e-005 1.589e+006 1.969e+009 1.000e+000 8.858e-003 4.646e-005 
5.746e-005 1.590e+006 1.969e+009 1.000e+000 8.344e-003 4.647e-005 
5.747e-005 1.590e+006 1.970e+009 1.000e+000 9.036e-003 4.648e-005 
5.749e-005 1.590e+006 1.971e+009 1.000e+000 9.008e-003 4.649e-005 
5.750e-005 1.590e+006 1.971e+009 1.000e+000 9.042e-003 4.650e-005 
5.752e-005 1.591e+006 1.972e+009 1.000e+000 8.897e-003 4.651e-005 
5.753e-005 1.591e+006 1.972e+009 1.000e+000 7.956e-003 4.652e-005 
5.754e-005 1.591e+006 1.973e+009 1.000e+000 8.109e-003 4.654e-005 
5.756e-005 1.592e+006 1.974e+009 1.000e+000 8.128e-003 4.655e-005 
5.757e-005 1.592e+006 1.975e+009 1.000e+000 8.554e-003 4.656e-005 
5.758e-005 1.592e+006 1.976e+009 1.000e+000 8.571e-003 4.657e-005 
5.760e-005 1.593e+006 1.976e+009 1.000e+000 8.503e-003 4.658e-005 
5.761e-005 1.593e+006 1.977e+009 1.000e+000 7.866e-003 4.659e-005 
5.762e-005 1.593e+006 1.978e+009 1.000e+000 8.096e-003 4.660e-005 
5.764e-005 1.594e+006 1.978e+009 1.000e+000 8.476e-003 4.661e-005 
5.765e-005 1.594e+006 1.978e+009 1.000e+000 8.127e-003 4.663e-005 
5.766e-005 1.594e+006 1.979e+009 1.000e+000 8.130e-003 4.664e-005 
5.768e-005 1.595e+006 1.980e+009 1.000e+000 8.952e-003 4.665e-005 
5.769e-005 1.595e+006 1.980e+009 1.000e+000 8.852e-003 4.666e-005 
5.770e-005 1.595e+006 1.981e+009 1.000e+000 8.921e-003 4.667e-005 
5.772e-005 1.595e+006 1.982e+009 1.000e+000 9.058e-003 4.668e-005 
5.773e-005 1.596e+006 1.983e+009 1.000e+000 8.996e-003 4.669e-005 
5.774e-005 1.596e+006 1.984e+009 1.000e+000 8.979e-003 4.671e-005 
5.776e-005 1.596e+006 1.984e+009 1.000e+000 8.957e-003 4.672e-005 
5.777e-005 1.597e+006 1.985e+009 1.000e+000 8.270e-003 4.673e-005 
5.778e-005 1.597e+006 1.986e+009 1.000e+000 8.913e-003 4.674e-005 
5.780e-005 1.597e+006 1.987e+009 1.000e+000 8.224e-003 4.675e-005 
5.781e-005 1.597e+006 1.987e+009 1.000e+000 8.969e-003 4.676e-005 
5.783e-005 1.598e+006 1.988e+009 1.000e+000 8.361e-003 4.677e-005 
5.784e-005 1.598e+006 1.989e+009 1.000e+000 9.046e-003 4.679e-005 
5.785e-005 1.598e+006 1.988e+009 1.000e+000 9.362e-003 4.680e-005 
5.787e-005 1.598e+006 1.988e+009 1.000e+000 9.442e-003 4.681e-005 
5.788e-005 1.598e+006 1.988e+009 1.000e+000 9.353e-003 4.682e-005 
5.789e-005 1.598e+006 1.989e+009 1.000e+000 9.394e-003 4.684e-005 
5.791e-005 1.599e+006 1.990e+009 1.000e+000 9.338e-003 4.685e-005 
5.792e-005 1.599e+006 1.990e+009 1.000e+000 9.200e-003 4.686e-005 
5.793e-005 1.599e+006 1.991e+009 1.000e+000 9.397e-003 4.687e-005 
5.795e-005 1.599e+006 1.992e+009 1.000e+000 8.648e-003 4.689e-005 
5.796e-005 1.599e+006 1.993e+009 1.000e+000 8.667e-003 4.690e-005 
5.797e-005 1.599e+006 1.993e+009 1.000e+000 8.560e-003 4.691e-005 
5.799e-005 1.599e+006 1.994e+009 1.000e+000 9.276e-003 4.693e-005 
5.800e-005 1.599e+006 1.995e+009 1.000e+000 9.316e-003 4.694e-005 
5.801e-005 1.599e+006 1.996e+009 1.000e+000 8.814e-003 4.695e-005 
5.803e-005 1.599e+006 1.997e+009 1.000e+000 9.232e-003 4.696e-005 
5.804e-005 1.600e+006 1.998e+009 1.000e+000 9.276e-003 4.698e-005 
5.805e-005 1.600e+006 1.999e+009 1.000e+000 9.546e-003 4.699e-005 
5.807e-005 1.600e+006 2.000e+009 1.000e+000 8.662e-003 4.700e-005 
5.808e-005 1.600e+006 2.001e+009 1.000e+000 8.668e-003 4.702e-005 
5.809e-005 1.600e+006 2.002e+009 1.000e+000 9.298e-003 4.703e-005 
5.811e-005 1.600e+006 2.003e+009 1.000e+000 8.541e-003 4.704e-005 
5.812e-005 1.600e+006 2.004e+009 1.000e+000 8.976e-003 4.705e-005 
5.814e-005 1.600e+006 2.005e+009 1.000e+000 9.068e-003 4.707e-005 
5.815e-005 1.600e+006 2.006e+009 1.000e+000 8.653e-003 4.708e-005 
5.816e-005 1.601e+006 2.007e+009 1.000e+000 9.388e-003 4.709e-005 
5.818e-005 1.601e+006 2.008e+009 1.000e+000 8.744e-003 4.710e-005 
5.819e-005 1.601e+006 2.008e+009 1.000e+000 9.265e-003 4.712e-005 
5.820e-005 1.601e+006 2.009e+009 1.000e+000 9.147e-003 4.713e-005 
5.822e-005 1.601e+006 2.010e+009 1.000e+000 9.199e-003 4.714e-005 
5.823e-005 1.601e+006 2.011e+009 1.000e+000 9.090e-003 4.715e-005 
5.824e-005 1.602e+006 2.012e+009 1.000e+000 9.058e-003 4.716e-005 
5.826e-005 1.602e+006 2.013e+009 1.000e+000 8.993e-003 4.718e-005 
5.827e-005 1.602e+006 2.014e+009 1.000e+000 8.449e-003 4.719e-005 
5.828e-005 1.602e+006 2.015e+009 1.000e+000 8.192e-003 4.720e-005 
5.830e-005 1.603e+006 2.016e+009 1.000e+000 8.868e-003 4.721e-005 
5.831e-005 1.603e+006 2.017e+009 1.000e+000 8.532e-003 4.722e-005 
5.832e-005 1.603e+006 2.018e+009 1.000e+000 8.738e-003 4.724e-005 
5.834e-005 1.603e+006 2.019e+009 1.000e+000 9.093e-003 4.725e-005 
5.835e-005 1.604e+006 2.020e+009 1.000e+000 9.101e-003 4.726e-005 
5.836e-005 1.604e+006 2.022e+009 1.000e+000 9.044e-003 4.727e-005 
5.838e-005 1.604e+006 2.023e+009 1.000e+000 8.334e-003 4.728e-005 
5.839e-005 1.604e+006 2.024e+009 1.000e+000 9.064e-003 4.729e-005 
5.840e-005 1.605e+006 2.025e+009 1.000e+000 8.859e-003 4.731e-005 
5.842e-005 1.605e+006 2.026e+009 1.000e+000 9.020e-003 4.732e-005 
5.843e-005 1.605e+006 2.027e+009 1.000e+000 8.993e-003 4.733e-005 
5.845e-005 1.605e+006 2.028e+009 1.000e+000 8.687e-003 4.734e-005 
5.846e-005 1.606e+006 2.029e+009 1.000e+000 7.976e-003 4.735e-005 
5.847e-005 1.606e+006 2.030e+009 1.000e+000 8.642e-003 4.736e-005 
5.849e-005 1.606e+006 2.031e+009 1.000e+000 7.906e-003 4.737e-005 
5.850e-005 1.607e+006 2.032e+009 1.000e+000 7.909e-003 4.739e-005 
5.851e-005 1.607e+006 2.034e+009 1.000e+000 7.914e-003 4.740e-005 
5.853e-005 1.608e+006 2.035e+009 1.000e+000 8.539e-003 4.741e-005 
5.854e-005 1.608e+006 2.036e+009 1.000e+000 8.549e-003 4.742e-005 
5.855e-005 1.608e+006 2.037e+009 1.000e+000 8.270e-003 4.743e-005 
5.857e-005 1.609e+006 2.038e+009 1.000e+000 8.469e-003 4.744e-005 
5.858e-005 1.609e+006 2.039e+009 1.000e+000 8.415e-003 4.745e-005 
5.859e-005 1.610e+006 2.040e+009 1.000e+000 8.423e-003 4.746e-005 
5.861e-005 1.610e+006 2.041e+009 1.000e+000 8.387e-003 4.747e-005 
5.862e-005 1.611e+006 2.043e+009 1.000e+000 8.311e-003 4.748e-005 
5.863e-005 1.611e+006 2.044e+009 1.000e+000 7.715e-003 4.749e-005 
5.865e-005 1.611e+006 2.045e+009 1.000e+000 8.428e-003 4.750e-005 
5.866e-005 1.612e+006 2.046e+009 1.000e+000 8.468e-003 4.751e-005 
5.867e-005 1.612e+006 2.047e+009 1.000e+000 8.362e-003 4.752e-005 
5.869e-005 1.613e+006 2.048e+009 1.000e+000 8.332e-003 4.753e-005 
5.870e-005 1.613e+006 2.049e+009 1.000e+000 7.807e-003 4.754e-005 
5.871e-005 1.614e+006 2.050e+009 1.000e+000 8.292e-003 4.755e-005 
5.873e-005 1.614e+006 2.052e+009 1.000e+000 8.304e-003 4.756e-005 
5.874e-005 1.615e+006 2.053e+009 1.000e+000 7.806e-003 4.757e-005 
5.876e-005 1.615e+006 2.054e+009 1.000e+000 8.304e-003 4.758e-005 
5.877e-005 1.616e+006 2.055e+009 1.000e+000 8.351e-003 4.759e-005 
5.878e-005 1.616e+006 2.056e+009 1.000e+000 8.321e-003 4.760e-005 
5.880e-005 1.617e+006 2.058e+009 1.000e+000 7.594e-003 4.761e-005 
5.881e-005 1.617e+006 2.059e+009 1.000e+000 8.340e-003 4.762e-005 
5.882e-005 1.618e+006 2.060e+009 1.000e+000 8.476e-003 4.763e-005 
5.884e-005 1.618e+006 2.062e+009 1.000e+000 8.261e-003 4.764e-005 
5.885e-005 1.619e+006 2.063e+009 1.000e+000 7.578e-003 4.765e-005 
5.886e-005 1.619e+006 2.065e+009 1.000e+000 8.468e-003 4.766e-005 
5.888e-005 1.620e+006 2.066e+009 1.000e+000 8.409e-003 4.767e-005 
5.889e-005 1.620e+006 2.068e+009 1.000e+000 8.377e-003 4.768e-005 
5.890e-005 1.620e+006 2.069e+009 1.000e+000 7.659e-003 4.770e-005 
5.892e-005 1.621e+006 2.071e+009 1.000e+000 8.100e-003 4.771e-005 
5.893e-005 1.621e+006 2.074e+009 1.000e+000 2.556e-002 4.772e-005 
5.894e-005 1.621e+006 2.026e+009 1.000e+000 9.802e-003 4.773e-005 
5.896e-005 1.620e+006 2.013e+009 1.000e+000 1.007e-002 4.775e-005 
5.897e-005 1.620e+006 2.007e+009 1.000e+000 9.906e-003 4.777e-005 
5.898e-005 1.620e+006 2.004e+009 1.000e+000 9.836e-003 4.778e-005 
5.900e-005 1.620e+006 2.001e+009 1.000e+000 9.868e-003 4.779e-005 
5.901e-005 1.620e+006 2.000e+009 1.000e+000 9.856e-003 4.781e-005 
5.903e-005 1.620e+006 1.998e+009 1.000e+000 9.652e-003 4.782e-005 
5.904e-005 1.620e+006 1.997e+009 1.000e+000 9.124e-003 4.784e-005 
5.905e-005 1.619e+006 1.996e+009 1.000e+000 9.706e-003 4.785e-005 
5.907e-005 1.619e+006 1.987e+009 1.000e+000 1.056e-002 4.787e-005 
5.908e-005 1.619e+006 1.983e+009 1.000e+000 1.035e-002 4.788e-005 
5.909e-005 1.619e+006 1.980e+009 1.000e+000 1.010e-002 4.790e-005 
5.911e-005 1.618e+006 1.978e+009 1.000e+000 1.058e-002 4.791e-005 
5.912e-005 1.618e+006 1.976e+009 1.000e+000 1.069e-002 4.793e-005 
5.913e-005 1.618e+006 1.974e+009 1.000e+000 1.068e-002 4.794e-005 
5.915e-005 1.618e+006 1.973e+009 1.000e+000 1.054e-002 4.796e-005 
5.916e-005 1.617e+006 1.972e+009 1.000e+000 1.032e-002 4.797e-005 
5.917e-005 1.617e+006 1.972e+009 1.000e+000 9.540e-003 4.799e-005 
5.919e-005 1.617e+006 1.972e+009 1.000e+000 1.015e-002 4.800e-005 
5.920e-005 1.617e+006 1.971e+009 1.000e+000 1.000e-002 4.802e-005 
5.921e-005 1.617e+006 1.972e+009 1.000e+000 1.021e-002 4.803e-005 
5.923e-005 1.617e+006 1.972e+009 1.000e+000 1.014e-002 4.804e-005 
5.924e-005 1.617e+006 1.972e+009 1.000e+000 1.003e-002 4.806e-005 
5.925e-005 1.617e+006 1.973e+009 1.000e+000 9.282e-003 4.807e-005 
5.927e-005 1.617e+006 1.973e+009 1.000e+000 9.890e-003 4.809e-005 
5.928e-005 1.617e+006 1.973e+009 1.000e+000 9.842e-003 4.810e-005 
5.929e-005 1.617e+006 1.974e+009 1.000e+000 9.758e-003 4.811e-005 
5.931e-005 1.617e+006 1.975e+009 1.000e+000 9.721e-003 4.813e-005 
5.932e-005 1.617e+006 1.975e+009 1.000e+000 9.656e-003 4.814e-005 
5.934e-005 1.617e+006 1.976e+009 1.000e+000 9.671e-003 4.815e-005 
5.935e-005 1.617e+006 1.976e+009 1.000e+000 9.665e-003 4.817e-005 
5.936e-005 1.617e+006 1.977e+009 1.000e+000 9.414e-003 4.818e-005 
5.938e-005 1.617e+006 1.978e+009 1.000e+000 9.583e-003 4.819e-005 
5.939e-005 1.617e+006 1.979e+009 1.000e+000 9.541e-003 4.821e-005 
5.940e-005 1.617e+006 1.979e+009 1.000e+000 9.530e-003 4.822e-005 
5.942e-005 1.617e+006 1.980e+009 1.000e+000 9.506e-003 4.823e-005 
5.943e-005 1.617e+006 1.981e+009 1.000e+000 8.869e-003 4.825e-005 
5.944e-005 1.617e+006 1.982e+009 1.000e+000 9.516e-003 4.826e-005 
5.946e-005 1.617e+006 1.982e+009 1.000e+000 9.400e-003 4.827e-005 
5.947e-005 1.617e+006 1.983e+009 1.000e+000 9.286e-003 4.828e-005 
5.948e-005 1.617e+006 1.984e+009 1.000e+000 8.701e-003 4.830e-005 
5.950e-005 1.617e+006 1.985e+009 1.000e+000 9.250e-003 4.831e-005 
5.951e-005 1.618e+006 1.986e+009 1.000e+000 9.213e-003 4.832e-005 
5.952e-005 1.618e+006 1.987e+009 1.000e+000 8.570e-003 4.833e-005 
5.954e-005 1.618e+006 1.987e+009 1.000e+000 8.568e-003 4.835e-005 
5.955e-005 1.618e+006 1.988e+009 1.000e+000 9.377e-003 4.836e-005 
5.956e-005 1.618e+006 1.989e+009 1.000e+000 9.137e-003 4.837e-005 
5.958e-005 1.618e+006 1.990e+009 1.000e+000 9.150e-003 4.839e-005 
5.959e-005 1.618e+006 1.991e+009 1.000e+000 8.995e-003 4.840e-005 
5.960e-005 1.618e+006 1.978e+009 1.000e+000 8.143e-003 4.841e-005 
5.962e-005 1.618e+006 1.975e+009 1.000e+000 8.319e-003 4.843e-005 
5.963e-005 1.618e+006 1.975e+009 1.000e+000 8.113e-003 4.844e-005 
5.965e-005 1.618e+006 1.975e+009 1.000e+000 7.289e-003 4.845e-005 
5.966e-005 1.618e+006 1.976e+009 1.000e+000 7.976e-003 4.847e-005 
5.967e-005 1.618e+006 1.976e+009 1.000e+000 7.488e-003 4.848e-005 
5.969e-005 1.618e+006 1.977e+009 1.000e+000 7.473e-003 4.849e-005 
5.970e-005 1.618e+006 1.978e+009 1.000e+000 7.492e-003 4.851e-005 
5.971e-005 1.618e+006 1.978e+009 1.000e+000 8.108e-003 4.852e-005 
5.973e-005 1.618e+006 1.979e+009 1.000e+000 8.094e-003 4.853e-005 
5.974e-005 1.618e+006 1.979e+009 1.000e+000 8.043e-003 4.855e-005 
5.975e-005 1.618e+006 1.980e+009 1.000e+000 7.506e-003 4.856e-005 
5.977e-005 1.618e+006 1.981e+009 1.000e+000 8.030e-003 4.857e-005 
5.978e-005 1.618e+006 1.977e+009 1.000e+000 8.968e-003 4.859e-005 
5.979e-005 1.618e+006 1.975e+009 1.000e+000 9.037e-003 4.860e-005 
5.981e-005 1.617e+006 1.975e+009 1.000e+000 8.787e-003 4.862e-005 
5.982e-005 1.617e+006 1.975e+009 1.000e+000 9.805e-003 4.864e-005 
5.983e-005 1.616e+006 1.975e+009 1.000e+000 1.480e-002 4.865e-005 
5.985e-005 1.616e+006 1.976e+009 1.000e+000 1.629e-002 4.867e-005 
5.986e-005 1.615e+006 1.976e+009 1.000e+000 1.851e-002 4.869e-005 
5.987e-005 1.615e+006 1.977e+009 1.000e+000 1.906e-002 4.870e-005 
5.989e-005 1.615e+006 1.977e+009 1.000e+000 1.983e-002 4.872e-005 
5.990e-005 1.614e+006 1.978e+009 1.000e+000 2.049e-002 4.874e-005 
5.991e-005 1.614e+006 1.971e+009 1.000e+000 1.359e-002 4.875e-005 
5.993e-005 1.614e+006 1.965e+009 1.000e+000 1.002e-002 4.877e-005 
5.994e-005 1.613e+006 1.963e+009 1.000e+000 8.685e-003 4.878e-005 
5.996e-005 1.613e+006 1.960e+009 1.000e+000 9.217e-003 4.880e-005 
5.997e-005 1.613e+006 1.940e+009 1.000e+000 9.312e-003 4.881e-005 
5.998e-005 1.612e+006 1.940e+009 1.000e+000 9.139e-003 4.883e-005 
6.000e-005 1.612e+006 1.940e+009 1.000e+000 8.855e-003 4.885e-005 
6.001e-005 1.612e+006 1.940e+009 1.000e+000 8.878e-003 4.886e-005 
6.002e-005 1.611e+006 1.940e+009 1.000e+000 8.923e-003 4.888e-005 
6.004e-005 1.611e+006 1.940e+009 1.000e+000 8.601e-003 4.889e-005 
6.005e-005 1.611e+006 1.941e+009 1.000e+000 8.785e-003 4.891e-005 
6.006e-005 1.611e+006 1.941e+009 1.000e+000 8.823e-003 4.892e-005 
6.008e-005 1.610e+006 1.942e+009 1.000e+000 8.713e-003 4.894e-005 
6.009e-005 1.610e+006 1.942e+009 1.000e+000 8.041e-003 4.895e-005 
6.010e-005 1.610e+006 1.943e+009 1.000e+000 8.706e-003 4.897e-005 
6.012e-005 1.610e+006 1.943e+009 1.000e+000 8.619e-003 4.898e-005 
6.013e-005 1.609e+006 1.944e+009 1.000e+000 7.843e-003 4.900e-005 
6.014e-005 1.609e+006 1.945e+009 1.000e+000 8.089e-003 4.901e-005 
6.016e-005 1.609e+006 1.945e+009 1.000e+000 8.600e-003 4.903e-005 
6.017e-005 1.609e+006 1.946e+009 1.000e+000 8.314e-003 4.904e-005 
6.018e-005 1.609e+006 1.946e+009 1.000e+000 8.262e-003 4.906e-005 
6.020e-005 1.609e+006 1.947e+009 1.000e+000 8.303e-003 4.907e-005 
6.021e-005 1.609e+006 1.947e+009 1.000e+000 8.435e-003 4.908e-005 
6.022e-005 1.609e+006 1.948e+009 1.000e+000 8.397e-003 4.910e-005 
6.024e-005 1.609e+006 1.949e+009 1.000e+000 8.331e-003 4.911e-005 
6.025e-005 1.609e+006 1.949e+009 1.000e+000 8.293e-003 4.912e-005 
6.027e-005 1.609e+006 1.950e+009 1.000e+000 8.202e-003 4.914e-005 
6.028e-005 1.609e+006 1.951e+009 1.000e+000 8.104e-003 4.915e-005 
6.029e-005 1.609e+006 1.951e+009 1.000e+000 8.046e-003 4.917e-005 
6.031e-005 1.609e+006 1.952e+009 1.000e+000 7.848e-003 4.918e-005 
6.032e-005 1.609e+006 1.953e+009 1.000e+000 7.448e-003 4.919e-005 
6.033e-005 1.609e+006 1.954e+009 1.000e+000 7.393e-003 4.921e-005 
6.035e-005 1.608e+006 1.954e+009 1.000e+000 7.424e-003 4.922e-005 
6.036e-005 1.608e+006 1.955e+009 1.000e+000 8.263e-003 4.924e-005 
6.037e-005 1.608e+006 1.956e+009 1.000e+000 8.211e-003 4.925e-005 
6.039e-005 1.608e+006 1.956e+009 1.000e+000 7.583e-003 4.926e-005 
6.040e-005 1.608e+006 1.957e+009 1.000e+000 7.333e-003 4.928e-005 
6.041e-005 1.608e+006 1.958e+009 1.000e+000 7.503e-003 4.929e-005 
6.043e-005 1.608e+006 1.959e+009 1.000e+000 8.220e-003 4.931e-005 
6.044e-005 1.608e+006 1.960e+009 1.000e+000 7.639e-003 4.932e-005 
6.045e-005 1.608e+006 1.960e+009 1.000e+000 8.238e-003 4.933e-005 
6.047e-005 1.608e+006 1.961e+009 1.000e+000 8.166e-003 4.935e-005 
6.048e-005 1.608e+006 1.962e+009 1.000e+000 7.562e-003 4.936e-005 
6.049e-005 1.608e+006 1.963e+009 1.000e+000 8.134e-003 4.938e-005 
6.051e-005 1.607e+006 1.964e+009 1.000e+000 8.158e-003 4.939e-005 
6.052e-005 1.607e+006 1.965e+009 1.000e+000 8.043e-003 4.940e-005 
6.053e-005 1.607e+006 1.966e+009 1.000e+000 8.025e-003 4.942e-005 
6.055e-005 1.607e+006 1.967e+009 1.000e+000 8.178e-003 4.943e-005 
6.056e-005 1.607e+006 1.968e+009 1.000e+000 8.101e-003 4.945e-005 
6.058e-005 1.607e+006 1.969e+009 1.000e+000 7.985e-003 4.946e-005 
6.059e-005 1.607e+006 1.969e+009 1.000e+000 7.989e-003 4.947e-005 
6.060e-005 1.607e+006 1.970e+009 1.000e+000 8.066e-003 4.949e-005 
6.062e-005 1.607e+006 1.971e+009 1.000e+000 8.001e-003 4.950e-005 
6.063e-005 1.607e+006 1.972e+009 1.000e+000 7.841e-003 4.951e-005 
6.064e-005 1.607e+006 1.973e+009 1.000e+000 7.949e-003 4.953e-005 
6.066e-005 1.607e+006 1.974e+009 1.000e+000 7.367e-003 4.954e-005 
6.067e-005 1.607e+006 1.975e+009 1.000e+000 7.280e-003 4.956e-005 
6.068e-005 1.607e+006 1.976e+009 1.000e+000 7.226e-003 4.957e-005 
6.070e-005 1.607e+006 1.977e+009 1.000e+000 7.197e-003 4.958e-005 
6.071e-005 1.607e+006 1.978e+009 1.000e+000 7.796e-003 4.960e-005 
6.072e-005 1.607e+006 1.979e+009 1.000e+000 7.363e-003 4.961e-005 
6.074e-005 1.607e+006 1.980e+009 1.000e+000 7.940e-003 4.962e-005 
6.075e-005 1.607e+006 1.981e+009 1.000e+000 7.951e-003 4.964e-005 
6.076e-005 1.607e+006 1.982e+009 1.000e+000 7.927e-003 4.965e-005 
6.078e-005 1.607e+006 1.983e+009 1.000e+000 7.231e-003 4.967e-005 
6.079e-005 1.607e+006 1.985e+009 1.000e+000 7.056e-003 4.968e-005 
6.080e-005 1.606e+006 1.986e+009 1.000e+000 7.884e-003 4.969e-005 
6.082e-005 1.606e+006 1.987e+009 1.000e+000 7.818e-003 4.971e-005 
6.083e-005 1.606e+006 1.988e+009 1.000e+000 7.960e-003 4.972e-005 
6.084e-005 1.606e+006 1.989e+009 1.000e+000 7.945e-003 4.973e-005 
6.086e-005 1.606e+006 1.990e+009 1.000e+000 7.245e-003 4.975e-005 
6.087e-005 1.606e+006 1.991e+009 1.000e+000 7.949e-003 4.976e-005 
6.089e-005 1.606e+006 1.992e+009 1.000e+000 7.953e-003 4.978e-005 
6.090e-005 1.606e+006 1.993e+009 1.000e+000 7.840e-003 4.979e-005 
6.091e-005 1.606e+006 1.994e+009 1.000e+000 7.946e-003 4.980e-005 
6.093e-005 1.606e+006 1.996e+009 1.000e+000 7.370e-003 4.982e-005 
6.094e-005 1.606e+006 1.997e+009 1.000e+000 7.963e-003 4.983e-005 
6.095e-005 1.606e+006 1.998e+009 1.000e+000 8.013e-003 4.984e-005 
6.097e-005 1.606e+006 1.999e+009 1.000e+000 7.811e-003 4.986e-005 
6.098e-005 1.606e+006 2.000e+009 1.000e+000 7.949e-003 4.987e-005 
6.099e-005 1.606e+006 2.001e+009 1.000e+000 7.914e-003 4.988e-005 
6.101e-005 1.606e+006 2.002e+009 1.000e+000 7.849e-003 4.990e-005 
6.102e-005 1.606e+006 2.004e+009 1.000e+000 7.871e-003 4.991e-005 
6.103e-005 1.606e+006 2.005e+009 1.000e+000 7.845e-003 4.993e-005 
6.105e-005 1.606e+006 2.006e+009 1.000e+000 7.335e-003 4.994e-005 
6.106e-005 1.606e+006 2.008e+009 1.000e+000 7.898e-003 4.995e-005 
6.107e-005 1.606e+006 2.009e+009 1.000e+000 7.947e-003 4.997e-005 
6.109e-005 1.606e+006 2.010e+009 1.000e+000 7.918e-003 4.998e-005 
6.110e-005 1.606e+006 2.012e+009 1.000e+000 7.853e-003 4.999e-005 
6.111e-005 1.606e+006 2.013e+009 1.000e+000 7.772e-003 5.001e-005 
6.113e-005 1.606e+006 2.015e+009 1.000e+000 7.933e-003 5.002e-005 
6.114e-005 1.606e+006 2.016e+009 1.000e+000 7.617e-003 5.004e-005 
6.115e-005 1.605e+006 2.018e+009 1.000e+000 7.904e-003 5.005e-005 
6.117e-005 1.605e+006 2.020e+009 1.000e+000 7.570e-003 5.006e-005 
6.118e-005 1.605e+006 2.021e+009 1.000e+000 7.949e-003 5.008e-005 
6.120e-005 1.605e+006 2.024e+009 1.000e+000 9.378e-003 5.009e-005 
6.121e-005 1.605e+006 2.026e+009 1.000e+000 1.344e-002 5.011e-005 
6.122e-005 1.605e+006 2.027e+009 1.000e+000 1.511e-002 5.012e-005 
6.124e-005 1.605e+006 1.987e+009 1.000e+000 8.631e-003 5.014e-005 
6.125e-005 1.605e+006 1.966e+009 1.000e+000 8.867e-003 5.015e-005 
6.126e-005 1.604e+006 1.965e+009 1.000e+000 8.680e-003 5.017e-005 
6.128e-005 1.604e+006 1.964e+009 1.000e+000 8.600e-003 5.018e-005 
6.129e-005 1.604e+006 1.964e+009 1.000e+000 7.972e-003 5.020e-005 
6.130e-005 1.603e+006 1.964e+009 1.000e+000 8.751e-003 5.021e-005 
6.132e-005 1.603e+006 1.964e+009 1.000e+000 8.694e-003 5.023e-005 
6.133e-005 1.603e+006 1.964e+009 1.000e+000 7.868e-003 5.024e-005 
6.134e-005 1.603e+006 1.965e+009 1.000e+000 8.062e-003 5.026e-005 
6.136e-005 1.602e+006 1.965e+009 1.000e+000 9.877e-003 5.028e-005 
6.137e-005 1.602e+006 1.966e+009 1.000e+000 1.162e-002 5.029e-005 
6.138e-005 1.602e+006 1.967e+009 1.000e+000 1.260e-002 5.031e-005 
6.140e-005 1.601e+006 1.968e+009 1.000e+000 1.335e-002 5.032e-005 
6.141e-005 1.601e+006 1.969e+009 1.000e+000 1.348e-002 5.034e-005 
6.142e-005 1.601e+006 1.956e+009 1.000e+000 9.332e-003 5.035e-005 
6.144e-005 1.600e+006 1.954e+009 1.000e+000 9.273e-003 5.037e-005 
6.145e-005 1.600e+006 1.953e+009 1.000e+000 9.224e-003 5.039e-005 
6.146e-005 1.599e+006 1.953e+009 1.000e+000 8.712e-003 5.040e-005 
6.148e-005 1.599e+006 1.952e+009 1.000e+000 9.474e-003 5.042e-005 
6.149e-005 1.598e+006 1.952e+009 1.000e+000 1.020e-002 5.044e-005 
6.151e-005 1.598e+006 1.952e+009 1.000e+000 9.688e-003 5.045e-005 
6.152e-005 1.597e+006 1.952e+009 1.000e+000 1.070e-002 5.047e-005 
6.153e-005 1.597e+006 1.952e+009 1.000e+000 1.097e-002 5.049e-005 
6.155e-005 1.596e+006 1.952e+009 1.000e+000 1.109e-002 5.051e-005 
6.156e-005 1.596e+006 1.952e+009 1.000e+000 1.140e-002 5.052e-005 
6.157e-005 1.595e+006 1.952e+009 1.000e+000 1.114e-002 5.054e-005 
6.159e-005 1.595e+006 1.952e+009 1.000e+000 1.139e-002 5.056e-005 
6.160e-005 1.594e+006 1.953e+009 1.000e+000 1.143e-002 5.057e-005 
6.161e-005 1.594e+006 1.953e+009 1.000e+000 1.258e-002 5.059e-005 
6.163e-005 1.593e+006 1.953e+009 1.000e+000 1.275e-002 5.061e-005 
6.164e-005 1.593e+006 1.953e+009 1.000e+000 1.294e-002 5.062e-005 
6.165e-005 1.592e+006 1.954e+009 1.000e+000 1.250e-002 5.064e-005 
6.167e-005 1.592e+006 1.954e+009 1.000e+000 1.319e-002 5.066e-005 
6.168e-005 1.591e+006 1.955e+009 1.000e+000 1.329e-002 5.067e-005 
6.169e-005 1.591e+006 1.955e+009 1.000e+000 1.336e-002 5.069e-005 
6.171e-005 1.591e+006 1.956e+009 1.000e+000 1.365e-002 5.071e-005 
6.172e-005 1.590e+006 1.956e+009 1.000e+000 1.370e-002 5.072e-005 
6.173e-005 1.590e+006 1.957e+009 1.000e+000 1.424e-002 5.074e-005 
6.175e-005 1.590e+006 1.958e+009 1.000e+000 1.422e-002 5.075e-005 
6.176e-005 1.590e+006 1.958e+009 1.000e+000 1.374e-002 5.077e-005 
6.178e-005 1.589e+006 1.959e+009 1.000e+000 1.473e-002 5.078e-005 
6.179e-005 1.589e+006 1.959e+009 1.000e+000 1.496e-002 5.080e-005 
6.180e-005 1.589e+006 1.960e+009 1.000e+000 1.513e-002 5.081e-005 
6.182e-005 1.589e+006 1.961e+009 1.000e+000 1.531e-002 5.083e-005 
6.183e-005 1.588e+006 1.961e+009 1.000e+000 1.522e-002 5.084e-005 
6.184e-005 1.588e+006 1.962e+009 1.000e+000 1.526e-002 5.086e-005 
6.186e-005 1.588e+006 1.963e+009 1.000e+000 1.598e-002 5.087e-005 
6.187e-005 1.588e+006 1.964e+009 1.000e+000 1.624e-002 5.089e-005 
6.188e-005 1.588e+006 1.964e+009 1.000e+000 1.619e-002 5.090e-005 
6.190e-005 1.587e+006 1.965e+009 1.000e+000 1.753e-002 5.092e-005 
6.191e-005 1.587e+006 1.967e+009 1.000e+000 1.913e-002 5.093e-005 
6.192e-005 1.587e+006 1.967e+009 1.000e+000 1.850e-002 5.095e-005 
6.194e-005 1.587e+006 1.966e+009 1.000e+000 1.753e-002 5.096e-005 
6.195e-005 1.586e+006 1.966e+009 1.000e+000 1.666e-002 5.098e-005 
6.196e-005 1.586e+006 1.967e+009 1.000e+000 1.715e-002 5.099e-005 
6.198e-005 1.586e+006 1.967e+009 1.000e+000 1.713e-002 5.101e-005 
6.199e-005 1.585e+006 1.968e+009 1.000e+000 1.713e-002 5.103e-005 
6.200e-005 1.585e+006 1.968e+009 1.000e+000 1.844e-002 5.104e-005 
6.202e-005 1.585e+006 1.969e+009 1.000e+000 1.945e-002 5.106e-005 
6.203e-005 1.585e+006 1.970e+009 1.000e+000 1.902e-002 5.107e-005 
6.204e-005 1.584e+006 1.970e+009 1.000e+000 1.864e-002 5.109e-005 
6.206e-005 1.584e+006 1.968e+009 1.000e+000 1.857e-002 5.110e-005 
6.207e-005 1.583e+006 1.966e+009 1.000e+000 1.683e-002 5.112e-005 
6.209e-005 1.583e+006 1.963e+009 1.000e+000 1.511e-002 5.114e-005 
6.210e-005 1.583e+006 1.960e+009 1.000e+000 1.479e-002 5.115e-005 
6.211e-005 1.582e+006 1.958e+009 1.000e+000 1.306e-002 5.117e-005 
6.213e-005 1.582e+006 1.955e+009 1.000e+000 1.138e-002 5.118e-005 
6.214e-005 1.582e+006 1.952e+009 1.000e+000 1.060e-002 5.120e-005 
6.215e-005 1.581e+006 1.948e+009 1.000e+000 9.115e-003 5.121e-005 
6.217e-005 1.581e+006 1.946e+009 1.000e+000 9.035e-003 5.123e-005 
6.218e-005 1.581e+006 1.944e+009 1.000e+000 8.087e-003 5.124e-005 
6.219e-005 1.581e+006 1.944e+009 1.000e+000 7.771e-003 5.126e-005 
6.221e-005 1.580e+006 1.944e+009 1.000e+000 8.383e-003 5.128e-005 
6.222e-005 1.580e+006 1.944e+009 1.000e+000 8.505e-003 5.129e-005 
6.223e-005 1.580e+006 1.944e+009 1.000e+000 8.559e-003 5.131e-005 
6.225e-005 1.580e+006 1.945e+009 1.000e+000 8.545e-003 5.132e-005 
6.226e-005 1.580e+006 1.945e+009 1.000e+000 8.511e-003 5.133e-005 
6.227e-005 1.579e+006 1.945e+009 1.000e+000 8.509e-003 5.135e-005 
6.229e-005 1.579e+006 1.945e+009 1.000e+000 7.783e-003 5.136e-005 
6.230e-005 1.579e+006 1.946e+009 1.000e+000 8.460e-003 5.138e-005 
6.231e-005 1.579e+006 1.946e+009 1.000e+000 8.465e-003 5.139e-005 
6.233e-005 1.579e+006 1.946e+009 1.000e+000 7.791e-003 5.141e-005 
6.234e-005 1.578e+006 1.947e+009 1.000e+000 8.250e-003 5.142e-005 
6.235e-005 1.578e+006 1.947e+009 1.000e+000 8.619e-003 5.144e-005 
6.237e-005 1.578e+006 1.947e+009 1.000e+000 8.457e-003 5.145e-005 
6.238e-005 1.578e+006 1.947e+009 1.000e+000 8.371e-003 5.147e-005 
6.240e-005 1.578e+006 1.948e+009 1.000e+000 8.477e-003 5.148e-005 
6.241e-005 1.578e+006 1.948e+009 1.000e+000 8.429e-003 5.150e-005 
6.242e-005 1.577e+006 1.949e+009 1.000e+000 8.248e-003 5.151e-005 
6.244e-005 1.577e+006 1.949e+009 1.000e+000 8.341e-003 5.153e-005 
6.245e-005 1.577e+006 1.949e+009 1.000e+000 8.118e-003 5.154e-005 
6.246e-005 1.577e+006 1.950e+009 1.000e+000 8.375e-003 5.156e-005 
6.248e-005 1.577e+006 1.950e+009 1.000e+000 8.384e-003 5.157e-005 
6.249e-005 1.577e+006 1.950e+009 1.000e+000 8.376e-003 5.159e-005 
6.250e-005 1.576e+006 1.951e+009 1.000e+000 8.404e-003 5.160e-005 
6.252e-005 1.576e+006 1.951e+009 1.000e+000 7.817e-003 5.161e-005 
6.253e-005 1.576e+006 1.952e+009 1.000e+000 8.386e-003 5.163e-005 
6.254e-005 1.576e+006 1.952e+009 1.000e+000 7.814e-003 5.164e-005 
6.256e-005 1.576e+006 1.953e+009 1.000e+000 7.653e-003 5.166e-005 
6.257e-005 1.576e+006 1.953e+009 1.000e+000 7.903e-003 5.167e-005 
6.258e-005 1.575e+006 1.954e+009 1.000e+000 7.782e-003 5.169e-005 
6.260e-005 1.575e+006 1.954e+009 1.000e+000 8.448e-003 5.170e-005 
6.261e-005 1.575e+006 1.955e+009 1.000e+000 7.904e-003 5.172e-005 
6.262e-005 1.575e+006 1.955e+009 1.000e+000 8.452e-003 5.173e-005 
6.264e-005 1.575e+006 1.956e+009 1.000e+000 7.908e-003 5.175e-005 
6.265e-005 1.575e+006 1.956e+009 1.000e+000 8.287e-003 5.176e-005 
6.266e-005 1.575e+006 1.957e+009 1.000e+000 8.310e-003 5.177e-005 
6.268e-005 1.574e+006 1.957e+009 1.000e+000 7.767e-003 5.179e-005 
6.269e-005 1.574e+006 1.958e+009 1.000e+000 8.498e-003 5.180e-005 
6.271e-005 1.574e+006 1.958e+009 1.000e+000 7.866e-003 5.182e-005 
6.272e-005 1.574e+006 1.959e+009 1.000e+000 8.444e-003 5.183e-005 
6.273e-005 1.574e+006 1.960e+009 1.000e+000 7.865e-003 5.185e-005 
6.275e-005 1.574e+006 1.960e+009 1.000e+000 8.358e-003 5.186e-005 
6.276e-005 1.573e+006 1.961e+009 1.000e+000 8.389e-003 5.188e-005 
6.277e-005 1.573e+006 1.962e+009 1.000e+000 8.372e-003 5.189e-005 
6.279e-005 1.573e+006 1.962e+009 1.000e+000 8.362e-003 5.191e-005 
6.280e-005 1.573e+006 1.963e+009 1.000e+000 7.830e-003 5.192e-005 
6.281e-005 1.573e+006 1.963e+009 1.000e+000 8.296e-003 5.193e-005 
6.283e-005 1.573e+006 1.964e+009 1.000e+000 8.339e-003 5.195e-005 
6.284e-005 1.573e+006 1.964e+009 1.000e+000 8.249e-003 5.196e-005 
6.285e-005 1.573e+006 1.965e+009 1.000e+000 7.675e-003 5.198e-005 
6.287e-005 1.572e+006 1.966e+009 1.000e+000 8.409e-003 5.199e-005 
6.288e-005 1.572e+006 1.966e+009 1.000e+000 7.678e-003 5.201e-005 
6.289e-005 1.572e+006 1.967e+009 1.000e+000 7.663e-003 5.202e-005 
6.291e-005 1.572e+006 1.968e+009 1.000e+000 8.312e-003 5.203e-005 
6.292e-005 1.572e+006 1.969e+009 1.000e+000 7.572e-003 5.205e-005 
6.293e-005 1.572e+006 1.969e+009 1.000e+000 7.495e-003 5.206e-005 
6.295e-005 1.572e+006 1.970e+009 1.000e+000 7.659e-003 5.207e-005 
6.296e-005 1.572e+006 1.971e+009 1.000e+000 7.854e-003 5.209e-005 
6.297e-005 1.572e+006 1.972e+009 1.000e+000 8.115e-003 5.210e-005 
6.299e-005 1.572e+006 1.972e+009 1.000e+000 8.281e-003 5.212e-005 
6.300e-005 1.572e+006 1.973e+009 1.000e+000 7.506e-003 5.213e-005 
6.302e-005 1.572e+006 1.974e+009 1.000e+000 7.377e-003 5.214e-005 
6.303e-005 1.572e+006 1.975e+009 1.000e+000 8.250e-003 5.216e-005 
6.304e-005 1.572e+006 1.976e+009 1.000e+000 8.180e-003 5.217e-005 
6.306e-005 1.572e+006 1.977e+009 1.000e+000 7.723e-003 5.218e-005 
6.307e-005 1.572e+006 1.978e+009 1.000e+000 8.215e-003 5.220e-005 
6.308e-005 1.572e+006 1.979e+009 1.000e+000 8.241e-003 5.221e-005 
6.310e-005 1.571e+006 1.980e+009 1.000e+000 7.599e-003 5.223e-005 
6.311e-005 1.571e+006 1.981e+009 1.000e+000 7.621e-003 5.224e-005 
6.312e-005 1.571e+006 1.982e+009 1.000e+000 8.142e-003 5.225e-005 
6.314e-005 1.571e+006 1.983e+009 1.000e+000 8.238e-003 5.227e-005 
6.315e-005 1.571e+006 1.984e+009 1.000e+000 8.090e-003 5.228e-005 
6.316e-005 1.571e+006 1.985e+009 1.000e+000 8.086e-003 5.230e-005 
6.318e-005 1.571e+006 1.986e+009 1.000e+000 8.094e-003 5.231e-005 
6.319e-005 1.571e+006 1.987e+009 1.000e+000 7.588e-003 5.232e-005 
6.320e-005 1.571e+006 1.989e+009 1.000e+000 9.034e-003 5.234e-005 
6.268e-005 1.574e+006 1.957e+009 1.000e+000 8.484e-003 5.179e-005 
6.270e-005 1.574e+006 1.958e+009 1.000e+000 7.458e-003 5.181e-005 
6.273e-005 1.574e+006 1.960e+009 1.000e+000 7.592e-003 5.185e-005 
6.277e-005 1.573e+006 1.961e+009 1.000e+000 8.163e-003 5.188e-005 
6.280e-005 1.573e+006 1.963e+009 1.000e+000 7.973e-003 5.192e-005 
6.283e-005 1.573e+006 1.963e+009 1.000e+000 7.342e-003 5.195e-005 
6.287e-005 1.572e+006 1.965e+009 1.000e+000 7.482e-003 5.199e-005 
6.290e-005 1.572e+006 1.966e+009 1.000e+000 7.592e-003 5.202e-005 
6.293e-005 1.572e+006 1.968e+009 1.000e+000 7.023e-003 5.206e-005 
6.297e-005 1.572e+006 1.970e+009 1.000e+000 6.911e-003 5.209e-005 
6.300e-005 1.572e+006 1.972e+009 1.000e+000 7.005e-003 5.213e-005 
6.303e-005 1.572e+006 1.974e+009 1.000e+000 7.190e-003 5.216e-005 
6.307e-005 1.571e+006 1.976e+009 1.000e+000 7.319e-003 5.220e-005 
6.310e-005 1.571e+006 1.979e+009 1.000e+000 7.375e-003 5.223e-005 
6.313e-005 1.571e+006 1.981e+009 1.000e+000 7.252e-003 5.227e-005 
6.317e-005 1.571e+006 1.984e+009 1.000e+000 7.345e-003 5.230e-005 
6.320e-005 1.571e+006 1.986e+009 1.000e+000 7.045e-003 5.233e-005 
6.323e-005 1.571e+006 1.989e+009 1.000e+000 6.477e-003 5.237e-005 
6.327e-005 1.572e+006 1.992e+009 1.000e+000 6.773e-003 5.240e-005 
6.330e-005 1.572e+006 1.994e+009 1.000e+000 6.635e-003 5.243e-005 
6.333e-005 1.573e+006 1.997e+009 1.000e+000 6.547e-003 5.246e-005 
6.337e-005 1.573e+006 1.999e+009 1.000e+000 6.520e-003 5.249e-005 
6.340e-005 1.574e+006 2.001e+009 1.000e+000 6.690e-003 5.252e-005 
6.343e-005 1.574e+006 2.004e+009 1.000e+000 7.913e-003 5.255e-005 
6.347e-005 1.574e+006 2.008e+009 1.000e+000 9.460e-003 5.258e-005 
6.350e-005 1.575e+006 2.011e+009 1.000e+000 1.062e-002 5.261e-005 
6.354e-005 1.575e+006 2.014e+009 1.000e+000 8.619e-003 5.264e-005 
6.357e-005 1.576e+006 2.017e+009 1.000e+000 9.896e-003 5.267e-005 
6.360e-005 1.576e+006 2.021e+009 1.000e+000 1.113e-002 5.270e-005 
6.364e-005 1.576e+006 2.024e+009 1.000e+000 1.053e-002 5.273e-005 
6.367e-005 1.577e+006 2.027e+009 1.000e+000 1.441e-002 5.276e-005 
6.370e-005 1.577e+006 2.029e+009 1.000e+000 1.259e-002 5.279e-005 
6.374e-005 1.578e+006 2.032e+009 1.000e+000 1.211e-002 5.282e-005 
6.377e-005 1.578e+006 2.037e+009 1.000e+000 2.328e-002 5.286e-005 
6.380e-005 1.578e+006 2.041e+009 1.000e+000 2.491e-002 5.289e-005 
6.384e-005 1.578e+006 2.046e+009 1.000e+000 3.238e-002 5.292e-005 
6.387e-005 1.578e+006 2.050e+009 1.000e+000 3.290e-002 5.295e-005 
6.390e-005 1.579e+006 2.054e+009 1.000e+000 2.933e-002 5.298e-005 
6.394e-005 1.579e+006 2.002e+009 1.000e+000 1.783e-002 5.302e-005 
6.397e-005 1.579e+006 1.997e+009 1.000e+000 1.793e-002 5.305e-005 
6.400e-005 1.580e+006 1.992e+009 1.000e+000 1.904e-002 5.308e-005 
6.404e-005 1.580e+006 1.991e+009 1.000e+000 2.157e-002 5.311e-005 
6.407e-005 1.581e+006 1.991e+009 1.000e+000 1.922e-002 5.314e-005 
6.410e-005 1.581e+006 1.987e+009 1.000e+000 1.521e-002 5.317e-005 
6.414e-005 1.582e+006 1.984e+009 1.000e+000 1.601e-002 5.320e-005 
6.417e-005 1.583e+006 1.986e+009 1.000e+000 1.506e-002 5.322e-005 
6.420e-005 1.584e+006 1.985e+009 1.000e+000 1.302e-002 5.325e-005 
6.424e-005 1.584e+006 1.986e+009 1.000e+000 1.395e-002 5.328e-005 
6.427e-005 1.585e+006 1.988e+009 1.000e+000 1.553e-002 5.331e-005 
6.431e-005 1.586e+006 1.989e+009 1.000e+000 1.320e-002 5.334e-005 
6.434e-005 1.587e+006 1.991e+009 1.000e+000 1.577e-002 5.336e-005 
6.437e-005 1.588e+006 1.993e+009 1.000e+000 1.068e-002 5.339e-005 
6.441e-005 1.589e+006 1.994e+009 1.000e+000 1.431e-002 5.342e-005 
6.444e-005 1.590e+006 1.996e+009 1.000e+000 1.302e-002 5.344e-005 
6.447e-005 1.591e+006 1.998e+009 1.000e+000 1.615e-002 5.347e-005 
6.451e-005 1.592e+006 2.000e+009 1.000e+000 1.505e-002 5.349e-005 
6.454e-005 1.593e+006 2.003e+009 1.000e+000 1.398e-002 5.352e-005 
6.457e-005 1.593e+006 1.973e+009 1.000e+000 1.222e-002 5.355e-005 
6.461e-005 1.593e+006 1.971e+009 1.000e+000 1.335e-002 5.359e-005 
6.464e-005 1.594e+006 1.970e+009 1.000e+000 1.400e-002 5.362e-005 
6.467e-005 1.594e+006 1.970e+009 1.000e+000 1.292e-002 5.365e-005 
6.471e-005 1.594e+006 1.970e+009 1.000e+000 1.537e-002 5.368e-005 
6.474e-005 1.595e+006 1.971e+009 1.000e+000 1.407e-002 5.371e-005 
6.477e-005 1.595e+006 1.972e+009 1.000e+000 1.690e-002 5.374e-005 
6.481e-005 1.596e+006 1.973e+009 1.000e+000 1.496e-002 5.377e-005 
6.484e-005 1.596e+006 1.975e+009 1.000e+000 1.448e-002 5.380e-005 
6.487e-005 1.597e+006 1.977e+009 1.000e+000 1.581e-002 5.383e-005 
6.491e-005 1.598e+006 1.978e+009 1.000e+000 1.436e-002 5.385e-005 
6.494e-005 1.599e+006 1.981e+009 1.000e+000 1.388e-002 5.388e-005 
6.497e-005 1.600e+006 1.978e+009 1.000e+000 1.588e-002 5.391e-005 
6.501e-005 1.600e+006 1.973e+009 1.000e+000 1.974e-002 5.394e-005 
6.504e-005 1.600e+006 1.969e+009 1.000e+000 1.495e-002 5.398e-005 
6.508e-005 1.600e+006 1.967e+009 1.000e+000 1.539e-002 5.401e-005 
6.511e-005 1.599e+006 1.966e+009 1.000e+000 1.680e-002 5.405e-005 
6.514e-005 1.599e+006 1.965e+009 1.000e+000 1.497e-002 5.408e-005 
6.518e-005 1.599e+006 1.965e+009 1.000e+000 1.536e-002 5.412e-005 
6.521e-005 1.598e+006 1.965e+009 1.000e+000 1.752e-002 5.415e-005 
6.524e-005 1.598e+006 1.965e+009 1.000e+000 1.718e-002 5.419e-005 
6.528e-005 1.598e+006 1.965e+009 1.000e+000 1.597e-002 5.422e-005 
6.531e-005 1.597e+006 1.966e+009 1.000e+000 1.833e-002 5.426e-005 
6.534e-005 1.597e+006 1.966e+009 1.000e+000 1.712e-002 5.430e-005 
6.538e-005 1.597e+006 1.967e+009 1.000e+000 1.479e-002 5.433e-005 
6.541e-005 1.597e+006 1.968e+009 1.000e+000 1.590e-002 5.437e-005 
6.544e-005 1.597e+006 1.969e+009 1.000e+000 1.623e-002 5.440e-005 
6.548e-005 1.597e+006 1.969e+009 1.000e+000 1.380e-002 5.443e-005 
6.551e-005 1.597e+006 1.970e+009 1.000e+000 1.812e-002 5.447e-005 
6.554e-005 1.597e+006 1.971e+009 1.000e+000 1.466e-002 5.450e-005 
6.558e-005 1.597e+006 1.972e+009 1.000e+000 1.422e-002 5.453e-005 
6.561e-005 1.596e+006 1.972e+009 1.000e+000 1.571e-002 5.457e-005 
6.564e-005 1.596e+006 1.973e+009 1.000e+000 1.534e-002 5.460e-005 
6.568e-005 1.596e+006 1.975e+009 1.000e+000 1.639e-002 5.464e-005 
6.571e-005 1.596e+006 1.976e+009 1.000e+000 1.673e-002 5.467e-005 
6.574e-005 1.596e+006 1.977e+009 1.000e+000 1.631e-002 5.471e-005 
6.578e-005 1.595e+006 1.978e+009 1.000e+000 1.621e-002 5.474e-005 
6.581e-005 1.595e+006 1.979e+009 1.000e+000 1.580e-002 5.478e-005 
6.585e-005 1.595e+006 1.981e+009 1.000e+000 1.847e-002 5.481e-005 
6.588e-005 1.595e+006 1.982e+009 1.000e+000 1.684e-002 5.485e-005 
6.591e-005 1.594e+006 1.984e+009 1.000e+000 1.311e-002 5.488e-005 
6.595e-005 1.594e+006 1.985e+009 1.000e+000 1.476e-002 5.492e-005 
6.598e-005 1.594e+006 1.987e+009 1.000e+000 1.400e-002 5.495e-005 
6.601e-005 1.594e+006 1.989e+009 1.000e+000 1.454e-002 5.499e-005 
6.605e-005 1.593e+006 1.990e+009 1.000e+000 1.756e-002 5.503e-005 
6.608e-005 1.593e+006 1.992e+009 1.000e+000 1.388e-002 5.506e-005 
6.611e-005 1.593e+006 1.994e+009 1.000e+000 1.571e-002 5.509e-005 
6.615e-005 1.593e+006 1.995e+009 1.000e+000 1.493e-002 5.513e-005 
6.618e-005 1.593e+006 1.997e+009 1.000e+000 1.434e-002 5.516e-005 
6.621e-005 1.593e+006 1.998e+009 1.000e+000 1.339e-002 5.519e-005 
6.625e-005 1.594e+006 2.000e+009 1.000e+000 1.559e-002 5.522e-005 
6.628e-005 1.594e+006 2.002e+009 1.000e+000 1.540e-002 5.525e-005 
6.631e-005 1.594e+006 2.003e+009 1.000e+000 1.519e-002 5.529e-005 
6.635e-005 1.594e+006 2.005e+009 1.000e+000 1.657e-002 5.532e-005 
6.638e-005 1.594e+006 2.004e+009 1.000e+000 1.457e-002 5.535e-005 
6.641e-005 1.594e+006 1.993e+009 1.000e+000 1.560e-002 5.539e-005 
6.645e-005 1.593e+006 1.992e+009 1.000e+000 1.690e-002 5.543e-005 
6.648e-005 1.593e+006 1.992e+009 1.000e+000 1.537e-002 5.546e-005 
6.652e-005 1.593e+006 1.993e+009 1.000e+000 1.583e-002 5.550e-005 
6.655e-005 1.593e+006 1.991e+009 1.000e+000 1.538e-002 5.553e-005 
6.658e-005 1.593e+006 1.991e+009 1.000e+000 1.363e-002 5.556e-005 
6.662e-005 1.593e+006 1.992e+009 1.000e+000 1.523e-002 5.560e-005 
6.665e-005 1.593e+006 1.993e+009 1.000e+000 1.530e-002 5.563e-005 
6.668e-005 1.593e+006 1.994e+009 1.000e+000 1.396e-002 5.567e-005 
6.672e-005 1.592e+006 1.989e+009 1.000e+000 1.077e-002 5.570e-005 
6.675e-005 1.592e+006 1.989e+009 1.000e+000 9.966e-003 5.574e-005 
6.678e-005 1.591e+006 1.990e+009 1.000e+000 1.058e-002 5.578e-005 
6.682e-005 1.591e+006 1.991e+009 1.000e+000 9.610e-003 5.581e-005 
6.685e-005 1.590e+006 1.992e+009 1.000e+000 1.016e-002 5.585e-005 
6.688e-005 1.590e+006 1.994e+009 1.000e+000 9.581e-003 5.589e-005 
6.692e-005 1.589e+006 1.995e+009 1.000e+000 1.041e-002 5.592e-005 
6.695e-005 1.589e+006 1.997e+009 1.000e+000 9.737e-003 5.596e-005 
6.698e-005 1.588e+006 1.999e+009 1.000e+000 9.675e-003 5.600e-005 
6.702e-005 1.588e+006 2.001e+009 1.000e+000 1.047e-002 5.603e-005 
6.705e-005 1.587e+006 2.002e+009 1.000e+000 1.045e-002 5.607e-005 
6.708e-005 1.587e+006 2.004e+009 1.000e+000 1.004e-002 5.611e-005 
6.712e-005 1.587e+006 2.006e+009 1.000e+000 9.862e-003 5.614e-005 
6.715e-005 1.587e+006 2.007e+009 1.000e+000 9.823e-003 5.618e-005 
6.718e-005 1.587e+006 2.009e+009 1.000e+000 9.697e-003 5.621e-005 
6.722e-005 1.587e+006 2.010e+009 1.000e+000 8.469e-003 5.624e-005 
6.725e-005 1.587e+006 2.012e+009 1.000e+000 8.374e-003 5.627e-005 
6.729e-005 1.587e+006 2.013e+009 1.000e+000 9.172e-003 5.631e-005 
6.732e-005 1.588e+006 2.015e+009 1.000e+000 7.939e-003 5.634e-005 
6.735e-005 1.588e+006 2.017e+009 1.000e+000 9.163e-003 5.637e-005 
6.739e-005 1.588e+006 2.018e+009 1.000e+000 9.012e-003 5.640e-005 
6.742e-005 1.589e+006 2.020e+009 1.000e+000 9.222e-003 5.643e-005 
6.745e-005 1.589e+006 2.022e+009 1.000e+000 8.318e-003 5.646e-005 
6.749e-005 1.590e+006 2.023e+009 1.000e+000 8.753e-003 5.649e-005 
6.752e-005 1.590e+006 2.025e+009 1.000e+000 9.489e-003 5.652e-005 
6.755e-005 1.591e+006 2.027e+009 1.000e+000 9.849e-003 5.655e-005 
6.759e-005 1.591e+006 2.029e+009 1.000e+000 9.016e-003 5.658e-005 
6.762e-005 1.592e+006 2.031e+009 1.000e+000 9.042e-003 5.661e-005 
6.765e-005 1.592e+006 2.032e+009 1.000e+000 8.169e-003 5.664e-005 
6.769e-005 1.593e+006 2.034e+009 1.000e+000 7.686e-003 5.667e-005 
6.772e-005 1.594e+006 2.037e+009 1.000e+000 8.547e-003 5.670e-005 
6.775e-005 1.595e+006 2.039e+009 1.000e+000 9.599e-003 5.672e-005 
6.779e-005 1.595e+006 2.040e+009 1.000e+000 1.381e-002 5.675e-005 
6.782e-005 1.596e+006 2.043e+009 1.000e+000 1.269e-002 5.678e-005 
6.785e-005 1.596e+006 2.031e+009 1.000e+000 1.225e-002 5.681e-005 
6.789e-005 1.597e+006 2.031e+009 1.000e+000 1.278e-002 5.684e-005 
6.792e-005 1.598e+006 2.033e+009 1.000e+000 1.418e-002 5.687e-005 
6.795e-005 1.599e+006 2.036e+009 1.000e+000 1.430e-002 5.690e-005 
6.799e-005 1.600e+006 2.038e+009 1.000e+000 1.266e-002 5.692e-005 
6.802e-005 1.601e+006 2.041e+009 1.000e+000 1.871e-002 5.695e-005 
6.806e-005 1.602e+006 2.044e+009 1.000e+000 1.568e-002 5.698e-005 
6.809e-005 1.603e+006 2.046e+009 1.000e+000 1.704e-002 5.700e-005 
6.812e-005 1.604e+006 2.049e+009 1.000e+000 1.750e-002 5.703e-005 
6.816e-005 1.605e+006 2.052e+009 1.000e+000 1.764e-002 5.705e-005 
6.819e-005 1.606e+006 2.054e+009 1.000e+000 1.897e-002 5.708e-005 
6.822e-005 1.607e+006 2.057e+009 1.000e+000 1.792e-002 5.711e-005 
6.826e-005 1.608e+006 2.060e+009 1.000e+000 1.891e-002 5.713e-005 
6.829e-005 1.609e+006 2.062e+009 1.000e+000 1.795e-002 5.716e-005 
6.832e-005 1.610e+006 2.064e+009 1.000e+000 1.936e-002 5.718e-005 
6.836e-005 1.612e+006 2.067e+009 1.000e+000 1.853e-002 5.721e-005 
6.839e-005 1.613e+006 2.069e+009 1.000e+000 1.824e-002 5.723e-005 
6.842e-005 1.615e+006 2.072e+009 1.000e+000 1.970e-002 5.726e-005 
6.846e-005 1.616e+006 2.075e+009 1.000e+000 2.087e-002 5.728e-005 
6.849e-005 1.618e+006 2.078e+009 1.000e+000 2.245e-002 5.730e-005 
6.852e-005 1.619e+006 2.073e+009 1.000e+000 1.724e-002 5.732e-005 
6.856e-005 1.621e+006 2.071e+009 1.000e+000 1.339e-002 5.735e-005 
6.859e-005 1.623e+006 2.074e+009 1.000e+000 1.455e-002 5.737e-005 
6.862e-005 1.624e+006 2.077e+009 1.000e+000 1.515e-002 5.739e-005 
6.866e-005 1.626e+006 2.080e+009 1.000e+000 1.390e-002 5.741e-005 
6.869e-005 1.627e+006 2.083e+009 1.000e+000 1.349e-002 5.744e-005 
6.872e-005 1.629e+006 2.087e+009 1.000e+000 1.383e-002 5.746e-005 
6.876e-005 1.630e+006 2.090e+009 1.000e+000 1.425e-002 5.748e-005 
6.879e-005 1.632e+006 2.094e+009 1.000e+000 1.552e-002 5.750e-005 
6.883e-005 1.633e+006 2.097e+009 1.000e+000 1.188e-002 5.753e-005 
6.886e-005 1.635e+006 2.101e+009 1.000e+000 1.492e-002 5.755e-005 
6.889e-005 1.637e+006 2.104e+009 1.000e+000 1.399e-002 5.757e-005 
6.893e-005 1.638e+006 2.108e+009 1.000e+000 1.545e-002 5.759e-005 
6.896e-005 1.640e+006 2.112e+009 1.000e+000 1.263e-002 5.762e-005 
6.899e-005 1.642e+006 2.115e+009 1.000e+000 1.499e-002 5.764e-005 
6.903e-005 1.644e+006 2.119e+009 1.000e+000 1.559e-002 5.766e-005 
6.906e-005 1.645e+006 2.122e+009 1.000e+000 1.703e-002 5.768e-005 
6.909e-005 1.647e+006 2.126e+009 1.000e+000 1.405e-002 5.770e-005 
6.913e-005 1.649e+006 2.130e+009 1.000e+000 1.327e-002 5.772e-005 
6.916e-005 1.650e+006 2.116e+009 1.000e+000 1.606e-002 5.775e-005 
6.919e-005 1.652e+006 2.113e+009 1.000e+000 1.462e-002 5.777e-005 
6.923e-005 1.653e+006 2.112e+009 1.000e+000 1.365e-002 5.779e-005 
6.926e-005 1.654e+006 2.112e+009 1.000e+000 1.581e-002 5.782e-005 
6.929e-005 1.656e+006 2.113e+009 1.000e+000 1.404e-002 5.784e-005 
6.933e-005 1.657e+006 2.113e+009 1.000e+000 1.528e-002 5.786e-005 
6.936e-005 1.659e+006 2.114e+009 1.000e+000 1.480e-002 5.789e-005 
6.939e-005 1.661e+006 2.115e+009 1.000e+000 1.489e-002 5.791e-005 
6.943e-005 1.662e+006 2.116e+009 1.000e+000 1.698e-002 5.793e-005 
6.946e-005 1.664e+006 2.118e+009 1.000e+000 1.617e-002 5.795e-005 
6.949e-005 1.665e+006 2.120e+009 1.000e+000 1.454e-002 5.798e-005 
6.953e-005 1.667e+006 2.123e+009 1.000e+000 1.285e-002 5.800e-005 
6.956e-005 1.668e+006 2.128e+009 1.000e+000 1.572e-002 5.802e-005 
6.960e-005 1.670e+006 2.132e+009 1.000e+000 1.678e-002 5.804e-005 
6.963e-005 1.672e+006 2.136e+009 1.000e+000 1.784e-002 5.807e-005 
6.966e-005 1.673e+006 2.140e+009 1.000e+000 2.130e-002 5.809e-005 
6.970e-005 1.675e+006 2.145e+009 1.000e+000 2.389e-002 5.811e-005 
6.973e-005 1.677e+006 2.149e+009 1.000e+000 2.353e-002 5.813e-005 
6.976e-005 1.678e+006 2.149e+009 1.000e+000 2.140e-002 5.815e-005 
6.980e-005 1.680e+006 2.137e+009 1.000e+000 1.649e-002 5.818e-005 
6.983e-005 1.681e+006 2.135e+009 1.000e+000 1.741e-002 5.820e-005 
6.986e-005 1.682e+006 2.128e+009 1.000e+000 1.755e-002 5.823e-005 
6.990e-005 1.682e+006 2.127e+009 1.000e+000 2.098e-002 5.826e-005 
6.993e-005 1.683e+006 2.127e+009 1.000e+000 2.126e-002 5.829e-005 
6.996e-005 1.683e+006 2.129e+009 1.000e+000 1.695e-002 5.832e-005 
7.000e-005 1.684e+006 2.130e+009 1.000e+000 1.911e-002 5.835e-005 
7.003e-005 1.684e+006 2.132e+009 1.000e+000 1.867e-002 5.838e-005 
7.006e-005 1.685e+006 2.134e+009 1.000e+000 2.026e-002 5.841e-005 
7.010e-005 1.685e+006 2.136e+009 1.000e+000 1.807e-002 5.844e-005 
7.013e-005 1.686e+006 2.138e+009 1.000e+000 2.066e-002 5.847e-005 
7.016e-005 1.686e+006 2.141e+009 1.000e+000 2.339e-002 5.850e-005 
7.020e-005 1.687e+006 2.144e+009 1.000e+000 1.777e-002 5.853e-005 
7.023e-005 1.688e+006 2.147e+009 1.000e+000 1.899e-002 5.856e-005 
7.026e-005 1.688e+006 2.150e+009 1.000e+000 1.756e-002 5.859e-005 
7.030e-005 1.689e+006 2.153e+009 1.000e+000 1.572e-002 5.862e-005 
7.033e-005 1.690e+006 2.157e+009 1.000e+000 1.805e-002 5.864e-005 
7.037e-005 1.691e+006 2.160e+009 1.000e+000 1.674e-002 5.867e-005 
7.040e-005 1.692e+006 2.164e+009 1.000e+000 1.656e-002 5.870e-005 
7.043e-005 1.693e+006 2.168e+009 1.000e+000 1.604e-002 5.872e-005 
7.047e-005 1.694e+006 2.172e+009 1.000e+000 1.661e-002 5.875e-005 
7.050e-005 1.695e+006 2.175e+009 1.000e+000 1.929e-002 5.877e-005 
7.053e-005 1.697e+006 2.178e+009 1.000e+000 1.634e-002 5.880e-005 
7.057e-005 1.698e+006 2.182e+009 1.000e+000 1.770e-002 5.882e-005 
7.060e-005 1.699e+006 2.185e+009 1.000e+000 1.980e-002 5.885e-005 
7.063e-005 1.701e+006 2.188e+009 1.000e+000 1.782e-002 5.887e-005 
7.067e-005 1.702e+006 2.177e+009 1.000e+000 1.952e-002 5.889e-005 
7.070e-005 1.703e+006 2.174e+009 1.000e+000 1.844e-002 5.892e-005 
7.073e-005 1.704e+006 2.173e+009 1.000e+000 2.113e-002 5.895e-005 
7.077e-005 1.705e+006 2.173e+009 1.000e+000 1.626e-002 5.897e-005 
7.080e-005 1.706e+006 2.173e+009 1.000e+000 1.858e-002 5.900e-005 
7.083e-005 1.707e+006 2.174e+009 1.000e+000 1.899e-002 5.903e-005 
7.087e-005 1.708e+006 2.176e+009 1.000e+000 1.626e-002 5.906e-005 
7.090e-005 1.708e+006 2.178e+009 1.000e+000 1.692e-002 5.908e-005 
7.093e-005 1.709e+006 2.182e+009 1.000e+000 2.371e-002 5.912e-005 
7.097e-005 1.709e+006 2.156e+009 1.000e+000 2.003e-002 5.915e-005 
7.100e-005 1.709e+006 2.150e+009 1.000e+000 1.926e-002 5.918e-005 
7.103e-005 1.709e+006 2.151e+009 1.000e+000 1.848e-002 5.921e-005 
7.107e-005 1.709e+006 2.148e+009 1.000e+000 1.846e-002 5.924e-005 
7.110e-005 1.710e+006 2.150e+009 1.000e+000 1.785e-002 5.928e-005 
7.114e-005 1.710e+006 2.152e+009 1.000e+000 1.989e-002 5.931e-005 
7.117e-005 1.710e+006 2.155e+009 1.000e+000 2.231e-002 5.934e-005 
7.120e-005 1.710e+006 2.157e+009 1.000e+000 2.130e-002 5.937e-005 
7.124e-005 1.711e+006 2.160e+009 1.000e+000 2.389e-002 5.940e-005 
7.127e-005 1.711e+006 2.163e+009 1.000e+000 2.385e-002 5.943e-005 
7.130e-005 1.711e+006 2.166e+009 1.000e+000 2.197e-002 5.947e-005 
7.134e-005 1.712e+006 2.169e+009 1.000e+000 2.361e-002 5.950e-005 
7.137e-005 1.712e+006 2.164e+009 1.000e+000 2.005e-002 5.953e-005 
7.140e-005 1.712e+006 2.162e+009 1.000e+000 1.380e-002 5.956e-005 
7.144e-005 1.713e+006 2.163e+009 1.000e+000 1.667e-002 5.959e-005 
7.147e-005 1.713e+006 2.165e+009 1.000e+000 2.007e-002 5.962e-005 
7.150e-005 1.714e+006 2.167e+009 1.000e+000 1.794e-002 5.965e-005 
7.154e-005 1.714e+006 2.168e+009 1.000e+000 1.613e-002 5.968e-005 
7.157e-005 1.715e+006 2.170e+009 1.000e+000 1.681e-002 5.971e-005 
7.160e-005 1.715e+006 2.173e+009 1.000e+000 1.858e-002 5.974e-005 
7.164e-005 1.715e+006 2.175e+009 1.000e+000 1.957e-002 5.977e-005 
7.167e-005 1.715e+006 2.178e+009 1.000e+000 1.671e-002 5.981e-005 
7.170e-005 1.715e+006 2.181e+009 1.000e+000 1.764e-002 5.984e-005 
7.174e-005 1.715e+006 2.185e+009 1.000e+000 2.257e-002 5.987e-005 
7.177e-005 1.715e+006 2.190e+009 1.000e+000 2.253e-002 5.991e-005 
7.180e-005 1.716e+006 2.194e+009 1.000e+000 2.160e-002 5.994e-005 
7.184e-005 1.716e+006 2.198e+009 1.000e+000 2.393e-002 5.997e-005 
7.187e-005 1.716e+006 2.202e+009 1.000e+000 2.272e-002 6.000e-005 
7.191e-005 1.716e+006 2.207e+009 1.000e+000 2.654e-002 6.004e-005 
7.194e-005 1.716e+006 2.211e+009 1.000e+000 2.615e-002 6.007e-005 
7.197e-005 1.716e+006 2.215e+009 1.000e+000 2.173e-002 6.010e-005 
7.201e-005 1.716e+006 2.219e+009 1.000e+000 2.990e-002 6.014e-005 
7.204e-005 1.716e+006 2.219e+009 1.000e+000 2.940e-002 6.017e-005 
7.207e-005 1.715e+006 2.222e+009 1.000e+000 2.098e-002 6.021e-005 
7.211e-005 1.714e+006 2.226e+009 1.000e+000 2.742e-002 6.025e-005 
7.214e-005 1.713e+006 2.231e+009 1.000e+000 2.528e-002 6.029e-005 
7.217e-005 1.711e+006 2.152e+009 1.000e+000 3.178e-002 6.034e-005 
7.221e-005 1.709e+006 2.127e+009 1.000e+000 3.176e-002 6.039e-005 
7.224e-005 1.707e+006 2.115e+009 1.000e+000 3.252e-002 6.043e-005 
7.227e-005 1.706e+006 2.110e+009 1.000e+000 3.291e-002 6.048e-005 
7.231e-005 1.704e+006 2.109e+009 1.000e+000 3.028e-002 6.052e-005 
7.234e-005 1.703e+006 2.111e+009 1.000e+000 4.171e-002 6.056e-005 
7.237e-005 1.702e+006 2.112e+009 1.000e+000 4.188e-002 6.060e-005 
7.241e-005 1.701e+006 2.109e+009 1.000e+000 4.661e-002 6.064e-005 
7.244e-005 1.700e+006 2.099e+009 1.000e+000 3.836e-002 6.068e-005 
7.247e-005 1.699e+006 2.100e+009 1.000e+000 4.540e-002 6.072e-005 
7.251e-005 1.698e+006 2.103e+009 1.000e+000 5.338e-002 6.076e-005 
7.254e-005 1.697e+006 2.106e+009 1.000e+000 5.202e-002 6.080e-005 
7.257e-005 1.696e+006 2.108e+009 1.000e+000 4.929e-002 6.084e-005 
7.261e-005 1.695e+006 2.111e+009 1.000e+000 5.000e-002 6.088e-005 
7.264e-005 1.694e+006 2.113e+009 1.000e+000 4.596e-002 6.092e-005 
7.268e-005 1.693e+006 2.115e+009 1.000e+000 4.850e-002 6.097e-005 
7.271e-005 1.692e+006 2.115e+009 1.000e+000 4.614e-002 6.101e-005 
7.274e-005 1.691e+006 2.118e+009 1.000e+000 5.772e-002 6.105e-005 
7.278e-005 1.690e+006 2.120e+009 1.000e+000 6.078e-002 6.109e-005 
7.281e-005 1.689e+006 2.124e+009 1.000e+000 5.533e-002 6.113e-005 
7.284e-005 1.688e+006 2.127e+009 1.000e+000 5.828e-002 6.117e-005 
7.288e-005 1.686e+006 2.130e+009 1.000e+000 5.499e-002 6.121e-005 
7.291e-005 1.685e+006 2.071e+009 1.000e+000 4.014e-002 6.126e-005 
7.294e-005 1.683e+006 2.066e+009 1.000e+000 3.505e-002 6.130e-005 
7.298e-005 1.682e+006 2.054e+009 1.000e+000 2.787e-002 6.135e-005 
7.301e-005 1.680e+006 2.030e+009 1.000e+000 2.096e-002 6.139e-005 
7.304e-005 1.677e+006 2.022e+009 1.000e+000 1.788e-002 6.144e-005 
7.308e-005 1.675e+006 2.021e+009 1.000e+000 1.774e-002 6.149e-005 
7.311e-005 1.673e+006 2.021e+009 1.000e+000 1.988e-002 6.154e-005 
7.314e-005 1.670e+006 2.021e+009 1.000e+000 1.815e-002 6.159e-005 
7.318e-005 1.668e+006 2.021e+009 1.000e+000 1.862e-002 6.164e-005 
7.321e-005 1.665e+006 2.022e+009 1.000e+000 2.101e-002 6.169e-005 
7.324e-005 1.663e+006 2.022e+009 1.000e+000 1.854e-002 6.174e-005 
7.328e-005 1.660e+006 2.023e+009 1.000e+000 2.011e-002 6.180e-005 
7.331e-005 1.658e+006 2.023e+009 1.000e+000 1.854e-002 6.185e-005 
7.335e-005 1.656e+006 2.023e+009 1.000e+000 2.004e-002 6.189e-005 
7.338e-005 1.654e+006 2.024e+009 1.000e+000 1.726e-002 6.194e-005 
7.341e-005 1.652e+006 2.023e+009 1.000e+000 1.681e-002 6.199e-005 
7.345e-005 1.650e+006 2.021e+009 1.000e+000 1.911e-002 6.204e-005 
7.348e-005 1.647e+006 2.021e+009 1.000e+000 1.865e-002 6.209e-005 
7.351e-005 1.645e+006 2.021e+009 1.000e+000 1.868e-002 6.214e-005 
7.355e-005 1.642e+006 2.022e+009 1.000e+000 1.845e-002 6.219e-005 
7.358e-005 1.640e+006 2.009e+009 1.000e+000 1.746e-002 6.224e-005 
7.361e-005 1.637e+006 2.004e+009 1.000e+000 1.978e-002 6.229e-005 
7.365e-005 1.635e+006 2.000e+009 1.000e+000 1.956e-002 6.234e-005 
7.368e-005 1.632e+006 1.983e+009 1.000e+000 1.592e-002 6.239e-005 
7.371e-005 1.630e+006 1.977e+009 1.000e+000 1.896e-002 6.244e-005 
7.375e-005 1.627e+006 1.974e+009 1.000e+000 1.534e-002 6.249e-005 
7.378e-005 1.625e+006 1.971e+009 1.000e+000 1.843e-002 6.254e-005 
7.381e-005 1.622e+006 1.969e+009 1.000e+000 1.720e-002 6.259e-005 
7.385e-005 1.620e+006 1.967e+009 1.000e+000 1.824e-002 6.264e-005 
7.388e-005 1.618e+006 1.965e+009 1.000e+000 1.603e-002 6.269e-005 
7.391e-005 1.616e+006 1.964e+009 1.000e+000 1.834e-002 6.274e-005 
7.395e-005 1.614e+006 1.963e+009 1.000e+000 1.577e-002 6.279e-005 
7.398e-005 1.612e+006 1.962e+009 1.000e+000 1.753e-002 6.283e-005 
7.401e-005 1.610e+006 1.962e+009 1.000e+000 2.030e-002 6.288e-005 
7.405e-005 1.608e+006 1.962e+009 1.000e+000 1.757e-002 6.293e-005 
7.408e-005 1.606e+006 1.962e+009 1.000e+000 1.946e-002 6.297e-005 
7.412e-005 1.604e+006 1.962e+009 1.000e+000 1.903e-002 6.302e-005 
7.415e-005 1.602e+006 1.941e+009 1.000e+000 1.901e-002 6.307e-005 
7.418e-005 1.601e+006 1.941e+009 1.000e+000 1.825e-002 6.311e-005 
7.422e-005 1.599e+006 1.942e+009 1.000e+000 1.659e-002 6.315e-005 
7.425e-005 1.598e+006 1.943e+009 1.000e+000 1.607e-002 6.320e-005 
7.428e-005 1.596e+006 1.944e+009 1.000e+000 1.850e-002 6.324e-005 
7.432e-005 1.594e+006 1.944e+009 1.000e+000 1.770e-002 6.329e-005 
7.435e-005 1.593e+006 1.946e+009 1.000e+000 1.708e-002 6.333e-005 
7.438e-005 1.592e+006 1.944e+009 1.000e+000 1.536e-002 6.337e-005 
7.442e-005 1.591e+006 1.946e+009 1.000e+000 1.526e-002 6.341e-005 
7.445e-005 1.591e+006 1.947e+009 1.000e+000 1.792e-002 6.345e-005 
7.448e-005 1.591e+006 1.947e+009 1.000e+000 1.700e-002 6.348e-005 
7.452e-005 1.590e+006 1.945e+009 1.000e+000 1.647e-002 6.352e-005 
7.455e-005 1.590e+006 1.945e+009 1.000e+000 1.707e-002 6.355e-005 
7.458e-005 1.590e+006 1.945e+009 1.000e+000 1.792e-002 6.359e-005 
7.462e-005 1.589e+006 1.946e+009 1.000e+000 1.686e-002 6.362e-005 
7.465e-005 1.589e+006 1.946e+009 1.000e+000 1.883e-002 6.366e-005 
7.468e-005 1.590e+006 1.947e+009 1.000e+000 1.892e-002 6.369e-005 
7.472e-005 1.590e+006 1.947e+009 1.000e+000 1.682e-002 6.372e-005 
7.475e-005 1.590e+006 1.948e+009 1.000e+000 1.761e-002 6.376e-005 
7.478e-005 1.590e+006 1.948e+009 1.000e+000 1.592e-002 6.379e-005 
7.482e-005 1.590e+006 1.949e+009 1.000e+000 1.687e-002 6.382e-005 
7.485e-005 1.590e+006 1.950e+009 1.000e+000 1.549e-002 6.386e-005 
7.489e-005 1.590e+006 1.951e+009 1.000e+000 1.485e-002 6.389e-005 
7.492e-005 1.590e+006 1.952e+009 1.000e+000 1.743e-002 6.392e-005 
7.495e-005 1.591e+006 1.953e+009 1.000e+000 1.490e-002 6.395e-005 
7.499e-005 1.591e+006 1.954e+009 1.000e+000 1.531e-002 6.398e-005 
7.502e-005 1.591e+006 1.956e+009 1.000e+000 1.663e-002 6.401e-005 
7.505e-005 1.591e+006 1.956e+009 1.000e+000 1.481e-002 6.405e-005 
7.509e-005 1.591e+006 1.958e+009 1.000e+000 1.632e-002 6.408e-005 
7.512e-005 1.591e+006 1.959e+009 1.000e+000 1.556e-002 6.411e-005 
7.515e-005 1.591e+006 1.961e+009 1.000e+000 1.542e-002 6.415e-005 
7.519e-005 1.592e+006 1.962e+009 1.000e+000 1.412e-002 6.418e-005 
7.522e-005 1.592e+006 1.964e+009 1.000e+000 1.690e-002 6.421e-005 
7.525e-005 1.592e+006 1.966e+009 1.000e+000 1.763e-002 6.424e-005 
7.529e-005 1.592e+006 1.968e+009 1.000e+000 1.557e-002 6.428e-005 
7.532e-005 1.592e+006 1.970e+009 1.000e+000 1.379e-002 6.431e-005 
7.535e-005 1.592e+006 1.972e+009 1.000e+000 1.845e-002 6.434e-005 
7.539e-005 1.592e+006 1.970e+009 1.000e+000 1.696e-002 6.438e-005 
7.542e-005 1.592e+006 1.971e+009 1.000e+000 1.747e-002 6.441e-005 
7.545e-005 1.592e+006 1.972e+009 1.000e+000 1.578e-002 6.444e-005 
7.549e-005 1.592e+006 1.973e+009 1.000e+000 1.501e-002 6.447e-005 
7.552e-005 1.592e+006 1.975e+009 1.000e+000 1.779e-002 6.451e-005 
7.555e-005 1.592e+006 1.976e+009 1.000e+000 1.486e-002 6.454e-005 
7.559e-005 1.592e+006 1.978e+009 1.000e+000 1.538e-002 6.457e-005 
7.562e-005 1.592e+006 1.968e+009 1.000e+000 1.806e-002 6.461e-005 
7.566e-005 1.591e+006 1.968e+009 1.000e+000 1.812e-002 6.465e-005 
7.569e-005 1.591e+006 1.969e+009 1.000e+000 1.696e-002 6.469e-005 
7.572e-005 1.590e+006 1.971e+009 1.000e+000 1.717e-002 6.472e-005 
7.576e-005 1.590e+006 1.973e+009 1.000e+000 1.712e-002 6.476e-005 
7.579e-005 1.590e+006 1.976e+009 1.000e+000 1.737e-002 6.479e-005 
7.582e-005 1.590e+006 1.978e+009 1.000e+000 1.578e-002 6.483e-005 
7.586e-005 1.590e+006 1.981e+009 1.000e+000 1.642e-002 6.486e-005 
7.589e-005 1.590e+006 1.983e+009 1.000e+000 1.446e-002 6.489e-005 
7.592e-005 1.590e+006 1.985e+009 1.000e+000 1.755e-002 6.492e-005 
7.596e-005 1.590e+006 1.988e+009 1.000e+000 1.901e-002 6.496e-005 
7.599e-005 1.591e+006 1.990e+009 1.000e+000 1.592e-002 6.499e-005 
7.602e-005 1.591e+006 1.993e+009 1.000e+000 1.956e-002 6.502e-005 
7.606e-005 1.591e+006 1.995e+009 1.000e+000 1.761e-002 6.505e-005 
7.609e-005 1.592e+006 1.998e+009 1.000e+000 1.682e-002 6.508e-005 
7.612e-005 1.592e+006 2.000e+009 1.000e+000 1.968e-002 6.511e-005 
7.616e-005 1.592e+006 2.003e+009 1.000e+000 1.682e-002 6.514e-005 
7.619e-005 1.593e+006 2.006e+009 1.000e+000 1.730e-002 6.518e-005 
7.622e-005 1.593e+006 2.006e+009 1.000e+000 1.493e-002 6.521e-005 
7.626e-005 1.593e+006 2.009e+009 1.000e+000 1.664e-002 6.524e-005 
7.629e-005 1.594e+006 2.012e+009 1.000e+000 1.472e-002 6.527e-005 
7.632e-005 1.594e+006 2.015e+009 1.000e+000 1.604e-002 6.530e-005 
7.636e-005 1.594e+006 2.018e+009 1.000e+000 1.724e-002 6.533e-005 
7.639e-005 1.595e+006 2.020e+009 1.000e+000 1.694e-002 6.536e-005 
7.643e-005 1.596e+006 2.024e+009 1.000e+000 1.355e-002 6.539e-005 
7.646e-005 1.596e+006 2.027e+009 1.000e+000 1.681e-002 6.542e-005 
7.649e-005 1.597e+006 2.030e+009 1.000e+000 1.955e-002 6.545e-005 
7.653e-005 1.597e+006 2.033e+009 1.000e+000 1.706e-002 6.548e-005 
7.656e-005 1.598e+006 2.036e+009 1.000e+000 1.632e-002 6.551e-005 
7.659e-005 1.598e+006 2.040e+009 1.000e+000 1.445e-002 6.554e-005 
7.663e-005 1.599e+006 2.043e+009 1.000e+000 1.770e-002 6.557e-005 
7.666e-005 1.599e+006 2.047e+009 1.000e+000 1.885e-002 6.560e-005 
7.669e-005 1.600e+006 2.051e+009 1.000e+000 1.682e-002 6.563e-005 
7.673e-005 1.600e+006 2.054e+009 1.000e+000 1.799e-002 6.566e-005 
7.676e-005 1.601e+006 2.059e+009 1.000e+000 1.631e-002 6.569e-005 
7.679e-005 1.601e+006 2.063e+009 1.000e+000 1.793e-002 6.572e-005 
7.683e-005 1.601e+006 2.068e+009 1.000e+000 1.909e-002 6.575e-005 
7.686e-005 1.601e+006 2.072e+009 1.000e+000 2.009e-002 6.579e-005 
7.689e-005 1.601e+006 2.054e+009 1.000e+000 2.133e-002 6.582e-005 
7.693e-005 1.600e+006 2.051e+009 1.000e+000 2.591e-002 6.586e-005 
7.696e-005 1.600e+006 2.051e+009 1.000e+000 2.539e-002 6.590e-005 
7.699e-005 1.599e+006 2.040e+009 1.000e+000 1.944e-002 6.593e-005 
7.703e-005 1.599e+006 2.038e+009 1.000e+000 1.803e-002 6.597e-005 
7.706e-005 1.598e+006 2.037e+009 1.000e+000 1.925e-002 6.601e-005 
7.709e-005 1.598e+006 2.036e+009 1.000e+000 1.585e-002 6.604e-005 
7.713e-005 1.597e+006 2.036e+009 1.000e+000 1.867e-002 6.608e-005 
7.716e-005 1.597e+006 2.036e+009 1.000e+000 1.882e-002 6.612e-005 
7.720e-005 1.597e+006 2.037e+009 1.000e+000 1.707e-002 6.615e-005 
7.723e-005 1.597e+006 2.038e+009 1.000e+000 1.756e-002 6.618e-005 
7.726e-005 1.597e+006 2.040e+009 1.000e+000 1.799e-002 6.622e-005 
7.730e-005 1.596e+006 2.045e+009 1.000e+000 2.659e-002 6.625e-005 
7.733e-005 1.596e+006 2.049e+009 1.000e+000 3.302e-002 6.629e-005 
7.736e-005 1.596e+006 2.052e+009 1.000e+000 3.644e-002 6.632e-005 
7.740e-005 1.597e+006 2.055e+009 1.000e+000 3.292e-002 6.635e-005 
7.743e-005 1.597e+006 2.059e+009 1.000e+000 3.957e-002 6.638e-005 
7.746e-005 1.597e+006 2.004e+009 1.000e+000 1.845e-002 6.642e-005 
7.750e-005 1.597e+006 2.001e+009 1.000e+000 1.514e-002 6.645e-005 
7.753e-005 1.596e+006 1.996e+009 1.000e+000 1.537e-002 6.649e-005 
7.756e-005 1.596e+006 1.996e+009 1.000e+000 1.347e-002 6.652e-005 
7.760e-005 1.596e+006 1.996e+009 1.000e+000 1.467e-002 6.656e-005 
7.763e-005 1.596e+006 1.996e+009 1.000e+000 1.607e-002 6.659e-005 
7.766e-005 1.596e+006 1.997e+009 1.000e+000 1.612e-002 6.662e-005 
7.770e-005 1.596e+006 1.998e+009 1.000e+000 1.393e-002 6.666e-005 
7.773e-005 1.596e+006 1.998e+009 1.000e+000 1.492e-002 6.669e-005 
7.776e-005 1.596e+006 1.999e+009 1.000e+000 1.443e-002 6.672e-005 
7.780e-005 1.597e+006 2.001e+009 1.000e+000 1.667e-002 6.675e-005 
7.783e-005 1.597e+006 2.002e+009 1.000e+000 1.544e-002 6.679e-005 
7.786e-005 1.597e+006 2.003e+009 1.000e+000 1.623e-002 6.682e-005 
7.790e-005 1.597e+006 2.004e+009 1.000e+000 1.448e-002 6.685e-005 
7.793e-005 1.597e+006 2.005e+009 1.000e+000 1.750e-002 6.689e-005 
7.797e-005 1.597e+006 2.007e+009 1.000e+000 1.504e-002 6.692e-005 
7.800e-005 1.597e+006 2.009e+009 1.000e+000 1.655e-002 6.695e-005 
7.803e-005 1.597e+006 2.009e+009 1.000e+000 1.436e-002 6.699e-005 
7.807e-005 1.597e+006 2.011e+009 1.000e+000 1.524e-002 6.702e-005 
7.810e-005 1.597e+006 2.012e+009 1.000e+000 1.469e-002 6.706e-005 
7.813e-005 1.597e+006 2.014e+009 1.000e+000 1.672e-002 6.709e-005 
7.817e-005 1.596e+006 2.015e+009 1.000e+000 1.610e-002 6.712e-005 
7.820e-005 1.596e+006 2.017e+009 1.000e+000 1.682e-002 6.716e-005 
7.823e-005 1.596e+006 2.018e+009 1.000e+000 1.542e-002 6.719e-005 
7.827e-005 1.596e+006 2.020e+009 1.000e+000 1.532e-002 6.723e-005 
7.830e-005 1.596e+006 2.021e+009 1.000e+000 1.865e-002 6.726e-005 
7.833e-005 1.596e+006 2.023e+009 1.000e+000 1.471e-002 6.729e-005 
7.837e-005 1.596e+006 2.025e+009 1.000e+000 1.457e-002 6.733e-005 
7.840e-005 1.596e+006 2.026e+009 1.000e+000 1.640e-002 6.736e-005 
7.843e-005 1.596e+006 2.028e+009 1.000e+000 1.874e-002 6.739e-005 
7.847e-005 1.596e+006 2.030e+009 1.000e+000 1.648e-002 6.743e-005 
7.850e-005 1.596e+006 2.032e+009 1.000e+000 1.698e-002 6.746e-005 
7.853e-005 1.596e+006 2.034e+009 1.000e+000 1.756e-002 6.749e-005 
7.857e-005 1.596e+006 2.036e+009 1.000e+000 1.788e-002 6.753e-005 
7.860e-005 1.596e+006 2.038e+009 1.000e+000 1.766e-002 6.756e-005 
7.863e-005 1.596e+006 2.040e+009 1.000e+000 1.687e-002 6.759e-005 
7.867e-005 1.596e+006 2.042e+009 1.000e+000 1.464e-002 6.763e-005 
7.870e-005 1.596e+006 2.044e+009 1.000e+000 1.652e-002 6.766e-005 
7.874e-005 1.596e+006 2.046e+009 1.000e+000 1.918e-002 6.769e-005 
7.877e-005 1.596e+006 2.048e+009 1.000e+000 1.650e-002 6.773e-005 
7.880e-005 1.596e+006 2.050e+009 1.000e+000 1.660e-002 6.776e-005 
7.884e-005 1.596e+006 2.052e+009 1.000e+000 1.762e-002 6.780e-005 
7.887e-005 1.596e+006 2.054e+009 1.000e+000 1.694e-002 6.783e-005 
7.890e-005 1.596e+006 2.057e+009 1.000e+000 1.567e-002 6.786e-005 
7.894e-005 1.596e+006 2.059e+009 1.000e+000 1.535e-002 6.790e-005 
7.897e-005 1.596e+006 2.061e+009 1.000e+000 1.762e-002 6.793e-005 
7.900e-005 1.596e+006 2.063e+009 1.000e+000 1.833e-002 6.796e-005 
7.904e-005 1.596e+006 2.065e+009 1.000e+000 1.570e-002 6.800e-005 
7.907e-005 1.595e+006 2.062e+009 1.000e+000 1.903e-002 6.804e-005 
7.910e-005 1.595e+006 2.059e+009 1.000e+000 1.631e-002 6.807e-005 
7.914e-005 1.594e+006 2.058e+009 1.000e+000 1.883e-002 6.811e-005 
7.917e-005 1.593e+006 2.058e+009 1.000e+000 1.551e-002 6.815e-005 
7.920e-005 1.592e+006 2.058e+009 1.000e+000 1.801e-002 6.819e-005 
7.924e-005 1.591e+006 2.059e+009 1.000e+000 1.674e-002 6.823e-005 
7.927e-005 1.591e+006 2.060e+009 1.000e+000 1.654e-002 6.827e-005 
7.930e-005 1.590e+006 2.061e+009 1.000e+000 1.789e-002 6.830e-005 
7.934e-005 1.590e+006 2.062e+009 1.000e+000 1.786e-002 6.834e-005 
7.937e-005 1.589e+006 2.064e+009 1.000e+000 1.607e-002 6.838e-005 
7.940e-005 1.589e+006 2.065e+009 1.000e+000 1.803e-002 6.842e-005 
7.944e-005 1.588e+006 2.066e+009 1.000e+000 1.928e-002 6.845e-005 
7.947e-005 1.588e+006 2.067e+009 1.000e+000 1.754e-002 6.849e-005 
7.951e-005 1.588e+006 2.068e+009 1.000e+000 1.671e-002 6.852e-005 
7.954e-005 1.588e+006 2.069e+009 1.000e+000 1.697e-002 6.856e-005 
7.957e-005 1.588e+006 2.071e+009 1.000e+000 1.545e-002 6.859e-005 
7.961e-005 1.588e+006 2.072e+009 1.000e+000 1.553e-002 6.862e-005 
7.964e-005 1.587e+006 2.062e+009 1.000e+000 1.666e-002 6.866e-005 
7.967e-005 1.586e+006 2.057e+009 1.000e+000 1.689e-002 6.870e-005 
7.971e-005 1.586e+006 2.055e+009 1.000e+000 1.955e-002 6.874e-005 
7.974e-005 1.585e+006 2.053e+009 1.000e+000 1.935e-002 6.878e-005 
7.977e-005 1.585e+006 2.053e+009 1.000e+000 1.620e-002 6.881e-005 
7.981e-005 1.584e+006 2.053e+009 1.000e+000 2.020e-002 6.885e-005 
7.984e-005 1.583e+006 2.053e+009 1.000e+000 1.923e-002 6.889e-005 
7.987e-005 1.582e+006 2.053e+009 1.000e+000 2.008e-002 6.893e-005 
7.991e-005 1.582e+006 2.054e+009 1.000e+000 1.699e-002 6.897e-005 
7.994e-005 1.581e+006 2.055e+009 1.000e+000 1.933e-002 6.901e-005 
7.997e-005 1.580e+006 2.056e+009 1.000e+000 1.826e-002 6.905e-005 
8.001e-005 1.579e+006 2.057e+009 1.000e+000 1.710e-002 6.908e-005 
8.004e-005 1.578e+006 2.058e+009 1.000e+000 1.891e-002 6.912e-005 
8.007e-005 1.578e+006 2.059e+009 1.000e+000 1.744e-002 6.916e-005 
8.011e-005 1.577e+006 2.060e+009 1.000e+000 2.005e-002 6.920e-005 
8.014e-005 1.576e+006 2.061e+009 1.000e+000 1.999e-002 6.924e-005 
8.018e-005 1.575e+006 2.062e+009 1.000e+000 1.756e-002 6.928e-005 
8.021e-005 1.575e+006 2.062e+009 1.000e+000 1.970e-002 6.932e-005 
8.024e-005 1.574e+006 2.064e+009 1.000e+000 2.016e-002 6.936e-005 
8.028e-005 1.573e+006 2.065e+009 1.000e+000 1.833e-002 6.939e-005 
8.031e-005 1.572e+006 2.066e+009 1.000e+000 1.925e-002 6.943e-005 
8.034e-005 1.572e+006 2.067e+009 1.000e+000 1.961e-002 6.947e-005 
8.038e-005 1.571e+006 2.068e+009 1.000e+000 1.892e-002 6.951e-005 
8.041e-005 1.571e+006 2.069e+009 1.000e+000 2.008e-002 6.955e-005 
8.044e-005 1.570e+006 2.070e+009 1.000e+000 1.918e-002 6.958e-005 
8.048e-005 1.570e+006 2.071e+009 1.000e+000 1.827e-002 6.962e-005 
8.051e-005 1.569e+006 2.073e+009 1.000e+000 1.897e-002 6.966e-005 
8.054e-005 1.568e+006 2.074e+009 1.000e+000 1.797e-002 6.970e-005 
8.058e-005 1.568e+006 2.076e+009 1.000e+000 1.585e-002 6.973e-005 
8.061e-005 1.567e+006 2.078e+009 1.000e+000 1.958e-002 6.977e-005 
8.064e-005 1.567e+006 2.080e+009 1.000e+000 2.060e-002 6.981e-005 
8.068e-005 1.566e+006 2.082e+009 1.000e+000 2.132e-002 6.984e-005 
8.071e-005 1.566e+006 2.085e+009 1.000e+000 2.145e-002 6.988e-005 
8.074e-005 1.566e+006 2.087e+009 1.000e+000 1.956e-002 6.991e-005 
8.078e-005 1.566e+006 2.089e+009 1.000e+000 2.324e-002 6.995e-005 
8.081e-005 1.566e+006 2.091e+009 1.000e+000 2.192e-002 6.998e-005 
8.084e-005 1.565e+006 2.094e+009 1.000e+000 1.973e-002 7.002e-005 
8.088e-005 1.565e+006 2.075e+009 1.000e+000 2.282e-002 7.005e-005 
8.091e-005 1.565e+006 2.077e+009 1.000e+000 2.313e-002 7.008e-005 
8.095e-005 1.565e+006 2.080e+009 1.000e+000 2.337e-002 7.012e-005 
8.098e-005 1.566e+006 2.083e+009 1.000e+000 2.416e-002 7.015e-005 
8.101e-005 1.565e+006 2.083e+009 1.000e+000 2.712e-002 7.018e-005 
8.105e-005 1.565e+006 2.084e+009 1.000e+000 2.714e-002 7.022e-005 
8.108e-005 1.565e+006 2.087e+009 1.000e+000 2.535e-002 7.026e-005 
8.111e-005 1.565e+006 2.089e+009 1.000e+000 2.578e-002 7.029e-005 
8.115e-005 1.564e+006 2.091e+009 1.000e+000 2.632e-002 7.033e-005 
8.118e-005 1.564e+006 2.093e+009 1.000e+000 2.720e-002 7.036e-005 
8.121e-005 1.564e+006 2.096e+009 1.000e+000 2.625e-002 7.040e-005 
8.125e-005 1.564e+006 2.098e+009 1.000e+000 2.460e-002 7.043e-005 
8.128e-005 1.564e+006 2.100e+009 1.000e+000 2.696e-002 7.047e-005 
8.131e-005 1.563e+006 2.103e+009 1.000e+000 2.762e-002 7.050e-005 
8.135e-005 1.563e+006 2.106e+009 1.000e+000 2.678e-002 7.054e-005 
8.138e-005 1.563e+006 2.108e+009 1.000e+000 2.845e-002 7.057e-005 
8.141e-005 1.563e+006 2.111e+009 1.000e+000 2.854e-002 7.061e-005 
8.145e-005 1.562e+006 2.114e+009 1.000e+000 3.360e-002 7.064e-005 
8.148e-005 1.562e+006 2.117e+009 1.000e+000 3.057e-002 7.068e-005 
8.151e-005 1.562e+006 2.119e+009 1.000e+000 3.050e-002 7.071e-005 
8.155e-005 1.562e+006 2.122e+009 1.000e+000 3.237e-002 7.074e-005 
8.158e-005 1.562e+006 2.125e+009 1.000e+000 3.393e-002 7.078e-005 
8.161e-005 1.562e+006 2.128e+009 1.000e+000 3.418e-002 7.081e-005 
8.165e-005 1.562e+006 2.089e+009 1.000e+000 2.640e-002 7.084e-005 
8.168e-005 1.562e+006 2.074e+009 1.000e+000 2.622e-002 7.088e-005 
8.172e-005 1.562e+006 2.061e+009 1.000e+000 2.665e-002 7.091e-005 
8.175e-005 1.561e+006 2.047e+009 1.000e+000 2.353e-002 7.095e-005 
8.178e-005 1.561e+006 2.039e+009 1.000e+000 2.522e-002 7.098e-005 
8.182e-005 1.561e+006 2.030e+009 1.000e+000 1.782e-002 7.102e-005 
8.185e-005 1.561e+006 2.020e+009 1.000e+000 1.035e-002 7.105e-005 
8.188e-005 1.560e+006 2.021e+009 1.000e+000 1.021e-002 7.109e-005 
8.192e-005 1.560e+006 2.022e+009 1.000e+000 1.036e-002 7.113e-005 
8.195e-005 1.560e+006 2.023e+009 1.000e+000 1.068e-002 7.116e-005 
8.198e-005 1.559e+006 2.025e+009 1.000e+000 1.062e-002 7.120e-005 
8.202e-005 1.559e+006 2.026e+009 1.000e+000 1.069e-002 7.124e-005 
8.205e-005 1.558e+006 2.028e+009 1.000e+000 1.055e-002 7.127e-005 
8.208e-005 1.558e+006 2.029e+009 1.000e+000 1.063e-002 7.131e-005 
8.212e-005 1.557e+006 2.031e+009 1.000e+000 1.052e-002 7.135e-005 
8.215e-005 1.557e+006 2.033e+009 1.000e+000 1.063e-002 7.138e-005 
8.218e-005 1.556e+006 2.035e+009 1.000e+000 1.030e-002 7.142e-005 
8.222e-005 1.556e+006 2.037e+009 1.000e+000 1.054e-002 7.146e-005 
8.225e-005 1.555e+006 2.039e+009 1.000e+000 1.066e-002 7.149e-005 
8.228e-005 1.555e+006 2.041e+009 1.000e+000 1.029e-002 7.153e-005 
8.232e-005 1.554e+006 2.043e+009 1.000e+000 1.007e-002 7.157e-005 
8.235e-005 1.553e+006 2.045e+009 1.000e+000 1.026e-002 7.161e-005 
8.238e-005 1.553e+006 2.047e+009 1.000e+000 1.021e-002 7.164e-005 
8.242e-005 1.552e+006 2.050e+009 1.000e+000 1.043e-002 7.168e-005 
8.245e-005 1.552e+006 2.052e+009 1.000e+000 1.010e-002 7.172e-005 
8.249e-005 1.551e+006 2.055e+009 1.000e+000 9.848e-003 7.176e-005 
8.252e-005 1.551e+006 2.058e+009 1.000e+000 1.044e-002 7.179e-005 
8.255e-005 1.550e+006 2.061e+009 1.000e+000 1.048e-002 7.183e-005 
8.259e-005 1.549e+006 2.063e+009 1.000e+000 1.041e-002 7.187e-005 
8.262e-005 1.549e+006 2.066e+009 1.000e+000 1.017e-002 7.191e-005 
8.265e-005 1.548e+006 2.069e+009 1.000e+000 1.042e-002 7.195e-005 
8.269e-005 1.547e+006 2.072e+009 1.000e+000 1.034e-002 7.198e-005 
8.272e-005 1.546e+006 2.075e+009 1.000e+000 1.091e-002 7.202e-005 
8.275e-005 1.546e+006 2.078e+009 1.000e+000 1.085e-002 7.206e-005 
8.279e-005 1.545e+006 2.081e+009 1.000e+000 1.045e-002 7.210e-005 
8.282e-005 1.545e+006 2.084e+009 1.000e+000 1.064e-002 7.213e-005 
8.285e-005 1.545e+006 2.087e+009 1.000e+000 1.082e-002 7.217e-005 
8.289e-005 1.545e+006 2.090e+009 1.000e+000 1.063e-002 7.220e-005 
8.292e-005 1.545e+006 2.093e+009 1.000e+000 1.006e-002 7.224e-005 
8.295e-005 1.545e+006 2.097e+009 1.000e+000 1.077e-002 7.227e-005 
8.299e-005 1.545e+006 2.100e+009 1.000e+000 1.061e-002 7.230e-005 
8.302e-005 1.545e+006 2.103e+009 1.000e+000 1.012e-002 7.234e-005 
8.305e-005 1.544e+006 2.107e+009 1.000e+000 1.054e-002 7.237e-005 
8.309e-005 1.544e+006 2.104e+009 1.000e+000 1.101e-002 7.241e-005 
8.312e-005 1.544e+006 2.101e+009 1.000e+000 1.067e-002 7.244e-005 
8.315e-005 1.543e+006 2.083e+009 1.000e+000 1.063e-002 7.248e-005 
8.319e-005 1.543e+006 2.079e+009 1.000e+000 1.116e-002 7.252e-005 
8.322e-005 1.542e+006 2.077e+009 1.000e+000 1.129e-002 7.256e-005 
8.326e-005 1.541e+006 2.077e+009 1.000e+000 1.127e-002 7.260e-005 
8.329e-005 1.540e+006 2.077e+009 1.000e+000 1.117e-002 7.264e-005 
8.332e-005 1.540e+006 2.078e+009 1.000e+000 1.072e-002 7.267e-005 
8.336e-005 1.539e+006 2.078e+009 1.000e+000 1.075e-002 7.271e-005 
8.339e-005 1.538e+006 2.079e+009 1.000e+000 1.064e-002 7.275e-005 
8.342e-005 1.538e+006 2.081e+009 1.000e+000 1.098e-002 7.279e-005 
8.346e-005 1.537e+006 2.055e+009 1.000e+000 1.180e-002 7.283e-005 
8.349e-005 1.535e+006 2.045e+009 1.000e+000 1.129e-002 7.287e-005 
8.352e-005 1.534e+006 2.042e+009 1.000e+000 1.151e-002 7.291e-005 
8.356e-005 1.533e+006 2.041e+009 1.000e+000 1.164e-002 7.296e-005 
8.359e-005 1.531e+006 2.040e+009 1.000e+000 1.160e-002 7.300e-005 
8.362e-005 1.530e+006 2.039e+009 1.000e+000 1.157e-002 7.304e-005 
8.366e-005 1.529e+006 2.039e+009 1.000e+000 1.117e-002 7.308e-005 
8.369e-005 1.528e+006 2.039e+009 1.000e+000 1.128e-002 7.312e-005 
8.372e-005 1.527e+006 2.039e+009 1.000e+000 1.137e-002 7.316e-005 
8.376e-005 1.526e+006 2.036e+009 1.000e+000 1.132e-002 7.321e-005 
8.379e-005 1.524e+006 2.034e+009 1.000e+000 1.183e-002 7.325e-005 
8.382e-005 1.523e+006 2.034e+009 1.000e+000 1.159e-002 7.329e-005 
8.386e-005 1.521e+006 2.034e+009 1.000e+000 1.080e-002 7.334e-005 
8.389e-005 1.520e+006 2.034e+009 1.000e+000 1.197e-002 7.338e-005 
8.392e-005 1.518e+006 2.034e+009 1.000e+000 1.191e-002 7.342e-005 
8.396e-005 1.517e+006 2.034e+009 1.000e+000 1.225e-002 7.346e-005 
8.399e-005 1.516e+006 2.034e+009 1.000e+000 1.250e-002 7.351e-005 
8.403e-005 1.514e+006 2.033e+009 1.000e+000 1.221e-002 7.355e-005 
8.406e-005 1.513e+006 2.033e+009 1.000e+000 1.216e-002 7.359e-005 
8.409e-005 1.512e+006 2.033e+009 1.000e+000 1.246e-002 7.364e-005 
8.413e-005 1.511e+006 2.032e+009 1.000e+000 1.207e-002 7.368e-005 
8.416e-005 1.510e+006 2.032e+009 1.000e+000 1.171e-002 7.372e-005 
8.419e-005 1.508e+006 2.033e+009 1.000e+000 1.178e-002 7.376e-005 
8.423e-005 1.507e+006 2.033e+009 1.000e+000 1.211e-002 7.380e-005 
8.426e-005 1.506e+006 2.034e+009 1.000e+000 1.235e-002 7.384e-005 
8.429e-005 1.505e+006 2.033e+009 1.000e+000 1.151e-002 7.388e-005 
8.433e-005 1.504e+006 2.033e+009 1.000e+000 1.168e-002 7.392e-005 
8.436e-005 1.503e+006 2.033e+009 1.000e+000 1.158e-002 7.397e-005 
8.439e-005 1.501e+006 2.034e+009 1.000e+000 1.095e-002 7.401e-005 
8.443e-005 1.500e+006 2.034e+009 1.000e+000 1.151e-002 7.405e-005 
8.446e-005 1.498e+006 2.035e+009 1.000e+000 1.163e-002 7.410e-005 
8.449e-005 1.497e+006 2.035e+009 1.000e+000 1.164e-002 7.414e-005 
8.453e-005 1.495e+006 2.036e+009 1.000e+000 1.168e-002 7.418e-005 
8.456e-005 1.494e+006 2.037e+009 1.000e+000 1.161e-002 7.423e-005 
8.459e-005 1.493e+006 2.037e+009 1.000e+000 1.139e-002 7.427e-005 
8.463e-005 1.491e+006 2.038e+009 1.000e+000 1.054e-002 7.431e-005 
8.466e-005 1.490e+006 2.039e+009 1.000e+000 1.116e-002 7.435e-005 
8.469e-005 1.489e+006 2.040e+009 1.000e+000 1.123e-002 7.439e-005 
8.473e-005 1.488e+006 2.041e+009 1.000e+000 1.139e-002 7.444e-005 
8.476e-005 1.487e+006 2.041e+009 1.000e+000 1.142e-002 7.448e-005 
8.480e-005 1.486e+006 2.042e+009 1.000e+000 1.119e-002 7.452e-005 
8.483e-005 1.484e+006 2.044e+009 1.000e+000 1.131e-002 7.456e-005 
8.486e-005 1.483e+006 2.045e+009 1.000e+000 1.099e-002 7.461e-005 
8.490e-005 1.482e+006 2.046e+009 1.000e+000 1.170e-002 7.465e-005 
8.493e-005 1.480e+006 2.049e+009 1.000e+000 1.156e-002 7.469e-005 
8.496e-005 1.478e+006 2.025e+009 1.000e+000 9.677e-003 7.474e-005 
8.500e-005 1.476e+006 2.019e+009 1.000e+000 1.020e-002 7.479e-005 
8.503e-005 1.474e+006 2.015e+009 1.000e+000 1.021e-002 7.484e-005 
8.506e-005 1.471e+006 2.012e+009 1.000e+000 1.005e-002 7.489e-005 
8.510e-005 1.469e+006 2.009e+009 1.000e+000 1.042e-002 7.493e-005 
8.513e-005 1.467e+006 2.007e+009 1.000e+000 1.013e-002 7.498e-005 
8.516e-005 1.465e+006 2.005e+009 1.000e+000 1.003e-002 7.503e-005 
8.520e-005 1.463e+006 2.003e+009 1.000e+000 1.019e-002 7.508e-005 
8.523e-005 1.461e+006 2.002e+009 1.000e+000 9.968e-003 7.513e-005 
8.526e-005 1.459e+006 2.000e+009 1.000e+000 9.586e-003 7.517e-005 
8.530e-005 1.457e+006 1.999e+009 1.000e+000 9.508e-003 7.522e-005 
8.533e-005 1.456e+006 1.998e+009 1.000e+000 1.035e-002 7.526e-005 
8.536e-005 1.454e+006 1.997e+009 1.000e+000 1.071e-002 7.530e-005 
8.540e-005 1.453e+006 1.996e+009 1.000e+000 1.057e-002 7.535e-005 
8.543e-005 1.452e+006 1.975e+009 1.000e+000 9.320e-003 7.539e-005 
8.546e-005 1.451e+006 1.974e+009 1.000e+000 9.374e-003 7.543e-005 
8.550e-005 1.450e+006 1.973e+009 1.000e+000 8.621e-003 7.547e-005 
8.553e-005 1.448e+006 1.973e+009 1.000e+000 9.503e-003 7.551e-005 
8.557e-005 1.447e+006 1.972e+009 1.000e+000 8.491e-003 7.556e-005 
8.560e-005 1.446e+006 1.972e+009 1.000e+000 9.581e-003 7.560e-005 
8.563e-005 1.444e+006 1.972e+009 1.000e+000 9.826e-003 7.564e-005 
8.567e-005 1.443e+006 1.972e+009 1.000e+000 1.018e-002 7.568e-005 
8.570e-005 1.442e+006 1.971e+009 1.000e+000 1.023e-002 7.573e-005 
8.573e-005 1.440e+006 1.971e+009 1.000e+000 1.027e-002 7.577e-005 
8.577e-005 1.439e+006 1.972e+009 1.000e+000 1.038e-002 7.581e-005 
8.580e-005 1.438e+006 1.972e+009 1.000e+000 1.002e-002 7.585e-005 
8.583e-005 1.437e+006 1.972e+009 1.000e+000 9.856e-003 7.589e-005 
8.587e-005 1.437e+006 1.973e+009 1.000e+000 9.806e-003 7.593e-005 
8.590e-005 1.436e+006 1.973e+009 1.000e+000 9.919e-003 7.597e-005 
8.593e-005 1.435e+006 1.974e+009 1.000e+000 1.057e-002 7.601e-005 
8.597e-005 1.435e+006 1.974e+009 1.000e+000 1.038e-002 7.604e-005 
8.600e-005 1.434e+006 1.975e+009 1.000e+000 1.071e-002 7.608e-005 
8.603e-005 1.434e+006 1.975e+009 1.000e+000 9.791e-003 7.612e-005 
8.607e-005 1.433e+006 1.976e+009 1.000e+000 1.047e-002 7.615e-005 
8.610e-005 1.433e+006 1.976e+009 1.000e+000 1.031e-002 7.619e-005 
8.613e-005 1.433e+006 1.977e+009 1.000e+000 1.065e-002 7.622e-005 
8.617e-005 1.433e+006 1.979e+009 1.000e+000 1.154e-002 7.626e-005 
8.620e-005 1.432e+006 1.980e+009 1.000e+000 9.203e-003 7.629e-005 
8.624e-005 1.432e+006 1.981e+009 1.000e+000 1.179e-002 7.633e-005 
8.627e-005 1.432e+006 1.983e+009 1.000e+000 1.220e-002 7.636e-005 
8.630e-005 1.432e+006 1.984e+009 1.000e+000 1.278e-002 7.640e-005 
8.634e-005 1.432e+006 1.985e+009 1.000e+000 1.318e-002 7.643e-005 
8.637e-005 1.432e+006 1.987e+009 1.000e+000 1.326e-002 7.647e-005 
8.640e-005 1.432e+006 1.988e+009 1.000e+000 1.349e-002 7.650e-005 
8.644e-005 1.432e+006 1.990e+009 1.000e+000 1.364e-002 7.653e-005 
8.647e-005 1.432e+006 1.991e+009 1.000e+000 1.398e-002 7.657e-005 
8.650e-005 1.432e+006 1.993e+009 1.000e+000 1.438e-002 7.660e-005 
8.654e-005 1.432e+006 1.994e+009 1.000e+000 1.346e-002 7.663e-005 
8.657e-005 1.431e+006 1.992e+009 1.000e+000 1.510e-002 7.667e-005 
8.660e-005 1.431e+006 1.990e+009 1.000e+000 1.414e-002 7.671e-005 
8.664e-005 1.430e+006 1.990e+009 1.000e+000 1.537e-002 7.674e-005 
8.667e-005 1.430e+006 1.990e+009 1.000e+000 1.562e-002 7.678e-005 
8.670e-005 1.429e+006 1.991e+009 1.000e+000 1.575e-002 7.682e-005 
8.674e-005 1.429e+006 1.991e+009 1.000e+000 1.597e-002 7.686e-005 
8.677e-005 1.428e+006 1.992e+009 1.000e+000 1.617e-002 7.689e-005 
8.680e-005 1.427e+006 1.992e+009 1.000e+000 1.672e-002 7.693e-005 
8.684e-005 1.426e+006 1.994e+009 1.000e+000 1.643e-002 7.697e-005 
8.687e-005 1.425e+006 1.995e+009 1.000e+000 1.704e-002 7.701e-005 
8.690e-005 1.425e+006 1.996e+009 1.000e+000 1.738e-002 7.705e-005 
8.694e-005 1.424e+006 1.997e+009 1.000e+000 1.785e-002 7.709e-005 
8.697e-005 1.423e+006 1.998e+009 1.000e+000 1.821e-002 7.713e-005 
8.701e-005 1.423e+006 1.999e+009 1.000e+000 1.724e-002 7.717e-005 
8.704e-005 1.422e+006 2.001e+009 1.000e+000 1.872e-002 7.720e-005 
8.707e-005 1.421e+006 2.002e+009 1.000e+000 1.939e-002 7.724e-005 
8.711e-005 1.421e+006 2.004e+009 1.000e+000 1.926e-002 7.728e-005 
8.714e-005 1.420e+006 2.005e+009 1.000e+000 2.013e-002 7.732e-005 
8.717e-005 1.420e+006 2.007e+009 1.000e+000 1.990e-002 7.735e-005 
8.721e-005 1.419e+006 2.009e+009 1.000e+000 1.953e-002 7.739e-005 
8.724e-005 1.419e+006 2.011e+009 1.000e+000 1.971e-002 7.743e-005 
8.727e-005 1.418e+006 2.013e+009 1.000e+000 2.055e-002 7.747e-005 
8.731e-005 1.417e+006 2.014e+009 1.000e+000 2.051e-002 7.750e-005 
8.734e-005 1.417e+006 2.016e+009 1.000e+000 2.069e-002 7.754e-005 
8.737e-005 1.416e+006 2.018e+009 1.000e+000 2.101e-002 7.758e-005 
8.741e-005 1.416e+006 2.020e+009 1.000e+000 2.035e-002 7.761e-005 
8.744e-005 1.416e+006 2.022e+009 1.000e+000 2.071e-002 7.765e-005 
8.747e-005 1.416e+006 2.024e+009 1.000e+000 2.100e-002 7.768e-005 
8.751e-005 1.416e+006 2.026e+009 1.000e+000 2.106e-002 7.772e-005 
8.754e-005 1.415e+006 2.028e+009 1.000e+000 2.161e-002 7.775e-005 
8.757e-005 1.415e+006 2.030e+009 1.000e+000 2.097e-002 7.778e-005 
8.761e-005 1.415e+006 2.032e+009 1.000e+000 2.135e-002 7.782e-005 
8.764e-005 1.415e+006 2.034e+009 1.000e+000 2.198e-002 7.785e-005 
8.767e-005 1.415e+006 2.037e+009 1.000e+000 2.179e-002 7.789e-005 
8.771e-005 1.415e+006 2.039e+009 1.000e+000 2.223e-002 7.792e-005 
8.774e-005 1.414e+006 2.041e+009 1.000e+000 2.242e-002 7.796e-005 
8.778e-005 1.414e+006 2.043e+009 1.000e+000 2.232e-002 7.799e-005 
8.781e-005 1.414e+006 2.046e+009 1.000e+000 2.315e-002 7.803e-005 
8.784e-005 1.414e+006 2.048e+009 1.000e+000 2.277e-002 7.806e-005 
8.788e-005 1.414e+006 2.051e+009 1.000e+000 2.317e-002 7.810e-005 
8.791e-005 1.414e+006 2.053e+009 1.000e+000 2.295e-002 7.813e-005 
8.794e-005 1.414e+006 2.056e+009 1.000e+000 2.312e-002 7.816e-005 
8.798e-005 1.414e+006 2.058e+009 1.000e+000 2.363e-002 7.819e-005 
8.801e-005 1.414e+006 2.061e+009 1.000e+000 2.345e-002 7.823e-005 
8.804e-005 1.414e+006 2.064e+009 1.000e+000 2.405e-002 7.826e-005 
8.808e-005 1.414e+006 2.066e+009 1.000e+000 2.461e-002 7.829e-005 
8.811e-005 1.414e+006 2.063e+009 1.000e+000 2.454e-002 7.833e-005 
8.814e-005 1.413e+006 2.064e+009 1.000e+000 2.461e-002 7.837e-005 
8.818e-005 1.413e+006 2.065e+009 1.000e+000 2.426e-002 7.840e-005 
8.821e-005 1.413e+006 2.065e+009 1.000e+000 2.437e-002 7.844e-005 
8.824e-005 1.413e+006 2.065e+009 1.000e+000 2.420e-002 7.847e-005 
8.828e-005 1.412e+006 2.066e+009 1.000e+000 2.435e-002 7.851e-005 
8.831e-005 1.412e+006 2.067e+009 1.000e+000 2.443e-002 7.854e-005 
8.834e-005 1.412e+006 2.068e+009 1.000e+000 2.456e-002 7.858e-005 
8.838e-005 1.412e+006 2.070e+009 1.000e+000 2.442e-002 7.861e-005 
8.841e-005 1.412e+006 2.071e+009 1.000e+000 2.448e-002 7.865e-005 
8.844e-005 1.412e+006 2.073e+009 1.000e+000 2.458e-002 7.868e-005 
8.848e-005 1.412e+006 2.075e+009 1.000e+000 2.428e-002 7.871e-005 
8.851e-005 1.412e+006 2.076e+009 1.000e+000 2.473e-002 7.875e-005 
8.855e-005 1.412e+006 2.079e+009 1.000e+000 2.532e-002 7.878e-005 
8.858e-005 1.412e+006 2.080e+009 1.000e+000 2.484e-002 7.882e-005 
8.861e-005 1.412e+006 2.082e+009 1.000e+000 2.509e-002 7.885e-005 
8.865e-005 1.412e+006 2.084e+009 1.000e+000 2.545e-002 7.888e-005 
8.868e-005 1.412e+006 2.087e+009 1.000e+000 2.532e-002 7.892e-005 
8.871e-005 1.411e+006 2.088e+009 1.000e+000 2.529e-002 7.895e-005 
8.875e-005 1.411e+006 2.090e+009 1.000e+000 2.515e-002 7.899e-005 
8.878e-005 1.411e+006 2.092e+009 1.000e+000 2.612e-002 7.902e-005 
8.881e-005 1.410e+006 2.094e+009 1.000e+000 2.562e-002 7.906e-005 
8.885e-005 1.410e+006 2.095e+009 1.000e+000 2.639e-002 7.909e-005 
8.888e-005 1.410e+006 2.097e+009 1.000e+000 2.585e-002 7.913e-005 
8.891e-005 1.410e+006 2.099e+009 1.000e+000 2.553e-002 7.916e-005 
8.895e-005 1.410e+006 2.101e+009 1.000e+000 2.612e-002 7.920e-005 
8.898e-005 1.410e+006 2.104e+009 1.000e+000 2.611e-002 7.923e-005 
8.901e-005 1.410e+006 2.106e+009 1.000e+000 2.664e-002 7.926e-005 
8.905e-005 1.409e+006 2.109e+009 1.000e+000 2.672e-002 7.930e-005 
8.908e-005 1.409e+006 2.111e+009 1.000e+000 2.750e-002 7.933e-005 
8.911e-005 1.409e+006 2.114e+009 1.000e+000 2.774e-002 7.937e-005 
8.915e-005 1.408e+006 2.083e+009 1.000e+000 2.801e-002 7.941e-005 
8.918e-005 1.408e+006 2.076e+009 1.000e+000 2.844e-002 7.945e-005 
8.921e-005 1.407e+006 2.073e+009 1.000e+000 2.830e-002 7.948e-005 
8.925e-005 1.406e+006 2.072e+009 1.000e+000 2.882e-002 7.952e-005 
8.928e-005 1.406e+006 2.071e+009 1.000e+000 2.903e-002 7.956e-005 
8.932e-005 1.405e+006 2.070e+009 1.000e+000 2.928e-002 7.960e-005 
8.935e-005 1.404e+006 2.069e+009 1.000e+000 2.923e-002 7.964e-005 
8.938e-005 1.404e+006 2.069e+009 1.000e+000 3.003e-002 7.967e-005 
8.942e-005 1.403e+006 2.069e+009 1.000e+000 2.931e-002 7.971e-005 
8.945e-005 1.402e+006 2.070e+009 1.000e+000 2.978e-002 7.975e-005 
8.948e-005 1.401e+006 2.070e+009 1.000e+000 3.034e-002 7.979e-005 
8.952e-005 1.401e+006 2.070e+009 1.000e+000 3.052e-002 7.983e-005 
8.955e-005 1.400e+006 2.071e+009 1.000e+000 3.078e-002 7.987e-005 
8.958e-005 1.399e+006 2.072e+009 1.000e+000 3.058e-002 7.991e-005 
8.962e-005 1.398e+006 2.073e+009 1.000e+000 3.072e-002 7.994e-005 
8.965e-005 1.398e+006 2.073e+009 1.000e+000 3.126e-002 7.998e-005 
8.968e-005 1.397e+006 2.074e+009 1.000e+000 3.117e-002 8.002e-005 
8.972e-005 1.397e+006 2.075e+009 1.000e+000 3.146e-002 8.005e-005 
8.975e-005 1.397e+006 2.076e+009 1.000e+000 3.109e-002 8.009e-005 
8.978e-005 1.396e+006 2.077e+009 1.000e+000 3.132e-002 8.013e-005 
8.982e-005 1.396e+006 2.078e+009 1.000e+000 3.156e-002 8.016e-005 
8.985e-005 1.395e+006 2.079e+009 1.000e+000 3.192e-002 8.020e-005 
8.988e-005 1.395e+006 2.080e+009 1.000e+000 3.146e-002 8.024e-005 
8.992e-005 1.395e+006 2.081e+009 1.000e+000 3.212e-002 8.027e-005 
8.995e-005 1.394e+006 2.083e+009 1.000e+000 3.242e-002 8.031e-005 
8.998e-005 1.394e+006 2.084e+009 1.000e+000 3.268e-002 8.035e-005 
9.002e-005 1.393e+006 2.085e+009 1.000e+000 3.291e-002 8.038e-005 
9.005e-005 1.393e+006 2.087e+009 1.000e+000 3.250e-002 8.042e-005 
9.009e-005 1.392e+006 2.088e+009 1.000e+000 3.265e-002 8.046e-005 
9.012e-005 1.392e+006 2.090e+009 1.000e+000 3.371e-002 8.049e-005 
9.015e-005 1.391e+006 2.092e+009 1.000e+000 3.404e-002 8.053e-005 
9.019e-005 1.391e+006 2.094e+009 1.000e+000 3.448e-002 8.057e-005 
9.022e-005 1.390e+006 2.096e+009 1.000e+000 3.562e-002 8.061e-005 
9.025e-005 1.389e+006 2.098e+009 1.000e+000 3.591e-002 8.064e-005 
9.029e-005 1.389e+006 2.099e+009 1.000e+000 3.583e-002 8.068e-005 
9.032e-005 1.388e+006 2.101e+009 1.000e+000 3.601e-002 8.072e-005 
9.035e-005 1.387e+006 2.103e+009 1.000e+000 3.639e-002 8.076e-005 
9.039e-005 1.387e+006 2.105e+009 1.000e+000 3.622e-002 8.080e-005 
9.042e-005 1.386e+006 2.107e+009 1.000e+000 3.660e-002 8.083e-005 
9.045e-005 1.385e+006 2.109e+009 1.000e+000 3.673e-002 8.087e-005 
9.049e-005 1.385e+006 2.111e+009 1.000e+000 3.657e-002 8.091e-005 
9.052e-005 1.384e+006 2.113e+009 1.000e+000 3.636e-002 8.095e-005 
9.055e-005 1.384e+006 2.115e+009 1.000e+000 3.816e-002 8.098e-005 
9.059e-005 1.383e+006 2.116e+009 1.000e+000 3.721e-002 8.102e-005 
9.062e-005 1.383e+006 2.118e+009 1.000e+000 3.752e-002 8.106e-005 
9.065e-005 1.382e+006 2.119e+009 1.000e+000 3.892e-002 8.109e-005 
9.069e-005 1.382e+006 2.122e+009 1.000e+000 3.752e-002 8.113e-005 
9.072e-005 1.381e+006 2.124e+009 1.000e+000 3.869e-002 8.117e-005 
9.075e-005 1.381e+006 2.126e+009 1.000e+000 3.906e-002 8.120e-005 
9.079e-005 1.380e+006 2.119e+009 1.000e+000 4.032e-002 8.124e-005 
9.082e-005 1.379e+006 2.117e+009 1.000e+000 4.053e-002 8.128e-005 
9.086e-005 1.378e+006 2.116e+009 1.000e+000 4.110e-002 8.132e-005 
9.089e-005 1.378e+006 2.117e+009 1.000e+000 4.078e-002 8.136e-005 
9.092e-005 1.377e+006 2.117e+009 1.000e+000 4.039e-002 8.140e-005 
9.096e-005 1.377e+006 2.118e+009 1.000e+000 3.907e-002 8.143e-005 
9.099e-005 1.376e+006 2.119e+009 1.000e+000 4.232e-002 8.147e-005 
9.102e-005 1.376e+006 2.120e+009 1.000e+000 4.260e-002 8.151e-005 
9.106e-005 1.375e+006 2.121e+009 1.000e+000 4.313e-002 8.154e-005 
9.109e-005 1.375e+006 2.122e+009 1.000e+000 4.551e-002 8.158e-005 
9.112e-005 1.374e+006 2.123e+009 1.000e+000 4.478e-002 8.162e-005 
9.116e-005 1.374e+006 2.122e+009 1.000e+000 4.495e-002 8.166e-005 
9.119e-005 1.373e+006 2.123e+009 1.000e+000 4.644e-002 8.170e-005 
9.122e-005 1.372e+006 2.124e+009 1.000e+000 4.601e-002 8.174e-005 
9.126e-005 1.371e+006 2.125e+009 1.000e+000 4.651e-002 8.178e-005 
9.129e-005 1.370e+006 2.125e+009 1.000e+000 4.782e-002 8.182e-005 
9.132e-005 1.369e+006 2.126e+009 1.000e+000 4.872e-002 8.186e-005 
9.136e-005 1.368e+006 2.128e+009 1.000e+000 4.805e-002 8.190e-005 
9.139e-005 1.367e+006 2.128e+009 1.000e+000 4.757e-002 8.194e-005 
9.142e-005 1.366e+006 2.129e+009 1.000e+000 4.861e-002 8.198e-005 
9.146e-005 1.365e+006 2.130e+009 1.000e+000 5.098e-002 8.202e-005 
9.149e-005 1.364e+006 2.131e+009 1.000e+000 5.152e-002 8.206e-005 
9.152e-005 1.363e+006 2.107e+009 1.000e+000 5.298e-002 8.210e-005 
9.156e-005 1.362e+006 2.086e+009 1.000e+000 5.080e-002 8.214e-005 
9.159e-005 1.361e+006 2.077e+009 1.000e+000 4.615e-002 8.218e-005 
9.163e-005 1.360e+006 2.065e+009 1.000e+000 4.187e-002 8.222e-005 
9.166e-005 1.359e+006 2.055e+009 1.000e+000 4.105e-002 8.226e-005 
9.169e-005 1.358e+006 2.041e+009 1.000e+000 3.521e-002 8.230e-005 
9.173e-005 1.358e+006 2.041e+009 1.000e+000 3.295e-002 8.234e-005 
9.176e-005 1.357e+006 2.041e+009 1.000e+000 3.213e-002 8.237e-005 
9.179e-005 1.356e+006 2.042e+009 1.000e+000 3.222e-002 8.241e-005 
9.183e-005 1.356e+006 2.042e+009 1.000e+000 3.388e-002 8.245e-005 
9.186e-005 1.355e+006 2.042e+009 1.000e+000 3.429e-002 8.249e-005 
9.189e-005 1.354e+006 2.042e+009 1.000e+000 3.364e-002 8.253e-005 
9.193e-005 1.353e+006 2.042e+009 1.000e+000 3.232e-002 8.257e-005 
9.196e-005 1.353e+006 2.042e+009 1.000e+000 3.019e-002 8.260e-005 
9.199e-005 1.352e+006 2.042e+009 1.000e+000 2.869e-002 8.264e-005 
9.203e-005 1.351e+006 2.043e+009 1.000e+000 2.975e-002 8.268e-005 
9.206e-005 1.351e+006 2.043e+009 1.000e+000 3.222e-002 8.272e-005 
9.209e-005 1.350e+006 2.043e+009 1.000e+000 2.935e-002 8.275e-005 
9.213e-005 1.350e+006 2.044e+009 1.000e+000 2.954e-002 8.279e-005 
9.216e-005 1.350e+006 2.045e+009 1.000e+000 2.910e-002 8.283e-005 
9.219e-005 1.349e+006 2.045e+009 1.000e+000 2.973e-002 8.286e-005 
9.223e-005 1.349e+006 2.046e+009 1.000e+000 3.035e-002 8.290e-005 
9.226e-005 1.349e+006 2.047e+009 1.000e+000 3.317e-002 8.293e-005 
9.229e-005 1.349e+006 2.042e+009 1.000e+000 3.273e-002 8.297e-005 
9.233e-005 1.348e+006 1.959e+009 1.000e+000 1.227e-002 8.300e-005 
9.236e-005 1.347e+006 1.950e+009 1.000e+000 9.067e-003 8.304e-005 
9.240e-005 1.347e+006 1.947e+009 1.000e+000 8.830e-003 8.308e-005 
9.243e-005 1.346e+006 1.945e+009 1.000e+000 7.868e-003 8.312e-005 
9.246e-005 1.345e+006 1.945e+009 1.000e+000 7.857e-003 8.316e-005 
9.250e-005 1.345e+006 1.945e+009 1.000e+000 8.153e-003 8.320e-005 
9.253e-005 1.344e+006 1.945e+009 1.000e+000 7.578e-003 8.323e-005 
9.256e-005 1.344e+006 1.946e+009 1.000e+000 7.681e-003 8.327e-005 
9.260e-005 1.343e+006 1.946e+009 1.000e+000 8.055e-003 8.331e-005 
9.263e-005 1.343e+006 1.947e+009 1.000e+000 7.560e-003 8.334e-005 
9.266e-005 1.342e+006 1.948e+009 1.000e+000 7.678e-003 8.338e-005 
9.270e-005 1.342e+006 1.949e+009 1.000e+000 8.042e-003 8.341e-005 
9.273e-005 1.342e+006 1.947e+009 1.000e+000 7.692e-003 8.345e-005 
9.276e-005 1.342e+006 1.946e+009 1.000e+000 7.744e-003 8.348e-005 
9.280e-005 1.341e+006 1.946e+009 1.000e+000 8.112e-003 8.352e-005 
9.283e-005 1.341e+006 1.946e+009 1.000e+000 7.609e-003 8.356e-005 
9.286e-005 1.341e+006 1.946e+009 1.000e+000 7.915e-003 8.359e-005 
9.290e-005 1.340e+006 1.946e+009 1.000e+000 8.343e-003 8.363e-005 
9.293e-005 1.340e+006 1.946e+009 1.000e+000 7.859e-003 8.366e-005 
9.296e-005 1.339e+006 1.947e+009 1.000e+000 7.924e-003 8.370e-005 
9.300e-005 1.339e+006 1.947e+009 1.000e+000 8.448e-003 8.374e-005 
9.303e-005 1.338e+006 1.947e+009 1.000e+000 8.055e-003 8.377e-005 
9.307e-005 1.338e+006 1.948e+009 1.000e+000 8.178e-003 8.381e-005 
9.310e-005 1.337e+006 1.948e+009 1.000e+000 8.545e-003 8.385e-005 
9.313e-005 1.337e+006 1.949e+009 1.000e+000 8.122e-003 8.389e-005 
9.317e-005 1.336e+006 1.949e+009 1.000e+000 8.221e-003 8.392e-005 
9.320e-005 1.336e+006 1.950e+009 1.000e+000 8.751e-003 8.396e-005 
9.323e-005 1.335e+006 1.950e+009 1.000e+000 8.277e-003 8.400e-005 
9.327e-005 1.335e+006 1.946e+009 1.000e+000 7.601e-003 8.403e-005 
9.330e-005 1.334e+006 1.946e+009 1.000e+000 7.868e-003 8.407e-005 
9.333e-005 1.334e+006 1.947e+009 1.000e+000 7.294e-003 8.411e-005 
9.337e-005 1.334e+006 1.948e+009 1.000e+000 8.198e-003 8.414e-005 
9.340e-005 1.333e+006 1.949e+009 1.000e+000 8.815e-003 8.418e-005 
9.343e-005 1.333e+006 1.950e+009 1.000e+000 8.559e-003 8.422e-005 
9.347e-005 1.332e+006 1.951e+009 1.000e+000 9.173e-003 8.425e-005 
9.350e-005 1.332e+006 1.951e+009 1.000e+000 9.154e-003 8.429e-005 
9.353e-005 1.332e+006 1.952e+009 1.000e+000 8.900e-003 8.432e-005 
9.357e-005 1.331e+006 1.949e+009 1.000e+000 7.320e-003 8.436e-005 
9.360e-005 1.331e+006 1.949e+009 1.000e+000 7.717e-003 8.439e-005 
9.363e-005 1.331e+006 1.950e+009 1.000e+000 7.224e-003 8.443e-005 
9.367e-005 1.330e+006 1.950e+009 1.000e+000 7.273e-003 8.447e-005 
9.370e-005 1.330e+006 1.951e+009 1.000e+000 7.616e-003 8.450e-005 
9.373e-005 1.330e+006 1.951e+009 1.000e+000 6.931e-003 8.454e-005 
9.377e-005 1.329e+006 1.952e+009 1.000e+000 7.435e-003 8.457e-005 
9.380e-005 1.329e+006 1.952e+009 1.000e+000 7.770e-003 8.461e-005 
9.384e-005 1.328e+006 1.953e+009 1.000e+000 7.275e-003 8.465e-005 
9.387e-005 1.328e+006 1.953e+009 1.000e+000 7.426e-003 8.468e-005 
9.390e-005 1.327e+006 1.954e+009 1.000e+000 7.634e-003 8.472e-005 
9.394e-005 1.327e+006 1.955e+009 1.000e+000 7.113e-003 8.476e-005 
9.397e-005 1.327e+006 1.955e+009 1.000e+000 7.159e-003 8.479e-005 
9.400e-005 1.327e+006 1.956e+009 1.000e+000 7.553e-003 8.483e-005 
9.404e-005 1.327e+006 1.957e+009 1.000e+000 7.075e-003 8.486e-005 
9.407e-005 1.326e+006 1.958e+009 1.000e+000 7.233e-003 8.490e-005 
9.410e-005 1.326e+006 1.959e+009 1.000e+000 7.598e-003 8.493e-005 
9.414e-005 1.326e+006 1.960e+009 1.000e+000 7.115e-003 8.496e-005 
9.417e-005 1.326e+006 1.961e+009 1.000e+000 7.785e-003 8.500e-005 
9.420e-005 1.326e+006 1.963e+009 1.000e+000 8.594e-003 8.503e-005 
9.424e-005 1.325e+006 1.964e+009 1.000e+000 9.037e-003 8.507e-005 
9.427e-005 1.325e+006 1.965e+009 1.000e+000 9.059e-003 8.510e-005 
9.430e-005 1.325e+006 1.966e+009 1.000e+000 8.179e-003 8.514e-005 
9.434e-005 1.326e+006 1.962e+009 1.000e+000 6.959e-003 8.517e-005 
9.437e-005 1.326e+006 1.957e+009 1.000e+000 7.213e-003 8.520e-005 
9.440e-005 1.326e+006 1.955e+009 1.000e+000 7.684e-003 8.523e-005 
9.444e-005 1.326e+006 1.954e+009 1.000e+000 7.222e-003 8.526e-005 
9.447e-005 1.326e+006 1.954e+009 1.000e+000 7.358e-003 8.530e-005 
9.450e-005 1.326e+006 1.954e+009 1.000e+000 7.749e-003 8.533e-005 
9.454e-005 1.326e+006 1.954e+009 1.000e+000 7.292e-003 8.537e-005 
9.457e-005 1.326e+006 1.954e+009 1.000e+000 7.387e-003 8.540e-005 
9.461e-005 1.326e+006 1.955e+009 1.000e+000 7.709e-003 8.544e-005 
9.464e-005 1.326e+006 1.955e+009 1.000e+000 7.160e-003 8.547e-005 
9.467e-005 1.326e+006 1.956e+009 1.000e+000 7.232e-003 8.550e-005 
9.471e-005 1.326e+006 1.956e+009 1.000e+000 7.092e-003 8.554e-005 
9.474e-005 1.326e+006 1.957e+009 1.000e+000 6.502e-003 8.557e-005 
9.477e-005 1.326e+006 1.958e+009 1.000e+000 7.025e-003 8.560e-005 
9.481e-005 1.326e+006 1.959e+009 1.000e+000 7.231e-003 8.564e-005 
9.484e-005 1.326e+006 1.960e+009 1.000e+000 7.296e-003 8.567e-005 
9.487e-005 1.326e+006 1.960e+009 1.000e+000 8.469e-003 8.570e-005 
9.491e-005 1.327e+006 1.961e+009 1.000e+000 8.826e-003 8.573e-005 
9.494e-005 1.328e+006 1.962e+009 1.000e+000 1.004e-002 8.576e-005 
9.497e-005 1.328e+006 1.963e+009 1.000e+000 1.019e-002 8.578e-005 
9.501e-005 1.329e+006 1.957e+009 1.000e+000 6.832e-003 8.581e-005 
9.504e-005 1.330e+006 1.955e+009 1.000e+000 7.244e-003 8.584e-005 
9.507e-005 1.331e+006 1.953e+009 1.000e+000 7.829e-003 8.587e-005 
9.511e-005 1.332e+006 1.953e+009 1.000e+000 7.494e-003 8.590e-005 
9.514e-005 1.332e+006 1.949e+009 1.000e+000 7.501e-003 8.593e-005 
9.517e-005 1.333e+006 1.949e+009 1.000e+000 6.751e-003 8.596e-005 
9.521e-005 1.333e+006 1.950e+009 1.000e+000 7.207e-003 8.599e-005 
9.524e-005 1.334e+006 1.952e+009 1.000e+000 8.188e-003 8.602e-005 
9.527e-005 1.334e+006 1.952e+009 1.000e+000 7.995e-003 8.605e-005 
9.531e-005 1.335e+006 1.952e+009 1.000e+000 7.180e-003 8.608e-005 
9.534e-005 1.335e+006 1.953e+009 1.000e+000 7.373e-003 8.611e-005 
9.538e-005 1.336e+006 1.954e+009 1.000e+000 7.104e-003 8.614e-005 
9.541e-005 1.336e+006 1.955e+009 1.000e+000 7.062e-003 8.617e-005 
9.544e-005 1.337e+006 1.956e+009 1.000e+000 7.248e-003 8.620e-005 
9.548e-005 1.337e+006 1.957e+009 1.000e+000 7.075e-003 8.623e-005 
9.551e-005 1.338e+006 1.958e+009 1.000e+000 6.454e-003 8.626e-005 
9.554e-005 1.338e+006 1.959e+009 1.000e+000 6.339e-003 8.629e-005 
9.558e-005 1.339e+006 1.960e+009 1.000e+000 7.078e-003 8.632e-005 
9.561e-005 1.339e+006 1.961e+009 1.000e+000 7.000e-003 8.635e-005 
9.564e-005 1.340e+006 1.962e+009 1.000e+000 6.165e-003 8.638e-005 
9.568e-005 1.341e+006 1.963e+009 1.000e+000 7.039e-003 8.640e-005 
9.571e-005 1.341e+006 1.965e+009 1.000e+000 7.101e-003 8.643e-005 
9.574e-005 1.342e+006 1.966e+009 1.000e+000 7.074e-003 8.646e-005 
9.578e-005 1.342e+006 1.968e+009 1.000e+000 7.182e-003 8.649e-005 
9.581e-005 1.343e+006 1.969e+009 1.000e+000 7.023e-003 8.652e-005 
9.584e-005 1.343e+006 1.971e+009 1.000e+000 7.122e-003 8.655e-005 
9.588e-005 1.344e+006 1.973e+009 1.000e+000 8.704e-003 8.658e-005 
9.591e-005 1.344e+006 1.974e+009 1.000e+000 8.928e-003 8.661e-005 
9.594e-005 1.345e+006 1.976e+009 1.000e+000 9.032e-003 8.664e-005 
9.598e-005 1.346e+006 1.977e+009 1.000e+000 8.676e-003 8.667e-005 
9.601e-005 1.347e+006 1.978e+009 1.000e+000 9.080e-003 8.670e-005 
9.604e-005 1.348e+006 1.980e+009 1.000e+000 9.585e-003 8.672e-005 
9.608e-005 1.349e+006 1.981e+009 1.000e+000 9.256e-003 8.675e-005 
9.611e-005 1.350e+006 1.982e+009 1.000e+000 9.342e-003 8.678e-005 
9.615e-005 1.351e+006 1.984e+009 1.000e+000 1.010e-002 8.680e-005 
9.618e-005 1.352e+006 1.983e+009 1.000e+000 9.868e-003 8.683e-005 
9.621e-005 1.353e+006 1.984e+009 1.000e+000 1.030e-002 8.686e-005 
9.625e-005 1.354e+006 1.985e+009 1.000e+000 1.015e-002 8.688e-005 
9.628e-005 1.355e+006 1.986e+009 1.000e+000 9.314e-003 8.691e-005 
9.631e-005 1.357e+006 1.988e+009 1.000e+000 9.618e-003 8.693e-005 
9.635e-005 1.358e+006 1.989e+009 1.000e+000 1.039e-002 8.695e-005 
9.638e-005 1.359e+006 1.991e+009 1.000e+000 1.042e-002 8.698e-005 
9.641e-005 1.361e+006 1.992e+009 1.000e+000 1.057e-002 8.700e-005 
9.645e-005 1.362e+006 1.994e+009 1.000e+000 1.087e-002 8.703e-005 
9.648e-005 1.364e+006 1.996e+009 1.000e+000 1.135e-002 8.705e-005 
9.651e-005 1.365e+006 1.997e+009 1.000e+000 1.140e-002 8.707e-005 
9.655e-005 1.366e+006 1.999e+009 1.000e+000 1.184e-002 8.710e-005 
9.658e-005 1.368e+006 2.002e+009 1.000e+000 1.259e-002 8.712e-005 
9.661e-005 1.369e+006 2.003e+009 1.000e+000 1.293e-002 8.714e-005 
9.665e-005 1.371e+006 2.005e+009 1.000e+000 1.309e-002 8.717e-005 
9.668e-005 1.372e+006 2.007e+009 1.000e+000 1.341e-002 8.719e-005 
9.671e-005 1.373e+006 2.008e+009 1.000e+000 1.338e-002 8.722e-005 
9.675e-005 1.374e+006 2.010e+009 1.000e+000 1.335e-002 8.724e-005 
9.678e-005 1.375e+006 2.012e+009 1.000e+000 1.387e-002 8.727e-005 
9.681e-005 1.376e+006 2.014e+009 1.000e+000 1.410e-002 8.730e-005 
9.685e-005 1.377e+006 2.016e+009 1.000e+000 1.449e-002 8.732e-005 
9.688e-005 1.378e+006 2.018e+009 1.000e+000 1.385e-002 8.735e-005 
9.692e-005 1.379e+006 2.021e+009 1.000e+000 1.496e-002 8.738e-005 
9.695e-005 1.380e+006 2.024e+009 1.000e+000 1.549e-002 8.740e-005 
9.698e-005 1.381e+006 2.026e+009 1.000e+000 1.499e-002 8.743e-005 
9.702e-005 1.381e+006 2.029e+009 1.000e+000 1.585e-002 8.746e-005 
9.705e-005 1.382e+006 2.031e+009 1.000e+000 1.535e-002 8.749e-005 
9.708e-005 1.383e+006 2.034e+009 1.000e+000 1.627e-002 8.752e-005 
9.712e-005 1.384e+006 2.037e+009 1.000e+000 1.603e-002 8.755e-005 
9.715e-005 1.384e+006 2.040e+009 1.000e+000 1.739e-002 8.758e-005 
9.718e-005 1.384e+006 2.043e+009 1.000e+000 1.778e-002 8.761e-005 
9.722e-005 1.384e+006 2.015e+009 1.000e+000 1.844e-002 8.764e-005 
9.725e-005 1.384e+006 2.000e+009 1.000e+000 1.754e-002 8.768e-005 
9.728e-005 1.384e+006 1.994e+009 1.000e+000 1.873e-002 8.771e-005 
9.732e-005 1.384e+006 1.991e+009 1.000e+000 1.908e-002 8.775e-005 
9.735e-005 1.383e+006 1.989e+009 1.000e+000 1.963e-002 8.778e-005 
9.738e-005 1.383e+006 1.987e+009 1.000e+000 1.978e-002 8.782e-005 
9.742e-005 1.383e+006 1.987e+009 1.000e+000 2.001e-002 8.785e-005 
9.745e-005 1.383e+006 1.987e+009 1.000e+000 2.051e-002 8.789e-005 
9.748e-005 1.383e+006 1.987e+009 1.000e+000 2.029e-002 8.792e-005 
9.752e-005 1.383e+006 1.988e+009 1.000e+000 2.182e-002 8.795e-005 
9.755e-005 1.383e+006 1.989e+009 1.000e+000 2.163e-002 8.798e-005 
9.758e-005 1.383e+006 1.989e+009 1.000e+000 2.269e-002 8.802e-005 
9.762e-005 1.383e+006 1.988e+009 1.000e+000 2.234e-002 8.805e-005 
9.765e-005 1.383e+006 1.989e+009 1.000e+000 2.230e-002 8.808e-005 
9.769e-005 1.384e+006 1.990e+009 1.000e+000 2.309e-002 8.812e-005 
9.772e-005 1.384e+006 1.992e+009 1.000e+000 2.443e-002 8.815e-005 
9.775e-005 1.384e+006 1.994e+009 1.000e+000 2.469e-002 8.818e-005 
9.779e-005 1.384e+006 1.995e+009 1.000e+000 2.489e-002 8.821e-005 
9.782e-005 1.384e+006 1.997e+009 1.000e+000 2.523e-002 8.825e-005 
9.785e-005 1.384e+006 1.999e+009 1.000e+000 2.597e-002 8.828e-005 
9.789e-005 1.384e+006 2.001e+009 1.000e+000 2.630e-002 8.831e-005 
9.792e-005 1.384e+006 2.003e+009 1.000e+000 2.768e-002 8.835e-005 
9.795e-005 1.384e+006 2.005e+009 1.000e+000 2.715e-002 8.838e-005 
9.799e-005 1.384e+006 2.007e+009 1.000e+000 2.901e-002 8.841e-005 
9.802e-005 1.384e+006 1.991e+009 1.000e+000 2.978e-002 8.845e-005 
9.805e-005 1.384e+006 1.989e+009 1.000e+000 2.933e-002 8.848e-005 
9.809e-005 1.384e+006 1.989e+009 1.000e+000 2.997e-002 8.852e-005 
9.812e-005 1.384e+006 1.990e+009 1.000e+000 3.012e-002 8.855e-005 
9.815e-005 1.384e+006 1.991e+009 1.000e+000 2.985e-002 8.858e-005 
9.819e-005 1.384e+006 1.992e+009 1.000e+000 3.095e-002 8.861e-005 
9.822e-005 1.384e+006 1.994e+009 1.000e+000 3.141e-002 8.865e-005 
9.825e-005 1.385e+006 1.995e+009 1.000e+000 3.157e-002 8.868e-005 
9.829e-005 1.385e+006 1.996e+009 1.000e+000 3.193e-002 8.871e-005 
9.832e-005 1.386e+006 1.998e+009 1.000e+000 3.175e-002 8.874e-005 
9.835e-005 1.386e+006 1.999e+009 1.000e+000 3.267e-002 8.876e-005 
9.839e-005 1.387e+006 2.001e+009 1.000e+000 3.309e-002 8.879e-005 
9.842e-005 1.388e+006 2.002e+009 1.000e+000 3.283e-002 8.882e-005 
9.846e-005 1.388e+006 2.004e+009 1.000e+000 3.380e-002 8.885e-005 
9.849e-005 1.389e+006 2.006e+009 1.000e+000 3.337e-002 8.888e-005 
9.852e-005 1.390e+006 2.007e+009 1.000e+000 3.468e-002 8.891e-005 
9.856e-005 1.390e+006 2.009e+009 1.000e+000 3.380e-002 8.894e-005 
9.859e-005 1.391e+006 2.011e+009 1.000e+000 3.540e-002 8.897e-005 
9.862e-005 1.392e+006 2.013e+009 1.000e+000 3.554e-002 8.900e-005 
9.866e-005 1.392e+006 2.014e+009 1.000e+000 3.633e-002 8.903e-005 
9.869e-005 1.393e+006 2.017e+009 1.000e+000 3.658e-002 8.905e-005 
9.872e-005 1.394e+006 2.019e+009 1.000e+000 3.629e-002 8.908e-005 
9.876e-005 1.394e+006 2.011e+009 1.000e+000 3.530e-002 8.911e-005 
9.879e-005 1.395e+006 1.997e+009 1.000e+000 2.637e-002 8.914e-005 
9.882e-005 1.395e+006 1.990e+009 1.000e+000 2.364e-002 8.918e-005 
9.886e-005 1.395e+006 1.979e+009 1.000e+000 1.651e-002 8.921e-005 
9.889e-005 1.395e+006 1.973e+009 1.000e+000 1.098e-002 8.924e-005 
9.892e-005 1.396e+006 1.974e+009 1.000e+000 1.122e-002 8.927e-005 
9.896e-005 1.396e+006 1.975e+009 1.000e+000 1.129e-002 8.930e-005 
9.899e-005 1.397e+006 1.976e+009 1.000e+000 1.123e-002 8.933e-005 
9.902e-005 1.398e+006 1.977e+009 1.000e+000 1.165e-002 8.935e-005 
9.906e-005 1.399e+006 1.979e+009 1.000e+000 1.379e-002 8.938e-005 
9.909e-005 1.400e+006 1.969e+009 1.000e+000 1.211e-002 8.941e-005 
9.912e-005 1.401e+006 1.968e+009 1.000e+000 1.173e-002 8.943e-005 
9.916e-005 1.402e+006 1.968e+009 1.000e+000 1.130e-002 8.946e-005 
9.919e-005 1.403e+006 1.969e+009 1.000e+000 1.207e-002 8.949e-005 
9.923e-005 1.404e+006 1.968e+009 1.000e+000 1.166e-002 8.951e-005 
9.926e-005 1.405e+006 1.969e+009 1.000e+000 1.237e-002 8.954e-005 
9.929e-005 1.407e+006 1.969e+009 1.000e+000 1.210e-002 8.956e-005 
9.933e-005 1.408e+006 1.970e+009 1.000e+000 1.224e-002 8.959e-005 
9.936e-005 1.409e+006 1.971e+009 1.000e+000 1.117e-002 8.961e-005 
9.939e-005 1.410e+006 1.972e+009 1.000e+000 1.207e-002 8.964e-005 
9.943e-005 1.411e+006 1.972e+009 1.000e+000 1.299e-002 8.967e-005 
9.946e-005 1.412e+006 1.973e+009 1.000e+000 1.273e-002 8.969e-005 
9.949e-005 1.413e+006 1.974e+009 1.000e+000 1.301e-002 8.972e-005 
9.953e-005 1.414e+006 1.975e+009 1.000e+000 1.317e-002 8.975e-005 
9.956e-005 1.415e+006 1.976e+009 1.000e+000 1.261e-002 8.977e-005 
9.959e-005 1.416e+006 1.977e+009 1.000e+000 1.330e-002 8.980e-005 
9.963e-005 1.417e+006 1.978e+009 1.000e+000 1.356e-002 8.983e-005 
9.966e-005 1.418e+006 1.979e+009 1.000e+000 1.297e-002 8.986e-005 
9.969e-005 1.418e+006 1.981e+009 1.000e+000 1.301e-002 8.988e-005 
9.973e-005 1.419e+006 1.978e+009 1.000e+000 1.197e-002 8.991e-005 
9.976e-005 1.420e+006 1.980e+009 1.000e+000 1.200e-002 8.994e-005 
9.979e-005 1.421e+006 1.981e+009 1.000e+000 1.208e-002 8.996e-005 
9.983e-005 1.422e+006 1.983e+009 1.000e+000 1.214e-002 8.999e-005 
9.986e-005 1.423e+006 1.984e+009 1.000e+000 1.227e-002 9.002e-005 
9.990e-005 1.424e+006 1.980e+009 1.000e+000 9.707e-003 9.004e-005 
9.993e-005 1.425e+006 1.981e+009 1.000e+000 1.037e-002 9.007e-005 
9.996e-005 1.426e+006 1.982e+009 1.000e+000 1.038e-002 9.010e-005 
1.000e-004 1.426e+006 1.983e+009 1.000e+000 1.018e-002 9.013e-005 
1.000e-004 1.427e+006 1.985e+009 1.000e+000 1.027e-002 9.016e-005 
1.001e-004 1.428e+006 1.986e+009 1.000e+000 1.050e-002 9.018e-005 
1.001e-004 1.429e+006 1.986e+009 1.000e+000 1.014e-002 9.021e-005 
1.001e-004 1.430e+006 1.987e+009 1.000e+000 9.525e-003 9.024e-005 
1.002e-004 1.431e+006 1.989e+009 1.000e+000 9.918e-003 9.027e-005 
1.002e-004 1.431e+006 1.991e+009 1.000e+000 1.049e-002 9.030e-005 
1.002e-004 1.432e+006 1.993e+009 1.000e+000 9.809e-003 9.032e-005 
1.003e-004 1.433e+006 1.995e+009 1.000e+000 9.916e-003 9.035e-005 
1.003e-004 1.434e+006 1.996e+009 1.000e+000 1.009e-002 9.038e-005 
1.003e-004 1.435e+006 1.998e+009 1.000e+000 1.015e-002 9.040e-005 
1.004e-004 1.436e+006 2.000e+009 1.000e+000 9.549e-003 9.043e-005 
1.004e-004 1.437e+006 2.002e+009 1.000e+000 1.019e-002 9.046e-005 
1.004e-004 1.439e+006 2.004e+009 1.000e+000 1.018e-002 9.048e-005 
1.005e-004 1.440e+006 2.006e+009 1.000e+000 1.027e-002 9.051e-005 
1.005e-004 1.441e+006 2.008e+009 1.000e+000 9.687e-003 9.053e-005 
1.005e-004 1.442e+006 2.010e+009 1.000e+000 9.295e-003 9.056e-005 
1.006e-004 1.443e+006 2.010e+009 1.000e+000 9.291e-003 9.058e-005 
1.006e-004 1.444e+006 2.000e+009 1.000e+000 1.062e-002 9.061e-005 
1.006e-004 1.445e+006 1.995e+009 1.000e+000 8.749e-003 9.064e-005 
1.007e-004 1.446e+006 1.995e+009 1.000e+000 8.778e-003 9.066e-005 
1.007e-004 1.447e+006 1.996e+009 1.000e+000 9.748e-003 9.069e-005 
1.007e-004 1.448e+006 1.997e+009 1.000e+000 9.215e-003 9.072e-005 
1.008e-004 1.448e+006 1.998e+009 1.000e+000 9.094e-003 9.075e-005 
1.008e-004 1.449e+006 1.999e+009 1.000e+000 9.433e-003 9.077e-005 
1.008e-004 1.450e+006 2.000e+009 1.000e+000 8.923e-003 9.080e-005 
1.009e-004 1.451e+006 2.001e+009 1.000e+000 9.234e-003 9.083e-005 
1.009e-004 1.452e+006 2.002e+009 1.000e+000 8.961e-003 9.086e-005 
1.009e-004 1.453e+006 2.004e+009 1.000e+000 9.580e-003 9.088e-005 
1.010e-004 1.454e+006 2.005e+009 1.000e+000 9.876e-003 9.091e-005 
1.010e-004 1.454e+006 2.005e+009 1.000e+000 1.055e-002 9.094e-005 
1.010e-004 1.455e+006 2.006e+009 1.000e+000 1.010e-002 9.097e-005 
1.011e-004 1.455e+006 2.008e+009 1.000e+000 9.881e-003 9.100e-005 
1.011e-004 1.455e+006 2.010e+009 1.000e+000 1.055e-002 9.104e-005 
1.011e-004 1.455e+006 1.990e+009 1.000e+000 1.204e-002 9.107e-005 
1.012e-004 1.454e+006 1.979e+009 1.000e+000 1.170e-002 9.111e-005 
1.012e-004 1.453e+006 1.972e+009 1.000e+000 1.270e-002 9.115e-005 
1.012e-004 1.453e+006 1.969e+009 1.000e+000 1.151e-002 9.118e-005 
1.013e-004 1.453e+006 1.967e+009 1.000e+000 1.147e-002 9.122e-005 
1.013e-004 1.452e+006 1.966e+009 1.000e+000 1.219e-002 9.126e-005 
1.013e-004 1.452e+006 1.965e+009 1.000e+000 1.135e-002 9.129e-005 
1.014e-004 1.452e+006 1.965e+009 1.000e+000 1.201e-002 9.133e-005 
1.014e-004 1.451e+006 1.965e+009 1.000e+000 1.279e-002 9.137e-005 
1.014e-004 1.451e+006 1.965e+009 1.000e+000 1.275e-002 9.140e-005 
1.015e-004 1.450e+006 1.966e+009 1.000e+000 1.155e-002 9.144e-005 
1.015e-004 1.450e+006 1.967e+009 1.000e+000 1.134e-002 9.148e-005 
1.015e-004 1.449e+006 1.968e+009 1.000e+000 1.228e-002 9.151e-005 
1.016e-004 1.449e+006 1.969e+009 1.000e+000 1.252e-002 9.155e-005 
1.016e-004 1.448e+006 1.970e+009 1.000e+000 1.144e-002 9.159e-005 
1.016e-004 1.448e+006 1.972e+009 1.000e+000 1.142e-002 9.162e-005 
1.017e-004 1.447e+006 1.973e+009 1.000e+000 1.114e-002 9.166e-005 
1.017e-004 1.447e+006 1.975e+009 1.000e+000 1.210e-002 9.170e-005 
1.017e-004 1.446e+006 1.975e+009 1.000e+000 1.122e-002 9.173e-005 
1.018e-004 1.446e+006 1.976e+009 1.000e+000 1.040e-002 9.177e-005 
1.018e-004 1.446e+006 1.978e+009 1.000e+000 1.066e-002 9.180e-005 
1.018e-004 1.445e+006 1.979e+009 1.000e+000 1.051e-002 9.184e-005 
1.019e-004 1.445e+006 1.974e+009 1.000e+000 1.231e-002 9.187e-005 
1.019e-004 1.444e+006 1.971e+009 1.000e+000 1.080e-002 9.191e-005 
1.019e-004 1.444e+006 1.970e+009 1.000e+000 1.162e-002 9.195e-005 
1.020e-004 1.443e+006 1.970e+009 1.000e+000 1.214e-002 9.199e-005 
1.020e-004 1.443e+006 1.971e+009 1.000e+000 1.223e-002 9.202e-005 
1.020e-004 1.443e+006 1.973e+009 1.000e+000 1.066e-002 9.206e-005 
1.021e-004 1.442e+006 1.974e+009 1.000e+000 1.104e-002 9.210e-005 
1.021e-004 1.442e+006 1.975e+009 1.000e+000 1.064e-002 9.213e-005 
1.021e-004 1.442e+006 1.976e+009 1.000e+000 1.152e-002 9.217e-005 
1.022e-004 1.442e+006 1.977e+009 1.000e+000 1.124e-002 9.220e-005 
1.022e-004 1.441e+006 1.979e+009 1.000e+000 1.182e-002 9.224e-005 
1.022e-004 1.441e+006 1.982e+009 1.000e+000 1.399e-002 9.227e-005 
1.023e-004 1.441e+006 1.984e+009 1.000e+000 1.505e-002 9.230e-005 
1.023e-004 1.441e+006 1.986e+009 1.000e+000 1.515e-002 9.234e-005 
1.023e-004 1.441e+006 1.988e+009 1.000e+000 1.594e-002 9.237e-005 
1.024e-004 1.441e+006 1.990e+009 1.000e+000 1.676e-002 9.241e-005 
1.024e-004 1.441e+006 1.992e+009 1.000e+000 1.726e-002 9.244e-005 
1.024e-004 1.442e+006 1.993e+009 1.000e+000 1.755e-002 9.247e-005 
1.025e-004 1.442e+006 1.993e+009 1.000e+000 1.782e-002 9.250e-005 
1.025e-004 1.443e+006 1.995e+009 1.000e+000 1.869e-002 9.253e-005 
1.025e-004 1.443e+006 1.997e+009 1.000e+000 1.904e-002 9.256e-005 
1.026e-004 1.444e+006 1.998e+009 1.000e+000 1.896e-002 9.258e-005 
1.026e-004 1.445e+006 2.000e+009 1.000e+000 1.964e-002 9.261e-005 
1.026e-004 1.446e+006 2.002e+009 1.000e+000 2.025e-002 9.264e-005 
1.027e-004 1.447e+006 2.002e+009 1.000e+000 1.994e-002 9.267e-005 
1.027e-004 1.448e+006 2.004e+009 1.000e+000 1.968e-002 9.270e-005 
1.027e-004 1.448e+006 2.006e+009 1.000e+000 2.079e-002 9.272e-005 
1.028e-004 1.449e+006 2.008e+009 1.000e+000 2.062e-002 9.275e-005 
1.028e-004 1.450e+006 2.010e+009 1.000e+000 2.152e-002 9.278e-005 
1.028e-004 1.451e+006 2.012e+009 1.000e+000 2.019e-002 9.280e-005 
1.029e-004 1.452e+006 2.013e+009 1.000e+000 2.126e-002 9.283e-005 
1.029e-004 1.453e+006 2.015e+009 1.000e+000 2.177e-002 9.286e-005 
1.029e-004 1.454e+006 2.010e+009 1.000e+000 2.161e-002 9.289e-005 
1.030e-004 1.454e+006 2.010e+009 1.000e+000 2.206e-002 9.291e-005 
1.030e-004 1.455e+006 2.011e+009 1.000e+000 2.220e-002 9.294e-005 
1.030e-004 1.456e+006 2.011e+009 1.000e+000 2.168e-002 9.297e-005 
1.031e-004 1.456e+006 2.012e+009 1.000e+000 2.197e-002 9.300e-005 
1.031e-004 1.457e+006 2.013e+009 1.000e+000 2.146e-002 9.303e-005 
1.031e-004 1.458e+006 2.014e+009 1.000e+000 2.004e-002 9.306e-005 
1.032e-004 1.458e+006 2.016e+009 1.000e+000 2.180e-002 9.309e-005 
1.032e-004 1.459e+006 2.017e+009 1.000e+000 2.083e-002 9.312e-005 
1.032e-004 1.460e+006 2.018e+009 1.000e+000 2.058e-002 9.314e-005 
1.033e-004 1.461e+006 2.020e+009 1.000e+000 2.014e-002 9.317e-005 
1.033e-004 1.462e+006 2.021e+009 1.000e+000 1.990e-002 9.320e-005 
1.033e-004 1.463e+006 2.023e+009 1.000e+000 2.083e-002 9.323e-005 
1.034e-004 1.463e+006 2.023e+009 1.000e+000 2.037e-002 9.326e-005 
1.034e-004 1.464e+006 2.024e+009 1.000e+000 2.075e-002 9.328e-005 
1.034e-004 1.465e+006 2.026e+009 1.000e+000 1.997e-002 9.331e-005 
1.035e-004 1.465e+006 2.027e+009 1.000e+000 1.906e-002 9.334e-005 
1.035e-004 1.466e+006 2.028e+009 1.000e+000 1.941e-002 9.337e-005 
1.035e-004 1.467e+006 2.029e+009 1.000e+000 1.878e-002 9.340e-005 
1.036e-004 1.468e+006 2.031e+009 1.000e+000 1.985e-002 9.343e-005 
1.036e-004 1.468e+006 2.032e+009 1.000e+000 1.989e-002 9.346e-005 
1.036e-004 1.469e+006 2.034e+009 1.000e+000 1.932e-002 9.349e-005 
1.037e-004 1.469e+006 2.035e+009 1.000e+000 1.915e-002 9.351e-005 
1.037e-004 1.470e+006 2.037e+009 1.000e+000 1.969e-002 9.354e-005 
1.037e-004 1.471e+006 2.038e+009 1.000e+000 1.821e-002 9.357e-005 
1.038e-004 1.472e+006 2.039e+009 1.000e+000 1.789e-002 9.360e-005 
1.038e-004 1.472e+006 2.040e+009 1.000e+000 1.881e-002 9.363e-005 
1.038e-004 1.473e+006 2.041e+009 1.000e+000 1.776e-002 9.366e-005 
1.039e-004 1.474e+006 2.042e+009 1.000e+000 1.877e-002 9.368e-005 
1.039e-004 1.475e+006 2.044e+009 1.000e+000 1.758e-002 9.371e-005 
1.039e-004 1.476e+006 2.045e+009 1.000e+000 1.683e-002 9.374e-005 
1.040e-004 1.477e+006 2.046e+009 1.000e+000 1.743e-002 9.377e-005 
1.040e-004 1.477e+006 2.048e+009 1.000e+000 1.672e-002 9.379e-005 
1.040e-004 1.478e+006 2.049e+009 1.000e+000 1.702e-002 9.382e-005 
1.041e-004 1.479e+006 2.049e+009 1.000e+000 1.659e-002 9.385e-005 
1.041e-004 1.479e+006 2.050e+009 1.000e+000 1.590e-002 9.388e-005 
1.041e-004 1.480e+006 2.051e+009 1.000e+000 1.666e-002 9.391e-005 
1.042e-004 1.480e+006 2.053e+009 1.000e+000 1.486e-002 9.394e-005 
1.042e-004 1.481e+006 2.054e+009 1.000e+000 1.492e-002 9.397e-005 
1.042e-004 1.482e+006 2.055e+009 1.000e+000 1.434e-002 9.400e-005 
1.043e-004 1.483e+006 2.056e+009 1.000e+000 1.427e-002 9.403e-005 
1.043e-004 1.483e+006 2.057e+009 1.000e+000 1.505e-002 9.405e-005 
1.043e-004 1.484e+006 2.059e+009 1.000e+000 1.368e-002 9.408e-005 
1.044e-004 1.485e+006 2.061e+009 1.000e+000 1.396e-002 9.411e-005 
1.044e-004 1.485e+006 2.063e+009 1.000e+000 1.350e-002 9.414e-005 
1.044e-004 1.486e+006 2.065e+009 1.000e+000 1.218e-002 9.417e-005 
1.045e-004 1.486e+006 2.068e+009 1.000e+000 1.276e-002 9.420e-005 
1.045e-004 1.487e+006 2.071e+009 1.000e+000 1.356e-002 9.423e-005 
1.045e-004 1.487e+006 2.040e+009 1.000e+000 1.186e-002 9.427e-005 
1.046e-004 1.486e+006 2.034e+009 1.000e+000 1.269e-002 9.430e-005 
1.046e-004 1.486e+006 2.029e+009 1.000e+000 1.130e-002 9.434e-005 
1.046e-004 1.485e+006 2.027e+009 1.000e+000 1.078e-002 9.438e-005 
1.047e-004 1.485e+006 2.025e+009 1.000e+000 1.168e-002 9.441e-005 
1.047e-004 1.484e+006 2.024e+009 1.000e+000 1.006e-002 9.445e-005 
1.047e-004 1.483e+006 2.024e+009 1.000e+000 1.090e-002 9.449e-005 
1.048e-004 1.483e+006 2.023e+009 1.000e+000 9.375e-003 9.453e-005 
1.048e-004 1.482e+006 2.023e+009 1.000e+000 9.286e-003 9.456e-005 
1.049e-004 1.482e+006 2.022e+009 1.000e+000 9.740e-003 9.460e-005 
1.049e-004 1.481e+006 2.019e+009 1.000e+000 7.621e-003 9.464e-005 
1.049e-004 1.481e+006 2.019e+009 1.000e+000 7.326e-003 9.467e-005 
1.050e-004 1.481e+006 2.019e+009 1.000e+000 7.487e-003 9.471e-005 
1.050e-004 1.480e+006 2.019e+009 1.000e+000 7.330e-003 9.475e-005 
1.050e-004 1.480e+006 2.020e+009 1.000e+000 6.567e-003 9.478e-005 
1.051e-004 1.480e+006 2.021e+009 1.000e+000 6.915e-003 9.482e-005 
1.051e-004 1.479e+006 2.022e+009 1.000e+000 7.239e-003 9.485e-005 
1.051e-004 1.479e+006 2.023e+009 1.000e+000 7.533e-003 9.489e-005 
1.052e-004 1.478e+006 2.024e+009 1.000e+000 7.449e-003 9.493e-005 
1.052e-004 1.478e+006 2.025e+009 1.000e+000 7.748e-003 9.496e-005 
1.052e-004 1.477e+006 2.026e+009 1.000e+000 7.873e-003 9.500e-005 
1.053e-004 1.477e+006 2.026e+009 1.000e+000 7.665e-003 9.504e-005 
1.053e-004 1.476e+006 2.026e+009 1.000e+000 8.747e-003 9.507e-005 
1.053e-004 1.476e+006 2.025e+009 1.000e+000 7.970e-003 9.511e-005 
1.054e-004 1.475e+006 2.026e+009 1.000e+000 7.875e-003 9.515e-005 
1.054e-004 1.475e+006 2.027e+009 1.000e+000 8.349e-003 9.519e-005 
1.054e-004 1.474e+006 2.029e+009 1.000e+000 8.159e-003 9.522e-005 
1.055e-004 1.474e+006 2.030e+009 1.000e+000 8.547e-003 9.526e-005 
1.055e-004 1.473e+006 2.031e+009 1.000e+000 9.339e-003 9.530e-005 
1.055e-004 1.473e+006 2.032e+009 1.000e+000 1.146e-002 9.533e-005 
1.056e-004 1.472e+006 2.034e+009 1.000e+000 9.720e-003 9.537e-005 
1.056e-004 1.472e+006 2.036e+009 1.000e+000 9.652e-003 9.541e-005 
1.056e-004 1.471e+006 2.031e+009 1.000e+000 1.155e-002 9.544e-005 
1.057e-004 1.471e+006 2.032e+009 1.000e+000 1.147e-002 9.548e-005 
1.057e-004 1.470e+006 2.034e+009 1.000e+000 9.628e-003 9.552e-005 
1.057e-004 1.470e+006 2.035e+009 1.000e+000 1.191e-002 9.555e-005 
1.058e-004 1.469e+006 2.037e+009 1.000e+000 1.181e-002 9.559e-005 
1.058e-004 1.469e+006 2.038e+009 1.000e+000 1.475e-002 9.563e-005 
1.058e-004 1.468e+006 2.040e+009 1.000e+000 1.475e-002 9.566e-005 
1.059e-004 1.468e+006 2.042e+009 1.000e+000 1.374e-002 9.570e-005 
1.059e-004 1.467e+006 2.043e+009 1.000e+000 1.174e-002 9.574e-005 
1.059e-004 1.466e+006 2.045e+009 1.000e+000 1.218e-002 9.578e-005 
1.060e-004 1.465e+006 2.047e+009 1.000e+000 1.240e-002 9.582e-005 
1.060e-004 1.465e+006 2.049e+009 1.000e+000 1.665e-002 9.586e-005 
1.060e-004 1.464e+006 2.051e+009 1.000e+000 1.312e-002 9.590e-005 
1.061e-004 1.463e+006 2.053e+009 1.000e+000 1.576e-002 9.594e-005 
1.061e-004 1.462e+006 2.048e+009 1.000e+000 1.247e-002 9.598e-005 
1.061e-004 1.461e+006 2.049e+009 1.000e+000 1.254e-002 9.602e-005 
1.062e-004 1.460e+006 2.051e+009 1.000e+000 1.545e-002 9.606e-005 
1.062e-004 1.459e+006 2.052e+009 1.000e+000 1.491e-002 9.610e-005 
1.062e-004 1.458e+006 2.054e+009 1.000e+000 1.373e-002 9.614e-005 
1.063e-004 1.457e+006 2.056e+009 1.000e+000 1.238e-002 9.618e-005 
1.063e-004 1.456e+006 2.057e+009 1.000e+000 1.490e-002 9.622e-005 
1.063e-004 1.454e+006 2.048e+009 1.000e+000 1.761e-002 9.626e-005 
1.064e-004 1.453e+006 2.050e+009 1.000e+000 1.894e-002 9.631e-005 
1.064e-004 1.451e+006 2.052e+009 1.000e+000 2.148e-002 9.635e-005 
1.064e-004 1.450e+006 2.048e+009 1.000e+000 1.746e-002 9.639e-005 
1.065e-004 1.449e+006 2.042e+009 1.000e+000 1.632e-002 9.643e-005 
1.065e-004 1.448e+006 2.040e+009 1.000e+000 1.539e-002 9.647e-005 
1.065e-004 1.448e+006 2.039e+009 1.000e+000 1.665e-002 9.651e-005 
1.066e-004 1.447e+006 2.038e+009 1.000e+000 2.199e-002 9.655e-005 
1.066e-004 1.446e+006 2.038e+009 1.000e+000 1.728e-002 9.659e-005 
1.066e-004 1.445e+006 2.038e+009 1.000e+000 1.896e-002 9.663e-005 
1.067e-004 1.444e+006 2.039e+009 1.000e+000 1.984e-002 9.667e-005 
1.067e-004 1.444e+006 2.040e+009 1.000e+000 2.001e-002 9.671e-005 
1.067e-004 1.443e+006 2.042e+009 1.000e+000 2.201e-002 9.674e-005 
1.068e-004 1.443e+006 2.023e+009 1.000e+000 2.203e-002 9.678e-005 
1.068e-004 1.442e+006 2.026e+009 1.000e+000 2.166e-002 9.682e-005 
1.068e-004 1.441e+006 2.028e+009 1.000e+000 2.071e-002 9.686e-005 
1.069e-004 1.441e+006 2.031e+009 1.000e+000 2.089e-002 9.689e-005 
1.069e-004 1.441e+006 2.033e+009 1.000e+000 2.622e-002 9.693e-005 
1.069e-004 1.440e+006 2.036e+009 1.000e+000 2.509e-002 9.696e-005 
1.070e-004 1.440e+006 2.040e+009 1.000e+000 2.791e-002 9.700e-005 
1.070e-004 1.440e+006 2.034e+009 1.000e+000 2.248e-002 9.703e-005 
1.070e-004 1.440e+006 2.035e+009 1.000e+000 2.295e-002 9.706e-005 
1.071e-004 1.440e+006 2.028e+009 1.000e+000 1.646e-002 9.710e-005 
1.071e-004 1.440e+006 2.027e+009 1.000e+000 2.252e-002 9.713e-005 
1.071e-004 1.440e+006 2.027e+009 1.000e+000 2.174e-002 9.716e-005 
1.072e-004 1.440e+006 1.950e+009 1.000e+000 1.406e-002 9.720e-005 
1.072e-004 1.439e+006 1.948e+009 1.000e+000 1.462e-002 9.724e-005 
1.072e-004 1.439e+006 1.946e+009 1.000e+000 1.538e-002 9.728e-005 
1.073e-004 1.438e+006 1.940e+009 1.000e+000 1.443e-002 9.732e-005 
1.073e-004 1.437e+006 1.930e+009 1.000e+000 9.083e-003 9.735e-005 
1.073e-004 1.436e+006 1.926e+009 1.000e+000 8.227e-003 9.739e-005 
1.074e-004 1.435e+006 1.924e+009 1.000e+000 7.372e-003 9.743e-005 
1.074e-004 1.435e+006 1.923e+009 1.000e+000 6.997e-003 9.747e-005 
1.074e-004 1.434e+006 1.923e+009 1.000e+000 6.955e-003 9.751e-005 
1.075e-004 1.434e+006 1.923e+009 1.000e+000 6.900e-003 9.754e-005 
1.075e-004 1.434e+006 1.924e+009 1.000e+000 6.873e-003 9.758e-005 
1.075e-004 1.433e+006 1.925e+009 1.000e+000 6.855e-003 9.762e-005 
1.076e-004 1.433e+006 1.926e+009 1.000e+000 6.807e-003 9.765e-005 
1.076e-004 1.433e+006 1.927e+009 1.000e+000 6.788e-003 9.769e-005 
1.076e-004 1.432e+006 1.928e+009 1.000e+000 6.771e-003 9.772e-005 
1.077e-004 1.432e+006 1.925e+009 1.000e+000 7.009e-003 9.776e-005 
1.077e-004 1.431e+006 1.922e+009 1.000e+000 6.871e-003 9.779e-005 
1.077e-004 1.431e+006 1.922e+009 1.000e+000 6.765e-003 9.783e-005 
1.078e-004 1.431e+006 1.922e+009 1.000e+000 6.836e-003 9.787e-005 
1.078e-004 1.430e+006 1.922e+009 1.000e+000 6.740e-003 9.790e-005 
1.078e-004 1.430e+006 1.923e+009 1.000e+000 6.706e-003 9.794e-005 
1.079e-004 1.429e+006 1.917e+009 1.000e+000 7.057e-003 9.798e-005 
1.079e-004 1.428e+006 1.915e+009 1.000e+000 6.984e-003 9.802e-005 
1.079e-004 1.428e+006 1.915e+009 1.000e+000 6.845e-003 9.806e-005 
1.080e-004 1.427e+006 1.916e+009 1.000e+000 6.743e-003 9.809e-005 
1.080e-004 1.427e+006 1.917e+009 1.000e+000 6.680e-003 9.813e-005 
1.080e-004 1.426e+006 1.918e+009 1.000e+000 6.762e-003 9.817e-005 
1.081e-004 1.426e+006 1.919e+009 1.000e+000 6.770e-003 9.820e-005 
1.081e-004 1.425e+006 1.919e+009 1.000e+000 6.701e-003 9.824e-005 
1.081e-004 1.425e+006 1.920e+009 1.000e+000 6.716e-003 9.828e-005 
1.082e-004 1.424e+006 1.922e+009 1.000e+000 6.634e-003 9.831e-005 
1.082e-004 1.424e+006 1.923e+009 1.000e+000 6.587e-003 9.835e-005 
1.082e-004 1.424e+006 1.924e+009 1.000e+000 6.550e-003 9.839e-005 
1.083e-004 1.423e+006 1.925e+009 1.000e+000 6.491e-003 9.842e-005 
1.083e-004 1.423e+006 1.927e+009 1.000e+000 6.543e-003 9.846e-005 
1.083e-004 1.423e+006 1.928e+009 1.000e+000 6.484e-003 9.849e-005 
1.084e-004 1.422e+006 1.930e+009 1.000e+000 6.375e-003 9.853e-005 
1.084e-004 1.422e+006 1.931e+009 1.000e+000 6.192e-003 9.856e-005 
1.084e-004 1.422e+006 1.933e+009 1.000e+000 6.167e-003 9.860e-005 
1.085e-004 1.422e+006 1.934e+009 1.000e+000 6.146e-003 9.863e-005 
1.085e-004 1.422e+006 1.936e+009 1.000e+000 6.078e-003 9.866e-005 
1.085e-004 1.422e+006 1.938e+009 1.000e+000 6.076e-003 9.870e-005 
1.086e-004 1.422e+006 1.940e+009 1.000e+000 6.045e-003 9.873e-005 
1.086e-004 1.422e+006 1.942e+009 1.000e+000 6.138e-003 9.876e-005 
1.086e-004 1.422e+006 1.944e+009 1.000e+000 7.048e-003 9.880e-005 
1.087e-004 1.422e+006 1.946e+009 1.000e+000 6.798e-003 9.883e-005 
1.087e-004 1.422e+006 1.947e+009 1.000e+000 6.141e-003 9.886e-005 
1.087e-004 1.422e+006 1.949e+009 1.000e+000 5.932e-003 9.890e-005 
1.088e-004 1.422e+006 1.951e+009 1.000e+000 5.852e-003 9.893e-005 
1.088e-004 1.423e+006 1.953e+009 1.000e+000 5.723e-003 9.896e-005 
1.088e-004 1.423e+006 1.955e+009 1.000e+000 5.716e-003 9.899e-005 
1.089e-004 1.424e+006 1.957e+009 1.000e+000 5.768e-003 9.902e-005 
1.089e-004 1.424e+006 1.960e+009 1.000e+000 5.694e-003 9.905e-005 
1.089e-004 1.425e+006 1.962e+009 1.000e+000 6.874e-003 9.908e-005 
1.090e-004 1.425e+006 1.965e+009 1.000e+000 7.839e-003 9.911e-005 
1.090e-004 1.425e+006 1.968e+009 1.000e+000 9.121e-003 9.914e-005 
1.090e-004 1.426e+006 1.970e+009 1.000e+000 9.037e-003 9.917e-005 
1.091e-004 1.426e+006 1.973e+009 1.000e+000 9.868e-003 9.921e-005 
1.091e-004 1.426e+006 1.976e+009 1.000e+000 9.839e-003 9.924e-005 
1.091e-004 1.426e+006 1.979e+009 1.000e+000 1.061e-002 9.927e-005 
1.092e-004 1.427e+006 1.982e+009 1.000e+000 1.022e-002 9.930e-005 
1.092e-004 1.427e+006 1.977e+009 1.000e+000 5.924e-003 9.933e-005 
1.092e-004 1.427e+006 1.979e+009 1.000e+000 5.969e-003 9.936e-005 
1.093e-004 1.428e+006 1.981e+009 1.000e+000 6.106e-003 9.939e-005 
1.093e-004 1.428e+006 1.982e+009 1.000e+000 5.794e-003 9.942e-005 
1.093e-004 1.429e+006 1.983e+009 1.000e+000 5.720e-003 9.945e-005 
1.094e-004 1.429e+006 1.985e+009 1.000e+000 5.689e-003 9.948e-005 
1.094e-004 1.430e+006 1.987e+009 1.000e+000 5.622e-003 9.951e-005 
1.094e-004 1.431e+006 1.989e+009 1.000e+000 5.527e-003 9.954e-005 
1.095e-004 1.432e+006 1.991e+009 1.000e+000 5.442e-003 9.957e-005 
1.095e-004 1.432e+006 1.993e+009 1.000e+000 5.568e-003 9.960e-005 
1.095e-004 1.433e+006 1.995e+009 1.000e+000 5.566e-003 9.963e-005 
1.096e-004 1.433e+006 1.997e+009 1.000e+000 5.556e-003 9.966e-005 
1.096e-004 1.434e+006 1.999e+009 1.000e+000 5.497e-003 9.969e-005 
1.096e-004 1.435e+006 2.001e+009 1.000e+000 5.781e-003 9.971e-005 
1.097e-004 1.435e+006 2.003e+009 1.000e+000 6.089e-003 9.974e-005 
1.097e-004 1.436e+006 2.005e+009 1.000e+000 6.500e-003 9.977e-005 
1.097e-004 1.436e+006 2.008e+009 1.000e+000 6.715e-003 9.980e-005 
1.098e-004 1.437e+006 2.009e+009 1.000e+000 7.133e-003 9.984e-005 
1.098e-004 1.437e+006 2.012e+009 1.000e+000 7.430e-003 9.987e-005 
1.098e-004 1.437e+006 2.015e+009 1.000e+000 9.527e-003 9.990e-005 
1.099e-004 1.438e+006 2.018e+009 1.000e+000 1.090e-002 9.993e-005 
1.099e-004 1.438e+006 2.021e+009 1.000e+000 1.189e-002 9.996e-005 
1.099e-004 1.439e+006 2.023e+009 1.000e+000 1.298e-002 9.999e-005 
1.100e-004 1.440e+006 2.026e+009 1.000e+000 1.477e-002 1.000e-004 
1.100e-004 1.440e+006 2.029e+009 1.000e+000 1.561e-002 1.000e-004 
1.100e-004 1.441e+006 2.031e+009 1.000e+000 1.653e-002 1.001e-004 
1.101e-004 1.441e+006 2.034e+009 1.000e+000 1.772e-002 1.001e-004 
1.101e-004 1.442e+006 2.037e+009 1.000e+000 1.895e-002 1.001e-004 
1.101e-004 1.442e+006 2.039e+009 1.000e+000 1.979e-002 1.002e-004 
1.102e-004 1.443e+006 2.042e+009 1.000e+000 2.071e-002 1.002e-004 
1.102e-004 1.443e+006 2.045e+009 1.000e+000 2.203e-002 1.002e-004 
1.102e-004 1.444e+006 2.048e+009 1.000e+000 2.276e-002 1.003e-004 
1.103e-004 1.444e+006 2.050e+009 1.000e+000 2.378e-002 1.003e-004 
1.103e-004 1.444e+006 2.052e+009 1.000e+000 2.457e-002 1.003e-004 
1.103e-004 1.445e+006 2.054e+009 1.000e+000 2.614e-002 1.003e-004 
1.104e-004 1.445e+006 2.057e+009 1.000e+000 2.684e-002 1.004e-004 
1.104e-004 1.445e+006 2.057e+009 1.000e+000 2.786e-002 1.004e-004 
1.104e-004 1.446e+006 2.058e+009 1.000e+000 2.840e-002 1.004e-004 
1.105e-004 1.446e+006 2.059e+009 1.000e+000 2.782e-002 1.005e-004 
1.105e-004 1.446e+006 2.062e+009 1.000e+000 2.963e-002 1.005e-004 
1.105e-004 1.447e+006 2.064e+009 1.000e+000 3.030e-002 1.005e-004 
1.106e-004 1.447e+006 2.066e+009 1.000e+000 3.007e-002 1.006e-004 
1.106e-004 1.448e+006 2.069e+009 1.000e+000 3.178e-002 1.006e-004 
1.106e-004 1.448e+006 2.071e+009 1.000e+000 3.169e-002 1.006e-004 
1.107e-004 1.449e+006 2.074e+009 1.000e+000 3.215e-002 1.007e-004 
1.107e-004 1.449e+006 2.077e+009 1.000e+000 3.277e-002 1.007e-004 
1.107e-004 1.450e+006 2.079e+009 1.000e+000 3.368e-002 1.007e-004 
1.108e-004 1.450e+006 2.083e+009 1.000e+000 3.315e-002 1.007e-004 
1.108e-004 1.450e+006 2.086e+009 1.000e+000 3.608e-002 1.008e-004 
1.108e-004 1.451e+006 2.089e+009 1.000e+000 3.637e-002 1.008e-004 
1.109e-004 1.451e+006 2.092e+009 1.000e+000 3.733e-002 1.008e-004 
1.109e-004 1.451e+006 2.096e+009 1.000e+000 3.860e-002 1.009e-004 
1.109e-004 1.451e+006 2.100e+009 1.000e+000 3.849e-002 1.009e-004 
1.110e-004 1.451e+006 2.068e+009 1.000e+000 3.928e-002 1.009e-004 
1.110e-004 1.450e+006 2.057e+009 1.000e+000 3.978e-002 1.010e-004 
1.110e-004 1.450e+006 2.053e+009 1.000e+000 4.063e-002 1.010e-004 
1.111e-004 1.450e+006 2.050e+009 1.000e+000 4.099e-002 1.010e-004 
1.111e-004 1.450e+006 2.048e+009 1.000e+000 4.243e-002 1.011e-004 
1.111e-004 1.450e+006 2.048e+009 1.000e+000 4.273e-002 1.011e-004 
1.112e-004 1.450e+006 2.047e+009 1.000e+000 4.176e-002 1.011e-004 
1.112e-004 1.450e+006 2.047e+009 1.000e+000 4.371e-002 1.012e-004 
1.112e-004 1.450e+006 2.041e+009 1.000e+000 4.468e-002 1.012e-004 
1.113e-004 1.450e+006 2.030e+009 1.000e+000 3.980e-002 1.012e-004 
1.113e-004 1.450e+006 2.020e+009 1.000e+000 3.700e-002 1.013e-004 
1.113e-004 1.450e+006 2.007e+009 1.000e+000 3.462e-002 1.013e-004 
1.114e-004 1.450e+006 1.993e+009 1.000e+000 3.457e-002 1.014e-004 
1.114e-004 1.450e+006 1.983e+009 1.000e+000 3.476e-002 1.014e-004 
1.114e-004 1.449e+006 1.983e+009 1.000e+000 3.473e-002 1.014e-004 
1.115e-004 1.449e+006 1.984e+009 1.000e+000 3.511e-002 1.015e-004 
1.115e-004 1.449e+006 1.985e+009 1.000e+000 3.516e-002 1.015e-004 
1.115e-004 1.449e+006 1.985e+009 1.000e+000 3.611e-002 1.015e-004 
1.116e-004 1.449e+006 1.987e+009 1.000e+000 3.718e-002 1.016e-004 
1.116e-004 1.449e+006 1.988e+009 1.000e+000 3.712e-002 1.016e-004 
1.116e-004 1.449e+006 1.989e+009 1.000e+000 3.781e-002 1.016e-004 
1.117e-004 1.450e+006 1.990e+009 1.000e+000 3.858e-002 1.017e-004 
1.117e-004 1.450e+006 1.991e+009 1.000e+000 3.912e-002 1.017e-004 
1.117e-004 1.450e+006 1.992e+009 1.000e+000 4.134e-002 1.017e-004 
1.118e-004 1.450e+006 1.993e+009 1.000e+000 4.122e-002 1.018e-004 
1.118e-004 1.450e+006 1.993e+009 1.000e+000 3.877e-002 1.018e-004 
1.118e-004 1.449e+006 1.983e+009 1.000e+000 3.198e-002 1.018e-004 
1.119e-004 1.449e+006 1.978e+009 1.000e+000 2.759e-002 1.019e-004 
1.119e-004 1.449e+006 1.979e+009 1.000e+000 2.767e-002 1.019e-004 
1.119e-004 1.449e+006 1.975e+009 1.000e+000 2.129e-002 1.019e-004 
1.120e-004 1.448e+006 1.966e+009 1.000e+000 1.763e-002 1.020e-004 
1.120e-004 1.448e+006 1.965e+009 1.000e+000 1.484e-002 1.020e-004 
1.120e-004 1.447e+006 1.966e+009 1.000e+000 1.477e-002 1.020e-004 
1.121e-004 1.447e+006 1.967e+009 1.000e+000 1.639e-002 1.021e-004 
1.121e-004 1.446e+006 1.968e+009 1.000e+000 1.562e-002 1.021e-004 
1.121e-004 1.446e+006 1.970e+009 1.000e+000 1.347e-002 1.021e-004 
1.122e-004 1.445e+006 1.971e+009 1.000e+000 1.607e-002 1.022e-004 
1.122e-004 1.445e+006 1.973e+009 1.000e+000 1.742e-002 1.022e-004 
1.122e-004 1.445e+006 1.974e+009 1.000e+000 1.643e-002 1.023e-004 
1.123e-004 1.444e+006 1.975e+009 1.000e+000 1.737e-002 1.023e-004 
1.123e-004 1.444e+006 1.977e+009 1.000e+000 1.793e-002 1.023e-004 
1.123e-004 1.444e+006 1.978e+009 1.000e+000 1.682e-002 1.024e-004 
1.124e-004 1.444e+006 1.979e+009 1.000e+000 1.964e-002 1.024e-004 
1.124e-004 1.444e+006 1.958e+009 1.000e+000 1.845e-002 1.024e-004 
1.125e-004 1.444e+006 1.956e+009 1.000e+000 1.732e-002 1.025e-004 
1.125e-004 1.444e+006 1.958e+009 1.000e+000 1.768e-002 1.025e-004 
1.125e-004 1.444e+006 1.959e+009 1.000e+000 1.791e-002 1.025e-004 
1.126e-004 1.444e+006 1.958e+009 1.000e+000 1.826e-002 1.026e-004 
1.126e-004 1.444e+006 1.959e+009 1.000e+000 1.953e-002 1.026e-004 
1.126e-004 1.443e+006 1.960e+009 1.000e+000 1.783e-002 1.026e-004 
1.127e-004 1.443e+006 1.961e+009 1.000e+000 1.846e-002 1.027e-004 
1.127e-004 1.443e+006 1.962e+009 1.000e+000 1.647e-002 1.027e-004 
1.127e-004 1.443e+006 1.963e+009 1.000e+000 1.894e-002 1.027e-004 
1.128e-004 1.442e+006 1.965e+009 1.000e+000 1.973e-002 1.028e-004 
1.128e-004 1.442e+006 1.966e+009 1.000e+000 2.097e-002 1.028e-004 
1.128e-004 1.442e+006 1.968e+009 1.000e+000 1.901e-002 1.028e-004 
1.129e-004 1.441e+006 1.969e+009 1.000e+000 1.983e-002 1.029e-004 
1.129e-004 1.441e+006 1.971e+009 1.000e+000 1.842e-002 1.029e-004 
1.129e-004 1.441e+006 1.973e+009 1.000e+000 2.197e-002 1.030e-004 
1.130e-004 1.440e+006 1.965e+009 1.000e+000 1.553e-002 1.030e-004 
1.130e-004 1.440e+006 1.963e+009 1.000e+000 1.533e-002 1.030e-004 
1.130e-004 1.440e+006 1.961e+009 1.000e+000 1.531e-002 1.031e-004 
1.131e-004 1.439e+006 1.952e+009 1.000e+000 1.422e-002 1.031e-004 
1.131e-004 1.439e+006 1.952e+009 1.000e+000 1.070e-002 1.031e-004 
1.131e-004 1.439e+006 1.954e+009 1.000e+000 1.203e-002 1.032e-004 
1.132e-004 1.439e+006 1.955e+009 1.000e+000 1.063e-002 1.032e-004 
1.132e-004 1.439e+006 1.956e+009 1.000e+000 1.262e-002 1.032e-004 
1.132e-004 1.439e+006 1.958e+009 1.000e+000 1.362e-002 1.033e-004 
1.133e-004 1.439e+006 1.959e+009 1.000e+000 1.343e-002 1.033e-004 
1.133e-004 1.439e+006 1.958e+009 1.000e+000 1.286e-002 1.033e-004 
1.133e-004 1.439e+006 1.958e+009 1.000e+000 1.559e-002 1.034e-004 
1.134e-004 1.439e+006 1.959e+009 1.000e+000 1.308e-002 1.034e-004 
1.134e-004 1.438e+006 1.953e+009 1.000e+000 1.353e-002 1.034e-004 
1.134e-004 1.438e+006 1.933e+009 1.000e+000 7.864e-003 1.035e-004 
1.135e-004 1.438e+006 1.935e+009 1.000e+000 7.846e-003 1.035e-004 
1.135e-004 1.438e+006 1.936e+009 1.000e+000 7.738e-003 1.035e-004 
1.135e-004 1.438e+006 1.938e+009 1.000e+000 9.555e-003 1.036e-004 
1.136e-004 1.439e+006 1.937e+009 1.000e+000 7.721e-003 1.036e-004 
1.136e-004 1.438e+006 1.934e+009 1.000e+000 8.109e-003 1.036e-004 
1.136e-004 1.438e+006 1.934e+009 1.000e+000 8.068e-003 1.037e-004 
1.137e-004 1.437e+006 1.934e+009 1.000e+000 8.322e-003 1.037e-004 
1.137e-004 1.437e+006 1.934e+009 1.000e+000 8.408e-003 1.038e-004 
1.137e-004 1.436e+006 1.935e+009 1.000e+000 8.396e-003 1.038e-004 
1.138e-004 1.435e+006 1.936e+009 1.000e+000 8.432e-003 1.038e-004 
1.138e-004 1.435e+006 1.936e+009 1.000e+000 8.482e-003 1.039e-004 
1.138e-004 1.434e+006 1.937e+009 1.000e+000 8.496e-003 1.039e-004 
1.139e-004 1.433e+006 1.938e+009 1.000e+000 8.239e-003 1.039e-004 
1.139e-004 1.432e+006 1.939e+009 1.000e+000 8.182e-003 1.040e-004 
1.139e-004 1.432e+006 1.940e+009 1.000e+000 8.519e-003 1.040e-004 
1.140e-004 1.431e+006 1.941e+009 1.000e+000 8.541e-003 1.041e-004 
1.140e-004 1.430e+006 1.942e+009 1.000e+000 8.593e-003 1.041e-004 
1.140e-004 1.429e+006 1.944e+009 1.000e+000 9.689e-003 1.041e-004 
1.141e-004 1.428e+006 1.946e+009 1.000e+000 1.011e-002 1.042e-004 
1.141e-004 1.428e+006 1.947e+009 1.000e+000 1.023e-002 1.042e-004 
1.141e-004 1.427e+006 1.949e+009 1.000e+000 1.006e-002 1.043e-004 
1.142e-004 1.426e+006 1.950e+009 1.000e+000 9.977e-003 1.043e-004 
1.142e-004 1.425e+006 1.952e+009 1.000e+000 1.009e-002 1.043e-004 
1.142e-004 1.425e+006 1.953e+009 1.000e+000 9.949e-003 1.044e-004 
1.143e-004 1.424e+006 1.954e+009 1.000e+000 9.986e-003 1.044e-004 
1.143e-004 1.424e+006 1.955e+009 1.000e+000 9.979e-003 1.044e-004 
1.143e-004 1.423e+006 1.957e+009 1.000e+000 1.007e-002 1.045e-004 
1.144e-004 1.423e+006 1.958e+009 1.000e+000 1.006e-002 1.045e-004 
1.144e-004 1.422e+006 1.959e+009 1.000e+000 1.008e-002 1.046e-004 
1.144e-004 1.421e+006 1.961e+009 1.000e+000 1.015e-002 1.046e-004 
1.145e-004 1.421e+006 1.962e+009 1.000e+000 1.005e-002 1.046e-004 
1.145e-004 1.420e+006 1.964e+009 1.000e+000 1.076e-002 1.047e-004 
1.145e-004 1.420e+006 1.965e+009 1.000e+000 1.082e-002 1.047e-004 
1.146e-004 1.419e+006 1.967e+009 1.000e+000 1.081e-002 1.047e-004 
1.146e-004 1.418e+006 1.969e+009 1.000e+000 1.229e-002 1.048e-004 
1.146e-004 1.418e+006 1.970e+009 1.000e+000 1.269e-002 1.048e-004 
1.147e-004 1.417e+006 1.972e+009 1.000e+000 1.251e-002 1.049e-004 
1.147e-004 1.417e+006 1.973e+009 1.000e+000 1.168e-002 1.049e-004 
1.147e-004 1.416e+006 1.972e+009 1.000e+000 1.109e-002 1.049e-004 
1.148e-004 1.416e+006 1.951e+009 1.000e+000 1.080e-002 1.050e-004 
1.148e-004 1.415e+006 1.951e+009 1.000e+000 1.085e-002 1.050e-004 
1.148e-004 1.414e+006 1.951e+009 1.000e+000 1.103e-002 1.050e-004 
1.149e-004 1.413e+006 1.951e+009 1.000e+000 1.096e-002 1.051e-004 
1.149e-004 1.412e+006 1.952e+009 1.000e+000 1.087e-002 1.051e-004 
1.149e-004 1.412e+006 1.954e+009 1.000e+000 1.053e-002 1.052e-004 
1.150e-004 1.412e+006 1.956e+009 1.000e+000 1.044e-002 1.052e-004 
1.150e-004 1.411e+006 1.958e+009 1.000e+000 1.026e-002 1.052e-004 
1.150e-004 1.411e+006 1.960e+009 1.000e+000 1.040e-002 1.053e-004 
1.151e-004 1.411e+006 1.961e+009 1.000e+000 9.239e-003 1.053e-004 
1.151e-004 1.411e+006 1.964e+009 1.000e+000 9.207e-003 1.053e-004 
1.151e-004 1.411e+006 1.965e+009 1.000e+000 9.095e-003 1.054e-004 
1.152e-004 1.411e+006 1.964e+009 1.000e+000 8.920e-003 1.054e-004 
1.152e-004 1.412e+006 1.965e+009 1.000e+000 1.040e-002 1.054e-004 
1.152e-004 1.412e+006 1.967e+009 1.000e+000 1.115e-002 1.055e-004 
1.153e-004 1.413e+006 1.968e+009 1.000e+000 9.627e-003 1.055e-004 
1.153e-004 1.413e+006 1.970e+009 1.000e+000 1.379e-002 1.055e-004 
1.153e-004 1.414e+006 1.971e+009 1.000e+000 1.393e-002 1.055e-004 
1.154e-004 1.415e+006 1.970e+009 1.000e+000 1.623e-002 1.056e-004 
1.154e-004 1.415e+006 1.968e+009 1.000e+000 1.861e-002 1.056e-004 
1.154e-004 1.416e+006 1.970e+009 1.000e+000 1.708e-002 1.056e-004 
1.155e-004 1.416e+006 1.971e+009 1.000e+000 1.888e-002 1.057e-004 
1.155e-004 1.417e+006 1.972e+009 1.000e+000 1.950e-002 1.057e-004 
1.155e-004 1.418e+006 1.972e+009 1.000e+000 1.647e-002 1.057e-004 
1.156e-004 1.418e+006 1.969e+009 1.000e+000 1.429e-002 1.058e-004 
1.156e-004 1.419e+006 1.962e+009 1.000e+000 7.213e-003 1.058e-004 
1.156e-004 1.420e+006 1.964e+009 1.000e+000 7.366e-003 1.058e-004 
1.157e-004 1.421e+006 1.965e+009 1.000e+000 7.520e-003 1.058e-004 
1.157e-004 1.421e+006 1.967e+009 1.000e+000 8.317e-003 1.059e-004 
1.157e-004 1.422e+006 1.969e+009 1.000e+000 7.731e-003 1.059e-004 
1.158e-004 1.423e+006 1.970e+009 1.000e+000 7.484e-003 1.059e-004 
1.158e-004 1.423e+006 1.972e+009 1.000e+000 7.288e-003 1.060e-004 
1.158e-004 1.424e+006 1.974e+009 1.000e+000 7.079e-003 1.060e-004 
1.159e-004 1.425e+006 1.976e+009 1.000e+000 7.079e-003 1.060e-004 
1.159e-004 1.426e+006 1.978e+009 1.000e+000 7.301e-003 1.060e-004 
1.159e-004 1.426e+006 1.980e+009 1.000e+000 7.361e-003 1.061e-004 
1.160e-004 1.427e+006 1.983e+009 1.000e+000 6.786e-003 1.061e-004 
1.160e-004 1.428e+006 1.985e+009 1.000e+000 7.290e-003 1.061e-004 
1.160e-004 1.429e+006 1.988e+009 1.000e+000 6.331e-003 1.061e-004 
1.161e-004 1.430e+006 1.990e+009 1.000e+000 6.366e-003 1.062e-004 
1.161e-004 1.431e+006 1.993e+009 1.000e+000 7.505e-003 1.062e-004 
1.161e-004 1.432e+006 1.995e+009 1.000e+000 7.895e-003 1.062e-004 
1.162e-004 1.433e+006 1.996e+009 1.000e+000 8.113e-003 1.063e-004 
1.162e-004 1.433e+006 1.987e+009 1.000e+000 8.827e-003 1.063e-004 
1.162e-004 1.434e+006 1.983e+009 1.000e+000 1.129e-002 1.063e-004 
1.163e-004 1.434e+006 1.984e+009 1.000e+000 1.041e-002 1.063e-004 
1.163e-004 1.435e+006 1.985e+009 1.000e+000 1.176e-002 1.064e-004 
1.163e-004 1.435e+006 1.986e+009 1.000e+000 9.953e-003 1.064e-004 
1.164e-004 1.435e+006 1.987e+009 1.000e+000 1.408e-002 1.064e-004 
1.164e-004 1.436e+006 1.988e+009 1.000e+000 1.027e-002 1.065e-004 
1.164e-004 1.437e+006 1.989e+009 1.000e+000 1.238e-002 1.065e-004 
1.165e-004 1.437e+006 1.990e+009 1.000e+000 9.654e-003 1.065e-004 
1.165e-004 1.438e+006 1.991e+009 1.000e+000 1.054e-002 1.066e-004 
1.165e-004 1.439e+006 1.993e+009 1.000e+000 1.124e-002 1.066e-004 
1.166e-004 1.440e+006 1.994e+009 1.000e+000 1.056e-002 1.066e-004 
1.166e-004 1.440e+006 1.996e+009 1.000e+000 1.186e-002 1.066e-004 
1.166e-004 1.441e+006 1.999e+009 1.000e+000 1.551e-002 1.067e-004 
1.167e-004 1.442e+006 2.000e+009 1.000e+000 1.489e-002 1.067e-004 
1.167e-004 1.442e+006 2.002e+009 1.000e+000 1.646e-002 1.067e-004 
1.167e-004 1.443e+006 2.004e+009 1.000e+000 1.858e-002 1.068e-004 
1.168e-004 1.444e+006 2.006e+009 1.000e+000 1.763e-002 1.068e-004 
1.168e-004 1.444e+006 2.007e+009 1.000e+000 2.123e-002 1.068e-004 
1.168e-004 1.445e+006 2.009e+009 1.000e+000 2.034e-002 1.068e-004 
1.169e-004 1.445e+006 2.011e+009 1.000e+000 2.180e-002 1.069e-004 
1.169e-004 1.446e+006 2.012e+009 1.000e+000 2.175e-002 1.069e-004 
1.169e-004 1.446e+006 2.015e+009 1.000e+000 2.213e-002 1.069e-004 
1.170e-004 1.447e+006 2.017e+009 1.000e+000 2.298e-002 1.070e-004 
1.170e-004 1.447e+006 2.019e+009 1.000e+000 2.409e-002 1.070e-004 
1.170e-004 1.448e+006 2.021e+009 1.000e+000 2.483e-002 1.070e-004 
1.171e-004 1.448e+006 2.023e+009 1.000e+000 2.352e-002 1.071e-004 
1.171e-004 1.449e+006 2.025e+009 1.000e+000 2.227e-002 1.071e-004 
1.171e-004 1.450e+006 2.027e+009 1.000e+000 2.587e-002 1.071e-004 
1.172e-004 1.450e+006 2.029e+009 1.000e+000 2.655e-002 1.071e-004 
1.172e-004 1.451e+006 2.031e+009 1.000e+000 2.674e-002 1.072e-004 
1.172e-004 1.452e+006 2.033e+009 1.000e+000 2.897e-002 1.072e-004 
1.173e-004 1.453e+006 2.030e+009 1.000e+000 2.428e-002 1.072e-004 
1.173e-004 1.453e+006 2.016e+009 1.000e+000 1.699e-002 1.073e-004 
1.173e-004 1.454e+006 2.017e+009 1.000e+000 1.931e-002 1.073e-004 
1.174e-004 1.454e+006 2.019e+009 1.000e+000 1.446e-002 1.073e-004 
1.174e-004 1.455e+006 2.017e+009 1.000e+000 1.723e-002 1.073e-004 
1.174e-004 1.455e+006 2.015e+009 1.000e+000 1.460e-002 1.074e-004 
1.175e-004 1.456e+006 2.017e+009 1.000e+000 1.429e-002 1.074e-004 
1.175e-004 1.457e+006 2.018e+009 1.000e+000 1.244e-002 1.074e-004 
1.175e-004 1.457e+006 2.020e+009 1.000e+000 1.235e-002 1.075e-004 
1.176e-004 1.458e+006 2.021e+009 1.000e+000 1.506e-002 1.075e-004 
1.176e-004 1.459e+006 2.022e+009 1.000e+000 1.183e-002 1.075e-004 
1.176e-004 1.459e+006 2.024e+009 1.000e+000 1.178e-002 1.075e-004 
1.177e-004 1.460e+006 2.026e+009 1.000e+000 1.254e-002 1.076e-004 
1.177e-004 1.461e+006 2.027e+009 1.000e+000 1.389e-002 1.076e-004 
1.177e-004 1.461e+006 2.029e+009 1.000e+000 1.427e-002 1.076e-004 
1.178e-004 1.462e+006 2.031e+009 1.000e+000 1.406e-002 1.077e-004 
1.178e-004 1.463e+006 2.033e+009 1.000e+000 1.241e-002 1.077e-004 
1.178e-004 1.464e+006 2.035e+009 1.000e+000 1.264e-002 1.077e-004 
1.179e-004 1.464e+006 2.037e+009 1.000e+000 1.276e-002 1.077e-004 
1.179e-004 1.465e+006 2.039e+009 1.000e+000 1.451e-002 1.078e-004 
1.179e-004 1.465e+006 2.041e+009 1.000e+000 1.368e-002 1.078e-004 
1.180e-004 1.466e+006 2.043e+009 1.000e+000 1.143e-002 1.078e-004 
1.180e-004 1.467e+006 2.045e+009 1.000e+000 1.217e-002 1.079e-004 
1.180e-004 1.467e+006 2.047e+009 1.000e+000 1.520e-002 1.079e-004 
1.181e-004 1.468e+006 2.049e+009 1.000e+000 1.355e-002 1.079e-004 
1.181e-004 1.468e+006 2.051e+009 1.000e+000 1.392e-002 1.080e-004 
1.181e-004 1.469e+006 2.053e+009 1.000e+000 1.250e-002 1.080e-004 
1.182e-004 1.469e+006 2.056e+009 1.000e+000 1.327e-002 1.080e-004 
1.182e-004 1.470e+006 2.058e+009 1.000e+000 1.392e-002 1.080e-004 
1.182e-004 1.470e+006 2.060e+009 1.000e+000 1.258e-002 1.081e-004 
1.183e-004 1.471e+006 2.063e+009 1.000e+000 1.337e-002 1.081e-004 
1.183e-004 1.471e+006 2.066e+009 1.000e+000 1.369e-002 1.081e-004 
1.183e-004 1.472e+006 2.068e+009 1.000e+000 1.395e-002 1.082e-004 
1.184e-004 1.472e+006 2.072e+009 1.000e+000 1.399e-002 1.082e-004 
1.184e-004 1.472e+006 2.045e+009 1.000e+000 1.723e-002 1.082e-004 
1.184e-004 1.471e+006 2.015e+009 1.000e+000 1.755e-002 1.083e-004 
1.185e-004 1.471e+006 2.010e+009 1.000e+000 1.528e-002 1.083e-004 
1.185e-004 1.470e+006 1.998e+009 1.000e+000 1.801e-002 1.083e-004 
1.185e-004 1.469e+006 1.979e+009 1.000e+000 1.675e-002 1.084e-004 
1.186e-004 1.469e+006 1.974e+009 1.000e+000 1.598e-002 1.084e-004 
1.186e-004 1.468e+006 1.973e+009 1.000e+000 1.669e-002 1.085e-004 
1.186e-004 1.468e+006 1.972e+009 1.000e+000 1.582e-002 1.085e-004 
1.187e-004 1.468e+006 1.972e+009 1.000e+000 1.676e-002 1.085e-004 
1.187e-004 1.467e+006 1.973e+009 1.000e+000 1.827e-002 1.086e-004 
1.187e-004 1.467e+006 1.973e+009 1.000e+000 1.863e-002 1.086e-004 
1.188e-004 1.467e+006 1.974e+009 1.000e+000 1.763e-002 1.086e-004 
1.188e-004 1.467e+006 1.970e+009 1.000e+000 1.315e-002 1.087e-004 
1.188e-004 1.467e+006 1.970e+009 1.000e+000 1.274e-002 1.087e-004 
1.189e-004 1.467e+006 1.970e+009 1.000e+000 1.277e-002 1.087e-004 
1.189e-004 1.467e+006 1.971e+009 1.000e+000 1.429e-002 1.088e-004 
1.189e-004 1.467e+006 1.972e+009 1.000e+000 1.555e-002 1.088e-004 
1.190e-004 1.468e+006 1.973e+009 1.000e+000 1.475e-002 1.088e-004 
1.190e-004 1.468e+006 1.974e+009 1.000e+000 1.254e-002 1.089e-004 
1.190e-004 1.469e+006 1.975e+009 1.000e+000 1.418e-002 1.089e-004 
1.191e-004 1.469e+006 1.976e+009 1.000e+000 1.164e-002 1.089e-004 
1.191e-004 1.470e+006 1.977e+009 1.000e+000 1.379e-002 1.089e-004 
1.191e-004 1.470e+006 1.979e+009 1.000e+000 1.235e-002 1.090e-004 
1.192e-004 1.470e+006 1.980e+009 1.000e+000 9.782e-003 1.090e-004 
1.192e-004 1.471e+006 1.982e+009 1.000e+000 1.345e-002 1.090e-004 
1.192e-004 1.471e+006 1.983e+009 1.000e+000 1.422e-002 1.091e-004 
1.193e-004 1.471e+006 1.985e+009 1.000e+000 1.373e-002 1.091e-004 
1.193e-004 1.472e+006 1.987e+009 1.000e+000 1.302e-002 1.091e-004 
1.193e-004 1.472e+006 1.989e+009 1.000e+000 1.469e-002 1.092e-004 
1.194e-004 1.473e+006 1.983e+009 1.000e+000 9.872e-003 1.092e-004 
1.194e-004 1.473e+006 1.981e+009 1.000e+000 1.371e-002 1.092e-004 
1.194e-004 1.473e+006 1.981e+009 1.000e+000 1.450e-002 1.093e-004 
1.195e-004 1.474e+006 1.981e+009 1.000e+000 1.210e-002 1.093e-004 
1.195e-004 1.474e+006 1.981e+009 1.000e+000 1.187e-002 1.093e-004 
1.195e-004 1.475e+006 1.982e+009 1.000e+000 1.180e-002 1.093e-004 
1.196e-004 1.476e+006 1.978e+009 1.000e+000 1.396e-002 1.094e-004 
1.196e-004 1.476e+006 1.979e+009 1.000e+000 1.473e-002 1.094e-004 
1.196e-004 1.477e+006 1.980e+009 1.000e+000 1.366e-002 1.094e-004 
1.197e-004 1.478e+006 1.981e+009 1.000e+000 1.071e-002 1.095e-004 
1.197e-004 1.479e+006 1.982e+009 1.000e+000 1.355e-002 1.095e-004 
1.197e-004 1.479e+006 1.982e+009 1.000e+000 1.344e-002 1.095e-004 
1.198e-004 1.480e+006 1.984e+009 1.000e+000 1.455e-002 1.095e-004 
1.198e-004 1.481e+006 1.985e+009 1.000e+000 1.536e-002 1.096e-004 
1.198e-004 1.481e+006 1.981e+009 1.000e+000 1.138e-002 1.096e-004 
1.199e-004 1.482e+006 1.983e+009 1.000e+000 1.415e-002 1.096e-004 
1.199e-004 1.483e+006 1.984e+009 1.000e+000 1.452e-002 1.097e-004 
1.199e-004 1.484e+006 1.986e+009 1.000e+000 1.203e-002 1.097e-004 
1.200e-004 1.485e+006 1.987e+009 1.000e+000 1.394e-002 1.097e-004 
1.200e-004 1.486e+006 1.989e+009 1.000e+000 1.374e-002 1.097e-004 
1.201e-004 1.487e+006 1.987e+009 1.000e+000 1.074e-002 1.098e-004 
1.201e-004 1.488e+006 1.987e+009 1.000e+000 8.538e-003 1.098e-004 
1.201e-004 1.489e+006 1.987e+009 1.000e+000 1.054e-002 1.098e-004 
1.202e-004 1.490e+006 1.988e+009 1.000e+000 1.241e-002 1.098e-004 
1.202e-004 1.490e+006 1.989e+009 1.000e+000 8.800e-003 1.099e-004 
1.202e-004 1.491e+006 1.991e+009 1.000e+000 1.034e-002 1.099e-004 
1.203e-004 1.492e+006 1.993e+009 1.000e+000 1.036e-002 1.099e-004 
1.203e-004 1.492e+006 1.996e+009 1.000e+000 1.138e-002 1.100e-004 
1.203e-004 1.493e+006 1.999e+009 1.000e+000 1.552e-002 1.100e-004 
1.204e-004 1.493e+006 1.996e+009 1.000e+000 1.244e-002 1.100e-004 
1.204e-004 1.493e+006 1.994e+009 1.000e+000 1.302e-002 1.101e-004 
1.204e-004 1.493e+006 1.993e+009 1.000e+000 8.820e-003 1.101e-004 
1.205e-004 1.493e+006 1.995e+009 1.000e+000 9.267e-003 1.101e-004 
1.205e-004 1.493e+006 1.997e+009 1.000e+000 8.916e-003 1.102e-004 
1.205e-004 1.493e+006 1.999e+009 1.000e+000 1.119e-002 1.102e-004 
1.206e-004 1.494e+006 2.001e+009 1.000e+000 1.303e-002 1.102e-004 
1.206e-004 1.494e+006 2.003e+009 1.000e+000 1.174e-002 1.103e-004 
1.206e-004 1.494e+006 2.006e+009 1.000e+000 1.331e-002 1.103e-004 
1.207e-004 1.494e+006 2.008e+009 1.000e+000 9.130e-003 1.103e-004 
1.207e-004 1.494e+006 2.011e+009 1.000e+000 1.116e-002 1.104e-004 
1.207e-004 1.494e+006 2.014e+009 1.000e+000 1.353e-002 1.104e-004 
1.208e-004 1.493e+006 2.016e+009 1.000e+000 1.497e-002 1.104e-004 
1.208e-004 1.493e+006 2.019e+009 1.000e+000 1.413e-002 1.105e-004 
1.208e-004 1.493e+006 2.021e+009 1.000e+000 1.384e-002 1.105e-004 
1.209e-004 1.493e+006 2.024e+009 1.000e+000 1.425e-002 1.105e-004 
1.209e-004 1.492e+006 2.004e+009 1.000e+000 1.513e-002 1.106e-004 
1.209e-004 1.491e+006 1.996e+009 1.000e+000 1.433e-002 1.106e-004 
1.210e-004 1.491e+006 1.990e+009 1.000e+000 1.309e-002 1.106e-004 
1.210e-004 1.490e+006 1.986e+009 1.000e+000 1.331e-002 1.107e-004 
1.210e-004 1.489e+006 1.984e+009 1.000e+000 1.461e-002 1.107e-004 
1.211e-004 1.489e+006 1.982e+009 1.000e+000 1.430e-002 1.108e-004 
1.211e-004 1.488e+006 1.981e+009 1.000e+000 1.442e-002 1.108e-004 
1.211e-004 1.488e+006 1.980e+009 1.000e+000 1.507e-002 1.108e-004
[truncated: 116,447 more chars]
