# Supplementary material for: Strain rate dependency of dislocation plasticity
Source: Nat Commun. 2021 Mar 23;12:1845. doi: 10.1038/s41467-021-21939-1 (PMC7988163; doi:10.1038/s41467-021-21939-1)
Supplement: Supplementary file 3 — Supplementary Data 1 [file 41467_2021_21939_MOESM3_ESM.zip › Supplementary Data 1/DDDSimulationSet3/StrainRate=1e0s-1/InitialDislocationDensity=5.7e8m-2.dat]

#strain(1), stress(Pa), dislocation density(m-2), strain rate(s-1), mean dislocation velocity(km/s), plastic strain(1)
9.663e-008 1.369e+004 5.661e+008 1.000e+000 1.558e-003 1.848e-009 
1.903e-007 2.690e+004 5.661e+008 1.000e+000 1.558e-003 4.126e-009 
2.855e-007 4.025e+004 5.661e+008 1.000e+000 1.558e-003 6.923e-009 
3.811e-007 5.361e+004 5.661e+008 1.000e+000 1.558e-003 1.020e-008 
4.793e-007 6.725e+004 5.661e+008 1.000e+000 1.558e-003 1.409e-008 
5.795e-007 8.109e+004 5.661e+008 1.000e+000 1.558e-003 1.856e-008 
6.768e-007 9.445e+004 5.661e+008 1.000e+000 1.558e-003 2.341e-008 
7.794e-007 1.085e+005 5.661e+008 1.000e+000 1.558e-003 2.909e-008 
8.809e-007 1.222e+005 5.661e+008 1.000e+000 1.580e-003 3.529e-008 
9.821e-007 1.359e+005 5.661e+008 1.000e+000 1.558e-003 4.204e-008 
1.077e-006 1.487e+005 5.661e+008 1.000e+000 1.558e-003 4.889e-008 
1.172e-006 1.613e+005 5.661e+008 1.000e+000 1.580e-003 5.623e-008 
1.268e-006 1.740e+005 5.661e+008 1.000e+000 1.569e-003 6.417e-008 
1.368e-006 1.872e+005 5.661e+008 1.000e+000 1.558e-003 7.295e-008 
1.464e-006 1.998e+005 5.661e+008 1.000e+000 1.558e-003 8.200e-008 
1.555e-006 2.117e+005 5.661e+008 1.000e+000 1.569e-003 9.096e-008 
1.646e-006 2.234e+005 5.661e+008 1.000e+000 1.569e-003 1.003e-007 
1.734e-006 2.349e+005 5.661e+008 1.000e+000 1.572e-003 1.099e-007 
1.823e-006 2.463e+005 5.661e+008 1.000e+000 1.591e-003 1.200e-007 
1.912e-006 2.575e+005 5.661e+008 1.000e+000 1.677e-003 1.304e-007 
1.997e-006 2.683e+005 5.661e+008 1.000e+000 1.903e-003 1.408e-007 
2.079e-006 2.788e+005 5.661e+008 1.000e+000 2.189e-003 1.513e-007 
2.163e-006 2.892e+005 5.661e+008 1.000e+000 2.420e-003 1.622e-007 
2.245e-006 2.995e+005 5.661e+008 1.000e+000 2.855e-003 1.733e-007 
2.328e-006 3.098e+005 5.661e+008 1.000e+000 3.371e-003 1.849e-007 
2.410e-006 3.200e+005 5.661e+008 1.000e+000 3.626e-003 1.966e-007 
2.490e-006 3.299e+005 5.661e+008 1.000e+000 3.719e-003 2.085e-007 
2.568e-006 3.394e+005 5.662e+008 1.000e+000 3.722e-003 2.204e-007 
2.646e-006 3.490e+005 5.662e+008 1.000e+000 3.733e-003 2.325e-007 
2.724e-006 3.584e+005 5.662e+008 1.000e+000 3.738e-003 2.450e-007 
2.800e-006 3.676e+005 5.662e+008 1.000e+000 3.777e-003 2.578e-007 
2.861e-006 3.748e+005 5.663e+008 1.000e+000 4.046e-003 2.682e-007 
2.885e-006 3.778e+005 5.663e+008 1.000e+000 4.007e-003 2.725e-007 
2.910e-006 3.807e+005 5.663e+008 1.000e+000 3.987e-003 2.767e-007 
2.935e-006 3.837e+005 5.663e+008 1.000e+000 3.967e-003 2.809e-007 
2.959e-006 3.866e+005 5.663e+008 1.000e+000 3.929e-003 2.851e-007 
2.984e-006 3.896e+005 5.663e+008 1.000e+000 3.903e-003 2.892e-007 
3.009e-006 3.926e+005 5.663e+008 1.000e+000 3.844e-003 2.934e-007 
3.033e-006 3.956e+005 5.663e+008 1.000e+000 3.761e-003 2.975e-007 
3.077e-006 4.008e+005 5.664e+008 1.000e+000 3.494e-003 3.047e-007 
3.150e-006 4.096e+005 5.664e+008 1.000e+000 3.485e-003 3.167e-007 
3.225e-006 4.187e+005 5.664e+008 1.000e+000 3.471e-003 3.291e-007 
3.301e-006 4.278e+005 5.665e+008 1.000e+000 3.454e-003 3.415e-007 
3.374e-006 4.367e+005 5.665e+008 1.000e+000 3.448e-003 3.537e-007 
3.445e-006 4.452e+005 5.666e+008 1.000e+000 3.440e-003 3.655e-007 
3.512e-006 4.532e+005 5.666e+008 1.000e+000 3.445e-003 3.767e-007 
3.575e-006 4.609e+005 5.667e+008 1.000e+000 3.437e-003 3.875e-007 
3.636e-006 4.682e+005 5.668e+008 1.000e+000 3.444e-003 3.979e-007 
3.696e-006 4.753e+005 5.668e+008 1.000e+000 3.428e-003 4.081e-007 
3.728e-006 4.792e+005 5.669e+008 1.000e+000 3.484e-003 4.137e-007 
3.746e-006 4.813e+005 5.669e+008 1.000e+000 3.490e-003 4.168e-007 
3.764e-006 4.834e+005 5.669e+008 1.000e+000 3.493e-003 4.199e-007 
3.781e-006 4.855e+005 5.670e+008 1.000e+000 3.515e-003 4.230e-007 
3.799e-006 4.876e+005 5.670e+008 1.000e+000 3.511e-003 4.261e-007 
3.817e-006 4.898e+005 5.670e+008 1.000e+000 3.512e-003 4.292e-007 
3.834e-006 4.919e+005 5.670e+008 1.000e+000 3.530e-003 4.323e-007 
3.852e-006 4.940e+005 5.671e+008 1.000e+000 3.529e-003 4.354e-007 
3.870e-006 4.961e+005 5.671e+008 1.000e+000 3.547e-003 4.385e-007 
3.887e-006 4.982e+005 5.671e+008 1.000e+000 3.532e-003 4.416e-007 
3.906e-006 5.004e+005 5.671e+008 1.000e+000 3.581e-003 4.450e-007 
3.928e-006 5.030e+005 5.672e+008 1.000e+000 3.583e-003 4.489e-007 
3.949e-006 5.056e+005 5.672e+008 1.000e+000 3.583e-003 4.527e-007 
3.971e-006 5.081e+005 5.673e+008 1.000e+000 3.578e-003 4.566e-007 
3.993e-006 5.107e+005 5.673e+008 1.000e+000 3.589e-003 4.605e-007 
4.014e-006 5.132e+005 5.673e+008 1.000e+000 3.519e-003 4.643e-007 
4.035e-006 5.156e+005 5.674e+008 1.000e+000 3.529e-003 4.681e-007 
4.056e-006 5.181e+005 5.674e+008 1.000e+000 3.479e-003 4.719e-007 
4.078e-006 5.208e+005 5.675e+008 1.000e+000 3.547e-003 4.760e-007 
4.152e-006 5.295e+005 5.674e+008 1.000e+000 3.792e-003 4.898e-007 
4.230e-006 5.384e+005 5.669e+008 1.000e+000 3.889e-003 5.064e-007 
4.306e-006 5.469e+005 5.667e+008 1.000e+000 3.944e-003 5.228e-007 
4.378e-006 5.550e+005 5.666e+008 1.000e+000 4.037e-003 5.389e-007 
4.449e-006 5.630e+005 5.665e+008 1.000e+000 4.078e-003 5.548e-007 
4.520e-006 5.709e+005 5.665e+008 1.000e+000 4.141e-003 5.707e-007 
4.588e-006 5.786e+005 5.664e+008 1.000e+000 4.169e-003 5.864e-007 
4.654e-006 5.859e+005 5.664e+008 1.000e+000 4.155e-003 6.014e-007 
4.717e-006 5.929e+005 5.664e+008 1.000e+000 4.149e-003 6.161e-007 
4.777e-006 5.996e+005 5.664e+008 1.000e+000 4.218e-003 6.303e-007 
4.840e-006 6.065e+005 5.664e+008 1.000e+000 4.214e-003 6.452e-007 
4.907e-006 6.139e+005 5.664e+008 1.000e+000 4.272e-003 6.613e-007 
4.971e-006 6.209e+005 5.667e+008 1.000e+000 5.015e-003 6.771e-007 
4.987e-006 6.225e+005 5.671e+008 1.000e+000 7.894e-003 6.808e-007 
5.002e-006 6.242e+005 5.658e+008 1.000e+000 6.792e-003 6.846e-007 
5.035e-006 6.277e+005 5.638e+008 1.000e+000 5.009e-003 6.927e-007 
5.110e-006 6.361e+005 5.621e+008 1.000e+000 4.905e-003 7.105e-007 
5.186e-006 6.446e+005 5.609e+008 1.000e+000 4.760e-003 7.279e-007 
5.260e-006 6.529e+005 5.600e+008 1.000e+000 4.581e-003 7.443e-007 
5.337e-006 6.616e+005 5.592e+008 1.000e+000 4.486e-003 7.611e-007 
5.414e-006 6.703e+005 5.585e+008 1.000e+000 4.496e-003 7.776e-007 
5.489e-006 6.788e+005 5.579e+008 1.000e+000 4.496e-003 7.937e-007 
5.566e-006 6.875e+005 5.573e+008 1.000e+000 4.478e-003 8.102e-007 
5.642e-006 6.962e+005 5.568e+008 1.000e+000 4.486e-003 8.266e-007 
5.714e-006 7.044e+005 5.564e+008 1.000e+000 4.450e-003 8.420e-007 
5.786e-006 7.125e+005 5.560e+008 1.000e+000 4.479e-003 8.572e-007 
5.860e-006 7.210e+005 5.557e+008 1.000e+000 4.466e-003 8.730e-007 
5.926e-006 7.285e+005 5.554e+008 1.000e+000 4.466e-003 8.871e-007 
5.990e-006 7.358e+005 5.552e+008 1.000e+000 4.461e-003 9.007e-007 
6.051e-006 7.427e+005 5.550e+008 1.000e+000 4.470e-003 9.137e-007 
6.110e-006 7.495e+005 5.548e+008 1.000e+000 4.437e-003 9.263e-007 
6.170e-006 7.563e+005 5.546e+008 1.000e+000 4.390e-003 9.388e-007 
6.231e-006 7.632e+005 5.545e+008 1.000e+000 4.356e-003 9.516e-007 
6.292e-006 7.703e+005 5.543e+008 1.000e+000 4.401e-003 9.645e-007 
6.354e-006 7.774e+005 5.542e+008 1.000e+000 4.454e-003 9.776e-007 
6.415e-006 7.843e+005 5.541e+008 1.000e+000 4.495e-003 9.904e-007 
6.476e-006 7.912e+005 5.540e+008 1.000e+000 4.498e-003 1.003e-006 
6.539e-006 7.984e+005 5.540e+008 1.000e+000 4.540e-003 1.017e-006 
6.601e-006 8.055e+005 5.539e+008 1.000e+000 4.592e-003 1.030e-006 
6.665e-006 8.128e+005 5.539e+008 1.000e+000 4.579e-003 1.043e-006 
6.730e-006 8.201e+005 5.539e+008 1.000e+000 4.542e-003 1.057e-006 
6.792e-006 8.273e+005 5.539e+008 1.000e+000 4.559e-003 1.070e-006 
6.855e-006 8.344e+005 5.539e+008 1.000e+000 4.561e-003 1.084e-006 
6.917e-006 8.414e+005 5.539e+008 1.000e+000 4.565e-003 1.097e-006 
6.981e-006 8.487e+005 5.539e+008 1.000e+000 4.570e-003 1.111e-006 
7.047e-006 8.562e+005 5.540e+008 1.000e+000 4.573e-003 1.125e-006 
7.113e-006 8.637e+005 5.540e+008 1.000e+000 4.552e-003 1.139e-006 
7.178e-006 8.711e+005 5.541e+008 1.000e+000 4.594e-003 1.153e-006 
7.244e-006 8.786e+005 5.542e+008 1.000e+000 4.602e-003 1.167e-006 
7.306e-006 8.857e+005 5.544e+008 1.000e+000 4.818e-003 1.181e-006 
7.373e-006 8.932e+005 5.545e+008 1.000e+000 4.563e-003 1.195e-006 
7.443e-006 9.011e+005 5.547e+008 1.000e+000 4.544e-003 1.210e-006 
7.500e-006 9.076e+005 5.548e+008 1.000e+000 4.482e-003 1.223e-006 
7.570e-006 9.154e+005 5.549e+008 1.000e+000 4.436e-003 1.238e-006 
7.638e-006 9.231e+005 5.550e+008 1.000e+000 4.453e-003 1.253e-006 
7.710e-006 9.312e+005 5.552e+008 1.000e+000 4.529e-003 1.269e-006 
7.788e-006 9.400e+005 5.554e+008 1.000e+000 4.526e-003 1.286e-006 
7.856e-006 9.476e+005 5.555e+008 1.000e+000 4.548e-003 1.302e-006 
7.915e-006 9.543e+005 5.557e+008 1.000e+000 4.535e-003 1.315e-006 
7.986e-006 9.622e+005 5.559e+008 1.000e+000 4.567e-003 1.331e-006 
8.057e-006 9.700e+005 5.561e+008 1.000e+000 4.645e-003 1.347e-006 
8.128e-006 9.780e+005 5.563e+008 1.000e+000 4.684e-003 1.364e-006 
8.202e-006 9.862e+005 5.566e+008 1.000e+000 4.733e-003 1.381e-006 
8.277e-006 9.944e+005 5.568e+008 1.000e+000 4.806e-003 1.399e-006 
8.341e-006 1.001e+006 5.570e+008 1.000e+000 4.857e-003 1.414e-006 
8.409e-006 1.009e+006 5.573e+008 1.000e+000 4.888e-003 1.430e-006 
8.474e-006 1.016e+006 5.576e+008 1.000e+000 4.977e-003 1.446e-006 
8.548e-006 1.024e+006 5.580e+008 1.000e+000 5.098e-003 1.464e-006 
8.585e-006 1.028e+006 5.582e+008 1.000e+000 5.427e-003 1.473e-006 
8.603e-006 1.030e+006 5.583e+008 1.000e+000 5.311e-003 1.477e-006 
8.621e-006 1.032e+006 5.584e+008 1.000e+000 5.273e-003 1.482e-006 
8.670e-006 1.038e+006 5.586e+008 1.000e+000 4.917e-003 1.493e-006 
8.744e-006 1.046e+006 5.588e+008 1.000e+000 4.827e-003 1.510e-006 
8.808e-006 1.053e+006 5.591e+008 1.000e+000 4.840e-003 1.525e-006 
8.871e-006 1.060e+006 5.593e+008 1.000e+000 4.798e-003 1.539e-006 
8.952e-006 1.069e+006 5.595e+008 1.000e+000 4.833e-003 1.558e-006 
9.029e-006 1.078e+006 5.598e+008 1.000e+000 4.825e-003 1.575e-006 
9.083e-006 1.084e+006 5.600e+008 1.000e+000 4.744e-003 1.587e-006 
9.161e-006 1.093e+006 5.603e+008 1.000e+000 4.787e-003 1.604e-006 
9.228e-006 1.100e+006 5.605e+008 1.000e+000 4.745e-003 1.619e-006 
9.290e-006 1.107e+006 5.607e+008 1.000e+000 4.713e-003 1.632e-006 
9.346e-006 1.113e+006 5.609e+008 1.000e+000 4.650e-003 1.645e-006 
9.394e-006 1.119e+006 5.611e+008 1.000e+000 4.643e-003 1.655e-006 
9.416e-006 1.121e+006 5.613e+008 1.000e+000 4.653e-003 1.659e-006 
9.438e-006 1.124e+006 5.614e+008 1.000e+000 4.601e-003 1.664e-006 
9.477e-006 1.128e+006 5.615e+008 1.000e+000 4.641e-003 1.672e-006 
9.546e-006 1.136e+006 5.618e+008 1.000e+000 4.704e-003 1.687e-006 
9.611e-006 1.144e+006 5.621e+008 1.000e+000 4.696e-003 1.701e-006 
9.671e-006 1.151e+006 5.624e+008 1.000e+000 4.721e-003 1.713e-006 
9.718e-006 1.156e+006 5.626e+008 1.000e+000 4.699e-003 1.723e-006 
9.758e-006 1.160e+006 5.628e+008 1.000e+000 4.707e-003 1.732e-006 
9.791e-006 1.164e+006 5.630e+008 1.000e+000 4.728e-003 1.739e-006 
9.820e-006 1.167e+006 5.632e+008 1.000e+000 4.737e-003 1.745e-006 
9.846e-006 1.170e+006 5.633e+008 1.000e+000 4.780e-003 1.751e-006 
9.875e-006 1.174e+006 5.635e+008 1.000e+000 4.803e-003 1.757e-006 
9.905e-006 1.177e+006 5.637e+008 1.000e+000 4.809e-003 1.764e-006 
9.935e-006 1.180e+006 5.639e+008 1.000e+000 4.775e-003 1.770e-006 
9.965e-006 1.184e+006 5.641e+008 1.000e+000 4.746e-003 1.777e-006 
9.994e-006 1.187e+006 5.643e+008 1.000e+000 4.775e-003 1.783e-006 
1.002e-005 1.190e+006 5.645e+008 1.000e+000 4.745e-003 1.789e-006 
1.005e-005 1.193e+006 5.646e+008 1.000e+000 4.956e-003 1.795e-006 
1.007e-005 1.196e+006 5.648e+008 1.000e+000 4.962e-003 1.800e-006 
1.010e-005 1.199e+006 5.650e+008 1.000e+000 4.930e-003 1.806e-006 
1.012e-005 1.202e+006 5.652e+008 1.000e+000 4.974e-003 1.812e-006 
1.015e-005 1.204e+006 5.654e+008 1.000e+000 4.970e-003 1.817e-006 
1.021e-005 1.212e+006 5.659e+008 1.000e+000 4.816e-003 1.832e-006 
1.029e-005 1.221e+006 5.645e+008 1.000e+000 5.386e-003 1.852e-006 
1.038e-005 1.230e+006 5.641e+008 1.000e+000 5.314e-003 1.875e-006 
1.047e-005 1.239e+006 5.641e+008 1.000e+000 5.438e-003 1.897e-006 
1.056e-005 1.249e+006 5.642e+008 1.000e+000 5.556e-003 1.923e-006 
1.066e-005 1.259e+006 5.644e+008 1.000e+000 5.633e-003 1.949e-006 
1.076e-005 1.270e+006 5.646e+008 1.000e+000 5.681e-003 1.976e-006 
1.086e-005 1.280e+006 5.649e+008 1.000e+000 5.723e-003 2.004e-006 
1.096e-005 1.291e+006 5.652e+008 1.000e+000 5.767e-003 2.033e-006 
1.106e-005 1.301e+006 5.655e+008 1.000e+000 5.822e-003 2.062e-006 
1.116e-005 1.311e+006 5.657e+008 1.000e+000 5.891e-003 2.090e-006 
1.126e-005 1.322e+006 5.661e+008 1.000e+000 5.982e-003 2.121e-006 
1.136e-005 1.332e+006 5.664e+008 1.000e+000 6.071e-003 2.152e-006 
1.145e-005 1.341e+006 5.667e+008 1.000e+000 6.225e-003 2.179e-006 
1.152e-005 1.348e+006 5.669e+008 1.000e+000 6.318e-003 2.200e-006 
1.161e-005 1.357e+006 5.672e+008 1.000e+000 6.674e-003 2.229e-006 
1.171e-005 1.366e+006 5.676e+008 1.000e+000 6.705e-003 2.258e-006 
1.180e-005 1.376e+006 5.679e+008 1.000e+000 6.754e-003 2.289e-006 
1.190e-005 1.385e+006 5.683e+008 1.000e+000 6.803e-003 2.321e-006 
1.199e-005 1.394e+006 5.686e+008 1.000e+000 6.870e-003 2.349e-006 
1.206e-005 1.400e+006 5.688e+008 1.000e+000 6.914e-003 2.371e-006 
1.211e-005 1.406e+006 5.690e+008 1.000e+000 6.951e-003 2.390e-006 
1.220e-005 1.414e+006 5.694e+008 1.000e+000 6.986e-003 2.418e-006 
1.228e-005 1.422e+006 5.697e+008 1.000e+000 7.036e-003 2.446e-006 
1.235e-005 1.429e+006 5.700e+008 1.000e+000 7.072e-003 2.471e-006 
1.243e-005 1.436e+006 5.704e+008 1.000e+000 7.121e-003 2.499e-006 
1.251e-005 1.444e+006 5.708e+008 1.000e+000 7.180e-003 2.527e-006 
1.259e-005 1.451e+006 5.711e+008 1.000e+000 7.228e-003 2.553e-006 
1.265e-005 1.457e+006 5.715e+008 1.000e+000 7.295e-003 2.577e-006 
1.272e-005 1.463e+006 5.719e+008 1.000e+000 7.346e-003 2.601e-006 
1.278e-005 1.469e+006 5.722e+008 1.000e+000 7.379e-003 2.623e-006 
1.284e-005 1.474e+006 5.726e+008 1.000e+000 7.458e-003 2.645e-006 
1.290e-005 1.479e+006 5.730e+008 1.000e+000 7.508e-003 2.666e-006 
1.295e-005 1.484e+006 5.714e+008 1.000e+000 8.003e-003 2.687e-006 
1.301e-005 1.489e+006 5.708e+008 1.000e+000 8.159e-003 2.710e-006 
1.306e-005 1.493e+006 5.705e+008 1.000e+000 8.216e-003 2.733e-006 
1.311e-005 1.498e+006 5.707e+008 1.000e+000 7.830e-003 2.756e-006 
1.317e-005 1.502e+006 5.711e+008 1.000e+000 7.708e-003 2.776e-006 
1.322e-005 1.507e+006 5.716e+008 1.000e+000 7.695e-003 2.798e-006 
1.328e-005 1.512e+006 5.721e+008 1.000e+000 7.708e-003 2.821e-006 
1.334e-005 1.517e+006 5.727e+008 1.000e+000 7.814e-003 2.845e-006 
1.337e-005 1.519e+006 5.730e+008 1.000e+000 7.913e-003 2.859e-006 
1.339e-005 1.522e+006 5.733e+008 1.000e+000 7.869e-003 2.869e-006 
1.341e-005 1.523e+006 5.735e+008 1.000e+000 7.852e-003 2.876e-006 
1.343e-005 1.525e+006 5.736e+008 1.000e+000 7.859e-003 2.883e-006 
1.344e-005 1.526e+006 5.738e+008 1.000e+000 7.816e-003 2.889e-006 
1.346e-005 1.528e+006 5.740e+008 1.000e+000 7.709e-003 2.896e-006 
1.348e-005 1.529e+006 5.742e+008 1.000e+000 7.607e-003 2.902e-006 
1.352e-005 1.533e+006 5.745e+008 1.000e+000 7.654e-003 2.919e-006 
1.357e-005 1.537e+006 5.750e+008 1.000e+000 7.722e-003 2.939e-006 
1.361e-005 1.541e+006 5.755e+008 1.000e+000 7.719e-003 2.957e-006 
1.365e-005 1.544e+006 5.759e+008 1.000e+000 7.678e-003 2.972e-006 
1.368e-005 1.546e+006 5.763e+008 1.000e+000 7.801e-003 2.984e-006 
1.371e-005 1.549e+006 5.766e+008 1.000e+000 7.830e-003 2.996e-006 
1.374e-005 1.551e+006 5.770e+008 1.000e+000 7.928e-003 3.008e-006 
1.377e-005 1.554e+006 5.775e+008 1.000e+000 7.999e-003 3.020e-006 
1.380e-005 1.556e+006 5.779e+008 1.000e+000 8.026e-003 3.032e-006 
1.382e-005 1.559e+006 5.783e+008 1.000e+000 8.036e-003 3.044e-006 
1.385e-005 1.561e+006 5.787e+008 1.000e+000 8.109e-003 3.056e-006 
1.388e-005 1.564e+006 5.792e+008 1.000e+000 8.145e-003 3.069e-006 
1.391e-005 1.566e+006 5.796e+008 1.000e+000 8.184e-003 3.081e-006 
1.394e-005 1.568e+006 5.801e+008 1.000e+000 8.230e-003 3.093e-006 
1.397e-005 1.571e+006 5.805e+008 1.000e+000 8.216e-003 3.106e-006 
1.400e-005 1.573e+006 5.810e+008 1.000e+000 8.197e-003 3.118e-006 
1.403e-005 1.576e+006 5.815e+008 1.000e+000 8.218e-003 3.131e-006 
1.406e-005 1.578e+006 5.819e+008 1.000e+000 8.240e-003 3.143e-006 
1.409e-005 1.581e+006 5.824e+008 1.000e+000 8.275e-003 3.156e-006 
1.412e-005 1.583e+006 5.829e+008 1.000e+000 8.285e-003 3.168e-006 
1.415e-005 1.585e+006 5.834e+008 1.000e+000 8.275e-003 3.181e-006 
1.418e-005 1.588e+006 5.839e+008 1.000e+000 8.305e-003 3.193e-006 
1.420e-005 1.590e+006 5.844e+008 1.000e+000 8.351e-003 3.206e-006 
1.423e-005 1.593e+006 5.849e+008 1.000e+000 8.357e-003 3.219e-006 
1.426e-005 1.595e+006 5.854e+008 1.000e+000 8.351e-003 3.232e-006 
1.429e-005 1.597e+006 5.860e+008 1.000e+000 8.382e-003 3.244e-006 
1.432e-005 1.600e+006 5.865e+008 1.000e+000 8.387e-003 3.257e-006 
1.435e-005 1.602e+006 5.870e+008 1.000e+000 8.450e-003 3.270e-006 
1.438e-005 1.604e+006 5.876e+008 1.000e+000 8.480e-003 3.283e-006 
1.441e-005 1.607e+006 5.882e+008 1.000e+000 8.729e-003 3.296e-006 
1.444e-005 1.609e+006 5.887e+008 1.000e+000 8.666e-003 3.309e-006 
1.447e-005 1.611e+006 5.892e+008 1.000e+000 8.385e-003 3.322e-006 
1.450e-005 1.614e+006 5.898e+008 1.000e+000 8.274e-003 3.335e-006 
1.453e-005 1.616e+006 5.903e+008 1.000e+000 8.271e-003 3.348e-006 
1.456e-005 1.619e+006 5.909e+008 1.000e+000 8.254e-003 3.361e-006 
1.459e-005 1.621e+006 5.915e+008 1.000e+000 8.207e-003 3.373e-006 
1.461e-005 1.623e+006 5.921e+008 1.000e+000 8.202e-003 3.386e-006 
1.464e-005 1.626e+006 5.928e+008 1.000e+000 8.146e-003 3.399e-006 
1.467e-005 1.628e+006 5.934e+008 1.000e+000 8.104e-003 3.411e-006 
1.470e-005 1.631e+006 5.941e+008 1.000e+000 8.084e-003 3.424e-006 
1.473e-005 1.633e+006 5.947e+008 1.000e+000 8.057e-003 3.437e-006 
1.476e-005 1.635e+006 5.954e+008 1.000e+000 8.020e-003 3.450e-006 
1.479e-005 1.638e+006 5.961e+008 1.000e+000 7.959e-003 3.462e-006 
1.482e-005 1.640e+006 5.968e+008 1.000e+000 7.910e-003 3.475e-006 
1.485e-005 1.643e+006 5.975e+008 1.000e+000 7.890e-003 3.488e-006 
1.488e-005 1.645e+006 5.982e+008 1.000e+000 7.840e-003 3.501e-006 
1.491e-005 1.647e+006 5.989e+008 1.000e+000 7.896e-003 3.513e-006 
1.494e-005 1.650e+006 5.997e+008 1.000e+000 7.812e-003 3.526e-006 
1.497e-005 1.652e+006 6.004e+008 1.000e+000 7.847e-003 3.539e-006 
1.499e-005 1.654e+006 6.012e+008 1.000e+000 7.767e-003 3.552e-006 
1.502e-005 1.657e+006 6.019e+008 1.000e+000 7.759e-003 3.564e-006 
1.505e-005 1.659e+006 6.027e+008 1.000e+000 7.768e-003 3.577e-006 
1.510e-005 1.663e+006 6.041e+008 1.000e+000 7.739e-003 3.599e-006 
1.516e-005 1.668e+006 6.056e+008 1.000e+000 7.757e-003 3.625e-006 
1.522e-005 1.673e+006 6.074e+008 1.000e+000 7.807e-003 3.652e-006 
1.528e-005 1.677e+006 6.092e+008 1.000e+000 7.819e-003 3.679e-006 
1.535e-005 1.683e+006 6.112e+008 1.000e+000 7.892e-003 3.708e-006 
1.541e-005 1.688e+006 6.133e+008 1.000e+000 8.031e-003 3.739e-006 
1.548e-005 1.693e+006 6.156e+008 1.000e+000 8.145e-003 3.772e-006 
1.555e-005 1.699e+006 6.180e+008 1.000e+000 8.201e-003 3.805e-006 
1.563e-005 1.704e+006 6.207e+008 1.000e+000 8.224e-003 3.841e-006 
1.571e-005 1.710e+006 6.237e+008 1.000e+000 8.240e-003 3.880e-006 
1.579e-005 1.717e+006 6.268e+008 1.000e+000 8.345e-003 3.920e-006 
1.587e-005 1.722e+006 6.299e+008 1.000e+000 8.408e-003 3.959e-006 
1.595e-005 1.728e+006 6.331e+008 1.000e+000 8.466e-003 3.998e-006 
1.604e-005 1.735e+006 6.371e+008 1.000e+000 8.527e-003 4.045e-006 
1.610e-005 1.739e+006 6.400e+008 1.000e+000 8.781e-003 4.078e-006 
1.612e-005 1.740e+006 6.407e+008 1.000e+000 8.962e-003 4.086e-006 
1.614e-005 1.741e+006 6.414e+008 1.000e+000 9.038e-003 4.095e-006 
1.615e-005 1.742e+006 6.421e+008 1.000e+000 8.990e-003 4.103e-006 
1.617e-005 1.744e+006 6.428e+008 1.000e+000 8.941e-003 4.111e-006 
1.619e-005 1.745e+006 6.435e+008 1.000e+000 8.939e-003 4.120e-006 
1.620e-005 1.746e+006 6.442e+008 1.000e+000 9.154e-003 4.128e-006 
1.622e-005 1.747e+006 6.449e+008 1.000e+000 9.087e-003 4.137e-006 
1.624e-005 1.748e+006 6.456e+008 1.000e+000 9.053e-003 4.145e-006 
1.625e-005 1.749e+006 6.463e+008 1.000e+000 8.994e-003 4.153e-006 
1.627e-005 1.750e+006 6.470e+008 1.000e+000 8.922e-003 4.162e-006 
1.629e-005 1.752e+006 6.478e+008 1.000e+000 8.967e-003 4.170e-006 
1.630e-005 1.753e+006 6.485e+008 1.000e+000 9.376e-003 4.179e-006 
1.632e-005 1.754e+006 6.492e+008 1.000e+000 9.256e-003 4.187e-006 
1.633e-005 1.755e+006 6.499e+008 1.000e+000 9.132e-003 4.195e-006 
1.635e-005 1.756e+006 6.506e+008 1.000e+000 9.114e-003 4.204e-006 
1.637e-005 1.757e+006 6.513e+008 1.000e+000 9.172e-003 4.212e-006 
1.638e-005 1.759e+006 6.520e+008 1.000e+000 9.123e-003 4.221e-006 
1.640e-005 1.760e+006 6.528e+008 1.000e+000 9.090e-003 4.229e-006 
1.642e-005 1.761e+006 6.536e+008 1.000e+000 9.415e-003 4.238e-006 
1.643e-005 1.762e+006 6.543e+008 1.000e+000 9.332e-003 4.246e-006 
1.649e-005 1.766e+006 6.561e+008 1.000e+000 8.486e-003 4.276e-006 
1.661e-005 1.774e+006 6.609e+008 1.000e+000 8.434e-003 4.335e-006 
1.670e-005 1.780e+006 6.652e+008 1.000e+000 8.528e-003 4.386e-006 
1.678e-005 1.786e+006 6.688e+008 1.000e+000 8.708e-003 4.428e-006 
1.686e-005 1.791e+006 6.727e+008 1.000e+000 8.791e-003 4.474e-006 
1.694e-005 1.796e+006 6.766e+008 1.000e+000 8.866e-003 4.518e-006 
1.702e-005 1.801e+006 6.731e+008 1.000e+000 9.927e-003 4.565e-006 
1.711e-005 1.806e+006 6.734e+008 1.000e+000 9.995e-003 4.619e-006 
1.720e-005 1.811e+006 6.750e+008 1.000e+000 1.003e-002 4.669e-006 
1.722e-005 1.812e+006 6.754e+008 1.000e+000 1.006e-002 4.681e-006 
1.725e-005 1.814e+006 6.762e+008 1.000e+000 9.889e-003 4.701e-006 
1.727e-005 1.815e+006 6.767e+008 1.000e+000 9.820e-003 4.714e-006 
1.729e-005 1.816e+006 6.719e+008 1.000e+000 1.069e-002 4.727e-006 
1.731e-005 1.818e+006 6.694e+008 1.000e+000 1.048e-002 4.741e-006 
1.733e-005 1.819e+006 6.679e+008 1.000e+000 1.034e-002 4.755e-006 
1.736e-005 1.820e+006 6.670e+008 1.000e+000 1.019e-002 4.770e-006 
1.740e-005 1.823e+006 6.656e+008 1.000e+000 1.037e-002 4.798e-006 
1.750e-005 1.828e+006 6.645e+008 1.000e+000 1.045e-002 4.862e-006 
1.760e-005 1.833e+006 6.647e+008 1.000e+000 1.044e-002 4.923e-006 
1.770e-005 1.838e+006 6.655e+008 1.000e+000 1.049e-002 4.990e-006 
1.781e-005 1.844e+006 6.669e+008 1.000e+000 1.046e-002 5.057e-006 
1.791e-005 1.849e+006 6.685e+008 1.000e+000 1.046e-002 5.120e-006 
1.801e-005 1.854e+006 6.706e+008 1.000e+000 1.045e-002 5.186e-006 
1.811e-005 1.859e+006 6.728e+008 1.000e+000 1.041e-002 5.251e-006 
1.820e-005 1.863e+006 6.751e+008 1.000e+000 1.042e-002 5.312e-006 
1.830e-005 1.868e+006 6.778e+008 1.000e+000 1.043e-002 5.376e-006 
1.837e-005 1.871e+006 6.798e+008 1.000e+000 1.041e-002 5.423e-006 
1.843e-005 1.874e+006 6.818e+008 1.000e+000 1.051e-002 5.465e-006 
1.846e-005 1.876e+006 6.826e+008 1.000e+000 1.042e-002 5.483e-006 
1.848e-005 1.877e+006 6.834e+008 1.000e+000 1.049e-002 5.501e-006 
1.851e-005 1.878e+006 6.842e+008 1.000e+000 1.049e-002 5.519e-006 
1.854e-005 1.880e+006 6.850e+008 1.000e+000 1.048e-002 5.537e-006 
1.857e-005 1.881e+006 6.858e+008 1.000e+000 1.051e-002 5.555e-006 
1.859e-005 1.882e+006 6.866e+008 1.000e+000 1.056e-002 5.573e-006 
1.862e-005 1.884e+006 6.874e+008 1.000e+000 1.058e-002 5.591e-006 
1.868e-005 1.887e+006 6.867e+008 1.000e+000 1.048e-002 5.632e-006 
1.875e-005 1.890e+006 6.880e+008 1.000e+000 1.045e-002 5.677e-006 
1.882e-005 1.894e+006 6.897e+008 1.000e+000 1.048e-002 5.724e-006 
1.890e-005 1.898e+006 6.917e+008 1.000e+000 1.046e-002 5.773e-006 
1.897e-005 1.901e+006 6.937e+008 1.000e+000 1.051e-002 5.818e-006 
1.904e-005 1.904e+006 6.959e+008 1.000e+000 1.054e-002 5.865e-006 
1.911e-005 1.908e+006 6.984e+008 1.000e+000 1.061e-002 5.915e-006 
1.918e-005 1.911e+006 7.009e+008 1.000e+000 1.065e-002 5.963e-006 
1.925e-005 1.914e+006 7.034e+008 1.000e+000 1.067e-002 6.010e-006 
1.931e-005 1.917e+006 7.057e+008 1.000e+000 1.069e-002 6.051e-006 
1.937e-005 1.920e+006 7.082e+008 1.000e+000 1.086e-002 6.095e-006 
1.941e-005 1.921e+006 7.099e+008 1.000e+000 1.104e-002 6.123e-006 
1.943e-005 1.922e+006 7.108e+008 1.000e+000 1.067e-002 6.138e-006 
1.950e-005 1.925e+006 7.132e+008 1.000e+000 1.071e-002 6.181e-006 
1.952e-005 1.926e+006 7.141e+008 1.000e+000 1.064e-002 6.194e-006 
1.954e-005 1.927e+006 7.150e+008 1.000e+000 1.064e-002 6.209e-006 
1.956e-005 1.928e+006 7.158e+008 1.000e+000 1.060e-002 6.223e-006 
1.958e-005 1.929e+006 7.167e+008 1.000e+000 1.058e-002 6.238e-006 
1.960e-005 1.930e+006 7.177e+008 1.000e+000 1.055e-002 6.253e-006 
1.962e-005 1.931e+006 7.187e+008 1.000e+000 1.053e-002 6.268e-006 
1.965e-005 1.932e+006 7.199e+008 1.000e+000 1.047e-002 6.286e-006 
1.967e-005 1.933e+006 7.210e+008 1.000e+000 1.047e-002 6.303e-006 
1.975e-005 1.936e+006 7.234e+008 1.000e+000 1.095e-002 6.357e-006 
1.982e-005 1.939e+006 7.267e+008 1.000e+000 1.108e-002 6.414e-006 
1.990e-005 1.941e+006 7.300e+008 1.000e+000 1.116e-002 6.470e-006 
1.998e-005 1.944e+006 7.330e+008 1.000e+000 1.156e-002 6.532e-006 
2.006e-005 1.947e+006 7.354e+008 1.000e+000 1.117e-002 6.591e-006 
2.010e-005 1.948e+006 7.370e+008 1.000e+000 1.220e-002 6.623e-006 
2.017e-005 1.951e+006 7.372e+008 1.000e+000 1.091e-002 6.674e-006 
2.024e-005 1.954e+006 7.400e+008 1.000e+000 1.060e-002 6.732e-006 
2.033e-005 1.957e+006 7.439e+008 1.000e+000 1.036e-002 6.794e-006 
2.040e-005 1.959e+006 7.458e+008 1.000e+000 1.058e-002 6.849e-006 
2.048e-005 1.962e+006 7.492e+008 1.000e+000 1.037e-002 6.909e-006 
2.056e-005 1.965e+006 7.534e+008 1.000e+000 1.019e-002 6.968e-006 
2.064e-005 1.968e+006 7.582e+008 1.000e+000 1.012e-002 7.027e-006 
2.069e-005 1.969e+006 7.616e+008 1.000e+000 1.012e-002 7.067e-006 
2.072e-005 1.971e+006 7.638e+008 1.000e+000 1.017e-002 7.095e-006 
2.075e-005 1.971e+006 7.657e+008 1.000e+000 1.014e-002 7.116e-006 
2.078e-005 1.972e+006 7.677e+008 1.000e+000 9.996e-003 7.136e-006 
2.081e-005 1.973e+006 7.698e+008 1.000e+000 9.929e-003 7.157e-006 
2.083e-005 1.974e+006 7.721e+008 1.000e+000 1.001e-002 7.178e-006 
2.086e-005 1.975e+006 7.744e+008 1.000e+000 1.006e-002 7.199e-006 
2.089e-005 1.976e+006 7.767e+008 1.000e+000 1.012e-002 7.219e-006 
2.092e-005 1.977e+006 7.791e+008 1.000e+000 1.012e-002 7.240e-006 
2.094e-005 1.978e+006 7.816e+008 1.000e+000 1.008e-002 7.261e-006 
2.097e-005 1.979e+006 7.841e+008 1.000e+000 1.009e-002 7.282e-006 
2.100e-005 1.980e+006 7.867e+008 1.000e+000 1.007e-002 7.303e-006 
2.103e-005 1.981e+006 7.894e+008 1.000e+000 1.005e-002 7.324e-006 
2.105e-005 1.982e+006 7.921e+008 1.000e+000 1.024e-002 7.345e-006 
2.108e-005 1.983e+006 7.949e+008 1.000e+000 1.027e-002 7.366e-006 
2.111e-005 1.984e+006 7.957e+008 1.000e+000 1.050e-002 7.388e-006 
2.113e-005 1.984e+006 7.979e+008 1.000e+000 1.043e-002 7.409e-006 
2.116e-005 1.985e+006 8.003e+008 1.000e+000 1.051e-002 7.431e-006 
2.119e-005 1.986e+006 8.030e+008 1.000e+000 1.080e-002 7.454e-006 
2.122e-005 1.986e+006 7.950e+008 1.000e+000 1.121e-002 7.478e-006 
2.124e-005 1.987e+006 7.904e+008 1.000e+000 1.121e-002 7.501e-006 
2.127e-005 1.988e+006 7.885e+008 1.000e+000 1.120e-002 7.524e-006 
2.130e-005 1.988e+006 7.878e+008 1.000e+000 1.120e-002 7.547e-006 
2.133e-005 1.989e+006 7.878e+008 1.000e+000 1.135e-002 7.570e-006 
2.135e-005 1.989e+006 7.886e+008 1.000e+000 2.151e-002 7.594e-006 
2.138e-005 1.990e+006 7.422e+008 1.000e+000 1.236e-002 7.618e-006 
2.141e-005 1.991e+006 7.346e+008 1.000e+000 1.222e-002 7.640e-006 
2.144e-005 1.992e+006 7.305e+008 1.000e+000 1.205e-002 7.661e-006 
2.146e-005 1.992e+006 7.279e+008 1.000e+000 1.181e-002 7.682e-006 
2.149e-005 1.993e+006 7.263e+008 1.000e+000 1.157e-002 7.704e-006 
2.152e-005 1.994e+006 7.254e+008 1.000e+000 1.140e-002 7.725e-006 
2.155e-005 1.995e+006 7.250e+008 1.000e+000 1.128e-002 7.745e-006 
2.157e-005 1.996e+006 7.247e+008 1.000e+000 1.117e-002 7.766e-006 
2.160e-005 1.997e+006 7.248e+008 1.000e+000 1.112e-002 7.787e-006 
2.163e-005 1.998e+006 7.250e+008 1.000e+000 1.106e-002 7.808e-006 
2.166e-005 1.999e+006 7.254e+008 1.000e+000 1.103e-002 7.828e-006 
2.168e-005 2.000e+006 7.259e+008 1.000e+000 1.107e-002 7.849e-006 
2.171e-005 2.001e+006 7.267e+008 1.000e+000 1.135e-002 7.870e-006 
2.174e-005 2.002e+006 7.117e+008 1.000e+000 1.272e-002 7.893e-006 
2.176e-005 2.002e+006 7.075e+008 1.000e+000 1.267e-002 7.917e-006 
2.179e-005 2.003e+006 7.050e+008 1.000e+000 1.266e-002 7.940e-006 
2.182e-005 2.003e+006 7.033e+008 1.000e+000 1.262e-002 7.963e-006 
2.185e-005 2.004e+006 7.019e+008 1.000e+000 1.259e-002 7.986e-006 
2.187e-005 2.005e+006 7.009e+008 1.000e+000 1.251e-002 8.009e-006 
2.190e-005 2.005e+006 7.001e+008 1.000e+000 1.250e-002 8.032e-006 
2.193e-005 2.006e+006 6.994e+008 1.000e+000 1.252e-002 8.054e-006 
2.196e-005 2.007e+006 6.989e+008 1.000e+000 1.253e-002 8.077e-006 
2.198e-005 2.007e+006 6.985e+008 1.000e+000 1.253e-002 8.100e-006 
2.201e-005 2.008e+006 6.982e+008 1.000e+000 1.252e-002 8.122e-006 
2.203e-005 2.009e+006 6.980e+008 1.000e+000 1.217e-002 8.141e-006 
2.205e-005 2.009e+006 6.979e+008 1.000e+000 1.216e-002 8.158e-006 
2.207e-005 2.010e+006 6.978e+008 1.000e+000 1.218e-002 8.175e-006 
2.211e-005 2.010e+006 6.977e+008 1.000e+000 1.215e-002 8.202e-006 
2.216e-005 2.012e+006 6.978e+008 1.000e+000 1.218e-002 8.248e-006 
2.219e-005 2.013e+006 6.980e+008 1.000e+000 1.218e-002 8.273e-006 
2.223e-005 2.014e+006 6.972e+008 1.000e+000 1.184e-002 8.301e-006 
2.228e-005 2.015e+006 6.974e+008 1.000e+000 1.163e-002 8.340e-006 
2.233e-005 2.017e+006 6.982e+008 1.000e+000 1.149e-002 8.379e-006 
2.238e-005 2.019e+006 6.993e+008 1.000e+000 1.137e-002 8.417e-006 
2.243e-005 2.020e+006 7.007e+008 1.000e+000 1.123e-002 8.454e-006 
2.248e-005 2.022e+006 7.022e+008 1.000e+000 1.109e-002 8.490e-006 
2.252e-005 2.024e+006 7.039e+008 1.000e+000 1.106e-002 8.526e-006 
2.255e-005 2.025e+006 7.048e+008 1.000e+000 1.109e-002 8.544e-006 
2.257e-005 2.026e+006 7.057e+008 1.000e+000 1.107e-002 8.560e-006 
2.259e-005 2.026e+006 7.067e+008 1.000e+000 1.106e-002 8.577e-006 
2.262e-005 2.027e+006 7.077e+008 1.000e+000 1.076e-002 8.594e-006 
2.264e-005 2.028e+006 7.087e+008 1.000e+000 1.058e-002 8.610e-006 
2.267e-005 2.029e+006 7.099e+008 1.000e+000 1.040e-002 8.629e-006 
2.271e-005 2.031e+006 7.119e+008 1.000e+000 1.067e-002 8.664e-006 
2.276e-005 2.033e+006 7.141e+008 1.000e+000 1.064e-002 8.699e-006 
2.281e-005 2.035e+006 7.164e+008 1.000e+000 1.066e-002 8.735e-006 
2.286e-005 2.037e+006 7.185e+008 1.000e+000 1.065e-002 8.767e-006 
2.291e-005 2.039e+006 7.209e+008 1.000e+000 1.068e-002 8.802e-006 
2.296e-005 2.041e+006 7.235e+008 1.000e+000 1.070e-002 8.840e-006 
2.302e-005 2.044e+006 7.269e+008 1.000e+000 1.082e-002 8.887e-006 
2.305e-005 2.045e+006 7.286e+008 1.000e+000 1.097e-002 8.911e-006 
2.307e-005 2.046e+006 7.295e+008 1.000e+000 1.104e-002 8.924e-006 
2.309e-005 2.046e+006 7.304e+008 1.000e+000 1.113e-002 8.936e-006 
2.313e-005 2.047e+006 7.265e+008 1.000e+000 1.170e-002 8.972e-006 
2.319e-005 2.049e+006 7.270e+008 1.000e+000 1.177e-002 9.018e-006 
2.324e-005 2.050e+006 7.142e+008 1.000e+000 1.342e-002 9.059e-006 
2.329e-005 2.051e+006 7.051e+008 1.000e+000 1.327e-002 9.107e-006 
2.334e-005 2.051e+006 7.003e+008 1.000e+000 1.322e-002 9.154e-006 
2.339e-005 2.052e+006 6.975e+008 1.000e+000 1.315e-002 9.196e-006 
2.344e-005 2.052e+006 6.953e+008 1.000e+000 1.311e-002 9.242e-006 
2.349e-005 2.053e+006 6.935e+008 1.000e+000 1.313e-002 9.289e-006 
2.354e-005 2.054e+006 6.921e+008 1.000e+000 1.319e-002 9.334e-006 
2.358e-005 2.054e+006 6.911e+008 1.000e+000 1.326e-002 9.372e-006 
2.361e-005 2.055e+006 6.905e+008 1.000e+000 1.330e-002 9.398e-006 
2.364e-005 2.055e+006 6.900e+008 1.000e+000 1.331e-002 9.424e-006 
2.367e-005 2.055e+006 6.894e+008 1.000e+000 1.330e-002 9.454e-006 
2.370e-005 2.056e+006 6.889e+008 1.000e+000 1.328e-002 9.483e-006 
2.374e-005 2.056e+006 6.884e+008 1.000e+000 1.332e-002 9.515e-006 
2.378e-005 2.057e+006 6.879e+008 1.000e+000 1.329e-002 9.550e-006 
2.382e-005 2.057e+006 6.875e+008 1.000e+000 1.332e-002 9.586e-006 
2.386e-005 2.058e+006 6.870e+008 1.000e+000 1.338e-002 9.626e-006 
2.390e-005 2.058e+006 6.866e+008 1.000e+000 1.346e-002 9.668e-006 
2.395e-005 2.059e+006 6.862e+008 1.000e+000 1.342e-002 9.713e-006 
2.401e-005 2.060e+006 6.858e+008 1.000e+000 1.352e-002 9.760e-006 
2.406e-005 2.060e+006 6.854e+008 1.000e+000 1.361e-002 9.808e-006 
2.411e-005 2.061e+006 6.851e+008 1.000e+000 1.374e-002 9.857e-006 
2.416e-005 2.061e+006 6.848e+008 1.000e+000 1.377e-002 9.905e-006 
2.421e-005 2.062e+006 6.845e+008 1.000e+000 1.384e-002 9.954e-006 
2.426e-005 2.062e+006 6.843e+008 1.000e+000 1.385e-002 1.000e-005 
2.432e-005 2.062e+006 6.840e+008 1.000e+000 1.385e-002 1.005e-005 
2.437e-005 2.063e+006 6.838e+008 1.000e+000 1.393e-002 1.010e-005 
2.442e-005 2.063e+006 6.836e+008 1.000e+000 1.401e-002 1.015e-005 
2.447e-005 2.064e+006 6.835e+008 1.000e+000 1.406e-002 1.019e-005 
2.452e-005 2.064e+006 6.833e+008 1.000e+000 1.413e-002 1.024e-005 
2.457e-005 2.064e+006 6.832e+008 1.000e+000 1.412e-002 1.029e-005 
2.462e-005 2.065e+006 6.830e+008 1.000e+000 1.415e-002 1.034e-005 
2.467e-005 2.065e+006 6.829e+008 1.000e+000 1.419e-002 1.038e-005 
2.472e-005 2.065e+006 6.827e+008 1.000e+000 1.428e-002 1.043e-005 
2.476e-005 2.065e+006 6.826e+008 1.000e+000 1.426e-002 1.048e-005 
2.481e-005 2.066e+006 6.825e+008 1.000e+000 1.423e-002 1.053e-005 
2.486e-005 2.066e+006 6.824e+008 1.000e+000 1.432e-002 1.057e-005 
2.491e-005 2.066e+006 6.823e+008 1.000e+000 1.441e-002 1.062e-005 
2.495e-005 2.066e+006 6.823e+008 1.000e+000 1.460e-002 1.066e-005 
2.498e-005 2.066e+006 6.823e+008 1.000e+000 1.391e-002 1.069e-005 
2.503e-005 2.067e+006 6.823e+008 1.000e+000 1.362e-002 1.073e-005 
2.508e-005 2.067e+006 6.825e+008 1.000e+000 1.338e-002 1.078e-005 
2.512e-005 2.068e+006 6.827e+008 1.000e+000 1.336e-002 1.082e-005 
2.514e-005 2.068e+006 6.829e+008 1.000e+000 1.329e-002 1.084e-005 
2.517e-005 2.069e+006 6.831e+008 1.000e+000 1.326e-002 1.086e-005 
2.522e-005 2.069e+006 6.821e+008 1.000e+000 1.417e-002 1.091e-005 
2.528e-005 2.069e+006 6.819e+008 1.000e+000 1.423e-002 1.096e-005 
2.533e-005 2.070e+006 6.818e+008 1.000e+000 1.438e-002 1.102e-005 
2.538e-005 2.070e+006 6.817e+008 1.000e+000 1.452e-002 1.107e-005 
2.544e-005 2.070e+006 6.816e+008 1.000e+000 1.451e-002 1.112e-005 
2.549e-005 2.070e+006 6.816e+008 1.000e+000 1.451e-002 1.117e-005 
2.554e-005 2.070e+006 6.816e+008 1.000e+000 1.451e-002 1.122e-005 
2.559e-005 2.070e+006 6.815e+008 1.000e+000 1.452e-002 1.127e-005 
2.563e-005 2.070e+006 6.815e+008 1.000e+000 1.452e-002 1.131e-005 
2.568e-005 2.070e+006 6.815e+008 1.000e+000 1.450e-002 1.136e-005 
2.573e-005 2.071e+006 6.815e+008 1.000e+000 1.463e-002 1.141e-005 
2.578e-005 2.071e+006 6.814e+008 1.000e+000 1.463e-002 1.146e-005 
2.581e-005 2.071e+006 6.815e+008 1.000e+000 1.448e-002 1.149e-005 
2.584e-005 2.071e+006 6.815e+008 1.000e+000 1.433e-002 1.152e-005 
2.587e-005 2.071e+006 6.816e+008 1.000e+000 1.422e-002 1.155e-005 
2.590e-005 2.071e+006 6.815e+008 1.000e+000 1.460e-002 1.157e-005 
2.593e-005 2.071e+006 6.802e+008 1.000e+000 1.410e-002 1.161e-005 
2.598e-005 2.072e+006 6.794e+008 1.000e+000 1.408e-002 1.165e-005 
2.603e-005 2.072e+006 6.790e+008 1.000e+000 1.406e-002 1.169e-005 
2.607e-005 2.072e+006 6.787e+008 1.000e+000 1.399e-002 1.174e-005 
2.612e-005 2.073e+006 6.786e+008 1.000e+000 1.401e-002 1.178e-005 
2.616e-005 2.073e+006 6.785e+008 1.000e+000 1.402e-002 1.183e-005 
2.620e-005 2.073e+006 6.786e+008 1.000e+000 1.418e-002 1.186e-005 
2.623e-005 2.074e+006 6.786e+008 1.000e+000 1.340e-002 1.188e-005 
2.625e-005 2.074e+006 6.788e+008 1.000e+000 1.448e-002 1.190e-005 
2.627e-005 2.074e+006 6.789e+008 1.000e+000 1.471e-002 1.192e-005 
2.628e-005 2.075e+006 6.790e+008 1.000e+000 1.458e-002 1.193e-005 
2.630e-005 2.075e+006 6.791e+008 1.000e+000 1.393e-002 1.195e-005 
2.632e-005 2.076e+006 6.792e+008 1.000e+000 1.395e-002 1.197e-005 
2.634e-005 2.076e+006 6.793e+008 1.000e+000 1.336e-002 1.198e-005 
2.636e-005 2.076e+006 6.795e+008 1.000e+000 1.370e-002 1.200e-005 
2.638e-005 2.077e+006 6.796e+008 1.000e+000 1.344e-002 1.201e-005 
2.640e-005 2.077e+006 6.798e+008 1.000e+000 1.320e-002 1.203e-005 
2.641e-005 2.078e+006 6.801e+008 1.000e+000 1.353e-002 1.205e-005 
2.644e-005 2.078e+006 6.803e+008 1.000e+000 1.293e-002 1.206e-005 
2.646e-005 2.079e+006 6.806e+008 1.000e+000 1.283e-002 1.208e-005 
2.648e-005 2.079e+006 6.809e+008 1.000e+000 1.273e-002 1.210e-005 
2.652e-005 2.080e+006 6.815e+008 1.000e+000 1.231e-002 1.213e-005 
2.657e-005 2.081e+006 6.804e+008 1.000e+000 1.300e-002 1.217e-005 
2.661e-005 2.082e+006 6.804e+008 1.000e+000 1.297e-002 1.221e-005 
2.666e-005 2.083e+006 6.806e+008 1.000e+000 1.299e-002 1.226e-005 
2.671e-005 2.084e+006 6.810e+008 1.000e+000 1.293e-002 1.230e-005 
2.675e-005 2.084e+006 6.815e+008 1.000e+000 1.290e-002 1.234e-005 
2.680e-005 2.085e+006 6.820e+008 1.000e+000 1.297e-002 1.238e-005 
2.684e-005 2.086e+006 6.826e+008 1.000e+000 1.300e-002 1.241e-005 
2.689e-005 2.087e+006 6.832e+008 1.000e+000 1.299e-002 1.245e-005 
2.693e-005 2.088e+006 6.839e+008 1.000e+000 1.300e-002 1.249e-005 
2.698e-005 2.088e+006 6.846e+008 1.000e+000 1.296e-002 1.253e-005 
2.703e-005 2.089e+006 6.854e+008 1.000e+000 1.292e-002 1.258e-005 
2.707e-005 2.090e+006 6.862e+008 1.000e+000 1.290e-002 1.262e-005 
2.712e-005 2.091e+006 6.870e+008 1.000e+000 1.289e-002 1.266e-005 
2.716e-005 2.092e+006 6.878e+008 1.000e+000 1.289e-002 1.270e-005 
2.721e-005 2.093e+006 6.888e+008 1.000e+000 1.286e-002 1.274e-005 
2.726e-005 2.093e+006 6.898e+008 1.000e+000 1.283e-002 1.278e-005 
2.731e-005 2.094e+006 6.909e+008 1.000e+000 1.290e-002 1.283e-005 
2.736e-005 2.095e+006 6.920e+008 1.000e+000 1.289e-002 1.287e-005 
2.741e-005 2.096e+006 6.931e+008 1.000e+000 1.306e-002 1.291e-005 
2.746e-005 2.097e+006 6.943e+008 1.000e+000 1.310e-002 1.296e-005 
2.751e-005 2.097e+006 6.956e+008 1.000e+000 1.316e-002 1.300e-005 
2.756e-005 2.098e+006 6.938e+008 1.000e+000 1.417e-002 1.305e-005 
2.761e-005 2.098e+006 6.895e+008 1.000e+000 1.416e-002 1.310e-005 
2.766e-005 2.098e+006 6.878e+008 1.000e+000 1.416e-002 1.314e-005 
2.770e-005 2.099e+006 6.867e+008 1.000e+000 1.415e-002 1.319e-005 
2.775e-005 2.099e+006 6.860e+008 1.000e+000 1.412e-002 1.323e-005 
2.780e-005 2.099e+006 6.855e+008 1.000e+000 1.412e-002 1.328e-005 
2.785e-005 2.099e+006 6.851e+008 1.000e+000 1.408e-002 1.333e-005 
2.790e-005 2.100e+006 6.847e+008 1.000e+000 1.419e-002 1.337e-005 
2.794e-005 2.100e+006 6.845e+008 1.000e+000 1.428e-002 1.342e-005 
2.799e-005 2.100e+006 6.842e+008 1.000e+000 1.429e-002 1.346e-005 
2.804e-005 2.100e+006 6.840e+008 1.000e+000 1.438e-002 1.351e-005 
2.808e-005 2.100e+006 6.838e+008 1.000e+000 1.442e-002 1.356e-005 
2.813e-005 2.100e+006 6.837e+008 1.000e+000 1.457e-002 1.360e-005 
2.818e-005 2.101e+006 6.836e+008 1.000e+000 1.464e-002 1.365e-005 
2.823e-005 2.101e+006 6.835e+008 1.000e+000 1.480e-002 1.370e-005 
2.827e-005 2.100e+006 6.834e+008 1.000e+000 1.510e-002 1.374e-005 
2.829e-005 2.100e+006 6.835e+008 1.000e+000 1.492e-002 1.377e-005 
2.831e-005 2.100e+006 6.834e+008 1.000e+000 1.460e-002 1.378e-005 
2.833e-005 2.101e+006 6.834e+008 1.000e+000 1.437e-002 1.380e-005 
2.834e-005 2.101e+006 6.834e+008 1.000e+000 1.426e-002 1.381e-005 
2.836e-005 2.101e+006 6.834e+008 1.000e+000 1.413e-002 1.383e-005 
2.837e-005 2.101e+006 6.834e+008 1.000e+000 1.408e-002 1.384e-005 
2.839e-005 2.101e+006 6.834e+008 1.000e+000 1.404e-002 1.386e-005 
2.841e-005 2.101e+006 6.835e+008 1.000e+000 1.392e-002 1.387e-005 
2.842e-005 2.102e+006 6.835e+008 1.000e+000 1.390e-002 1.389e-005 
2.844e-005 2.102e+006 6.836e+008 1.000e+000 1.389e-002 1.390e-005 
2.846e-005 2.102e+006 6.830e+008 1.000e+000 1.377e-002 1.392e-005 
2.848e-005 2.102e+006 6.824e+008 1.000e+000 1.409e-002 1.394e-005 
2.853e-005 2.103e+006 6.816e+008 1.000e+000 1.416e-002 1.399e-005 
2.857e-005 2.103e+006 6.812e+008 1.000e+000 1.416e-002 1.403e-005 
2.862e-005 2.103e+006 6.809e+008 1.000e+000 1.419e-002 1.407e-005 
2.866e-005 2.103e+006 6.807e+008 1.000e+000 1.420e-002 1.411e-005 
2.871e-005 2.104e+006 6.805e+008 1.000e+000 1.426e-002 1.416e-005 
2.876e-005 2.104e+006 6.802e+008 1.000e+000 1.447e-002 1.420e-005 
2.880e-005 2.104e+006 6.791e+008 1.000e+000 1.452e-002 1.425e-005 
2.883e-005 2.104e+006 6.791e+008 1.000e+000 1.436e-002 1.428e-005 
2.887e-005 2.104e+006 6.792e+008 1.000e+000 1.386e-002 1.432e-005 
2.892e-005 2.105e+006 6.796e+008 1.000e+000 1.351e-002 1.436e-005 
2.896e-005 2.105e+006 6.800e+008 1.000e+000 1.329e-002 1.440e-005 
2.901e-005 2.106e+006 6.806e+008 1.000e+000 1.313e-002 1.444e-005 
2.906e-005 2.107e+006 6.812e+008 1.000e+000 1.304e-002 1.448e-005 
2.910e-005 2.108e+006 6.818e+008 1.000e+000 1.293e-002 1.452e-005 
2.914e-005 2.108e+006 6.824e+008 1.000e+000 1.290e-002 1.456e-005 
2.918e-005 2.109e+006 6.831e+008 1.000e+000 1.283e-002 1.459e-005 
2.922e-005 2.110e+006 6.838e+008 1.000e+000 1.276e-002 1.463e-005 
2.926e-005 2.111e+006 6.845e+008 1.000e+000 1.270e-002 1.466e-005 
2.930e-005 2.112e+006 6.853e+008 1.000e+000 1.268e-002 1.469e-005 
2.934e-005 2.113e+006 6.862e+008 1.000e+000 1.262e-002 1.473e-005 
2.938e-005 2.114e+006 6.857e+008 1.000e+000 1.290e-002 1.476e-005 
2.942e-005 2.115e+006 6.859e+008 1.000e+000 1.278e-002 1.479e-005 
2.946e-005 2.116e+006 6.863e+008 1.000e+000 1.269e-002 1.482e-005 
2.949e-005 2.116e+006 6.867e+008 1.000e+000 1.274e-002 1.486e-005 
2.953e-005 2.117e+006 6.872e+008 1.000e+000 1.270e-002 1.489e-005 
2.957e-005 2.118e+006 6.878e+008 1.000e+000 1.258e-002 1.492e-005 
2.961e-005 2.119e+006 6.885e+008 1.000e+000 1.254e-002 1.495e-005 
2.965e-005 2.120e+006 6.892e+008 1.000e+000 1.249e-002 1.498e-005 
2.969e-005 2.121e+006 6.900e+008 1.000e+000 1.245e-002 1.502e-005 
2.973e-005 2.122e+006 6.910e+008 1.000e+000 1.240e-002 1.505e-005 
2.976e-005 2.123e+006 6.919e+008 1.000e+000 1.210e-002 1.508e-005 
2.980e-005 2.124e+006 6.929e+008 1.000e+000 1.170e-002 1.511e-005 
2.983e-005 2.125e+006 6.937e+008 1.000e+000 1.181e-002 1.513e-005 
2.987e-005 2.126e+006 6.948e+008 1.000e+000 1.181e-002 1.517e-005 
2.991e-005 2.127e+006 6.959e+008 1.000e+000 1.184e-002 1.520e-005 
2.995e-005 2.128e+006 6.971e+008 1.000e+000 1.183e-002 1.523e-005 
2.999e-005 2.129e+006 6.984e+008 1.000e+000 1.186e-002 1.526e-005 
3.003e-005 2.130e+006 6.997e+008 1.000e+000 1.184e-002 1.529e-005 
3.007e-005 2.131e+006 7.011e+008 1.000e+000 1.178e-002 1.533e-005 
3.010e-005 2.132e+006 7.025e+008 1.000e+000 1.172e-002 1.536e-005 
3.014e-005 2.133e+006 7.038e+008 1.000e+000 1.171e-002 1.539e-005 
3.017e-005 2.134e+006 7.040e+008 1.000e+000 1.225e-002 1.541e-005 
3.019e-005 2.135e+006 7.040e+008 1.000e+000 1.239e-002 1.543e-005 
3.021e-005 2.135e+006 7.043e+008 1.000e+000 1.246e-002 1.545e-005 
3.023e-005 2.135e+006 7.048e+008 1.000e+000 1.251e-002 1.546e-005 
3.025e-005 2.136e+006 7.054e+008 1.000e+000 1.276e-002 1.548e-005 
3.027e-005 2.136e+006 7.037e+008 1.000e+000 1.249e-002 1.550e-005 
3.029e-005 2.137e+006 7.032e+008 1.000e+000 1.235e-002 1.552e-005 
3.031e-005 2.137e+006 7.032e+008 1.000e+000 1.228e-002 1.553e-005 
3.034e-005 2.138e+006 7.032e+008 1.000e+000 1.222e-002 1.555e-005 
3.036e-005 2.138e+006 7.034e+008 1.000e+000 1.221e-002 1.557e-005 
3.038e-005 2.139e+006 7.039e+008 1.000e+000 1.334e-002 1.558e-005 
3.040e-005 2.139e+006 7.011e+008 1.000e+000 1.572e-002 1.560e-005 
3.042e-005 2.140e+006 6.994e+008 1.000e+000 1.617e-002 1.562e-005 
3.044e-005 2.140e+006 6.939e+008 1.000e+000 1.352e-002 1.564e-005 
3.046e-005 2.140e+006 6.912e+008 1.000e+000 1.342e-002 1.565e-005 
3.048e-005 2.140e+006 6.894e+008 1.000e+000 1.337e-002 1.567e-005 
3.050e-005 2.141e+006 6.880e+008 1.000e+000 1.335e-002 1.569e-005 
3.052e-005 2.141e+006 6.869e+008 1.000e+000 1.339e-002 1.571e-005 
3.054e-005 2.141e+006 6.859e+008 1.000e+000 1.336e-002 1.573e-005 
3.056e-005 2.142e+006 6.851e+008 1.000e+000 1.334e-002 1.575e-005 
3.058e-005 2.142e+006 6.843e+008 1.000e+000 1.331e-002 1.576e-005 
3.060e-005 2.142e+006 6.837e+008 1.000e+000 1.328e-002 1.578e-005 
3.062e-005 2.143e+006 6.831e+008 1.000e+000 1.327e-002 1.580e-005 
3.064e-005 2.143e+006 6.826e+008 1.000e+000 1.326e-002 1.582e-005 
3.066e-005 2.143e+006 6.821e+008 1.000e+000 1.320e-002 1.584e-005 
3.068e-005 2.143e+006 6.818e+008 1.000e+000 1.321e-002 1.585e-005 
3.070e-005 2.144e+006 6.814e+008 1.000e+000 1.315e-002 1.587e-005 
3.072e-005 2.144e+006 6.811e+008 1.000e+000 1.329e-002 1.589e-005 
3.074e-005 2.144e+006 6.808e+008 1.000e+000 1.310e-002 1.591e-005 
3.076e-005 2.145e+006 6.806e+008 1.000e+000 1.310e-002 1.593e-005 
3.078e-005 2.145e+006 6.804e+008 1.000e+000 1.312e-002 1.594e-005 
3.080e-005 2.146e+006 6.802e+008 1.000e+000 1.313e-002 1.596e-005 
3.082e-005 2.146e+006 6.800e+008 1.000e+000 1.317e-002 1.598e-005 
3.084e-005 2.146e+006 6.799e+008 1.000e+000 1.314e-002 1.600e-005 
3.086e-005 2.147e+006 6.798e+008 1.000e+000 1.332e-002 1.602e-005 
3.088e-005 2.147e+006 6.798e+008 1.000e+000 1.306e-002 1.603e-005 
3.090e-005 2.147e+006 6.799e+008 1.000e+000 1.303e-002 1.605e-005 
3.092e-005 2.148e+006 6.800e+008 1.000e+000 1.301e-002 1.607e-005 
3.094e-005 2.148e+006 6.802e+008 1.000e+000 1.303e-002 1.609e-005 
3.096e-005 2.148e+006 6.804e+008 1.000e+000 1.301e-002 1.610e-005 
3.098e-005 2.149e+006 6.806e+008 1.000e+000 1.297e-002 1.612e-005 
3.100e-005 2.149e+006 6.809e+008 1.000e+000 1.298e-002 1.614e-005 
3.102e-005 2.150e+006 6.811e+008 1.000e+000 1.324e-002 1.616e-005 
3.104e-005 2.150e+006 6.808e+008 1.000e+000 1.321e-002 1.618e-005 
3.107e-005 2.150e+006 6.808e+008 1.000e+000 1.323e-002 1.619e-005 
3.109e-005 2.151e+006 6.808e+008 1.000e+000 1.316e-002 1.621e-005 
3.111e-005 2.151e+006 6.809e+008 1.000e+000 1.318e-002 1.623e-005 
3.113e-005 2.151e+006 6.811e+008 1.000e+000 1.316e-002 1.625e-005 
3.115e-005 2.152e+006 6.812e+008 1.000e+000 1.314e-002 1.626e-005 
3.117e-005 2.152e+006 6.814e+008 1.000e+000 1.312e-002 1.628e-005 
3.119e-005 2.152e+006 6.815e+008 1.000e+000 1.312e-002 1.630e-005 
3.121e-005 2.153e+006 6.817e+008 1.000e+000 1.311e-002 1.632e-005 
3.123e-005 2.153e+006 6.819e+008 1.000e+000 1.318e-002 1.634e-005 
3.125e-005 2.153e+006 6.821e+008 1.000e+000 1.312e-002 1.635e-005 
3.127e-005 2.154e+006 6.824e+008 1.000e+000 1.312e-002 1.637e-005 
3.129e-005 2.154e+006 6.826e+008 1.000e+000 1.309e-002 1.639e-005 
3.131e-005 2.154e+006 6.829e+008 1.000e+000 1.313e-002 1.641e-005 
3.133e-005 2.155e+006 6.831e+008 1.000e+000 1.313e-002 1.643e-005 
3.135e-005 2.155e+006 6.834e+008 1.000e+000 1.312e-002 1.644e-005 
3.137e-005 2.155e+006 6.837e+008 1.000e+000 1.312e-002 1.646e-005 
3.139e-005 2.156e+006 6.840e+008 1.000e+000 1.317e-002 1.648e-005 
3.141e-005 2.156e+006 6.843e+008 1.000e+000 1.316e-002 1.650e-005 
3.143e-005 2.156e+006 6.847e+008 1.000e+000 1.318e-002 1.652e-005 
3.145e-005 2.157e+006 6.850e+008 1.000e+000 1.319e-002 1.653e-005 
3.147e-005 2.157e+006 6.853e+008 1.000e+000 1.322e-002 1.655e-005 
3.149e-005 2.157e+006 6.857e+008 1.000e+000 1.319e-002 1.657e-005 
3.151e-005 2.158e+006 6.860e+008 1.000e+000 1.321e-002 1.659e-005 
3.153e-005 2.158e+006 6.864e+008 1.000e+000 1.321e-002 1.661e-005 
3.155e-005 2.158e+006 6.868e+008 1.000e+000 1.321e-002 1.662e-005 
3.157e-005 2.159e+006 6.872e+008 1.000e+000 1.318e-002 1.664e-005 
3.159e-005 2.159e+006 6.876e+008 1.000e+000 1.323e-002 1.666e-005 
3.161e-005 2.159e+006 6.880e+008 1.000e+000 1.324e-002 1.668e-005 
3.163e-005 2.160e+006 6.884e+008 1.000e+000 1.323e-002 1.670e-005 
3.165e-005 2.160e+006 6.888e+008 1.000e+000 1.324e-002 1.671e-005 
3.167e-005 2.160e+006 6.892e+008 1.000e+000 1.327e-002 1.673e-005 
3.169e-005 2.160e+006 6.897e+008 1.000e+000 1.335e-002 1.675e-005 
3.171e-005 2.161e+006 6.901e+008 1.000e+000 1.328e-002 1.677e-005 
3.173e-005 2.161e+006 6.905e+008 1.000e+000 1.331e-002 1.679e-005 
3.175e-005 2.161e+006 6.910e+008 1.000e+000 1.336e-002 1.681e-005 
3.177e-005 2.162e+006 6.915e+008 1.000e+000 1.335e-002 1.682e-005 
3.180e-005 2.162e+006 6.919e+008 1.000e+000 1.339e-002 1.684e-005 
3.182e-005 2.162e+006 6.923e+008 1.000e+000 1.340e-002 1.686e-005 
3.184e-005 2.162e+006 6.928e+008 1.000e+000 1.340e-002 1.688e-005 
3.186e-005 2.163e+006 6.933e+008 1.000e+000 1.344e-002 1.690e-005 
3.188e-005 2.163e+006 6.938e+008 1.000e+000 1.299e-002 1.692e-005 
3.190e-005 2.163e+006 6.943e+008 1.000e+000 1.261e-002 1.693e-005 
3.192e-005 2.164e+006 6.948e+008 1.000e+000 1.254e-002 1.695e-005 
3.194e-005 2.164e+006 6.954e+008 1.000e+000 1.237e-002 1.697e-005 
3.196e-005 2.165e+006 6.960e+008 1.000e+000 1.228e-002 1.698e-005 
3.198e-005 2.165e+006 6.967e+008 1.000e+000 1.219e-002 1.700e-005 
3.200e-005 2.166e+006 6.973e+008 1.000e+000 1.208e-002 1.702e-005 
3.202e-005 2.166e+006 6.980e+008 1.000e+000 1.198e-002 1.703e-005 
3.204e-005 2.167e+006 6.987e+008 1.000e+000 1.194e-002 1.705e-005 
3.206e-005 2.168e+006 6.995e+008 1.000e+000 1.179e-002 1.707e-005 
3.208e-005 2.168e+006 7.002e+008 1.000e+000 1.172e-002 1.708e-005 
3.210e-005 2.169e+006 7.002e+008 1.000e+000 1.229e-002 1.710e-005 
3.212e-005 2.169e+006 7.007e+008 1.000e+000 1.231e-002 1.712e-005 
3.214e-005 2.170e+006 7.012e+008 1.000e+000 1.228e-002 1.713e-005 
3.216e-005 2.170e+006 7.017e+008 1.000e+000 1.228e-002 1.715e-005 
3.218e-005 2.171e+006 7.023e+008 1.000e+000 1.231e-002 1.717e-005 
3.220e-005 2.171e+006 7.030e+008 1.000e+000 1.226e-002 1.718e-005 
3.222e-005 2.172e+006 7.036e+008 1.000e+000 1.212e-002 1.720e-005 
3.224e-005 2.172e+006 7.042e+008 1.000e+000 1.213e-002 1.722e-005 
3.226e-005 2.173e+006 7.049e+008 1.000e+000 1.214e-002 1.723e-005 
3.228e-005 2.173e+006 7.056e+008 1.000e+000 1.233e-002 1.725e-005 
3.230e-005 2.174e+006 7.063e+008 1.000e+000 1.212e-002 1.727e-005 
3.232e-005 2.174e+006 7.070e+008 1.000e+000 1.238e-002 1.728e-005 
3.234e-005 2.175e+006 7.077e+008 1.000e+000 1.214e-002 1.730e-005 
3.236e-005 2.175e+006 7.084e+008 1.000e+000 1.215e-002 1.732e-005 
3.238e-005 2.176e+006 7.092e+008 1.000e+000 1.222e-002 1.734e-005 
3.240e-005 2.176e+006 7.099e+008 1.000e+000 1.219e-002 1.735e-005 
3.242e-005 2.177e+006 7.107e+008 1.000e+000 1.251e-002 1.737e-005 
3.244e-005 2.177e+006 7.115e+008 1.000e+000 1.216e-002 1.739e-005 
3.246e-005 2.177e+006 7.123e+008 1.000e+000 1.216e-002 1.740e-005 
3.248e-005 2.178e+006 7.130e+008 1.000e+000 1.232e-002 1.742e-005 
3.250e-005 2.178e+006 7.139e+008 1.000e+000 1.215e-002 1.744e-005 
3.253e-005 2.179e+006 7.147e+008 1.000e+000 1.216e-002 1.746e-005 
3.255e-005 2.179e+006 7.155e+008 1.000e+000 1.222e-002 1.747e-005 
3.257e-005 2.180e+006 7.163e+008 1.000e+000 1.207e-002 1.749e-005 
3.259e-005 2.180e+006 7.172e+008 1.000e+000 1.203e-002 1.751e-005 
3.261e-005 2.181e+006 7.180e+008 1.000e+000 1.282e-002 1.752e-005 
3.263e-005 2.181e+006 7.190e+008 1.000e+000 1.328e-002 1.754e-005 
3.265e-005 2.181e+006 7.199e+008 1.000e+000 1.301e-002 1.756e-005 
3.267e-005 2.182e+006 7.209e+008 1.000e+000 1.318e-002 1.758e-005 
3.269e-005 2.182e+006 7.210e+008 1.000e+000 1.232e-002 1.759e-005 
3.271e-005 2.183e+006 7.215e+008 1.000e+000 1.252e-002 1.761e-005 
3.273e-005 2.183e+006 7.223e+008 1.000e+000 1.252e-002 1.763e-005 
3.275e-005 2.183e+006 7.231e+008 1.000e+000 1.255e-002 1.765e-005 
3.277e-005 2.184e+006 7.240e+008 1.000e+000 1.267e-002 1.766e-005 
3.279e-005 2.184e+006 7.249e+008 1.000e+000 1.281e-002 1.768e-005 
3.281e-005 2.184e+006 7.259e+008 1.000e+000 1.280e-002 1.770e-005 
3.283e-005 2.185e+006 7.268e+008 1.000e+000 1.284e-002 1.772e-005 
3.285e-005 2.185e+006 7.278e+008 1.000e+000 1.295e-002 1.774e-005 
3.287e-005 2.185e+006 7.287e+008 1.000e+000 1.305e-002 1.776e-005 
3.289e-005 2.185e+006 7.297e+008 1.000e+000 1.317e-002 1.777e-005 
3.291e-005 2.186e+006 7.307e+008 1.000e+000 1.298e-002 1.779e-005 
3.293e-005 2.186e+006 7.317e+008 1.000e+000 1.275e-002 1.781e-005 
3.295e-005 2.186e+006 7.327e+008 1.000e+000 1.274e-002 1.783e-005 
3.297e-005 2.187e+006 7.338e+008 1.000e+000 1.272e-002 1.785e-005 
3.299e-005 2.187e+006 7.346e+008 1.000e+000 1.284e-002 1.786e-005 
3.301e-005 2.187e+006 7.355e+008 1.000e+000 1.277e-002 1.788e-005 
3.303e-005 2.188e+006 7.365e+008 1.000e+000 1.287e-002 1.790e-005 
3.305e-005 2.188e+006 7.376e+008 1.000e+000 1.292e-002 1.792e-005 
3.307e-005 2.188e+006 7.386e+008 1.000e+000 1.279e-002 1.794e-005 
3.309e-005 2.188e+006 7.396e+008 1.000e+000 1.285e-002 1.796e-005 
3.311e-005 2.189e+006 7.406e+008 1.000e+000 1.294e-002 1.798e-005 
3.313e-005 2.189e+006 7.416e+008 1.000e+000 1.309e-002 1.799e-005 
3.315e-005 2.189e+006 7.427e+008 1.000e+000 1.293e-002 1.801e-005 
3.317e-005 2.189e+006 7.438e+008 1.000e+000 1.320e-002 1.803e-005 
3.319e-005 2.189e+006 7.450e+008 1.000e+000 1.335e-002 1.805e-005 
3.321e-005 2.189e+006 7.411e+008 1.000e+000 1.573e-002 1.807e-005 
3.324e-005 2.189e+006 7.402e+008 1.000e+000 1.631e-002 1.809e-005 
3.326e-005 2.189e+006 7.398e+008 1.000e+000 1.705e-002 1.811e-005 
3.328e-005 2.189e+006 7.398e+008 1.000e+000 1.819e-002 1.813e-005 
3.330e-005 2.189e+006 7.399e+008 1.000e+000 2.075e-002 1.815e-005 
3.332e-005 2.189e+006 7.402e+008 1.000e+000 2.262e-002 1.817e-005 
3.334e-005 2.189e+006 7.405e+008 1.000e+000 2.255e-002 1.820e-005 
3.336e-005 2.189e+006 7.409e+008 1.000e+000 2.218e-002 1.822e-005 
3.338e-005 2.189e+006 7.413e+008 1.000e+000 2.346e-002 1.824e-005 
3.340e-005 2.189e+006 7.419e+008 1.000e+000 2.372e-002 1.826e-005 
3.342e-005 2.189e+006 7.424e+008 1.000e+000 2.535e-002 1.828e-005 
3.344e-005 2.189e+006 7.430e+008 1.000e+000 2.626e-002 1.830e-005 
3.346e-005 2.189e+006 7.439e+008 1.000e+000 2.581e-002 1.832e-005 
3.348e-005 2.189e+006 7.447e+008 1.000e+000 2.499e-002 1.834e-005 
3.350e-005 2.189e+006 7.455e+008 1.000e+000 2.868e-002 1.836e-005 
3.352e-005 2.189e+006 7.463e+008 1.000e+000 3.077e-002 1.838e-005 
3.354e-005 2.189e+006 7.471e+008 1.000e+000 3.072e-002 1.840e-005 
3.356e-005 2.190e+006 7.479e+008 1.000e+000 3.015e-002 1.841e-005 
3.358e-005 2.190e+006 7.489e+008 1.000e+000 2.905e-002 1.843e-005 
3.360e-005 2.190e+006 7.498e+008 1.000e+000 3.039e-002 1.845e-005 
3.362e-005 2.190e+006 7.506e+008 1.000e+000 2.967e-002 1.847e-005 
3.364e-005 2.191e+006 7.514e+008 1.000e+000 3.181e-002 1.849e-005 
3.366e-005 2.191e+006 7.521e+008 1.000e+000 3.112e-002 1.851e-005 
3.368e-005 2.191e+006 7.523e+008 1.000e+000 2.519e-002 1.852e-005 
3.370e-005 2.192e+006 7.493e+008 1.000e+000 2.058e-002 1.854e-005 
3.372e-005 2.192e+006 7.475e+008 1.000e+000 1.641e-002 1.856e-005 
3.374e-005 2.192e+006 7.457e+008 1.000e+000 1.445e-002 1.858e-005 
3.376e-005 2.193e+006 7.441e+008 1.000e+000 1.222e-002 1.860e-005 
3.378e-005 2.193e+006 7.450e+008 1.000e+000 1.209e-002 1.861e-005 
3.380e-005 2.194e+006 7.459e+008 1.000e+000 1.193e-002 1.863e-005 
3.382e-005 2.194e+006 7.469e+008 1.000e+000 1.185e-002 1.865e-005 
3.384e-005 2.195e+006 7.480e+008 1.000e+000 1.175e-002 1.866e-005 
3.386e-005 2.195e+006 7.490e+008 1.000e+000 1.170e-002 1.868e-005 
3.388e-005 2.196e+006 7.501e+008 1.000e+000 1.156e-002 1.870e-005 
3.390e-005 2.196e+006 7.512e+008 1.000e+000 1.154e-002 1.872e-005 
3.392e-005 2.196e+006 7.524e+008 1.000e+000 1.149e-002 1.873e-005 
3.394e-005 2.197e+006 7.535e+008 1.000e+000 1.146e-002 1.875e-005 
3.397e-005 2.197e+006 7.546e+008 1.000e+000 1.147e-002 1.877e-005 
3.399e-005 2.198e+006 7.558e+008 1.000e+000 1.145e-002 1.878e-005 
3.401e-005 2.198e+006 7.570e+008 1.000e+000 1.147e-002 1.880e-005 
3.403e-005 2.199e+006 7.582e+008 1.000e+000 1.145e-002 1.882e-005 
3.405e-005 2.199e+006 7.595e+008 1.000e+000 1.143e-002 1.883e-005 
3.407e-005 2.200e+006 7.607e+008 1.000e+000 1.143e-002 1.885e-005 
3.409e-005 2.200e+006 7.620e+008 1.000e+000 1.148e-002 1.887e-005 
3.411e-005 2.201e+006 7.632e+008 1.000e+000 1.148e-002 1.889e-005 
3.413e-005 2.201e+006 7.645e+008 1.000e+000 1.150e-002 1.890e-005 
3.415e-005 2.202e+006 7.658e+008 1.000e+000 1.153e-002 1.892e-005 
3.417e-005 2.202e+006 7.671e+008 1.000e+000 1.155e-002 1.894e-005 
3.419e-005 2.202e+006 7.684e+008 1.000e+000 1.156e-002 1.895e-005 
3.421e-005 2.203e+006 7.698e+008 1.000e+000 1.155e-002 1.897e-005 
3.423e-005 2.203e+006 7.711e+008 1.000e+000 1.158e-002 1.899e-005 
3.425e-005 2.204e+006 7.725e+008 1.000e+000 1.155e-002 1.901e-005 
3.427e-005 2.204e+006 7.738e+008 1.000e+000 1.151e-002 1.902e-005 
3.429e-005 2.205e+006 7.752e+008 1.000e+000 1.158e-002 1.904e-005 
3.431e-005 2.205e+006 7.766e+008 1.000e+000 1.164e-002 1.906e-005 
3.433e-005 2.205e+006 7.781e+008 1.000e+000 1.166e-002 1.908e-005 
3.435e-005 2.206e+006 7.795e+008 1.000e+000 1.164e-002 1.909e-005 
3.437e-005 2.206e+006 7.809e+008 1.000e+000 1.167e-002 1.911e-005 
3.439e-005 2.206e+006 7.824e+008 1.000e+000 1.171e-002 1.913e-005 
3.441e-005 2.207e+006 7.838e+008 1.000e+000 1.180e-002 1.915e-005 
3.443e-005 2.207e+006 7.853e+008 1.000e+000 1.193e-002 1.917e-005 
3.445e-005 2.207e+006 7.819e+008 1.000e+000 1.308e-002 1.919e-005 
3.447e-005 2.207e+006 7.794e+008 1.000e+000 1.312e-002 1.921e-005 
3.449e-005 2.207e+006 7.782e+008 1.000e+000 1.306e-002 1.923e-005 
3.451e-005 2.207e+006 7.776e+008 1.000e+000 1.307e-002 1.925e-005 
3.453e-005 2.207e+006 7.773e+008 1.000e+000 1.311e-002 1.927e-005 
3.455e-005 2.207e+006 7.771e+008 1.000e+000 1.310e-002 1.929e-005 
3.457e-005 2.207e+006 7.771e+008 1.000e+000 1.310e-002 1.931e-005 
3.459e-005 2.207e+006 7.772e+008 1.000e+000 1.309e-002 1.933e-005 
3.461e-005 2.207e+006 7.773e+008 1.000e+000 1.310e-002 1.935e-005 
3.463e-005 2.208e+006 7.776e+008 1.000e+000 1.306e-002 1.937e-005 
3.465e-005 2.208e+006 7.778e+008 1.000e+000 1.306e-002 1.939e-005 
3.467e-005 2.208e+006 7.782e+008 1.000e+000 1.302e-002 1.941e-005 
3.470e-005 2.208e+006 7.785e+008 1.000e+000 1.309e-002 1.943e-005 
3.472e-005 2.208e+006 7.789e+008 1.000e+000 1.306e-002 1.945e-005 
3.474e-005 2.208e+006 7.793e+008 1.000e+000 1.306e-002 1.947e-005 
3.476e-005 2.208e+006 7.797e+008 1.000e+000 1.302e-002 1.949e-005 
3.478e-005 2.208e+006 7.802e+008 1.000e+000 1.303e-002 1.951e-005 
3.480e-005 2.208e+006 7.806e+008 1.000e+000 1.302e-002 1.953e-005 
3.482e-005 2.208e+006 7.811e+008 1.000e+000 1.299e-002 1.955e-005 
3.484e-005 2.208e+006 7.816e+008 1.000e+000 1.297e-002 1.957e-005 
3.486e-005 2.208e+006 7.820e+008 1.000e+000 1.300e-002 1.959e-005 
3.488e-005 2.208e+006 7.825e+008 1.000e+000 1.295e-002 1.961e-005 
3.490e-005 2.208e+006 7.830e+008 1.000e+000 1.299e-002 1.963e-005 
3.492e-005 2.208e+006 7.834e+008 1.000e+000 1.295e-002 1.965e-005 
3.494e-005 2.208e+006 7.840e+008 1.000e+000 1.292e-002 1.967e-005 
3.496e-005 2.208e+006 7.845e+008 1.000e+000 1.297e-002 1.969e-005 
3.498e-005 2.208e+006 7.850e+008 1.000e+000 1.291e-002 1.971e-005 
3.500e-005 2.208e+006 7.855e+008 1.000e+000 1.294e-002 1.973e-005 
3.502e-005 2.208e+006 7.861e+008 1.000e+000 1.296e-002 1.975e-005 
3.504e-005 2.208e+006 7.866e+008 1.000e+000 1.294e-002 1.977e-005 
3.506e-005 2.208e+006 7.871e+008 1.000e+000 1.295e-002 1.979e-005 
3.508e-005 2.208e+006 7.877e+008 1.000e+000 1.303e-002 1.981e-005 
3.510e-005 2.208e+006 7.883e+008 1.000e+000 1.308e-002 1.983e-005 
3.512e-005 2.208e+006 7.888e+008 1.000e+000 1.310e-002 1.985e-005 
3.514e-005 2.208e+006 7.894e+008 1.000e+000 1.310e-002 1.987e-005 
3.516e-005 2.208e+006 7.900e+008 1.000e+000 1.315e-002 1.989e-005 
3.518e-005 2.208e+006 7.906e+008 1.000e+000 1.326e-002 1.991e-005 
3.520e-005 2.208e+006 7.912e+008 1.000e+000 1.329e-002 1.993e-005 
3.522e-005 2.208e+006 7.918e+008 1.000e+000 1.334e-002 1.995e-005 
3.524e-005 2.208e+006 7.925e+008 1.000e+000 1.365e-002 1.997e-005 
3.526e-005 2.208e+006 7.931e+008 1.000e+000 1.361e-002 1.999e-005 
3.528e-005 2.208e+006 7.937e+008 1.000e+000 1.359e-002 2.001e-005 
3.530e-005 2.208e+006 7.943e+008 1.000e+000 1.357e-002 2.003e-005 
3.532e-005 2.208e+006 7.941e+008 1.000e+000 1.362e-002 2.005e-005 
3.534e-005 2.208e+006 7.942e+008 1.000e+000 1.362e-002 2.007e-005 
3.536e-005 2.208e+006 7.945e+008 1.000e+000 1.323e-002 2.009e-005 
3.538e-005 2.208e+006 7.950e+008 1.000e+000 1.337e-002 2.011e-005 
3.541e-005 2.208e+006 7.956e+008 1.000e+000 1.337e-002 2.013e-005 
3.543e-005 2.208e+006 7.870e+008 1.000e+000 1.311e-002 2.015e-005 
3.545e-005 2.209e+006 7.821e+008 1.000e+000 1.267e-002 2.017e-005 
3.547e-005 2.209e+006 7.787e+008 1.000e+000 1.246e-002 2.019e-005 
3.549e-005 2.209e+006 7.761e+008 1.000e+000 1.225e-002 2.020e-005 
3.551e-005 2.210e+006 7.744e+008 1.000e+000 1.223e-002 2.022e-005 
3.553e-005 2.211e+006 7.731e+008 1.000e+000 1.251e-002 2.024e-005 
3.555e-005 2.211e+006 7.716e+008 1.000e+000 1.261e-002 2.025e-005 
3.557e-005 2.212e+006 7.710e+008 1.000e+000 1.223e-002 2.027e-005 
3.559e-005 2.212e+006 7.706e+008 1.000e+000 1.210e-002 2.029e-005 
3.561e-005 2.213e+006 7.701e+008 1.000e+000 1.203e-002 2.030e-005 
3.563e-005 2.213e+006 7.700e+008 1.000e+000 1.223e-002 2.032e-005 
3.565e-005 2.214e+006 7.699e+008 1.000e+000 1.201e-002 2.033e-005 
3.567e-005 2.215e+006 7.701e+008 1.000e+000 1.200e-002 2.035e-005 
3.569e-005 2.215e+006 7.683e+008 1.000e+000 1.184e-002 2.037e-005 
3.571e-005 2.216e+006 7.685e+008 1.000e+000 1.167e-002 2.038e-005 
3.573e-005 2.216e+006 7.690e+008 1.000e+000 1.165e-002 2.040e-005 
3.575e-005 2.217e+006 7.696e+008 1.000e+000 1.154e-002 2.042e-005 
3.577e-005 2.217e+006 7.702e+008 1.000e+000 1.152e-002 2.043e-005 
3.579e-005 2.218e+006 7.709e+008 1.000e+000 1.153e-002 2.045e-005 
3.581e-005 2.218e+006 7.716e+008 1.000e+000 1.143e-002 2.047e-005 
3.583e-005 2.219e+006 7.723e+008 1.000e+000 1.144e-002 2.048e-005 
3.585e-005 2.220e+006 7.731e+008 1.000e+000 1.144e-002 2.050e-005 
3.587e-005 2.220e+006 7.739e+008 1.000e+000 1.141e-002 2.052e-005 
3.589e-005 2.221e+006 7.748e+008 1.000e+000 1.121e-002 2.053e-005 
3.591e-005 2.221e+006 7.758e+008 1.000e+000 1.125e-002 2.055e-005 
3.593e-005 2.222e+006 7.768e+008 1.000e+000 1.113e-002 2.057e-005 
3.595e-005 2.222e+006 7.779e+008 1.000e+000 1.103e-002 2.058e-005 
3.597e-005 2.223e+006 7.791e+008 1.000e+000 1.091e-002 2.060e-005 
3.599e-005 2.224e+006 7.803e+008 1.000e+000 1.089e-002 2.061e-005 
3.601e-005 2.224e+006 7.815e+008 1.000e+000 1.086e-002 2.063e-005 
3.603e-005 2.225e+006 7.828e+008 1.000e+000 1.076e-002 2.064e-005 
3.605e-005 2.226e+006 7.841e+008 1.000e+000 1.074e-002 2.066e-005 
3.607e-005 2.227e+006 7.854e+008 1.000e+000 1.062e-002 2.067e-005 
3.609e-005 2.227e+006 7.867e+008 1.000e+000 1.055e-002 2.069e-005 
3.611e-005 2.228e+006 7.880e+008 1.000e+000 1.053e-002 2.070e-005 
3.614e-005 2.229e+006 7.894e+008 1.000e+000 1.053e-002 2.072e-005 
3.616e-005 2.229e+006 7.908e+008 1.000e+000 1.054e-002 2.074e-005 
3.618e-005 2.230e+006 7.922e+008 1.000e+000 1.051e-002 2.075e-005 
3.620e-005 2.231e+006 7.936e+008 1.000e+000 1.049e-002 2.077e-005 
3.622e-005 2.232e+006 7.951e+008 1.000e+000 1.046e-002 2.078e-005 
3.624e-005 2.232e+006 7.965e+008 1.000e+000 1.047e-002 2.080e-005 
3.626e-005 2.233e+006 7.980e+008 1.000e+000 1.050e-002 2.081e-005 
3.628e-005 2.234e+006 7.995e+008 1.000e+000 1.039e-002 2.083e-005 
3.630e-005 2.235e+006 8.011e+008 1.000e+000 1.067e-002 2.084e-005 
3.632e-005 2.235e+006 8.026e+008 1.000e+000 1.060e-002 2.086e-005 
3.634e-005 2.236e+006 8.041e+008 1.000e+000 1.056e-002 2.087e-005 
3.636e-005 2.237e+006 8.057e+008 1.000e+000 1.052e-002 2.089e-005 
3.638e-005 2.238e+006 8.073e+008 1.000e+000 1.043e-002 2.090e-005 
3.640e-005 2.238e+006 8.089e+008 1.000e+000 1.042e-002 2.092e-005 
3.642e-005 2.239e+006 8.105e+008 1.000e+000 1.037e-002 2.093e-005 
3.644e-005 2.240e+006 8.122e+008 1.000e+000 1.036e-002 2.095e-005 
3.646e-005 2.241e+006 8.138e+008 1.000e+000 1.037e-002 2.096e-005 
3.648e-005 2.241e+006 8.155e+008 1.000e+000 1.039e-002 2.098e-005 
3.650e-005 2.242e+006 8.172e+008 1.000e+000 1.034e-002 2.099e-005 
3.652e-005 2.243e+006 8.189e+008 1.000e+000 1.037e-002 2.101e-005 
3.654e-005 2.244e+006 8.207e+008 1.000e+000 1.038e-002 2.102e-005 
3.656e-005 2.244e+006 8.224e+008 1.000e+000 1.037e-002 2.104e-005 
3.658e-005 2.245e+006 8.242e+008 1.000e+000 1.033e-002 2.105e-005 
3.660e-005 2.246e+006 8.260e+008 1.000e+000 1.036e-002 2.107e-005 
3.662e-005 2.246e+006 8.278e+008 1.000e+000 1.037e-002 2.108e-005 
3.664e-005 2.247e+006 8.297e+008 1.000e+000 1.037e-002 2.110e-005 
3.666e-005 2.248e+006 8.315e+008 1.000e+000 1.035e-002 2.111e-005 
3.668e-005 2.249e+006 8.334e+008 1.000e+000 1.032e-002 2.113e-005 
3.670e-005 2.249e+006 8.353e+008 1.000e+000 1.038e-002 2.115e-005 
3.672e-005 2.250e+006 8.372e+008 1.000e+000 1.044e-002 2.116e-005 
3.674e-005 2.251e+006 8.391e+008 1.000e+000 1.054e-002 2.118e-005 
3.676e-005 2.251e+006 8.411e+008 1.000e+000 1.055e-002 2.119e-005 
3.678e-005 2.252e+006 8.430e+008 1.000e+000 1.063e-002 2.121e-005 
3.680e-005 2.253e+006 8.450e+008 1.000e+000 1.060e-002 2.122e-005 
3.682e-005 2.253e+006 8.470e+008 1.000e+000 1.058e-002 2.124e-005 
3.684e-005 2.254e+006 8.491e+008 1.000e+000 1.058e-002 2.126e-005 
3.687e-005 2.254e+006 8.511e+008 1.000e+000 1.062e-002 2.127e-005 
3.689e-005 2.255e+006 8.532e+008 1.000e+000 1.062e-002 2.129e-005 
3.691e-005 2.256e+006 8.552e+008 1.000e+000 1.062e-002 2.130e-005 
3.693e-005 2.256e+006 8.573e+008 1.000e+000 1.064e-002 2.132e-005 
3.695e-005 2.257e+006 8.594e+008 1.000e+000 1.060e-002 2.134e-005 
3.697e-005 2.257e+006 8.616e+008 1.000e+000 1.066e-002 2.135e-005 
3.699e-005 2.258e+006 8.637e+008 1.000e+000 1.073e-002 2.137e-005 
3.701e-005 2.259e+006 8.659e+008 1.000e+000 1.055e-002 2.139e-005 
3.703e-005 2.259e+006 8.681e+008 1.000e+000 1.042e-002 2.140e-005 
3.705e-005 2.260e+006 8.703e+008 1.000e+000 1.042e-002 2.142e-005 
3.707e-005 2.260e+006 8.725e+008 1.000e+000 1.037e-002 2.143e-005 
3.709e-005 2.261e+006 8.748e+008 1.000e+000 1.026e-002 2.145e-005 
3.711e-005 2.262e+006 8.771e+008 1.000e+000 1.023e-002 2.147e-005 
3.713e-005 2.262e+006 8.795e+008 1.000e+000 1.013e-002 2.148e-005 
3.715e-005 2.263e+006 8.819e+008 1.000e+000 1.009e-002 2.150e-005 
3.717e-005 2.263e+006 8.778e+008 1.000e+000 1.105e-002 2.151e-005 
3.719e-005 2.264e+006 8.753e+008 1.000e+000 1.151e-002 2.153e-005 
3.721e-005 2.264e+006 8.747e+008 1.000e+000 1.161e-002 2.155e-005 
3.723e-005 2.264e+006 8.749e+008 1.000e+000 1.163e-002 2.157e-005 
3.725e-005 2.264e+006 8.754e+008 1.000e+000 1.169e-002 2.159e-005 
3.727e-005 2.264e+006 8.762e+008 1.000e+000 1.171e-002 2.161e-005 
3.729e-005 2.264e+006 8.771e+008 1.000e+000 1.172e-002 2.163e-005 
3.731e-005 2.265e+006 8.782e+008 1.000e+000 1.177e-002 2.165e-005 
3.733e-005 2.265e+006 8.793e+008 1.000e+000 1.185e-002 2.167e-005 
3.735e-005 2.265e+006 8.806e+008 1.000e+000 1.182e-002 2.169e-005 
3.737e-005 2.265e+006 8.818e+008 1.000e+000 1.179e-002 2.171e-005 
3.739e-005 2.265e+006 8.831e+008 1.000e+000 1.190e-002 2.173e-005 
3.741e-005 2.265e+006 8.845e+008 1.000e+000 1.213e-002 2.175e-005 
3.743e-005 2.265e+006 8.860e+008 1.000e+000 1.218e-002 2.177e-005 
3.745e-005 2.265e+006 8.875e+008 1.000e+000 1.226e-002 2.179e-005 
3.747e-005 2.265e+006 8.892e+008 1.000e+000 1.247e-002 2.181e-005 
3.749e-005 2.265e+006 8.849e+008 1.000e+000 1.299e-002 2.183e-005 
3.751e-005 2.265e+006 8.812e+008 1.000e+000 1.285e-002 2.185e-005 
3.753e-005 2.265e+006 8.799e+008 1.000e+000 1.276e-002 2.187e-005 
3.755e-005 2.265e+006 8.794e+008 1.000e+000 1.261e-002 2.189e-005 
3.757e-005 2.265e+006 8.793e+008 1.000e+000 1.247e-002 2.191e-005 
3.760e-005 2.265e+006 8.782e+008 1.000e+000 1.288e-002 2.193e-005 
3.762e-005 2.264e+006 8.749e+008 1.000e+000 1.276e-002 2.195e-005 
3.764e-005 2.264e+006 8.739e+008 1.000e+000 1.272e-002 2.197e-005 
3.766e-005 2.264e+006 8.737e+008 1.000e+000 1.270e-002 2.200e-005 
3.768e-005 2.264e+006 8.737e+008 1.000e+000 1.267e-002 2.202e-005 
3.770e-005 2.264e+006 8.739e+008 1.000e+000 1.253e-002 2.204e-005 
3.772e-005 2.264e+006 8.744e+008 1.000e+000 1.243e-002 2.206e-005 
3.774e-005 2.264e+006 8.749e+008 1.000e+000 1.265e-002 2.208e-005 
3.776e-005 2.264e+006 8.756e+008 1.000e+000 1.286e-002 2.210e-005 
3.778e-005 2.264e+006 8.763e+008 1.000e+000 1.301e-002 2.212e-005 
3.780e-005 2.264e+006 8.771e+008 1.000e+000 1.330e-002 2.214e-005 
3.782e-005 2.264e+006 8.774e+008 1.000e+000 1.240e-002 2.216e-005 
3.784e-005 2.264e+006 8.782e+008 1.000e+000 1.327e-002 2.218e-005 
3.786e-005 2.264e+006 8.791e+008 1.000e+000 1.348e-002 2.220e-005 
3.788e-005 2.264e+006 8.800e+008 1.000e+000 1.415e-002 2.222e-005 
3.790e-005 2.264e+006 8.809e+008 1.000e+000 1.442e-002 2.224e-005 
3.792e-005 2.264e+006 8.819e+008 1.000e+000 1.520e-002 2.226e-005 
3.794e-005 2.264e+006 8.828e+008 1.000e+000 1.581e-002 2.228e-005 
3.796e-005 2.264e+006 8.838e+008 1.000e+000 1.593e-002 2.230e-005 
3.798e-005 2.264e+006 8.848e+008 1.000e+000 1.715e-002 2.232e-005 
3.800e-005 2.263e+006 8.857e+008 1.000e+000 1.727e-002 2.235e-005 
3.802e-005 2.263e+006 8.867e+008 1.000e+000 1.842e-002 2.237e-005 
3.804e-005 2.263e+006 8.877e+008 1.000e+000 1.871e-002 2.239e-005 
3.806e-005 2.263e+006 8.887e+008 1.000e+000 2.012e-002 2.241e-005 
3.808e-005 2.263e+006 8.897e+008 1.000e+000 1.972e-002 2.243e-005 
3.810e-005 2.263e+006 8.907e+008 1.000e+000 1.904e-002 2.245e-005 
3.812e-005 2.263e+006 8.894e+008 1.000e+000 1.474e-002 2.247e-005 
3.814e-005 2.263e+006 8.889e+008 1.000e+000 1.329e-002 2.249e-005 
3.816e-005 2.263e+006 8.882e+008 1.000e+000 1.222e-002 2.251e-005 
3.818e-005 2.263e+006 8.884e+008 1.000e+000 1.222e-002 2.253e-005 
3.820e-005 2.263e+006 8.887e+008 1.000e+000 1.215e-002 2.255e-005 
3.822e-005 2.263e+006 8.891e+008 1.000e+000 1.213e-002 2.257e-005 
3.824e-005 2.263e+006 8.896e+008 1.000e+000 1.204e-002 2.259e-005 
3.826e-005 2.263e+006 8.901e+008 1.000e+000 1.198e-002 2.261e-005 
3.828e-005 2.263e+006 8.906e+008 1.000e+000 1.191e-002 2.263e-005 
3.831e-005 2.263e+006 8.912e+008 1.000e+000 1.191e-002 2.265e-005 
3.833e-005 2.263e+006 8.917e+008 1.000e+000 1.189e-002 2.267e-005 
3.835e-005 2.263e+006 8.922e+008 1.000e+000 1.197e-002 2.269e-005 
3.837e-005 2.263e+006 8.927e+008 1.000e+000 1.202e-002 2.271e-005 
3.839e-005 2.263e+006 8.932e+008 1.000e+000 1.202e-002 2.273e-005 
3.841e-005 2.263e+006 8.937e+008 1.000e+000 1.202e-002 2.275e-005 
3.843e-005 2.263e+006 8.942e+008 1.000e+000 1.199e-002 2.277e-005 
3.845e-005 2.263e+006 8.948e+008 1.000e+000 1.200e-002 2.279e-005 
3.847e-005 2.263e+006 8.953e+008 1.000e+000 1.201e-002 2.282e-005 
3.849e-005 2.263e+006 8.958e+008 1.000e+000 1.203e-002 2.284e-005 
3.851e-005 2.263e+006 8.964e+008 1.000e+000 1.205e-002 2.286e-005 
3.853e-005 2.263e+006 8.969e+008 1.000e+000 1.207e-002 2.288e-005 
3.855e-005 2.263e+006 8.975e+008 1.000e+000 1.210e-002 2.290e-005 
3.857e-005 2.263e+006 8.980e+008 1.000e+000 1.215e-002 2.292e-005 
3.859e-005 2.263e+006 8.986e+008 1.000e+000 1.215e-002 2.294e-005 
3.861e-005 2.263e+006 8.993e+008 1.000e+000 1.207e-002 2.296e-005 
3.863e-005 2.263e+006 9.001e+008 1.000e+000 1.195e-002 2.298e-005 
3.865e-005 2.263e+006 9.009e+008 1.000e+000 1.200e-002 2.300e-005 
3.867e-005 2.263e+006 9.018e+008 1.000e+000 1.190e-002 2.302e-005 
3.869e-005 2.263e+006 9.026e+008 1.000e+000 1.196e-002 2.304e-005 
3.871e-005 2.263e+006 9.034e+008 1.000e+000 1.188e-002 2.306e-005 
3.873e-005 2.263e+006 9.043e+008 1.000e+000 1.189e-002 2.308e-005 
3.875e-005 2.263e+006 9.052e+008 1.000e+000 1.188e-002 2.310e-005 
3.877e-005 2.263e+006 9.060e+008 1.000e+000 1.182e-002 2.312e-005 
3.879e-005 2.263e+006 9.069e+008 1.000e+000 1.186e-002 2.314e-005 
3.881e-005 2.263e+006 9.078e+008 1.000e+000 1.189e-002 2.316e-005 
3.883e-005 2.263e+006 9.086e+008 1.000e+000 1.164e-002 2.318e-005 
3.885e-005 2.263e+006 9.094e+008 1.000e+000 1.165e-002 2.320e-005 
3.887e-005 2.263e+006 9.103e+008 1.000e+000 1.160e-002 2.322e-005 
3.889e-005 2.263e+006 9.114e+008 1.000e+000 1.161e-002 2.324e-005 
3.891e-005 2.263e+006 9.124e+008 1.000e+000 1.147e-002 2.326e-005 
3.893e-005 2.263e+006 9.134e+008 1.000e+000 1.113e-002 2.328e-005 
3.895e-005 2.264e+006 9.144e+008 1.000e+000 1.098e-002 2.330e-005 
3.897e-005 2.264e+006 9.154e+008 1.000e+000 1.081e-002 2.331e-005 
3.899e-005 2.264e+006 9.163e+008 1.000e+000 1.064e-002 2.333e-005 
3.901e-005 2.264e+006 9.173e+008 1.000e+000 1.057e-002 2.335e-005 
3.902e-005 2.265e+006 9.183e+008 1.000e+000 1.043e-002 2.336e-005 
3.904e-005 2.265e+006 9.192e+008 1.000e+000 1.025e-002 2.337e-005 
3.906e-005 2.265e+006 9.201e+008 1.000e+000 1.020e-002 2.339e-005 
3.907e-005 2.265e+006 9.209e+008 1.000e+000 1.017e-002 2.340e-005 
3.909e-005 2.266e+006 9.218e+008 1.000e+000 1.005e-002 2.341e-005 
3.911e-005 2.266e+006 9.233e+008 1.000e+000 9.968e-003 2.343e-005 
3.913e-005 2.267e+006 9.240e+008 1.000e+000 1.036e-002 2.346e-005 
3.916e-005 2.267e+006 9.253e+008 1.000e+000 1.049e-002 2.348e-005 
3.919e-005 2.267e+006 9.267e+008 1.000e+000 1.049e-002 2.351e-005 
3.922e-005 2.268e+006 9.281e+008 1.000e+000 1.056e-002 2.353e-005 
3.924e-005 2.268e+006 9.296e+008 1.000e+000 1.054e-002 2.356e-005 
3.927e-005 2.269e+006 9.312e+008 1.000e+000 1.053e-002 2.358e-005 
3.930e-005 2.269e+006 9.327e+008 1.000e+000 1.053e-002 2.360e-005 
3.932e-005 2.269e+006 9.342e+008 1.000e+000 1.052e-002 2.363e-005 
3.935e-005 2.270e+006 9.359e+008 1.000e+000 1.041e-002 2.365e-005 
3.938e-005 2.270e+006 9.375e+008 1.000e+000 1.033e-002 2.368e-005 
3.941e-005 2.271e+006 9.391e+008 1.000e+000 1.042e-002 2.370e-005 
3.943e-005 2.271e+006 9.408e+008 1.000e+000 1.034e-002 2.373e-005 
3.946e-005 2.272e+006 9.424e+008 1.000e+000 1.028e-002 2.375e-005 
3.949e-005 2.272e+006 9.441e+008 1.000e+000 1.026e-002 2.377e-005 
3.951e-005 2.272e+006 9.459e+008 1.000e+000 1.011e-002 2.380e-005 
3.954e-005 2.273e+006 9.477e+008 1.000e+000 1.015e-002 2.382e-005 
3.957e-005 2.273e+006 9.494e+008 1.000e+000 1.012e-002 2.384e-005 
3.960e-005 2.274e+006 9.512e+008 1.000e+000 1.014e-002 2.387e-005 
3.962e-005 2.274e+006 9.530e+008 1.000e+000 9.986e-003 2.389e-005 
3.965e-005 2.275e+006 9.549e+008 1.000e+000 1.002e-002 2.392e-005 
3.968e-005 2.275e+006 9.567e+008 1.000e+000 1.007e-002 2.394e-005 
3.970e-005 2.276e+006 9.586e+008 1.000e+000 9.744e-003 2.396e-005 
3.973e-005 2.276e+006 9.605e+008 1.000e+000 9.579e-003 2.399e-005 
3.976e-005 2.277e+006 9.624e+008 1.000e+000 9.523e-003 2.401e-005 
3.979e-005 2.278e+006 9.643e+008 1.000e+000 9.441e-003 2.403e-005 
3.981e-005 2.278e+006 9.663e+008 1.000e+000 9.326e-003 2.405e-005 
3.984e-005 2.279e+006 9.683e+008 1.000e+000 9.323e-003 2.408e-005 
3.987e-005 2.280e+006 9.703e+008 1.000e+000 9.311e-003 2.410e-005 
3.989e-005 2.281e+006 9.722e+008 1.000e+000 9.293e-003 2.412e-005 
3.992e-005 2.281e+006 9.742e+008 1.000e+000 9.277e-003 2.414e-005 
3.995e-005 2.282e+006 9.762e+008 1.000e+000 9.224e-003 2.416e-005 
3.998e-005 2.283e+006 9.782e+008 1.000e+000 9.215e-003 2.419e-005 
4.000e-005 2.284e+006 9.803e+008 1.000e+000 9.240e-003 2.421e-005 
4.003e-005 2.284e+006 9.823e+008 1.000e+000 9.295e-003 2.423e-005 
4.006e-005 2.285e+006 9.844e+008 1.000e+000 9.468e-003 2.425e-005 
4.008e-005 2.286e+006 9.864e+008 1.000e+000 9.344e-003 2.427e-005 
4.011e-005 2.287e+006 9.884e+008 1.000e+000 9.248e-003 2.429e-005 
4.014e-005 2.288e+006 9.905e+008 1.000e+000 9.486e-003 2.431e-005 
4.017e-005 2.289e+006 9.923e+008 1.000e+000 9.344e-003 2.434e-005 
4.019e-005 2.290e+006 9.941e+008 1.000e+000 9.063e-003 2.436e-005 
4.022e-005 2.291e+006 9.958e+008 1.000e+000 9.060e-003 2.438e-005 
4.025e-005 2.292e+006 9.976e+008 1.000e+000 8.903e-003 2.440e-005 
4.027e-005 2.293e+006 9.994e+008 1.000e+000 9.037e-003 2.442e-005 
4.030e-005 2.293e+006 1.001e+009 1.000e+000 9.208e-003 2.444e-005 
4.033e-005 2.294e+006 1.003e+009 1.000e+000 9.200e-003 2.446e-005 
4.036e-005 2.295e+006 1.004e+009 1.000e+000 8.613e-003 2.448e-005 
4.038e-005 2.297e+006 1.006e+009 1.000e+000 8.813e-003 2.450e-005 
4.041e-005 2.298e+006 1.008e+009 1.000e+000 8.622e-003 2.452e-005 
4.044e-005 2.299e+006 1.010e+009 1.000e+000 8.621e-003 2.454e-005 
4.046e-005 2.300e+006 1.012e+009 1.000e+000 8.499e-003 2.455e-005 
4.049e-005 2.302e+006 1.014e+009 1.000e+000 8.371e-003 2.457e-005 
4.052e-005 2.303e+006 1.016e+009 1.000e+000 8.207e-003 2.459e-005 
4.055e-005 2.304e+006 1.018e+009 1.000e+000 8.033e-003 2.461e-005 
4.057e-005 2.306e+006 1.020e+009 1.000e+000 8.080e-003 2.463e-005 
4.060e-005 2.307e+006 1.021e+009 1.000e+000 8.609e-003 2.464e-005 
4.063e-005 2.308e+006 1.022e+009 1.000e+000 8.942e-003 2.466e-005 
4.065e-005 2.309e+006 1.021e+009 1.000e+000 8.946e-003 2.468e-005 
4.068e-005 2.310e+006 1.022e+009 1.000e+000 9.077e-003 2.471e-005 
4.071e-005 2.310e+006 1.023e+009 1.000e+000 9.093e-003 2.473e-005 
4.074e-005 2.311e+006 1.024e+009 1.000e+000 9.417e-003 2.475e-005 
4.076e-005 2.312e+006 1.025e+009 1.000e+000 9.401e-003 2.477e-005 
4.079e-005 2.312e+006 1.026e+009 1.000e+000 1.083e-002 2.480e-005 
4.082e-005 2.313e+006 1.028e+009 1.000e+000 1.068e-002 2.482e-005 
4.084e-005 2.313e+006 1.030e+009 1.000e+000 1.060e-002 2.484e-005 
4.087e-005 2.314e+006 1.032e+009 1.000e+000 1.039e-002 2.487e-005 
4.090e-005 2.314e+006 1.034e+009 1.000e+000 1.030e-002 2.489e-005 
4.093e-005 2.315e+006 1.036e+009 1.000e+000 1.033e-002 2.491e-005 
4.095e-005 2.316e+006 1.038e+009 1.000e+000 1.018e-002 2.493e-005 
4.098e-005 2.317e+006 1.040e+009 1.000e+000 9.920e-003 2.496e-005 
4.101e-005 2.317e+006 1.043e+009 1.000e+000 9.831e-003 2.498e-005 
4.103e-005 2.318e+006 1.045e+009 1.000e+000 9.743e-003 2.500e-005 
4.106e-005 2.319e+006 1.047e+009 1.000e+000 9.694e-003 2.502e-005 
4.109e-005 2.320e+006 1.050e+009 1.000e+000 9.635e-003 2.504e-005 
4.111e-005 2.320e+006 1.052e+009 1.000e+000 9.564e-003 2.507e-005 
4.114e-005 2.321e+006 1.055e+009 1.000e+000 9.521e-003 2.509e-005 
4.117e-005 2.322e+006 1.057e+009 1.000e+000 9.525e-003 2.511e-005 
4.120e-005 2.323e+006 1.059e+009 1.000e+000 9.407e-003 2.513e-005 
4.122e-005 2.324e+006 1.062e+009 1.000e+000 9.355e-003 2.515e-005 
4.125e-005 2.324e+006 1.065e+009 1.000e+000 9.358e-003 2.517e-005 
4.128e-005 2.325e+006 1.067e+009 1.000e+000 9.408e-003 2.519e-005 
4.130e-005 2.326e+006 1.068e+009 1.000e+000 9.167e-003 2.522e-005 
4.133e-005 2.327e+006 1.066e+009 1.000e+000 9.239e-003 2.524e-005 
4.136e-005 2.328e+006 1.062e+009 1.000e+000 9.146e-003 2.526e-005 
4.139e-005 2.328e+006 1.058e+009 1.000e+000 9.230e-003 2.528e-005 
4.141e-005 2.329e+006 1.056e+009 1.000e+000 9.331e-003 2.530e-005 
4.144e-005 2.330e+006 1.054e+009 1.000e+000 9.380e-003 2.533e-005 
4.147e-005 2.330e+006 1.053e+009 1.000e+000 8.730e-003 2.535e-005 
4.149e-005 2.331e+006 1.055e+009 1.000e+000 8.711e-003 2.537e-005 
4.152e-005 2.332e+006 1.057e+009 1.000e+000 8.612e-003 2.539e-005 
4.155e-005 2.333e+006 1.058e+009 1.000e+000 8.571e-003 2.541e-005 
4.158e-005 2.333e+006 1.060e+009 1.000e+000 8.536e-003 2.544e-005 
4.160e-005 2.334e+006 1.057e+009 1.000e+000 9.144e-003 2.546e-005 
4.163e-005 2.335e+006 1.055e+009 1.000e+000 9.152e-003 2.548e-005 
4.166e-005 2.335e+006 1.054e+009 1.000e+000 8.939e-003 2.550e-005 
4.168e-005 2.336e+006 1.054e+009 1.000e+000 8.919e-003 2.553e-005 
4.171e-005 2.337e+006 1.054e+009 1.000e+000 8.911e-003 2.555e-005 
4.174e-005 2.338e+006 1.054e+009 1.000e+000 8.803e-003 2.557e-005 
4.177e-005 2.338e+006 1.055e+009 1.000e+000 9.593e-003 2.559e-005 
4.179e-005 2.339e+006 1.056e+009 1.000e+000 8.652e-003 2.562e-005 
4.182e-005 2.340e+006 1.057e+009 1.000e+000 8.557e-003 2.564e-005 
4.185e-005 2.340e+006 1.058e+009 1.000e+000 8.491e-003 2.566e-005 
4.187e-005 2.341e+006 1.060e+009 1.000e+000 8.452e-003 2.568e-005 
4.190e-005 2.342e+006 1.061e+009 1.000e+000 8.508e-003 2.570e-005 
4.193e-005 2.343e+006 1.062e+009 1.000e+000 8.487e-003 2.572e-005 
4.196e-005 2.344e+006 1.058e+009 1.000e+000 8.927e-003 2.575e-005 
4.198e-005 2.345e+006 1.057e+009 1.000e+000 8.930e-003 2.577e-005 
4.201e-005 2.345e+006 1.056e+009 1.000e+000 8.831e-003 2.579e-005 
4.204e-005 2.346e+006 1.056e+009 1.000e+000 8.805e-003 2.581e-005 
4.206e-005 2.347e+006 1.056e+009 1.000e+000 8.768e-003 2.583e-005 
4.209e-005 2.348e+006 1.057e+009 1.000e+000 8.714e-003 2.585e-005 
4.212e-005 2.349e+006 1.058e+009 1.000e+000 8.684e-003 2.587e-005 
4.215e-005 2.350e+006 1.058e+009 1.000e+000 8.585e-003 2.589e-005 
4.217e-005 2.351e+006 1.059e+009 1.000e+000 8.478e-003 2.591e-005 
4.220e-005 2.352e+006 1.060e+009 1.000e+000 8.490e-003 2.593e-005 
4.223e-005 2.353e+006 1.061e+009 1.000e+000 8.468e-003 2.595e-005 
4.225e-005 2.354e+006 1.062e+009 1.000e+000 8.480e-003 2.597e-005 
4.228e-005 2.355e+006 1.063e+009 1.000e+000 8.510e-003 2.599e-005 
4.231e-005 2.356e+006 1.064e+009 1.000e+000 8.462e-003 2.601e-005 
4.234e-005 2.357e+006 1.065e+009 1.000e+000 8.553e-003 2.604e-005 
4.236e-005 2.358e+006 1.067e+009 1.000e+000 8.620e-003 2.606e-005 
4.239e-005 2.358e+006 1.068e+009 1.000e+000 8.721e-003 2.608e-005 
4.242e-005 2.359e+006 1.070e+009 1.000e+000 8.359e-003 2.610e-005 
4.244e-005 2.361e+006 1.071e+009 1.000e+000 8.167e-003 2.612e-005 
4.247e-005 2.362e+006 1.073e+009 1.000e+000 8.092e-003 2.614e-005 
4.250e-005 2.363e+006 1.074e+009 1.000e+000 8.028e-003 2.616e-005 
4.253e-005 2.364e+006 1.076e+009 1.000e+000 8.023e-003 2.617e-005 
4.255e-005 2.365e+006 1.078e+009 1.000e+000 7.891e-003 2.619e-005 
4.258e-005 2.366e+006 1.079e+009 1.000e+000 8.024e-003 2.621e-005 
4.261e-005 2.367e+006 1.080e+009 1.000e+000 8.456e-003 2.623e-005 
4.263e-005 2.368e+006 1.081e+009 1.000e+000 8.451e-003 2.625e-005 
4.266e-005 2.369e+006 1.083e+009 1.000e+000 8.435e-003 2.627e-005 
4.269e-005 2.370e+006 1.084e+009 1.000e+000 8.457e-003 2.629e-005 
4.272e-005 2.371e+006 1.086e+009 1.000e+000 8.446e-003 2.631e-005 
4.274e-005 2.372e+006 1.088e+009 1.000e+000 8.407e-003 2.633e-005 
4.277e-005 2.373e+006 1.090e+009 1.000e+000 8.389e-003 2.636e-005 
4.280e-005 2.374e+006 1.092e+009 1.000e+000 8.332e-003 2.638e-005 
4.282e-005 2.375e+006 1.094e+009 1.000e+000 8.331e-003 2.640e-005 
4.285e-005 2.376e+006 1.096e+009 1.000e+000 8.285e-003 2.642e-005 
4.288e-005 2.377e+006 1.098e+009 1.000e+000 8.283e-003 2.644e-005 
4.290e-005 2.378e+006 1.100e+009 1.000e+000 8.148e-003 2.646e-005 
4.293e-005 2.379e+006 1.101e+009 1.000e+000 8.427e-003 2.648e-005 
4.296e-005 2.380e+006 1.103e+009 1.000e+000 8.393e-003 2.650e-005 
4.299e-005 2.381e+006 1.105e+009 1.000e+000 8.414e-003 2.652e-005 
4.301e-005 2.382e+006 1.107e+009 1.000e+000 8.368e-003 2.654e-005 
4.304e-005 2.382e+006 1.109e+009 1.000e+000 8.299e-003 2.656e-005 
4.307e-005 2.383e+006 1.111e+009 1.000e+000 8.272e-003 2.658e-005 
4.309e-005 2.384e+006 1.113e+009 1.000e+000 8.226e-003 2.661e-005 
4.312e-005 2.385e+006 1.115e+009 1.000e+000 8.186e-003 2.663e-005 
4.315e-005 2.386e+006 1.117e+009 1.000e+000 8.012e-003 2.665e-005 
4.318e-005 2.387e+006 1.120e+009 1.000e+000 7.949e-003 2.667e-005 
4.320e-005 2.387e+006 1.122e+009 1.000e+000 7.864e-003 2.669e-005 
4.323e-005 2.388e+006 1.125e+009 1.000e+000 7.864e-003 2.671e-005 
4.326e-005 2.389e+006 1.127e+009 1.000e+000 7.753e-003 2.673e-005 
4.328e-005 2.391e+006 1.130e+009 1.000e+000 7.724e-003 2.675e-005 
4.331e-005 2.392e+006 1.133e+009 1.000e+000 7.696e-003 2.677e-005 
4.334e-005 2.393e+006 1.136e+009 1.000e+000 7.690e-003 2.679e-005 
4.337e-005 2.394e+006 1.138e+009 1.000e+000 7.704e-003 2.681e-005 
4.339e-005 2.395e+006 1.141e+009 1.000e+000 7.720e-003 2.683e-005 
4.342e-005 2.396e+006 1.144e+009 1.000e+000 7.736e-003 2.685e-005 
4.345e-005 2.397e+006 1.147e+009 1.000e+000 7.448e-003 2.687e-005 
4.347e-005 2.398e+006 1.150e+009 1.000e+000 7.383e-003 2.689e-005 
4.350e-005 2.399e+006 1.153e+009 1.000e+000 7.338e-003 2.691e-005 
4.353e-005 2.401e+006 1.156e+009 1.000e+000 7.179e-003 2.692e-005 
4.356e-005 2.402e+006 1.159e+009 1.000e+000 7.189e-003 2.694e-005 
4.358e-005 2.403e+006 1.162e+009 1.000e+000 7.243e-003 2.696e-005 
4.361e-005 2.404e+006 1.165e+009 1.000e+000 7.427e-003 2.698e-005 
4.364e-005 2.406e+006 1.168e+009 1.000e+000 7.491e-003 2.700e-005 
4.366e-005 2.407e+006 1.171e+009 1.000e+000 7.494e-003 2.702e-005 
4.369e-005 2.408e+006 1.174e+009 1.000e+000 7.510e-003 2.704e-005 
4.372e-005 2.409e+006 1.177e+009 1.000e+000 7.517e-003 2.706e-005 
4.375e-005 2.410e+006 1.180e+009 1.000e+000 7.480e-003 2.708e-005 
4.377e-005 2.411e+006 1.184e+009 1.000e+000 7.456e-003 2.709e-005 
4.380e-005 2.412e+006 1.187e+009 1.000e+000 7.520e-003 2.711e-005 
4.383e-005 2.414e+006 1.190e+009 1.000e+000 7.490e-003 2.713e-005 
4.385e-005 2.415e+006 1.194e+009 1.000e+000 7.485e-003 2.715e-005 
4.388e-005 2.416e+006 1.197e+009 1.000e+000 7.455e-003 2.717e-005 
4.391e-005 2.417e+006 1.200e+009 1.000e+000 7.515e-003 2.719e-005 
4.394e-005 2.418e+006 1.204e+009 1.000e+000 7.522e-003 2.721e-005 
4.396e-005 2.419e+006 1.207e+009 1.000e+000 7.549e-003 2.723e-005 
4.399e-005 2.420e+006 1.211e+009 1.000e+000 7.539e-003 2.725e-005 
4.402e-005 2.421e+006 1.214e+009 1.000e+000 7.558e-003 2.727e-005 
4.404e-005 2.422e+006 1.218e+009 1.000e+000 7.575e-003 2.729e-005 
4.407e-005 2.423e+006 1.221e+009 1.000e+000 7.577e-003 2.731e-005 
4.410e-005 2.424e+006 1.225e+009 1.000e+000 7.615e-003 2.733e-005 
4.413e-005 2.425e+006 1.229e+009 1.000e+000 7.698e-003 2.736e-005 
4.415e-005 2.426e+006 1.232e+009 1.000e+000 7.797e-003 2.738e-005 
4.418e-005 2.426e+006 1.236e+009 1.000e+000 7.829e-003 2.740e-005 
4.421e-005 2.427e+006 1.240e+009 1.000e+000 8.046e-003 2.742e-005 
4.423e-005 2.428e+006 1.235e+009 1.000e+000 8.429e-003 2.744e-005 
4.426e-005 2.428e+006 1.236e+009 1.000e+000 8.475e-003 2.747e-005 
4.429e-005 2.428e+006 1.238e+009 1.000e+000 8.489e-003 2.749e-005 
4.432e-005 2.429e+006 1.240e+009 1.000e+000 9.176e-003 2.752e-005 
4.434e-005 2.429e+006 1.235e+009 1.000e+000 8.736e-003 2.754e-005 
4.437e-005 2.430e+006 1.232e+009 1.000e+000 8.714e-003 2.756e-005 
4.440e-005 2.430e+006 1.231e+009 1.000e+000 8.643e-003 2.759e-005 
4.442e-005 2.431e+006 1.231e+009 1.000e+000 8.611e-003 2.761e-005 
4.445e-005 2.431e+006 1.227e+009 1.000e+000 9.276e-003 2.763e-005 
4.448e-005 2.432e+006 1.225e+009 1.000e+000 9.372e-003 2.766e-005 
4.451e-005 2.432e+006 1.224e+009 1.000e+000 9.437e-003 2.769e-005 
4.453e-005 2.432e+006 1.223e+009 1.000e+000 9.624e-003 2.771e-005 
4.456e-005 2.432e+006 1.223e+009 1.000e+000 9.527e-003 2.774e-005 
4.459e-005 2.432e+006 1.223e+009 1.000e+000 9.629e-003 2.776e-005 
4.461e-005 2.433e+006 1.223e+009 1.000e+000 9.781e-003 2.779e-005 
4.464e-005 2.433e+006 1.223e+009 1.000e+000 9.830e-003 2.782e-005 
4.467e-005 2.433e+006 1.224e+009 1.000e+000 9.821e-003 2.784e-005 
4.470e-005 2.433e+006 1.224e+009 1.000e+000 9.844e-003 2.787e-005 
4.472e-005 2.433e+006 1.225e+009 1.000e+000 9.885e-003 2.790e-005 
4.475e-005 2.433e+006 1.225e+009 1.000e+000 9.957e-003 2.792e-005 
4.478e-005 2.433e+006 1.226e+009 1.000e+000 9.998e-003 2.795e-005 
4.480e-005 2.433e+006 1.227e+009 1.000e+000 1.009e-002 2.798e-005 
4.483e-005 2.432e+006 1.228e+009 1.000e+000 1.017e-002 2.801e-005 
4.486e-005 2.432e+006 1.228e+009 1.000e+000 1.021e-002 2.803e-005 
4.488e-005 2.432e+006 1.229e+009 1.000e+000 1.031e-002 2.806e-005 
4.491e-005 2.432e+006 1.230e+009 1.000e+000 1.036e-002 2.809e-005 
4.494e-005 2.432e+006 1.231e+009 1.000e+000 1.044e-002 2.812e-005 
4.497e-005 2.431e+006 1.232e+009 1.000e+000 1.052e-002 2.815e-005 
4.499e-005 2.431e+006 1.233e+009 1.000e+000 1.058e-002 2.818e-005 
4.502e-005 2.431e+006 1.234e+009 1.000e+000 1.063e-002 2.821e-005 
4.505e-005 2.430e+006 1.236e+009 1.000e+000 1.083e-002 2.824e-005 
4.507e-005 2.430e+006 1.237e+009 1.000e+000 1.103e-002 2.827e-005 
4.510e-005 2.429e+006 1.238e+009 1.000e+000 1.125e-002 2.830e-005 
4.513e-005 2.428e+006 1.239e+009 1.000e+000 1.171e-002 2.833e-005 
4.516e-005 2.427e+006 1.230e+009 1.000e+000 1.296e-002 2.837e-005 
4.518e-005 2.426e+006 1.182e+009 1.000e+000 1.324e-002 2.841e-005 
4.521e-005 2.425e+006 1.165e+009 1.000e+000 1.286e-002 2.844e-005 
4.524e-005 2.424e+006 1.151e+009 1.000e+000 1.200e-002 2.847e-005 
4.526e-005 2.424e+006 1.141e+009 1.000e+000 1.221e-002 2.850e-005 
4.529e-005 2.423e+006 1.132e+009 1.000e+000 1.240e-002 2.853e-005 
4.532e-005 2.422e+006 1.117e+009 1.000e+000 1.313e-002 2.857e-005 
4.535e-005 2.421e+006 1.103e+009 1.000e+000 1.313e-002 2.860e-005 
4.537e-005 2.420e+006 1.092e+009 1.000e+000 1.308e-002 2.864e-005 
4.540e-005 2.419e+006 1.082e+009 1.000e+000 1.313e-002 2.867e-005 
4.543e-005 2.418e+006 1.074e+009 1.000e+000 1.323e-002 2.871e-005 
4.545e-005 2.417e+006 1.064e+009 1.000e+000 1.419e-002 2.874e-005 
4.548e-005 2.416e+006 1.061e+009 1.000e+000 1.523e-002 2.877e-005 
4.551e-005 2.415e+006 1.054e+009 1.000e+000 1.474e-002 2.881e-005 
4.554e-005 2.414e+006 1.052e+009 1.000e+000 1.523e-002 2.884e-005 
4.556e-005 2.413e+006 1.051e+009 1.000e+000 1.540e-002 2.887e-005 
4.559e-005 2.412e+006 1.050e+009 1.000e+000 1.563e-002 2.891e-005 
4.562e-005 2.411e+006 1.048e+009 1.000e+000 1.625e-002 2.894e-005 
4.564e-005 2.410e+006 1.047e+009 1.000e+000 1.660e-002 2.897e-005 
4.567e-005 2.409e+006 1.046e+009 1.000e+000 1.619e-002 2.901e-005 
4.570e-005 2.408e+006 1.045e+009 1.000e+000 1.692e-002 2.904e-005 
4.573e-005 2.407e+006 1.044e+009 1.000e+000 1.694e-002 2.907e-005 
4.575e-005 2.407e+006 1.043e+009 1.000e+000 1.701e-002 2.911e-005 
4.578e-005 2.406e+006 1.043e+009 1.000e+000 1.743e-002 2.914e-005 
4.581e-005 2.404e+006 1.043e+009 1.000e+000 1.703e-002 2.918e-005 
4.583e-005 2.403e+006 1.043e+009 1.000e+000 1.756e-002 2.921e-005 
4.586e-005 2.403e+006 1.042e+009 1.000e+000 1.628e-002 2.924e-005 
4.589e-005 2.402e+006 1.042e+009 1.000e+000 1.732e-002 2.928e-005 
4.592e-005 2.401e+006 1.042e+009 1.000e+000 1.695e-002 2.931e-005 
4.594e-005 2.400e+006 1.042e+009 1.000e+000 1.685e-002 2.934e-005 
4.597e-005 2.400e+006 1.042e+009 1.000e+000 1.746e-002 2.937e-005 
4.600e-005 2.399e+006 1.042e+009 1.000e+000 1.652e-002 2.940e-005 
4.602e-005 2.398e+006 1.042e+009 1.000e+000 1.598e-002 2.944e-005 
4.605e-005 2.398e+006 1.043e+009 1.000e+000 1.570e-002 2.947e-005 
4.608e-005 2.397e+006 1.044e+009 1.000e+000 1.540e-002 2.950e-005 
4.611e-005 2.397e+006 1.042e+009 1.000e+000 1.363e-002 2.953e-005 
4.613e-005 2.397e+006 1.040e+009 1.000e+000 1.227e-002 2.956e-005 
4.616e-005 2.396e+006 1.040e+009 1.000e+000 1.220e-002 2.959e-005 
4.619e-005 2.396e+006 1.040e+009 1.000e+000 1.213e-002 2.961e-005 
4.621e-005 2.396e+006 1.040e+009 1.000e+000 1.212e-002 2.964e-005 
4.624e-005 2.395e+006 1.040e+009 1.000e+000 1.212e-002 2.967e-005 
4.627e-005 2.395e+006 1.040e+009 1.000e+000 1.203e-002 2.970e-005 
4.630e-005 2.395e+006 1.040e+009 1.000e+000 1.193e-002 2.973e-005 
4.632e-005 2.395e+006 1.038e+009 1.000e+000 1.183e-002 2.976e-005 
4.635e-005 2.395e+006 1.037e+009 1.000e+000 1.163e-002 2.978e-005 
4.638e-005 2.395e+006 1.036e+009 1.000e+000 1.167e-002 2.981e-005 
4.640e-005 2.395e+006 1.035e+009 1.000e+000 1.126e-002 2.984e-005 
4.643e-005 2.395e+006 1.036e+009 1.000e+000 1.118e-002 2.986e-005 
4.646e-005 2.395e+006 1.036e+009 1.000e+000 1.111e-002 2.989e-005 
4.649e-005 2.395e+006 1.037e+009 1.000e+000 1.110e-002 2.992e-005 
4.651e-005 2.396e+006 1.038e+009 1.000e+000 1.108e-002 2.994e-005 
4.654e-005 2.396e+006 1.038e+009 1.000e+000 1.105e-002 2.997e-005 
4.657e-005 2.396e+006 1.039e+009 1.000e+000 1.064e-002 2.999e-005 
4.659e-005 2.397e+006 1.040e+009 1.000e+000 1.037e-002 3.002e-005 
4.662e-005 2.397e+006 1.041e+009 1.000e+000 1.019e-002 3.004e-005 
4.665e-005 2.398e+006 1.042e+009 1.000e+000 1.003e-002 3.006e-005 
4.668e-005 2.398e+006 1.043e+009 1.000e+000 9.864e-003 3.009e-005 
4.670e-005 2.399e+006 1.045e+009 1.000e+000 9.701e-003 3.011e-005 
4.673e-005 2.400e+006 1.046e+009 1.000e+000 9.596e-003 3.013e-005 
4.676e-005 2.401e+006 1.048e+009 1.000e+000 9.502e-003 3.015e-005 
4.678e-005 2.401e+006 1.049e+009 1.000e+000 9.427e-003 3.017e-005 
4.681e-005 2.402e+006 1.051e+009 1.000e+000 9.336e-003 3.019e-005 
4.684e-005 2.403e+006 1.053e+009 1.000e+000 9.286e-003 3.022e-005 
4.686e-005 2.404e+006 1.055e+009 1.000e+000 9.218e-003 3.024e-005 
4.689e-005 2.405e+006 1.057e+009 1.000e+000 9.182e-003 3.026e-005 
4.692e-005 2.406e+006 1.059e+009 1.000e+000 9.145e-003 3.028e-005 
4.695e-005 2.407e+006 1.061e+009 1.000e+000 9.183e-003 3.030e-005 
4.697e-005 2.408e+006 1.064e+009 1.000e+000 8.956e-003 3.032e-005 
4.700e-005 2.409e+006 1.066e+009 1.000e+000 8.854e-003 3.034e-005 
4.703e-005 2.410e+006 1.068e+009 1.000e+000 8.719e-003 3.036e-005 
4.705e-005 2.411e+006 1.071e+009 1.000e+000 8.731e-003 3.038e-005 
4.708e-005 2.412e+006 1.074e+009 1.000e+000 8.685e-003 3.040e-005 
4.711e-005 2.413e+006 1.076e+009 1.000e+000 8.687e-003 3.042e-005 
4.714e-005 2.415e+006 1.079e+009 1.000e+000 8.726e-003 3.044e-005 
4.716e-005 2.416e+006 1.081e+009 1.000e+000 8.745e-003 3.046e-005 
4.719e-005 2.417e+006 1.084e+009 1.000e+000 8.746e-003 3.048e-005 
4.722e-005 2.418e+006 1.087e+009 1.000e+000 8.750e-003 3.050e-005 
4.724e-005 2.419e+006 1.090e+009 1.000e+000 8.710e-003 3.052e-005 
4.727e-005 2.420e+006 1.093e+009 1.000e+000 8.704e-003 3.054e-005 
4.730e-005 2.421e+006 1.097e+009 1.000e+000 8.682e-003 3.056e-005 
4.733e-005 2.422e+006 1.100e+009 1.000e+000 8.687e-003 3.058e-005 
4.735e-005 2.423e+006 1.103e+009 1.000e+000 8.781e-003 3.060e-005 
4.738e-005 2.424e+006 1.098e+009 1.000e+000 9.676e-003 3.062e-005 
4.741e-005 2.424e+006 1.097e+009 1.000e+000 9.800e-003 3.064e-005 
4.743e-005 2.425e+006 1.095e+009 1.000e+000 9.889e-003 3.066e-005 
4.746e-005 2.425e+006 1.094e+009 1.000e+000 9.930e-003 3.069e-005 
4.749e-005 2.426e+006 1.094e+009 1.000e+000 9.794e-003 3.071e-005 
4.752e-005 2.427e+006 1.094e+009 1.000e+000 9.706e-003 3.073e-005 
4.754e-005 2.427e+006 1.095e+009 1.000e+000 9.673e-003 3.076e-005 
4.757e-005 2.428e+006 1.094e+009 1.000e+000 9.864e-003 3.078e-005 
4.760e-005 2.428e+006 1.094e+009 1.000e+000 9.917e-003 3.080e-005 
4.762e-005 2.429e+006 1.095e+009 1.000e+000 9.819e-003 3.083e-005 
4.765e-005 2.429e+006 1.095e+009 1.000e+000 9.734e-003 3.085e-005 
4.768e-005 2.430e+006 1.096e+009 1.000e+000 9.914e-003 3.087e-005 
4.771e-005 2.430e+006 1.097e+009 1.000e+000 9.609e-003 3.090e-005 
4.773e-005 2.431e+006 1.098e+009 1.000e+000 9.487e-003 3.092e-005 
4.776e-005 2.432e+006 1.099e+009 1.000e+000 9.493e-003 3.094e-005 
4.779e-005 2.432e+006 1.101e+009 1.000e+000 9.587e-003 3.096e-005 
4.781e-005 2.433e+006 1.103e+009 1.000e+000 9.627e-003 3.099e-005 
4.784e-005 2.433e+006 1.104e+009 1.000e+000 9.606e-003 3.101e-005 
4.787e-005 2.434e+006 1.106e+009 1.000e+000 9.656e-003 3.103e-005 
4.790e-005 2.434e+006 1.108e+009 1.000e+000 9.663e-003 3.106e-005 
4.792e-005 2.435e+006 1.110e+009 1.000e+000 9.663e-003 3.108e-005 
4.795e-005 2.435e+006 1.112e+009 1.000e+000 9.768e-003 3.111e-005 
4.798e-005 2.436e+006 9.724e+008 1.000e+000 1.145e-002 3.113e-005 
4.800e-005 2.436e+006 9.621e+008 1.000e+000 1.175e-002 3.115e-005 
4.803e-005 2.436e+006 9.609e+008 1.000e+000 1.251e-002 3.118e-005 
4.806e-005 2.435e+006 9.602e+008 1.000e+000 1.259e-002 3.121e-005 
4.808e-005 2.435e+006 9.620e+008 1.000e+000 1.275e-002 3.124e-005 
4.811e-005 2.435e+006 9.647e+008 1.000e+000 1.267e-002 3.127e-005 
4.813e-005 2.434e+006 9.670e+008 1.000e+000 1.253e-002 3.130e-005 
4.815e-005 2.434e+006 9.693e+008 1.000e+000 1.239e-002 3.132e-005 
4.818e-005 2.434e+006 9.717e+008 1.000e+000 1.234e-002 3.134e-005 
4.820e-005 2.434e+006 9.743e+008 1.000e+000 1.226e-002 3.137e-005 
4.822e-005 2.434e+006 9.770e+008 1.000e+000 1.226e-002 3.139e-005 
4.825e-005 2.433e+006 9.745e+008 1.000e+000 1.371e-002 3.142e-005 
4.827e-005 2.432e+006 9.726e+008 1.000e+000 1.457e-002 3.145e-005 
4.830e-005 2.431e+006 9.728e+008 1.000e+000 1.392e-002 3.149e-005 
4.833e-005 2.431e+006 9.732e+008 1.000e+000 1.373e-002 3.152e-005 
4.836e-005 2.430e+006 9.735e+008 1.000e+000 1.368e-002 3.155e-005 
4.839e-005 2.430e+006 9.737e+008 1.000e+000 1.361e-002 3.158e-005 
4.842e-005 2.429e+006 9.736e+008 1.000e+000 1.365e-002 3.162e-005 
4.844e-005 2.429e+006 9.717e+008 1.000e+000 1.376e-002 3.165e-005 
4.847e-005 2.428e+006 9.686e+008 1.000e+000 1.347e-002 3.168e-005 
4.850e-005 2.428e+006 9.707e+008 1.000e+000 1.332e-002 3.171e-005 
4.853e-005 2.427e+006 9.726e+008 1.000e+000 1.318e-002 3.174e-005 
4.856e-005 2.427e+006 9.746e+008 1.000e+000 1.317e-002 3.177e-005 
4.859e-005 2.426e+006 9.766e+008 1.000e+000 1.309e-002 3.180e-005 
4.861e-005 2.426e+006 9.786e+008 1.000e+000 1.303e-002 3.183e-005 
4.864e-005 2.426e+006 9.805e+008 1.000e+000 1.298e-002 3.186e-005 
4.867e-005 2.425e+006 9.823e+008 1.000e+000 1.305e-002 3.190e-005 
4.870e-005 2.425e+006 9.841e+008 1.000e+000 1.309e-002 3.193e-005 
4.873e-005 2.425e+006 9.851e+008 1.000e+000 1.312e-002 3.196e-005 
4.876e-005 2.424e+006 9.855e+008 1.000e+000 1.299e-002 3.199e-005 
4.878e-005 2.424e+006 9.864e+008 1.000e+000 1.296e-002 3.202e-005 
4.881e-005 2.424e+006 9.763e+008 1.000e+000 1.604e-002 3.205e-005 
4.884e-005 2.423e+006 9.742e+008 1.000e+000 1.655e-002 3.208e-005 
4.887e-005 2.423e+006 9.753e+008 1.000e+000 1.844e-002 3.211e-005 
4.890e-005 2.422e+006 9.753e+008 1.000e+000 1.986e-002 3.215e-005 
4.893e-005 2.421e+006 9.673e+008 1.000e+000 2.192e-002 3.218e-005 
4.895e-005 2.420e+006 9.395e+008 1.000e+000 2.475e-002 3.221e-005 
4.898e-005 2.419e+006 9.155e+008 1.000e+000 2.620e-002 3.225e-005 
4.901e-005 2.419e+006 8.985e+008 1.000e+000 2.761e-002 3.228e-005 
4.904e-005 2.418e+006 8.912e+008 1.000e+000 2.816e-002 3.231e-005 
4.907e-005 2.418e+006 8.855e+008 1.000e+000 3.045e-002 3.234e-005 
4.910e-005 2.418e+006 8.808e+008 1.000e+000 3.182e-002 3.237e-005 
4.912e-005 2.417e+006 8.740e+008 1.000e+000 3.257e-002 3.240e-005 
4.915e-005 2.417e+006 8.661e+008 1.000e+000 3.444e-002 3.243e-005 
4.918e-005 2.417e+006 8.572e+008 1.000e+000 3.583e-002 3.246e-005 
4.921e-005 2.417e+006 8.378e+008 1.000e+000 3.768e-002 3.249e-005 
4.924e-005 2.417e+006 8.333e+008 1.000e+000 3.779e-002 3.252e-005 
4.927e-005 2.417e+006 8.328e+008 1.000e+000 3.866e-002 3.255e-005 
4.929e-005 2.417e+006 8.326e+008 1.000e+000 3.958e-002 3.258e-005 
4.932e-005 2.417e+006 8.326e+008 1.000e+000 4.054e-002 3.261e-005 
4.935e-005 2.417e+006 8.329e+008 1.000e+000 4.111e-002 3.263e-005 
4.938e-005 2.417e+006 8.332e+008 1.000e+000 4.195e-002 3.266e-005 
4.941e-005 2.417e+006 8.337e+008 1.000e+000 4.260e-002 3.269e-005 
4.943e-005 2.417e+006 8.338e+008 1.000e+000 4.469e-002 3.272e-005 
4.946e-005 2.417e+006 8.340e+008 1.000e+000 4.575e-002 3.275e-005 
4.949e-005 2.417e+006 8.343e+008 1.000e+000 4.609e-002 3.278e-005 
4.952e-005 2.417e+006 8.349e+008 1.000e+000 4.678e-002 3.280e-005 
4.955e-005 2.417e+006 8.355e+008 1.000e+000 4.750e-002 3.283e-005 
4.958e-005 2.417e+006 8.363e+008 1.000e+000 4.837e-002 3.286e-005 
4.960e-005 2.417e+006 8.371e+008 1.000e+000 4.911e-002 3.289e-005 
4.963e-005 2.417e+006 8.380e+008 1.000e+000 4.940e-002 3.292e-005 
4.966e-005 2.417e+006 8.389e+008 1.000e+000 5.074e-002 3.295e-005 
4.969e-005 2.417e+006 8.399e+008 1.000e+000 5.102e-002 3.297e-005 
4.972e-005 2.417e+006 8.410e+008 1.000e+000 5.178e-002 3.300e-005 
4.975e-005 2.417e+006 8.421e+008 1.000e+000 5.286e-002 3.303e-005 
4.977e-005 2.417e+006 8.432e+008 1.000e+000 5.365e-002 3.306e-005 
4.980e-005 2.417e+006 8.445e+008 1.000e+000 5.470e-002 3.309e-005 
4.983e-005 2.416e+006 8.458e+008 1.000e+000 5.613e-002 3.312e-005 
4.986e-005 2.416e+006 8.471e+008 1.000e+000 5.714e-002 3.315e-005 
4.989e-005 2.416e+006 8.485e+008 1.000e+000 5.804e-002 3.317e-005 
4.992e-005 2.416e+006 8.500e+008 1.000e+000 5.908e-002 3.320e-005 
4.994e-005 2.416e+006 8.515e+008 1.000e+000 6.011e-002 3.323e-005 
4.997e-005 2.416e+006 8.530e+008 1.000e+000 6.123e-002 3.326e-005 
5.000e-005 2.416e+006 8.546e+008 1.000e+000 6.245e-002 3.329e-005 
5.003e-005 2.416e+006 8.562e+008 1.000e+000 6.343e-002 3.332e-005 
5.006e-005 2.416e+006 8.578e+008 1.000e+000 6.371e-002 3.335e-005 
5.009e-005 2.416e+006 8.596e+008 1.000e+000 6.464e-002 3.338e-005 
5.011e-005 2.416e+006 8.614e+008 1.000e+000 6.492e-002 3.340e-005 
5.014e-005 2.416e+006 8.633e+008 1.000e+000 6.570e-002 3.343e-005 
5.017e-005 2.416e+006 8.647e+008 1.000e+000 6.706e-002 3.346e-005 
5.020e-005 2.416e+006 8.664e+008 1.000e+000 6.800e-002 3.349e-005 
5.023e-005 2.416e+006 8.680e+008 1.000e+000 6.899e-002 3.352e-005 
5.026e-005 2.416e+006 8.697e+008 1.000e+000 6.993e-002 3.354e-005 
5.028e-005 2.416e+006 8.714e+008 1.000e+000 7.094e-002 3.357e-005 
5.031e-005 2.416e+006 8.731e+008 1.000e+000 7.137e-002 3.360e-005 
5.034e-005 2.416e+006 8.748e+008 1.000e+000 7.192e-002 3.363e-005 
5.037e-005 2.416e+006 8.765e+008 1.000e+000 7.326e-002 3.366e-005 
5.040e-005 2.416e+006 8.781e+008 1.000e+000 7.426e-002 3.369e-005 
5.043e-005 2.416e+006 8.786e+008 1.000e+000 7.492e-002 3.372e-005 
5.045e-005 2.416e+006 8.797e+008 1.000e+000 7.585e-002 3.375e-005 
5.048e-005 2.416e+006 8.811e+008 1.000e+000 7.658e-002 3.377e-005 
5.051e-005 2.416e+006 8.827e+008 1.000e+000 7.703e-002 3.380e-005 
5.054e-005 2.416e+006 8.843e+008 1.000e+000 7.749e-002 3.383e-005 
5.057e-005 2.416e+006 8.860e+008 1.000e+000 7.796e-002 3.386e-005 
5.060e-005 2.416e+006 8.878e+008 1.000e+000 7.956e-002 3.389e-005 
5.062e-005 2.416e+006 8.889e+008 1.000e+000 8.000e-002 3.391e-005 
5.065e-005 2.416e+006 8.902e+008 1.000e+000 8.102e-002 3.394e-005 
5.068e-005 2.416e+006 8.917e+008 1.000e+000 8.128e-002 3.397e-005 
5.071e-005 2.417e+006 8.933e+008 1.000e+000 8.219e-002 3.399e-005 
5.074e-005 2.417e+006 8.950e+008 1.000e+000 8.379e-002 3.402e-005 
5.076e-005 2.417e+006 8.967e+008 1.000e+000 8.476e-002 3.405e-005 
5.079e-005 2.418e+006 8.985e+008 1.000e+000 8.527e-002 3.407e-005 
5.082e-005 2.418e+006 9.003e+008 1.000e+000 8.541e-002 3.410e-005 
5.085e-005 2.418e+006 9.021e+008 1.000e+000 8.693e-002 3.412e-005 
5.088e-005 2.419e+006 9.040e+008 1.000e+000 8.750e-002 3.415e-005 
5.091e-005 2.419e+006 9.059e+008 1.000e+000 8.784e-002 3.417e-005 
5.093e-005 2.420e+006 9.078e+008 1.000e+000 8.889e-002 3.420e-005 
5.096e-005 2.420e+006 9.097e+008 1.000e+000 9.008e-002 3.422e-005 
5.099e-005 2.420e+006 9.117e+008 1.000e+000 8.976e-002 3.425e-005 
5.102e-005 2.421e+006 9.136e+008 1.000e+000 9.022e-002 3.427e-005 
5.105e-005 2.422e+006 9.156e+008 1.000e+000 9.103e-002 3.430e-005 
5.108e-005 2.422e+006 9.176e+008 1.000e+000 9.161e-002 3.432e-005 
5.110e-005 2.423e+006 9.196e+008 1.000e+000 9.224e-002 3.435e-005 
5.113e-005 2.423e+006 9.217e+008 1.000e+000 9.255e-002 3.437e-005 
5.116e-005 2.424e+006 9.238e+008 1.000e+000 9.414e-002 3.440e-005 
5.119e-005 2.425e+006 9.254e+008 1.000e+000 9.432e-002 3.442e-005 
5.122e-005 2.425e+006 9.275e+008 1.000e+000 9.521e-002 3.444e-005 
5.125e-005 2.426e+006 9.296e+008 1.000e+000 9.578e-002 3.447e-005 
5.127e-005 2.426e+006 9.318e+008 1.000e+000 9.618e-002 3.449e-005 
5.130e-005 2.426e+006 9.340e+008 1.000e+000 9.718e-002 3.452e-005 
5.133e-005 2.427e+006 9.363e+008 1.000e+000 9.761e-002 3.454e-005 
5.136e-005 2.427e+006 9.386e+008 1.000e+000 9.831e-002 3.457e-005 
5.139e-005 2.428e+006 9.410e+008 1.000e+000 9.944e-002 3.460e-005 
5.142e-005 2.428e+006 9.434e+008 1.000e+000 9.971e-002 3.462e-005 
5.144e-005 2.429e+006 9.460e+008 1.000e+000 9.996e-002 3.465e-005 
5.147e-005 2.429e+006 9.486e+008 1.000e+000 1.006e-001 3.467e-005 
5.150e-005 2.429e+006 9.515e+008 1.000e+000 1.012e-001 3.470e-005 
5.153e-005 2.429e+006 9.547e+008 1.000e+000 1.019e-001 3.473e-005 
5.156e-005 2.429e+006 9.578e+008 1.000e+000 1.015e-001 3.476e-005 
5.159e-005 2.429e+006 9.605e+008 1.000e+000 1.018e-001 3.478e-005 
5.161e-005 2.430e+006 9.627e+008 1.000e+000 1.020e-001 3.481e-005 
5.164e-005 2.430e+006 9.650e+008 1.000e+000 1.026e-001 3.483e-005 
5.167e-005 2.430e+006 9.680e+008 1.000e+000 1.033e-001 3.486e-005 
5.170e-005 2.431e+006 9.708e+008 1.000e+000 1.046e-001 3.489e-005 
5.173e-005 2.431e+006 9.736e+008 1.000e+000 1.051e-001 3.491e-005 
5.176e-005 2.431e+006 9.764e+008 1.000e+000 1.060e-001 3.494e-005 
5.178e-005 2.432e+006 9.791e+008 1.000e+000 1.075e-001 3.496e-005 
5.181e-005 2.432e+006 9.817e+008 1.000e+000 1.086e-001 3.499e-005 
5.184e-005 2.432e+006 9.844e+008 1.000e+000 1.092e-001 3.502e-005 
5.187e-005 2.433e+006 9.870e+008 1.000e+000 1.104e-001 3.504e-005 
5.190e-005 2.433e+006 9.895e+008 1.000e+000 1.117e-001 3.507e-005 
5.193e-005 2.434e+006 9.919e+008 1.000e+000 1.123e-001 3.509e-005 
5.195e-005 2.434e+006 9.945e+008 1.000e+000 1.137e-001 3.512e-005 
5.198e-005 2.434e+006 9.971e+008 1.000e+000 1.116e-001 3.515e-005 
5.201e-005 2.434e+006 9.996e+008 1.000e+000 1.157e-001 3.517e-005 
5.204e-005 2.435e+006 1.002e+009 1.000e+000 1.171e-001 3.520e-005 
5.207e-005 2.435e+006 1.002e+009 1.000e+000 1.184e-001 3.523e-005 
5.209e-005 2.435e+006 9.971e+008 1.000e+000 1.158e-001 3.525e-005 
5.212e-005 2.435e+006 9.948e+008 1.000e+000 1.149e-001 3.528e-005 
5.215e-005 2.435e+006 9.937e+008 1.000e+000 1.140e-001 3.531e-005 
5.218e-005 2.435e+006 9.932e+008 1.000e+000 1.123e-001 3.534e-005 
5.221e-005 2.435e+006 9.932e+008 1.000e+000 1.129e-001 3.537e-005 
5.224e-005 2.435e+006 9.934e+008 1.000e+000 1.116e-001 3.539e-005 
5.226e-005 2.435e+006 9.938e+008 1.000e+000 1.133e-001 3.542e-005 
5.229e-005 2.435e+006 9.943e+008 1.000e+000 1.120e-001 3.545e-005 
5.232e-005 2.435e+006 9.950e+008 1.000e+000 1.124e-001 3.548e-005 
5.235e-005 2.435e+006 9.924e+008 1.000e+000 1.105e-001 3.551e-005 
5.238e-005 2.435e+006 9.811e+008 1.000e+000 1.122e-001 3.554e-005 
5.241e-005 2.434e+006 9.766e+008 1.000e+000 1.138e-001 3.557e-005 
5.243e-005 2.434e+006 9.743e+008 1.000e+000 1.121e-001 3.560e-005 
5.246e-005 2.433e+006 9.727e+008 1.000e+000 1.112e-001 3.563e-005 
5.249e-005 2.433e+006 9.716e+008 1.000e+000 1.115e-001 3.566e-005 
5.252e-005 2.432e+006 9.710e+008 1.000e+000 1.070e-001 3.570e-005 
5.255e-005 2.432e+006 9.710e+008 1.000e+000 1.103e-001 3.573e-005 
5.258e-005 2.432e+006 9.661e+008 1.000e+000 1.051e-001 3.576e-005 
5.260e-005 2.431e+006 9.640e+008 1.000e+000 1.049e-001 3.579e-005 
5.263e-005 2.431e+006 9.632e+008 1.000e+000 1.021e-001 3.582e-005 
5.266e-005 2.431e+006 9.612e+008 1.000e+000 9.935e-002 3.585e-005 
5.269e-005 2.431e+006 9.607e+008 1.000e+000 9.708e-002 3.588e-005 
5.272e-005 2.431e+006 9.606e+008 1.000e+000 9.471e-002 3.590e-005 
5.275e-005 2.431e+006 9.608e+008 1.000e+000 9.694e-002 3.593e-005 
5.277e-005 2.431e+006 9.613e+008 1.000e+000 9.387e-002 3.596e-005 
5.280e-005 2.431e+006 9.618e+008 1.000e+000 9.452e-002 3.599e-005 
5.283e-005 2.431e+006 9.626e+008 1.000e+000 9.127e-002 3.602e-005 
5.286e-005 2.431e+006 9.636e+008 1.000e+000 9.216e-002 3.605e-005 
5.289e-005 2.431e+006 9.647e+008 1.000e+000 8.965e-002 3.608e-005 
5.292e-005 2.431e+006 9.658e+008 1.000e+000 8.999e-002 3.610e-005 
5.294e-005 2.431e+006 9.670e+008 1.000e+000 8.787e-002 3.613e-005 
5.297e-005 2.431e+006 9.684e+008 1.000e+000 8.667e-002 3.616e-005 
5.300e-005 2.431e+006 9.696e+008 1.000e+000 8.727e-002 3.619e-005 
5.303e-005 2.431e+006 9.696e+008 1.000e+000 8.203e-002 3.622e-005 
5.306e-005 2.431e+006 9.711e+008 1.000e+000 7.976e-002 3.624e-005 
5.309e-005 2.431e+006 9.728e+008 1.000e+000 7.882e-002 3.627e-005 
5.311e-005 2.431e+006 9.743e+008 1.000e+000 7.636e-002 3.630e-005 
5.314e-005 2.431e+006 9.760e+008 1.000e+000 7.505e-002 3.633e-005 
5.317e-005 2.431e+006 9.777e+008 1.000e+000 7.589e-002 3.636e-005 
5.320e-005 2.431e+006 9.794e+008 1.000e+000 7.597e-002 3.638e-005 
5.323e-005 2.431e+006 9.811e+008 1.000e+000 7.497e-002 3.641e-005 
5.326e-005 2.431e+006 9.829e+008 1.000e+000 7.598e-002 3.644e-005 
5.328e-005 2.431e+006 9.848e+008 1.000e+000 7.858e-002 3.647e-005 
5.331e-005 2.431e+006 9.842e+008 1.000e+000 6.957e-002 3.650e-005 
5.334e-005 2.431e+006 9.843e+008 1.000e+000 7.082e-002 3.652e-005 
5.337e-005 2.431e+006 9.856e+008 1.000e+000 6.974e-002 3.655e-005 
5.340e-005 2.431e+006 9.870e+008 1.000e+000 6.358e-002 3.658e-005 
5.342e-005 2.431e+006 9.885e+008 1.000e+000 6.308e-002 3.661e-005 
5.345e-005 2.431e+006 9.902e+008 1.000e+000 6.606e-002 3.664e-005 
5.348e-005 2.431e+006 9.919e+008 1.000e+000 6.611e-002 3.667e-005 
5.351e-005 2.431e+006 9.938e+008 1.000e+000 6.079e-002 3.670e-005 
5.354e-005 2.431e+006 9.953e+008 1.000e+000 5.365e-002 3.673e-005 
5.357e-005 2.431e+006 9.972e+008 1.000e+000 6.059e-002 3.676e-005 
5.359e-005 2.430e+006 9.992e+008 1.000e+000 5.656e-002 3.678e-005 
5.362e-005 2.430e+006 1.001e+009 1.000e+000 5.537e-002 3.681e-005 
5.365e-005 2.430e+006 9.966e+008 1.000e+000 5.778e-002 3.684e-005 
5.368e-005 2.430e+006 9.940e+008 1.000e+000 5.983e-002 3.688e-005 
5.371e-005 2.429e+006 9.928e+008 1.000e+000 5.158e-002 3.691e-005 
5.374e-005 2.429e+006 9.930e+008 1.000e+000 5.842e-002 3.694e-005 
5.376e-005 2.429e+006 9.941e+008 1.000e+000 7.000e-002 3.697e-005 
5.379e-005 2.428e+006 9.952e+008 1.000e+000 7.687e-002 3.700e-005 
5.382e-005 2.428e+006 9.967e+008 1.000e+000 7.618e-002 3.703e-005 
5.385e-005 2.428e+006 9.548e+008 1.000e+000 4.708e-002 3.705e-005 
5.388e-005 2.428e+006 9.471e+008 1.000e+000 4.453e-002 3.708e-005 
5.391e-005 2.428e+006 9.415e+008 1.000e+000 3.820e-002 3.711e-005 
5.393e-005 2.428e+006 9.366e+008 1.000e+000 3.391e-002 3.714e-005 
5.396e-005 2.428e+006 9.310e+008 1.000e+000 3.739e-002 3.717e-005 
5.399e-005 2.427e+006 9.266e+008 1.000e+000 3.217e-002 3.720e-005 
5.402e-005 2.427e+006 9.227e+008 1.000e+000 2.913e-002 3.723e-005 
5.405e-005 2.427e+006 9.187e+008 1.000e+000 2.702e-002 3.726e-005 
5.408e-005 2.427e+006 9.150e+008 1.000e+000 2.439e-002 3.729e-005 
5.410e-005 2.427e+006 9.139e+008 1.000e+000 2.289e-002 3.732e-005 
5.413e-005 2.427e+006 9.132e+008 1.000e+000 2.216e-002 3.734e-005 
5.416e-005 2.427e+006 9.129e+008 1.000e+000 2.117e-002 3.737e-005 
5.419e-005 2.427e+006 9.128e+008 1.000e+000 2.036e-002 3.740e-005 
5.422e-005 2.427e+006 9.128e+008 1.000e+000 2.260e-002 3.743e-005 
5.425e-005 2.427e+006 9.130e+008 1.000e+000 2.208e-002 3.746e-005 
5.427e-005 2.427e+006 9.133e+008 1.000e+000 1.943e-002 3.748e-005 
5.430e-005 2.428e+006 9.070e+008 1.000e+000 2.447e-002 3.751e-005 
5.433e-005 2.428e+006 9.033e+008 1.000e+000 2.489e-002 3.754e-005 
5.436e-005 2.428e+006 9.021e+008 1.000e+000 2.276e-002 3.757e-005 
5.439e-005 2.428e+006 9.015e+008 1.000e+000 2.458e-002 3.759e-005 
5.442e-005 2.428e+006 9.013e+008 1.000e+000 2.528e-002 3.762e-005 
5.444e-005 2.429e+006 9.019e+008 1.000e+000 2.629e-002 3.765e-005 
5.447e-005 2.429e+006 9.038e+008 1.000e+000 2.653e-002 3.767e-005 
5.450e-005 2.430e+006 9.062e+008 1.000e+000 2.399e-002 3.770e-005 
5.453e-005 2.430e+006 9.085e+008 1.000e+000 2.640e-002 3.772e-005 
5.456e-005 2.431e+006 9.111e+008 1.000e+000 2.614e-002 3.775e-005 
5.459e-005 2.431e+006 9.066e+008 1.000e+000 3.440e-002 3.777e-005 
5.461e-005 2.431e+006 9.041e+008 1.000e+000 2.968e-002 3.780e-005 
5.464e-005 2.432e+006 9.044e+008 1.000e+000 3.131e-002 3.782e-005 
5.467e-005 2.432e+006 9.057e+008 1.000e+000 3.468e-002 3.785e-005 
5.470e-005 2.432e+006 9.076e+008 1.000e+000 3.298e-002 3.788e-005 
5.473e-005 2.432e+006 9.099e+008 1.000e+000 3.753e-002 3.790e-005 
5.475e-005 2.433e+006 9.123e+008 1.000e+000 4.053e-002 3.793e-005 
5.478e-005 2.433e+006 9.147e+008 1.000e+000 3.542e-002 3.795e-005 
5.481e-005 2.433e+006 9.173e+008 1.000e+000 3.852e-002 3.798e-005 
5.484e-005 2.434e+006 9.198e+008 1.000e+000 4.084e-002 3.801e-005 
5.487e-005 2.434e+006 9.228e+008 1.000e+000 4.206e-002 3.803e-005 
5.490e-005 2.435e+006 9.257e+008 1.000e+000 4.505e-002 3.806e-005 
5.492e-005 2.435e+006 9.287e+008 1.000e+000 3.809e-002 3.808e-005 
5.495e-005 2.436e+006 9.317e+008 1.000e+000 4.370e-002 3.811e-005 
5.498e-005 2.436e+006 9.348e+008 1.000e+000 4.477e-002 3.813e-005 
5.501e-005 2.436e+006 9.380e+008 1.000e+000 4.692e-002 3.816e-005 
5.504e-005 2.437e+006 9.412e+008 1.000e+000 4.870e-002 3.818e-005 
5.507e-005 2.437e+006 9.445e+008 1.000e+000 4.474e-002 3.821e-005 
5.509e-005 2.438e+006 9.479e+008 1.000e+000 4.397e-002 3.823e-005 
5.512e-005 2.438e+006 9.514e+008 1.000e+000 3.957e-002 3.826e-005 
5.515e-005 2.438e+006 9.464e+008 1.000e+000 4.886e-002 3.829e-005 
5.518e-005 2.438e+006 9.387e+008 1.000e+000 4.910e-002 3.831e-005 
5.521e-005 2.438e+006 9.366e+008 1.000e+000 4.555e-002 3.834e-005 
5.524e-005 2.438e+006 9.361e+008 1.000e+000 4.775e-002 3.837e-005 
5.526e-005 2.438e+006 9.363e+008 1.000e+000 5.012e-002 3.840e-005 
5.529e-005 2.438e+006 9.369e+008 1.000e+000 5.139e-002 3.843e-005 
5.532e-005 2.438e+006 9.379e+008 1.000e+000 5.187e-002 3.846e-005 
5.535e-005 2.438e+006 9.391e+008 1.000e+000 4.481e-002 3.848e-005 
5.538e-005 2.438e+006 9.405e+008 1.000e+000 4.913e-002 3.851e-005 
5.541e-005 2.438e+006 9.420e+008 1.000e+000 5.346e-002 3.854e-005 
5.543e-005 2.438e+006 9.437e+008 1.000e+000 5.219e-002 3.857e-005 
5.546e-005 2.438e+006 9.456e+008 1.000e+000 5.306e-002 3.860e-005 
5.549e-005 2.438e+006 9.475e+008 1.000e+000 5.616e-002 3.863e-005 
5.552e-005 2.438e+006 9.493e+008 1.000e+000 5.597e-002 3.866e-005 
5.555e-005 2.438e+006 9.512e+008 1.000e+000 5.811e-002 3.869e-005 
5.558e-005 2.438e+006 9.531e+008 1.000e+000 5.731e-002 3.871e-005 
5.560e-005 2.438e+006 9.551e+008 1.000e+000 5.119e-002 3.874e-005 
5.563e-005 2.438e+006 9.571e+008 1.000e+000 5.039e-002 3.877e-005 
5.566e-005 2.438e+006 9.591e+008 1.000e+000 5.504e-002 3.880e-005 
5.569e-005 2.438e+006 9.613e+008 1.000e+000 6.060e-002 3.883e-005 
5.572e-005 2.438e+006 9.636e+008 1.000e+000 6.357e-002 3.886e-005 
5.575e-005 2.438e+006 9.658e+008 1.000e+000 5.415e-002 3.889e-005 
5.577e-005 2.437e+006 9.682e+008 1.000e+000 5.995e-002 3.892e-005 
5.580e-005 2.437e+006 9.706e+008 1.000e+000 6.155e-002 3.894e-005 
5.583e-005 2.437e+006 9.731e+008 1.000e+000 6.080e-002 3.897e-005 
5.586e-005 2.437e+006 9.757e+008 1.000e+000 6.207e-002 3.900e-005 
5.589e-005 2.437e+006 9.784e+008 1.000e+000 6.041e-002 3.903e-005 
5.592e-005 2.436e+006 9.811e+008 1.000e+000 5.812e-002 3.906e-005 
5.594e-005 2.436e+006 9.840e+008 1.000e+000 5.847e-002 3.910e-005 
5.597e-005 2.436e+006 9.870e+008 1.000e+000 6.481e-002 3.913e-005 
5.600e-005 2.435e+006 9.696e+008 1.000e+000 6.341e-002 3.916e-005 
5.603e-005 2.434e+006 9.568e+008 1.000e+000 6.268e-002 3.919e-005 
5.606e-005 2.434e+006 9.517e+008 1.000e+000 6.297e-002 3.922e-005 
5.609e-005 2.433e+006 9.479e+008 1.000e+000 5.782e-002 3.925e-005 
5.611e-005 2.433e+006 9.440e+008 1.000e+000 5.712e-002 3.929e-005 
5.614e-005 2.433e+006 9.424e+008 1.000e+000 5.628e-002 3.932e-005 
5.617e-005 2.433e+006 9.426e+008 1.000e+000 5.954e-002 3.934e-005 
5.620e-005 2.432e+006 9.433e+008 1.000e+000 5.700e-002 3.937e-005 
5.623e-005 2.432e+006 9.443e+008 1.000e+000 6.051e-002 3.940e-005 
5.625e-005 2.432e+006 9.457e+008 1.000e+000 5.592e-002 3.943e-005 
5.628e-005 2.432e+006 9.473e+008 1.000e+000 5.644e-002 3.946e-005 
5.631e-005 2.432e+006 9.490e+008 1.000e+000 5.969e-002 3.949e-005 
5.634e-005 2.432e+006 9.511e+008 1.000e+000 5.380e-002 3.952e-005 
5.637e-005 2.432e+006 9.533e+008 1.000e+000 5.471e-002 3.955e-005 
5.640e-005 2.432e+006 9.556e+008 1.000e+000 5.863e-002 3.957e-005 
5.642e-005 2.432e+006 9.579e+008 1.000e+000 5.358e-002 3.960e-005 
5.645e-005 2.432e+006 9.604e+008 1.000e+000 5.429e-002 3.963e-005 
5.648e-005 2.432e+006 9.629e+008 1.000e+000 5.093e-002 3.966e-005 
5.651e-005 2.432e+006 9.652e+008 1.000e+000 5.233e-002 3.969e-005 
5.654e-005 2.433e+006 9.547e+008 1.000e+000 4.073e-002 3.971e-005 
5.657e-005 2.432e+006 9.567e+008 1.000e+000 4.083e-002 3.974e-005 
5.659e-005 2.432e+006 9.493e+008 1.000e+000 5.558e-002 3.977e-005 
5.662e-005 2.432e+006 9.433e+008 1.000e+000 5.769e-002 3.980e-005 
5.665e-005 2.431e+006 9.404e+008 1.000e+000 5.877e-002 3.984e-005 
5.668e-005 2.431e+006 9.392e+008 1.000e+000 5.965e-002 3.987e-005 
5.671e-005 2.431e+006 9.389e+008 1.000e+000 6.071e-002 3.990e-005 
5.674e-005 2.430e+006 9.394e+008 1.000e+000 6.297e-002 3.993e-005 
5.676e-005 2.430e+006 9.404e+008 1.000e+000 6.448e-002 3.996e-005 
5.679e-005 2.430e+006 9.417e+008 1.000e+000 6.642e-002 3.999e-005 
5.682e-005 2.430e+006 9.435e+008 1.000e+000 6.765e-002 4.002e-005 
5.685e-005 2.430e+006 9.455e+008 1.000e+000 6.785e-002 4.005e-005 
5.688e-005 2.429e+006 9.467e+008 1.000e+000 6.887e-002 4.007e-005 
5.691e-005 2.429e+006 9.488e+008 1.000e+000 6.890e-002 4.010e-005 
5.693e-005 2.429e+006 9.484e+008 1.000e+000 6.932e-002 4.013e-005 
5.696e-005 2.429e+006 9.471e+008 1.000e+000 7.009e-002 4.016e-005 
5.699e-005 2.428e+006 9.481e+008 1.000e+000 7.007e-002 4.020e-005 
5.702e-005 2.428e+006 9.498e+008 1.000e+000 7.058e-002 4.023e-005 
5.705e-005 2.428e+006 9.518e+008 1.000e+000 7.246e-002 4.026e-005 
5.708e-005 2.427e+006 9.539e+008 1.000e+000 7.276e-002 4.029e-005 
5.710e-005 2.427e+006 9.562e+008 1.000e+000 7.486e-002 4.032e-005 
5.713e-005 2.427e+006 9.537e+008 1.000e+000 7.784e-002 4.035e-005 
5.716e-005 2.426e+006 9.540e+008 1.000e+000 7.957e-002 4.038e-005 
5.719e-005 2.426e+006 9.551e+008 1.000e+000 8.108e-002 4.041e-005 
5.722e-005 2.425e+006 9.564e+008 1.000e+000 8.217e-002 4.044e-005 
5.725e-005 2.425e+006 9.580e+008 1.000e+000 8.406e-002 4.047e-005 
5.727e-005 2.425e+006 9.596e+008 1.000e+000 8.543e-002 4.050e-005 
5.730e-005 2.424e+006 9.615e+008 1.000e+000 8.685e-002 4.053e-005 
5.733e-005 2.424e+006 9.633e+008 1.000e+000 8.767e-002 4.057e-005 
5.736e-005 2.423e+006 9.653e+008 1.000e+000 8.726e-002 4.060e-005 
5.739e-005 2.423e+006 9.673e+008 1.000e+000 8.857e-002 4.063e-005 
5.742e-005 2.422e+006 9.694e+008 1.000e+000 8.964e-002 4.066e-005 
5.744e-005 2.422e+006 9.716e+008 1.000e+000 9.095e-002 4.069e-005 
5.747e-005 2.421e+006 9.738e+008 1.000e+000 9.145e-002 4.072e-005 
5.750e-005 2.421e+006 9.651e+008 1.000e+000 9.428e-002 4.076e-005 
5.753e-005 2.420e+006 9.628e+008 1.000e+000 9.517e-002 4.079e-005 
5.756e-005 2.420e+006 9.619e+008 1.000e+000 9.558e-002 4.082e-005 
5.758e-005 2.419e+006 9.617e+008 1.000e+000 9.689e-002 4.085e-005 
5.761e-005 2.419e+006 9.619e+008 1.000e+000 9.823e-002 4.088e-005 
5.764e-005 2.419e+006 9.626e+008 1.000e+000 9.827e-002 4.091e-005 
5.767e-005 2.419e+006 9.636e+008 1.000e+000 9.886e-002 4.094e-005 
5.770e-005 2.418e+006 9.649e+008 1.000e+000 9.918e-002 4.097e-005 
5.773e-005 2.418e+006 9.665e+008 1.000e+000 9.965e-002 4.100e-005 
5.775e-005 2.418e+006 9.683e+008 1.000e+000 1.004e-001 4.103e-005 
5.778e-005 2.418e+006 9.702e+008 1.000e+000 1.028e-001 4.106e-005 
5.781e-005 2.419e+006 9.723e+008 1.000e+000 1.016e-001 4.108e-005 
5.784e-005 2.419e+006 9.745e+008 1.000e+000 1.037e-001 4.111e-005 
5.787e-005 2.419e+006 9.766e+008 1.000e+000 1.048e-001 4.114e-005 
5.790e-005 2.419e+006 9.787e+008 1.000e+000 1.061e-001 4.117e-005 
5.792e-005 2.419e+006 9.810e+008 1.000e+000 1.056e-001 4.119e-005 
5.795e-005 2.419e+006 9.836e+008 1.000e+000 1.067e-001 4.122e-005 
5.798e-005 2.419e+006 9.862e+008 1.000e+000 1.063e-001 4.125e-005 
5.801e-005 2.420e+006 9.890e+008 1.000e+000 1.064e-001 4.127e-005 
5.804e-005 2.420e+006 9.919e+008 1.000e+000 1.074e-001 4.130e-005 
5.807e-005 2.420e+006 9.950e+008 1.000e+000 1.110e-001 4.133e-005 
5.809e-005 2.420e+006 9.981e+008 1.000e+000 1.105e-001 4.135e-005 
5.812e-005 2.421e+006 1.001e+009 1.000e+000 1.096e-001 4.138e-005 
5.815e-005 2.421e+006 1.005e+009 1.000e+000 1.120e-001 4.140e-005 
5.818e-005 2.421e+006 1.008e+009 1.000e+000 1.117e-001 4.143e-005 
5.821e-005 2.422e+006 1.011e+009 1.000e+000 1.128e-001 4.146e-005 
5.824e-005 2.422e+006 1.015e+009 1.000e+000 1.116e-001 4.148e-005 
5.826e-005 2.423e+006 1.019e+009 1.000e+000 1.118e-001 4.151e-005 
5.829e-005 2.423e+006 1.022e+009 1.000e+000 1.114e-001 4.153e-005 
5.832e-005 2.423e+006 1.021e+009 1.000e+000 1.151e-001 4.156e-005 
5.835e-005 2.423e+006 1.017e+009 1.000e+000 1.168e-001 4.159e-005 
5.838e-005 2.423e+006 1.018e+009 1.000e+000 1.159e-001 4.162e-005 
5.841e-005 2.423e+006 1.011e+009 1.000e+000 1.222e-001 4.165e-005 
5.843e-005 2.423e+006 1.007e+009 1.000e+000 1.213e-001 4.168e-005 
5.846e-005 2.422e+006 1.005e+009 1.000e+000 1.234e-001 4.171e-005 
5.849e-005 2.422e+006 1.005e+009 1.000e+000 1.204e-001 4.174e-005 
5.852e-005 2.422e+006 1.005e+009 1.000e+000 1.228e-001 4.177e-005 
5.855e-005 2.422e+006 1.006e+009 1.000e+000 1.249e-001 4.180e-005 
5.858e-005 2.422e+006 1.006e+009 1.000e+000 1.274e-001 4.182e-005 
5.860e-005 2.422e+006 1.008e+009 1.000e+000 1.301e-001 4.185e-005 
5.863e-005 2.422e+006 9.986e+008 1.000e+000 1.284e-001 4.188e-005 
5.866e-005 2.422e+006 9.980e+008 1.000e+000 1.304e-001 4.191e-005 
5.869e-005 2.422e+006 9.979e+008 1.000e+000 1.272e-001 4.194e-005 
5.872e-005 2.422e+006 9.981e+008 1.000e+000 1.264e-001 4.197e-005 
5.875e-005 2.422e+006 9.985e+008 1.000e+000 1.291e-001 4.199e-005 
5.877e-005 2.422e+006 9.990e+008 1.000e+000 1.274e-001 4.202e-005 
5.880e-005 2.422e+006 9.996e+008 1.000e+000 1.234e-001 4.205e-005 
5.883e-005 2.422e+006 9.992e+008 1.000e+000 1.209e-001 4.208e-005 
5.886e-005 2.422e+006 9.996e+008 1.000e+000 1.291e-001 4.211e-005 
5.889e-005 2.422e+006 1.000e+009 1.000e+000 1.245e-001 4.214e-005 
5.891e-005 2.421e+006 1.001e+009 1.000e+000 1.251e-001 4.217e-005 
5.894e-005 2.421e+006 1.001e+009 1.000e+000 1.269e-001 4.220e-005 
5.897e-005 2.421e+006 1.002e+009 1.000e+000 1.237e-001 4.223e-005 
5.900e-005 2.421e+006 1.002e+009 1.000e+000 1.191e-001 4.225e-005 
5.903e-005 2.421e+006 1.003e+009 1.000e+000 1.211e-001 4.228e-005 
5.906e-005 2.421e+006 1.004e+009 1.000e+000 1.150e-001 4.231e-005 
5.908e-005 2.421e+006 1.005e+009 1.000e+000 1.208e-001 4.234e-005 
5.911e-005 2.421e+006 1.005e+009 1.000e+000 1.225e-001 4.236e-005 
5.914e-005 2.422e+006 1.006e+009 1.000e+000 1.212e-001 4.239e-005 
5.917e-005 2.422e+006 1.007e+009 1.000e+000 1.231e-001 4.242e-005 
5.920e-005 2.422e+006 1.008e+009 1.000e+000 1.194e-001 4.245e-005 
5.923e-005 2.422e+006 1.009e+009 1.000e+000 1.170e-001 4.247e-005 
5.925e-005 2.422e+006 1.008e+009 1.000e+000 1.221e-001 4.250e-005 
5.928e-005 2.422e+006 1.009e+009 1.000e+000 1.225e-001 4.253e-005 
5.931e-005 2.422e+006 1.009e+009 1.000e+000 1.254e-001 4.256e-005 
5.934e-005 2.422e+006 1.010e+009 1.000e+000 1.224e-001 4.259e-005 
5.937e-005 2.422e+006 1.010e+009 1.000e+000 1.220e-001 4.262e-005 
5.940e-005 2.422e+006 1.011e+009 1.000e+000 1.226e-001 4.265e-005 
5.942e-005 2.422e+006 1.011e+009 1.000e+000 1.228e-001 4.267e-005 
5.945e-005 2.422e+006 1.012e+009 1.000e+000 1.264e-001 4.270e-005 
5.948e-005 2.422e+006 1.013e+009 1.000e+000 1.274e-001 4.273e-005 
5.951e-005 2.422e+006 1.013e+009 1.000e+000 1.247e-001 4.276e-005 
5.954e-005 2.421e+006 1.012e+009 1.000e+000 1.265e-001 4.279e-005 
5.957e-005 2.421e+006 1.011e+009 1.000e+000 1.252e-001 4.282e-005 
5.959e-005 2.421e+006 1.010e+009 1.000e+000 1.267e-001 4.285e-005 
5.962e-005 2.421e+006 1.009e+009 1.000e+000 1.231e-001 4.287e-005 
5.965e-005 2.421e+006 1.009e+009 1.000e+000 1.250e-001 4.290e-005 
5.968e-005 2.421e+006 1.008e+009 1.000e+000 1.169e-001 4.293e-005 
5.971e-005 2.421e+006 1.006e+009 1.000e+000 1.230e-001 4.296e-005 
5.974e-005 2.421e+006 1.005e+009 1.000e+000 1.226e-001 4.299e-005 
5.976e-005 2.421e+006 1.005e+009 1.000e+000 1.242e-001 4.302e-005 
5.979e-005 2.421e+006 1.004e+009 1.000e+000 1.200e-001 4.304e-005 
5.982e-005 2.421e+006 1.004e+009 1.000e+000 1.222e-001 4.307e-005 
5.985e-005 2.421e+006 1.004e+009 1.000e+000 1.223e-001 4.310e-005 
5.988e-005 2.421e+006 1.003e+009 1.000e+000 1.209e-001 4.313e-005 
5.991e-005 2.421e+006 1.001e+009 1.000e+000 1.250e-001 4.316e-005 
5.993e-005 2.421e+006 1.001e+009 1.000e+000 1.217e-001 4.319e-005 
5.996e-005 2.421e+006 1.000e+009 1.000e+000 1.223e-001 4.322e-005 
5.999e-005 2.421e+006 9.999e+008 1.000e+000 1.243e-001 4.325e-005 
6.002e-005 2.421e+006 9.996e+008 1.000e+000 1.221e-001 4.328e-005 
6.005e-005 2.420e+006 9.993e+008 1.000e+000 1.177e-001 4.331e-005 
6.008e-005 2.420e+006 9.990e+008 1.000e+000 1.191e-001 4.334e-005 
6.010e-005 2.420e+006 9.987e+008 1.000e+000 1.187e-001 4.337e-005 
6.013e-005 2.420e+006 9.985e+008 1.000e+000 1.211e-001 4.340e-005 
6.016e-005 2.420e+006 9.982e+008 1.000e+000 1.198e-001 4.342e-005 
6.019e-005 2.419e+006 9.981e+008 1.000e+000 1.221e-001 4.345e-005 
6.022e-005 2.419e+006 9.980e+008 1.000e+000 1.205e-001 4.348e-005 
6.024e-005 2.419e+006 9.978e+008 1.000e+000 1.164e-001 4.351e-005 
6.027e-005 2.419e+006 9.977e+008 1.000e+000 1.167e-001 4.354e-005 
6.030e-005 2.419e+006 9.976e+008 1.000e+000 1.204e-001 4.357e-005 
6.033e-005 2.418e+006 9.975e+008 1.000e+000 1.233e-001 4.360e-005 
6.036e-005 2.418e+006 9.975e+008 1.000e+000 1.203e-001 4.363e-005 
6.039e-005 2.418e+006 9.974e+008 1.000e+000 1.171e-001 4.366e-005 
6.041e-005 2.418e+006 9.974e+008 1.000e+000 1.183e-001 4.369e-005 
6.044e-005 2.418e+006 9.974e+008 1.000e+000 1.165e-001 4.372e-005 
6.047e-005 2.417e+006 9.974e+008 1.000e+000 1.180e-001 4.375e-005 
6.050e-005 2.417e+006 9.974e+008 1.000e+000 1.142e-001 4.378e-005 
6.053e-005 2.417e+006 9.975e+008 1.000e+000 1.170e-001 4.381e-005 
6.056e-005 2.417e+006 9.975e+008 1.000e+000 1.189e-001 4.384e-005 
6.058e-005 2.417e+006 9.975e+008 1.000e+000 1.206e-001 4.387e-005 
6.061e-005 2.416e+006 9.976e+008 1.000e+000 1.198e-001 4.390e-005 
6.064e-005 2.416e+006 9.977e+008 1.000e+000 1.176e-001 4.393e-005 
6.067e-005 2.416e+006 9.977e+008 1.000e+000 1.166e-001 4.396e-005 
6.070e-005 2.416e+006 9.979e+008 1.000e+000 1.168e-001 4.399e-005 
6.073e-005 2.415e+006 9.979e+008 1.000e+000 1.224e-001 4.402e-005 
6.075e-005 2.415e+006 9.980e+008 1.000e+000 1.126e-001 4.405e-005 
6.078e-005 2.415e+006 9.981e+008 1.000e+000 1.131e-001 4.408e-005 
6.081e-005 2.415e+006 9.981e+008 1.000e+000 1.166e-001 4.411e-005 
6.084e-005 2.414e+006 9.983e+008 1.000e+000 1.138e-001 4.414e-005 
6.087e-005 2.414e+006 9.985e+008 1.000e+000 1.178e-001 4.417e-005 
6.090e-005 2.414e+006 9.988e+008 1.000e+000 1.172e-001 4.420e-005 
6.092e-005 2.414e+006 9.993e+008 1.000e+000 1.142e-001 4.423e-005 
6.095e-005 2.414e+006 1.000e+009 1.000e+000 1.165e-001 4.426e-005 
6.098e-005 2.414e+006 1.001e+009 1.000e+000 1.109e-001 4.428e-005 
6.101e-005 2.415e+006 1.002e+009 1.000e+000 1.153e-001 4.431e-005 
6.104e-005 2.415e+006 1.004e+009 1.000e+000 1.121e-001 4.433e-005 
6.107e-005 2.415e+006 1.005e+009 1.000e+000 1.140e-001 4.436e-005 
6.109e-005 2.416e+006 1.006e+009 1.000e+000 1.158e-001 4.439e-005 
6.112e-005 2.416e+006 1.008e+009 1.000e+000 1.131e-001 4.441e-005 
6.115e-005 2.416e+006 1.010e+009 1.000e+000 1.113e-001 4.444e-005 
6.118e-005 2.417e+006 1.012e+009 1.000e+000 1.117e-001 4.446e-005 
6.121e-005 2.417e+006 1.013e+009 1.000e+000 1.095e-001 4.449e-005 
6.124e-005 2.418e+006 1.015e+009 1.000e+000 1.109e-001 4.451e-005 
6.126e-005 2.418e+006 1.012e+009 1.000e+000 1.120e-001 4.454e-005 
6.129e-005 2.418e+006 1.012e+009 1.000e+000 1.102e-001 4.457e-005 
6.132e-005 2.418e+006 1.012e+009 1.000e+000 1.081e-001 4.459e-005 
6.135e-005 2.419e+006 1.013e+009 1.000e+000 1.167e-001 4.462e-005 
6.138e-005 2.419e+006 1.014e+009 1.000e+000 1.079e-001 4.465e-005 
6.141e-005 2.419e+006 1.015e+009 1.000e+000 1.092e-001 4.467e-005 
6.143e-005 2.420e+006 1.016e+009 1.000e+000 1.078e-001 4.470e-005 
6.146e-005 2.420e+006 1.018e+009 1.000e+000 1.094e-001 4.472e-005 
6.149e-005 2.420e+006 1.011e+009 1.000e+000 1.151e-001 4.475e-005 
6.152e-005 2.420e+006 1.011e+009 1.000e+000 1.104e-001 4.478e-005 
6.155e-005 2.420e+006 1.011e+009 1.000e+000 1.098e-001 4.481e-005 
6.157e-005 2.420e+006 1.011e+009 1.000e+000 1.076e-001 4.484e-005 
6.160e-005 2.420e+006 1.012e+009 1.000e+000 1.103e-001 4.487e-005 
6.163e-005 2.420e+006 1.013e+009 1.000e+000 1.128e-001 4.490e-005 
6.166e-005 2.420e+006 1.014e+009 1.000e+000 1.104e-001 4.492e-005 
6.169e-005 2.420e+006 1.016e+009 1.000e+000 1.088e-001 4.495e-005 
6.172e-005 2.420e+006 1.017e+009 1.000e+000 1.112e-001 4.498e-005 
6.174e-005 2.420e+006 1.016e+009 1.000e+000 1.121e-001 4.501e-005 
6.177e-005 2.420e+006 1.017e+009 1.000e+000 1.109e-001 4.504e-005 
6.180e-005 2.420e+006 1.019e+009 1.000e+000 1.043e-001 4.507e-005 
6.183e-005 2.420e+006 1.020e+009 1.000e+000 1.093e-001 4.509e-005 
6.186e-005 2.420e+006 1.021e+009 1.000e+000 1.098e-001 4.512e-005 
6.189e-005 2.419e+006 1.023e+009 1.000e+000 1.095e-001 4.515e-005 
6.191e-005 2.419e+006 1.024e+009 1.000e+000 1.080e-001 4.518e-005 
6.194e-005 2.419e+006 1.026e+009 1.000e+000 1.051e-001 4.521e-005 
6.197e-005 2.419e+006 1.027e+009 1.000e+000 1.065e-001 4.524e-005 
6.200e-005 2.419e+006 1.029e+009 1.000e+000 1.053e-001 4.527e-005 
6.203e-005 2.419e+006 1.030e+009 1.000e+000 1.070e-001 4.529e-005 
6.206e-005 2.419e+006 1.032e+009 1.000e+000 1.050e-001 4.532e-005 
6.208e-005 2.419e+006 1.033e+009 1.000e+000 1.101e-001 4.535e-005 
6.211e-005 2.419e+006 1.034e+009 1.000e+000 1.050e-001 4.538e-005 
6.214e-005 2.419e+006 1.036e+009 1.000e+000 1.018e-001 4.541e-005 
6.217e-005 2.419e+006 1.038e+009 1.000e+000 1.059e-001 4.544e-005 
6.220e-005 2.420e+006 1.039e+009 1.000e+000 1.008e-001 4.546e-005 
6.223e-005 2.420e+006 1.040e+009 1.000e+000 1.019e-001 4.549e-005 
6.225e-005 2.420e+006 1.042e+009 1.000e+000 9.967e-002 4.552e-005 
6.228e-005 2.420e+006 1.043e+009 1.000e+000 9.764e-002 4.554e-005 
6.231e-005 2.420e+006 1.044e+009 1.000e+000 1.019e-001 4.557e-005 
6.234e-005 2.421e+006 1.045e+009 1.000e+000 1.004e-001 4.560e-005 
6.237e-005 2.421e+006 1.047e+009 1.000e+000 9.569e-002 4.562e-005 
6.240e-005 2.421e+006 1.048e+009 1.000e+000 9.910e-002 4.565e-005 
6.242e-005 2.422e+006 1.050e+009 1.000e+000 1.017e-001 4.567e-005 
6.245e-005 2.422e+006 1.051e+009 1.000e+000 1.004e-001 4.570e-005 
6.248e-005 2.422e+006 1.052e+009 1.000e+000 9.725e-002 4.573e-005 
6.251e-005 2.423e+006 1.054e+009 1.000e+000 9.728e-002 4.575e-005 
6.254e-005 2.423e+006 1.055e+009 1.000e+000 9.853e-002 4.578e-005 
6.257e-005 2.424e+006 1.056e+009 1.000e+000 9.745e-002 4.580e-005 
6.259e-005 2.425e+006 1.058e+009 1.000e+000 9.235e-002 4.582e-005 
6.262e-005 2.425e+006 1.059e+009 1.000e+000 9.502e-002 4.585e-005 
6.265e-005 2.426e+006 1.059e+009 1.000e+000 9.248e-002 4.587e-005 
6.268e-005 2.426e+006 1.061e+009 1.000e+000 9.358e-002 4.590e-005 
6.271e-005 2.427e+006 1.062e+009 1.000e+000 9.279e-002 4.592e-005 
6.274e-005 2.428e+006 1.063e+009 1.000e+000 9.485e-002 4.594e-005 
6.276e-005 2.429e+006 1.065e+009 1.000e+000 9.527e-002 4.596e-005 
6.279e-005 2.430e+006 1.067e+009 1.000e+000 9.175e-002 4.599e-005 
6.282e-005 2.431e+006 1.069e+009 1.000e+000 8.863e-002 4.601e-005 
6.285e-005 2.432e+006 1.071e+009 1.000e+000 9.109e-002 4.603e-005 
6.288e-005 2.433e+006 1.071e+009 1.000e+000 9.122e-002 4.605e-005 
6.290e-005 2.433e+006 1.072e+009 1.000e+000 8.792e-002 4.607e-005 
6.293e-005 2.434e+006 1.073e+009 1.000e+000 8.767e-002 4.610e-005 
6.296e-005 2.435e+006 1.075e+009 1.000e+000 8.553e-002 4.612e-005 
6.299e-005 2.436e+006 1.077e+009 1.000e+000 8.603e-002 4.614e-005 
6.302e-005 2.437e+006 1.078e+009 1.000e+000 8.559e-002 4.617e-005 
6.305e-005 2.437e+006 1.080e+009 1.000e+000 8.456e-002 4.619e-005 
6.307e-005 2.438e+006 1.082e+009 1.000e+000 8.452e-002 4.621e-005 
6.310e-005 2.439e+006 1.084e+009 1.000e+000 8.385e-002 4.624e-005 
6.313e-005 2.439e+006 1.086e+009 1.000e+000 8.450e-002 4.626e-005 
6.316e-005 2.440e+006 1.088e+009 1.000e+000 8.535e-002 4.628e-005 
6.319e-005 2.440e+006 1.090e+009 1.000e+000 8.223e-002 4.631e-005 
6.322e-005 2.441e+006 1.093e+009 1.000e+000 8.293e-002 4.633e-005 
6.324e-005 2.442e+006 1.095e+009 1.000e+000 7.944e-002 4.636e-005 
6.327e-005 2.442e+006 1.097e+009 1.000e+000 7.911e-002 4.638e-005 
6.330e-005 2.443e+006 1.099e+009 1.000e+000 7.797e-002 4.640e-005 
6.333e-005 2.444e+006 1.102e+009 1.000e+000 8.025e-002 4.643e-005 
6.336e-005 2.444e+006 1.104e+009 1.000e+000 7.891e-002 4.645e-005 
6.339e-005 2.445e+006 1.106e+009 1.000e+000 7.857e-002 4.648e-005 
6.341e-005 2.446e+006 1.109e+009 1.000e+000 7.847e-002 4.650e-005 
6.344e-005 2.446e+006 1.111e+009 1.000e+000 7.803e-002 4.652e-005 
6.347e-005 2.447e+006 1.114e+009 1.000e+000 7.393e-002 4.655e-005 
6.350e-005 2.447e+006 1.116e+009 1.000e+000 7.397e-002 4.657e-005 
6.353e-005 2.448e+006 1.116e+009 1.000e+000 7.693e-002 4.659e-005 
6.356e-005 2.449e+006 1.118e+009 1.000e+000 7.350e-002 4.662e-005 
6.358e-005 2.450e+006 1.121e+009 1.000e+000 7.373e-002 4.664e-005 
6.361e-005 2.450e+006 1.124e+009 1.000e+000 7.215e-002 4.667e-005 
6.364e-005 2.451e+006 1.126e+009 1.000e+000 7.546e-002 4.669e-005 
6.367e-005 2.452e+006 1.129e+009 1.000e+000 7.361e-002 4.671e-005 
6.370e-005 2.452e+006 1.132e+009 1.000e+000 7.233e-002 4.674e-005 
6.373e-005 2.453e+006 1.134e+009 1.000e+000 7.649e-002 4.676e-005 
6.375e-005 2.454e+006 1.137e+009 1.000e+000 7.139e-002 4.678e-005 
6.378e-005 2.455e+006 1.140e+009 1.000e+000 7.607e-002 4.680e-005 
6.381e-005 2.455e+006 1.143e+009 1.000e+000 7.434e-002 4.683e-005 
6.384e-005 2.456e+006 1.146e+009 1.000e+000 7.498e-002 4.685e-005 
6.387e-005 2.457e+006 1.149e+009 1.000e+000 7.491e-002 4.687e-005 
6.390e-005 2.457e+006 1.153e+009 1.000e+000 7.674e-002 4.690e-005 
6.392e-005 2.458e+006 1.156e+009 1.000e+000 7.481e-002 4.692e-005 
6.395e-005 2.459e+006 1.158e+009 1.000e+000 7.628e-002 4.695e-005 
6.398e-005 2.460e+006 1.160e+009 1.000e+000 7.486e-002 4.697e-005 
6.401e-005 2.460e+006 1.163e+009 1.000e+000 7.161e-002 4.699e-005 
6.404e-005 2.461e+006 1.166e+009 1.000e+000 7.212e-002 4.702e-005 
6.407e-005 2.461e+006 1.169e+009 1.000e+000 7.221e-002 4.704e-005 
6.409e-005 2.462e+006 1.172e+009 1.000e+000 7.700e-002 4.706e-005 
6.412e-005 2.463e+006 1.175e+009 1.000e+000 7.208e-002 4.709e-005 
6.415e-005 2.463e+006 1.179e+009 1.000e+000 7.576e-002 4.711e-005 
6.418e-005 2.464e+006 1.180e+009 1.000e+000 7.385e-002 4.714e-005 
6.421e-005 2.465e+006 1.181e+009 1.000e+000 6.696e-002 4.716e-005 
6.423e-005 2.466e+006 1.184e+009 1.000e+000 6.817e-002 4.718e-005 
6.426e-005 2.466e+006 1.187e+009 1.000e+000 6.885e-002 4.720e-005 
6.429e-005 2.467e+006 1.164e+009 1.000e+000 5.459e-002 4.723e-005 
6.432e-005 2.468e+006 1.065e+009 1.000e+000 1.623e-002 4.725e-005 
6.435e-005 2.469e+006 1.064e+009 1.000e+000 1.172e-002 4.727e-005 
6.438e-005 2.470e+006 1.066e+009 1.000e+000 1.245e-002 4.729e-005 
6.440e-005 2.471e+006 1.069e+009 1.000e+000 1.329e-002 4.731e-005 
6.443e-005 2.472e+006 1.073e+009 1.000e+000 1.433e-002 4.734e-005 
6.446e-005 2.473e+006 1.077e+009 1.000e+000 1.525e-002 4.736e-005 
6.449e-005 2.474e+006 1.075e+009 1.000e+000 1.924e-002 4.738e-005 
6.452e-005 2.475e+006 1.071e+009 1.000e+000 1.932e-002 4.740e-005 
6.455e-005 2.476e+006 1.069e+009 1.000e+000 2.080e-002 4.742e-005 
6.457e-005 2.477e+006 1.060e+009 1.000e+000 2.162e-002 4.745e-005 
6.460e-005 2.478e+006 1.057e+009 1.000e+000 2.298e-002 4.747e-005 
6.463e-005 2.479e+006 1.056e+009 1.000e+000 2.386e-002 4.749e-005 
6.466e-005 2.480e+006 1.055e+009 1.000e+000 2.383e-002 4.751e-005 
6.469e-005 2.481e+006 1.056e+009 1.000e+000 2.440e-002 4.753e-005 
6.472e-005 2.482e+006 1.058e+009 1.000e+000 2.398e-002 4.755e-005 
6.474e-005 2.483e+006 1.059e+009 1.000e+000 2.393e-002 4.757e-005 
6.477e-005 2.484e+006 1.061e+009 1.000e+000 2.398e-002 4.759e-005 
6.480e-005 2.486e+006 1.063e+009 1.000e+000 2.163e-002 4.761e-005 
6.483e-005 2.487e+006 1.065e+009 1.000e+000 2.446e-002 4.763e-005 
6.486e-005 2.488e+006 1.067e+009 1.000e+000 2.433e-002 4.765e-005 
6.489e-005 2.489e+006 1.069e+009 1.000e+000 2.526e-002 4.767e-005 
6.491e-005 2.490e+006 1.070e+009 1.000e+000 2.562e-002 4.769e-005 
6.494e-005 2.491e+006 1.071e+009 1.000e+000 2.580e-002 4.771e-005 
6.497e-005 2.492e+006 1.073e+009 1.000e+000 2.668e-002 4.773e-005 
6.500e-005 2.494e+006 1.075e+009 1.000e+000 2.655e-002 4.775e-005 
6.503e-005 2.495e+006 1.076e+009 1.000e+000 2.453e-002 4.777e-005 
6.506e-005 2.496e+006 1.074e+009 1.000e+000 1.852e-002 4.779e-005 
6.508e-005 2.497e+006 1.073e+009 1.000e+000 1.356e-002 4.782e-005 
6.511e-005 2.498e+006 1.072e+009 1.000e+000 1.167e-002 4.784e-005 
6.514e-005 2.499e+006 1.074e+009 1.000e+000 1.162e-002 4.786e-005 
6.517e-005 2.500e+006 1.077e+009 1.000e+000 1.687e-002 4.788e-005 
6.520e-005 2.500e+006 1.080e+009 1.000e+000 2.048e-002 4.790e-005 
6.523e-005 2.501e+006 1.083e+009 1.000e+000 2.286e-002 4.793e-005 
6.525e-005 2.502e+006 1.086e+009 1.000e+000 2.794e-002 4.795e-005 
6.528e-005 2.503e+006 1.089e+009 1.000e+000 2.455e-002 4.797e-005 
6.531e-005 2.504e+006 1.093e+009 1.000e+000 2.817e-002 4.799e-005 
6.534e-005 2.505e+006 1.066e+009 1.000e+000 1.187e-002 4.801e-005 
6.537e-005 2.506e+006 1.066e+009 1.000e+000 1.184e-002 4.804e-005 
6.540e-005 2.506e+006 1.068e+009 1.000e+000 1.177e-002 4.806e-005 
6.542e-005 2.507e+006 1.069e+009 1.000e+000 1.130e-002 4.808e-005 
6.545e-005 2.508e+006 1.071e+009 1.000e+000 1.125e-002 4.810e-005 
6.548e-005 2.509e+006 1.073e+009 1.000e+000 1.145e-002 4.813e-005 
6.551e-005 2.510e+006 1.073e+009 1.000e+000 1.160e-002 4.815e-005 
6.554e-005 2.510e+006 1.074e+009 1.000e+000 1.194e-002 4.818e-005 
6.557e-005 2.511e+006 1.066e+009 1.000e+000 1.235e-002 4.820e-005 
6.559e-005 2.511e+006 1.065e+009 1.000e+000 1.252e-002 4.823e-005 
6.562e-005 2.511e+006 1.065e+009 1.000e+000 1.249e-002 4.825e-005 
6.565e-005 2.511e+006 1.065e+009 1.000e+000 1.258e-002 4.828e-005 
6.568e-005 2.511e+006 1.066e+009 1.000e+000 1.290e-002 4.831e-005 
6.571e-005 2.512e+006 1.067e+009 1.000e+000 1.272e-002 4.834e-005 
6.573e-005 2.512e+006 1.068e+009 1.000e+000 1.266e-002 4.836e-005 
6.576e-005 2.512e+006 1.069e+009 1.000e+000 1.282e-002 4.839e-005 
6.579e-005 2.512e+006 1.071e+009 1.000e+000 1.277e-002 4.842e-005 
6.582e-005 2.512e+006 1.073e+009 1.000e+000 1.295e-002 4.845e-005 
6.585e-005 2.512e+006 1.074e+009 1.000e+000 1.261e-002 4.847e-005 
6.588e-005 2.512e+006 1.076e+009 1.000e+000 1.298e-002 4.850e-005 
6.590e-005 2.512e+006 1.078e+009 1.000e+000 1.285e-002 4.853e-005 
6.593e-005 2.512e+006 1.080e+009 1.000e+000 1.237e-002 4.856e-005 
6.596e-005 2.513e+006 1.082e+009 1.000e+000 1.267e-002 4.858e-005 
6.599e-005 2.513e+006 1.083e+009 1.000e+000 1.304e-002 4.861e-005 
6.602e-005 2.513e+006 1.084e+009 1.000e+000 1.281e-002 4.864e-005 
6.605e-005 2.513e+006 1.085e+009 1.000e+000 1.289e-002 4.867e-005 
6.607e-005 2.513e+006 1.086e+009 1.000e+000 1.309e-002 4.870e-005 
6.610e-005 2.513e+006 1.088e+009 1.000e+000 1.294e-002 4.872e-005 
6.613e-005 2.513e+006 1.089e+009 1.000e+000 1.305e-002 4.875e-005 
6.616e-005 2.513e+006 1.091e+009 1.000e+000 1.296e-002 4.878e-005 
6.619e-005 2.513e+006 1.093e+009 1.000e+000 1.292e-002 4.881e-005 
6.622e-005 2.512e+006 1.095e+009 1.000e+000 1.301e-002 4.884e-005 
6.624e-005 2.512e+006 1.097e+009 1.000e+000 1.330e-002 4.887e-005 
6.627e-005 2.512e+006 1.092e+009 1.000e+000 1.364e-002 4.890e-005 
6.630e-005 2.512e+006 1.091e+009 1.000e+000 1.413e-002 4.893e-005 
6.633e-005 2.512e+006 1.090e+009 1.000e+000 1.406e-002 4.896e-005 
6.636e-005 2.511e+006 1.079e+009 1.000e+000 1.495e-002 4.899e-005 
6.639e-005 2.511e+006 1.067e+009 1.000e+000 1.509e-002 4.902e-005 
6.641e-005 2.510e+006 1.064e+009 1.000e+000 1.501e-002 4.905e-005 
6.644e-005 2.509e+006 1.062e+009 1.000e+000 1.490e-002 4.909e-005 
6.647e-005 2.509e+006 1.061e+009 1.000e+000 1.566e-002 4.912e-005 
6.650e-005 2.508e+006 1.061e+009 1.000e+000 1.570e-002 4.915e-005 
6.653e-005 2.508e+006 1.061e+009 1.000e+000 1.558e-002 4.918e-005 
6.656e-005 2.507e+006 1.061e+009 1.000e+000 1.577e-002 4.921e-005 
6.658e-005 2.507e+006 1.062e+009 1.000e+000 1.644e-002 4.925e-005 
6.661e-005 2.506e+006 1.062e+009 1.000e+000 1.616e-002 4.928e-005 
6.664e-005 2.505e+006 1.063e+009 1.000e+000 1.649e-002 4.931e-005 
6.667e-005 2.505e+006 1.064e+009 1.000e+000 1.679e-002 4.934e-005 
6.670e-005 2.505e+006 1.065e+009 1.000e+000 1.749e-002 4.937e-005 
6.673e-005 2.504e+006 1.066e+009 1.000e+000 1.638e-002 4.941e-005 
6.675e-005 2.503e+006 1.048e+009 1.000e+000 1.877e-002 4.944e-005 
6.678e-005 2.502e+006 1.035e+009 1.000e+000 1.800e-002 4.947e-005 
6.681e-005 2.502e+006 1.031e+009 1.000e+000 1.932e-002 4.951e-005 
6.684e-005 2.501e+006 1.028e+009 1.000e+000 2.191e-002 4.954e-005 
6.687e-005 2.501e+006 1.026e+009 1.000e+000 2.289e-002 4.957e-005 
6.690e-005 2.500e+006 1.025e+009 1.000e+000 2.423e-002 4.960e-005 
6.692e-005 2.499e+006 1.024e+009 1.000e+000 2.473e-002 4.964e-005 
6.695e-005 2.499e+006 1.023e+009 1.000e+000 2.502e-002 4.967e-005 
6.698e-005 2.498e+006 1.022e+009 1.000e+000 2.595e-002 4.970e-005 
6.701e-005 2.498e+006 1.022e+009 1.000e+000 2.642e-002 4.973e-005 
6.704e-005 2.497e+006 1.021e+009 1.000e+000 2.662e-002 4.976e-005 
6.706e-005 2.497e+006 1.021e+009 1.000e+000 2.663e-002 4.980e-005 
6.709e-005 2.496e+006 1.020e+009 1.000e+000 2.708e-002 4.983e-005 
6.712e-005 2.496e+006 1.020e+009 1.000e+000 2.788e-002 4.986e-005 
6.715e-005 2.495e+006 1.020e+009 1.000e+000 2.810e-002 4.989e-005 
6.718e-005 2.495e+006 1.020e+009 1.000e+000 2.738e-002 4.992e-005 
6.721e-005 2.494e+006 1.020e+009 1.000e+000 2.618e-002 4.995e-005 
6.723e-005 2.494e+006 1.020e+009 1.000e+000 2.714e-002 4.999e-005 
6.726e-005 2.493e+006 1.020e+009 1.000e+000 2.952e-002 5.002e-005 
6.729e-005 2.493e+006 1.020e+009 1.000e+000 3.013e-002 5.005e-005 
6.732e-005 2.493e+006 1.020e+009 1.000e+000 2.756e-002 5.008e-005 
6.735e-005 2.492e+006 1.020e+009 1.000e+000 2.627e-002 5.011e-005 
6.738e-005 2.492e+006 1.020e+009 1.000e+000 2.851e-002 5.014e-005 
6.740e-005 2.492e+006 1.018e+009 1.000e+000 2.291e-002 5.017e-005 
6.743e-005 2.491e+006 1.013e+009 1.000e+000 1.590e-002 5.020e-005 
6.746e-005 2.491e+006 1.011e+009 1.000e+000 1.470e-002 5.023e-005 
6.749e-005 2.491e+006 1.011e+009 1.000e+000 1.511e-002 5.026e-005 
6.752e-005 2.491e+006 1.010e+009 1.000e+000 1.552e-002 5.029e-005 
6.755e-005 2.491e+006 1.009e+009 1.000e+000 1.512e-002 5.032e-005 
6.757e-005 2.490e+006 1.009e+009 1.000e+000 1.518e-002 5.035e-005 
6.760e-005 2.490e+006 1.008e+009 1.000e+000 1.522e-002 5.038e-005 
6.763e-005 2.490e+006 1.007e+009 1.000e+000 1.578e-002 5.041e-005 
6.766e-005 2.490e+006 1.006e+009 1.000e+000 1.585e-002 5.044e-005 
6.769e-005 2.489e+006 1.005e+009 1.000e+000 1.656e-002 5.047e-005 
6.772e-005 2.489e+006 1.005e+009 1.000e+000 1.733e-002 5.050e-005 
6.774e-005 2.489e+006 1.005e+009 1.000e+000 1.803e-002 5.053e-005 
6.777e-005 2.489e+006 1.004e+009 1.000e+000 1.835e-002 5.056e-005 
6.780e-005 2.488e+006 1.004e+009 1.000e+000 1.801e-002 5.059e-005 
6.783e-005 2.488e+006 1.004e+009 1.000e+000 1.883e-002 5.062e-005 
6.786e-005 2.488e+006 1.004e+009 1.000e+000 2.041e-002 5.065e-005 
6.789e-005 2.488e+006 1.003e+009 1.000e+000 2.023e-002 5.068e-005 
6.791e-005 2.487e+006 1.003e+009 1.000e+000 2.083e-002 5.071e-005 
6.794e-005 2.487e+006 1.003e+009 1.000e+000 2.126e-002 5.074e-005 
6.797e-005 2.487e+006 1.003e+009 1.000e+000 2.190e-002 5.077e-005 
6.800e-005 2.487e+006 1.003e+009 1.000e+000 2.261e-002 5.080e-005 
6.803e-005 2.487e+006 1.003e+009 1.000e+000 2.320e-002 5.083e-005 
6.806e-005 2.487e+006 1.003e+009 1.000e+000 2.386e-002 5.086e-005 
6.808e-005 2.487e+006 1.004e+009 1.000e+000 2.454e-002 5.089e-005 
6.811e-005 2.486e+006 1.004e+009 1.000e+000 2.509e-002 5.091e-005 
6.814e-005 2.486e+006 1.005e+009 1.000e+000 2.604e-002 5.094e-005 
6.817e-005 2.486e+006 1.006e+009 1.000e+000 2.674e-002 5.097e-005 
6.820e-005 2.486e+006 1.006e+009 1.000e+000 2.732e-002 5.100e-005 
6.823e-005 2.486e+006 1.007e+009 1.000e+000 2.801e-002 5.103e-005 
6.825e-005 2.486e+006 1.008e+009 1.000e+000 2.875e-002 5.106e-005 
6.828e-005 2.486e+006 1.009e+009 1.000e+000 2.969e-002 5.109e-005 
6.831e-005 2.486e+006 1.010e+009 1.000e+000 3.065e-002 5.111e-005 
6.834e-005 2.486e+006 1.011e+009 1.000e+000 3.128e-002 5.114e-005 
6.837e-005 2.486e+006 1.012e+009 1.000e+000 3.197e-002 5.117e-005 
6.839e-005 2.486e+006 1.013e+009 1.000e+000 3.337e-002 5.120e-005 
6.842e-005 2.486e+006 1.014e+009 1.000e+000 3.425e-002 5.123e-005 
6.845e-005 2.486e+006 1.016e+009 1.000e+000 3.502e-002 5.126e-005 
6.848e-005 2.486e+006 1.017e+009 1.000e+000 3.514e-002 5.128e-005 
6.851e-005 2.486e+006 1.019e+009 1.000e+000 3.508e-002 5.131e-005 
6.854e-005 2.486e+006 1.020e+009 1.000e+000 3.505e-002 5.134e-005 
6.856e-005 2.486e+006 1.022e+009 1.000e+000 3.497e-002 5.137e-005 
6.859e-005 2.486e+006 1.024e+009 1.000e+000 3.482e-002 5.140e-005 
6.862e-005 2.486e+006 1.026e+009 1.000e+000 3.481e-002 5.143e-005 
6.865e-005 2.486e+006 1.028e+009 1.000e+000 3.448e-002 5.146e-005 
6.868e-005 2.486e+006 1.029e+009 1.000e+000 3.400e-002 5.148e-005 
6.871e-005 2.486e+006 1.031e+009 1.000e+000 3.376e-002 5.151e-005 
6.873e-005 2.486e+006 1.033e+009 1.000e+000 3.348e-002 5.154e-005 
6.876e-005 2.486e+006 1.035e+009 1.000e+000 3.327e-002 5.157e-005 
6.879e-005 2.486e+006 1.037e+009 1.000e+000 3.308e-002 5.159e-005 
6.882e-005 2.487e+006 1.039e+009 1.000e+000 3.289e-002 5.162e-005 
6.885e-005 2.487e+006 1.041e+009 1.000e+000 3.270e-002 5.165e-005 
6.888e-005 2.487e+006 1.044e+009 1.000e+000 3.237e-002 5.168e-005 
6.890e-005 2.487e+006 1.046e+009 1.000e+000 3.099e-002 5.170e-005 
6.893e-005 2.487e+006 1.048e+009 1.000e+000 3.197e-002 5.173e-005 
6.896e-005 2.487e+006 1.050e+009 1.000e+000 3.166e-002 5.176e-005 
6.899e-005 2.487e+006 1.045e+009 1.000e+000 3.238e-002 5.179e-005 
6.902e-005 2.487e+006 1.041e+009 1.000e+000 3.236e-002 5.182e-005 
6.905e-005 2.487e+006 1.040e+009 1.000e+000 3.222e-002 5.185e-005 
6.907e-005 2.486e+006 1.039e+009 1.000e+000 3.199e-002 5.188e-005 
6.910e-005 2.486e+006 1.040e+009 1.000e+000 3.186e-002 5.191e-005 
6.913e-005 2.486e+006 1.040e+009 1.000e+000 3.176e-002 5.194e-005 
6.916e-005 2.485e+006 1.040e+009 1.000e+000 3.160e-002 5.197e-005 
6.919e-005 2.485e+006 1.041e+009 1.000e+000 3.139e-002 5.200e-005 
6.922e-005 2.484e+006 1.041e+009 1.000e+000 3.134e-002 5.204e-005 
6.924e-005 2.483e+006 1.040e+009 1.000e+000 3.130e-002 5.207e-005 
6.927e-005 2.482e+006 1.038e+009 1.000e+000 3.116e-002 5.210e-005 
6.930e-005 2.481e+006 1.037e+009 1.000e+000 3.089e-002 5.214e-005 
6.933e-005 2.481e+006 1.036e+009 1.000e+000 3.068e-002 5.217e-005 
6.936e-005 2.480e+006 1.035e+009 1.000e+000 3.058e-002 5.220e-005 
6.939e-005 2.479e+006 1.034e+009 1.000e+000 3.002e-002 5.224e-005 
6.941e-005 2.479e+006 1.034e+009 1.000e+000 2.965e-002 5.227e-005 
6.944e-005 2.479e+006 1.034e+009 1.000e+000 2.934e-002 5.230e-005 
6.947e-005 2.478e+006 1.034e+009 1.000e+000 2.907e-002 5.233e-005 
6.950e-005 2.478e+006 1.034e+009 1.000e+000 2.914e-002 5.236e-005 
6.953e-005 2.478e+006 1.034e+009 1.000e+000 2.889e-002 5.239e-005 
6.956e-005 2.478e+006 1.035e+009 1.000e+000 2.888e-002 5.242e-005 
6.958e-005 2.478e+006 1.035e+009 1.000e+000 2.908e-002 5.245e-005 
6.961e-005 2.477e+006 1.036e+009 1.000e+000 2.930e-002 5.248e-005 
6.964e-005 2.477e+006 1.037e+009 1.000e+000 2.912e-002 5.251e-005 
6.967e-005 2.477e+006 1.039e+009 1.000e+000 2.877e-002 5.254e-005 
6.970e-005 2.477e+006 1.040e+009 1.000e+000 2.835e-002 5.257e-005 
6.972e-005 2.477e+006 1.042e+009 1.000e+000 2.878e-002 5.260e-005 
6.975e-005 2.476e+006 1.044e+009 1.000e+000 2.877e-002 5.263e-005 
6.978e-005 2.476e+006 1.046e+009 1.000e+000 2.907e-002 5.266e-005 
6.981e-005 2.475e+006 1.041e+009 1.000e+000 2.961e-002 5.269e-005 
6.984e-005 2.475e+006 1.031e+009 1.000e+000 2.826e-002 5.272e-005 
6.987e-005 2.475e+006 1.015e+009 1.000e+000 2.766e-002 5.275e-005 
6.989e-005 2.476e+006 9.956e+008 1.000e+000 2.810e-002 5.277e-005 
6.992e-005 2.476e+006 9.811e+008 1.000e+000 2.819e-002 5.280e-005 
6.995e-005 2.477e+006 9.679e+008 1.000e+000 2.824e-002 5.282e-005 
6.998e-005 2.477e+006 9.559e+008 1.000e+000 2.800e-002 5.285e-005 
7.001e-005 2.478e+006 9.534e+008 1.000e+000 2.771e-002 5.287e-005 
7.004e-005 2.478e+006 9.523e+008 1.000e+000 2.739e-002 5.290e-005 
7.006e-005 2.479e+006 9.519e+008 1.000e+000 2.685e-002 5.292e-005 
7.009e-005 2.479e+006 9.522e+008 1.000e+000 2.701e-002 5.294e-005 
7.012e-005 2.480e+006 9.527e+008 1.000e+000 2.918e-002 5.297e-005 
7.015e-005 2.481e+006 9.527e+008 1.000e+000 3.030e-002 5.299e-005 
7.018e-005 2.482e+006 9.530e+008 1.000e+000 2.957e-002 5.301e-005 
7.021e-005 2.482e+006 9.534e+008 1.000e+000 2.995e-002 5.304e-005 
7.023e-005 2.483e+006 9.542e+008 1.000e+000 2.933e-002 5.306e-005 
7.026e-005 2.484e+006 9.538e+008 1.000e+000 2.929e-002 5.308e-005 
7.029e-005 2.485e+006 9.543e+008 1.000e+000 2.907e-002 5.310e-005 
7.032e-005 2.486e+006 9.550e+008 1.000e+000 2.905e-002 5.312e-005 
7.035e-005 2.487e+006 9.557e+008 1.000e+000 2.865e-002 5.315e-005 
7.038e-005 2.488e+006 9.565e+008 1.000e+000 2.837e-002 5.317e-005 
7.040e-005 2.489e+006 9.574e+008 1.000e+000 2.793e-002 5.319e-005 
7.043e-005 2.490e+006 9.527e+008 1.000e+000 2.795e-002 5.321e-005 
7.046e-005 2.491e+006 9.508e+008 1.000e+000 2.736e-002 5.323e-005 
7.049e-005 2.492e+006 9.497e+008 1.000e+000 2.669e-002 5.326e-005 
7.052e-005 2.493e+006 9.489e+008 1.000e+000 2.545e-002 5.328e-005 
7.055e-005 2.494e+006 9.484e+008 1.000e+000 2.458e-002 5.330e-005 
7.057e-005 2.495e+006 9.480e+008 1.000e+000 2.716e-002 5.332e-005 
7.060e-005 2.496e+006 9.480e+008 1.000e+000 3.126e-002 5.334e-005 
7.063e-005 2.497e+006 9.482e+008 1.000e+000 3.294e-002 5.336e-005 
7.066e-005 2.498e+006 9.404e+008 1.000e+000 2.535e-002 5.338e-005 
7.069e-005 2.499e+006 9.369e+008 1.000e+000 2.264e-002 5.340e-005 
7.072e-005 2.500e+006 9.355e+008 1.000e+000 2.241e-002 5.342e-005 
7.074e-005 2.501e+006 9.346e+008 1.000e+000 2.224e-002 5.344e-005 
7.077e-005 2.503e+006 9.341e+008 1.000e+000 2.208e-002 5.346e-005 
7.080e-005 2.504e+006 9.341e+008 1.000e+000 2.323e-002 5.348e-005 
7.083e-005 2.505e+006 9.344e+008 1.000e+000 2.648e-002 5.350e-005 
7.086e-005 2.506e+006 9.345e+008 1.000e+000 3.034e-002 5.352e-005 
7.089e-005 2.507e+006 9.320e+008 1.000e+000 2.739e-002 5.354e-005 
7.091e-005 2.508e+006 9.289e+008 1.000e+000 2.615e-002 5.356e-005 
7.094e-005 2.510e+006 9.261e+008 1.000e+000 2.576e-002 5.358e-005 
7.097e-005 2.511e+006 9.244e+008 1.000e+000 2.549e-002 5.360e-005 
7.100e-005 2.512e+006 9.153e+008 1.000e+000 2.350e-002 5.362e-005 
7.103e-005 2.513e+006 9.129e+008 1.000e+000 2.445e-002 5.364e-005 
7.105e-005 2.514e+006 9.115e+008 1.000e+000 2.532e-002 5.367e-005 
7.108e-005 2.515e+006 9.105e+008 1.000e+000 2.547e-002 5.368e-005 
7.111e-005 2.517e+006 9.099e+008 1.000e+000 2.560e-002 5.370e-005 
7.114e-005 2.518e+006 9.094e+008 1.000e+000 2.649e-002 5.372e-005 
7.117e-005 2.519e+006 9.091e+008 1.000e+000 2.940e-002 5.374e-005 
7.120e-005 2.520e+006 9.088e+008 1.000e+000 3.051e-002 5.376e-005 
7.122e-005 2.522e+006 9.086e+008 1.000e+000 3.197e-002 5.378e-005 
7.125e-005 2.523e+006 9.073e+008 1.000e+000 3.090e-002 5.380e-005 
7.128e-005 2.524e+006 9.061e+008 1.000e+000 3.152e-002 5.382e-005 
7.131e-005 2.525e+006 9.062e+008 1.000e+000 3.314e-002 5.384e-005 
7.134e-005 2.527e+006 9.062e+008 1.000e+000 3.456e-002 5.386e-005 
7.137e-005 2.528e+006 9.038e+008 1.000e+000 3.398e-002 5.388e-005 
7.139e-005 2.529e+006 9.028e+008 1.000e+000 3.437e-002 5.390e-005 
7.142e-005 2.531e+006 9.024e+008 1.000e+000 3.524e-002 5.392e-005 
7.145e-005 2.532e+006 9.021e+008 1.000e+000 3.581e-002 5.394e-005 
7.148e-005 2.534e+006 9.021e+008 1.000e+000 3.621e-002 5.396e-005 
7.151e-005 2.535e+006 9.025e+008 1.000e+000 3.636e-002 5.397e-005 
7.154e-005 2.536e+006 9.029e+008 1.000e+000 3.654e-002 5.399e-005 
7.156e-005 2.538e+006 9.034e+008 1.000e+000 3.743e-002 5.401e-005 
7.159e-005 2.539e+006 9.040e+008 1.000e+000 3.810e-002 5.403e-005 
7.162e-005 2.541e+006 9.045e+008 1.000e+000 3.832e-002 5.405e-005 
7.165e-005 2.543e+006 9.049e+008 1.000e+000 3.856e-002 5.406e-005 
7.168e-005 2.544e+006 9.052e+008 1.000e+000 3.870e-002 5.408e-005 
7.171e-005 2.546e+006 9.053e+008 1.000e+000 3.857e-002 5.410e-005 
7.173e-005 2.548e+006 9.055e+008 1.000e+000 3.825e-002 5.411e-005 
7.176e-005 2.549e+006 9.055e+008 1.000e+000 3.884e-002 5.413e-005 
7.179e-005 2.551e+006 9.056e+008 1.000e+000 3.756e-002 5.415e-005 
7.182e-005 2.553e+006 9.055e+008 1.000e+000 3.820e-002 5.416e-005 
7.185e-005 2.554e+006 9.055e+008 1.000e+000 3.799e-002 5.418e-005 
7.188e-005 2.556e+006 9.057e+008 1.000e+000 3.884e-002 5.420e-005 
7.190e-005 2.558e+006 9.060e+008 1.000e+000 3.916e-002 5.421e-005 
7.193e-005 2.559e+006 9.063e+008 1.000e+000 3.892e-002 5.423e-005 
7.196e-005 2.561e+006 9.067e+008 1.000e+000 4.008e-002 5.425e-005 
7.199e-005 2.563e+006 9.074e+008 1.000e+000 3.923e-002 5.426e-005 
7.202e-005 2.564e+006 9.082e+008 1.000e+000 3.961e-002 5.428e-005 
7.205e-005 2.566e+006 9.092e+008 1.000e+000 3.973e-002 5.430e-005 
7.207e-005 2.567e+006 9.104e+008 1.000e+000 3.968e-002 5.432e-005 
7.210e-005 2.569e+006 9.116e+008 1.000e+000 3.968e-002 5.433e-005 
7.213e-005 2.571e+006 9.129e+008 1.000e+000 4.051e-002 5.435e-005 
7.216e-005 2.572e+006 9.143e+008 1.000e+000 4.004e-002 5.437e-005 
7.219e-005 2.574e+006 9.158e+008 1.000e+000 4.012e-002 5.439e-005 
7.222e-005 2.575e+006 9.174e+008 1.000e+000 4.067e-002 5.440e-005 
7.224e-005 2.577e+006 9.192e+008 1.000e+000 4.058e-002 5.442e-005 
7.227e-005 2.578e+006 9.210e+008 1.000e+000 4.030e-002 5.444e-005 
7.230e-005 2.580e+006 9.105e+008 1.000e+000 4.267e-002 5.446e-005 
7.233e-005 2.581e+006 9.067e+008 1.000e+000 4.173e-002 5.448e-005 
7.236e-005 2.582e+006 9.051e+008 1.000e+000 4.285e-002 5.450e-005 
7.238e-005 2.584e+006 9.045e+008 1.000e+000 4.190e-002 5.451e-005 
7.241e-005 2.585e+006 9.027e+008 1.000e+000 4.228e-002 5.453e-005 
7.244e-005 2.586e+006 9.017e+008 1.000e+000 4.256e-002 5.455e-005 
7.247e-005 2.588e+006 9.011e+008 1.000e+000 4.253e-002 5.457e-005 
7.250e-005 2.589e+006 9.008e+008 1.000e+000 4.345e-002 5.459e-005 
7.253e-005 2.590e+006 9.007e+008 1.000e+000 4.332e-002 5.461e-005 
7.255e-005 2.591e+006 9.007e+008 1.000e+000 4.342e-002 5.463e-005 
7.258e-005 2.593e+006 9.009e+008 1.000e+000 4.455e-002 5.465e-005 
7.261e-005 2.594e+006 9.014e+008 1.000e+000 4.392e-002 5.467e-005 
7.264e-005 2.595e+006 9.020e+008 1.000e+000 4.402e-002 5.469e-005 
7.267e-005 2.596e+006 9.026e+008 1.000e+000 4.356e-002 5.471e-005 
7.270e-005 2.597e+006 9.033e+008 1.000e+000 4.428e-002 5.473e-005 
7.272e-005 2.598e+006 9.046e+008 1.000e+000 4.457e-002 5.476e-005 
7.275e-005 2.599e+006 9.061e+008 1.000e+000 4.421e-002 5.478e-005 
7.278e-005 2.600e+006 9.064e+008 1.000e+000 4.412e-002 5.480e-005 
7.281e-005 2.601e+006 9.072e+008 1.000e+000 4.450e-002 5.482e-005 
7.284e-005 2.602e+006 9.075e+008 1.000e+000 4.534e-002 5.484e-005 
7.287e-005 2.603e+006 9.083e+008 1.000e+000 4.601e-002 5.486e-005 
7.289e-005 2.604e+006 9.092e+008 1.000e+000 4.653e-002 5.489e-005 
7.292e-005 2.605e+006 9.102e+008 1.000e+000 4.619e-002 5.491e-005 
7.295e-005 2.606e+006 9.114e+008 1.000e+000 4.690e-002 5.493e-005 
7.298e-005 2.607e+006 9.126e+008 1.000e+000 4.688e-002 5.495e-005 
7.301e-005 2.608e+006 9.139e+008 1.000e+000 4.750e-002 5.497e-005 
7.304e-005 2.609e+006 9.151e+008 1.000e+000 4.566e-002 5.499e-005 
7.306e-005 2.610e+006 9.164e+008 1.000e+000 4.669e-002 5.501e-005 
7.309e-005 2.611e+006 9.179e+008 1.000e+000 4.660e-002 5.504e-005 
7.312e-005 2.612e+006 9.194e+008 1.000e+000 4.587e-002 5.506e-005 
7.315e-005 2.612e+006 9.209e+008 1.000e+000 4.596e-002 5.508e-005 
7.318e-005 2.613e+006 9.226e+008 1.000e+000 4.484e-002 5.510e-005 
7.321e-005 2.614e+006 9.244e+008 1.000e+000 4.427e-002 5.513e-005 
7.323e-005 2.615e+006 9.250e+008 1.000e+000 4.476e-002 5.515e-005 
7.326e-005 2.616e+006 9.267e+008 1.000e+000 4.411e-002 5.517e-005 
7.329e-005 2.617e+006 9.282e+008 1.000e+000 4.455e-002 5.519e-005 
7.332e-005 2.618e+006 9.298e+008 1.000e+000 4.450e-002 5.521e-005 
7.335e-005 2.618e+006 9.313e+008 1.000e+000 4.406e-002 5.524e-005 
7.338e-005 2.619e+006 9.331e+008 1.000e+000 4.383e-002 5.526e-005 
7.340e-005 2.620e+006 9.349e+008 1.000e+000 4.335e-002 5.528e-005 
7.343e-005 2.621e+006 9.367e+008 1.000e+000 4.329e-002 5.530e-005 
7.346e-005 2.622e+006 9.386e+008 1.000e+000 4.357e-002 5.533e-005 
7.349e-005 2.623e+006 9.405e+008 1.000e+000 4.339e-002 5.535e-005 
7.352e-005 2.624e+006 9.425e+008 1.000e+000 4.330e-002 5.537e-005 
7.355e-005 2.624e+006 9.446e+008 1.000e+000 4.316e-002 5.539e-005 
7.357e-005 2.625e+006 9.466e+008 1.000e+000 4.299e-002 5.542e-005 
7.360e-005 2.626e+006 9.482e+008 1.000e+000 4.302e-002 5.544e-005 
7.363e-005 2.627e+006 9.502e+008 1.000e+000 4.305e-002 5.546e-005 
7.366e-005 2.628e+006 9.523e+008 1.000e+000 4.322e-002 5.549e-005 
7.369e-005 2.628e+006 9.544e+008 1.000e+000 4.317e-002 5.551e-005 
7.372e-005 2.629e+006 9.525e+008 1.000e+000 4.475e-002 5.553e-005 
7.374e-005 2.629e+006 9.414e+008 1.000e+000 4.583e-002 5.556e-005 
7.377e-005 2.629e+006 9.335e+008 1.000e+000 4.606e-002 5.559e-005 
7.380e-005 2.629e+006 9.287e+008 1.000e+000 4.602e-002 5.562e-005 
7.383e-005 2.629e+006 9.251e+008 1.000e+000 4.593e-002 5.564e-005 
7.386e-005 2.629e+006 9.221e+008 1.000e+000 4.542e-002 5.567e-005 
7.388e-005 2.630e+006 9.196e+008 1.000e+000 4.574e-002 5.570e-005 
7.391e-005 2.630e+006 9.175e+008 1.000e+000 4.556e-002 5.572e-005 
7.394e-005 2.630e+006 9.156e+008 1.000e+000 4.528e-002 5.575e-005 
7.397e-005 2.631e+006 9.141e+008 1.000e+000 4.520e-002 5.577e-005 
7.400e-005 2.631e+006 9.129e+008 1.000e+000 4.458e-002 5.580e-005 
7.403e-005 2.632e+006 9.122e+008 1.000e+000 4.474e-002 5.582e-005 
7.405e-005 2.633e+006 9.112e+008 1.000e+000 4.526e-002 5.585e-005 
7.408e-005 2.633e+006 9.106e+008 1.000e+000 4.608e-002 5.587e-005 
7.411e-005 2.634e+006 9.104e+008 1.000e+000 4.612e-002 5.590e-005 
7.414e-005 2.634e+006 9.103e+008 1.000e+000 4.628e-002 5.592e-005 
7.417e-005 2.635e+006 9.103e+008 1.000e+000 4.568e-002 5.595e-005 
7.420e-005 2.635e+006 9.105e+008 1.000e+000 4.628e-002 5.597e-005 
7.422e-005 2.636e+006 9.109e+008 1.000e+000 4.625e-002 5.599e-005 
7.425e-005 2.636e+006 9.114e+008 1.000e+000 4.685e-002 5.602e-005 
7.428e-005 2.637e+006 9.119e+008 1.000e+000 4.616e-002 5.604e-005 
7.431e-005 2.637e+006 9.126e+008 1.000e+000 4.678e-002 5.607e-005 
7.434e-005 2.638e+006 9.134e+008 1.000e+000 4.606e-002 5.609e-005 
7.437e-005 2.638e+006 9.143e+008 1.000e+000 4.626e-002 5.612e-005 
7.439e-005 2.639e+006 9.153e+008 1.000e+000 4.649e-002 5.614e-005 
7.442e-005 2.639e+006 9.164e+008 1.000e+000 4.615e-002 5.617e-005 
7.445e-005 2.640e+006 9.175e+008 1.000e+000 4.575e-002 5.619e-005 
7.448e-005 2.640e+006 9.187e+008 1.000e+000 4.644e-002 5.622e-005 
7.451e-005 2.641e+006 9.200e+008 1.000e+000 4.608e-002 5.624e-005 
7.454e-005 2.642e+006 9.213e+008 1.000e+000 4.597e-002 5.627e-005 
7.456e-005 2.642e+006 9.227e+008 1.000e+000 4.635e-002 5.629e-005 
7.459e-005 2.643e+006 9.243e+008 1.000e+000 4.637e-002 5.631e-005 
7.462e-005 2.643e+006 9.260e+008 1.000e+000 4.609e-002 5.634e-005 
7.465e-005 2.644e+006 9.279e+008 1.000e+000 4.594e-002 5.636e-005 
7.468e-005 2.645e+006 9.299e+008 1.000e+000 4.579e-002 5.638e-005 
7.471e-005 2.645e+006 9.319e+008 1.000e+000 4.555e-002 5.641e-005 
7.473e-005 2.646e+006 9.340e+008 1.000e+000 4.534e-002 5.643e-005 
7.476e-005 2.647e+006 9.362e+008 1.000e+000 4.506e-002 5.646e-005 
7.479e-005 2.648e+006 9.385e+008 1.000e+000 4.487e-002 5.648e-005 
7.482e-005 2.648e+006 9.408e+008 1.000e+000 4.527e-002 5.650e-005 
7.485e-005 2.649e+006 9.430e+008 1.000e+000 4.533e-002 5.652e-005 
7.488e-005 2.650e+006 9.453e+008 1.000e+000 4.504e-002 5.655e-005 
7.490e-005 2.651e+006 9.457e+008 1.000e+000 4.524e-002 5.657e-005 
7.493e-005 2.651e+006 9.468e+008 1.000e+000 4.518e-002 5.659e-005 
7.496e-005 2.652e+006 9.485e+008 1.000e+000 4.503e-002 5.662e-005 
7.499e-005 2.653e+006 9.502e+008 1.000e+000 4.500e-002 5.664e-005 
7.502e-005 2.654e+006 9.521e+008 1.000e+000 4.481e-002 5.666e-005 
7.505e-005 2.654e+006 9.540e+008 1.000e+000 4.453e-002 5.669e-005 
7.507e-005 2.655e+006 9.559e+008 1.000e+000 4.443e-002 5.671e-005 
7.510e-005 2.656e+006 9.579e+008 1.000e+000 4.391e-002 5.673e-005 
7.513e-005 2.656e+006 9.599e+008 1.000e+000 4.433e-002 5.676e-005 
7.516e-005 2.657e+006 9.620e+008 1.000e+000 4.407e-002 5.678e-005 
7.519e-005 2.658e+006 9.640e+008 1.000e+000 4.412e-002 5.680e-005 
7.521e-005 2.659e+006 9.662e+008 1.000e+000 4.450e-002 5.683e-005 
7.524e-005 2.659e+006 9.683e+008 1.000e+000 4.463e-002 5.685e-005 
7.527e-005 2.660e+006 9.704e+008 1.000e+000 4.408e-002 5.687e-005 
7.530e-005 2.661e+006 9.726e+008 1.000e+000 4.408e-002 5.690e-005 
7.533e-005 2.662e+006 9.748e+008 1.000e+000 4.375e-002 5.692e-005 
7.536e-005 2.662e+006 9.770e+008 1.000e+000 4.371e-002 5.694e-005 
7.538e-005 2.663e+006 9.793e+008 1.000e+000 4.357e-002 5.697e-005 
7.541e-005 2.664e+006 9.815e+008 1.000e+000 4.331e-002 5.699e-005 
7.544e-005 2.665e+006 9.838e+008 1.000e+000 4.326e-002 5.701e-005 
7.547e-005 2.665e+006 9.861e+008 1.000e+000 4.334e-002 5.704e-005 
7.550e-005 2.666e+006 9.884e+008 1.000e+000 4.350e-002 5.706e-005 
7.553e-005 2.667e+006 9.907e+008 1.000e+000 4.359e-002 5.708e-005 
7.555e-005 2.667e+006 9.931e+008 1.000e+000 4.303e-002 5.711e-005 
7.558e-005 2.668e+006 9.955e+008 1.000e+000 4.263e-002 5.713e-005 
7.561e-005 2.669e+006 9.979e+008 1.000e+000 4.269e-002 5.715e-005 
7.564e-005 2.669e+006 1.000e+009 1.000e+000 4.367e-002 5.718e-005 
7.567e-005 2.670e+006 1.003e+009 1.000e+000 4.232e-002 5.720e-005 
7.570e-005 2.671e+006 1.005e+009 1.000e+000 4.251e-002 5.722e-005 
7.572e-005 2.671e+006 1.008e+009 1.000e+000 4.285e-002 5.725e-005 
7.575e-005 2.672e+006 1.010e+009 1.000e+000 4.244e-002 5.727e-005 
7.578e-005 2.672e+006 1.013e+009 1.000e+000 4.336e-002 5.730e-005 
7.581e-005 2.673e+006 1.015e+009 1.000e+000 4.230e-002 5.732e-005 
7.584e-005 2.673e+006 1.018e+009 1.000e+000 4.206e-002 5.735e-005 
7.587e-005 2.674e+006 1.021e+009 1.000e+000 4.182e-002 5.737e-005 
7.589e-005 2.674e+006 1.023e+009 1.000e+000 4.186e-002 5.740e-005 
7.592e-005 2.675e+006 1.026e+009 1.000e+000 4.214e-002 5.742e-005 
7.595e-005 2.675e+006 1.029e+009 1.000e+000 4.223e-002 5.745e-005 
7.598e-005 2.676e+006 1.032e+009 1.000e+000 4.207e-002 5.747e-005 
7.601e-005 2.676e+006 1.035e+009 1.000e+000 4.206e-002 5.750e-005 
7.604e-005 2.676e+006 1.038e+009 1.000e+000 4.179e-002 5.752e-005 
7.606e-005 2.677e+006 1.041e+009 1.000e+000 4.168e-002 5.755e-005 
7.609e-005 2.677e+006 1.044e+009 1.000e+000 4.167e-002 5.758e-005 
7.612e-005 2.677e+006 1.047e+009 1.000e+000 4.180e-002 5.760e-005 
7.615e-005 2.677e+006 1.051e+009 1.000e+000 4.157e-002 5.763e-005 
7.618e-005 2.677e+006 1.055e+009 1.000e+000 4.187e-002 5.766e-005 
7.621e-005 2.677e+006 1.058e+009 1.000e+000 4.139e-002 5.769e-005 
7.623e-005 2.677e+006 1.062e+009 1.000e+000 4.144e-002 5.772e-005 
7.626e-005 2.677e+006 1.065e+009 1.000e+000 4.125e-002 5.774e-005 
7.629e-005 2.677e+006 1.068e+009 1.000e+000 4.130e-002 5.777e-005 
7.632e-005 2.678e+006 1.071e+009 1.000e+000 4.134e-002 5.780e-005 
7.635e-005 2.678e+006 1.075e+009 1.000e+000 4.137e-002 5.783e-005 
7.638e-005 2.677e+006 1.070e+009 1.000e+000 4.233e-002 5.786e-005 
7.640e-005 2.677e+006 1.067e+009 1.000e+000 4.229e-002 5.789e-005 
7.643e-005 2.677e+006 1.065e+009 1.000e+000 4.277e-002 5.792e-005 
7.646e-005 2.677e+006 1.065e+009 1.000e+000 4.278e-002 5.795e-005 
7.649e-005 2.676e+006 1.066e+009 1.000e+000 4.267e-002 5.798e-005 
7.652e-005 2.676e+006 1.066e+009 1.000e+000 4.292e-002 5.801e-005 
7.654e-005 2.676e+006 1.067e+009 1.000e+000 4.210e-002 5.804e-005 
7.657e-005 2.676e+006 1.069e+009 1.000e+000 4.345e-002 5.807e-005 
7.660e-005 2.675e+006 1.070e+009 1.000e+000 4.238e-002 5.810e-005 
7.663e-005 2.675e+006 1.072e+009 1.000e+000 4.229e-002 5.813e-005 
7.666e-005 2.675e+006 1.070e+009 1.000e+000 4.268e-002 5.816e-005 
7.669e-005 2.674e+006 1.067e+009 1.000e+000 4.284e-002 5.819e-005 
7.671e-005 2.674e+006 1.067e+009 1.000e+000 4.363e-002 5.822e-005 
7.674e-005 2.674e+006 1.067e+009 1.000e+000 4.353e-002 5.825e-005 
7.677e-005 2.674e+006 1.068e+009 1.000e+000 4.264e-002 5.828e-005 
7.680e-005 2.673e+006 1.069e+009 1.000e+000 4.355e-002 5.831e-005 
7.683e-005 2.673e+006 1.069e+009 1.000e+000 4.319e-002 5.834e-005 
7.686e-005 2.673e+006 1.071e+009 1.000e+000 4.262e-002 5.837e-005 
7.688e-005 2.673e+006 1.072e+009 1.000e+000 4.201e-002 5.840e-005 
7.691e-005 2.672e+006 1.072e+009 1.000e+000 6.752e-002 5.843e-005 
7.694e-005 2.672e+006 1.073e+009 1.000e+000 6.821e-002 5.846e-005 
7.697e-005 2.672e+006 1.074e+009 1.000e+000 6.960e-002 5.849e-005 
7.700e-005 2.672e+006 1.075e+009 1.000e+000 7.038e-002 5.852e-005 
7.703e-005 2.671e+006 1.075e+009 1.000e+000 7.015e-002 5.855e-005 
7.705e-005 2.671e+006 1.076e+009 1.000e+000 7.140e-002 5.858e-005 
7.708e-005 2.671e+006 1.077e+009 1.000e+000 7.258e-002 5.861e-005 
7.711e-005 2.671e+006 1.078e+009 1.000e+000 7.461e-002 5.864e-005 
7.714e-005 2.670e+006 1.079e+009 1.000e+000 7.553e-002 5.867e-005 
7.717e-005 2.670e+006 1.081e+009 1.000e+000 7.693e-002 5.870e-005 
7.720e-005 2.670e+006 1.082e+009 1.000e+000 7.703e-002 5.873e-005 
7.722e-005 2.669e+006 1.084e+009 1.000e+000 7.965e-002 5.876e-005 
7.725e-005 2.669e+006 1.085e+009 1.000e+000 8.074e-002 5.879e-005 
7.728e-005 2.668e+006 1.087e+009 1.000e+000 8.163e-002 5.883e-005 
7.731e-005 2.668e+006 1.089e+009 1.000e+000 8.244e-002 5.886e-005 
7.734e-005 2.667e+006 1.091e+009 1.000e+000 8.411e-002 5.889e-005 
7.737e-005 2.667e+006 1.093e+009 1.000e+000 9.287e-002 5.892e-005 
7.739e-005 2.666e+006 1.095e+009 1.000e+000 9.449e-002 5.895e-005 
7.742e-005 2.666e+006 1.097e+009 1.000e+000 1.027e-001 5.898e-005 
7.745e-005 2.666e+006 1.095e+009 1.000e+000 1.051e-001 5.901e-005 
7.748e-005 2.666e+006 1.096e+009 1.000e+000 1.074e-001 5.904e-005 
7.751e-005 2.666e+006 1.098e+009 1.000e+000 1.069e-001 5.907e-005 
7.754e-005 2.666e+006 1.101e+009 1.000e+000 1.113e-001 5.910e-005 
7.756e-005 2.666e+006 1.103e+009 1.000e+000 1.156e-001 5.912e-005 
7.759e-005 2.666e+006 1.105e+009 1.000e+000 1.190e-001 5.915e-005 
7.762e-005 2.666e+006 1.106e+009 1.000e+000 1.156e-001 5.918e-005 
7.765e-005 2.666e+006 1.109e+009 1.000e+000 1.165e-001 5.921e-005 
7.768e-005 2.666e+006 1.112e+009 1.000e+000 1.162e-001 5.924e-005 
7.771e-005 2.666e+006 1.115e+009 1.000e+000 1.155e-001 5.926e-005 
7.773e-005 2.666e+006 1.118e+009 1.000e+000 1.150e-001 5.929e-005 
7.776e-005 2.666e+006 1.121e+009 1.000e+000 1.146e-001 5.932e-005 
7.779e-005 2.666e+006 1.123e+009 1.000e+000 1.135e-001 5.935e-005 
7.782e-005 2.666e+006 1.125e+009 1.000e+000 1.116e-001 5.938e-005 
7.785e-005 2.666e+006 1.125e+009 1.000e+000 1.099e-001 5.941e-005 
7.787e-005 2.666e+006 1.125e+009 1.000e+000 1.083e-001 5.943e-005 
7.790e-005 2.666e+006 1.124e+009 1.000e+000 1.037e-001 5.946e-005 
7.793e-005 2.666e+006 1.123e+009 1.000e+000 1.016e-001 5.949e-005 
7.796e-005 2.666e+006 1.121e+009 1.000e+000 9.277e-002 5.952e-005 
7.799e-005 2.665e+006 1.121e+009 1.000e+000 8.899e-002 5.955e-005 
7.802e-005 2.665e+006 1.123e+009 1.000e+000 9.033e-002 5.958e-005 
7.804e-005 2.665e+006 1.125e+009 1.000e+000 9.008e-002 5.961e-005 
7.807e-005 2.665e+006 1.127e+009 1.000e+000 8.905e-002 5.964e-005 
7.810e-005 2.665e+006 1.129e+009 1.000e+000 8.759e-002 5.967e-005 
7.813e-005 2.664e+006 1.131e+009 1.000e+000 8.395e-002 5.970e-005 
7.816e-005 2.664e+006 1.133e+009 1.000e+000 8.328e-002 5.973e-005 
7.819e-005 2.664e+006 1.136e+009 1.000e+000 8.222e-002 5.976e-005 
7.821e-005 2.663e+006 1.137e+009 1.000e+000 8.053e-002 5.979e-005 
7.824e-005 2.663e+006 1.138e+009 1.000e+000 8.044e-002 5.982e-005 
7.827e-005 2.663e+006 1.140e+009 1.000e+000 8.076e-002 5.986e-005 
7.830e-005 2.662e+006 1.141e+009 1.000e+000 7.870e-002 5.989e-005 
7.833e-005 2.662e+006 1.143e+009 1.000e+000 7.864e-002 5.991e-005 
7.836e-005 2.662e+006 1.144e+009 1.000e+000 7.483e-002 5.994e-005 
7.838e-005 2.662e+006 1.146e+009 1.000e+000 7.490e-002 5.997e-005 
7.841e-005 2.661e+006 1.148e+009 1.000e+000 7.108e-002 6.001e-005 
7.844e-005 2.661e+006 1.149e+009 1.000e+000 6.861e-002 6.004e-005 
7.847e-005 2.661e+006 1.151e+009 1.000e+000 7.032e-002 6.007e-005 
7.850e-005 2.660e+006 1.153e+009 1.000e+000 6.815e-002 6.010e-005 
7.853e-005 2.660e+006 1.154e+009 1.000e+000 6.382e-002 6.013e-005 
7.855e-005 2.659e+006 1.156e+009 1.000e+000 6.295e-002 6.016e-005 
7.858e-005 2.659e+006 1.158e+009 1.000e+000 6.232e-002 6.019e-005 
7.861e-005 2.658e+006 1.160e+009 1.000e+000 6.099e-002 6.023e-005 
7.864e-005 2.657e+006 1.161e+009 1.000e+000 5.801e-002 6.026e-005 
7.867e-005 2.657e+006 1.159e+009 1.000e+000 5.756e-002 6.029e-005 
7.870e-005 2.656e+006 1.158e+009 1.000e+000 5.185e-002 6.033e-005 
7.872e-005 2.655e+006 1.160e+009 1.000e+000 5.220e-002 6.036e-005 
7.875e-005 2.655e+006 1.162e+009 1.000e+000 5.113e-002 6.039e-005 
7.878e-005 2.654e+006 1.165e+009 1.000e+000 5.114e-002 6.042e-005 
7.881e-005 2.653e+006 1.168e+009 1.000e+000 5.351e-002 6.046e-005 
7.884e-005 2.653e+006 1.171e+009 1.000e+000 5.365e-002 6.049e-005 
7.887e-005 2.652e+006 1.174e+009 1.000e+000 5.471e-002 6.052e-005 
7.889e-005 2.651e+006 1.177e+009 1.000e+000 5.686e-002 6.056e-005 
7.892e-005 2.651e+006 1.180e+009 1.000e+000 5.365e-002 6.059e-005 
7.895e-005 2.650e+006 1.182e+009 1.000e+000 5.115e-002 6.062e-005 
7.898e-005 2.649e+006 1.185e+009 1.000e+000 5.403e-002 6.066e-005 
7.901e-005 2.648e+006 1.188e+009 1.000e+000 4.995e-002 6.069e-005 
7.904e-005 2.647e+006 1.190e+009 1.000e+000 5.049e-002 6.072e-005 
7.906e-005 2.646e+006 1.192e+009 1.000e+000 5.462e-002 6.076e-005 
7.909e-005 2.645e+006 1.195e+009 1.000e+000 5.099e-002 6.080e-005 
7.912e-005 2.644e+006 1.198e+009 1.000e+000 4.941e-002 6.083e-005 
7.915e-005 2.643e+006 1.201e+009 1.000e+000 5.162e-002 6.087e-005 
7.918e-005 2.641e+006 1.205e+009 1.000e+000 4.773e-002 6.091e-005 
7.920e-005 2.640e+006 1.208e+009 1.000e+000 4.968e-002 6.094e-005 
7.923e-005 2.639e+006 1.210e+009 1.000e+000 4.976e-002 6.098e-005 
7.926e-005 2.637e+006 1.213e+009 1.000e+000 5.164e-002 6.102e-005 
7.929e-005 2.635e+006 1.217e+009 1.000e+000 5.063e-002 6.106e-005 
7.932e-005 2.634e+006 1.221e+009 1.000e+000 5.014e-002 6.110e-005 
7.935e-005 2.632e+006 1.225e+009 1.000e+000 4.976e-002 6.114e-005 
7.937e-005 2.630e+006 1.229e+009 1.000e+000 4.833e-002 6.119e-005 
7.940e-005 2.628e+006 1.235e+009 1.000e+000 5.137e-002 6.123e-005 
7.943e-005 2.626e+006 1.240e+009 1.000e+000 5.031e-002 6.127e-005 
7.946e-005 2.624e+006 1.245e+009 1.000e+000 5.424e-002 6.131e-005 
7.949e-005 2.623e+006 1.250e+009 1.000e+000 5.292e-002 6.135e-005 
7.952e-005 2.622e+006 1.255e+009 1.000e+000 5.355e-002 6.138e-005 
7.954e-005 2.620e+006 1.260e+009 1.000e+000 5.522e-002 6.142e-005 
7.957e-005 2.619e+006 1.265e+009 1.000e+000 5.718e-002 6.146e-005 
7.960e-005 2.618e+006 1.269e+009 1.000e+000 5.829e-002 6.150e-005 
7.963e-005 2.616e+006 1.270e+009 1.000e+000 5.832e-002 6.153e-005 
7.966e-005 2.615e+006 1.271e+009 1.000e+000 5.583e-002 6.157e-005 
7.969e-005 2.614e+006 1.274e+009 1.000e+000 5.681e-002 6.160e-005 
7.971e-005 2.613e+006 1.278e+009 1.000e+000 5.644e-002 6.164e-005 
7.974e-005 2.612e+006 1.281e+009 1.000e+000 5.857e-002 6.167e-005 
7.977e-005 2.611e+006 1.283e+009 1.000e+000 5.908e-002 6.171e-005 
7.980e-005 2.610e+006 1.286e+009 1.000e+000 5.964e-002 6.174e-005 
7.983e-005 2.609e+006 1.290e+009 1.000e+000 6.049e-002 6.178e-005 
7.986e-005 2.608e+006 1.293e+009 1.000e+000 6.113e-002 6.181e-005 
7.988e-005 2.607e+006 1.297e+009 1.000e+000 6.200e-002 6.185e-005 
7.991e-005 2.606e+006 1.300e+009 1.000e+000 6.219e-002 6.188e-005 
7.994e-005 2.606e+006 1.304e+009 1.000e+000 6.309e-002 6.192e-005 
7.997e-005 2.605e+006 1.307e+009 1.000e+000 6.371e-002 6.195e-005 
8.000e-005 2.604e+006 1.311e+009 1.000e+000 6.415e-002 6.199e-005 
8.003e-005 2.603e+006 1.315e+009 1.000e+000 6.456e-002 6.202e-005 
8.005e-005 2.602e+006 1.318e+009 1.000e+000 6.576e-002 6.206e-005 
8.008e-005 2.600e+006 1.322e+009 1.000e+000 6.563e-002 6.210e-005 
8.011e-005 2.599e+006 1.327e+009 1.000e+000 6.654e-002 6.213e-005 
8.014e-005 2.598e+006 1.331e+009 1.000e+000 6.669e-002 6.217e-005 
8.017e-005 2.597e+006 1.334e+009 1.000e+000 6.557e-002 6.221e-005 
8.020e-005 2.596e+006 1.337e+009 1.000e+000 6.483e-002 6.224e-005 
8.022e-005 2.595e+006 1.332e+009 1.000e+000 6.380e-002 6.227e-005 
8.025e-005 2.594e+006 1.332e+009 1.000e+000 6.272e-002 6.231e-005 
8.028e-005 2.594e+006 1.332e+009 1.000e+000 6.214e-002 6.234e-005 
8.031e-005 2.593e+006 1.333e+009 1.000e+000 6.132e-002 6.237e-005 
8.034e-005 2.593e+006 1.335e+009 1.000e+000 6.114e-002 6.240e-005 
8.037e-005 2.593e+006 1.338e+009 1.000e+000 6.037e-002 6.243e-005 
8.039e-005 2.593e+006 1.340e+009 1.000e+000 5.980e-002 6.246e-005 
8.042e-005 2.593e+006 1.342e+009 1.000e+000 5.968e-002 6.249e-005 
8.045e-005 2.593e+006 1.344e+009 1.000e+000 5.950e-002 6.252e-005 
8.048e-005 2.593e+006 1.346e+009 1.000e+000 5.915e-002 6.255e-005 
8.051e-005 2.593e+006 1.348e+009 1.000e+000 5.885e-002 6.257e-005 
8.053e-005 2.593e+006 1.350e+009 1.000e+000 5.873e-002 6.260e-005 
8.056e-005 2.593e+006 1.352e+009 1.000e+000 5.836e-002 6.263e-005 
8.059e-005 2.593e+006 1.353e+009 1.000e+000 5.867e-002 6.266e-005 
8.062e-005 2.593e+006 1.355e+009 1.000e+000 5.882e-002 6.269e-005 
8.065e-005 2.593e+006 1.357e+009 1.000e+000 5.927e-002 6.272e-005 
8.068e-005 2.592e+006 1.359e+009 1.000e+000 5.963e-002 6.275e-005 
8.070e-005 2.592e+006 1.361e+009 1.000e+000 6.008e-002 6.277e-005 
8.073e-005 2.592e+006 1.361e+009 1.000e+000 6.110e-002 6.280e-005 
8.076e-005 2.592e+006 1.355e+009 1.000e+000 6.204e-002 6.284e-005 
8.079e-005 2.592e+006 1.350e+009 1.000e+000 6.264e-002 6.287e-005 
8.082e-005 2.591e+006 1.350e+009 1.000e+000 6.309e-002 6.290e-005 
8.085e-005 2.591e+006 1.351e+009 1.000e+000 6.325e-002 6.293e-005 
8.087e-005 2.590e+006 1.352e+009 1.000e+000 6.374e-002 6.296e-005 
8.090e-005 2.590e+006 1.352e+009 1.000e+000 6.670e-002 6.299e-005 
8.093e-005 2.589e+006 1.351e+009 1.000e+000 6.961e-002 6.303e-005 
8.096e-005 2.588e+006 1.334e+009 1.000e+000 6.659e-002 6.306e-005 
8.099e-005 2.587e+006 1.329e+009 1.000e+000 6.687e-002 6.309e-005 
8.102e-005 2.586e+006 1.326e+009 1.000e+000 6.741e-002 6.313e-005 
8.104e-005 2.586e+006 1.324e+009 1.000e+000 6.772e-002 6.316e-005 
8.107e-005 2.585e+006 1.322e+009 1.000e+000 6.804e-002 6.320e-005 
8.110e-005 2.584e+006 1.314e+009 1.000e+000 6.904e-002 6.323e-005 
8.113e-005 2.583e+006 1.307e+009 1.000e+000 6.961e-002 6.326e-005 
8.116e-005 2.582e+006 1.301e+009 1.000e+000 7.122e-002 6.330e-005 
8.119e-005 2.582e+006 1.294e+009 1.000e+000 7.179e-002 6.333e-005 
8.121e-005 2.581e+006 1.287e+009 1.000e+000 7.280e-002 6.336e-005 
8.124e-005 2.580e+006 1.279e+009 1.000e+000 7.371e-002 6.340e-005 
8.127e-005 2.580e+006 1.269e+009 1.000e+000 7.483e-002 6.343e-005 
8.130e-005 2.579e+006 1.256e+009 1.000e+000 7.532e-002 6.346e-005 
8.133e-005 2.579e+006 1.237e+009 1.000e+000 7.682e-002 6.349e-005 
8.136e-005 2.578e+006 1.234e+009 1.000e+000 7.756e-002 6.353e-005 
8.138e-005 2.577e+006 1.234e+009 1.000e+000 7.807e-002 6.356e-005 
8.141e-005 2.577e+006 1.233e+009 1.000e+000 7.872e-002 6.359e-005 
8.144e-005 2.576e+006 1.234e+009 1.000e+000 7.956e-002 6.362e-005 
8.147e-005 2.575e+006 1.235e+009 1.000e+000 8.002e-002 6.366e-005 
8.150e-005 2.574e+006 1.235e+009 1.000e+000 7.992e-002 6.369e-005 
8.153e-005 2.574e+006 1.236e+009 1.000e+000 8.008e-002 6.373e-005 
8.155e-005 2.573e+006 1.237e+009 1.000e+000 8.033e-002 6.376e-005 
8.158e-005 2.572e+006 1.238e+009 1.000e+000 8.058e-002 6.379e-005 
8.161e-005 2.572e+006 1.240e+009 1.000e+000 8.119e-002 6.382e-005 
8.164e-005 2.571e+006 1.241e+009 1.000e+000 8.188e-002 6.385e-005 
8.167e-005 2.570e+006 1.240e+009 1.000e+000 8.297e-002 6.389e-005 
8.170e-005 2.570e+006 1.237e+009 1.000e+000 8.372e-002 6.392e-005 
8.172e-005 2.569e+006 1.235e+009 1.000e+000 8.431e-002 6.396e-005 
8.175e-005 2.568e+006 1.235e+009 1.000e+000 8.541e-002 6.399e-005 
8.178e-005 2.567e+006 1.236e+009 1.000e+000 8.627e-002 6.403e-005 
8.181e-005 2.566e+006 1.237e+009 1.000e+000 8.755e-002 6.406e-005 
8.184e-005 2.565e+006 1.238e+009 1.000e+000 8.877e-002 6.409e-005 
8.187e-005 2.565e+006 1.240e+009 1.000e+000 9.050e-002 6.413e-005 
8.189e-005 2.564e+006 1.242e+009 1.000e+000 9.193e-002 6.416e-005 
8.192e-005 2.563e+006 1.244e+009 1.000e+000 9.246e-002 6.419e-005 
8.195e-005 2.563e+006 1.246e+009 1.000e+000 9.282e-002 6.423e-005 
8.198e-005 2.562e+006 1.248e+009 1.000e+000 9.474e-002 6.426e-005 
8.201e-005 2.561e+006 1.248e+009 1.000e+000 9.385e-002 6.430e-005 
8.203e-005 2.560e+006 1.249e+009 1.000e+000 9.404e-002 6.433e-005 
8.206e-005 2.560e+006 1.251e+009 1.000e+000 9.377e-002 6.436e-005 
8.209e-005 2.560e+006 1.253e+009 1.000e+000 9.455e-002 6.439e-005 
8.212e-005 2.560e+006 1.255e+009 1.000e+000 9.473e-002 6.441e-005 
8.215e-005 2.560e+006 1.258e+009 1.000e+000 9.556e-002 6.444e-005 
8.218e-005 2.561e+006 1.258e+009 1.000e+000 9.579e-002 6.447e-005 
8.220e-005 2.561e+006 1.260e+009 1.000e+000 9.802e-002 6.449e-005 
8.223e-005 2.561e+006 1.263e+009 1.000e+000 9.947e-002 6.452e-005 
8.226e-005 2.562e+006 1.265e+009 1.000e+000 9.935e-002 6.454e-005 
8.229e-005 2.563e+006 1.264e+009 1.000e+000 9.896e-002 6.457e-005 
8.232e-005 2.563e+006 1.263e+009 1.000e+000 9.872e-002 6.459e-005 
8.235e-005 2.563e+006 1.263e+009 1.000e+000 9.980e-002 6.462e-005 
8.237e-005 2.564e+006 1.264e+009 1.000e+000 1.001e-001 6.464e-005 
8.240e-005 2.564e+006 1.265e+009 1.000e+000 1.007e-001 6.467e-005 
8.243e-005 2.565e+006 1.266e+009 1.000e+000 1.009e-001 6.469e-005 
8.246e-005 2.566e+006 1.267e+009 1.000e+000 1.015e-001 6.471e-005 
8.249e-005 2.567e+006 1.269e+009 1.000e+000 1.028e-001 6.474e-005 
8.252e-005 2.567e+006 1.271e+009 1.000e+000 1.056e-001 6.476e-005 
8.254e-005 2.568e+006 1.273e+009 1.000e+000 1.067e-001 6.478e-005 
8.257e-005 2.569e+006 1.275e+009 1.000e+000 1.084e-001 6.480e-005 
8.260e-005 2.570e+006 1.275e+009 1.000e+000 1.069e-001 6.483e-005 
8.263e-005 2.571e+006 1.259e+009 1.000e+000 1.066e-001 6.485e-005 
8.266e-005 2.572e+006 1.256e+009 1.000e+000 1.074e-001 6.487e-005 
8.269e-005 2.572e+006 1.251e+009 1.000e+000 1.074e-001 6.489e-005 
8.271e-005 2.573e+006 1.249e+009 1.000e+000 1.083e-001 6.492e-005 
8.274e-005 2.573e+006 1.249e+009 1.000e+000 1.081e-001 6.494e-005 
8.277e-005 2.574e+006 1.248e+009 1.000e+000 1.083e-001 6.497e-005 
8.280e-005 2.574e+006 1.248e+009 1.000e+000 1.084e-001 6.499e-005 
8.283e-005 2.575e+006 1.249e+009 1.000e+000 1.082e-001 6.502e-005 
8.286e-005 2.576e+006 1.249e+009 1.000e+000 1.084e-001 6.504e-005 
8.288e-005 2.576e+006 1.250e+009 1.000e+000 1.085e-001 6.507e-005 
8.291e-005 2.577e+006 1.250e+009 1.000e+000 1.080e-001 6.509e-005 
8.294e-005 2.577e+006 1.250e+009 1.000e+000 1.082e-001 6.512e-005 
8.297e-005 2.578e+006 1.252e+009 1.000e+000 1.088e-001 6.514e-005 
8.300e-005 2.578e+006 1.253e+009 1.000e+000 1.104e-001 6.517e-005 
8.303e-005 2.578e+006 1.245e+009 1.000e+000 1.127e-001 6.519e-005 
8.305e-005 2.579e+006 1.248e+009 1.000e+000 1.175e-001 6.522e-005 
8.308e-005 2.579e+006 1.251e+009 1.000e+000 1.170e-001 6.525e-005 
8.311e-005 2.579e+006 1.254e+009 1.000e+000 1.161e-001 6.527e-005 
8.314e-005 2.580e+006 1.254e+009 1.000e+000 1.183e-001 6.530e-005 
8.317e-005 2.580e+006 1.252e+009 1.000e+000 1.247e-001 6.532e-005 
8.320e-005 2.580e+006 1.253e+009 1.000e+000 1.263e-001 6.535e-005 
8.322e-005 2.580e+006 1.254e+009 1.000e+000 1.225e-001 6.538e-005 
8.325e-005 2.581e+006 1.255e+009 1.000e+000 1.276e-001 6.540e-005 
8.328e-005 2.581e+006 1.245e+009 1.000e+000 1.254e-001 6.543e-005 
8.331e-005 2.581e+006 1.238e+009 1.000e+000 1.244e-001 6.545e-005 
8.334e-005 2.582e+006 1.234e+009 1.000e+000 1.257e-001 6.548e-005 
8.336e-005 2.582e+006 1.234e+009 1.000e+000 1.239e-001 6.550e-005 
8.339e-005 2.583e+006 1.234e+009 1.000e+000 1.243e-001 6.553e-005 
8.342e-005 2.584e+006 1.235e+009 1.000e+000 1.265e-001 6.555e-005 
8.345e-005 2.585e+006 1.235e+009 1.000e+000 1.273e-001 6.557e-005 
8.348e-005 2.586e+006 1.236e+009 1.000e+000 1.279e-001 6.559e-005 
8.351e-005 2.586e+006 1.237e+009 1.000e+000 1.271e-001 6.562e-005 
8.353e-005 2.587e+006 1.237e+009 1.000e+000 1.286e-001 6.564e-005 
8.356e-005 2.588e+006 1.238e+009 1.000e+000 1.339e-001 6.567e-005 
8.359e-005 2.588e+006 1.238e+009 1.000e+000 1.313e-001 6.569e-005 
8.362e-005 2.589e+006 1.239e+009 1.000e+000 1.350e-001 6.571e-005 
8.365e-005 2.590e+006 1.241e+009 1.000e+000 1.320e-001 6.574e-005 
8.368e-005 2.590e+006 1.242e+009 1.000e+000 1.358e-001 6.576e-005 
8.370e-005 2.591e+006 1.243e+009 1.000e+000 1.326e-001 6.578e-005 
8.373e-005 2.592e+006 1.245e+009 1.000e+000 1.328e-001 6.580e-005 
8.376e-005 2.593e+006 1.246e+009 1.000e+000 1.346e-001 6.582e-005 
8.379e-005 2.594e+006 1.248e+009 1.000e+000 1.304e-001 6.585e-005 
8.382e-005 2.595e+006 1.248e+009 1.000e+000 1.316e-001 6.587e-005 
8.385e-005 2.596e+006 1.248e+009 1.000e+000 1.320e-001 6.589e-005 
8.387e-005 2.597e+006 1.249e+009 1.000e+000 1.325e-001 6.591e-005 
8.390e-005 2.598e+006 1.251e+009 1.000e+000 1.320e-001 6.594e-005 
8.393e-005 2.599e+006 1.252e+009 1.000e+000 1.344e-001 6.596e-005 
8.396e-005 2.599e+006 1.253e+009 1.000e+000 1.378e-001 6.598e-005 
8.399e-005 2.600e+006 1.254e+009 1.000e+000 1.315e-001 6.600e-005 
8.402e-005 2.601e+006 1.256e+009 1.000e+000 1.340e-001 6.603e-005 
8.404e-005 2.602e+006 1.257e+009 1.000e+000 1.305e-001 6.605e-005 
8.407e-005 2.603e+006 1.258e+009 1.000e+000 1.296e-001 6.607e-005 
8.410e-005 2.603e+006 1.260e+009 1.000e+000 1.342e-001 6.610e-005 
8.413e-005 2.604e+006 1.261e+009 1.000e+000 1.317e-001 6.612e-005 
8.416e-005 2.605e+006 1.263e+009 1.000e+000 1.313e-001 6.614e-005 
8.419e-005 2.605e+006 1.264e+009 1.000e+000 1.317e-001 6.617e-005 
8.421e-005 2.606e+006 1.266e+009 1.000e+000 1.310e-001 6.619e-005 
8.424e-005 2.607e+006 1.267e+009 1.000e+000 1.303e-001 6.621e-005 
8.427e-005 2.607e+006 1.269e+009 1.000e+000 1.301e-001 6.624e-005 
8.430e-005 2.608e+006 1.270e+009 1.000e+000 1.294e-001 6.626e-005 
8.433e-005 2.608e+006 1.272e+009 1.000e+000 1.334e-001 6.629e-005 
8.436e-005 2.609e+006 1.274e+009 1.000e+000 1.289e-001 6.631e-005 
8.438e-005 2.610e+006 1.276e+009 1.000e+000 1.315e-001 6.633e-005 
8.441e-005 2.610e+006 1.278e+009 1.000e+000 1.287e-001 6.636e-005 
8.444e-005 2.611e+006 1.279e+009 1.000e+000 1.287e-001 6.638e-005 
8.447e-005 2.611e+006 1.281e+009 1.000e+000 1.272e-001 6.641e-005 
8.450e-005 2.612e+006 1.283e+009 1.000e+000 1.274e-001 6.643e-005 
8.453e-005 2.612e+006 1.285e+009 1.000e+000 1.253e-001 6.646e-005 
8.455e-005 2.613e+006 1.288e+009 1.000e+000 1.273e-001 6.648e-005 
8.458e-005 2.613e+006 1.290e+009 1.000e+000 1.290e-001 6.651e-005 
8.461e-005 2.614e+006 1.292e+009 1.000e+000 1.308e-001 6.653e-005 
8.464e-005 2.614e+006 1.294e+009 1.000e+000 1.296e-001 6.656e-005 
8.467e-005 2.615e+006 1.297e+009 1.000e+000 1.306e-001 6.658e-005 
8.469e-005 2.615e+006 1.299e+009 1.000e+000 1.319e-001 6.661e-005 
8.472e-005 2.616e+006 1.302e+009 1.000e+000 1.332e-001 6.663e-005 
8.475e-005 2.616e+006 1.305e+009 1.000e+000 1.345e-001 6.666e-005 
8.478e-005 2.617e+006 1.308e+009 1.000e+000 1.327e-001 6.668e-005 
8.481e-005 2.617e+006 1.311e+009 1.000e+000 1.358e-001 6.671e-005 
8.484e-005 2.618e+006 1.315e+009 1.000e+000 1.361e-001 6.673e-005 
8.486e-005 2.618e+006 1.318e+009 1.000e+000 1.318e-001 6.676e-005 
8.489e-005 2.618e+006 1.321e+009 1.000e+000 1.367e-001 6.678e-005 
8.492e-005 2.619e+006 1.325e+009 1.000e+000 1.371e-001 6.681e-005 
8.495e-005 2.619e+006 1.329e+009 1.000e+000 1.370e-001 6.683e-005 
8.498e-005 2.619e+006 1.333e+009 1.000e+000 1.396e-001 6.686e-005 
8.474e-005 2.616e+006 1.304e+009 1.000e+000 1.083e-001 6.664e-005 
8.475e-005 2.616e+006 1.305e+009 1.000e+000 1.051e-001 6.666e-005 
8.477e-005 2.616e+006 1.306e+009 1.000e+000 1.102e-001 6.667e-005 
8.478e-005 2.617e+006 1.307e+009 1.000e+000 1.087e-001 6.668e-005 
8.479e-005 2.617e+006 1.309e+009 1.000e+000 1.151e-001 6.670e-005 
8.481e-005 2.617e+006 1.310e+009 1.000e+000 1.149e-001 6.671e-005 
8.482e-005 2.617e+006 1.312e+009 1.000e+000 1.156e-001 6.672e-005 
8.484e-005 2.617e+006 1.313e+009 1.000e+000 1.155e-001 6.673e-005 
8.485e-005 2.617e+006 1.315e+009 1.000e+000 1.176e-001 6.675e-005 
8.486e-005 2.618e+006 1.316e+009 1.000e+000 1.199e-001 6.676e-005 
8.488e-005 2.618e+006 1.318e+009 1.000e+000 1.177e-001 6.677e-005 
8.489e-005 2.618e+006 1.319e+009 1.000e+000 1.157e-001 6.679e-005 
8.491e-005 2.618e+006 1.321e+009 1.000e+000 1.169e-001 6.680e-005 
8.492e-005 2.618e+006 1.322e+009 1.000e+000 1.152e-001 6.681e-005 
8.494e-005 2.618e+006 1.324e+009 1.000e+000 1.194e-001 6.683e-005 
8.495e-005 2.619e+006 1.326e+009 1.000e+000 1.184e-001 6.684e-005 
8.496e-005 2.619e+006 1.327e+009 1.000e+000 1.225e-001 6.685e-005 
8.498e-005 2.619e+006 1.329e+009 1.000e+000 1.230e-001 6.687e-005 
8.499e-005 2.619e+006 1.331e+009 1.000e+000 1.233e-001 6.688e-005 
8.501e-005 2.619e+006 1.333e+009 1.000e+000 1.222e-001 6.689e-005 
8.502e-005 2.619e+006 1.334e+009 1.000e+000 1.191e-001 6.691e-005 
8.503e-005 2.619e+006 1.336e+009 1.000e+000 1.251e-001 6.692e-005 
8.505e-005 2.619e+006 1.338e+009 1.000e+000 1.218e-001 6.693e-005 
8.506e-005 2.619e+006 1.340e+009 1.000e+000 1.215e-001 6.695e-005 
8.508e-005 2.620e+006 1.342e+009 1.000e+000 1.226e-001 6.696e-005 
8.509e-005 2.620e+006 1.345e+009 1.000e+000 1.256e-001 6.697e-005 
8.511e-005 2.620e+006 1.347e+009 1.000e+000 1.279e-001 6.699e-005 
8.512e-005 2.620e+006 1.349e+009 1.000e+000 1.359e-001 6.700e-005 
8.513e-005 2.620e+006 1.351e+009 1.000e+000 1.387e-001 6.701e-005 
8.515e-005 2.620e+006 1.353e+009 1.000e+000 1.399e-001 6.703e-005 
8.516e-005 2.620e+006 1.355e+009 1.000e+000 1.408e-001 6.704e-005 
8.518e-005 2.620e+006 1.358e+009 1.000e+000 1.476e-001 6.705e-005 
8.519e-005 2.620e+006 1.359e+009 1.000e+000 1.491e-001 6.707e-005 
8.520e-005 2.620e+006 1.360e+009 1.000e+000 1.500e-001 6.708e-005 
8.332e-005 2.581e+006 1.237e+009 1.000e+000 2.120e-002 6.546e-005 
8.332e-005 2.582e+006 1.236e+009 1.000e+000 2.260e-002 6.547e-005 
8.333e-005 2.582e+006 1.234e+009 1.000e+000 2.287e-002 6.547e-005 
8.334e-005 2.582e+006 1.233e+009 1.000e+000 2.207e-002 6.548e-005 
8.334e-005 2.582e+006 1.233e+009 1.000e+000 1.980e-002 6.549e-005 
8.335e-005 2.582e+006 1.232e+009 1.000e+000 2.300e-002 6.549e-005 
8.336e-005 2.582e+006 1.232e+009 1.000e+000 2.040e-002 6.550e-005 
8.336e-005 2.582e+006 1.232e+009 1.000e+000 2.119e-002 6.550e-005 
8.337e-005 2.583e+006 1.232e+009 1.000e+000 2.482e-002 6.551e-005 
8.338e-005 2.583e+006 1.232e+009 1.000e+000 2.486e-002 6.551e-005 
8.339e-005 2.583e+006 1.232e+009 1.000e+000 2.556e-002 6.552e-005 
8.339e-005 2.583e+006 1.232e+009 1.000e+000 2.615e-002 6.553e-005 
8.340e-005 2.583e+006 1.232e+009 1.000e+000 2.451e-002 6.553e-005 
8.341e-005 2.584e+006 1.232e+009 1.000e+000 2.482e-002 6.554e-005 
8.341e-005 2.584e+006 1.232e+009 1.000e+000 2.231e-002 6.554e-005 
8.342e-005 2.584e+006 1.232e+009 1.000e+000 2.670e-002 6.555e-005 
8.343e-005 2.584e+006 1.233e+009 1.000e+000 2.552e-002 6.556e-005 
8.344e-005 2.584e+006 1.233e+009 1.000e+000 2.873e-002 6.556e-005 
8.344e-005 2.585e+006 1.233e+009 1.000e+000 2.621e-002 6.557e-005 
8.345e-005 2.585e+006 1.233e+009 1.000e+000 2.924e-002 6.557e-005 
8.346e-005 2.585e+006 1.233e+009 1.000e+000 2.761e-002 6.558e-005 
8.346e-005 2.585e+006 1.234e+009 1.000e+000 2.717e-002 6.558e-005 
8.347e-005 2.585e+006 1.234e+009 1.000e+000 2.922e-002 6.559e-005 
8.348e-005 2.586e+006 1.234e+009 1.000e+000 2.799e-002 6.559e-005 
8.349e-005 2.586e+006 1.234e+009 1.000e+000 2.811e-002 6.560e-005 
8.349e-005 2.586e+006 1.234e+009 1.000e+000 3.143e-002 6.561e-005 
8.350e-005 2.586e+006 1.234e+009 1.000e+000 2.867e-002 6.561e-005 
8.351e-005 2.586e+006 1.234e+009 1.000e+000 3.064e-002 6.562e-005 
8.351e-005 2.586e+006 1.234e+009 1.000e+000 2.750e-002 6.562e-005 
8.352e-005 2.587e+006 1.234e+009 1.000e+000 2.873e-002 6.563e-005 
8.353e-005 2.587e+006 1.234e+009 1.000e+000 3.052e-002 6.564e-005 
8.353e-005 2.587e+006 1.234e+009 1.000e+000 2.867e-002 6.564e-005 
8.354e-005 2.587e+006 1.235e+009 1.000e+000 3.191e-002 6.565e-005 
8.355e-005 2.587e+006 1.235e+009 1.000e+000 2.940e-002 6.565e-005 
8.356e-005 2.588e+006 1.235e+009 1.000e+000 2.998e-002 6.566e-005 
8.356e-005 2.588e+006 1.235e+009 1.000e+000 3.308e-002 6.567e-005 
8.357e-005 2.588e+006 1.235e+009 1.000e+000 2.886e-002 6.567e-005 
8.358e-005 2.588e+006 1.235e+009 1.000e+000 2.988e-002 6.568e-005 
8.358e-005 2.588e+006 1.236e+009 1.000e+000 3.183e-002 6.568e-005 
8.359e-005 2.588e+006 1.236e+009 1.000e+000 3.058e-002 6.569e-005 
8.360e-005 2.588e+006 1.236e+009 1.000e+000 2.912e-002 6.570e-005 
8.361e-005 2.589e+006 1.236e+009 1.000e+000 3.092e-002 6.570e-005 
8.361e-005 2.589e+006 1.237e+009 1.000e+000 3.204e-002 6.571e-005 
8.362e-005 2.589e+006 1.237e+009 1.000e+000 3.140e-002 6.571e-005 
8.363e-005 2.589e+006 1.237e+009 1.000e+000 3.291e-002 6.572e-005 
8.363e-005 2.589e+006 1.237e+009 1.000e+000 3.212e-002 6.572e-005 
8.364e-005 2.589e+006 1.238e+009 1.000e+000 3.337e-002 6.573e-005 
8.365e-005 2.590e+006 1.238e+009 1.000e+000 3.367e-002 6.574e-005 
8.365e-005 2.590e+006 1.238e+009 1.000e+000 3.092e-002 6.574e-005 
8.366e-005 2.590e+006 1.239e+009 1.000e+000 2.868e-002 6.575e-005 
8.367e-005 2.590e+006 1.239e+009 1.000e+000 3.328e-002 6.575e-005 
8.368e-005 2.590e+006 1.239e+009 1.000e+000 3.314e-002 6.576e-005 
8.368e-005 2.591e+006 1.240e+009 1.000e+000 3.288e-002 6.576e-005 
8.369e-005 2.591e+006 1.240e+009 1.000e+000 3.385e-002 6.577e-005 
8.370e-005 2.591e+006 1.240e+009 1.000e+000 3.250e-002 6.578e-005 
8.370e-005 2.591e+006 1.241e+009 1.000e+000 3.565e-002 6.578e-005 
8.371e-005 2.592e+006 1.241e+009 1.000e+000 3.108e-002 6.579e-005 
8.372e-005 2.592e+006 1.241e+009 1.000e+000 3.358e-002 6.579e-005 
8.373e-005 2.592e+006 1.242e+009 1.000e+000 3.278e-002 6.580e-005 
8.373e-005 2.592e+006 1.242e+009 1.000e+000 3.283e-002 6.580e-005 
8.374e-005 2.593e+006 1.243e+009 1.000e+000 3.405e-002 6.581e-005 
8.375e-005 2.593e+006 1.243e+009 1.000e+000 3.353e-002 6.581e-005 
8.375e-005 2.593e+006 1.243e+009 1.000e+000 3.357e-002 6.582e-005 
8.376e-005 2.593e+006 1.244e+009 1.000e+000 3.207e-002 6.583e-005 
8.377e-005 2.593e+006 1.244e+009 1.000e+000 3.048e-002 6.583e-005 
8.378e-005 2.594e+006 1.245e+009 1.000e+000 3.178e-002 6.584e-005 
8.378e-005 2.594e+006 1.245e+009 1.000e+000 3.389e-002 6.584e-005 
8.379e-005 2.594e+006 1.245e+009 1.000e+000 3.338e-002 6.585e-005 
8.380e-005 2.594e+006 1.246e+009 1.000e+000 2.938e-002 6.585e-005 
8.380e-005 2.595e+006 1.246e+009 1.000e+000 3.222e-002 6.586e-005 
8.381e-005 2.595e+006 1.245e+009 1.000e+000 2.809e-002 6.586e-005 
8.382e-005 2.595e+006 1.245e+009 1.000e+000 2.946e-002 6.587e-005 
8.382e-005 2.595e+006 1.245e+009 1.000e+000 3.110e-002 6.587e-005 
8.383e-005 2.595e+006 1.245e+009 1.000e+000 3.291e-002 6.588e-005 
8.384e-005 2.596e+006 1.245e+009 1.000e+000 3.249e-002 6.589e-005 
8.385e-005 2.596e+006 1.246e+009 1.000e+000 3.461e-002 6.589e-005 
8.385e-005 2.596e+006 1.246e+009 1.000e+000 3.449e-002 6.590e-005 
8.386e-005 2.596e+006 1.246e+009 1.000e+000 3.467e-002 6.590e-005 
8.387e-005 2.597e+006 1.246e+009 1.000e+000 3.430e-002 6.591e-005 
8.387e-005 2.597e+006 1.247e+009 1.000e+000 3.798e-002 6.591e-005 
8.388e-005 2.597e+006 1.247e+009 1.000e+000 3.443e-002 6.592e-005 
8.389e-005 2.597e+006 1.247e+009 1.000e+000 3.250e-002 6.593e-005 
8.390e-005 2.597e+006 1.247e+009 1.000e+000 3.241e-002 6.593e-005 
8.390e-005 2.598e+006 1.248e+009 1.000e+000 3.394e-002 6.594e-005 
8.391e-005 2.598e+006 1.248e+009 1.000e+000 3.449e-002 6.594e-005 
8.392e-005 2.598e+006 1.248e+009 1.000e+000 3.450e-002 6.595e-005 
8.392e-005 2.598e+006 1.248e+009 1.000e+000 3.141e-002 6.595e-005 
8.393e-005 2.598e+006 1.249e+009 1.000e+000 3.279e-002 6.596e-005 
8.394e-005 2.599e+006 1.249e+009 1.000e+000 3.445e-002 6.597e-005 
8.394e-005 2.599e+006 1.249e+009 1.000e+000 3.213e-002 6.597e-005 
8.395e-005 2.599e+006 1.250e+009 1.000e+000 3.279e-002 6.598e-005 
8.396e-005 2.599e+006 1.250e+009 1.000e+000 3.690e-002 6.598e-005 
8.397e-005 2.599e+006 1.250e+009 1.000e+000 3.135e-002 6.599e-005 
8.397e-005 2.600e+006 1.251e+009 1.000e+000 3.137e-002 6.599e-005 
8.398e-005 2.600e+006 1.251e+009 1.000e+000 3.250e-002 6.600e-005 
8.399e-005 2.600e+006 1.251e+009 1.000e+000 3.009e-002 6.601e-005 
8.399e-005 2.600e+006 1.251e+009 1.000e+000 3.225e-002 6.601e-005 
8.400e-005 2.600e+006 1.252e+009 1.000e+000 3.266e-002 6.602e-005 
8.401e-005 2.600e+006 1.252e+009 1.000e+000 3.398e-002 6.602e-005 
8.402e-005 2.601e+006 1.252e+009 1.000e+000 3.099e-002 6.603e-005 
8.402e-005 2.601e+006 1.253e+009 1.000e+000 3.407e-002 6.603e-005 
8.403e-005 2.601e+006 1.253e+009 1.000e+000 3.440e-002 6.604e-005 
8.404e-005 2.601e+006 1.253e+009 1.000e+000 3.593e-002 6.605e-005 
8.404e-005 2.601e+006 1.254e+009 1.000e+000 3.554e-002 6.605e-005 
8.405e-005 2.602e+006 1.254e+009 1.000e+000 3.529e-002 6.606e-005 
8.406e-005 2.602e+006 1.254e+009 1.000e+000 3.436e-002 6.606e-005 
8.407e-005 2.602e+006 1.254e+009 1.000e+000 3.433e-002 6.607e-005 
8.407e-005 2.602e+006 1.255e+009 1.000e+000 3.512e-002 6.607e-005 
8.408e-005 2.602e+006 1.255e+009 1.000e+000 3.201e-002 6.608e-005 
8.409e-005 2.602e+006 1.255e+009 1.000e+000 3.217e-002 6.609e-005 
8.409e-005 2.603e+006 1.256e+009 1.000e+000 3.476e-002 6.609e-005 
8.410e-005 2.603e+006 1.256e+009 1.000e+000 3.216e-002 6.610e-005 
8.411e-005 2.603e+006 1.256e+009 1.000e+000 3.495e-002 6.610e-005 
8.411e-005 2.603e+006 1.257e+009 1.000e+000 3.435e-002 6.611e-005 
8.412e-005 2.603e+006 1.257e+009 1.000e+000 3.507e-002 6.612e-005 
8.413e-005 2.604e+006 1.257e+009 1.000e+000 3.633e-002 6.612e-005 
8.414e-005 2.604e+006 1.258e+009 1.000e+000 3.819e-002 6.613e-005 
8.414e-005 2.604e+006 1.258e+009 1.000e+000 2.935e-002 6.613e-005 
8.415e-005 2.604e+006 1.258e+009 1.000e+000 3.525e-002 6.614e-005 
8.416e-005 2.604e+006 1.259e+009 1.000e+000 3.537e-002 6.615e-005 
8.416e-005 2.604e+006 1.259e+009 1.000e+000 2.917e-002 6.615e-005 
8.417e-005 2.605e+006 1.259e+009 1.000e+000 3.202e-002 6.616e-005 
8.418e-005 2.605e+006 1.260e+009 1.000e+000 3.783e-002 6.616e-005 
8.419e-005 2.605e+006 1.260e+009 1.000e+000 3.293e-002 6.617e-005 
8.419e-005 2.605e+006 1.260e+009 1.000e+000 3.212e-002 6.618e-005 
8.420e-005 2.605e+006 1.261e+009 1.000e+000 3.168e-002 6.618e-005 
8.421e-005 2.605e+006 1.261e+009 1.000e+000 3.411e-002 6.619e-005 
8.421e-005 2.605e+006 1.261e+009 1.000e+000 2.968e-002 6.619e-005 
8.422e-005 2.606e+006 1.262e+009 1.000e+000 3.442e-002 6.620e-005 
8.423e-005 2.606e+006 1.262e+009 1.000e+000 2.921e-002 6.621e-005 
8.423e-005 2.606e+006 1.262e+009 1.000e+000 3.245e-002 6.621e-005 
8.424e-005 2.606e+006 1.263e+009 1.000e+000 3.693e-002 6.622e-005 
8.425e-005 2.606e+006 1.263e+009 1.000e+000 3.346e-002 6.622e-005 
8.426e-005 2.606e+006 1.264e+009 1.000e+000 3.024e-002 6.623e-005 
8.426e-005 2.606e+006 1.264e+009 1.000e+000 3.658e-002 6.624e-005 
8.427e-005 2.607e+006 1.264e+009 1.000e+000 3.533e-002 6.624e-005 
8.428e-005 2.607e+006 1.265e+009 1.000e+000 3.593e-002 6.625e-005 
8.428e-005 2.607e+006 1.265e+009 1.000e+000 3.453e-002 6.625e-005 
8.429e-005 2.607e+006 1.265e+009 1.000e+000 3.139e-002 6.626e-005 
8.430e-005 2.607e+006 1.266e+009 1.000e+000 3.735e-002 6.627e-005 
8.431e-005 2.607e+006 1.266e+009 1.000e+000 3.769e-002 6.627e-005 
8.431e-005 2.607e+006 1.267e+009 1.000e+000 3.502e-002 6.628e-005 
8.432e-005 2.608e+006 1.267e+009 1.000e+000 3.514e-002 6.628e-005 
8.433e-005 2.608e+006 1.267e+009 1.000e+000 3.573e-002 6.629e-005 
8.433e-005 2.608e+006 1.268e+009 1.000e+000 3.587e-002 6.630e-005 
8.434e-005 2.608e+006 1.268e+009 1.000e+000 3.826e-002 6.630e-005 
8.435e-005 2.608e+006 1.269e+009 1.000e+000 3.308e-002 6.631e-005 
8.436e-005 2.608e+006 1.269e+009 1.000e+000 3.755e-002 6.632e-005 
8.436e-005 2.608e+006 1.269e+009 1.000e+000 3.811e-002 6.632e-005 
8.437e-005 2.608e+006 1.270e+009 1.000e+000 3.272e-002 6.633e-005 
8.438e-005 2.609e+006 1.270e+009 1.000e+000 3.289e-002 6.633e-005 
8.438e-005 2.609e+006 1.271e+009 1.000e+000 3.640e-002 6.634e-005 
8.439e-005 2.609e+006 1.271e+009 1.000e+000 3.362e-002 6.635e-005 
8.440e-005 2.609e+006 1.271e+009 1.000e+000 3.498e-002 6.635e-005 
8.440e-005 2.609e+006 1.272e+009 1.000e+000 3.345e-002 6.636e-005 
8.441e-005 2.609e+006 1.272e+009 1.000e+000 3.412e-002 6.637e-005 
8.442e-005 2.609e+006 1.273e+009 1.000e+000 3.080e-002 6.637e-005 
8.443e-005 2.609e+006 1.273e+009 1.000e+000 2.999e-002 6.638e-005 
8.443e-005 2.610e+006 1.274e+009 1.000e+000 3.494e-002 6.638e-005 
8.444e-005 2.610e+006 1.274e+009 1.000e+000 2.838e-002 6.639e-005 
8.445e-005 2.610e+006 1.275e+009 1.000e+000 3.449e-002 6.640e-005 
8.445e-005 2.610e+006 1.275e+009 1.000e+000 3.189e-002 6.640e-005 
8.446e-005 2.610e+006 1.276e+009 1.000e+000 3.010e-002 6.641e-005 
8.447e-005 2.610e+006 1.276e+009 1.000e+000 2.987e-002 6.642e-005 
8.448e-005 2.610e+006 1.277e+009 1.000e+000 3.587e-002 6.642e-005 
8.448e-005 2.610e+006 1.277e+009 1.000e+000 2.819e-002 6.643e-005 
8.449e-005 2.610e+006 1.277e+009 1.000e+000 3.341e-002 6.643e-005 
8.450e-005 2.611e+006 1.278e+009 1.000e+000 2.811e-002 6.644e-005 
8.450e-005 2.611e+006 1.278e+009 1.000e+000 2.773e-002 6.645e-005 
8.451e-005 2.611e+006 1.279e+009 1.000e+000 3.052e-002 6.645e-005 
8.452e-005 2.611e+006 1.279e+009 1.000e+000 3.064e-002 6.646e-005 
8.453e-005 2.611e+006 1.280e+009 1.000e+000 2.929e-002 6.647e-005 
8.453e-005 2.611e+006 1.280e+009 1.000e+000 3.072e-002 6.647e-005 
8.454e-005 2.611e+006 1.281e+009 1.000e+000 2.614e-002 6.648e-005 
8.455e-005 2.611e+006 1.282e+009 1.000e+000 3.042e-002 6.648e-005 
8.455e-005 2.611e+006 1.282e+009 1.000e+000 3.045e-002 6.649e-005 
8.456e-005 2.612e+006 1.283e+009 1.000e+000 3.156e-002 6.650e-005 
8.457e-005 2.612e+006 1.283e+009 1.000e+000 2.944e-002 6.650e-005 
8.457e-005 2.612e+006 1.284e+009 1.000e+000 3.188e-002 6.651e-005 
8.458e-005 2.612e+006 1.284e+009 1.000e+000 3.020e-002 6.652e-005 
8.459e-005 2.612e+006 1.285e+009 1.000e+000 3.355e-002 6.652e-005 
8.460e-005 2.612e+006 1.285e+009 1.000e+000 3.030e-002 6.653e-005 
8.460e-005 2.612e+006 1.286e+009 1.000e+000 2.956e-002 6.654e-005 
8.461e-005 2.612e+006 1.286e+009 1.000e+000 2.627e-002 6.654e-005 
8.462e-005 2.612e+006 1.287e+009 1.000e+000 3.030e-002 6.655e-005 
8.462e-005 2.613e+006 1.287e+009 1.000e+000 2.965e-002 6.655e-005 
8.463e-005 2.613e+006 1.288e+009 1.000e+000 3.105e-002 6.656e-005 
8.464e-005 2.613e+006 1.289e+009 1.000e+000 2.821e-002 6.657e-005 
8.465e-005 2.613e+006 1.289e+009 1.000e+000 2.726e-002 6.657e-005 
8.465e-005 2.613e+006 1.290e+009 1.000e+000 2.851e-002 6.658e-005 
8.466e-005 2.613e+006 1.290e+009 1.000e+000 3.094e-002 6.659e-005 
8.467e-005 2.613e+006 1.291e+009 1.000e+000 2.796e-002 6.659e-005 
8.467e-005 2.613e+006 1.292e+009 1.000e+000 2.571e-002 6.660e-005 
8.468e-005 2.613e+006 1.292e+009 1.000e+000 2.961e-002 6.661e-005 
8.469e-005 2.613e+006 1.293e+009 1.000e+000 2.812e-002 6.661e-005 
8.469e-005 2.614e+006 1.294e+009 1.000e+000 2.610e-002 6.662e-005 
8.470e-005 2.614e+006 1.294e+009 1.000e+000 2.955e-002 6.662e-005 
8.471e-005 2.614e+006 1.295e+009 1.000e+000 2.843e-002 6.663e-005 
8.472e-005 2.614e+006 1.296e+009 1.000e+000 2.872e-002 6.664e-005 
8.472e-005 2.614e+006 1.296e+009 1.000e+000 2.491e-002 6.664e-005 
8.473e-005 2.614e+006 1.297e+009 1.000e+000 2.743e-002 6.665e-005 
8.474e-005 2.614e+006 1.298e+009 1.000e+000 2.828e-002 6.666e-005 
8.474e-005 2.614e+006 1.299e+009 1.000e+000 3.203e-002 6.666e-005 
8.475e-005 2.614e+006 1.299e+009 1.000e+000 2.422e-002 6.667e-005 
8.476e-005 2.614e+006 1.300e+009 1.000e+000 3.038e-002 6.668e-005 
8.477e-005 2.615e+006 1.300e+009 1.000e+000 2.844e-002 6.668e-005 
8.477e-005 2.615e+006 1.300e+009 1.000e+000 2.993e-002 6.669e-005 
8.478e-005 2.615e+006 1.301e+009 1.000e+000 2.915e-002 6.670e-005 
8.479e-005 2.615e+006 1.302e+009 1.000e+000 3.025e-002 6.670e-005 
8.479e-005 2.615e+006 1.302e+009 1.000e+000 2.844e-002 6.671e-005 
8.480e-005 2.615e+006 1.303e+009 1.000e+000 3.263e-002 6.672e-005 
8.481e-005 2.615e+006 1.304e+009 1.000e+000 2.899e-002 6.672e-005 
8.482e-005 2.615e+006 1.304e+009 1.000e+000 3.022e-002 6.673e-005 
8.482e-005 2.615e+006 1.305e+009 1.000e+000 2.496e-002 6.674e-005 
8.483e-005 2.615e+006 1.306e+009 1.000e+000 2.903e-002 6.674e-005 
8.484e-005 2.615e+006 1.307e+009 1.000e+000 3.020e-002 6.675e-005 
8.484e-005 2.615e+006 1.307e+009 1.000e+000 2.504e-002 6.676e-005 
8.485e-005 2.615e+006 1.308e+009 1.000e+000 2.921e-002 6.676e-005 
8.486e-005 2.615e+006 1.309e+009 1.000e+000 3.658e-002 6.677e-005 
8.486e-005 2.615e+006 1.310e+009 1.000e+000 3.711e-002 6.678e-005 
8.487e-005 2.615e+006 1.310e+009 1.000e+000 3.545e-002 6.678e-005 
8.488e-005 2.615e+006 1.311e+009 1.000e+000 3.383e-002 6.679e-005 
8.489e-005 2.616e+006 1.312e+009 1.000e+000 3.539e-002 6.680e-005 
8.489e-005 2.616e+006 1.313e+009 1.000e+000 3.412e-002 6.680e-005 
8.490e-005 2.616e+006 1.314e+009 1.000e+000 3.540e-002 6.681e-005 
8.491e-005 2.616e+006 1.314e+009 1.000e+000 3.581e-002 6.682e-005 
8.491e-005 2.616e+006 1.315e+009 1.000e+000 3.400e-002 6.682e-005 
8.492e-005 2.616e+006 1.316e+009 1.000e+000 3.828e-002 6.683e-005 
8.493e-005 2.616e+006 1.317e+009 1.000e+000 3.667e-002 6.684e-005 
8.494e-005 2.616e+006 1.318e+009 1.000e+000 3.839e-002 6.684e-005 
8.494e-005 2.616e+006 1.318e+009 1.000e+000 3.606e-002 6.685e-005 
8.495e-005 2.616e+006 1.319e+009 1.000e+000 3.743e-002 6.686e-005 
8.496e-005 2.616e+006 1.320e+009 1.000e+000 3.701e-002 6.686e-005 
8.496e-005 2.616e+006 1.321e+009 1.000e+000 3.893e-002 6.687e-005 
8.497e-005 2.616e+006 1.322e+009 1.000e+000 3.818e-002 6.688e-005 
8.498e-005 2.616e+006 1.323e+009 1.000e+000 3.813e-002 6.688e-005 
8.498e-005 2.616e+006 1.324e+009 1.000e+000 3.844e-002 6.689e-005 
8.499e-005 2.616e+006 1.325e+009 1.000e+000 3.345e-002 6.690e-005 
8.500e-005 2.616e+006 1.326e+009 1.000e+000 3.993e-002 6.690e-005 
8.501e-005 2.616e+006 1.327e+009 1.000e+000 3.934e-002 6.691e-005 
8.501e-005 2.616e+006 1.328e+009 1.000e+000 3.949e-002 6.692e-005 
8.502e-005 2.616e+006 1.329e+009 1.000e+000 4.060e-002 6.692e-005 
8.503e-005 2.616e+006 1.330e+009 1.000e+000 4.032e-002 6.693e-005 
8.503e-005 2.616e+006 1.331e+009 1.000e+000 3.881e-002 6.694e-005 
8.504e-005 2.616e+006 1.332e+009 1.000e+000 4.391e-002 6.695e-005 
8.505e-005 2.616e+006 1.334e+009 1.000e+000 4.047e-002 6.695e-005 
8.506e-005 2.616e+006 1.335e+009 1.000e+000 4.449e-002 6.696e-005 
8.506e-005 2.616e+006 1.337e+009 1.000e+000 4.633e-002 6.697e-005 
8.507e-005 2.616e+006 1.338e+009 1.000e+000 4.333e-002 6.697e-005 
8.508e-005 2.616e+006 1.339e+009 1.000e+000 4.298e-002 6.698e-005 
8.508e-005 2.616e+006 1.340e+009 1.000e+000 4.305e-002 6.699e-005 
8.509e-005 2.616e+006 1.341e+009 1.000e+000 4.041e-002 6.700e-005 
8.510e-005 2.616e+006 1.342e+009 1.000e+000 4.103e-002 6.700e-005 
8.511e-005 2.616e+006 1.343e+009 1.000e+000 4.014e-002 6.701e-005 
8.511e-005 2.616e+006 1.344e+009 1.000e+000 3.928e-002 6.702e-005 
8.512e-005 2.617e+006 1.345e+009 1.000e+000 3.826e-002 6.702e-005 
8.513e-005 2.617e+006 1.346e+009 1.000e+000 3.877e-002 6.703e-005 
8.513e-005 2.617e+006 1.347e+009 1.000e+000 3.480e-002 6.704e-005 
8.514e-005 2.617e+006 1.347e+009 1.000e+000 3.796e-002 6.704e-005 
8.515e-005 2.617e+006 1.348e+009 1.000e+000 3.451e-002 6.705e-005 
8.515e-005 2.617e+006 1.349e+009 1.000e+000 3.509e-002 6.706e-005 
8.516e-005 2.617e+006 1.350e+009 1.000e+000 3.243e-002 6.706e-005 
8.517e-005 2.617e+006 1.351e+009 1.000e+000 3.429e-002 6.707e-005 
8.518e-005 2.617e+006 1.352e+009 1.000e+000 3.313e-002 6.707e-005 
8.518e-005 2.617e+006 1.353e+009 1.000e+000 3.584e-002 6.708e-005 
8.519e-005 2.617e+006 1.353e+009 1.000e+000 4.028e-002 6.709e-005 
8.520e-005 2.617e+006 1.354e+009 1.000e+000 3.814e-002 6.709e-005 
8.520e-005 2.617e+006 1.354e+009 1.000e+000 3.878e-002 6.710e-005 
8.521e-005 2.618e+006 1.354e+009 1.000e+000 4.500e-002 6.711e-005 
8.522e-005 2.618e+006 1.355e+009 1.000e+000 4.408e-002 6.711e-005 
8.523e-005 2.618e+006 1.355e+009 1.000e+000 4.808e-002 6.712e-005 
8.523e-005 2.618e+006 1.356e+009 1.000e+000 3.784e-002 6.713e-005 
8.524e-005 2.618e+006 1.356e+009 1.000e+000 4.633e-002 6.713e-005 
8.525e-005 2.618e+006 1.357e+009 1.000e+000 4.425e-002 6.714e-005 
8.525e-005 2.618e+006 1.357e+009 1.000e+000 4.582e-002 6.714e-005 
8.526e-005 2.618e+006 1.358e+009 1.000e+000 4.324e-002 6.715e-005 
8.527e-005 2.618e+006 1.358e+009 1.000e+000 4.456e-002 6.716e-005 
8.527e-005 2.619e+006 1.358e+009 1.000e+000 4.529e-002 6.716e-005 
8.528e-005 2.619e+006 1.359e+009 1.000e+000 4.010e-002 6.717e-005 
8.529e-005 2.619e+006 1.359e+009 1.000e+000 3.909e-002 6.718e-005 
8.530e-005 2.619e+006 1.360e+009 1.000e+000 4.283e-002 6.718e-005 
8.530e-005 2.619e+006 1.360e+009 1.000e+000 3.979e-002 6.719e-005 
8.531e-005 2.619e+006 1.361e+009 1.000e+000 4.158e-002 6.720e-005 
8.532e-005 2.619e+006 1.361e+009 1.000e+000 4.213e-002 6.720e-005 
8.532e-005 2.619e+006 1.361e+009 1.000e+000 4.315e-002 6.721e-005 
8.533e-005 2.619e+006 1.362e+009 1.000e+000 3.944e-002 6.721e-005 
8.534e-005 2.620e+006 1.363e+009 1.000e+000 4.091e-002 6.722e-005 
8.535e-005 2.620e+006 1.363e+009 1.000e+000 4.163e-002 6.723e-005 
8.535e-005 2.620e+006 1.364e+009 1.000e+000 4.291e-002 6.723e-005 
8.536e-005 2.620e+006 1.364e+009 1.000e+000 4.128e-002 6.724e-005 
8.537e-005 2.620e+006 1.365e+009 1.000e+000 3.790e-002 6.725e-005 
8.537e-005 2.620e+006 1.365e+009 1.000e+000 4.313e-002 6.725e-005 
8.538e-005 2.620e+006 1.366e+009 1.000e+000 3.625e-002 6.726e-005 
8.539e-005 2.620e+006 1.366e+009 1.000e+000 3.709e-002 6.727e-005 
8.540e-005 2.620e+006 1.367e+009 1.000e+000 4.293e-002 6.727e-005 
8.540e-005 2.620e+006 1.368e+009 1.000e+000 4.010e-002 6.728e-005 
8.541e-005 2.621e+006 1.368e+009 1.000e+000 3.943e-002 6.728e-005 
8.542e-005 2.621e+006 1.369e+009 1.000e+000 3.632e-002 6.729e-005 
8.542e-005 2.621e+006 1.370e+009 1.000e+000 4.616e-002 6.730e-005 
8.543e-005 2.621e+006 1.371e+009 1.000e+000 4.542e-002 6.730e-005 
8.544e-005 2.621e+006 1.371e+009 1.000e+000 4.107e-002 6.731e-005 
8.544e-005 2.621e+006 1.372e+009 1.000e+000 4.083e-002 6.732e-005 
8.545e-005 2.621e+006 1.372e+009 1.000e+000 3.953e-002 6.732e-005 
8.546e-005 2.621e+006 1.371e+009 1.000e+000 3.573e-002 6.733e-005 
8.547e-005 2.621e+006 1.371e+009 1.000e+000 3.251e-002 6.734e-005 
8.547e-005 2.621e+006 1.371e+009 1.000e+000 3.697e-002 6.734e-005 
8.548e-005 2.621e+006 1.371e+009 1.000e+000 3.501e-002 6.735e-005 
8.549e-005 2.621e+006 1.371e+009 1.000e+000 3.270e-002 6.736e-005 
8.549e-005 2.621e+006 1.371e+009 1.000e+000 2.460e-002 6.736e-005 
8.550e-005 2.621e+006 1.371e+009 1.000e+000 2.251e-002 6.737e-005 
8.551e-005 2.622e+006 1.370e+009 1.000e+000 2.703e-002 6.738e-005 
8.552e-005 2.622e+006 1.370e+009 1.000e+000 2.446e-002 6.738e-005 
8.552e-005 2.622e+006 1.370e+009 1.000e+000 2.582e-002 6.739e-005 
8.553e-005 2.622e+006 1.370e+009 1.000e+000 2.688e-002 6.740e-005 
8.554e-005 2.622e+006 1.370e+009 1.000e+000 2.549e-002 6.740e-005 
8.554e-005 2.622e+006 1.370e+009 1.000e+000 2.550e-002 6.741e-005 
8.555e-005 2.622e+006 1.370e+009 1.000e+000 2.300e-002 6.741e-005 
8.556e-005 2.622e+006 1.371e+009 1.000e+000 2.619e-002 6.742e-005 
8.557e-005 2.622e+006 1.371e+009 1.000e+000 2.567e-002 6.743e-005 
8.557e-005 2.623e+006 1.370e+009 1.000e+000 2.134e-002 6.743e-005 
8.558e-005 2.623e+006 1.371e+009 1.000e+000 2.627e-002 6.744e-005 
8.559e-005 2.623e+006 1.371e+009 1.000e+000 2.484e-002 6.745e-005 
8.559e-005 2.623e+006 1.371e+009 1.000e+000 2.251e-002 6.745e-005 
8.560e-005 2.623e+006 1.372e+009 1.000e+000 2.254e-002 6.746e-005 
8.561e-005 2.623e+006 1.372e+009 1.000e+000 2.489e-002 6.746e-005 
8.561e-005 2.623e+006 1.372e+009 1.000e+000 2.595e-002 6.747e-005 
8.562e-005 2.623e+006 1.373e+009 1.000e+000 2.075e-002 6.748e-005 
8.563e-005 2.624e+006 1.373e+009 1.000e+000 2.420e-002 6.748e-005 
8.564e-005 2.624e+006 1.374e+009 1.000e+000 2.419e-002 6.749e-005 
8.564e-005 2.624e+006 1.375e+009 1.000e+000 2.321e-002 6.750e-005 
8.565e-005 2.624e+006 1.375e+009 1.000e+000 1.937e-002 6.750e-005 
8.566e-005 2.624e+006 1.376e+009 1.000e+000 2.405e-002 6.751e-005 
8.566e-005 2.624e+006 1.376e+009 1.000e+000 2.338e-002 6.751e-005 
8.567e-005 2.624e+006 1.377e+009 1.000e+000 2.246e-002 6.752e-005 
8.568e-005 2.624e+006 1.378e+009 1.000e+000 2.048e-002 6.753e-005 
8.569e-005 2.624e+006 1.378e+009 1.000e+000 2.020e-002 6.753e-005 
8.569e-005 2.624e+006 1.379e+009 1.000e+000 2.226e-002 6.754e-005 
8.570e-005 2.625e+006 1.379e+009 1.000e+000 1.894e-002 6.755e-005 
8.571e-005 2.625e+006 1.380e+009 1.000e+000 2.384e-002 6.755e-005 
8.571e-005 2.625e+006 1.381e+009 1.000e+000 2.121e-002 6.756e-005 
8.572e-005 2.625e+006 1.381e+009 1.000e+000 2.152e-002 6.757e-005 
8.573e-005 2.625e+006 1.382e+009 1.000e+000 2.075e-002 6.757e-005 
8.573e-005 2.625e+006 1.383e+009 1.000e+000 2.303e-002 6.758e-005 
8.574e-005 2.625e+006 1.383e+009 1.000e+000 2.288e-002 6.758e-005 
8.575e-005 2.625e+006 1.384e+009 1.000e+000 1.972e-002 6.759e-005 
8.576e-005 2.625e+006 1.385e+009 1.000e+000 2.121e-002 6.760e-005 
8.576e-005 2.626e+006 1.385e+009 1.000e+000 2.243e-002 6.760e-005 
8.577e-005 2.626e+006 1.386e+009 1.000e+000 2.205e-002 6.761e-005 
8.578e-005 2.626e+006 1.386e+009 1.000e+000 1.903e-002 6.762e-005 
8.578e-005 2.626e+006 1.387e+009 1.000e+000 2.230e-002 6.762e-005 
8.579e-005 2.626e+006 1.388e+009 1.000e+000 2.186e-002 6.763e-005 
8.580e-005 2.626e+006 1.388e+009 1.000e+000 2.495e-002 6.763e-005 
8.581e-005 2.626e+006 1.389e+009 1.000e+000 2.008e-002 6.764e-005 
8.581e-005 2.627e+006 1.389e+009 1.000e+000 1.988e-002 6.765e-005 
8.582e-005 2.627e+006 1.390e+009 1.000e+000 2.326e-002 6.765e-005 
8.583e-005 2.627e+006 1.391e+009 1.000e+000 2.151e-002 6.766e-005 
8.583e-005 2.627e+006 1.391e+009 1.000e+000 2.224e-002 6.766e-005 
8.584e-005 2.627e+006 1.392e+009 1.000e+000 2.163e-002 6.767e-005 
8.585e-005 2.627e+006 1.392e+009 1.000e+000 2.375e-002 6.768e-005 
8.586e-005 2.627e+006 1.393e+009 1.000e+000 2.055e-002 6.768e-005 
8.586e-005 2.628e+006 1.393e+009 1.000e+000 2.115e-002 6.769e-005 
8.587e-005 2.628e+006 1.393e+009 1.000e+000 2.136e-002 6.769e-005 
8.588e-005 2.628e+006 1.393e+009 1.000e+000 2.308e-002 6.770e-005 
8.588e-005 2.628e+006 1.393e+009 1.000e+000 1.946e-002 6.771e-005 
8.589e-005 2.628e+006 1.393e+009 1.000e+000 2.674e-002 6.771e-005 
8.590e-005 2.628e+006 1.393e+009 1.000e+000 2.685e-002 6.772e-005 
8.590e-005 2.628e+006 1.393e+009 1.000e+000 2.680e-002 6.773e-005 
8.591e-005 2.628e+006 1.393e+009 1.000e+000 2.352e-002 6.773e-005 
8.592e-005 2.628e+006 1.393e+009 1.000e+000 2.106e-002 6.774e-005 
8.593e-005 2.628e+006 1.393e+009 1.000e+000 2.094e-002 6.775e-005 
8.593e-005 2.629e+006 1.393e+009 1.000e+000 1.997e-002 6.775e-005 
8.594e-005 2.629e+006 1.394e+009 1.000e+000 2.280e-002 6.776e-005 
8.595e-005 2.629e+006 1.394e+009 1.000e+000 2.178e-002 6.777e-005 
8.595e-005 2.629e+006 1.394e+009 1.000e+000 2.057e-002 6.777e-005 
8.596e-005 2.629e+006 1.394e+009 1.000e+000 2.120e-002 6.778e-005 
8.597e-005 2.629e+006 1.395e+009 1.000e+000 1.892e-002 6.778e-005 
8.598e-005 2.629e+006 1.395e+009 1.000e+000 2.074e-002 6.779e-005 
8.598e-005 2.629e+006 1.395e+009 1.000e+000 2.223e-002 6.780e-005 
8.599e-005 2.629e+006 1.395e+009 1.000e+000 2.195e-002 6.780e-005 
8.600e-005 2.629e+006 1.396e+009 1.000e+000 1.951e-002 6.781e-005 
8.600e-005 2.629e+006 1.396e+009 1.000e+000 2.182e-002 6.782e-005 
8.601e-005 2.629e+006 1.396e+009 1.000e+000 2.254e-002 6.782e-005 
8.602e-005 2.629e+006 1.397e+009 1.000e+000 2.205e-002 6.783e-005 
8.602e-005 2.630e+006 1.397e+009 1.000e+000 2.031e-002 6.784e-005 
8.603e-005 2.630e+006 1.397e+009 1.000e+000 2.086e-002 6.784e-005 
8.604e-005 2.630e+006 1.398e+009 1.000e+000 2.205e-002 6.785e-005 
8.605e-005 2.630e+006 1.398e+009 1.000e+000 2.103e-002 6.786e-005 
8.605e-005 2.630e+006 1.399e+009 1.000e+000 1.918e-002 6.787e-005 
8.606e-005 2.630e+006 1.399e+009 1.000e+000 2.006e-002 6.787e-005 
8.607e-005 2.630e+006 1.400e+009 1.000e+000 2.193e-002 6.788e-005 
8.607e-005 2.630e+006 1.400e+009 1.000e+000 2.223e-002 6.789e-005 
8.608e-005 2.630e+006 1.400e+009 1.000e+000 2.244e-002 6.789e-005 
8.609e-005 2.630e+006 1.401e+009 1.000e+000 2.319e-002 6.790e-005 
8.610e-005 2.630e+006 1.401e+009 1.000e+000 2.621e-002 6.791e-005 
8.610e-005 2.630e+006 1.401e+009 1.000e+000 2.556e-002 6.792e-005 
8.611e-005 2.630e+006 1.400e+009 1.000e+000 2.528e-002 6.792e-005 
8.612e-005 2.629e+006 1.400e+009 1.000e+000 2.548e-002 6.793e-005 
8.612e-005 2.629e+006 1.400e+009 1.000e+000 2.548e-002 6.794e-005 
8.613e-005 2.629e+006 1.400e+009 1.000e+000 2.004e-002 6.794e-005 
8.614e-005 2.629e+006 1.400e+009 1.000e+000 2.164e-002 6.795e-005 
8.615e-005 2.629e+006 1.400e+009 1.000e+000 2.094e-002 6.796e-005 
8.615e-005 2.629e+006 1.400e+009 1.000e+000 2.255e-002 6.797e-005 
8.616e-005 2.629e+006 1.401e+009 1.000e+000 2.497e-002 6.797e-005 
8.617e-005 2.629e+006 1.401e+009 1.000e+000 2.487e-002 6.798e-005 
8.617e-005 2.629e+006 1.402e+009 1.000e+000 2.466e-002 6.799e-005 
8.618e-005 2.629e+006 1.403e+009 1.000e+000 2.456e-002 6.799e-005 
8.619e-005 2.629e+006 1.403e+009 1.000e+000 2.455e-002 6.800e-005 
8.619e-005 2.629e+006 1.404e+009 1.000e+000 2.430e-002 6.801e-005 
8.620e-005 2.629e+006 1.405e+009 1.000e+000 2.417e-002 6.802e-005 
8.621e-005 2.629e+006 1.406e+009 1.000e+000 2.409e-002 6.802e-005 
8.622e-005 2.629e+006 1.406e+009 1.000e+000 2.399e-002 6.803e-005 
8.622e-005 2.629e+006 1.407e+009 1.000e+000 2.390e-002 6.804e-005 
8.623e-005 2.629e+006 1.408e+009 1.000e+000 2.377e-002 6.804e-005 
8.624e-005 2.629e+006 1.409e+009 1.000e+000 2.361e-002 6.805e-005 
8.624e-005 2.629e+006 1.410e+009 1.000e+000 2.363e-002 6.806e-005 
8.625e-005 2.629e+006 1.411e+009 1.000e+000 2.351e-002 6.807e-005 
8.626e-005 2.629e+006 1.412e+009 1.000e+000 2.355e-002 6.807e-005 
8.627e-005 2.629e+006 1.413e+009 1.000e+000 2.354e-002 6.808e-005 
8.627e-005 2.629e+006 1.414e+009 1.000e+000 2.333e-002 6.809e-005 
8.628e-005 2.629e+006 1.415e+009 1.000e+000 2.319e-002 6.809e-005 
8.629e-005 2.629e+006 1.416e+009 1.000e+000 2.302e-002 6.810e-005 
8.629e-005 2.629e+006 1.417e+009 1.000e+000 2.307e-002 6.811e-005 
8.630e-005 2.629e+006 1.418e+009 1.000e+000 2.286e-002 6.812e-005 
8.631e-005 2.629e+006 1.419e+009 1.000e+000 2.280e-002 6.812e-005 
8.631e-005 2.629e+006 1.420e+009 1.000e+000 2.275e-002 6.813e-005 
8.632e-005 2.629e+006 1.421e+009 1.000e+000 2.267e-002 6.814e-005 
8.633e-005 2.629e+006 1.422e+009 1.000e+000 2.269e-002 6.814e-005 
8.634e-005 2.629e+006 1.423e+009 1.000e+000 2.261e-002 6.815e-005 
8.634e-005 2.629e+006 1.424e+009 1.000e+000 2.256e-002 6.816e-005 
8.635e-005 2.629e+006 1.425e+009 1.000e+000 2.247e-002 6.816e-005 
8.636e-005 2.629e+006 1.426e+009 1.000e+000 2.241e-002 6.817e-005 
8.636e-005 2.630e+006 1.427e+009 1.000e+000 2.220e-002 6.818e-005 
8.637e-005 2.630e+006 1.428e+009 1.000e+000 2.212e-002 6.818e-005 
8.638e-005 2.630e+006 1.429e+009 1.000e+000 2.198e-002 6.819e-005 
8.639e-005 2.630e+006 1.430e+009 1.000e+000 2.180e-002 6.820e-005 
8.639e-005 2.630e+006 1.431e+009 1.000e+000 2.186e-002 6.820e-005 
8.640e-005 2.630e+006 1.432e+009 1.000e+000 2.167e-002 6.821e-005 
8.641e-005 2.630e+006 1.433e+009 1.000e+000 2.177e-002 6.822e-005 
8.641e-005 2.630e+006 1.434e+009 1.000e+000 2.160e-002 6.822e-005 
8.642e-005 2.630e+006 1.435e+009 1.000e+000 2.165e-002 6.823e-005 
8.643e-005 2.630e+006 1.436e+009 1.000e+000 2.155e-002 6.824e-005 
8.644e-005 2.630e+006 1.437e+009 1.000e+000 2.155e-002 6.824e-005 
8.644e-005 2.630e+006 1.438e+009 1.000e+000 2.149e-002 6.825e-005 
8.645e-005 2.630e+006 1.438e+009 1.000e+000 2.145e-002 6.826e-005 
8.646e-005 2.630e+006 1.439e+009 1.000e+000 2.140e-002 6.826e-005 
8.646e-005 2.630e+006 1.440e+009 1.000e+000 2.146e-002 6.827e-005 
8.647e-005 2.630e+006 1.441e+009 1.000e+000 2.137e-002 6.828e-005 
8.648e-005 2.631e+006 1.442e+009 1.000e+000 2.139e-002 6.828e-005 
8.648e-005 2.631e+006 1.443e+009 1.000e+000 2.130e-002 6.829e-005 
8.649e-005 2.631e+006 1.444e+009 1.000e+000 2.122e-002 6.830e-005 
8.650e-005 2.631e+006 1.445e+009 1.000e+000 2.123e-002 6.830e-005 
8.651e-005 2.631e+006 1.446e+009 1.000e+000 2.113e-002 6.831e-005 
8.651e-005 2.631e+006 1.447e+009 1.000e+000 2.110e-002 6.832e-005 
8.652e-005 2.631e+006 1.448e+009 1.000e+000 2.104e-002 6.832e-005 
8.653e-005 2.631e+006 1.448e+009 1.000e+000 2.099e-002 6.833e-005 
8.653e-005 2.631e+006 1.449e+009 1.000e+000 2.097e-002 6.834e-005 
8.654e-005 2.631e+006 1.450e+009 1.000e+000 2.097e-002 6.834e-005 
8.655e-005 2.631e+006 1.451e+009 1.000e+000 2.088e-002 6.835e-005 
8.656e-005 2.631e+006 1.452e+009 1.000e+000 2.073e-002 6.836e-005 
8.656e-005 2.631e+006 1.453e+009 1.000e+000 2.064e-002 6.836e-005 
8.657e-005 2.631e+006 1.454e+009 1.000e+000 2.044e-002 6.837e-005 
8.658e-005 2.631e+006 1.455e+009 1.000e+000 2.048e-002 6.838e-005 
8.658e-005 2.631e+006 1.456e+009 1.000e+000 2.029e-002 6.838e-005 
8.659e-005 2.631e+006 1.456e+009 1.000e+000 2.017e-002 6.839e-005 
8.660e-005 2.632e+006 1.457e+009 1.000e+000 2.023e-002 6.840e-005 
8.661e-005 2.632e+006 1.458e+009 1.000e+000 1.982e-002 6.840e-005 
8.661e-005 2.632e+006 1.459e+009 1.000e+000 1.994e-002 6.841e-005 
8.662e-005 2.632e+006 1.460e+009 1.000e+000 1.986e-002 6.842e-005 
8.663e-005 2.632e+006 1.461e+009 1.000e+000 1.975e-002 6.842e-005 
8.663e-005 2.632e+006 1.462e+009 1.000e+000 1.969e-002 6.843e-005 
8.664e-005 2.632e+006 1.463e+009 1.000e+000 1.974e-002 6.844e-005 
8.665e-005 2.632e+006 1.463e+009 1.000e+000 1.954e-002 6.844e-005 
8.665e-005 2.632e+006 1.464e+009 1.000e+000 1.948e-002 6.845e-005 
8.666e-005 2.632e+006 1.465e+009 1.000e+000 1.940e-002 6.846e-005 
8.667e-005 2.632e+006 1.466e+009 1.000e+000 1.932e-002 6.846e-005 
8.668e-005 2.632e+006 1.467e+009 1.000e+000 1.931e-002 6.847e-005 
8.668e-005 2.632e+006 1.468e+009 1.000e+000 1.917e-002 6.848e-005 
8.669e-005 2.632e+006 1.469e+009 1.000e+000 1.901e-002 6.849e-005 
8.670e-005 2.632e+006 1.470e+009 1.000e+000 1.892e-002 6.849e-005 
8.670e-005 2.632e+006 1.471e+009 1.000e+000 1.888e-002 6.850e-005 
8.671e-005 2.632e+006 1.472e+009 1.000e+000 1.876e-002 6.851e-005 
8.672e-005 2.632e+006 1.472e+009 1.000e+000 1.882e-002 6.851e-005 
8.673e-005 2.632e+006 1.473e+009 1.000e+000 1.861e-002 6.852e-005 
8.673e-005 2.632e+006 1.474e+009 1.000e+000 1.858e-002 6.853e-005 
8.674e-005 2.632e+006 1.475e+009 1.000e+000 1.857e-002 6.853e-005 
8.675e-005 2.632e+006 1.476e+009 1.000e+000 1.847e-002 6.854e-005 
8.675e-005 2.632e+006 1.477e+009 1.000e+000 1.838e-002 6.855e-005 
8.676e-005 2.632e+006 1.478e+009 1.000e+000 1.835e-002 6.855e-005 
8.677e-005 2.632e+006 1.479e+009 1.000e+000 1.819e-002 6.856e-005 
8.677e-005 2.632e+006 1.480e+009 1.000e+000 1.802e-002 6.857e-005 
8.678e-005 2.632e+006 1.481e+009 1.000e+000 1.790e-002 6.857e-005 
8.679e-005 2.632e+006 1.482e+009 1.000e+000 1.785e-002 6.858e-005 
8.680e-005 2.632e+006 1.483e+009 1.000e+000 1.784e-002 6.859e-005 
8.680e-005 2.632e+006 1.484e+009 1.000e+000 1.785e-002 6.860e-005 
8.681e-005 2.632e+006 1.485e+009 1.000e+000 1.778e-002 6.860e-005 
8.682e-005 2.632e+006 1.486e+009 1.000e+000 1.780e-002 6.861e-005 
8.682e-005 2.632e+006 1.488e+009 1.000e+000 1.776e-002 6.862e-005 
8.683e-005 2.632e+006 1.489e+009 1.000e+000 1.768e-002 6.862e-005 
8.684e-005 2.632e+006 1.490e+009 1.000e+000 1.762e-002 6.863e-005 
8.685e-005 2.632e+006 1.491e+009 1.000e+000 1.747e-002 6.864e-005 
8.685e-005 2.632e+006 1.492e+009 1.000e+000 1.740e-002 6.865e-005 
8.686e-005 2.632e+006 1.493e+009 1.000e+000 1.728e-002 6.865e-005 
8.687e-005 2.632e+006 1.495e+009 1.000e+000 1.725e-002 6.866e-005 
8.687e-005 2.632e+006 1.496e+009 1.000e+000 1.711e-002 6.867e-005 
8.688e-005 2.632e+006 1.497e+009 1.000e+000 1.703e-002 6.868e-005 
8.689e-005 2.632e+006 1.498e+009 1.000e+000 1.691e-002 6.868e-005 
8.690e-005 2.632e+006 1.500e+009 1.000e+000 1.694e-002 6.869e-005 
8.690e-005 2.632e+006 1.501e+009 1.000e+000 1.685e-002 6.870e-005 
8.691e-005 2.632e+006 1.502e+009 1.000e+000 1.677e-002 6.870e-005 
8.692e-005 2.632e+006 1.503e+009 1.000e+000 1.658e-002 6.871e-005 
8.692e-005 2.632e+006 1.503e+009 1.000e+000 1.688e-002 6.872e-005 
8.693e-005 2.632e+006 1.503e+009 1.000e+000 1.676e-002 6.873e-005 
8.694e-005 2.632e+006 1.504e+009 1.000e+000 1.677e-002 6.873e-005 
8.694e-005 2.632e+006 1.505e+009 1.000e+000 1.674e-002 6.874e-005 
8.695e-005 2.632e+006 1.505e+009 1.000e+000 1.666e-002 6.875e-005 
8.696e-005 2.632e+006 1.506e+009 1.000e+000 1.650e-002 6.876e-005 
8.697e-005 2.631e+006 1.507e+009 1.000e+000 1.640e-002 6.877e-005 
8.697e-005 2.631e+006 1.508e+009 1.000e+000 1.630e-002 6.877e-005 
8.698e-005 2.631e+006 1.509e+009 1.000e+000 1.631e-002 6.878e-005 
8.699e-005 2.631e+006 1.511e+009 1.000e+000 1.628e-002 6.879e-005 
8.699e-005 2.631e+006 1.512e+009 1.000e+000 1.615e-002 6.880e-005 
8.700e-005 2.631e+006 1.513e+009 1.000e+000 1.611e-002 6.880e-005 
8.701e-005 2.631e+006 1.514e+009 1.000e+000 1.594e-002 6.881e-005 
8.702e-005 2.631e+006 1.515e+009 1.000e+000 1.591e-002 6.882e-005 
8.702e-005 2.631e+006 1.516e+009 1.000e+000 1.567e-002 6.883e-005 
8.703e-005 2.631e+006 1.517e+009 1.000e+000 1.548e-002 6.883e-005 
8.704e-005 2.631e+006 1.518e+009 1.000e+000 1.539e-002 6.884e-005 
8.704e-005 2.630e+006 1.520e+009 1.000e+000 1.528e-002 6.885e-005 
8.705e-005 2.630e+006 1.521e+009 1.000e+000 1.523e-002 6.886e-005 
8.706e-005 2.630e+006 1.522e+009 1.000e+000 1.517e-002 6.887e-005 
8.706e-005 2.630e+006 1.523e+009 1.000e+000 1.502e-002 6.887e-005 
8.707e-005 2.630e+006 1.524e+009 1.000e+000 1.495e-002 6.888e-005 
8.708e-005 2.630e+006 1.525e+009 1.000e+000 1.501e-002 6.889e-005 
8.709e-005 2.630e+006 1.527e+009 1.000e+000 1.482e-002 6.890e-005 
8.709e-005 2.630e+006 1.528e+009 1.000e+000 1.490e-002 6.890e-005 
8.710e-005 2.630e+006 1.529e+009 1.000e+000 1.489e-002 6.891e-005 
8.711e-005 2.630e+006 1.530e+009 1.000e+000 1.488e-002 6.892e-005 
8.711e-005 2.629e+006 1.532e+009 1.000e+000 1.467e-002 6.893e-005 
8.712e-005 2.629e+006 1.533e+009 1.000e+000 1.342e-002 6.894e-005 
8.713e-005 2.629e+006 1.534e+009 1.000e+000 1.438e-002 6.894e-005 
8.714e-005 2.629e+006 1.535e+009 1.000e+000 1.436e-002 6.895e-005 
8.714e-005 2.629e+006 1.537e+009 1.000e+000 1.448e-002 6.896e-005 
8.715e-005 2.629e+006 1.538e+009 1.000e+000 1.445e-002 6.897e-005 
8.716e-005 2.629e+006 1.539e+009 1.000e+000 1.417e-002 6.898e-005 
8.716e-005 2.628e+006 1.541e+009 1.000e+000 1.409e-002 6.898e-005 
8.717e-005 2.628e+006 1.542e+009 1.000e+000 1.377e-002 6.899e-005 
8.718e-005 2.628e+006 1.543e+009 1.000e+000 1.319e-002 6.900e-005 
8.719e-005 2.628e+006 1.545e+009 1.000e+000 1.317e-002 6.901e-005 
8.719e-005 2.628e+006 1.546e+009 1.000e+000 1.331e-002 6.902e-005 
8.720e-005 2.627e+006 1.547e+009 1.000e+000 1.331e-002 6.903e-005 
8.721e-005 2.627e+006 1.549e+009 1.000e+000 1.395e-002 6.904e-005 
8.721e-005 2.627e+006 1.551e+009 1.000e+000 1.364e-002 6.904e-005 
8.722e-005 2.627e+006 1.552e+009 1.000e+000 1.388e-002 6.905e-005 
8.723e-005 2.626e+006 1.554e+009 1.000e+000 1.425e-002 6.906e-005 
8.723e-005 2.626e+006 1.555e+009 1.000e+000 1.457e-002 6.907e-005 
8.724e-005 2.626e+006 1.556e+009 1.000e+000 1.406e-002 6.908e-005 
8.725e-005 2.626e+006 1.557e+009 1.000e+000 1.506e-002 6.909e-005 
8.726e-005 2.626e+006 1.557e+009 1.000e+000 1.486e-002 6.909e-005 
8.726e-005 2.626e+006 1.557e+009 1.000e+000 1.457e-002 6.910e-005 
8.727e-005 2.626e+006 1.557e+009 1.000e+000 1.481e-002 6.911e-005 
8.728e-005 2.625e+006 1.557e+009 1.000e+000 1.476e-002 6.912e-005 
8.728e-005 2.625e+006 1.557e+009 1.000e+000 1.442e-002 6.913e-005 
8.729e-005 2.625e+006 1.557e+009 1.000e+000 1.272e-002 6.913e-005 
8.730e-005 2.625e+006 1.557e+009 1.000e+000 1.268e-002 6.914e-005 
8.731e-005 2.625e+006 1.556e+009 1.000e+000 1.143e-002 6.915e-005 
8.731e-005 2.625e+006 1.557e+009 1.000e+000 1.043e-002 6.916e-005 
8.732e-005 2.625e+006 1.557e+009 1.000e+000 1.032e-002 6.917e-005 
8.733e-005 2.625e+006 1.557e+009 1.000e+000 1.011e-002 6.917e-005 
8.733e-005 2.625e+006 1.557e+009 1.000e+000 1.007e-002 6.918e-005 
8.734e-005 2.625e+006 1.558e+009 1.000e+000 9.989e-003 6.919e-005 
8.735e-005 2.624e+006 1.558e+009 1.000e+000 9.919e-003 6.920e-005 
8.735e-005 2.624e+006 1.558e+009 1.000e+000 9.913e-003 6.920e-005 
8.736e-005 2.624e+006 1.559e+009 1.000e+000 9.946e-003 6.921e-005 
8.737e-005 2.624e+006 1.559e+009 1.000e+000 1.025e-002 6.922e-005 
8.738e-005 2.624e+006 1.560e+009 1.000e+000 1.040e-002 6.923e-005 
8.738e-005 2.624e+006 1.561e+009 1.000e+000 1.025e-002 6.923e-005 
8.739e-005 2.624e+006 1.561e+009 1.000e+000 1.023e-002 6.924e-005 
8.740e-005 2.624e+006 1.562e+009 1.000e+000 1.013e-002 6.925e-005 
8.740e-005 2.624e+006 1.563e+009 1.000e+000 1.006e-002 6.926e-005 
8.741e-005 2.623e+006 1.563e+009 1.000e+000 1.009e-002 6.927e-005 
8.742e-005 2.623e+006 1.564e+009 1.000e+000 9.909e-003 6.927e-005 
8.743e-005 2.623e+006 1.565e+009 1.000e+000 9.766e-003 6.928e-005 
8.743e-005 2.623e+006 1.565e+009 1.000e+000 1.060e-002 6.929e-005 
8.744e-005 2.623e+006 1.566e+009 1.000e+000 1.040e-002 6.930e-005 
8.745e-005 2.623e+006 1.567e+009 1.000e+000 1.077e-002 6.931e-005 
8.745e-005 2.623e+006 1.568e+009 1.000e+000 1.068e-002 6.931e-005 
8.746e-005 2.623e+006 1.568e+009 1.000e+000 1.033e-002 6.932e-005 
8.747e-005 2.623e+006 1.567e+009 1.000e+000 9.857e-003 6.933e-005 
8.748e-005 2.623e+006 1.567e+009 1.000e+000 9.418e-003 6.934e-005 
8.748e-005 2.623e+006 1.568e+009 1.000e+000 9.347e-003 6.934e-005 
8.749e-005 2.622e+006 1.568e+009 1.000e+000 9.372e-003 6.935e-005 
8.750e-005 2.622e+006 1.569e+009 1.000e+000 9.405e-003 6.936e-005 
8.750e-005 2.622e+006 1.569e+009 1.000e+000 9.418e-003 6.937e-005 
8.751e-005 2.622e+006 1.570e+009 1.000e+000 9.377e-003 6.937e-005 
8.752e-005 2.622e+006 1.571e+009 1.000e+000 9.391e-003 6.938e-005 
8.752e-005 2.622e+006 1.571e+009 1.000e+000 9.363e-003 6.939e-005 
8.753e-005 2.622e+006 1.572e+009 1.000e+000 9.371e-003 6.940e-005 
8.754e-005 2.622e+006 1.573e+009 1.000e+000 9.340e-003 6.940e-005 
8.755e-005 2.622e+006 1.573e+009 1.000e+000 9.497e-003 6.941e-005 
8.755e-005 2.622e+006 1.574e+009 1.000e+000 9.622e-003 6.942e-005 
8.756e-005 2.622e+006 1.574e+009 1.000e+000 9.410e-003 6.943e-005 
8.757e-005 2.622e+006 1.575e+009 1.000e+000 9.356e-003 6.944e-005 
8.757e-005 2.621e+006 1.576e+009 1.000e+000 9.418e-003 6.944e-005 
8.758e-005 2.621e+006 1.576e+009 1.000e+000 9.366e-003 6.945e-005 
8.759e-005 2.621e+006 1.577e+009 1.000e+000 9.595e-003 6.946e-005 
8.760e-005 2.621e+006 1.577e+009 1.000e+000 9.423e-003 6.947e-005 
8.760e-005 2.621e+006 1.578e+009 1.000e+000 9.305e-003 6.947e-005 
8.761e-005 2.621e+006 1.579e+009 1.000e+000 9.382e-003 6.948e-005 
8.762e-005 2.621e+006 1.579e+009 1.000e+000 9.301e-003 6.949e-005 
8.762e-005 2.621e+006 1.580e+009 1.000e+000 9.410e-003 6.950e-005 
8.763e-005 2.621e+006 1.580e+009 1.000e+000 9.367e-003 6.950e-005 
8.764e-005 2.621e+006 1.581e+009 1.000e+000 9.439e-003 6.951e-005 
8.764e-005 2.621e+006 1.582e+009 1.000e+000 9.508e-003 6.952e-005 
8.765e-005 2.621e+006 1.582e+009 1.000e+000 9.463e-003 6.953e-005 
8.766e-005 2.620e+006 1.583e+009 1.000e+000 9.430e-003 6.953e-005 
8.767e-005 2.620e+006 1.583e+009 1.000e+000 9.400e-003 6.954e-005 
8.767e-005 2.620e+006 1.584e+009 1.000e+000 9.452e-003 6.955e-005 
8.768e-005 2.620e+006 1.585e+009 1.000e+000 9.552e-003 6.956e-005 
8.769e-005 2.620e+006 1.585e+009 1.000e+000 9.534e-003 6.957e-005 
8.769e-005 2.620e+006 1.586e+009 1.000e+000 1.077e-002 6.957e-005 
8.770e-005 2.620e+006 1.587e+009 1.000e+000 1.139e-002 6.958e-005 
8.771e-005 2.620e+006 1.587e+009 1.000e+000 1.187e-002 6.959e-005 
8.772e-005 2.619e+006 1.588e+009 1.000e+000 1.247e-002 6.960e-005 
8.772e-005 2.619e+006 1.573e+009 1.000e+000 1.393e-002 6.961e-005 
8.773e-005 2.619e+006 1.564e+009 1.000e+000 1.396e-002 6.962e-005 
8.774e-005 2.619e+006 1.558e+009 1.000e+000 1.444e-002 6.962e-005 
8.774e-005 2.619e+006 1.554e+009 1.000e+000 1.488e-002 6.963e-005 
8.775e-005 2.618e+006 1.551e+009 1.000e+000 1.535e-002 6.964e-005 
8.776e-005 2.618e+006 1.548e+009 1.000e+000 1.513e-002 6.965e-005 
8.777e-005 2.618e+006 1.545e+009 1.000e+000 1.533e-002 6.966e-005 
8.777e-005 2.618e+006 1.543e+009 1.000e+000 1.549e-002 6.967e-005 
8.778e-005 2.617e+006 1.541e+009 1.000e+000 1.551e-002 6.968e-005 
8.779e-005 2.617e+006 1.540e+009 1.000e+000 1.497e-002 6.968e-005 
8.779e-005 2.617e+006 1.538e+009 1.000e+000 1.513e-002 6.969e-005 
8.780e-005 2.617e+006 1.536e+009 1.000e+000 1.496e-002 6.970e-005 
8.781e-005 2.617e+006 1.535e+009 1.000e+000 1.483e-002 6.971e-005 
8.781e-005 2.616e+006 1.534e+009 1.000e+000 1.444e-002 6.972e-005 
8.782e-005 2.616e+006 1.532e+009 1.000e+000 1.421e-002 6.973e-005 
8.783e-005 2.616e+006 1.531e+009 1.000e+000 1.354e-002 6.973e-005 
8.784e-005 2.616e+006 1.530e+009 1.000e+000 1.274e-002 6.974e-005 
8.784e-005 2.616e+006 1.529e+009 1.000e+000 1.192e-002 6.975e-005 
8.785e-005 2.615e+006 1.526e+009 1.000e+000 1.110e-002 6.976e-005 
8.786e-005 2.615e+006 1.523e+009 1.000e+000 1.113e-002 6.977e-005 
8.786e-005 2.615e+006 1.521e+009 1.000e+000 1.111e-002 6.978e-005 
8.787e-005 2.615e+006 1.520e+009 1.000e+000 1.111e-002 6.979e-005 
8.788e-005 2.614e+006 1.518e+009 1.000e+000 1.106e-002 6.980e-005 
8.789e-005 2.614e+006 1.517e+009 1.000e+000 1.114e-002 6.981e-005 
8.789e-005 2.614e+006 1.516e+009 1.000e+000 1.181e-002 6.982e-005 
8.790e-005 2.613e+006 1.515e+009 1.000e+000 1.207e-002 6.982e-005 
8.791e-005 2.613e+006 1.515e+009 1.000e+000 1.249e-002 6.983e-005 
8.791e-005 2.613e+006 1.514e+009 1.000e+000 1.261e-002 6.984e-005 
8.792e-005 2.612e+006 1.514e+009 1.000e+000 1.275e-002 6.985e-005 
8.793e-005 2.612e+006 1.515e+009 1.000e+000 1.273e-002 6.986e-005 
8.794e-005 2.612e+006 1.515e+009 1.000e+000 1.307e-002 6.987e-005 
8.794e-005 2.611e+006 1.512e+009 1.000e+000 1.361e-002 6.988e-005 
8.795e-005 2.611e+006 1.510e+009 1.000e+000 1.570e-002 6.989e-005 
8.796e-005 2.611e+006 1.508e+009 1.000e+000 1.933e-002 6.990e-005 
8.796e-005 2.611e+006 1.505e+009 1.000e+000 2.181e-002 6.991e-005 
8.797e-005 2.610e+006 1.503e+009 1.000e+000 2.367e-002 6.992e-005 
8.798e-005 2.610e+006 1.500e+009 1.000e+000 2.500e-002 6.992e-005 
8.798e-005 2.610e+006 1.496e+009 1.000e+000 2.629e-002 6.993e-005 
8.799e-005 2.610e+006 1.491e+009 1.000e+000 2.738e-002 6.994e-005 
8.800e-005 2.610e+006 1.485e+009 1.000e+000 2.831e-002 6.995e-005 
8.801e-005 2.610e+006 1.478e+009 1.000e+000 2.890e-002 6.996e-005 
8.801e-005 2.609e+006 1.472e+009 1.000e+000 2.972e-002 6.996e-005 
8.802e-005 2.609e+006 1.467e+009 1.000e+000 3.017e-002 6.997e-005 
8.803e-005 2.609e+006 1.463e+009 1.000e+000 3.057e-002 6.998e-005 
8.803e-005 2.609e+006 1.461e+009 1.000e+000 3.092e-002 6.999e-005 
8.804e-005 2.609e+006 1.459e+009 1.000e+000 3.120e-002 6.999e-005 
8.805e-005 2.609e+006 1.456e+009 1.000e+000 3.138e-002 7.000e-005 
8.806e-005 2.609e+006 1.454e+009 1.000e+000 3.134e-002 7.001e-005 
8.806e-005 2.609e+006 1.451e+009 1.000e+000 3.111e-002 7.001e-005 
8.807e-005 2.609e+006 1.449e+009 1.000e+000 3.126e-002 7.002e-005 
8.808e-005 2.609e+006 1.447e+009 1.000e+000 3.126e-002 7.003e-005 
8.808e-005 2.609e+006 1.446e+009 1.000e+000 3.123e-002 7.004e-005 
8.809e-005 2.609e+006 1.445e+009 1.000e+000 3.150e-002 7.004e-005 
8.810e-005 2.609e+006 1.444e+009 1.000e+000 3.185e-002 7.005e-005 
8.810e-005 2.609e+006 1.444e+009 1.000e+000 3.192e-002 7.006e-005 
8.811e-005 2.609e+006 1.443e+009 1.000e+000 3.185e-002 7.006e-005 
8.812e-005 2.609e+006 1.443e+009 1.000e+000 3.193e-002 7.007e-005 
8.813e-005 2.609e+006 1.443e+009 1.000e+000 3.181e-002 7.008e-005 
8.813e-005 2.609e+006 1.442e+009 1.000e+000 3.160e-002 7.009e-005 
8.814e-005 2.609e+006 1.442e+009 1.000e+000 3.143e-002 7.009e-005 
8.815e-005 2.609e+006 1.442e+009 1.000e+000 3.140e-002 7.010e-005 
8.815e-005 2.609e+006 1.442e+009 1.000e+000 3.156e-002 7.011e-005 
8.816e-005 2.609e+006 1.442e+009 1.000e+000 3.113e-002 7.011e-005 
8.817e-005 2.610e+006 1.441e+009 1.000e+000 3.094e-002 7.012e-005 
8.818e-005 2.610e+006 1.441e+009 1.000e+000 3.102e-002 7.013e-005 
8.818e-005 2.610e+006 1.441e+009 1.000e+000 3.098e-002 7.013e-005 
8.819e-005 2.610e+006 1.441e+009 1.000e+000 3.082e-002 7.014e-005 
8.820e-005 2.610e+006 1.441e+009 1.000e+000 3.067e-002 7.015e-005 
8.820e-005 2.610e+006 1.441e+009 1.000e+000 3.069e-002 7.015e-005 
8.821e-005 2.610e+006 1.441e+009 1.000e+000 3.062e-002 7.016e-005 
8.822e-005 2.610e+006 1.440e+009 1.000e+000 3.070e-002 7.017e-005 
8.823e-005 2.610e+006 1.440e+009 1.000e+000 3.082e-002 7.017e-005 
8.823e-005 2.610e+006 1.440e+009 1.000e+000 3.088e-002 7.018e-005 
8.824e-005 2.610e+006 1.440e+009 1.000e+000 3.105e-002 7.019e-005 
8.825e-005 2.610e+006 1.440e+009 1.000e+000 3.113e-002 7.019e-005 
8.825e-005 2.610e+006 1.440e+009 1.000e+000 3.192e-002 7.020e-005 
8.826e-005 2.610e+006 1.440e+009 1.000e+000 3.234e-002 7.021e-005 
8.827e-005 2.610e+006 1.440e+009 1.000e+000 3.266e-002 7.021e-005 
8.827e-005 2.610e+006 1.440e+009 1.000e+000 3.287e-002 7.022e-005 
8.828e-005 2.610e+006 1.440e+009 1.000e+000 3.246e-002 7.023e-005 
8.829e-005 2.610e+006 1.439e+009 1.000e+000 3.223e-002 7.024e-005 
8.830e-005 2.610e+006 1.439e+009 1.000e+000 3.190e-002 7.024e-005 
8.830e-005 2.610e+006 1.439e+009 1.000e+000 3.299e-002 7.025e-005 
8.831e-005 2.610e+006 1.438e+009 1.000e+000 3.318e-002 7.026e-005 
8.832e-005 2.610e+006 1.438e+009 1.000e+000 3.280e-002 7.026e-005 
8.832e-005 2.610e+006 1.438e+009 1.000e+000 3.438e-002 7.027e-005 
8.833e-005 2.610e+006 1.438e+009 1.000e+000 3.479e-002 7.028e-005 
8.834e-005 2.610e+006 1.438e+009 1.000e+000 3.526e-002 7.029e-005 
8.835e-005 2.610e+006 1.438e+009 1.000e+000 3.445e-002 7.029e-005 
8.835e-005 2.610e+006 1.438e+009 1.000e+000 3.472e-002 7.030e-005 
8.836e-005 2.610e+006 1.438e+009 1.000e+000 3.480e-002 7.031e-005 
8.837e-005 2.610e+006 1.438e+009 1.000e+000 3.511e-002 7.031e-005 
8.837e-005 2.610e+006 1.438e+009 1.000e+000 3.539e-002 7.032e-005 
8.838e-005 2.610e+006 1.438e+009 1.000e+000 3.431e-002 7.033e-005 
8.839e-005 2.610e+006 1.438e+009 1.000e+000 3.463e-002 7.034e-005 
8.839e-005 2.610e+006 1.438e+009 1.000e+000 3.478e-002 7.034e-005 
8.840e-005 2.610e+006 1.438e+009 1.000e+000 3.589e-002 7.035e-005 
8.841e-005 2.610e+006 1.438e+009 1.000e+000 3.603e-002 7.036e-005 
8.842e-005 2.610e+006 1.439e+009 1.000e+000 3.629e-002 7.036e-005 
8.842e-005 2.610e+006 1.439e+009 1.000e+000 3.639e-002 7.037e-005 
8.843e-005 2.610e+006 1.439e+009 1.000e+000 3.625e-002 7.038e-005 
8.844e-005 2.610e+006 1.439e+009 1.000e+000 3.628e-002 7.039e-005 
8.844e-005 2.610e+006 1.439e+009 1.000e+000 3.636e-002 7.039e-005 
8.845e-005 2.610e+006 1.440e+009 1.000e+000 3.655e-002 7.040e-005 
8.846e-005 2.610e+006 1.440e+009 1.000e+000 3.674e-002 7.041e-005 
8.847e-005 2.610e+006 1.440e+009 1.000e+000 3.722e-002 7.042e-005 
8.847e-005 2.610e+006 1.440e+009 1.000e+000 3.775e-002 7.042e-005 
8.848e-005 2.610e+006 1.441e+009 1.000e+000 3.812e-002 7.043e-005 
8.849e-005 2.610e+006 1.441e+009 1.000e+000 3.810e-002 7.044e-005 
8.849e-005 2.610e+006 1.441e+009 1.000e+000 3.811e-002 7.044e-005 
8.850e-005 2.610e+006 1.442e+009 1.000e+000 3.809e-002 7.045e-005 
8.851e-005 2.610e+006 1.442e+009 1.000e+000 3.828e-002 7.046e-005 
8.852e-005 2.610e+006 1.442e+009 1.000e+000 3.833e-002 7.047e-005 
8.852e-005 2.610e+006 1.443e+009 1.000e+000 3.812e-002 7.047e-005 
8.853e-005 2.610e+006 1.443e+009 1.000e+000 3.806e-002 7.048e-005 
8.854e-005 2.610e+006 1.443e+009 1.000e+000 3.818e-002 7.049e-005 
8.854e-005 2.610e+006 1.444e+009 1.000e+000 3.824e-002 7.049e-005 
8.855e-005 2.610e+006 1.444e+009 1.000e+000 3.882e-002 7.050e-005 
8.856e-005 2.610e+006 1.444e+009 1.000e+000 3.894e-002 7.051e-005 
8.856e-005 2.610e+006 1.445e+009 1.000e+000 3.897e-002 7.051e-005 
8.857e-005 2.610e+006 1.445e+009 1.000e+000 3.892e-002 7.052e-005 
8.858e-005 2.610e+006 1.446e+009 1.000e+000 3.919e-002 7.053e-005 
8.859e-005 2.610e+006 1.446e+009 1.000e+000 3.914e-002 7.053e-005 
8.859e-005 2.610e+006 1.447e+009 1.000e+000 3.932e-002 7.054e-005 
8.860e-005 2.610e+006 1.447e+009 1.000e+000 3.922e-002 7.055e-005 
8.861e-005 2.610e+006 1.448e+009 1.000e+000 3.934e-002 7.055e-005 
8.861e-005 2.610e+006 1.448e+009 1.000e+000 3.920e-002 7.056e-005 
8.862e-005 2.610e+006 1.449e+009 1.000e+000 3.938e-002 7.057e-005 
8.863e-005 2.611e+006 1.449e+009 1.000e+000 3.907e-002 7.057e-005 
8.864e-005 2.611e+006 1.449e+009 1.000e+000 3.900e-002 7.058e-005 
8.864e-005 2.611e+006 1.450e+009 1.000e+000 3.911e-002 7.059e-005 
8.865e-005 2.611e+006 1.450e+009 1.000e+000 3.918e-002 7.059e-005 
8.866e-005 2.611e+006 1.451e+009 1.000e+000 3.910e-002 7.060e-005 
8.866e-005 2.611e+006 1.451e+009 1.000e+000 3.891e-002 7.060e-005 
8.867e-005 2.611e+006 1.452e+009 1.000e+000 3.886e-002 7.061e-005 
8.868e-005 2.611e+006 1.452e+009 1.000e+000 3.882e-002 7.062e-005 
8.868e-005 2.612e+006 1.453e+009 1.000e+000 3.891e-002 7.062e-005 
8.869e-005 2.612e+006 1.453e+009 1.000e+000 3.899e-002 7.063e-005 
8.870e-005 2.612e+006 1.454e+009 1.000e+000 3.890e-002 7.063e-005 
8.871e-005 2.612e+006 1.454e+009 1.000e+000 3.854e-002 7.064e-005 
8.871e-005 2.612e+006 1.454e+009 1.000e+000 3.764e-002 7.065e-005 
8.872e-005 2.612e+006 1.455e+009 1.000e+000 3.759e-002 7.065e-005 
8.873e-005 2.613e+006 1.455e+009 1.000e+000 3.760e-002 7.066e-005 
8.873e-005 2.613e+006 1.456e+009 1.000e+000 3.760e-002 7.066e-005 
8.874e-005 2.613e+006 1.456e+009 1.000e+000 3.749e-002 7.067e-005 
8.875e-005 2.613e+006 1.457e+009 1.000e+000 3.740e-002 7.067e-005 
8.876e-005 2.613e+006 1.457e+009 1.000e+000 3.743e-002 7.068e-005 
8.876e-005 2.614e+006 1.458e+009 1.000e+000 3.753e-002 7.069e-005 
8.877e-005 2.614e+006 1.458e+009 1.000e+000 3.751e-002 7.069e-005 
8.878e-005 2.614e+006 1.459e+009 1.000e+000 3.746e-002 7.070e-005 
8.878e-005 2.614e+006 1.459e+009 1.000e+000 3.754e-002 7.070e-005 
8.879e-005 2.615e+006 1.460e+009 1.000e+000 3.763e-002 7.071e-005 
8.880e-005 2.615e+006 1.461e+009 1.000e+000 3.767e-002 7.071e-005 
8.881e-005 2.615e+006 1.461e+009 1.000e+000 3.774e-002 7.072e-005 
8.881e-005 2.615e+006 1.462e+009 1.000e+000 3.777e-002 7.072e-005 
8.882e-005 2.615e+006 1.462e+009 1.000e+000 3.773e-002 7.073e-005 
8.883e-005 2.616e+006 1.463e+009 1.000e+000 3.790e-002 7.074e-005 
8.883e-005 2.616e+006 1.463e+009 1.000e+000 3.795e-002 7.074e-005 
8.884e-005 2.616e+006 1.464e+009 1.000e+000 3.806e-002 7.075e-005 
8.885e-005 2.616e+006 1.464e+009 1.000e+000 3.781e-002 7.075e-005 
8.885e-005 2.616e+006 1.465e+009 1.000e+000 3.789e-002 7.076e-005 
8.886e-005 2.617e+006 1.465e+009 1.000e+000 3.806e-002 7.076e-005 
8.887e-005 2.617e+006 1.466e+009 1.000e+000 3.796e-002 7.077e-005 
8.888e-005 2.617e+006 1.467e+009 1.000e+000 3.788e-002 7.077e-005 
8.888e-005 2.617e+006 1.467e+009 1.000e+000 3.789e-002 7.078e-005 
8.889e-005 2.618e+006 1.468e+009 1.000e+000 3.814e-002 7.079e-005 
8.890e-005 2.618e+006 1.468e+009 1.000e+000 3.828e-002 7.079e-005 
8.890e-005 2.618e+006 1.468e+009 1.000e+000 3.842e-002 7.080e-005 
8.891e-005 2.618e+006 1.469e+009 1.000e+000 3.833e-002 7.080e-005 
8.892e-005 2.619e+006 1.469e+009 1.000e+000 3.844e-002 7.081e-005 
8.893e-005 2.619e+006 1.469e+009 1.000e+000 3.828e-002 7.081e-005 
8.893e-005 2.619e+006 1.470e+009 1.000e+000 3.838e-002 7.082e-005 
8.894e-005 2.619e+006 1.470e+009 1.000e+000 3.837e-002 7.082e-005 
8.895e-005 2.619e+006 1.471e+009 1.000e+000 3.836e-002 7.083e-005 
8.895e-005 2.620e+006 1.471e+009 1.000e+000 3.848e-002 7.084e-005 
8.896e-005 2.620e+006 1.471e+009 1.000e+000 3.840e-002 7.084e-005 
8.897e-005 2.620e+006 1.471e+009 1.000e+000 3.843e-002 7.085e-005 
8.898e-005 2.620e+006 1.472e+009 1.000e+000 3.848e-002 7.085e-005 
8.898e-005 2.621e+006 1.472e+009 1.000e+000 3.852e-002 7.086e-005 
8.899e-005 2.621e+006 1.472e+009 1.000e+000 3.850e-002 7.086e-005 
8.900e-005 2.621e+006 1.473e+009 1.000e+000 3.859e-002 7.087e-005 
8.900e-005 2.621e+006 1.473e+009 1.000e+000 3.873e-002 7.087e-005 
8.901e-005 2.621e+006 1.473e+009 1.000e+000 3.880e-002 7.088e-005 
8.902e-005 2.622e+006 1.474e+009 1.000e+000 3.879e-002 7.088e-005 
8.902e-005 2.622e+006 1.474e+009 1.000e+000 3.882e-002 7.089e-005 
8.903e-005 2.622e+006 1.474e+009 1.000e+000 3.903e-002 7.090e-005 
8.904e-005 2.622e+006 1.474e+009 1.000e+000 3.910e-002 7.090e-005 
8.905e-005 2.623e+006 1.474e+009 1.000e+000 3.907e-002 7.091e-005 
8.905e-005 2.623e+006 1.475e+009 1.000e+000 3.898e-002 7.091e-005 
8.906e-005 2.623e+006 1.475e+009 1.000e+000 3.896e-002 7.092e-005 
8.907e-005 2.623e+006 1.475e+009 1.000e+000 3.883e-002 7.092e-005 
8.907e-005 2.623e+006 1.475e+009 1.000e+000 3.890e-002 7.093e-005 
8.908e-005 2.624e+006 1.476e+009 1.000e+000 3.887e-002 7.093e-005 
8.909e-005 2.624e+006 1.476e+009 1.000e+000 3.883e-002 7.094e-005 
8.910e-005 2.624e+006 1.476e+009 1.000e+000 3.889e-002 7.095e-005 
8.910e-005 2.624e+006 1.476e+009 1.000e+000 3.877e-002 7.095e-005 
8.911e-005 2.625e+006 1.476e+009 1.000e+000 3.879e-002 7.096e-005 
8.912e-005 2.625e+006 1.477e+009 1.000e+000 3.896e-002 7.096e-005 
8.912e-005 2.625e+006 1.477e+009 1.000e+000 3.885e-002 7.097e-005 
8.913e-005 2.625e+006 1.477e+009 1.000e+000 3.891e-002 7.097e-005 
8.914e-005 2.626e+006 1.477e+009 1.000e+000 3.899e-002 7.098e-005 
8.914e-005 2.626e+006 1.478e+009 1.000e+000 3.887e-002 7.098e-005 
8.915e-005 2.626e+006 1.478e+009 1.000e+000 3.911e-002 7.099e-005 
8.916e-005 2.626e+006 1.478e+009 1.000e+000 3.906e-002 7.099e-005 
8.917e-005 2.627e+006 1.478e+009 1.000e+000 3.897e-002 7.100e-005 
8.917e-005 2.627e+006 1.478e+009 1.000e+000 3.898e-002 7.100e-005 
8.918e-005 2.627e+006 1.479e+009 1.000e+000 3.907e-002 7.101e-005 
8.919e-005 2.627e+006 1.479e+009 1.000e+000 3.902e-002 7.102e-005 
8.919e-005 2.628e+006 1.479e+009 1.000e+000 3.897e-002 7.102e-005 
8.920e-005 2.628e+006 1.479e+009 1.000e+000 3.912e-002 7.103e-005 
8.921e-005 2.628e+006 1.479e+009 1.000e+000 3.893e-002 7.103e-005 
8.922e-005 2.628e+006 1.480e+009 1.000e+000 3.894e-002 7.104e-005 
8.922e-005 2.629e+006 1.480e+009 1.000e+000 3.900e-002 7.104e-005 
8.923e-005 2.629e+006 1.480e+009 1.000e+000 3.891e-002 7.105e-005 
8.924e-005 2.629e+006 1.480e+009 1.000e+000 3.896e-002 7.105e-005 
8.924e-005 2.629e+006 1.480e+009 1.000e+000 3.908e-002 7.106e-005 
8.925e-005 2.630e+006 1.480e+009 1.000e+000 3.899e-002 7.106e-005 
8.926e-005 2.630e+006 1.480e+009 1.000e+000 3.894e-002 7.107e-005 
8.927e-005 2.630e+006 1.481e+009 1.000e+000 3.876e-002 7.107e-005 
8.927e-005 2.630e+006 1.481e+009 1.000e+000 3.882e-002 7.108e-005 
8.928e-005 2.630e+006 1.481e+009 1.000e+000 3.880e-002 7.109e-005 
8.929e-005 2.631e+006 1.481e+009 1.000e+000 3.887e-002 7.109e-005 
8.929e-005 2.631e+006 1.481e+009 1.000e+000 3.895e-002 7.110e-005 
8.930e-005 2.631e+006 1.481e+009 1.000e+000 3.893e-002 7.110e-005 
8.931e-005 2.631e+006 1.481e+009 1.000e+000 3.870e-002 7.111e-005 
8.931e-005 2.631e+006 1.482e+009 1.000e+000 3.836e-002 7.111e-005 
8.932e-005 2.632e+006 1.482e+009 1.000e+000 3.819e-002 7.112e-005 
8.933e-005 2.632e+006 1.482e+009 1.000e+000 3.822e-002 7.113e-005 
8.934e-005 2.632e+006 1.482e+009 1.000e+000 3.808e-002 7.113e-005 
8.934e-005 2.632e+006 1.483e+009 1.000e+000 3.800e-002 7.114e-005 
8.935e-005 2.632e+006 1.483e+009 1.000e+000 3.806e-002 7.114e-005 
8.936e-005 2.633e+006 1.483e+009 1.000e+000 3.801e-002 7.115e-005 
8.936e-005 2.633e+006 1.484e+009 1.000e+000 3.813e-002 7.115e-005 
8.937e-005 2.633e+006 1.484e+009 1.000e+000 3.814e-002 7.116e-005 
8.938e-005 2.633e+006 1.484e+009 1.000e+000 3.819e-002 7.117e-005 
8.939e-005 2.633e+006 1.485e+009 1.000e+000 3.807e-002 7.117e-005 
8.939e-005 2.634e+006 1.485e+009 1.000e+000 3.786e-002 7.118e-005 
8.940e-005 2.634e+006 1.486e+009 1.000e+000 3.776e-002 7.118e-005 
8.941e-005 2.634e+006 1.485e+009 1.000e+000 3.790e-002 7.119e-005 
8.941e-005 2.634e+006 1.485e+009 1.000e+000 3.789e-002 7.119e-005 
8.942e-005 2.634e+006 1.486e+009 1.000e+000 3.783e-002 7.120e-005 
8.943e-005 2.635e+006 1.486e+009 1.000e+000 3.781e-002 7.121e-005 
8.943e-005 2.635e+006 1.487e+009 1.000e+000 3.783e-002 7.121e-005 
8.944e-005 2.635e+006 1.487e+009 1.000e+000 3.772e-002 7.122e-005 
8.945e-005 2.635e+006 1.488e+009 1.000e+000 3.782e-002 7.122e-005 
8.946e-005 2.635e+006 1.489e+009 1.000e+000 3.777e-002 7.123e-005 
8.946e-005 2.635e+006 1.489e+009 1.000e+000 3.769e-002 7.124e-005 
8.947e-005 2.635e+006 1.490e+009 1.000e+000 3.768e-002 7.124e-005 
8.948e-005 2.636e+006 1.491e+009 1.000e+000 3.757e-002 7.125e-005 
8.948e-005 2.636e+006 1.491e+009 1.000e+000 3.783e-002 7.125e-005 
8.949e-005 2.636e+006 1.491e+009 1.000e+000 3.784e-002 7.126e-005 
8.950e-005 2.636e+006 1.492e+009 1.000e+000 3.788e-002 7.127e-005 
8.951e-005 2.636e+006 1.492e+009 1.000e+000 3.789e-002 7.127e-005 
8.951e-005 2.636e+006 1.492e+009 1.000e+000 3.786e-002 7.128e-005 
8.952e-005 2.636e+006 1.493e+009 1.000e+000 3.798e-002 7.129e-005 
8.953e-005 2.636e+006 1.493e+009 1.000e+000 3.790e-002 7.129e-005 
8.953e-005 2.636e+006 1.493e+009 1.000e+000 3.806e-002 7.130e-005 
8.954e-005 2.636e+006 1.494e+009 1.000e+000 3.811e-002 7.131e-005 
8.955e-005 2.637e+006 1.494e+009 1.000e+000 3.801e-002 7.131e-005 
8.956e-005 2.637e+006 1.495e+009 1.000e+000 3.805e-002 7.132e-005 
8.956e-005 2.637e+006 1.495e+009 1.000e+000 3.822e-002 7.133e-005 
8.957e-005 2.637e+006 1.495e+009 1.000e+000 3.812e-002 7.133e-005 
8.958e-005 2.637e+006 1.495e+009 1.000e+000 3.817e-002 7.134e-005 
8.958e-005 2.637e+006 1.496e+009 1.000e+000 3.807e-002 7.135e-005 
8.959e-005 2.637e+006 1.496e+009 1.000e+000 3.800e-002 7.135e-005 
8.960e-005 2.637e+006 1.497e+009 1.000e+000 3.800e-002 7.136e-005 
8.960e-005 2.637e+006 1.497e+009 1.000e+000 3.799e-002 7.137e-005 
8.961e-005 2.637e+006 1.498e+009 1.000e+000 3.793e-002 7.137e-005 
8.962e-005 2.637e+006 1.498e+009 1.000e+000 3.781e-002 7.138e-005 
8.963e-005 2.637e+006 1.499e+009 1.000e+000 3.777e-002 7.139e-005 
8.963e-005 2.637e+006 1.499e+009 1.000e+000 3.785e-002 7.140e-005 
8.964e-005 2.637e+006 1.500e+009 1.000e+000 3.768e-002 7.140e-005 
8.965e-005 2.637e+006 1.500e+009 1.000e+000 3.773e-002 7.141e-005 
8.965e-005 2.637e+006 1.501e+009 1.000e+000 3.771e-002 7.142e-005 
8.966e-005 2.637e+006 1.501e+009 1.000e+000 3.764e-002 7.142e-005 
8.967e-005 2.637e+006 1.502e+009 1.000e+000 3.769e-002 7.143e-005 
8.968e-005 2.637e+006 1.502e+009 1.000e+000 3.765e-002 7.144e-005 
8.968e-005 2.637e+006 1.503e+009 1.000e+000 3.749e-002 7.144e-005 
8.969e-005 2.637e+006 1.504e+009 1.000e+000 3.739e-002 7.145e-005 
8.970e-005 2.637e+006 1.504e+009 1.000e+000 3.752e-002 7.146e-005 
8.970e-005 2.637e+006 1.504e+009 1.000e+000 3.756e-002 7.147e-005 
8.971e-005 2.637e+006 1.505e+009 1.000e+000 3.752e-002 7.147e-005 
8.972e-005 2.637e+006 1.505e+009 1.000e+000 3.751e-002 7.148e-005 
8.972e-005 2.637e+006 1.506e+009 1.000e+000 3.755e-002 7.149e-005 
8.973e-005 2.637e+006 1.506e+009 1.000e+000 3.741e-002 7.150e-005 
8.974e-005 2.637e+006 1.507e+009 1.000e+000 3.741e-002 7.150e-005 
8.975e-005 2.637e+006 1.508e+009 1.000e+000 3.743e-002 7.151e-005 
8.975e-005 2.637e+006 1.508e+009 1.000e+000 3.739e-002 7.152e-005 
8.976e-005 2.637e+006 1.509e+009 1.000e+000 3.747e-002 7.152e-005 
8.977e-005 2.637e+006 1.509e+009 1.000e+000 3.741e-002 7.153e-005 
8.977e-005 2.637e+006 1.510e+009 1.000e+000 3.747e-002 7.154e-005 
8.978e-005 2.636e+006 1.510e+009 1.000e+000 3.723e-002 7.155e-005 
8.979e-005 2.636e+006 1.506e+009 1.000e+000 3.785e-002 7.155e-005 
8.980e-005 2.636e+006 1.503e+009 1.000e+000 3.799e-002 7.156e-005 
8.980e-005 2.636e+006 1.502e+009 1.000e+000 3.799e-002 7.157e-005 
8.981e-005 2.636e+006 1.500e+009 1.000e+000 3.788e-002 7.158e-005 
8.982e-005 2.636e+006 1.499e+009 1.000e+000 3.788e-002 7.159e-005 
8.982e-005 2.636e+006 1.497e+009 1.000e+000 3.792e-002 7.159e-005 
8.983e-005 2.636e+006 1.496e+009 1.000e+000 3.780e-002 7.160e-005 
8.984e-005 2.636e+006 1.495e+009 1.000e+000 3.778e-002 7.161e-005 
8.985e-005 2.636e+006 1.494e+009 1.000e+000 3.788e-002 7.162e-005 
8.985e-005 2.635e+006 1.493e+009 1.000e+000 3.806e-002 7.162e-005 
8.986e-005 2.635e+006 1.493e+009 1.000e+000 3.819e-002 7.163e-005 
8.987e-005 2.635e+006 1.492e+009 1.000e+000 3.856e-002 7.164e-005 
8.987e-005 2.635e+006 1.491e+009 1.000e+000 3.854e-002 7.165e-005 
8.988e-005 2.635e+006 1.491e+009 1.000e+000 3.858e-002 7.166e-005 
8.989e-005 2.635e+006 1.490e+009 1.000e+000 3.808e-002 7.166e-005 
8.989e-005 2.635e+006 1.490e+009 1.000e+000 3.804e-002 7.167e-005 
8.990e-005 2.635e+006 1.489e+009 1.000e+000 3.781e-002 7.168e-005 
8.991e-005 2.634e+006 1.489e+009 1.000e+000 3.800e-002 7.169e-005 
8.992e-005 2.634e+006 1.488e+009 1.000e+000 3.788e-002 7.170e-005 
8.992e-005 2.634e+006 1.488e+009 1.000e+000 3.790e-002 7.170e-005 
8.993e-005 2.634e+006 1.487e+009 1.000e+000 3.776e-002 7.171e-005 
8.994e-005 2.634e+006 1.486e+009 1.000e+000 3.767e-002 7.172e-005 
8.994e-005 2.634e+006 1.486e+009 1.000e+000 3.757e-002 7.173e-005 
8.995e-005 2.634e+006 1.486e+009 1.000e+000 3.745e-002 7.173e-005 
8.996e-005 2.634e+006 1.485e+009 1.000e+000 3.734e-002 7.174e-005 
8.997e-005 2.634e+006 1.485e+009 1.000e+000 3.711e-002 7.175e-005 
8.997e-005 2.633e+006 1.485e+009 1.000e+000 3.753e-002 7.176e-005 
8.998e-005 2.633e+006 1.485e+009 1.000e+000 3.743e-002 7.177e-005 
8.999e-005 2.633e+006 1.485e+009 1.000e+000 3.739e-002 7.177e-005 
8.999e-005 2.633e+006 1.485e+009 1.000e+000 3.736e-002 7.178e-005 
9.000e-005 2.633e+006 1.485e+009 1.000e+000 3.717e-002 7.179e-005 
9.001e-005 2.633e+006 1.486e+009 1.000e+000 3.740e-002 7.180e-005 
9.001e-005 2.633e+006 1.486e+009 1.000e+000 3.751e-002 7.180e-005 
9.002e-005 2.633e+006 1.486e+009 1.000e+000 3.714e-002 7.181e-005 
9.003e-005 2.633e+006 1.486e+009 1.000e+000 3.713e-002 7.182e-005 
9.004e-005 2.633e+006 1.487e+009 1.000e+000 3.696e-002 7.183e-005 
9.004e-005 2.632e+006 1.487e+009 1.000e+000 3.691e-002 7.184e-005 
9.005e-005 2.632e+006 1.487e+009 1.000e+000 3.694e-002 7.184e-005 
9.006e-005 2.632e+006 1.488e+009 1.000e+000 3.684e-002 7.185e-005 
9.006e-005 2.632e+006 1.488e+009 1.000e+000 3.653e-002 7.186e-005 
9.007e-005 2.632e+006 1.488e+009 1.000e+000 3.630e-002 7.187e-005 
9.008e-005 2.632e+006 1.489e+009 1.000e+000 3.645e-002 7.188e-005 
9.009e-005 2.632e+006 1.489e+009 1.000e+000 3.608e-002 7.188e-005 
9.009e-005 2.632e+006 1.488e+009 1.000e+000 3.591e-002 7.189e-005 
9.010e-005 2.632e+006 1.489e+009 1.000e+000 3.567e-002 7.190e-005 
9.011e-005 2.632e+006 1.489e+009 1.000e+000 3.558e-002 7.190e-005 
9.011e-005 2.632e+006 1.489e+009 1.000e+000 3.549e-002 7.191e-005 
9.012e-005 2.632e+006 1.489e+009 1.000e+000 3.524e-002 7.192e-005 
9.013e-005 2.632e+006 1.489e+009 1.000e+000 3.525e-002 7.193e-005 
9.014e-005 2.632e+006 1.489e+009 1.000e+000 3.521e-002 7.193e-005 
9.014e-005 2.632e+006 1.489e+009 1.000e+000 3.508e-002 7.194e-005 
9.015e-005 2.632e+006 1.490e+009 1.000e+000 3.497e-002 7.195e-005 
9.016e-005 2.632e+006 1.490e+009 1.000e+000 3.488e-002 7.195e-005 
9.016e-005 2.632e+006 1.490e+009 1.000e+000 3.475e-002 7.196e-005 
9.017e-005 2.632e+006 1.490e+009 1.000e+000 3.480e-002 7.197e-005 
9.018e-005 2.632e+006 1.489e+009 1.000e+000 3.589e-002 7.197e-005 
9.018e-005 2.632e+006 1.489e+009 1.000e+000 3.633e-002 7.198e-005 
9.019e-005 2.632e+006 1.489e+009 1.000e+000 3.654e-002 7.199e-005 
9.020e-005 2.632e+006 1.489e+009 1.000e+000 3.677e-002 7.199e-005 
9.021e-005 2.632e+006 1.489e+009 1.000e+000 3.714e-002 7.200e-005 
9.021e-005 2.632e+006 1.489e+009 1.000e+000 3.742e-002 7.201e-005 
9.022e-005 2.632e+006 1.489e+009 1.000e+000 3.805e-002 7.201e-005 
9.023e-005 2.633e+006 1.490e+009 1.000e+000 3.830e-002 7.202e-005 
9.023e-005 2.633e+006 1.490e+009 1.000e+000 3.839e-002 7.203e-005 
9.024e-005 2.633e+006 1.490e+009 1.000e+000 3.843e-002 7.203e-005 
9.025e-005 2.633e+006 1.490e+009 1.000e+000 3.879e-002 7.204e-005 
9.026e-005 2.633e+006 1.491e+009 1.000e+000 3.902e-002 7.204e-005 
9.026e-005 2.633e+006 1.491e+009 1.000e+000 3.935e-002 7.205e-005 
9.027e-005 2.633e+006 1.491e+009 1.000e+000 3.972e-002 7.206e-005 
9.028e-005 2.633e+006 1.492e+009 1.000e+000 3.985e-002 7.206e-005 
9.028e-005 2.633e+006 1.492e+009 1.000e+000 4.019e-002 7.207e-005 
9.029e-005 2.634e+006 1.493e+009 1.000e+000 4.030e-002 7.208e-005 
9.030e-005 2.634e+006 1.493e+009 1.000e+000 4.038e-002 7.208e-005 
9.031e-005 2.634e+006 1.494e+009 1.000e+000 4.045e-002 7.209e-005 
9.031e-005 2.634e+006 1.494e+009 1.000e+000 4.047e-002 7.209e-005 
9.032e-005 2.634e+006 1.494e+009 1.000e+000 4.091e-002 7.210e-005 
9.033e-005 2.635e+006 1.494e+009 1.000e+000 4.099e-002 7.210e-005 
9.033e-005 2.635e+006 1.494e+009 1.000e+000 4.099e-002 7.211e-005 
9.034e-005 2.635e+006 1.494e+009 1.000e+000 4.118e-002 7.212e-005 
9.035e-005 2.635e+006 1.495e+009 1.000e+000 4.133e-002 7.212e-005 
9.035e-005 2.636e+006 1.495e+009 1.000e+000 4.146e-002 7.213e-005 
9.036e-005 2.636e+006 1.495e+009 1.000e+000 4.172e-002 7.213e-005 
9.037e-005 2.636e+006 1.495e+009 1.000e+000 4.195e-002 7.214e-005 
9.038e-005 2.636e+006 1.496e+009 1.000e+000 4.221e-002 7.214e-005 
9.038e-005 2.637e+006 1.496e+009 1.000e+000 4.247e-002 7.215e-005 
9.039e-005 2.637e+006 1.496e+009 1.000e+000 4.264e-002 7.215e-005 
9.040e-005 2.637e+006 1.496e+009 1.000e+000 4.265e-002 7.216e-005 
9.040e-005 2.637e+006 1.497e+009 1.000e+000 4.286e-002 7.216e-005 
9.041e-005 2.638e+006 1.497e+009 1.000e+000 4.317e-002 7.217e-005 
9.042e-005 2.638e+006 1.497e+009 1.000e+000 4.353e-002 7.217e-005 
9.043e-005 2.638e+006 1.498e+009 1.000e+000 4.384e-002 7.218e-005 
9.043e-005 2.638e+006 1.498e+009 1.000e+000 4.390e-002 7.218e-005 
9.044e-005 2.639e+006 1.498e+009 1.000e+000 4.407e-002 7.219e-005 
9.045e-005 2.639e+006 1.499e+009 1.000e+000 4.437e-002 7.219e-005 
9.045e-005 2.639e+006 1.499e+009 1.000e+000 4.439e-002 7.220e-005 
9.046e-005 2.640e+006 1.499e+009 1.000e+000 4.461e-002 7.220e-005 
9.047e-005 2.640e+006 1.500e+009 1.000e+000 4.469e-002 7.221e-005 
9.047e-005 2.640e+006 1.500e+009 1.000e+000 4.502e-002 7.221e-005 
9.048e-005 2.640e+006 1.500e+009 1.000e+000 4.511e-002 7.222e-005 
9.049e-005 2.641e+006 1.501e+009 1.000e+000 4.539e-002 7.222e-005 
9.050e-005 2.641e+006 1.501e+009 1.000e+000 4.532e-002 7.223e-005 
9.050e-005 2.641e+006 1.502e+009 1.000e+000 4.549e-002 7.223e-005 
9.051e-005 2.642e+006 1.502e+009 1.000e+000 4.556e-002 7.224e-005 
9.052e-005 2.642e+006 1.502e+009 1.000e+000 4.593e-002 7.225e-005 
9.052e-005 2.642e+006 1.503e+009 1.000e+000 4.620e-002 7.225e-005 
9.053e-005 2.642e+006 1.503e+009 1.000e+000 4.621e-002 7.226e-005 
9.054e-005 2.643e+006 1.504e+009 1.000e+000 4.625e-002 7.226e-005 
9.055e-005 2.643e+006 1.504e+009 1.000e+000 4.656e-002 7.227e-005 
9.055e-005 2.643e+006 1.504e+009 1.000e+000 4.676e-002 7.227e-005 
9.056e-005 2.643e+006 1.500e+009 1.000e+000 4.703e-002 7.228e-005 
9.057e-005 2.644e+006 1.498e+009 1.000e+000 4.730e-002 7.228e-005 
9.057e-005 2.644e+006 1.498e+009 1.000e+000 4.753e-002 7.229e-005 
9.058e-005 2.644e+006 1.498e+009 1.000e+000 4.755e-002 7.229e-005 
9.059e-005 2.644e+006 1.497e+009 1.000e+000 4.766e-002 7.230e-005 
9.060e-005 2.644e+006 1.497e+009 1.000e+000 4.760e-002 7.230e-005 
9.060e-005 2.645e+006 1.497e+009 1.000e+000 4.763e-002 7.231e-005 
9.061e-005 2.645e+006 1.497e+009 1.000e+000 4.771e-002 7.232e-005 
9.062e-005 2.645e+006 1.497e+009 1.000e+000 4.787e-002 7.232e-005 
9.062e-005 2.645e+006 1.497e+009 1.000e+000 4.807e-002 7.233e-005 
9.063e-005 2.645e+006 1.497e+009 1.000e+000 4.822e-002 7.233e-005 
9.064e-005 2.646e+006 1.498e+009 1.000e+000 4.830e-002 7.234e-005 
9.064e-005 2.646e+006 1.498e+009 1.000e+000 4.828e-002 7.234e-005 
9.065e-005 2.646e+006 1.498e+009 1.000e+000 4.846e-002 7.235e-005 
9.066e-005 2.646e+006 1.498e+009 1.000e+000 4.860e-002 7.236e-005 
9.067e-005 2.646e+006 1.499e+009 1.000e+000 4.877e-002 7.236e-005 
9.067e-005 2.647e+006 1.499e+009 1.000e+000 4.885e-002 7.237e-005 
9.068e-005 2.647e+006 1.499e+009 1.000e+000 4.917e-002 7.237e-005 
9.069e-005 2.647e+006 1.500e+009 1.000e+000 4.944e-002 7.238e-005 
9.069e-005 2.647e+006 1.500e+009 1.000e+000 4.961e-002 7.238e-005 
9.070e-005 2.647e+006 1.501e+009 1.000e+000 4.964e-002 7.239e-005 
9.071e-005 2.648e+006 1.501e+009 1.000e+000 4.982e-002 7.240e-005 
9.072e-005 2.648e+006 1.501e+009 1.000e+000 4.990e-002 7.240e-005 
9.072e-005 2.648e+006 1.502e+009 1.000e+000 4.997e-002 7.241e-005 
9.073e-005 2.648e+006 1.502e+009 1.000e+000 5.006e-002 7.241e-005 
9.074e-005 2.648e+006 1.503e+009 1.000e+000 5.033e-002 7.242e-005 
9.074e-005 2.649e+006 1.503e+009 1.000e+000 5.044e-002 7.243e-005 
9.075e-005 2.649e+006 1.504e+009 1.000e+000 5.068e-002 7.243e-005 
9.076e-005 2.649e+006 1.504e+009 1.000e+000 5.075e-002 7.244e-005 
9.076e-005 2.649e+006 1.505e+009 1.000e+000 5.083e-002 7.244e-005 
9.077e-005 2.649e+006 1.505e+009 1.000e+000 5.098e-002 7.245e-005 
9.078e-005 2.649e+006 1.506e+009 1.000e+000 5.098e-002 7.245e-005 
9.079e-005 2.650e+006 1.506e+009 1.000e+000 5.124e-002 7.246e-005 
9.079e-005 2.650e+006 1.507e+009 1.000e+000 5.117e-002 7.247e-005 
9.080e-005 2.650e+006 1.507e+009 1.000e+000 5.119e-002 7.247e-005 
9.081e-005 2.650e+006 1.508e+009 1.000e+000 5.114e-002 7.248e-005 
9.081e-005 2.650e+006 1.508e+009 1.000e+000 5.117e-002 7.248e-005 
9.082e-005 2.650e+006 1.509e+009 1.000e+000 5.148e-002 7.249e-005 
9.083e-005 2.650e+006 1.510e+009 1.000e+000 5.221e-002 7.250e-005 
9.084e-005 2.651e+006 1.510e+009 1.000e+000 5.233e-002 7.250e-005 
9.084e-005 2.651e+006 1.511e+009 1.000e+000 5.253e-002 7.251e-005 
9.085e-005 2.651e+006 1.511e+009 1.000e+000 5.256e-002 7.251e-005 
9.086e-005 2.651e+006 1.512e+009 1.000e+000 5.284e-002 7.252e-005 
9.086e-005 2.651e+006 1.513e+009 1.000e+000 5.307e-002 7.253e-005 
9.087e-005 2.651e+006 1.513e+009 1.000e+000 5.317e-002 7.253e-005 
9.088e-005 2.651e+006 1.514e+009 1.000e+000 5.333e-002 7.254e-005 
9.089e-005 2.652e+006 1.514e+009 1.000e+000 5.340e-002 7.255e-005 
9.089e-005 2.652e+006 1.515e+009 1.000e+000 5.354e-002 7.255e-005 
9.090e-005 2.652e+006 1.516e+009 1.000e+000 5.360e-002 7.256e-005 
9.091e-005 2.652e+006 1.517e+009 1.000e+000 5.381e-002 7.256e-005 
9.091e-005 2.652e+006 1.517e+009 1.000e+000 5.417e-002 7.257e-005 
9.092e-005 2.652e+006 1.518e+009 1.000e+000 5.426e-002 7.258e-005 
9.093e-005 2.652e+006 1.519e+009 1.000e+000 5.446e-002 7.258e-005 
9.093e-005 2.653e+006 1.520e+009 1.000e+000 5.457e-002 7.259e-005 
9.094e-005 2.653e+006 1.521e+009 1.000e+000 5.475e-002 7.259e-005 
9.095e-005 2.653e+006 1.522e+009 1.000e+000 5.502e-002 7.260e-005 
9.096e-005 2.653e+006 1.523e+009 1.000e+000 5.495e-002 7.261e-005 
9.096e-005 2.653e+006 1.524e+009 1.000e+000 5.500e-002 7.261e-005 
9.097e-005 2.653e+006 1.517e+009 1.000e+000 5.559e-002 7.262e-005 
9.098e-005 2.653e+006 1.513e+009 1.000e+000 5.572e-002 7.263e-005 
9.098e-005 2.653e+006 1.511e+009 1.000e+000 5.585e-002 7.263e-005 
9.099e-005 2.653e+006 1.510e+009 1.000e+000 5.552e-002 7.264e-005 
9.100e-005 2.653e+006 1.509e+009 1.000e+000 5.545e-002 7.265e-005 
9.101e-005 2.653e+006 1.508e+009 1.000e+000 5.562e-002 7.265e-005 
9.101e-005 2.653e+006 1.508e+009 1.000e+000 5.558e-002 7.266e-005 
9.102e-005 2.653e+006 1.508e+009 1.000e+000 5.565e-002 7.267e-005 
9.103e-005 2.654e+006 1.507e+009 1.000e+000 5.551e-002 7.267e-005 
9.103e-005 2.654e+006 1.507e+009 1.000e+000 5.560e-002 7.268e-005 
9.104e-005 2.654e+006 1.507e+009 1.000e+000 5.566e-002 7.269e-005 
9.105e-005 2.654e+006 1.507e+009 1.000e+000 5.576e-002 7.269e-005 
9.105e-005 2.654e+006 1.507e+009 1.000e+000 5.559e-002 7.270e-005 
9.106e-005 2.654e+006 1.508e+009 1.000e+000 5.563e-002 7.271e-005 
9.107e-005 2.654e+006 1.508e+009 1.000e+000 5.577e-002 7.271e-005 
9.108e-005 2.654e+006 1.508e+009 1.000e+000 5.592e-002 7.272e-005 
9.108e-005 2.654e+006 1.509e+009 1.000e+000 5.653e-002 7.273e-005 
9.109e-005 2.654e+006 1.509e+009 1.000e+000 5.623e-002 7.273e-005 
9.111e-005 2.655e+006 1.509e+009 1.000e+000 1.618e-001 7.275e-005 
9.113e-005 2.655e+006 1.509e+009 1.000e+000 1.613e-001 7.277e-005 
9.115e-005 2.655e+006 1.509e+009 1.000e+000 1.685e-001 7.278e-005 
9.117e-005 2.655e+006 1.511e+009 1.000e+000 1.699e-001 7.280e-005 
9.119e-005 2.656e+006 1.511e+009 1.000e+000 1.695e-001 7.282e-005 
9.120e-005 2.656e+006 1.512e+009 1.000e+000 1.665e-001 7.283e-005 
9.122e-005 2.656e+006 1.513e+009 1.000e+000 1.655e-001 7.285e-005 
9.124e-005 2.657e+006 1.515e+009 1.000e+000 1.655e-001 7.287e-005 
9.126e-005 2.657e+006 1.517e+009 1.000e+000 1.654e-001 7.289e-005 
9.128e-005 2.657e+006 1.518e+009 1.000e+000 1.665e-001 7.290e-005 
9.130e-005 2.657e+006 1.520e+009 1.000e+000 1.661e-001 7.292e-005 
9.132e-005 2.658e+006 1.522e+009 1.000e+000 1.670e-001 7.294e-005 
9.134e-005 2.658e+006 1.524e+009 1.000e+000 1.616e-001 7.296e-005 
9.136e-005 2.658e+006 1.526e+009 1.000e+000 1.635e-001 7.297e-005 
9.138e-005 2.658e+006 1.528e+009 1.000e+000 1.656e-001 7.299e-005 
9.140e-005 2.659e+006 1.531e+009 1.000e+000 1.612e-001 7.301e-005 
9.141e-005 2.659e+006 1.533e+009 1.000e+000 1.633e-001 7.303e-005 
9.143e-005 2.659e+006 1.535e+009 1.000e+000 1.631e-001 7.304e-005 
9.145e-005 2.659e+006 1.538e+009 1.000e+000 1.653e-001 7.306e-005 
9.147e-005 2.659e+006 1.540e+009 1.000e+000 1.651e-001 7.308e-005 
9.149e-005 2.660e+006 1.543e+009 1.000e+000 1.604e-001 7.310e-005 
9.151e-005 2.660e+006 1.545e+009 1.000e+000 1.662e-001 7.311e-005 
9.153e-005 2.660e+006 1.548e+009 1.000e+000 1.702e-001 7.313e-005 
9.155e-005 2.660e+006 1.551e+009 1.000e+000 1.664e-001 7.315e-005 
9.157e-005 2.660e+006 1.554e+009 1.000e+000 1.675e-001 7.317e-005 
9.159e-005 2.660e+006 1.557e+009 1.000e+000 1.695e-001 7.319e-005 
9.161e-005 2.660e+006 1.560e+009 1.000e+000 1.689e-001 7.321e-005 
9.162e-005 2.660e+006 1.563e+009 1.000e+000 1.717e-001 7.323e-005 
9.164e-005 2.660e+006 1.566e+009 1.000e+000 1.751e-001 7.325e-005 
9.166e-005 2.660e+006 1.570e+009 1.000e+000 1.686e-001 7.327e-005 
9.168e-005 2.660e+006 1.573e+009 1.000e+000 1.683e-001 7.328e-005 
9.170e-005 2.660e+006 1.575e+009 1.000e+000 1.707e-001 7.330e-005 
9.172e-005 2.661e+006 1.578e+009 1.000e+000 1.716e-001 7.332e-005 
9.174e-005 2.661e+006 1.580e+009 1.000e+000 1.684e-001 7.333e-005 
9.176e-005 2.662e+006 1.582e+009 1.000e+000 1.716e-001 7.335e-005 
9.178e-005 2.662e+006 1.585e+009 1.000e+000 1.701e-001 7.336e-005 
9.180e-005 2.663e+006 1.586e+009 1.000e+000 1.765e-001 7.338e-005 
9.182e-005 2.663e+006 1.582e+009 1.000e+000 1.727e-001 7.340e-005 
9.183e-005 2.664e+006 1.580e+009 1.000e+000 1.733e-001 7.341e-005 
9.185e-005 2.664e+006 1.576e+009 1.000e+000 1.684e-001 7.343e-005 
9.187e-005 2.665e+006 1.573e+009 1.000e+000 1.673e-001 7.344e-005 
9.189e-005 2.665e+006 1.571e+009 1.000e+000 1.675e-001 7.346e-005 
9.191e-005 2.665e+006 1.568e+009 1.000e+000 1.701e-001 7.347e-005 
9.193e-005 2.666e+006 1.567e+009 1.000e+000 1.687e-001 7.349e-005 
9.195e-005 2.666e+006 1.565e+009 1.000e+000 1.713e-001 7.351e-005 
9.197e-005 2.667e+006 1.565e+009 1.000e+000 1.728e-001 7.352e-005 
9.199e-005 2.667e+006 1.567e+009 1.000e+000 1.722e-001 7.354e-005 
9.201e-005 2.668e+006 1.568e+009 1.000e+000 1.713e-001 7.355e-005 
9.202e-005 2.668e+006 1.570e+009 1.000e+000 1.736e-001 7.357e-005 
9.204e-005 2.669e+006 1.571e+009 1.000e+000 1.723e-001 7.359e-005 
9.206e-005 2.669e+006 1.573e+009 1.000e+000 1.735e-001 7.360e-005 
9.208e-005 2.670e+006 1.575e+009 1.000e+000 1.750e-001 7.362e-005 
9.210e-005 2.670e+006 1.577e+009 1.000e+000 1.751e-001 7.363e-005 
9.212e-005 2.671e+006 1.579e+009 1.000e+000 1.812e-001 7.365e-005 
9.214e-005 2.671e+006 1.580e+009 1.000e+000 1.777e-001 7.366e-005 
9.216e-005 2.672e+006 1.579e+009 1.000e+000 1.757e-001 7.368e-005 
9.218e-005 2.672e+006 1.576e+009 1.000e+000 1.736e-001 7.370e-005 
9.220e-005 2.672e+006 1.573e+009 1.000e+000 1.729e-001 7.371e-005 
9.222e-005 2.673e+006 1.569e+009 1.000e+000 1.733e-001 7.373e-005 
9.223e-005 2.673e+006 1.564e+009 1.000e+000 1.730e-001 7.375e-005 
9.225e-005 2.674e+006 1.559e+009 1.000e+000 1.734e-001 7.376e-005 
9.227e-005 2.674e+006 1.554e+009 1.000e+000 1.729e-001 7.378e-005 
9.229e-005 2.674e+006 1.548e+009 1.000e+000 1.737e-001 7.380e-005 
9.231e-005 2.674e+006 1.544e+009 1.000e+000 1.749e-001 7.381e-005 
9.233e-005 2.674e+006 1.543e+009 1.000e+000 1.759e-001 7.383e-005 
9.235e-005 2.675e+006 1.544e+009 1.000e+000 1.770e-001 7.385e-005 
9.237e-005 2.675e+006 1.543e+009 1.000e+000 1.765e-001 7.387e-005 
9.239e-005 2.675e+006 1.544e+009 1.000e+000 1.778e-001 7.389e-005 
9.241e-005 2.675e+006 1.545e+009 1.000e+000 1.742e-001 7.390e-005 
9.243e-005 2.676e+006 1.546e+009 1.000e+000 1.730e-001 7.392e-005 
9.244e-005 2.676e+006 1.548e+009 1.000e+000 1.741e-001 7.394e-005 
9.246e-005 2.676e+006 1.549e+009 1.000e+000 1.756e-001 7.395e-005 
9.248e-005 2.676e+006 1.551e+009 1.000e+000 1.759e-001 7.397e-005 
9.250e-005 2.677e+006 1.553e+009 1.000e+000 1.767e-001 7.399e-005 
9.252e-005 2.677e+006 1.555e+009 1.000e+000 1.747e-001 7.401e-005 
9.254e-005 2.677e+006 1.557e+009 1.000e+000 1.762e-001 7.402e-005 
9.256e-005 2.677e+006 1.559e+009 1.000e+000 1.761e-001 7.404e-005 
9.258e-005 2.678e+006 1.562e+009 1.000e+000 1.871e-001 7.406e-005 
9.260e-005 2.678e+006 1.562e+009 1.000e+000 1.886e-001 7.408e-005 
9.262e-005 2.678e+006 1.559e+009 1.000e+000 1.906e-001 7.409e-005 
9.264e-005 2.678e+006 1.555e+009 1.000e+000 1.871e-001 7.411e-005 
9.265e-005 2.679e+006 1.554e+009 1.000e+000 1.844e-001 7.413e-005 
9.267e-005 2.679e+006 1.554e+009 1.000e+000 1.858e-001 7.415e-005 
9.269e-005 2.679e+006 1.556e+009 1.000e+000 1.849e-001 7.416e-005 
9.271e-005 2.679e+006 1.558e+009 1.000e+000 1.828e-001 7.418e-005 
9.273e-005 2.680e+006 1.561e+009 1.000e+000 1.843e-001 7.420e-005 
9.275e-005 2.680e+006 1.562e+009 1.000e+000 1.864e-001 7.421e-005 
9.277e-005 2.680e+006 1.563e+009 1.000e+000 1.825e-001 7.423e-005 
9.279e-005 2.680e+006 1.560e+009 1.000e+000 1.848e-001 7.425e-005 
9.281e-005 2.680e+006 1.560e+009 1.000e+000 1.822e-001 7.427e-005 
9.283e-005 2.680e+006 1.541e+009 1.000e+000 1.769e-001 7.429e-005 
9.285e-005 2.680e+006 1.536e+009 1.000e+000 1.726e-001 7.431e-005 
9.286e-005 2.680e+006 1.534e+009 1.000e+000 1.761e-001 7.432e-005 
9.288e-005 2.680e+006 1.532e+009 1.000e+000 1.769e-001 7.434e-005 
9.290e-005 2.680e+006 1.532e+009 1.000e+000 1.746e-001 7.436e-005 
9.292e-005 2.680e+006 1.531e+009 1.000e+000 1.744e-001 7.438e-005 
9.294e-005 2.680e+006 1.531e+009 1.000e+000 1.744e-001 7.440e-005 
9.296e-005 2.680e+006 1.531e+009 1.000e+000 1.712e-001 7.442e-005 
9.298e-005 2.680e+006 1.532e+009 1.000e+000 1.730e-001 7.444e-005 
9.300e-005 2.680e+006 1.532e+009 1.000e+000 1.747e-001 7.446e-005 
9.302e-005 2.680e+006 1.534e+009 1.000e+000 1.738e-001 7.448e-005 
9.304e-005 2.681e+006 1.534e+009 1.000e+000 1.706e-001 7.450e-005 
9.306e-005 2.681e+006 1.535e+009 1.000e+000 1.721e-001 7.451e-005 
9.307e-005 2.681e+006 1.535e+009 1.000e+000 1.722e-001 7.453e-005 
9.309e-005 2.681e+006 1.537e+009 1.000e+000 1.711e-001 7.455e-005 
9.311e-005 2.681e+006 1.538e+009 1.000e+000 1.700e-001 7.457e-005 
9.313e-005 2.681e+006 1.534e+009 1.000e+000 1.734e-001 7.459e-005 
9.315e-005 2.681e+006 1.529e+009 1.000e+000 1.766e-001 7.461e-005 
9.317e-005 2.681e+006 1.526e+009 1.000e+000 1.737e-001 7.462e-005 
9.319e-005 2.681e+006 1.525e+009 1.000e+000 1.745e-001 7.464e-005 
9.321e-005 2.681e+006 1.524e+009 1.000e+000 1.761e-001 7.466e-005 
9.323e-005 2.682e+006 1.524e+009 1.000e+000 1.752e-001 7.468e-005 
9.325e-005 2.682e+006 1.524e+009 1.000e+000 1.729e-001 7.470e-005 
9.326e-005 2.682e+006 1.525e+009 1.000e+000 1.727e-001 7.471e-005 
9.328e-005 2.682e+006 1.526e+009 1.000e+000 1.719e-001 7.473e-005 
9.330e-005 2.683e+006 1.527e+009 1.000e+000 1.723e-001 7.475e-005 
9.332e-005 2.683e+006 1.529e+009 1.000e+000 1.723e-001 7.476e-005 
9.334e-005 2.683e+006 1.530e+009 1.000e+000 1.709e-001 7.478e-005 
9.336e-005 2.684e+006 1.532e+009 1.000e+000 1.692e-001 7.480e-005 
9.338e-005 2.684e+006 1.534e+009 1.000e+000 1.703e-001 7.482e-005 
9.340e-005 2.684e+006 1.536e+009 1.000e+000 1.725e-001 7.483e-005 
9.342e-005 2.684e+006 1.538e+009 1.000e+000 1.705e-001 7.485e-005 
9.344e-005 2.685e+006 1.539e+009 1.000e+000 1.723e-001 7.487e-005 
9.346e-005 2.685e+006 1.541e+009 1.000e+000 1.684e-001 7.489e-005 
9.347e-005 2.685e+006 1.543e+009 1.000e+000 1.666e-001 7.490e-005 
9.349e-005 2.685e+006 1.543e+009 1.000e+000 1.695e-001 7.492e-005 
9.351e-005 2.685e+006 1.545e+009 1.000e+000 1.688e-001 7.494e-005 
9.353e-005 2.685e+006 1.546e+009 1.000e+000 1.719e-001 7.496e-005 
9.355e-005 2.685e+006 1.548e+009 1.000e+000 1.697e-001 7.498e-005 
9.357e-005 2.686e+006 1.550e+009 1.000e+000 1.723e-001 7.500e-005 
9.359e-005 2.686e+006 1.553e+009 1.000e+000 1.725e-001 7.501e-005 
9.361e-005 2.686e+006 1.555e+009 1.000e+000 1.701e-001 7.503e-005 
9.363e-005 2.686e+006 1.557e+009 1.000e+000 1.705e-001 7.505e-005 
9.365e-005 2.686e+006 1.559e+009 1.000e+000 1.695e-001 7.507e-005 
9.367e-005 2.686e+006 1.561e+009 1.000e+000 1.711e-001 7.509e-005 
9.368e-005 2.686e+006 1.564e+009 1.000e+000 1.695e-001 7.511e-005 
9.370e-005 2.685e+006 1.566e+009 1.000e+000 1.693e-001 7.513e-005 
9.372e-005 2.685e+006 1.568e+009 1.000e+000 1.674e-001 7.515e-005 
9.374e-005 2.685e+006 1.571e+009 1.000e+000 1.705e-001 7.517e-005 
9.376e-005 2.685e+006 1.574e+009 1.000e+000 1.705e-001 7.519e-005 
9.378e-005 2.684e+006 1.573e+009 1.000e+000 1.685e-001 7.521e-005 
9.380e-005 2.684e+006 1.574e+009 1.000e+000 1.661e-001 7.523e-005 
9.382e-005 2.684e+006 1.575e+009 1.000e+000 1.693e-001 7.526e-005 
9.384e-005 2.683e+006 1.577e+009 1.000e+000 1.711e-001 7.528e-005 
9.386e-005 2.682e+006 1.580e+009 1.000e+000 1.712e-001 7.530e-005 
9.388e-005 2.682e+006 1.582e+009 1.000e+000 1.686e-001 7.533e-005 
9.389e-005 2.681e+006 1.585e+009 1.000e+000 1.683e-001 7.535e-005 
9.391e-005 2.680e+006 1.587e+009 1.000e+000 1.675e-001 7.538e-005 
9.393e-005 2.680e+006 1.590e+009 1.000e+000 1.692e-001 7.540e-005 
9.395e-005 2.679e+006 1.592e+009 1.000e+000 1.662e-001 7.542e-005 
9.397e-005 2.679e+006 1.595e+009 1.000e+000 1.713e-001 7.544e-005 
9.399e-005 2.679e+006 1.588e+009 1.000e+000 1.677e-001 7.546e-005 
9.401e-005 2.679e+006 1.585e+009 1.000e+000 1.623e-001 7.548e-005 
9.403e-005 2.680e+006 1.583e+009 1.000e+000 1.626e-001 7.549e-005 
9.405e-005 2.680e+006 1.583e+009 1.000e+000 1.587e-001 7.551e-005 
9.407e-005 2.681e+006 1.574e+009 1.000e+000 1.620e-001 7.552e-005 
9.409e-005 2.682e+006 1.571e+009 1.000e+000 1.596e-001 7.554e-005 
9.410e-005 2.682e+006 1.568e+009 1.000e+000 1.565e-001 7.555e-005 
9.412e-005 2.683e+006 1.566e+009 1.000e+000 1.598e-001 7.557e-005 
9.414e-005 2.684e+006 1.564e+009 1.000e+000 1.580e-001 7.558e-005 
9.416e-005 2.685e+006 1.562e+009 1.000e+000 1.569e-001 7.559e-005 
9.418e-005 2.685e+006 1.560e+009 1.000e+000 1.602e-001 7.561e-005 
9.420e-005 2.686e+006 1.558e+009 1.000e+000 1.613e-001 7.562e-005 
9.422e-005 2.687e+006 1.556e+009 1.000e+000 1.621e-001 7.563e-005 
9.424e-005 2.688e+006 1.554e+009 1.000e+000 1.599e-001 7.565e-005 
9.426e-005 2.689e+006 1.551e+009 1.000e+000 1.610e-001 7.566e-005 
9.428e-005 2.690e+006 1.545e+009 1.000e+000 1.607e-001 7.567e-005 
9.429e-005 2.691e+006 1.540e+009 1.000e+000 1.608e-001 7.569e-005 
9.431e-005 2.691e+006 1.535e+009 1.000e+000 1.597e-001 7.570e-005 
9.433e-005 2.692e+006 1.533e+009 1.000e+000 1.581e-001 7.571e-005 
9.435e-005 2.693e+006 1.531e+009 1.000e+000 1.555e-001 7.573e-005 
9.437e-005 2.693e+006 1.529e+009 1.000e+000 1.587e-001 7.574e-005 
9.439e-005 2.694e+006 1.528e+009 1.000e+000 1.565e-001 7.576e-005 
9.441e-005 2.695e+006 1.527e+009 1.000e+000 1.549e-001 7.577e-005 
9.443e-005 2.695e+006 1.526e+009 1.000e+000 1.552e-001 7.579e-005 
9.445e-005 2.696e+006 1.524e+009 1.000e+000 1.533e-001 7.580e-005 
9.447e-005 2.697e+006 1.523e+009 1.000e+000 1.542e-001 7.581e-005 
9.449e-005 2.697e+006 1.522e+009 1.000e+000 1.524e-001 7.583e-005 
9.450e-005 2.698e+006 1.521e+009 1.000e+000 1.515e-001 7.584e-005 
9.452e-005 2.699e+006 1.520e+009 1.000e+000 1.524e-001 7.586e-005 
9.454e-005 2.699e+006 1.520e+009 1.000e+000 1.515e-001 7.587e-005 
9.456e-005 2.700e+006 1.519e+009 1.000e+000 1.503e-001 7.589e-005 
9.458e-005 2.700e+006 1.518e+009 1.000e+000 1.485e-001 7.590e-005 
9.460e-005 2.701e+006 1.518e+009 1.000e+000 1.493e-001 7.592e-005 
9.462e-005 2.701e+006 1.518e+009 1.000e+000 1.458e-001 7.593e-005 
9.464e-005 2.702e+006 1.517e+009 1.000e+000 1.487e-001 7.595e-005 
9.466e-005 2.702e+006 1.517e+009 1.000e+000 1.457e-001 7.597e-005 
9.468e-005 2.703e+006 1.517e+009 1.000e+000 1.463e-001 7.598e-005 
9.470e-005 2.703e+006 1.517e+009 1.000e+000 1.481e-001 7.600e-005 
9.471e-005 2.704e+006 1.517e+009 1.000e+000 1.430e-001 7.601e-005 
9.473e-005 2.704e+006 1.518e+009 1.000e+000 1.438e-001 7.603e-005 
9.475e-005 2.705e+006 1.518e+009 1.000e+000 1.419e-001 7.604e-005 
9.477e-005 2.705e+006 1.519e+009 1.000e+000 1.415e-001 7.606e-005 
9.479e-005 2.706e+006 1.520e+009 1.000e+000 1.405e-001 7.607e-005 
9.481e-005 2.707e+006 1.521e+009 1.000e+000 1.405e-001 7.609e-005 
9.483e-005 2.707e+006 1.522e+009 1.000e+000 1.389e-001 7.610e-005 
9.485e-005 2.708e+006 1.523e+009 1.000e+000 1.372e-001 7.612e-005 
9.487e-005 2.708e+006 1.525e+009 1.000e+000 1.365e-001 7.613e-005 
9.489e-005 2.709e+006 1.526e+009 1.000e+000 1.355e-001 7.615e-005 
9.491e-005 2.709e+006 1.527e+009 1.000e+000 1.350e-001 7.617e-005 
9.492e-005 2.710e+006 1.527e+009 1.000e+000 1.324e-001 7.618e-005 
9.494e-005 2.711e+006 1.529e+009 1.000e+000 1.319e-001 7.620e-005 
9.496e-005 2.711e+006 1.530e+009 1.000e+000 1.300e-001 7.621e-005 
9.498e-005 2.712e+006 1.532e+009 1.000e+000 1.290e-001 7.623e-005 
9.500e-005 2.712e+006 1.534e+009 1.000e+000 1.292e-001 7.624e-005 
9.502e-005 2.712e+006 1.535e+009 1.000e+000 1.293e-001 7.626e-005 
9.504e-005 2.713e+006 1.534e+009 1.000e+000 1.283e-001 7.628e-005 
9.506e-005 2.713e+006 1.535e+009 1.000e+000 1.271e-001 7.629e-005 
9.508e-005 2.713e+006 1.537e+009 1.000e+000 1.260e-001 7.631e-005 
9.510e-005 2.714e+006 1.539e+009 1.000e+000 1.264e-001 7.633e-005 
9.512e-005 2.714e+006 1.541e+009 1.000e+000 1.239e-001 7.634e-005 
9.513e-005 2.714e+006 1.543e+009 1.000e+000 1.235e-001 7.636e-005 
9.515e-005 2.714e+006 1.545e+009 1.000e+000 1.248e-001 7.638e-005 
9.517e-005 2.714e+006 1.547e+009 1.000e+000 1.224e-001 7.640e-005 
9.519e-005 2.714e+006 1.550e+009 1.000e+000 1.216e-001 7.642e-005 
9.521e-005 2.714e+006 1.553e+009 1.000e+000 1.208e-001 7.644e-005 
9.523e-005 2.714e+006 1.552e+009 1.000e+000 1.204e-001 7.645e-005 
9.525e-005 2.714e+006 1.549e+009 1.000e+000 1.191e-001 7.647e-005 
9.527e-005 2.714e+006 1.550e+009 1.000e+000 1.197e-001 7.650e-005 
9.529e-005 2.714e+006 1.544e+009 1.000e+000 1.195e-001 7.652e-005 
9.531e-005 2.714e+006 1.541e+009 1.000e+000 1.206e-001 7.654e-005 
9.532e-005 2.713e+006 1.539e+009 1.000e+000 1.201e-001 7.656e-005 
9.534e-005 2.713e+006 1.537e+009 1.000e+000 1.168e-001 7.658e-005 
9.536e-005 2.713e+006 1.537e+009 1.000e+000 1.144e-001 7.660e-005 
9.538e-005 2.712e+006 1.538e+009 1.000e+000 1.144e-001 7.662e-005 
9.540e-005 2.712e+006 1.539e+009 1.000e+000 1.127e-001 7.665e-005 
9.542e-005 2.711e+006 1.541e+009 1.000e+000 1.129e-001 7.667e-005 
9.544e-005 2.711e+006 1.542e+009 1.000e+000 1.121e-001 7.669e-005 
9.546e-005 2.710e+006 1.544e+009 1.000e+000 1.115e-001 7.671e-005 
9.548e-005 2.710e+006 1.546e+009 1.000e+000 1.111e-001 7.673e-005 
9.550e-005 2.710e+006 1.548e+009 1.000e+000 1.102e-001 7.676e-005 
9.552e-005 2.709e+006 1.550e+009 1.000e+000 1.091e-001 7.678e-005 
9.553e-005 2.708e+006 1.552e+009 1.000e+000 1.085e-001 7.680e-005 
9.555e-005 2.708e+006 1.555e+009 1.000e+000 1.086e-001 7.682e-005 
9.557e-005 2.707e+006 1.557e+009 1.000e+000 1.080e-001 7.685e-005 
9.559e-005 2.707e+006 1.559e+009 1.000e+000 1.076e-001 7.687e-005 
9.561e-005 2.706e+006 1.562e+009 1.000e+000 1.067e-001 7.689e-005 
9.563e-005 2.706e+006 1.564e+009 1.000e+000 1.062e-001 7.692e-005 
9.565e-005 2.705e+006 1.567e+009 1.000e+000 1.047e-001 7.694e-005 
9.567e-005 2.704e+006 1.569e+009 1.000e+000 1.047e-001 7.696e-005 
9.569e-005 2.704e+006 1.572e+009 1.000e+000 1.041e-001 7.699e-005 
9.571e-005 2.703e+006 1.575e+009 1.000e+000 1.034e-001 7.701e-005 
9.573e-005 2.702e+006 1.578e+009 1.000e+000 1.019e-001 7.704e-005 
9.574e-005 2.701e+006 1.580e+009 1.000e+000 1.004e-001 7.706e-005 
9.576e-005 2.701e+006 1.583e+009 1.000e+000 1.004e-001 7.709e-005 
9.578e-005 2.700e+006 1.586e+009 1.000e+000 9.927e-002 7.711e-005 
9.580e-005 2.699e+006 1.588e+009 1.000e+000 9.897e-002 7.713e-005 
9.582e-005 2.698e+006 1.590e+009 1.000e+000 9.748e-002 7.716e-005 
9.584e-005 2.697e+006 1.591e+009 1.000e+000 9.577e-002 7.719e-005 
9.586e-005 2.696e+006 1.594e+009 1.000e+000 9.486e-002 7.721e-005 
9.588e-005 2.695e+006 1.597e+009 1.000e+000 9.424e-002 7.724e-005 
9.590e-005 2.694e+006 1.600e+009 1.000e+000 9.437e-002 7.727e-005 
9.592e-005 2.693e+006 1.603e+009 1.000e+000 9.488e-002 7.729e-005 
9.594e-005 2.691e+006 1.591e+009 1.000e+000 9.356e-002 7.732e-005 
9.595e-005 2.690e+006 1.591e+009 1.000e+000 9.204e-002 7.735e-005 
9.597e-005 2.689e+006 1.593e+009 1.000e+000 9.160e-002 7.738e-005 
9.599e-005 2.687e+006 1.595e+009 1.000e+000 8.961e-002 7.741e-005 
9.601e-005 2.686e+006 1.598e+009 1.000e+000 8.837e-002 7.743e-005 
9.603e-005 2.685e+006 1.601e+009 1.000e+000 8.784e-002 7.746e-005 
9.605e-005 2.683e+006 1.604e+009 1.000e+000 8.576e-002 7.749e-005 
9.607e-005 2.682e+006 1.607e+009 1.000e+000 8.386e-002 7.752e-005 
9.609e-005 2.680e+006 1.611e+009 1.000e+000 8.472e-002 7.755e-005 
9.611e-005 2.679e+006 1.614e+009 1.000e+000 8.236e-002 7.758e-005 
9.613e-005 2.677e+006 1.618e+009 1.000e+000 8.186e-002 7.761e-005 
9.615e-005 2.676e+006 1.620e+009 1.000e+000 8.036e-002 7.764e-005 
9.616e-005 2.674e+006 1.622e+009 1.000e+000 8.424e-002 7.767e-005 
9.618e-005 2.672e+006 1.624e+009 1.000e+000 8.364e-002 7.770e-005 
9.620e-005 2.670e+006 1.628e+009 1.000e+000 8.475e-002 7.773e-005 
9.622e-005 2.669e+006 1.633e+009 1.000e+000 8.497e-002 7.776e-005 
9.624e-005 2.667e+006 1.621e+009 1.000e+000 8.268e-002 7.780e-005 
9.626e-005 2.665e+006 1.610e+009 1.000e+000 8.314e-002 7.783e-005 
9.628e-005 2.663e+006 1.607e+009 1.000e+000 8.188e-002 7.786e-005 
9.630e-005 2.661e+006 1.607e+009 1.000e+000 8.420e-002 7.789e-005 
9.632e-005 2.659e+006 1.607e+009 1.000e+000 8.420e-002 7.793e-005 
9.634e-005 2.657e+006 1.608e+009 1.000e+000 8.272e-002 7.796e-005 
9.635e-005 2.655e+006 1.609e+009 1.000e+000 8.437e-002 7.799e-005 
9.637e-005 2.654e+006 1.610e+009 1.000e+000 8.472e-002 7.802e-005 
9.639e-005 2.652e+006 1.612e+009 1.000e+000 8.389e-002 7.805e-005 
9.641e-005 2.650e+006 1.614e+009 1.000e+000 8.502e-002 7.808e-005 
9.643e-005 2.649e+006 1.616e+009 1.000e+000 8.361e-002 7.811e-005 
9.645e-005 2.647e+006 1.619e+009 1.000e+000 8.351e-002 7.814e-005 
9.647e-005 2.646e+006 1.621e+009 1.000e+000 8.414e-002 7.817e-005 
9.649e-005 2.644e+006 1.624e+009 1.000e+000 8.535e-002 7.820e-005 
9.651e-005 2.643e+006 1.627e+009 1.000e+000 8.592e-002 7.823e-005 
9.653e-005 2.642e+006 1.630e+009 1.000e+000 8.436e-002 7.826e-005 
9.655e-005 2.640e+006 1.633e+009 1.000e+000 8.082e-002 7.829e-005 
9.656e-005 2.639e+006 1.630e+009 1.000e+000 8.322e-002 7.831e-005 
9.658e-005 2.637e+006 1.629e+009 1.000e+000 7.906e-002 7.834e-005 
9.660e-005 2.636e+006 1.630e+009 1.000e+000 8.489e-002 7.837e-005 
9.662e-005 2.634e+006 1.631e+009 1.000e+000 8.138e-002 7.840e-005 
9.664e-005 2.633e+006 1.634e+009 1.000e+000 7.920e-002 7.843e-005 
9.666e-005 2.631e+006 1.636e+009 1.000e+000 8.081e-002 7.846e-005 
9.668e-005 2.630e+006 1.638e+009 1.000e+000 8.100e-002 7.849e-005 
9.670e-005 2.629e+006 1.641e+009 1.000e+000 8.278e-002 7.852e-005 
9.672e-005 2.628e+006 1.644e+009 1.000e+000 8.100e-002 7.854e-005 
9.674e-005 2.626e+006 1.646e+009 1.000e+000 8.345e-002 7.857e-005 
9.676e-005 2.625e+006 1.649e+009 1.000e+000 8.216e-002 7.860e-005 
9.677e-005 2.624e+006 1.650e+009 1.000e+000 8.086e-002 7.863e-005 
9.679e-005 2.623e+006 1.651e+009 1.000e+000 8.234e-002 7.865e-005 
9.681e-005 2.622e+006 1.654e+009 1.000e+000 8.610e-002 7.868e-005 
9.683e-005 2.620e+006 1.656e+009 1.000e+000 8.374e-002 7.871e-005 
9.685e-005 2.619e+006 1.658e+009 1.000e+000 7.941e-002 7.874e-005 
9.687e-005 2.618e+006 1.661e+009 1.000e+000 8.425e-002 7.876e-005 
9.689e-005 2.616e+006 1.663e+009 1.000e+000 8.071e-002 7.879e-005 
9.691e-005 2.615e+006 1.666e+009 1.000e+000 8.303e-002 7.882e-005 
9.693e-005 2.614e+006 1.669e+009 1.000e+000 8.013e-002 7.885e-005 
9.695e-005 2.613e+006 1.672e+009 1.000e+000 8.294e-002 7.887e-005 
9.697e-005 2.612e+006 1.676e+009 1.000e+000 7.878e-002 7.890e-005 
9.698e-005 2.610e+006 1.668e+009 1.000e+000 8.368e-002 7.893e-005 
9.700e-005 2.609e+006 1.659e+009 1.000e+000 8.100e-002 7.896e-005 
9.702e-005 2.607e+006 1.660e+009 1.000e+000 8.374e-002 7.899e-005 
9.704e-005 2.605e+006 1.662e+009 1.000e+000 8.207e-002 7.902e-005 
9.706e-005 2.604e+006 1.665e+009 1.000e+000 7.927e-002 7.905e-005 
9.708e-005 2.603e+006 1.668e+009 1.000e+000 8.131e-002 7.908e-005 
9.710e-005 2.601e+006 1.672e+009 1.000e+000 8.120e-002 7.911e-005 
9.712e-005 2.600e+006 1.674e+009 1.000e+000 7.866e-002 7.914e-005 
9.714e-005 2.598e+006 1.678e+009 1.000e+000 7.913e-002 7.917e-005 
9.716e-005 2.597e+006 1.681e+009 1.000e+000 7.700e-002 7.919e-005 
9.718e-005 2.596e+006 1.684e+009 1.000e+000 8.086e-002 7.922e-005 
9.719e-005 2.595e+006 1.686e+009 1.000e+000 7.696e-002 7.925e-005 
9.721e-005 2.594e+006 1.687e+009 1.000e+000 7.506e-002 7.928e-005 
9.723e-005 2.592e+006 1.690e+009 1.000e+000 7.562e-002 7.930e-005 
9.725e-005 2.591e+006 1.691e+009 1.000e+000 7.571e-002 7.933e-005 
9.727e-005 2.590e+006 1.693e+009 1.000e+000 7.488e-002 7.936e-005 
9.729e-005 2.589e+006 1.696e+009 1.000e+000 7.434e-002 7.938e-005 
9.731e-005 2.588e+006 1.697e+009 1.000e+000 7.695e-002 7.941e-005 
9.733e-005 2.587e+006 1.697e+009 1.000e+000 7.379e-002 7.944e-005 
9.735e-005 2.586e+006 1.699e+009 1.000e+000 7.659e-002 7.946e-005 
9.737e-005 2.585e+006 1.699e+009 1.000e+000 8.046e-002 7.949e-005 
9.738e-005 2.584e+006 1.701e+009 1.000e+000 7.093e-002 7.951e-005 
9.740e-005 2.583e+006 1.702e+009 1.000e+000 7.384e-002 7.954e-005 
9.742e-005 2.582e+006 1.704e+009 1.000e+000 7.721e-002 7.957e-005 
9.744e-005 2.581e+006 1.706e+009 1.000e+000 7.746e-002 7.959e-005 
9.746e-005 2.580e+006 1.709e+009 1.000e+000 7.706e-002 7.962e-005 
9.748e-005 2.579e+006 1.711e+009 1.000e+000 7.561e-002 7.965e-005 
9.750e-005 2.578e+006 1.713e+009 1.000e+000 7.622e-002 7.967e-005 
9.752e-005 2.577e+006 1.716e+009 1.000e+000 7.309e-002 7.970e-005 
9.754e-005 2.575e+006 1.718e+009 1.000e+000 7.387e-002 7.972e-005 
9.756e-005 2.574e+006 1.721e+009 1.000e+000 7.580e-002 7.975e-005 
9.758e-005 2.573e+006 1.724e+009 1.000e+000 7.655e-002 7.978e-005 
9.759e-005 2.572e+006 1.726e+009 1.000e+000 7.721e-002 7.980e-005 
9.761e-005 2.572e+006 1.729e+009 1.000e+000 7.376e-002 7.983e-005 
9.763e-005 2.571e+006 1.732e+009 1.000e+000 7.433e-002 7.985e-005 
9.765e-005 2.570e+006 1.735e+009 1.000e+000 7.397e-002 7.988e-005 
9.767e-005 2.569e+006 1.737e+009 1.000e+000 7.823e-002 7.990e-005 
9.769e-005 2.568e+006 1.737e+009 1.000e+000 7.793e-002 7.993e-005 
9.771e-005 2.567e+006 1.739e+009 1.000e+000 7.581e-002 7.996e-005 
9.773e-005 2.566e+006 1.742e+009 1.000e+000 7.739e-002 7.998e-005 
9.775e-005 2.565e+006 1.744e+009 1.000e+000 7.594e-002 8.001e-005 
9.777e-005 2.564e+006 1.747e+009 1.000e+000 7.742e-002 8.003e-005 
9.779e-005 2.563e+006 1.749e+009 1.000e+000 7.949e-002 8.006e-005 
9.780e-005 2.563e+006 1.752e+009 1.000e+000 8.060e-002 8.008e-005 
9.782e-005 2.562e+006 1.755e+009 1.000e+000 7.495e-002 8.010e-005 
9.784e-005 2.561e+006 1.758e+009 1.000e+000 7.675e-002 8.013e-005 
9.786e-005 2.561e+006 1.761e+009 1.000e+000 7.679e-002 8.015e-005 
9.788e-005 2.560e+006 1.764e+009 1.000e+000 7.819e-002 8.017e-005 
9.790e-005 2.560e+006 1.768e+009 1.000e+000 7.878e-002 8.020e-005 
9.792e-005 2.559e+006 1.771e+009 1.000e+000 7.669e-002 8.022e-005 
9.794e-005 2.559e+006 1.775e+009 1.000e+000 8.318e-002 8.024e-005 
9.796e-005 2.559e+006 1.778e+009 1.000e+000 8.028e-002 8.026e-005 
9.798e-005 2.558e+006 1.781e+009 1.000e+000 7.922e-002 8.028e-005 
9.800e-005 2.558e+006 1.784e+009 1.000e+000 7.633e-002 8.030e-005 
9.801e-005 2.558e+006 1.787e+009 1.000e+000 7.473e-002 8.032e-005 
9.803e-005 2.558e+006 1.790e+009 1.000e+000 7.733e-002 8.034e-005 
9.805e-005 2.558e+006 1.793e+009 1.000e+000 8.101e-002 8.036e-005 
9.807e-005 2.558e+006 1.796e+009 1.000e+000 8.140e-002 8.038e-005 
9.809e-005 2.558e+006 1.799e+009 1.000e+000 7.801e-002 8.040e-005 
9.811e-005 2.558e+006 1.801e+009 1.000e+000 8.046e-002 8.042e-005 
9.813e-005 2.558e+006 1.803e+009 1.000e+000 7.571e-002 8.044e-005 
9.815e-005 2.558e+006 1.805e+009 1.000e+000 7.767e-002 8.046e-005 
9.817e-005 2.558e+006 1.807e+009 1.000e+000 7.900e-002 8.047e-005 
9.819e-005 2.558e+006 1.810e+009 1.000e+000 8.265e-002 8.049e-005 
9.821e-005 2.558e+006 1.812e+009 1.000e+000 7.996e-002 8.051e-005 
9.822e-005 2.558e+006 1.814e+009 1.000e+000 8.105e-002 8.053e-005 
9.824e-005 2.558e+006 1.817e+009 1.000e+000 8.112e-002 8.055e-005 
9.826e-005 2.558e+006 1.819e+009 1.000e+000 7.599e-002 8.057e-005 
9.828e-005 2.558e+006 1.822e+009 1.000e+000 8.499e-002 8.059e-005 
9.830e-005 2.559e+006 1.818e+009 1.000e+000 8.382e-002 8.060e-005 
9.832e-005 2.558e+006 1.816e+009 1.000e+000 7.859e-002 8.062e-005 
9.834e-005 2.558e+006 1.817e+009 1.000e+000 7.934e-002 8.064e-005 
9.836e-005 2.558e+006 1.818e+009 1.000e+000 7.851e-002 8.066e-005 
9.838e-005 2.558e+006 1.820e+009 1.000e+000 7.894e-002 8.068e-005 
9.840e-005 2.558e+006 1.821e+009 1.000e+000 7.886e-002 8.070e-005 
9.841e-005 2.558e+006 1.822e+009 1.000e+000 8.495e-002 8.072e-005 
9.843e-005 2.558e+006 1.824e+009 1.000e+000 7.789e-002 8.074e-005 
9.845e-005 2.557e+006 1.826e+009 1.000e+000 8.074e-002 8.076e-005 
9.847e-005 2.557e+006 1.827e+009 1.000e+000 7.840e-002 8.079e-005 
9.849e-005 2.557e+006 1.829e+009 1.000e+000 7.857e-002 8.081e-005 
9.851e-005 2.557e+006 1.830e+009 1.000e+000 7.900e-002 8.083e-005 
9.853e-005 2.556e+006 1.832e+009 1.000e+000 7.485e-002 8.085e-005 
9.855e-005 2.556e+006 1.834e+009 1.000e+000 8.134e-002 8.087e-005 
9.857e-005 2.556e+006 1.836e+009 1.000e+000 7.424e-002 8.089e-005 
9.859e-005 2.556e+006 1.838e+009 1.000e+000 8.006e-002 8.091e-005 
9.861e-005 2.555e+006 1.840e+009 1.000e+000 8.267e-002 8.093e-005 
9.862e-005 2.555e+006 1.843e+009 1.000e+000 8.226e-002 8.095e-005 
9.864e-005 2.555e+006 1.845e+009 1.000e+000 8.464e-002 8.097e-005 
9.866e-005 2.554e+006 1.847e+009 1.000e+000 8.476e-002 8.100e-005 
9.868e-005 2.554e+006 1.850e+009 1.000e+000 8.509e-002 8.102e-005 
9.870e-005 2.554e+006 1.852e+009 1.000e+000 8.668e-002 8.104e-005 
9.872e-005 2.553e+006 1.855e+009 1.000e+000 8.912e-002 8.106e-005 
9.874e-005 2.553e+006 1.857e+009 1.000e+000 8.815e-002 8.108e-005 
9.876e-005 2.552e+006 1.860e+009 1.000e+000 8.795e-002 8.111e-005 
9.878e-005 2.552e+006 1.862e+009 1.000e+000 9.557e-002 8.113e-005 
9.880e-005 2.551e+006 1.863e+009 1.000e+000 9.376e-002 8.115e-005 
9.882e-005 2.551e+006 1.865e+009 1.000e+000 9.223e-002 8.117e-005 
9.883e-005 2.550e+006 1.867e+009 1.000e+000 9.739e-002 8.120e-005 
9.885e-005 2.549e+006 1.868e+009 1.000e+000 1.004e-001 8.122e-005 
9.887e-005 2.549e+006 1.866e+009 1.000e+000 9.672e-002 8.124e-005 
9.889e-005 2.548e+006 1.857e+009 1.000e+000 1.018e-001 8.127e-005 
9.891e-005 2.547e+006 1.855e+009 1.000e+000 1.007e-001 8.129e-005 
9.893e-005 2.546e+006 1.855e+009 1.000e+000 9.977e-002 8.132e-005 
9.895e-005 2.546e+006 1.854e+009 1.000e+000 1.032e-001 8.134e-005 
9.897e-005 2.545e+006 1.855e+009 1.000e+000 1.032e-001 8.137e-005 
9.899e-005 2.544e+006 1.855e+009 1.000e+000 1.083e-001 8.139e-005 
9.901e-005 2.544e+006 1.856e+009 1.000e+000 1.007e-001 8.141e-005 
9.903e-005 2.543e+006 1.857e+009 1.000e+000 9.987e-002 8.144e-005 
9.904e-005 2.542e+006 1.859e+009 1.000e+000 9.926e-002 8.146e-005 
9.906e-005 2.542e+006 1.861e+009 1.000e+000 1.019e-001 8.148e-005 
9.908e-005 2.541e+006 1.862e+009 1.000e+000 1.065e-001 8.151e-005 
9.910e-005 2.540e+006 1.864e+009 1.000e+000 1.025e-001 8.153e-005 
9.912e-005 2.540e+006 1.866e+009 1.000e+000 9.816e-002 8.155e-005 
9.914e-005 2.539e+006 1.868e+009 1.000e+000 1.066e-001 8.158e-005 
9.916e-005 2.539e+006 1.870e+009 1.000e+000 1.087e-001 8.160e-005 
9.918e-005 2.538e+006 1.872e+009 1.000e+000 1.094e-001 8.162e-005 
9.920e-005 2.537e+006 1.874e+009 1.000e+000 1.091e-001 8.165e-005 
9.922e-005 2.537e+006 1.875e+009 1.000e+000 1.074e-001 8.167e-005 
9.924e-005 2.536e+006 1.877e+009 1.000e+000 1.070e-001 8.169e-005 
9.925e-005 2.536e+006 1.879e+009 1.000e+000 1.097e-001 8.172e-005 
9.927e-005 2.535e+006 1.882e+009 1.000e+000 1.109e-001 8.174e-005 
9.929e-005 2.534e+006 1.884e+009 1.000e+000 1.127e-001 8.176e-005 
9.931e-005 2.533e+006 1.886e+009 1.000e+000 1.140e-001 8.179e-005 
9.933e-005 2.533e+006 1.888e+009 1.000e+000 1.140e-001 8.181e-005 
9.935e-005 2.532e+006 1.890e+009 1.000e+000 1.108e-001 8.184e-005 
9.937e-005 2.531e+006 1.893e+009 1.000e+000 1.117e-001 8.186e-005 
9.939e-005 2.530e+006 1.895e+009 1.000e+000 1.111e-001 8.189e-005 
9.941e-005 2.529e+006 1.897e+009 1.000e+000 1.171e-001 8.191e-005 
9.943e-005 2.529e+006 1.900e+009 1.000e+000 1.168e-001 8.194e-005 
9.945e-005 2.528e+006 1.902e+009 1.000e+000 1.210e-001 8.196e-005 
9.946e-005 2.527e+006 1.904e+009 1.000e+000 1.227e-001 8.199e-005 
9.948e-005 2.526e+006 1.906e+009 1.000e+000 1.219e-001 8.201e-005 
9.950e-005 2.525e+006 1.909e+009 1.000e+000 1.225e-001 8.204e-005 
9.952e-005 2.524e+006 1.894e+009 1.000e+000 1.249e-001 8.206e-005 
9.954e-005 2.523e+006 1.888e+009 1.000e+000 1.213e-001 8.209e-005 
9.956e-005 2.522e+006 1.884e+009 1.000e+000 1.242e-001 8.212e-005 
9.958e-005 2.520e+006 1.798e+009 1.000e+000 8.467e-002 8.215e-005 
9.960e-005 2.519e+006 1.797e+009 1.000e+000 8.454e-002 8.217e-005 
9.962e-005 2.518e+006 1.794e+009 1.000e+000 8.320e-002 8.220e-005 
9.964e-005 2.517e+006 1.787e+009 1.000e+000 7.791e-002 8.223e-005 
9.965e-005 2.516e+006 1.782e+009 1.000e+000 7.570e-002 8.225e-005 
9.967e-005 2.515e+006 1.779e+009 1.000e+000 7.438e-002 8.228e-005 
9.969e-005 2.514e+006 1.777e+009 1.000e+000 7.244e-002 8.231e-005 
9.971e-005 2.513e+006 1.776e+009 1.000e+000 7.365e-002 8.233e-005 
9.973e-005 2.512e+006 1.776e+009 1.000e+000 7.530e-002 8.236e-005 
9.975e-005 2.510e+006 1.775e+009 1.000e+000 7.326e-002 8.239e-005 
9.977e-005 2.509e+006 1.774e+009 1.000e+000 7.529e-002 8.241e-005 
9.979e-005 2.508e+006 1.774e+009 1.000e+000 7.462e-002 8.244e-005 
9.981e-005 2.507e+006 1.773e+009 1.000e+000 7.131e-002 8.247e-005 
9.983e-005 2.506e+006 1.768e+009 1.000e+000 7.179e-002 8.249e-005 
9.985e-005 2.505e+006 1.764e+009 1.000e+000 7.181e-002 8.252e-005 
9.986e-005 2.504e+006 1.760e+009 1.000e+000 7.139e-002 8.255e-005 
9.988e-005 2.502e+006 1.754e+009 1.000e+000 7.263e-002 8.258e-005 
9.990e-005 2.501e+006 1.750e+009 1.000e+000 7.486e-002 8.260e-005 
9.992e-005 2.500e+006 1.732e+009 1.000e+000 7.445e-002 8.263e-005 
9.994e-005 2.498e+006 1.725e+009 1.000e+000 7.347e-002 8.266e-005 
9.996e-005 2.497e+006 1.727e+009 1.000e+000 7.305e-002 8.269e-005 
9.998e-005 2.496e+006 1.728e+009 1.000e+000 7.276e-002 8.272e-005 
1.000e-004 2.494e+006 1.730e+009 1.000e+000 7.324e-002 8.275e-005 
1.000e-004 2.493e+006 1.732e+009 1.000e+000 7.221e-002 8.277e-005 
1.000e-004 2.492e+006 1.735e+009 1.000e+000 7.168e-002 8.280e-005 
1.001e-004 2.491e+006 1.737e+009 1.000e+000 6.974e-002 8.283e-005 
1.001e-004 2.489e+006 1.739e+009 1.000e+000 7.272e-002 8.286e-005 
1.001e-004 2.488e+006 1.741e+009 1.000e+000 7.276e-002 8.288e-005 
1.001e-004 2.487e+006 1.744e+009 1.000e+000 7.215e-002 8.291e-005 
1.001e-004 2.486e+006 1.746e+009 1.000e+000 7.302e-002 8.294e-005 
1.002e-004 2.484e+006 1.748e+009 1.000e+000 7.285e-002 8.297e-005 
1.002e-004 2.483e+006 1.746e+009 1.000e+000 6.835e-002 8.299e-005 
1.002e-004 2.482e+006 1.738e+009 1.000e+000 7.025e-002 8.302e-005 
1.002e-004 2.480e+006 1.737e+009 1.000e+000 7.210e-002 8.305e-005 
1.002e-004 2.479e+006 1.736e+009 1.000e+000 6.987e-002 8.308e-005 
1.002e-004 2.477e+006 1.736e+009 1.000e+000 7.286e-002 8.311e-005 
1.003e-004 2.476e+006 1.737e+009 1.000e+000 7.170e-002 8.314e-005 
1.003e-004 2.474e+006 1.738e+009 1.000e+000 7.174e-002 8.317e-005 
1.003e-004 2.473e+006 1.739e+009 1.000e+000 7.446e-002 8.320e-005 
1.003e-004 2.471e+006 1.738e+009 1.000e+000 7.116e-002 8.323e-005 
1.003e-004 2.470e+006 1.740e+009 1.000e+000 7.780e-002 8.326e-005 
1.004e-004 2.468e+006 1.742e+009 1.000e+000 8.412e-002 8.329e-005 
1.004e-004 2.467e+006 1.744e+009 1.000e+000 8.823e-002 8.332e-005 
1.004e-004 2.465e+006 1.748e+009 1.000e+000 9.898e-002 8.335e-005 
1.004e-004 2.463e+006 1.721e+009 1.000e+000 9.110e-002 8.338e-005 
1.004e-004 2.461e+006 1.720e+009 1.000e+000 9.792e-002 8.341e-005 
1.005e-004 2.460e+006 1.719e+009 1.000e+000 9.874e-002 8.344e-005 
1.005e-004 2.458e+006 1.718e+009 1.000e+000 1.002e-001 8.347e-005 
1.005e-004 2.457e+006 1.717e+009 1.000e+000 1.043e-001 8.350e-005 
1.005e-004 2.455e+006 1.717e+009 1.000e+000 1.046e-001 8.353e-005 
1.005e-004 2.454e+006 1.711e+009 1.000e+000 1.133e-001 8.356e-005 
1.006e-004 2.452e+006 1.577e+009 1.000e+000 1.136e-001 8.359e-005 
1.006e-004 2.451e+006 1.570e+009 1.000e+000 1.154e-001 8.362e-005 
1.006e-004 2.449e+006 1.568e+009 1.000e+000 1.241e-001 8.365e-005 
1.006e-004 2.448e+006 1.505e+009 1.000e+000 9.167e-002 8.368e-005 
1.006e-004 2.446e+006 1.501e+009 1.000e+000 9.262e-002 8.371e-005 
1.006e-004 2.444e+006 1.498e+009 1.000e+000 9.418e-002 8.374e-005 
1.007e-004 2.443e+006 1.495e+009 1.000e+000 9.241e-002 8.377e-005 
1.007e-004 2.441e+006 1.492e+009 1.000e+000 9.384e-002 8.380e-005 
1.007e-004 2.439e+006 1.490e+009 1.000e+000 9.207e-002 8.383e-005 
1.007e-004 2.438e+006 1.487e+009 1.000e+000 9.531e-002 8.386e-005 
1.007e-004 2.436e+006 1.485e+009 1.000e+000 9.396e-002 8.389e-005 
1.008e-004 2.435e+006 1.484e+009 1.000e+000 9.510e-002 8.392e-005 
1.008e-004 2.433e+006 1.482e+009 1.000e+000 9.382e-002 8.395e-005 
1.008e-004 2.432e+006 1.480e+009 1.000e+000 9.663e-002 8.398e-005 
1.008e-004 2.430e+006 1.479e+009 1.000e+000 9.537e-002 8.401e-005 
1.008e-004 2.429e+006 1.478e+009 1.000e+000 9.489e-002 8.404e-005 
1.009e-004 2.428e+006 1.478e+009 1.000e+000 9.727e-002 8.407e-005 
1.009e-004 2.426e+006 1.477e+009 1.000e+000 9.573e-002 8.410e-005 
1.009e-004 2.425e+006 1.476e+009 1.000e+000 9.632e-002 8.412e-005 
1.009e-004 2.423e+006 1.474e+009 1.000e+000 9.629e-002 8.415e-005 
1.009e-004 2.422e+006 1.474e+009 1.000e+000 9.680e-002 8.418e-005 
1.010e-004 2.421e+006 1.473e+009 1.000e+000 9.484e-002 8.421e-005 
1.010e-004 2.419e+006 1.472e+009 1.000e+000 9.392e-002 8.424e-005 
1.010e-004 2.418e+006 1.471e+009 1.000e+000 9.286e-002 8.427e-005 
1.010e-004 2.417e+006 1.471e+009 1.000e+000 9.521e-002 8.429e-005 
1.010e-004 2.415e+006 1.471e+009 1.000e+000 9.192e-002 8.432e-005 
1.010e-004 2.414e+006 1.470e+009 1.000e+000 9.189e-002 8.435e-005 
1.011e-004 2.413e+006 1.470e+009 1.000e+000 9.178e-002 8.438e-005 
1.011e-004 2.412e+006 1.470e+009 1.000e+000 9.195e-002 8.441e-005 
1.011e-004 2.410e+006 1.470e+009 1.000e+000 8.905e-002 8.443e-005 
1.011e-004 2.409e+006 1.468e+009 1.000e+000 9.110e-002 8.446e-005 
1.011e-004 2.408e+006 1.467e+009 1.000e+000 8.966e-002 8.449e-005 
1.012e-004 2.407e+006 1.467e+009 1.000e+000 8.972e-002 8.451e-005 
1.012e-004 2.406e+006 1.467e+009 1.000e+000 8.796e-002 8.454e-005 
1.012e-004 2.405e+006 1.468e+009 1.000e+000 8.855e-002 8.457e-005 
1.012e-004 2.404e+006 1.468e+009 1.000e+000 8.834e-002 8.459e-005 
1.012e-004 2.403e+006 1.469e+009 1.000e+000 8.743e-002 8.461e-005 
1.013e-004 2.403e+006 1.469e+009 1.000e+000 8.901e-002 8.464e-005 
1.013e-004 2.402e+006 1.469e+009 1.000e+000 8.780e-002 8.466e-005 
1.013e-004 2.401e+006 1.470e+009 1.000e+000 9.087e-002 8.469e-005 
1.013e-004 2.400e+006 1.471e+009 1.000e+000 8.723e-002 8.471e-005 
1.013e-004 2.399e+006 1.473e+009 1.000e+000 8.890e-002 8.474e-005 
1.014e-004 2.398e+006 1.474e+009 1.000e+000 8.875e-002 8.476e-005 
1.014e-004 2.398e+006 1.476e+009 1.000e+000 8.987e-002 8.479e-005 
1.014e-004 2.397e+006 1.478e+009 1.000e+000 9.120e-002 8.481e-005 
1.014e-004 2.396e+006 1.478e+009 1.000e+000 9.029e-002 8.484e-005 
1.014e-004 2.395e+006 1.479e+009 1.000e+000 9.163e-002 8.486e-005 
1.014e-004 2.394e+006 1.480e+009 1.000e+000 9.298e-002 8.489e-005 
1.015e-004 2.393e+006 1.482e+009 1.000e+000 9.362e-002 8.491e-005 
1.015e-004 2.392e+006 1.482e+009 1.000e+000 9.345e-002 8.494e-005 
1.015e-004 2.392e+006 1.481e+009 1.000e+000 9.118e-002 8.496e-005 
1.015e-004 2.391e+006 1.480e+009 1.000e+000 8.931e-002 8.499e-005 
1.015e-004 2.390e+006 1.475e+009 1.000e+000 8.755e-002 8.501e-005 
1.016e-004 2.389e+006 1.475e+009 1.000e+000 8.744e-002 8.504e-005 
1.016e-004 2.388e+006 1.475e+009 1.000e+000 8.866e-002 8.507e-005 
1.016e-004 2.387e+006 1.476e+009 1.000e+000 8.788e-002 8.509e-005 
1.016e-004 2.386e+006 1.477e+009 1.000e+000 8.708e-002 8.512e-005 
1.016e-004 2.385e+006 1.478e+009 1.000e+000 8.600e-002 8.514e-005 
1.017e-004 2.384e+006 1.480e+009 1.000e+000 8.818e-002 8.517e-005 
1.017e-004 2.383e+006 1.481e+009 1.000e+000 8.831e-002 8.520e-005 
1.017e-004 2.382e+006 1.483e+009 1.000e+000 8.840e-002 8.522e-005 
1.017e-004 2.380e+006 1.484e+009 1.000e+000 8.771e-002 8.525e-005 
1.017e-004 2.379e+006 1.486e+009 1.000e+000 8.733e-002 8.528e-005 
1.018e-004 2.378e+006 1.487e+009 1.000e+000 8.803e-002 8.530e-005 
1.018e-004 2.377e+006 1.489e+009 1.000e+000 8.780e-002 8.533e-005 
1.018e-004 2.376e+006 1.491e+009 1.000e+000 8.836e-002 8.536e-005 
1.018e-004 2.375e+006 1.491e+009 1.000e+000 8.838e-002 8.539e-005 
1.018e-004 2.374e+006 1.492e+009 1.000e+000 8.707e-002 8.541e-005 
1.018e-004 2.373e+006 1.493e+009 1.000e+000 8.886e-002 8.544e-005 
1.019e-004 2.372e+006 1.494e+009 1.000e+000 8.893e-002 8.546e-005 
1.019e-004 2.371e+006 1.494e+009 1.000e+000 8.926e-002 8.549e-005 
1.019e-004 2.370e+006 1.496e+009 1.000e+000 8.907e-002 8.551e-005 
1.019e-004 2.369e+006 1.498e+009 1.000e+000 9.041e-002 8.554e-005 
1.019e-004 2.368e+006 1.500e+009 1.000e+000 9.029e-002 8.556e-005 
1.020e-004 2.367e+006 1.502e+009 1.000e+000 9.087e-002 8.559e-005 
1.020e-004 2.366e+006 1.505e+009 1.000e+000 9.117e-002 8.561e-005 
1.020e-004 2.366e+006 1.507e+009 1.000e+000 8.999e-002 8.564e-005 
1.020e-004 2.365e+006 1.509e+009 1.000e+000 8.971e-002 8.566e-005 
1.020e-004 2.364e+006 1.512e+009 1.000e+000 9.302e-002 8.569e-005 
1.021e-004 2.363e+006 1.514e+009 1.000e+000 9.120e-002 8.571e-005 
1.021e-004 2.362e+006 1.516e+009 1.000e+000 9.134e-002 8.574e-005 
1.021e-004 2.361e+006 1.519e+009 1.000e+000 9.237e-002 8.576e-005 
1.021e-004 2.361e+006 1.522e+009 1.000e+000 8.913e-002 8.579e-005 
1.021e-004 2.360e+006 1.524e+009 1.000e+000 9.439e-002 8.581e-005 
1.022e-004 2.359e+006 1.527e+009 1.000e+000 9.437e-002 8.584e-005 
1.022e-004 2.358e+006 1.530e+009 1.000e+000 9.274e-002 8.586e-005 
1.022e-004 2.357e+006 1.533e+009 1.000e+000 9.638e-002 8.589e-005 
1.022e-004 2.356e+006 1.535e+009 1.000e+000 9.674e-002 8.591e-005 
1.022e-004 2.355e+006 1.538e+009 1.000e+000 9.765e-002 8.594e-005 
1.022e-004 2.354e+006 1.542e+009 1.000e+000 9.851e-002 8.597e-005 
1.023e-004 2.353e+006 1.545e+009 1.000e+000 9.874e-002 8.599e-005 
1.023e-004 2.352e+006 1.546e+009 1.000e+000 1.006e-001 8.602e-005 
1.023e-004 2.351e+006 1.548e+009 1.000e+000 9.954e-002 8.605e-005 
1.023e-004 2.350e+006 1.548e+009 1.000e+000 1.015e-001 8.607e-005 
1.023e-004 2.348e+006 1.539e+009 1.000e+000 9.369e-002 8.610e-005 
1.024e-004 2.347e+006 1.534e+009 1.000e+000 9.608e-002 8.613e-005 
1.024e-004 2.346e+006 1.529e+009 1.000e+000 9.768e-002 8.616e-005 
1.024e-004 2.345e+006 1.527e+009 1.000e+000 9.231e-002 8.619e-005 
1.024e-004 2.343e+006 1.528e+009 1.000e+000 9.369e-002 8.621e-005 
1.024e-004 2.342e+006 1.530e+009 1.000e+000 9.652e-002 8.624e-005 
1.025e-004 2.340e+006 1.527e+009 1.000e+000 9.556e-002 8.627e-005 
1.025e-004 2.339e+006 1.527e+009 1.000e+000 9.405e-002 8.630e-005 
1.025e-004 2.338e+006 1.529e+009 1.000e+000 9.817e-002 8.633e-005 
1.025e-004 2.337e+006 1.531e+009 1.000e+000 9.896e-002 8.635e-005 
1.025e-004 2.336e+006 1.534e+009 1.000e+000 1.017e-001 8.638e-005 
1.026e-004 2.336e+006 1.536e+009 1.000e+000 9.642e-002 8.640e-005 
1.026e-004 2.335e+006 1.538e+009 1.000e+000 9.506e-002 8.642e-005 
1.026e-004 2.335e+006 1.540e+009 1.000e+000 9.621e-002 8.644e-005 
1.026e-004 2.334e+006 1.542e+009 1.000e+000 9.837e-002 8.647e-005 
1.026e-004 2.334e+006 1.545e+009 1.000e+000 1.019e-001 8.649e-005 
1.026e-004 2.333e+006 1.548e+009 1.000e+000 9.703e-002 8.651e-005 
1.027e-004 2.333e+006 1.551e+009 1.000e+000 9.756e-002 8.653e-005 
1.027e-004 2.333e+006 1.553e+009 1.000e+000 9.934e-002 8.655e-005 
1.027e-004 2.332e+006 1.556e+009 1.000e+000 1.003e-001 8.657e-005 
1.027e-004 2.332e+006 1.557e+009 1.000e+000 1.056e-001 8.660e-005 
1.027e-004 2.332e+006 1.559e+009 1.000e+000 1.048e-001 8.662e-005 
1.028e-004 2.332e+006 1.561e+009 1.000e+000 1.027e-001 8.664e-005 
1.028e-004 2.331e+006 1.561e+009 1.000e+000 1.054e-001 8.666e-005 
1.028e-004 2.331e+006 1.547e+009 1.000e+000 1.017e-001 8.668e-005 
1.028e-004 2.331e+006 1.541e+009 1.000e+000 1.048e-001 8.670e-005 
1.028e-004 2.330e+006 1.538e+009 1.000e+000 1.034e-001 8.672e-005 
1.029e-004 2.330e+006 1.536e+009 1.000e+000 1.039e-001 8.675e-005 
1.029e-004 2.329e+006 1.534e+009 1.000e+000 1.019e-001 8.677e-005 
1.029e-004 2.329e+006 1.532e+009 1.000e+000 1.044e-001 8.679e-005 
1.029e-004 2.328e+006 1.531e+009 1.000e+000 9.763e-002 8.681e-005 
1.029e-004 2.328e+006 1.530e+009 1.000e+000 9.940e-002 8.683e-005 
1.030e-004 2.328e+006 1.526e+009 1.000e+000 9.800e-002 8.685e-005 
1.030e-004 2.328e+006 1.526e+009 1.000e+000 9.512e-002 8.687e-005 
1.030e-004 2.328e+006 1.526e+009 1.000e+000 9.617e-002 8.689e-005 
1.030e-004 2.328e+006 1.527e+009 1.000e+000 9.859e-002 8.691e-005 
1.030e-004 2.327e+006 1.528e+009 1.000e+000 9.659e-002 8.693e-005 
1.031e-004 2.327e+006 1.528e+009 1.000e+000 9.520e-002 8.695e-005 
1.031e-004 2.327e+006 1.529e+009 1.000e+000 9.779e-002 8.697e-005 
1.031e-004 2.327e+006 1.530e+009 1.000e+000 9.688e-002 8.699e-005 
1.031e-004 2.327e+006 1.531e+009 1.000e+000 9.863e-002 8.701e-005 
1.031e-004 2.327e+006 1.531e+009 1.000e+000 9.984e-002 8.703e-005 
1.031e-004 2.327e+006 1.532e+009 1.000e+000 9.567e-002 8.705e-005 
1.032e-004 2.326e+006 1.533e+009 1.000e+000 9.800e-002 8.707e-005 
1.032e-004 2.326e+006 1.532e+009 1.000e+000 9.866e-002 8.709e-005 
1.032e-004 2.326e+006 1.531e+009 1.000e+000 9.559e-002 8.712e-005 
1.032e-004 2.326e+006 1.531e+009 1.000e+000 9.550e-002 8.714e-005 
1.032e-004 2.325e+006 1.532e+009 1.000e+000 9.724e-002 8.716e-005 
1.033e-004 2.325e+006 1.532e+009 1.000e+000 9.645e-002 8.718e-005 
1.033e-004 2.325e+006 1.533e+009 1.000e+000 9.613e-002 8.720e-005 
1.033e-004 2.324e+006 1.534e+009 1.000e+000 9.633e-002 8.722e-005 
1.033e-004 2.324e+006 1.534e+009 1.000e+000 9.661e-002 8.724e-005 
1.033e-004 2.323e+006 1.536e+009 1.000e+000 1.009e-001 8.727e-005 
1.034e-004 2.323e+006 1.537e+009 1.000e+000 1.035e-001 8.729e-005 
1.034e-004 2.322e+006 1.538e+009 1.000e+000 1.030e-001 8.731e-005 
1.034e-004 2.322e+006 1.535e+009 1.000e+000 1.054e-001 8.733e-005 
1.034e-004 2.322e+006 1.534e+009 1.000e+000 1.015e-001 8.735e-005 
1.034e-004 2.322e+006 1.531e+009 1.000e+000 9.888e-002 8.737e-005 
1.035e-004 2.321e+006 1.526e+009 1.000e+000 9.518e-002 8.740e-005 
1.035e-004 2.321e+006 1.524e+009 1.000e+000 9.549e-002 8.742e-005 
1.035e-004 2.321e+006 1.524e+009 1.000e+000 9.656e-002 8.744e-005 
1.035e-004 2.321e+006 1.524e+009 1.000e+000 9.701e-002 8.745e-005 
1.035e-004 2.321e+006 1.524e+009 1.000e+000 9.694e-002 8.747e-005 
1.035e-004 2.321e+006 1.525e+009 1.000e+000 9.728e-002 8.749e-005 
1.036e-004 2.321e+006 1.525e+009 1.000e+000 9.484e-002 8.751e-005 
1.036e-004 2.321e+006 1.526e+009 1.000e+000 9.790e-002 8.753e-005 
1.036e-004 2.321e+006 1.527e+009 1.000e+000 9.987e-002 8.755e-005 
1.036e-004 2.321e+006 1.527e+009 1.000e+000 1.010e-001 8.757e-005 
1.036e-004 2.321e+006 1.528e+009 1.000e+000 9.984e-002 8.759e-005 
1.037e-004 2.321e+006 1.529e+009 1.000e+000 1.009e-001 8.760e-005 
1.037e-004 2.322e+006 1.531e+009 1.000e+000 1.003e-001 8.762e-005 
1.037e-004 2.322e+006 1.532e+009 1.000e+000 1.028e-001 8.764e-005 
1.037e-004 2.322e+006 1.533e+009 1.000e+000 9.823e-002 8.766e-005 
1.037e-004 2.322e+006 1.535e+009 1.000e+000 1.018e-001 8.768e-005 
1.038e-004 2.322e+006 1.530e+009 1.000e+000 9.611e-002 8.770e-005 
1.038e-004 2.322e+006 1.528e+009 1.000e+000 9.391e-002 8.771e-005 
1.038e-004 2.322e+006 1.529e+009 1.000e+000 9.175e-002 8.773e-005 
1.038e-004 2.322e+006 1.526e+009 1.000e+000 9.372e-002 8.775e-005 
1.038e-004 2.322e+006 1.525e+009 1.000e+000 9.236e-002 8.777e-005 
1.039e-004 2.322e+006 1.524e+009 1.000e+000 9.261e-002 8.779e-005 
1.039e-004 2.322e+006 1.524e+009 1.000e+000 9.242e-002 8.781e-005 
1.039e-004 2.322e+006 1.524e+009 1.000e+000 9.231e-002 8.783e-005 
1.039e-004 2.322e+006 1.525e+009 1.000e+000 9.431e-002 8.785e-005 
1.039e-004 2.322e+006 1.525e+009 1.000e+000 9.475e-002 8.787e-005 
1.039e-004 2.322e+006 1.525e+009 1.000e+000 9.344e-002 8.789e-005 
1.040e-004 2.322e+006 1.526e+009 1.000e+000 9.313e-002 8.791e-005 
1.040e-004 2.322e+006 1.526e+009 1.000e+000 9.417e-002 8.793e-005 
1.040e-004 2.322e+006 1.527e+009 1.000e+000 9.375e-002 8.794e-005 
1.040e-004 2.322e+006 1.527e+009 1.000e+000 9.417e-002 8.796e-005 
1.040e-004 2.322e+006 1.528e+009 1.000e+000 9.390e-002 8.798e-005 
1.041e-004 2.322e+006 1.529e+009 1.000e+000 9.305e-002 8.800e-005 
1.041e-004 2.322e+006 1.529e+009 1.000e+000 9.257e-002 8.802e-005 
1.041e-004 2.322e+006 1.528e+009 1.000e+000 9.391e-002 8.804e-005 
1.041e-004 2.322e+006 1.526e+009 1.000e+000 9.438e-002 8.806e-005 
1.041e-004 2.322e+006 1.524e+009 1.000e+000 9.166e-002 8.808e-005 
1.042e-004 2.321e+006 1.523e+009 1.000e+000 9.368e-002 8.810e-005 
1.042e-004 2.321e+006 1.522e+009 1.000e+000 9.539e-002 8.812e-005 
1.042e-004 2.321e+006 1.521e+009 1.000e+000 9.307e-002 8.814e-005 
1.042e-004 2.321e+006 1.520e+009 1.000e+000 9.481e-002 8.816e-005 
1.042e-004 2.321e+006 1.519e+009 1.000e+000 9.552e-002 8.818e-005 
1.043e-004 2.320e+006 1.519e+009 1.000e+000 9.566e-002 8.820e-005 
1.043e-004 2.320e+006 1.518e+009 1.000e+000 9.275e-002 8.822e-005 
1.043e-004 2.320e+006 1.518e+009 1.000e+000 9.334e-002 8.824e-005 
1.043e-004 2.320e+006 1.517e+009 1.000e+000 9.481e-002 8.826e-005 
1.043e-004 2.320e+006 1.517e+009 1.000e+000 9.489e-002 8.828e-005 
1.043e-004 2.319e+006 1.516e+009 1.000e+000 9.336e-002 8.831e-005 
1.044e-004 2.319e+006 1.516e+009 1.000e+000 9.414e-002 8.833e-005 
1.044e-004 2.319e+006 1.514e+009 1.000e+000 9.552e-002 8.835e-005 
1.044e-004 2.319e+006 1.512e+009 1.000e+000 9.271e-002 8.837e-005 
1.044e-004 2.319e+006 1.510e+009 1.000e+000 9.591e-002 8.839e-005 
1.044e-004 2.319e+006 1.508e+009 1.000e+000 9.526e-002 8.841e-005 
1.045e-004 2.319e+006 1.505e+009 1.000e+000 9.538e-002 8.842e-005 
1.045e-004 2.319e+006 1.500e+009 1.000e+000 9.409e-002 8.844e-005 
1.045e-004 2.319e+006 1.496e+009 1.000e+000 9.676e-002 8.846e-005 
1.045e-004 2.319e+006 1.491e+009 1.000e+000 9.608e-002 8.848e-005 
1.045e-004 2.319e+006 1.481e+009 1.000e+000 9.422e-002 8.850e-005 
1.046e-004 2.319e+006 1.481e+009 1.000e+000 9.700e-002 8.852e-005 
1.046e-004 2.319e+006 1.481e+009 1.000e+000 9.671e-002 8.854e-005 
1.046e-004 2.319e+006 1.481e+009 1.000e+000 9.538e-002 8.856e-005 
1.046e-004 2.319e+006 1.482e+009 1.000e+000 9.677e-002 8.857e-005 
1.046e-004 2.319e+006 1.483e+009 1.000e+000 9.599e-002 8.859e-005 
1.047e-004 2.319e+006 1.485e+009 1.000e+000 9.610e-002 8.861e-005 
1.047e-004 2.319e+006 1.486e+009 1.000e+000 9.724e-002 8.863e-005 
1.047e-004 2.319e+006 1.487e+009 1.000e+000 9.699e-002 8.865e-005 
1.047e-004 2.319e+006 1.489e+009 1.000e+000 9.553e-002 8.867e-005 
1.047e-004 2.320e+006 1.491e+009 1.000e+000 9.762e-002 8.869e-005 
1.047e-004 2.320e+006 1.492e+009 1.000e+000 9.519e-002 8.870e-005 
1.048e-004 2.320e+006 1.494e+009 1.000e+000 9.527e-002 8.872e-005 
1.048e-004 2.320e+006 1.496e+009 1.000e+000 9.755e-002 8.874e-005 
1.048e-004 2.320e+006 1.498e+009 1.000e+000 9.714e-002 8.876e-005 
1.048e-004 2.320e+006 1.499e+009 1.000e+000 9.738e-002 8.878e-005 
1.048e-004 2.320e+006 1.501e+009 1.000e+000 9.705e-002 8.879e-005 
1.049e-004 2.321e+006 1.503e+009 1.000e+000 9.610e-002 8.881e-005 
1.049e-004 2.321e+006 1.505e+009 1.000e+000 9.708e-002 8.883e-005 
1.049e-004 2.321e+006 1.507e+009 1.000e+000 9.818e-002 8.885e-005 
1.049e-004 2.321e+006 1.509e+009 1.000e+000 9.634e-002 8.887e-005 
1.049e-004 2.321e+006 1.511e+009 1.000e+000 9.770e-002 8.889e-005 
1.050e-004 2.321e+006 1.512e+009 1.000e+000 9.782e-002 8.890e-005 
1.050e-004 2.321e+006 1.514e+009 1.000e+000 9.829e-002 8.892e-005 
1.050e-004 2.321e+006 1.516e+009 1.000e+000 9.810e-002 8.894e-005 
1.050e-004 2.321e+006 1.515e+009 1.000e+000 9.890e-002 8.896e-005 
1.050e-004 2.321e+006 1.516e+009 1.000e+000 9.769e-002 8.898e-005 
1.051e-004 2.321e+006 1.517e+009 1.000e+000 1.008e-001 8.900e-005 
1.051e-004 2.322e+006 1.518e+009 1.000e+000 1.011e-001 8.902e-005 
1.051e-004 2.322e+006 1.519e+009 1.000e+000 1.003e-001 8.903e-005 
1.051e-004 2.322e+006 1.521e+009 1.000e+000 9.874e-002 8.905e-005 
1.051e-004 2.322e+006 1.522e+009 1.000e+000 1.016e-001 8.907e-005 
1.051e-004 2.322e+006 1.524e+009 1.000e+000 9.983e-002 8.909e-005 
1.052e-004 2.322e+006 1.525e+009 1.000e+000 1.009e-001 8.911e-005 
1.052e-004 2.322e+006 1.527e+009 1.000e+000 1.019e-001 8.913e-005 
1.052e-004 2.322e+006 1.526e+009 1.000e+000 9.824e-002 8.915e-005 
1.052e-004 2.321e+006 1.526e+009 1.000e+000 9.755e-002 8.917e-005 
1.052e-004 2.321e+006 1.526e+009 1.000e+000 1.025e-001 8.919e-005 
1.053e-004 2.321e+006 1.528e+009 1.000e+000 1.170e-001 8.921e-005 
1.053e-004 2.320e+006 1.530e+009 1.000e+000 1.219e-001 8.923e-005 
1.053e-004 2.320e+006 1.532e+009 1.000e+000 1.246e-001 8.925e-005 
1.053e-004 2.320e+006 1.534e+009 1.000e+000 1.268e-001 8.927e-005 
1.053e-004 2.320e+006 1.535e+009 1.000e+000 1.282e-001 8.929e-005 
1.054e-004 2.320e+006 1.536e+009 1.000e+000 1.308e-001 8.931e-005 
1.054e-004 2.320e+006 1.537e+009 1.000e+000 1.318e-001 8.933e-005 
1.054e-004 2.320e+006 1.538e+009 1.000e+000 1.328e-001 8.935e-005 
1.054e-004 2.320e+006 1.539e+009 1.000e+000 1.340e-001 8.937e-005 
1.054e-004 2.320e+006 1.541e+009 1.000e+000 1.343e-001 8.939e-005 
1.055e-004 2.320e+006 1.542e+009 1.000e+000 1.334e-001 8.941e-005 
1.055e-004 2.320e+006 1.543e+009 1.000e+000 1.352e-001 8.943e-005 
1.055e-004 2.320e+006 1.544e+009 1.000e+000 1.378e-001 8.945e-005 
1.055e-004 2.319e+006 1.546e+009 1.000e+000 1.362e-001 8.947e-005 
1.055e-004 2.319e+006 1.547e+009 1.000e+000 1.374e-001 8.949e-005 
1.055e-004 2.319e+006 1.549e+009 1.000e+000 1.399e-001 8.951e-005 
1.056e-004 2.319e+006 1.550e+009 1.000e+000 1.386e-001 8.953e-005 
1.056e-004 2.319e+006 1.552e+009 1.000e+000 1.405e-001 8.955e-005 
1.056e-004 2.318e+006 1.553e+009 1.000e+000 1.420e-001 8.957e-005 
1.056e-004 2.318e+006 1.555e+009 1.000e+000 1.397e-001 8.959e-005 
1.056e-004 2.318e+006 1.557e+009 1.000e+000 1.418e-001 8.961e-005 
1.057e-004 2.318e+006 1.558e+009 1.000e+000 1.405e-001 8.963e-005 
1.057e-004 2.318e+006 1.559e+009 1.000e+000 1.424e-001 8.965e-005 
1.057e-004 2.318e+006 1.560e+009 1.000e+000 1.446e-001 8.967e-005 
1.057e-004 2.318e+006 1.562e+009 1.000e+000 1.451e-001 8.969e-005 
1.057e-004 2.318e+006 1.563e+009 1.000e+000 1.464e-001 8.970e-005 
1.058e-004 2.319e+006 1.565e+009 1.000e+000 1.464e-001 8.972e-005 
1.058e-004 2.319e+006 1.567e+009 1.000e+000 1.466e-001 8.974e-005 
1.058e-004 2.319e+006 1.569e+009 1.000e+000 1.447e-001 8.976e-005 
1.058e-004 2.320e+006 1.571e+009 1.000e+000 1.432e-001 8.977e-005 
1.058e-004 2.320e+006 1.573e+009 1.000e+000 1.476e-001 8.979e-005 
1.059e-004 2.321e+006 1.575e+009 1.000e+000 1.465e-001 8.980e-005 
1.059e-004 2.321e+006 1.576e+009 1.000e+000 1.451e-001 8.982e-005 
1.059e-004 2.322e+006 1.578e+009 1.000e+000 1.452e-001 8.984e-005 
1.059e-004 2.322e+006 1.580e+009 1.000e+000 1.471e-001 8.985e-005 
1.059e-004 2.323e+006 1.582e+009 1.000e+000 1.475e-001 8.987e-005 
1.059e-004 2.323e+006 1.584e+009 1.000e+000 1.482e-001 8.988e-005 
1.060e-004 2.324e+006 1.586e+009 1.000e+000 1.430e-001 8.990e-005 
1.060e-004 2.324e+006 1.588e+009 1.000e+000 1.470e-001 8.991e-005 
1.060e-004 2.325e+006 1.590e+009 1.000e+000 1.479e-001 8.993e-005 
1.060e-004 2.326e+006 1.591e+009 1.000e+000 1.471e-001 8.994e-005 
1.060e-004 2.326e+006 1.593e+009 1.000e+000 1.472e-001 8.996e-005 
1.061e-004 2.327e+006 1.595e+009 1.000e+000 1.472e-001 8.997e-005 
1.061e-004 2.327e+006 1.597e+009 1.000e+000 1.473e-001 8.999e-005 
1.061e-004 2.328e+006 1.599e+009 1.000e+000 1.481e-001 9.000e-005 
1.061e-004 2.328e+006 1.601e+009 1.000e+000 1.432e-001 9.002e-005 
1.061e-004 2.329e+006 1.603e+009 1.000e+000 1.478e-001 9.003e-005 
1.062e-004 2.330e+006 1.605e+009 1.000e+000 1.460e-001 9.005e-005 
1.062e-004 2.330e+006 1.607e+009 1.000e+000 1.490e-001 9.006e-005 
1.062e-004 2.331e+006 1.609e+009 1.000e+000 1.493e-001 9.008e-005 
1.062e-004 2.331e+006 1.612e+009 1.000e+000 1.492e-001 9.009e-005 
1.062e-004 2.332e+006 1.614e+009 1.000e+000 1.472e-001 9.011e-005 
1.063e-004 2.333e+006 1.614e+009 1.000e+000 1.468e-001 9.012e-005 
1.063e-004 2.333e+006 1.614e+009 1.000e+000 1.462e-001 9.014e-005 
1.063e-004 2.334e+006 1.615e+009 1.000e+000 1.478e-001 9.015e-005 
1.063e-004 2.334e+006 1.616e+009 1.000e+000 1.483e-001 9.017e-005 
1.063e-004 2.335e+006 1.617e+009 1.000e+000 1.456e-001 9.018e-005 
1.064e-004 2.336e+006 1.618e+009 1.000e+000 1.453e-001 9.020e-005 
1.064e-004 2.336e+006 1.619e+009 1.000e+000 1.445e-001 9.021e-005 
1.064e-004 2.337e+006 1.621e+009 1.000e+000 1.466e-001 9.023e-005 
1.064e-004 2.337e+006 1.622e+009 1.000e+000 1.474e-001 9.024e-005 
1.064e-004 2.338e+006 1.624e+009 1.000e+000 1.474e-001 9.026e-005 
1.064e-004 2.338e+006 1.625e+009 1.000e+000 1.440e-001 9.027e-005 
1.065e-004 2.339e+006 1.627e+009 1.000e+000 1.465e-001 9.029e-005 
1.065e-004 2.339e+006 1.629e+009 1.000e+000 1.459e-001 9.030e-005 
1.065e-004 2.340e+006 1.631e+009 1.000e+000 1.461e-001 9.032e-005 
1.065e-004 2.341e+006 1.633e+009 1.000e+000 1.454e-001 9.033e-005 
1.065e-004 2.341e+006 1.635e+009 1.000e+000 1.464e-001 9.035e-005 
1.066e-004 2.342e+006 1.637e+009 1.000e+000 1.456e-001 9.036e-005 
1.066e-004 2.342e+006 1.639e+009 1.000e+000 1.458e-001 9.038e-005 
1.066e-004 2.343e+006 1.641e+009 1.000e+000 1.440e-001 9.039e-005 
1.066e-004 2.343e+006 1.643e+009 1.000e+000 1.470e-001 9.041e-005 
1.066e-004 2.344e+006 1.645e+009 1.000e+000 1.406e-001 9.043e-005 
1.067e-004 2.344e+006 1.648e+009 1.000e+000 1.442e-001 9.044e-005 
1.067e-004 2.345e+006 1.651e+009 1.000e+000 1.462e-001 9.046e-005 
1.067e-004 2.346e+006 1.653e+009 1.000e+000 1.402e-001 9.047e-005 
1.067e-004 2.346e+006 1.656e+009 1.000e+000 1.441e-001 9.049e-005 
1.067e-004 2.347e+006 1.659e+009 1.000e+000 1.434e-001 9.050e-005 
1.068e-004 2.347e+006 1.661e+009 1.000e+000 1.400e-001 9.052e-005 
1.068e-004 2.348e+006 1.662e+009 1.000e+000 1.440e-001 9.053e-005 
1.068e-004 2.349e+006 1.665e+009 1.000e+000 1.435e-001 9.055e-005 
1.068e-004 2.349e+006 1.668e+009 1.000e+000 1.421e-001 9.056e-005 
1.068e-004 2.350e+006 1.668e+009 1.000e+000 1.417e-001 9.058e-005 
1.068e-004 2.350e+006 1.671e+009 1.000e+000 1.431e-001 9.059e-005 
1.069e-004 2.351e+006 1.669e+009 1.000e+000 1.432e-001 9.061e-005 
1.069e-004 2.351e+006 1.667e+009 1.000e+000 1.442e-001 9.062e-005 
1.069e-004 2.351e+006 1.667e+009 1.000e+000 1.432e-001 9.064e-005 
1.069e-004 2.352e+006 1.668e+009 1.000e+000 1.434e-001 9.066e-005 
1.069e-004 2.352e+006 1.668e+009 1.000e+000 1.415e-001 9.067e-005 
1.070e-004 2.352e+006 1.670e+009 1.000e+000 1.411e-001 9.069e-005 
1.070e-004 2.353e+006 1.670e+009 1.000e+000 1.415e-001 9.071e-005 
1.070e-004 2.353e+006 1.672e+009 1.000e+000 1.445e-001 9.073e-005 
1.070e-004 2.353e+006 1.673e+009 1.000e+000 1.447e-001 9.074e-005 
1.070e-004 2.353e+006 1.675e+009 1.000e+000 1.403e-001 9.076e-005 
1.071e-004 2.354e+006 1.677e+009 1.000e+000 1.419e-001 9.078e-005 
1.071e-004 2.354e+006 1.679e+009 1.000e+000 1.451e-001 9.080e-005 
1.071e-004 2.354e+006 1.680e+009 1.000e+000 1.383e-001 9.081e-005 
1.071e-004 2.354e+006 1.682e+009 1.000e+000 1.437e-001 9.083e-005 
1.071e-004 2.355e+006 1.684e+009 1.000e+000 1.389e-001 9.085e-005 
1.072e-004 2.355e+006 1.686e+009 1.000e+000 1.402e-001 9.086e-005 
1.072e-004 2.355e+006 1.688e+009 1.000e+000 1.431e-001 9.088e-005 
1.072e-004 2.355e+006 1.690e+009 1.000e+000 1.436e-001 9.090e-005 
1.072e-004 2.356e+006 1.690e+009 1.000e+000 1.373e-001 9.092e-005 
1.072e-004 2.356e+006 1.692e+009 1.000e+000 1.397e-001 9.093e-005 
1.072e-004 2.356e+006 1.694e+009 1.000e+000 1.418e-001 9.095e-005 
1.073e-004 2.356e+006 1.696e+009 1.000e+000 1.430e-001 9.097e-005 
1.073e-004 2.357e+006 1.698e+009 1.000e+000 1.421e-001 9.098e-005 
1.073e-004 2.357e+006 1.691e+009 1.000e+000 1.403e-001 9.100e-005 
1.073e-004 2.357e+006 1.672e+009 1.000e+000 1.436e-001 9.102e-005 
1.073e-004 2.357e+006 1.672e+009 1.000e+000 1.442e-001 9.104e-005 
1.074e-004 2.357e+006 1.673e+009 1.000e+000 1.416e-001 9.106e-005 
1.074e-004 2.357e+006 1.675e+009 1.000e+000 1.433e-001 9.108e-005 
1.074e-004 2.358e+006 1.678e+009 1.000e+000 1.388e-001 9.109e-005 
1.074e-004 2.358e+006 1.680e+009 1.000e+000 1.424e-001 9.111e-005 
1.074e-004 2.358e+006 1.682e+009 1.000e+000 1.443e-001 9.113e-005 
1.075e-004 2.358e+006 1.684e+009 1.000e+000 1.408e-001 9.115e-005 
1.075e-004 2.358e+006 1.686e+009 1.000e+000 1.415e-001 9.117e-005 
1.075e-004 2.358e+006 1.688e+009 1.000e+000 1.456e-001 9.119e-005 
1.075e-004 2.358e+006 1.687e+009 1.000e+000 1.411e-001 9.120e-005 
1.075e-004 2.358e+006 1.684e+009 1.000e+000 1.395e-001 9.122e-005 
1.076e-004 2.358e+006 1.681e+009 1.000e+000 1.416e-001 9.124e-005 
1.076e-004 2.358e+006 1.679e+009 1.000e+000 1.478e-001 9.126e-005 
1.076e-004 2.358e+006 1.681e+009 1.000e+000 1.411e-001 9.128e-005 
1.076e-004 2.358e+006 1.683e+009 1.000e+000 1.425e-001 9.130e-005 
1.076e-004 2.358e+006 1.685e+009 1.000e+000 1.432e-001 9.132e-005 
1.076e-004 2.358e+006 1.687e+009 1.000e+000 1.425e-001 9.134e-005 
1.077e-004 2.358e+006 1.690e+009 1.000e+000 1.454e-001 9.136e-005 
1.077e-004 2.358e+006 1.692e+009 1.000e+000 1.417e-001 9.138e-005 
1.077e-004 2.358e+006 1.694e+009 1.000e+000 1.408e-001 9.139e-005 
1.077e-004 2.358e+006 1.696e+009 1.000e+000 1.378e-001 9.141e-005 
1.077e-004 2.358e+006 1.699e+009 1.000e+000 1.432e-001 9.143e-005 
1.078e-004 2.358e+006 1.701e+009 1.000e+000 1.411e-001 9.145e-005 
1.078e-004 2.358e+006 1.703e+009 1.000e+000 1.390e-001 9.147e-005 
1.078e-004 2.358e+006 1.705e+009 1.000e+000 1.423e-001 9.149e-005 
1.078e-004 2.358e+006 1.704e+009 1.000e+000 1.373e-001 9.151e-005 
1.078e-004 2.358e+006 1.705e+009 1.000e+000 1.403e-001 9.153e-005 
1.079e-004 2.359e+006 1.706e+009 1.000e+000 1.445e-001 9.154e-005 
1.079e-004 2.359e+006 1.707e+009 1.000e+000 1.419e-001 9.156e-005 
1.079e-004 2.359e+006 1.708e+009 1.000e+000 1.406e-001 9.158e-005 
1.079e-004 2.359e+006 1.708e+009 1.000e+000 1.416e-001 9.160e-005 
1.079e-004 2.359e+006 1.709e+009 1.000e+000 1.399e-001 9.162e-005 
1.080e-004 2.359e+006 1.710e+009 1.000e+000 1.425e-001 9.164e-005 
1.080e-004 2.359e+006 1.709e+009 1.000e+000 1.400e-001 9.166e-005 
1.080e-004 2.359e+006 1.709e+009 1.000e+000 1.389e-001 9.168e-005 
1.080e-004 2.358e+006 1.709e+009 1.000e+000 1.423e-001 9.170e-005 
1.080e-004 2.358e+006 1.702e+009 1.000e+000 1.417e-001 9.172e-005 
1.080e-004 2.358e+006 1.695e+009 1.000e+000 1.453e-001 9.174e-005 
1.081e-004 2.357e+006 1.694e+009 1.000e+000 1.387e-001 9.176e-005 
1.081e-004 2.357e+006 1.695e+009 1.000e+000 1.456e-001 9.178e-005 
1.081e-004 2.357e+006 1.696e+009 1.000e+000 1.436e-001 9.180e-005 
1.081e-004 2.356e+006 1.695e+009 1.000e+000 1.430e-001 9.183e-005 
1.081e-004 2.356e+006 1.697e+009 1.000e+000 1.468e-001 9.185e-005 
1.082e-004 2.356e+006 1.699e+009 1.000e+000 1.488e-001 9.187e-005 
1.082e-004 2.356e+006 1.702e+009 1.000e+000 1.480e-001 9.189e-005 
1.082e-004 2.355e+006 1.701e+009 1.000e+000 1.469e-001 9.191e-005 
1.082e-004 2.355e+006 1.695e+009 1.000e+000 1.466e-001 9.193e-005 
1.082e-004 2.355e+006 1.693e+009 1.000e+000 1.440e-001 9.195e-005 
1.083e-004 2.355e+006 1.694e+009 1.000e+000 1.443e-001 9.197e-005 
1.083e-004 2.355e+006 1.694e+009 1.000e+000 1.453e-001 9.199e-005 
1.083e-004 2.355e+006 1.691e+009 1.000e+000 1.442e-001 9.201e-005 
1.083e-004 2.354e+006 1.691e+009 1.000e+000 1.435e-001 9.203e-005 
1.083e-004 2.354e+006 1.690e+009 1.000e+000 1.468e-001 9.205e-005 
1.084e-004 2.354e+006 1.689e+009 1.000e+000 1.473e-001 9.207e-005 
1.084e-004 2.354e+006 1.689e+009 1.000e+000 1.438e-001 9.209e-005 
1.084e-004 2.353e+006 1.690e+009 1.000e+000 1.469e-001 9.211e-005 
1.084e-004 2.353e+006 1.691e+009 1.000e+000 1.408e-001 9.213e-005 
1.084e-004 2.353e+006 1.692e+009 1.000e+000 1.456e-001 9.216e-005 
1.084e-004 2.353e+006 1.693e+009 1.000e+000 1.447e-001 9.218e-005 
1.085e-004 2.352e+006 1.695e+009 1.000e+000 1.438e-001 9.220e-005 
1.085e-004 2.352e+006 1.695e+009 1.000e+000 1.447e-001 9.222e-005 
1.085e-004 2.352e+006 1.695e+009 1.000e+000 1.474e-001 9.224e-005 
1.085e-004 2.351e+006 1.697e+009 1.000e+000 1.453e-001 9.226e-005 
1.085e-004 2.351e+006 1.698e+009 1.000e+000 1.470e-001 9.228e-005 
1.086e-004 2.351e+006 1.700e+009 1.000e+000 1.437e-001 9.230e-005 
1.086e-004 2.350e+006 1.702e+009 1.000e+000 1.456e-001 9.232e-005 
1.086e-004 2.350e+006 1.690e+009 1.000e+000 1.396e-001 9.235e-005 
1.086e-004 2.350e+006 1.692e+009 1.000e+000 1.390e-001 9.237e-005 
1.086e-004 2.349e+006 1.694e+009 1.000e+000 1.364e-001 9.239e-005 
1.087e-004 2.349e+006 1.696e+009 1.000e+000 1.372e-001 9.241e-005 
1.087e-004 2.349e+006 1.698e+009 1.000e+000 1.396e-001 9.243e-005 
1.087e-004 2.348e+006 1.701e+009 1.000e+000 1.336e-001 9.245e-005 
1.087e-004 2.348e+006 1.704e+009 1.000e+000 1.338e-001 9.248e-005 
1.087e-004 2.348e+006 1.706e+009 1.000e+000 1.354e-001 9.250e-005 
1.088e-004 2.347e+006 1.709e+009 1.000e+000 1.350e-001 9.252e-005 
1.088e-004 2.347e+006 1.706e+009 1.000e+000 1.363e-001 9.254e-005 
1.088e-004 2.346e+006 1.706e+009 1.000e+000 1.384e-001 9.256e-005 
1.088e-004 2.346e+006 1.708e+009 1.000e+000 1.382e-001 9.258e-005 
1.088e-004 2.346e+006 1.710e+009 1.000e+000 1.385e-001 9.261e-005 
1.088e-004 2.345e+006 1.712e+009 1.000e+000 1.344e-001 9.263e-005 
1.089e-004 2.345e+006 1.714e+009 1.000e+000 1.361e-001 9.265e-005 
1.089e-004 2.345e+006 1.716e+009 1.000e+000 1.358e-001 9.267e-005 
1.089e-004 2.344e+006 1.718e+009 1.000e+000 1.380e-001 9.269e-005 
1.089e-004 2.344e+006 1.720e+009 1.000e+000 1.342e-001 9.271e-005 
1.089e-004 2.343e+006 1.721e+009 1.000e+000 1.363e-001 9.274e-005 
1.090e-004 2.343e+006 1.723e+009 1.000e+000 1.399e-001 9.276e-005 
1.090e-004 2.342e+006 1.725e+009 1.000e+000 1.368e-001 9.278e-005 
1.090e-004 2.342e+006 1.727e+009 1.000e+000 1.366e-001 9.280e-005 
1.090e-004 2.341e+006 1.729e+009 1.000e+000 1.347e-001 9.283e-005 
1.090e-004 2.341e+006 1.731e+009 1.000e+000 1.308e-001 9.285e-005 
1.091e-004 2.340e+006 1.733e+009 1.000e+000 1.359e-001 9.287e-005 
1.091e-004 2.340e+006 1.736e+009 1.000e+000 1.378e-001 9.290e-005 
1.091e-004 2.339e+006 1.739e+009 1.000e+000 1.346e-001 9.292e-005 
1.091e-004 2.339e+006 1.741e+009 1.000e+000 1.333e-001 9.294e-005 
1.091e-004 2.338e+006 1.744e+009 1.000e+000 1.369e-001 9.296e-005 
1.092e-004 2.337e+006 1.747e+009 1.000e+000 1.329e-001 9.299e-005 
1.092e-004 2.337e+006 1.750e+009 1.000e+000 1.328e-001 9.301e-005 
1.092e-004 2.336e+006 1.754e+009 1.000e+000 1.310e-001 9.303e-005 
1.092e-004 2.335e+006 1.757e+009 1.000e+000 1.316e-001 9.306e-005 
1.092e-004 2.335e+006 1.760e+009 1.000e+000 1.321e-001 9.308e-005 
1.092e-004 2.334e+006 1.763e+009 1.000e+000 1.323e-001 9.310e-005 
1.093e-004 2.334e+006 1.763e+009 1.000e+000 1.330e-001 9.313e-005 
1.093e-004 2.333e+006 1.764e+009 1.000e+000 1.264e-001 9.315e-005 
1.093e-004 2.332e+006 1.766e+009 1.000e+000 1.330e-001 9.317e-005 
1.093e-004 2.332e+006 1.768e+009 1.000e+000 1.317e-001 9.320e-005 
1.093e-004 2.331e+006 1.770e+009 1.000e+000 1.322e-001 9.322e-005 
1.094e-004 2.330e+006 1.772e+009 1.000e+000 1.259e-001 9.325e-005 
1.094e-004 2.330e+006 1.774e+009 1.000e+000 1.284e-001 9.327e-005 
1.094e-004 2.329e+006 1.777e+009 1.000e+000 1.294e-001 9.329e-005 
1.094e-004 2.328e+006 1.779e+009 1.000e+000 1.307e-001 9.332e-005 
1.094e-004 2.328e+006 1.782e+009 1.000e+000 1.312e-001 9.334e-005 
1.095e-004 2.327e+006 1.785e+009 1.000e+000 1.274e-001 9.336e-005 
1.095e-004 2.326e+006 1.785e+009 1.000e+000 1.293e-001 9.339e-005 
1.095e-004 2.326e+006 1.785e+009 1.000e+000 1.283e-001 9.341e-005 
1.095e-004 2.325e+006 1.786e+009 1.000e+000 1.316e-001 9.344e-005 
1.095e-004 2.324e+006 1.787e+009 1.000e+000 1.303e-001 9.346e-005 
1.096e-004 2.324e+006 1.788e+009 1.000e+000 1.309e-001 9.348e-005 
1.096e-004 2.323e+006 1.790e+009 1.000e+000 1.303e-001 9.351e-005 
1.096e-004 2.323e+006 1.791e+009 1.000e+000 1.290e-001 9.353e-005 
1.096e-004 2.322e+006 1.792e+009 1.000e+000 1.270e-001 9.355e-005 
1.096e-004 2.322e+006 1.792e+009 1.000e+000 1.304e-001 9.357e-005 
1.096e-004 2.321e+006 1.791e+009 1.000e+000 1.301e-001 9.359e-005 
1.097e-004 2.321e+006 1.790e+009 1.000e+000 1.295e-001 9.362e-005 
1.097e-004 2.321e+006 1.776e+009 1.000e+000 1.291e-001 9.364e-005 
1.097e-004 2.320e+006 1.770e+009 1.000e+000 1.299e-001 9.366e-005 
1.097e-004 2.320e+006 1.765e+009 1.000e+000 1.319e-001 9.368e-005 
1.097e-004 2.319e+006 1.762e+009 1.000e+000 1.329e-001 9.370e-005 
1.098e-004 2.319e+006 1.761e+009 1.000e+000 1.300e-001 9.373e-005 
1.098e-004 2.318e+006 1.757e+009 1.000e+000 1.293e-001 9.375e-005 
1.098e-004 2.318e+006 1.753e+009 1.000e+000 1.314e-001 9.377e-005 
1.098e-004 2.317e+006 1.749e+009 1.000e+000 1.343e-001 9.379e-005 
1.098e-004 2.317e+006 1.746e+009 1.000e+000 1.354e-001 9.382e-005 
1.099e-004 2.316e+006 1.743e+009 1.000e+000 1.364e-001 9.384e-005 
1.099e-004 2.316e+006 1.741e+009 1.000e+000 1.332e-001 9.386e-005 
1.099e-004 2.315e+006 1.740e+009 1.000e+000 1.323e-001 9.389e-005 
1.099e-004 2.315e+006 1.738e+009 1.000e+000 1.330e-001 9.391e-005 
1.099e-004 2.314e+006 1.737e+009 1.000e+000 1.359e-001 9.393e-005 
1.100e-004 2.314e+006 1.736e+009 1.000e+000 1.376e-001 9.395e-005 
1.100e-004 2.313e+006 1.736e+009 1.000e+000 1.393e-001 9.397e-005 
1.100e-004 2.313e+006 1.735e+009 1.000e+000 1.370e-001 9.400e-005 
1.100e-004 2.313e+006 1.735e+009 1.000e+000 1.384e-001 9.402e-005 
1.100e-004 2.312e+006 1.734e+009 1.000e+000 1.372e-001 9.404e-005 
1.101e-004 2.312e+006 1.733e+009 1.000e+000 1.380e-001 9.406e-005 
1.101e-004 2.311e+006 1.733e+009 1.000e+000 1.395e-001 9.408e-005 
1.101e-004 2.311e+006 1.732e+009 1.000e+000 1.370e-001 9.411e-005 
1.101e-004 2.311e+006 1.732e+009 1.000e+000 1.465e-001 9.413e-005 
1.101e-004 2.310e+006 1.732e+009 1.000e+000 1.421e-001 9.415e-005 
1.101e-004 2.310e+006 1.732e+009 1.000e+000 1.448e-001 9.417e-005 
1.102e-004 2.310e+006 1.732e+009 1.000e+000 1.450e-001 9.419e-005 
1.102e-004 2.309e+006 1.731e+009 1.000e+000 1.427e-001 9.421e-005 
1.102e-004 2.309e+006 1.731e+009 1.000e+000 1.440e-001 9.423e-005 
1.102e-004 2.309e+006 1.731e+009 1.000e+000 1.442e-001 9.425e-005 
1.102e-004 2.308e+006 1.731e+009 1.000e+000 1.436e-001 9.428e-005 
1.103e-004 2.308e+006 1.731e+009 1.000e+000 1.464e-001 9.430e-005 
1.103e-004 2.308e+006 1.731e+009 1.000e+000 1.432e-001 9.432e-005 
1.103e-004 2.307e+006 1.730e+009 1.000e+000 1.468e-001 9.434e-005 
1.103e-004 2.307e+006 1.730e+009 1.000e+000 1.420e-001 9.436e-005 
1.103e-004 2.307e+006 1.729e+009 1.000e+000 1.496e-001 9.438e-005 
1.104e-004 2.307e+006 1.729e+009 1.000e+000 1.472e-001 9.440e-005 
1.104e-004 2.306e+006 1.729e+009 1.000e+000 1.478e-001 9.442e-005 
1.104e-004 2.306e+006 1.729e+009 1.000e+000 1.480e-001 9.444e-005 
1.104e-004 2.306e+006 1.730e+009 1.000e+000 1.467e-001 9.447e-005 
1.104e-004 2.305e+006 1.730e+009 1.000e+000 1.461e-001 9.449e-005 
1.105e-004 2.305e+006 1.730e+009 1.000e+000 1.458e-001 9.451e-005 
1.105e-004 2.305e+006 1.731e+009 1.000e+000 1.460e-001 9.453e-005 
1.105e-004 2.305e+006 1.732e+009 1.000e+000 1.481e-001 9.455e-005 
1.105e-004 2.304e+006 1.732e+009 1.000e+000 1.483e-001 9.457e-005 
1.105e-004 2.304e+006 1.733e+009 1.000e+000 1.474e-001 9.459e-005 
1.105e-004 2.304e+006 1.732e+009 1.000e+000 1.476e-001 9.461e-005 
1.106e-004 2.304e+006 1.716e+009 1.000e+000 1.410e-001 9.463e-005 
1.106e-004 2.304e+006 1.715e+009 1.000e+000 1.435e-001 9.465e-005 
1.106e-004 2.304e+006 1.715e+009 1.000e+000 1.444e-001 9.467e-005 
1.106e-004 2.303e+006 1.714e+009 1.000e+000 1.444e-001 9.469e-005 
1.106e-004 2.303e+006 1.702e+009 1.000e+000 1.341e-001 9.471e-005 
1.107e-004 2.303e+006 1.688e+009 1.000e+000 1.346e-001 9.473e-005 
1.107e-004 2.303e+006 1.680e+009 1.000e+000 1.260e-001 9.475e-005 
1.107e-004 2.303e+006 1.673e+009 1.000e+000 1.264e-001 9.477e-005 
1.107e-004 2.303e+006 1.664e+009 1.000e+000 1.217e-001 9.479e-005 
1.107e-004 2.302e+006 1.656e+009 1.000e+000 1.153e-001 9.481e-005 
1.108e-004 2.302e+006 1.648e+009 1.000e+000 1.140e-001 9.483e-005 
1.108e-004 2.302e+006 1.639e+009 1.000e+000 1.103e-001 9.485e-005 
1.108e-004 2.302e+006 1.631e+009 1.000e+000 1.044e-001 9.487e-005 
1.108e-004 2.302e+006 1.623e+009 1.000e+000 1.020e-001 9.489e-005 
1.108e-004 2.302e+006 1.613e+009 1.000e+000 9.712e-002 9.491e-005 
1.109e-004 2.302e+006 1.606e+009 1.000e+000 9.186e-002 9.493e-005 
1.109e-004 2.302e+006 1.602e+009 1.000e+000 9.385e-002 9.495e-005 
1.109e-004 2.301e+006 1.600e+009 1.000e+000 9.391e-002 9.497e-005 
1.109e-004 2.301e+006 1.600e+009 1.000e+000 9.287e-002 9.499e-005 
1.109e-004 2.301e+006 1.600e+009 1.000e+000 9.407e-002 9.501e-005 
1.109e-004 2.301e+006 1.600e+009 1.000e+000 9.570e-002 9.503e-005 
1.110e-004 2.301e+006 1.600e+009 1.000e+000 9.156e-002 9.505e-005 
1.110e-004 2.301e+006 1.600e+009 1.000e+000 9.265e-002 9.507e-005 
1.110e-004 2.300e+006 1.600e+009 1.000e+000 9.310e-002 9.509e-005 
1.110e-004 2.300e+006 1.599e+009 1.000e+000 9.568e-002 9.511e-005 
1.110e-004 2.300e+006 1.598e+009 1.000e+000 9.602e-002 9.513e-005 
1.111e-004 2.300e+006 1.597e+009 1.000e+000 9.485e-002 9.516e-005 
1.111e-004 2.300e+006 1.595e+009 1.000e+000 9.734e-002 9.518e-005 
1.111e-004 2.299e+006 1.594e+009 1.000e+000 9.555e-002 9.520e-005 
1.111e-004 2.299e+006 1.595e+009 1.000e+000 9.943e-002 9.522e-005 
1.111e-004 2.298e+006 1.596e+009 1.000e+000 9.795e-002 9.524e-005 
1.112e-004 2.298e+006 1.597e+009 1.000e+000 9.570e-002 9.526e-005 
1.112e-004 2.298e+006 1.597e+009 1.000e+000 9.789e-002 9.528e-005 
1.112e-004 2.298e+006 1.586e+009 1.000e+000 9.990e-002 9.530e-005 
1.112e-004 2.297e+006 1.581e+009 1.000e+000 9.956e-002 9.533e-005 
1.112e-004 2.297e+006 1.579e+009 1.000e+000 9.867e-002 9.535e-005 
1.113e-004 2.296e+006 1.577e+009 1.000e+000 1.011e-001 9.537e-005 
1.113e-004 2.296e+006 1.554e+009 1.000e+000 1.045e-001 9.539e-005 
1.113e-004 2.296e+006 1.535e+009 1.000e+000 1.021e-001 9.541e-005 
1.113e-004 2.296e+006 1.533e+009 1.000e+000 9.660e-002 9.543e-005 
1.113e-004 2.295e+006 1.532e+009 1.000e+000 1.058e-001 9.545e-005 
1.113e-004 2.295e+006 1.532e+009 1.000e+000 1.036e-001 9.547e-005 
1.114e-004 2.295e+006 1.531e+009 1.000e+000 1.014e-001 9.549e-005 
1.114e-004 2.295e+006 1.531e+009 1.000e+000 1.008e-001 9.551e-005 
1.114e-004 2.295e+006 1.531e+009 1.000e+000 1.061e-001 9.553e-005 
1.114e-004 2.295e+006 1.530e+009 1.000e+000 1.038e-001 9.555e-005 
1.114e-004 2.295e+006 1.530e+009 1.000e+000 1.049e-001 9.557e-005 
1.115e-004 2.294e+006 1.530e+009 1.000e+000 1.049e-001 9.559e-005 
1.115e-004 2.294e+006 1.529e+009 1.000e+000 1.062e-001 9.561e-005 
1.115e-004 2.294e+006 1.529e+009 1.000e+000 1.067e-001 9.563e-005 
1.115e-004 2.294e+006 1.529e+009 1.000e+000 1.066e-001 9.565e-005 
1.115e-004 2.294e+006 1.527e+009 1.000e+000 1.047e-001 9.567e-005 
1.116e-004 2.294e+006 1.525e+009 1.000e+000 1.057e-001 9.569e-005 
1.116e-004 2.294e+006 1.522e+009 1.000e+000 1.052e-001 9.571e-005 
1.116e-004 2.294e+006 1.520e+009 1.000e+000 1.062e-001 9.573e-005 
1.116e-004 2.294e+006 1.519e+009 1.000e+000 1.032e-001 9.575e-005 
1.116e-004 2.293e+006 1.519e+009 1.000e+000 1.041e-001 9.577e-005 
1.117e-004 2.293e+006 1.518e+009 1.000e+000 1.054e-001 9.579e-005 
1.117e-004 2.293e+006 1.518e+009 1.000e+000 1.075e-001 9.581e-005 
1.117e-004 2.293e+006 1.518e+009 1.000e+000 1.102e-001 9.583e-005 
1.117e-004 2.293e+006 1.518e+009 1.000e+000 1.039e-001 9.585e-005 
1.117e-004 2.293e+006 1.518e+009 1.000e+000 1.031e-001 9.587e-005 
1.117e-004 2.292e+006 1.518e+009 1.000e+000 1.067e-001 9.589e-005 
1.118e-004 2.292e+006 1.518e+009 1.000e+000 1.053e-001 9.591e-005 
1.118e-004 2.292e+006 1.518e+009 1.000e+000 1.096e-001 9.593e-005 
1.118e-004 2.292e+006 1.519e+009 1.000e+000 1.115e-001 9.595e-005 
1.118e-004 2.292e+006 1.518e+009 1.000e+000 1.061e-001 9.597e-005 
1.118e-004 2.292e+006 1.517e+009 1.000e+000 1.034e-001 9.599e-005 
1.119e-004 2.291e+006 1.516e+009 1.000e+000 1.043e-001 9.601e-005 
1.119e-004 2.291e+006 1.516e+009 1.000e+000 1.060e-001 9.604e-005 
1.119e-004 2.291e+006 1.517e+009 1.000e+000 1.037e-001 9.606e-005 
1.119e-004 2.291e+006 1.517e+009 1.000e+000 1.036e-001 9.608e-005 
1.119e-004 2.290e+006 1.513e+009 1.000e+000 1.039e-001 9.610e-005 
1.120e-004 2.290e+006 1.511e+009 1.000e+000 1.093e-001 9.612e-005 
1.120e-004 2.289e+006 1.510e+009 1.000e+000 1.028e-001 9.614e-005 
1.120e-004 2.289e+006 1.509e+009 1.000e+000 1.051e-001 9.616e-005 
1.120e-004 2.289e+006 1.508e+009 1.000e+000 1.061e-001 9.619e-005 
1.120e-004 2.288e+006 1.508e+009 1.000e+000 1.026e-001 9.621e-005 
1.121e-004 2.288e+006 1.507e+009 1.000e+000 1.097e-001 9.623e-005 
1.121e-004 2.287e+006 1.506e+009 1.000e+000 1.006e-001 9.625e-005 
1.121e-004 2.287e+006 1.506e+009 1.000e+000 1.076e-001 9.628e-005 
1.121e-004 2.286e+006 1.505e+009 1.000e+000 1.121e-001 9.630e-005 
1.121e-004 2.286e+006 1.505e+009 1.000e+000 1.097e-001 9.632e-005 
1.121e-004 2.285e+006 1.505e+009 1.000e+000 1.063e-001 9.634e-005 
1.122e-004 2.285e+006 1.505e+009 1.000e+000 1.088e-001 9.637e-005 
1.122e-004 2.284e+006 1.504e+009 1.000e+000 1.076e-001 9.639e-005 
1.122e-004 2.284e+006 1.504e+009 1.000e+000 1.005e-001 9.641e-005 
1.122e-004 2.283e+006 1.504e+009 1.000e+000 1.106e-001 9.643e-005 
1.122e-004 2.282e+006 1.504e+009 1.000e+000 1.008e-001 9.646e-005 
1.123e-004 2.282e+006 1.504e+009 1.000e+000 1.011e-001 9.648e-005 
1.123e-004 2.281e+006 1.505e+009 1.000e+000 1.051e-001 9.650e-005 
1.123e-004 2.281e+006 1.505e+009 1.000e+000 1.069e-001 9.653e-005 
1.123e-004 2.280e+006 1.506e+009 1.000e+000 1.168e-001 9.655e-005 
1.123e-004 2.279e+006 1.508e+009 1.000e+000 1.165e-001 9.658e-005 
1.124e-004 2.278e+006 1.509e+009 1.000e+000 1.142e-001 9.660e-005 
1.124e-004 2.278e+006 1.510e+009 1.000e+000 1.156e-001 9.662e-005 
1.124e-004 2.277e+006 1.500e+009 1.000e+000 1.150e-001 9.665e-005 
1.124e-004 2.276e+006 1.497e+009 1.000e+000 1.143e-001 9.668e-005 
1.124e-004 2.275e+006 1.495e+009 1.000e+000 1.129e-001 9.670e-005 
1.125e-004 2.274e+006 1.493e+009 1.000e+000 1.176e-001 9.673e-005 
1.125e-004 2.273e+006 1.492e+009 1.000e+000 1.234e-001 9.675e-005 
1.125e-004 2.272e+006 1.490e+009 1.000e+000 1.205e-001 9.678e-005 
1.125e-004 2.271e+006 1.488e+009 1.000e+000 1.216e-001 9.680e-005 
1.125e-004 2.270e+006 1.486e+009 1.000e+000 1.183e-001 9.683e-005 
1.125e-004 2.269e+006 1.485e+009 1.000e+000 1.207e-001 9.686e-005 
1.126e-004 2.268e+006 1.483e+009 1.000e+000 1.267e-001 9.688e-005 
1.126e-004 2.267e+006 1.481e+009 1.000e+000 1.228e-001 9.691e-005 
1.126e-004 2.266e+006 1.478e+009 1.000e+000 1.272e-001 9.694e-005 
1.126e-004 2.265e+006 1.468e+009 1.000e+000 1.306e-001 9.696e-005 
1.126e-004 2.264e+006 1.461e+009 1.000e+000 1.249e-001 9.699e-005 
1.127e-004 2.263e+006 1.455e+009 1.000e+000 1.272e-001 9.701e-005 
1.127e-004 2.262e+006 1.449e+009 1.000e+000 1.283e-001 9.704e-005 
1.127e-004 2.261e+006 1.444e+009 1.000e+000 1.347e-001 9.707e-005 
1.127e-004 2.260e+006 1.441e+009 1.000e+000 1.332e-001 9.709e-005 
1.127e-004 2.259e+006 1.439e+009 1.000e+000 1.312e-001 9.712e-005 
1.128e-004 2.258e+006 1.433e+009 1.000e+000 1.371e-001 9.714e-005 
1.128e-004 2.257e+006 1.430e+009 1.000e+000 1.353e-001 9.717e-005 
1.121e-004 2.287e+006 1.506e+009 1.000e+000 1.061e-001 9.628e-005 
1.121e-004 2.286e+006 1.505e+009 1.000e+000 1.067e-001 9.630e-005 
1.121e-004 2.286e+006 1.505e+009 1.000e+000 1.070e-001 9.632e-005 
1.121e-004 2.285e+006 1.505e+009 1.000e+000 1.082e-001 9.634e-005 
1.122e-004 2.285e+006 1.505e+009 1.000e+000 1.066e-001 9.637e-005 
1.122e-004 2.284e+006 1.504e+009 1.000e+000 1.096e-001 9.639e-005 
1.122e-004 2.284e+006 1.504e+009 1.000e+000 1.110e-001 9.641e-005 
1.122e-004 2.283e+006 1.505e+009 1.000e+000 1.033e-001 9.643e-005 
1.122e-004 2.282e+006 1.504e+009 1.000e+000 1.042e-001 9.646e-005 
1.123e-004 2.282e+006 1.504e+009 1.000e+000 1.089e-001 9.648e-005 
1.123e-004 2.281e+006 1.504e+009 1.000e+000 1.107e-001 9.650e-005 
1.123e-004 2.281e+006 1.504e+009 1.000e+000 1.097e-001 9.653e-005 
1.123e-004 2.280e+006 1.505e+009 1.000e+000 1.112e-001 9.655e-005 
1.123e-004 2.279e+006 1.506e+009 1.000e+000 1.074e-001 9.658e-005 
1.124e-004 2.278e+006 1.508e+009 1.000e+000 1.114e-001 9.660e-005 
1.124e-004 2.278e+006 1.508e+009 1.000e+000 1.105e-001 9.662e-005 
1.124e-004 2.277e+006 1.499e+009 1.000e+000 1.148e-001 9.665e-005 
1.124e-004 2.276e+006 1.496e+009 1.000e+000 1.194e-001 9.668e-005 
1.124e-004 2.275e+006 1.495e+009 1.000e+000 1.213e-001 9.670e-005 
1.125e-004 2.274e+006 1.494e+009 1.000e+000 1.184e-001 9.673e-005 
1.125e-004 2.273e+006 1.493e+009 1.000e+000 1.234e-001 9.675e-005 
1.125e-004 2.272e+006 1.492e+009 1.000e+000 1.218e-001 9.678e-005 
1.125e-004 2.271e+006 1.491e+009 1.000e+000 1.197e-001 9.681e-005 
1.125e-004 2.270e+006 1.490e+009 1.000e+000 1.240e-001 9.683e-005 
1.125e-004 2.269e+006 1.489e+009 1.000e+000 1.192e-001 9.686e-005 
1.126e-004 2.268e+006 1.487e+009 1.000e+000 1.202e-001 9.688e-005 
1.126e-004 2.267e+006 1.485e+009 1.000e+000 1.274e-001 9.691e-005 
1.126e-004 2.266e+006 1.483e+009 1.000e+000 1.266e-001 9.693e-005 
1.126e-004 2.265e+006 1.481e+009 1.000e+000 1.266e-001 9.696e-005 
1.126e-004 2.264e+006 1.479e+009 1.000e+000 1.257e-001 9.699e-005 
1.127e-004 2.263e+006 1.470e+009 1.000e+000 1.326e-001 9.701e-005 
1.127e-004 2.262e+006 1.462e+009 1.000e+000 1.305e-001 9.703e-005 
1.127e-004 2.262e+006 1.456e+009 1.000e+000 1.245e-001 9.706e-005 
1.127e-004 2.261e+006 1.449e+009 1.000e+000 1.363e-001 9.708e-005 
1.127e-004 2.260e+006 1.445e+009 1.000e+000 1.343e-001 9.711e-005 
1.128e-004 2.259e+006 1.441e+009 1.000e+000 1.337e-001 9.713e-005 
1.128e-004 2.259e+006 1.433e+009 1.000e+000 1.317e-001 9.716e-005 
1.128e-004 2.258e+006 1.428e+009 1.000e+000 1.320e-001 9.718e-005 
1.128e-004 2.257e+006 1.422e+009 1.000e+000 1.334e-001 9.720e-005 
1.128e-004 2.257e+006 1.418e+009 1.000e+000 1.323e-001 9.722e-005 
1.129e-004 2.257e+006 1.414e+009 1.000e+000 1.351e-001 9.725e-005 
1.129e-004 2.257e+006 1.415e+009 1.000e+000 1.347e-001 9.727e-005 
1.129e-004 2.256e+006 1.417e+009 1.000e+000 1.310e-001 9.729e-005 
1.129e-004 2.256e+006 1.419e+009 1.000e+000 1.312e-001 9.731e-005 
1.129e-004 2.256e+006 1.421e+009 1.000e+000 1.370e-001 9.733e-005 
1.129e-004 2.256e+006 1.423e+009 1.000e+000 1.298e-001 9.734e-005 
1.130e-004 2.256e+006 1.426e+009 1.000e+000 1.367e-001 9.736e-005 
1.130e-004 2.256e+006 1.428e+009 1.000e+000 1.333e-001 9.738e-005 
1.130e-004 2.256e+006 1.431e+009 1.000e+000 1.307e-001 9.740e-005 
1.130e-004 2.256e+006 1.434e+009 1.000e+000 1.397e-001 9.742e-005 
1.130e-004 2.256e+006 1.438e+009 1.000e+000 1.312e-001 9.744e-005 
1.131e-004 2.256e+006 1.441e+009 1.000e+000 1.403e-001 9.746e-005 
1.131e-004 2.256e+006 1.445e+009 1.000e+000 1.385e-001 9.748e-005 
1.131e-004 2.256e+006 1.446e+009 1.000e+000 1.392e-001 9.750e-005 
1.131e-004 2.256e+006 1.449e+009 1.000e+000 1.353e-001 9.752e-005 
1.131e-004 2.256e+006 1.453e+009 1.000e+000 1.367e-001 9.754e-005 
1.132e-004 2.256e+006 1.456e+009 1.000e+000 1.402e-001 9.756e-005 
1.132e-004 2.256e+006 1.459e+009 1.000e+000 1.400e-001 9.757e-005 
1.132e-004 2.257e+006 1.462e+009 1.000e+000 1.366e-001 9.759e-005 
1.132e-004 2.257e+006 1.465e+009 1.000e+000 1.444e-001 9.760e-005 
1.132e-004 2.258e+006 1.467e+009 1.000e+000 1.383e-001 9.762e-005 
1.133e-004 2.259e+006 1.469e+009 1.000e+000 1.471e-001 9.763e-005 
1.133e-004 2.259e+006 1.471e+009 1.000e+000 1.434e-001 9.765e-005 
1.133e-004 2.260e+006 1.473e+009 1.000e+000 1.387e-001 9.766e-005 
1.133e-004 2.261e+006 1.475e+009 1.000e+000 1.371e-001 9.767e-005 
1.133e-004 2.262e+006 1.477e+009 1.000e+000 1.430e-001 9.769e-005 
1.134e-004 2.263e+006 1.479e+009 1.000e+000 1.432e-001 9.770e-005 
1.134e-004 2.264e+006 1.481e+009 1.000e+000 1.423e-001 9.771e-005 
1.134e-004 2.264e+006 1.483e+009 1.000e+000 1.347e-001 9.773e-005 
1.134e-004 2.265e+006 1.485e+009 1.000e+000 1.389e-001 9.774e-005 
1.134e-004 2.266e+006 1.487e+009 1.000e+000 1.304e-001 9.775e-005 
1.134e-004 2.267e+006 1.489e+009 1.000e+000 1.379e-001 9.777e-005 
1.135e-004 2.268e+006 1.491e+009 1.000e+000 1.333e-001 9.778e-005 
1.135e-004 2.269e+006 1.494e+009 1.000e+000 1.347e-001 9.779e-005 
1.135e-004 2.269e+006 1.496e+009 1.000e+000 1.400e-001 9.781e-005 
1.135e-004 2.270e+006 1.498e+009 1.000e+000 1.361e-001 9.782e-005 
1.135e-004 2.271e+006 1.497e+009 1.000e+000 1.391e-001 9.783e-005 
1.136e-004 2.272e+006 1.491e+009 1.000e+000 1.409e-001 9.785e-005 
1.136e-004 2.273e+006 1.490e+009 1.000e+000 1.377e-001 9.786e-005 
1.136e-004 2.273e+006 1.490e+009 1.000e+000 1.401e-001 9.787e-005 
1.136e-004 2.274e+006 1.491e+009 1.000e+000 1.322e-001 9.789e-005 
1.136e-004 2.275e+006 1.492e+009 1.000e+000 1.396e-001 9.790e-005 
1.137e-004 2.276e+006 1.493e+009 1.000e+000 1.383e-001 9.791e-005 
1.137e-004 2.277e+006 1.494e+009 1.000e+000 1.361e-001 9.793e-005 
1.137e-004 2.278e+006 1.495e+009 1.000e+000 1.359e-001 9.794e-005 
1.137e-004 2.278e+006 1.493e+009 1.000e+000 1.365e-001 9.795e-005 
1.137e-004 2.279e+006 1.494e+009 1.000e+000 1.364e-001 9.797e-005 
1.138e-004 2.280e+006 1.494e+009 1.000e+000 1.404e-001 9.798e-005 
1.138e-004 2.281e+006 1.495e+009 1.000e+000 1.399e-001 9.799e-005 
1.138e-004 2.282e+006 1.495e+009 1.000e+000 1.355e-001 9.801e-005 
1.138e-004 2.282e+006 1.496e+009 1.000e+000 1.365e-001 9.802e-005 
1.138e-004 2.283e+006 1.497e+009 1.000e+000 1.378e-001 9.804e-005 
1.138e-004 2.284e+006 1.498e+009 1.000e+000 1.389e-001 9.805e-005 
1.139e-004 2.285e+006 1.499e+009 1.000e+000 1.262e-001 9.806e-005 
1.139e-004 2.285e+006 1.500e+009 1.000e+000 1.292e-001 9.808e-005 
1.139e-004 2.286e+006 1.502e+009 1.000e+000 1.358e-001 9.809e-005 
1.139e-004 2.287e+006 1.504e+009 1.000e+000 1.401e-001 9.811e-005 
1.139e-004 2.287e+006 1.506e+009 1.000e+000 1.355e-001 9.812e-005 
1.140e-004 2.288e+006 1.507e+009 1.000e+000 1.360e-001 9.813e-005 
1.140e-004 2.289e+006 1.509e+009 1.000e+000 1.354e-001 9.815e-005 
1.140e-004 2.289e+006 1.511e+009 1.000e+000 1.425e-001 9.816e-005 
1.140e-004 2.290e+006 1.512e+009 1.000e+000 1.371e-001 9.818e-005 
1.140e-004 2.291e+006 1.514e+009 1.000e+000 1.385e-001 9.819e-005 
1.141e-004 2.292e+006 1.516e+009 1.000e+000 1.427e-001 9.821e-005 
1.141e-004 2.292e+006 1.517e+009 1.000e+000 1.449e-001 9.822e-005 
1.141e-004 2.293e+006 1.519e+009 1.000e+000 1.348e-001 9.824e-005 
1.141e-004 2.294e+006 1.521e+009 1.000e+000 1.361e-001 9.825e-005 
1.141e-004 2.294e+006 1.523e+009 1.000e+000 1.393e-001 9.826e-005 
1.142e-004 2.295e+006 1.525e+009 1.000e+000 1.408e-001 9.828e-005 
1.142e-004 2.296e+006 1.526e+009 1.000e+000 1.414e-001 9.829e-005 
1.142e-004 2.296e+006 1.524e+009 1.000e+000 1.321e-001 9.831e-005 
1.142e-004 2.297e+006 1.524e+009 1.000e+000 1.335e-001 9.832e-005 
1.142e-004 2.297e+006 1.525e+009 1.000e+000 1.327e-001 9.834e-005 
1.142e-004 2.298e+006 1.524e+009 1.000e+000 1.294e-001 9.835e-005 
1.143e-004 2.299e+006 1.523e+009 1.000e+000 1.300e-001 9.837e-005 
1.143e-004 2.299e+006 1.524e+009 1.000e+000 1.278e-001 9.838e-005 
1.143e-004 2.300e+006 1.525e+009 1.000e+000 1.264e-001 9.840e-005 
1.143e-004 2.300e+006 1.527e+009 1.000e+000 1.299e-001 9.842e-005 
1.143e-004 2.300e+006 1.528e+009 1.000e+000 1.232e-001 9.843e-005 
1.144e-004 2.300e+006 1.522e+009 1.000e+000 1.273e-001 9.845e-005 
1.144e-004 2.301e+006 1.519e+009 1.000e+000 1.287e-001 9.847e-005 
1.144e-004 2.301e+006 1.518e+009 1.000e+000 1.252e-001 9.849e-005 
1.144e-004 2.301e+006 1.517e+009 1.000e+000 1.257e-001 9.851e-005 
1.144e-004 2.301e+006 1.517e+009 1.000e+000 1.292e-001 9.852e-005 
1.145e-004 2.301e+006 1.517e+009 1.000e+000 1.282e-001 9.854e-005 
1.145e-004 2.301e+006 1.517e+009 1.000e+000 1.273e-001 9.856e-005 
1.145e-004 2.301e+006 1.517e+009 1.000e+000 1.256e-001 9.858e-005 
1.145e-004 2.301e+006 1.518e+009 1.000e+000 1.296e-001 9.860e-005 
1.145e-004 2.301e+006 1.518e+009 1.000e+000 1.248e-001 9.862e-005 
1.146e-004 2.301e+006 1.519e+009 1.000e+000 1.266e-001 9.864e-005 
1.146e-004 2.301e+006 1.520e+009 1.000e+000 1.303e-001 9.866e-005 
1.146e-004 2.301e+006 1.520e+009 1.000e+000 1.274e-001 9.867e-005 
1.146e-004 2.301e+006 1.522e+009 1.000e+000 1.234e-001 9.869e-005 
1.146e-004 2.301e+006 1.523e+009 1.000e+000 1.275e-001 9.871e-005 
1.146e-004 2.301e+006 1.525e+009 1.000e+000 1.218e-001 9.873e-005 
1.147e-004 2.301e+006 1.526e+009 1.000e+000 1.219e-001 9.875e-005 
1.147e-004 2.302e+006 1.528e+009 1.000e+000 1.254e-001 9.877e-005 
1.147e-004 2.301e+006 1.530e+009 1.000e+000 1.326e-001 9.879e-005 
1.147e-004 2.302e+006 1.532e+009 1.000e+000 1.339e-001 9.881e-005 
1.147e-004 2.302e+006 1.533e+009 1.000e+000 1.311e-001 9.882e-005 
1.148e-004 2.302e+006 1.535e+009 1.000e+000 1.315e-001 9.884e-005 
1.148e-004 2.302e+006 1.536e+009 1.000e+000 1.363e-001 9.886e-005 
1.148e-004 2.302e+006 1.536e+009 1.000e+000 1.361e-001 9.888e-005 
1.148e-004 2.302e+006 1.534e+009 1.000e+000 1.369e-001 9.890e-005 
1.148e-004 2.302e+006 1.534e+009 1.000e+000 1.365e-001 9.891e-005 
1.149e-004 2.303e+006 1.535e+009 1.000e+000 1.277e-001 9.893e-005 
1.149e-004 2.303e+006 1.534e+009 1.000e+000 1.348e-001 9.895e-005 
1.149e-004 2.303e+006 1.534e+009 1.000e+000 1.370e-001 9.897e-005 
1.149e-004 2.303e+006 1.533e+009 1.000e+000 1.348e-001 9.898e-005 
1.149e-004 2.304e+006 1.533e+009 1.000e+000 1.373e-001 9.900e-005 
1.150e-004 2.304e+006 1.533e+009 1.000e+000 1.330e-001 9.902e-005 
1.150e-004 2.304e+006 1.533e+009 1.000e+000 1.287e-001 9.904e-005 
1.150e-004 2.304e+006 1.533e+009 1.000e+000 1.274e-001 9.905e-005 
1.150e-004 2.305e+006 1.533e+009 1.000e+000 1.272e-001 9.907e-005 
1.150e-004 2.305e+006 1.532e+009 1.000e+000 1.311e-001 9.909e-005 
1.150e-004 2.305e+006 1.532e+009 1.000e+000 1.281e-001 9.911e-005 
1.151e-004 2.305e+006 1.532e+009 1.000e+000 1.261e-001 9.912e-005 
1.151e-004 2.305e+006 1.531e+009 1.000e+000 1.292e-001 9.914e-005 
1.151e-004 2.305e+006 1.531e+009 1.000e+000 1.247e-001 9.916e-005 
1.151e-004 2.306e+006 1.530e+009 1.000e+000 1.183e-001 9.918e-005 
1.151e-004 2.306e+006 1.530e+009 1.000e+000 1.281e-001 9.920e-005 
1.152e-004 2.306e+006 1.529e+009 1.000e+000 1.233e-001 9.921e-005 
1.152e-004 2.306e+006 1.528e+009 1.000e+000 1.165e-001 9.923e-005 
1.152e-004 2.306e+006 1.528e+009 1.000e+000 1.227e-001 9.925e-005 
1.152e-004 2.306e+006 1.527e+009 1.000e+000 1.111e-001 9.927e-005 
1.152e-004 2.306e+006 1.527e+009 1.000e+000 1.158e-001 9.929e-005 
1.153e-004 2.306e+006 1.526e+009 1.000e+000 1.123e-001 9.931e-005 
1.153e-004 2.306e+006 1.526e+009 1.000e+000 1.139e-001 9.933e-005 
1.153e-004 2.306e+006 1.526e+009 1.000e+000 1.077e-001 9.935e-005 
1.153e-004 2.306e+006 1.525e+009 1.000e+000 1.082e-001 9.936e-005 
1.153e-004 2.306e+006 1.526e+009 1.000e+000 1.047e-001 9.938e-005 
1.154e-004 2.306e+006 1.527e+009 1.000e+000 1.107e-001 9.940e-005 
1.154e-004 2.306e+006 1.528e+009 1.000e+000 1.024e-001 9.942e-005 
1.154e-004 2.306e+006 1.530e+009 1.000e+000 1.093e-001 9.944e-005 
1.154e-004 2.306e+006 1.531e+009 1.000e+000 1.142e-001 9.946e-005 
1.154e-004 2.306e+006 1.533e+009 1.000e+000 1.091e-001 9.948e-005 
1.154e-004 2.306e+006 1.534e+009 1.000e+000 1.090e-001 9.950e-005 
1.155e-004 2.306e+006 1.533e+009 1.000e+000 1.070e-001 9.952e-005 
1.155e-004 2.306e+006 1.534e+009 1.000e+000 1.091e-001 9.954e-005 
1.155e-004 2.306e+006 1.535e+009 1.000e+000 1.123e-001 9.956e-005 
1.155e-004 2.306e+006 1.536e+009 1.000e+000 1.039e-001 9.958e-005 
1.155e-004 2.306e+006 1.533e+009 1.000e+000 1.102e-001 9.960e-005 
1.156e-004 2.306e+006 1.533e+009 1.000e+000 1.030e-001 9.962e-005 
1.156e-004 2.306e+006 1.533e+009 1.000e+000 1.120e-001 9.964e-005 
1.156e-004 2.306e+006 1.533e+009 1.000e+000 1.040e-001 9.966e-005 
1.156e-004 2.305e+006 1.534e+009 1.000e+000 1.075e-001 9.967e-005 
1.156e-004 2.305e+006 1.535e+009 1.000e+000 1.063e-001 9.969e-005 
1.157e-004 2.305e+006 1.536e+009 1.000e+000 1.078e-001 9.971e-005 
1.157e-004 2.305e+006 1.536e+009 1.000e+000 1.013e-001 9.973e-005 
1.157e-004 2.305e+006 1.537e+009 1.000e+000 1.016e-001 9.975e-005 
1.157e-004 2.305e+006 1.538e+009 1.000e+000 1.023e-001 9.977e-005 
1.157e-004 2.305e+006 1.538e+009 1.000e+000 1.024e-001 9.979e-005 
1.158e-004 2.305e+006 1.539e+009 1.000e+000 1.005e-001 9.981e-005 
1.158e-004 2.305e+006 1.541e+009 1.000e+000 1.005e-001 9.983e-005 
1.158e-004 2.306e+006 1.542e+009 1.000e+000 1.009e-001 9.985e-005 
1.158e-004 2.306e+006 1.542e+009 1.000e+000 1.022e-001 9.986e-005 
1.158e-004 2.306e+006 1.543e+009 1.000e+000 9.863e-002 9.988e-005 
1.158e-004 2.306e+006 1.544e+009 1.000e+000 9.967e-002 9.990e-005 
1.159e-004 2.306e+006 1.545e+009 1.000e+000 1.019e-001 9.992e-005 
1.159e-004 2.306e+006 1.546e+009 1.000e+000 9.394e-002 9.994e-005 
1.159e-004 2.306e+006 1.547e+009 1.000e+000 8.910e-002 9.996e-005 
1.159e-004 2.306e+006 1.547e+009 1.000e+000 1.006e-001 9.997e-005 
1.159e-004 2.306e+006 1.548e+009 1.000e+000 9.707e-002 9.999e-005 
1.160e-004 2.307e+006 1.546e+009 1.000e+000 9.079e-002 1.000e-004 
1.160e-004 2.307e+006 1.546e+009 1.000e+000 8.802e-002 1.000e-004 
1.160e-004 2.307e+006 1.545e+009 1.000e+000 9.306e-002 1.000e-004 
1.160e-004 2.307e+006 1.545e+009 1.000e+000 9.046e-002 1.001e-004 
1.160e-004 2.307e+006 1.544e+009 1.000e+000 8.967e-002 1.001e-004 
1.161e-004 2.307e+006 1.544e+009 1.000e+000 8.981e-002 1.001e-004 
1.161e-004 2.307e+006 1.529e+009 1.000e+000 7.667e-002 1.001e-004 
1.161e-004 2.307e+006 1.528e+009 1.000e+000 7.788e-002 1.001e-004 
1.161e-004 2.308e+006 1.528e+009 1.000e+000 7.923e-002 1.002e-004 
1.161e-004 2.308e+006 1.527e+009 1.000e+000 7.685e-002 1.002e-004 
1.162e-004 2.308e+006 1.524e+009 1.000e+000 7.440e-002 1.002e-004 
1.162e-004 2.308e+006 1.521e+009 1.000e+000 6.796e-002 1.002e-004 
1.162e-004 2.308e+006 1.521e+009 1.000e+000 7.047e-002 1.002e-004 
1.162e-004 2.308e+006 1.523e+009 1.000e+000 7.048e-002 1.003e-004 
1.162e-004 2.308e+006 1.525e+009 1.000e+000 6.644e-002 1.003e-004 
1.162e-004 2.308e+006 1.527e+009 1.000e+000 6.683e-002 1.003e-004 
1.163e-004 2.308e+006 1.529e+009 1.000e+000 6.837e-002 1.003e-004 
1.163e-004 2.308e+006 1.531e+009 1.000e+000 6.759e-002 1.003e-004 
1.163e-004 2.308e+006 1.533e+009 1.000e+000 6.690e-002 1.003e-004 
1.163e-004 2.308e+006 1.535e+009 1.000e+000 6.340e-002 1.004e-004 
1.163e-004 2.308e+006 1.535e+009 1.000e+000 6.727e-002 1.004e-004 
1.164e-004 2.308e+006 1.537e+009 1.000e+000 6.633e-002 1.004e-004 
1.164e-004 2.308e+006 1.517e+009 1.000e+000 6.590e-002 1.004e-004 
1.164e-004 2.308e+006 1.510e+009 1.000e+000 6.773e-002 1.004e-004 
1.164e-004 2.307e+006 1.507e+009 1.000e+000 6.470e-002 1.005e-004 
1.164e-004 2.307e+006 1.504e+009 1.000e+000 6.922e-002 1.005e-004 
1.165e-004 2.307e+006 1.503e+009 1.000e+000 6.764e-002 1.005e-004 
1.165e-004 2.307e+006 1.501e+009 1.000e+000 6.380e-002 1.005e-004 
1.165e-004 2.307e+006 1.499e+009 1.000e+000 6.762e-002 1.005e-004 
1.165e-004 2.307e+006 1.499e+009 1.000e+000 6.810e-002 1.006e-004 
1.165e-004 2.306e+006 1.498e+009 1.000e+000 6.920e-002 1.006e-004 
1.166e-004 2.306e+006 1.498e+009 1.000e+000 6.566e-002 1.006e-004 
1.166e-004 2.306e+006 1.497e+009 1.000e+000 6.716e-002 1.006e-004 
1.166e-004 2.306e+006 1.497e+009 1.000e+000 7.054e-002 1.006e-004 
1.166e-004 2.306e+006 1.497e+009 1.000e+000 6.603e-002 1.007e-004 
1.166e-004 2.306e+006 1.498e+009 1.000e+000 6.846e-002 1.007e-004 
