# Supplementary material for: Strain rate dependency of dislocation plasticity
Source: Nat Commun. 2021 Mar 23;12:1845. doi: 10.1038/s41467-021-21939-1 (PMC7988163; doi:10.1038/s41467-021-21939-1)
Supplement: Supplementary file 3 — Supplementary Data 1 [file 41467_2021_21939_MOESM3_ESM.zip › Supplementary Data 1/DDDSimulationSet3/StrainRate=1e0s-1/InitialDislocationDensity=6.8e11m-2.dat]

#strain(1), stress(Pa), dislocation density(m-2), strain rate(s-1), mean dislocation velocity(km/s), plastic strain(1)
4.995e-008 5.527e+003 7.188e+011 1.000e+000 3.699e-002 1.167e-008 
9.995e-008 1.260e+004 7.194e+011 1.000e+000 3.908e-002 1.274e-008 
1.499e-007 1.571e+004 7.205e+011 1.000e+000 3.487e-002 4.123e-008 
1.999e-007 1.791e+004 7.205e+011 1.000e+000 3.592e-002 7.601e-008 
2.500e-007 2.711e+004 7.202e+011 1.000e+000 3.722e-002 6.238e-008 
2.999e-007 3.256e+004 7.191e+011 1.000e+000 3.562e-002 7.470e-008 
3.499e-007 3.706e+004 7.184e+011 1.000e+000 3.733e-002 9.357e-008 
4.000e-007 5.152e+004 7.215e+011 1.000e+000 3.954e-002 4.354e-008 
4.499e-007 5.067e+004 7.182e+011 1.000e+000 3.811e-002 9.942e-008 
4.999e-007 6.334e+004 7.202e+011 1.000e+000 3.621e-002 6.183e-008 
5.500e-007 6.934e+004 7.160e+011 1.000e+000 3.976e-002 7.031e-008 
5.999e-007 8.968e+004 7.174e+011 1.000e+000 4.071e-002 2.041e-008 
6.499e-007 8.767e+004 7.166e+011 1.000e+000 4.041e-002 4.352e-008 
7.000e-007 9.556e+004 7.160e+011 1.000e+000 3.958e-002 3.895e-008 
7.500e-007 1.042e+005 7.157e+011 1.000e+000 3.735e-002 2.899e-008 
7.999e-007 1.070e+005 7.163e+011 1.000e+000 3.847e-002 5.960e-008 
8.500e-007 1.131e+005 7.174e+011 1.000e+000 3.930e-002 6.798e-008 
9.000e-007 1.119e+005 7.156e+011 1.000e+000 4.043e-002 1.262e-007 
9.499e-007 1.000e+005 7.147e+011 1.000e+000 4.119e-002 2.581e-007 
9.999e-007 1.181e+005 7.182e+011 1.000e+000 3.947e-002 1.834e-007 
1.050e-006 1.200e+005 7.167e+011 1.000e+000 4.462e-002 2.199e-007 
1.100e-006 1.303e+005 7.185e+011 1.000e+000 4.191e-002 1.988e-007 
1.150e-006 1.281e+005 7.187e+011 1.000e+000 4.142e-002 2.641e-007 
1.200e-006 1.126e+005 7.209e+011 1.000e+000 4.535e-002 4.214e-007 
1.250e-006 1.127e+005 7.212e+011 1.000e+000 4.541e-002 4.707e-007 
1.300e-006 1.231e+005 7.212e+011 1.000e+000 4.044e-002 4.486e-007 
1.350e-006 1.266e+005 7.195e+011 1.000e+000 4.205e-002 4.741e-007 
1.400e-006 1.220e+005 7.191e+011 1.000e+000 4.904e-002 5.560e-007 
1.450e-006 1.209e+005 7.205e+011 1.000e+000 4.143e-002 6.134e-007 
1.500e-006 1.322e+005 7.202e+011 1.000e+000 4.222e-002 5.855e-007 
1.550e-006 1.431e+005 7.188e+011 1.000e+000 4.481e-002 5.600e-007 
1.600e-006 1.731e+005 7.186e+011 1.000e+000 4.300e-002 4.029e-007 
1.650e-006 1.657e+005 7.175e+011 1.000e+000 3.989e-002 5.039e-007 
1.700e-006 1.715e+005 7.179e+011 1.000e+000 3.749e-002 5.138e-007 
1.750e-006 1.807e+005 7.170e+011 1.000e+000 3.955e-002 4.999e-007 
1.800e-006 1.867e+005 7.179e+011 1.000e+000 3.704e-002 5.083e-007 
1.850e-006 1.947e+005 7.170e+011 1.000e+000 3.668e-002 5.035e-007 
1.900e-006 2.007e+005 7.183e+011 1.000e+000 3.579e-002 5.121e-007 
1.950e-006 2.058e+005 7.174e+011 1.000e+000 3.659e-002 5.263e-007 
2.000e-006 2.140e+005 7.180e+011 1.000e+000 3.836e-002 5.201e-007 
2.050e-006 2.229e+005 7.186e+011 1.000e+000 3.695e-002 5.080e-007 
2.100e-006 2.313e+005 7.187e+011 1.000e+000 3.777e-002 5.003e-007 
2.150e-006 2.358e+005 7.182e+011 1.000e+000 3.748e-002 5.190e-007 
2.200e-006 2.401e+005 7.186e+011 1.000e+000 3.746e-002 5.394e-007 
2.250e-006 2.461e+005 7.185e+011 1.000e+000 3.905e-002 5.481e-007 
2.300e-006 2.529e+005 7.182e+011 1.000e+000 3.789e-002 5.507e-007 
2.350e-006 2.605e+005 7.186e+011 1.000e+000 3.911e-002 5.483e-007 
2.400e-006 2.675e+005 7.179e+011 1.000e+000 3.823e-002 5.495e-007 
2.450e-006 2.734e+005 7.186e+011 1.000e+000 3.890e-002 5.587e-007 
2.500e-006 2.803e+005 7.172e+011 1.000e+000 3.840e-002 5.614e-007 
2.550e-006 2.836e+005 7.179e+011 1.000e+000 3.793e-002 5.882e-007 
2.600e-006 2.896e+005 7.181e+011 1.000e+000 3.791e-002 5.967e-007 
2.650e-006 2.909e+005 7.185e+011 1.000e+000 3.848e-002 6.379e-007 
2.700e-006 3.017e+005 7.196e+011 1.000e+000 3.706e-002 6.135e-007 
2.750e-006 3.010e+005 7.177e+011 1.000e+000 3.737e-002 6.677e-007 
2.800e-006 3.058e+005 7.197e+011 1.000e+000 3.876e-002 6.849e-007 
2.850e-006 3.115e+005 7.200e+011 1.000e+000 3.965e-002 6.954e-007 
2.900e-006 3.113e+005 7.205e+011 1.000e+000 3.622e-002 7.465e-007 
2.950e-006 3.166e+005 7.199e+011 1.000e+000 3.684e-002 7.602e-007 
3.000e-006 3.056e+005 7.199e+011 1.000e+000 3.419e-002 8.863e-007 
3.050e-006 3.102e+005 7.236e+011 1.000e+000 3.334e-002 9.047e-007 
3.100e-006 3.260e+005 7.218e+011 1.000e+000 3.392e-002 8.450e-007 
3.150e-006 3.115e+005 7.182e+011 1.000e+000 3.645e-002 9.953e-007 
3.200e-006 3.221e+005 7.182e+011 1.000e+000 3.882e-002 9.721e-007 
3.250e-006 3.357e+005 7.183e+011 1.000e+000 3.739e-002 9.278e-007 
3.300e-006 3.416e+005 7.186e+011 1.000e+000 3.666e-002 9.373e-007 
3.350e-006 3.546e+005 7.185e+011 1.000e+000 3.525e-002 8.973e-007 
3.400e-006 3.558e+005 7.176e+011 1.000e+000 3.875e-002 9.387e-007 
3.450e-006 3.510e+005 7.191e+011 1.000e+000 3.974e-002 1.022e-006 
3.500e-006 3.586e+005 7.216e+011 1.000e+000 4.139e-002 1.020e-006 
3.550e-006 3.518e+005 7.234e+011 1.000e+000 4.142e-002 1.117e-006 
3.600e-006 3.527e+005 7.244e+011 1.000e+000 4.021e-002 1.161e-006 
3.650e-006 3.753e+005 7.184e+011 1.000e+000 4.190e-002 1.054e-006 
3.700e-006 3.898e+005 7.192e+011 1.000e+000 4.427e-002 1.004e-006 
3.750e-006 4.004e+005 7.152e+011 1.000e+000 4.603e-002 9.802e-007 
3.800e-006 3.863e+005 7.153e+011 1.000e+000 4.369e-002 1.128e-006 
3.850e-006 3.785e+005 7.183e+011 1.000e+000 4.193e-002 1.232e-006 
3.900e-006 4.018e+005 7.163e+011 1.000e+000 4.236e-002 1.121e-006 
3.950e-006 3.972e+005 7.168e+011 1.000e+000 4.486e-002 1.202e-006 
4.000e-006 3.897e+005 7.194e+011 1.000e+000 4.320e-002 1.305e-006 
4.050e-006 4.028e+005 7.161e+011 1.000e+000 4.528e-002 1.264e-006 
4.100e-006 4.234e+005 7.183e+011 1.000e+000 4.557e-002 1.172e-006 
4.150e-006 4.229e+005 7.148e+011 1.000e+000 4.496e-002 1.225e-006 
4.200e-006 4.235e+005 7.141e+011 1.000e+000 4.586e-002 1.271e-006 
4.250e-006 4.328e+005 7.147e+011 1.000e+000 4.530e-002 1.257e-006 
4.300e-006 4.404e+005 7.156e+011 1.000e+000 4.723e-002 1.254e-006 
4.350e-006 4.440e+005 7.140e+011 1.000e+000 4.823e-002 1.279e-006 
4.400e-006 4.507e+005 7.137e+011 1.000e+000 4.763e-002 1.283e-006 
4.450e-006 4.605e+005 7.142e+011 1.000e+000 4.803e-002 1.265e-006 
4.500e-006 4.805e+005 7.139e+011 1.000e+000 4.844e-002 1.177e-006 
4.550e-006 4.931e+005 7.147e+011 1.000e+000 4.701e-002 1.139e-006 
4.600e-006 4.989e+005 7.139e+011 1.000e+000 4.645e-002 1.149e-006 
4.650e-006 5.059e+005 7.143e+011 1.000e+000 4.423e-002 1.151e-006 
4.700e-006 5.112e+005 7.145e+011 1.000e+000 4.543e-002 1.164e-006 
4.750e-006 5.173e+005 7.143e+011 1.000e+000 4.502e-002 1.172e-006 
4.800e-006 5.254e+005 7.154e+011 1.000e+000 4.476e-002 1.166e-006 
4.850e-006 5.312e+005 7.148e+011 1.000e+000 4.579e-002 1.176e-006 
4.900e-006 5.368e+005 7.144e+011 1.000e+000 4.553e-002 1.187e-006 
4.950e-006 5.436e+005 7.144e+011 1.000e+000 4.575e-002 1.190e-006 
5.000e-006 5.489e+005 7.145e+011 1.000e+000 4.537e-002 1.204e-006 
5.050e-006 5.551e+005 7.145e+011 1.000e+000 4.530e-002 1.210e-006 
5.100e-006 5.588e+005 7.145e+011 1.000e+000 4.615e-002 1.235e-006 
5.150e-006 5.669e+005 7.142e+011 1.000e+000 4.551e-002 1.229e-006 
5.200e-006 5.716e+005 7.146e+011 1.000e+000 4.501e-002 1.246e-006 
5.250e-006 5.813e+005 7.145e+011 1.000e+000 4.493e-002 1.229e-006 
5.300e-006 5.905e+005 7.136e+011 1.000e+000 4.635e-002 1.216e-006 
5.350e-006 5.956e+005 7.138e+011 1.000e+000 4.766e-002 1.230e-006 
5.400e-006 6.081e+005 7.143e+011 1.000e+000 4.616e-002 1.194e-006 
5.450e-006 6.169e+005 7.140e+011 1.000e+000 4.577e-002 1.183e-006 
5.500e-006 6.277e+005 7.136e+011 1.000e+000 4.562e-002 1.159e-006 
5.550e-006 6.329e+005 7.136e+011 1.000e+000 4.628e-002 1.172e-006 
5.600e-006 6.388e+005 7.136e+011 1.000e+000 4.554e-002 1.182e-006 
5.650e-006 6.456e+005 7.137e+011 1.000e+000 4.578e-002 1.185e-006 
5.700e-006 6.512e+005 7.137e+011 1.000e+000 4.630e-002 1.196e-006 
5.750e-006 6.574e+005 7.137e+011 1.000e+000 4.587e-002 1.203e-006 
5.800e-006 6.649e+005 7.137e+011 1.000e+000 4.621e-002 1.201e-006 
5.850e-006 6.718e+005 7.137e+011 1.000e+000 4.570e-002 1.203e-006 
5.900e-006 6.781e+005 7.136e+011 1.000e+000 4.663e-002 1.210e-006 
5.950e-006 6.844e+005 7.138e+011 1.000e+000 4.578e-002 1.216e-006 
6.000e-006 6.900e+005 7.129e+011 1.000e+000 4.646e-002 1.227e-006 
6.050e-006 6.923e+005 7.142e+011 1.000e+000 4.578e-002 1.262e-006 
6.100e-006 6.941e+005 7.136e+011 1.000e+000 4.658e-002 1.299e-006 
6.150e-006 7.001e+005 7.160e+011 1.000e+000 4.550e-002 1.308e-006 
6.200e-006 7.035e+005 7.165e+011 1.000e+000 4.693e-002 1.334e-006 
6.250e-006 7.132e+005 7.149e+011 1.000e+000 4.765e-002 1.317e-006 
6.300e-006 7.149e+005 7.165e+011 1.000e+000 4.523e-002 1.355e-006 
6.350e-006 7.187e+005 7.160e+011 1.000e+000 4.700e-002 1.379e-006 
6.400e-006 7.251e+005 7.156e+011 1.000e+000 4.749e-002 1.385e-006 
6.450e-006 7.235e+005 7.153e+011 1.000e+000 4.823e-002 1.445e-006 
6.500e-006 7.395e+005 7.135e+011 1.000e+000 4.670e-002 1.385e-006 
6.550e-006 7.400e+005 7.126e+011 1.000e+000 4.693e-002 1.432e-006 
6.600e-006 7.347e+005 7.137e+011 1.000e+000 5.031e-002 1.518e-006 
6.650e-006 7.317e+005 7.121e+011 1.000e+000 5.182e-002 1.589e-006 
6.700e-006 7.492e+005 7.146e+011 1.000e+000 4.582e-002 1.518e-006 
6.750e-006 7.482e+005 7.158e+011 1.000e+000 4.629e-002 1.575e-006 
6.800e-006 7.451e+005 7.166e+011 1.000e+000 4.518e-002 1.646e-006 
6.850e-006 7.479e+005 7.163e+011 1.000e+000 4.405e-002 1.677e-006 
6.900e-006 7.558e+005 7.161e+011 1.000e+000 4.433e-002 1.673e-006 
6.950e-006 7.614e+005 7.158e+011 1.000e+000 4.383e-002 1.684e-006 
7.000e-006 7.646e+005 7.159e+011 1.000e+000 4.554e-002 1.711e-006 
7.050e-006 7.653e+005 7.147e+011 1.000e+000 4.678e-002 1.757e-006 
7.100e-006 7.735e+005 7.162e+011 1.000e+000 4.498e-002 1.750e-006 
7.150e-006 7.845e+005 7.160e+011 1.000e+000 4.536e-002 1.724e-006 
7.200e-006 7.878e+005 7.163e+011 1.000e+000 4.403e-002 1.751e-006 
7.250e-006 8.079e+005 7.135e+011 1.000e+000 4.348e-002 1.662e-006 
7.300e-006 8.091e+005 7.151e+011 1.000e+000 3.993e-002 1.704e-006 
7.350e-006 8.235e+005 7.133e+011 1.000e+000 4.401e-002 1.654e-006 
7.400e-006 8.329e+005 7.147e+011 1.000e+000 4.600e-002 1.639e-006 
7.450e-006 8.338e+005 7.170e+011 1.000e+000 4.433e-002 1.683e-006 
7.500e-006 8.375e+005 7.146e+011 1.000e+000 4.819e-002 1.708e-006 
7.550e-006 8.423e+005 7.138e+011 1.000e+000 4.968e-002 1.724e-006 
7.600e-006 8.515e+005 7.143e+011 1.000e+000 4.896e-002 1.710e-006 
7.650e-006 8.567e+005 7.133e+011 1.000e+000 4.920e-002 1.725e-006 
7.700e-006 8.567e+005 7.139e+011 1.000e+000 5.055e-002 1.775e-006 
7.750e-006 8.628e+005 7.137e+011 1.000e+000 4.836e-002 1.782e-006 
7.800e-006 8.734e+005 7.113e+011 1.000e+000 5.199e-002 1.759e-006 
7.850e-006 8.765e+005 7.143e+011 1.000e+000 4.700e-002 1.788e-006 
7.900e-006 8.835e+005 7.130e+011 1.000e+000 4.834e-002 1.789e-006 
7.950e-006 8.917e+005 7.120e+011 1.000e+000 4.768e-002 1.782e-006 
8.000e-006 8.936e+005 7.127e+011 1.000e+000 4.562e-002 1.819e-006 
8.050e-006 9.024e+005 7.119e+011 1.000e+000 4.822e-002 1.808e-006 
8.100e-006 9.098e+005 7.128e+011 1.000e+000 4.411e-002 1.807e-006 
8.150e-006 9.218e+005 7.172e+011 1.000e+000 4.359e-002 1.774e-006 
8.200e-006 9.168e+005 7.153e+011 1.000e+000 4.360e-002 1.859e-006 
8.250e-006 9.334e+005 7.144e+011 1.000e+000 4.572e-002 1.794e-006 
8.300e-006 9.488e+005 7.131e+011 1.000e+000 4.306e-002 1.737e-006 
8.350e-006 9.550e+005 7.133e+011 1.000e+000 4.517e-002 1.744e-006 
8.400e-006 9.690e+005 7.140e+011 1.000e+000 4.425e-002 1.698e-006 
8.450e-006 9.735e+005 7.161e+011 1.000e+000 4.431e-002 1.716e-006 
8.500e-006 9.810e+005 7.155e+011 1.000e+000 4.159e-002 1.714e-006 
8.550e-006 9.844e+005 7.170e+011 1.000e+000 4.491e-002 1.741e-006 
8.600e-006 9.829e+005 7.175e+011 1.000e+000 4.556e-002 1.802e-006 
8.650e-006 9.900e+005 7.201e+011 1.000e+000 4.194e-002 1.802e-006 
8.700e-006 1.003e+006 7.167e+011 1.000e+000 4.327e-002 1.762e-006 
8.750e-006 1.008e+006 7.189e+011 1.000e+000 4.454e-002 1.775e-006 
8.800e-006 1.014e+006 7.164e+011 1.000e+000 4.308e-002 1.787e-006 
8.850e-006 1.016e+006 7.148e+011 1.000e+000 4.111e-002 1.825e-006 
8.900e-006 1.019e+006 7.160e+011 1.000e+000 4.158e-002 1.854e-006 
8.950e-006 1.037e+006 7.163e+011 1.000e+000 4.264e-002 1.779e-006 
9.000e-006 1.040e+006 7.127e+011 1.000e+000 4.209e-002 1.804e-006 
9.050e-006 1.049e+006 7.129e+011 1.000e+000 4.263e-002 1.796e-006 
9.100e-006 1.059e+006 7.119e+011 1.000e+000 4.144e-002 1.777e-006 
9.150e-006 1.066e+006 7.121e+011 1.000e+000 4.143e-002 1.774e-006 
9.200e-006 1.070e+006 7.123e+011 1.000e+000 4.143e-002 1.801e-006 
9.250e-006 1.072e+006 7.120e+011 1.000e+000 4.269e-002 1.834e-006 
9.300e-006 1.090e+006 7.163e+011 1.000e+000 3.916e-002 1.758e-006 
9.350e-006 1.079e+006 7.163e+011 1.000e+000 4.096e-002 1.887e-006 
9.400e-006 1.089e+006 7.164e+011 1.000e+000 4.077e-002 1.869e-006 
9.450e-006 1.103e+006 7.169e+011 1.000e+000 4.529e-002 1.823e-006 
9.500e-006 1.096e+006 7.174e+011 1.000e+000 4.763e-002 1.920e-006 
9.550e-006 1.089e+006 7.157e+011 1.000e+000 4.203e-002 2.016e-006 
9.600e-006 1.109e+006 7.155e+011 1.000e+000 4.115e-002 1.932e-006 
9.650e-006 1.122e+006 7.151e+011 1.000e+000 4.324e-002 1.889e-006 
9.700e-006 1.125e+006 7.132e+011 1.000e+000 4.229e-002 1.917e-006 
9.750e-006 1.134e+006 7.131e+011 1.000e+000 4.213e-002 1.903e-006 
9.800e-006 1.148e+006 7.132e+011 1.000e+000 4.233e-002 1.862e-006 
9.850e-006 1.147e+006 7.141e+011 1.000e+000 4.277e-002 1.913e-006 
9.900e-006 1.154e+006 7.139e+011 1.000e+000 4.164e-002 1.918e-006 
9.950e-006 1.166e+006 7.134e+011 1.000e+000 4.203e-002 1.883e-006 
1.000e-005 1.167e+006 7.134e+011 1.000e+000 4.174e-002 1.929e-006 
1.005e-005 1.169e+006 7.139e+011 1.000e+000 4.230e-002 1.961e-006 
1.010e-005 1.172e+006 7.136e+011 1.000e+000 4.243e-002 1.995e-006 
1.015e-005 1.186e+006 7.143e+011 1.000e+000 4.316e-002 1.946e-006 
1.020e-005 1.195e+006 7.137e+011 1.000e+000 4.354e-002 1.932e-006 
1.025e-005 1.200e+006 7.139e+011 1.000e+000 4.338e-002 1.947e-006 
1.030e-005 1.205e+006 7.130e+011 1.000e+000 4.424e-002 1.967e-006 
1.035e-005 1.219e+006 7.127e+011 1.000e+000 4.442e-002 1.917e-006 
1.040e-005 1.229e+006 7.131e+011 1.000e+000 4.345e-002 1.902e-006 
1.045e-005 1.232e+006 7.157e+011 1.000e+000 4.477e-002 1.928e-006 
1.050e-005 1.245e+006 7.133e+011 1.000e+000 4.494e-002 1.885e-006 
1.055e-005 1.248e+006 7.136e+011 1.000e+000 4.512e-002 1.919e-006 
1.060e-005 1.242e+006 7.134e+011 1.000e+000 4.249e-002 2.009e-006 
1.065e-005 1.242e+006 7.134e+011 1.000e+000 4.383e-002 2.059e-006 
1.070e-005 1.255e+006 7.135e+011 1.000e+000 4.294e-002 2.019e-006 
1.075e-005 1.270e+006 7.121e+011 1.000e+000 4.177e-002 1.965e-006 
1.080e-005 1.278e+006 7.131e+011 1.000e+000 4.290e-002 1.958e-006 
1.085e-005 1.291e+006 7.131e+011 1.000e+000 4.140e-002 1.918e-006 
1.090e-005 1.300e+006 7.145e+011 1.000e+000 4.372e-002 1.905e-006 
1.095e-005 1.312e+006 7.141e+011 1.000e+000 4.277e-002 1.875e-006 
1.100e-005 1.324e+006 7.132e+011 1.000e+000 4.415e-002 1.842e-006 
1.105e-005 1.326e+006 7.151e+011 1.000e+000 4.345e-002 1.878e-006 
1.110e-005 1.329e+006 7.139e+011 1.000e+000 4.409e-002 1.908e-006 
1.115e-005 1.313e+006 7.140e+011 1.000e+000 4.818e-002 2.072e-006 
1.120e-005 1.306e+006 7.136e+011 1.000e+000 4.554e-002 2.169e-006 
1.125e-005 1.338e+006 7.137e+011 1.000e+000 4.589e-002 1.998e-006 
1.130e-005 1.333e+006 7.138e+011 1.000e+000 4.288e-002 2.079e-006 
1.135e-005 1.343e+006 7.148e+011 1.000e+000 4.212e-002 2.064e-006 
1.140e-005 1.344e+006 7.152e+011 1.000e+000 4.392e-002 2.106e-006 
1.145e-005 1.338e+006 7.147e+011 1.000e+000 4.271e-002 2.192e-006 
1.150e-005 1.348e+006 7.142e+011 1.000e+000 4.364e-002 2.176e-006 
1.155e-005 1.360e+006 7.150e+011 1.000e+000 4.449e-002 2.146e-006 
1.160e-005 1.375e+006 7.135e+011 1.000e+000 4.141e-002 2.087e-006 
1.165e-005 1.390e+006 7.128e+011 1.000e+000 4.515e-002 2.034e-006 
1.170e-005 1.393e+006 7.123e+011 1.000e+000 4.659e-002 2.063e-006 
1.175e-005 1.371e+006 7.127e+011 1.000e+000 4.639e-002 2.268e-006 
1.180e-005 1.276e+006 7.122e+011 1.000e+000 4.321e-002 2.972e-006 
1.185e-005 1.164e+006 7.104e+011 1.000e+000 4.299e-002 3.799e-006 
1.190e-005 1.135e+006 7.101e+011 1.000e+000 4.789e-002 4.049e-006 
1.195e-005 1.126e+006 7.108e+011 1.000e+000 4.360e-002 4.159e-006 
1.200e-005 1.137e+006 7.100e+011 1.000e+000 4.346e-002 4.136e-006 
1.205e-005 1.125e+006 7.099e+011 1.000e+000 4.453e-002 4.272e-006 
1.210e-005 1.115e+006 7.097e+011 1.000e+000 4.657e-002 4.388e-006 
1.215e-005 1.132e+006 7.107e+011 1.000e+000 4.772e-002 4.318e-006 
1.220e-005 1.138e+006 7.097e+011 1.000e+000 4.393e-002 4.328e-006 
1.225e-005 1.127e+006 7.102e+011 1.000e+000 4.702e-002 4.455e-006 
1.230e-005 1.147e+006 7.110e+011 1.000e+000 4.494e-002 4.365e-006 
1.235e-005 1.166e+006 7.098e+011 1.000e+000 4.606e-002 4.286e-006 
1.240e-005 1.165e+006 7.098e+011 1.000e+000 4.362e-002 4.340e-006 
1.245e-005 1.176e+006 7.099e+011 1.000e+000 4.578e-002 4.317e-006 
1.250e-005 1.178e+006 7.130e+011 1.000e+000 4.670e-002 4.351e-006 
1.255e-005 1.184e+006 7.097e+011 1.000e+000 4.683e-002 4.359e-006 
1.260e-005 1.185e+006 7.092e+011 1.000e+000 4.555e-002 4.404e-006 
1.265e-005 1.200e+006 7.103e+011 1.000e+000 4.619e-002 4.350e-006 
1.270e-005 1.206e+006 7.113e+011 1.000e+000 4.346e-002 4.361e-006 
1.275e-005 1.197e+006 7.123e+011 1.000e+000 4.708e-002 4.470e-006 
1.280e-005 1.204e+006 7.123e+011 1.000e+000 4.309e-002 4.470e-006 
1.285e-005 1.196e+006 7.134e+011 1.000e+000 4.259e-002 4.576e-006 
1.290e-005 1.215e+006 7.139e+011 1.000e+000 4.105e-002 4.496e-006 
1.295e-005 1.213e+006 7.142e+011 1.000e+000 4.753e-002 4.562e-006 
1.300e-005 1.210e+006 7.108e+011 1.000e+000 4.069e-002 4.634e-006 
1.305e-005 1.213e+006 7.118e+011 1.000e+000 3.971e-002 4.658e-006 
1.310e-005 1.199e+006 7.110e+011 1.000e+000 4.524e-002 4.805e-006 
1.315e-005 1.205e+006 7.143e+011 1.000e+000 4.528e-002 4.813e-006 
1.320e-005 1.203e+006 7.098e+011 1.000e+000 4.374e-002 4.879e-006 
1.325e-005 1.203e+006 7.101e+011 1.000e+000 4.250e-002 4.932e-006 
1.330e-005 1.220e+006 7.103e+011 1.000e+000 4.505e-002 4.860e-006 
1.335e-005 1.244e+006 7.092e+011 1.000e+000 4.542e-002 4.743e-006 
1.340e-005 1.249e+006 7.116e+011 1.000e+000 4.417e-002 4.763e-006 
1.345e-005 1.253e+006 7.103e+011 1.000e+000 4.652e-002 4.782e-006 
1.350e-005 1.254e+006 7.133e+011 1.000e+000 4.286e-002 4.826e-006 
1.355e-005 1.267e+006 7.140e+011 1.000e+000 4.315e-002 4.788e-006 
1.360e-005 1.252e+006 7.153e+011 1.000e+000 4.439e-002 4.942e-006 
1.365e-005 1.271e+006 7.140e+011 1.000e+000 4.365e-002 4.859e-006 
1.370e-005 1.274e+006 7.148e+011 1.000e+000 4.565e-002 4.887e-006 
1.375e-005 1.266e+006 7.127e+011 1.000e+000 4.680e-002 4.993e-006 
1.380e-005 1.254e+006 7.108e+011 1.000e+000 4.748e-002 5.126e-006 
1.385e-005 1.252e+006 7.113e+011 1.000e+000 4.696e-002 5.190e-006 
1.390e-005 1.251e+006 7.114e+011 1.000e+000 4.811e-002 5.249e-006 
1.395e-005 1.241e+006 7.092e+011 1.000e+000 4.746e-002 5.367e-006 
1.400e-005 1.243e+006 7.106e+011 1.000e+000 4.908e-002 5.402e-006 
1.405e-005 1.269e+006 7.112e+011 1.000e+000 4.460e-002 5.270e-006 
1.410e-005 1.281e+006 7.111e+011 1.000e+000 4.656e-002 5.241e-006 
1.415e-005 1.283e+006 7.107e+011 1.000e+000 4.899e-002 5.277e-006 
1.420e-005 1.282e+006 7.135e+011 1.000e+000 5.149e-002 5.336e-006 
1.425e-005 1.253e+006 7.114e+011 1.000e+000 4.887e-002 5.585e-006 
1.430e-005 1.246e+006 7.192e+011 1.000e+000 4.868e-002 5.679e-006 
1.435e-005 1.244e+006 7.177e+011 1.000e+000 4.861e-002 5.742e-006 
1.440e-005 1.247e+006 7.172e+011 1.000e+000 4.831e-002 5.774e-006 
1.445e-005 1.258e+006 7.165e+011 1.000e+000 4.975e-002 5.750e-006 
1.450e-005 1.266e+006 7.178e+011 1.000e+000 4.972e-002 5.743e-006 
1.455e-005 1.281e+006 7.178e+011 1.000e+000 5.038e-002 5.690e-006 
1.460e-005 1.305e+006 7.169e+011 1.000e+000 4.800e-002 5.575e-006 
1.465e-005 1.311e+006 7.189e+011 1.000e+000 4.840e-002 5.581e-006 
1.470e-005 1.303e+006 7.253e+011 1.000e+000 5.325e-002 5.689e-006 
1.475e-005 1.297e+006 7.236e+011 1.000e+000 5.361e-002 5.779e-006 
1.480e-005 1.298e+006 7.236e+011 1.000e+000 5.065e-002 5.822e-006 
1.485e-005 1.301e+006 7.225e+011 1.000e+000 5.030e-002 5.853e-006 
1.490e-005 1.296e+006 7.224e+011 1.000e+000 5.066e-002 5.938e-006 
1.495e-005 1.299e+006 7.212e+011 1.000e+000 5.037e-002 5.965e-006 
1.500e-005 1.297e+006 7.217e+011 1.000e+000 5.223e-002 6.032e-006 
1.505e-005 1.290e+006 7.207e+011 1.000e+000 5.239e-002 6.128e-006 
1.510e-005 1.296e+006 7.223e+011 1.000e+000 4.960e-002 6.138e-006 
1.515e-005 1.305e+006 7.191e+011 1.000e+000 4.934e-002 6.123e-006 
1.520e-005 1.310e+006 7.246e+011 1.000e+000 4.852e-002 6.142e-006 
1.525e-005 1.333e+006 7.218e+011 1.000e+000 4.918e-002 6.028e-006 
1.530e-005 1.353e+006 7.233e+011 1.000e+000 4.949e-002 5.940e-006 
1.535e-005 1.383e+006 7.223e+011 1.000e+000 4.962e-002 5.781e-006 
1.540e-005 1.366e+006 7.212e+011 1.000e+000 5.136e-002 5.951e-006 
1.545e-005 1.348e+006 7.212e+011 1.000e+000 4.888e-002 6.127e-006 
1.550e-005 1.349e+006 7.174e+011 1.000e+000 5.012e-002 6.167e-006 
1.555e-005 1.359e+006 7.166e+011 1.000e+000 5.095e-002 6.150e-006 
1.560e-005 1.375e+006 7.149e+011 1.000e+000 4.967e-002 6.092e-006 
1.565e-005 1.365e+006 7.190e+011 1.000e+000 5.144e-002 6.212e-006 
1.570e-005 1.378e+006 7.185e+011 1.000e+000 4.806e-002 6.170e-006 
1.575e-005 1.361e+006 7.187e+011 1.000e+000 4.828e-002 6.336e-006 
1.580e-005 1.363e+006 7.202e+011 1.000e+000 4.839e-002 6.375e-006 
1.585e-005 1.380e+006 7.207e+011 1.000e+000 5.072e-002 6.306e-006 
1.590e-005 1.394e+006 7.206e+011 1.000e+000 5.078e-002 6.257e-006 
1.595e-005 1.403e+006 7.197e+011 1.000e+000 5.108e-002 6.246e-006 
1.600e-005 1.403e+006 7.199e+011 1.000e+000 5.082e-002 6.296e-006 
1.605e-005 1.396e+006 7.207e+011 1.000e+000 4.928e-002 6.392e-006 
1.610e-005 1.401e+006 7.213e+011 1.000e+000 4.937e-002 6.412e-006 
1.615e-005 1.409e+006 7.213e+011 1.000e+000 4.916e-002 6.404e-006 
1.620e-005 1.414e+006 7.213e+011 1.000e+000 4.955e-002 6.419e-006 
1.625e-005 1.422e+006 7.213e+011 1.000e+000 4.946e-002 6.412e-006 
1.630e-005 1.442e+006 7.208e+011 1.000e+000 5.074e-002 6.328e-006 
1.635e-005 1.454e+006 7.190e+011 1.000e+000 5.124e-002 6.290e-006 
1.640e-005 1.458e+006 7.191e+011 1.000e+000 5.184e-002 6.315e-006 
1.645e-005 1.461e+006 7.193e+011 1.000e+000 5.201e-002 6.347e-006 
1.650e-005 1.471e+006 7.192e+011 1.000e+000 5.217e-002 6.327e-006 
1.655e-005 1.476e+006 7.189e+011 1.000e+000 5.090e-002 6.344e-006 
1.660e-005 1.477e+006 7.198e+011 1.000e+000 5.169e-002 6.386e-006 
1.665e-005 1.482e+006 7.192e+011 1.000e+000 5.223e-002 6.399e-006 
1.670e-005 1.492e+006 7.193e+011 1.000e+000 5.172e-002 6.383e-006 
1.675e-005 1.500e+006 7.192e+011 1.000e+000 5.222e-002 6.378e-006 
1.680e-005 1.505e+006 7.193e+011 1.000e+000 5.074e-002 6.388e-006 
1.685e-005 1.506e+006 7.194e+011 1.000e+000 5.151e-002 6.435e-006 
1.690e-005 1.510e+006 7.195e+011 1.000e+000 5.174e-002 6.456e-006 
1.695e-005 1.522e+006 7.192e+011 1.000e+000 5.207e-002 6.425e-006 
1.700e-005 1.529e+006 7.191e+011 1.000e+000 5.182e-002 6.421e-006 
1.705e-005 1.535e+006 7.193e+011 1.000e+000 5.123e-002 6.434e-006 
1.710e-005 1.543e+006 7.193e+011 1.000e+000 5.124e-002 6.427e-006 
1.715e-005 1.549e+006 7.193e+011 1.000e+000 5.178e-002 6.436e-006 
1.720e-005 1.554e+006 7.201e+011 1.000e+000 5.192e-002 6.453e-006 
1.725e-005 1.558e+006 7.206e+011 1.000e+000 5.217e-002 6.477e-006 
1.730e-005 1.565e+006 7.203e+011 1.000e+000 4.997e-002 6.476e-006 
1.735e-005 1.569e+006 7.202e+011 1.000e+000 5.037e-002 6.500e-006 
1.740e-005 1.578e+006 7.198e+011 1.000e+000 5.105e-002 6.483e-006 
1.745e-005 1.585e+006 7.204e+011 1.000e+000 5.047e-002 6.489e-006 
1.750e-005 1.592e+006 7.204e+011 1.000e+000 5.142e-002 6.489e-006 
1.755e-005 1.597e+006 7.203e+011 1.000e+000 5.042e-002 6.504e-006 
1.760e-005 1.604e+006 7.205e+011 1.000e+000 5.155e-002 6.506e-006 
1.765e-005 1.611e+006 7.200e+011 1.000e+000 5.084e-002 6.508e-006 
1.770e-005 1.610e+006 7.202e+011 1.000e+000 5.089e-002 6.565e-006 
1.775e-005 1.622e+006 7.205e+011 1.000e+000 5.211e-002 6.534e-006 
1.780e-005 1.630e+006 7.205e+011 1.000e+000 4.989e-002 6.528e-006 
1.785e-005 1.637e+006 7.199e+011 1.000e+000 5.123e-002 6.531e-006 
1.790e-005 1.642e+006 7.200e+011 1.000e+000 5.040e-002 6.545e-006 
1.795e-005 1.646e+006 7.201e+011 1.000e+000 5.133e-002 6.563e-006 
1.800e-005 1.652e+006 7.202e+011 1.000e+000 5.110e-002 6.572e-006 
1.805e-005 1.658e+006 7.205e+011 1.000e+000 5.069e-002 6.585e-006 
1.810e-005 1.667e+006 7.202e+011 1.000e+000 5.135e-002 6.573e-006 
1.815e-005 1.673e+006 7.202e+011 1.000e+000 5.031e-002 6.580e-006 
1.820e-005 1.678e+006 7.208e+011 1.000e+000 4.997e-002 6.593e-006 
1.825e-005 1.677e+006 7.208e+011 1.000e+000 4.970e-002 6.648e-006 
1.830e-005 1.684e+006 7.207e+011 1.000e+000 5.068e-002 6.653e-006 
1.835e-005 1.690e+006 7.209e+011 1.000e+000 4.946e-002 6.659e-006 
1.840e-005 1.699e+006 7.223e+011 1.000e+000 5.201e-002 6.649e-006 
1.845e-005 1.710e+006 7.220e+011 1.000e+000 5.244e-002 6.625e-006 
1.850e-005 1.700e+006 7.220e+011 1.000e+000 5.351e-002 6.742e-006 
1.855e-005 1.711e+006 7.220e+011 1.000e+000 5.474e-002 6.714e-006 
1.860e-005 1.720e+006 7.228e+011 1.000e+000 5.377e-002 6.706e-006 
1.865e-005 1.728e+006 7.225e+011 1.000e+000 5.320e-002 6.699e-006 
1.870e-005 1.730e+006 7.224e+011 1.000e+000 5.286e-002 6.734e-006 
1.875e-005 1.736e+006 7.221e+011 1.000e+000 5.367e-002 6.741e-006 
1.880e-005 1.747e+006 7.226e+011 1.000e+000 5.335e-002 6.719e-006 
1.885e-005 1.751e+006 7.231e+011 1.000e+000 5.395e-002 6.737e-006 
1.890e-005 1.759e+006 7.227e+011 1.000e+000 5.186e-002 6.733e-006 
1.895e-005 1.764e+006 7.227e+011 1.000e+000 5.307e-002 6.752e-006 
1.900e-005 1.771e+006 7.225e+011 1.000e+000 5.279e-002 6.752e-006 
1.905e-005 1.779e+006 7.221e+011 1.000e+000 5.244e-002 6.743e-006 
1.910e-005 1.784e+006 7.217e+011 1.000e+000 5.298e-002 6.762e-006 
1.915e-005 1.789e+006 7.223e+011 1.000e+000 5.284e-002 6.775e-006 
1.920e-005 1.808e+006 7.219e+011 1.000e+000 5.273e-002 6.695e-006 
1.925e-005 1.819e+006 7.252e+011 1.000e+000 5.267e-002 6.671e-006 
1.930e-005 1.824e+006 7.249e+011 1.000e+000 5.168e-002 6.687e-006 
1.935e-005 1.829e+006 7.230e+011 1.000e+000 5.268e-002 6.698e-006 
1.940e-005 1.838e+006 7.210e+011 1.000e+000 5.191e-002 6.690e-006 
1.945e-005 1.845e+006 7.216e+011 1.000e+000 5.417e-002 6.690e-006 
1.950e-005 1.847e+006 7.205e+011 1.000e+000 4.974e-002 6.722e-006 
1.955e-005 1.847e+006 7.194e+011 1.000e+000 5.037e-002 6.777e-006 
1.960e-005 1.855e+006 7.205e+011 1.000e+000 5.087e-002 6.767e-006 
1.965e-005 1.865e+006 7.211e+011 1.000e+000 4.951e-002 6.750e-006 
1.970e-005 1.866e+006 7.209e+011 1.000e+000 5.123e-002 6.795e-006 
1.975e-005 1.868e+006 7.217e+011 1.000e+000 5.273e-002 6.829e-006 
1.980e-005 1.871e+006 7.219e+011 1.000e+000 5.160e-002 6.857e-006 
1.985e-005 1.875e+006 7.217e+011 1.000e+000 5.249e-002 6.879e-006 
1.990e-005 1.884e+006 7.219e+011 1.000e+000 5.156e-002 6.870e-006 
1.995e-005 1.890e+006 7.224e+011 1.000e+000 5.176e-002 6.881e-006 
2.000e-005 1.895e+006 7.218e+011 1.000e+000 5.167e-002 6.892e-006 
2.005e-005 1.906e+006 7.209e+011 1.000e+000 5.114e-002 6.869e-006 
2.010e-005 1.918e+006 7.208e+011 1.000e+000 5.064e-002 6.834e-006 
2.015e-005 1.912e+006 7.236e+011 1.000e+000 5.208e-002 6.925e-006 
2.020e-005 1.932e+006 7.217e+011 1.000e+000 5.022e-002 6.839e-006 
2.025e-005 1.943e+006 7.217e+011 1.000e+000 5.194e-002 6.809e-006 
2.030e-005 1.943e+006 7.208e+011 1.000e+000 5.006e-002 6.860e-006 
2.035e-005 1.968e+006 7.235e+011 1.000e+000 4.978e-002 6.735e-006 
2.040e-005 1.985e+006 7.237e+011 1.000e+000 4.941e-002 6.673e-006 
2.045e-005 1.980e+006 7.244e+011 1.000e+000 4.806e-002 6.753e-006 
2.050e-005 1.982e+006 7.211e+011 1.000e+000 4.777e-002 6.792e-006 
2.055e-005 1.998e+006 7.219e+011 1.000e+000 4.918e-002 6.730e-006 
2.060e-005 2.002e+006 7.217e+011 1.000e+000 4.784e-002 6.752e-006 
2.065e-005 2.004e+006 7.216e+011 1.000e+000 4.604e-002 6.792e-006 
2.070e-005 2.008e+006 7.207e+011 1.000e+000 4.627e-002 6.812e-006 
2.075e-005 2.018e+006 7.207e+011 1.000e+000 4.579e-002 6.791e-006 
2.080e-005 2.022e+006 7.211e+011 1.000e+000 4.731e-002 6.816e-006 
2.085e-005 2.018e+006 7.207e+011 1.000e+000 4.730e-002 6.894e-006 
2.090e-005 2.023e+006 7.213e+011 1.000e+000 4.572e-002 6.910e-006 
2.095e-005 2.037e+006 7.206e+011 1.000e+000 4.736e-002 6.860e-006 
2.100e-005 2.046e+006 7.199e+011 1.000e+000 4.714e-002 6.851e-006 
2.105e-005 2.047e+006 7.196e+011 1.000e+000 4.721e-002 6.890e-006 
2.110e-005 2.050e+006 7.196e+011 1.000e+000 4.664e-002 6.920e-006 
2.115e-005 2.043e+006 7.205e+011 1.000e+000 4.619e-002 7.021e-006 
2.120e-005 2.050e+006 7.220e+011 1.000e+000 4.689e-002 7.023e-006 
2.125e-005 2.053e+006 7.221e+011 1.000e+000 4.697e-002 7.047e-006 
2.130e-005 2.067e+006 7.217e+011 1.000e+000 4.867e-002 7.007e-006 
2.135e-005 2.088e+006 7.199e+011 1.000e+000 4.770e-002 6.905e-006 
2.140e-005 2.092e+006 7.199e+011 1.000e+000 4.917e-002 6.928e-006 
2.145e-005 2.098e+006 7.200e+011 1.000e+000 4.791e-002 6.938e-006 
2.150e-005 2.100e+006 7.195e+011 1.000e+000 4.934e-002 6.976e-006 
2.155e-005 2.103e+006 7.195e+011 1.000e+000 4.937e-002 7.005e-006 
2.160e-005 2.108e+006 7.199e+011 1.000e+000 4.959e-002 7.016e-006 
2.165e-005 2.115e+006 7.199e+011 1.000e+000 5.013e-002 7.020e-006 
2.170e-005 2.124e+006 7.195e+011 1.000e+000 4.987e-002 7.007e-006 
2.175e-005 2.131e+006 7.199e+011 1.000e+000 4.924e-002 7.010e-006 
2.180e-005 2.136e+006 7.196e+011 1.000e+000 4.955e-002 7.029e-006 
2.185e-005 2.138e+006 7.197e+011 1.000e+000 4.990e-002 7.062e-006 
2.190e-005 2.146e+006 7.202e+011 1.000e+000 4.926e-002 7.056e-006 
2.195e-005 2.152e+006 7.194e+011 1.000e+000 4.992e-002 7.063e-006 
2.200e-005 2.158e+006 7.194e+011 1.000e+000 4.965e-002 7.073e-006 
2.205e-005 2.169e+006 7.200e+011 1.000e+000 4.951e-002 7.046e-006 
2.210e-005 2.172e+006 7.196e+011 1.000e+000 4.930e-002 7.074e-006 
2.215e-005 2.179e+006 7.196e+011 1.000e+000 4.942e-002 7.076e-006 
2.220e-005 2.185e+006 7.199e+011 1.000e+000 4.919e-002 7.086e-006 
2.225e-005 2.192e+006 7.204e+011 1.000e+000 4.860e-002 7.087e-006 
2.230e-005 2.201e+006 7.220e+011 1.000e+000 4.806e-002 7.075e-006 
2.235e-005 2.208e+006 7.217e+011 1.000e+000 4.867e-002 7.079e-006 
2.240e-005 2.213e+006 7.228e+011 1.000e+000 4.878e-002 7.096e-006 
2.245e-005 2.216e+006 7.222e+011 1.000e+000 4.952e-002 7.123e-006 
2.250e-005 2.219e+006 7.224e+011 1.000e+000 4.870e-002 7.154e-006 
2.255e-005 2.225e+006 7.222e+011 1.000e+000 4.903e-002 7.160e-006 
2.260e-005 2.222e+006 7.219e+011 1.000e+000 4.925e-002 7.231e-006 
2.265e-005 2.228e+006 7.217e+011 1.000e+000 4.936e-002 7.239e-006 
2.270e-005 2.235e+006 7.215e+011 1.000e+000 4.968e-002 7.245e-006 
2.275e-005 2.243e+006 7.215e+011 1.000e+000 4.960e-002 7.234e-006 
2.280e-005 2.250e+006 7.217e+011 1.000e+000 4.925e-002 7.237e-006 
2.285e-005 2.254e+006 7.216e+011 1.000e+000 5.014e-002 7.258e-006 
2.290e-005 2.258e+006 7.218e+011 1.000e+000 4.985e-002 7.281e-006 
2.295e-005 2.263e+006 7.218e+011 1.000e+000 4.937e-002 7.296e-006 
2.300e-005 2.272e+006 7.222e+011 1.000e+000 4.931e-002 7.288e-006 
2.305e-005 2.280e+006 7.220e+011 1.000e+000 4.934e-002 7.278e-006 
2.310e-005 2.289e+006 7.217e+011 1.000e+000 4.897e-002 7.269e-006 
2.315e-005 2.290e+006 7.211e+011 1.000e+000 4.950e-002 7.311e-006 
2.320e-005 2.294e+006 7.218e+011 1.000e+000 5.037e-002 7.332e-006 
2.325e-005 2.300e+006 7.220e+011 1.000e+000 4.906e-002 7.343e-006 
2.330e-005 2.307e+006 7.216e+011 1.000e+000 4.967e-002 7.340e-006 
2.335e-005 2.313e+006 7.214e+011 1.000e+000 4.952e-002 7.351e-006 
2.340e-005 2.320e+006 7.222e+011 1.000e+000 5.047e-002 7.350e-006 
2.345e-005 2.331e+006 7.220e+011 1.000e+000 4.983e-002 7.324e-006 
2.350e-005 2.337e+006 7.222e+011 1.000e+000 5.012e-002 7.335e-006 
2.355e-005 2.345e+006 7.220e+011 1.000e+000 4.924e-002 7.332e-006 
2.360e-005 2.351e+006 7.223e+011 1.000e+000 4.978e-002 7.339e-006 
2.365e-005 2.356e+006 7.222e+011 1.000e+000 4.945e-002 7.351e-006 
2.370e-005 2.362e+006 7.219e+011 1.000e+000 4.901e-002 7.361e-006 
2.375e-005 2.371e+006 7.221e+011 1.000e+000 4.949e-002 7.350e-006 
2.380e-005 2.378e+006 7.218e+011 1.000e+000 4.990e-002 7.354e-006 
2.385e-005 2.383e+006 7.220e+011 1.000e+000 4.904e-002 7.370e-006 
2.390e-005 2.386e+006 7.221e+011 1.000e+000 4.926e-002 7.399e-006 
2.395e-005 2.390e+006 7.220e+011 1.000e+000 4.969e-002 7.416e-006 
2.400e-005 2.397e+006 7.222e+011 1.000e+000 4.993e-002 7.422e-006 
2.405e-005 2.404e+006 7.219e+011 1.000e+000 4.934e-002 7.422e-006 
2.410e-005 2.411e+006 7.218e+011 1.000e+000 4.930e-002 7.427e-006 
2.415e-005 2.418e+006 7.219e+011 1.000e+000 4.975e-002 7.428e-006 
2.420e-005 2.422e+006 7.225e+011 1.000e+000 4.957e-002 7.450e-006 
2.425e-005 2.429e+006 7.223e+011 1.000e+000 4.913e-002 7.450e-006 
2.430e-005 2.435e+006 7.222e+011 1.000e+000 4.940e-002 7.459e-006 
2.435e-005 2.441e+006 7.223e+011 1.000e+000 4.918e-002 7.463e-006 
2.440e-005 2.447e+006 7.224e+011 1.000e+000 4.952e-002 7.473e-006 
2.445e-005 2.454e+006 7.222e+011 1.000e+000 5.046e-002 7.476e-006 
2.450e-005 2.458e+006 7.222e+011 1.000e+000 4.996e-002 7.502e-006 
2.455e-005 2.466e+006 7.224e+011 1.000e+000 4.908e-002 7.497e-006 
2.460e-005 2.469e+006 7.224e+011 1.000e+000 5.006e-002 7.520e-006 
2.465e-005 2.474e+006 7.224e+011 1.000e+000 4.969e-002 7.541e-006 
2.470e-005 2.480e+006 7.224e+011 1.000e+000 4.907e-002 7.544e-006 
2.475e-005 2.486e+006 7.224e+011 1.000e+000 5.072e-002 7.555e-006 
2.480e-005 2.493e+006 7.223e+011 1.000e+000 5.055e-002 7.556e-006 
2.485e-005 2.498e+006 7.231e+011 1.000e+000 5.092e-002 7.575e-006 
2.490e-005 2.505e+006 7.227e+011 1.000e+000 5.007e-002 7.575e-006 
2.495e-005 2.511e+006 7.226e+011 1.000e+000 5.133e-002 7.581e-006 
2.500e-005 2.507e+006 7.229e+011 1.000e+000 5.109e-002 7.659e-006 
2.505e-005 2.509e+006 7.231e+011 1.000e+000 5.129e-002 7.697e-006 
2.510e-005 2.531e+006 7.239e+011 1.000e+000 4.929e-002 7.596e-006 
2.515e-005 2.522e+006 7.231e+011 1.000e+000 4.878e-002 7.704e-006 
2.520e-005 2.534e+006 7.224e+011 1.000e+000 5.083e-002 7.671e-006 
2.525e-005 2.551e+006 7.230e+011 1.000e+000 5.137e-002 7.607e-006 
2.530e-005 2.561e+006 7.227e+011 1.000e+000 4.960e-002 7.590e-006 
2.535e-005 2.564e+006 7.237e+011 1.000e+000 5.021e-002 7.614e-006 
2.540e-005 2.565e+006 7.231e+011 1.000e+000 5.037e-002 7.660e-006 
2.545e-005 2.569e+006 7.219e+011 1.000e+000 5.121e-002 7.684e-006 
2.550e-005 2.574e+006 7.221e+011 1.000e+000 5.050e-002 7.698e-006 
2.555e-005 2.580e+006 7.221e+011 1.000e+000 5.042e-002 7.706e-006 
2.560e-005 2.586e+006 7.232e+011 1.000e+000 4.958e-002 7.712e-006 
2.565e-005 2.596e+006 7.240e+011 1.000e+000 5.099e-002 7.694e-006 
2.570e-005 2.603e+006 7.226e+011 1.000e+000 5.040e-002 7.699e-006 
2.575e-005 2.606e+006 7.229e+011 1.000e+000 5.043e-002 7.724e-006 
2.580e-005 2.612e+006 7.226e+011 1.000e+000 4.979e-002 7.735e-006 
2.585e-005 2.617e+006 7.232e+011 1.000e+000 4.883e-002 7.748e-006 
2.590e-005 2.626e+006 7.219e+011 1.000e+000 5.136e-002 7.738e-006 
2.595e-005 2.632e+006 7.221e+011 1.000e+000 5.029e-002 7.744e-006 
2.600e-005 2.643e+006 7.231e+011 1.000e+000 5.021e-002 7.722e-006 
2.605e-005 2.645e+006 7.231e+011 1.000e+000 5.035e-002 7.754e-006 
2.610e-005 2.648e+006 7.230e+011 1.000e+000 5.075e-002 7.786e-006 
2.615e-005 2.655e+006 7.219e+011 1.000e+000 5.174e-002 7.789e-006 
2.620e-005 2.661e+006 7.224e+011 1.000e+000 5.006e-002 7.794e-006 
2.625e-005 2.669e+006 7.232e+011 1.000e+000 5.166e-002 7.790e-006 
2.630e-005 2.678e+006 7.235e+011 1.000e+000 5.110e-002 7.779e-006 
2.635e-005 2.681e+006 7.232e+011 1.000e+000 5.083e-002 7.805e-006 
2.640e-005 2.685e+006 7.229e+011 1.000e+000 4.881e-002 7.827e-006 
2.645e-005 2.695e+006 7.230e+011 1.000e+000 4.922e-002 7.807e-006 
2.650e-005 2.704e+006 7.230e+011 1.000e+000 4.950e-002 7.797e-006 
2.655e-005 2.712e+006 7.223e+011 1.000e+000 4.999e-002 7.794e-006 
2.660e-005 2.718e+006 7.230e+011 1.000e+000 4.733e-002 7.799e-006 
2.665e-005 2.723e+006 7.235e+011 1.000e+000 4.924e-002 7.819e-006 
2.670e-005 2.729e+006 7.235e+011 1.000e+000 4.839e-002 7.825e-006 
2.675e-005 2.735e+006 7.237e+011 1.000e+000 4.844e-002 7.836e-006 
2.680e-005 2.740e+006 7.231e+011 1.000e+000 4.872e-002 7.846e-006 
2.685e-005 2.749e+006 7.254e+011 1.000e+000 4.999e-002 7.836e-006 
2.690e-005 2.759e+006 7.246e+011 1.000e+000 5.097e-002 7.818e-006 
2.695e-005 2.760e+006 7.253e+011 1.000e+000 5.085e-002 7.858e-006 
2.700e-005 2.778e+006 7.249e+011 1.000e+000 5.247e-002 7.786e-006 
2.705e-005 2.774e+006 7.245e+011 1.000e+000 5.219e-002 7.863e-006 
2.710e-005 2.766e+006 7.254e+011 1.000e+000 4.899e-002 7.968e-006 
2.715e-005 2.758e+006 7.261e+011 1.000e+000 4.946e-002 8.076e-006 
2.720e-005 2.783e+006 7.247e+011 1.000e+000 5.366e-002 7.948e-006 
2.725e-005 2.758e+006 7.217e+011 1.000e+000 5.351e-002 8.172e-006 
2.730e-005 2.766e+006 7.225e+011 1.000e+000 5.458e-002 8.170e-006 
2.735e-005 2.760e+006 7.269e+011 1.000e+000 5.131e-002 8.262e-006 
2.740e-005 2.779e+006 7.262e+011 1.000e+000 5.502e-002 8.180e-006 
2.745e-005 2.779e+006 7.269e+011 1.000e+000 5.580e-002 8.231e-006 
2.750e-005 2.775e+006 7.272e+011 1.000e+000 5.278e-002 8.305e-006 
2.755e-005 2.769e+006 7.272e+011 1.000e+000 5.601e-002 8.400e-006 
2.760e-005 2.763e+006 7.313e+011 1.000e+000 5.410e-002 8.492e-006 
2.765e-005 2.758e+006 7.312e+011 1.000e+000 5.435e-002 8.572e-006 
2.770e-005 2.784e+006 7.305e+011 1.000e+000 5.518e-002 8.447e-006 
2.775e-005 2.828e+006 7.345e+011 1.000e+000 5.201e-002 8.188e-006 
2.780e-005 2.839e+006 7.330e+011 1.000e+000 5.679e-002 8.167e-006 
2.785e-005 2.857e+006 7.330e+011 1.000e+000 5.598e-002 8.092e-006 
2.790e-005 2.875e+006 7.339e+011 1.000e+000 5.754e-002 8.013e-006 
2.795e-005 2.879e+006 7.340e+011 1.000e+000 5.709e-002 8.037e-006 
2.800e-005 2.881e+006 7.333e+011 1.000e+000 5.693e-002 8.076e-006 
2.805e-005 2.911e+006 7.318e+011 1.000e+000 5.740e-002 7.914e-006 
2.810e-005 2.934e+006 7.322e+011 1.000e+000 5.687e-002 7.808e-006 
2.815e-005 2.933e+006 7.329e+011 1.000e+000 5.774e-002 7.865e-006 
2.820e-005 2.933e+006 7.364e+011 1.000e+000 5.349e-002 7.913e-006 
2.825e-005 2.954e+006 7.325e+011 1.000e+000 5.780e-002 7.821e-006 
2.830e-005 2.950e+006 7.345e+011 1.000e+000 5.289e-002 7.894e-006 
2.835e-005 2.958e+006 7.357e+011 1.000e+000 5.063e-002 7.891e-006 
2.840e-005 2.950e+006 7.394e+011 1.000e+000 5.390e-002 7.994e-006 
2.845e-005 2.977e+006 7.394e+011 1.000e+000 5.686e-002 7.860e-006 
2.850e-005 2.983e+006 7.402e+011 1.000e+000 5.330e-002 7.869e-006 
2.855e-005 2.992e+006 7.369e+011 1.000e+000 5.751e-002 7.857e-006 
2.860e-005 2.993e+006 7.373e+011 1.000e+000 5.864e-002 7.900e-006 
2.865e-005 3.013e+006 7.357e+011 1.000e+000 6.304e-002 7.809e-006 
2.870e-005 3.024e+006 7.376e+011 1.000e+000 6.167e-002 7.782e-006 
2.875e-005 3.032e+006 7.356e+011 1.000e+000 6.140e-002 7.779e-006 
2.880e-005 3.040e+006 7.332e+011 1.000e+000 5.782e-002 7.771e-006 
2.885e-005 3.054e+006 7.308e+011 1.000e+000 5.963e-002 7.728e-006 
2.890e-005 3.055e+006 7.324e+011 1.000e+000 5.602e-002 7.768e-006 
2.895e-005 3.079e+006 7.361e+011 1.000e+000 5.760e-002 7.650e-006 
2.900e-005 3.090e+006 7.382e+011 1.000e+000 5.958e-002 7.631e-006 
2.905e-005 3.090e+006 7.354e+011 1.000e+000 6.238e-002 7.680e-006 
2.910e-005 3.086e+006 7.361e+011 1.000e+000 6.404e-002 7.756e-006 
2.915e-005 3.086e+006 7.358e+011 1.000e+000 6.228e-002 7.804e-006 
2.920e-005 3.072e+006 7.379e+011 1.000e+000 5.966e-002 7.956e-006 
2.925e-005 3.071e+006 7.406e+011 1.000e+000 5.913e-002 8.011e-006 
2.930e-005 3.064e+006 7.360e+011 1.000e+000 5.875e-002 8.105e-006 
2.935e-005 3.053e+006 7.345e+011 1.000e+000 5.651e-002 8.234e-006 
2.940e-005 3.047e+006 7.334e+011 1.000e+000 6.011e-002 8.324e-006 
2.945e-005 3.021e+006 7.330e+011 1.000e+000 6.073e-002 8.556e-006 
2.950e-005 3.012e+006 7.343e+011 1.000e+000 6.133e-002 8.669e-006 
2.955e-005 2.968e+006 7.327e+011 1.000e+000 6.019e-002 9.022e-006 
2.960e-005 2.958e+006 7.308e+011 1.000e+000 6.480e-002 9.141e-006 
2.965e-005 2.943e+006 7.293e+011 1.000e+000 6.360e-002 9.296e-006 
2.970e-005 2.943e+006 7.321e+011 1.000e+000 5.973e-002 9.346e-006 
2.975e-005 2.952e+006 7.289e+011 1.000e+000 6.532e-002 9.332e-006 
2.980e-005 2.946e+006 7.298e+011 1.000e+000 6.063e-002 9.420e-006 
2.985e-005 2.959e+006 7.338e+011 1.000e+000 6.152e-002 9.382e-006 
2.990e-005 2.973e+006 7.311e+011 1.000e+000 6.071e-002 9.340e-006 
2.995e-005 2.975e+006 7.277e+011 1.000e+000 6.363e-002 9.373e-006 
3.000e-005 2.987e+006 7.314e+011 1.000e+000 6.166e-002 9.341e-006 
3.005e-005 2.980e+006 7.319e+011 1.000e+000 5.922e-002 9.440e-006 
3.010e-005 2.976e+006 7.306e+011 1.000e+000 5.925e-002 9.517e-006 
3.015e-005 2.983e+006 7.295e+011 1.000e+000 6.138e-002 9.516e-006 
3.020e-005 2.995e+006 7.313e+011 1.000e+000 6.020e-002 9.484e-006 
3.025e-005 3.001e+006 7.317e+011 1.000e+000 5.786e-002 9.490e-006 
3.030e-005 3.004e+006 7.305e+011 1.000e+000 5.636e-002 9.522e-006 
3.035e-005 3.015e+006 7.355e+011 1.000e+000 5.644e-002 9.495e-006 
3.040e-005 3.008e+006 7.296e+011 1.000e+000 5.976e-002 9.597e-006 
3.045e-005 3.022e+006 7.300e+011 1.000e+000 5.882e-002 9.551e-006 
3.050e-005 3.020e+006 7.307e+011 1.000e+000 5.779e-002 9.611e-006 
3.055e-005 3.028e+006 7.314e+011 1.000e+000 5.694e-002 9.606e-006 
3.060e-005 3.034e+006 7.286e+011 1.000e+000 6.072e-002 9.613e-006 
3.065e-005 3.041e+006 7.270e+011 1.000e+000 5.959e-002 9.618e-006 
3.070e-005 3.042e+006 7.285e+011 1.000e+000 5.722e-002 9.662e-006 
3.075e-005 3.039e+006 7.339e+011 1.000e+000 5.739e-002 9.732e-006 
3.080e-005 3.041e+006 7.309e+011 1.000e+000 5.695e-002 9.765e-006 
3.085e-005 3.036e+006 7.324e+011 1.000e+000 5.686e-002 9.853e-006 
3.090e-005 3.047e+006 7.288e+011 1.000e+000 5.858e-002 9.823e-006 
3.095e-005 3.061e+006 7.299e+011 1.000e+000 6.038e-002 9.780e-006 
3.100e-005 3.063e+006 7.312e+011 1.000e+000 5.991e-002 9.814e-006 
3.105e-005 3.067e+006 7.323e+011 1.000e+000 5.737e-002 9.838e-006 
3.110e-005 3.079e+006 7.359e+011 1.000e+000 5.771e-002 9.801e-006 
3.115e-005 3.093e+006 7.363e+011 1.000e+000 5.855e-002 9.758e-006 
3.120e-005 3.101e+006 7.351e+011 1.000e+000 5.964e-002 9.753e-006 
3.125e-005 3.106e+006 7.365e+011 1.000e+000 6.007e-002 9.768e-006 
3.130e-005 3.108e+006 7.361e+011 1.000e+000 5.907e-002 9.805e-006 
3.135e-005 3.125e+006 7.344e+011 1.000e+000 5.653e-002 9.735e-006 
3.140e-005 3.117e+006 7.335e+011 1.000e+000 5.804e-002 9.842e-006 
3.145e-005 3.128e+006 7.318e+011 1.000e+000 5.843e-002 9.813e-006 
3.150e-005 3.136e+006 7.340e+011 1.000e+000 5.799e-002 9.812e-006 
3.155e-005 3.146e+006 7.336e+011 1.000e+000 5.630e-002 9.792e-006 
3.160e-005 3.148e+006 7.319e+011 1.000e+000 5.858e-002 9.825e-006 
3.165e-005 3.156e+006 7.327e+011 1.000e+000 5.659e-002 9.823e-006 
3.170e-005 3.179e+006 7.361e+011 1.000e+000 5.623e-002 9.715e-006 
3.175e-005 3.185e+006 7.314e+011 1.000e+000 5.899e-002 9.718e-006 
3.180e-005 3.188e+006 7.315e+011 1.000e+000 5.929e-002 9.748e-006 
3.185e-005 3.189e+006 7.304e+011 1.000e+000 5.982e-002 9.793e-006 
3.190e-005 3.205e+006 7.279e+011 1.000e+000 6.009e-002 9.736e-006 
3.195e-005 3.210e+006 7.327e+011 1.000e+000 6.219e-002 9.751e-006 
3.200e-005 3.217e+006 7.278e+011 1.000e+000 6.020e-002 9.752e-006 
3.205e-005 3.244e+006 7.294e+011 1.000e+000 6.028e-002 9.613e-006 
3.210e-005 3.262e+006 7.306e+011 1.000e+000 5.869e-002 9.535e-006 
3.215e-005 3.262e+006 7.294e+011 1.000e+000 6.077e-002 9.590e-006 
3.220e-005 3.268e+006 7.296e+011 1.000e+000 6.085e-002 9.599e-006 
3.225e-005 3.268e+006 7.287e+011 1.000e+000 6.315e-002 9.646e-006 
3.230e-005 3.275e+006 7.298e+011 1.000e+000 6.071e-002 9.650e-006 
3.235e-005 3.279e+006 7.277e+011 1.000e+000 6.079e-002 9.669e-006 
3.240e-005 3.257e+006 7.278e+011 1.000e+000 6.246e-002 9.871e-006 
3.245e-005 3.283e+006 7.235e+011 1.000e+000 6.181e-002 9.740e-006 
3.250e-005 3.287e+006 7.279e+011 1.000e+000 6.148e-002 9.768e-006 
3.255e-005 3.282e+006 7.264e+011 1.000e+000 5.854e-002 9.847e-006 
3.260e-005 3.272e+006 7.263e+011 1.000e+000 6.324e-002 9.971e-006 
3.265e-005 3.267e+006 7.251e+011 1.000e+000 6.059e-002 1.005e-005 
3.270e-005 3.260e+006 7.255e+011 1.000e+000 6.067e-002 1.015e-005 
3.275e-005 3.256e+006 7.245e+011 1.000e+000 6.052e-002 1.023e-005 
3.280e-005 3.250e+006 7.240e+011 1.000e+000 6.183e-002 1.032e-005 
3.285e-005 3.258e+006 7.235e+011 1.000e+000 6.251e-002 1.031e-005 
3.290e-005 3.265e+006 7.248e+011 1.000e+000 6.497e-002 1.032e-005 
3.295e-005 3.270e+006 7.256e+011 1.000e+000 6.342e-002 1.034e-005 
3.300e-005 3.278e+006 7.251e+011 1.000e+000 6.079e-002 1.033e-005 
3.305e-005 3.280e+006 7.240e+011 1.000e+000 6.027e-002 1.036e-005 
3.310e-005 3.283e+006 7.241e+011 1.000e+000 6.050e-002 1.040e-005 
3.315e-005 3.291e+006 7.252e+011 1.000e+000 5.944e-002 1.038e-005 
3.320e-005 3.297e+006 7.241e+011 1.000e+000 6.035e-002 1.040e-005 
3.325e-005 3.306e+006 7.244e+011 1.000e+000 6.008e-002 1.039e-005 
3.330e-005 3.310e+006 7.243e+011 1.000e+000 6.003e-002 1.040e-005 
3.335e-005 3.318e+006 7.244e+011 1.000e+000 6.128e-002 1.040e-005 
3.340e-005 3.323e+006 7.243e+011 1.000e+000 6.174e-002 1.042e-005 
3.345e-005 3.329e+006 7.244e+011 1.000e+000 6.120e-002 1.042e-005 
3.350e-005 3.335e+006 7.246e+011 1.000e+000 6.232e-002 1.043e-005 
3.355e-005 3.341e+006 7.243e+011 1.000e+000 6.115e-002 1.044e-005 
3.360e-005 3.348e+006 7.246e+011 1.000e+000 6.213e-002 1.044e-005 
3.365e-005 3.354e+006 7.245e+011 1.000e+000 6.114e-002 1.045e-005 
3.370e-005 3.361e+006 7.245e+011 1.000e+000 6.126e-002 1.045e-005 
3.375e-005 3.367e+006 7.242e+011 1.000e+000 6.149e-002 1.046e-005 
3.380e-005 3.373e+006 7.243e+011 1.000e+000 6.167e-002 1.047e-005 
3.385e-005 3.381e+006 7.240e+011 1.000e+000 6.219e-002 1.047e-005 
3.390e-005 3.386e+006 7.241e+011 1.000e+000 6.227e-002 1.048e-005 
3.395e-005 3.392e+006 7.239e+011 1.000e+000 6.248e-002 1.049e-005 
3.400e-005 3.399e+006 7.240e+011 1.000e+000 6.186e-002 1.049e-005 
3.405e-005 3.404e+006 7.243e+011 1.000e+000 6.164e-002 1.051e-005 
3.410e-005 3.411e+006 7.239e+011 1.000e+000 6.200e-002 1.051e-005 
3.415e-005 3.416e+006 7.237e+011 1.000e+000 6.236e-002 1.052e-005 
3.420e-005 3.419e+006 7.239e+011 1.000e+000 6.170e-002 1.055e-005 
3.425e-005 3.427e+006 7.239e+011 1.000e+000 6.180e-002 1.055e-005 
3.430e-005 3.434e+006 7.238e+011 1.000e+000 6.154e-002 1.055e-005 
3.435e-005 3.441e+006 7.241e+011 1.000e+000 6.243e-002 1.055e-005 
3.440e-005 3.444e+006 7.239e+011 1.000e+000 6.164e-002 1.058e-005 
3.445e-005 3.451e+006 7.238e+011 1.000e+000 6.270e-002 1.058e-005 
3.450e-005 3.456e+006 7.239e+011 1.000e+000 6.223e-002 1.060e-005 
3.455e-005 3.462e+006 7.235e+011 1.000e+000 6.238e-002 1.060e-005 
3.460e-005 3.471e+006 7.237e+011 1.000e+000 6.147e-002 1.059e-005 
3.465e-005 3.477e+006 7.239e+011 1.000e+000 6.191e-002 1.060e-005 
3.470e-005 3.482e+006 7.239e+011 1.000e+000 6.141e-002 1.062e-005 
3.475e-005 3.488e+006 7.238e+011 1.000e+000 6.192e-002 1.063e-005 
3.480e-005 3.493e+006 7.238e+011 1.000e+000 6.303e-002 1.064e-005 
3.485e-005 3.503e+006 7.237e+011 1.000e+000 6.438e-002 1.062e-005 
3.490e-005 3.512e+006 7.244e+011 1.000e+000 6.219e-002 1.061e-005 
3.495e-005 3.521e+006 7.239e+011 1.000e+000 6.139e-002 1.060e-005 
3.500e-005 3.520e+006 7.214e+011 1.000e+000 5.975e-002 1.065e-005 
3.505e-005 3.456e+006 7.227e+011 1.000e+000 6.153e-002 1.115e-005 
3.510e-005 3.423e+006 7.251e+011 1.000e+000 5.883e-002 1.142e-005 
3.515e-005 3.426e+006 7.281e+011 1.000e+000 6.040e-002 1.145e-005 
3.520e-005 3.410e+006 7.260e+011 1.000e+000 5.921e-002 1.162e-005 
3.525e-005 3.411e+006 7.267e+011 1.000e+000 5.750e-002 1.165e-005 
3.530e-005 3.400e+006 7.271e+011 1.000e+000 5.512e-002 1.179e-005 
3.535e-005 3.381e+006 7.297e+011 1.000e+000 5.680e-002 1.197e-005 
3.540e-005 3.362e+006 7.306e+011 1.000e+000 5.880e-002 1.215e-005 
3.545e-005 3.362e+006 7.340e+011 1.000e+000 5.483e-002 1.220e-005 
3.550e-005 3.340e+006 7.341e+011 1.000e+000 5.621e-002 1.240e-005 
3.555e-005 3.333e+006 7.337e+011 1.000e+000 5.734e-002 1.250e-005 
3.560e-005 3.306e+006 7.303e+011 1.000e+000 5.567e-002 1.273e-005 
3.565e-005 3.337e+006 7.316e+011 1.000e+000 5.537e-002 1.257e-005 
3.570e-005 3.358e+006 7.276e+011 1.000e+000 5.646e-002 1.247e-005 
3.575e-005 3.371e+006 7.292e+011 1.000e+000 5.632e-002 1.243e-005 
3.580e-005 3.382e+006 7.290e+011 1.000e+000 5.546e-002 1.241e-005 
3.585e-005 3.392e+006 7.286e+011 1.000e+000 5.615e-002 1.239e-005 
3.590e-005 3.400e+006 7.269e+011 1.000e+000 5.761e-002 1.239e-005 
3.595e-005 3.408e+006 7.271e+011 1.000e+000 5.725e-002 1.238e-005 
3.600e-005 3.414e+006 7.271e+011 1.000e+000 5.756e-002 1.238e-005 
3.605e-005 3.420e+006 7.267e+011 1.000e+000 5.809e-002 1.240e-005 
3.610e-005 3.428e+006 7.263e+011 1.000e+000 5.831e-002 1.239e-005 
3.615e-005 3.434e+006 7.264e+011 1.000e+000 5.770e-002 1.240e-005 
3.620e-005 3.446e+006 7.267e+011 1.000e+000 5.664e-002 1.236e-005 
3.625e-005 3.445e+006 7.282e+011 1.000e+000 5.525e-002 1.242e-005 
3.630e-005 3.455e+006 7.280e+011 1.000e+000 5.553e-002 1.240e-005 
3.635e-005 3.459e+006 7.288e+011 1.000e+000 5.552e-002 1.243e-005 
3.640e-005 3.465e+006 7.283e+011 1.000e+000 5.455e-002 1.243e-005 
3.645e-005 3.476e+006 7.280e+011 1.000e+000 5.805e-002 1.241e-005 
3.650e-005 3.480e+006 7.264e+011 1.000e+000 5.941e-002 1.243e-005 
3.655e-005 3.488e+006 7.282e+011 1.000e+000 5.600e-002 1.242e-005 
3.660e-005 3.494e+006 7.274e+011 1.000e+000 5.579e-002 1.243e-005 
3.665e-005 3.502e+006 7.283e+011 1.000e+000 5.538e-002 1.243e-005 
3.670e-005 3.514e+006 7.274e+011 1.000e+000 5.633e-002 1.240e-005 
3.675e-005 3.519e+006 7.279e+011 1.000e+000 5.748e-002 1.241e-005 
3.680e-005 3.527e+006 7.280e+011 1.000e+000 5.640e-002 1.241e-005 
3.685e-005 3.534e+006 7.280e+011 1.000e+000 5.711e-002 1.241e-005 
3.690e-005 3.540e+006 7.281e+011 1.000e+000 5.714e-002 1.242e-005 
3.695e-005 3.549e+006 7.283e+011 1.000e+000 5.713e-002 1.240e-005 
3.700e-005 3.555e+006 7.284e+011 1.000e+000 5.654e-002 1.241e-005 
3.705e-005 3.560e+006 7.281e+011 1.000e+000 5.670e-002 1.242e-005 
3.710e-005 3.568e+006 7.286e+011 1.000e+000 5.631e-002 1.242e-005 
3.715e-005 3.573e+006 7.283e+011 1.000e+000 5.655e-002 1.244e-005 
3.720e-005 3.581e+006 7.281e+011 1.000e+000 5.719e-002 1.243e-005 
3.725e-005 3.587e+006 7.282e+011 1.000e+000 5.725e-002 1.244e-005 
3.730e-005 3.597e+006 7.293e+011 1.000e+000 5.691e-002 1.242e-005 
3.735e-005 3.598e+006 7.285e+011 1.000e+000 5.768e-002 1.246e-005 
3.740e-005 3.604e+006 7.282e+011 1.000e+000 5.754e-002 1.247e-005 
3.745e-005 3.610e+006 7.279e+011 1.000e+000 5.792e-002 1.248e-005 
3.750e-005 3.617e+006 7.282e+011 1.000e+000 5.816e-002 1.248e-005 
3.755e-005 3.624e+006 7.284e+011 1.000e+000 5.816e-002 1.249e-005 
3.760e-005 3.631e+006 7.278e+011 1.000e+000 5.694e-002 1.249e-005 
3.765e-005 3.639e+006 7.282e+011 1.000e+000 5.742e-002 1.248e-005 
3.770e-005 3.654e+006 7.319e+011 1.000e+000 5.656e-002 1.243e-005 
3.775e-005 3.645e+006 7.306e+011 1.000e+000 5.597e-002 1.254e-005 
3.780e-005 3.636e+006 7.309e+011 1.000e+000 5.586e-002 1.265e-005 
3.785e-005 3.639e+006 7.316e+011 1.000e+000 5.511e-002 1.268e-005 
3.790e-005 3.640e+006 7.311e+011 1.000e+000 5.593e-002 1.272e-005 
3.795e-005 3.647e+006 7.316e+011 1.000e+000 5.627e-002 1.272e-005 
3.800e-005 3.654e+006 7.317e+011 1.000e+000 5.650e-002 1.273e-005 
3.805e-005 3.651e+006 7.315e+011 1.000e+000 5.624e-002 1.280e-005 
3.810e-005 3.657e+006 7.314e+011 1.000e+000 5.664e-002 1.280e-005 
3.815e-005 3.663e+006 7.310e+011 1.000e+000 5.592e-002 1.281e-005 
3.820e-005 3.668e+006 7.315e+011 1.000e+000 5.706e-002 1.283e-005 
3.825e-005 3.667e+006 7.320e+011 1.000e+000 5.726e-002 1.288e-005 
3.830e-005 3.673e+006 7.315e+011 1.000e+000 5.626e-002 1.289e-005 
3.835e-005 3.682e+006 7.316e+011 1.000e+000 5.693e-002 1.288e-005 
3.840e-005 3.691e+006 7.312e+011 1.000e+000 5.687e-002 1.287e-005 
3.845e-005 3.694e+006 7.311e+011 1.000e+000 5.618e-002 1.290e-005 
3.850e-005 3.699e+006 7.313e+011 1.000e+000 5.669e-002 1.292e-005 
3.855e-005 3.707e+006 7.311e+011 1.000e+000 5.720e-002 1.291e-005 
3.860e-005 3.714e+006 7.310e+011 1.000e+000 5.584e-002 1.292e-005 
3.865e-005 3.737e+006 7.293e+011 1.000e+000 5.590e-002 1.280e-005 
3.870e-005 3.762e+006 7.277e+011 1.000e+000 5.703e-002 1.268e-005 
3.875e-005 3.739e+006 7.267e+011 1.000e+000 5.821e-002 1.289e-005 
3.880e-005 3.735e+006 7.254e+011 1.000e+000 5.965e-002 1.297e-005 
3.885e-005 3.765e+006 7.261e+011 1.000e+000 6.115e-002 1.281e-005 
3.890e-005 3.774e+006 7.256e+011 1.000e+000 6.081e-002 1.279e-005 
3.895e-005 3.754e+006 7.243e+011 1.000e+000 5.966e-002 1.299e-005 
3.900e-005 3.782e+006 7.223e+011 1.000e+000 5.981e-002 1.284e-005 
3.905e-005 3.766e+006 7.225e+011 1.000e+000 6.049e-002 1.300e-005 
3.910e-005 3.777e+006 7.209e+011 1.000e+000 6.158e-002 1.297e-005 
3.915e-005 3.798e+006 7.208e+011 1.000e+000 6.235e-002 1.288e-005 
3.920e-005 3.810e+006 7.225e+011 1.000e+000 6.313e-002 1.285e-005 
3.925e-005 3.782e+006 7.226e+011 1.000e+000 6.427e-002 1.309e-005 
3.930e-005 3.770e+006 7.229e+011 1.000e+000 6.213e-002 1.322e-005 
3.935e-005 3.777e+006 7.241e+011 1.000e+000 6.112e-002 1.323e-005 
3.940e-005 3.805e+006 7.245e+011 1.000e+000 6.043e-002 1.308e-005 
3.945e-005 3.816e+006 7.227e+011 1.000e+000 6.356e-002 1.306e-005 
3.950e-005 3.827e+006 7.222e+011 1.000e+000 6.218e-002 1.303e-005 
3.955e-005 3.829e+006 7.229e+011 1.000e+000 6.147e-002 1.307e-005 
3.960e-005 3.834e+006 7.227e+011 1.000e+000 6.231e-002 1.309e-005 
3.965e-005 3.842e+006 7.216e+011 1.000e+000 6.489e-002 1.308e-005 
3.970e-005 3.860e+006 7.211e+011 1.000e+000 6.314e-002 1.300e-005 
3.975e-005 3.859e+006 7.209e+011 1.000e+000 6.524e-002 1.306e-005 
3.980e-005 3.857e+006 7.212e+011 1.000e+000 6.101e-002 1.312e-005 
3.985e-005 3.856e+006 7.211e+011 1.000e+000 6.150e-002 1.318e-005 
3.990e-005 3.870e+006 7.202e+011 1.000e+000 6.119e-002 1.314e-005 
3.995e-005 3.871e+006 7.206e+011 1.000e+000 6.254e-002 1.318e-005 
4.000e-005 3.873e+006 7.209e+011 1.000e+000 5.971e-002 1.321e-005 
4.005e-005 3.877e+006 7.209e+011 1.000e+000 5.962e-002 1.323e-005 
4.010e-005 3.877e+006 7.198e+011 1.000e+000 5.871e-002 1.328e-005 
4.015e-005 3.888e+006 7.216e+011 1.000e+000 5.681e-002 1.326e-005 
4.020e-005 3.894e+006 7.208e+011 1.000e+000 6.253e-002 1.327e-005 
4.025e-005 3.888e+006 7.224e+011 1.000e+000 5.803e-002 1.336e-005 
4.030e-005 3.890e+006 7.251e+011 1.000e+000 6.062e-002 1.340e-005 
4.035e-005 3.881e+006 7.250e+011 1.000e+000 6.030e-002 1.350e-005 
4.040e-005 3.885e+006 7.255e+011 1.000e+000 6.049e-002 1.353e-005 
4.045e-005 3.886e+006 7.257e+011 1.000e+000 6.125e-002 1.357e-005 
4.050e-005 3.892e+006 7.251e+011 1.000e+000 6.084e-002 1.358e-005 
4.055e-005 3.901e+006 7.250e+011 1.000e+000 6.097e-002 1.357e-005 
4.060e-005 3.929e+006 7.240e+011 1.000e+000 6.041e-002 1.342e-005 
4.065e-005 3.928e+006 7.240e+011 1.000e+000 5.913e-002 1.348e-005 
4.070e-005 3.934e+006 7.261e+011 1.000e+000 5.823e-002 1.349e-005 
4.075e-005 3.946e+006 7.256e+011 1.000e+000 6.210e-002 1.346e-005 
4.080e-005 3.961e+006 7.231e+011 1.000e+000 6.132e-002 1.340e-005 
4.085e-005 3.967e+006 7.242e+011 1.000e+000 5.936e-002 1.341e-005 
4.090e-005 3.970e+006 7.250e+011 1.000e+000 5.889e-002 1.344e-005 
4.095e-005 3.989e+006 7.251e+011 1.000e+000 5.776e-002 1.336e-005 
4.100e-005 3.999e+006 7.249e+011 1.000e+000 5.616e-002 1.334e-005 
4.105e-005 3.974e+006 7.244e+011 1.000e+000 5.698e-002 1.356e-005 
4.110e-005 3.961e+006 7.243e+011 1.000e+000 5.646e-002 1.371e-005 
4.115e-005 3.962e+006 7.244e+011 1.000e+000 5.643e-002 1.375e-005 
4.120e-005 3.977e+006 7.250e+011 1.000e+000 5.725e-002 1.369e-005 
4.125e-005 4.002e+006 7.244e+011 1.000e+000 5.659e-002 1.357e-005 
4.130e-005 4.025e+006 7.241e+011 1.000e+000 5.533e-002 1.346e-005 
4.135e-005 4.033e+006 7.247e+011 1.000e+000 5.585e-002 1.345e-005 
4.140e-005 4.036e+006 7.241e+011 1.000e+000 5.626e-002 1.348e-005 
4.145e-005 4.047e+006 7.256e+011 1.000e+000 5.663e-002 1.346e-005 
4.150e-005 4.052e+006 7.262e+011 1.000e+000 5.536e-002 1.347e-005 
4.155e-005 4.058e+006 7.251e+011 1.000e+000 5.682e-002 1.348e-005 
4.160e-005 4.069e+006 7.254e+011 1.000e+000 5.804e-002 1.346e-005 
4.165e-005 4.069e+006 7.262e+011 1.000e+000 5.566e-002 1.351e-005 
4.170e-005 4.076e+006 7.264e+011 1.000e+000 5.511e-002 1.351e-005 
4.175e-005 4.087e+006 7.261e+011 1.000e+000 5.459e-002 1.348e-005 
4.180e-005 4.095e+006 7.264e+011 1.000e+000 5.494e-002 1.348e-005 
4.185e-005 4.101e+006 7.253e+011 1.000e+000 5.540e-002 1.348e-005 
4.190e-005 4.108e+006 7.246e+011 1.000e+000 5.460e-002 1.348e-005 
4.195e-005 4.115e+006 7.261e+011 1.000e+000 5.576e-002 1.349e-005 
4.200e-005 4.124e+006 7.270e+011 1.000e+000 5.433e-002 1.348e-005 
4.205e-005 4.137e+006 7.257e+011 1.000e+000 5.522e-002 1.344e-005 
4.210e-005 4.145e+006 7.250e+011 1.000e+000 5.524e-002 1.343e-005 
4.215e-005 4.158e+006 7.255e+011 1.000e+000 5.636e-002 1.339e-005 
4.220e-005 4.164e+006 7.256e+011 1.000e+000 5.594e-002 1.340e-005 
4.225e-005 4.177e+006 7.271e+011 1.000e+000 5.550e-002 1.336e-005 
4.230e-005 4.187e+006 7.266e+011 1.000e+000 5.498e-002 1.334e-005 
4.235e-005 4.204e+006 7.240e+011 1.000e+000 5.472e-002 1.327e-005 
4.240e-005 4.208e+006 7.242e+011 1.000e+000 5.392e-002 1.329e-005 
4.245e-005 4.216e+006 7.242e+011 1.000e+000 5.390e-002 1.329e-005 
4.250e-005 4.236e+006 7.219e+011 1.000e+000 5.443e-002 1.320e-005 
4.255e-005 4.240e+006 7.237e+011 1.000e+000 5.518e-002 1.322e-005 
4.260e-005 4.252e+006 7.242e+011 1.000e+000 5.475e-002 1.319e-005 
4.265e-005 4.263e+006 7.237e+011 1.000e+000 5.538e-002 1.316e-005 
4.270e-005 4.271e+006 7.243e+011 1.000e+000 5.384e-002 1.316e-005 
4.275e-005 4.280e+006 7.241e+011 1.000e+000 5.519e-002 1.314e-005 
4.280e-005 4.292e+006 7.238e+011 1.000e+000 5.604e-002 1.311e-005 
4.285e-005 4.300e+006 7.238e+011 1.000e+000 5.632e-002 1.311e-005 
4.290e-005 4.308e+006 7.232e+011 1.000e+000 5.540e-002 1.310e-005 
4.295e-005 4.314e+006 7.235e+011 1.000e+000 5.604e-002 1.311e-005 
4.300e-005 4.317e+006 7.243e+011 1.000e+000 5.526e-002 1.314e-005 
4.305e-005 4.329e+006 7.245e+011 1.000e+000 5.471e-002 1.311e-005 
4.310e-005 4.355e+006 7.250e+011 1.000e+000 5.587e-002 1.298e-005 
4.315e-005 4.370e+006 7.253e+011 1.000e+000 5.674e-002 1.292e-005 
4.320e-005 4.385e+006 7.248e+011 1.000e+000 5.783e-002 1.287e-005 
4.325e-005 4.394e+006 7.244e+011 1.000e+000 5.944e-002 1.286e-005 
4.330e-005 4.398e+006 7.249e+011 1.000e+000 5.757e-002 1.288e-005 
4.335e-005 4.416e+006 7.223e+011 1.000e+000 5.809e-002 1.281e-005 
4.340e-005 4.417e+006 7.209e+011 1.000e+000 5.642e-002 1.285e-005 
4.345e-005 4.419e+006 7.214e+011 1.000e+000 5.751e-002 1.289e-005 
4.350e-005 4.426e+006 7.214e+011 1.000e+000 5.881e-002 1.289e-005 
4.355e-005 4.426e+006 7.213e+011 1.000e+000 5.704e-002 1.294e-005 
4.360e-005 4.435e+006 7.217e+011 1.000e+000 5.635e-002 1.293e-005 
4.365e-005 4.446e+006 7.222e+011 1.000e+000 5.472e-002 1.290e-005 
4.370e-005 4.452e+006 7.226e+011 1.000e+000 5.721e-002 1.291e-005 
4.375e-005 4.455e+006 7.212e+011 1.000e+000 5.653e-002 1.294e-005 
4.380e-005 4.457e+006 7.242e+011 1.000e+000 5.392e-002 1.297e-005 
4.385e-005 4.465e+006 7.229e+011 1.000e+000 5.207e-002 1.297e-005 
4.390e-005 4.477e+006 7.225e+011 1.000e+000 5.325e-002 1.293e-005 
4.395e-005 4.488e+006 7.226e+011 1.000e+000 5.208e-002 1.291e-005 
4.400e-005 4.495e+006 7.228e+011 1.000e+000 5.230e-002 1.291e-005 
4.405e-005 4.505e+006 7.252e+011 1.000e+000 5.475e-002 1.289e-005 
4.410e-005 4.514e+006 7.230e+011 1.000e+000 5.597e-002 1.288e-005 
4.415e-005 4.517e+006 7.220e+011 1.000e+000 5.746e-002 1.291e-005 
4.420e-005 4.516e+006 7.222e+011 1.000e+000 5.397e-002 1.297e-005 
4.425e-005 4.529e+006 7.220e+011 1.000e+000 5.433e-002 1.292e-005 
4.430e-005 4.542e+006 7.231e+011 1.000e+000 5.458e-002 1.288e-005 
4.435e-005 4.555e+006 7.235e+011 1.000e+000 5.423e-002 1.284e-005 
4.440e-005 4.568e+006 7.221e+011 1.000e+000 5.419e-002 1.280e-005 
4.445e-005 4.576e+006 7.226e+011 1.000e+000 5.402e-002 1.280e-005 
4.450e-005 4.580e+006 7.234e+011 1.000e+000 5.229e-002 1.282e-005 
4.455e-005 4.594e+006 7.223e+011 1.000e+000 5.370e-002 1.278e-005 
4.460e-005 4.607e+006 7.213e+011 1.000e+000 5.095e-002 1.273e-005 
4.465e-005 4.614e+006 7.208e+011 1.000e+000 5.444e-002 1.274e-005 
4.470e-005 4.619e+006 7.212e+011 1.000e+000 5.300e-002 1.275e-005 
4.475e-005 4.627e+006 7.219e+011 1.000e+000 5.317e-002 1.275e-005 
4.480e-005 4.635e+006 7.217e+011 1.000e+000 5.377e-002 1.274e-005 
4.485e-005 4.645e+006 7.242e+011 1.000e+000 5.260e-002 1.273e-005 
4.490e-005 4.654e+006 7.232e+011 1.000e+000 5.283e-002 1.271e-005 
4.495e-005 4.661e+006 7.219e+011 1.000e+000 5.177e-002 1.271e-005 
4.500e-005 4.666e+006 7.207e+011 1.000e+000 5.301e-002 1.272e-005 
4.505e-005 4.675e+006 7.209e+011 1.000e+000 5.293e-002 1.271e-005 
4.510e-005 4.688e+006 7.232e+011 1.000e+000 5.092e-002 1.267e-005 
4.515e-005 4.695e+006 7.204e+011 1.000e+000 5.324e-002 1.268e-005 
4.520e-005 4.703e+006 7.190e+011 1.000e+000 5.428e-002 1.267e-005 
4.525e-005 4.719e+006 7.205e+011 1.000e+000 5.438e-002 1.261e-005 
4.530e-005 4.732e+006 7.178e+011 1.000e+000 5.371e-002 1.257e-005 
4.535e-005 4.737e+006 7.196e+011 1.000e+000 5.601e-002 1.258e-005 
4.540e-005 4.738e+006 7.216e+011 1.000e+000 5.614e-002 1.263e-005 
4.545e-005 4.739e+006 7.205e+011 1.000e+000 5.589e-002 1.267e-005 
4.550e-005 4.746e+006 7.195e+011 1.000e+000 5.987e-002 1.268e-005 
4.555e-005 4.750e+006 7.195e+011 1.000e+000 5.855e-002 1.270e-005 
4.560e-005 4.761e+006 7.182e+011 1.000e+000 5.875e-002 1.267e-005 
4.565e-005 4.770e+006 7.186e+011 1.000e+000 5.789e-002 1.266e-005 
4.570e-005 4.777e+006 7.187e+011 1.000e+000 5.853e-002 1.266e-005 
4.575e-005 4.792e+006 7.180e+011 1.000e+000 5.834e-002 1.260e-005 
4.580e-005 4.796e+006 7.176e+011 1.000e+000 5.879e-002 1.263e-005 
4.585e-005 4.803e+006 7.215e+011 1.000e+000 5.918e-002 1.263e-005 
4.590e-005 4.809e+006 7.195e+011 1.000e+000 6.116e-002 1.264e-005 
4.595e-005 4.816e+006 7.222e+011 1.000e+000 5.829e-002 1.264e-005 
4.600e-005 4.821e+006 7.206e+011 1.000e+000 5.789e-002 1.266e-005 
4.605e-005 4.831e+006 7.204e+011 1.000e+000 5.845e-002 1.264e-005 
4.610e-005 4.841e+006 7.203e+011 1.000e+000 5.877e-002 1.262e-005 
4.615e-005 4.847e+006 7.201e+011 1.000e+000 5.802e-002 1.263e-005 
4.620e-005 4.860e+006 7.178e+011 1.000e+000 5.834e-002 1.259e-005 
4.625e-005 4.857e+006 7.225e+011 1.000e+000 5.585e-002 1.266e-005 
4.630e-005 4.870e+006 7.222e+011 1.000e+000 5.602e-002 1.262e-005 
4.635e-005 4.873e+006 7.223e+011 1.000e+000 5.838e-002 1.264e-005 
4.640e-005 4.884e+006 7.227e+011 1.000e+000 5.887e-002 1.262e-005 
4.645e-005 4.897e+006 7.208e+011 1.000e+000 5.711e-002 1.258e-005 
4.650e-005 4.912e+006 7.219e+011 1.000e+000 5.682e-002 1.252e-005 
4.655e-005 4.915e+006 7.218e+011 1.000e+000 5.855e-002 1.255e-005 
4.660e-005 4.935e+006 7.237e+011 1.000e+000 5.618e-002 1.247e-005 
4.665e-005 4.942e+006 7.222e+011 1.000e+000 5.796e-002 1.247e-005 
4.670e-005 4.947e+006 7.226e+011 1.000e+000 5.694e-002 1.248e-005 
4.675e-005 4.954e+006 7.225e+011 1.000e+000 5.764e-002 1.248e-005 
4.680e-005 4.966e+006 7.244e+011 1.000e+000 5.613e-002 1.245e-005 
4.685e-005 4.980e+006 7.227e+011 1.000e+000 5.698e-002 1.240e-005 
4.690e-005 4.988e+006 7.222e+011 1.000e+000 5.705e-002 1.240e-005 
4.695e-005 4.994e+006 7.230e+011 1.000e+000 5.802e-002 1.241e-005 
4.700e-005 5.015e+006 7.233e+011 1.000e+000 5.772e-002 1.231e-005 
4.705e-005 5.020e+006 7.248e+011 1.000e+000 5.711e-002 1.233e-005 
4.710e-005 5.030e+006 7.236e+011 1.000e+000 5.671e-002 1.231e-005 
4.715e-005 5.039e+006 7.216e+011 1.000e+000 5.747e-002 1.230e-005 
4.720e-005 5.031e+006 7.246e+011 1.000e+000 5.506e-002 1.240e-005 
4.725e-005 5.036e+006 7.241e+011 1.000e+000 5.783e-002 1.242e-005 
4.730e-005 5.027e+006 7.256e+011 1.000e+000 5.623e-002 1.253e-005 
4.735e-005 5.031e+006 7.256e+011 1.000e+000 5.927e-002 1.255e-005 
4.740e-005 5.042e+006 7.270e+011 1.000e+000 5.912e-002 1.252e-005 
4.745e-005 5.042e+006 7.284e+011 1.000e+000 5.741e-002 1.258e-005 
4.750e-005 5.035e+006 7.272e+011 1.000e+000 5.887e-002 1.267e-005 
4.755e-005 5.036e+006 7.290e+011 1.000e+000 5.558e-002 1.272e-005 
4.760e-005 5.038e+006 7.283e+011 1.000e+000 5.544e-002 1.275e-005 
4.765e-005 5.038e+006 7.288e+011 1.000e+000 5.773e-002 1.281e-005 
4.770e-005 5.051e+006 7.299e+011 1.000e+000 5.560e-002 1.276e-005 
4.775e-005 5.061e+006 7.284e+011 1.000e+000 5.833e-002 1.274e-005 
4.780e-005 5.067e+006 7.287e+011 1.000e+000 5.694e-002 1.275e-005 
4.785e-005 5.064e+006 7.297e+011 1.000e+000 5.807e-002 1.283e-005 
4.790e-005 5.071e+006 7.279e+011 1.000e+000 5.638e-002 1.282e-005 
4.795e-005 5.087e+006 7.269e+011 1.000e+000 5.778e-002 1.277e-005 
4.800e-005 5.091e+006 7.270e+011 1.000e+000 5.764e-002 1.279e-005 
4.805e-005 5.093e+006 7.271e+011 1.000e+000 5.740e-002 1.282e-005 
4.810e-005 5.100e+006 7.286e+011 1.000e+000 5.730e-002 1.282e-005 
4.815e-005 5.095e+006 7.287e+011 1.000e+000 5.761e-002 1.291e-005 
4.820e-005 5.102e+006 7.282e+011 1.000e+000 5.692e-002 1.291e-005 
4.825e-005 5.109e+006 7.288e+011 1.000e+000 5.716e-002 1.291e-005 
4.830e-005 5.120e+006 7.280e+011 1.000e+000 5.652e-002 1.289e-005 
4.835e-005 5.119e+006 7.282e+011 1.000e+000 5.664e-002 1.295e-005 
4.840e-005 5.117e+006 7.279e+011 1.000e+000 5.531e-002 1.301e-005 
4.845e-005 5.126e+006 7.292e+011 1.000e+000 5.760e-002 1.299e-005 
4.850e-005 5.146e+006 7.292e+011 1.000e+000 5.446e-002 1.291e-005 
4.855e-005 5.170e+006 7.305e+011 1.000e+000 5.666e-002 1.279e-005 
4.860e-005 5.174e+006 7.300e+011 1.000e+000 5.790e-002 1.281e-005 
4.865e-005 5.169e+006 7.293e+011 1.000e+000 5.691e-002 1.290e-005 
4.870e-005 5.164e+006 7.291e+011 1.000e+000 6.008e-002 1.298e-005 
4.875e-005 5.168e+006 7.300e+011 1.000e+000 5.781e-002 1.301e-005 
4.880e-005 5.181e+006 7.289e+011 1.000e+000 5.660e-002 1.296e-005 
4.885e-005 5.184e+006 7.278e+011 1.000e+000 5.598e-002 1.299e-005 
4.890e-005 5.185e+006 7.275e+011 1.000e+000 5.625e-002 1.304e-005 
4.895e-005 5.199e+006 7.279e+011 1.000e+000 5.798e-002 1.299e-005 
4.900e-005 5.212e+006 7.267e+011 1.000e+000 5.603e-002 1.295e-005 
4.905e-005 5.214e+006 7.273e+011 1.000e+000 5.660e-002 1.299e-005 
4.910e-005 5.210e+006 7.273e+011 1.000e+000 5.549e-002 1.307e-005 
4.915e-005 5.214e+006 7.276e+011 1.000e+000 5.529e-002 1.309e-005 
4.920e-005 5.220e+006 7.284e+011 1.000e+000 5.706e-002 1.309e-005 
4.925e-005 5.219e+006 7.292e+011 1.000e+000 5.710e-002 1.315e-005 
4.930e-005 5.221e+006 7.294e+011 1.000e+000 5.689e-002 1.319e-005 
4.935e-005 5.232e+006 7.300e+011 1.000e+000 5.719e-002 1.316e-005 
4.940e-005 5.245e+006 7.284e+011 1.000e+000 5.793e-002 1.312e-005 
4.945e-005 5.263e+006 7.259e+011 1.000e+000 5.778e-002 1.305e-005 
4.950e-005 5.263e+006 7.272e+011 1.000e+000 5.984e-002 1.310e-005 
4.955e-005 5.266e+006 7.278e+011 1.000e+000 5.655e-002 1.312e-005 
4.960e-005 5.275e+006 7.299e+011 1.000e+000 5.776e-002 1.311e-005 
4.965e-005 5.288e+006 7.294e+011 1.000e+000 5.680e-002 1.308e-005 
4.970e-005 5.292e+006 7.273e+011 1.000e+000 5.728e-002 1.310e-005 
4.975e-005 5.299e+006 7.294e+011 1.000e+000 5.641e-002 1.310e-005 
4.980e-005 5.306e+006 7.277e+011 1.000e+000 5.749e-002 1.310e-005 
4.985e-005 5.310e+006 7.288e+011 1.000e+000 5.650e-002 1.312e-005 
4.990e-005 5.316e+006 7.284e+011 1.000e+000 5.649e-002 1.313e-005 
4.995e-005 5.327e+006 7.286e+011 1.000e+000 5.620e-002 1.310e-005 
5.000e-005 5.322e+006 7.286e+011 1.000e+000 5.727e-002 1.319e-005 
5.005e-005 5.314e+006 7.305e+011 1.000e+000 5.527e-002 1.330e-005 
5.010e-005 5.324e+006 7.301e+011 1.000e+000 5.616e-002 1.328e-005 
5.015e-005 5.334e+006 7.290e+011 1.000e+000 5.717e-002 1.326e-005 
5.020e-005 5.336e+006 7.303e+011 1.000e+000 5.571e-002 1.329e-005 
5.025e-005 5.345e+006 7.305e+011 1.000e+000 5.663e-002 1.328e-005 
5.030e-005 5.350e+006 7.290e+011 1.000e+000 5.727e-002 1.329e-005 
5.035e-005 5.368e+006 7.297e+011 1.000e+000 5.585e-002 1.322e-005 
5.040e-005 5.368e+006 7.299e+011 1.000e+000 5.661e-002 1.327e-005 
5.045e-005 5.359e+006 7.298e+011 1.000e+000 5.607e-002 1.339e-005 
5.050e-005 5.370e+006 7.302e+011 1.000e+000 5.767e-002 1.336e-005 
5.055e-005 5.383e+006 7.288e+011 1.000e+000 5.676e-002 1.331e-005 
5.060e-005 5.388e+006 7.305e+011 1.000e+000 5.590e-002 1.333e-005 
5.065e-005 5.389e+006 7.302e+011 1.000e+000 5.577e-002 1.338e-005 
5.070e-005 5.397e+006 7.293e+011 1.000e+000 5.638e-002 1.337e-005 
5.075e-005 5.392e+006 7.296e+011 1.000e+000 5.627e-002 1.345e-005 
5.080e-005 5.401e+006 7.306e+011 1.000e+000 5.635e-002 1.344e-005 
5.085e-005 5.414e+006 7.284e+011 1.000e+000 5.872e-002 1.341e-005 
5.090e-005 5.422e+006 7.291e+011 1.000e+000 5.893e-002 1.340e-005 
5.095e-005 5.423e+006 7.294e+011 1.000e+000 5.857e-002 1.344e-005 
5.100e-005 5.430e+006 7.292e+011 1.000e+000 5.767e-002 1.345e-005 
5.105e-005 5.433e+006 7.285e+011 1.000e+000 5.887e-002 1.347e-005 
5.110e-005 5.440e+006 7.276e+011 1.000e+000 5.949e-002 1.347e-005 
5.115e-005 5.451e+006 7.268e+011 1.000e+000 5.818e-002 1.345e-005 
5.120e-005 5.460e+006 7.275e+011 1.000e+000 5.801e-002 1.344e-005 
5.125e-005 5.465e+006 7.284e+011 1.000e+000 5.939e-002 1.345e-005 
5.130e-005 5.472e+006 7.275e+011 1.000e+000 5.882e-002 1.346e-005 
5.135e-005 5.472e+006 7.280e+011 1.000e+000 5.718e-002 1.350e-005 
5.140e-005 5.466e+006 7.273e+011 1.000e+000 6.011e-002 1.359e-005 
5.145e-005 5.481e+006 7.284e+011 1.000e+000 5.813e-002 1.354e-005 
5.150e-005 5.487e+006 7.293e+011 1.000e+000 5.931e-002 1.355e-005 
5.155e-005 5.486e+006 7.292e+011 1.000e+000 5.830e-002 1.360e-005 
5.160e-005 5.498e+006 7.292e+011 1.000e+000 6.077e-002 1.357e-005 
5.165e-005 5.502e+006 7.290e+011 1.000e+000 6.026e-002 1.359e-005 
5.170e-005 5.502e+006 7.286e+011 1.000e+000 5.995e-002 1.365e-005 
5.175e-005 5.524e+006 7.283e+011 1.000e+000 6.006e-002 1.354e-005 
5.180e-005 5.542e+006 7.279e+011 1.000e+000 6.030e-002 1.347e-005 
5.185e-005 5.542e+006 7.286e+011 1.000e+000 6.033e-002 1.352e-005 
5.190e-005 5.555e+006 7.286e+011 1.000e+000 5.933e-002 1.348e-005 
5.195e-005 5.575e+006 7.263e+011 1.000e+000 5.916e-002 1.339e-005 
5.200e-005 5.568e+006 7.283e+011 1.000e+000 6.066e-002 1.349e-005 
5.205e-005 5.540e+006 7.285e+011 1.000e+000 5.902e-002 1.373e-005 
5.210e-005 5.548e+006 7.290e+011 1.000e+000 5.751e-002 1.373e-005 
5.215e-005 5.542e+006 7.291e+011 1.000e+000 5.653e-002 1.382e-005 
5.220e-005 5.545e+006 7.270e+011 1.000e+000 5.745e-002 1.385e-005 
5.225e-005 5.544e+006 7.266e+011 1.000e+000 5.640e-002 1.390e-005 
5.230e-005 5.559e+006 7.265e+011 1.000e+000 5.571e-002 1.385e-005 
5.235e-005 5.565e+006 7.256e+011 1.000e+000 5.460e-002 1.386e-005 
5.240e-005 5.548e+006 7.223e+011 1.000e+000 5.436e-002 1.403e-005 
5.245e-005 5.536e+006 7.187e+011 1.000e+000 5.645e-002 1.416e-005 
5.250e-005 5.515e+006 7.187e+011 1.000e+000 5.484e-002 1.435e-005 
5.255e-005 5.346e+006 7.224e+011 1.000e+000 5.642e-002 1.557e-005 
5.260e-005 5.074e+006 7.230e+011 1.000e+000 5.774e-002 1.750e-005 
5.265e-005 4.761e+006 7.278e+011 1.000e+000 5.446e-002 1.972e-005 
5.270e-005 4.388e+006 7.219e+011 1.000e+000 5.737e-002 2.235e-005 
5.275e-005 3.982e+006 7.223e+011 1.000e+000 5.990e-002 2.521e-005 
5.280e-005 3.382e+006 7.227e+011 1.000e+000 5.897e-002 2.941e-005 
5.285e-005 2.988e+006 7.270e+011 1.000e+000 5.308e-002 3.218e-005 
5.290e-005 2.713e+006 7.232e+011 1.000e+000 5.697e-002 3.413e-005 
5.295e-005 2.565e+006 7.258e+011 1.000e+000 5.878e-002 3.521e-005 
5.300e-005 2.554e+006 7.267e+011 1.000e+000 6.055e-002 3.534e-005 
5.305e-005 2.555e+006 7.282e+011 1.000e+000 5.571e-002 3.538e-005 
5.310e-005 2.346e+006 7.272e+011 1.000e+000 6.159e-002 3.687e-005 
5.315e-005 2.290e+006 7.251e+011 1.000e+000 6.442e-002 3.731e-005 
5.320e-005 2.265e+006 7.233e+011 1.000e+000 5.935e-002 3.753e-005 
5.325e-005 2.263e+006 7.245e+011 1.000e+000 6.059e-002 3.760e-005 
5.330e-005 2.259e+006 7.193e+011 1.000e+000 5.836e-002 3.768e-005 
5.335e-005 2.262e+006 7.201e+011 1.000e+000 5.875e-002 3.770e-005 
5.340e-005 2.275e+006 7.205e+011 1.000e+000 5.882e-002 3.766e-005 
5.345e-005 2.265e+006 7.209e+011 1.000e+000 6.075e-002 3.779e-005 
5.350e-005 2.252e+006 7.147e+011 1.000e+000 5.336e-002 3.792e-005 
5.355e-005 2.256e+006 7.156e+011 1.000e+000 5.450e-002 3.795e-005 
5.360e-005 2.262e+006 7.159e+011 1.000e+000 5.658e-002 3.795e-005 
5.365e-005 2.270e+006 7.157e+011 1.000e+000 5.727e-002 3.795e-005 
5.370e-005 2.264e+006 7.164e+011 1.000e+000 5.895e-002 3.804e-005 
5.375e-005 2.286e+006 7.133e+011 1.000e+000 6.152e-002 3.794e-005 
5.380e-005 2.297e+006 7.159e+011 1.000e+000 5.846e-002 3.791e-005 
5.385e-005 2.303e+006 7.147e+011 1.000e+000 6.042e-002 3.792e-005 
5.390e-005 2.310e+006 7.162e+011 1.000e+000 6.132e-002 3.792e-005 
5.395e-005 2.311e+006 7.187e+011 1.000e+000 6.200e-002 3.797e-005 
5.400e-005 2.315e+006 7.185e+011 1.000e+000 6.128e-002 3.799e-005 
5.405e-005 2.320e+006 7.199e+011 1.000e+000 6.075e-002 3.800e-005 
5.410e-005 2.325e+006 7.186e+011 1.000e+000 6.103e-002 3.802e-005 
5.415e-005 2.332e+006 7.178e+011 1.000e+000 6.238e-002 3.802e-005 
5.420e-005 2.337e+006 7.179e+011 1.000e+000 6.163e-002 3.804e-005 
5.425e-005 2.344e+006 7.182e+011 1.000e+000 6.219e-002 3.804e-005 
5.430e-005 2.352e+006 7.178e+011 1.000e+000 6.151e-002 3.803e-005 
5.435e-005 2.359e+006 7.180e+011 1.000e+000 6.232e-002 3.803e-005 
5.440e-005 2.367e+006 7.175e+011 1.000e+000 6.067e-002 3.803e-005 
5.445e-005 2.377e+006 7.182e+011 1.000e+000 6.306e-002 3.801e-005 
5.450e-005 2.380e+006 7.184e+011 1.000e+000 6.245e-002 3.804e-005 
5.455e-005 2.388e+006 7.191e+011 1.000e+000 6.108e-002 3.804e-005 
5.460e-005 2.404e+006 7.173e+011 1.000e+000 6.240e-002 3.798e-005 
5.465e-005 2.412e+006 7.176e+011 1.000e+000 6.054e-002 3.797e-005 
5.470e-005 2.418e+006 7.167e+011 1.000e+000 6.362e-002 3.797e-005 
5.475e-005 2.423e+006 7.168e+011 1.000e+000 6.221e-002 3.799e-005 
5.480e-005 2.428e+006 7.156e+011 1.000e+000 6.419e-002 3.801e-005 
5.485e-005 2.434e+006 7.166e+011 1.000e+000 6.416e-002 3.801e-005 
5.490e-005 2.440e+006 7.172e+011 1.000e+000 6.436e-002 3.802e-005 
5.495e-005 2.444e+006 7.170e+011 1.000e+000 6.369e-002 3.805e-005 
5.500e-005 2.452e+006 7.174e+011 1.000e+000 6.418e-002 3.804e-005 
5.505e-005 2.456e+006 7.167e+011 1.000e+000 6.336e-002 3.806e-005 
5.510e-005 2.466e+006 7.158e+011 1.000e+000 6.437e-002 3.805e-005 
5.515e-005 2.471e+006 7.162e+011 1.000e+000 6.512e-002 3.806e-005 
5.520e-005 2.485e+006 7.176e+011 1.000e+000 6.432e-002 3.801e-005 
5.525e-005 2.485e+006 7.190e+011 1.000e+000 6.217e-002 3.806e-005 
5.530e-005 2.495e+006 7.192e+011 1.000e+000 6.094e-002 3.804e-005 
5.535e-005 2.508e+006 7.199e+011 1.000e+000 6.001e-002 3.801e-005 
5.540e-005 2.508e+006 7.175e+011 1.000e+000 6.176e-002 3.805e-005 
5.545e-005 2.514e+006 7.173e+011 1.000e+000 6.056e-002 3.806e-005 
5.550e-005 2.522e+006 7.177e+011 1.000e+000 6.054e-002 3.806e-005 
5.555e-005 2.531e+006 7.180e+011 1.000e+000 6.259e-002 3.804e-005 
5.560e-005 2.539e+006 7.180e+011 1.000e+000 6.090e-002 3.804e-005 
5.565e-005 2.552e+006 7.163e+011 1.000e+000 6.205e-002 3.800e-005 
5.570e-005 2.555e+006 7.164e+011 1.000e+000 6.006e-002 3.803e-005 
5.575e-005 2.565e+006 7.183e+011 1.000e+000 6.211e-002 3.801e-005 
5.580e-005 2.565e+006 7.174e+011 1.000e+000 6.191e-002 3.806e-005 
5.585e-005 2.574e+006 7.179e+011 1.000e+000 6.187e-002 3.805e-005 
5.590e-005 2.578e+006 7.177e+011 1.000e+000 6.185e-002 3.807e-005 
5.595e-005 2.585e+006 7.182e+011 1.000e+000 6.274e-002 3.807e-005 
5.600e-005 2.592e+006 7.186e+011 1.000e+000 6.104e-002 3.807e-005 
5.605e-005 2.601e+006 7.189e+011 1.000e+000 6.253e-002 3.806e-005 
5.610e-005 2.606e+006 7.187e+011 1.000e+000 6.124e-002 3.808e-005 
5.615e-005 2.610e+006 7.191e+011 1.000e+000 6.162e-002 3.810e-005 
5.620e-005 2.615e+006 7.187e+011 1.000e+000 6.067e-002 3.811e-005 
5.625e-005 2.623e+006 7.193e+011 1.000e+000 6.154e-002 3.811e-005 
5.630e-005 2.628e+006 7.187e+011 1.000e+000 6.086e-002 3.812e-005 
5.635e-005 2.636e+006 7.192e+011 1.000e+000 6.155e-002 3.812e-005 
5.640e-005 2.643e+006 7.185e+011 1.000e+000 6.253e-002 3.812e-005 
5.645e-005 2.651e+006 7.206e+011 1.000e+000 6.481e-002 3.812e-005 
5.650e-005 2.654e+006 7.203e+011 1.000e+000 6.457e-002 3.815e-005 
5.655e-005 2.662e+006 7.208e+011 1.000e+000 6.471e-002 3.814e-005 
5.660e-005 2.669e+006 7.187e+011 1.000e+000 6.414e-002 3.814e-005 
5.665e-005 2.674e+006 7.196e+011 1.000e+000 6.670e-002 3.815e-005 
5.670e-005 2.681e+006 7.201e+011 1.000e+000 6.464e-002 3.816e-005 
5.675e-005 2.690e+006 7.204e+011 1.000e+000 6.421e-002 3.814e-005 
5.680e-005 2.692e+006 7.199e+011 1.000e+000 6.459e-002 3.818e-005 
5.685e-005 2.702e+006 7.211e+011 1.000e+000 6.462e-002 3.816e-005 
5.690e-005 2.709e+006 7.197e+011 1.000e+000 6.362e-002 3.816e-005 
5.695e-005 2.718e+006 7.205e+011 1.000e+000 6.444e-002 3.815e-005 
5.700e-005 2.722e+006 7.204e+011 1.000e+000 6.480e-002 3.817e-005 
5.705e-005 2.729e+006 7.207e+011 1.000e+000 6.434e-002 3.817e-005 
5.710e-005 2.739e+006 7.184e+011 1.000e+000 6.340e-002 3.816e-005 
5.715e-005 2.747e+006 7.186e+011 1.000e+000 6.358e-002 3.815e-005 
5.720e-005 2.754e+006 7.199e+011 1.000e+000 6.324e-002 3.815e-005 
5.725e-005 2.759e+006 7.208e+011 1.000e+000 6.409e-002 3.817e-005 
5.730e-005 2.764e+006 7.205e+011 1.000e+000 6.400e-002 3.819e-005 
5.735e-005 2.770e+006 7.206e+011 1.000e+000 6.362e-002 3.819e-005 
5.740e-005 2.777e+006 7.206e+011 1.000e+000 6.409e-002 3.819e-005 
5.745e-005 2.790e+006 7.174e+011 1.000e+000 6.492e-002 3.815e-005 
5.750e-005 2.798e+006 7.177e+011 1.000e+000 6.538e-002 3.814e-005 
5.755e-005 2.803e+006 7.188e+011 1.000e+000 6.372e-002 3.816e-005 
5.760e-005 2.810e+006 7.193e+011 1.000e+000 6.550e-002 3.816e-005 
5.765e-005 2.813e+006 7.188e+011 1.000e+000 6.459e-002 3.819e-005 
5.770e-005 2.818e+006 7.197e+011 1.000e+000 6.409e-002 3.821e-005 
5.775e-005 2.832e+006 7.196e+011 1.000e+000 6.178e-002 3.816e-005 
5.780e-005 2.836e+006 7.199e+011 1.000e+000 6.223e-002 3.819e-005 
5.785e-005 2.840e+006 7.210e+011 1.000e+000 6.322e-002 3.821e-005 
5.790e-005 2.846e+006 7.214e+011 1.000e+000 6.282e-002 3.821e-005 
5.795e-005 2.854e+006 7.222e+011 1.000e+000 6.257e-002 3.821e-005 
5.800e-005 2.863e+006 7.198e+011 1.000e+000 6.334e-002 3.820e-005 
5.805e-005 2.871e+006 7.200e+011 1.000e+000 6.045e-002 3.819e-005 
5.810e-005 2.878e+006 7.202e+011 1.000e+000 6.290e-002 3.820e-005 
5.815e-005 2.885e+006 7.208e+011 1.000e+000 6.329e-002 3.820e-005 
5.820e-005 2.894e+006 7.207e+011 1.000e+000 6.317e-002 3.818e-005 
5.825e-005 2.900e+006 7.206e+011 1.000e+000 6.347e-002 3.819e-005 
5.830e-005 2.911e+006 7.208e+011 1.000e+000 6.212e-002 3.817e-005 
5.835e-005 2.915e+006 7.210e+011 1.000e+000 6.370e-002 3.819e-005 
5.840e-005 2.922e+006 7.213e+011 1.000e+000 6.330e-002 3.819e-005 
5.845e-005 2.925e+006 7.204e+011 1.000e+000 6.277e-002 3.822e-005 
5.850e-005 2.931e+006 7.199e+011 1.000e+000 6.202e-002 3.823e-005 
5.855e-005 2.942e+006 7.203e+011 1.000e+000 6.366e-002 3.820e-005 
5.860e-005 2.952e+006 7.197e+011 1.000e+000 6.536e-002 3.819e-005 
5.865e-005 2.953e+006 7.187e+011 1.000e+000 6.249e-002 3.822e-005 
5.870e-005 2.956e+006 7.202e+011 1.000e+000 6.219e-002 3.826e-005 
5.875e-005 2.953e+006 7.192e+011 1.000e+000 6.272e-002 3.832e-005 
5.880e-005 2.956e+006 7.201e+011 1.000e+000 6.021e-002 3.836e-005 
5.885e-005 2.956e+006 7.204e+011 1.000e+000 6.158e-002 3.840e-005 
5.890e-005 2.950e+006 7.187e+011 1.000e+000 5.880e-002 3.850e-005 
5.895e-005 2.954e+006 7.192e+011 1.000e+000 6.017e-002 3.852e-005 
5.900e-005 2.954e+006 7.194e+011 1.000e+000 6.050e-002 3.857e-005 
5.905e-005 2.961e+006 7.190e+011 1.000e+000 6.143e-002 3.857e-005 
5.910e-005 2.962e+006 7.198e+011 1.000e+000 6.156e-002 3.861e-005 
5.915e-005 2.965e+006 7.195e+011 1.000e+000 5.883e-002 3.864e-005 
5.920e-005 2.969e+006 7.202e+011 1.000e+000 6.100e-002 3.866e-005 
5.925e-005 2.967e+006 7.194e+011 1.000e+000 6.196e-002 3.873e-005 
5.930e-005 2.970e+006 7.196e+011 1.000e+000 6.137e-002 3.876e-005 
5.935e-005 2.962e+006 7.197e+011 1.000e+000 6.053e-002 3.886e-005 
5.940e-005 2.962e+006 7.204e+011 1.000e+000 6.102e-002 3.891e-005 
5.945e-005 2.961e+006 7.198e+011 1.000e+000 6.019e-002 3.897e-005 
5.950e-005 2.959e+006 7.193e+011 1.000e+000 6.009e-002 3.903e-005 
5.955e-005 2.962e+006 7.192e+011 1.000e+000 6.027e-002 3.907e-005 
5.960e-005 2.962e+006 7.194e+011 1.000e+000 6.156e-002 3.911e-005 
5.965e-005 2.973e+006 7.192e+011 1.000e+000 6.076e-002 3.909e-005 
5.970e-005 2.980e+006 7.198e+011 1.000e+000 6.004e-002 3.909e-005 
5.975e-005 2.979e+006 7.196e+011 1.000e+000 6.187e-002 3.914e-005 
5.980e-005 2.982e+006 7.206e+011 1.000e+000 5.952e-002 3.917e-005 
5.985e-005 2.983e+006 7.198e+011 1.000e+000 6.087e-002 3.922e-005 
5.990e-005 2.979e+006 7.191e+011 1.000e+000 6.222e-002 3.930e-005 
5.995e-005 2.978e+006 7.189e+011 1.000e+000 6.103e-002 3.935e-005 
6.000e-005 2.976e+006 7.187e+011 1.000e+000 5.957e-002 3.941e-005 
6.005e-005 2.983e+006 7.195e+011 1.000e+000 6.089e-002 3.942e-005 
6.010e-005 2.987e+006 7.191e+011 1.000e+000 6.289e-002 3.944e-005 
6.015e-005 2.986e+006 7.181e+011 1.000e+000 6.303e-002 3.950e-005 
6.020e-005 2.987e+006 7.182e+011 1.000e+000 6.265e-002 3.954e-005 
6.025e-005 2.987e+006 7.194e+011 1.000e+000 6.092e-002 3.959e-005 
6.030e-005 2.981e+006 7.187e+011 1.000e+000 6.000e-002 3.968e-005 
6.035e-005 2.980e+006 7.187e+011 1.000e+000 6.057e-002 3.974e-005 
6.040e-005 2.981e+006 7.194e+011 1.000e+000 6.150e-002 3.978e-005 
6.045e-005 2.984e+006 7.189e+011 1.000e+000 6.193e-002 3.981e-005 
6.050e-005 2.989e+006 7.199e+011 1.000e+000 6.005e-002 3.982e-005 
6.055e-005 2.996e+006 7.194e+011 1.000e+000 6.205e-002 3.983e-005 
6.060e-005 2.994e+006 7.198e+011 1.000e+000 6.106e-002 3.989e-005 
6.065e-005 2.989e+006 7.182e+011 1.000e+000 6.041e-002 3.998e-005 
6.070e-005 2.989e+006 7.180e+011 1.000e+000 6.101e-002 4.002e-005 
6.075e-005 2.992e+006 7.183e+011 1.000e+000 6.089e-002 4.006e-005 
6.080e-005 2.993e+006 7.181e+011 1.000e+000 6.221e-002 4.010e-005 
6.085e-005 2.996e+006 7.181e+011 1.000e+000 6.167e-002 4.013e-005 
6.090e-005 2.999e+006 7.185e+011 1.000e+000 6.121e-002 4.016e-005 
6.095e-005 3.003e+006 7.183e+011 1.000e+000 6.320e-002 4.018e-005 
6.100e-005 3.009e+006 7.187e+011 1.000e+000 6.227e-002 4.019e-005 
6.105e-005 3.011e+006 7.180e+011 1.000e+000 6.215e-002 4.023e-005 
6.110e-005 3.012e+006 7.180e+011 1.000e+000 6.285e-002 4.026e-005 
6.115e-005 3.016e+006 7.179e+011 1.000e+000 6.173e-002 4.029e-005 
6.120e-005 3.023e+006 7.194e+011 1.000e+000 6.234e-002 4.029e-005 
6.125e-005 3.024e+006 7.192e+011 1.000e+000 6.264e-002 4.033e-005 
6.130e-005 3.032e+006 7.194e+011 1.000e+000 6.193e-002 4.033e-005 
6.135e-005 3.036e+006 7.169e+011 1.000e+000 6.383e-002 4.035e-005 
6.140e-005 3.041e+006 7.175e+011 1.000e+000 6.487e-002 4.037e-005 
6.145e-005 3.043e+006 7.180e+011 1.000e+000 6.411e-002 4.040e-005 
6.150e-005 3.044e+006 7.191e+011 1.000e+000 6.438e-002 4.045e-005 
6.155e-005 3.040e+006 7.190e+011 1.000e+000 6.418e-002 4.052e-005 
6.160e-005 3.042e+006 7.192e+011 1.000e+000 6.400e-002 4.056e-005 
6.165e-005 3.043e+006 7.190e+011 1.000e+000 6.368e-002 4.061e-005 
6.170e-005 3.046e+006 7.188e+011 1.000e+000 6.457e-002 4.063e-005 
6.175e-005 3.051e+006 7.188e+011 1.000e+000 6.443e-002 4.065e-005 
6.180e-005 3.054e+006 7.191e+011 1.000e+000 6.364e-002 4.067e-005 
6.185e-005 3.059e+006 7.190e+011 1.000e+000 6.425e-002 4.069e-005 
6.190e-005 3.063e+006 7.206e+011 1.000e+000 6.365e-002 4.071e-005 
6.195e-005 3.076e+006 7.210e+011 1.000e+000 6.040e-002 4.068e-005 
6.200e-005 3.076e+006 7.180e+011 1.000e+000 6.178e-002 4.072e-005 
6.205e-005 3.081e+006 7.178e+011 1.000e+000 6.431e-002 4.074e-005 
6.210e-005 3.081e+006 7.158e+011 1.000e+000 6.042e-002 4.079e-005 
6.215e-005 3.100e+006 7.178e+011 1.000e+000 6.213e-002 4.071e-005 
6.220e-005 3.105e+006 7.197e+011 1.000e+000 6.494e-002 4.072e-005 
6.225e-005 3.115e+006 7.201e+011 1.000e+000 6.404e-002 4.071e-005 
6.230e-005 3.115e+006 7.203e+011 1.000e+000 6.218e-002 4.075e-005 
6.235e-005 3.118e+006 7.196e+011 1.000e+000 6.184e-002 4.079e-005 
6.240e-005 3.123e+006 7.188e+011 1.000e+000 6.411e-002 4.080e-005 
6.245e-005 3.132e+006 7.174e+011 1.000e+000 6.438e-002 4.078e-005 
6.250e-005 3.143e+006 7.174e+011 1.000e+000 6.462e-002 4.076e-005 
6.255e-005 3.147e+006 7.176e+011 1.000e+000 6.677e-002 4.078e-005 
6.260e-005 3.154e+006 7.192e+011 1.000e+000 6.552e-002 4.079e-005 
6.265e-005 3.162e+006 7.194e+011 1.000e+000 6.711e-002 4.078e-005 
6.270e-005 3.167e+006 7.201e+011 1.000e+000 6.689e-002 4.080e-005 
6.275e-005 3.174e+006 7.176e+011 1.000e+000 6.556e-002 4.079e-005 
6.280e-005 3.184e+006 7.183e+011 1.000e+000 6.655e-002 4.078e-005 
6.285e-005 3.190e+006 7.180e+011 1.000e+000 6.667e-002 4.079e-005 
6.290e-005 3.195e+006 7.182e+011 1.000e+000 6.632e-002 4.080e-005 
6.295e-005 3.204e+006 7.195e+011 1.000e+000 6.611e-002 4.079e-005 
6.300e-005 3.211e+006 7.203e+011 1.000e+000 6.696e-002 4.079e-005 
6.305e-005 3.218e+006 7.201e+011 1.000e+000 6.661e-002 4.079e-005 
6.310e-005 3.227e+006 7.186e+011 1.000e+000 6.639e-002 4.078e-005 
6.315e-005 3.231e+006 7.190e+011 1.000e+000 6.637e-002 4.080e-005 
6.320e-005 3.237e+006 7.187e+011 1.000e+000 6.647e-002 4.081e-005 
6.325e-005 3.244e+006 7.191e+011 1.000e+000 6.636e-002 4.082e-005 
6.330e-005 3.251e+006 7.183e+011 1.000e+000 6.617e-002 4.082e-005 
6.335e-005 3.261e+006 7.200e+011 1.000e+000 6.639e-002 4.080e-005 
6.340e-005 3.264e+006 7.198e+011 1.000e+000 6.591e-002 4.082e-005 
6.345e-005 3.276e+006 7.187e+011 1.000e+000 6.618e-002 4.079e-005 
6.350e-005 3.282e+006 7.184e+011 1.000e+000 6.602e-002 4.080e-005 
6.355e-005 3.288e+006 7.190e+011 1.000e+000 6.488e-002 4.081e-005 
6.360e-005 3.292e+006 7.183e+011 1.000e+000 6.478e-002 4.083e-005 
6.365e-005 3.307e+006 7.188e+011 1.000e+000 6.363e-002 4.078e-005 
6.370e-005 3.324e+006 7.189e+011 1.000e+000 6.185e-002 4.071e-005 
6.375e-005 3.334e+006 7.192e+011 1.000e+000 6.448e-002 4.069e-005 
6.380e-005 3.341e+006 7.193e+011 1.000e+000 6.359e-002 4.069e-005 
6.385e-005 3.350e+006 7.184e+011 1.000e+000 6.473e-002 4.068e-005 
6.390e-005 3.357e+006 7.182e+011 1.000e+000 6.512e-002 4.068e-005 
6.395e-005 3.364e+006 7.185e+011 1.000e+000 6.504e-002 4.068e-005 
6.400e-005 3.371e+006 7.180e+011 1.000e+000 6.478e-002 4.069e-005 
6.405e-005 3.377e+006 7.179e+011 1.000e+000 6.556e-002 4.069e-005 
6.410e-005 3.384e+006 7.185e+011 1.000e+000 6.483e-002 4.069e-005 
6.415e-005 3.391e+006 7.183e+011 1.000e+000 6.418e-002 4.070e-005 
6.420e-005 3.397e+006 7.183e+011 1.000e+000 6.481e-002 4.070e-005 
6.425e-005 3.405e+006 7.185e+011 1.000e+000 6.431e-002 4.070e-005 
6.430e-005 3.411e+006 7.185e+011 1.000e+000 6.458e-002 4.071e-005 
6.435e-005 3.419e+006 7.181e+011 1.000e+000 6.483e-002 4.070e-005 
6.440e-005 3.425e+006 7.182e+011 1.000e+000 6.465e-002 4.071e-005 
6.445e-005 3.432e+006 7.184e+011 1.000e+000 6.455e-002 4.071e-005 
6.450e-005 3.440e+006 7.185e+011 1.000e+000 6.476e-002 4.071e-005 
6.455e-005 3.446e+006 7.183e+011 1.000e+000 6.506e-002 4.071e-005 
6.460e-005 3.453e+006 7.183e+011 1.000e+000 6.508e-002 4.072e-005 
6.465e-005 3.460e+006 7.186e+011 1.000e+000 6.428e-002 4.072e-005 
6.470e-005 3.474e+006 7.182e+011 1.000e+000 6.476e-002 4.067e-005 
6.475e-005 3.472e+006 7.182e+011 1.000e+000 6.413e-002 4.073e-005 
6.480e-005 3.487e+006 7.184e+011 1.000e+000 6.526e-002 4.068e-005 
6.485e-005 3.487e+006 7.185e+011 1.000e+000 6.503e-002 4.073e-005 
6.490e-005 3.494e+006 7.184e+011 1.000e+000 6.504e-002 4.073e-005 
6.495e-005 3.509e+006 7.187e+011 1.000e+000 6.521e-002 4.068e-005 
6.500e-005 3.508e+006 7.183e+011 1.000e+000 6.411e-002 4.074e-005 
6.505e-005 3.516e+006 7.179e+011 1.000e+000 6.423e-002 4.073e-005 
6.510e-005 3.522e+006 7.182e+011 1.000e+000 6.477e-002 4.074e-005 
6.515e-005 3.538e+006 7.188e+011 1.000e+000 6.491e-002 4.068e-005 
6.520e-005 3.543e+006 7.191e+011 1.000e+000 6.547e-002 4.069e-005 
6.525e-005 3.550e+006 7.189e+011 1.000e+000 6.473e-002 4.070e-005 
6.530e-005 3.556e+006 7.190e+011 1.000e+000 6.478e-002 4.070e-005 
6.535e-005 3.563e+006 7.186e+011 1.000e+000 6.481e-002 4.071e-005 
6.540e-005 3.566e+006 7.191e+011 1.000e+000 6.435e-002 4.074e-005 
6.545e-005 3.572e+006 7.191e+011 1.000e+000 6.431e-002 4.074e-005 
6.550e-005 3.578e+006 7.191e+011 1.000e+000 6.489e-002 4.075e-005 
6.555e-005 3.591e+006 7.195e+011 1.000e+000 6.482e-002 4.072e-005 
6.560e-005 3.598e+006 7.190e+011 1.000e+000 6.550e-002 4.071e-005 
6.565e-005 3.605e+006 7.193e+011 1.000e+000 6.564e-002 4.072e-005 
6.570e-005 3.612e+006 7.193e+011 1.000e+000 6.533e-002 4.071e-005 
6.575e-005 3.619e+006 7.191e+011 1.000e+000 6.586e-002 4.072e-005 
6.580e-005 3.615e+006 7.191e+011 1.000e+000 6.464e-002 4.080e-005 
6.585e-005 3.621e+006 7.193e+011 1.000e+000 6.423e-002 4.080e-005 
6.590e-005 3.635e+006 7.190e+011 1.000e+000 6.301e-002 4.076e-005 
6.595e-005 3.633e+006 7.188e+011 1.000e+000 6.458e-002 4.082e-005 
6.600e-005 3.652e+006 7.193e+011 1.000e+000 6.536e-002 4.074e-005 
6.605e-005 3.659e+006 7.187e+011 1.000e+000 6.609e-002 4.074e-005 
6.610e-005 3.666e+006 7.193e+011 1.000e+000 6.452e-002 4.075e-005 
6.615e-005 3.673e+006 7.190e+011 1.000e+000 6.508e-002 4.074e-005 
6.620e-005 3.680e+006 7.187e+011 1.000e+000 6.579e-002 4.074e-005 
6.625e-005 3.686e+006 7.193e+011 1.000e+000 6.407e-002 4.076e-005 
6.630e-005 3.686e+006 7.192e+011 1.000e+000 6.400e-002 4.080e-005 
6.635e-005 3.694e+006 7.192e+011 1.000e+000 6.513e-002 4.080e-005 
6.640e-005 3.702e+006 7.192e+011 1.000e+000 6.433e-002 4.080e-005 
6.645e-005 3.709e+006 7.190e+011 1.000e+000 6.467e-002 4.079e-005 
6.650e-005 3.717e+006 7.192e+011 1.000e+000 6.454e-002 4.079e-005 
6.655e-005 3.723e+006 7.190e+011 1.000e+000 6.502e-002 4.080e-005 
6.660e-005 3.731e+006 7.190e+011 1.000e+000 6.469e-002 4.079e-005 
6.665e-005 3.734e+006 7.189e+011 1.000e+000 6.516e-002 4.082e-005 
6.670e-005 3.741e+006 7.191e+011 1.000e+000 6.478e-002 4.082e-005 
6.675e-005 3.748e+006 7.185e+011 1.000e+000 6.467e-002 4.083e-005 
6.680e-005 3.755e+006 7.190e+011 1.000e+000 6.545e-002 4.083e-005 
6.685e-005 3.762e+006 7.188e+011 1.000e+000 6.514e-002 4.083e-005 
6.690e-005 3.769e+006 7.186e+011 1.000e+000 6.554e-002 4.083e-005 
6.695e-005 3.775e+006 7.193e+011 1.000e+000 6.411e-002 4.084e-005 
6.700e-005 3.783e+006 7.189e+011 1.000e+000 6.529e-002 4.083e-005 
6.705e-005 3.791e+006 7.189e+011 1.000e+000 6.512e-002 4.083e-005 
6.710e-005 3.799e+006 7.189e+011 1.000e+000 6.546e-002 4.083e-005 
6.715e-005 3.804e+006 7.189e+011 1.000e+000 6.589e-002 4.084e-005 
6.720e-005 3.810e+006 7.185e+011 1.000e+000 6.500e-002 4.085e-005 
6.725e-005 3.815e+006 7.185e+011 1.000e+000 6.604e-002 4.086e-005 
6.730e-005 3.823e+006 7.188e+011 1.000e+000 6.513e-002 4.086e-005 
6.735e-005 3.829e+006 7.190e+011 1.000e+000 6.536e-002 4.087e-005 
6.740e-005 3.836e+006 7.187e+011 1.000e+000 6.500e-002 4.087e-005 
6.745e-005 3.843e+006 7.190e+011 1.000e+000 6.442e-002 4.087e-005 
6.750e-005 3.850e+006 7.187e+011 1.000e+000 6.514e-002 4.087e-005 
6.755e-005 3.856e+006 7.187e+011 1.000e+000 6.586e-002 4.088e-005 
6.760e-005 3.863e+006 7.184e+011 1.000e+000 6.538e-002 4.088e-005 
6.765e-005 3.871e+006 7.188e+011 1.000e+000 6.571e-002 4.088e-005 
6.770e-005 3.877e+006 7.190e+011 1.000e+000 6.420e-002 4.088e-005 
6.775e-005 3.884e+006 7.191e+011 1.000e+000 6.463e-002 4.088e-005 
6.780e-005 3.891e+006 7.193e+011 1.000e+000 6.458e-002 4.089e-005 
6.785e-005 3.898e+006 7.189e+011 1.000e+000 6.552e-002 4.089e-005 
6.790e-005 3.904e+006 7.189e+011 1.000e+000 6.451e-002 4.090e-005 
6.795e-005 3.911e+006 7.192e+011 1.000e+000 6.489e-002 4.090e-005 
6.800e-005 3.917e+006 7.191e+011 1.000e+000 6.465e-002 4.091e-005 
6.805e-005 3.924e+006 7.190e+011 1.000e+000 6.530e-002 4.091e-005 
6.810e-005 3.932e+006 7.185e+011 1.000e+000 6.565e-002 4.091e-005 
6.815e-005 3.938e+006 7.191e+011 1.000e+000 6.422e-002 4.091e-005 
6.820e-005 3.945e+006 7.193e+011 1.000e+000 6.417e-002 4.091e-005 
6.825e-005 3.952e+006 7.185e+011 1.000e+000 6.598e-002 4.091e-005 
6.830e-005 3.959e+006 7.189e+011 1.000e+000 6.547e-002 4.091e-005 
6.835e-005 3.966e+006 7.191e+011 1.000e+000 6.391e-002 4.092e-005 
6.840e-005 3.974e+006 7.192e+011 1.000e+000 6.572e-002 4.092e-005 
6.845e-005 3.980e+006 7.190e+011 1.000e+000 6.631e-002 4.092e-005 
6.850e-005 3.987e+006 7.191e+011 1.000e+000 6.457e-002 4.092e-005 
6.855e-005 3.993e+006 7.194e+011 1.000e+000 6.442e-002 4.093e-005 
6.860e-005 4.000e+006 7.190e+011 1.000e+000 6.626e-002 4.093e-005 
6.865e-005 4.008e+006 7.190e+011 1.000e+000 6.485e-002 4.093e-005 
6.870e-005 4.015e+006 7.194e+011 1.000e+000 6.644e-002 4.093e-005 
6.875e-005 4.022e+006 7.190e+011 1.000e+000 6.573e-002 4.093e-005 
6.880e-005 4.027e+006 7.188e+011 1.000e+000 6.559e-002 4.095e-005 
6.885e-005 4.034e+006 7.188e+011 1.000e+000 6.512e-002 4.095e-005 
6.890e-005 4.041e+006 7.186e+011 1.000e+000 6.678e-002 4.095e-005 
6.895e-005 4.047e+006 7.192e+011 1.000e+000 6.381e-002 4.096e-005 
6.900e-005 4.054e+006 7.191e+011 1.000e+000 6.460e-002 4.096e-005 
6.905e-005 4.061e+006 7.189e+011 1.000e+000 6.566e-002 4.096e-005 
6.910e-005 4.068e+006 7.189e+011 1.000e+000 6.559e-002 4.096e-005 
6.915e-005 4.075e+006 7.191e+011 1.000e+000 6.453e-002 4.097e-005 
6.920e-005 4.082e+006 7.190e+011 1.000e+000 6.441e-002 4.097e-005 
6.925e-005 4.090e+006 7.192e+011 1.000e+000 6.493e-002 4.096e-005 
6.930e-005 4.097e+006 7.193e+011 1.000e+000 6.454e-002 4.096e-005 
6.935e-005 4.102e+006 7.190e+011 1.000e+000 6.476e-002 4.098e-005 
6.940e-005 4.109e+006 7.189e+011 1.000e+000 6.480e-002 4.098e-005 
6.945e-005 4.116e+006 7.188e+011 1.000e+000 6.545e-002 4.098e-005 
6.950e-005 4.123e+006 7.193e+011 1.000e+000 6.509e-002 4.098e-005 
6.955e-005 4.129e+006 7.187e+011 1.000e+000 6.469e-002 4.099e-005 
6.960e-005 4.135e+006 7.192e+011 1.000e+000 6.494e-002 4.100e-005 
6.965e-005 4.143e+006 7.192e+011 1.000e+000 6.483e-002 4.099e-005 
6.970e-005 4.150e+006 7.196e+011 1.000e+000 6.437e-002 4.100e-005 
6.975e-005 4.156e+006 7.191e+011 1.000e+000 6.464e-002 4.100e-005 
6.980e-005 4.164e+006 7.186e+011 1.000e+000 6.595e-002 4.100e-005 
6.985e-005 4.170e+006 7.181e+011 1.000e+000 6.421e-002 4.101e-005 
6.990e-005 4.176e+006 7.191e+011 1.000e+000 6.474e-002 4.102e-005 
6.995e-005 4.181e+006 7.191e+011 1.000e+000 6.524e-002 4.103e-005 
7.000e-005 4.189e+006 7.194e+011 1.000e+000 6.402e-002 4.103e-005 
7.005e-005 4.197e+006 7.195e+011 1.000e+000 6.530e-002 4.102e-005 
7.010e-005 4.203e+006 7.197e+011 1.000e+000 6.438e-002 4.103e-005 
7.015e-005 4.210e+006 7.189e+011 1.000e+000 6.481e-002 4.103e-005 
7.020e-005 4.217e+006 7.195e+011 1.000e+000 6.433e-002 4.103e-005 
7.025e-005 4.223e+006 7.197e+011 1.000e+000 6.455e-002 4.104e-005 
7.030e-005 4.229e+006 7.195e+011 1.000e+000 6.458e-002 4.105e-005 
7.035e-005 4.237e+006 7.195e+011 1.000e+000 6.406e-002 4.105e-005 
7.040e-005 4.243e+006 7.192e+011 1.000e+000 6.414e-002 4.105e-005 
7.045e-005 4.252e+006 7.195e+011 1.000e+000 6.393e-002 4.104e-005 
7.050e-005 4.258e+006 7.194e+011 1.000e+000 6.532e-002 4.105e-005 
7.055e-005 4.264e+006 7.192e+011 1.000e+000 6.533e-002 4.105e-005 
7.060e-005 4.271e+006 7.190e+011 1.000e+000 6.425e-002 4.106e-005 
7.065e-005 4.278e+006 7.190e+011 1.000e+000 6.402e-002 4.106e-005 
7.070e-005 4.284e+006 7.195e+011 1.000e+000 6.327e-002 4.107e-005 
7.075e-005 4.293e+006 7.187e+011 1.000e+000 6.495e-002 4.106e-005 
7.080e-005 4.300e+006 7.191e+011 1.000e+000 6.528e-002 4.106e-005 
7.085e-005 4.307e+006 7.195e+011 1.000e+000 6.341e-002 4.106e-005 
7.090e-005 4.315e+006 7.189e+011 1.000e+000 6.524e-002 4.105e-005 
7.095e-005 4.323e+006 7.187e+011 1.000e+000 6.541e-002 4.105e-005 
7.100e-005 4.330e+006 7.193e+011 1.000e+000 6.432e-002 4.105e-005 
7.105e-005 4.337e+006 7.189e+011 1.000e+000 6.441e-002 4.106e-005 
7.110e-005 4.344e+006 7.186e+011 1.000e+000 6.417e-002 4.106e-005 
7.115e-005 4.351e+006 7.189e+011 1.000e+000 6.510e-002 4.106e-005 
7.120e-005 4.357e+006 7.191e+011 1.000e+000 6.476e-002 4.106e-005 
7.125e-005 4.363e+006 7.186e+011 1.000e+000 6.421e-002 4.107e-005 
7.130e-005 4.371e+006 7.184e+011 1.000e+000 6.525e-002 4.107e-005 
7.135e-005 4.376e+006 7.185e+011 1.000e+000 6.463e-002 4.108e-005 
7.140e-005 4.382e+006 7.186e+011 1.000e+000 6.406e-002 4.109e-005 
7.145e-005 4.388e+006 7.185e+011 1.000e+000 6.478e-002 4.110e-005 
7.150e-005 4.394e+006 7.196e+011 1.000e+000 6.329e-002 4.111e-005 
7.155e-005 4.400e+006 7.184e+011 1.000e+000 6.507e-002 4.112e-005 
7.160e-005 4.406e+006 7.190e+011 1.000e+000 6.484e-002 4.112e-005 
7.165e-005 4.413e+006 7.196e+011 1.000e+000 6.349e-002 4.113e-005 
7.170e-005 4.420e+006 7.191e+011 1.000e+000 6.367e-002 4.113e-005 
7.175e-005 4.426e+006 7.191e+011 1.000e+000 6.557e-002 4.114e-005 
7.180e-005 4.436e+006 7.191e+011 1.000e+000 6.433e-002 4.112e-005 
7.185e-005 4.442e+006 7.188e+011 1.000e+000 6.471e-002 4.112e-005 
7.190e-005 4.448e+006 7.194e+011 1.000e+000 6.386e-002 4.113e-005 
7.195e-005 4.455e+006 7.192e+011 1.000e+000 6.397e-002 4.114e-005 
7.200e-005 4.462e+006 7.186e+011 1.000e+000 6.495e-002 4.114e-005 
7.205e-005 4.468e+006 7.190e+011 1.000e+000 6.531e-002 4.114e-005 
7.210e-005 4.476e+006 7.197e+011 1.000e+000 6.459e-002 4.114e-005 
7.215e-005 4.482e+006 7.193e+011 1.000e+000 6.592e-002 4.115e-005 
7.220e-005 4.489e+006 7.198e+011 1.000e+000 6.540e-002 4.115e-005 
7.225e-005 4.495e+006 7.194e+011 1.000e+000 6.498e-002 4.116e-005 
7.230e-005 4.502e+006 7.195e+011 1.000e+000 6.527e-002 4.116e-005 
7.235e-005 4.510e+006 7.194e+011 1.000e+000 6.512e-002 4.116e-005 
7.240e-005 4.517e+006 7.195e+011 1.000e+000 6.518e-002 4.116e-005 
7.245e-005 4.523e+006 7.196e+011 1.000e+000 6.541e-002 4.116e-005 
7.250e-005 4.530e+006 7.195e+011 1.000e+000 6.503e-002 4.116e-005 
7.255e-005 4.537e+006 7.192e+011 1.000e+000 6.492e-002 4.117e-005 
7.260e-005 4.544e+006 7.195e+011 1.000e+000 6.516e-002 4.117e-005 
7.265e-005 4.551e+006 7.193e+011 1.000e+000 6.539e-002 4.117e-005 
7.270e-005 4.559e+006 7.196e+011 1.000e+000 6.442e-002 4.117e-005 
7.275e-005 4.565e+006 7.193e+011 1.000e+000 6.485e-002 4.118e-005 
7.280e-005 4.572e+006 7.194e+011 1.000e+000 6.565e-002 4.118e-005 
7.285e-005 4.578e+006 7.192e+011 1.000e+000 6.517e-002 4.118e-005 
7.290e-005 4.585e+006 7.196e+011 1.000e+000 6.423e-002 4.119e-005 
7.295e-005 4.592e+006 7.192e+011 1.000e+000 6.519e-002 4.119e-005 
7.300e-005 4.598e+006 7.194e+011 1.000e+000 6.380e-002 4.120e-005 
7.305e-005 4.606e+006 7.193e+011 1.000e+000 6.551e-002 4.119e-005 
7.310e-005 4.612e+006 7.192e+011 1.000e+000 6.475e-002 4.120e-005 
7.315e-005 4.619e+006 7.187e+011 1.000e+000 6.558e-002 4.120e-005 
7.320e-005 4.627e+006 7.190e+011 1.000e+000 6.545e-002 4.120e-005 
7.325e-005 4.633e+006 7.193e+011 1.000e+000 6.393e-002 4.121e-005 
7.330e-005 4.641e+006 7.191e+011 1.000e+000 6.525e-002 4.120e-005 
7.335e-005 4.648e+006 7.191e+011 1.000e+000 6.533e-002 4.120e-005 
7.340e-005 4.654e+006 7.193e+011 1.000e+000 6.471e-002 4.121e-005 
7.345e-005 4.661e+006 7.193e+011 1.000e+000 6.358e-002 4.121e-005 
7.350e-005 4.668e+006 7.193e+011 1.000e+000 6.477e-002 4.121e-005 
7.355e-005 4.674e+006 7.190e+011 1.000e+000 6.522e-002 4.122e-005 
7.360e-005 4.682e+006 7.194e+011 1.000e+000 6.423e-002 4.122e-005 
7.365e-005 4.689e+006 7.189e+011 1.000e+000 6.500e-002 4.122e-005 
7.370e-005 4.696e+006 7.191e+011 1.000e+000 6.485e-002 4.122e-005 
7.375e-005 4.703e+006 7.191e+011 1.000e+000 6.470e-002 4.122e-005 
7.380e-005 4.710e+006 7.192e+011 1.000e+000 6.418e-002 4.122e-005 
7.385e-005 4.717e+006 7.189e+011 1.000e+000 6.516e-002 4.123e-005 
7.390e-005 4.723e+006 7.193e+011 1.000e+000 6.352e-002 4.123e-005 
7.395e-005 4.730e+006 7.188e+011 1.000e+000 6.546e-002 4.124e-005 
7.400e-005 4.737e+006 7.192e+011 1.000e+000 6.435e-002 4.124e-005 
7.405e-005 4.744e+006 7.189e+011 1.000e+000 6.495e-002 4.124e-005 
7.410e-005 4.752e+006 7.189e+011 1.000e+000 6.528e-002 4.123e-005 
7.415e-005 4.758e+006 7.190e+011 1.000e+000 6.455e-002 4.124e-005 
7.420e-005 4.764e+006 7.190e+011 1.000e+000 6.502e-002 4.125e-005 
7.425e-005 4.770e+006 7.191e+011 1.000e+000 6.505e-002 4.126e-005 
7.430e-005 4.777e+006 7.195e+011 1.000e+000 6.395e-002 4.126e-005 
7.435e-005 4.783e+006 7.192e+011 1.000e+000 6.473e-002 4.126e-005 
7.440e-005 4.791e+006 7.196e+011 1.000e+000 6.458e-002 4.127e-005 
7.445e-005 4.798e+006 7.190e+011 1.000e+000 6.422e-002 4.126e-005 
7.450e-005 4.805e+006 7.191e+011 1.000e+000 6.467e-002 4.126e-005 
7.455e-005 4.812e+006 7.195e+011 1.000e+000 6.464e-002 4.127e-005 
7.460e-005 4.819e+006 7.195e+011 1.000e+000 6.467e-002 4.127e-005 
7.465e-005 4.826e+006 7.192e+011 1.000e+000 6.567e-002 4.127e-005 
7.470e-005 4.832e+006 7.193e+011 1.000e+000 6.535e-002 4.128e-005 
7.475e-005 4.839e+006 7.199e+011 1.000e+000 6.527e-002 4.128e-005 
7.480e-005 4.846e+006 7.193e+011 1.000e+000 6.499e-002 4.128e-005 
7.485e-005 4.853e+006 7.193e+011 1.000e+000 6.497e-002 4.128e-005 
7.490e-005 4.860e+006 7.192e+011 1.000e+000 6.548e-002 4.128e-005 
7.495e-005 4.866e+006 7.197e+011 1.000e+000 6.491e-002 4.129e-005 
7.500e-005 4.874e+006 7.195e+011 1.000e+000 6.518e-002 4.129e-005 
7.505e-005 4.880e+006 7.190e+011 1.000e+000 6.494e-002 4.129e-005 
7.510e-005 4.881e+006 7.198e+011 1.000e+000 6.404e-002 4.134e-005 
7.515e-005 4.899e+006 7.200e+011 1.000e+000 6.306e-002 4.126e-005 
7.520e-005 4.905e+006 7.201e+011 1.000e+000 6.363e-002 4.127e-005 
7.525e-005 4.912e+006 7.200e+011 1.000e+000 6.373e-002 4.127e-005 
7.530e-005 4.919e+006 7.199e+011 1.000e+000 6.387e-002 4.127e-005 
7.535e-005 4.926e+006 7.198e+011 1.000e+000 6.360e-002 4.128e-005 
7.540e-005 4.933e+006 7.201e+011 1.000e+000 6.265e-002 4.128e-005 
7.545e-005 4.940e+006 7.197e+011 1.000e+000 6.350e-002 4.128e-005 
7.550e-005 4.946e+006 7.201e+011 1.000e+000 6.357e-002 4.129e-005 
7.555e-005 4.954e+006 7.199e+011 1.000e+000 6.388e-002 4.129e-005 
7.560e-005 4.960e+006 7.200e+011 1.000e+000 6.344e-002 4.129e-005 
7.565e-005 4.967e+006 7.200e+011 1.000e+000 6.336e-002 4.130e-005 
7.570e-005 4.974e+006 7.199e+011 1.000e+000 6.349e-002 4.130e-005 
7.575e-005 4.981e+006 7.198e+011 1.000e+000 6.343e-002 4.130e-005 
7.580e-005 4.987e+006 7.197e+011 1.000e+000 6.362e-002 4.131e-005 
7.585e-005 4.995e+006 7.197e+011 1.000e+000 6.350e-002 4.130e-005 
7.590e-005 5.001e+006 7.200e+011 1.000e+000 6.299e-002 4.131e-005 
7.595e-005 5.007e+006 7.201e+011 1.000e+000 6.349e-002 4.132e-005 
7.600e-005 5.015e+006 7.200e+011 1.000e+000 6.350e-002 4.131e-005 
7.605e-005 5.022e+006 7.196e+011 1.000e+000 6.417e-002 4.132e-005 
7.610e-005 5.029e+006 7.198e+011 1.000e+000 6.355e-002 4.132e-005 
7.615e-005 5.035e+006 7.198e+011 1.000e+000 6.334e-002 4.132e-005 
7.620e-005 5.042e+006 7.197e+011 1.000e+000 6.419e-002 4.132e-005 
7.625e-005 5.049e+006 7.199e+011 1.000e+000 6.298e-002 4.133e-005 
7.630e-005 5.056e+006 7.199e+011 1.000e+000 6.298e-002 4.133e-005 
7.635e-005 5.063e+006 7.200e+011 1.000e+000 6.365e-002 4.133e-005 
7.640e-005 5.069e+006 7.198e+011 1.000e+000 6.359e-002 4.134e-005 
7.645e-005 5.076e+006 7.198e+011 1.000e+000 6.296e-002 4.134e-005 
7.650e-005 5.083e+006 7.197e+011 1.000e+000 6.423e-002 4.134e-005 
7.655e-005 5.090e+006 7.200e+011 1.000e+000 6.327e-002 4.134e-005 
7.660e-005 5.097e+006 7.195e+011 1.000e+000 6.419e-002 4.134e-005 
7.665e-005 5.104e+006 7.197e+011 1.000e+000 6.346e-002 4.135e-005 
7.670e-005 5.111e+006 7.201e+011 1.000e+000 6.346e-002 4.135e-005 
7.675e-005 5.118e+006 7.201e+011 1.000e+000 6.311e-002 4.135e-005 
7.680e-005 5.125e+006 7.200e+011 1.000e+000 6.328e-002 4.136e-005 
7.685e-005 5.131e+006 7.200e+011 1.000e+000 6.317e-002 4.136e-005 
7.690e-005 5.138e+006 7.198e+011 1.000e+000 6.356e-002 4.136e-005 
7.695e-005 5.145e+006 7.198e+011 1.000e+000 6.391e-002 4.137e-005 
7.700e-005 5.152e+006 7.198e+011 1.000e+000 6.387e-002 4.137e-005 
7.705e-005 5.159e+006 7.199e+011 1.000e+000 6.356e-002 4.137e-005 
7.710e-005 5.165e+006 7.200e+011 1.000e+000 6.288e-002 4.138e-005 
7.715e-005 5.172e+006 7.200e+011 1.000e+000 6.334e-002 4.138e-005 
7.720e-005 5.179e+006 7.199e+011 1.000e+000 6.287e-002 4.138e-005 
7.725e-005 5.186e+006 7.200e+011 1.000e+000 6.275e-002 4.138e-005 
7.730e-005 5.192e+006 7.199e+011 1.000e+000 6.280e-002 4.139e-005 
7.735e-005 5.199e+006 7.198e+011 1.000e+000 6.262e-002 4.139e-005 
7.740e-005 5.206e+006 7.199e+011 1.000e+000 6.271e-002 4.139e-005 
7.745e-005 5.214e+006 7.198e+011 1.000e+000 6.273e-002 4.139e-005 
7.750e-005 5.221e+006 7.198e+011 1.000e+000 6.248e-002 4.139e-005 
7.755e-005 5.228e+006 7.201e+011 1.000e+000 6.281e-002 4.139e-005 
7.760e-005 5.234e+006 7.197e+011 1.000e+000 6.315e-002 4.140e-005 
7.765e-005 5.241e+006 7.203e+011 1.000e+000 6.235e-002 4.140e-005 
7.770e-005 5.248e+006 7.201e+011 1.000e+000 6.298e-002 4.140e-005 
7.775e-005 5.256e+006 7.200e+011 1.000e+000 6.308e-002 4.140e-005 
7.780e-005 5.262e+006 7.200e+011 1.000e+000 6.334e-002 4.140e-005 
7.785e-005 5.269e+006 7.200e+011 1.000e+000 6.295e-002 4.140e-005 
7.790e-005 5.276e+006 7.199e+011 1.000e+000 6.321e-002 4.141e-005 
7.795e-005 5.283e+006 7.199e+011 1.000e+000 6.259e-002 4.141e-005 
7.800e-005 5.290e+006 7.199e+011 1.000e+000 6.232e-002 4.141e-005 
7.805e-005 5.297e+006 7.197e+011 1.000e+000 6.278e-002 4.141e-005 
7.810e-005 5.304e+006 7.200e+011 1.000e+000 6.298e-002 4.142e-005 
7.815e-005 5.311e+006 7.198e+011 1.000e+000 6.274e-002 4.142e-005 
7.820e-005 5.318e+006 7.197e+011 1.000e+000 6.304e-002 4.142e-005 
7.825e-005 5.324e+006 7.199e+011 1.000e+000 6.289e-002 4.142e-005 
7.830e-005 5.331e+006 7.200e+011 1.000e+000 6.285e-002 4.143e-005 
7.835e-005 5.338e+006 7.198e+011 1.000e+000 6.262e-002 4.143e-005 
7.840e-005 5.344e+006 7.202e+011 1.000e+000 6.254e-002 4.144e-005 
7.845e-005 5.352e+006 7.198e+011 1.000e+000 6.338e-002 4.143e-005 
7.850e-005 5.358e+006 7.200e+011 1.000e+000 6.298e-002 4.144e-005 
7.855e-005 5.365e+006 7.199e+011 1.000e+000 6.308e-002 4.144e-005 
7.860e-005 5.372e+006 7.200e+011 1.000e+000 6.281e-002 4.144e-005 
7.865e-005 5.379e+006 7.196e+011 1.000e+000 6.289e-002 4.144e-005 
7.870e-005 5.386e+006 7.201e+011 1.000e+000 6.290e-002 4.145e-005 
7.875e-005 5.393e+006 7.202e+011 1.000e+000 6.315e-002 4.145e-005 
7.880e-005 5.400e+006 7.197e+011 1.000e+000 6.319e-002 4.145e-005 
7.885e-005 5.407e+006 7.201e+011 1.000e+000 6.284e-002 4.145e-005 
7.890e-005 5.413e+006 7.197e+011 1.000e+000 6.287e-002 4.146e-005 
7.895e-005 5.420e+006 7.200e+011 1.000e+000 6.269e-002 4.146e-005 
7.900e-005 5.427e+006 7.200e+011 1.000e+000 6.240e-002 4.146e-005 
7.905e-005 5.434e+006 7.199e+011 1.000e+000 6.314e-002 4.147e-005 
7.910e-005 5.440e+006 7.199e+011 1.000e+000 6.329e-002 4.147e-005 
7.915e-005 5.447e+006 7.201e+011 1.000e+000 6.292e-002 4.147e-005 
7.920e-005 5.454e+006 7.201e+011 1.000e+000 6.226e-002 4.148e-005 
7.925e-005 5.461e+006 7.202e+011 1.000e+000 6.297e-002 4.148e-005 
7.930e-005 5.468e+006 7.199e+011 1.000e+000 6.318e-002 4.148e-005 
7.935e-005 5.474e+006 7.200e+011 1.000e+000 6.284e-002 4.149e-005 
7.940e-005 5.482e+006 7.199e+011 1.000e+000 6.331e-002 4.149e-005 
7.945e-005 5.488e+006 7.199e+011 1.000e+000 6.324e-002 4.149e-005 
7.950e-005 5.495e+006 7.200e+011 1.000e+000 6.243e-002 4.149e-005 
7.955e-005 5.502e+006 7.199e+011 1.000e+000 6.273e-002 4.149e-005 
7.960e-005 5.509e+006 7.199e+011 1.000e+000 6.336e-002 4.149e-005 
7.965e-005 5.516e+006 7.200e+011 1.000e+000 6.311e-002 4.150e-005 
7.970e-005 5.523e+006 7.202e+011 1.000e+000 6.336e-002 4.150e-005 
7.975e-005 5.529e+006 7.196e+011 1.000e+000 6.315e-002 4.151e-005 
7.980e-005 5.536e+006 7.197e+011 1.000e+000 6.322e-002 4.151e-005 
7.985e-005 5.543e+006 7.202e+011 1.000e+000 6.299e-002 4.151e-005 
7.990e-005 5.550e+006 7.199e+011 1.000e+000 6.257e-002 4.151e-005 
7.995e-005 5.557e+006 7.203e+011 1.000e+000 6.302e-002 4.151e-005 
8.000e-005 5.564e+006 7.203e+011 1.000e+000 6.292e-002 4.152e-005 
8.005e-005 5.570e+006 7.201e+011 1.000e+000 6.247e-002 4.152e-005 
8.010e-005 5.577e+006 7.197e+011 1.000e+000 6.288e-002 4.153e-005 
8.015e-005 5.584e+006 7.201e+011 1.000e+000 6.324e-002 4.153e-005 
8.020e-005 5.591e+006 7.199e+011 1.000e+000 6.311e-002 4.153e-005 
8.025e-005 5.597e+006 7.198e+011 1.000e+000 6.312e-002 4.154e-005 
8.030e-005 5.604e+006 7.200e+011 1.000e+000 6.264e-002 4.154e-005 
8.035e-005 5.611e+006 7.200e+011 1.000e+000 6.313e-002 4.154e-005 
8.040e-005 5.618e+006 7.196e+011 1.000e+000 6.358e-002 4.154e-005 
8.045e-005 5.625e+006 7.199e+011 1.000e+000 6.227e-002 4.154e-005 
8.050e-005 5.632e+006 7.201e+011 1.000e+000 6.288e-002 4.154e-005 
8.055e-005 5.639e+006 7.200e+011 1.000e+000 6.236e-002 4.155e-005 
8.060e-005 5.645e+006 7.198e+011 1.000e+000 6.328e-002 4.155e-005 
8.065e-005 5.653e+006 7.199e+011 1.000e+000 6.327e-002 4.155e-005 
8.070e-005 5.660e+006 7.200e+011 1.000e+000 6.295e-002 4.155e-005 
8.075e-005 5.666e+006 7.201e+011 1.000e+000 6.320e-002 4.156e-005 
8.080e-005 5.675e+006 7.208e+011 1.000e+000 6.350e-002 4.155e-005 
8.085e-005 5.681e+006 7.201e+011 1.000e+000 6.337e-002 4.155e-005 
8.090e-005 5.694e+006 7.206e+011 1.000e+000 6.219e-002 4.152e-005 
8.095e-005 5.695e+006 7.209e+011 1.000e+000 6.164e-002 4.156e-005 
8.100e-005 5.706e+006 7.205e+011 1.000e+000 6.370e-002 4.153e-005 
8.105e-005 5.714e+006 7.212e+011 1.000e+000 6.288e-002 4.153e-005 
8.110e-005 5.703e+006 7.213e+011 1.000e+000 6.279e-002 4.166e-005 
8.115e-005 5.693e+006 7.200e+011 1.000e+000 6.429e-002 4.177e-005 
8.120e-005 5.688e+006 7.201e+011 1.000e+000 6.235e-002 4.186e-005 
8.125e-005 5.687e+006 7.204e+011 1.000e+000 6.124e-002 4.191e-005 
8.130e-005 5.704e+006 7.210e+011 1.000e+000 6.165e-002 4.184e-005 
8.135e-005 5.707e+006 7.198e+011 1.000e+000 6.183e-002 4.188e-005 
8.140e-005 5.704e+006 7.181e+011 1.000e+000 6.339e-002 4.195e-005 
8.145e-005 5.707e+006 7.178e+011 1.000e+000 6.254e-002 4.198e-005 
8.150e-005 5.723e+006 7.182e+011 1.000e+000 6.214e-002 4.192e-005 
8.155e-005 5.740e+006 7.189e+011 1.000e+000 6.225e-002 4.185e-005 
8.160e-005 5.750e+006 7.179e+011 1.000e+000 5.862e-002 4.183e-005 
8.165e-005 5.750e+006 7.194e+011 1.000e+000 6.302e-002 4.188e-005 
8.170e-005 5.759e+006 7.180e+011 1.000e+000 6.197e-002 4.186e-005 
8.175e-005 5.772e+006 7.195e+011 1.000e+000 6.323e-002 4.182e-005 
8.180e-005 5.776e+006 7.175e+011 1.000e+000 6.103e-002 4.185e-005 
8.185e-005 5.790e+006 7.196e+011 1.000e+000 6.458e-002 4.181e-005 
8.190e-005 5.788e+006 7.184e+011 1.000e+000 6.261e-002 4.187e-005 
8.195e-005 5.790e+006 7.195e+011 1.000e+000 6.344e-002 4.191e-005 
8.200e-005 5.795e+006 7.180e+011 1.000e+000 6.186e-002 4.192e-005 
8.205e-005 5.804e+006 7.204e+011 1.000e+000 6.166e-002 4.191e-005 
8.210e-005 5.798e+006 7.207e+011 1.000e+000 6.322e-002 4.199e-005 
8.215e-005 5.809e+006 7.216e+011 1.000e+000 6.320e-002 4.197e-005 
8.220e-005 5.825e+006 7.211e+011 1.000e+000 6.025e-002 4.191e-005 
8.225e-005 5.836e+006 7.201e+011 1.000e+000 6.118e-002 4.189e-005 
8.230e-005 5.843e+006 7.211e+011 1.000e+000 6.092e-002 4.188e-005 
8.235e-005 5.851e+006 7.212e+011 1.000e+000 6.308e-002 4.188e-005 
8.240e-005 5.858e+006 7.225e+011 1.000e+000 6.151e-002 4.188e-005 
8.245e-005 5.863e+006 7.227e+011 1.000e+000 6.440e-002 4.190e-005 
8.250e-005 5.872e+006 7.213e+011 1.000e+000 6.269e-002 4.189e-005 
8.255e-005 5.876e+006 7.219e+011 1.000e+000 6.076e-002 4.191e-005 
8.260e-005 5.883e+006 7.241e+011 1.000e+000 6.436e-002 4.191e-005 
8.265e-005 5.887e+006 7.222e+011 1.000e+000 6.467e-002 4.193e-005 
8.270e-005 5.885e+006 7.188e+011 1.000e+000 6.421e-002 4.199e-005 
8.275e-005 5.888e+006 7.197e+011 1.000e+000 6.095e-002 4.202e-005 
8.280e-005 5.888e+006 7.197e+011 1.000e+000 6.263e-002 4.207e-005 
8.285e-005 5.897e+006 7.192e+011 1.000e+000 6.181e-002 4.206e-005 
8.290e-005 5.904e+006 7.197e+011 1.000e+000 5.947e-002 4.207e-005 
8.295e-005 5.913e+006 7.193e+011 1.000e+000 6.019e-002 4.205e-005 
8.300e-005 5.918e+006 7.194e+011 1.000e+000 6.037e-002 4.207e-005 
8.305e-005 5.922e+006 7.199e+011 1.000e+000 5.998e-002 4.209e-005 
8.310e-005 5.929e+006 7.197e+011 1.000e+000 6.007e-002 4.209e-005 
8.315e-005 5.936e+006 7.201e+011 1.000e+000 6.022e-002 4.209e-005 
8.320e-005 5.941e+006 7.195e+011 1.000e+000 6.009e-002 4.211e-005 
8.325e-005 5.946e+006 7.196e+011 1.000e+000 5.964e-002 4.212e-005 
8.330e-005 5.953e+006 7.195e+011 1.000e+000 5.914e-002 4.213e-005 
8.335e-005 5.960e+006 7.195e+011 1.000e+000 6.091e-002 4.212e-005 
8.340e-005 5.974e+006 7.191e+011 1.000e+000 6.091e-002 4.208e-005 
8.345e-005 5.979e+006 7.187e+011 1.000e+000 6.017e-002 4.210e-005 
8.350e-005 5.990e+006 7.192e+011 1.000e+000 6.076e-002 4.207e-005 
8.355e-005 5.995e+006 7.187e+011 1.000e+000 6.144e-002 4.209e-005 
8.360e-005 6.001e+006 7.188e+011 1.000e+000 6.054e-002 4.210e-005 
8.365e-005 6.005e+006 7.191e+011 1.000e+000 6.111e-002 4.211e-005 
8.370e-005 6.010e+006 7.188e+011 1.000e+000 6.066e-002 4.213e-005 
8.375e-005 6.019e+006 7.190e+011 1.000e+000 6.100e-002 4.212e-005 
8.380e-005 6.024e+006 7.191e+011 1.000e+000 6.167e-002 4.214e-005 
8.385e-005 6.033e+006 7.186e+011 1.000e+000 6.135e-002 4.213e-005 
8.390e-005 6.040e+006 7.188e+011 1.000e+000 6.075e-002 4.212e-005 
8.395e-005 6.045e+006 7.193e+011 1.000e+000 6.168e-002 4.214e-005 
8.400e-005 6.052e+006 7.190e+011 1.000e+000 6.095e-002 4.214e-005 
8.405e-005 6.062e+006 7.193e+011 1.000e+000 6.069e-002 4.212e-005 
8.410e-005 6.064e+006 7.195e+011 1.000e+000 6.260e-002 4.216e-005 
8.415e-005 6.071e+006 7.192e+011 1.000e+000 6.054e-002 4.216e-005 
8.420e-005 6.079e+006 7.191e+011 1.000e+000 6.095e-002 4.215e-005 
8.425e-005 6.086e+006 7.194e+011 1.000e+000 6.154e-002 4.216e-005 
8.430e-005 6.095e+006 7.193e+011 1.000e+000 6.109e-002 4.215e-005 
8.435e-005 6.100e+006 7.194e+011 1.000e+000 6.202e-002 4.216e-005 
8.440e-005 6.105e+006 7.193e+011 1.000e+000 6.108e-002 4.217e-005 
8.445e-005 6.110e+006 7.193e+011 1.000e+000 6.056e-002 4.219e-005 
8.450e-005 6.118e+006 7.191e+011 1.000e+000 6.086e-002 4.219e-005 
8.455e-005 6.125e+006 7.186e+011 1.000e+000 6.148e-002 4.219e-005 
8.460e-005 6.131e+006 7.187e+011 1.000e+000 6.202e-002 4.220e-005 
8.465e-005 6.140e+006 7.189e+011 1.000e+000 6.147e-002 4.218e-005 
8.470e-005 6.146e+006 7.187e+011 1.000e+000 6.080e-002 4.219e-005 
8.475e-005 6.155e+006 7.190e+011 1.000e+000 6.113e-002 4.218e-005 
8.480e-005 6.161e+006 7.186e+011 1.000e+000 6.125e-002 4.219e-005 
8.485e-005 6.168e+006 7.191e+011 1.000e+000 6.192e-002 4.219e-005 
8.490e-005 6.175e+006 7.189e+011 1.000e+000 6.106e-002 4.219e-005 
8.495e-005 6.182e+006 7.189e+011 1.000e+000 6.221e-002 4.219e-005 
8.500e-005 6.191e+006 7.193e+011 1.000e+000 6.191e-002 4.218e-005 
8.505e-005 6.196e+006 7.190e+011 1.000e+000 6.199e-002 4.220e-005 
8.510e-005 6.199e+006 7.187e+011 1.000e+000 6.206e-002 4.222e-005 
8.515e-005 6.207e+006 7.187e+011 1.000e+000 6.177e-002 4.222e-005 
8.520e-005 6.213e+006 7.187e+011 1.000e+000 6.195e-002 4.223e-005 
8.525e-005 6.218e+006 7.186e+011 1.000e+000 6.206e-002 4.225e-005 
8.530e-005 6.227e+006 7.189e+011 1.000e+000 6.108e-002 4.223e-005 
8.535e-005 6.235e+006 7.188e+011 1.000e+000 6.234e-002 4.223e-005 
8.540e-005 6.240e+006 7.190e+011 1.000e+000 6.167e-002 4.224e-005 
8.545e-005 6.246e+006 7.188e+011 1.000e+000 6.092e-002 4.225e-005 
8.550e-005 6.256e+006 7.188e+011 1.000e+000 6.165e-002 4.223e-005 
8.555e-005 6.260e+006 7.187e+011 1.000e+000 6.190e-002 4.225e-005 
8.560e-005 6.267e+006 7.188e+011 1.000e+000 6.151e-002 4.225e-005 
8.565e-005 6.275e+006 7.188e+011 1.000e+000 6.131e-002 4.225e-005 
8.570e-005 6.281e+006 7.190e+011 1.000e+000 6.168e-002 4.226e-005 
8.575e-005 6.288e+006 7.187e+011 1.000e+000 6.136e-002 4.226e-005 
8.580e-005 6.293e+006 7.189e+011 1.000e+000 6.117e-002 4.227e-005 
8.585e-005 6.296e+006 7.186e+011 1.000e+000 6.219e-002 4.230e-005 
8.590e-005 6.309e+006 7.193e+011 1.000e+000 6.238e-002 4.227e-005 
8.595e-005 6.315e+006 7.193e+011 1.000e+000 6.205e-002 4.227e-005 
8.600e-005 6.320e+006 7.190e+011 1.000e+000 6.188e-002 4.229e-005 
8.605e-005 6.323e+006 7.188e+011 1.000e+000 6.134e-002 4.231e-005 
8.610e-005 6.335e+006 7.193e+011 1.000e+000 6.119e-002 4.228e-005 
8.615e-005 6.342e+006 7.195e+011 1.000e+000 6.133e-002 4.228e-005 
8.620e-005 6.344e+006 7.190e+011 1.000e+000 6.182e-002 4.232e-005 
8.625e-005 6.353e+006 7.192e+011 1.000e+000 6.164e-002 4.231e-005 
8.630e-005 6.360e+006 7.189e+011 1.000e+000 6.190e-002 4.231e-005 
8.635e-005 6.364e+006 7.191e+011 1.000e+000 6.158e-002 4.233e-005 
8.640e-005 6.372e+006 7.192e+011 1.000e+000 6.098e-002 4.233e-005 
8.645e-005 6.378e+006 7.189e+011 1.000e+000 6.133e-002 4.234e-005 
8.650e-005 6.384e+006 7.190e+011 1.000e+000 6.079e-002 4.234e-005 
8.655e-005 6.390e+006 7.190e+011 1.000e+000 6.177e-002 4.235e-005 
8.660e-005 6.395e+006 7.191e+011 1.000e+000 6.016e-002 4.237e-005 
8.665e-005 6.402e+006 7.188e+011 1.000e+000 6.089e-002 4.237e-005 
8.670e-005 6.406e+006 7.199e+011 1.000e+000 5.997e-002 4.239e-005 
8.675e-005 6.410e+006 7.195e+011 1.000e+000 6.052e-002 4.241e-005 
8.680e-005 6.419e+006 7.197e+011 1.000e+000 6.098e-002 4.240e-005 
8.685e-005 6.424e+006 7.191e+011 1.000e+000 6.049e-002 4.242e-005 
8.690e-005 6.435e+006 7.187e+011 1.000e+000 6.038e-002 4.239e-005 
8.695e-005 6.444e+006 7.187e+011 1.000e+000 5.980e-002 4.238e-005 
8.700e-005 6.460e+006 7.186e+011 1.000e+000 6.227e-002 4.232e-005 
8.705e-005 6.468e+006 7.189e+011 1.000e+000 6.234e-002 4.231e-005 
8.710e-005 6.477e+006 7.191e+011 1.000e+000 6.059e-002 4.230e-005 
8.715e-005 6.481e+006 7.194e+011 1.000e+000 6.199e-002 4.233e-005 
8.720e-005 6.486e+006 7.188e+011 1.000e+000 6.152e-002 4.234e-005 
8.725e-005 6.486e+006 7.183e+011 1.000e+000 6.067e-002 4.239e-005 
8.730e-005 6.497e+006 7.192e+011 1.000e+000 6.132e-002 4.236e-005 
8.735e-005 6.509e+006 7.198e+011 1.000e+000 5.962e-002 4.233e-005 
8.740e-005 6.507e+006 7.188e+011 1.000e+000 6.016e-002 4.239e-005 
8.745e-005 6.511e+006 7.186e+011 1.000e+000 6.074e-002 4.242e-005 
8.750e-005 6.521e+006 7.195e+011 1.000e+000 6.141e-002 4.240e-005 
8.755e-005 6.525e+006 7.191e+011 1.000e+000 6.052e-002 4.242e-005 
8.760e-005 6.531e+006 7.186e+011 1.000e+000 5.996e-002 4.243e-005 
8.765e-005 6.538e+006 7.195e+011 1.000e+000 6.067e-002 4.243e-005 
8.770e-005 6.545e+006 7.199e+011 1.000e+000 5.916e-002 4.243e-005 
8.775e-005 6.552e+006 7.194e+011 1.000e+000 5.969e-002 4.243e-005 
8.780e-005 6.558e+006 7.207e+011 1.000e+000 6.039e-002 4.244e-005 
8.785e-005 6.567e+006 7.198e+011 1.000e+000 5.971e-002 4.243e-005 
8.790e-005 6.571e+006 7.202e+011 1.000e+000 6.076e-002 4.245e-005 
8.795e-005 6.570e+006 7.200e+011 1.000e+000 6.007e-002 4.251e-005 
8.800e-005 6.586e+006 7.210e+011 1.000e+000 6.140e-002 4.245e-005 
8.805e-005 6.584e+006 7.207e+011 1.000e+000 6.024e-002 4.251e-005 
8.810e-005 6.591e+006 7.202e+011 1.000e+000 6.191e-002 4.251e-005 
8.815e-005 6.601e+006 7.201e+011 1.000e+000 6.194e-002 4.249e-005 
8.820e-005 6.603e+006 7.205e+011 1.000e+000 6.119e-002 4.253e-005 
8.825e-005 6.610e+006 7.190e+011 1.000e+000 6.203e-002 4.253e-005 
8.830e-005 6.614e+006 7.192e+011 1.000e+000 6.051e-002 4.255e-005 
8.835e-005 6.627e+006 7.194e+011 1.000e+000 6.003e-002 4.251e-005 
8.840e-005 6.643e+006 7.203e+011 1.000e+000 6.120e-002 4.245e-005 
8.845e-005 6.651e+006 7.199e+011 1.000e+000 6.090e-002 4.245e-005 
8.850e-005 6.656e+006 7.193e+011 1.000e+000 6.085e-002 4.246e-005 
8.855e-005 6.666e+006 7.198e+011 1.000e+000 6.183e-002 4.244e-005 
8.860e-005 6.663e+006 7.191e+011 1.000e+000 5.991e-002 4.251e-005 
8.865e-005 6.667e+006 7.192e+011 1.000e+000 6.000e-002 4.254e-005 
8.870e-005 6.676e+006 7.197e+011 1.000e+000 6.001e-002 4.252e-005 
8.875e-005 6.681e+006 7.190e+011 1.000e+000 5.984e-002 4.254e-005 
8.880e-005 6.686e+006 7.191e+011 1.000e+000 6.085e-002 4.255e-005 
8.885e-005 6.694e+006 7.196e+011 1.000e+000 6.037e-002 4.255e-005 
8.890e-005 6.702e+006 7.197e+011 1.000e+000 5.967e-002 4.255e-005 
8.895e-005 6.708e+006 7.192e+011 1.000e+000 6.039e-002 4.256e-005 
8.900e-005 6.714e+006 7.192e+011 1.000e+000 6.067e-002 4.256e-005 
8.905e-005 6.724e+006 7.198e+011 1.000e+000 5.996e-002 4.254e-005 
8.910e-005 6.731e+006 7.192e+011 1.000e+000 6.042e-002 4.254e-005 
8.915e-005 6.735e+006 7.191e+011 1.000e+000 5.988e-002 4.257e-005 
8.920e-005 6.741e+006 7.186e+011 1.000e+000 6.078e-002 4.257e-005 
8.925e-005 6.747e+006 7.183e+011 1.000e+000 6.194e-002 4.259e-005 
8.930e-005 6.751e+006 7.185e+011 1.000e+000 6.132e-002 4.260e-005 
8.935e-005 6.759e+006 7.189e+011 1.000e+000 6.123e-002 4.260e-005 
8.940e-005 6.763e+006 7.186e+011 1.000e+000 6.171e-002 4.262e-005 
8.945e-005 6.774e+006 7.186e+011 1.000e+000 6.162e-002 4.260e-005 
8.950e-005 6.779e+006 7.192e+011 1.000e+000 6.144e-002 4.261e-005 
8.955e-005 6.784e+006 7.189e+011 1.000e+000 6.084e-002 4.263e-005 
8.960e-005 6.787e+006 7.196e+011 1.000e+000 5.928e-002 4.265e-005 
8.965e-005 6.802e+006 7.198e+011 1.000e+000 6.139e-002 4.260e-005 
8.970e-005 6.804e+006 7.199e+011 1.000e+000 6.182e-002 4.264e-005 
8.975e-005 6.804e+006 7.195e+011 1.000e+000 6.262e-002 4.269e-005 
8.980e-005 6.814e+006 7.199e+011 1.000e+000 6.233e-002 4.267e-005 
8.985e-005 6.818e+006 7.196e+011 1.000e+000 6.512e-002 4.270e-005 
8.990e-005 6.820e+006 7.188e+011 1.000e+000 6.319e-002 4.273e-005 
8.995e-005 6.824e+006 7.192e+011 1.000e+000 6.297e-002 4.275e-005 
9.000e-005 6.833e+006 7.185e+011 1.000e+000 6.442e-002 4.274e-005 
9.005e-005 6.823e+006 7.195e+011 1.000e+000 6.553e-002 4.286e-005 
9.010e-005 6.826e+006 7.194e+011 1.000e+000 6.575e-002 4.289e-005 
9.015e-005 6.834e+006 7.196e+011 1.000e+000 6.605e-002 4.288e-005 
9.020e-005 6.840e+006 7.199e+011 1.000e+000 6.584e-002 4.289e-005 
9.025e-005 6.845e+006 7.198e+011 1.000e+000 6.525e-002 4.291e-005 
9.030e-005 6.853e+006 7.198e+011 1.000e+000 6.556e-002 4.290e-005 
9.035e-005 6.858e+006 7.202e+011 1.000e+000 6.526e-002 4.292e-005 
9.040e-005 6.863e+006 7.198e+011 1.000e+000 6.547e-002 4.293e-005 
9.045e-005 6.869e+006 7.203e+011 1.000e+000 6.504e-002 4.294e-005 
9.050e-005 6.877e+006 7.202e+011 1.000e+000 6.561e-002 4.294e-005 
9.055e-005 6.881e+006 7.206e+011 1.000e+000 6.599e-002 4.296e-005 
9.060e-005 6.891e+006 7.198e+011 1.000e+000 6.505e-002 4.294e-005 
9.065e-005 6.900e+006 7.203e+011 1.000e+000 6.583e-002 4.292e-005 
9.070e-005 6.904e+006 7.205e+011 1.000e+000 6.457e-002 4.295e-005 
9.075e-005 6.911e+006 7.202e+011 1.000e+000 6.518e-002 4.295e-005 
9.080e-005 6.922e+006 7.213e+011 1.000e+000 6.515e-002 4.292e-005 
9.085e-005 6.922e+006 7.233e+011 1.000e+000 6.491e-002 4.298e-005 
9.090e-005 6.924e+006 7.238e+011 1.000e+000 6.522e-002 4.301e-005 
9.095e-005 6.935e+006 7.246e+011 1.000e+000 6.450e-002 4.298e-005 
9.100e-005 6.944e+006 7.251e+011 1.000e+000 6.581e-002 4.297e-005 
9.105e-005 6.955e+006 7.269e+011 1.000e+000 6.708e-002 4.294e-005 
9.110e-005 6.952e+006 7.247e+011 1.000e+000 6.607e-002 4.301e-005 
9.115e-005 6.959e+006 7.238e+011 1.000e+000 6.672e-002 4.302e-005 
9.120e-005 6.962e+006 7.238e+011 1.000e+000 6.641e-002 4.304e-005 
9.125e-005 6.985e+006 7.210e+011 1.000e+000 6.812e-002 4.294e-005 
9.130e-005 6.994e+006 7.216e+011 1.000e+000 6.680e-002 4.292e-005 
9.135e-005 7.002e+006 7.217e+011 1.000e+000 6.663e-002 4.292e-005 
9.140e-005 7.014e+006 7.221e+011 1.000e+000 6.797e-002 4.289e-005 
9.145e-005 7.012e+006 7.218e+011 1.000e+000 6.779e-002 4.295e-005 
9.150e-005 7.034e+006 7.228e+011 1.000e+000 6.856e-002 4.285e-005 
9.155e-005 7.040e+006 7.243e+011 1.000e+000 6.590e-002 4.286e-005 
9.160e-005 7.037e+006 7.230e+011 1.000e+000 6.674e-002 4.293e-005 
9.165e-005 7.044e+006 7.241e+011 1.000e+000 6.645e-002 4.293e-005 
9.170e-005 7.053e+006 7.249e+011 1.000e+000 6.547e-002 4.292e-005 
9.175e-005 7.063e+006 7.230e+011 1.000e+000 6.583e-002 4.290e-005 
9.180e-005 7.071e+006 7.221e+011 1.000e+000 6.436e-002 4.289e-005 
9.185e-005 7.077e+006 7.221e+011 1.000e+000 6.351e-002 4.290e-005 
9.190e-005 7.084e+006 7.227e+011 1.000e+000 6.544e-002 4.291e-005 
9.195e-005 7.091e+006 7.236e+011 1.000e+000 6.674e-002 4.291e-005 
9.200e-005 7.101e+006 7.213e+011 1.000e+000 6.720e-002 4.288e-005 
9.205e-005 7.112e+006 7.205e+011 1.000e+000 7.018e-002 4.286e-005 
9.210e-005 7.120e+006 7.186e+011 1.000e+000 6.951e-002 4.285e-005 
9.215e-005 7.135e+006 7.199e+011 1.000e+000 6.952e-002 4.280e-005 
9.220e-005 7.145e+006 7.193e+011 1.000e+000 6.693e-002 4.278e-005 
9.225e-005 7.150e+006 7.221e+011 1.000e+000 6.492e-002 4.279e-005 
9.230e-005 7.150e+006 7.229e+011 1.000e+000 6.612e-002 4.285e-005 
9.235e-005 7.161e+006 7.231e+011 1.000e+000 6.504e-002 4.282e-005 
9.240e-005 7.168e+006 7.246e+011 1.000e+000 6.461e-002 4.283e-005 
9.245e-005 7.169e+006 7.248e+011 1.000e+000 6.538e-002 4.286e-005 
9.250e-005 7.176e+006 7.252e+011 1.000e+000 6.343e-002 4.287e-005 
9.255e-005 7.182e+006 7.255e+011 1.000e+000 6.342e-002 4.288e-005 
9.260e-005 7.187e+006 7.263e+011 1.000e+000 6.356e-002 4.289e-005 
9.265e-005 7.196e+006 7.266e+011 1.000e+000 6.360e-002 4.288e-005 
9.270e-005 7.206e+006 7.248e+011 1.000e+000 6.454e-002 4.286e-005 
9.275e-005 7.205e+006 7.256e+011 1.000e+000 6.378e-002 4.291e-005 
9.280e-005 7.213e+006 7.260e+011 1.000e+000 6.403e-002 4.291e-005 
9.285e-005 7.218e+006 7.262e+011 1.000e+000 6.325e-002 4.293e-005 
9.290e-005 7.222e+006 7.250e+011 1.000e+000 6.426e-002 4.295e-005 
9.295e-005 7.219e+006 7.256e+011 1.000e+000 6.298e-002 4.302e-005 
9.300e-005 7.228e+006 7.258e+011 1.000e+000 5.834e-002 4.301e-005 
9.305e-005 7.234e+006 7.261e+011 1.000e+000 5.775e-002 4.301e-005 
9.310e-005 7.237e+006 7.261e+011 1.000e+000 5.698e-002 4.305e-005 
9.315e-005 7.249e+006 7.262e+011 1.000e+000 5.741e-002 4.301e-005 
9.320e-005 7.258e+006 7.262e+011 1.000e+000 5.773e-002 4.300e-005 
9.325e-005 7.261e+006 7.256e+011 1.000e+000 6.169e-002 4.303e-005 
9.330e-005 7.274e+006 7.258e+011 1.000e+000 6.368e-002 4.299e-005 
9.335e-005 7.283e+006 7.279e+011 1.000e+000 6.148e-002 4.298e-005 
9.340e-005 7.287e+006 7.252e+011 1.000e+000 6.098e-002 4.300e-005 
9.345e-005 7.295e+006 7.260e+011 1.000e+000 6.180e-002 4.300e-005 
9.350e-005 7.299e+006 7.256e+011 1.000e+000 6.133e-002 4.302e-005 
9.355e-005 7.306e+006 7.255e+011 1.000e+000 6.022e-002 4.302e-005 
9.360e-005 7.316e+006 7.257e+011 1.000e+000 6.149e-002 4.300e-005 
9.365e-005 7.321e+006 7.249e+011 1.000e+000 6.018e-002 4.302e-005 
9.370e-005 7.330e+006 7.287e+011 1.000e+000 5.779e-002 4.300e-005 
9.375e-005 7.335e+006 7.261e+011 1.000e+000 6.175e-002 4.302e-005 
9.380e-005 7.343e+006 7.261e+011 1.000e+000 6.235e-002 4.301e-005 
9.385e-005 7.346e+006 7.256e+011 1.000e+000 6.023e-002 4.304e-005 
9.390e-005 7.358e+006 7.261e+011 1.000e+000 6.078e-002 4.301e-005 
9.395e-005 7.366e+006 7.257e+011 1.000e+000 6.101e-002 4.300e-005 
9.400e-005 7.373e+006 7.257e+011 1.000e+000 5.759e-002 4.300e-005 
9.405e-005 7.380e+006 7.257e+011 1.000e+000 5.694e-002 4.301e-005 
9.410e-005 7.389e+006 7.256e+011 1.000e+000 5.760e-002 4.299e-005 
9.415e-005 7.389e+006 7.250e+011 1.000e+000 5.711e-002 4.304e-005 
9.420e-005 7.404e+006 7.249e+011 1.000e+000 6.044e-002 4.299e-005 
9.425e-005 7.412e+006 7.251e+011 1.000e+000 6.044e-002 4.298e-005 
9.430e-005 7.419e+006 7.254e+011 1.000e+000 5.846e-002 4.298e-005 
9.435e-005 7.414e+006 7.269e+011 1.000e+000 5.827e-002 4.307e-005 
9.440e-005 7.423e+006 7.263e+011 1.000e+000 5.863e-002 4.306e-005 
9.445e-005 7.431e+006 7.268e+011 1.000e+000 5.879e-002 4.306e-005 
9.450e-005 7.431e+006 7.265e+011 1.000e+000 5.821e-002 4.311e-005 
9.455e-005 7.445e+006 7.256e+011 1.000e+000 5.860e-002 4.306e-005 
9.460e-005 7.453e+006 7.259e+011 1.000e+000 5.544e-002 4.305e-005 
9.465e-005 7.458e+006 7.234e+011 1.000e+000 5.791e-002 4.306e-005 
9.470e-005 7.462e+006 7.220e+011 1.000e+000 5.516e-002 4.309e-005 
9.475e-005 7.479e+006 7.216e+011 1.000e+000 5.373e-002 4.302e-005 
9.480e-005 7.488e+006 7.221e+011 1.000e+000 5.196e-002 4.301e-005 
9.485e-005 7.493e+006 7.209e+011 1.000e+000 5.269e-002 4.302e-005 
9.490e-005 7.502e+006 7.213e+011 1.000e+000 5.550e-002 4.301e-005 
9.495e-005 7.508e+006 7.202e+011 1.000e+000 5.618e-002 4.302e-005 
9.500e-005 7.508e+006 7.212e+011 1.000e+000 5.636e-002 4.307e-005 
9.505e-005 7.515e+006 7.220e+011 1.000e+000 5.813e-002 4.307e-005 
9.510e-005 7.530e+006 7.212e+011 1.000e+000 6.184e-002 4.302e-005 
9.515e-005 7.539e+006 7.211e+011 1.000e+000 5.778e-002 4.301e-005 
9.520e-005 7.554e+006 7.226e+011 1.000e+000 5.917e-002 4.295e-005 
9.525e-005 7.579e+006 7.213e+011 1.000e+000 6.084e-002 4.283e-005 
9.530e-005 7.616e+006 7.237e+011 1.000e+000 6.248e-002 4.262e-005 
9.535e-005 7.636e+006 7.225e+011 1.000e+000 6.138e-002 4.253e-005 
9.540e-005 7.651e+006 7.216e+011 1.000e+000 6.007e-002 4.248e-005 
9.545e-005 7.647e+006 7.210e+011 1.000e+000 5.861e-002 4.256e-005 
9.550e-005 7.645e+006 7.221e+011 1.000e+000 5.912e-002 4.262e-005 
9.555e-005 7.632e+006 7.207e+011 1.000e+000 6.104e-002 4.276e-005 
9.560e-005 7.632e+006 7.209e+011 1.000e+000 5.989e-002 4.281e-005 
9.565e-005 7.629e+006 7.235e+011 1.000e+000 6.328e-002 4.289e-005 
9.570e-005 7.616e+006 7.222e+011 1.000e+000 6.196e-002 4.302e-005 
9.575e-005 7.612e+006 7.231e+011 1.000e+000 6.319e-002 4.310e-005 
9.580e-005 7.627e+006 7.251e+011 1.000e+000 5.951e-002 4.305e-005 
9.585e-005 7.643e+006 7.221e+011 1.000e+000 6.000e-002 4.299e-005 
9.590e-005 7.646e+006 7.225e+011 1.000e+000 6.120e-002 4.301e-005 
9.595e-005 7.631e+006 7.143e+011 1.000e+000 5.946e-002 4.317e-005 
9.600e-005 7.612e+006 7.134e+011 1.000e+000 6.174e-002 4.335e-005 
9.605e-005 7.610e+006 7.107e+011 1.000e+000 6.693e-002 4.341e-005 
9.610e-005 7.615e+006 7.131e+011 1.000e+000 6.579e-002 4.343e-005 
9.615e-005 7.617e+006 7.118e+011 1.000e+000 6.527e-002 4.347e-005 
9.620e-005 7.619e+006 7.141e+011 1.000e+000 6.299e-002 4.351e-005 
9.625e-005 7.620e+006 7.157e+011 1.000e+000 6.333e-002 4.354e-005 
9.630e-005 7.631e+006 7.181e+011 1.000e+000 6.126e-002 4.352e-005 
9.635e-005 7.638e+006 7.156e+011 1.000e+000 6.378e-002 4.352e-005 
9.640e-005 7.655e+006 7.165e+011 1.000e+000 6.225e-002 4.346e-005 
9.645e-005 7.662e+006 7.160e+011 1.000e+000 6.500e-002 4.346e-005 
9.650e-005 7.677e+006 7.148e+011 1.000e+000 6.440e-002 4.340e-005 
9.655e-005 7.679e+006 7.166e+011 1.000e+000 6.440e-002 4.344e-005 
9.660e-005 7.672e+006 7.149e+011 1.000e+000 6.566e-002 4.354e-005 
9.665e-005 7.662e+006 7.157e+011 1.000e+000 6.579e-002 4.365e-005 
9.670e-005 7.668e+006 7.173e+011 1.000e+000 6.296e-002 4.366e-005 
9.675e-005 7.678e+006 7.169e+011 1.000e+000 6.181e-002 4.364e-005 
9.680e-005 7.696e+006 7.159e+011 1.000e+000 6.205e-002 4.357e-005 
9.685e-005 7.687e+006 7.174e+011 1.000e+000 6.252e-002 4.368e-005 
9.690e-005 7.702e+006 7.164e+011 1.000e+000 5.996e-002 4.363e-005 
9.695e-005 7.709e+006 7.155e+011 1.000e+000 6.084e-002 4.363e-005 
9.700e-005 7.715e+006 7.152e+011 1.000e+000 6.495e-002 4.364e-005 
9.705e-005 7.726e+006 7.147e+011 1.000e+000 6.046e-002 4.362e-005 
9.710e-005 7.723e+006 7.139e+011 1.000e+000 6.149e-002 4.368e-005 
9.715e-005 7.732e+006 7.146e+011 1.000e+000 6.120e-002 4.367e-005 
9.720e-005 7.732e+006 7.143e+011 1.000e+000 6.203e-002 4.372e-005 
9.725e-005 7.745e+006 7.155e+011 1.000e+000 6.207e-002 4.368e-005 
9.730e-005 7.754e+006 7.144e+011 1.000e+000 6.190e-002 4.367e-005 
9.735e-005 7.756e+006 7.143e+011 1.000e+000 6.154e-002 4.371e-005 
9.740e-005 7.770e+006 7.130e+011 1.000e+000 6.196e-002 4.366e-005 
9.745e-005 7.777e+006 7.132e+011 1.000e+000 6.169e-002 4.366e-005 
9.750e-005 7.781e+006 7.151e+011 1.000e+000 6.140e-002 4.368e-005 
9.755e-005 7.777e+006 7.152e+011 1.000e+000 6.239e-002 4.376e-005 
9.760e-005 7.782e+006 7.153e+011 1.000e+000 6.241e-002 4.378e-005 
9.765e-005 7.795e+006 7.157e+011 1.000e+000 6.301e-002 4.373e-005 
9.770e-005 7.800e+006 7.154e+011 1.000e+000 6.442e-002 4.375e-005 
9.775e-005 7.810e+006 7.153e+011 1.000e+000 6.486e-002 4.373e-005 
9.780e-005 7.809e+006 7.155e+011 1.000e+000 6.400e-002 4.379e-005 
9.785e-005 7.815e+006 7.149e+011 1.000e+000 6.321e-002 4.380e-005 
9.790e-005 7.822e+006 7.153e+011 1.000e+000 6.310e-002 4.380e-005 
9.795e-005 7.846e+006 7.124e+011 1.000e+000 6.488e-002 4.368e-005 
9.800e-005 7.860e+006 7.130e+011 1.000e+000 6.375e-002 4.364e-005 
9.805e-005 7.862e+006 7.134e+011 1.000e+000 6.342e-002 4.367e-005 
9.810e-005 7.862e+006 7.148e+011 1.000e+000 6.412e-002 4.372e-005 
9.815e-005 7.873e+006 7.152e+011 1.000e+000 6.398e-002 4.370e-005 
9.820e-005 7.877e+006 7.150e+011 1.000e+000 6.409e-002 4.372e-005 
9.825e-005 7.900e+006 7.109e+011 1.000e+000 6.426e-002 4.361e-005 
9.830e-005 7.912e+006 7.132e+011 1.000e+000 6.422e-002 4.357e-005 
9.835e-005 7.910e+006 7.125e+011 1.000e+000 6.321e-002 4.364e-005 
9.840e-005 7.920e+006 7.125e+011 1.000e+000 6.593e-002 4.362e-005 
9.845e-005 7.920e+006 7.130e+011 1.000e+000 6.579e-002 4.367e-005 
9.850e-005 7.922e+006 7.127e+011 1.000e+000 6.453e-002 4.371e-005 
9.855e-005 7.937e+006 7.137e+011 1.000e+000 6.470e-002 4.365e-005 
9.860e-005 7.940e+006 7.148e+011 1.000e+000 6.646e-002 4.368e-005 
9.865e-005 7.952e+006 7.142e+011 1.000e+000 6.651e-002 4.365e-005 
9.870e-005 7.958e+006 7.137e+011 1.000e+000 6.565e-002 4.365e-005 
9.875e-005 7.966e+006 7.125e+011 1.000e+000 6.643e-002 4.365e-005 
9.880e-005 7.974e+006 7.125e+011 1.000e+000 6.536e-002 4.365e-005 
9.885e-005 7.984e+006 7.128e+011 1.000e+000 6.546e-002 4.363e-005 
9.890e-005 7.993e+006 7.138e+011 1.000e+000 6.526e-002 4.362e-005 
9.895e-005 7.997e+006 7.121e+011 1.000e+000 6.346e-002 4.364e-005 
9.900e-005 8.004e+006 7.133e+011 1.000e+000 6.558e-002 4.364e-005 
9.905e-005 8.021e+006 7.130e+011 1.000e+000 6.451e-002 4.357e-005 
9.910e-005 8.021e+006 7.143e+011 1.000e+000 6.413e-002 4.362e-005 
9.915e-005 8.025e+006 7.130e+011 1.000e+000 6.342e-002 4.364e-005 
9.920e-005 8.038e+006 7.150e+011 1.000e+000 6.289e-002 4.361e-005 
9.925e-005 8.044e+006 7.141e+011 1.000e+000 6.332e-002 4.361e-005 
9.930e-005 8.056e+006 7.142e+011 1.000e+000 6.519e-002 4.358e-005 
9.935e-005 8.055e+006 7.125e+011 1.000e+000 6.483e-002 4.364e-005 
9.940e-005 8.053e+006 7.127e+011 1.000e+000 6.239e-002 4.370e-005 
9.945e-005 8.067e+006 7.118e+011 1.000e+000 6.515e-002 4.365e-005 
9.950e-005 8.069e+006 7.122e+011 1.000e+000 6.591e-002 4.369e-005 
9.955e-005 8.078e+006 7.139e+011 1.000e+000 6.411e-002 4.368e-005 
9.960e-005 8.085e+006 7.142e+011 1.000e+000 6.470e-002 4.368e-005 
9.965e-005 8.083e+006 7.139e+011 1.000e+000 6.496e-002 4.374e-005 
9.970e-005 8.101e+006 7.122e+011 1.000e+000 6.747e-002 4.367e-005 
9.975e-005 8.108e+006 7.129e+011 1.000e+000 6.571e-002 4.367e-005 
9.980e-005 8.116e+006 7.134e+011 1.000e+000 6.552e-002 4.366e-005 
9.985e-005 8.127e+006 7.143e+011 1.000e+000 6.720e-002 4.364e-005 
9.990e-005 8.147e+006 7.146e+011 1.000e+000 6.664e-002 4.355e-005 
9.995e-005 8.152e+006 7.154e+011 1.000e+000 6.537e-002 4.356e-005 
1.000e-004 8.167e+006 7.142e+011 1.000e+000 6.752e-002 4.351e-005 
1.000e-004 8.175e+006 7.130e+011 1.000e+000 6.559e-002 4.351e-005 
1.001e-004 8.181e+006 7.124e+011 1.000e+000 6.642e-002 4.352e-005 
1.001e-004 8.180e+006 7.126e+011 1.000e+000 6.558e-002 4.357e-005 
1.002e-004 8.189e+006 7.156e+011 1.000e+000 6.583e-002 4.356e-005 
1.002e-004 8.186e+006 7.137e+011 1.000e+000 6.555e-002 4.363e-005 
1.003e-004 8.193e+006 7.140e+011 1.000e+000 6.688e-002 4.363e-005 
1.004e-004 8.196e+006 7.133e+011 1.000e+000 6.630e-002 4.366e-005 
1.004e-004 8.196e+006 7.138e+011 1.000e+000 6.664e-002 4.371e-005 
1.005e-004 8.203e+006 7.127e+011 1.000e+000 6.797e-002 4.371e-005 
1.005e-004 8.214e+006 7.134e+011 1.000e+000 6.932e-002 4.369e-005 
1.006e-004 8.217e+006 7.143e+011 1.000e+000 6.697e-002 4.371e-005 
1.006e-004 8.216e+006 7.135e+011 1.000e+000 6.742e-002 4.378e-005 
1.007e-004 8.215e+006 7.134e+011 1.000e+000 6.514e-002 4.383e-005 
1.007e-004 8.217e+006 7.125e+011 1.000e+000 6.444e-002 4.386e-005 
1.008e-004 8.228e+006 7.130e+011 1.000e+000 6.479e-002 4.384e-005 
1.008e-004 8.233e+006 7.136e+011 1.000e+000 6.569e-002 4.386e-005 
1.008e-004 8.237e+006 7.132e+011 1.000e+000 6.635e-002 4.388e-005 
1.009e-004 8.242e+006 7.134e+011 1.000e+000 6.737e-002 4.389e-005 
1.009e-004 8.246e+006 7.160e+011 1.000e+000 6.743e-002 4.391e-005 
1.010e-004 8.249e+006 7.156e+011 1.000e+000 6.753e-002 4.395e-005 
1.010e-004 8.257e+006 7.156e+011 1.000e+000 6.451e-002 4.394e-005 
1.011e-004 8.268e+006 7.163e+011 1.000e+000 6.585e-002 4.392e-005 
1.011e-004 8.277e+006 7.151e+011 1.000e+000 6.605e-002 4.390e-005 
1.012e-004 8.287e+006 7.154e+011 1.000e+000 6.911e-002 4.388e-005 
1.012e-004 8.285e+006 7.152e+011 1.000e+000 6.803e-002 4.395e-005 
1.013e-004 8.292e+006 7.152e+011 1.000e+000 6.609e-002 4.395e-005 
1.014e-004 8.299e+006 7.134e+011 1.000e+000 6.857e-002 4.395e-005 
1.014e-004 8.299e+006 7.131e+011 1.000e+000 6.774e-002 4.400e-005 
1.015e-004 8.307e+006 7.137e+011 1.000e+000 6.782e-002 4.399e-005 
1.015e-004 8.312e+006 7.138e+011 1.000e+000 6.775e-002 4.401e-005 
1.016e-004 8.316e+006 7.141e+011 1.000e+000 6.756e-002 4.403e-005 
1.016e-004 8.320e+006 7.140e+011 1.000e+000 6.647e-002 4.406e-005 
1.017e-004 8.326e+006 7.139e+011 1.000e+000 6.768e-002 4.406e-005 
1.017e-004 8.333e+006 7.131e+011 1.000e+000 6.674e-002 4.406e-005 
1.018e-004 8.341e+006 7.139e+011 1.000e+000 6.857e-002 4.406e-005 
1.018e-004 8.352e+006 7.136e+011 1.000e+000 6.857e-002 4.404e-005 
1.018e-004 8.360e+006 7.142e+011 1.000e+000 6.839e-002 4.403e-005 
1.019e-004 8.363e+006 7.135e+011 1.000e+000 7.026e-002 4.405e-005 
1.019e-004 8.369e+006 7.138e+011 1.000e+000 7.060e-002 4.406e-005 
1.020e-004 8.368e+006 7.137e+011 1.000e+000 6.837e-002 4.412e-005 
1.020e-004 8.384e+006 7.130e+011 1.000e+000 6.852e-002 4.406e-005 
1.021e-004 8.388e+006 7.130e+011 1.000e+000 6.902e-002 4.408e-005 
1.021e-004 8.396e+006 7.127e+011 1.000e+000 6.849e-002 4.408e-005 
1.022e-004 8.403e+006 7.133e+011 1.000e+000 6.729e-002 4.408e-005 
1.023e-004 8.415e+006 7.136e+011 1.000e+000 6.811e-002 4.405e-005 
1.023e-004 8.417e+006 7.124e+011 1.000e+000 6.725e-002 4.408e-005 
1.024e-004 8.425e+006 7.134e+011 1.000e+000 6.800e-002 4.408e-005 
1.024e-004 8.425e+006 7.121e+011 1.000e+000 6.668e-002 4.413e-005 
1.025e-004 8.435e+006 7.116e+011 1.000e+000 6.674e-002 4.411e-005 
1.025e-004 8.446e+006 7.124e+011 1.000e+000 6.935e-002 4.408e-005 
1.026e-004 8.447e+006 7.130e+011 1.000e+000 6.893e-002 4.412e-005 
1.026e-004 8.454e+006 7.139e+011 1.000e+000 7.067e-002 4.413e-005 
1.027e-004 8.444e+006 7.135e+011 1.000e+000 6.875e-002 4.425e-005 
1.027e-004 8.463e+006 7.136e+011 1.000e+000 6.893e-002 4.417e-005 
1.027e-004 8.465e+006 7.129e+011 1.000e+000 6.943e-002 4.420e-005 
1.028e-004 8.483e+006 7.125e+011 1.000e+000 6.887e-002 4.413e-005 
1.028e-004 8.487e+006 7.130e+011 1.000e+000 6.889e-002 4.415e-005 
1.029e-004 8.490e+006 7.135e+011 1.000e+000 6.951e-002 4.418e-005 
1.029e-004 8.486e+006 7.129e+011 1.000e+000 6.901e-002 4.425e-005 
1.030e-004 8.497e+006 7.119e+011 1.000e+000 6.949e-002 4.423e-005 
1.030e-004 8.470e+006 7.132e+011 1.000e+000 6.859e-002 4.446e-005 
1.031e-004 8.435e+006 7.137e+011 1.000e+000 6.981e-002 4.476e-005 
1.031e-004 8.410e+006 7.151e+011 1.000e+000 6.939e-002 4.498e-005 
1.032e-004 8.405e+006 7.144e+011 1.000e+000 6.971e-002 4.506e-005 
1.033e-004 8.403e+006 7.151e+011 1.000e+000 7.029e-002 4.513e-005 
1.033e-004 8.415e+006 7.162e+011 1.000e+000 6.931e-002 4.510e-005 
1.034e-004 8.424e+006 7.152e+011 1.000e+000 7.023e-002 4.509e-005 
1.034e-004 8.422e+006 7.150e+011 1.000e+000 7.083e-002 4.515e-005 
1.035e-004 8.423e+006 7.150e+011 1.000e+000 7.128e-002 4.519e-005 
1.035e-004 8.444e+006 7.149e+011 1.000e+000 7.064e-002 4.510e-005 
1.036e-004 8.442e+006 7.151e+011 1.000e+000 7.135e-002 4.516e-005 
1.036e-004 8.450e+006 7.153e+011 1.000e+000 7.037e-002 4.515e-005 
1.037e-004 8.461e+006 7.154e+011 1.000e+000 7.135e-002 4.513e-005 
1.037e-004 8.468e+006 7.152e+011 1.000e+000 7.269e-002 4.513e-005 
1.037e-004 8.467e+006 7.151e+011 1.000e+000 7.183e-002 4.518e-005 
1.038e-004 8.470e+006 7.152e+011 1.000e+000 7.088e-002 4.522e-005 
1.038e-004 8.470e+006 7.157e+011 1.000e+000 7.146e-002 4.527e-005 
1.039e-004 8.469e+006 7.158e+011 1.000e+000 7.184e-002 4.532e-005 
1.039e-004 8.494e+006 7.145e+011 1.000e+000 7.083e-002 4.520e-005 
1.040e-004 8.503e+006 7.142e+011 1.000e+000 7.148e-002 4.519e-005 
1.040e-004 8.501e+006 7.136e+011 1.000e+000 6.947e-002 4.525e-005 
1.041e-004 8.500e+006 7.156e+011 1.000e+000 7.046e-002 4.531e-005 
1.041e-004 8.511e+006 7.157e+011 1.000e+000 7.122e-002 4.528e-005 
1.042e-004 8.497e+006 7.153e+011 1.000e+000 7.162e-002 4.543e-005 
1.043e-004 8.509e+006 7.149e+011 1.000e+000 7.240e-002 4.540e-005 
1.043e-004 8.523e+006 7.144e+011 1.000e+000 7.102e-002 4.535e-005 
1.044e-004 8.515e+006 7.149e+011 1.000e+000 7.088e-002 4.545e-005 
1.044e-004 8.498e+006 7.148e+011 1.000e+000 6.964e-002 4.562e-005 
1.045e-004 8.540e+006 7.160e+011 1.000e+000 7.096e-002 4.538e-005 
1.045e-004 8.535e+006 7.160e+011 1.000e+000 7.092e-002 4.547e-005 
1.046e-004 8.528e+006 7.161e+011 1.000e+000 7.090e-002 4.556e-005 
1.046e-004 8.534e+006 7.160e+011 1.000e+000 6.920e-002 4.557e-005 
1.046e-004 8.575e+006 7.162e+011 1.000e+000 6.927e-002 4.534e-005 
1.047e-004 8.583e+006 7.162e+011 1.000e+000 6.864e-002 4.533e-005 
1.047e-004 8.588e+006 7.161e+011 1.000e+000 6.848e-002 4.535e-005 
1.048e-004 8.588e+006 7.161e+011 1.000e+000 7.108e-002 4.540e-005 
1.048e-004 8.592e+006 7.155e+011 1.000e+000 7.035e-002 4.542e-005 
1.049e-004 8.589e+006 7.157e+011 1.000e+000 7.060e-002 4.549e-005 
1.049e-004 8.602e+006 7.165e+011 1.000e+000 7.013e-002 4.545e-005 
1.050e-004 8.596e+006 7.165e+011 1.000e+000 7.314e-002 4.554e-005 
1.050e-004 8.614e+006 7.169e+011 1.000e+000 7.168e-002 4.547e-005 
1.051e-004 8.620e+006 7.167e+011 1.000e+000 7.096e-002 4.548e-005 
1.052e-004 8.631e+006 7.161e+011 1.000e+000 7.086e-002 4.545e-005 
1.052e-004 8.647e+006 7.147e+011 1.000e+000 7.124e-002 4.539e-005 
1.053e-004 8.661e+006 7.153e+011 1.000e+000 7.205e-002 4.534e-005 
1.053e-004 8.648e+006 7.154e+011 1.000e+000 7.107e-002 4.548e-005 
1.054e-004 8.653e+006 7.149e+011 1.000e+000 7.060e-002 4.550e-005 
1.054e-004 8.661e+006 7.147e+011 1.000e+000 6.954e-002 4.550e-005 
1.055e-004 8.652e+006 7.149e+011 1.000e+000 7.283e-002 4.560e-005 
1.055e-004 8.631e+006 7.151e+011 1.000e+000 7.226e-002 4.580e-005 
1.056e-004 8.651e+006 7.147e+011 1.000e+000 7.193e-002 4.571e-005 
1.056e-004 8.660e+006 7.148e+011 1.000e+000 7.109e-002 4.570e-005 
1.056e-004 8.700e+006 7.144e+011 1.000e+000 7.191e-002 4.548e-005 
1.057e-004 8.709e+006 7.141e+011 1.000e+000 7.291e-002 4.546e-005 
1.057e-004 8.713e+006 7.126e+011 1.000e+000 7.274e-002 4.549e-005 
1.058e-004 8.713e+006 7.137e+011 1.000e+000 7.009e-002 4.554e-005 
1.058e-004 8.711e+006 7.141e+011 1.000e+000 7.081e-002 4.560e-005 
1.059e-004 8.723e+006 7.146e+011 1.000e+000 7.018e-002 4.557e-005 
1.059e-004 8.728e+006 7.146e+011 1.000e+000 7.177e-002 4.558e-005 
1.060e-004 8.730e+006 7.150e+011 1.000e+000 6.944e-002 4.562e-005 
1.060e-004 8.725e+006 7.167e+011 1.000e+000 7.044e-002 4.571e-005 
1.061e-004 8.726e+006 7.171e+011 1.000e+000 6.789e-002 4.575e-005 
1.062e-004 8.751e+006 7.168e+011 1.000e+000 6.912e-002 4.562e-005 
1.062e-004 8.763e+006 7.158e+011 1.000e+000 6.708e-002 4.559e-005 
1.063e-004 8.745e+006 7.159e+011 1.000e+000 6.658e-002 4.577e-005 
1.063e-004 8.741e+006 7.171e+011 1.000e+000 6.839e-002 4.584e-005 
1.064e-004 8.765e+006 7.166e+011 1.000e+000 6.710e-002 4.572e-005 
1.064e-004 8.785e+006 7.161e+011 1.000e+000 6.861e-002 4.564e-005 
1.065e-004 8.766e+006 7.164e+011 1.000e+000 6.958e-002 4.582e-005 
1.065e-004 8.777e+006 7.163e+011 1.000e+000 6.710e-002 4.579e-005 
1.065e-004 8.796e+006 7.163e+011 1.000e+000 6.798e-002 4.571e-005 
1.066e-004 8.779e+006 7.163e+011 1.000e+000 6.976e-002 4.588e-005 
1.066e-004 8.811e+006 7.160e+011 1.000e+000 6.991e-002 4.571e-005 
1.067e-004 8.843e+006 7.158e+011 1.000e+000 6.953e-002 4.554e-005 
1.067e-004 8.852e+006 7.154e+011 1.000e+000 6.722e-002 4.553e-005 
1.068e-004 8.844e+006 7.156e+011 1.000e+000 6.798e-002 4.563e-005 
1.068e-004 8.829e+006 7.162e+011 1.000e+000 6.781e-002 4.579e-005 
1.069e-004 8.829e+006 7.169e+011 1.000e+000 6.667e-002 4.583e-005 
1.069e-004 8.848e+006 7.166e+011 1.000e+000 6.662e-002 4.575e-005 
1.070e-004 8.837e+006 7.160e+011 1.000e+000 7.067e-002 4.588e-005 
1.071e-004 8.859e+006 7.160e+011 1.000e+000 6.938e-002 4.577e-005 
1.071e-004 8.852e+006 7.164e+011 1.000e+000 6.622e-002 4.587e-005 
1.072e-004 8.868e+006 7.162e+011 1.000e+000 6.732e-002 4.581e-005 
1.072e-004 8.875e+006 7.171e+011 1.000e+000 6.676e-002 4.582e-005 
1.073e-004 8.872e+006 7.163e+011 1.000e+000 6.570e-002 4.588e-005 
1.073e-004 8.872e+006 7.159e+011 1.000e+000 6.856e-002 4.593e-005 
1.074e-004 8.883e+006 7.151e+011 1.000e+000 6.890e-002 4.591e-005 
1.074e-004 8.898e+006 7.172e+011 1.000e+000 6.895e-002 4.586e-005 
1.075e-004 8.877e+006 7.173e+011 1.000e+000 6.622e-002 4.605e-005 
1.075e-004 8.886e+006 7.170e+011 1.000e+000 6.607e-002 4.604e-005 
1.075e-004 8.900e+006 7.179e+011 1.000e+000 6.888e-002 4.599e-005 
1.076e-004 8.914e+006 7.169e+011 1.000e+000 6.835e-002 4.594e-005 
1.076e-004 8.918e+006 7.177e+011 1.000e+000 6.817e-002 4.597e-005 
1.077e-004 8.911e+006 7.169e+011 1.000e+000 6.790e-002 4.606e-005 
1.077e-004 8.933e+006 7.169e+011 1.000e+000 6.900e-002 4.596e-005 
1.078e-004 8.937e+006 7.164e+011 1.000e+000 6.738e-002 4.599e-005 
1.078e-004 8.958e+006 7.169e+011 1.000e+000 6.795e-002 4.589e-005 
1.079e-004 8.958e+006 7.171e+011 1.000e+000 6.784e-002 4.594e-005 
1.079e-004 8.968e+006 7.176e+011 1.000e+000 6.888e-002 4.592e-005 
1.080e-004 8.965e+006 7.172e+011 1.000e+000 6.963e-002 4.599e-005 
1.081e-004 8.976e+006 7.173e+011 1.000e+000 6.731e-002 4.597e-005 
1.081e-004 8.975e+006 7.173e+011 1.000e+000 7.241e-002 4.602e-005 
1.082e-004 9.000e+006 7.177e+011 1.000e+000 6.959e-002 4.590e-005 
1.082e-004 8.987e+006 7.171e+011 1.000e+000 6.794e-002 4.604e-005 
1.083e-004 8.981e+006 7.171e+011 1.000e+000 6.807e-002 4.613e-005 
1.083e-004 8.960e+006 7.171e+011 1.000e+000 7.227e-002 4.633e-005 
1.084e-004 8.991e+006 7.174e+011 1.000e+000 6.776e-002 4.616e-005 
1.084e-004 8.991e+006 7.173e+011 1.000e+000 6.767e-002 4.621e-005 
1.085e-004 8.991e+006 7.174e+011 1.000e+000 6.853e-002 4.627e-005 
1.085e-004 9.009e+006 7.181e+011 1.000e+000 6.810e-002 4.619e-005 
1.085e-004 9.018e+006 7.185e+011 1.000e+000 6.718e-002 4.618e-005 
1.086e-004 9.001e+006 7.177e+011 1.000e+000 6.709e-002 4.634e-005 
1.086e-004 9.026e+006 7.173e+011 1.000e+000 6.876e-002 4.622e-005 
1.087e-004 9.002e+006 7.177e+011 1.000e+000 6.692e-002 4.644e-005 
1.087e-004 9.031e+006 7.182e+011 1.000e+000 6.746e-002 4.629e-005 
1.088e-004 9.039e+006 7.186e+011 1.000e+000 6.951e-002 4.628e-005 
1.088e-004 9.049e+006 7.183e+011 1.000e+000 6.708e-002 4.626e-005 
1.089e-004 9.070e+006 7.177e+011 1.000e+000 6.628e-002 4.616e-005 
1.090e-004 9.069e+006 7.178e+011 1.000e+000 6.706e-002 4.622e-005 
1.090e-004 9.058e+006 7.183e+011 1.000e+000 6.782e-002 4.635e-005 
1.091e-004 9.059e+006 7.176e+011 1.000e+000 6.859e-002 4.639e-005 
1.091e-004 9.059e+006 7.178e+011 1.000e+000 6.881e-002 4.644e-005 
1.092e-004 9.069e+006 7.186e+011 1.000e+000 6.893e-002 4.642e-005 
1.092e-004 9.095e+006 7.187e+011 1.000e+000 6.697e-002 4.630e-005 
1.093e-004 9.109e+006 7.180e+011 1.000e+000 6.958e-002 4.625e-005 
1.093e-004 9.087e+006 7.184e+011 1.000e+000 6.675e-002 4.645e-005 
1.094e-004 9.114e+006 7.176e+011 1.000e+000 6.959e-002 4.631e-005 
1.094e-004 9.102e+006 7.190e+011 1.000e+000 7.033e-002 4.644e-005 
1.094e-004 9.117e+006 7.199e+011 1.000e+000 6.980e-002 4.639e-005 
1.095e-004 9.134e+006 7.193e+011 1.000e+000 7.111e-002 4.632e-005 
1.095e-004 9.149e+006 7.190e+011 1.000e+000 6.851e-002 4.627e-005 
1.096e-004 9.160e+006 7.195e+011 1.000e+000 6.871e-002 4.624e-005 
1.096e-004 9.172e+006 7.178e+011 1.000e+000 6.953e-002 4.621e-005 
1.097e-004 9.181e+006 7.200e+011 1.000e+000 6.778e-002 4.620e-005 
1.097e-004 9.184e+006 7.191e+011 1.000e+000 6.656e-002 4.623e-005 
1.098e-004 9.173e+006 7.191e+011 1.000e+000 6.616e-002 4.636e-005 
1.098e-004 9.184e+006 7.206e+011 1.000e+000 6.735e-002 4.633e-005 
1.099e-004 9.178e+006 7.196e+011 1.000e+000 6.650e-002 4.642e-005 
1.100e-004 9.182e+006 7.190e+011 1.000e+000 6.830e-002 4.644e-005 
1.100e-004 9.211e+006 7.201e+011 1.000e+000 6.836e-002 4.629e-005 
1.101e-004 9.216e+006 7.197e+011 1.000e+000 6.700e-002 4.631e-005 
1.101e-004 9.195e+006 7.190e+011 1.000e+000 6.847e-002 4.650e-005 
1.102e-004 9.181e+006 7.186e+011 1.000e+000 7.055e-002 4.665e-005 
1.102e-004 9.161e+006 7.208e+011 1.000e+000 6.648e-002 4.684e-005 
1.103e-004 9.184e+006 7.206e+011 1.000e+000 6.755e-002 4.673e-005 
1.103e-004 9.196e+006 7.194e+011 1.000e+000 6.723e-002 4.669e-005 
1.104e-004 9.195e+006 7.209e+011 1.000e+000 6.767e-002 4.675e-005 
1.104e-004 9.187e+006 7.189e+011 1.000e+000 6.954e-002 4.685e-005 
1.104e-004 9.202e+006 7.204e+011 1.000e+000 6.737e-002 4.681e-005 
1.105e-004 9.214e+006 7.200e+011 1.000e+000 6.829e-002 4.677e-005 
1.105e-004 9.216e+006 7.199e+011 1.000e+000 7.213e-002 4.681e-005 
1.106e-004 9.239e+006 7.204e+011 1.000e+000 6.973e-002 4.670e-005 
1.106e-004 9.219e+006 7.204e+011 1.000e+000 6.639e-002 4.689e-005 
1.107e-004 9.246e+006 7.205e+011 1.000e+000 6.996e-002 4.675e-005 
1.107e-004 9.261e+006 7.198e+011 1.000e+000 6.845e-002 4.669e-005 
1.108e-004 9.257e+006 7.214e+011 1.000e+000 7.034e-002 4.677e-005 
1.109e-004 9.247e+006 7.212e+011 1.000e+000 6.793e-002 4.689e-005 
1.109e-004 9.239e+006 7.166e+011 1.000e+000 7.171e-002 4.700e-005 
1.110e-004 9.267e+006 7.172e+011 1.000e+000 6.972e-002 4.685e-005 
1.110e-004 9.295e+006 7.197e+011 1.000e+000 7.245e-002 4.671e-005 
1.111e-004 9.309e+006 7.209e+011 1.000e+000 6.977e-002 4.667e-005 
1.111e-004 9.322e+006 7.208e+011 1.000e+000 7.053e-002 4.663e-005 
1.112e-004 9.321e+006 7.217e+011 1.000e+000 7.050e-002 4.668e-005 
1.112e-004 9.328e+006 7.185e+011 1.000e+000 7.171e-002 4.668e-005 
1.113e-004 9.326e+006 7.186e+011 1.000e+000 7.151e-002 4.675e-005 
1.113e-004 9.342e+006 7.191e+011 1.000e+000 6.950e-002 4.668e-005 
1.113e-004 9.347e+006 7.188e+011 1.000e+000 6.882e-002 4.670e-005 
1.114e-004 9.340e+006 7.188e+011 1.000e+000 6.584e-002 4.680e-005 
1.114e-004 9.287e+006 7.191e+011 1.000e+000 6.509e-002 4.721e-005 
1.115e-004 9.266e+006 7.181e+011 1.000e+000 6.570e-002 4.741e-005 
1.115e-004 9.284e+006 7.196e+011 1.000e+000 6.508e-002 4.734e-005 
1.116e-004 9.283e+006 7.185e+011 1.000e+000 6.491e-002 4.739e-005 
1.116e-004 9.308e+006 7.195e+011 1.000e+000 6.538e-002 4.727e-005 
1.117e-004 9.302e+006 7.204e+011 1.000e+000 6.243e-002 4.736e-005 
1.117e-004 9.341e+006 7.201e+011 1.000e+000 6.460e-002 4.714e-005 
1.118e-004 9.354e+006 7.194e+011 1.000e+000 6.245e-002 4.710e-005 
1.119e-004 9.363e+006 7.186e+011 1.000e+000 6.547e-002 4.709e-005 
1.119e-004 9.385e+006 7.189e+011 1.000e+000 6.177e-002 4.699e-005 
1.120e-004 9.389e+006 7.221e+011 1.000e+000 6.189e-002 4.701e-005 
1.120e-004 9.353e+006 7.242e+011 1.000e+000 6.301e-002 4.731e-005 
1.121e-004 9.369e+006 7.243e+011 1.000e+000 6.296e-002 4.725e-005 
1.121e-004 9.359e+006 7.230e+011 1.000e+000 6.149e-002 4.737e-005 
1.122e-004 9.362e+006 7.241e+011 1.000e+000 5.827e-002 4.740e-005 
1.122e-004 9.371e+006 7.246e+011 1.000e+000 6.093e-002 4.738e-005 
1.123e-004 9.402e+006 7.238e+011 1.000e+000 6.144e-002 4.722e-005 
1.123e-004 9.403e+006 7.224e+011 1.000e+000 6.265e-002 4.726e-005 
1.123e-004 9.413e+006 7.227e+011 1.000e+000 6.099e-002 4.725e-005 
1.124e-004 9.389e+006 7.220e+011 1.000e+000 6.776e-002 4.746e-005 
1.124e-004 9.425e+006 7.255e+011 1.000e+000 6.477e-002 4.726e-005 
1.125e-004 9.420e+006 7.258e+011 1.000e+000 6.438e-002 4.735e-005 
1.125e-004 9.435e+006 7.256e+011 1.000e+000 6.317e-002 4.729e-005 
1.126e-004 9.450e+006 7.245e+011 1.000e+000 6.330e-002 4.724e-005 
1.126e-004 9.460e+006 7.249e+011 1.000e+000 6.214e-002 4.722e-005 
1.127e-004 9.473e+006 7.246e+011 1.000e+000 5.798e-002 4.718e-005 
1.127e-004 9.444e+006 7.226e+011 1.000e+000 6.042e-002 4.743e-005 
1.128e-004 9.448e+006 7.247e+011 1.000e+000 6.153e-002 4.745e-005 
1.129e-004 9.445e+006 7.244e+011 1.000e+000 6.256e-002 4.753e-005 
1.129e-004 9.460e+006 7.252e+011 1.000e+000 6.142e-002 4.747e-005 
1.130e-004 9.472e+006 7.247e+011 1.000e+000 6.106e-002 4.743e-005 
1.130e-004 9.490e+006 7.248e+011 1.000e+000 5.992e-002 4.736e-005 
1.131e-004 9.480e+006 7.249e+011 1.000e+000 6.128e-002 4.748e-005 
1.131e-004 9.480e+006 7.247e+011 1.000e+000 6.078e-002 4.753e-005 
1.132e-004 9.468e+006 7.256e+011 1.000e+000 6.056e-002 4.766e-005 
1.132e-004 9.472e+006 7.258e+011 1.000e+000 5.959e-002 4.768e-005 
1.132e-004 9.506e+006 7.247e+011 1.000e+000 6.060e-002 4.750e-005 
1.133e-004 9.508e+006 7.234e+011 1.000e+000 6.209e-002 4.754e-005 
1.133e-004 9.534e+006 7.231e+011 1.000e+000 5.792e-002 4.741e-005 
1.134e-004 9.543e+006 7.250e+011 1.000e+000 6.091e-002 4.739e-005 
1.134e-004 9.549e+006 7.242e+011 1.000e+000 6.617e-002 4.740e-005 
1.135e-004 9.580e+006 7.250e+011 1.000e+000 6.430e-002 4.724e-005 
1.135e-004 9.590e+006 7.252e+011 1.000e+000 6.271e-002 4.722e-005 
1.136e-004 9.581e+006 7.251e+011 1.000e+000 6.404e-002 4.733e-005 
1.136e-004 9.591e+006 7.225e+011 1.000e+000 6.449e-002 4.731e-005 
1.137e-004 9.596e+006 7.246e+011 1.000e+000 6.626e-002 4.733e-005 
1.138e-004 9.608e+006 7.246e+011 1.000e+000 6.299e-002 4.730e-005 
1.138e-004 9.599e+006 7.243e+011 1.000e+000 6.154e-002 4.741e-005 
1.139e-004 9.567e+006 7.240e+011 1.000e+000 6.268e-002 4.768e-005 
1.139e-004 9.574e+006 7.258e+011 1.000e+000 6.267e-002 4.768e-005 
1.140e-004 9.570e+006 7.271e+011 1.000e+000 6.073e-002 4.776e-005 
1.140e-004 9.580e+006 7.247e+011 1.000e+000 6.362e-002 4.774e-005 
1.141e-004 9.574e+006 7.249e+011 1.000e+000 6.516e-002 4.783e-005 
1.141e-004 9.605e+006 7.249e+011 1.000e+000 6.794e-002 4.767e-005 
1.142e-004 9.589e+006 7.258e+011 1.000e+000 6.358e-002 4.783e-005 
1.142e-004 9.587e+006 7.246e+011 1.000e+000 6.384e-002 4.789e-005 
1.142e-004 9.598e+006 7.248e+011 1.000e+000 6.441e-002 4.786e-005 
1.143e-004 9.610e+006 7.244e+011 1.000e+000 6.472e-002 4.783e-005 
1.143e-004 9.626e+006 7.237e+011 1.000e+000 6.421e-002 4.777e-005 
1.144e-004 9.647e+006 7.252e+011 1.000e+000 6.615e-002 4.768e-005 
1.144e-004 9.646e+006 7.211e+011 1.000e+000 6.715e-002 4.773e-005 
1.145e-004 9.660e+006 7.219e+011 1.000e+000 6.522e-002 4.768e-005 
1.145e-004 9.679e+006 7.255e+011 1.000e+000 6.236e-002 4.760e-005 
1.146e-004 9.683e+006 7.212e+011 1.000e+000 6.478e-002 4.763e-005 
1.146e-004 9.686e+006 7.227e+011 1.000e+000 6.352e-002 4.766e-005 
1.147e-004 9.698e+006 7.203e+011 1.000e+000 6.552e-002 4.763e-005 
1.148e-004 9.691e+006 7.226e+011 1.000e+000 5.986e-002 4.772e-005 
1.148e-004 9.714e+006 7.235e+011 1.000e+000 6.481e-002 4.762e-005 
1.149e-004 9.695e+006 7.216e+011 1.000e+000 6.418e-002 4.779e-005 
1.149e-004 9.682e+006 7.248e+011 1.000e+000 5.939e-002 4.794e-005 
1.150e-004 9.692e+006 7.240e+011 1.000e+000 6.091e-002 4.792e-005 
1.150e-004 9.692e+006 7.236e+011 1.000e+000 6.635e-002 4.796e-005 
1.151e-004 9.690e+006 7.230e+011 1.000e+000 6.403e-002 4.803e-005 
1.151e-004 9.680e+006 7.233e+011 1.000e+000 6.490e-002 4.815e-005 
1.151e-004 9.657e+006 7.217e+011 1.000e+000 6.621e-002 4.835e-005 
1.152e-004 9.679e+006 7.259e+011 1.000e+000 6.478e-002 4.825e-005 
1.152e-004 9.674e+006 7.237e+011 1.000e+000 6.408e-002 4.834e-005 
1.153e-004 9.681e+006 7.234e+011 1.000e+000 6.452e-002 4.834e-005 
1.153e-004 9.681e+006 7.238e+011 1.000e+000 6.162e-002 4.839e-005 
1.154e-004 9.660e+006 7.253e+011 1.000e+000 6.087e-002 4.858e-005 
1.154e-004 9.622e+006 7.245e+011 1.000e+000 6.493e-002 4.890e-005 
1.155e-004 9.593e+006 7.258e+011 1.000e+000 6.423e-002 4.915e-005 
1.155e-004 9.610e+006 7.234e+011 1.000e+000 6.586e-002 4.908e-005 
1.156e-004 9.593e+006 7.228e+011 1.000e+000 6.577e-002 4.925e-005 
1.157e-004 9.577e+006 7.238e+011 1.000e+000 6.642e-002 4.941e-005 
1.157e-004 9.572e+006 7.237e+011 1.000e+000 6.701e-002 4.950e-005 
1.158e-004 9.573e+006 7.247e+011 1.000e+000 6.949e-002 4.954e-005 
1.158e-004 9.566e+006 7.268e+011 1.000e+000 6.626e-002 4.964e-005 
1.159e-004 9.565e+006 7.242e+011 1.000e+000 6.782e-002 4.969e-005 
1.159e-004 9.567e+006 7.257e+011 1.000e+000 6.711e-002 4.973e-005 
1.160e-004 9.559e+006 7.252e+011 1.000e+000 6.993e-002 4.984e-005 
1.160e-004 9.566e+006 7.261e+011 1.000e+000 6.734e-002 4.984e-005 
1.161e-004 9.533e+006 7.278e+011 1.000e+000 6.951e-002 5.011e-005 
1.161e-004 9.509e+006 7.300e+011 1.000e+000 6.700e-002 5.033e-005 
1.161e-004 9.479e+006 7.320e+011 1.000e+000 7.053e-002 5.059e-005 
1.162e-004 9.435e+006 7.318e+011 1.000e+000 7.120e-002 5.094e-005 
1.162e-004 9.379e+006 7.334e+011 1.000e+000 6.995e-002 5.138e-005 
1.163e-004 9.325e+006 7.361e+011 1.000e+000 6.920e-002 5.180e-005 
1.163e-004 9.272e+006 7.359e+011 1.000e+000 6.872e-002 5.222e-005 
1.164e-004 9.222e+006 7.374e+011 1.000e+000 7.213e-002 5.262e-005 
1.164e-004 9.102e+006 7.420e+011 1.000e+000 6.954e-002 5.350e-005 
1.165e-004 8.973e+006 7.418e+011 1.000e+000 7.264e-002 5.443e-005 
1.165e-004 8.773e+006 7.482e+011 1.000e+000 7.201e-002 5.587e-005 
1.166e-004 8.636e+006 7.315e+011 1.000e+000 6.958e-002 5.687e-005 
1.167e-004 8.481e+006 7.311e+011 1.000e+000 7.271e-002 5.799e-005 
1.167e-004 8.455e+006 7.338e+011 1.000e+000 6.995e-002 5.822e-005 
1.168e-004 8.426e+006 7.323e+011 1.000e+000 6.895e-002 5.847e-005 
1.168e-004 8.342e+006 7.329e+011 1.000e+000 7.515e-002 5.910e-005 
1.169e-004 8.239e+006 7.341e+011 1.000e+000 7.002e-002 5.986e-005 
1.169e-004 8.143e+006 7.328e+011 1.000e+000 7.372e-002 6.058e-005 
1.170e-004 8.094e+006 7.351e+011 1.000e+000 7.249e-002 6.097e-005 
1.170e-004 8.070e+006 7.354e+011 1.000e+000 7.515e-002 6.118e-005 
1.171e-004 8.028e+006 7.353e+011 1.000e+000 7.679e-002 6.153e-005 
1.171e-004 7.983e+006 7.351e+011 1.000e+000 7.892e-002 6.189e-005 
1.171e-004 7.940e+006 7.366e+011 1.000e+000 8.179e-002 6.223e-005 
1.172e-004 7.924e+006 7.351e+011 1.000e+000 7.394e-002 6.239e-005 
1.172e-004 7.901e+006 7.392e+011 1.000e+000 7.559e-002 6.260e-005 
1.173e-004 7.896e+006 7.365e+011 1.000e+000 8.087e-002 6.268e-005 
1.173e-004 7.894e+006 7.367e+011 1.000e+000 7.184e-002 6.275e-005 
1.174e-004 7.881e+006 7.378e+011 1.000e+000 7.262e-002 6.289e-005 
1.174e-004 7.869e+006 7.375e+011 1.000e+000 7.541e-002 6.302e-005 
1.175e-004 7.874e+006 7.427e+011 1.000e+000 7.216e-002 6.304e-005 
1.176e-004 7.858e+006 7.413e+011 1.000e+000 7.278e-002 6.320e-005 
1.176e-004 7.826e+006 7.370e+011 1.000e+000 7.509e-002 6.347e-005 
1.177e-004 7.812e+006 7.395e+011 1.000e+000 7.613e-002 6.362e-005 
1.177e-004 7.800e+006 7.386e+011 1.000e+000 7.432e-002 6.375e-005 
1.178e-004 7.805e+006 7.379e+011 1.000e+000 7.875e-002 6.377e-005 
1.178e-004 7.807e+006 7.406e+011 1.000e+000 7.528e-002 6.380e-005 
1.179e-004 7.778e+006 7.385e+011 1.000e+000 7.235e-002 6.405e-005 
1.179e-004 7.766e+006 7.395e+011 1.000e+000 7.356e-002 6.419e-005 
1.180e-004 7.760e+006 7.400e+011 1.000e+000 7.764e-002 6.428e-005 
1.180e-004 7.758e+006 7.378e+011 1.000e+000 7.101e-002 6.434e-005 
1.180e-004 7.764e+006 7.391e+011 1.000e+000 7.394e-002 6.435e-005 
1.181e-004 7.811e+006 7.356e+011 1.000e+000 7.775e-002 6.408e-005 
1.181e-004 7.793e+006 7.362e+011 1.000e+000 8.060e-002 6.425e-005 
1.182e-004 7.757e+006 7.416e+011 1.000e+000 7.872e-002 6.455e-005 
1.182e-004 7.714e+006 7.404e+011 1.000e+000 7.502e-002 6.489e-005 
1.183e-004 7.670e+006 7.375e+011 1.000e+000 7.980e-002 6.525e-005 
1.183e-004 7.638e+006 7.367e+011 1.000e+000 8.080e-002 6.552e-005 
1.184e-004 7.634e+006 7.404e+011 1.000e+000 7.561e-002 6.560e-005 
1.184e-004 7.612e+006 7.355e+011 1.000e+000 7.471e-002 6.580e-005 
1.185e-004 7.598e+006 7.362e+011 1.000e+000 8.126e-002 6.595e-005 
1.186e-004 7.586e+006 7.349e+011 1.000e+000 8.337e-002 6.608e-005 
1.186e-004 7.592e+006 7.366e+011 1.000e+000 7.923e-002 6.609e-005 
1.187e-004 7.598e+006 7.396e+011 1.000e+000 8.371e-002 6.610e-005 
1.187e-004 7.618e+006 7.369e+011 1.000e+000 7.528e-002 6.601e-005 
1.188e-004 7.601e+006 7.379e+011 1.000e+000 7.787e-002 6.618e-005 
1.188e-004 7.608e+006 7.383e+011 1.000e+000 8.183e-002 6.618e-005 
1.189e-004 7.611e+006 7.365e+011 1.000e+000 8.434e-002 6.620e-005 
1.189e-004 7.617e+006 7.391e+011 1.000e+000 7.979e-002 6.622e-005 
1.190e-004 7.619e+006 7.365e+011 1.000e+000 8.015e-002 6.625e-005 
1.190e-004 7.603e+006 7.386e+011 1.000e+000 7.845e-002 6.642e-005 
1.190e-004 7.614e+006 7.330e+011 1.000e+000 8.166e-002 6.639e-005 
1.191e-004 7.602e+006 7.369e+011 1.000e+000 8.045e-002 6.652e-005 
1.191e-004 7.602e+006 7.403e+011 1.000e+000 7.947e-002 6.657e-005 
1.192e-004 7.600e+006 7.391e+011 1.000e+000 7.310e-002 6.663e-005 
1.192e-004 7.593e+006 7.368e+011 1.000e+000 7.783e-002 6.673e-005 
1.193e-004 7.595e+006 7.387e+011 1.000e+000 7.543e-002 6.677e-005 
1.193e-004 7.582e+006 7.395e+011 1.000e+000 7.360e-002 6.691e-005 
1.194e-004 7.556e+006 7.412e+011 1.000e+000 7.199e-002 6.714e-005 
1.195e-004 7.586e+006 7.386e+011 1.000e+000 6.653e-002 6.698e-005 
1.195e-004 7.576e+006 7.402e+011 1.000e+000 7.055e-002 6.710e-005 
1.196e-004 7.559e+006 7.398e+011 1.000e+000 6.924e-002 6.726e-005 
1.196e-004 7.537e+006 7.411e+011 1.000e+000 7.332e-002 6.747e-005 
1.197e-004 7.537e+006 7.372e+011 1.000e+000 7.491e-002 6.752e-005 
1.197e-004 7.520e+006 7.383e+011 1.000e+000 7.270e-002 6.769e-005 
1.198e-004 7.518e+006 7.355e+011 1.000e+000 6.786e-002 6.775e-005 
1.198e-004 7.511e+006 7.356e+011 1.000e+000 7.588e-002 6.785e-005 
1.199e-004 7.510e+006 7.355e+011 1.000e+000 7.342e-002 6.791e-005 
1.199e-004 7.505e+006 7.372e+011 1.000e+000 7.678e-002 6.799e-005 
1.199e-004 7.484e+006 7.364e+011 1.000e+000 7.265e-002 6.818e-005 
1.200e-004 7.466e+006 7.360e+011 1.000e+000 6.924e-002 6.836e-005 
1.200e-004 7.478e+006 7.383e+011 1.000e+000 7.376e-002 6.833e-005 
1.201e-004 7.464e+006 7.347e+011 1.000e+000 7.489e-002 6.847e-005 
1.201e-004 7.447e+006 7.364e+011 1.000e+000 7.431e-002 6.864e-005 
1.202e-004 7.436e+006 7.340e+011 1.000e+000 7.385e-002 6.877e-005 
1.202e-004 7.413e+006 7.351e+011 1.000e+000 7.233e-002 6.898e-005 
1.203e-004 7.395e+006 7.358e+011 1.000e+000 7.754e-002 6.915e-005 
1.203e-004 7.392e+006 7.360e+011 1.000e+000 7.034e-002 6.922e-005 
1.204e-004 7.393e+006 7.359e+011 1.000e+000 7.627e-002 6.927e-005 
1.205e-004 7.368e+006 7.373e+011 1.000e+000 7.435e-002 6.949e-005 
1.205e-004 7.385e+006 7.373e+011 1.000e+000 6.740e-002 6.942e-005 
1.206e-004 7.387e+006 7.335e+011 1.000e+000 6.796e-002 6.945e-005 
1.206e-004 7.372e+006 7.348e+011 1.000e+000 7.309e-002 6.961e-005 
1.207e-004 7.372e+006 7.377e+011 1.000e+000 7.011e-002 6.966e-005 
1.207e-004 7.354e+006 7.361e+011 1.000e+000 7.499e-002 6.983e-005 
1.208e-004 7.351e+006 7.399e+011 1.000e+000 7.639e-002 6.990e-005 
1.208e-004 7.345e+006 7.379e+011 1.000e+000 7.182e-002 7.000e-005 
1.209e-004 7.330e+006 7.380e+011 1.000e+000 7.471e-002 7.015e-005 
1.209e-004 7.296e+006 7.359e+011 1.000e+000 7.085e-002 7.044e-005 
1.209e-004 7.286e+006 7.385e+011 1.000e+000 7.302e-002 7.056e-005 
1.210e-004 7.286e+006 7.321e+011 1.000e+000 7.387e-002 7.060e-005 
1.210e-004 7.268e+006 7.337e+011 1.000e+000 7.227e-002 7.078e-005 
1.211e-004 7.255e+006 7.351e+011 1.000e+000 6.991e-002 7.092e-005 
1.211e-004 7.253e+006 7.365e+011 1.000e+000 6.999e-002 7.098e-005 
1.212e-004 7.240e+006 7.365e+011 1.000e+000 7.176e-002 7.112e-005 
1.212e-004 7.234e+006 7.339e+011 1.000e+000 7.140e-002 7.122e-005 
1.213e-004 7.212e+006 7.340e+011 1.000e+000 7.206e-002 7.141e-005 
1.213e-004 7.203e+006 7.353e+011 1.000e+000 7.032e-002 7.153e-005 
1.214e-004 7.204e+006 7.353e+011 1.000e+000 7.248e-002 7.157e-005 
1.215e-004 7.198e+006 7.346e+011 1.000e+000 7.169e-002 7.167e-005 
1.215e-004 7.198e+006 7.345e+011 1.000e+000 6.760e-002 7.171e-005 
1.216e-004 7.195e+006 7.331e+011 1.000e+000 7.661e-002 7.179e-005 
1.216e-004 7.189e+006 7.359e+011 1.000e+000 6.998e-002 7.187e-005 
1.217e-004 7.188e+006 7.355e+011 1.000e+000 7.278e-002 7.193e-005 
1.217e-004 7.161e+006 7.338e+011 1.000e+000 6.800e-002 7.217e-005 
1.218e-004 7.149e+006 7.365e+011 1.000e+000 7.342e-002 7.231e-005 
1.218e-004 7.144e+006 7.357e+011 1.000e+000 7.052e-002 7.239e-005 
1.218e-004 7.140e+006 7.322e+011 1.000e+000 7.260e-002 7.247e-005 
1.219e-004 7.115e+006 7.357e+011 1.000e+000 7.493e-002 7.269e-005 
1.219e-004 7.116e+006 7.338e+011 1.000e+000 7.388e-002 7.273e-005 
1.220e-004 7.100e+006 7.351e+011 1.000e+000 7.054e-002 7.289e-005 
1.220e-004 7.090e+006 7.351e+011 1.000e+000 7.342e-002 7.301e-005 
1.221e-004 7.090e+006 7.364e+011 1.000e+000 7.403e-002 7.306e-005 
1.221e-004 7.080e+006 7.354e+011 1.000e+000 7.269e-002 7.318e-005 
1.222e-004 7.081e+006 7.331e+011 1.000e+000 7.294e-002 7.323e-005 
1.222e-004 7.089e+006 7.381e+011 1.000e+000 6.940e-002 7.322e-005 
1.223e-004 7.093e+006 7.357e+011 1.000e+000 7.290e-002 7.324e-005 
1.224e-004 7.073e+006 7.344e+011 1.000e+000 7.060e-002 7.343e-005 
1.224e-004 7.052e+006 7.349e+011 1.000e+000 7.217e-002 7.363e-005 
1.225e-004 7.057e+006 7.335e+011 1.000e+000 7.210e-002 7.364e-005 
1.225e-004 7.042e+006 7.305e+011 1.000e+000 7.241e-002 7.379e-005 
1.226e-004 7.016e+006 7.324e+011 1.000e+000 7.546e-002 7.402e-005 
1.226e-004 7.013e+006 7.324e+011 1.000e+000 7.462e-002 7.409e-005 
1.227e-004 7.017e+006 7.327e+011 1.000e+000 6.690e-002 7.412e-005 
1.227e-004 7.022e+006 7.316e+011 1.000e+000 7.260e-002 7.413e-005 
1.228e-004 7.028e+006 7.307e+011 1.000e+000 6.738e-002 7.414e-005 
1.228e-004 7.028e+006 7.334e+011 1.000e+000 6.462e-002 7.419e-005 
1.229e-004 6.997e+006 7.378e+011 1.000e+000 6.180e-002 7.445e-005 
1.229e-004 6.993e+006 7.323e+011 1.000e+000 6.727e-002 7.453e-005 
1.230e-004 6.999e+006 7.285e+011 1.000e+000 6.567e-002 7.454e-005 
1.230e-004 6.990e+006 7.307e+011 1.000e+000 6.447e-002 7.465e-005 
1.231e-004 6.983e+006 7.288e+011 1.000e+000 6.675e-002 7.475e-005 
1.231e-004 6.970e+006 7.338e+011 1.000e+000 6.821e-002 7.489e-005 
1.232e-004 6.965e+006 7.347e+011 1.000e+000 6.442e-002 7.498e-005 
1.232e-004 6.958e+006 7.318e+011 1.000e+000 6.351e-002 7.508e-005 
1.233e-004 6.951e+006 7.334e+011 1.000e+000 6.526e-002 7.517e-005 
1.233e-004 6.926e+006 7.309e+011 1.000e+000 6.850e-002 7.539e-005 
1.233e-004 6.941e+006 7.355e+011 1.000e+000 6.074e-002 7.534e-005 
1.234e-004 6.940e+006 7.331e+011 1.000e+000 6.808e-002 7.540e-005 
1.234e-004 6.927e+006 7.337e+011 1.000e+000 6.826e-002 7.554e-005 
1.235e-004 6.927e+006 7.326e+011 1.000e+000 6.714e-002 7.559e-005 
1.235e-004 6.961e+006 7.326e+011 1.000e+000 6.489e-002 7.540e-005 
1.236e-004 6.955e+006 7.320e+011 1.000e+000 6.752e-002 7.549e-005 
1.236e-004 6.958e+006 7.296e+011 1.000e+000 7.365e-002 7.552e-005 
1.237e-004 6.928e+006 7.297e+011 1.000e+000 6.723e-002 7.578e-005 
1.237e-004 6.909e+006 7.279e+011 1.000e+000 7.147e-002 7.596e-005 
1.238e-004 6.869e+006 7.308e+011 1.000e+000 7.074e-002 7.629e-005 
1.238e-004 6.861e+006 7.313e+011 1.000e+000 6.906e-002 7.640e-005 
1.239e-004 6.840e+006 7.309e+011 1.000e+000 7.322e-002 7.659e-005 
1.239e-004 6.824e+006 7.321e+011 1.000e+000 6.745e-002 7.675e-005 
1.240e-004 6.804e+006 7.371e+011 1.000e+000 7.469e-002 7.694e-005 
1.240e-004 6.790e+006 7.339e+011 1.000e+000 7.316e-002 7.708e-005 
1.241e-004 6.778e+006 7.337e+011 1.000e+000 7.471e-002 7.722e-005 
1.241e-004 6.751e+006 7.353e+011 1.000e+000 7.836e-002 7.746e-005 
1.242e-004 6.745e+006 7.344e+011 1.000e+000 6.944e-002 7.754e-005 
1.243e-004 6.730e+006 7.351e+011 1.000e+000 7.482e-002 7.770e-005 
1.243e-004 6.708e+006 7.350e+011 1.000e+000 7.813e-002 7.790e-005 
1.244e-004 6.703e+006 7.341e+011 1.000e+000 7.540e-002 7.799e-005 
1.244e-004 6.700e+006 7.347e+011 1.000e+000 7.612e-002 7.806e-005 
1.245e-004 6.701e+006 7.342e+011 1.000e+000 7.984e-002 7.810e-005 
1.245e-004 6.683e+006 7.369e+011 1.000e+000 7.766e-002 7.828e-005 
1.246e-004 6.691e+006 7.367e+011 1.000e+000 7.156e-002 7.827e-005 
1.246e-004 6.701e+006 7.307e+011 1.000e+000 7.559e-002 7.825e-005 
1.247e-004 6.679e+006 7.315e+011 1.000e+000 7.425e-002 7.845e-005 
1.247e-004 6.654e+006 7.336e+011 1.000e+000 7.137e-002 7.868e-005 
1.248e-004 6.631e+006 7.353e+011 1.000e+000 7.435e-002 7.888e-005 
1.248e-004 6.621e+006 7.355e+011 1.000e+000 7.366e-002 7.900e-005 
1.249e-004 6.585e+006 7.368e+011 1.000e+000 7.491e-002 7.930e-005 
1.249e-004 6.585e+006 7.365e+011 1.000e+000 7.010e-002 7.935e-005 
1.250e-004 6.567e+006 7.375e+011 1.000e+000 7.164e-002 7.953e-005 
1.250e-004 6.583e+006 7.335e+011 1.000e+000 6.844e-002 7.947e-005 
1.251e-004 6.537e+006 7.358e+011 1.000e+000 6.913e-002 7.984e-005 
1.251e-004 6.539e+006 7.351e+011 1.000e+000 7.685e-002 7.987e-005 
1.252e-004 6.526e+006 7.356e+011 1.000e+000 7.478e-002 8.001e-005 
1.252e-004 6.507e+006 7.348e+011 1.000e+000 7.848e-002 8.019e-005 
1.252e-004 6.491e+006 7.318e+011 1.000e+000 7.486e-002 8.035e-005 
1.253e-004 6.478e+006 7.370e+011 1.000e+000 7.241e-002 8.049e-005 
1.253e-004 6.462e+006 7.324e+011 1.000e+000 7.339e-002 8.066e-005 
1.254e-004 6.429e+006 7.342e+011 1.000e+000 7.724e-002 8.093e-005 
1.254e-004 6.398e+006 7.338e+011 1.000e+000 7.422e-002 8.120e-005 
1.255e-004 6.383e+006 7.341e+011 1.000e+000 7.148e-002 8.135e-005 
1.255e-004 6.358e+006 7.282e+011 1.000e+000 7.605e-002 8.158e-005 
1.256e-004 6.348e+006 7.299e+011 1.000e+000 7.104e-002 8.170e-005 
1.256e-004 6.324e+006 7.312e+011 1.000e+000 7.247e-002 8.191e-005 
1.257e-004 6.317e+006 7.297e+011 1.000e+000 6.995e-002 8.201e-005 
1.257e-004 6.297e+006 7.321e+011 1.000e+000 7.029e-002 8.220e-005 
1.258e-004 6.295e+006 7.325e+011 1.000e+000 7.063e-002 8.226e-005 
1.258e-004 6.281e+006 7.341e+011 1.000e+000 7.520e-002 8.241e-005 
1.259e-004 6.268e+006 7.325e+011 1.000e+000 6.995e-002 8.255e-005 
1.259e-004 6.231e+006 7.333e+011 1.000e+000 7.259e-002 8.286e-005 
1.260e-004 6.224e+006 7.324e+011 1.000e+000 6.987e-002 8.295e-005 
1.260e-004 6.205e+006 7.332e+011 1.000e+000 7.055e-002 8.313e-005 
1.261e-004 6.191e+006 7.343e+011 1.000e+000 7.031e-002 8.328e-005 
1.262e-004 6.190e+006 7.339e+011 1.000e+000 7.000e-002 8.334e-005 
1.262e-004 6.187e+006 7.298e+011 1.000e+000 7.719e-002 8.341e-005 
1.263e-004 6.181e+006 7.319e+011 1.000e+000 7.006e-002 8.350e-005 
1.263e-004 6.154e+006 7.332e+011 1.000e+000 6.700e-002 8.373e-005 
1.264e-004 6.131e+006 7.354e+011 1.000e+000 6.838e-002 8.394e-005 
1.264e-004 6.124e+006 7.328e+011 1.000e+000 7.552e-002 8.404e-005 
1.265e-004 6.111e+006 7.313e+011 1.000e+000 7.203e-002 8.418e-005 
1.265e-004 6.103e+006 7.333e+011 1.000e+000 7.017e-002 8.428e-005 
1.266e-004 6.089e+006 7.324e+011 1.000e+000 7.132e-002 8.443e-005 
1.266e-004 6.079e+006 7.322e+011 1.000e+000 7.026e-002 8.455e-005 
1.267e-004 6.080e+006 7.318e+011 1.000e+000 7.009e-002 8.460e-005 
1.267e-004 6.070e+006 7.321e+011 1.000e+000 6.820e-002 8.472e-005 
1.268e-004 6.054e+006 7.316e+011 1.000e+000 7.212e-002 8.488e-005 
1.268e-004 6.039e+006 7.311e+011 1.000e+000 7.217e-002 8.503e-005 
1.269e-004 6.033e+006 7.323e+011 1.000e+000 7.452e-002 8.512e-005 
1.269e-004 6.015e+006 7.348e+011 1.000e+000 6.853e-002 8.530e-005 
1.270e-004 5.994e+006 7.348e+011 1.000e+000 7.104e-002 8.549e-005 
1.270e-004 5.991e+006 7.315e+011 1.000e+000 7.351e-002 8.556e-005 
1.271e-004 5.971e+006 7.308e+011 1.000e+000 7.316e-002 8.575e-005 
1.271e-004 5.965e+006 7.328e+011 1.000e+000 7.075e-002 8.584e-005 
1.271e-004 5.956e+006 7.301e+011 1.000e+000 7.482e-002 8.596e-005 
1.272e-004 5.945e+006 7.311e+011 1.000e+000 7.288e-002 8.608e-005 
1.272e-004 5.939e+006 7.296e+011 1.000e+000 7.504e-002 8.617e-005 
1.273e-004 5.926e+006 7.317e+011 1.000e+000 7.532e-002 8.631e-005 
1.273e-004 5.924e+006 7.314e+011 1.000e+000 7.291e-002 8.638e-005 
1.274e-004 5.887e+006 7.321e+011 1.000e+000 7.351e-002 8.668e-005 
1.274e-004 5.867e+006 7.284e+011 1.000e+000 7.452e-002 8.687e-005 
1.275e-004 5.843e+006 7.306e+011 1.000e+000 7.060e-002 8.709e-005 
1.275e-004 5.809e+006 7.301e+011 1.000e+000 7.160e-002 8.737e-005 
1.276e-004 5.802e+006 7.325e+011 1.000e+000 6.755e-002 8.747e-005 
1.276e-004 5.793e+006 7.320e+011 1.000e+000 6.578e-002 8.758e-005 
1.277e-004 5.799e+006 7.310e+011 1.000e+000 7.336e-002 8.759e-005 
1.277e-004 5.777e+006 7.312e+011 1.000e+000 7.550e-002 8.779e-005 
1.278e-004 5.779e+006 7.303e+011 1.000e+000 6.970e-002 8.783e-005 
1.278e-004 5.755e+006 7.304e+011 1.000e+000 7.572e-002 8.805e-005 
1.279e-004 5.717e+006 7.308e+011 1.000e+000 6.785e-002 8.836e-005 
1.279e-004 5.699e+006 7.344e+011 1.000e+000 7.034e-002 8.853e-005 
1.280e-004 5.687e+006 7.324e+011 1.000e+000 7.285e-002 8.866e-005 
1.281e-004 5.679e+006 7.339e+011 1.000e+000 6.905e-002 8.877e-005 
1.281e-004 5.654e+006 7.329e+011 1.000e+000 6.912e-002 8.899e-005 
1.282e-004 5.654e+006 7.339e+011 1.000e+000 6.882e-002 8.904e-005 
1.282e-004 5.650e+006 7.348e+011 1.000e+000 6.682e-002 8.912e-005 
1.283e-004 5.625e+006 7.350e+011 1.000e+000 6.776e-002 8.935e-005 
1.283e-004 5.601e+006 7.365e+011 1.000e+000 6.682e-002 8.956e-005 
1.284e-004 5.594e+006 7.316e+011 1.000e+000 7.001e-002 8.966e-005 
1.284e-004 5.590e+006 7.341e+011 1.000e+000 6.519e-002 8.973e-005 
1.285e-004 5.580e+006 7.324e+011 1.000e+000 6.962e-002 8.985e-005 
1.285e-004 5.569e+006 7.327e+011 1.000e+000 6.727e-002 8.998e-005 
1.286e-004 5.555e+006 7.343e+011 1.000e+000 6.895e-002 9.013e-005 
1.286e-004 5.539e+006 7.319e+011 1.000e+000 6.999e-002 9.029e-005 
1.287e-004 5.532e+006 7.317e+011 1.000e+000 6.686e-002 9.039e-005 
1.287e-004 5.530e+006 7.334e+011 1.000e+000 6.698e-002 9.045e-005 
1.288e-004 5.526e+006 7.334e+011 1.000e+000 7.072e-002 9.053e-005 
1.288e-004 5.516e+006 7.345e+011 1.000e+000 7.332e-002 9.065e-005 
1.289e-004 5.489e+006 7.356e+011 1.000e+000 6.592e-002 9.089e-005 
1.289e-004 5.492e+006 7.341e+011 1.000e+000 7.170e-002 9.092e-005 
1.290e-004 5.459e+006 7.343e+011 1.000e+000 6.810e-002 9.119e-005 
1.290e-004 5.446e+006 7.318e+011 1.000e+000 6.997e-002 9.133e-005 
1.290e-004 5.429e+006 7.349e+011 1.000e+000 7.045e-002 9.150e-005 
1.291e-004 5.410e+006 7.348e+011 1.000e+000 7.120e-002 9.168e-005 
1.291e-004 5.403e+006 7.359e+011 1.000e+000 7.090e-002 9.178e-005 
1.292e-004 5.403e+006 7.337e+011 1.000e+000 7.405e-002 9.183e-005 
1.292e-004 5.411e+006 7.367e+011 1.000e+000 6.984e-002 9.183e-005 
1.293e-004 5.391e+006 7.364e+011 1.000e+000 7.049e-002 9.201e-005 
1.293e-004 5.371e+006 7.378e+011 1.000e+000 7.278e-002 9.220e-005 
1.294e-004 5.381e+006 7.374e+011 1.000e+000 6.729e-002 9.218e-005 
1.294e-004 5.362e+006 7.350e+011 1.000e+000 6.893e-002 9.236e-005 
1.295e-004 5.339e+006 7.351e+011 1.000e+000 6.872e-002 9.257e-005 
1.295e-004 5.321e+006 7.355e+011 1.000e+000 7.063e-002 9.275e-005 
1.296e-004 5.298e+006 7.364e+011 1.000e+000 7.272e-002 9.296e-005 
1.296e-004 5.270e+006 7.342e+011 1.000e+000 6.738e-002 9.320e-005 
1.297e-004 5.282e+006 7.369e+011 1.000e+000 7.111e-002 9.317e-005 
1.297e-004 5.258e+006 7.371e+011 1.000e+000 7.187e-002 9.338e-005 
1.298e-004 5.253e+006 7.374e+011 1.000e+000 6.624e-002 9.347e-005 
1.298e-004 5.247e+006 7.372e+011 1.000e+000 7.098e-002 9.356e-005 
1.299e-004 5.237e+006 7.343e+011 1.000e+000 6.913e-002 9.368e-005 
1.299e-004 5.224e+006 7.370e+011 1.000e+000 6.967e-002 9.381e-005 
1.300e-004 5.189e+006 7.329e+011 1.000e+000 6.977e-002 9.411e-005 
1.301e-004 5.170e+006 7.339e+011 1.000e+000 7.298e-002 9.429e-005 
1.301e-004 5.147e+006 7.365e+011 1.000e+000 6.601e-002 9.450e-005 
1.302e-004 5.148e+006 7.343e+011 1.000e+000 6.901e-002 9.455e-005 
1.302e-004 5.129e+006 7.340e+011 1.000e+000 7.169e-002 9.472e-005 
1.303e-004 5.128e+006 7.328e+011 1.000e+000 6.840e-002 9.478e-005 
1.303e-004 5.107e+006 7.360e+011 1.000e+000 7.093e-002 9.498e-005 
1.304e-004 5.102e+006 7.358e+011 1.000e+000 6.761e-002 9.506e-005 
1.304e-004 5.089e+006 7.357e+011 1.000e+000 6.978e-002 9.520e-005 
1.305e-004 5.068e+006 7.373e+011 1.000e+000 7.052e-002 9.540e-005 
1.305e-004 5.066e+006 7.359e+011 1.000e+000 6.839e-002 9.546e-005 
1.306e-004 5.061e+006 7.336e+011 1.000e+000 6.642e-002 9.554e-005 
1.306e-004 5.050e+006 7.344e+011 1.000e+000 7.130e-002 9.567e-005 
1.307e-004 5.033e+006 7.341e+011 1.000e+000 6.969e-002 9.584e-005 
1.307e-004 5.016e+006 7.363e+011 1.000e+000 6.426e-002 9.600e-005 
1.308e-004 5.003e+006 7.380e+011 1.000e+000 6.980e-002 9.615e-005 
1.308e-004 4.989e+006 7.362e+011 1.000e+000 7.030e-002 9.629e-005 
1.309e-004 4.985e+006 7.343e+011 1.000e+000 6.652e-002 9.637e-005 
1.309e-004 4.981e+006 7.335e+011 1.000e+000 6.825e-002 9.644e-005 
1.309e-004 4.981e+006 7.360e+011 1.000e+000 6.784e-002 9.650e-005 
1.310e-004 5.014e+006 7.375e+011 1.000e+000 6.699e-002 9.632e-005 
1.310e-004 5.019e+006 7.352e+011 1.000e+000 6.886e-002 9.633e-005 
1.311e-004 5.020e+006 7.359e+011 1.000e+000 6.567e-002 9.638e-005 
1.311e-004 5.015e+006 7.322e+011 1.000e+000 6.846e-002 9.646e-005 
1.312e-004 5.008e+006 7.302e+011 1.000e+000 7.320e-002 9.656e-005 
1.312e-004 5.004e+006 7.322e+011 1.000e+000 6.873e-002 9.664e-005 
1.313e-004 4.970e+006 7.353e+011 1.000e+000 6.973e-002 9.692e-005 
1.313e-004 4.964e+006 7.322e+011 1.000e+000 6.504e-002 9.702e-005 
1.314e-004 4.951e+006 7.290e+011 1.000e+000 7.357e-002 9.715e-005 
1.314e-004 4.951e+006 7.325e+011 1.000e+000 6.542e-002 9.720e-005 
1.315e-004 4.918e+006 7.318e+011 1.000e+000 6.742e-002 9.748e-005 
1.315e-004 4.911e+006 7.336e+011 1.000e+000 7.044e-002 9.758e-005 
1.316e-004 4.889e+006 7.323e+011 1.000e+000 7.370e-002 9.778e-005 
1.316e-004 4.867e+006 7.323e+011 1.000e+000 7.190e-002 9.798e-005 
1.317e-004 4.859e+006 7.319e+011 1.000e+000 7.140e-002 9.809e-005 
1.317e-004 4.870e+006 7.335e+011 1.000e+000 7.024e-002 9.806e-005 
1.318e-004 4.877e+006 7.298e+011 1.000e+000 7.802e-002 9.807e-005 
1.318e-004 4.826e+006 7.335e+011 1.000e+000 7.233e-002 9.847e-005 
1.319e-004 4.806e+006 7.305e+011 1.000e+000 7.832e-002 9.865e-005 
1.320e-004 4.815e+006 7.332e+011 1.000e+000 7.103e-002 9.865e-005 
1.320e-004 4.819e+006 7.367e+011 1.000e+000 7.342e-002 9.867e-005 
1.321e-004 4.807e+006 7.340e+011 1.000e+000 7.294e-002 9.880e-005 
1.321e-004 4.780e+006 7.322e+011 1.000e+000 7.214e-002 9.904e-005 
1.322e-004 4.771e+006 7.319e+011 1.000e+000 6.972e-002 9.915e-005 
1.322e-004 4.754e+006 7.337e+011 1.000e+000 7.273e-002 9.932e-005 
1.323e-004 4.744e+006 7.347e+011 1.000e+000 6.997e-002 9.943e-005 
1.323e-004 4.751e+006 7.344e+011 1.000e+000 7.028e-002 9.944e-005 
1.324e-004 4.759e+006 7.323e+011 1.000e+000 7.528e-002 9.943e-005 
1.324e-004 4.759e+006 7.309e+011 1.000e+000 7.377e-002 9.948e-005 
1.325e-004 4.728e+006 7.331e+011 1.000e+000 7.130e-002 9.975e-005 
1.325e-004 4.727e+006 7.333e+011 1.000e+000 6.866e-002 9.981e-005 
1.326e-004 4.725e+006 7.321e+011 1.000e+000 7.084e-002 9.987e-005 
1.326e-004 4.695e+006 7.332e+011 1.000e+000 6.533e-002 1.001e-004 
1.327e-004 4.683e+006 7.355e+011 1.000e+000 7.075e-002 1.003e-004 
 
