# Supplementary material for: Strain rate dependency of dislocation plasticity
Source: Nat Commun. 2021 Mar 23;12:1845. doi: 10.1038/s41467-021-21939-1 (PMC7988163; doi:10.1038/s41467-021-21939-1)
Supplement: Supplementary file 3 — Supplementary Data 1 [file 41467_2021_21939_MOESM3_ESM.zip › Supplementary Data 1/DDDSimulationSet3/StrainRate=1e1s-1/InitialDislocationDensity=1.1e11m-2.dat]

#strain(1), stress(Pa), dislocation density(m-2), strain rate(s-1), mean dislocation velocity(km/s), plastic strain(1)
6.905e-007 9.550e+004 1.038e+011 1.000e+001 1.162e-002 2.931e-008 
1.382e-006 1.882e+005 1.038e+011 1.000e+001 1.151e-002 7.905e-008 
2.073e-006 2.788e+005 1.038e+011 1.000e+001 1.162e-002 1.436e-007 
2.764e-006 3.699e+005 1.038e+011 1.000e+001 1.169e-002 2.052e-007 
3.455e-006 4.596e+005 1.038e+011 1.000e+001 1.121e-002 2.754e-007 
4.147e-006 5.495e+005 1.039e+011 1.000e+001 1.125e-002 3.452e-007 
4.838e-006 6.385e+005 1.040e+011 1.000e+001 1.125e-002 4.209e-007 
5.529e-006 7.276e+005 1.039e+011 1.000e+001 1.108e-002 4.955e-007 
6.220e-006 8.156e+005 1.041e+011 1.000e+001 1.103e-002 5.781e-007 
6.911e-006 9.034e+005 1.041e+011 1.000e+001 1.133e-002 6.622e-007 
7.603e-006 9.894e+005 1.041e+011 1.000e+001 1.119e-002 7.583e-007 
8.294e-006 1.078e+006 1.040e+011 1.000e+001 1.203e-002 8.370e-007 
8.985e-006 1.168e+006 1.039e+011 1.000e+001 1.177e-002 9.057e-007 
9.676e-006 1.257e+006 1.038e+011 1.000e+001 1.274e-002 9.821e-007 
1.037e-005 1.346e+006 1.038e+011 1.000e+001 1.219e-002 1.058e-006 
1.106e-005 1.435e+006 1.038e+011 1.000e+001 1.300e-002 1.132e-006 
1.175e-005 1.526e+006 1.038e+011 1.000e+001 1.292e-002 1.195e-006 
1.244e-005 1.615e+006 1.039e+011 1.000e+001 1.188e-002 1.272e-006 
1.313e-005 1.704e+006 1.040e+011 1.000e+001 1.110e-002 1.346e-006 
1.382e-005 1.793e+006 1.041e+011 1.000e+001 1.104e-002 1.421e-006 
1.451e-005 1.881e+006 1.042e+011 1.000e+001 1.136e-002 1.503e-006 
1.521e-005 1.970e+006 1.042e+011 1.000e+001 1.114e-002 1.582e-006 
1.590e-005 2.057e+006 1.043e+011 1.000e+001 1.062e-002 1.666e-006 
1.659e-005 2.146e+006 1.044e+011 1.000e+001 1.084e-002 1.746e-006 
1.728e-005 2.234e+006 1.045e+011 1.000e+001 1.087e-002 1.827e-006 
1.797e-005 2.321e+006 1.046e+011 1.000e+001 1.088e-002 1.914e-006 
1.866e-005 2.409e+006 1.047e+011 1.000e+001 1.064e-002 2.001e-006 
1.935e-005 2.497e+006 1.047e+011 1.000e+001 1.070e-002 2.084e-006 
2.004e-005 2.584e+006 1.048e+011 1.000e+001 1.014e-002 2.172e-006 
2.074e-005 2.672e+006 1.048e+011 1.000e+001 1.015e-002 2.253e-006 
2.143e-005 2.761e+006 1.049e+011 1.000e+001 1.008e-002 2.332e-006 
2.212e-005 2.849e+006 1.050e+011 1.000e+001 1.102e-002 2.414e-006 
2.281e-005 2.934e+006 1.051e+011 1.000e+001 1.169e-002 2.514e-006 
2.350e-005 3.021e+006 1.053e+011 1.000e+001 1.059e-002 2.605e-006 
2.419e-005 3.108e+006 1.054e+011 1.000e+001 1.093e-002 2.695e-006 
2.488e-005 3.195e+006 1.055e+011 1.000e+001 1.031e-002 2.783e-006 
2.557e-005 3.283e+006 1.055e+011 1.000e+001 1.059e-002 2.869e-006 
2.626e-005 3.370e+006 1.056e+011 1.000e+001 9.900e-003 2.957e-006 
2.696e-005 3.458e+006 1.057e+011 1.000e+001 9.877e-003 3.038e-006 
2.765e-005 3.546e+006 1.058e+011 1.000e+001 1.046e-002 3.122e-006 
2.834e-005 3.632e+006 1.059e+011 1.000e+001 1.104e-002 3.215e-006 
2.903e-005 3.721e+006 1.059e+011 1.000e+001 1.113e-002 3.292e-006 
2.972e-005 3.810e+006 1.060e+011 1.000e+001 1.081e-002 3.370e-006 
3.041e-005 3.896e+006 1.060e+011 1.000e+001 1.112e-002 3.461e-006 
3.110e-005 3.984e+006 1.060e+011 1.000e+001 1.123e-002 3.548e-006 
3.179e-005 4.072e+006 1.061e+011 1.000e+001 1.083e-002 3.628e-006 
3.249e-005 4.160e+006 1.061e+011 1.000e+001 1.129e-002 3.712e-006 
3.318e-005 4.246e+006 1.062e+011 1.000e+001 1.096e-002 3.809e-006 
3.387e-005 4.333e+006 1.062e+011 1.000e+001 1.104e-002 3.897e-006 
3.456e-005 4.420e+006 1.064e+011 1.000e+001 1.088e-002 3.986e-006 
3.525e-005 4.506e+006 1.063e+011 1.000e+001 1.141e-002 4.083e-006 
3.594e-005 4.590e+006 1.064e+011 1.000e+001 1.157e-002 4.191e-006 
3.663e-005 4.674e+006 1.065e+011 1.000e+001 1.158e-002 4.305e-006 
3.732e-005 4.755e+006 1.066e+011 1.000e+001 1.146e-002 4.435e-006 
3.802e-005 4.842e+006 1.063e+011 1.000e+001 1.193e-002 4.523e-006 
3.871e-005 4.921e+006 1.065e+011 1.000e+001 1.155e-002 4.670e-006 
3.940e-005 4.993e+006 1.066e+011 1.000e+001 1.150e-002 4.861e-006 
4.009e-005 5.060e+006 1.069e+011 1.000e+001 1.256e-002 5.093e-006 
4.078e-005 5.127e+006 1.071e+011 1.000e+001 1.190e-002 5.317e-006 
4.147e-005 5.161e+006 1.073e+011 1.000e+001 1.468e-002 5.771e-006 
4.216e-005 5.191e+006 1.077e+011 1.000e+001 1.323e-002 6.255e-006 
4.285e-005 5.228e+006 1.080e+011 1.000e+001 1.398e-002 6.694e-006 
4.354e-005 5.268e+006 1.084e+011 1.000e+001 1.330e-002 7.110e-006 
4.424e-005 5.292e+006 1.085e+011 1.000e+001 1.206e-002 7.632e-006 
4.493e-005 5.274e+006 1.085e+011 1.000e+001 1.393e-002 8.449e-006 
4.562e-005 5.259e+006 1.086e+011 1.000e+001 1.310e-002 9.245e-006 
4.631e-005 5.159e+006 1.100e+011 1.000e+001 1.514e-002 1.063e-005 
4.700e-005 5.065e+006 1.111e+011 1.000e+001 1.621e-002 1.197e-005 
4.769e-005 4.944e+006 1.095e+011 1.000e+001 1.724e-002 1.349e-005 
4.838e-005 4.892e+006 1.062e+011 1.000e+001 1.577e-002 1.455e-005 
4.907e-005 4.856e+006 1.057e+011 1.000e+001 1.493e-002 1.548e-005 
4.977e-005 4.833e+006 1.061e+011 1.000e+001 1.365e-002 1.634e-005 
5.046e-005 4.834e+006 1.064e+011 1.000e+001 1.368e-002 1.702e-005 
5.115e-005 4.844e+006 1.069e+011 1.000e+001 1.284e-002 1.764e-005 
5.184e-005 4.901e+006 1.067e+011 1.000e+001 1.409e-002 1.794e-005 
5.253e-005 4.952e+006 1.065e+011 1.000e+001 1.420e-002 1.828e-005 
5.322e-005 5.014e+006 1.066e+011 1.000e+001 1.299e-002 1.854e-005 
5.391e-005 5.072e+006 1.067e+011 1.000e+001 1.244e-002 1.883e-005 
5.460e-005 5.140e+006 1.069e+011 1.000e+001 1.290e-002 1.905e-005 
5.530e-005 5.217e+006 1.069e+011 1.000e+001 1.336e-002 1.921e-005 
5.599e-005 5.299e+006 1.069e+011 1.000e+001 1.264e-002 1.934e-005 
5.668e-005 5.376e+006 1.069e+011 1.000e+001 1.284e-002 1.950e-005 
5.737e-005 5.416e+006 1.074e+011 1.000e+001 1.343e-002 1.991e-005 
5.806e-005 5.453e+006 1.081e+011 1.000e+001 1.367e-002 2.035e-005 
5.875e-005 5.489e+006 1.089e+011 1.000e+001 1.495e-002 2.078e-005 
5.944e-005 5.547e+006 1.094e+011 1.000e+001 1.340e-002 2.107e-005 
6.013e-005 5.619e+006 1.096e+011 1.000e+001 1.166e-002 2.127e-005 
6.082e-005 5.699e+006 1.097e+011 1.000e+001 1.198e-002 2.140e-005 
6.152e-005 5.785e+006 1.098e+011 1.000e+001 1.106e-002 2.150e-005 
6.221e-005 5.869e+006 1.098e+011 1.000e+001 1.097e-002 2.161e-005 
6.290e-005 5.948e+006 1.100e+011 1.000e+001 1.132e-002 2.176e-005 
6.359e-005 6.028e+006 1.102e+011 1.000e+001 1.135e-002 2.190e-005 
6.428e-005 6.108e+006 1.103e+011 1.000e+001 1.107e-002 2.203e-005 
6.497e-005 6.186e+006 1.105e+011 1.000e+001 1.132e-002 2.219e-005 
6.566e-005 6.245e+006 1.109e+011 1.000e+001 1.353e-002 2.247e-005 
6.635e-005 6.286e+006 1.112e+011 1.000e+001 1.216e-002 2.287e-005 
6.705e-005 6.298e+006 1.113e+011 1.000e+001 1.225e-002 2.349e-005 
6.774e-005 6.196e+006 1.091e+011 1.000e+001 1.195e-002 2.488e-005 
6.843e-005 6.094e+006 1.093e+011 1.000e+001 1.215e-002 2.628e-005 
6.912e-005 5.973e+006 1.098e+011 1.000e+001 1.361e-002 2.781e-005 
6.981e-005 5.794e+006 1.088e+011 1.000e+001 1.858e-002 2.974e-005 
7.050e-005 5.565e+006 1.088e+011 1.000e+001 1.575e-002 3.201e-005 
7.119e-005 5.447e+006 1.090e+011 1.000e+001 1.413e-002 3.352e-005 
7.188e-005 5.332e+006 1.090e+011 1.000e+001 1.448e-002 3.500e-005 
7.258e-005 5.176e+006 1.092e+011 1.000e+001 1.889e-002 3.677e-005 
7.327e-005 5.152e+006 1.097e+011 1.000e+001 1.723e-002 3.763e-005 
7.396e-005 5.098e+006 1.095e+011 1.000e+001 1.548e-002 3.870e-005 
7.465e-005 5.018e+006 1.096e+011 1.000e+001 1.607e-002 3.994e-005 
7.534e-005 4.923e+006 1.096e+011 1.000e+001 1.540e-002 4.129e-005 
7.603e-005 4.760e+006 1.095e+011 1.000e+001 1.507e-002 4.311e-005 
7.672e-005 4.588e+006 1.097e+011 1.000e+001 1.720e-002 4.499e-005 
7.741e-005 4.570e+006 1.099e+011 1.000e+001 1.511e-002 4.580e-005 
7.810e-005 4.576e+006 1.101e+011 1.000e+001 1.687e-002 4.645e-005 
7.880e-005 4.540e+006 1.102e+011 1.000e+001 1.543e-002 4.739e-005 
7.949e-005 4.431e+006 1.095e+011 1.000e+001 1.486e-002 4.884e-005 
8.018e-005 4.333e+006 1.082e+011 1.000e+001 1.505e-002 5.021e-005 
8.087e-005 4.322e+006 1.084e+011 1.000e+001 1.295e-002 5.097e-005 
8.156e-005 4.376e+006 1.087e+011 1.000e+001 1.400e-002 5.129e-005 
8.225e-005 4.451e+006 1.087e+011 1.000e+001 1.294e-002 5.146e-005 
8.294e-005 4.433e+006 1.065e+011 1.000e+001 1.502e-002 5.228e-005 
8.363e-005 4.440e+006 1.070e+011 1.000e+001 1.455e-002 5.292e-005 
8.433e-005 4.498e+006 1.069e+011 1.000e+001 1.418e-002 5.321e-005 
8.502e-005 4.557e+006 1.071e+011 1.000e+001 1.400e-002 5.349e-005 
8.571e-005 4.624e+006 1.071e+011 1.000e+001 1.347e-002 5.373e-005 
8.640e-005 4.682e+006 1.068e+011 1.000e+001 1.345e-002 5.402e-005 
8.709e-005 4.741e+006 1.068e+011 1.000e+001 1.338e-002 5.430e-005 
8.778e-005 4.793e+006 1.070e+011 1.000e+001 1.234e-002 5.463e-005 
8.847e-005 4.837e+006 1.072e+011 1.000e+001 1.217e-002 5.502e-005 
8.916e-005 4.869e+006 1.076e+011 1.000e+001 1.145e-002 5.548e-005 
8.986e-005 4.879e+006 1.078e+011 1.000e+001 1.079e-002 5.611e-005 
9.055e-005 4.868e+006 1.085e+011 1.000e+001 1.188e-002 5.687e-005 
9.124e-005 4.856e+006 1.089e+011 1.000e+001 1.274e-002 5.765e-005 
9.193e-005 4.822e+006 1.095e+011 1.000e+001 1.319e-002 5.857e-005 
9.262e-005 4.811e+006 1.100e+011 1.000e+001 1.447e-002 5.934e-005 
9.331e-005 4.838e+006 1.103e+011 1.000e+001 1.558e-002 5.985e-005 
9.400e-005 4.796e+006 1.109e+011 1.000e+001 1.617e-002 6.083e-005 
9.469e-005 4.748e+006 1.115e+011 1.000e+001 1.505e-002 6.185e-005 
9.538e-005 4.689e+006 1.110e+011 1.000e+001 1.531e-002 6.295e-005 
9.608e-005 4.536e+006 1.100e+011 1.000e+001 1.734e-002 6.470e-005 
9.677e-005 4.416e+006 1.098e+011 1.000e+001 1.855e-002 6.622e-005 
9.746e-005 4.292e+006 1.088e+011 1.000e+001 1.640e-002 6.777e-005 
9.815e-005 4.101e+006 1.084e+011 1.000e+001 2.026e-002 6.978e-005 
9.884e-005 3.950e+006 1.095e+011 1.000e+001 4.419e-002 7.152e-005 
9.953e-005 3.897e+006 1.098e+011 1.000e+001 4.662e-002 7.258e-005 
1.002e-004 3.781e+006 1.100e+011 1.000e+001 5.197e-002 7.407e-005 
1.009e-004 3.691e+006 1.095e+011 1.000e+001 5.333e-002 7.539e-005 
1.016e-004 3.619e+006 1.096e+011 1.000e+001 4.932e-002 7.658e-005 
1.023e-004 3.613e+006 1.099e+011 1.000e+001 5.026e-002 7.730e-005 
1.030e-004 3.618e+006 1.099e+011 1.000e+001 5.062e-002 7.796e-005 
1.037e-004 3.601e+006 1.099e+011 1.000e+001 5.046e-002 7.877e-005 
1.044e-004 3.595e+006 1.096e+011 1.000e+001 5.507e-002 7.950e-005 
1.051e-004 3.600e+006 1.097e+011 1.000e+001 5.838e-002 8.016e-005 
1.058e-004 3.620e+006 1.097e+011 1.000e+001 5.886e-002 8.071e-005 
1.064e-004 3.645e+006 1.102e+011 1.000e+001 5.978e-002 8.123e-005 
1.071e-004 3.711e+006 1.105e+011 1.000e+001 5.980e-002 8.147e-005 
1.078e-004 3.787e+006 1.106e+011 1.000e+001 5.957e-002 8.163e-005 
1.085e-004 3.865e+006 1.109e+011 1.000e+001 5.974e-002 8.178e-005 
1.092e-004 3.947e+006 1.110e+011 1.000e+001 5.569e-002 8.191e-005 
1.099e-004 4.031e+006 1.111e+011 1.000e+001 5.468e-002 8.202e-005 
1.106e-004 4.115e+006 1.111e+011 1.000e+001 5.231e-002 8.213e-005 
1.113e-004 4.199e+006 1.111e+011 1.000e+001 5.388e-002 8.224e-005 
1.120e-004 4.279e+006 1.112e+011 1.000e+001 5.590e-002 8.237e-005 
1.127e-004 4.355e+006 1.112e+011 1.000e+001 5.207e-002 8.254e-005 
1.134e-004 4.427e+006 1.115e+011 1.000e+001 5.106e-002 8.273e-005 
1.140e-004 4.486e+006 1.116e+011 1.000e+001 5.201e-002 8.302e-005 
1.147e-004 4.544e+006 1.120e+011 1.000e+001 5.046e-002 8.331e-005 
1.154e-004 4.600e+006 1.124e+011 1.000e+001 5.236e-002 8.361e-005 
1.161e-004 4.650e+006 1.127e+011 1.000e+001 5.204e-002 8.395e-005 
1.168e-004 4.700e+006 1.130e+011 1.000e+001 5.715e-002 8.430e-005 
1.175e-004 4.754e+006 1.133e+011 1.000e+001 5.493e-002 8.462e-005 
1.182e-004 4.833e+006 1.133e+011 1.000e+001 5.378e-002 8.476e-005 
1.189e-004 4.916e+006 1.132e+011 1.000e+001 5.468e-002 8.488e-005 
1.196e-004 4.995e+006 1.133e+011 1.000e+001 5.394e-002 8.503e-005 
1.203e-004 5.068e+006 1.133e+011 1.000e+001 5.392e-002 8.521e-005 
1.210e-004 5.122e+006 1.135e+011 1.000e+001 5.294e-002 8.553e-005 
1.217e-004 5.156e+006 1.136e+011 1.000e+001 5.381e-002 8.599e-005 
1.223e-004 5.168e+006 1.133e+011 1.000e+001 5.408e-002 8.659e-005 
1.230e-004 5.215e+006 1.134e+011 1.000e+001 5.054e-002 8.696e-005 
1.237e-004 5.278e+006 1.136e+011 1.000e+001 5.338e-002 8.722e-005 
1.244e-004 5.337e+006 1.140e+011 1.000e+001 5.453e-002 8.750e-005 
1.251e-004 5.412e+006 1.143e+011 1.000e+001 5.277e-002 8.767e-005 
1.258e-004 5.489e+006 1.144e+011 1.000e+001 5.135e-002 8.783e-005 
1.265e-004 5.566e+006 1.145e+011 1.000e+001 5.155e-002 8.799e-005 
1.272e-004 5.641e+006 1.145e+011 1.000e+001 4.807e-002 8.816e-005 
1.279e-004 5.708e+006 1.109e+011 1.000e+001 2.082e-002 8.839e-005 
1.286e-004 5.762e+006 1.114e+011 1.000e+001 2.365e-002 8.871e-005 
1.293e-004 5.835e+006 1.116e+011 1.000e+001 2.128e-002 8.889e-005 
1.299e-004 5.917e+006 1.118e+011 1.000e+001 2.004e-002 8.902e-005 
1.306e-004 5.999e+006 1.119e+011 1.000e+001 1.981e-002 8.914e-005 
1.313e-004 6.079e+006 1.120e+011 1.000e+001 1.922e-002 8.928e-005 
1.320e-004 6.159e+006 1.122e+011 1.000e+001 1.940e-002 8.942e-005 
1.327e-004 6.229e+006 1.118e+011 1.000e+001 2.003e-002 8.962e-005 
1.334e-004 6.298e+006 1.121e+011 1.000e+001 1.936e-002 8.984e-005 
1.341e-004 6.358e+006 1.120e+011 1.000e+001 1.856e-002 9.012e-005 
1.348e-004 6.347e+006 1.103e+011 1.000e+001 2.221e-002 9.088e-005 
1.355e-004 6.295e+006 1.097e+011 1.000e+001 2.325e-002 9.193e-005 
1.362e-004 6.237e+006 1.101e+011 1.000e+001 2.310e-002 9.303e-005 
1.369e-004 6.117e+006 1.100e+011 1.000e+001 2.375e-002 9.455e-005 
1.375e-004 6.019e+006 1.095e+011 1.000e+001 2.256e-002 9.591e-005 
1.382e-004 5.951e+006 1.086e+011 1.000e+001 2.048e-002 9.708e-005 
1.389e-004 5.712e+006 1.082e+011 1.000e+001 2.268e-002 9.942e-005 
1.396e-004 5.416e+006 1.067e+011 1.000e+001 2.228e-002 1.022e-004 
1.403e-004 5.262e+006 1.067e+011 1.000e+001 2.157e-002 1.039e-004 
1.410e-004 5.087e+006 1.062e+011 1.000e+001 1.931e-002 1.058e-004 
1.417e-004 4.895e+006 1.059e+011 1.000e+001 2.013e-002 1.078e-004 
1.424e-004 4.770e+006 1.060e+011 1.000e+001 1.833e-002 1.094e-004 
1.431e-004 4.652e+006 1.062e+011 1.000e+001 1.641e-002 1.109e-004 
1.438e-004 4.553e+006 1.057e+011 1.000e+001 1.798e-002 1.123e-004 
1.445e-004 4.427e+006 1.058e+011 1.000e+001 2.179e-002 1.138e-004 
1.452e-004 4.382e+006 1.061e+011 1.000e+001 1.898e-002 1.148e-004 
1.458e-004 4.272e+006 1.059e+011 1.000e+001 1.841e-002 1.163e-004 
1.465e-004 4.198e+006 1.059e+011 1.000e+001 1.801e-002 1.175e-004 
1.472e-004 4.159e+006 1.062e+011 1.000e+001 1.779e-002 1.185e-004 
1.479e-004 4.153e+006 1.059e+011 1.000e+001 1.940e-002 1.192e-004 
1.486e-004 4.184e+006 1.061e+011 1.000e+001 1.727e-002 1.197e-004 
1.493e-004 4.193e+006 1.061e+011 1.000e+001 1.731e-002 1.203e-004 
1.500e-004 4.193e+006 1.063e+011 1.000e+001 1.587e-002 1.210e-004 
1.507e-004 4.184e+006 1.062e+011 1.000e+001 1.608e-002 1.217e-004 
1.514e-004 4.130e+006 1.455e+011 1.000e+001 1.572e-001 1.228e-004  
1.515e-004 3.475e+006 1.027e+011 1.000e+001 6.751e-003 1.275e-004 
1.516e-004 3.445e+006 1.028e+011 1.000e+001 6.508e-003 1.278e-004 
1.517e-004 3.420e+006 1.027e+011 1.000e+001 7.326e-003 1.281e-004 
1.519e-004 3.407e+006 1.027e+011 1.000e+001 6.968e-003 1.283e-004 
1.520e-004 3.402e+006 1.026e+011 1.000e+001 6.339e-003 1.285e-004 
1.521e-004 3.405e+006 1.026e+011 1.000e+001 6.052e-003 1.286e-004 
1.522e-004 3.411e+006 1.026e+011 1.000e+001 5.975e-003 1.286e-004 
1.524e-004 3.419e+006 1.025e+011 1.000e+001 4.475e-003 1.287e-004 
1.525e-004 3.426e+006 1.025e+011 1.000e+001 4.437e-003 1.288e-004 
1.526e-004 3.432e+006 1.025e+011 1.000e+001 4.475e-003 1.289e-004 
1.527e-004 3.437e+006 1.026e+011 1.000e+001 4.486e-003 1.290e-004 
1.529e-004 3.437e+006 1.026e+011 1.000e+001 4.570e-003 1.291e-004 
1.530e-004 3.439e+006 1.027e+011 1.000e+001 4.972e-003 1.292e-004 
1.531e-004 3.445e+006 1.027e+011 1.000e+001 4.715e-003 1.293e-004 
1.532e-004 3.455e+006 1.027e+011 1.000e+001 4.559e-003 1.293e-004 
1.534e-004 3.467e+006 1.028e+011 1.000e+001 4.501e-003 1.294e-004 
1.535e-004 3.481e+006 1.028e+011 1.000e+001 4.352e-003 1.294e-004 
1.536e-004 3.486e+006 1.026e+011 1.000e+001 5.008e-003 1.295e-004 
1.537e-004 3.486e+006 1.026e+011 1.000e+001 5.139e-003 1.296e-004 
1.539e-004 3.490e+006 1.026e+011 1.000e+001 5.082e-003 1.297e-004 
1.540e-004 3.495e+006 1.026e+011 1.000e+001 5.109e-003 1.298e-004 
1.541e-004 3.502e+006 1.026e+011 1.000e+001 5.165e-003 1.299e-004 
1.542e-004 3.511e+006 1.026e+011 1.000e+001 7.949e-003 1.300e-004 
1.544e-004 3.521e+006 1.026e+011 1.000e+001 1.043e-002 1.300e-004 
1.545e-004 3.531e+006 1.025e+011 1.000e+001 9.727e-003 1.301e-004 
1.546e-004 3.541e+006 1.025e+011 1.000e+001 1.010e-002 1.301e-004 
1.547e-004 3.551e+006 1.025e+011 1.000e+001 1.164e-002 1.302e-004 
1.549e-004 3.559e+006 1.025e+011 1.000e+001 1.141e-002 1.302e-004 
1.550e-004 3.568e+006 1.025e+011 1.000e+001 1.158e-002 1.303e-004 
1.551e-004 3.575e+006 1.025e+011 1.000e+001 1.196e-002 1.304e-004 
1.552e-004 3.582e+006 1.025e+011 1.000e+001 1.134e-002 1.305e-004 
1.554e-004 3.588e+006 1.025e+011 1.000e+001 1.121e-002 1.305e-004 
1.555e-004 3.594e+006 1.025e+011 1.000e+001 9.404e-003 1.306e-004 
1.556e-004 3.599e+006 1.025e+011 1.000e+001 8.688e-003 1.307e-004 
1.557e-004 3.602e+006 1.025e+011 1.000e+001 7.903e-003 1.308e-004 
1.559e-004 3.605e+006 1.024e+011 1.000e+001 5.885e-003 1.309e-004 
1.560e-004 3.605e+006 1.024e+011 1.000e+001 5.679e-003 1.311e-004 
1.561e-004 3.604e+006 1.024e+011 1.000e+001 5.605e-003 1.312e-004 
1.562e-004 3.604e+006 1.024e+011 1.000e+001 5.909e-003 1.313e-004 
1.564e-004 3.604e+006 1.025e+011 1.000e+001 5.800e-003 1.314e-004 
1.565e-004 3.606e+006 1.025e+011 1.000e+001 5.909e-003 1.315e-004 
1.566e-004 3.609e+006 1.026e+011 1.000e+001 5.858e-003 1.316e-004 
1.567e-004 3.614e+006 1.026e+011 1.000e+001 5.947e-003 1.317e-004 
1.569e-004 3.620e+006 1.026e+011 1.000e+001 5.812e-003 1.318e-004 
1.570e-004 3.627e+006 1.027e+011 1.000e+001 5.744e-003 1.319e-004 
1.571e-004 3.635e+006 1.027e+011 1.000e+001 5.624e-003 1.320e-004 
1.572e-004 3.645e+006 1.027e+011 1.000e+001 5.674e-003 1.320e-004 
1.574e-004 3.655e+006 1.028e+011 1.000e+001 5.505e-003 1.321e-004 
1.575e-004 3.666e+006 1.028e+011 1.000e+001 5.409e-003 1.321e-004 
1.576e-004 3.677e+006 1.028e+011 1.000e+001 5.515e-003 1.322e-004 
1.577e-004 3.688e+006 1.028e+011 1.000e+001 5.416e-003 1.322e-004 
1.579e-004 3.699e+006 1.029e+011 1.000e+001 5.746e-003 1.323e-004 
1.580e-004 3.710e+006 1.029e+011 1.000e+001 5.585e-003 1.323e-004 
1.581e-004 3.723e+006 1.029e+011 1.000e+001 5.683e-003 1.324e-004 
1.582e-004 3.734e+006 1.028e+011 1.000e+001 6.215e-003 1.324e-004 
1.584e-004 3.745e+006 1.029e+011 1.000e+001 5.380e-003 1.325e-004 
1.585e-004 3.758e+006 1.029e+011 1.000e+001 5.145e-003 1.325e-004 
1.586e-004 3.772e+006 1.029e+011 1.000e+001 5.546e-003 1.325e-004 
1.587e-004 3.786e+006 1.029e+011 1.000e+001 5.484e-003 1.326e-004 
1.589e-004 3.800e+006 1.030e+011 1.000e+001 5.767e-003 1.326e-004 
1.590e-004 3.815e+006 1.030e+011 1.000e+001 5.428e-003 1.326e-004 
1.591e-004 3.829e+006 1.030e+011 1.000e+001 5.408e-003 1.326e-004 
1.592e-004 3.844e+006 1.030e+011 1.000e+001 5.598e-003 1.326e-004 
1.594e-004 3.859e+006 1.031e+011 1.000e+001 5.147e-003 1.327e-004 
1.595e-004 3.874e+006 1.031e+011 1.000e+001 5.466e-003 1.327e-004 
1.596e-004 3.889e+006 1.031e+011 1.000e+001 5.414e-003 1.327e-004 
1.597e-004 3.904e+006 1.031e+011 1.000e+001 5.379e-003 1.327e-004 
1.599e-004 3.919e+006 1.031e+011 1.000e+001 5.332e-003 1.328e-004 
1.600e-004 3.934e+006 1.031e+011 1.000e+001 5.262e-003 1.328e-004 
1.601e-004 3.949e+006 1.031e+011 1.000e+001 5.273e-003 1.328e-004 
1.602e-004 3.964e+006 1.032e+011 1.000e+001 5.277e-003 1.328e-004 
1.604e-004 3.979e+006 1.032e+011 1.000e+001 5.122e-003 1.328e-004 
1.605e-004 3.994e+006 1.032e+011 1.000e+001 5.510e-003 1.329e-004 
1.606e-004 4.009e+006 1.032e+011 1.000e+001 5.355e-003 1.329e-004 
1.607e-004 4.025e+006 1.032e+011 1.000e+001 5.376e-003 1.329e-004 
1.609e-004 4.040e+006 1.033e+011 1.000e+001 5.477e-003 1.329e-004 
1.610e-004 4.055e+006 1.033e+011 1.000e+001 5.262e-003 1.329e-004 
1.611e-004 4.070e+006 1.033e+011 1.000e+001 5.292e-003 1.330e-004 
1.612e-004 4.085e+006 1.033e+011 1.000e+001 5.347e-003 1.330e-004 
1.614e-004 4.100e+006 1.033e+011 1.000e+001 5.291e-003 1.330e-004 
1.615e-004 4.115e+006 1.033e+011 1.000e+001 5.247e-003 1.330e-004 
1.616e-004 4.130e+006 1.034e+011 1.000e+001 5.353e-003 1.330e-004 
1.617e-004 4.145e+006 1.034e+011 1.000e+001 5.274e-003 1.331e-004 
1.619e-004 4.160e+006 1.034e+011 1.000e+001 5.225e-003 1.331e-004 
1.620e-004 4.175e+006 1.034e+011 1.000e+001 5.178e-003 1.331e-004 
1.621e-004 4.190e+006 1.034e+011 1.000e+001 5.338e-003 1.331e-004 
1.622e-004 4.205e+006 1.035e+011 1.000e+001 5.230e-003 1.332e-004 
1.624e-004 4.220e+006 1.035e+011 1.000e+001 5.107e-003 1.332e-004 
1.625e-004 4.235e+006 1.035e+011 1.000e+001 5.150e-003 1.332e-004 
1.626e-004 4.250e+006 1.035e+011 1.000e+001 5.142e-003 1.332e-004 
1.627e-004 4.265e+006 1.035e+011 1.000e+001 4.895e-003 1.332e-004 
1.629e-004 4.279e+006 1.036e+011 1.000e+001 4.963e-003 1.333e-004 
1.630e-004 4.294e+006 1.036e+011 1.000e+001 5.036e-003 1.333e-004 
1.631e-004 4.309e+006 1.036e+011 1.000e+001 5.097e-003 1.333e-004 
1.632e-004 4.324e+006 1.036e+011 1.000e+001 5.035e-003 1.333e-004 
1.634e-004 4.339e+006 1.036e+011 1.000e+001 5.360e-003 1.333e-004 
1.635e-004 4.354e+006 1.037e+011 1.000e+001 5.311e-003 1.334e-004 
1.636e-004 4.369e+006 1.037e+011 1.000e+001 4.932e-003 1.334e-004 
1.637e-004 4.384e+006 1.037e+011 1.000e+001 4.881e-003 1.334e-004 
1.639e-004 4.399e+006 1.037e+011 1.000e+001 5.074e-003 1.334e-004 
1.640e-004 4.414e+006 1.037e+011 1.000e+001 4.960e-003 1.335e-004 
1.641e-004 4.428e+006 1.038e+011 1.000e+001 4.839e-003 1.335e-004 
1.642e-004 4.443e+006 1.038e+011 1.000e+001 4.819e-003 1.335e-004 
1.644e-004 4.458e+006 1.038e+011 1.000e+001 4.984e-003 1.335e-004 
1.645e-004 4.469e+006 1.038e+011 1.000e+001 4.959e-003 1.336e-004 
1.646e-004 4.479e+006 1.039e+011 1.000e+001 4.940e-003 1.336e-004 
1.647e-004 4.490e+006 1.039e+011 1.000e+001 4.924e-003 1.337e-004 
1.649e-004 4.500e+006 1.039e+011 1.000e+001 4.981e-003 1.337e-004 
1.650e-004 4.511e+006 1.040e+011 1.000e+001 4.941e-003 1.338e-004 
1.651e-004 4.521e+006 1.040e+011 1.000e+001 4.909e-003 1.338e-004 
1.652e-004 4.532e+006 1.041e+011 1.000e+001 4.955e-003 1.339e-004 
1.654e-004 4.542e+006 1.041e+011 1.000e+001 4.920e-003 1.339e-004 
1.655e-004 4.552e+006 1.041e+011 1.000e+001 4.884e-003 1.340e-004 
1.656e-004 4.562e+006 1.042e+011 1.000e+001 4.931e-003 1.341e-004 
1.657e-004 4.572e+006 1.042e+011 1.000e+001 4.861e-003 1.341e-004 
1.659e-004 4.582e+006 1.043e+011 1.000e+001 5.164e-003 1.342e-004 
1.660e-004 4.593e+006 1.043e+011 1.000e+001 4.905e-003 1.342e-004 
1.661e-004 4.603e+006 1.044e+011 1.000e+001 4.857e-003 1.343e-004 
1.662e-004 4.612e+006 1.044e+011 1.000e+001 4.827e-003 1.343e-004 
1.664e-004 4.622e+006 1.045e+011 1.000e+001 5.035e-003 1.344e-004 
1.665e-004 4.631e+006 1.046e+011 1.000e+001 5.189e-003 1.345e-004 
1.666e-004 4.640e+006 1.046e+011 1.000e+001 5.231e-003 1.345e-004 
1.667e-004 4.649e+006 1.047e+011 1.000e+001 5.189e-003 1.346e-004 
1.669e-004 4.658e+006 1.048e+011 1.000e+001 5.158e-003 1.346e-004 
1.670e-004 4.667e+006 1.048e+011 1.000e+001 5.284e-003 1.347e-004 
1.671e-004 4.675e+006 1.049e+011 1.000e+001 5.075e-003 1.348e-004 
1.672e-004 4.683e+006 1.050e+011 1.000e+001 5.034e-003 1.348e-004 
1.674e-004 4.692e+006 1.050e+011 1.000e+001 5.126e-003 1.349e-004 
1.675e-004 4.700e+006 1.051e+011 1.000e+001 5.058e-003 1.350e-004 
1.676e-004 4.708e+006 1.052e+011 1.000e+001 5.017e-003 1.350e-004 
1.677e-004 4.715e+006 1.053e+011 1.000e+001 4.963e-003 1.351e-004 
1.679e-004 4.722e+006 1.053e+011 1.000e+001 4.926e-003 1.352e-004 
1.680e-004 4.729e+006 1.054e+011 1.000e+001 5.009e-003 1.353e-004 
1.681e-004 4.735e+006 1.055e+011 1.000e+001 5.000e-003 1.354e-004 
1.682e-004 4.741e+006 1.057e+011 1.000e+001 5.003e-003 1.354e-004 
1.684e-004 4.747e+006 1.058e+011 1.000e+001 5.047e-003 1.355e-004 
1.685e-004 4.751e+006 1.059e+011 1.000e+001 5.214e-003 1.356e-004 
1.686e-004 4.753e+006 1.061e+011 1.000e+001 6.070e-003 1.357e-004 
1.687e-004 4.757e+006 1.062e+011 1.000e+001 6.352e-003 1.358e-004 
1.689e-004 4.763e+006 1.063e+011 1.000e+001 6.250e-003 1.359e-004 
1.690e-004 4.770e+006 1.064e+011 1.000e+001 6.709e-003 1.360e-004 
1.691e-004 4.777e+006 1.065e+011 1.000e+001 7.150e-003 1.361e-004 
1.692e-004 4.785e+006 1.066e+011 1.000e+001 7.323e-003 1.361e-004 
1.694e-004 4.793e+006 1.067e+011 1.000e+001 7.473e-003 1.362e-004 
1.695e-004 4.802e+006 1.068e+011 1.000e+001 7.456e-003 1.363e-004 
1.696e-004 4.809e+006 1.064e+011 1.000e+001 5.791e-003 1.363e-004 
1.697e-004 4.805e+006 1.060e+011 1.000e+001 6.307e-003 1.365e-004 
1.699e-004 4.800e+006 1.060e+011 1.000e+001 6.061e-003 1.367e-004 
1.700e-004 4.793e+006 1.060e+011 1.000e+001 5.715e-003 1.368e-004 
1.701e-004 4.788e+006 1.060e+011 1.000e+001 5.545e-003 1.370e-004 
1.702e-004 4.784e+006 1.061e+011 1.000e+001 5.360e-003 1.371e-004 
1.704e-004 4.780e+006 1.062e+011 1.000e+001 5.159e-003 1.373e-004 
1.705e-004 4.778e+006 1.063e+011 1.000e+001 4.896e-003 1.374e-004 
1.706e-004 4.776e+006 1.062e+011 1.000e+001 4.893e-003 1.376e-004 
1.707e-004 4.778e+006 1.062e+011 1.000e+001 4.744e-003 1.377e-004 
1.709e-004 4.781e+006 1.061e+011 1.000e+001 5.271e-003 1.378e-004 
1.710e-004 4.783e+006 1.060e+011 1.000e+001 4.474e-003 1.379e-004 
1.711e-004 4.791e+006 1.060e+011 1.000e+001 4.321e-003 1.380e-004 
1.712e-004 4.802e+006 1.060e+011 1.000e+001 4.987e-003 1.380e-004 
1.714e-004 4.814e+006 1.060e+011 1.000e+001 4.911e-003 1.381e-004 
1.715e-004 4.827e+006 1.060e+011 1.000e+001 4.742e-003 1.381e-004 
1.716e-004 4.841e+006 1.060e+011 1.000e+001 4.760e-003 1.381e-004 
1.717e-004 4.855e+006 1.060e+011 1.000e+001 4.912e-003 1.382e-004 
1.719e-004 4.869e+006 1.060e+011 1.000e+001 4.492e-003 1.382e-004 
1.720e-004 4.883e+006 1.060e+011 1.000e+001 4.590e-003 1.382e-004 
1.721e-004 4.898e+006 1.060e+011 1.000e+001 4.660e-003 1.382e-004 
1.722e-004 4.913e+006 1.060e+011 1.000e+001 4.737e-003 1.383e-004 
1.724e-004 4.927e+006 1.060e+011 1.000e+001 4.820e-003 1.383e-004 
1.725e-004 4.941e+006 1.060e+011 1.000e+001 4.591e-003 1.383e-004 
1.726e-004 4.954e+006 1.060e+011 1.000e+001 4.744e-003 1.383e-004 
1.727e-004 4.965e+006 1.061e+011 1.000e+001 4.858e-003 1.384e-004 
1.729e-004 4.976e+006 1.061e+011 1.000e+001 4.722e-003 1.384e-004 
1.730e-004 4.989e+006 1.061e+011 1.000e+001 4.632e-003 1.385e-004 
1.731e-004 5.003e+006 1.062e+011 1.000e+001 4.571e-003 1.385e-004 
1.732e-004 5.018e+006 1.062e+011 1.000e+001 4.644e-003 1.385e-004 
1.734e-004 5.033e+006 1.062e+011 1.000e+001 4.640e-003 1.386e-004 
1.735e-004 5.048e+006 1.062e+011 1.000e+001 4.602e-003 1.386e-004 
1.736e-004 5.063e+006 1.062e+011 1.000e+001 4.600e-003 1.386e-004 
1.737e-004 5.079e+006 1.062e+011 1.000e+001 4.607e-003 1.386e-004 
1.739e-004 5.094e+006 1.062e+011 1.000e+001 4.612e-003 1.386e-004 
1.740e-004 5.110e+006 1.063e+011 1.000e+001 4.615e-003 1.386e-004 
1.741e-004 5.126e+006 1.063e+011 1.000e+001 4.636e-003 1.387e-004 
1.742e-004 5.142e+006 1.063e+011 1.000e+001 4.594e-003 1.387e-004 
1.744e-004 5.158e+006 1.063e+011 1.000e+001 4.502e-003 1.387e-004 
1.745e-004 5.174e+006 1.063e+011 1.000e+001 4.745e-003 1.387e-004 
1.746e-004 5.190e+006 1.063e+011 1.000e+001 4.723e-003 1.387e-004 
1.747e-004 5.206e+006 1.063e+011 1.000e+001 4.769e-003 1.387e-004 
1.749e-004 5.222e+006 1.063e+011 1.000e+001 4.697e-003 1.387e-004 
1.750e-004 5.238e+006 1.064e+011 1.000e+001 4.551e-003 1.388e-004 
1.751e-004 5.254e+006 1.064e+011 1.000e+001 4.619e-003 1.388e-004 
1.752e-004 5.270e+006 1.064e+011 1.000e+001 4.721e-003 1.388e-004 
1.754e-004 5.286e+006 1.064e+011 1.000e+001 4.702e-003 1.388e-004 
1.755e-004 5.302e+006 1.064e+011 1.000e+001 4.658e-003 1.388e-004 
1.756e-004 5.318e+006 1.064e+011 1.000e+001 4.613e-003 1.388e-004 
1.757e-004 5.333e+006 1.065e+011 1.000e+001 4.638e-003 1.388e-004 
1.759e-004 5.349e+006 1.065e+011 1.000e+001 4.583e-003 1.389e-004 
1.760e-004 5.365e+006 1.065e+011 1.000e+001 4.727e-003 1.389e-004 
1.761e-004 5.381e+006 1.065e+011 1.000e+001 4.662e-003 1.389e-004 
1.762e-004 5.396e+006 1.065e+011 1.000e+001 4.679e-003 1.389e-004 
1.764e-004 5.412e+006 1.065e+011 1.000e+001 4.689e-003 1.389e-004 
1.765e-004 5.427e+006 1.066e+011 1.000e+001 4.614e-003 1.389e-004 
1.766e-004 5.443e+006 1.066e+011 1.000e+001 4.636e-003 1.390e-004 
1.767e-004 5.458e+006 1.066e+011 1.000e+001 4.537e-003 1.390e-004 
1.769e-004 5.473e+006 1.066e+011 1.000e+001 4.383e-003 1.390e-004 
1.770e-004 5.489e+006 1.066e+011 1.000e+001 4.319e-003 1.390e-004 
1.771e-004 5.504e+006 1.067e+011 1.000e+001 4.396e-003 1.390e-004 
1.772e-004 5.519e+006 1.067e+011 1.000e+001 4.247e-003 1.391e-004 
1.774e-004 5.535e+006 1.067e+011 1.000e+001 4.290e-003 1.391e-004 
1.775e-004 5.550e+006 1.067e+011 1.000e+001 4.209e-003 1.391e-004 
1.776e-004 5.565e+006 1.068e+011 1.000e+001 4.249e-003 1.391e-004 
1.777e-004 5.580e+006 1.068e+011 1.000e+001 4.145e-003 1.391e-004 
1.779e-004 5.595e+006 1.068e+011 1.000e+001 3.836e-003 1.392e-004 
1.780e-004 5.610e+006 1.068e+011 1.000e+001 3.718e-003 1.392e-004 
1.781e-004 5.625e+006 1.069e+011 1.000e+001 4.059e-003 1.392e-004 
1.782e-004 5.639e+006 1.069e+011 1.000e+001 4.065e-003 1.392e-004 
1.784e-004 5.653e+006 1.069e+011 1.000e+001 4.052e-003 1.393e-004 
1.785e-004 5.667e+006 1.070e+011 1.000e+001 3.887e-003 1.393e-004 
1.786e-004 5.681e+006 1.070e+011 1.000e+001 4.029e-003 1.393e-004 
1.787e-004 5.695e+006 1.070e+011 1.000e+001 3.852e-003 1.393e-004 
1.789e-004 5.709e+006 1.071e+011 1.000e+001 3.865e-003 1.394e-004 
1.790e-004 5.724e+006 1.071e+011 1.000e+001 3.686e-003 1.394e-004 
1.791e-004 5.738e+006 1.071e+011 1.000e+001 3.930e-003 1.394e-004 
1.792e-004 5.752e+006 1.072e+011 1.000e+001 3.932e-003 1.395e-004 
1.794e-004 5.766e+006 1.072e+011 1.000e+001 3.675e-003 1.395e-004 
1.795e-004 5.780e+006 1.072e+011 1.000e+001 3.774e-003 1.395e-004 
1.796e-004 5.794e+006 1.073e+011 1.000e+001 3.864e-003 1.395e-004 
1.797e-004 5.808e+006 1.073e+011 1.000e+001 4.006e-003 1.396e-004 
1.799e-004 5.823e+006 1.074e+011 1.000e+001 3.803e-003 1.396e-004 
1.800e-004 5.837e+006 1.074e+011 1.000e+001 3.891e-003 1.396e-004 
1.801e-004 5.851e+006 1.074e+011 1.000e+001 3.898e-003 1.396e-004 
1.802e-004 5.865e+006 1.075e+011 1.000e+001 3.648e-003 1.397e-004 
1.804e-004 5.879e+006 1.075e+011 1.000e+001 3.827e-003 1.397e-004 
1.805e-004 5.893e+006 1.075e+011 1.000e+001 3.924e-003 1.397e-004 
1.806e-004 5.906e+006 1.076e+011 1.000e+001 3.963e-003 1.398e-004 
1.807e-004 5.920e+006 1.076e+011 1.000e+001 3.972e-003 1.398e-004 
1.809e-004 5.934e+006 1.077e+011 1.000e+001 3.728e-003 1.398e-004 
1.810e-004 5.948e+006 1.077e+011 1.000e+001 3.864e-003 1.398e-004 
1.811e-004 5.962e+006 1.077e+011 1.000e+001 3.926e-003 1.399e-004 
1.812e-004 5.976e+006 1.078e+011 1.000e+001 3.938e-003 1.399e-004 
1.814e-004 5.990e+006 1.078e+011 1.000e+001 3.936e-003 1.399e-004 
1.815e-004 6.004e+006 1.078e+011 1.000e+001 3.940e-003 1.400e-004 
1.816e-004 6.017e+006 1.079e+011 1.000e+001 3.775e-003 1.400e-004 
1.817e-004 6.031e+006 1.079e+011 1.000e+001 3.793e-003 1.400e-004 
1.819e-004 6.045e+006 1.080e+011 1.000e+001 3.806e-003 1.401e-004 
1.820e-004 6.058e+006 1.080e+011 1.000e+001 4.344e-003 1.401e-004 
1.821e-004 6.072e+006 1.081e+011 1.000e+001 4.391e-003 1.401e-004 
1.822e-004 6.086e+006 1.081e+011 1.000e+001 4.498e-003 1.401e-004 
1.824e-004 6.099e+006 1.081e+011 1.000e+001 4.470e-003 1.402e-004 
1.825e-004 6.113e+006 1.082e+011 1.000e+001 4.395e-003 1.402e-004 
1.826e-004 6.126e+006 1.082e+011 1.000e+001 4.566e-003 1.402e-004 
1.827e-004 6.140e+006 1.083e+011 1.000e+001 4.519e-003 1.403e-004 
1.829e-004 6.153e+006 1.083e+011 1.000e+001 4.076e-003 1.403e-004 
1.830e-004 6.167e+006 1.084e+011 1.000e+001 3.970e-003 1.403e-004 
1.831e-004 6.180e+006 1.084e+011 1.000e+001 4.034e-003 1.404e-004 
1.832e-004 6.194e+006 1.084e+011 1.000e+001 4.005e-003 1.404e-004 
1.834e-004 6.207e+006 1.085e+011 1.000e+001 4.003e-003 1.404e-004 
1.835e-004 6.221e+006 1.085e+011 1.000e+001 3.938e-003 1.405e-004 
1.836e-004 6.234e+006 1.086e+011 1.000e+001 3.966e-003 1.405e-004 
1.837e-004 6.248e+006 1.086e+011 1.000e+001 3.908e-003 1.405e-004 
1.839e-004 6.261e+006 1.087e+011 1.000e+001 3.824e-003 1.406e-004 
1.840e-004 6.274e+006 1.087e+011 1.000e+001 3.821e-003 1.406e-004 
1.841e-004 6.288e+006 1.088e+011 1.000e+001 3.956e-003 1.406e-004 
1.842e-004 6.301e+006 1.088e+011 1.000e+001 3.893e-003 1.407e-004 
1.844e-004 6.315e+006 1.089e+011 1.000e+001 3.792e-003 1.407e-004 
1.845e-004 6.328e+006 1.089e+011 1.000e+001 3.989e-003 1.407e-004 
1.846e-004 6.342e+006 1.090e+011 1.000e+001 3.877e-003 1.407e-004 
1.847e-004 6.355e+006 1.090e+011 1.000e+001 3.742e-003 1.408e-004 
1.849e-004 6.368e+006 1.090e+011 1.000e+001 3.864e-003 1.408e-004 
1.850e-004 6.381e+006 1.091e+011 1.000e+001 3.730e-003 1.408e-004 
1.851e-004 6.395e+006 1.091e+011 1.000e+001 3.857e-003 1.409e-004 
1.852e-004 6.408e+006 1.092e+011 1.000e+001 3.700e-003 1.409e-004 
1.854e-004 6.420e+006 1.093e+011 1.000e+001 3.745e-003 1.410e-004 
1.855e-004 6.433e+006 1.093e+011 1.000e+001 3.791e-003 1.410e-004 
1.856e-004 6.446e+006 1.094e+011 1.000e+001 3.914e-003 1.410e-004 
1.857e-004 6.459e+006 1.094e+011 1.000e+001 3.823e-003 1.411e-004 
1.859e-004 6.470e+006 1.095e+011 1.000e+001 3.908e-003 1.411e-004 
1.860e-004 6.482e+006 1.096e+011 1.000e+001 4.113e-003 1.412e-004 
1.861e-004 6.495e+006 1.096e+011 1.000e+001 4.090e-003 1.412e-004 
1.862e-004 6.509e+006 1.096e+011 1.000e+001 4.056e-003 1.412e-004 
1.864e-004 6.523e+006 1.097e+011 1.000e+001 3.989e-003 1.412e-004 
1.865e-004 6.538e+006 1.097e+011 1.000e+001 4.100e-003 1.413e-004 
1.866e-004 6.553e+006 1.097e+011 1.000e+001 4.109e-003 1.413e-004 
1.867e-004 6.568e+006 1.098e+011 1.000e+001 4.016e-003 1.413e-004 
1.869e-004 6.583e+006 1.098e+011 1.000e+001 4.125e-003 1.413e-004 
1.870e-004 6.598e+006 1.098e+011 1.000e+001 4.028e-003 1.414e-004 
1.871e-004 6.613e+006 1.099e+011 1.000e+001 4.076e-003 1.414e-004 
1.872e-004 6.628e+006 1.099e+011 1.000e+001 4.103e-003 1.414e-004 
1.874e-004 6.643e+006 1.099e+011 1.000e+001 3.979e-003 1.414e-004 
1.875e-004 6.658e+006 1.100e+011 1.000e+001 4.072e-003 1.414e-004 
1.876e-004 6.673e+006 1.100e+011 1.000e+001 3.960e-003 1.415e-004 
1.877e-004 6.688e+006 1.100e+011 1.000e+001 4.170e-003 1.415e-004 
1.879e-004 6.704e+006 1.101e+011 1.000e+001 4.093e-003 1.415e-004 
1.880e-004 6.719e+006 1.101e+011 1.000e+001 4.177e-003 1.415e-004 
1.881e-004 6.734e+006 1.101e+011 1.000e+001 4.084e-003 1.415e-004 
1.882e-004 6.749e+006 1.101e+011 1.000e+001 3.963e-003 1.416e-004 
1.884e-004 6.764e+006 1.102e+011 1.000e+001 4.136e-003 1.416e-004 
1.885e-004 6.779e+006 1.102e+011 1.000e+001 4.031e-003 1.416e-004 
1.886e-004 6.794e+006 1.102e+011 1.000e+001 4.117e-003 1.416e-004 
1.887e-004 6.808e+006 1.103e+011 1.000e+001 4.126e-003 1.416e-004 
1.889e-004 6.821e+006 1.103e+011 1.000e+001 4.217e-003 1.417e-004 
1.890e-004 6.835e+006 1.104e+011 1.000e+001 4.114e-003 1.417e-004 
1.891e-004 6.848e+006 1.104e+011 1.000e+001 4.197e-003 1.417e-004 
1.892e-004 6.862e+006 1.105e+011 1.000e+001 4.353e-003 1.418e-004 
1.894e-004 6.875e+006 1.105e+011 1.000e+001 4.235e-003 1.418e-004 
1.895e-004 6.889e+006 1.106e+011 1.000e+001 4.428e-003 1.418e-004 
1.896e-004 6.903e+006 1.106e+011 1.000e+001 4.156e-003 1.419e-004 
1.897e-004 6.916e+006 1.107e+011 1.000e+001 4.275e-003 1.419e-004 
1.899e-004 6.929e+006 1.107e+011 1.000e+001 4.236e-003 1.419e-004 
1.900e-004 6.942e+006 1.108e+011 1.000e+001 4.304e-003 1.420e-004 
1.901e-004 6.953e+006 1.109e+011 1.000e+001 4.552e-003 1.420e-004 
1.902e-004 6.959e+006 1.110e+011 1.000e+001 4.767e-003 1.421e-004 
1.904e-004 6.968e+006 1.111e+011 1.000e+001 5.285e-003 1.422e-004 
1.905e-004 6.979e+006 1.112e+011 1.000e+001 5.460e-003 1.422e-004 
1.906e-004 6.991e+006 1.113e+011 1.000e+001 5.405e-003 1.423e-004 
1.907e-004 7.002e+006 1.114e+011 1.000e+001 5.319e-003 1.423e-004 
1.909e-004 7.013e+006 1.115e+011 1.000e+001 5.680e-003 1.424e-004 
1.910e-004 7.023e+006 1.116e+011 1.000e+001 6.295e-003 1.424e-004 
1.911e-004 7.032e+006 1.117e+011 1.000e+001 6.544e-003 1.425e-004 
1.912e-004 7.039e+006 1.119e+011 1.000e+001 6.543e-003 1.426e-004 
1.914e-004 7.044e+006 1.120e+011 1.000e+001 6.986e-003 1.426e-004 
1.915e-004 7.046e+006 1.122e+011 1.000e+001 7.493e-003 1.428e-004 
1.916e-004 7.043e+006 1.125e+011 1.000e+001 7.921e-003 1.429e-004 
1.917e-004 6.998e+006 1.112e+011 1.000e+001 1.025e-002 1.433e-004 
1.919e-004 6.950e+006 1.111e+011 1.000e+001 9.904e-003 1.438e-004 
1.920e-004 6.909e+006 1.108e+011 1.000e+001 1.064e-002 1.442e-004 
1.921e-004 6.854e+006 1.107e+011 1.000e+001 1.044e-002 1.447e-004 
1.922e-004 6.789e+006 1.104e+011 1.000e+001 1.093e-002 1.453e-004 
1.924e-004 6.729e+006 1.101e+011 1.000e+001 1.039e-002 1.458e-004 
1.925e-004 6.682e+006 1.101e+011 1.000e+001 9.573e-003 1.463e-004 
1.926e-004 6.621e+006 1.098e+011 1.000e+001 1.053e-002 1.468e-004 
1.927e-004 6.562e+006 1.095e+011 1.000e+001 1.161e-002 1.473e-004 
1.929e-004 6.530e+006 1.080e+011 1.000e+001 1.102e-002 1.477e-004 
1.930e-004 6.499e+006 1.077e+011 1.000e+001 1.025e-002 1.480e-004 
1.931e-004 6.474e+006 1.072e+011 1.000e+001 1.079e-002 1.483e-004 
1.932e-004 6.448e+006 1.068e+011 1.000e+001 1.028e-002 1.486e-004 
1.934e-004 6.418e+006 1.065e+011 1.000e+001 9.509e-003 1.490e-004 
1.935e-004 6.383e+006 1.066e+011 1.000e+001 1.444e-002 1.493e-004 
1.936e-004 6.313e+006 1.057e+011 1.000e+001 1.379e-002 1.499e-004 
1.937e-004 6.224e+006 1.055e+011 1.000e+001 1.788e-002 1.507e-004 
1.939e-004 6.128e+006 1.045e+011 1.000e+001 1.770e-002 1.515e-004 
1.940e-004 6.038e+006 1.039e+011 1.000e+001 1.684e-002 1.522e-004 
1.941e-004 5.948e+006 1.035e+011 1.000e+001 1.783e-002 1.530e-004 
1.942e-004 5.874e+006 1.031e+011 1.000e+001 1.987e-002 1.536e-004 
1.944e-004 5.798e+006 1.020e+011 1.000e+001 1.222e-002 1.543e-004 
1.945e-004 5.737e+006 1.019e+011 1.000e+001 1.023e-002 1.548e-004 
1.946e-004 5.689e+006 1.018e+011 1.000e+001 8.896e-003 1.553e-004 
1.947e-004 5.649e+006 1.019e+011 1.000e+001 7.983e-003 1.557e-004 
1.949e-004 5.598e+006 1.019e+011 1.000e+001 9.195e-003 1.561e-004 
1.950e-004 5.549e+006 1.020e+011 1.000e+001 9.493e-003 1.566e-004 
1.951e-004 5.499e+006 1.021e+011 1.000e+001 9.672e-003 1.571e-004 
1.952e-004 5.443e+006 1.022e+011 1.000e+001 1.007e-002 1.576e-004 
1.954e-004 5.391e+006 1.023e+011 1.000e+001 9.254e-003 1.581e-004 
1.955e-004 5.332e+006 1.023e+011 1.000e+001 9.881e-003 1.586e-004 
1.956e-004 5.274e+006 1.024e+011 1.000e+001 9.156e-003 1.591e-004 
1.957e-004 5.222e+006 1.023e+011 1.000e+001 9.311e-003 1.596e-004 
1.959e-004 5.176e+006 1.023e+011 1.000e+001 7.603e-003 1.601e-004 
1.960e-004 5.142e+006 1.024e+011 1.000e+001 8.140e-003 1.604e-004 
1.961e-004 5.111e+006 1.025e+011 1.000e+001 7.815e-003 1.608e-004 
1.962e-004 5.088e+006 1.026e+011 1.000e+001 7.484e-003 1.610e-004 
1.964e-004 5.065e+006 1.026e+011 1.000e+001 7.989e-003 1.613e-004 
1.965e-004 5.042e+006 1.027e+011 1.000e+001 7.858e-003 1.616e-004 
1.966e-004 5.020e+006 1.027e+011 1.000e+001 8.157e-003 1.619e-004 
1.967e-004 4.992e+006 1.024e+011 1.000e+001 8.579e-003 1.622e-004 
1.969e-004 4.940e+006 1.024e+011 1.000e+001 8.590e-003 1.627e-004 
1.970e-004 4.881e+006 1.023e+011 1.000e+001 8.536e-003 1.632e-004 
1.971e-004 4.818e+006 1.023e+011 1.000e+001 8.165e-003 1.638e-004 
1.972e-004 4.763e+006 1.023e+011 1.000e+001 8.211e-003 1.643e-004 
1.974e-004 4.719e+006 1.024e+011 1.000e+001 7.168e-003 1.647e-004 
1.975e-004 4.682e+006 1.024e+011 1.000e+001 6.668e-003 1.651e-004 
1.976e-004 4.651e+006 1.025e+011 1.000e+001 6.281e-003 1.654e-004 
1.977e-004 4.623e+006 1.025e+011 1.000e+001 6.466e-003 1.658e-004 
1.979e-004 4.589e+006 1.025e+011 1.000e+001 6.602e-003 1.661e-004 
1.980e-004 4.551e+006 1.026e+011 1.000e+001 6.670e-003 1.665e-004 
1.981e-004 4.513e+006 1.026e+011 1.000e+001 6.657e-003 1.669e-004 
1.982e-004 4.476e+006 1.026e+011 1.000e+001 6.630e-003 1.673e-004 
1.984e-004 4.441e+006 1.027e+011 1.000e+001 6.519e-003 1.676e-004 
1.985e-004 4.411e+006 1.027e+011 1.000e+001 6.434e-003 1.680e-004 
1.986e-004 4.384e+006 1.027e+011 1.000e+001 6.388e-003 1.683e-004 
1.987e-004 4.359e+006 1.028e+011 1.000e+001 6.241e-003 1.686e-004 
1.989e-004 4.336e+006 1.028e+011 1.000e+001 6.114e-003 1.689e-004 
1.990e-004 4.314e+006 1.029e+011 1.000e+001 5.878e-003 1.691e-004 
1.991e-004 4.296e+006 1.029e+011 1.000e+001 5.967e-003 1.694e-004 
1.992e-004 4.280e+006 1.030e+011 1.000e+001 5.955e-003 1.696e-004 
1.994e-004 4.251e+006 1.030e+011 1.000e+001 6.650e-003 1.700e-004 
1.995e-004 4.219e+006 1.030e+011 1.000e+001 6.941e-003 1.703e-004 
1.996e-004 4.188e+006 1.031e+011 1.000e+001 7.094e-003 1.706e-004 
1.997e-004 4.177e+006 1.031e+011 1.000e+001 6.499e-003 1.708e-004 
1.999e-004 4.177e+006 1.030e+011 1.000e+001 6.031e-003 1.710e-004 
2.000e-004 4.182e+006 1.030e+011 1.000e+001 6.029e-003 1.711e-004 
2.001e-004 4.190e+006 1.029e+011 1.000e+001 5.784e-003 1.711e-004 
2.002e-004 4.199e+006 1.029e+011 1.000e+001 5.689e-003 1.712e-004 
2.004e-004 4.208e+006 1.028e+011 1.000e+001 6.402e-003 1.713e-004 
2.005e-004 4.216e+006 1.028e+011 1.000e+001 6.239e-003 1.713e-004 
2.006e-004 4.224e+006 1.027e+011 1.000e+001 6.282e-003 1.714e-004 
2.007e-004 4.233e+006 1.027e+011 1.000e+001 6.614e-003 1.715e-004 
2.009e-004 4.240e+006 1.027e+011 1.000e+001 6.686e-003 1.715e-004 
2.010e-004 4.249e+006 1.026e+011 1.000e+001 6.684e-003 1.716e-004 
2.011e-004 4.266e+006 1.026e+011 1.000e+001 6.421e-003 1.716e-004 
2.012e-004 4.284e+006 1.025e+011 1.000e+001 6.270e-003 1.716e-004 
2.014e-004 4.302e+006 1.025e+011 1.000e+001 5.947e-003 1.716e-004 
2.015e-004 4.320e+006 1.024e+011 1.000e+001 6.528e-003 1.716e-004 
2.016e-004 4.338e+006 1.024e+011 1.000e+001 6.537e-003 1.716e-004 
2.017e-004 4.355e+006 1.024e+011 1.000e+001 6.440e-003 1.716e-004 
2.019e-004 4.373e+006 1.024e+011 1.000e+001 6.229e-003 1.716e-004 
2.020e-004 4.390e+006 1.023e+011 1.000e+001 6.156e-003 1.716e-004 
2.021e-004 4.407e+006 1.023e+011 1.000e+001 6.198e-003 1.716e-004 
2.022e-004 4.423e+006 1.023e+011 1.000e+001 6.250e-003 1.716e-004 
2.024e-004 4.439e+006 1.023e+011 1.000e+001 6.417e-003 1.717e-004 
2.025e-004 4.453e+006 1.022e+011 1.000e+001 5.901e-003 1.717e-004 
2.026e-004 4.460e+006 1.022e+011 1.000e+001 5.715e-003 1.718e-004 
2.027e-004 4.464e+006 1.022e+011 1.000e+001 5.761e-003 1.719e-004 
2.029e-004 4.470e+006 1.022e+011 1.000e+001 5.723e-003 1.719e-004 
2.030e-004 4.480e+006 1.023e+011 1.000e+001 5.437e-003 1.720e-004 
2.031e-004 4.490e+006 1.023e+011 1.000e+001 5.368e-003 1.721e-004 
2.032e-004 4.501e+006 1.024e+011 1.000e+001 5.466e-003 1.721e-004 
2.034e-004 4.500e+006 1.022e+011 1.000e+001 5.355e-003 1.722e-004 
2.035e-004 4.496e+006 1.022e+011 1.000e+001 5.341e-003 1.724e-004 
2.036e-004 4.492e+006 1.022e+011 1.000e+001 5.231e-003 1.725e-004 
2.037e-004 4.490e+006 1.023e+011 1.000e+001 4.952e-003 1.727e-004 
2.039e-004 4.493e+006 1.023e+011 1.000e+001 5.371e-003 1.728e-004 
2.040e-004 4.499e+006 1.023e+011 1.000e+001 6.039e-003 1.729e-004 
2.041e-004 4.506e+006 1.023e+011 1.000e+001 9.193e-003 1.729e-004 
2.042e-004 4.513e+006 1.023e+011 1.000e+001 1.132e-002 1.730e-004 
2.044e-004 4.521e+006 1.023e+011 1.000e+001 1.313e-002 1.731e-004 
2.045e-004 4.529e+006 1.024e+011 1.000e+001 1.464e-002 1.732e-004 
2.046e-004 4.538e+006 1.024e+011 1.000e+001 1.649e-002 1.732e-004 
2.047e-004 4.547e+006 1.025e+011 1.000e+001 1.802e-002 1.733e-004 
2.049e-004 4.557e+006 1.025e+011 1.000e+001 1.988e-002 1.733e-004 
2.050e-004 4.565e+006 1.025e+011 1.000e+001 1.886e-002 1.734e-004 
2.051e-004 4.575e+006 1.026e+011 1.000e+001 1.771e-002 1.735e-004 
2.052e-004 4.586e+006 1.026e+011 1.000e+001 1.682e-002 1.735e-004 
2.054e-004 4.597e+006 1.026e+011 1.000e+001 1.557e-002 1.736e-004 
2.055e-004 4.593e+006 1.025e+011 1.000e+001 1.726e-002 1.737e-004 
2.056e-004 4.567e+006 1.025e+011 1.000e+001 1.721e-002 1.740e-004 
2.057e-004 4.550e+006 1.025e+011 1.000e+001 1.586e-002 1.743e-004 
2.059e-004 4.540e+006 1.026e+011 1.000e+001 1.450e-002 1.745e-004 
2.060e-004 4.534e+006 1.026e+011 1.000e+001 1.351e-002 1.746e-004 
2.061e-004 4.530e+006 1.027e+011 1.000e+001 1.219e-002 1.748e-004 
2.062e-004 4.528e+006 1.027e+011 1.000e+001 1.141e-002 1.749e-004 
2.064e-004 4.527e+006 1.028e+011 1.000e+001 1.047e-002 1.750e-004 
2.065e-004 4.528e+006 1.028e+011 1.000e+001 9.021e-003 1.752e-004 
2.066e-004 4.531e+006 1.029e+011 1.000e+001 8.788e-003 1.753e-004 
2.067e-004 4.534e+006 1.029e+011 1.000e+001 6.995e-003 1.754e-004 
2.069e-004 4.538e+006 1.029e+011 1.000e+001 5.040e-003 1.755e-004 
2.070e-004 4.541e+006 1.029e+011 1.000e+001 4.370e-003 1.756e-004 
2.071e-004 4.541e+006 1.029e+011 1.000e+001 4.423e-003 1.757e-004 
2.072e-004 4.542e+006 1.029e+011 1.000e+001 4.224e-003 1.758e-004 
2.074e-004 4.544e+006 1.030e+011 1.000e+001 4.132e-003 1.759e-004 
2.075e-004 4.547e+006 1.030e+011 1.000e+001 4.072e-003 1.760e-004 
2.076e-004 4.550e+006 1.031e+011 1.000e+001 4.156e-003 1.761e-004 
2.077e-004 4.556e+006 1.031e+011 1.000e+001 4.086e-003 1.762e-004 
2.079e-004 4.564e+006 1.032e+011 1.000e+001 3.647e-003 1.763e-004 
2.080e-004 4.572e+006 1.032e+011 1.000e+001 3.767e-003 1.764e-004 
2.081e-004 4.581e+006 1.032e+011 1.000e+001 3.511e-003 1.764e-004 
2.082e-004 4.591e+006 1.033e+011 1.000e+001 3.425e-003 1.765e-004 
2.084e-004 4.601e+006 1.033e+011 1.000e+001 3.382e-003 1.765e-004 
2.085e-004 4.612e+006 1.033e+011 1.000e+001 3.341e-003 1.766e-004 
2.086e-004 4.623e+006 1.033e+011 1.000e+001 3.304e-003 1.766e-004 
2.087e-004 4.632e+006 1.034e+011 1.000e+001 3.318e-003 1.767e-004 
2.089e-004 4.640e+006 1.034e+011 1.000e+001 3.396e-003 1.768e-004 
2.090e-004 4.648e+006 1.035e+011 1.000e+001 3.447e-003 1.768e-004 
2.091e-004 4.654e+006 1.035e+011 1.000e+001 3.477e-003 1.769e-004 
2.092e-004 4.661e+006 1.036e+011 1.000e+001 3.595e-003 1.770e-004 
2.094e-004 4.660e+006 1.030e+011 1.000e+001 4.782e-003 1.771e-004 
2.095e-004 4.639e+006 1.025e+011 1.000e+001 4.910e-003 1.774e-004 
2.096e-004 4.619e+006 1.023e+011 1.000e+001 5.063e-003 1.777e-004 
2.097e-004 4.601e+006 1.023e+011 1.000e+001 4.717e-003 1.779e-004 
2.099e-004 4.587e+006 1.024e+011 1.000e+001 4.682e-003 1.781e-004 
2.100e-004 4.575e+006 1.025e+011 1.000e+001 4.434e-003 1.783e-004 
2.101e-004 4.565e+006 1.026e+011 1.000e+001 4.209e-003 1.785e-004 
2.102e-004 4.556e+006 1.027e+011 1.000e+001 4.052e-003 1.787e-004 
2.104e-004 4.548e+006 1.029e+011 1.000e+001 3.951e-003 1.789e-004 
2.105e-004 4.538e+006 1.031e+011 1.000e+001 4.352e-003 1.791e-004 
2.106e-004 4.535e+006 1.032e+011 1.000e+001 4.000e-003 1.792e-004 
2.107e-004 4.539e+006 1.033e+011 1.000e+001 3.904e-003 1.793e-004 
2.109e-004 4.547e+006 1.033e+011 1.000e+001 3.391e-003 1.794e-004 
2.110e-004 4.557e+006 1.033e+011 1.000e+001 3.625e-003 1.795e-004 
2.111e-004 4.568e+006 1.033e+011 1.000e+001 3.593e-003 1.795e-004 
2.112e-004 4.580e+006 1.033e+011 1.000e+001 3.604e-003 1.796e-004 
2.114e-004 4.592e+006 1.033e+011 1.000e+001 3.527e-003 1.796e-004 
2.115e-004 4.605e+006 1.033e+011 1.000e+001 3.488e-003 1.796e-004 
2.116e-004 4.618e+006 1.034e+011 1.000e+001 3.511e-003 1.797e-004 
2.117e-004 4.631e+006 1.034e+011 1.000e+001 3.448e-003 1.797e-004 
2.119e-004 4.643e+006 1.034e+011 1.000e+001 3.554e-003 1.797e-004 
2.120e-004 4.656e+006 1.034e+011 1.000e+001 3.662e-003 1.798e-004 
2.121e-004 4.669e+006 1.035e+011 1.000e+001 3.600e-003 1.798e-004 
2.122e-004 4.683e+006 1.035e+011 1.000e+001 3.642e-003 1.798e-004 
2.124e-004 4.696e+006 1.035e+011 1.000e+001 3.642e-003 1.799e-004 
2.125e-004 4.709e+006 1.036e+011 1.000e+001 3.632e-003 1.799e-004 
2.126e-004 4.722e+006 1.036e+011 1.000e+001 3.551e-003 1.799e-004 
2.127e-004 4.736e+006 1.036e+011 1.000e+001 3.552e-003 1.800e-004 
2.129e-004 4.750e+006 1.036e+011 1.000e+001 3.488e-003 1.800e-004 
2.130e-004 4.764e+006 1.037e+011 1.000e+001 3.525e-003 1.800e-004 
2.131e-004 4.778e+006 1.037e+011 1.000e+001 3.518e-003 1.801e-004 
2.132e-004 4.792e+006 1.037e+011 1.000e+001 3.508e-003 1.801e-004 
2.134e-004 4.806e+006 1.038e+011 1.000e+001 3.574e-003 1.801e-004 
2.135e-004 4.821e+006 1.038e+011 1.000e+001 3.550e-003 1.801e-004 
2.136e-004 4.835e+006 1.038e+011 1.000e+001 3.609e-003 1.802e-004 
2.137e-004 4.849e+006 1.038e+011 1.000e+001 3.580e-003 1.802e-004 
2.139e-004 4.864e+006 1.039e+011 1.000e+001 3.556e-003 1.802e-004 
2.140e-004 4.879e+006 1.039e+011 1.000e+001 3.583e-003 1.802e-004 
2.141e-004 4.893e+006 1.039e+011 1.000e+001 3.580e-003 1.803e-004 
2.142e-004 4.908e+006 1.039e+011 1.000e+001 3.574e-003 1.803e-004 
2.144e-004 4.922e+006 1.040e+011 1.000e+001 3.564e-003 1.803e-004 
2.145e-004 4.937e+006 1.040e+011 1.000e+001 3.555e-003 1.803e-004 
2.146e-004 4.951e+006 1.040e+011 1.000e+001 3.555e-003 1.804e-004 
2.147e-004 4.966e+006 1.040e+011 1.000e+001 3.552e-003 1.804e-004 
2.149e-004 4.980e+006 1.041e+011 1.000e+001 3.570e-003 1.804e-004 
2.150e-004 4.995e+006 1.041e+011 1.000e+001 3.596e-003 1.804e-004 
2.151e-004 5.010e+006 1.041e+011 1.000e+001 3.597e-003 1.805e-004 
2.152e-004 5.024e+006 1.041e+011 1.000e+001 3.595e-003 1.805e-004 
2.154e-004 5.038e+006 1.042e+011 1.000e+001 3.348e-003 1.805e-004 
2.155e-004 5.051e+006 1.042e+011 1.000e+001 3.809e-003 1.805e-004 
2.156e-004 5.064e+006 1.042e+011 1.000e+001 3.900e-003 1.806e-004 
2.157e-004 5.077e+006 1.043e+011 1.000e+001 3.912e-003 1.806e-004 
2.159e-004 5.089e+006 1.043e+011 1.000e+001 3.946e-003 1.807e-004 
2.160e-004 5.102e+006 1.044e+011 1.000e+001 3.872e-003 1.807e-004 
2.161e-004 5.115e+006 1.044e+011 1.000e+001 3.880e-003 1.807e-004 
2.162e-004 5.128e+006 1.045e+011 1.000e+001 3.902e-003 1.808e-004 
2.164e-004 5.140e+006 1.045e+011 1.000e+001 3.914e-003 1.808e-004 
2.165e-004 5.153e+006 1.046e+011 1.000e+001 4.113e-003 1.808e-004 
2.166e-004 5.164e+006 1.046e+011 1.000e+001 4.536e-003 1.809e-004 
2.167e-004 5.175e+006 1.047e+011 1.000e+001 4.521e-003 1.809e-004 
2.169e-004 5.187e+006 1.048e+011 1.000e+001 4.952e-003 1.810e-004 
2.170e-004 5.198e+006 1.048e+011 1.000e+001 4.845e-003 1.810e-004 
2.171e-004 5.209e+006 1.049e+011 1.000e+001 4.989e-003 1.811e-004 
2.172e-004 5.220e+006 1.049e+011 1.000e+001 5.341e-003 1.811e-004 
2.174e-004 5.230e+006 1.050e+011 1.000e+001 5.111e-003 1.812e-004 
2.175e-004 5.240e+006 1.051e+011 1.000e+001 5.237e-003 1.812e-004 
2.176e-004 5.248e+006 1.052e+011 1.000e+001 5.386e-003 1.813e-004 
2.177e-004 5.255e+006 1.053e+011 1.000e+001 6.106e-003 1.814e-004 
2.179e-004 5.264e+006 1.054e+011 1.000e+001 5.763e-003 1.815e-004 
2.180e-004 5.274e+006 1.055e+011 1.000e+001 6.262e-003 1.815e-004 
2.181e-004 5.285e+006 1.056e+011 1.000e+001 5.810e-003 1.816e-004 
2.182e-004 5.297e+006 1.056e+011 1.000e+001 5.789e-003 1.816e-004 
2.184e-004 5.309e+006 1.057e+011 1.000e+001 5.840e-003 1.816e-004 
2.185e-004 5.322e+006 1.057e+011 1.000e+001 5.753e-003 1.817e-004 
2.186e-004 5.335e+006 1.058e+011 1.000e+001 5.883e-003 1.817e-004 
2.187e-004 5.347e+006 1.058e+011 1.000e+001 5.716e-003 1.817e-004 
2.189e-004 5.360e+006 1.059e+011 1.000e+001 5.950e-003 1.818e-004 
2.190e-004 5.373e+006 1.059e+011 1.000e+001 5.721e-003 1.818e-004 
2.191e-004 5.386e+006 1.060e+011 1.000e+001 5.772e-003 1.819e-004 
2.192e-004 5.399e+006 1.060e+011 1.000e+001 5.804e-003 1.819e-004 
2.194e-004 5.412e+006 1.061e+011 1.000e+001 6.260e-003 1.819e-004 
2.195e-004 5.425e+006 1.061e+011 1.000e+001 6.043e-003 1.820e-004 
2.196e-004 5.438e+006 1.062e+011 1.000e+001 6.186e-003 1.820e-004 
2.197e-004 5.451e+006 1.062e+011 1.000e+001 6.236e-003 1.820e-004 
2.199e-004 5.462e+006 1.063e+011 1.000e+001 6.201e-003 1.821e-004 
2.200e-004 5.474e+006 1.063e+011 1.000e+001 6.207e-003 1.821e-004 
2.201e-004 5.485e+006 1.064e+011 1.000e+001 6.167e-003 1.822e-004 
2.202e-004 5.497e+006 1.065e+011 1.000e+001 6.102e-003 1.822e-004 
2.204e-004 5.508e+006 1.065e+011 1.000e+001 6.163e-003 1.823e-004 
2.205e-004 5.520e+006 1.066e+011 1.000e+001 6.058e-003 1.823e-004 
2.206e-004 5.532e+006 1.066e+011 1.000e+001 6.101e-003 1.823e-004 
2.207e-004 5.544e+006 1.067e+011 1.000e+001 6.013e-003 1.824e-004 
2.209e-004 5.556e+006 1.068e+011 1.000e+001 5.951e-003 1.824e-004 
2.210e-004 5.568e+006 1.068e+011 1.000e+001 5.945e-003 1.825e-004 
2.211e-004 5.580e+006 1.069e+011 1.000e+001 5.918e-003 1.825e-004 
2.212e-004 5.591e+006 1.069e+011 1.000e+001 5.935e-003 1.826e-004 
2.214e-004 5.603e+006 1.070e+011 1.000e+001 6.039e-003 1.826e-004 
2.215e-004 5.615e+006 1.071e+011 1.000e+001 5.887e-003 1.826e-004 
2.216e-004 5.626e+006 1.071e+011 1.000e+001 5.897e-003 1.827e-004 
2.217e-004 5.638e+006 1.072e+011 1.000e+001 5.890e-003 1.827e-004 
2.219e-004 5.649e+006 1.072e+011 1.000e+001 5.868e-003 1.828e-004 
2.220e-004 5.660e+006 1.073e+011 1.000e+001 5.777e-003 1.828e-004 
2.221e-004 5.671e+006 1.074e+011 1.000e+001 5.760e-003 1.829e-004 
2.222e-004 5.681e+006 1.075e+011 1.000e+001 5.755e-003 1.829e-004 
2.224e-004 5.692e+006 1.075e+011 1.000e+001 5.766e-003 1.830e-004 
2.225e-004 5.702e+006 1.076e+011 1.000e+001 5.846e-003 1.830e-004 
2.226e-004 5.712e+006 1.077e+011 1.000e+001 5.084e-003 1.831e-004 
2.227e-004 5.721e+006 1.078e+011 1.000e+001 5.297e-003 1.832e-004 
2.229e-004 5.729e+006 1.079e+011 1.000e+001 5.186e-003 1.832e-004 
2.230e-004 5.736e+006 1.080e+011 1.000e+001 5.387e-003 1.833e-004 
2.231e-004 5.731e+006 1.061e+011 1.000e+001 6.564e-003 1.835e-004 
2.232e-004 5.713e+006 1.056e+011 1.000e+001 6.739e-003 1.837e-004 
2.234e-004 5.689e+006 1.054e+011 1.000e+001 7.633e-003 1.840e-004 
2.235e-004 5.664e+006 1.053e+011 1.000e+001 7.998e-003 1.843e-004 
2.236e-004 5.640e+006 1.053e+011 1.000e+001 7.699e-003 1.846e-004 
2.237e-004 5.619e+006 1.054e+011 1.000e+001 7.130e-003 1.849e-004 
2.239e-004 5.600e+006 1.055e+011 1.000e+001 6.810e-003 1.851e-004 
2.240e-004 5.581e+006 1.054e+011 1.000e+001 7.132e-003 1.854e-004 
2.241e-004 5.554e+006 1.055e+011 1.000e+001 6.897e-003 1.857e-004 
2.242e-004 5.520e+006 1.055e+011 1.000e+001 7.113e-003 1.861e-004 
2.244e-004 5.481e+006 1.057e+011 1.000e+001 6.613e-003 1.864e-004 
2.245e-004 5.462e+006 1.059e+011 1.000e+001 6.069e-003 1.867e-004 
2.246e-004 5.444e+006 1.061e+011 1.000e+001 6.307e-003 1.870e-004 
2.247e-004 5.438e+006 1.063e+011 1.000e+001 5.060e-003 1.871e-004 
2.249e-004 5.438e+006 1.064e+011 1.000e+001 5.250e-003 1.872e-004 
2.250e-004 5.441e+006 1.066e+011 1.000e+001 4.834e-003 1.873e-004 
2.251e-004 5.446e+006 1.067e+011 1.000e+001 4.663e-003 1.874e-004 
2.252e-004 5.454e+006 1.068e+011 1.000e+001 4.556e-003 1.875e-004 
2.254e-004 5.463e+006 1.069e+011 1.000e+001 4.373e-003 1.876e-004 
2.255e-004 5.473e+006 1.069e+011 1.000e+001 4.408e-003 1.876e-004 
2.256e-004 5.484e+006 1.070e+011 1.000e+001 4.575e-003 1.877e-004 
2.257e-004 5.496e+006 1.071e+011 1.000e+001 4.274e-003 1.877e-004 
2.259e-004 5.507e+006 1.072e+011 1.000e+001 4.479e-003 1.878e-004 
2.260e-004 5.518e+006 1.073e+011 1.000e+001 7.777e-003 1.878e-004 
2.261e-004 5.525e+006 1.070e+011 1.000e+001 8.629e-003 1.879e-004 
2.262e-004 5.535e+006 1.071e+011 1.000e+001 1.195e-002 1.880e-004 
2.264e-004 5.547e+006 1.072e+011 1.000e+001 1.086e-002 1.880e-004 
2.265e-004 5.559e+006 1.071e+011 1.000e+001 9.599e-003 1.880e-004 
2.266e-004 5.571e+006 1.065e+011 1.000e+001 4.368e-003 1.881e-004 
2.267e-004 5.584e+006 1.065e+011 1.000e+001 4.081e-003 1.881e-004 
2.269e-004 5.596e+006 1.066e+011 1.000e+001 4.325e-003 1.882e-004 
2.270e-004 5.609e+006 1.067e+011 1.000e+001 4.570e-003 1.882e-004 
2.271e-004 5.622e+006 1.067e+011 1.000e+001 4.331e-003 1.882e-004 
2.272e-004 5.634e+006 1.068e+011 1.000e+001 4.486e-003 1.883e-004 
2.274e-004 5.645e+006 1.069e+011 1.000e+001 5.337e-003 1.883e-004 
2.275e-004 5.650e+006 1.066e+011 1.000e+001 5.416e-003 1.884e-004 
2.276e-004 5.654e+006 1.066e+011 1.000e+001 5.269e-003 1.885e-004 
2.277e-004 5.659e+006 1.067e+011 1.000e+001 5.369e-003 1.886e-004 
2.279e-004 5.665e+006 1.068e+011 1.000e+001 5.094e-003 1.887e-004 
2.280e-004 5.670e+006 1.069e+011 1.000e+001 5.126e-003 1.888e-004 
2.281e-004 5.654e+006 1.061e+011 1.000e+001 7.317e-003 1.890e-004 
2.282e-004 5.618e+006 1.058e+011 1.000e+001 6.751e-003 1.894e-004 
2.284e-004 5.592e+006 1.058e+011 1.000e+001 6.375e-003 1.897e-004 
2.285e-004 5.568e+006 1.059e+011 1.000e+001 6.750e-003 1.900e-004 
2.286e-004 5.544e+006 1.059e+011 1.000e+001 6.788e-003 1.903e-004 
2.287e-004 5.520e+006 1.060e+011 1.000e+001 6.729e-003 1.906e-004 
2.289e-004 5.492e+006 1.061e+011 1.000e+001 7.103e-003 1.909e-004 
2.290e-004 5.470e+006 1.063e+011 1.000e+001 6.451e-003 1.912e-004 
2.291e-004 5.451e+006 1.065e+011 1.000e+001 6.228e-003 1.914e-004 
2.292e-004 5.432e+006 1.067e+011 1.000e+001 6.557e-003 1.917e-004 
2.294e-004 5.406e+006 1.068e+011 1.000e+001 6.120e-003 1.920e-004 
2.295e-004 5.365e+006 1.065e+011 1.000e+001 7.684e-003 1.924e-004 
2.296e-004 5.314e+006 1.064e+011 1.000e+001 7.332e-003 1.929e-004 
2.297e-004 5.271e+006 1.060e+011 1.000e+001 7.879e-003 1.933e-004 
2.299e-004 5.235e+006 1.059e+011 1.000e+001 7.202e-003 1.937e-004 
2.300e-004 5.201e+006 1.059e+011 1.000e+001 7.651e-003 1.940e-004 
2.301e-004 5.162e+006 1.059e+011 1.000e+001 8.243e-003 1.944e-004 
2.302e-004 5.134e+006 1.060e+011 1.000e+001 8.606e-003 1.947e-004 
2.304e-004 5.123e+006 1.061e+011 1.000e+001 6.791e-003 1.949e-004 
2.305e-004 5.117e+006 1.063e+011 1.000e+001 1.052e-002 1.951e-004 
2.306e-004 5.115e+006 1.064e+011 1.000e+001 1.073e-002 1.952e-004 
2.307e-004 5.118e+006 1.066e+011 1.000e+001 9.694e-003 1.953e-004 
2.309e-004 5.119e+006 1.066e+011 1.000e+001 1.136e-002 1.955e-004 
2.310e-004 5.116e+006 1.067e+011 1.000e+001 1.451e-002 1.956e-004 
2.311e-004 5.109e+006 1.059e+011 1.000e+001 1.214e-002 1.958e-004 
2.312e-004 5.096e+006 1.045e+011 1.000e+001 1.244e-002 1.960e-004 
2.314e-004 5.073e+006 1.044e+011 1.000e+001 1.269e-002 1.963e-004 
2.315e-004 5.050e+006 1.043e+011 1.000e+001 1.208e-002 1.966e-004 
2.316e-004 5.029e+006 1.043e+011 1.000e+001 1.181e-002 1.968e-004 
2.317e-004 5.008e+006 1.043e+011 1.000e+001 1.133e-002 1.971e-004 
2.319e-004 4.973e+006 1.038e+011 1.000e+001 1.287e-002 1.975e-004 
2.320e-004 4.929e+006 1.034e+011 1.000e+001 1.209e-002 1.979e-004 
2.321e-004 4.894e+006 1.033e+011 1.000e+001 1.193e-002 1.983e-004 
2.322e-004 4.868e+006 1.033e+011 1.000e+001 1.133e-002 1.986e-004 
2.324e-004 4.847e+006 1.033e+011 1.000e+001 1.086e-002 1.988e-004 
2.325e-004 4.820e+006 1.031e+011 1.000e+001 1.240e-002 1.991e-004 
2.326e-004 4.778e+006 1.031e+011 1.000e+001 1.224e-002 1.996e-004 
2.327e-004 4.731e+006 1.031e+011 1.000e+001 1.207e-002 2.000e-004 
2.329e-004 4.681e+006 1.031e+011 1.000e+001 1.241e-002 2.005e-004 
2.330e-004 4.629e+006 1.032e+011 1.000e+001 1.253e-002 2.010e-004 
2.331e-004 4.575e+006 1.032e+011 1.000e+001 1.149e-002 2.015e-004 
2.332e-004 4.529e+006 1.032e+011 1.000e+001 1.094e-002 2.019e-004 
2.334e-004 4.494e+006 1.032e+011 1.000e+001 1.115e-002 2.023e-004 
2.335e-004 4.463e+006 1.032e+011 1.000e+001 1.068e-002 2.026e-004 
2.336e-004 4.433e+006 1.032e+011 1.000e+001 9.706e-003 2.029e-004 
2.337e-004 4.395e+006 1.032e+011 1.000e+001 1.141e-002 2.033e-004 
2.339e-004 4.365e+006 1.032e+011 1.000e+001 1.039e-002 2.037e-004 
2.340e-004 4.346e+006 1.031e+011 1.000e+001 9.560e-003 2.039e-004 
2.341e-004 4.333e+006 1.031e+011 1.000e+001 9.720e-003 2.041e-004 
2.342e-004 4.321e+006 1.030e+011 1.000e+001 9.995e-003 2.043e-004 
2.344e-004 4.307e+006 1.029e+011 1.000e+001 1.122e-002 2.046e-004 
2.345e-004 4.306e+006 1.028e+011 1.000e+001 1.097e-002 2.047e-004 
2.346e-004 4.310e+006 1.028e+011 1.000e+001 9.608e-003 2.048e-004 
2.347e-004 4.316e+006 1.027e+011 1.000e+001 9.270e-003 2.049e-004 
2.349e-004 4.323e+006 1.027e+011 1.000e+001 9.364e-003 2.050e-004 
2.350e-004 4.329e+006 1.027e+011 1.000e+001 9.163e-003 2.050e-004 
2.351e-004 4.327e+006 1.027e+011 1.000e+001 9.568e-003 2.052e-004 
2.352e-004 4.326e+006 1.027e+011 1.000e+001 9.761e-003 2.053e-004 
2.354e-004 4.320e+006 1.027e+011 1.000e+001 9.405e-003 2.055e-004 
2.355e-004 4.314e+006 1.027e+011 1.000e+001 1.013e-002 2.056e-004 
2.356e-004 4.287e+006 1.026e+011 1.000e+001 1.032e-002 2.060e-004 
2.357e-004 4.255e+006 1.026e+011 1.000e+001 1.011e-002 2.063e-004 
2.359e-004 4.222e+006 1.026e+011 1.000e+001 1.104e-002 2.067e-004 
2.360e-004 4.191e+006 1.026e+011 1.000e+001 1.066e-002 2.070e-004 
2.361e-004 4.159e+006 1.026e+011 1.000e+001 1.090e-002 2.073e-004 
2.362e-004 4.127e+006 1.026e+011 1.000e+001 1.079e-002 2.077e-004 
2.364e-004 4.096e+006 1.026e+011 1.000e+001 1.144e-002 2.080e-004 
2.365e-004 4.066e+006 1.027e+011 1.000e+001 1.067e-002 2.084e-004 
2.366e-004 4.037e+006 1.027e+011 1.000e+001 1.083e-002 2.087e-004 
2.367e-004 4.008e+006 1.027e+011 1.000e+001 1.020e-002 2.090e-004 
2.369e-004 3.979e+006 1.027e+011 1.000e+001 1.077e-002 2.093e-004 
2.370e-004 3.949e+006 1.027e+011 1.000e+001 1.103e-002 2.097e-004 
2.371e-004 3.919e+006 1.027e+011 1.000e+001 1.078e-002 2.100e-004 
2.372e-004 3.887e+006 1.027e+011 1.000e+001 1.115e-002 2.103e-004 
2.374e-004 3.853e+006 1.027e+011 1.000e+001 1.065e-002 2.107e-004 
2.375e-004 3.821e+006 1.028e+011 1.000e+001 1.219e-002 2.111e-004 
2.376e-004 3.801e+006 1.028e+011 1.000e+001 1.105e-002 2.113e-004 
2.377e-004 3.784e+006 1.028e+011 1.000e+001 1.125e-002 2.116e-004 
2.379e-004 3.774e+006 1.028e+011 1.000e+001 1.136e-002 2.118e-004 
2.380e-004 3.770e+006 1.028e+011 1.000e+001 1.025e-002 2.119e-004 
2.381e-004 3.770e+006 1.028e+011 1.000e+001 9.057e-003 2.120e-004 
2.382e-004 3.772e+006 1.029e+011 1.000e+001 9.106e-003 2.121e-004 
2.384e-004 3.777e+006 1.029e+011 1.000e+001 9.147e-003 2.122e-004 
2.385e-004 3.783e+006 1.029e+011 1.000e+001 8.730e-003 2.123e-004 
2.386e-004 3.781e+006 1.028e+011 1.000e+001 8.893e-003 2.125e-004 
2.387e-004 3.773e+006 1.028e+011 1.000e+001 9.103e-003 2.126e-004 
2.389e-004 3.765e+006 1.028e+011 1.000e+001 8.988e-003 2.128e-004 
2.390e-004 3.759e+006 1.028e+011 1.000e+001 9.078e-003 2.130e-004 
2.391e-004 3.753e+006 1.028e+011 1.000e+001 9.278e-003 2.132e-004 
2.392e-004 3.747e+006 1.028e+011 1.000e+001 9.244e-003 2.133e-004 
2.394e-004 3.741e+006 1.028e+011 1.000e+001 9.851e-003 2.135e-004 
2.395e-004 3.735e+006 1.028e+011 1.000e+001 9.716e-003 2.137e-004 
2.396e-004 3.732e+006 1.028e+011 1.000e+001 9.279e-003 2.138e-004 
2.397e-004 3.735e+006 1.028e+011 1.000e+001 8.645e-003 2.139e-004 
2.399e-004 3.740e+006 1.028e+011 1.000e+001 8.659e-003 2.140e-004 
2.400e-004 3.747e+006 1.028e+011 1.000e+001 8.663e-003 2.141e-004 
2.401e-004 3.754e+006 1.029e+011 1.000e+001 8.929e-003 2.141e-004 
2.402e-004 3.761e+006 1.029e+011 1.000e+001 8.822e-003 2.142e-004 
2.404e-004 3.768e+006 1.029e+011 1.000e+001 9.174e-003 2.143e-004 
2.405e-004 3.773e+006 1.029e+011 1.000e+001 8.965e-003 2.144e-004 
2.406e-004 3.780e+006 1.030e+011 1.000e+001 8.794e-003 2.145e-004 
2.407e-004 3.792e+006 1.030e+011 1.000e+001 9.945e-003 2.145e-004 
2.409e-004 3.805e+006 1.030e+011 1.000e+001 9.088e-003 2.145e-004 
2.410e-004 3.818e+006 1.030e+011 1.000e+001 9.137e-003 2.146e-004 
2.411e-004 3.831e+006 1.031e+011 1.000e+001 9.693e-003 2.146e-004 
2.412e-004 3.843e+006 1.031e+011 1.000e+001 1.051e-002 2.146e-004 
2.414e-004 3.856e+006 1.031e+011 1.000e+001 9.742e-003 2.147e-004 
2.415e-004 3.867e+006 1.032e+011 1.000e+001 9.740e-003 2.147e-004 
2.416e-004 3.872e+006 1.031e+011 1.000e+001 9.870e-003 2.148e-004 
2.417e-004 3.873e+006 1.031e+011 1.000e+001 9.896e-003 2.149e-004 
2.419e-004 3.873e+006 1.032e+011 1.000e+001 9.986e-003 2.151e-004 
2.420e-004 3.870e+006 1.032e+011 1.000e+001 1.062e-002 2.152e-004 
2.421e-004 3.867e+006 1.033e+011 1.000e+001 1.158e-002 2.154e-004 
2.422e-004 3.869e+006 1.033e+011 1.000e+001 1.156e-002 2.155e-004 
2.424e-004 3.874e+006 1.033e+011 1.000e+001 1.146e-002 2.156e-004 
2.425e-004 3.879e+006 1.033e+011 1.000e+001 1.114e-002 2.157e-004 
2.426e-004 3.885e+006 1.033e+011 1.000e+001 1.107e-002 2.157e-004 
2.427e-004 3.893e+006 1.033e+011 1.000e+001 1.116e-002 2.158e-004 
2.429e-004 3.901e+006 1.033e+011 1.000e+001 1.293e-002 2.159e-004 
2.430e-004 3.911e+006 1.034e+011 1.000e+001 1.450e-002 2.159e-004 
2.431e-004 3.920e+006 1.034e+011 1.000e+001 1.567e-002 2.160e-004 
2.432e-004 3.930e+006 1.035e+011 1.000e+001 1.716e-002 2.161e-004 
2.434e-004 3.938e+006 1.031e+011 1.000e+001 1.409e-002 2.161e-004 
2.435e-004 3.946e+006 1.031e+011 1.000e+001 1.598e-002 2.162e-004 
2.436e-004 3.953e+006 1.031e+011 1.000e+001 1.282e-002 2.163e-004 
2.437e-004 3.963e+006 1.032e+011 1.000e+001 1.192e-002 2.163e-004 
2.439e-004 3.975e+006 1.032e+011 1.000e+001 1.271e-002 2.164e-004 
2.440e-004 3.986e+006 1.032e+011 1.000e+001 9.969e-003 2.164e-004 
2.441e-004 3.999e+006 1.032e+011 1.000e+001 8.923e-003 2.165e-004 
2.442e-004 4.001e+006 1.031e+011 1.000e+001 8.688e-003 2.166e-004 
2.444e-004 4.001e+006 1.030e+011 1.000e+001 8.679e-003 2.167e-004 
2.445e-004 4.002e+006 1.030e+011 1.000e+001 8.897e-003 2.168e-004 
2.446e-004 4.004e+006 1.030e+011 1.000e+001 8.050e-003 2.169e-004 
2.447e-004 4.008e+006 1.030e+011 1.000e+001 8.749e-003 2.170e-004 
2.449e-004 4.013e+006 1.030e+011 1.000e+001 8.192e-003 2.171e-004 
2.450e-004 4.020e+006 1.031e+011 1.000e+001 7.634e-003 2.172e-004 
2.451e-004 4.029e+006 1.031e+011 1.000e+001 7.865e-003 2.172e-004 
2.452e-004 4.039e+006 1.031e+011 1.000e+001 7.595e-003 2.173e-004 
2.454e-004 4.049e+006 1.031e+011 1.000e+001 7.095e-003 2.174e-004 
2.455e-004 4.065e+006 1.029e+011 1.000e+001 5.651e-003 2.174e-004 
2.456e-004 4.079e+006 1.029e+011 1.000e+001 5.267e-003 2.174e-004 
2.457e-004 4.092e+006 1.029e+011 1.000e+001 5.197e-003 2.174e-004 
2.459e-004 4.103e+006 1.030e+011 1.000e+001 5.120e-003 2.175e-004 
2.460e-004 4.114e+006 1.030e+011 1.000e+001 5.110e-003 2.175e-004 
2.461e-004 4.127e+006 1.030e+011 1.000e+001 5.101e-003 2.176e-004 
2.462e-004 4.140e+006 1.030e+011 1.000e+001 5.178e-003 2.176e-004 
2.464e-004 4.154e+006 1.031e+011 1.000e+001 5.137e-003 2.176e-004 
2.465e-004 4.168e+006 1.031e+011 1.000e+001 5.250e-003 2.177e-004 
2.466e-004 4.183e+006 1.031e+011 1.000e+001 5.202e-003 2.177e-004 
2.467e-004 4.197e+006 1.031e+011 1.000e+001 5.220e-003 2.177e-004 
2.469e-004 4.212e+006 1.031e+011 1.000e+001 5.264e-003 2.177e-004 
2.470e-004 4.226e+006 1.031e+011 1.000e+001 5.249e-003 2.178e-004 
2.471e-004 4.241e+006 1.032e+011 1.000e+001 5.244e-003 2.178e-004 
2.472e-004 4.255e+006 1.032e+011 1.000e+001 5.204e-003 2.178e-004 
2.474e-004 4.270e+006 1.032e+011 1.000e+001 4.992e-003 2.178e-004 
2.475e-004 4.285e+006 1.032e+011 1.000e+001 5.362e-003 2.178e-004 
2.476e-004 4.299e+006 1.032e+011 1.000e+001 5.472e-003 2.179e-004 
2.477e-004 4.314e+006 1.033e+011 1.000e+001 5.802e-003 2.179e-004 
2.479e-004 4.328e+006 1.033e+011 1.000e+001 5.630e-003 2.179e-004 
2.480e-004 4.342e+006 1.033e+011 1.000e+001 5.567e-003 2.179e-004 
2.481e-004 4.357e+006 1.033e+011 1.000e+001 5.502e-003 2.180e-004 
2.482e-004 4.372e+006 1.033e+011 1.000e+001 5.437e-003 2.180e-004 
2.484e-004 4.386e+006 1.034e+011 1.000e+001 5.173e-003 2.180e-004 
2.485e-004 4.400e+006 1.034e+011 1.000e+001 5.216e-003 2.180e-004 
2.486e-004 4.415e+006 1.034e+011 1.000e+001 5.178e-003 2.181e-004 
2.487e-004 4.429e+006 1.034e+011 1.000e+001 5.147e-003 2.181e-004 
2.489e-004 4.443e+006 1.035e+011 1.000e+001 5.074e-003 2.181e-004 
2.490e-004 4.457e+006 1.035e+011 1.000e+001 5.013e-003 2.182e-004 
2.491e-004 4.472e+006 1.035e+011 1.000e+001 4.953e-003 2.182e-004 
2.492e-004 4.486e+006 1.036e+011 1.000e+001 4.991e-003 2.182e-004 
2.494e-004 4.500e+006 1.036e+011 1.000e+001 4.904e-003 2.182e-004 
2.495e-004 4.514e+006 1.036e+011 1.000e+001 4.913e-003 2.183e-004 
2.496e-004 4.528e+006 1.036e+011 1.000e+001 4.751e-003 2.183e-004 
2.497e-004 4.541e+006 1.035e+011 1.000e+001 5.498e-003 2.183e-004 
2.499e-004 4.550e+006 1.035e+011 1.000e+001 5.740e-003 2.184e-004 
2.500e-004 4.556e+006 1.035e+011 1.000e+001 5.882e-003 2.185e-004 
2.501e-004 4.565e+006 1.036e+011 1.000e+001 5.579e-003 2.185e-004 
2.502e-004 4.574e+006 1.036e+011 1.000e+001 5.586e-003 2.186e-004 
2.504e-004 4.585e+006 1.037e+011 1.000e+001 5.346e-003 2.186e-004 
2.505e-004 4.597e+006 1.037e+011 1.000e+001 5.279e-003 2.187e-004 
2.506e-004 4.609e+006 1.037e+011 1.000e+001 4.795e-003 2.187e-004 
2.507e-004 4.622e+006 1.037e+011 1.000e+001 4.722e-003 2.188e-004 
2.509e-004 4.635e+006 1.038e+011 1.000e+001 4.977e-003 2.188e-004 
2.510e-004 4.647e+006 1.038e+011 1.000e+001 5.535e-003 2.188e-004 
2.511e-004 4.651e+006 1.036e+011 1.000e+001 5.898e-003 2.189e-004 
2.512e-004 4.655e+006 1.036e+011 1.000e+001 5.759e-003 2.190e-004 
2.514e-004 4.659e+006 1.037e+011 1.000e+001 5.744e-003 2.191e-004 
2.515e-004 4.664e+006 1.037e+011 1.000e+001 5.646e-003 2.192e-004 
2.516e-004 4.670e+006 1.037e+011 1.000e+001 5.619e-003 2.193e-004 
2.517e-004 4.675e+006 1.037e+011 1.000e+001 5.620e-003 2.194e-004 
2.519e-004 4.679e+006 1.038e+011 1.000e+001 5.579e-003 2.195e-004 
2.520e-004 4.684e+006 1.038e+011 1.000e+001 5.415e-003 2.196e-004 
2.521e-004 4.688e+006 1.038e+011 1.000e+001 5.452e-003 2.197e-004 
2.522e-004 4.688e+006 1.039e+011 1.000e+001 5.472e-003 2.198e-004 
2.524e-004 4.689e+006 1.039e+011 1.000e+001 5.668e-003 2.199e-004 
2.525e-004 4.688e+006 1.040e+011 1.000e+001 5.666e-003 2.201e-004 
2.526e-004 4.687e+006 1.041e+011 1.000e+001 5.716e-003 2.202e-004 
2.527e-004 4.686e+006 1.041e+011 1.000e+001 5.656e-003 2.203e-004 
2.529e-004 4.684e+006 1.042e+011 1.000e+001 5.654e-003 2.205e-004 
2.530e-004 4.682e+006 1.043e+011 1.000e+001 5.651e-003 2.206e-004 
2.531e-004 4.679e+006 1.044e+011 1.000e+001 5.712e-003 2.207e-004 
2.532e-004 4.677e+006 1.045e+011 1.000e+001 5.710e-003 2.209e-004 
2.534e-004 4.674e+006 1.045e+011 1.000e+001 5.678e-003 2.210e-004 
2.535e-004 4.672e+006 1.046e+011 1.000e+001 5.601e-003 2.212e-004 
2.536e-004 4.670e+006 1.047e+011 1.000e+001 5.529e-003 2.213e-004 
2.537e-004 4.668e+006 1.048e+011 1.000e+001 5.344e-003 2.214e-004 
2.539e-004 4.667e+006 1.049e+011 1.000e+001 5.281e-003 2.216e-004 
2.540e-004 4.666e+006 1.050e+011 1.000e+001 5.233e-003 2.217e-004 
2.541e-004 4.667e+006 1.051e+011 1.000e+001 5.419e-003 2.218e-004 
2.542e-004 4.667e+006 1.052e+011 1.000e+001 5.295e-003 2.220e-004 
2.544e-004 4.669e+006 1.053e+011 1.000e+001 5.252e-003 2.221e-004 
2.545e-004 4.667e+006 1.053e+011 1.000e+001 5.866e-003 2.222e-004 
2.546e-004 4.653e+006 1.048e+011 1.000e+001 6.689e-003 2.224e-004 
2.547e-004 4.637e+006 1.046e+011 1.000e+001 6.301e-003 2.227e-004 
2.549e-004 4.625e+006 1.046e+011 1.000e+001 6.045e-003 2.229e-004 
2.550e-004 4.614e+006 1.047e+011 1.000e+001 6.143e-003 2.231e-004 
2.551e-004 4.604e+006 1.048e+011 1.000e+001 6.382e-003 2.233e-004 
2.552e-004 4.595e+006 1.050e+011 1.000e+001 6.953e-003 2.234e-004 
2.554e-004 4.595e+006 1.051e+011 1.000e+001 6.850e-003 2.236e-004 
2.555e-004 4.597e+006 1.053e+011 1.000e+001 7.673e-003 2.237e-004 
2.556e-004 4.600e+006 1.054e+011 1.000e+001 7.872e-003 2.238e-004 
2.557e-004 4.598e+006 1.051e+011 1.000e+001 7.627e-003 2.239e-004 
2.559e-004 4.590e+006 1.051e+011 1.000e+001 7.658e-003 2.241e-004 
2.560e-004 4.585e+006 1.052e+011 1.000e+001 7.749e-003 2.243e-004 
2.561e-004 4.578e+006 1.051e+011 1.000e+001 7.898e-003 2.244e-004 
2.562e-004 4.561e+006 1.051e+011 1.000e+001 8.261e-003 2.247e-004 
2.564e-004 4.543e+006 1.051e+011 1.000e+001 8.820e-003 2.249e-004 
2.565e-004 4.527e+006 1.052e+011 1.000e+001 8.741e-003 2.252e-004 
2.566e-004 4.513e+006 1.053e+011 1.000e+001 8.801e-003 2.254e-004 
2.567e-004 4.498e+006 1.055e+011 1.000e+001 8.824e-003 2.256e-004 
2.569e-004 4.484e+006 1.056e+011 1.000e+001 8.691e-003 2.258e-004 
2.570e-004 4.472e+006 1.057e+011 1.000e+001 8.086e-003 2.261e-004 
2.571e-004 4.462e+006 1.059e+011 1.000e+001 8.391e-003 2.262e-004 
2.572e-004 4.455e+006 1.059e+011 1.000e+001 8.356e-003 2.264e-004 
2.574e-004 4.451e+006 1.060e+011 1.000e+001 8.211e-003 2.266e-004 
2.575e-004 4.448e+006 1.061e+011 1.000e+001 7.970e-003 2.267e-004 
2.576e-004 4.447e+006 1.062e+011 1.000e+001 8.138e-003 2.269e-004 
2.577e-004 4.446e+006 1.063e+011 1.000e+001 7.818e-003 2.270e-004 
2.579e-004 4.445e+006 1.064e+011 1.000e+001 7.948e-003 2.271e-004 
2.580e-004 4.445e+006 1.065e+011 1.000e+001 7.728e-003 2.272e-004 
2.581e-004 4.443e+006 1.067e+011 1.000e+001 7.741e-003 2.274e-004 
2.582e-004 4.423e+006 1.059e+011 1.000e+001 1.078e-002 2.276e-004 
2.584e-004 4.360e+006 1.047e+011 1.000e+001 1.168e-002 2.282e-004 
2.585e-004 4.303e+006 1.043e+011 1.000e+001 1.156e-002 2.287e-004 
2.586e-004 4.252e+006 1.040e+011 1.000e+001 1.203e-002 2.292e-004 
2.587e-004 4.204e+006 1.036e+011 1.000e+001 1.202e-002 2.297e-004 
2.589e-004 4.167e+006 1.034e+011 1.000e+001 1.080e-002 2.300e-004 
2.590e-004 4.135e+006 1.033e+011 1.000e+001 1.020e-002 2.304e-004 
2.591e-004 4.107e+006 1.033e+011 1.000e+001 9.506e-003 2.307e-004 
2.592e-004 4.081e+006 1.033e+011 1.000e+001 9.051e-003 2.310e-004 
2.594e-004 4.069e+006 1.033e+011 1.000e+001 8.383e-003 2.312e-004 
2.595e-004 4.056e+006 1.031e+011 1.000e+001 8.085e-003 2.314e-004 
2.596e-004 4.046e+006 1.031e+011 1.000e+001 7.888e-003 2.316e-004 
2.597e-004 4.040e+006 1.030e+011 1.000e+001 7.710e-003 2.318e-004 
2.599e-004 4.035e+006 1.030e+011 1.000e+001 7.520e-003 2.320e-004 
2.600e-004 4.031e+006 1.030e+011 1.000e+001 7.047e-003 2.321e-004 
2.601e-004 4.032e+006 1.030e+011 1.000e+001 7.196e-003 2.322e-004 
2.602e-004 4.040e+006 1.029e+011 1.000e+001 6.910e-003 2.323e-004 
2.604e-004 4.053e+006 1.029e+011 1.000e+001 6.688e-003 2.323e-004 
2.605e-004 4.061e+006 1.027e+011 1.000e+001 7.298e-003 2.324e-004 
2.606e-004 4.065e+006 1.027e+011 1.000e+001 7.522e-003 2.325e-004 
2.607e-004 4.073e+006 1.026e+011 1.000e+001 6.224e-003 2.326e-004 
2.609e-004 4.085e+006 1.026e+011 1.000e+001 6.204e-003 2.326e-004 
2.610e-004 4.099e+006 1.026e+011 1.000e+001 6.391e-003 2.326e-004 
2.611e-004 4.114e+006 1.026e+011 1.000e+001 6.449e-003 2.327e-004 
2.612e-004 4.126e+006 1.026e+011 1.000e+001 6.898e-003 2.327e-004 
2.614e-004 4.137e+006 1.026e+011 1.000e+001 6.867e-003 2.327e-004 
2.615e-004 4.149e+006 1.025e+011 1.000e+001 6.582e-003 2.328e-004 
2.616e-004 4.162e+006 1.025e+011 1.000e+001 6.559e-003 2.328e-004 
2.617e-004 4.176e+006 1.025e+011 1.000e+001 6.488e-003 2.328e-004 
2.619e-004 4.190e+006 1.025e+011 1.000e+001 6.450e-003 2.329e-004 
2.620e-004 4.204e+006 1.025e+011 1.000e+001 6.440e-003 2.329e-004 
2.621e-004 4.219e+006 1.026e+011 1.000e+001 6.525e-003 2.329e-004 
2.622e-004 4.234e+006 1.026e+011 1.000e+001 6.530e-003 2.330e-004 
2.624e-004 4.248e+006 1.026e+011 1.000e+001 6.528e-003 2.330e-004 
2.625e-004 4.263e+006 1.026e+011 1.000e+001 6.453e-003 2.330e-004 
2.626e-004 4.278e+006 1.026e+011 1.000e+001 6.441e-003 2.330e-004 
2.627e-004 4.293e+006 1.026e+011 1.000e+001 6.521e-003 2.330e-004 
2.629e-004 4.309e+006 1.026e+011 1.000e+001 6.507e-003 2.331e-004 
2.630e-004 4.324e+006 1.026e+011 1.000e+001 6.593e-003 2.331e-004 
2.631e-004 4.339e+006 1.026e+011 1.000e+001 6.596e-003 2.331e-004 
2.632e-004 4.354e+006 1.026e+011 1.000e+001 6.560e-003 2.331e-004 
2.634e-004 4.369e+006 1.027e+011 1.000e+001 6.581e-003 2.331e-004 
2.635e-004 4.385e+006 1.027e+011 1.000e+001 6.318e-003 2.332e-004 
2.636e-004 4.400e+006 1.027e+011 1.000e+001 6.347e-003 2.332e-004 
2.637e-004 4.415e+006 1.027e+011 1.000e+001 6.418e-003 2.332e-004 
2.639e-004 4.435e+006 1.025e+011 1.000e+001 6.350e-003 2.332e-004 
2.640e-004 4.457e+006 1.024e+011 1.000e+001 6.447e-003 2.332e-004 
2.641e-004 4.478e+006 1.022e+011 1.000e+001 5.732e-003 2.331e-004 
2.642e-004 4.499e+006 1.021e+011 1.000e+001 5.630e-003 2.331e-004 
2.644e-004 4.517e+006 1.020e+011 1.000e+001 5.725e-003 2.331e-004 
2.645e-004 4.533e+006 1.020e+011 1.000e+001 5.527e-003 2.331e-004 
2.646e-004 4.536e+006 1.019e+011 1.000e+001 6.360e-003 2.332e-004 
2.647e-004 4.533e+006 1.019e+011 1.000e+001 6.414e-003 2.334e-004 
2.649e-004 4.530e+006 1.019e+011 1.000e+001 6.232e-003 2.335e-004 
2.650e-004 4.528e+006 1.020e+011 1.000e+001 6.093e-003 2.337e-004 
2.651e-004 4.527e+006 1.021e+011 1.000e+001 6.211e-003 2.338e-004 
2.652e-004 4.524e+006 1.021e+011 1.000e+001 6.615e-003 2.339e-004 
2.654e-004 4.525e+006 1.022e+011 1.000e+001 6.526e-003 2.341e-004 
2.655e-004 4.526e+006 1.023e+011 1.000e+001 6.657e-003 2.342e-004 
2.656e-004 4.526e+006 1.023e+011 1.000e+001 6.685e-003 2.343e-004 
2.657e-004 4.527e+006 1.024e+011 1.000e+001 6.682e-003 2.344e-004 
2.659e-004 4.529e+006 1.025e+011 1.000e+001 6.695e-003 2.345e-004 
2.660e-004 4.531e+006 1.025e+011 1.000e+001 7.134e-003 2.346e-004 
2.661e-004 4.534e+006 1.026e+011 1.000e+001 7.108e-003 2.347e-004 
2.662e-004 4.537e+006 1.027e+011 1.000e+001 6.843e-003 2.349e-004 
2.664e-004 4.539e+006 1.027e+011 1.000e+001 6.854e-003 2.350e-004 
2.665e-004 4.539e+006 1.028e+011 1.000e+001 7.122e-003 2.351e-004 
2.666e-004 4.541e+006 1.028e+011 1.000e+001 7.138e-003 2.352e-004 
2.667e-004 4.544e+006 1.029e+011 1.000e+001 6.918e-003 2.353e-004 
2.669e-004 4.547e+006 1.030e+011 1.000e+001 6.959e-003 2.354e-004 
2.670e-004 4.551e+006 1.030e+011 1.000e+001 6.945e-003 2.355e-004 
2.671e-004 4.556e+006 1.031e+011 1.000e+001 6.971e-003 2.356e-004 
2.672e-004 4.560e+006 1.032e+011 1.000e+001 6.921e-003 2.357e-004 
2.674e-004 4.562e+006 1.032e+011 1.000e+001 7.427e-003 2.358e-004 
2.675e-004 4.562e+006 1.033e+011 1.000e+001 7.411e-003 2.359e-004 
2.676e-004 4.562e+006 1.034e+011 1.000e+001 7.197e-003 2.361e-004 
2.677e-004 4.562e+006 1.035e+011 1.000e+001 7.116e-003 2.362e-004 
2.679e-004 4.562e+006 1.036e+011 1.000e+001 7.183e-003 2.363e-004 
2.680e-004 4.562e+006 1.037e+011 1.000e+001 7.109e-003 2.364e-004 
2.681e-004 4.563e+006 1.038e+011 1.000e+001 7.164e-003 2.366e-004 
2.682e-004 4.563e+006 1.039e+011 1.000e+001 7.097e-003 2.367e-004 
2.684e-004 4.563e+006 1.040e+011 1.000e+001 7.151e-003 2.368e-004 
2.685e-004 4.563e+006 1.041e+011 1.000e+001 7.199e-003 2.369e-004 
2.686e-004 4.563e+006 1.042e+011 1.000e+001 7.285e-003 2.371e-004 
2.687e-004 4.564e+006 1.043e+011 1.000e+001 7.189e-003 2.372e-004 
2.689e-004 4.565e+006 1.044e+011 1.000e+001 7.127e-003 2.373e-004 
2.690e-004 4.567e+006 1.045e+011 1.000e+001 7.078e-003 2.374e-004 
2.691e-004 4.570e+006 1.045e+011 1.000e+001 7.038e-003 2.375e-004 
2.692e-004 4.574e+006 1.046e+011 1.000e+001 6.948e-003 2.376e-004 
2.694e-004 4.579e+006 1.047e+011 1.000e+001 7.039e-003 2.377e-004 
2.695e-004 4.585e+006 1.048e+011 1.000e+001 7.172e-003 2.378e-004 
2.696e-004 4.592e+006 1.049e+011 1.000e+001 7.056e-003 2.378e-004 
2.697e-004 4.600e+006 1.049e+011 1.000e+001 6.973e-003 2.379e-004 
2.699e-004 4.599e+006 1.049e+011 1.000e+001 7.591e-003 2.381e-004 
2.700e-004 4.593e+006 1.050e+011 1.000e+001 7.614e-003 2.382e-004 
2.701e-004 4.590e+006 1.051e+011 1.000e+001 7.286e-003 2.384e-004 
2.702e-004 4.588e+006 1.053e+011 1.000e+001 7.248e-003 2.385e-004 
2.704e-004 4.587e+006 1.054e+011 1.000e+001 7.203e-003 2.386e-004 
2.705e-004 4.587e+006 1.055e+011 1.000e+001 7.471e-003 2.388e-004 
2.706e-004 4.587e+006 1.056e+011 1.000e+001 7.504e-003 2.389e-004 
2.707e-004 4.587e+006 1.058e+011 1.000e+001 8.333e-003 2.390e-004 
2.709e-004 4.587e+006 1.059e+011 1.000e+001 9.285e-003 2.391e-004 
2.710e-004 4.586e+006 1.061e+011 1.000e+001 1.001e-002 2.393e-004 
2.711e-004 4.582e+006 1.063e+011 1.000e+001 1.127e-002 2.394e-004 
2.712e-004 4.572e+006 1.066e+011 1.000e+001 1.650e-002 2.396e-004 
2.714e-004 4.574e+006 1.068e+011 1.000e+001 1.901e-002 2.397e-004 
2.715e-004 4.580e+006 1.069e+011 1.000e+001 1.404e-002 2.398e-004 
2.716e-004 4.587e+006 1.071e+011 1.000e+001 2.347e-002 2.399e-004 
2.717e-004 4.595e+006 1.067e+011 1.000e+001 1.813e-002 2.400e-004 
2.719e-004 4.604e+006 1.067e+011 1.000e+001 1.718e-002 2.400e-004 
2.720e-004 4.613e+006 1.067e+011 1.000e+001 1.970e-002 2.401e-004 
2.721e-004 4.622e+006 1.068e+011 1.000e+001 2.271e-002 2.401e-004 
2.722e-004 4.633e+006 1.069e+011 1.000e+001 2.246e-002 2.402e-004 
2.724e-004 4.641e+006 1.070e+011 1.000e+001 2.425e-002 2.403e-004 
2.725e-004 4.645e+006 1.073e+011 1.000e+001 2.745e-002 2.404e-004 
2.726e-004 4.649e+006 1.074e+011 1.000e+001 2.996e-002 2.405e-004 
2.727e-004 4.654e+006 1.076e+011 1.000e+001 2.823e-002 2.405e-004 
2.729e-004 4.660e+006 1.078e+011 1.000e+001 2.852e-002 2.406e-004 
2.730e-004 4.667e+006 1.079e+011 1.000e+001 3.633e-002 2.407e-004 
2.731e-004 4.675e+006 1.080e+011 1.000e+001 3.257e-002 2.408e-004 
2.732e-004 4.684e+006 1.082e+011 1.000e+001 3.332e-002 2.408e-004 
2.734e-004 4.693e+006 1.083e+011 1.000e+001 3.928e-002 2.409e-004 
2.735e-004 4.703e+006 1.084e+011 1.000e+001 3.742e-002 2.410e-004 
2.736e-004 4.713e+006 1.085e+011 1.000e+001 3.397e-002 2.410e-004 
2.737e-004 4.724e+006 1.086e+011 1.000e+001 3.227e-002 2.411e-004 
2.739e-004 4.734e+006 1.087e+011 1.000e+001 3.687e-002 2.411e-004 
2.740e-004 4.745e+006 1.088e+011 1.000e+001 4.187e-002 2.412e-004 
2.741e-004 4.756e+006 1.089e+011 1.000e+001 3.914e-002 2.412e-004 
2.742e-004 4.767e+006 1.089e+011 1.000e+001 3.915e-002 2.413e-004 
2.744e-004 4.779e+006 1.090e+011 1.000e+001 4.143e-002 2.413e-004 
2.745e-004 4.790e+006 1.091e+011 1.000e+001 3.931e-002 2.414e-004 
2.746e-004 4.802e+006 1.092e+011 1.000e+001 4.214e-002 2.414e-004 
2.747e-004 4.813e+006 1.093e+011 1.000e+001 4.730e-002 2.414e-004 
2.749e-004 4.825e+006 1.093e+011 1.000e+001 3.371e-002 2.415e-004 
2.750e-004 4.835e+006 1.094e+011 1.000e+001 4.324e-002 2.415e-004 
2.751e-004 4.845e+006 1.095e+011 1.000e+001 4.033e-002 2.416e-004 
2.752e-004 4.854e+006 1.097e+011 1.000e+001 4.350e-002 2.417e-004 
2.754e-004 4.866e+006 1.097e+011 1.000e+001 4.687e-002 2.417e-004 
2.755e-004 4.880e+006 1.098e+011 1.000e+001 4.512e-002 2.417e-004 
2.756e-004 4.880e+006 1.093e+011 1.000e+001 5.434e-002 2.419e-004 
2.757e-004 4.851e+006 1.092e+011 1.000e+001 4.627e-002 2.422e-004 
2.759e-004 4.826e+006 1.093e+011 1.000e+001 4.649e-002 2.425e-004 
2.760e-004 4.800e+006 1.090e+011 1.000e+001 5.067e-002 2.428e-004 
2.761e-004 4.784e+006 1.091e+011 1.000e+001 5.022e-002 2.430e-004 
2.762e-004 4.771e+006 1.092e+011 1.000e+001 4.766e-002 2.432e-004 
2.764e-004 4.760e+006 1.093e+011 1.000e+001 5.129e-002 2.434e-004 
2.765e-004 4.749e+006 1.094e+011 1.000e+001 5.456e-002 2.436e-004 
2.766e-004 4.740e+006 1.096e+011 1.000e+001 5.266e-002 2.438e-004 
2.767e-004 4.732e+006 1.097e+011 1.000e+001 5.165e-002 2.440e-004 
2.769e-004 4.724e+006 1.096e+011 1.000e+001 5.035e-002 2.442e-004 
2.770e-004 4.707e+006 1.074e+011 1.000e+001 3.546e-002 2.444e-004 
2.771e-004 4.697e+006 1.062e+011 1.000e+001 3.437e-002 2.446e-004 
2.772e-004 4.680e+006 1.061e+011 1.000e+001 4.027e-002 2.449e-004 
2.774e-004 4.666e+006 1.060e+011 1.000e+001 3.628e-002 2.451e-004 
2.775e-004 4.647e+006 1.054e+011 1.000e+001 3.532e-002 2.453e-004 
2.776e-004 4.598e+006 1.050e+011 1.000e+001 3.536e-002 2.458e-004 
2.777e-004 4.556e+006 1.049e+011 1.000e+001 3.936e-002 2.462e-004 
2.779e-004 4.525e+006 1.048e+011 1.000e+001 3.908e-002 2.466e-004 
2.780e-004 4.490e+006 1.048e+011 1.000e+001 3.498e-002 2.469e-004 
2.781e-004 4.462e+006 1.047e+011 1.000e+001 3.502e-002 2.473e-004 
2.782e-004 4.444e+006 1.048e+011 1.000e+001 3.507e-002 2.475e-004 
2.784e-004 4.431e+006 1.049e+011 1.000e+001 3.418e-002 2.477e-004 
2.785e-004 4.418e+006 1.047e+011 1.000e+001 3.604e-002 2.479e-004 
2.786e-004 4.396e+006 1.046e+011 1.000e+001 3.910e-002 2.482e-004 
2.787e-004 4.375e+006 1.046e+011 1.000e+001 3.179e-002 2.485e-004 
2.789e-004 4.351e+006 1.045e+011 1.000e+001 3.533e-002 2.488e-004 
2.790e-004 4.306e+006 1.044e+011 1.000e+001 3.490e-002 2.492e-004 
2.791e-004 4.266e+006 1.044e+011 1.000e+001 3.360e-002 2.496e-004 
2.792e-004 4.250e+006 1.045e+011 1.000e+001 3.635e-002 2.498e-004 
2.794e-004 4.240e+006 1.045e+011 1.000e+001 2.914e-002 2.500e-004 
2.795e-004 4.234e+006 1.046e+011 1.000e+001 3.294e-002 2.502e-004 
2.796e-004 4.228e+006 1.047e+011 1.000e+001 3.264e-002 2.504e-004 
2.797e-004 4.224e+006 1.047e+011 1.000e+001 3.021e-002 2.505e-004 
2.799e-004 4.219e+006 1.048e+011 1.000e+001 3.798e-002 2.507e-004 
2.800e-004 4.214e+006 1.049e+011 1.000e+001 3.745e-002 2.508e-004 
2.801e-004 4.204e+006 1.050e+011 1.000e+001 3.784e-002 2.510e-004 
2.802e-004 4.197e+006 1.051e+011 1.000e+001 3.182e-002 2.512e-004 
2.804e-004 4.190e+006 1.052e+011 1.000e+001 3.851e-002 2.514e-004 
2.805e-004 4.181e+006 1.053e+011 1.000e+001 3.820e-002 2.516e-004 
2.806e-004 4.180e+006 1.054e+011 1.000e+001 4.514e-002 2.517e-004 
2.807e-004 4.182e+006 1.054e+011 1.000e+001 4.277e-002 2.518e-004 
2.809e-004 4.185e+006 1.055e+011 1.000e+001 3.776e-002 2.519e-004 
2.810e-004 4.190e+006 1.055e+011 1.000e+001 4.430e-002 2.520e-004 
2.811e-004 4.195e+006 1.056e+011 1.000e+001 4.818e-002 2.521e-004 
2.812e-004 4.202e+006 1.056e+011 1.000e+001 4.310e-002 2.522e-004 
2.814e-004 4.209e+006 1.057e+011 1.000e+001 4.807e-002 2.523e-004 
2.815e-004 4.216e+006 1.057e+011 1.000e+001 4.338e-002 2.523e-004 
2.816e-004 4.225e+006 1.058e+011 1.000e+001 4.692e-002 2.524e-004 
2.817e-004 4.234e+006 1.058e+011 1.000e+001 4.795e-002 2.525e-004 
2.819e-004 4.243e+006 1.059e+011 1.000e+001 5.618e-002 2.525e-004 
2.820e-004 4.252e+006 1.059e+011 1.000e+001 5.368e-002 2.526e-004 
2.821e-004 4.262e+006 1.059e+011 1.000e+001 4.195e-002 2.526e-004 
2.822e-004 4.273e+006 1.060e+011 1.000e+001 5.105e-002 2.527e-004 
2.824e-004 4.283e+006 1.060e+011 1.000e+001 5.049e-002 2.527e-004 
2.825e-004 4.295e+006 1.060e+011 1.000e+001 5.141e-002 2.528e-004 
2.826e-004 4.304e+006 1.061e+011 1.000e+001 4.016e-002 2.528e-004 
2.827e-004 4.305e+006 1.061e+011 1.000e+001 4.557e-002 2.530e-004 
2.829e-004 4.307e+006 1.062e+011 1.000e+001 4.872e-002 2.531e-004 
2.830e-004 4.309e+006 1.062e+011 1.000e+001 4.700e-002 2.532e-004 
2.831e-004 4.310e+006 1.063e+011 1.000e+001 5.438e-002 2.533e-004 
2.832e-004 4.311e+006 1.064e+011 1.000e+001 5.534e-002 2.534e-004 
2.834e-004 4.316e+006 1.064e+011 1.000e+001 5.636e-002 2.535e-004 
2.835e-004 4.324e+006 1.064e+011 1.000e+001 5.188e-002 2.536e-004 
2.836e-004 4.333e+006 1.065e+011 1.000e+001 5.849e-002 2.536e-004 
2.837e-004 4.343e+006 1.065e+011 1.000e+001 5.687e-002 2.537e-004 
2.839e-004 4.355e+006 1.065e+011 1.000e+001 5.296e-002 2.537e-004 
2.840e-004 4.368e+006 1.066e+011 1.000e+001 5.322e-002 2.538e-004 
2.841e-004 4.381e+006 1.066e+011 1.000e+001 5.227e-002 2.538e-004 
2.842e-004 4.391e+006 1.066e+011 1.000e+001 5.593e-002 2.539e-004 
2.844e-004 4.400e+006 1.066e+011 1.000e+001 6.148e-002 2.539e-004 
2.845e-004 4.409e+006 1.067e+011 1.000e+001 5.169e-002 2.540e-004 
2.846e-004 4.417e+006 1.067e+011 1.000e+001 5.806e-002 2.541e-004 
2.847e-004 4.426e+006 1.067e+011 1.000e+001 5.594e-002 2.541e-004 
2.849e-004 4.435e+006 1.068e+011 1.000e+001 5.964e-002 2.542e-004 
2.850e-004 4.443e+006 1.068e+011 1.000e+001 6.412e-002 2.543e-004 
2.851e-004 4.450e+006 1.069e+011 1.000e+001 5.922e-002 2.543e-004 
2.852e-004 4.457e+006 1.069e+011 1.000e+001 5.634e-002 2.544e-004 
2.854e-004 4.464e+006 1.069e+011 1.000e+001 6.139e-002 2.545e-004 
2.855e-004 4.478e+006 1.069e+011 1.000e+001 5.887e-002 2.545e-004 
2.856e-004 4.493e+006 1.068e+011 1.000e+001 6.688e-002 2.545e-004 
2.857e-004 4.510e+006 1.068e+011 1.000e+001 5.389e-002 2.545e-004 
2.859e-004 4.526e+006 1.068e+011 1.000e+001 5.829e-002 2.546e-004 
2.860e-004 4.543e+006 1.068e+011 1.000e+001 6.264e-002 2.546e-004 
2.861e-004 4.559e+006 1.067e+011 1.000e+001 6.201e-002 2.546e-004 
2.862e-004 4.575e+006 1.067e+011 1.000e+001 6.160e-002 2.546e-004 
2.864e-004 4.592e+006 1.067e+011 1.000e+001 5.771e-002 2.546e-004 
2.866e-004 4.473e+006 1.038e+011 1.000e+001 4.718e-003 2.556e-004 
2.866e-004 4.479e+006 1.039e+011 1.000e+001 5.415e-003 2.556e-004 
2.867e-004 4.486e+006 1.039e+011 1.000e+001 5.662e-003 2.556e-004 
2.867e-004 4.492e+006 1.039e+011 1.000e+001 4.780e-003 2.557e-004 
2.868e-004 4.498e+006 1.039e+011 1.000e+001 5.108e-003 2.557e-004 
2.869e-004 4.503e+006 1.039e+011 1.000e+001 6.384e-003 2.557e-004 
2.869e-004 4.505e+006 1.038e+011 1.000e+001 6.353e-003 2.558e-004 
2.870e-004 4.506e+006 1.039e+011 1.000e+001 6.620e-003 2.558e-004 
2.871e-004 4.508e+006 1.039e+011 1.000e+001 6.601e-003 2.559e-004 
2.871e-004 4.509e+006 1.039e+011 1.000e+001 6.731e-003 2.559e-004 
2.872e-004 4.511e+006 1.039e+011 1.000e+001 6.573e-003 2.560e-004 
2.872e-004 4.513e+006 1.039e+011 1.000e+001 6.697e-003 2.560e-004 
2.873e-004 4.515e+006 1.039e+011 1.000e+001 6.560e-003 2.561e-004 
2.874e-004 4.517e+006 1.040e+011 1.000e+001 6.497e-003 2.561e-004 
2.874e-004 4.519e+006 1.040e+011 1.000e+001 6.390e-003 2.562e-004 
2.875e-004 4.521e+006 1.040e+011 1.000e+001 6.537e-003 2.562e-004 
2.876e-004 4.522e+006 1.040e+011 1.000e+001 6.491e-003 2.563e-004 
2.876e-004 4.524e+006 1.040e+011 1.000e+001 6.419e-003 2.563e-004 
2.877e-004 4.525e+006 1.041e+011 1.000e+001 6.417e-003 2.564e-004 
2.877e-004 4.526e+006 1.041e+011 1.000e+001 6.455e-003 2.564e-004 
2.878e-004 4.527e+006 1.041e+011 1.000e+001 6.467e-003 2.565e-004 
2.879e-004 4.528e+006 1.041e+011 1.000e+001 6.559e-003 2.565e-004 
2.879e-004 4.529e+006 1.042e+011 1.000e+001 6.495e-003 2.566e-004 
2.880e-004 4.529e+006 1.042e+011 1.000e+001 6.468e-003 2.567e-004 
2.881e-004 4.529e+006 1.043e+011 1.000e+001 6.542e-003 2.567e-004 
2.881e-004 4.528e+006 1.043e+011 1.000e+001 6.646e-003 2.568e-004 
2.882e-004 4.527e+006 1.044e+011 1.000e+001 6.625e-003 2.569e-004 
2.882e-004 4.525e+006 1.044e+011 1.000e+001 6.910e-003 2.569e-004 
2.883e-004 4.522e+006 1.045e+011 1.000e+001 6.902e-003 2.570e-004 
2.884e-004 4.519e+006 1.045e+011 1.000e+001 6.974e-003 2.571e-004 
2.884e-004 4.515e+006 1.046e+011 1.000e+001 6.963e-003 2.572e-004 
2.885e-004 4.510e+006 1.047e+011 1.000e+001 6.987e-003 2.573e-004 
2.886e-004 4.504e+006 1.048e+011 1.000e+001 7.098e-003 2.574e-004 
2.886e-004 4.497e+006 1.048e+011 1.000e+001 6.966e-003 2.575e-004 
2.887e-004 4.489e+006 1.049e+011 1.000e+001 6.944e-003 2.576e-004 
2.887e-004 4.482e+006 1.050e+011 1.000e+001 6.884e-003 2.577e-004 
2.888e-004 4.480e+006 1.050e+011 1.000e+001 1.397e-002 2.578e-004 
2.889e-004 4.480e+006 1.050e+011 1.000e+001 1.819e-002 2.579e-004 
2.889e-004 4.480e+006 1.050e+011 1.000e+001 2.404e-002 2.579e-004 
2.890e-004 4.480e+006 1.051e+011 1.000e+001 2.757e-002 2.580e-004 
2.891e-004 4.480e+006 1.051e+011 1.000e+001 2.873e-002 2.581e-004 
2.891e-004 4.479e+006 1.051e+011 1.000e+001 2.959e-002 2.581e-004 
2.892e-004 4.479e+006 1.051e+011 1.000e+001 2.752e-002 2.582e-004 
2.892e-004 4.480e+006 1.051e+011 1.000e+001 2.549e-002 2.583e-004 
2.893e-004 4.481e+006 1.051e+011 1.000e+001 2.430e-002 2.583e-004 
2.894e-004 4.482e+006 1.051e+011 1.000e+001 2.187e-002 2.584e-004 
2.894e-004 4.483e+006 1.052e+011 1.000e+001 2.054e-002 2.584e-004 
2.895e-004 4.485e+006 1.052e+011 1.000e+001 1.838e-002 2.585e-004 
2.896e-004 4.487e+006 1.052e+011 1.000e+001 1.685e-002 2.585e-004 
2.896e-004 4.490e+006 1.052e+011 1.000e+001 1.617e-002 2.586e-004 
2.897e-004 4.493e+006 1.052e+011 1.000e+001 1.440e-002 2.586e-004 
2.897e-004 4.497e+006 1.053e+011 1.000e+001 1.421e-002 2.586e-004 
2.898e-004 4.502e+006 1.053e+011 1.000e+001 1.271e-002 2.587e-004 
2.899e-004 4.507e+006 1.053e+011 1.000e+001 1.169e-002 2.587e-004 
2.899e-004 4.512e+006 1.053e+011 1.000e+001 1.072e-002 2.587e-004 
2.900e-004 4.517e+006 1.053e+011 1.000e+001 9.448e-003 2.587e-004 
2.901e-004 4.522e+006 1.053e+011 1.000e+001 8.365e-003 2.588e-004 
2.901e-004 4.528e+006 1.053e+011 1.000e+001 7.664e-003 2.588e-004 
2.902e-004 4.533e+006 1.053e+011 1.000e+001 6.943e-003 2.588e-004 
2.902e-004 4.537e+006 1.054e+011 1.000e+001 6.444e-003 2.589e-004 
2.903e-004 4.540e+006 1.053e+011 1.000e+001 6.458e-003 2.589e-004 
2.904e-004 4.542e+006 1.052e+011 1.000e+001 6.668e-003 2.589e-004 
2.904e-004 4.545e+006 1.052e+011 1.000e+001 6.740e-003 2.590e-004 
2.905e-004 4.550e+006 1.052e+011 1.000e+001 7.112e-003 2.590e-004 
2.906e-004 4.554e+006 1.051e+011 1.000e+001 7.078e-003 2.590e-004 
2.906e-004 4.559e+006 1.051e+011 1.000e+001 7.070e-003 2.591e-004 
2.907e-004 4.565e+006 1.051e+011 1.000e+001 6.857e-003 2.591e-004 
2.907e-004 4.568e+006 1.050e+011 1.000e+001 7.651e-003 2.591e-004 
2.908e-004 4.566e+006 1.049e+011 1.000e+001 7.554e-003 2.592e-004 
2.909e-004 4.565e+006 1.049e+011 1.000e+001 7.331e-003 2.593e-004 
2.909e-004 4.565e+006 1.049e+011 1.000e+001 7.243e-003 2.593e-004 
2.910e-004 4.566e+006 1.049e+011 1.000e+001 7.218e-003 2.594e-004 
2.911e-004 4.568e+006 1.049e+011 1.000e+001 7.028e-003 2.595e-004 
2.911e-004 4.571e+006 1.049e+011 1.000e+001 7.125e-003 2.595e-004 
2.912e-004 4.575e+006 1.050e+011 1.000e+001 7.083e-003 2.595e-004 
2.912e-004 4.579e+006 1.050e+011 1.000e+001 6.079e-003 2.596e-004 
2.913e-004 4.583e+006 1.050e+011 1.000e+001 6.972e-003 2.596e-004 
2.914e-004 4.587e+006 1.050e+011 1.000e+001 7.045e-003 2.596e-004 
2.914e-004 4.592e+006 1.050e+011 1.000e+001 6.841e-003 2.597e-004 
2.915e-004 4.597e+006 1.051e+011 1.000e+001 6.997e-003 2.597e-004 
2.916e-004 4.600e+006 1.051e+011 1.000e+001 6.658e-003 2.597e-004 
2.916e-004 4.604e+006 1.051e+011 1.000e+001 6.672e-003 2.598e-004 
2.917e-004 4.608e+006 1.051e+011 1.000e+001 6.938e-003 2.598e-004 
2.917e-004 4.613e+006 1.051e+011 1.000e+001 7.510e-003 2.598e-004 
2.918e-004 4.616e+006 1.050e+011 1.000e+001 6.939e-003 2.599e-004 
2.919e-004 4.621e+006 1.050e+011 1.000e+001 7.066e-003 2.599e-004 
2.919e-004 4.626e+006 1.050e+011 1.000e+001 6.801e-003 2.599e-004 
2.920e-004 4.631e+006 1.050e+011 1.000e+001 6.571e-003 2.600e-004 
2.921e-004 4.637e+006 1.050e+011 1.000e+001 6.279e-003 2.600e-004 
2.921e-004 4.643e+006 1.050e+011 1.000e+001 6.086e-003 2.600e-004 
2.922e-004 4.649e+006 1.050e+011 1.000e+001 6.054e-003 2.600e-004 
2.922e-004 4.655e+006 1.050e+011 1.000e+001 6.122e-003 2.600e-004 
2.923e-004 4.662e+006 1.051e+011 1.000e+001 6.321e-003 2.601e-004 
2.924e-004 4.668e+006 1.051e+011 1.000e+001 6.122e-003 2.601e-004 
2.924e-004 4.675e+006 1.051e+011 1.000e+001 6.227e-003 2.601e-004 
2.925e-004 4.682e+006 1.051e+011 1.000e+001 6.377e-003 2.601e-004 
2.926e-004 4.689e+006 1.051e+011 1.000e+001 6.305e-003 2.601e-004 
2.926e-004 4.695e+006 1.051e+011 1.000e+001 6.536e-003 2.601e-004 
2.927e-004 4.702e+006 1.051e+011 1.000e+001 6.842e-003 2.601e-004 
2.927e-004 4.709e+006 1.051e+011 1.000e+001 6.471e-003 2.602e-004 
2.928e-004 4.716e+006 1.052e+011 1.000e+001 6.373e-003 2.602e-004 
2.929e-004 4.723e+006 1.052e+011 1.000e+001 6.196e-003 2.602e-004 
2.929e-004 4.730e+006 1.052e+011 1.000e+001 6.070e-003 2.602e-004 
2.930e-004 4.737e+006 1.052e+011 1.000e+001 6.084e-003 2.602e-004 
2.931e-004 4.744e+006 1.052e+011 1.000e+001 6.374e-003 2.602e-004 
2.931e-004 4.751e+006 1.052e+011 1.000e+001 6.003e-003 2.603e-004 
2.932e-004 4.758e+006 1.052e+011 1.000e+001 6.403e-003 2.603e-004 
2.932e-004 4.765e+006 1.052e+011 1.000e+001 5.953e-003 2.603e-004 
2.933e-004 4.772e+006 1.052e+011 1.000e+001 5.943e-003 2.603e-004 
2.934e-004 4.779e+006 1.053e+011 1.000e+001 6.044e-003 2.603e-004 
2.934e-004 4.786e+006 1.053e+011 1.000e+001 6.205e-003 2.603e-004 
2.935e-004 4.793e+006 1.053e+011 1.000e+001 6.141e-003 2.603e-004 
2.936e-004 4.800e+006 1.053e+011 1.000e+001 5.990e-003 2.603e-004 
2.936e-004 4.807e+006 1.053e+011 1.000e+001 6.108e-003 2.604e-004 
2.937e-004 4.814e+006 1.053e+011 1.000e+001 5.965e-003 2.604e-004 
2.937e-004 4.821e+006 1.053e+011 1.000e+001 6.438e-003 2.604e-004 
2.938e-004 4.828e+006 1.053e+011 1.000e+001 6.553e-003 2.604e-004 
2.939e-004 4.835e+006 1.054e+011 1.000e+001 6.341e-003 2.604e-004 
2.939e-004 4.842e+006 1.054e+011 1.000e+001 6.325e-003 2.604e-004 
2.940e-004 4.849e+006 1.054e+011 1.000e+001 6.388e-003 2.604e-004 
2.941e-004 4.856e+006 1.054e+011 1.000e+001 6.445e-003 2.605e-004 
2.941e-004 4.863e+006 1.054e+011 1.000e+001 6.298e-003 2.605e-004 
2.942e-004 4.870e+006 1.054e+011 1.000e+001 6.289e-003 2.605e-004 
2.942e-004 4.876e+006 1.054e+011 1.000e+001 6.317e-003 2.605e-004 
2.943e-004 4.883e+006 1.054e+011 1.000e+001 6.127e-003 2.605e-004 
2.944e-004 4.890e+006 1.054e+011 1.000e+001 5.961e-003 2.605e-004 
2.944e-004 4.897e+006 1.054e+011 1.000e+001 5.920e-003 2.606e-004 
2.945e-004 4.904e+006 1.055e+011 1.000e+001 5.984e-003 2.606e-004 
2.946e-004 4.911e+006 1.055e+011 1.000e+001 6.525e-003 2.606e-004 
2.946e-004 4.918e+006 1.055e+011 1.000e+001 5.941e-003 2.606e-004 
2.947e-004 4.925e+006 1.055e+011 1.000e+001 6.050e-003 2.606e-004 
2.947e-004 4.931e+006 1.055e+011 1.000e+001 5.845e-003 2.606e-004 
2.948e-004 4.938e+006 1.055e+011 1.000e+001 5.745e-003 2.606e-004 
2.949e-004 4.944e+006 1.055e+011 1.000e+001 6.129e-003 2.607e-004 
2.949e-004 4.951e+006 1.056e+011 1.000e+001 6.144e-003 2.607e-004 
2.950e-004 4.957e+006 1.056e+011 1.000e+001 6.017e-003 2.607e-004 
2.951e-004 4.964e+006 1.056e+011 1.000e+001 5.882e-003 2.607e-004 
2.951e-004 4.970e+006 1.056e+011 1.000e+001 6.327e-003 2.607e-004 
2.952e-004 4.977e+006 1.056e+011 1.000e+001 6.037e-003 2.608e-004 
2.952e-004 4.983e+006 1.056e+011 1.000e+001 6.486e-003 2.608e-004 
2.953e-004 4.990e+006 1.057e+011 1.000e+001 6.000e-003 2.608e-004 
2.954e-004 4.996e+006 1.057e+011 1.000e+001 5.875e-003 2.608e-004 
2.954e-004 5.002e+006 1.057e+011 1.000e+001 5.785e-003 2.608e-004 
2.955e-004 5.009e+006 1.057e+011 1.000e+001 5.788e-003 2.608e-004 
2.956e-004 5.015e+006 1.057e+011 1.000e+001 6.101e-003 2.609e-004 
2.956e-004 5.021e+006 1.057e+011 1.000e+001 5.870e-003 2.609e-004 
2.957e-004 5.027e+006 1.058e+011 1.000e+001 5.944e-003 2.609e-004 
2.957e-004 5.033e+006 1.058e+011 1.000e+001 5.985e-003 2.609e-004 
2.958e-004 5.039e+006 1.058e+011 1.000e+001 5.760e-003 2.609e-004 
2.959e-004 5.045e+006 1.058e+011 1.000e+001 6.113e-003 2.610e-004 
2.959e-004 5.050e+006 1.059e+011 1.000e+001 6.070e-003 2.610e-004 
2.960e-004 5.055e+006 1.059e+011 1.000e+001 6.288e-003 2.610e-004 
2.961e-004 5.060e+006 1.059e+011 1.000e+001 6.293e-003 2.610e-004 
2.961e-004 5.065e+006 1.059e+011 1.000e+001 6.474e-003 2.611e-004 
2.962e-004 5.070e+006 1.060e+011 1.000e+001 6.205e-003 2.611e-004 
2.962e-004 5.075e+006 1.060e+011 1.000e+001 6.770e-003 2.611e-004 
2.963e-004 5.080e+006 1.060e+011 1.000e+001 6.482e-003 2.612e-004 
2.964e-004 5.086e+006 1.061e+011 1.000e+001 6.079e-003 2.612e-004 
2.964e-004 5.091e+006 1.061e+011 1.000e+001 6.047e-003 2.612e-004 
2.965e-004 5.096e+006 1.061e+011 1.000e+001 6.015e-003 2.612e-004 
2.966e-004 5.100e+006 1.058e+011 1.000e+001 8.188e-003 2.613e-004 
2.966e-004 5.085e+006 1.053e+011 1.000e+001 6.878e-003 2.614e-004 
2.967e-004 5.073e+006 1.052e+011 1.000e+001 8.619e-003 2.616e-004 
2.967e-004 5.066e+006 1.051e+011 1.000e+001 8.457e-003 2.617e-004 
2.968e-004 5.062e+006 1.051e+011 1.000e+001 7.164e-003 2.618e-004 
2.969e-004 5.061e+006 1.051e+011 1.000e+001 7.457e-003 2.619e-004 
2.969e-004 5.059e+006 1.051e+011 1.000e+001 7.500e-003 2.619e-004 
2.970e-004 5.055e+006 1.050e+011 1.000e+001 6.304e-003 2.620e-004 
2.971e-004 5.054e+006 1.050e+011 1.000e+001 6.029e-003 2.621e-004 
2.971e-004 5.054e+006 1.050e+011 1.000e+001 5.761e-003 2.622e-004 
2.972e-004 5.055e+006 1.051e+011 1.000e+001 5.598e-003 2.622e-004 
2.972e-004 5.055e+006 1.051e+011 1.000e+001 5.602e-003 2.623e-004 
2.973e-004 5.056e+006 1.051e+011 1.000e+001 5.451e-003 2.623e-004 
2.974e-004 5.057e+006 1.052e+011 1.000e+001 5.421e-003 2.624e-004 
2.974e-004 5.058e+006 1.052e+011 1.000e+001 5.411e-003 2.624e-004 
2.975e-004 5.059e+006 1.052e+011 1.000e+001 5.404e-003 2.625e-004 
2.976e-004 5.060e+006 1.053e+011 1.000e+001 5.463e-003 2.625e-004 
2.976e-004 5.061e+006 1.053e+011 1.000e+001 5.304e-003 2.626e-004 
2.977e-004 5.063e+006 1.054e+011 1.000e+001 5.106e-003 2.627e-004 
2.977e-004 5.064e+006 1.054e+011 1.000e+001 5.108e-003 2.627e-004 
2.978e-004 5.066e+006 1.054e+011 1.000e+001 5.206e-003 2.628e-004 
2.979e-004 5.067e+006 1.055e+011 1.000e+001 5.355e-003 2.628e-004 
2.979e-004 5.069e+006 1.055e+011 1.000e+001 5.023e-003 2.629e-004 
2.980e-004 5.071e+006 1.056e+011 1.000e+001 5.220e-003 2.629e-004 
2.981e-004 5.072e+006 1.056e+011 1.000e+001 4.938e-003 2.630e-004 
2.981e-004 5.074e+006 1.057e+011 1.000e+001 4.926e-003 2.630e-004 
2.982e-004 5.076e+006 1.057e+011 1.000e+001 5.110e-003 2.631e-004 
2.982e-004 5.078e+006 1.057e+011 1.000e+001 5.015e-003 2.631e-004 
2.983e-004 5.079e+006 1.058e+011 1.000e+001 4.943e-003 2.632e-004 
2.984e-004 5.081e+006 1.058e+011 1.000e+001 4.975e-003 2.632e-004 
2.984e-004 5.083e+006 1.059e+011 1.000e+001 5.147e-003 2.633e-004 
2.985e-004 5.085e+006 1.059e+011 1.000e+001 5.143e-003 2.633e-004 
2.986e-004 5.087e+006 1.060e+011 1.000e+001 5.163e-003 2.634e-004 
2.986e-004 5.088e+006 1.060e+011 1.000e+001 4.254e-003 2.634e-004 
2.987e-004 5.090e+006 1.060e+011 1.000e+001 5.088e-003 2.635e-004 
2.987e-004 5.092e+006 1.061e+011 1.000e+001 5.085e-003 2.635e-004 
2.988e-004 5.094e+006 1.061e+011 1.000e+001 5.005e-003 2.636e-004 
2.989e-004 5.096e+006 1.062e+011 1.000e+001 5.139e-003 2.636e-004 
2.989e-004 5.097e+006 1.062e+011 1.000e+001 5.025e-003 2.637e-004 
2.990e-004 5.099e+006 1.063e+011 1.000e+001 5.024e-003 2.637e-004 
2.991e-004 5.101e+006 1.063e+011 1.000e+001 4.892e-003 2.638e-004 
2.991e-004 5.103e+006 1.063e+011 1.000e+001 4.915e-003 2.638e-004 
2.992e-004 5.105e+006 1.064e+011 1.000e+001 5.036e-003 2.639e-004 
2.992e-004 5.106e+006 1.064e+011 1.000e+001 5.027e-003 2.639e-004 
2.993e-004 5.108e+006 1.065e+011 1.000e+001 5.011e-003 2.640e-004 
2.994e-004 5.110e+006 1.065e+011 1.000e+001 5.157e-003 2.640e-004 
2.994e-004 5.113e+006 1.065e+011 1.000e+001 5.471e-003 2.641e-004 
2.995e-004 5.115e+006 1.066e+011 1.000e+001 5.676e-003 2.641e-004 
2.996e-004 5.118e+006 1.066e+011 1.000e+001 5.337e-003 2.642e-004 
2.996e-004 5.120e+006 1.067e+011 1.000e+001 5.171e-003 2.642e-004 
2.997e-004 5.123e+006 1.067e+011 1.000e+001 5.380e-003 2.642e-004 
2.997e-004 5.126e+006 1.065e+011 1.000e+001 5.836e-003 2.643e-004 
2.998e-004 5.128e+006 1.064e+011 1.000e+001 5.637e-003 2.643e-004 
2.999e-004 5.130e+006 1.064e+011 1.000e+001 5.679e-003 2.644e-004 
2.999e-004 5.130e+006 1.064e+011 1.000e+001 5.917e-003 2.644e-004 
3.000e-004 5.131e+006 1.064e+011 1.000e+001 4.621e-003 2.645e-004 
3.001e-004 5.131e+006 1.064e+011 1.000e+001 6.239e-003 2.646e-004 
3.001e-004 5.131e+006 1.064e+011 1.000e+001 5.576e-003 2.646e-004 
3.002e-004 5.130e+006 1.064e+011 1.000e+001 5.567e-003 2.647e-004 
3.002e-004 5.130e+006 1.065e+011 1.000e+001 5.376e-003 2.648e-004 
3.003e-004 5.130e+006 1.065e+011 1.000e+001 5.372e-003 2.648e-004 
3.004e-004 5.130e+006 1.065e+011 1.000e+001 5.433e-003 2.649e-004 
3.004e-004 5.130e+006 1.065e+011 1.000e+001 5.009e-003 2.649e-004 
3.005e-004 5.129e+006 1.066e+011 1.000e+001 5.903e-003 2.650e-004 
3.006e-004 5.130e+006 1.066e+011 1.000e+001 5.747e-003 2.651e-004 
3.006e-004 5.130e+006 1.066e+011 1.000e+001 5.514e-003 2.651e-004 
3.007e-004 5.130e+006 1.067e+011 1.000e+001 5.316e-003 2.652e-004 
3.007e-004 5.131e+006 1.067e+011 1.000e+001 5.460e-003 2.652e-004 
3.008e-004 5.131e+006 1.067e+011 1.000e+001 5.591e-003 2.653e-004 
3.009e-004 5.132e+006 1.067e+011 1.000e+001 5.538e-003 2.654e-004 
3.009e-004 5.133e+006 1.068e+011 1.000e+001 5.540e-003 2.654e-004 
3.010e-004 5.135e+006 1.068e+011 1.000e+001 4.952e-003 2.655e-004 
3.011e-004 5.136e+006 1.068e+011 1.000e+001 5.121e-003 2.655e-004 
3.011e-004 5.138e+006 1.069e+011 1.000e+001 5.523e-003 2.656e-004 
3.012e-004 5.140e+006 1.069e+011 1.000e+001 5.546e-003 2.656e-004 
3.012e-004 5.142e+006 1.069e+011 1.000e+001 5.359e-003 2.657e-004 
3.013e-004 5.145e+006 1.070e+011 1.000e+001 5.089e-003 2.657e-004 
3.014e-004 5.147e+006 1.070e+011 1.000e+001 4.933e-003 2.658e-004 
3.014e-004 5.150e+006 1.070e+011 1.000e+001 4.874e-003 2.658e-004 
3.015e-004 5.153e+006 1.071e+011 1.000e+001 4.604e-003 2.658e-004 
3.016e-004 5.155e+006 1.071e+011 1.000e+001 4.514e-003 2.659e-004 
3.016e-004 5.158e+006 1.071e+011 1.000e+001 4.519e-003 2.659e-004 
3.017e-004 5.161e+006 1.072e+011 1.000e+001 4.598e-003 2.660e-004 
3.017e-004 5.163e+006 1.072e+011 1.000e+001 4.416e-003 2.660e-004 
3.018e-004 5.166e+006 1.073e+011 1.000e+001 4.447e-003 2.661e-004 
3.019e-004 5.169e+006 1.073e+011 1.000e+001 4.865e-003 2.661e-004 
3.019e-004 5.173e+006 1.074e+011 1.000e+001 5.583e-003 2.661e-004 
3.020e-004 5.177e+006 1.074e+011 1.000e+001 5.284e-003 2.662e-004 
3.021e-004 5.182e+006 1.074e+011 1.000e+001 5.445e-003 2.662e-004 
3.021e-004 5.187e+006 1.074e+011 1.000e+001 5.465e-003 2.662e-004 
3.022e-004 5.192e+006 1.075e+011 1.000e+001 5.293e-003 2.663e-004 
3.022e-004 5.197e+006 1.075e+011 1.000e+001 5.237e-003 2.663e-004 
3.023e-004 5.203e+006 1.075e+011 1.000e+001 5.622e-003 2.663e-004 
3.024e-004 5.208e+006 1.075e+011 1.000e+001 5.325e-003 2.663e-004 
3.024e-004 5.214e+006 1.075e+011 1.000e+001 5.177e-003 2.664e-004 
3.025e-004 5.219e+006 1.076e+011 1.000e+001 5.291e-003 2.664e-004 
3.026e-004 5.225e+006 1.076e+011 1.000e+001 5.255e-003 2.664e-004 
3.026e-004 5.231e+006 1.076e+011 1.000e+001 5.082e-003 2.664e-004 
3.027e-004 5.237e+006 1.076e+011 1.000e+001 5.129e-003 2.665e-004 
3.027e-004 5.242e+006 1.077e+011 1.000e+001 5.231e-003 2.665e-004 
3.028e-004 5.248e+006 1.077e+011 1.000e+001 5.179e-003 2.665e-004 
3.029e-004 5.254e+006 1.077e+011 1.000e+001 5.019e-003 2.665e-004 
3.029e-004 5.260e+006 1.078e+011 1.000e+001 5.235e-003 2.665e-004 
3.030e-004 5.265e+006 1.078e+011 1.000e+001 5.054e-003 2.666e-004 
3.031e-004 5.271e+006 1.078e+011 1.000e+001 5.192e-003 2.666e-004 
3.031e-004 5.277e+006 1.078e+011 1.000e+001 5.096e-003 2.666e-004 
3.032e-004 5.283e+006 1.078e+011 1.000e+001 5.398e-003 2.666e-004 
3.032e-004 5.289e+006 1.079e+011 1.000e+001 5.828e-003 2.667e-004 
3.033e-004 5.295e+006 1.079e+011 1.000e+001 5.478e-003 2.667e-004 
3.034e-004 5.301e+006 1.079e+011 1.000e+001 4.911e-003 2.667e-004 
3.034e-004 5.308e+006 1.079e+011 1.000e+001 4.894e-003 2.667e-004 
3.035e-004 5.314e+006 1.079e+011 1.000e+001 4.810e-003 2.667e-004 
3.036e-004 5.321e+006 1.079e+011 1.000e+001 4.827e-003 2.667e-004 
3.036e-004 5.327e+006 1.079e+011 1.000e+001 4.996e-003 2.668e-004 
3.037e-004 5.334e+006 1.080e+011 1.000e+001 4.781e-003 2.668e-004 
3.037e-004 5.341e+006 1.080e+011 1.000e+001 4.798e-003 2.668e-004 
3.038e-004 5.347e+006 1.080e+011 1.000e+001 4.787e-003 2.668e-004 
3.039e-004 5.354e+006 1.080e+011 1.000e+001 4.813e-003 2.668e-004 
3.039e-004 5.361e+006 1.080e+011 1.000e+001 4.830e-003 2.668e-004 
3.040e-004 5.367e+006 1.081e+011 1.000e+001 4.871e-003 2.669e-004 
3.041e-004 5.374e+006 1.081e+011 1.000e+001 4.797e-003 2.669e-004 
3.041e-004 5.381e+006 1.081e+011 1.000e+001 4.783e-003 2.669e-004 
3.042e-004 5.388e+006 1.081e+011 1.000e+001 5.017e-003 2.669e-004 
3.042e-004 5.394e+006 1.081e+011 1.000e+001 4.807e-003 2.669e-004 
3.043e-004 5.401e+006 1.081e+011 1.000e+001 4.807e-003 2.669e-004 
3.044e-004 5.408e+006 1.082e+011 1.000e+001 4.809e-003 2.670e-004 
3.044e-004 5.414e+006 1.082e+011 1.000e+001 4.795e-003 2.670e-004 
3.045e-004 5.421e+006 1.082e+011 1.000e+001 4.982e-003 2.670e-004 
3.046e-004 5.428e+006 1.082e+011 1.000e+001 4.988e-003 2.670e-004 
3.046e-004 5.434e+006 1.082e+011 1.000e+001 4.882e-003 2.670e-004 
3.047e-004 5.441e+006 1.083e+011 1.000e+001 4.909e-003 2.670e-004 
3.047e-004 5.447e+006 1.083e+011 1.000e+001 4.907e-003 2.671e-004 
3.048e-004 5.454e+006 1.083e+011 1.000e+001 4.849e-003 2.671e-004 
3.049e-004 5.460e+006 1.083e+011 1.000e+001 4.867e-003 2.671e-004 
3.049e-004 5.467e+006 1.084e+011 1.000e+001 5.163e-003 2.671e-004 
3.050e-004 5.473e+006 1.084e+011 1.000e+001 4.847e-003 2.671e-004 
3.051e-004 5.480e+006 1.084e+011 1.000e+001 4.980e-003 2.671e-004 
3.051e-004 5.486e+006 1.084e+011 1.000e+001 5.001e-003 2.672e-004 
3.052e-004 5.493e+006 1.084e+011 1.000e+001 5.100e-003 2.672e-004 
3.052e-004 5.499e+006 1.085e+011 1.000e+001 5.177e-003 2.672e-004 
3.053e-004 5.506e+006 1.085e+011 1.000e+001 4.620e-003 2.672e-004 
3.054e-004 5.512e+006 1.085e+011 1.000e+001 4.540e-003 2.672e-004 
3.054e-004 5.518e+006 1.086e+011 1.000e+001 3.911e-003 2.673e-004 
3.055e-004 5.525e+006 1.086e+011 1.000e+001 4.795e-003 2.673e-004 
3.056e-004 5.531e+006 1.086e+011 1.000e+001 4.765e-003 2.673e-004 
3.056e-004 5.537e+006 1.086e+011 1.000e+001 4.700e-003 2.673e-004 
3.057e-004 5.544e+006 1.086e+011 1.000e+001 4.702e-003 2.673e-004 
3.057e-004 5.550e+006 1.087e+011 1.000e+001 4.656e-003 2.673e-004 
3.058e-004 5.556e+006 1.087e+011 1.000e+001 4.606e-003 2.674e-004 
3.059e-004 5.562e+006 1.087e+011 1.000e+001 4.566e-003 2.674e-004 
3.059e-004 5.569e+006 1.087e+011 1.000e+001 4.659e-003 2.674e-004 
3.060e-004 5.575e+006 1.088e+011 1.000e+001 4.610e-003 2.674e-004 
3.061e-004 5.581e+006 1.088e+011 1.000e+001 4.558e-003 2.674e-004 
3.061e-004 5.587e+006 1.088e+011 1.000e+001 4.607e-003 2.675e-004 
3.062e-004 5.593e+006 1.088e+011 1.000e+001 4.626e-003 2.675e-004 
3.062e-004 5.599e+006 1.089e+011 1.000e+001 4.588e-003 2.675e-004 
3.063e-004 5.605e+006 1.089e+011 1.000e+001 4.554e-003 2.675e-004 
3.064e-004 5.610e+006 1.089e+011 1.000e+001 4.691e-003 2.676e-004 
3.064e-004 5.616e+006 1.090e+011 1.000e+001 4.617e-003 2.676e-004 
3.065e-004 5.622e+006 1.090e+011 1.000e+001 4.730e-003 2.676e-004 
3.066e-004 5.628e+006 1.090e+011 1.000e+001 4.617e-003 2.676e-004 
3.066e-004 5.633e+006 1.091e+011 1.000e+001 4.585e-003 2.676e-004 
3.067e-004 5.638e+006 1.091e+011 1.000e+001 4.983e-003 2.677e-004 
3.067e-004 5.644e+006 1.091e+011 1.000e+001 5.021e-003 2.677e-004 
3.068e-004 5.649e+006 1.092e+011 1.000e+001 5.067e-003 2.677e-004 
3.069e-004 5.653e+006 1.092e+011 1.000e+001 5.092e-003 2.678e-004 
3.069e-004 5.658e+006 1.093e+011 1.000e+001 5.119e-003 2.678e-004 
3.070e-004 5.662e+006 1.093e+011 1.000e+001 5.148e-003 2.678e-004 
3.071e-004 5.666e+006 1.094e+011 1.000e+001 5.468e-003 2.679e-004 
3.071e-004 5.669e+006 1.094e+011 1.000e+001 5.728e-003 2.679e-004 
3.072e-004 5.672e+006 1.095e+011 1.000e+001 6.046e-003 2.679e-004 
3.072e-004 5.676e+006 1.095e+011 1.000e+001 5.949e-003 2.680e-004 
3.073e-004 5.682e+006 1.096e+011 1.000e+001 5.985e-003 2.680e-004 
3.074e-004 5.684e+006 1.087e+011 1.000e+001 7.287e-003 2.680e-004 
3.074e-004 5.681e+006 1.081e+011 1.000e+001 7.628e-003 2.681e-004 
3.075e-004 5.675e+006 1.079e+011 1.000e+001 8.378e-003 2.682e-004 
3.076e-004 5.669e+006 1.079e+011 1.000e+001 1.133e-002 2.683e-004 
3.076e-004 5.663e+006 1.075e+011 1.000e+001 9.842e-003 2.684e-004 
3.077e-004 5.649e+006 1.071e+011 1.000e+001 8.935e-003 2.686e-004 
3.077e-004 5.637e+006 1.070e+011 1.000e+001 8.845e-003 2.687e-004 
3.078e-004 5.629e+006 1.070e+011 1.000e+001 8.672e-003 2.689e-004 
3.079e-004 5.622e+006 1.070e+011 1.000e+001 8.652e-003 2.690e-004 
3.079e-004 5.617e+006 1.070e+011 1.000e+001 8.386e-003 2.691e-004 
3.080e-004 5.613e+006 1.070e+011 1.000e+001 8.147e-003 2.692e-004 
3.081e-004 5.609e+006 1.071e+011 1.000e+001 8.369e-003 2.693e-004 
3.081e-004 5.605e+006 1.071e+011 1.000e+001 8.396e-003 2.693e-004 
3.082e-004 5.600e+006 1.072e+011 1.000e+001 8.270e-003 2.694e-004 
3.082e-004 5.596e+006 1.072e+011 1.000e+001 8.425e-003 2.695e-004 
3.083e-004 5.591e+006 1.073e+011 1.000e+001 8.244e-003 2.696e-004 
3.084e-004 5.586e+006 1.074e+011 1.000e+001 7.943e-003 2.697e-004 
3.084e-004 5.581e+006 1.074e+011 1.000e+001 7.943e-003 2.698e-004 
3.085e-004 5.577e+006 1.075e+011 1.000e+001 7.876e-003 2.699e-004 
3.086e-004 5.574e+006 1.076e+011 1.000e+001 7.754e-003 2.700e-004 
3.086e-004 5.572e+006 1.076e+011 1.000e+001 7.582e-003 2.701e-004 
3.087e-004 5.570e+006 1.077e+011 1.000e+001 7.308e-003 2.701e-004 
3.087e-004 5.568e+006 1.077e+011 1.000e+001 6.788e-003 2.702e-004 
3.088e-004 5.567e+006 1.078e+011 1.000e+001 7.098e-003 2.703e-004 
3.089e-004 5.565e+006 1.079e+011 1.000e+001 7.193e-003 2.704e-004 
3.089e-004 5.564e+006 1.080e+011 1.000e+001 8.015e-003 2.704e-004 
3.090e-004 5.562e+006 1.081e+011 1.000e+001 8.133e-003 2.705e-004 
3.091e-004 5.561e+006 1.082e+011 1.000e+001 8.808e-003 2.706e-004 
3.091e-004 5.559e+006 1.081e+011 1.000e+001 7.847e-003 2.707e-004 
3.092e-004 5.557e+006 1.081e+011 1.000e+001 8.020e-003 2.707e-004 
3.092e-004 5.554e+006 1.081e+011 1.000e+001 9.033e-003 2.708e-004 
3.093e-004 5.550e+006 1.082e+011 1.000e+001 8.832e-003 2.709e-004 
3.094e-004 5.545e+006 1.083e+011 1.000e+001 8.973e-003 2.710e-004 
3.094e-004 5.524e+006 1.078e+011 1.000e+001 1.075e-002 2.712e-004 
3.095e-004 5.507e+006 1.078e+011 1.000e+001 9.408e-003 2.714e-004 
3.096e-004 5.494e+006 1.078e+011 1.000e+001 8.188e-003 2.715e-004 
3.096e-004 5.485e+006 1.079e+011 1.000e+001 7.903e-003 2.717e-004 
3.097e-004 5.476e+006 1.079e+011 1.000e+001 7.528e-003 2.718e-004 
3.097e-004 5.464e+006 1.076e+011 1.000e+001 8.637e-003 2.719e-004 
3.098e-004 5.451e+006 1.074e+011 1.000e+001 8.023e-003 2.721e-004 
3.099e-004 5.439e+006 1.072e+011 1.000e+001 8.239e-003 2.722e-004 
3.099e-004 5.431e+006 1.070e+011 1.000e+001 7.948e-003 2.724e-004 
3.100e-004 5.425e+006 1.069e+011 1.000e+001 7.966e-003 2.725e-004 
3.101e-004 5.422e+006 1.068e+011 1.000e+001 7.718e-003 2.725e-004 
3.101e-004 5.421e+006 1.067e+011 1.000e+001 7.578e-003 2.726e-004 
3.102e-004 5.420e+006 1.066e+011 1.000e+001 7.820e-003 2.727e-004 
3.102e-004 5.414e+006 1.065e+011 1.000e+001 7.362e-003 2.728e-004 
3.103e-004 5.406e+006 1.063e+011 1.000e+001 7.782e-003 2.729e-004 
3.104e-004 5.398e+006 1.061e+011 1.000e+001 7.379e-003 2.730e-004 
3.104e-004 5.390e+006 1.060e+011 1.000e+001 7.520e-003 2.731e-004 
3.105e-004 5.382e+006 1.059e+011 1.000e+001 7.217e-003 2.733e-004 
3.106e-004 5.373e+006 1.057e+011 1.000e+001 7.560e-003 2.734e-004 
3.106e-004 5.364e+006 1.057e+011 1.000e+001 7.117e-003 2.735e-004 
3.107e-004 5.356e+006 1.057e+011 1.000e+001 7.006e-003 2.736e-004 
3.107e-004 5.350e+006 1.056e+011 1.000e+001 6.917e-003 2.737e-004 
3.108e-004 5.344e+006 1.056e+011 1.000e+001 6.841e-003 2.738e-004 
3.109e-004 5.340e+006 1.056e+011 1.000e+001 6.911e-003 2.739e-004 
3.109e-004 5.336e+006 1.056e+011 1.000e+001 6.735e-003 2.740e-004 
3.110e-004 5.332e+006 1.055e+011 1.000e+001 6.661e-003 2.741e-004 
3.111e-004 5.329e+006 1.055e+011 1.000e+001 6.636e-003 2.742e-004 
3.111e-004 5.326e+006 1.055e+011 1.000e+001 6.534e-003 2.743e-004 
3.112e-004 5.324e+006 1.055e+011 1.000e+001 6.477e-003 2.743e-004 
3.112e-004 5.321e+006 1.055e+011 1.000e+001 6.483e-003 2.744e-004 
3.113e-004 5.319e+006 1.055e+011 1.000e+001 6.363e-003 2.745e-004 
3.114e-004 5.316e+006 1.054e+011 1.000e+001 6.132e-003 2.746e-004 
3.114e-004 5.314e+006 1.054e+011 1.000e+001 5.610e-003 2.747e-004 
3.115e-004 5.312e+006 1.054e+011 1.000e+001 5.571e-003 2.747e-004 
3.116e-004 5.310e+006 1.054e+011 1.000e+001 5.575e-003 2.748e-004 
3.116e-004 5.307e+006 1.054e+011 1.000e+001 5.595e-003 2.749e-004 
3.117e-004 5.304e+006 1.054e+011 1.000e+001 6.224e-003 2.750e-004 
3.117e-004 5.301e+006 1.054e+011 1.000e+001 6.246e-003 2.751e-004 
3.118e-004 5.298e+006 1.055e+011 1.000e+001 6.267e-003 2.752e-004 
3.119e-004 5.293e+006 1.055e+011 1.000e+001 6.279e-003 2.753e-004 
3.119e-004 5.288e+006 1.055e+011 1.000e+001 6.286e-003 2.753e-004 
3.120e-004 5.282e+006 1.055e+011 1.000e+001 6.318e-003 2.754e-004 
3.121e-004 5.276e+006 1.056e+011 1.000e+001 6.402e-003 2.756e-004 
3.121e-004 5.270e+006 1.056e+011 1.000e+001 6.538e-003 2.757e-004 
3.122e-004 5.263e+006 1.056e+011 1.000e+001 6.694e-003 2.758e-004 
3.122e-004 5.254e+006 1.056e+011 1.000e+001 7.928e-003 2.759e-004 
3.123e-004 5.249e+006 1.056e+011 1.000e+001 7.606e-003 2.760e-004 
3.124e-004 5.247e+006 1.056e+011 1.000e+001 6.969e-003 2.761e-004 
3.124e-004 5.247e+006 1.055e+011 1.000e+001 6.586e-003 2.761e-004 
3.125e-004 5.248e+006 1.055e+011 1.000e+001 6.235e-003 2.762e-004 
3.126e-004 5.250e+006 1.055e+011 1.000e+001 6.023e-003 2.762e-004 
3.126e-004 5.253e+006 1.055e+011 1.000e+001 7.065e-003 2.763e-004 
3.127e-004 5.257e+006 1.054e+011 1.000e+001 7.141e-003 2.763e-004 
3.127e-004 5.261e+006 1.054e+011 1.000e+001 6.431e-003 2.763e-004 
3.128e-004 5.264e+006 1.054e+011 1.000e+001 8.766e-003 2.764e-004 
3.129e-004 5.268e+006 1.054e+011 1.000e+001 9.993e-003 2.764e-004 
3.129e-004 5.272e+006 1.054e+011 1.000e+001 1.263e-002 2.765e-004 
3.130e-004 5.275e+006 1.053e+011 1.000e+001 1.473e-002 2.765e-004 
3.131e-004 5.279e+006 1.053e+011 1.000e+001 1.856e-002 2.765e-004 
3.131e-004 5.282e+006 1.053e+011 1.000e+001 2.458e-002 2.766e-004 
3.132e-004 5.283e+006 1.053e+011 1.000e+001 3.638e-002 2.766e-004 
3.132e-004 5.282e+006 1.053e+011 1.000e+001 3.880e-002 2.767e-004 
3.133e-004 5.282e+006 1.053e+011 1.000e+001 3.840e-002 2.768e-004 
3.134e-004 5.283e+006 1.054e+011 1.000e+001 3.840e-002 2.768e-004 
3.134e-004 5.283e+006 1.054e+011 1.000e+001 3.860e-002 2.769e-004 
3.135e-004 5.284e+006 1.054e+011 1.000e+001 3.778e-002 2.769e-004 
3.136e-004 5.285e+006 1.055e+011 1.000e+001 3.802e-002 2.770e-004 
3.136e-004 5.286e+006 1.055e+011 1.000e+001 3.797e-002 2.770e-004 
3.137e-004 5.288e+006 1.055e+011 1.000e+001 3.786e-002 2.771e-004 
3.137e-004 5.290e+006 1.055e+011 1.000e+001 3.676e-002 2.771e-004 
3.138e-004 5.293e+006 1.055e+011 1.000e+001 3.518e-002 2.772e-004 
3.139e-004 5.296e+006 1.055e+011 1.000e+001 3.356e-002 2.772e-004 
3.139e-004 5.299e+006 1.055e+011 1.000e+001 3.264e-002 2.773e-004 
3.140e-004 5.301e+006 1.055e+011 1.000e+001 3.102e-002 2.773e-004 
3.141e-004 5.304e+006 1.055e+011 1.000e+001 3.028e-002 2.774e-004 
3.141e-004 5.306e+006 1.056e+011 1.000e+001 2.915e-002 2.774e-004 
3.142e-004 5.310e+006 1.056e+011 1.000e+001 2.738e-002 2.774e-004 
3.142e-004 5.315e+006 1.056e+011 1.000e+001 2.667e-002 2.775e-004 
3.143e-004 5.320e+006 1.056e+011 1.000e+001 2.593e-002 2.775e-004 
3.144e-004 5.325e+006 1.056e+011 1.000e+001 2.565e-002 2.775e-004 
3.144e-004 5.331e+006 1.056e+011 1.000e+001 2.483e-002 2.776e-004 
3.145e-004 5.337e+006 1.057e+011 1.000e+001 2.407e-002 2.776e-004 
3.146e-004 5.342e+006 1.057e+011 1.000e+001 2.345e-002 2.776e-004 
3.146e-004 5.348e+006 1.057e+011 1.000e+001 2.283e-002 2.776e-004 
3.147e-004 5.355e+006 1.057e+011 1.000e+001 2.223e-002 2.776e-004 
3.147e-004 5.361e+006 1.057e+011 1.000e+001 2.160e-002 2.777e-004 
3.148e-004 5.367e+006 1.057e+011 1.000e+001 2.101e-002 2.777e-004 
3.149e-004 5.374e+006 1.057e+011 1.000e+001 2.060e-002 2.777e-004 
3.149e-004 5.380e+006 1.057e+011 1.000e+001 1.967e-002 2.777e-004 
3.150e-004 5.387e+006 1.058e+011 1.000e+001 1.878e-002 2.777e-004 
3.151e-004 5.393e+006 1.058e+011 1.000e+001 1.946e-002 2.777e-004 
3.151e-004 5.396e+006 1.058e+011 1.000e+001 1.721e-002 2.778e-004 
3.152e-004 5.400e+006 1.058e+011 1.000e+001 1.631e-002 2.778e-004 
3.152e-004 5.402e+006 1.058e+011 1.000e+001 1.517e-002 2.779e-004 
3.153e-004 5.404e+006 1.058e+011 1.000e+001 1.398e-002 2.779e-004 
3.154e-004 5.406e+006 1.059e+011 1.000e+001 1.318e-002 2.780e-004 
3.154e-004 5.408e+006 1.059e+011 1.000e+001 1.230e-002 2.780e-004 
3.155e-004 5.409e+006 1.059e+011 1.000e+001 1.285e-002 2.781e-004 
3.156e-004 5.410e+006 1.060e+011 1.000e+001 1.299e-002 2.781e-004 
3.156e-004 5.411e+006 1.060e+011 1.000e+001 1.364e-002 2.782e-004 
3.157e-004 5.396e+006 1.054e+011 1.000e+001 1.392e-002 2.784e-004 
3.157e-004 5.372e+006 1.053e+011 1.000e+001 1.294e-002 2.786e-004 
3.158e-004 5.349e+006 1.052e+011 1.000e+001 1.177e-002 2.788e-004 
3.159e-004 5.328e+006 1.052e+011 1.000e+001 1.118e-002 2.790e-004 
3.159e-004 5.310e+006 1.053e+011 1.000e+001 1.212e-002 2.792e-004 
3.160e-004 5.293e+006 1.053e+011 1.000e+001 8.876e-003 2.794e-004 
3.161e-004 5.278e+006 1.053e+011 1.000e+001 8.047e-003 2.795e-004 
3.161e-004 5.265e+006 1.052e+011 1.000e+001 6.619e-003 2.797e-004 
3.162e-004 5.254e+006 1.052e+011 1.000e+001 6.511e-003 2.798e-004 
3.162e-004 5.243e+006 1.052e+011 1.000e+001 6.346e-003 2.800e-004 
3.163e-004 5.227e+006 1.049e+011 1.000e+001 7.033e-003 2.801e-004 
3.164e-004 5.210e+006 1.048e+011 1.000e+001 6.819e-003 2.803e-004 
3.164e-004 5.193e+006 1.048e+011 1.000e+001 6.592e-003 2.805e-004 
3.165e-004 5.177e+006 1.047e+011 1.000e+001 6.502e-003 2.807e-004 
3.166e-004 5.159e+006 1.047e+011 1.000e+001 6.802e-003 2.809e-004 
3.166e-004 5.138e+006 1.047e+011 1.000e+001 6.714e-003 2.811e-004 
3.167e-004 5.117e+006 1.046e+011 1.000e+001 6.593e-003 2.813e-004 
3.167e-004 5.096e+006 1.046e+011 1.000e+001 6.534e-003 2.815e-004 
3.168e-004 5.076e+006 1.046e+011 1.000e+001 6.529e-003 2.817e-004 
3.169e-004 5.055e+006 1.046e+011 1.000e+001 6.512e-003 2.819e-004 
3.169e-004 5.035e+006 1.046e+011 1.000e+001 6.477e-003 2.821e-004 
3.170e-004 5.015e+006 1.046e+011 1.000e+001 6.522e-003 2.823e-004 
3.171e-004 4.996e+006 1.047e+011 1.000e+001 6.473e-003 2.825e-004 
3.171e-004 4.978e+006 1.047e+011 1.000e+001 6.609e-003 2.827e-004 
3.172e-004 4.960e+006 1.047e+011 1.000e+001 6.740e-003 2.829e-004 
3.172e-004 4.944e+006 1.047e+011 1.000e+001 6.718e-003 2.830e-004 
3.173e-004 4.929e+006 1.047e+011 1.000e+001 6.205e-003 2.832e-004 
3.174e-004 4.915e+006 1.047e+011 1.000e+001 6.109e-003 2.834e-004 
3.174e-004 4.900e+006 1.047e+011 1.000e+001 6.038e-003 2.835e-004 
3.175e-004 4.886e+006 1.048e+011 1.000e+001 6.104e-003 2.837e-004 
3.176e-004 4.873e+006 1.048e+011 1.000e+001 6.011e-003 2.838e-004 
3.176e-004 4.861e+006 1.048e+011 1.000e+001 6.479e-003 2.840e-004 
3.177e-004 4.849e+006 1.048e+011 1.000e+001 6.612e-003 2.841e-004 
3.177e-004 4.837e+006 1.047e+011 1.000e+001 6.383e-003 2.843e-004 
3.178e-004 4.825e+006 1.047e+011 1.000e+001 6.063e-003 2.844e-004 
3.179e-004 4.814e+006 1.046e+011 1.000e+001 5.922e-003 2.846e-004 
3.179e-004 4.802e+006 1.046e+011 1.000e+001 5.808e-003 2.847e-004 
3.180e-004 4.791e+006 1.046e+011 1.000e+001 5.677e-003 2.848e-004 
3.181e-004 4.779e+006 1.047e+011 1.000e+001 5.664e-003 2.850e-004 
3.181e-004 4.768e+006 1.047e+011 1.000e+001 5.947e-003 2.851e-004 
3.182e-004 4.752e+006 1.046e+011 1.000e+001 6.156e-003 2.853e-004 
3.182e-004 4.735e+006 1.046e+011 1.000e+001 6.302e-003 2.855e-004 
3.183e-004 4.717e+006 1.046e+011 1.000e+001 6.415e-003 2.857e-004 
3.184e-004 4.697e+006 1.046e+011 1.000e+001 6.673e-003 2.859e-004 
3.184e-004 4.675e+006 1.046e+011 1.000e+001 7.362e-003 2.861e-004 
3.185e-004 4.660e+006 1.047e+011 1.000e+001 6.870e-003 2.863e-004 
3.186e-004 4.647e+006 1.047e+011 1.000e+001 6.670e-003 2.864e-004 
3.186e-004 4.636e+006 1.047e+011 1.000e+001 5.986e-003 2.865e-004 
3.187e-004 4.628e+006 1.048e+011 1.000e+001 5.822e-003 2.867e-004 
3.187e-004 4.620e+006 1.048e+011 1.000e+001 5.739e-003 2.868e-004 
3.188e-004 4.612e+006 1.049e+011 1.000e+001 5.709e-003 2.869e-004 
3.189e-004 4.605e+006 1.050e+011 1.000e+001 5.701e-003 2.870e-004 
3.189e-004 4.598e+006 1.050e+011 1.000e+001 6.123e-003 2.871e-004 
3.190e-004 4.592e+006 1.051e+011 1.000e+001 5.613e-003 2.872e-004 
3.191e-004 4.590e+006 1.051e+011 1.000e+001 5.505e-003 2.873e-004 
3.191e-004 4.589e+006 1.051e+011 1.000e+001 5.226e-003 2.874e-004 
3.192e-004 4.591e+006 1.051e+011 1.000e+001 5.394e-003 2.874e-004 
3.192e-004 4.594e+006 1.052e+011 1.000e+001 5.428e-003 2.875e-004 
3.193e-004 4.597e+006 1.052e+011 1.000e+001 5.388e-003 2.875e-004 
3.194e-004 4.600e+006 1.052e+011 1.000e+001 5.210e-003 2.875e-004 
3.194e-004 4.604e+006 1.052e+011 1.000e+001 5.112e-003 2.876e-004 
3.195e-004 4.608e+006 1.053e+011 1.000e+001 4.889e-003 2.876e-004 
3.196e-004 4.612e+006 1.053e+011 1.000e+001 4.831e-003 2.876e-004 
3.196e-004 4.617e+006 1.053e+011 1.000e+001 4.770e-003 2.877e-004 
3.197e-004 4.622e+006 1.054e+011 1.000e+001 4.647e-003 2.877e-004 
3.197e-004 4.627e+006 1.054e+011 1.000e+001 4.534e-003 2.877e-004 
3.198e-004 4.633e+006 1.054e+011 1.000e+001 4.482e-003 2.878e-004 
3.199e-004 4.638e+006 1.054e+011 1.000e+001 4.471e-003 2.878e-004 
3.199e-004 4.644e+006 1.055e+011 1.000e+001 4.443e-003 2.878e-004 
3.200e-004 4.650e+006 1.055e+011 1.000e+001 4.404e-003 2.878e-004 
3.201e-004 4.656e+006 1.055e+011 1.000e+001 4.356e-003 2.878e-004 
3.201e-004 4.662e+006 1.055e+011 1.000e+001 4.311e-003 2.879e-004 
3.202e-004 4.668e+006 1.055e+011 1.000e+001 4.423e-003 2.879e-004 
3.202e-004 4.674e+006 1.056e+011 1.000e+001 4.396e-003 2.879e-004 
3.203e-004 4.680e+006 1.056e+011 1.000e+001 4.373e-003 2.879e-004 
3.204e-004 4.686e+006 1.056e+011 1.000e+001 4.361e-003 2.879e-004 
3.204e-004 4.692e+006 1.056e+011 1.000e+001 4.359e-003 2.880e-004 
3.205e-004 4.699e+006 1.057e+011 1.000e+001 4.341e-003 2.880e-004 
3.206e-004 4.705e+006 1.057e+011 1.000e+001 4.324e-003 2.880e-004 
3.206e-004 4.711e+006 1.057e+011 1.000e+001 4.307e-003 2.880e-004 
3.207e-004 4.718e+006 1.057e+011 1.000e+001 4.296e-003 2.880e-004 
3.207e-004 4.724e+006 1.057e+011 1.000e+001 4.081e-003 2.881e-004 
3.208e-004 4.730e+006 1.058e+011 1.000e+001 4.064e-003 2.881e-004 
3.209e-004 4.736e+006 1.058e+011 1.000e+001 4.046e-003 2.881e-004 
3.209e-004 4.743e+006 1.058e+011 1.000e+001 4.041e-003 2.881e-004 
3.210e-004 4.749e+006 1.058e+011 1.000e+001 4.044e-003 2.881e-004 
3.211e-004 4.755e+006 1.059e+011 1.000e+001 4.042e-003 2.882e-004 
3.211e-004 4.761e+006 1.059e+011 1.000e+001 4.023e-003 2.882e-004 
3.212e-004 4.767e+006 1.059e+011 1.000e+001 4.006e-003 2.882e-004 
3.212e-004 4.774e+006 1.059e+011 1.000e+001 3.992e-003 2.882e-004 
3.213e-004 4.780e+006 1.059e+011 1.000e+001 3.961e-003 2.882e-004 
3.214e-004 4.786e+006 1.060e+011 1.000e+001 3.947e-003 2.883e-004 
3.214e-004 4.792e+006 1.060e+011 1.000e+001 3.936e-003 2.883e-004 
3.215e-004 4.798e+006 1.060e+011 1.000e+001 3.926e-003 2.883e-004 
3.216e-004 4.804e+006 1.060e+011 1.000e+001 3.908e-003 2.883e-004 
3.216e-004 4.810e+006 1.061e+011 1.000e+001 3.889e-003 2.883e-004 
3.217e-004 4.816e+006 1.061e+011 1.000e+001 3.885e-003 2.884e-004 
3.217e-004 4.822e+006 1.061e+011 1.000e+001 3.879e-003 2.884e-004 
3.218e-004 4.828e+006 1.061e+011 1.000e+001 3.861e-003 2.884e-004 
3.219e-004 4.834e+006 1.062e+011 1.000e+001 3.844e-003 2.884e-004 
3.219e-004 4.840e+006 1.062e+011 1.000e+001 3.971e-003 2.884e-004 
3.220e-004 4.846e+006 1.062e+011 1.000e+001 3.968e-003 2.885e-004 
3.221e-004 4.851e+006 1.062e+011 1.000e+001 3.973e-003 2.885e-004 
3.221e-004 4.857e+006 1.063e+011 1.000e+001 3.996e-003 2.885e-004 
3.222e-004 4.863e+006 1.063e+011 1.000e+001 4.025e-003 2.885e-004 
3.222e-004 4.869e+006 1.063e+011 1.000e+001 4.337e-003 2.886e-004 
3.223e-004 4.874e+006 1.063e+011 1.000e+001 3.923e-003 2.886e-004 
3.224e-004 4.880e+006 1.064e+011 1.000e+001 3.927e-003 2.886e-004 
3.224e-004 4.886e+006 1.064e+011 1.000e+001 3.936e-003 2.886e-004 
3.225e-004 4.892e+006 1.064e+011 1.000e+001 3.914e-003 2.887e-004 
3.226e-004 4.897e+006 1.064e+011 1.000e+001 3.921e-003 2.887e-004 
3.226e-004 4.903e+006 1.065e+011 1.000e+001 3.902e-003 2.887e-004 
3.227e-004 4.909e+006 1.065e+011 1.000e+001 3.897e-003 2.887e-004 
3.227e-004 4.914e+006 1.065e+011 1.000e+001 3.868e-003 2.887e-004 
3.228e-004 4.920e+006 1.066e+011 1.000e+001 3.884e-003 2.888e-004 
3.229e-004 4.925e+006 1.066e+011 1.000e+001 3.870e-003 2.888e-004 
3.229e-004 4.931e+006 1.066e+011 1.000e+001 3.825e-003 2.888e-004 
3.230e-004 4.928e+006 1.065e+011 1.000e+001 4.936e-003 2.889e-004 
3.231e-004 4.923e+006 1.065e+011 1.000e+001 4.992e-003 2.890e-004 
3.231e-004 4.918e+006 1.065e+011 1.000e+001 4.997e-003 2.891e-004 
3.232e-004 4.913e+006 1.065e+011 1.000e+001 5.566e-003 2.892e-004 
3.232e-004 4.909e+006 1.066e+011 1.000e+001 5.844e-003 2.893e-004 
3.233e-004 4.906e+006 1.066e+011 1.000e+001 7.251e-003 2.894e-004 
3.234e-004 4.904e+006 1.067e+011 1.000e+001 8.477e-003 2.894e-004 
3.234e-004 4.901e+006 1.068e+011 1.000e+001 9.088e-003 2.895e-004 
3.235e-004 4.896e+006 1.066e+011 1.000e+001 5.516e-003 2.896e-004 
3.236e-004 4.891e+006 1.066e+011 1.000e+001 5.537e-003 2.897e-004 
3.236e-004 4.885e+006 1.066e+011 1.000e+001 5.528e-003 2.898e-004 
3.237e-004 4.878e+006 1.066e+011 1.000e+001 5.627e-003 2.899e-004 
3.237e-004 4.871e+006 1.066e+011 1.000e+001 5.682e-003 2.900e-004 
3.238e-004 4.864e+006 1.067e+011 1.000e+001 5.764e-003 2.902e-004 
3.239e-004 4.856e+006 1.067e+011 1.000e+001 5.778e-003 2.903e-004 
3.239e-004 4.848e+006 1.068e+011 1.000e+001 5.791e-003 2.904e-004 
3.240e-004 4.840e+006 1.068e+011 1.000e+001 5.783e-003 2.905e-004 
3.241e-004 4.831e+006 1.069e+011 1.000e+001 5.795e-003 2.906e-004 
3.241e-004 4.821e+006 1.069e+011 1.000e+001 5.806e-003 2.908e-004 
3.242e-004 4.810e+006 1.070e+011 1.000e+001 5.897e-003 2.909e-004 
3.242e-004 4.799e+006 1.071e+011 1.000e+001 5.950e-003 2.910e-004 
3.243e-004 4.786e+006 1.072e+011 1.000e+001 6.379e-003 2.912e-004 
3.244e-004 4.772e+006 1.073e+011 1.000e+001 6.404e-003 2.914e-004 
3.244e-004 4.744e+006 1.069e+011 1.000e+001 8.385e-003 2.916e-004 
3.245e-004 4.711e+006 1.069e+011 1.000e+001 8.888e-003 2.919e-004 
3.246e-004 4.685e+006 1.069e+011 1.000e+001 8.585e-003 2.921e-004 
3.246e-004 4.662e+006 1.070e+011 1.000e+001 7.696e-003 2.924e-004 
3.247e-004 4.643e+006 1.071e+011 1.000e+001 7.370e-003 2.926e-004 
3.247e-004 4.626e+006 1.071e+011 1.000e+001 7.533e-003 2.927e-004 
3.248e-004 4.608e+006 1.068e+011 1.000e+001 8.042e-003 2.929e-004 
3.249e-004 4.597e+006 1.064e+011 1.000e+001 8.226e-003 2.931e-004 
3.249e-004 4.590e+006 1.063e+011 1.000e+001 7.661e-003 2.932e-004 
3.250e-004 4.583e+006 1.063e+011 1.000e+001 7.173e-003 2.933e-004 
3.251e-004 4.577e+006 1.063e+011 1.000e+001 7.341e-003 2.934e-004 
3.251e-004 4.570e+006 1.062e+011 1.000e+001 1.035e-002 2.935e-004 
3.252e-004 4.561e+006 1.063e+011 1.000e+001 1.401e-002 2.936e-004 
3.252e-004 4.554e+006 1.063e+011 1.000e+001 1.484e-002 2.937e-004 
3.253e-004 4.547e+006 1.064e+011 1.000e+001 1.441e-002 2.938e-004 
3.254e-004 4.534e+006 1.059e+011 1.000e+001 1.264e-002 2.940e-004 
3.254e-004 4.516e+006 1.049e+011 1.000e+001 8.007e-003 2.942e-004 
3.255e-004 4.498e+006 1.047e+011 1.000e+001 7.877e-003 2.944e-004 
3.256e-004 4.481e+006 1.047e+011 1.000e+001 7.765e-003 2.946e-004 
3.256e-004 4.465e+006 1.046e+011 1.000e+001 7.624e-003 2.947e-004 
3.257e-004 4.449e+006 1.046e+011 1.000e+001 7.488e-003 2.949e-004 
3.257e-004 4.434e+006 1.046e+011 1.000e+001 7.184e-003 2.951e-004 
3.258e-004 4.420e+006 1.046e+011 1.000e+001 7.101e-003 2.952e-004 
3.259e-004 4.407e+006 1.046e+011 1.000e+001 7.072e-003 2.954e-004 
3.259e-004 4.394e+006 1.047e+011 1.000e+001 6.749e-003 2.955e-004 
3.260e-004 4.385e+006 1.047e+011 1.000e+001 6.600e-003 2.957e-004 
3.261e-004 4.376e+006 1.048e+011 1.000e+001 6.383e-003 2.958e-004 
3.261e-004 4.369e+006 1.048e+011 1.000e+001 7.077e-003 2.959e-004 
3.262e-004 4.365e+006 1.049e+011 1.000e+001 7.106e-003 2.960e-004 
3.262e-004 4.361e+006 1.049e+011 1.000e+001 7.210e-003 2.961e-004 
3.263e-004 4.358e+006 1.049e+011 1.000e+001 7.396e-003 2.962e-004 
3.264e-004 4.354e+006 1.050e+011 1.000e+001 7.425e-003 2.962e-004 
3.264e-004 4.351e+006 1.050e+011 1.000e+001 7.290e-003 2.963e-004 
3.265e-004 4.349e+006 1.051e+011 1.000e+001 7.419e-003 2.964e-004 
3.266e-004 4.346e+006 1.052e+011 1.000e+001 7.011e-003 2.965e-004 
3.266e-004 4.343e+006 1.052e+011 1.000e+001 6.654e-003 2.966e-004 
3.267e-004 4.340e+006 1.053e+011 1.000e+001 6.507e-003 2.967e-004 
3.267e-004 4.336e+006 1.052e+011 1.000e+001 6.998e-003 2.967e-004 
3.268e-004 4.330e+006 1.052e+011 1.000e+001 6.713e-003 2.968e-004 
3.269e-004 4.325e+006 1.051e+011 1.000e+001 6.608e-003 2.969e-004 
3.269e-004 4.319e+006 1.052e+011 1.000e+001 6.508e-003 2.970e-004 
3.270e-004 4.314e+006 1.053e+011 1.000e+001 6.364e-003 2.971e-004 
3.271e-004 4.310e+006 1.054e+011 1.000e+001 6.201e-003 2.972e-004 
3.271e-004 4.304e+006 1.056e+011 1.000e+001 6.788e-003 2.973e-004 
3.272e-004 4.301e+006 1.057e+011 1.000e+001 6.761e-003 2.974e-004 
3.272e-004 4.302e+006 1.057e+011 1.000e+001 6.559e-003 2.975e-004 
3.273e-004 4.304e+006 1.058e+011 1.000e+001 6.442e-003 2.975e-004 
3.274e-004 4.307e+006 1.058e+011 1.000e+001 6.390e-003 2.976e-004 
3.274e-004 4.310e+006 1.059e+011 1.000e+001 6.317e-003 2.976e-004 
3.275e-004 4.312e+006 1.059e+011 1.000e+001 6.232e-003 2.977e-004 
3.276e-004 4.315e+006 1.060e+011 1.000e+001 6.220e-003 2.977e-004 
3.276e-004 4.318e+006 1.060e+011 1.000e+001 6.216e-003 2.977e-004 
3.277e-004 4.321e+006 1.061e+011 1.000e+001 6.213e-003 2.978e-004 
3.277e-004 4.323e+006 1.062e+011 1.000e+001 6.130e-003 2.978e-004 
3.278e-004 4.327e+006 1.062e+011 1.000e+001 6.408e-003 2.979e-004 
3.279e-004 4.330e+006 1.063e+011 1.000e+001 6.421e-003 2.979e-004 
3.279e-004 4.333e+006 1.062e+011 1.000e+001 6.859e-003 2.979e-004 
3.280e-004 4.336e+006 1.063e+011 1.000e+001 6.834e-003 2.980e-004 
3.281e-004 4.339e+006 1.063e+011 1.000e+001 6.828e-003 2.980e-004 
3.281e-004 4.343e+006 1.063e+011 1.000e+001 6.808e-003 2.981e-004 
3.282e-004 4.347e+006 1.064e+011 1.000e+001 6.765e-003 2.981e-004 
3.282e-004 4.350e+006 1.064e+011 1.000e+001 6.775e-003 2.981e-004 
3.283e-004 4.354e+006 1.065e+011 1.000e+001 6.867e-003 2.982e-004 
3.284e-004 4.358e+006 1.065e+011 1.000e+001 6.876e-003 2.982e-004 
3.284e-004 4.361e+006 1.066e+011 1.000e+001 6.863e-003 2.983e-004 
3.285e-004 4.363e+006 1.066e+011 1.000e+001 6.857e-003 2.983e-004 
3.286e-004 4.365e+006 1.067e+011 1.000e+001 6.499e-003 2.984e-004 
3.286e-004 4.367e+006 1.068e+011 1.000e+001 6.619e-003 2.984e-004 
3.287e-004 4.367e+006 1.069e+011 1.000e+001 6.755e-003 2.985e-004 
3.287e-004 4.365e+006 1.070e+011 1.000e+001 7.333e-003 2.985e-004 
3.288e-004 4.363e+006 1.069e+011 1.000e+001 8.122e-003 2.986e-004 
3.289e-004 4.357e+006 1.055e+011 1.000e+001 7.964e-003 2.987e-004 
3.289e-004 4.350e+006 1.049e+011 1.000e+001 8.332e-003 2.988e-004 
3.290e-004 4.341e+006 1.046e+011 1.000e+001 8.670e-003 2.990e-004 
3.291e-004 4.331e+006 1.044e+011 1.000e+001 9.388e-003 2.991e-004 
3.291e-004 4.329e+006 1.044e+011 1.000e+001 2.845e-002 2.992e-004 
3.292e-004 4.331e+006 1.044e+011 1.000e+001 2.596e-002 2.992e-004 
3.292e-004 4.334e+006 1.044e+011 1.000e+001 2.577e-002 2.993e-004 
3.293e-004 4.338e+006 1.044e+011 1.000e+001 2.434e-002 2.993e-004 
3.294e-004 4.343e+006 1.044e+011 1.000e+001 2.246e-002 2.993e-004 
3.294e-004 4.349e+006 1.044e+011 1.000e+001 2.190e-002 2.993e-004 
3.295e-004 4.355e+006 1.044e+011 1.000e+001 2.132e-002 2.994e-004 
3.296e-004 4.361e+006 1.044e+011 1.000e+001 2.064e-002 2.994e-004 
3.296e-004 4.367e+006 1.044e+011 1.000e+001 1.974e-002 2.994e-004 
3.297e-004 4.374e+006 1.044e+011 1.000e+001 1.934e-002 2.994e-004 
3.297e-004 4.380e+006 1.044e+011 1.000e+001 1.872e-002 2.994e-004 
3.298e-004 4.387e+006 1.044e+011 1.000e+001 1.798e-002 2.995e-004 
3.299e-004 4.393e+006 1.044e+011 1.000e+001 1.745e-002 2.995e-004 
3.299e-004 4.400e+006 1.044e+011 1.000e+001 1.691e-002 2.995e-004 
3.300e-004 4.406e+006 1.044e+011 1.000e+001 1.655e-002 2.995e-004 
3.301e-004 4.413e+006 1.044e+011 1.000e+001 1.558e-002 2.995e-004 
3.301e-004 4.419e+006 1.045e+011 1.000e+001 1.508e-002 2.995e-004 
3.302e-004 4.426e+006 1.045e+011 1.000e+001 1.496e-002 2.996e-004 
3.302e-004 4.432e+006 1.045e+011 1.000e+001 1.400e-002 2.996e-004 
3.303e-004 4.438e+006 1.045e+011 1.000e+001 1.364e-002 2.996e-004 
3.304e-004 4.445e+006 1.045e+011 1.000e+001 1.331e-002 2.996e-004 
3.304e-004 4.451e+006 1.045e+011 1.000e+001 1.304e-002 2.996e-004 
3.305e-004 4.458e+006 1.045e+011 1.000e+001 1.269e-002 2.996e-004 
3.306e-004 4.464e+006 1.046e+011 1.000e+001 1.256e-002 2.997e-004 
3.306e-004 4.471e+006 1.046e+011 1.000e+001 1.277e-002 2.997e-004 
3.307e-004 4.477e+006 1.046e+011 1.000e+001 1.223e-002 2.997e-004 
3.307e-004 4.483e+006 1.046e+011 1.000e+001 1.193e-002 2.997e-004 
3.308e-004 4.489e+006 1.046e+011 1.000e+001 1.107e-002 2.997e-004 
3.309e-004 4.496e+006 1.046e+011 1.000e+001 1.119e-002 2.998e-004 
3.309e-004 4.502e+006 1.047e+011 1.000e+001 9.932e-003 2.998e-004 
3.310e-004 4.508e+006 1.047e+011 1.000e+001 9.056e-003 2.998e-004 
3.311e-004 4.514e+006 1.047e+011 1.000e+001 8.548e-003 2.998e-004 
3.311e-004 4.520e+006 1.047e+011 1.000e+001 7.597e-003 2.998e-004 
3.312e-004 4.526e+006 1.047e+011 1.000e+001 4.944e-003 2.999e-004 
3.312e-004 4.531e+006 1.046e+011 1.000e+001 5.091e-003 2.999e-004 
3.313e-004 4.536e+006 1.046e+011 1.000e+001 5.097e-003 2.999e-004 
3.314e-004 4.541e+006 1.046e+011 1.000e+001 5.114e-003 3.000e-004 
3.314e-004 4.545e+006 1.046e+011 1.000e+001 5.104e-003 3.000e-004 
3.315e-004 4.550e+006 1.046e+011 1.000e+001 5.284e-003 3.000e-004 
3.316e-004 4.556e+006 1.046e+011 1.000e+001 5.241e-003 3.000e-004 
3.316e-004 4.561e+006 1.046e+011 1.000e+001 5.163e-003 3.001e-004 
3.317e-004 4.566e+006 1.046e+011 1.000e+001 5.137e-003 3.001e-004 
3.317e-004 4.570e+006 1.047e+011 1.000e+001 5.050e-003 3.001e-004 
3.318e-004 4.575e+006 1.047e+011 1.000e+001 5.066e-003 3.002e-004 
3.319e-004 4.580e+006 1.047e+011 1.000e+001 5.003e-003 3.002e-004 
3.319e-004 4.584e+006 1.048e+011 1.000e+001 5.088e-003 3.002e-004 
3.320e-004 4.589e+006 1.048e+011 1.000e+001 5.024e-003 3.002e-004 
3.321e-004 4.594e+006 1.048e+011 1.000e+001 4.944e-003 3.003e-004 
3.321e-004 4.599e+006 1.049e+011 1.000e+001 4.852e-003 3.003e-004 
3.322e-004 4.604e+006 1.049e+011 1.000e+001 4.834e-003 3.003e-004 
3.322e-004 4.608e+006 1.049e+011 1.000e+001 4.807e-003 3.004e-004 
3.323e-004 4.613e+006 1.050e+011 1.000e+001 4.705e-003 3.004e-004 
3.324e-004 4.618e+006 1.050e+011 1.000e+001 4.570e-003 3.004e-004 
3.324e-004 4.623e+006 1.051e+011 1.000e+001 4.495e-003 3.004e-004 
3.325e-004 4.627e+006 1.051e+011 1.000e+001 4.238e-003 3.005e-004 
3.326e-004 4.632e+006 1.052e+011 1.000e+001 4.168e-003 3.005e-004 
3.326e-004 4.637e+006 1.052e+011 1.000e+001 4.174e-003 3.005e-004 
3.327e-004 4.642e+006 1.052e+011 1.000e+001 4.145e-003 3.006e-004 
3.327e-004 4.646e+006 1.053e+011 1.000e+001 4.121e-003 3.006e-004 
3.328e-004 4.651e+006 1.053e+011 1.000e+001 4.152e-003 3.006e-004 
3.329e-004 4.656e+006 1.054e+011 1.000e+001 4.138e-003 3.007e-004 
3.329e-004 4.661e+006 1.054e+011 1.000e+001 4.189e-003 3.007e-004 
3.330e-004 4.665e+006 1.055e+011 1.000e+001 4.205e-003 3.007e-004 
3.331e-004 4.670e+006 1.055e+011 1.000e+001 4.129e-003 3.007e-004 
3.331e-004 4.675e+006 1.056e+011 1.000e+001 4.118e-003 3.008e-004 
3.332e-004 4.680e+006 1.056e+011 1.000e+001 4.067e-003 3.008e-004 
3.332e-004 4.685e+006 1.057e+011 1.000e+001 4.036e-003 3.008e-004 
3.333e-004 4.690e+006 1.057e+011 1.000e+001 4.009e-003 3.009e-004 
3.334e-004 4.695e+006 1.057e+011 1.000e+001 4.024e-003 3.009e-004 
3.334e-004 4.700e+006 1.058e+011 1.000e+001 4.014e-003 3.009e-004 
3.335e-004 4.706e+006 1.058e+011 1.000e+001 4.025e-003 3.009e-004 
3.336e-004 4.711e+006 1.059e+011 1.000e+001 3.961e-003 3.010e-004 
3.336e-004 4.716e+006 1.059e+011 1.000e+001 3.916e-003 3.010e-004 
3.337e-004 4.722e+006 1.059e+011 1.000e+001 3.979e-003 3.010e-004 
3.337e-004 4.727e+006 1.060e+011 1.000e+001 3.948e-003 3.010e-004 
3.338e-004 4.733e+006 1.060e+011 1.000e+001 3.916e-003 3.011e-004 
3.339e-004 4.738e+006 1.061e+011 1.000e+001 3.930e-003 3.011e-004 
3.339e-004 4.743e+006 1.061e+011 1.000e+001 3.930e-003 3.011e-004 
3.340e-004 4.749e+006 1.061e+011 1.000e+001 3.924e-003 3.011e-004 
3.341e-004 4.754e+006 1.062e+011 1.000e+001 3.933e-003 3.012e-004 
3.341e-004 4.759e+006 1.062e+011 1.000e+001 3.888e-003 3.012e-004 
3.342e-004 4.763e+006 1.063e+011 1.000e+001 4.205e-003 3.012e-004 
3.342e-004 4.769e+006 1.063e+011 1.000e+001 4.135e-003 3.012e-004 
3.343e-004 4.776e+006 1.063e+011 1.000e+001 4.055e-003 3.013e-004 
3.344e-004 4.782e+006 1.062e+011 1.000e+001 5.340e-003 3.013e-004 
3.344e-004 4.780e+006 1.058e+011 1.000e+001 4.542e-003 3.014e-004 
3.345e-004 4.784e+006 1.059e+011 1.000e+001 4.311e-003 3.014e-004 
3.346e-004 4.789e+006 1.059e+011 1.000e+001 4.164e-003 3.014e-004 
3.346e-004 4.795e+006 1.059e+011 1.000e+001 4.381e-003 3.014e-004 
3.347e-004 4.802e+006 1.059e+011 1.000e+001 4.259e-003 3.015e-004 
3.347e-004 4.809e+006 1.059e+011 1.000e+001 4.219e-003 3.015e-004 
3.348e-004 4.816e+006 1.060e+011 1.000e+001 4.191e-003 3.015e-004 
3.349e-004 4.823e+006 1.060e+011 1.000e+001 4.192e-003 3.015e-004 
3.349e-004 4.830e+006 1.060e+011 1.000e+001 4.301e-003 3.015e-004 
3.350e-004 4.837e+006 1.060e+011 1.000e+001 4.705e-003 3.015e-004 
3.351e-004 4.845e+006 1.060e+011 1.000e+001 4.638e-003 3.015e-004 
3.351e-004 4.845e+006 1.057e+011 1.000e+001 5.371e-003 3.016e-004 
3.352e-004 4.842e+006 1.056e+011 1.000e+001 5.618e-003 3.017e-004 
3.352e-004 4.839e+006 1.056e+011 1.000e+001 5.693e-003 3.018e-004 
3.353e-004 4.836e+006 1.055e+011 1.000e+001 5.651e-003 3.018e-004 
3.354e-004 4.833e+006 1.055e+011 1.000e+001 5.703e-003 3.019e-004 
3.354e-004 4.830e+006 1.055e+011 1.000e+001 5.638e-003 3.020e-004 
3.355e-004 4.827e+006 1.055e+011 1.000e+001 5.581e-003 3.021e-004 
3.356e-004 4.825e+006 1.055e+011 1.000e+001 5.537e-003 3.022e-004 
3.356e-004 4.824e+006 1.055e+011 1.000e+001 5.455e-003 3.022e-004 
3.357e-004 4.823e+006 1.055e+011 1.000e+001 5.503e-003 3.023e-004 
3.357e-004 4.822e+006 1.056e+011 1.000e+001 5.435e-003 3.024e-004 
3.358e-004 4.823e+006 1.056e+011 1.000e+001 5.401e-003 3.024e-004 
3.359e-004 4.823e+006 1.056e+011 1.000e+001 5.360e-003 3.025e-004 
3.359e-004 4.825e+006 1.056e+011 1.000e+001 5.309e-003 3.025e-004 
3.360e-004 4.827e+006 1.057e+011 1.000e+001 5.250e-003 3.026e-004 
3.361e-004 4.828e+006 1.056e+011 1.000e+001 6.595e-003 3.027e-004 
3.361e-004 4.822e+006 1.056e+011 1.000e+001 6.420e-003 3.028e-004 
3.362e-004 4.819e+006 1.056e+011 1.000e+001 6.241e-003 3.028e-004 
3.362e-004 4.821e+006 1.056e+011 1.000e+001 5.999e-003 3.029e-004 
3.363e-004 4.824e+006 1.056e+011 1.000e+001 5.942e-003 3.029e-004 
3.364e-004 4.828e+006 1.056e+011 1.000e+001 5.805e-003 3.030e-004 
3.364e-004 4.831e+006 1.056e+011 1.000e+001 5.615e-003 3.030e-004 
3.365e-004 4.834e+006 1.056e+011 1.000e+001 5.458e-003 3.030e-004 
3.366e-004 4.838e+006 1.056e+011 1.000e+001 5.378e-003 3.031e-004 
3.366e-004 4.842e+006 1.056e+011 1.000e+001 5.319e-003 3.031e-004 
3.367e-004 4.847e+006 1.056e+011 1.000e+001 5.245e-003 3.031e-004 
3.367e-004 4.852e+006 1.056e+011 1.000e+001 4.667e-003 3.032e-004 
3.368e-004 4.856e+006 1.056e+011 1.000e+001 4.634e-003 3.032e-004 
3.369e-004 4.861e+006 1.056e+011 1.000e+001 4.792e-003 3.032e-004 
3.369e-004 4.866e+006 1.057e+011 1.000e+001 4.793e-003 3.033e-004 
3.370e-004 4.871e+006 1.057e+011 1.000e+001 4.815e-003 3.033e-004 
3.371e-004 4.876e+006 1.057e+011 1.000e+001 4.751e-003 3.033e-004 
3.371e-004 4.881e+006 1.057e+011 1.000e+001 4.784e-003 3.033e-004 
3.372e-004 4.887e+006 1.057e+011 1.000e+001 4.803e-003 3.034e-004 
3.372e-004 4.892e+006 1.058e+011 1.000e+001 4.846e-003 3.034e-004 
3.373e-004 4.897e+006 1.058e+011 1.000e+001 4.827e-003 3.034e-004 
3.374e-004 4.902e+006 1.058e+011 1.000e+001 4.848e-003 3.034e-004 
3.374e-004 4.908e+006 1.058e+011 1.000e+001 4.876e-003 3.035e-004 
3.375e-004 4.913e+006 1.058e+011 1.000e+001 4.556e-003 3.035e-004 
3.376e-004 4.918e+006 1.059e+011 1.000e+001 4.558e-003 3.035e-004 
3.376e-004 4.923e+006 1.059e+011 1.000e+001 4.559e-003 3.036e-004 
3.377e-004 4.928e+006 1.059e+011 1.000e+001 4.560e-003 3.036e-004 
3.377e-004 4.933e+006 1.059e+011 1.000e+001 4.552e-003 3.036e-004 
3.378e-004 4.937e+006 1.060e+011 1.000e+001 4.550e-003 3.036e-004 
3.379e-004 4.942e+006 1.060e+011 1.000e+001 4.561e-003 3.037e-004 
3.379e-004 4.946e+006 1.060e+011 1.000e+001 4.384e-003 3.037e-004 
3.380e-004 4.950e+006 1.061e+011 1.000e+001 4.687e-003 3.037e-004 
3.381e-004 4.954e+006 1.061e+011 1.000e+001 4.599e-003 3.038e-004 
3.381e-004 4.959e+006 1.061e+011 1.000e+001 4.786e-003 3.038e-004 
3.382e-004 4.964e+006 1.062e+011 1.000e+001 4.825e-003 3.038e-004 
3.382e-004 4.969e+006 1.062e+011 1.000e+001 4.929e-003 3.039e-004 
3.383e-004 4.975e+006 1.062e+011 1.000e+001 4.957e-003 3.039e-004 
3.384e-004 4.980e+006 1.062e+011 1.000e+001 4.991e-003 3.039e-004 
3.384e-004 4.985e+006 1.063e+011 1.000e+001 5.016e-003 3.039e-004 
3.385e-004 4.991e+006 1.063e+011 1.000e+001 5.047e-003 3.040e-004 
3.386e-004 4.996e+006 1.063e+011 1.000e+001 5.066e-003 3.040e-004 
3.386e-004 5.001e+006 1.064e+011 1.000e+001 5.033e-003 3.040e-004 
3.387e-004 5.006e+006 1.064e+011 1.000e+001 4.971e-003 3.040e-004 
3.387e-004 5.012e+006 1.064e+011 1.000e+001 4.945e-003 3.041e-004 
3.388e-004 5.017e+006 1.065e+011 1.000e+001 4.884e-003 3.041e-004 
3.389e-004 5.022e+006 1.065e+011 1.000e+001 4.868e-003 3.041e-004 
3.389e-004 5.028e+006 1.065e+011 1.000e+001 4.848e-003 3.041e-004 
3.390e-004 5.033e+006 1.066e+011 1.000e+001 4.275e-003 3.042e-004 
3.391e-004 5.038e+006 1.066e+011 1.000e+001 4.547e-003 3.042e-004 
3.391e-004 5.044e+006 1.066e+011 1.000e+001 4.517e-003 3.042e-004 
3.392e-004 5.049e+006 1.067e+011 1.000e+001 4.508e-003 3.042e-004 
3.392e-004 5.054e+006 1.067e+011 1.000e+001 4.469e-003 3.043e-004 
3.393e-004 5.059e+006 1.067e+011 1.000e+001 4.481e-003 3.043e-004 
3.394e-004 5.064e+006 1.068e+011 1.000e+001 4.486e-003 3.043e-004 
3.394e-004 5.069e+006 1.068e+011 1.000e+001 4.507e-003 3.044e-004 
3.395e-004 5.074e+006 1.069e+011 1.000e+001 4.518e-003 3.044e-004 
3.396e-004 5.078e+006 1.069e+011 1.000e+001 4.657e-003 3.044e-004 
3.396e-004 5.083e+006 1.070e+011 1.000e+001 4.805e-003 3.045e-004 
3.397e-004 5.087e+006 1.070e+011 1.000e+001 4.843e-003 3.045e-004 
3.397e-004 5.092e+006 1.071e+011 1.000e+001 4.880e-003 3.045e-004 
3.398e-004 5.095e+006 1.071e+011 1.000e+001 4.977e-003 3.046e-004 
3.399e-004 5.099e+006 1.072e+011 1.000e+001 5.166e-003 3.046e-004 
3.399e-004 5.104e+006 1.072e+011 1.000e+001 5.186e-003 3.046e-004 
3.400e-004 5.110e+006 1.072e+011 1.000e+001 5.169e-003 3.046e-004 
3.401e-004 5.116e+006 1.073e+011 1.000e+001 4.692e-003 3.047e-004 
3.401e-004 5.122e+006 1.073e+011 1.000e+001 4.685e-003 3.047e-004 
3.402e-004 5.128e+006 1.073e+011 1.000e+001 4.870e-003 3.047e-004 
3.402e-004 5.127e+006 1.073e+011 1.000e+001 5.505e-003 3.048e-004 
3.403e-004 5.125e+006 1.073e+011 1.000e+001 5.442e-003 3.048e-004 
3.404e-004 5.123e+006 1.073e+011 1.000e+001 5.369e-003 3.049e-004 
3.404e-004 5.122e+006 1.073e+011 1.000e+001 5.370e-003 3.050e-004 
3.405e-004 5.122e+006 1.073e+011 1.000e+001 5.318e-003 3.051e-004 
3.406e-004 5.123e+006 1.073e+011 1.000e+001 5.230e-003 3.051e-004 
3.406e-004 5.124e+006 1.073e+011 1.000e+001 5.207e-003 3.052e-004 
3.407e-004 5.126e+006 1.074e+011 1.000e+001 5.114e-003 3.052e-004 
3.407e-004 5.128e+006 1.074e+011 1.000e+001 5.170e-003 3.053e-004 
3.408e-004 5.131e+006 1.074e+011 1.000e+001 4.941e-003 3.053e-004 
3.409e-004 5.134e+006 1.074e+011 1.000e+001 4.905e-003 3.053e-004 
3.409e-004 5.138e+006 1.075e+011 1.000e+001 4.919e-003 3.054e-004 
3.410e-004 5.140e+006 1.075e+011 1.000e+001 5.060e-003 3.054e-004 
3.411e-004 5.142e+006 1.075e+011 1.000e+001 4.924e-003 3.055e-004 
3.411e-004 5.144e+006 1.075e+011 1.000e+001 4.849e-003 3.055e-004 
3.412e-004 5.146e+006 1.075e+011 1.000e+001 4.778e-003 3.056e-004 
3.412e-004 5.149e+006 1.076e+011 1.000e+001 4.724e-003 3.056e-004 
3.413e-004 5.151e+006 1.076e+011 1.000e+001 4.688e-003 3.057e-004 
3.414e-004 5.154e+006 1.076e+011 1.000e+001 4.594e-003 3.057e-004 
3.414e-004 5.157e+006 1.077e+011 1.000e+001 4.545e-003 3.058e-004 
3.415e-004 5.160e+006 1.077e+011 1.000e+001 4.531e-003 3.058e-004 
3.416e-004 5.163e+006 1.077e+011 1.000e+001 4.471e-003 3.058e-004 
3.416e-004 5.167e+006 1.078e+011 1.000e+001 4.431e-003 3.059e-004 
3.417e-004 5.170e+006 1.078e+011 1.000e+001 4.397e-003 3.059e-004 
3.417e-004 5.173e+006 1.078e+011 1.000e+001 4.044e-003 3.060e-004 
3.418e-004 5.177e+006 1.079e+011 1.000e+001 4.024e-003 3.060e-004 
3.419e-004 5.180e+006 1.079e+011 1.000e+001 3.929e-003 3.060e-004 
3.419e-004 5.184e+006 1.079e+011 1.000e+001 3.935e-003 3.061e-004 
3.420e-004 5.187e+006 1.079e+011 1.000e+001 3.757e-003 3.061e-004 
3.421e-004 5.191e+006 1.080e+011 1.000e+001 3.718e-003 3.061e-004 
3.421e-004 5.194e+006 1.080e+011 1.000e+001 3.739e-003 3.062e-004 
3.422e-004 5.198e+006 1.080e+011 1.000e+001 3.723e-003 3.062e-004 
3.422e-004 5.202e+006 1.081e+011 1.000e+001 3.728e-003 3.063e-004 
3.423e-004 5.205e+006 1.081e+011 1.000e+001 3.740e-003 3.063e-004 
3.424e-004 5.209e+006 1.081e+011 1.000e+001 3.742e-003 3.063e-004 
3.424e-004 5.212e+006 1.082e+011 1.000e+001 4.372e-003 3.064e-004 
3.425e-004 5.216e+006 1.082e+011 1.000e+001 4.313e-003 3.064e-004 
3.426e-004 5.220e+006 1.083e+011 1.000e+001 4.325e-003 3.064e-004 
3.426e-004 5.223e+006 1.083e+011 1.000e+001 4.319e-003 3.065e-004 
3.427e-004 5.227e+006 1.083e+011 1.000e+001 4.299e-003 3.065e-004 
3.427e-004 5.230e+006 1.084e+011 1.000e+001 4.261e-003 3.066e-004 
3.428e-004 5.234e+006 1.084e+011 1.000e+001 4.144e-003 3.066e-004 
3.429e-004 5.237e+006 1.084e+011 1.000e+001 4.213e-003 3.066e-004 
3.429e-004 5.227e+006 1.082e+011 1.000e+001 5.891e-003 3.068e-004 
3.430e-004 5.215e+006 1.081e+011 1.000e+001 5.496e-003 3.069e-004 
3.431e-004 5.205e+006 1.081e+011 1.000e+001 5.226e-003 3.070e-004 
3.431e-004 5.197e+006 1.081e+011 1.000e+001 5.063e-003 3.072e-004 
3.432e-004 5.191e+006 1.082e+011 1.000e+001 5.070e-003 3.073e-004 
3.432e-004 5.186e+006 1.082e+011 1.000e+001 4.995e-003 3.074e-004 
3.433e-004 5.181e+006 1.083e+011 1.000e+001 4.923e-003 3.075e-004 
3.434e-004 5.177e+006 1.083e+011 1.000e+001 4.901e-003 3.076e-004 
3.434e-004 5.172e+006 1.084e+011 1.000e+001 4.865e-003 3.076e-004 
3.435e-004 5.167e+006 1.084e+011 1.000e+001 4.901e-003 3.077e-004 
3.436e-004 5.161e+006 1.085e+011 1.000e+001 5.320e-003 3.078e-004 
3.436e-004 5.155e+006 1.085e+011 1.000e+001 4.976e-003 3.079e-004 
3.437e-004 5.148e+006 1.086e+011 1.000e+001 5.150e-003 3.081e-004 
3.437e-004 5.140e+006 1.087e+011 1.000e+001 4.984e-003 3.082e-004 
3.438e-004 5.134e+006 1.087e+011 1.000e+001 4.900e-003 3.083e-004 
3.439e-004 5.127e+006 1.088e+011 1.000e+001 4.796e-003 3.084e-004 
3.439e-004 5.121e+006 1.089e+011 1.000e+001 4.299e-003 3.085e-004 
3.440e-004 5.115e+006 1.090e+011 1.000e+001 4.517e-003 3.086e-004 
3.441e-004 5.109e+006 1.091e+011 1.000e+001 4.355e-003 3.087e-004 
3.441e-004 5.104e+006 1.092e+011 1.000e+001 4.349e-003 3.088e-004 
3.442e-004 5.101e+006 1.093e+011 1.000e+001 4.207e-003 3.089e-004 
3.442e-004 5.096e+006 1.092e+011 1.000e+001 5.109e-003 3.090e-004 
3.443e-004 5.086e+006 1.092e+011 1.000e+001 5.085e-003 3.091e-004 
3.444e-004 5.076e+006 1.092e+011 1.000e+001 5.036e-003 3.092e-004 
3.444e-004 5.065e+006 1.093e+011 1.000e+001 4.950e-003 3.094e-004 
3.445e-004 5.055e+006 1.094e+011 1.000e+001 4.911e-003 3.095e-004 
3.446e-004 5.044e+006 1.095e+011 1.000e+001 4.989e-003 3.097e-004 
3.446e-004 5.032e+006 1.096e+011 1.000e+001 6.089e-003 3.098e-004 
3.447e-004 5.022e+006 1.097e+011 1.000e+001 6.150e-003 3.099e-004 
3.447e-004 5.012e+006 1.098e+011 1.000e+001 5.969e-003 3.101e-004 
3.448e-004 5.003e+006 1.098e+011 1.000e+001 5.879e-003 3.102e-004 
3.449e-004 4.994e+006 1.099e+011 1.000e+001 5.573e-003 3.103e-004 
3.449e-004 4.987e+006 1.100e+011 1.000e+001 5.434e-003 3.104e-004 
3.450e-004 4.979e+006 1.101e+011 1.000e+001 4.778e-003 3.105e-004 
3.451e-004 4.973e+006 1.102e+011 1.000e+001 4.691e-003 3.107e-004 
3.451e-004 4.966e+006 1.102e+011 1.000e+001 4.728e-003 3.108e-004 
3.452e-004 4.960e+006 1.103e+011 1.000e+001 4.679e-003 3.109e-004 
3.452e-004 4.954e+006 1.104e+011 1.000e+001 4.610e-003 3.110e-004 
3.453e-004 4.949e+006 1.105e+011 1.000e+001 4.550e-003 3.111e-004 
3.454e-004 4.943e+006 1.105e+011 1.000e+001 4.475e-003 3.112e-004 
3.454e-004 4.938e+006 1.106e+011 1.000e+001 4.708e-003 3.113e-004 
3.455e-004 4.932e+006 1.107e+011 1.000e+001 4.660e-003 3.114e-004 
3.456e-004 4.926e+006 1.108e+011 1.000e+001 4.534e-003 3.115e-004 
3.456e-004 4.919e+006 1.109e+011 1.000e+001 4.501e-003 3.116e-004 
3.457e-004 4.913e+006 1.110e+011 1.000e+001 4.532e-003 3.117e-004 
3.457e-004 4.906e+006 1.111e+011 1.000e+001 4.533e-003 3.118e-004 
3.458e-004 4.899e+006 1.111e+011 1.000e+001 4.556e-003 3.119e-004 
3.459e-004 4.891e+006 1.112e+011 1.000e+001 4.580e-003 3.120e-004 
3.459e-004 4.883e+006 1.114e+011 1.000e+001 4.342e-003 3.121e-004 
3.460e-004 4.874e+006 1.115e+011 1.000e+001 4.902e-003 3.123e-004 
3.461e-004 4.866e+006 1.111e+011 1.000e+001 8.205e-003 3.124e-004 
3.461e-004 4.858e+006 1.105e+011 1.000e+001 5.006e-003 3.125e-004 
3.462e-004 4.846e+006 1.103e+011 1.000e+001 4.822e-003 3.126e-004 
3.462e-004 4.835e+006 1.102e+011 1.000e+001 4.698e-003 3.128e-004 
3.463e-004 4.824e+006 1.102e+011 1.000e+001 4.684e-003 3.129e-004 
3.464e-004 4.814e+006 1.103e+011 1.000e+001 4.564e-003 3.131e-004 
3.464e-004 4.806e+006 1.103e+011 1.000e+001 4.311e-003 3.132e-004 
3.465e-004 4.799e+006 1.104e+011 1.000e+001 4.205e-003 3.133e-004 
3.466e-004 4.793e+006 1.104e+011 1.000e+001 4.102e-003 3.134e-004 
3.466e-004 4.787e+006 1.105e+011 1.000e+001 4.081e-003 3.135e-004 
3.467e-004 4.782e+006 1.106e+011 1.000e+001 4.049e-003 3.136e-004 
3.467e-004 4.776e+006 1.107e+011 1.000e+001 4.015e-003 3.137e-004 
3.468e-004 4.773e+006 1.107e+011 1.000e+001 3.688e-003 3.138e-004 
3.469e-004 4.772e+006 1.108e+011 1.000e+001 3.688e-003 3.138e-004 
3.469e-004 4.773e+006 1.108e+011 1.000e+001 3.645e-003 3.139e-004 
3.470e-004 4.774e+006 1.109e+011 1.000e+001 3.622e-003 3.140e-004 
3.471e-004 4.776e+006 1.109e+011 1.000e+001 3.553e-003 3.140e-004 
3.471e-004 4.777e+006 1.109e+011 1.000e+001 4.212e-003 3.141e-004 
3.472e-004 4.773e+006 1.109e+011 1.000e+001 4.072e-003 3.142e-004 
3.472e-004 4.769e+006 1.109e+011 1.000e+001 4.012e-003 3.142e-004 
3.473e-004 4.766e+006 1.110e+011 1.000e+001 3.970e-003 3.143e-004 
3.474e-004 4.763e+006 1.110e+011 1.000e+001 3.950e-003 3.144e-004 
3.474e-004 4.759e+006 1.111e+011 1.000e+001 3.967e-003 3.145e-004 
3.475e-004 4.755e+006 1.111e+011 1.000e+001 4.175e-003 3.146e-004 
3.476e-004 4.745e+006 1.113e+011 1.000e+001 1.549e-002 3.147e-004 
3.476e-004 4.736e+006 1.115e+011 1.000e+001 2.324e-002 3.149e-004 
3.477e-004 4.728e+006 1.115e+011 1.000e+001 2.688e-002 3.150e-004 
3.477e-004 4.714e+006 1.103e+011 1.000e+001 5.870e-003 3.151e-004 
3.478e-004 4.697e+006 1.103e+011 1.000e+001 5.638e-003 3.153e-004 
3.479e-004 4.680e+006 1.100e+011 1.000e+001 6.383e-003 3.155e-004 
3.479e-004 4.667e+006 1.098e+011 1.000e+001 5.958e-003 3.156e-004 
3.480e-004 4.654e+006 1.098e+011 1.000e+001 5.662e-003 3.158e-004 
3.481e-004 4.642e+006 1.098e+011 1.000e+001 5.363e-003 3.159e-004 
3.481e-004 4.631e+006 1.099e+011 1.000e+001 4.967e-003 3.161e-004 
3.482e-004 4.623e+006 1.099e+011 1.000e+001 4.372e-003 3.162e-004 
3.482e-004 4.618e+006 1.099e+011 1.000e+001 4.071e-003 3.163e-004 
3.483e-004 4.614e+006 1.100e+011 1.000e+001 3.928e-003 3.164e-004 
3.484e-004 4.612e+006 1.100e+011 1.000e+001 3.817e-003 3.165e-004 
3.484e-004 4.610e+006 1.101e+011 1.000e+001 3.720e-003 3.165e-004 
3.485e-004 4.610e+006 1.101e+011 1.000e+001 3.596e-003 3.166e-004 
3.486e-004 4.609e+006 1.102e+011 1.000e+001 3.538e-003 3.167e-004 
3.486e-004 4.609e+006 1.102e+011 1.000e+001 3.498e-003 3.167e-004 
3.487e-004 4.610e+006 1.103e+011 1.000e+001 3.469e-003 3.168e-004 
3.487e-004 4.611e+006 1.103e+011 1.000e+001 3.404e-003 3.168e-004 
3.488e-004 4.612e+006 1.104e+011 1.000e+001 3.317e-003 3.169e-004 
3.489e-004 4.613e+006 1.104e+011 1.000e+001 3.988e-003 3.170e-004 
3.489e-004 4.613e+006 1.105e+011 1.000e+001 3.939e-003 3.170e-004 
3.490e-004 4.616e+006 1.105e+011 1.000e+001 3.763e-003 3.171e-004 
3.491e-004 4.619e+006 1.105e+011 1.000e+001 3.593e-003 3.171e-004 
3.491e-004 4.623e+006 1.105e+011 1.000e+001 3.540e-003 3.171e-004 
3.492e-004 4.628e+006 1.106e+011 1.000e+001 3.554e-003 3.172e-004 
3.492e-004 4.632e+006 1.106e+011 1.000e+001 3.512e-003 3.172e-004 
3.493e-004 4.637e+006 1.106e+011 1.000e+001 3.489e-003 3.172e-004 
3.494e-004 4.642e+006 1.106e+011 1.000e+001 3.459e-003 3.172e-004 
3.494e-004 4.648e+006 1.107e+011 1.000e+001 3.409e-003 3.173e-004 
3.495e-004 4.653e+006 1.107e+011 1.000e+001 3.487e-003 3.173e-004 
3.496e-004 4.658e+006 1.107e+011 1.000e+001 3.486e-003 3.173e-004 
3.496e-004 4.662e+006 1.107e+011 1.000e+001 3.479e-003 3.174e-004 
3.497e-004 4.667e+006 1.108e+011 1.000e+001 3.456e-003 3.174e-004 
3.497e-004 4.672e+006 1.108e+011 1.000e+001 3.443e-003 3.174e-004 
3.498e-004 4.677e+006 1.108e+011 1.000e+001 3.922e-003 3.174e-004 
3.499e-004 4.682e+006 1.108e+011 1.000e+001 3.892e-003 3.175e-004 
3.499e-004 4.688e+006 1.108e+011 1.000e+001 4.168e-003 3.175e-004 
3.500e-004 4.692e+006 1.108e+011 1.000e+001 4.273e-003 3.175e-004 
3.501e-004 4.697e+006 1.108e+011 1.000e+001 4.159e-003 3.176e-004 
3.501e-004 4.702e+006 1.108e+011 1.000e+001 3.520e-003 3.176e-004 
3.502e-004 4.707e+006 1.109e+011 1.000e+001 3.426e-003 3.176e-004 
3.502e-004 4.712e+006 1.109e+011 1.000e+001 3.389e-003 3.176e-004 
3.503e-004 4.717e+006 1.109e+011 1.000e+001 3.343e-003 3.177e-004 
3.504e-004 4.721e+006 1.110e+011 1.000e+001 3.440e-003 3.177e-004 
3.504e-004 4.726e+006 1.110e+011 1.000e+001 3.592e-003 3.177e-004 
3.505e-004 4.730e+006 1.110e+011 1.000e+001 3.603e-003 3.178e-004 
3.506e-004 4.735e+006 1.111e+011 1.000e+001 3.669e-003 3.178e-004 
3.506e-004 4.736e+006 1.110e+011 1.000e+001 4.796e-003 3.178e-004 
3.507e-004 4.726e+006 1.109e+011 1.000e+001 5.100e-003 3.180e-004 
3.507e-004 4.717e+006 1.109e+011 1.000e+001 4.764e-003 3.181e-004 
3.508e-004 4.709e+006 1.110e+011 1.000e+001 4.777e-003 3.182e-004 
3.509e-004 4.702e+006 1.110e+011 1.000e+001 4.842e-003 3.183e-004 
3.509e-004 4.695e+006 1.111e+011 1.000e+001 4.676e-003 3.184e-004 
3.510e-004 4.689e+006 1.112e+011 1.000e+001 4.665e-003 3.186e-004 
3.511e-004 4.682e+006 1.113e+011 1.000e+001 4.955e-003 3.187e-004 
3.511e-004 4.673e+006 1.114e+011 1.000e+001 8.172e-003 3.188e-004 
3.512e-004 4.669e+006 1.115e+011 1.000e+001 7.824e-003 3.189e-004 
3.512e-004 4.665e+006 1.116e+011 1.000e+001 7.444e-003 3.190e-004 
3.513e-004 4.663e+006 1.117e+011 1.000e+001 8.457e-003 3.190e-004 
3.514e-004 4.661e+006 1.117e+011 1.000e+001 8.080e-003 3.191e-004 
3.514e-004 4.659e+006 1.118e+011 1.000e+001 7.851e-003 3.192e-004 
3.515e-004 4.658e+006 1.119e+011 1.000e+001 7.701e-003 3.193e-004 
3.516e-004 4.657e+006 1.120e+011 1.000e+001 7.844e-003 3.193e-004 
3.516e-004 4.656e+006 1.121e+011 1.000e+001 7.748e-003 3.194e-004 
3.517e-004 4.648e+006 1.115e+011 1.000e+001 9.723e-003 3.195e-004 
3.517e-004 4.633e+006 1.106e+011 1.000e+001 9.893e-003 3.197e-004 
3.518e-004 4.619e+006 1.101e+011 1.000e+001 1.003e-002 3.199e-004 
3.519e-004 4.606e+006 1.093e+011 1.000e+001 1.229e-002 3.200e-004 
3.519e-004 4.600e+006 1.084e+011 1.000e+001 1.047e-002 3.201e-004 
3.520e-004 4.594e+006 1.083e+011 1.000e+001 1.044e-002 3.202e-004 
3.521e-004 4.587e+006 1.083e+011 1.000e+001 1.017e-002 3.203e-004 
3.521e-004 4.581e+006 1.083e+011 1.000e+001 9.919e-003 3.204e-004 
3.522e-004 4.577e+006 1.082e+011 1.000e+001 9.477e-003 3.205e-004 
3.522e-004 4.575e+006 1.082e+011 1.000e+001 7.204e-003 3.206e-004 
3.523e-004 4.577e+006 1.081e+011 1.000e+001 8.041e-003 3.206e-004 
3.524e-004 4.580e+006 1.080e+011 1.000e+001 8.334e-003 3.207e-004 
3.524e-004 4.579e+006 1.078e+011 1.000e+001 8.245e-003 3.208e-004 
3.525e-004 4.581e+006 1.078e+011 1.000e+001 8.234e-003 3.208e-004 
3.526e-004 4.583e+006 1.078e+011 1.000e+001 7.913e-003 3.208e-004 
3.526e-004 4.587e+006 1.078e+011 1.000e+001 7.332e-003 3.209e-004 
3.527e-004 4.590e+006 1.078e+011 1.000e+001 7.058e-003 3.209e-004 
3.527e-004 4.594e+006 1.078e+011 1.000e+001 6.959e-003 3.210e-004 
3.528e-004 4.598e+006 1.078e+011 1.000e+001 6.885e-003 3.210e-004 
3.529e-004 4.603e+006 1.078e+011 1.000e+001 6.845e-003 3.210e-004 
3.529e-004 4.607e+006 1.079e+011 1.000e+001 6.732e-003 3.211e-004 
3.530e-004 4.612e+006 1.079e+011 1.000e+001 6.741e-003 3.211e-004 
3.531e-004 4.617e+006 1.079e+011 1.000e+001 6.681e-003 3.211e-004 
3.531e-004 4.621e+006 1.079e+011 1.000e+001 6.534e-003 3.211e-004 
3.532e-004 4.629e+006 1.079e+011 1.000e+001 7.040e-003 3.212e-004 
3.532e-004 4.639e+006 1.078e+011 1.000e+001 7.103e-003 3.211e-004 
3.533e-004 4.648e+006 1.077e+011 1.000e+001 7.039e-003 3.211e-004 
3.534e-004 4.657e+006 1.077e+011 1.000e+001 7.233e-003 3.211e-004 
3.534e-004 4.665e+006 1.076e+011 1.000e+001 6.800e-003 3.212e-004 
3.535e-004 4.674e+006 1.076e+011 1.000e+001 6.851e-003 3.212e-004 
3.536e-004 4.682e+006 1.075e+011 1.000e+001 6.831e-003 3.212e-004 
3.536e-004 4.690e+006 1.075e+011 1.000e+001 6.753e-003 3.212e-004 
3.537e-004 4.697e+006 1.075e+011 1.000e+001 6.618e-003 3.212e-004 
3.537e-004 4.705e+006 1.075e+011 1.000e+001 6.607e-003 3.212e-004 
3.538e-004 4.714e+006 1.075e+011 1.000e+001 6.508e-003 3.212e-004 
3.539e-004 4.722e+006 1.074e+011 1.000e+001 6.461e-003 3.212e-004 
3.539e-004 4.731e+006 1.074e+011 1.000e+001 6.406e-003 3.212e-004 
3.540e-004 4.738e+006 1.074e+011 1.000e+001 6.814e-003 3.212e-004 
3.541e-004 4.746e+006 1.074e+011 1.000e+001 6.743e-003 3.212e-004 
3.541e-004 4.753e+006 1.074e+011 1.000e+001 6.675e-003 3.212e-004 
3.542e-004 4.761e+006 1.074e+011 1.000e+001 6.624e-003 3.212e-004 
3.542e-004 4.768e+006 1.075e+011 1.000e+001 6.589e-003 3.213e-004 
3.543e-004 4.775e+006 1.075e+011 1.000e+001 6.545e-003 3.213e-004 
3.544e-004 4.783e+006 1.075e+011 1.000e+001 6.513e-003 3.213e-004 
3.544e-004 4.791e+006 1.075e+011 1.000e+001 6.456e-003 3.213e-004 
3.545e-004 4.798e+006 1.075e+011 1.000e+001 6.386e-003 3.213e-004 
3.546e-004 4.806e+006 1.075e+011 1.000e+001 6.357e-003 3.213e-004 
3.546e-004 4.813e+006 1.075e+011 1.000e+001 6.347e-003 3.213e-004 
3.547e-004 4.820e+006 1.075e+011 1.000e+001 6.313e-003 3.213e-004 
3.547e-004 4.828e+006 1.075e+011 1.000e+001 6.282e-003 3.213e-004 
3.548e-004 4.835e+006 1.075e+011 1.000e+001 6.338e-003 3.214e-004 
3.549e-004 4.842e+006 1.075e+011 1.000e+001 6.346e-003 3.214e-004 
3.549e-004 4.849e+006 1.075e+011 1.000e+001 6.690e-003 3.214e-004 
3.550e-004 4.857e+006 1.075e+011 1.000e+001 6.636e-003 3.214e-004 
3.551e-004 4.864e+006 1.075e+011 1.000e+001 6.523e-003 3.214e-004 
3.551e-004 4.871e+006 1.076e+011 1.000e+001 6.446e-003 3.214e-004 
3.552e-004 4.878e+006 1.076e+011 1.000e+001 6.485e-003 3.214e-004 
3.552e-004 4.885e+006 1.076e+011 1.000e+001 6.148e-003 3.214e-004 
3.553e-004 4.892e+006 1.076e+011 1.000e+001 6.377e-003 3.215e-004 
3.554e-004 4.899e+006 1.076e+011 1.000e+001 6.726e-003 3.215e-004 
3.554e-004 4.905e+006 1.076e+011 1.000e+001 5.687e-003 3.215e-004 
3.555e-004 4.913e+006 1.076e+011 1.000e+001 5.428e-003 3.215e-004 
3.556e-004 4.921e+006 1.076e+011 1.000e+001 5.403e-003 3.215e-004 
3.556e-004 4.928e+006 1.076e+011 1.000e+001 5.841e-003 3.215e-004 
3.557e-004 4.936e+006 1.076e+011 1.000e+001 5.542e-003 3.215e-004 
3.557e-004 4.942e+006 1.076e+011 1.000e+001 5.169e-003 3.215e-004 
3.558e-004 4.949e+006 1.076e+011 1.000e+001 4.736e-003 3.216e-004 
3.559e-004 4.955e+006 1.076e+011 1.000e+001 4.371e-003 3.216e-004 
3.559e-004 4.962e+006 1.076e+011 1.000e+001 4.322e-003 3.216e-004 
3.560e-004 4.969e+006 1.076e+011 1.000e+001 4.213e-003 3.216e-004 
3.561e-004 4.975e+006 1.077e+011 1.000e+001 4.137e-003 3.216e-004 
3.561e-004 4.981e+006 1.077e+011 1.000e+001 3.925e-003 3.217e-004 
3.562e-004 4.988e+006 1.077e+011 1.000e+001 3.866e-003 3.217e-004 
3.562e-004 4.995e+006 1.077e+011 1.000e+001 3.829e-003 3.217e-004 
3.563e-004 5.001e+006 1.077e+011 1.000e+001 3.894e-003 3.217e-004 
3.564e-004 5.008e+006 1.078e+011 1.000e+001 3.856e-003 3.217e-004 
3.564e-004 5.015e+006 1.078e+011 1.000e+001 3.805e-003 3.217e-004 
3.565e-004 5.022e+006 1.078e+011 1.000e+001 3.832e-003 3.217e-004 
3.566e-004 5.029e+006 1.078e+011 1.000e+001 3.851e-003 3.218e-004 
3.566e-004 5.036e+006 1.078e+011 1.000e+001 3.815e-003 3.218e-004 
3.567e-004 5.043e+006 1.079e+011 1.000e+001 3.841e-003 3.218e-004 
3.567e-004 5.050e+006 1.079e+011 1.000e+001 3.817e-003 3.218e-004 
3.568e-004 5.057e+006 1.079e+011 1.000e+001 3.796e-003 3.218e-004 
3.569e-004 5.064e+006 1.079e+011 1.000e+001 3.794e-003 3.218e-004 
3.569e-004 5.071e+006 1.080e+011 1.000e+001 3.788e-003 3.218e-004 
3.570e-004 5.078e+006 1.080e+011 1.000e+001 3.744e-003 3.219e-004 
3.571e-004 5.085e+006 1.080e+011 1.000e+001 3.774e-003 3.219e-004 
3.571e-004 5.092e+006 1.080e+011 1.000e+001 3.771e-003 3.219e-004 
3.572e-004 5.099e+006 1.080e+011 1.000e+001 3.718e-003 3.219e-004 
3.572e-004 5.106e+006 1.081e+011 1.000e+001 3.758e-003 3.219e-004 
3.573e-004 5.113e+006 1.081e+011 1.000e+001 3.749e-003 3.219e-004 
3.574e-004 5.121e+006 1.081e+011 1.000e+001 3.661e-003 3.219e-004 
3.574e-004 5.128e+006 1.081e+011 1.000e+001 3.726e-003 3.220e-004 
3.575e-004 5.135e+006 1.082e+011 1.000e+001 3.681e-003 3.220e-004 
3.576e-004 5.142e+006 1.082e+011 1.000e+001 3.630e-003 3.220e-004 
3.576e-004 5.149e+006 1.082e+011 1.000e+001 3.641e-003 3.220e-004 
3.577e-004 5.156e+006 1.082e+011 1.000e+001 3.593e-003 3.220e-004 
3.577e-004 5.164e+006 1.082e+011 1.000e+001 3.622e-003 3.220e-004 
3.578e-004 5.171e+006 1.083e+011 1.000e+001 3.596e-003 3.220e-004 
3.579e-004 5.178e+006 1.083e+011 1.000e+001 3.572e-003 3.220e-004 
3.579e-004 5.186e+006 1.083e+011 1.000e+001 3.610e-003 3.221e-004 
3.580e-004 5.193e+006 1.083e+011 1.000e+001 3.588e-003 3.221e-004 
3.581e-004 5.201e+006 1.083e+011 1.000e+001 3.515e-003 3.221e-004 
3.581e-004 5.208e+006 1.084e+011 1.000e+001 3.573e-003 3.221e-004 
3.582e-004 5.216e+006 1.084e+011 1.000e+001 3.501e-003 3.221e-004 
3.582e-004 5.223e+006 1.084e+011 1.000e+001 3.539e-003 3.221e-004 
3.583e-004 5.231e+006 1.084e+011 1.000e+001 3.480e-003 3.221e-004 
3.584e-004 5.239e+006 1.084e+011 1.000e+001 3.469e-003 3.221e-004 
3.584e-004 5.246e+006 1.084e+011 1.000e+001 3.463e-003 3.221e-004 
3.585e-004 5.254e+006 1.085e+011 1.000e+001 3.449e-003 3.221e-004 
3.586e-004 5.261e+006 1.085e+011 1.000e+001 3.447e-003 3.222e-004 
3.586e-004 5.269e+006 1.085e+011 1.000e+001 3.433e-003 3.222e-004 
3.587e-004 5.277e+006 1.085e+011 1.000e+001 3.416e-003 3.222e-004 
3.587e-004 5.284e+006 1.085e+011 1.000e+001 3.409e-003 3.222e-004 
3.588e-004 5.292e+006 1.085e+011 1.000e+001 3.557e-003 3.222e-004 
3.589e-004 5.300e+006 1.086e+011 1.000e+001 3.523e-003 3.222e-004 
3.589e-004 5.308e+006 1.086e+011 1.000e+001 3.541e-003 3.222e-004 
3.590e-004 5.315e+006 1.086e+011 1.000e+001 3.575e-003 3.222e-004 
3.591e-004 5.323e+006 1.086e+011 1.000e+001 3.587e-003 3.222e-004 
3.591e-004 5.331e+006 1.086e+011 1.000e+001 3.555e-003 3.222e-004 
3.592e-004 5.339e+006 1.086e+011 1.000e+001 3.724e-003 3.222e-004 
3.592e-004 5.346e+006 1.086e+011 1.000e+001 3.603e-003 3.223e-004 
3.593e-004 5.354e+006 1.087e+011 1.000e+001 3.604e-003 3.223e-004 
3.594e-004 5.362e+006 1.087e+011 1.000e+001 3.550e-003 3.223e-004 
3.594e-004 5.370e+006 1.087e+011 1.000e+001 3.525e-003 3.223e-004 
3.595e-004 5.378e+006 1.087e+011 1.000e+001 3.513e-003 3.223e-004 
3.596e-004 5.385e+006 1.087e+011 1.000e+001 3.527e-003 3.223e-004 
3.596e-004 5.393e+006 1.087e+011 1.000e+001 3.505e-003 3.223e-004 
3.597e-004 5.401e+006 1.087e+011 1.000e+001 3.512e-003 3.223e-004 
3.597e-004 5.409e+006 1.088e+011 1.000e+001 3.480e-003 3.223e-004 
3.598e-004 5.417e+006 1.088e+011 1.000e+001 3.496e-003 3.223e-004 
3.599e-004 5.425e+006 1.088e+011 1.000e+001 3.572e-003 3.223e-004 
3.599e-004 5.432e+006 1.088e+011 1.000e+001 3.572e-003 3.223e-004 
3.600e-004 5.440e+006 1.088e+011 1.000e+001 3.565e-003 3.224e-004 
3.601e-004 5.448e+006 1.088e+011 1.000e+001 3.540e-003 3.224e-004 
3.601e-004 5.456e+006 1.088e+011 1.000e+001 3.521e-003 3.224e-004 
3.602e-004 5.464e+006 1.089e+011 1.000e+001 3.502e-003 3.224e-004 
3.602e-004 5.472e+006 1.089e+011 1.000e+001 3.470e-003 3.224e-004 
3.603e-004 5.479e+006 1.089e+011 1.000e+001 3.511e-003 3.224e-004 
3.604e-004 5.487e+006 1.089e+011 1.000e+001 3.438e-003 3.224e-004 
3.604e-004 5.495e+006 1.089e+011 1.000e+001 3.469e-003 3.224e-004 
3.605e-004 5.503e+006 1.089e+011 1.000e+001 4.021e-003 3.224e-004 
3.606e-004 5.511e+006 1.089e+011 1.000e+001 4.028e-003 3.224e-004 
3.606e-004 5.519e+006 1.089e+011 1.000e+001 3.962e-003 3.224e-004 
3.607e-004 5.527e+006 1.090e+011 1.000e+001 4.000e-003 3.224e-004 
3.607e-004 5.534e+006 1.090e+011 1.000e+001 4.341e-003 3.225e-004 
3.608e-004 5.542e+006 1.090e+011 1.000e+001 3.907e-003 3.225e-004 
3.609e-004 5.550e+006 1.090e+011 1.000e+001 3.910e-003 3.225e-004 
3.609e-004 5.558e+006 1.090e+011 1.000e+001 3.889e-003 3.225e-004 
3.610e-004 5.566e+006 1.090e+011 1.000e+001 3.950e-003 3.225e-004 
3.611e-004 5.574e+006 1.090e+011 1.000e+001 3.923e-003 3.225e-004 
3.611e-004 5.582e+006 1.091e+011 1.000e+001 3.898e-003 3.225e-004 
3.612e-004 5.589e+006 1.091e+011 1.000e+001 3.874e-003 3.225e-004 
3.612e-004 5.597e+006 1.091e+011 1.000e+001 3.889e-003 3.225e-004 
3.613e-004 5.605e+006 1.091e+011 1.000e+001 3.843e-003 3.225e-004 
3.614e-004 5.613e+006 1.091e+011 1.000e+001 3.831e-003 3.225e-004 
3.614e-004 5.621e+006 1.091e+011 1.000e+001 3.824e-003 3.225e-004 
3.615e-004 5.629e+006 1.091e+011 1.000e+001 3.873e-003 3.226e-004 
3.616e-004 5.637e+006 1.091e+011 1.000e+001 3.834e-003 3.226e-004 
3.616e-004 5.645e+006 1.092e+011 1.000e+001 3.846e-003 3.226e-004 
3.617e-004 5.653e+006 1.092e+011 1.000e+001 3.834e-003 3.226e-004 
3.617e-004 5.660e+006 1.092e+011 1.000e+001 3.836e-003 3.226e-004 
3.618e-004 5.668e+006 1.092e+011 1.000e+001 3.827e-003 3.226e-004 
3.619e-004 5.676e+006 1.092e+011 1.000e+001 3.800e-003 3.226e-004 
3.619e-004 5.684e+006 1.092e+011 1.000e+001 3.784e-003 3.226e-004 
3.620e-004 5.692e+006 1.092e+011 1.000e+001 3.792e-003 3.226e-004 
3.621e-004 5.700e+006 1.092e+011 1.000e+001 3.764e-003 3.226e-004 
3.621e-004 5.707e+006 1.093e+011 1.000e+001 3.763e-003 3.226e-004 
3.622e-004 5.715e+006 1.093e+011 1.000e+001 3.748e-003 3.226e-004 
3.622e-004 5.723e+006 1.093e+011 1.000e+001 3.668e-003 3.226e-004 
3.623e-004 5.731e+006 1.093e+011 1.000e+001 3.663e-003 3.227e-004 
3.624e-004 5.739e+006 1.093e+011 1.000e+001 3.715e-003 3.227e-004 
3.624e-004 5.747e+006 1.093e+011 1.000e+001 3.806e-003 3.227e-004 
3.625e-004 5.755e+006 1.093e+011 1.000e+001 3.784e-003 3.227e-004 
3.626e-004 5.762e+006 1.094e+011 1.000e+001 4.052e-003 3.227e-004 
3.626e-004 5.770e+006 1.094e+011 1.000e+001 3.783e-003 3.227e-004 
3.627e-004 5.778e+006 1.094e+011 1.000e+001 3.762e-003 3.227e-004 
3.627e-004 5.786e+006 1.094e+011 1.000e+001 3.704e-003 3.227e-004 
3.628e-004 5.794e+006 1.094e+011 1.000e+001 3.719e-003 3.227e-004 
3.629e-004 5.802e+006 1.094e+011 1.000e+001 3.690e-003 3.227e-004 
3.629e-004 5.810e+006 1.094e+011 1.000e+001 3.706e-003 3.227e-004 
3.630e-004 5.818e+006 1.095e+011 1.000e+001 3.716e-003 3.227e-004 
3.631e-004 5.826e+006 1.095e+011 1.000e+001 3.678e-003 3.228e-004 
3.631e-004 5.833e+006 1.095e+011 1.000e+001 3.666e-003 3.228e-004 
3.632e-004 5.841e+006 1.095e+011 1.000e+001 3.681e-003 3.228e-004 
3.632e-004 5.849e+006 1.095e+011 1.000e+001 3.729e-003 3.228e-004 
3.633e-004 5.857e+006 1.095e+011 1.000e+001 3.738e-003 3.228e-004 
3.634e-004 5.865e+006 1.095e+011 1.000e+001 3.733e-003 3.228e-004 
3.634e-004 5.873e+006 1.095e+011 1.000e+001 3.720e-003 3.228e-004 
3.635e-004 5.880e+006 1.096e+011 1.000e+001 3.721e-003 3.228e-004 
3.636e-004 5.888e+006 1.096e+011 1.000e+001 3.706e-003 3.228e-004 
3.636e-004 5.896e+006 1.096e+011 1.000e+001 3.696e-003 3.228e-004 
3.637e-004 5.904e+006 1.096e+011 1.000e+001 3.694e-003 3.228e-004 
3.637e-004 5.911e+006 1.096e+011 1.000e+001 3.692e-003 3.228e-004 
3.638e-004 5.919e+006 1.096e+011 1.000e+001 3.684e-003 3.229e-004 
3.639e-004 5.927e+006 1.097e+011 1.000e+001 4.017e-003 3.229e-004 
3.639e-004 5.935e+006 1.097e+011 1.000e+001 3.667e-003 3.229e-004 
3.640e-004 5.942e+006 1.097e+011 1.000e+001 3.662e-003 3.229e-004 
3.641e-004 5.950e+006 1.097e+011 1.000e+001 3.653e-003 3.229e-004 
3.641e-004 5.958e+006 1.097e+011 1.000e+001 3.651e-003 3.229e-004 
3.642e-004 5.966e+006 1.097e+011 1.000e+001 3.646e-003 3.229e-004 
3.642e-004 5.973e+006 1.097e+011 1.000e+001 3.643e-003 3.229e-004 
3.643e-004 5.981e+006 1.098e+011 1.000e+001 3.638e-003 3.229e-004 
3.644e-004 5.989e+006 1.098e+011 1.000e+001 3.637e-003 3.229e-004 
3.644e-004 5.997e+006 1.098e+011 1.000e+001 3.633e-003 3.229e-004 
3.645e-004 6.004e+006 1.098e+011 1.000e+001 3.627e-003 3.230e-004 
3.646e-004 6.012e+006 1.098e+011 1.000e+001 3.617e-003 3.230e-004 
3.646e-004 6.020e+006 1.098e+011 1.000e+001 3.615e-003 3.230e-004 
3.647e-004 6.027e+006 1.099e+011 1.000e+001 3.678e-003 3.230e-004 
3.647e-004 6.035e+006 1.099e+011 1.000e+001 3.652e-003 3.230e-004 
3.648e-004 6.042e+006 1.099e+011 1.000e+001 3.651e-003 3.230e-004 
3.649e-004 6.050e+006 1.099e+011 1.000e+001 3.633e-003 3.230e-004 
3.649e-004 6.058e+006 1.099e+011 1.000e+001 3.628e-003 3.230e-004 
3.650e-004 6.065e+006 1.100e+011 1.000e+001 3.627e-003 3.230e-004 
3.651e-004 6.073e+006 1.100e+011 1.000e+001 3.627e-003 3.230e-004 
3.651e-004 6.080e+006 1.100e+011 1.000e+001 3.623e-003 3.231e-004 
3.652e-004 6.088e+006 1.100e+011 1.000e+001 3.618e-003 3.231e-004 
3.652e-004 6.095e+006 1.100e+011 1.000e+001 4.020e-003 3.231e-004 
3.653e-004 6.103e+006 1.101e+011 1.000e+001 3.897e-003 3.231e-004 
3.654e-004 6.110e+006 1.101e+011 1.000e+001 3.595e-003 3.231e-004 
3.654e-004 6.118e+006 1.101e+011 1.000e+001 3.593e-003 3.231e-004 
3.655e-004 6.125e+006 1.101e+011 1.000e+001 3.591e-003 3.231e-004 
3.656e-004 6.133e+006 1.101e+011 1.000e+001 3.708e-003 3.231e-004 
3.656e-004 6.140e+006 1.102e+011 1.000e+001 3.699e-003 3.231e-004 
3.657e-004 6.147e+006 1.102e+011 1.000e+001 3.694e-003 3.232e-004 
3.657e-004 6.154e+006 1.102e+011 1.000e+001 3.688e-003 3.232e-004 
3.658e-004 6.162e+006 1.102e+011 1.000e+001 3.684e-003 3.232e-004 
3.659e-004 6.169e+006 1.103e+011 1.000e+001 3.629e-003 3.232e-004 
3.659e-004 6.161e+006 1.101e+011 1.000e+001 5.629e-003 3.233e-004 
3.660e-004 6.151e+006 1.101e+011 1.000e+001 5.408e-003 3.234e-004 
3.661e-004 6.143e+006 1.102e+011 1.000e+001 5.710e-003 3.236e-004 
3.661e-004 6.140e+006 1.103e+011 1.000e+001 5.400e-003 3.236e-004 
3.662e-004 6.138e+006 1.103e+011 1.000e+001 5.095e-003 3.237e-004 
3.662e-004 6.139e+006 1.103e+011 1.000e+001 4.866e-003 3.238e-004 
3.663e-004 6.142e+006 1.104e+011 1.000e+001 4.942e-003 3.238e-004 
3.664e-004 6.145e+006 1.104e+011 1.000e+001 4.536e-003 3.239e-004 
3.664e-004 6.149e+006 1.104e+011 1.000e+001 4.460e-003 3.239e-004 
3.665e-004 6.154e+006 1.105e+011 1.000e+001 4.271e-003 3.239e-004 
3.666e-004 6.159e+006 1.105e+011 1.000e+001 4.311e-003 3.239e-004 
3.666e-004 6.164e+006 1.105e+011 1.000e+001 4.362e-003 3.240e-004 
3.667e-004 6.170e+006 1.106e+011 1.000e+001 4.340e-003 3.240e-004 
3.667e-004 6.176e+006 1.106e+011 1.000e+001 4.712e-003 3.240e-004 
3.668e-004 6.182e+006 1.106e+011 1.000e+001 4.494e-003 3.240e-004 
3.669e-004 6.188e+006 1.106e+011 1.000e+001 4.607e-003 3.241e-004 
3.669e-004 6.194e+006 1.106e+011 1.000e+001 4.305e-003 3.241e-004 
3.670e-004 6.201e+006 1.107e+011 1.000e+001 4.444e-003 3.241e-004 
3.671e-004 6.207e+006 1.107e+011 1.000e+001 4.476e-003 3.241e-004 
3.671e-004 6.214e+006 1.107e+011 1.000e+001 4.464e-003 3.241e-004 
3.672e-004 6.220e+006 1.107e+011 1.000e+001 4.465e-003 3.241e-004 
3.672e-004 6.227e+006 1.107e+011 1.000e+001 4.263e-003 3.242e-004 
3.673e-004 6.234e+006 1.108e+011 1.000e+001 4.280e-003 3.242e-004 
3.674e-004 6.240e+006 1.108e+011 1.000e+001 4.479e-003 3.242e-004 
3.674e-004 6.247e+006 1.108e+011 1.000e+001 4.335e-003 3.242e-004 
3.675e-004 6.254e+006 1.108e+011 1.000e+001 4.557e-003 3.242e-004 
3.676e-004 6.260e+006 1.108e+011 1.000e+001 4.552e-003 3.242e-004 
3.676e-004 6.267e+006 1.109e+011 1.000e+001 4.366e-003 3.243e-004 
3.677e-004 6.274e+006 1.109e+011 1.000e+001 4.682e-003 3.243e-004 
3.677e-004 6.281e+006 1.109e+011 1.000e+001 4.723e-003 3.243e-004 
3.678e-004 6.288e+006 1.109e+011 1.000e+001 4.737e-003 3.243e-004 
3.679e-004 6.295e+006 1.109e+011 1.000e+001 4.886e-003 3.243e-004 
3.679e-004 6.301e+006 1.110e+011 1.000e+001 4.886e-003 3.243e-004 
3.680e-004 6.308e+006 1.110e+011 1.000e+001 4.862e-003 3.244e-004 
3.681e-004 6.315e+006 1.110e+011 1.000e+001 4.663e-003 3.244e-004 
3.681e-004 6.322e+006 1.110e+011 1.000e+001 4.802e-003 3.244e-004 
3.682e-004 6.329e+006 1.110e+011 1.000e+001 4.831e-003 3.244e-004 
3.682e-004 6.336e+006 1.110e+011 1.000e+001 4.997e-003 3.244e-004 
3.683e-004 6.343e+006 1.111e+011 1.000e+001 4.593e-003 3.244e-004 
3.684e-004 6.350e+006 1.111e+011 1.000e+001 4.450e-003 3.244e-004 
3.684e-004 6.357e+006 1.111e+011 1.000e+001 4.499e-003 3.245e-004 
3.685e-004 6.364e+006 1.111e+011 1.000e+001 4.418e-003 3.245e-004 
3.686e-004 6.371e+006 1.112e+011 1.000e+001 4.544e-003 3.245e-004 
3.686e-004 6.377e+006 1.112e+011 1.000e+001 4.637e-003 3.245e-004 
3.687e-004 6.384e+006 1.112e+011 1.000e+001 5.697e-003 3.245e-004 
3.687e-004 6.391e+006 1.112e+011 1.000e+001 5.618e-003 3.245e-004 
3.688e-004 6.397e+006 1.113e+011 1.000e+001 6.012e-003 3.245e-004 
3.689e-004 6.404e+006 1.113e+011 1.000e+001 6.054e-003 3.246e-004 
3.689e-004 6.411e+006 1.113e+011 1.000e+001 6.096e-003 3.246e-004 
3.690e-004 6.418e+006 1.113e+011 1.000e+001 6.096e-003 3.246e-004 
3.691e-004 6.425e+006 1.113e+011 1.000e+001 6.031e-003 3.246e-004 
3.691e-004 6.432e+006 1.114e+011 1.000e+001 6.165e-003 3.246e-004 
3.692e-004 6.439e+006 1.114e+011 1.000e+001 6.157e-003 3.246e-004 
3.692e-004 6.446e+006 1.114e+011 1.000e+001 6.144e-003 3.247e-004 
3.693e-004 6.453e+006 1.114e+011 1.000e+001 6.111e-003 3.247e-004 
3.694e-004 6.460e+006 1.114e+011 1.000e+001 6.254e-003 3.247e-004 
3.694e-004 6.467e+006 1.115e+011 1.000e+001 6.164e-003 3.247e-004 
3.695e-004 6.474e+006 1.115e+011 1.000e+001 5.869e-003 3.247e-004 
3.696e-004 6.481e+006 1.115e+011 1.000e+001 5.797e-003 3.247e-004 
3.696e-004 6.488e+006 1.115e+011 1.000e+001 5.905e-003 3.247e-004 
3.697e-004 6.495e+006 1.115e+011 1.000e+001 6.030e-003 3.247e-004 
3.697e-004 6.503e+006 1.115e+011 1.000e+001 6.097e-003 3.248e-004 
3.698e-004 6.510e+006 1.116e+011 1.000e+001 6.113e-003 3.248e-004 
3.699e-004 6.517e+006 1.116e+011 1.000e+001 6.113e-003 3.248e-004 
3.699e-004 6.524e+006 1.116e+011 1.000e+001 6.114e-003 3.248e-004 
3.700e-004 6.531e+006 1.116e+011 1.000e+001 6.116e-003 3.248e-004 
3.701e-004 6.538e+006 1.116e+011 1.000e+001 6.108e-003 3.248e-004 
3.701e-004 6.545e+006 1.117e+011 1.000e+001 6.134e-003 3.248e-004 
3.702e-004 6.552e+006 1.117e+011 1.000e+001 6.129e-003 3.249e-004 
3.702e-004 6.559e+006 1.117e+011 1.000e+001 6.123e-003 3.249e-004 
3.703e-004 6.567e+006 1.117e+011 1.000e+001 6.112e-003 3.249e-004 
3.704e-004 6.574e+006 1.117e+011 1.000e+001 6.093e-003 3.249e-004 
3.704e-004 6.581e+006 1.117e+011 1.000e+001 6.074e-003 3.249e-004 
3.705e-004 6.588e+006 1.118e+011 1.000e+001 6.053e-003 3.249e-004 
3.706e-004 6.595e+006 1.118e+011 1.000e+001 6.087e-003 3.249e-004 
3.706e-004 6.602e+006 1.118e+011 1.000e+001 6.281e-003 3.249e-004 
3.707e-004 6.609e+006 1.118e+011 1.000e+001 6.346e-003 3.250e-004 
3.707e-004 6.615e+006 1.118e+011 1.000e+001 6.493e-003 3.250e-004 
3.708e-004 6.621e+006 1.113e+011 1.000e+001 6.897e-003 3.250e-004 
3.709e-004 6.624e+006 1.110e+011 1.000e+001 7.216e-003 3.250e-004 
3.709e-004 6.627e+006 1.110e+011 1.000e+001 7.023e-003 3.251e-004 
3.710e-004 6.629e+006 1.110e+011 1.000e+001 6.843e-003 3.251e-004 
3.711e-004 6.633e+006 1.110e+011 1.000e+001 6.702e-003 3.252e-004 
3.711e-004 6.637e+006 1.110e+011 1.000e+001 6.638e-003 3.252e-004 
3.712e-004 6.641e+006 1.110e+011 1.000e+001 6.585e-003 3.252e-004 
3.712e-004 6.647e+006 1.110e+011 1.000e+001 6.554e-003 3.253e-004 
3.713e-004 6.652e+006 1.111e+011 1.000e+001 6.555e-003 3.253e-004 
3.714e-004 6.658e+006 1.111e+011 1.000e+001 6.561e-003 3.253e-004 
3.714e-004 6.664e+006 1.111e+011 1.000e+001 6.604e-003 3.253e-004 
3.715e-004 6.671e+006 1.111e+011 1.000e+001 6.608e-003 3.253e-004 
3.716e-004 6.677e+006 1.111e+011 1.000e+001 6.626e-003 3.254e-004 
3.716e-004 6.684e+006 1.112e+011 1.000e+001 6.652e-003 3.254e-004 
3.717e-004 6.691e+006 1.112e+011 1.000e+001 6.676e-003 3.254e-004 
3.717e-004 6.698e+006 1.112e+011 1.000e+001 6.700e-003 3.254e-004 
3.718e-004 6.706e+006 1.112e+011 1.000e+001 6.708e-003 3.254e-004 
3.719e-004 6.713e+006 1.112e+011 1.000e+001 6.739e-003 3.254e-004 
3.719e-004 6.720e+006 1.112e+011 1.000e+001 6.762e-003 3.254e-004 
3.720e-004 6.728e+006 1.112e+011 1.000e+001 6.783e-003 3.254e-004 
3.721e-004 6.735e+006 1.113e+011 1.000e+001 6.629e-003 3.255e-004 
3.721e-004 6.742e+006 1.113e+011 1.000e+001 6.753e-003 3.255e-004 
3.722e-004 6.750e+006 1.113e+011 1.000e+001 6.741e-003 3.255e-004 
3.722e-004 6.757e+006 1.113e+011 1.000e+001 6.983e-003 3.255e-004 
3.723e-004 6.764e+006 1.113e+011 1.000e+001 6.889e-003 3.255e-004 
3.724e-004 6.771e+006 1.113e+011 1.000e+001 6.968e-003 3.255e-004 
3.724e-004 6.778e+006 1.114e+011 1.000e+001 6.836e-003 3.255e-004 
3.725e-004 6.785e+006 1.114e+011 1.000e+001 6.837e-003 3.256e-004 
3.726e-004 6.793e+006 1.114e+011 1.000e+001 6.825e-003 3.256e-004 
3.726e-004 6.800e+006 1.114e+011 1.000e+001 6.823e-003 3.256e-004 
3.727e-004 6.807e+006 1.114e+011 1.000e+001 6.817e-003 3.256e-004 
3.727e-004 6.814e+006 1.114e+011 1.000e+001 6.809e-003 3.256e-004 
3.728e-004 6.821e+006 1.115e+011 1.000e+001 6.805e-003 3.256e-004 
3.729e-004 6.828e+006 1.115e+011 1.000e+001 6.824e-003 3.256e-004 
3.729e-004 6.835e+006 1.115e+011 1.000e+001 6.808e-003 3.256e-004 
3.730e-004 6.842e+006 1.115e+011 1.000e+001 7.060e-003 3.257e-004 
3.731e-004 6.849e+006 1.116e+011 1.000e+001 6.806e-003 3.257e-004 
3.731e-004 6.856e+006 1.116e+011 1.000e+001 6.809e-003 3.257e-004 
3.732e-004 6.863e+006 1.116e+011 1.000e+001 6.753e-003 3.257e-004 
3.732e-004 6.871e+006 1.116e+011 1.000e+001 6.730e-003 3.257e-004 
3.733e-004 6.878e+006 1.116e+011 1.000e+001 6.805e-003 3.257e-004 
3.734e-004 6.886e+006 1.116e+011 1.000e+001 6.848e-003 3.257e-004 
3.734e-004 6.893e+006 1.117e+011 1.000e+001 6.828e-003 3.257e-004 
3.735e-004 6.900e+006 1.117e+011 1.000e+001 6.823e-003 3.258e-004 
3.736e-004 6.907e+006 1.117e+011 1.000e+001 6.847e-003 3.258e-004 
3.736e-004 6.914e+006 1.117e+011 1.000e+001 6.818e-003 3.258e-004 
3.737e-004 6.922e+006 1.117e+011 1.000e+001 6.794e-003 3.258e-004 
3.737e-004 6.929e+006 1.117e+011 1.000e+001 6.793e-003 3.258e-004 
3.738e-004 6.936e+006 1.118e+011 1.000e+001 6.645e-003 3.258e-004 
3.739e-004 6.943e+006 1.118e+011 1.000e+001 6.807e-003 3.258e-004 
3.739e-004 6.950e+006 1.118e+011 1.000e+001 6.808e-003 3.258e-004 
3.740e-004 6.957e+006 1.118e+011 1.000e+001 6.778e-003 3.259e-004 
3.741e-004 6.965e+006 1.118e+011 1.000e+001 6.807e-003 3.259e-004 
3.741e-004 6.967e+006 1.118e+011 1.000e+001 7.187e-003 3.259e-004 
3.742e-004 6.968e+006 1.119e+011 1.000e+001 6.907e-003 3.260e-004 
3.742e-004 6.969e+006 1.119e+011 1.000e+001 7.768e-003 3.260e-004 
3.743e-004 6.969e+006 1.120e+011 1.000e+001 8.371e-003 3.261e-004 
3.744e-004 6.970e+006 1.120e+011 1.000e+001 8.332e-003 3.262e-004 
3.744e-004 6.970e+006 1.121e+011 1.000e+001 8.459e-003 3.262e-004 
3.745e-004 6.971e+006 1.122e+011 1.000e+001 8.555e-003 3.263e-004 
3.746e-004 6.972e+006 1.122e+011 1.000e+001 8.947e-003 3.263e-004 
3.746e-004 6.973e+006 1.123e+011 1.000e+001 9.278e-003 3.264e-004 
3.747e-004 6.974e+006 1.124e+011 1.000e+001 8.912e-003 3.264e-004 
3.747e-004 6.975e+006 1.124e+011 1.000e+001 1.034e-002 3.265e-004 
3.748e-004 6.976e+006 1.125e+011 1.000e+001 1.053e-002 3.265e-004 
3.749e-004 6.977e+006 1.125e+011 1.000e+001 7.374e-003 3.266e-004 
3.749e-004 6.978e+006 1.126e+011 1.000e+001 1.187e-002 3.267e-004 
3.750e-004 6.978e+006 1.127e+011 1.000e+001 1.121e-002 3.267e-004 
3.751e-004 6.978e+006 1.128e+011 1.000e+001 1.279e-002 3.268e-004 
3.751e-004 6.979e+006 1.128e+011 1.000e+001 1.031e-002 3.268e-004 
3.752e-004 6.979e+006 1.129e+011 1.000e+001 1.154e-002 3.269e-004 
3.752e-004 6.980e+006 1.130e+011 1.000e+001 1.431e-002 3.270e-004 
3.753e-004 6.980e+006 1.130e+011 1.000e+001 1.394e-002 3.270e-004 
3.754e-004 6.980e+006 1.131e+011 1.000e+001 1.203e-002 3.271e-004 
3.754e-004 6.981e+006 1.132e+011 1.000e+001 1.675e-002 3.271e-004 
3.755e-004 6.980e+006 1.133e+011 1.000e+001 1.568e-002 3.272e-004 
3.756e-004 6.980e+006 1.134e+011 1.000e+001 1.594e-002 3.273e-004 
3.756e-004 6.980e+006 1.134e+011 1.000e+001 1.505e-002 3.273e-004 
3.757e-004 6.980e+006 1.135e+011 1.000e+001 1.722e-002 3.274e-004 
3.757e-004 6.980e+006 1.136e+011 1.000e+001 1.927e-002 3.275e-004 
3.758e-004 6.973e+006 1.131e+011 1.000e+001 5.689e-003 3.276e-004 
3.759e-004 6.965e+006 1.129e+011 1.000e+001 4.867e-003 3.277e-004 
3.759e-004 6.959e+006 1.128e+011 1.000e+001 4.812e-003 3.278e-004 
3.760e-004 6.953e+006 1.128e+011 1.000e+001 4.915e-003 3.279e-004 
3.761e-004 6.947e+006 1.127e+011 1.000e+001 4.855e-003 3.280e-004 
3.761e-004 6.941e+006 1.127e+011 1.000e+001 5.001e-003 3.281e-004 
3.762e-004 6.929e+006 1.124e+011 1.000e+001 6.551e-003 3.282e-004 
3.762e-004 6.916e+006 1.123e+011 1.000e+001 6.276e-003 3.284e-004 
3.763e-004 6.904e+006 1.122e+011 1.000e+001 6.273e-003 3.285e-004 
3.764e-004 6.892e+006 1.122e+011 1.000e+001 6.154e-003 3.287e-004 
3.764e-004 6.881e+006 1.121e+011 1.000e+001 6.499e-003 3.288e-004 
3.765e-004 6.869e+006 1.121e+011 1.000e+001 6.024e-003 3.290e-004 
3.766e-004 6.858e+006 1.121e+011 1.000e+001 5.814e-003 3.291e-004 
3.766e-004 6.846e+006 1.122e+011 1.000e+001 5.999e-003 3.293e-004 
3.767e-004 6.836e+006 1.122e+011 1.000e+001 6.135e-003 3.294e-004 
3.767e-004 6.827e+006 1.122e+011 1.000e+001 6.079e-003 3.295e-004 
3.768e-004 6.819e+006 1.123e+011 1.000e+001 5.935e-003 3.296e-004 
3.769e-004 6.811e+006 1.123e+011 1.000e+001 6.044e-003 3.298e-004 
3.769e-004 6.803e+006 1.124e+011 1.000e+001 6.023e-003 3.299e-004 
3.770e-004 6.795e+006 1.124e+011 1.000e+001 5.976e-003 3.300e-004 
3.771e-004 6.787e+006 1.125e+011 1.000e+001 6.043e-003 3.301e-004 
3.771e-004 6.779e+006 1.126e+011 1.000e+001 6.370e-003 3.302e-004 
3.772e-004 6.770e+006 1.127e+011 1.000e+001 6.231e-003 3.303e-004 
3.772e-004 6.762e+006 1.128e+011 1.000e+001 6.557e-003 3.305e-004 
3.773e-004 6.754e+006 1.129e+011 1.000e+001 7.068e-003 3.306e-004 
3.774e-004 6.747e+006 1.131e+011 1.000e+001 6.449e-003 3.307e-004 
3.774e-004 6.740e+006 1.132e+011 1.000e+001 6.553e-003 3.308e-004 
3.775e-004 6.734e+006 1.134e+011 1.000e+001 6.443e-003 3.309e-004 
3.776e-004 6.729e+006 1.135e+011 1.000e+001 6.718e-003 3.310e-004 
3.776e-004 6.724e+006 1.137e+011 1.000e+001 7.315e-003 3.311e-004 
3.777e-004 6.714e+006 1.123e+011 1.000e+001 9.446e-003 3.312e-004 
3.777e-004 6.707e+006 1.118e+011 1.000e+001 9.877e-003 3.313e-004 
3.778e-004 6.702e+006 1.116e+011 1.000e+001 9.465e-003 3.314e-004 
3.779e-004 6.698e+006 1.117e+011 1.000e+001 9.918e-003 3.315e-004 
3.779e-004 6.694e+006 1.118e+011 1.000e+001 9.700e-003 3.316e-004 
3.780e-004 6.692e+006 1.119e+011 1.000e+001 1.010e-002 3.317e-004 
3.781e-004 6.689e+006 1.121e+011 1.000e+001 1.187e-002 3.318e-004 
3.781e-004 6.687e+006 1.117e+011 1.000e+001 9.946e-003 3.319e-004 
3.782e-004 6.687e+006 1.118e+011 1.000e+001 1.051e-002 3.319e-004 
3.782e-004 6.689e+006 1.118e+011 1.000e+001 1.056e-002 3.320e-004 
3.783e-004 6.693e+006 1.119e+011 1.000e+001 1.044e-002 3.320e-004 
3.784e-004 6.700e+006 1.119e+011 1.000e+001 1.093e-002 3.320e-004 
3.784e-004 6.708e+006 1.119e+011 1.000e+001 1.139e-002 3.320e-004 
3.785e-004 6.707e+006 1.119e+011 1.000e+001 1.237e-002 3.321e-004 
3.786e-004 6.706e+006 1.119e+011 1.000e+001 1.255e-002 3.322e-004 
3.786e-004 6.706e+006 1.119e+011 1.000e+001 1.255e-002 3.322e-004 
3.787e-004 6.706e+006 1.119e+011 1.000e+001 1.250e-002 3.323e-004 
3.787e-004 6.706e+006 1.120e+011 1.000e+001 1.252e-002 3.324e-004 
3.788e-004 6.707e+006 1.121e+011 1.000e+001 1.727e-002 3.324e-004 
3.789e-004 6.710e+006 1.122e+011 1.000e+001 1.963e-002 3.324e-004 
3.789e-004 6.714e+006 1.122e+011 1.000e+001 2.195e-002 3.325e-004 
3.790e-004 6.718e+006 1.123e+011 1.000e+001 2.387e-002 3.325e-004 
3.791e-004 6.722e+006 1.118e+011 1.000e+001 1.426e-002 3.326e-004 
3.791e-004 6.726e+006 1.116e+011 1.000e+001 1.306e-002 3.326e-004 
3.792e-004 6.731e+006 1.116e+011 1.000e+001 1.246e-002 3.326e-004 
3.792e-004 6.736e+006 1.116e+011 1.000e+001 1.275e-002 3.326e-004 
3.793e-004 6.741e+006 1.111e+011 1.000e+001 1.358e-002 3.327e-004 
3.794e-004 6.748e+006 1.110e+011 1.000e+001 1.354e-002 3.327e-004 
3.794e-004 6.753e+006 1.109e+011 1.000e+001 1.365e-002 3.327e-004 
3.795e-004 6.759e+006 1.108e+011 1.000e+001 1.358e-002 3.327e-004 
3.796e-004 6.764e+006 1.108e+011 1.000e+001 1.309e-002 3.328e-004 
3.796e-004 6.768e+006 1.107e+011 1.000e+001 1.330e-002 3.328e-004 
3.797e-004 6.772e+006 1.107e+011 1.000e+001 1.309e-002 3.328e-004 
3.797e-004 6.776e+006 1.106e+011 1.000e+001 1.299e-002 3.329e-004 
3.798e-004 6.779e+006 1.106e+011 1.000e+001 1.316e-002 3.329e-004 
3.799e-004 6.782e+006 1.106e+011 1.000e+001 1.294e-002 3.329e-004 
3.799e-004 6.785e+006 1.106e+011 1.000e+001 1.305e-002 3.330e-004 
3.800e-004 6.787e+006 1.106e+011 1.000e+001 1.254e-002 3.330e-004 
3.801e-004 6.790e+006 1.106e+011 1.000e+001 1.232e-002 3.331e-004 
3.801e-004 6.792e+006 1.106e+011 1.000e+001 1.340e-002 3.331e-004 
3.802e-004 6.794e+006 1.106e+011 1.000e+001 1.308e-002 3.332e-004 
3.802e-004 6.797e+006 1.106e+011 1.000e+001 1.306e-002 3.332e-004 
3.803e-004 6.799e+006 1.106e+011 1.000e+001 1.391e-002 3.333e-004 
3.804e-004 6.801e+006 1.106e+011 1.000e+001 1.294e-002 3.333e-004 
3.804e-004 6.802e+006 1.107e+011 1.000e+001 1.352e-002 3.334e-004 
3.805e-004 6.804e+006 1.107e+011 1.000e+001 1.397e-002 3.334e-004 
3.806e-004 6.805e+006 1.107e+011 1.000e+001 1.354e-002 3.335e-004 
3.806e-004 6.806e+006 1.107e+011 1.000e+001 1.301e-002 3.335e-004 
3.807e-004 6.807e+006 1.108e+011 1.000e+001 1.235e-002 3.336e-004 
3.807e-004 6.808e+006 1.108e+011 1.000e+001 1.263e-002 3.336e-004 
3.808e-004 6.809e+006 1.109e+011 1.000e+001 1.238e-002 3.337e-004 
3.809e-004 6.810e+006 1.109e+011 1.000e+001 1.282e-002 3.338e-004 
3.809e-004 6.811e+006 1.110e+011 1.000e+001 1.196e-002 3.338e-004 
3.810e-004 6.812e+006 1.110e+011 1.000e+001 1.112e-002 3.339e-004 
3.811e-004 6.812e+006 1.111e+011 1.000e+001 1.150e-002 3.339e-004 
3.811e-004 6.813e+006 1.111e+011 1.000e+001 1.171e-002 3.340e-004 
3.812e-004 6.814e+006 1.111e+011 1.000e+001 1.212e-002 3.340e-004 
3.812e-004 6.815e+006 1.112e+011 1.000e+001 1.140e-002 3.341e-004 
3.813e-004 6.816e+006 1.112e+011 1.000e+001 1.291e-002 3.342e-004 
3.814e-004 6.817e+006 1.113e+011 1.000e+001 1.275e-002 3.342e-004 
3.814e-004 6.817e+006 1.113e+011 1.000e+001 1.265e-002 3.343e-004 
3.815e-004 6.818e+006 1.114e+011 1.000e+001 1.142e-002 3.343e-004 
3.816e-004 6.818e+006 1.114e+011 1.000e+001 1.153e-002 3.344e-004 
3.816e-004 6.818e+006 1.115e+011 1.000e+001 1.202e-002 3.344e-004 
3.817e-004 6.818e+006 1.115e+011 1.000e+001 1.280e-002 3.345e-004 
3.817e-004 6.818e+006 1.116e+011 1.000e+001 1.255e-002 3.346e-004 
3.818e-004 6.818e+006 1.117e+011 1.000e+001 1.289e-002 3.346e-004 
3.819e-004 6.817e+006 1.117e+011 1.000e+001 1.155e-002 3.347e-004 
3.819e-004 6.816e+006 1.118e+011 1.000e+001 1.164e-002 3.348e-004 
3.820e-004 6.815e+006 1.118e+011 1.000e+001 1.204e-002 3.348e-004 
3.821e-004 6.814e+006 1.119e+011 1.000e+001 1.153e-002 3.349e-004 
3.821e-004 6.815e+006 1.120e+011 1.000e+001 1.324e-002 3.350e-004 
3.822e-004 6.816e+006 1.120e+011 1.000e+001 1.296e-002 3.350e-004 
3.822e-004 6.817e+006 1.120e+011 1.000e+001 1.299e-002 3.351e-004 
3.823e-004 6.814e+006 1.121e+011 1.000e+001 1.296e-002 3.352e-004 
3.824e-004 6.811e+006 1.121e+011 1.000e+001 1.253e-002 3.353e-004 
3.824e-004 6.808e+006 1.122e+011 1.000e+001 1.241e-002 3.353e-004 
3.825e-004 6.804e+006 1.123e+011 1.000e+001 1.263e-002 3.354e-004 
3.826e-004 6.801e+006 1.124e+011 1.000e+001 1.277e-002 3.355e-004 
3.826e-004 6.796e+006 1.125e+011 1.000e+001 1.261e-002 3.356e-004 
3.827e-004 6.791e+006 1.126e+011 1.000e+001 1.298e-002 3.357e-004 
3.827e-004 6.787e+006 1.127e+011 1.000e+001 1.273e-002 3.358e-004 
3.828e-004 6.782e+006 1.127e+011 1.000e+001 1.267e-002 3.359e-004 
3.829e-004 6.778e+006 1.128e+011 1.000e+001 1.244e-002 3.360e-004 
3.829e-004 6.774e+006 1.129e+011 1.000e+001 1.231e-002 3.361e-004 
3.830e-004 6.770e+006 1.130e+011 1.000e+001 1.268e-002 3.362e-004 
3.831e-004 6.766e+006 1.131e+011 1.000e+001 1.256e-002 3.362e-004 
3.831e-004 6.761e+006 1.133e+011 1.000e+001 1.258e-002 3.363e-004 
3.832e-004 6.756e+006 1.134e+011 1.000e+001 1.317e-002 3.364e-004 
3.832e-004 6.751e+006 1.135e+011 1.000e+001 1.236e-002 3.365e-004 
3.833e-004 6.746e+006 1.136e+011 1.000e+001 1.344e-002 3.366e-004 
3.834e-004 6.741e+006 1.137e+011 1.000e+001 1.243e-002 3.367e-004 
3.834e-004 6.736e+006 1.139e+011 1.000e+001 1.320e-002 3.368e-004 
3.835e-004 6.731e+006 1.140e+011 1.000e+001 1.340e-002 3.369e-004 
3.836e-004 6.726e+006 1.141e+011 1.000e+001 1.304e-002 3.370e-004 
3.836e-004 6.721e+006 1.142e+011 1.000e+001 1.308e-002 3.371e-004 
3.837e-004 6.716e+006 1.143e+011 1.000e+001 1.322e-002 3.372e-004 
3.837e-004 6.710e+006 1.144e+011 1.000e+001 1.291e-002 3.373e-004 
3.838e-004 6.705e+006 1.146e+011 1.000e+001 1.268e-002 3.374e-004 
3.839e-004 6.699e+006 1.147e+011 1.000e+001 1.228e-002 3.375e-004 
3.839e-004 6.694e+006 1.148e+011 1.000e+001 1.304e-002 3.376e-004 
3.840e-004 6.687e+006 1.149e+011 1.000e+001 1.339e-002 3.377e-004 
3.841e-004 6.681e+006 1.151e+011 1.000e+001 1.331e-002 3.378e-004 
3.841e-004 6.674e+006 1.152e+011 1.000e+001 1.298e-002 3.379e-004 
3.842e-004 6.666e+006 1.154e+011 1.000e+001 1.284e-002 3.381e-004 
3.842e-004 6.659e+006 1.155e+011 1.000e+001 1.306e-002 3.382e-004 
3.843e-004 6.653e+006 1.156e+011 1.000e+001 1.348e-002 3.383e-004 
3.844e-004 6.647e+006 1.158e+011 1.000e+001 1.455e-002 3.384e-004 
3.844e-004 6.641e+006 1.159e+011 1.000e+001 1.313e-002 3.385e-004 
3.845e-004 6.635e+006 1.160e+011 1.000e+001 1.340e-002 3.386e-004 
3.846e-004 6.629e+006 1.162e+011 1.000e+001 1.261e-002 3.387e-004 
3.846e-004 6.625e+006 1.163e+011 1.000e+001 1.305e-002 3.388e-004 
3.847e-004 6.621e+006 1.164e+011 1.000e+001 1.369e-002 3.389e-004 
3.847e-004 6.618e+006 1.165e+011 1.000e+001 1.225e-002 3.390e-004 
3.848e-004 6.615e+006 1.167e+011 1.000e+001 1.216e-002 3.390e-004 
3.849e-004 6.613e+006 1.168e+011 1.000e+001 1.288e-002 3.391e-004 
3.849e-004 6.611e+006 1.169e+011 1.000e+001 1.314e-002 3.392e-004 
3.850e-004 6.610e+006 1.170e+011 1.000e+001 1.236e-002 3.393e-004 
3.851e-004 6.608e+006 1.171e+011 1.000e+001 1.182e-002 3.393e-004 
3.851e-004 6.607e+006 1.172e+011 1.000e+001 1.227e-002 3.394e-004 
3.852e-004 6.606e+006 1.174e+011 1.000e+001 1.255e-002 3.395e-004 
3.852e-004 6.605e+006 1.175e+011 1.000e+001 1.294e-002 3.395e-004 
3.853e-004 6.605e+006 1.176e+011 1.000e+001 1.296e-002 3.396e-004 
3.854e-004 6.605e+006 1.176e+011 1.000e+001 1.357e-002 3.397e-004 
3.854e-004 6.606e+006 1.177e+011 1.000e+001 1.278e-002 3.397e-004 
3.855e-004 6.608e+006 1.178e+011 1.000e+001 1.255e-002 3.398e-004 
3.856e-004 6.610e+006 1.179e+011 1.000e+001 1.251e-002 3.398e-004 
3.856e-004 6.611e+006 1.180e+011 1.000e+001 1.351e-002 3.399e-004 
3.857e-004 6.613e+006 1.181e+011 1.000e+001 1.356e-002 3.399e-004 
3.857e-004 6.614e+006 1.183e+011 1.000e+001 1.341e-002 3.400e-004 
3.858e-004 6.615e+006 1.184e+011 1.000e+001 1.392e-002 3.400e-004 
3.859e-004 6.618e+006 1.184e+011 1.000e+001 1.688e-002 3.401e-004 
3.859e-004 6.620e+006 1.181e+011 1.000e+001 7.756e-003 3.401e-004 
3.860e-004 6.623e+006 1.182e+011 1.000e+001 7.179e-003 3.402e-004 
3.861e-004 6.627e+006 1.182e+011 1.000e+001 7.817e-003 3.402e-004 
3.861e-004 6.631e+006 1.182e+011 1.000e+001 7.238e-003 3.402e-004 
3.862e-004 6.636e+006 1.183e+011 1.000e+001 7.280e-003 3.403e-004 
3.862e-004 6.638e+006 1.183e+011 1.000e+001 7.383e-003 3.403e-004 
3.863e-004 6.635e+006 1.184e+011 1.000e+001 7.123e-003 3.404e-004 
3.864e-004 6.631e+006 1.184e+011 1.000e+001 6.354e-003 3.405e-004 
3.864e-004 6.629e+006 1.185e+011 1.000e+001 6.225e-003 3.406e-004 
3.865e-004 6.628e+006 1.186e+011 1.000e+001 6.516e-003 3.406e-004 
3.866e-004 6.622e+006 1.187e+011 1.000e+001 6.786e-003 3.407e-004 
3.866e-004 6.616e+006 1.188e+011 1.000e+001 6.992e-003 3.408e-004 
3.867e-004 6.609e+006 1.190e+011 1.000e+001 7.375e-003 3.410e-004 
3.867e-004 6.601e+006 1.192e+011 1.000e+001 7.822e-003 3.411e-004 
3.868e-004 6.587e+006 1.192e+011 1.000e+001 7.324e-003 3.412e-004 
3.869e-004 6.573e+006 1.193e+011 1.000e+001 7.017e-003 3.414e-004 
3.869e-004 6.557e+006 1.195e+011 1.000e+001 7.380e-003 3.416e-004 
3.870e-004 6.540e+006 1.197e+011 1.000e+001 7.265e-003 3.417e-004 
3.871e-004 6.522e+006 1.199e+011 1.000e+001 7.693e-003 3.419e-004 
3.871e-004 6.502e+006 1.202e+011 1.000e+001 8.842e-003 3.421e-004 
3.872e-004 6.478e+006 1.205e+011 1.000e+001 9.658e-003 3.424e-004 
3.872e-004 6.448e+006 1.204e+011 1.000e+001 1.267e-002 3.426e-004 
3.873e-004 6.416e+006 1.203e+011 1.000e+001 1.451e-002 3.429e-004 
3.874e-004 6.384e+006 1.202e+011 1.000e+001 1.339e-002 3.432e-004 
3.874e-004 6.343e+006 1.203e+011 1.000e+001 1.482e-002 3.435e-004 
3.875e-004 6.302e+006 1.205e+011 1.000e+001 1.625e-002 3.439e-004 
3.876e-004 6.257e+006 1.205e+011 1.000e+001 1.806e-002 3.443e-004 
3.876e-004 6.213e+006 1.206e+011 1.000e+001 1.913e-002 3.446e-004 
3.877e-004 6.170e+006 1.199e+011 1.000e+001 1.860e-002 3.450e-004 
3.877e-004 6.117e+006 1.187e+011 1.000e+001 1.953e-002 3.454e-004 
3.878e-004 6.068e+006 1.184e+011 1.000e+001 2.183e-002 3.458e-004 
3.879e-004 6.029e+006 1.180e+011 1.000e+001 1.971e-002 3.462e-004 
3.879e-004 6.007e+006 1.178e+011 1.000e+001 1.725e-002 3.464e-004 
3.880e-004 5.992e+006 1.179e+011 1.000e+001 1.992e-002 3.465e-004 
3.881e-004 5.985e+006 1.179e+011 1.000e+001 2.000e-002 3.466e-004 
3.881e-004 5.983e+006 1.179e+011 1.000e+001 2.015e-002 3.467e-004 
3.882e-004 5.983e+006 1.179e+011 1.000e+001 2.111e-002 3.468e-004 
3.882e-004 5.984e+006 1.180e+011 1.000e+001 2.437e-002 3.468e-004 
3.883e-004 5.983e+006 1.178e+011 1.000e+001 2.373e-002 3.469e-004 
3.884e-004 5.984e+006 1.173e+011 1.000e+001 1.996e-002 3.470e-004 
3.884e-004 5.985e+006 1.171e+011 1.000e+001 1.982e-002 3.470e-004 
3.885e-004 5.984e+006 1.170e+011 1.000e+001 1.917e-002 3.471e-004 
3.886e-004 5.977e+006 1.168e+011 1.000e+001 1.978e-002 3.472e-004 
3.886e-004 5.962e+006 1.168e+011 1.000e+001 2.003e-002 3.474e-004 
3.887e-004 5.946e+006 1.168e+011 1.000e+001 2.020e-002 3.475e-004 
3.887e-004 5.931e+006 1.165e+011 1.000e+001 1.984e-002 3.477e-004 
3.888e-004 5.916e+006 1.160e+011 1.000e+001 2.103e-002 3.479e-004 
3.889e-004 5.906e+006 1.157e+011 1.000e+001 2.059e-002 3.480e-004 
3.889e-004 5.899e+006 1.154e+011 1.000e+001 2.059e-002 3.481e-004 
3.890e-004 5.892e+006 1.151e+011 1.000e+001 2.000e-002 3.482e-004 
3.891e-004 5.886e+006 1.149e+011 1.000e+001 2.050e-002 3.483e-004 
3.891e-004 5.880e+006 1.147e+011 1.000e+001 2.010e-002 3.484e-004 
3.892e-004 5.873e+006 1.144e+011 1.000e+001 2.108e-002 3.486e-004 
3.892e-004 5.862e+006 1.144e+011 1.000e+001 2.402e-002 3.487e-004 
3.893e-004 5.851e+006 1.145e+011 1.000e+001 2.547e-002 3.488e-004 
3.894e-004 5.838e+006 1.141e+011 1.000e+001 2.552e-002 3.490e-004 
3.894e-004 5.813e+006 1.133e+011 1.000e+001 2.101e-002 3.492e-004 
3.895e-004 5.791e+006 1.132e+011 1.000e+001 2.044e-002 3.494e-004 
3.896e-004 5.775e+006 1.133e+011 1.000e+001 2.029e-002 3.496e-004 
3.896e-004 5.766e+006 1.134e+011 1.000e+001 2.006e-002 3.497e-004 
3.897e-004 5.761e+006 1.135e+011 1.000e+001 1.911e-002 3.498e-004 
3.897e-004 5.758e+006 1.135e+011 1.000e+001 1.865e-002 3.499e-004 
3.898e-004 5.756e+006 1.136e+011 1.000e+001 1.857e-002 3.500e-004 
3.899e-004 5.756e+006 1.137e+011 1.000e+001 1.959e-002 3.500e-004 
3.899e-004 5.757e+006 1.137e+011 1.000e+001 1.936e-002 3.501e-004 
3.900e-004 5.758e+006 1.138e+011 1.000e+001 1.973e-002 3.502e-004 
3.901e-004 5.760e+006 1.139e+011 1.000e+001 1.955e-002 3.502e-004 
3.901e-004 5.763e+006 1.139e+011 1.000e+001 1.949e-002 3.502e-004 
3.902e-004 5.766e+006 1.140e+011 1.000e+001 1.921e-002 3.503e-004 
3.902e-004 5.769e+006 1.140e+011 1.000e+001 1.903e-002 3.503e-004 
3.903e-004 5.773e+006 1.141e+011 1.000e+001 1.887e-002 3.504e-004 
3.904e-004 5.776e+006 1.141e+011 1.000e+001 1.894e-002 3.504e-004 
3.904e-004 5.781e+006 1.141e+011 1.000e+001 1.850e-002 3.504e-004 
3.905e-004 5.785e+006 1.142e+011 1.000e+001 1.866e-002 3.505e-004 
3.906e-004 5.788e+006 1.140e+011 1.000e+001 1.921e-002 3.505e-004 
3.906e-004 5.790e+006 1.140e+011 1.000e+001 1.861e-002 3.506e-004 
3.907e-004 5.793e+006 1.140e+011 1.000e+001 1.899e-002 3.506e-004 
3.907e-004 5.792e+006 1.141e+011 1.000e+001 1.921e-002 3.507e-004 
3.908e-004 5.793e+006 1.142e+011 1.000e+001 1.924e-002 3.507e-004 
3.909e-004 5.795e+006 1.142e+011 1.000e+001 1.922e-002 3.508e-004 
3.909e-004 5.798e+006 1.142e+011 1.000e+001 1.894e-002 3.508e-004 
3.910e-004 5.802e+006 1.143e+011 1.000e+001 1.883e-002 3.509e-004 
3.911e-004 5.806e+006 1.143e+011 1.000e+001 1.899e-002 3.509e-004 
3.911e-004 5.810e+006 1.144e+011 1.000e+001 1.918e-002 3.509e-004 
3.912e-004 5.814e+006 1.144e+011 1.000e+001 1.908e-002 3.510e-004 
3.912e-004 5.819e+006 1.144e+011 1.000e+001 1.888e-002 3.510e-004 
3.913e-004 5.824e+006 1.145e+011 1.000e+001 1.886e-002 3.510e-004 
3.914e-004 5.828e+006 1.145e+011 1.000e+001 1.850e-002 3.510e-004 
3.914e-004 5.833e+006 1.145e+011 1.000e+001 1.927e-002 3.511e-004 
3.915e-004 5.838e+006 1.146e+011 1.000e+001 1.833e-002 3.511e-004 
3.916e-004 5.843e+006 1.146e+011 1.000e+001 1.832e-002 3.511e-004 
3.916e-004 5.848e+006 1.146e+011 1.000e+001 1.841e-002 3.512e-004 
3.917e-004 5.853e+006 1.147e+011 1.000e+001 1.820e-002 3.512e-004 
3.917e-004 5.858e+006 1.147e+011 1.000e+001 1.827e-002 3.512e-004 
3.918e-004 5.863e+006 1.147e+011 1.000e+001 1.825e-002 3.512e-004 
3.919e-004 5.868e+006 1.148e+011 1.000e+001 1.806e-002 3.513e-004 
3.919e-004 5.873e+006 1.148e+011 1.000e+001 1.839e-002 3.513e-004 
3.920e-004 5.878e+006 1.148e+011 1.000e+001 1.719e-002 3.513e-004 
3.921e-004 5.884e+006 1.148e+011 1.000e+001 1.801e-002 3.514e-004 
3.921e-004 5.889e+006 1.148e+011 1.000e+001 1.767e-002 3.514e-004 
3.922e-004 5.894e+006 1.148e+011 1.000e+001 1.786e-002 3.514e-004 
3.922e-004 5.900e+006 1.149e+011 1.000e+001 1.776e-002 3.514e-004 
3.923e-004 5.906e+006 1.149e+011 1.000e+001 1.764e-002 3.514e-004 
3.924e-004 5.912e+006 1.149e+011 1.000e+001 1.772e-002 3.515e-004 
3.924e-004 5.919e+006 1.150e+011 1.000e+001 1.754e-002 3.515e-004 
3.925e-004 5.925e+006 1.150e+011 1.000e+001 1.752e-002 3.515e-004 
3.926e-004 5.932e+006 1.150e+011 1.000e+001 1.765e-002 3.515e-004 
3.926e-004 5.938e+006 1.151e+011 1.000e+001 1.729e-002 3.515e-004 
3.927e-004 5.945e+006 1.151e+011 1.000e+001 1.723e-002 3.516e-004 
3.927e-004 5.951e+006 1.151e+011 1.000e+001 1.746e-002 3.516e-004 
3.928e-004 5.958e+006 1.151e+011 1.000e+001 1.740e-002 3.516e-004 
3.929e-004 5.964e+006 1.152e+011 1.000e+001 1.731e-002 3.516e-004 
3.929e-004 5.971e+006 1.152e+011 1.000e+001 1.752e-002 3.516e-004 
3.930e-004 5.978e+006 1.152e+011 1.000e+001 1.713e-002 3.516e-004 
3.931e-004 5.984e+006 1.153e+011 1.000e+001 1.744e-002 3.517e-004 
3.931e-004 5.991e+006 1.153e+011 1.000e+001 1.739e-002 3.517e-004 
3.932e-004 5.997e+006 1.153e+011 1.000e+001 1.768e-002 3.517e-004 
3.932e-004 6.004e+006 1.153e+011 1.000e+001 1.788e-002 3.517e-004 
3.933e-004 6.010e+006 1.154e+011 1.000e+001 1.768e-002 3.517e-004 
3.934e-004 6.016e+006 1.154e+011 1.000e+001 1.778e-002 3.517e-004 
3.934e-004 6.023e+006 1.154e+011 1.000e+001 1.746e-002 3.518e-004 
3.935e-004 6.029e+006 1.155e+011 1.000e+001 1.735e-002 3.518e-004 
3.936e-004 6.036e+006 1.155e+011 1.000e+001 1.692e-002 3.518e-004 
3.936e-004 6.042e+006 1.155e+011 1.000e+001 1.713e-002 3.518e-004 
3.937e-004 6.048e+006 1.156e+011 1.000e+001 1.742e-002 3.518e-004 
3.937e-004 6.055e+006 1.156e+011 1.000e+001 1.754e-002 3.519e-004 
3.938e-004 6.062e+006 1.156e+011 1.000e+001 1.758e-002 3.519e-004 
3.939e-004 6.068e+006 1.157e+011 1.000e+001 1.763e-002 3.519e-004 
3.939e-004 6.075e+006 1.157e+011 1.000e+001 1.762e-002 3.519e-004 
3.940e-004 6.080e+006 1.157e+011 1.000e+001 1.778e-002 3.519e-004 
3.941e-004 6.086e+006 1.158e+011 1.000e+001 1.861e-002 3.520e-004 
3.941e-004 6.091e+006 1.158e+011 1.000e+001 1.755e-002 3.520e-004 
3.942e-004 6.097e+006 1.158e+011 1.000e+001 1.765e-002 3.520e-004 
3.942e-004 6.103e+006 1.159e+011 1.000e+001 1.724e-002 3.520e-004 
3.943e-004 6.108e+006 1.158e+011 1.000e+001 1.757e-002 3.520e-004 
3.944e-004 6.114e+006 1.159e+011 1.000e+001 1.748e-002 3.521e-004 
3.944e-004 6.120e+006 1.159e+011 1.000e+001 1.799e-002 3.521e-004 
3.945e-004 6.125e+006 1.160e+011 1.000e+001 1.749e-002 3.521e-004 
3.946e-004 6.131e+006 1.160e+011 1.000e+001 1.811e-002 3.521e-004 
3.946e-004 6.137e+006 1.160e+011 1.000e+001 1.730e-002 3.522e-004 
3.947e-004 6.143e+006 1.161e+011 1.000e+001 1.705e-002 3.522e-004 
3.947e-004 6.149e+006 1.161e+011 1.000e+001 1.652e-002 3.522e-004 
3.948e-004 6.155e+006 1.161e+011 1.000e+001 1.759e-002 3.522e-004 
3.949e-004 6.161e+006 1.162e+011 1.000e+001 1.573e-002 3.522e-004 
3.949e-004 6.167e+006 1.162e+011 1.000e+001 1.773e-002 3.523e-004 
3.950e-004 6.173e+006 1.162e+011 1.000e+001 1.706e-002 3.523e-004 
3.951e-004 6.179e+006 1.163e+011 1.000e+001 1.754e-002 3.523e-004 
3.951e-004 6.185e+006 1.163e+011 1.000e+001 1.671e-002 3.523e-004 
3.952e-004 6.190e+006 1.163e+011 1.000e+001 1.657e-002 3.524e-004 
3.952e-004 6.196e+006 1.164e+011 1.000e+001 1.696e-002 3.524e-004 
3.953e-004 6.202e+006 1.164e+011 1.000e+001 1.676e-002 3.524e-004 
3.954e-004 6.208e+006 1.164e+011 1.000e+001 1.682e-002 3.524e-004 
3.954e-004 6.214e+006 1.165e+011 1.000e+001 1.667e-002 3.524e-004 
3.955e-004 6.220e+006 1.165e+011 1.000e+001 1.699e-002 3.525e-004 
3.956e-004 6.226e+006 1.165e+011 1.000e+001 1.643e-002 3.525e-004 
3.956e-004 6.232e+006 1.166e+011 1.000e+001 1.750e-002 3.525e-004 
3.957e-004 6.238e+006 1.166e+011 1.000e+001 1.668e-002 3.525e-004 
3.957e-004 6.244e+006 1.166e+011 1.000e+001 1.729e-002 3.525e-004 
3.958e-004 6.250e+006 1.167e+011 1.000e+001 1.720e-002 3.526e-004 
3.959e-004 6.256e+006 1.167e+011 1.000e+001 1.626e-002 3.526e-004 
3.959e-004 6.262e+006 1.167e+011 1.000e+001 1.675e-002 3.526e-004 
3.960e-004 6.268e+006 1.167e+011 1.000e+001 1.621e-002 3.526e-004 
3.961e-004 6.274e+006 1.168e+011 1.000e+001 1.655e-002 3.527e-004 
3.961e-004 6.280e+006 1.168e+011 1.000e+001 1.754e-002 3.527e-004 
3.962e-004 6.286e+006 1.169e+011 1.000e+001 1.707e-002 3.527e-004 
3.962e-004 6.292e+006 1.169e+011 1.000e+001 1.676e-002 3.527e-004 
3.963e-004 6.298e+006 1.169e+011 1.000e+001 1.785e-002 3.527e-004 
3.964e-004 6.304e+006 1.170e+011 1.000e+001 1.716e-002 3.528e-004 
3.964e-004 6.309e+006 1.170e+011 1.000e+001 1.714e-002 3.528e-004 
3.946e-004 6.131e+006 1.160e+011 1.000e+001 1.803e-002 3.521e-004 
3.946e-004 6.137e+006 1.160e+011 1.000e+001 1.763e-002 3.522e-004 
3.947e-004 6.143e+006 1.161e+011 1.000e+001 1.700e-002 3.522e-004 
3.947e-004 6.149e+006 1.161e+011 1.000e+001 1.748e-002 3.522e-004 
3.948e-004 6.155e+006 1.161e+011 1.000e+001 1.695e-002 3.522e-004 
3.949e-004 6.161e+006 1.162e+011 1.000e+001 1.769e-002 3.522e-004 
3.949e-004 6.166e+006 1.162e+011 1.000e+001 1.750e-002 3.523e-004 
3.950e-004 6.172e+006 1.162e+011 1.000e+001 1.826e-002 3.523e-004 
3.951e-004 6.178e+006 1.163e+011 1.000e+001 1.798e-002 3.523e-004 
3.951e-004 6.184e+006 1.163e+011 1.000e+001 1.703e-002 3.523e-004 
3.952e-004 6.190e+006 1.163e+011 1.000e+001 1.681e-002 3.524e-004 
3.952e-004 6.196e+006 1.163e+011 1.000e+001 1.662e-002 3.524e-004 
3.953e-004 6.202e+006 1.164e+011 1.000e+001 1.680e-002 3.524e-004 
3.954e-004 6.208e+006 1.164e+011 1.000e+001 1.613e-002 3.524e-004 
3.954e-004 6.214e+006 1.164e+011 1.000e+001 1.661e-002 3.524e-004 
3.955e-004 6.220e+006 1.165e+011 1.000e+001 1.745e-002 3.525e-004 
3.956e-004 6.226e+006 1.165e+011 1.000e+001 1.728e-002 3.525e-004 
3.956e-004 6.232e+006 1.166e+011 1.000e+001 1.624e-002 3.525e-004 
3.957e-004 6.238e+006 1.166e+011 1.000e+001 1.704e-002 3.525e-004 
3.957e-004 6.244e+006 1.166e+011 1.000e+001 1.673e-002 3.525e-004 
3.958e-004 6.250e+006 1.167e+011 1.000e+001 1.675e-002 3.526e-004 
3.959e-004 6.256e+006 1.167e+011 1.000e+001 1.676e-002 3.526e-004 
3.959e-004 6.262e+006 1.167e+011 1.000e+001 1.738e-002 3.526e-004 
3.960e-004 6.268e+006 1.168e+011 1.000e+001 1.674e-002 3.526e-004 
3.961e-004 6.274e+006 1.168e+011 1.000e+001 1.677e-002 3.527e-004 
3.961e-004 6.280e+006 1.168e+011 1.000e+001 1.666e-002 3.527e-004 
3.962e-004 6.286e+006 1.169e+011 1.000e+001 1.684e-002 3.527e-004 
3.962e-004 6.292e+006 1.169e+011 1.000e+001 1.657e-002 3.527e-004 
3.963e-004 6.298e+006 1.169e+011 1.000e+001 1.760e-002 3.527e-004 
3.964e-004 6.304e+006 1.170e+011 1.000e+001 1.724e-002 3.528e-004 
3.964e-004 6.309e+006 1.170e+011 1.000e+001 1.649e-002 3.528e-004 
3.965e-004 6.315e+006 1.170e+011 1.000e+001 1.707e-002 3.528e-004 
3.966e-004 6.321e+006 1.171e+011 1.000e+001 1.692e-002 3.528e-004 
3.966e-004 6.327e+006 1.171e+011 1.000e+001 1.752e-002 3.528e-004 
3.967e-004 6.333e+006 1.171e+011 1.000e+001 1.681e-002 3.529e-004 
3.967e-004 6.338e+006 1.172e+011 1.000e+001 1.718e-002 3.529e-004 
3.968e-004 6.344e+006 1.172e+011 1.000e+001 1.695e-002 3.529e-004 
3.969e-004 6.350e+006 1.172e+011 1.000e+001 1.666e-002 3.529e-004 
3.969e-004 6.356e+006 1.173e+011 1.000e+001 1.724e-002 3.530e-004 
3.970e-004 6.361e+006 1.173e+011 1.000e+001 1.753e-002 3.530e-004 
3.971e-004 6.367e+006 1.174e+011 1.000e+001 1.671e-002 3.530e-004 
3.971e-004 6.372e+006 1.174e+011 1.000e+001 1.728e-002 3.530e-004 
3.972e-004 6.378e+006 1.174e+011 1.000e+001 1.603e-002 3.531e-004 
3.972e-004 6.383e+006 1.175e+011 1.000e+001 1.706e-002 3.531e-004 
3.973e-004 6.389e+006 1.175e+011 1.000e+001 1.701e-002 3.531e-004 
3.974e-004 6.394e+006 1.175e+011 1.000e+001 1.753e-002 3.531e-004 
3.974e-004 6.399e+006 1.176e+011 1.000e+001 1.681e-002 3.532e-004 
3.975e-004 6.405e+006 1.176e+011 1.000e+001 1.748e-002 3.532e-004 
3.976e-004 6.410e+006 1.177e+011 1.000e+001 1.666e-002 3.532e-004 
3.976e-004 6.415e+006 1.177e+011 1.000e+001 1.749e-002 3.532e-004 
3.977e-004 6.420e+006 1.178e+011 1.000e+001 1.732e-002 3.533e-004 
3.977e-004 6.426e+006 1.178e+011 1.000e+001 1.730e-002 3.533e-004 
3.978e-004 6.431e+006 1.178e+011 1.000e+001 1.713e-002 3.533e-004 
3.979e-004 6.436e+006 1.179e+011 1.000e+001 1.783e-002 3.533e-004 
3.979e-004 6.441e+006 1.179e+011 1.000e+001 1.733e-002 3.534e-004 
3.980e-004 6.445e+006 1.180e+011 1.000e+001 1.690e-002 3.534e-004 
3.981e-004 6.450e+006 1.180e+011 1.000e+001 1.784e-002 3.534e-004 
3.981e-004 6.455e+006 1.181e+011 1.000e+001 1.744e-002 3.535e-004 
3.982e-004 6.460e+006 1.181e+011 1.000e+001 1.747e-002 3.535e-004 
3.982e-004 6.465e+006 1.182e+011 1.000e+001 1.774e-002 3.535e-004 
3.983e-004 6.469e+006 1.182e+011 1.000e+001 1.719e-002 3.536e-004 
3.984e-004 6.474e+006 1.183e+011 1.000e+001 1.716e-002 3.536e-004 
3.984e-004 6.478e+006 1.183e+011 1.000e+001 1.697e-002 3.536e-004 
3.985e-004 6.482e+006 1.184e+011 1.000e+001 1.865e-002 3.536e-004 
3.986e-004 6.487e+006 1.184e+011 1.000e+001 1.768e-002 3.537e-004 
3.986e-004 6.491e+006 1.185e+011 1.000e+001 1.849e-002 3.537e-004 
3.987e-004 6.495e+006 1.185e+011 1.000e+001 1.774e-002 3.537e-004 
3.987e-004 6.498e+006 1.186e+011 1.000e+001 1.757e-002 3.538e-004 
3.988e-004 6.502e+006 1.187e+011 1.000e+001 1.836e-002 3.538e-004 
3.989e-004 6.505e+006 1.187e+011 1.000e+001 1.800e-002 3.539e-004 
3.989e-004 6.509e+006 1.188e+011 1.000e+001 1.839e-002 3.539e-004 
3.990e-004 6.512e+006 1.189e+011 1.000e+001 1.803e-002 3.539e-004 
3.991e-004 6.503e+006 1.180e+011 1.000e+001 1.388e-002 3.541e-004 
3.991e-004 6.503e+006 1.179e+011 1.000e+001 1.107e-002 3.541e-004 
3.992e-004 6.504e+006 1.179e+011 1.000e+001 1.205e-002 3.542e-004 
3.992e-004 6.496e+006 1.178e+011 1.000e+001 1.167e-002 3.543e-004 
3.993e-004 6.488e+006 1.177e+011 1.000e+001 1.330e-002 3.544e-004 
3.994e-004 6.472e+006 1.175e+011 1.000e+001 1.376e-002 3.546e-004 
3.994e-004 6.457e+006 1.173e+011 1.000e+001 1.456e-002 3.548e-004 
3.995e-004 6.443e+006 1.172e+011 1.000e+001 1.266e-002 3.549e-004 
3.996e-004 6.429e+006 1.172e+011 1.000e+001 1.314e-002 3.551e-004 
3.996e-004 6.415e+006 1.172e+011 1.000e+001 1.224e-002 3.552e-004 
3.997e-004 6.401e+006 1.171e+011 1.000e+001 1.193e-002 3.554e-004 
3.997e-004 6.387e+006 1.171e+011 1.000e+001 1.313e-002 3.556e-004 
3.998e-004 6.370e+006 1.171e+011 1.000e+001 1.273e-002 3.557e-004 
3.999e-004 6.349e+006 1.167e+011 1.000e+001 1.493e-002 3.559e-004 
3.999e-004 6.322e+006 1.160e+011 1.000e+001 1.377e-002 3.562e-004 
4.000e-004 6.294e+006 1.156e+011 1.000e+001 1.198e-002 3.564e-004 
4.001e-004 6.266e+006 1.155e+011 1.000e+001 1.261e-002 3.567e-004 
4.001e-004 6.239e+006 1.155e+011 1.000e+001 1.184e-002 3.570e-004 
4.002e-004 6.211e+006 1.155e+011 1.000e+001 1.225e-002 3.572e-004 
4.002e-004 6.184e+006 1.156e+011 1.000e+001 1.307e-002 3.575e-004 
4.003e-004 6.157e+006 1.156e+011 1.000e+001 1.263e-002 3.577e-004 
4.004e-004 6.130e+006 1.156e+011 1.000e+001 1.305e-002 3.580e-004 
4.004e-004 6.102e+006 1.157e+011 1.000e+001 1.315e-002 3.582e-004 
4.005e-004 6.074e+006 1.157e+011 1.000e+001 1.342e-002 3.585e-004 
4.006e-004 6.046e+006 1.157e+011 1.000e+001 1.428e-002 3.587e-004 
4.006e-004 6.024e+006 1.158e+011 1.000e+001 1.410e-002 3.589e-004 
4.007e-004 6.006e+006 1.158e+011 1.000e+001 1.559e-002 3.591e-004 
4.007e-004 5.989e+006 1.159e+011 1.000e+001 1.866e-002 3.593e-004 
4.008e-004 5.971e+006 1.156e+011 1.000e+001 1.551e-002 3.595e-004 
4.009e-004 5.955e+006 1.157e+011 1.000e+001 1.404e-002 3.597e-004 
4.009e-004 5.945e+006 1.157e+011 1.000e+001 1.448e-002 3.598e-004 
4.010e-004 5.937e+006 1.158e+011 1.000e+001 1.494e-002 3.599e-004 
4.011e-004 5.931e+006 1.158e+011 1.000e+001 1.403e-002 3.600e-004 
4.011e-004 5.924e+006 1.157e+011 1.000e+001 1.467e-002 3.601e-004 
4.012e-004 5.913e+006 1.157e+011 1.000e+001 1.515e-002 3.603e-004 
4.012e-004 5.903e+006 1.157e+011 1.000e+001 1.661e-002 3.604e-004 
4.013e-004 5.893e+006 1.155e+011 1.000e+001 1.392e-002 3.605e-004 
4.014e-004 5.882e+006 1.154e+011 1.000e+001 1.402e-002 3.607e-004 
4.014e-004 5.872e+006 1.154e+011 1.000e+001 1.330e-002 3.608e-004 
4.015e-004 5.863e+006 1.154e+011 1.000e+001 1.351e-002 3.609e-004 
4.016e-004 5.854e+006 1.154e+011 1.000e+001 1.366e-002 3.611e-004 
4.016e-004 5.843e+006 1.154e+011 1.000e+001 1.316e-002 3.612e-004 
4.017e-004 5.832e+006 1.154e+011 1.000e+001 1.283e-002 3.613e-004 
4.017e-004 5.821e+006 1.154e+011 1.000e+001 1.350e-002 3.615e-004 
4.018e-004 5.813e+006 1.154e+011 1.000e+001 1.320e-002 3.616e-004 
4.019e-004 5.807e+006 1.155e+011 1.000e+001 1.306e-002 3.617e-004 
4.019e-004 5.803e+006 1.155e+011 1.000e+001 1.306e-002 3.618e-004 
4.020e-004 5.799e+006 1.155e+011 1.000e+001 1.316e-002 3.619e-004 
4.021e-004 5.794e+006 1.155e+011 1.000e+001 1.216e-002 3.620e-004 
4.021e-004 5.790e+006 1.156e+011 1.000e+001 1.165e-002 3.621e-004 
4.022e-004 5.785e+006 1.156e+011 1.000e+001 1.154e-002 3.622e-004 
4.022e-004 5.780e+006 1.156e+011 1.000e+001 1.230e-002 3.623e-004 
4.023e-004 5.776e+006 1.157e+011 1.000e+001 1.210e-002 3.623e-004 
4.024e-004 5.771e+006 1.158e+011 1.000e+001 1.285e-002 3.624e-004 
4.024e-004 5.767e+006 1.158e+011 1.000e+001 1.265e-002 3.625e-004 
4.025e-004 5.763e+006 1.159e+011 1.000e+001 1.262e-002 3.626e-004 
4.026e-004 5.759e+006 1.160e+011 1.000e+001 1.206e-002 3.627e-004 
4.026e-004 5.754e+006 1.161e+011 1.000e+001 1.242e-002 3.628e-004 
4.027e-004 5.748e+006 1.162e+011 1.000e+001 1.215e-002 3.629e-004 
4.027e-004 5.739e+006 1.163e+011 1.000e+001 1.293e-002 3.630e-004 
4.028e-004 5.734e+006 1.164e+011 1.000e+001 1.310e-002 3.631e-004 
4.029e-004 5.731e+006 1.165e+011 1.000e+001 1.336e-002 3.632e-004 
4.029e-004 5.730e+006 1.165e+011 1.000e+001 1.356e-002 3.633e-004 
4.030e-004 5.728e+006 1.166e+011 1.000e+001 1.395e-002 3.634e-004 
4.031e-004 5.728e+006 1.166e+011 1.000e+001 1.387e-002 3.634e-004 
4.031e-004 5.729e+006 1.166e+011 1.000e+001 1.318e-002 3.635e-004 
4.032e-004 5.728e+006 1.166e+011 1.000e+001 1.339e-002 3.636e-004 
4.032e-004 5.726e+006 1.166e+011 1.000e+001 1.235e-002 3.636e-004 
4.033e-004 5.724e+006 1.167e+011 1.000e+001 1.306e-002 3.637e-004 
4.034e-004 5.721e+006 1.168e+011 1.000e+001 1.246e-002 3.638e-004 
4.034e-004 5.718e+006 1.168e+011 1.000e+001 1.243e-002 3.639e-004 
4.035e-004 5.715e+006 1.169e+011 1.000e+001 1.320e-002 3.640e-004 
4.036e-004 5.712e+006 1.169e+011 1.000e+001 1.281e-002 3.640e-004 
4.036e-004 5.709e+006 1.170e+011 1.000e+001 1.330e-002 3.641e-004 
4.037e-004 5.706e+006 1.171e+011 1.000e+001 1.414e-002 3.642e-004 
4.037e-004 5.703e+006 1.172e+011 1.000e+001 1.374e-002 3.643e-004 
4.038e-004 5.699e+006 1.170e+011 1.000e+001 1.297e-002 3.644e-004 
4.039e-004 5.692e+006 1.170e+011 1.000e+001 1.319e-002 3.645e-004 
4.039e-004 5.685e+006 1.170e+011 1.000e+001 1.387e-002 3.646e-004 
4.040e-004 5.677e+006 1.171e+011 1.000e+001 1.414e-002 3.647e-004 
4.041e-004 5.668e+006 1.172e+011 1.000e+001 1.353e-002 3.648e-004 
4.041e-004 5.659e+006 1.172e+011 1.000e+001 1.393e-002 3.650e-004 
4.042e-004 5.650e+006 1.173e+011 1.000e+001 1.408e-002 3.651e-004 
4.042e-004 5.642e+006 1.173e+011 1.000e+001 1.283e-002 3.652e-004 
4.043e-004 5.636e+006 1.173e+011 1.000e+001 1.187e-002 3.653e-004 
4.044e-004 5.633e+006 1.173e+011 1.000e+001 1.145e-002 3.654e-004 
4.044e-004 5.630e+006 1.174e+011 1.000e+001 1.117e-002 3.655e-004 
4.045e-004 5.629e+006 1.174e+011 1.000e+001 1.144e-002 3.655e-004 
4.046e-004 5.629e+006 1.175e+011 1.000e+001 1.148e-002 3.656e-004 
4.046e-004 5.629e+006 1.175e+011 1.000e+001 1.227e-002 3.657e-004 
4.047e-004 5.631e+006 1.176e+011 1.000e+001 1.191e-002 3.657e-004 
4.047e-004 5.633e+006 1.176e+011 1.000e+001 1.247e-002 3.658e-004 
4.048e-004 5.636e+006 1.177e+011 1.000e+001 1.225e-002 3.658e-004 
4.049e-004 5.638e+006 1.177e+011 1.000e+001 1.405e-002 3.659e-004 
4.049e-004 5.640e+006 1.179e+011 1.000e+001 1.468e-002 3.659e-004 
4.050e-004 5.642e+006 1.176e+011 1.000e+001 1.222e-002 3.660e-004 
4.051e-004 5.643e+006 1.171e+011 1.000e+001 1.260e-002 3.660e-004 
4.051e-004 5.631e+006 1.166e+011 1.000e+001 1.317e-002 3.662e-004 
4.052e-004 5.621e+006 1.165e+011 1.000e+001 1.278e-002 3.663e-004 
4.052e-004 5.617e+006 1.165e+011 1.000e+001 1.171e-002 3.664e-004 
4.053e-004 5.616e+006 1.165e+011 1.000e+001 1.086e-002 3.664e-004 
4.054e-004 5.617e+006 1.166e+011 1.000e+001 1.073e-002 3.665e-004 
4.054e-004 5.618e+006 1.166e+011 1.000e+001 1.144e-002 3.666e-004 
4.055e-004 5.619e+006 1.167e+011 1.000e+001 1.150e-002 3.666e-004 
4.056e-004 5.620e+006 1.168e+011 1.000e+001 1.161e-002 3.667e-004 
4.056e-004 5.622e+006 1.168e+011 1.000e+001 1.317e-002 3.667e-004 
4.057e-004 5.625e+006 1.169e+011 1.000e+001 1.384e-002 3.668e-004 
4.057e-004 5.628e+006 1.169e+011 1.000e+001 1.306e-002 3.668e-004 
4.058e-004 5.631e+006 1.170e+011 1.000e+001 1.403e-002 3.668e-004 
4.059e-004 5.634e+006 1.170e+011 1.000e+001 1.389e-002 3.669e-004 
4.059e-004 5.626e+006 1.171e+011 1.000e+001 1.447e-002 3.670e-004 
4.060e-004 5.620e+006 1.172e+011 1.000e+001 1.392e-002 3.671e-004 
4.061e-004 5.614e+006 1.172e+011 1.000e+001 1.486e-002 3.672e-004 
4.061e-004 5.609e+006 1.173e+011 1.000e+001 1.479e-002 3.673e-004 
4.062e-004 5.604e+006 1.174e+011 1.000e+001 1.465e-002 3.674e-004 
4.062e-004 5.600e+006 1.175e+011 1.000e+001 1.434e-002 3.675e-004 
4.063e-004 5.594e+006 1.174e+011 1.000e+001 1.613e-002 3.676e-004 
4.064e-004 5.588e+006 1.169e+011 1.000e+001 1.591e-002 3.677e-004 
4.064e-004 5.582e+006 1.168e+011 1.000e+001 1.639e-002 3.678e-004 
4.065e-004 5.575e+006 1.167e+011 1.000e+001 1.654e-002 3.679e-004 
4.066e-004 5.568e+006 1.167e+011 1.000e+001 1.674e-002 3.680e-004 
4.066e-004 5.561e+006 1.166e+011 1.000e+001 1.694e-002 3.681e-004 
4.067e-004 5.555e+006 1.166e+011 1.000e+001 1.602e-002 3.682e-004 
4.067e-004 5.549e+006 1.166e+011 1.000e+001 1.552e-002 3.683e-004 
4.068e-004 5.544e+006 1.166e+011 1.000e+001 1.660e-002 3.684e-004 
4.069e-004 5.540e+006 1.167e+011 1.000e+001 1.598e-002 3.685e-004 
4.069e-004 5.535e+006 1.167e+011 1.000e+001 1.727e-002 3.686e-004 
4.070e-004 5.532e+006 1.167e+011 1.000e+001 1.646e-002 3.687e-004 
4.071e-004 5.528e+006 1.167e+011 1.000e+001 1.690e-002 3.688e-004 
4.071e-004 5.525e+006 1.168e+011 1.000e+001 1.731e-002 3.689e-004 
4.072e-004 5.522e+006 1.168e+011 1.000e+001 1.747e-002 3.690e-004 
4.072e-004 5.519e+006 1.169e+011 1.000e+001 1.893e-002 3.691e-004 
4.073e-004 5.516e+006 1.169e+011 1.000e+001 1.886e-002 3.691e-004 
4.074e-004 5.514e+006 1.169e+011 1.000e+001 1.857e-002 3.692e-004 
4.074e-004 5.511e+006 1.170e+011 1.000e+001 1.912e-002 3.693e-004 
4.075e-004 5.509e+006 1.170e+011 1.000e+001 1.892e-002 3.694e-004 
4.076e-004 5.506e+006 1.171e+011 1.000e+001 1.923e-002 3.695e-004 
4.076e-004 5.503e+006 1.172e+011 1.000e+001 1.905e-002 3.695e-004 
4.077e-004 5.501e+006 1.172e+011 1.000e+001 1.876e-002 3.696e-004 
4.077e-004 5.498e+006 1.173e+011 1.000e+001 1.948e-002 3.697e-004 
4.078e-004 5.496e+006 1.174e+011 1.000e+001 1.946e-002 3.698e-004 
4.079e-004 5.493e+006 1.174e+011 1.000e+001 1.881e-002 3.699e-004 
4.079e-004 5.485e+006 1.167e+011 1.000e+001 1.739e-002 3.700e-004 
4.080e-004 5.476e+006 1.164e+011 1.000e+001 1.422e-002 3.701e-004 
4.081e-004 5.463e+006 1.163e+011 1.000e+001 1.571e-002 3.703e-004 
4.081e-004 5.452e+006 1.163e+011 1.000e+001 1.540e-002 3.704e-004 
4.082e-004 5.441e+006 1.163e+011 1.000e+001 1.470e-002 3.705e-004 
4.082e-004 5.430e+006 1.163e+011 1.000e+001 1.470e-002 3.707e-004 
4.083e-004 5.417e+006 1.164e+011 1.000e+001 1.581e-002 3.708e-004 
4.084e-004 5.409e+006 1.164e+011 1.000e+001 1.595e-002 3.709e-004 
4.084e-004 5.403e+006 1.164e+011 1.000e+001 1.560e-002 3.710e-004 
4.085e-004 5.398e+006 1.164e+011 1.000e+001 1.568e-002 3.711e-004 
4.086e-004 5.394e+006 1.164e+011 1.000e+001 1.469e-002 3.712e-004 
4.086e-004 5.391e+006 1.164e+011 1.000e+001 1.498e-002 3.713e-004 
4.087e-004 5.389e+006 1.164e+011 1.000e+001 1.494e-002 3.714e-004 
4.087e-004 5.388e+006 1.164e+011 1.000e+001 1.413e-002 3.715e-004 
4.088e-004 5.386e+006 1.164e+011 1.000e+001 1.475e-002 3.715e-004 
4.089e-004 5.385e+006 1.164e+011 1.000e+001 1.530e-002 3.716e-004 
4.089e-004 5.384e+006 1.163e+011 1.000e+001 1.379e-002 3.717e-004 
4.090e-004 5.383e+006 1.163e+011 1.000e+001 1.468e-002 3.717e-004 
4.091e-004 5.381e+006 1.162e+011 1.000e+001 1.580e-002 3.718e-004 
4.091e-004 5.379e+006 1.162e+011 1.000e+001 1.513e-002 3.719e-004 
4.092e-004 5.377e+006 1.161e+011 1.000e+001 1.522e-002 3.720e-004 
4.092e-004 5.376e+006 1.161e+011 1.000e+001 1.555e-002 3.720e-004 
4.093e-004 5.376e+006 1.161e+011 1.000e+001 1.546e-002 3.721e-004 
4.094e-004 5.375e+006 1.161e+011 1.000e+001 1.591e-002 3.722e-004 
4.094e-004 5.375e+006 1.161e+011 1.000e+001 1.594e-002 3.722e-004 
4.095e-004 5.374e+006 1.161e+011 1.000e+001 1.460e-002 3.723e-004 
4.096e-004 5.372e+006 1.159e+011 1.000e+001 1.661e-002 3.724e-004 
4.096e-004 5.366e+006 1.158e+011 1.000e+001 1.691e-002 3.725e-004 
4.097e-004 5.362e+006 1.156e+011 1.000e+001 1.661e-002 3.726e-004 
4.097e-004 5.359e+006 1.155e+011 1.000e+001 1.638e-002 3.727e-004 
4.098e-004 5.358e+006 1.154e+011 1.000e+001 1.614e-002 3.727e-004 
4.099e-004 5.358e+006 1.153e+011 1.000e+001 1.795e-002 3.728e-004 
4.099e-004 5.357e+006 1.153e+011 1.000e+001 1.733e-002 3.729e-004 
4.100e-004 5.355e+006 1.152e+011 1.000e+001 1.762e-002 3.729e-004 
4.101e-004 5.353e+006 1.150e+011 1.000e+001 1.564e-002 3.730e-004 
4.101e-004 5.348e+006 1.149e+011 1.000e+001 1.653e-002 3.731e-004 
4.102e-004 5.344e+006 1.148e+011 1.000e+001 1.546e-002 3.732e-004 
4.102e-004 5.342e+006 1.148e+011 1.000e+001 1.538e-002 3.733e-004 
4.103e-004 5.342e+006 1.147e+011 1.000e+001 1.397e-002 3.733e-004 
4.104e-004 5.342e+006 1.147e+011 1.000e+001 1.450e-002 3.734e-004 
4.104e-004 5.343e+006 1.147e+011 1.000e+001 1.337e-002 3.735e-004 
4.105e-004 5.343e+006 1.146e+011 1.000e+001 1.427e-002 3.735e-004 
4.106e-004 5.344e+006 1.146e+011 1.000e+001 1.376e-002 3.736e-004 
4.106e-004 5.345e+006 1.146e+011 1.000e+001 1.383e-002 3.736e-004 
4.107e-004 5.346e+006 1.146e+011 1.000e+001 1.328e-002 3.737e-004 
4.107e-004 5.347e+006 1.146e+011 1.000e+001 1.472e-002 3.737e-004 
4.108e-004 5.348e+006 1.146e+011 1.000e+001 1.424e-002 3.738e-004 
4.109e-004 5.352e+006 1.145e+011 1.000e+001 1.276e-002 3.738e-004 
4.109e-004 5.358e+006 1.145e+011 1.000e+001 1.368e-002 3.739e-004 
4.110e-004 5.364e+006 1.145e+011 1.000e+001 1.379e-002 3.739e-004 
4.111e-004 5.370e+006 1.145e+011 1.000e+001 1.359e-002 3.739e-004 
4.111e-004 5.374e+006 1.145e+011 1.000e+001 1.280e-002 3.739e-004 
4.112e-004 5.379e+006 1.145e+011 1.000e+001 1.372e-002 3.740e-004 
4.112e-004 5.385e+006 1.144e+011 1.000e+001 1.354e-002 3.740e-004 
4.113e-004 5.390e+006 1.144e+011 1.000e+001 1.409e-002 3.740e-004 
4.114e-004 5.396e+006 1.144e+011 1.000e+001 1.306e-002 3.740e-004 
4.114e-004 5.402e+006 1.144e+011 1.000e+001 1.346e-002 3.741e-004 
4.115e-004 5.408e+006 1.144e+011 1.000e+001 1.327e-002 3.741e-004 
4.116e-004 5.414e+006 1.144e+011 1.000e+001 1.285e-002 3.741e-004 
4.116e-004 5.421e+006 1.144e+011 1.000e+001 1.249e-002 3.741e-004 
4.117e-004 5.427e+006 1.145e+011 1.000e+001 1.338e-002 3.741e-004 
4.117e-004 5.433e+006 1.145e+011 1.000e+001 1.333e-002 3.741e-004 
4.118e-004 5.440e+006 1.145e+011 1.000e+001 1.339e-002 3.742e-004 
4.119e-004 5.447e+006 1.145e+011 1.000e+001 1.335e-002 3.742e-004 
4.119e-004 5.454e+006 1.145e+011 1.000e+001 1.381e-002 3.742e-004 
4.120e-004 5.461e+006 1.145e+011 1.000e+001 1.326e-002 3.742e-004 
4.121e-004 5.468e+006 1.145e+011 1.000e+001 1.447e-002 3.742e-004 
4.121e-004 5.475e+006 1.145e+011 1.000e+001 1.495e-002 3.742e-004 
4.122e-004 5.483e+006 1.145e+011 1.000e+001 1.474e-002 3.742e-004 
4.122e-004 5.490e+006 1.145e+011 1.000e+001 1.535e-002 3.743e-004 
4.123e-004 5.498e+006 1.145e+011 1.000e+001 1.461e-002 3.743e-004 
4.124e-004 5.505e+006 1.145e+011 1.000e+001 1.449e-002 3.743e-004 
4.124e-004 5.512e+006 1.145e+011 1.000e+001 1.436e-002 3.743e-004 
4.125e-004 5.520e+006 1.145e+011 1.000e+001 1.475e-002 3.743e-004 
4.126e-004 5.527e+006 1.145e+011 1.000e+001 1.503e-002 3.743e-004 
4.126e-004 5.535e+006 1.145e+011 1.000e+001 1.482e-002 3.743e-004 
4.127e-004 5.542e+006 1.146e+011 1.000e+001 1.452e-002 3.743e-004 
4.127e-004 5.550e+006 1.146e+011 1.000e+001 1.564e-002 3.743e-004 
4.128e-004 5.548e+006 1.145e+011 1.000e+001 1.572e-002 3.744e-004 
4.129e-004 5.543e+006 1.146e+011 1.000e+001 1.725e-002 3.745e-004 
4.129e-004 5.538e+006 1.146e+011 1.000e+001 1.744e-002 3.746e-004 
4.130e-004 5.533e+006 1.147e+011 1.000e+001 1.753e-002 3.747e-004 
4.131e-004 5.528e+006 1.148e+011 1.000e+001 1.809e-002 3.748e-004 
4.131e-004 5.524e+006 1.149e+011 1.000e+001 1.976e-002 3.749e-004 
4.132e-004 5.521e+006 1.150e+011 1.000e+001 1.913e-002 3.750e-004 
4.132e-004 5.517e+006 1.150e+011 1.000e+001 1.947e-002 3.751e-004 
4.133e-004 5.514e+006 1.151e+011 1.000e+001 2.070e-002 3.752e-004 
4.134e-004 5.512e+006 1.152e+011 1.000e+001 2.094e-002 3.752e-004 
4.134e-004 5.509e+006 1.152e+011 1.000e+001 2.121e-002 3.753e-004 
4.135e-004 5.505e+006 1.153e+011 1.000e+001 2.096e-002 3.754e-004 
4.136e-004 5.500e+006 1.154e+011 1.000e+001 2.166e-002 3.755e-004 
4.136e-004 5.493e+006 1.155e+011 1.000e+001 2.128e-002 3.756e-004 
4.137e-004 5.486e+006 1.156e+011 1.000e+001 2.185e-002 3.757e-004 
4.137e-004 5.478e+006 1.158e+011 1.000e+001 2.157e-002 3.758e-004 
4.138e-004 5.471e+006 1.159e+011 1.000e+001 2.177e-002 3.759e-004 
4.139e-004 5.465e+006 1.160e+011 1.000e+001 2.108e-002 3.761e-004 
4.139e-004 5.458e+006 1.161e+011 1.000e+001 2.218e-002 3.762e-004 
4.140e-004 5.450e+006 1.162e+011 1.000e+001 2.412e-002 3.763e-004 
4.141e-004 5.442e+006 1.164e+011 1.000e+001 2.523e-002 3.764e-004 
4.141e-004 5.435e+006 1.165e+011 1.000e+001 2.510e-002 3.765e-004 
4.142e-004 5.428e+006 1.166e+011 1.000e+001 2.457e-002 3.766e-004 
4.142e-004 5.421e+006 1.167e+011 1.000e+001 2.540e-002 3.767e-004 
4.143e-004 5.414e+006 1.168e+011 1.000e+001 2.569e-002 3.768e-004 
4.144e-004 5.408e+006 1.168e+011 1.000e+001 2.489e-002 3.769e-004 
4.144e-004 5.404e+006 1.169e+011 1.000e+001 2.565e-002 3.770e-004 
4.145e-004 5.397e+006 1.170e+011 1.000e+001 2.481e-002 3.772e-004 
4.146e-004 5.386e+006 1.172e+011 1.000e+001 2.404e-002 3.773e-004 
4.146e-004 5.379e+006 1.173e+011 1.000e+001 2.644e-002 3.774e-004 
4.147e-004 5.373e+006 1.174e+011 1.000e+001 2.636e-002 3.775e-004 
4.147e-004 5.368e+006 1.175e+011 1.000e+001 2.695e-002 3.776e-004 
4.148e-004 5.362e+006 1.176e+011 1.000e+001 2.620e-002 3.777e-004 
4.149e-004 5.357e+006 1.176e+011 1.000e+001 2.617e-002 3.778e-004 
4.149e-004 5.352e+006 1.177e+011 1.000e+001 2.650e-002 3.779e-004 
4.150e-004 5.347e+006 1.178e+011 1.000e+001 2.637e-002 3.780e-004 
4.151e-004 5.341e+006 1.179e+011 1.000e+001 2.760e-002 3.781e-004 
4.151e-004 5.335e+006 1.180e+011 1.000e+001 2.688e-002 3.782e-004 
4.152e-004 5.329e+006 1.182e+011 1.000e+001 2.677e-002 3.783e-004 
4.152e-004 5.322e+006 1.180e+011 1.000e+001 2.680e-002 3.784e-004 
4.153e-004 5.316e+006 1.180e+011 1.000e+001 2.627e-002 3.785e-004 
4.154e-004 5.312e+006 1.181e+011 1.000e+001 2.502e-002 3.786e-004 
4.154e-004 5.310e+006 1.182e+011 1.000e+001 2.532e-002 3.787e-004 
4.155e-004 5.297e+006 1.174e+011 1.000e+001 1.919e-002 3.788e-004 
4.156e-004 5.283e+006 1.172e+011 1.000e+001 1.881e-002 3.790e-004 
4.156e-004 5.268e+006 1.169e+011 1.000e+001 1.680e-002 3.792e-004 
4.157e-004 5.250e+006 1.166e+011 1.000e+001 1.716e-002 3.794e-004 
4.157e-004 5.231e+006 1.164e+011 1.000e+001 1.757e-002 3.795e-004 
4.158e-004 5.213e+006 1.162e+011 1.000e+001 1.632e-002 3.797e-004 
4.159e-004 5.198e+006 1.160e+011 1.000e+001 1.514e-002 3.799e-004 
4.159e-004 5.189e+006 1.160e+011 1.000e+001 1.543e-002 3.800e-004 
4.160e-004 5.185e+006 1.160e+011 1.000e+001 1.500e-002 3.801e-004 
4.161e-004 5.186e+006 1.159e+011 1.000e+001 1.398e-002 3.802e-004 
4.161e-004 5.188e+006 1.159e+011 1.000e+001 1.432e-002 3.802e-004 
4.162e-004 5.192e+006 1.159e+011 1.000e+001 1.324e-002 3.803e-004 
4.162e-004 5.196e+006 1.159e+011 1.000e+001 1.454e-002 3.803e-004 
4.163e-004 5.201e+006 1.159e+011 1.000e+001 1.408e-002 3.803e-004 
4.164e-004 5.206e+006 1.159e+011 1.000e+001 1.313e-002 3.803e-004 
4.164e-004 5.211e+006 1.159e+011 1.000e+001 1.349e-002 3.804e-004 
4.165e-004 5.217e+006 1.159e+011 1.000e+001 1.301e-002 3.804e-004 
4.166e-004 5.222e+006 1.160e+011 1.000e+001 1.333e-002 3.804e-004 
4.166e-004 5.228e+006 1.160e+011 1.000e+001 1.298e-002 3.804e-004 
4.167e-004 5.234e+006 1.160e+011 1.000e+001 1.343e-002 3.805e-004 
4.167e-004 5.240e+006 1.160e+011 1.000e+001 1.221e-002 3.805e-004 
4.168e-004 5.246e+006 1.160e+011 1.000e+001 1.391e-002 3.805e-004 
4.169e-004 5.253e+006 1.160e+011 1.000e+001 1.278e-002 3.805e-004 
4.169e-004 5.259e+006 1.161e+011 1.000e+001 1.231e-002 3.805e-004 
4.170e-004 5.265e+006 1.161e+011 1.000e+001 1.299e-002 3.806e-004 
4.171e-004 5.271e+006 1.161e+011 1.000e+001 1.299e-002 3.806e-004 
4.171e-004 5.277e+006 1.161e+011 1.000e+001 1.286e-002 3.806e-004 
4.172e-004 5.283e+006 1.162e+011 1.000e+001 1.342e-002 3.806e-004 
4.172e-004 5.289e+006 1.162e+011 1.000e+001 1.323e-002 3.806e-004 
4.173e-004 5.295e+006 1.162e+011 1.000e+001 1.313e-002 3.807e-004 
4.174e-004 5.293e+006 1.162e+011 1.000e+001 1.341e-002 3.807e-004 
4.174e-004 5.292e+006 1.163e+011 1.000e+001 1.322e-002 3.808e-004 
4.175e-004 5.291e+006 1.164e+011 1.000e+001 1.282e-002 3.809e-004 
4.176e-004 5.291e+006 1.165e+011 1.000e+001 1.343e-002 3.809e-004 
4.176e-004 5.291e+006 1.165e+011 1.000e+001 1.249e-002 3.810e-004 
4.177e-004 5.292e+006 1.166e+011 1.000e+001 1.209e-002 3.811e-004 
4.177e-004 5.294e+006 1.167e+011 1.000e+001 1.222e-002 3.811e-004 
4.178e-004 5.296e+006 1.167e+011 1.000e+001 1.161e-002 3.812e-004 
4.179e-004 5.298e+006 1.168e+011 1.000e+001 1.211e-002 3.812e-004 
4.179e-004 5.298e+006 1.168e+011 1.000e+001 1.215e-002 3.813e-004 
4.180e-004 5.298e+006 1.168e+011 1.000e+001 1.202e-002 3.813e-004 
4.181e-004 5.297e+006 1.168e+011 1.000e+001 1.215e-002 3.814e-004 
4.181e-004 5.297e+006 1.169e+011 1.000e+001 1.224e-002 3.815e-004 
4.182e-004 5.297e+006 1.169e+011 1.000e+001 1.170e-002 3.815e-004 
4.182e-004 5.297e+006 1.170e+011 1.000e+001 1.156e-002 3.816e-004 
4.183e-004 5.298e+006 1.170e+011 1.000e+001 1.150e-002 3.816e-004 
4.184e-004 5.298e+006 1.170e+011 1.000e+001 1.122e-002 3.817e-004 
4.184e-004 5.299e+006 1.171e+011 1.000e+001 1.105e-002 3.818e-004 
4.185e-004 5.301e+006 1.171e+011 1.000e+001 1.078e-002 3.818e-004 
4.186e-004 5.303e+006 1.172e+011 1.000e+001 1.114e-002 3.819e-004 
4.186e-004 5.305e+006 1.172e+011 1.000e+001 1.156e-002 3.819e-004 
4.187e-004 5.307e+006 1.173e+011 1.000e+001 1.142e-002 3.820e-004 
4.187e-004 5.309e+006 1.173e+011 1.000e+001 1.109e-002 3.820e-004 
4.188e-004 5.311e+006 1.174e+011 1.000e+001 1.192e-002 3.821e-004 
4.189e-004 5.314e+006 1.174e+011 1.000e+001 1.147e-002 3.821e-004 
4.189e-004 5.316e+006 1.174e+011 1.000e+001 1.185e-002 3.821e-004 
4.190e-004 5.319e+006 1.175e+011 1.000e+001 1.162e-002 3.822e-004 
4.191e-004 5.323e+006 1.175e+011 1.000e+001 1.142e-002 3.822e-004 
4.191e-004 5.326e+006 1.175e+011 1.000e+001 1.218e-002 3.823e-004 
4.192e-004 5.329e+006 1.176e+011 1.000e+001 1.147e-002 3.823e-004 
4.192e-004 5.333e+006 1.176e+011 1.000e+001 1.173e-002 3.823e-004 
4.193e-004 5.336e+006 1.177e+011 1.000e+001 1.210e-002 3.824e-004 
4.194e-004 5.340e+006 1.177e+011 1.000e+001 1.177e-002 3.824e-004 
4.194e-004 5.343e+006 1.177e+011 1.000e+001 1.173e-002 3.825e-004 
4.195e-004 5.347e+006 1.178e+011 1.000e+001 1.268e-002 3.825e-004 
4.196e-004 5.351e+006 1.178e+011 1.000e+001 1.261e-002 3.825e-004 
4.196e-004 5.356e+006 1.179e+011 1.000e+001 1.289e-002 3.826e-004 
4.197e-004 5.360e+006 1.179e+011 1.000e+001 1.288e-002 3.826e-004 
4.197e-004 5.364e+006 1.179e+011 1.000e+001 1.289e-002 3.826e-004 
4.198e-004 5.369e+006 1.180e+011 1.000e+001 1.249e-002 3.827e-004 
4.199e-004 5.373e+006 1.180e+011 1.000e+001 1.428e-002 3.827e-004 
4.199e-004 5.375e+006 1.181e+011 1.000e+001 1.842e-002 3.827e-004 
4.200e-004 5.377e+006 1.179e+011 1.000e+001 1.525e-002 3.828e-004 
4.201e-004 5.380e+006 1.174e+011 1.000e+001 1.511e-002 3.828e-004 
4.201e-004 5.385e+006 1.172e+011 1.000e+001 1.498e-002 3.829e-004 
4.202e-004 5.390e+006 1.170e+011 1.000e+001 1.404e-002 3.829e-004 
4.202e-004 5.393e+006 1.168e+011 1.000e+001 1.366e-002 3.829e-004 
4.203e-004 5.394e+006 1.167e+011 1.000e+001 1.441e-002 3.830e-004 
4.204e-004 5.393e+006 1.167e+011 1.000e+001 1.363e-002 3.831e-004 
4.204e-004 5.391e+006 1.167e+011 1.000e+001 1.319e-002 3.831e-004 
4.205e-004 5.389e+006 1.167e+011 1.000e+001 1.270e-002 3.832e-004 
4.206e-004 5.387e+006 1.167e+011 1.000e+001 1.310e-002 3.833e-004 
4.206e-004 5.385e+006 1.167e+011 1.000e+001 1.283e-002 3.834e-004 
4.207e-004 5.383e+006 1.168e+011 1.000e+001 1.318e-002 3.834e-004 
4.207e-004 5.381e+006 1.169e+011 1.000e+001 1.319e-002 3.835e-004 
4.208e-004 5.380e+006 1.169e+011 1.000e+001 1.375e-002 3.836e-004 
4.209e-004 5.378e+006 1.170e+011 1.000e+001 1.325e-002 3.837e-004 
4.209e-004 5.377e+006 1.170e+011 1.000e+001 1.436e-002 3.837e-004 
4.210e-004 5.375e+006 1.171e+011 1.000e+001 1.331e-002 3.838e-004 
4.211e-004 5.373e+006 1.172e+011 1.000e+001 1.311e-002 3.839e-004 
4.211e-004 5.360e+006 1.162e+011 1.000e+001 1.549e-002 3.840e-004 
4.212e-004 5.356e+006 1.161e+011 1.000e+001 1.577e-002 3.841e-004 
4.212e-004 5.344e+006 1.160e+011 1.000e+001 1.549e-002 3.843e-004 
4.213e-004 5.334e+006 1.160e+011 1.000e+001 1.506e-002 3.844e-004 
4.214e-004 5.325e+006 1.161e+011 1.000e+001 1.501e-002 3.845e-004 
4.214e-004 5.316e+006 1.161e+011 1.000e+001 1.549e-002 3.846e-004 
4.215e-004 5.306e+006 1.161e+011 1.000e+001 1.580e-002 3.848e-004 
4.216e-004 5.296e+006 1.161e+011 1.000e+001 1.536e-002 3.849e-004 
4.216e-004 5.286e+006 1.162e+011 1.000e+001 1.572e-002 3.850e-004 
4.217e-004 5.280e+006 1.162e+011 1.000e+001 1.478e-002 3.851e-004 
4.217e-004 5.275e+006 1.162e+011 1.000e+001 1.611e-002 3.852e-004 
4.218e-004 5.272e+006 1.162e+011 1.000e+001 1.530e-002 3.853e-004 
4.219e-004 5.270e+006 1.162e+011 1.000e+001 1.486e-002 3.854e-004 
4.219e-004 5.269e+006 1.162e+011 1.000e+001 1.476e-002 3.855e-004 
4.220e-004 5.268e+006 1.162e+011 1.000e+001 1.566e-002 3.855e-004 
4.221e-004 5.267e+006 1.162e+011 1.000e+001 1.623e-002 3.856e-004 
4.221e-004 5.265e+006 1.161e+011 1.000e+001 1.569e-002 3.857e-004 
4.222e-004 5.264e+006 1.161e+011 1.000e+001 1.554e-002 3.858e-004 
4.222e-004 5.262e+006 1.161e+011 1.000e+001 1.538e-002 3.858e-004 
4.223e-004 5.260e+006 1.160e+011 1.000e+001 1.569e-002 3.859e-004 
4.224e-004 5.259e+006 1.160e+011 1.000e+001 1.445e-002 3.860e-004 
4.224e-004 5.258e+006 1.160e+011 1.000e+001 1.800e-002 3.861e-004 
4.225e-004 5.253e+006 1.157e+011 1.000e+001 1.591e-002 3.861e-004 
4.226e-004 5.248e+006 1.156e+011 1.000e+001 1.687e-002 3.862e-004 
4.226e-004 5.246e+006 1.155e+011 1.000e+001 1.666e-002 3.863e-004 
4.227e-004 5.244e+006 1.153e+011 1.000e+001 1.580e-002 3.864e-004 
4.227e-004 5.244e+006 1.152e+011 1.000e+001 1.579e-002 3.865e-004 
4.228e-004 5.243e+006 1.151e+011 1.000e+001 1.634e-002 3.865e-004 
4.229e-004 5.242e+006 1.150e+011 1.000e+001 1.564e-002 3.866e-004 
4.229e-004 5.241e+006 1.150e+011 1.000e+001 1.650e-002 3.867e-004 
4.230e-004 5.240e+006 1.149e+011 1.000e+001 1.637e-002 3.867e-004 
4.231e-004 5.238e+006 1.149e+011 1.000e+001 1.674e-002 3.868e-004 
4.231e-004 5.237e+006 1.148e+011 1.000e+001 1.639e-002 3.869e-004 
4.232e-004 5.237e+006 1.148e+011 1.000e+001 1.731e-002 3.869e-004 
4.232e-004 5.237e+006 1.148e+011 1.000e+001 1.683e-002 3.870e-004 
4.233e-004 5.237e+006 1.148e+011 1.000e+001 1.726e-002 3.871e-004 
4.234e-004 5.236e+006 1.146e+011 1.000e+001 1.674e-002 3.871e-004 
4.234e-004 5.232e+006 1.146e+011 1.000e+001 1.651e-002 3.872e-004 
4.235e-004 5.229e+006 1.146e+011 1.000e+001 1.546e-002 3.873e-004 
4.236e-004 5.228e+006 1.145e+011 1.000e+001 1.595e-002 3.874e-004 
4.236e-004 5.227e+006 1.145e+011 1.000e+001 1.571e-002 3.874e-004 
4.237e-004 5.228e+006 1.145e+011 1.000e+001 1.629e-002 3.875e-004 
4.237e-004 5.228e+006 1.145e+011 1.000e+001 1.631e-002 3.876e-004 
4.238e-004 5.228e+006 1.145e+011 1.000e+001 1.535e-002 3.876e-004 
4.239e-004 5.229e+006 1.145e+011 1.000e+001 1.567e-002 3.877e-004 
4.239e-004 5.230e+006 1.145e+011 1.000e+001 1.496e-002 3.877e-004 
4.240e-004 5.232e+006 1.145e+011 1.000e+001 1.433e-002 3.878e-004 
4.241e-004 5.233e+006 1.144e+011 1.000e+001 1.568e-002 3.878e-004 
4.241e-004 5.235e+006 1.144e+011 1.000e+001 1.478e-002 3.879e-004 
4.242e-004 5.238e+006 1.144e+011 1.000e+001 1.449e-002 3.879e-004 
4.242e-004 5.244e+006 1.144e+011 1.000e+001 1.526e-002 3.880e-004 
4.243e-004 5.250e+006 1.144e+011 1.000e+001 1.506e-002 3.880e-004 
4.244e-004 5.257e+006 1.144e+011 1.000e+001 1.492e-002 3.880e-004 
4.244e-004 5.262e+006 1.143e+011 1.000e+001 1.473e-002 3.880e-004 
4.245e-004 5.267e+006 1.143e+011 1.000e+001 1.569e-002 3.880e-004 
4.246e-004 5.272e+006 1.143e+011 1.000e+001 1.599e-002 3.881e-004 
4.246e-004 5.278e+006 1.143e+011 1.000e+001 1.524e-002 3.881e-004 
4.247e-004 5.284e+006 1.143e+011 1.000e+001 1.554e-002 3.881e-004 
4.247e-004 5.290e+006 1.143e+011 1.000e+001 1.465e-002 3.881e-004 
4.248e-004 5.296e+006 1.143e+011 1.000e+001 1.466e-002 3.882e-004 
4.249e-004 5.303e+006 1.143e+011 1.000e+001 1.512e-002 3.882e-004 
4.249e-004 5.309e+006 1.143e+011 1.000e+001 1.495e-002 3.882e-004 
4.250e-004 5.316e+006 1.143e+011 1.000e+001 1.495e-002 3.882e-004 
4.251e-004 5.323e+006 1.143e+011 1.000e+001 1.478e-002 3.882e-004 
4.251e-004 5.329e+006 1.144e+011 1.000e+001 1.670e-002 3.882e-004 
4.252e-004 5.336e+006 1.144e+011 1.000e+001 1.638e-002 3.883e-004 
4.252e-004 5.343e+006 1.144e+011 1.000e+001 1.642e-002 3.883e-004 
4.253e-004 5.350e+006 1.144e+011 1.000e+001 1.586e-002 3.883e-004 
4.254e-004 5.357e+006 1.144e+011 1.000e+001 1.640e-002 3.883e-004 
4.254e-004 5.365e+006 1.144e+011 1.000e+001 1.650e-002 3.883e-004 
4.255e-004 5.372e+006 1.144e+011 1.000e+001 1.665e-002 3.883e-004 
4.256e-004 5.379e+006 1.144e+011 1.000e+001 1.667e-002 3.883e-004 
4.256e-004 5.387e+006 1.144e+011 1.000e+001 1.643e-002 3.883e-004 
4.257e-004 5.394e+006 1.144e+011 1.000e+001 1.694e-002 3.884e-004 
4.257e-004 5.402e+006 1.144e+011 1.000e+001 1.683e-002 3.884e-004 
4.258e-004 5.409e+006 1.144e+011 1.000e+001 1.770e-002 3.884e-004 
4.259e-004 5.417e+006 1.144e+011 1.000e+001 1.670e-002 3.884e-004 
4.259e-004 5.424e+006 1.144e+011 1.000e+001 1.744e-002 3.884e-004 
4.260e-004 5.432e+006 1.144e+011 1.000e+001 1.732e-002 3.884e-004 
4.261e-004 5.439e+006 1.144e+011 1.000e+001 1.731e-002 3.884e-004 
4.261e-004 5.447e+006 1.144e+011 1.000e+001 1.766e-002 3.884e-004 
4.262e-004 5.454e+006 1.145e+011 1.000e+001 1.812e-002 3.884e-004 
4.262e-004 5.462e+006 1.145e+011 1.000e+001 1.800e-002 3.884e-004 
4.263e-004 5.469e+006 1.145e+011 1.000e+001 1.791e-002 3.885e-004 
4.264e-004 5.477e+006 1.145e+011 1.000e+001 1.847e-002 3.885e-004 
4.264e-004 5.485e+006 1.145e+011 1.000e+001 1.811e-002 3.885e-004 
4.265e-004 5.492e+006 1.145e+011 1.000e+001 1.797e-002 3.885e-004 
4.266e-004 5.500e+006 1.145e+011 1.000e+001 1.813e-002 3.885e-004 
4.266e-004 5.508e+006 1.145e+011 1.000e+001 1.826e-002 3.885e-004 
4.267e-004 5.516e+006 1.145e+011 1.000e+001 1.858e-002 3.885e-004 
4.267e-004 5.524e+006 1.145e+011 1.000e+001 1.787e-002 3.885e-004 
4.268e-004 5.525e+006 1.145e+011 1.000e+001 1.945e-002 3.886e-004 
4.269e-004 5.520e+006 1.145e+011 1.000e+001 2.036e-002 3.887e-004 
4.269e-004 5.514e+006 1.146e+011 1.000e+001 2.057e-002 3.888e-004 
4.270e-004 5.508e+006 1.147e+011 1.000e+001 2.079e-002 3.889e-004 
4.271e-004 5.503e+006 1.147e+011 1.000e+001 2.191e-002 3.890e-004 
4.271e-004 5.498e+006 1.148e+011 1.000e+001 2.151e-002 3.891e-004 
4.272e-004 5.494e+006 1.149e+011 1.000e+001 2.192e-002 3.892e-004 
4.272e-004 5.489e+006 1.150e+011 1.000e+001 2.226e-002 3.893e-004 
4.273e-004 5.483e+006 1.151e+011 1.000e+001 2.273e-002 3.894e-004 
4.274e-004 5.477e+006 1.152e+011 1.000e+001 2.250e-002 3.895e-004 
4.274e-004 5.471e+006 1.153e+011 1.000e+001 2.297e-002 3.896e-004 
4.275e-004 5.466e+006 1.154e+011 1.000e+001 2.299e-002 3.897e-004 
4.276e-004 5.460e+006 1.155e+011 1.000e+001 2.330e-002 3.898e-004 
4.276e-004 5.456e+006 1.156e+011 1.000e+001 2.359e-002 3.899e-004 
4.277e-004 5.451e+006 1.157e+011 1.000e+001 2.288e-002 3.900e-004 
4.277e-004 5.448e+006 1.157e+011 1.000e+001 2.322e-002 3.900e-004 
4.278e-004 5.444e+006 1.158e+011 1.000e+001 2.506e-002 3.901e-004 
4.279e-004 5.438e+006 1.160e+011 1.000e+001 2.606e-002 3.902e-004 
4.279e-004 5.433e+006 1.161e+011 1.000e+001 2.683e-002 3.903e-004 
4.280e-004 5.429e+006 1.161e+011 1.000e+001 2.776e-002 3.904e-004 
4.281e-004 5.425e+006 1.162e+011 1.000e+001 2.857e-002 3.905e-004 
4.281e-004 5.421e+006 1.163e+011 1.000e+001 2.804e-002 3.906e-004 
4.282e-004 5.417e+006 1.164e+011 1.000e+001 2.831e-002 3.907e-004 
4.282e-004 5.412e+006 1.165e+011 1.000e+001 2.819e-002 3.908e-004 
4.283e-004 5.406e+006 1.166e+011 1.000e+001 2.931e-002 3.909e-004 
4.284e-004 5.400e+006 1.167e+011 1.000e+001 2.762e-002 3.910e-004 
4.284e-004 5.393e+006 1.168e+011 1.000e+001 2.848e-002 3.911e-004 
4.285e-004 5.386e+006 1.170e+011 1.000e+001 2.816e-002 3.912e-004 
4.286e-004 5.379e+006 1.171e+011 1.000e+001 2.873e-002 3.913e-004 
4.286e-004 5.373e+006 1.172e+011 1.000e+001 2.799e-002 3.914e-004 
4.287e-004 5.368e+006 1.171e+011 1.000e+001 2.721e-002 3.915e-004 
4.287e-004 5.363e+006 1.172e+011 1.000e+001 2.757e-002 3.916e-004 
4.288e-004 5.358e+006 1.172e+011 1.000e+001 2.716e-002 3.917e-004 
4.289e-004 5.353e+006 1.173e+011 1.000e+001 2.721e-002 3.918e-004 
4.289e-004 5.347e+006 1.174e+011 1.000e+001 2.720e-002 3.919e-004 
4.290e-004 5.340e+006 1.175e+011 1.000e+001 2.837e-002 3.920e-004 
4.291e-004 5.334e+006 1.176e+011 1.000e+001 2.734e-002 3.921e-004 
4.291e-004 5.328e+006 1.177e+011 1.000e+001 2.839e-002 3.922e-004 
4.292e-004 5.323e+006 1.178e+011 1.000e+001 2.802e-002 3.924e-004 
4.292e-004 5.317e+006 1.177e+011 1.000e+001 2.744e-002 3.924e-004 
4.293e-004 5.311e+006 1.176e+011 1.000e+001 2.567e-002 3.926e-004 
4.294e-004 5.307e+006 1.177e+011 1.000e+001 2.607e-002 3.926e-004 
4.294e-004 5.305e+006 1.177e+011 1.000e+001 2.668e-002 3.927e-004 
4.295e-004 5.304e+006 1.178e+011 1.000e+001 2.771e-002 3.928e-004 
4.296e-004 5.304e+006 1.179e+011 1.000e+001 2.868e-002 3.929e-004 
4.296e-004 5.296e+006 1.169e+011 1.000e+001 2.034e-002 3.930e-004 
4.297e-004 5.285e+006 1.166e+011 1.000e+001 1.975e-002 3.931e-004 
4.297e-004 5.271e+006 1.162e+011 1.000e+001 1.764e-002 3.933e-004 
4.298e-004 5.253e+006 1.159e+011 1.000e+001 1.710e-002 3.935e-004 
4.299e-004 5.235e+006 1.156e+011 1.000e+001 1.751e-002 3.936e-004 
4.299e-004 5.219e+006 1.154e+011 1.000e+001 1.577e-002 3.938e-004 
4.300e-004 5.209e+006 1.153e+011 1.000e+001 1.473e-002 3.939e-004 
4.301e-004 5.206e+006 1.153e+011 1.000e+001 1.461e-002 3.940e-004 
4.301e-004 5.206e+006 1.153e+011 1.000e+001 1.501e-002 3.941e-004 
4.302e-004 5.209e+006 1.153e+011 1.000e+001 1.456e-002 3.941e-004 
4.302e-004 5.212e+006 1.153e+011 1.000e+001 1.389e-002 3.942e-004 
4.303e-004 5.216e+006 1.153e+011 1.000e+001 1.498e-002 3.942e-004 
4.304e-004 5.220e+006 1.153e+011 1.000e+001 1.490e-002 3.942e-004 
4.304e-004 5.225e+006 1.153e+011 1.000e+001 1.435e-002 3.943e-004 
4.305e-004 5.230e+006 1.153e+011 1.000e+001 1.445e-002 3.943e-004 
4.306e-004 5.236e+006 1.153e+011 1.000e+001 1.469e-002 3.943e-004 
4.306e-004 5.241e+006 1.153e+011 1.000e+001 1.322e-002 3.944e-004 
4.307e-004 5.247e+006 1.153e+011 1.000e+001 1.428e-002 3.944e-004 
4.307e-004 5.252e+006 1.154e+011 1.000e+001 1.477e-002 3.944e-004 
4.308e-004 5.258e+006 1.154e+011 1.000e+001 1.426e-002 3.944e-004 
4.309e-004 5.264e+006 1.154e+011 1.000e+001 1.396e-002 3.944e-004 
4.309e-004 5.270e+006 1.154e+011 1.000e+001 1.445e-002 3.945e-004 
4.310e-004 5.275e+006 1.155e+011 1.000e+001 1.383e-002 3.945e-004 
4.311e-004 5.281e+006 1.151e+011 1.000e+001 9.807e-003 3.945e-004 
4.311e-004 5.286e+006 1.150e+011 1.000e+001 7.285e-003 3.945e-004 
4.312e-004 5.291e+006 1.151e+011 1.000e+001 7.966e-003 3.946e-004 
4.312e-004 5.296e+006 1.151e+011 1.000e+001 8.802e-003 3.946e-004 
4.313e-004 5.300e+006 1.151e+011 1.000e+001 8.668e-003 3.946e-004 
4.314e-004 5.304e+006 1.151e+011 1.000e+001 8.930e-003 3.947e-004 
4.314e-004 5.307e+006 1.151e+011 1.000e+001 8.164e-003 3.947e-004 
4.315e-004 5.311e+006 1.151e+011 1.000e+001 7.257e-003 3.947e-004 
4.316e-004 5.314e+006 1.152e+011 1.000e+001 8.371e-003 3.948e-004 
4.316e-004 5.317e+006 1.152e+011 1.000e+001 8.058e-003 3.948e-004 
4.317e-004 5.321e+006 1.153e+011 1.000e+001 7.230e-003 3.949e-004 
4.317e-004 5.324e+006 1.153e+011 1.000e+001 7.286e-003 3.949e-004 
4.318e-004 5.327e+006 1.154e+011 1.000e+001 7.129e-003 3.949e-004 
4.319e-004 5.331e+006 1.154e+011 1.000e+001 7.883e-003 3.950e-004 
4.319e-004 5.334e+006 1.155e+011 1.000e+001 8.069e-003 3.950e-004 
4.320e-004 5.337e+006 1.155e+011 1.000e+001 7.614e-003 3.951e-004 
4.321e-004 5.341e+006 1.156e+011 1.000e+001 7.279e-003 3.951e-004 
4.321e-004 5.344e+006 1.157e+011 1.000e+001 8.029e-003 3.951e-004 
4.322e-004 5.347e+006 1.157e+011 1.000e+001 7.537e-003 3.952e-004 
4.322e-004 5.350e+006 1.158e+011 1.000e+001 7.898e-003 3.952e-004 
4.323e-004 5.352e+006 1.159e+011 1.000e+001 8.056e-003 3.953e-004 
4.324e-004 5.352e+006 1.161e+011 1.000e+001 8.933e-003 3.953e-004 
4.324e-004 5.345e+006 1.165e+011 1.000e+001 1.900e-002 3.954e-004 
4.325e-004 5.345e+006 1.166e+011 1.000e+001 2.035e-002 3.955e-004 
4.326e-004 5.348e+006 1.167e+011 1.000e+001 1.930e-002 3.955e-004 
4.326e-004 5.352e+006 1.167e+011 1.000e+001 1.859e-002 3.956e-004 
4.327e-004 5.355e+006 1.167e+011 1.000e+001 2.004e-002 3.956e-004 
4.327e-004 5.357e+006 1.165e+011 1.000e+001 1.987e-002 3.957e-004 
4.328e-004 5.361e+006 1.166e+011 1.000e+001 1.990e-002 3.957e-004 
4.329e-004 5.365e+006 1.166e+011 1.000e+001 2.099e-002 3.957e-004 
4.329e-004 5.370e+006 1.166e+011 1.000e+001 2.572e-002 3.958e-004 
4.330e-004 5.374e+006 1.167e+011 1.000e+001 2.173e-002 3.958e-004 
4.331e-004 5.380e+006 1.167e+011 1.000e+001 2.540e-002 3.958e-004 
4.331e-004 5.385e+006 1.168e+011 1.000e+001 2.512e-002 3.959e-004 
4.332e-004 5.390e+006 1.168e+011 1.000e+001 2.723e-002 3.959e-004 
4.332e-004 5.395e+006 1.169e+011 1.000e+001 2.771e-002 3.959e-004 
4.333e-004 5.400e+006 1.169e+011 1.000e+001 2.571e-002 3.959e-004 
4.334e-004 5.405e+006 1.170e+011 1.000e+001 2.885e-002 3.960e-004 
4.334e-004 5.411e+006 1.167e+011 1.000e+001 2.614e-002 3.960e-004 
4.335e-004 5.414e+006 1.155e+011 1.000e+001 1.325e-002 3.960e-004 
4.336e-004 5.417e+006 1.149e+011 1.000e+001 8.243e-003 3.961e-004 
4.336e-004 5.421e+006 1.148e+011 1.000e+001 7.790e-003 3.961e-004 
4.337e-004 5.425e+006 1.149e+011 1.000e+001 7.802e-003 3.961e-004 
4.337e-004 5.428e+006 1.149e+011 1.000e+001 7.684e-003 3.962e-004 
4.338e-004 5.432e+006 1.149e+011 1.000e+001 7.099e-003 3.962e-004 
4.339e-004 5.437e+006 1.150e+011 1.000e+001 8.030e-003 3.962e-004 
4.339e-004 5.443e+006 1.150e+011 1.000e+001 8.118e-003 3.963e-004 
4.340e-004 5.448e+006 1.150e+011 1.000e+001 7.750e-003 3.963e-004 
4.341e-004 5.454e+006 1.151e+011 1.000e+001 7.611e-003 3.963e-004 
4.341e-004 5.460e+006 1.151e+011 1.000e+001 7.680e-003 3.963e-004 
4.342e-004 5.465e+006 1.151e+011 1.000e+001 8.261e-003 3.964e-004 
4.342e-004 5.471e+006 1.152e+011 1.000e+001 7.284e-003 3.964e-004 
4.343e-004 5.477e+006 1.152e+011 1.000e+001 7.296e-003 3.964e-004 
4.344e-004 5.483e+006 1.152e+011 1.000e+001 7.572e-003 3.964e-004 
4.344e-004 5.488e+006 1.153e+011 1.000e+001 7.530e-003 3.965e-004 
4.345e-004 5.494e+006 1.153e+011 1.000e+001 7.627e-003 3.965e-004 
4.346e-004 5.499e+006 1.153e+011 1.000e+001 8.080e-003 3.965e-004 
4.346e-004 5.505e+006 1.154e+011 1.000e+001 7.482e-003 3.965e-004 
4.347e-004 5.510e+006 1.154e+011 1.000e+001 6.982e-003 3.966e-004 
4.347e-004 5.515e+006 1.155e+011 1.000e+001 7.604e-003 3.966e-004 
4.348e-004 5.521e+006 1.155e+011 1.000e+001 7.327e-003 3.966e-004 
4.349e-004 5.526e+006 1.155e+011 1.000e+001 7.949e-003 3.966e-004 
4.349e-004 5.531e+006 1.156e+011 1.000e+001 7.247e-003 3.967e-004 
4.350e-004 5.536e+006 1.156e+011 1.000e+001 7.719e-003 3.967e-004 
4.351e-004 5.539e+006 1.156e+011 1.000e+001 8.384e-003 3.967e-004 
4.351e-004 5.541e+006 1.157e+011 1.000e+001 1.152e-002 3.968e-004 
4.352e-004 5.544e+006 1.157e+011 1.000e+001 1.272e-002 3.968e-004 
4.352e-004 5.546e+006 1.158e+011 1.000e+001 1.453e-002 3.969e-004 
4.353e-004 5.547e+006 1.156e+011 1.000e+001 1.223e-002 3.969e-004 
4.354e-004 5.543e+006 1.150e+011 1.000e+001 1.013e-002 3.970e-004 
4.354e-004 5.539e+006 1.150e+011 1.000e+001 9.853e-003 3.971e-004 
4.355e-004 5.536e+006 1.150e+011 1.000e+001 9.217e-003 3.972e-004 
4.356e-004 5.533e+006 1.151e+011 1.000e+001 8.571e-003 3.973e-004 
4.356e-004 5.531e+006 1.151e+011 1.000e+001 9.176e-003 3.973e-004 
4.357e-004 5.529e+006 1.151e+011 1.000e+001 8.186e-003 3.974e-004 
4.357e-004 5.528e+006 1.152e+011 1.000e+001 8.261e-003 3.975e-004 
4.358e-004 5.528e+006 1.152e+011 1.000e+001 8.443e-003 3.976e-004 
4.359e-004 5.527e+006 1.153e+011 1.000e+001 8.635e-003 3.976e-004 
4.359e-004 5.526e+006 1.153e+011 1.000e+001 8.275e-003 3.977e-004 
4.360e-004 5.526e+006 1.154e+011 1.000e+001 7.785e-003 3.978e-004 
4.361e-004 5.525e+006 1.155e+011 1.000e+001 9.092e-003 3.978e-004 
4.361e-004 5.525e+006 1.155e+011 1.000e+001 7.810e-003 3.979e-004 
4.362e-004 5.524e+006 1.156e+011 1.000e+001 7.525e-003 3.980e-004 
4.362e-004 5.524e+006 1.156e+011 1.000e+001 8.902e-003 3.980e-004 
4.363e-004 5.524e+006 1.157e+011 1.000e+001 8.060e-003 3.981e-004 
4.364e-004 5.524e+006 1.158e+011 1.000e+001 8.276e-003 3.981e-004 
4.364e-004 5.525e+006 1.158e+011 1.000e+001 8.650e-003 3.982e-004 
4.365e-004 5.526e+006 1.159e+011 1.000e+001 8.832e-003 3.983e-004 
4.366e-004 5.527e+006 1.159e+011 1.000e+001 8.554e-003 3.983e-004 
4.366e-004 5.529e+006 1.160e+011 1.000e+001 8.329e-003 3.984e-004 
4.367e-004 5.531e+006 1.160e+011 1.000e+001 8.712e-003 3.984e-004 
4.367e-004 5.533e+006 1.161e+011 1.000e+001 8.563e-003 3.985e-004 
4.368e-004 5.535e+006 1.162e+011 1.000e+001 8.251e-003 3.985e-004 
4.369e-004 5.524e+006 1.152e+011 1.000e+001 9.475e-003 3.986e-004 
4.369e-004 5.519e+006 1.152e+011 1.000e+001 1.000e-002 3.987e-004 
4.370e-004 5.502e+006 1.150e+011 1.000e+001 1.054e-002 3.989e-004 
4.371e-004 5.486e+006 1.150e+011 1.000e+001 1.048e-002 3.991e-004 
4.371e-004 5.471e+006 1.150e+011 1.000e+001 1.086e-002 3.993e-004 
4.372e-004 5.458e+006 1.150e+011 1.000e+001 1.019e-002 3.994e-004 
4.372e-004 5.446e+006 1.150e+011 1.000e+001 9.826e-003 3.996e-004 
4.373e-004 5.435e+006 1.150e+011 1.000e+001 1.098e-002 3.997e-004 
4.374e-004 5.424e+006 1.150e+011 1.000e+001 1.035e-002 3.998e-004 
4.374e-004 5.413e+006 1.150e+011 1.000e+001 1.052e-002 4.000e-004 
4.375e-004 5.402e+006 1.150e+011 1.000e+001 9.764e-003 4.001e-004 
4.376e-004 5.391e+006 1.151e+011 1.000e+001 1.136e-002 4.002e-004 
4.376e-004 5.382e+006 1.150e+011 1.000e+001 1.056e-002 4.004e-004 
4.377e-004 5.374e+006 1.150e+011 1.000e+001 1.080e-002 4.005e-004 
4.377e-004 5.367e+006 1.150e+011 1.000e+001 1.063e-002 4.006e-004 
4.378e-004 5.361e+006 1.150e+011 1.000e+001 1.016e-002 4.007e-004 
4.379e-004 5.356e+006 1.150e+011 1.000e+001 1.033e-002 4.008e-004 
4.379e-004 5.351e+006 1.150e+011 1.000e+001 1.059e-002 4.009e-004 
4.380e-004 5.347e+006 1.149e+011 1.000e+001 1.011e-002 4.010e-004 
4.381e-004 5.343e+006 1.149e+011 1.000e+001 9.503e-003 4.011e-004 
4.381e-004 5.339e+006 1.148e+011 1.000e+001 1.019e-002 4.012e-004 
4.382e-004 5.339e+006 1.148e+011 1.000e+001 1.109e-002 4.012e-004 
4.382e-004 5.338e+006 1.148e+011 1.000e+001 1.067e-002 4.013e-004 
4.383e-004 5.336e+006 1.147e+011 1.000e+001 1.054e-002 4.014e-004 
4.384e-004 5.334e+006 1.147e+011 1.000e+001 1.084e-002 4.015e-004 
4.384e-004 5.332e+006 1.146e+011 1.000e+001 1.054e-002 4.015e-004 
4.385e-004 5.330e+006 1.146e+011 1.000e+001 1.013e-002 4.016e-004 
4.386e-004 5.328e+006 1.145e+011 1.000e+001 1.113e-002 4.017e-004 
4.386e-004 5.325e+006 1.145e+011 1.000e+001 1.022e-002 4.018e-004 
4.387e-004 5.323e+006 1.144e+011 1.000e+001 1.044e-002 4.018e-004 
4.387e-004 5.320e+006 1.144e+011 1.000e+001 1.086e-002 4.019e-004 
4.388e-004 5.319e+006 1.143e+011 1.000e+001 1.022e-002 4.020e-004 
4.389e-004 5.317e+006 1.143e+011 1.000e+001 9.628e-003 4.021e-004 
4.389e-004 5.316e+006 1.142e+011 1.000e+001 9.697e-003 4.021e-004 
4.390e-004 5.315e+006 1.141e+011 1.000e+001 9.989e-003 4.022e-004 
4.391e-004 5.314e+006 1.141e+011 1.000e+001 1.010e-002 4.023e-004 
4.391e-004 5.313e+006 1.140e+011 1.000e+001 9.777e-003 4.023e-004 
4.392e-004 5.312e+006 1.139e+011 1.000e+001 1.032e-002 4.024e-004 
4.392e-004 5.311e+006 1.138e+011 1.000e+001 9.312e-003 4.025e-004 
4.393e-004 5.308e+006 1.138e+011 1.000e+001 1.036e-002 4.026e-004 
4.394e-004 5.305e+006 1.137e+011 1.000e+001 1.072e-002 4.027e-004 
4.394e-004 5.299e+006 1.137e+011 1.000e+001 1.156e-002 4.028e-004 
4.395e-004 5.291e+006 1.134e+011 1.000e+001 9.725e-003 4.029e-004 
4.396e-004 5.286e+006 1.132e+011 1.000e+001 1.018e-002 4.030e-004 
4.396e-004 5.287e+006 1.131e+011 1.000e+001 1.001e-002 4.030e-004 
4.397e-004 5.290e+006 1.131e+011 1.000e+001 9.853e-003 4.031e-004 
4.397e-004 5.294e+006 1.130e+011 1.000e+001 9.478e-003 4.031e-004 
4.398e-004 5.298e+006 1.130e+011 1.000e+001 9.188e-003 4.031e-004 
4.399e-004 5.295e+006 1.129e+011 1.000e+001 1.023e-002 4.032e-004 
4.399e-004 5.287e+006 1.128e+011 1.000e+001 9.700e-003 4.033e-004 
4.400e-004 5.279e+006 1.129e+011 1.000e+001 9.483e-003 4.035e-004 
4.401e-004 5.272e+006 1.129e+011 1.000e+001 1.054e-002 4.036e-004 
4.401e-004 5.264e+006 1.130e+011 1.000e+001 1.114e-002 4.037e-004 
4.402e-004 5.257e+006 1.131e+011 1.000e+001 1.215e-002 4.038e-004 
4.402e-004 5.250e+006 1.131e+011 1.000e+001 1.282e-002 4.039e-004 
4.403e-004 5.243e+006 1.132e+011 1.000e+001 1.340e-002 4.040e-004 
4.404e-004 5.237e+006 1.133e+011 1.000e+001 1.428e-002 4.041e-004 
4.404e-004 5.230e+006 1.134e+011 1.000e+001 1.419e-002 4.042e-004 
4.405e-004 5.223e+006 1.134e+011 1.000e+001 1.523e-002 4.043e-004 
4.406e-004 5.216e+006 1.135e+011 1.000e+001 1.510e-002 4.045e-004 
4.406e-004 5.209e+006 1.136e+011 1.000e+001 1.548e-002 4.046e-004 
4.407e-004 5.202e+006 1.137e+011 1.000e+001 1.682e-002 4.047e-004 
4.407e-004 5.195e+006 1.138e+011 1.000e+001 1.580e-002 4.048e-004 
4.408e-004 5.188e+006 1.139e+011 1.000e+001 1.747e-002 4.049e-004 
4.409e-004 5.181e+006 1.140e+011 1.000e+001 1.597e-002 4.050e-004 
4.409e-004 5.174e+006 1.140e+011 1.000e+001 1.633e-002 4.051e-004 
4.410e-004 5.166e+006 1.142e+011 1.000e+001 1.828e-002 4.052e-004 
4.411e-004 5.161e+006 1.143e+011 1.000e+001 2.054e-002 4.053e-004 
4.411e-004 5.157e+006 1.143e+011 1.000e+001 2.008e-002 4.054e-004 
4.412e-004 5.154e+006 1.144e+011 1.000e+001 2.024e-002 4.055e-004 
4.412e-004 5.152e+006 1.144e+011 1.000e+001 2.053e-002 4.056e-004 
4.413e-004 5.149e+006 1.145e+011 1.000e+001 2.025e-002 4.057e-004 
4.414e-004 5.147e+006 1.145e+011 1.000e+001 1.938e-002 4.058e-004 
4.414e-004 5.143e+006 1.146e+011 1.000e+001 1.950e-002 4.058e-004 
4.415e-004 5.138e+006 1.147e+011 1.000e+001 2.063e-002 4.059e-004 
4.416e-004 5.132e+006 1.148e+011 1.000e+001 2.082e-002 4.060e-004 
4.416e-004 5.127e+006 1.149e+011 1.000e+001 2.014e-002 4.061e-004 
4.417e-004 5.122e+006 1.149e+011 1.000e+001 2.081e-002 4.062e-004 
4.417e-004 5.117e+006 1.150e+011 1.000e+001 2.172e-002 4.063e-004 
4.418e-004 5.113e+006 1.151e+011 1.000e+001 2.142e-002 4.064e-004 
4.419e-004 5.108e+006 1.152e+011 1.000e+001 2.122e-002 4.065e-004 
4.419e-004 5.098e+006 1.153e+011 1.000e+001 2.094e-002 4.066e-004 
4.420e-004 5.087e+006 1.154e+011 1.000e+001 2.099e-002 4.068e-004 
4.421e-004 5.075e+006 1.156e+011 1.000e+001 2.185e-002 4.069e-004 
4.421e-004 5.052e+006 1.150e+011 1.000e+001 1.586e-002 4.072e-004 
4.422e-004 5.026e+006 1.148e+011 1.000e+001 1.529e-002 4.074e-004 
4.422e-004 5.002e+006 1.146e+011 1.000e+001 1.145e-002 4.076e-004 
4.423e-004 4.974e+006 1.144e+011 1.000e+001 1.185e-002 4.079e-004 
4.424e-004 4.942e+006 1.142e+011 1.000e+001 1.201e-002 4.082e-004 
4.424e-004 4.912e+006 1.141e+011 1.000e+001 1.235e-002 4.084e-004 
4.425e-004 4.887e+006 1.139e+011 1.000e+001 1.042e-002 4.087e-004 
4.426e-004 4.869e+006 1.140e+011 1.000e+001 9.074e-003 4.089e-004 
4.426e-004 4.860e+006 1.140e+011 1.000e+001 9.438e-003 4.090e-004 
4.427e-004 4.856e+006 1.140e+011 1.000e+001 9.909e-003 4.091e-004 
4.427e-004 4.856e+006 1.141e+011 1.000e+001 9.220e-003 4.091e-004 
4.428e-004 4.857e+006 1.141e+011 1.000e+001 8.442e-003 4.092e-004 
4.429e-004 4.858e+006 1.141e+011 1.000e+001 8.511e-003 4.092e-004 
4.429e-004 4.861e+006 1.142e+011 1.000e+001 8.339e-003 4.093e-004 
4.430e-004 4.863e+006 1.142e+011 1.000e+001 8.784e-003 4.093e-004 
4.431e-004 4.866e+006 1.143e+011 1.000e+001 8.264e-003 4.094e-004 
4.431e-004 4.869e+006 1.143e+011 1.000e+001 8.146e-003 4.094e-004 
4.432e-004 4.872e+006 1.144e+011 1.000e+001 9.463e-003 4.095e-004 
4.432e-004 4.876e+006 1.144e+011 1.000e+001 1.075e-002 4.095e-004 
4.433e-004 4.880e+006 1.145e+011 1.000e+001 1.118e-002 4.095e-004 
4.434e-004 4.884e+006 1.145e+011 1.000e+001 1.063e-002 4.096e-004 
4.434e-004 4.888e+006 1.146e+011 1.000e+001 9.472e-003 4.096e-004 
4.435e-004 4.892e+006 1.146e+011 1.000e+001 1.261e-002 4.096e-004 
4.436e-004 4.893e+006 1.146e+011 1.000e+001 1.347e-002 4.097e-004 
4.436e-004 4.894e+006 1.146e+011 1.000e+001 1.671e-002 4.097e-004 
4.437e-004 4.895e+006 1.146e+011 1.000e+001 1.845e-002 4.098e-004 
4.437e-004 4.896e+006 1.147e+011 1.000e+001 1.843e-002 4.099e-004 
4.438e-004 4.898e+006 1.147e+011 1.000e+001 1.988e-002 4.099e-004 
4.439e-004 4.899e+006 1.147e+011 1.000e+001 2.064e-002 4.100e-004 
4.439e-004 4.901e+006 1.148e+011 1.000e+001 1.967e-002 4.100e-004 
4.440e-004 4.904e+006 1.148e+011 1.000e+001 2.049e-002 4.101e-004 
4.441e-004 4.907e+006 1.148e+011 1.000e+001 2.356e-002 4.101e-004 
4.441e-004 4.910e+006 1.149e+011 1.000e+001 2.182e-002 4.101e-004 
4.442e-004 4.913e+006 1.149e+011 1.000e+001 2.552e-002 4.102e-004 
4.442e-004 4.917e+006 1.149e+011 1.000e+001 2.571e-002 4.102e-004 
4.443e-004 4.920e+006 1.150e+011 1.000e+001 2.394e-002 4.103e-004 
4.444e-004 4.924e+006 1.150e+011 1.000e+001 2.616e-002 4.103e-004 
4.444e-004 4.929e+006 1.150e+011 1.000e+001 2.241e-002 4.103e-004 
4.445e-004 4.933e+006 1.151e+011 1.000e+001 2.286e-002 4.104e-004 
4.446e-004 4.937e+006 1.151e+011 1.000e+001 2.530e-002 4.104e-004 
4.446e-004 4.942e+006 1.152e+011 1.000e+001 2.363e-002 4.104e-004 
4.447e-004 4.947e+006 1.152e+011 1.000e+001 2.773e-002 4.104e-004 
4.447e-004 4.951e+006 1.152e+011 1.000e+001 2.449e-002 4.105e-004 
4.448e-004 4.956e+006 1.153e+011 1.000e+001 2.828e-002 4.105e-004 
4.449e-004 4.961e+006 1.153e+011 1.000e+001 2.469e-002 4.105e-004 
4.449e-004 4.967e+006 1.153e+011 1.000e+001 2.647e-002 4.106e-004 
4.450e-004 4.972e+006 1.154e+011 1.000e+001 3.243e-002 4.106e-004 
4.451e-004 4.977e+006 1.154e+011 1.000e+001 3.035e-002 4.106e-004 
4.451e-004 4.983e+006 1.154e+011 1.000e+001 2.783e-002 4.106e-004 
4.452e-004 4.989e+006 1.155e+011 1.000e+001 3.232e-002 4.107e-004 
4.452e-004 4.994e+006 1.155e+011 1.000e+001 3.254e-002 4.107e-004 
4.453e-004 5.000e+006 1.155e+011 1.000e+001 3.207e-002 4.107e-004 
4.454e-004 5.006e+006 1.155e+011 1.000e+001 3.291e-002 4.107e-004 
4.454e-004 5.012e+006 1.156e+011 1.000e+001 3.166e-002 4.107e-004 
4.455e-004 5.017e+006 1.156e+011 1.000e+001 3.199e-002 4.108e-004 
4.456e-004 5.024e+006 1.156e+011 1.000e+001 3.178e-002 4.108e-004 
4.456e-004 5.030e+006 1.157e+011 1.000e+001 3.518e-002 4.108e-004 
4.457e-004 5.036e+006 1.157e+011 1.000e+001 3.169e-002 4.108e-004 
4.457e-004 5.042e+006 1.157e+011 1.000e+001 2.728e-002 4.108e-004 
4.458e-004 5.048e+006 1.157e+011 1.000e+001 3.600e-002 4.109e-004 
4.459e-004 5.055e+006 1.158e+011 1.000e+001 3.560e-002 4.109e-004 
4.459e-004 5.061e+006 1.158e+011 1.000e+001 3.153e-002 4.109e-004 
4.460e-004 5.068e+006 1.158e+011 1.000e+001 3.069e-002 4.109e-004 
4.461e-004 5.074e+006 1.158e+011 1.000e+001 3.399e-002 4.109e-004 
4.461e-004 5.081e+006 1.159e+011 1.000e+001 3.546e-002 4.110e-004 
4.462e-004 5.087e+006 1.159e+011 1.000e+001 2.997e-002 4.110e-004 
4.462e-004 5.094e+006 1.159e+011 1.000e+001 3.776e-002 4.110e-004 
4.463e-004 5.101e+006 1.159e+011 1.000e+001 3.573e-002 4.110e-004 
4.464e-004 5.108e+006 1.160e+011 1.000e+001 3.632e-002 4.110e-004 
4.464e-004 5.114e+006 1.160e+011 1.000e+001 3.184e-002 4.110e-004 
4.465e-004 5.121e+006 1.160e+011 1.000e+001 3.460e-002 4.111e-004 
4.466e-004 5.128e+006 1.160e+011 1.000e+001 3.478e-002 4.111e-004 
4.466e-004 5.135e+006 1.161e+011 1.000e+001 2.971e-002 4.111e-004 
4.467e-004 5.141e+006 1.161e+011 1.000e+001 3.855e-002 4.111e-004 
4.467e-004 5.148e+006 1.161e+011 1.000e+001 3.657e-002 4.111e-004 
4.468e-004 5.155e+006 1.161e+011 1.000e+001 3.345e-002 4.111e-004 
4.469e-004 5.162e+006 1.162e+011 1.000e+001 3.448e-002 4.111e-004 
4.469e-004 5.169e+006 1.162e+011 1.000e+001 4.050e-002 4.112e-004 
4.470e-004 5.176e+006 1.162e+011 1.000e+001 3.498e-002 4.112e-004 
4.471e-004 5.183e+006 1.162e+011 1.000e+001 3.466e-002 4.112e-004 
4.471e-004 5.190e+006 1.162e+011 1.000e+001 3.482e-002 4.112e-004 
4.472e-004 5.197e+006 1.163e+011 1.000e+001 3.831e-002 4.112e-004 
4.472e-004 5.204e+006 1.163e+011 1.000e+001 3.955e-002 4.112e-004 
4.473e-004 5.211e+006 1.163e+011 1.000e+001 3.324e-002 4.112e-004 
4.474e-004 5.218e+006 1.163e+011 1.000e+001 3.875e-002 4.113e-004 
4.474e-004 5.225e+006 1.164e+011 1.000e+001 3.687e-002 4.113e-004 
4.475e-004 5.232e+006 1.164e+011 1.000e+001 3.152e-002 4.113e-004 
4.476e-004 5.239e+006 1.164e+011 1.000e+001 3.266e-002 4.113e-004 
4.476e-004 5.247e+006 1.164e+011 1.000e+001 2.777e-002 4.113e-004 
4.477e-004 5.253e+006 1.165e+011 1.000e+001 3.672e-002 4.113e-004 
4.477e-004 5.260e+006 1.165e+011 1.000e+001 3.850e-002 4.113e-004 
4.478e-004 5.267e+006 1.165e+011 1.000e+001 3.557e-002 4.114e-004 
4.479e-004 5.274e+006 1.165e+011 1.000e+001 3.835e-002 4.114e-004 
4.479e-004 5.281e+006 1.166e+011 1.000e+001 3.636e-002 4.114e-004 
4.480e-004 5.288e+006 1.166e+011 1.000e+001 3.722e-002 4.114e-004 
4.481e-004 5.295e+006 1.166e+011 1.000e+001 3.462e-002 4.114e-004 
4.481e-004 5.302e+006 1.166e+011 1.000e+001 3.941e-002 4.114e-004 
4.482e-004 5.309e+006 1.166e+011 1.000e+001 3.929e-002 4.114e-004 
4.482e-004 5.316e+006 1.167e+011 1.000e+001 3.354e-002 4.115e-004 
4.483e-004 5.323e+006 1.167e+011 1.000e+001 3.314e-002 4.115e-004 
4.484e-004 5.330e+006 1.167e+011 1.000e+001 3.500e-002 4.115e-004 
4.484e-004 5.337e+006 1.167e+011 1.000e+001 3.279e-002 4.115e-004 
4.485e-004 5.344e+006 1.168e+011 1.000e+001 3.714e-002 4.115e-004 
4.486e-004 5.351e+006 1.168e+011 1.000e+001 3.196e-002 4.115e-004 
4.486e-004 5.358e+006 1.168e+011 1.000e+001 3.888e-002 4.115e-004 
4.487e-004 5.365e+006 1.168e+011 1.000e+001 4.010e-002 4.116e-004 
4.487e-004 5.372e+006 1.169e+011 1.000e+001 3.795e-002 4.116e-004 
4.488e-004 5.379e+006 1.169e+011 1.000e+001 3.964e-002 4.116e-004 
4.489e-004 5.386e+006 1.169e+011 1.000e+001 4.019e-002 4.116e-004 
4.489e-004 5.393e+006 1.169e+011 1.000e+001 3.602e-002 4.116e-004 
4.490e-004 5.400e+006 1.169e+011 1.000e+001 3.887e-002 4.116e-004 
4.491e-004 5.407e+006 1.170e+011 1.000e+001 4.324e-002 4.116e-004 
4.491e-004 5.413e+006 1.170e+011 1.000e+001 3.965e-002 4.117e-004 
4.492e-004 5.420e+006 1.170e+011 1.000e+001 4.209e-002 4.117e-004 
4.492e-004 5.427e+006 1.170e+011 1.000e+001 4.072e-002 4.117e-004 
4.493e-004 5.433e+006 1.171e+011 1.000e+001 3.875e-002 4.117e-004 
4.494e-004 5.440e+006 1.171e+011 1.000e+001 3.765e-002 4.117e-004 
4.494e-004 5.447e+006 1.171e+011 1.000e+001 4.387e-002 4.117e-004 
4.495e-004 5.454e+006 1.171e+011 1.000e+001 4.170e-002 4.118e-004 
4.496e-004 5.460e+006 1.172e+011 1.000e+001 4.242e-002 4.118e-004 
4.496e-004 5.467e+006 1.172e+011 1.000e+001 3.958e-002 4.118e-004 
4.497e-004 5.474e+006 1.172e+011 1.000e+001 3.708e-002 4.118e-004 
4.497e-004 5.481e+006 1.173e+011 1.000e+001 3.797e-002 4.118e-004 
4.498e-004 5.487e+006 1.173e+011 1.000e+001 3.824e-002 4.118e-004 
4.499e-004 5.494e+006 1.173e+011 1.000e+001 3.835e-002 4.118e-004 
4.499e-004 5.501e+006 1.173e+011 1.000e+001 3.721e-002 4.119e-004 
4.500e-004 5.508e+006 1.174e+011 1.000e+001 4.705e-002 4.119e-004 
4.501e-004 5.515e+006 1.174e+011 1.000e+001 4.452e-002 4.119e-004 
4.501e-004 5.522e+006 1.174e+011 1.000e+001 3.938e-002 4.119e-004 
4.502e-004 5.529e+006 1.174e+011 1.000e+001 3.606e-002 4.119e-004 
4.502e-004 5.535e+006 1.174e+011 1.000e+001 4.080e-002 4.119e-004 
4.503e-004 5.542e+006 1.175e+011 1.000e+001 4.064e-002 4.120e-004 
4.504e-004 5.549e+006 1.175e+011 1.000e+001 4.484e-002 4.120e-004 
4.504e-004 5.556e+006 1.175e+011 1.000e+001 3.811e-002 4.120e-004 
4.505e-004 5.563e+006 1.176e+011 1.000e+001 4.228e-002 4.120e-004 
4.506e-004 5.569e+006 1.176e+011 1.000e+001 4.232e-002 4.120e-004 
4.506e-004 5.576e+006 1.176e+011 1.000e+001 3.923e-002 4.120e-004 
4.507e-004 5.583e+006 1.176e+011 1.000e+001 4.126e-002 4.120e-004 
4.507e-004 5.589e+006 1.177e+011 1.000e+001 3.942e-002 4.121e-004 
4.508e-004 5.596e+006 1.177e+011 1.000e+001 4.153e-002 4.121e-004 
4.509e-004 5.603e+006 1.177e+011 1.000e+001 4.237e-002 4.121e-004 
4.509e-004 5.610e+006 1.177e+011 1.000e+001 4.077e-002 4.121e-004 
4.510e-004 5.616e+006 1.178e+011 1.000e+001 3.551e-002 4.121e-004 
4.511e-004 5.623e+006 1.178e+011 1.000e+001 4.249e-002 4.121e-004 
4.511e-004 5.630e+006 1.178e+011 1.000e+001 3.860e-002 4.122e-004 
4.512e-004 5.637e+006 1.178e+011 1.000e+001 4.247e-002 4.122e-004 
4.512e-004 5.644e+006 1.179e+011 1.000e+001 4.202e-002 4.122e-004 
4.513e-004 5.651e+006 1.179e+011 1.000e+001 4.532e-002 4.122e-004 
4.514e-004 5.657e+006 1.179e+011 1.000e+001 3.875e-002 4.122e-004 
4.514e-004 5.664e+006 1.179e+011 1.000e+001 4.011e-002 4.122e-004 
4.515e-004 5.671e+006 1.180e+011 1.000e+001 3.930e-002 4.122e-004 
4.516e-004 5.678e+006 1.180e+011 1.000e+001 3.764e-002 4.123e-004 
4.516e-004 5.684e+006 1.180e+011 1.000e+001 4.038e-002 4.123e-004 
4.517e-004 5.691e+006 1.180e+011 1.000e+001 4.195e-002 4.123e-004 
4.517e-004 5.693e+006 1.174e+011 1.000e+001 4.362e-002 4.123e-004 
4.518e-004 5.688e+006 1.170e+011 1.000e+001 4.172e-002 4.124e-004 
4.519e-004 5.686e+006 1.169e+011 1.000e+001 4.625e-002 4.125e-004 
4.519e-004 5.672e+006 1.168e+011 1.000e+001 4.865e-002 4.127e-004 
4.520e-004 5.660e+006 1.167e+011 1.000e+001 4.645e-002 4.128e-004 
4.521e-004 5.649e+006 1.166e+011 1.000e+001 4.279e-002 4.130e-004 
4.521e-004 5.638e+006 1.166e+011 1.000e+001 4.069e-002 4.131e-004 
4.522e-004 5.627e+006 1.166e+011 1.000e+001 4.339e-002 4.132e-004 
4.522e-004 5.616e+006 1.166e+011 1.000e+001 4.174e-002 4.134e-004 
4.523e-004 5.605e+006 1.165e+011 1.000e+001 3.466e-002 4.135e-004 
4.524e-004 5.594e+006 1.165e+011 1.000e+001 3.637e-002 4.137e-004 
4.524e-004 5.583e+006 1.165e+011 1.000e+001 3.846e-002 4.138e-004 
4.525e-004 5.571e+006 1.165e+011 1.000e+001 3.797e-002 4.139e-004 
4.526e-004 5.560e+006 1.165e+011 1.000e+001 2.782e-002 4.141e-004 
4.526e-004 5.547e+006 1.165e+011 1.000e+001 3.420e-002 4.142e-004 
4.527e-004 5.534e+006 1.164e+011 1.000e+001 3.372e-002 4.144e-004 
4.527e-004 5.520e+006 1.164e+011 1.000e+001 2.933e-002 4.145e-004 
4.528e-004 5.505e+006 1.164e+011 1.000e+001 2.517e-002 4.147e-004 
4.529e-004 5.489e+006 1.164e+011 1.000e+001 2.973e-002 4.149e-004 
4.529e-004 5.475e+006 1.163e+011 1.000e+001 2.472e-002 4.150e-004 
4.530e-004 5.463e+006 1.163e+011 1.000e+001 2.490e-002 4.152e-004 
4.531e-004 5.450e+006 1.163e+011 1.000e+001 2.279e-002 4.153e-004 
4.531e-004 5.435e+006 1.163e+011 1.000e+001 1.979e-002 4.155e-004 
4.532e-004 5.421e+006 1.162e+011 1.000e+001 1.991e-002 4.157e-004 
4.532e-004 5.410e+006 1.161e+011 1.000e+001 1.763e-002 4.158e-004 
4.533e-004 5.401e+006 1.160e+011 1.000e+001 1.490e-002 4.159e-004 
4.534e-004 5.393e+006 1.159e+011 1.000e+001 1.262e-002 4.160e-004 
4.534e-004 5.385e+006 1.158e+011 1.000e+001 1.283e-002 4.162e-004 
4.535e-004 5.380e+006 1.157e+011 1.000e+001 1.108e-002 4.163e-004 
4.536e-004 5.375e+006 1.156e+011 1.000e+001 1.090e-002 4.164e-004 
4.536e-004 5.371e+006 1.156e+011 1.000e+001 9.881e-003 4.164e-004 
4.537e-004 5.369e+006 1.155e+011 1.000e+001 9.475e-003 4.165e-004 
4.537e-004 5.367e+006 1.154e+011 1.000e+001 9.792e-003 4.166e-004 
4.538e-004 5.365e+006 1.153e+011 1.000e+001 1.061e-002 4.167e-004 
4.539e-004 5.363e+006 1.153e+011 1.000e+001 9.586e-003 4.168e-004 
4.539e-004 5.362e+006 1.152e+011 1.000e+001 9.715e-003 4.168e-004 
4.540e-004 5.361e+006 1.151e+011 1.000e+001 9.706e-003 4.169e-004 
4.541e-004 5.359e+006 1.150e+011 1.000e+001 9.894e-003 4.170e-004 
4.541e-004 5.358e+006 1.149e+011 1.000e+001 9.079e-003 4.170e-004 
4.542e-004 5.357e+006 1.148e+011 1.000e+001 9.874e-003 4.171e-004 
4.542e-004 5.356e+006 1.147e+011 1.000e+001 9.033e-003 4.172e-004 
4.543e-004 5.355e+006 1.146e+011 1.000e+001 1.003e-002 4.172e-004 
4.544e-004 5.349e+006 1.145e+011 1.000e+001 1.037e-002 4.173e-004 
4.544e-004 5.335e+006 1.144e+011 1.000e+001 1.132e-002 4.175e-004 
4.545e-004 5.320e+006 1.144e+011 1.000e+001 9.690e-003 4.177e-004 
4.546e-004 5.308e+006 1.143e+011 1.000e+001 1.011e-002 4.178e-004 
4.546e-004 5.296e+006 1.143e+011 1.000e+001 9.042e-003 4.180e-004 
4.547e-004 5.286e+006 1.143e+011 1.000e+001 9.444e-003 4.181e-004 
4.547e-004 5.278e+006 1.143e+011 1.000e+001 8.680e-003 4.182e-004 
4.548e-004 5.269e+006 1.144e+011 1.000e+001 8.728e-003 4.183e-004 
4.549e-004 5.261e+006 1.144e+011 1.000e+001 9.644e-003 4.185e-004 
4.549e-004 5.254e+006 1.144e+011 1.000e+001 9.016e-003 4.186e-004 
4.550e-004 5.247e+006 1.144e+011 1.000e+001 9.201e-003 4.187e-004 
4.551e-004 5.240e+006 1.145e+011 1.000e+001 9.282e-003 4.188e-004 
4.551e-004 5.233e+006 1.145e+011 1.000e+001 8.930e-003 4.189e-004 
4.552e-004 5.226e+006 1.146e+011 1.000e+001 8.415e-003 4.190e-004 
4.552e-004 5.220e+006 1.146e+011 1.000e+001 9.278e-003 4.191e-004 
4.553e-004 5.214e+006 1.147e+011 1.000e+001 9.139e-003 4.192e-004 
4.554e-004 5.212e+006 1.147e+011 1.000e+001 1.002e-002 4.193e-004 
4.554e-004 5.211e+006 1.147e+011 1.000e+001 9.405e-003 4.194e-004 
4.555e-004 5.211e+006 1.147e+011 1.000e+001 8.970e-003 4.194e-004 
4.556e-004 5.212e+006 1.147e+011 1.000e+001 9.156e-003 4.195e-004 
4.556e-004 5.213e+006 1.147e+011 1.000e+001 8.355e-003 4.195e-004 
4.557e-004 5.214e+006 1.147e+011 1.000e+001 9.614e-003 4.196e-004 
4.557e-004 5.215e+006 1.148e+011 1.000e+001 9.748e-003 4.197e-004 
4.558e-004 5.216e+006 1.148e+011 1.000e+001 8.376e-003 4.197e-004 
4.559e-004 5.218e+006 1.149e+011 1.000e+001 9.702e-003 4.198e-004 
4.559e-004 5.220e+006 1.149e+011 1.000e+001 9.479e-003 4.198e-004 
4.560e-004 5.222e+006 1.150e+011 1.000e+001 1.067e-002 4.199e-004 
4.561e-004 5.220e+006 1.147e+011 1.000e+001 1.624e-002 4.199e-004 
4.561e-004 5.214e+006 1.145e+011 1.000e+001 1.662e-002 4.200e-004 
4.562e-004 5.203e+006 1.143e+011 1.000e+001 1.446e-002 4.202e-004 
4.562e-004 5.192e+006 1.142e+011 1.000e+001 1.529e-002 4.203e-004 
4.563e-004 5.183e+006 1.137e+011 1.000e+001 1.023e-002 4.204e-004 
4.564e-004 5.172e+006 1.137e+011 1.000e+001 1.022e-002 4.206e-004 
4.564e-004 5.160e+006 1.138e+011 1.000e+001 1.077e-002 4.207e-004 
4.565e-004 5.148e+006 1.139e+011 1.000e+001 9.716e-003 4.209e-004 
4.566e-004 5.135e+006 1.140e+011 1.000e+001 1.028e-002 4.210e-004 
4.566e-004 5.122e+006 1.141e+011 1.000e+001 9.167e-003 4.212e-004 
4.567e-004 5.110e+006 1.142e+011 1.000e+001 1.043e-002 4.213e-004 
4.567e-004 5.095e+006 1.143e+011 1.000e+001 1.002e-002 4.215e-004 
4.568e-004 5.080e+006 1.144e+011 1.000e+001 1.084e-002 4.216e-004 
4.569e-004 5.066e+006 1.145e+011 1.000e+001 9.858e-003 4.218e-004 
4.569e-004 5.051e+006 1.147e+011 1.000e+001 1.081e-002 4.220e-004 
4.570e-004 5.036e+006 1.147e+011 1.000e+001 1.047e-002 4.221e-004 
4.571e-004 5.025e+006 1.148e+011 1.000e+001 9.308e-003 4.223e-004 
4.571e-004 5.017e+006 1.149e+011 1.000e+001 9.774e-003 4.224e-004 
4.572e-004 5.010e+006 1.150e+011 1.000e+001 9.488e-003 4.225e-004 
4.572e-004 5.003e+006 1.151e+011 1.000e+001 9.982e-003 4.226e-004 
4.573e-004 5.002e+006 1.152e+011 1.000e+001 1.058e-002 4.227e-004 
4.574e-004 5.003e+006 1.153e+011 1.000e+001 9.893e-003 4.227e-004 
4.574e-004 5.005e+006 1.154e+011 1.000e+001 1.197e-002 4.228e-004 
4.575e-004 5.008e+006 1.154e+011 1.000e+001 1.352e-002 4.228e-004 
4.576e-004 5.002e+006 1.147e+011 1.000e+001 1.100e-002 4.229e-004 
4.576e-004 4.990e+006 1.144e+011 1.000e+001 9.805e-003 4.231e-004 
4.577e-004 4.979e+006 1.143e+011 1.000e+001 9.721e-003 4.232e-004 
4.577e-004 4.973e+006 1.143e+011 1.000e+001 9.602e-003 4.233e-004 
4.578e-004 4.971e+006 1.143e+011 1.000e+001 9.458e-003 4.234e-004 
4.579e-004 4.970e+006 1.144e+011 1.000e+001 1.027e-002 4.235e-004 
4.579e-004 4.971e+006 1.144e+011 1.000e+001 1.034e-002 4.235e-004 
4.580e-004 4.972e+006 1.145e+011 1.000e+001 1.031e-002 4.236e-004 
4.581e-004 4.974e+006 1.146e+011 1.000e+001 1.091e-002 4.236e-004 
4.581e-004 4.976e+006 1.146e+011 1.000e+001 9.933e-003 4.237e-004 
4.582e-004 4.978e+006 1.146e+011 1.000e+001 9.846e-003 4.237e-004 
4.582e-004 4.981e+006 1.146e+011 1.000e+001 1.044e-002 4.238e-004 
4.583e-004 4.981e+006 1.146e+011 1.000e+001 1.305e-002 4.238e-004 
4.584e-004 4.981e+006 1.146e+011 1.000e+001 1.352e-002 4.239e-004 
4.584e-004 4.981e+006 1.147e+011 1.000e+001 1.480e-002 4.240e-004 
4.585e-004 4.981e+006 1.147e+011 1.000e+001 1.715e-002 4.240e-004 
4.586e-004 4.982e+006 1.148e+011 1.000e+001 1.919e-002 4.241e-004 
4.586e-004 4.983e+006 1.148e+011 1.000e+001 1.960e-002 4.241e-004 
4.587e-004 4.984e+006 1.148e+011 1.000e+001 2.194e-002 4.242e-004 
4.587e-004 4.986e+006 1.149e+011 1.000e+001 2.217e-002 4.242e-004 
4.588e-004 4.988e+006 1.149e+011 1.000e+001 2.330e-002 4.243e-004 
4.589e-004 4.990e+006 1.150e+011 1.000e+001 2.590e-002 4.243e-004 
4.589e-004 4.992e+006 1.150e+011 1.000e+001 2.041e-002 4.244e-004 
4.590e-004 4.995e+006 1.150e+011 1.000e+001 2.528e-002 4.244e-004 
4.591e-004 4.998e+006 1.151e+011 1.000e+001 2.785e-002 4.245e-004 
4.591e-004 5.002e+006 1.151e+011 1.000e+001 2.179e-002 4.245e-004 
4.592e-004 5.005e+006 1.152e+011 1.000e+001 2.807e-002 4.245e-004 
4.592e-004 5.009e+006 1.152e+011 1.000e+001 2.914e-002 4.246e-004 
4.593e-004 5.012e+006 1.153e+011 1.000e+001 3.285e-002 4.246e-004 
4.594e-004 5.016e+006 1.153e+011 1.000e+001 3.361e-002 4.247e-004 
4.594e-004 5.020e+006 1.154e+011 1.000e+001 3.125e-002 4.247e-004 
4.595e-004 5.024e+006 1.154e+011 1.000e+001 3.401e-002 4.247e-004 
4.596e-004 5.028e+006 1.154e+011 1.000e+001 2.974e-002 4.248e-004 
4.596e-004 5.032e+006 1.155e+011 1.000e+001 3.424e-002 4.248e-004 
4.597e-004 5.037e+006 1.155e+011 1.000e+001 3.448e-002 4.248e-004 
4.597e-004 5.042e+006 1.155e+011 1.000e+001 3.140e-002 4.248e-004 
4.598e-004 5.047e+006 1.156e+011 1.000e+001 3.110e-002 4.249e-004 
4.599e-004 5.052e+006 1.156e+011 1.000e+001 3.341e-002 4.249e-004 
4.599e-004 5.057e+006 1.156e+011 1.000e+001 3.424e-002 4.249e-004 
4.600e-004 5.062e+006 1.157e+011 1.000e+001 3.481e-002 4.250e-004 
4.601e-004 5.068e+006 1.157e+011 1.000e+001 3.522e-002 4.250e-004 
4.601e-004 5.073e+006 1.157e+011 1.000e+001 3.328e-002 4.250e-004 
4.602e-004 5.079e+006 1.158e+011 1.000e+001 3.653e-002 4.250e-004 
4.602e-004 5.084e+006 1.158e+011 1.000e+001 3.211e-002 4.251e-004 
4.603e-004 5.090e+006 1.158e+011 1.000e+001 3.236e-002 4.251e-004 
4.604e-004 5.095e+006 1.159e+011 1.000e+001 3.002e-002 4.251e-004 
4.604e-004 5.101e+006 1.159e+011 1.000e+001 3.813e-002 4.251e-004 
4.605e-004 5.107e+006 1.159e+011 1.000e+001 3.353e-002 4.251e-004 
4.606e-004 5.113e+006 1.160e+011 1.000e+001 3.894e-002 4.252e-004 
4.606e-004 5.119e+006 1.160e+011 1.000e+001 3.418e-002 4.252e-004 
4.607e-004 5.125e+006 1.160e+011 1.000e+001 3.953e-002 4.252e-004 
4.607e-004 5.131e+006 1.161e+011 1.000e+001 3.513e-002 4.252e-004 
4.608e-004 5.138e+006 1.161e+011 1.000e+001 4.292e-002 4.252e-004 
4.609e-004 5.144e+006 1.161e+011 1.000e+001 3.321e-002 4.253e-004 
4.609e-004 5.151e+006 1.161e+011 1.000e+001 3.436e-002 4.253e-004 
4.610e-004 5.157e+006 1.162e+011 1.000e+001 3.970e-002 4.253e-004 
4.611e-004 5.163e+006 1.162e+011 1.000e+001 3.851e-002 4.253e-004 
4.611e-004 5.170e+006 1.162e+011 1.000e+001 3.885e-002 4.253e-004 
4.612e-004 5.177e+006 1.162e+011 1.000e+001 3.417e-002 4.254e-004 
4.612e-004 5.183e+006 1.163e+011 1.000e+001 3.720e-002 4.254e-004 
4.613e-004 5.190e+006 1.163e+011 1.000e+001 3.452e-002 4.254e-004 
4.614e-004 5.196e+006 1.163e+011 1.000e+001 3.393e-002 4.254e-004 
4.614e-004 5.203e+006 1.163e+011 1.000e+001 3.777e-002 4.254e-004 
4.615e-004 5.210e+006 1.164e+011 1.000e+001 4.105e-002 4.254e-004 
4.616e-004 5.216e+006 1.164e+011 1.000e+001 3.912e-002 4.255e-004 
4.616e-004 5.223e+006 1.164e+011 1.000e+001 4.109e-002 4.255e-004 
4.617e-004 5.230e+006 1.164e+011 1.000e+001 3.417e-002 4.255e-004 
4.617e-004 5.237e+006 1.165e+011 1.000e+001 4.010e-002 4.255e-004 
4.618e-004 5.244e+006 1.165e+011 1.000e+001 3.444e-002 4.255e-004 
4.619e-004 5.250e+006 1.165e+011 1.000e+001 3.287e-002 4.255e-004 
4.619e-004 5.256e+006 1.165e+011 1.000e+001 4.400e-002 4.256e-004 
4.620e-004 5.263e+006 1.166e+011 1.000e+001 3.281e-002 4.256e-004 
4.621e-004 5.269e+006 1.166e+011 1.000e+001 3.499e-002 4.256e-004 
4.621e-004 5.275e+006 1.166e+011 1.000e+001 3.842e-002 4.256e-004 
4.622e-004 5.282e+006 1.167e+011 1.000e+001 3.846e-002 4.256e-004 
4.622e-004 5.288e+006 1.167e+011 1.000e+001 3.488e-002 4.256e-004 
4.623e-004 5.295e+006 1.167e+011 1.000e+001 2.973e-002 4.257e-004 
4.624e-004 5.302e+006 1.167e+011 1.000e+001 3.686e-002 4.257e-004 
4.624e-004 5.308e+006 1.168e+011 1.000e+001 3.957e-002 4.257e-004 
4.625e-004 5.315e+006 1.168e+011 1.000e+001 4.005e-002 4.257e-004 
4.626e-004 5.317e+006 1.160e+011 1.000e+001 1.882e-002 4.258e-004 
4.626e-004 5.315e+006 1.154e+011 1.000e+001 1.300e-002 4.258e-004 
4.627e-004 5.316e+006 1.151e+011 1.000e+001 9.094e-003 4.259e-004 
4.627e-004 5.316e+006 1.152e+011 1.000e+001 8.449e-003 4.260e-004 
4.628e-004 5.316e+006 1.152e+011 1.000e+001 8.520e-003 4.260e-004 
4.629e-004 5.318e+006 1.152e+011 1.000e+001 8.242e-003 4.261e-004 
4.629e-004 5.319e+006 1.153e+011 1.000e+001 8.658e-003 4.261e-004 
4.630e-004 5.321e+006 1.153e+011 1.000e+001 9.103e-003 4.262e-004 
4.631e-004 5.324e+006 1.153e+011 1.000e+001 9.224e-003 4.262e-004 
4.631e-004 5.326e+006 1.154e+011 1.000e+001 8.240e-003 4.263e-004 
4.632e-004 5.329e+006 1.154e+011 1.000e+001 8.903e-003 4.263e-004 
4.632e-004 5.332e+006 1.155e+011 1.000e+001 8.200e-003 4.263e-004 
4.633e-004 5.335e+006 1.155e+011 1.000e+001 7.627e-003 4.264e-004 
4.634e-004 5.339e+006 1.156e+011 1.000e+001 7.835e-003 4.264e-004 
4.634e-004 5.342e+006 1.156e+011 1.000e+001 8.744e-003 4.265e-004 
4.635e-004 5.346e+006 1.157e+011 1.000e+001 7.891e-003 4.265e-004 
4.636e-004 5.350e+006 1.157e+011 1.000e+001 7.337e-003 4.265e-004 
4.636e-004 5.353e+006 1.158e+011 1.000e+001 8.033e-003 4.266e-004 
4.637e-004 5.357e+006 1.158e+011 1.000e+001 7.888e-003 4.266e-004 
4.637e-004 5.361e+006 1.158e+011 1.000e+001 7.290e-003 4.266e-004 
4.638e-004 5.366e+006 1.159e+011 1.000e+001 8.319e-003 4.267e-004 
4.639e-004 5.370e+006 1.159e+011 1.000e+001 8.088e-003 4.267e-004 
4.639e-004 5.373e+006 1.157e+011 1.000e+001 9.273e-003 4.267e-004 
4.640e-004 5.363e+006 1.150e+011 1.000e+001 9.893e-003 4.269e-004 
4.641e-004 5.353e+006 1.148e+011 1.000e+001 1.066e-002 4.270e-004 
4.641e-004 5.338e+006 1.147e+011 1.000e+001 9.749e-003 4.272e-004 
4.642e-004 5.325e+006 1.147e+011 1.000e+001 9.405e-003 4.273e-004 
4.642e-004 5.313e+006 1.147e+011 1.000e+001 9.711e-003 4.275e-004 
4.643e-004 5.301e+006 1.147e+011 1.000e+001 1.034e-002 4.276e-004 
4.644e-004 5.289e+006 1.147e+011 1.000e+001 9.641e-003 4.278e-004 
4.644e-004 5.277e+006 1.148e+011 1.000e+001 9.547e-003 4.279e-004 
4.645e-004 5.266e+006 1.148e+011 1.000e+001 9.328e-003 4.280e-004 
4.646e-004 5.255e+006 1.148e+011 1.000e+001 1.016e-002 4.282e-004 
4.646e-004 5.244e+006 1.148e+011 1.000e+001 9.402e-003 4.283e-004 
4.647e-004 5.234e+006 1.148e+011 1.000e+001 9.938e-003 4.285e-004 
4.647e-004 5.225e+006 1.148e+011 1.000e+001 1.050e-002 4.286e-004 
4.648e-004 5.217e+006 1.148e+011 1.000e+001 1.114e-002 4.287e-004 
4.649e-004 5.211e+006 1.148e+011 1.000e+001 1.056e-002 4.288e-004 
4.649e-004 5.206e+006 1.148e+011 1.000e+001 1.024e-002 4.289e-004 
4.650e-004 5.202e+006 1.148e+011 1.000e+001 9.821e-003 4.290e-004 
4.651e-004 5.198e+006 1.148e+011 1.000e+001 9.731e-003 4.291e-004 
4.651e-004 5.194e+006 1.147e+011 1.000e+001 8.896e-003 4.292e-004 
4.652e-004 5.191e+006 1.147e+011 1.000e+001 9.992e-003 4.293e-004 
4.652e-004 5.187e+006 1.146e+011 1.000e+001 9.301e-003 4.293e-004 
4.653e-004 5.187e+006 1.146e+011 1.000e+001 9.763e-003 4.294e-004 
4.654e-004 5.186e+006 1.146e+011 1.000e+001 9.811e-003 4.295e-004 
4.654e-004 5.185e+006 1.145e+011 1.000e+001 1.023e-002 4.295e-004 
4.655e-004 5.184e+006 1.145e+011 1.000e+001 9.591e-003 4.296e-004 
4.656e-004 5.183e+006 1.144e+011 1.000e+001 9.809e-003 4.297e-004 
4.656e-004 5.181e+006 1.144e+011 1.000e+001 9.473e-003 4.298e-004 
4.657e-004 5.180e+006 1.143e+011 1.000e+001 9.559e-003 4.298e-004 
4.657e-004 5.178e+006 1.143e+011 1.000e+001 9.873e-003 4.299e-004 
4.658e-004 5.176e+006 1.142e+011 1.000e+001 1.103e-002 4.300e-004 
4.659e-004 5.174e+006 1.142e+011 1.000e+001 1.056e-002 4.301e-004 
4.659e-004 5.172e+006 1.141e+011 1.000e+001 1.053e-002 4.301e-004 
4.660e-004 5.171e+006 1.141e+011 1.000e+001 1.012e-002 4.302e-004 
4.661e-004 5.170e+006 1.140e+011 1.000e+001 9.326e-003 4.303e-004 
4.661e-004 5.169e+006 1.140e+011 1.000e+001 9.789e-003 4.303e-004 
4.662e-004 5.168e+006 1.139e+011 1.000e+001 9.901e-003 4.304e-004 
4.662e-004 5.167e+006 1.139e+011 1.000e+001 1.040e-002 4.305e-004 
4.663e-004 5.166e+006 1.138e+011 1.000e+001 1.039e-002 4.306e-004 
4.664e-004 5.165e+006 1.138e+011 1.000e+001 9.809e-003 4.306e-004 
4.664e-004 5.163e+006 1.137e+011 1.000e+001 9.533e-003 4.307e-004 
4.666e-004 5.159e+006 1.136e+011 1.000e+001 1.132e-002 4.309e-004 
4.668e-004 5.123e+006 1.136e+011 1.000e+001 1.552e-002 4.313e-004 
4.670e-004 5.092e+006 1.131e+011 1.000e+001 9.497e-003 4.317e-004 
4.672e-004 5.078e+006 1.132e+011 1.000e+001 9.642e-003 4.320e-004 
4.674e-004 5.064e+006 1.133e+011 1.000e+001 1.141e-002 4.323e-004 
4.676e-004 5.049e+006 1.135e+011 1.000e+001 1.286e-002 4.326e-004 
4.678e-004 5.033e+006 1.137e+011 1.000e+001 1.704e-002 4.330e-004 
4.680e-004 5.015e+006 1.140e+011 1.000e+001 1.617e-002 4.333e-004 
4.682e-004 5.000e+006 1.142e+011 1.000e+001 1.888e-002 4.336e-004 
4.684e-004 4.996e+006 1.144e+011 1.000e+001 1.952e-002 4.338e-004 
4.686e-004 4.991e+006 1.145e+011 1.000e+001 2.053e-002 4.341e-004 
4.688e-004 4.977e+006 1.148e+011 1.000e+001 2.371e-002 4.343e-004 
4.690e-004 4.965e+006 1.151e+011 1.000e+001 1.974e-002 4.346e-004 
4.692e-004 4.937e+006 1.154e+011 1.000e+001 2.164e-002 4.350e-004 
4.694e-004 4.869e+006 1.146e+011 1.000e+001 1.166e-002 4.357e-004 
4.696e-004 4.780e+006 1.140e+011 1.000e+001 1.308e-002 4.365e-004 
4.698e-004 4.722e+006 1.139e+011 1.000e+001 1.179e-002 4.371e-004 
4.700e-004 4.718e+006 1.140e+011 1.000e+001 1.084e-002 4.374e-004 
4.702e-004 4.726e+006 1.141e+011 1.000e+001 1.194e-002 4.375e-004 
4.704e-004 4.726e+006 1.142e+011 1.000e+001 1.532e-002 4.377e-004 
4.706e-004 4.728e+006 1.143e+011 1.000e+001 1.630e-002 4.379e-004 
4.708e-004 4.734e+006 1.145e+011 1.000e+001 1.608e-002 4.381e-004 
4.710e-004 4.743e+006 1.146e+011 1.000e+001 1.989e-002 4.382e-004 
4.712e-004 4.755e+006 1.147e+011 1.000e+001 1.822e-002 4.383e-004 
4.714e-004 4.770e+006 1.148e+011 1.000e+001 2.591e-002 4.384e-004 
4.716e-004 4.787e+006 1.149e+011 1.000e+001 2.240e-002 4.385e-004 
4.718e-004 4.804e+006 1.150e+011 1.000e+001 1.796e-002 4.386e-004 
4.720e-004 4.823e+006 1.151e+011 1.000e+001 2.311e-002 4.387e-004 
4.722e-004 4.842e+006 1.152e+011 1.000e+001 2.497e-002 4.387e-004 
4.724e-004 4.862e+006 1.153e+011 1.000e+001 2.528e-002 4.388e-004 
4.726e-004 4.882e+006 1.154e+011 1.000e+001 2.307e-002 4.389e-004 
4.728e-004 4.903e+006 1.154e+011 1.000e+001 2.372e-002 4.389e-004 
4.730e-004 4.924e+006 1.155e+011 1.000e+001 3.073e-002 4.390e-004 
4.732e-004 4.947e+006 1.156e+011 1.000e+001 2.771e-002 4.390e-004 
4.735e-004 4.969e+006 1.156e+011 1.000e+001 2.269e-002 4.391e-004 
4.737e-004 4.991e+006 1.157e+011 1.000e+001 2.463e-002 4.391e-004 
4.739e-004 5.013e+006 1.158e+011 1.000e+001 3.310e-002 4.392e-004 
4.741e-004 5.036e+006 1.159e+011 1.000e+001 2.466e-002 4.392e-004 
4.743e-004 5.058e+006 1.159e+011 1.000e+001 2.616e-002 4.393e-004 
4.745e-004 5.081e+006 1.160e+011 1.000e+001 2.311e-002 4.393e-004 
4.747e-004 5.104e+006 1.161e+011 1.000e+001 2.259e-002 4.393e-004 
4.749e-004 5.127e+006 1.161e+011 1.000e+001 2.765e-002 4.394e-004 
4.751e-004 5.150e+006 1.162e+011 1.000e+001 3.081e-002 4.394e-004 
4.753e-004 5.173e+006 1.163e+011 1.000e+001 3.294e-002 4.395e-004 
4.755e-004 5.196e+006 1.163e+011 1.000e+001 2.486e-002 4.395e-004 
4.757e-004 5.219e+006 1.164e+011 1.000e+001 2.433e-002 4.396e-004 
4.759e-004 5.241e+006 1.165e+011 1.000e+001 2.826e-002 4.396e-004 
4.761e-004 5.263e+006 1.165e+011 1.000e+001 2.514e-002 4.397e-004 
4.763e-004 5.285e+006 1.166e+011 1.000e+001 3.031e-002 4.397e-004 
4.765e-004 5.307e+006 1.167e+011 1.000e+001 2.394e-002 4.398e-004 
4.767e-004 5.329e+006 1.167e+011 1.000e+001 3.220e-002 4.398e-004 
4.769e-004 5.351e+006 1.168e+011 1.000e+001 2.355e-002 4.399e-004 
4.771e-004 5.373e+006 1.169e+011 1.000e+001 2.928e-002 4.399e-004 
4.773e-004 5.395e+006 1.170e+011 1.000e+001 3.001e-002 4.400e-004 
4.775e-004 5.416e+006 1.171e+011 1.000e+001 2.653e-002 4.400e-004 
4.777e-004 5.438e+006 1.171e+011 1.000e+001 2.964e-002 4.401e-004 
4.779e-004 5.461e+006 1.172e+011 1.000e+001 3.224e-002 4.401e-004 
4.781e-004 5.482e+006 1.173e+011 1.000e+001 3.384e-002 4.402e-004 
4.783e-004 5.503e+006 1.174e+011 1.000e+001 3.070e-002 4.402e-004 
4.785e-004 5.524e+006 1.175e+011 1.000e+001 3.362e-002 4.403e-004 
4.787e-004 5.545e+006 1.176e+011 1.000e+001 2.658e-002 4.403e-004 
4.789e-004 5.566e+006 1.176e+011 1.000e+001 2.866e-002 4.404e-004 
4.791e-004 5.573e+006 1.166e+011 1.000e+001 3.462e-002 4.406e-004 
4.793e-004 5.535e+006 1.162e+011 1.000e+001 3.051e-002 4.410e-004 
4.795e-004 5.494e+006 1.161e+011 1.000e+001 3.066e-002 4.415e-004 
4.797e-004 5.452e+006 1.159e+011 1.000e+001 2.193e-002 4.420e-004 
4.799e-004 5.403e+006 1.158e+011 1.000e+001 2.155e-002 4.425e-004 
4.801e-004 5.349e+006 1.157e+011 1.000e+001 1.657e-002 4.431e-004 
4.803e-004 5.290e+006 1.157e+011 1.000e+001 1.372e-002 4.437e-004 
4.805e-004 5.246e+006 1.155e+011 1.000e+001 1.132e-002 4.442e-004 
4.807e-004 5.225e+006 1.153e+011 1.000e+001 1.210e-002 4.446e-004 
4.809e-004 5.214e+006 1.151e+011 1.000e+001 9.991e-003 4.449e-004 
4.811e-004 5.207e+006 1.149e+011 1.000e+001 1.239e-002 4.451e-004 
4.813e-004 5.202e+006 1.146e+011 1.000e+001 1.211e-002 4.453e-004 
4.816e-004 5.174e+006 1.143e+011 1.000e+001 1.109e-002 4.457e-004 
4.818e-004 5.120e+006 1.142e+011 1.000e+001 1.157e-002 4.463e-004 
4.820e-004 5.066e+006 1.141e+011 1.000e+001 1.105e-002 4.469e-004 
4.822e-004 5.003e+006 1.140e+011 1.000e+001 1.123e-002 4.475e-004 
4.824e-004 4.967e+006 1.139e+011 1.000e+001 1.182e-002 4.480e-004 
4.826e-004 4.944e+006 1.138e+011 1.000e+001 1.245e-002 4.483e-004 
4.828e-004 4.889e+006 1.137e+011 1.000e+001 1.268e-002 4.489e-004 
4.830e-004 4.803e+006 1.137e+011 1.000e+001 1.287e-002 4.497e-004 
4.832e-004 4.708e+006 1.137e+011 1.000e+001 1.417e-002 4.506e-004 
4.834e-004 4.655e+006 1.139e+011 1.000e+001 1.154e-002 4.512e-004 
4.836e-004 4.640e+006 1.139e+011 1.000e+001 1.142e-002 4.515e-004 
4.838e-004 4.645e+006 1.139e+011 1.000e+001 1.064e-002 4.516e-004 
4.840e-004 4.650e+006 1.140e+011 1.000e+001 1.172e-002 4.518e-004 
4.842e-004 4.654e+006 1.142e+011 1.000e+001 1.555e-002 4.520e-004 
4.844e-004 4.662e+006 1.143e+011 1.000e+001 1.671e-002 4.521e-004 
4.846e-004 4.672e+006 1.145e+011 1.000e+001 1.763e-002 4.522e-004 
4.848e-004 4.686e+006 1.146e+011 1.000e+001 1.938e-002 4.524e-004 
4.850e-004 4.702e+006 1.147e+011 1.000e+001 1.996e-002 4.524e-004 
4.852e-004 4.719e+006 1.148e+011 1.000e+001 1.995e-002 4.525e-004 
4.854e-004 4.738e+006 1.148e+011 1.000e+001 2.045e-002 4.526e-004 
4.856e-004 4.759e+006 1.149e+011 1.000e+001 2.217e-002 4.527e-004 
4.858e-004 4.779e+006 1.150e+011 1.000e+001 2.121e-002 4.527e-004 
4.860e-004 4.800e+006 1.150e+011 1.000e+001 2.256e-002 4.528e-004 
4.862e-004 4.821e+006 1.151e+011 1.000e+001 2.166e-002 4.528e-004 
4.864e-004 4.843e+006 1.152e+011 1.000e+001 2.238e-002 4.529e-004 
4.866e-004 4.864e+006 1.152e+011 1.000e+001 2.212e-002 4.529e-004 
4.868e-004 4.885e+006 1.153e+011 1.000e+001 2.997e-002 4.530e-004 
4.870e-004 4.907e+006 1.154e+011 1.000e+001 2.165e-002 4.531e-004 
4.872e-004 4.928e+006 1.155e+011 1.000e+001 2.584e-002 4.531e-004 
4.874e-004 4.950e+006 1.155e+011 1.000e+001 2.324e-002 4.532e-004 
4.876e-004 4.971e+006 1.156e+011 1.000e+001 2.577e-002 4.532e-004 
4.878e-004 4.994e+006 1.157e+011 1.000e+001 3.104e-002 4.533e-004 
4.880e-004 5.016e+006 1.157e+011 1.000e+001 2.567e-002 4.533e-004 
4.882e-004 5.039e+006 1.158e+011 1.000e+001 2.836e-002 4.534e-004 
4.884e-004 5.061e+006 1.159e+011 1.000e+001 3.042e-002 4.534e-004 
4.886e-004 5.083e+006 1.160e+011 1.000e+001 2.668e-002 4.535e-004 
4.888e-004 5.106e+006 1.160e+011 1.000e+001 2.275e-002 4.535e-004 
4.890e-004 5.129e+006 1.161e+011 1.000e+001 3.406e-002 4.535e-004 
4.892e-004 5.152e+006 1.161e+011 1.000e+001 3.291e-002 4.536e-004 
4.894e-004 5.175e+006 1.162e+011 1.000e+001 2.709e-002 4.536e-004 
4.897e-004 5.197e+006 1.163e+011 1.000e+001 2.687e-002 4.537e-004 
4.899e-004 5.220e+006 1.163e+011 1.000e+001 2.409e-002 4.537e-004 
4.901e-004 5.242e+006 1.164e+011 1.000e+001 2.402e-002 4.538e-004 
4.903e-004 5.264e+006 1.165e+011 1.000e+001 2.853e-002 4.538e-004 
4.905e-004 5.286e+006 1.166e+011 1.000e+001 2.768e-002 4.539e-004 
4.907e-004 5.308e+006 1.167e+011 1.000e+001 2.563e-002 4.539e-004 
4.909e-004 5.330e+006 1.167e+011 1.000e+001 2.588e-002 4.540e-004 
4.911e-004 5.352e+006 1.168e+011 1.000e+001 2.948e-002 4.540e-004 
4.913e-004 5.374e+006 1.169e+011 1.000e+001 2.434e-002 4.541e-004 
4.915e-004 5.396e+006 1.169e+011 1.000e+001 3.172e-002 4.541e-004 
4.917e-004 5.418e+006 1.170e+011 1.000e+001 2.471e-002 4.542e-004 
4.919e-004 5.440e+006 1.171e+011 1.000e+001 2.831e-002 4.542e-004 
4.921e-004 5.460e+006 1.172e+011 1.000e+001 3.258e-002 4.543e-004 
4.923e-004 5.481e+006 1.173e+011 1.000e+001 2.924e-002 4.543e-004 
4.925e-004 5.503e+006 1.174e+011 1.000e+001 2.495e-002 4.544e-004 
4.927e-004 5.524e+006 1.174e+011 1.000e+001 2.547e-002 4.545e-004 
4.929e-004 5.546e+006 1.176e+011 1.000e+001 2.610e-002 4.545e-004 
4.931e-004 5.567e+006 1.176e+011 1.000e+001 2.472e-002 4.546e-004 
4.933e-004 5.590e+006 1.177e+011 1.000e+001 2.527e-002 4.546e-004 
4.935e-004 5.612e+006 1.178e+011 1.000e+001 2.833e-002 4.547e-004 
4.937e-004 5.634e+006 1.178e+011 1.000e+001 2.671e-002 4.547e-004 
4.939e-004 5.656e+006 1.179e+011 1.000e+001 2.884e-002 4.548e-004 
4.941e-004 5.678e+006 1.180e+011 1.000e+001 2.439e-002 4.548e-004 
4.943e-004 5.699e+006 1.181e+011 1.000e+001 3.185e-002 4.549e-004 
4.945e-004 5.722e+006 1.182e+011 1.000e+001 3.264e-002 4.549e-004 
4.947e-004 5.744e+006 1.182e+011 1.000e+001 3.059e-002 4.550e-004 
4.949e-004 5.767e+006 1.183e+011 1.000e+001 2.885e-002 4.550e-004 
4.951e-004 5.789e+006 1.184e+011 1.000e+001 2.594e-002 4.551e-004 
4.953e-004 5.810e+006 1.185e+011 1.000e+001 2.946e-002 4.551e-004 
4.955e-004 5.832e+006 1.186e+011 1.000e+001 3.081e-002 4.552e-004 
4.957e-004 5.854e+006 1.186e+011 1.000e+001 2.652e-002 4.552e-004 
4.959e-004 5.875e+006 1.187e+011 1.000e+001 3.126e-002 4.553e-004 
4.961e-004 5.896e+006 1.188e+011 1.000e+001 2.561e-002 4.553e-004 
4.963e-004 5.918e+006 1.189e+011 1.000e+001 2.746e-002 4.554e-004 
4.965e-004 5.929e+006 1.190e+011 1.000e+001 2.975e-002 4.555e-004 
4.967e-004 5.934e+006 1.191e+011 1.000e+001 3.272e-002 4.557e-004 
4.969e-004 5.945e+006 1.193e+011 1.000e+001 3.138e-002 4.558e-004 
4.971e-004 5.957e+006 1.194e+011 1.000e+001 3.035e-002 4.559e-004 
4.973e-004 5.971e+006 1.196e+011 1.000e+001 2.507e-002 4.560e-004 
4.975e-004 5.988e+006 1.197e+011 1.000e+001 2.768e-002 4.561e-004 
4.978e-004 6.003e+006 1.199e+011 1.000e+001 2.775e-002 4.562e-004 
4.980e-004 6.018e+006 1.200e+011 1.000e+001 3.165e-002 4.563e-004 
4.982e-004 6.033e+006 1.202e+011 1.000e+001 2.518e-002 4.564e-004 
4.984e-004 6.045e+006 1.203e+011 1.000e+001 2.625e-002 4.565e-004 
4.986e-004 6.061e+006 1.205e+011 1.000e+001 2.737e-002 4.566e-004 
4.988e-004 6.082e+006 1.205e+011 1.000e+001 2.913e-002 4.567e-004 
4.990e-004 6.104e+006 1.206e+011 1.000e+001 2.962e-002 4.567e-004 
4.992e-004 6.128e+006 1.206e+011 1.000e+001 3.336e-002 4.568e-004 
4.994e-004 6.152e+006 1.207e+011 1.000e+001 2.817e-002 4.568e-004 
4.996e-004 6.175e+006 1.207e+011 1.000e+001 2.649e-002 4.568e-004 
4.998e-004 6.199e+006 1.208e+011 1.000e+001 2.829e-002 4.569e-004 
5.000e-004 6.222e+006 1.208e+011 1.000e+001 2.839e-002 4.569e-004 
5.002e-004 6.246e+006 1.208e+011 1.000e+001 3.335e-002 4.570e-004 
5.004e-004 6.270e+006 1.209e+011 1.000e+001 2.829e-002 4.570e-004 
5.006e-004 6.294e+006 1.209e+011 1.000e+001 3.145e-002 4.570e-004 
5.008e-004 6.317e+006 1.209e+011 1.000e+001 3.113e-002 4.571e-004 
5.010e-004 6.341e+006 1.210e+011 1.000e+001 2.360e-002 4.571e-004 
5.012e-004 6.365e+006 1.210e+011 1.000e+001 2.978e-002 4.571e-004 
5.014e-004 6.390e+006 1.210e+011 1.000e+001 2.443e-002 4.572e-004 
5.016e-004 6.413e+006 1.211e+011 1.000e+001 2.471e-002 4.572e-004 
5.018e-004 6.436e+006 1.211e+011 1.000e+001 2.657e-002 4.573e-004 
5.020e-004 6.460e+006 1.212e+011 1.000e+001 2.467e-002 4.573e-004 
5.022e-004 6.483e+006 1.212e+011 1.000e+001 2.366e-002 4.573e-004 
5.024e-004 6.504e+006 1.213e+011 1.000e+001 2.116e-002 4.574e-004 
5.026e-004 6.526e+006 1.213e+011 1.000e+001 2.083e-002 4.575e-004 
5.028e-004 6.546e+006 1.214e+011 1.000e+001 2.292e-002 4.575e-004 
5.030e-004 6.565e+006 1.214e+011 1.000e+001 2.120e-002 4.576e-004 
5.032e-004 6.583e+006 1.215e+011 1.000e+001 1.965e-002 4.577e-004 
5.034e-004 6.598e+006 1.216e+011 1.000e+001 1.640e-002 4.578e-004 
5.036e-004 6.605e+006 1.218e+011 1.000e+001 1.923e-002 4.579e-004 
5.038e-004 6.546e+006 1.176e+011 1.000e+001 1.340e-002 4.585e-004 
5.040e-004 6.482e+006 1.173e+011 1.000e+001 1.353e-002 4.592e-004 
5.042e-004 6.433e+006 1.171e+011 1.000e+001 1.056e-002 4.597e-004 
5.044e-004 6.405e+006 1.170e+011 1.000e+001 1.208e-002 4.601e-004 
5.046e-004 6.386e+006 1.168e+011 1.000e+001 1.201e-002 4.604e-004 
5.048e-004 6.371e+006 1.165e+011 1.000e+001 1.222e-002 4.607e-004 
5.050e-004 6.352e+006 1.163e+011 1.000e+001 1.228e-002 4.611e-004 
5.052e-004 6.288e+006 1.159e+011 1.000e+001 1.250e-002 4.617e-004 
5.054e-004 6.206e+006 1.158e+011 1.000e+001 1.193e-002 4.625e-004 
5.056e-004 6.148e+006 1.156e+011 1.000e+001 1.201e-002 4.631e-004 
5.059e-004 6.077e+006 1.156e+011 1.000e+001 1.049e-002 4.638e-004 
5.061e-004 5.993e+006 1.156e+011 1.000e+001 1.313e-002 4.646e-004 
5.063e-004 5.874e+006 1.156e+011 1.000e+001 1.292e-002 4.656e-004 
5.065e-004 5.765e+006 1.156e+011 1.000e+001 1.162e-002 4.666e-004 
5.067e-004 5.721e+006 1.159e+011 1.000e+001 1.179e-002 4.671e-004 
5.069e-004 5.711e+006 1.160e+011 1.000e+001 1.023e-002 4.673e-004 
5.071e-004 5.711e+006 1.161e+011 1.000e+001 1.137e-002 4.675e-004 
5.073e-004 5.712e+006 1.164e+011 1.000e+001 1.226e-002 4.677e-004 
5.075e-004 5.714e+006 1.166e+011 1.000e+001 1.502e-002 4.679e-004 
5.077e-004 5.720e+006 1.169e+011 1.000e+001 1.762e-002 4.681e-004 
5.079e-004 5.729e+006 1.171e+011 1.000e+001 2.131e-002 4.682e-004 
5.081e-004 5.738e+006 1.173e+011 1.000e+001 2.178e-002 4.684e-004 
5.083e-004 5.748e+006 1.174e+011 1.000e+001 2.449e-002 4.685e-004 
5.085e-004 5.759e+006 1.175e+011 1.000e+001 2.773e-002 4.686e-004 
5.087e-004 5.772e+006 1.177e+011 1.000e+001 3.002e-002 4.687e-004 
5.089e-004 5.785e+006 1.178e+011 1.000e+001 2.359e-002 4.688e-004 
5.091e-004 5.799e+006 1.180e+011 1.000e+001 3.132e-002 4.690e-004 
5.093e-004 5.814e+006 1.181e+011 1.000e+001 3.466e-002 4.691e-004 
5.095e-004 5.830e+006 1.182e+011 1.000e+001 2.752e-002 4.691e-004 
5.097e-004 5.846e+006 1.184e+011 1.000e+001 2.907e-002 4.692e-004 
5.099e-004 5.863e+006 1.185e+011 1.000e+001 2.607e-002 4.693e-004 
5.101e-004 5.880e+006 1.186e+011 1.000e+001 3.226e-002 4.694e-004 
5.103e-004 5.896e+006 1.188e+011 1.000e+001 2.999e-002 4.695e-004 
5.105e-004 5.890e+006 1.176e+011 1.000e+001 2.965e-002 4.697e-004 
5.107e-004 5.843e+006 1.173e+011 1.000e+001 3.216e-002 4.703e-004 
5.109e-004 5.800e+006 1.172e+011 1.000e+001 2.522e-002 4.708e-004 
5.111e-004 5.753e+006 1.171e+011 1.000e+001 2.317e-002 4.713e-004 
5.113e-004 5.697e+006 1.169e+011 1.000e+001 1.716e-002 4.719e-004 
5.115e-004 5.642e+006 1.168e+011 1.000e+001 1.736e-002 4.725e-004 
5.117e-004 5.606e+006 1.165e+011 1.000e+001 1.171e-002 4.729e-004 
5.119e-004 5.581e+006 1.162e+011 1.000e+001 1.002e-002 4.733e-004 
5.121e-004 5.570e+006 1.160e+011 1.000e+001 1.159e-002 4.736e-004 
5.123e-004 5.563e+006 1.158e+011 1.000e+001 1.109e-002 4.738e-004 
5.125e-004 5.557e+006 1.155e+011 1.000e+001 9.237e-003 4.741e-004 
5.127e-004 5.551e+006 1.152e+011 1.000e+001 1.017e-002 4.743e-004 
5.129e-004 5.495e+006 1.150e+011 1.000e+001 1.036e-002 4.749e-004 
5.131e-004 5.428e+006 1.149e+011 1.000e+001 1.129e-002 4.756e-004 
5.133e-004 5.358e+006 1.148e+011 1.000e+001 1.164e-002 4.763e-004 
5.135e-004 5.317e+006 1.146e+011 1.000e+001 1.109e-002 4.767e-004 
5.137e-004 5.275e+006 1.145e+011 1.000e+001 1.051e-002 4.772e-004 
5.140e-004 5.216e+006 1.144e+011 1.000e+001 1.264e-002 4.778e-004 
5.142e-004 5.122e+006 1.144e+011 1.000e+001 1.200e-002 4.787e-004 
5.144e-004 5.023e+006 1.144e+011 1.000e+001 1.373e-002 4.796e-004 
5.146e-004 4.974e+006 1.145e+011 1.000e+001 1.091e-002 4.801e-004 
5.148e-004 4.968e+006 1.147e+011 1.000e+001 1.033e-002 4.804e-004 
5.150e-004 4.978e+006 1.147e+011 1.000e+001 1.101e-002 4.805e-004 
5.152e-004 4.982e+006 1.148e+011 1.000e+001 1.073e-002 4.807e-004 
5.154e-004 4.986e+006 1.150e+011 1.000e+001 1.199e-002 4.809e-004 
5.156e-004 4.993e+006 1.151e+011 1.000e+001 1.258e-002 4.810e-004 
5.158e-004 5.004e+006 1.152e+011 1.000e+001 1.506e-002 4.811e-004 
5.160e-004 5.016e+006 1.154e+011 1.000e+001 1.366e-002 4.812e-004 
5.162e-004 5.031e+006 1.155e+011 1.000e+001 1.924e-002 4.814e-004 
5.164e-004 5.047e+006 1.156e+011 1.000e+001 1.661e-002 4.814e-004 
5.166e-004 5.064e+006 1.157e+011 1.000e+001 1.960e-002 4.815e-004 
5.168e-004 5.082e+006 1.158e+011 1.000e+001 2.180e-002 4.816e-004 
5.170e-004 5.100e+006 1.159e+011 1.000e+001 1.952e-002 4.817e-004 
5.172e-004 5.119e+006 1.160e+011 1.000e+001 2.104e-002 4.818e-004 
5.174e-004 5.138e+006 1.161e+011 1.000e+001 1.954e-002 4.818e-004 
5.176e-004 5.158e+006 1.162e+011 1.000e+001 2.133e-002 4.819e-004 
5.178e-004 5.177e+006 1.163e+011 1.000e+001 2.138e-002 4.820e-004 
5.180e-004 5.197e+006 1.163e+011 1.000e+001 1.923e-002 4.820e-004 
5.182e-004 5.217e+006 1.164e+011 1.000e+001 2.226e-002 4.821e-004 
5.184e-004 5.237e+006 1.165e+011 1.000e+001 2.393e-002 4.822e-004 
5.186e-004 5.256e+006 1.166e+011 1.000e+001 2.593e-002 4.822e-004 
5.188e-004 5.276e+006 1.167e+011 1.000e+001 1.847e-002 4.823e-004 
5.190e-004 5.297e+006 1.168e+011 1.000e+001 2.207e-002 4.823e-004 
5.192e-004 5.317e+006 1.168e+011 1.000e+001 2.337e-002 4.824e-004 
5.194e-004 5.338e+006 1.169e+011 1.000e+001 2.104e-002 4.825e-004 
5.196e-004 5.358e+006 1.170e+011 1.000e+001 2.381e-002 4.825e-004 
5.198e-004 5.379e+006 1.171e+011 1.000e+001 2.109e-002 4.826e-004 
5.200e-004 5.400e+006 1.172e+011 1.000e+001 2.250e-002 4.826e-004 
5.202e-004 5.421e+006 1.173e+011 1.000e+001 2.163e-002 4.827e-004 
5.204e-004 5.442e+006 1.173e+011 1.000e+001 1.945e-002 4.828e-004 
5.206e-004 5.463e+006 1.174e+011 1.000e+001 2.400e-002 4.828e-004 
5.208e-004 5.484e+006 1.175e+011 1.000e+001 2.262e-002 4.829e-004 
5.210e-004 5.504e+006 1.176e+011 1.000e+001 2.185e-002 4.829e-004 
5.212e-004 5.524e+006 1.177e+011 1.000e+001 2.623e-002 4.830e-004 
5.214e-004 5.544e+006 1.178e+011 1.000e+001 2.254e-002 4.831e-004 
5.216e-004 5.563e+006 1.179e+011 1.000e+001 2.540e-002 4.831e-004 
5.218e-004 5.583e+006 1.180e+011 1.000e+001 2.676e-002 4.832e-004 
5.221e-004 5.603e+006 1.181e+011 1.000e+001 2.530e-002 4.833e-004 
5.223e-004 5.623e+006 1.182e+011 1.000e+001 2.709e-002 4.833e-004 
5.225e-004 5.610e+006 1.169e+011 1.000e+001 2.982e-002 4.836e-004 
5.227e-004 5.565e+006 1.166e+011 1.000e+001 2.644e-002 4.841e-004 
5.229e-004 5.521e+006 1.164e+011 1.000e+001 2.276e-002 4.846e-004 
5.231e-004 5.472e+006 1.163e+011 1.000e+001 1.850e-002 4.852e-004 
5.233e-004 5.411e+006 1.161e+011 1.000e+001 1.551e-002 4.858e-004 
5.235e-004 5.351e+006 1.161e+011 1.000e+001 1.452e-002 4.864e-004 
5.237e-004 5.306e+006 1.159e+011 1.000e+001 1.090e-002 4.869e-004 
5.239e-004 5.283e+006 1.157e+011 1.000e+001 9.960e-003 4.873e-004 
5.241e-004 5.272e+006 1.155e+011 1.000e+001 1.132e-002 4.876e-004 
5.243e-004 5.265e+006 1.153e+011 1.000e+001 1.147e-002 4.878e-004 
5.245e-004 5.260e+006 1.150e+011 1.000e+001 1.074e-002 4.881e-004 
5.247e-004 5.246e+006 1.147e+011 1.000e+001 9.950e-003 4.884e-004 
5.249e-004 5.191e+006 1.146e+011 1.000e+001 1.136e-002 4.889e-004 
5.251e-004 5.135e+006 1.145e+011 1.000e+001 1.167e-002 4.895e-004 
5.253e-004 5.071e+006 1.144e+011 1.000e+001 1.068e-002 4.902e-004 
5.255e-004 5.034e+006 1.142e+011 1.000e+001 1.149e-002 4.906e-004 
5.257e-004 5.012e+006 1.138e+011 1.000e+001 1.047e-002 4.910e-004 
5.259e-004 5.000e+006 1.138e+011 1.000e+001 1.010e-002 4.913e-004 
5.261e-004 4.965e+006 1.141e+011 1.000e+001 1.002e-002 4.917e-004 
5.263e-004 4.929e+006 1.143e+011 1.000e+001 1.234e-002 4.922e-004 
5.265e-004 4.889e+006 1.146e+011 1.000e+001 1.250e-002 4.927e-004 
5.267e-004 4.850e+006 1.150e+011 1.000e+001 1.263e-002 4.931e-004 
5.269e-004 4.831e+006 1.152e+011 1.000e+001 1.430e-002 4.935e-004 
5.271e-004 4.840e+006 1.154e+011 1.000e+001 1.437e-002 4.936e-004 
5.273e-004 4.855e+006 1.156e+011 1.000e+001 1.349e-002 4.937e-004 
5.275e-004 4.840e+006 1.146e+011 1.000e+001 1.341e-002 4.940e-004 
5.277e-004 4.835e+006 1.146e+011 1.000e+001 1.437e-002 4.942e-004 
5.279e-004 4.844e+006 1.148e+011 1.000e+001 1.455e-002 4.944e-004 
5.281e-004 4.850e+006 1.148e+011 1.000e+001 1.452e-002 4.945e-004 
5.283e-004 4.855e+006 1.149e+011 1.000e+001 1.664e-002 4.947e-004 
5.285e-004 4.861e+006 1.151e+011 1.000e+001 1.766e-002 4.949e-004 
5.287e-004 4.871e+006 1.152e+011 1.000e+001 2.082e-002 4.950e-004 
5.289e-004 4.883e+006 1.153e+011 1.000e+001 2.120e-002 4.951e-004 
5.291e-004 4.898e+006 1.151e+011 1.000e+001 1.999e-002 4.952e-004 
5.293e-004 4.915e+006 1.152e+011 1.000e+001 1.959e-002 4.953e-004 
5.295e-004 4.932e+006 1.153e+011 1.000e+001 2.211e-002 4.954e-004 
5.297e-004 4.950e+006 1.154e+011 1.000e+001 2.383e-002 4.955e-004 
5.299e-004 4.969e+006 1.155e+011 1.000e+001 2.233e-002 4.955e-004 
5.302e-004 4.988e+006 1.156e+011 1.000e+001 2.178e-002 4.956e-004 
5.304e-004 5.008e+006 1.157e+011 1.000e+001 2.502e-002 4.957e-004 
5.306e-004 5.029e+006 1.157e+011 1.000e+001 2.023e-002 4.957e-004 
5.308e-004 5.049e+006 1.158e+011 1.000e+001 2.440e-002 4.958e-004 
5.310e-004 5.069e+006 1.159e+011 1.000e+001 2.440e-002 4.959e-004 
5.312e-004 5.090e+006 1.160e+011 1.000e+001 2.141e-002 4.959e-004 
5.314e-004 5.110e+006 1.160e+011 1.000e+001 2.394e-002 4.960e-004 
5.316e-004 5.130e+006 1.161e+011 1.000e+001 2.650e-002 4.961e-004 
5.318e-004 5.150e+006 1.162e+011 1.000e+001 2.356e-002 4.961e-004 
5.320e-004 5.169e+006 1.163e+011 1.000e+001 2.521e-002 4.962e-004 
5.322e-004 5.189e+006 1.164e+011 1.000e+001 2.921e-002 4.962e-004 
5.324e-004 5.209e+006 1.165e+011 1.000e+001 2.661e-002 4.963e-004 
5.326e-004 5.230e+006 1.166e+011 1.000e+001 2.977e-002 4.964e-004 
5.328e-004 5.250e+006 1.166e+011 1.000e+001 2.609e-002 4.964e-004 
5.330e-004 5.271e+006 1.167e+011 1.000e+001 2.534e-002 4.965e-004 
5.332e-004 5.292e+006 1.168e+011 1.000e+001 2.590e-002 4.966e-004 
5.334e-004 5.312e+006 1.169e+011 1.000e+001 2.354e-002 4.966e-004 
5.336e-004 5.333e+006 1.170e+011 1.000e+001 2.610e-002 4.967e-004 
5.338e-004 5.354e+006 1.171e+011 1.000e+001 2.337e-002 4.967e-004 
5.340e-004 5.374e+006 1.172e+011 1.000e+001 2.440e-002 4.968e-004 
5.342e-004 5.395e+006 1.172e+011 1.000e+001 2.980e-002 4.969e-004 
5.344e-004 5.416e+006 1.173e+011 1.000e+001 2.913e-002 4.969e-004 
5.346e-004 5.436e+006 1.174e+011 1.000e+001 2.901e-002 4.970e-004 
5.348e-004 5.457e+006 1.175e+011 1.000e+001 2.497e-002 4.970e-004 
5.350e-004 5.478e+006 1.176e+011 1.000e+001 2.877e-002 4.971e-004 
5.352e-004 5.498e+006 1.177e+011 1.000e+001 2.696e-002 4.972e-004 
5.354e-004 5.518e+006 1.178e+011 1.000e+001 2.799e-002 4.972e-004 
5.356e-004 5.538e+006 1.179e+011 1.000e+001 3.076e-002 4.973e-004 
5.358e-004 5.558e+006 1.180e+011 1.000e+001 2.698e-002 4.973e-004 
5.360e-004 5.578e+006 1.181e+011 1.000e+001 2.711e-002 4.974e-004 
5.362e-004 5.571e+006 1.168e+011 1.000e+001 2.927e-002 4.977e-004 
5.364e-004 5.526e+006 1.166e+011 1.000e+001 2.334e-002 4.982e-004 
5.366e-004 5.485e+006 1.165e+011 1.000e+001 2.654e-002 4.987e-004 
5.368e-004 5.440e+006 1.163e+011 1.000e+001 1.894e-002 4.992e-004 
5.370e-004 5.384e+006 1.162e+011 1.000e+001 1.847e-002 4.998e-004 
5.372e-004 5.329e+006 1.161e+011 1.000e+001 1.426e-002 5.003e-004 
5.374e-004 5.276e+006 1.159e+011 1.000e+001 1.256e-002 5.009e-004 
5.376e-004 5.247e+006 1.157e+011 1.000e+001 1.075e-002 5.013e-004 
5.378e-004 5.234e+006 1.155e+011 1.000e+001 1.115e-002 5.016e-004 
5.380e-004 5.226e+006 1.153e+011 1.000e+001 1.016e-002 5.019e-004 
5.383e-004 5.221e+006 1.151e+011 1.000e+001 1.061e-002 5.021e-004 
5.385e-004 5.216e+006 1.148e+011 1.000e+001 1.014e-002 5.023e-004 
5.387e-004 5.206e+006 1.146e+011 1.000e+001 1.032e-002 5.026e-004 
5.389e-004 5.196e+006 1.144e+011 1.000e+001 9.846e-003 5.029e-004 
5.391e-004 5.176e+006 1.141e+011 1.000e+001 1.076e-002 5.032e-004 
5.393e-004 5.114e+006 1.140e+011 1.000e+001 1.176e-002 5.039e-004 
5.395e-004 5.071e+006 1.139e+011 1.000e+001 1.143e-002 5.044e-004 
5.397e-004 5.042e+006 1.138e+011 1.000e+001 1.057e-002 5.048e-004 
5.399e-004 4.999e+006 1.138e+011 1.000e+001 9.610e-003 5.053e-004 
5.401e-004 4.928e+006 1.138e+011 1.000e+001 1.123e-002 5.059e-004 
5.403e-004 4.835e+006 1.138e+011 1.000e+001 1.155e-002 5.068e-004 
5.405e-004 4.748e+006 1.139e+011 1.000e+001 1.457e-002 5.076e-004 
5.407e-004 4.711e+006 1.140e+011 1.000e+001 1.054e-002 5.081e-004 
5.409e-004 4.709e+006 1.141e+011 1.000e+001 1.100e-002 5.083e-004 
5.411e-004 4.714e+006 1.141e+011 1.000e+001 1.151e-002 5.084e-004 
5.413e-004 4.721e+006 1.143e+011 1.000e+001 1.092e-002 5.086e-004 
5.415e-004 4.727e+006 1.144e+011 1.000e+001 1.301e-002 5.088e-004 
5.417e-004 4.736e+006 1.145e+011 1.000e+001 1.378e-002 5.089e-004 
5.419e-004 4.748e+006 1.147e+011 1.000e+001 1.632e-002 5.090e-004 
5.421e-004 4.763e+006 1.148e+011 1.000e+001 1.454e-002 5.091e-004 
5.423e-004 4.779e+006 1.149e+011 1.000e+001 1.894e-002 5.092e-004 
5.425e-004 4.797e+006 1.150e+011 1.000e+001 1.580e-002 5.093e-004 
5.427e-004 4.815e+006 1.151e+011 1.000e+001 1.734e-002 5.094e-004 
5.429e-004 4.835e+006 1.152e+011 1.000e+001 1.881e-002 5.094e-004 
5.431e-004 4.854e+006 1.152e+011 1.000e+001 1.778e-002 5.095e-004 
5.433e-004 4.875e+006 1.153e+011 1.000e+001 1.805e-002 5.096e-004 
5.435e-004 4.896e+006 1.154e+011 1.000e+001 2.279e-002 5.096e-004 
5.437e-004 4.916e+006 1.155e+011 1.000e+001 1.604e-002 5.097e-004 
5.439e-004 4.937e+006 1.155e+011 1.000e+001 2.295e-002 5.097e-004 
5.441e-004 4.958e+006 1.156e+011 1.000e+001 2.352e-002 5.098e-004 
5.443e-004 4.980e+006 1.157e+011 1.000e+001 2.295e-002 5.098e-004 
5.445e-004 5.001e+006 1.157e+011 1.000e+001 2.452e-002 5.099e-004 
5.447e-004 5.022e+006 1.158e+011 1.000e+001 2.641e-002 5.100e-004 
5.449e-004 5.043e+006 1.159e+011 1.000e+001 2.253e-002 5.100e-004 
5.451e-004 5.064e+006 1.160e+011 1.000e+001 2.600e-002 5.101e-004 
5.453e-004 5.085e+006 1.161e+011 1.000e+001 2.394e-002 5.101e-004 
5.455e-004 5.106e+006 1.161e+011 1.000e+001 2.487e-002 5.102e-004 
5.457e-004 5.127e+006 1.162e+011 1.000e+001 2.617e-002 5.102e-004 
5.459e-004 5.148e+006 1.163e+011 1.000e+001 2.675e-002 5.103e-004 
5.461e-004 5.168e+006 1.164e+011 1.000e+001 2.853e-002 5.104e-004 
5.464e-004 5.188e+006 1.165e+011 1.000e+001 2.645e-002 5.104e-004 
5.466e-004 5.209e+006 1.165e+011 1.000e+001 2.458e-002 5.105e-004 
5.468e-004 5.230e+006 1.166e+011 1.000e+001 2.440e-002 5.105e-004 
5.470e-004 5.251e+006 1.167e+011 1.000e+001 2.758e-002 5.106e-004 
5.472e-004 5.272e+006 1.168e+011 1.000e+001 2.608e-002 5.107e-004 
5.474e-004 5.293e+006 1.169e+011 1.000e+001 2.374e-002 5.107e-004 
5.476e-004 5.313e+006 1.169e+011 1.000e+001 2.510e-002 5.108e-004 
5.478e-004 5.334e+006 1.170e+011 1.000e+001 2.316e-002 5.108e-004 
5.480e-004 5.355e+006 1.171e+011 1.000e+001 2.575e-002 5.109e-004 
5.482e-004 5.375e+006 1.172e+011 1.000e+001 2.562e-002 5.110e-004 
5.484e-004 5.396e+006 1.173e+011 1.000e+001 2.323e-002 5.110e-004 
5.486e-004 5.417e+006 1.174e+011 1.000e+001 2.459e-002 5.111e-004 
5.488e-004 5.438e+006 1.174e+011 1.000e+001 2.683e-002 5.111e-004 
5.490e-004 5.459e+006 1.175e+011 1.000e+001 2.603e-002 5.112e-004 
5.492e-004 5.480e+006 1.176e+011 1.000e+001 2.817e-002 5.112e-004 
5.494e-004 5.499e+006 1.177e+011 1.000e+001 2.840e-002 5.113e-004 
5.496e-004 5.519e+006 1.178e+011 1.000e+001 2.458e-002 5.114e-004 
5.498e-004 5.540e+006 1.179e+011 1.000e+001 2.368e-002 5.114e-004 
5.500e-004 5.560e+006 1.180e+011 1.000e+001 2.475e-002 5.115e-004 
5.502e-004 5.581e+006 1.181e+011 1.000e+001 2.252e-002 5.116e-004 
5.504e-004 5.571e+006 1.170e+011 1.000e+001 2.394e-002 5.118e-004 
5.506e-004 5.530e+006 1.166e+011 1.000e+001 2.596e-002 5.123e-004 
5.508e-004 5.487e+006 1.164e+011 1.000e+001 2.085e-002 5.128e-004 
5.510e-004 5.441e+006 1.163e+011 1.000e+001 2.065e-002 5.133e-004 
5.512e-004 5.384e+006 1.162e+011 1.000e+001 1.717e-002 5.139e-004 
5.514e-004 5.328e+006 1.161e+011 1.000e+001 1.378e-002 5.145e-004 
5.516e-004 5.276e+006 1.159e+011 1.000e+001 1.274e-002 5.151e-004 
5.518e-004 5.248e+006 1.157e+011 1.000e+001 1.031e-002 5.155e-004 
5.520e-004 5.236e+006 1.155e+011 1.000e+001 9.486e-003 5.158e-004 
5.522e-004 5.227e+006 1.153e+011 1.000e+001 1.079e-002 5.160e-004 
5.524e-004 5.221e+006 1.151e+011 1.000e+001 1.115e-002 5.163e-004 
5.526e-004 5.215e+006 1.148e+011 1.000e+001 1.031e-002 5.165e-004 
5.528e-004 5.203e+006 1.146e+011 1.000e+001 1.126e-002 5.168e-004 
5.530e-004 5.192e+006 1.144e+011 1.000e+001 1.073e-002 5.171e-004 
5.532e-004 5.173e+006 1.141e+011 1.000e+001 1.152e-002 5.174e-004 
5.534e-004 5.112e+006 1.140e+011 1.000e+001 1.064e-002 5.180e-004 
5.536e-004 5.072e+006 1.139e+011 1.000e+001 9.724e-003 5.185e-004 
5.538e-004 5.042e+006 1.138e+011 1.000e+001 1.082e-002 5.189e-004 
5.540e-004 4.997e+006 1.138e+011 1.000e+001 9.363e-003 5.194e-004 
5.542e-004 4.922e+006 1.138e+011 1.000e+001 1.258e-002 5.202e-004 
5.545e-004 4.828e+006 1.138e+011 1.000e+001 1.127e-002 5.210e-004 
5.547e-004 4.744e+006 1.138e+011 1.000e+001 1.232e-002 5.218e-004 
5.549e-004 4.709e+006 1.140e+011 1.000e+001 1.053e-002 5.222e-004 
5.551e-004 4.710e+006 1.141e+011 1.000e+001 1.146e-002 5.224e-004 
5.553e-004 4.716e+006 1.141e+011 1.000e+001 1.160e-002 5.226e-004 
5.555e-004 4.723e+006 1.143e+011 1.000e+001 1.123e-002 5.228e-004 
5.557e-004 4.730e+006 1.144e+011 1.000e+001 1.129e-002 5.229e-004 
5.559e-004 4.741e+006 1.145e+011 1.000e+001 1.070e-002 5.230e-004 
5.561e-004 4.755e+006 1.147e+011 1.000e+001 1.043e-002 5.231e-004 
5.563e-004 4.770e+006 1.148e+011 1.000e+001 1.379e-002 5.232e-004 
5.565e-004 4.787e+006 1.149e+011 1.000e+001 1.164e-002 5.233e-004 
5.567e-004 4.805e+006 1.149e+011 1.000e+001 1.530e-002 5.234e-004 
5.569e-004 4.824e+006 1.150e+011 1.000e+001 1.175e-002 5.235e-004 
5.571e-004 4.844e+006 1.151e+011 1.000e+001 1.408e-002 5.235e-004 
5.573e-004 4.864e+006 1.152e+011 1.000e+001 1.350e-002 5.236e-004 
5.575e-004 4.884e+006 1.153e+011 1.000e+001 1.523e-002 5.237e-004 
5.577e-004 4.905e+006 1.153e+011 1.000e+001 1.400e-002 5.237e-004 
5.579e-004 4.925e+006 1.154e+011 1.000e+001 1.579e-002 5.238e-004 
5.581e-004 4.946e+006 1.155e+011 1.000e+001 1.709e-002 5.238e-004 
5.583e-004 4.967e+006 1.156e+011 1.000e+001 1.932e-002 5.239e-004 
5.585e-004 4.987e+006 1.156e+011 1.000e+001 2.067e-002 5.240e-004 
5.587e-004 5.008e+006 1.157e+011 1.000e+001 2.126e-002 5.240e-004 
5.589e-004 5.029e+006 1.158e+011 1.000e+001 1.874e-002 5.241e-004 
5.591e-004 5.050e+006 1.159e+011 1.000e+001 1.770e-002 5.241e-004 
5.593e-004 5.070e+006 1.159e+011 1.000e+001 2.036e-002 5.242e-004 
5.595e-004 5.091e+006 1.160e+011 1.000e+001 1.721e-002 5.243e-004 
5.597e-004 5.112e+006 1.161e+011 1.000e+001 1.691e-002 5.243e-004 
5.599e-004 5.133e+006 1.162e+011 1.000e+001 1.726e-002 5.244e-004 
5.601e-004 5.154e+006 1.162e+011 1.000e+001 1.788e-002 5.244e-004 
5.603e-004 5.174e+006 1.163e+011 1.000e+001 2.190e-002 5.245e-004 
5.605e-004 5.195e+006 1.164e+011 1.000e+001 2.136e-002 5.246e-004 
5.607e-004 5.216e+006 1.165e+011 1.000e+001 1.634e-002 5.246e-004 
5.609e-004 5.237e+006 1.166e+011 1.000e+001 2.031e-002 5.247e-004 
5.611e-004 5.257e+006 1.167e+011 1.000e+001 1.906e-002 5.247e-004 
5.613e-004 5.279e+006 1.168e+011 1.000e+001 1.683e-002 5.248e-004 
5.615e-004 5.299e+006 1.169e+011 1.000e+001 2.022e-002 5.248e-004 
5.617e-004 5.320e+006 1.169e+011 1.000e+001 2.192e-002 5.249e-004 
5.619e-004 5.341e+006 1.170e+011 1.000e+001 2.016e-002 5.250e-004 
5.621e-004 5.361e+006 1.171e+011 1.000e+001 1.992e-002 5.250e-004 
5.623e-004 5.382e+006 1.172e+011 1.000e+001 1.653e-002 5.251e-004 
5.626e-004 5.403e+006 1.173e+011 1.000e+001 2.729e-002 5.251e-004 
5.628e-004 5.424e+006 1.174e+011 1.000e+001 2.332e-002 5.252e-004 
5.630e-004 5.446e+006 1.174e+011 1.000e+001 1.728e-002 5.252e-004 
5.632e-004 5.467e+006 1.175e+011 1.000e+001 2.298e-002 5.253e-004 
5.634e-004 5.487e+006 1.176e+011 1.000e+001 2.376e-002 5.254e-004 
5.636e-004 5.505e+006 1.177e+011 1.000e+001 2.374e-002 5.255e-004 
5.638e-004 5.524e+006 1.178e+011 1.000e+001 2.536e-002 5.255e-004 
5.640e-004 5.545e+006 1.179e+011 1.000e+001 2.102e-002 5.256e-004 
5.642e-004 5.565e+006 1.180e+011 1.000e+001 2.317e-002 5.256e-004 
5.644e-004 5.585e+006 1.181e+011 1.000e+001 2.808e-002 5.257e-004 
5.646e-004 5.559e+006 1.167e+011 1.000e+001 2.163e-002 5.261e-004 
5.648e-004 5.515e+006 1.165e+011 1.000e+001 2.489e-002 5.266e-004 
5.650e-004 5.471e+006 1.163e+011 1.000e+001 2.265e-002 5.271e-004 
5.652e-004 5.421e+006 1.162e+011 1.000e+001 1.566e-002 5.276e-004 
5.654e-004 5.362e+006 1.160e+011 1.000e+001 1.396e-002 5.283e-004 
5.656e-004 5.300e+006 1.160e+011 1.000e+001 1.395e-002 5.289e-004 
5.658e-004 5.258e+006 1.158e+011 1.000e+001 9.665e-003 5.294e-004 
5.660e-004 5.237e+006 1.156e+011 1.000e+001 9.693e-003 5.297e-004 
5.662e-004 5.227e+006 1.154e+011 1.000e+001 1.126e-002 5.300e-004 
5.664e-004 5.220e+006 1.152e+011 1.000e+001 1.181e-002 5.303e-004 
5.666e-004 5.216e+006 1.149e+011 1.000e+001 1.167e-002 5.305e-004 
5.668e-004 5.197e+006 1.146e+011 1.000e+001 1.067e-002 5.308e-004 
5.670e-004 5.143e+006 1.145e+011 1.000e+001 1.127e-002 5.314e-004 
5.672e-004 5.088e+006 1.145e+011 1.000e+001 1.150e-002 5.320e-004 
5.674e-004 5.027e+006 1.144e+011 1.000e+001 1.172e-002 5.326e-004 
5.676e-004 4.992e+006 1.142e+011 1.000e+001 9.246e-003 5.330e-004 
5.678e-004 4.961e+006 1.141e+011 1.000e+001 1.143e-002 5.335e-004 
5.680e-004 4.914e+006 1.140e+011 1.000e+001 1.163e-002 5.340e-004 
5.682e-004 4.832e+006 1.140e+011 1.000e+001 1.240e-002 5.348e-004 
5.684e-004 4.739e+006 1.139e+011 1.000e+001 1.340e-002 5.356e-004 
5.686e-004 4.682e+006 1.140e+011 1.000e+001 1.040e-002 5.362e-004 
5.688e-004 4.664e+006 1.141e+011 1.000e+001 1.240e-002 5.365e-004 
5.690e-004 4.671e+006 1.142e+011 1.000e+001 1.124e-002 5.367e-004 
5.692e-004 4.679e+006 1.142e+011 1.000e+001 1.046e-002 5.368e-004 
5.694e-004 4.687e+006 1.144e+011 1.000e+001 1.194e-002 5.370e-004 
5.696e-004 4.696e+006 1.145e+011 1.000e+001 1.228e-002 5.371e-004 
5.698e-004 4.707e+006 1.146e+011 1.000e+001 1.260e-002 5.372e-004 
5.700e-004 4.722e+006 1.147e+011 1.000e+001 1.319e-002 5.373e-004 
5.702e-004 4.738e+006 1.148e+011 1.000e+001 1.442e-002 5.374e-004 
5.704e-004 4.756e+006 1.149e+011 1.000e+001 1.393e-002 5.375e-004 
5.707e-004 4.775e+006 1.150e+011 1.000e+001 1.950e-002 5.376e-004 
5.709e-004 4.794e+006 1.151e+011 1.000e+001 1.671e-002 5.376e-004 
5.711e-004 4.815e+006 1.151e+011 1.000e+001 1.944e-002 5.377e-004 
5.713e-004 4.836e+006 1.152e+011 1.000e+001 1.793e-002 5.378e-004 
5.715e-004 4.857e+006 1.153e+011 1.000e+001 1.572e-002 5.378e-004 
5.717e-004 4.878e+006 1.154e+011 1.000e+001 1.974e-002 5.379e-004 
5.719e-004 4.899e+006 1.154e+011 1.000e+001 2.443e-002 5.379e-004 
5.721e-004 4.921e+006 1.155e+011 1.000e+001 1.767e-002 5.380e-004 
5.723e-004 4.942e+006 1.156e+011 1.000e+001 1.906e-002 5.380e-004 
5.725e-004 4.964e+006 1.156e+011 1.000e+001 1.888e-002 5.381e-004 
5.727e-004 4.986e+006 1.157e+011 1.000e+001 1.763e-002 5.381e-004 
5.729e-004 5.008e+006 1.158e+011 1.000e+001 2.398e-002 5.382e-004 
5.731e-004 5.029e+006 1.158e+011 1.000e+001 2.113e-002 5.383e-004 
5.733e-004 5.051e+006 1.159e+011 1.000e+001 2.152e-002 5.383e-004 
5.735e-004 5.071e+006 1.160e+011 1.000e+001 2.260e-002 5.384e-004 
5.737e-004 5.092e+006 1.160e+011 1.000e+001 2.052e-002 5.384e-004 
5.739e-004 5.113e+006 1.161e+011 1.000e+001 2.411e-002 5.385e-004 
5.741e-004 5.133e+006 1.162e+011 1.000e+001 2.353e-002 5.385e-004 
5.743e-004 5.154e+006 1.163e+011 1.000e+001 2.594e-002 5.386e-004 
5.745e-004 5.174e+006 1.164e+011 1.000e+001 2.202e-002 5.387e-004 
5.747e-004 5.195e+006 1.165e+011 1.000e+001 2.462e-002 5.387e-004 
5.749e-004 5.216e+006 1.165e+011 1.000e+001 2.220e-002 5.388e-004 
5.751e-004 5.236e+006 1.166e+011 1.000e+001 2.392e-002 5.388e-004 
5.753e-004 5.257e+006 1.167e+011 1.000e+001 2.478e-002 5.389e-004 
5.755e-004 5.277e+006 1.168e+011 1.000e+001 2.579e-002 5.390e-004 
5.757e-004 5.298e+006 1.169e+011 1.000e+001 2.546e-002 5.390e-004 
5.759e-004 5.318e+006 1.170e+011 1.000e+001 2.595e-002 5.391e-004 
5.761e-004 5.339e+006 1.171e+011 1.000e+001 2.477e-002 5.391e-004 
5.763e-004 5.359e+006 1.171e+011 1.000e+001 2.705e-002 5.392e-004 
5.765e-004 5.380e+006 1.172e+011 1.000e+001 2.716e-002 5.393e-004 
5.767e-004 5.401e+006 1.173e+011 1.000e+001 2.690e-002 5.393e-004 
5.769e-004 5.421e+006 1.174e+011 1.000e+001 2.694e-002 5.394e-004 
5.771e-004 5.440e+006 1.175e+011 1.000e+001 2.762e-002 5.395e-004 
5.773e-004 5.460e+006 1.176e+011 1.000e+001 2.609e-002 5.395e-004 
5.775e-004 5.480e+006 1.177e+011 1.000e+001 2.750e-002 5.396e-004 
5.777e-004 5.500e+006 1.178e+011 1.000e+001 2.819e-002 5.397e-004 
5.779e-004 5.520e+006 1.178e+011 1.000e+001 2.672e-002 5.397e-004 
5.781e-004 5.540e+006 1.179e+011 1.000e+001 2.733e-002 5.398e-004 
5.783e-004 5.510e+006 1.164e+011 1.000e+001 2.710e-002 5.402e-004 
5.785e-004 5.466e+006 1.162e+011 1.000e+001 2.504e-002 5.407e-004 
5.788e-004 5.423e+006 1.161e+011 1.000e+001 2.198e-002 5.412e-004 
5.790e-004 5.374e+006 1.159e+011 1.000e+001 1.930e-002 5.417e-004 
5.792e-004 5.316e+006 1.158e+011 1.000e+001 1.580e-002 5.423e-004 
5.794e-004 5.254e+006 1.158e+011 1.000e+001 1.430e-002 5.430e-004 
5.796e-004 5.210e+006 1.156e+011 1.000e+001 1.258e-002 5.435e-004 
5.798e-004 5.190e+006 1.154e+011 1.000e+001 9.146e-003 5.438e-004 
5.800e-004 5.180e+006 1.152e+011 1.000e+001 1.139e-002 5.441e-004 
5.802e-004 5.173e+006 1.150e+011 1.000e+001 1.241e-002 5.443e-004 
5.804e-004 5.168e+006 1.147e+011 1.000e+001 1.184e-002 5.446e-004 
5.806e-004 5.161e+006 1.145e+011 1.000e+001 1.106e-002 5.448e-004 
5.808e-004 5.151e+006 1.143e+011 1.000e+001 1.220e-002 5.451e-004 
5.810e-004 5.142e+006 1.141e+011 1.000e+001 1.098e-002 5.454e-004 
5.812e-004 5.135e+006 1.139e+011 1.000e+001 1.163e-002 5.456e-004 
5.814e-004 5.084e+006 1.131e+011 1.000e+001 1.090e-002 5.462e-004 
5.816e-004 5.049e+006 1.128e+011 1.000e+001 1.110e-002 5.466e-004 
5.818e-004 5.023e+006 1.128e+011 1.000e+001 1.149e-002 5.470e-004 
5.820e-004 4.982e+006 1.128e+011 1.000e+001 1.077e-002 5.475e-004 
5.822e-004 4.921e+006 1.127e+011 1.000e+001 1.017e-002 5.481e-004 
5.824e-004 4.830e+006 1.128e+011 1.000e+001 1.207e-002 5.489e-004 
5.826e-004 4.737e+006 1.127e+011 1.000e+001 1.226e-002 5.498e-004 
5.828e-004 4.691e+006 1.129e+011 1.000e+001 1.158e-002 5.503e-004 
5.830e-004 4.683e+006 1.131e+011 1.000e+001 9.914e-003 5.506e-004 
5.832e-004 4.690e+006 1.131e+011 1.000e+001 1.044e-002 5.507e-004 
5.834e-004 4.696e+006 1.133e+011 1.000e+001 1.096e-002 5.509e-004 
5.836e-004 4.703e+006 1.134e+011 1.000e+001 1.067e-002 5.510e-004 
5.838e-004 4.712e+006 1.135e+011 1.000e+001 1.342e-002 5.512e-004 
5.840e-004 4.725e+006 1.137e+011 1.000e+001 1.324e-002 5.513e-004 
5.842e-004 4.740e+006 1.138e+011 1.000e+001 1.119e-002 5.514e-004 
5.844e-004 4.756e+006 1.139e+011 1.000e+001 1.298e-002 5.515e-004 
5.846e-004 4.774e+006 1.139e+011 1.000e+001 1.300e-002 5.516e-004 
5.848e-004 4.794e+006 1.140e+011 1.000e+001 1.324e-002 5.516e-004 
5.850e-004 4.814e+006 1.141e+011 1.000e+001 1.691e-002 5.517e-004 
5.852e-004 4.834e+006 1.142e+011 1.000e+001 1.255e-002 5.517e-004 
5.854e-004 4.854e+006 1.143e+011 1.000e+001 1.543e-002 5.518e-004 
5.856e-004 4.875e+006 1.143e+011 1.000e+001 1.268e-002 5.519e-004 
5.858e-004 4.895e+006 1.144e+011 1.000e+001 1.234e-002 5.519e-004 
5.860e-004 4.916e+006 1.145e+011 1.000e+001 1.356e-002 5.520e-004 
5.862e-004 4.937e+006 1.146e+011 1.000e+001 1.675e-002 5.520e-004 
5.864e-004 4.958e+006 1.146e+011 1.000e+001 1.579e-002 5.521e-004 
5.866e-004 4.980e+006 1.147e+011 1.000e+001 1.719e-002 5.522e-004 
5.869e-004 5.001e+006 1.148e+011 1.000e+001 1.696e-002 5.522e-004 
5.871e-004 5.023e+006 1.148e+011 1.000e+001 1.546e-002 5.523e-004 
5.873e-004 5.044e+006 1.149e+011 1.000e+001 1.892e-002 5.523e-004 
5.875e-004 5.066e+006 1.150e+011 1.000e+001 1.515e-002 5.524e-004 
5.877e-004 5.088e+006 1.150e+011 1.000e+001 1.801e-002 5.524e-004 
5.879e-004 5.110e+006 1.151e+011 1.000e+001 2.093e-002 5.525e-004 
5.881e-004 5.131e+006 1.152e+011 1.000e+001 1.759e-002 5.525e-004 
5.883e-004 5.153e+006 1.153e+011 1.000e+001 1.382e-002 5.526e-004 
5.885e-004 5.174e+006 1.153e+011 1.000e+001 1.765e-002 5.526e-004 
5.887e-004 5.196e+006 1.154e+011 1.000e+001 1.666e-002 5.527e-004 
5.889e-004 5.217e+006 1.155e+011 1.000e+001 1.927e-002 5.527e-004 
5.891e-004 5.238e+006 1.156e+011 1.000e+001 1.726e-002 5.528e-004 
5.893e-004 5.259e+006 1.157e+011 1.000e+001 1.542e-002 5.529e-004 
5.895e-004 5.281e+006 1.157e+011 1.000e+001 1.933e-002 5.529e-004 
5.897e-004 5.302e+006 1.158e+011 1.000e+001 2.014e-002 5.530e-004 
5.899e-004 5.324e+006 1.159e+011 1.000e+001 1.947e-002 5.530e-004 
5.901e-004 5.345e+006 1.160e+011 1.000e+001 2.648e-002 5.531e-004 
5.903e-004 5.367e+006 1.160e+011 1.000e+001 1.912e-002 5.531e-004 
5.905e-004 5.389e+006 1.161e+011 1.000e+001 1.473e-002 5.532e-004 
5.907e-004 5.411e+006 1.162e+011 1.000e+001 1.809e-002 5.532e-004 
5.909e-004 5.433e+006 1.163e+011 1.000e+001 2.333e-002 5.533e-004 
5.911e-004 5.455e+006 1.164e+011 1.000e+001 2.135e-002 5.533e-004 
5.913e-004 5.476e+006 1.164e+011 1.000e+001 2.158e-002 5.534e-004 
5.915e-004 5.498e+006 1.165e+011 1.000e+001 2.002e-002 5.534e-004 
5.917e-004 5.520e+006 1.166e+011 1.000e+001 2.733e-002 5.535e-004 
5.919e-004 5.542e+006 1.167e+011 1.000e+001 1.933e-002 5.535e-004 
5.921e-004 5.565e+006 1.168e+011 1.000e+001 2.021e-002 5.536e-004 
5.923e-004 5.587e+006 1.168e+011 1.000e+001 2.106e-002 5.536e-004 
5.925e-004 5.609e+006 1.169e+011 1.000e+001 2.039e-002 5.537e-004 
5.927e-004 5.631e+006 1.170e+011 1.000e+001 2.381e-002 5.537e-004 
5.929e-004 5.650e+006 1.171e+011 1.000e+001 2.028e-002 5.538e-004 
5.931e-004 5.667e+006 1.172e+011 1.000e+001 2.136e-002 5.539e-004 
5.933e-004 5.685e+006 1.173e+011 1.000e+001 2.306e-002 5.540e-004 
5.935e-004 5.702e+006 1.174e+011 1.000e+001 2.784e-002 5.540e-004 
5.937e-004 5.692e+006 1.162e+011 1.000e+001 2.350e-002 5.543e-004 
5.939e-004 5.646e+006 1.159e+011 1.000e+001 2.035e-002 5.548e-004 
5.941e-004 5.601e+006 1.157e+011 1.000e+001 1.795e-002 5.554e-004 
5.943e-004 5.551e+006 1.156e+011 1.000e+001 1.496e-002 5.559e-004 
5.945e-004 5.488e+006 1.154e+011 1.000e+001 1.368e-002 5.565e-004 
5.947e-004 5.425e+006 1.153e+011 1.000e+001 1.228e-002 5.572e-004 
5.950e-004 5.380e+006 1.151e+011 1.000e+001 1.016e-002 5.577e-004 
5.952e-004 5.358e+006 1.150e+011 1.000e+001 1.074e-002 5.580e-004 
5.954e-004 5.346e+006 1.147e+011 1.000e+001 1.075e-002 5.583e-004 
5.956e-004 5.338e+006 1.145e+011 1.000e+001 1.131e-002 5.586e-004 
5.958e-004 5.332e+006 1.142e+011 1.000e+001 1.080e-002 5.588e-004 
5.960e-004 5.313e+006 1.139e+011 1.000e+001 1.153e-002 5.592e-004 
5.962e-004 5.256e+006 1.137e+011 1.000e+001 1.093e-002 5.598e-004 
5.964e-004 5.197e+006 1.137e+011 1.000e+001 1.196e-002 5.604e-004 
5.966e-004 5.136e+006 1.136e+011 1.000e+001 1.182e-002 5.610e-004 
5.968e-004 5.104e+006 1.134e+011 1.000e+001 1.020e-002 5.614e-004 
5.970e-004 5.063e+006 1.133e+011 1.000e+001 1.132e-002 5.619e-004 
5.972e-004 5.005e+006 1.132e+011 1.000e+001 1.096e-002 5.625e-004 
5.974e-004 4.919e+006 1.132e+011 1.000e+001 1.243e-002 5.633e-004 
5.976e-004 4.829e+006 1.131e+011 1.000e+001 1.282e-002 5.641e-004 
5.978e-004 4.785e+006 1.132e+011 1.000e+001 1.212e-002 5.646e-004 
5.980e-004 4.776e+006 1.134e+011 1.000e+001 1.073e-002 5.649e-004 
5.982e-004 4.780e+006 1.134e+011 1.000e+001 1.068e-002 5.651e-004 
5.984e-004 4.788e+006 1.135e+011 1.000e+001 1.077e-002 5.652e-004 
5.986e-004 4.796e+006 1.137e+011 1.000e+001 1.123e-002 5.654e-004 
5.988e-004 4.805e+006 1.138e+011 1.000e+001 1.031e-002 5.655e-004 
5.990e-004 4.818e+006 1.139e+011 1.000e+001 1.335e-002 5.656e-004 
5.992e-004 4.834e+006 1.140e+011 1.000e+001 1.608e-002 5.657e-004 
5.994e-004 4.850e+006 1.141e+011 1.000e+001 1.615e-002 5.658e-004 
5.996e-004 4.868e+006 1.142e+011 1.000e+001 1.839e-002 5.659e-004 
5.998e-004 4.886e+006 1.143e+011 1.000e+001 1.703e-002 5.660e-004 
6.000e-004 4.905e+006 1.144e+011 1.000e+001 1.943e-002 5.660e-004 
6.002e-004 4.924e+006 1.144e+011 1.000e+001 1.787e-002 5.661e-004 
6.004e-004 4.944e+006 1.145e+011 1.000e+001 1.694e-002 5.662e-004 
6.006e-004 4.965e+006 1.146e+011 1.000e+001 1.878e-002 5.662e-004 
6.008e-004 4.986e+006 1.147e+011 1.000e+001 1.901e-002 5.663e-004 
6.010e-004 5.007e+006 1.148e+011 1.000e+001 1.966e-002 5.663e-004 
6.012e-004 5.027e+006 1.148e+011 1.000e+001 2.046e-002 5.664e-004 
6.014e-004 5.049e+006 1.149e+011 1.000e+001 2.095e-002 5.665e-004 
6.016e-004 5.070e+006 1.150e+011 1.000e+001 2.173e-002 5.665e-004 
6.018e-004 5.091e+006 1.150e+011 1.000e+001 2.203e-002 5.666e-004 
6.020e-004 5.112e+006 1.151e+011 1.000e+001 1.878e-002 5.666e-004 
6.022e-004 5.133e+006 1.152e+011 1.000e+001 1.923e-002 5.667e-004 
6.024e-004 5.155e+006 1.153e+011 1.000e+001 2.279e-002 5.667e-004 
6.026e-004 5.176e+006 1.154e+011 1.000e+001 2.340e-002 5.668e-004 
6.028e-004 5.197e+006 1.154e+011 1.000e+001 1.995e-002 5.669e-004 
6.031e-004 5.218e+006 1.155e+011 1.000e+001 2.169e-002 5.669e-004 
6.033e-004 5.239e+006 1.156e+011 1.000e+001 1.953e-002 5.670e-004 
6.035e-004 5.257e+006 1.157e+011 1.000e+001 2.507e-002 5.670e-004 
6.037e-004 5.277e+006 1.158e+011 1.000e+001 2.612e-002 5.671e-004 
6.039e-004 5.297e+006 1.159e+011 1.000e+001 2.237e-002 5.672e-004 
6.041e-004 5.317e+006 1.159e+011 1.000e+001 2.148e-002 5.672e-004 
6.043e-004 5.337e+006 1.161e+011 1.000e+001 2.743e-002 5.673e-004 
6.045e-004 5.356e+006 1.161e+011 1.000e+001 2.600e-002 5.674e-004 
6.047e-004 5.377e+006 1.162e+011 1.000e+001 2.791e-002 5.674e-004 
6.049e-004 5.397e+006 1.163e+011 1.000e+001 2.784e-002 5.675e-004 
6.051e-004 5.417e+006 1.164e+011 1.000e+001 2.787e-002 5.676e-004 
6.053e-004 5.436e+006 1.165e+011 1.000e+001 2.627e-002 5.676e-004 
6.055e-004 5.455e+006 1.166e+011 1.000e+001 2.195e-002 5.677e-004 
6.057e-004 5.475e+006 1.167e+011 1.000e+001 2.567e-002 5.678e-004 
6.059e-004 5.495e+006 1.168e+011 1.000e+001 2.732e-002 5.678e-004 
6.061e-004 5.515e+006 1.169e+011 1.000e+001 2.953e-002 5.679e-004 
6.063e-004 5.536e+006 1.170e+011 1.000e+001 2.742e-002 5.680e-004 
6.065e-004 5.530e+006 1.158e+011 1.000e+001 2.604e-002 5.682e-004 
6.067e-004 5.508e+006 1.156e+011 1.000e+001 2.611e-002 5.685e-004 
6.069e-004 5.463e+006 1.154e+011 1.000e+001 2.252e-002 5.691e-004 
6.071e-004 5.418e+006 1.152e+011 1.000e+001 2.119e-002 5.696e-004 
6.073e-004 5.365e+006 1.151e+011 1.000e+001 1.505e-002 5.701e-004 
6.075e-004 5.307e+006 1.150e+011 1.000e+001 1.501e-002 5.707e-004 
6.077e-004 5.243e+006 1.149e+011 1.000e+001 1.095e-002 5.714e-004 
6.079e-004 5.206e+006 1.148e+011 1.000e+001 1.171e-002 5.719e-004 
6.081e-004 5.189e+006 1.146e+011 1.000e+001 9.795e-003 5.722e-004 
6.083e-004 5.179e+006 1.144e+011 1.000e+001 1.151e-002 5.724e-004 
6.085e-004 5.173e+006 1.141e+011 1.000e+001 9.307e-003 5.727e-004 
6.087e-004 5.166e+006 1.138e+011 1.000e+001 1.110e-002 5.729e-004 
6.089e-004 5.117e+006 1.136e+011 1.000e+001 1.021e-002 5.735e-004 
6.091e-004 5.063e+006 1.135e+011 1.000e+001 1.175e-002 5.741e-004 
6.093e-004 5.002e+006 1.134e+011 1.000e+001 1.081e-002 5.747e-004 
6.095e-004 4.955e+006 1.133e+011 1.000e+001 1.120e-002 5.752e-004 
6.097e-004 4.930e+006 1.132e+011 1.000e+001 1.171e-002 5.756e-004 
6.099e-004 4.915e+006 1.131e+011 1.000e+001 1.076e-002 5.759e-004 
6.101e-004 4.858e+006 1.130e+011 1.000e+001 1.208e-002 5.765e-004 
6.103e-004 4.772e+006 1.130e+011 1.000e+001 1.172e-002 5.773e-004 
6.105e-004 4.682e+006 1.129e+011 1.000e+001 1.121e-002 5.781e-004 
6.107e-004 4.636e+006 1.130e+011 1.000e+001 1.097e-002 5.786e-004 
6.109e-004 4.630e+006 1.132e+011 1.000e+001 1.101e-002 5.789e-004 
6.112e-004 4.643e+006 1.133e+011 1.000e+001 1.030e-002 5.790e-004 
6.114e-004 4.654e+006 1.133e+011 1.000e+001 8.938e-003 5.791e-004 
6.116e-004 4.662e+006 1.134e+011 1.000e+001 1.120e-002 5.793e-004 
6.118e-004 4.672e+006 1.135e+011 1.000e+001 1.124e-002 5.794e-004 
6.120e-004 4.685e+006 1.136e+011 1.000e+001 9.547e-003 5.795e-004 
6.122e-004 4.700e+006 1.137e+011 1.000e+001 1.255e-002 5.796e-004 
6.124e-004 4.716e+006 1.138e+011 1.000e+001 1.325e-002 5.797e-004 
6.126e-004 4.734e+006 1.139e+011 1.000e+001 1.248e-002 5.798e-004 
6.128e-004 4.753e+006 1.140e+011 1.000e+001 1.343e-002 5.798e-004 
6.130e-004 4.772e+006 1.141e+011 1.000e+001 1.475e-002 5.799e-004 
6.132e-004 4.793e+006 1.141e+011 1.000e+001 1.403e-002 5.800e-004 
6.134e-004 4.813e+006 1.142e+011 1.000e+001 1.302e-002 5.800e-004 
6.136e-004 4.834e+006 1.143e+011 1.000e+001 1.439e-002 5.801e-004 
6.138e-004 4.855e+006 1.143e+011 1.000e+001 1.415e-002 5.802e-004 
6.140e-004 4.875e+006 1.144e+011 1.000e+001 1.097e-002 5.802e-004 
6.142e-004 4.897e+006 1.145e+011 1.000e+001 1.757e-002 5.803e-004 
6.144e-004 4.919e+006 1.145e+011 1.000e+001 1.175e-002 5.803e-004 
6.146e-004 4.941e+006 1.146e+011 1.000e+001 1.967e-002 5.804e-004 
6.148e-004 4.962e+006 1.147e+011 1.000e+001 1.487e-002 5.804e-004 
6.150e-004 4.983e+006 1.147e+011 1.000e+001 1.486e-002 5.805e-004 
6.152e-004 5.005e+006 1.148e+011 1.000e+001 1.709e-002 5.805e-004 
6.154e-004 5.026e+006 1.149e+011 1.000e+001 1.548e-002 5.806e-004 
6.156e-004 5.048e+006 1.149e+011 1.000e+001 1.858e-002 5.806e-004 
6.158e-004 5.069e+006 1.150e+011 1.000e+001 1.845e-002 5.807e-004 
6.160e-004 5.090e+006 1.151e+011 1.000e+001 1.830e-002 5.807e-004 
6.162e-004 5.112e+006 1.152e+011 1.000e+001 1.862e-002 5.808e-004 
6.164e-004 5.134e+006 1.152e+011 1.000e+001 2.019e-002 5.809e-004 
6.166e-004 5.155e+006 1.153e+011 1.000e+001 2.017e-002 5.809e-004 
6.168e-004 5.177e+006 1.154e+011 1.000e+001 2.006e-002 5.810e-004 
6.170e-004 5.198e+006 1.154e+011 1.000e+001 2.342e-002 5.810e-004 
6.172e-004 5.217e+006 1.156e+011 1.000e+001 1.812e-002 5.811e-004 
6.174e-004 5.237e+006 1.156e+011 1.000e+001 2.060e-002 5.812e-004 
6.176e-004 5.257e+006 1.157e+011 1.000e+001 2.049e-002 5.812e-004 
6.178e-004 5.277e+006 1.158e+011 1.000e+001 2.390e-002 5.813e-004 
6.180e-004 5.297e+006 1.159e+011 1.000e+001 2.090e-002 5.813e-004 
6.182e-004 5.317e+006 1.160e+011 1.000e+001 2.075e-002 5.814e-004 
6.184e-004 5.337e+006 1.161e+011 1.000e+001 2.145e-002 5.815e-004 
6.186e-004 5.357e+006 1.162e+011 1.000e+001 2.220e-002 5.815e-004 
6.188e-004 5.378e+006 1.163e+011 1.000e+001 2.230e-002 5.816e-004 
6.190e-004 5.398e+006 1.163e+011 1.000e+001 2.148e-002 5.817e-004 
6.193e-004 5.418e+006 1.165e+011 1.000e+001 2.145e-002 5.817e-004 
6.195e-004 5.437e+006 1.165e+011 1.000e+001 2.176e-002 5.818e-004 
6.197e-004 5.457e+006 1.166e+011 1.000e+001 2.090e-002 5.819e-004 
6.199e-004 5.477e+006 1.167e+011 1.000e+001 1.784e-002 5.819e-004 
6.201e-004 5.497e+006 1.168e+011 1.000e+001 2.457e-002 5.820e-004 
6.203e-004 5.517e+006 1.169e+011 1.000e+001 2.091e-002 5.820e-004 
6.205e-004 5.537e+006 1.167e+011 1.000e+001 2.480e-002 5.821e-004 
6.207e-004 5.501e+006 1.155e+011 1.000e+001 2.667e-002 5.826e-004 
6.209e-004 5.458e+006 1.154e+011 1.000e+001 2.458e-002 5.831e-004 
6.211e-004 5.413e+006 1.152e+011 1.000e+001 2.078e-002 5.836e-004 
6.213e-004 5.362e+006 1.151e+011 1.000e+001 1.885e-002 5.841e-004 
6.215e-004 5.305e+006 1.150e+011 1.000e+001 1.497e-002 5.847e-004 
6.217e-004 5.239e+006 1.149e+011 1.000e+001 1.311e-002 5.854e-004 
6.219e-004 5.194e+006 1.148e+011 1.000e+001 1.088e-002 5.859e-004 
6.221e-004 5.173e+006 1.146e+011 1.000e+001 1.161e-002 5.863e-004 
6.223e-004 5.161e+006 1.144e+011 1.000e+001 1.199e-002 5.865e-004 
6.225e-004 5.154e+006 1.141e+011 1.000e+001 1.156e-002 5.868e-004 
6.227e-004 5.149e+006 1.138e+011 1.000e+001 1.113e-002 5.870e-004 
6.229e-004 5.109e+006 1.136e+011 1.000e+001 1.165e-002 5.875e-004 
6.231e-004 5.054e+006 1.135e+011 1.000e+001 9.766e-003 5.881e-004 
6.233e-004 4.996e+006 1.134e+011 1.000e+001 1.131e-002 5.887e-004 
6.235e-004 4.943e+006 1.133e+011 1.000e+001 1.086e-002 5.893e-004 
6.237e-004 4.915e+006 1.131e+011 1.000e+001 1.027e-002 5.897e-004 
6.239e-004 4.875e+006 1.130e+011 1.000e+001 1.142e-002 5.901e-004 
6.241e-004 4.809e+006 1.130e+011 1.000e+001 1.201e-002 5.908e-004 
6.243e-004 4.721e+006 1.130e+011 1.000e+001 1.243e-002 5.916e-004 
6.245e-004 4.637e+006 1.129e+011 1.000e+001 1.234e-002 5.924e-004 
6.247e-004 4.601e+006 1.131e+011 1.000e+001 1.237e-002 5.928e-004 
6.249e-004 4.603e+006 1.132e+011 1.000e+001 1.119e-002 5.930e-004 
6.251e-004 4.615e+006 1.132e+011 1.000e+001 9.591e-003 5.931e-004 
6.253e-004 4.624e+006 1.133e+011 1.000e+001 1.144e-002 5.933e-004 
6.255e-004 4.634e+006 1.134e+011 1.000e+001 1.188e-002 5.934e-004 
6.257e-004 4.646e+006 1.135e+011 1.000e+001 1.243e-002 5.935e-004 
6.259e-004 4.659e+006 1.136e+011 1.000e+001 1.156e-002 5.936e-004 
6.261e-004 4.675e+006 1.137e+011 1.000e+001 1.141e-002 5.937e-004 
6.263e-004 4.693e+006 1.138e+011 1.000e+001 1.202e-002 5.938e-004 
6.265e-004 4.712e+006 1.139e+011 1.000e+001 1.359e-002 5.939e-004 
6.267e-004 4.731e+006 1.139e+011 1.000e+001 1.150e-002 5.940e-004 
6.269e-004 4.752e+006 1.140e+011 1.000e+001 1.237e-002 5.940e-004 
6.271e-004 4.773e+006 1.141e+011 1.000e+001 1.125e-002 5.941e-004 
6.274e-004 4.794e+006 1.141e+011 1.000e+001 1.558e-002 5.941e-004 
6.276e-004 4.815e+006 1.142e+011 1.000e+001 1.416e-002 5.942e-004 
6.278e-004 4.837e+006 1.143e+011 1.000e+001 1.681e-002 5.942e-004 
6.280e-004 4.858e+006 1.143e+011 1.000e+001 1.517e-002 5.943e-004 
6.282e-004 4.879e+006 1.144e+011 1.000e+001 1.308e-002 5.944e-004 
6.284e-004 4.900e+006 1.145e+011 1.000e+001 1.447e-002 5.944e-004 
6.286e-004 4.921e+006 1.145e+011 1.000e+001 1.796e-002 5.945e-004 
6.288e-004 4.943e+006 1.146e+011 1.000e+001 1.695e-002 5.945e-004 
6.290e-004 4.964e+006 1.147e+011 1.000e+001 1.573e-002 5.946e-004 
6.292e-004 4.985e+006 1.148e+011 1.000e+001 1.642e-002 5.946e-004 
6.294e-004 5.007e+006 1.148e+011 1.000e+001 1.767e-002 5.947e-004 
6.296e-004 5.028e+006 1.149e+011 1.000e+001 1.711e-002 5.947e-004 
6.298e-004 5.049e+006 1.150e+011 1.000e+001 1.741e-002 5.948e-004 
6.300e-004 5.070e+006 1.150e+011 1.000e+001 1.441e-002 5.949e-004 
6.302e-004 5.092e+006 1.151e+011 1.000e+001 1.758e-002 5.949e-004 
6.304e-004 5.113e+006 1.152e+011 1.000e+001 1.757e-002 5.950e-004 
6.306e-004 5.135e+006 1.153e+011 1.000e+001 1.579e-002 5.950e-004 
6.308e-004 5.157e+006 1.153e+011 1.000e+001 1.692e-002 5.951e-004 
6.310e-004 5.177e+006 1.154e+011 1.000e+001 1.286e-002 5.951e-004 
6.312e-004 5.197e+006 1.155e+011 1.000e+001 1.933e-002 5.952e-004 
6.314e-004 5.216e+006 1.156e+011 1.000e+001 1.730e-002 5.953e-004 
6.316e-004 5.235e+006 1.157e+011 1.000e+001 1.961e-002 5.953e-004 
6.318e-004 5.255e+006 1.158e+011 1.000e+001 1.556e-002 5.954e-004 
6.320e-004 5.275e+006 1.159e+011 1.000e+001 1.502e-002 5.955e-004 
6.322e-004 5.296e+006 1.159e+011 1.000e+001 1.781e-002 5.955e-004 
6.324e-004 5.316e+006 1.160e+011 1.000e+001 1.701e-002 5.956e-004 
6.326e-004 5.336e+006 1.161e+011 1.000e+001 1.656e-002 5.956e-004 
6.328e-004 5.356e+006 1.162e+011 1.000e+001 1.893e-002 5.957e-004 
6.330e-004 5.375e+006 1.163e+011 1.000e+001 1.817e-002 5.958e-004 
6.332e-004 5.394e+006 1.164e+011 1.000e+001 1.493e-002 5.959e-004 
6.334e-004 5.414e+006 1.165e+011 1.000e+001 1.927e-002 5.959e-004 
6.336e-004 5.435e+006 1.166e+011 1.000e+001 1.700e-002 5.960e-004 
6.338e-004 5.455e+006 1.167e+011 1.000e+001 1.983e-002 5.960e-004 
6.340e-004 5.477e+006 1.167e+011 1.000e+001 1.585e-002 5.961e-004 
6.342e-004 5.497e+006 1.169e+011 1.000e+001 2.246e-002 5.962e-004 
6.344e-004 5.517e+006 1.169e+011 1.000e+001 2.058e-002 5.962e-004 
6.346e-004 5.536e+006 1.166e+011 1.000e+001 1.913e-002 5.963e-004 
6.348e-004 5.500e+006 1.155e+011 1.000e+001 2.100e-002 5.967e-004 
6.350e-004 5.455e+006 1.153e+011 1.000e+001 1.833e-002 5.973e-004 
6.352e-004 5.408e+006 1.152e+011 1.000e+001 1.921e-002 5.978e-004 
6.355e-004 5.354e+006 1.150e+011 1.000e+001 1.635e-002 5.984e-004 
6.357e-004 5.297e+006 1.150e+011 1.000e+001 1.351e-002 5.990e-004 
6.359e-004 5.230e+006 1.149e+011 1.000e+001 1.239e-002 5.996e-004 
6.361e-004 5.188e+006 1.148e+011 1.000e+001 1.026e-002 6.001e-004 
6.363e-004 5.171e+006 1.146e+011 1.000e+001 1.024e-002 6.004e-004 
6.365e-004 5.161e+006 1.144e+011 1.000e+001 1.080e-002 6.007e-004 
6.367e-004 5.154e+006 1.141e+011 1.000e+001 9.942e-003 6.010e-004 
6.369e-004 5.150e+006 1.138e+011 1.000e+001 1.075e-002 6.012e-004 
6.371e-004 5.104e+006 1.136e+011 1.000e+001 1.016e-002 6.017e-004 
6.373e-004 5.048e+006 1.135e+011 1.000e+001 1.172e-002 6.023e-004 
6.375e-004 4.987e+006 1.134e+011 1.000e+001 1.200e-002 6.029e-004 
6.377e-004 4.939e+006 1.133e+011 1.000e+001 1.169e-002 6.035e-004 
6.379e-004 4.911e+006 1.131e+011 1.000e+001 1.090e-002 6.039e-004 
6.381e-004 4.872e+006 1.130e+011 1.000e+001 1.052e-002 6.043e-004 
6.383e-004 4.803e+006 1.130e+011 1.000e+001 1.134e-002 6.050e-004 
6.385e-004 4.716e+006 1.130e+011 1.000e+001 1.271e-002 6.058e-004 
6.387e-004 4.636e+006 1.129e+011 1.000e+001 1.174e-002 6.066e-004 
6.389e-004 4.603e+006 1.131e+011 1.000e+001 1.145e-002 6.070e-004 
6.391e-004 4.608e+006 1.132e+011 1.000e+001 1.076e-002 6.072e-004 
6.393e-004 4.621e+006 1.132e+011 1.000e+001 1.100e-002 6.073e-004 
6.395e-004 4.631e+006 1.133e+011 1.000e+001 1.226e-002 6.074e-004 
6.397e-004 4.642e+006 1.134e+011 1.000e+001 1.193e-002 6.075e-004 
6.399e-004 4.654e+006 1.135e+011 1.000e+001 1.111e-002 6.077e-004 
6.401e-004 4.668e+006 1.136e+011 1.000e+001 1.335e-002 6.078e-004 
6.403e-004 4.683e+006 1.137e+011 1.000e+001 1.132e-002 6.079e-004 
6.405e-004 4.701e+006 1.138e+011 1.000e+001 9.558e-003 6.079e-004 
6.407e-004 4.719e+006 1.138e+011 1.000e+001 1.171e-002 6.080e-004 
6.409e-004 4.739e+006 1.139e+011 1.000e+001 1.219e-002 6.081e-004 
6.411e-004 4.760e+006 1.140e+011 1.000e+001 1.320e-002 6.081e-004 
6.413e-004 4.780e+006 1.141e+011 1.000e+001 1.507e-002 6.082e-004 
6.415e-004 4.801e+006 1.141e+011 1.000e+001 1.373e-002 6.083e-004 
6.417e-004 4.822e+006 1.142e+011 1.000e+001 1.333e-002 6.083e-004 
6.419e-004 4.843e+006 1.143e+011 1.000e+001 1.231e-002 6.084e-004 
6.421e-004 4.865e+006 1.144e+011 1.000e+001 1.439e-002 6.084e-004 
6.423e-004 4.886e+006 1.144e+011 1.000e+001 1.317e-002 6.085e-004 
6.425e-004 4.907e+006 1.145e+011 1.000e+001 1.409e-002 6.085e-004 
6.427e-004 4.927e+006 1.146e+011 1.000e+001 1.769e-002 6.086e-004 
6.429e-004 4.948e+006 1.146e+011 1.000e+001 1.868e-002 6.087e-004 
6.431e-004 4.970e+006 1.147e+011 1.000e+001 1.665e-002 6.087e-004 
6.433e-004 4.992e+006 1.147e+011 1.000e+001 1.723e-002 6.088e-004 
6.436e-004 5.013e+006 1.148e+011 1.000e+001 1.517e-002 6.088e-004 
6.438e-004 5.035e+006 1.149e+011 1.000e+001 1.829e-002 6.089e-004 
6.440e-004 5.056e+006 1.149e+011 1.000e+001 1.751e-002 6.089e-004 
6.442e-004 5.077e+006 1.150e+011 1.000e+001 1.529e-002 6.090e-004 
6.444e-004 5.098e+006 1.151e+011 1.000e+001 1.725e-002 6.090e-004 
6.446e-004 5.120e+006 1.152e+011 1.000e+001 1.641e-002 6.091e-004 
6.448e-004 5.141e+006 1.152e+011 1.000e+001 1.886e-002 6.091e-004 
6.450e-004 5.163e+006 1.153e+011 1.000e+001 1.748e-002 6.092e-004 
6.452e-004 5.185e+006 1.154e+011 1.000e+001 1.848e-002 6.092e-004 
6.454e-004 5.206e+006 1.155e+011 1.000e+001 1.558e-002 6.093e-004 
6.456e-004 5.225e+006 1.156e+011 1.000e+001 1.474e-002 6.094e-004 
6.458e-004 5.245e+006 1.156e+011 1.000e+001 1.610e-002 6.094e-004 
6.460e-004 5.265e+006 1.157e+011 1.000e+001 1.720e-002 6.095e-004 
6.462e-004 5.285e+006 1.158e+011 1.000e+001 1.773e-002 6.096e-004 
6.464e-004 5.305e+006 1.159e+011 1.000e+001 1.547e-002 6.096e-004 
6.466e-004 5.325e+006 1.160e+011 1.000e+001 1.603e-002 6.097e-004 
6.468e-004 5.346e+006 1.161e+011 1.000e+001 1.678e-002 6.098e-004 
6.470e-004 5.366e+006 1.162e+011 1.000e+001 1.495e-002 6.098e-004 
6.472e-004 5.386e+006 1.163e+011 1.000e+001 1.967e-002 6.099e-004 
6.474e-004 5.407e+006 1.164e+011 1.000e+001 1.781e-002 6.099e-004 
6.476e-004 5.427e+006 1.165e+011 1.000e+001 1.680e-002 6.100e-004 
6.478e-004 5.446e+006 1.165e+011 1.000e+001 1.511e-002 6.101e-004 
6.480e-004 5.466e+006 1.166e+011 1.000e+001 2.074e-002 6.101e-004 
6.482e-004 5.486e+006 1.167e+011 1.000e+001 1.779e-002 6.102e-004 
6.484e-004 5.507e+006 1.168e+011 1.000e+001 1.795e-002 6.103e-004 
6.486e-004 5.528e+006 1.169e+011 1.000e+001 1.915e-002 6.103e-004 
6.488e-004 5.548e+006 1.170e+011 1.000e+001 1.697e-002 6.104e-004 
6.490e-004 5.568e+006 1.171e+011 1.000e+001 2.047e-002 6.104e-004 
6.492e-004 5.563e+006 1.158e+011 1.000e+001 2.084e-002 6.107e-004 
6.494e-004 5.517e+006 1.155e+011 1.000e+001 1.567e-002 6.112e-004 
6.496e-004 5.471e+006 1.154e+011 1.000e+001 1.864e-002 6.117e-004 
6.498e-004 5.422e+006 1.152e+011 1.000e+001 1.485e-002 6.123e-004 
6.500e-004 5.359e+006 1.151e+011 1.000e+001 1.490e-002 6.129e-004 
6.502e-004 5.297e+006 1.150e+011 1.000e+001 1.170e-002 6.135e-004 
6.504e-004 5.243e+006 1.149e+011 1.000e+001 9.712e-003 6.141e-004 
6.506e-004 5.219e+006 1.147e+011 1.000e+001 1.082e-002 6.145e-004 
6.508e-004 5.206e+006 1.145e+011 1.000e+001 1.010e-002 6.148e-004 
6.510e-004 5.198e+006 1.143e+011 1.000e+001 1.114e-002 6.150e-004 
6.512e-004 5.193e+006 1.140e+011 1.000e+001 1.159e-002 6.153e-004 
6.514e-004 5.167e+006 1.137e+011 1.000e+001 1.006e-002 6.156e-004 
6.517e-004 5.110e+006 1.136e+011 1.000e+001 1.169e-002 6.162e-004 
6.519e-004 5.053e+006 1.135e+011 1.000e+001 1.161e-002 6.168e-004 
6.521e-004 4.992e+006 1.134e+011 1.000e+001 1.189e-002 6.175e-004 
6.523e-004 4.961e+006 1.132e+011 1.000e+001 9.631e-003 6.179e-004 
6.525e-004 4.929e+006 1.131e+011 1.000e+001 1.136e-002 6.183e-004 
6.527e-004 4.877e+006 1.130e+011 1.000e+001 1.209e-002 6.189e-004 
6.529e-004 4.794e+006 1.130e+011 1.000e+001 1.193e-002 6.196e-004 
6.531e-004 4.705e+006 1.129e+011 1.000e+001 1.227e-002 6.205e-004 
6.533e-004 4.657e+006 1.130e+011 1.000e+001 9.969e-003 6.210e-004 
6.535e-004 4.645e+006 1.132e+011 1.000e+001 1.097e-002 6.213e-004 
6.537e-004 4.653e+006 1.132e+011 1.000e+001 9.713e-003 6.214e-004 
6.539e-004 4.661e+006 1.133e+011 1.000e+001 9.159e-003 6.216e-004 
6.541e-004 4.671e+006 1.134e+011 1.000e+001 1.060e-002 6.217e-004 
6.543e-004 4.681e+006 1.135e+011 1.000e+001 1.357e-002 6.218e-004 
6.545e-004 4.695e+006 1.137e+011 1.000e+001 1.133e-002 6.219e-004 
6.547e-004 4.711e+006 1.137e+011 1.000e+001 9.993e-003 6.220e-004 
6.549e-004 4.728e+006 1.138e+011 1.000e+001 1.225e-002 6.221e-004 
6.551e-004 4.747e+006 1.139e+011 1.000e+001 1.369e-002 6.222e-004 
6.553e-004 4.766e+006 1.140e+011 1.000e+001 1.688e-002 6.223e-004 
6.555e-004 4.787e+006 1.141e+011 1.000e+001 1.336e-002 6.223e-004 
6.557e-004 4.808e+006 1.141e+011 1.000e+001 1.156e-002 6.224e-004 
6.559e-004 4.829e+006 1.142e+011 1.000e+001 1.465e-002 6.224e-004 
6.561e-004 4.850e+006 1.143e+011 1.000e+001 1.430e-002 6.225e-004 
6.563e-004 4.871e+006 1.143e+011 1.000e+001 1.299e-002 6.226e-004 
6.565e-004 4.892e+006 1.144e+011 1.000e+001 1.114e-002 6.226e-004 
6.567e-004 4.913e+006 1.145e+011 1.000e+001 1.402e-002 6.227e-004 
6.569e-004 4.934e+006 1.145e+011 1.000e+001 1.445e-002 6.227e-004 
6.571e-004 4.956e+006 1.146e+011 1.000e+001 1.692e-002 6.228e-004 
6.573e-004 4.978e+006 1.147e+011 1.000e+001 1.633e-002 6.228e-004 
6.575e-004 5.000e+006 1.147e+011 1.000e+001 1.518e-002 6.229e-004 
6.577e-004 5.023e+006 1.148e+011 1.000e+001 1.876e-002 6.229e-004 
6.579e-004 5.046e+006 1.149e+011 1.000e+001 1.795e-002 6.230e-004 
6.581e-004 5.066e+006 1.149e+011 1.000e+001 1.541e-002 6.230e-004 
6.583e-004 5.086e+006 1.150e+011 1.000e+001 1.712e-002 6.231e-004 
6.585e-004 5.107e+006 1.151e+011 1.000e+001 1.784e-002 6.231e-004 
6.587e-004 5.129e+006 1.152e+011 1.000e+001 1.770e-002 6.232e-004 
6.589e-004 5.150e+006 1.152e+011 1.000e+001 1.793e-002 6.233e-004 
6.591e-004 5.172e+006 1.153e+011 1.000e+001 1.539e-002 6.233e-004 
6.593e-004 5.194e+006 1.154e+011 1.000e+001 1.619e-002 6.234e-004 
6.595e-004 5.216e+006 1.154e+011 1.000e+001 1.823e-002 6.234e-004 
6.598e-004 5.234e+006 1.155e+011 1.000e+001 1.631e-002 6.235e-004 
6.600e-004 5.253e+006 1.156e+011 1.000e+001 1.712e-002 6.236e-004 
6.602e-004 5.272e+006 1.157e+011 1.000e+001 1.659e-002 6.236e-004 
6.604e-004 5.292e+006 1.158e+011 1.000e+001 1.631e-002 6.237e-004 
6.606e-004 5.312e+006 1.159e+011 1.000e+001 1.819e-002 6.238e-004 
6.608e-004 5.332e+006 1.160e+011 1.000e+001 2.227e-002 6.238e-004 
6.610e-004 5.353e+006 1.161e+011 1.000e+001 1.531e-002 6.239e-004 
6.612e-004 5.373e+006 1.162e+011 1.000e+001 2.081e-002 6.239e-004 
6.614e-004 5.393e+006 1.162e+011 1.000e+001 1.882e-002 6.240e-004 
6.616e-004 5.413e+006 1.163e+011 1.000e+001 1.703e-002 6.241e-004 
6.618e-004 5.432e+006 1.165e+011 1.000e+001 1.802e-002 6.241e-004 
6.620e-004 5.451e+006 1.166e+011 1.000e+001 1.922e-002 6.242e-004 
6.622e-004 5.471e+006 1.166e+011 1.000e+001 1.679e-002 6.243e-004 
6.624e-004 5.492e+006 1.167e+011 1.000e+001 2.003e-002 6.243e-004 
6.626e-004 5.512e+006 1.168e+011 1.000e+001 1.889e-002 6.244e-004 
6.628e-004 5.533e+006 1.169e+011 1.000e+001 1.574e-002 6.245e-004 
6.630e-004 5.554e+006 1.170e+011 1.000e+001 1.757e-002 6.245e-004 
6.632e-004 5.564e+006 1.161e+011 1.000e+001 2.082e-002 6.246e-004 
6.634e-004 5.530e+006 1.156e+011 1.000e+001 1.654e-002 6.251e-004 
6.636e-004 5.486e+006 1.154e+011 1.000e+001 1.465e-002 6.256e-004 
6.638e-004 5.440e+006 1.152e+011 1.000e+001 1.516e-002 6.261e-004 
6.640e-004 5.386e+006 1.151e+011 1.000e+001 1.342e-002 6.267e-004 
6.642e-004 5.327e+006 1.150e+011 1.000e+001 1.080e-002 6.273e-004 
6.644e-004 5.261e+006 1.149e+011 1.000e+001 1.127e-002 6.280e-004 
6.646e-004 5.223e+006 1.148e+011 1.000e+001 1.044e-002 6.284e-004 
6.648e-004 5.206e+006 1.146e+011 1.000e+001 1.089e-002 6.287e-004 
6.650e-004 5.196e+006 1.144e+011 1.000e+001 9.635e-003 6.290e-004 
6.652e-004 5.189e+006 1.141e+011 1.000e+001 1.059e-002 6.293e-004 
6.654e-004 5.183e+006 1.138e+011 1.000e+001 1.048e-002 6.295e-004 
6.656e-004 5.134e+006 1.136e+011 1.000e+001 1.075e-002 6.300e-004 
6.658e-004 5.078e+006 1.136e+011 1.000e+001 1.021e-002 6.306e-004 
6.660e-004 5.016e+006 1.135e+011 1.000e+001 1.154e-002 6.313e-004 
6.662e-004 4.969e+006 1.133e+011 1.000e+001 1.147e-002 6.318e-004 
6.664e-004 4.940e+006 1.132e+011 1.000e+001 9.373e-003 6.322e-004 
6.666e-004 4.897e+006 1.131e+011 1.000e+001 9.363e-003 6.327e-004 
6.668e-004 4.823e+006 1.130e+011 1.000e+001 1.193e-002 6.334e-004 
6.670e-004 4.733e+006 1.130e+011 1.000e+001 1.291e-002 6.342e-004 
6.672e-004 4.658e+006 1.130e+011 1.000e+001 1.079e-002 6.350e-004 
6.674e-004 4.631e+006 1.131e+011 1.000e+001 9.078e-003 6.353e-004 
6.676e-004 4.637e+006 1.132e+011 1.000e+001 1.066e-002 6.355e-004 
6.679e-004 4.645e+006 1.132e+011 1.000e+001 1.178e-002 6.357e-004 
6.681e-004 4.656e+006 1.133e+011 1.000e+001 1.205e-002 6.358e-004 
6.683e-004 4.667e+006 1.134e+011 1.000e+001 9.795e-003 6.359e-004 
6.685e-004 4.681e+006 1.135e+011 1.000e+001 9.378e-003 6.360e-004 
6.687e-004 4.697e+006 1.136e+011 1.000e+001 1.155e-002 6.361e-004 
6.689e-004 4.714e+006 1.137e+011 1.000e+001 1.168e-002 6.362e-004 
6.691e-004 4.733e+006 1.138e+011 1.000e+001 1.357e-002 6.363e-004 
6.693e-004 4.752e+006 1.139e+011 1.000e+001 1.076e-002 6.363e-004 
6.695e-004 4.773e+006 1.139e+011 1.000e+001 1.163e-002 6.364e-004 
6.697e-004 4.794e+006 1.140e+011 1.000e+001 1.293e-002 6.364e-004 
6.699e-004 4.815e+006 1.141e+011 1.000e+001 1.230e-002 6.365e-004 
6.701e-004 4.836e+006 1.141e+011 1.000e+001 1.247e-002 6.366e-004 
6.703e-004 4.857e+006 1.142e+011 1.000e+001 1.228e-002 6.366e-004 
6.705e-004 4.879e+006 1.143e+011 1.000e+001 1.309e-002 6.367e-004 
6.707e-004 4.900e+006 1.143e+011 1.000e+001 1.296e-002 6.367e-004 
6.709e-004 4.922e+006 1.144e+011 1.000e+001 1.318e-002 6.368e-004 
6.711e-004 4.944e+006 1.145e+011 1.000e+001 1.273e-002 6.368e-004 
6.713e-004 4.966e+006 1.145e+011 1.000e+001 1.341e-002 6.369e-004 
6.715e-004 4.988e+006 1.146e+011 1.000e+001 1.294e-002 6.369e-004 
6.717e-004 5.010e+006 1.147e+011 1.000e+001 1.312e-002 6.370e-004 
6.719e-004 5.033e+006 1.147e+011 1.000e+001 1.429e-002 6.370e-004 
6.721e-004 5.056e+006 1.148e+011 1.000e+001 1.130e-002 6.371e-004 
6.723e-004 5.078e+006 1.149e+011 1.000e+001 1.337e-002 6.371e-004 
6.725e-004 5.101e+006 1.149e+011 1.000e+001 1.410e-002 6.372e-004 
6.727e-004 5.120e+006 1.150e+011 1.000e+001 1.314e-002 6.372e-004 
6.729e-004 5.140e+006 1.151e+011 1.000e+001 1.523e-002 6.373e-004 
6.731e-004 5.159e+006 1.152e+011 1.000e+001 1.422e-002 6.374e-004 
6.733e-004 5.178e+006 1.152e+011 1.000e+001 1.566e-002 6.374e-004 
6.735e-004 5.199e+006 1.153e+011 1.000e+001 1.430e-002 6.375e-004 
6.737e-004 5.218e+006 1.154e+011 1.000e+001 1.468e-002 6.376e-004 
6.739e-004 5.238e+006 1.155e+011 1.000e+001 1.449e-002 6.376e-004 
6.741e-004 5.258e+006 1.156e+011 1.000e+001 1.529e-002 6.377e-004 
6.743e-004 5.277e+006 1.157e+011 1.000e+001 1.421e-002 6.378e-004 
6.745e-004 5.297e+006 1.158e+011 1.000e+001 1.380e-002 6.378e-004 
6.747e-004 5.317e+006 1.158e+011 1.000e+001 1.446e-002 6.379e-004 
6.749e-004 5.336e+006 1.159e+011 1.000e+001 1.391e-002 6.380e-004 
6.751e-004 5.356e+006 1.160e+011 1.000e+001 1.334e-002 6.380e-004 
6.753e-004 5.376e+006 1.161e+011 1.000e+001 1.397e-002 6.381e-004 
6.755e-004 5.394e+006 1.162e+011 1.000e+001 1.451e-002 6.382e-004 
6.757e-004 5.414e+006 1.163e+011 1.000e+001 1.472e-002 6.382e-004 
6.760e-004 5.434e+006 1.164e+011 1.000e+001 1.397e-002 6.383e-004 
6.762e-004 5.455e+006 1.165e+011 1.000e+001 1.561e-002 6.384e-004 
6.764e-004 5.475e+006 1.166e+011 1.000e+001 1.446e-002 6.384e-004 
6.766e-004 5.496e+006 1.167e+011 1.000e+001 1.465e-002 6.385e-004 
6.768e-004 5.516e+006 1.168e+011 1.000e+001 1.268e-002 6.385e-004 
6.770e-004 5.536e+006 1.168e+011 1.000e+001 1.784e-002 6.386e-004 
6.772e-004 5.556e+006 1.169e+011 1.000e+001 1.540e-002 6.387e-004 
6.774e-004 5.536e+006 1.155e+011 1.000e+001 1.797e-002 6.390e-004 
6.776e-004 5.491e+006 1.153e+011 1.000e+001 1.262e-002 6.395e-004 
6.778e-004 5.444e+006 1.151e+011 1.000e+001 1.418e-002 6.400e-004 
6.780e-004 5.390e+006 1.149e+011 1.000e+001 1.315e-002 6.406e-004 
6.782e-004 5.328e+006 1.149e+011 1.000e+001 1.087e-002 6.413e-004 
6.784e-004 5.257e+006 1.149e+011 1.000e+001 1.030e-002 6.419e-004 
6.786e-004 5.210e+006 1.148e+011 1.000e+001 1.178e-002 6.425e-004 
6.788e-004 5.190e+006 1.146e+011 1.000e+001 9.662e-003 6.428e-004 
6.790e-004 5.179e+006 1.144e+011 1.000e+001 1.084e-002 6.431e-004 
6.792e-004 5.172e+006 1.141e+011 1.000e+001 1.196e-002 6.433e-004 
6.794e-004 5.167e+006 1.139e+011 1.000e+001 1.075e-002 6.436e-004 
6.796e-004 5.130e+006 1.136e+011 1.000e+001 1.140e-002 6.440e-004 
6.798e-004 5.076e+006 1.135e+011 1.000e+001 1.106e-002 6.446e-004 
6.800e-004 5.018e+006 1.134e+011 1.000e+001 1.034e-002 6.452e-004 
6.802e-004 4.966e+006 1.133e+011 1.000e+001 9.524e-003 6.458e-004 
6.804e-004 4.939e+006 1.129e+011 1.000e+001 1.137e-002 6.462e-004 
6.806e-004 4.925e+006 1.127e+011 1.000e+001 8.105e-003 6.465e-004 
6.808e-004 4.906e+006 1.128e+011 1.000e+001 1.072e-002 6.468e-004 
6.810e-004 4.871e+006 1.131e+011 1.000e+001 1.073e-002 6.472e-004 
6.812e-004 4.834e+006 1.134e+011 1.000e+001 1.243e-002 6.477e-004 
6.814e-004 4.792e+006 1.138e+011 1.000e+001 1.287e-002 6.482e-004 
6.816e-004 4.760e+006 1.140e+011 1.000e+001 1.364e-002 6.486e-004 
6.818e-004 4.751e+006 1.143e+011 1.000e+001 1.214e-002 6.489e-004 
6.820e-004 4.763e+006 1.144e+011 1.000e+001 1.268e-002 6.490e-004 
6.822e-004 4.779e+006 1.146e+011 1.000e+001 1.564e-002 6.491e-004 
6.824e-004 4.759e+006 1.135e+011 1.000e+001 1.539e-002 6.494e-004 
6.826e-004 4.758e+006 1.136e+011 1.000e+001 1.381e-002 6.496e-004 
6.828e-004 4.768e+006 1.137e+011 1.000e+001 1.482e-002 6.498e-004 
6.830e-004 4.775e+006 1.135e+011 1.000e+001 1.226e-002 6.499e-004 
6.832e-004 4.782e+006 1.136e+011 1.000e+001 9.497e-003 6.501e-004 
6.834e-004 4.791e+006 1.137e+011 1.000e+001 1.202e-002 6.502e-004 
6.836e-004 4.803e+006 1.138e+011 1.000e+001 1.251e-002 6.504e-004 
6.838e-004 4.818e+006 1.139e+011 1.000e+001 1.178e-002 6.505e-004 
6.841e-004 4.835e+006 1.140e+011 1.000e+001 1.183e-002 6.505e-004 
6.843e-004 4.854e+006 1.141e+011 1.000e+001 1.197e-002 6.506e-004 
6.845e-004 4.874e+006 1.142e+011 1.000e+001 1.209e-002 6.507e-004 
6.847e-004 4.894e+006 1.142e+011 1.000e+001 1.687e-002 6.507e-004 
6.849e-004 4.915e+006 1.143e+011 1.000e+001 1.592e-002 6.508e-004 
6.851e-004 4.936e+006 1.144e+011 1.000e+001 1.788e-002 6.509e-004 
6.853e-004 4.956e+006 1.145e+011 1.000e+001 1.470e-002 6.509e-004 
6.855e-004 4.978e+006 1.145e+011 1.000e+001 1.743e-002 6.510e-004 
6.857e-004 4.999e+006 1.146e+011 1.000e+001 1.748e-002 6.510e-004 
6.859e-004 5.021e+006 1.147e+011 1.000e+001 1.365e-002 6.511e-004 
6.861e-004 5.043e+006 1.147e+011 1.000e+001 1.531e-002 6.511e-004 
6.863e-004 5.064e+006 1.148e+011 1.000e+001 1.552e-002 6.512e-004 
6.865e-004 5.085e+006 1.149e+011 1.000e+001 1.462e-002 6.512e-004 
6.867e-004 5.107e+006 1.150e+011 1.000e+001 1.243e-002 6.513e-004 
6.869e-004 5.128e+006 1.150e+011 1.000e+001 1.451e-002 6.513e-004 
6.871e-004 5.150e+006 1.151e+011 1.000e+001 1.599e-002 6.514e-004 
6.873e-004 5.172e+006 1.152e+011 1.000e+001 1.473e-002 6.514e-004 
6.875e-004 5.190e+006 1.153e+011 1.000e+001 2.141e-002 6.515e-004 
6.877e-004 5.208e+006 1.154e+011 1.000e+001 2.128e-002 6.516e-004 
6.879e-004 5.227e+006 1.154e+011 1.000e+001 1.973e-002 6.517e-004 
6.881e-004 5.246e+006 1.155e+011 1.000e+001 1.746e-002 6.517e-004 
6.883e-004 5.264e+006 1.156e+011 1.000e+001 1.846e-002 6.518e-004 
6.885e-004 5.284e+006 1.157e+011 1.000e+001 1.673e-002 6.519e-004 
6.887e-004 5.304e+006 1.158e+011 1.000e+001 2.207e-002 6.520e-004 
6.889e-004 5.323e+006 1.159e+011 1.000e+001 1.949e-002 6.520e-004 
6.891e-004 5.344e+006 1.160e+011 1.000e+001 1.577e-002 6.521e-004 
6.893e-004 5.363e+006 1.161e+011 1.000e+001 2.044e-002 6.521e-004 
6.895e-004 5.383e+006 1.162e+011 1.000e+001 1.892e-002 6.522e-004 
6.897e-004 5.402e+006 1.163e+011 1.000e+001 2.132e-002 6.523e-004 
6.899e-004 5.421e+006 1.164e+011 1.000e+001 1.600e-002 6.524e-004 
6.901e-004 5.439e+006 1.165e+011 1.000e+001 1.909e-002 6.524e-004 
6.903e-004 5.459e+006 1.166e+011 1.000e+001 1.947e-002 6.525e-004 
6.905e-004 5.479e+006 1.167e+011 1.000e+001 2.124e-002 6.526e-004 
6.907e-004 5.499e+006 1.168e+011 1.000e+001 1.840e-002 6.526e-004 
6.909e-004 5.519e+006 1.168e+011 1.000e+001 1.756e-002 6.527e-004 
6.911e-004 5.539e+006 1.169e+011 1.000e+001 1.784e-002 6.528e-004 
6.913e-004 5.559e+006 1.170e+011 1.000e+001 2.193e-002 6.528e-004 
6.915e-004 5.543e+006 1.157e+011 1.000e+001 1.576e-002 6.531e-004 
6.917e-004 5.497e+006 1.154e+011 1.000e+001 1.472e-002 6.536e-004 
6.919e-004 5.452e+006 1.153e+011 1.000e+001 1.380e-002 6.542e-004 
6.922e-004 5.402e+006 1.151e+011 1.000e+001 1.214e-002 6.547e-004 
6.924e-004 5.340e+006 1.150e+011 1.000e+001 1.276e-002 6.553e-004 
6.926e-004 5.275e+006 1.150e+011 1.000e+001 1.201e-002 6.560e-004 
6.928e-004 5.223e+006 1.148e+011 1.000e+001 9.279e-003 6.566e-004 
6.930e-004 5.201e+006 1.147e+011 1.000e+001 1.016e-002 6.569e-004 
6.932e-004 5.188e+006 1.145e+011 1.000e+001 1.110e-002 6.572e-004 
6.934e-004 5.180e+006 1.142e+011 1.000e+001 1.072e-002 6.575e-004 
6.936e-004 5.175e+006 1.139e+011 1.000e+001 8.785e-003 6.577e-004 
6.938e-004 5.147e+006 1.137e+011 1.000e+001 1.131e-002 6.581e-004 
6.940e-004 5.093e+006 1.135e+011 1.000e+001 9.305e-003 6.587e-004 
6.942e-004 5.039e+006 1.135e+011 1.000e+001 1.134e-002 6.592e-004 
6.944e-004 4.982e+006 1.134e+011 1.000e+001 8.258e-003 6.598e-004 
6.946e-004 4.952e+006 1.132e+011 1.000e+001 1.043e-002 6.602e-004 
6.948e-004 4.918e+006 1.131e+011 1.000e+001 1.040e-002 6.607e-004 
6.950e-004 4.864e+006 1.130e+011 1.000e+001 1.213e-002 6.613e-004 
6.952e-004 4.779e+006 1.130e+011 1.000e+001 1.122e-002 6.621e-004 
6.954e-004 4.689e+006 1.129e+011 1.000e+001 1.313e-002 6.629e-004 
6.956e-004 4.641e+006 1.130e+011 1.000e+001 9.422e-003 6.634e-004 
6.958e-004 4.632e+006 1.132e+011 1.000e+001 9.929e-003 6.637e-004 
6.960e-004 4.643e+006 1.132e+011 1.000e+001 1.098e-002 6.638e-004 
6.962e-004 4.652e+006 1.133e+011 1.000e+001 1.134e-002 6.639e-004 
6.964e-004 4.662e+006 1.134e+011 1.000e+001 1.220e-002 6.641e-004 
6.966e-004 4.673e+006 1.135e+011 1.000e+001 1.055e-002 6.642e-004 
6.968e-004 4.687e+006 1.136e+011 1.000e+001 1.051e-002 6.643e-004 
6.970e-004 4.703e+006 1.137e+011 1.000e+001 1.166e-002 6.644e-004 
6.972e-004 4.721e+006 1.138e+011 1.000e+001 1.075e-002 6.645e-004 
6.974e-004 4.741e+006 1.138e+011 1.000e+001 1.134e-002 6.645e-004 
6.976e-004 4.761e+006 1.139e+011 1.000e+001 1.129e-002 6.646e-004 
6.978e-004 4.781e+006 1.140e+011 1.000e+001 1.392e-002 6.647e-004 
6.980e-004 4.802e+006 1.140e+011 1.000e+001 1.386e-002 6.647e-004 
6.982e-004 4.823e+006 1.141e+011 1.000e+001 1.392e-002 6.648e-004 
6.984e-004 4.843e+006 1.142e+011 1.000e+001 1.577e-002 6.649e-004 
6.986e-004 4.865e+006 1.142e+011 1.000e+001 1.835e-002 6.649e-004 
6.988e-004 4.886e+006 1.143e+011 1.000e+001 1.885e-002 6.650e-004 
6.990e-004 4.908e+006 1.144e+011 1.000e+001 1.696e-002 6.650e-004 
6.992e-004 4.930e+006 1.144e+011 1.000e+001 1.706e-002 6.651e-004 
6.994e-004 4.952e+006 1.145e+011 1.000e+001 1.447e-002 6.651e-004 
6.996e-004 4.974e+006 1.146e+011 1.000e+001 1.373e-002 6.652e-004 
6.998e-004 4.997e+006 1.146e+011 1.000e+001 1.871e-002 6.652e-004 
7.000e-004 5.019e+006 1.147e+011 1.000e+001 1.582e-002 6.653e-004 
7.003e-004 5.041e+006 1.148e+011 1.000e+001 1.586e-002 6.653e-004 
7.005e-004 5.063e+006 1.148e+011 1.000e+001 1.548e-002 6.654e-004 
7.007e-004 5.086e+006 1.149e+011 1.000e+001 1.496e-002 6.654e-004 
7.009e-004 5.108e+006 1.150e+011 1.000e+001 1.341e-002 6.654e-004 
7.011e-004 5.131e+006 1.150e+011 1.000e+001 1.401e-002 6.655e-004 
7.013e-004 5.153e+006 1.151e+011 1.000e+001 1.583e-002 6.655e-004 
7.015e-004 5.175e+006 1.152e+011 1.000e+001 1.567e-002 6.656e-004 
7.017e-004 5.195e+006 1.152e+011 1.000e+001 1.479e-002 6.657e-004 
7.019e-004 5.214e+006 1.153e+011 1.000e+001 1.685e-002 6.657e-004 
7.021e-004 5.233e+006 1.154e+011 1.000e+001 1.199e-002 6.658e-004 
7.023e-004 5.252e+006 1.155e+011 1.000e+001 1.451e-002 6.659e-004 
7.025e-004 5.272e+006 1.156e+011 1.000e+001 1.305e-002 6.659e-004 
7.027e-004 5.291e+006 1.157e+011 1.000e+001 1.370e-002 6.660e-004 
7.029e-004 5.311e+006 1.158e+011 1.000e+001 1.716e-002 6.661e-004 
7.031e-004 5.331e+006 1.159e+011 1.000e+001 1.549e-002 6.661e-004 
7.033e-004 5.351e+006 1.160e+011 1.000e+001 1.760e-002 6.662e-004 
7.035e-004 5.371e+006 1.160e+011 1.000e+001 1.602e-002 6.663e-004 
7.037e-004 5.391e+006 1.161e+011 1.000e+001 1.148e-002 6.663e-004 
7.039e-004 5.411e+006 1.162e+011 1.000e+001 1.397e-002 6.664e-004 
7.041e-004 5.432e+006 1.163e+011 1.000e+001 1.701e-002 6.664e-004 
7.043e-004 5.454e+006 1.164e+011 1.000e+001 1.287e-002 6.665e-004 
7.045e-004 5.474e+006 1.165e+011 1.000e+001 1.251e-002 6.666e-004 
7.047e-004 5.492e+006 1.166e+011 1.000e+001 1.719e-002 6.666e-004 
7.049e-004 5.511e+006 1.167e+011 1.000e+001 1.409e-002 6.667e-004 
7.051e-004 5.531e+006 1.168e+011 1.000e+001 1.483e-002 6.668e-004 
7.053e-004 5.552e+006 1.168e+011 1.000e+001 1.248e-002 6.668e-004 
7.055e-004 5.572e+006 1.169e+011 1.000e+001 1.231e-002 6.669e-004 
7.057e-004 5.592e+006 1.171e+011 1.000e+001 1.426e-002 6.670e-004 
7.059e-004 5.562e+006 1.156e+011 1.000e+001 1.411e-002 6.674e-004 
7.061e-004 5.515e+006 1.154e+011 1.000e+001 1.470e-002 6.679e-004 
7.063e-004 5.466e+006 1.152e+011 1.000e+001 1.390e-002 6.684e-004 
7.065e-004 5.410e+006 1.150e+011 1.000e+001 1.355e-002 6.690e-004 
7.067e-004 5.348e+006 1.150e+011 1.000e+001 1.143e-002 6.697e-004 
7.069e-004 5.278e+006 1.150e+011 1.000e+001 1.183e-002 6.703e-004 
7.071e-004 5.237e+006 1.148e+011 1.000e+001 9.647e-003 6.708e-004 
7.073e-004 5.221e+006 1.146e+011 1.000e+001 9.988e-003 6.711e-004 
7.075e-004 5.211e+006 1.144e+011 1.000e+001 1.004e-002 6.714e-004 
7.077e-004 5.204e+006 1.141e+011 1.000e+001 1.038e-002 6.717e-004 
7.079e-004 5.198e+006 1.139e+011 1.000e+001 1.013e-002 6.719e-004 
7.081e-004 5.150e+006 1.136e+011 1.000e+001 1.069e-002 6.724e-004 
7.084e-004 5.094e+006 1.135e+011 1.000e+001 1.078e-002 6.730e-004 
7.086e-004 5.030e+006 1.135e+011 1.000e+001 1.154e-002 6.737e-004 
7.088e-004 4.983e+006 1.133e+011 1.000e+001 9.770e-003 6.742e-004 
7.090e-004 4.957e+006 1.128e+011 1.000e+001 9.411e-003 6.746e-004 
7.092e-004 4.946e+006 1.128e+011 1.000e+001 1.014e-002 6.749e-004 
7.094e-004 4.920e+006 1.130e+011 1.000e+001 1.047e-002 6.753e-004 
7.096e-004 4.884e+006 1.133e+011 1.000e+001 1.036e-002 6.757e-004 
7.098e-004 4.845e+006 1.135e+011 1.000e+001 1.176e-002 6.762e-004 
7.100e-004 4.806e+006 1.140e+011 1.000e+001 1.260e-002 6.766e-004 
7.102e-004 4.781e+006 1.142e+011 1.000e+001 1.252e-002 6.770e-004 
7.104e-004 4.778e+006 1.144e+011 1.000e+001 1.391e-002 6.772e-004 
7.106e-004 4.791e+006 1.146e+011 1.000e+001 1.263e-002 6.774e-004 
7.108e-004 4.792e+006 1.136e+011 1.000e+001 1.207e-002 6.776e-004 
7.110e-004 4.775e+006 1.133e+011 1.000e+001 1.109e-002 6.779e-004 
7.112e-004 4.781e+006 1.134e+011 1.000e+001 1.147e-002 6.780e-004 
7.114e-004 4.789e+006 1.135e+011 1.000e+001 1.048e-002 6.782e-004 
7.116e-004 4.795e+006 1.136e+011 1.000e+001 1.145e-002 6.783e-004 
7.118e-004 4.804e+006 1.137e+011 1.000e+001 1.014e-002 6.785e-004 
7.120e-004 4.815e+006 1.138e+011 1.000e+001 1.253e-002 6.786e-004 
7.122e-004 4.830e+006 1.139e+011 1.000e+001 1.209e-002 6.787e-004 
7.124e-004 4.846e+006 1.140e+011 1.000e+001 1.249e-002 6.788e-004 
7.126e-004 4.864e+006 1.141e+011 1.000e+001 1.089e-002 6.789e-004 
7.128e-004 4.884e+006 1.142e+011 1.000e+001 1.190e-002 6.789e-004 
7.130e-004 4.903e+006 1.142e+011 1.000e+001 1.314e-002 6.790e-004 
7.132e-004 4.923e+006 1.143e+011 1.000e+001 1.512e-002 6.791e-004 
7.134e-004 4.944e+006 1.144e+011 1.000e+001 1.404e-002 6.791e-004 
7.136e-004 4.964e+006 1.145e+011 1.000e+001 1.275e-002 6.792e-004 
7.138e-004 4.985e+006 1.145e+011 1.000e+001 1.202e-002 6.793e-004 
7.140e-004 5.007e+006 1.146e+011 1.000e+001 1.923e-002 6.793e-004 
7.142e-004 5.028e+006 1.147e+011 1.000e+001 1.295e-002 6.794e-004 
7.144e-004 5.050e+006 1.148e+011 1.000e+001 1.530e-002 6.794e-004 
7.146e-004 5.071e+006 1.148e+011 1.000e+001 1.361e-002 6.795e-004 
7.148e-004 5.093e+006 1.149e+011 1.000e+001 1.543e-002 6.795e-004 
7.150e-004 5.114e+006 1.150e+011 1.000e+001 1.437e-002 6.796e-004 
7.152e-004 5.136e+006 1.150e+011 1.000e+001 1.635e-002 6.796e-004 
7.154e-004 5.157e+006 1.151e+011 1.000e+001 1.677e-002 6.797e-004 
7.156e-004 5.178e+006 1.152e+011 1.000e+001 1.576e-002 6.797e-004 
7.158e-004 5.196e+006 1.153e+011 1.000e+001 1.282e-002 6.798e-004 
7.160e-004 5.215e+006 1.154e+011 1.000e+001 1.903e-002 6.799e-004 
7.162e-004 5.234e+006 1.155e+011 1.000e+001 1.316e-002 6.800e-004 
7.165e-004 5.253e+006 1.156e+011 1.000e+001 1.709e-002 6.800e-004 
7.167e-004 5.273e+006 1.156e+011 1.000e+001 1.434e-002 6.801e-004 
7.169e-004 5.292e+006 1.157e+011 1.000e+001 1.820e-002 6.802e-004 
7.171e-004 5.312e+006 1.158e+011 1.000e+001 1.745e-002 6.802e-004 
7.173e-004 5.333e+006 1.159e+011 1.000e+001 1.515e-002 6.803e-004 
7.175e-004 5.353e+006 1.160e+011 1.000e+001 1.657e-002 6.804e-004 
7.177e-004 5.373e+006 1.161e+011 1.000e+001 1.591e-002 6.804e-004 
7.179e-004 5.393e+006 1.162e+011 1.000e+001 1.986e-002 6.805e-004 
7.181e-004 5.414e+006 1.163e+011 1.000e+001 1.836e-002 6.805e-004 
7.183e-004 5.434e+006 1.163e+011 1.000e+001 1.552e-002 6.806e-004 
7.185e-004 5.453e+006 1.165e+011 1.000e+001 2.197e-002 6.807e-004 
7.187e-004 5.471e+006 1.166e+011 1.000e+001 1.626e-002 6.808e-004 
7.189e-004 5.491e+006 1.166e+011 1.000e+001 1.929e-002 6.808e-004 
7.191e-004 5.511e+006 1.167e+011 1.000e+001 1.716e-002 6.809e-004 
7.193e-004 5.532e+006 1.168e+011 1.000e+001 1.824e-002 6.809e-004 
7.195e-004 5.552e+006 1.169e+011 1.000e+001 1.860e-002 6.810e-004 
7.197e-004 5.572e+006 1.170e+011 1.000e+001 1.776e-002 6.811e-004 
7.199e-004 5.592e+006 1.171e+011 1.000e+001 1.856e-002 6.811e-004 
7.201e-004 5.584e+006 1.158e+011 1.000e+001 1.514e-002 6.814e-004 
7.203e-004 5.537e+006 1.155e+011 1.000e+001 1.629e-002 6.819e-004 
7.205e-004 5.490e+006 1.153e+011 1.000e+001 1.569e-002 6.824e-004 
7.207e-004 5.438e+006 1.152e+011 1.000e+001 1.243e-002 6.830e-004 
7.209e-004 5.374e+006 1.150e+011 1.000e+001 1.137e-002 6.836e-004 
7.211e-004 5.308e+006 1.150e+011 1.000e+001 9.614e-003 6.843e-004 
7.213e-004 5.256e+006 1.149e+011 1.000e+001 1.149e-002 6.849e-004 
7.215e-004 5.235e+006 1.147e+011 1.000e+001 1.057e-002 6.852e-004 
7.217e-004 5.223e+006 1.145e+011 1.000e+001 1.147e-002 6.855e-004 
7.219e-004 5.215e+006 1.142e+011 1.000e+001 9.650e-003 6.858e-004 
7.221e-004 5.189e+006 1.139e+011 1.000e+001 1.064e-002 6.861e-004 
7.223e-004 5.138e+006 1.138e+011 1.000e+001 1.010e-002 6.867e-004 
7.225e-004 5.081e+006 1.137e+011 1.000e+001 1.062e-002 6.873e-004 
7.227e-004 5.019e+006 1.137e+011 1.000e+001 1.022e-002 6.879e-004 
7.229e-004 4.974e+006 1.135e+011 1.000e+001 1.148e-002 6.884e-004 
7.231e-004 4.949e+006 1.130e+011 1.000e+001 7.834e-003 6.888e-004 
7.233e-004 4.938e+006 1.130e+011 1.000e+001 9.770e-003 6.891e-004 
7.235e-004 4.913e+006 1.131e+011 1.000e+001 9.861e-003 6.895e-004 
7.237e-004 4.880e+006 1.134e+011 1.000e+001 1.150e-002 6.899e-004 
7.239e-004 4.843e+006 1.136e+011 1.000e+001 9.161e-003 6.904e-004 
7.241e-004 4.804e+006 1.140e+011 1.000e+001 1.234e-002 6.908e-004 
7.243e-004 4.780e+006 1.142e+011 1.000e+001 1.160e-002 6.912e-004 
7.246e-004 4.779e+006 1.145e+011 1.000e+001 1.279e-002 6.914e-004 
7.248e-004 4.794e+006 1.146e+011 1.000e+001 1.281e-002 6.915e-004 
7.250e-004 4.809e+006 1.148e+011 1.000e+001 1.733e-002 6.916e-004 
7.252e-004 4.824e+006 1.148e+011 1.000e+001 1.180e-002 6.917e-004 
7.254e-004 4.815e+006 1.134e+011 1.000e+001 1.185e-002 6.920e-004 
7.256e-004 4.818e+006 1.134e+011 1.000e+001 1.146e-002 6.922e-004 
7.258e-004 4.830e+006 1.135e+011 1.000e+001 9.706e-003 6.923e-004 
7.260e-004 4.837e+006 1.136e+011 1.000e+001 1.187e-002 6.924e-004 
7.262e-004 4.845e+006 1.137e+011 1.000e+001 1.159e-002 6.926e-004 
7.264e-004 4.855e+006 1.138e+011 1.000e+001 1.105e-002 6.927e-004 
7.266e-004 4.868e+006 1.139e+011 1.000e+001 1.197e-002 6.928e-004 
7.268e-004 4.883e+006 1.140e+011 1.000e+001 1.194e-002 6.929e-004 
7.270e-004 4.900e+006 1.141e+011 1.000e+001 1.295e-002 6.930e-004 
7.272e-004 4.918e+006 1.142e+011 1.000e+001 1.142e-002 6.931e-004 
7.274e-004 4.938e+006 1.142e+011 1.000e+001 1.131e-002 6.931e-004 
7.276e-004 4.958e+006 1.143e+011 1.000e+001 1.277e-002 6.932e-004 
7.278e-004 4.978e+006 1.144e+011 1.000e+001 1.268e-002 6.933e-004 
7.280e-004 4.998e+006 1.145e+011 1.000e+001 1.250e-002 6.933e-004 
7.282e-004 5.018e+006 1.145e+011 1.000e+001 1.297e-002 6.934e-004 
7.284e-004 5.038e+006 1.146e+011 1.000e+001 1.137e-002 6.935e-004 
7.286e-004 5.059e+006 1.147e+011 1.000e+001 1.488e-002 6.935e-004 
7.288e-004 5.079e+006 1.148e+011 1.000e+001 1.503e-002 6.936e-004 
7.290e-004 5.100e+006 1.149e+011 1.000e+001 1.537e-002 6.936e-004 
7.292e-004 5.122e+006 1.149e+011 1.000e+001 1.463e-002 6.937e-004 
7.294e-004 5.143e+006 1.150e+011 1.000e+001 1.292e-002 6.938e-004 
7.296e-004 5.164e+006 1.151e+011 1.000e+001 1.522e-002 6.938e-004 
7.298e-004 5.185e+006 1.152e+011 1.000e+001 1.845e-002 6.939e-004 
7.300e-004 5.206e+006 1.152e+011 1.000e+001 1.503e-002 6.939e-004 
7.302e-004 5.223e+006 1.153e+011 1.000e+001 1.454e-002 6.940e-004 
7.304e-004 5.241e+006 1.154e+011 1.000e+001 1.519e-002 6.941e-004 
7.306e-004 5.260e+006 1.155e+011 1.000e+001 1.756e-002 6.942e-004 
7.308e-004 5.279e+006 1.156e+011 1.000e+001 1.737e-002 6.942e-004 
7.310e-004 5.298e+006 1.157e+011 1.000e+001 1.593e-002 6.943e-004 
7.312e-004 5.318e+006 1.158e+011 1.000e+001 1.389e-002 6.944e-004 
7.314e-004 5.337e+006 1.159e+011 1.000e+001 1.448e-002 6.944e-004 
7.316e-004 5.357e+006 1.160e+011 1.000e+001 1.448e-002 6.945e-004 
7.318e-004 5.377e+006 1.161e+011 1.000e+001 1.380e-002 6.946e-004 
7.320e-004 5.397e+006 1.162e+011 1.000e+001 1.419e-002 6.946e-004 
7.322e-004 5.417e+006 1.162e+011 1.000e+001 1.410e-002 6.947e-004 
7.324e-004 5.438e+006 1.163e+011 1.000e+001 1.624e-002 6.948e-004 
7.327e-004 5.458e+006 1.164e+011 1.000e+001 1.556e-002 6.948e-004 
7.329e-004 5.478e+006 1.165e+011 1.000e+001 1.591e-002 6.949e-004 
7.331e-004 5.496e+006 1.166e+011 1.000e+001 1.394e-002 6.950e-004 
7.333e-004 5.516e+006 1.167e+011 1.000e+001 1.711e-002 6.950e-004 
7.335e-004 5.536e+006 1.168e+011 1.000e+001 1.326e-002 6.951e-004 
7.337e-004 5.555e+006 1.169e+011 1.000e+001 1.833e-002 6.952e-004 
7.339e-004 5.575e+006 1.170e+011 1.000e+001 1.493e-002 6.952e-004 
7.341e-004 5.556e+006 1.157e+011 1.000e+001 1.560e-002 6.955e-004 
7.343e-004 5.511e+006 1.154e+011 1.000e+001 1.534e-002 6.961e-004 
7.345e-004 5.464e+006 1.153e+011 1.000e+001 1.401e-002 6.966e-004 
7.347e-004 5.412e+006 1.151e+011 1.000e+001 1.351e-002 6.972e-004 
7.349e-004 5.350e+006 1.150e+011 1.000e+001 1.130e-002 6.978e-004 
7.351e-004 5.284e+006 1.150e+011 1.000e+001 1.158e-002 6.984e-004 
7.353e-004 5.232e+006 1.148e+011 1.000e+001 1.028e-002 6.990e-004 
7.355e-004 5.212e+006 1.147e+011 1.000e+001 1.049e-002 6.994e-004 
7.357e-004 5.200e+006 1.145e+011 1.000e+001 1.077e-002 6.996e-004 
7.359e-004 5.193e+006 1.142e+011 1.000e+001 9.822e-003 6.999e-004 
7.361e-004 5.189e+006 1.140e+011 1.000e+001 1.138e-002 7.001e-004 
7.363e-004 5.181e+006 1.137e+011 1.000e+001 1.009e-002 7.004e-004 
7.365e-004 5.170e+006 1.135e+011 1.000e+001 1.017e-002 7.006e-004 
7.367e-004 5.156e+006 1.133e+011 1.000e+001 1.026e-002 7.009e-004 
7.369e-004 5.106e+006 1.131e+011 1.000e+001 9.184e-003 7.015e-004 
7.371e-004 5.057e+006 1.130e+011 1.000e+001 1.003e-002 7.020e-004 
7.373e-004 5.027e+006 1.129e+011 1.000e+001 1.009e-002 7.024e-004 
7.375e-004 4.993e+006 1.129e+011 1.000e+001 1.110e-002 7.029e-004 
7.377e-004 4.946e+006 1.128e+011 1.000e+001 1.179e-002 7.034e-004 
7.379e-004 4.860e+006 1.129e+011 1.000e+001 1.260e-002 7.042e-004 
7.381e-004 4.764e+006 1.128e+011 1.000e+001 1.364e-002 7.051e-004 
7.383e-004 4.702e+006 1.129e+011 1.000e+001 1.258e-002 7.057e-004 
7.385e-004 4.682e+006 1.131e+011 1.000e+001 1.016e-002 7.060e-004 
7.387e-004 4.690e+006 1.132e+011 1.000e+001 1.061e-002 7.062e-004 
7.389e-004 4.699e+006 1.132e+011 1.000e+001 1.031e-002 7.063e-004 
7.391e-004 4.708e+006 1.133e+011 1.000e+001 1.170e-002 7.065e-004 
7.393e-004 4.718e+006 1.134e+011 1.000e+001 1.220e-002 7.066e-004 
7.395e-004 4.731e+006 1.136e+011 1.000e+001 1.129e-002 7.067e-004 
7.397e-004 4.746e+006 1.137e+011 1.000e+001 1.081e-002 7.068e-004 
7.399e-004 4.763e+006 1.138e+011 1.000e+001 1.135e-002 7.069e-004 
7.401e-004 4.781e+006 1.138e+011 1.000e+001 1.202e-002 7.070e-004 
7.403e-004 4.801e+006 1.139e+011 1.000e+001 1.377e-002 7.070e-004 
7.405e-004 4.821e+006 1.140e+011 1.000e+001 1.467e-002 7.071e-004 
7.408e-004 4.841e+006 1.141e+011 1.000e+001 9.950e-003 7.072e-004 
7.410e-004 4.862e+006 1.141e+011 1.000e+001 1.255e-002 7.072e-004 
7.412e-004 4.883e+006 1.142e+011 1.000e+001 1.351e-002 7.073e-004 
7.414e-004 4.904e+006 1.143e+011 1.000e+001 1.220e-002 7.073e-004 
7.416e-004 4.925e+006 1.143e+011 1.000e+001 1.185e-002 7.074e-004 
7.418e-004 4.947e+006 1.144e+011 1.000e+001 1.399e-002 7.075e-004 
7.420e-004 4.968e+006 1.145e+011 1.000e+001 1.368e-002 7.075e-004 
7.422e-004 4.990e+006 1.146e+011 1.000e+001 1.484e-002 7.076e-004 
7.424e-004 5.011e+006 1.146e+011 1.000e+001 1.525e-002 7.076e-004 
7.426e-004 5.033e+006 1.147e+011 1.000e+001 1.456e-002 7.077e-004 
7.428e-004 5.056e+006 1.148e+011 1.000e+001 1.560e-002 7.077e-004 
7.430e-004 5.078e+006 1.148e+011 1.000e+001 1.493e-002 7.078e-004 
7.432e-004 5.096e+006 1.149e+011 1.000e+001 1.821e-002 7.078e-004 
7.434e-004 5.115e+006 1.150e+011 1.000e+001 1.843e-002 7.079e-004 
7.436e-004 5.134e+006 1.151e+011 1.000e+001 1.710e-002 7.080e-004 
7.438e-004 5.154e+006 1.151e+011 1.000e+001 1.428e-002 7.080e-004 
7.440e-004 5.174e+006 1.152e+011 1.000e+001 1.748e-002 7.081e-004 
7.442e-004 5.194e+006 1.153e+011 1.000e+001 1.488e-002 7.082e-004 
7.444e-004 5.215e+006 1.154e+011 1.000e+001 1.531e-002 7.082e-004 
7.446e-004 5.235e+006 1.155e+011 1.000e+001 1.594e-002 7.083e-004 
7.448e-004 5.255e+006 1.156e+011 1.000e+001 1.629e-002 7.084e-004 
7.450e-004 5.276e+006 1.156e+011 1.000e+001 1.411e-002 7.084e-004 
7.452e-004 5.296e+006 1.157e+011 1.000e+001 1.506e-002 7.085e-004 
7.454e-004 5.317e+006 1.158e+011 1.000e+001 1.412e-002 7.085e-004 
7.456e-004 5.338e+006 1.159e+011 1.000e+001 1.309e-002 7.086e-004 
7.458e-004 5.359e+006 1.160e+011 1.000e+001 1.543e-002 7.087e-004 
7.460e-004 5.380e+006 1.161e+011 1.000e+001 1.595e-002 7.087e-004 
7.462e-004 5.402e+006 1.162e+011 1.000e+001 1.115e-002 7.088e-004 
7.464e-004 5.424e+006 1.162e+011 1.000e+001 1.374e-002 7.088e-004 
7.466e-004 5.446e+006 1.163e+011 1.000e+001 1.508e-002 7.089e-004 
7.468e-004 5.469e+006 1.164e+011 1.000e+001 1.445e-002 7.089e-004 
7.470e-004 5.488e+006 1.165e+011 1.000e+001 1.612e-002 7.090e-004 
7.472e-004 5.507e+006 1.166e+011 1.000e+001 1.191e-002 7.090e-004 
7.474e-004 5.525e+006 1.167e+011 1.000e+001 1.230e-002 7.091e-004 
7.476e-004 5.544e+006 1.168e+011 1.000e+001 1.441e-002 7.092e-004 
7.478e-004 5.564e+006 1.169e+011 1.000e+001 1.235e-002 7.093e-004 
7.480e-004 5.585e+006 1.170e+011 1.000e+001 1.571e-002 7.093e-004 
7.482e-004 5.604e+006 1.171e+011 1.000e+001 1.375e-002 7.094e-004 
7.484e-004 5.587e+006 1.157e+011 1.000e+001 1.528e-002 7.097e-004 
7.486e-004 5.543e+006 1.155e+011 1.000e+001 1.548e-002 7.102e-004 
7.489e-004 5.498e+006 1.153e+011 1.000e+001 1.234e-002 7.107e-004 
7.491e-004 5.447e+006 1.152e+011 1.000e+001 1.242e-002 7.113e-004 
7.493e-004 5.385e+006 1.150e+011 1.000e+001 1.087e-002 7.119e-004 
7.495e-004 5.317e+006 1.151e+011 1.000e+001 1.167e-002 7.126e-004 
7.497e-004 5.267e+006 1.149e+011 1.000e+001 9.501e-003 7.131e-004 
7.499e-004 5.246e+006 1.147e+011 1.000e+001 9.501e-003 7.135e-004 
7.501e-004 5.234e+006 1.145e+011 1.000e+001 1.105e-002 7.138e-004 
7.503e-004 5.227e+006 1.143e+011 1.000e+001 9.550e-003 7.140e-004 
7.505e-004 5.222e+006 1.140e+011 1.000e+001 1.133e-002 7.143e-004 
7.507e-004 5.179e+006 1.138e+011 1.000e+001 1.112e-002 7.148e-004 
7.509e-004 5.121e+006 1.137e+011 1.000e+001 1.127e-002 7.154e-004 
7.511e-004 5.063e+006 1.136e+011 1.000e+001 1.103e-002 7.160e-004 
7.513e-004 5.010e+006 1.134e+011 1.000e+001 9.002e-003 7.165e-004 
7.515e-004 4.981e+006 1.133e+011 1.000e+001 1.029e-002 7.169e-004 
7.517e-004 4.943e+006 1.132e+011 1.000e+001 1.062e-002 7.174e-004 
7.519e-004 4.881e+006 1.131e+011 1.000e+001 1.103e-002 7.180e-004 
7.521e-004 4.795e+006 1.131e+011 1.000e+001 1.108e-002 7.188e-004 
7.523e-004 4.710e+006 1.130e+011 1.000e+001 1.273e-002 7.196e-004 
7.525e-004 4.672e+006 1.131e+011 1.000e+001 1.089e-002 7.201e-004 
7.527e-004 4.669e+006 1.133e+011 1.000e+001 1.134e-002 7.203e-004 
7.529e-004 4.677e+006 1.133e+011 1.000e+001 1.079e-002 7.205e-004 
7.531e-004 4.687e+006 1.134e+011 1.000e+001 1.201e-002 7.206e-004 
7.533e-004 4.698e+006 1.135e+011 1.000e+001 1.168e-002 7.207e-004 
7.535e-004 4.709e+006 1.136e+011 1.000e+001 1.186e-002 7.208e-004 
7.537e-004 4.724e+006 1.137e+011 1.000e+001 1.125e-002 7.209e-004 
7.539e-004 4.740e+006 1.138e+011 1.000e+001 1.089e-002 7.210e-004 
7.541e-004 4.758e+006 1.139e+011 1.000e+001 1.213e-002 7.211e-004 
7.543e-004 4.777e+006 1.139e+011 1.000e+001 1.161e-002 7.212e-004 
7.545e-004 4.797e+006 1.140e+011 1.000e+001 1.246e-002 7.212e-004 
7.547e-004 4.817e+006 1.141e+011 1.000e+001 1.181e-002 7.213e-004 
7.549e-004 4.838e+006 1.142e+011 1.000e+001 1.190e-002 7.214e-004 
7.551e-004 4.859e+006 1.142e+011 1.000e+001 1.248e-002 7.214e-004 
7.553e-004 4.880e+006 1.143e+011 1.000e+001 1.210e-002 7.215e-004 
7.555e-004 4.901e+006 1.143e+011 1.000e+001 1.224e-002 7.215e-004 
7.557e-004 4.923e+006 1.144e+011 1.000e+001 1.569e-002 7.216e-004 
7.559e-004 4.945e+006 1.145e+011 1.000e+001 1.371e-002 7.216e-004 
7.561e-004 4.967e+006 1.145e+011 1.000e+001 1.308e-002 7.217e-004 
7.563e-004 4.989e+006 1.146e+011 1.000e+001 1.671e-002 7.217e-004 
7.565e-004 5.011e+006 1.147e+011 1.000e+001 1.565e-002 7.218e-004 
7.567e-004 5.033e+006 1.147e+011 1.000e+001 1.599e-002 7.218e-004 
7.570e-004 5.055e+006 1.148e+011 1.000e+001 1.602e-002 7.219e-004 
7.572e-004 5.078e+006 1.149e+011 1.000e+001 1.276e-002 7.219e-004 
7.574e-004 5.101e+006 1.149e+011 1.000e+001 1.369e-002 7.220e-004 
7.576e-004 5.123e+006 1.150e+011 1.000e+001 1.837e-002 7.220e-004 
7.578e-004 5.145e+006 1.151e+011 1.000e+001 1.659e-002 7.221e-004 
7.580e-004 5.167e+006 1.152e+011 1.000e+001 1.499e-002 7.221e-004 
7.582e-004 5.189e+006 1.152e+011 1.000e+001 1.475e-002 7.222e-004 
7.584e-004 5.209e+006 1.153e+011 1.000e+001 1.402e-002 7.222e-004 
7.586e-004 5.228e+006 1.154e+011 1.000e+001 1.338e-002 7.223e-004 
7.588e-004 5.246e+006 1.155e+011 1.000e+001 1.489e-002 7.224e-004 
7.590e-004 5.266e+006 1.156e+011 1.000e+001 1.577e-002 7.225e-004 
7.592e-004 5.285e+006 1.157e+011 1.000e+001 1.586e-002 7.225e-004 
7.594e-004 5.305e+006 1.158e+011 1.000e+001 1.488e-002 7.226e-004 
7.596e-004 5.325e+006 1.158e+011 1.000e+001 1.537e-002 7.227e-004 
7.598e-004 5.345e+006 1.159e+011 1.000e+001 1.301e-002 7.227e-004 
7.600e-004 5.365e+006 1.160e+011 1.000e+001 1.575e-002 7.228e-004 
7.602e-004 5.385e+006 1.161e+011 1.000e+001 1.287e-002 7.228e-004 
7.604e-004 5.406e+006 1.162e+011 1.000e+001 1.519e-002 7.229e-004 
7.606e-004 5.425e+006 1.163e+011 1.000e+001 1.597e-002 7.230e-004 
7.608e-004 5.445e+006 1.164e+011 1.000e+001 1.700e-002 7.230e-004 
7.610e-004 5.464e+006 1.165e+011 1.000e+001 1.414e-002 7.231e-004 
7.612e-004 5.483e+006 1.166e+011 1.000e+001 1.167e-002 7.232e-004 
7.614e-004 5.503e+006 1.167e+011 1.000e+001 1.623e-002 7.232e-004 
7.616e-004 5.523e+006 1.167e+011 1.000e+001 1.751e-002 7.233e-004 
7.618e-004 5.543e+006 1.168e+011 1.000e+001 1.713e-002 7.234e-004 
7.620e-004 5.563e+006 1.169e+011 1.000e+001 1.678e-002 7.234e-004 
7.622e-004 5.582e+006 1.170e+011 1.000e+001 1.402e-002 7.235e-004 
7.624e-004 5.566e+006 1.157e+011 1.000e+001 1.383e-002 7.238e-004 
7.626e-004 5.520e+006 1.154e+011 1.000e+001 1.948e-002 7.243e-004 
7.628e-004 5.473e+006 1.153e+011 1.000e+001 1.288e-002 7.249e-004 
7.630e-004 5.420e+006 1.151e+011 1.000e+001 1.493e-002 7.254e-004 
7.632e-004 5.357e+006 1.150e+011 1.000e+001 1.054e-002 7.261e-004 
7.634e-004 5.290e+006 1.150e+011 1.000e+001 1.084e-002 7.267e-004 
7.636e-004 5.241e+006 1.149e+011 1.000e+001 1.126e-002 7.273e-004 
7.638e-004 5.220e+006 1.147e+011 1.000e+001 1.057e-002 7.276e-004 
7.640e-004 5.209e+006 1.145e+011 1.000e+001 1.037e-002 7.279e-004 
7.642e-004 5.201e+006 1.142e+011 1.000e+001 1.023e-002 7.282e-004 
7.644e-004 5.185e+006 1.139e+011 1.000e+001 1.040e-002 7.285e-004 
7.646e-004 5.136e+006 1.138e+011 1.000e+001 1.122e-002 7.290e-004 
7.648e-004 5.079e+006 1.137e+011 1.000e+001 1.030e-002 7.296e-004 
7.651e-004 5.017e+006 1.136e+011 1.000e+001 1.104e-002 7.302e-004 
7.653e-004 4.970e+006 1.134e+011 1.000e+001 1.121e-002 7.308e-004 
7.655e-004 4.941e+006 1.133e+011 1.000e+001 1.133e-002 7.312e-004 
7.657e-004 4.898e+006 1.131e+011 1.000e+001 1.111e-002 7.317e-004 
7.659e-004 4.823e+006 1.131e+011 1.000e+001 1.131e-002 7.324e-004 
7.661e-004 4.732e+006 1.131e+011 1.000e+001 1.224e-002 7.332e-004 
7.663e-004 4.658e+006 1.130e+011 1.000e+001 1.122e-002 7.339e-004 
7.665e-004 4.633e+006 1.132e+011 1.000e+001 1.112e-002 7.343e-004 
7.667e-004 4.643e+006 1.133e+011 1.000e+001 1.021e-002 7.345e-004 
7.669e-004 4.657e+006 1.133e+011 1.000e+001 1.010e-002 7.346e-004 
7.671e-004 4.669e+006 1.133e+011 1.000e+001 1.022e-002 7.347e-004 
7.673e-004 4.680e+006 1.134e+011 1.000e+001 1.176e-002 7.348e-004 
7.675e-004 4.693e+006 1.135e+011 1.000e+001 1.196e-002 7.349e-004 
7.677e-004 4.709e+006 1.136e+011 1.000e+001 1.134e-002 7.350e-004 
7.679e-004 4.726e+006 1.137e+011 1.000e+001 1.164e-002 7.351e-004 
7.681e-004 4.745e+006 1.138e+011 1.000e+001 1.377e-002 7.352e-004 
7.683e-004 4.764e+006 1.138e+011 1.000e+001 1.410e-002 7.352e-004 
7.685e-004 4.785e+006 1.139e+011 1.000e+001 1.466e-002 7.353e-004 
7.687e-004 4.806e+006 1.140e+011 1.000e+001 1.332e-002 7.354e-004 
7.689e-004 4.827e+006 1.140e+011 1.000e+001 1.512e-002 7.354e-004 
7.691e-004 4.849e+006 1.141e+011 1.000e+001 1.345e-002 7.355e-004 
7.693e-004 4.871e+006 1.142e+011 1.000e+001 1.518e-002 7.355e-004 
7.695e-004 4.893e+006 1.142e+011 1.000e+001 1.464e-002 7.356e-004 
7.697e-004 4.914e+006 1.143e+011 1.000e+001 1.434e-002 7.356e-004 
7.699e-004 4.936e+006 1.143e+011 1.000e+001 1.694e-002 7.357e-004 
7.701e-004 4.958e+006 1.144e+011 1.000e+001 1.580e-002 7.357e-004 
7.703e-004 4.980e+006 1.145e+011 1.000e+001 1.464e-002 7.358e-004 
7.705e-004 5.002e+006 1.145e+011 1.000e+001 1.772e-002 7.358e-004 
7.707e-004 5.025e+006 1.146e+011 1.000e+001 1.671e-002 7.359e-004 
7.709e-004 5.047e+006 1.147e+011 1.000e+001 1.592e-002 7.359e-004 
7.711e-004 5.069e+006 1.147e+011 1.000e+001 1.548e-002 7.360e-004 
7.713e-004 5.090e+006 1.148e+011 1.000e+001 1.748e-002 7.360e-004 
7.715e-004 5.109e+006 1.149e+011 1.000e+001 1.543e-002 7.361e-004 
7.717e-004 5.128e+006 1.150e+011 1.000e+001 1.780e-002 7.362e-004 
7.719e-004 5.147e+006 1.150e+011 1.000e+001 1.802e-002 7.362e-004 
7.721e-004 5.167e+006 1.151e+011 1.000e+001 1.804e-002 7.363e-004 
7.723e-004 5.186e+006 1.152e+011 1.000e+001 1.817e-002 7.364e-004 
7.725e-004 5.206e+006 1.153e+011 1.000e+001 1.588e-002 7.364e-004 
7.727e-004 5.224e+006 1.154e+011 1.000e+001 1.759e-002 7.365e-004 
7.729e-004 5.243e+006 1.155e+011 1.000e+001 1.795e-002 7.366e-004 
7.732e-004 5.263e+006 1.156e+011 1.000e+001 1.618e-002 7.366e-004 
7.734e-004 5.283e+006 1.157e+011 1.000e+001 1.637e-002 7.367e-004 
7.736e-004 5.302e+006 1.158e+011 1.000e+001 1.727e-002 7.368e-004 
7.738e-004 5.322e+006 1.158e+011 1.000e+001 1.773e-002 7.368e-004 
7.740e-004 5.342e+006 1.159e+011 1.000e+001 1.785e-002 7.369e-004 
7.742e-004 5.360e+006 1.160e+011 1.000e+001 1.560e-002 7.370e-004 
7.744e-004 5.379e+006 1.161e+011 1.000e+001 1.750e-002 7.371e-004 
7.746e-004 5.398e+006 1.162e+011 1.000e+001 1.712e-002 7.371e-004 
7.748e-004 5.417e+006 1.163e+011 1.000e+001 1.762e-002 7.372e-004 
7.750e-004 5.437e+006 1.164e+011 1.000e+001 1.788e-002 7.373e-004 
7.752e-004 5.458e+006 1.165e+011 1.000e+001 1.776e-002 7.373e-004 
7.754e-004 5.477e+006 1.166e+011 1.000e+001 1.848e-002 7.374e-004 
7.756e-004 5.498e+006 1.167e+011 1.000e+001 1.696e-002 7.375e-004 
7.758e-004 5.518e+006 1.168e+011 1.000e+001 1.804e-002 7.375e-004 
7.760e-004 5.538e+006 1.168e+011 1.000e+001 1.857e-002 7.376e-004 
7.762e-004 5.544e+006 1.158e+011 1.000e+001 1.592e-002 7.377e-004 
7.764e-004 5.497e+006 1.153e+011 1.000e+001 1.772e-002 7.383e-004 
7.766e-004 5.449e+006 1.151e+011 1.000e+001 1.542e-002 7.388e-004 
7.768e-004 5.396e+006 1.150e+011 1.000e+001 1.266e-002 7.394e-004 
7.770e-004 5.333e+006 1.148e+011 1.000e+001 1.149e-002 7.400e-004 
7.772e-004 5.269e+006 1.149e+011 1.000e+001 1.092e-002 7.407e-004 
7.774e-004 5.207e+006 1.148e+011 1.000e+001 1.107e-002 7.413e-004 
7.776e-004 5.182e+006 1.146e+011 1.000e+001 9.507e-003 7.417e-004 
7.778e-004 5.169e+006 1.145e+011 1.000e+001 1.113e-002 7.420e-004 
7.780e-004 5.161e+006 1.142e+011 1.000e+001 9.666e-003 7.422e-004 
7.782e-004 5.156e+006 1.139e+011 1.000e+001 9.979e-003 7.424e-004 
7.784e-004 5.136e+006 1.136e+011 1.000e+001 1.092e-002 7.428e-004 
7.786e-004 5.085e+006 1.135e+011 1.000e+001 1.039e-002 7.433e-004 
7.788e-004 5.032e+006 1.135e+011 1.000e+001 1.043e-002 7.439e-004 
7.790e-004 4.975e+006 1.134e+011 1.000e+001 1.209e-002 7.445e-004 
7.792e-004 4.943e+006 1.132e+011 1.000e+001 1.065e-002 7.449e-004 
7.794e-004 4.913e+006 1.129e+011 1.000e+001 1.064e-002 7.453e-004 
7.796e-004 4.892e+006 1.129e+011 1.000e+001 1.012e-002 7.457e-004 
7.798e-004 4.855e+006 1.131e+011 1.000e+001 1.111e-002 7.461e-004 
7.800e-004 4.822e+006 1.134e+011 1.000e+001 1.134e-002 7.466e-004 
7.802e-004 4.786e+006 1.137e+011 1.000e+001 1.224e-002 7.470e-004 
7.804e-004 4.750e+006 1.141e+011 1.000e+001 1.287e-002 7.475e-004 
7.806e-004 4.733e+006 1.143e+011 1.000e+001 1.430e-002 7.478e-004 
7.808e-004 4.744e+006 1.144e+011 1.000e+001 1.401e-002 7.479e-004 
7.810e-004 4.760e+006 1.146e+011 1.000e+001 1.570e-002 7.480e-004 
7.813e-004 4.757e+006 1.134e+011 1.000e+001 1.278e-002 7.482e-004 
7.815e-004 4.746e+006 1.133e+011 1.000e+001 1.170e-002 7.485e-004 
7.817e-004 4.756e+006 1.134e+011 1.000e+001 1.140e-002 7.487e-004 
7.819e-004 4.767e+006 1.134e+011 1.000e+001 1.039e-002 7.488e-004 
7.821e-004 4.775e+006 1.135e+011 1.000e+001 1.233e-002 7.489e-004 
7.823e-004 4.784e+006 1.136e+011 1.000e+001 1.283e-002 7.491e-004 
7.825e-004 4.795e+006 1.137e+011 1.000e+001 1.022e-002 7.492e-004 
7.827e-004 4.809e+006 1.138e+011 1.000e+001 1.186e-002 7.493e-004 
7.829e-004 4.825e+006 1.139e+011 1.000e+001 1.203e-002 7.494e-004 
7.831e-004 4.843e+006 1.140e+011 1.000e+001 1.146e-002 7.495e-004 
7.833e-004 4.861e+006 1.141e+011 1.000e+001 1.258e-002 7.495e-004 
7.835e-004 4.880e+006 1.141e+011 1.000e+001 1.297e-002 7.496e-004 
7.837e-004 4.900e+006 1.142e+011 1.000e+001 1.340e-002 7.497e-004 
7.839e-004 4.920e+006 1.143e+011 1.000e+001 1.320e-002 7.497e-004 
7.841e-004 4.941e+006 1.144e+011 1.000e+001 1.384e-002 7.498e-004 
7.843e-004 4.962e+006 1.145e+011 1.000e+001 1.388e-002 7.499e-004 
7.845e-004 4.983e+006 1.145e+011 1.000e+001 1.363e-002 7.499e-004 
7.847e-004 5.005e+006 1.146e+011 1.000e+001 1.548e-002 7.500e-004 
7.849e-004 5.027e+006 1.147e+011 1.000e+001 1.384e-002 7.500e-004 
7.851e-004 5.048e+006 1.147e+011 1.000e+001 1.481e-002 7.501e-004 
7.853e-004 5.070e+006 1.148e+011 1.000e+001 1.417e-002 7.501e-004 
7.855e-004 5.092e+006 1.149e+011 1.000e+001 1.244e-002 7.502e-004 
7.857e-004 5.113e+006 1.149e+011 1.000e+001 1.485e-002 7.502e-004 
7.859e-004 5.135e+006 1.150e+011 1.000e+001 1.424e-002 7.503e-004 
7.861e-004 5.157e+006 1.151e+011 1.000e+001 1.576e-002 7.503e-004 
7.863e-004 5.179e+006 1.152e+011 1.000e+001 1.592e-002 7.504e-004 
7.865e-004 5.201e+006 1.152e+011 1.000e+001 1.565e-002 7.504e-004 
7.867e-004 5.219e+006 1.153e+011 1.000e+001 1.548e-002 7.505e-004 
7.869e-004 5.237e+006 1.154e+011 1.000e+001 1.620e-002 7.506e-004 
7.871e-004 5.257e+006 1.155e+011 1.000e+001 1.725e-002 7.507e-004 
7.873e-004 5.277e+006 1.156e+011 1.000e+001 1.575e-002 7.507e-004 
7.875e-004 5.296e+006 1.157e+011 1.000e+001 1.410e-002 7.508e-004 
7.877e-004 5.316e+006 1.158e+011 1.000e+001 1.575e-002 7.509e-004 
7.879e-004 5.335e+006 1.158e+011 1.000e+001 1.433e-002 7.509e-004 
7.881e-004 5.355e+006 1.159e+011 1.000e+001 1.339e-002 7.510e-004 
7.883e-004 5.375e+006 1.160e+011 1.000e+001 1.565e-002 7.511e-004 
7.885e-004 5.395e+006 1.161e+011 1.000e+001 1.325e-002 7.511e-004 
7.887e-004 5.415e+006 1.162e+011 1.000e+001 1.503e-002 7.512e-004 
7.889e-004 5.434e+006 1.163e+011 1.000e+001 1.636e-002 7.513e-004 
7.891e-004 5.452e+006 1.164e+011 1.000e+001 1.309e-002 7.513e-004 
7.894e-004 5.471e+006 1.165e+011 1.000e+001 1.680e-002 7.514e-004 
7.896e-004 5.491e+006 1.166e+011 1.000e+001 1.431e-002 7.515e-004 
7.898e-004 5.511e+006 1.167e+011 1.000e+001 1.590e-002 7.515e-004 
7.900e-004 5.531e+006 1.168e+011 1.000e+001 1.435e-002 7.516e-004 
7.902e-004 5.550e+006 1.169e+011 1.000e+001 1.781e-002 7.517e-004 
7.904e-004 5.570e+006 1.170e+011 1.000e+001 1.562e-002 7.517e-004 
7.906e-004 5.590e+006 1.171e+011 1.000e+001 1.561e-002 7.518e-004 
7.908e-004 5.558e+006 1.156e+011 1.000e+001 1.434e-002 7.522e-004 
7.910e-004 5.512e+006 1.154e+011 1.000e+001 1.266e-002 7.527e-004 
7.912e-004 5.463e+006 1.152e+011 1.000e+001 1.426e-002 7.533e-004 
7.914e-004 5.407e+006 1.150e+011 1.000e+001 1.276e-002 7.539e-004 
7.916e-004 5.345e+006 1.150e+011 1.000e+001 9.915e-003 7.545e-004 
7.918e-004 5.277e+006 1.150e+011 1.000e+001 1.156e-002 7.552e-004 
7.920e-004 5.238e+006 1.148e+011 1.000e+001 1.155e-002 7.556e-004 
7.922e-004 5.221e+006 1.146e+011 1.000e+001 1.070e-002 7.560e-004 
7.924e-004 5.210e+006 1.144e+011 1.000e+001 1.076e-002 7.562e-004 
7.926e-004 5.203e+006 1.142e+011 1.000e+001 1.067e-002 7.565e-004 
7.928e-004 5.198e+006 1.139e+011 1.000e+001 9.611e-003 7.567e-004 
7.930e-004 5.186e+006 1.136e+011 1.000e+001 1.160e-002 7.570e-004 
7.932e-004 5.175e+006 1.134e+011 1.000e+001 1.102e-002 7.573e-004 
7.934e-004 5.169e+006 1.132e+011 1.000e+001 9.636e-003 7.575e-004 
7.936e-004 5.146e+006 1.130e+011 1.000e+001 1.188e-002 7.579e-004 
7.938e-004 5.101e+006 1.128e+011 1.000e+001 1.119e-002 7.584e-004 
7.940e-004 5.065e+006 1.128e+011 1.000e+001 1.105e-002 7.589e-004 
7.942e-004 5.028e+006 1.128e+011 1.000e+001 1.101e-002 7.593e-004 
7.944e-004 4.978e+006 1.127e+011 1.000e+001 1.102e-002 7.599e-004 
7.946e-004 4.890e+006 1.128e+011 1.000e+001 1.261e-002 7.607e-004 
7.948e-004 4.792e+006 1.129e+011 1.000e+001 1.453e-002 7.616e-004 
7.950e-004 4.726e+006 1.129e+011 1.000e+001 1.072e-002 7.622e-004 
7.952e-004 4.705e+006 1.131e+011 1.000e+001 9.509e-003 7.626e-004 
7.954e-004 4.712e+006 1.131e+011 1.000e+001 1.158e-002 7.627e-004 
7.956e-004 4.719e+006 1.132e+011 1.000e+001 1.000e-002 7.629e-004 
7.958e-004 4.728e+006 1.133e+011 1.000e+001 1.196e-002 7.630e-004 
7.960e-004 4.738e+006 1.134e+011 1.000e+001 1.228e-002 7.631e-004 
7.962e-004 4.751e+006 1.136e+011 1.000e+001 1.257e-002 7.633e-004 
7.964e-004 4.767e+006 1.137e+011 1.000e+001 1.240e-002 7.634e-004 
7.966e-004 4.784e+006 1.137e+011 1.000e+001 1.285e-002 7.634e-004 
7.968e-004 4.802e+006 1.138e+011 1.000e+001 1.441e-002 7.635e-004 
7.970e-004 4.822e+006 1.139e+011 1.000e+001 1.473e-002 7.636e-004 
7.972e-004 4.842e+006 1.140e+011 1.000e+001 1.419e-002 7.636e-004 
7.975e-004 4.863e+006 1.141e+011 1.000e+001 1.475e-002 7.637e-004 
7.977e-004 4.884e+006 1.141e+011 1.000e+001 1.311e-002 7.638e-004 
7.979e-004 4.905e+006 1.142e+011 1.000e+001 1.462e-002 7.638e-004 
7.981e-004 4.926e+006 1.143e+011 1.000e+001 1.552e-002 7.639e-004 
7.983e-004 4.947e+006 1.144e+011 1.000e+001 1.482e-002 7.639e-004 
7.985e-004 4.969e+006 1.144e+011 1.000e+001 1.596e-002 7.640e-004 
7.987e-004 4.991e+006 1.145e+011 1.000e+001 1.622e-002 7.640e-004 
7.989e-004 5.012e+006 1.145e+011 1.000e+001 1.712e-002 7.641e-004 
7.991e-004 5.034e+006 1.146e+011 1.000e+001 1.725e-002 7.641e-004 
7.993e-004 5.057e+006 1.147e+011 1.000e+001 1.569e-002 7.642e-004 
7.995e-004 5.079e+006 1.147e+011 1.000e+001 1.724e-002 7.642e-004 
7.997e-004 5.101e+006 1.148e+011 1.000e+001 1.713e-002 7.643e-004 
7.999e-004 5.121e+006 1.149e+011 1.000e+001 1.681e-002 7.643e-004 
8.001e-004 5.139e+006 1.150e+011 1.000e+001 1.765e-002 7.644e-004 
8.003e-004 5.158e+006 1.151e+011 1.000e+001 1.703e-002 7.645e-004 
8.005e-004 5.179e+006 1.151e+011 1.000e+001 1.552e-002 7.646e-004 
8.007e-004 5.198e+006 1.152e+011 1.000e+001 1.686e-002 7.646e-004 
8.009e-004 5.218e+006 1.153e+011 1.000e+001 1.768e-002 7.647e-004 
8.011e-004 5.237e+006 1.154e+011 1.000e+001 1.599e-002 7.648e-004 
8.013e-004 5.256e+006 1.155e+011 1.000e+001 1.607e-002 7.648e-004 
8.015e-004 5.276e+006 1.156e+011 1.000e+001 1.695e-002 7.649e-004 
8.017e-004 5.295e+006 1.156e+011 1.000e+001 1.615e-002 7.650e-004 
8.019e-004 5.315e+006 1.158e+011 1.000e+001 1.754e-002 7.650e-004 
8.021e-004 5.335e+006 1.158e+011 1.000e+001 1.755e-002 7.651e-004 
8.023e-004 5.354e+006 1.159e+011 1.000e+001 1.797e-002 7.652e-004 
8.025e-004 5.372e+006 1.161e+011 1.000e+001 1.869e-002 7.652e-004 
8.027e-004 5.390e+006 1.161e+011 1.000e+001 1.870e-002 7.653e-004 
8.029e-004 5.410e+006 1.162e+011 1.000e+001 1.949e-002 7.654e-004 
8.031e-004 5.430e+006 1.163e+011 1.000e+001 1.984e-002 7.655e-004 
8.033e-004 5.450e+006 1.164e+011 1.000e+001 2.017e-002 7.655e-004 
8.035e-004 5.470e+006 1.165e+011 1.000e+001 2.008e-002 7.656e-004 
8.037e-004 5.490e+006 1.166e+011 1.000e+001 2.085e-002 7.656e-004 
8.039e-004 5.510e+006 1.166e+011 1.000e+001 1.962e-002 7.657e-004 
8.041e-004 5.531e+006 1.167e+011 1.000e+001 2.033e-002 7.658e-004 
8.043e-004 5.551e+006 1.168e+011 1.000e+001 2.152e-002 7.658e-004 
8.045e-004 5.569e+006 1.166e+011 1.000e+001 1.928e-002 7.659e-004 
8.047e-004 5.532e+006 1.154e+011 1.000e+001 1.977e-002 7.664e-004 
8.049e-004 5.483e+006 1.152e+011 1.000e+001 1.571e-002 7.669e-004 
8.051e-004 5.431e+006 1.150e+011 1.000e+001 1.287e-002 7.675e-004 
8.053e-004 5.368e+006 1.149e+011 1.000e+001 1.257e-002 7.681e-004 
8.056e-004 5.306e+006 1.149e+011 1.000e+001 1.155e-002 7.687e-004 
8.058e-004 5.238e+006 1.149e+011 1.000e+001 1.182e-002 7.694e-004 
8.060e-004 5.205e+006 1.147e+011 1.000e+001 1.041e-002 7.698e-004 
8.062e-004 5.190e+006 1.145e+011 1.000e+001 1.107e-002 7.701e-004 
8.064e-004 5.181e+006 1.143e+011 1.000e+001 1.112e-002 7.704e-004 
8.066e-004 5.174e+006 1.140e+011 1.000e+001 9.022e-003 7.707e-004 
8.068e-004 5.157e+006 1.137e+011 1.000e+001 1.128e-002 7.710e-004 
8.070e-004 5.104e+006 1.136e+011 1.000e+001 1.071e-002 7.716e-004 
8.072e-004 5.048e+006 1.135e+011 1.000e+001 1.090e-002 7.721e-004 
8.074e-004 4.985e+006 1.134e+011 1.000e+001 9.677e-003 7.728e-004 
8.076e-004 4.948e+006 1.133e+011 1.000e+001 9.384e-003 7.732e-004 
8.078e-004 4.919e+006 1.129e+011 1.000e+001 1.096e-002 7.736e-004 
8.080e-004 4.907e+006 1.129e+011 1.000e+001 1.098e-002 7.739e-004 
8.082e-004 4.876e+006 1.131e+011 1.000e+001 1.131e-002 7.743e-004 
8.084e-004 4.842e+006 1.133e+011 1.000e+001 1.266e-002 7.748e-004 
8.086e-004 4.806e+006 1.136e+011 1.000e+001 1.263e-002 7.752e-004 
8.088e-004 4.769e+006 1.140e+011 1.000e+001 1.538e-002 7.757e-004 
8.090e-004 4.749e+006 1.143e+011 1.000e+001 1.453e-002 7.760e-004 
8.092e-004 4.755e+006 1.144e+011 1.000e+001 1.452e-002 7.762e-004 
8.094e-004 4.770e+006 1.146e+011 1.000e+001 1.697e-002 7.763e-004 
8.096e-004 4.748e+006 1.135e+011 1.000e+001 1.465e-002 7.766e-004 
8.098e-004 4.747e+006 1.136e+011 1.000e+001 1.439e-002 7.769e-004 
8.100e-004 4.759e+006 1.137e+011 1.000e+001 1.467e-002 7.770e-004 
8.102e-004 4.766e+006 1.137e+011 1.000e+001 1.553e-002 7.771e-004 
8.104e-004 4.774e+006 1.138e+011 1.000e+001 1.631e-002 7.773e-004 
8.106e-004 4.785e+006 1.139e+011 1.000e+001 1.606e-002 7.774e-004 
8.108e-004 4.798e+006 1.140e+011 1.000e+001 1.556e-002 7.775e-004 
8.110e-004 4.814e+006 1.141e+011 1.000e+001 1.667e-002 7.776e-004 
8.112e-004 4.831e+006 1.142e+011 1.000e+001 1.666e-002 7.777e-004 
8.114e-004 4.850e+006 1.143e+011 1.000e+001 1.579e-002 7.778e-004 
8.116e-004 4.869e+006 1.144e+011 1.000e+001 1.467e-002 7.778e-004 
8.118e-004 4.889e+006 1.144e+011 1.000e+001 1.656e-002 7.779e-004 
8.120e-004 4.909e+006 1.145e+011 1.000e+001 1.683e-002 7.780e-004 
8.122e-004 4.929e+006 1.146e+011 1.000e+001 1.662e-002 7.780e-004 
8.124e-004 4.950e+006 1.147e+011 1.000e+001 1.703e-002 7.781e-004 
8.126e-004 4.971e+006 1.147e+011 1.000e+001 1.712e-002 7.781e-004 
8.128e-004 4.993e+006 1.148e+011 1.000e+001 1.769e-002 7.782e-004 
8.130e-004 5.014e+006 1.149e+011 1.000e+001 1.771e-002 7.782e-004 
8.132e-004 5.035e+006 1.149e+011 1.000e+001 1.791e-002 7.783e-004 
8.134e-004 5.057e+006 1.150e+011 1.000e+001 1.772e-002 7.784e-004 
8.137e-004 5.078e+006 1.151e+011 1.000e+001 1.834e-002 7.784e-004 
8.139e-004 5.100e+006 1.152e+011 1.000e+001 1.950e-002 7.785e-004 
8.141e-004 5.122e+006 1.152e+011 1.000e+001 1.953e-002 7.785e-004 
8.143e-004 5.144e+006 1.153e+011 1.000e+001 1.831e-002 7.786e-004 
8.145e-004 5.166e+006 1.154e+011 1.000e+001 1.782e-002 7.786e-004 
8.147e-004 5.184e+006 1.154e+011 1.000e+001 2.016e-002 7.787e-004 
8.149e-004 5.203e+006 1.155e+011 1.000e+001 1.987e-002 7.788e-004 
8.151e-004 5.222e+006 1.156e+011 1.000e+001 1.928e-002 7.788e-004 
8.153e-004 5.241e+006 1.157e+011 1.000e+001 2.033e-002 7.789e-004 
8.155e-004 5.260e+006 1.158e+011 1.000e+001 1.838e-002 7.790e-004 
8.157e-004 5.279e+006 1.159e+011 1.000e+001 1.770e-002 7.790e-004 
8.159e-004 5.299e+006 1.160e+011 1.000e+001 1.992e-002 7.791e-004 
8.161e-004 5.318e+006 1.161e+011 1.000e+001 1.997e-002 7.792e-004 
8.163e-004 5.337e+006 1.162e+011 1.000e+001 1.876e-002 7.792e-004 
8.165e-004 5.357e+006 1.163e+011 1.000e+001 1.916e-002 7.793e-004 
8.167e-004 5.377e+006 1.164e+011 1.000e+001 1.808e-002 7.794e-004 
8.169e-004 5.395e+006 1.165e+011 1.000e+001 1.969e-002 7.795e-004 
8.171e-004 5.414e+006 1.166e+011 1.000e+001 1.861e-002 7.795e-004 
8.173e-004 5.434e+006 1.167e+011 1.000e+001 1.968e-002 7.796e-004 
8.175e-004 5.454e+006 1.167e+011 1.000e+001 2.019e-002 7.797e-004 
8.177e-004 5.474e+006 1.168e+011 1.000e+001 2.403e-002 7.797e-004 
8.179e-004 5.494e+006 1.169e+011 1.000e+001 2.318e-002 7.798e-004 
8.181e-004 5.514e+006 1.170e+011 1.000e+001 2.265e-002 7.799e-004 
8.183e-004 5.534e+006 1.171e+011 1.000e+001 2.240e-002 7.799e-004 
8.185e-004 5.555e+006 1.172e+011 1.000e+001 2.030e-002 7.800e-004 
8.187e-004 5.575e+006 1.173e+011 1.000e+001 2.295e-002 7.800e-004 
8.189e-004 5.570e+006 1.160e+011 1.000e+001 1.864e-002 7.803e-004 
8.191e-004 5.523e+006 1.157e+011 1.000e+001 1.699e-002 7.808e-004 
8.193e-004 5.476e+006 1.155e+011 1.000e+001 1.500e-002 7.813e-004 
8.195e-004 5.423e+006 1.154e+011 1.000e+001 1.708e-002 7.819e-004 
8.197e-004 5.359e+006 1.152e+011 1.000e+001 1.358e-002 7.825e-004 
8.199e-004 5.293e+006 1.152e+011 1.000e+001 1.460e-002 7.832e-004 
8.201e-004 5.239e+006 1.151e+011 1.000e+001 1.436e-002 7.838e-004 
8.203e-004 5.217e+006 1.150e+011 1.000e+001 1.436e-002 7.841e-004 
8.205e-004 5.205e+006 1.147e+011 1.000e+001 1.404e-002 7.844e-004 
8.207e-004 5.197e+006 1.145e+011 1.000e+001 1.384e-002 7.847e-004 
8.209e-004 5.192e+006 1.142e+011 1.000e+001 1.357e-002 7.849e-004 
8.211e-004 5.156e+006 1.140e+011 1.000e+001 1.374e-002 7.854e-004 
8.213e-004 5.101e+006 1.139e+011 1.000e+001 1.359e-002 7.859e-004 
8.215e-004 5.044e+006 1.138e+011 1.000e+001 1.407e-002 7.865e-004 
8.218e-004 4.987e+006 1.137e+011 1.000e+001 1.379e-002 7.871e-004 
8.220e-004 4.957e+006 1.135e+011 1.000e+001 1.235e-002 7.876e-004 
8.222e-004 4.917e+006 1.134e+011 1.000e+001 1.150e-002 7.880e-004 
8.224e-004 4.855e+006 1.133e+011 1.000e+001 1.370e-002 7.887e-004 
8.226e-004 4.769e+006 1.133e+011 1.000e+001 1.454e-002 7.895e-004
[truncated: 67,269 more chars]
