# Supplementary material for: Strain rate dependency of dislocation plasticity
Source: Nat Commun. 2021 Mar 23;12:1845. doi: 10.1038/s41467-021-21939-1 (PMC7988163; doi:10.1038/s41467-021-21939-1)
Supplement: Supplementary file 3 — Supplementary Data 1 [file 41467_2021_21939_MOESM3_ESM.zip › Supplementary Data 1/DDDSimulationSet3/StrainRate=1e1s-1/InitialDislocationDensity=1.4e8m-2.dat]

#strain(1), stress(Pa), dislocation density(m-2), strain rate(s-1), mean dislocation velocity(km/s), plastic strain(1)
1.274e-006 1.838e+005 1.415e+008 1.000e+001 1.558e-003 1.291e-009 
2.572e-006 3.709e+005 1.415e+008 1.000e+001 3.895e-003 4.944e-009 
3.870e-006 5.577e+005 1.415e+008 1.000e+001 3.895e-003 1.095e-008 
5.126e-006 7.381e+005 1.415e+008 1.000e+001 6.232e-003 1.898e-008 
6.393e-006 9.199e+005 1.415e+008 1.000e+001 6.246e-003 2.931e-008 
7.653e-006 1.100e+006 1.415e+008 1.000e+001 8.570e-003 4.178e-008 
8.867e-006 1.274e+006 1.415e+008 1.000e+001 8.597e-003 5.588e-008 
1.005e-005 1.443e+006 1.415e+008 1.000e+001 1.089e-002 7.163e-008 
1.109e-005 1.591e+006 1.415e+008 1.000e+001 1.092e-002 8.710e-008 
1.216e-005 1.742e+006 1.415e+008 1.000e+001 1.267e-002 1.045e-007 
1.309e-005 1.874e+006 1.415e+008 1.000e+001 1.322e-002 1.209e-007 
1.397e-005 1.999e+006 1.415e+008 1.000e+001 1.328e-002 1.376e-007 
1.482e-005 2.120e+006 1.415e+008 1.000e+001 1.534e-002 1.547e-007 
1.564e-005 2.236e+006 1.415e+008 1.000e+001 1.555e-002 1.722e-007 
1.647e-005 2.353e+006 1.415e+008 1.000e+001 1.588e-002 1.908e-007 
1.730e-005 2.471e+006 1.415e+008 1.000e+001 1.745e-002 2.103e-007 
1.818e-005 2.595e+006 1.415e+008 1.000e+001 1.785e-002 2.319e-007 
1.904e-005 2.716e+006 1.415e+008 1.000e+001 1.825e-002 2.541e-007 
1.989e-005 2.836e+006 1.415e+008 1.000e+001 1.990e-002 2.772e-007 
2.072e-005 2.952e+006 1.415e+008 1.000e+001 2.015e-002 3.005e-007 
2.154e-005 3.067e+006 1.415e+008 1.000e+001 2.063e-002 3.243e-007 
2.237e-005 3.184e+006 1.415e+008 1.000e+001 2.207e-002 3.497e-007 
2.323e-005 3.305e+006 1.415e+008 1.000e+001 2.251e-002 3.768e-007 
2.410e-005 3.426e+006 1.415e+008 1.000e+001 2.310e-002 4.050e-007 
2.495e-005 3.544e+006 1.415e+008 1.000e+001 2.441e-002 4.337e-007 
2.581e-005 3.664e+006 1.416e+008 1.000e+001 2.500e-002 4.631e-007 
2.669e-005 3.788e+006 1.418e+008 1.000e+001 2.481e-002 4.940e-007 
2.757e-005 3.911e+006 1.416e+008 1.000e+001 2.630e-002 5.262e-007 
2.845e-005 4.033e+006 1.415e+008 1.000e+001 2.698e-002 5.594e-007 
2.933e-005 4.154e+006 1.415e+008 1.000e+001 2.739e-002 5.932e-007 
3.019e-005 4.274e+006 1.415e+008 1.000e+001 2.859e-002 6.279e-007 
3.102e-005 4.389e+006 1.415e+008 1.000e+001 2.935e-002 6.619e-007 
3.182e-005 4.500e+006 1.415e+008 1.000e+001 2.962e-002 6.956e-007 
3.261e-005 4.610e+006 1.415e+008 1.000e+001 3.078e-002 7.297e-007 
3.342e-005 4.722e+006 1.415e+008 1.000e+001 3.147e-002 7.655e-007 
3.421e-005 4.831e+006 1.415e+008 1.000e+001 3.196e-002 8.014e-007 
3.501e-005 4.941e+006 1.415e+008 1.000e+001 3.299e-002 8.383e-007 
3.580e-005 5.049e+006 1.415e+008 1.000e+001 3.360e-002 8.756e-007 
3.657e-005 5.156e+006 1.415e+008 1.000e+001 3.413e-002 9.131e-007 
3.737e-005 5.265e+006 1.415e+008 1.000e+001 3.510e-002 9.524e-007 
3.815e-005 5.372e+006 1.415e+008 1.000e+001 3.565e-002 9.919e-007 
3.893e-005 5.480e+006 1.415e+008 1.000e+001 3.619e-002 1.032e-006 
3.972e-005 5.587e+006 1.416e+008 1.000e+001 3.724e-002 1.073e-006 
4.049e-005 5.693e+006 1.418e+008 1.000e+001 3.766e-002 1.114e-006 
4.128e-005 5.801e+006 1.416e+008 1.000e+001 3.860e-002 1.157e-006 
4.206e-005 5.908e+006 1.415e+008 1.000e+001 3.935e-002 1.201e-006 
4.282e-005 6.011e+006 1.415e+008 1.000e+001 3.986e-002 1.244e-006 
4.361e-005 6.119e+006 1.415e+008 1.000e+001 4.054e-002 1.289e-006 
4.439e-005 6.226e+006 1.415e+008 1.000e+001 4.143e-002 1.335e-006 
4.517e-005 6.331e+006 1.415e+008 1.000e+001 4.196e-002 1.381e-006 
4.595e-005 6.436e+006 1.415e+008 1.000e+001 4.267e-002 1.428e-006 
4.672e-005 6.542e+006 1.414e+008 1.000e+001 4.381e-002 1.476e-006 
4.751e-005 6.648e+006 1.414e+008 1.000e+001 4.401e-002 1.525e-006 
4.828e-005 6.752e+006 1.414e+008 1.000e+001 4.481e-002 1.574e-006 
4.905e-005 6.856e+006 1.414e+008 1.000e+001 4.588e-002 1.624e-006 
4.982e-005 6.960e+006 1.414e+008 1.000e+001 4.618e-002 1.675e-006 
5.058e-005 7.064e+006 1.414e+008 1.000e+001 4.674e-002 1.726e-006 
5.136e-005 7.168e+006 1.415e+008 1.000e+001 4.745e-002 1.778e-006 
5.209e-005 7.267e+006 1.415e+008 1.000e+001 4.813e-002 1.828e-006 
5.287e-005 7.371e+006 1.414e+008 1.000e+001 4.836e-002 1.882e-006 
5.364e-005 7.475e+006 1.414e+008 1.000e+001 4.933e-002 1.936e-006 
5.443e-005 7.582e+006 1.414e+008 1.000e+001 5.023e-002 1.993e-006 
5.522e-005 7.687e+006 1.414e+008 1.000e+001 5.062e-002 2.049e-006 
5.601e-005 7.793e+006 1.414e+008 1.000e+001 5.119e-002 2.107e-006 
5.677e-005 7.895e+006 1.414e+008 1.000e+001 5.229e-002 2.164e-006 
5.755e-005 8.000e+006 1.415e+008 1.000e+001 5.278e-002 2.222e-006 
5.835e-005 8.106e+006 1.415e+008 1.000e+001 5.327e-002 2.283e-006 
5.913e-005 8.210e+006 1.415e+008 1.000e+001 5.424e-002 2.343e-006 
5.992e-005 8.316e+006 1.415e+008 1.000e+001 5.511e-002 2.405e-006 
6.074e-005 8.424e+006 1.414e+008 1.000e+001 5.541e-002 2.470e-006 
6.153e-005 8.530e+006 1.414e+008 1.000e+001 5.638e-002 2.533e-006 
6.232e-005 8.635e+006 1.414e+008 1.000e+001 5.731e-002 2.598e-006 
6.312e-005 8.741e+006 1.414e+008 1.000e+001 5.777e-002 2.664e-006 
6.394e-005 8.849e+006 1.414e+008 1.000e+001 5.821e-002 2.732e-006 
6.472e-005 8.952e+006 1.414e+008 1.000e+001 5.943e-002 2.797e-006 
6.545e-005 9.049e+006 1.414e+008 1.000e+001 5.999e-002 2.860e-006 
6.620e-005 9.149e+006 1.414e+008 1.000e+001 6.034e-002 2.925e-006 
6.696e-005 9.249e+006 1.414e+008 1.000e+001 6.121e-002 2.992e-006 
6.773e-005 9.350e+006 1.414e+008 1.000e+001 6.208e-002 3.059e-006 
6.848e-005 9.449e+006 1.415e+008 1.000e+001 6.216e-002 3.126e-006 
6.924e-005 9.549e+006 1.414e+008 1.000e+001 6.242e-002 3.194e-006 
6.998e-005 9.646e+006 1.414e+008 1.000e+001 6.320e-002 3.261e-006 
7.073e-005 9.744e+006 1.414e+008 1.000e+001 6.425e-002 3.329e-006 
7.147e-005 9.842e+006 1.414e+008 1.000e+001 6.472e-002 3.398e-006 
7.222e-005 9.940e+006 1.414e+008 1.000e+001 6.495e-002 3.467e-006 
7.297e-005 1.004e+007 1.414e+008 1.000e+001 6.588e-002 3.538e-006 
7.371e-005 1.014e+007 1.414e+008 1.000e+001 6.681e-002 3.609e-006 
7.446e-005 1.023e+007 1.415e+008 1.000e+001 6.708e-002 3.681e-006 
7.520e-005 1.033e+007 1.414e+008 1.000e+001 6.802e-002 3.753e-006 
7.595e-005 1.043e+007 1.414e+008 1.000e+001 6.878e-002 3.826e-006 
7.671e-005 1.053e+007 1.414e+008 1.000e+001 6.929e-002 3.901e-006 
7.746e-005 1.062e+007 1.414e+008 1.000e+001 6.995e-002 3.977e-006 
7.821e-005 1.072e+007 1.414e+008 1.000e+001 7.068e-002 4.052e-006 
7.898e-005 1.082e+007 1.414e+008 1.000e+001 7.143e-002 4.131e-006 
7.976e-005 1.092e+007 1.414e+008 1.000e+001 7.184e-002 4.210e-006 
8.055e-005 1.102e+007 1.414e+008 1.000e+001 7.223e-002 4.292e-006 
8.139e-005 1.113e+007 1.414e+008 1.000e+001 7.363e-002 4.380e-006 
8.222e-005 1.124e+007 1.414e+008 1.000e+001 7.383e-002 4.468e-006 
8.305e-005 1.135e+007 1.414e+008 1.000e+001 7.393e-002 4.557e-006 
8.391e-005 1.146e+007 1.414e+008 1.000e+001 7.517e-002 4.648e-006 
8.484e-005 1.158e+007 1.414e+008 1.000e+001 7.593e-002 4.749e-006 
8.573e-005 1.169e+007 1.414e+008 1.000e+001 7.640e-002 4.846e-006 
8.658e-005 1.180e+007 1.414e+008 1.000e+001 7.736e-002 4.940e-006 
8.743e-005 1.191e+007 1.414e+008 1.000e+001 7.819e-002 5.035e-006 
8.824e-005 1.202e+007 1.414e+008 1.000e+001 7.872e-002 5.126e-006 
8.903e-005 1.212e+007 1.414e+008 1.000e+001 7.952e-002 5.217e-006 
8.980e-005 1.222e+007 1.414e+008 1.000e+001 8.025e-002 5.305e-006 
9.059e-005 1.232e+007 1.414e+008 1.000e+001 8.093e-002 5.396e-006 
9.139e-005 1.242e+007 1.414e+008 1.000e+001 8.135e-002 5.490e-006 
9.223e-005 1.253e+007 1.414e+008 1.000e+001 8.230e-002 5.588e-006 
9.312e-005 1.264e+007 1.414e+008 1.000e+001 8.312e-002 5.694e-006 
9.403e-005 1.276e+007 1.414e+008 1.000e+001 8.332e-002 5.802e-006 
9.489e-005 1.287e+007 1.414e+008 1.000e+001 8.379e-002 5.906e-006 
9.570e-005 1.297e+007 1.414e+008 1.000e+001 8.481e-002 6.004e-006 
9.649e-005 1.307e+007 1.414e+008 1.000e+001 8.549e-002 6.100e-006 
9.724e-005 1.316e+007 1.414e+008 1.000e+001 8.587e-002 6.193e-006 
9.798e-005 1.326e+007 1.414e+008 1.000e+001 8.652e-002 6.284e-006 
9.874e-005 1.335e+007 1.414e+008 1.000e+001 8.754e-002 6.379e-006 
9.950e-005 1.345e+007 1.414e+008 1.000e+001 8.798e-002 6.475e-006 
1.002e-004 1.354e+007 1.414e+008 1.000e+001 8.840e-002 6.570e-006 
1.010e-004 1.364e+007 1.414e+008 1.000e+001 8.924e-002 6.669e-006 
1.018e-004 1.374e+007 1.414e+008 1.000e+001 9.021e-002 6.767e-006 
1.025e-004 1.383e+007 1.414e+008 1.000e+001 9.046e-002 6.865e-006 
1.033e-004 1.393e+007 1.414e+008 1.000e+001 9.105e-002 6.962e-006 
1.040e-004 1.402e+007 1.414e+008 1.000e+001 9.206e-002 7.062e-006 
1.048e-004 1.412e+007 1.414e+008 1.000e+001 9.239e-002 7.162e-006 
1.056e-004 1.421e+007 1.414e+008 1.000e+001 9.273e-002 7.266e-006 
1.064e-004 1.432e+007 1.414e+008 1.000e+001 9.304e-002 7.374e-006 
1.072e-004 1.441e+007 1.414e+008 1.000e+001 9.398e-002 7.479e-006 
1.079e-004 1.451e+007 1.414e+008 1.000e+001 9.478e-002 7.582e-006 
1.087e-004 1.460e+007 1.415e+008 1.000e+001 9.519e-002 7.683e-006 
1.094e-004 1.469e+007 1.414e+008 1.000e+001 9.573e-002 7.784e-006 
1.101e-004 1.478e+007 1.414e+008 1.000e+001 9.665e-002 7.886e-006 
1.109e-004 1.488e+007 1.414e+008 1.000e+001 9.733e-002 7.991e-006 
1.117e-004 1.497e+007 1.414e+008 1.000e+001 9.757e-002 8.098e-006 
1.124e-004 1.507e+007 1.414e+008 1.000e+001 9.843e-002 8.209e-006 
1.132e-004 1.517e+007 1.414e+008 1.000e+001 9.929e-002 8.320e-006 
1.140e-004 1.527e+007 1.414e+008 1.000e+001 9.944e-002 8.436e-006 
1.149e-004 1.537e+007 1.414e+008 1.000e+001 9.973e-002 8.555e-006 
1.156e-004 1.546e+007 1.414e+008 1.000e+001 1.001e-001 8.664e-006 
1.164e-004 1.556e+007 1.415e+008 1.000e+001 1.012e-001 8.770e-006 
1.171e-004 1.565e+007 1.414e+008 1.000e+001 1.017e-001 8.878e-006 
1.178e-004 1.574e+007 1.414e+008 1.000e+001 1.021e-001 8.987e-006 
1.186e-004 1.583e+007 1.414e+008 1.000e+001 1.029e-001 9.094e-006 
1.193e-004 1.592e+007 1.414e+008 1.000e+001 1.036e-001 9.203e-006 
1.200e-004 1.601e+007 1.414e+008 1.000e+001 1.044e-001 9.311e-006 
1.208e-004 1.610e+007 1.414e+008 1.000e+001 1.047e-001 9.423e-006 
1.215e-004 1.619e+007 1.414e+008 1.000e+001 1.054e-001 9.535e-006 
1.223e-004 1.628e+007 1.414e+008 1.000e+001 1.061e-001 9.651e-006 
1.231e-004 1.638e+007 1.414e+008 1.000e+001 1.065e-001 9.771e-006 
1.239e-004 1.649e+007 1.414e+008 1.000e+001 1.069e-001 9.905e-006 
1.248e-004 1.659e+007 1.414e+008 1.000e+001 1.074e-001 1.004e-005 
1.256e-004 1.669e+007 1.414e+008 1.000e+001 1.084e-001 1.016e-005 
1.263e-004 1.678e+007 1.414e+008 1.000e+001 1.090e-001 1.027e-005 
1.270e-004 1.686e+007 1.414e+008 1.000e+001 1.094e-001 1.039e-005 
1.278e-004 1.695e+007 1.414e+008 1.000e+001 1.102e-001 1.050e-005 
1.285e-004 1.704e+007 1.414e+008 1.000e+001 1.109e-001 1.062e-005 
1.292e-004 1.713e+007 1.414e+008 1.000e+001 1.114e-001 1.074e-005 
1.300e-004 1.723e+007 1.414e+008 1.000e+001 1.118e-001 1.086e-005 
1.308e-004 1.732e+007 1.414e+008 1.000e+001 1.123e-001 1.099e-005 
1.316e-004 1.742e+007 1.414e+008 1.000e+001 1.129e-001 1.112e-005 
1.323e-004 1.751e+007 1.414e+008 1.000e+001 1.135e-001 1.124e-005 
1.331e-004 1.760e+007 1.414e+008 1.000e+001 1.138e-001 1.136e-005 
1.338e-004 1.768e+007 1.414e+008 1.000e+001 1.142e-001 1.148e-005 
1.345e-004 1.777e+007 1.414e+008 1.000e+001 1.151e-001 1.160e-005 
1.352e-004 1.786e+007 1.414e+008 1.000e+001 1.156e-001 1.172e-005 
1.360e-004 1.795e+007 1.414e+008 1.000e+001 1.162e-001 1.184e-005 
1.367e-004 1.804e+007 1.414e+008 1.000e+001 1.166e-001 1.196e-005 
1.374e-004 1.812e+007 1.414e+008 1.000e+001 1.175e-001 1.209e-005 
1.382e-004 1.821e+007 1.414e+008 1.000e+001 1.182e-001 1.221e-005 
1.389e-004 1.830e+007 1.414e+008 1.000e+001 1.185e-001 1.233e-005 
1.397e-004 1.839e+007 1.414e+008 1.000e+001 1.186e-001 1.246e-005 
1.405e-004 1.849e+007 1.414e+008 1.000e+001 1.194e-001 1.260e-005 
1.413e-004 1.859e+007 1.414e+008 1.000e+001 1.203e-001 1.275e-005 
1.421e-004 1.868e+007 1.414e+008 1.000e+001 1.206e-001 1.288e-005 
1.428e-004 1.877e+007 1.414e+008 1.000e+001 1.210e-001 1.301e-005 
1.436e-004 1.886e+007 1.414e+008 1.000e+001 1.220e-001 1.314e-005 
1.443e-004 1.894e+007 1.414e+008 1.000e+001 1.226e-001 1.327e-005 
1.450e-004 1.903e+007 1.414e+008 1.000e+001 1.231e-001 1.340e-005 
1.458e-004 1.912e+007 1.414e+008 1.000e+001 1.234e-001 1.353e-005 
1.466e-004 1.921e+007 1.414e+008 1.000e+001 1.240e-001 1.367e-005 
1.473e-004 1.930e+007 1.414e+008 1.000e+001 1.246e-001 1.381e-005 
1.481e-004 1.939e+007 1.414e+008 1.000e+001 1.252e-001 1.394e-005 
1.488e-004 1.948e+007 1.414e+008 1.000e+001 1.254e-001 1.407e-005 
1.495e-004 1.957e+007 1.414e+008 1.000e+001 1.259e-001 1.421e-005 
1.503e-004 1.965e+007 1.414e+008 1.000e+001 1.269e-001 1.434e-005 
1.510e-004 1.974e+007 1.414e+008 1.000e+001 1.275e-001 1.447e-005 
1.517e-004 1.983e+007 1.414e+008 1.000e+001 1.278e-001 1.461e-005 
1.525e-004 1.991e+007 1.414e+008 1.000e+001 1.282e-001 1.474e-005 
1.532e-004 2.000e+007 1.414e+008 1.000e+001 1.290e-001 1.488e-005 
1.540e-004 2.009e+007 1.414e+008 1.000e+001 1.297e-001 1.503e-005 
1.549e-004 2.019e+007 1.414e+008 1.000e+001 1.299e-001 1.519e-005 
1.557e-004 2.029e+007 1.414e+008 1.000e+001 1.303e-001 1.534e-005 
1.565e-004 2.038e+007 1.414e+008 1.000e+001 1.311e-001 1.549e-005 
1.572e-004 2.047e+007 1.414e+008 1.000e+001 1.318e-001 1.563e-005 
1.579e-004 2.056e+007 1.414e+008 1.000e+001 1.323e-001 1.577e-005 
1.587e-004 2.064e+007 1.414e+008 1.000e+001 1.328e-001 1.591e-005 
1.594e-004 2.073e+007 1.414e+008 1.000e+001 1.335e-001 1.605e-005 
1.602e-004 2.082e+007 1.414e+008 1.000e+001 1.343e-001 1.619e-005 
1.609e-004 2.090e+007 1.414e+008 1.000e+001 1.347e-001 1.634e-005 
1.617e-004 2.099e+007 1.414e+008 1.000e+001 1.348e-001 1.649e-005 
1.624e-004 2.108e+007 1.414e+008 1.000e+001 1.351e-001 1.663e-005 
1.631e-004 2.116e+007 1.414e+008 1.000e+001 1.358e-001 1.677e-005 
1.639e-004 2.125e+007 1.414e+008 1.000e+001 1.366e-001 1.691e-005 
1.646e-004 2.133e+007 1.414e+008 1.000e+001 1.371e-001 1.706e-005 
1.653e-004 2.141e+007 1.414e+008 1.000e+001 1.374e-001 1.720e-005 
1.660e-004 2.150e+007 1.414e+008 1.000e+001 1.380e-001 1.734e-005 
1.668e-004 2.158e+007 1.414e+008 1.000e+001 1.389e-001 1.749e-005 
1.675e-004 2.167e+007 1.414e+008 1.000e+001 1.394e-001 1.763e-005 
1.683e-004 2.176e+007 1.414e+008 1.000e+001 1.394e-001 1.779e-005 
1.691e-004 2.185e+007 1.414e+008 1.000e+001 1.398e-001 1.795e-005 
1.698e-004 2.193e+007 1.414e+008 1.000e+001 1.405e-001 1.810e-005 
1.705e-004 2.202e+007 1.414e+008 1.000e+001 1.413e-001 1.825e-005 
1.713e-004 2.210e+007 1.414e+008 1.000e+001 1.417e-001 1.840e-005 
1.720e-004 2.219e+007 1.414e+008 1.000e+001 1.422e-001 1.855e-005 
1.727e-004 2.227e+007 1.414e+008 1.000e+001 1.430e-001 1.870e-005 
1.735e-004 2.236e+007 1.414e+008 1.000e+001 1.438e-001 1.886e-005 
1.742e-004 2.244e+007 1.414e+008 1.000e+001 1.440e-001 1.901e-005 
1.750e-004 2.253e+007 1.414e+008 1.000e+001 1.442e-001 1.916e-005 
1.757e-004 2.261e+007 1.414e+008 1.000e+001 1.446e-001 1.932e-005 
1.765e-004 2.270e+007 1.414e+008 1.000e+001 1.452e-001 1.947e-005 
1.772e-004 2.278e+007 1.414e+008 1.000e+001 1.460e-001 1.963e-005 
1.779e-004 2.287e+007 1.414e+008 1.000e+001 1.465e-001 1.978e-005 
1.787e-004 2.295e+007 1.414e+008 1.000e+001 1.469e-001 1.994e-005 
1.794e-004 2.304e+007 1.414e+008 1.000e+001 1.475e-001 2.009e-005 
1.801e-004 2.312e+007 1.414e+008 1.000e+001 1.482e-001 2.025e-005 
1.809e-004 2.320e+007 1.414e+008 1.000e+001 1.485e-001 2.040e-005 
1.816e-004 2.329e+007 1.414e+008 1.000e+001 1.489e-001 2.057e-005 
1.824e-004 2.338e+007 1.414e+008 1.000e+001 1.492e-001 2.073e-005 
1.832e-004 2.346e+007 1.414e+008 1.000e+001 1.499e-001 2.089e-005 
1.839e-004 2.354e+007 1.414e+008 1.000e+001 1.507e-001 2.105e-005 
1.846e-004 2.362e+007 1.414e+008 1.000e+001 1.510e-001 2.121e-005 
1.854e-004 2.371e+007 1.414e+008 1.000e+001 1.514e-001 2.137e-005 
1.861e-004 2.380e+007 1.414e+008 1.000e+001 1.522e-001 2.154e-005 
1.869e-004 2.388e+007 1.414e+008 1.000e+001 1.524e-001 2.171e-005 
1.876e-004 2.397e+007 1.414e+008 1.000e+001 1.530e-001 2.187e-005 
1.884e-004 2.405e+007 1.414e+008 1.000e+001 1.533e-001 2.203e-005 
1.891e-004 2.413e+007 1.414e+008 1.000e+001 1.537e-001 2.219e-005 
1.898e-004 2.421e+007 1.414e+008 1.000e+001 1.545e-001 2.235e-005 
1.906e-004 2.430e+007 1.414e+008 1.000e+001 1.552e-001 2.252e-005 
1.913e-004 2.438e+007 1.414e+008 1.000e+001 1.558e-001 2.269e-005 
1.921e-004 2.446e+007 1.414e+008 1.000e+001 1.561e-001 2.286e-005 
1.928e-004 2.455e+007 1.414e+008 1.000e+001 1.564e-001 2.302e-005 
1.936e-004 2.463e+007 1.414e+008 1.000e+001 1.570e-001 2.319e-005 
1.943e-004 2.471e+007 1.414e+008 1.000e+001 1.576e-001 2.336e-005 
1.950e-004 2.480e+007 1.414e+008 1.000e+001 1.580e-001 2.353e-005 
1.958e-004 2.488e+007 1.414e+008 1.000e+001 1.583e-001 2.369e-005 
1.965e-004 2.496e+007 1.414e+008 1.000e+001 1.591e-001 2.386e-005 
1.972e-004 2.504e+007 1.414e+008 1.000e+001 1.597e-001 2.402e-005 
1.979e-004 2.512e+007 1.414e+008 1.000e+001 1.603e-001 2.419e-005 
1.987e-004 2.521e+007 1.414e+008 1.000e+001 1.604e-001 2.437e-005 
1.994e-004 2.529e+007 1.414e+008 1.000e+001 1.607e-001 2.454e-005 
2.002e-004 2.537e+007 1.414e+008 1.000e+001 1.612e-001 2.471e-005 
2.009e-004 2.545e+007 1.414e+008 1.000e+001 1.620e-001 2.488e-005 
2.017e-004 2.553e+007 1.414e+008 1.000e+001 1.626e-001 2.506e-005 
2.024e-004 2.561e+007 1.414e+008 1.000e+001 1.630e-001 2.523e-005 
2.031e-004 2.570e+007 1.414e+008 1.000e+001 1.635e-001 2.540e-005 
2.039e-004 2.578e+007 1.414e+008 1.000e+001 1.638e-001 2.557e-005 
2.046e-004 2.586e+007 1.414e+008 1.000e+001 1.644e-001 2.574e-005 
2.054e-004 2.594e+007 1.414e+008 1.000e+001 1.649e-001 2.593e-005 
2.061e-004 2.602e+007 1.414e+008 1.000e+001 1.651e-001 2.610e-005 
2.068e-004 2.610e+007 1.414e+008 1.000e+001 1.657e-001 2.628e-005 
2.076e-004 2.618e+007 1.414e+008 1.000e+001 1.666e-001 2.645e-005 
2.083e-004 2.626e+007 1.414e+008 1.000e+001 1.673e-001 2.662e-005 
2.090e-004 2.634e+007 1.414e+008 1.000e+001 1.675e-001 2.680e-005 
2.098e-004 2.643e+007 1.414e+008 1.000e+001 1.675e-001 2.698e-005 
2.105e-004 2.651e+007 1.414e+008 1.000e+001 1.678e-001 2.716e-005 
2.112e-004 2.659e+007 1.414e+008 1.000e+001 1.685e-001 2.734e-005 
2.120e-004 2.667e+007 1.414e+008 1.000e+001 1.692e-001 2.751e-005 
2.127e-004 2.675e+007 1.414e+008 1.000e+001 1.697e-001 2.769e-005 
2.134e-004 2.683e+007 1.414e+008 1.000e+001 1.700e-001 2.787e-005 
2.142e-004 2.691e+007 1.414e+008 1.000e+001 1.706e-001 2.806e-005 
2.149e-004 2.699e+007 1.414e+008 1.000e+001 1.713e-001 2.824e-005 
2.156e-004 2.707e+007 1.414e+008 1.000e+001 1.718e-001 2.842e-005 
2.164e-004 2.715e+007 1.414e+008 1.000e+001 1.721e-001 2.860e-005 
2.171e-004 2.723e+007 1.414e+008 1.000e+001 1.722e-001 2.878e-005 
2.178e-004 2.731e+007 1.414e+008 1.000e+001 1.729e-001 2.896e-005 
2.186e-004 2.739e+007 1.414e+008 1.000e+001 1.737e-001 2.914e-005 
2.193e-004 2.747e+007 1.414e+008 1.000e+001 1.743e-001 2.933e-005 
2.201e-004 2.755e+007 1.414e+008 1.000e+001 1.745e-001 2.952e-005 
2.208e-004 2.763e+007 1.414e+008 1.000e+001 1.746e-001 2.971e-005 
2.216e-004 2.771e+007 1.414e+008 1.000e+001 1.749e-001 2.990e-005 
2.223e-004 2.779e+007 1.414e+008 1.000e+001 1.757e-001 3.009e-005 
2.230e-004 2.787e+007 1.414e+008 1.000e+001 1.763e-001 3.027e-005 
2.238e-004 2.795e+007 1.414e+008 1.000e+001 1.769e-001 3.046e-005 
2.245e-004 2.803e+007 1.414e+008 1.000e+001 1.771e-001 3.065e-005 
2.253e-004 2.811e+007 1.414e+008 1.000e+001 1.776e-001 3.084e-005 
2.260e-004 2.819e+007 1.414e+008 1.000e+001 1.780e-001 3.102e-005 
2.267e-004 2.827e+007 1.414e+008 1.000e+001 1.787e-001 3.121e-005 
2.275e-004 2.835e+007 1.414e+008 1.000e+001 1.790e-001 3.140e-005 
2.282e-004 2.842e+007 1.414e+008 1.000e+001 1.795e-001 3.159e-005 
2.289e-004 2.850e+007 1.414e+008 1.000e+001 1.801e-001 3.178e-005 
2.297e-004 2.858e+007 1.414e+008 1.000e+001 1.809e-001 3.197e-005 
2.304e-004 2.866e+007 1.414e+008 1.000e+001 1.814e-001 3.217e-005 
2.312e-004 2.874e+007 1.414e+008 1.000e+001 1.813e-001 3.236e-005 
2.319e-004 2.882e+007 1.414e+008 1.000e+001 1.815e-001 3.256e-005 
2.326e-004 2.890e+007 1.414e+008 1.000e+001 1.819e-001 3.275e-005 
2.334e-004 2.898e+007 1.414e+008 1.000e+001 1.829e-001 3.294e-005 
2.341e-004 2.906e+007 1.414e+008 1.000e+001 1.835e-001 3.314e-005 
2.348e-004 2.913e+007 1.414e+008 1.000e+001 1.838e-001 3.333e-005 
2.356e-004 2.921e+007 1.414e+008 1.000e+001 1.841e-001 3.352e-005 
2.363e-004 2.929e+007 1.414e+008 1.000e+001 1.843e-001 3.371e-005 
2.370e-004 2.937e+007 1.414e+008 1.000e+001 1.849e-001 3.391e-005 
2.378e-004 2.944e+007 1.414e+008 1.000e+001 1.855e-001 3.410e-005 
2.385e-004 2.952e+007 1.414e+008 1.000e+001 1.861e-001 3.430e-005 
2.392e-004 2.960e+007 1.414e+008 1.000e+001 1.864e-001 3.450e-005 
2.400e-004 2.968e+007 1.414e+008 1.000e+001 1.869e-001 3.470e-005 
2.407e-004 2.975e+007 1.414e+008 1.000e+001 1.876e-001 3.490e-005 
2.414e-004 2.983e+007 1.414e+008 1.000e+001 1.880e-001 3.510e-005 
2.422e-004 2.991e+007 1.414e+008 1.000e+001 1.883e-001 3.530e-005 
2.429e-004 2.999e+007 1.414e+008 1.000e+001 1.887e-001 3.550e-005 
2.437e-004 3.007e+007 1.414e+008 1.000e+001 1.890e-001 3.571e-005 
2.444e-004 3.015e+007 1.414e+008 1.000e+001 1.897e-001 3.591e-005 
2.452e-004 3.023e+007 1.414e+008 1.000e+001 1.905e-001 3.611e-005 
2.459e-004 3.030e+007 1.414e+008 1.000e+001 1.906e-001 3.631e-005 
2.466e-004 3.038e+007 1.414e+008 1.000e+001 1.909e-001 3.651e-005 
2.474e-004 3.046e+007 1.414e+008 1.000e+001 1.912e-001 3.671e-005 
2.481e-004 3.053e+007 1.414e+008 1.000e+001 1.919e-001 3.692e-005 
2.488e-004 3.061e+007 1.414e+008 1.000e+001 1.925e-001 3.712e-005 
2.496e-004 3.069e+007 1.414e+008 1.000e+001 1.930e-001 3.733e-005 
2.503e-004 3.077e+007 1.414e+008 1.000e+001 1.933e-001 3.754e-005 
2.511e-004 3.084e+007 1.414e+008 1.000e+001 1.933e-001 3.775e-005 
2.518e-004 3.092e+007 1.414e+008 1.000e+001 1.938e-001 3.795e-005 
2.526e-004 3.100e+007 1.414e+008 1.000e+001 1.946e-001 3.816e-005 
2.533e-004 3.108e+007 1.414e+008 1.000e+001 1.953e-001 3.838e-005 
2.541e-004 3.116e+007 1.414e+008 1.000e+001 1.956e-001 3.859e-005 
2.549e-004 3.124e+007 1.414e+008 1.000e+001 1.960e-001 3.880e-005 
2.556e-004 3.131e+007 1.414e+008 1.000e+001 1.963e-001 3.901e-005 
2.563e-004 3.139e+007 1.414e+008 1.000e+001 1.968e-001 3.922e-005 
2.571e-004 3.146e+007 1.414e+008 1.000e+001 1.975e-001 3.943e-005 
2.578e-004 3.154e+007 1.414e+008 1.000e+001 1.977e-001 3.964e-005 
2.586e-004 3.162e+007 1.414e+008 1.000e+001 1.981e-001 3.986e-005 
2.593e-004 3.170e+007 1.414e+008 1.000e+001 1.987e-001 4.007e-005 
2.601e-004 3.178e+007 1.414e+008 1.000e+001 1.989e-001 4.029e-005 
2.608e-004 3.185e+007 1.414e+008 1.000e+001 1.996e-001 4.051e-005 
2.616e-004 3.193e+007 1.414e+008 1.000e+001 1.999e-001 4.072e-005 
2.623e-004 3.201e+007 1.414e+008 1.000e+001 2.004e-001 4.094e-005 
2.631e-004 3.209e+007 1.414e+008 1.000e+001 2.007e-001 4.115e-005 
2.638e-004 3.216e+007 1.414e+008 1.000e+001 2.014e-001 4.137e-005 
2.646e-004 3.224e+007 1.414e+008 1.000e+001 2.018e-001 4.159e-005 
2.653e-004 3.231e+007 1.414e+008 1.000e+001 2.022e-001 4.180e-005 
2.660e-004 3.239e+007 1.414e+008 1.000e+001 2.025e-001 4.201e-005 
2.668e-004 3.246e+007 1.414e+008 1.000e+001 2.030e-001 4.223e-005 
2.675e-004 3.254e+007 1.414e+008 1.000e+001 2.036e-001 4.245e-005 
2.682e-004 3.261e+007 1.414e+008 1.000e+001 2.043e-001 4.266e-005 
2.690e-004 3.269e+007 1.414e+008 1.000e+001 2.046e-001 4.287e-005 
2.697e-004 3.276e+007 1.414e+008 1.000e+001 2.047e-001 4.309e-005 
2.704e-004 3.284e+007 1.414e+008 1.000e+001 2.049e-001 4.331e-005 
2.712e-004 3.292e+007 1.414e+008 1.000e+001 2.052e-001 4.354e-005 
2.720e-004 3.300e+007 1.414e+008 1.000e+001 2.061e-001 4.376e-005 
2.727e-004 3.307e+007 1.414e+008 1.000e+001 2.067e-001 4.399e-005 
2.735e-004 3.315e+007 1.414e+008 1.000e+001 2.069e-001 4.421e-005 
2.742e-004 3.322e+007 1.414e+008 1.000e+001 2.073e-001 4.442e-005 
2.749e-004 3.330e+007 1.414e+008 1.000e+001 2.075e-001 4.464e-005 
2.757e-004 3.337e+007 1.414e+008 1.000e+001 2.083e-001 4.487e-005 
2.764e-004 3.345e+007 1.414e+008 1.000e+001 2.088e-001 4.510e-005 
2.772e-004 3.352e+007 1.414e+008 1.000e+001 2.094e-001 4.532e-005 
2.779e-004 3.360e+007 1.414e+008 1.000e+001 2.094e-001 4.555e-005 
2.787e-004 3.368e+007 1.414e+008 1.000e+001 2.097e-001 4.578e-005 
2.795e-004 3.375e+007 1.414e+008 1.000e+001 2.101e-001 4.601e-005 
2.803e-004 3.383e+007 1.414e+008 1.000e+001 2.109e-001 4.625e-005 
2.810e-004 3.391e+007 1.414e+008 1.000e+001 2.115e-001 4.648e-005 
2.818e-004 3.399e+007 1.414e+008 1.000e+001 2.120e-001 4.672e-005 
2.825e-004 3.406e+007 1.414e+008 1.000e+001 2.119e-001 4.695e-005 
2.833e-004 3.414e+007 1.414e+008 1.000e+001 2.123e-001 4.717e-005 
2.840e-004 3.421e+007 1.414e+008 1.000e+001 2.132e-001 4.740e-005 
2.848e-004 3.428e+007 1.414e+008 1.000e+001 2.135e-001 4.762e-005 
2.855e-004 3.436e+007 1.414e+008 1.000e+001 2.139e-001 4.785e-005 
2.862e-004 3.443e+007 1.414e+008 1.000e+001 2.143e-001 4.808e-005 
2.870e-004 3.451e+007 1.414e+008 1.000e+001 2.144e-001 4.831e-005 
2.878e-004 3.458e+007 1.414e+008 1.000e+001 2.148e-001 4.855e-005 
2.885e-004 3.466e+007 1.414e+008 1.000e+001 2.155e-001 4.878e-005 
2.893e-004 3.474e+007 1.414e+008 1.000e+001 2.163e-001 4.903e-005 
2.901e-004 3.482e+007 1.414e+008 1.000e+001 2.165e-001 4.927e-005 
2.908e-004 3.489e+007 1.414e+008 1.000e+001 2.165e-001 4.950e-005 
2.915e-004 3.496e+007 1.414e+008 1.000e+001 2.168e-001 4.973e-005 
2.923e-004 3.503e+007 1.414e+008 1.000e+001 2.174e-001 4.996e-005 
2.930e-004 3.511e+007 1.414e+008 1.000e+001 2.183e-001 5.019e-005 
2.937e-004 3.518e+007 1.414e+008 1.000e+001 2.187e-001 5.042e-005 
2.945e-004 3.525e+007 1.414e+008 1.000e+001 2.189e-001 5.065e-005 
2.952e-004 3.533e+007 1.414e+008 1.000e+001 2.189e-001 5.089e-005 
2.960e-004 3.540e+007 1.414e+008 1.000e+001 2.195e-001 5.113e-005 
2.968e-004 3.548e+007 1.414e+008 1.000e+001 2.200e-001 5.137e-005 
2.976e-004 3.556e+007 1.414e+008 1.000e+001 2.208e-001 5.163e-005 
2.983e-004 3.563e+007 1.414e+008 1.000e+001 2.213e-001 5.188e-005 
2.991e-004 3.571e+007 1.414e+008 1.000e+001 2.216e-001 5.213e-005 
2.999e-004 3.578e+007 1.414e+008 1.000e+001 2.215e-001 5.236e-005 
3.006e-004 3.586e+007 1.414e+008 1.000e+001 2.221e-001 5.260e-005 
3.014e-004 3.593e+007 1.414e+008 1.000e+001 2.230e-001 5.284e-005 
3.021e-004 3.601e+007 1.414e+008 1.000e+001 2.235e-001 5.309e-005 
3.029e-004 3.608e+007 1.414e+008 1.000e+001 2.237e-001 5.333e-005 
3.036e-004 3.615e+007 1.414e+008 1.000e+001 2.236e-001 5.357e-005 
3.044e-004 3.622e+007 1.414e+008 1.000e+001 2.240e-001 5.381e-005 
3.051e-004 3.630e+007 1.414e+008 1.000e+001 2.246e-001 5.405e-005 
3.059e-004 3.638e+007 1.414e+008 1.000e+001 2.254e-001 5.431e-005 
3.067e-004 3.645e+007 1.414e+008 1.000e+001 2.258e-001 5.456e-005 
3.074e-004 3.653e+007 1.414e+008 1.000e+001 2.259e-001 5.481e-005 
3.082e-004 3.660e+007 1.414e+008 1.000e+001 2.262e-001 5.506e-005 
3.090e-004 3.667e+007 1.414e+008 1.000e+001 2.267e-001 5.530e-005 
3.097e-004 3.675e+007 1.414e+008 1.000e+001 2.275e-001 5.555e-005 
3.105e-004 3.682e+007 1.414e+008 1.000e+001 2.280e-001 5.579e-005 
3.112e-004 3.689e+007 1.414e+008 1.000e+001 2.282e-001 5.604e-005 
3.119e-004 3.696e+007 1.414e+008 1.000e+001 2.283e-001 5.628e-005 
3.127e-004 3.704e+007 1.414e+008 1.000e+001 2.287e-001 5.654e-005 
3.135e-004 3.712e+007 1.414e+008 1.000e+001 2.292e-001 5.680e-005 
3.143e-004 3.719e+007 1.414e+008 1.000e+001 2.300e-001 5.707e-005 
3.151e-004 3.727e+007 1.414e+008 1.000e+001 2.304e-001 5.733e-005 
3.158e-004 3.734e+007 1.414e+008 1.000e+001 2.305e-001 5.757e-005 
3.166e-004 3.741e+007 1.414e+008 1.000e+001 2.309e-001 5.782e-005 
3.174e-004 3.749e+007 1.414e+008 1.000e+001 2.312e-001 5.808e-005 
3.182e-004 3.756e+007 1.414e+008 1.000e+001 2.322e-001 5.834e-005 
3.189e-004 3.764e+007 1.414e+008 1.000e+001 2.327e-001 5.860e-005 
3.197e-004 3.771e+007 1.414e+008 1.000e+001 2.326e-001 5.885e-005 
3.204e-004 3.778e+007 1.414e+008 1.000e+001 2.329e-001 5.911e-005 
3.212e-004 3.786e+007 1.414e+008 1.000e+001 2.333e-001 5.936e-005 
3.220e-004 3.793e+007 1.414e+008 1.000e+001 2.341e-001 5.963e-005 
3.228e-004 3.801e+007 1.414e+008 1.000e+001 2.345e-001 5.989e-005 
3.235e-004 3.808e+007 1.414e+008 1.000e+001 2.348e-001 6.014e-005 
3.242e-004 3.815e+007 1.414e+008 1.000e+001 2.351e-001 6.039e-005 
3.250e-004 3.822e+007 1.414e+008 1.000e+001 2.355e-001 6.064e-005 
3.258e-004 3.829e+007 1.414e+008 1.000e+001 2.358e-001 6.091e-005 
3.265e-004 3.837e+007 1.414e+008 1.000e+001 2.366e-001 6.117e-005 
3.273e-004 3.844e+007 1.414e+008 1.000e+001 2.369e-001 6.143e-005 
3.281e-004 3.851e+007 1.414e+008 1.000e+001 2.372e-001 6.169e-005 
3.288e-004 3.859e+007 1.414e+008 1.000e+001 2.375e-001 6.196e-005 
3.296e-004 3.866e+007 1.414e+008 1.000e+001 2.378e-001 6.223e-005 
3.304e-004 3.874e+007 1.414e+008 1.000e+001 2.384e-001 6.250e-005 
3.312e-004 3.881e+007 1.414e+008 1.000e+001 2.388e-001 6.277e-005 
3.320e-004 3.888e+007 1.414e+008 1.000e+001 2.391e-001 6.303e-005 
3.327e-004 3.895e+007 1.414e+008 1.000e+001 2.397e-001 6.329e-005 
3.335e-004 3.903e+007 1.414e+008 1.000e+001 2.401e-001 6.355e-005 
3.343e-004 3.910e+007 1.414e+008 1.000e+001 2.404e-001 6.382e-005 
3.350e-004 3.917e+007 1.414e+008 1.000e+001 2.407e-001 6.409e-005 
3.358e-004 3.924e+007 1.414e+008 1.000e+001 2.410e-001 6.435e-005 
3.365e-004 3.931e+007 1.414e+008 1.000e+001 2.416e-001 6.461e-005 
3.373e-004 3.939e+007 1.414e+008 1.000e+001 2.420e-001 6.488e-005 
3.381e-004 3.946e+007 1.414e+008 1.000e+001 2.424e-001 6.516e-005 
3.389e-004 3.954e+007 1.414e+008 1.000e+001 2.426e-001 6.543e-005 
3.396e-004 3.961e+007 1.414e+008 1.000e+001 2.428e-001 6.569e-005 
3.404e-004 3.968e+007 1.414e+008 1.000e+001 2.435e-001 6.596e-005 
3.412e-004 3.975e+007 1.414e+008 1.000e+001 2.442e-001 6.623e-005 
3.419e-004 3.982e+007 1.414e+008 1.000e+001 2.445e-001 6.650e-005 
3.427e-004 3.989e+007 1.414e+008 1.000e+001 2.446e-001 6.677e-005 
3.435e-004 3.996e+007 1.414e+008 1.000e+001 2.448e-001 6.704e-005 
3.442e-004 4.004e+007 1.414e+008 1.000e+001 2.454e-001 6.731e-005 
3.450e-004 4.011e+007 1.414e+008 1.000e+001 2.462e-001 6.759e-005 
3.458e-004 4.019e+007 1.414e+008 1.000e+001 2.466e-001 6.788e-005 
3.466e-004 4.026e+007 1.414e+008 1.000e+001 2.466e-001 6.816e-005 
3.473e-004 4.033e+007 1.414e+008 1.000e+001 2.469e-001 6.842e-005 
3.481e-004 4.040e+007 1.414e+008 1.000e+001 2.473e-001 6.869e-005 
3.489e-004 4.047e+007 1.414e+008 1.000e+001 2.481e-001 6.897e-005 
3.497e-004 4.054e+007 1.414e+008 1.000e+001 2.487e-001 6.925e-005 
3.504e-004 4.061e+007 1.414e+008 1.000e+001 2.488e-001 6.952e-005 
3.512e-004 4.069e+007 1.414e+008 1.000e+001 2.489e-001 6.980e-005 
3.520e-004 4.076e+007 1.414e+008 1.000e+001 2.494e-001 7.008e-005 
3.528e-004 4.083e+007 1.414e+008 1.000e+001 2.498e-001 7.037e-005 
3.536e-004 4.090e+007 1.414e+008 1.000e+001 2.503e-001 7.065e-005 
3.543e-004 4.097e+007 1.414e+008 1.000e+001 2.508e-001 7.092e-005 
3.551e-004 4.104e+007 1.414e+008 1.000e+001 2.511e-001 7.120e-005 
3.559e-004 4.112e+007 1.414e+008 1.000e+001 2.514e-001 7.148e-005 
3.566e-004 4.119e+007 1.414e+008 1.000e+001 2.518e-001 7.176e-005 
3.574e-004 4.126e+007 1.414e+008 1.000e+001 2.519e-001 7.205e-005 
3.582e-004 4.134e+007 1.414e+008 1.000e+001 2.524e-001 7.234e-005 
3.590e-004 4.141e+007 1.414e+008 1.000e+001 2.531e-001 7.264e-005 
3.599e-004 4.148e+007 1.414e+008 1.000e+001 2.538e-001 7.293e-005 
3.607e-004 4.156e+007 1.414e+008 1.000e+001 2.540e-001 7.323e-005 
3.614e-004 4.163e+007 1.414e+008 1.000e+001 2.540e-001 7.351e-005 
3.622e-004 4.170e+007 1.414e+008 1.000e+001 2.543e-001 7.380e-005 
3.630e-004 4.177e+007 1.414e+008 1.000e+001 2.551e-001 7.409e-005 
3.638e-004 4.184e+007 1.414e+008 1.000e+001 2.556e-001 7.438e-005 
3.646e-004 4.191e+007 1.414e+008 1.000e+001 2.561e-001 7.466e-005 
3.653e-004 4.198e+007 1.414e+008 1.000e+001 2.561e-001 7.494e-005 
3.661e-004 4.206e+007 1.414e+008 1.000e+001 2.564e-001 7.523e-005 
3.669e-004 4.213e+007 1.414e+008 1.000e+001 2.567e-001 7.552e-005 
3.677e-004 4.220e+007 1.414e+008 1.000e+001 2.574e-001 7.581e-005 
3.685e-004 4.227e+007 1.414e+008 1.000e+001 2.575e-001 7.611e-005 
3.692e-004 4.234e+007 1.414e+008 1.000e+001 2.581e-001 7.638e-005 
3.700e-004 4.241e+007 1.414e+008 1.000e+001 2.586e-001 7.667e-005 
3.708e-004 4.248e+007 1.414e+008 1.000e+001 2.588e-001 7.697e-005 
3.716e-004 4.255e+007 1.414e+008 1.000e+001 2.593e-001 7.726e-005 
3.723e-004 4.262e+007 1.414e+008 1.000e+001 2.592e-001 7.754e-005 
3.731e-004 4.269e+007 1.414e+008 1.000e+001 2.597e-001 7.784e-005 
3.739e-004 4.276e+007 1.414e+008 1.000e+001 2.605e-001 7.814e-005 
3.747e-004 4.284e+007 1.414e+008 1.000e+001 2.609e-001 7.844e-005 
3.755e-004 4.291e+007 1.414e+008 1.000e+001 2.610e-001 7.874e-005 
3.763e-004 4.298e+007 1.414e+008 1.000e+001 2.613e-001 7.903e-005 
3.771e-004 4.305e+007 1.414e+008 1.000e+001 2.619e-001 7.933e-005 
3.779e-004 4.312e+007 1.414e+008 1.000e+001 2.625e-001 7.963e-005 
3.786e-004 4.319e+007 1.414e+008 1.000e+001 2.630e-001 7.992e-005 
3.794e-004 4.326e+007 1.414e+008 1.000e+001 2.631e-001 8.021e-005 
3.802e-004 4.333e+007 1.414e+008 1.000e+001 2.634e-001 8.052e-005 
3.811e-004 4.341e+007 1.414e+008 1.000e+001 2.637e-001 8.083e-005 
3.819e-004 4.348e+007 1.414e+008 1.000e+001 2.643e-001 8.114e-005 
3.827e-004 4.355e+007 1.414e+008 1.000e+001 2.646e-001 8.144e-005 
3.834e-004 4.362e+007 1.414e+008 1.000e+001 2.651e-001 8.173e-005 
3.842e-004 4.369e+007 1.414e+008 1.000e+001 2.654e-001 8.203e-005 
3.850e-004 4.376e+007 1.414e+008 1.000e+001 2.657e-001 8.233e-005 
3.858e-004 4.383e+007 1.414e+008 1.000e+001 2.662e-001 8.263e-005 
3.866e-004 4.390e+007 1.414e+008 1.000e+001 2.662e-001 8.294e-005 
3.874e-004 4.397e+007 1.414e+008 1.000e+001 2.670e-001 8.325e-005 
3.882e-004 4.404e+007 1.414e+008 1.000e+001 2.676e-001 8.356e-005 
3.890e-004 4.411e+007 1.414e+008 1.000e+001 2.679e-001 8.388e-005 
3.898e-004 4.418e+007 1.414e+008 1.000e+001 2.680e-001 8.417e-005 
3.905e-004 4.425e+007 1.414e+008 1.000e+001 2.682e-001 8.447e-005 
3.913e-004 4.432e+007 1.414e+008 1.000e+001 2.688e-001 8.478e-005 
3.921e-004 4.439e+007 1.414e+008 1.000e+001 2.694e-001 8.509e-005 
3.929e-004 4.446e+007 1.414e+008 1.000e+001 2.696e-001 8.540e-005 
3.937e-004 4.453e+007 1.414e+008 1.000e+001 2.699e-001 8.570e-005 
3.945e-004 4.460e+007 1.414e+008 1.000e+001 2.703e-001 8.601e-005 
3.953e-004 4.467e+007 1.414e+008 1.000e+001 2.707e-001 8.633e-005 
3.961e-004 4.474e+007 1.414e+008 1.000e+001 2.708e-001 8.664e-005 
3.969e-004 4.481e+007 1.414e+008 1.000e+001 2.713e-001 8.694e-005 
3.977e-004 4.488e+007 1.414e+008 1.000e+001 2.719e-001 8.725e-005 
3.985e-004 4.495e+007 1.414e+008 1.000e+001 2.723e-001 8.756e-005 
3.993e-004 4.502e+007 1.414e+008 1.000e+001 2.727e-001 8.787e-005 
4.000e-004 4.509e+007 1.414e+008 1.000e+001 2.726e-001 8.817e-005 
4.008e-004 4.516e+007 1.414e+008 1.000e+001 2.731e-001 8.849e-005 
4.016e-004 4.523e+007 1.414e+008 1.000e+001 2.736e-001 8.881e-005 
4.025e-004 4.530e+007 1.414e+008 1.000e+001 2.743e-001 8.913e-005 
4.032e-004 4.537e+007 1.414e+008 1.000e+001 2.744e-001 8.944e-005 
4.040e-004 4.544e+007 1.414e+008 1.000e+001 2.748e-001 8.975e-005 
4.048e-004 4.551e+007 1.414e+008 1.000e+001 2.751e-001 9.007e-005 
4.056e-004 4.558e+007 1.414e+008 1.000e+001 2.753e-001 9.039e-005 
4.064e-004 4.564e+007 1.414e+008 1.000e+001 2.755e-001 9.069e-005 
4.072e-004 4.571e+007 1.414e+008 1.000e+001 2.760e-001 9.100e-005 
4.080e-004 4.578e+007 1.414e+008 1.000e+001 2.768e-001 9.131e-005 
4.088e-004 4.585e+007 1.414e+008 1.000e+001 2.771e-001 9.164e-005 
4.095e-004 4.592e+007 1.414e+008 1.000e+001 2.772e-001 9.195e-005 
4.103e-004 4.599e+007 1.414e+008 1.000e+001 2.775e-001 9.226e-005 
4.111e-004 4.605e+007 1.414e+008 1.000e+001 2.778e-001 9.257e-005 
4.119e-004 4.612e+007 1.414e+008 1.000e+001 2.785e-001 9.289e-005 
4.127e-004 4.619e+007 1.414e+008 1.000e+001 2.790e-001 9.320e-005 
4.135e-004 4.626e+007 1.414e+008 1.000e+001 2.790e-001 9.352e-005 
4.143e-004 4.633e+007 1.414e+008 1.000e+001 2.795e-001 9.384e-005 
4.151e-004 4.640e+007 1.414e+008 1.000e+001 2.797e-001 9.417e-005 
4.159e-004 4.647e+007 1.414e+008 1.000e+001 2.803e-001 9.450e-005 
4.167e-004 4.654e+007 1.414e+008 1.000e+001 2.804e-001 9.482e-005 
4.175e-004 4.660e+007 1.414e+008 1.000e+001 2.809e-001 9.513e-005 
4.183e-004 4.667e+007 1.414e+008 1.000e+001 2.816e-001 9.546e-005 
4.191e-004 4.674e+007 1.414e+008 1.000e+001 2.819e-001 9.578e-005 
4.199e-004 4.681e+007 1.414e+008 1.000e+001 2.819e-001 9.610e-005 
4.207e-004 4.688e+007 1.414e+008 1.000e+001 2.823e-001 9.643e-005 
4.215e-004 4.695e+007 1.414e+008 1.000e+001 2.824e-001 9.677e-005 
4.223e-004 4.702e+007 1.414e+008 1.000e+001 2.831e-001 9.709e-005 
4.231e-004 4.708e+007 1.414e+008 1.000e+001 2.834e-001 9.742e-005 
4.239e-004 4.715e+007 1.414e+008 1.000e+001 2.840e-001 9.775e-005 
4.247e-004 4.723e+007 1.414e+008 1.000e+001 2.842e-001 9.809e-005 
4.255e-004 4.729e+007 1.414e+008 1.000e+001 2.846e-001 9.842e-005 
4.263e-004 4.736e+007 1.414e+008 1.000e+001 2.847e-001 9.874e-005 
4.271e-004 4.743e+007 1.414e+008 1.000e+001 2.852e-001 9.908e-005 
4.280e-004 4.750e+007 1.414e+008 1.000e+001 2.859e-001 9.942e-005 
4.288e-004 4.757e+007 1.414e+008 1.000e+001 2.863e-001 9.976e-005 
4.296e-004 4.764e+007 1.414e+008 1.000e+001 2.865e-001 1.001e-004 
4.304e-004 4.770e+007 1.414e+008 1.000e+001 2.866e-001 1.004e-004 
4.312e-004 4.777e+007 1.414e+008 1.000e+001 2.871e-001 1.007e-004 
4.320e-004 4.784e+007 1.414e+008 1.000e+001 2.876e-001 1.011e-004 
4.327e-004 4.791e+007 1.414e+008 1.000e+001 2.876e-001 1.014e-004 
4.335e-004 4.797e+007 1.414e+008 1.000e+001 2.879e-001 1.017e-004 
4.343e-004 4.804e+007 1.414e+008 1.000e+001 2.888e-001 1.021e-004 
4.351e-004 4.811e+007 1.414e+008 1.000e+001 2.889e-001 1.024e-004 
4.359e-004 4.818e+007 1.414e+008 1.000e+001 2.890e-001 1.027e-004 
4.367e-004 4.824e+007 1.414e+008 1.000e+001 2.892e-001 1.031e-004 
4.375e-004 4.831e+007 1.414e+008 1.000e+001 2.899e-001 1.034e-004 
4.383e-004 4.838e+007 1.414e+008 1.000e+001 2.904e-001 1.037e-004 
4.391e-004 4.844e+007 1.414e+008 1.000e+001 2.906e-001 1.040e-004 
4.399e-004 4.851e+007 1.414e+008 1.000e+001 2.910e-001 1.044e-004 
4.407e-004 4.858e+007 1.414e+008 1.000e+001 2.913e-001 1.047e-004 
4.415e-004 4.864e+007 1.414e+008 1.000e+001 2.917e-001 1.051e-004 
4.423e-004 4.871e+007 1.414e+008 1.000e+001 2.916e-001 1.054e-004 
4.431e-004 4.878e+007 1.414e+008 1.000e+001 2.922e-001 1.057e-004 
4.439e-004 4.884e+007 1.414e+008 1.000e+001 2.929e-001 1.061e-004 
4.447e-004 4.891e+007 1.414e+008 1.000e+001 2.934e-001 1.064e-004 
4.455e-004 4.898e+007 1.414e+008 1.000e+001 2.934e-001 1.067e-004 
4.463e-004 4.904e+007 1.414e+008 1.000e+001 2.937e-001 1.071e-004 
4.471e-004 4.911e+007 1.414e+008 1.000e+001 2.941e-001 1.074e-004 
4.479e-004 4.918e+007 1.414e+008 1.000e+001 2.945e-001 1.078e-004 
4.487e-004 4.925e+007 1.414e+008 1.000e+001 2.945e-001 1.081e-004 
4.495e-004 4.931e+007 1.414e+008 1.000e+001 2.950e-001 1.084e-004 
4.503e-004 4.938e+007 1.414e+008 1.000e+001 2.956e-001 1.088e-004 
4.511e-004 4.945e+007 1.414e+008 1.000e+001 2.960e-001 1.091e-004 
4.519e-004 4.951e+007 1.414e+008 1.000e+001 2.960e-001 1.095e-004 
4.527e-004 4.958e+007 1.414e+008 1.000e+001 2.962e-001 1.098e-004 
4.536e-004 4.965e+007 1.414e+008 1.000e+001 2.971e-001 1.102e-004 
4.544e-004 4.972e+007 1.414e+008 1.000e+001 2.971e-001 1.105e-004 
4.552e-004 4.978e+007 1.414e+008 1.000e+001 2.975e-001 1.109e-004 
4.560e-004 4.985e+007 1.414e+008 1.000e+001 2.983e-001 1.112e-004 
4.569e-004 4.992e+007 1.414e+008 1.000e+001 2.983e-001 1.116e-004 
4.576e-004 4.999e+007 1.414e+008 1.000e+001 2.982e-001 1.119e-004 
4.585e-004 5.005e+007 1.414e+008 1.000e+001 2.988e-001 1.123e-004 
4.593e-004 5.012e+007 1.414e+008 1.000e+001 2.993e-001 1.126e-004 
4.601e-004 5.019e+007 1.414e+008 1.000e+001 3.000e-001 1.130e-004 
4.609e-004 5.025e+007 1.414e+008 1.000e+001 2.999e-001 1.133e-004 
4.617e-004 5.031e+007 1.414e+008 1.000e+001 3.004e-001 1.137e-004 
4.625e-004 5.038e+007 1.414e+008 1.000e+001 3.008e-001 1.140e-004 
4.633e-004 5.045e+007 1.414e+008 1.000e+001 3.010e-001 1.144e-004 
4.641e-004 5.051e+007 1.414e+008 1.000e+001 3.011e-001 1.147e-004 
4.649e-004 5.058e+007 1.414e+008 1.000e+001 3.015e-001 1.151e-004 
4.657e-004 5.065e+007 1.414e+008 1.000e+001 3.021e-001 1.154e-004 
4.665e-004 5.071e+007 1.414e+008 1.000e+001 3.026e-001 1.158e-004 
4.673e-004 5.078e+007 1.414e+008 1.000e+001 3.028e-001 1.161e-004 
4.682e-004 5.085e+007 1.414e+008 1.000e+001 3.030e-001 1.165e-004 
4.690e-004 5.091e+007 1.414e+008 1.000e+001 3.034e-001 1.168e-004 
4.698e-004 5.098e+007 1.414e+008 1.000e+001 3.035e-001 1.172e-004 
4.706e-004 5.104e+007 1.414e+008 1.000e+001 3.038e-001 1.175e-004 
4.714e-004 5.111e+007 1.414e+008 1.000e+001 3.044e-001 1.179e-004 
4.722e-004 5.117e+007 1.414e+008 1.000e+001 3.051e-001 1.183e-004 
4.730e-004 5.124e+007 1.414e+008 1.000e+001 3.050e-001 1.186e-004 
4.738e-004 5.131e+007 1.414e+008 1.000e+001 3.053e-001 1.190e-004 
4.746e-004 5.137e+007 1.414e+008 1.000e+001 3.057e-001 1.193e-004 
4.754e-004 5.144e+007 1.414e+008 1.000e+001 3.060e-001 1.197e-004 
4.762e-004 5.150e+007 1.414e+008 1.000e+001 3.062e-001 1.200e-004 
4.771e-004 5.157e+007 1.414e+008 1.000e+001 3.067e-001 1.204e-004 
4.779e-004 5.163e+007 1.414e+008 1.000e+001 3.073e-001 1.208e-004 
4.787e-004 5.170e+007 1.414e+008 1.000e+001 3.074e-001 1.211e-004 
4.795e-004 5.176e+007 1.414e+008 1.000e+001 3.076e-001 1.215e-004 
4.803e-004 5.183e+007 1.414e+008 1.000e+001 3.079e-001 1.218e-004 
4.811e-004 5.190e+007 1.414e+008 1.000e+001 3.086e-001 1.222e-004 
4.819e-004 5.196e+007 1.414e+008 1.000e+001 3.086e-001 1.226e-004 
4.828e-004 5.203e+007 1.414e+008 1.000e+001 3.092e-001 1.229e-004 
4.836e-004 5.209e+007 1.414e+008 1.000e+001 3.095e-001 1.233e-004 
4.844e-004 5.216e+007 1.414e+008 1.000e+001 3.100e-001 1.237e-004 
4.852e-004 5.222e+007 1.414e+008 1.000e+001 3.100e-001 1.240e-004 
4.861e-004 5.229e+007 1.414e+008 1.000e+001 3.103e-001 1.244e-004 
4.869e-004 5.236e+007 1.414e+008 1.000e+001 3.109e-001 1.248e-004 
4.877e-004 5.242e+007 1.414e+008 1.000e+001 3.109e-001 1.251e-004 
4.885e-004 5.248e+007 1.414e+008 1.000e+001 3.114e-001 1.255e-004 
4.893e-004 5.255e+007 1.414e+008 1.000e+001 3.120e-001 1.259e-004 
4.902e-004 5.262e+007 1.414e+008 1.000e+001 3.122e-001 1.262e-004 
4.910e-004 5.268e+007 1.414e+008 1.000e+001 3.124e-001 1.266e-004 
4.918e-004 5.274e+007 1.414e+008 1.000e+001 3.126e-001 1.270e-004 
4.926e-004 5.281e+007 1.414e+008 1.000e+001 3.130e-001 1.273e-004 
4.934e-004 5.288e+007 1.414e+008 1.000e+001 3.136e-001 1.277e-004 
4.942e-004 5.294e+007 1.414e+008 1.000e+001 3.138e-001 1.281e-004 
4.951e-004 5.301e+007 1.414e+008 1.000e+001 3.142e-001 1.285e-004 
4.959e-004 5.307e+007 1.414e+008 1.000e+001 3.146e-001 1.288e-004 
4.967e-004 5.314e+007 1.414e+008 1.000e+001 3.146e-001 1.292e-004 
4.975e-004 5.320e+007 1.414e+008 1.000e+001 3.148e-001 1.296e-004 
4.984e-004 5.327e+007 1.414e+008 1.000e+001 3.153e-001 1.300e-004 
4.992e-004 5.333e+007 1.414e+008 1.000e+001 3.159e-001 1.303e-004 
5.000e-004 5.339e+007 1.414e+008 1.000e+001 3.160e-001 1.307e-004 
5.008e-004 5.346e+007 1.414e+008 1.000e+001 3.165e-001 1.311e-004 
5.017e-004 5.353e+007 1.414e+008 1.000e+001 3.169e-001 1.315e-004 
5.025e-004 5.359e+007 1.414e+008 1.000e+001 3.169e-001 1.318e-004 
5.033e-004 5.365e+007 1.414e+008 1.000e+001 3.172e-001 1.322e-004 
5.041e-004 5.372e+007 1.414e+008 1.000e+001 3.176e-001 1.326e-004 
5.049e-004 5.378e+007 1.414e+008 1.000e+001 3.180e-001 1.329e-004 
5.057e-004 5.384e+007 1.414e+008 1.000e+001 3.181e-001 1.333e-004 
5.065e-004 5.391e+007 1.414e+008 1.000e+001 3.187e-001 1.337e-004 
5.074e-004 5.397e+007 1.414e+008 1.000e+001 3.193e-001 1.341e-004 
5.082e-004 5.404e+007 1.414e+008 1.000e+001 3.192e-001 1.345e-004 
5.090e-004 5.410e+007 1.414e+008 1.000e+001 3.195e-001 1.348e-004 
5.098e-004 5.417e+007 1.414e+008 1.000e+001 3.198e-001 1.352e-004 
5.107e-004 5.423e+007 1.414e+008 1.000e+001 3.203e-001 1.356e-004 
5.115e-004 5.429e+007 1.414e+008 1.000e+001 3.205e-001 1.360e-004 
5.123e-004 5.436e+007 1.414e+008 1.000e+001 3.208e-001 1.363e-004 
5.131e-004 5.442e+007 1.414e+008 1.000e+001 3.216e-001 1.367e-004 
5.140e-004 5.448e+007 1.414e+008 1.000e+001 3.215e-001 1.371e-004 
5.148e-004 5.455e+007 1.414e+008 1.000e+001 3.218e-001 1.375e-004 
5.156e-004 5.461e+007 1.414e+008 1.000e+001 3.220e-001 1.379e-004 
5.164e-004 5.468e+007 1.414e+008 1.000e+001 3.225e-001 1.383e-004 
5.172e-004 5.474e+007 1.414e+008 1.000e+001 3.225e-001 1.386e-004 
5.181e-004 5.480e+007 1.414e+008 1.000e+001 3.235e-001 1.390e-004 
5.189e-004 5.487e+007 1.414e+008 1.000e+001 3.239e-001 1.394e-004 
5.198e-004 5.493e+007 1.414e+008 1.000e+001 3.237e-001 1.398e-004 
5.206e-004 5.500e+007 1.414e+008 1.000e+001 3.241e-001 1.402e-004 
5.215e-004 5.507e+007 1.414e+008 1.000e+001 3.244e-001 1.406e-004 
5.223e-004 5.513e+007 1.414e+008 1.000e+001 3.247e-001 1.410e-004 
5.231e-004 5.519e+007 1.414e+008 1.000e+001 3.250e-001 1.414e-004 
5.239e-004 5.526e+007 1.414e+008 1.000e+001 3.258e-001 1.418e-004 
5.248e-004 5.532e+007 1.414e+008 1.000e+001 3.261e-001 1.422e-004 
5.256e-004 5.538e+007 1.414e+008 1.000e+001 3.261e-001 1.426e-004 
5.265e-004 5.545e+007 1.414e+008 1.000e+001 3.264e-001 1.430e-004 
5.273e-004 5.552e+007 1.414e+008 1.000e+001 3.268e-001 1.434e-004 
5.282e-004 5.558e+007 1.414e+008 1.000e+001 3.269e-001 1.437e-004 
5.290e-004 5.564e+007 1.414e+008 1.000e+001 3.274e-001 1.441e-004 
5.299e-004 5.571e+007 1.414e+008 1.000e+001 3.278e-001 1.445e-004 
5.307e-004 5.577e+007 1.414e+008 1.000e+001 3.285e-001 1.450e-004 
5.315e-004 5.584e+007 1.414e+008 1.000e+001 3.285e-001 1.453e-004 
5.324e-004 5.590e+007 1.414e+008 1.000e+001 3.289e-001 1.458e-004 
5.332e-004 5.596e+007 1.414e+008 1.000e+001 3.290e-001 1.461e-004 
5.340e-004 5.602e+007 1.414e+008 1.000e+001 3.289e-001 1.465e-004 
5.348e-004 5.609e+007 1.414e+008 1.000e+001 3.294e-001 1.469e-004 
5.357e-004 5.615e+007 1.414e+008 1.000e+001 3.302e-001 1.473e-004 
5.365e-004 5.621e+007 1.414e+008 1.000e+001 3.304e-001 1.477e-004 
5.374e-004 5.628e+007 1.414e+008 1.000e+001 3.307e-001 1.481e-004 
5.382e-004 5.634e+007 1.414e+008 1.000e+001 3.310e-001 1.485e-004 
5.390e-004 5.640e+007 1.414e+008 1.000e+001 3.312e-001 1.489e-004 
5.398e-004 5.647e+007 1.414e+008 1.000e+001 3.312e-001 1.493e-004 
5.407e-004 5.653e+007 1.414e+008 1.000e+001 3.317e-001 1.497e-004 
5.415e-004 5.659e+007 1.414e+008 1.000e+001 3.322e-001 1.501e-004 
5.424e-004 5.665e+007 1.414e+008 1.000e+001 3.323e-001 1.505e-004 
5.432e-004 5.672e+007 1.414e+008 1.000e+001 3.329e-001 1.509e-004 
5.440e-004 5.678e+007 1.414e+008 1.000e+001 3.333e-001 1.513e-004 
5.448e-004 5.684e+007 1.414e+008 1.000e+001 3.333e-001 1.517e-004 
5.457e-004 5.690e+007 1.414e+008 1.000e+001 3.336e-001 1.521e-004 
5.465e-004 5.697e+007 1.414e+008 1.000e+001 3.338e-001 1.525e-004 
5.474e-004 5.703e+007 1.414e+008 1.000e+001 3.341e-001 1.529e-004 
5.482e-004 5.709e+007 1.414e+008 1.000e+001 3.346e-001 1.533e-004 
5.491e-004 5.716e+007 1.414e+008 1.000e+001 3.352e-001 1.537e-004 
5.499e-004 5.722e+007 1.414e+008 1.000e+001 3.356e-001 1.541e-004 
5.507e-004 5.728e+007 1.414e+008 1.000e+001 3.356e-001 1.545e-004 
5.515e-004 5.734e+007 1.414e+008 1.000e+001 3.357e-001 1.549e-004 
5.524e-004 5.740e+007 1.414e+008 1.000e+001 3.360e-001 1.553e-004 
5.532e-004 5.747e+007 1.414e+008 1.000e+001 3.363e-001 1.557e-004 
5.541e-004 5.753e+007 1.414e+008 1.000e+001 3.365e-001 1.562e-004 
5.549e-004 5.760e+007 1.414e+008 1.000e+001 3.374e-001 1.566e-004 
5.558e-004 5.766e+007 1.414e+008 1.000e+001 3.374e-001 1.570e-004 
5.566e-004 5.772e+007 1.414e+008 1.000e+001 3.377e-001 1.574e-004 
5.575e-004 5.778e+007 1.414e+008 1.000e+001 3.380e-001 1.578e-004 
5.583e-004 5.785e+007 1.414e+008 1.000e+001 3.382e-001 1.582e-004 
5.591e-004 5.791e+007 1.414e+008 1.000e+001 3.384e-001 1.586e-004 
5.600e-004 5.797e+007 1.414e+008 1.000e+001 3.389e-001 1.590e-004 
5.608e-004 5.803e+007 1.414e+008 1.000e+001 3.394e-001 1.595e-004 
5.617e-004 5.809e+007 1.414e+008 1.000e+001 3.395e-001 1.598e-004 
5.625e-004 5.815e+007 1.414e+008 1.000e+001 3.400e-001 1.603e-004 
5.634e-004 5.822e+007 1.414e+008 1.000e+001 3.403e-001 1.607e-004 
5.642e-004 5.828e+007 1.414e+008 1.000e+001 3.404e-001 1.611e-004 
5.650e-004 5.834e+007 1.414e+008 1.000e+001 3.406e-001 1.615e-004 
5.659e-004 5.841e+007 1.414e+008 1.000e+001 3.412e-001 1.619e-004 
5.668e-004 5.847e+007 1.414e+008 1.000e+001 3.412e-001 1.624e-004 
5.676e-004 5.853e+007 1.414e+008 1.000e+001 3.416e-001 1.628e-004 
5.685e-004 5.859e+007 1.414e+008 1.000e+001 3.423e-001 1.632e-004 
5.693e-004 5.866e+007 1.414e+008 1.000e+001 3.423e-001 1.636e-004 
5.702e-004 5.872e+007 1.414e+008 1.000e+001 3.426e-001 1.640e-004 
5.710e-004 5.878e+007 1.414e+008 1.000e+001 3.429e-001 1.645e-004 
5.719e-004 5.884e+007 1.414e+008 1.000e+001 3.431e-001 1.649e-004 
5.727e-004 5.890e+007 1.414e+008 1.000e+001 3.432e-001 1.653e-004 
5.735e-004 5.896e+007 1.414e+008 1.000e+001 3.439e-001 1.657e-004 
5.744e-004 5.903e+007 1.414e+008 1.000e+001 3.445e-001 1.661e-004 
5.752e-004 5.909e+007 1.414e+008 1.000e+001 3.446e-001 1.665e-004 
5.761e-004 5.915e+007 1.414e+008 1.000e+001 3.449e-001 1.670e-004 
5.769e-004 5.921e+007 1.414e+008 1.000e+001 3.451e-001 1.674e-004 
5.777e-004 5.927e+007 1.414e+008 1.000e+001 3.452e-001 1.678e-004 
5.786e-004 5.933e+007 1.414e+008 1.000e+001 3.455e-001 1.682e-004 
5.794e-004 5.939e+007 1.414e+008 1.000e+001 3.460e-001 1.686e-004 
5.803e-004 5.945e+007 1.414e+008 1.000e+001 3.462e-001 1.690e-004 
5.811e-004 5.951e+007 1.414e+008 1.000e+001 3.467e-001 1.695e-004 
5.820e-004 5.958e+007 1.414e+008 1.000e+001 3.473e-001 1.699e-004 
5.828e-004 5.964e+007 1.414e+008 1.000e+001 3.472e-001 1.703e-004 
5.836e-004 5.970e+007 1.414e+008 1.000e+001 3.473e-001 1.707e-004 
5.845e-004 5.976e+007 1.414e+008 1.000e+001 3.477e-001 1.712e-004 
5.854e-004 5.982e+007 1.414e+008 1.000e+001 3.479e-001 1.716e-004 
5.862e-004 5.988e+007 1.414e+008 1.000e+001 3.482e-001 1.720e-004 
5.871e-004 5.994e+007 1.414e+008 1.000e+001 3.488e-001 1.725e-004 
5.879e-004 6.000e+007 1.414e+008 1.000e+001 3.489e-001 1.729e-004 
5.887e-004 6.006e+007 1.414e+008 1.000e+001 3.493e-001 1.733e-004 
5.896e-004 6.012e+007 1.414e+008 1.000e+001 3.497e-001 1.737e-004 
5.904e-004 6.018e+007 1.414e+008 1.000e+001 3.496e-001 1.741e-004 
5.912e-004 6.024e+007 1.414e+008 1.000e+001 3.500e-001 1.746e-004 
5.921e-004 6.031e+007 1.414e+008 1.000e+001 3.505e-001 1.750e-004 
5.930e-004 6.037e+007 1.414e+008 1.000e+001 3.508e-001 1.754e-004 
5.938e-004 6.043e+007 1.414e+008 1.000e+001 3.511e-001 1.759e-004 
5.947e-004 6.049e+007 1.414e+008 1.000e+001 3.517e-001 1.763e-004 
5.955e-004 6.055e+007 1.414e+008 1.000e+001 3.518e-001 1.767e-004 
5.964e-004 6.061e+007 1.414e+008 1.000e+001 3.519e-001 1.772e-004 
5.973e-004 6.067e+007 1.414e+008 1.000e+001 3.521e-001 1.776e-004 
5.981e-004 6.073e+007 1.414e+008 1.000e+001 3.526e-001 1.780e-004 
5.989e-004 6.079e+007 1.414e+008 1.000e+001 3.525e-001 1.785e-004 
5.998e-004 6.086e+007 1.414e+008 1.000e+001 3.532e-001 1.789e-004 
6.007e-004 6.092e+007 1.414e+008 1.000e+001 3.538e-001 1.793e-004 
6.015e-004 6.098e+007 1.414e+008 1.000e+001 3.538e-001 1.798e-004 
6.024e-004 6.104e+007 1.414e+008 1.000e+001 3.542e-001 1.802e-004 
6.033e-004 6.110e+007 1.414e+008 1.000e+001 3.545e-001 1.807e-004 
6.041e-004 6.116e+007 1.414e+008 1.000e+001 3.545e-001 1.811e-004 
6.049e-004 6.122e+007 1.414e+008 1.000e+001 3.547e-001 1.815e-004 
6.058e-004 6.128e+007 1.414e+008 1.000e+001 3.550e-001 1.820e-004 
6.066e-004 6.134e+007 1.414e+008 1.000e+001 3.552e-001 1.824e-004 
6.075e-004 6.140e+007 1.414e+008 1.000e+001 3.560e-001 1.828e-004 
6.084e-004 6.146e+007 1.414e+008 1.000e+001 3.565e-001 1.833e-004 
6.092e-004 6.151e+007 1.414e+008 1.000e+001 3.563e-001 1.837e-004 
6.100e-004 6.157e+007 1.414e+008 1.000e+001 3.565e-001 1.841e-004 
6.109e-004 6.163e+007 1.414e+008 1.000e+001 3.569e-001 1.846e-004 
6.117e-004 6.169e+007 1.414e+008 1.000e+001 3.570e-001 1.850e-004 
6.126e-004 6.176e+007 1.414e+008 1.000e+001 3.573e-001 1.855e-004 
6.135e-004 6.182e+007 1.414e+008 1.000e+001 3.578e-001 1.859e-004 
6.143e-004 6.187e+007 1.414e+008 1.000e+001 3.579e-001 1.863e-004 
6.151e-004 6.193e+007 1.414e+008 1.000e+001 3.586e-001 1.868e-004 
6.160e-004 6.199e+007 1.414e+008 1.000e+001 3.587e-001 1.872e-004 
6.168e-004 6.205e+007 1.414e+008 1.000e+001 3.589e-001 1.876e-004 
6.177e-004 6.211e+007 1.414e+008 1.000e+001 3.592e-001 1.881e-004 
6.186e-004 6.217e+007 1.414e+008 1.000e+001 3.595e-001 1.885e-004 
6.194e-004 6.223e+007 1.414e+008 1.000e+001 3.595e-001 1.890e-004 
6.202e-004 6.229e+007 1.414e+008 1.000e+001 3.598e-001 1.894e-004 
6.211e-004 6.235e+007 1.414e+008 1.000e+001 3.606e-001 1.898e-004 
6.219e-004 6.241e+007 1.414e+008 1.000e+001 3.604e-001 1.903e-004 
6.228e-004 6.247e+007 1.414e+008 1.000e+001 3.611e-001 1.907e-004 
6.237e-004 6.253e+007 1.414e+008 1.000e+001 3.614e-001 1.912e-004 
6.245e-004 6.259e+007 1.414e+008 1.000e+001 3.615e-001 1.916e-004 
6.254e-004 6.264e+007 1.414e+008 1.000e+001 3.617e-001 1.921e-004 
6.262e-004 6.270e+007 1.414e+008 1.000e+001 3.621e-001 1.925e-004 
6.271e-004 6.276e+007 1.414e+008 1.000e+001 3.622e-001 1.930e-004 
6.279e-004 6.282e+007 1.414e+008 1.000e+001 3.627e-001 1.934e-004 
6.288e-004 6.288e+007 1.414e+008 1.000e+001 3.632e-001 1.939e-004 
6.296e-004 6.294e+007 1.414e+008 1.000e+001 3.633e-001 1.943e-004 
6.305e-004 6.300e+007 1.414e+008 1.000e+001 3.635e-001 1.948e-004 
6.314e-004 6.306e+007 1.414e+008 1.000e+001 3.639e-001 1.952e-004 
6.322e-004 6.312e+007 1.414e+008 1.000e+001 3.638e-001 1.957e-004 
6.332e-004 6.318e+007 1.414e+008 1.000e+001 3.642e-001 1.962e-004 
6.340e-004 6.324e+007 1.414e+008 1.000e+001 3.647e-001 1.966e-004 
6.348e-004 6.330e+007 1.414e+008 1.000e+001 3.646e-001 1.970e-004 
6.357e-004 6.335e+007 1.414e+008 1.000e+001 3.653e-001 1.975e-004 
6.365e-004 6.341e+007 1.414e+008 1.000e+001 3.657e-001 1.979e-004 
6.374e-004 6.347e+007 1.414e+008 1.000e+001 3.658e-001 1.984e-004 
6.383e-004 6.353e+007 1.414e+008 1.000e+001 3.660e-001 1.989e-004 
6.391e-004 6.359e+007 1.414e+008 1.000e+001 3.664e-001 1.993e-004 
6.400e-004 6.365e+007 1.414e+008 1.000e+001 3.663e-001 1.997e-004 
6.408e-004 6.371e+007 1.414e+008 1.000e+001 3.668e-001 2.002e-004 
6.417e-004 6.376e+007 1.414e+008 1.000e+001 3.668e-001 2.007e-004 
6.426e-004 6.382e+007 1.414e+008 1.000e+001 3.675e-001 2.011e-004 
6.435e-004 6.389e+007 1.414e+008 1.000e+001 3.681e-001 2.016e-004 
6.443e-004 6.394e+007 1.414e+008 1.000e+001 3.680e-001 2.020e-004 
6.452e-004 6.400e+007 1.414e+008 1.000e+001 3.682e-001 2.025e-004 
6.460e-004 6.406e+007 1.414e+008 1.000e+001 3.686e-001 2.030e-004 
6.469e-004 6.412e+007 1.414e+008 1.000e+001 3.686e-001 2.034e-004 
6.477e-004 6.418e+007 1.414e+008 1.000e+001 3.689e-001 2.039e-004 
6.486e-004 6.424e+007 1.414e+008 1.000e+001 3.694e-001 2.043e-004 
6.495e-004 6.429e+007 1.414e+008 1.000e+001 3.696e-001 2.048e-004 
6.503e-004 6.435e+007 1.414e+008 1.000e+001 3.701e-001 2.052e-004 
6.512e-004 6.441e+007 1.414e+008 1.000e+001 3.705e-001 2.057e-004 
6.520e-004 6.447e+007 1.414e+008 1.000e+001 3.704e-001 2.062e-004 
6.529e-004 6.453e+007 1.414e+008 1.000e+001 3.709e-001 2.066e-004 
6.538e-004 6.459e+007 1.414e+008 1.000e+001 3.710e-001 2.071e-004 
6.547e-004 6.464e+007 1.414e+008 1.000e+001 3.711e-001 2.076e-004 
6.555e-004 6.470e+007 1.414e+008 1.000e+001 3.714e-001 2.080e-004 
6.564e-004 6.476e+007 1.414e+008 1.000e+001 3.719e-001 2.085e-004 
6.572e-004 6.482e+007 1.414e+008 1.000e+001 3.718e-001 2.089e-004 
6.581e-004 6.488e+007 1.414e+008 1.000e+001 3.726e-001 2.094e-004 
6.590e-004 6.493e+007 1.414e+008 1.000e+001 3.729e-001 2.099e-004 
6.599e-004 6.499e+007 1.414e+008 1.000e+001 3.730e-001 2.104e-004 
6.608e-004 6.505e+007 1.414e+008 1.000e+001 3.733e-001 2.108e-004 
6.616e-004 6.511e+007 1.414e+008 1.000e+001 3.734e-001 2.113e-004 
6.625e-004 6.517e+007 1.414e+008 1.000e+001 3.735e-001 2.118e-004 
6.634e-004 6.522e+007 1.414e+008 1.000e+001 3.742e-001 2.122e-004 
6.642e-004 6.528e+007 1.414e+008 1.000e+001 3.740e-001 2.127e-004 
6.651e-004 6.534e+007 1.414e+008 1.000e+001 3.747e-001 2.132e-004 
6.659e-004 6.540e+007 1.414e+008 1.000e+001 3.751e-001 2.136e-004 
6.668e-004 6.545e+007 1.414e+008 1.000e+001 3.752e-001 2.141e-004 
6.677e-004 6.551e+007 1.414e+008 1.000e+001 3.754e-001 2.146e-004 
6.686e-004 6.557e+007 1.414e+008 1.000e+001 3.756e-001 2.151e-004 
6.695e-004 6.563e+007 1.414e+008 1.000e+001 3.757e-001 2.155e-004 
6.703e-004 6.569e+007 1.414e+008 1.000e+001 3.761e-001 2.160e-004 
6.712e-004 6.574e+007 1.414e+008 1.000e+001 3.764e-001 2.165e-004 
6.721e-004 6.580e+007 1.414e+008 1.000e+001 3.768e-001 2.170e-004 
6.730e-004 6.586e+007 1.414e+008 1.000e+001 3.774e-001 2.175e-004 
6.739e-004 6.592e+007 1.414e+008 1.000e+001 3.775e-001 2.179e-004 
6.747e-004 6.598e+007 1.414e+008 1.000e+001 3.777e-001 2.184e-004 
6.756e-004 6.603e+007 1.414e+008 1.000e+001 3.778e-001 2.189e-004 
6.765e-004 6.609e+007 1.414e+008 1.000e+001 3.780e-001 2.194e-004 
6.774e-004 6.615e+007 1.414e+008 1.000e+001 3.784e-001 2.198e-004 
6.783e-004 6.621e+007 1.414e+008 1.000e+001 3.788e-001 2.203e-004 
6.791e-004 6.626e+007 1.414e+008 1.000e+001 3.785e-001 2.208e-004 
6.799e-004 6.632e+007 1.414e+008 1.000e+001 3.793e-001 2.212e-004 
6.808e-004 6.638e+007 1.414e+008 1.000e+001 3.798e-001 2.217e-004 
6.817e-004 6.644e+007 1.414e+008 1.000e+001 3.798e-001 2.222e-004 
6.826e-004 6.650e+007 1.414e+008 1.000e+001 3.801e-001 2.227e-004 
6.835e-004 6.655e+007 1.414e+008 1.000e+001 3.801e-001 2.232e-004 
6.843e-004 6.661e+007 1.414e+008 1.000e+001 3.805e-001 2.237e-004 
6.852e-004 6.666e+007 1.414e+008 1.000e+001 3.806e-001 2.241e-004 
6.861e-004 6.672e+007 1.414e+008 1.000e+001 3.810e-001 2.246e-004 
6.870e-004 6.678e+007 1.414e+008 1.000e+001 3.814e-001 2.251e-004 
6.879e-004 6.684e+007 1.414e+008 1.000e+001 3.819e-001 2.256e-004 
6.887e-004 6.689e+007 1.414e+008 1.000e+001 3.820e-001 2.261e-004 
6.896e-004 6.695e+007 1.414e+008 1.000e+001 3.823e-001 2.265e-004 
6.905e-004 6.701e+007 1.414e+008 1.000e+001 3.824e-001 2.270e-004 
6.914e-004 6.706e+007 1.414e+008 1.000e+001 3.825e-001 2.275e-004 
6.923e-004 6.712e+007 1.414e+008 1.000e+001 3.828e-001 2.280e-004 
6.931e-004 6.718e+007 1.414e+008 1.000e+001 3.831e-001 2.285e-004 
6.940e-004 6.723e+007 1.414e+008 1.000e+001 3.832e-001 2.290e-004 
6.949e-004 6.729e+007 1.414e+008 1.000e+001 3.838e-001 2.294e-004 
6.957e-004 6.735e+007 1.414e+008 1.000e+001 3.840e-001 2.299e-004 
6.966e-004 6.740e+007 1.414e+008 1.000e+001 3.844e-001 2.304e-004 
6.975e-004 6.746e+007 1.414e+008 1.000e+001 3.848e-001 2.309e-004 
6.984e-004 6.752e+007 1.414e+008 1.000e+001 3.847e-001 2.314e-004 
6.993e-004 6.757e+007 1.414e+008 1.000e+001 3.849e-001 2.319e-004 
7.001e-004 6.763e+007 1.414e+008 1.000e+001 3.853e-001 2.324e-004 
7.010e-004 6.769e+007 1.414e+008 1.000e+001 3.855e-001 2.329e-004 
7.019e-004 6.775e+007 1.414e+008 1.000e+001 3.859e-001 2.334e-004 
7.028e-004 6.780e+007 1.414e+008 1.000e+001 3.860e-001 2.339e-004 
7.037e-004 6.786e+007 1.414e+008 1.000e+001 3.865e-001 2.343e-004 
7.045e-004 6.791e+007 1.414e+008 1.000e+001 3.869e-001 2.348e-004 
7.054e-004 6.797e+007 1.414e+008 1.000e+001 3.870e-001 2.353e-004 
7.063e-004 6.803e+007 1.414e+008 1.000e+001 3.871e-001 2.358e-004 
7.072e-004 6.808e+007 1.414e+008 1.000e+001 3.875e-001 2.363e-004 
7.081e-004 6.814e+007 1.414e+008 1.000e+001 3.874e-001 2.368e-004 
7.090e-004 6.819e+007 1.414e+008 1.000e+001 3.880e-001 2.373e-004 
7.098e-004 6.825e+007 1.414e+008 1.000e+001 3.880e-001 2.378e-004 
7.107e-004 6.831e+007 1.414e+008 1.000e+001 3.884e-001 2.383e-004 
7.116e-004 6.836e+007 1.414e+008 1.000e+001 3.892e-001 2.388e-004 
7.125e-004 6.842e+007 1.414e+008 1.000e+001 3.891e-001 2.393e-004 
7.134e-004 6.847e+007 1.414e+008 1.000e+001 3.892e-001 2.398e-004 
7.142e-004 6.853e+007 1.414e+008 1.000e+001 3.897e-001 2.403e-004 
7.151e-004 6.858e+007 1.414e+008 1.000e+001 3.897e-001 2.407e-004 
7.160e-004 6.864e+007 1.414e+008 1.000e+001 3.900e-001 2.413e-004 
7.169e-004 6.870e+007 1.414e+008 1.000e+001 3.900e-001 2.418e-004 
7.178e-004 6.875e+007 1.414e+008 1.000e+001 3.904e-001 2.422e-004 
7.187e-004 6.881e+007 1.414e+008 1.000e+001 3.909e-001 2.427e-004 
7.195e-004 6.886e+007 1.414e+008 1.000e+001 3.912e-001 2.432e-004 
7.205e-004 6.892e+007 1.414e+008 1.000e+001 3.915e-001 2.438e-004 
7.214e-004 6.898e+007 1.414e+008 1.000e+001 3.918e-001 2.443e-004 
7.222e-004 6.903e+007 1.414e+008 1.000e+001 3.918e-001 2.448e-004 
7.231e-004 6.909e+007 1.414e+008 1.000e+001 3.921e-001 2.453e-004 
7.240e-004 6.914e+007 1.414e+008 1.000e+001 3.922e-001 2.458e-004 
7.249e-004 6.920e+007 1.414e+008 1.000e+001 3.925e-001 2.463e-004 
7.258e-004 6.926e+007 1.414e+008 1.000e+001 3.930e-001 2.468e-004 
7.266e-004 6.931e+007 1.414e+008 1.000e+001 3.929e-001 2.472e-004 
7.275e-004 6.936e+007 1.414e+008 1.000e+001 3.936e-001 2.477e-004 
7.284e-004 6.942e+007 1.414e+008 1.000e+001 3.939e-001 2.482e-004 
7.293e-004 6.948e+007 1.414e+008 1.000e+001 3.940e-001 2.488e-004 
7.302e-004 6.953e+007 1.414e+008 1.000e+001 3.942e-001 2.493e-004 
7.311e-004 6.959e+007 1.414e+008 1.000e+001 3.944e-001 2.498e-004 
7.320e-004 6.964e+007 1.414e+008 1.000e+001 3.943e-001 2.503e-004 
7.328e-004 6.970e+007 1.414e+008 1.000e+001 3.950e-001 2.508e-004 
7.337e-004 6.975e+007 1.414e+008 1.000e+001 3.950e-001 2.513e-004 
7.346e-004 6.981e+007 1.414e+008 1.000e+001 3.957e-001 2.518e-004 
7.355e-004 6.986e+007 1.414e+008 1.000e+001 3.960e-001 2.523e-004 
7.364e-004 6.992e+007 1.414e+008 1.000e+001 3.960e-001 2.528e-004 
7.373e-004 6.997e+007 1.414e+008 1.000e+001 3.963e-001 2.533e-004 
7.382e-004 7.003e+007 1.414e+008 1.000e+001 3.962e-001 2.538e-004 
7.391e-004 7.008e+007 1.414e+008 1.000e+001 3.966e-001 2.543e-004 
7.400e-004 7.014e+007 1.414e+008 1.000e+001 3.969e-001 2.548e-004 
7.408e-004 7.019e+007 1.414e+008 1.000e+001 3.971e-001 2.553e-004 
7.417e-004 7.025e+007 1.414e+008 1.000e+001 3.973e-001 2.558e-004 
7.426e-004 7.030e+007 1.414e+008 1.000e+001 3.975e-001 2.564e-004 
7.435e-004 7.036e+007 1.414e+008 1.000e+001 3.982e-001 2.569e-004 
7.445e-004 7.042e+007 1.414e+008 1.000e+001 3.987e-001 2.574e-004 
7.453e-004 7.047e+007 1.414e+008 1.000e+001 3.985e-001 2.579e-004 
7.462e-004 7.052e+007 1.414e+008 1.000e+001 3.987e-001 2.584e-004 
7.471e-004 7.058e+007 1.414e+008 1.000e+001 3.989e-001 2.589e-004 
7.480e-004 7.063e+007 1.414e+008 1.000e+001 3.991e-001 2.594e-004 
7.489e-004 7.069e+007 1.414e+008 1.000e+001 3.994e-001 2.600e-004 
7.498e-004 7.074e+007 1.414e+008 1.000e+001 3.993e-001 2.605e-004 
7.506e-004 7.079e+007 1.414e+008 1.000e+001 3.999e-001 2.610e-004 
7.515e-004 7.085e+007 1.414e+008 1.000e+001 4.005e-001 2.615e-004 
7.524e-004 7.090e+007 1.414e+008 1.000e+001 4.005e-001 2.620e-004 
7.533e-004 7.096e+007 1.414e+008 1.000e+001 4.008e-001 2.625e-004 
7.542e-004 7.101e+007 1.414e+008 1.000e+001 4.010e-001 2.630e-004 
7.551e-004 7.107e+007 1.414e+008 1.000e+001 4.011e-001 2.635e-004 
7.560e-004 7.112e+007 1.414e+008 1.000e+001 4.014e-001 2.641e-004 
7.569e-004 7.118e+007 1.414e+008 1.000e+001 4.016e-001 2.646e-004 
7.578e-004 7.123e+007 1.414e+008 1.000e+001 4.019e-001 2.651e-004 
7.587e-004 7.129e+007 1.414e+008 1.000e+001 4.020e-001 2.656e-004 
7.596e-004 7.134e+007 1.414e+008 1.000e+001 4.023e-001 2.661e-004 
7.605e-004 7.139e+007 1.414e+008 1.000e+001 4.029e-001 2.667e-004 
7.614e-004 7.145e+007 1.414e+008 1.000e+001 4.031e-001 2.672e-004 
7.623e-004 7.151e+007 1.414e+008 1.000e+001 4.034e-001 2.678e-004 
7.632e-004 7.156e+007 1.414e+008 1.000e+001 4.033e-001 2.683e-004 
7.641e-004 7.161e+007 1.414e+008 1.000e+001 4.036e-001 2.688e-004 
7.650e-004 7.167e+007 1.414e+008 1.000e+001 4.040e-001 2.693e-004 
7.659e-004 7.172e+007 1.414e+008 1.000e+001 4.040e-001 2.698e-004 
7.668e-004 7.178e+007 1.414e+008 1.000e+001 4.044e-001 2.704e-004 
7.677e-004 7.183e+007 1.414e+008 1.000e+001 4.047e-001 2.709e-004 
7.686e-004 7.188e+007 1.414e+008 1.000e+001 4.050e-001 2.714e-004 
7.694e-004 7.194e+007 1.414e+008 1.000e+001 4.054e-001 2.719e-004 
7.703e-004 7.199e+007 1.414e+008 1.000e+001 4.055e-001 2.724e-004 
7.713e-004 7.205e+007 1.414e+008 1.000e+001 4.057e-001 2.730e-004 
7.722e-004 7.210e+007 1.414e+008 1.000e+001 4.060e-001 2.735e-004 
7.731e-004 7.215e+007 1.414e+008 1.000e+001 4.059e-001 2.740e-004 
7.740e-004 7.221e+007 1.414e+008 1.000e+001 4.062e-001 2.745e-004 
7.749e-004 7.226e+007 1.414e+008 1.000e+001 4.064e-001 2.751e-004 
7.758e-004 7.232e+007 1.414e+008 1.000e+001 4.068e-001 2.756e-004 
7.767e-004 7.237e+007 1.414e+008 1.000e+001 4.074e-001 2.762e-004 
7.776e-004 7.242e+007 1.414e+008 1.000e+001 4.074e-001 2.767e-004 
7.785e-004 7.248e+007 1.414e+008 1.000e+001 4.079e-001 2.772e-004 
7.794e-004 7.253e+007 1.414e+008 1.000e+001 4.079e-001 2.777e-004 
7.804e-004 7.259e+007 1.414e+008 1.000e+001 4.082e-001 2.783e-004 
7.813e-004 7.264e+007 1.414e+008 1.000e+001 4.084e-001 2.788e-004 
7.821e-004 7.269e+007 1.414e+008 1.000e+001 4.085e-001 2.793e-004 
7.830e-004 7.275e+007 1.414e+008 1.000e+001 4.089e-001 2.799e-004 
7.839e-004 7.280e+007 1.414e+008 1.000e+001 4.088e-001 2.804e-004 
7.849e-004 7.286e+007 1.414e+008 1.000e+001 4.095e-001 2.810e-004 
7.858e-004 7.291e+007 1.414e+008 1.000e+001 4.099e-001 2.815e-004 
7.867e-004 7.296e+007 1.414e+008 1.000e+001 4.095e-001 2.820e-004 
7.876e-004 7.302e+007 1.414e+008 1.000e+001 4.102e-001 2.825e-004 
7.885e-004 7.307e+007 1.414e+008 1.000e+001 4.104e-001 2.831e-004 
7.894e-004 7.313e+007 1.414e+008 1.000e+001 4.105e-001 2.837e-004 
7.903e-004 7.318e+007 1.414e+008 1.000e+001 4.107e-001 2.842e-004 
7.912e-004 7.323e+007 1.414e+008 1.000e+001 4.107e-001 2.847e-004 
7.921e-004 7.328e+007 1.414e+008 1.000e+001 4.112e-001 2.852e-004 
7.930e-004 7.333e+007 1.414e+008 1.000e+001 4.114e-001 2.858e-004 
7.940e-004 7.339e+007 1.414e+008 1.000e+001 4.120e-001 2.863e-004 
7.949e-004 7.345e+007 1.414e+008 1.000e+001 4.119e-001 2.869e-004 
7.957e-004 7.350e+007 1.414e+008 1.000e+001 4.122e-001 2.874e-004 
7.966e-004 7.355e+007 1.414e+008 1.000e+001 4.127e-001 2.879e-004 
7.976e-004 7.360e+007 1.414e+008 1.000e+001 4.126e-001 2.885e-004 
7.985e-004 7.366e+007 1.414e+008 1.000e+001 4.130e-001 2.890e-004 
7.994e-004 7.371e+007 1.414e+008 1.000e+001 4.130e-001 2.896e-004 
8.003e-004 7.376e+007 1.414e+008 1.000e+001 4.132e-001 2.901e-004 
8.012e-004 7.382e+007 1.414e+008 1.000e+001 4.138e-001 2.906e-004 
8.021e-004 7.387e+007 1.414e+008 1.000e+001 4.140e-001 2.912e-004 
8.031e-004 7.392e+007 1.414e+008 1.000e+001 4.143e-001 2.918e-004 
8.040e-004 7.398e+007 1.414e+008 1.000e+001 4.145e-001 2.923e-004 
8.048e-004 7.403e+007 1.414e+008 1.000e+001 4.147e-001 2.928e-004 
8.058e-004 7.408e+007 1.414e+008 1.000e+001 4.151e-001 2.934e-004 
8.067e-004 7.413e+007 1.414e+008 1.000e+001 4.150e-001 2.939e-004 
8.076e-004 7.419e+007 1.414e+008 1.000e+001 4.154e-001 2.945e-004 
8.085e-004 7.424e+007 1.414e+008 1.000e+001 4.153e-001 2.950e-004 
8.094e-004 7.429e+007 1.414e+008 1.000e+001 4.157e-001 2.955e-004 
8.103e-004 7.434e+007 1.414e+008 1.000e+001 4.159e-001 2.961e-004 
8.112e-004 7.440e+007 1.414e+008 1.000e+001 4.162e-001 2.967e-004 
8.122e-004 7.445e+007 1.414e+008 1.000e+001 4.168e-001 2.972e-004 
8.130e-004 7.450e+007 1.414e+008 1.000e+001 4.166e-001 2.977e-004 
8.139e-004 7.455e+007 1.414e+008 1.000e+001 4.172e-001 2.983e-004 
8.148e-004 7.461e+007 1.414e+008 1.000e+001 4.173e-001 2.988e-004 
8.158e-004 7.466e+007 1.414e+008 1.000e+001 4.175e-001 2.994e-004 
8.167e-004 7.471e+007 1.414e+008 1.000e+001 4.177e-001 2.999e-004 
8.176e-004 7.476e+007 1.414e+008 1.000e+001 4.178e-001 3.005e-004 
8.185e-004 7.482e+007 1.414e+008 1.000e+001 4.181e-001 3.010e-004 
8.194e-004 7.487e+007 1.414e+008 1.000e+001 4.182e-001 3.015e-004 
8.203e-004 7.492e+007 1.414e+008 1.000e+001 4.186e-001 3.021e-004 
8.213e-004 7.498e+007 1.414e+008 1.000e+001 4.191e-001 3.027e-004 
8.221e-004 7.503e+007 1.414e+008 1.000e+001 4.191e-001 3.032e-004 
8.231e-004 7.508e+007 1.414e+008 1.000e+001 4.196e-001 3.038e-004 
8.240e-004 7.513e+007 1.414e+008 1.000e+001 4.197e-001 3.043e-004 
8.249e-004 7.519e+007 1.414e+008 1.000e+001 4.199e-001 3.049e-004 
8.259e-004 7.524e+007 1.414e+008 1.000e+001 4.198e-001 3.055e-004 
8.268e-004 7.529e+007 1.414e+008 1.000e+001 4.201e-001 3.060e-004 
8.277e-004 7.534e+007 1.414e+008 1.000e+001 4.203e-001 3.066e-004 
8.286e-004 7.539e+007 1.414e+008 1.000e+001 4.205e-001 3.071e-004 
8.296e-004 7.545e+007 1.414e+008 1.000e+001 4.212e-001 3.077e-004 
8.304e-004 7.550e+007 1.414e+008 1.000e+001 4.211e-001 3.082e-004 
8.313e-004 7.555e+007 1.414e+008 1.000e+001 4.213e-001 3.088e-004 
8.322e-004 7.560e+007 1.414e+008 1.000e+001 4.220e-001 3.093e-004 
8.332e-004 7.565e+007 1.414e+008 1.000e+001 4.220e-001 3.099e-004 
8.342e-004 7.571e+007 1.414e+008 1.000e+001 4.223e-001 3.105e-004 
8.350e-004 7.576e+007 1.414e+008 1.000e+001 4.222e-001 3.110e-004 
8.359e-004 7.581e+007 1.414e+008 1.000e+001 4.225e-001 3.116e-004 
8.369e-004 7.586e+007 1.414e+008 1.000e+001 4.225e-001 3.122e-004 
8.378e-004 7.592e+007 1.414e+008 1.000e+001 4.231e-001 3.127e-004 
8.388e-004 7.597e+007 1.414e+008 1.000e+001 4.235e-001 3.133e-004 
8.396e-004 7.602e+007 1.414e+008 1.000e+001 4.235e-001 3.139e-004 
8.406e-004 7.607e+007 1.414e+008 1.000e+001 4.239e-001 3.144e-004 
8.415e-004 7.612e+007 1.414e+008 1.000e+001 4.241e-001 3.150e-004 
8.425e-004 7.618e+007 1.414e+008 1.000e+001 4.245e-001 3.156e-004 
8.433e-004 7.623e+007 1.414e+008 1.000e+001 4.244e-001 3.161e-004 
8.442e-004 7.628e+007 1.414e+008 1.000e+001 4.246e-001 3.167e-004 
8.451e-004 7.633e+007 1.414e+008 1.000e+001 4.248e-001 3.172e-004 
8.461e-004 7.638e+007 1.414e+008 1.000e+001 4.250e-001 3.178e-004 
8.470e-004 7.643e+007 1.414e+008 1.000e+001 4.252e-001 3.184e-004 
8.479e-004 7.648e+007 1.414e+008 1.000e+001 4.254e-001 3.189e-004 
8.488e-004 7.653e+007 1.414e+008 1.000e+001 4.258e-001 3.195e-004 
8.497e-004 7.658e+007 1.414e+008 1.000e+001 4.261e-001 3.200e-004 
8.507e-004 7.664e+007 1.414e+008 1.000e+001 4.263e-001 3.206e-004 
8.516e-004 7.669e+007 1.414e+008 1.000e+001 4.267e-001 3.212e-004 
8.525e-004 7.674e+007 1.414e+008 1.000e+001 4.267e-001 3.218e-004 
8.535e-004 7.679e+007 1.414e+008 1.000e+001 4.270e-001 3.223e-004 
8.544e-004 7.684e+007 1.414e+008 1.000e+001 4.270e-001 3.229e-004 
8.553e-004 7.690e+007 1.414e+008 1.000e+001 4.273e-001 3.235e-004 
8.562e-004 7.695e+007 1.414e+008 1.000e+001 4.272e-001 3.240e-004 
8.571e-004 7.699e+007 1.414e+008 1.000e+001 4.276e-001 3.246e-004 
8.580e-004 7.705e+007 1.414e+008 1.000e+001 4.281e-001 3.251e-004 
8.590e-004 7.710e+007 1.414e+008 1.000e+001 4.283e-001 3.257e-004 
8.599e-004 7.715e+007 1.414e+008 1.000e+001 4.290e-001 3.263e-004 
8.608e-004 7.720e+007 1.414e+008 1.000e+001 4.288e-001 3.269e-004 
8.618e-004 7.725e+007 1.414e+008 1.000e+001 4.291e-001 3.274e-004 
8.627e-004 7.730e+007 1.414e+008 1.000e+001 4.292e-001 3.280e-004 
8.636e-004 7.735e+007 1.414e+008 1.000e+001 4.293e-001 3.286e-004 
8.646e-004 7.741e+007 1.414e+008 1.000e+001 4.297e-001 3.292e-004 
8.655e-004 7.745e+007 1.414e+008 1.000e+001 4.296e-001 3.297e-004 
8.664e-004 7.750e+007 1.414e+008 1.000e+001 4.301e-001 3.303e-004 
8.673e-004 7.755e+007 1.414e+008 1.000e+001 4.300e-001 3.309e-004 
8.683e-004 7.761e+007 1.414e+008 1.000e+001 4.308e-001 3.315e-004 
8.692e-004 7.766e+007 1.414e+008 1.000e+001 4.307e-001 3.320e-004 
8.701e-004 7.771e+007 1.414e+008 1.000e+001 4.311e-001 3.326e-004 
8.710e-004 7.776e+007 1.414e+008 1.000e+001 4.313e-001 3.332e-004 
8.719e-004 7.781e+007 1.414e+008 1.000e+001 4.314e-001 3.337e-004 
8.729e-004 7.786e+007 1.414e+008 1.000e+001 4.317e-001 3.344e-004 
8.738e-004 7.791e+007 1.414e+008 1.000e+001 4.319e-001 3.349e-004 
8.747e-004 7.796e+007 1.414e+008 1.000e+001 4.321e-001 3.355e-004 
8.756e-004 7.801e+007 1.414e+008 1.000e+001 4.319e-001 3.361e-004 
8.766e-004 7.806e+007 1.414e+008 1.000e+001 4.325e-001 3.367e-004 
8.775e-004 7.811e+007 1.414e+008 1.000e+001 4.328e-001 3.372e-004 
8.784e-004 7.816e+007 1.414e+008 1.000e+001 4.330e-001 3.378e-004 
8.794e-004 7.821e+007 1.414e+008 1.000e+001 4.336e-001 3.384e-004 
8.803e-004 7.826e+007 1.414e+008 1.000e+001 4.335e-001 3.390e-004 
8.813e-004 7.832e+007 1.414e+008 1.000e+001 4.338e-001 3.396e-004 
8.822e-004 7.837e+007 1.414e+008 1.000e+001 4.338e-001 3.402e-004 
8.831e-004 7.842e+007 1.414e+008 1.000e+001 4.340e-001 3.407e-004 
8.840e-004 7.847e+007 1.414e+008 1.000e+001 4.341e-001 3.413e-004 
8.850e-004 7.852e+007 1.414e+008 1.000e+001 4.344e-001 3.419e-004 
8.859e-004 7.857e+007 1.414e+008 1.000e+001 4.343e-001 3.425e-004 
8.868e-004 7.862e+007 1.414e+008 1.000e+001 4.348e-001 3.431e-004 
8.878e-004 7.867e+007 1.414e+008 1.000e+001 4.354e-001 3.436e-004 
8.887e-004 7.872e+007 1.414e+008 1.000e+001 4.355e-001 3.442e-004 
8.897e-004 7.877e+007 1.414e+008 1.000e+001 4.359e-001 3.448e-004 
8.906e-004 7.882e+007 1.414e+008 1.000e+001 4.358e-001 3.454e-004 
8.915e-004 7.887e+007 1.414e+008 1.000e+001 4.362e-001 3.460e-004 
8.924e-004 7.892e+007 1.414e+008 1.000e+001 4.361e-001 3.466e-004 
8.934e-004 7.897e+007 1.414e+008 1.000e+001 4.366e-001 3.472e-004 
8.943e-004 7.902e+007 1.414e+008 1.000e+001 4.367e-001 3.478e-004 
8.952e-004 7.907e+007 1.414e+008 1.000e+001 4.367e-001 3.483e-004 
8.961e-004 7.912e+007 1.414e+008 1.000e+001 4.371e-001 3.489e-004 
8.971e-004 7.917e+007 1.414e+008 1.000e+001 4.375e-001 3.495e-004 
8.981e-004 7.922e+007 1.414e+008 1.000e+001 4.378e-001 3.501e-004 
8.990e-004 7.927e+007 1.414e+008 1.000e+001 4.377e-001 3.507e-004 
8.999e-004 7.932e+007 1.414e+008 1.000e+001 4.382e-001 3.513e-004 
9.008e-004 7.937e+007 1.414e+008 1.000e+001 4.382e-001 3.519e-004 
9.018e-004 7.942e+007 1.414e+008 1.000e+001 4.384e-001 3.525e-004 
9.027e-004 7.947e+007 1.414e+008 1.000e+001 4.387e-001 3.531e-004 
9.036e-004 7.951e+007 1.414e+008 1.000e+001 4.387e-001 3.536e-004 
9.045e-004 7.956e+007 1.414e+008 1.000e+001 4.389e-001 3.542e-004 
9.054e-004 7.961e+007 1.414e+008 1.000e+001 4.390e-001 3.548e-004 
9.064e-004 7.966e+007 1.414e+008 1.000e+001 4.394e-001 3.554e-004 
9.073e-004 7.971e+007 1.414e+008 1.000e+001 4.396e-001 3.560e-004 
9.082e-004 7.976e+007 1.414e+008 1.000e+001 4.402e-001 3.566e-004 
9.092e-004 7.981e+007 1.414e+008 1.000e+001 4.403e-001 3.572e-004 
9.102e-004 7.986e+007 1.414e+008 1.000e+001 4.406e-001 3.578e-004 
9.111e-004 7.991e+007 1.414e+008 1.000e+001 4.407e-001 3.584e-004 
9.120e-004 7.996e+007 1.414e+008 1.000e+001 4.407e-001 3.590e-004 
9.129e-004 8.001e+007 1.414e+008 1.000e+001 4.410e-001 3.595e-004 
9.138e-004 8.006e+007 1.414e+008 1.000e+001 4.411e-001 3.601e-004 
9.148e-004 8.011e+007 1.414e+008 1.000e+001 4.414e-001 3.608e-004 
9.158e-004 8.016e+007 1.414e+008 1.000e+001 4.413e-001 3.613e-004 
9.167e-004 8.020e+007 1.414e+008 1.000e+001 4.418e-001 3.619e-004 
9.176e-004 8.025e+007 1.414e+008 1.000e+001 4.420e-001 3.625e-004 
9.186e-004 8.030e+007 1.414e+008 1.000e+001 4.424e-001 3.631e-004 
9.195e-004 8.035e+007 1.414e+008 1.000e+001 4.424e-001 3.637e-004 
9.204e-004 8.040e+007 1.414e+008 1.000e+001 4.428e-001 3.643e-004 
9.214e-004 8.045e+007 1.414e+008 1.000e+001 4.431e-001 3.649e-004 
9.223e-004 8.050e+007 1.414e+008 1.000e+001 4.433e-001 3.655e-004 
9.233e-004 8.055e+007 1.414e+008 1.000e+001 4.433e-001 3.661e-004 
9.241e-004 8.059e+007 1.414e+008 1.000e+001 4.433e-001 3.667e-004 
9.251e-004 8.064e+007 1.414e+008 1.000e+001 4.436e-001 3.673e-004 
9.260e-004 8.069e+007 1.414e+008 1.000e+001 4.437e-001 3.679e-004 
9.270e-004 8.074e+007 1.414e+008 1.000e+001 4.442e-001 3.685e-004 
9.279e-004 8.079e+007 1.414e+008 1.000e+001 4.442e-001 3.691e-004 
9.288e-004 8.084e+007 1.414e+008 1.000e+001 4.447e-001 3.697e-004 
9.297e-004 8.089e+007 1.414e+008 1.000e+001 4.451e-001 3.703e-004 
9.307e-004 8.094e+007 1.414e+008 1.000e+001 4.450e-001 3.709e-004 
9.317e-004 8.099e+007 1.414e+008 1.000e+001 4.456e-001 3.715e-004 
9.326e-004 8.103e+007 1.414e+008 1.000e+001 4.453e-001 3.721e-004 
9.335e-004 8.108e+007 1.414e+008 1.000e+001 4.456e-001 3.727e-004 
9.345e-004 8.113e+007 1.414e+008 1.000e+001 4.457e-001 3.733e-004 
9.355e-004 8.118e+007 1.414e+008 1.000e+001 4.462e-001 3.740e-004 
9.364e-004 8.123e+007 1.414e+008 1.000e+001 4.460e-001 3.746e-004 
9.373e-004 8.128e+007 1.414e+008 1.000e+001 4.464e-001 3.751e-004 
9.382e-004 8.132e+007 1.414e+008 1.000e+001 4.466e-001 3.757e-004 
9.392e-004 8.137e+007 1.414e+008 1.000e+001 4.470e-001 3.764e-004 
9.402e-004 8.142e+007 1.414e+008 1.000e+001 4.472e-001 3.770e-004 
9.410e-004 8.147e+007 1.414e+008 1.000e+001 4.474e-001 3.776e-004 
9.420e-004 8.152e+007 1.414e+008 1.000e+001 4.477e-001 3.782e-004 
9.429e-004 8.156e+007 1.414e+008 1.000e+001 4.478e-001 3.788e-004 
9.439e-004 8.162e+007 1.414e+008 1.000e+001 4.480e-001 3.794e-004 
9.448e-004 8.166e+007 1.414e+008 1.000e+001 4.479e-001 3.800e-004 
9.458e-004 8.171e+007 1.414e+008 1.000e+001 4.483e-001 3.806e-004 
9.467e-004 8.176e+007 1.414e+008 1.000e+001 4.482e-001 3.812e-004 
9.477e-004 8.181e+007 1.414e+008 1.000e+001 4.489e-001 3.818e-004 
9.486e-004 8.186e+007 1.414e+008 1.000e+001 4.487e-001 3.824e-004 
9.495e-004 8.190e+007 1.414e+008 1.000e+001 4.492e-001 3.830e-004 
9.504e-004 8.195e+007 1.414e+008 1.000e+001 4.493e-001 3.836e-004 
9.514e-004 8.200e+007 1.414e+008 1.000e+001 4.498e-001 3.843e-004 
9.524e-004 8.205e+007 1.414e+008 1.000e+001 4.498e-001 3.849e-004 
9.533e-004 8.209e+007 1.414e+008 1.000e+001 4.500e-001 3.855e-004 
9.542e-004 8.214e+007 1.414e+008 1.000e+001 4.502e-001 3.861e-004 
9.552e-004 8.219e+007 1.414e+008 1.000e+001 4.504e-001 3.867e-004 
9.562e-004 8.224e+007 1.414e+008 1.000e+001 4.505e-001 3.874e-004 
9.572e-004 8.229e+007 1.414e+008 1.000e+001 4.506e-001 3.880e-004 
9.581e-004 8.234e+007 1.414e+008 1.000e+001 4.510e-001 3.886e-004 
9.590e-004 8.238e+007 1.414e+008 1.000e+001 4.510e-001 3.892e-004 
9.600e-004 8.244e+007 1.414e+008 1.000e+001 4.517e-001 3.899e-004 
9.610e-004 8.248e+007 1.414e+008 1.000e+001 4.517e-001 3.905e-004 
9.619e-004 8.253e+007 1.414e+008 1.000e+001 4.521e-001 3.911e-004 
9.628e-004 8.258e+007 1.414e+008 1.000e+001 4.521e-001 3.917e-004 
9.638e-004 8.263e+007 1.414e+008 1.000e+001 4.525e-001 3.923e-004 
9.648e-004 8.267e+007 1.414e+008 1.000e+001 4.524e-001 3.930e-004 
9.657e-004 8.272e+007 1.414e+008 1.000e+001 4.526e-001 3.935e-004 
9.666e-004 8.277e+007 1.414e+008 1.000e+001 4.527e-001 3.942e-004 
9.676e-004 8.282e+007 1.414e+008 1.000e+001 4.528e-001 3.948e-004 
9.686e-004 8.286e+007 1.414e+008 1.000e+001 4.533e-001 3.954e-004 
9.695e-004 8.291e+007 1.414e+008 1.000e+001 4.534e-001 3.960e-004 
9.704e-004 8.296e+007 1.414e+008 1.000e+001 4.539e-001 3.966e-004 
9.713e-004 8.300e+007 1.414e+008 1.000e+001 4.539e-001 3.973e-004 
9.723e-004 8.305e+007 1.414e+008 1.000e+001 4.544e-001 3.979e-004 
9.733e-004 8.310e+007 1.414e+008 1.000e+001 4.544e-001 3.985e-004 
9.742e-004 8.314e+007 1.414e+008 1.000e+001 4.546e-001 3.991e-004 
9.751e-004 8.319e+007 1.414e+008 1.000e+001 4.547e-001 3.997e-004 
9.761e-004 8.324e+007 1.414e+008 1.000e+001 4.549e-001 4.004e-004 
9.771e-004 8.329e+007 1.414e+008 1.000e+001 4.550e-001 4.010e-004 
9.780e-004 8.333e+007 1.414e+008 1.000e+001 4.552e-001 4.016e-004 
9.790e-004 8.338e+007 1.414e+008 1.000e+001 4.553e-001 4.022e-004 
9.800e-004 8.343e+007 1.414e+008 1.000e+001 4.555e-001 4.029e-004 
9.809e-004 8.348e+007 1.414e+008 1.000e+001 4.557e-001 4.035e-004 
9.818e-004 8.352e+007 1.414e+008 1.000e+001 4.563e-001 4.041e-004 
9.827e-004 8.357e+007 1.414e+008 1.000e+001 4.564e-001 4.047e-004 
9.837e-004 8.362e+007 1.414e+008 1.000e+001 4.567e-001 4.054e-004 
9.847e-004 8.367e+007 1.414e+008 1.000e+001 4.570e-001 4.060e-004 
9.856e-004 8.371e+007 1.414e+008 1.000e+001 4.569e-001 4.066e-004 
9.866e-004 8.376e+007 1.414e+008 1.000e+001 4.571e-001 4.072e-004 
9.875e-004 8.380e+007 1.414e+008 1.000e+001 4.573e-001 4.079e-004 
9.885e-004 8.385e+007 1.414e+008 1.000e+001 4.574e-001 4.085e-004 
9.894e-004 8.390e+007 1.414e+008 1.000e+001 4.575e-001 4.091e-004 
9.903e-004 8.394e+007 1.414e+008 1.000e+001 4.577e-001 4.097e-004 
9.913e-004 8.399e+007 1.414e+008 1.000e+001 4.578e-001 4.104e-004 
9.923e-004 8.404e+007 1.414e+008 1.000e+001 4.584e-001 4.111e-004 
9.933e-004 8.409e+007 1.414e+008 1.000e+001 4.582e-001 4.117e-004 
9.942e-004 8.413e+007 1.414e+008 1.000e+001 4.588e-001 4.123e-004 
9.951e-004 8.418e+007 1.414e+008 1.000e+001 4.590e-001 4.129e-004 
9.962e-004 8.423e+007 1.414e+008 1.000e+001 4.593e-001 4.136e-004 
9.971e-004 8.428e+007 1.414e+008 1.000e+001 4.592e-001 4.142e-004 
9.980e-004 8.432e+007 1.414e+008 1.000e+001 4.596e-001 4.148e-004 
9.990e-004 8.437e+007 1.414e+008 1.000e+001 4.595e-001 4.154e-004 
9.999e-004 8.441e+007 1.414e+008 1.000e+001 4.597e-001 4.161e-004 
1.001e-003 8.446e+007 1.414e+008 1.000e+001 4.598e-001 4.167e-004 
1.002e-003 8.450e+007 1.414e+008 1.000e+001 4.599e-001 4.173e-004 
1.003e-003 8.455e+007 1.414e+008 1.000e+001 4.604e-001 4.180e-004 
1.004e-003 8.460e+007 1.414e+008 1.000e+001 4.603e-001 4.186e-004 
1.005e-003 8.465e+007 1.414e+008 1.000e+001 4.609e-001 4.193e-004 
1.006e-003 8.469e+007 1.414e+008 1.000e+001 4.610e-001 4.199e-004 
1.007e-003 8.473e+007 1.414e+008 1.000e+001 4.615e-001 4.205e-004 
1.008e-003 8.478e+007 1.414e+008 1.000e+001 4.614e-001 4.212e-004 
1.009e-003 8.483e+007 1.414e+008 1.000e+001 4.618e-001 4.218e-004 
1.010e-003 8.488e+007 1.414e+008 1.000e+001 4.617e-001 4.224e-004 
1.010e-003 8.492e+007 1.414e+008 1.000e+001 4.619e-001 4.231e-004 
1.011e-003 8.497e+007 1.414e+008 1.000e+001 4.620e-001 4.237e-004 
1.012e-003 8.502e+007 1.414e+008 1.000e+001 4.624e-001 4.244e-004 
1.013e-003 8.506e+007 1.414e+008 1.000e+001 4.623e-001 4.250e-004 
1.014e-003 8.511e+007 1.414e+008 1.000e+001 4.625e-001 4.256e-004 
1.015e-003 8.515e+007 1.414e+008 1.000e+001 4.627e-001 4.263e-004 
1.016e-003 8.520e+007 1.414e+008 1.000e+001 4.634e-001 4.270e-004 
1.017e-003 8.525e+007 1.414e+008 1.000e+001 4.631e-001 4.276e-004 
1.018e-003 8.529e+007 1.414e+008 1.000e+001 4.638e-001 4.282e-004 
1.019e-003 8.534e+007 1.414e+008 1.000e+001 4.638e-001 4.288e-004 
1.020e-003 8.539e+007 1.414e+008 1.000e+001 4.641e-001 4.295e-004 
1.021e-003 8.543e+007 1.414e+008 1.000e+001 4.641e-001 4.302e-004 
1.022e-003 8.547e+007 1.414e+008 1.000e+001 4.644e-001 4.308e-004 
1.023e-003 8.552e+007 1.414e+008 1.000e+001 4.643e-001 4.314e-004 
1.024e-003 8.557e+007 1.414e+008 1.000e+001 4.645e-001 4.321e-004 
1.025e-003 8.561e+007 1.414e+008 1.000e+001 4.647e-001 4.327e-004 
1.026e-003 8.565e+007 1.414e+008 1.000e+001 4.648e-001 4.333e-004 
1.027e-003 8.570e+007 1.414e+008 1.000e+001 4.651e-001 4.339e-004 
1.028e-003 8.575e+007 1.414e+008 1.000e+001 4.655e-001 4.346e-004 
1.029e-003 8.579e+007 1.414e+008 1.000e+001 4.660e-001 4.352e-004 
1.030e-003 8.583e+007 1.414e+008 1.000e+001 4.660e-001 4.358e-004 
1.030e-003 8.588e+007 1.414e+008 1.000e+001 4.661e-001 4.365e-004 
1.031e-003 8.593e+007 1.414e+008 1.000e+001 4.664e-001 4.371e-004 
1.032e-003 8.597e+007 1.414e+008 1.000e+001 4.666e-001 4.378e-004 
1.033e-003 8.601e+007 1.414e+008 1.000e+001 4.665e-001 4.384e-004 
1.034e-003 8.606e+007 1.414e+008 1.000e+001 4.667e-001 4.390e-004 
1.035e-003 8.610e+007 1.414e+008 1.000e+001 4.668e-001 4.396e-004 
1.036e-003 8.615e+007 1.414e+008 1.000e+001 4.670e-001 4.403e-004 
1.037e-003 8.619e+007 1.414e+008 1.000e+001 4.671e-001 4.409e-004 
1.038e-003 8.624e+007 1.414e+008 1.000e+001 4.675e-001 4.415e-004 
1.039e-003 8.628e+007 1.414e+008 1.000e+001 4.674e-001 4.422e-004 
1.040e-003 8.633e+007 1.414e+008 1.000e+001 4.681e-001 4.429e-004 
1.041e-003 8.637e+007 1.414e+008 1.000e+001 4.680e-001 4.435e-004 
1.042e-003 8.641e+007 1.414e+008 1.000e+001 4.684e-001 4.441e-004 
1.043e-003 8.646e+007 1.414e+008 1.000e+001 4.686e-001 4.447e-004 
1.044e-003 8.651e+007 1.414e+008 1.000e+001 4.688e-001 4.454e-004 
1.045e-003 8.655e+007 1.414e+008 1.000e+001 4.688e-001 4.461e-004 
1.046e-003 8.659e+007 1.414e+008 1.000e+001 4.690e-001 4.467e-004 
1.047e-003 8.664e+007 1.414e+008 1.000e+001 4.690e-001 4.473e-004 
1.048e-003 8.668e+007 1.414e+008 1.000e+001 4.693e-001 4.480e-004 
1.048e-003 8.673e+007 1.414e+008 1.000e+001 4.692e-001 4.486e-004 
1.049e-003 8.677e+007 1.414e+008 1.000e+001 4.693e-001 4.492e-004 
1.050e-003 8.681e+007 1.414e+008 1.000e+001 4.698e-001 4.499e-004 
1.051e-003 8.686e+007 1.414e+008 1.000e+001 4.701e-001 4.505e-004 
1.052e-003 8.690e+007 1.414e+008 1.000e+001 4.703e-001 4.512e-004 
1.053e-003 8.694e+007 1.414e+008 1.000e+001 4.707e-001 4.518e-004 
1.054e-003 8.699e+007 1.414e+008 1.000e+001 4.710e-001 4.524e-004 
1.055e-003 8.703e+007 1.414e+008 1.000e+001 4.709e-001 4.531e-004 
1.056e-003 8.708e+007 1.414e+008 1.000e+001 4.712e-001 4.538e-004 
1.057e-003 8.712e+007 1.414e+008 1.000e+001 4.712e-001 4.543e-004 
1.058e-003 8.716e+007 1.414e+008 1.000e+001 4.714e-001 4.550e-004 
1.059e-003 8.721e+007 1.414e+008 1.000e+001 4.714e-001 4.556e-004 
1.060e-003 8.725e+007 1.414e+008 1.000e+001 4.716e-001 4.563e-004 
1.061e-003 8.729e+007 1.414e+008 1.000e+001 4.716e-001 4.569e-004 
1.062e-003 8.734e+007 1.414e+008 1.000e+001 4.721e-001 4.575e-004 
1.063e-003 8.738e+007 1.414e+008 1.000e+001 4.722e-001 4.582e-004 
1.064e-003 8.743e+007 1.414e+008 1.000e+001 4.725e-001 4.589e-004 
1.065e-003 8.747e+007 1.414e+008 1.000e+001 4.727e-001 4.595e-004 
1.065e-003 8.751e+007 1.414e+008 1.000e+001 4.730e-001 4.601e-004 
1.066e-003 8.756e+007 1.414e+008 1.000e+001 4.731e-001 4.608e-004 
1.067e-003 8.760e+007 1.414e+008 1.000e+001 4.733e-001 4.615e-004 
1.068e-003 8.764e+007 1.414e+008 1.000e+001 4.734e-001 4.621e-004 
1.069e-003 8.769e+007 1.414e+008 1.000e+001 4.736e-001 4.627e-004 
1.070e-003 8.773e+007 1.414e+008 1.000e+001 4.737e-001 4.634e-004 
1.071e-003 8.778e+007 1.414e+008 1.000e+001 4.739e-001 4.641e-004 
1.072e-003 8.782e+007 1.414e+008 1.000e+001 4.737e-001 4.647e-004 
1.073e-003 8.786e+007 1.414e+008 1.000e+001 4.741e-001 4.654e-004 
1.074e-003 8.791e+007 1.414e+008 1.000e+001 4.742e-001 4.660e-004 
1.075e-003 8.795e+007 1.414e+008 1.000e+001 4.748e-001 4.667e-004 
1.076e-003 8.799e+007 1.414e+008 1.000e+001 4.747e-001 4.674e-004 
1.077e-003 8.804e+007 1.414e+008 1.000e+001 4.752e-001 4.680e-004 
1.078e-003 8.808e+007 1.414e+008 1.000e+001 4.751e-001 4.686e-004 
1.079e-003 8.813e+007 1.414e+008 1.000e+001 4.755e-001 4.693e-004 
1.080e-003 8.817e+007 1.414e+008 1.000e+001 4.756e-001 4.700e-004 
1.081e-003 8.821e+007 1.414e+008 1.000e+001 4.759e-001 4.706e-004 
1.082e-003 8.825e+007 1.414e+008 1.000e+001 4.758e-001 4.712e-004 
1.083e-003 8.830e+007 1.414e+008 1.000e+001 4.759e-001 4.719e-004 
1.084e-003 8.834e+007 1.414e+008 1.000e+001 4.761e-001 4.726e-004 
1.085e-003 8.838e+007 1.414e+008 1.000e+001 4.763e-001 4.732e-004 
1.085e-003 8.843e+007 1.414e+008 1.000e+001 4.763e-001 4.739e-004 
1.086e-003 8.847e+007 1.414e+008 1.000e+001 4.767e-001 4.746e-004 
1.087e-003 8.851e+007 1.414e+008 1.000e+001 4.767e-001 4.752e-004 
1.088e-003 8.856e+007 1.414e+008 1.000e+001 4.771e-001 4.758e-004 
1.089e-003 8.860e+007 1.414e+008 1.000e+001 4.774e-001 4.765e-004 
1.090e-003 8.864e+007 1.414e+008 1.000e+001 4.777e-001 4.772e-004 
1.091e-003 8.869e+007 1.414e+008 1.000e+001 4.775e-001 4.779e-004 
1.092e-003 8.873e+007 1.414e+008 1.000e+001 4.779e-001 4.785e-004 
1.093e-003 8.877e+007 1.414e+008 1.000e+001 4.781e-001 4.791e-004 
1.094e-003 8.882e+007 1.414e+008 1.000e+001 4.782e-001 4.799e-004 
1.095e-003 8.886e+007 1.414e+008 1.000e+001 4.783e-001 4.805e-004 
1.096e-003 8.890e+007 1.414e+008 1.000e+001 4.784e-001 4.811e-004 
1.097e-003 8.894e+007 1.414e+008 1.000e+001 4.786e-001 4.818e-004 
1.098e-003 8.899e+007 1.414e+008 1.000e+001 4.788e-001 4.825e-004 
1.099e-003 8.903e+007 1.414e+008 1.000e+001 4.788e-001 4.832e-004 
1.100e-003 8.907e+007 1.414e+008 1.000e+001 4.793e-001 4.838e-004 
1.101e-003 8.912e+007 1.414e+008 1.000e+001 4.793e-001 4.845e-004 
1.102e-003 8.916e+007 1.414e+008 1.000e+001 4.797e-001 4.852e-004 
1.103e-003 8.920e+007 1.414e+008 1.000e+001 4.799e-001 4.858e-004 
1.104e-003 8.924e+007 1.414e+008 1.000e+001 4.799e-001 4.865e-004 
1.105e-003 8.929e+007 1.414e+008 1.000e+001 4.803e-001 4.871e-004 
1.106e-003 8.933e+007 1.414e+008 1.000e+001 4.804e-001 4.878e-004 
1.107e-003 8.937e+007 1.414e+008 1.000e+001 4.804e-001 4.885e-004 
1.108e-003 8.941e+007 1.414e+008 1.000e+001 4.806e-001 4.891e-004 
1.109e-003 8.946e+007 1.414e+008 1.000e+001 4.805e-001 4.898e-004 
1.110e-003 8.950e+007 1.414e+008 1.000e+001 4.808e-001 4.905e-004 
1.110e-003 8.954e+007 1.414e+008 1.000e+001 4.810e-001 4.911e-004 
1.111e-003 8.958e+007 1.414e+008 1.000e+001 4.812e-001 4.917e-004 
1.112e-003 8.963e+007 1.414e+008 1.000e+001 4.816e-001 4.924e-004 
1.113e-003 8.967e+007 1.414e+008 1.000e+001 4.817e-001 4.931e-004 
1.114e-003 8.971e+007 1.414e+008 1.000e+001 4.818e-001 4.938e-004 
1.115e-003 8.975e+007 1.414e+008 1.000e+001 4.822e-001 4.944e-004 
1.116e-003 8.979e+007 1.414e+008 1.000e+001 4.823e-001 4.951e-004 
1.117e-003 8.984e+007 1.414e+008 1.000e+001 4.826e-001 4.958e-004 
1.118e-003 8.988e+007 1.414e+008 1.000e+001 4.826e-001 4.964e-004 
1.119e-003 8.992e+007 1.414e+008 1.000e+001 4.829e-001 4.971e-004 
1.120e-003 8.996e+007 1.414e+008 1.000e+001 4.829e-001 4.978e-004 
1.121e-003 9.001e+007 1.414e+008 1.000e+001 4.830e-001 4.985e-004 
1.122e-003 9.005e+007 1.414e+008 1.000e+001 4.830e-001 4.991e-004 
1.123e-003 9.009e+007 1.414e+008 1.000e+001 4.834e-001 4.998e-004 
1.124e-003 9.013e+007 1.414e+008 1.000e+001 4.833e-001 5.004e-004 
1.125e-003 9.018e+007 1.414e+008 1.000e+001 4.839e-001 5.012e-004 
1.126e-003 9.022e+007 1.414e+008 1.000e+001 4.837e-001 5.018e-004 
1.127e-003 9.026e+007 1.414e+008 1.000e+001 4.842e-001 5.025e-004 
1.128e-003 9.030e+007 1.414e+008 1.000e+001 4.843e-001 5.031e-004 
1.129e-003 9.034e+007 1.414e+008 1.000e+001 4.847e-001 5.038e-004 
1.130e-003 9.039e+007 1.414e+008 1.000e+001 4.845e-001 5.045e-004 
1.131e-003 9.043e+007 1.414e+008 1.000e+001 4.849e-001 5.051e-004 
1.132e-003 9.047e+007 1.414e+008 1.000e+001 4.850e-001 5.058e-004 
1.133e-003 9.051e+007 1.414e+008 1.000e+001 4.853e-001 5.065e-004 
1.133e-003 9.055e+007 1.414e+008 1.000e+001 4.852e-001 5.072e-004 
1.134e-003 9.059e+007 1.414e+008 1.000e+001 4.853e-001 5.078e-004 
1.135e-003 9.063e+007 1.414e+008 1.000e+001 4.855e-001 5.085e-004 
1.136e-003 9.068e+007 1.414e+008 1.000e+001 4.857e-001 5.092e-004 
1.137e-003 9.072e+007 1.414e+008 1.000e+001 4.858e-001 5.099e-004 
1.138e-003 9.076e+007 1.414e+008 1.000e+001 4.860e-001 5.105e-004 
1.139e-003 9.080e+007 1.414e+008 1.000e+001 4.860e-001 5.112e-004 
1.140e-003 9.084e+007 1.414e+008 1.000e+001 4.867e-001 5.119e-004 
1.141e-003 9.088e+007 1.414e+008 1.000e+001 4.866e-001 5.126e-004 
1.142e-003 9.092e+007 1.414e+008 1.000e+001 4.872e-001 5.132e-004 
1.143e-003 9.097e+007 1.414e+008 1.000e+001 4.870e-001 5.139e-004 
1.144e-003 9.101e+007 1.414e+008 1.000e+001 4.873e-001 5.146e-004 
1.145e-003 9.105e+007 1.414e+008 1.000e+001 4.874e-001 5.153e-004 
1.146e-003 9.109e+007 1.414e+008 1.000e+001 4.876e-001 5.159e-004 
1.147e-003 9.113e+007 1.414e+008 1.000e+001 4.874e-001 5.166e-004 
1.148e-003 9.118e+007 1.414e+008 1.000e+001 4.878e-001 5.173e-004 
1.149e-003 9.122e+007 1.414e+008 1.000e+001 4.879e-001 5.180e-004 
1.150e-003 9.126e+007 1.414e+008 1.000e+001 4.882e-001 5.186e-004 
1.151e-003 9.130e+007 1.414e+008 1.000e+001 4.881e-001 5.193e-004 
1.152e-003 9.134e+007 1.414e+008 1.000e+001 4.885e-001 5.201e-004 
1.153e-003 9.138e+007 1.414e+008 1.000e+001 4.887e-001 5.207e-004 
1.154e-003 9.142e+007 1.414e+008 1.000e+001 4.888e-001 5.214e-004 
1.155e-003 9.147e+007 1.414e+008 1.000e+001 4.892e-001 5.221e-004 
1.156e-003 9.151e+007 1.414e+008 1.000e+001 4.892e-001 5.228e-004 
1.157e-003 9.155e+007 1.414e+008 1.000e+001 4.893e-001 5.235e-004 
1.158e-003 9.159e+007 1.414e+008 1.000e+001 4.896e-001 5.241e-004 
1.159e-003 9.163e+007 1.414e+008 1.000e+001 4.899e-001 5.248e-004 
1.160e-003 9.167e+007 1.414e+008 1.000e+001 4.898e-001 5.255e-004 
1.161e-003 9.171e+007 1.414e+008 1.000e+001 4.900e-001 5.262e-004 
1.161e-003 9.175e+007 1.414e+008 1.000e+001 4.900e-001 5.269e-004 
1.163e-003 9.180e+007 1.414e+008 1.000e+001 4.902e-001 5.276e-004 
1.163e-003 9.184e+007 1.414e+008 1.000e+001 4.902e-001 5.283e-004 
1.164e-003 9.188e+007 1.414e+008 1.000e+001 4.907e-001 5.289e-004 
1.165e-003 9.192e+007 1.414e+008 1.000e+001 4.906e-001 5.296e-004 
1.166e-003 9.196e+007 1.414e+008 1.000e+001 4.911e-001 5.303e-004 
1.167e-003 9.200e+007 1.414e+008 1.000e+001 4.911e-001 5.310e-004 
1.168e-003 9.204e+007 1.414e+008 1.000e+001 4.914e-001 5.317e-004 
1.169e-003 9.208e+007 1.414e+008 1.000e+001 4.917e-001 5.323e-004 
1.170e-003 9.212e+007 1.414e+008 1.000e+001 4.920e-001 5.331e-004 
1.171e-003 9.216e+007 1.414e+008 1.000e+001 4.917e-001 5.338e-004 
1.172e-003 9.220e+007 1.414e+008 1.000e+001 4.922e-001 5.344e-004 
1.173e-003 9.224e+007 1.414e+008 1.000e+001 4.921e-001 5.351e-004 
1.174e-003 9.229e+007 1.414e+008 1.000e+001 4.924e-001 5.358e-004 
1.175e-003 9.232e+007 1.414e+008 1.000e+001 4.924e-001 5.365e-004 
1.176e-003 9.236e+007 1.414e+008 1.000e+001 4.925e-001 5.371e-004 
1.177e-003 9.241e+007 1.414e+008 1.000e+001 4.927e-001 5.379e-004 
1.178e-003 9.245e+007 1.414e+008 1.000e+001 4.927e-001 5.386e-004 
1.179e-003 9.249e+007 1.414e+008 1.000e+001 4.931e-001 5.393e-004 
1.180e-003 9.253e+007 1.414e+008 1.000e+001 4.934e-001 5.399e-004 
1.181e-003 9.257e+007 1.414e+008 1.000e+001 4.934e-001 5.407e-004 
1.182e-003 9.261e+007 1.414e+008 1.000e+001 4.937e-001 5.414e-004 
1.183e-003 9.265e+007 1.414e+008 1.000e+001 4.937e-001 5.420e-004 
1.184e-003 9.269e+007 1.414e+008 1.000e+001 4.941e-001 5.427e-004 
1.185e-003 9.273e+007 1.414e+008 1.000e+001 4.943e-001 5.434e-004 
1.186e-003 9.277e+007 1.414e+008 1.000e+001 4.943e-001 5.441e-004 
1.187e-003 9.281e+007 1.414e+008 1.000e+001 4.946e-001 5.448e-004 
1.188e-003 9.285e+007 1.414e+008 1.000e+001 4.944e-001 5.455e-004 
1.189e-003 9.289e+007 1.414e+008 1.000e+001 4.948e-001 5.462e-004 
1.190e-003 9.293e+007 1.414e+008 1.000e+001 4.947e-001 5.469e-004 
1.191e-003 9.297e+007 1.414e+008 1.000e+001 4.949e-001 5.476e-004 
1.192e-003 9.301e+007 1.414e+008 1.000e+001 4.950e-001 5.483e-004 
1.193e-003 9.305e+007 1.414e+008 1.000e+001 4.952e-001 5.490e-004 
1.194e-003 9.309e+007 1.414e+008 1.000e+001 4.953e-001 5.497e-004 
1.194e-003 9.313e+007 1.414e+008 1.000e+001 4.958e-001 5.503e-004 
1.195e-003 9.317e+007 1.414e+008 1.000e+001 4.957e-001 5.510e-004 
1.197e-003 9.322e+007 1.414e+008 1.000e+001 4.964e-001 5.518e-004 
1.197e-003 9.325e+007 1.414e+008 1.000e+001 4.965e-001 5.524e-004 
1.198e-003 9.329e+007 1.414e+008 1.000e+001 4.966e-001 5.531e-004 
1.199e-003 9.333e+007 1.414e+008 1.000e+001 4.966e-001 5.538e-004 
1.200e-003 9.337e+007 1.414e+008 1.000e+001 4.969e-001 5.546e-004 
1.201e-003 9.341e+007 1.414e+008 1.000e+001 4.969e-001 5.552e-004 
1.202e-003 9.345e+007 1.414e+008 1.000e+001 4.971e-001 5.559e-004 
1.203e-003 9.349e+007 1.414e+008 1.000e+001 4.970e-001 5.566e-004 
1.204e-003 9.353e+007 1.414e+008 1.000e+001 4.971e-001 5.573e-004 
1.205e-003 9.357e+007 1.414e+008 1.000e+001 4.973e-001 5.580e-004 
1.206e-003 9.361e+007 1.414e+008 1.000e+001 4.972e-001 5.587e-004 
1.207e-003 9.365e+007 1.414e+008 1.000e+001 4.978e-001 5.595e-004 
1.208e-003 9.369e+007 1.414e+008 1.000e+001 4.976e-001 5.601e-004 
1.209e-003 9.373e+007 1.414e+008 1.000e+001 4.981e-001 5.608e-004 
1.210e-003 9.377e+007 1.414e+008 1.000e+001 4.982e-001 5.615e-004 
1.211e-003 9.381e+007 1.414e+008 1.000e+001 4.987e-001 5.622e-004 
1.212e-003 9.385e+007 1.414e+008 1.000e+001 4.987e-001 5.629e-004 
1.213e-003 9.389e+007 1.414e+008 1.000e+001 4.990e-001 5.636e-004 
1.214e-003 9.393e+007 1.414e+008 1.000e+001 4.990e-001 5.643e-004 
1.215e-003 9.397e+007 1.414e+008 1.000e+001 4.993e-001 5.650e-004 
1.216e-003 9.401e+007 1.414e+008 1.000e+001 4.992e-001 5.657e-004 
1.217e-003 9.404e+007 1.414e+008 1.000e+001 4.994e-001 5.664e-004 
1.218e-003 9.409e+007 1.414e+008 1.000e+001 4.994e-001 5.671e-004 
1.219e-003 9.413e+007 1.414e+008 1.000e+001 4.996e-001 5.678e-004 
1.220e-003 9.416e+007 1.414e+008 1.000e+001 4.996e-001 5.685e-004 
1.221e-003 9.420e+007 1.414e+008 1.000e+001 5.000e-001 5.692e-004 
1.222e-003 9.424e+007 1.414e+008 1.000e+001 5.001e-001 5.699e-004 
1.223e-003 9.428e+007 1.414e+008 1.000e+001 5.002e-001 5.706e-004 
1.224e-003 9.432e+007 1.414e+008 1.000e+001 5.003e-001 5.713e-004 
1.225e-003 9.436e+007 1.414e+008 1.000e+001 5.006e-001 5.720e-004 
1.226e-003 9.440e+007 1.414e+008 1.000e+001 5.011e-001 5.728e-004 
1.227e-003 9.444e+007 1.414e+008 1.000e+001 5.010e-001 5.735e-004 
1.228e-003 9.448e+007 1.414e+008 1.000e+001 5.013e-001 5.742e-004 
1.229e-003 9.452e+007 1.414e+008 1.000e+001 5.013e-001 5.749e-004 
1.230e-003 9.456e+007 1.414e+008 1.000e+001 5.015e-001 5.757e-004 
1.231e-003 9.460e+007 1.414e+008 1.000e+001 5.016e-001 5.763e-004 
1.232e-003 9.464e+007 1.414e+008 1.000e+001 5.017e-001 5.770e-004 
1.233e-003 9.468e+007 1.414e+008 1.000e+001 5.017e-001 5.777e-004 
1.234e-003 9.472e+007 1.414e+008 1.000e+001 5.018e-001 5.785e-004 
1.235e-003 9.476e+007 1.414e+008 1.000e+001 5.019e-001 5.792e-004 
1.235e-003 9.479e+007 1.414e+008 1.000e+001 5.019e-001 5.798e-004 
1.237e-003 9.483e+007 1.414e+008 1.000e+001 5.024e-001 5.806e-004 
1.238e-003 9.487e+007 1.414e+008 1.000e+001 5.024e-001 5.813e-004 
1.239e-003 9.491e+007 1.414e+008 1.000e+001 5.030e-001 5.820e-004 
1.239e-003 9.495e+007 1.414e+008 1.000e+001 5.028e-001 5.827e-004 
1.241e-003 9.499e+007 1.414e+008 1.000e+001 5.035e-001 5.835e-004 
1.242e-003 9.503e+007 1.414e+008 1.000e+001 5.034e-001 5.842e-004 
1.242e-003 9.507e+007 1.414e+008 1.000e+001 5.038e-001 5.849e-004 
1.243e-003 9.511e+007 1.414e+008 1.000e+001 5.038e-001 5.856e-004 
1.244e-003 9.515e+007 1.414e+008 1.000e+001 5.039e-001 5.864e-004 
1.245e-003 9.519e+007 1.414e+008 1.000e+001 5.039e-001 5.870e-004 
1.246e-003 9.522e+007 1.414e+008 1.000e+001 5.041e-001 5.877e-004 
1.247e-003 9.527e+007 1.414e+008 1.000e+001 5.040e-001 5.885e-004 
1.248e-003 9.531e+007 1.414e+008 1.000e+001 5.041e-001 5.892e-004 
1.249e-003 9.534e+007 1.414e+008 1.000e+001 5.043e-001 5.899e-004 
1.250e-003 9.538e+007 1.414e+008 1.000e+001 5.043e-001 5.906e-004 
1.251e-003 9.542e+007 1.414e+008 1.000e+001 5.048e-001 5.914e-004 
1.252e-003 9.546e+007 1.414e+008 1.000e+001 5.048e-001 5.921e-004 
1.253e-003 9.550e+007 1.414e+008 1.000e+001 5.050e-001 5.928e-004 
1.254e-003 9.554e+007 1.414e+008 1.000e+001 5.053e-001 5.935e-004 
1.255e-003 9.558e+007 1.414e+008 1.000e+001 5.059e-001 5.943e-004 
1.256e-003 9.561e+007 1.414e+008 1.000e+001 5.057e-001 5.950e-004 
1.257e-003 9.565e+007 1.414e+008 1.000e+001 5.059e-001 5.956e-004 
1.258e-003 9.569e+007 1.414e+008 1.000e+001 5.060e-001 5.964e-004 
1.259e-003 9.573e+007 1.414e+008 1.000e+001 5.061e-001 5.971e-004 
1.260e-003 9.577e+007 1.414e+008 1.000e+001 5.062e-001 5.978e-004 
1.261e-003 9.580e+007 1.414e+008 1.000e+001 5.062e-001 5.985e-004 
1.262e-003 9.585e+007 1.414e+008 1.000e+001 5.065e-001 5.993e-004 
1.263e-003 9.588e+007 1.414e+008 1.000e+001 5.065e-001 6.000e-004 
1.264e-003 9.592e+007 1.414e+008 1.000e+001 5.068e-001 6.007e-004 
1.265e-003 9.596e+007 1.414e+008 1.000e+001 5.067e-001 6.014e-004 
1.266e-003 9.600e+007 1.414e+008 1.000e+001 5.072e-001 6.022e-004 
1.267e-003 9.604e+007 1.414e+008 1.000e+001 5.069e-001 6.029e-004 
1.268e-003 9.607e+007 1.414e+008 1.000e+001 5.075e-001 6.036e-004 
1.269e-003 9.611e+007 1.414e+008 1.000e+001 5.075e-001 6.043e-004 
1.270e-003 9.615e+007 1.414e+008 1.000e+001 5.076e-001 6.051e-004 
1.271e-003 9.619e+007 1.414e+008 1.000e+001 5.080e-001 6.058e-004 
1.272e-003 9.623e+007 1.414e+008 1.000e+001 5.080e-001 6.065e-004 
1.273e-003 9.627e+007 1.414e+008 1.000e+001 5.084e-001 6.072e-004 
1.274e-003 9.631e+007 1.414e+008 1.000e+001 5.083e-001 6.080e-004 
1.275e-003 9.634e+007 1.414e+008 1.000e+001 5.086e-001 6.087e-004 
1.276e-003 9.638e+007 1.414e+008 1.000e+001 5.084e-001 6.094e-004 
1.277e-003 9.642e+007 1.414e+008 1.000e+001 5.089e-001 6.102e-004 
1.278e-003 9.646e+007 1.414e+008 1.000e+001 5.088e-001 6.109e-004 
1.279e-003 9.649e+007 1.414e+008 1.000e+001 5.089e-001 6.116e-004 
1.280e-003 9.653e+007 1.414e+008 1.000e+001 5.092e-001 6.123e-004 
1.281e-003 9.657e+007 1.414e+008 1.000e+001 5.090e-001 6.131e-004 
1.282e-003 9.661e+007 1.414e+008 1.000e+001 5.096e-001 6.137e-004 
1.283e-003 9.665e+007 1.414e+008 1.000e+001 5.095e-001 6.145e-004 
1.284e-003 9.669e+007 1.414e+008 1.000e+001 5.098e-001 6.153e-004 
1.285e-003 9.672e+007 1.414e+008 1.000e+001 5.098e-001 6.160e-004 
1.286e-003 9.676e+007 1.414e+008 1.000e+001 5.103e-001 6.166e-004 
1.287e-003 9.680e+007 1.414e+008 1.000e+001 5.105e-001 6.174e-004 
1.288e-003 9.684e+007 1.414e+008 1.000e+001 5.109e-001 6.182e-004 
1.289e-003 9.687e+007 1.414e+008 1.000e+001 5.107e-001 6.189e-004 
1.290e-003 9.691e+007 1.414e+008 1.000e+001 5.108e-001 6.196e-004 
1.291e-003 9.695e+007 1.414e+008 1.000e+001 5.110e-001 6.203e-004 
1.292e-003 9.699e+007 1.414e+008 1.000e+001 5.109e-001 6.211e-004 
1.293e-003 9.702e+007 1.414e+008 1.000e+001 5.111e-001 6.218e-004 
1.294e-003 9.706e+007 1.414e+008 1.000e+001 5.111e-001 6.225e-004 
1.295e-003 9.710e+007 1.414e+008 1.000e+001 5.113e-001 6.233e-004 
1.296e-003 9.714e+007 1.414e+008 1.000e+001 5.113e-001 6.240e-004 
1.297e-003 9.717e+007 1.414e+008 1.000e+001 5.115e-001 6.247e-004 
1.298e-003 9.721e+007 1.414e+008 1.000e+001 5.116e-001 6.254e-004 
1.299e-003 9.725e+007 1.414e+008 1.000e+001 5.121e-001 6.262e-004 
1.300e-003 9.729e+007 1.414e+008 1.000e+001 5.119e-001 6.269e-004 
1.301e-003 9.732e+007 1.414e+008 1.000e+001 5.122e-001 6.276e-004 
1.302e-003 9.736e+007 1.414e+008 1.000e+001 5.128e-001 6.284e-004 
1.303e-003 9.740e+007 1.414e+008 1.000e+001 5.126e-001 6.291e-004 
1.304e-003 9.744e+007 1.414e+008 1.000e+001 5.131e-001 6.298e-004 
1.305e-003 9.748e+007 1.414e+008 1.000e+001 5.130e-001 6.306e-004 
1.306e-003 9.752e+007 1.414e+008 1.000e+001 5.132e-001 6.314e-004 
1.307e-003 9.755e+007 1.414e+008 1.000e+001 5.131e-001 6.321e-004 
1.308e-003 9.759e+007 1.414e+008 1.000e+001 5.134e-001 6.328e-004 
1.309e-003 9.763e+007 1.414e+008 1.000e+001 5.134e-001 6.336e-004 
1.310e-003 9.766e+007 1.414e+008 1.000e+001 5.134e-001 6.343e-004 
1.311e-003 9.770e+007 1.414e+008 1.000e+001 5.136e-001 6.350e-004 
1.312e-003 9.773e+007 1.414e+008 1.000e+001 5.136e-001 6.357e-004 
1.313e-003 9.778e+007 1.414e+008 1.000e+001 5.140e-001 6.365e-004 
1.314e-003 9.781e+007 1.414e+008 1.000e+001 5.138e-001 6.372e-004 
1.315e-003 9.785e+007 1.414e+008 1.000e+001 5.145e-001 6.379e-004 
1.316e-003 9.788e+007 1.414e+008 1.000e+001 5.145e-001 6.387e-004 
1.317e-003 9.792e+007 1.414e+008 1.000e+001 5.149e-001 6.394e-004 
1.318e-003 9.796e+007 1.414e+008 1.000e+001 5.150e-001 6.401e-004 
1.319e-003 9.799e+007 1.414e+008 1.000e+001 5.150e-001 6.409e-004 
1.320e-003 9.803e+007 1.414e+008 1.000e+001 5.153e-001 6.417e-004 
1.321e-003 9.807e+007 1.414e+008 1.000e+001 5.153e-001 6.424e-004 
1.322e-003 9.811e+007 1.414e+008 1.000e+001 5.155e-001 6.431e-004 
1.323e-003 9.814e+007 1.414e+008 1.000e+001 5.155e-001 6.439e-004 
1.324e-003 9.818e+007 1.414e+008 1.000e+001 5.157e-001 6.446e-004 
1.325e-003 9.822e+007 1.414e+008 1.000e+001 5.156e-001 6.453e-004 
1.326e-003 9.825e+007 1.414e+008 1.000e+001 5.159e-001 6.461e-004 
1.327e-003 9.829e+007 1.414e+008 1.000e+001 5.159e-001 6.468e-004 
1.328e-003 9.833e+007 1.414e+008 1.000e+001 5.158e-001 6.476e-004 
1.329e-003 9.836e+007 1.414e+008 1.000e+001 5.162e-001 6.483e-004 
1.330e-003 9.840e+007 1.414e+008 1.000e+001 5.161e-001 6.490e-004 
1.331e-003 9.844e+007 1.414e+008 1.000e+001 5.167e-001 6.498e-004 
1.332e-003 9.848e+007 1.414e+008 1.000e+001 5.168e-001 6.505e-004 
1.333e-003 9.851e+007 1.414e+008 1.000e+001 5.171e-001 6.512e-004 
1.334e-003 9.855e+007 1.414e+008 1.000e+001 5.171e-001 6.520e-004 
1.335e-003 9.859e+007 1.414e+008 1.000e+001 5.173e-001 6.528e-004 
1.336e-003 9.862e+007 1.414e+008 1.000e+001 5.176e-001 6.535e-004 
1.337e-003 9.866e+007 1.414e+008 1.000e+001 5.175e-001 6.542e-004 
1.338e-003 9.870e+007 1.414e+008 1.000e+001 5.178e-001 6.550e-004 
1.339e-003 9.873e+007 1.414e+008 1.000e+001 5.179e-001 6.557e-004 
1.340e-003 9.877e+007 1.414e+008 1.000e+001 5.181e-001 6.565e-004 
1.341e-003 9.880e+007 1.414e+008 1.000e+001 5.180e-001 6.572e-004 
1.342e-003 9.884e+007 1.414e+008 1.000e+001 5.181e-001 6.580e-004 
1.343e-003 9.888e+007 1.414e+008 1.000e+001 5.181e-001 6.587e-004 
1.344e-003 9.891e+007 1.414e+008 1.000e+001 5.182e-001 6.595e-004 
1.345e-003 9.895e+007 1.414e+008 1.000e+001 5.186e-001 6.603e-004 
1.346e-003 9.899e+007 1.414e+008 1.000e+001 5.184e-001 6.610e-004 
1.347e-003 9.902e+007 1.414e+008 1.000e+001 5.189e-001 6.617e-004 
1.348e-003 9.906e+007 1.414e+008 1.000e+001 5.191e-001 6.625e-004 
1.349e-003 9.910e+007 1.414e+008 1.000e+001 5.194e-001 6.633e-004 
1.350e-003 9.913e+007 1.414e+008 1.000e+001 5.192e-001 6.640e-004 
1.351e-003 9.917e+007 1.414e+008 1.000e+001 5.195e-001 6.647e-004 
1.352e-003 9.921e+007 1.414e+008 1.000e+001 5.201e-001 6.655e-004 
1.353e-003 9.924e+007 1.414e+008 1.000e+001 5.198e-001 6.662e-004 
1.354e-003 9.928e+007 1.414e+008 1.000e+001 5.201e-001 6.669e-004 
1.355e-003 9.931e+007 1.414e+008 1.000e+001 5.199e-001 6.677e-004 
1.356e-003 9.935e+007 1.414e+008 1.000e+001 5.204e-001 6.685e-004 
1.357e-003 9.939e+007 1.414e+008 1.000e+001 5.202e-001 6.692e-004 
1.358e-003 9.942e+007 1.414e+008 1.000e+001 5.202e-001 6.699e-004 
1.359e-003 9.946e+007 1.414e+008 1.000e+001 5.205e-001 6.708e-004 
1.360e-003 9.950e+007 1.414e+008 1.000e+001 5.204e-001 6.715e-004 
1.361e-003 9.953e+007 1.414e+008 1.000e+001 5.209e-001 6.722e-004 
1.362e-003 9.957e+007 1.414e+008 1.000e+001 5.207e-001 6.730e-004 
1.363e-003 9.960e+007 1.414e+008 1.000e+001 5.211e-001 6.738e-004 
1.364e-003 9.964e+007 1.414e+008 1.000e+001 5.211e-001 6.745e-004 
1.365e-003 9.967e+007 1.414e+008 1.000e+001 5.214e-001 6.752e-004 
1.366e-003 9.971e+007 1.414e+008 1.000e+001 5.219e-001 6.761e-004 
1.367e-003 9.975e+007 1.414e+008 1.000e+001 5.215e-001 6.768e-004 
1.368e-003 9.978e+007 1.414e+008 1.000e+001 5.220e-001 6.775e-004 
1.369e-003 9.982e+007 1.414e+008 1.000e+001 5.221e-001 6.783e-004 
1.370e-003 9.986e+007 1.414e+008 1.000e+001 5.222e-001 6.791e-004 
1.371e-003 9.989e+007 1.414e+008 1.000e+001 5.223e-001 6.798e-004 
1.372e-003 9.993e+007 1.414e+008 1.000e+001 5.226e-001 6.805e-004 
1.373e-003 9.996e+007 1.414e+008 1.000e+001 5.225e-001 6.814e-004 
1.374e-003 1.000e+008 1.414e+008 1.000e+001 5.227e-001 6.821e-004 
1.375e-003 1.000e+008 1.414e+008 1.000e+001 5.228e-001 6.828e-004 
1.376e-003 1.001e+008 1.414e+008 1.000e+001 5.228e-001 6.836e-004 
1.377e-003 1.001e+008 1.414e+008 1.000e+001 5.231e-001 6.844e-004 
1.378e-003 1.001e+008 1.414e+008 1.000e+001 5.230e-001 6.851e-004 
1.379e-003 1.002e+008 1.414e+008 1.000e+001 5.231e-001 6.858e-004 
1.380e-003 1.002e+008 1.414e+008 1.000e+001 5.235e-001 6.866e-004 
1.381e-003 1.002e+008 1.414e+008 1.000e+001 5.233e-001 6.874e-004 
1.382e-003 1.003e+008 1.414e+008 1.000e+001 5.235e-001 6.881e-004 
1.383e-003 1.003e+008 1.414e+008 1.000e+001 5.238e-001 6.889e-004 
1.384e-003 1.004e+008 1.414e+008 1.000e+001 5.243e-001 6.897e-004 
1.385e-003 1.004e+008 1.414e+008 1.000e+001 5.243e-001 6.904e-004 
1.386e-003 1.004e+008 1.414e+008 1.000e+001 5.242e-001 6.912e-004 
1.387e-003 1.005e+008 1.414e+008 1.000e+001 5.247e-001 6.920e-004 
1.388e-003 1.005e+008 1.414e+008 1.000e+001 5.249e-001 6.928e-004 
1.389e-003 1.005e+008 1.414e+008 1.000e+001 5.249e-001 6.935e-004 
1.390e-003 1.006e+008 1.414e+008 1.000e+001 5.249e-001 6.942e-004 
1.391e-003 1.006e+008 1.414e+008 1.000e+001 5.251e-001 6.951e-004 
1.392e-003 1.006e+008 1.414e+008 1.000e+001 5.251e-001 6.958e-004 
1.393e-003 1.007e+008 1.414e+008 1.000e+001 5.250e-001 6.965e-004 
1.394e-003 1.007e+008 1.414e+008 1.000e+001 5.253e-001 6.973e-004 
1.395e-003 1.007e+008 1.414e+008 1.000e+001 5.252e-001 6.981e-004 
1.396e-003 1.008e+008 1.414e+008 1.000e+001 5.256e-001 6.988e-004 
1.397e-003 1.008e+008 1.414e+008 1.000e+001 5.259e-001 6.996e-004 
1.398e-003 1.009e+008 1.414e+008 1.000e+001 5.260e-001 7.004e-004 
1.399e-003 1.009e+008 1.414e+008 1.000e+001 5.260e-001 7.011e-004 
1.400e-003 1.009e+008 1.414e+008 1.000e+001 5.260e-001 7.018e-004 
1.401e-003 1.010e+008 1.414e+008 1.000e+001 5.264e-001 7.027e-004 
1.402e-003 1.010e+008 1.414e+008 1.000e+001 5.264e-001 7.034e-004 
1.403e-003 1.010e+008 1.414e+008 1.000e+001 5.270e-001 7.041e-004 
1.404e-003 1.011e+008 1.414e+008 1.000e+001 5.268e-001 7.049e-004 
1.405e-003 1.011e+008 1.414e+008 1.000e+001 5.270e-001 7.057e-004 
1.406e-003 1.011e+008 1.414e+008 1.000e+001 5.271e-001 7.064e-004 
1.407e-003 1.012e+008 1.414e+008 1.000e+001 5.272e-001 7.072e-004 
1.408e-003 1.012e+008 1.414e+008 1.000e+001 5.273e-001 7.080e-004 
1.409e-003 1.012e+008 1.414e+008 1.000e+001 5.274e-001 7.087e-004 
1.410e-003 1.013e+008 1.414e+008 1.000e+001 5.275e-001 7.094e-004 
1.411e-003 1.013e+008 1.414e+008 1.000e+001 5.275e-001 7.102e-004 
1.412e-003 1.013e+008 1.414e+008 1.000e+001 5.276e-001 7.110e-004 
1.413e-003 1.014e+008 1.414e+008 1.000e+001 5.278e-001 7.118e-004 
1.414e-003 1.014e+008 1.414e+008 1.000e+001 5.278e-001 7.125e-004 
1.415e-003 1.014e+008 1.414e+008 1.000e+001 5.282e-001 7.133e-004 
1.416e-003 1.015e+008 1.414e+008 1.000e+001 5.281e-001 7.141e-004 
1.417e-003 1.015e+008 1.414e+008 1.000e+001 5.286e-001 7.148e-004 
1.418e-003 1.015e+008 1.414e+008 1.000e+001 5.285e-001 7.156e-004 
1.419e-003 1.016e+008 1.414e+008 1.000e+001 5.289e-001 7.164e-004 
1.420e-003 1.016e+008 1.414e+008 1.000e+001 5.289e-001 7.171e-004 
1.421e-003 1.016e+008 1.414e+008 1.000e+001 5.289e-001 7.179e-004 
1.422e-003 1.017e+008 1.414e+008 1.000e+001 5.294e-001 7.187e-004 
1.423e-003 1.017e+008 1.414e+008 1.000e+001 5.293e-001 7.195e-004 
1.424e-003 1.018e+008 1.414e+008 1.000e+001 5.295e-001 7.202e-004 
1.425e-003 1.018e+008 1.414e+008 1.000e+001 5.297e-001 7.210e-004 
1.426e-003 1.018e+008 1.414e+008 1.000e+001 5.296e-001 7.218e-004 
1.427e-003 1.019e+008 1.414e+008 1.000e+001 5.297e-001 7.225e-004 
1.428e-003 1.019e+008 1.414e+008 1.000e+001 5.299e-001 7.233e-004 
1.429e-003 1.019e+008 1.414e+008 1.000e+001 5.299e-001 7.241e-004 
1.430e-003 1.020e+008 1.414e+008 1.000e+001 5.299e-001 7.248e-004 
1.431e-003 1.020e+008 1.414e+008 1.000e+001 5.301e-001 7.256e-004 
1.432e-003 1.020e+008 1.414e+008 1.000e+001 5.304e-001 7.264e-004 
1.433e-003 1.021e+008 1.414e+008 1.000e+001 5.303e-001 7.272e-004 
1.434e-003 1.021e+008 1.414e+008 1.000e+001 5.308e-001 7.279e-004 
1.435e-003 1.021e+008 1.414e+008 1.000e+001 5.306e-001 7.287e-004 
1.436e-003 1.022e+008 1.414e+008 1.000e+001 5.310e-001 7.295e-004 
1.437e-003 1.022e+008 1.414e+008 1.000e+001 5.311e-001 7.302e-004 
1.438e-003 1.022e+008 1.414e+008 1.000e+001 5.313e-001 7.310e-004 
1.439e-003 1.023e+008 1.414e+008 1.000e+001 5.316e-001 7.318e-004 
1.440e-003 1.023e+008 1.414e+008 1.000e+001 5.314e-001 7.326e-004 
1.441e-003 1.023e+008 1.414e+008 1.000e+001 5.318e-001 7.333e-004 
1.442e-003 1.024e+008 1.414e+008 1.000e+001 5.318e-001 7.341e-004 
1.443e-003 1.024e+008 1.414e+008 1.000e+001 5.319e-001 7.349e-004 
1.444e-003 1.024e+008 1.414e+008 1.000e+001 5.320e-001 7.357e-004 
1.445e-003 1.025e+008 1.414e+008 1.000e+001 5.321e-001 7.364e-004 
1.446e-003 1.025e+008 1.414e+008 1.000e+001 5.322e-001 7.373e-004 
1.447e-003 1.025e+008 1.414e+008 1.000e+001 5.322e-001 7.380e-004 
1.448e-003 1.026e+008 1.414e+008 1.000e+001 5.324e-001 7.388e-004 
1.449e-003 1.026e+008 1.414e+008 1.000e+001 5.325e-001 7.396e-004 
1.450e-003 1.026e+008 1.414e+008 1.000e+001 5.327e-001 7.404e-004 
1.451e-003 1.027e+008 1.414e+008 1.000e+001 5.325e-001 7.411e-004 
1.452e-003 1.027e+008 1.414e+008 1.000e+001 5.328e-001 7.419e-004 
1.453e-003 1.027e+008 1.414e+008 1.000e+001 5.333e-001 7.428e-004 
1.454e-003 1.028e+008 1.414e+008 1.000e+001 5.332e-001 7.435e-004 
1.455e-003 1.028e+008 1.414e+008 1.000e+001 5.334e-001 7.443e-004 
1.456e-003 1.028e+008 1.414e+008 1.000e+001 5.338e-001 7.451e-004 
1.457e-003 1.029e+008 1.414e+008 1.000e+001 5.338e-001 7.459e-004 
1.458e-003 1.029e+008 1.414e+008 1.000e+001 5.341e-001 7.466e-004 
1.460e-003 1.029e+008 1.414e+008 1.000e+001 5.339e-001 7.474e-004 
1.461e-003 1.030e+008 1.414e+008 1.000e+001 5.342e-001 7.482e-004 
1.461e-003 1.030e+008 1.414e+008 1.000e+001 5.342e-001 7.490e-004 
1.463e-003 1.030e+008 1.414e+008 1.000e+001 5.343e-001 7.498e-004 
1.464e-003 1.031e+008 1.414e+008 1.000e+001 5.345e-001 7.506e-004 
1.465e-003 1.031e+008 1.414e+008 1.000e+001 5.344e-001 7.513e-004 
1.466e-003 1.031e+008 1.414e+008 1.000e+001 5.347e-001 7.521e-004 
1.467e-003 1.032e+008 1.414e+008 1.000e+001 5.347e-001 7.529e-004 
1.468e-003 1.032e+008 1.414e+008 1.000e+001 5.348e-001 7.537e-004 
1.469e-003 1.032e+008 1.414e+008 1.000e+001 5.348e-001 7.544e-004 
1.470e-003 1.033e+008 1.414e+008 1.000e+001 5.351e-001 7.552e-004 
1.471e-003 1.033e+008 1.414e+008 1.000e+001 5.353e-001 7.561e-004 
1.472e-003 1.034e+008 1.414e+008 1.000e+001 5.352e-001 7.568e-004 
1.473e-003 1.034e+008 1.414e+008 1.000e+001 5.355e-001 7.576e-004 
1.474e-003 1.034e+008 1.414e+008 1.000e+001 5.358e-001 7.584e-004 
1.475e-003 1.035e+008 1.414e+008 1.000e+001 5.359e-001 7.592e-004 
1.476e-003 1.035e+008 1.414e+008 1.000e+001 5.363e-001 7.600e-004 
1.477e-003 1.035e+008 1.414e+008 1.000e+001 5.362e-001 7.608e-004 
1.478e-003 1.036e+008 1.414e+008 1.000e+001 5.363e-001 7.616e-004 
1.479e-003 1.036e+008 1.414e+008 1.000e+001 5.364e-001 7.623e-004 
1.480e-003 1.036e+008 1.414e+008 1.000e+001 5.366e-001 7.631e-004 
1.481e-003 1.037e+008 1.414e+008 1.000e+001 5.368e-001 7.640e-004 
1.482e-003 1.037e+008 1.414e+008 1.000e+001 5.366e-001 7.647e-004 
1.483e-003 1.037e+008 1.414e+008 1.000e+001 5.367e-001 7.654e-004 
1.484e-003 1.038e+008 1.414e+008 1.000e+001 5.368e-001 7.663e-004 
1.485e-003 1.038e+008 1.414e+008 1.000e+001 5.369e-001 7.671e-004 
1.486e-003 1.038e+008 1.414e+008 1.000e+001 5.372e-001 7.678e-004 
1.487e-003 1.039e+008 1.414e+008 1.000e+001 5.371e-001 7.686e-004 
1.488e-003 1.039e+008 1.414e+008 1.000e+001 5.372e-001 7.694e-004 
1.489e-003 1.039e+008 1.414e+008 1.000e+001 5.376e-001 7.702e-004 
1.490e-003 1.039e+008 1.414e+008 1.000e+001 5.374e-001 7.710e-004 
1.491e-003 1.040e+008 1.414e+008 1.000e+001 5.379e-001 7.718e-004 
1.492e-003 1.040e+008 1.414e+008 1.000e+001 5.379e-001 7.726e-004 
1.493e-003 1.040e+008 1.414e+008 1.000e+001 5.384e-001 7.733e-004 
1.494e-003 1.041e+008 1.414e+008 1.000e+001 5.384e-001 7.742e-004 
1.495e-003 1.041e+008 1.414e+008 1.000e+001 5.383e-001 7.750e-004 
1.496e-003 1.041e+008 1.414e+008 1.000e+001 5.388e-001 7.757e-004 
1.497e-003 1.042e+008 1.414e+008 1.000e+001 5.387e-001 7.765e-004 
1.498e-003 1.042e+008 1.414e+008 1.000e+001 5.388e-001 7.774e-004 
1.499e-003 1.042e+008 1.414e+008 1.000e+001 5.389e-001 7.781e-004 
 
