# Supplementary material for: Strain rate dependency of dislocation plasticity
Source: Nat Commun. 2021 Mar 23;12:1845. doi: 10.1038/s41467-021-21939-1 (PMC7988163; doi:10.1038/s41467-021-21939-1)
Supplement: Supplementary file 3 — Supplementary Data 1 [file 41467_2021_21939_MOESM3_ESM.zip › Supplementary Data 1/DDDSimulationSet3/StrainRate=1e1s-1/InitialDislocationDensity=2.0e9m-2.dat]

#strain(1), stress(Pa), dislocation density(m-2), strain rate(s-1), mean dislocation velocity(km/s), plastic strain(1)
9.654e-007 1.377e+005 2.020e+009 1.000e+001 1.723e-003 1.199e-008 
1.932e-006 2.735e+005 2.020e+009 1.000e+001 2.562e-003 3.936e-008 
2.898e-006 4.071e+005 2.020e+009 1.000e+001 2.935e-003 8.183e-008 
3.707e-006 5.172e+005 2.021e+009 1.000e+001 3.503e-003 1.286e-007 
4.377e-006 6.078e+005 2.021e+009 1.000e+001 3.801e-003 1.728e-007 
5.291e-006 7.298e+005 2.021e+009 1.000e+001 4.419e-003 2.423e-007 
6.285e-006 8.606e+005 2.022e+009 1.000e+001 5.170e-003 3.315e-007 
7.010e-006 9.546e+005 2.023e+009 1.000e+001 5.761e-003 4.068e-007 
7.802e-006 1.056e+006 2.024e+009 1.000e+001 6.372e-003 4.985e-007 
8.680e-006 1.166e+006 2.026e+009 1.000e+001 7.028e-003 6.113e-007 
9.524e-006 1.271e+006 2.029e+009 1.000e+001 7.707e-003 7.305e-007 
1.041e-005 1.380e+006 2.032e+009 1.000e+001 8.469e-003 8.674e-007 
1.132e-005 1.489e+006 2.036e+009 1.000e+001 8.938e-003 1.019e-006 
1.226e-005 1.601e+006 2.041e+009 1.000e+001 9.734e-003 1.189e-006 
1.323e-005 1.713e+006 2.047e+009 1.000e+001 1.004e-002 1.375e-006 
1.410e-005 1.814e+006 2.041e+009 1.000e+001 1.156e-002 1.555e-006 
1.490e-005 1.903e+006 2.039e+009 1.000e+001 1.678e-002 1.740e-006 
1.566e-005 1.987e+006 2.042e+009 1.000e+001 2.111e-002 1.915e-006 
1.642e-005 2.071e+006 2.048e+009 1.000e+001 2.457e-002 2.092e-006 
1.717e-005 2.154e+006 2.055e+009 1.000e+001 2.805e-002 2.276e-006 
1.793e-005 2.236e+006 2.063e+009 1.000e+001 2.773e-002 2.460e-006 
1.868e-005 2.319e+006 2.076e+009 1.000e+001 2.976e-002 2.643e-006 
1.944e-005 2.402e+006 2.092e+009 1.000e+001 2.995e-002 2.827e-006 
2.020e-005 2.484e+006 2.111e+009 1.000e+001 3.224e-002 3.012e-006 
2.095e-005 2.565e+006 2.097e+009 1.000e+001 3.476e-002 3.212e-006 
2.171e-005 2.646e+006 2.103e+009 1.000e+001 3.489e-002 3.409e-006 
2.246e-005 2.726e+006 2.122e+009 1.000e+001 3.365e-002 3.609e-006 
2.322e-005 2.807e+006 2.146e+009 1.000e+001 3.706e-002 3.808e-006 
2.398e-005 2.886e+006 2.159e+009 1.000e+001 3.658e-002 4.016e-006 
2.473e-005 2.964e+006 2.150e+009 1.000e+001 4.219e-002 4.229e-006 
2.549e-005 3.038e+006 2.108e+009 1.000e+001 4.573e-002 4.476e-006 
2.624e-005 3.110e+006 2.100e+009 1.000e+001 4.888e-002 4.731e-006 
2.700e-005 3.180e+006 2.081e+009 1.000e+001 5.105e-002 5.002e-006 
2.776e-005 3.249e+006 2.072e+009 1.000e+001 5.234e-002 5.285e-006 
2.851e-005 3.316e+006 2.068e+009 1.000e+001 5.181e-002 5.580e-006 
2.927e-005 3.381e+006 2.067e+009 1.000e+001 5.395e-002 5.884e-006 
3.003e-005 3.445e+006 2.064e+009 1.000e+001 5.433e-002 6.195e-006 
3.078e-005 3.508e+006 2.062e+009 1.000e+001 5.429e-002 6.514e-006 
3.154e-005 3.570e+006 2.061e+009 1.000e+001 5.358e-002 6.842e-006 
3.229e-005 3.632e+006 2.059e+009 1.000e+001 5.453e-002 7.174e-006 
3.305e-005 3.692e+006 2.038e+009 1.000e+001 4.352e-002 7.510e-006 
3.381e-005 3.752e+006 1.996e+009 1.000e+001 2.410e-002 7.855e-006 
3.456e-005 3.810e+006 1.994e+009 1.000e+001 2.390e-002 8.207e-006 
3.532e-005 3.869e+006 1.995e+009 1.000e+001 2.392e-002 8.557e-006 
3.607e-005 3.927e+006 1.995e+009 1.000e+001 2.487e-002 8.911e-006 
3.683e-005 3.984e+006 1.995e+009 1.000e+001 2.466e-002 9.275e-006 
3.759e-005 4.041e+006 2.005e+009 1.000e+001 2.454e-002 9.635e-006 
3.834e-005 4.098e+006 2.019e+009 1.000e+001 2.447e-002 9.998e-006 
3.910e-005 4.155e+006 2.027e+009 1.000e+001 2.501e-002 1.036e-005 
3.985e-005 4.212e+006 2.009e+009 1.000e+001 2.495e-002 1.072e-005 
4.061e-005 4.270e+006 2.006e+009 1.000e+001 2.503e-002 1.108e-005 
4.137e-005 4.326e+006 2.001e+009 1.000e+001 2.620e-002 1.144e-005 
4.212e-005 4.382e+006 2.000e+009 1.000e+001 2.638e-002 1.181e-005 
4.288e-005 4.436e+006 2.001e+009 1.000e+001 2.609e-002 1.219e-005 
4.363e-005 4.489e+006 2.007e+009 1.000e+001 2.684e-002 1.259e-005 
4.448e-005 4.544e+006 2.008e+009 1.000e+001 3.019e-002 1.305e-005 
4.536e-005 4.600e+006 1.991e+009 1.000e+001 2.902e-002 1.354e-005 
4.632e-005 4.660e+006 1.987e+009 1.000e+001 2.890e-002 1.409e-005 
4.728e-005 4.719e+006 1.986e+009 1.000e+001 2.952e-002 1.464e-005 
4.824e-005 4.777e+006 1.985e+009 1.000e+001 2.915e-002 1.520e-005 
4.920e-005 4.835e+006 1.985e+009 1.000e+001 3.011e-002 1.576e-005 
5.016e-005 4.890e+006 1.985e+009 1.000e+001 3.090e-002 1.634e-005 
5.113e-005 4.944e+006 1.985e+009 1.000e+001 3.129e-002 1.693e-005 
5.209e-005 5.000e+006 1.996e+009 1.000e+001 3.040e-002 1.750e-005 
5.305e-005 5.054e+006 1.987e+009 1.000e+001 3.127e-002 1.809e-005 
5.401e-005 5.108e+006 1.991e+009 1.000e+001 3.090e-002 1.868e-005 
5.497e-005 5.162e+006 1.989e+009 1.000e+001 3.148e-002 1.927e-005 
5.593e-005 5.214e+006 1.993e+009 1.000e+001 3.738e-002 1.987e-005 
5.689e-005 5.264e+006 1.996e+009 1.000e+001 4.092e-002 2.048e-005 
5.785e-005 5.314e+006 1.996e+009 1.000e+001 4.215e-002 2.110e-005 
5.882e-005 5.362e+006 1.998e+009 1.000e+001 4.454e-002 2.173e-005 
5.978e-005 5.411e+006 1.999e+009 1.000e+001 4.553e-002 2.235e-005 
6.074e-005 5.457e+006 2.001e+009 1.000e+001 4.730e-002 2.299e-005 
6.170e-005 5.503e+006 2.003e+009 1.000e+001 4.864e-002 2.363e-005 
6.266e-005 5.548e+006 2.004e+009 1.000e+001 4.897e-002 2.429e-005 
6.362e-005 5.593e+006 2.003e+009 1.000e+001 4.891e-002 2.494e-005 
6.458e-005 5.636e+006 2.005e+009 1.000e+001 4.979e-002 2.560e-005 
6.554e-005 5.681e+006 2.007e+009 1.000e+001 4.834e-002 2.625e-005 
6.650e-005 5.725e+006 2.005e+009 1.000e+001 5.311e-002 2.691e-005 
6.747e-005 5.767e+006 2.008e+009 1.000e+001 5.520e-002 2.758e-005 
6.843e-005 5.809e+006 2.009e+009 1.000e+001 5.660e-002 2.825e-005 
6.939e-005 5.850e+006 2.011e+009 1.000e+001 5.748e-002 2.892e-005 
7.035e-005 5.891e+006 2.012e+009 1.000e+001 6.000e-002 2.960e-005 
7.131e-005 5.929e+006 2.012e+009 1.000e+001 6.139e-002 3.030e-005 
7.227e-005 5.968e+006 2.019e+009 1.000e+001 6.091e-002 3.099e-005 
7.323e-005 6.007e+006 2.014e+009 1.000e+001 6.064e-002 3.168e-005 
7.419e-005 6.045e+006 2.015e+009 1.000e+001 6.025e-002 3.238e-005 
7.515e-005 6.082e+006 2.016e+009 1.000e+001 6.187e-002 3.308e-005 
7.612e-005 6.118e+006 2.015e+009 1.000e+001 6.115e-002 3.380e-005 
7.708e-005 6.155e+006 2.015e+009 1.000e+001 6.065e-002 3.451e-005 
7.804e-005 6.191e+006 2.016e+009 1.000e+001 6.222e-002 3.522e-005 
7.900e-005 6.226e+006 2.017e+009 1.000e+001 6.273e-002 3.594e-005 
7.996e-005 6.260e+006 2.017e+009 1.000e+001 6.383e-002 3.666e-005 
8.092e-005 6.293e+006 2.017e+009 1.000e+001 6.633e-002 3.739e-005 
8.188e-005 6.328e+006 2.029e+009 1.000e+001 6.367e-002 3.811e-005 
8.284e-005 6.362e+006 2.019e+009 1.000e+001 6.566e-002 3.884e-005 
8.380e-005 6.395e+006 2.021e+009 1.000e+001 6.388e-002 3.957e-005 
8.477e-005 6.426e+006 2.017e+009 1.000e+001 6.634e-002 4.032e-005 
8.573e-005 6.456e+006 2.017e+009 1.000e+001 6.416e-002 4.107e-005 
8.669e-005 6.488e+006 2.018e+009 1.000e+001 6.501e-002 4.181e-005 
8.765e-005 6.519e+006 2.019e+009 1.000e+001 6.609e-002 4.256e-005 
8.861e-005 6.550e+006 2.027e+009 1.000e+001 6.658e-002 4.330e-005 
8.957e-005 6.580e+006 2.019e+009 1.000e+001 6.788e-002 4.406e-005 
9.053e-005 6.610e+006 2.030e+009 1.000e+001 6.685e-002 4.481e-005 
9.149e-005 6.639e+006 2.022e+009 1.000e+001 6.690e-002 4.557e-005 
9.246e-005 6.667e+006 2.024e+009 1.000e+001 6.773e-002 4.634e-005 
9.342e-005 6.695e+006 2.020e+009 1.000e+001 6.673e-002 4.711e-005 
9.438e-005 6.720e+006 2.019e+009 1.000e+001 6.772e-002 4.790e-005 
9.534e-005 6.746e+006 2.019e+009 1.000e+001 6.577e-002 4.868e-005 
9.630e-005 6.773e+006 2.020e+009 1.000e+001 6.794e-002 4.945e-005 
9.726e-005 6.799e+006 2.028e+009 1.000e+001 6.632e-002 5.023e-005 
9.822e-005 6.824e+006 2.021e+009 1.000e+001 6.996e-002 5.102e-005 
9.918e-005 6.849e+006 2.022e+009 1.000e+001 6.923e-002 5.181e-005 
1.001e-004 6.873e+006 2.023e+009 1.000e+001 6.994e-002 5.260e-005 
1.011e-004 6.897e+006 2.023e+009 1.000e+001 6.982e-002 5.340e-005 
1.021e-004 6.919e+006 2.021e+009 1.000e+001 6.903e-002 5.421e-005 
1.030e-004 6.942e+006 2.021e+009 1.000e+001 6.706e-002 5.501e-005 
1.040e-004 6.964e+006 2.020e+009 1.000e+001 6.739e-002 5.582e-005 
1.049e-004 6.987e+006 2.022e+009 1.000e+001 6.752e-002 5.662e-005 
1.059e-004 7.010e+006 2.021e+009 1.000e+001 7.026e-002 5.743e-005 
1.069e-004 7.031e+006 2.023e+009 1.000e+001 7.039e-002 5.824e-005 
1.078e-004 7.054e+006 2.026e+009 1.000e+001 6.998e-002 5.904e-005 
1.088e-004 7.075e+006 2.024e+009 1.000e+001 7.321e-002 5.986e-005 
1.098e-004 7.095e+006 2.022e+009 1.000e+001 7.136e-002 6.068e-005 
1.107e-004 7.113e+006 2.022e+009 1.000e+001 7.224e-002 6.152e-005 
1.117e-004 7.133e+006 2.020e+009 1.000e+001 6.983e-002 6.234e-005 
1.126e-004 7.152e+006 2.022e+009 1.000e+001 7.179e-002 6.317e-005 
1.136e-004 7.172e+006 2.026e+009 1.000e+001 7.157e-002 6.400e-005 
1.146e-004 7.190e+006 2.022e+009 1.000e+001 7.307e-002 6.483e-005 
1.155e-004 7.209e+006 2.022e+009 1.000e+001 7.273e-002 6.566e-005 
1.165e-004 7.228e+006 2.022e+009 1.000e+001 7.252e-002 6.649e-005 
1.174e-004 7.246e+006 2.022e+009 1.000e+001 7.303e-002 6.733e-005 
1.184e-004 7.262e+006 2.021e+009 1.000e+001 7.248e-002 6.817e-005 
1.194e-004 7.279e+006 2.020e+009 1.000e+001 7.123e-002 6.902e-005 
1.203e-004 7.297e+006 2.021e+009 1.000e+001 7.063e-002 6.986e-005 
1.213e-004 7.315e+006 2.026e+009 1.000e+001 7.014e-002 7.070e-005 
1.223e-004 7.331e+006 2.021e+009 1.000e+001 7.233e-002 7.154e-005 
1.232e-004 7.348e+006 2.021e+009 1.000e+001 7.304e-002 7.239e-005 
1.242e-004 7.365e+006 2.022e+009 1.000e+001 7.388e-002 7.323e-005 
1.251e-004 7.381e+006 2.022e+009 1.000e+001 7.406e-002 7.408e-005 
1.261e-004 7.395e+006 2.022e+009 1.000e+001 7.466e-002 7.495e-005 
1.271e-004 7.409e+006 2.021e+009 1.000e+001 7.241e-002 7.581e-005 
1.280e-004 7.425e+006 2.023e+009 1.000e+001 7.368e-002 7.666e-005 
1.290e-004 7.440e+006 2.026e+009 1.000e+001 7.299e-002 7.752e-005 
1.299e-004 7.454e+006 2.021e+009 1.000e+001 7.416e-002 7.838e-005 
1.309e-004 7.469e+006 2.022e+009 1.000e+001 7.423e-002 7.924e-005 
1.319e-004 7.484e+006 2.024e+009 1.000e+001 7.414e-002 8.009e-005 
1.328e-004 7.499e+006 2.022e+009 1.000e+001 7.516e-002 8.096e-005 
1.338e-004 7.511e+006 2.022e+009 1.000e+001 7.593e-002 8.183e-005 
1.347e-004 7.524e+006 2.022e+009 1.000e+001 7.325e-002 8.270e-005 
1.357e-004 7.537e+006 2.024e+009 1.000e+001 7.447e-002 8.358e-005 
1.367e-004 7.552e+006 2.022e+009 1.000e+001 7.412e-002 8.444e-005 
1.376e-004 7.564e+006 2.021e+009 1.000e+001 7.386e-002 8.531e-005 
1.386e-004 7.578e+006 2.022e+009 1.000e+001 7.381e-002 8.617e-005 
1.396e-004 7.593e+006 2.024e+009 1.000e+001 7.219e-002 8.703e-005 
1.405e-004 7.605e+006 2.021e+009 1.000e+001 7.477e-002 8.791e-005 
1.415e-004 7.616e+006 2.022e+009 1.000e+001 7.530e-002 8.879e-005 
1.424e-004 7.628e+006 2.022e+009 1.000e+001 7.586e-002 8.968e-005 
1.434e-004 7.640e+006 2.027e+009 1.000e+001 7.358e-002 9.055e-005 
1.444e-004 7.652e+006 2.027e+009 1.000e+001 7.409e-002 9.143e-005 
1.453e-004 7.664e+006 2.026e+009 1.000e+001 7.360e-002 9.231e-005 
1.463e-004 7.676e+006 2.025e+009 1.000e+001 7.576e-002 9.318e-005 
1.472e-004 7.689e+006 2.024e+009 1.000e+001 7.460e-002 9.406e-005 
1.482e-004 7.700e+006 2.023e+009 1.000e+001 7.464e-002 9.494e-005 
1.492e-004 7.710e+006 2.023e+009 1.000e+001 7.523e-002 9.583e-005 
1.501e-004 7.721e+006 2.023e+009 1.000e+001 7.505e-002 9.672e-005 
1.511e-004 7.731e+006 2.029e+009 1.000e+001 7.513e-002 9.761e-005 
1.520e-004 7.742e+006 2.028e+009 1.000e+001 7.513e-002 9.849e-005 
1.530e-004 7.754e+006 2.027e+009 1.000e+001 7.466e-002 9.938e-005 
1.540e-004 7.764e+006 2.023e+009 1.000e+001 7.515e-002 1.003e-004 
1.549e-004 7.775e+006 2.021e+009 1.000e+001 7.436e-002 1.012e-004 
1.559e-004 7.784e+006 2.019e+009 1.000e+001 7.474e-002 1.021e-004 
1.569e-004 7.793e+006 2.019e+009 1.000e+001 7.607e-002 1.029e-004 
1.578e-004 7.802e+006 2.020e+009 1.000e+001 7.408e-002 1.038e-004 
1.588e-004 7.811e+006 2.027e+009 1.000e+001 7.517e-002 1.048e-004 
1.597e-004 7.818e+006 2.021e+009 1.000e+001 7.317e-002 1.057e-004 
1.607e-004 7.828e+006 2.020e+009 1.000e+001 7.328e-002 1.066e-004 
1.617e-004 7.837e+006 2.020e+009 1.000e+001 7.486e-002 1.074e-004 
1.626e-004 7.845e+006 2.019e+009 1.000e+001 7.595e-002 1.084e-004 
1.636e-004 7.854e+006 2.018e+009 1.000e+001 7.435e-002 1.093e-004 
1.645e-004 7.862e+006 2.019e+009 1.000e+001 7.404e-002 1.102e-004 
1.655e-004 7.871e+006 2.017e+009 1.000e+001 7.357e-002 1.111e-004 
1.665e-004 7.877e+006 2.016e+009 1.000e+001 7.366e-002 1.120e-004 
1.674e-004 7.884e+006 2.017e+009 1.000e+001 7.264e-002 1.129e-004 
1.684e-004 7.893e+006 2.020e+009 1.000e+001 7.419e-002 1.138e-004 
1.693e-004 7.901e+006 2.018e+009 1.000e+001 7.242e-002 1.147e-004 
1.703e-004 7.906e+006 2.019e+009 1.000e+001 7.486e-002 1.156e-004 
1.713e-004 7.913e+006 2.019e+009 1.000e+001 7.301e-002 1.165e-004 
1.722e-004 7.921e+006 2.019e+009 1.000e+001 7.513e-002 1.174e-004 
1.732e-004 7.926e+006 2.017e+009 1.000e+001 7.432e-002 1.184e-004 
1.742e-004 7.931e+006 2.017e+009 1.000e+001 7.416e-002 1.193e-004 
1.751e-004 7.937e+006 2.019e+009 1.000e+001 7.452e-002 1.202e-004 
1.761e-004 7.944e+006 2.019e+009 1.000e+001 7.509e-002 1.211e-004 
1.770e-004 7.950e+006 2.019e+009 1.000e+001 7.600e-002 1.220e-004 
1.780e-004 7.955e+006 1.987e+009 1.000e+001 6.241e-002 1.230e-004 
1.790e-004 7.961e+006 1.956e+009 1.000e+001 4.813e-002 1.239e-004 
1.799e-004 7.968e+006 1.957e+009 1.000e+001 4.827e-002 1.248e-004 
1.809e-004 7.974e+006 1.955e+009 1.000e+001 4.910e-002 1.257e-004 
1.818e-004 7.980e+006 1.956e+009 1.000e+001 4.863e-002 1.266e-004 
1.828e-004 7.986e+006 1.956e+009 1.000e+001 4.837e-002 1.276e-004 
1.838e-004 7.994e+006 1.957e+009 1.000e+001 4.837e-002 1.285e-004 
1.847e-004 8.000e+006 1.960e+009 1.000e+001 4.832e-002 1.294e-004 
1.857e-004 8.006e+006 1.971e+009 1.000e+001 5.475e-002 1.303e-004 
1.866e-004 8.013e+006 1.987e+009 1.000e+001 6.152e-002 1.312e-004 
1.876e-004 8.019e+006 2.001e+009 1.000e+001 6.840e-002 1.321e-004 
1.886e-004 8.025e+006 2.016e+009 1.000e+001 7.518e-002 1.331e-004 
1.895e-004 8.030e+006 2.031e+009 1.000e+001 8.109e-002 1.340e-004 
1.905e-004 8.036e+006 2.048e+009 1.000e+001 8.824e-002 1.349e-004 
1.915e-004 8.042e+006 2.062e+009 1.000e+001 9.337e-002 1.358e-004 
1.924e-004 8.048e+006 2.066e+009 1.000e+001 9.700e-002 1.368e-004 
1.934e-004 8.052e+006 2.060e+009 1.000e+001 9.464e-002 1.377e-004 
1.943e-004 8.057e+006 2.057e+009 1.000e+001 9.332e-002 1.386e-004 
1.953e-004 8.061e+006 2.001e+009 1.000e+001 6.986e-002 1.395e-004 
1.963e-004 8.065e+006 1.964e+009 1.000e+001 5.279e-002 1.405e-004 
1.972e-004 8.069e+006 1.958e+009 1.000e+001 4.883e-002 1.414e-004 
1.982e-004 8.074e+006 1.965e+009 1.000e+001 5.061e-002 1.423e-004 
1.991e-004 8.079e+006 1.974e+009 1.000e+001 5.260e-002 1.433e-004 
2.001e-004 8.084e+006 1.984e+009 1.000e+001 5.645e-002 1.442e-004 
2.011e-004 8.088e+006 2.005e+009 1.000e+001 6.360e-002 1.451e-004 
2.020e-004 8.093e+006 2.031e+009 1.000e+001 7.340e-002 1.460e-004 
2.030e-004 8.098e+006 2.025e+009 1.000e+001 7.234e-002 1.470e-004 
2.039e-004 8.102e+006 2.006e+009 1.000e+001 7.279e-002 1.479e-004 
2.049e-004 8.106e+006 2.019e+009 1.000e+001 7.761e-002 1.488e-004 
2.059e-004 8.110e+006 2.034e+009 1.000e+001 8.492e-002 1.498e-004 
2.068e-004 8.115e+006 2.047e+009 1.000e+001 9.085e-002 1.507e-004 
2.078e-004 8.120e+006 2.062e+009 1.000e+001 9.736e-002 1.516e-004 
2.088e-004 8.124e+006 2.078e+009 1.000e+001 1.038e-001 1.526e-004 
2.097e-004 8.128e+006 2.075e+009 1.000e+001 1.023e-001 1.535e-004 
2.107e-004 8.131e+006 2.069e+009 1.000e+001 9.993e-002 1.544e-004 
2.116e-004 8.133e+006 2.066e+009 1.000e+001 9.959e-002 1.554e-004 
2.126e-004 8.136e+006 2.063e+009 1.000e+001 9.870e-002 1.563e-004 
2.136e-004 8.138e+006 2.060e+009 1.000e+001 9.706e-002 1.573e-004 
2.145e-004 8.142e+006 2.059e+009 1.000e+001 9.535e-002 1.582e-004 
2.155e-004 8.144e+006 2.057e+009 1.000e+001 9.641e-002 1.591e-004 
2.164e-004 8.146e+006 2.056e+009 1.000e+001 9.605e-002 1.601e-004 
2.174e-004 8.149e+006 2.057e+009 1.000e+001 9.548e-002 1.610e-004 
2.184e-004 8.152e+006 2.058e+009 1.000e+001 9.315e-002 1.620e-004 
2.193e-004 8.154e+006 2.057e+009 1.000e+001 9.424e-002 1.629e-004 
2.203e-004 8.157e+006 2.056e+009 1.000e+001 9.407e-002 1.639e-004 
2.212e-004 8.160e+006 2.057e+009 1.000e+001 9.307e-002 1.648e-004 
2.222e-004 8.164e+006 2.056e+009 1.000e+001 9.256e-002 1.657e-004 
2.232e-004 8.167e+006 2.053e+009 1.000e+001 9.435e-002 1.667e-004 
2.241e-004 8.172e+006 2.056e+009 1.000e+001 9.170e-002 1.676e-004 
2.251e-004 8.175e+006 2.054e+009 1.000e+001 9.250e-002 1.685e-004 
2.261e-004 8.178e+006 2.031e+009 1.000e+001 8.393e-002 1.695e-004 
2.270e-004 8.181e+006 1.978e+009 1.000e+001 5.830e-002 1.704e-004 
2.280e-004 8.185e+006 1.959e+009 1.000e+001 4.979e-002 1.714e-004 
2.289e-004 8.189e+006 1.963e+009 1.000e+001 4.994e-002 1.723e-004 
2.299e-004 8.193e+006 1.966e+009 1.000e+001 5.102e-002 1.732e-004 
2.309e-004 8.197e+006 1.976e+009 1.000e+001 5.290e-002 1.742e-004 
2.318e-004 8.200e+006 1.986e+009 1.000e+001 5.583e-002 1.751e-004 
2.328e-004 8.203e+006 1.998e+009 1.000e+001 5.918e-002 1.760e-004 
2.337e-004 8.205e+006 2.011e+009 1.000e+001 6.413e-002 1.770e-004 
2.347e-004 8.209e+006 1.996e+009 1.000e+001 5.919e-002 1.779e-004 
2.357e-004 8.212e+006 1.959e+009 1.000e+001 5.019e-002 1.789e-004 
2.366e-004 8.213e+006 1.956e+009 1.000e+001 5.015e-002 1.798e-004 
2.376e-004 8.216e+006 1.957e+009 1.000e+001 4.957e-002 1.808e-004 
2.385e-004 8.219e+006 1.956e+009 1.000e+001 5.031e-002 1.817e-004 
2.395e-004 8.222e+006 1.956e+009 1.000e+001 5.041e-002 1.826e-004 
2.405e-004 8.222e+006 1.956e+009 1.000e+001 5.026e-002 1.836e-004 
2.414e-004 8.224e+006 1.957e+009 1.000e+001 5.017e-002 1.846e-004 
2.424e-004 8.226e+006 1.962e+009 1.000e+001 5.028e-002 1.855e-004 
2.434e-004 8.227e+006 1.957e+009 1.000e+001 5.078e-002 1.864e-004 
2.443e-004 8.228e+006 1.958e+009 1.000e+001 5.036e-002 1.874e-004 
2.453e-004 8.231e+006 1.959e+009 1.000e+001 5.045e-002 1.883e-004 
2.462e-004 8.234e+006 1.959e+009 1.000e+001 5.051e-002 1.893e-004 
2.472e-004 8.235e+006 1.958e+009 1.000e+001 5.059e-002 1.902e-004 
2.482e-004 8.236e+006 1.957e+009 1.000e+001 5.050e-002 1.912e-004 
2.491e-004 8.237e+006 1.959e+009 1.000e+001 4.985e-002 1.921e-004 
2.501e-004 8.239e+006 1.959e+009 1.000e+001 5.022e-002 1.931e-004 
2.510e-004 8.241e+006 1.958e+009 1.000e+001 5.022e-002 1.940e-004 
2.520e-004 8.243e+006 1.959e+009 1.000e+001 4.982e-002 1.950e-004 
2.530e-004 8.245e+006 1.958e+009 1.000e+001 5.023e-002 1.959e-004 
2.539e-004 8.246e+006 1.958e+009 1.000e+001 5.091e-002 1.969e-004 
2.548e-004 8.247e+006 1.955e+009 1.000e+001 5.056e-002 1.978e-004 
2.558e-004 8.247e+006 1.957e+009 1.000e+001 5.051e-002 1.988e-004 
2.568e-004 8.249e+006 1.955e+009 1.000e+001 5.049e-002 1.998e-004 
2.578e-004 8.250e+006 1.955e+009 1.000e+001 5.034e-002 2.007e-004 
2.588e-004 8.251e+006 1.957e+009 1.000e+001 5.014e-002 2.017e-004 
2.598e-004 8.253e+006 1.956e+009 1.000e+001 5.005e-002 2.027e-004 
2.607e-004 8.254e+006 1.954e+009 1.000e+001 5.057e-002 2.036e-004 
2.617e-004 8.256e+006 1.954e+009 1.000e+001 5.069e-002 2.046e-004 
2.627e-004 8.257e+006 1.955e+009 1.000e+001 5.033e-002 2.056e-004 
2.637e-004 8.258e+006 1.965e+009 1.000e+001 4.993e-002 2.066e-004 
2.647e-004 8.260e+006 1.956e+009 1.000e+001 5.026e-002 2.075e-004 
2.657e-004 8.262e+006 1.955e+009 1.000e+001 5.025e-002 2.085e-004 
2.666e-004 8.263e+006 1.954e+009 1.000e+001 5.041e-002 2.095e-004 
2.676e-004 8.264e+006 1.954e+009 1.000e+001 5.055e-002 2.104e-004 
2.686e-004 8.266e+006 1.954e+009 1.000e+001 5.002e-002 2.114e-004 
2.695e-004 8.268e+006 1.954e+009 1.000e+001 5.043e-002 2.123e-004 
2.705e-004 8.268e+006 1.954e+009 1.000e+001 5.099e-002 2.133e-004 
2.713e-004 8.268e+006 1.953e+009 1.000e+001 5.019e-002 2.141e-004 
2.722e-004 8.269e+006 1.953e+009 1.000e+001 5.028e-002 2.150e-004 
2.732e-004 8.270e+006 1.956e+009 1.000e+001 5.014e-002 2.160e-004 
2.741e-004 8.270e+006 1.955e+009 1.000e+001 5.106e-002 2.169e-004 
2.750e-004 8.272e+006 1.954e+009 1.000e+001 5.022e-002 2.178e-004 
2.759e-004 8.274e+006 1.955e+009 1.000e+001 5.051e-002 2.187e-004 
2.768e-004 8.275e+006 1.959e+009 1.000e+001 4.999e-002 2.196e-004 
2.778e-004 8.277e+006 1.958e+009 1.000e+001 5.032e-002 2.205e-004 
2.786e-004 8.278e+006 1.956e+009 1.000e+001 5.038e-002 2.214e-004 
2.796e-004 8.280e+006 1.956e+009 1.000e+001 5.064e-002 2.224e-004 
2.806e-004 8.281e+006 1.955e+009 1.000e+001 5.080e-002 2.233e-004 
2.816e-004 8.281e+006 1.956e+009 1.000e+001 5.044e-002 2.243e-004 
2.826e-004 8.283e+006 1.955e+009 1.000e+001 5.011e-002 2.253e-004 
2.835e-004 8.284e+006 1.958e+009 1.000e+001 5.045e-002 2.262e-004 
2.845e-004 8.286e+006 1.957e+009 1.000e+001 5.107e-002 2.272e-004 
2.855e-004 8.286e+006 1.957e+009 1.000e+001 5.054e-002 2.282e-004 
2.865e-004 8.287e+006 1.956e+009 1.000e+001 5.102e-002 2.291e-004 
2.874e-004 8.288e+006 1.956e+009 1.000e+001 5.129e-002 2.301e-004 
2.884e-004 8.288e+006 1.955e+009 1.000e+001 5.066e-002 2.311e-004 
2.894e-004 8.289e+006 1.954e+009 1.000e+001 5.034e-002 2.321e-004 
2.904e-004 8.291e+006 1.956e+009 1.000e+001 5.043e-002 2.330e-004 
2.913e-004 8.292e+006 1.957e+009 1.000e+001 5.082e-002 2.340e-004 
2.923e-004 8.294e+006 1.955e+009 1.000e+001 5.025e-002 2.349e-004 
2.933e-004 8.295e+006 1.957e+009 1.000e+001 5.073e-002 2.359e-004 
2.943e-004 8.296e+006 1.956e+009 1.000e+001 5.073e-002 2.369e-004 
2.952e-004 8.297e+006 1.955e+009 1.000e+001 5.041e-002 2.379e-004 
2.962e-004 8.298e+006 1.954e+009 1.000e+001 5.028e-002 2.388e-004 
2.972e-004 8.300e+006 1.955e+009 1.000e+001 5.032e-002 2.398e-004 
2.982e-004 8.301e+006 1.954e+009 1.000e+001 5.088e-002 2.408e-004 
2.991e-004 8.302e+006 1.954e+009 1.000e+001 5.087e-002 2.417e-004 
3.001e-004 8.303e+006 1.954e+009 1.000e+001 5.103e-002 2.427e-004 
3.011e-004 8.303e+006 1.954e+009 1.000e+001 5.108e-002 2.437e-004 
3.021e-004 8.303e+006 1.954e+009 1.000e+001 5.102e-002 2.446e-004 
3.030e-004 8.303e+006 1.952e+009 1.000e+001 5.043e-002 2.456e-004 
3.040e-004 8.304e+006 1.952e+009 1.000e+001 5.061e-002 2.465e-004 
3.049e-004 8.304e+006 1.952e+009 1.000e+001 5.072e-002 2.475e-004 
3.059e-004 8.305e+006 1.955e+009 1.000e+001 5.033e-002 2.485e-004 
3.069e-004 8.306e+006 1.956e+009 1.000e+001 4.986e-002 2.494e-004 
3.079e-004 8.306e+006 1.954e+009 1.000e+001 5.079e-002 2.504e-004 
3.088e-004 8.306e+006 1.954e+009 1.000e+001 5.062e-002 2.514e-004 
3.098e-004 8.307e+006 1.956e+009 1.000e+001 5.043e-002 2.523e-004 
3.108e-004 8.308e+006 1.955e+009 1.000e+001 5.060e-002 2.533e-004 
3.117e-004 8.308e+006 1.955e+009 1.000e+001 5.047e-002 2.543e-004 
3.127e-004 8.308e+006 1.955e+009 1.000e+001 5.076e-002 2.552e-004 
3.137e-004 8.308e+006 1.956e+009 1.000e+001 5.106e-002 2.562e-004 
3.147e-004 8.309e+006 1.956e+009 1.000e+001 5.097e-002 2.572e-004 
3.156e-004 8.309e+006 1.956e+009 1.000e+001 5.056e-002 2.582e-004 
3.166e-004 8.309e+006 1.956e+009 1.000e+001 5.116e-002 2.591e-004 
3.176e-004 8.310e+006 1.956e+009 1.000e+001 5.028e-002 2.601e-004 
3.186e-004 8.311e+006 1.956e+009 1.000e+001 5.121e-002 2.611e-004 
3.195e-004 8.312e+006 1.957e+009 1.000e+001 5.075e-002 2.620e-004 
3.205e-004 8.312e+006 1.957e+009 1.000e+001 5.094e-002 2.630e-004 
3.215e-004 8.313e+006 1.958e+009 1.000e+001 5.090e-002 2.640e-004 
3.224e-004 8.313e+006 1.958e+009 1.000e+001 5.023e-002 2.649e-004 
3.234e-004 8.314e+006 1.957e+009 1.000e+001 5.062e-002 2.659e-004 
3.244e-004 8.313e+006 1.957e+009 1.000e+001 5.106e-002 2.669e-004 
3.254e-004 8.313e+006 1.957e+009 1.000e+001 5.119e-002 2.679e-004 
3.263e-004 8.313e+006 1.957e+009 1.000e+001 5.109e-002 2.688e-004 
3.273e-004 8.313e+006 1.957e+009 1.000e+001 5.099e-002 2.698e-004 
3.283e-004 8.312e+006 1.958e+009 1.000e+001 5.068e-002 2.708e-004 
3.292e-004 8.312e+006 1.956e+009 1.000e+001 5.034e-002 2.717e-004 
3.301e-004 8.313e+006 1.956e+009 1.000e+001 5.035e-002 2.726e-004 
3.310e-004 8.313e+006 1.961e+009 1.000e+001 5.030e-002 2.735e-004 
3.319e-004 8.313e+006 1.956e+009 1.000e+001 5.061e-002 2.744e-004 
3.328e-004 8.313e+006 1.955e+009 1.000e+001 5.068e-002 2.753e-004 
3.338e-004 8.314e+006 1.956e+009 1.000e+001 5.107e-002 2.763e-004 
3.348e-004 8.313e+006 1.958e+009 1.000e+001 5.116e-002 2.773e-004 
3.358e-004 8.313e+006 1.958e+009 1.000e+001 5.084e-002 2.783e-004 
3.367e-004 8.314e+006 1.958e+009 1.000e+001 5.044e-002 2.792e-004 
3.377e-004 8.315e+006 1.961e+009 1.000e+001 5.071e-002 2.802e-004 
3.386e-004 8.316e+006 1.958e+009 1.000e+001 5.116e-002 2.811e-004 
3.394e-004 8.315e+006 1.956e+009 1.000e+001 5.044e-002 2.819e-004 
3.403e-004 8.315e+006 1.956e+009 1.000e+001 5.042e-002 2.828e-004 
3.412e-004 8.315e+006 1.955e+009 1.000e+001 5.095e-002 2.837e-004 
3.422e-004 8.315e+006 1.955e+009 1.000e+001 5.080e-002 2.846e-004 
3.431e-004 8.315e+006 1.956e+009 1.000e+001 5.034e-002 2.856e-004 
3.441e-004 8.316e+006 1.957e+009 1.000e+001 5.039e-002 2.866e-004 
3.451e-004 8.318e+006 1.966e+009 1.000e+001 5.052e-002 2.876e-004 
3.461e-004 8.317e+006 1.957e+009 1.000e+001 5.085e-002 2.885e-004 
3.471e-004 8.318e+006 1.958e+009 1.000e+001 5.034e-002 2.895e-004 
3.480e-004 8.319e+006 1.957e+009 1.000e+001 5.083e-002 2.905e-004 
3.489e-004 8.318e+006 1.957e+009 1.000e+001 5.084e-002 2.914e-004 
3.499e-004 8.318e+006 1.957e+009 1.000e+001 5.089e-002 2.923e-004 
3.508e-004 8.319e+006 1.957e+009 1.000e+001 5.062e-002 2.932e-004 
3.517e-004 8.318e+006 1.957e+009 1.000e+001 5.064e-002 2.941e-004 
3.526e-004 8.318e+006 1.957e+009 1.000e+001 5.090e-002 2.950e-004 
3.535e-004 8.318e+006 1.956e+009 1.000e+001 5.085e-002 2.959e-004 
3.544e-004 8.318e+006 1.956e+009 1.000e+001 5.048e-002 2.969e-004 
3.553e-004 8.318e+006 1.957e+009 1.000e+001 5.019e-002 2.978e-004 
3.562e-004 8.318e+006 1.956e+009 1.000e+001 5.029e-002 2.987e-004 
3.572e-004 8.318e+006 1.955e+009 1.000e+001 5.066e-002 2.997e-004 
3.581e-004 8.318e+006 1.956e+009 1.000e+001 5.105e-002 3.006e-004 
3.590e-004 8.318e+006 1.956e+009 1.000e+001 5.054e-002 3.015e-004 
3.599e-004 8.318e+006 1.956e+009 1.000e+001 5.022e-002 3.024e-004 
3.608e-004 8.319e+006 1.958e+009 1.000e+001 5.044e-002 3.033e-004 
3.618e-004 8.319e+006 1.958e+009 1.000e+001 5.064e-002 3.042e-004 
3.627e-004 8.319e+006 1.957e+009 1.000e+001 5.088e-002 3.052e-004 
3.637e-004 8.319e+006 1.956e+009 1.000e+001 5.075e-002 3.061e-004 
3.646e-004 8.318e+006 1.957e+009 1.000e+001 5.078e-002 3.071e-004 
3.656e-004 8.318e+006 1.958e+009 1.000e+001 5.092e-002 3.080e-004 
3.665e-004 8.317e+006 1.958e+009 1.000e+001 5.043e-002 3.090e-004 
3.675e-004 8.318e+006 1.958e+009 1.000e+001 5.086e-002 3.099e-004 
3.684e-004 8.317e+006 1.959e+009 1.000e+001 5.107e-002 3.109e-004 
3.694e-004 8.318e+006 1.959e+009 1.000e+001 5.082e-002 3.118e-004 
3.703e-004 8.318e+006 1.959e+009 1.000e+001 5.060e-002 3.128e-004 
3.713e-004 8.318e+006 1.958e+009 1.000e+001 5.087e-002 3.137e-004 
3.722e-004 8.318e+006 1.963e+009 1.000e+001 5.009e-002 3.147e-004 
3.731e-004 8.318e+006 1.958e+009 1.000e+001 5.016e-002 3.156e-004 
3.741e-004 8.319e+006 1.957e+009 1.000e+001 5.051e-002 3.165e-004 
3.749e-004 8.318e+006 1.956e+009 1.000e+001 5.072e-002 3.174e-004 
3.759e-004 8.317e+006 1.956e+009 1.000e+001 5.040e-002 3.183e-004 
3.768e-004 8.318e+006 1.956e+009 1.000e+001 5.051e-002 3.192e-004 
3.778e-004 8.318e+006 1.957e+009 1.000e+001 5.067e-002 3.202e-004 
3.787e-004 8.318e+006 1.959e+009 1.000e+001 5.131e-002 3.212e-004 
3.797e-004 8.318e+006 1.965e+009 1.000e+001 5.178e-002 3.222e-004 
3.807e-004 8.319e+006 1.959e+009 1.000e+001 5.076e-002 3.232e-004 
3.817e-004 8.319e+006 1.958e+009 1.000e+001 5.118e-002 3.241e-004 
3.826e-004 8.319e+006 1.958e+009 1.000e+001 5.121e-002 3.251e-004 
3.836e-004 8.319e+006 1.957e+009 1.000e+001 5.032e-002 3.261e-004 
3.846e-004 8.320e+006 1.957e+009 1.000e+001 5.083e-002 3.271e-004 
3.856e-004 8.321e+006 1.957e+009 1.000e+001 5.072e-002 3.280e-004 
3.866e-004 8.322e+006 1.964e+009 1.000e+001 5.060e-002 3.290e-004 
3.875e-004 8.323e+006 1.958e+009 1.000e+001 5.076e-002 3.300e-004 
3.885e-004 8.324e+006 1.958e+009 1.000e+001 5.117e-002 3.309e-004 
3.895e-004 8.324e+006 1.957e+009 1.000e+001 5.126e-002 3.319e-004 
3.905e-004 8.324e+006 1.956e+009 1.000e+001 5.105e-002 3.329e-004 
3.915e-004 8.325e+006 1.956e+009 1.000e+001 5.043e-002 3.339e-004 
3.924e-004 8.326e+006 1.957e+009 1.000e+001 5.086e-002 3.348e-004 
3.934e-004 8.326e+006 1.966e+009 1.000e+001 5.107e-002 3.358e-004 
3.944e-004 8.327e+006 1.959e+009 1.000e+001 5.119e-002 3.368e-004 
3.954e-004 8.328e+006 1.958e+009 1.000e+001 5.132e-002 3.378e-004 
3.963e-004 8.327e+006 1.957e+009 1.000e+001 5.108e-002 3.387e-004 
3.973e-004 8.327e+006 1.957e+009 1.000e+001 5.085e-002 3.397e-004 
3.983e-004 8.328e+006 1.957e+009 1.000e+001 5.086e-002 3.407e-004 
3.993e-004 8.329e+006 1.957e+009 1.000e+001 5.103e-002 3.417e-004 
4.003e-004 8.330e+006 1.957e+009 1.000e+001 5.036e-002 3.426e-004 
4.012e-004 8.332e+006 1.958e+009 1.000e+001 5.068e-002 3.436e-004 
4.022e-004 8.332e+006 1.958e+009 1.000e+001 5.134e-002 3.446e-004 
4.032e-004 8.332e+006 1.958e+009 1.000e+001 5.155e-002 3.456e-004 
4.042e-004 8.332e+006 1.956e+009 1.000e+001 5.093e-002 3.465e-004 
4.051e-004 8.332e+006 1.955e+009 1.000e+001 5.105e-002 3.475e-004 
4.061e-004 8.333e+006 1.957e+009 1.000e+001 5.084e-002 3.485e-004 
4.071e-004 8.335e+006 1.965e+009 1.000e+001 4.980e-002 3.495e-004 
4.081e-004 8.336e+006 1.957e+009 1.000e+001 5.062e-002 3.504e-004 
4.091e-004 8.337e+006 1.958e+009 1.000e+001 5.145e-002 3.514e-004 
4.100e-004 8.336e+006 1.957e+009 1.000e+001 5.124e-002 3.524e-004 
4.110e-004 8.336e+006 1.957e+009 1.000e+001 5.101e-002 3.534e-004 
4.120e-004 8.337e+006 1.956e+009 1.000e+001 5.092e-002 3.543e-004 
4.130e-004 8.337e+006 1.955e+009 1.000e+001 5.109e-002 3.553e-004 
4.139e-004 8.338e+006 1.956e+009 1.000e+001 5.032e-002 3.563e-004 
4.149e-004 8.340e+006 1.958e+009 1.000e+001 5.078e-002 3.572e-004 
4.159e-004 8.340e+006 1.959e+009 1.000e+001 5.099e-002 3.582e-004 
4.169e-004 8.340e+006 1.960e+009 1.000e+001 5.103e-002 3.592e-004 
4.179e-004 8.341e+006 1.959e+009 1.000e+001 5.095e-002 3.602e-004 
4.188e-004 8.341e+006 1.957e+009 1.000e+001 5.100e-002 3.611e-004 
4.198e-004 8.340e+006 1.955e+009 1.000e+001 5.099e-002 3.621e-004 
4.208e-004 8.340e+006 1.955e+009 1.000e+001 5.053e-002 3.631e-004 
4.218e-004 8.340e+006 1.956e+009 1.000e+001 5.065e-002 3.641e-004 
4.228e-004 8.339e+006 1.956e+009 1.000e+001 5.101e-002 3.651e-004 
4.237e-004 8.339e+006 1.957e+009 1.000e+001 5.097e-002 3.660e-004 
4.245e-004 8.339e+006 1.955e+009 1.000e+001 5.082e-002 3.668e-004 
4.254e-004 8.338e+006 1.954e+009 1.000e+001 5.071e-002 3.677e-004 
4.263e-004 8.338e+006 1.954e+009 1.000e+001 5.086e-002 3.686e-004 
4.272e-004 8.338e+006 1.954e+009 1.000e+001 5.121e-002 3.696e-004 
4.282e-004 8.339e+006 1.955e+009 1.000e+001 5.065e-002 3.705e-004 
4.292e-004 8.339e+006 1.957e+009 1.000e+001 5.065e-002 3.715e-004 
4.301e-004 8.339e+006 1.956e+009 1.000e+001 5.101e-002 3.724e-004 
4.310e-004 8.339e+006 1.956e+009 1.000e+001 5.040e-002 3.733e-004 
4.318e-004 8.340e+006 1.955e+009 1.000e+001 5.044e-002 3.741e-004 
4.328e-004 8.340e+006 1.959e+009 1.000e+001 5.163e-002 3.751e-004 
4.338e-004 8.339e+006 1.957e+009 1.000e+001 5.090e-002 3.761e-004 
4.348e-004 8.339e+006 1.956e+009 1.000e+001 5.098e-002 3.771e-004 
4.358e-004 8.339e+006 1.957e+009 1.000e+001 5.139e-002 3.781e-004 
4.368e-004 8.339e+006 1.959e+009 1.000e+001 5.101e-002 3.791e-004 
4.378e-004 8.339e+006 1.959e+009 1.000e+001 5.055e-002 3.801e-004 
4.388e-004 8.340e+006 1.959e+009 1.000e+001 5.042e-002 3.811e-004 
4.398e-004 8.341e+006 1.965e+009 1.000e+001 5.065e-002 3.821e-004 
4.408e-004 8.341e+006 1.959e+009 1.000e+001 5.147e-002 3.831e-004 
4.418e-004 8.341e+006 1.960e+009 1.000e+001 5.084e-002 3.841e-004 
4.428e-004 8.342e+006 1.959e+009 1.000e+001 5.129e-002 3.851e-004 
4.438e-004 8.341e+006 1.960e+009 1.000e+001 5.146e-002 3.861e-004 
4.448e-004 8.342e+006 1.959e+009 1.000e+001 5.070e-002 3.871e-004 
4.458e-004 8.343e+006 1.961e+009 1.000e+001 5.039e-002 3.881e-004 
4.468e-004 8.344e+006 1.962e+009 1.000e+001 5.111e-002 3.890e-004 
4.478e-004 8.343e+006 1.960e+009 1.000e+001 5.161e-002 3.900e-004 
4.488e-004 8.344e+006 1.956e+009 1.000e+001 5.078e-002 3.910e-004 
4.497e-004 8.343e+006 1.956e+009 1.000e+001 5.082e-002 3.920e-004 
4.506e-004 8.342e+006 1.955e+009 1.000e+001 5.108e-002 3.929e-004 
4.515e-004 8.342e+006 1.955e+009 1.000e+001 5.040e-002 3.938e-004 
4.524e-004 8.342e+006 1.955e+009 1.000e+001 5.049e-002 3.947e-004 
4.533e-004 8.343e+006 1.960e+009 1.000e+001 5.043e-002 3.956e-004 
4.542e-004 8.343e+006 1.955e+009 1.000e+001 5.079e-002 3.965e-004 
4.552e-004 8.343e+006 1.956e+009 1.000e+001 5.092e-002 3.975e-004 
4.562e-004 8.344e+006 1.958e+009 1.000e+001 5.096e-002 3.985e-004 
4.572e-004 8.343e+006 1.956e+009 1.000e+001 5.157e-002 3.995e-004 
4.582e-004 8.343e+006 1.957e+009 1.000e+001 5.084e-002 4.005e-004 
4.592e-004 8.343e+006 1.957e+009 1.000e+001 5.088e-002 4.015e-004 
4.602e-004 8.343e+006 1.958e+009 1.000e+001 5.085e-002 4.025e-004 
4.612e-004 8.343e+006 1.957e+009 1.000e+001 5.095e-002 4.035e-004 
4.622e-004 8.344e+006 1.976e+009 1.000e+001 4.960e-002 4.045e-004 
4.632e-004 8.344e+006 1.959e+009 1.000e+001 5.084e-002 4.055e-004 
4.642e-004 8.344e+006 1.958e+009 1.000e+001 5.142e-002 4.065e-004 
4.652e-004 8.343e+006 1.958e+009 1.000e+001 5.075e-002 4.075e-004 
4.662e-004 8.344e+006 1.957e+009 1.000e+001 5.052e-002 4.084e-004 
4.672e-004 8.342e+006 1.957e+009 1.000e+001 5.131e-002 4.095e-004 
4.681e-004 8.343e+006 1.957e+009 1.000e+001 5.088e-002 4.104e-004 
4.691e-004 8.343e+006 1.957e+009 1.000e+001 5.124e-002 4.114e-004 
4.701e-004 8.343e+006 1.960e+009 1.000e+001 5.056e-002 4.124e-004 
4.711e-004 8.343e+006 1.962e+009 1.000e+001 5.072e-002 4.134e-004 
4.721e-004 8.342e+006 1.959e+009 1.000e+001 5.091e-002 4.144e-004 
4.731e-004 8.342e+006 1.958e+009 1.000e+001 5.081e-002 4.154e-004 
4.741e-004 8.341e+006 1.958e+009 1.000e+001 5.091e-002 4.164e-004 
4.751e-004 8.340e+006 1.959e+009 1.000e+001 5.031e-002 4.174e-004 
4.761e-004 8.340e+006 1.957e+009 1.000e+001 5.108e-002 4.184e-004 
4.771e-004 8.340e+006 1.958e+009 1.000e+001 5.155e-002 4.194e-004 
4.781e-004 8.339e+006 1.958e+009 1.000e+001 5.087e-002 4.204e-004 
4.791e-004 8.339e+006 1.957e+009 1.000e+001 5.080e-002 4.214e-004 
4.801e-004 8.339e+006 1.957e+009 1.000e+001 5.108e-002 4.224e-004 
4.811e-004 8.339e+006 1.957e+009 1.000e+001 5.074e-002 4.234e-004 
4.821e-004 8.339e+006 1.958e+009 1.000e+001 5.073e-002 4.244e-004 
4.831e-004 8.340e+006 1.959e+009 1.000e+001 5.110e-002 4.254e-004 
4.841e-004 8.340e+006 1.960e+009 1.000e+001 5.127e-002 4.264e-004 
4.850e-004 8.340e+006 1.961e+009 1.000e+001 5.101e-002 4.274e-004 
4.860e-004 8.341e+006 1.960e+009 1.000e+001 5.087e-002 4.283e-004 
4.870e-004 8.341e+006 1.960e+009 1.000e+001 5.121e-002 4.293e-004 
4.880e-004 8.341e+006 1.959e+009 1.000e+001 5.134e-002 4.303e-004 
4.890e-004 8.340e+006 1.959e+009 1.000e+001 5.103e-002 4.313e-004 
4.900e-004 8.340e+006 1.960e+009 1.000e+001 5.110e-002 4.323e-004 
4.910e-004 8.340e+006 1.959e+009 1.000e+001 5.121e-002 4.333e-004 
4.920e-004 8.340e+006 1.958e+009 1.000e+001 5.116e-002 4.343e-004 
4.930e-004 8.341e+006 1.957e+009 1.000e+001 5.028e-002 4.353e-004 
4.940e-004 8.342e+006 1.957e+009 1.000e+001 5.055e-002 4.363e-004 
4.950e-004 8.342e+006 1.958e+009 1.000e+001 5.097e-002 4.373e-004 
4.960e-004 8.343e+006 1.959e+009 1.000e+001 5.087e-002 4.383e-004 
4.970e-004 8.344e+006 1.958e+009 1.000e+001 5.101e-002 4.393e-004 
4.980e-004 8.343e+006 1.958e+009 1.000e+001 5.044e-002 4.403e-004 
4.990e-004 8.343e+006 1.957e+009 1.000e+001 5.070e-002 4.413e-004 
5.000e-004 8.344e+006 1.957e+009 1.000e+001 5.034e-002 4.422e-004 
5.010e-004 8.345e+006 1.956e+009 1.000e+001 5.083e-002 4.432e-004 
5.019e-004 8.346e+006 1.962e+009 1.000e+001 5.095e-002 4.442e-004 
5.029e-004 8.347e+006 1.957e+009 1.000e+001 5.110e-002 4.452e-004 
5.039e-004 8.347e+006 1.956e+009 1.000e+001 5.136e-002 4.462e-004 
5.049e-004 8.347e+006 1.957e+009 1.000e+001 5.064e-002 4.472e-004 
5.059e-004 8.346e+006 1.955e+009 1.000e+001 5.101e-002 4.482e-004 
5.069e-004 8.347e+006 1.957e+009 1.000e+001 5.117e-002 4.492e-004 
5.079e-004 8.348e+006 1.957e+009 1.000e+001 5.036e-002 4.502e-004 
5.089e-004 8.350e+006 1.963e+009 1.000e+001 5.092e-002 4.511e-004 
5.099e-004 8.351e+006 1.959e+009 1.000e+001 5.101e-002 4.521e-004 
5.109e-004 8.351e+006 1.959e+009 1.000e+001 5.114e-002 4.531e-004 
5.119e-004 8.351e+006 1.959e+009 1.000e+001 5.127e-002 4.541e-004 
5.129e-004 8.351e+006 1.957e+009 1.000e+001 5.091e-002 4.551e-004 
5.139e-004 8.352e+006 1.956e+009 1.000e+001 5.102e-002 4.561e-004 
5.149e-004 8.353e+006 1.957e+009 1.000e+001 5.078e-002 4.571e-004 
5.159e-004 8.354e+006 1.965e+009 1.000e+001 5.082e-002 4.581e-004 
5.169e-004 8.356e+006 1.961e+009 1.000e+001 5.080e-002 4.591e-004 
5.178e-004 8.356e+006 1.960e+009 1.000e+001 5.139e-002 4.601e-004 
5.188e-004 8.356e+006 1.958e+009 1.000e+001 5.115e-002 4.610e-004 
5.198e-004 8.356e+006 1.958e+009 1.000e+001 5.118e-002 4.620e-004 
5.208e-004 8.357e+006 1.956e+009 1.000e+001 5.071e-002 4.630e-004 
5.218e-004 8.358e+006 1.957e+009 1.000e+001 5.100e-002 4.640e-004 
5.228e-004 8.360e+006 1.963e+009 1.000e+001 5.118e-002 4.650e-004 
5.238e-004 8.361e+006 1.958e+009 1.000e+001 5.103e-002 4.660e-004 
5.248e-004 8.361e+006 1.958e+009 1.000e+001 5.120e-002 4.670e-004 
5.258e-004 8.361e+006 1.961e+009 1.000e+001 5.107e-002 4.680e-004 
5.268e-004 8.361e+006 1.958e+009 1.000e+001 5.097e-002 4.690e-004 
5.278e-004 8.361e+006 1.958e+009 1.000e+001 5.096e-002 4.700e-004 
5.288e-004 8.361e+006 1.957e+009 1.000e+001 5.111e-002 4.709e-004 
5.298e-004 8.361e+006 1.957e+009 1.000e+001 5.107e-002 4.719e-004 
5.308e-004 8.361e+006 1.957e+009 1.000e+001 5.162e-002 4.729e-004 
5.318e-004 8.360e+006 1.958e+009 1.000e+001 5.135e-002 4.739e-004 
5.328e-004 8.359e+006 1.959e+009 1.000e+001 5.090e-002 4.749e-004 
5.338e-004 8.359e+006 1.958e+009 1.000e+001 5.086e-002 4.759e-004 
5.347e-004 8.359e+006 1.958e+009 1.000e+001 5.069e-002 4.769e-004 
5.357e-004 8.359e+006 1.959e+009 1.000e+001 5.102e-002 4.779e-004 
5.367e-004 8.359e+006 1.959e+009 1.000e+001 5.082e-002 4.789e-004 
5.377e-004 8.358e+006 1.959e+009 1.000e+001 5.087e-002 4.799e-004 
5.387e-004 8.358e+006 1.958e+009 1.000e+001 5.107e-002 4.809e-004 
5.397e-004 8.357e+006 1.958e+009 1.000e+001 5.073e-002 4.819e-004 
5.407e-004 8.359e+006 1.961e+009 1.000e+001 5.031e-002 4.829e-004 
5.417e-004 8.359e+006 1.958e+009 1.000e+001 5.119e-002 4.839e-004 
5.427e-004 8.359e+006 1.958e+009 1.000e+001 5.100e-002 4.849e-004 
5.437e-004 8.358e+006 1.957e+009 1.000e+001 5.120e-002 4.859e-004 
5.447e-004 8.357e+006 1.957e+009 1.000e+001 5.065e-002 4.869e-004 
5.457e-004 8.356e+006 1.957e+009 1.000e+001 5.105e-002 4.879e-004 
5.467e-004 8.356e+006 1.957e+009 1.000e+001 5.036e-002 4.889e-004 
5.477e-004 8.358e+006 1.959e+009 1.000e+001 5.058e-002 4.899e-004 
5.487e-004 8.359e+006 1.959e+009 1.000e+001 5.095e-002 4.908e-004 
5.497e-004 8.358e+006 1.958e+009 1.000e+001 5.132e-002 4.918e-004 
5.506e-004 8.358e+006 1.957e+009 1.000e+001 5.094e-002 4.928e-004 
5.516e-004 8.358e+006 1.958e+009 1.000e+001 5.102e-002 4.938e-004 
5.526e-004 8.357e+006 1.957e+009 1.000e+001 5.122e-002 4.948e-004 
5.536e-004 8.358e+006 1.958e+009 1.000e+001 5.025e-002 4.958e-004 
5.546e-004 8.359e+006 1.957e+009 1.000e+001 5.058e-002 4.968e-004 
5.556e-004 8.359e+006 1.957e+009 1.000e+001 5.096e-002 4.978e-004 
5.566e-004 8.357e+006 1.956e+009 1.000e+001 5.133e-002 4.988e-004 
5.576e-004 8.357e+006 1.956e+009 1.000e+001 5.120e-002 4.998e-004 
5.586e-004 8.356e+006 1.958e+009 1.000e+001 5.124e-002 5.008e-004 
5.596e-004 8.355e+006 1.957e+009 1.000e+001 5.155e-002 5.018e-004 
5.606e-004 8.356e+006 1.957e+009 1.000e+001 5.058e-002 5.028e-004 
5.616e-004 8.357e+006 1.962e+009 1.000e+001 5.070e-002 5.038e-004 
5.626e-004 8.357e+006 1.957e+009 1.000e+001 5.084e-002 5.048e-004 
5.636e-004 8.357e+006 1.956e+009 1.000e+001 5.091e-002 5.058e-004 
5.646e-004 8.356e+006 1.955e+009 1.000e+001 5.081e-002 5.068e-004 
5.656e-004 8.356e+006 1.958e+009 1.000e+001 5.123e-002 5.078e-004 
5.666e-004 8.355e+006 1.959e+009 1.000e+001 5.091e-002 5.088e-004 
5.675e-004 8.356e+006 1.959e+009 1.000e+001 5.054e-002 5.097e-004 
5.685e-004 8.357e+006 1.967e+009 1.000e+001 5.054e-002 5.107e-004 
5.695e-004 8.357e+006 1.958e+009 1.000e+001 5.063e-002 5.117e-004 
5.705e-004 8.358e+006 1.963e+009 1.000e+001 4.945e-002 5.127e-004 
5.715e-004 8.358e+006 1.957e+009 1.000e+001 5.134e-002 5.137e-004 
5.725e-004 8.358e+006 1.957e+009 1.000e+001 5.100e-002 5.147e-004 
5.735e-004 8.357e+006 1.958e+009 1.000e+001 5.090e-002 5.157e-004 
5.745e-004 8.359e+006 1.959e+009 1.000e+001 5.018e-002 5.167e-004 
5.755e-004 8.359e+006 1.958e+009 1.000e+001 5.104e-002 5.177e-004 
5.765e-004 8.359e+006 1.958e+009 1.000e+001 5.066e-002 5.187e-004 
5.775e-004 8.359e+006 1.958e+009 1.000e+001 5.074e-002 5.197e-004 
5.784e-004 8.358e+006 1.957e+009 1.000e+001 5.126e-002 5.206e-004 
5.793e-004 8.357e+006 1.958e+009 1.000e+001 5.061e-002 5.215e-004 
5.802e-004 8.356e+006 1.958e+009 1.000e+001 5.068e-002 5.224e-004 
5.812e-004 8.356e+006 1.956e+009 1.000e+001 5.080e-002 5.234e-004 
5.822e-004 8.355e+006 1.956e+009 1.000e+001 5.100e-002 5.244e-004 
5.832e-004 8.354e+006 1.958e+009 1.000e+001 5.079e-002 5.254e-004 
5.842e-004 8.354e+006 1.957e+009 1.000e+001 5.067e-002 5.264e-004 
5.852e-004 8.354e+006 1.958e+009 1.000e+001 5.107e-002 5.274e-004 
5.862e-004 8.352e+006 1.958e+009 1.000e+001 5.073e-002 5.284e-004 
5.871e-004 8.352e+006 1.958e+009 1.000e+001 5.095e-002 5.294e-004 
5.881e-004 8.352e+006 1.957e+009 1.000e+001 5.045e-002 5.304e-004 
5.891e-004 8.353e+006 1.958e+009 1.000e+001 5.049e-002 5.314e-004 
5.901e-004 8.353e+006 1.959e+009 1.000e+001 5.091e-002 5.323e-004 
5.911e-004 8.353e+006 1.959e+009 1.000e+001 5.103e-002 5.333e-004 
5.921e-004 8.353e+006 1.959e+009 1.000e+001 5.118e-002 5.343e-004 
5.931e-004 8.352e+006 1.959e+009 1.000e+001 5.152e-002 5.353e-004 
5.941e-004 8.352e+006 1.960e+009 1.000e+001 5.063e-002 5.363e-004 
5.951e-004 8.353e+006 1.960e+009 1.000e+001 5.128e-002 5.373e-004 
5.961e-004 8.353e+006 1.961e+009 1.000e+001 5.148e-002 5.383e-004 
5.971e-004 8.353e+006 1.959e+009 1.000e+001 5.118e-002 5.393e-004 
5.981e-004 8.353e+006 1.959e+009 1.000e+001 5.083e-002 5.403e-004 
5.991e-004 8.352e+006 1.959e+009 1.000e+001 5.094e-002 5.413e-004 
6.001e-004 8.352e+006 1.959e+009 1.000e+001 5.127e-002 5.423e-004 
6.010e-004 8.352e+006 1.960e+009 1.000e+001 5.042e-002 5.433e-004 
6.020e-004 8.354e+006 1.961e+009 1.000e+001 5.061e-002 5.443e-004 
6.030e-004 8.354e+006 1.959e+009 1.000e+001 5.093e-002 5.452e-004 
6.040e-004 8.353e+006 1.959e+009 1.000e+001 5.134e-002 5.462e-004 
6.050e-004 8.353e+006 1.960e+009 1.000e+001 5.088e-002 5.472e-004 
6.060e-004 8.352e+006 1.960e+009 1.000e+001 5.119e-002 5.482e-004 
6.070e-004 8.351e+006 1.959e+009 1.000e+001 5.029e-002 5.492e-004 
6.080e-004 8.351e+006 1.958e+009 1.000e+001 5.079e-002 5.502e-004 
6.090e-004 8.352e+006 1.958e+009 1.000e+001 5.062e-002 5.512e-004 
6.100e-004 8.352e+006 1.958e+009 1.000e+001 5.078e-002 5.522e-004 
6.110e-004 8.353e+006 1.968e+009 1.000e+001 4.968e-002 5.532e-004 
6.120e-004 8.353e+006 1.958e+009 1.000e+001 5.138e-002 5.542e-004 
6.130e-004 8.352e+006 1.958e+009 1.000e+001 5.150e-002 5.552e-004 
6.139e-004 8.352e+006 1.959e+009 1.000e+001 5.113e-002 5.562e-004 
6.149e-004 8.352e+006 1.957e+009 1.000e+001 5.040e-002 5.572e-004 
6.159e-004 8.354e+006 1.958e+009 1.000e+001 5.073e-002 5.582e-004 
6.169e-004 8.355e+006 1.959e+009 1.000e+001 5.089e-002 5.591e-004 
6.179e-004 8.356e+006 1.967e+009 1.000e+001 5.062e-002 5.601e-004 
6.189e-004 8.357e+006 1.960e+009 1.000e+001 5.093e-002 5.611e-004 
6.199e-004 8.356e+006 1.958e+009 1.000e+001 5.115e-002 5.621e-004 
6.209e-004 8.356e+006 1.957e+009 1.000e+001 5.108e-002 5.631e-004 
6.219e-004 8.356e+006 1.956e+009 1.000e+001 5.076e-002 5.641e-004 
6.229e-004 8.356e+006 1.957e+009 1.000e+001 5.128e-002 5.651e-004 
6.239e-004 8.357e+006 1.956e+009 1.000e+001 5.116e-002 5.661e-004 
6.249e-004 8.356e+006 1.955e+009 1.000e+001 5.117e-002 5.671e-004 
6.259e-004 8.355e+006 1.955e+009 1.000e+001 5.130e-002 5.681e-004 
6.269e-004 8.354e+006 1.955e+009 1.000e+001 5.127e-002 5.691e-004 
6.278e-004 8.353e+006 1.956e+009 1.000e+001 5.120e-002 5.701e-004 
6.288e-004 8.353e+006 1.953e+009 1.000e+001 5.061e-002 5.711e-004 
6.298e-004 8.354e+006 1.955e+009 1.000e+001 5.094e-002 5.720e-004 
6.308e-004 8.355e+006 1.957e+009 1.000e+001 5.042e-002 5.730e-004 
6.318e-004 8.357e+006 1.962e+009 1.000e+001 5.018e-002 5.740e-004 
6.328e-004 8.357e+006 1.957e+009 1.000e+001 5.082e-002 5.750e-004 
6.338e-004 8.356e+006 1.957e+009 1.000e+001 5.119e-002 5.760e-004 
6.348e-004 8.357e+006 1.958e+009 1.000e+001 5.075e-002 5.770e-004 
6.358e-004 8.358e+006 1.957e+009 1.000e+001 5.111e-002 5.780e-004 
6.368e-004 8.358e+006 1.957e+009 1.000e+001 5.103e-002 5.790e-004 
6.378e-004 8.358e+006 1.957e+009 1.000e+001 5.138e-002 5.800e-004 
6.388e-004 8.359e+006 1.970e+009 1.000e+001 5.051e-002 5.809e-004 
6.398e-004 8.358e+006 1.958e+009 1.000e+001 5.205e-002 5.819e-004 
6.408e-004 8.358e+006 1.959e+009 1.000e+001 5.169e-002 5.829e-004 
6.417e-004 8.358e+006 1.958e+009 1.000e+001 5.075e-002 5.839e-004 
6.427e-004 8.359e+006 1.956e+009 1.000e+001 5.074e-002 5.849e-004 
6.437e-004 8.358e+006 1.954e+009 1.000e+001 5.104e-002 5.859e-004 
6.447e-004 8.358e+006 1.955e+009 1.000e+001 5.123e-002 5.869e-004 
6.457e-004 8.358e+006 1.956e+009 1.000e+001 5.089e-002 5.879e-004 
6.467e-004 8.357e+006 1.956e+009 1.000e+001 5.129e-002 5.889e-004 
6.477e-004 8.357e+006 1.957e+009 1.000e+001 5.128e-002 5.899e-004 
6.487e-004 8.358e+006 1.958e+009 1.000e+001 5.047e-002 5.909e-004 
6.497e-004 8.359e+006 1.957e+009 1.000e+001 5.061e-002 5.919e-004 
6.507e-004 8.359e+006 1.956e+009 1.000e+001 5.100e-002 5.929e-004 
6.517e-004 8.358e+006 1.956e+009 1.000e+001 5.142e-002 5.939e-004 
6.527e-004 8.357e+006 1.955e+009 1.000e+001 5.108e-002 5.949e-004 
6.537e-004 8.357e+006 1.958e+009 1.000e+001 5.124e-002 5.959e-004 
6.546e-004 8.356e+006 1.957e+009 1.000e+001 5.118e-002 5.968e-004 
6.556e-004 8.357e+006 1.959e+009 1.000e+001 5.066e-002 5.978e-004 
6.566e-004 8.359e+006 1.959e+009 1.000e+001 5.056e-002 5.988e-004 
6.576e-004 8.359e+006 1.958e+009 1.000e+001 5.127e-002 5.998e-004 
6.586e-004 8.359e+006 1.957e+009 1.000e+001 5.089e-002 6.008e-004 
6.596e-004 8.358e+006 1.958e+009 1.000e+001 5.138e-002 6.018e-004 
6.606e-004 8.357e+006 1.957e+009 1.000e+001 5.089e-002 6.028e-004 
6.616e-004 8.357e+006 1.958e+009 1.000e+001 5.018e-002 6.038e-004 
6.626e-004 8.358e+006 1.957e+009 1.000e+001 5.086e-002 6.048e-004 
6.636e-004 8.358e+006 1.957e+009 1.000e+001 5.074e-002 6.058e-004 
6.646e-004 8.357e+006 1.957e+009 1.000e+001 5.112e-002 6.068e-004 
6.656e-004 8.356e+006 1.958e+009 1.000e+001 5.125e-002 6.078e-004 
6.666e-004 8.355e+006 1.956e+009 1.000e+001 5.153e-002 6.088e-004 
6.676e-004 8.354e+006 1.957e+009 1.000e+001 5.163e-002 6.098e-004 
6.685e-004 8.353e+006 1.960e+009 1.000e+001 5.089e-002 6.108e-004 
6.695e-004 8.354e+006 1.959e+009 1.000e+001 5.078e-002 6.118e-004 
6.705e-004 8.355e+006 1.958e+009 1.000e+001 5.068e-002 6.127e-004 
6.715e-004 8.355e+006 1.957e+009 1.000e+001 5.104e-002 6.137e-004 
6.725e-004 8.354e+006 1.956e+009 1.000e+001 5.116e-002 6.147e-004 
6.735e-004 8.354e+006 1.957e+009 1.000e+001 5.129e-002 6.157e-004 
6.745e-004 8.352e+006 1.957e+009 1.000e+001 5.129e-002 6.167e-004 
6.755e-004 8.353e+006 1.959e+009 1.000e+001 5.040e-002 6.177e-004 
6.765e-004 8.354e+006 1.958e+009 1.000e+001 5.069e-002 6.187e-004 
6.775e-004 8.354e+006 1.958e+009 1.000e+001 5.068e-002 6.197e-004 
6.785e-004 8.354e+006 1.958e+009 1.000e+001 5.089e-002 6.207e-004 
6.795e-004 8.354e+006 1.957e+009 1.000e+001 5.096e-002 6.217e-004 
6.805e-004 8.353e+006 1.958e+009 1.000e+001 5.111e-002 6.227e-004 
6.815e-004 8.353e+006 1.959e+009 1.000e+001 5.139e-002 6.237e-004 
6.824e-004 8.353e+006 1.958e+009 1.000e+001 5.043e-002 6.247e-004 
6.834e-004 8.354e+006 1.958e+009 1.000e+001 5.087e-002 6.257e-004 
6.844e-004 8.354e+006 1.959e+009 1.000e+001 5.080e-002 6.266e-004 
6.854e-004 8.355e+006 1.959e+009 1.000e+001 5.073e-002 6.276e-004 
6.864e-004 8.355e+006 1.957e+009 1.000e+001 5.072e-002 6.286e-004 
6.874e-004 8.355e+006 1.958e+009 1.000e+001 5.129e-002 6.296e-004 
6.884e-004 8.355e+006 1.960e+009 1.000e+001 5.111e-002 6.306e-004 
6.894e-004 8.356e+006 1.961e+009 1.000e+001 5.063e-002 6.316e-004 
6.904e-004 8.357e+006 1.961e+009 1.000e+001 5.103e-002 6.326e-004 
6.914e-004 8.358e+006 1.959e+009 1.000e+001 5.131e-002 6.336e-004 
6.924e-004 8.358e+006 1.959e+009 1.000e+001 5.134e-002 6.346e-004 
6.934e-004 8.360e+006 1.964e+009 1.000e+001 5.104e-002 6.355e-004 
6.944e-004 8.359e+006 1.959e+009 1.000e+001 5.158e-002 6.365e-004 
6.954e-004 8.358e+006 1.959e+009 1.000e+001 5.085e-002 6.375e-004 
6.963e-004 8.359e+006 1.958e+009 1.000e+001 5.044e-002 6.385e-004 
6.973e-004 8.360e+006 1.959e+009 1.000e+001 5.068e-002 6.395e-004 
6.983e-004 8.361e+006 1.959e+009 1.000e+001 5.108e-002 6.405e-004 
6.993e-004 8.361e+006 1.958e+009 1.000e+001 5.063e-002 6.415e-004 
7.003e-004 8.361e+006 1.958e+009 1.000e+001 5.118e-002 6.425e-004 
7.013e-004 8.360e+006 1.957e+009 1.000e+001 5.134e-002 6.435e-004 
7.023e-004 8.359e+006 1.959e+009 1.000e+001 5.084e-002 6.445e-004 
7.033e-004 8.361e+006 1.957e+009 1.000e+001 5.074e-002 6.455e-004 
7.043e-004 8.361e+006 1.956e+009 1.000e+001 5.119e-002 6.465e-004 
7.053e-004 8.360e+006 1.955e+009 1.000e+001 5.087e-002 6.475e-004 
7.063e-004 8.358e+006 1.955e+009 1.000e+001 5.110e-002 6.485e-004 
7.073e-004 8.358e+006 1.955e+009 1.000e+001 5.101e-002 6.495e-004 
7.083e-004 8.356e+006 1.956e+009 1.000e+001 5.129e-002 6.505e-004 
7.092e-004 8.355e+006 1.957e+009 1.000e+001 5.061e-002 6.515e-004 
7.102e-004 8.356e+006 1.955e+009 1.000e+001 5.044e-002 6.524e-004 
7.112e-004 8.357e+006 1.956e+009 1.000e+001 5.099e-002 6.534e-004 
7.122e-004 8.357e+006 1.958e+009 1.000e+001 5.058e-002 6.544e-004 
7.132e-004 8.358e+006 1.958e+009 1.000e+001 5.113e-002 6.554e-004 
7.142e-004 8.357e+006 1.959e+009 1.000e+001 5.137e-002 6.564e-004 
7.152e-004 8.357e+006 1.959e+009 1.000e+001 5.122e-002 6.574e-004 
7.162e-004 8.357e+006 1.957e+009 1.000e+001 5.050e-002 6.584e-004 
7.172e-004 8.358e+006 1.955e+009 1.000e+001 5.102e-002 6.594e-004 
7.182e-004 8.358e+006 1.955e+009 1.000e+001 5.095e-002 6.604e-004 
7.192e-004 8.358e+006 1.958e+009 1.000e+001 5.124e-002 6.614e-004 
7.202e-004 8.359e+006 1.956e+009 1.000e+001 5.099e-002 6.624e-004 
7.212e-004 8.358e+006 1.954e+009 1.000e+001 5.083e-002 6.633e-004 
7.222e-004 8.357e+006 1.954e+009 1.000e+001 5.120e-002 6.644e-004 
7.231e-004 8.357e+006 1.954e+009 1.000e+001 4.990e-002 6.653e-004 
7.241e-004 8.359e+006 1.957e+009 1.000e+001 5.020e-002 6.663e-004 
7.251e-004 8.360e+006 1.956e+009 1.000e+001 5.048e-002 6.673e-004 
7.261e-004 8.362e+006 1.961e+009 1.000e+001 5.093e-002 6.683e-004 
7.271e-004 8.363e+006 1.961e+009 1.000e+001 5.080e-002 6.693e-004 
7.281e-004 8.363e+006 1.957e+009 1.000e+001 5.129e-002 6.703e-004 
7.291e-004 8.362e+006 1.959e+009 1.000e+001 5.115e-002 6.713e-004 
7.301e-004 8.363e+006 1.957e+009 1.000e+001 5.074e-002 6.722e-004 
7.311e-004 8.364e+006 1.954e+009 1.000e+001 5.115e-002 6.732e-004 
7.321e-004 8.364e+006 1.956e+009 1.000e+001 5.060e-002 6.742e-004 
7.331e-004 8.364e+006 1.962e+009 1.000e+001 5.123e-002 6.752e-004 
7.341e-004 8.364e+006 1.958e+009 1.000e+001 5.120e-002 6.762e-004 
7.351e-004 8.363e+006 1.958e+009 1.000e+001 5.151e-002 6.772e-004 
7.361e-004 8.361e+006 1.957e+009 1.000e+001 5.146e-002 6.782e-004 
7.370e-004 8.363e+006 1.957e+009 1.000e+001 5.063e-002 6.792e-004 
7.380e-004 8.363e+006 1.956e+009 1.000e+001 5.071e-002 6.802e-004 
7.390e-004 8.364e+006 1.956e+009 1.000e+001 5.094e-002 6.812e-004 
7.400e-004 8.363e+006 1.957e+009 1.000e+001 5.065e-002 6.822e-004 
7.410e-004 8.364e+006 1.958e+009 1.000e+001 5.087e-002 6.832e-004 
7.420e-004 8.363e+006 1.959e+009 1.000e+001 5.124e-002 6.842e-004 
7.430e-004 8.362e+006 1.960e+009 1.000e+001 5.058e-002 6.852e-004 
7.440e-004 8.363e+006 1.959e+009 1.000e+001 5.081e-002 6.861e-004 
7.450e-004 8.363e+006 1.958e+009 1.000e+001 5.151e-002 6.871e-004 
7.460e-004 8.362e+006 1.957e+009 1.000e+001 5.127e-002 6.881e-004 
7.470e-004 8.362e+006 1.963e+009 1.000e+001 5.068e-002 6.891e-004 
7.480e-004 8.361e+006 1.955e+009 1.000e+001 5.135e-002 6.901e-004 
7.489e-004 8.360e+006 1.955e+009 1.000e+001 5.085e-002 6.911e-004 
7.498e-004 8.359e+006 1.955e+009 1.000e+001 5.062e-002 6.920e-004 
7.507e-004 8.361e+006 1.954e+009 1.000e+001 5.017e-002 6.929e-004 
7.517e-004 8.362e+006 1.954e+009 1.000e+001 5.094e-002 6.938e-004 
7.527e-004 8.361e+006 1.954e+009 1.000e+001 5.081e-002 6.948e-004 
7.536e-004 8.361e+006 1.955e+009 1.000e+001 5.120e-002 6.958e-004 
7.546e-004 8.361e+006 1.956e+009 1.000e+001 5.117e-002 6.968e-004 
7.556e-004 8.360e+006 1.957e+009 1.000e+001 5.142e-002 6.977e-004 
7.565e-004 8.360e+006 1.957e+009 1.000e+001 5.095e-002 6.987e-004 
7.575e-004 8.361e+006 1.957e+009 1.000e+001 5.052e-002 6.997e-004 
7.585e-004 8.362e+006 1.957e+009 1.000e+001 5.120e-002 7.006e-004 
7.595e-004 8.360e+006 1.956e+009 1.000e+001 5.134e-002 7.016e-004 
7.604e-004 8.359e+006 1.955e+009 1.000e+001 5.070e-002 7.026e-004 
7.614e-004 8.359e+006 1.956e+009 1.000e+001 5.164e-002 7.036e-004 
7.624e-004 8.358e+006 1.956e+009 1.000e+001 5.130e-002 7.046e-004 
7.633e-004 8.358e+006 1.957e+009 1.000e+001 5.102e-002 7.055e-004 
7.643e-004 8.359e+006 1.955e+009 1.000e+001 5.057e-002 7.065e-004 
7.653e-004 8.360e+006 1.955e+009 1.000e+001 5.098e-002 7.075e-004 
7.663e-004 8.359e+006 1.955e+009 1.000e+001 5.163e-002 7.084e-004 
7.672e-004 8.359e+006 1.955e+009 1.000e+001 5.076e-002 7.094e-004 
7.682e-004 8.358e+006 1.956e+009 1.000e+001 5.114e-002 7.104e-004 
7.692e-004 8.357e+006 1.955e+009 1.000e+001 5.147e-002 7.114e-004 
7.702e-004 8.356e+006 1.958e+009 1.000e+001 5.096e-002 7.123e-004 
7.711e-004 8.358e+006 1.956e+009 1.000e+001 5.066e-002 7.133e-004 
7.721e-004 8.359e+006 1.956e+009 1.000e+001 5.061e-002 7.143e-004 
7.731e-004 8.358e+006 1.956e+009 1.000e+001 5.086e-002 7.153e-004 
7.740e-004 8.357e+006 1.955e+009 1.000e+001 5.116e-002 7.162e-004 
7.750e-004 8.356e+006 1.955e+009 1.000e+001 5.133e-002 7.172e-004 
7.760e-004 8.355e+006 1.956e+009 1.000e+001 5.203e-002 7.182e-004 
7.770e-004 8.354e+006 1.960e+009 1.000e+001 5.126e-002 7.192e-004 
7.779e-004 8.355e+006 1.959e+009 1.000e+001 5.094e-002 7.201e-004 
7.789e-004 8.356e+006 1.958e+009 1.000e+001 5.083e-002 7.211e-004 
7.799e-004 8.356e+006 1.959e+009 1.000e+001 5.052e-002 7.221e-004 
7.808e-004 8.356e+006 1.959e+009 1.000e+001 5.112e-002 7.230e-004 
7.818e-004 8.356e+006 1.957e+009 1.000e+001 5.110e-002 7.240e-004 
7.828e-004 8.356e+006 1.959e+009 1.000e+001 5.141e-002 7.250e-004 
7.838e-004 8.355e+006 1.962e+009 1.000e+001 5.109e-002 7.260e-004 
7.847e-004 8.356e+006 1.960e+009 1.000e+001 5.088e-002 7.269e-004 
7.857e-004 8.358e+006 1.960e+009 1.000e+001 5.062e-002 7.279e-004 
7.867e-004 8.358e+006 1.958e+009 1.000e+001 5.118e-002 7.289e-004 
7.876e-004 8.358e+006 1.957e+009 1.000e+001 5.066e-002 7.298e-004 
7.886e-004 8.357e+006 1.957e+009 1.000e+001 5.123e-002 7.308e-004 
7.896e-004 8.356e+006 1.956e+009 1.000e+001 5.102e-002 7.318e-004 
7.906e-004 8.354e+006 1.959e+009 1.000e+001 5.107e-002 7.328e-004 
7.915e-004 8.355e+006 1.959e+009 1.000e+001 5.119e-002 7.337e-004 
7.925e-004 8.355e+006 1.959e+009 1.000e+001 5.074e-002 7.347e-004 
7.935e-004 8.355e+006 1.960e+009 1.000e+001 5.137e-002 7.357e-004 
7.945e-004 8.356e+006 1.960e+009 1.000e+001 5.071e-002 7.366e-004 
7.954e-004 8.356e+006 1.959e+009 1.000e+001 5.103e-002 7.376e-004 
7.964e-004 8.355e+006 1.957e+009 1.000e+001 5.096e-002 7.386e-004 
7.974e-004 8.353e+006 1.958e+009 1.000e+001 5.123e-002 7.396e-004 
7.983e-004 8.354e+006 1.957e+009 1.000e+001 5.082e-002 7.405e-004 
7.993e-004 8.354e+006 1.958e+009 1.000e+001 5.065e-002 7.415e-004 
8.003e-004 8.354e+006 1.958e+009 1.000e+001 5.106e-002 7.425e-004 
8.013e-004 8.355e+006 1.959e+009 1.000e+001 5.036e-002 7.435e-004 
8.022e-004 8.355e+006 1.961e+009 1.000e+001 5.060e-002 7.444e-004 
8.032e-004 8.355e+006 1.961e+009 1.000e+001 5.091e-002 7.454e-004 
8.042e-004 8.353e+006 1.960e+009 1.000e+001 5.077e-002 7.464e-004 
8.051e-004 8.355e+006 1.960e+009 1.000e+001 5.042e-002 7.473e-004 
8.061e-004 8.356e+006 1.959e+009 1.000e+001 5.077e-002 7.483e-004 
8.071e-004 8.357e+006 1.958e+009 1.000e+001 5.122e-002 7.493e-004 
8.081e-004 8.356e+006 1.959e+009 1.000e+001 5.052e-002 7.503e-004 
8.090e-004 8.356e+006 1.960e+009 1.000e+001 5.101e-002 7.512e-004 
8.100e-004 8.356e+006 1.959e+009 1.000e+001 5.113e-002 7.522e-004 
8.110e-004 8.354e+006 1.961e+009 1.000e+001 5.132e-002 7.532e-004 
8.119e-004 8.356e+006 1.960e+009 1.000e+001 5.081e-002 7.541e-004 
8.129e-004 8.357e+006 1.958e+009 1.000e+001 5.109e-002 7.551e-004 
8.139e-004 8.355e+006 1.957e+009 1.000e+001 5.142e-002 7.561e-004 
8.149e-004 8.355e+006 1.958e+009 1.000e+001 5.131e-002 7.571e-004 
8.158e-004 8.355e+006 1.959e+009 1.000e+001 5.120e-002 7.580e-004 
8.168e-004 8.354e+006 1.959e+009 1.000e+001 5.128e-002 7.590e-004 
8.178e-004 8.354e+006 1.960e+009 1.000e+001 5.085e-002 7.600e-004 
8.188e-004 8.356e+006 1.960e+009 1.000e+001 4.978e-002 7.609e-004 
8.197e-004 8.357e+006 1.958e+009 1.000e+001 5.090e-002 7.619e-004 
8.207e-004 8.357e+006 1.959e+009 1.000e+001 5.105e-002 7.629e-004 
8.217e-004 8.358e+006 1.967e+009 1.000e+001 4.983e-002 7.638e-004 
8.226e-004 8.359e+006 1.960e+009 1.000e+001 5.080e-002 7.648e-004 
8.236e-004 8.358e+006 1.958e+009 1.000e+001 5.129e-002 7.658e-004 
8.246e-004 8.358e+006 1.959e+009 1.000e+001 5.067e-002 7.668e-004 
8.256e-004 8.360e+006 1.958e+009 1.000e+001 5.098e-002 7.677e-004 
8.265e-004 8.361e+006 1.958e+009 1.000e+001 5.073e-002 7.687e-004 
8.275e-004 8.361e+006 1.959e+009 1.000e+001 5.145e-002 7.697e-004 
8.285e-004 8.362e+006 1.967e+009 1.000e+001 5.093e-002 7.706e-004 
8.294e-004 8.363e+006 1.956e+009 1.000e+001 5.117e-002 7.716e-004 
8.304e-004 8.363e+006 1.955e+009 1.000e+001 5.090e-002 7.726e-004 
8.314e-004 8.362e+006 1.956e+009 1.000e+001 4.992e-002 7.735e-004 
8.324e-004 8.364e+006 1.955e+009 1.000e+001 5.062e-002 7.745e-004 
8.333e-004 8.365e+006 1.954e+009 1.000e+001 5.078e-002 7.755e-004 
8.343e-004 8.365e+006 1.956e+009 1.000e+001 5.112e-002 7.764e-004 
8.353e-004 8.366e+006 1.963e+009 1.000e+001 5.041e-002 7.774e-004 
8.362e-004 8.367e+006 1.957e+009 1.000e+001 5.128e-002 7.784e-004 
8.372e-004 8.367e+006 1.957e+009 1.000e+001 5.103e-002 7.793e-004 
8.382e-004 8.367e+006 1.958e+009 1.000e+001 4.979e-002 7.803e-004 
8.392e-004 8.368e+006 1.957e+009 1.000e+001 5.100e-002 7.813e-004 
8.401e-004 8.369e+006 1.959e+009 1.000e+001 5.061e-002 7.822e-004 
8.411e-004 8.370e+006 1.973e+009 1.000e+001 5.245e-002 7.832e-004 
8.421e-004 8.371e+006 1.973e+009 1.000e+001 5.125e-002 7.842e-004 
8.430e-004 8.372e+006 1.964e+009 1.000e+001 5.104e-002 7.851e-004 
8.440e-004 8.372e+006 1.992e+009 1.000e+001 6.058e-002 7.861e-004 
8.450e-004 8.373e+006 2.021e+009 1.000e+001 7.082e-002 7.871e-004 
8.460e-004 8.377e+006 2.050e+009 1.000e+001 8.578e-002 7.880e-004 
8.469e-004 8.379e+006 2.080e+009 1.000e+001 9.707e-002 7.890e-004 
8.479e-004 8.381e+006 2.113e+009 1.000e+001 1.096e-001 7.899e-004 
8.489e-004 8.383e+006 2.127e+009 1.000e+001 1.139e-001 7.909e-004 
8.499e-004 8.385e+006 2.115e+009 1.000e+001 1.135e-001 7.918e-004 
8.508e-004 8.387e+006 2.106e+009 1.000e+001 1.074e-001 7.928e-004 
8.518e-004 8.389e+006 2.100e+009 1.000e+001 9.618e-002 7.938e-004 
8.528e-004 8.391e+006 2.096e+009 1.000e+001 8.871e-002 7.947e-004 
8.537e-004 8.388e+006 2.097e+009 1.000e+001 7.841e-002 7.957e-004 
8.547e-004 8.382e+006 2.106e+009 1.000e+001 6.842e-002 7.967e-004 
8.557e-004 8.373e+006 2.157e+009 1.000e+001 6.958e-002 7.978e-004 
8.567e-004 8.362e+006 2.175e+009 1.000e+001 7.417e-002 7.988e-004 
8.576e-004 8.355e+006 2.083e+009 1.000e+001 6.709e-002 7.998e-004 
8.586e-004 8.350e+006 2.071e+009 1.000e+001 6.541e-002 8.008e-004 
8.596e-004 8.349e+006 2.065e+009 1.000e+001 6.591e-002 8.018e-004 
8.605e-004 8.347e+006 2.066e+009 1.000e+001 6.756e-002 8.028e-004 
8.615e-004 8.345e+006 2.072e+009 1.000e+001 7.324e-002 8.038e-004 
8.625e-004 8.344e+006 2.087e+009 1.000e+001 7.419e-002 8.048e-004 
8.635e-004 8.343e+006 2.085e+009 1.000e+001 7.871e-002 8.057e-004 
8.644e-004 8.341e+006 2.093e+009 1.000e+001 8.209e-002 8.067e-004 
8.654e-004 8.340e+006 2.101e+009 1.000e+001 8.112e-002 8.077e-004 
8.664e-004 8.342e+006 2.107e+009 1.000e+001 7.623e-002 8.087e-004 
8.673e-004 8.342e+006 2.112e+009 1.000e+001 8.330e-002 8.096e-004 
8.683e-004 8.342e+006 2.117e+009 1.000e+001 8.705e-002 8.106e-004 
8.693e-004 8.340e+006 2.132e+009 1.000e+001 8.628e-002 8.116e-004 
8.703e-004 8.340e+006 2.137e+009 1.000e+001 9.632e-002 8.126e-004 
8.712e-004 8.338e+006 2.144e+009 1.000e+001 9.855e-002 8.136e-004 
8.722e-004 8.336e+006 2.158e+009 1.000e+001 9.865e-002 8.145e-004 
8.732e-004 8.338e+006 2.165e+009 1.000e+001 1.073e-001 8.155e-004 
8.742e-004 8.340e+006 2.175e+009 1.000e+001 1.019e-001 8.165e-004 
8.751e-004 8.338e+006 2.181e+009 1.000e+001 1.001e-001 8.174e-004 
8.761e-004 8.336e+006 2.191e+009 1.000e+001 1.012e-001 8.184e-004 
8.771e-004 8.336e+006 2.204e+009 1.000e+001 1.070e-001 8.194e-004 
8.780e-004 8.335e+006 2.215e+009 1.000e+001 1.081e-001 8.204e-004 
8.790e-004 8.335e+006 2.223e+009 1.000e+001 1.087e-001 8.214e-004 
8.800e-004 8.332e+006 2.215e+009 1.000e+001 1.038e-001 8.223e-004 
8.810e-004 8.326e+006 2.218e+009 1.000e+001 1.098e-001 8.234e-004 
8.819e-004 8.319e+006 2.229e+009 1.000e+001 1.027e-001 8.244e-004 
8.829e-004 8.308e+006 2.244e+009 1.000e+001 1.006e-001 8.254e-004 
8.839e-004 8.296e+006 2.264e+009 1.000e+001 1.007e-001 8.265e-004 
8.848e-004 8.284e+006 2.286e+009 1.000e+001 1.070e-001 8.275e-004 
8.858e-004 8.269e+006 2.309e+009 1.000e+001 1.049e-001 8.286e-004 
8.868e-004 8.256e+006 2.320e+009 1.000e+001 1.093e-001 8.297e-004 
8.878e-004 8.242e+006 2.332e+009 1.000e+001 1.133e-001 8.307e-004 
8.887e-004 8.227e+006 2.341e+009 1.000e+001 1.123e-001 8.318e-004 
8.897e-004 8.211e+006 2.348e+009 1.000e+001 1.218e-001 8.329e-004 
8.907e-004 8.194e+006 2.350e+009 1.000e+001 1.227e-001 8.340e-004 
8.916e-004 8.177e+006 2.335e+009 1.000e+001 1.212e-001 8.351e-004 
8.926e-004 8.161e+006 2.314e+009 1.000e+001 1.164e-001 8.362e-004 
8.936e-004 8.152e+006 2.307e+009 1.000e+001 1.187e-001 8.372e-004 
8.946e-004 8.145e+006 2.288e+009 1.000e+001 1.169e-001 8.382e-004 
8.955e-004 8.140e+006 2.277e+009 1.000e+001 1.254e-001 8.392e-004 
8.965e-004 8.142e+006 2.268e+009 1.000e+001 1.208e-001 8.402e-004 
8.975e-004 8.143e+006 2.270e+009 1.000e+001 1.185e-001 8.411e-004 
8.985e-004 8.143e+006 2.255e+009 1.000e+001 1.209e-001 8.421e-004 
8.994e-004 8.144e+006 2.250e+009 1.000e+001 1.222e-001 8.431e-004 
9.004e-004 8.145e+006 2.257e+009 1.000e+001 1.234e-001 8.440e-004 
9.014e-004 8.147e+006 2.281e+009 1.000e+001 1.245e-001 8.450e-004 
9.023e-004 8.149e+006 2.301e+009 1.000e+001 1.292e-001 8.460e-004 
9.033e-004 8.148e+006 2.295e+009 1.000e+001 1.221e-001 8.469e-004 
9.043e-004 8.148e+006 2.245e+009 1.000e+001 1.197e-001 8.479e-004 
9.053e-004 8.147e+006 2.244e+009 1.000e+001 1.241e-001 8.489e-004 
9.062e-004 8.147e+006 2.241e+009 1.000e+001 1.222e-001 8.499e-004 
9.072e-004 8.148e+006 2.241e+009 1.000e+001 1.210e-001 8.508e-004 
9.082e-004 8.149e+006 2.239e+009 1.000e+001 1.239e-001 8.518e-004 
9.091e-004 8.149e+006 2.238e+009 1.000e+001 1.169e-001 8.528e-004 
9.101e-004 8.148e+006 2.238e+009 1.000e+001 1.259e-001 8.537e-004 
9.111e-004 8.148e+006 2.238e+009 1.000e+001 1.194e-001 8.547e-004 
9.121e-004 8.147e+006 2.241e+009 1.000e+001 1.221e-001 8.557e-004 
9.130e-004 8.148e+006 2.243e+009 1.000e+001 1.240e-001 8.567e-004 
9.140e-004 8.149e+006 2.241e+009 1.000e+001 1.219e-001 8.576e-004 
9.150e-004 8.151e+006 2.239e+009 1.000e+001 1.254e-001 8.586e-004 
9.159e-004 8.152e+006 2.238e+009 1.000e+001 1.223e-001 8.596e-004 
9.169e-004 8.153e+006 2.237e+009 1.000e+001 1.251e-001 8.605e-004 
9.179e-004 8.153e+006 2.236e+009 1.000e+001 1.227e-001 8.615e-004 
9.189e-004 8.153e+006 2.237e+009 1.000e+001 1.225e-001 8.625e-004 
9.198e-004 8.152e+006 2.237e+009 1.000e+001 1.185e-001 8.634e-004 
9.208e-004 8.149e+006 2.240e+009 1.000e+001 1.109e-001 8.644e-004 
9.218e-004 8.147e+006 2.247e+009 1.000e+001 1.167e-001 8.654e-004 
9.227e-004 8.145e+006 2.251e+009 1.000e+001 1.074e-001 8.664e-004 
9.237e-004 8.139e+006 2.250e+009 1.000e+001 1.025e-001 8.674e-004 
9.247e-004 8.133e+006 2.257e+009 1.000e+001 9.853e-002 8.684e-004 
9.257e-004 8.125e+006 2.263e+009 1.000e+001 9.773e-002 8.695e-004 
9.266e-004 8.116e+006 2.267e+009 1.000e+001 9.958e-002 8.705e-004 
9.276e-004 8.105e+006 2.256e+009 1.000e+001 9.275e-002 8.715e-004 
9.286e-004 8.093e+006 2.245e+009 1.000e+001 9.088e-002 8.726e-004 
9.296e-004 8.081e+006 2.237e+009 1.000e+001 8.392e-002 8.736e-004 
9.305e-004 8.068e+006 2.231e+009 1.000e+001 8.147e-002 8.747e-004 
9.315e-004 8.053e+006 2.221e+009 1.000e+001 7.474e-002 8.758e-004 
9.325e-004 8.039e+006 2.201e+009 1.000e+001 7.673e-002 8.769e-004 
9.334e-004 8.027e+006 2.195e+009 1.000e+001 7.468e-002 8.779e-004 
9.344e-004 8.019e+006 2.200e+009 1.000e+001 8.190e-002 8.789e-004 
9.354e-004 8.016e+006 2.194e+009 1.000e+001 8.374e-002 8.799e-004 
9.364e-004 8.017e+006 2.192e+009 1.000e+001 9.520e-002 8.809e-004 
9.373e-004 8.021e+006 2.192e+009 1.000e+001 9.583e-002 8.818e-004 
9.383e-004 8.024e+006 2.193e+009 1.000e+001 9.723e-002 8.828e-004 
9.393e-004 8.031e+006 2.218e+009 1.000e+001 9.510e-002 8.837e-004 
9.402e-004 8.033e+006 2.197e+009 1.000e+001 1.002e-001 8.847e-004 
9.412e-004 8.037e+006 2.198e+009 1.000e+001 1.016e-001 8.856e-004 
9.422e-004 8.043e+006 2.198e+009 1.000e+001 9.019e-002 8.866e-004 
9.432e-004 8.051e+006 2.208e+009 1.000e+001 1.016e-001 8.875e-004 
9.441e-004 8.059e+006 2.222e+009 1.000e+001 1.083e-001 8.884e-004 
9.451e-004 8.064e+006 2.236e+009 1.000e+001 1.020e-001 8.893e-004 
9.461e-004 8.069e+006 2.246e+009 1.000e+001 1.105e-001 8.903e-004 
9.470e-004 8.073e+006 2.242e+009 1.000e+001 1.205e-001 8.912e-004 
9.480e-004 8.076e+006 2.261e+009 1.000e+001 1.291e-001 8.922e-004 
9.490e-004 8.081e+006 2.275e+009 1.000e+001 1.317e-001 8.931e-004 
9.500e-004 8.086e+006 2.287e+009 1.000e+001 1.310e-001 8.940e-004 
9.509e-004 8.090e+006 2.300e+009 1.000e+001 1.399e-001 8.950e-004 
9.519e-004 8.094e+006 2.313e+009 1.000e+001 1.434e-001 8.959e-004 
9.529e-004 8.097e+006 2.327e+009 1.000e+001 1.551e-001 8.969e-004 
9.539e-004 8.100e+006 2.342e+009 1.000e+001 1.572e-001 8.978e-004 
9.548e-004 8.104e+006 2.355e+009 1.000e+001 1.558e-001 8.988e-004 
9.558e-004 8.108e+006 2.366e+009 1.000e+001 1.654e-001 8.997e-004 
9.568e-004 8.112e+006 2.339e+009 1.000e+001 1.562e-001 9.006e-004 
9.577e-004 8.115e+006 2.333e+009 1.000e+001 1.551e-001 9.016e-004 
9.587e-004 8.118e+006 2.327e+009 1.000e+001 1.560e-001 9.026e-004 
9.597e-004 8.121e+006 2.322e+009 1.000e+001 1.496e-001 9.035e-004 
9.607e-004 8.123e+006 2.320e+009 1.000e+001 1.489e-001 9.045e-004 
9.616e-004 8.126e+006 2.323e+009 1.000e+001 1.499e-001 9.054e-004 
9.626e-004 8.131e+006 2.332e+009 1.000e+001 1.462e-001 9.063e-004 
9.636e-004 8.136e+006 2.329e+009 1.000e+001 1.520e-001 9.073e-004 
9.645e-004 8.139e+006 2.322e+009 1.000e+001 1.508e-001 9.082e-004 
9.655e-004 8.140e+006 2.317e+009 1.000e+001 1.490e-001 9.092e-004 
9.665e-004 8.141e+006 2.310e+009 1.000e+001 1.462e-001 9.102e-004 
9.675e-004 8.143e+006 2.307e+009 1.000e+001 1.471e-001 9.111e-004 
9.684e-004 8.143e+006 2.306e+009 1.000e+001 1.507e-001 9.121e-004 
9.694e-004 8.146e+006 2.308e+009 1.000e+001 1.429e-001 9.131e-004 
9.704e-004 8.150e+006 2.307e+009 1.000e+001 1.461e-001 9.140e-004 
9.713e-004 8.151e+006 2.307e+009 1.000e+001 1.445e-001 9.150e-004 
9.723e-004 8.152e+006 2.307e+009 1.000e+001 1.471e-001 9.159e-004 
9.733e-004 8.154e+006 2.304e+009 1.000e+001 1.424e-001 9.169e-004 
9.743e-004 8.156e+006 2.303e+009 1.000e+001 1.463e-001 9.178e-004 
9.752e-004 8.159e+006 2.303e+009 1.000e+001 1.408e-001 9.188e-004 
9.762e-004 8.162e+006 2.307e+009 1.000e+001 1.466e-001 9.197e-004 
9.772e-004 8.167e+006 2.301e+009 1.000e+001 1.408e-001 9.207e-004 
9.782e-004 8.168e+006 2.301e+009 1.000e+001 1.442e-001 9.216e-004 
9.791e-004 8.169e+006 2.302e+009 1.000e+001 1.453e-001 9.226e-004 
9.801e-004 8.170e+006 2.303e+009 1.000e+001 1.433e-001 9.236e-004 
9.811e-004 8.172e+006 2.299e+009 1.000e+001 1.421e-001 9.245e-004 
9.820e-004 8.172e+006 2.296e+009 1.000e+001 1.449e-001 9.255e-004 
9.830e-004 8.173e+006 2.298e+009 1.000e+001 1.434e-001 9.265e-004 
9.840e-004 8.176e+006 2.297e+009 1.000e+001 1.341e-001 9.274e-004 
9.850e-004 8.179e+006 2.292e+009 1.000e+001 1.357e-001 9.284e-004 
9.859e-004 8.180e+006 2.293e+009 1.000e+001 1.404e-001 9.293e-004 
9.869e-004 8.181e+006 2.295e+009 1.000e+001 1.413e-001 9.303e-004 
9.879e-004 8.182e+006 2.289e+009 1.000e+001 1.415e-001 9.313e-004 
9.888e-004 8.184e+006 2.285e+009 1.000e+001 1.420e-001 9.322e-004 
9.898e-004 8.186e+006 2.290e+009 1.000e+001 1.471e-001 9.332e-004 
9.908e-004 8.191e+006 2.267e+009 1.000e+001 1.443e-001 9.341e-004 
9.918e-004 8.195e+006 2.225e+009 1.000e+001 1.286e-001 9.351e-004 
9.927e-004 8.197e+006 2.187e+009 1.000e+001 1.198e-001 9.360e-004 
9.937e-004 8.199e+006 2.165e+009 1.000e+001 1.112e-001 9.370e-004 
9.947e-004 8.202e+006 2.179e+009 1.000e+001 1.026e-001 9.379e-004 
9.956e-004 8.202e+006 2.222e+009 1.000e+001 1.021e-001 9.389e-004 
9.966e-004 8.199e+006 2.123e+009 1.000e+001 9.358e-002 9.399e-004 
9.631e-004 8.134e+006 2.326e+009 1.000e+001 1.780e-001 9.068e-004 
9.636e-004 8.135e+006 2.304e+009 1.000e+001 1.714e-001 9.073e-004 
9.641e-004 8.136e+006 2.294e+009 1.000e+001 1.635e-001 9.078e-004 
9.645e-004 8.137e+006 2.283e+009 1.000e+001 1.598e-001 9.083e-004 
9.650e-004 8.138e+006 2.273e+009 1.000e+001 1.550e-001 9.087e-004 
9.655e-004 8.138e+006 2.264e+009 1.000e+001 1.499e-001 9.092e-004 
9.660e-004 8.139e+006 2.253e+009 1.000e+001 1.456e-001 9.097e-004 
9.665e-004 8.139e+006 2.243e+009 1.000e+001 1.408e-001 9.102e-004 
9.670e-004 8.140e+006 2.235e+009 1.000e+001 1.370e-001 9.107e-004 
9.675e-004 8.141e+006 2.226e+009 1.000e+001 1.322e-001 9.111e-004 
9.679e-004 8.141e+006 2.218e+009 1.000e+001 1.281e-001 9.116e-004 
9.684e-004 8.141e+006 2.210e+009 1.000e+001 1.233e-001 9.121e-004 
9.689e-004 8.143e+006 2.215e+009 1.000e+001 1.230e-001 9.126e-004 
9.694e-004 8.144e+006 2.216e+009 1.000e+001 1.231e-001 9.131e-004 
9.699e-004 8.147e+006 2.227e+009 1.000e+001 1.249e-001 9.135e-004 
9.704e-004 8.149e+006 2.218e+009 1.000e+001 1.264e-001 9.140e-004 
9.709e-004 8.150e+006 2.213e+009 1.000e+001 1.286e-001 9.145e-004 
9.713e-004 8.151e+006 2.215e+009 1.000e+001 1.245e-001 9.150e-004 
9.718e-004 8.152e+006 2.213e+009 1.000e+001 1.260e-001 9.154e-004 
9.723e-004 8.153e+006 2.213e+009 1.000e+001 1.262e-001 9.159e-004 
9.728e-004 8.153e+006 2.213e+009 1.000e+001 1.274e-001 9.164e-004 
9.733e-004 8.154e+006 2.214e+009 1.000e+001 1.256e-001 9.169e-004 
9.738e-004 8.156e+006 2.218e+009 1.000e+001 1.234e-001 9.174e-004 
9.743e-004 8.158e+006 2.226e+009 1.000e+001 1.208e-001 9.178e-004 
9.747e-004 8.159e+006 2.212e+009 1.000e+001 1.228e-001 9.183e-004 
9.752e-004 8.160e+006 2.211e+009 1.000e+001 1.239e-001 9.188e-004 
9.757e-004 8.161e+006 2.215e+009 1.000e+001 1.235e-001 9.193e-004 
9.762e-004 8.164e+006 2.217e+009 1.000e+001 1.228e-001 9.197e-004 
9.767e-004 8.167e+006 2.228e+009 1.000e+001 1.223e-001 9.202e-004 
9.772e-004 8.170e+006 2.222e+009 1.000e+001 1.221e-001 9.207e-004 
9.777e-004 8.172e+006 2.215e+009 1.000e+001 1.233e-001 9.211e-004 
9.782e-004 8.173e+006 2.214e+009 1.000e+001 1.241e-001 9.216e-004 
9.786e-004 8.174e+006 2.215e+009 1.000e+001 1.239e-001 9.221e-004 
9.791e-004 8.174e+006 2.216e+009 1.000e+001 1.243e-001 9.226e-004 
9.796e-004 8.174e+006 2.217e+009 1.000e+001 1.238e-001 9.231e-004 
9.801e-004 8.175e+006 2.217e+009 1.000e+001 1.248e-001 9.235e-004 
9.806e-004 8.176e+006 2.219e+009 1.000e+001 1.235e-001 9.240e-004 
9.811e-004 8.177e+006 2.216e+009 1.000e+001 1.234e-001 9.245e-004 
9.816e-004 8.177e+006 2.216e+009 1.000e+001 1.240e-001 9.250e-004 
9.820e-004 8.178e+006 2.218e+009 1.000e+001 1.223e-001 9.255e-004 
9.825e-004 8.179e+006 2.219e+009 1.000e+001 1.225e-001 9.259e-004 
9.830e-004 8.180e+006 2.222e+009 1.000e+001 1.222e-001 9.264e-004 
9.835e-004 8.181e+006 2.220e+009 1.000e+001 1.209e-001 9.269e-004 
9.840e-004 8.184e+006 2.221e+009 1.000e+001 1.205e-001 9.274e-004 
9.845e-004 8.186e+006 2.224e+009 1.000e+001 1.224e-001 9.278e-004 
9.850e-004 8.187e+006 2.215e+009 1.000e+001 1.235e-001 9.283e-004 
9.854e-004 8.187e+006 2.214e+009 1.000e+001 1.248e-001 9.288e-004 
9.859e-004 8.187e+006 2.215e+009 1.000e+001 1.257e-001 9.293e-004 
9.864e-004 8.188e+006 2.216e+009 1.000e+001 1.235e-001 9.298e-004 
9.869e-004 8.187e+006 2.215e+009 1.000e+001 1.246e-001 9.303e-004 
9.874e-004 8.187e+006 2.212e+009 1.000e+001 1.248e-001 9.307e-004 
9.879e-004 8.188e+006 2.211e+009 1.000e+001 1.270e-001 9.312e-004 
9.884e-004 8.190e+006 2.209e+009 1.000e+001 1.278e-001 9.317e-004 
9.888e-004 8.191e+006 2.208e+009 1.000e+001 1.305e-001 9.322e-004 
9.893e-004 8.192e+006 2.207e+009 1.000e+001 1.304e-001 9.327e-004 
9.898e-004 8.194e+006 2.212e+009 1.000e+001 1.320e-001 9.331e-004 
9.903e-004 8.195e+006 2.208e+009 1.000e+001 1.335e-001 9.336e-004 
9.908e-004 8.197e+006 2.208e+009 1.000e+001 1.311e-001 9.341e-004 
9.913e-004 8.200e+006 2.209e+009 1.000e+001 1.331e-001 9.345e-004 
9.918e-004 8.202e+006 2.211e+009 1.000e+001 1.355e-001 9.350e-004 
9.922e-004 8.204e+006 2.206e+009 1.000e+001 1.356e-001 9.355e-004 
9.927e-004 8.205e+006 2.205e+009 1.000e+001 1.360e-001 9.360e-004 
9.932e-004 8.206e+006 2.213e+009 1.000e+001 1.374e-001 9.364e-004 
9.937e-004 8.207e+006 2.228e+009 1.000e+001 1.367e-001 9.369e-004 
9.942e-004 8.208e+006 2.244e+009 1.000e+001 1.345e-001 9.374e-004 
9.947e-004 8.209e+006 2.261e+009 1.000e+001 1.315e-001 9.379e-004 
9.952e-004 8.209e+006 2.267e+009 1.000e+001 1.304e-001 9.384e-004 
9.956e-004 8.209e+006 2.247e+009 1.000e+001 1.279e-001 9.389e-004 
9.961e-004 8.208e+006 2.235e+009 1.000e+001 1.283e-001 9.393e-004 
9.966e-004 8.207e+006 2.235e+009 1.000e+001 1.278e-001 9.398e-004 
9.971e-004 8.208e+006 2.228e+009 1.000e+001 1.263e-001 9.403e-004 
9.976e-004 8.211e+006 2.232e+009 1.000e+001 1.248e-001 9.408e-004 
9.981e-004 8.214e+006 2.247e+009 1.000e+001 1.238e-001 9.413e-004 
9.986e-004 8.216e+006 2.256e+009 1.000e+001 1.280e-001 9.417e-004 
9.990e-004 8.218e+006 2.274e+009 1.000e+001 1.350e-001 9.422e-004 
9.995e-004 8.218e+006 2.279e+009 1.000e+001 1.386e-001 9.427e-004 
1.000e-003 8.219e+006 2.290e+009 1.000e+001 1.376e-001 9.432e-004 
1.001e-003 8.219e+006 2.301e+009 1.000e+001 1.366e-001 9.436e-004 
1.001e-003 8.220e+006 2.314e+009 1.000e+001 1.368e-001 9.441e-004 
1.001e-003 8.221e+006 2.334e+009 1.000e+001 1.335e-001 9.446e-004 
1.002e-003 8.223e+006 2.366e+009 1.000e+001 1.332e-001 9.451e-004 
1.002e-003 8.223e+006 2.359e+009 1.000e+001 1.368e-001 9.456e-004 
1.003e-003 8.224e+006 2.373e+009 1.000e+001 1.301e-001 9.460e-004 
1.003e-003 8.224e+006 2.384e+009 1.000e+001 1.288e-001 9.465e-004 
1.004e-003 8.225e+006 2.397e+009 1.000e+001 1.281e-001 9.470e-004 
1.004e-003 8.227e+006 2.411e+009 1.000e+001 1.264e-001 9.475e-004 
1.005e-003 8.229e+006 2.425e+009 1.000e+001 1.255e-001 9.480e-004 
1.005e-003 8.232e+006 2.448e+009 1.000e+001 1.288e-001 9.484e-004 
1.006e-003 8.234e+006 2.455e+009 1.000e+001 1.293e-001 9.489e-004 
1.006e-003 8.235e+006 2.469e+009 1.000e+001 1.284e-001 9.494e-004 
1.007e-003 8.236e+006 2.483e+009 1.000e+001 1.306e-001 9.498e-004 
1.007e-003 8.237e+006 2.491e+009 1.000e+001 1.259e-001 9.503e-004 
1.008e-003 8.237e+006 2.505e+009 1.000e+001 1.259e-001 9.508e-004 
1.008e-003 8.237e+006 2.520e+009 1.000e+001 1.273e-001 9.513e-004 
1.009e-003 8.238e+006 2.534e+009 1.000e+001 1.284e-001 9.518e-004 
1.009e-003 8.238e+006 2.548e+009 1.000e+001 1.259e-001 9.523e-004 
1.010e-003 8.238e+006 2.563e+009 1.000e+001 1.268e-001 9.527e-004 
1.010e-003 8.238e+006 2.579e+009 1.000e+001 1.255e-001 9.532e-004 
1.011e-003 8.238e+006 2.593e+009 1.000e+001 1.246e-001 9.537e-004 
1.011e-003 8.240e+006 2.609e+009 1.000e+001 1.216e-001 9.542e-004 
1.012e-003 8.242e+006 2.622e+009 1.000e+001 1.229e-001 9.547e-004 
1.012e-003 8.244e+006 2.636e+009 1.000e+001 1.193e-001 9.551e-004 
1.013e-003 8.245e+006 2.650e+009 1.000e+001 1.170e-001 9.556e-004 
1.013e-003 8.247e+006 2.665e+009 1.000e+001 1.185e-001 9.561e-004 
1.014e-003 8.248e+006 2.683e+009 1.000e+001 1.179e-001 9.566e-004 
1.014e-003 8.250e+006 2.693e+009 1.000e+001 1.191e-001 9.570e-004 
1.015e-003 8.250e+006 2.704e+009 1.000e+001 1.188e-001 9.575e-004 
1.015e-003 8.251e+006 2.718e+009 1.000e+001 1.170e-001 9.580e-004 
1.016e-003 8.252e+006 2.731e+009 1.000e+001 1.172e-001 9.585e-004 
1.016e-003 8.252e+006 2.746e+009 1.000e+001 1.179e-001 9.590e-004 
1.017e-003 8.252e+006 2.761e+009 1.000e+001 1.180e-001 9.595e-004 
1.017e-003 8.252e+006 2.779e+009 1.000e+001 1.202e-001 9.599e-004 
1.018e-003 8.253e+006 2.798e+009 1.000e+001 1.139e-001 9.604e-004 
1.018e-003 8.254e+006 2.811e+009 1.000e+001 1.191e-001 9.609e-004 
1.018e-003 8.256e+006 2.825e+009 1.000e+001 1.147e-001 9.614e-004 
1.019e-003 8.257e+006 2.839e+009 1.000e+001 1.184e-001 9.619e-004 
1.019e-003 8.258e+006 2.854e+009 1.000e+001 1.269e-001 9.623e-004 
1.020e-003 8.258e+006 2.260e+009 1.000e+001 1.386e-001 9.628e-004 
1.020e-003 8.258e+006 2.259e+009 1.000e+001 1.391e-001 9.633e-004 
1.021e-003 8.258e+006 2.216e+009 1.000e+001 1.260e-001 9.638e-004 
1.021e-003 8.257e+006 2.215e+009 1.000e+001 1.257e-001 9.643e-004 
1.022e-003 8.257e+006 2.215e+009 1.000e+001 1.261e-001 9.648e-004 
1.022e-003 8.257e+006 2.214e+009 1.000e+001 1.252e-001 9.653e-004 
1.023e-003 8.257e+006 2.214e+009 1.000e+001 1.253e-001 9.657e-004 
1.023e-003 8.256e+006 2.215e+009 1.000e+001 1.258e-001 9.662e-004 
1.024e-003 8.256e+006 2.215e+009 1.000e+001 1.267e-001 9.667e-004 
1.024e-003 8.255e+006 2.216e+009 1.000e+001 1.286e-001 9.672e-004 
1.025e-003 8.254e+006 2.217e+009 1.000e+001 1.282e-001 9.677e-004 
1.025e-003 8.256e+006 2.220e+009 1.000e+001 1.245e-001 9.682e-004 
1.026e-003 8.257e+006 2.216e+009 1.000e+001 1.258e-001 9.687e-004 
1.026e-003 8.257e+006 2.216e+009 1.000e+001 1.263e-001 9.691e-004 
1.027e-003 8.257e+006 2.216e+009 1.000e+001 1.267e-001 9.696e-004 
1.027e-003 8.257e+006 2.216e+009 1.000e+001 1.270e-001 9.701e-004 
1.028e-003 8.257e+006 2.216e+009 1.000e+001 1.271e-001 9.706e-004 
1.028e-003 8.258e+006 2.220e+009 1.000e+001 1.261e-001 9.711e-004 
1.029e-003 8.257e+006 2.217e+009 1.000e+001 1.267e-001 9.716e-004 
1.029e-003 8.258e+006 2.216e+009 1.000e+001 1.256e-001 9.721e-004 
1.030e-003 8.258e+006 2.215e+009 1.000e+001 1.262e-001 9.725e-004 
1.030e-003 8.258e+006 2.215e+009 1.000e+001 1.257e-001 9.730e-004 
1.031e-003 8.258e+006 2.215e+009 1.000e+001 1.257e-001 9.735e-004 
1.031e-003 8.257e+006 2.215e+009 1.000e+001 1.270e-001 9.740e-004 
1.032e-003 8.257e+006 2.215e+009 1.000e+001 1.267e-001 9.745e-004 
1.032e-003 8.259e+006 2.220e+009 1.000e+001 1.238e-001 9.750e-004 
1.033e-003 8.260e+006 2.215e+009 1.000e+001 1.252e-001 9.754e-004 
1.033e-003 8.260e+006 2.214e+009 1.000e+001 1.262e-001 9.759e-004 
1.034e-003 8.260e+006 2.214e+009 1.000e+001 1.246e-001 9.764e-004 
1.034e-003 8.260e+006 2.215e+009 1.000e+001 1.255e-001 9.769e-004 
1.035e-003 8.259e+006 2.214e+009 1.000e+001 1.259e-001 9.774e-004 
1.035e-003 8.258e+006 2.214e+009 1.000e+001 1.264e-001 9.779e-004 
1.035e-003 8.258e+006 2.215e+009 1.000e+001 1.253e-001 9.784e-004 
1.036e-003 8.260e+006 2.226e+009 1.000e+001 1.241e-001 9.788e-004 
1.036e-003 8.260e+006 2.215e+009 1.000e+001 1.251e-001 9.793e-004 
1.037e-003 8.260e+006 2.214e+009 1.000e+001 1.263e-001 9.798e-004 
1.037e-003 8.260e+006 2.214e+009 1.000e+001 1.263e-001 9.803e-004 
1.038e-003 8.259e+006 2.214e+009 1.000e+001 1.260e-001 9.808e-004 
1.038e-003 8.259e+006 2.214e+009 1.000e+001 1.259e-001 9.813e-004 
1.039e-003 8.260e+006 2.216e+009 1.000e+001 1.271e-001 9.818e-004 
1.039e-003 8.262e+006 2.218e+009 1.000e+001 1.251e-001 9.822e-004 
1.040e-003 8.263e+006 2.215e+009 1.000e+001 1.252e-001 9.827e-004 
1.040e-003 8.263e+006 2.215e+009 1.000e+001 1.274e-001 9.832e-004 
1.041e-003 8.263e+006 2.215e+009 1.000e+001 1.274e-001 9.837e-004 
1.041e-003 8.263e+006 2.215e+009 1.000e+001 1.264e-001 9.842e-004 
1.042e-003 8.263e+006 2.215e+009 1.000e+001 1.263e-001 9.847e-004 
1.042e-003 8.262e+006 2.215e+009 1.000e+001 1.259e-001 9.851e-004 
1.043e-003 8.262e+006 2.216e+009 1.000e+001 1.254e-001 9.856e-004 
1.043e-003 8.262e+006 2.215e+009 1.000e+001 1.253e-001 9.861e-004 
1.044e-003 8.263e+006 2.215e+009 1.000e+001 1.260e-001 9.866e-004 
1.044e-003 8.263e+006 2.214e+009 1.000e+001 1.266e-001 9.871e-004 
1.045e-003 8.263e+006 2.214e+009 1.000e+001 1.274e-001 9.876e-004 
1.045e-003 8.263e+006 2.213e+009 1.000e+001 1.255e-001 9.880e-004 
1.046e-003 8.264e+006 2.214e+009 1.000e+001 1.238e-001 9.885e-004 
1.046e-003 8.265e+006 2.214e+009 1.000e+001 1.218e-001 9.890e-004 
1.047e-003 8.265e+006 2.214e+009 1.000e+001 1.230e-001 9.895e-004 
1.047e-003 8.266e+006 2.212e+009 1.000e+001 1.212e-001 9.900e-004 
1.048e-003 8.266e+006 2.211e+009 1.000e+001 1.240e-001 9.905e-004 
1.048e-003 8.265e+006 2.211e+009 1.000e+001 1.232e-001 9.910e-004 
1.049e-003 8.264e+006 2.212e+009 1.000e+001 1.238e-001 9.914e-004 
1.049e-003 8.264e+006 2.211e+009 1.000e+001 1.240e-001 9.919e-004 
1.050e-003 8.264e+006 2.224e+009 1.000e+001 1.240e-001 9.924e-004 
1.050e-003 8.265e+006 2.239e+009 1.000e+001 1.256e-001 9.929e-004 
1.051e-003 8.265e+006 2.214e+009 1.000e+001 1.235e-001 9.934e-004 
1.051e-003 8.265e+006 2.212e+009 1.000e+001 1.255e-001 9.939e-004 
1.052e-003 8.264e+006 2.211e+009 1.000e+001 1.272e-001 9.944e-004 
1.052e-003 8.264e+006 2.212e+009 1.000e+001 1.239e-001 9.948e-004 
1.053e-003 8.265e+006 2.212e+009 1.000e+001 1.252e-001 9.953e-004 
1.053e-003 8.266e+006 2.214e+009 1.000e+001 1.245e-001 9.958e-004 
1.053e-003 8.267e+006 2.211e+009 1.000e+001 1.240e-001 9.963e-004 
1.054e-003 8.267e+006 2.212e+009 1.000e+001 1.242e-001 9.968e-004 
1.054e-003 8.268e+006 2.211e+009 1.000e+001 1.231e-001 9.972e-004 
1.055e-003 8.268e+006 2.211e+009 1.000e+001 1.250e-001 9.977e-004 
1.055e-003 8.268e+006 2.211e+009 1.000e+001 1.239e-001 9.982e-004 
1.056e-003 8.267e+006 2.212e+009 1.000e+001 1.223e-001 9.987e-004 
1.056e-003 8.266e+006 2.212e+009 1.000e+001 1.240e-001 9.992e-004 
1.057e-003 8.266e+006 2.213e+009 1.000e+001 1.243e-001 9.997e-004 
1.057e-003 8.265e+006 2.214e+009 1.000e+001 1.267e-001 1.000e-003 
1.058e-003 8.265e+006 2.214e+009 1.000e+001 1.242e-001 1.001e-003 
1.058e-003 8.265e+006 2.213e+009 1.000e+001 1.239e-001 1.001e-003 
1.059e-003 8.265e+006 2.213e+009 1.000e+001 1.226e-001 1.002e-003 
1.059e-003 8.266e+006 2.214e+009 1.000e+001 1.238e-001 1.002e-003 
1.060e-003 8.268e+006 2.217e+009 1.000e+001 1.256e-001 1.003e-003 
1.060e-003 8.269e+006 2.214e+009 1.000e+001 1.240e-001 1.003e-003 
1.061e-003 8.269e+006 2.214e+009 1.000e+001 1.246e-001 1.004e-003 
1.061e-003 8.269e+006 2.215e+009 1.000e+001 1.228e-001 1.004e-003 
1.062e-003 8.269e+006 2.213e+009 1.000e+001 1.221e-001 1.005e-003 
1.062e-003 8.268e+006 2.212e+009 1.000e+001 1.214e-001 1.005e-003 
1.063e-003 8.269e+006 2.222e+009 1.000e+001 1.206e-001 1.006e-003 
1.063e-003 8.268e+006 2.213e+009 1.000e+001 1.234e-001 1.006e-003 
1.064e-003 8.267e+006 2.211e+009 1.000e+001 1.244e-001 1.006e-003 
1.064e-003 8.267e+006 2.210e+009 1.000e+001 1.224e-001 1.007e-003 
1.065e-003 8.267e+006 2.212e+009 1.000e+001 1.244e-001 1.007e-003 
1.065e-003 8.266e+006 2.212e+009 1.000e+001 1.257e-001 1.008e-003 
1.066e-003 8.265e+006 2.213e+009 1.000e+001 1.257e-001 1.008e-003 
1.066e-003 8.265e+006 2.212e+009 1.000e+001 1.266e-001 1.009e-003 
1.067e-003 8.266e+006 2.214e+009 1.000e+001 1.252e-001 1.009e-003 
1.067e-003 8.268e+006 2.213e+009 1.000e+001 1.227e-001 1.010e-003 
1.068e-003 8.268e+006 2.213e+009 1.000e+001 1.261e-001 1.010e-003 
1.068e-003 8.268e+006 2.213e+009 1.000e+001 1.231e-001 1.011e-003 
1.069e-003 8.267e+006 2.214e+009 1.000e+001 1.244e-001 1.011e-003 
1.069e-003 8.267e+006 2.213e+009 1.000e+001 1.237e-001 1.012e-003 
1.070e-003 8.267e+006 2.213e+009 1.000e+001 1.246e-001 1.012e-003 
1.070e-003 8.266e+006 2.215e+009 1.000e+001 1.246e-001 1.013e-003 
1.070e-003 8.266e+006 2.229e+009 1.000e+001 1.220e-001 1.013e-003 
1.071e-003 8.266e+006 2.215e+009 1.000e+001 1.242e-001 1.014e-003 
1.071e-003 8.265e+006 2.214e+009 1.000e+001 1.262e-001 1.014e-003 
1.072e-003 8.266e+006 2.215e+009 1.000e+001 1.254e-001 1.015e-003 
1.072e-003 8.267e+006 2.219e+009 1.000e+001 1.245e-001 1.015e-003 
1.073e-003 8.268e+006 2.214e+009 1.000e+001 1.240e-001 1.016e-003 
1.073e-003 8.270e+006 2.211e+009 1.000e+001 1.233e-001 1.016e-003 
1.074e-003 8.273e+006 2.216e+009 1.000e+001 1.236e-001 1.017e-003 
1.074e-003 8.275e+006 2.227e+009 1.000e+001 1.243e-001 1.017e-003 
1.075e-003 8.276e+006 2.233e+009 1.000e+001 1.276e-001 1.018e-003 
1.075e-003 8.275e+006 2.217e+009 1.000e+001 1.281e-001 1.018e-003 
1.076e-003 8.274e+006 2.214e+009 1.000e+001 1.291e-001 1.019e-003 
1.076e-003 8.274e+006 2.210e+009 1.000e+001 1.310e-001 1.019e-003 
1.077e-003 8.273e+006 2.209e+009 1.000e+001 1.312e-001 1.020e-003 
1.077e-003 8.273e+006 2.207e+009 1.000e+001 1.319e-001 1.020e-003 
1.078e-003 8.272e+006 2.208e+009 1.000e+001 1.320e-001 1.021e-003 
1.078e-003 8.272e+006 2.207e+009 1.000e+001 1.343e-001 1.021e-003 
1.079e-003 8.273e+006 2.218e+009 1.000e+001 1.339e-001 1.022e-003 
1.079e-003 8.275e+006 2.236e+009 1.000e+001 1.323e-001 1.022e-003 
1.080e-003 8.277e+006 2.256e+009 1.000e+001 1.263e-001 1.022e-003 
1.080e-003 8.278e+006 2.242e+009 1.000e+001 1.257e-001 1.023e-003 
1.081e-003 8.278e+006 2.228e+009 1.000e+001 1.241e-001 1.023e-003 
1.081e-003 8.278e+006 2.225e+009 1.000e+001 1.237e-001 1.024e-003 
1.082e-003 8.277e+006 2.225e+009 1.000e+001 1.234e-001 1.024e-003 
1.082e-003 8.275e+006 2.227e+009 1.000e+001 1.222e-001 1.025e-003 
1.083e-003 8.273e+006 2.230e+009 1.000e+001 1.214e-001 1.025e-003 
1.083e-003 8.270e+006 2.235e+009 1.000e+001 1.217e-001 1.026e-003 
1.084e-003 8.267e+006 2.241e+009 1.000e+001 1.191e-001 1.026e-003 
1.084e-003 8.267e+006 2.267e+009 1.000e+001 1.178e-001 1.027e-003 
1.085e-003 8.264e+006 2.276e+009 1.000e+001 1.182e-001 1.027e-003 
1.085e-003 8.261e+006 2.258e+009 1.000e+001 1.189e-001 1.028e-003 
1.086e-003 8.257e+006 2.253e+009 1.000e+001 1.195e-001 1.028e-003 
1.086e-003 8.253e+006 2.258e+009 1.000e+001 1.168e-001 1.029e-003 
1.087e-003 8.250e+006 2.264e+009 1.000e+001 1.145e-001 1.029e-003 
1.087e-003 8.246e+006 2.261e+009 1.000e+001 1.147e-001 1.030e-003 
1.087e-003 8.244e+006 2.266e+009 1.000e+001 1.116e-001 1.030e-003 
1.088e-003 8.240e+006 2.267e+009 1.000e+001 1.125e-001 1.031e-003 
1.088e-003 8.237e+006 2.270e+009 1.000e+001 1.100e-001 1.031e-003 
1.089e-003 8.231e+006 2.268e+009 1.000e+001 1.067e-001 1.032e-003 
1.089e-003 8.226e+006 2.265e+009 1.000e+001 1.060e-001 1.033e-003 
1.090e-003 8.219e+006 2.262e+009 1.000e+001 1.024e-001 1.033e-003 
1.090e-003 8.212e+006 2.261e+009 1.000e+001 1.005e-001 1.034e-003 
1.091e-003 8.207e+006 2.260e+009 1.000e+001 9.644e-002 1.034e-003 
1.091e-003 8.202e+006 2.249e+009 1.000e+001 9.840e-002 1.035e-003 
1.092e-003 8.195e+006 2.245e+009 1.000e+001 9.565e-002 1.035e-003 
1.092e-003 8.188e+006 2.242e+009 1.000e+001 9.549e-002 1.036e-003 
1.093e-003 8.181e+006 2.238e+009 1.000e+001 9.794e-002 1.036e-003 
1.093e-003 8.174e+006 2.235e+009 1.000e+001 9.915e-002 1.037e-003 
1.094e-003 8.168e+006 2.225e+009 1.000e+001 9.553e-002 1.037e-003 
1.094e-003 8.163e+006 2.211e+009 1.000e+001 9.319e-002 1.038e-003 
1.095e-003 8.160e+006 2.206e+009 1.000e+001 9.032e-002 1.038e-003 
1.095e-003 8.157e+006 2.211e+009 1.000e+001 9.353e-002 1.039e-003 
1.096e-003 8.155e+006 2.225e+009 1.000e+001 9.328e-002 1.039e-003 
1.096e-003 8.150e+006 2.195e+009 1.000e+001 9.629e-002 1.040e-003 
1.097e-003 8.146e+006 2.190e+009 1.000e+001 9.729e-002 1.040e-003 
1.097e-003 8.142e+006 2.188e+009 1.000e+001 9.988e-002 1.041e-003 
1.098e-003 8.140e+006 2.188e+009 1.000e+001 1.034e-001 1.041e-003 
1.098e-003 8.139e+006 2.189e+009 1.000e+001 1.093e-001 1.042e-003 
1.099e-003 8.138e+006 2.191e+009 1.000e+001 1.099e-001 1.042e-003 
1.099e-003 8.139e+006 2.191e+009 1.000e+001 1.153e-001 1.043e-003 
1.100e-003 8.140e+006 2.193e+009 1.000e+001 1.125e-001 1.043e-003 
1.100e-003 8.141e+006 2.198e+009 1.000e+001 1.149e-001 1.044e-003 
1.101e-003 8.142e+006 2.193e+009 1.000e+001 1.215e-001 1.044e-003 
1.101e-003 8.144e+006 2.196e+009 1.000e+001 1.158e-001 1.045e-003 
1.102e-003 8.147e+006 2.195e+009 1.000e+001 1.172e-001 1.045e-003 
1.102e-003 8.149e+006 2.193e+009 1.000e+001 1.185e-001 1.046e-003 
1.103e-003 8.151e+006 2.196e+009 1.000e+001 1.231e-001 1.046e-003 
1.103e-003 8.154e+006 2.203e+009 1.000e+001 1.195e-001 1.047e-003 
1.104e-003 8.155e+006 2.198e+009 1.000e+001 1.212e-001 1.047e-003 
1.104e-003 8.156e+006 2.196e+009 1.000e+001 1.212e-001 1.048e-003 
1.105e-003 8.156e+006 2.196e+009 1.000e+001 1.212e-001 1.048e-003 
1.105e-003 8.158e+006 2.196e+009 1.000e+001 1.243e-001 1.049e-003 
1.105e-003 8.159e+006 2.196e+009 1.000e+001 1.236e-001 1.049e-003 
1.106e-003 8.159e+006 2.196e+009 1.000e+001 1.262e-001 1.050e-003 
1.106e-003 8.160e+006 2.197e+009 1.000e+001 1.249e-001 1.050e-003 
1.107e-003 8.161e+006 2.200e+009 1.000e+001 1.255e-001 1.050e-003 
1.107e-003 8.162e+006 2.199e+009 1.000e+001 1.256e-001 1.051e-003 
1.108e-003 8.163e+006 2.198e+009 1.000e+001 1.264e-001 1.051e-003 
1.108e-003 8.165e+006 2.200e+009 1.000e+001 1.257e-001 1.052e-003 
1.109e-003 8.168e+006 2.199e+009 1.000e+001 1.277e-001 1.052e-003 
1.109e-003 8.169e+006 2.199e+009 1.000e+001 1.284e-001 1.053e-003 
1.110e-003 8.171e+006 2.201e+009 1.000e+001 1.265e-001 1.053e-003 
1.110e-003 8.172e+006 2.206e+009 1.000e+001 1.273e-001 1.054e-003 
1.111e-003 8.173e+006 2.201e+009 1.000e+001 1.281e-001 1.054e-003 
1.111e-003 8.173e+006 2.201e+009 1.000e+001 1.272e-001 1.055e-003 
1.112e-003 8.174e+006 2.201e+009 1.000e+001 1.283e-001 1.055e-003 
1.112e-003 8.175e+006 2.200e+009 1.000e+001 1.263e-001 1.056e-003 
1.113e-003 8.176e+006 2.200e+009 1.000e+001 1.282e-001 1.056e-003 
1.113e-003 8.176e+006 2.200e+009 1.000e+001 1.259e-001 1.057e-003 
1.114e-003 8.176e+006 2.201e+009 1.000e+001 1.278e-001 1.057e-003 
1.114e-003 8.177e+006 2.201e+009 1.000e+001 1.265e-001 1.058e-003 
1.115e-003 8.179e+006 2.201e+009 1.000e+001 1.242e-001 1.058e-003 
1.115e-003 8.180e+006 2.198e+009 1.000e+001 1.242e-001 1.059e-003 
1.116e-003 8.182e+006 2.196e+009 1.000e+001 1.275e-001 1.059e-003 
1.116e-003 8.185e+006 2.194e+009 1.000e+001 1.306e-001 1.060e-003 
1.117e-003 8.187e+006 2.193e+009 1.000e+001 1.309e-001 1.060e-003 
1.117e-003 8.188e+006 2.193e+009 1.000e+001 1.339e-001 1.060e-003 
1.118e-003 8.190e+006 2.195e+009 1.000e+001 1.333e-001 1.061e-003 
1.118e-003 8.191e+006 2.204e+009 1.000e+001 1.321e-001 1.061e-003 
1.119e-003 8.194e+006 2.212e+009 1.000e+001 1.326e-001 1.062e-003 
1.119e-003 8.196e+006 2.227e+009 1.000e+001 1.317e-001 1.062e-003 
1.120e-003 8.198e+006 2.244e+009 1.000e+001 1.295e-001 1.063e-003 
1.120e-003 8.199e+006 2.230e+009 1.000e+001 1.275e-001 1.063e-003 
1.121e-003 8.199e+006 2.218e+009 1.000e+001 1.271e-001 1.064e-003 
1.121e-003 8.198e+006 2.213e+009 1.000e+001 1.249e-001 1.064e-003 
1.122e-003 8.200e+006 2.211e+009 1.000e+001 1.211e-001 1.065e-003 
1.122e-003 8.201e+006 2.209e+009 1.000e+001 1.196e-001 1.065e-003 
1.122e-003 8.203e+006 2.208e+009 1.000e+001 1.243e-001 1.066e-003 
1.123e-003 8.204e+006 2.207e+009 1.000e+001 1.223e-001 1.066e-003 
1.123e-003 8.206e+006 2.208e+009 1.000e+001 1.234e-001 1.067e-003 
1.124e-003 8.206e+006 2.207e+009 1.000e+001 1.280e-001 1.067e-003 
1.124e-003 8.207e+006 2.207e+009 1.000e+001 1.275e-001 1.068e-003 
1.125e-003 8.207e+006 2.206e+009 1.000e+001 1.264e-001 1.068e-003 
1.125e-003 8.208e+006 2.201e+009 1.000e+001 1.194e-001 1.069e-003 
1.126e-003 8.209e+006 2.203e+009 1.000e+001 1.192e-001 1.069e-003 
1.126e-003 8.211e+006 2.210e+009 1.000e+001 1.110e-001 1.070e-003 
1.127e-003 8.210e+006 2.207e+009 1.000e+001 1.094e-001 1.070e-003 
1.127e-003 8.208e+006 2.211e+009 1.000e+001 1.054e-001 1.071e-003 
1.128e-003 8.204e+006 2.217e+009 1.000e+001 1.002e-001 1.071e-003 
1.128e-003 8.198e+006 2.224e+009 1.000e+001 9.485e-002 1.072e-003 
1.129e-003 8.190e+006 2.231e+009 1.000e+001 8.362e-002 1.072e-003 
1.129e-003 8.180e+006 2.244e+009 1.000e+001 8.091e-002 1.073e-003 
1.130e-003 8.168e+006 2.263e+009 1.000e+001 7.940e-002 1.073e-003 
1.130e-003 8.154e+006 2.283e+009 1.000e+001 7.882e-002 1.074e-003 
1.131e-003 8.139e+006 2.307e+009 1.000e+001 8.002e-002 1.074e-003 
1.131e-003 8.122e+006 2.340e+009 1.000e+001 8.215e-002 1.075e-003 
1.132e-003 8.104e+006 2.371e+009 1.000e+001 8.472e-002 1.076e-003 
1.132e-003 8.083e+006 2.405e+009 1.000e+001 8.681e-002 1.076e-003 
1.133e-003 8.063e+006 2.422e+009 1.000e+001 8.497e-002 1.077e-003 
1.133e-003 8.041e+006 2.361e+009 1.000e+001 8.721e-002 1.078e-003 
1.134e-003 8.020e+006 2.332e+009 1.000e+001 8.583e-002 1.078e-003 
1.134e-003 8.000e+006 2.314e+009 1.000e+001 8.406e-002 1.079e-003 
1.135e-003 7.980e+006 2.297e+009 1.000e+001 8.233e-002 1.079e-003 
1.135e-003 7.959e+006 2.283e+009 1.000e+001 8.092e-002 1.080e-003 
1.136e-003 7.939e+006 2.272e+009 1.000e+001 7.867e-002 1.081e-003 
1.136e-003 7.919e+006 2.262e+009 1.000e+001 7.459e-002 1.081e-003 
1.137e-003 7.901e+006 2.256e+009 1.000e+001 7.325e-002 1.082e-003 
1.137e-003 7.884e+006 2.250e+009 1.000e+001 7.017e-002 1.083e-003 
1.138e-003 7.867e+006 2.244e+009 1.000e+001 6.960e-002 1.083e-003 
1.138e-003 7.850e+006 2.239e+009 1.000e+001 6.779e-002 1.084e-003 
1.139e-003 7.833e+006 2.232e+009 1.000e+001 6.683e-002 1.084e-003 
1.139e-003 7.815e+006 2.226e+009 1.000e+001 6.611e-002 1.085e-003 
1.139e-003 7.797e+006 2.222e+009 1.000e+001 6.528e-002 1.086e-003 
1.140e-003 7.780e+006 2.217e+009 1.000e+001 6.307e-002 1.086e-003 
1.140e-003 7.763e+006 2.213e+009 1.000e+001 6.246e-002 1.087e-003 
1.141e-003 7.745e+006 2.209e+009 1.000e+001 6.127e-002 1.087e-003 
1.141e-003 7.728e+006 2.205e+009 1.000e+001 6.050e-002 1.088e-003 
1.142e-003 7.711e+006 2.202e+009 1.000e+001 6.000e-002 1.089e-003 
1.142e-003 7.694e+006 2.197e+009 1.000e+001 5.771e-002 1.089e-003 
1.143e-003 7.681e+006 2.206e+009 1.000e+001 6.553e-002 1.090e-003 
1.143e-003 7.670e+006 2.181e+009 1.000e+001 6.851e-002 1.090e-003 
1.144e-003 7.661e+006 2.149e+009 1.000e+001 5.893e-002 1.091e-003 
1.144e-003 7.653e+006 2.147e+009 1.000e+001 5.416e-002 1.091e-003 
1.145e-003 7.645e+006 2.166e+009 1.000e+001 5.375e-002 1.092e-003 
1.145e-003 7.635e+006 2.187e+009 1.000e+001 5.436e-002 1.093e-003 
1.146e-003 7.623e+006 2.211e+009 1.000e+001 5.502e-002 1.093e-003 
1.146e-003 7.611e+006 2.237e+009 1.000e+001 5.447e-002 1.094e-003 
1.147e-003 7.596e+006 2.250e+009 1.000e+001 5.605e-002 1.094e-003 
1.147e-003 7.580e+006 2.223e+009 1.000e+001 5.604e-002 1.095e-003 
1.148e-003 7.565e+006 2.211e+009 1.000e+001 5.495e-002 1.095e-003 
1.148e-003 7.550e+006 2.204e+009 1.000e+001 5.474e-002 1.096e-003 
1.149e-003 7.536e+006 2.199e+009 1.000e+001 5.484e-002 1.097e-003 
1.149e-003 7.521e+006 2.195e+009 1.000e+001 5.509e-002 1.097e-003 
1.150e-003 7.507e+006 2.193e+009 1.000e+001 5.507e-002 1.098e-003 
1.150e-003 7.492e+006 2.191e+009 1.000e+001 5.504e-002 1.098e-003 
1.151e-003 7.477e+006 2.189e+009 1.000e+001 5.517e-002 1.099e-003 
1.151e-003 7.462e+006 2.188e+009 1.000e+001 5.467e-002 1.100e-003 
1.152e-003 7.449e+006 2.184e+009 1.000e+001 5.471e-002 1.100e-003 
1.152e-003 7.438e+006 2.190e+009 1.000e+001 5.301e-002 1.101e-003 
1.153e-003 7.426e+006 2.201e+009 1.000e+001 5.272e-002 1.101e-003 
1.153e-003 7.415e+006 2.189e+009 1.000e+001 5.319e-002 1.102e-003 
1.154e-003 7.404e+006 2.184e+009 1.000e+001 5.336e-002 1.102e-003 
1.154e-003 7.393e+006 2.181e+009 1.000e+001 5.247e-002 1.103e-003 
1.154e-003 7.382e+006 2.180e+009 1.000e+001 5.337e-002 1.103e-003 
1.155e-003 7.373e+006 2.185e+009 1.000e+001 5.143e-002 1.104e-003 
1.155e-003 7.364e+006 2.191e+009 1.000e+001 5.201e-002 1.104e-003 
1.156e-003 7.354e+006 2.178e+009 1.000e+001 5.323e-002 1.105e-003 
1.156e-003 7.343e+006 2.176e+009 1.000e+001 5.353e-002 1.105e-003 
1.157e-003 7.332e+006 2.174e+009 1.000e+001 5.318e-002 1.106e-003 
1.157e-003 7.321e+006 2.174e+009 1.000e+001 5.368e-002 1.106e-003 
1.158e-003 7.310e+006 2.174e+009 1.000e+001 5.362e-002 1.107e-003 
1.158e-003 7.299e+006 2.174e+009 1.000e+001 5.319e-002 1.108e-003 
1.158e-003 7.288e+006 2.173e+009 1.000e+001 5.368e-002 1.108e-003 
1.159e-003 7.277e+006 2.174e+009 1.000e+001 5.679e-002 1.109e-003 
1.159e-003 7.268e+006 2.164e+009 1.000e+001 5.181e-002 1.109e-003 
1.160e-003 7.261e+006 2.163e+009 1.000e+001 5.250e-002 1.110e-003 
1.160e-003 7.253e+006 2.173e+009 1.000e+001 5.214e-002 1.110e-003 
1.161e-003 7.247e+006 2.191e+009 1.000e+001 5.097e-002 1.111e-003 
1.161e-003 7.239e+006 2.207e+009 1.000e+001 5.218e-002 1.111e-003 
1.162e-003 7.229e+006 2.191e+009 1.000e+001 5.343e-002 1.112e-003 
1.162e-003 7.220e+006 2.185e+009 1.000e+001 5.256e-002 1.112e-003 
1.163e-003 7.211e+006 2.183e+009 1.000e+001 5.288e-002 1.113e-003 
1.163e-003 7.201e+006 2.181e+009 1.000e+001 5.333e-002 1.113e-003 
1.163e-003 7.191e+006 2.180e+009 1.000e+001 5.317e-002 1.114e-003 
1.164e-003 7.182e+006 2.179e+009 1.000e+001 5.219e-002 1.114e-003 
1.164e-003 7.174e+006 2.179e+009 1.000e+001 5.205e-002 1.115e-003 
1.165e-003 7.165e+006 2.180e+009 1.000e+001 5.213e-002 1.115e-003 
1.165e-003 7.157e+006 2.178e+009 1.000e+001 5.282e-002 1.116e-003 
1.166e-003 7.147e+006 2.177e+009 1.000e+001 5.290e-002 1.116e-003 
1.166e-003 7.138e+006 2.176e+009 1.000e+001 5.251e-002 1.117e-003 
1.167e-003 7.129e+006 2.176e+009 1.000e+001 5.267e-002 1.117e-003 
1.167e-003 7.120e+006 2.179e+009 1.000e+001 5.286e-002 1.118e-003 
1.168e-003 7.112e+006 2.180e+009 1.000e+001 5.202e-002 1.118e-003 
1.168e-003 7.103e+006 2.178e+009 1.000e+001 5.254e-002 1.119e-003 
1.168e-003 7.094e+006 2.178e+009 1.000e+001 5.263e-002 1.119e-003 
1.169e-003 7.085e+006 2.177e+009 1.000e+001 5.313e-002 1.120e-003 
1.169e-003 7.076e+006 2.178e+009 1.000e+001 5.159e-002 1.120e-003 
1.170e-003 7.068e+006 2.177e+009 1.000e+001 5.137e-002 1.121e-003 
1.170e-003 7.060e+006 2.176e+009 1.000e+001 5.133e-002 1.121e-003 
1.171e-003 7.053e+006 2.181e+009 1.000e+001 4.969e-002 1.122e-003 
1.171e-003 7.048e+006 2.191e+009 1.000e+001 5.026e-002 1.122e-003 
1.172e-003 7.041e+006 2.177e+009 1.000e+001 5.158e-002 1.123e-003 
1.172e-003 7.034e+006 2.174e+009 1.000e+001 5.138e-002 1.123e-003 
1.172e-003 7.027e+006 2.173e+009 1.000e+001 5.121e-002 1.124e-003 
1.173e-003 7.019e+006 2.173e+009 1.000e+001 5.183e-002 1.124e-003 
1.173e-003 7.011e+006 2.173e+009 1.000e+001 5.185e-002 1.125e-003 
1.174e-003 7.003e+006 2.173e+009 1.000e+001 5.193e-002 1.125e-003 
1.174e-003 6.995e+006 2.173e+009 1.000e+001 5.198e-002 1.126e-003 
1.175e-003 6.987e+006 2.174e+009 1.000e+001 5.184e-002 1.126e-003 
1.175e-003 6.980e+006 2.175e+009 1.000e+001 5.110e-002 1.127e-003 
1.176e-003 6.974e+006 2.184e+009 1.000e+001 5.078e-002 1.127e-003 
1.176e-003 6.967e+006 2.179e+009 1.000e+001 5.049e-002 1.128e-003 
1.177e-003 6.960e+006 2.174e+009 1.000e+001 5.084e-002 1.128e-003 
1.177e-003 6.953e+006 2.174e+009 1.000e+001 5.121e-002 1.129e-003 
1.177e-003 6.945e+006 2.172e+009 1.000e+001 5.125e-002 1.129e-003 
1.178e-003 6.938e+006 2.173e+009 1.000e+001 5.111e-002 1.130e-003 
1.178e-003 6.931e+006 2.172e+009 1.000e+001 5.097e-002 1.130e-003 
1.179e-003 6.924e+006 2.174e+009 1.000e+001 5.065e-002 1.131e-003 
1.179e-003 6.918e+006 2.179e+009 1.000e+001 5.025e-002 1.131e-003 
1.180e-003 6.912e+006 2.172e+009 1.000e+001 5.047e-002 1.132e-003 
1.180e-003 6.906e+006 2.171e+009 1.000e+001 5.070e-002 1.132e-003 
1.181e-003 6.899e+006 2.171e+009 1.000e+001 5.090e-002 1.133e-003 
1.181e-003 6.893e+006 2.171e+009 1.000e+001 5.075e-002 1.133e-003 
1.181e-003 6.886e+006 2.171e+009 1.000e+001 5.050e-002 1.134e-003 
1.182e-003 6.880e+006 2.171e+009 1.000e+001 5.006e-002 1.134e-003 
1.182e-003 6.873e+006 2.171e+009 1.000e+001 5.021e-002 1.135e-003 
1.183e-003 6.867e+006 2.172e+009 1.000e+001 5.023e-002 1.135e-003 
1.183e-003 6.861e+006 2.175e+009 1.000e+001 5.091e-002 1.136e-003 
1.184e-003 6.857e+006 2.180e+009 1.000e+001 5.072e-002 1.136e-003 
1.184e-003 6.855e+006 2.174e+009 1.000e+001 4.781e-002 1.137e-003 
1.185e-003 6.852e+006 2.189e+009 1.000e+001 4.757e-002 1.137e-003 
1.185e-003 6.849e+006 2.213e+009 1.000e+001 4.784e-002 1.138e-003 
1.186e-003 6.843e+006 2.191e+009 1.000e+001 5.028e-002 1.138e-003 
1.186e-003 6.836e+006 2.183e+009 1.000e+001 5.058e-002 1.139e-003 
1.186e-003 6.829e+006 2.180e+009 1.000e+001 4.986e-002 1.139e-003 
1.187e-003 6.824e+006 2.180e+009 1.000e+001 4.956e-002 1.140e-003 
1.187e-003 6.820e+006 2.192e+009 1.000e+001 4.745e-002 1.140e-003 
1.188e-003 6.817e+006 2.197e+009 1.000e+001 4.845e-002 1.141e-003 
1.188e-003 6.813e+006 2.183e+009 1.000e+001 4.799e-002 1.141e-003 
1.189e-003 6.810e+006 2.177e+009 1.000e+001 4.872e-002 1.142e-003 
1.189e-003 6.805e+006 2.175e+009 1.000e+001 4.914e-002 1.142e-003 
1.190e-003 6.801e+006 2.175e+009 1.000e+001 4.913e-002 1.143e-003 
1.190e-003 6.796e+006 2.174e+009 1.000e+001 4.965e-002 1.143e-003 
1.191e-003 6.791e+006 2.174e+009 1.000e+001 4.965e-002 1.144e-003 
1.191e-003 6.786e+006 2.173e+009 1.000e+001 4.994e-002 1.144e-003 
1.191e-003 6.779e+006 2.174e+009 1.000e+001 5.098e-002 1.145e-003 
1.192e-003 6.775e+006 2.178e+009 1.000e+001 4.943e-002 1.145e-003 
1.192e-003 6.770e+006 2.175e+009 1.000e+001 4.983e-002 1.145e-003 
1.193e-003 6.764e+006 2.174e+009 1.000e+001 4.971e-002 1.146e-003 
1.193e-003 6.759e+006 2.174e+009 1.000e+001 5.015e-002 1.146e-003 
1.194e-003 6.753e+006 2.174e+009 1.000e+001 4.956e-002 1.147e-003 
1.194e-003 6.748e+006 2.174e+009 1.000e+001 4.957e-002 1.147e-003 
1.195e-003 6.743e+006 2.174e+009 1.000e+001 4.993e-002 1.148e-003 
1.195e-003 6.738e+006 2.173e+009 1.000e+001 4.838e-002 1.148e-003 
1.195e-003 6.735e+006 2.179e+009 1.000e+001 4.831e-002 1.149e-003 
1.196e-003 6.732e+006 2.192e+009 1.000e+001 4.792e-002 1.149e-003 
1.196e-003 6.728e+006 2.182e+009 1.000e+001 4.927e-002 1.150e-003 
1.197e-003 6.723e+006 2.176e+009 1.000e+001 4.917e-002 1.150e-003 
1.197e-003 6.720e+006 2.178e+009 1.000e+001 4.818e-002 1.151e-003 
1.198e-003 6.716e+006 2.176e+009 1.000e+001 4.934e-002 1.151e-003 
1.198e-003 6.712e+006 2.180e+009 1.000e+001 4.899e-002 1.152e-003 
1.199e-003 6.707e+006 2.175e+009 1.000e+001 4.949e-002 1.152e-003 
1.199e-003 6.702e+006 2.174e+009 1.000e+001 4.967e-002 1.153e-003 
1.200e-003 6.698e+006 2.174e+009 1.000e+001 4.860e-002 1.153e-003 
1.200e-003 6.693e+006 2.174e+009 1.000e+001 4.835e-002 1.154e-003 
1.200e-003 6.690e+006 2.170e+009 1.000e+001 4.768e-002 1.154e-003 
1.201e-003 6.689e+006 2.162e+009 1.000e+001 4.700e-002 1.155e-003 
1.201e-003 6.688e+006 2.167e+009 1.000e+001 4.751e-002 1.155e-003 
1.202e-003 6.686e+006 2.177e+009 1.000e+001 4.710e-002 1.156e-003 
1.202e-003 6.685e+006 2.191e+009 1.000e+001 4.801e-002 1.156e-003 
1.203e-003 6.682e+006 2.209e+009 1.000e+001 4.806e-002 1.156e-003 
1.203e-003 6.677e+006 2.188e+009 1.000e+001 4.964e-002 1.157e-003 
1.204e-003 6.672e+006 2.182e+009 1.000e+001 5.015e-002 1.157e-003 
1.204e-003 6.668e+006 2.186e+009 1.000e+001 4.839e-002 1.158e-003 
1.205e-003 6.665e+006 2.191e+009 1.000e+001 4.808e-002 1.158e-003 
1.205e-003 6.662e+006 2.186e+009 1.000e+001 4.841e-002 1.159e-003 
1.205e-003 6.658e+006 2.178e+009 1.000e+001 4.888e-002 1.159e-003 
1.206e-003 6.654e+006 2.177e+009 1.000e+001 4.872e-002 1.160e-003 
1.206e-003 6.651e+006 2.177e+009 1.000e+001 4.799e-002 1.160e-003 
1.207e-003 6.649e+006 2.175e+009 1.000e+001 4.845e-002 1.161e-003 
1.207e-003 6.645e+006 2.175e+009 1.000e+001 4.853e-002 1.161e-003 
1.208e-003 6.642e+006 2.175e+009 1.000e+001 4.846e-002 1.162e-003 
1.208e-003 6.639e+006 2.174e+009 1.000e+001 4.867e-002 1.162e-003 
1.209e-003 6.635e+006 2.174e+009 1.000e+001 4.954e-002 1.163e-003 
1.209e-003 6.632e+006 2.175e+009 1.000e+001 5.035e-002 1.163e-003 
1.209e-003 6.631e+006 2.176e+009 1.000e+001 4.698e-002 1.164e-003 
1.210e-003 6.631e+006 2.193e+009 1.000e+001 4.630e-002 1.164e-003 
1.210e-003 6.629e+006 2.204e+009 1.000e+001 4.788e-002 1.165e-003 
1.211e-003 6.624e+006 2.182e+009 1.000e+001 4.909e-002 1.165e-003 
1.211e-003 6.619e+006 2.178e+009 1.000e+001 4.934e-002 1.165e-003 
1.212e-003 6.614e+006 2.177e+009 1.000e+001 4.946e-002 1.166e-003 
1.212e-003 6.610e+006 2.176e+009 1.000e+001 4.811e-002 1.166e-003 
1.213e-003 6.607e+006 2.176e+009 1.000e+001 4.845e-002 1.167e-003 
1.213e-003 6.603e+006 2.176e+009 1.000e+001 4.878e-002 1.167e-003 
1.214e-003 6.600e+006 2.176e+009 1.000e+001 4.871e-002 1.168e-003 
1.214e-003 6.597e+006 2.174e+009 1.000e+001 4.752e-002 1.168e-003 
1.214e-003 6.595e+006 2.178e+009 1.000e+001 4.759e-002 1.169e-003 
1.215e-003 6.593e+006 2.187e+009 1.000e+001 4.778e-002 1.169e-003 
1.215e-003 6.591e+006 2.201e+009 1.000e+001 4.733e-002 1.170e-003 
1.216e-003 6.588e+006 2.183e+009 1.000e+001 4.835e-002 1.170e-003 
1.216e-003 6.585e+006 2.179e+009 1.000e+001 4.860e-002 1.171e-003 
1.217e-003 6.582e+006 2.176e+009 1.000e+001 4.885e-002 1.171e-003 
1.217e-003 6.578e+006 2.170e+009 1.000e+001 4.821e-002 1.172e-003 
1.218e-003 6.577e+006 2.175e+009 1.000e+001 4.698e-002 1.172e-003 
1.218e-003 6.578e+006 2.181e+009 1.000e+001 4.625e-002 1.173e-003 
1.219e-003 6.577e+006 2.191e+009 1.000e+001 4.601e-002 1.173e-003 
1.219e-003 6.576e+006 2.181e+009 1.000e+001 4.733e-002 1.173e-003 
1.219e-003 6.573e+006 2.175e+009 1.000e+001 4.749e-002 1.174e-003 
1.220e-003 6.571e+006 2.172e+009 1.000e+001 4.767e-002 1.174e-003 
1.220e-003 6.567e+006 2.171e+009 1.000e+001 4.841e-002 1.175e-003 
1.221e-003 6.563e+006 2.171e+009 1.000e+001 4.812e-002 1.175e-003 
1.221e-003 6.560e+006 2.174e+009 1.000e+001 4.673e-002 1.176e-003 
1.222e-003 6.559e+006 2.183e+009 1.000e+001 4.707e-002 1.176e-003 
1.222e-003 6.557e+006 2.187e+009 1.000e+001 4.784e-002 1.177e-003 
1.223e-003 6.555e+006 2.175e+009 1.000e+001 4.843e-002 1.177e-003 
1.223e-003 6.552e+006 2.173e+009 1.000e+001 4.818e-002 1.178e-003 
1.223e-003 6.550e+006 2.173e+009 1.000e+001 4.827e-002 1.178e-003 
1.224e-003 6.547e+006 2.172e+009 1.000e+001 4.778e-002 1.179e-003 
1.224e-003 6.545e+006 2.180e+009 1.000e+001 4.762e-002 1.179e-003 
1.225e-003 6.544e+006 2.191e+009 1.000e+001 4.568e-002 1.180e-003 
1.225e-003 6.544e+006 2.180e+009 1.000e+001 4.697e-002 1.180e-003 
1.226e-003 6.541e+006 2.174e+009 1.000e+001 4.858e-002 1.180e-003 
1.226e-003 6.540e+006 2.173e+009 1.000e+001 4.710e-002 1.181e-003 
1.227e-003 6.540e+006 2.177e+009 1.000e+001 4.732e-002 1.181e-003 
1.227e-003 6.540e+006 2.179e+009 1.000e+001 4.539e-002 1.182e-003 
1.228e-003 6.540e+006 2.177e+009 1.000e+001 4.621e-002 1.182e-003 
1.228e-003 6.540e+006 2.187e+009 1.000e+001 4.624e-002 1.183e-003 
1.228e-003 6.539e+006 2.201e+009 1.000e+001 4.648e-002 1.183e-003 
1.229e-003 6.536e+006 2.182e+009 1.000e+001 4.783e-002 1.184e-003 
1.229e-003 6.533e+006 2.179e+009 1.000e+001 4.756e-002 1.184e-003 
1.230e-003 6.529e+006 2.178e+009 1.000e+001 4.729e-002 1.185e-003 
1.230e-003 6.527e+006 2.189e+009 1.000e+001 4.640e-002 1.185e-003 
1.231e-003 6.525e+006 2.191e+009 1.000e+001 4.688e-002 1.186e-003 
1.231e-003 6.524e+006 2.176e+009 1.000e+001 4.649e-002 1.186e-003 
1.232e-003 6.521e+006 2.173e+009 1.000e+001 4.693e-002 1.187e-003 
1.232e-003 6.517e+006 2.172e+009 1.000e+001 4.735e-002 1.187e-003 
1.233e-003 6.515e+006 2.175e+009 1.000e+001 4.636e-002 1.188e-003 
1.233e-003 6.512e+006 2.172e+009 1.000e+001 4.730e-002 1.188e-003 
1.234e-003 6.509e+006 2.174e+009 1.000e+001 4.661e-002 1.189e-003 
1.234e-003 6.508e+006 2.182e+009 1.000e+001 4.822e-002 1.189e-003 
1.235e-003 6.508e+006 2.186e+009 1.000e+001 4.745e-002 1.190e-003 
1.235e-003 6.507e+006 2.193e+009 1.000e+001 4.601e-002 1.190e-003 
1.235e-003 6.508e+006 2.206e+009 1.000e+001 4.480e-002 1.190e-003 
1.236e-003 6.506e+006 2.178e+009 1.000e+001 4.692e-002 1.191e-003 
1.236e-003 6.503e+006 2.175e+009 1.000e+001 4.706e-002 1.191e-003 
1.237e-003 6.500e+006 2.176e+009 1.000e+001 4.715e-002 1.192e-003 
1.238e-003 6.499e+006 2.178e+009 1.000e+001 4.637e-002 1.193e-003 
1.238e-003 6.497e+006 2.176e+009 1.000e+001 4.684e-002 1.193e-003 
1.239e-003 6.495e+006 2.173e+009 1.000e+001 4.663e-002 1.194e-003 
1.239e-003 6.493e+006 2.180e+009 1.000e+001 4.638e-002 1.194e-003 
1.240e-003 6.491e+006 2.171e+009 1.000e+001 4.675e-002 1.195e-003 
1.240e-003 6.488e+006 2.170e+009 1.000e+001 4.700e-002 1.195e-003 
1.241e-003 6.485e+006 2.169e+009 1.000e+001 4.727e-002 1.196e-003 
1.241e-003 6.482e+006 2.170e+009 1.000e+001 4.705e-002 1.197e-003 
1.242e-003 6.480e+006 2.175e+009 1.000e+001 4.663e-002 1.197e-003 
1.242e-003 6.477e+006 2.171e+009 1.000e+001 4.759e-002 1.198e-003 
1.243e-003 6.474e+006 2.170e+009 1.000e+001 4.847e-002 1.198e-003 
1.243e-003 6.473e+006 2.154e+009 1.000e+001 4.537e-002 1.199e-003 
1.244e-003 6.476e+006 2.152e+009 1.000e+001 4.333e-002 1.199e-003 
1.244e-003 6.480e+006 2.165e+009 1.000e+001 4.320e-002 1.200e-003 
1.245e-003 6.484e+006 2.190e+009 1.000e+001 4.500e-002 1.200e-003 
1.245e-003 6.487e+006 2.179e+009 1.000e+001 4.741e-002 1.200e-003 
1.246e-003 6.488e+006 2.185e+009 1.000e+001 4.729e-002 1.201e-003 
1.246e-003 6.489e+006 2.196e+009 1.000e+001 4.712e-002 1.201e-003 
1.247e-003 6.489e+006 2.211e+009 1.000e+001 4.703e-002 1.202e-003 
1.247e-003 6.487e+006 2.201e+009 1.000e+001 4.792e-002 1.202e-003 
1.247e-003 6.486e+006 2.192e+009 1.000e+001 4.752e-002 1.203e-003 
1.248e-003 6.485e+006 2.197e+009 1.000e+001 4.778e-002 1.203e-003 
1.248e-003 6.484e+006 2.208e+009 1.000e+001 4.751e-002 1.203e-003 
1.249e-003 6.483e+006 2.195e+009 1.000e+001 4.890e-002 1.204e-003 
1.249e-003 6.481e+006 2.186e+009 1.000e+001 4.902e-002 1.204e-003 
1.250e-003 6.479e+006 2.182e+009 1.000e+001 4.926e-002 1.205e-003 
1.250e-003 6.476e+006 2.179e+009 1.000e+001 4.881e-002 1.205e-003 
1.251e-003 6.474e+006 2.178e+009 1.000e+001 4.797e-002 1.206e-003 
1.251e-003 6.473e+006 2.176e+009 1.000e+001 4.839e-002 1.206e-003 
1.251e-003 6.470e+006 2.176e+009 1.000e+001 4.796e-002 1.207e-003 
1.252e-003 6.470e+006 2.173e+009 1.000e+001 4.746e-002 1.207e-003 
1.252e-003 6.469e+006 2.170e+009 1.000e+001 4.709e-002 1.208e-003 
1.253e-003 6.468e+006 2.172e+009 1.000e+001 4.680e-002 1.208e-003 
1.253e-003 6.469e+006 2.179e+009 1.000e+001 4.676e-002 1.208e-003 
1.254e-003 6.470e+006 2.183e+009 1.000e+001 4.480e-002 1.209e-003 
1.254e-003 6.472e+006 2.200e+009 1.000e+001 4.479e-002 1.209e-003 
1.255e-003 6.472e+006 2.210e+009 1.000e+001 4.634e-002 1.210e-003 
1.255e-003 6.470e+006 2.192e+009 1.000e+001 4.793e-002 1.210e-003 
1.255e-003 6.468e+006 2.184e+009 1.000e+001 4.794e-002 1.211e-003 
1.256e-003 6.465e+006 2.181e+009 1.000e+001 4.789e-002 1.211e-003 
1.256e-003 6.464e+006 2.182e+009 1.000e+001 4.651e-002 1.212e-003 
1.257e-003 6.465e+006 2.195e+009 1.000e+001 4.485e-002 1.212e-003 
1.257e-003 6.467e+006 2.205e+009 1.000e+001 4.536e-002 1.212e-003 
1.258e-003 6.467e+006 2.190e+009 1.000e+001 4.678e-002 1.213e-003 
1.258e-003 6.466e+006 2.179e+009 1.000e+001 4.762e-002 1.213e-003 
1.259e-003 6.465e+006 2.176e+009 1.000e+001 4.719e-002 1.214e-003 
1.259e-003 6.464e+006 2.175e+009 1.000e+001 4.747e-002 1.214e-003 
1.259e-003 6.462e+006 2.173e+009 1.000e+001 4.778e-002 1.215e-003 
1.260e-003 6.460e+006 2.173e+009 1.000e+001 4.790e-002 1.215e-003 
1.260e-003 6.458e+006 2.173e+009 1.000e+001 4.826e-002 1.216e-003 
1.261e-003 6.455e+006 2.173e+009 1.000e+001 4.792e-002 1.216e-003 
1.261e-003 6.453e+006 2.170e+009 1.000e+001 4.895e-002 1.216e-003 
1.262e-003 6.454e+006 2.170e+009 1.000e+001 4.578e-002 1.217e-003 
1.262e-003 6.454e+006 2.173e+009 1.000e+001 4.678e-002 1.217e-003 
1.262e-003 6.453e+006 2.183e+009 1.000e+001 4.665e-002 1.218e-003 
1.263e-003 6.454e+006 2.192e+009 1.000e+001 4.573e-002 1.218e-003 
1.263e-003 6.454e+006 2.183e+009 1.000e+001 4.528e-002 1.219e-003 
1.264e-003 6.455e+006 2.190e+009 1.000e+001 4.472e-002 1.219e-003 
1.264e-003 6.455e+006 2.206e+009 1.000e+001 5.242e-002 1.220e-003 
1.265e-003 6.453e+006 2.174e+009 1.000e+001 4.723e-002 1.220e-003 
1.265e-003 6.452e+006 2.173e+009 1.000e+001 4.630e-002 1.220e-003 
1.266e-003 6.452e+006 2.179e+009 1.000e+001 4.544e-002 1.221e-003 
1.266e-003 6.453e+006 2.198e+009 1.000e+001 4.480e-002 1.221e-003 
1.266e-003 6.453e+006 2.185e+009 1.000e+001 4.630e-002 1.222e-003 
1.267e-003 6.452e+006 2.185e+009 1.000e+001 4.675e-002 1.222e-003 
1.267e-003 6.451e+006 2.181e+009 1.000e+001 4.796e-002 1.223e-003 
1.268e-003 6.449e+006 2.176e+009 1.000e+001 4.776e-002 1.223e-003 
1.268e-003 6.446e+006 2.176e+009 1.000e+001 4.793e-002 1.224e-003 
1.269e-003 6.444e+006 2.175e+009 1.000e+001 4.807e-002 1.224e-003 
1.269e-003 6.441e+006 2.174e+009 1.000e+001 4.860e-002 1.225e-003 
1.270e-003 6.439e+006 2.174e+009 1.000e+001 4.763e-002 1.225e-003 
1.270e-003 6.438e+006 2.175e+009 1.000e+001 4.835e-002 1.225e-003 
1.270e-003 6.437e+006 2.175e+009 1.000e+001 4.708e-002 1.226e-003 
1.271e-003 6.436e+006 2.167e+009 1.000e+001 4.697e-002 1.226e-003 
1.271e-003 6.437e+006 2.160e+009 1.000e+001 4.630e-002 1.227e-003 
1.272e-003 6.438e+006 2.165e+009 1.000e+001 4.595e-002 1.227e-003 
1.272e-003 6.440e+006 2.177e+009 1.000e+001 4.493e-002 1.228e-003 
1.273e-003 6.442e+006 2.188e+009 1.000e+001 4.541e-002 1.228e-003 
1.273e-003 6.442e+006 2.202e+009 1.000e+001 4.607e-002 1.229e-003 
1.274e-003 6.441e+006 2.199e+009 1.000e+001 4.985e-002 1.229e-003 
1.274e-003 6.440e+006 2.205e+009 1.000e+001 5.562e-002 1.229e-003 
1.274e-003 6.439e+006 2.218e+009 1.000e+001 5.542e-002 1.230e-003 
1.275e-003 6.440e+006 2.200e+009 1.000e+001 4.502e-002 1.230e-003 
1.275e-003 6.440e+006 2.203e+009 1.000e+001 4.605e-002 1.231e-003 
1.276e-003 6.440e+006 2.180e+009 1.000e+001 4.703e-002 1.231e-003 
1.276e-003 6.439e+006 2.176e+009 1.000e+001 4.679e-002 1.232e-003 
1.277e-003 6.439e+006 2.176e+009 1.000e+001 4.699e-002 1.232e-003 
1.277e-003 6.438e+006 2.177e+009 1.000e+001 4.742e-002 1.233e-003 
1.278e-003 6.437e+006 2.179e+009 1.000e+001 4.739e-002 1.233e-003 
1.278e-003 6.436e+006 2.175e+009 1.000e+001 4.798e-002 1.233e-003 
1.278e-003 6.434e+006 2.173e+009 1.000e+001 4.819e-002 1.234e-003 
1.279e-003 6.432e+006 2.173e+009 1.000e+001 4.817e-002 1.234e-003 
1.279e-003 6.430e+006 2.175e+009 1.000e+001 4.921e-002 1.235e-003 
1.280e-003 6.429e+006 2.179e+009 1.000e+001 4.910e-002 1.235e-003 
1.280e-003 6.430e+006 2.174e+009 1.000e+001 4.635e-002 1.236e-003 
1.281e-003 6.429e+006 2.184e+009 1.000e+001 4.601e-002 1.236e-003 
1.281e-003 6.428e+006 2.178e+009 1.000e+001 4.777e-002 1.237e-003 
1.281e-003 6.426e+006 2.176e+009 1.000e+001 4.690e-002 1.237e-003 
1.282e-003 6.425e+006 2.176e+009 1.000e+001 4.759e-002 1.237e-003 
1.282e-003 6.424e+006 2.174e+009 1.000e+001 4.694e-002 1.238e-003 
1.283e-003 6.423e+006 2.172e+009 1.000e+001 4.705e-002 1.238e-003 
1.283e-003 6.422e+006 2.173e+009 1.000e+001 4.612e-002 1.239e-003 
1.284e-003 6.423e+006 2.186e+009 1.000e+001 4.482e-002 1.239e-003 
1.284e-003 6.425e+006 2.211e+009 1.000e+001 4.436e-002 1.240e-003 
1.285e-003 6.425e+006 2.183e+009 1.000e+001 4.649e-002 1.240e-003 
1.285e-003 6.425e+006 2.185e+009 1.000e+001 4.670e-002 1.241e-003 
1.285e-003 6.424e+006 2.178e+009 1.000e+001 4.755e-002 1.241e-003 
1.286e-003 6.422e+006 2.176e+009 1.000e+001 4.748e-002 1.241e-003 
1.286e-003 6.421e+006 2.175e+009 1.000e+001 4.737e-002 1.242e-003 
1.287e-003 6.419e+006 2.174e+009 1.000e+001 4.728e-002 1.242e-003 
1.287e-003 6.417e+006 2.174e+009 1.000e+001 4.763e-002 1.243e-003 
1.288e-003 6.415e+006 2.175e+009 1.000e+001 4.836e-002 1.243e-003 
1.288e-003 6.413e+006 2.171e+009 1.000e+001 4.684e-002 1.244e-003 
1.289e-003 6.413e+006 2.168e+009 1.000e+001 4.650e-002 1.244e-003 
1.289e-003 6.414e+006 2.174e+009 1.000e+001 4.475e-002 1.245e-003 
1.289e-003 6.416e+006 2.186e+009 1.000e+001 4.430e-002 1.245e-003 
1.290e-003 6.417e+006 2.183e+009 1.000e+001 4.522e-002 1.245e-003 
1.290e-003 6.416e+006 2.175e+009 1.000e+001 4.648e-002 1.246e-003 
1.291e-003 6.415e+006 2.175e+009 1.000e+001 4.635e-002 1.246e-003 
1.291e-003 6.414e+006 2.174e+009 1.000e+001 4.770e-002 1.247e-003 
1.292e-003 6.413e+006 2.173e+009 1.000e+001 4.714e-002 1.247e-003 
1.292e-003 6.411e+006 2.173e+009 1.000e+001 4.784e-002 1.248e-003 
1.293e-003 6.412e+006 2.181e+009 1.000e+001 4.541e-002 1.248e-003 
1.293e-003 6.413e+006 2.188e+009 1.000e+001 4.594e-002 1.249e-003 
1.293e-003 6.413e+006 2.197e+009 1.000e+001 4.598e-002 1.249e-003 
1.294e-003 6.412e+006 2.176e+009 1.000e+001 4.712e-002 1.249e-003 
1.294e-003 6.411e+006 2.174e+009 1.000e+001 4.791e-002 1.250e-003 
1.295e-003 6.409e+006 2.173e+009 1.000e+001 4.797e-002 1.250e-003 
1.295e-003 6.407e+006 2.173e+009 1.000e+001 4.829e-002 1.251e-003 
1.296e-003 6.407e+006 2.173e+009 1.000e+001 4.704e-002 1.251e-003 
1.296e-003 6.405e+006 2.173e+009 1.000e+001 4.745e-002 1.252e-003 
1.297e-003 6.404e+006 2.174e+009 1.000e+001 4.776e-002 1.252e-003 
1.297e-003 6.403e+006 2.177e+009 1.000e+001 4.825e-002 1.253e-003 
1.297e-003 6.403e+006 2.182e+009 1.000e+001 4.758e-002 1.253e-003 
1.298e-003 6.403e+006 2.177e+009 1.000e+001 4.762e-002 1.254e-003 
1.298e-003 6.402e+006 2.171e+009 1.000e+001 4.672e-002 1.254e-003 
1.299e-003 6.404e+006 2.179e+009 1.000e+001 4.592e-002 1.254e-003 
1.299e-003 6.404e+006 2.190e+009 1.000e+001 4.597e-002 1.255e-003 
1.300e-003 6.403e+006 2.182e+009 1.000e+001 4.738e-002 1.255e-003 
1.300e-003 6.401e+006 2.177e+009 1.000e+001 4.710e-002 1.256e-003 
1.301e-003 6.401e+006 2.184e+009 1.000e+001 4.661e-002 1.256e-003 
1.301e-003 6.399e+006 2.177e+009 1.000e+001 4.797e-002 1.257e-003 
1.301e-003 6.398e+006 2.180e+009 1.000e+001 4.628e-002 1.257e-003 
1.302e-003 6.399e+006 2.198e+009 1.000e+001 4.360e-002 1.258e-003 
1.302e-003 6.401e+006 2.190e+009 1.000e+001 4.558e-002 1.258e-003 
1.303e-003 6.402e+006 2.178e+009 1.000e+001 4.641e-002 1.258e-003 
1.303e-003 6.401e+006 2.176e+009 1.000e+001 4.674e-002 1.259e-003 
1.304e-003 6.401e+006 2.175e+009 1.000e+001 4.680e-002 1.259e-003 
1.304e-003 6.400e+006 2.175e+009 1.000e+001 4.672e-002 1.260e-003 
1.304e-003 6.399e+006 2.176e+009 1.000e+001 4.738e-002 1.260e-003 
1.305e-003 6.398e+006 2.175e+009 1.000e+001 4.767e-002 1.261e-003 
1.305e-003 6.395e+006 2.175e+009 1.000e+001 4.797e-002 1.261e-003 
1.306e-003 6.394e+006 2.177e+009 1.000e+001 4.844e-002 1.262e-003 
1.306e-003 6.393e+006 2.177e+009 1.000e+001 4.773e-002 1.262e-003 
1.307e-003 6.393e+006 2.174e+009 1.000e+001 4.666e-002 1.262e-003 
1.307e-003 6.393e+006 2.184e+009 1.000e+001 4.572e-002 1.263e-003 
1.308e-003 6.393e+006 2.192e+009 1.000e+001 4.623e-002 1.263e-003 
1.308e-003 6.392e+006 2.178e+009 1.000e+001 4.705e-002 1.264e-003 
1.308e-003 6.391e+006 2.176e+009 1.000e+001 4.637e-002 1.264e-003 
1.309e-003 6.390e+006 2.174e+009 1.000e+001 4.681e-002 1.265e-003 
1.309e-003 6.389e+006 2.174e+009 1.000e+001 4.692e-002 1.265e-003 
1.310e-003 6.389e+006 2.176e+009 1.000e+001 4.613e-002 1.266e-003 
1.310e-003 6.389e+006 2.174e+009 1.000e+001 4.561e-002 1.266e-003 
1.311e-003 6.390e+006 2.187e+009 1.000e+001 4.435e-002 1.266e-003 
1.311e-003 6.393e+006 2.193e+009 1.000e+001 4.442e-002 1.267e-003 
1.312e-003 6.394e+006 2.178e+009 1.000e+001 4.537e-002 1.267e-003 
1.312e-003 6.395e+006 2.187e+009 1.000e+001 4.534e-002 1.268e-003 
1.312e-003 6.396e+006 2.195e+009 1.000e+001 4.680e-002 1.268e-003 
1.313e-003 6.395e+006 2.176e+009 1.000e+001 4.726e-002 1.269e-003 
1.313e-003 6.394e+006 2.174e+009 1.000e+001 4.727e-002 1.269e-003 
1.314e-003 6.392e+006 2.173e+009 1.000e+001 4.749e-002 1.270e-003 
1.314e-003 6.390e+006 2.174e+009 1.000e+001 4.756e-002 1.270e-003 
1.315e-003 6.388e+006 2.175e+009 1.000e+001 4.774e-002 1.270e-003 
1.315e-003 6.388e+006 2.175e+009 1.000e+001 4.586e-002 1.271e-003 
1.316e-003 6.388e+006 2.173e+009 1.000e+001 4.592e-002 1.271e-003 
1.316e-003 6.389e+006 2.178e+009 1.000e+001 4.933e-002 1.272e-003 
1.316e-003 6.390e+006 2.186e+009 1.000e+001 4.918e-002 1.272e-003 
1.317e-003 6.392e+006 2.192e+009 1.000e+001 4.509e-002 1.273e-003 
1.317e-003 6.394e+006 2.208e+009 1.000e+001 4.547e-002 1.273e-003 
1.318e-003 6.395e+006 2.210e+009 1.000e+001 4.461e-002 1.273e-003 
1.318e-003 6.395e+006 2.198e+009 1.000e+001 4.741e-002 1.274e-003 
1.319e-003 6.393e+006 2.187e+009 1.000e+001 4.814e-002 1.274e-003 
1.319e-003 6.391e+006 2.183e+009 1.000e+001 4.668e-002 1.275e-003 
1.320e-003 6.391e+006 2.187e+009 1.000e+001 4.600e-002 1.275e-003 
1.320e-003 6.392e+006 2.205e+009 1.000e+001 4.531e-002 1.276e-003 
1.320e-003 6.392e+006 2.187e+009 1.000e+001 4.698e-002 1.276e-003 
1.321e-003 6.391e+006 2.180e+009 1.000e+001 4.733e-002 1.277e-003 
1.321e-003 6.390e+006 2.178e+009 1.000e+001 4.621e-002 1.277e-003 
1.322e-003 6.390e+006 2.177e+009 1.000e+001 4.642e-002 1.278e-003 
1.322e-003 6.390e+006 2.177e+009 1.000e+001 4.685e-002 1.278e-003 
1.323e-003 6.389e+006 2.177e+009 1.000e+001 4.696e-002 1.278e-003 
1.323e-003 6.388e+006 2.176e+009 1.000e+001 4.724e-002 1.279e-003 
1.323e-003 6.387e+006 2.177e+009 1.000e+001 4.800e-002 1.279e-003 
1.324e-003 6.386e+006 2.178e+009 1.000e+001 4.755e-002 1.280e-003 
1.324e-003 6.385e+006 2.177e+009 1.000e+001 4.768e-002 1.280e-003 
1.325e-003 6.383e+006 2.177e+009 1.000e+001 4.763e-002 1.281e-003 
1.325e-003 6.383e+006 2.174e+009 1.000e+001 4.614e-002 1.281e-003 
1.326e-003 6.384e+006 2.178e+009 1.000e+001 4.594e-002 1.282e-003 
1.326e-003 6.384e+006 2.189e+009 1.000e+001 4.647e-002 1.282e-003 
1.327e-003 6.383e+006 2.192e+009 1.000e+001 4.764e-002 1.282e-003 
1.327e-003 6.381e+006 2.184e+009 1.000e+001 4.738e-002 1.283e-003 
1.327e-003 6.380e+006 2.182e+009 1.000e+001 4.755e-002 1.283e-003 
1.328e-003 6.378e+006 2.180e+009 1.000e+001 4.707e-002 1.284e-003 
1.328e-003 6.378e+006 2.181e+009 1.000e+001 4.522e-002 1.284e-003 
1.329e-003 6.381e+006 2.199e+009 1.000e+001 4.310e-002 1.285e-003 
1.329e-003 6.383e+006 2.203e+009 1.000e+001 4.516e-002 1.285e-003 
1.330e-003 6.383e+006 2.180e+009 1.000e+001 4.588e-002 1.286e-003 
1.330e-003 6.384e+006 2.177e+009 1.000e+001 4.645e-002 1.286e-003 
1.331e-003 6.384e+006 2.177e+009 1.000e+001 4.638e-002 1.286e-003 
1.331e-003 6.384e+006 2.175e+009 1.000e+001 4.595e-002 1.287e-003 
1.331e-003 6.385e+006 2.180e+009 1.000e+001 4.562e-002 1.287e-003 
1.332e-003 6.385e+006 2.190e+009 1.000e+001 4.594e-002 1.288e-003 
1.332e-003 6.385e+006 2.203e+009 1.000e+001 4.655e-002 1.288e-003 
1.333e-003 6.384e+006 2.180e+009 1.000e+001 4.769e-002 1.289e-003 
1.333e-003 6.383e+006 2.176e+009 1.000e+001 4.690e-002 1.289e-003 
1.334e-003 6.384e+006 2.177e+009 1.000e+001 4.563e-002 1.289e-003 
1.334e-003 6.384e+006 2.183e+009 1.000e+001 4.538e-002 1.290e-003 
1.335e-003 6.385e+006 2.195e+009 1.000e+001 4.592e-002 1.290e-003 
1.335e-003 6.384e+006 2.182e+009 1.000e+001 4.627e-002 1.291e-003 
1.335e-003 6.383e+006 2.178e+009 1.000e+001 4.645e-002 1.291e-003 
1.336e-003 6.382e+006 2.178e+009 1.000e+001 4.673e-002 1.292e-003 
1.336e-003 6.381e+006 2.176e+009 1.000e+001 4.725e-002 1.292e-003 
1.337e-003 6.379e+006 2.176e+009 1.000e+001 4.615e-002 1.293e-003 
1.337e-003 6.379e+006 2.176e+009 1.000e+001 4.638e-002 1.293e-003 
1.338e-003 6.379e+006 2.185e+009 1.000e+001 4.542e-002 1.293e-003 
1.338e-003 6.381e+006 2.209e+009 1.000e+001 4.330e-002 1.294e-003 
1.339e-003 6.384e+006 2.212e+009 1.000e+001 4.522e-002 1.294e-003 
1.339e-003 6.385e+006 2.214e+009 1.000e+001 4.548e-002 1.295e-003 
1.339e-003 6.384e+006 2.190e+009 1.000e+001 4.656e-002 1.295e-003 
1.340e-003 6.384e+006 2.181e+009 1.000e+001 4.704e-002 1.296e-003 
1.340e-003 6.383e+006 2.179e+009 1.000e+001 4.755e-002 1.296e-003 
1.341e-003 6.382e+006 2.176e+009 1.000e+001 4.572e-002 1.297e-003 
1.341e-003 6.383e+006 2.178e+009 1.000e+001 4.605e-002 1.297e-003 
1.342e-003 6.384e+006 2.186e+009 1.000e+001 4.709e-002 1.297e-003 
1.342e-003 6.385e+006 2.196e+009 1.000e+001 4.513e-002 1.298e-003 
1.343e-003 6.385e+006 2.185e+009 1.000e+001 4.725e-002 1.298e-003 
1.343e-003 6.384e+006 2.182e+009 1.000e+001 4.882e-002 1.299e-003 
1.343e-003 6.384e+006 2.186e+009 1.000e+001 4.721e-002 1.299e-003 
1.344e-003 6.383e+006 2.181e+009 1.000e+001 4.693e-002 1.300e-003 
1.344e-003 6.382e+006 2.180e+009 1.000e+001 4.732e-002 1.300e-003 
1.345e-003 6.380e+006 2.179e+009 1.000e+001 4.746e-002 1.301e-003 
1.345e-003 6.378e+006 2.179e+009 1.000e+001 4.751e-002 1.301e-003 
1.346e-003 6.376e+006 2.178e+009 1.000e+001 4.751e-002 1.301e-003 
1.346e-003 6.374e+006 2.181e+009 1.000e+001 4.709e-002 1.302e-003 
1.346e-003 6.374e+006 2.190e+009 1.000e+001 4.505e-002 1.302e-003 
1.347e-003 6.376e+006 2.216e+009 1.000e+001 4.308e-002 1.303e-003 
1.347e-003 6.378e+006 2.213e+009 1.000e+001 4.332e-002 1.303e-003 
1.348e-003 6.382e+006 2.211e+009 1.000e+001 4.362e-002 1.304e-003 
1.348e-003 6.383e+006 2.219e+009 1.000e+001 4.441e-002 1.304e-003 
1.349e-003 6.383e+006 2.187e+009 1.000e+001 4.603e-002 1.305e-003 
1.349e-003 6.383e+006 2.182e+009 1.000e+001 4.624e-002 1.305e-003 
1.350e-003 6.383e+006 2.179e+009 1.000e+001 4.628e-002 1.305e-003 
1.350e-003 6.382e+006 2.178e+009 1.000e+001 4.641e-002 1.306e-003 
1.350e-003 6.381e+006 2.177e+009 1.000e+001 4.699e-002 1.306e-003 
1.351e-003 6.380e+006 2.176e+009 1.000e+001 4.708e-002 1.307e-003 
1.351e-003 6.381e+006 2.183e+009 1.000e+001 4.699e-002 1.307e-003 
1.352e-003 6.383e+006 2.186e+009 1.000e+001 4.423e-002 1.308e-003 
1.352e-003 6.385e+006 2.200e+009 1.000e+001 4.469e-002 1.308e-003 
1.353e-003 6.386e+006 2.214e+009 1.000e+001 4.615e-002 1.308e-003 
1.353e-003 6.384e+006 2.199e+009 1.000e+001 4.667e-002 1.309e-003 
1.354e-003 6.383e+006 2.199e+009 1.000e+001 4.621e-002 1.309e-003 
1.354e-003 6.382e+006 2.203e+009 1.000e+001 4.590e-002 1.310e-003 
1.354e-003 6.381e+006 2.207e+009 1.000e+001 4.652e-002 1.310e-003 
1.355e-003 6.379e+006 2.213e+009 1.000e+001 4.663e-002 1.311e-003 
1.355e-003 6.378e+006 2.218e+009 1.000e+001 4.653e-002 1.311e-003 
1.356e-003 6.377e+006 2.229e+009 1.000e+001 4.512e-002 1.312e-003 
1.356e-003 6.377e+006 2.253e+009 1.000e+001 4.407e-002 1.312e-003 
1.357e-003 6.378e+006 2.265e+009 1.000e+001 4.440e-002 1.313e-003 
1.357e-003 6.378e+006 2.283e+009 1.000e+001 4.436e-002 1.313e-003 
1.358e-003 6.377e+006 2.285e+009 1.000e+001 4.545e-002 1.313e-003 
1.358e-003 6.375e+006 2.279e+009 1.000e+001 4.543e-002 1.314e-003 
1.358e-003 6.374e+006 2.287e+009 1.000e+001 4.533e-002 1.314e-003 
1.359e-003 6.371e+006 2.296e+009 1.000e+001 4.535e-002 1.315e-003 
1.359e-003 6.369e+006 2.305e+009 1.000e+001 4.546e-002 1.315e-003 
1.360e-003 6.366e+006 2.316e+009 1.000e+001 4.584e-002 1.316e-003 
1.360e-003 6.366e+006 2.328e+009 1.000e+001 4.334e-002 1.316e-003 
1.361e-003 6.365e+006 2.330e+009 1.000e+001 4.349e-002 1.317e-003 
1.361e-003 6.366e+006 2.329e+009 1.000e+001 4.250e-002 1.317e-003 
1.362e-003 6.368e+006 2.343e+009 1.000e+001 4.142e-002 1.317e-003 
1.362e-003 6.371e+006 2.366e+009 1.000e+001 4.121e-002 1.318e-003 
1.362e-003 6.374e+006 2.395e+009 1.000e+001 4.100e-002 1.318e-003 
1.363e-003 6.375e+006 2.419e+009 1.000e+001 4.214e-002 1.319e-003 
1.363e-003 6.375e+006 2.434e+009 1.000e+001 4.256e-002 1.319e-003 
1.364e-003 6.372e+006 2.433e+009 1.000e+001 4.386e-002 1.320e-003 
1.364e-003 6.369e+006 2.435e+009 1.000e+001 4.350e-002 1.320e-003 
1.365e-003 6.366e+006 2.442e+009 1.000e+001 4.303e-002 1.321e-003 
1.365e-003 6.365e+006 2.458e+009 1.000e+001 4.157e-002 1.321e-003 
1.365e-003 6.365e+006 2.476e+009 1.000e+001 4.147e-002 1.321e-003 
1.366e-003 6.365e+006 2.499e+009 1.000e+001 4.017e-002 1.322e-003 
1.366e-003 6.366e+006 2.520e+009 1.000e+001 3.983e-002 1.322e-003 
1.367e-003 6.366e+006 2.499e+009 1.000e+001 4.070e-002 1.323e-003 
1.367e-003 6.367e+006 2.503e+009 1.000e+001 4.028e-002 1.323e-003 
1.368e-003 6.368e+006 2.513e+009 1.000e+001 4.009e-002 1.324e-003 
1.368e-003 6.367e+006 2.517e+009 1.000e+001 4.056e-002 1.324e-003 
1.369e-003 6.366e+006 2.526e+009 1.000e+001 4.061e-002 1.325e-003 
1.369e-003 6.366e+006 2.537e+009 1.000e+001 4.113e-002 1.325e-003 
1.369e-003 6.366e+006 2.547e+009 1.000e+001 4.103e-002 1.325e-003 
1.370e-003 6.365e+006 2.553e+009 1.000e+001 3.976e-002 1.326e-003 
1.370e-003 6.366e+006 2.559e+009 1.000e+001 3.920e-002 1.326e-003 
1.371e-003 6.366e+006 2.576e+009 1.000e+001 3.880e-002 1.327e-003 
1.371e-003 6.366e+006 2.599e+009 1.000e+001 3.897e-002 1.327e-003 
1.372e-003 6.364e+006 2.596e+009 1.000e+001 4.007e-002 1.328e-003 
1.372e-003 6.362e+006 2.591e+009 1.000e+001 4.001e-002 1.328e-003 
1.373e-003 6.360e+006 2.586e+009 1.000e+001 4.004e-002 1.329e-003 
1.373e-003 6.359e+006 2.593e+009 1.000e+001 3.964e-002 1.329e-003 
1.373e-003 6.357e+006 2.604e+009 1.000e+001 4.014e-002 1.329e-003 
1.374e-003 6.355e+006 2.621e+009 1.000e+001 3.915e-002 1.330e-003 
1.374e-003 6.355e+006 2.655e+009 1.000e+001 3.818e-002 1.330e-003 
1.375e-003 6.355e+006 2.674e+009 1.000e+001 3.836e-002 1.331e-003 
1.375e-003 6.355e+006 2.702e+009 1.000e+001 3.830e-002 1.331e-003 
1.376e-003 6.354e+006 2.736e+009 1.000e+001 3.738e-002 1.332e-003 
1.376e-003 6.352e+006 2.718e+009 1.000e+001 3.872e-002 1.332e-003 
1.377e-003 6.349e+006 2.734e+009 1.000e+001 3.907e-002 1.333e-003 
1.377e-003 6.345e+006 2.754e+009 1.000e+001 3.871e-002 1.333e-003 
1.377e-003 6.341e+006 2.776e+009 1.000e+001 3.823e-002 1.334e-003 
1.378e-003 6.338e+006 2.798e+009 1.000e+001 3.822e-002 1.334e-003 
1.378e-003 6.335e+006 2.823e+009 1.000e+001 3.978e-002 1.334e-003 
1.379e-003 6.331e+006 2.843e+009 1.000e+001 3.943e-002 1.335e-003 
1.379e-003 6.326e+006 2.868e+009 1.000e+001 3.936e-002 1.335e-003 
1.380e-003 6.322e+006 2.892e+009 1.000e+001 3.938e-002 1.336e-003 
1.380e-003 6.316e+006 2.917e+009 1.000e+001 3.920e-002 1.336e-003 
1.381e-003 6.310e+006 2.944e+009 1.000e+001 4.067e-002 1.337e-003 
1.381e-003 6.303e+006 2.929e+009 1.000e+001 3.820e-002 1.337e-003 
1.381e-003 6.295e+006 2.954e+009 1.000e+001 3.791e-002 1.338e-003 
1.382e-003 6.287e+006 2.979e+009 1.000e+001 3.791e-002 1.338e-003 
1.382e-003 6.279e+006 3.005e+009 1.000e+001 3.803e-002 1.339e-003 
1.383e-003 6.269e+006 3.028e+009 1.000e+001 3.862e-002 1.339e-003 
1.383e-003 6.260e+006 3.067e+009 1.000e+001 3.753e-002 1.340e-003 
1.384e-003 6.252e+006 3.117e+009 1.000e+001 3.726e-002 1.340e-003 
1.384e-003 6.243e+006 3.175e+009 1.000e+001 3.669e-002 1.341e-003 
1.385e-003 6.232e+006 3.204e+009 1.000e+001 3.785e-002 1.341e-003 
1.385e-003 6.219e+006 3.191e+009 1.000e+001 3.863e-002 1.342e-003 
1.385e-003 6.206e+006 3.216e+009 1.000e+001 3.834e-002 1.342e-003 
1.386e-003 6.193e+006 3.246e+009 1.000e+001 3.789e-002 1.343e-003 
1.386e-003 6.180e+006 3.281e+009 1.000e+001 3.819e-002 1.344e-003 
1.387e-003 6.165e+006 3.321e+009 1.000e+001 3.818e-002 1.344e-003 
1.387e-003 6.148e+006 3.361e+009 1.000e+001 4.035e-002 1.345e-003 
1.388e-003 6.135e+006 3.324e+009 1.000e+001 3.965e-002 1.345e-003 
1.388e-003 6.125e+006 3.316e+009 1.000e+001 3.718e-002 1.346e-003 
1.388e-003 6.117e+006 3.333e+009 1.000e+001 3.618e-002 1.346e-003 
1.389e-003 6.110e+006 3.319e+009 1.000e+001 3.451e-002 1.347e-003 
1.389e-003 6.102e+006 3.288e+009 1.000e+001 3.654e-002 1.347e-003 
1.390e-003 6.094e+006 3.250e+009 1.000e+001 3.517e-002 1.348e-003 
1.390e-003 6.084e+006 3.222e+009 1.000e+001 3.590e-002 1.348e-003 
1.391e-003 6.074e+006 3.172e+009 1.000e+001 3.694e-002 1.349e-003 
1.391e-003 6.064e+006 3.154e+009 1.000e+001 3.699e-002 1.349e-003 
1.392e-003 6.054e+006 3.141e+009 1.000e+001 3.640e-002 1.350e-003 
1.392e-003 6.046e+006 3.139e+009 1.000e+001 3.646e-002 1.350e-003 
1.392e-003 6.039e+006 3.145e+009 1.000e+001 3.581e-002 1.351e-003 
1.393e-003 6.031e+006 3.149e+009 1.000e+001 3.667e-002 1.351e-003 
1.393e-003 6.022e+006 3.167e+009 1.000e+001 3.630e-002 1.352e-003 
1.394e-003 6.015e+006 3.179e+009 1.000e+001 3.561e-002 1.352e-003 
1.394e-003 6.008e+006 3.201e+009 1.000e+001 3.496e-002 1.353e-003 
1.395e-003 6.002e+006 3.227e+009 1.000e+001 3.526e-002 1.353e-003 
1.395e-003 5.997e+006 3.206e+009 1.000e+001 3.548e-002 1.354e-003 
1.396e-003 5.991e+006 3.217e+009 1.000e+001 3.664e-002 1.354e-003 
1.396e-003 5.984e+006 3.209e+009 1.000e+001 3.488e-002 1.355e-003 
1.396e-003 5.977e+006 3.205e+009 1.000e+001 3.918e-002 1.355e-003 
1.397e-003 5.969e+006 3.194e+009 1.000e+001 5.343e-002 1.356e-003 
1.397e-003 5.958e+006 3.111e+009 1.000e+001 6.855e-002 1.356e-003 
1.398e-003 5.948e+006 3.065e+009 1.000e+001 7.698e-002 1.357e-003 
1.398e-003 5.939e+006 3.029e+009 1.000e+001 7.990e-002 1.357e-003 
1.399e-003 5.931e+006 2.985e+009 1.000e+001 8.293e-002 1.358e-003 
1.399e-003 5.923e+006 2.979e+009 1.000e+001 8.757e-002 1.358e-003 
1.400e-003 5.917e+006 2.985e+009 1.000e+001 8.600e-002 1.359e-003 
1.400e-003 5.912e+006 2.982e+009 1.000e+001 8.898e-002 1.359e-003 
1.400e-003 5.907e+006 2.969e+009 1.000e+001 8.135e-002 1.360e-003 
1.401e-003 5.902e+006 2.967e+009 1.000e+001 7.528e-002 1.360e-003 
1.401e-003 5.899e+006 2.962e+009 1.000e+001 6.630e-002 1.360e-003 
1.402e-003 5.895e+006 2.966e+009 1.000e+001 6.142e-002 1.361e-003 
1.402e-003 5.892e+006 2.978e+009 1.000e+001 5.641e-002 1.361e-003 
1.403e-003 5.891e+006 3.005e+009 1.000e+001 5.067e-002 1.362e-003 
1.403e-003 5.888e+006 3.047e+009 1.000e+001 4.630e-002 1.362e-003 
1.404e-003 5.885e+006 2.994e+009 1.000e+001 4.860e-002 1.363e-003 
1.404e-003 5.884e+006 3.026e+009 1.000e+001 4.920e-002 1.363e-003 
1.404e-003 5.881e+006 2.958e+009 1.000e+001 5.225e-002 1.364e-003 
1.405e-003 5.877e+006 2.921e+009 1.000e+001 5.360e-002 1.364e-003 
1.405e-003 5.874e+006 2.912e+009 1.000e+001 5.454e-002 1.365e-003 
1.406e-003 5.871e+006 2.913e+009 1.000e+001 5.599e-002 1.365e-003 
1.406e-003 5.867e+006 2.921e+009 1.000e+001 5.817e-002 1.366e-003 
1.407e-003 5.865e+006 2.918e+009 1.000e+001 5.617e-002 1.366e-003 
1.407e-003 5.865e+006 2.917e+009 1.000e+001 5.782e-002 1.366e-003 
1.407e-003 5.866e+006 2.931e+009 1.000e+001 5.898e-002 1.367e-003 
1.408e-003 5.869e+006 2.945e+009 1.000e+001 5.846e-002 1.367e-003 
1.408e-003 5.871e+006 2.969e+009 1.000e+001 5.806e-002 1.368e-003 
1.409e-003 5.874e+006 3.002e+009 1.000e+001 5.768e-002 1.368e-003 
1.409e-003 5.877e+006 3.045e+009 1.000e+001 5.551e-002 1.369e-003 
1.410e-003 5.880e+006 3.088e+009 1.000e+001 5.647e-002 1.369e-003 
1.410e-003 5.880e+006 3.136e+009 1.000e+001 5.456e-002 1.369e-003 
1.411e-003 5.878e+006 3.162e+009 1.000e+001 5.611e-002 1.370e-003 
1.411e-003 5.874e+006 3.163e+009 1.000e+001 5.633e-002 1.370e-003 
1.411e-003 5.868e+006 3.154e+009 1.000e+001 5.499e-002 1.371e-003 
1.412e-003 5.864e+006 3.171e+009 1.000e+001 5.175e-002 1.371e-003 
1.412e-003 5.862e+006 3.194e+009 1.000e+001 5.239e-002 1.372e-003 
1.413e-003 5.861e+006 3.229e+009 1.000e+001 5.229e-002 1.372e-003 
1.413e-003 5.860e+006 3.270e+009 1.000e+001 5.193e-002 1.373e-003 
1.414e-003 5.858e+006 3.296e+009 1.000e+001 5.163e-002 1.373e-003 
1.414e-003 5.855e+006 3.324e+009 1.000e+001 4.947e-002 1.374e-003 
1.415e-003 5.851e+006 3.359e+009 1.000e+001 4.896e-002 1.374e-003 
1.415e-003 5.843e+006 3.333e+009 1.000e+001 4.644e-002 1.375e-003 
1.415e-003 5.838e+006 2.936e+009 1.000e+001 3.824e-002 1.375e-003 
1.416e-003 5.835e+006 2.935e+009 1.000e+001 3.826e-002 1.376e-003 
1.416e-003 5.832e+006 2.940e+009 1.000e+001 3.945e-002 1.376e-003 
1.417e-003 5.828e+006 2.946e+009 1.000e+001 4.148e-002 1.376e-003 
1.417e-003 5.822e+006 2.956e+009 1.000e+001 4.434e-002 1.377e-003 
1.418e-003 5.818e+006 2.968e+009 1.000e+001 4.437e-002 1.377e-003 
1.418e-003 5.814e+006 2.954e+009 1.000e+001 4.338e-002 1.378e-003 
1.419e-003 5.810e+006 2.926e+009 1.000e+001 4.396e-002 1.378e-003 
1.419e-003 5.805e+006 2.903e+009 1.000e+001 4.396e-002 1.379e-003 
1.419e-003 5.800e+006 2.900e+009 1.000e+001 4.119e-002 1.379e-003 
1.420e-003 5.798e+006 2.901e+009 1.000e+001 4.121e-002 1.380e-003 
1.420e-003 5.794e+006 2.827e+009 1.000e+001 4.227e-002 1.380e-003 
1.421e-003 5.791e+006 2.845e+009 1.000e+001 4.173e-002 1.381e-003 
1.421e-003 5.786e+006 2.858e+009 1.000e+001 4.138e-002 1.381e-003 
1.422e-003 5.781e+006 2.884e+009 1.000e+001 4.035e-002 1.382e-003 
1.422e-003 5.777e+006 2.883e+009 1.000e+001 4.069e-002 1.382e-003 
1.423e-003 5.771e+006 2.880e+009 1.000e+001 4.166e-002 1.383e-003 
1.423e-003 5.766e+006 2.837e+009 1.000e+001 3.982e-002 1.383e-003 
1.423e-003 5.762e+006 2.842e+009 1.000e+001 4.370e-002 1.384e-003 
1.424e-003 5.758e+006 2.806e+009 1.000e+001 4.629e-002 1.384e-003 
1.424e-003 5.756e+006 2.739e+009 1.000e+001 4.728e-002 1.384e-003 
1.425e-003 5.755e+006 2.685e+009 1.000e+001 6.574e-002 1.385e-003 
1.425e-003 5.755e+006 2.675e+009 1.000e+001 6.025e-002 1.385e-003 
1.426e-003 5.758e+006 2.691e+009 1.000e+001 6.179e-002 1.386e-003 
1.426e-003 5.760e+006 2.703e+009 1.000e+001 6.395e-002 1.386e-003 
1.427e-003 5.763e+006 2.708e+009 1.000e+001 6.973e-002 1.387e-003 
1.427e-003 5.768e+006 2.720e+009 1.000e+001 6.800e-002 1.387e-003 
1.427e-003 5.773e+006 2.727e+009 1.000e+001 6.394e-002 1.387e-003 
1.428e-003 5.779e+006 2.738e+009 1.000e+001 6.008e-002 1.388e-003 
1.428e-003 5.784e+006 2.767e+009 1.000e+001 6.238e-002 1.388e-003 
1.429e-003 5.788e+006 2.782e+009 1.000e+001 6.182e-002 1.389e-003 
1.429e-003 5.793e+006 2.804e+009 1.000e+001 6.054e-002 1.389e-003 
1.430e-003 5.798e+006 2.834e+009 1.000e+001 5.755e-002 1.389e-003 
1.430e-003 5.802e+006 2.868e+009 1.000e+001 5.924e-002 1.390e-003 
1.430e-003 5.803e+006 2.885e+009 1.000e+001 5.867e-002 1.390e-003 
1.431e-003 5.803e+006 2.909e+009 1.000e+001 5.962e-002 1.391e-003 
1.431e-003 5.804e+006 2.874e+009 1.000e+001 5.818e-002 1.391e-003 
1.432e-003 5.805e+006 2.882e+009 1.000e+001 5.866e-002 1.392e-003 
1.432e-003 5.806e+006 2.897e+009 1.000e+001 6.169e-002 1.392e-003 
1.433e-003 5.808e+006 2.918e+009 1.000e+001 6.127e-002 1.392e-003 
1.433e-003 5.809e+006 2.915e+009 1.000e+001 6.414e-002 1.393e-003 
1.434e-003 5.811e+006 2.932e+009 1.000e+001 6.718e-002 1.393e-003 
1.434e-003 5.814e+006 2.936e+009 1.000e+001 7.190e-002 1.394e-003 
1.434e-003 5.816e+006 2.914e+009 1.000e+001 6.722e-002 1.394e-003 
1.435e-003 5.817e+006 2.922e+009 1.000e+001 7.919e-002 1.395e-003 
1.435e-003 5.819e+006 2.937e+009 1.000e+001 7.586e-002 1.395e-003 
1.436e-003 5.821e+006 2.954e+009 1.000e+001 7.757e-002 1.396e-003 
1.436e-003 5.824e+006 2.966e+009 1.000e+001 8.248e-002 1.396e-003 
1.437e-003 5.828e+006 2.986e+009 1.000e+001 8.155e-002 1.396e-003 
1.437e-003 5.832e+006 2.997e+009 1.000e+001 8.018e-002 1.397e-003 
1.438e-003 5.837e+006 3.011e+009 1.000e+001 7.899e-002 1.397e-003 
1.438e-003 5.842e+006 3.024e+009 1.000e+001 6.349e-002 1.398e-003 
1.438e-003 5.847e+006 3.048e+009 1.000e+001 6.179e-002 1.398e-003 
1.439e-003 5.851e+006 3.089e+009 1.000e+001 5.626e-002 1.398e-003 
1.439e-003 5.852e+006 3.134e+009 1.000e+001 5.669e-002 1.399e-003 
1.440e-003 5.851e+006 3.131e+009 1.000e+001 5.280e-002 1.399e-003 
1.440e-003 5.848e+006 3.131e+009 1.000e+001 5.264e-002 1.400e-003 
1.441e-003 5.843e+006 3.049e+009 1.000e+001 6.099e-002 1.400e-003 
1.441e-003 5.840e+006 3.037e+009 1.000e+001 6.260e-002 1.401e-003 
1.442e-003 5.839e+006 3.044e+009 1.000e+001 6.637e-002 1.401e-003 
1.442e-003 5.837e+006 3.061e+009 1.000e+001 6.897e-002 1.402e-003 
1.442e-003 5.838e+006 3.089e+009 1.000e+001 6.449e-002 1.402e-003 
1.443e-003 5.841e+006 3.138e+009 1.000e+001 6.595e-002 1.402e-003 
1.443e-003 5.845e+006 3.187e+009 1.000e+001 6.684e-002 1.403e-003 
1.444e-003 5.848e+006 3.226e+009 1.000e+001 7.383e-002 1.403e-003 
1.444e-003 5.851e+006 3.245e+009 1.000e+001 7.598e-002 1.404e-003 
1.445e-003 5.852e+006 3.247e+009 1.000e+001 8.033e-002 1.404e-003 
1.445e-003 5.851e+006 3.227e+009 1.000e+001 8.465e-002 1.405e-003 
1.446e-003 5.850e+006 3.230e+009 1.000e+001 8.180e-002 1.405e-003 
1.446e-003 5.848e+006 3.243e+009 1.000e+001 8.568e-002 1.405e-003 
1.446e-003 5.845e+006 3.258e+009 1.000e+001 8.775e-002 1.406e-003 
1.447e-003 5.843e+006 3.271e+009 1.000e+001 8.517e-002 1.406e-003 
1.447e-003 5.843e+006 3.293e+009 1.000e+001 8.610e-002 1.407e-003 
1.448e-003 5.844e+006 3.310e+009 1.000e+001 9.214e-002 1.407e-003 
1.448e-003 5.845e+006 3.332e+009 1.000e+001 8.569e-002 1.408e-003 
1.449e-003 5.845e+006 3.365e+009 1.000e+001 8.695e-002 1.408e-003 
1.449e-003 5.843e+006 3.337e+009 1.000e+001 8.767e-002 1.409e-003 
1.450e-003 5.844e+006 3.326e+009 1.000e+001 8.917e-002 1.409e-003 
1.450e-003 5.847e+006 3.340e+009 1.000e+001 9.728e-002 1.409e-003 
1.450e-003 5.848e+006 3.286e+009 1.000e+001 1.119e-001 1.410e-003 
1.451e-003 5.851e+006 3.299e+009 1.000e+001 1.127e-001 1.410e-003 
1.451e-003 5.854e+006 3.323e+009 1.000e+001 1.079e-001 1.411e-003 
1.452e-003 5.857e+006 3.347e+009 1.000e+001 1.037e-001 1.411e-003 
1.452e-003 5.860e+006 3.381e+009 1.000e+001 1.108e-001 1.412e-003 
1.453e-003 5.863e+006 3.422e+009 1.000e+001 1.126e-001 1.412e-003 
1.453e-003 5.867e+006 3.483e+009 1.000e+001 1.079e-001 1.412e-003 
1.453e-003 5.869e+006 3.482e+009 1.000e+001 1.180e-001 1.413e-003 
1.454e-003 5.868e+006 3.439e+009 1.000e+001 1.007e-001 1.413e-003 
1.454e-003 5.866e+006 3.412e+009 1.000e+001 1.195e-001 1.414e-003 
1.455e-003 5.865e+006 3.395e+009 1.000e+001 1.228e-001 1.414e-003 
1.455e-003 5.863e+006 3.398e+009 1.000e+001 1.283e-001 1.415e-003 
1.456e-003 5.860e+006 3.409e+009 1.000e+001 1.236e-001 1.415e-003 
1.456e-003 5.857e+006 3.420e+009 1.000e+001 1.289e-001 1.416e-003 
1.457e-003 5.856e+006 3.428e+009 1.000e+001 1.292e-001 1.416e-003 
1.457e-003 5.856e+006 3.431e+009 1.000e+001 1.282e-001 1.416e-003 
1.457e-003 5.858e+006 3.426e+009 1.000e+001 1.367e-001 1.417e-003 
1.458e-003 5.861e+006 3.440e+009 1.000e+001 1.370e-001 1.417e-003 
1.458e-003 5.865e+006 3.457e+009 1.000e+001 1.380e-001 1.418e-003 
1.459e-003 5.870e+006 3.477e+009 1.000e+001 1.447e-001 1.418e-003 
1.459e-003 5.876e+006 3.506e+009 1.000e+001 1.402e-001 1.419e-003 
1.460e-003 5.880e+006 3.537e+009 1.000e+001 1.478e-001 1.419e-003 
1.460e-003 5.883e+006 3.576e+009 1.000e+001 1.444e-001 1.419e-003 
1.461e-003 5.883e+006 3.563e+009 1.000e+001 1.492e-001 1.420e-003 
1.461e-003 5.882e+006 3.571e+009 1.000e+001 1.476e-001 1.420e-003 
1.461e-003 5.881e+006 3.577e+009 1.000e+001 1.517e-001 1.421e-003 
1.462e-003 5.878e+006 3.563e+009 1.000e+001 1.573e-001 1.421e-003 
1.462e-003 5.876e+006 3.586e+009 1.000e+001 1.409e-001 1.422e-003 
1.463e-003 5.876e+006 3.624e+009 1.000e+001 1.538e-001 1.422e-003 
1.463e-003 5.877e+006 3.667e+009 1.000e+001 1.574e-001 1.423e-003 
1.464e-003 5.878e+006 3.706e+009 1.000e+001 1.486e-001 1.423e-003 
1.464e-003 5.878e+006 3.706e+009 1.000e+001 1.640e-001 1.423e-003 
1.465e-003 5.878e+006 3.736e+009 1.000e+001 1.555e-001 1.424e-003 
1.465e-003 5.879e+006 3.702e+009 1.000e+001 1.714e-001 1.424e-003 
1.465e-003 5.881e+006 3.703e+009 1.000e+001 1.733e-001 1.425e-003 
1.466e-003 5.884e+006 3.707e+009 1.000e+001 1.656e-001 1.425e-003 
1.466e-003 5.887e+006 3.736e+009 1.000e+001 1.783e-001 1.426e-003 
1.467e-003 5.890e+006 3.697e+009 1.000e+001 1.624e-001 1.426e-003 
1.467e-003 5.893e+006 3.619e+009 1.000e+001 1.687e-001 1.426e-003 
1.468e-003 5.896e+006 3.601e+009 1.000e+001 1.587e-001 1.427e-003 
1.468e-003 5.900e+006 3.584e+009 1.000e+001 1.610e-001 1.427e-003 
1.469e-003 5.904e+006 3.617e+009 1.000e+001 1.557e-001 1.428e-003 
1.469e-003 5.905e+006 3.660e+009 1.000e+001 1.515e-001 1.428e-003 
1.469e-003 5.902e+006 3.606e+009 1.000e+001 1.584e-001 1.429e-003 
1.470e-003 5.897e+006 3.556e+009 1.000e+001 1.613e-001 1.429e-003 
1.470e-003 5.894e+006 3.546e+009 1.000e+001 1.670e-001 1.429e-003 
1.471e-003 5.890e+006 3.544e+009 1.000e+001 1.682e-001 1.430e-003 
1.471e-003 5.887e+006 3.539e+009 1.000e+001 1.665e-001 1.430e-003 
1.472e-003 5.885e+006 3.538e+009 1.000e+001 1.639e-001 1.431e-003 
1.472e-003 5.882e+006 3.538e+009 1.000e+001 1.685e-001 1.431e-003 
1.472e-003 5.881e+006 3.548e+009 1.000e+001 1.677e-001 1.432e-003 
1.473e-003 5.884e+006 3.534e+009 1.000e+001 1.586e-001 1.432e-003 
1.473e-003 5.888e+006 3.544e+009 1.000e+001 1.675e-001 1.433e-003 
1.474e-003 5.893e+006 3.543e+009 1.000e+001 1.697e-001 1.433e-003 
1.474e-003 5.897e+006 3.540e+009 1.000e+001 1.791e-001 1.433e-003 
1.475e-003 5.901e+006 3.529e+009 1.000e+001 1.712e-001 1.434e-003 
1.475e-003 5.905e+006 3.526e+009 1.000e+001 1.756e-001 1.434e-003 
1.476e-003 5.907e+006 3.534e+009 1.000e+001 1.583e-001 1.435e-003 
1.476e-003 5.909e+006 3.545e+009 1.000e+001 1.568e-001 1.435e-003 
1.476e-003 5.909e+006 3.528e+009 1.000e+001 1.620e-001 1.436e-003 
1.477e-003 5.908e+006 3.528e+009 1.000e+001 1.560e-001 1.436e-003 
1.477e-003 5.907e+006 3.541e+009 1.000e+001 1.559e-001 1.436e-003 
1.478e-003 5.905e+006 3.543e+009 1.000e+001 1.542e-001 1.437e-003 
1.478e-003 5.902e+006 3.527e+009 1.000e+001 1.390e-001 1.437e-003 
1.479e-003 5.898e+006 3.483e+009 1.000e+001 1.420e-001 1.438e-003 
