# Supplementary material for: Strain rate dependency of dislocation plasticity
Source: Nat Commun. 2021 Mar 23;12:1845. doi: 10.1038/s41467-021-21939-1 (PMC7988163; doi:10.1038/s41467-021-21939-1)
Supplement: Supplementary file 3 — Supplementary Data 1 [file 41467_2021_21939_MOESM3_ESM.zip › Supplementary Data 1/DDDSimulationSet3/StrainRate=1e1s-1/InitialDislocationDensity=4.1e12m-2.dat]

#strain(1), stress(Pa), dislocation density(m-2), strain rate(s-1), mean dislocation velocity(km/s), plastic strain(1)
1.249e-007 1.697e+004 4.106e+012 1.000e+001 5.631e-002 7.346e-009 
2.499e-007 2.838e+004 4.106e+012 1.000e+001 5.735e-002 5.349e-008 
3.749e-007 4.674e+004 4.107e+012 1.000e+001 4.926e-002 5.145e-008 
4.999e-007 5.617e+004 4.107e+012 1.000e+001 5.608e-002 1.113e-007 
6.249e-007 6.861e+004 4.106e+012 1.000e+001 5.297e-002 1.502e-007 
7.499e-007 8.380e+004 4.107e+012 1.000e+001 5.428e-002 1.701e-007 
8.749e-007 8.745e+004 4.106e+012 1.000e+001 5.894e-002 2.699e-007 
9.999e-007 1.026e+005 4.106e+012 1.000e+001 5.236e-002 2.900e-007 
1.125e-006 1.194e+005 4.106e+012 1.000e+001 5.484e-002 2.987e-007 
1.250e-006 1.268e+005 4.106e+012 1.000e+001 5.783e-002 3.726e-007 
1.375e-006 1.524e+005 4.107e+012 1.000e+001 5.034e-002 3.210e-007 
1.500e-006 1.612e+005 4.107e+012 1.000e+001 5.649e-002 3.845e-007 
1.625e-006 1.714e+005 4.107e+012 1.000e+001 5.354e-002 4.392e-007 
1.750e-006 1.761e+005 4.106e+012 1.000e+001 5.372e-002 5.320e-007 
1.875e-006 1.975e+005 4.107e+012 1.000e+001 5.299e-002 5.088e-007 
2.000e-006 1.962e+005 4.106e+012 1.000e+001 5.974e-002 6.424e-007 
2.125e-006 2.128e+005 4.107e+012 1.000e+001 4.912e-002 6.532e-007 
2.250e-006 2.260e+005 4.106e+012 1.000e+001 5.494e-002 6.866e-007 
2.375e-006 2.299e+005 4.107e+012 1.000e+001 5.253e-002 7.848e-007 
2.500e-006 2.370e+005 4.107e+012 1.000e+001 5.213e-002 8.607e-007 
2.625e-006 2.522e+005 4.106e+012 1.000e+001 5.803e-002 8.807e-007 
2.750e-006 2.698e+005 4.106e+012 1.000e+001 5.717e-002 8.837e-007 
2.875e-006 2.821e+005 4.107e+012 1.000e+001 5.292e-002 9.239e-007 
3.000e-006 2.969e+005 4.107e+012 1.000e+001 5.504e-002 9.462e-007 
3.125e-006 3.062e+005 4.106e+012 1.000e+001 5.527e-002 1.007e-006 
3.250e-006 3.192e+005 4.107e+012 1.000e+001 5.464e-002 1.042e-006 
3.375e-006 3.241e+005 4.106e+012 1.000e+001 5.560e-002 1.133e-006 
3.500e-006 3.366e+005 4.108e+012 1.000e+001 5.471e-002 1.171e-006 
3.625e-006 3.437e+005 4.107e+012 1.000e+001 5.306e-002 1.247e-006 
3.750e-006 3.588e+005 4.106e+012 1.000e+001 5.622e-002 1.268e-006 
3.875e-006 3.752e+005 4.108e+012 1.000e+001 4.941e-002 1.280e-006 
4.000e-006 3.893e+005 4.107e+012 1.000e+001 5.604e-002 1.307e-006 
4.125e-006 3.929e+005 4.106e+012 1.000e+001 5.269e-002 1.407e-006 
4.250e-006 4.103e+005 4.105e+012 1.000e+001 5.234e-002 1.412e-006 
4.375e-006 4.057e+005 4.106e+012 1.000e+001 5.687e-002 1.569e-006 
4.500e-006 4.279e+005 4.104e+012 1.000e+001 5.458e-002 1.541e-006 
4.625e-006 4.536e+005 4.105e+012 1.000e+001 5.493e-002 1.488e-006 
4.750e-006 4.732e+005 4.105e+012 1.000e+001 5.604e-002 1.477e-006 
4.875e-006 4.894e+005 4.104e+012 1.000e+001 5.574e-002 1.490e-006 
5.000e-006 5.042e+005 4.105e+012 1.000e+001 5.796e-002 1.512e-006 
5.125e-006 5.141e+005 4.105e+012 1.000e+001 5.237e-002 1.569e-006 
5.250e-006 5.283e+005 4.105e+012 1.000e+001 5.504e-002 1.596e-006 
5.375e-006 5.455e+005 4.106e+012 1.000e+001 5.588e-002 1.602e-006 
5.500e-006 5.629e+005 4.105e+012 1.000e+001 5.175e-002 1.607e-006 
5.625e-006 5.830e+005 4.105e+012 1.000e+001 5.524e-002 1.593e-006 
5.750e-006 5.971e+005 4.104e+012 1.000e+001 5.467e-002 1.620e-006 
5.875e-006 6.095e+005 4.105e+012 1.000e+001 5.344e-002 1.659e-006 
6.000e-006 6.280e+005 4.106e+012 1.000e+001 5.635e-002 1.656e-006 
6.125e-006 6.431e+005 4.106e+012 1.000e+001 5.164e-002 1.676e-006 
6.250e-006 6.605e+005 4.106e+012 1.000e+001 5.590e-002 1.681e-006 
6.375e-006 6.769e+005 4.106e+012 1.000e+001 5.310e-002 1.693e-006 
6.500e-006 6.929e+005 4.105e+012 1.000e+001 5.420e-002 1.707e-006 
6.625e-006 6.962e+005 4.105e+012 1.000e+001 6.174e-002 1.810e-006 
6.750e-006 7.134e+005 4.105e+012 1.000e+001 5.048e-002 1.815e-006 
6.875e-006 7.216e+005 4.106e+012 1.000e+001 5.515e-002 1.884e-006 
7.000e-006 7.180e+005 4.106e+012 1.000e+001 5.596e-002 2.033e-006 
7.125e-006 7.244e+005 4.105e+012 1.000e+001 5.902e-002 2.114e-006 
7.250e-006 7.240e+005 4.105e+012 1.000e+001 5.903e-002 2.242e-006 
7.375e-006 7.353e+005 4.105e+012 1.000e+001 5.181e-002 2.289e-006 
7.500e-006 7.372e+005 4.106e+012 1.000e+001 5.424e-002 2.401e-006 
7.625e-006 7.375e+005 4.105e+012 1.000e+001 5.847e-002 2.524e-006 
7.750e-006 7.495e+005 4.106e+012 1.000e+001 5.304e-002 2.566e-006 
7.875e-006 7.670e+005 4.107e+012 1.000e+001 5.735e-002 2.570e-006 
8.000e-006 7.659e+005 4.105e+012 1.000e+001 5.467e-002 2.702e-006 
8.125e-006 7.732e+005 4.104e+012 1.000e+001 5.142e-002 2.777e-006 
8.250e-006 8.005e+005 4.104e+012 1.000e+001 5.297e-002 2.713e-006 
8.375e-006 8.076e+005 4.105e+012 1.000e+001 5.788e-002 2.789e-006 
8.500e-006 8.114e+005 4.106e+012 1.000e+001 5.898e-002 2.888e-006 
8.625e-006 8.272e+005 4.106e+012 1.000e+001 5.253e-002 2.903e-006 
8.750e-006 8.257e+005 4.105e+012 1.000e+001 5.680e-002 3.039e-006 
8.875e-006 8.372e+005 4.106e+012 1.000e+001 5.435e-002 3.084e-006 
9.000e-006 8.444e+005 4.107e+012 1.000e+001 5.518e-002 3.160e-006 
9.125e-006 8.567e+005 4.106e+012 1.000e+001 5.659e-002 3.200e-006 
9.250e-006 8.633e+005 4.106e+012 1.000e+001 5.608e-002 3.279e-006 
9.375e-006 8.606e+005 4.105e+012 1.000e+001 5.594e-002 3.423e-006 
9.500e-006 8.800e+005 4.107e+012 1.000e+001 5.726e-002 3.413e-006 
9.625e-006 8.844e+005 4.106e+012 1.000e+001 5.581e-002 3.508e-006 
9.750e-006 8.927e+005 4.109e+012 1.000e+001 5.596e-002 3.575e-006 
9.875e-006 8.974e+005 4.105e+012 1.000e+001 5.585e-002 3.668e-006 
1.000e-005 9.055e+005 4.105e+012 1.000e+001 5.878e-002 3.737e-006 
1.012e-005 9.167e+005 4.106e+012 1.000e+001 5.651e-002 3.784e-006 
1.025e-005 8.959e+005 4.099e+012 1.000e+001 5.595e-002 4.053e-006 
1.037e-005 7.502e+005 4.100e+012 1.000e+001 5.395e-002 5.186e-006 
1.050e-005 6.069e+005 4.095e+012 1.000e+001 5.390e-002 6.302e-006 
1.062e-005 6.009e+005 4.095e+012 1.000e+001 5.603e-002 6.468e-006 
1.075e-005 6.104e+005 4.094e+012 1.000e+001 5.319e-002 6.528e-006 
1.087e-005 6.217e+005 4.094e+012 1.000e+001 5.574e-002 6.574e-006 
1.100e-005 6.415e+005 4.094e+012 1.000e+001 5.417e-002 6.563e-006 
1.112e-005 6.551e+005 4.094e+012 1.000e+001 5.620e-002 6.594e-006 
1.125e-005 6.590e+005 4.093e+012 1.000e+001 5.365e-002 6.692e-006 
1.137e-005 6.613e+005 4.095e+012 1.000e+001 5.278e-002 6.801e-006 
1.150e-005 6.575e+005 4.091e+012 1.000e+001 5.242e-002 6.952e-006 
1.162e-005 6.697e+005 4.090e+012 1.000e+001 5.671e-002 6.993e-006 
1.175e-005 6.662e+005 4.088e+012 1.000e+001 5.882e-002 7.142e-006 
1.187e-005 6.819e+005 4.088e+012 1.000e+001 5.723e-002 7.158e-006 
1.200e-005 6.851e+005 4.088e+012 1.000e+001 5.245e-002 7.262e-006 
1.212e-005 6.997e+005 4.087e+012 1.000e+001 5.443e-002 7.285e-006 
1.225e-005 7.140e+005 4.088e+012 1.000e+001 5.412e-002 7.311e-006 
1.237e-005 7.233e+005 4.088e+012 1.000e+001 5.556e-002 7.372e-006 
1.250e-005 7.384e+005 4.088e+012 1.000e+001 5.350e-002 7.392e-006 
1.262e-005 7.597e+005 4.087e+012 1.000e+001 5.746e-002 7.370e-006 
1.275e-005 7.708e+005 4.087e+012 1.000e+001 5.202e-002 7.418e-006 
1.287e-005 7.865e+005 4.087e+012 1.000e+001 5.237e-002 7.435e-006 
1.300e-005 7.910e+005 4.089e+012 1.000e+001 5.410e-002 7.529e-006 
1.312e-005 8.075e+005 4.087e+012 1.000e+001 5.289e-002 7.540e-006 
1.325e-005 8.189e+005 4.088e+012 1.000e+001 5.606e-002 7.586e-006 
1.337e-005 8.356e+005 4.088e+012 1.000e+001 5.458e-002 7.595e-006 
1.350e-005 8.402e+005 4.088e+012 1.000e+001 5.234e-002 7.689e-006 
1.362e-005 8.542e+005 4.088e+012 1.000e+001 5.339e-002 7.717e-006 
1.375e-005 8.718e+005 4.088e+012 1.000e+001 5.566e-002 7.720e-006 
1.387e-005 8.838e+005 4.088e+012 1.000e+001 5.341e-002 7.762e-006 
1.400e-005 8.979e+005 4.088e+012 1.000e+001 5.149e-002 7.789e-006 
1.412e-005 9.098e+005 4.089e+012 1.000e+001 4.951e-002 7.832e-006 
1.425e-005 9.226e+005 4.088e+012 1.000e+001 5.790e-002 7.869e-006 
1.437e-005 9.303e+005 4.087e+012 1.000e+001 5.863e-002 7.940e-006 
1.450e-005 9.439e+005 4.087e+012 1.000e+001 5.277e-002 7.972e-006 
1.462e-005 9.528e+005 4.088e+012 1.000e+001 5.178e-002 8.035e-006 
1.475e-005 9.732e+005 4.087e+012 1.000e+001 5.672e-002 8.019e-006 
1.487e-005 9.889e+005 4.088e+012 1.000e+001 5.291e-002 8.035e-006 
1.500e-005 9.983e+005 4.086e+012 1.000e+001 5.559e-002 8.095e-006 
1.512e-005 1.006e+006 4.087e+012 1.000e+001 5.365e-002 8.167e-006 
1.525e-005 1.018e+006 4.087e+012 1.000e+001 5.319e-002 8.210e-006 
1.537e-005 1.026e+006 4.087e+012 1.000e+001 5.561e-002 8.277e-006 
1.550e-005 1.035e+006 4.087e+012 1.000e+001 5.308e-002 8.343e-006 
1.562e-005 1.052e+006 4.087e+012 1.000e+001 5.398e-002 8.346e-006 
1.575e-005 1.067e+006 4.087e+012 1.000e+001 5.365e-002 8.373e-006 
1.587e-005 1.076e+006 4.087e+012 1.000e+001 5.420e-002 8.435e-006 
1.600e-005 1.096e+006 4.087e+012 1.000e+001 5.212e-002 8.422e-006 
1.612e-005 1.108e+006 4.087e+012 1.000e+001 5.165e-002 8.459e-006 
1.625e-005 1.122e+006 4.087e+012 1.000e+001 5.179e-002 8.489e-006 
1.637e-005 1.129e+006 4.086e+012 1.000e+001 5.381e-002 8.563e-006 
1.650e-005 1.150e+006 4.088e+012 1.000e+001 4.835e-002 8.544e-006 
1.662e-005 1.164e+006 4.087e+012 1.000e+001 5.713e-002 8.572e-006 
1.675e-005 1.181e+006 4.087e+012 1.000e+001 4.934e-002 8.584e-006 
1.687e-005 1.183e+006 4.086e+012 1.000e+001 5.232e-002 8.693e-006 
1.700e-005 1.195e+006 4.087e+012 1.000e+001 5.062e-002 8.731e-006 
1.712e-005 1.205e+006 4.087e+012 1.000e+001 5.127e-002 8.789e-006 
1.725e-005 1.212e+006 4.086e+012 1.000e+001 5.746e-002 8.869e-006 
1.737e-005 1.228e+006 4.087e+012 1.000e+001 5.203e-002 8.879e-006 
1.750e-005 1.232e+006 4.087e+012 1.000e+001 5.348e-002 8.980e-006 
1.762e-005 1.244e+006 4.087e+012 1.000e+001 5.498e-002 9.019e-006 
1.775e-005 1.263e+006 4.086e+012 1.000e+001 5.542e-002 9.015e-006 
1.787e-005 1.271e+006 4.087e+012 1.000e+001 5.617e-002 9.082e-006 
1.800e-005 1.289e+006 4.086e+012 1.000e+001 5.728e-002 9.084e-006 
1.812e-005 1.305e+006 4.087e+012 1.000e+001 5.696e-002 9.099e-006 
1.825e-005 1.320e+006 4.087e+012 1.000e+001 5.598e-002 9.122e-006 
1.837e-005 1.321e+006 4.086e+012 1.000e+001 5.428e-002 9.236e-006 
1.850e-005 1.335e+006 4.087e+012 1.000e+001 5.373e-002 9.269e-006 
1.862e-005 1.352e+006 4.087e+012 1.000e+001 5.309e-002 9.277e-006 
1.875e-005 1.359e+006 4.087e+012 1.000e+001 5.528e-002 9.351e-006 
1.887e-005 1.346e+006 4.084e+012 1.000e+001 5.596e-002 9.564e-006 
1.900e-005 1.359e+006 4.085e+012 1.000e+001 5.785e-002 9.598e-006 
1.912e-005 1.366e+006 4.084e+012 1.000e+001 6.241e-002 9.677e-006 
1.925e-005 1.392e+006 4.085e+012 1.000e+001 5.454e-002 9.624e-006 
1.937e-005 1.394e+006 4.084e+012 1.000e+001 5.300e-002 9.735e-006 
1.950e-005 1.409e+006 4.084e+012 1.000e+001 6.072e-002 9.755e-006 
1.962e-005 1.434e+006 4.085e+012 1.000e+001 5.384e-002 9.707e-006 
1.975e-005 1.447e+006 4.085e+012 1.000e+001 5.570e-002 9.741e-006 
1.987e-005 1.452e+006 4.084e+012 1.000e+001 5.780e-002 9.833e-006 
2.000e-005 1.465e+006 4.084e+012 1.000e+001 5.802e-002 9.869e-006 
2.012e-005 1.481e+006 4.083e+012 1.000e+001 5.841e-002 9.881e-006 
2.025e-005 1.498e+006 4.085e+012 1.000e+001 5.124e-002 9.888e-006 
2.037e-005 1.495e+006 4.085e+012 1.000e+001 5.643e-002 1.004e-005 
2.050e-005 1.491e+006 4.086e+012 1.000e+001 5.532e-002 1.019e-005 
2.062e-005 1.523e+006 4.085e+012 1.000e+001 5.861e-002 1.009e-005 
2.075e-005 1.572e+006 4.086e+012 1.000e+001 5.918e-002 9.877e-006 
2.087e-005 1.628e+006 4.086e+012 1.000e+001 5.681e-002 9.618e-006 
2.100e-005 1.720e+006 4.086e+012 1.000e+001 5.687e-002 9.100e-006 
2.112e-005 1.774e+006 4.085e+012 1.000e+001 5.703e-002 8.854e-006 
2.125e-005 1.807e+006 4.084e+012 1.000e+001 5.693e-002 8.751e-006 
2.137e-005 1.845e+006 4.085e+012 1.000e+001 5.287e-002 8.617e-006 
2.150e-005 1.903e+006 4.084e+012 1.000e+001 5.897e-002 8.341e-006 
2.162e-005 1.985e+006 4.084e+012 1.000e+001 5.739e-002 7.895e-006 
2.175e-005 2.299e+006 4.088e+012 1.000e+001 6.161e-002 5.846e-006 
2.187e-005 2.564e+006 4.089e+012 1.000e+001 5.609e-002 4.142e-006 
2.200e-005 2.645e+006 4.090e+012 1.000e+001 6.064e-002 3.707e-006 
2.212e-005 2.750e+006 4.093e+012 1.000e+001 5.531e-002 3.104e-006 
2.225e-005 2.830e+006 4.093e+012 1.000e+001 6.014e-002 2.678e-006 
2.237e-005 2.864e+006 4.093e+012 1.000e+001 5.548e-002 2.565e-006 
2.250e-005 3.147e+006 4.093e+012 1.000e+001 5.819e-002 7.306e-007 
2.262e-005 3.211e+006 4.093e+012 1.000e+001 5.774e-002 4.152e-007 
2.275e-005 3.282e+006 4.091e+012 1.000e+001 5.410e-002 5.216e-008 
2.287e-005 3.297e+006 4.091e+012 1.000e+001 6.046e-002 6.963e-008 
2.300e-005 3.314e+006 4.091e+012 1.000e+001 5.738e-002 7.515e-008 
2.312e-005 3.321e+006 4.091e+012 1.000e+001 5.661e-002 1.583e-007 
2.325e-005 3.333e+006 4.091e+012 1.000e+001 5.423e-002 1.992e-007 
2.337e-005 3.349e+006 4.090e+012 1.000e+001 5.571e-002 2.091e-007 
2.350e-005 3.359e+006 4.091e+012 1.000e+001 6.036e-002 2.692e-007 
2.362e-005 3.372e+006 4.091e+012 1.000e+001 5.742e-002 3.029e-007 
2.375e-005 3.380e+006 4.091e+012 1.000e+001 5.670e-002 3.725e-007 
2.387e-005 3.401e+006 4.091e+012 1.000e+001 5.367e-002 3.500e-007 
2.400e-005 3.412e+006 4.090e+012 1.000e+001 6.022e-002 3.995e-007 
2.412e-005 3.425e+006 4.091e+012 1.000e+001 5.947e-002 4.362e-007 
2.425e-005 3.450e+006 4.091e+012 1.000e+001 5.596e-002 3.851e-007 
2.437e-005 3.476e+006 4.091e+012 1.000e+001 5.567e-002 3.347e-007 
2.450e-005 3.493e+006 4.091e+012 1.000e+001 5.912e-002 3.410e-007 
2.462e-005 3.500e+006 4.091e+012 1.000e+001 6.130e-002 4.147e-007 
2.475e-005 3.514e+006 4.091e+012 1.000e+001 6.048e-002 4.466e-007 
2.487e-005 3.527e+006 4.090e+012 1.000e+001 5.587e-002 4.781e-007 
2.500e-005 3.539e+006 4.091e+012 1.000e+001 5.851e-002 5.255e-007 
2.512e-005 3.550e+006 4.090e+012 1.000e+001 6.395e-002 5.700e-007 
2.525e-005 3.564e+006 4.091e+012 1.000e+001 6.141e-002 6.021e-007 
2.537e-005 3.578e+006 4.091e+012 1.000e+001 5.544e-002 6.277e-007 
2.550e-005 3.587e+006 4.090e+012 1.000e+001 5.800e-002 6.919e-007 
2.562e-005 3.607e+006 4.090e+012 1.000e+001 5.395e-002 6.802e-007 
2.575e-005 3.625e+006 4.090e+012 1.000e+001 5.777e-002 6.770e-007 
2.587e-005 3.646e+006 4.092e+012 1.000e+001 5.778e-002 6.564e-007 
2.600e-005 3.662e+006 4.092e+012 1.000e+001 5.453e-002 6.684e-007 
2.612e-005 3.670e+006 4.091e+012 1.000e+001 5.801e-002 7.389e-007 
2.625e-005 3.689e+006 4.091e+012 1.000e+001 5.128e-002 7.326e-007 
2.637e-005 3.702e+006 4.091e+012 1.000e+001 5.341e-002 7.663e-007 
2.650e-005 3.709e+006 4.091e+012 1.000e+001 5.432e-002 8.471e-007 
2.662e-005 3.724e+006 4.091e+012 1.000e+001 5.706e-002 8.678e-007 
2.675e-005 3.735e+006 4.091e+012 1.000e+001 5.364e-002 9.169e-007 
2.687e-005 3.758e+006 4.091e+012 1.000e+001 5.723e-002 8.855e-007 
2.700e-005 3.766e+006 4.091e+012 1.000e+001 5.369e-002 9.503e-007 
2.712e-005 3.775e+006 4.092e+012 1.000e+001 5.350e-002 1.012e-006 
2.725e-005 3.793e+006 4.092e+012 1.000e+001 5.050e-002 1.014e-006 
2.737e-005 3.811e+006 4.092e+012 1.000e+001 5.624e-002 1.013e-006 
2.750e-005 3.823e+006 4.091e+012 1.000e+001 6.168e-002 1.060e-006 
2.762e-005 3.843e+006 4.091e+012 1.000e+001 5.939e-002 1.046e-006 
2.775e-005 3.870e+006 4.092e+012 1.000e+001 5.794e-002 9.833e-007 
2.787e-005 3.866e+006 4.092e+012 1.000e+001 5.677e-002 1.135e-006 
2.800e-005 3.879e+006 4.091e+012 1.000e+001 5.369e-002 1.173e-006 
2.812e-005 3.897e+006 4.091e+012 1.000e+001 5.413e-002 1.174e-006 
2.825e-005 3.915e+006 4.091e+012 1.000e+001 5.744e-002 1.170e-006 
2.837e-005 3.927e+006 4.092e+012 1.000e+001 5.269e-002 1.211e-006 
2.850e-005 3.948e+006 4.092e+012 1.000e+001 5.292e-002 1.196e-006 
2.862e-005 3.960e+006 4.091e+012 1.000e+001 5.433e-002 1.237e-006 
2.875e-005 3.973e+006 4.091e+012 1.000e+001 5.615e-002 1.270e-006 
2.887e-005 3.988e+006 4.092e+012 1.000e+001 5.496e-002 1.293e-006 
2.900e-005 4.001e+006 4.091e+012 1.000e+001 5.583e-002 1.328e-006 
2.912e-005 4.005e+006 4.091e+012 1.000e+001 5.834e-002 1.423e-006 
2.925e-005 4.034e+006 4.091e+012 1.000e+001 5.808e-002 1.346e-006 
2.937e-005 4.036e+006 4.091e+012 1.000e+001 6.003e-002 1.461e-006 
2.950e-005 4.061e+006 4.092e+012 1.000e+001 5.455e-002 1.409e-006 
2.962e-005 4.078e+006 4.092e+012 1.000e+001 5.068e-002 1.418e-006 
2.975e-005 4.092e+006 4.091e+012 1.000e+001 5.684e-002 1.450e-006 
2.987e-005 4.101e+006 4.091e+012 1.000e+001 6.014e-002 1.512e-006 
3.000e-005 4.115e+006 4.092e+012 1.000e+001 5.321e-002 1.537e-006 
3.012e-005 4.130e+006 4.091e+012 1.000e+001 6.005e-002 1.561e-006 
3.025e-005 4.151e+006 4.091e+012 1.000e+001 5.889e-002 1.536e-006 
3.037e-005 4.166e+006 4.092e+012 1.000e+001 5.717e-002 1.559e-006 
3.050e-005 4.183e+006 4.091e+012 1.000e+001 6.041e-002 1.568e-006 
3.062e-005 4.194e+006 4.092e+012 1.000e+001 5.863e-002 1.614e-006 
3.075e-005 4.206e+006 4.092e+012 1.000e+001 5.218e-002 1.661e-006 
3.087e-005 4.219e+006 4.092e+012 1.000e+001 6.006e-002 1.691e-006 
3.100e-005 4.237e+006 4.092e+012 1.000e+001 5.623e-002 1.693e-006 
3.112e-005 4.252e+006 4.091e+012 1.000e+001 5.703e-002 1.714e-006 
3.125e-005 4.270e+006 4.092e+012 1.000e+001 5.321e-002 1.719e-006 
3.137e-005 4.286e+006 4.092e+012 1.000e+001 5.909e-002 1.732e-006 
3.150e-005 4.287e+006 4.091e+012 1.000e+001 5.858e-002 1.850e-006 
3.162e-005 4.299e+006 4.091e+012 1.000e+001 5.623e-002 1.894e-006 
3.175e-005 4.323e+006 4.092e+012 1.000e+001 5.448e-002 1.849e-006 
3.187e-005 4.336e+006 4.092e+012 1.000e+001 5.588e-002 1.882e-006 
3.200e-005 4.345e+006 4.091e+012 1.000e+001 6.057e-002 1.948e-006 
3.212e-005 4.370e+006 4.091e+012 1.000e+001 6.107e-002 1.902e-006 
3.225e-005 4.387e+006 4.092e+012 1.000e+001 5.209e-002 1.905e-006 
3.237e-005 4.409e+006 4.092e+012 1.000e+001 5.018e-002 1.879e-006 
3.250e-005 4.419e+006 4.091e+012 1.000e+001 5.626e-002 1.939e-006 
3.262e-005 4.434e+006 4.091e+012 1.000e+001 5.893e-002 1.956e-006 
3.275e-005 4.452e+006 4.092e+012 1.000e+001 5.103e-002 1.958e-006 
3.287e-005 4.463e+006 4.091e+012 1.000e+001 5.574e-002 2.008e-006 
3.300e-005 4.469e+006 4.091e+012 1.000e+001 5.578e-002 2.087e-006 
3.312e-005 4.482e+006 4.092e+012 1.000e+001 5.320e-002 2.122e-006 
3.325e-005 4.506e+006 4.091e+012 1.000e+001 6.403e-002 2.085e-006 
3.337e-005 4.531e+006 4.092e+012 1.000e+001 5.360e-002 2.037e-006 
3.350e-005 4.545e+006 4.092e+012 1.000e+001 5.100e-002 2.066e-006 
3.362e-005 4.547e+006 4.092e+012 1.000e+001 6.144e-002 2.174e-006 
3.375e-005 4.565e+006 4.091e+012 1.000e+001 6.008e-002 2.177e-006 
3.387e-005 4.586e+006 4.091e+012 1.000e+001 5.221e-002 2.154e-006 
3.400e-005 4.586e+006 4.091e+012 1.000e+001 6.178e-002 2.283e-006 
3.412e-005 4.593e+006 4.091e+012 1.000e+001 5.348e-002 2.356e-006 
3.425e-005 4.612e+006 4.091e+012 1.000e+001 6.077e-002 2.352e-006 
3.437e-005 4.622e+006 4.091e+012 1.000e+001 5.709e-002 2.405e-006 
3.450e-005 4.634e+006 4.091e+012 1.000e+001 5.764e-002 2.446e-006 
3.462e-005 4.654e+006 4.091e+012 1.000e+001 5.524e-002 2.437e-006 
3.475e-005 4.661e+006 4.092e+012 1.000e+001 5.420e-002 2.510e-006 
3.487e-005 4.685e+006 4.091e+012 1.000e+001 5.755e-002 2.472e-006 
3.500e-005 4.703e+006 4.091e+012 1.000e+001 5.972e-002 2.468e-006 
3.512e-005 4.704e+006 4.091e+012 1.000e+001 6.110e-002 2.590e-006 
3.525e-005 4.721e+006 4.091e+012 1.000e+001 5.483e-002 2.599e-006 
3.537e-005 4.740e+006 4.092e+012 1.000e+001 5.719e-002 2.593e-006 
3.550e-005 4.757e+006 4.092e+012 1.000e+001 5.231e-002 2.594e-006 
3.562e-005 4.778e+006 4.091e+012 1.000e+001 5.395e-002 2.579e-006 
3.575e-005 4.789e+006 4.091e+012 1.000e+001 5.622e-002 2.626e-006 
3.587e-005 4.801e+006 4.092e+012 1.000e+001 6.219e-002 2.667e-006 
3.600e-005 4.817e+006 4.091e+012 1.000e+001 6.117e-002 2.682e-006 
3.612e-005 4.838e+006 4.092e+012 1.000e+001 4.963e-002 2.662e-006 
3.625e-005 4.842e+006 4.092e+012 1.000e+001 5.577e-002 2.762e-006 
3.637e-005 4.854e+006 4.091e+012 1.000e+001 5.853e-002 2.801e-006 
3.650e-005 4.866e+006 4.091e+012 1.000e+001 5.608e-002 2.845e-006 
3.662e-005 4.882e+006 4.092e+012 1.000e+001 5.737e-002 2.860e-006 
3.675e-005 4.911e+006 4.092e+012 1.000e+001 5.121e-002 2.784e-006 
3.687e-005 4.926e+006 4.092e+012 1.000e+001 5.538e-002 2.801e-006 
3.700e-005 4.947e+006 4.091e+012 1.000e+001 5.941e-002 2.781e-006 
3.712e-005 4.958e+006 4.091e+012 1.000e+001 6.303e-002 2.836e-006 
3.725e-005 4.974e+006 4.091e+012 1.000e+001 5.590e-002 2.848e-006 
3.737e-005 4.982e+006 4.092e+012 1.000e+001 6.028e-002 2.918e-006 
3.750e-005 5.001e+006 4.092e+012 1.000e+001 5.319e-002 2.912e-006 
3.762e-005 5.011e+006 4.092e+012 1.000e+001 5.460e-002 2.965e-006 
3.775e-005 5.031e+006 4.092e+012 1.000e+001 5.867e-002 2.955e-006 
3.787e-005 5.046e+006 4.091e+012 1.000e+001 5.842e-002 2.974e-006 
3.800e-005 5.065e+006 4.091e+012 1.000e+001 5.893e-002 2.967e-006 
3.812e-005 5.079e+006 4.091e+012 1.000e+001 5.647e-002 2.995e-006 
3.825e-005 5.093e+006 4.091e+012 1.000e+001 5.720e-002 3.026e-006 
3.837e-005 5.107e+006 4.092e+012 1.000e+001 5.900e-002 3.054e-006 
3.850e-005 5.115e+006 4.092e+012 1.000e+001 5.467e-002 3.122e-006 
3.862e-005 5.129e+006 4.092e+012 1.000e+001 5.467e-002 3.148e-006 
3.875e-005 5.149e+006 4.091e+012 1.000e+001 5.752e-002 3.137e-006 
3.887e-005 5.166e+006 4.091e+012 1.000e+001 5.713e-002 3.145e-006 
3.900e-005 5.180e+006 4.092e+012 1.000e+001 5.599e-002 3.171e-006 
3.912e-005 5.194e+006 4.092e+012 1.000e+001 5.917e-002 3.198e-006 
3.925e-005 5.212e+006 4.092e+012 1.000e+001 5.549e-002 3.203e-006 
3.937e-005 5.219e+006 4.092e+012 1.000e+001 5.933e-002 3.274e-006 
3.950e-005 5.234e+006 4.092e+012 1.000e+001 6.083e-002 3.302e-006 
3.962e-005 5.247e+006 4.091e+012 1.000e+001 6.080e-002 3.332e-006 
3.975e-005 5.255e+006 4.091e+012 1.000e+001 5.192e-002 3.406e-006 
3.987e-005 5.271e+006 4.091e+012 1.000e+001 5.511e-002 3.416e-006 
4.000e-005 5.292e+006 4.092e+012 1.000e+001 5.559e-002 3.395e-006 
4.012e-005 5.296e+006 4.091e+012 1.000e+001 5.245e-002 3.492e-006 
4.025e-005 5.326e+006 4.091e+012 1.000e+001 5.412e-002 3.414e-006 
4.037e-005 5.344e+006 4.092e+012 1.000e+001 5.837e-002 3.415e-006 
4.050e-005 5.350e+006 4.091e+012 1.000e+001 5.720e-002 3.498e-006 
4.062e-005 5.359e+006 4.092e+012 1.000e+001 5.656e-002 3.557e-006 
4.075e-005 5.386e+006 4.091e+012 1.000e+001 5.750e-002 3.500e-006 
4.087e-005 5.401e+006 4.092e+012 1.000e+001 5.609e-002 3.516e-006 
4.100e-005 5.413e+006 4.091e+012 1.000e+001 5.904e-002 3.564e-006 
4.112e-005 5.427e+006 4.092e+012 1.000e+001 5.742e-002 3.586e-006 
4.125e-005 5.446e+006 4.092e+012 1.000e+001 5.599e-002 3.583e-006 
4.137e-005 5.461e+006 4.091e+012 1.000e+001 6.081e-002 3.603e-006 
4.150e-005 5.472e+006 4.092e+012 1.000e+001 5.569e-002 3.650e-006 
4.162e-005 5.495e+006 4.092e+012 1.000e+001 5.659e-002 3.622e-006 
4.175e-005 5.517e+006 4.092e+012 1.000e+001 5.560e-002 3.592e-006 
4.187e-005 5.527e+006 4.092e+012 1.000e+001 5.457e-002 3.646e-006 
4.200e-005 5.547e+006 4.092e+012 1.000e+001 5.478e-002 3.633e-006 
4.212e-005 5.562e+006 4.093e+012 1.000e+001 5.224e-002 3.655e-006 
4.225e-005 5.565e+006 4.092e+012 1.000e+001 5.945e-002 3.761e-006 
4.237e-005 5.566e+006 4.093e+012 1.000e+001 5.225e-002 3.879e-006 
4.250e-005 5.586e+006 4.092e+012 1.000e+001 5.870e-002 3.863e-006 
4.262e-005 5.604e+006 4.091e+012 1.000e+001 5.359e-002 3.867e-006 
4.275e-005 5.623e+006 4.092e+012 1.000e+001 5.867e-002 3.856e-006 
4.287e-005 5.643e+006 4.092e+012 1.000e+001 5.740e-002 3.847e-006 
4.300e-005 5.655e+006 4.092e+012 1.000e+001 5.622e-002 3.885e-006 
4.312e-005 5.659e+006 4.091e+012 1.000e+001 6.097e-002 3.981e-006 
4.325e-005 5.680e+006 4.091e+012 1.000e+001 5.602e-002 3.966e-006 
4.337e-005 5.688e+006 4.091e+012 1.000e+001 5.602e-002 4.031e-006 
4.350e-005 5.704e+006 4.091e+012 1.000e+001 5.749e-002 4.051e-006 
4.362e-005 5.725e+006 4.091e+012 1.000e+001 6.340e-002 4.030e-006 
4.375e-005 5.743e+006 4.092e+012 1.000e+001 5.472e-002 4.027e-006 
4.387e-005 5.761e+006 4.091e+012 1.000e+001 5.832e-002 4.028e-006 
4.400e-005 5.773e+006 4.091e+012 1.000e+001 5.630e-002 4.074e-006 
4.412e-005 5.785e+006 4.091e+012 1.000e+001 5.457e-002 4.112e-006 
4.425e-005 5.810e+006 4.093e+012 1.000e+001 5.269e-002 4.062e-006 
4.437e-005 5.824e+006 4.092e+012 1.000e+001 5.485e-002 4.095e-006 
4.450e-005 5.840e+006 4.092e+012 1.000e+001 5.659e-002 4.104e-006 
4.462e-005 5.858e+006 4.091e+012 1.000e+001 5.541e-002 4.106e-006 
4.475e-005 5.869e+006 4.091e+012 1.000e+001 5.960e-002 4.158e-006 
4.487e-005 5.881e+006 4.092e+012 1.000e+001 5.699e-002 4.201e-006 
4.500e-005 5.892e+006 4.091e+012 1.000e+001 5.748e-002 4.246e-006 
4.512e-005 5.908e+006 4.092e+012 1.000e+001 5.724e-002 4.261e-006 
4.525e-005 5.923e+006 4.092e+012 1.000e+001 5.575e-002 4.282e-006 
4.537e-005 5.942e+006 4.092e+012 1.000e+001 5.552e-002 4.278e-006 
4.550e-005 5.956e+006 4.091e+012 1.000e+001 5.838e-002 4.302e-006 
4.562e-005 5.970e+006 4.092e+012 1.000e+001 5.687e-002 4.331e-006 
4.575e-005 5.989e+006 4.091e+012 1.000e+001 5.670e-002 4.330e-006 
4.587e-005 6.004e+006 4.092e+012 1.000e+001 5.900e-002 4.349e-006 
4.600e-005 6.010e+006 4.091e+012 1.000e+001 5.616e-002 4.431e-006 
4.612e-005 6.020e+006 4.091e+012 1.000e+001 5.954e-002 4.488e-006 
4.625e-005 6.043e+006 4.091e+012 1.000e+001 6.274e-002 4.456e-006 
4.637e-005 6.053e+006 4.092e+012 1.000e+001 5.549e-002 4.512e-006 
4.650e-005 6.067e+006 4.091e+012 1.000e+001 5.663e-002 4.534e-006 
4.662e-005 6.088e+006 4.091e+012 1.000e+001 6.165e-002 4.519e-006 
4.675e-005 6.098e+006 4.091e+012 1.000e+001 5.291e-002 4.574e-006 
4.687e-005 6.115e+006 4.091e+012 1.000e+001 5.828e-002 4.581e-006 
4.700e-005 6.125e+006 4.091e+012 1.000e+001 5.651e-002 4.636e-006 
4.712e-005 6.146e+006 4.091e+012 1.000e+001 6.266e-002 4.619e-006 
4.725e-005 6.161e+006 4.091e+012 1.000e+001 5.732e-002 4.640e-006 
4.737e-005 6.182e+006 4.091e+012 1.000e+001 6.016e-002 4.617e-006 
4.750e-005 6.195e+006 4.091e+012 1.000e+001 6.026e-002 4.650e-006 
4.762e-005 6.214e+006 4.092e+012 1.000e+001 5.936e-002 4.647e-006 
4.775e-005 6.236e+006 4.091e+012 1.000e+001 5.464e-002 4.616e-006 
4.787e-005 6.240e+006 4.091e+012 1.000e+001 6.061e-002 4.714e-006 
4.800e-005 6.259e+006 4.091e+012 1.000e+001 5.727e-002 4.711e-006 
4.812e-005 6.274e+006 4.092e+012 1.000e+001 5.679e-002 4.730e-006 
4.825e-005 6.287e+006 4.091e+012 1.000e+001 5.321e-002 4.762e-006 
4.837e-005 6.295e+006 4.091e+012 1.000e+001 5.671e-002 4.833e-006 
4.850e-005 6.308e+006 4.090e+012 1.000e+001 5.560e-002 4.870e-006 
4.862e-005 6.317e+006 4.090e+012 1.000e+001 5.676e-002 4.935e-006 
4.875e-005 6.331e+006 4.091e+012 1.000e+001 5.192e-002 4.963e-006 
4.887e-005 6.352e+006 4.092e+012 1.000e+001 5.427e-002 4.943e-006 
4.900e-005 6.365e+006 4.091e+012 1.000e+001 5.710e-002 4.976e-006 
4.912e-005 6.378e+006 4.091e+012 1.000e+001 5.382e-002 5.012e-006 
4.925e-005 6.389e+006 4.090e+012 1.000e+001 5.988e-002 5.060e-006 
4.937e-005 6.393e+006 4.090e+012 1.000e+001 5.570e-002 5.156e-006 
4.950e-005 6.410e+006 4.091e+012 1.000e+001 5.615e-002 5.166e-006 
4.962e-005 6.417e+006 4.091e+012 1.000e+001 5.484e-002 5.244e-006 
4.975e-005 6.431e+006 4.091e+012 1.000e+001 5.419e-002 5.271e-006 
4.987e-005 6.447e+006 4.091e+012 1.000e+001 5.285e-002 5.284e-006 
5.000e-005 6.460e+006 4.091e+012 1.000e+001 5.407e-002 5.319e-006 
5.012e-005 6.462e+006 4.091e+012 1.000e+001 5.421e-002 5.431e-006 
5.025e-005 6.481e+006 4.091e+012 1.000e+001 5.213e-002 5.426e-006 
5.037e-005 6.497e+006 4.091e+012 1.000e+001 5.606e-002 5.438e-006 
5.050e-005 6.498e+006 4.091e+012 1.000e+001 5.829e-002 5.555e-006 
5.062e-005 6.517e+006 4.091e+012 1.000e+001 5.635e-002 5.551e-006 
5.075e-005 6.526e+006 4.091e+012 1.000e+001 5.276e-002 5.616e-006 
5.087e-005 6.554e+006 4.092e+012 1.000e+001 5.452e-002 5.542e-006 
5.100e-005 6.553e+006 4.091e+012 1.000e+001 5.522e-002 5.677e-006 
5.112e-005 6.571e+006 4.092e+012 1.000e+001 5.433e-002 5.676e-006 
5.125e-005 6.574e+006 4.091e+012 1.000e+001 5.851e-002 5.777e-006 
5.137e-005 6.594e+006 4.092e+012 1.000e+001 5.904e-002 5.764e-006 
5.150e-005 6.604e+006 4.092e+012 1.000e+001 5.174e-002 5.823e-006 
5.162e-005 6.612e+006 4.092e+012 1.000e+001 6.015e-002 5.896e-006 
5.175e-005 6.617e+006 4.091e+012 1.000e+001 5.567e-002 5.984e-006 
5.187e-005 6.624e+006 4.091e+012 1.000e+001 5.762e-002 6.057e-006 
5.200e-005 6.646e+006 4.091e+012 1.000e+001 5.229e-002 6.033e-006 
5.212e-005 6.648e+006 4.091e+012 1.000e+001 5.422e-002 6.147e-006 
5.225e-005 6.654e+006 4.091e+012 1.000e+001 5.974e-002 6.226e-006 
5.237e-005 6.661e+006 4.091e+012 1.000e+001 5.965e-002 6.307e-006 
5.250e-005 6.678e+006 4.091e+012 1.000e+001 5.594e-002 6.310e-006 
5.262e-005 6.693e+006 4.091e+012 1.000e+001 5.988e-002 6.334e-006 
5.275e-005 6.702e+006 4.091e+012 1.000e+001 5.969e-002 6.393e-006 
5.287e-005 6.715e+006 4.091e+012 1.000e+001 5.849e-002 6.430e-006 
5.300e-005 6.726e+006 4.091e+012 1.000e+001 5.928e-002 6.478e-006 
5.312e-005 6.738e+006 4.091e+012 1.000e+001 5.318e-002 6.523e-006 
5.325e-005 6.764e+006 4.091e+012 1.000e+001 5.767e-002 6.468e-006 
5.337e-005 6.781e+006 4.091e+012 1.000e+001 5.829e-002 6.471e-006 
5.350e-005 6.792e+006 4.091e+012 1.000e+001 5.821e-002 6.521e-006 
5.362e-005 6.800e+006 4.090e+012 1.000e+001 5.672e-002 6.592e-006 
5.375e-005 6.808e+006 4.091e+012 1.000e+001 5.292e-002 6.664e-006 
5.387e-005 6.829e+006 4.089e+012 1.000e+001 5.729e-002 6.643e-006 
5.400e-005 6.847e+006 4.089e+012 1.000e+001 5.633e-002 6.641e-006 
5.412e-005 6.864e+006 4.089e+012 1.000e+001 5.567e-002 6.651e-006 
5.425e-005 6.863e+006 4.090e+012 1.000e+001 5.628e-002 6.785e-006 
5.437e-005 6.879e+006 4.089e+012 1.000e+001 5.421e-002 6.798e-006 
5.450e-005 6.894e+006 4.089e+012 1.000e+001 5.350e-002 6.818e-006 
5.462e-005 6.907e+006 4.089e+012 1.000e+001 5.728e-002 6.850e-006 
5.475e-005 6.920e+006 4.089e+012 1.000e+001 5.972e-002 6.891e-006 
5.487e-005 6.927e+006 4.089e+012 1.000e+001 5.868e-002 6.964e-006 
5.500e-005 6.950e+006 4.090e+012 1.000e+001 5.169e-002 6.930e-006 
5.512e-005 6.960e+006 4.089e+012 1.000e+001 5.492e-002 6.987e-006 
5.525e-005 6.977e+006 4.090e+012 1.000e+001 5.322e-002 6.993e-006 
5.537e-005 6.990e+006 4.090e+012 1.000e+001 5.948e-002 7.028e-006 
5.550e-005 7.001e+006 4.089e+012 1.000e+001 5.615e-002 7.078e-006 
5.562e-005 7.025e+006 4.090e+012 1.000e+001 5.721e-002 7.035e-006 
5.575e-005 7.039e+006 4.090e+012 1.000e+001 5.604e-002 7.065e-006 
5.587e-005 7.059e+006 4.089e+012 1.000e+001 5.707e-002 7.054e-006 
5.600e-005 7.061e+006 4.089e+012 1.000e+001 5.723e-002 7.160e-006 
5.612e-005 7.082e+006 4.089e+012 1.000e+001 5.515e-002 7.139e-006 
5.625e-005 7.101e+006 4.090e+012 1.000e+001 5.386e-002 7.136e-006 
5.637e-005 7.105e+006 4.089e+012 1.000e+001 5.498e-002 7.230e-006 
5.650e-005 7.115e+006 4.089e+012 1.000e+001 5.385e-002 7.286e-006 
5.662e-005 7.131e+006 4.089e+012 1.000e+001 5.379e-002 7.301e-006 
5.675e-005 7.151e+006 4.088e+012 1.000e+001 5.808e-002 7.287e-006 
5.687e-005 7.165e+006 4.089e+012 1.000e+001 5.508e-002 7.316e-006 
5.700e-005 7.179e+006 4.089e+012 1.000e+001 5.809e-002 7.345e-006 
5.712e-005 7.201e+006 4.089e+012 1.000e+001 5.511e-002 7.322e-006 
5.725e-005 7.223e+006 4.089e+012 1.000e+001 5.742e-002 7.289e-006 
5.737e-005 7.230e+006 4.089e+012 1.000e+001 5.692e-002 7.368e-006 
5.750e-005 7.243e+006 4.089e+012 1.000e+001 5.738e-002 7.407e-006 
5.762e-005 7.265e+006 4.089e+012 1.000e+001 5.976e-002 7.374e-006 
5.775e-005 7.279e+006 4.089e+012 1.000e+001 5.628e-002 7.407e-006 
5.787e-005 7.288e+006 4.089e+012 1.000e+001 5.656e-002 7.470e-006 
5.800e-005 7.306e+006 4.089e+012 1.000e+001 5.579e-002 7.465e-006 
5.812e-005 7.311e+006 4.089e+012 1.000e+001 5.505e-002 7.557e-006 
5.825e-005 7.330e+006 4.090e+012 1.000e+001 5.289e-002 7.554e-006 
5.837e-005 7.342e+006 4.090e+012 1.000e+001 5.703e-002 7.596e-006 
5.850e-005 7.367e+006 4.089e+012 1.000e+001 5.956e-002 7.546e-006 
5.862e-005 7.379e+006 4.089e+012 1.000e+001 5.688e-002 7.587e-006 
5.875e-005 7.390e+006 4.089e+012 1.000e+001 5.658e-002 7.640e-006 
5.887e-005 7.403e+006 4.089e+012 1.000e+001 5.542e-002 7.670e-006 
5.900e-005 7.417e+006 4.089e+012 1.000e+001 5.702e-002 7.701e-006 
5.912e-005 7.310e+006 4.089e+012 1.000e+001 6.056e-002 8.562e-006 
5.925e-005 7.274e+006 4.091e+012 1.000e+001 5.477e-002 8.941e-006 
5.937e-005 7.246e+006 4.093e+012 1.000e+001 5.696e-002 9.258e-006 
5.950e-005 7.266e+006 4.094e+012 1.000e+001 5.826e-002 9.247e-006 
5.962e-005 7.285e+006 4.094e+012 1.000e+001 5.957e-002 9.240e-006 
5.975e-005 7.295e+006 4.095e+012 1.000e+001 5.604e-002 9.294e-006 
5.987e-005 7.325e+006 4.094e+012 1.000e+001 5.772e-002 9.212e-006 
6.000e-005 7.348e+006 4.095e+012 1.000e+001 5.808e-002 9.177e-006 
6.012e-005 7.353e+006 4.094e+012 1.000e+001 5.703e-002 9.271e-006 
6.025e-005 7.369e+006 4.094e+012 1.000e+001 5.616e-002 9.282e-006 
6.037e-005 7.390e+006 4.094e+012 1.000e+001 5.791e-002 9.260e-006 
6.050e-005 7.391e+006 4.093e+012 1.000e+001 5.742e-002 9.378e-006 
6.062e-005 7.414e+006 4.091e+012 1.000e+001 5.277e-002 9.343e-006 
6.075e-005 7.326e+006 4.086e+012 1.000e+001 5.838e-002 1.008e-005 
6.087e-005 7.319e+006 4.087e+012 1.000e+001 5.544e-002 1.025e-005 
6.100e-005 7.320e+006 4.086e+012 1.000e+001 6.052e-002 1.037e-005 
6.112e-005 7.330e+006 4.086e+012 1.000e+001 5.320e-002 1.042e-005 
6.125e-005 7.337e+006 4.086e+012 1.000e+001 5.634e-002 1.050e-005 
6.137e-005 7.349e+006 4.086e+012 1.000e+001 5.890e-002 1.055e-005 
6.150e-005 7.370e+006 4.086e+012 1.000e+001 5.659e-002 1.052e-005 
6.162e-005 7.380e+006 4.086e+012 1.000e+001 5.535e-002 1.058e-005 
6.175e-005 7.386e+006 4.086e+012 1.000e+001 6.148e-002 1.066e-005 
6.187e-005 7.407e+006 4.086e+012 1.000e+001 6.107e-002 1.064e-005 
6.200e-005 7.424e+006 4.086e+012 1.000e+001 5.752e-002 1.065e-005 
6.212e-005 7.435e+006 4.086e+012 1.000e+001 5.348e-002 1.070e-005 
6.225e-005 7.450e+006 4.086e+012 1.000e+001 5.868e-002 1.072e-005 
6.237e-005 7.468e+006 4.086e+012 1.000e+001 5.618e-002 1.072e-005 
6.250e-005 7.489e+006 4.087e+012 1.000e+001 5.182e-002 1.070e-005 
6.262e-005 7.505e+006 4.087e+012 1.000e+001 4.776e-002 1.072e-005 
6.275e-005 7.502e+006 4.086e+012 1.000e+001 5.256e-002 1.086e-005 
6.287e-005 7.526e+006 4.086e+012 1.000e+001 5.523e-002 1.082e-005 
6.300e-005 7.528e+006 4.087e+012 1.000e+001 5.344e-002 1.093e-005 
6.312e-005 7.543e+006 4.087e+012 1.000e+001 5.891e-002 1.096e-005 
6.325e-005 7.570e+006 4.086e+012 1.000e+001 5.742e-002 1.089e-005 
6.337e-005 7.608e+006 4.085e+012 1.000e+001 5.538e-002 1.075e-005 
6.350e-005 7.616e+006 4.086e+012 1.000e+001 5.606e-002 1.082e-005 
6.362e-005 7.628e+006 4.086e+012 1.000e+001 5.461e-002 1.087e-005 
6.375e-005 7.628e+006 4.085e+012 1.000e+001 6.076e-002 1.099e-005 
6.387e-005 7.642e+006 4.085e+012 1.000e+001 5.763e-002 1.102e-005 
6.400e-005 7.660e+006 4.086e+012 1.000e+001 5.902e-002 1.102e-005 
6.412e-005 7.672e+006 4.086e+012 1.000e+001 5.077e-002 1.106e-005 
6.425e-005 7.692e+006 4.086e+012 1.000e+001 5.854e-002 1.105e-005 
6.437e-005 7.700e+006 4.085e+012 1.000e+001 5.230e-002 1.112e-005 
6.450e-005 7.707e+006 4.086e+012 1.000e+001 5.765e-002 1.120e-005 
6.462e-005 7.726e+006 4.086e+012 1.000e+001 5.453e-002 1.119e-005 
6.475e-005 7.739e+006 4.087e+012 1.000e+001 5.219e-002 1.122e-005 
6.487e-005 7.753e+006 4.086e+012 1.000e+001 5.544e-002 1.125e-005 
6.500e-005 7.763e+006 4.086e+012 1.000e+001 5.343e-002 1.131e-005 
6.512e-005 7.791e+006 4.086e+012 1.000e+001 5.908e-002 1.124e-005 
6.525e-005 7.816e+006 4.086e+012 1.000e+001 5.849e-002 1.119e-005 
6.537e-005 7.830e+006 4.087e+012 1.000e+001 5.362e-002 1.122e-005 
6.550e-005 7.839e+006 4.085e+012 1.000e+001 5.823e-002 1.128e-005 
6.562e-005 7.852e+006 4.085e+012 1.000e+001 6.042e-002 1.132e-005 
6.575e-005 7.862e+006 4.086e+012 1.000e+001 5.477e-002 1.137e-005 
6.587e-005 7.862e+006 4.085e+012 1.000e+001 5.455e-002 1.149e-005 
6.600e-005 7.879e+006 4.087e+012 1.000e+001 5.072e-002 1.150e-005 
6.612e-005 7.903e+006 4.085e+012 1.000e+001 5.733e-002 1.146e-005 
6.625e-005 7.916e+006 4.086e+012 1.000e+001 5.506e-002 1.150e-005 
6.637e-005 7.927e+006 4.086e+012 1.000e+001 5.031e-002 1.155e-005 
6.650e-005 7.948e+006 4.086e+012 1.000e+001 6.017e-002 1.153e-005 
6.662e-005 7.960e+006 4.085e+012 1.000e+001 5.887e-002 1.157e-005 
6.675e-005 7.976e+006 4.086e+012 1.000e+001 5.573e-002 1.158e-005 
6.687e-005 7.987e+006 4.086e+012 1.000e+001 5.176e-002 1.163e-005 
6.700e-005 8.005e+006 4.086e+012 1.000e+001 5.518e-002 1.163e-005 
6.712e-005 8.023e+006 4.086e+012 1.000e+001 5.448e-002 1.163e-005 
6.725e-005 8.032e+006 4.086e+012 1.000e+001 5.437e-002 1.169e-005 
6.737e-005 8.040e+006 4.086e+012 1.000e+001 5.311e-002 1.177e-005 
6.750e-005 8.056e+006 4.086e+012 1.000e+001 5.156e-002 1.178e-005 
6.762e-005 8.062e+006 4.085e+012 1.000e+001 6.151e-002 1.186e-005 
6.775e-005 8.086e+006 4.085e+012 1.000e+001 5.375e-002 1.182e-005 
6.787e-005 8.056e+006 4.082e+012 1.000e+001 5.457e-002 1.216e-005 
6.800e-005 8.049e+006 4.080e+012 1.000e+001 5.162e-002 1.233e-005 
6.812e-005 8.027e+006 4.078e+012 1.000e+001 5.845e-002 1.260e-005 
6.825e-005 8.022e+006 4.077e+012 1.000e+001 5.627e-002 1.276e-005 
6.837e-005 8.021e+006 4.077e+012 1.000e+001 5.970e-002 1.289e-005 
6.850e-005 8.029e+006 4.077e+012 1.000e+001 5.988e-002 1.296e-005 
6.862e-005 8.038e+006 4.077e+012 1.000e+001 5.149e-002 1.303e-005 
6.875e-005 8.062e+006 4.077e+012 1.000e+001 5.884e-002 1.299e-005 
6.887e-005 8.073e+006 4.077e+012 1.000e+001 5.635e-002 1.304e-005 
6.900e-005 8.095e+006 4.078e+012 1.000e+001 4.617e-002 1.301e-005 
6.912e-005 8.104e+006 4.078e+012 1.000e+001 5.818e-002 1.308e-005 
6.925e-005 8.126e+006 4.076e+012 1.000e+001 5.332e-002 1.305e-005 
6.937e-005 8.138e+006 4.075e+012 1.000e+001 5.807e-002 1.309e-005 
6.950e-005 8.145e+006 4.076e+012 1.000e+001 5.737e-002 1.316e-005 
6.962e-005 8.169e+006 4.076e+012 1.000e+001 5.396e-002 1.312e-005 
6.975e-005 8.181e+006 4.075e+012 1.000e+001 5.615e-002 1.317e-005 
6.987e-005 8.198e+006 4.075e+012 1.000e+001 5.403e-002 1.317e-005 
7.000e-005 8.207e+006 4.076e+012 1.000e+001 5.022e-002 1.324e-005 
7.012e-005 8.224e+006 4.075e+012 1.000e+001 5.300e-002 1.324e-005 
7.025e-005 8.243e+006 4.076e+012 1.000e+001 5.663e-002 1.324e-005 
7.037e-005 8.255e+006 4.075e+012 1.000e+001 5.866e-002 1.328e-005 
7.050e-005 8.272e+006 4.076e+012 1.000e+001 5.418e-002 1.329e-005 
7.062e-005 8.283e+006 4.076e+012 1.000e+001 5.753e-002 1.333e-005 
7.075e-005 8.305e+006 4.076e+012 1.000e+001 5.403e-002 1.331e-005 
7.087e-005 8.324e+006 4.076e+012 1.000e+001 5.644e-002 1.330e-005 
7.100e-005 8.336e+006 4.076e+012 1.000e+001 5.835e-002 1.335e-005 
7.112e-005 8.349e+006 4.076e+012 1.000e+001 5.389e-002 1.338e-005 
7.125e-005 8.369e+006 4.077e+012 1.000e+001 5.156e-002 1.337e-005 
7.137e-005 8.379e+006 4.077e+012 1.000e+001 5.547e-002 1.342e-005 
7.150e-005 8.397e+006 4.076e+012 1.000e+001 5.105e-002 1.342e-005 
7.162e-005 8.416e+006 4.076e+012 1.000e+001 5.881e-002 1.341e-005 
7.175e-005 8.432e+006 4.076e+012 1.000e+001 5.424e-002 1.343e-005 
7.187e-005 8.436e+006 4.077e+012 1.000e+001 5.226e-002 1.353e-005 
7.200e-005 8.458e+006 4.077e+012 1.000e+001 5.458e-002 1.350e-005 
7.212e-005 8.479e+006 4.077e+012 1.000e+001 5.372e-002 1.348e-005 
7.225e-005 8.489e+006 4.076e+012 1.000e+001 5.842e-002 1.354e-005 
7.237e-005 8.498e+006 4.076e+012 1.000e+001 5.485e-002 1.360e-005 
7.250e-005 8.525e+006 4.077e+012 1.000e+001 4.711e-002 1.354e-005 
7.262e-005 8.537e+006 4.076e+012 1.000e+001 5.515e-002 1.358e-005 
7.275e-005 8.541e+006 4.075e+012 1.000e+001 5.587e-002 1.368e-005 
7.287e-005 8.552e+006 4.076e+012 1.000e+001 5.611e-002 1.372e-005 
7.300e-005 8.575e+006 4.076e+012 1.000e+001 5.785e-002 1.369e-005 
7.312e-005 8.591e+006 4.075e+012 1.000e+001 5.600e-002 1.371e-005 
7.325e-005 8.614e+006 4.077e+012 1.000e+001 5.225e-002 1.367e-005 
7.337e-005 8.626e+006 4.077e+012 1.000e+001 4.870e-002 1.371e-005 
7.350e-005 8.635e+006 4.076e+012 1.000e+001 5.698e-002 1.378e-005 
7.362e-005 8.649e+006 4.076e+012 1.000e+001 5.062e-002 1.381e-005 
7.375e-005 8.665e+006 4.076e+012 1.000e+001 5.646e-002 1.382e-005 
7.387e-005 8.676e+006 4.076e+012 1.000e+001 5.203e-002 1.387e-005 
7.400e-005 8.698e+006 4.076e+012 1.000e+001 5.529e-002 1.384e-005 
7.412e-005 8.717e+006 4.077e+012 1.000e+001 5.563e-002 1.383e-005 
7.425e-005 8.726e+006 4.076e+012 1.000e+001 5.725e-002 1.389e-005 
7.437e-005 8.736e+006 4.077e+012 1.000e+001 5.439e-002 1.395e-005 
7.450e-005 8.754e+006 4.076e+012 1.000e+001 5.399e-002 1.395e-005 
7.462e-005 8.766e+006 4.076e+012 1.000e+001 5.059e-002 1.399e-005 
7.475e-005 8.787e+006 4.076e+012 1.000e+001 5.753e-002 1.398e-005 
7.487e-005 8.809e+006 4.076e+012 1.000e+001 5.293e-002 1.394e-005 
7.500e-005 8.821e+006 4.076e+012 1.000e+001 5.022e-002 1.399e-005 
7.512e-005 8.838e+006 4.076e+012 1.000e+001 5.393e-002 1.399e-005 
7.525e-005 8.856e+006 4.076e+012 1.000e+001 5.437e-002 1.400e-005 
7.537e-005 8.863e+006 4.077e+012 1.000e+001 5.856e-002 1.408e-005 
7.550e-005 8.867e+006 4.077e+012 1.000e+001 5.615e-002 1.417e-005 
7.562e-005 8.886e+006 4.077e+012 1.000e+001 5.612e-002 1.417e-005 
7.575e-005 8.895e+006 4.077e+012 1.000e+001 5.582e-002 1.422e-005 
7.587e-005 8.906e+006 4.078e+012 1.000e+001 4.816e-002 1.427e-005 
7.600e-005 8.919e+006 4.078e+012 1.000e+001 5.080e-002 1.431e-005 
7.612e-005 8.935e+006 4.078e+012 1.000e+001 5.254e-002 1.433e-005 
7.625e-005 8.925e+006 4.076e+012 1.000e+001 5.472e-002 1.452e-005 
7.637e-005 8.935e+006 4.075e+012 1.000e+001 5.203e-002 1.458e-005 
7.650e-005 8.823e+006 4.076e+012 1.000e+001 5.680e-002 1.548e-005 
7.662e-005 8.825e+006 4.080e+012 1.000e+001 5.628e-002 1.559e-005 
7.675e-005 8.884e+006 4.081e+012 1.000e+001 5.723e-002 1.530e-005 
7.687e-005 8.927e+006 4.083e+012 1.000e+001 5.622e-002 1.513e-005 
7.700e-005 8.951e+006 4.083e+012 1.000e+001 5.461e-002 1.509e-005 
7.712e-005 8.962e+006 4.083e+012 1.000e+001 5.578e-002 1.514e-005 
7.725e-005 8.997e+006 4.083e+012 1.000e+001 5.650e-002 1.502e-005 
7.737e-005 9.028e+006 4.083e+012 1.000e+001 5.427e-002 1.493e-005 
7.750e-005 9.043e+006 4.082e+012 1.000e+001 5.733e-002 1.495e-005 
7.762e-005 9.065e+006 4.082e+012 1.000e+001 5.498e-002 1.492e-005 
7.775e-005 9.072e+006 4.082e+012 1.000e+001 5.771e-002 1.501e-005 
7.787e-005 9.087e+006 4.082e+012 1.000e+001 5.591e-002 1.502e-005 
7.800e-005 9.115e+006 4.082e+012 1.000e+001 5.869e-002 1.496e-005 
7.812e-005 9.139e+006 4.083e+012 1.000e+001 5.849e-002 1.491e-005 
7.825e-005 9.154e+006 4.083e+012 1.000e+001 5.583e-002 1.493e-005 
7.837e-005 9.170e+006 4.081e+012 1.000e+001 5.521e-002 1.495e-005 
7.850e-005 9.189e+006 4.081e+012 1.000e+001 5.864e-002 1.495e-005 
7.862e-005 9.202e+006 4.082e+012 1.000e+001 5.857e-002 1.498e-005 
7.875e-005 9.220e+006 4.082e+012 1.000e+001 6.070e-002 1.498e-005 
7.887e-005 9.240e+006 4.082e+012 1.000e+001 5.369e-002 1.497e-005 
7.900e-005 9.248e+006 4.082e+012 1.000e+001 5.620e-002 1.504e-005 
7.912e-005 9.267e+006 4.082e+012 1.000e+001 5.459e-002 1.503e-005 
7.925e-005 9.282e+006 4.083e+012 1.000e+001 5.523e-002 1.505e-005 
7.937e-005 9.309e+006 4.082e+012 1.000e+001 6.132e-002 1.499e-005 
7.950e-005 9.338e+006 4.082e+012 1.000e+001 5.494e-002 1.492e-005 
7.962e-005 9.356e+006 4.082e+012 1.000e+001 5.752e-002 1.492e-005 
7.975e-005 9.380e+006 4.082e+012 1.000e+001 5.949e-002 1.487e-005 
7.987e-005 9.397e+006 4.083e+012 1.000e+001 5.559e-002 1.488e-005 
8.000e-005 9.414e+006 4.082e+012 1.000e+001 5.652e-002 1.489e-005 
8.012e-005 9.426e+006 4.082e+012 1.000e+001 5.662e-002 1.493e-005 
8.025e-005 9.441e+006 4.082e+012 1.000e+001 5.506e-002 1.495e-005 
8.037e-005 9.458e+006 4.082e+012 1.000e+001 5.896e-002 1.496e-005 
8.050e-005 9.471e+006 4.082e+012 1.000e+001 5.952e-002 1.499e-005 
8.062e-005 9.477e+006 4.083e+012 1.000e+001 5.363e-002 1.508e-005 
8.075e-005 9.486e+006 4.082e+012 1.000e+001 5.510e-002 1.514e-005 
8.087e-005 9.496e+006 4.082e+012 1.000e+001 5.737e-002 1.519e-005 
8.100e-005 9.508e+006 4.082e+012 1.000e+001 5.646e-002 1.524e-005 
8.112e-005 9.519e+006 4.082e+012 1.000e+001 5.493e-002 1.529e-005 
8.125e-005 9.541e+006 4.082e+012 1.000e+001 5.717e-002 1.526e-005 
8.137e-005 9.558e+006 4.082e+012 1.000e+001 5.484e-002 1.527e-005 
8.150e-005 9.569e+006 4.083e+012 1.000e+001 5.721e-002 1.531e-005 
8.162e-005 9.588e+006 4.082e+012 1.000e+001 5.536e-002 1.531e-005 
8.175e-005 9.603e+006 4.082e+012 1.000e+001 6.089e-002 1.533e-005 
8.187e-005 9.622e+006 4.083e+012 1.000e+001 5.730e-002 1.532e-005 
8.200e-005 9.632e+006 4.083e+012 1.000e+001 5.567e-002 1.538e-005 
8.212e-005 9.644e+006 4.082e+012 1.000e+001 5.736e-002 1.542e-005 
8.225e-005 9.663e+006 4.083e+012 1.000e+001 5.797e-002 1.542e-005 
8.237e-005 9.681e+006 4.082e+012 1.000e+001 5.640e-002 1.542e-005 
8.250e-005 9.691e+006 4.083e+012 1.000e+001 5.336e-002 1.547e-005 
8.262e-005 9.713e+006 4.083e+012 1.000e+001 5.493e-002 1.545e-005 
8.275e-005 9.732e+006 4.084e+012 1.000e+001 5.136e-002 1.544e-005 
8.287e-005 9.750e+006 4.083e+012 1.000e+001 5.757e-002 1.544e-005 
8.300e-005 9.760e+006 4.082e+012 1.000e+001 5.166e-002 1.549e-005 
8.312e-005 9.769e+006 4.083e+012 1.000e+001 5.200e-002 1.556e-005 
8.325e-005 9.785e+006 4.083e+012 1.000e+001 5.340e-002 1.557e-005 
8.337e-005 9.809e+006 4.083e+012 1.000e+001 5.318e-002 1.553e-005 
8.350e-005 9.823e+006 4.083e+012 1.000e+001 5.454e-002 1.556e-005 
8.362e-005 9.840e+006 4.083e+012 1.000e+001 6.020e-002 1.556e-005 
8.375e-005 9.848e+006 4.082e+012 1.000e+001 5.360e-002 1.564e-005 
8.387e-005 9.860e+006 4.083e+012 1.000e+001 5.311e-002 1.568e-005 
8.400e-005 9.878e+006 4.083e+012 1.000e+001 5.525e-002 1.568e-005 
8.412e-005 9.896e+006 4.083e+012 1.000e+001 5.809e-002 1.568e-005 
8.425e-005 9.910e+006 4.084e+012 1.000e+001 5.638e-002 1.570e-005 
8.437e-005 9.917e+006 4.084e+012 1.000e+001 5.468e-002 1.578e-005 
8.450e-005 9.813e+006 4.086e+012 1.000e+001 5.747e-002 1.663e-005 
8.462e-005 9.792e+006 4.088e+012 1.000e+001 5.355e-002 1.690e-005 
8.475e-005 9.783e+006 4.090e+012 1.000e+001 5.081e-002 1.708e-005 
8.487e-005 9.790e+006 4.090e+012 1.000e+001 6.166e-002 1.716e-005 
8.500e-005 9.685e+006 4.091e+012 1.000e+001 5.085e-002 1.802e-005 
8.512e-005 9.649e+006 4.091e+012 1.000e+001 5.251e-002 1.839e-005 
8.525e-005 9.529e+006 4.085e+012 1.000e+001 5.614e-002 1.934e-005 
8.537e-005 9.413e+006 4.086e+012 1.000e+001 5.230e-002 2.027e-005 
8.550e-005 9.383e+006 4.085e+012 1.000e+001 5.850e-002 2.060e-005 
8.562e-005 9.372e+006 4.085e+012 1.000e+001 5.457e-002 2.080e-005 
8.575e-005 9.361e+006 4.087e+012 1.000e+001 5.319e-002 2.100e-005 
8.587e-005 9.366e+006 4.086e+012 1.000e+001 5.558e-002 2.110e-005 
8.600e-005 9.368e+006 4.087e+012 1.000e+001 5.603e-002 2.120e-005 
8.612e-005 9.383e+006 4.085e+012 1.000e+001 4.966e-002 2.123e-005 
8.625e-005 9.402e+006 4.086e+012 1.000e+001 5.376e-002 2.122e-005 
8.637e-005 9.415e+006 4.085e+012 1.000e+001 5.477e-002 2.125e-005 
8.650e-005 9.427e+006 4.086e+012 1.000e+001 5.644e-002 2.129e-005 
8.662e-005 9.447e+006 4.086e+012 1.000e+001 5.474e-002 2.128e-005 
8.675e-005 9.460e+006 4.085e+012 1.000e+001 5.598e-002 2.132e-005 
8.687e-005 9.479e+006 4.086e+012 1.000e+001 5.623e-002 2.131e-005 
8.700e-005 9.492e+006 4.085e+012 1.000e+001 5.380e-002 2.134e-005 
8.712e-005 9.518e+006 4.086e+012 1.000e+001 5.415e-002 2.130e-005 
8.725e-005 9.521e+006 4.086e+012 1.000e+001 5.445e-002 2.140e-005 
8.737e-005 9.543e+006 4.085e+012 1.000e+001 5.607e-002 2.137e-005 
8.750e-005 9.557e+006 4.086e+012 1.000e+001 5.612e-002 2.140e-005 
8.762e-005 9.568e+006 4.086e+012 1.000e+001 5.504e-002 2.145e-005 
8.775e-005 9.576e+006 4.087e+012 1.000e+001 5.006e-002 2.152e-005 
8.787e-005 9.596e+006 4.086e+012 1.000e+001 5.587e-002 2.150e-005 
8.800e-005 9.616e+006 4.086e+012 1.000e+001 5.156e-002 2.149e-005 
8.812e-005 9.634e+006 4.087e+012 1.000e+001 5.379e-002 2.149e-005 
8.825e-005 9.642e+006 4.086e+012 1.000e+001 4.883e-002 2.156e-005 
8.837e-005 9.657e+006 4.086e+012 1.000e+001 5.558e-002 2.158e-005 
8.850e-005 9.677e+006 4.086e+012 1.000e+001 5.029e-002 2.157e-005 
8.862e-005 9.692e+006 4.086e+012 1.000e+001 5.537e-002 2.159e-005 
8.875e-005 9.703e+006 4.087e+012 1.000e+001 5.447e-002 2.164e-005 
8.887e-005 9.720e+006 4.086e+012 1.000e+001 5.896e-002 2.165e-005 
8.900e-005 9.729e+006 4.086e+012 1.000e+001 5.719e-002 2.171e-005 
8.912e-005 9.741e+006 4.086e+012 1.000e+001 5.935e-002 2.175e-005 
8.925e-005 9.757e+006 4.087e+012 1.000e+001 5.612e-002 2.177e-005 
8.937e-005 9.777e+006 4.087e+012 1.000e+001 4.986e-002 2.175e-005 
8.950e-005 9.787e+006 4.087e+012 1.000e+001 5.535e-002 2.181e-005 
8.962e-005 9.794e+006 4.087e+012 1.000e+001 5.297e-002 2.188e-005 
8.975e-005 9.813e+006 4.087e+012 1.000e+001 5.422e-002 2.188e-005 
8.987e-005 9.827e+006 4.087e+012 1.000e+001 5.480e-002 2.190e-005 
9.000e-005 9.841e+006 4.087e+012 1.000e+001 5.934e-002 2.194e-005 
9.012e-005 9.860e+006 4.087e+012 1.000e+001 5.645e-002 2.193e-005 
9.025e-005 9.868e+006 4.087e+012 1.000e+001 5.356e-002 2.200e-005 
9.037e-005 9.878e+006 4.087e+012 1.000e+001 5.793e-002 2.205e-005 
9.050e-005 9.896e+006 4.087e+012 1.000e+001 5.344e-002 2.205e-005 
9.062e-005 9.909e+006 4.087e+012 1.000e+001 5.473e-002 2.209e-005 
9.075e-005 9.926e+006 4.086e+012 1.000e+001 5.533e-002 2.210e-005 
9.087e-005 9.944e+006 4.087e+012 1.000e+001 5.374e-002 2.210e-005 
9.100e-005 9.959e+006 4.087e+012 1.000e+001 5.821e-002 2.212e-005 
9.112e-005 9.979e+006 4.088e+012 1.000e+001 5.067e-002 2.211e-005 
9.125e-005 9.987e+006 4.087e+012 1.000e+001 4.768e-002 2.217e-005 
9.137e-005 1.001e+007 4.088e+012 1.000e+001 5.522e-002 2.213e-005 
9.150e-005 1.002e+007 4.088e+012 1.000e+001 5.574e-002 2.220e-005 
9.162e-005 1.003e+007 4.088e+012 1.000e+001 5.434e-002 2.223e-005 
9.175e-005 1.005e+007 4.088e+012 1.000e+001 5.333e-002 2.226e-005 
9.187e-005 1.006e+007 4.087e+012 1.000e+001 5.426e-002 2.230e-005 
9.200e-005 1.007e+007 4.086e+012 1.000e+001 5.548e-002 2.233e-005 
9.212e-005 1.009e+007 4.087e+012 1.000e+001 5.415e-002 2.237e-005 
9.225e-005 1.010e+007 4.087e+012 1.000e+001 5.258e-002 2.239e-005 
9.237e-005 1.012e+007 4.087e+012 1.000e+001 5.187e-002 2.235e-005 
9.250e-005 1.013e+007 4.087e+012 1.000e+001 5.722e-002 2.241e-005 
9.262e-005 1.016e+007 4.087e+012 1.000e+001 5.254e-002 2.235e-005 
9.275e-005 1.017e+007 4.087e+012 1.000e+001 5.501e-002 2.244e-005 
9.287e-005 1.019e+007 4.087e+012 1.000e+001 5.599e-002 2.241e-005 
9.300e-005 1.020e+007 4.089e+012 1.000e+001 5.552e-002 2.244e-005 
9.312e-005 1.021e+007 4.088e+012 1.000e+001 5.477e-002 2.251e-005 
9.325e-005 1.022e+007 4.088e+012 1.000e+001 5.320e-002 2.255e-005 
9.337e-005 1.023e+007 4.088e+012 1.000e+001 5.515e-002 2.259e-005 
9.350e-005 1.025e+007 4.087e+012 1.000e+001 5.657e-002 2.260e-005 
9.362e-005 1.027e+007 4.088e+012 1.000e+001 5.450e-002 2.261e-005 
9.375e-005 1.029e+007 4.088e+012 1.000e+001 5.449e-002 2.258e-005 
9.387e-005 1.030e+007 4.087e+012 1.000e+001 5.713e-002 2.261e-005 
9.400e-005 1.031e+007 4.087e+012 1.000e+001 5.602e-002 2.267e-005 
9.412e-005 1.032e+007 4.087e+012 1.000e+001 5.158e-002 2.272e-005 
9.425e-005 1.035e+007 4.087e+012 1.000e+001 5.705e-002 2.269e-005 
9.437e-005 1.037e+007 4.087e+012 1.000e+001 5.477e-002 2.268e-005 
9.450e-005 1.038e+007 4.087e+012 1.000e+001 5.642e-002 2.273e-005 
9.462e-005 1.039e+007 4.087e+012 1.000e+001 5.049e-002 2.274e-005 
9.475e-005 1.040e+007 4.087e+012 1.000e+001 5.931e-002 2.280e-005 
9.487e-005 1.042e+007 4.087e+012 1.000e+001 5.442e-002 2.282e-005 
9.500e-005 1.043e+007 4.087e+012 1.000e+001 5.807e-002 2.283e-005 
9.512e-005 1.044e+007 4.087e+012 1.000e+001 5.926e-002 2.290e-005 
9.525e-005 1.046e+007 4.086e+012 1.000e+001 5.654e-002 2.294e-005 
9.537e-005 1.048e+007 4.088e+012 1.000e+001 5.576e-002 2.292e-005 
9.550e-005 1.048e+007 4.088e+012 1.000e+001 5.571e-002 2.300e-005 
9.562e-005 1.049e+007 4.087e+012 1.000e+001 5.698e-002 2.307e-005 
9.575e-005 1.051e+007 4.087e+012 1.000e+001 5.824e-002 2.309e-005 
9.587e-005 1.052e+007 4.087e+012 1.000e+001 5.899e-002 2.315e-005 
9.600e-005 1.053e+007 4.087e+012 1.000e+001 4.874e-002 2.319e-005 
9.612e-005 1.054e+007 4.087e+012 1.000e+001 5.605e-002 2.322e-005 
9.625e-005 1.056e+007 4.086e+012 1.000e+001 5.008e-002 2.325e-005 
9.637e-005 1.057e+007 4.087e+012 1.000e+001 5.686e-002 2.325e-005 
9.650e-005 1.058e+007 4.087e+012 1.000e+001 5.332e-002 2.330e-005 
9.662e-005 1.061e+007 4.088e+012 1.000e+001 5.467e-002 2.326e-005 
9.675e-005 1.062e+007 4.087e+012 1.000e+001 5.503e-002 2.329e-005 
9.687e-005 1.064e+007 4.087e+012 1.000e+001 5.334e-002 2.330e-005 
9.700e-005 1.064e+007 4.088e+012 1.000e+001 5.353e-002 2.343e-005 
9.712e-005 1.065e+007 4.086e+012 1.000e+001 5.374e-002 2.346e-005 
9.725e-005 1.067e+007 4.087e+012 1.000e+001 5.545e-002 2.348e-005 
9.737e-005 1.068e+007 4.087e+012 1.000e+001 5.689e-002 2.349e-005 
9.750e-005 1.070e+007 4.087e+012 1.000e+001 5.774e-002 2.350e-005 
9.762e-005 1.071e+007 4.087e+012 1.000e+001 5.439e-002 2.352e-005 
9.775e-005 1.073e+007 4.087e+012 1.000e+001 5.769e-002 2.352e-005 
9.787e-005 1.075e+007 4.088e+012 1.000e+001 5.511e-002 2.353e-005 
9.800e-005 1.076e+007 4.087e+012 1.000e+001 5.467e-002 2.359e-005 
9.812e-005 1.077e+007 4.087e+012 1.000e+001 5.417e-002 2.362e-005 
9.825e-005 1.079e+007 4.087e+012 1.000e+001 5.996e-002 2.362e-005 
9.837e-005 1.081e+007 4.087e+012 1.000e+001 5.274e-002 2.363e-005 
9.850e-005 1.081e+007 4.088e+012 1.000e+001 5.621e-002 2.375e-005 
9.862e-005 1.082e+007 4.088e+012 1.000e+001 4.775e-002 2.378e-005 
9.875e-005 1.085e+007 4.087e+012 1.000e+001 5.725e-002 2.373e-005 
9.887e-005 1.086e+007 4.088e+012 1.000e+001 5.335e-002 2.374e-005 
9.900e-005 1.088e+007 4.087e+012 1.000e+001 5.800e-002 2.376e-005 
9.912e-005 1.089e+007 4.088e+012 1.000e+001 5.096e-002 2.379e-005 
9.925e-005 1.090e+007 4.087e+012 1.000e+001 5.647e-002 2.384e-005 
9.937e-005 1.091e+007 4.088e+012 1.000e+001 5.607e-002 2.390e-005 
9.950e-005 1.093e+007 4.088e+012 1.000e+001 5.543e-002 2.391e-005 
9.962e-005 1.095e+007 4.089e+012 1.000e+001 5.180e-002 2.386e-005 
9.975e-005 1.096e+007 4.088e+012 1.000e+001 5.157e-002 2.396e-005 
9.987e-005 1.097e+007 4.089e+012 1.000e+001 5.448e-002 2.402e-005 
1.000e-004 1.098e+007 4.088e+012 1.000e+001 5.084e-002 2.404e-005 
1.001e-004 1.100e+007 4.088e+012 1.000e+001 6.101e-002 2.401e-005 
1.002e-004 1.102e+007 4.088e+012 1.000e+001 5.312e-002 2.404e-005 
1.004e-004 1.104e+007 4.088e+012 1.000e+001 5.517e-002 2.402e-005 
1.005e-004 1.106e+007 4.088e+012 1.000e+001 5.780e-002 2.403e-005 
1.006e-004 1.107e+007 4.088e+012 1.000e+001 5.634e-002 2.408e-005 
1.007e-004 1.108e+007 4.088e+012 1.000e+001 5.505e-002 2.412e-005 
1.009e-004 1.109e+007 4.087e+012 1.000e+001 5.845e-002 2.414e-005 
1.010e-004 1.111e+007 4.087e+012 1.000e+001 5.547e-002 2.415e-005 
1.011e-004 1.112e+007 4.088e+012 1.000e+001 5.648e-002 2.422e-005 
1.012e-004 1.114e+007 4.088e+012 1.000e+001 5.406e-002 2.422e-005 
1.014e-004 1.115e+007 4.088e+012 1.000e+001 5.676e-002 2.427e-005 
1.015e-004 1.117e+007 4.088e+012 1.000e+001 5.591e-002 2.427e-005 
1.016e-004 1.118e+007 4.088e+012 1.000e+001 5.870e-002 2.429e-005 
1.017e-004 1.120e+007 4.087e+012 1.000e+001 6.045e-002 2.431e-005 
1.019e-004 1.121e+007 4.088e+012 1.000e+001 4.977e-002 2.436e-005 
1.020e-004 1.123e+007 4.088e+012 1.000e+001 5.832e-002 2.436e-005 
1.021e-004 1.124e+007 4.087e+012 1.000e+001 5.705e-002 2.439e-005 
1.022e-004 1.125e+007 4.087e+012 1.000e+001 5.436e-002 2.442e-005 
1.024e-004 1.127e+007 4.088e+012 1.000e+001 5.711e-002 2.443e-005 
1.025e-004 1.128e+007 4.088e+012 1.000e+001 5.718e-002 2.450e-005 
1.026e-004 1.130e+007 4.088e+012 1.000e+001 5.965e-002 2.450e-005 
1.027e-004 1.132e+007 4.088e+012 1.000e+001 5.803e-002 2.449e-005 
1.029e-004 1.132e+007 4.087e+012 1.000e+001 5.654e-002 2.458e-005 
1.030e-004 1.133e+007 4.088e+012 1.000e+001 5.580e-002 2.460e-005 
1.031e-004 1.136e+007 4.087e+012 1.000e+001 5.656e-002 2.458e-005 
1.032e-004 1.137e+007 4.087e+012 1.000e+001 5.312e-002 2.462e-005 
1.034e-004 1.139e+007 4.088e+012 1.000e+001 5.819e-002 2.462e-005 
1.035e-004 1.140e+007 4.088e+012 1.000e+001 5.633e-002 2.464e-005 
1.036e-004 1.142e+007 4.088e+012 1.000e+001 5.845e-002 2.466e-005 
1.037e-004 1.143e+007 4.089e+012 1.000e+001 5.262e-002 2.468e-005 
1.039e-004 1.145e+007 4.089e+012 1.000e+001 5.619e-002 2.469e-005 
1.040e-004 1.146e+007 4.089e+012 1.000e+001 6.038e-002 2.473e-005 
1.041e-004 1.148e+007 4.089e+012 1.000e+001 6.187e-002 2.474e-005 
1.042e-004 1.150e+007 4.089e+012 1.000e+001 6.339e-002 2.473e-005 
1.044e-004 1.151e+007 4.089e+012 1.000e+001 6.286e-002 2.478e-005 
1.045e-004 1.152e+007 4.089e+012 1.000e+001 6.215e-002 2.483e-005 
1.046e-004 1.153e+007 4.089e+012 1.000e+001 6.331e-002 2.485e-005 
1.047e-004 1.155e+007 4.089e+012 1.000e+001 6.200e-002 2.486e-005 
1.049e-004 1.157e+007 4.089e+012 1.000e+001 5.854e-002 2.488e-005 
1.050e-004 1.158e+007 4.089e+012 1.000e+001 5.197e-002 2.492e-005 
1.051e-004 1.160e+007 4.087e+012 1.000e+001 6.107e-002 2.491e-005 
1.052e-004 1.161e+007 4.087e+012 1.000e+001 5.565e-002 2.498e-005 
1.054e-004 1.162e+007 4.087e+012 1.000e+001 5.478e-002 2.500e-005 
1.055e-004 1.164e+007 4.088e+012 1.000e+001 5.666e-002 2.496e-005 
1.056e-004 1.166e+007 4.089e+012 1.000e+001 5.418e-002 2.500e-005 
1.057e-004 1.167e+007 4.089e+012 1.000e+001 5.695e-002 2.504e-005 
1.059e-004 1.168e+007 4.089e+012 1.000e+001 5.678e-002 2.507e-005 
1.060e-004 1.169e+007 4.088e+012 1.000e+001 5.414e-002 2.514e-005 
1.061e-004 1.171e+007 4.088e+012 1.000e+001 6.111e-002 2.514e-005 
1.062e-004 1.173e+007 4.088e+012 1.000e+001 5.767e-002 2.515e-005 
1.064e-004 1.174e+007 4.088e+012 1.000e+001 5.363e-002 2.516e-005 
1.065e-004 1.176e+007 4.089e+012 1.000e+001 5.435e-002 2.514e-005 
1.066e-004 1.178e+007 4.090e+012 1.000e+001 5.176e-002 2.518e-005 
1.067e-004 1.178e+007 4.088e+012 1.000e+001 5.385e-002 2.527e-005 
1.069e-004 1.180e+007 4.088e+012 1.000e+001 5.403e-002 2.526e-005 
1.070e-004 1.181e+007 4.088e+012 1.000e+001 5.486e-002 2.534e-005 
1.071e-004 1.182e+007 4.089e+012 1.000e+001 4.991e-002 2.539e-005 
1.072e-004 1.184e+007 4.088e+012 1.000e+001 5.696e-002 2.539e-005 
1.074e-004 1.185e+007 4.088e+012 1.000e+001 5.310e-002 2.542e-005 
1.075e-004 1.186e+007 4.088e+012 1.000e+001 5.546e-002 2.544e-005 
1.076e-004 1.188e+007 4.088e+012 1.000e+001 5.232e-002 2.547e-005 
1.077e-004 1.189e+007 4.088e+012 1.000e+001 5.150e-002 2.550e-005 
1.079e-004 1.191e+007 4.088e+012 1.000e+001 5.158e-002 2.550e-005 
1.080e-004 1.192e+007 4.088e+012 1.000e+001 5.373e-002 2.555e-005 
1.081e-004 1.194e+007 4.088e+012 1.000e+001 5.570e-002 2.557e-005 
1.082e-004 1.195e+007 4.088e+012 1.000e+001 5.527e-002 2.558e-005 
1.084e-004 1.196e+007 4.088e+012 1.000e+001 5.446e-002 2.563e-005 
1.085e-004 1.198e+007 4.089e+012 1.000e+001 5.387e-002 2.565e-005 
1.086e-004 1.199e+007 4.087e+012 1.000e+001 5.547e-002 2.568e-005 
1.087e-004 1.201e+007 4.089e+012 1.000e+001 5.359e-002 2.572e-005 
1.089e-004 1.202e+007 4.088e+012 1.000e+001 5.460e-002 2.574e-005 
1.090e-004 1.203e+007 4.088e+012 1.000e+001 5.608e-002 2.577e-005 
1.091e-004 1.205e+007 4.088e+012 1.000e+001 5.598e-002 2.581e-005 
1.092e-004 1.206e+007 4.088e+012 1.000e+001 6.052e-002 2.583e-005 
1.094e-004 1.207e+007 4.088e+012 1.000e+001 5.787e-002 2.588e-005 
1.095e-004 1.209e+007 4.088e+012 1.000e+001 5.900e-002 2.589e-005 
1.096e-004 1.210e+007 4.089e+012 1.000e+001 5.249e-002 2.592e-005 
1.097e-004 1.212e+007 4.088e+012 1.000e+001 5.510e-002 2.594e-005 
1.099e-004 1.213e+007 4.088e+012 1.000e+001 5.695e-002 2.599e-005 
1.100e-004 1.214e+007 4.088e+012 1.000e+001 5.213e-002 2.604e-005 
1.101e-004 1.216e+007 4.088e+012 1.000e+001 5.754e-002 2.604e-005 
1.102e-004 1.217e+007 4.088e+012 1.000e+001 5.485e-002 2.610e-005 
1.104e-004 1.219e+007 4.088e+012 1.000e+001 5.172e-002 2.607e-005 
1.105e-004 1.221e+007 4.089e+012 1.000e+001 5.215e-002 2.606e-005 
1.106e-004 1.222e+007 4.089e+012 1.000e+001 5.482e-002 2.614e-005 
1.107e-004 1.223e+007 4.089e+012 1.000e+001 5.822e-002 2.618e-005 
1.109e-004 1.224e+007 4.088e+012 1.000e+001 5.806e-002 2.623e-005 
1.110e-004 1.225e+007 4.089e+012 1.000e+001 5.459e-002 2.625e-005 
1.111e-004 1.228e+007 4.089e+012 1.000e+001 5.475e-002 2.621e-005 
1.112e-004 1.228e+007 4.090e+012 1.000e+001 5.705e-002 2.629e-005 
1.114e-004 1.229e+007 4.089e+012 1.000e+001 5.447e-002 2.636e-005 
1.115e-004 1.229e+007 4.089e+012 1.000e+001 5.545e-002 2.649e-005 
1.116e-004 1.230e+007 4.089e+012 1.000e+001 5.060e-002 2.654e-005 
1.117e-004 1.232e+007 4.089e+012 1.000e+001 5.357e-002 2.657e-005 
1.119e-004 1.233e+007 4.089e+012 1.000e+001 5.552e-002 2.656e-005 
1.120e-004 1.234e+007 4.091e+012 1.000e+001 5.572e-002 2.662e-005 
1.121e-004 1.235e+007 4.093e+012 1.000e+001 5.272e-002 2.668e-005 
1.122e-004 1.237e+007 4.093e+012 1.000e+001 5.708e-002 2.672e-005 
1.124e-004 1.238e+007 4.092e+012 1.000e+001 5.513e-002 2.675e-005 
1.125e-004 1.239e+007 4.092e+012 1.000e+001 5.569e-002 2.677e-005 
1.126e-004 1.241e+007 4.091e+012 1.000e+001 5.569e-002 2.676e-005 
1.127e-004 1.242e+007 4.091e+012 1.000e+001 5.957e-002 2.682e-005 
1.129e-004 1.244e+007 4.092e+012 1.000e+001 5.603e-002 2.681e-005 
1.130e-004 1.246e+007 4.092e+012 1.000e+001 5.352e-002 2.683e-005 
1.131e-004 1.247e+007 4.092e+012 1.000e+001 5.326e-002 2.686e-005 
1.132e-004 1.248e+007 4.093e+012 1.000e+001 5.219e-002 2.693e-005 
1.134e-004 1.250e+007 4.093e+012 1.000e+001 5.315e-002 2.695e-005 
1.135e-004 1.251e+007 4.092e+012 1.000e+001 5.523e-002 2.697e-005 
1.136e-004 1.253e+007 4.091e+012 1.000e+001 5.573e-002 2.697e-005 
1.137e-004 1.254e+007 4.092e+012 1.000e+001 5.067e-002 2.704e-005 
1.139e-004 1.255e+007 4.093e+012 1.000e+001 5.296e-002 2.707e-005 
1.140e-004 1.256e+007 4.092e+012 1.000e+001 5.277e-002 2.710e-005 
1.141e-004 1.258e+007 4.092e+012 1.000e+001 5.701e-002 2.713e-005 
1.142e-004 1.260e+007 4.093e+012 1.000e+001 5.928e-002 2.709e-005 
1.144e-004 1.261e+007 4.092e+012 1.000e+001 5.729e-002 2.712e-005 
1.145e-004 1.263e+007 4.092e+012 1.000e+001 5.490e-002 2.716e-005 
1.146e-004 1.264e+007 4.093e+012 1.000e+001 5.494e-002 2.719e-005 
1.147e-004 1.266e+007 4.091e+012 1.000e+001 5.208e-002 2.720e-005 
1.149e-004 1.267e+007 4.092e+012 1.000e+001 5.463e-002 2.723e-005 
1.150e-004 1.269e+007 4.092e+012 1.000e+001 4.986e-002 2.722e-005 
1.151e-004 1.271e+007 4.092e+012 1.000e+001 5.535e-002 2.722e-005 
1.152e-004 1.272e+007 4.092e+012 1.000e+001 4.976e-002 2.731e-005 
1.154e-004 1.273e+007 4.092e+012 1.000e+001 5.580e-002 2.732e-005 
1.155e-004 1.274e+007 4.093e+012 1.000e+001 5.305e-002 2.736e-005 
1.156e-004 1.275e+007 4.093e+012 1.000e+001 5.554e-002 2.745e-005 
1.157e-004 1.275e+007 4.093e+012 1.000e+001 5.432e-002 2.754e-005 
1.159e-004 1.277e+007 4.093e+012 1.000e+001 5.561e-002 2.757e-005 
1.160e-004 1.279e+007 4.093e+012 1.000e+001 5.433e-002 2.755e-005 
1.161e-004 1.281e+007 4.092e+012 1.000e+001 5.357e-002 2.755e-005 
1.162e-004 1.281e+007 4.094e+012 1.000e+001 5.849e-002 2.764e-005 
1.164e-004 1.283e+007 4.095e+012 1.000e+001 5.070e-002 2.761e-005 
1.165e-004 1.284e+007 4.094e+012 1.000e+001 5.510e-002 2.768e-005 
1.166e-004 1.285e+007 4.093e+012 1.000e+001 5.050e-002 2.773e-005 
1.167e-004 1.286e+007 4.094e+012 1.000e+001 5.338e-002 2.780e-005 
1.169e-004 1.288e+007 4.095e+012 1.000e+001 5.618e-002 2.782e-005 
1.170e-004 1.289e+007 4.095e+012 1.000e+001 5.049e-002 2.784e-005 
1.171e-004 1.289e+007 4.094e+012 1.000e+001 5.682e-002 2.794e-005 
1.172e-004 1.291e+007 4.095e+012 1.000e+001 5.488e-002 2.797e-005 
1.174e-004 1.293e+007 4.094e+012 1.000e+001 5.886e-002 2.795e-005 
1.175e-004 1.295e+007 4.093e+012 1.000e+001 5.674e-002 2.793e-005 
1.176e-004 1.296e+007 4.094e+012 1.000e+001 5.434e-002 2.799e-005 
1.177e-004 1.296e+007 4.095e+012 1.000e+001 5.632e-002 2.809e-005 
1.179e-004 1.298e+007 4.095e+012 1.000e+001 5.010e-002 2.809e-005 
1.180e-004 1.300e+007 4.095e+012 1.000e+001 5.351e-002 2.810e-005 
1.181e-004 1.302e+007 4.095e+012 1.000e+001 5.576e-002 2.807e-005 
1.182e-004 1.303e+007 4.097e+012 1.000e+001 5.542e-002 2.810e-005 
1.184e-004 1.304e+007 4.096e+012 1.000e+001 5.411e-002 2.816e-005 
1.185e-004 1.306e+007 4.097e+012 1.000e+001 5.064e-002 2.817e-005 
1.186e-004 1.308e+007 4.097e+012 1.000e+001 5.636e-002 2.815e-005 
1.187e-004 1.308e+007 4.096e+012 1.000e+001 5.579e-002 2.832e-005 
1.189e-004 1.309e+007 4.098e+012 1.000e+001 5.575e-002 2.836e-005 
1.190e-004 1.311e+007 4.098e+012 1.000e+001 5.704e-002 2.834e-005 
1.191e-004 1.311e+007 4.099e+012 1.000e+001 5.191e-002 2.848e-005 
1.192e-004 1.312e+007 4.098e+012 1.000e+001 5.365e-002 2.852e-005 
1.194e-004 1.313e+007 4.098e+012 1.000e+001 5.526e-002 2.858e-005 
1.195e-004 1.314e+007 4.098e+012 1.000e+001 6.082e-002 2.864e-005 
1.196e-004 1.315e+007 4.099e+012 1.000e+001 5.398e-002 2.865e-005 
1.197e-004 1.318e+007 4.099e+012 1.000e+001 5.570e-002 2.862e-005 
1.199e-004 1.317e+007 4.100e+012 1.000e+001 4.946e-002 2.880e-005 
1.200e-004 1.316e+007 4.100e+012 1.000e+001 5.430e-002 2.894e-005 
1.201e-004 1.317e+007 4.100e+012 1.000e+001 4.897e-002 2.905e-005 
1.202e-004 1.317e+007 4.101e+012 1.000e+001 5.272e-002 2.916e-005 
1.204e-004 1.318e+007 4.100e+012 1.000e+001 5.115e-002 2.922e-005 
1.205e-004 1.320e+007 4.099e+012 1.000e+001 5.388e-002 2.922e-005 
1.206e-004 1.322e+007 4.099e+012 1.000e+001 5.950e-002 2.921e-005 
1.207e-004 1.323e+007 4.099e+012 1.000e+001 5.407e-002 2.927e-005 
1.209e-004 1.323e+007 4.099e+012 1.000e+001 5.532e-002 2.936e-005 
1.210e-004 1.324e+007 4.099e+012 1.000e+001 5.437e-002 2.940e-005 
1.211e-004 1.325e+007 4.099e+012 1.000e+001 5.823e-002 2.949e-005 
1.212e-004 1.326e+007 4.098e+012 1.000e+001 4.981e-002 2.951e-005 
1.214e-004 1.327e+007 4.098e+012 1.000e+001 5.553e-002 2.958e-005 
1.215e-004 1.328e+007 4.099e+012 1.000e+001 5.022e-002 2.963e-005 
1.216e-004 1.329e+007 4.098e+012 1.000e+001 5.540e-002 2.968e-005 
1.217e-004 1.331e+007 4.098e+012 1.000e+001 5.198e-002 2.968e-005 
1.219e-004 1.332e+007 4.099e+012 1.000e+001 5.416e-002 2.977e-005 
1.220e-004 1.333e+007 4.100e+012 1.000e+001 5.379e-002 2.979e-005 
1.221e-004 1.334e+007 4.098e+012 1.000e+001 5.655e-002 2.987e-005 
1.222e-004 1.334e+007 4.098e+012 1.000e+001 5.810e-002 2.996e-005 
1.224e-004 1.335e+007 4.099e+012 1.000e+001 5.233e-002 3.005e-005 
1.225e-004 1.336e+007 4.098e+012 1.000e+001 5.501e-002 3.010e-005 
1.226e-004 1.337e+007 4.099e+012 1.000e+001 5.442e-002 3.012e-005 
1.227e-004 1.338e+007 4.099e+012 1.000e+001 5.493e-002 3.019e-005 
1.229e-004 1.338e+007 4.099e+012 1.000e+001 5.695e-002 3.031e-005 
1.230e-004 1.338e+007 4.099e+012 1.000e+001 5.674e-002 3.042e-005 
1.231e-004 1.339e+007 4.100e+012 1.000e+001 5.543e-002 3.052e-005 
1.232e-004 1.339e+007 4.100e+012 1.000e+001 5.303e-002 3.064e-005 
1.234e-004 1.340e+007 4.100e+012 1.000e+001 5.472e-002 3.071e-005 
1.235e-004 1.339e+007 4.100e+012 1.000e+001 5.012e-002 3.087e-005 
1.236e-004 1.340e+007 4.100e+012 1.000e+001 5.782e-002 3.095e-005 
1.237e-004 1.340e+007 4.101e+012 1.000e+001 5.421e-002 3.106e-005 
1.239e-004 1.341e+007 4.101e+012 1.000e+001 5.473e-002 3.116e-005 
1.240e-004 1.341e+007 4.102e+012 1.000e+001 5.850e-002 3.123e-005 
1.241e-004 1.342e+007 4.101e+012 1.000e+001 5.818e-002 3.133e-005 
1.242e-004 1.341e+007 4.101e+012 1.000e+001 5.470e-002 3.148e-005 
1.244e-004 1.341e+007 4.102e+012 1.000e+001 5.679e-002 3.163e-005 
1.245e-004 1.282e+007 4.107e+012 1.000e+001 5.790e-002 3.582e-005 
1.246e-004 1.175e+007 4.112e+012 1.000e+001 5.898e-002 4.338e-005 
1.247e-004 1.083e+007 4.121e+012 1.000e+001 5.617e-002 4.985e-005 
1.249e-004 1.060e+007 4.127e+012 1.000e+001 5.696e-002 5.157e-005 
1.250e-004 1.053e+007 4.131e+012 1.000e+001 5.109e-002 5.217e-005 
1.251e-004 1.051e+007 4.132e+012 1.000e+001 5.823e-002 5.240e-005 
1.252e-004 1.051e+007 4.134e+012 1.000e+001 5.870e-002 5.254e-005 
1.254e-004 1.051e+007 4.135e+012 1.000e+001 5.602e-002 5.268e-005 
1.255e-004 1.051e+007 4.133e+012 1.000e+001 5.673e-002 5.280e-005 
1.256e-004 1.052e+007 4.133e+012 1.000e+001 6.095e-002 5.286e-005 
1.257e-004 1.053e+007 4.133e+012 1.000e+001 5.825e-002 5.290e-005 
1.259e-004 1.049e+007 4.124e+012 1.000e+001 5.730e-002 5.330e-005 
1.260e-004 1.041e+007 4.120e+012 1.000e+001 5.956e-002 5.400e-005 
1.261e-004 1.035e+007 4.122e+012 1.000e+001 6.097e-002 5.454e-005 
1.262e-004 1.008e+007 4.112e+012 1.000e+001 5.733e-002 5.654e-005 
1.264e-004 9.485e+006 4.111e+012 1.000e+001 5.089e-002 6.077e-005 
1.265e-004 8.713e+006 4.111e+012 1.000e+001 5.892e-002 6.623e-005 
1.266e-004 8.328e+006 4.111e+012 1.000e+001 5.617e-002 6.902e-005 
1.267e-004 7.936e+006 4.106e+012 1.000e+001 6.033e-002 7.186e-005 
1.269e-004 7.612e+006 4.095e+012 1.000e+001 6.067e-002 7.422e-005 
1.270e-004 7.457e+006 4.095e+012 1.000e+001 5.112e-002 7.542e-005 
1.271e-004 7.163e+006 4.091e+012 1.000e+001 5.690e-002 7.758e-005 
1.272e-004 7.049e+006 4.091e+012 1.000e+001 5.569e-002 7.849e-005 
1.274e-004 7.033e+006 4.094e+012 1.000e+001 5.544e-002 7.873e-005 
1.275e-004 7.046e+006 4.093e+012 1.000e+001 5.341e-002 7.876e-005 
1.276e-004 7.068e+006 4.093e+012 1.000e+001 5.757e-002 7.874e-005 
1.277e-004 6.991e+006 4.081e+012 1.000e+001 5.262e-002 7.940e-005 
1.279e-004 6.895e+006 4.089e+012 1.000e+001 5.402e-002 8.018e-005 
1.280e-004 6.893e+006 4.082e+012 1.000e+001 5.744e-002 8.033e-005 
1.281e-004 6.794e+006 4.083e+012 1.000e+001 5.890e-002 8.114e-005 
1.282e-004 6.793e+006 4.085e+012 1.000e+001 5.892e-002 8.126e-005 
1.284e-004 6.837e+006 4.087e+012 1.000e+001 6.048e-002 8.108e-005 
1.285e-004 6.817e+006 4.095e+012 1.000e+001 5.771e-002 8.135e-005 
1.286e-004 6.748e+006 4.099e+012 1.000e+001 6.149e-002 8.195e-005 
1.287e-004 6.720e+006 4.101e+012 1.000e+001 5.701e-002 8.227e-005 
1.289e-004 6.729e+006 4.100e+012 1.000e+001 5.699e-002 8.234e-005 
1.290e-004 6.740e+006 4.099e+012 1.000e+001 6.545e-002 8.238e-005 
1.291e-004 6.747e+006 4.100e+012 1.000e+001 5.889e-002 8.245e-005 
1.292e-004 6.764e+006 4.099e+012 1.000e+001 6.257e-002 8.246e-005 
1.294e-004 6.780e+006 4.101e+012 1.000e+001 5.601e-002 8.248e-005 
1.295e-004 6.796e+006 4.102e+012 1.000e+001 5.584e-002 8.249e-005 
1.296e-004 6.802e+006 4.101e+012 1.000e+001 5.774e-002 8.258e-005 
1.297e-004 6.824e+006 4.100e+012 1.000e+001 6.242e-002 8.255e-005 
1.299e-004 6.845e+006 4.101e+012 1.000e+001 5.761e-002 8.253e-005 
1.300e-004 6.862e+006 4.100e+012 1.000e+001 6.200e-002 8.254e-005 
1.301e-004 6.878e+006 4.101e+012 1.000e+001 6.111e-002 8.255e-005 
1.302e-004 6.890e+006 4.101e+012 1.000e+001 6.081e-002 8.259e-005 
1.304e-004 6.899e+006 4.101e+012 1.000e+001 6.251e-002 8.265e-005 
1.305e-004 6.925e+006 4.101e+012 1.000e+001 6.155e-002 8.260e-005 
1.306e-004 6.933e+006 4.101e+012 1.000e+001 5.446e-002 8.267e-005 
1.307e-004 6.952e+006 4.101e+012 1.000e+001 5.978e-002 8.266e-005 
1.309e-004 6.971e+006 4.101e+012 1.000e+001 6.196e-002 8.266e-005 
1.310e-004 6.985e+006 4.101e+012 1.000e+001 6.222e-002 8.268e-005 
1.311e-004 6.996e+006 4.101e+012 1.000e+001 6.207e-002 8.273e-005 
1.312e-004 7.030e+006 4.101e+012 1.000e+001 6.065e-002 8.262e-005 
1.314e-004 7.031e+006 4.100e+012 1.000e+001 6.188e-002 8.274e-005 
1.315e-004 7.012e+006 4.102e+012 1.000e+001 5.794e-002 8.300e-005 
1.316e-004 7.020e+006 4.103e+012 1.000e+001 5.997e-002 8.307e-005 
1.317e-004 7.022e+006 4.102e+012 1.000e+001 6.093e-002 8.318e-005 
1.319e-004 7.032e+006 4.101e+012 1.000e+001 5.872e-002 8.324e-005 
1.320e-004 7.054e+006 4.100e+012 1.000e+001 5.858e-002 8.321e-005 
1.321e-004 7.071e+006 4.101e+012 1.000e+001 5.947e-002 8.321e-005 
1.322e-004 7.083e+006 4.102e+012 1.000e+001 5.900e-002 8.326e-005 
1.324e-004 7.104e+006 4.101e+012 1.000e+001 6.670e-002 8.324e-005 
1.325e-004 7.118e+006 4.100e+012 1.000e+001 6.755e-002 8.326e-005 
1.326e-004 7.135e+006 4.101e+012 1.000e+001 6.009e-002 8.327e-005 
1.327e-004 7.148e+006 4.101e+012 1.000e+001 6.077e-002 8.331e-005 
1.329e-004 7.169e+006 4.101e+012 1.000e+001 6.160e-002 8.329e-005 
1.330e-004 7.180e+006 4.100e+012 1.000e+001 5.809e-002 8.334e-005 
1.331e-004 7.196e+006 4.100e+012 1.000e+001 6.132e-002 8.335e-005 
1.332e-004 7.207e+006 4.101e+012 1.000e+001 5.914e-002 8.340e-005 
1.334e-004 7.242e+006 4.101e+012 1.000e+001 5.313e-002 8.328e-005 
1.335e-004 7.239e+006 4.101e+012 1.000e+001 6.270e-002 8.343e-005 
1.336e-004 7.255e+006 4.100e+012 1.000e+001 6.064e-002 8.344e-005 
1.337e-004 7.278e+006 4.100e+012 1.000e+001 5.980e-002 8.341e-005 
1.339e-004 7.293e+006 4.101e+012 1.000e+001 5.746e-002 8.343e-005 
1.340e-004 7.303e+006 4.101e+012 1.000e+001 5.959e-002 8.349e-005 
1.341e-004 7.317e+006 4.100e+012 1.000e+001 6.324e-002 8.351e-005 
1.342e-004 7.328e+006 4.100e+012 1.000e+001 5.753e-002 8.357e-005 
1.344e-004 7.349e+006 4.100e+012 1.000e+001 6.089e-002 8.354e-005 
1.345e-004 7.367e+006 4.101e+012 1.000e+001 6.279e-002 8.354e-005 
1.346e-004 7.386e+006 4.101e+012 1.000e+001 6.241e-002 8.354e-005 
1.347e-004 7.405e+006 4.101e+012 1.000e+001 6.367e-002 8.353e-005 
1.349e-004 7.400e+006 4.103e+012 1.000e+001 6.287e-002 8.369e-005 
1.350e-004 7.348e+006 4.104e+012 1.000e+001 6.836e-002 8.418e-005 
1.351e-004 7.332e+006 4.102e+012 1.000e+001 6.077e-002 8.441e-005 
1.352e-004 7.328e+006 4.104e+012 1.000e+001 5.702e-002 8.457e-005 
1.354e-004 7.339e+006 4.104e+012 1.000e+001 6.728e-002 8.462e-005 
1.355e-004 7.342e+006 4.103e+012 1.000e+001 6.308e-002 8.471e-005 
1.356e-004 7.358e+006 4.105e+012 1.000e+001 5.872e-002 8.473e-005 
1.357e-004 7.369e+006 4.104e+012 1.000e+001 6.443e-002 8.478e-005 
1.359e-004 7.386e+006 4.103e+012 1.000e+001 6.550e-002 8.479e-005 
1.360e-004 7.401e+006 4.104e+012 1.000e+001 6.019e-002 8.481e-005 
1.361e-004 7.415e+006 4.103e+012 1.000e+001 6.185e-002 8.484e-005 
1.362e-004 7.421e+006 4.104e+012 1.000e+001 6.246e-002 8.492e-005 
1.364e-004 7.438e+006 4.104e+012 1.000e+001 5.916e-002 8.493e-005 
1.365e-004 7.452e+006 4.105e+012 1.000e+001 6.337e-002 8.495e-005 
1.366e-004 7.458e+006 4.104e+012 1.000e+001 5.835e-002 8.504e-005 
1.367e-004 7.472e+006 4.104e+012 1.000e+001 5.910e-002 8.507e-005 
1.369e-004 7.498e+006 4.104e+012 1.000e+001 6.581e-002 8.501e-005 
1.370e-004 7.521e+006 4.104e+012 1.000e+001 6.386e-002 8.498e-005 
1.371e-004 7.538e+006 4.104e+012 1.000e+001 6.255e-002 8.498e-005 
1.372e-004 7.538e+006 4.105e+012 1.000e+001 6.432e-002 8.511e-005 
1.374e-004 7.563e+006 4.105e+012 1.000e+001 6.177e-002 8.506e-005 
1.375e-004 7.577e+006 4.104e+012 1.000e+001 6.038e-002 8.509e-005 
1.376e-004 7.592e+006 4.104e+012 1.000e+001 6.060e-002 8.511e-005 
1.377e-004 7.606e+006 4.104e+012 1.000e+001 5.960e-002 8.514e-005 
1.379e-004 7.621e+006 4.104e+012 1.000e+001 6.463e-002 8.516e-005 
1.380e-004 7.641e+006 4.104e+012 1.000e+001 6.399e-002 8.515e-005 
1.381e-004 7.660e+006 4.104e+012 1.000e+001 6.465e-002 8.515e-005 
1.382e-004 7.672e+006 4.105e+012 1.000e+001 6.330e-002 8.519e-005 
1.384e-004 7.685e+006 4.105e+012 1.000e+001 6.026e-002 8.522e-005 
1.385e-004 7.705e+006 4.104e+012 1.000e+001 6.331e-002 8.521e-005 
1.386e-004 7.716e+006 4.105e+012 1.000e+001 6.195e-002 8.526e-005 
1.387e-004 7.729e+006 4.105e+012 1.000e+001 6.086e-002 8.529e-005 
1.389e-004 7.753e+006 4.104e+012 1.000e+001 6.449e-002 8.525e-005 
1.390e-004 7.770e+006 4.105e+012 1.000e+001 6.269e-002 8.525e-005 
1.391e-004 7.775e+006 4.106e+012 1.000e+001 5.581e-002 8.535e-005 
1.392e-004 7.797e+006 4.105e+012 1.000e+001 6.198e-002 8.532e-005 
1.394e-004 7.811e+006 4.105e+012 1.000e+001 5.851e-002 8.535e-005 
1.395e-004 7.827e+006 4.105e+012 1.000e+001 6.251e-002 8.536e-005 
1.396e-004 7.848e+006 4.105e+012 1.000e+001 6.265e-002 8.534e-005 
1.397e-004 7.863e+006 4.106e+012 1.000e+001 6.140e-002 8.537e-005 
1.399e-004 7.876e+006 4.105e+012 1.000e+001 6.856e-002 8.540e-005 
1.400e-004 7.889e+006 4.105e+012 1.000e+001 6.256e-002 8.543e-005 
1.401e-004 7.911e+006 4.105e+012 1.000e+001 6.389e-002 8.541e-005 
1.402e-004 7.933e+006 4.104e+012 1.000e+001 6.798e-002 8.538e-005 
1.404e-004 7.945e+006 4.105e+012 1.000e+001 6.188e-002 8.542e-005 
1.405e-004 7.963e+006 4.105e+012 1.000e+001 6.096e-002 8.542e-005 
1.406e-004 7.984e+006 4.105e+012 1.000e+001 6.726e-002 8.540e-005 
1.407e-004 8.000e+006 4.105e+012 1.000e+001 6.639e-002 8.542e-005 
1.409e-004 8.010e+006 4.105e+012 1.000e+001 6.015e-002 8.547e-005 
1.410e-004 8.019e+006 4.106e+012 1.000e+001 5.896e-002 8.553e-005 
1.411e-004 8.035e+006 4.106e+012 1.000e+001 5.905e-002 8.555e-005 
1.412e-004 8.052e+006 4.105e+012 1.000e+001 6.234e-002 8.556e-005 
1.414e-004 8.067e+006 4.106e+012 1.000e+001 6.276e-002 8.558e-005 
1.415e-004 8.085e+006 4.106e+012 1.000e+001 6.328e-002 8.558e-005 
1.416e-004 8.098e+006 4.105e+012 1.000e+001 6.410e-002 8.561e-005 
1.417e-004 8.116e+006 4.105e+012 1.000e+001 6.359e-002 8.562e-005 
1.419e-004 8.122e+006 4.106e+012 1.000e+001 6.135e-002 8.569e-005 
1.420e-004 7.723e+006 4.097e+012 1.000e+001 5.700e-002 8.858e-005 
1.421e-004 7.507e+006 4.096e+012 1.000e+001 6.041e-002 9.020e-005 
1.422e-004 7.442e+006 4.090e+012 1.000e+001 5.865e-002 9.077e-005 
1.424e-004 7.394e+006 4.082e+012 1.000e+001 6.526e-002 9.123e-005 
1.425e-004 7.386e+006 4.083e+012 1.000e+001 6.318e-002 9.141e-005 
1.426e-004 7.392e+006 4.085e+012 1.000e+001 5.671e-002 9.150e-005 
1.427e-004 7.406e+006 4.084e+012 1.000e+001 6.692e-002 9.153e-005 
1.429e-004 7.416e+006 4.084e+012 1.000e+001 5.746e-002 9.158e-005 
1.430e-004 7.438e+006 4.084e+012 1.000e+001 5.843e-002 9.156e-005 
1.431e-004 7.453e+006 4.084e+012 1.000e+001 6.241e-002 9.158e-005 
1.432e-004 7.465e+006 4.085e+012 1.000e+001 5.828e-002 9.162e-005 
1.434e-004 7.487e+006 4.084e+012 1.000e+001 6.894e-002 9.159e-005 
1.435e-004 7.500e+006 4.084e+012 1.000e+001 6.073e-002 9.163e-005 
1.436e-004 7.522e+006 4.085e+012 1.000e+001 6.084e-002 9.160e-005 
1.437e-004 7.528e+006 4.084e+012 1.000e+001 5.708e-002 9.168e-005 
1.439e-004 7.548e+006 4.084e+012 1.000e+001 5.868e-002 9.167e-005 
1.440e-004 7.568e+006 4.084e+012 1.000e+001 6.510e-002 9.166e-005 
1.441e-004 7.588e+006 4.084e+012 1.000e+001 6.478e-002 9.164e-005 
1.442e-004 7.597e+006 4.084e+012 1.000e+001 6.503e-002 9.171e-005 
1.444e-004 7.615e+006 4.084e+012 1.000e+001 6.088e-002 9.170e-005 
1.445e-004 7.630e+006 4.084e+012 1.000e+001 6.341e-002 9.173e-005 
1.446e-004 7.646e+006 4.084e+012 1.000e+001 6.579e-002 9.174e-005 
1.447e-004 7.668e+006 4.084e+012 1.000e+001 6.487e-002 9.171e-005 
1.449e-004 7.676e+006 4.084e+012 1.000e+001 6.187e-002 9.178e-005 
1.450e-004 7.691e+006 4.084e+012 1.000e+001 6.386e-002 9.180e-005 
1.451e-004 7.704e+006 4.084e+012 1.000e+001 6.442e-002 9.184e-005 
1.452e-004 7.722e+006 4.084e+012 1.000e+001 6.351e-002 9.184e-005 
1.454e-004 7.744e+006 4.085e+012 1.000e+001 5.927e-002 9.181e-005 
1.455e-004 7.754e+006 4.084e+012 1.000e+001 6.507e-002 9.187e-005 
1.456e-004 7.763e+006 4.085e+012 1.000e+001 6.305e-002 9.193e-005 
1.457e-004 7.768e+006 4.084e+012 1.000e+001 6.190e-002 9.202e-005 
1.459e-004 7.785e+006 4.085e+012 1.000e+001 6.078e-002 9.203e-005 
1.460e-004 7.801e+006 4.085e+012 1.000e+001 6.391e-002 9.204e-005 
1.461e-004 7.819e+006 4.085e+012 1.000e+001 6.085e-002 9.204e-005 
1.462e-004 7.833e+006 4.085e+012 1.000e+001 5.957e-002 9.207e-005 
1.464e-004 7.847e+006 4.086e+012 1.000e+001 5.637e-002 9.210e-005 
1.465e-004 7.866e+006 4.085e+012 1.000e+001 5.912e-002 9.209e-005 
1.466e-004 7.884e+006 4.085e+012 1.000e+001 6.211e-002 9.209e-005 
1.467e-004 7.901e+006 4.085e+012 1.000e+001 5.983e-002 9.210e-005 
1.469e-004 7.913e+006 4.085e+012 1.000e+001 6.306e-002 9.214e-005 
1.470e-004 7.936e+006 4.084e+012 1.000e+001 6.608e-002 9.211e-005 
1.471e-004 7.953e+006 4.085e+012 1.000e+001 6.212e-002 9.212e-005 
1.472e-004 7.967e+006 4.084e+012 1.000e+001 6.389e-002 9.215e-005 
1.474e-004 7.983e+006 4.085e+012 1.000e+001 6.127e-002 9.216e-005 
1.475e-004 7.992e+006 4.085e+012 1.000e+001 6.245e-002 9.222e-005 
1.476e-004 8.009e+006 4.085e+012 1.000e+001 6.628e-002 9.223e-005 
1.477e-004 8.022e+006 4.085e+012 1.000e+001 6.044e-002 9.227e-005 
1.479e-004 8.031e+006 4.086e+012 1.000e+001 6.039e-002 9.233e-005 
1.480e-004 8.049e+006 4.085e+012 1.000e+001 6.268e-002 9.233e-005 
1.481e-004 8.056e+006 4.084e+012 1.000e+001 6.047e-002 9.240e-005 
1.482e-004 8.054e+006 4.085e+012 1.000e+001 6.345e-002 9.254e-005 
1.484e-004 8.058e+006 4.084e+012 1.000e+001 6.227e-002 9.264e-005 
1.485e-004 8.073e+006 4.084e+012 1.000e+001 6.243e-002 9.266e-005 
1.486e-004 8.076e+006 4.085e+012 1.000e+001 5.942e-002 9.277e-005 
1.487e-004 8.097e+006 4.084e+012 1.000e+001 6.033e-002 9.274e-005 
1.489e-004 8.108e+006 4.085e+012 1.000e+001 6.050e-002 9.280e-005 
1.490e-004 8.124e+006 4.084e+012 1.000e+001 6.146e-002 9.281e-005 
1.491e-004 8.135e+006 4.084e+012 1.000e+001 6.454e-002 9.286e-005 
1.492e-004 8.142e+006 4.085e+012 1.000e+001 5.965e-002 9.293e-005 
1.494e-004 8.159e+006 4.084e+012 1.000e+001 6.409e-002 9.294e-005 
1.495e-004 8.174e+006 4.085e+012 1.000e+001 6.729e-002 9.296e-005 
1.496e-004 8.189e+006 4.085e+012 1.000e+001 6.354e-002 9.298e-005 
1.497e-004 8.188e+006 4.085e+012 1.000e+001 6.332e-002 9.311e-005 
1.499e-004 8.215e+006 4.085e+012 1.000e+001 6.224e-002 9.305e-005 
1.500e-004 8.221e+006 4.086e+012 1.000e+001 5.667e-002 9.314e-005 
1.501e-004 8.233e+006 4.086e+012 1.000e+001 6.420e-002 9.318e-005 
1.502e-004 8.254e+006 4.086e+012 1.000e+001 6.448e-002 9.316e-005 
1.504e-004 8.264e+006 4.086e+012 1.000e+001 6.373e-002 9.321e-005 
1.505e-004 8.271e+006 4.086e+012 1.000e+001 5.668e-002 9.329e-005 
1.506e-004 8.284e+006 4.084e+012 1.000e+001 6.070e-002 9.333e-005 
1.507e-004 8.293e+006 4.084e+012 1.000e+001 6.316e-002 9.339e-005 
1.509e-004 8.304e+006 4.085e+012 1.000e+001 5.901e-002 9.344e-005 
1.510e-004 8.300e+006 4.085e+012 1.000e+001 5.978e-002 9.359e-005 
1.511e-004 8.307e+006 4.085e+012 1.000e+001 5.945e-002 9.367e-005 
1.512e-004 8.320e+006 4.085e+012 1.000e+001 6.215e-002 9.370e-005 
1.514e-004 8.329e+006 4.084e+012 1.000e+001 6.274e-002 9.376e-005 
1.515e-004 8.331e+006 4.084e+012 1.000e+001 6.382e-002 9.387e-005 
1.516e-004 8.333e+006 4.081e+012 1.000e+001 6.115e-002 9.399e-005 
1.517e-004 8.330e+006 4.082e+012 1.000e+001 6.372e-002 9.413e-005 
1.519e-004 8.310e+006 4.082e+012 1.000e+001 6.208e-002 9.440e-005 
1.520e-004 8.318e+006 4.082e+012 1.000e+001 6.575e-002 9.447e-005 
1.521e-004 8.318e+006 4.081e+012 1.000e+001 6.482e-002 9.459e-005 
1.522e-004 8.316e+006 4.083e+012 1.000e+001 6.436e-002 9.473e-005 
1.524e-004 8.190e+006 4.081e+012 1.000e+001 6.280e-002 9.573e-005 
1.525e-004 8.184e+006 4.082e+012 1.000e+001 6.044e-002 9.589e-005 
1.526e-004 8.198e+006 4.083e+012 1.000e+001 5.980e-002 9.592e-005 
1.527e-004 8.213e+006 4.083e+012 1.000e+001 6.280e-002 9.595e-005 
1.529e-004 8.230e+006 4.083e+012 1.000e+001 6.007e-002 9.595e-005 
1.530e-004 8.249e+006 4.083e+012 1.000e+001 5.930e-002 9.594e-005 
1.531e-004 8.257e+006 4.084e+012 1.000e+001 5.787e-002 9.602e-005 
1.532e-004 8.269e+006 4.084e+012 1.000e+001 6.021e-002 9.605e-005 
1.534e-004 8.297e+006 4.084e+012 1.000e+001 5.797e-002 9.598e-005 
1.535e-004 8.306e+006 4.085e+012 1.000e+001 6.497e-002 9.605e-005 
1.536e-004 8.311e+006 4.084e+012 1.000e+001 6.115e-002 9.614e-005 
1.537e-004 8.327e+006 4.085e+012 1.000e+001 6.335e-002 9.615e-005 
1.539e-004 8.351e+006 4.084e+012 1.000e+001 6.456e-002 9.612e-005 
1.540e-004 8.367e+006 4.084e+012 1.000e+001 6.387e-002 9.613e-005 
1.541e-004 8.389e+006 4.083e+012 1.000e+001 6.993e-002 9.610e-005 
1.542e-004 8.394e+006 4.083e+012 1.000e+001 6.331e-002 9.619e-005 
1.544e-004 8.407e+006 4.085e+012 1.000e+001 5.413e-002 9.623e-005 
1.545e-004 8.430e+006 4.086e+012 1.000e+001 6.424e-002 9.619e-005 
1.546e-004 8.441e+006 4.085e+012 1.000e+001 5.747e-002 9.624e-005 
1.547e-004 8.458e+006 4.085e+012 1.000e+001 6.690e-002 9.625e-005 
1.549e-004 8.476e+006 4.085e+012 1.000e+001 6.271e-002 9.625e-005 
1.550e-004 8.494e+006 4.085e+012 1.000e+001 6.698e-002 9.625e-005 
1.551e-004 8.511e+006 4.085e+012 1.000e+001 6.505e-002 9.626e-005 
1.552e-004 8.522e+006 4.085e+012 1.000e+001 6.322e-002 9.630e-005 
1.554e-004 8.541e+006 4.085e+012 1.000e+001 6.327e-002 9.630e-005 
1.555e-004 8.561e+006 4.086e+012 1.000e+001 6.058e-002 9.629e-005 
1.556e-004 8.569e+006 4.086e+012 1.000e+001 5.873e-002 9.636e-005 
1.557e-004 8.591e+006 4.085e+012 1.000e+001 6.212e-002 9.633e-005 
1.559e-004 8.606e+006 4.085e+012 1.000e+001 6.538e-002 9.635e-005 
1.560e-004 8.622e+006 4.084e+012 1.000e+001 6.666e-002 9.636e-005 
1.561e-004 8.635e+006 4.084e+012 1.000e+001 6.059e-002 9.640e-005 
1.562e-004 8.648e+006 4.084e+012 1.000e+001 5.981e-002 9.643e-005 
1.564e-004 8.669e+006 4.085e+012 1.000e+001 5.940e-002 9.642e-005 
1.565e-004 8.678e+006 4.085e+012 1.000e+001 5.766e-002 9.647e-005 
1.566e-004 8.696e+006 4.084e+012 1.000e+001 6.460e-002 9.647e-005 
1.567e-004 8.712e+006 4.085e+012 1.000e+001 5.698e-002 9.649e-005 
1.569e-004 8.731e+006 4.084e+012 1.000e+001 6.633e-002 9.649e-005 
1.570e-004 8.745e+006 4.083e+012 1.000e+001 6.270e-002 9.651e-005 
1.571e-004 8.763e+006 4.084e+012 1.000e+001 5.835e-002 9.651e-005 
1.572e-004 8.782e+006 4.085e+012 1.000e+001 6.970e-002 9.651e-005 
1.574e-004 8.793e+006 4.086e+012 1.000e+001 5.900e-002 9.655e-005 
1.575e-004 8.820e+006 4.084e+012 1.000e+001 6.711e-002 9.649e-005 
1.576e-004 8.833e+006 4.084e+012 1.000e+001 6.325e-002 9.653e-005 
1.577e-004 8.858e+006 4.084e+012 1.000e+001 6.696e-002 9.648e-005 
1.579e-004 8.870e+006 4.084e+012 1.000e+001 6.305e-002 9.652e-005 
1.580e-004 8.878e+006 4.084e+012 1.000e+001 5.961e-002 9.659e-005 
1.581e-004 8.903e+006 4.085e+012 1.000e+001 6.464e-002 9.655e-005 
1.582e-004 8.908e+006 4.086e+012 1.000e+001 6.108e-002 9.663e-005 
1.584e-004 8.927e+006 4.086e+012 1.000e+001 6.063e-002 9.663e-005 
1.585e-004 8.941e+006 4.086e+012 1.000e+001 5.690e-002 9.666e-005 
1.586e-004 8.960e+006 4.086e+012 1.000e+001 5.737e-002 9.665e-005 
1.587e-004 8.982e+006 4.085e+012 1.000e+001 6.373e-002 9.662e-005 
1.589e-004 8.996e+006 4.086e+012 1.000e+001 6.056e-002 9.665e-005 
1.590e-004 9.011e+006 4.085e+012 1.000e+001 6.146e-002 9.667e-005 
1.591e-004 9.031e+006 4.085e+012 1.000e+001 5.936e-002 9.666e-005 
1.592e-004 9.045e+006 4.085e+012 1.000e+001 6.632e-002 9.669e-005 
1.594e-004 9.059e+006 4.085e+012 1.000e+001 6.237e-002 9.672e-005 
1.595e-004 9.068e+006 4.086e+012 1.000e+001 5.658e-002 9.678e-005 
1.596e-004 9.091e+006 4.085e+012 1.000e+001 5.947e-002 9.675e-005 
1.597e-004 9.104e+006 4.085e+012 1.000e+001 6.164e-002 9.678e-005 
1.599e-004 9.123e+006 4.085e+012 1.000e+001 6.035e-002 9.677e-005 
1.600e-004 9.134e+006 4.085e+012 1.000e+001 5.973e-002 9.682e-005 
1.601e-004 9.154e+006 4.086e+012 1.000e+001 6.093e-002 9.681e-005 
1.602e-004 9.173e+006 4.085e+012 1.000e+001 7.061e-002 9.681e-005 
1.604e-004 9.184e+006 4.087e+012 1.000e+001 5.927e-002 9.685e-005 
1.605e-004 9.201e+006 4.086e+012 1.000e+001 6.204e-002 9.686e-005 
1.606e-004 9.214e+006 4.086e+012 1.000e+001 6.372e-002 9.689e-005 
1.607e-004 9.237e+006 4.086e+012 1.000e+001 6.066e-002 9.686e-005 
1.609e-004 9.254e+006 4.087e+012 1.000e+001 5.725e-002 9.687e-005 
1.610e-004 9.262e+006 4.087e+012 1.000e+001 5.814e-002 9.694e-005 
1.611e-004 9.283e+006 4.087e+012 1.000e+001 6.016e-002 9.692e-005 
1.612e-004 9.296e+006 4.086e+012 1.000e+001 6.301e-002 9.695e-005 
1.614e-004 9.316e+006 4.086e+012 1.000e+001 6.264e-002 9.694e-005 
1.615e-004 9.335e+006 4.086e+012 1.000e+001 6.113e-002 9.693e-005 
1.616e-004 9.343e+006 4.086e+012 1.000e+001 6.336e-002 9.700e-005 
1.617e-004 9.361e+006 4.086e+012 1.000e+001 5.602e-002 9.700e-005 
1.619e-004 9.376e+006 4.086e+012 1.000e+001 5.937e-002 9.702e-005 
1.620e-004 9.389e+006 4.086e+012 1.000e+001 5.448e-002 9.706e-005 
1.621e-004 9.409e+006 4.085e+012 1.000e+001 6.277e-002 9.704e-005 
1.622e-004 9.429e+006 4.086e+012 1.000e+001 6.179e-002 9.703e-005 
1.624e-004 9.443e+006 4.087e+012 1.000e+001 6.321e-002 9.706e-005 
1.625e-004 9.455e+006 4.086e+012 1.000e+001 5.996e-002 9.710e-005 
1.626e-004 9.480e+006 4.087e+012 1.000e+001 6.268e-002 9.705e-005 
1.627e-004 9.490e+006 4.087e+012 1.000e+001 5.991e-002 9.711e-005 
1.629e-004 9.504e+006 4.086e+012 1.000e+001 6.434e-002 9.714e-005 
1.630e-004 9.519e+006 4.086e+012 1.000e+001 5.833e-002 9.716e-005 
1.631e-004 9.538e+006 4.086e+012 1.000e+001 5.939e-002 9.715e-005 
1.632e-004 9.559e+006 4.086e+012 1.000e+001 6.066e-002 9.713e-005 
1.634e-004 9.566e+006 4.086e+012 1.000e+001 5.988e-002 9.721e-005 
1.635e-004 9.587e+006 4.087e+012 1.000e+001 6.098e-002 9.719e-005 
1.636e-004 9.601e+006 4.086e+012 1.000e+001 6.110e-002 9.722e-005 
1.637e-004 9.621e+006 4.086e+012 1.000e+001 6.333e-002 9.720e-005 
1.639e-004 9.639e+006 4.087e+012 1.000e+001 6.087e-002 9.720e-005 
1.640e-004 9.660e+006 4.087e+012 1.000e+001 5.950e-002 9.718e-005 
1.641e-004 9.675e+006 4.087e+012 1.000e+001 5.928e-002 9.721e-005 
1.642e-004 9.682e+006 4.086e+012 1.000e+001 5.840e-002 9.728e-005 
1.644e-004 9.700e+006 4.087e+012 1.000e+001 5.954e-002 9.728e-005 
1.645e-004 9.718e+006 4.086e+012 1.000e+001 6.852e-002 9.729e-005 
1.646e-004 9.729e+006 4.087e+012 1.000e+001 5.734e-002 9.733e-005 
1.647e-004 9.748e+006 4.086e+012 1.000e+001 6.230e-002 9.732e-005 
1.649e-004 9.766e+006 4.086e+012 1.000e+001 6.148e-002 9.733e-005 
1.650e-004 9.782e+006 4.087e+012 1.000e+001 6.039e-002 9.734e-005 
1.651e-004 9.802e+006 4.089e+012 1.000e+001 6.031e-002 9.733e-005 
1.652e-004 9.823e+006 4.088e+012 1.000e+001 6.480e-002 9.730e-005 
1.654e-004 9.831e+006 4.089e+012 1.000e+001 6.442e-002 9.738e-005 
1.655e-004 9.851e+006 4.088e+012 1.000e+001 6.034e-002 9.737e-005 
1.656e-004 9.860e+006 4.089e+012 1.000e+001 6.178e-002 9.743e-005 
1.657e-004 9.879e+006 4.089e+012 1.000e+001 6.620e-002 9.742e-005 
1.659e-004 9.892e+006 4.089e+012 1.000e+001 5.816e-002 9.745e-005 
1.660e-004 9.904e+006 4.089e+012 1.000e+001 6.194e-002 9.750e-005 
1.661e-004 9.917e+006 4.089e+012 1.000e+001 5.889e-002 9.753e-005 
1.662e-004 9.938e+006 4.089e+012 1.000e+001 6.016e-002 9.751e-005 
1.664e-004 9.953e+006 4.090e+012 1.000e+001 6.089e-002 9.753e-005 
1.665e-004 9.973e+006 4.088e+012 1.000e+001 6.280e-002 9.752e-005 
1.666e-004 9.984e+006 4.090e+012 1.000e+001 5.953e-002 9.757e-005 
1.667e-004 9.998e+006 4.090e+012 1.000e+001 6.114e-002 9.760e-005 
1.669e-004 1.002e+007 4.089e+012 1.000e+001 6.703e-002 9.758e-005 
1.670e-004 1.003e+007 4.089e+012 1.000e+001 6.008e-002 9.763e-005 
1.671e-004 1.005e+007 4.089e+012 1.000e+001 6.483e-002 9.761e-005 
1.672e-004 1.007e+007 4.089e+012 1.000e+001 6.055e-002 9.761e-005 
1.674e-004 1.008e+007 4.089e+012 1.000e+001 6.613e-002 9.764e-005 
1.675e-004 1.009e+007 4.090e+012 1.000e+001 6.064e-002 9.768e-005 
1.676e-004 1.012e+007 4.090e+012 1.000e+001 6.321e-002 9.765e-005 
1.677e-004 1.013e+007 4.090e+012 1.000e+001 6.136e-002 9.767e-005 
1.679e-004 1.015e+007 4.090e+012 1.000e+001 6.028e-002 9.770e-005 
1.680e-004 1.017e+007 4.090e+012 1.000e+001 6.366e-002 9.766e-005 
1.681e-004 1.017e+007 4.091e+012 1.000e+001 5.964e-002 9.777e-005 
1.682e-004 1.019e+007 4.089e+012 1.000e+001 6.548e-002 9.775e-005 
1.684e-004 1.021e+007 4.090e+012 1.000e+001 5.875e-002 9.778e-005 
1.685e-004 1.023e+007 4.091e+012 1.000e+001 5.997e-002 9.777e-005 
1.686e-004 1.024e+007 4.090e+012 1.000e+001 5.802e-002 9.778e-005 
1.687e-004 1.026e+007 4.090e+012 1.000e+001 5.709e-002 9.781e-005 
1.689e-004 1.028e+007 4.091e+012 1.000e+001 6.123e-002 9.778e-005 
1.690e-004 1.029e+007 4.091e+012 1.000e+001 5.953e-002 9.783e-005 
1.691e-004 1.030e+007 4.091e+012 1.000e+001 5.955e-002 9.785e-005 
1.692e-004 1.032e+007 4.090e+012 1.000e+001 6.116e-002 9.786e-005 
1.694e-004 1.033e+007 4.090e+012 1.000e+001 5.673e-002 9.789e-005 
1.695e-004 1.036e+007 4.091e+012 1.000e+001 6.041e-002 9.786e-005 
1.696e-004 1.037e+007 4.091e+012 1.000e+001 6.156e-002 9.790e-005 
1.697e-004 1.039e+007 4.091e+012 1.000e+001 5.917e-002 9.788e-005 
1.699e-004 1.017e+007 4.086e+012 1.000e+001 6.693e-002 9.954e-005 
1.700e-004 9.929e+006 4.091e+012 1.000e+001 6.223e-002 1.013e-004 
1.701e-004 9.821e+006 4.095e+012 1.000e+001 6.085e-002 1.022e-004 
1.702e-004 9.746e+006 4.097e+012 1.000e+001 6.507e-002 1.028e-004 
1.704e-004 9.665e+006 4.098e+012 1.000e+001 6.242e-002 1.035e-004 
1.705e-004 9.559e+006 4.102e+012 1.000e+001 6.262e-002 1.044e-004 
1.706e-004 9.462e+006 4.106e+012 1.000e+001 6.362e-002 1.052e-004 
1.707e-004 9.343e+006 4.093e+012 1.000e+001 6.131e-002 1.061e-004 
1.709e-004 9.245e+006 4.097e+012 1.000e+001 5.677e-002 1.069e-004 
1.710e-004 9.216e+006 4.098e+012 1.000e+001 5.997e-002 1.073e-004 
1.711e-004 9.220e+006 4.096e+012 1.000e+001 6.018e-002 1.074e-004 
1.712e-004 9.226e+006 4.096e+012 1.000e+001 5.873e-002 1.074e-004 
1.714e-004 9.228e+006 4.097e+012 1.000e+001 5.931e-002 1.075e-004 
1.715e-004 9.231e+006 4.098e+012 1.000e+001 5.399e-002 1.077e-004 
1.716e-004 9.254e+006 4.098e+012 1.000e+001 6.496e-002 1.076e-004 
1.717e-004 9.265e+006 4.097e+012 1.000e+001 6.190e-002 1.077e-004 
1.719e-004 9.272e+006 4.099e+012 1.000e+001 6.071e-002 1.077e-004 
1.720e-004 9.291e+006 4.098e+012 1.000e+001 6.081e-002 1.077e-004 
1.721e-004 9.304e+006 4.098e+012 1.000e+001 6.163e-002 1.078e-004 
1.722e-004 9.321e+006 4.098e+012 1.000e+001 6.392e-002 1.078e-004 
1.724e-004 9.330e+006 4.098e+012 1.000e+001 5.488e-002 1.078e-004 
1.725e-004 9.344e+006 4.099e+012 1.000e+001 5.428e-002 1.079e-004 
1.726e-004 9.363e+006 4.098e+012 1.000e+001 6.248e-002 1.079e-004 
1.727e-004 9.376e+006 4.097e+012 1.000e+001 5.643e-002 1.079e-004 
1.729e-004 9.390e+006 4.099e+012 1.000e+001 5.448e-002 1.079e-004 
1.730e-004 9.410e+006 4.097e+012 1.000e+001 6.260e-002 1.079e-004 
1.731e-004 9.419e+006 4.100e+012 1.000e+001 5.492e-002 1.080e-004 
1.732e-004 9.444e+006 4.098e+012 1.000e+001 5.856e-002 1.079e-004 
1.734e-004 9.458e+006 4.099e+012 1.000e+001 5.864e-002 1.080e-004 
1.735e-004 9.476e+006 4.098e+012 1.000e+001 6.194e-002 1.080e-004 
1.736e-004 9.494e+006 4.098e+012 1.000e+001 6.123e-002 1.080e-004 
1.737e-004 9.503e+006 4.099e+012 1.000e+001 5.991e-002 1.080e-004 
1.739e-004 9.526e+006 4.098e+012 1.000e+001 6.246e-002 1.080e-004 
1.740e-004 9.541e+006 4.099e+012 1.000e+001 5.899e-002 1.080e-004 
1.741e-004 9.549e+006 4.098e+012 1.000e+001 6.131e-002 1.081e-004 
1.742e-004 9.568e+006 4.098e+012 1.000e+001 6.479e-002 1.081e-004 
1.744e-004 9.583e+006 4.099e+012 1.000e+001 6.345e-002 1.081e-004 
1.745e-004 9.599e+006 4.098e+012 1.000e+001 6.198e-002 1.081e-004 
1.746e-004 9.613e+006 4.099e+012 1.000e+001 6.152e-002 1.081e-004 
1.747e-004 9.632e+006 4.098e+012 1.000e+001 6.446e-002 1.081e-004 
1.749e-004 9.645e+006 4.098e+012 1.000e+001 5.714e-002 1.082e-004 
1.750e-004 9.659e+006 4.099e+012 1.000e+001 5.878e-002 1.082e-004 
1.751e-004 9.679e+006 4.098e+012 1.000e+001 6.229e-002 1.082e-004 
1.752e-004 9.688e+006 4.099e+012 1.000e+001 5.987e-002 1.082e-004 
1.754e-004 9.705e+006 4.098e+012 1.000e+001 6.034e-002 1.082e-004 
1.755e-004 9.724e+006 4.098e+012 1.000e+001 6.346e-002 1.082e-004 
1.756e-004 9.734e+006 4.099e+012 1.000e+001 5.724e-002 1.083e-004 
1.757e-004 9.755e+006 4.099e+012 1.000e+001 5.878e-002 1.083e-004 
1.759e-004 9.779e+006 4.098e+012 1.000e+001 6.165e-002 1.082e-004 
1.760e-004 9.795e+006 4.099e+012 1.000e+001 5.789e-002 1.083e-004 
1.761e-004 9.816e+006 4.099e+012 1.000e+001 6.144e-002 1.082e-004 
1.762e-004 9.818e+006 4.100e+012 1.000e+001 5.792e-002 1.083e-004 
1.764e-004 9.832e+006 4.100e+012 1.000e+001 5.431e-002 1.084e-004 
1.765e-004 9.855e+006 4.099e+012 1.000e+001 6.071e-002 1.083e-004 
1.766e-004 9.871e+006 4.099e+012 1.000e+001 6.211e-002 1.083e-004 
1.767e-004 9.876e+006 4.097e+012 1.000e+001 6.280e-002 1.084e-004 
1.769e-004 9.890e+006 4.098e+012 1.000e+001 5.950e-002 1.085e-004 
1.770e-004 9.908e+006 4.098e+012 1.000e+001 6.137e-002 1.085e-004 
1.771e-004 9.919e+006 4.099e+012 1.000e+001 5.806e-002 1.085e-004 
1.772e-004 9.946e+006 4.097e+012 1.000e+001 6.386e-002 1.085e-004 
1.774e-004 9.954e+006 4.098e+012 1.000e+001 5.795e-002 1.085e-004 
1.775e-004 9.968e+006 4.098e+012 1.000e+001 5.957e-002 1.086e-004 
1.776e-004 9.986e+006 4.098e+012 1.000e+001 5.698e-002 1.086e-004 
1.777e-004 9.999e+006 4.098e+012 1.000e+001 5.834e-002 1.086e-004 
1.779e-004 1.002e+007 4.098e+012 1.000e+001 5.961e-002 1.086e-004 
1.780e-004 1.003e+007 4.098e+012 1.000e+001 6.504e-002 1.086e-004 
1.781e-004 1.005e+007 4.099e+012 1.000e+001 6.157e-002 1.086e-004 
1.782e-004 1.006e+007 4.099e+012 1.000e+001 5.630e-002 1.087e-004 
1.784e-004 1.008e+007 4.099e+012 1.000e+001 5.752e-002 1.087e-004 
1.785e-004 1.010e+007 4.098e+012 1.000e+001 6.674e-002 1.087e-004 
1.786e-004 1.011e+007 4.098e+012 1.000e+001 6.189e-002 1.087e-004 
1.787e-004 1.012e+007 4.097e+012 1.000e+001 5.787e-002 1.088e-004 
1.789e-004 1.014e+007 4.098e+012 1.000e+001 5.845e-002 1.087e-004 
1.790e-004 1.016e+007 4.097e+012 1.000e+001 6.624e-002 1.087e-004 
1.791e-004 1.018e+007 4.097e+012 1.000e+001 6.318e-002 1.087e-004 
1.792e-004 1.019e+007 4.098e+012 1.000e+001 6.202e-002 1.088e-004 
1.794e-004 1.021e+007 4.100e+012 1.000e+001 6.261e-002 1.087e-004 
1.795e-004 1.022e+007 4.098e+012 1.000e+001 6.212e-002 1.088e-004 
1.796e-004 1.024e+007 4.098e+012 1.000e+001 6.439e-002 1.088e-004 
1.797e-004 1.025e+007 4.098e+012 1.000e+001 6.432e-002 1.089e-004 
1.799e-004 1.026e+007 4.099e+012 1.000e+001 6.123e-002 1.089e-004 
1.800e-004 1.028e+007 4.099e+012 1.000e+001 6.318e-002 1.089e-004 
1.801e-004 1.030e+007 4.099e+012 1.000e+001 6.560e-002 1.089e-004 
1.802e-004 1.031e+007 4.099e+012 1.000e+001 5.963e-002 1.089e-004 
1.804e-004 1.032e+007 4.099e+012 1.000e+001 6.112e-002 1.090e-004 
1.805e-004 1.034e+007 4.100e+012 1.000e+001 6.158e-002 1.090e-004 
1.806e-004 1.035e+007 4.098e+012 1.000e+001 6.014e-002 1.090e-004 
1.807e-004 1.037e+007 4.099e+012 1.000e+001 5.335e-002 1.091e-004 
1.809e-004 1.038e+007 4.098e+012 1.000e+001 5.883e-002 1.091e-004 
1.810e-004 1.040e+007 4.099e+012 1.000e+001 5.878e-002 1.091e-004 
1.811e-004 1.041e+007 4.098e+012 1.000e+001 5.714e-002 1.091e-004 
1.812e-004 1.042e+007 4.099e+012 1.000e+001 6.105e-002 1.091e-004 
1.814e-004 1.044e+007 4.098e+012 1.000e+001 6.128e-002 1.091e-004 
1.815e-004 1.046e+007 4.098e+012 1.000e+001 6.271e-002 1.091e-004 
1.816e-004 1.047e+007 4.100e+012 1.000e+001 5.570e-002 1.092e-004 
1.817e-004 1.049e+007 4.098e+012 1.000e+001 6.099e-002 1.092e-004 
1.819e-004 1.051e+007 4.098e+012 1.000e+001 6.081e-002 1.092e-004 
1.820e-004 1.052e+007 4.099e+012 1.000e+001 5.711e-002 1.092e-004 
1.821e-004 1.053e+007 4.099e+012 1.000e+001 5.862e-002 1.093e-004 
1.822e-004 1.055e+007 4.100e+012 1.000e+001 5.708e-002 1.093e-004 
1.824e-004 1.057e+007 4.099e+012 1.000e+001 5.741e-002 1.092e-004 
1.825e-004 1.059e+007 4.099e+012 1.000e+001 5.499e-002 1.093e-004 
1.826e-004 1.061e+007 4.099e+012 1.000e+001 6.072e-002 1.093e-004 
1.827e-004 1.062e+007 4.099e+012 1.000e+001 6.162e-002 1.093e-004 
1.829e-004 1.063e+007 4.099e+012 1.000e+001 6.166e-002 1.093e-004 
1.830e-004 1.065e+007 4.099e+012 1.000e+001 6.217e-002 1.094e-004 
1.831e-004 1.067e+007 4.099e+012 1.000e+001 6.479e-002 1.093e-004 
1.832e-004 1.068e+007 4.099e+012 1.000e+001 6.307e-002 1.094e-004 
1.834e-004 1.070e+007 4.099e+012 1.000e+001 5.854e-002 1.094e-004 
1.835e-004 1.071e+007 4.099e+012 1.000e+001 5.785e-002 1.094e-004 
1.836e-004 1.073e+007 4.100e+012 1.000e+001 5.901e-002 1.094e-004 
1.837e-004 1.075e+007 4.099e+012 1.000e+001 5.712e-002 1.094e-004 
1.839e-004 1.076e+007 4.100e+012 1.000e+001 5.683e-002 1.094e-004 
1.840e-004 1.078e+007 4.100e+012 1.000e+001 5.828e-002 1.095e-004 
1.841e-004 1.079e+007 4.100e+012 1.000e+001 5.916e-002 1.095e-004 
1.842e-004 1.081e+007 4.100e+012 1.000e+001 6.000e-002 1.095e-004 
1.844e-004 1.083e+007 4.100e+012 1.000e+001 6.114e-002 1.095e-004 
1.845e-004 1.084e+007 4.100e+012 1.000e+001 6.059e-002 1.095e-004 
1.846e-004 1.086e+007 4.100e+012 1.000e+001 5.659e-002 1.095e-004 
1.847e-004 1.087e+007 4.100e+012 1.000e+001 5.847e-002 1.096e-004 
1.849e-004 1.089e+007 4.101e+012 1.000e+001 5.994e-002 1.096e-004 
1.850e-004 1.090e+007 4.100e+012 1.000e+001 6.064e-002 1.096e-004 
1.851e-004 1.092e+007 4.100e+012 1.000e+001 6.075e-002 1.096e-004 
1.852e-004 1.094e+007 4.100e+012 1.000e+001 6.388e-002 1.096e-004 
1.854e-004 1.095e+007 4.101e+012 1.000e+001 5.883e-002 1.097e-004 
1.855e-004 1.097e+007 4.100e+012 1.000e+001 6.209e-002 1.097e-004 
1.856e-004 1.099e+007 4.100e+012 1.000e+001 6.294e-002 1.096e-004 
1.857e-004 1.100e+007 4.101e+012 1.000e+001 6.427e-002 1.097e-004 
1.859e-004 1.101e+007 4.101e+012 1.000e+001 6.256e-002 1.097e-004 
1.860e-004 1.103e+007 4.101e+012 1.000e+001 5.626e-002 1.097e-004 
1.861e-004 1.104e+007 4.101e+012 1.000e+001 5.370e-002 1.098e-004 
1.862e-004 1.105e+007 4.100e+012 1.000e+001 6.094e-002 1.098e-004 
1.864e-004 1.106e+007 4.100e+012 1.000e+001 5.565e-002 1.098e-004 
1.865e-004 1.109e+007 4.099e+012 1.000e+001 6.420e-002 1.098e-004 
1.866e-004 1.110e+007 4.099e+012 1.000e+001 5.974e-002 1.098e-004 
1.867e-004 1.111e+007 4.100e+012 1.000e+001 5.983e-002 1.099e-004 
1.869e-004 1.113e+007 4.099e+012 1.000e+001 6.342e-002 1.099e-004 
1.870e-004 1.114e+007 4.100e+012 1.000e+001 6.270e-002 1.099e-004 
1.871e-004 1.116e+007 4.100e+012 1.000e+001 5.617e-002 1.099e-004 
1.872e-004 1.118e+007 4.099e+012 1.000e+001 6.391e-002 1.099e-004 
1.874e-004 1.119e+007 4.099e+012 1.000e+001 6.268e-002 1.100e-004 
1.875e-004 1.121e+007 4.100e+012 1.000e+001 6.659e-002 1.100e-004 
1.876e-004 1.123e+007 4.100e+012 1.000e+001 6.359e-002 1.100e-004 
1.877e-004 1.124e+007 4.101e+012 1.000e+001 6.106e-002 1.100e-004 
1.879e-004 1.125e+007 4.101e+012 1.000e+001 6.022e-002 1.100e-004 
1.880e-004 1.126e+007 4.101e+012 1.000e+001 6.133e-002 1.101e-004 
1.881e-004 1.128e+007 4.101e+012 1.000e+001 5.946e-002 1.101e-004 
1.882e-004 1.129e+007 4.101e+012 1.000e+001 5.797e-002 1.101e-004 
1.884e-004 1.131e+007 4.101e+012 1.000e+001 5.753e-002 1.102e-004 
1.885e-004 1.133e+007 4.101e+012 1.000e+001 6.041e-002 1.101e-004 
1.886e-004 1.135e+007 4.101e+012 1.000e+001 5.686e-002 1.102e-004 
1.887e-004 1.136e+007 4.101e+012 1.000e+001 6.203e-002 1.102e-004 
1.889e-004 1.137e+007 4.101e+012 1.000e+001 6.229e-002 1.102e-004 
1.890e-004 1.139e+007 4.101e+012 1.000e+001 5.833e-002 1.102e-004 
1.891e-004 1.141e+007 4.100e+012 1.000e+001 6.175e-002 1.102e-004 
1.892e-004 1.142e+007 4.101e+012 1.000e+001 5.476e-002 1.103e-004 
1.894e-004 1.144e+007 4.101e+012 1.000e+001 6.211e-002 1.102e-004 
1.895e-004 1.146e+007 4.100e+012 1.000e+001 6.276e-002 1.103e-004 
1.896e-004 1.147e+007 4.101e+012 1.000e+001 5.867e-002 1.103e-004 
1.897e-004 1.149e+007 4.101e+012 1.000e+001 6.248e-002 1.103e-004 
1.899e-004 1.151e+007 4.101e+012 1.000e+001 6.323e-002 1.103e-004 
1.900e-004 1.152e+007 4.101e+012 1.000e+001 6.390e-002 1.103e-004 
1.901e-004 1.153e+007 4.102e+012 1.000e+001 6.075e-002 1.103e-004 
1.902e-004 1.154e+007 4.101e+012 1.000e+001 6.119e-002 1.104e-004 
1.904e-004 1.156e+007 4.102e+012 1.000e+001 6.041e-002 1.104e-004 
1.905e-004 1.157e+007 4.102e+012 1.000e+001 6.217e-002 1.104e-004 
1.906e-004 1.159e+007 4.102e+012 1.000e+001 6.084e-002 1.105e-004 
1.907e-004 1.161e+007 4.102e+012 1.000e+001 6.409e-002 1.104e-004 
1.909e-004 1.162e+007 4.102e+012 1.000e+001 6.090e-002 1.105e-004 
1.910e-004 1.164e+007 4.102e+012 1.000e+001 5.597e-002 1.105e-004 
1.911e-004 1.165e+007 4.102e+012 1.000e+001 5.607e-002 1.106e-004 
1.912e-004 1.167e+007 4.102e+012 1.000e+001 5.984e-002 1.105e-004 
1.914e-004 1.168e+007 4.103e+012 1.000e+001 5.872e-002 1.106e-004 
1.915e-004 1.170e+007 4.103e+012 1.000e+001 5.582e-002 1.106e-004 
1.916e-004 1.172e+007 4.102e+012 1.000e+001 6.364e-002 1.106e-004 
1.917e-004 1.173e+007 4.102e+012 1.000e+001 6.144e-002 1.106e-004 
1.919e-004 1.174e+007 4.102e+012 1.000e+001 5.724e-002 1.107e-004 
1.920e-004 1.175e+007 4.103e+012 1.000e+001 5.889e-002 1.107e-004 
1.921e-004 1.174e+007 4.105e+012 1.000e+001 6.681e-002 1.109e-004 
1.922e-004 1.163e+007 4.109e+012 1.000e+001 5.855e-002 1.118e-004 
1.924e-004 1.158e+007 4.112e+012 1.000e+001 5.735e-002 1.123e-004 
1.925e-004 1.151e+007 4.116e+012 1.000e+001 5.998e-002 1.129e-004 
1.926e-004 1.153e+007 4.116e+012 1.000e+001 6.175e-002 1.129e-004 
1.927e-004 1.155e+007 4.117e+012 1.000e+001 6.218e-002 1.129e-004 
1.929e-004 1.156e+007 4.116e+012 1.000e+001 6.247e-002 1.129e-004 
1.930e-004 1.158e+007 4.118e+012 1.000e+001 6.311e-002 1.129e-004 
1.931e-004 1.161e+007 4.118e+012 1.000e+001 5.650e-002 1.128e-004 
1.932e-004 1.164e+007 4.116e+012 1.000e+001 5.928e-002 1.128e-004 
1.934e-004 1.165e+007 4.117e+012 1.000e+001 6.663e-002 1.128e-004 
1.935e-004 1.168e+007 4.116e+012 1.000e+001 6.397e-002 1.127e-004 
1.936e-004 1.169e+007 4.117e+012 1.000e+001 6.090e-002 1.127e-004 
1.937e-004 1.172e+007 4.118e+012 1.000e+001 5.482e-002 1.127e-004 
1.939e-004 1.175e+007 4.117e+012 1.000e+001 5.660e-002 1.126e-004 
1.940e-004 1.177e+007 4.118e+012 1.000e+001 5.980e-002 1.126e-004 
1.941e-004 1.180e+007 4.117e+012 1.000e+001 6.004e-002 1.125e-004 
1.942e-004 1.183e+007 4.118e+012 1.000e+001 6.120e-002 1.125e-004 
1.944e-004 1.184e+007 4.118e+012 1.000e+001 5.848e-002 1.125e-004 
1.945e-004 1.185e+007 4.117e+012 1.000e+001 6.089e-002 1.126e-004 
1.946e-004 1.188e+007 4.117e+012 1.000e+001 6.361e-002 1.125e-004 
1.947e-004 1.190e+007 4.117e+012 1.000e+001 6.271e-002 1.124e-004 
1.949e-004 1.193e+007 4.118e+012 1.000e+001 6.060e-002 1.124e-004 
1.950e-004 1.196e+007 4.116e+012 1.000e+001 5.962e-002 1.123e-004 
1.951e-004 1.198e+007 4.117e+012 1.000e+001 5.552e-002 1.123e-004 
1.952e-004 1.200e+007 4.116e+012 1.000e+001 5.900e-002 1.122e-004 
1.954e-004 1.204e+007 4.116e+012 1.000e+001 6.411e-002 1.121e-004 
1.955e-004 1.207e+007 4.116e+012 1.000e+001 6.164e-002 1.120e-004 
1.956e-004 1.209e+007 4.118e+012 1.000e+001 6.287e-002 1.120e-004 
1.957e-004 1.211e+007 4.118e+012 1.000e+001 6.166e-002 1.120e-004 
1.959e-004 1.214e+007 4.118e+012 1.000e+001 5.911e-002 1.119e-004 
1.960e-004 1.217e+007 4.118e+012 1.000e+001 6.042e-002 1.118e-004 
1.961e-004 1.220e+007 4.119e+012 1.000e+001 6.073e-002 1.118e-004 
1.962e-004 1.224e+007 4.112e+012 1.000e+001 6.188e-002 1.116e-004 
1.964e-004 1.226e+007 4.111e+012 1.000e+001 5.445e-002 1.116e-004 
1.965e-004 1.227e+007 4.109e+012 1.000e+001 5.940e-002 1.117e-004 
1.966e-004 1.227e+007 4.110e+012 1.000e+001 5.611e-002 1.117e-004 
1.967e-004 1.230e+007 4.108e+012 1.000e+001 6.694e-002 1.117e-004 
1.969e-004 1.230e+007 4.108e+012 1.000e+001 5.983e-002 1.118e-004 
1.970e-004 1.232e+007 4.109e+012 1.000e+001 5.976e-002 1.118e-004 
1.971e-004 1.234e+007 4.108e+012 1.000e+001 6.050e-002 1.118e-004 
1.972e-004 1.235e+007 4.108e+012 1.000e+001 5.818e-002 1.118e-004 
1.974e-004 1.236e+007 4.107e+012 1.000e+001 5.563e-002 1.119e-004 
1.975e-004 1.239e+007 4.107e+012 1.000e+001 6.469e-002 1.118e-004 
1.976e-004 1.240e+007 4.107e+012 1.000e+001 5.921e-002 1.119e-004 
1.977e-004 1.241e+007 4.107e+012 1.000e+001 5.919e-002 1.119e-004 
1.979e-004 1.243e+007 4.108e+012 1.000e+001 5.619e-002 1.119e-004 
1.980e-004 1.244e+007 4.107e+012 1.000e+001 5.441e-002 1.120e-004 
1.981e-004 1.246e+007 4.107e+012 1.000e+001 6.037e-002 1.120e-004 
1.982e-004 1.247e+007 4.108e+012 1.000e+001 5.722e-002 1.120e-004 
1.984e-004 1.249e+007 4.107e+012 1.000e+001 5.730e-002 1.120e-004 
1.985e-004 1.251e+007 4.106e+012 1.000e+001 5.772e-002 1.120e-004 
1.986e-004 1.252e+007 4.105e+012 1.000e+001 6.056e-002 1.120e-004 
1.987e-004 1.253e+007 4.105e+012 1.000e+001 5.602e-002 1.121e-004 
1.989e-004 1.255e+007 4.105e+012 1.000e+001 5.957e-002 1.120e-004 
1.990e-004 1.257e+007 4.105e+012 1.000e+001 5.917e-002 1.120e-004 
1.991e-004 1.259e+007 4.105e+012 1.000e+001 5.594e-002 1.121e-004 
1.992e-004 1.260e+007 4.105e+012 1.000e+001 5.596e-002 1.121e-004 
1.994e-004 1.261e+007 4.105e+012 1.000e+001 5.785e-002 1.122e-004 
1.995e-004 1.262e+007 4.105e+012 1.000e+001 5.683e-002 1.122e-004 
1.996e-004 1.264e+007 4.105e+012 1.000e+001 5.622e-002 1.122e-004 
1.997e-004 1.265e+007 4.105e+012 1.000e+001 5.814e-002 1.123e-004 
1.999e-004 1.266e+007 4.106e+012 1.000e+001 6.128e-002 1.123e-004 
2.000e-004 1.267e+007 4.106e+012 1.000e+001 6.177e-002 1.124e-004 
2.001e-004 1.269e+007 4.105e+012 1.000e+001 6.215e-002 1.123e-004 
2.002e-004 1.269e+007 4.106e+012 1.000e+001 5.729e-002 1.125e-004 
2.004e-004 1.272e+007 4.107e+012 1.000e+001 5.917e-002 1.124e-004 
2.005e-004 1.273e+007 4.107e+012 1.000e+001 6.052e-002 1.125e-004 
2.006e-004 1.274e+007 4.106e+012 1.000e+001 6.037e-002 1.125e-004 
2.007e-004 1.276e+007 4.107e+012 1.000e+001 6.307e-002 1.125e-004 
2.009e-004 1.277e+007 4.107e+012 1.000e+001 5.595e-002 1.125e-004 
2.010e-004 1.279e+007 4.107e+012 1.000e+001 5.675e-002 1.126e-004 
2.011e-004 1.282e+007 4.107e+012 1.000e+001 5.640e-002 1.125e-004 
2.012e-004 1.284e+007 4.106e+012 1.000e+001 5.963e-002 1.125e-004 
2.014e-004 1.285e+007 4.106e+012 1.000e+001 6.009e-002 1.125e-004 
2.015e-004 1.287e+007 4.106e+012 1.000e+001 5.877e-002 1.125e-004 
2.016e-004 1.287e+007 4.107e+012 1.000e+001 5.710e-002 1.126e-004 
2.017e-004 1.289e+007 4.107e+012 1.000e+001 6.002e-002 1.126e-004 
2.019e-004 1.290e+007 4.107e+012 1.000e+001 5.376e-002 1.127e-004 
2.020e-004 1.291e+007 4.107e+012 1.000e+001 5.780e-002 1.127e-004 
2.021e-004 1.292e+007 4.107e+012 1.000e+001 5.692e-002 1.128e-004 
2.022e-004 1.294e+007 4.107e+012 1.000e+001 5.842e-002 1.127e-004 
2.024e-004 1.296e+007 4.106e+012 1.000e+001 6.036e-002 1.127e-004 
2.025e-004 1.297e+007 4.107e+012 1.000e+001 6.388e-002 1.128e-004 
2.026e-004 1.299e+007 4.106e+012 1.000e+001 5.441e-002 1.128e-004 
2.027e-004 1.302e+007 4.106e+012 1.000e+001 6.593e-002 1.127e-004 
2.029e-004 1.304e+007 4.106e+012 1.000e+001 5.894e-002 1.127e-004 
2.030e-004 1.306e+007 4.107e+012 1.000e+001 6.203e-002 1.126e-004 
2.031e-004 1.308e+007 4.107e+012 1.000e+001 6.591e-002 1.126e-004 
2.032e-004 1.310e+007 4.107e+012 1.000e+001 6.236e-002 1.126e-004 
2.034e-004 1.312e+007 4.107e+012 1.000e+001 5.652e-002 1.126e-004 
2.035e-004 1.314e+007 4.108e+012 1.000e+001 5.571e-002 1.126e-004 
2.036e-004 1.316e+007 4.108e+012 1.000e+001 6.095e-002 1.126e-004 
2.037e-004 1.318e+007 4.107e+012 1.000e+001 6.179e-002 1.126e-004 
2.039e-004 1.320e+007 4.107e+012 1.000e+001 6.084e-002 1.126e-004 
2.040e-004 1.322e+007 4.108e+012 1.000e+001 6.025e-002 1.126e-004 
2.041e-004 1.325e+007 4.108e+012 1.000e+001 6.000e-002 1.125e-004 
2.042e-004 1.326e+007 4.108e+012 1.000e+001 5.584e-002 1.125e-004 
2.044e-004 1.328e+007 4.108e+012 1.000e+001 5.832e-002 1.125e-004 
2.045e-004 1.331e+007 4.107e+012 1.000e+001 6.117e-002 1.124e-004 
2.046e-004 1.334e+007 4.107e+012 1.000e+001 5.647e-002 1.124e-004 
2.047e-004 1.335e+007 4.107e+012 1.000e+001 6.101e-002 1.124e-004 
2.049e-004 1.337e+007 4.108e+012 1.000e+001 6.003e-002 1.124e-004 
2.050e-004 1.340e+007 4.108e+012 1.000e+001 5.853e-002 1.123e-004 
2.051e-004 1.342e+007 4.108e+012 1.000e+001 6.135e-002 1.123e-004 
2.052e-004 1.345e+007 4.109e+012 1.000e+001 5.212e-002 1.122e-004 
2.054e-004 1.346e+007 4.108e+012 1.000e+001 5.675e-002 1.123e-004 
2.055e-004 1.349e+007 4.109e+012 1.000e+001 5.699e-002 1.122e-004 
2.056e-004 1.350e+007 4.109e+012 1.000e+001 5.960e-002 1.122e-004 
2.057e-004 1.354e+007 4.109e+012 1.000e+001 6.322e-002 1.121e-004 
2.059e-004 1.356e+007 4.108e+012 1.000e+001 6.297e-002 1.121e-004 
2.060e-004 1.351e+007 4.107e+012 1.000e+001 6.089e-002 1.126e-004 
2.061e-004 1.336e+007 4.111e+012 1.000e+001 6.191e-002 1.137e-004 
2.062e-004 1.324e+007 4.115e+012 1.000e+001 6.298e-002 1.147e-004 
2.064e-004 1.315e+007 4.119e+012 1.000e+001 5.709e-002 1.154e-004 
2.065e-004 1.305e+007 4.125e+012 1.000e+001 6.081e-002 1.163e-004 
2.066e-004 1.294e+007 4.128e+012 1.000e+001 6.199e-002 1.171e-004 
2.067e-004 1.288e+007 4.131e+012 1.000e+001 5.859e-002 1.177e-004 
2.069e-004 1.281e+007 4.133e+012 1.000e+001 6.086e-002 1.182e-004 
2.070e-004 1.265e+007 4.137e+012 1.000e+001 5.946e-002 1.195e-004 
2.071e-004 1.246e+007 4.142e+012 1.000e+001 6.218e-002 1.210e-004 
2.072e-004 1.244e+007 4.142e+012 1.000e+001 5.784e-002 1.212e-004 
2.074e-004 1.244e+007 4.140e+012 1.000e+001 6.568e-002 1.213e-004 
2.075e-004 1.244e+007 4.141e+012 1.000e+001 6.200e-002 1.215e-004 
2.076e-004 1.246e+007 4.138e+012 1.000e+001 5.694e-002 1.215e-004 
2.077e-004 1.248e+007 4.137e+012 1.000e+001 6.446e-002 1.215e-004 
2.079e-004 1.250e+007 4.136e+012 1.000e+001 6.199e-002 1.214e-004 
2.080e-004 1.261e+007 4.136e+012 1.000e+001 6.296e-002 1.207e-004 
2.081e-004 1.269e+007 4.135e+012 1.000e+001 6.034e-002 1.203e-004 
2.082e-004 1.275e+007 4.134e+012 1.000e+001 6.361e-002 1.201e-004 
2.084e-004 1.277e+007 4.135e+012 1.000e+001 6.345e-002 1.201e-004 
2.085e-004 1.278e+007 4.135e+012 1.000e+001 6.750e-002 1.201e-004 
2.086e-004 1.278e+007 4.136e+012 1.000e+001 6.113e-002 1.203e-004 
2.087e-004 1.279e+007 4.136e+012 1.000e+001 5.980e-002 1.203e-004 
2.089e-004 1.280e+007 4.137e+012 1.000e+001 5.637e-002 1.203e-004 
2.090e-004 1.283e+007 4.136e+012 1.000e+001 6.403e-002 1.203e-004 
2.091e-004 1.284e+007 4.136e+012 1.000e+001 5.798e-002 1.203e-004 
2.092e-004 1.284e+007 4.135e+012 1.000e+001 6.844e-002 1.204e-004 
2.094e-004 1.286e+007 4.136e+012 1.000e+001 6.223e-002 1.204e-004 
2.095e-004 1.286e+007 4.137e+012 1.000e+001 5.937e-002 1.205e-004 
2.096e-004 1.287e+007 4.136e+012 1.000e+001 5.828e-002 1.206e-004 
2.097e-004 1.288e+007 4.137e+012 1.000e+001 5.703e-002 1.207e-004 
2.099e-004 1.289e+007 4.137e+012 1.000e+001 6.679e-002 1.207e-004 
2.100e-004 1.291e+007 4.137e+012 1.000e+001 6.491e-002 1.207e-004 
2.101e-004 1.292e+007 4.138e+012 1.000e+001 5.239e-002 1.208e-004 
2.102e-004 1.294e+007 4.139e+012 1.000e+001 5.905e-002 1.207e-004 
2.104e-004 1.296e+007 4.139e+012 1.000e+001 6.089e-002 1.207e-004 
2.105e-004 1.298e+007 4.137e+012 1.000e+001 6.559e-002 1.207e-004 
2.106e-004 1.299e+007 4.139e+012 1.000e+001 5.965e-002 1.208e-004 
2.107e-004 1.301e+007 4.140e+012 1.000e+001 5.879e-002 1.208e-004 
2.109e-004 1.303e+007 4.139e+012 1.000e+001 6.287e-002 1.207e-004 
2.110e-004 1.304e+007 4.137e+012 1.000e+001 6.219e-002 1.208e-004 
2.111e-004 1.305e+007 4.137e+012 1.000e+001 6.405e-002 1.208e-004 
2.112e-004 1.307e+007 4.138e+012 1.000e+001 5.768e-002 1.208e-004 
2.114e-004 1.309e+007 4.137e+012 1.000e+001 5.742e-002 1.208e-004 
2.115e-004 1.311e+007 4.138e+012 1.000e+001 6.185e-002 1.208e-004 
2.116e-004 1.312e+007 4.137e+012 1.000e+001 6.667e-002 1.209e-004 
2.117e-004 1.314e+007 4.138e+012 1.000e+001 6.087e-002 1.209e-004 
2.119e-004 1.315e+007 4.139e+012 1.000e+001 6.340e-002 1.209e-004 
2.120e-004 1.317e+007 4.138e+012 1.000e+001 6.088e-002 1.209e-004 
2.121e-004 1.318e+007 4.139e+012 1.000e+001 6.322e-002 1.210e-004 
2.122e-004 1.318e+007 4.139e+012 1.000e+001 6.311e-002 1.211e-004 
2.124e-004 1.319e+007 4.140e+012 1.000e+001 6.028e-002 1.211e-004 
2.125e-004 1.321e+007 4.140e+012 1.000e+001 6.299e-002 1.211e-004 
2.126e-004 1.322e+007 4.140e+012 1.000e+001 6.518e-002 1.212e-004 
2.127e-004 1.323e+007 4.140e+012 1.000e+001 6.513e-002 1.212e-004 
2.129e-004 1.324e+007 4.141e+012 1.000e+001 6.420e-002 1.213e-004 
2.130e-004 1.326e+007 4.141e+012 1.000e+001 6.213e-002 1.213e-004 
2.131e-004 1.326e+007 4.140e+012 1.000e+001 6.087e-002 1.214e-004 
2.132e-004 1.328e+007 4.140e+012 1.000e+001 5.973e-002 1.214e-004 
2.134e-004 1.329e+007 4.141e+012 1.000e+001 6.035e-002 1.214e-004 
2.135e-004 1.330e+007 4.139e+012 1.000e+001 6.105e-002 1.215e-004 
2.136e-004 1.332e+007 4.141e+012 1.000e+001 5.630e-002 1.215e-004 
2.137e-004 1.333e+007 4.140e+012 1.000e+001 5.805e-002 1.216e-004 
2.139e-004 1.334e+007 4.141e+012 1.000e+001 5.823e-002 1.216e-004 
2.140e-004 1.336e+007 4.140e+012 1.000e+001 6.548e-002 1.216e-004 
2.141e-004 1.338e+007 4.140e+012 1.000e+001 6.172e-002 1.216e-004 
2.142e-004 1.338e+007 4.141e+012 1.000e+001 6.209e-002 1.217e-004 
2.144e-004 1.339e+007 4.140e+012 1.000e+001 6.423e-002 1.218e-004 
2.145e-004 1.340e+007 4.140e+012 1.000e+001 6.163e-002 1.218e-004 
2.146e-004 1.343e+007 4.141e+012 1.000e+001 7.056e-002 1.218e-004 
2.147e-004 1.343e+007 4.141e+012 1.000e+001 5.897e-002 1.219e-004 
2.149e-004 1.344e+007 4.141e+012 1.000e+001 6.309e-002 1.219e-004 
2.150e-004 1.347e+007 4.142e+012 1.000e+001 6.448e-002 1.219e-004 
2.151e-004 1.347e+007 4.142e+012 1.000e+001 5.991e-002 1.220e-004 
2.152e-004 1.348e+007 4.142e+012 1.000e+001 5.882e-002 1.220e-004 
2.154e-004 1.349e+007 4.143e+012 1.000e+001 6.100e-002 1.220e-004 
2.155e-004 1.351e+007 4.142e+012 1.000e+001 6.298e-002 1.221e-004 
2.156e-004 1.352e+007 4.143e+012 1.000e+001 5.627e-002 1.221e-004 
2.157e-004 1.354e+007 4.142e+012 1.000e+001 5.722e-002 1.221e-004 
2.159e-004 1.354e+007 4.143e+012 1.000e+001 5.503e-002 1.222e-004 
2.160e-004 1.356e+007 4.143e+012 1.000e+001 6.280e-002 1.222e-004 
2.161e-004 1.358e+007 4.143e+012 1.000e+001 6.332e-002 1.222e-004 
2.162e-004 1.359e+007 4.144e+012 1.000e+001 5.912e-002 1.222e-004 
2.164e-004 1.361e+007 4.144e+012 1.000e+001 6.047e-002 1.222e-004 
2.165e-004 1.363e+007 4.144e+012 1.000e+001 6.223e-002 1.222e-004 
2.166e-004 1.364e+007 4.140e+012 1.000e+001 6.317e-002 1.223e-004 
2.167e-004 1.364e+007 4.140e+012 1.000e+001 6.443e-002 1.224e-004 
2.169e-004 1.366e+007 4.139e+012 1.000e+001 6.298e-002 1.224e-004 
2.170e-004 1.367e+007 4.140e+012 1.000e+001 6.440e-002 1.225e-004 
2.171e-004 1.367e+007 4.141e+012 1.000e+001 6.181e-002 1.226e-004 
2.172e-004 1.366e+007 4.144e+012 1.000e+001 5.920e-002 1.228e-004 
2.174e-004 1.365e+007 4.144e+012 1.000e+001 6.695e-002 1.230e-004 
2.175e-004 1.321e+007 4.116e+012 1.000e+001 5.867e-002 1.262e-004 
2.176e-004 1.297e+007 4.111e+012 1.000e+001 5.832e-002 1.279e-004 
2.177e-004 1.295e+007 4.111e+012 1.000e+001 5.996e-002 1.282e-004 
2.179e-004 1.298e+007 4.109e+012 1.000e+001 7.103e-002 1.281e-004 
2.180e-004 1.299e+007 4.108e+012 1.000e+001 6.595e-002 1.281e-004 
2.181e-004 1.301e+007 4.108e+012 1.000e+001 5.853e-002 1.282e-004 
2.182e-004 1.303e+007 4.109e+012 1.000e+001 4.971e-002 1.282e-004 
2.184e-004 1.303e+007 4.108e+012 1.000e+001 6.043e-002 1.282e-004 
2.185e-004 1.306e+007 4.109e+012 1.000e+001 6.423e-002 1.282e-004 
2.186e-004 1.306e+007 4.110e+012 1.000e+001 5.986e-002 1.283e-004 
2.187e-004 1.305e+007 4.109e+012 1.000e+001 7.164e-002 1.285e-004 
2.189e-004 1.306e+007 4.111e+012 1.000e+001 5.845e-002 1.286e-004 
2.190e-004 1.309e+007 4.112e+012 1.000e+001 5.325e-002 1.284e-004 
2.191e-004 1.313e+007 4.111e+012 1.000e+001 6.558e-002 1.283e-004 
2.192e-004 1.316e+007 4.112e+012 1.000e+001 5.992e-002 1.282e-004 
2.194e-004 1.319e+007 4.110e+012 1.000e+001 6.829e-002 1.281e-004 
2.195e-004 1.320e+007 4.111e+012 1.000e+001 6.674e-002 1.282e-004 
2.196e-004 1.323e+007 4.111e+012 1.000e+001 6.250e-002 1.281e-004 
2.197e-004 1.325e+007 4.111e+012 1.000e+001 6.448e-002 1.281e-004 
2.199e-004 1.327e+007 4.111e+012 1.000e+001 6.513e-002 1.281e-004 
2.200e-004 1.328e+007 4.112e+012 1.000e+001 6.207e-002 1.281e-004 
2.201e-004 1.330e+007 4.112e+012 1.000e+001 5.786e-002 1.281e-004 
2.202e-004 1.333e+007 4.112e+012 1.000e+001 6.381e-002 1.280e-004 
2.204e-004 1.335e+007 4.111e+012 1.000e+001 6.013e-002 1.280e-004 
2.205e-004 1.337e+007 4.112e+012 1.000e+001 6.499e-002 1.280e-004 
2.206e-004 1.338e+007 4.113e+012 1.000e+001 5.723e-002 1.280e-004 
2.207e-004 1.341e+007 4.112e+012 1.000e+001 5.657e-002 1.280e-004 
2.209e-004 1.343e+007 4.112e+012 1.000e+001 5.963e-002 1.280e-004 
2.210e-004 1.345e+007 4.112e+012 1.000e+001 6.079e-002 1.280e-004 
2.211e-004 1.348e+007 4.111e+012 1.000e+001 6.471e-002 1.279e-004 
2.212e-004 1.350e+007 4.112e+012 1.000e+001 6.132e-002 1.278e-004 
2.214e-004 1.353e+007 4.112e+012 1.000e+001 6.355e-002 1.278e-004 
2.215e-004 1.355e+007 4.112e+012 1.000e+001 6.447e-002 1.278e-004 
2.216e-004 1.357e+007 4.112e+012 1.000e+001 6.716e-002 1.277e-004 
2.217e-004 1.359e+007 4.113e+012 1.000e+001 5.816e-002 1.277e-004 
2.219e-004 1.361e+007 4.113e+012 1.000e+001 6.197e-002 1.277e-004 
2.220e-004 1.364e+007 4.113e+012 1.000e+001 6.304e-002 1.277e-004 
2.221e-004 1.364e+007 4.113e+012 1.000e+001 5.718e-002 1.278e-004 
2.222e-004 1.368e+007 4.113e+012 1.000e+001 6.374e-002 1.277e-004 
2.224e-004 1.370e+007 4.113e+012 1.000e+001 6.225e-002 1.276e-004 
2.225e-004 1.371e+007 4.114e+012 1.000e+001 6.170e-002 1.277e-004 
2.226e-004 1.374e+007 4.115e+012 1.000e+001 6.152e-002 1.276e-004 
2.227e-004 1.377e+007 4.115e+012 1.000e+001 6.195e-002 1.275e-004 
2.229e-004 1.380e+007 4.115e+012 1.000e+001 6.187e-002 1.274e-004 
2.230e-004 1.383e+007 4.116e+012 1.000e+001 5.935e-002 1.274e-004 
2.231e-004 1.386e+007 4.116e+012 1.000e+001 6.270e-002 1.273e-004 
2.232e-004 1.388e+007 4.116e+012 1.000e+001 6.363e-002 1.272e-004 
2.234e-004 1.391e+007 4.116e+012 1.000e+001 6.258e-002 1.271e-004 
2.235e-004 1.394e+007 4.116e+012 1.000e+001 6.071e-002 1.271e-004 
2.236e-004 1.396e+007 4.117e+012 1.000e+001 5.931e-002 1.270e-004 
2.237e-004 1.400e+007 4.117e+012 1.000e+001 6.298e-002 1.269e-004 
2.239e-004 1.403e+007 4.118e+012 1.000e+001 5.884e-002 1.269e-004 
2.240e-004 1.406e+007 4.118e+012 1.000e+001 6.318e-002 1.268e-004 
2.241e-004 1.408e+007 4.118e+012 1.000e+001 6.364e-002 1.267e-004 
2.242e-004 1.411e+007 4.117e+012 1.000e+001 6.150e-002 1.266e-004 
2.244e-004 1.414e+007 4.118e+012 1.000e+001 6.570e-002 1.266e-004 
2.245e-004 1.417e+007 4.118e+012 1.000e+001 6.440e-002 1.265e-004 
2.246e-004 1.419e+007 4.118e+012 1.000e+001 5.975e-002 1.265e-004 
2.247e-004 1.422e+007 4.118e+012 1.000e+001 6.155e-002 1.264e-004 
2.249e-004 1.424e+007 4.119e+012 1.000e+001 6.044e-002 1.264e-004 
2.250e-004 1.427e+007 4.118e+012 1.000e+001 6.342e-002 1.263e-004 
2.251e-004 1.430e+007 4.119e+012 1.000e+001 6.233e-002 1.262e-004 
2.252e-004 1.434e+007 4.119e+012 1.000e+001 6.343e-002 1.261e-004 
2.254e-004 1.436e+007 4.119e+012 1.000e+001 6.496e-002 1.260e-004 
2.255e-004 1.439e+007 4.120e+012 1.000e+001 6.213e-002 1.260e-004 
2.256e-004 1.441e+007 4.121e+012 1.000e+001 5.665e-002 1.260e-004 
2.257e-004 1.442e+007 4.121e+012 1.000e+001 5.978e-002 1.260e-004 
2.259e-004 1.443e+007 4.121e+012 1.000e+001 5.532e-002 1.261e-004 
2.260e-004 1.446e+007 4.121e+012 1.000e+001 6.136e-002 1.260e-004 
2.261e-004 1.449e+007 4.122e+012 1.000e+001 6.242e-002 1.259e-004 
2.262e-004 1.452e+007 4.121e+012 1.000e+001 6.106e-002 1.258e-004 
2.264e-004 1.454e+007 4.122e+012 1.000e+001 6.343e-002 1.258e-004 
2.265e-004 1.457e+007 4.122e+012 1.000e+001 6.106e-002 1.257e-004 
2.266e-004 1.461e+007 4.122e+012 1.000e+001 6.084e-002 1.256e-004 
2.267e-004 1.463e+007 4.122e+012 1.000e+001 5.844e-002 1.256e-004 
2.269e-004 1.466e+007 4.122e+012 1.000e+001 6.017e-002 1.255e-004 
2.270e-004 1.469e+007 4.123e+012 1.000e+001 6.102e-002 1.254e-004 
2.271e-004 1.471e+007 4.123e+012 1.000e+001 6.379e-002 1.254e-004 
2.272e-004 1.473e+007 4.124e+012 1.000e+001 5.753e-002 1.253e-004 
2.274e-004 1.476e+007 4.124e+012 1.000e+001 6.138e-002 1.253e-004 
2.275e-004 1.479e+007 4.123e+012 1.000e+001 6.170e-002 1.252e-004 
2.276e-004 1.481e+007 4.122e+012 1.000e+001 6.189e-002 1.252e-004 
2.277e-004 1.484e+007 4.125e+012 1.000e+001 6.226e-002 1.251e-004 
2.279e-004 1.486e+007 4.124e+012 1.000e+001 6.064e-002 1.251e-004 
2.280e-004 1.489e+007 4.124e+012 1.000e+001 5.904e-002 1.250e-004 
2.281e-004 1.492e+007 4.124e+012 1.000e+001 6.589e-002 1.249e-004 
2.282e-004 1.495e+007 4.125e+012 1.000e+001 6.551e-002 1.248e-004 
2.284e-004 1.497e+007 4.126e+012 1.000e+001 5.300e-002 1.248e-004 
2.285e-004 1.499e+007 4.124e+012 1.000e+001 5.944e-002 1.248e-004 
2.286e-004 1.502e+007 4.125e+012 1.000e+001 6.106e-002 1.248e-004 
2.287e-004 1.504e+007 4.125e+012 1.000e+001 6.082e-002 1.247e-004 
2.289e-004 1.506e+007 4.125e+012 1.000e+001 5.920e-002 1.247e-004 
2.290e-004 1.510e+007 4.126e+012 1.000e+001 5.890e-002 1.246e-004 
2.291e-004 1.512e+007 4.125e+012 1.000e+001 6.154e-002 1.245e-004 
2.292e-004 1.515e+007 4.126e+012 1.000e+001 6.246e-002 1.245e-004 
2.294e-004 1.516e+007 4.126e+012 1.000e+001 5.749e-002 1.245e-004 
2.295e-004 1.519e+007 4.126e+012 1.000e+001 6.309e-002 1.244e-004 
2.296e-004 1.522e+007 4.126e+012 1.000e+001 6.152e-002 1.244e-004 
2.297e-004 1.524e+007 4.127e+012 1.000e+001 6.036e-002 1.243e-004 
2.299e-004 1.527e+007 4.127e+012 1.000e+001 6.233e-002 1.242e-004 
2.300e-004 1.531e+007 4.127e+012 1.000e+001 5.861e-002 1.241e-004 
2.301e-004 1.534e+007 4.127e+012 1.000e+001 5.613e-002 1.240e-004 
2.302e-004 1.537e+007 4.127e+012 1.000e+001 5.652e-002 1.239e-004 
2.304e-004 1.540e+007 4.127e+012 1.000e+001 6.639e-002 1.239e-004 
2.305e-004 1.541e+007 4.126e+012 1.000e+001 6.349e-002 1.239e-004 
2.306e-004 1.543e+007 4.127e+012 1.000e+001 6.079e-002 1.239e-004 
2.307e-004 1.546e+007 4.127e+012 1.000e+001 6.357e-002 1.238e-004 
2.309e-004 1.547e+007 4.128e+012 1.000e+001 6.058e-002 1.239e-004 
2.310e-004 1.550e+007 4.129e+012 1.000e+001 5.952e-002 1.238e-004 
2.311e-004 1.552e+007 4.128e+012 1.000e+001 6.050e-002 1.238e-004 
2.312e-004 1.553e+007 4.128e+012 1.000e+001 6.015e-002 1.238e-004 
2.314e-004 1.555e+007 4.128e+012 1.000e+001 6.012e-002 1.238e-004 
2.315e-004 1.557e+007 4.128e+012 1.000e+001 5.939e-002 1.238e-004 
2.316e-004 1.559e+007 4.128e+012 1.000e+001 6.654e-002 1.238e-004 
2.317e-004 1.561e+007 4.129e+012 1.000e+001 5.810e-002 1.238e-004 
2.319e-004 1.563e+007 4.129e+012 1.000e+001 6.079e-002 1.238e-004 
2.320e-004 1.565e+007 4.130e+012 1.000e+001 6.484e-002 1.237e-004 
2.321e-004 1.564e+007 4.119e+012 1.000e+001 5.864e-002 1.240e-004 
2.322e-004 1.561e+007 4.118e+012 1.000e+001 5.459e-002 1.243e-004 
2.324e-004 1.561e+007 4.111e+012 1.000e+001 6.519e-002 1.244e-004 
2.325e-004 1.563e+007 4.109e+012 1.000e+001 6.343e-002 1.244e-004 
2.326e-004 1.565e+007 4.109e+012 1.000e+001 6.342e-002 1.244e-004 
2.327e-004 1.566e+007 4.108e+012 1.000e+001 6.653e-002 1.245e-004 
2.329e-004 1.567e+007 4.108e+012 1.000e+001 6.026e-002 1.245e-004 
2.330e-004 1.568e+007 4.108e+012 1.000e+001 5.735e-002 1.245e-004 
2.331e-004 1.570e+007 4.108e+012 1.000e+001 5.989e-002 1.246e-004 
2.332e-004 1.571e+007 4.108e+012 1.000e+001 5.997e-002 1.246e-004 
2.334e-004 1.573e+007 4.108e+012 1.000e+001 6.247e-002 1.246e-004 
2.335e-004 1.574e+007 4.108e+012 1.000e+001 6.168e-002 1.246e-004 
2.336e-004 1.575e+007 4.107e+012 1.000e+001 6.465e-002 1.247e-004 
2.337e-004 1.577e+007 4.107e+012 1.000e+001 5.945e-002 1.247e-004 
2.339e-004 1.579e+007 4.107e+012 1.000e+001 6.580e-002 1.246e-004 
2.340e-004 1.580e+007 4.108e+012 1.000e+001 5.953e-002 1.247e-004 
2.341e-004 1.581e+007 4.108e+012 1.000e+001 5.599e-002 1.248e-004 
2.342e-004 1.583e+007 4.108e+012 1.000e+001 6.020e-002 1.248e-004 
2.344e-004 1.585e+007 4.108e+012 1.000e+001 6.866e-002 1.247e-004 
2.345e-004 1.586e+007 4.108e+012 1.000e+001 6.341e-002 1.248e-004 
2.346e-004 1.588e+007 4.109e+012 1.000e+001 6.089e-002 1.248e-004 
2.347e-004 1.590e+007 4.109e+012 1.000e+001 6.348e-002 1.248e-004 
2.349e-004 1.590e+007 4.109e+012 1.000e+001 6.052e-002 1.249e-004 
2.350e-004 1.592e+007 4.108e+012 1.000e+001 6.479e-002 1.249e-004 
2.351e-004 1.593e+007 4.109e+012 1.000e+001 5.850e-002 1.249e-004 
2.352e-004 1.595e+007 4.109e+012 1.000e+001 6.030e-002 1.250e-004 
2.354e-004 1.596e+007 4.109e+012 1.000e+001 5.997e-002 1.250e-004 
2.355e-004 1.597e+007 4.110e+012 1.000e+001 5.726e-002 1.250e-004 
2.356e-004 1.599e+007 4.110e+012 1.000e+001 6.458e-002 1.250e-004 
2.357e-004 1.600e+007 4.110e+012 1.000e+001 5.780e-002 1.251e-004 
2.359e-004 1.602e+007 4.110e+012 1.000e+001 6.399e-002 1.251e-004 
2.360e-004 1.604e+007 4.110e+012 1.000e+001 5.886e-002 1.250e-004 
2.361e-004 1.605e+007 4.110e+012 1.000e+001 5.634e-002 1.251e-004 
2.362e-004 1.606e+007 4.111e+012 1.000e+001 6.094e-002 1.251e-004 
2.364e-004 1.607e+007 4.111e+012 1.000e+001 5.496e-002 1.252e-004 
2.365e-004 1.609e+007 4.110e+012 1.000e+001 5.757e-002 1.252e-004 
2.366e-004 1.611e+007 4.111e+012 1.000e+001 5.795e-002 1.252e-004 
2.367e-004 1.613e+007 4.111e+012 1.000e+001 5.866e-002 1.252e-004 
2.369e-004 1.614e+007 4.110e+012 1.000e+001 6.082e-002 1.252e-004 
2.370e-004 1.615e+007 4.111e+012 1.000e+001 5.606e-002 1.253e-004 
2.371e-004 1.617e+007 4.111e+012 1.000e+001 6.262e-002 1.253e-004 
2.372e-004 1.618e+007 4.112e+012 1.000e+001 5.548e-002 1.253e-004 
2.374e-004 1.620e+007 4.111e+012 1.000e+001 6.071e-002 1.254e-004 
2.375e-004 1.620e+007 4.111e+012 1.000e+001 5.906e-002 1.254e-004 
2.376e-004 1.622e+007 4.111e+012 1.000e+001 5.979e-002 1.255e-004 
2.377e-004 1.624e+007 4.111e+012 1.000e+001 7.037e-002 1.254e-004 
2.379e-004 1.625e+007 4.112e+012 1.000e+001 6.088e-002 1.255e-004 
2.380e-004 1.626e+007 4.112e+012 1.000e+001 6.272e-002 1.255e-004 
2.381e-004 1.628e+007 4.112e+012 1.000e+001 6.336e-002 1.255e-004 
2.382e-004 1.630e+007 4.112e+012 1.000e+001 5.804e-002 1.255e-004 
2.384e-004 1.631e+007 4.112e+012 1.000e+001 5.855e-002 1.256e-004 
2.385e-004 1.633e+007 4.111e+012 1.000e+001 6.304e-002 1.256e-004 
2.386e-004 1.634e+007 4.113e+012 1.000e+001 5.486e-002 1.256e-004 
2.387e-004 1.636e+007 4.113e+012 1.000e+001 5.773e-002 1.256e-004 
2.389e-004 1.638e+007 4.112e+012 1.000e+001 6.037e-002 1.256e-004 
2.390e-004 1.639e+007 4.112e+012 1.000e+001 6.196e-002 1.256e-004 
2.391e-004 1.640e+007 4.112e+012 1.000e+001 6.090e-002 1.257e-004 
2.392e-004 1.641e+007 4.113e+012 1.000e+001 5.721e-002 1.257e-004 
2.394e-004 1.643e+007 4.113e+012 1.000e+001 5.763e-002 1.257e-004 
2.395e-004 1.644e+007 4.113e+012 1.000e+001 5.717e-002 1.258e-004 
2.396e-004 1.646e+007 4.114e+012 1.000e+001 5.902e-002 1.258e-004 
2.397e-004 1.648e+007 4.113e+012 1.000e+001 6.161e-002 1.257e-004 
2.399e-004 1.649e+007 4.113e+012 1.000e+001 5.962e-002 1.258e-004 
2.400e-004 1.651e+007 4.114e+012 1.000e+001 6.048e-002 1.258e-004 
2.401e-004 1.652e+007 4.113e+012 1.000e+001 6.308e-002 1.259e-004 
2.402e-004 1.654e+007 4.113e+012 1.000e+001 6.299e-002 1.259e-004 
2.404e-004 1.655e+007 4.114e+012 1.000e+001 5.896e-002 1.259e-004 
2.405e-004 1.657e+007 4.114e+012 1.000e+001 6.035e-002 1.259e-004 
2.406e-004 1.659e+007 4.114e+012 1.000e+001 5.878e-002 1.259e-004 
2.407e-004 1.660e+007 4.113e+012 1.000e+001 6.148e-002 1.259e-004 
2.409e-004 1.661e+007 4.113e+012 1.000e+001 5.948e-002 1.260e-004 
2.410e-004 1.663e+007 4.114e+012 1.000e+001 6.093e-002 1.260e-004 
2.411e-004 1.664e+007 4.115e+012 1.000e+001 5.544e-002 1.260e-004 
2.412e-004 1.665e+007 4.115e+012 1.000e+001 5.984e-002 1.261e-004 
2.414e-004 1.667e+007 4.114e+012 1.000e+001 6.026e-002 1.261e-004 
2.415e-004 1.667e+007 4.113e+012 1.000e+001 6.544e-002 1.262e-004 
2.416e-004 1.669e+007 4.114e+012 1.000e+001 6.065e-002 1.262e-004 
2.417e-004 1.670e+007 4.114e+012 1.000e+001 5.422e-002 1.262e-004 
2.419e-004 1.672e+007 4.115e+012 1.000e+001 6.203e-002 1.262e-004 
2.420e-004 1.673e+007 4.115e+012 1.000e+001 6.214e-002 1.263e-004 
2.421e-004 1.673e+007 4.115e+012 1.000e+001 5.647e-002 1.264e-004 
2.422e-004 1.675e+007 4.114e+012 1.000e+001 5.718e-002 1.264e-004 
2.424e-004 1.676e+007 4.114e+012 1.000e+001 6.199e-002 1.264e-004 
2.425e-004 1.678e+007 4.115e+012 1.000e+001 5.967e-002 1.264e-004 
2.426e-004 1.679e+007 4.116e+012 1.000e+001 5.718e-002 1.265e-004 
2.427e-004 1.681e+007 4.115e+012 1.000e+001 5.843e-002 1.265e-004 
2.429e-004 1.682e+007 4.115e+012 1.000e+001 6.518e-002 1.266e-004 
2.430e-004 1.682e+007 4.115e+012 1.000e+001 6.212e-002 1.266e-004 
2.431e-004 1.684e+007 4.116e+012 1.000e+001 5.737e-002 1.267e-004 
2.432e-004 1.685e+007 4.116e+012 1.000e+001 5.940e-002 1.267e-004 
2.434e-004 1.686e+007 4.116e+012 1.000e+001 5.386e-002 1.267e-004 
2.435e-004 1.688e+007 4.115e+012 1.000e+001 6.318e-002 1.268e-004 
2.436e-004 1.688e+007 4.116e+012 1.000e+001 5.815e-002 1.268e-004 
2.437e-004 1.690e+007 4.116e+012 1.000e+001 5.902e-002 1.269e-004 
2.439e-004 1.691e+007 4.116e+012 1.000e+001 6.263e-002 1.269e-004 
2.440e-004 1.692e+007 4.116e+012 1.000e+001 5.803e-002 1.270e-004 
2.441e-004 1.694e+007 4.115e+012 1.000e+001 6.484e-002 1.270e-004 
2.442e-004 1.695e+007 4.116e+012 1.000e+001 5.078e-002 1.270e-004 
2.444e-004 1.696e+007 4.116e+012 1.000e+001 6.168e-002 1.270e-004 
2.445e-004 1.698e+007 4.116e+012 1.000e+001 6.380e-002 1.271e-004 
2.446e-004 1.699e+007 4.116e+012 1.000e+001 5.973e-002 1.271e-004 
2.447e-004 1.699e+007 4.117e+012 1.000e+001 5.609e-002 1.272e-004 
2.449e-004 1.701e+007 4.117e+012 1.000e+001 5.870e-002 1.272e-004 
2.450e-004 1.702e+007 4.117e+012 1.000e+001 5.807e-002 1.273e-004 
2.451e-004 1.704e+007 4.117e+012 1.000e+001 5.724e-002 1.273e-004 
2.452e-004 1.705e+007 4.116e+012 1.000e+001 6.471e-002 1.273e-004 
2.454e-004 1.707e+007 4.116e+012 1.000e+001 6.074e-002 1.273e-004 
2.455e-004 1.707e+007 4.117e+012 1.000e+001 6.376e-002 1.275e-004 
2.456e-004 1.708e+007 4.117e+012 1.000e+001 5.222e-002 1.275e-004 
2.457e-004 1.709e+007 4.117e+012 1.000e+001 6.231e-002 1.276e-004 
2.459e-004 1.711e+007 4.117e+012 1.000e+001 5.994e-002 1.275e-004 
2.460e-004 1.714e+007 4.117e+012 1.000e+001 6.192e-002 1.275e-004 
2.461e-004 1.714e+007 4.116e+012 1.000e+001 6.286e-002 1.276e-004 
2.462e-004 1.715e+007 4.117e+012 1.000e+001 5.839e-002 1.276e-004 
2.464e-004 1.716e+007 4.117e+012 1.000e+001 5.799e-002 1.277e-004 
2.465e-004 1.717e+007 4.117e+012 1.000e+001 5.611e-002 1.278e-004 
2.466e-004 1.718e+007 4.117e+012 1.000e+001 6.168e-002 1.278e-004 
2.467e-004 1.720e+007 4.118e+012 1.000e+001 5.565e-002 1.278e-004 
2.469e-004 1.721e+007 4.118e+012 1.000e+001 6.000e-002 1.279e-004 
2.470e-004 1.722e+007 4.118e+012 1.000e+001 5.975e-002 1.279e-004 
2.471e-004 1.723e+007 4.118e+012 1.000e+001 6.232e-002 1.280e-004 
2.472e-004 1.724e+007 4.118e+012 1.000e+001 6.240e-002 1.280e-004 
2.474e-004 1.725e+007 4.119e+012 1.000e+001 5.591e-002 1.281e-004 
2.475e-004 1.726e+007 4.119e+012 1.000e+001 5.051e-002 1.281e-004 
2.476e-004 1.727e+007 4.118e+012 1.000e+001 5.874e-002 1.282e-004 
2.477e-004 1.728e+007 4.119e+012 1.000e+001 5.975e-002 1.282e-004 
2.479e-004 1.729e+007 4.118e+012 1.000e+001 5.499e-002 1.283e-004 
2.480e-004 1.730e+007 4.120e+012 1.000e+001 5.174e-002 1.284e-004 
2.481e-004 1.731e+007 4.119e+012 1.000e+001 5.841e-002 1.284e-004 
2.482e-004 1.732e+007 4.119e+012 1.000e+001 5.837e-002 1.284e-004 
2.484e-004 1.734e+007 4.119e+012 1.000e+001 6.055e-002 1.284e-004 
2.485e-004 1.735e+007 4.118e+012 1.000e+001 6.054e-002 1.285e-004 
2.486e-004 1.736e+007 4.120e+012 1.000e+001 5.619e-002 1.285e-004 
2.487e-004 1.736e+007 4.119e+012 1.000e+001 5.785e-002 1.287e-004 
2.489e-004 1.738e+007 4.119e+012 1.000e+001 5.958e-002 1.286e-004 
2.490e-004 1.739e+007 4.119e+012 1.000e+001 5.645e-002 1.287e-004 
2.491e-004 1.740e+007 4.119e+012 1.000e+001 6.208e-002 1.288e-004 
2.492e-004 1.742e+007 4.119e+012 1.000e+001 6.023e-002 1.288e-004 
2.494e-004 1.744e+007 4.120e+012 1.000e+001 5.761e-002 1.287e-004 
2.495e-004 1.745e+007 4.121e+012 1.000e+001 5.358e-002 1.288e-004 
2.496e-004 1.746e+007 4.121e+012 1.000e+001 5.846e-002 1.289e-004 
2.497e-004 1.746e+007 4.121e+012 1.000e+001 5.902e-002 1.290e-004 
2.499e-004 1.748e+007 4.120e+012 1.000e+001 5.823e-002 1.290e-004 
2.500e-004 1.749e+007 4.120e+012 1.000e+001 6.078e-002 1.291e-004 
2.501e-004 1.749e+007 4.119e+012 1.000e+001 6.025e-002 1.291e-004 
2.502e-004 1.751e+007 4.120e+012 1.000e+001 6.153e-002 1.292e-004 
2.504e-004 1.752e+007 4.120e+012 1.000e+001 6.189e-002 1.292e-004 
2.505e-004 1.754e+007 4.121e+012 1.000e+001 6.093e-002 1.292e-004 
2.506e-004 1.755e+007 4.121e+012 1.000e+001 6.369e-002 1.292e-004 
2.507e-004 1.756e+007 4.121e+012 1.000e+001 5.923e-002 1.293e-004 
2.509e-004 1.757e+007 4.121e+012 1.000e+001 5.943e-002 1.294e-004 
2.510e-004 1.758e+007 4.121e+012 1.000e+001 6.083e-002 1.294e-004 
2.511e-004 1.759e+007 4.122e+012 1.000e+001 6.453e-002 1.294e-004 
2.512e-004 1.760e+007 4.121e+012 1.000e+001 6.101e-002 1.295e-004 
2.514e-004 1.761e+007 4.123e+012 1.000e+001 5.553e-002 1.296e-004 
2.515e-004 1.763e+007 4.122e+012 1.000e+001 6.320e-002 1.296e-004 
2.516e-004 1.764e+007 4.122e+012 1.000e+001 5.479e-002 1.296e-004 
2.517e-004 1.764e+007 4.123e+012 1.000e+001 5.437e-002 1.297e-004 
2.519e-004 1.766e+007 4.122e+012 1.000e+001 6.453e-002 1.297e-004 
2.520e-004 1.767e+007 4.122e+012 1.000e+001 5.806e-002 1.298e-004 
2.521e-004 1.768e+007 4.122e+012 1.000e+001 5.589e-002 1.299e-004 
2.522e-004 1.770e+007 4.121e+012 1.000e+001 6.105e-002 1.298e-004 
2.524e-004 1.771e+007 4.122e+012 1.000e+001 6.561e-002 1.299e-004 
2.525e-004 1.772e+007 4.123e+012 1.000e+001 5.918e-002 1.299e-004 
2.526e-004 1.774e+007 4.122e+012 1.000e+001 6.264e-002 1.299e-004 
2.527e-004 1.775e+007 4.122e+012 1.000e+001 6.417e-002 1.300e-004 
2.529e-004 1.776e+007 4.122e+012 1.000e+001 6.480e-002 1.300e-004 
2.530e-004 1.776e+007 4.122e+012 1.000e+001 6.865e-002 1.301e-004 
2.531e-004 1.778e+007 4.123e+012 1.000e+001 6.210e-002 1.301e-004 
2.532e-004 1.779e+007 4.123e+012 1.000e+001 6.123e-002 1.302e-004 
2.534e-004 1.780e+007 4.123e+012 1.000e+001 5.750e-002 1.303e-004 
2.535e-004 1.782e+007 4.123e+012 1.000e+001 5.885e-002 1.303e-004 
2.536e-004 1.783e+007 4.123e+012 1.000e+001 5.525e-002 1.303e-004 
2.537e-004 1.785e+007 4.123e+012 1.000e+001 6.072e-002 1.303e-004 
2.539e-004 1.785e+007 4.124e+012 1.000e+001 5.954e-002 1.304e-004 
2.540e-004 1.787e+007 4.123e+012 1.000e+001 6.343e-002 1.304e-004 
2.541e-004 1.789e+007 4.123e+012 1.000e+001 6.385e-002 1.304e-004 
2.542e-004 1.790e+007 4.124e+012 1.000e+001 6.002e-002 1.305e-004 
2.544e-004 1.790e+007 4.125e+012 1.000e+001 5.645e-002 1.306e-004 
2.545e-004 1.792e+007 4.125e+012 1.000e+001 6.281e-002 1.306e-004 
2.546e-004 1.792e+007 4.125e+012 1.000e+001 5.928e-002 1.307e-004 
2.547e-004 1.794e+007 4.124e+012 1.000e+001 6.083e-002 1.307e-004 
2.549e-004 1.795e+007 4.125e+012 1.000e+001 5.793e-002 1.307e-004 
2.550e-004 1.796e+007 4.125e+012 1.000e+001 5.803e-002 1.308e-004 
2.551e-004 1.798e+007 4.125e+012 1.000e+001 5.911e-002 1.308e-004 
2.552e-004 1.799e+007 4.125e+012 1.000e+001 6.046e-002 1.308e-004 
2.554e-004 1.801e+007 4.125e+012 1.000e+001 5.997e-002 1.308e-004 
2.555e-004 1.803e+007 4.126e+012 1.000e+001 5.533e-002 1.308e-004 
2.556e-004 1.803e+007 4.126e+012 1.000e+001 5.910e-002 1.309e-004 
2.557e-004 1.805e+007 4.125e+012 1.000e+001 6.219e-002 1.309e-004 
2.559e-004 1.805e+007 4.125e+012 1.000e+001 5.997e-002 1.310e-004 
2.560e-004 1.806e+007 4.126e+012 1.000e+001 6.096e-002 1.311e-004 
2.561e-004 1.807e+007 4.126e+012 1.000e+001 6.237e-002 1.311e-004 
2.562e-004 1.806e+007 4.127e+012 1.000e+001 5.413e-002 1.313e-004 
2.564e-004 1.803e+007 4.126e+012 1.000e+001 6.329e-002 1.316e-004 
2.565e-004 1.804e+007 4.126e+012 1.000e+001 6.165e-002 1.317e-004 
2.566e-004 1.805e+007 4.127e+012 1.000e+001 6.011e-002 1.318e-004 
2.567e-004 1.806e+007 4.126e+012 1.000e+001 6.059e-002 1.318e-004 
2.569e-004 1.808e+007 4.127e+012 1.000e+001 5.197e-002 1.318e-004 
2.570e-004 1.810e+007 4.127e+012 1.000e+001 6.077e-002 1.318e-004 
2.571e-004 1.811e+007 4.127e+012 1.000e+001 6.191e-002 1.318e-004 
2.572e-004 1.813e+007 4.127e+012 1.000e+001 6.443e-002 1.319e-004 
2.574e-004 1.815e+007 4.127e+012 1.000e+001 6.206e-002 1.318e-004 
2.575e-004 1.816e+007 4.128e+012 1.000e+001 6.139e-002 1.319e-004 
2.576e-004 1.817e+007 4.129e+012 1.000e+001 5.691e-002 1.319e-004 
2.577e-004 1.819e+007 4.127e+012 1.000e+001 6.463e-002 1.319e-004 
2.579e-004 1.820e+007 4.128e+012 1.000e+001 5.828e-002 1.320e-004 
2.580e-004 1.822e+007 4.128e+012 1.000e+001 5.671e-002 1.320e-004 
2.581e-004 1.824e+007 4.129e+012 1.000e+001 5.099e-002 1.320e-004 
2.582e-004 1.826e+007 4.128e+012 1.000e+001 6.332e-002 1.319e-004 
2.584e-004 1.827e+007 4.129e+012 1.000e+001 6.048e-002 1.320e-004 
2.585e-004 1.828e+007 4.128e+012 1.000e+001 5.820e-002 1.320e-004 
2.586e-004 1.830e+007 4.129e+012 1.000e+001 5.655e-002 1.321e-004 
2.587e-004 1.831e+007 4.129e+012 1.000e+001 5.927e-002 1.321e-004 
2.589e-004 1.833e+007 4.129e+012 1.000e+001 6.024e-002 1.321e-004 
2.590e-004 1.835e+007 4.130e+012 1.000e+001 5.533e-002 1.321e-004 
2.591e-004 1.836e+007 4.129e+012 1.000e+001 5.785e-002 1.321e-004 
2.592e-004 1.838e+007 4.129e+012 1.000e+001 6.213e-002 1.321e-004 
2.594e-004 1.839e+007 4.129e+012 1.000e+001 6.579e-002 1.322e-004 
2.595e-004 1.840e+007 4.130e+012 1.000e+001 5.819e-002 1.322e-004 
2.596e-004 1.842e+007 4.130e+012 1.000e+001 5.612e-002 1.322e-004 
2.597e-004 1.844e+007 4.130e+012 1.000e+001 6.550e-002 1.322e-004 
2.599e-004 1.846e+007 4.131e+012 1.000e+001 5.856e-002 1.322e-004 
2.600e-004 1.847e+007 4.130e+012 1.000e+001 6.436e-002 1.323e-004 
2.601e-004 1.847e+007 4.132e+012 1.000e+001 4.717e-002 1.324e-004 
2.602e-004 1.849e+007 4.132e+012 1.000e+001 5.008e-002 1.323e-004 
2.604e-004 1.851e+007 4.130e+012 1.000e+001 6.058e-002 1.323e-004 
2.605e-004 1.852e+007 4.131e+012 1.000e+001 5.679e-002 1.324e-004 
2.606e-004 1.855e+007 4.132e+012 1.000e+001 5.684e-002 1.323e-004 
2.607e-004 1.856e+007 4.132e+012 1.000e+001 6.352e-002 1.324e-004 
2.609e-004 1.857e+007 4.132e+012 1.000e+001 5.864e-002 1.324e-004 
2.610e-004 1.858e+007 4.132e+012 1.000e+001 6.071e-002 1.325e-004 
2.611e-004 1.859e+007 4.133e+012 1.000e+001 5.945e-002 1.325e-004 
2.612e-004 1.861e+007 4.132e+012 1.000e+001 6.008e-002 1.325e-004 
2.614e-004 1.863e+007 4.132e+012 1.000e+001 6.549e-002 1.325e-004 
2.615e-004 1.863e+007 4.133e+012 1.000e+001 5.642e-002 1.326e-004 
2.616e-004 1.865e+007 4.133e+012 1.000e+001 6.435e-002 1.326e-004 
2.617e-004 1.867e+007 4.133e+012 1.000e+001 6.192e-002 1.326e-004 
2.619e-004 1.869e+007 4.133e+012 1.000e+001 5.642e-002 1.326e-004 
2.620e-004 1.870e+007 4.133e+012 1.000e+001 5.688e-002 1.327e-004 
2.621e-004 1.872e+007 4.133e+012 1.000e+001 6.221e-002 1.327e-004 
2.622e-004 1.873e+007 4.134e+012 1.000e+001 6.089e-002 1.327e-004 
2.624e-004 1.873e+007 4.136e+012 1.000e+001 5.507e-002 1.328e-004 
2.625e-004 1.875e+007 4.135e+012 1.000e+001 5.380e-002 1.328e-004 
2.626e-004 1.877e+007 4.134e+012 1.000e+001 5.826e-002 1.328e-004 
2.627e-004 1.877e+007 4.134e+012 1.000e+001 5.734e-002 1.329e-004 
2.629e-004 1.879e+007 4.134e+012 1.000e+001 6.132e-002 1.329e-004 
2.630e-004 1.881e+007 4.135e+012 1.000e+001 6.121e-002 1.329e-004 
2.631e-004 1.883e+007 4.134e+012 1.000e+001 6.379e-002 1.329e-004 
2.632e-004 1.884e+007 4.135e+012 1.000e+001 5.355e-002 1.329e-004 
2.634e-004 1.886e+007 4.134e+012 1.000e+001 6.242e-002 1.329e-004 
2.635e-004 1.887e+007 4.135e+012 1.000e+001 5.629e-002 1.330e-004 
2.636e-004 1.888e+007 4.136e+012 1.000e+001 6.078e-002 1.330e-004 
2.637e-004 1.890e+007 4.136e+012 1.000e+001 5.918e-002 1.330e-004 
2.639e-004 1.892e+007 4.136e+012 1.000e+001 6.113e-002 1.330e-004 
2.640e-004 1.893e+007 4.137e+012 1.000e+001 5.358e-002 1.331e-004 
2.641e-004 1.895e+007 4.137e+012 1.000e+001 6.028e-002 1.331e-004 
2.642e-004 1.897e+007 4.136e+012 1.000e+001 6.181e-002 1.330e-004 
2.644e-004 1.899e+007 4.137e+012 1.000e+001 5.586e-002 1.330e-004 
2.645e-004 1.900e+007 4.136e+012 1.000e+001 6.515e-002 1.331e-004 
2.646e-004 1.901e+007 4.136e+012 1.000e+001 6.013e-002 1.331e-004 
2.647e-004 1.903e+007 4.138e+012 1.000e+001 5.551e-002 1.332e-004 
2.649e-004 1.904e+007 4.138e+012 1.000e+001 5.652e-002 1.332e-004 
2.650e-004 1.906e+007 4.139e+012 1.000e+001 5.327e-002 1.332e-004 
2.651e-004 1.907e+007 4.138e+012 1.000e+001 5.931e-002 1.332e-004 
2.652e-004 1.909e+007 4.138e+012 1.000e+001 6.535e-002 1.332e-004 
2.654e-004 1.910e+007 4.138e+012 1.000e+001 5.694e-002 1.333e-004 
2.655e-004 1.911e+007 4.139e+012 1.000e+001 6.282e-002 1.333e-004 
2.656e-004 1.913e+007 4.137e+012 1.000e+001 5.896e-002 1.333e-004 
2.657e-004 1.914e+007 4.138e+012 1.000e+001 6.177e-002 1.334e-004 
2.659e-004 1.915e+007 4.138e+012 1.000e+001 6.204e-002 1.334e-004 
2.660e-004 1.916e+007 4.139e+012 1.000e+001 5.589e-002 1.335e-004 
2.661e-004 1.918e+007 4.140e+012 1.000e+001 5.529e-002 1.335e-004 
2.662e-004 1.919e+007 4.139e+012 1.000e+001 6.043e-002 1.335e-004 
2.664e-004 1.920e+007 4.139e+012 1.000e+001 5.843e-002 1.335e-004 
2.665e-004 1.922e+007 4.139e+012 1.000e+001 6.427e-002 1.336e-004 
2.666e-004 1.923e+007 4.140e+012 1.000e+001 6.233e-002 1.336e-004 
2.667e-004 1.924e+007 4.140e+012 1.000e+001 5.998e-002 1.337e-004 
2.669e-004 1.925e+007 4.140e+012 1.000e+001 6.245e-002 1.337e-004 
2.670e-004 1.927e+007 4.141e+012 1.000e+001 6.308e-002 1.337e-004 
2.671e-004 1.928e+007 4.142e+012 1.000e+001 5.359e-002 1.338e-004 
2.672e-004 1.930e+007 4.141e+012 1.000e+001 6.012e-002 1.338e-004 
2.674e-004 1.931e+007 4.142e+012 1.000e+001 5.142e-002 1.338e-004 
2.675e-004 1.933e+007 4.141e+012 1.000e+001 6.205e-002 1.338e-004 
2.676e-004 1.935e+007 4.141e+012 1.000e+001 5.538e-002 1.338e-004 
2.677e-004 1.935e+007 4.143e+012 1.000e+001 5.505e-002 1.339e-004 
2.679e-004 1.938e+007 4.142e+012 1.000e+001 5.411e-002 1.339e-004 
2.680e-004 1.939e+007 4.143e+012 1.000e+001 5.783e-002 1.339e-004 
2.681e-004 1.941e+007 4.142e+012 1.000e+001 6.049e-002 1.339e-004 
2.682e-004 1.942e+007 4.143e+012 1.000e+001 5.590e-002 1.339e-004 
2.684e-004 1.944e+007 4.142e+012 1.000e+001 6.302e-002 1.339e-004 
2.685e-004 1.946e+007 4.144e+012 1.000e+001 6.063e-002 1.339e-004 
2.686e-004 1.948e+007 4.144e+012 1.000e+001 5.828e-002 1.339e-004 
2.687e-004 1.949e+007 4.144e+012 1.000e+001 6.450e-002 1.339e-004 
2.689e-004 1.951e+007 4.144e+012 1.000e+001 5.844e-002 1.340e-004 
2.690e-004 1.952e+007 4.144e+012 1.000e+001 6.073e-002 1.340e-004 
2.691e-004 1.953e+007 4.144e+012 1.000e+001 5.794e-002 1.340e-004 
2.692e-004 1.955e+007 4.144e+012 1.000e+001 6.085e-002 1.340e-004 
2.694e-004 1.957e+007 4.145e+012 1.000e+001 5.686e-002 1.340e-004 
2.695e-004 1.958e+007 4.145e+012 1.000e+001 6.201e-002 1.341e-004 
2.696e-004 1.959e+007 4.146e+012 1.000e+001 5.597e-002 1.341e-004 
2.697e-004 1.960e+007 4.145e+012 1.000e+001 6.044e-002 1.342e-004 
2.699e-004 1.960e+007 4.146e+012 1.000e+001 5.558e-002 1.343e-004 
2.700e-004 1.962e+007 4.146e+012 1.000e+001 6.282e-002 1.343e-004 
2.701e-004 1.964e+007 4.146e+012 1.000e+001 5.943e-002 1.343e-004 
2.702e-004 1.965e+007 4.146e+012 1.000e+001 5.354e-002 1.343e-004 
2.704e-004 1.968e+007 4.146e+012 1.000e+001 6.311e-002 1.343e-004 
2.705e-004 1.969e+007 4.146e+012 1.000e+001 5.694e-002 1.343e-004 
2.706e-004 1.970e+007 4.147e+012 1.000e+001 5.982e-002 1.344e-004 
2.707e-004 1.971e+007 4.148e+012 1.000e+001 5.586e-002 1.344e-004 
2.709e-004 1.973e+007 4.148e+012 1.000e+001 5.534e-002 1.344e-004 
2.710e-004 1.974e+007 4.148e+012 1.000e+001 5.839e-002 1.345e-004 
2.711e-004 1.977e+007 4.148e+012 1.000e+001 5.583e-002 1.344e-004 
2.712e-004 1.979e+007 4.147e+012 1.000e+001 6.423e-002 1.344e-004 
2.714e-004 1.979e+007 4.148e+012 1.000e+001 5.372e-002 1.345e-004 
2.715e-004 1.981e+007 4.147e+012 1.000e+001 6.132e-002 1.345e-004 
2.716e-004 1.982e+007 4.148e+012 1.000e+001 5.829e-002 1.345e-004 
2.717e-004 1.983e+007 4.149e+012 1.000e+001 5.667e-002 1.346e-004 
2.719e-004 1.985e+007 4.149e+012 1.000e+001 6.113e-002 1.346e-004 
2.720e-004 1.986e+007 4.149e+012 1.000e+001 6.010e-002 1.346e-004 
2.721e-004 1.988e+007 4.150e+012 1.000e+001 6.117e-002 1.346e-004 
2.722e-004 1.989e+007 4.150e+012 1.000e+001 6.144e-002 1.347e-004 
2.724e-004 1.991e+007 4.152e+012 1.000e+001 5.576e-002 1.347e-004 
2.725e-004 1.992e+007 4.151e+012 1.000e+001 5.745e-002 1.347e-004 
2.726e-004 1.994e+007 4.150e+012 1.000e+001 6.230e-002 1.347e-004 
2.727e-004 1.996e+007 4.151e+012 1.000e+001 6.795e-002 1.347e-004 
2.729e-004 1.997e+007 4.151e+012 1.000e+001 6.044e-002 1.348e-004 
2.730e-004 1.998e+007 4.151e+012 1.000e+001 5.645e-002 1.348e-004 
2.731e-004 2.000e+007 4.151e+012 1.000e+001 6.774e-002 1.348e-004 
2.732e-004 2.002e+007 4.151e+012 1.000e+001 5.897e-002 1.348e-004 
2.734e-004 2.003e+007 4.152e+012 1.000e+001 5.801e-002 1.348e-004 
2.735e-004 2.005e+007 4.152e+012 1.000e+001 6.581e-002 1.348e-004 
2.736e-004 2.006e+007 4.153e+012 1.000e+001 5.748e-002 1.349e-004 
2.737e-004 2.007e+007 4.153e+012 1.000e+001 5.715e-002 1.349e-004 
2.739e-004 2.008e+007 4.153e+012 1.000e+001 5.907e-002 1.350e-004 
2.740e-004 2.009e+007 4.153e+012 1.000e+001 5.674e-002 1.351e-004 
2.741e-004 2.010e+007 4.154e+012 1.000e+001 5.755e-002 1.351e-004 
2.742e-004 2.009e+007 4.155e+012 1.000e+001 6.018e-002 1.353e-004 
2.744e-004 2.009e+007 4.156e+012 1.000e+001 6.150e-002 1.354e-004 
2.745e-004 2.010e+007 4.156e+012 1.000e+001 6.692e-002 1.354e-004 
2.746e-004 2.010e+007 4.157e+012 1.000e+001 5.949e-002 1.356e-004 
2.747e-004 2.009e+007 4.158e+012 1.000e+001 6.250e-002 1.358e-004 
2.749e-004 2.009e+007 4.160e+012 1.000e+001 5.554e-002 1.359e-004 
2.750e-004 2.007e+007 4.160e+012 1.000e+001 6.277e-002 1.362e-004 
2.751e-004 2.006e+007 4.162e+012 1.000e+001 5.670e-002 1.364e-004 
2.752e-004 2.005e+007 4.163e+012 1.000e+001 6.292e-002 1.365e-004 
2.754e-004 2.005e+007 4.164e+012 1.000e+001 5.928e-002 1.367e-004 
2.755e-004 2.006e+007 4.165e+012 1.000e+001 6.191e-002 1.368e-004 
2.756e-004 2.007e+007 4.165e+012 1.000e+001 5.294e-002 1.368e-004 
2.757e-004 2.009e+007 4.166e+012 1.000e+001 5.839e-002 1.368e-004 
2.759e-004 2.010e+007 4.167e+012 1.000e+001 6.412e-002 1.369e-004 
2.760e-004 2.010e+007 4.167e+012 1.000e+001 6.256e-002 1.370e-004 
2.761e-004 2.011e+007 4.167e+012 1.000e+001 6.240e-002 1.370e-004 
2.762e-004 2.012e+007 4.168e+012 1.000e+001 6.328e-002 1.371e-004 
2.764e-004 2.012e+007 4.169e+012 1.000e+001 6.268e-002 1.372e-004 
2.765e-004 2.012e+007 4.170e+012 1.000e+001 5.971e-002 1.373e-004 
2.766e-004 2.012e+007 4.172e+012 1.000e+001 5.971e-002 1.375e-004 
2.767e-004 2.010e+007 4.174e+012 1.000e+001 6.434e-002 1.377e-004 
2.769e-004 2.007e+007 4.178e+012 1.000e+001 5.799e-002 1.381e-004 
2.770e-004 2.008e+007 4.178e+012 1.000e+001 6.392e-002 1.381e-004 
2.771e-004 2.010e+007 4.178e+012 1.000e+001 6.190e-002 1.381e-004 
2.772e-004 2.011e+007 4.177e+012 1.000e+001 6.414e-002 1.381e-004 
2.774e-004 2.013e+007 4.178e+012 1.000e+001 6.104e-002 1.381e-004 
2.775e-004 2.015e+007 4.178e+012 1.000e+001 6.093e-002 1.382e-004 
2.776e-004 2.017e+007 4.179e+012 1.000e+001 5.987e-002 1.381e-004 
2.777e-004 2.017e+007 4.179e+012 1.000e+001 6.431e-002 1.382e-004 
2.779e-004 2.020e+007 4.179e+012 1.000e+001 6.569e-002 1.382e-004 
2.780e-004 2.021e+007 4.179e+012 1.000e+001 6.180e-002 1.382e-004 
2.781e-004 2.022e+007 4.179e+012 1.000e+001 5.974e-002 1.382e-004 
2.782e-004 2.025e+007 4.179e+012 1.000e+001 6.568e-002 1.382e-004 
2.784e-004 2.027e+007 4.178e+012 1.000e+001 6.637e-002 1.382e-004 
2.785e-004 2.027e+007 4.180e+012 1.000e+001 6.004e-002 1.383e-004 
2.786e-004 2.029e+007 4.180e+012 1.000e+001 6.453e-002 1.383e-004 
2.787e-004 2.030e+007 4.180e+012 1.000e+001 6.863e-002 1.383e-004 
2.789e-004 2.032e+007 4.180e+012 1.000e+001 6.091e-002 1.384e-004 
2.790e-004 2.034e+007 4.180e+012 1.000e+001 6.209e-002 1.383e-004 
2.791e-004 2.035e+007 4.180e+012 1.000e+001 6.358e-002 1.384e-004 
2.792e-004 2.036e+007 4.181e+012 1.000e+001 6.493e-002 1.384e-004 
2.794e-004 2.037e+007 4.182e+012 1.000e+001 5.596e-002 1.385e-004 
2.795e-004 2.039e+007 4.182e+012 1.000e+001 6.124e-002 1.384e-004 
2.796e-004 2.041e+007 4.182e+012 1.000e+001 6.146e-002 1.384e-004 
2.797e-004 2.043e+007 4.181e+012 1.000e+001 6.587e-002 1.384e-004 
2.799e-004 2.044e+007 4.181e+012 1.000e+001 5.927e-002 1.385e-004 
2.800e-004 2.046e+007 4.182e+012 1.000e+001 5.970e-002 1.385e-004 
2.801e-004 2.048e+007 4.181e+012 1.000e+001 6.039e-002 1.385e-004 
2.802e-004 2.049e+007 4.181e+012 1.000e+001 6.606e-002 1.385e-004 
2.804e-004 2.051e+007 4.182e+012 1.000e+001 6.167e-002 1.385e-004 
2.805e-004 2.052e+007 4.182e+012 1.000e+001 6.027e-002 1.385e-004 
2.806e-004 2.054e+007 4.182e+012 1.000e+001 6.905e-002 1.386e-004 
2.807e-004 2.056e+007 4.182e+012 1.000e+001 6.294e-002 1.385e-004 
2.809e-004 2.057e+007 4.182e+012 1.000e+001 6.114e-002 1.386e-004 
2.810e-004 2.059e+007 4.183e+012 1.000e+001 6.212e-002 1.386e-004 
2.811e-004 2.061e+007 4.183e+012 1.000e+001 5.848e-002 1.386e-004 
2.812e-004 2.062e+007 4.183e+012 1.000e+001 6.284e-002 1.386e-004 
2.814e-004 2.064e+007 4.183e+012 1.000e+001 6.551e-002 1.386e-004 
2.815e-004 2.065e+007 4.183e+012 1.000e+001 6.224e-002 1.387e-004 
2.816e-004 2.067e+007 4.184e+012 1.000e+001 5.931e-002 1.387e-004 
2.817e-004 2.068e+007 4.183e+012 1.000e+001 6.412e-002 1.387e-004 
2.819e-004 2.070e+007 4.184e+012 1.000e+001 6.488e-002 1.387e-004 
2.820e-004 2.071e+007 4.184e+012 1.000e+001 6.272e-002 1.387e-004 
2.821e-004 2.073e+007 4.183e+012 1.000e+001 6.372e-002 1.388e-004 
2.822e-004 2.074e+007 4.184e+012 1.000e+001 6.465e-002 1.388e-004 
2.824e-004 2.076e+007 4.184e+012 1.000e+001 6.421e-002 1.388e-004 
2.825e-004 2.078e+007 4.185e+012 1.000e+001 5.964e-002 1.388e-004 
2.826e-004 2.079e+007 4.186e+012 1.000e+001 5.714e-002 1.388e-004 
2.827e-004 2.082e+007 4.186e+012 1.000e+001 5.857e-002 1.388e-004 
2.829e-004 2.083e+007 4.185e+012 1.000e+001 6.322e-002 1.388e-004 
2.830e-004 2.084e+007 4.185e+012 1.000e+001 6.701e-002 1.388e-004 
2.831e-004 2.086e+007 4.185e+012 1.000e+001 6.526e-002 1.388e-004 
2.832e-004 2.087e+007 4.185e+012 1.000e+001 6.241e-002 1.389e-004 
2.834e-004 2.089e+007 4.186e+012 1.000e+001 5.979e-002 1.389e-004 
2.835e-004 2.090e+007 4.187e+012 1.000e+001 5.900e-002 1.390e-004 
2.836e-004 2.092e+007 4.187e+012 1.000e+001 6.145e-002 1.390e-004 
2.837e-004 2.094e+007 4.187e+012 1.000e+001 6.565e-002 1.389e-004 
2.839e-004 2.094e+007 4.184e+012 1.000e+001 6.277e-002 1.390e-004 
2.840e-004 2.096e+007 4.184e+012 1.000e+001 6.486e-002 1.390e-004 
2.841e-004 2.097e+007 4.184e+012 1.000e+001 6.395e-002 1.391e-004 
2.842e-004 2.099e+007 4.185e+012 1.000e+001 6.355e-002 1.391e-004 
2.844e-004 2.100e+007 4.184e+012 1.000e+001 6.486e-002 1.391e-004 
2.845e-004 2.101e+007 4.185e+012 1.000e+001 6.572e-002 1.392e-004 
2.846e-004 2.104e+007 4.186e+012 1.000e+001 6.955e-002 1.391e-004 
2.847e-004 2.106e+007 4.185e+012 1.000e+001 6.389e-002 1.391e-004 
2.849e-004 2.106e+007 4.186e+012 1.000e+001 5.984e-002 1.392e-004 
2.850e-004 2.108e+007 4.185e+012 1.000e+001 6.432e-002 1.392e-004 
2.851e-004 2.110e+007 4.185e+012 1.000e+001 6.342e-002 1.392e-004 
2.852e-004 2.112e+007 4.185e+012 1.000e+001 6.424e-002 1.392e-004 
2.854e-004 2.112e+007 4.187e+012 1.000e+001 6.305e-002 1.393e-004 
2.855e-004 2.114e+007 4.186e+012 1.000e+001 6.509e-002 1.393e-004 
2.856e-004 2.115e+007 4.186e+012 1.000e+001 6.152e-002 1.393e-004 
2.857e-004 2.116e+007 4.186e+012 1.000e+001 6.219e-002 1.394e-004 
2.859e-004 2.119e+007 4.186e+012 1.000e+001 6.069e-002 1.393e-004 
2.860e-004 2.121e+007 4.185e+012 1.000e+001 6.799e-002 1.393e-004 
2.861e-004 2.122e+007 4.186e+012 1.000e+001 6.619e-002 1.393e-004 
2.862e-004 2.123e+007 4.187e+012 1.000e+001 5.795e-002 1.394e-004 
2.864e-004 2.125e+007 4.187e+012 1.000e+001 6.221e-002 1.394e-004 
2.865e-004 2.126e+007 4.187e+012 1.000e+001 6.489e-002 1.394e-004 
2.866e-004 2.128e+007 4.187e+012 1.000e+001 6.340e-002 1.395e-004 
2.867e-004 2.130e+007 4.187e+012 1.000e+001 6.226e-002 1.395e-004 
2.869e-004 2.131e+007 4.187e+012 1.000e+001 6.119e-002 1.395e-004 
2.870e-004 2.133e+007 4.187e+012 1.000e+001 6.092e-002 1.395e-004 
2.871e-004 2.135e+007 4.187e+012 1.000e+001 6.802e-002 1.395e-004 
2.872e-004 2.136e+007 4.186e+012 1.000e+001 5.997e-002 1.395e-004 
2.874e-004 2.138e+007 4.185e+012 1.000e+001 6.674e-002 1.395e-004 
2.875e-004 2.139e+007 4.185e+012 1.000e+001 6.241e-002 1.396e-004 
2.876e-004 2.140e+007 4.186e+012 1.000e+001 6.566e-002 1.396e-004 
2.877e-004 2.142e+007 4.185e+012 1.000e+001 6.368e-002 1.396e-004 
2.879e-004 2.143e+007 4.186e+012 1.000e+001 6.853e-002 1.396e-004 
2.880e-004 2.145e+007 4.186e+012 1.000e+001 6.268e-002 1.396e-004 
2.881e-004 2.147e+007 4.186e+012 1.000e+001 5.962e-002 1.397e-004 
2.882e-004 2.148e+007 4.187e+012 1.000e+001 6.291e-002 1.397e-004 
2.884e-004 2.149e+007 4.186e+012 1.000e+001 6.139e-002 1.397e-004 
2.885e-004 2.151e+007 4.187e+012 1.000e+001 6.049e-002 1.397e-004 
2.886e-004 2.152e+007 4.187e+012 1.000e+001 5.849e-002 1.398e-004 
2.887e-004 2.154e+007 4.187e+012 1.000e+001 6.445e-002 1.397e-004 
2.889e-004 2.156e+007 4.187e+012 1.000e+001 6.192e-002 1.398e-004 
2.890e-004 2.157e+007 4.188e+012 1.000e+001 5.943e-002 1.398e-004 
2.891e-004 2.159e+007 4.188e+012 1.000e+001 6.982e-002 1.398e-004 
2.892e-004 2.160e+007 4.188e+012 1.000e+001 6.316e-002 1.398e-004 
2.894e-004 2.161e+007 4.188e+012 1.000e+001 6.422e-002 1.399e-004 
2.895e-004 2.163e+007 4.187e+012 1.000e+001 6.376e-002 1.399e-004 
2.896e-004 2.165e+007 4.188e+012 1.000e+001 6.054e-002 1.399e-004 
2.897e-004 2.167e+007 4.189e+012 1.000e+001 6.601e-002 1.399e-004 
2.899e-004 2.169e+007 4.190e+012 1.000e+001 5.992e-002 1.399e-004 
2.900e-004 2.170e+007 4.190e+012 1.000e+001 6.182e-002 1.399e-004 
2.901e-004 2.170e+007 4.190e+012 1.000e+001 5.949e-002 1.400e-004 
2.902e-004 2.172e+007 4.190e+012 1.000e+001 6.433e-002 1.400e-004 
2.904e-004 2.174e+007 4.190e+012 1.000e+001 5.924e-002 1.400e-004 
2.905e-004 2.175e+007 4.189e+012 1.000e+001 6.639e-002 1.400e-004 
2.906e-004 2.176e+007 4.190e+012 1.000e+001 5.645e-002 1.401e-004 
2.907e-004 2.179e+007 4.189e+012 1.000e+001 6.764e-002 1.401e-004 
2.909e-004 2.180e+007 4.190e+012 1.000e+001 6.284e-002 1.401e-004 
2.910e-004 2.181e+007 4.191e+012 1.000e+001 6.113e-002 1.401e-004 
2.911e-004 2.183e+007 4.191e+012 1.000e+001 5.925e-002 1.402e-004 
2.912e-004 2.184e+007 4.191e+012 1.000e+001 5.818e-002 1.402e-004 
2.914e-004 2.186e+007 4.191e+012 1.000e+001 6.379e-002 1.402e-004 
2.915e-004 2.188e+007 4.191e+012 1.000e+001 6.495e-002 1.402e-004 
2.916e-004 2.189e+007 4.191e+012 1.000e+001 6.475e-002 1.403e-004 
2.917e-004 2.190e+007 4.192e+012 1.000e+001 6.209e-002 1.403e-004 
2.919e-004 2.192e+007 4.192e+012 1.000e+001 6.336e-002 1.402e-004 
2.920e-004 2.193e+007 4.191e+012 1.000e+001 5.862e-002 1.403e-004 
2.921e-004 2.195e+007 4.192e+012 1.000e+001 6.026e-002 1.403e-004 
2.922e-004 2.197e+007 4.192e+012 1.000e+001 6.417e-002 1.403e-004 
2.924e-004 2.198e+007 4.192e+012 1.000e+001 6.443e-002 1.403e-004 
2.925e-004 2.201e+007 4.192e+012 1.000e+001 6.499e-002 1.403e-004 
2.926e-004 2.200e+007 4.193e+012 1.000e+001 5.614e-002 1.404e-004 
2.927e-004 2.202e+007 4.194e+012 1.000e+001 5.652e-002 1.405e-004 
2.929e-004 2.204e+007 4.193e+012 1.000e+001 6.611e-002 1.404e-004 
2.930e-004 2.205e+007 4.193e+012 1.000e+001 6.015e-002 1.405e-004 
2.931e-004 2.207e+007 4.194e+012 1.000e+001 5.813e-002 1.405e-004 
2.932e-004 2.208e+007 4.194e+012 1.000e+001 6.084e-002 1.405e-004 
2.934e-004 2.210e+007 4.194e+012 1.000e+001 6.101e-002 1.405e-004 
2.935e-004 2.185e+007 4.197e+012 1.000e+001 6.371e-002 1.423e-004 
2.936e-004 2.149e+007 4.206e+012 1.000e+001 5.868e-002 1.450e-004 
2.937e-004 2.098e+007 4.215e+012 1.000e+001 6.228e-002 1.486e-004 
2.939e-004 2.078e+007 4.223e+012 1.000e+001 6.112e-002 1.502e-004 
2.940e-004 2.070e+007 4.228e+012 1.000e+001 6.155e-002 1.508e-004 
2.941e-004 2.066e+007 4.231e+012 1.000e+001 6.243e-002 1.512e-004 
2.942e-004 2.063e+007 4.236e+012 1.000e+001 6.150e-002 1.516e-004 
2.944e-004 2.059e+007 4.239e+012 1.000e+001 5.889e-002 1.520e-004 
2.945e-004 2.057e+007 4.238e+012 1.000e+001 5.878e-002 1.522e-004 
2.946e-004 2.040e+007 4.249e+012 1.000e+001 6.054e-002 1.535e-004 
2.947e-004 1.961e+007 4.163e+012 1.000e+001 5.997e-002 1.591e-004 
2.949e-004 1.786e+007 4.152e+012 1.000e+001 6.305e-002 1.713e-004 
2.950e-004 1.695e+007 4.154e+012 1.000e+001 6.293e-002 1.778e-004 
2.951e-004 1.667e+007 4.158e+012 1.000e+001 5.726e-002 1.798e-004 
2.952e-004 1.557e+007 4.136e+012 1.000e+001 6.456e-002 1.875e-004 
2.954e-004 1.495e+007 4.132e+012 1.000e+001 6.617e-002 1.920e-004 
2.955e-004 1.421e+007 4.142e+012 1.000e+001 6.309e-002 1.972e-004 
2.956e-004 1.383e+007 4.131e+012 1.000e+001 6.241e-002 2.000e-004 
2.957e-004 1.342e+007 4.136e+012 1.000e+001 6.308e-002 2.029e-004 
2.959e-004 1.333e+007 4.135e+012 1.000e+001 5.895e-002 2.036e-004 
2.960e-004 1.328e+007 4.135e+012 1.000e+001 6.430e-002 2.042e-004 
2.961e-004 1.303e+007 4.134e+012 1.000e+001 6.686e-002 2.060e-004 
2.962e-004 1.283e+007 4.132e+012 1.000e+001 6.893e-002 2.075e-004 
2.964e-004 1.268e+007 4.133e+012 1.000e+001 5.942e-002 2.086e-004 
2.965e-004 1.261e+007 4.135e+012 1.000e+001 5.811e-002 2.093e-004 
2.966e-004 1.248e+007 4.140e+012 1.000e+001 6.152e-002 2.103e-004 
2.967e-004 1.243e+007 4.141e+012 1.000e+001 5.629e-002 2.108e-004 
2.969e-004 1.241e+007 4.141e+012 1.000e+001 6.107e-002 2.111e-004 
2.970e-004 1.240e+007 4.141e+012 1.000e+001 5.882e-002 2.112e-004 
2.971e-004 1.234e+007 4.138e+012 1.000e+001 5.848e-002 2.118e-004 
2.972e-004 1.217e+007 4.138e+012 1.000e+001 5.941e-002 2.131e-004 
2.974e-004 1.216e+007 4.135e+012 1.000e+001 6.489e-002 2.133e-004 
2.975e-004 1.217e+007 4.132e+012 1.000e+001 5.898e-002 2.133e-004 
2.976e-004 1.218e+007 4.132e+012 1.000e+001 6.325e-002 2.134e-004 
2.977e-004 1.220e+007 4.132e+012 1.000e+001 6.326e-002 2.133e-004 
2.979e-004 1.221e+007 4.132e+012 1.000e+001 5.768e-002 2.134e-004 
2.980e-004 1.223e+007 4.132e+012 1.000e+001 5.645e-002 2.134e-004 
2.981e-004 1.225e+007 4.132e+012 1.000e+001 5.564e-002 2.134e-004 
2.982e-004 1.226e+007 4.133e+012 1.000e+001 5.847e-002 2.135e-004 
2.984e-004 1.227e+007 4.132e+012 1.000e+001 5.813e-002 2.135e-004 
2.985e-004 1.229e+007 4.133e+012 1.000e+001 5.990e-002 2.135e-004 
2.986e-004 1.230e+007 4.133e+012 1.000e+001 5.693e-002 2.135e-004 
2.987e-004 1.231e+007 4.134e+012 1.000e+001 5.619e-002 2.136e-004 
2.989e-004 1.233e+007 4.133e+012 1.000e+001 5.663e-002 2.136e-004 
2.990e-004 1.235e+007 4.132e+012 1.000e+001 5.984e-002 2.135e-004 
2.991e-004 1.237e+007 4.133e+012 1.000e+001 6.120e-002 2.136e-004 
2.992e-004 1.239e+007 4.133e+012 1.000e+001 5.576e-002 2.136e-004 
2.994e-004 1.240e+007 4.133e+012 1.000e+001 5.475e-002 2.136e-004 
2.995e-004 1.242e+007 4.132e+012 1.000e+001 5.813e-002 2.136e-004 
2.996e-004 1.243e+007 4.132e+012 1.000e+001 5.366e-002 2.137e-004 
2.997e-004 1.246e+007 4.133e+012 1.000e+001 5.756e-002 2.136e-004 
2.999e-004 1.247e+007 4.133e+012 1.000e+001 6.298e-002 2.136e-004 
3.000e-004 1.250e+007 4.134e+012 1.000e+001 5.452e-002 2.136e-004 
3.001e-004 1.251e+007 4.134e+012 1.000e+001 5.501e-002 2.136e-004 
3.002e-004 1.253e+007 4.134e+012 1.000e+001 5.446e-002 2.136e-004 
3.004e-004 1.254e+007 4.135e+012 1.000e+001 5.402e-002 2.136e-004 
3.005e-004 1.256e+007 4.134e+012 1.000e+001 5.769e-002 2.136e-004 
3.006e-004 1.257e+007 4.135e+012 1.000e+001 5.311e-002 2.137e-004 
3.007e-004 1.259e+007 4.134e+012 1.000e+001 6.130e-002 2.136e-004 
3.009e-004 1.261e+007 4.133e+012 1.000e+001 5.717e-002 2.137e-004 
3.010e-004 1.262e+007 4.134e+012 1.000e+001 5.595e-002 2.137e-004 
3.011e-004 1.265e+007 4.134e+012 1.000e+001 5.727e-002 2.137e-004 
3.012e-004 1.266e+007 4.133e+012 1.000e+001 6.018e-002 2.137e-004 
3.014e-004 1.268e+007 4.134e+012 1.000e+001 5.869e-002 2.136e-004 
3.015e-004 1.270e+007 4.135e+012 1.000e+001 5.617e-002 2.137e-004 
3.016e-004 1.271e+007 4.135e+012 1.000e+001 5.440e-002 2.137e-004 
3.017e-004 1.272e+007 4.135e+012 1.000e+001 5.750e-002 2.137e-004 
3.019e-004 1.274e+007 4.135e+012 1.000e+001 5.647e-002 2.138e-004 
3.020e-004 1.276e+007 4.135e+012 1.000e+001 5.790e-002 2.138e-004 
3.021e-004 1.277e+007 4.135e+012 1.000e+001 5.778e-002 2.138e-004 
3.022e-004 1.280e+007 4.134e+012 1.000e+001 6.126e-002 2.137e-004 
3.024e-004 1.281e+007 4.135e+012 1.000e+001 5.090e-002 2.138e-004 
3.025e-004 1.283e+007 4.135e+012 1.000e+001 6.269e-002 2.138e-004 
3.026e-004 1.284e+007 4.135e+012 1.000e+001 5.883e-002 2.138e-004 
3.027e-004 1.285e+007 4.135e+012 1.000e+001 5.390e-002 2.139e-004 
3.029e-004 1.288e+007 4.135e+012 1.000e+001 5.775e-002 2.138e-004 
3.030e-004 1.289e+007 4.135e+012 1.000e+001 5.768e-002 2.139e-004 
3.031e-004 1.290e+007 4.134e+012 1.000e+001 5.763e-002 2.139e-004 
3.032e-004 1.293e+007 4.134e+012 1.000e+001 5.808e-002 2.138e-004 
3.034e-004 1.294e+007 4.134e+012 1.000e+001 5.574e-002 2.139e-004 
3.035e-004 1.296e+007 4.135e+012 1.000e+001 6.068e-002 2.138e-004 
3.036e-004 1.299e+007 4.134e+012 1.000e+001 5.704e-002 2.138e-004 
3.037e-004 1.301e+007 4.134e+012 1.000e+001 4.784e-002 2.138e-004 
3.039e-004 1.301e+007 4.135e+012 1.000e+001 5.807e-002 2.139e-004 
3.040e-004 1.303e+007 4.135e+012 1.000e+001 5.702e-002 2.139e-004 
3.041e-004 1.305e+007 4.135e+012 1.000e+001 5.775e-002 2.138e-004 
3.042e-004 1.306e+007 4.135e+012 1.000e+001 5.423e-002 2.139e-004 
3.044e-004 1.308e+007 4.135e+012 1.000e+001 5.495e-002 2.139e-004 
3.045e-004 1.310e+007 4.136e+012 1.000e+001 5.987e-002 2.139e-004 
3.046e-004 1.312e+007 4.135e+012 1.000e+001 5.632e-002 2.139e-004 
3.047e-004 1.313e+007 4.135e+012 1.000e+001 5.973e-002 2.139e-004 
3.049e-004 1.314e+007 4.135e+012 1.000e+001 5.924e-002 2.140e-004 
3.050e-004 1.316e+007 4.136e+012 1.000e+001 6.072e-002 2.140e-004 
3.051e-004 1.318e+007 4.135e+012 1.000e+001 6.168e-002 2.140e-004 
3.052e-004 1.320e+007 4.134e+012 1.000e+001 6.061e-002 2.140e-004 
3.054e-004 1.322e+007 4.135e+012 1.000e+001 6.162e-002 2.140e-004 
3.055e-004 1.323e+007 4.136e+012 1.000e+001 5.577e-002 2.140e-004 
3.056e-004 1.324e+007 4.135e+012 1.000e+001 5.697e-002 2.140e-004 
3.057e-004 1.326e+007 4.135e+012 1.000e+001 5.283e-002 2.140e-004 
3.059e-004 1.327e+007 4.135e+012 1.000e+001 5.634e-002 2.141e-004 
3.060e-004 1.329e+007 4.135e+012 1.000e+001 6.133e-002 2.141e-004 
3.061e-004 1.331e+007 4.136e+012 1.000e+001 5.979e-002 2.141e-004 
3.062e-004 1.333e+007 4.135e+012 1.000e+001 5.576e-002 2.141e-004 
3.064e-004 1.334e+007 4.135e+012 1.000e+001 5.976e-002 2.141e-004 
3.065e-004 1.335e+007 4.136e+012 1.000e+001 5.924e-002 2.141e-004 
3.066e-004 1.337e+007 4.136e+012 1.000e+001 5.972e-002 2.141e-004 
3.067e-004 1.339e+007 4.135e+012 1.000e+001 5.497e-002 2.141e-004 
3.069e-004 1.341e+007 4.136e+012 1.000e+001 5.684e-002 2.142e-004 
3.070e-004 1.342e+007 4.137e+012 1.000e+001 5.267e-002 2.142e-004 
3.071e-004 1.343e+007 4.136e+012 1.000e+001 6.131e-002 2.142e-004 
3.072e-004 1.345e+007 4.136e+012 1.000e+001 5.604e-002 2.142e-004 
3.074e-004 1.347e+007 4.136e+012 1.000e+001 5.915e-002 2.142e-004 
3.075e-004 1.349e+007 4.136e+012 1.000e+001 5.601e-002 2.142e-004 
3.076e-004 1.351e+007 4.135e+012 1.000e+001 6.007e-002 2.142e-004 
3.077e-004 1.351e+007 4.137e+012 1.000e+001 5.842e-002 2.143e-004 
3.079e-004 1.353e+007 4.137e+012 1.000e+001 5.654e-002 2.143e-004 
3.080e-004 1.354e+007 4.137e+012 1.000e+001 5.508e-002 2.143e-004 
3.081e-004 1.357e+007 4.138e+012 1.000e+001 5.605e-002 2.143e-004 
3.082e-004 1.358e+007 4.138e+012 1.000e+001 5.546e-002 2.143e-004 
3.084e-004 1.359e+007 4.138e+012 1.000e+001 5.716e-002 2.144e-004 
3.085e-004 1.361e+007 4.138e+012 1.000e+001 6.092e-002 2.144e-004 
3.086e-004 1.363e+007 4.139e+012 1.000e+001 5.289e-002 2.144e-004 
3.087e-004 1.365e+007 4.138e+012 1.000e+001 5.447e-002 2.143e-004 
3.089e-004 1.366e+007 4.139e+012 1.000e+001 5.576e-002 2.144e-004 
3.090e-004 1.367e+007 4.138e+012 1.000e+001 5.560e-002 2.144e-004 
3.091e-004 1.369e+007 4.138e+012 1.000e+001 6.155e-002 2.144e-004 
3.092e-004 1.370e+007 4.137e+012 1.000e+001 6.237e-002 2.145e-004 
3.094e-004 1.373e+007 4.139e+012 1.000e+001 5.553e-002 2.144e-004 
3.095e-004 1.374e+007 4.138e+012 1.000e+001 6.320e-002 2.145e-004 
3.096e-004 1.376e+007 4.138e+012 1.000e+001 5.760e-002 2.145e-004 
3.097e-004 1.378e+007 4.138e+012 1.000e+001 5.762e-002 2.144e-004 
3.099e-004 1.380e+007 4.138e+012 1.000e+001 5.859e-002 2.144e-004 
3.100e-004 1.381e+007 4.138e+012 1.000e+001 5.693e-002 2.145e-004 
3.101e-004 1.382e+007 4.139e+012 1.000e+001 5.552e-002 2.145e-004 
3.102e-004 1.384e+007 4.140e+012 1.000e+001 5.495e-002 2.145e-004 
3.104e-004 1.386e+007 4.139e+012 1.000e+001 5.507e-002 2.145e-004 
3.105e-004 1.389e+007 4.139e+012 1.000e+001 6.048e-002 2.145e-004 
3.106e-004 1.389e+007 4.138e+012 1.000e+001 5.941e-002 2.145e-004 
3.107e-004 1.390e+007 4.140e+012 1.000e+001 5.858e-002 2.146e-004 
3.109e-004 1.393e+007 4.138e+012 1.000e+001 6.039e-002 2.146e-004 
3.110e-004 1.394e+007 4.138e+012 1.000e+001 6.029e-002 2.146e-004 
3.111e-004 1.396e+007 4.140e+012 1.000e+001 5.510e-002 2.146e-004 
3.112e-004 1.397e+007 4.138e+012 1.000e+001 6.080e-002 2.146e-004 
3.114e-004 1.399e+007 4.140e+012 1.000e+001 5.795e-002 2.146e-004 
3.115e-004 1.400e+007 4.139e+012 1.000e+001 5.558e-002 2.146e-004 
3.116e-004 1.402e+007 4.139e+012 1.000e+001 5.710e-002 2.146e-004 
3.117e-004 1.404e+007 4.140e+012 1.000e+001 5.856e-002 2.146e-004 
3.119e-004 1.406e+007 4.139e+012 1.000e+001 6.097e-002 2.146e-004 
3.120e-004 1.408e+007 4.141e+012 1.000e+001 5.983e-002 2.146e-004 
3.121e-004 1.409e+007 4.141e+012 1.000e+001 5.957e-002 2.147e-004 
3.122e-004 1.410e+007 4.140e+012 1.000e+001 5.811e-002 2.147e-004 
3.124e-004 1.413e+007 4.140e+012 1.000e+001 5.730e-002 2.147e-004 
3.125e-004 1.413e+007 4.140e+012 1.000e+001 5.138e-002 2.147e-004 
3.126e-004 1.414e+007 4.140e+012 1.000e+001 5.571e-002 2.148e-004 
3.127e-004 1.417e+007 4.140e+012 1.000e+001 6.020e-002 2.147e-004 
3.129e-004 1.418e+007 4.141e+012 1.000e+001 5.509e-002 2.148e-004 
3.130e-004 1.421e+007 4.140e+012 1.000e+001 5.474e-002 2.147e-004 
3.131e-004 1.422e+007 4.141e+012 1.000e+001 5.422e-002 2.148e-004 
3.132e-004 1.423e+007 4.141e+012 1.000e+001 5.549e-002 2.148e-004 
3.134e-004 1.425e+007 4.140e+012 1.000e+001 5.625e-002 2.148e-004 
3.135e-004 1.427e+007 4.141e+012 1.000e+001 5.673e-002 2.148e-004 
3.136e-004 1.429e+007 4.140e+012 1.000e+001 5.605e-002 2.148e-004 
3.137e-004 1.430e+007 4.140e+012 1.000e+001 5.271e-002 2.149e-004 
3.139e-004 1.431e+007 4.141e+012 1.000e+001 5.784e-002 2.149e-004 
3.140e-004 1.433e+007 4.141e+012 1.000e+001 5.622e-002 2.149e-004 
3.141e-004 1.435e+007 4.139e+012 1.000e+001 6.076e-002 2.149e-004 
3.142e-004 1.437e+007 4.140e+012 1.000e+001 5.675e-002 2.149e-004 
3.144e-004 1.438e+007 4.141e+012 1.000e+001 5.521e-002 2.149e-004 
3.145e-004 1.441e+007 4.142e+012 1.000e+001 5.262e-002 2.149e-004 
3.146e-004 1.442e+007 4.141e+012 1.000e+001 5.680e-002 2.149e-004 
3.147e-004 1.443e+007 4.141e+012 1.000e+001 5.355e-002 2.149e-004 
3.149e-004 1.445e+007 4.141e+012 1.000e+001 5.805e-002 2.149e-004 
3.150e-004 1.446e+007 4.142e+012 1.000e+001 5.534e-002 2.150e-004 
3.151e-004 1.448e+007 4.142e+012 1.000e+001 5.744e-002 2.150e-004 
3.152e-004 1.450e+007 4.141e+012 1.000e+001 5.500e-002 2.150e-004 
3.154e-004 1.452e+007 4.142e+012 1.000e+001 5.295e-002 2.150e-004 
3.155e-004 1.454e+007 4.142e+012 1.000e+001 5.613e-002 2.149e-004 
3.156e-004 1.454e+007 4.142e+012 1.000e+001 5.411e-002 2.150e-004 
3.157e-004 1.456e+007 4.143e+012 1.000e+001 5.812e-002 2.150e-004 
3.159e-004 1.458e+007 4.142e+012 1.000e+001 5.432e-002 2.151e-004 
3.160e-004 1.459e+007 4.141e+012 1.000e+001 5.655e-002 2.151e-004 
3.161e-004 1.461e+007 4.141e+012 1.000e+001 5.956e-002 2.151e-004 
3.162e-004 1.462e+007 4.142e+012 1.000e+001 6.018e-002 2.151e-004 
3.164e-004 1.464e+007 4.143e+012 1.000e+001 5.852e-002 2.151e-004 
3.165e-004 1.466e+007 4.142e+012 1.000e+001 5.484e-002 2.151e-004 
3.166e-004 1.467e+007 4.142e+012 1.000e+001 5.241e-002 2.151e-004 
3.167e-004 1.470e+007 4.142e+012 1.000e+001 5.528e-002 2.151e-004 
3.169e-004 1.471e+007 4.142e+012 1.000e+001 5.976e-002 2.151e-004 
3.170e-004 1.473e+007 4.142e+012 1.000e+001 6.137e-002 2.151e-004 
3.171e-004 1.474e+007 4.143e+012 1.000e+001 5.983e-002 2.152e-004 
3.172e-004 1.475e+007 4.142e+012 1.000e+001 5.499e-002 2.152e-004 
3.174e-004 1.477e+007 4.142e+012 1.000e+001 5.731e-002 2.152e-004 
3.175e-004 1.479e+007 4.142e+012 1.000e+001 5.515e-002 2.152e-004 
3.176e-004 1.479e+007 4.145e+012 1.000e+001 5.309e-002 2.153e-004 
3.177e-004 1.482e+007 4.143e+012 1.000e+001 5.562e-002 2.153e-004 
3.179e-004 1.483e+007 4.143e+012 1.000e+001 5.669e-002 2.153e-004 
3.180e-004 1.485e+007 4.143e+012 1.000e+001 5.933e-002 2.153e-004 
3.181e-004 1.486e+007 4.143e+012 1.000e+001 5.280e-002 2.153e-004 
3.182e-004 1.488e+007 4.144e+012 1.000e+001 6.693e-002 2.153e-004 
3.184e-004 1.489e+007 4.144e+012 1.000e+001 5.679e-002 2.154e-004 
3.185e-004 1.491e+007 4.144e+012 1.000e+001 5.758e-002 2.153e-004 
3.186e-004 1.494e+007 4.144e+012 1.000e+001 5.443e-002 2.153e-004 
3.187e-004 1.495e+007 4.143e+012 1.000e+001 6.029e-002 2.154e-004 
3.189e-004 1.496e+007 4.145e+012 1.000e+001 5.858e-002 2.154e-004 
3.190e-004 1.498e+007 4.143e+012 1.000e+001 5.853e-002 2.154e-004 
3.191e-004 1.500e+007 4.144e+012 1.000e+001 6.386e-002 2.154e-004 
3.192e-004 1.501e+007 4.144e+012 1.000e+001 5.801e-002 2.154e-004 
3.194e-004 1.503e+007 4.144e+012 1.000e+001 5.753e-002 2.154e-004 
3.195e-004 1.504e+007 4.145e+012 1.000e+001 6.052e-002 2.155e-004 
3.196e-004 1.505e+007 4.145e+012 1.000e+001 5.620e-002 2.155e-004 
3.197e-004 1.507e+007 4.145e+012 1.000e+001 5.465e-002 2.155e-004 
3.199e-004 1.509e+007 4.145e+012 1.000e+001 5.295e-002 2.155e-004 
3.200e-004 1.511e+007 4.145e+012 1.000e+001 5.897e-002 2.155e-004 
3.201e-004 1.512e+007 4.145e+012 1.000e+001 5.705e-002 2.156e-004 
3.202e-004 1.514e+007 4.145e+012 1.000e+001 5.976e-002 2.156e-004 
3.204e-004 1.514e+007 4.145e+012 1.000e+001 5.215e-002 2.156e-004 
3.205e-004 1.516e+007 4.144e+012 1.000e+001 5.586e-002 2.156e-004 
3.206e-004 1.517e+007 4.144e+012 1.000e+001 6.193e-002 2.157e-004 
3.207e-004 1.518e+007 4.146e+012 1.000e+001 5.567e-002 2.157e-004 
3.209e-004 1.520e+007 4.145e+012 1.000e+001 5.980e-002 2.157e-004 
3.210e-004 1.521e+007 4.145e+012 1.000e+001 5.998e-002 2.158e-004 
3.211e-004 1.523e+007 4.145e+012 1.000e+001 5.472e-002 2.158e-004 
3.212e-004 1.524e+007 4.145e+012 1.000e+001 5.659e-002 2.158e-004 
3.214e-004 1.525e+007 4.145e+012 1.000e+001 5.624e-002 2.159e-004 
3.215e-004 1.525e+007 4.146e+012 1.000e+001 6.039e-002 2.160e-004 
3.216e-004 1.493e+007 4.107e+012 1.000e+001 5.796e-002 2.184e-004 
3.217e-004 1.426e+007 4.116e+012 1.000e+001 5.970e-002 2.231e-004 
3.219e-004 1.425e+007 4.117e+012 1.000e+001 5.965e-002 2.233e-004 
3.220e-004 1.427e+007 4.116e+012 1.000e+001 5.841e-002 2.233e-004 
3.221e-004 1.427e+007 4.114e+012 1.000e+001 5.618e-002 2.234e-004 
3.222e-004 1.430e+007 4.116e+012 1.000e+001 5.973e-002 2.233e-004 
3.224e-004 1.431e+007 4.115e+012 1.000e+001 5.669e-002 2.234e-004 
3.225e-004 1.433e+007 4.115e+012 1.000e+001 5.867e-002 2.234e-004 
3.226e-004 1.434e+007 4.116e+012 1.000e+001 5.964e-002 2.234e-004 
3.227e-004 1.436e+007 4.116e+012 1.000e+001 6.038e-002 2.234e-004 
3.229e-004 1.438e+007 4.116e+012 1.000e+001 5.703e-002 2.234e-004 
3.230e-004 1.439e+007 4.116e+012 1.000e+001 5.982e-002 2.235e-004 
3.231e-004 1.440e+007 4.116e+012 1.000e+001 5.612e-002 2.235e-004 
3.232e-004 1.442e+007 4.116e+012 1.000e+001 5.768e-002 2.235e-004 
3.234e-004 1.444e+007 4.116e+012 1.000e+001 5.666e-002 2.235e-004 
3.235e-004 1.445e+007 4.116e+012 1.000e+001 6.163e-002 2.235e-004 
3.236e-004 1.448e+007 4.116e+012 1.000e+001 6.039e-002 2.235e-004 
3.237e-004 1.450e+007 4.116e+012 1.000e+001 6.496e-002 2.235e-004 
3.239e-004 1.451e+007 4.116e+012 1.000e+001 5.504e-002 2.235e-004 
3.240e-004 1.452e+007 4.116e+012 1.000e+001 5.475e-002 2.236e-004 
3.241e-004 1.453e+007 4.117e+012 1.000e+001 5.265e-002 2.236e-004 
3.242e-004 1.455e+007 4.117e+012 1.000e+001 5.759e-002 2.236e-004 
3.244e-004 1.457e+007 4.117e+012 1.000e+001 5.188e-002 2.236e-004 
3.245e-004 1.459e+007 4.116e+012 1.000e+001 5.985e-002 2.236e-004 
3.246e-004 1.461e+007 4.116e+012 1.000e+001 6.325e-002 2.236e-004 
3.247e-004 1.463e+007 4.116e+012 1.000e+001 6.064e-002 2.236e-004 
3.249e-004 1.464e+007 4.116e+012 1.000e+001 6.160e-002 2.236e-004 
3.250e-004 1.466e+007 4.116e+012 1.000e+001 5.695e-002 2.236e-004 
3.251e-004 1.467e+007 4.116e+012 1.000e+001 5.986e-002 2.237e-004 
3.252e-004 1.469e+007 4.116e+012 1.000e+001 5.568e-002 2.236e-004 
3.254e-004 1.471e+007 4.117e+012 1.000e+001 5.572e-002 2.236e-004 
3.255e-004 1.472e+007 4.117e+012 1.000e+001 5.423e-002 2.237e-004 
3.256e-004 1.475e+007 4.116e+012 1.000e+001 5.929e-002 2.236e-004 
3.257e-004 1.476e+007 4.117e+012 1.000e+001 5.825e-002 2.237e-004 
3.259e-004 1.477e+007 4.117e+012 1.000e+001 5.422e-002 2.237e-004 
3.260e-004 1.479e+007 4.116e+012 1.000e+001 6.449e-002 2.237e-004 
3.261e-004 1.480e+007 4.117e+012 1.000e+001 5.732e-002 2.238e-004 
3.262e-004 1.481e+007 4.117e+012 1.000e+001 5.977e-002 2.238e-004 
3.264e-004 1.483e+007 4.117e+012 1.000e+001 5.461e-002 2.238e-004 
3.265e-004 1.485e+007 4.117e+012 1.000e+001 5.804e-002 2.238e-004 
3.266e-004 1.487e+007 4.117e+012 1.000e+001 5.967e-002 2.238e-004 
3.267e-004 1.488e+007 4.118e+012 1.000e+001 5.395e-002 2.238e-004 
3.269e-004 1.490e+007 4.117e+012 1.000e+001 5.802e-002 2.238e-004 
3.270e-004 1.491e+007 4.118e+012 1.000e+001 5.629e-002 2.239e-004 
3.271e-004 1.492e+007 4.119e+012 1.000e+001 5.428e-002 2.239e-004 
3.272e-004 1.494e+007 4.118e+012 1.000e+001 5.546e-002 2.239e-004 
3.274e-004 1.495e+007 4.118e+012 1.000e+001 5.458e-002 2.240e-004 
3.275e-004 1.498e+007 4.117e+012 1.000e+001 6.205e-002 2.239e-004 
3.276e-004 1.499e+007 4.118e+012 1.000e+001 5.796e-002 2.239e-004 
3.277e-004 1.501e+007 4.118e+012 1.000e+001 5.983e-002 2.239e-004 
3.279e-004 1.503e+007 4.117e+012 1.000e+001 6.130e-002 2.239e-004 
3.280e-004 1.504e+007 4.118e+012 1.000e+001 5.645e-002 2.240e-004 
3.281e-004 1.506e+007 4.119e+012 1.000e+001 5.292e-002 2.239e-004 
3.282e-004 1.508e+007 4.118e+012 1.000e+001 5.633e-002 2.239e-004 
3.284e-004 1.509e+007 4.117e+012 1.000e+001 5.913e-002 2.240e-004 
3.285e-004 1.511e+007 4.117e+012 1.000e+001 5.897e-002 2.240e-004 
3.286e-004 1.513e+007 4.118e+012 1.000e+001 5.877e-002 2.240e-004 
3.287e-004 1.514e+007 4.117e+012 1.000e+001 5.787e-002 2.241e-004 
3.289e-004 1.515e+007 4.117e+012 1.000e+001 5.063e-002 2.241e-004 
3.290e-004 1.518e+007 4.119e+012 1.000e+001 5.394e-002 2.240e-004 
3.291e-004 1.519e+007 4.117e+012 1.000e+001 5.592e-002 2.241e-004 
3.292e-004 1.521e+007 4.117e+012 1.000e+001 5.456e-002 2.240e-004 
3.294e-004 1.523e+007 4.116e+012 1.000e+001 6.028e-002 2.241e-004 
3.295e-004 1.524e+007 4.117e+012 1.000e+001 5.511e-002 2.241e-004 
3.296e-004 1.526e+007 4.117e+012 1.000e+001 5.331e-002 2.241e-004 
3.297e-004 1.528e+007 4.117e+012 1.000e+001 5.500e-002 2.240e-004 
3.299e-004 1.530e+007 4.116e+012 1.000e+001 5.844e-002 2.241e-004 
3.300e-004 1.531e+007 4.117e+012 1.000e+001 5.710e-002 2.241e-004 
3.301e-004 1.532e+007 4.117e+012 1.000e+001 6.051e-002 2.241e-004 
3.302e-004 1.534e+007 4.117e+012 1.000e+001 5.681e-002 2.242e-004 
3.304e-004 1.535e+007 4.116e+012 1.000e+001 5.435e-002 2.242e-004 
3.305e-004 1.538e+007 4.117e+012 1.000e+001 5.397e-002 2.241e-004 
3.306e-004 1.539e+007 4.117e+012 1.000e+001 6.046e-002 2.242e-004 
3.307e-004 1.540e+007 4.117e+012 1.000e+001 5.470e-002 2.242e-004 
3.309e-004 1.542e+007 4.117e+012 1.000e+001 5.620e-002 2.242e-004 
3.310e-004 1.544e+007 4.117e+012 1.000e+001 5.871e-002 2.242e-004 
3.311e-004 1.545e+007 4.118e+012 1.000e+001 5.629e-002 2.243e-004 
3.312e-004 1.547e+007 4.117e+012 1.000e+001 5.944e-002 2.243e-004 
3.314e-004 1.548e+007 4.118e+012 1.000e+001 5.839e-002 2.243e-004 
3.315e-004 1.550e+007 4.118e+012 1.000e+001 5.652e-002 2.243e-004 
3.316e-004 1.552e+007 4.117e+012 1.000e+001 5.928e-002 2.243e-004 
3.317e-004 1.554e+007 4.117e+012 1.000e+001 5.971e-002 2.242e-004 
3.319e-004 1.555e+007 4.118e+012 1.000e+001 5.990e-002 2.243e-004 
3.320e-004 1.557e+007 4.118e+012 1.000e+001 5.699e-002 2.243e-004 
3.321e-004 1.559e+007 4.119e+012 1.000e+001 5.945e-002 2.243e-004 
3.322e-004 1.560e+007 4.119e+012 1.000e+001 5.942e-002 2.243e-004 
3.324e-004 1.561e+007 4.119e+012 1.000e+001 6.020e-002 2.244e-004 
3.325e-004 1.563e+007 4.118e+012 1.000e+001 5.881e-002 2.244e-004 
3.326e-004 1.565e+007 4.117e+012 1.000e+001 6.052e-002 2.244e-004 
3.327e-004 1.566e+007 4.118e+012 1.000e+001 5.978e-002 2.244e-004 
3.329e-004 1.568e+007 4.118e+012 1.000e+001 5.872e-002 2.244e-004 
3.330e-004 1.570e+007 4.118e+012 1.000e+001 5.893e-002 2.244e-004 
3.331e-004 1.571e+007 4.118e+012 1.000e+001 6.307e-002 2.244e-004 
3.332e-004 1.573e+007 4.119e+012 1.000e+001 5.346e-002 2.245e-004 
3.334e-004 1.575e+007 4.118e+012 1.000e+001 6.003e-002 2.244e-004 
3.335e-004 1.576e+007 4.119e+012 1.000e+001 5.426e-002 2.245e-004 
3.336e-004 1.577e+007 4.119e+012 1.000e+001 6.539e-002 2.245e-004 
3.337e-004 1.579e+007 4.119e+012 1.000e+001 5.840e-002 2.246e-004 
3.339e-004 1.580e+007 4.118e+012 1.000e+001 5.865e-002 2.246e-004 
3.340e-004 1.582e+007 4.118e+012 1.000e+001 5.371e-002 2.246e-004 
3.341e-004 1.584e+007 4.118e+012 1.000e+001 5.296e-002 2.246e-004 
3.342e-004 1.586e+007 4.119e+012 1.000e+001 5.676e-002 2.245e-004 
3.344e-004 1.588e+007 4.118e+012 1.000e+001 5.742e-002 2.246e-004 
3.345e-004 1.589e+007 4.119e+012 1.000e+001 5.842e-002 2.246e-004 
3.346e-004 1.590e+007 4.119e+012 1.000e+001 5.926e-002 2.246e-004 
3.347e-004 1.592e+007 4.119e+012 1.000e+001 5.855e-002 2.246e-004 
3.349e-004 1.594e+007 4.119e+012 1.000e+001 6.462e-002 2.246e-004 
3.350e-004 1.596e+007 4.120e+012 1.000e+001 5.650e-002 2.246e-004 
3.351e-004 1.597e+007 4.119e+012 1.000e+001 5.894e-002 2.246e-004 
3.352e-004 1.599e+007 4.120e+012 1.000e+001 5.812e-002 2.247e-004 
3.354e-004 1.602e+007 4.119e+012 1.000e+001 5.847e-002 2.246e-004 
3.355e-004 1.602e+007 4.120e+012 1.000e+001 5.468e-002 2.247e-004 
3.356e-004 1.603e+007 4.119e+012 1.000e+001 5.750e-002 2.247e-004 
3.357e-004 1.605e+007 4.119e+012 1.000e+001 5.738e-002 2.247e-004 
3.359e-004 1.606e+007 4.119e+012 1.000e+001 5.941e-002 2.248e-004 
3.360e-004 1.608e+007 4.120e+012 1.000e+001 5.711e-002 2.248e-004 
3.361e-004 1.610e+007 4.121e+012 1.000e+001 5.649e-002 2.248e-004 
3.362e-004 1.611e+007 4.120e+012 1.000e+001 5.578e-002 2.248e-004 
3.364e-004 1.614e+007 4.119e+012 1.000e+001 6.377e-002 2.248e-004 
3.365e-004 1.615e+007 4.119e+012 1.000e+001 5.831e-002 2.248e-004 
3.366e-004 1.617e+007 4.120e+012 1.000e+001 5.833e-002 2.248e-004 
3.367e-004 1.618e+007 4.120e+012 1.000e+001 5.604e-002 2.248e-004 
3.369e-004 1.620e+007 4.119e+012 1.000e+001 5.771e-002 2.248e-004 
3.370e-004 1.621e+007 4.120e+012 1.000e+001 5.633e-002 2.249e-004 
3.371e-004 1.623e+007 4.120e+012 1.000e+001 6.102e-002 2.248e-004 
3.372e-004 1.625e+007 4.120e+012 1.000e+001 5.550e-002 2.249e-004 
3.374e-004 1.627e+007 4.120e+012 1.000e+001 6.171e-002 2.249e-004 
3.375e-004 1.628e+007 4.120e+012 1.000e+001 5.953e-002 2.249e-004 
3.376e-004 1.629e+007 4.120e+012 1.000e+001 5.411e-002 2.249e-004 
3.377e-004 1.632e+007 4.119e+012 1.000e+001 6.419e-002 2.249e-004 
3.379e-004 1.633e+007 4.120e+012 1.000e+001 5.581e-002 2.249e-004 
3.380e-004 1.634e+007 4.121e+012 1.000e+001 5.644e-002 2.250e-004 
3.381e-004 1.636e+007 4.121e+012 1.000e+001 5.574e-002 2.250e-004 
3.382e-004 1.638e+007 4.122e+012 1.000e+001 6.043e-002 2.249e-004 
3.384e-004 1.639e+007 4.122e+012 1.000e+001 5.215e-002 2.250e-004 
3.385e-004 1.641e+007 4.121e+012 1.000e+001 5.864e-002 2.250e-004 
3.386e-004 1.643e+007 4.120e+012 1.000e+001 6.267e-002 2.250e-004 
3.387e-004 1.645e+007 4.120e+012 1.000e+001 6.189e-002 2.250e-004 
3.389e-004 1.647e+007 4.120e+012 1.000e+001 5.892e-002 2.250e-004 
3.390e-004 1.648e+007 4.121e+012 1.000e+001 5.640e-002 2.250e-004 
3.391e-004 1.649e+007 4.121e+012 1.000e+001 5.870e-002 2.250e-004 
3.392e-004 1.651e+007 4.122e+012 1.000e+001 5.643e-002 2.250e-004 
3.394e-004 1.652e+007 4.122e+012 1.000e+001 5.953e-002 2.251e-004 
3.395e-004 1.654e+007 4.122e+012 1.000e+001 5.754e-002 2.251e-004 
3.396e-004 1.655e+007 4.123e+012 1.000e+001 5.426e-002 2.251e-004 
3.397e-004 1.657e+007 4.122e+012 1.000e+001 5.821e-002 2.251e-004 
3.399e-004 1.659e+007 4.122e+012 1.000e+001 5.769e-002 2.251e-004 
3.400e-004 1.661e+007 4.122e+012 1.000e+001 5.783e-002 2.251e-004 
3.401e-004 1.662e+007 4.121e+012 1.000e+001 5.743e-002 2.251e-004 
3.402e-004 1.663e+007 4.122e+012 1.000e+001 5.424e-002 2.252e-004 
3.404e-004 1.665e+007 4.122e+012 1.000e+001 6.060e-002 2.252e-004 
3.405e-004 1.667e+007 4.123e+012 1.000e+001 5.851e-002 2.252e-004 
3.406e-004 1.669e+007 4.122e+012 1.000e+001 6.078e-002 2.252e-004 
3.407e-004 1.670e+007 4.123e+012 1.000e+001 5.588e-002 2.252e-004 
3.409e-004 1.675e+007 4.122e+012 1.000e+001 5.427e-002 2.250e-004 
3.410e-004 1.677e+007 4.121e+012 1.000e+001 6.209e-002 2.250e-004 
3.411e-004 1.681e+007 4.119e+012 1.000e+001 5.894e-002 2.248e-004 
3.412e-004 1.683e+007 4.119e+012 1.000e+001 5.881e-002 2.249e-004 
3.414e-004 1.684e+007 4.118e+012 1.000e+001 6.026e-002 2.249e-004 
3.415e-004 1.686e+007 4.117e+012 1.000e+001 5.789e-002 2.249e-004 
3.416e-004 1.688e+007 4.118e+012 1.000e+001 5.693e-002 2.249e-004 
3.417e-004 1.689e+007 4.118e+012 1.000e+001 5.725e-002 2.249e-004 
3.419e-004 1.691e+007 4.117e+012 1.000e+001 6.316e-002 2.249e-004 
3.420e-004 1.692e+007 4.117e+012 1.000e+001 5.382e-002 2.250e-004 
3.421e-004 1.693e+007 4.117e+012 1.000e+001 5.619e-002 2.250e-004 
3.422e-004 1.695e+007 4.117e+012 1.000e+001 5.872e-002 2.250e-004 
3.424e-004 1.696e+007 4.117e+012 1.000e+001 5.643e-002 2.251e-004 
3.425e-004 1.698e+007 4.117e+012 1.000e+001 5.939e-002 2.251e-004 
3.426e-004 1.698e+007 4.117e+012 1.000e+001 5.540e-002 2.252e-004 
3.427e-004 1.700e+007 4.117e+012 1.000e+001 5.032e-002 2.252e-004 
3.429e-004 1.701e+007 4.118e+012 1.000e+001 5.834e-002 2.252e-004 
3.430e-004 1.703e+007 4.118e+012 1.000e+001 5.718e-002 2.252e-004 
3.431e-004 1.704e+007 4.117e+012 1.000e+001 5.958e-002 2.253e-004 
3.432e-004 1.706e+007 4.118e+012 1.000e+001 5.880e-002 2.253e-004 
3.434e-004 1.707e+007 4.118e+012 1.000e+001 5.428e-002 2.253e-004 
3.435e-004 1.709e+007 4.118e+012 1.000e+001 5.934e-002 2.253e-004 
3.436e-004 1.710e+007 4.119e+012 1.000e+001 5.583e-002 2.254e-004 
3.437e-004 1.711e+007 4.119e+012 1.000e+001 6.082e-002 2.254e-004 
3.439e-004 1.713e+007 4.120e+012 1.000e+001 5.798e-002 2.254e-004 
3.440e-004 1.714e+007 4.120e+012 1.000e+001 5.468e-002 2.254e-004 
3.441e-004 1.717e+007 4.119e+012 1.000e+001 5.808e-002 2.254e-004 
3.442e-004 1.718e+007 4.120e+012 1.000e+001 5.027e-002 2.254e-004 
3.444e-004 1.719e+007 4.119e+012 1.000e+001 5.791e-002 2.254e-004 
3.445e-004 1.721e+007 4.120e+012 1.000e+001 5.472e-002 2.255e-004 
3.446e-004 1.722e+007 4.120e+012 1.000e+001 5.417e-002 2.255e-004 
3.447e-004 1.723e+007 4.120e+012 1.000e+001 5.667e-002 2.256e-004 
3.449e-004 1.725e+007 4.120e+012 1.000e+001 5.386e-002 2.256e-004 
3.450e-004 1.726e+007 4.120e+012 1.000e+001 5.523e-002 2.256e-004 
3.451e-004 1.728e+007 4.121e+012 1.000e+001 6.202e-002 2.256e-004 
3.452e-004 1.730e+007 4.121e+012 1.000e+001 5.597e-002 2.256e-004 
3.454e-004 1.732e+007 4.121e+012 1.000e+001 5.469e-002 2.256e-004 
3.455e-004 1.733e+007 4.121e+012 1.000e+001 5.660e-002 2.256e-004 
3.456e-004 1.735e+007 4.120e+012 1.000e+001 6.044e-002 2.256e-004 
3.457e-004 1.736e+007 4.121e+012 1.000e+001 5.193e-002 2.257e-004 
3.459e-004 1.738e+007 4.121e+012 1.000e+001 6.507e-002 2.256e-004 
3.460e-004 1.739e+007 4.121e+012 1.000e+001 5.539e-002 2.257e-004 
3.461e-004 1.741e+007 4.121e+012 1.000e+001 5.948e-002 2.257e-004 
3.462e-004 1.742e+007 4.121e+012 1.000e+001 5.237e-002 2.258e-004 
3.464e-004 1.744e+007 4.121e+012 1.000e+001 5.737e-002 2.257e-004 
3.465e-004 1.746e+007 4.121e+012 1.000e+001 5.792e-002 2.257e-004 
3.466e-004 1.748e+007 4.121e+012 1.000e+001 6.019e-002 2.257e-004 
3.467e-004 1.749e+007 4.121e+012 1.000e+001 6.460e-002 2.258e-004 
3.469e-004 1.751e+007 4.122e+012 1.000e+001 5.566e-002 2.258e-004 
3.470e-004 1.753e+007 4.121e+012 1.000e+001 5.803e-002 2.258e-004 
3.471e-004 1.754e+007 4.120e+012 1.000e+001 5.928e-002 2.258e-004 
3.472e-004 1.755e+007 4.121e+012 1.000e+001 5.760e-002 2.258e-004 
3.474e-004 1.757e+007 4.121e+012 1.000e+001 5.652e-002 2.258e-004 
3.475e-004 1.759e+007 4.121e+012 1.000e+001 5.696e-002 2.258e-004 
3.476e-004 1.761e+007 4.121e+012 1.000e+001 5.555e-002 2.258e-004 
3.477e-004 1.763e+007 4.120e+012 1.000e+001 5.330e-002 2.258e-004 
3.479e-004 1.764e+007 4.119e+012 1.000e+001 6.014e-002 2.258e-004 
3.480e-004 1.765e+007 4.120e+012 1.000e+001 5.455e-002 2.259e-004 
3.481e-004 1.767e+007 4.120e+012 1.000e+001 5.732e-002 2.259e-004 
3.482e-004 1.768e+007 4.120e+012 1.000e+001 5.324e-002 2.260e-004 
3.484e-004 1.769e+007 4.120e+012 1.000e+001 5.585e-002 2.260e-004 
3.485e-004 1.771e+007 4.120e+012 1.000e+001 5.810e-002 2.260e-004 
3.486e-004 1.773e+007 4.120e+012 1.000e+001 5.412e-002 2.260e-004 
3.487e-004 1.774e+007 4.120e+012 1.000e+001 5.907e-002 2.260e-004 
3.489e-004 1.776e+007 4.121e+012 1.000e+001 5.885e-002 2.260e-004 
3.490e-004 1.778e+007 4.121e+012 1.000e+001 5.815e-002 2.260e-004 
3.491e-004 1.779e+007 4.122e+012 1.000e+001 5.815e-002 2.261e-004 
3.492e-004 1.780e+007 4.121e+012 1.000e+001 5.499e-002 2.261e-004 
3.494e-004 1.782e+007 4.122e+012 1.000e+001 5.839e-002 2.261e-004 
3.495e-004 1.784e+007 4.123e+012 1.000e+001 5.375e-002 2.261e-004 
3.496e-004 1.786e+007 4.122e+012 1.000e+001 6.249e-002 2.261e-004 
3.497e-004 1.787e+007 4.122e+012 1.000e+001 5.988e-002 2.261e-004 
3.499e-004 1.788e+007 4.122e+012 1.000e+001 5.443e-002 2.262e-004 
3.500e-004 1.791e+007 4.121e+012 1.000e+001 5.625e-002 2.261e-004 
3.501e-004 1.793e+007 4.122e+012 1.000e+001 5.911e-002 2.261e-004 
3.502e-004 1.794e+007 4.121e+012 1.000e+001 6.250e-002 2.262e-004 
3.504e-004 1.795e+007 4.123e+012 1.000e+001 5.496e-002 2.262e-004 
3.505e-004 1.783e+007 4.123e+012 1.000e+001 5.912e-002 2.272e-004 
3.506e-004 1.785e+007 4.122e+012 1.000e+001 5.480e-002 2.272e-004 
3.507e-004 1.788e+007 4.121e+012 1.000e+001 6.107e-002 2.271e-004 
3.509e-004 1.790e+007 4.121e+012 1.000e+001 6.344e-002 2.271e-004 
3.510e-004 1.791e+007 4.121e+012 1.000e+001 6.237e-002 2.271e-004 
3.511e-004 1.792e+007 4.122e+012 1.000e+001 5.330e-002 2.272e-004 
3.512e-004 1.794e+007 4.121e+012 1.000e+001 5.376e-002 2.272e-004 
3.514e-004 1.795e+007 4.122e+012 1.000e+001 5.245e-002 2.272e-004 
3.515e-004 1.796e+007 4.122e+012 1.000e+001 6.134e-002 2.272e-004 
3.516e-004 1.798e+007 4.122e+012 1.000e+001 5.747e-002 2.272e-004 
3.517e-004 1.799e+007 4.121e+012 1.000e+001 5.741e-002 2.273e-004 
3.519e-004 1.801e+007 4.121e+012 1.000e+001 5.727e-002 2.273e-004 
3.520e-004 1.802e+007 4.121e+012 1.000e+001 5.761e-002 2.274e-004 
3.521e-004 1.803e+007 4.121e+012 1.000e+001 5.376e-002 2.274e-004 
3.522e-004 1.804e+007 4.122e+012 1.000e+001 5.666e-002 2.275e-004 
3.524e-004 1.806e+007 4.120e+012 1.000e+001 6.377e-002 2.274e-004 
3.525e-004 1.807e+007 4.122e+012 1.000e+001 5.125e-002 2.275e-004 
3.526e-004 1.809e+007 4.120e+012 1.000e+001 5.961e-002 2.275e-004 
3.527e-004 1.810e+007 4.121e+012 1.000e+001 5.485e-002 2.276e-004 
3.529e-004 1.812e+007 4.122e+012 1.000e+001 5.882e-002 2.276e-004 
3.530e-004 1.813e+007 4.122e+012 1.000e+001 5.757e-002 2.276e-004 
3.531e-004 1.815e+007 4.121e+012 1.000e+001 6.061e-002 2.276e-004 
3.532e-004 1.816e+007 4.122e+012 1.000e+001 5.245e-002 2.277e-004 
3.534e-004 1.817e+007 4.122e+012 1.000e+001 5.324e-002 2.277e-004 
3.535e-004 1.818e+007 4.122e+012 1.000e+001 5.664e-002 2.277e-004 
3.536e-004 1.819e+007 4.123e+012 1.000e+001 4.726e-002 2.278e-004 
3.537e-004 1.821e+007 4.122e+012 1.000e+001 5.235e-002 2.278e-004 
3.539e-004 1.823e+007 4.123e+012 1.000e+001 5.006e-002 2.278e-004 
3.540e-004 1.825e+007 4.123e+012 1.000e+001 5.633e-002 2.278e-004 
3.541e-004 1.826e+007 4.123e+012 1.000e+001 5.322e-002 2.278e-004 
3.542e-004 1.828e+007 4.123e+012 1.000e+001 5.614e-002 2.278e-004 
3.544e-004 1.829e+007 4.123e+012 1.000e+001 5.326e-002 2.279e-004 
3.545e-004 1.830e+007 4.123e+012 1.000e+001 5.469e-002 2.279e-004 
3.546e-004 1.831e+007 4.123e+012 1.000e+001 5.647e-002 2.280e-004 
3.547e-004 1.833e+007 4.123e+012 1.000e+001 5.943e-002 2.280e-004 
3.549e-004 1.834e+007 4.122e+012 1.000e+001 5.268e-002 2.280e-004 
3.550e-004 1.836e+007 4.123e+012 1.000e+001 5.492e-002 2.280e-004 
3.551e-004 1.837e+007 4.123e+012 1.000e+001 5.939e-002 2.281e-004 
3.552e-004 1.838e+007 4.122e+012 1.000e+001 5.746e-002 2.281e-004 
3.554e-004 1.840e+007 4.123e+012 1.000e+001 5.721e-002 2.281e-004 
3.555e-004 1.841e+007 4.123e+012 1.000e+001 6.001e-002 2.281e-004 
3.556e-004 1.843e+007 4.123e+012 1.000e+001 5.677e-002 2.282e-004 
3.557e-004 1.844e+007 4.122e+012 1.000e+001 6.303e-002 2.282e-004 
3.559e-004 1.846e+007 4.123e+012 1.000e+001 5.780e-002 2.282e-004 
3.560e-004 1.847e+007 4.123e+012 1.000e+001 5.738e-002 2.282e-004 
3.561e-004 1.849e+007 4.123e+012 1.000e+001 6.054e-002 2.283e-004 
3.562e-004 1.850e+007 4.123e+012 1.000e+001 5.209e-002 2.283e-004 
3.564e-004 1.851e+007 4.123e+012 1.000e+001 5.139e-002 2.284e-004 
3.565e-004 1.852e+007 4.123e+012 1.000e+001 5.656e-002 2.284e-004 
3.566e-004 1.854e+007 4.123e+012 1.000e+001 5.904e-002 2.284e-004 
3.567e-004 1.855e+007 4.123e+012 1.000e+001 5.445e-002 2.284e-004 
3.569e-004 1.856e+007 4.123e+012 1.000e+001 5.986e-002 2.285e-004 
3.570e-004 1.858e+007 4.124e+012 1.000e+001 5.453e-002 2.285e-004 
3.571e-004 1.859e+007 4.124e+012 1.000e+001 5.531e-002 2.285e-004 
3.572e-004 1.860e+007 4.124e+012 1.000e+001 5.455e-002 2.286e-004 
3.574e-004 1.862e+007 4.125e+012 1.000e+001 5.765e-002 2.286e-004 
3.575e-004 1.864e+007 4.124e+012 1.000e+001 5.333e-002 2.286e-004 
3.576e-004 1.865e+007 4.125e+012 1.000e+001 5.550e-002 2.286e-004 
3.577e-004 1.867e+007 4.124e+012 1.000e+001 6.015e-002 2.286e-004 
3.579e-004 1.868e+007 4.124e+012 1.000e+001 5.308e-002 2.286e-004 
3.580e-004 1.870e+007 4.124e+012 1.000e+001 5.640e-002 2.286e-004 
3.581e-004 1.871e+007 4.125e+012 1.000e+001 5.786e-002 2.287e-004 
3.582e-004 1.872e+007 4.126e+012 1.000e+001 5.240e-002 2.288e-004 
3.584e-004 1.873e+007 4.124e+012 1.000e+001 5.759e-002 2.288e-004 
3.585e-004 1.875e+007 4.125e+012 1.000e+001 5.359e-002 2.288e-004 
3.586e-004 1.877e+007 4.124e+012 1.000e+001 5.878e-002 2.288e-004 
3.587e-004 1.879e+007 4.125e+012 1.000e+001 5.737e-002 2.288e-004 
3.589e-004 1.880e+007 4.124e+012 1.000e+001 6.182e-002 2.289e-004 
3.590e-004 1.881e+007 4.125e+012 1.000e+001 5.307e-002 2.289e-004 
3.591e-004 1.882e+007 4.125e+012 1.000e+001 5.219e-002 2.289e-004 
3.592e-004 1.884e+007 4.126e+012 1.000e+001 5.879e-002 2.289e-004 
3.594e-004 1.886e+007 4.126e+012 1.000e+001 5.814e-002 2.290e-004 
3.595e-004 1.886e+007 4.125e+012 1.000e+001 5.793e-002 2.290e-004 
3.596e-004 1.888e+007 4.125e+012 1.000e+001 5.337e-002 2.291e-004 
3.597e-004 1.889e+007 4.125e+012 1.000e+001 6.022e-002 2.291e-004 
3.599e-004 1.891e+007 4.125e+012 1.000e+001 5.887e-002 2.291e-004 
3.600e-004 1.892e+007 4.126e+012 1.000e+001 5.251e-002 2.291e-004 
3.601e-004 1.894e+007 4.126e+012 1.000e+001 6.102e-002 2.291e-004 
3.602e-004 1.896e+007 4.125e+012 1.000e+001 5.959e-002 2.291e-004 
3.604e-004 1.897e+007 4.126e+012 1.000e+001 5.083e-002 2.292e-004 
3.605e-004 1.899e+007 4.126e+012 1.000e+001 5.275e-002 2.292e-004 
3.606e-004 1.900e+007 4.126e+012 1.000e+001 5.527e-002 2.292e-004 
3.607e-004 1.902e+007 4.124e+012 1.000e+001 5.864e-002 2.292e-004 
3.609e-004 1.903e+007 4.126e+012 1.000e+001 5.501e-002 2.293e-004 
3.610e-004 1.905e+007 4.126e+012 1.000e+001 4.964e-002 2.292e-004 
3.611e-004 1.907e+007 4.125e+012 1.000e+001 6.129e-002 2.293e-004 
3.612e-004 1.908e+007 4.126e+012 1.000e+001 5.800e-002 2.293e-004 
3.614e-004 1.909e+007 4.126e+012 1.000e+001 5.857e-002 2.293e-004 
3.615e-004 1.911e+007 4.127e+012 1.000e+001 5.972e-002 2.293e-004 
3.616e-004 1.912e+007 4.127e+012 1.000e+001 5.230e-002 2.293e-004 
3.617e-004 1.914e+007 4.127e+012 1.000e+001 4.816e-002 2.294e-004 
3.619e-004 1.916e+007 4.127e+012 1.000e+001 5.297e-002 2.294e-004 
3.620e-004 1.917e+007 4.127e+012 1.000e+001 5.522e-002 2.294e-004 
3.621e-004 1.919e+007 4.128e+012 1.000e+001 5.318e-002 2.294e-004 
3.622e-004 1.920e+007 4.127e+012 1.000e+001 5.503e-002 2.294e-004 
3.624e-004 1.921e+007 4.127e+012 1.000e+001 5.111e-002 2.295e-004 
3.625e-004 1.922e+007 4.128e+012 1.000e+001 5.764e-002 2.295e-004 
3.626e-004 1.924e+007 4.128e+012 1.000e+001 5.273e-002 2.296e-004 
3.627e-004 1.925e+007 4.129e+012 1.000e+001 5.679e-002 2.296e-004 
3.629e-004 1.927e+007 4.129e+012 1.000e+001 5.370e-002 2.296e-004 
3.630e-004 1.928e+007 4.129e+012 1.000e+001 5.397e-002 2.296e-004 
3.631e-004 1.930e+007 4.128e+012 1.000e+001 5.596e-002 2.296e-004 
3.632e-004 1.931e+007 4.128e+012 1.000e+001 5.632e-002 2.297e-004 
3.634e-004 1.933e+007 4.129e+012 1.000e+001 5.662e-002 2.297e-004 
3.635e-004 1.935e+007 4.128e+012 1.000e+001 6.062e-002 2.297e-004 
3.636e-004 1.936e+007 4.129e+012 1.000e+001 5.096e-002 2.297e-004 
3.637e-004 1.938e+007 4.127e+012 1.000e+001 5.847e-002 2.297e-004 
3.639e-004 1.939e+007 4.128e+012 1.000e+001 4.835e-002 2.297e-004 
3.640e-004 1.941e+007 4.128e+012 1.000e+001 5.055e-002 2.298e-004 
3.641e-004 1.942e+007 4.127e+012 1.000e+001 5.197e-002 2.298e-004 
3.642e-004 1.944e+007 4.128e+012 1.000e+001 5.556e-002 2.298e-004 
3.644e-004 1.946e+007 4.127e+012 1.000e+001 5.943e-002 2.298e-004 
3.645e-004 1.948e+007 4.127e+012 1.000e+001 5.964e-002 2.298e-004 
3.646e-004 1.949e+007 4.127e+012 1.000e+001 5.664e-002 2.298e-004 
3.647e-004 1.950e+007 4.129e+012 1.000e+001 6.017e-002 2.299e-004 
3.649e-004 1.952e+007 4.130e+012 1.000e+001 5.223e-002 2.299e-004 
3.650e-004 1.953e+007 4.129e+012 1.000e+001 5.450e-002 2.299e-004 
3.651e-004 1.954e+007 4.130e+012 1.000e+001 5.500e-002 2.300e-004 
3.652e-004 1.955e+007 4.128e+012 1.000e+001 6.029e-002 2.301e-004 
3.654e-004 1.955e+007 4.129e+012 1.000e+001 5.163e-002 2.302e-004 
3.655e-004 1.956e+007 4.129e+012 1.000e+001 5.630e-002 2.302e-004 
3.656e-004 1.957e+007 4.130e+012 1.000e+001 5.606e-002 2.303e-004 
3.657e-004 1.958e+007 4.129e+012 1.000e+001 5.705e-002 2.303e-004 
3.659e-004 1.960e+007 4.129e+012 1.000e+001 5.807e-002 2.303e-004 
3.660e-004 1.962e+007 4.131e+012 1.000e+001 5.133e-002 2.303e-004 
3.661e-004 1.963e+007 4.130e+012 1.000e+001 5.640e-002 2.303e-004 
3.662e-004 1.964e+007 4.130e+012 1.000e+001 5.809e-002 2.304e-004 
3.664e-004 1.966e+007 4.130e+012 1.000e+001 5.882e-002 2.304e-004 
3.665e-004 1.967e+007 4.130e+012 1.000e+001 5.910e-002 2.304e-004 
3.666e-004 1.969e+007 4.130e+012 1.000e+001 6.111e-002 2.304e-004 
3.667e-004 1.970e+007 4.130e+012 1.000e+001 5.814e-002 2.305e-004 
3.669e-004 1.972e+007 4.130e+012 1.000e+001 5.599e-002 2.305e-004 
3.670e-004 1.974e+007 4.131e+012 1.000e+001 5.917e-002 2.305e-004 
3.671e-004 1.975e+007 4.131e+012 1.000e+001 5.439e-002 2.305e-004 
3.672e-004 1.976e+007 4.131e+012 1.000e+001 5.861e-002 2.306e-004 
3.674e-004 1.978e+007 4.131e+012 1.000e+001 5.841e-002 2.306e-004 
3.675e-004 1.979e+007 4.131e+012 1.000e+001 5.931e-002 2.306e-004 
3.676e-004 1.981e+007 4.131e+012 1.000e+001 5.669e-002 2.306e-004 
3.677e-004 1.982e+007 4.131e+012 1.000e+001 6.225e-002 2.307e-004 
3.679e-004 1.983e+007 4.131e+012 1.000e+001 5.660e-002 2.307e-004 
3.680e-004 1.984e+007 4.132e+012 1.000e+001 5.595e-002 2.307e-004 
3.681e-004 1.985e+007 4.133e+012 1.000e+001 5.119e-002 2.308e-004 
3.682e-004 1.987e+007 4.133e+012 1.000e+001 5.535e-002 2.308e-004 
3.684e-004 1.989e+007 4.131e+012 1.000e+001 5.991e-002 2.308e-004 
3.685e-004 1.989e+007 4.131e+012 1.000e+001 5.493e-002 2.309e-004 
3.686e-004 1.991e+007 4.131e+012 1.000e+001 5.129e-002 2.309e-004 
3.687e-004 1.993e+007 4.131e+012 1.000e+001 5.388e-002 2.309e-004 
3.689e-004 1.994e+007 4.131e+012 1.000e+001 5.771e-002 2.309e-004 
3.690e-004 1.995e+007 4.133e+012 1.000e+001 5.771e-002 2.310e-004 
3.691e-004 1.997e+007 4.132e+012 1.000e+001 5.662e-002 2.310e-004 
3.692e-004 1.983e+007 4.138e+012 1.000e+001 5.611e-002 2.321e-004 
3.694e-004 1.966e+007 4.144e+012 1.000e+001 6.181e-002 2.334e-004 
3.695e-004 1.952e+007 4.150e+012 1.000e+001 5.568e-002 2.345e-004 
3.696e-004 1.934e+007 4.149e+012 1.000e+001 5.097e-002 2.358e-004 
3.697e-004 1.911e+007 4.154e+012 1.000e+001 5.800e-002 2.376e-004 
3.699e-004 1.899e+007 4.157e+012 1.000e+001 5.531e-002 2.385e-004 
3.700e-004 1.896e+007 4.158e+012 1.000e+001 5.777e-002 2.389e-004 
3.701e-004 1.894e+007 4.159e+012 1.000e+001 5.560e-002 2.391e-004 
3.702e-004 1.894e+007 4.159e+012 1.000e+001 6.097e-002 2.392e-004 
3.704e-004 1.895e+007 4.160e+012 1.000e+001 5.897e-002 2.393e-004 
3.705e-004 1.896e+007 4.160e+012 1.000e+001 5.502e-002 2.394e-004 
3.706e-004 1.898e+007 4.161e+012 1.000e+001 5.778e-002 2.394e-004 
3.707e-004 1.899e+007 4.161e+012 1.000e+001 5.753e-002 2.394e-004 
3.709e-004 1.900e+007 4.162e+012 1.000e+001 5.866e-002 2.395e-004 
3.710e-004 1.901e+007 4.162e+012 1.000e+001 5.331e-002 2.395e-004 
3.711e-004 1.902e+007 4.162e+012 1.000e+001 5.266e-002 2.395e-004 
3.712e-004 1.904e+007 4.161e+012 1.000e+001 5.660e-002 2.395e-004 
3.714e-004 1.906e+007 4.160e+012 1.000e+001 5.612e-002 2.396e-004 
3.715e-004 1.907e+007 4.160e+012 1.000e+001 5.472e-002 2.396e-004 
3.716e-004 1.908e+007 4.161e+012 1.000e+001 5.170e-002 2.397e-004 
3.717e-004 1.909e+007 4.161e+012 1.000e+001 5.474e-002 2.397e-004 
3.719e-004 1.911e+007 4.161e+012 1.000e+001 5.659e-002 2.397e-004 
3.720e-004 1.912e+007 4.162e+012 1.000e+001 5.516e-002 2.397e-004 
3.721e-004 1.913e+007 4.162e+012 1.000e+001 4.909e-002 2.398e-004 
3.722e-004 1.915e+007 4.162e+012 1.000e+001 4.710e-002 2.398e-004 
3.724e-004 1.917e+007 4.161e+012 1.000e+001 5.309e-002 2.398e-004 
3.725e-004 1.918e+007 4.161e+012 1.000e+001 5.916e-002 2.398e-004 
3.726e-004 1.920e+007 4.161e+012 1.000e+001 5.980e-002 2.398e-004 
3.727e-004 1.920e+007 4.162e+012 1.000e+001 5.184e-002 2.399e-004 
3.729e-004 1.922e+007 4.163e+012 1.000e+001 5.342e-002 2.400e-004 
3.730e-004 1.924e+007 4.162e+012 1.000e+001 5.788e-002 2.399e-004 
3.731e-004 1.925e+007 4.164e+012 1.000e+001 5.468e-002 2.400e-004 
3.732e-004 1.926e+007 4.164e+012 1.000e+001 5.819e-002 2.400e-004 
3.734e-004 1.928e+007 4.165e+012 1.000e+001 5.155e-002 2.400e-004 
3.735e-004 1.929e+007 4.164e+012 1.000e+001 5.574e-002 2.401e-004 
3.736e-004 1.917e+007 4.167e+012 1.000e+001 5.503e-002 2.410e-004 
3.737e-004 1.907e+007 4.168e+012 1.000e+001 5.555e-002 2.418e-004 
3.739e-004 1.899e+007 4.172e+012 1.000e+001 5.916e-002 2.426e-004 
3.740e-004 1.892e+007 4.176e+012 1.000e+001 6.125e-002 2.431e-004 
3.741e-004 1.869e+007 4.180e+012 1.000e+001 5.952e-002 2.449e-004 
3.742e-004 1.867e+007 4.181e+012 1.000e+001 5.770e-002 2.451e-004 
3.744e-004 1.869e+007 4.181e+012 1.000e+001 5.896e-002 2.451e-004 
3.745e-004 1.870e+007 4.181e+012 1.000e+001 5.461e-002 2.452e-004 
3.746e-004 1.871e+007 4.181e+012 1.000e+001 5.494e-002 2.452e-004 
3.747e-004 1.873e+007 4.181e+012 1.000e+001 5.533e-002 2.452e-004 
3.749e-004 1.874e+007 4.181e+012 1.000e+001 6.036e-002 2.452e-004 
3.750e-004 1.876e+007 4.180e+012 1.000e+001 5.902e-002 2.452e-004 
3.751e-004 1.877e+007 4.180e+012 1.000e+001 5.853e-002 2.453e-004 
3.752e-004 1.879e+007 4.180e+012 1.000e+001 6.129e-002 2.453e-004 
3.754e-004 1.880e+007 4.181e+012 1.000e+001 5.742e-002 2.454e-004 
3.755e-004 1.882e+007 4.181e+012 1.000e+001 5.681e-002 2.454e-004 
3.756e-004 1.882e+007 4.182e+012 1.000e+001 4.706e-002 2.454e-004 
3.757e-004 1.885e+007 4.180e+012 1.000e+001 5.432e-002 2.454e-004 
3.759e-004 1.886e+007 4.181e+012 1.000e+001 5.707e-002 2.454e-004 
3.760e-004 1.888e+007 4.181e+012 1.000e+001 5.466e-002 2.454e-004 
3.761e-004 1.889e+007 4.181e+012 1.000e+001 5.673e-002 2.455e-004 
3.762e-004 1.891e+007 4.181e+012 1.000e+001 5.277e-002 2.455e-004 
3.764e-004 1.892e+007 4.182e+012 1.000e+001 5.724e-002 2.455e-004 
3.765e-004 1.894e+007 4.181e+012 1.000e+001 5.703e-002 2.455e-004 
3.766e-004 1.896e+007 4.181e+012 1.000e+001 5.650e-002 2.455e-004 
3.767e-004 1.896e+007 4.182e+012 1.000e+001 5.231e-002 2.456e-004 
3.769e-004 1.898e+007 4.182e+012 1.000e+001 5.743e-002 2.456e-004 
3.770e-004 1.899e+007 4.182e+012 1.000e+001 5.298e-002 2.456e-004 
3.771e-004 1.901e+007 4.182e+012 1.000e+001 5.306e-002 2.456e-004 
3.772e-004 1.902e+007 4.182e+012 1.000e+001 4.863e-002 2.457e-004 
3.774e-004 1.904e+007 4.182e+012 1.000e+001 5.350e-002 2.457e-004 
3.775e-004 1.905e+007 4.182e+012 1.000e+001 5.473e-002 2.457e-004 
3.776e-004 1.907e+007 4.182e+012 1.000e+001 5.017e-002 2.457e-004 
3.777e-004 1.908e+007 4.182e+012 1.000e+001 4.971e-002 2.458e-004 
3.779e-004 1.910e+007 4.182e+012 1.000e+001 5.563e-002 2.458e-004 
3.780e-004 1.911e+007 4.183e+012 1.000e+001 5.133e-002 2.458e-004 
3.781e-004 1.913e+007 4.183e+012 1.000e+001 5.581e-002 2.458e-004 
3.782e-004 1.914e+007 4.183e+012 1.000e+001 4.842e-002 2.459e-004 
3.784e-004 1.915e+007 4.184e+012 1.000e+001 5.091e-002 2.459e-004 
3.785e-004 1.918e+007 4.183e+012 1.000e+001 5.835e-002 2.459e-004 
3.786e-004 1.918e+007 4.184e+012 1.000e+001 5.439e-002 2.459e-004 
3.787e-004 1.920e+007 4.184e+012 1.000e+001 6.091e-002 2.459e-004 
3.789e-004 1.921e+007 4.184e+012 1.000e+001 5.379e-002 2.460e-004 
3.790e-004 1.923e+007 4.182e+012 1.000e+001 5.990e-002 2.460e-004 
3.791e-004 1.924e+007 4.182e+012 1.000e+001 5.766e-002 2.460e-004 
3.792e-004 1.916e+007 4.184e+012 1.000e+001 5.412e-002 2.467e-004 
3.794e-004 1.908e+007 4.187e+012 1.000e+001 5.538e-002 2.474e-004 
3.795e-004 1.899e+007 4.192e+012 1.000e+001 5.302e-002 2.482e-004 
3.796e-004 1.886e+007 4.197e+012 1.000e+001 6.023e-002 2.492e-004 
3.797e-004 1.881e+007 4.198e+012 1.000e+001 6.200e-002 2.496e-004 
3.799e-004 1.880e+007 4.200e+012 1.000e+001 5.417e-002 2.498e-004 
3.800e-004 1.880e+007 4.201e+012 1.000e+001 5.658e-002 2.500e-004 
3.801e-004 1.881e+007 4.202e+012 1.000e+001 5.298e-002 2.501e-004 
3.802e-004 1.882e+007 4.203e+012 1.000e+001 5.629e-002 2.501e-004 
3.804e-004 1.882e+007 4.204e+012 1.000e+001 5.008e-002 2.502e-004 
3.805e-004 1.883e+007 4.206e+012 1.000e+001 5.358e-002 2.503e-004 
3.806e-004 1.884e+007 4.206e+012 1.000e+001 5.071e-002 2.503e-004 
3.807e-004 1.884e+007 4.206e+012 1.000e+001 5.435e-002 2.504e-004 
3.809e-004 1.888e+007 4.205e+012 1.000e+001 5.485e-002 2.503e-004 
3.810e-004 1.890e+007 4.206e+012 1.000e+001 5.543e-002 2.503e-004 
3.811e-004 1.890e+007 4.207e+012 1.000e+001 5.193e-002 2.504e-004 
3.812e-004 1.892e+007 4.207e+012 1.000e+001 5.449e-002 2.504e-004 
3.814e-004 1.893e+007 4.206e+012 1.000e+001 5.647e-002 2.504e-004 
3.815e-004 1.895e+007 4.206e+012 1.000e+001 5.713e-002 2.504e-004 
3.816e-004 1.896e+007 4.207e+012 1.000e+001 5.227e-002 2.505e-004 
3.817e-004 1.896e+007 4.208e+012 1.000e+001 5.308e-002 2.506e-004 
3.819e-004 1.898e+007 4.207e+012 1.000e+001 5.022e-002 2.506e-004 
3.820e-004 1.899e+007 4.208e+012 1.000e+001 5.442e-002 2.506e-004 
3.821e-004 1.900e+007 4.209e+012 1.000e+001 4.630e-002 2.507e-004 
3.822e-004 1.902e+007 4.208e+012 1.000e+001 5.728e-002 2.507e-004 
3.824e-004 1.902e+007 4.209e+012 1.000e+001 5.642e-002 2.508e-004 
3.825e-004 1.904e+007 4.210e+012 1.000e+001 5.102e-002 2.508e-004 
3.826e-004 1.906e+007 4.209e+012 1.000e+001 5.281e-002 2.508e-004 
3.827e-004 1.907e+007 4.209e+012 1.000e+001 5.270e-002 2.508e-004 
3.829e-004 1.908e+007 4.209e+012 1.000e+001 5.606e-002 2.509e-004 
3.830e-004 1.911e+007 4.209e+012 1.000e+001 5.412e-002 2.509e-004 
3.831e-004 1.912e+007 4.209e+012 1.000e+001 5.477e-002 2.509e-004 
3.832e-004 1.912e+007 4.210e+012 1.000e+001 4.830e-002 2.510e-004 
3.834e-004 1.914e+007 4.209e+012 1.000e+001 5.269e-002 2.510e-004 
3.835e-004 1.915e+007 4.210e+012 1.000e+001 5.428e-002 2.510e-004 
3.836e-004 1.917e+007 4.210e+012 1.000e+001 5.619e-002 2.511e-004 
3.837e-004 1.918e+007 4.210e+012 1.000e+001 5.584e-002 2.511e-004 
3.839e-004 1.919e+007 4.210e+012 1.000e+001 5.160e-002 2.512e-004 
3.840e-004 1.920e+007 4.211e+012 1.000e+001 5.035e-002 2.512e-004 
3.841e-004 1.922e+007 4.211e+012 1.000e+001 5.482e-002 2.512e-004 
3.842e-004 1.923e+007 4.212e+012 1.000e+001 5.411e-002 2.513e-004 
3.844e-004 1.924e+007 4.211e+012 1.000e+001 5.783e-002 2.513e-004 
3.845e-004 1.926e+007 4.213e+012 1.000e+001 5.052e-002 2.513e-004 
3.846e-004 1.927e+007 4.212e+012 1.000e+001 5.775e-002 2.513e-004 
3.847e-004 1.928e+007 4.212e+012 1.000e+001 5.127e-002 2.514e-004 
3.849e-004 1.929e+007 4.211e+012 1.000e+001 5.724e-002 2.514e-004 
3.850e-004 1.930e+007 4.212e+012 1.000e+001 5.249e-002 2.515e-004 
3.851e-004 1.931e+007 4.212e+012 1.000e+001 5.185e-002 2.516e-004 
3.852e-004 1.931e+007 4.213e+012 1.000e+001 5.539e-002 2.517e-004 
3.854e-004 1.933e+007 4.213e+012 1.000e+001 5.506e-002 2.517e-004 
3.855e-004 1.935e+007 4.211e+012 1.000e+001 5.542e-002 2.516e-004 
3.856e-004 1.935e+007 4.214e+012 1.000e+001 5.252e-002 2.518e-004 
3.857e-004 1.936e+007 4.214e+012 1.000e+001 5.327e-002 2.519e-004 
3.859e-004 1.939e+007 4.214e+012 1.000e+001 5.559e-002 2.518e-004 
3.860e-004 1.939e+007 4.214e+012 1.000e+001 5.582e-002 2.519e-004 
3.861e-004 1.940e+007 4.215e+012 1.000e+001 5.618e-002 2.519e-004 
3.862e-004 1.942e+007 4.215e+012 1.000e+001 5.679e-002 2.520e-004 
3.864e-004 1.943e+007 4.214e+012 1.000e+001 5.272e-002 2.520e-004 
3.865e-004 1.944e+007 4.214e+012 1.000e+001 6.002e-002 2.520e-004 
3.866e-004 1.946e+007 4.215e+012 1.000e+001 6.087e-002 2.521e-004 
3.867e-004 1.947e+007 4.215e+012 1.000e+001 6.064e-002 2.521e-004 
3.869e-004 1.947e+007 4.216e+012 1.000e+001 5.496e-002 2.522e-004 
3.870e-004 1.947e+007 4.217e+012 1.000e+001 5.143e-002 2.523e-004 
3.871e-004 1.949e+007 4.216e+012 1.000e+001 5.164e-002 2.523e-004 
3.872e-004 1.950e+007 4.217e+012 1.000e+001 5.549e-002 2.524e-004 
3.874e-004 1.950e+007 4.218e+012 1.000e+001 5.436e-002 2.525e-004 
3.875e-004 1.951e+007 4.218e+012 1.000e+001 5.625e-002 2.526e-004 
3.876e-004 1.949e+007 4.221e+012 1.000e+001 5.478e-002 2.528e-004 
3.877e-004 1.949e+007 4.221e+012 1.000e+001 5.662e-002 2.530e-004 
3.879e-004 1.949e+007 4.222e+012 1.000e+001 4.946e-002 2.531e-004 
3.880e-004 1.951e+007 4.222e+012 1.000e+001 5.815e-002 2.530e-004 
3.881e-004 1.952e+007 4.222e+012 1.000e+001 5.022e-002 2.531e-004 
3.882e-004 1.953e+007 4.222e+012 1.000e+001 5.303e-002 2.532e-004 
3.884e-004 1.954e+007 4.223e+012 1.000e+001 5.845e-002 2.532e-004 
3.885e-004 1.955e+007 4.224e+012 1.000e+001 4.876e-002 2.533e-004 
3.886e-004 1.957e+007 4.224e+012 1.000e+001 5.359e-002 2.533e-004 
3.887e-004 1.958e+007 4.224e+012 1.000e+001 5.291e-002 2.533e-004 
3.889e-004 1.960e+007 4.224e+012 1.000e+001 5.633e-002 2.533e-004 
3.890e-004 1.962e+007 4.224e+012 1.000e+001 5.872e-002 2.533e-004 
3.891e-004 1.963e+007 4.224e+012 1.000e+001 5.507e-002 2.533e-004 
3.892e-004 1.965e+007 4.224e+012 1.000e+001 5.210e-002 2.534e-004 
3.894e-004 1.966e+007 4.224e+012 1.000e+001 5.875e-002 2.534e-004 
3.895e-004 1.967e+007 4.224e+012 1.000e+001 5.388e-002 2.534e-004 
3.896e-004 1.969e+007 4.224e+012 1.000e+001 5.559e-002 2.534e-004 
3.897e-004 1.970e+007 4.225e+012 1.000e+001 5.084e-002 2.535e-004 
3.899e-004 1.972e+007 4.225e+012 1.000e+001 5.547e-002 2.535e-004 
3.900e-004 1.973e+007 4.225e+012 1.000e+001 5.728e-002 2.535e-004 
3.901e-004 1.974e+007 4.225e+012 1.000e+001 5.869e-002 2.536e-004 
3.902e-004 1.976e+007 4.226e+012 1.000e+001 5.620e-002 2.536e-004 
3.904e-004 1.977e+007 4.226e+012 1.000e+001 5.700e-002 2.536e-004 
3.905e-004 1.979e+007 4.226e+012 1.000e+001 5.856e-002 2.536e-004 
3.906e-004 1.980e+007 4.226e+012 1.000e+001 5.828e-002 2.537e-004 
3.907e-004 1.981e+007 4.228e+012 1.000e+001 5.648e-002 2.537e-004 
3.909e-004 1.982e+007 4.228e+012 1.000e+001 4.997e-002 2.538e-004 
3.910e-004 1.983e+007 4.227e+012 1.000e+001 5.762e-002 2.538e-004 
3.911e-004 1.985e+007 4.228e+012 1.000e+001 5.275e-002 2.538e-004 
3.912e-004 1.975e+007 4.223e+012 1.000e+001 5.193e-002 2.546e-004 
3.914e-004 1.847e+007 4.136e+012 1.000e+001 6.188e-002 2.636e-004 
3.915e-004 1.770e+007 4.140e+012 1.000e+001 4.855e-002 2.691e-004 
3.916e-004 1.690e+007 4.123e+012 1.000e+001 5.336e-002 2.747e-004 
3.917e-004 1.618e+007 4.118e+012 1.000e+001 6.095e-002 2.798e-004 
3.919e-004 1.560e+007 4.128e+012 1.000e+001 5.679e-002 2.840e-004 
3.920e-004 1.513e+007 4.132e+012 1.000e+001 5.709e-002 2.873e-004 
3.921e-004 1.479e+007 4.139e+012 1.000e+001 5.321e-002 2.898e-004 
3.922e-004 1.479e+007 4.140e+012 1.000e+001 6.426e-002 2.900e-004 
3.924e-004 1.479e+007 4.141e+012 1.000e+001 5.465e-002 2.901e-004 
3.925e-004 1.478e+007 4.140e+012 1.000e+001 5.807e-002 2.903e-004 
3.926e-004 1.462e+007 4.154e+012 1.000e+001 5.425e-002 2.915e-004 
3.927e-004 1.441e+007 4.097e+012 1.000e+001 5.735e-002 2.931e-004 
3.929e-004 1.443e+007 4.093e+012 1.000e+001 5.355e-002 2.930e-004 
3.930e-004 1.446e+007 4.092e+012 1.000e+001 4.987e-002 2.930e-004 
3.931e-004 1.448e+007 4.092e+012 1.000e+001 5.227e-002 2.930e-004 
3.932e-004 1.450e+007 4.091e+012 1.000e+001 5.550e-002 2.930e-004 
3.934e-004 1.451e+007 4.091e+012 1.000e+001 5.869e-002 2.930e-004 
3.935e-004 1.453e+007 4.091e+012 1.000e+001 5.778e-002 2.930e-004 
3.936e-004 1.455e+007 4.091e+012 1.000e+001 5.996e-002 2.930e-004 
3.937e-004 1.456e+007 4.091e+012 1.000e+001 5.350e-002 2.930e-004 
3.939e-004 1.458e+007 4.091e+012 1.000e+001 5.563e-002 2.930e-004 
3.940e-004 1.459e+007 4.091e+012 1.000e+001 5.403e-002 2.930e-004 
3.941e-004 1.461e+007 4.091e+012 1.000e+001 5.602e-002 2.930e-004 
3.942e-004 1.463e+007 4.092e+012 1.000e+001 5.853e-002 2.930e-004 
3.944e-004 1.465e+007 4.092e+012 1.000e+001 5.328e-002 2.930e-004 
3.945e-004 1.467e+007 4.092e+012 1.000e+001 5.606e-002 2.930e-004 
3.946e-004 1.468e+007 4.093e+012 1.000e+001 5.436e-002 2.931e-004 
3.947e-004 1.470e+007 4.091e+012 1.000e+001 5.590e-002 2.930e-004 
3.949e-004 1.472e+007 4.092e+012 1.000e+001 5.473e-002 2.930e-004 
3.950e-004 1.475e+007 4.091e+012 1.000e+001 6.405e-002 2.930e-004 
3.951e-004 1.476e+007 4.091e+012 1.000e+001 5.702e-002 2.930e-004 
3.952e-004 1.478e+007 4.092e+012 1.000e+001 5.501e-002 2.930e-004 
3.954e-004 1.479e+007 4.092e+012 1.000e+001 5.523e-002 2.931e-004 
3.955e-004 1.480e+007 4.092e+012 1.000e+001 5.475e-002 2.931e-004 
3.956e-004 1.482e+007 4.092e+012 1.000e+001 5.701e-002 2.931e-004 
3.957e-004 1.484e+007 4.092e+012 1.000e+001 5.210e-002 2.931e-004 
3.959e-004 1.485e+007 4.091e+012 1.000e+001 5.669e-002 2.931e-004 
3.960e-004 1.487e+007 4.092e+012 1.000e+001 5.384e-002 2.931e-004 
3.961e-004 1.490e+007 4.093e+012 1.000e+001 5.136e-002 2.931e-004 
3.962e-004 1.490e+007 4.092e+012 1.000e+001 5.722e-002 2.931e-004 
3.964e-004 1.492e+007 4.092e+012 1.000e+001 5.533e-002 2.932e-004 
3.965e-004 1.494e+007 4.092e+012 1.000e+001 5.899e-002 2.932e-004 
3.966e-004 1.495e+007 4.092e+012 1.000e+001 5.197e-002 2.932e-004 
3.967e-004 1.496e+007 4.092e+012 1.000e+001 5.110e-002 2.933e-004 
3.969e-004 1.499e+007 4.092e+012 1.000e+001 5.654e-002 2.932e-004 
3.970e-004 1.499e+007 4.092e+012 1.000e+001 4.862e-002 2.933e-004 
3.971e-004 1.501e+007 4.091e+012 1.000e+001 5.761e-002 2.933e-004 
3.972e-004 1.503e+007 4.092e+012 1.000e+001 5.639e-002 2.933e-004 
3.974e-004 1.505e+007 4.093e+012 1.000e+001 5.579e-002 2.933e-004 
3.975e-004 1.506e+007 4.093e+012 1.000e+001 5.565e-002 2.933e-004 
3.976e-004 1.508e+007 4.092e+012 1.000e+001 5.424e-002 2.933e-004 
3.977e-004 1.510e+007 4.092e+012 1.000e+001 5.796e-002 2.933e-004 
3.979e-004 1.511e+007 4.093e+012 1.000e+001 5.142e-002 2.934e-004 
3.980e-004 1.512e+007 4.093e+012 1.000e+001 5.328e-002 2.934e-004 
3.981e-004 1.514e+007 4.093e+012 1.000e+001 5.383e-002 2.934e-004 
3.982e-004 1.516e+007 4.093e+012 1.000e+001 5.441e-002 2.934e-004 
3.984e-004 1.517e+007 4.093e+012 1.000e+001 4.975e-002 2.934e-004 
3.985e-004 1.518e+007 4.093e+012 1.000e+001 5.382e-002 2.935e-004 
3.986e-004 1.520e+007 4.093e+012 1.000e+001 5.759e-002 2.935e-004 
3.987e-004 1.522e+007 4.094e+012 1.000e+001 5.013e-002 2.935e-004 
3.989e-004 1.523e+007 4.092e+012 1.000e+001 5.611e-002 2.935e-004 
3.990e-004 1.526e+007 4.092e+012 1.000e+001 5.657e-002 2.935e-004 
3.991e-004 1.527e+007 4.094e+012 1.000e+001 5.276e-002 2.935e-004 
3.992e-004 1.529e+007 4.093e+012 1.000e+001 5.642e-002 2.935e-004 
3.994e-004 1.530e+007 4.093e+012 1.000e+001 5.736e-002 2.935e-004 
3.995e-004 1.532e+007 4.094e+012 1.000e+001 6.006e-002 2.935e-004 
3.996e-004 1.534e+007 4.094e+012 1.000e+001 5.359e-002 2.935e-004 
3.997e-004 1.535e+007 4.095e+012 1.000e+001 5.429e-002 2.935e-004 
3.999e-004 1.538e+007 4.094e+012 1.000e+001 5.877e-002 2.935e-004 
4.000e-004 1.540e+007 4.095e+012 1.000e+001 5.089e-002 2.935e-004 
4.001e-004 1.541e+007 4.095e+012 1.000e+001 5.771e-002 2.935e-004 
4.002e-004 1.543e+007 4.096e+012 1.000e+001 5.741e-002 2.935e-004 
4.004e-004 1.545e+007 4.095e+012 1.000e+001 5.321e-002 2.935e-004 
4.005e-004 1.548e+007 4.094e+012 1.000e+001 5.630e-002 2.934e-004 
4.006e-004 1.550e+007 4.093e+012 1.000e+001 5.782e-002 2.934e-004 
4.007e-004 1.551e+007 4.095e+012 1.000e+001 5.186e-002 2.934e-004 
4.009e-004 1.553e+007 4.094e+012 1.000e+001 5.621e-002 2.934e-004 
4.010e-004 1.554e+007 4.095e+012 1.000e+001 5.414e-002 2.935e-004 
4.011e-004 1.556e+007 4.094e+012 1.000e+001 5.397e-002 2.935e-004 
4.012e-004 1.557e+007 4.095e+012 1.000e+001 5.363e-002 2.935e-004 
4.014e-004 1.559e+007 4.094e+012 1.000e+001 5.455e-002 2.935e-004 
4.015e-004 1.561e+007 4.094e+012 1.000e+001 6.324e-002 2.935e-004 
4.016e-004 1.562e+007 4.094e+012 1.000e+001 5.317e-002 2.935e-004 
4.017e-004 1.564e+007 4.093e+012 1.000e+001 5.917e-002 2.936e-004 
4.019e-004 1.565e+007 4.094e+012 1.000e+001 5.482e-002 2.936e-004 
4.020e-004 1.566e+007 4.095e+012 1.000e+001 5.294e-002 2.937e-004 
4.021e-004 1.568e+007 4.094e+012 1.000e+001 5.528e-002 2.937e-004 
4.022e-004 1.569e+007 4.095e+012 1.000e+001 5.006e-002 2.937e-004 
4.024e-004 1.572e+007 4.094e+012 1.000e+001 6.049e-002 2.937e-004 
4.025e-004 1.573e+007 4.095e+012 1.000e+001 5.174e-002 2.937e-004 
4.026e-004 1.575e+007 4.095e+012 1.000e+001 5.156e-002 2.937e-004 
4.027e-004 1.576e+007 4.095e+012 1.000e+001 5.176e-002 2.937e-004 
4.029e-004 1.578e+007 4.095e+012 1.000e+001 5.419e-002 2.937e-004 
4.030e-004 1.580e+007 4.096e+012 1.000e+001 5.329e-002 2.937e-004 
4.031e-004 1.581e+007 4.096e+012 1.000e+001 5.262e-002 2.938e-004 
4.032e-004 1.583e+007 4.096e+012 1.000e+001 5.271e-002 2.937e-004 
4.034e-004 1.584e+007 4.095e+012 1.000e+001 5.218e-002 2.938e-004 
4.035e-004 1.585e+007 4.096e+012 1.000e+001 5.375e-002 2.938e-004 
4.036e-004 1.587e+007 4.096e+012 1.000e+001 5.418e-002 2.938e-004 
4.037e-004 1.589e+007 4.096e+012 1.000e+001 5.346e-002 2.939e-004 
4.039e-004 1.590e+007 4.095e+012 1.000e+001 5.855e-002 2.939e-004 
4.040e-004 1.592e+007 4.096e+012 1.000e+001 5.730e-002 2.939e-004 
4.041e-004 1.593e+007 4.096e+012 1.000e+001 5.345e-002 2.939e-004 
4.042e-004 1.595e+007 4.095e+012 1.000e+001 5.249e-002 2.939e-004 
4.044e-004 1.597e+007 4.095e+012 1.000e+001 5.452e-002 2.939e-004 
4.045e-004 1.598e+007 4.095e+012 1.000e+001 5.416e-002 2.939e-004 
4.046e-004 1.599e+007 4.096e+012 1.000e+001 5.297e-002 2.940e-004 
4.047e-004 1.601e+007 4.096e+012 1.000e+001 5.453e-002 2.940e-004 
4.049e-004 1.603e+007 4.096e+012 1.000e+001 5.225e-002 2.940e-004 
4.050e-004 1.605e+007 4.095e+012 1.000e+001 5.878e-002 2.939e-004 
4.051e-004 1.607e+007 4.095e+012 1.000e+001 5.930e-002 2.940e-004 
4.052e-004 1.608e+007 4.095e+012 1.000e+001 5.477e-002 2.940e-004 
4.054e-004 1.609e+007 4.096e+012 1.000e+001 5.491e-002 2.940e-004 
4.055e-004 1.611e+007 4.096e+012 1.000e+001 5.573e-002 2.940e-004 
4.056e-004 1.613e+007 4.097e+012 1.000e+001 5.377e-002 2.941e-004 
4.057e-004 1.614e+007 4.097e+012 1.000e+001 5.562e-002 2.941e-004 
4.059e-004 1.616e+007 4.096e+012 1.000e+001 5.571e-002 2.941e-004 
4.060e-004 1.617e+007 4.097e+012 1.000e+001 5.219e-002 2.942e-004 
4.061e-004 1.618e+007 4.096e+012 1.000e+001 5.342e-002 2.942e-004 
4.062e-004 1.620e+007 4.095e+012 1.000e+001 5.583e-002 2.942e-004 
4.064e-004 1.621e+007 4.096e+012 1.000e+001 4.962e-002 2.942e-004 
4.065e-004 1.623e+007 4.096e+012 1.000e+001 5.757e-002 2.942e-004 
4.066e-004 1.625e+007 4.097e+012 1.000e+001 5.341e-002 2.942e-004 
4.067e-004 1.626e+007 4.097e+012 1.000e+001 5.587e-002 2.943e-004 
4.069e-004 1.628e+007 4.096e+012 1.000e+001 5.124e-002 2.943e-004 
4.070e-004 1.629e+007 4.096e+012 1.000e+001 5.716e-002 2.943e-004 
4.071e-004 1.631e+007 4.096e+012 1.000e+001 6.047e-002 2.943e-004 
4.072e-004 1.632e+007 4.097e+012 1.000e+001 5.468e-002 2.943e-004 
4.074e-004 1.634e+007 4.098e+012 1.000e+001 5.513e-002 2.944e-004 
4.075e-004 1.635e+007 4.097e+012 1.000e+001 5.479e-002 2.944e-004 
4.076e-004 1.637e+007 4.097e+012 1.000e+001 5.623e-002 2.944e-004 
4.077e-004 1.639e+007 4.098e+012 1.000e+001 5.443e-002 2.943e-004 
4.079e-004 1.641e+007 4.098e+012 1.000e+001 5.263e-002 2.943e-004 
4.080e-004 1.643e+007 4.097e+012 1.000e+001 5.972e-002 2.944e-004 
4.081e-004 1.643e+007 4.098e+012 1.000e+001 5.633e-002 2.944e-004 
4.082e-004 1.645e+007 4.097e+012 1.000e+001 5.203e-002 2.944e-004 
4.084e-004 1.647e+007 4.097e+012 1.000e+001 5.495e-002 2.944e-004 
4.085e-004 1.648e+007 4.098e+012 1.000e+001 4.812e-002 2.945e-004 
4.086e-004 1.651e+007 4.099e+012 1.000e+001 4.947e-002 2.944e-004 
4.087e-004 1.652e+007 4.099e+012 1.000e+001 5.394e-002 2.945e-004 
4.089e-004 1.654e+007 4.098e+012 1.000e+001 5.576e-002 2.945e-004 
4.090e-004 1.656e+007 4.098e+012 1.000e+001 5.821e-002 2.945e-004 
4.091e-004 1.657e+007 4.099e+012 1.000e+001 5.267e-002 2.945e-004 
4.092e-004 1.659e+007 4.099e+012 1.000e+001 4.995e-002 2.945e-004 
4.094e-004 1.660e+007 4.099e+012 1.000e+001 5.343e-002 2.946e-004 
4.095e-004 1.662e+007 4.098e+012 1.000e+001 5.405e-002 2.946e-004 
4.096e-004 1.664e+007 4.099e+012 1.000e+001 5.290e-002 2.946e-004 
4.097e-004 1.664e+007 4.098e+012 1.000e+001 5.199e-002 2.946e-004 
4.099e-004 1.665e+007 4.098e+012 1.000e+001 4.728e-002 2.947e-004 
4.100e-004 1.667e+007 4.098e+012 1.000e+001 4.999e-002 2.947e-004 
4.101e-004 1.669e+007 4.098e+012 1.000e+001 5.278e-002 2.947e-004 
4.102e-004 1.671e+007 4.099e+012 1.000e+001 5.201e-002 2.947e-004 
4.104e-004 1.673e+007 4.099e+012 1.000e+001 5.050e-002 2.946e-004 
4.105e-004 1.675e+007 4.099e+012 1.000e+001 5.085e-002 2.946e-004 
4.106e-004 1.676e+007 4.099e+012 1.000e+001 5.430e-002 2.947e-004 
4.107e-004 1.677e+007 4.098e+012 1.000e+001 5.876e-002 2.947e-004 
4.109e-004 1.679e+007 4.099e+012 1.000e+001 5.313e-002 2.947e-004 
4.110e-004 1.681e+007 4.099e+012 1.000e+001 5.634e-002 2.947e-004 
4.111e-004 1.682e+007 4.099e+012 1.000e+001 5.629e-002 2.948e-004 
4.112e-004 1.684e+007 4.100e+012 1.000e+001 5.663e-002 2.948e-004 
4.114e-004 1.686e+007 4.100e+012 1.000e+001 5.451e-002 2.947e-004 
4.115e-004 1.687e+007 4.100e+012 1.000e+001 5.249e-002 2.948e-004 
4.116e-004 1.688e+007 4.101e+012 1.000e+001 5.518e-002 2.948e-004 
4.117e-004 1.690e+007 4.101e+012 1.000e+001 5.304e-002 2.948e-004 
4.119e-004 1.692e+007 4.101e+012 1.000e+001 5.379e-002 2.948e-004 
4.120e-004 1.693e+007 4.101e+012 1.000e+001 5.314e-002 2.949e-004 
4.121e-004 1.695e+007 4.102e+012 1.000e+001 5.047e-002 2.949e-004 
4.122e-004 1.696e+007 4.102e+012 1.000e+001 5.322e-002 2.949e-004 
4.124e-004 1.698e+007 4.102e+012 1.000e+001 5.702e-002 2.949e-004 
4.125e-004 1.700e+007 4.103e+012 1.000e+001 5.274e-002 2.949e-004 
4.126e-004 1.701e+007 4.103e+012 1.000e+001 5.305e-002 2.949e-004 
4.127e-004 1.703e+007 4.103e+012 1.000e+001 5.552e-002 2.950e-004 
4.129e-004 1.704e+007 4.104e+012 1.000e+001 5.577e-002 2.950e-004 
4.130e-004 1.706e+007 4.104e+012 1.000e+001 5.930e-002 2.950e-004 
4.131e-004 1.708e+007 4.104e+012 1.000e+001 5.663e-002 2.950e-004 
4.132e-004 1.709e+007 4.104e+012 1.000e+001 5.395e-002 2.950e-004 
4.134e-004 1.710e+007 4.104e+012 1.000e+001 5.291e-002 2.951e-004 
4.135e-004 1.712e+007 4.105e+012 1.000e+001 5.775e-002 2.950e-004 
4.136e-004 1.714e+007 4.105e+012 1.000e+001 4.947e-002 2.951e-004 
4.137e-004 1.715e+007 4.105e+012 1.000e+001 4.955e-002 2.951e-004 
4.139e-004 1.717e+007 4.105e+012 1.000e+001 5.640e-002 2.951e-004 
4.140e-004 1.718e+007 4.105e+012 1.000e+001 4.866e-002 2.952e-004 
4.141e-004 1.720e+007 4.106e+012 1.000e+001 5.297e-002 2.952e-004 
4.142e-004 1.721e+007 4.106e+012 1.000e+001 4.776e-002 2.952e-004 
4.144e-004 1.724e+007 4.104e+012 1.000e+001 5.655e-002 2.952e-004 
4.145e-004 1.724e+007 4.104e+012 1.000e+001 5.714e-002 2.952e-004 
4.146e-004 1.726e+007 4.104e+012 1.000e+001 5.703e-002 2.952e-004 
4.147e-004 1.726e+007 4.103e+012 1.000e+001 5.493e-002 2.953e-004 
4.149e-004 1.728e+007 4.103e+012 1.000e+001 5.279e-002 2.953e-004 
4.150e-004 1.730e+007 4.103e+012 1.000e+001 5.552e-002 2.953e-004 
4.151e-004 1.731e+007 4.102e+012 1.000e+001 5.293e-002 2.954e-004 
4.152e-004 1.733e+007 4.101e+012 1.000e+001 5.495e-002 2.954e-004 
4.154e-004 1.735e+007 4.102e+012 1.000e+001 5.623e-002 2.953e-004 
4.155e-004 1.736e+007 4.102e+012 1.000e+001 5.674e-002 2.954e-004 
4.156e-004 1.738e+007 4.103e+012 1.000e+001 5.082e-002 2.954e-004 
4.157e-004 1.740e+007 4.102e+012 1.000e+001 5.519e-002 2.954e-004 
4.159e-004 1.741e+007 4.102e+012 1.000e+001 5.448e-002 2.955e-004 
4.160e-004 1.742e+007 4.102e+012 1.000e+001 5.523e-002 2.955e-004 
4.161e-004 1.744e+007 4.103e+012 1.000e+001 5.235e-002 2.955e-004 
4.162e-004 1.746e+007 4.103e+012 1.000e+001 5.214e-002 2.955e-004 
4.164e-004 1.747e+007 4.103e+012 1.000e+001 5.324e-002 2.955e-004 
4.165e-004 1.749e+007 4.103e+012 1.000e+001 5.555e-002 2.955e-004 
4.166e-004 1.750e+007 4.105e+012 1.000e+001 4.954e-002 2.956e-004 
4.167e-004 1.752e+007 4.104e+012 1.000e+001 5.383e-002 2.955e-004 
4.169e-004 1.753e+007 4.104e+012 1.000e+001 5.532e-002 2.956e-004 
4.170e-004 1.754e+007 4.106e+012 1.000e+001 5.171e-002 2.957e-004 
4.171e-004 1.757e+007 4.105e+012 1.000e+001 5.125e-002 2.956e-004 
4.172e-004 1.757e+007 4.105e+012 1.000e+001 5.475e-002 2.957e-004 
4.174e-004 1.759e+007 4.105e+012 1.000e+001 5.049e-002 2.957e-004 
4.175e-004 1.761e+007 4.105e+012 1.000e+001 5.284e-002 2.957e-004 
4.176e-004 1.763e+007 4.105e+012 1.000e+001 6.080e-002 2.957e-004 
4.177e-004 1.764e+007 4.105e+012 1.000e+001 6.022e-002 2.957e-004 
4.179e-004 1.765e+007 4.106e+012 1.000e+001 5.753e-002 2.958e-004 
4.180e-004 1.766e+007 4.106e+012 1.000e+001 5.485e-002 2.958e-004 
4.181e-004 1.768e+007 4.107e+012 1.000e+001 5.586e-002 2.958e-004 
4.182e-004 1.769e+007 4.107e+012 1.000e+001 5.532e-002 2.959e-004 
4.184e-004 1.771e+007 4.107e+012 1.000e+001 5.380e-002 2.959e-004 
4.185e-004 1.773e+007 4.108e+012 1.000e+001 5.185e-002 2.959e-004 
4.186e-004 1.774e+007 4.109e+012 1.000e+001 5.778e-002 2.959e-004 
4.187e-004 1.777e+007 4.108e+012 1.000e+001 5.819e-002 2.958e-004 
4.189e-004 1.778e+007 4.108e+012 1.000e+001 5.008e-002 2.959e-004 
4.190e-004 1.779e+007 4.109e+012 1.000e+001 5.526e-002 2.959e-004 
4.191e-004 1.781e+007 4.110e+012 1.000e+001 5.509e-002 2.960e-004 
4.192e-004 1.782e+007 4.111e+012 1.000e+001 5.701e-002 2.960e-004 
4.194e-004 1.783e+007 4.113e+012 1.000e+001 5.701e-002 2.961e-004 
4.195e-004 1.784e+007 4.113e+012 1.000e+001 5.487e-002 2.961e-004 
4.196e-004 1.785e+007 4.114e+012 1.000e+001 5.201e-002 2.961e-004 
4.197e-004 1.787e+007 4.114e+012 1.000e+001 5.729e-002 2.961e-004 
4.199e-004 1.789e+007 4.113e+012 1.000e+001 5.875e-002 2.961e-004 
4.200e-004 1.790e+007 4.112e+012 1.000e+001 5.176e-002 2.962e-004 
4.201e-004 1.792e+007 4.112e+012 1.000e+001 5.313e-002 2.962e-004 
4.202e-004 1.794e+007 4.111e+012 1.000e+001 5.334e-002 2.962e-004 
4.204e-004 1.796e+007 4.110e+012 1.000e+001 5.573e-002 2.962e-004 
4.205e-004 1.797e+007 4.110e+012 1.000e+001 5.199e-002 2.962e-004 
4.206e-004 1.799e+007 4.109e+012 1.000e+001 5.392e-002 2.962e-004 
4.207e-004 1.801e+007 4.109e+012 1.000e+001 5.620e-002 2.962e-004 
4.209e-004 1.802e+007 4.108e+012 1.000e+001 5.225e-002 2.963e-004 
4.210e-004 1.803e+007 4.108e+012 1.000e+001 5.210e-002 2.963e-004 
4.211e-004 1.805e+007 4.106e+012 1.000e+001 5.606e-002 2.963e-004 
4.212e-004 1.807e+007 4.107e+012 1.000e+001 5.571e-002 2.963e-004 
4.214e-004 1.808e+007 4.107e+012 1.000e+001 4.929e-002 2.963e-004 
4.215e-004 1.809e+007 4.107e+012 1.000e+001 5.344e-002 2.963e-004 
4.216e-004 1.810e+007 4.109e+012 1.000e+001 5.081e-002 2.964e-004 
4.217e-004 1.811e+007 4.109e+012 1.000e+001 5.512e-002 2.965e-004 
4.219e-004 1.813e+007 4.109e+012 1.000e+001 5.262e-002 2.965e-004 
4.220e-004 1.814e+007 4.109e+012 1.000e+001 5.095e-002 2.966e-004 
4.221e-004 1.815e+007 4.109e+012 1.000e+001 5.271e-002 2.966e-004 
4.222e-004 1.817e+007 4.110e+012 1.000e+001 5.312e-002 2.966e-004 
4.224e-004 1.818e+007 4.110e+012 1.000e+001 5.317e-002 2.966e-004 
4.225e-004 1.820e+007 4.110e+012 1.000e+001 5.290e-002 2.966e-004 
4.226e-004 1.821e+007 4.110e+012 1.000e+001 5.605e-002 2.967e-004 
4.227e-004 1.823e+007 4.110e+012 1.000e+001 5.402e-002 2.967e-004 
4.229e-004 1.823e+007 4.111e+012 1.000e+001 5.063e-002 2.967e-004 
4.230e-004 1.825e+007 4.111e+012 1.000e+001 5.822e-002 2.968e-004 
4.231e-004 1.824e+007 4.111e+012 1.000e+001 5.643e-002 2.969e-004 
4.232e-004 1.819e+007 4.113e+012 1.000e+001 5.302e-002 2.974e-004 
4.234e-004 1.818e+007 4.114e+012 1.000e+001 5.218e-002 2.976e-004 
4.235e-004 1.819e+007 4.113e+012 1.000e+001 5.404e-002 2.977e-004 
4.236e-004 1.819e+007 4.113e+012 1.000e+001 4.941e-002 2.978e-004 
4.237e-004 1.821e+007 4.112e+012 1.000e+001 5.292e-002 2.978e-004 
4.239e-004 1.822e+007 4.111e+012 1.000e+001 5.510e-002 2.978e-004 
4.240e-004 1.823e+007 4.111e+012 1.000e+001 5.543e-002 2.979e-004 
4.241e-004 1.825e+007 4.111e+012 1.000e+001 5.728e-002 2.979e-004 
4.242e-004 1.826e+007 4.112e+012 1.000e+001 5.225e-002 2.979e-004 
4.244e-004 1.828e+007 4.112e+012 1.000e+001 5.362e-002 2.979e-004 
4.245e-004 1.828e+007 4.113e+012 1.000e+001 5.159e-002 2.980e-004 
4.246e-004 1.830e+007 4.113e+012 1.000e+001 5.458e-002 2.980e-004 
4.247e-004 1.831e+007 4.115e+012 1.000e+001 5.175e-002 2.981e-004 
4.249e-004 1.832e+007 4.114e+012 1.000e+001 5.565e-002 2.981e-004 
4.250e-004 1.833e+007 4.115e+012 1.000e+001 5.291e-002 2.982e-004 
4.251e-004 1.835e+007 4.115e+012 1.000e+001 5.276e-002 2.982e-004 
4.252e-004 1.837e+007 4.115e+012 1.000e+001 4.827e-002 2.982e-004 
4.254e-004 1.838e+007 4.116e+012 1.000e+001 5.298e-002 2.982e-004 
4.255e-004 1.839e+007 4.116e+012 1.000e+001 4.797e-002 2.983e-004 
4.256e-004 1.841e+007 4.115e+012 1.000e+001 5.363e-002 2.983e-004 
4.257e-004 1.842e+007 4.115e+012 1.000e+001 4.797e-002 2.983e-004 
4.259e-004 1.844e+007 4.115e+012 1.000e+001 5.736e-002 2.983e-004 
4.260e-004 1.846e+007 4.114e+012 1.000e+001 5.168e-002 2.983e-004 
4.261e-004 1.847e+007 4.114e+012 1.000e+001 5.101e-002 2.984e-004 
4.262e-004 1.849e+007 4.114e+012 1.000e+001 5.123e-002 2.984e-004 
4.264e-004 1.850e+007 4.114e+012 1.000e+001 5.033e-002 2.984e-004 
4.265e-004 1.852e+007 4.114e+012 1.000e+001 5.443e-002 2.984e-004 
4.266e-004 1.853e+007 4.114e+012 1.000e+001 5.696e-002 2.985e-004 
4.267e-004 1.854e+007 4.115e+012 1.000e+001 5.388e-002 2.985e-004 
4.269e-004 1.855e+007 4.115e+012 1.000e+001 5.316e-002 2.986e-004 
4.270e-004 1.856e+007 4.114e+012 1.000e+001 5.159e-002 2.986e-004 
4.271e-004 1.856e+007 4.114e+012 1.000e+001 6.017e-002 2.987e-004 
4.272e-004 1.856e+007 4.114e+012 1.000e+001 5.100e-002 2.989e-004 
4.274e-004 1.857e+007 4.115e+012 1.000e+001 5.389e-002 2.989e-004 
4.275e-004 1.858e+007 4.116e+012 1.000e+001 4.984e-002 2.989e-004 
4.276e-004 1.860e+007 4.115e+012 1.000e+001 5.610e-002 2.990e-004 
4.277e-004 1.862e+007 4.116e+012 1.000e+001 5.426e-002 2.990e-004 
4.279e-004 1.863e+007 4.116e+012 1.000e+001 4.977e-002 2.990e-004 
4.280e-004 1.865e+007 4.116e+012 1.000e+001 5.077e-002 2.990e-004 
4.281e-004 1.867e+007 4.116e+012 1.000e+001 5.508e-002 2.990e-004 
4.282e-004 1.868e+007 4.116e+012 1.000e+001 5.504e-002 2.990e-004 
4.284e-004 1.870e+007 4.117e+012 1.000e+001 5.173e-002 2.990e-004 
4.285e-004 1.872e+007 4.118e+012 1.000e+001 5.317e-002 2.990e-004 
4.286e-004 1.873e+007 4.118e+012 1.000e+001 5.233e-002 2.991e-004 
4.287e-004 1.874e+007 4.118e+012 1.000e+001 4.655e-002 2.991e-004 
4.289e-004 1.876e+007 4.119e+012 1.000e+001 5.026e-002 2.991e-004 
4.290e-004 1.877e+007 4.119e+012 1.000e+001 5.229e-002 2.992e-004 
4.291e-004 1.878e+007 4.119e+012 1.000e+001 4.749e-002 2.992e-004 
4.292e-004 1.881e+007 4.120e+012 1.000e+001 4.884e-002 2.991e-004 
4.251e-004 1.835e+007 4.115e+012 1.000e+001 5.319e-002 2.982e-004 
4.252e-004 1.837e+007 4.115e+012 1.000e+001 5.005e-002 2.982e-004 
4.254e-004 1.838e+007 4.114e+012 1.000e+001 5.216e-002 2.982e-004 
4.255e-004 1.824e+007 4.107e+012 1.000e+001 5.633e-002 2.993e-004 
4.256e-004 1.772e+007 4.109e+012 1.000e+001 5.209e-002 3.030e-004 
4.257e-004 1.735e+007 4.121e+012 1.000e+001 5.057e-002 3.057e-004 
4.259e-004 1.728e+007 4.120e+012 1.000e+001 5.673e-002 3.064e-004 
4.260e-004 1.728e+007 4.115e+012 1.000e+001 5.092e-002 3.064e-004 
4.261e-004 1.727e+007 4.105e+012 1.000e+001 5.336e-002 3.067e-004 
4.262e-004 1.733e+007 4.105e+012 1.000e+001 5.033e-002 3.064e-004 
4.264e-004 1.738e+007 4.105e+012 1.000e+001 4.773e-002 3.062e-004 
4.265e-004 1.742e+007 4.105e+012 1.000e+001 5.116e-002 3.060e-004 
4.266e-004 1.745e+007 4.103e+012 1.000e+001 4.833e-002 3.059e-004 
4.267e-004 1.748e+007 4.104e+012 1.000e+001 5.469e-002 3.059e-004 
4.269e-004 1.750e+007 4.106e+012 1.000e+001 4.999e-002 3.058e-004 
4.270e-004 1.753e+007 4.105e+012 1.000e+001 5.206e-002 3.057e-004 
4.271e-004 1.754e+007 4.105e+012 1.000e+001 5.395e-002 3.058e-004 
4.272e-004 1.756e+007 4.106e+012 1.000e+001 5.064e-002 3.058e-004 
4.274e-004 1.759e+007 4.105e+012 1.000e+001 5.332e-002 3.057e-004 
4.275e-004 1.761e+007 4.105e+012 1.000e+001 5.287e-002 3.057e-004 
4.276e-004 1.764e+007 4.106e+012 1.000e+001 4.823e-002 3.056e-004 
4.277e-004 1.769e+007 4.107e+012 1.000e+001 5.334e-002 3.054e-004 
4.279e-004 1.772e+007 4.107e+012 1.000e+001 5.451e-002 3.053e-004 
4.280e-004 1.773e+007 4.107e+012 1.000e+001 5.517e-002 3.053e-004 
4.281e-004 1.774e+007 4.108e+012 1.000e+001 4.879e-002 3.054e-004 
4.282e-004 1.775e+007 4.108e+012 1.000e+001 5.276e-002 3.055e-004 
4.284e-004 1.777e+007 4.108e+012 1.000e+001 5.459e-002 3.055e-004 
4.285e-004 1.778e+007 4.109e+012 1.000e+001 5.753e-002 3.055e-004 
4.286e-004 1.779e+007 4.108e+012 1.000e+001 5.750e-002 3.055e-004 
4.287e-004 1.781e+007 4.108e+012 1.000e+001 5.552e-002 3.056e-004 
4.289e-004 1.783e+007 4.108e+012 1.000e+001 5.410e-002 3.056e-004 
4.290e-004 1.785e+007 4.107e+012 1.000e+001 5.526e-002 3.055e-004 
4.291e-004 1.787e+007 4.107e+012 1.000e+001 5.308e-002 3.055e-004 
4.292e-004 1.788e+007 4.106e+012 1.000e+001 5.366e-002 3.056e-004 
4.294e-004 1.790e+007 4.106e+012 1.000e+001 4.880e-002 3.056e-004 
4.295e-004 1.791e+007 4.106e+012 1.000e+001 4.952e-002 3.056e-004 
4.296e-004 1.792e+007 4.106e+012 1.000e+001 5.334e-002 3.057e-004 
4.297e-004 1.793e+007 4.107e+012 1.000e+001 5.622e-002 3.057e-004 
4.299e-004 1.795e+007 4.108e+012 1.000e+001 5.482e-002 3.057e-004 
4.300e-004 1.796e+007 4.108e+012 1.000e+001 5.170e-002 3.058e-004 
4.301e-004 1.797e+007 4.108e+012 1.000e+001 5.550e-002 3.058e-004 
4.302e-004 1.799e+007 4.108e+012 1.000e+001 5.310e-002 3.058e-004 
4.304e-004 1.799e+007 4.109e+012 1.000e+001 5.091e-002 3.059e-004 
4.305e-004 1.801e+007 4.110e+012 1.000e+001 5.107e-002 3.059e-004 
4.306e-004 1.803e+007 4.110e+012 1.000e+001 5.575e-002 3.059e-004 
4.307e-004 1.804e+007 4.110e+012 1.000e+001 5.349e-002 3.059e-004 
4.309e-004 1.806e+007 4.111e+012 1.000e+001 5.267e-002 3.059e-004 
4.310e-004 1.807e+007 4.110e+012 1.000e+001 5.145e-002 3.060e-004 
4.311e-004 1.809e+007 4.111e+012 1.000e+001 5.305e-002 3.060e-004 
4.312e-004 1.811e+007 4.111e+012 1.000e+001 5.720e-002 3.060e-004 
4.314e-004 1.813e+007 4.111e+012 1.000e+001 5.809e-002 3.060e-004 
4.315e-004 1.814e+007 4.112e+012 1.000e+001 5.544e-002 3.060e-004 
4.316e-004 1.816e+007 4.113e+012 1.000e+001 5.357e-002 3.060e-004 
4.317e-004 1.817e+007 4.113e+012 1.000e+001 5.641e-002 3.061e-004 
4.319e-004 1.818e+007 4.112e+012 1.000e+001 5.772e-002 3.061e-004 
4.320e-004 1.819e+007 4.112e+012 1.000e+001 5.292e-002 3.061e-004 
4.321e-004 1.820e+007 4.112e+012 1.000e+001 5.207e-002 3.062e-004 
4.322e-004 1.823e+007 4.112e+012 1.000e+001 4.954e-002 3.062e-004 
4.324e-004 1.825e+007 4.110e+012 1.000e+001 5.569e-002 3.061e-004 
4.325e-004 1.826e+007 4.111e+012 1.000e+001 4.564e-002 3.062e-004 
4.326e-004 1.828e+007 4.110e+012 1.000e+001 5.365e-002 3.062e-004 
4.327e-004 1.829e+007 4.109e+012 1.000e+001 4.831e-002 3.062e-004 
4.329e-004 1.830e+007 4.109e+012 1.000e+001 4.967e-002 3.063e-004 
4.330e-004 1.832e+007 4.108e+012 1.000e+001 4.707e-002 3.063e-004 
4.331e-004 1.834e+007 4.108e+012 1.000e+001 5.045e-002 3.063e-004 
4.332e-004 1.836e+007 4.108e+012 1.000e+001 5.307e-002 3.063e-004 
4.334e-004 1.836e+007 4.109e+012 1.000e+001 5.298e-002 3.063e-004 
4.335e-004 1.838e+007 4.109e+012 1.000e+001 5.057e-002 3.064e-004 
4.336e-004 1.839e+007 4.109e+012 1.000e+001 5.132e-002 3.064e-004 
4.337e-004 1.841e+007 4.109e+012 1.000e+001 5.678e-002 3.064e-004 
4.339e-004 1.842e+007 4.109e+012 1.000e+001 5.175e-002 3.065e-004 
4.340e-004 1.844e+007 4.110e+012 1.000e+001 5.155e-002 3.065e-004 
4.341e-004 1.845e+007 4.109e+012 1.000e+001 5.108e-002 3.065e-004 
4.342e-004 1.847e+007 4.110e+012 1.000e+001 5.539e-002 3.065e-004 
4.344e-004 1.847e+007 4.112e+012 1.000e+001 5.092e-002 3.066e-004 
4.345e-004 1.848e+007 4.111e+012 1.000e+001 5.334e-002 3.066e-004 
4.346e-004 1.849e+007 4.111e+012 1.000e+001 4.947e-002 3.067e-004 
4.347e-004 1.849e+007 4.111e+012 1.000e+001 5.087e-002 3.068e-004 
4.349e-004 1.850e+007 4.111e+012 1.000e+001 5.160e-002 3.069e-004 
4.350e-004 1.852e+007 4.111e+012 1.000e+001 5.386e-002 3.069e-004 
4.351e-004 1.853e+007 4.112e+012 1.000e+001 5.375e-002 3.069e-004 
4.352e-004 1.854e+007 4.112e+012 1.000e+001 5.499e-002 3.070e-004 
4.354e-004 1.856e+007 4.113e+012 1.000e+001 4.949e-002 3.070e-004 
4.355e-004 1.857e+007 4.114e+012 1.000e+001 4.927e-002 3.070e-004 
4.356e-004 1.858e+007 4.114e+012 1.000e+001 5.344e-002 3.071e-004 
4.357e-004 1.860e+007 4.115e+012 1.000e+001 5.395e-002 3.071e-004 
4.359e-004 1.861e+007 4.115e+012 1.000e+001 5.581e-002 3.071e-004 
4.360e-004 1.862e+007 4.115e+012 1.000e+001 5.505e-002 3.072e-004 
4.361e-004 1.864e+007 4.116e+012 1.000e+001 5.373e-002 3.072e-004 
4.362e-004 1.866e+007 4.116e+012 1.000e+001 5.592e-002 3.072e-004 
4.364e-004 1.867e+007 4.116e+012 1.000e+001 5.470e-002 3.073e-004 
4.365e-004 1.867e+007 4.116e+012 1.000e+001 5.316e-002 3.073e-004 
4.366e-004 1.868e+007 4.116e+012 1.000e+001 5.163e-002 3.074e-004 
4.367e-004 1.871e+007 4.115e+012 1.000e+001 5.367e-002 3.074e-004 
4.369e-004 1.871e+007 4.115e+012 1.000e+001 5.790e-002 3.074e-004 
4.370e-004 1.871e+007 4.116e+012 1.000e+001 4.805e-002 3.076e-004 
4.371e-004 1.872e+007 4.114e+012 1.000e+001 5.795e-002 3.076e-004 
4.372e-004 1.872e+007 4.114e+012 1.000e+001 5.346e-002 3.078e-004 
4.374e-004 1.874e+007 4.114e+012 1.000e+001 5.351e-002 3.078e-004 
4.375e-004 1.875e+007 4.116e+012 1.000e+001 4.751e-002 3.078e-004 
4.376e-004 1.876e+007 4.116e+012 1.000e+001 4.703e-002 3.079e-004 
4.377e-004 1.879e+007 4.116e+012 1.000e+001 5.249e-002 3.078e-004 
4.379e-004 1.881e+007 4.116e+012 1.000e+001 5.525e-002 3.078e-004 
4.380e-004 1.882e+007 4.117e+012 1.000e+001 4.848e-002 3.078e-004 
4.381e-004 1.884e+007 4.117e+012 1.000e+001 5.132e-002 3.078e-004 
4.382e-004 1.885e+007 4.118e+012 1.000e+001 5.088e-002 3.079e-004 
4.384e-004 1.886e+007 4.117e+012 1.000e+001 4.607e-002 3.079e-004 
4.385e-004 1.888e+007 4.118e+012 1.000e+001 5.199e-002 3.079e-004 
4.386e-004 1.890e+007 4.119e+012 1.000e+001 5.109e-002 3.079e-004 
4.387e-004 1.892e+007 4.119e+012 1.000e+001 5.187e-002 3.079e-004 
4.389e-004 1.893e+007 4.120e+012 1.000e+001 5.014e-002 3.079e-004 
4.390e-004 1.895e+007 4.120e+012 1.000e+001 5.403e-002 3.079e-004 
4.391e-004 1.896e+007 4.121e+012 1.000e+001 5.015e-002 3.080e-004 
4.392e-004 1.897e+007 4.123e+012 1.000e+001 5.042e-002 3.081e-004 
4.394e-004 1.898e+007 4.122e+012 1.000e+001 5.475e-002 3.081e-004 
4.395e-004 1.899e+007 4.121e+012 1.000e+001 6.288e-002 3.081e-004 
4.396e-004 1.901e+007 4.122e+012 1.000e+001 5.460e-002 3.081e-004 
4.397e-004 1.902e+007 4.122e+012 1.000e+001 5.246e-002 3.082e-004 
4.399e-004 1.904e+007 4.121e+012 1.000e+001 5.442e-002 3.082e-004 
4.400e-004 1.905e+007 4.121e+012 1.000e+001 5.598e-002 3.082e-004 
4.401e-004 1.906e+007 4.121e+012 1.000e+001 5.153e-002 3.083e-004 
4.402e-004 1.908e+007 4.121e+012 1.000e+001 5.073e-002 3.082e-004 
4.404e-004 1.911e+007 4.120e+012 1.000e+001 5.101e-002 3.082e-004 
4.405e-004 1.912e+007 4.120e+012 1.000e+001 4.948e-002 3.083e-004 
4.406e-004 1.913e+007 4.118e+012 1.000e+001 5.150e-002 3.083e-004 
4.407e-004 1.915e+007 4.119e+012 1.000e+001 5.235e-002 3.083e-004 
4.409e-004 1.916e+007 4.120e+012 1.000e+001 5.265e-002 3.083e-004 
4.410e-004 1.918e+007 4.121e+012 1.000e+001 5.476e-002 3.083e-004 
4.411e-004 1.919e+007 4.120e+012 1.000e+001 5.521e-002 3.084e-004 
4.412e-004 1.921e+007 4.120e+012 1.000e+001 5.146e-002 3.084e-004 
4.414e-004 1.923e+007 4.121e+012 1.000e+001 5.621e-002 3.084e-004 
4.415e-004 1.923e+007 4.122e+012 1.000e+001 4.933e-002 3.085e-004 
4.416e-004 1.924e+007 4.121e+012 1.000e+001 4.834e-002 3.085e-004 
4.417e-004 1.926e+007 4.121e+012 1.000e+001 4.974e-002 3.085e-004 
4.419e-004 1.928e+007 4.121e+012 1.000e+001 5.044e-002 3.085e-004 
4.420e-004 1.929e+007 4.120e+012 1.000e+001 5.243e-002 3.085e-004 
4.421e-004 1.931e+007 4.120e+012 1.000e+001 5.620e-002 3.085e-004 
4.422e-004 1.932e+007 4.121e+012 1.000e+001 5.345e-002 3.086e-004 
4.424e-004 1.933e+007 4.121e+012 1.000e+001 4.953e-002 3.087e-004 
4.425e-004 1.933e+007 4.121e+012 1.000e+001 5.301e-002 3.088e-004 
4.426e-004 1.934e+007 4.122e+012 1.000e+001 5.186e-002 3.088e-004 
4.427e-004 1.935e+007 4.122e+012 1.000e+001 5.223e-002 3.089e-004 
4.429e-004 1.936e+007 4.124e+012 1.000e+001 5.150e-002 3.089e-004 
4.430e-004 1.938e+007 4.123e+012 1.000e+001 5.519e-002 3.090e-004 
4.431e-004 1.938e+007 4.124e+012 1.000e+001 5.556e-002 3.090e-004 
4.432e-004 1.939e+007 4.125e+012 1.000e+001 4.998e-002 3.091e-004 
4.434e-004 1.940e+007 4.126e+012 1.000e+001 5.619e-002 3.092e-004 
4.435e-004 1.940e+007 4.127e+012 1.000e+001 5.272e-002 3.093e-004 
4.436e-004 1.940e+007 4.127e+012 1.000e+001 5.175e-002 3.094e-004 
4.437e-004 1.941e+007 4.127e+012 1.000e+001 5.627e-002 3.095e-004 
4.439e-004 1.942e+007 4.128e+012 1.000e+001 5.310e-002 3.096e-004 
4.440e-004 1.943e+007 4.127e+012 1.000e+001 4.983e-002 3.096e-004 
4.441e-004 1.944e+007 4.127e+012 1.000e+001 5.056e-002 3.096e-004 
4.442e-004 1.946e+007 4.127e+012 1.000e+001 4.986e-002 3.097e-004 
4.444e-004 1.947e+007 4.128e+012 1.000e+001 5.784e-002 3.097e-004 
4.445e-004 1.949e+007 4.128e+012 1.000e+001 5.315e-002 3.097e-004 
4.446e-004 1.950e+007 4.129e+012 1.000e+001 5.399e-002 3.097e-004 
4.447e-004 1.952e+007 4.129e+012 1.000e+001 5.357e-002 3.098e-004 
4.449e-004 1.953e+007 4.129e+012 1.000e+001 5.220e-002 3.098e-004 
4.450e-004 1.954e+007 4.128e+012 1.000e+001 5.240e-002 3.098e-004 
4.451e-004 1.956e+007 4.127e+012 1.000e+001 5.405e-002 3.098e-004 
4.452e-004 1.957e+007 4.127e+012 1.000e+001 5.386e-002 3.099e-004 
4.454e-004 1.958e+007 4.126e+012 1.000e+001 5.338e-002 3.099e-004 
4.455e-004 1.960e+007 4.126e+012 1.000e+001 5.521e-002 3.099e-004 
4.456e-004 1.961e+007 4.126e+012 1.000e+001 5.031e-002 3.100e-004 
4.457e-004 1.962e+007 4.126e+012 1.000e+001 4.879e-002 3.100e-004 
4.459e-004 1.964e+007 4.126e+012 1.000e+001 4.841e-002 3.100e-004 
4.460e-004 1.966e+007 4.125e+012 1.000e+001 5.619e-002 3.100e-004 
4.461e-004 1.967e+007 4.125e+012 1.000e+001 5.005e-002 3.100e-004 
4.462e-004 1.969e+007 4.127e+012 1.000e+001 4.838e-002 3.101e-004 
4.464e-004 1.971e+007 4.127e+012 1.000e+001 5.760e-002 3.100e-004 
4.465e-004 1.973e+007 4.127e+012 1.000e+001 5.540e-002 3.100e-004 
4.466e-004 1.974e+007 4.128e+012 1.000e+001 5.395e-002 3.100e-004 
4.467e-004 1.976e+007 4.129e+012 1.000e+001 5.333e-002 3.101e-004 
4.469e-004 1.977e+007 4.129e+012 1.000e+001 5.371e-002 3.101e-004 
4.470e-004 1.979e+007 4.129e+012 1.000e+001 5.668e-002 3.101e-004 
4.471e-004 1.980e+007 4.129e+012 1.000e+001 5.637e-002 3.101e-004 
4.472e-004 1.982e+007 4.130e+012 1.000e+001 5.766e-002 3.102e-004 
4.474e-004 1.983e+007 4.131e+012 1.000e+001 5.128e-002 3.102e-004 
4.475e-004 1.984e+007 4.134e+012 1.000e+001 4.959e-002 3.103e-004 
4.476e-004 1.986e+007 4.134e+012 1.000e+001 5.431e-002 3.103e-004 
4.477e-004 1.987e+007 4.135e+012 1.000e+001 5.350e-002 3.103e-004 
4.479e-004 1.989e+007 4.136e+012 1.000e+001 5.362e-002 3.103e-004 
4.480e-004 1.990e+007 4.136e+012 1.000e+001 5.875e-002 3.103e-004 
4.481e-004 1.992e+007 4.136e+012 1.000e+001 4.911e-002 3.103e-004 
4.482e-004 1.993e+007 4.136e+012 1.000e+001 5.491e-002 3.104e-004 
4.484e-004 1.994e+007 4.138e+012 1.000e+001 5.687e-002 3.104e-004 
4.485e-004 1.996e+007 4.137e+012 1.000e+001 5.830e-002 3.105e-004 
4.486e-004 1.997e+007 4.137e+012 1.000e+001 5.586e-002 3.105e-004 
4.487e-004 1.998e+007 4.135e+012 1.000e+001 5.484e-002 3.105e-004 
4.489e-004 2.000e+007 4.136e+012 1.000e+001 5.344e-002 3.105e-004 
4.490e-004 2.001e+007 4.136e+012 1.000e+001 5.672e-002 3.106e-004 
4.491e-004 2.002e+007 4.136e+012 1.000e+001 5.049e-002 3.106e-004 
4.492e-004 2.004e+007 4.134e+012 1.000e+001 5.182e-002 3.107e-004 
4.494e-004 2.004e+007 4.134e+012 1.000e+001 5.416e-002 3.108e-004 
4.495e-004 2.005e+007 4.134e+012 1.000e+001 5.323e-002 3.108e-004 
4.496e-004 2.007e+007 4.132e+012 1.000e+001 5.309e-002 3.108e-004 
4.497e-004 2.008e+007 4.130e+012 1.000e+001 5.588e-002 3.108e-004 
4.499e-004 2.009e+007 4.132e+012 1.000e+001 4.857e-002 3.109e-004 
4.500e-004 2.011e+007 4.131e+012 1.000e+001 5.233e-002 3.109e-004 
4.501e-004 2.012e+007 4.131e+012 1.000e+001 5.601e-002 3.109e-004 
4.502e-004 2.014e+007 4.133e+012 1.000e+001 5.226e-002 3.109e-004 
4.504e-004 2.014e+007 4.132e+012 1.000e+001 5.588e-002 3.111e-004 
4.505e-004 2.015e+007 4.133e+012 1.000e+001 5.757e-002 3.111e-004 
4.506e-004 2.015e+007 4.135e+012 1.000e+001 4.634e-002 3.112e-004 
4.507e-004 2.016e+007 4.136e+012 1.000e+001 5.391e-002 3.113e-004 
4.509e-004 2.017e+007 4.136e+012 1.000e+001 5.436e-002 3.114e-004 
4.510e-004 2.017e+007 4.136e+012 1.000e+001 5.032e-002 3.114e-004 
4.511e-004 2.019e+007 4.136e+012 1.000e+001 5.256e-002 3.115e-004 
4.512e-004 2.021e+007 4.135e+012 1.000e+001 5.521e-002 3.115e-004 
4.514e-004 2.022e+007 4.135e+012 1.000e+001 5.447e-002 3.115e-004 
4.515e-004 2.022e+007 4.135e+012 1.000e+001 5.099e-002 3.116e-004 
4.516e-004 2.024e+007 4.136e+012 1.000e+001 5.047e-002 3.116e-004 
4.517e-004 2.026e+007 4.136e+012 1.000e+001 5.827e-002 3.116e-004 
4.519e-004 2.026e+007 4.137e+012 1.000e+001 5.276e-002 3.117e-004 
4.520e-004 2.029e+007 4.140e+012 1.000e+001 5.364e-002 3.116e-004 
4.521e-004 2.030e+007 4.140e+012 1.000e+001 4.960e-002 3.117e-004 
4.522e-004 2.030e+007 4.139e+012 1.000e+001 5.040e-002 3.119e-004 
4.524e-004 2.025e+007 4.139e+012 1.000e+001 5.311e-002 3.123e-004 
4.525e-004 2.021e+007 4.139e+012 1.000e+001 5.210e-002 3.127e-004 
4.526e-004 2.020e+007 4.141e+012 1.000e+001 5.063e-002 3.129e-004 
4.527e-004 2.019e+007 4.140e+012 1.000e+001 4.900e-002 3.131e-004 
4.529e-004 2.016e+007 4.141e+012 1.000e+001 5.431e-002 3.134e-004 
4.530e-004 2.002e+007 4.147e+012 1.000e+001 4.972e-002 3.145e-004 
4.531e-004 1.989e+007 4.151e+012 1.000e+001 5.072e-002 3.155e-004 
4.532e-004 1.948e+007 4.165e+012 1.000e+001 5.784e-002 3.185e-004 
4.534e-004 1.893e+007 4.171e+012 1.000e+001 5.067e-002 3.224e-004 
4.535e-004 1.856e+007 4.183e+012 1.000e+001 4.888e-002 3.251e-004 
4.536e-004 1.852e+007 4.188e+012 1.000e+001 5.061e-002 3.255e-004 
4.537e-004 1.816e+007 4.199e+012 1.000e+001 5.297e-002 3.282e-004 
4.539e-004 1.758e+007 4.221e+012 1.000e+001 5.198e-002 3.323e-004 
4.540e-004 1.702e+007 4.247e+012 1.000e+001 5.914e-002 3.363e-004 
4.541e-004 1.565e+007 4.157e+012 1.000e+001 5.729e-002 3.459e-004 
4.542e-004 1.424e+007 4.111e+012 1.000e+001 5.626e-002 3.558e-004 
4.544e-004 1.327e+007 4.117e+012 1.000e+001 6.070e-002 3.626e-004 
4.545e-004 1.297e+007 4.082e+012 1.000e+001 5.300e-002 3.648e-004 
4.546e-004 1.288e+007 4.079e+012 1.000e+001 5.169e-002 3.655e-004 
4.547e-004 1.293e+007 4.077e+012 1.000e+001 5.225e-002 3.653e-004 
4.549e-004 1.294e+007 4.077e+012 1.000e+001 5.082e-002 3.653e-004 
4.550e-004 1.294e+007 4.077e+012 1.000e+001 5.121e-002 3.655e-004 
4.551e-004 1.293e+007 4.077e+012 1.000e+001 5.119e-002 3.657e-004 
4.552e-004 1.292e+007 4.076e+012 1.000e+001 5.434e-002 3.658e-004 
4.554e-004 1.293e+007 4.078e+012 1.000e+001 5.307e-002 3.660e-004 
4.555e-004 1.294e+007 4.078e+012 1.000e+001 5.159e-002 3.660e-004 
4.556e-004 1.296e+007 4.077e+012 1.000e+001 5.386e-002 3.660e-004 
4.557e-004 1.298e+007 4.077e+012 1.000e+001 5.005e-002 3.660e-004 
4.559e-004 1.298e+007 4.077e+012 1.000e+001 5.483e-002 3.661e-004 
4.560e-004 1.299e+007 4.078e+012 1.000e+001 5.396e-002 3.662e-004 
4.561e-004 1.300e+007 4.077e+012 1.000e+001 5.398e-002 3.662e-004 
4.562e-004 1.301e+007 4.077e+012 1.000e+001 5.326e-002 3.663e-004 
4.564e-004 1.303e+007 4.078e+012 1.000e+001 5.016e-002 3.663e-004 
4.565e-004 1.304e+007 4.080e+012 1.000e+001 4.773e-002 3.663e-004 
4.566e-004 1.305e+007 4.079e+012 1.000e+001 5.245e-002 3.664e-004 
4.567e-004 1.304e+007 4.081e+012 1.000e+001 5.082e-002 3.665e-004 
4.569e-004 1.305e+007 4.082e+012 1.000e+001 4.877e-002 3.666e-004 
4.570e-004 1.307e+007 4.081e+012 1.000e+001 5.201e-002 3.666e-004 
4.571e-004 1.308e+007 4.082e+012 1.000e+001 4.568e-002 3.666e-004 
4.572e-004 1.309e+007 4.081e+012 1.000e+001 5.206e-002 3.667e-004 
4.574e-004 1.312e+007 4.082e+012 1.000e+001 4.989e-002 3.666e-004 
4.575e-004 1.313e+007 4.082e+012 1.000e+001 5.228e-002 3.667e-004 
4.576e-004 1.314e+007 4.083e+012 1.000e+001 5.013e-002 3.667e-004 
4.577e-004 1.316e+007 4.081e+012 1.000e+001 5.233e-002 3.668e-004 
4.579e-004 1.317e+007 4.082e+012 1.000e+001 5.294e-002 3.668e-004 
4.580e-004 1.319e+007 4.082e+012 1.000e+001 5.461e-002 3.668e-004 
4.581e-004 1.320e+007 4.081e+012 1.000e+001 5.155e-002 3.668e-004 
4.582e-004 1.322e+007 4.082e+012 1.000e+001 5.213e-002 3.668e-004 
4.584e-004 1.324e+007 4.081e+012 1.000e+001 5.227e-002 3.668e-004 
4.585e-004 1.326e+007 4.083e+012 1.000e+001 4.968e-002 3.668e-004 
4.586e-004 1.329e+007 4.083e+012 1.000e+001 5.713e-002 3.667e-004 
4.587e-004 1.330e+007 4.082e+012 1.000e+001 5.513e-002 3.668e-004 
4.589e-004 1.332e+007 4.083e+012 1.000e+001 4.882e-002 3.667e-004 
4.590e-004 1.334e+007 4.083e+012 1.000e+001 4.904e-002 3.667e-004 
4.591e-004 1.335e+007 4.083e+012 1.000e+001 5.034e-002 3.668e-004 
4.592e-004 1.336e+007 4.083e+012 1.000e+001 5.271e-002 3.668e-004 
4.594e-004 1.338e+007 4.084e+012 1.000e+001 5.357e-002 3.668e-004 
4.595e-004 1.339e+007 4.084e+012 1.000e+001 5.354e-002 3.669e-004 
4.596e-004 1.341e+007 4.084e+012 1.000e+001 5.310e-002 3.669e-004 
4.597e-004 1.343e+007 4.084e+012 1.000e+001 4.825e-002 3.668e-004 
4.599e-004 1.346e+007 4.083e+012 1.000e+001 5.395e-002 3.667e-004 
4.600e-004 1.347e+007 4.084e+012 1.000e+001 5.242e-002 3.668e-004 
4.601e-004 1.349e+007 4.083e+012 1.000e+001 5.242e-002 3.668e-004 
4.602e-004 1.350e+007 4.082e+012 1.000e+001 5.445e-002 3.668e-004 
4.604e-004 1.352e+007 4.083e+012 1.000e+001 5.359e-002 3.668e-004 
4.605e-004 1.354e+007 4.083e+012 1.000e+001 4.855e-002 3.668e-004 
4.606e-004 1.356e+007 4.083e+012 1.000e+001 5.544e-002 3.669e-004 
4.607e-004 1.358e+007 4.083e+012 1.000e+001 4.987e-002 3.668e-004 
4.609e-004 1.360e+007 4.084e+012 1.000e+001 5.637e-002 3.668e-004 
4.610e-004 1.361e+007 4.083e+012 1.000e+001 5.174e-002 3.668e-004 
4.611e-004 1.364e+007 4.084e+012 1.000e+001 5.146e-002 3.668e-004 
4.612e-004 1.365e+007 4.083e+012 1.000e+001 5.176e-002 3.668e-004 
4.614e-004 1.366e+007 4.083e+012 1.000e+001 5.675e-002 3.669e-004 
4.615e-004 1.367e+007 4.083e+012 1.000e+001 5.415e-002 3.669e-004 
4.616e-004 1.369e+007 4.084e+012 1.000e+001 4.988e-002 3.669e-004 
4.617e-004 1.371e+007 4.083e+012 1.000e+001 5.654e-002 3.669e-004 
4.619e-004 1.372e+007 4.084e+012 1.000e+001 4.717e-002 3.670e-004 
4.620e-004 1.373e+007 4.085e+012 1.000e+001 4.837e-002 3.670e-004 
4.621e-004 1.375e+007 4.084e+012 1.000e+001 5.526e-002 3.670e-004 
4.622e-004 1.376e+007 4.084e+012 1.000e+001 4.749e-002 3.671e-004 
4.624e-004 1.378e+007 4.084e+012 1.000e+001 5.343e-002 3.671e-004 
4.625e-004 1.380e+007 4.085e+012 1.000e+001 5.066e-002 3.670e-004 
4.626e-004 1.381e+007 4.084e+012 1.000e+001 5.394e-002 3.671e-004 
4.627e-004 1.383e+007 4.084e+012 1.000e+001 5.177e-002 3.671e-004 
4.629e-004 1.384e+007 4.084e+012 1.000e+001 5.137e-002 3.671e-004 
4.630e-004 1.386e+007 4.084e+012 1.000e+001 5.850e-002 3.671e-004 
4.631e-004 1.389e+007 4.085e+012 1.000e+001 4.988e-002 3.671e-004 
4.632e-004 1.390e+007 4.085e+012 1.000e+001 5.251e-002 3.671e-004 
4.634e-004 1.391e+007 4.086e+012 1.000e+001 5.078e-002 3.671e-004 
4.635e-004 1.393e+007 4.084e+012 1.000e+001 5.796e-002 3.671e-004 
4.636e-004 1.394e+007 4.085e+012 1.000e+001 4.987e-002 3.672e-004 
4.637e-004 1.397e+007 4.086e+012 1.000e+001 4.931e-002 3.671e-004 
4.639e-004 1.398e+007 4.086e+012 1.000e+001 5.140e-002 3.672e-004 
4.640e-004 1.400e+007 4.086e+012 1.000e+001 5.091e-002 3.672e-004 
4.641e-004 1.401e+007 4.087e+012 1.000e+001 4.767e-002 3.672e-004 
4.642e-004 1.402e+007 4.089e+012 1.000e+001 4.690e-002 3.672e-004 
4.644e-004 1.404e+007 4.087e+012 1.000e+001 5.784e-002 3.672e-004 
4.645e-004 1.405e+007 4.088e+012 1.000e+001 5.181e-002 3.673e-004 
4.646e-004 1.404e+007 4.086e+012 1.000e+001 4.934e-002 3.675e-004 
4.647e-004 1.402e+007 4.086e+012 1.000e+001 4.974e-002 3.678e-004 
4.649e-004 1.402e+007 4.087e+012 1.000e+001 5.252e-002 3.679e-004 
4.650e-004 1.403e+007 4.088e+012 1.000e+001 5.313e-002 3.679e-004 
4.651e-004 1.404e+007 4.089e+012 1.000e+001 5.107e-002 3.680e-004 
4.652e-004 1.405e+007 4.089e+012 1.000e+001 5.439e-002 3.680e-004 
4.654e-004 1.408e+007 4.089e+012 1.000e+001 5.257e-002 3.680e-004 
4.655e-004 1.409e+007 4.088e+012 1.000e+001 5.153e-002 3.681e-004 
4.656e-004 1.409e+007 4.089e+012 1.000e+001 5.178e-002 3.681e-004 
4.657e-004 1.410e+007 4.089e+012 1.000e+001 5.658e-002 3.682e-004 
4.659e-004 1.412e+007 4.090e+012 1.000e+001 4.686e-002 3.682e-004 
4.660e-004 1.413e+007 4.089e+012 1.000e+001 4.583e-002 3.683e-004 
4.661e-004 1.415e+007 4.088e+012 1.000e+001 5.199e-002 3.683e-004 
4.662e-004 1.417e+007 4.090e+012 1.000e+001 4.730e-002 3.683e-004 
4.664e-004 1.418e+007 4.089e+012 1.000e+001 5.484e-002 3.683e-004 
4.665e-004 1.419e+007 4.090e+012 1.000e+001 5.335e-002 3.683e-004 
4.666e-004 1.421e+007 4.090e+012 1.000e+001 4.619e-002 3.684e-004 
4.667e-004 1.422e+007 4.091e+012 1.000e+001 5.050e-002 3.684e-004 
4.669e-004 1.424e+007 4.090e+012 1.000e+001 5.361e-002 3.684e-004 
4.670e-004 1.426e+007 4.092e+012 1.000e+001 5.205e-002 3.683e-004 
4.671e-004 1.427e+007 4.093e+012 1.000e+001 5.807e-002 3.684e-004 
4.672e-004 1.429e+007 4.092e+012 1.000e+001 5.723e-002 3.684e-004 
4.674e-004 1.430e+007 4.092e+012 1.000e+001 5.636e-002 3.685e-004 
4.675e-004 1.431e+007 4.093e+012 1.000e+001 4.990e-002 3.685e-004 
4.676e-004 1.432e+007 4.092e+012 1.000e+001 5.145e-002 3.686e-004 
4.677e-004 1.434e+007 4.093e+012 1.000e+001 5.308e-002 3.686e-004 
4.679e-004 1.436e+007 4.091e+012 1.000e+001 5.159e-002 3.685e-004 
4.680e-004 1.437e+007 4.092e+012 1.000e+001 5.212e-002 3.686e-004 
4.681e-004 1.439e+007 4.091e+012 1.000e+001 5.722e-002 3.686e-004 
4.682e-004 1.440e+007 4.091e+012 1.000e+001 5.489e-002 3.687e-004 
4.684e-004 1.441e+007 4.092e+012 1.000e+001 5.239e-002 3.687e-004 
4.685e-004 1.442e+007 4.090e+012 1.000e+001 5.450e-002 3.688e-004 
4.686e-004 1.443e+007 4.093e+012 1.000e+001 4.604e-002 3.688e-004 
4.687e-004 1.445e+007 4.092e+012 1.000e+001 4.701e-002 3.688e-004 
4.689e-004 1.445e+007 4.093e+012 1.000e+001 4.639e-002 3.689e-004 
4.690e-004 1.447e+007 4.092e+012 1.000e+001 5.822e-002 3.689e-004 
4.691e-004 1.448e+007 4.093e+012 1.000e+001 5.212e-002 3.690e-004 
4.692e-004 1.449e+007 4.094e+012 1.000e+001 5.382e-002 3.690e-004 
4.694e-004 1.450e+007 4.093e+012 1.000e+001 5.589e-002 3.691e-004 
4.695e-004 1.451e+007 4.094e+012 1.000e+001 5.372e-002 3.691e-004 
4.696e-004 1.452e+007 4.094e+012 1.000e+001 4.943e-002 3.692e-004 
4.697e-004 1.453e+007 4.093e+012 1.000e+001 5.117e-002 3.692e-004 
4.699e-004 1.454e+007 4.095e+012 1.000e+001 4.667e-002 3.693e-004 
4.700e-004 1.455e+007 4.094e+012 1.000e+001 5.240e-002 3.693e-004 
4.701e-004 1.456e+007 4.093e+012 1.000e+001 6.096e-002 3.694e-004 
4.702e-004 1.457e+007 4.093e+012 1.000e+001 4.971e-002 3.694e-004 
4.704e-004 1.458e+007 4.093e+012 1.000e+001 5.690e-002 3.695e-004 
4.705e-004 1.460e+007 4.094e+012 1.000e+001 5.275e-002 3.695e-004 
4.706e-004 1.460e+007 4.094e+012 1.000e+001 5.016e-002 3.696e-004 
4.707e-004 1.462e+007 4.094e+012 1.000e+001 5.314e-002 3.697e-004 
4.709e-004 1.462e+007 4.094e+012 1.000e+001 5.371e-002 3.698e-004 
4.710e-004 1.463e+007 4.095e+012 1.000e+001 4.935e-002 3.698e-004 
4.711e-004 1.464e+007 4.095e+012 1.000e+001 5.417e-002 3.698e-004 
4.712e-004 1.465e+007 4.094e+012 1.000e+001 5.562e-002 3.699e-004 
4.714e-004 1.466e+007 4.094e+012 1.000e+001 5.256e-002 3.699e-004 
4.715e-004 1.467e+007 4.094e+012 1.000e+001 5.395e-002 3.700e-004 
4.716e-004 1.469e+007 4.094e+012 1.000e+001 5.422e-002 3.700e-004 
4.717e-004 1.469e+007 4.097e+012 1.000e+001 4.986e-002 3.701e-004 
4.719e-004 1.470e+007 4.094e+012 1.000e+001 5.091e-002 3.702e-004 
4.720e-004 1.470e+007 4.095e+012 1.000e+001 4.840e-002 3.703e-004 
4.721e-004 1.471e+007 4.095e+012 1.000e+001 5.671e-002 3.703e-004 
4.722e-004 1.472e+007 4.095e+012 1.000e+001 5.474e-002 3.704e-004 
4.724e-004 1.473e+007 4.094e+012 1.000e+001 4.888e-002 3.705e-004 
4.725e-004 1.474e+007 4.094e+012 1.000e+001 5.161e-002 3.705e-004 
4.726e-004 1.475e+007 4.097e+012 1.000e+001 4.415e-002 3.706e-004 
4.727e-004 1.476e+007 4.095e+012 1.000e+001 5.098e-002 3.706e-004 
4.729e-004 1.477e+007 4.096e+012 1.000e+001 5.128e-002 3.707e-004 
4.730e-004 1.478e+007 4.097e+012 1.000e+001 4.556e-002 3.708e-004 
4.731e-004 1.479e+007 4.096e+012 1.000e+001 4.621e-002 3.708e-004 
4.732e-004 1.480e+007 4.097e+012 1.000e+001 5.558e-002 3.709e-004 
4.734e-004 1.480e+007 4.096e+012 1.000e+001 5.070e-002 3.710e-004 
4.735e-004 1.482e+007 4.097e+012 1.000e+001 5.038e-002 3.710e-004 
4.736e-004 1.483e+007 4.097e+012 1.000e+001 4.852e-002 3.711e-004 
4.737e-004 1.484e+007 4.097e+012 1.000e+001 5.573e-002 3.711e-004 
4.739e-004 1.485e+007 4.097e+012 1.000e+001 4.992e-002 3.712e-004 
4.740e-004 1.486e+007 4.097e+012 1.000e+001 4.715e-002 3.712e-004 
4.741e-004 1.487e+007 4.096e+012 1.000e+001 4.721e-002 3.713e-004 
4.742e-004 1.488e+007 4.095e+012 1.000e+001 5.588e-002 3.713e-004 
4.744e-004 1.489e+007 4.098e+012 1.000e+001 5.272e-002 3.714e-004 
4.745e-004 1.489e+007 4.099e+012 1.000e+001 5.010e-002 3.715e-004 
4.746e-004 1.489e+007 4.098e+012 1.000e+001 4.707e-002 3.716e-004 
4.747e-004 1.491e+007 4.097e+012 1.000e+001 5.051e-002 3.716e-004 
4.749e-004 1.492e+007 4.098e+012 1.000e+001 5.047e-002 3.717e-004 
4.750e-004 1.493e+007 4.098e+012 1.000e+001 5.240e-002 3.717e-004 
4.751e-004 1.494e+007 4.097e+012 1.000e+001 5.102e-002 3.718e-004 
4.752e-004 1.494e+007 4.095e+012 1.000e+001 5.115e-002 3.719e-004 
4.754e-004 1.496e+007 4.099e+012 1.000e+001 4.893e-002 3.719e-004 
4.755e-004 1.497e+007 4.098e+012 1.000e+001 5.683e-002 3.720e-004 
4.756e-004 1.498e+007 4.098e+012 1.000e+001 5.638e-002 3.720e-004 
4.757e-004 1.499e+007 4.098e+012 1.000e+001 5.291e-002 3.721e-004 
4.759e-004 1.499e+007 4.097e+012 1.000e+001 5.639e-002 3.722e-004 
4.760e-004 1.500e+007 4.098e+012 1.000e+001 5.041e-002 3.722e-004 
4.761e-004 1.502e+007 4.096e+012 1.000e+001 5.316e-002 3.722e-004 
4.762e-004 1.502e+007 4.098e+012 1.000e+001 5.118e-002 3.723e-004 
4.764e-004 1.503e+007 4.100e+012 1.000e+001 4.749e-002 3.724e-004 
4.765e-004 1.504e+007 4.099e+012 1.000e+001 5.231e-002 3.724e-004 
4.766e-004 1.505e+007 4.099e+012 1.000e+001 5.125e-002 3.725e-004 
4.767e-004 1.506e+007 4.099e+012 1.000e+001 5.493e-002 3.726e-004 
4.769e-004 1.507e+007 4.099e+012 1.000e+001 5.269e-002 3.726e-004 
4.770e-004 1.509e+007 4.100e+012 1.000e+001 4.529e-002 3.727e-004 
4.771e-004 1.509e+007 4.100e+012 1.000e+001 5.116e-002 3.727e-004 
4.772e-004 1.510e+007 4.098e+012 1.000e+001 6.324e-002 3.728e-004 
4.774e-004 1.512e+007 4.100e+012 1.000e+001 4.810e-002 3.728e-004 
4.775e-004 1.512e+007 4.100e+012 1.000e+001 5.005e-002 3.729e-004 
4.776e-004 1.513e+007 4.098e+012 1.000e+001 5.800e-002 3.730e-004 
4.777e-004 1.513e+007 4.099e+012 1.000e+001 5.381e-002 3.731e-004 
4.779e-004 1.514e+007 4.100e+012 1.000e+001 4.705e-002 3.731e-004 
4.780e-004 1.516e+007 4.101e+012 1.000e+001 5.654e-002 3.732e-004 
4.781e-004 1.516e+007 4.100e+012 1.000e+001 4.931e-002 3.732e-004 
4.782e-004 1.517e+007 4.100e+012 1.000e+001 5.339e-002 3.733e-004 
4.784e-004 1.518e+007 4.101e+012 1.000e+001 4.864e-002 3.734e-004 
4.785e-004 1.519e+007 4.101e+012 1.000e+001 4.628e-002 3.734e-004 
4.786e-004 1.520e+007 4.100e+012 1.000e+001 5.261e-002 3.735e-004 
4.787e-004 1.521e+007 4.099e+012 1.000e+001 5.335e-002 3.735e-004 
4.789e-004 1.522e+007 4.101e+012 1.000e+001 5.271e-002 3.736e-004 
4.790e-004 1.524e+007 4.099e+012 1.000e+001 5.639e-002 3.736e-004 
4.791e-004 1.524e+007 4.099e+012 1.000e+001 5.569e-002 3.737e-004 
4.792e-004 1.525e+007 4.099e+012 1.000e+001 5.769e-002 3.738e-004 
4.794e-004 1.526e+007 4.101e+012 1.000e+001 5.344e-002 3.738e-004 
4.795e-004 1.528e+007 4.102e+012 1.000e+001 4.919e-002 3.738e-004 
4.796e-004 1.528e+007 4.100e+012 1.000e+001 4.999e-002 3.739e-004 
4.797e-004 1.529e+007 4.103e+012 1.000e+001 4.724e-002 3.740e-004 
4.799e-004 1.530e+007 4.101e+012 1.000e+001 4.762e-002 3.740e-004 
4.800e-004 1.532e+007 4.103e+012 1.000e+001 5.332e-002 3.741e-004 
4.801e-004 1.532e+007 4.102e+012 1.000e+001 4.401e-002 3.742e-004 
4.802e-004 1.533e+007 4.102e+012 1.000e+001 5.211e-002 3.742e-004 
4.804e-004 1.534e+007 4.101e+012 1.000e+001 5.330e-002 3.743e-004 
4.805e-004 1.534e+007 4.101e+012 1.000e+001 5.720e-002 3.744e-004 
4.806e-004 1.535e+007 4.102e+012 1.000e+001 5.464e-002 3.745e-004 
4.807e-004 1.537e+007 4.104e+012 1.000e+001 4.424e-002 3.745e-004 
4.809e-004 1.537e+007 4.103e+012 1.000e+001 4.716e-002 3.745e-004 
4.810e-004 1.538e+007 4.103e+012 1.000e+001 5.040e-002 3.746e-004 
4.811e-004 1.540e+007 4.101e+012 1.000e+001 5.874e-002 3.746e-004 
4.812e-004 1.540e+007 4.102e+012 1.000e+001 5.032e-002 3.747e-004 
4.814e-004 1.541e+007 4.102e+012 1.000e+001 5.483e-002 3.748e-004 
4.815e-004 1.543e+007 4.104e+012 1.000e+001 4.792e-002 3.748e-004 
4.816e-004 1.543e+007 4.103e+012 1.000e+001 5.434e-002 3.749e-004 
4.817e-004 1.545e+007 4.102e+012 1.000e+001 5.101e-002 3.749e-004 
4.819e-004 1.545e+007 4.102e+012 1.000e+001 5.566e-002 3.750e-004 
4.820e-004 1.547e+007 4.102e+012 1.000e+001 5.443e-002 3.750e-004 
4.821e-004 1.548e+007 4.104e+012 1.000e+001 5.698e-002 3.751e-004 
4.822e-004 1.548e+007 4.102e+012 1.000e+001 5.844e-002 3.752e-004 
4.824e-004 1.549e+007 4.103e+012 1.000e+001 5.652e-002 3.752e-004 
4.825e-004 1.549e+007 4.102e+012 1.000e+001 5.234e-002 3.753e-004 
4.826e-004 1.552e+007 4.103e+012 1.000e+001 4.600e-002 3.753e-004 
4.827e-004 1.552e+007 4.103e+012 1.000e+001 5.775e-002 3.754e-004 
4.829e-004 1.553e+007 4.102e+012 1.000e+001 5.118e-002 3.755e-004 
4.830e-004 1.554e+007 4.102e+012 1.000e+001 5.588e-002 3.755e-004 
4.831e-004 1.554e+007 4.104e+012 1.000e+001 5.413e-002 3.756e-004 
4.832e-004 1.557e+007 4.104e+012 1.000e+001 5.047e-002 3.756e-004 
4.834e-004 1.557e+007 4.105e+012 1.000e+001 4.585e-002 3.757e-004 
4.835e-004 1.557e+007 4.103e+012 1.000e+001 5.080e-002 3.758e-004 
4.836e-004 1.559e+007 4.103e+012 1.000e+001 5.313e-002 3.758e-004 
4.837e-004 1.560e+007 4.103e+012 1.000e+001 5.757e-002 3.759e-004 
4.839e-004 1.560e+007 4.104e+012 1.000e+001 5.974e-002 3.760e-004 
4.840e-004 1.561e+007 4.106e+012 1.000e+001 4.737e-002 3.760e-004 
4.841e-004 1.563e+007 4.105e+012 1.000e+001 5.296e-002 3.760e-004 
4.842e-004 1.563e+007 4.105e+012 1.000e+001 5.778e-002 3.762e-004 
4.844e-004 1.563e+007 4.105e+012 1.000e+001 5.389e-002 3.763e-004 
4.845e-004 1.565e+007 4.106e+012 1.000e+001 5.225e-002 3.762e-004 
4.846e-004 1.566e+007 4.107e+012 1.000e+001 4.473e-002 3.763e-004 
4.847e-004 1.567e+007 4.105e+012 1.000e+001 5.398e-002 3.764e-004 
4.849e-004 1.567e+007 4.108e+012 1.000e+001 4.703e-002 3.765e-004 
4.850e-004 1.569e+007 4.105e+012 1.000e+001 5.386e-002 3.765e-004 
4.851e-004 1.570e+007 4.106e+012 1.000e+001 5.098e-002 3.765e-004 
4.852e-004 1.571e+007 4.107e+012 1.000e+001 3.985e-002 3.766e-004 
4.854e-004 1.571e+007 4.105e+012 1.000e+001 5.152e-002 3.767e-004 
4.855e-004 1.572e+007 4.107e+012 1.000e+001 4.717e-002 3.768e-004 
4.856e-004 1.573e+007 4.106e+012 1.000e+001 5.193e-002 3.769e-004 
4.857e-004 1.574e+007 4.106e+012 1.000e+001 5.481e-002 3.768e-004 
4.859e-004 1.575e+007 4.107e+012 1.000e+001 4.925e-002 3.769e-004 
4.860e-004 1.576e+007 4.107e+012 1.000e+001 5.109e-002 3.770e-004 
4.861e-004 1.576e+007 4.107e+012 1.000e+001 5.312e-002 3.771e-004 
4.862e-004 1.577e+007 4.107e+012 1.000e+001 5.370e-002 3.772e-004 
4.864e-004 1.579e+007 4.108e+012 1.000e+001 5.116e-002 3.772e-004 
4.865e-004 1.580e+007 4.107e+012 1.000e+001 5.218e-002 3.772e-004 
4.866e-004 1.580e+007 4.108e+012 1.000e+001 4.740e-002 3.773e-004 
4.867e-004 1.582e+007 4.107e+012 1.000e+001 4.768e-002 3.773e-004 
4.869e-004 1.583e+007 4.107e+012 1.000e+001 5.521e-002 3.774e-004 
4.870e-004 1.584e+007 4.107e+012 1.000e+001 4.514e-002 3.775e-004 
4.871e-004 1.585e+007 4.106e+012 1.000e+001 5.005e-002 3.775e-004 
4.872e-004 1.586e+007 4.106e+012 1.000e+001 4.948e-002 3.776e-004 
4.874e-004 1.587e+007 4.108e+012 1.000e+001 4.768e-002 3.776e-004 
4.875e-004 1.588e+007 4.106e+012 1.000e+001 5.305e-002 3.776e-004 
4.876e-004 1.588e+007 4.107e+012 1.000e+001 5.470e-002 3.778e-004 
4.877e-004 1.590e+007 4.106e+012 1.000e+001 5.939e-002 3.778e-004 
4.879e-004 1.590e+007 4.107e+012 1.000e+001 4.701e-002 3.779e-004 
4.880e-004 1.591e+007 4.107e+012 1.000e+001 5.604e-002 3.780e-004 
4.881e-004 1.592e+007 4.108e+012 1.000e+001 5.224e-002 3.780e-004 
4.882e-004 1.593e+007 4.108e+012 1.000e+001 5.274e-002 3.780e-004 
4.884e-004 1.595e+007 4.108e+012 1.000e+001 5.134e-002 3.781e-004 
4.885e-004 1.596e+007 4.107e+012 1.000e+001 5.529e-002 3.781e-004 
4.886e-004 1.596e+007 4.110e+012 1.000e+001 5.200e-002 3.782e-004 
4.887e-004 1.597e+007 4.109e+012 1.000e+001 4.989e-002 3.783e-004 
4.889e-004 1.598e+007 4.107e+012 1.000e+001 5.277e-002 3.783e-004 
4.890e-004 1.599e+007 4.107e+012 1.000e+001 5.138e-002 3.784e-004 
4.891e-004 1.600e+007 4.108e+012 1.000e+001 5.534e-002 3.785e-004 
4.892e-004 1.601e+007 4.108e+012 1.000e+001 5.116e-002 3.785e-004 
4.894e-004 1.602e+007 4.110e+012 1.000e+001 4.488e-002 3.786e-004 
4.895e-004 1.603e+007 4.107e+012 1.000e+001 4.812e-002 3.786e-004 
4.896e-004 1.603e+007 4.108e+012 1.000e+001 5.071e-002 3.788e-004 
4.897e-004 1.605e+007 4.108e+012 1.000e+001 5.425e-002 3.788e-004 
4.899e-004 1.605e+007 4.110e+012 1.000e+001 5.369e-002 3.789e-004 
4.900e-004 1.606e+007 4.110e+012 1.000e+001 5.260e-002 3.789e-004 
4.901e-004 1.608e+007 4.110e+012 1.000e+001 5.712e-002 3.789e-004 
4.902e-004 1.608e+007 4.110e+012 1.000e+001 5.174e-002 3.790e-004 
4.904e-004 1.609e+007 4.110e+012 1.000e+001 5.499e-002 3.791e-004 
4.905e-004 1.610e+007 4.110e+012 1.000e+001 5.178e-002 3.791e-004 
4.906e-004 1.611e+007 4.109e+012 1.000e+001 5.292e-002 3.792e-004 
4.907e-004 1.611e+007 4.109e+012 1.000e+001 5.409e-002 3.793e-004 
4.909e-004 1.612e+007 4.111e+012 1.000e+001 5.082e-002 3.794e-004 
4.910e-004 1.613e+007 4.109e+012 1.000e+001 5.150e-002 3.795e-004 
4.911e-004 1.614e+007 4.111e+012 1.000e+001 4.388e-002 3.795e-004 
4.912e-004 1.615e+007 4.110e+012 1.000e+001 4.660e-002 3.795e-004 
4.914e-004 1.616e+007 4.110e+012 1.000e+001 5.303e-002 3.796e-004 
4.915e-004 1.618e+007 4.111e+012 1.000e+001 5.314e-002 3.796e-004 
4.916e-004 1.619e+007 4.109e+012 1.000e+001 5.201e-002 3.797e-004 
4.917e-004 1.619e+007 4.110e+012 1.000e+001 5.688e-002 3.798e-004 
4.919e-004 1.620e+007 4.112e+012 1.000e+001 4.823e-002 3.798e-004 
4.920e-004 1.621e+007 4.109e+012 1.000e+001 4.907e-002 3.799e-004 
4.921e-004 1.622e+007 4.109e+012 1.000e+001 4.812e-002 3.799e-004 
4.922e-004 1.622e+007 4.111e+012 1.000e+001 5.136e-002 3.800e-004 
4.924e-004 1.624e+007 4.112e+012 1.000e+001 4.813e-002 3.801e-004 
4.925e-004 1.625e+007 4.113e+012 1.000e+001 4.605e-002 3.801e-004 
4.926e-004 1.625e+007 4.113e+012 1.000e+001 5.239e-002 3.802e-004 
4.927e-004 1.625e+007 4.110e+012 1.000e+001 5.589e-002 3.803e-004 
4.929e-004 1.627e+007 4.113e+012 1.000e+001 4.597e-002 3.803e-004 
4.930e-004 1.628e+007 4.112e+012 1.000e+001 5.172e-002 3.804e-004 
4.931e-004 1.629e+007 4.110e+012 1.000e+001 5.254e-002 3.804e-004 
4.932e-004 1.631e+007 4.111e+012 1.000e+001 5.363e-002 3.805e-004 
4.934e-004 1.632e+007 4.111e+012 1.000e+001 5.081e-002 3.805e-004 
4.935e-004 1.632e+007 4.111e+012 1.000e+001 4.990e-002 3.806e-004 
4.936e-004 1.633e+007 4.110e+012 1.000e+001 5.707e-002 3.806e-004 
4.937e-004 1.634e+007 4.109e+012 1.000e+001 6.417e-002 3.807e-004 
4.939e-004 1.635e+007 4.112e+012 1.000e+001 4.896e-002 3.808e-004 
4.940e-004 1.636e+007 4.111e+012 1.000e+001 5.495e-002 3.809e-004 
4.941e-004 1.637e+007 4.113e+012 1.000e+001 4.589e-002 3.809e-004 
4.942e-004 1.638e+007 4.111e+012 1.000e+001 5.690e-002 3.810e-004 
4.944e-004 1.639e+007 4.111e+012 1.000e+001 5.523e-002 3.810e-004 
4.945e-004 1.640e+007 4.111e+012 1.000e+001 5.639e-002 3.811e-004 
4.946e-004 1.641e+007 4.112e+012 1.000e+001 4.300e-002 3.811e-004 
4.947e-004 1.642e+007 4.113e+012 1.000e+001 5.256e-002 3.812e-004 
4.949e-004 1.644e+007 4.113e+012 1.000e+001 5.536e-002 3.812e-004 
4.950e-004 1.644e+007 4.111e+012 1.000e+001 5.505e-002 3.813e-004 
4.951e-004 1.645e+007 4.114e+012 1.000e+001 5.283e-002 3.813e-004 
4.952e-004 1.646e+007 4.114e+012 1.000e+001 4.472e-002 3.814e-004 
4.954e-004 1.646e+007 4.112e+012 1.000e+001 4.514e-002 3.815e-004 
4.955e-004 1.648e+007 4.112e+012 1.000e+001 5.216e-002 3.815e-004 
4.956e-004 1.648e+007 4.114e+012 1.000e+001 4.515e-002 3.816e-004 
4.957e-004 1.651e+007 4.112e+012 1.000e+001 5.485e-002 3.816e-004 
4.959e-004 1.651e+007 4.112e+012 1.000e+001 5.423e-002 3.817e-004 
4.960e-004 1.651e+007 4.114e+012 1.000e+001 4.495e-002 3.818e-004 
4.961e-004 1.653e+007 4.112e+012 1.000e+001 5.450e-002 3.818e-004 
4.962e-004 1.653e+007 4.113e+012 1.000e+001 5.480e-002 3.819e-004 
4.964e-004 1.654e+007 4.113e+012 1.000e+001 5.183e-002 3.820e-004 
4.965e-004 1.655e+007 4.114e+012 1.000e+001 5.541e-002 3.820e-004 
4.966e-004 1.655e+007 4.114e+012 1.000e+001 5.060e-002 3.821e-004 
4.967e-004 1.656e+007 4.112e+012 1.000e+001 5.244e-002 3.822e-004 
4.969e-004 1.657e+007 4.110e+012 1.000e+001 4.605e-002 3.823e-004 
4.970e-004 1.658e+007 4.109e+012 1.000e+001 4.131e-002 3.823e-004 
4.971e-004 1.659e+007 4.110e+012 1.000e+001 5.280e-002 3.824e-004 
4.972e-004 1.658e+007 4.109e+012 1.000e+001 5.223e-002 3.825e-004 
4.974e-004 1.661e+007 4.109e+012 1.000e+001 4.684e-002 3.825e-004 
4.975e-004 1.662e+007 4.108e+012 1.000e+001 4.968e-002 3.826e-004 
4.976e-004 1.663e+007 4.108e+012 1.000e+001 4.996e-002 3.826e-004 
4.977e-004 1.664e+007 4.109e+012 1.000e+001 4.668e-002 3.826e-004 
4.979e-004 1.665e+007 4.110e+012 1.000e+001 4.722e-002 3.827e-004 
4.980e-004 1.666e+007 4.111e+012 1.000e+001 5.042e-002 3.828e-004 
4.981e-004 1.666e+007 4.107e+012 1.000e+001 5.083e-002 3.829e-004 
4.982e-004 1.667e+007 4.110e+012 1.000e+001 5.603e-002 3.829e-004 
4.984e-004 1.668e+007 4.109e+012 1.000e+001 4.867e-002 3.830e-004 
4.985e-004 1.670e+007 4.109e+012 1.000e+001 4.994e-002 3.830e-004 
4.986e-004 1.671e+007 4.110e+012 1.000e+001 4.838e-002 3.830e-004 
4.987e-004 1.672e+007 4.110e+012 1.000e+001 5.265e-002 3.831e-004 
4.989e-004 1.672e+007 4.111e+012 1.000e+001 4.197e-002 3.832e-004 
4.990e-004 1.673e+007 4.110e+012 1.000e+001 5.694e-002 3.833e-004 
4.991e-004 1.674e+007 4.110e+012 1.000e+001 5.681e-002 3.833e-004 
4.992e-004 1.675e+007 4.112e+012 1.000e+001 4.572e-002 3.834e-004 
4.994e-004 1.676e+007 4.112e+012 1.000e+001 5.433e-002 3.835e-004 
4.995e-004 1.676e+007 4.109e+012 1.000e+001 4.657e-002 3.835e-004 
4.996e-004 1.677e+007 4.111e+012 1.000e+001 5.112e-002 3.836e-004 
4.997e-004 1.679e+007 4.110e+012 1.000e+001 5.007e-002 3.836e-004 
4.999e-004 1.680e+007 4.111e+012 1.000e+001 4.899e-002 3.837e-004 
5.000e-004 1.681e+007 4.112e+012 1.000e+001 4.599e-002 3.837e-004 
5.001e-004 1.682e+007 4.110e+012 1.000e+001 4.883e-002 3.838e-004 
5.002e-004 1.682e+007 4.109e+012 1.000e+001 5.013e-002 3.839e-004 
5.004e-004 1.685e+007 4.109e+012 1.000e+001 5.373e-002 3.838e-004 
5.005e-004 1.685e+007 4.111e+012 1.000e+001 5.031e-002 3.839e-004 
5.006e-004 1.686e+007 4.110e+012 1.000e+001 4.721e-002 3.840e-004 
5.007e-004 1.686e+007 4.114e+012 1.000e+001 4.513e-002 3.842e-004 
5.009e-004 1.688e+007 4.111e+012 1.000e+001 5.779e-002 3.841e-004 
5.010e-004 1.687e+007 4.111e+012 1.000e+001 5.305e-002 3.843e-004 
5.011e-004 1.687e+007 4.112e+012 1.000e+001 5.174e-002 3.844e-004 
5.012e-004 1.661e+007 4.088e+012 1.000e+001 5.681e-002 3.863e-004 
5.014e-004 1.651e+007 4.088e+012 1.000e+001 5.219e-002 3.872e-004 
5.015e-004 1.649e+007 4.089e+012 1.000e+001 5.440e-002 3.874e-004 
5.016e-004 1.648e+007 4.088e+012 1.000e+001 5.431e-002 3.876e-004 
5.017e-004 1.647e+007 4.089e+012 1.000e+001 5.522e-002 3.878e-004 
5.019e-004 1.647e+007 4.091e+012 1.000e+001 4.556e-002 3.880e-004 
5.020e-004 1.648e+007 4.089e+012 1.000e+001 4.880e-002 3.880e-004 
5.021e-004 1.647e+007 4.092e+012 1.000e+001 5.136e-002 3.882e-004 
5.022e-004 1.648e+007 4.091e+012 1.000e+001 4.843e-002 3.882e-004 
5.024e-004 1.649e+007 4.092e+012 1.000e+001 4.563e-002 3.883e-004 
5.025e-004 1.650e+007 4.092e+012 1.000e+001 5.423e-002 3.883e-004 
5.026e-004 1.651e+007 4.091e+012 1.000e+001 5.623e-002 3.884e-004 
5.027e-004 1.636e+007 4.084e+012 1.000e+001 5.888e-002 3.896e-004 
5.029e-004 1.622e+007 4.092e+012 1.000e+001 5.714e-002 3.907e-004 
5.030e-004 1.621e+007 4.093e+012 1.000e+001 4.935e-002 3.909e-004 
5.031e-004 1.622e+007 4.093e+012 1.000e+001 5.612e-002 3.910e-004 
5.032e-004 1.620e+007 4.094e+012 1.000e+001 5.529e-002 3.912e-004 
5.034e-004 1.620e+007 4.094e+012 1.000e+001 6.102e-002 3.913e-004 
5.035e-004 1.619e+007 4.096e+012 1.000e+001 4.935e-002 3.915e-004 
5.036e-004 1.620e+007 4.097e+012 1.000e+001 5.831e-002 3.916e-004 
5.037e-004 1.621e+007 4.095e+012 1.000e+001 5.577e-002 3.916e-004 
5.039e-004 1.622e+007 4.095e+012 1.000e+001 5.484e-002 3.917e-004 
5.040e-004 1.623e+007 4.095e+012 1.000e+001 5.416e-002 3.917e-004 
5.041e-004 1.624e+007 4.096e+012 1.000e+001 5.389e-002 3.918e-004 
5.042e-004 1.626e+007 4.097e+012 1.000e+001 4.869e-002 3.918e-004 
5.044e-004 1.626e+007 4.095e+012 1.000e+001 5.465e-002 3.919e-004 
5.045e-004 1.629e+007 4.096e+012 1.000e+001 5.377e-002 3.918e-004 
5.046e-004 1.630e+007 4.097e+012 1.000e+001 5.418e-002 3.919e-004 
5.047e-004 1.632e+007 4.097e+012 1.000e+001 5.908e-002 3.918e-004 
5.049e-004 1.634e+007 4.098e+012 1.000e+001 4.996e-002 3.919e-004 
5.050e-004 1.635e+007 4.097e+012 1.000e+001 5.819e-002 3.919e-004 
5.051e-004 1.637e+007 4.097e+012 1.000e+001 4.730e-002 3.919e-004 
5.052e-004 1.638e+007 4.095e+012 1.000e+001 5.095e-002 3.920e-004 
5.054e-004 1.639e+007 4.098e+012 1.000e+001 5.500e-002 3.920e-004 
5.055e-004 1.642e+007 4.096e+012 1.000e+001 6.096e-002 3.920e-004 
5.056e-004 1.642e+007 4.097e+012 1.000e+001 5.909e-002 3.920e-004 
5.057e-004 1.644e+007 4.098e+012 1.000e+001 5.206e-002 3.920e-004 
5.059e-004 1.647e+007 4.099e+012 1.000e+001 4.711e-002 3.920e-004 
5.060e-004 1.648e+007 4.098e+012 1.000e+001 5.310e-002 3.920e-004 
5.061e-004 1.649e+007 4.097e+012 1.000e+001 5.964e-002 3.921e-004 
5.062e-004 1.651e+007 4.098e+012 1.000e+001 5.377e-002 3.921e-004 
5.064e-004 1.653e+007 4.099e+012 1.000e+001 5.282e-002 3.920e-004 
5.065e-004 1.655e+007 4.099e+012 1.000e+001 5.188e-002 3.921e-004 
5.066e-004 1.655e+007 4.097e+012 1.000e+001 5.526e-002 3.921e-004 
5.067e-004 1.658e+007 4.098e+012 1.000e+001 5.439e-002 3.921e-004 
5.069e-004 1.660e+007 4.097e+012 1.000e+001 5.933e-002 3.920e-004 
5.070e-004 1.660e+007 4.098e+012 1.000e+001 5.502e-002 3.922e-004 
5.071e-004 1.663e+007 4.100e+012 1.000e+001 5.459e-002 3.921e-004 
5.072e-004 1.664e+007 4.100e+012 1.000e+001 5.031e-002 3.922e-004 
5.074e-004 1.665e+007 4.100e+012 1.000e+001 5.927e-002 3.922e-004 
5.075e-004 1.666e+007 4.100e+012 1.000e+001 5.396e-002 3.922e-004 
5.076e-004 1.668e+007 4.098e+012 1.000e+001 6.388e-002 3.923e-004 
5.077e-004 1.670e+007 4.099e+012 1.000e+001 5.422e-002 3.923e-004 
5.079e-004 1.671e+007 4.100e+012 1.000e+001 5.126e-002 3.923e-004 
5.080e-004 1.673e+007 4.099e+012 1.000e+001 5.941e-002 3.923e-004 
5.081e-004 1.672e+007 4.098e+012 1.000e+001 6.013e-002 3.925e-004 
5.082e-004 1.674e+007 4.101e+012 1.000e+001 5.242e-002 3.924e-004 
5.084e-004 1.674e+007 4.100e+012 1.000e+001 5.092e-002 3.926e-004 
5.085e-004 1.676e+007 4.102e+012 1.000e+001 5.452e-002 3.926e-004 
5.086e-004 1.678e+007 4.100e+012 1.000e+001 5.967e-002 3.926e-004 
5.087e-004 1.678e+007 4.101e+012 1.000e+001 5.542e-002 3.927e-004 
5.089e-004 1.681e+007 4.098e+012 1.000e+001 6.567e-002 3.926e-004 
5.090e-004 1.681e+007 4.100e+012 1.000e+001 5.097e-002 3.927e-004 
5.091e-004 1.683e+007 4.101e+012 1.000e+001 4.682e-002 3.927e-004 
5.092e-004 1.683e+007 4.100e+012 1.000e+001 5.832e-002 3.929e-004 
5.094e-004 1.685e+007 4.103e+012 1.000e+001 4.810e-002 3.929e-004 
5.095e-004 1.686e+007 4.102e+012 1.000e+001 5.490e-002 3.929e-004 
5.096e-004 1.688e+007 4.102e+012 1.000e+001 5.225e-002 3.929e-004 
5.097e-004 1.688e+007 4.101e+012 1.000e+001 6.527e-002 3.930e-004 
5.099e-004 1.688e+007 4.103e+012 1.000e+001 5.552e-002 3.931e-004 
5.100e-004 1.690e+007 4.101e+012 1.000e+001 6.363e-002 3.931e-004 
5.101e-004 1.692e+007 4.102e+012 1.000e+001 5.400e-002 3.931e-004 
5.102e-004 1.693e+007 4.102e+012 1.000e+001 5.958e-002 3.931e-004 
5.104e-004 1.694e+007 4.104e+012 1.000e+001 4.752e-002 3.932e-004 
5.105e-004 1.694e+007 4.101e+012 1.000e+001 5.312e-002 3.933e-004 
5.106e-004 1.696e+007 4.102e+012 1.000e+001 5.302e-002 3.933e-004 
5.107e-004 1.696e+007 4.101e+012 1.000e+001 5.282e-002 3.934e-004 
5.109e-004 1.698e+007 4.103e+012 1.000e+001 5.244e-002 3.934e-004 
5.110e-004 1.699e+007 4.102e+012 1.000e+001 5.638e-002 3.935e-004 
5.111e-004 1.700e+007 4.103e+012 1.000e+001 5.470e-002 3.935e-004 
5.112e-004 1.702e+007 4.103e+012 1.000e+001 5.716e-002 3.935e-004 
5.114e-004 1.702e+007 4.103e+012 1.000e+001 5.308e-002 3.937e-004 
5.115e-004 1.704e+007 4.103e+012 1.000e+001 5.566e-002 3.936e-004 
5.116e-004 1.705e+007 4.103e+012 1.000e+001 5.182e-002 3.937e-004 
5.117e-004 1.706e+007 4.104e+012 1.000e+001 5.700e-002 3.937e-004 
5.119e-004 1.707e+007 4.105e+012 1.000e+001 5.032e-002 3.938e-004 
5.120e-004 1.708e+007 4.104e+012 1.000e+001 5.485e-002 3.938e-004 
5.121e-004 1.710e+007 4.105e+012 1.000e+001 4.983e-002 3.939e-004 
5.122e-004 1.711e+007 4.103e+012 1.000e+001 5.521e-002 3.939e-004 
5.124e-004 1.712e+007 4.104e+012 1.000e+001 5.410e-002 3.940e-004 
5.125e-004 1.714e+007 4.105e+012 1.000e+001 5.362e-002 3.940e-004 
5.126e-004 1.715e+007 4.103e+012 1.000e+001 5.359e-002 3.940e-004 
5.127e-004 1.715e+007 4.105e+012 1.000e+001 4.966e-002 3.941e-004 
5.129e-004 1.717e+007 4.103e+012 1.000e+001 5.169e-002 3.941e-004 
5.130e-004 1.717e+007 4.106e+012 1.000e+001 5.339e-002 3.942e-004 
5.131e-004 1.719e+007 4.105e+012 1.000e+001 5.743e-002 3.942e-004 
5.132e-004 1.720e+007 4.106e+012 1.000e+001 5.205e-002 3.943e-004 
5.134e-004 1.722e+007 4.104e+012 1.000e+001 5.214e-002 3.943e-004 
5.135e-004 1.723e+007 4.106e+012 1.000e+001 5.415e-002 3.943e-004 
5.136e-004 1.724e+007 4.107e+012 1.000e+001 4.870e-002 3.944e-004 
5.137e-004 1.726e+007 4.104e+012 1.000e+001 5.491e-002 3.944e-004 
5.139e-004 1.728e+007 4.106e+012 1.000e+001 5.297e-002 3.944e-004 
5.140e-004 1.729e+007 4.106e+012 1.000e+001 5.887e-002 3.944e-004 
5.141e-004 1.730e+007 4.107e+012 1.000e+001 4.961e-002 3.945e-004 
5.142e-004 1.731e+007 4.107e+012 1.000e+001 4.151e-002 3.945e-004 
5.144e-004 1.732e+007 4.106e+012 1.000e+001 5.892e-002 3.946e-004 
5.145e-004 1.734e+007 4.106e+012 1.000e+001 5.659e-002 3.946e-004 
5.146e-004 1.735e+007 4.107e+012 1.000e+001 5.449e-002 3.946e-004 
5.147e-004 1.737e+007 4.106e+012 1.000e+001 4.886e-002 3.946e-004 
5.149e-004 1.739e+007 4.105e+012 1.000e+001 6.431e-002 3.946e-004 
5.150e-004 1.740e+007 4.107e+012 1.000e+001 5.655e-002 3.947e-004 
5.151e-004 1.741e+007 4.107e+012 1.000e+001 5.052e-002 3.947e-004 
5.152e-004 1.743e+007 4.106e+012 1.000e+001 5.564e-002 3.947e-004 
5.154e-004 1.744e+007 4.107e+012 1.000e+001 5.355e-002 3.947e-004 
5.155e-004 1.745e+007 4.109e+012 1.000e+001 5.203e-002 3.948e-004 
5.156e-004 1.747e+007 4.108e+012 1.000e+001 4.931e-002 3.948e-004 
5.157e-004 1.749e+007 4.108e+012 1.000e+001 5.281e-002 3.948e-004 
5.159e-004 1.750e+007 4.110e+012 1.000e+001 5.122e-002 3.948e-004 
5.160e-004 1.751e+007 4.107e+012 1.000e+001 5.326e-002 3.949e-004 
5.161e-004 1.753e+007 4.107e+012 1.000e+001 5.628e-002 3.949e-004 
5.162e-004 1.754e+007 4.108e+012 1.000e+001 5.794e-002 3.949e-004 
5.164e-004 1.755e+007 4.109e+012 1.000e+001 6.506e-002 3.950e-004 
5.165e-004 1.757e+007 4.110e+012 1.000e+001 5.039e-002 3.950e-004 
5.166e-004 1.760e+007 4.109e+012 1.000e+001 5.439e-002 3.949e-004 
5.167e-004 1.761e+007 4.106e+012 1.000e+001 5.275e-002 3.950e-004 
5.169e-004 1.762e+007 4.107e+012 1.000e+001 6.013e-002 3.950e-004 
5.170e-004 1.764e+007 4.109e+012 1.000e+001 5.766e-002 3.950e-004 
5.171e-004 1.765e+007 4.108e+012 1.000e+001 5.772e-002 3.951e-004 
5.172e-004 1.766e+007 4.108e+012 1.000e+001 5.596e-002 3.951e-004 
5.174e-004 1.767e+007 4.108e+012 1.000e+001 5.238e-002 3.952e-004 
5.175e-004 1.770e+007 4.107e+012 1.000e+001 5.559e-002 3.951e-004 
5.176e-004 1.771e+007 4.109e+012 1.000e+001 5.058e-002 3.951e-004 
5.177e-004 1.773e+007 4.052e+012 1.000e+001 4.740e-002 3.951e-004 
5.179e-004 1.775e+007 3.855e+012 1.000e+001 1.694e-002 3.951e-004 
5.180e-004 1.766e+007 3.858e+012 1.000e+001 1.677e-002 3.959e-004 
5.181e-004 1.761e+007 3.860e+012 1.000e+001 1.644e-002 3.963e-004 
5.182e-004 1.760e+007 3.860e+012 1.000e+001 1.613e-002 3.965e-004 
5.184e-004 1.760e+007 3.860e+012 1.000e+001 1.612e-002 3.966e-004 
5.185e-004 1.762e+007 3.860e+012 1.000e+001 1.612e-002 3.966e-004 
5.186e-004 1.763e+007 3.860e+012 1.000e+001 1.681e-002 3.967e-004 
5.187e-004 1.764e+007 3.861e+012 1.000e+001 1.684e-002 3.967e-004 
5.189e-004 1.764e+007 3.861e+012 1.000e+001 1.638e-002 3.968e-004 
5.190e-004 1.766e+007 3.861e+012 1.000e+001 1.610e-002 3.969e-004 
5.191e-004 1.768e+007 3.861e+012 1.000e+001 1.595e-002 3.969e-004 
5.192e-004 1.769e+007 3.862e+012 1.000e+001 1.721e-002 3.969e-004 
5.194e-004 1.771e+007 3.862e+012 1.000e+001 1.689e-002 3.969e-004 
5.195e-004 1.772e+007 3.862e+012 1.000e+001 1.665e-002 3.969e-004 
5.196e-004 1.773e+007 3.862e+012 1.000e+001 1.719e-002 3.970e-004 
5.197e-004 1.774e+007 3.863e+012 1.000e+001 1.683e-002 3.970e-004 
5.199e-004 1.776e+007 3.863e+012 1.000e+001 1.697e-002 3.970e-004 
5.200e-004 1.777e+007 3.863e+012 1.000e+001 1.678e-002 3.971e-004 
5.201e-004 1.779e+007 3.864e+012 1.000e+001 1.716e-002 3.971e-004 
5.202e-004 1.780e+007 3.864e+012 1.000e+001 1.702e-002 3.971e-004 
5.204e-004 1.782e+007 3.864e+012 1.000e+001 1.779e-002 3.971e-004 
5.205e-004 1.783e+007 3.864e+012 1.000e+001 1.696e-002 3.972e-004 
5.206e-004 1.785e+007 3.865e+012 1.000e+001 1.690e-002 3.972e-004 
5.207e-004 1.786e+007 3.865e+012 1.000e+001 1.600e-002 3.972e-004 
5.209e-004 1.787e+007 3.865e+012 1.000e+001 1.635e-002 3.972e-004 
5.210e-004 1.789e+007 3.865e+012 1.000e+001 1.694e-002 3.973e-004 
5.211e-004 1.790e+007 3.866e+012 1.000e+001 1.694e-002 3.973e-004 
5.212e-004 1.791e+007 3.866e+012 1.000e+001 1.698e-002 3.974e-004 
5.214e-004 1.792e+007 3.866e+012 1.000e+001 1.703e-002 3.974e-004 
5.215e-004 1.794e+007 3.865e+012 1.000e+001 1.712e-002 3.974e-004 
5.216e-004 1.795e+007 3.866e+012 1.000e+001 1.769e-002 3.974e-004 
5.217e-004 1.797e+007 3.867e+012 1.000e+001 1.703e-002 3.975e-004 
5.219e-004 1.798e+007 3.867e+012 1.000e+001 1.726e-002 3.975e-004 
5.220e-004 1.800e+007 3.867e+012 1.000e+001 1.741e-002 3.975e-004 
5.221e-004 1.801e+007 3.867e+012 1.000e+001 1.713e-002 3.976e-004 
5.222e-004 1.802e+007 3.867e+012 1.000e+001 1.686e-002 3.976e-004 
5.224e-004 1.803e+007 3.867e+012 1.000e+001 1.693e-002 3.977e-004 
5.225e-004 1.804e+007 3.867e+012 1.000e+001 1.674e-002 3.977e-004 
5.226e-004 1.805e+007 3.867e+012 1.000e+001 1.682e-002 3.977e-004 
5.227e-004 1.807e+007 3.868e+012 1.000e+001 1.693e-002 3.978e-004 
5.229e-004 1.807e+007 3.868e+012 1.000e+001 1.732e-002 3.979e-004 
5.230e-004 1.808e+007 3.868e+012 1.000e+001 1.716e-002 3.979e-004 
5.231e-004 1.810e+007 3.868e+012 1.000e+001 1.686e-002 3.980e-004 
5.232e-004 1.811e+007 3.868e+012 1.000e+001 1.669e-002 3.980e-004 
5.234e-004 1.811e+007 3.869e+012 1.000e+001 1.698e-002 3.981e-004 
5.235e-004 1.813e+007 3.868e+012 1.000e+001 1.730e-002 3.981e-004 
5.236e-004 1.814e+007 3.868e+012 1.000e+001 1.682e-002 3.982e-004 
5.237e-004 1.815e+007 3.869e+012 1.000e+001 1.706e-002 3.982e-004 
5.239e-004 1.816e+007 3.869e+012 1.000e+001 1.674e-002 3.983e-004 
5.240e-004 1.817e+007 3.869e+012 1.000e+001 1.676e-002 3.983e-004 
5.241e-004 1.818e+007 3.869e+012 1.000e+001 1.674e-002 3.983e-004 
5.242e-004 1.820e+007 3.869e+012 1.000e+001 1.689e-002 3.984e-004 
5.244e-004 1.821e+007 3.869e+012 1.000e+001 1.698e-002 3.984e-004 
5.245e-004 1.822e+007 3.869e+012 1.000e+001 1.662e-002 3.985e-004 
5.246e-004 1.823e+007 3.870e+012 1.000e+001 1.720e-002 3.986e-004 
5.247e-004 1.824e+007 3.870e+012 1.000e+001 1.676e-002 3.986e-004 
5.249e-004 1.825e+007 3.870e+012 1.000e+001 1.702e-002 3.987e-004 
5.250e-004 1.826e+007 3.870e+012 1.000e+001 1.678e-002 3.987e-004 
5.251e-004 1.827e+007 3.870e+012 1.000e+001 1.695e-002 3.988e-004 
5.252e-004 1.828e+007 3.870e+012 1.000e+001 1.688e-002 3.988e-004 
5.254e-004 1.829e+007 3.870e+012 1.000e+001 1.705e-002 3.989e-004 
5.255e-004 1.830e+007 3.871e+012 1.000e+001 1.696e-002 3.989e-004 
5.256e-004 1.831e+007 3.870e+012 1.000e+001 1.708e-002 3.990e-004 
5.257e-004 1.832e+007 3.870e+012 1.000e+001 1.697e-002 3.990e-004 
5.259e-004 1.833e+007 3.870e+012 1.000e+001 1.725e-002 3.991e-004 
5.260e-004 1.834e+007 3.871e+012 1.000e+001 1.703e-002 3.991e-004 
5.261e-004 1.835e+007 3.871e+012 1.000e+001 1.716e-002 3.992e-004 
5.262e-004 1.836e+007 3.871e+012 1.000e+001 1.706e-002 3.992e-004 
5.264e-004 1.837e+007 3.871e+012 1.000e+001 1.703e-002 3.993e-004 
5.265e-004 1.839e+007 3.871e+012 1.000e+001 1.676e-002 3.993e-004 
5.266e-004 1.839e+007 3.872e+012 1.000e+001 1.683e-002 3.994e-004 
5.267e-004 1.840e+007 3.872e+012 1.000e+001 1.713e-002 3.995e-004 
5.269e-004 1.841e+007 3.872e+012 1.000e+001 1.715e-002 3.995e-004 
5.270e-004 1.842e+007 3.872e+012 1.000e+001 1.698e-002 3.996e-004 
5.271e-004 1.843e+007 3.873e+012 1.000e+001 1.733e-002 3.996e-004 
5.272e-004 1.844e+007 3.873e+012 1.000e+001 1.726e-002 3.997e-004 
5.274e-004 1.845e+007 3.873e+012 1.000e+001 1.690e-002 3.997e-004 
5.275e-004 1.846e+007 3.873e+012 1.000e+001 1.717e-002 3.998e-004 
5.276e-004 1.848e+007 3.875e+012 1.000e+001 1.768e-002 3.998e-004 
5.277e-004 1.849e+007 3.874e+012 1.000e+001 1.713e-002 3.999e-004 
5.279e-004 1.850e+007 3.874e+012 1.000e+001 1.743e-002 3.999e-004 
5.280e-004 1.851e+007 3.875e+012 1.000e+001 1.734e-002 4.000e-004 
5.281e-004 1.852e+007 3.874e+012 1.000e+001 1.741e-002 4.000e-004 
5.282e-004 1.853e+007 3.874e+012 1.000e+001 1.737e-002 4.001e-004 
5.284e-004 1.854e+007 3.873e+012 1.000e+001 1.777e-002 4.001e-004 
5.285e-004 1.856e+007 3.873e+012 1.000e+001 1.765e-002 4.001e-004 
5.286e-004 1.857e+007 3.874e+012 1.000e+001 1.764e-002 4.002e-004 
5.287e-004 1.858e+007 3.873e+012 1.000e+001 1.776e-002 4.002e-004 
5.289e-004 1.859e+007 3.874e+012 1.000e+001 1.750e-002 4.003e-004 
5.290e-004 1.860e+007 3.874e+012 1.000e+001 1.757e-002 4.004e-004 
5.291e-004 1.860e+007 3.874e+012 1.000e+001 1.729e-002 4.004e-004 
5.292e-004 1.861e+007 3.874e+012 1.000e+001 1.735e-002 4.005e-004 
5.294e-004 1.862e+007 3.874e+012 1.000e+001 1.737e-002 4.006e-004 
5.295e-004 1.864e+007 3.874e+012 1.000e+001 1.757e-002 4.006e-004 
5.296e-004 1.865e+007 3.874e+012 1.000e+001 1.752e-002 4.007e-004 
5.297e-004 1.865e+007 3.874e+012 1.000e+001 1.716e-002 4.007e-004 
5.299e-004 1.867e+007 3.874e+012 1.000e+001 1.717e-002 4.008e-004 
5.300e-004 1.868e+007 3.875e+012 1.000e+001 1.760e-002 4.008e-004 
5.301e-004 1.869e+007 3.875e+012 1.000e+001 1.740e-002 4.009e-004 
5.302e-004 1.869e+007 3.873e+012 1.000e+001 1.764e-002 4.010e-004 
5.304e-004 1.869e+007 3.874e+012 1.000e+001 1.762e-002 4.011e-004 
5.305e-004 1.871e+007 3.874e+012 1.000e+001 1.735e-002 4.011e-004 
5.306e-004 1.872e+007 3.874e+012 1.000e+001 1.772e-002 4.012e-004 
5.307e-004 1.873e+007 3.874e+012 1.000e+001 1.753e-002 4.012e-004 
5.309e-004 1.874e+007 3.874e+012 1.000e+001 1.752e-002 4.013e-004 
5.310e-004 1.875e+007 3.875e+012 1.000e+001 1.771e-002 4.013e-004 
5.311e-004 1.876e+007 3.875e+012 1.000e+001 1.794e-002 4.014e-004 
5.312e-004 1.877e+007 3.875e+012 1.000e+001 1.765e-002 4.014e-004 
5.314e-004 1.878e+007 3.875e+012 1.000e+001 1.725e-002 4.015e-004 
5.315e-004 1.879e+007 3.875e+012 1.000e+001 1.800e-002 4.016e-004 
5.316e-004 1.880e+007 3.875e+012 1.000e+001 1.761e-002 4.016e-004 
5.317e-004 1.881e+007 3.875e+012 1.000e+001 1.790e-002 4.017e-004 
5.319e-004 1.882e+007 3.875e+012 1.000e+001 1.769e-002 4.017e-004 
5.320e-004 1.883e+007 3.876e+012 1.000e+001 1.756e-002 4.018e-004 
5.321e-004 1.884e+007 3.876e+012 1.000e+001 1.788e-002 4.018e-004 
5.322e-004 1.885e+007 3.876e+012 1.000e+001 1.781e-002 4.019e-004 
5.324e-004 1.886e+007 3.877e+012 1.000e+001 1.811e-002 4.019e-004 
5.325e-004 1.887e+007 3.876e+012 1.000e+001 1.763e-002 4.020e-004 
5.326e-004 1.888e+007 3.877e+012 1.000e+001 1.768e-002 4.020e-004 
5.327e-004 1.889e+007 3.876e+012 1.000e+001 1.732e-002 4.021e-004 
5.329e-004 1.891e+007 3.876e+012 1.000e+001 1.713e-002 4.021e-004 
5.330e-004 1.892e+007 3.876e+012 1.000e+001 1.716e-002 4.021e-004 
5.331e-004 1.893e+007 3.876e+012 1.000e+001 1.741e-002 4.022e-004 
5.332e-004 1.893e+007 3.876e+012 1.000e+001 1.704e-002 4.023e-004 
5.334e-004 1.895e+007 3.876e+012 1.000e+001 1.737e-002 4.023e-004 
5.335e-004 1.896e+007 3.877e+012 1.000e+001 1.697e-002 4.024e-004 
5.336e-004 1.897e+007 3.877e+012 1.000e+001 1.727e-002 4.024e-004 
5.337e-004 1.898e+007 3.877e+012 1.000e+001 1.738e-002 4.025e-004 
5.339e-004 1.899e+007 3.877e+012 1.000e+001 1.758e-002 4.025e-004 
5.340e-004 1.900e+007 3.877e+012 1.000e+001 1.738e-002 4.026e-004 
5.341e-004 1.901e+007 3.877e+012 1.000e+001 1.741e-002 4.026e-004 
5.342e-004 1.903e+007 3.877e+012 1.000e+001 1.720e-002 4.026e-004 
5.344e-004 1.904e+007 3.877e+012 1.000e+001 1.754e-002 4.027e-004 
5.345e-004 1.905e+007 3.878e+012 1.000e+001 1.756e-002 4.028e-004 
5.346e-004 1.906e+007 3.878e+012 1.000e+001 1.729e-002 4.028e-004 
5.347e-004 1.907e+007 3.878e+012 1.000e+001 1.736e-002 4.029e-004 
5.349e-004 1.908e+007 3.878e+012 1.000e+001 1.765e-002 4.029e-004 
5.350e-004 1.909e+007 3.878e+012 1.000e+001 1.735e-002 4.029e-004 
5.351e-004 1.910e+007 3.879e+012 1.000e+001 1.787e-002 4.030e-004 
5.352e-004 1.911e+007 3.879e+012 1.000e+001 1.750e-002 4.031e-004 
5.354e-004 1.912e+007 3.879e+012 1.000e+001 1.715e-002 4.031e-004 
5.355e-004 1.912e+007 3.879e+012 1.000e+001 1.779e-002 4.032e-004 
5.356e-004 1.913e+007 3.879e+012 1.000e+001 1.758e-002 4.033e-004 
5.357e-004 1.914e+007 3.879e+012 1.000e+001 1.748e-002 4.034e-004 
5.359e-004 1.915e+007 3.879e+012 1.000e+001 1.798e-002 4.034e-004 
5.360e-004 1.916e+007 3.880e+012 1.000e+001 1.799e-002 4.035e-004 
5.361e-004 1.917e+007 3.880e+012 1.000e+001 1.774e-002 4.036e-004 
5.362e-004 1.918e+007 3.880e+012 1.000e+001 1.854e-002 4.036e-004 
5.364e-004 1.918e+007 3.880e+012 1.000e+001 1.739e-002 4.037e-004 
5.365e-004 1.919e+007 3.880e+012 1.000e+001 1.737e-002 4.037e-004 
5.366e-004 1.920e+007 3.880e+012 1.000e+001 1.723e-002 4.038e-004 
5.367e-004 1.922e+007 3.881e+012 1.000e+001 1.710e-002 4.038e-004 
5.369e-004 1.923e+007 3.881e+012 1.000e+001 1.736e-002 4.039e-004 
5.370e-004 1.924e+007 3.881e+012 1.000e+001 1.729e-002 4.039e-004 
5.371e-004 1.925e+007 3.881e+012 1.000e+001 1.749e-002 4.040e-004 
5.372e-004 1.926e+007 3.881e+012 1.000e+001 1.737e-002 4.040e-004 
5.374e-004 1.927e+007 3.881e+012 1.000e+001 1.737e-002 4.041e-004 
5.375e-004 1.928e+007 3.881e+012 1.000e+001 1.768e-002 4.041e-004 
5.376e-004 1.929e+007 3.881e+012 1.000e+001 1.772e-002 4.042e-004 
5.377e-004 1.930e+007 3.880e+012 1.000e+001 1.746e-002 4.042e-004 
5.379e-004 1.931e+007 3.882e+012 1.000e+001 1.719e-002 4.043e-004 
5.380e-004 1.931e+007 3.882e+012 1.000e+001 1.723e-002 4.044e-004 
5.381e-004 1.932e+007 3.882e+012 1.000e+001 1.757e-002 4.045e-004 
5.382e-004 1.934e+007 3.881e+012 1.000e+001 1.760e-002 4.045e-004 
5.384e-004 1.934e+007 3.882e+012 1.000e+001 1.711e-002 4.046e-004 
5.385e-004 1.936e+007 3.881e+012 1.000e+001 1.704e-002 4.046e-004 
5.386e-004 1.937e+007 3.882e+012 1.000e+001 1.798e-002 4.047e-004 
5.387e-004 1.937e+007 3.881e+012 1.000e+001 1.799e-002 4.048e-004 
5.389e-004 1.938e+007 3.881e+012 1.000e+001 1.750e-002 4.048e-004 
5.390e-004 1.939e+007 3.881e+012 1.000e+001 1.747e-002 4.049e-004 
5.391e-004 1.939e+007 3.881e+012 1.000e+001 1.750e-002 4.050e-004 
5.392e-004 1.940e+007 3.881e+012 1.000e+001 1.780e-002 4.050e-004 
5.394e-004 1.941e+007 3.882e+012 1.000e+001 1.743e-002 4.051e-004 
5.395e-004 1.943e+007 3.882e+012 1.000e+001 1.757e-002 4.051e-004 
5.396e-004 1.944e+007 3.882e+012 1.000e+001 1.781e-002 4.052e-004 
5.397e-004 1.945e+007 3.882e+012 1.000e+001 1.730e-002 4.053e-004 
5.399e-004 1.945e+007 3.882e+012 1.000e+001 1.764e-002 4.053e-004 
5.400e-004 1.946e+007 3.881e+012 1.000e+001 1.745e-002 4.054e-004 
5.401e-004 1.947e+007 3.881e+012 1.000e+001 1.696e-002 4.055e-004 
5.402e-004 1.948e+007 3.882e+012 1.000e+001 1.694e-002 4.055e-004 
5.404e-004 1.948e+007 3.882e+012 1.000e+001 1.730e-002 4.056e-004 
5.405e-004 1.949e+007 3.883e+012 1.000e+001 1.723e-002 4.057e-004 
5.406e-004 1.949e+007 3.883e+012 1.000e+001 1.733e-002 4.058e-004 
5.407e-004 1.950e+007 3.883e+012 1.000e+001 1.707e-002 4.059e-004 
5.409e-004 1.951e+007 3.883e+012 1.000e+001 1.727e-002 4.060e-004 
5.410e-004 1.951e+007 3.883e+012 1.000e+001 1.743e-002 4.060e-004 
5.411e-004 1.952e+007 3.884e+012 1.000e+001 1.724e-002 4.061e-004 
5.412e-004 1.953e+007 3.883e+012 1.000e+001 1.743e-002 4.062e-004 
5.414e-004 1.954e+007 3.884e+012 1.000e+001 1.708e-002 4.062e-004 
5.415e-004 1.954e+007 3.884e+012 1.000e+001 1.730e-002 4.063e-004 
5.416e-004 1.955e+007 3.884e+012 1.000e+001 1.720e-002 4.064e-004 
5.417e-004 1.956e+007 3.885e+012 1.000e+001 1.758e-002 4.065e-004 
5.419e-004 1.956e+007 3.885e+012 1.000e+001 1.737e-002 4.066e-004 
5.420e-004 1.957e+007 3.885e+012 1.000e+001 1.728e-002 4.066e-004 
5.421e-004 1.958e+007 3.885e+012 1.000e+001 1.741e-002 4.067e-004 
5.422e-004 1.959e+007 3.885e+012 1.000e+001 1.694e-002 4.067e-004 
5.424e-004 1.960e+007 3.885e+012 1.000e+001 1.710e-002 4.068e-004 
5.425e-004 1.961e+007 3.885e+012 1.000e+001 1.744e-002 4.069e-004 
5.426e-004 1.962e+007 3.885e+012 1.000e+001 1.720e-002 4.069e-004 
5.427e-004 1.963e+007 3.885e+012 1.000e+001 1.722e-002 4.070e-004 
5.429e-004 1.964e+007 3.885e+012 1.000e+001 1.705e-002 4.070e-004 
5.430e-004 1.965e+007 3.886e+012 1.000e+001 1.688e-002 4.071e-004 
5.431e-004 1.966e+007 3.885e+012 1.000e+001 1.702e-002 4.072e-004 
5.432e-004 1.967e+007 3.886e+012 1.000e+001 1.689e-002 4.072e-004 
5.434e-004 1.967e+007 3.886e+012 1.000e+001 1.699e-002 4.073e-004 
5.435e-004 1.968e+007 3.886e+012 1.000e+001 1.669e-002 4.074e-004 
5.436e-004 1.969e+007 3.886e+012 1.000e+001 1.727e-002 4.074e-004 
5.437e-004 1.969e+007 3.887e+012 1.000e+001 1.761e-002 4.075e-004 
5.439e-004 1.970e+007 3.888e+012 1.000e+001 1.764e-002 4.076e-004 
5.440e-004 1.971e+007 3.888e+012 1.000e+001 1.762e-002 4.077e-004 
5.441e-004 1.972e+007 3.887e+012 1.000e+001 1.738e-002 4.077e-004 
5.442e-004 1.973e+007 3.887e+012 1.000e+001 1.755e-002 4.078e-004 
5.444e-004 1.974e+007 3.888e+012 1.000e+001 1.768e-002 4.079e-004 
5.445e-004 1.974e+007 3.888e+012 1.000e+001 1.750e-002 4.080e-004 
5.446e-004 1.975e+007 3.888e+012 1.000e+001 1.756e-002 4.080e-004 
5.447e-004 1.976e+007 3.888e+012 1.000e+001 1.784e-002 4.081e-004 
5.449e-004 1.977e+007 3.889e+012 1.000e+001 1.739e-002 4.081e-004 
5.450e-004 1.979e+007 3.889e+012 1.000e+001 1.751e-002 4.081e-004 
5.451e-004 1.980e+007 3.889e+012 1.000e+001 1.760e-002 4.082e-004 
5.452e-004 1.981e+007 3.890e+012 1.000e+001 1.777e-002 4.083e-004 
5.454e-004 1.982e+007 3.890e+012 1.000e+001 1.738e-002 4.083e-004 
5.455e-004 1.983e+007 3.891e+012 1.000e+001 1.767e-002 4.083e-004 
5.456e-004 1.985e+007 3.891e+012 1.000e+001 1.761e-002 4.083e-004 
5.457e-004 1.986e+007 3.890e+012 1.000e+001 1.754e-002 4.084e-004 
5.459e-004 1.987e+007 3.891e+012 1.000e+001 1.732e-002 4.084e-004 
5.460e-004 1.989e+007 3.891e+012 1.000e+001 1.783e-002 4.085e-004 
5.461e-004 1.990e+007 3.892e+012 1.000e+001 1.796e-002 4.085e-004 
5.462e-004 1.991e+007 3.892e+012 1.000e+001 1.787e-002 4.085e-004 
5.464e-004 1.992e+007 3.892e+012 1.000e+001 1.738e-002 4.086e-004 
5.465e-004 1.994e+007 3.892e+012 1.000e+001 1.761e-002 4.086e-004 
5.466e-004 1.995e+007 3.892e+012 1.000e+001 1.770e-002 4.086e-004 
5.467e-004 1.996e+007 3.893e+012 1.000e+001 1.787e-002 4.087e-004 
5.469e-004 1.997e+007 3.893e+012 1.000e+001 1.768e-002 4.088e-004 
5.470e-004 1.998e+007 3.893e+012 1.000e+001 1.755e-002 4.088e-004 
5.471e-004 1.999e+007 3.894e+012 1.000e+001 1.761e-002 4.088e-004 
5.472e-004 2.001e+007 3.894e+012 1.000e+001 1.801e-002 4.089e-004 
5.474e-004 2.002e+007 3.894e+012 1.000e+001 1.775e-002 4.089e-004 
5.475e-004 2.004e+007 3.894e+012 1.000e+001 1.806e-002 4.089e-004 
5.476e-004 2.004e+007 3.895e+012 1.000e+001 1.801e-002 4.090e-004 
5.477e-004 2.005e+007 3.895e+012 1.000e+001 1.745e-002 4.091e-004 
5.479e-004 2.006e+007 3.896e+012 1.000e+001 1.769e-002 4.091e-004 
5.480e-004 2.007e+007 3.896e+012 1.000e+001 1.770e-002 4.092e-004 
5.481e-004 2.008e+007 3.896e+012 1.000e+001 1.776e-002 4.093e-004 
5.482e-004 1.990e+007 3.884e+012 1.000e+001 1.907e-002 4.106e-004 
5.484e-004 1.958e+007 3.881e+012 1.000e+001 1.848e-002 4.129e-004 
5.485e-004 1.926e+007 3.884e+012 1.000e+001 1.825e-002 4.153e-004 
5.486e-004 1.900e+007 3.895e+012 1.000e+001 1.759e-002 4.172e-004 
5.487e-004 1.808e+007 3.847e+012 1.000e+001 1.855e-002 4.237e-004 
5.489e-004 1.675e+007 3.857e+012 1.000e+001 1.874e-002 4.330e-004 
5.490e-004 1.580e+007 3.876e+012 1.000e+001 1.754e-002 4.397e-004 
5.491e-004 1.493e+007 3.856e+012 1.000e+001 1.998e-002 4.458e-004 
5.492e-004 1.414e+007 3.834e+012 1.000e+001 1.779e-002 4.515e-004 
5.494e-004 1.385e+007 3.834e+012 1.000e+001 1.836e-002 4.536e-004 
5.495e-004 1.368e+007 3.835e+012 1.000e+001 1.791e-002 4.549e-004 
5.496e-004 1.343e+007 3.834e+012 1.000e+001 1.669e-002 4.568e-004 
5.497e-004 1.309e+007 3.824e+012 1.000e+001 1.573e-002 4.592e-004 
5.499e-004 1.301e+007 3.820e+012 1.000e+001 1.561e-002 4.599e-004 
5.500e-004 1.298e+007 3.819e+012 1.000e+001 1.523e-002 4.602e-004 
5.501e-004 1.298e+007 3.820e+012 1.000e+001 1.618e-002 4.603e-004 
5.502e-004 1.297e+007 3.821e+012 1.000e+001 1.525e-002 4.605e-004 
5.504e-004 1.297e+007 3.820e+012 1.000e+001 1.526e-002 4.607e-004 
5.505e-004 1.296e+007 3.821e+012 1.000e+001 1.553e-002 4.608e-004 
5.506e-004 1.297e+007 3.821e+012 1.000e+001 1.521e-002 4.609e-004 
5.507e-004 1.298e+007 3.821e+012 1.000e+001 1.539e-002 4.610e-004 
5.509e-004 1.299e+007 3.821e+012 1.000e+001 1.496e-002 4.610e-004 
5.510e-004 1.300e+007 3.822e+012 1.000e+001 1.486e-002 4.611e-004 
5.511e-004 1.301e+007 3.822e+012 1.000e+001 1.504e-002 4.611e-004 
5.512e-004 1.303e+007 3.821e+012 1.000e+001 1.471e-002 4.611e-004 
5.514e-004 1.305e+007 3.821e+012 1.000e+001 1.420e-002 4.611e-004 
5.515e-004 1.306e+007 3.822e+012 1.000e+001 1.455e-002 4.612e-004 
5.516e-004 1.308e+007 3.822e+012 1.000e+001 1.450e-002 4.612e-004 
5.517e-004 1.309e+007 3.822e+012 1.000e+001 1.477e-002 4.612e-004 
5.519e-004 1.310e+007 3.822e+012 1.000e+001 1.454e-002 4.612e-004 
5.520e-004 1.312e+007 3.821e+012 1.000e+001 1.503e-002 4.612e-004 
5.521e-004 1.313e+007 3.822e+012 1.000e+001 1.535e-002 4.613e-004 
5.522e-004 1.315e+007 3.822e+012 1.000e+001 1.513e-002 4.613e-004 
5.524e-004 1.316e+007 3.822e+012 1.000e+001 1.511e-002 4.613e-004 
5.525e-004 1.318e+007 3.822e+012 1.000e+001 1.466e-002 4.613e-004 
5.526e-004 1.320e+007 3.822e+012 1.000e+001 1.478e-002 4.613e-004 
5.527e-004 1.322e+007 3.822e+012 1.000e+001 1.427e-002 4.613e-004 
5.529e-004 1.323e+007 3.823e+012 1.000e+001 1.455e-002 4.614e-004 
5.530e-004 1.324e+007 3.823e+012 1.000e+001 1.481e-002 4.614e-004 
5.531e-004 1.326e+007 3.822e+012 1.000e+001 1.428e-002 4.614e-004 
5.532e-004 1.327e+007 3.823e+012 1.000e+001 1.436e-002 4.614e-004 
5.534e-004 1.329e+007 3.823e+012 1.000e+001 1.462e-002 4.615e-004 
5.535e-004 1.330e+007 3.823e+012 1.000e+001 1.444e-002 4.615e-004 
5.536e-004 1.332e+007 3.823e+012 1.000e+001 1.439e-002 4.615e-004 
5.537e-004 1.333e+007 3.823e+012 1.000e+001 1.455e-002 4.616e-004 
5.539e-004 1.334e+007 3.823e+012 1.000e+001 1.454e-002 4.616e-004 
5.540e-004 1.335e+007 3.824e+012 1.000e+001 1.440e-002 4.616e-004 
5.541e-004 1.337e+007 3.824e+012 1.000e+001 1.482e-002 4.617e-004 
5.542e-004 1.338e+007 3.824e+012 1.000e+001 1.482e-002 4.617e-004 
5.544e-004 1.339e+007 3.824e+012 1.000e+001 1.508e-002 4.617e-004 
5.545e-004 1.341e+007 3.824e+012 1.000e+001 1.473e-002 4.617e-004 
5.546e-004 1.343e+007 3.824e+012 1.000e+001 1.476e-002 4.618e-004 
5.547e-004 1.344e+007 3.825e+012 1.000e+001 1.483e-002 4.618e-004 
5.549e-004 1.346e+007 3.824e+012 1.000e+001 1.473e-002 4.618e-004 
5.550e-004 1.347e+007 3.825e+012 1.000e+001 1.482e-002 4.618e-004 
5.551e-004 1.349e+007 3.825e+012 1.000e+001 1.500e-002 4.618e-004 
5.552e-004 1.350e+007 3.825e+012 1.000e+001 1.518e-002 4.618e-004 
5.554e-004 1.352e+007 3.824e+012 1.000e+001 1.483e-002 4.618e-004 
5.555e-004 1.354e+007 3.824e+012 1.000e+001 1.472e-002 4.618e-004 
5.556e-004 1.356e+007 3.824e+012 1.000e+001 1.470e-002 4.619e-004 
5.557e-004 1.357e+007 3.825e+012 1.000e+001 1.460e-002 4.619e-004 
5.559e-004 1.358e+007 3.825e+012 1.000e+001 1.438e-002 4.619e-004 
5.560e-004 1.360e+007 3.825e+012 1.000e+001 1.496e-002 4.620e-004 
5.561e-004 1.361e+007 3.825e+012 1.000e+001 1.470e-002 4.620e-004 
5.562e-004 1.362e+007 3.825e+012 1.000e+001 1.474e-002 4.620e-004 
5.564e-004 1.364e+007 3.825e+012 1.000e+001 1.437e-002 4.621e-004 
5.565e-004 1.365e+007 3.825e+012 1.000e+001 1.491e-002 4.621e-004 
5.566e-004 1.367e+007 3.825e+012 1.000e+001 1.438e-002 4.621e-004 
5.567e-004 1.368e+007 3.825e+012 1.000e+001 1.466e-002 4.621e-004 
5.569e-004 1.369e+007 3.825e+012 1.000e+001 1.464e-002 4.622e-004 
5.570e-004 1.371e+007 3.826e+012 1.000e+001 1.480e-002 4.622e-004 
5.571e-004 1.372e+007 3.826e+012 1.000e+001 1.530e-002 4.622e-004 
5.572e-004 1.374e+007 3.826e+012 1.000e+001 1.499e-002 4.622e-004 
5.574e-004 1.376e+007 3.825e+012 1.000e+001 1.452e-002 4.622e-004 
5.575e-004 1.378e+007 3.826e+012 1.000e+001 1.495e-002 4.622e-004 
5.576e-004 1.379e+007 3.825e+012 1.000e+001 1.489e-002 4.622e-004 
5.577e-004 1.380e+007 3.826e+012 1.000e+001 1.503e-002 4.623e-004 
5.579e-004 1.382e+007 3.826e+012 1.000e+001 1.483e-002 4.623e-004 
5.580e-004 1.383e+007 3.826e+012 1.000e+001 1.456e-002 4.623e-004 
5.581e-004 1.385e+007 3.827e+012 1.000e+001 1.499e-002 4.624e-004 
5.582e-004 1.386e+007 3.826e+012 1.000e+001 1.491e-002 4.624e-004 
5.584e-004 1.388e+007 3.826e+012 1.000e+001 1.478e-002 4.624e-004 
5.585e-004 1.389e+007 3.826e+012 1.000e+001 1.423e-002 4.624e-004 
5.586e-004 1.389e+007 3.825e+012 1.000e+001 1.592e-002 4.625e-004 
5.587e-004 1.389e+007 3.826e+012 1.000e+001 1.660e-002 4.627e-004 
5.589e-004 1.392e+007 3.827e+012 1.000e+001 1.561e-002 4.626e-004 
5.590e-004 1.392e+007 3.827e+012 1.000e+001 1.506e-002 4.627e-004 
5.591e-004 1.393e+007 3.827e+012 1.000e+001 1.705e-002 4.628e-004 
5.592e-004 1.395e+007 3.828e+012 1.000e+001 1.622e-002 4.628e-004 
5.594e-004 1.396e+007 3.828e+012 1.000e+001 1.523e-002 4.628e-004 
5.595e-004 1.397e+007 3.828e+012 1.000e+001 1.526e-002 4.628e-004 
5.596e-004 1.399e+007 3.828e+012 1.000e+001 1.520e-002 4.629e-004 
5.597e-004 1.402e+007 3.828e+012 1.000e+001 1.627e-002 4.628e-004 
5.599e-004 1.403e+007 3.827e+012 1.000e+001 1.644e-002 4.628e-004 
5.600e-004 1.405e+007 3.830e+012 1.000e+001 1.595e-002 4.628e-004 
5.601e-004 1.406e+007 3.831e+012 1.000e+001 1.603e-002 4.629e-004 
5.602e-004 1.407e+007 3.831e+012 1.000e+001 1.592e-002 4.629e-004 
5.604e-004 1.408e+007 3.830e+012 1.000e+001 1.596e-002 4.630e-004 
5.605e-004 1.410e+007 3.830e+012 1.000e+001 1.565e-002 4.630e-004 
5.606e-004 1.411e+007 3.830e+012 1.000e+001 1.595e-002 4.630e-004 
5.607e-004 1.412e+007 3.831e+012 1.000e+001 1.603e-002 4.631e-004 
5.609e-004 1.414e+007 3.831e+012 1.000e+001 1.593e-002 4.631e-004 
5.610e-004 1.415e+007 3.831e+012 1.000e+001 1.562e-002 4.631e-004 
5.611e-004 1.416e+007 3.830e+012 1.000e+001 1.650e-002 4.632e-004 
5.612e-004 1.417e+007 3.830e+012 1.000e+001 1.624e-002 4.632e-004 
5.614e-004 1.419e+007 3.831e+012 1.000e+001 1.659e-002 4.632e-004 
5.615e-004 1.420e+007 3.830e+012 1.000e+001 1.624e-002 4.633e-004 
5.616e-004 1.422e+007 3.829e+012 1.000e+001 1.623e-002 4.633e-004 
5.617e-004 1.423e+007 3.830e+012 1.000e+001 1.624e-002 4.633e-004 
5.619e-004 1.425e+007 3.830e+012 1.000e+001 1.655e-002 4.633e-004 
5.620e-004 1.426e+007 3.831e+012 1.000e+001 1.612e-002 4.633e-004 
5.621e-004 1.428e+007 3.830e+012 1.000e+001 1.580e-002 4.634e-004 
5.622e-004 1.429e+007 3.830e+012 1.000e+001 1.614e-002 4.634e-004 
5.624e-004 1.431e+007 3.830e+012 1.000e+001 1.581e-002 4.634e-004 
5.625e-004 1.433e+007 3.830e+012 1.000e+001 1.631e-002 4.634e-004 
5.626e-004 1.434e+007 3.829e+012 1.000e+001 1.653e-002 4.634e-004 
5.627e-004 1.436e+007 3.830e+012 1.000e+001 1.634e-002 4.634e-004 
5.629e-004 1.438e+007 3.830e+012 1.000e+001 1.625e-002 4.634e-004 
5.630e-004 1.439e+007 3.830e+012 1.000e+001 1.571e-002 4.634e-004 
5.631e-004 1.441e+007 3.830e+012 1.000e+001 1.655e-002 4.635e-004 
5.632e-004 1.442e+007 3.830e+012 1.000e+001 1.617e-002 4.635e-004 
5.634e-004 1.444e+007 3.830e+012 1.000e+001 1.628e-002 4.635e-004 
5.635e-004 1.445e+007 3.830e+012 1.000e+001 1.600e-002 4.635e-004 
5.636e-004 1.447e+007 3.830e+012 1.000e+001 1.629e-002 4.636e-004 
5.637e-004 1.449e+007 3.830e+012 1.000e+001 1.605e-002 4.636e-004 
5.639e-004 1.450e+007 3.831e+012 1.000e+001 1.650e-002 4.636e-004 
5.640e-004 1.451e+007 3.829e+012 1.000e+001 1.723e-002 4.636e-004 
5.641e-004 1.452e+007 3.831e+012 1.000e+001 1.591e-002 4.637e-004 
5.642e-004 1.453e+007 3.830e+012 1.000e+001 1.693e-002 4.637e-004 
5.644e-004 1.455e+007 3.831e+012 1.000e+001 1.669e-002 4.637e-004 
5.645e-004 1.457e+007 3.832e+012 1.000e+001 1.747e-002 4.637e-004 
5.646e-004 1.458e+007 3.831e+012 1.000e+001 1.667e-002 4.637e-004 
5.647e-004 1.460e+007 3.830e+012 1.000e+001 1.716e-002 4.638e-004 
5.649e-004 1.462e+007 3.831e+012 1.000e+001 1.692e-002 4.638e-004 
5.650e-004 1.463e+007 3.831e+012 1.000e+001 1.673e-002 4.638e-004 
5.651e-004 1.464e+007 3.830e+012 1.000e+001 1.635e-002 4.638e-004 
5.652e-004 1.465e+007 3.830e+012 1.000e+001 1.580e-002 4.639e-004 
5.654e-004 1.466e+007 3.831e+012 1.000e+001 1.608e-002 4.640e-004 
5.655e-004 1.468e+007 3.831e+012 1.000e+001 1.611e-002 4.640e-004 
5.656e-004 1.470e+007 3.831e+012 1.000e+001 1.533e-002 4.640e-004 
5.657e-004 1.471e+007 3.831e+012 1.000e+001 1.581e-002 4.640e-004 
5.659e-004 1.472e+007 3.832e+012 1.000e+001 1.569e-002 4.640e-004 
5.660e-004 1.474e+007 3.831e+012 1.000e+001 1.539e-002 4.641e-004 
5.661e-004 1.475e+007 3.832e+012 1.000e+001 1.490e-002 4.641e-004 
5.662e-004 1.476e+007 3.832e+012 1.000e+001 1.558e-002 4.642e-004 
5.664e-004 1.477e+007 3.833e+012 1.000e+001 1.569e-002 4.642e-004 
5.665e-004 1.479e+007 3.832e+012 1.000e+001 1.594e-002 4.642e-004 
5.666e-004 1.480e+007 3.832e+012 1.000e+001 1.544e-002 4.642e-004 
5.667e-004 1.482e+007 3.833e+012 1.000e+001 1.584e-002 4.643e-004 
5.669e-004 1.484e+007 3.832e+012 1.000e+001 1.532e-002 4.643e-004 
5.670e-004 1.485e+007 3.832e+012 1.000e+001 1.549e-002 4.643e-004 
5.671e-004 1.486e+007 3.832e+012 1.000e+001 1.513e-002 4.643e-004 
5.672e-004 1.487e+007 3.832e+012 1.000e+001 1.559e-002 4.644e-004 
5.674e-004 1.489e+007 3.833e+012 1.000e+001 1.471e-002 4.644e-004 
5.675e-004 1.490e+007 3.832e+012 1.000e+001 1.577e-002 4.645e-004 
5.676e-004 1.491e+007 3.832e+012 1.000e+001 1.557e-002 4.645e-004 
5.677e-004 1.493e+007 3.833e+012 1.000e+001 1.561e-002 4.645e-004 
5.679e-004 1.495e+007 3.833e+012 1.000e+001 1.570e-002 4.645e-004 
5.680e-004 1.496e+007 3.833e+012 1.000e+001 1.501e-002 4.645e-004 
5.681e-004 1.497e+007 3.833e+012 1.000e+001 1.471e-002 4.646e-004 
5.682e-004 1.498e+007 3.833e+012 1.000e+001 1.507e-002 4.646e-004 
5.684e-004 1.499e+007 3.833e+012 1.000e+001 1.537e-002 4.647e-004 
5.685e-004 1.501e+007 3.833e+012 1.000e+001 1.548e-002 4.647e-004 
5.686e-004 1.502e+007 3.833e+012 1.000e+001 1.556e-002 4.647e-004 
5.687e-004 1.504e+007 3.834e+012 1.000e+001 1.518e-002 4.648e-004 
5.689e-004 1.505e+007 3.833e+012 1.000e+001 1.568e-002 4.648e-004 
5.690e-004 1.507e+007 3.834e+012 1.000e+001 1.706e-002 4.648e-004 
5.691e-004 1.509e+007 3.833e+012 1.000e+001 1.624e-002 4.648e-004 
5.692e-004 1.510e+007 3.835e+012 1.000e+001 1.691e-002 4.648e-004 
5.694e-004 1.512e+007 3.834e+012 1.000e+001 1.593e-002 4.648e-004 
5.695e-004 1.513e+007 3.836e+012 1.000e+001 1.539e-002 4.649e-004 
5.696e-004 1.514e+007 3.835e+012 1.000e+001 1.520e-002 4.649e-004 
5.697e-004 1.513e+007 3.835e+012 1.000e+001 1.609e-002 4.651e-004 
5.699e-004 1.513e+007 3.834e+012 1.000e+001 1.593e-002 4.652e-004 
5.700e-004 1.512e+007 3.835e+012 1.000e+001 1.575e-002 4.654e-004 
5.701e-004 1.509e+007 3.833e+012 1.000e+001 1.525e-002 4.657e-004 
5.702e-004 1.501e+007 3.834e+012 1.000e+001 1.579e-002 4.664e-004 
5.704e-004 1.487e+007 3.835e+012 1.000e+001 1.616e-002 4.675e-004 
5.705e-004 1.466e+007 3.836e+012 1.000e+001 1.681e-002 4.691e-004 
5.706e-004 1.400e+007 3.833e+012 1.000e+001 1.968e-002 4.738e-004 
5.707e-004 1.315e+007 3.830e+012 1.000e+001 1.981e-002 4.798e-004 
5.709e-004 1.271e+007 3.831e+012 1.000e+001 1.757e-002 4.829e-004 
5.710e-004 1.219e+007 3.829e+012 1.000e+001 1.640e-002 4.867e-004 
5.711e-004 1.143e+007 3.831e+012 1.000e+001 1.666e-002 4.921e-004 
5.712e-004 1.061e+007 3.840e+012 1.000e+001 1.635e-002 4.979e-004 
5.714e-004 9.992e+006 3.848e+012 1.000e+001 1.586e-002 5.023e-004 
5.715e-004 9.582e+006 3.856e+012 1.000e+001 1.502e-002 5.052e-004 
5.716e-004 9.202e+006 3.868e+012 1.000e+001 1.721e-002 5.080e-004 
5.717e-004 8.888e+006 3.876e+012 1.000e+001 1.730e-002 5.103e-004 
5.719e-004 8.227e+006 3.811e+012 1.000e+001 1.816e-002 5.150e-004 
5.720e-004 8.171e+006 3.813e+012 1.000e+001 1.848e-002 5.155e-004 
5.721e-004 8.196e+006 3.815e+012 1.000e+001 1.632e-002 5.154e-004 
5.722e-004 8.236e+006 3.815e+012 1.000e+001 1.600e-002 5.153e-004 
5.724e-004 8.260e+006 3.816e+012 1.000e+001 1.699e-002 5.152e-004 
5.725e-004 8.210e+006 3.815e+012 1.000e+001 1.675e-002 5.157e-004 
5.726e-004 8.154e+006 3.816e+012 1.000e+001 1.715e-002 5.162e-004 
5.727e-004 8.147e+006 3.815e+012 1.000e+001 1.713e-002 5.164e-004 
5.729e-004 8.216e+006 3.804e+012 1.000e+001 1.530e-002 5.161e-004 
5.730e-004 8.370e+006 3.795e+012 1.000e+001 1.532e-002 5.151e-004 
5.731e-004 8.434e+006 3.783e+012 1.000e+001 1.570e-002 5.148e-004 
5.732e-004 8.479e+006 3.781e+012 1.000e+001 1.569e-002 5.146e-004 
5.734e-004 8.505e+006 3.779e+012 1.000e+001 1.569e-002 5.145e-004 
5.735e-004 8.524e+006 3.779e+012 1.000e+001 1.563e-002 5.145e-004 
5.736e-004 8.541e+006 3.778e+012 1.000e+001 1.558e-002 5.145e-004 
5.737e-004 8.556e+006 3.778e+012 1.000e+001 1.585e-002 5.146e-004 
5.739e-004 8.566e+006 3.777e+012 1.000e+001 1.518e-002 5.146e-004 
5.740e-004 8.577e+006 3.778e+012 1.000e+001 1.470e-002 5.147e-004 
5.741e-004 8.586e+006 3.778e+012 1.000e+001 1.502e-002 5.147e-004 
5.742e-004 8.599e+006 3.777e+012 1.000e+001 1.504e-002 5.148e-004 
5.744e-004 8.611e+006 3.778e+012 1.000e+001 1.530e-002 5.148e-004 
5.745e-004 8.628e+006 3.778e+012 1.000e+001 1.471e-002 5.148e-004 
5.746e-004 8.641e+006 3.778e+012 1.000e+001 1.526e-002 5.149e-004 
5.747e-004 8.656e+006 3.778e+012 1.000e+001 1.529e-002 5.149e-004 
5.749e-004 8.672e+006 3.778e+012 1.000e+001 1.499e-002 5.149e-004 
5.750e-004 8.688e+006 3.778e+012 1.000e+001 1.477e-002 5.149e-004 
5.751e-004 8.700e+006 3.779e+012 1.000e+001 1.530e-002 5.149e-004 
5.752e-004 8.715e+006 3.778e+012 1.000e+001 1.456e-002 5.150e-004 
5.754e-004 8.730e+006 3.778e+012 1.000e+001 1.493e-002 5.150e-004 
5.755e-004 8.745e+006 3.779e+012 1.000e+001 1.481e-002 5.150e-004 
5.756e-004 8.761e+006 3.779e+012 1.000e+001 1.445e-002 5.150e-004 
5.757e-004 8.780e+006 3.779e+012 1.000e+001 1.490e-002 5.150e-004 
5.759e-004 8.794e+006 3.779e+012 1.000e+001 1.481e-002 5.150e-004 
5.760e-004 8.809e+006 3.779e+012 1.000e+001 1.491e-002 5.151e-004 
5.761e-004 8.822e+006 3.779e+012 1.000e+001 1.515e-002 5.151e-004 
5.762e-004 8.837e+006 3.780e+012 1.000e+001 1.466e-002 5.151e-004 
5.764e-004 8.850e+006 3.779e+012 1.000e+001 1.492e-002 5.152e-004 
5.765e-004 8.865e+006 3.780e+012 1.000e+001 1.476e-002 5.152e-004 
5.766e-004 8.881e+006 3.780e+012 1.000e+001 1.500e-002 5.152e-004 
5.767e-004 8.898e+006 3.779e+012 1.000e+001 1.471e-002 5.152e-004 
5.769e-004 8.908e+006 3.780e+012 1.000e+001 1.568e-002 5.153e-004 
5.770e-004 8.925e+006 3.780e+012 1.000e+001 1.577e-002 5.153e-004 
5.771e-004 8.940e+006 3.780e+012 1.000e+001 1.526e-002 5.153e-004 
5.772e-004 8.957e+006 3.780e+012 1.000e+001 1.525e-002 5.153e-004 
5.774e-004 8.972e+006 3.780e+012 1.000e+001 1.531e-002 5.153e-004 
5.775e-004 8.985e+006 3.780e+012 1.000e+001 1.568e-002 5.154e-004 
5.776e-004 9.002e+006 3.780e+012 1.000e+001 1.540e-002 5.154e-004 
5.777e-004 9.018e+006 3.780e+012 1.000e+001 1.546e-002 5.154e-004 
5.779e-004 9.032e+006 3.780e+012 1.000e+001 1.521e-002 5.154e-004 
5.780e-004 9.044e+006 3.781e+012 1.000e+001 1.558e-002 5.154e-004 
5.781e-004 9.056e+006 3.781e+012 1.000e+001 1.586e-002 5.155e-004 
5.782e-004 9.068e+006 3.781e+012 1.000e+001 1.575e-002 5.155e-004 
5.784e-004 9.082e+006 3.781e+012 1.000e+001 1.512e-002 5.156e-004 
5.785e-004 9.095e+006 3.781e+012 1.000e+001 1.581e-002 5.156e-004 
5.786e-004 9.109e+006 3.781e+012 1.000e+001 1.556e-002 5.156e-004 
5.787e-004 9.122e+006 3.782e+012 1.000e+001 1.552e-002 5.157e-004 
5.789e-004 9.137e+006 3.782e+012 1.000e+001 1.593e-002 5.157e-004 
5.790e-004 9.152e+006 3.781e+012 1.000e+001 1.629e-002 5.157e-004 
5.791e-004 9.167e+006 3.782e+012 1.000e+001 1.635e-002 5.157e-004 
5.792e-004 9.183e+006 3.782e+012 1.000e+001 1.622e-002 5.157e-004 
5.794e-004 9.200e+006 3.782e+012 1.000e+001 1.617e-002 5.157e-004 
5.795e-004 9.212e+006 3.782e+012 1.000e+001 1.573e-002 5.158e-004 
5.796e-004 9.221e+006 3.782e+012 1.000e+001 1.632e-002 5.158e-004 
5.797e-004 9.239e+006 3.782e+012 1.000e+001 1.626e-002 5.158e-004 
5.799e-004 9.256e+006 3.782e+012 1.000e+001 1.549e-002 5.159e-004 
5.800e-004 9.283e+006 3.782e+012 1.000e+001 1.568e-002 5.158e-004 
5.801e-004 9.303e+006 3.782e+012 1.000e+001 1.588e-002 5.158e-004 
5.802e-004 9.314e+006 3.782e+012 1.000e+001 1.539e-002 5.158e-004 
5.804e-004 9.328e+006 3.783e+012 1.000e+001 1.540e-002 5.159e-004 
5.805e-004 9.341e+006 3.783e+012 1.000e+001 1.525e-002 5.159e-004 
5.806e-004 9.355e+006 3.783e+012 1.000e+001 1.571e-002 5.159e-004 
5.807e-004 9.371e+006 3.783e+012 1.000e+001 1.525e-002 5.159e-004 
5.809e-004 9.386e+006 3.783e+012 1.000e+001 1.552e-002 5.160e-004 
5.810e-004 9.399e+006 3.783e+012 1.000e+001 1.518e-002 5.160e-004 
5.811e-004 9.415e+006 3.783e+012 1.000e+001 1.539e-002 5.160e-004 
5.812e-004 9.429e+006 3.783e+012 1.000e+001 1.568e-002 5.160e-004 
5.814e-004 9.445e+006 3.783e+012 1.000e+001 1.571e-002 5.160e-004 
5.815e-004 9.459e+006 3.783e+012 1.000e+001 1.533e-002 5.161e-004 
5.816e-004 9.472e+006 3.784e+012 1.000e+001 1.550e-002 5.161e-004 
5.817e-004 9.486e+006 3.784e+012 1.000e+001 1.562e-002 5.161e-004 
5.819e-004 9.501e+006 3.784e+012 1.000e+001 1.558e-002 5.162e-004 
5.820e-004 9.516e+006 3.784e+012 1.000e+001 1.563e-002 5.162e-004 
5.821e-004 9.532e+006 3.784e+012 1.000e+001 1.541e-002 5.162e-004 
5.822e-004 9.548e+006 3.784e+012 1.000e+001 1.559e-002 5.162e-004 
5.824e-004 9.564e+006 3.784e+012 1.000e+001 1.574e-002 5.162e-004 
5.825e-004 9.577e+006 3.784e+012 1.000e+001 1.578e-002 5.163e-004 
5.826e-004 9.594e+006 3.784e+012 1.000e+001 1.558e-002 5.163e-004 
5.827e-004 9.609e+006 3.784e+012 1.000e+001 1.578e-002 5.163e-004 
5.829e-004 9.623e+006 3.784e+012 1.000e+001 1.568e-002 5.163e-004 
5.830e-004 9.639e+006 3.784e+012 1.000e+001 1.555e-002 5.163e-004 
5.831e-004 9.653e+006 3.784e+012 1.000e+001 1.547e-002 5.164e-004 
5.832e-004 9.670e+006 3.784e+012 1.000e+001 1.548e-002 5.164e-004 
5.834e-004 9.684e+006 3.785e+012 1.000e+001 1.586e-002 5.164e-004 
5.835e-004 9.699e+006 3.784e+012 1.000e+001 1.553e-002 5.164e-004 
5.836e-004 9.714e+006 3.785e+012 1.000e+001 1.596e-002 5.164e-004 
5.837e-004 9.729e+006 3.785e+012 1.000e+001 1.571e-002 5.165e-004 
5.839e-004 9.744e+006 3.785e+012 1.000e+001 1.591e-002 5.165e-004 
5.840e-004 9.757e+006 3.785e+012 1.000e+001 1.566e-002 5.165e-004 
5.841e-004 9.773e+006 3.785e+012 1.000e+001 1.550e-002 5.165e-004 
5.842e-004 9.787e+006 3.785e+012 1.000e+001 1.564e-002 5.166e-004 
5.844e-004 9.799e+006 3.785e+012 1.000e+001 1.594e-002 5.166e-004 
5.845e-004 9.813e+006 3.785e+012 1.000e+001 1.618e-002 5.166e-004 
5.846e-004 9.829e+006 3.785e+012 1.000e+001 1.585e-002 5.166e-004 
5.847e-004 9.845e+006 3.785e+012 1.000e+001 1.585e-002 5.167e-004 
5.849e-004 9.859e+006 3.786e+012 1.000e+001 1.614e-002 5.167e-004 
5.850e-004 9.868e+006 3.786e+012 1.000e+001 1.605e-002 5.167e-004 
5.851e-004 9.886e+006 3.786e+012 1.000e+001 1.604e-002 5.167e-004 
5.852e-004 9.904e+006 3.786e+012 1.000e+001 1.554e-002 5.167e-004 
5.854e-004 9.922e+006 3.786e+012 1.000e+001 1.616e-002 5.167e-004 
5.855e-004 9.935e+006 3.786e+012 1.000e+001 1.594e-002 5.168e-004 
5.856e-004 9.947e+006 3.786e+012 1.000e+001 1.613e-002 5.168e-004 
5.857e-004 9.964e+006 3.786e+012 1.000e+001 1.590e-002 5.168e-004 
5.859e-004 9.979e+006 3.786e+012 1.000e+001 1.598e-002 5.169e-004 
5.860e-004 9.992e+006 3.786e+012 1.000e+001 1.566e-002 5.169e-004 
5.861e-004 1.001e+007 3.786e+012 1.000e+001 1.605e-002 5.169e-004 
5.862e-004 1.002e+007 3.786e+012 1.000e+001 1.612e-002 5.169e-004 
5.864e-004 1.004e+007 3.787e+012 1.000e+001 1.598e-002 5.170e-004 
5.865e-004 1.005e+007 3.787e+012 1.000e+001 1.601e-002 5.170e-004 
5.866e-004 1.007e+007 3.789e+012 1.000e+001 1.576e-002 5.170e-004 
5.867e-004 1.009e+007 3.788e+012 1.000e+001 1.585e-002 5.170e-004 
5.869e-004 1.010e+007 3.789e+012 1.000e+001 1.562e-002 5.170e-004 
5.870e-004 1.012e+007 3.788e+012 1.000e+001 1.593e-002 5.170e-004 
5.871e-004 1.014e+007 3.789e+012 1.000e+001 1.592e-002 5.170e-004 
5.872e-004 1.015e+007 3.789e+012 1.000e+001 1.597e-002 5.170e-004 
5.874e-004 1.017e+007 3.789e+012 1.000e+001 1.591e-002 5.171e-004 
5.875e-004 1.018e+007 3.789e+012 1.000e+001 1.606e-002 5.171e-004 
5.876e-004 1.020e+007 3.789e+012 1.000e+001 1.583e-002 5.171e-004 
5.877e-004 1.021e+007 3.789e+012 1.000e+001 1.643e-002 5.171e-004 
5.879e-004 1.021e+007 3.787e+012 1.000e+001 1.551e-002 5.173e-004 
5.880e-004 1.024e+007 3.786e+012 1.000e+001 1.644e-002 5.172e-004 
5.881e-004 1.026e+007 3.787e+012 1.000e+001 1.544e-002 5.172e-004 
5.882e-004 1.027e+007 3.788e+012 1.000e+001 1.541e-002 5.172e-004 
5.884e-004 1.029e+007 3.788e+012 1.000e+001 1.544e-002 5.172e-004 
5.885e-004 1.030e+007 3.787e+012 1.000e+001 1.479e-002 5.172e-004 
5.886e-004 1.032e+007 3.788e+012 1.000e+001 1.565e-002 5.172e-004 
5.887e-004 1.034e+007 3.788e+012 1.000e+001 1.559e-002 5.173e-004 
5.889e-004 1.035e+007 3.788e+012 1.000e+001 1.609e-002 5.173e-004 
5.890e-004 1.037e+007 3.788e+012 1.000e+001 1.599e-002 5.173e-004 
5.891e-004 1.038e+007 3.788e+012 1.000e+001 1.611e-002 5.173e-004 
5.892e-004 1.039e+007 3.787e+012 1.000e+001 1.632e-002 5.174e-004 
5.894e-004 1.041e+007 3.788e+012 1.000e+001 1.695e-002 5.174e-004 
5.895e-004 1.042e+007 3.788e+012 1.000e+001 1.679e-002 5.174e-004 
5.896e-004 1.044e+007 3.788e+012 1.000e+001 1.584e-002 5.174e-004 
5.897e-004 1.046e+007 3.787e+012 1.000e+001 1.680e-002 5.174e-004 
5.899e-004 1.047e+007 3.787e+012 1.000e+001 1.667e-002 5.175e-004 
5.900e-004 1.049e+007 3.787e+012 1.000e+001 1.623e-002 5.175e-004 
5.901e-004 1.050e+007 3.787e+012 1.000e+001 1.665e-002 5.175e-004 
5.902e-004 1.052e+007 3.787e+012 1.000e+001 1.666e-002 5.175e-004 
5.904e-004 1.054e+007 3.787e+012 1.000e+001 1.659e-002 5.175e-004 
5.905e-004 1.055e+007 3.787e+012 1.000e+001 1.633e-002 5.175e-004 
5.906e-004 1.056e+007 3.787e+012 1.000e+001 1.604e-002 5.176e-004 
5.907e-004 1.057e+007 3.787e+012 1.000e+001 1.640e-002 5.176e-004 
5.909e-004 1.059e+007 3.787e+012 1.000e+001 1.561e-002 5.176e-004 
5.910e-004 1.061e+007 3.787e+012 1.000e+001 1.588e-002 5.176e-004 
5.911e-004 1.062e+007 3.786e+012 1.000e+001 1.575e-002 5.177e-004 
5.912e-004 1.064e+007 3.787e+012 1.000e+001 1.598e-002 5.177e-004 
5.914e-004 1.065e+007 3.787e+012 1.000e+001 1.603e-002 5.177e-004 
5.915e-004 1.066e+007 3.788e+012 1.000e+001 1.553e-002 5.177e-004 
5.916e-004 1.068e+007 3.788e+012 1.000e+001 1.555e-002 5.178e-004 
5.917e-004 1.069e+007 3.788e+012 1.000e+001 1.518e-002 5.178e-004 
5.919e-004 1.071e+007 3.788e+012 1.000e+001 1.617e-002 5.178e-004 
5.920e-004 1.072e+007 3.788e+012 1.000e+001 1.591e-002 5.178e-004 
5.921e-004 1.074e+007 3.788e+012 1.000e+001 1.624e-002 5.178e-004 
5.922e-004 1.076e+007 3.788e+012 1.000e+001 1.613e-002 5.179e-004 
5.924e-004 1.077e+007 3.788e+012 1.000e+001 1.602e-002 5.179e-004 
5.925e-004 1.078e+007 3.789e+012 1.000e+001 1.611e-002 5.179e-004 
5.926e-004 1.080e+007 3.788e+012 1.000e+001 1.543e-002 5.179e-004 
5.927e-004 1.081e+007 3.788e+012 1.000e+001 1.600e-002 5.179e-004 
5.929e-004 1.083e+007 3.789e+012 1.000e+001 1.545e-002 5.180e-004 
5.930e-004 1.084e+007 3.789e+012 1.000e+001 1.553e-002 5.180e-004 
5.931e-004 1.085e+007 3.789e+012 1.000e+001 1.541e-002 5.181e-004 
5.932e-004 1.088e+007 3.790e+012 1.000e+001 1.666e-002 5.180e-004 
5.934e-004 1.089e+007 3.790e+012 1.000e+001 1.604e-002 5.181e-004 
5.935e-004 1.090e+007 3.790e+012 1.000e+001 1.593e-002 5.181e-004 
5.936e-004 1.092e+007 3.790e+012 1.000e+001 1.569e-002 5.181e-004 
5.937e-004 1.093e+007 3.790e+012 1.000e+001 1.604e-002 5.181e-004 
5.939e-004 1.095e+007 3.790e+012 1.000e+001 1.607e-002 5.182e-004 
5.940e-004 1.096e+007 3.790e+012 1.000e+001 1.587e-002 5.182e-004 
5.941e-004 1.098e+007 3.791e+012 1.000e+001 1.577e-002 5.182e-004 
5.942e-004 1.099e+007 3.791e+012 1.000e+001 1.659e-002 5.182e-004 
5.944e-004 1.101e+007 3.791e+012 1.000e+001 1.624e-002 5.182e-004 
5.945e-004 1.103e+007 3.791e+012 1.000e+001 1.631e-002 5.182e-004 
5.946e-004 1.104e+007 3.791e+012 1.000e+001 1.619e-002 5.183e-004 
5.947e-004 1.106e+007 3.791e+012 1.000e+001 1.629e-002 5.183e-004 
5.949e-004 1.108e+007 3.791e+012 1.000e+001 1.628e-002 5.183e-004 
5.950e-004 1.109e+007 3.791e+012 1.000e+001 1.634e-002 5.183e-004 
5.951e-004 1.094e+007 3.788e+012 1.000e+001 1.638e-002 5.194e-004 
5.952e-004 1.092e+007 3.788e+012 1.000e+001 1.663e-002 5.197e-004 
5.954e-004 1.092e+007 3.788e+012 1.000e+001 1.690e-002 5.198e-004 
5.955e-004 1.093e+007 3.788e+012 1.000e+001 1.672e-002 5.199e-004 
5.956e-004 1.094e+007 3.787e+012 1.000e+001 1.687e-002 5.199e-004 
5.957e-004 1.096e+007 3.787e+012 1.000e+001 1.733e-002 5.200e-004 
5.959e-004 1.097e+007 3.787e+012 1.000e+001 1.689e-002 5.200e-004 
5.960e-004 1.098e+007 3.787e+012 1.000e+001 1.698e-002 5.200e-004 
5.961e-004 1.100e+007 3.787e+012 1.000e+001 1.691e-002 5.200e-004 
5.962e-004 1.101e+007 3.788e+012 1.000e+001 1.674e-002 5.201e-004 
5.964e-004 1.102e+007 3.788e+012 1.000e+001 1.687e-002 5.201e-004 
5.965e-004 1.103e+007 3.788e+012 1.000e+001 1.717e-002 5.202e-004 
5.966e-004 1.104e+007 3.788e+012 1.000e+001 1.693e-002 5.202e-004 
5.967e-004 1.106e+007 3.787e+012 1.000e+001 1.533e-002 5.203e-004 
5.969e-004 1.108e+007 3.789e+012 1.000e+001 1.617e-002 5.202e-004 
5.970e-004 1.109e+007 3.789e+012 1.000e+001 1.618e-002 5.203e-004 
5.971e-004 1.111e+007 3.789e+012 1.000e+001 1.748e-002 5.203e-004 
5.972e-004 1.111e+007 3.790e+012 1.000e+001 1.667e-002 5.204e-004 
5.974e-004 1.113e+007 3.790e+012 1.000e+001 1.631e-002 5.204e-004 
5.975e-004 1.114e+007 3.790e+012 1.000e+001 1.633e-002 5.205e-004 
5.976e-004 1.116e+007 3.790e+012 1.000e+001 1.702e-002 5.205e-004 
5.977e-004 1.117e+007 3.790e+012 1.000e+001 1.637e-002 5.205e-004 
5.979e-004 1.119e+007 3.791e+012 1.000e+001 1.700e-002 5.205e-004 
5.980e-004 1.120e+007 3.791e+012 1.000e+001 1.717e-002 5.205e-004 
5.981e-004 1.122e+007 3.791e+012 1.000e+001 1.634e-002 5.205e-004 
5.982e-004 1.123e+007 3.790e+012 1.000e+001 1.601e-002 5.206e-004 
5.984e-004 1.124e+007 3.790e+012 1.000e+001 1.580e-002 5.206e-004 
5.985e-004 1.125e+007 3.791e+012 1.000e+001 1.632e-002 5.207e-004 
5.986e-004 1.126e+007 3.791e+012 1.000e+001 1.662e-002 5.207e-004 
5.987e-004 1.128e+007 3.791e+012 1.000e+001 1.586e-002 5.207e-004 
5.989e-004 1.129e+007 3.791e+012 1.000e+001 1.689e-002 5.208e-004 
5.990e-004 1.130e+007 3.791e+012 1.000e+001 1.670e-002 5.208e-004 
5.991e-004 1.132e+007 3.791e+012 1.000e+001 1.618e-002 5.208e-004 
5.992e-004 1.133e+007 3.791e+012 1.000e+001 1.640e-002 5.209e-004 
5.994e-004 1.135e+007 3.791e+012 1.000e+001 1.661e-002 5.209e-004 
5.995e-004 1.136e+007 3.791e+012 1.000e+001 1.622e-002 5.209e-004 
5.996e-004 1.138e+007 3.791e+012 1.000e+001 1.686e-002 5.209e-004 
5.997e-004 1.139e+007 3.791e+012 1.000e+001 1.716e-002 5.210e-004 
5.999e-004 1.141e+007 3.791e+012 1.000e+001 1.646e-002 5.210e-004 
6.000e-004 1.142e+007 3.791e+012 1.000e+001 1.655e-002 5.210e-004 
6.001e-004 1.143e+007 3.792e+012 1.000e+001 1.645e-002 5.211e-004 
6.002e-004 1.144e+007 3.792e+012 1.000e+001 1.733e-002 5.211e-004 
6.004e-004 1.145e+007 3.792e+012 1.000e+001 1.698e-002 5.211e-004 
6.005e-004 1.147e+007 3.792e+012 1.000e+001 1.684e-002 5.212e-004 
6.006e-004 1.149e+007 3.792e+012 1.000e+001 1.675e-002 5.212e-004 
6.007e-004 1.150e+007 3.792e+012 1.000e+001 1.672e-002 5.212e-004 
6.009e-004 1.152e+007 3.792e+012 1.000e+001 1.717e-002 5.212e-004 
6.010e-004 1.153e+007 3.792e+012 1.000e+001 1.735e-002 5.212e-004 
6.011e-004 1.155e+007 3.792e+012 1.000e+001 1.702e-002 5.213e-004 
6.012e-004 1.157e+007 3.792e+012 1.000e+001 1.669e-002 5.213e-004 
6.014e-004 1.158e+007 3.793e+012 1.000e+001 1.698e-002 5.213e-004 
6.015e-004 1.159e+007 3.792e+012 1.000e+001 1.618e-002 5.213e-004 
6.016e-004 1.161e+007 3.792e+012 1.000e+001 1.600e-002 5.213e-004 
6.017e-004 1.162e+007 3.793e+012 1.000e+001 1.645e-002 5.213e-004 
6.019e-004 1.164e+007 3.793e+012 1.000e+001 1.668e-002 5.214e-004 
6.020e-004 1.165e+007 3.793e+012 1.000e+001 1.646e-002 5.214e-004 
6.021e-004 1.167e+007 3.793e+012 1.000e+001 1.620e-002 5.214e-004 
6.022e-004 1.169e+007 3.793e+012 1.000e+001 1.647e-002 5.214e-004 
6.024e-004 1.171e+007 3.793e+012 1.000e+001 1.618e-002 5.214e-004 
6.025e-004 1.172e+007 3.793e+012 1.000e+001 1.652e-002 5.214e-004 
6.026e-004 1.174e+007 3.793e+012 1.000e+001 1.612e-002 5.214e-004 
6.027e-004 1.175e+007 3.793e+012 1.000e+001 1.628e-002 5.215e-004 
6.029e-004 1.176e+007 3.793e+012 1.000e+001 1.642e-002 5.215e-004 
6.030e-004 1.178e+007 3.793e+012 1.000e+001 1.702e-002 5.215e-004 
6.031e-004 1.179e+007 3.793e+012 1.000e+001 1.670e-002 5.216e-004 
6.032e-004 1.180e+007 3.793e+012 1.000e+001 1.679e-002 5.216e-004 
6.034e-004 1.181e+007 3.793e+012 1.000e+001 1.635e-002 5.217e-004 
6.035e-004 1.183e+007 3.793e+012 1.000e+001 1.659e-002 5.217e-004 
6.036e-004 1.184e+007 3.793e+012 1.000e+001 1.640e-002 5.217e-004 
6.037e-004 1.185e+007 3.794e+012 1.000e+001 1.612e-002 5.218e-004 
6.039e-004 1.187e+007 3.794e+012 1.000e+001 1.647e-002 5.218e-004 
6.040e-004 1.188e+007 3.794e+012 1.000e+001 1.618e-002 5.219e-004 
6.041e-004 1.189e+007 3.794e+012 1.000e+001 1.629e-002 5.219e-004 
6.042e-004 1.190e+007 3.794e+012 1.000e+001 1.630e-002 5.220e-004 
6.044e-004 1.191e+007 3.794e+012 1.000e+001 1.623e-002 5.220e-004 
6.045e-004 1.192e+007 3.794e+012 1.000e+001 1.613e-002 5.220e-004 
6.046e-004 1.194e+007 3.794e+012 1.000e+001 1.619e-002 5.220e-004 
6.047e-004 1.195e+007 3.794e+012 1.000e+001 1.651e-002 5.221e-004 
6.049e-004 1.197e+007 3.794e+012 1.000e+001 1.631e-002 5.221e-004 
6.050e-004 1.199e+007 3.795e+012 1.000e+001 1.620e-002 5.221e-004 
6.051e-004 1.201e+007 3.795e+012 1.000e+001 1.665e-002 5.221e-004 
6.052e-004 1.202e+007 3.795e+012 1.000e+001 1.632e-002 5.221e-004 
6.054e-004 1.203e+007 3.795e+012 1.000e+001 1.652e-002 5.221e-004 
6.055e-004 1.205e+007 3.795e+012 1.000e+001 1.634e-002 5.222e-004 
6.056e-004 1.206e+007 3.795e+012 1.000e+001 1.692e-002 5.222e-004 
6.057e-004 1.207e+007 3.795e+012 1.000e+001 1.639e-002 5.222e-004 
6.059e-004 1.208e+007 3.795e+012 1.000e+001 1.614e-002 5.223e-004 
6.060e-004 1.210e+007 3.795e+012 1.000e+001 1.631e-002 5.223e-004 
6.061e-004 1.211e+007 3.795e+012 1.000e+001 1.616e-002 5.223e-004 
6.062e-004 1.212e+007 3.796e+012 1.000e+001 1.639e-002 5.224e-004 
6.064e-004 1.214e+007 3.796e+012 1.000e+001 1.643e-002 5.224e-004 
6.065e-004 1.215e+007 3.796e+012 1.000e+001 1.653e-002 5.225e-004 
6.066e-004 1.217e+007 3.796e+012 1.000e+001 1.649e-002 5.225e-004 
6.067e-004 1.218e+007 3.796e+012 1.000e+001 1.623e-002 5.225e-004 
6.069e-004 1.219e+007 3.796e+012 1.000e+001 1.612e-002 5.225e-004 
6.070e-004 1.221e+007 3.796e+012 1.000e+001 1.610e-002 5.226e-004 
6.071e-004 1.222e+007 3.796e+012 1.000e+001 1.637e-002 5.226e-004 
6.072e-004 1.221e+007 3.797e+012 1.000e+001 1.590e-002 5.228e-004 
6.074e-004 1.219e+007 3.798e+012 1.000e+001 1.610e-002 5.231e-004 
6.075e-004 1.220e+007 3.798e+012 1.000e+001 1.654e-002 5.231e-004 
6.076e-004 1.222e+007 3.798e+012 1.000e+001 1.637e-002 5.231e-004 
6.077e-004 1.223e+007 3.799e+012 1.000e+001 1.709e-002 5.231e-004 
6.079e-004 1.225e+007 3.799e+012 1.000e+001 1.702e-002 5.232e-004 
6.080e-004 1.226e+007 3.799e+012 1.000e+001 1.719e-002 5.232e-004 
6.081e-004 1.226e+007 3.799e+012 1.000e+001 1.676e-002 5.233e-004 
6.082e-004 1.226e+007 3.800e+012 1.000e+001 1.673e-002 5.234e-004 
6.084e-004 1.226e+007 3.799e+012 1.000e+001 1.704e-002 5.236e-004 
6.085e-004 1.228e+007 3.798e+012 1.000e+001 1.671e-002 5.236e-004 
6.086e-004 1.230e+007 3.798e+012 1.000e+001 1.641e-002 5.236e-004 
6.087e-004 1.231e+007 3.798e+012 1.000e+001 1.667e-002 5.236e-004 
6.089e-004 1.233e+007 3.798e+012 1.000e+001 1.648e-002 5.236e-004 
6.090e-004 1.234e+007 3.799e+012 1.000e+001 1.677e-002 5.237e-004 
6.091e-004 1.234e+007 3.799e+012 1.000e+001 1.607e-002 5.237e-004 
6.092e-004 1.235e+007 3.799e+012 1.000e+001 1.609e-002 5.238e-004 
6.094e-004 1.237e+007 3.799e+012 1.000e+001 1.625e-002 5.238e-004 
6.095e-004 1.238e+007 3.799e+012 1.000e+001 1.650e-002 5.239e-004 
6.096e-004 1.239e+007 3.799e+012 1.000e+001 1.645e-002 5.239e-004 
6.097e-004 1.241e+007 3.799e+012 1.000e+001 1.608e-002 5.239e-004 
6.099e-004 1.242e+007 3.798e+012 1.000e+001 1.540e-002 5.239e-004 
6.100e-004 1.244e+007 3.799e+012 1.000e+001 1.491e-002 5.240e-004 
6.101e-004 1.245e+007 3.799e+012 1.000e+001 1.566e-002 5.240e-004 
6.102e-004 1.247e+007 3.799e+012 1.000e+001 1.449e-002 5.240e-004 
6.104e-004 1.248e+007 3.799e+012 1.000e+001 1.537e-002 5.240e-004 
6.105e-004 1.250e+007 3.800e+012 1.000e+001 1.574e-002 5.241e-004 
6.106e-004 1.250e+007 3.799e+012 1.000e+001 1.731e-002 5.242e-004 
6.107e-004 1.247e+007 3.801e+012 1.000e+001 1.518e-002 5.245e-004 
6.109e-004 1.243e+007 3.801e+012 1.000e+001 1.471e-002 5.249e-004 
6.110e-004 1.238e+007 3.804e+012 1.000e+001 1.544e-002 5.253e-004 
6.111e-004 1.233e+007 3.806e+012 1.000e+001 1.658e-002 5.258e-004 
6.112e-004 1.226e+007 3.805e+012 1.000e+001 1.616e-002 5.264e-004 
6.114e-004 1.209e+007 3.804e+012 1.000e+001 1.713e-002 5.278e-004 
6.115e-004 1.183e+007 3.809e+012 1.000e+001 1.657e-002 5.297e-004 
6.116e-004 1.176e+007 3.809e+012 1.000e+001 1.628e-002 5.303e-004 
6.117e-004 1.174e+007 3.811e+012 1.000e+001 1.663e-002 5.306e-004 
6.119e-004 1.173e+007 3.812e+012 1.000e+001 1.685e-002 5.308e-004 
6.120e-004 1.171e+007 3.814e+012 1.000e+001 1.629e-002 5.310e-004 
6.121e-004 1.166e+007 3.818e+012 1.000e+001 1.701e-002 5.314e-004 
6.122e-004 1.167e+007 3.821e+012 1.000e+001 1.574e-002 5.315e-004 
6.124e-004 1.169e+007 3.820e+012 1.000e+001 1.761e-002 5.315e-004 
6.125e-004 1.170e+007 3.821e+012 1.000e+001 1.673e-002 5.316e-004 
6.126e-004 1.172e+007 3.821e+012 1.000e+001 1.705e-002 5.316e-004 
6.127e-004 1.173e+007 3.822e+012 1.000e+001 1.690e-002 5.316e-004 
6.129e-004 1.174e+007 3.821e+012 1.000e+001 1.735e-002 5.317e-004 
6.130e-004 1.176e+007 3.822e+012 1.000e+001 1.739e-002 5.317e-004 
6.131e-004 1.177e+007 3.822e+012 1.000e+001 1.780e-002 5.317e-004 
6.132e-004 1.178e+007 3.822e+012 1.000e+001 1.665e-002 5.318e-004 
6.134e-004 1.179e+007 3.823e+012 1.000e+001 1.743e-002 5.318e-004 
6.135e-004 1.181e+007 3.823e+012 1.000e+001 1.753e-002 5.318e-004 
6.136e-004 1.181e+007 3.823e+012 1.000e+001 1.826e-002 5.319e-004 
6.137e-004 1.182e+007 3.823e+012 1.000e+001 1.797e-002 5.320e-004 
6.139e-004 1.182e+007 3.825e+012 1.000e+001 1.780e-002 5.321e-004 
6.140e-004 1.183e+007 3.824e+012 1.000e+001 1.831e-002 5.322e-004 
6.141e-004 1.183e+007 3.824e+012 1.000e+001 1.833e-002 5.323e-004 
6.142e-004 1.185e+007 3.824e+012 1.000e+001 1.833e-002 5.323e-004 
6.144e-004 1.186e+007 3.825e+012 1.000e+001 1.933e-002 5.323e-004 
6.145e-004 1.188e+007 3.825e+012 1.000e+001 1.861e-002 5.323e-004 
6.146e-004 1.189e+007 3.825e+012 1.000e+001 1.858e-002 5.324e-004 
6.147e-004 1.190e+007 3.826e+012 1.000e+001 1.906e-002 5.324e-004 
6.149e-004 1.191e+007 3.825e+012 1.000e+001 1.867e-002 5.325e-004 
6.150e-004 1.193e+007 3.825e+012 1.000e+001 1.919e-002 5.325e-004 
6.151e-004 1.194e+007 3.826e+012 1.000e+001 1.942e-002 5.326e-004 
6.152e-004 1.195e+007 3.826e+012 1.000e+001 1.892e-002 5.326e-004 
6.154e-004 1.197e+007 3.827e+012 1.000e+001 1.934e-002 5.326e-004 
6.155e-004 1.198e+007 3.826e+012 1.000e+001 1.953e-002 5.326e-004 
6.156e-004 1.199e+007 3.826e+012 1.000e+001 1.909e-002 5.327e-004 
6.157e-004 1.201e+007 3.826e+012 1.000e+001 1.927e-002 5.327e-004 
6.159e-004 1.203e+007 3.826e+012 1.000e+001 1.934e-002 5.327e-004 
6.160e-004 1.204e+007 3.826e+012 1.000e+001 1.932e-002 5.327e-004 
6.161e-004 1.205e+007 3.826e+012 1.000e+001 1.896e-002 5.327e-004 
6.162e-004 1.207e+007 3.826e+012 1.000e+001 1.857e-002 5.328e-004 
6.164e-004 1.209e+007 3.827e+012 1.000e+001 1.932e-002 5.328e-004 
6.165e-004 1.210e+007 3.826e+012 1.000e+001 1.932e-002 5.328e-004 
6.166e-004 1.211e+007 3.826e+012 1.000e+001 1.909e-002 5.329e-004 
6.167e-004 1.213e+007 3.827e+012 1.000e+001 1.934e-002 5.329e-004 
6.169e-004 1.215e+007 3.828e+012 1.000e+001 1.931e-002 5.329e-004 
6.170e-004 1.216e+007 3.828e+012 1.000e+001 1.934e-002 5.329e-004 
6.171e-004 1.217e+007 3.828e+012 1.000e+001 1.877e-002 5.329e-004 
6.172e-004 1.219e+007 3.829e+012 1.000e+001 1.972e-002 5.330e-004 
6.174e-004 1.220e+007 3.829e+012 1.000e+001 2.068e-002 5.330e-004 
6.175e-004 1.221e+007 3.829e+012 1.000e+001 1.995e-002 5.330e-004 
6.176e-004 1.222e+007 3.829e+012 1.000e+001 1.953e-002 5.331e-004 
6.177e-004 1.224e+007 3.830e+012 1.000e+001 1.941e-002 5.331e-004 
6.179e-004 1.225e+007 3.830e+012 1.000e+001 1.994e-002 5.332e-004 
6.180e-004 1.226e+007 3.830e+012 1.000e+001 2.004e-002 5.332e-004 
6.181e-004 1.228e+007 3.830e+012 1.000e+001 1.931e-002 5.332e-004 
6.182e-004 1.220e+007 3.836e+012 1.000e+001 1.940e-002 5.338e-004 
6.184e-004 1.214e+007 3.841e+012 1.000e+001 1.779e-002 5.344e-004 
6.185e-004 1.212e+007 3.841e+012 1.000e+001 1.780e-002 5.347e-004 
6.186e-004 1.213e+007 3.838e+012 1.000e+001 1.938e-002 5.347e-004 
6.187e-004 1.213e+007 3.838e+012 1.000e+001 1.848e-002 5.348e-004 
6.189e-004 1.215e+007 3.838e+012 1.000e+001 1.915e-002 5.349e-004 
6.190e-004 1.216e+007 3.838e+012 1.000e+001 1.916e-002 5.349e-004 
6.191e-004 1.216e+007 3.838e+012 1.000e+001 1.833e-002 5.350e-004 
6.192e-004 1.217e+007 3.839e+012 1.000e+001 1.925e-002 5.351e-004 
6.194e-004 1.216e+007 3.839e+012 1.000e+001 1.858e-002 5.352e-004 
6.195e-004 1.214e+007 3.844e+012 1.000e+001 2.008e-002 5.355e-004 
6.196e-004 1.210e+007 3.847e+012 1.000e+001 2.066e-002 5.359e-004 
6.197e-004 1.209e+007 3.846e+012 1.000e+001 2.032e-002 5.361e-004 
6.199e-004 1.209e+007 3.845e+012 1.000e+001 2.109e-002 5.363e-004 
6.200e-004 1.212e+007 3.823e+012 1.000e+001 1.895e-002 5.362e-004 
6.201e-004 1.216e+007 3.819e+012 1.000e+001 1.820e-002 5.360e-004 
6.202e-004 1.217e+007 3.823e+012 1.000e+001 1.733e-002 5.361e-004 
6.204e-004 1.218e+007 3.822e+012 1.000e+001 1.795e-002 5.361e-004 
6.205e-004 1.219e+007 3.823e+012 1.000e+001 1.780e-002 5.362e-004 
6.206e-004 1.221e+007 3.824e+012 1.000e+001 1.806e-002 5.362e-004 
6.207e-004 1.223e+007 3.824e+012 1.000e+001 1.836e-002 5.362e-004 
6.209e-004 1.224e+007 3.824e+012 1.000e+001 1.874e-002 5.362e-004 
6.210e-004 1.226e+007 3.824e+012 1.000e+001 1.832e-002 5.362e-004 
6.211e-004 1.227e+007 3.825e+012 1.000e+001 1.829e-002 5.362e-004 
6.212e-004 1.229e+007 3.824e+012 1.000e+001 1.816e-002 5.363e-004 
6.214e-004 1.230e+007 3.825e+012 1.000e+001 1.803e-002 5.363e-004 
6.215e-004 1.232e+007 3.825e+012 1.000e+001 1.795e-002 5.363e-004 
6.216e-004 1.233e+007 3.825e+012 1.000e+001 1.790e-002 5.363e-004 
6.217e-004 1.235e+007 3.824e+012 1.000e+001 1.809e-002 5.363e-004 
6.219e-004 1.237e+007 3.825e+012 1.000e+001 1.818e-002 5.363e-004 
6.220e-004 1.238e+007 3.825e+012 1.000e+001 1.816e-002 5.364e-004 
6.221e-004 1.239e+007 3.825e+012 1.000e+001 1.822e-002 5.364e-004 
6.222e-004 1.241e+007 3.825e+012 1.000e+001 1.805e-002 5.364e-004 
6.224e-004 1.243e+007 3.825e+012 1.000e+001 1.817e-002 5.364e-004 
6.225e-004 1.245e+007 3.825e+012 1.000e+001 1.811e-002 5.364e-004 
6.226e-004 1.246e+007 3.826e+012 1.000e+001 1.790e-002 5.364e-004 
6.227e-004 1.248e+007 3.825e+012 1.000e+001 1.786e-002 5.365e-004 
6.229e-004 1.249e+007 3.826e+012 1.000e+001 1.774e-002 5.365e-004 
6.230e-004 1.251e+007 3.826e+012 1.000e+001 1.779e-002 5.365e-004 
6.231e-004 1.253e+007 3.826e+012 1.000e+001 1.791e-002 5.365e-004 
6.232e-004 1.254e+007 3.826e+012 1.000e+001 1.785e-002 5.365e-004 
6.234e-004 1.255e+007 3.826e+012 1.000e+001 1.785e-002 5.365e-004 
6.235e-004 1.256e+007 3.826e+012 1.000e+001 1.758e-002 5.366e-004 
6.236e-004 1.258e+007 3.826e+012 1.000e+001 1.784e-002 5.366e-004 
6.237e-004 1.259e+007 3.827e+012 1.000e+001 1.779e-002 5.366e-004 
6.239e-004 1.261e+007 3.826e+012 1.000e+001 1.797e-002 5.367e-004 
6.240e-004 1.262e+007 3.826e+012 1.000e+001 1.798e-002 5.367e-004 
6.241e-004 1.264e+007 3.826e+012 1.000e+001 1.810e-002 5.367e-004 
6.242e-004 1.265e+007 3.828e+012 1.000e+001 1.841e-002 5.368e-004 
6.244e-004 1.267e+007 3.827e+012 1.000e+001 1.794e-002 5.368e-004 
6.245e-004 1.269e+007 3.827e+012 1.000e+001 1.787e-002 5.368e-004 
6.246e-004 1.270e+007 3.827e+012 1.000e+001 1.783e-002 5.368e-004 
6.247e-004 1.272e+007 3.827e+012 1.000e+001 1.842e-002 5.368e-004 
6.249e-004 1.273e+007 3.828e+012 1.000e+001 1.764e-002 5.368e-004 
6.250e-004 1.274e+007 3.827e+012 1.000e+001 1.756e-002 5.368e-004 
6.251e-004 1.276e+007 3.827e+012 1.000e+001 1.826e-002 5.369e-004 
6.252e-004 1.277e+007 3.828e+012 1.000e+001 1.781e-002 5.369e-004 
6.254e-004 1.279e+007 3.828e+012 1.000e+001 1.812e-002 5.369e-004 
6.255e-004 1.280e+007 3.828e+012 1.000e+001 1.849e-002 5.370e-004 
6.256e-004 1.282e+007 3.828e+012 1.000e+001 1.774e-002 5.369e-004 
6.257e-004 1.284e+007 3.829e+012 1.000e+001 1.764e-002 5.370e-004 
6.259e-004 1.286e+007 3.828e+012 1.000e+001 1.771e-002 5.370e-004 
6.260e-004 1.287e+007 3.828e+012 1.000e+001 1.812e-002 5.370e-004 
6.261e-004 1.288e+007 3.828e+012 1.000e+001 1.807e-002 5.370e-004 
6.262e-004 1.290e+007 3.828e+012 1.000e+001 1.774e-002 5.370e-004 
6.264e-004 1.291e+007 3.829e+012 1.000e+001 1.803e-002 5.370e-004 
6.265e-004 1.293e+007 3.830e+012 1.000e+001 1.824e-002 5.371e-004 
6.266e-004 1.295e+007 3.830e+012 1.000e+001 1.852e-002 5.371e-004 
6.267e-004 1.296e+007 3.829e+012 1.000e+001 1.807e-002 5.371e-004 
6.269e-004 1.298e+007 3.830e+012 1.000e+001 1.811e-002 5.371e-004 
6.270e-004 1.299e+007 3.829e+012 1.000e+001 1.869e-002 5.371e-004 
6.271e-004 1.301e+007 3.829e+012 1.000e+001 1.872e-002 5.372e-004 
6.272e-004 1.302e+007 3.829e+012 1.000e+001 1.880e-002 5.372e-004 
6.274e-004 1.303e+007 3.829e+012 1.000e+001 1.835e-002 5.372e-004 
6.275e-004 1.305e+007 3.829e+012 1.000e+001 1.860e-002 5.372e-004 
6.276e-004 1.306e+007 3.829e+012 1.000e+001 1.906e-002 5.373e-004 
6.277e-004 1.308e+007 3.830e+012 1.000e+001 1.879e-002 5.373e-004 
6.279e-004 1.309e+007 3.830e+012 1.000e+001 1.891e-002 5.373e-004 
6.280e-004 1.310e+007 3.831e+012 1.000e+001 1.820e-002 5.374e-004 
6.281e-004 1.312e+007 3.830e+012 1.000e+001 1.876e-002 5.374e-004 
6.282e-004 1.314e+007 3.830e+012 1.000e+001 1.849e-002 5.374e-004 
6.284e-004 1.315e+007 3.830e+012 1.000e+001 1.859e-002 5.374e-004 
6.285e-004 1.318e+007 3.831e+012 1.000e+001 1.824e-002 5.374e-004 
6.286e-004 1.320e+007 3.830e+012 1.000e+001 1.873e-002 5.373e-004 
6.287e-004 1.322e+007 3.830e+012 1.000e+001 1.842e-002 5.373e-004 
6.289e-004 1.323e+007 3.830e+012 1.000e+001 1.862e-002 5.373e-004 
6.290e-004 1.325e+007 3.830e+012 1.000e+001 1.881e-002 5.374e-004 
6.291e-004 1.326e+007 3.830e+012 1.000e+001 1.893e-002 5.374e-004 
6.292e-004 1.328e+007 3.830e+012 1.000e+001 1.844e-002 5.374e-004 
6.294e-004 1.330e+007 3.830e+012 1.000e+001 1.877e-002 5.374e-004 
6.295e-004 1.331e+007 3.830e+012 1.000e+001 1.886e-002 5.374e-004 
6.296e-004 1.333e+007 3.831e+012 1.000e+001 1.893e-002 5.374e-004 
6.297e-004 1.334e+007 3.831e+012 1.000e+001 1.895e-002 5.375e-004 
6.299e-004 1.336e+007 3.831e+012 1.000e+001 1.887e-002 5.375e-004 
6.300e-004 1.338e+007 3.831e+012 1.000e+001 1.862e-002 5.375e-004 
6.301e-004 1.339e+007 3.831e+012 1.000e+001 1.877e-002 5.375e-004 
6.302e-004 1.340e+007 3.831e+012 1.000e+001 1.870e-002 5.375e-004 
6.304e-004 1.342e+007 3.831e+012 1.000e+001 1.853e-002 5.375e-004 
6.305e-004 1.344e+007 3.831e+012 1.000e+001 1.835e-002 5.375e-004 
6.306e-004 1.346e+007 3.831e+012 1.000e+001 1.892e-002 5.375e-004 
6.307e-004 1.347e+007 3.831e+012 1.000e+001 1.894e-002 5.376e-004 
6.309e-004 1.348e+007 3.832e+012 1.000e+001 1.893e-002 5.376e-004 
6.310e-004 1.350e+007 3.831e+012 1.000e+001 1.892e-002 5.376e-004 
6.311e-004 1.352e+007 3.832e+012 1.000e+001 1.833e-002 5.376e-004 
6.312e-004 1.353e+007 3.832e+012 1.000e+001 1.849e-002 5.377e-004 
6.314e-004 1.354e+007 3.832e+012 1.000e+001 1.915e-002 5.377e-004 
6.315e-004 1.356e+007 3.832e+012 1.000e+001 1.892e-002 5.377e-004 
6.316e-004 1.358e+007 3.832e+012 1.000e+001 1.885e-002 5.377e-004 
6.317e-004 1.359e+007 3.832e+012 1.000e+001 1.883e-002 5.378e-004 
6.319e-004 1.360e+007 3.832e+012 1.000e+001 1.902e-002 5.378e-004 
6.320e-004 1.362e+007 3.832e+012 1.000e+001 1.898e-002 5.378e-004 
6.321e-004 1.363e+007 3.833e+012 1.000e+001 1.887e-002 5.378e-004 
6.322e-004 1.365e+007 3.832e+012 1.000e+001 1.867e-002 5.378e-004 
6.324e-004 1.367e+007 3.833e+012 1.000e+001 1.921e-002 5.378e-004 
6.325e-004 1.368e+007 3.833e+012 1.000e+001 1.905e-002 5.379e-004 
6.326e-004 1.370e+007 3.833e+012 1.000e+001 1.833e-002 5.379e-004 
6.327e-004 1.371e+007 3.833e+012 1.000e+001 1.875e-002 5.379e-004 
6.329e-004 1.373e+007 3.833e+012 1.000e+001 1.887e-002 5.379e-004 
6.330e-004 1.375e+007 3.833e+012 1.000e+001 1.883e-002 5.379e-004 
6.331e-004 1.376e+007 3.833e+012 1.000e+001 1.950e-002 5.380e-004 
6.332e-004 1.377e+007 3.833e+012 1.000e+001 1.927e-002 5.380e-004 
6.334e-004 1.379e+007 3.833e+012 1.000e+001 1.889e-002 5.380e-004 
6.335e-004 1.380e+007 3.834e+012 1.000e+001 1.894e-002 5.380e-004 
6.336e-004 1.382e+007 3.833e+012 1.000e+001 1.909e-002 5.380e-004 
6.337e-004 1.383e+007 3.834e+012 1.000e+001 1.951e-002 5.381e-004 
6.339e-004 1.385e+007 3.834e+012 1.000e+001 1.880e-002 5.381e-004 
6.340e-004 1.387e+007 3.834e+012 1.000e+001 1.901e-002 5.381e-004 
6.341e-004 1.388e+007 3.834e+012 1.000e+001 1.869e-002 5.381e-004 
6.342e-004 1.390e+007 3.834e+012 1.000e+001 1.953e-002 5.381e-004 
6.344e-004 1.391e+007 3.834e+012 1.000e+001 1.892e-002 5.381e-004 
6.345e-004 1.393e+007 3.834e+012 1.000e+001 1.930e-002 5.382e-004 
6.346e-004 1.394e+007 3.834e+012 1.000e+001 1.928e-002 5.382e-004 
6.347e-004 1.396e+007 3.834e+012 1.000e+001 1.894e-002 5.382e-004 
6.349e-004 1.397e+007 3.834e+012 1.000e+001 1.894e-002 5.382e-004 
6.350e-004 1.399e+007 3.835e+012 1.000e+001 1.891e-002 5.382e-004 
6.351e-004 1.400e+007 3.834e+012 1.000e+001 1.901e-002 5.383e-004 
6.352e-004 1.402e+007 3.834e+012 1.000e+001 1.889e-002 5.383e-004 
6.354e-004 1.403e+007 3.835e+012 1.000e+001 1.867e-002 5.383e-004 
6.355e-004 1.405e+007 3.835e+012 1.000e+001 1.921e-002 5.383e-004 
6.356e-004 1.406e+007 3.835e+012 1.000e+001 1.904e-002 5.384e-004 
6.357e-004 1.408e+007 3.834e+012 1.000e+001 1.956e-002 5.384e-004 
6.359e-004 1.410e+007 3.835e+012 1.000e+001 1.971e-002 5.384e-004 
6.360e-004 1.411e+007 3.835e+012 1.000e+001 1.910e-002 5.384e-004 
6.361e-004 1.412e+007 3.835e+012 1.000e+001 1.925e-002 5.384e-004 
6.362e-004 1.413e+007 3.835e+012 1.000e+001 1.931e-002 5.385e-004 
6.364e-004 1.415e+007 3.835e+012 1.000e+001 1.952e-002 5.385e-004 
6.365e-004 1.416e+007 3.834e+012 1.000e+001 1.913e-002 5.386e-004 
6.366e-004 1.416e+007 3.837e+012 1.000e+001 1.899e-002 5.387e-004 
6.367e-004 1.414e+007 3.838e+012 1.000e+001 1.883e-002 5.390e-004 
6.369e-004 1.413e+007 3.838e+012 1.000e+001 1.842e-002 5.391e-004 
6.370e-004 1.414e+007 3.838e+012 1.000e+001 1.822e-002 5.392e-004 
6.371e-004 1.417e+007 3.836e+012 1.000e+001 1.832e-002 5.391e-004 
6.372e-004 1.418e+007 3.837e+012 1.000e+001 1.917e-002 5.391e-004 
6.374e-004 1.420e+007 3.837e+012 1.000e+001 1.857e-002 5.392e-004 
6.375e-004 1.421e+007 3.838e+012 1.000e+001 1.852e-002 5.392e-004 
6.376e-004 1.423e+007 3.836e+012 1.000e+001 1.858e-002 5.392e-004 
6.377e-004 1.423e+007 3.836e+012 1.000e+001 1.895e-002 5.393e-004 
6.379e-004 1.425e+007 3.836e+012 1.000e+001 1.849e-002 5.393e-004 
6.380e-004 1.426e+007 3.836e+012 1.000e+001 1.894e-002 5.394e-004 
6.381e-004 1.428e+007 3.836e+012 1.000e+001 1.860e-002 5.394e-004 
6.382e-004 1.429e+007 3.836e+012 1.000e+001 1.883e-002 5.394e-004 
6.384e-004 1.431e+007 3.837e+012 1.000e+001 1.851e-002 5.394e-004 
6.385e-004 1.432e+007 3.836e+012 1.000e+001 1.861e-002 5.394e-004 
6.386e-004 1.434e+007 3.836e+012 1.000e+001 1.860e-002 5.395e-004 
6.387e-004 1.435e+007 3.836e+012 1.000e+001 1.891e-002 5.395e-004 
6.389e-004 1.437e+007 3.836e+012 1.000e+001 1.850e-002 5.395e-004 
6.390e-004 1.438e+007 3.837e+012 1.000e+001 1.877e-002 5.395e-004 
6.391e-004 1.440e+007 3.837e+012 1.000e+001 1.835e-002 5.395e-004 
6.392e-004 1.441e+007 3.837e+012 1.000e+001 1.815e-002 5.396e-004 
6.394e-004 1.443e+007 3.837e+012 1.000e+001 1.824e-002 5.396e-004 
6.395e-004 1.444e+007 3.837e+012 1.000e+001 1.821e-002 5.396e-004 
6.396e-004 1.446e+007 3.837e+012 1.000e+001 1.849e-002 5.396e-004 
6.397e-004 1.447e+007 3.838e+012 1.000e+001 1.823e-002 5.397e-004 
6.399e-004 1.448e+007 3.838e+012 1.000e+001 1.834e-002 5.397e-004 
6.400e-004 1.449e+007 3.838e+012 1.000e+001 1.780e-002 5.398e-004 
6.401e-004 1.451e+007 3.838e+012 1.000e+001 1.806e-002 5.398e-004 
6.402e-004 1.452e+007 3.837e+012 1.000e+001 1.836e-002 5.398e-004 
6.404e-004 1.454e+007 3.838e+012 1.000e+001 1.857e-002 5.398e-004 
6.405e-004 1.456e+007 3.839e+012 1.000e+001 1.821e-002 5.398e-004 
6.406e-004 1.457e+007 3.839e+012 1.000e+001 1.862e-002 5.398e-004 
6.407e-004 1.459e+007 3.838e+012 1.000e+001 1.837e-002 5.399e-004 
6.409e-004 1.460e+007 3.839e+012 1.000e+001 1.870e-002 5.399e-004 
6.410e-004 1.462e+007 3.839e+012 1.000e+001 1.856e-002 5.399e-004 
6.411e-004 1.463e+007 3.839e+012 1.000e+001 1.875e-002 5.399e-004 
6.412e-004 1.464e+007 3.839e+012 1.000e+001 1.805e-002 5.400e-004 
6.414e-004 1.466e+007 3.839e+012 1.000e+001 1.877e-002 5.400e-004 
6.415e-004 1.468e+007 3.839e+012 1.000e+001 1.878e-002 5.400e-004 
6.416e-004 1.469e+007 3.839e+012 1.000e+001 1.865e-002 5.400e-004 
6.417e-004 1.470e+007 3.840e+012 1.000e+001 1.874e-002 5.400e-004 
6.419e-004 1.472e+007 3.840e+012 1.000e+001 1.903e-002 5.401e-004 
6.420e-004 1.473e+007 3.840e+012 1.000e+001 1.828e-002 5.401e-004 
6.421e-004 1.474e+007 3.840e+012 1.000e+001 1.899e-002 5.401e-004 
6.422e-004 1.476e+007 3.840e+012 1.000e+001 1.857e-002 5.402e-004 
6.424e-004 1.477e+007 3.841e+012 1.000e+001 1.803e-002 5.402e-004 
6.425e-004 1.479e+007 3.840e+012 1.000e+001 1.852e-002 5.402e-004 
6.426e-004 1.480e+007 3.840e+012 1.000e+001 1.888e-002 5.403e-004 
6.427e-004 1.482e+007 3.840e+012 1.000e+001 1.846e-002 5.403e-004 
6.429e-004 1.483e+007 3.840e+012 1.000e+001 1.850e-002 5.403e-004 
6.430e-004 1.484e+007 3.841e+012 1.000e+001 1.891e-002 5.403e-004 
6.431e-004 1.486e+007 3.841e+012 1.000e+001 1.849e-002 5.403e-004 
6.432e-004 1.487e+007 3.840e+012 1.000e+001 1.927e-002 5.404e-004 
6.434e-004 1.489e+007 3.841e+012 1.000e+001 1.809e-002 5.404e-004 
6.435e-004 1.490e+007 3.841e+012 1.000e+001 1.864e-002 5.404e-004 
6.436e-004 1.492e+007 3.841e+012 1.000e+001 1.833e-002 5.405e-004 
6.437e-004 1.493e+007 3.841e+012 1.000e+001 1.896e-002 5.405e-004 
6.439e-004 1.494e+007 3.842e+012 1.000e+001 1.872e-002 5.405e-004 
6.440e-004 1.495e+007 3.843e+012 1.000e+001 1.905e-002 5.406e-004 
6.441e-004 1.496e+007 3.841e+012 1.000e+001 1.940e-002 5.406e-004 
6.442e-004 1.492e+007 3.838e+012 1.000e+001 1.905e-002 5.410e-004 
6.444e-004 1.492e+007 3.838e+012 1.000e+001 1.943e-002 5.412e-004 
6.445e-004 1.491e+007 3.840e+012 1.000e+001 1.946e-002 5.414e-004 
6.446e-004 1.489e+007 3.840e+012 1.000e+001 1.929e-002 5.416e-004 
6.447e-004 1.488e+007 3.840e+012 1.000e+001 1.966e-002 5.418e-004 
6.449e-004 1.488e+007 3.841e+012 1.000e+001 2.047e-002 5.419e-004 
6.450e-004 1.488e+007 3.842e+012 1.000e+001 1.974e-002 5.421e-004 
6.451e-004 1.490e+007 3.840e+012 1.000e+001 2.036e-002 5.421e-004 
6.452e-004 1.491e+007 3.840e+012 1.000e+001 2.007e-002 5.421e-004 
6.454e-004 1.493e+007 3.840e+012 1.000e+001 1.967e-002 5.421e-004 
6.455e-004 1.495e+007 3.840e+012 1.000e+001 1.911e-002 5.421e-004 
6.456e-004 1.497e+007 3.840e+012 1.000e+001 2.019e-002 5.421e-004 
6.457e-004 1.498e+007 3.839e+012 1.000e+001 1.906e-002 5.421e-004 
6.459e-004 1.499e+007 3.840e+012 1.000e+001 2.042e-002 5.422e-004 
6.460e-004 1.501e+007 3.840e+012 1.000e+001 2.113e-002 5.422e-004 
6.461e-004 1.502e+007 3.842e+012 1.000e+001 2.093e-002 5.422e-004 
6.462e-004 1.504e+007 3.841e+012 1.000e+001 2.054e-002 5.422e-004 
6.464e-004 1.505e+007 3.841e+012 1.000e+001 1.994e-002 5.423e-004 
6.465e-004 1.507e+007 3.841e+012 1.000e+001 1.996e-002 5.423e-004 
6.466e-004 1.508e+007 3.841e+012 1.000e+001 2.000e-002 5.423e-004 
6.467e-004 1.510e+007 3.841e+012 1.000e+001 1.988e-002 5.423e-004 
6.469e-004 1.511e+007 3.840e+012 1.000e+001 2.038e-002 5.424e-004 
6.470e-004 1.512e+007 3.841e+012 1.000e+001 2.029e-002 5.424e-004 
6.471e-004 1.514e+007 3.841e+012 1.000e+001 2.024e-002 5.424e-004 
6.472e-004 1.515e+007 3.841e+012 1.000e+001 2.034e-002 5.424e-004 
6.474e-004 1.517e+007 3.841e+012 1.000e+001 2.062e-002 5.425e-004 
6.475e-004 1.516e+007 3.842e+012 1.000e+001 2.053e-002 5.426e-004 
6.476e-004 1.515e+007 3.844e+012 1.000e+001 2.115e-002 5.428e-004 
6.477e-004 1.516e+007 3.845e+012 1.000e+001 2.087e-002 5.429e-004 
6.479e-004 1.516e+007 3.846e+012 1.000e+001 2.156e-002 5.430e-004 
6.480e-004 1.517e+007 3.846e+012 1.000e+001 2.132e-002 5.431e-004 
6.481e-004 1.518e+007 3.846e+012 1.000e+001 2.139e-002 5.431e-004 
6.482e-004 1.519e+007 3.847e+012 1.000e+001 2.130e-002 5.432e-004 
6.484e-004 1.521e+007 3.847e+012 1.000e+001 2.134e-002 5.432e-004 
6.485e-004 1.523e+007 3.847e+012 1.000e+001 2.122e-002 5.432e-004 
6.486e-004 1.524e+007 3.847e+012 1.000e+001 2.142e-002 5.432e-004 
6.487e-004 1.526e+007 3.847e+012 1.000e+001 2.149e-002 5.432e-004 
6.489e-004 1.527e+007 3.847e+012 1.000e+001 2.054e-002 5.433e-004 
6.490e-004 1.529e+007 3.850e+012 1.000e+001 2.246e-002 5.432e-004 
6.491e-004 1.531e+007 3.849e+012 1.000e+001 2.172e-002 5.432e-004 
6.492e-004 1.533e+007 3.850e+012 1.000e+001 2.161e-002 5.432e-004 
6.494e-004 1.535e+007 3.850e+012 1.000e+001 2.219e-002 5.432e-004 
6.495e-004 1.536e+007 3.850e+012 1.000e+001 2.155e-002 5.432e-004 
6.496e-004 1.538e+007 3.850e+012 1.000e+001 2.222e-002 5.432e-004 
6.497e-004 1.540e+007 3.851e+012 1.000e+001 2.296e-002 5.432e-004 
6.499e-004 1.542e+007 3.851e+012 1.000e+001 2.222e-002 5.432e-004 
6.500e-004 1.543e+007 3.851e+012 1.000e+001 2.138e-002 5.433e-004 
6.501e-004 1.545e+007 3.850e+012 1.000e+001 2.185e-002 5.433e-004 
6.502e-004 1.546e+007 3.841e+012 1.000e+001 2.147e-002 5.433e-004 
6.504e-004 1.547e+007 3.842e+012 1.000e+001 2.151e-002 5.434e-004 
6.505e-004 1.547e+007 3.838e+012 1.000e+001 2.096e-002 5.435e-004 
6.506e-004 1.546e+007 3.838e+012 1.000e+001 2.197e-002 5.437e-004 
6.507e-004 1.545e+007 3.839e+012 1.000e+001 2.136e-002 5.439e-004 
6.509e-004 1.545e+007 3.838e+012 1.000e+001 2.152e-002 5.440e-004 
6.510e-004 1.546e+007 3.839e+012 1.000e+001 2.161e-002 5.441e-004 
6.511e-004 1.547e+007 3.839e+012 1.000e+001 2.179e-002 5.441e-004 
6.512e-004 1.548e+007 3.839e+012 1.000e+001 2.190e-002 5.442e-004 
6.514e-004 1.548e+007 3.839e+012 1.000e+001 2.155e-002 5.443e-004 
6.515e-004 1.549e+007 3.839e+012 1.000e+001 2.185e-002 5.443e-004 
6.516e-004 1.551e+007 3.840e+012 1.000e+001 2.164e-002 5.444e-004 
6.517e-004 1.552e+007 3.840e+012 1.000e+001 2.234e-002 5.444e-004 
6.519e-004 1.553e+007 3.840e+012 1.000e+001 2.159e-002 5.445e-004 
6.520e-004 1.554e+007 3.842e+012 1.000e+001 2.131e-002 5.445e-004 
6.521e-004 1.555e+007 3.842e+012 1.000e+001 2.074e-002 5.446e-004 
6.522e-004 1.556e+007 3.841e+012 1.000e+001 2.110e-002 5.447e-004 
6.524e-004 1.556e+007 3.842e+012 1.000e+001 2.082e-002 5.447e-004 
6.525e-004 1.558e+007 3.841e+012 1.000e+001 2.104e-002 5.447e-004 
6.526e-004 1.559e+007 3.842e+012 1.000e+001 2.050e-002 5.448e-004 
6.527e-004 1.561e+007 3.841e+012 1.000e+001 2.112e-002 5.448e-004 
6.529e-004 1.562e+007 3.841e+012 1.000e+001 2.145e-002 5.448e-004 
6.530e-004 1.564e+007 3.841e+012 1.000e+001 2.112e-002 5.448e-004 
6.531e-004 1.564e+007 3.841e+012 1.000e+001 2.107e-002 5.449e-004 
6.532e-004 1.565e+007 3.841e+012 1.000e+001 2.119e-002 5.450e-004 
6.534e-004 1.566e+007 3.841e+012 1.000e+001 2.086e-002 5.451e-004 
6.535e-004 1.567e+007 3.841e+012 1.000e+001 2.075e-002 5.451e-004 
6.536e-004 1.568e+007 3.841e+012 1.000e+001 2.052e-002 5.452e-004 
6.537e-004 1.569e+007 3.841e+012 1.000e+001 2.072e-002 5.452e-004 
6.539e-004 1.571e+007 3.841e+012 1.000e+001 2.015e-002 5.452e-004 
6.540e-004 1.572e+007 3.841e+012 1.000e+001 2.054e-002 5.453e-004 
6.541e-004 1.574e+007 3.841e+012 1.000e+001 2.051e-002 5.453e-004 
6.542e-004 1.575e+007 3.841e+012 1.000e+001 2.052e-002 5.453e-004 
6.544e-004 1.577e+007 3.841e+012 1.000e+001 2.060e-002 5.453e-004 
6.545e-004 1.578e+007 3.841e+012 1.000e+001 2.039e-002 5.454e-004 
6.546e-004 1.579e+007 3.841e+012 1.000e+001 2.007e-002 5.454e-004 
6.547e-004 1.581e+007 3.842e+012 1.000e+001 2.051e-002 5.454e-004 
6.549e-004 1.582e+007 3.842e+012 1.000e+001 2.043e-002 5.454e-004 
6.550e-004 1.584e+007 3.842e+012 1.000e+001 2.033e-002 5.455e-004 
6.551e-004 1.585e+007 3.842e+012 1.000e+001 2.038e-002 5.455e-004 
6.552e-004 1.586e+007 3.842e+012 1.000e+001 2.025e-002 5.455e-004 
6.554e-004 1.588e+007 3.842e+012 1.000e+001 2.035e-002 5.455e-004 
6.555e-004 1.589e+007 3.842e+012 1.000e+001 2.005e-002 5.456e-004 
6.556e-004 1.590e+007 3.842e+012 1.000e+001 2.038e-002 5.456e-004 
6.557e-004 1.592e+007 3.842e+012 1.000e+001 2.033e-002 5.457e-004 
6.559e-004 1.593e+007 3.842e+012 1.000e+001 2.045e-002 5.457e-004 
6.560e-004 1.591e+007 3.843e+012 1.000e+001 2.051e-002 5.460e-004 
6.561e-004 1.588e+007 3.845e+012 1.000e+001 2.041e-002 5.463e-004 
6.562e-004 1.588e+007 3.845e+012 1.000e+001 2.024e-002 5.464e-004 
6.564e-004 1.589e+007 3.845e+012 1.000e+001 2.024e-002 5.465e-004 
6.565e-004 1.589e+007 3.846e+012 1.000e+001 2.030e-002 5.466e-004 
6.566e-004 1.590e+007 3.846e+012 1.000e+001 2.022e-002 5.466e-004 
6.567e-004 1.592e+007 3.846e+012 1.000e+001 2.044e-002 5.467e-004 
6.569e-004 1.593e+007 3.846e+012 1.000e+001 2.022e-002 5.467e-004 
6.570e-004 1.594e+007 3.846e+012 1.000e+001 2.029e-002 5.467e-004 
6.571e-004 1.596e+007 3.847e+012 1.000e+001 2.026e-002 5.467e-004 
6.572e-004 1.597e+007 3.847e+012 1.000e+001 2.039e-002 5.468e-004 
6.574e-004 1.598e+007 3.847e+012 1.000e+001 2.046e-002 5.468e-004 
6.575e-004 1.600e+007 3.847e+012 1.000e+001 2.018e-002 5.469e-004 
6.576e-004 1.601e+007 3.847e+012 1.000e+001 2.027e-002 5.469e-004 
6.577e-004 1.602e+007 3.847e+012 1.000e+001 2.082e-002 5.469e-004 
6.579e-004 1.604e+007 3.848e+012 1.000e+001 2.099e-002 5.470e-004 
6.580e-004 1.605e+007 3.848e+012 1.000e+001 2.085e-002 5.470e-004 
6.581e-004 1.606e+007 3.848e+012 1.000e+001 2.105e-002 5.470e-004 
6.582e-004 1.608e+007 3.848e+012 1.000e+001 2.095e-002 5.471e-004 
6.584e-004 1.609e+007 3.848e+012 1.000e+001 2.102e-002 5.471e-004 
6.585e-004 1.611e+007 3.849e+012 1.000e+001 2.101e-002 5.471e-004 
6.586e-004 1.612e+007 3.849e+012 1.000e+001 2.074e-002 5.471e-004 
6.587e-004 1.613e+007 3.849e+012 1.000e+001 2.084e-002 5.472e-004 
6.589e-004 1.615e+007 3.849e+012 1.000e+001 2.124e-002 5.472e-004 
6.590e-004 1.616e+007 3.849e+012 1.000e+001 2.144e-002 5.472e-004 
6.591e-004 1.618e+007 3.849e+012 1.000e+001 2.116e-002 5.472e-004 
6.592e-004 1.619e+007 3.849e+012 1.000e+001 2.136e-002 5.473e-004 
6.594e-004 1.620e+007 3.850e+012 1.000e+001 2.124e-002 5.473e-004 
6.595e-004 1.621e+007 3.850e+012 1.000e+001 2.123e-002 5.473e-004 
6.596e-004 1.623e+007 3.850e+012 1.000e+001 2.123e-002 5.474e-004 
6.597e-004 1.624e+007 3.851e+012 1.000e+001 2.120e-002 5.474e-004 
6.599e-004 1.625e+007 3.851e+012 1.000e+001 2.122e-002 5.475e-004 
6.600e-004 1.627e+007 3.851e+012 1.000e+001 2.132e-002 5.475e-004 
6.601e-004 1.628e+007 3.851e+012 1.000e+001 2.122e-002 5.475e-004 
6.602e-004 1.630e+007 3.851e+012 1.000e+001 2.120e-002 5.475e-004 
6.604e-004 1.631e+007 3.851e+012 1.000e+001 2.125e-002 5.476e-004 
6.605e-004 1.632e+007 3.851e+012 1.000e+001 2.134e-002 5.476e-004 
6.606e-004 1.634e+007 3.851e+012 1.000e+001 2.104e-002 5.476e-004 
6.607e-004 1.635e+007 3.852e+012 1.000e+001 2.106e-002 5.476e-004 
6.609e-004 1.636e+007 3.852e+012 1.000e+001 2.117e-002 5.477e-004 
6.610e-004 1.638e+007 3.852e+012 1.000e+001 2.104e-002 5.477e-004 
6.611e-004 1.639e+007 3.852e+012 1.000e+001 2.136e-002 5.477e-004 
6.612e-004 1.640e+007 3.853e+012 1.000e+001 2.126e-002 5.478e-004 
6.614e-004 1.642e+007 3.852e+012 1.000e+001 2.111e-002 5.478e-004 
6.615e-004 1.643e+007 3.853e+012 1.000e+001 2.121e-002 5.478e-004 
6.616e-004 1.645e+007 3.853e+012 1.000e+001 2.147e-002 5.479e-004 
6.617e-004 1.646e+007 3.853e+012 1.000e+001 2.133e-002 5.479e-004 
6.619e-004 1.647e+007 3.853e+012 1.000e+001 2.138e-002 5.479e-004 
6.620e-004 1.648e+007 3.853e+012 1.000e+001 2.116e-002 5.480e-004 
6.621e-004 1.650e+007 3.854e+012 1.000e+001 2.129e-002 5.480e-004 
6.622e-004 1.651e+007 3.854e+012 1.000e+001 2.123e-002 5.481e-004 
6.624e-004 1.651e+007 3.854e+012 1.000e+001 2.169e-002 5.481e-004 
6.625e-004 1.628e+007 3.859e+012 1.000e+001 2.196e-002 5.499e-004 
6.626e-004 1.613e+007 3.866e+012 1.000e+001 2.106e-002 5.510e-004 
6.627e-004 1.608e+007 3.868e+012 1.000e+001 2.088e-002 5.515e-004 
6.629e-004 1.607e+007 3.868e+012 1.000e+001 2.163e-002 5.517e-004 
6.630e-004 1.601e+007 3.868e+012 1.000e+001 2.168e-002 5.523e-004 
6.631e-004 1.601e+007 3.867e+012 1.000e+001 2.168e-002 5.524e-004 
6.632e-004 1.602e+007 3.866e+012 1.000e+001 2.159e-002 5.524e-004 
6.634e-004 1.603e+007 3.866e+012 1.000e+001 2.195e-002 5.525e-004 
6.635e-004 1.604e+007 3.866e+012 1.000e+001 2.106e-002 5.526e-004 
6.636e-004 1.606e+007 3.866e+012 1.000e+001 2.106e-002 5.526e-004 
6.637e-004 1.607e+007 3.866e+012 1.000e+001 2.088e-002 5.526e-004 
6.639e-004 1.609e+007 3.866e+012 1.000e+001 2.119e-002 5.526e-004 
6.640e-004 1.611e+007 3.866e+012 1.000e+001 2.115e-002 5.526e-004 
6.641e-004 1.612e+007 3.865e+012 1.000e+001 2.105e-002 5.526e-004 
6.642e-004 1.613e+007 3.866e+012 1.000e+001 2.086e-002 5.527e-004 
6.644e-004 1.615e+007 3.866e+012 1.000e+001 2.074e-002 5.527e-004 
6.645e-004 1.616e+007 3.866e+012 1.000e+001 2.073e-002 5.527e-004 
6.646e-004 1.618e+007 3.866e+012 1.000e+001 2.081e-002 5.527e-004 
6.647e-004 1.619e+007 3.866e+012 1.000e+001 2.078e-002 5.528e-004 
6.649e-004 1.621e+007 3.866e+012 1.000e+001 2.075e-002 5.528e-004 
6.650e-004 1.622e+007 3.866e+012 1.000e+001 2.083e-002 5.528e-004 
6.651e-004 1.623e+007 3.866e+012 1.000e+001 2.068e-002 5.529e-004 
6.652e-004 1.625e+007 3.866e+012 1.000e+001 2.107e-002 5.529e-004 
6.654e-004 1.626e+007 3.867e+012 1.000e+001 2.083e-002 5.529e-004 
6.655e-004 1.628e+007 3.866e+012 1.000e+001 2.097e-002 5.529e-004 
6.656e-004 1.629e+007 3.866e+012 1.000e+001 2.062e-002 5.529e-004 
6.657e-004 1.631e+007 3.867e+012 1.000e+001 2.056e-002 5.530e-004 
6.659e-004 1.632e+007 3.867e+012 1.000e+001 2.066e-002 5.530e-004 
6.660e-004 1.634e+007 3.867e+012 1.000e+001 2.098e-002 5.530e-004 
6.661e-004 1.635e+007 3.867e+012 1.000e+001 2.078e-002 5.530e-004 
6.662e-004 1.637e+007 3.867e+012 1.000e+001 2.098e-002 5.530e-004 
6.664e-004 1.638e+007 3.868e+012 1.000e+001 2.076e-002 5.531e-004 
6.665e-004 1.640e+007 3.868e+012 1.000e+001 2.091e-002 5.531e-004 
6.666e-004 1.641e+007 3.867e+012 1.000e+001 2.054e-002 5.531e-004 
6.667e-004 1.643e+007 3.868e+012 1.000e+001 2.058e-002 5.531e-004 
6.669e-004 1.644e+007 3.868e+012 1.000e+001 2.071e-002 5.531e-004 
6.670e-004 1.646e+007 3.868e+012 1.000e+001 2.071e-002 5.532e-004 
6.671e-004 1.647e+007 3.868e+012 1.000e+001 2.093e-002 5.532e-004 
6.672e-004 1.649e+007 3.868e+012 1.000e+001 2.086e-002 5.532e-004 
6.674e-004 1.650e+007 3.869e+012 1.000e+001 2.075e-002 5.532e-004 
6.675e-004 1.652e+007 3.869e+012 1.000e+001 2.098e-002 5.532e-004 
6.676e-004 1.653e+007 3.869e+012 1.000e+001 2.085e-002 5.533e-004 
6.677e-004 1.655e+007 3.869e+012 1.000e+001 2.066e-002 5.533e-004 
6.679e-004 1.657e+007 3.869e+012 1.000e+001 2.091e-002 5.533e-004 
6.680e-004 1.658e+007 3.869e+012 1.000e+001 2.098e-002 5.533e-004 
6.681e-004 1.660e+007 3.869e+012 1.000e+001 2.117e-002 5.533e-004 
6.682e-004 1.661e+007 3.869e+012 1.000e+001 2.074e-002 5.533e-004 
6.684e-004 1.663e+007 3.870e+012 1.000e+001 2.093e-002 5.534e-004 
6.685e-004 1.664e+007 3.870e+012 1.000e+001 2.082e-002 5.534e-004 
6.686e-004 1.665e+007 3.870e+012 1.000e+001 2.103e-002 5.534e-004 
6.687e-004 1.667e+007 3.870e+012 1.000e+001 2.090e-002 5.535e-004 
6.689e-004 1.668e+007 3.870e+012 1.000e+001 2.035e-002 5.535e-004 
6.690e-004 1.669e+007 3.870e+012 1.000e+001 2.061e-002 5.535e-004 
6.691e-004 1.671e+007 3.870e+012 1.000e+001 2.062e-002 5.535e-004 
6.692e-004 1.673e+007 3.870e+012 1.000e+001 2.075e-002 5.536e-004 
6.694e-004 1.673e+007 3.871e+012 1.000e+001 2.067e-002 5.536e-004 
6.695e-004 1.674e+007 3.871e+012 1.000e+001 2.061e-002 5.537e-004 
6.696e-004 1.676e+007 3.872e+012 1.000e+001 2.053e-002 5.537e-004 
6.697e-004 1.677e+007 3.872e+012 1.000e+001 2.070e-002 5.537e-004 
6.699e-004 1.679e+007 3.872e+012 1.000e+001 2.077e-002 5.537e-004 
6.700e-004 1.680e+007 3.872e+012 1.000e+001 2.092e-002 5.538e-004 
6.701e-004 1.682e+007 3.872e+012 1.000e+001 2.079e-002 5.538e-004 
6.702e-004 1.683e+007 3.872e+012 1.000e+001 2.093e-002 5.538e-004 
6.704e-004 1.686e+007 3.872e+012 1.000e+001 2.095e-002 5.538e-004 
6.705e-004 1.688e+007 3.872e+012 1.000e+001 2.060e-002 5.538e-004 
6.706e-004 1.689e+007 3.872e+012 1.000e+001 2.069e-002 5.538e-004 
6.707e-004 1.691e+007 3.873e+012 1.000e+001 2.086e-002 5.538e-004 
6.709e-004 1.692e+007 3.873e+012 1.000e+001 2.050e-002 5.538e-004 
6.710e-004 1.694e+007 3.873e+012 1.000e+001 2.040e-002 5.538e-004 
