# Supplementary material for: Strain rate dependency of dislocation plasticity
Source: Nat Commun. 2021 Mar 23;12:1845. doi: 10.1038/s41467-021-21939-1 (PMC7988163; doi:10.1038/s41467-021-21939-1)
Supplement: Supplementary file 3 — Supplementary Data 1 [file 41467_2021_21939_MOESM3_ESM.zip › Supplementary Data 1/DDDSimulationSet3/StrainRate=1e1s-1/InitialDislocationDensity=5.7e8m-2.dat]

#strain(1), stress(Pa), dislocation density(m-2), strain rate(s-1), mean dislocation velocity(km/s), plastic strain(1)
9.465e-007 1.361e+005 5.661e+008 1.000e+001 1.558e-003 3.949e-009 
1.903e-006 2.732e+005 5.661e+008 1.000e+001 1.574e-003 1.279e-008 
2.892e-006 4.141e+005 5.661e+008 1.000e+001 3.901e-003 2.698e-008 
3.866e-006 5.522e+005 5.661e+008 1.000e+001 3.895e-003 4.606e-008 
4.826e-006 6.875e+005 5.661e+008 1.000e+001 5.290e-003 6.975e-008 
5.780e-006 8.213e+005 5.661e+008 1.000e+001 6.244e-003 9.810e-008 
6.673e-006 9.461e+005 5.661e+008 1.000e+001 6.235e-003 1.290e-007 
7.543e-006 1.067e+006 5.661e+008 1.000e+001 7.970e-003 1.631e-007 
8.381e-006 1.183e+006 5.661e+008 1.000e+001 8.554e-003 1.995e-007 
9.201e-006 1.296e+006 5.661e+008 1.000e+001 8.587e-003 2.386e-007 
9.988e-006 1.404e+006 5.662e+008 1.000e+001 1.000e-002 2.795e-007 
1.076e-005 1.509e+006 5.663e+008 1.000e+001 1.030e-002 3.211e-007 
1.155e-005 1.617e+006 5.663e+008 1.000e+001 1.071e-002 3.663e-007 
1.236e-005 1.726e+006 5.661e+008 1.000e+001 1.131e-002 4.167e-007 
1.316e-005 1.834e+006 5.661e+008 1.000e+001 1.262e-002 4.703e-007 
1.394e-005 1.939e+006 5.660e+008 1.000e+001 1.299e-002 5.255e-007 
1.473e-005 2.045e+006 5.660e+008 1.000e+001 1.337e-002 5.844e-007 
1.553e-005 2.151e+006 5.660e+008 1.000e+001 1.444e-002 6.472e-007 
1.631e-005 2.255e+006 5.661e+008 1.000e+001 1.503e-002 7.112e-007 
1.716e-005 2.368e+006 5.670e+008 1.000e+001 1.804e-002 7.823e-007 
1.803e-005 2.483e+006 5.677e+008 1.000e+001 1.984e-002 8.552e-007 
1.890e-005 2.598e+006 5.683e+008 1.000e+001 2.014e-002 9.300e-007 
1.977e-005 2.713e+006 5.689e+008 1.000e+001 1.929e-002 1.007e-006 
2.065e-005 2.828e+006 5.695e+008 1.000e+001 1.735e-002 1.087e-006 
2.148e-005 2.937e+006 5.685e+008 1.000e+001 1.749e-002 1.168e-006 
2.226e-005 3.038e+006 5.675e+008 1.000e+001 1.860e-002 1.248e-006 
2.305e-005 3.140e+006 5.672e+008 1.000e+001 1.908e-002 1.330e-006 
2.384e-005 3.242e+006 5.673e+008 1.000e+001 1.955e-002 1.416e-006 
2.463e-005 3.343e+006 5.677e+008 1.000e+001 2.011e-002 1.504e-006 
2.542e-005 3.444e+006 5.685e+008 1.000e+001 2.074e-002 1.595e-006 
2.620e-005 3.545e+006 5.693e+008 1.000e+001 2.151e-002 1.688e-006 
2.701e-005 3.647e+006 5.706e+008 1.000e+001 2.183e-002 1.786e-006 
2.782e-005 3.749e+006 5.730e+008 1.000e+001 2.206e-002 1.886e-006 
2.867e-005 3.856e+006 5.707e+008 1.000e+001 2.370e-002 1.996e-006 
2.957e-005 3.969e+006 5.699e+008 1.000e+001 2.444e-002 2.117e-006 
3.046e-005 4.079e+006 5.707e+008 1.000e+001 2.507e-002 2.241e-006 
3.133e-005 4.188e+006 5.685e+008 1.000e+001 2.641e-002 2.367e-006 
3.219e-005 4.293e+006 5.668e+008 1.000e+001 2.673e-002 2.496e-006 
3.311e-005 4.406e+006 5.664e+008 1.000e+001 2.724e-002 2.637e-006 
3.399e-005 4.513e+006 5.662e+008 1.000e+001 2.806e-002 2.776e-006 
3.487e-005 4.620e+006 5.662e+008 1.000e+001 2.894e-002 2.919e-006 
3.574e-005 4.724e+006 5.661e+008 1.000e+001 2.941e-002 3.063e-006 
3.661e-005 4.828e+006 5.661e+008 1.000e+001 3.017e-002 3.211e-006 
3.746e-005 4.930e+006 5.660e+008 1.000e+001 3.110e-002 3.359e-006 
3.838e-005 5.040e+006 5.666e+008 1.000e+001 3.185e-002 3.524e-006 
3.932e-005 5.152e+006 5.664e+008 1.000e+001 3.154e-002 3.689e-006 
4.027e-005 5.263e+006 5.661e+008 1.000e+001 3.227e-002 3.862e-006 
4.123e-005 5.377e+006 5.660e+008 1.000e+001 3.308e-002 4.041e-006 
4.219e-005 5.489e+006 5.667e+008 1.000e+001 3.346e-002 4.222e-006 
4.318e-005 5.605e+006 5.689e+008 1.000e+001 3.398e-002 4.413e-006 
4.418e-005 5.722e+006 5.688e+008 1.000e+001 3.523e-002 4.607e-006 
4.518e-005 5.837e+006 5.698e+008 1.000e+001 3.576e-002 4.808e-006 
4.618e-005 5.951e+006 5.665e+008 1.000e+001 3.688e-002 5.015e-006 
4.718e-005 6.065e+006 5.663e+008 1.000e+001 3.759e-002 5.228e-006 
4.818e-005 6.178e+006 5.662e+008 1.000e+001 3.872e-002 5.446e-006 
4.917e-005 6.290e+006 5.661e+008 1.000e+001 3.920e-002 5.668e-006 
5.017e-005 6.402e+006 5.661e+008 1.000e+001 3.981e-002 5.894e-006 
5.117e-005 6.513e+006 5.660e+008 1.000e+001 4.041e-002 6.123e-006 
5.217e-005 6.624e+006 5.663e+008 1.000e+001 4.058e-002 6.352e-006 
5.317e-005 6.735e+006 5.661e+008 1.000e+001 4.115e-002 6.585e-006 
5.417e-005 6.845e+006 5.665e+008 1.000e+001 4.189e-002 6.823e-006 
5.517e-005 6.955e+006 5.692e+008 1.000e+001 4.235e-002 7.062e-006 
5.616e-005 7.063e+006 5.663e+008 1.000e+001 4.370e-002 7.309e-006 
5.716e-005 7.171e+006 5.660e+008 1.000e+001 4.436e-002 7.560e-006 
5.810e-005 7.272e+006 5.659e+008 1.000e+001 4.500e-002 7.799e-006 
5.899e-005 7.368e+006 5.659e+008 1.000e+001 4.579e-002 8.031e-006 
5.989e-005 7.463e+006 5.659e+008 1.000e+001 4.625e-002 8.267e-006 
6.078e-005 7.558e+006 5.658e+008 1.000e+001 4.676e-002 8.506e-006 
6.167e-005 7.652e+006 5.658e+008 1.000e+001 4.768e-002 8.748e-006 
6.257e-005 7.746e+006 5.661e+008 1.000e+001 4.765e-002 8.990e-006 
6.346e-005 7.840e+006 5.659e+008 1.000e+001 4.807e-002 9.235e-006 
6.436e-005 7.934e+006 5.663e+008 1.000e+001 4.842e-002 9.482e-006 
6.525e-005 8.027e+006 5.676e+008 1.000e+001 4.977e-002 9.730e-006 
6.617e-005 8.122e+006 5.660e+008 1.000e+001 4.996e-002 9.991e-006 
6.710e-005 8.217e+006 5.659e+008 1.000e+001 5.081e-002 1.026e-005 
6.803e-005 8.313e+006 5.659e+008 1.000e+001 5.152e-002 1.053e-005 
6.899e-005 8.411e+006 5.659e+008 1.000e+001 5.233e-002 1.082e-005 
6.996e-005 8.508e+006 5.659e+008 1.000e+001 5.292e-002 1.111e-005 
7.092e-005 8.605e+006 5.659e+008 1.000e+001 5.318e-002 1.140e-005 
7.188e-005 8.701e+006 5.660e+008 1.000e+001 5.302e-002 1.169e-005 
7.284e-005 8.798e+006 5.660e+008 1.000e+001 5.363e-002 1.199e-005 
7.380e-005 8.894e+006 5.682e+008 1.000e+001 5.397e-002 1.229e-005 
7.476e-005 8.989e+006 5.660e+008 1.000e+001 5.502e-002 1.259e-005 
7.572e-005 9.084e+006 5.659e+008 1.000e+001 5.590e-002 1.289e-005 
7.669e-005 9.178e+006 5.658e+008 1.000e+001 5.657e-002 1.320e-005 
7.765e-005 9.272e+006 5.658e+008 1.000e+001 5.740e-002 1.352e-005 
7.861e-005 9.365e+006 5.658e+008 1.000e+001 5.788e-002 1.383e-005 
7.957e-005 9.457e+006 5.660e+008 1.000e+001 5.795e-002 1.416e-005 
8.053e-005 9.550e+006 5.659e+008 1.000e+001 5.850e-002 1.448e-005 
8.149e-005 9.642e+006 5.659e+008 1.000e+001 5.914e-002 1.480e-005 
8.245e-005 9.734e+006 5.659e+008 1.000e+001 5.932e-002 1.513e-005 
8.342e-005 9.825e+006 5.658e+008 1.000e+001 6.041e-002 1.546e-005 
8.438e-005 9.916e+006 5.658e+008 1.000e+001 6.127e-002 1.579e-005 
8.534e-005 1.001e+007 5.658e+008 1.000e+001 6.191e-002 1.613e-005 
8.630e-005 1.010e+007 5.658e+008 1.000e+001 6.227e-002 1.647e-005 
8.726e-005 1.018e+007 5.659e+008 1.000e+001 6.207e-002 1.682e-005 
8.822e-005 1.027e+007 5.659e+008 1.000e+001 6.251e-002 1.716e-005 
8.920e-005 1.036e+007 5.668e+008 1.000e+001 6.316e-002 1.751e-005 
9.011e-005 1.045e+007 5.660e+008 1.000e+001 6.395e-002 1.785e-005 
9.105e-005 1.053e+007 5.658e+008 1.000e+001 6.444e-002 1.819e-005 
9.204e-005 1.062e+007 5.658e+008 1.000e+001 6.527e-002 1.856e-005 
9.304e-005 1.071e+007 5.658e+008 1.000e+001 6.578e-002 1.894e-005 
9.403e-005 1.080e+007 5.658e+008 1.000e+001 6.651e-002 1.931e-005 
9.503e-005 1.089e+007 5.658e+008 1.000e+001 6.621e-002 1.969e-005 
9.602e-005 1.098e+007 5.658e+008 1.000e+001 6.709e-002 2.007e-005 
9.702e-005 1.107e+007 5.658e+008 1.000e+001 6.759e-002 2.046e-005 
9.801e-005 1.116e+007 5.658e+008 1.000e+001 6.850e-002 2.085e-005 
9.901e-005 1.124e+007 5.658e+008 1.000e+001 6.906e-002 2.124e-005 
1.000e-004 1.133e+007 5.658e+008 1.000e+001 6.955e-002 2.163e-005 
1.010e-004 1.142e+007 5.658e+008 1.000e+001 6.993e-002 2.203e-005 
1.020e-004 1.150e+007 5.658e+008 1.000e+001 6.994e-002 2.243e-005 
1.030e-004 1.159e+007 5.668e+008 1.000e+001 7.027e-002 2.283e-005 
1.040e-004 1.167e+007 5.659e+008 1.000e+001 7.122e-002 2.324e-005 
1.049e-004 1.176e+007 5.658e+008 1.000e+001 7.189e-002 2.363e-005 
1.059e-004 1.183e+007 5.658e+008 1.000e+001 7.254e-002 2.402e-005 
1.068e-004 1.191e+007 5.658e+008 1.000e+001 7.310e-002 2.440e-005 
1.077e-004 1.199e+007 5.661e+008 1.000e+001 7.279e-002 2.479e-005 
1.086e-004 1.207e+007 5.658e+008 1.000e+001 7.335e-002 2.518e-005 
1.096e-004 1.214e+007 5.659e+008 1.000e+001 7.390e-002 2.557e-005 
1.105e-004 1.222e+007 5.658e+008 1.000e+001 7.458e-002 2.596e-005 
1.114e-004 1.230e+007 5.657e+008 1.000e+001 7.534e-002 2.636e-005 
1.123e-004 1.237e+007 5.657e+008 1.000e+001 7.585e-002 2.676e-005 
1.133e-004 1.245e+007 5.658e+008 1.000e+001 7.615e-002 2.716e-005 
1.142e-004 1.253e+007 5.658e+008 1.000e+001 7.595e-002 2.758e-005 
1.152e-004 1.260e+007 5.658e+008 1.000e+001 7.661e-002 2.800e-005 
1.161e-004 1.268e+007 5.663e+008 1.000e+001 7.731e-002 2.842e-005 
1.171e-004 1.276e+007 5.658e+008 1.000e+001 7.786e-002 2.885e-005 
1.181e-004 1.283e+007 5.658e+008 1.000e+001 7.848e-002 2.928e-005 
1.190e-004 1.291e+007 5.658e+008 1.000e+001 7.893e-002 2.971e-005 
1.200e-004 1.299e+007 5.658e+008 1.000e+001 7.882e-002 3.015e-005 
1.209e-004 1.306e+007 5.658e+008 1.000e+001 7.911e-002 3.058e-005 
1.219e-004 1.314e+007 5.673e+008 1.000e+001 7.969e-002 3.102e-005 
1.228e-004 1.321e+007 5.658e+008 1.000e+001 8.053e-002 3.146e-005 
1.238e-004 1.329e+007 5.658e+008 1.000e+001 8.112e-002 3.191e-005 
1.248e-004 1.336e+007 5.658e+008 1.000e+001 8.170e-002 3.235e-005 
1.257e-004 1.343e+007 5.658e+008 1.000e+001 8.121e-002 3.280e-005 
1.267e-004 1.351e+007 5.658e+008 1.000e+001 8.166e-002 3.325e-005 
1.276e-004 1.358e+007 5.679e+008 1.000e+001 8.204e-002 3.370e-005 
1.286e-004 1.365e+007 5.658e+008 1.000e+001 8.298e-002 3.416e-005 
1.296e-004 1.373e+007 5.658e+008 1.000e+001 8.361e-002 3.462e-005 
1.305e-004 1.380e+007 5.658e+008 1.000e+001 8.396e-002 3.508e-005 
1.315e-004 1.387e+007 5.659e+008 1.000e+001 8.387e-002 3.554e-005 
1.324e-004 1.394e+007 5.659e+008 1.000e+001 8.464e-002 3.601e-005 
1.334e-004 1.401e+007 5.658e+008 1.000e+001 8.489e-002 3.647e-005 
1.343e-004 1.408e+007 5.658e+008 1.000e+001 8.555e-002 3.694e-005 
1.353e-004 1.415e+007 5.658e+008 1.000e+001 8.627e-002 3.742e-005 
1.363e-004 1.422e+007 5.658e+008 1.000e+001 8.652e-002 3.789e-005 
1.372e-004 1.429e+007 5.658e+008 1.000e+001 8.630e-002 3.837e-005 
1.382e-004 1.436e+007 5.659e+008 1.000e+001 8.672e-002 3.884e-005 
1.391e-004 1.443e+007 5.658e+008 1.000e+001 8.736e-002 3.932e-005 
1.401e-004 1.450e+007 5.658e+008 1.000e+001 8.828e-002 3.982e-005 
1.411e-004 1.457e+007 5.658e+008 1.000e+001 8.853e-002 4.032e-005 
1.421e-004 1.464e+007 5.658e+008 1.000e+001 8.845e-002 4.083e-005 
1.431e-004 1.471e+007 5.658e+008 1.000e+001 8.921e-002 4.133e-005 
1.441e-004 1.478e+007 5.659e+008 1.000e+001 8.978e-002 4.184e-005 
1.451e-004 1.485e+007 5.658e+008 1.000e+001 9.030e-002 4.236e-005 
1.461e-004 1.492e+007 5.658e+008 1.000e+001 9.087e-002 4.287e-005 
1.471e-004 1.499e+007 5.658e+008 1.000e+001 9.028e-002 4.339e-005 
1.480e-004 1.505e+007 5.658e+008 1.000e+001 9.076e-002 4.387e-005 
1.490e-004 1.512e+007 5.661e+008 1.000e+001 9.160e-002 4.439e-005 
1.499e-004 1.518e+007 5.658e+008 1.000e+001 9.208e-002 4.487e-005 
1.508e-004 1.525e+007 5.658e+008 1.000e+001 9.270e-002 4.536e-005 
1.517e-004 1.531e+007 5.658e+008 1.000e+001 9.314e-002 4.586e-005 
1.527e-004 1.537e+007 5.658e+008 1.000e+001 9.289e-002 4.635e-005 
1.536e-004 1.543e+007 5.658e+008 1.000e+001 9.332e-002 4.684e-005 
1.545e-004 1.549e+007 5.658e+008 1.000e+001 9.395e-002 4.734e-005 
1.554e-004 1.555e+007 5.658e+008 1.000e+001 9.451e-002 4.784e-005 
1.564e-004 1.562e+007 5.658e+008 1.000e+001 9.491e-002 4.834e-005 
1.573e-004 1.568e+007 5.658e+008 1.000e+001 9.447e-002 4.886e-005 
1.583e-004 1.574e+007 5.659e+008 1.000e+001 9.517e-002 4.938e-005 
1.592e-004 1.580e+007 5.658e+008 1.000e+001 9.547e-002 4.990e-005 
1.601e-004 1.586e+007 5.658e+008 1.000e+001 9.614e-002 5.040e-005 
1.610e-004 1.592e+007 5.658e+008 1.000e+001 9.669e-002 5.091e-005 
1.620e-004 1.598e+007 5.658e+008 1.000e+001 9.640e-002 5.143e-005 
1.629e-004 1.604e+007 5.658e+008 1.000e+001 9.697e-002 5.194e-005 
1.638e-004 1.610e+007 5.658e+008 1.000e+001 9.710e-002 5.245e-005 
1.647e-004 1.616e+007 5.658e+008 1.000e+001 9.799e-002 5.297e-005 
1.657e-004 1.622e+007 5.658e+008 1.000e+001 9.839e-002 5.350e-005 
1.667e-004 1.628e+007 5.658e+008 1.000e+001 9.788e-002 5.406e-005 
1.677e-004 1.634e+007 5.659e+008 1.000e+001 9.873e-002 5.462e-005 
1.686e-004 1.640e+007 5.658e+008 1.000e+001 9.913e-002 5.518e-005 
1.696e-004 1.646e+007 5.658e+008 1.000e+001 9.986e-002 5.572e-005 
1.705e-004 1.652e+007 5.658e+008 1.000e+001 9.999e-002 5.624e-005 
1.714e-004 1.657e+007 5.658e+008 1.000e+001 9.981e-002 5.677e-005 
1.723e-004 1.663e+007 5.659e+008 1.000e+001 1.002e-001 5.730e-005 
1.732e-004 1.669e+007 5.658e+008 1.000e+001 1.008e-001 5.783e-005 
1.742e-004 1.674e+007 5.658e+008 1.000e+001 1.014e-001 5.837e-005 
1.751e-004 1.680e+007 5.658e+008 1.000e+001 1.017e-001 5.892e-005 
1.761e-004 1.686e+007 5.658e+008 1.000e+001 1.015e-001 5.948e-005 
1.770e-004 1.692e+007 5.659e+008 1.000e+001 1.019e-001 6.004e-005 
1.780e-004 1.697e+007 5.658e+008 1.000e+001 1.023e-001 6.062e-005 
1.790e-004 1.703e+007 5.658e+008 1.000e+001 1.030e-001 6.121e-005 
1.800e-004 1.709e+007 5.658e+008 1.000e+001 1.032e-001 6.179e-005 
1.810e-004 1.715e+007 5.658e+008 1.000e+001 1.033e-001 6.238e-005 
1.820e-004 1.721e+007 5.659e+008 1.000e+001 1.038e-001 6.297e-005 
1.830e-004 1.726e+007 5.658e+008 1.000e+001 1.043e-001 6.356e-005 
1.840e-004 1.732e+007 5.658e+008 1.000e+001 1.046e-001 6.415e-005 
1.849e-004 1.738e+007 5.658e+008 1.000e+001 1.045e-001 6.474e-005 
1.858e-004 1.743e+007 5.659e+008 1.000e+001 1.049e-001 6.529e-005 
1.867e-004 1.748e+007 5.658e+008 1.000e+001 1.055e-001 6.581e-005 
1.876e-004 1.753e+007 5.658e+008 1.000e+001 1.058e-001 6.636e-005 
1.884e-004 1.758e+007 5.658e+008 1.000e+001 1.063e-001 6.686e-005 
1.894e-004 1.763e+007 5.658e+008 1.000e+001 1.060e-001 6.743e-005 
1.903e-004 1.768e+007 5.658e+008 1.000e+001 1.065e-001 6.801e-005 
1.913e-004 1.774e+007 5.658e+008 1.000e+001 1.070e-001 6.859e-005 
1.922e-004 1.779e+007 5.658e+008 1.000e+001 1.076e-001 6.918e-005 
1.932e-004 1.784e+007 5.658e+008 1.000e+001 1.076e-001 6.977e-005 
1.941e-004 1.789e+007 5.658e+008 1.000e+001 1.075e-001 7.032e-005 
1.950e-004 1.794e+007 5.658e+008 1.000e+001 1.077e-001 7.088e-005 
1.959e-004 1.799e+007 5.658e+008 1.000e+001 1.085e-001 7.149e-005 
1.969e-004 1.805e+007 5.658e+008 1.000e+001 1.089e-001 7.211e-005 
1.979e-004 1.810e+007 5.658e+008 1.000e+001 1.088e-001 7.272e-005 
1.989e-004 1.815e+007 5.658e+008 1.000e+001 1.092e-001 7.334e-005 
1.999e-004 1.821e+007 5.658e+008 1.000e+001 1.096e-001 7.396e-005 
2.009e-004 1.826e+007 5.658e+008 1.000e+001 1.102e-001 7.459e-005 
2.019e-004 1.831e+007 5.658e+008 1.000e+001 1.097e-001 7.521e-005 
2.028e-004 1.836e+007 5.659e+008 1.000e+001 1.102e-001 7.584e-005 
2.038e-004 1.841e+007 5.658e+008 1.000e+001 1.109e-001 7.646e-005 
2.047e-004 1.846e+007 5.658e+008 1.000e+001 1.115e-001 7.705e-005 
2.056e-004 1.851e+007 5.658e+008 1.000e+001 1.117e-001 7.762e-005 
2.065e-004 1.856e+007 5.658e+008 1.000e+001 1.114e-001 7.821e-005 
2.075e-004 1.860e+007 5.658e+008 1.000e+001 1.118e-001 7.879e-005 
2.084e-004 1.865e+007 5.658e+008 1.000e+001 1.126e-001 7.938e-005 
2.093e-004 1.870e+007 5.658e+008 1.000e+001 1.129e-001 7.998e-005 
2.102e-004 1.874e+007 5.658e+008 1.000e+001 1.122e-001 8.057e-005 
2.111e-004 1.879e+007 5.659e+008 1.000e+001 1.126e-001 8.114e-005 
2.120e-004 1.884e+007 5.658e+008 1.000e+001 1.131e-001 8.175e-005 
2.130e-004 1.888e+007 5.658e+008 1.000e+001 1.138e-001 8.237e-005 
2.139e-004 1.893e+007 5.658e+008 1.000e+001 1.140e-001 8.299e-005 
2.149e-004 1.898e+007 5.658e+008 1.000e+001 1.139e-001 8.361e-005 
2.158e-004 1.902e+007 5.658e+008 1.000e+001 1.142e-001 8.424e-005 
2.168e-004 1.907e+007 5.658e+008 1.000e+001 1.152e-001 8.486e-005 
2.177e-004 1.912e+007 5.658e+008 1.000e+001 1.150e-001 8.549e-005 
2.187e-004 1.916e+007 5.658e+008 1.000e+001 1.148e-001 8.612e-005 
2.196e-004 1.921e+007 5.658e+008 1.000e+001 1.156e-001 8.675e-005 
2.205e-004 1.925e+007 5.658e+008 1.000e+001 1.159e-001 8.736e-005 
2.215e-004 1.930e+007 5.658e+008 1.000e+001 1.161e-001 8.800e-005 
2.224e-004 1.935e+007 5.658e+008 1.000e+001 1.160e-001 8.863e-005 
2.234e-004 1.939e+007 5.658e+008 1.000e+001 1.164e-001 8.926e-005 
2.243e-004 1.944e+007 5.658e+008 1.000e+001 1.169e-001 8.990e-005 
2.253e-004 1.948e+007 5.658e+008 1.000e+001 1.177e-001 9.054e-005 
2.262e-004 1.952e+007 5.658e+008 1.000e+001 1.170e-001 9.118e-005 
2.271e-004 1.956e+007 5.664e+008 1.000e+001 1.170e-001 9.174e-005 
2.280e-004 1.961e+007 5.658e+008 1.000e+001 1.180e-001 9.241e-005 
2.290e-004 1.966e+007 5.658e+008 1.000e+001 1.184e-001 9.308e-005 
2.300e-004 1.970e+007 5.658e+008 1.000e+001 1.182e-001 9.375e-005 
2.310e-004 1.975e+007 5.659e+008 1.000e+001 1.186e-001 9.441e-005 
2.320e-004 1.979e+007 5.658e+008 1.000e+001 1.192e-001 9.508e-005 
2.330e-004 1.984e+007 5.658e+008 1.000e+001 1.194e-001 9.576e-005 
2.339e-004 1.988e+007 5.658e+008 1.000e+001 1.190e-001 9.643e-005 
2.349e-004 1.992e+007 5.659e+008 1.000e+001 1.192e-001 9.711e-005 
2.359e-004 1.997e+007 5.658e+008 1.000e+001 1.196e-001 9.778e-005 
2.369e-004 2.001e+007 5.658e+008 1.000e+001 1.203e-001 9.846e-005 
2.379e-004 2.006e+007 5.658e+008 1.000e+001 1.200e-001 9.914e-005 
2.389e-004 2.010e+007 5.658e+008 1.000e+001 1.204e-001 9.982e-005 
2.398e-004 2.014e+007 5.658e+008 1.000e+001 1.213e-001 1.005e-004 
2.408e-004 2.019e+007 5.658e+008 1.000e+001 1.215e-001 1.012e-004 
2.418e-004 2.023e+007 5.658e+008 1.000e+001 1.209e-001 1.019e-004 
2.428e-004 2.027e+007 5.658e+008 1.000e+001 1.212e-001 1.026e-004 
2.437e-004 2.031e+007 5.658e+008 1.000e+001 1.220e-001 1.032e-004 
2.446e-004 2.035e+007 5.658e+008 1.000e+001 1.224e-001 1.038e-004 
2.455e-004 2.039e+007 5.658e+008 1.000e+001 1.220e-001 1.045e-004 
2.465e-004 2.043e+007 5.658e+008 1.000e+001 1.228e-001 1.052e-004 
2.474e-004 2.047e+007 5.658e+008 1.000e+001 1.230e-001 1.058e-004 
2.484e-004 2.051e+007 5.658e+008 1.000e+001 1.233e-001 1.065e-004 
2.494e-004 2.055e+007 5.658e+008 1.000e+001 1.228e-001 1.072e-004 
2.503e-004 2.059e+007 5.658e+008 1.000e+001 1.232e-001 1.079e-004 
2.513e-004 2.063e+007 5.658e+008 1.000e+001 1.237e-001 1.086e-004 
2.523e-004 2.068e+007 5.658e+008 1.000e+001 1.243e-001 1.093e-004 
2.533e-004 2.072e+007 5.658e+008 1.000e+001 1.239e-001 1.100e-004 
2.542e-004 2.075e+007 5.658e+008 1.000e+001 1.246e-001 1.107e-004 
2.551e-004 2.079e+007 5.658e+008 1.000e+001 1.247e-001 1.113e-004 
2.560e-004 2.083e+007 5.658e+008 1.000e+001 1.252e-001 1.120e-004 
2.569e-004 2.086e+007 5.658e+008 1.000e+001 1.246e-001 1.126e-004 
2.578e-004 2.090e+007 5.658e+008 1.000e+001 1.250e-001 1.133e-004 
2.588e-004 2.094e+007 5.658e+008 1.000e+001 1.257e-001 1.139e-004 
2.597e-004 2.098e+007 5.658e+008 1.000e+001 1.260e-001 1.146e-004 
2.607e-004 2.101e+007 5.658e+008 1.000e+001 1.258e-001 1.153e-004 
2.616e-004 2.105e+007 5.658e+008 1.000e+001 1.259e-001 1.160e-004 
2.626e-004 2.109e+007 5.658e+008 1.000e+001 1.266e-001 1.167e-004 
2.636e-004 2.113e+007 5.658e+008 1.000e+001 1.268e-001 1.174e-004 
2.646e-004 2.117e+007 5.658e+008 1.000e+001 1.267e-001 1.182e-004 
2.656e-004 2.121e+007 5.658e+008 1.000e+001 1.272e-001 1.189e-004 
2.665e-004 2.124e+007 5.658e+008 1.000e+001 1.276e-001 1.196e-004 
2.675e-004 2.128e+007 5.658e+008 1.000e+001 1.276e-001 1.203e-004 
2.685e-004 2.132e+007 5.659e+008 1.000e+001 1.276e-001 1.210e-004 
2.694e-004 2.136e+007 5.658e+008 1.000e+001 1.281e-001 1.217e-004 
2.704e-004 2.139e+007 5.658e+008 1.000e+001 1.286e-001 1.224e-004 
2.714e-004 2.143e+007 5.658e+008 1.000e+001 1.281e-001 1.232e-004 
2.724e-004 2.147e+007 5.658e+008 1.000e+001 1.286e-001 1.239e-004 
2.733e-004 2.150e+007 5.658e+008 1.000e+001 1.288e-001 1.246e-004 
2.741e-004 2.153e+007 5.658e+008 1.000e+001 1.294e-001 1.252e-004 
2.750e-004 2.156e+007 5.658e+008 1.000e+001 1.290e-001 1.258e-004 
2.758e-004 2.159e+007 5.658e+008 1.000e+001 1.289e-001 1.264e-004 
2.767e-004 2.163e+007 5.658e+008 1.000e+001 1.296e-001 1.271e-004 
2.776e-004 2.166e+007 5.658e+008 1.000e+001 1.301e-001 1.278e-004 
2.785e-004 2.169e+007 5.658e+008 1.000e+001 1.297e-001 1.285e-004 
2.794e-004 2.173e+007 5.658e+008 1.000e+001 1.301e-001 1.291e-004 
2.803e-004 2.176e+007 5.658e+008 1.000e+001 1.304e-001 1.298e-004 
2.812e-004 2.179e+007 5.658e+008 1.000e+001 1.308e-001 1.305e-004 
2.822e-004 2.183e+007 5.658e+008 1.000e+001 1.303e-001 1.312e-004 
2.831e-004 2.186e+007 5.658e+008 1.000e+001 1.308e-001 1.319e-004 
2.841e-004 2.190e+007 5.658e+008 1.000e+001 1.314e-001 1.327e-004 
2.851e-004 2.193e+007 5.658e+008 1.000e+001 1.316e-001 1.334e-004 
2.861e-004 2.196e+007 5.659e+008 1.000e+001 1.315e-001 1.341e-004 
2.869e-004 2.200e+007 5.658e+008 1.000e+001 1.316e-001 1.348e-004 
2.878e-004 2.203e+007 5.658e+008 1.000e+001 1.319e-001 1.355e-004 
2.888e-004 2.206e+007 5.658e+008 1.000e+001 1.318e-001 1.362e-004 
2.897e-004 2.209e+007 5.659e+008 1.000e+001 1.319e-001 1.369e-004 
2.907e-004 2.213e+007 5.658e+008 1.000e+001 1.326e-001 1.377e-004 
2.917e-004 2.216e+007 5.658e+008 1.000e+001 1.330e-001 1.384e-004 
2.926e-004 2.219e+007 5.658e+008 1.000e+001 1.327e-001 1.392e-004 
2.936e-004 2.223e+007 5.658e+008 1.000e+001 1.329e-001 1.399e-004 
2.946e-004 2.226e+007 5.658e+008 1.000e+001 1.333e-001 1.406e-004 
2.956e-004 2.229e+007 5.658e+008 1.000e+001 1.337e-001 1.414e-004 
2.965e-004 2.232e+007 5.659e+008 1.000e+001 1.335e-001 1.421e-004 
2.975e-004 2.236e+007 5.658e+008 1.000e+001 1.337e-001 1.429e-004 
2.985e-004 2.239e+007 5.658e+008 1.000e+001 1.344e-001 1.436e-004 
2.995e-004 2.242e+007 5.658e+008 1.000e+001 1.339e-001 1.444e-004 
3.003e-004 2.245e+007 5.658e+008 1.000e+001 1.342e-001 1.451e-004 
3.012e-004 2.248e+007 5.658e+008 1.000e+001 1.348e-001 1.457e-004 
3.021e-004 2.251e+007 5.658e+008 1.000e+001 1.346e-001 1.464e-004 
3.030e-004 2.254e+007 5.658e+008 1.000e+001 1.344e-001 1.471e-004 
3.039e-004 2.256e+007 5.658e+008 1.000e+001 1.348e-001 1.478e-004 
3.048e-004 2.259e+007 5.658e+008 1.000e+001 1.353e-001 1.485e-004 
3.057e-004 2.262e+007 5.658e+008 1.000e+001 1.358e-001 1.493e-004 
3.067e-004 2.265e+007 5.658e+008 1.000e+001 1.354e-001 1.500e-004 
3.076e-004 2.268e+007 5.658e+008 1.000e+001 1.356e-001 1.507e-004 
3.086e-004 2.271e+007 5.658e+008 1.000e+001 1.361e-001 1.515e-004 
3.095e-004 2.274e+007 5.658e+008 1.000e+001 1.356e-001 1.522e-004 
3.105e-004 2.277e+007 5.658e+008 1.000e+001 1.360e-001 1.530e-004 
3.114e-004 2.280e+007 5.658e+008 1.000e+001 1.368e-001 1.536e-004 
3.122e-004 2.283e+007 5.658e+008 1.000e+001 1.371e-001 1.543e-004 
3.131e-004 2.286e+007 5.658e+008 1.000e+001 1.364e-001 1.551e-004 
3.140e-004 2.288e+007 5.658e+008 1.000e+001 1.368e-001 1.558e-004 
3.150e-004 2.291e+007 5.658e+008 1.000e+001 1.371e-001 1.565e-004 
3.159e-004 2.294e+007 5.658e+008 1.000e+001 1.371e-001 1.572e-004 
3.168e-004 2.297e+007 5.659e+008 1.000e+001 1.373e-001 1.580e-004 
3.177e-004 2.300e+007 5.658e+008 1.000e+001 1.380e-001 1.587e-004 
3.187e-004 2.303e+007 5.658e+008 1.000e+001 1.380e-001 1.595e-004 
3.196e-004 2.305e+007 5.658e+008 1.000e+001 1.375e-001 1.601e-004 
3.205e-004 2.308e+007 5.658e+008 1.000e+001 1.373e-001 1.608e-004 
3.214e-004 2.310e+007 5.658e+008 1.000e+001 1.382e-001 1.615e-004 
3.223e-004 2.313e+007 5.658e+008 1.000e+001 1.384e-001 1.623e-004 
3.232e-004 2.316e+007 5.658e+008 1.000e+001 1.383e-001 1.630e-004 
3.241e-004 2.318e+007 5.658e+008 1.000e+001 1.385e-001 1.637e-004 
3.249e-004 2.321e+007 5.658e+008 1.000e+001 1.393e-001 1.644e-004 
3.258e-004 2.324e+007 5.658e+008 1.000e+001 1.389e-001 1.651e-004 
3.267e-004 2.326e+007 5.658e+008 1.000e+001 1.386e-001 1.658e-004 
3.277e-004 2.329e+007 5.658e+008 1.000e+001 1.392e-001 1.666e-004 
3.286e-004 2.332e+007 5.658e+008 1.000e+001 1.394e-001 1.674e-004 
3.296e-004 2.334e+007 5.658e+008 1.000e+001 1.390e-001 1.681e-004 
3.306e-004 2.337e+007 5.658e+008 1.000e+001 1.396e-001 1.689e-004 
3.315e-004 2.340e+007 5.658e+008 1.000e+001 1.402e-001 1.696e-004 
3.324e-004 2.342e+007 5.658e+008 1.000e+001 1.401e-001 1.704e-004 
3.333e-004 2.345e+007 5.658e+008 1.000e+001 1.397e-001 1.711e-004 
3.342e-004 2.347e+007 5.658e+008 1.000e+001 1.401e-001 1.719e-004 
3.352e-004 2.350e+007 5.659e+008 1.000e+001 1.405e-001 1.726e-004 
3.362e-004 2.353e+007 5.658e+008 1.000e+001 1.404e-001 1.734e-004 
3.371e-004 2.355e+007 5.659e+008 1.000e+001 1.409e-001 1.742e-004 
3.381e-004 2.358e+007 5.658e+008 1.000e+001 1.413e-001 1.750e-004 
3.390e-004 2.361e+007 5.659e+008 1.000e+001 1.417e-001 1.758e-004 
3.400e-004 2.363e+007 5.659e+008 1.000e+001 1.411e-001 1.765e-004 
3.410e-004 2.366e+007 5.659e+008 1.000e+001 1.417e-001 1.773e-004 
3.419e-004 2.369e+007 5.659e+008 1.000e+001 1.419e-001 1.781e-004 
3.429e-004 2.371e+007 5.659e+008 1.000e+001 1.417e-001 1.789e-004 
3.439e-004 2.374e+007 5.659e+008 1.000e+001 1.418e-001 1.797e-004 
3.448e-004 2.376e+007 5.658e+008 1.000e+001 1.424e-001 1.805e-004 
3.458e-004 2.379e+007 5.658e+008 1.000e+001 1.419e-001 1.813e-004 
3.468e-004 2.381e+007 5.659e+008 1.000e+001 1.419e-001 1.821e-004 
3.477e-004 2.384e+007 5.658e+008 1.000e+001 1.425e-001 1.829e-004 
3.487e-004 2.386e+007 5.658e+008 1.000e+001 1.426e-001 1.836e-004 
3.497e-004 2.389e+007 5.658e+008 1.000e+001 1.428e-001 1.844e-004 
3.505e-004 2.391e+007 5.658e+008 1.000e+001 1.426e-001 1.852e-004 
3.514e-004 2.393e+007 5.658e+008 1.000e+001 1.431e-001 1.858e-004 
3.523e-004 2.395e+007 5.658e+008 1.000e+001 1.427e-001 1.866e-004 
3.532e-004 2.398e+007 5.659e+008 1.000e+001 1.428e-001 1.873e-004 
3.541e-004 2.400e+007 5.658e+008 1.000e+001 1.432e-001 1.881e-004 
3.551e-004 2.403e+007 5.658e+008 1.000e+001 1.437e-001 1.889e-004 
3.560e-004 2.405e+007 5.659e+008 1.000e+001 1.431e-001 1.896e-004 
3.570e-004 2.407e+007 5.658e+008 1.000e+001 1.435e-001 1.904e-004 
3.579e-004 2.410e+007 5.658e+008 1.000e+001 1.441e-001 1.912e-004 
3.588e-004 2.412e+007 5.658e+008 1.000e+001 1.436e-001 1.920e-004 
3.597e-004 2.414e+007 5.658e+008 1.000e+001 1.436e-001 1.927e-004 
3.607e-004 2.417e+007 5.658e+008 1.000e+001 1.442e-001 1.935e-004 
3.615e-004 2.419e+007 5.658e+008 1.000e+001 1.442e-001 1.942e-004 
3.623e-004 2.421e+007 5.659e+008 1.000e+001 1.443e-001 1.949e-004 
3.633e-004 2.423e+007 5.658e+008 1.000e+001 1.447e-001 1.957e-004 
3.642e-004 2.425e+007 5.658e+008 1.000e+001 1.450e-001 1.965e-004 
3.652e-004 2.427e+007 5.658e+008 1.000e+001 1.442e-001 1.973e-004 
3.662e-004 2.430e+007 5.658e+008 1.000e+001 1.445e-001 1.981e-004 
3.672e-004 2.432e+007 5.658e+008 1.000e+001 1.453e-001 1.990e-004 
3.682e-004 2.435e+007 5.659e+008 1.000e+001 1.449e-001 1.998e-004 
3.692e-004 2.437e+007 5.659e+008 1.000e+001 1.452e-001 2.006e-004 
3.702e-004 2.439e+007 5.658e+008 1.000e+001 1.461e-001 2.015e-004 
3.710e-004 2.441e+007 5.658e+008 1.000e+001 1.459e-001 2.022e-004 
3.719e-004 2.443e+007 5.658e+008 1.000e+001 1.453e-001 2.029e-004 
3.728e-004 2.445e+007 5.658e+008 1.000e+001 1.459e-001 2.036e-004 
3.737e-004 2.448e+007 5.658e+008 1.000e+001 1.462e-001 2.044e-004 
3.746e-004 2.450e+007 5.659e+008 1.000e+001 1.463e-001 2.052e-004 
3.755e-004 2.452e+007 5.659e+008 1.000e+001 1.460e-001 2.060e-004 
3.765e-004 2.454e+007 5.658e+008 1.000e+001 1.465e-001 2.068e-004 
3.774e-004 2.456e+007 5.658e+008 1.000e+001 1.467e-001 2.076e-004 
3.784e-004 2.458e+007 5.659e+008 1.000e+001 1.466e-001 2.084e-004 
3.794e-004 2.460e+007 5.658e+008 1.000e+001 1.469e-001 2.092e-004 
3.803e-004 2.463e+007 5.658e+008 1.000e+001 1.472e-001 2.100e-004 
3.811e-004 2.464e+007 5.658e+008 1.000e+001 1.466e-001 2.107e-004 
3.820e-004 2.466e+007 5.658e+008 1.000e+001 1.469e-001 2.114e-004 
3.829e-004 2.468e+007 5.658e+008 1.000e+001 1.475e-001 2.122e-004 
3.839e-004 2.470e+007 5.658e+008 1.000e+001 1.479e-001 2.130e-004 
3.848e-004 2.472e+007 5.659e+008 1.000e+001 1.471e-001 2.138e-004 
3.856e-004 2.474e+007 5.658e+008 1.000e+001 1.478e-001 2.145e-004 
3.866e-004 2.476e+007 5.658e+008 1.000e+001 1.480e-001 2.153e-004 
3.876e-004 2.478e+007 5.658e+008 1.000e+001 1.475e-001 2.162e-004 
3.886e-004 2.481e+007 5.658e+008 1.000e+001 1.483e-001 2.170e-004 
3.895e-004 2.483e+007 5.658e+008 1.000e+001 1.484e-001 2.178e-004 
3.903e-004 2.484e+007 5.658e+008 1.000e+001 1.479e-001 2.185e-004 
3.913e-004 2.486e+007 5.658e+008 1.000e+001 1.480e-001 2.193e-004 
3.922e-004 2.488e+007 5.658e+008 1.000e+001 1.488e-001 2.201e-004 
3.931e-004 2.490e+007 5.659e+008 1.000e+001 1.487e-001 2.209e-004 
3.941e-004 2.492e+007 5.659e+008 1.000e+001 1.483e-001 2.217e-004 
3.950e-004 2.494e+007 5.658e+008 1.000e+001 1.488e-001 2.225e-004 
3.959e-004 2.496e+007 5.658e+008 1.000e+001 1.489e-001 2.233e-004 
3.969e-004 2.498e+007 5.658e+008 1.000e+001 1.485e-001 2.241e-004 
3.978e-004 2.500e+007 5.658e+008 1.000e+001 1.488e-001 2.249e-004 
3.987e-004 2.502e+007 5.658e+008 1.000e+001 1.494e-001 2.257e-004 
3.997e-004 2.504e+007 5.658e+008 1.000e+001 1.489e-001 2.265e-004 
4.007e-004 2.506e+007 5.658e+008 1.000e+001 1.494e-001 2.274e-004 
4.017e-004 2.508e+007 5.658e+008 1.000e+001 1.497e-001 2.282e-004 
4.027e-004 2.510e+007 5.658e+008 1.000e+001 1.495e-001 2.291e-004 
4.037e-004 2.512e+007 5.658e+008 1.000e+001 1.495e-001 2.299e-004 
4.046e-004 2.514e+007 5.658e+008 1.000e+001 1.495e-001 2.307e-004 
4.055e-004 2.515e+007 5.659e+008 1.000e+001 1.502e-001 2.315e-004 
4.064e-004 2.517e+007 5.659e+008 1.000e+001 1.501e-001 2.323e-004 
4.073e-004 2.519e+007 5.658e+008 1.000e+001 1.504e-001 2.331e-004 
4.083e-004 2.521e+007 5.658e+008 1.000e+001 1.505e-001 2.339e-004 
4.092e-004 2.523e+007 5.658e+008 1.000e+001 1.499e-001 2.347e-004 
4.101e-004 2.524e+007 5.659e+008 1.000e+001 1.502e-001 2.355e-004 
4.110e-004 2.526e+007 5.658e+008 1.000e+001 1.508e-001 2.363e-004 
4.120e-004 2.528e+007 5.658e+008 1.000e+001 1.505e-001 2.371e-004 
4.130e-004 2.530e+007 5.658e+008 1.000e+001 1.503e-001 2.380e-004 
4.140e-004 2.532e+007 5.658e+008 1.000e+001 1.513e-001 2.389e-004 
4.150e-004 2.534e+007 5.658e+008 1.000e+001 1.505e-001 2.397e-004 
4.159e-004 2.536e+007 5.659e+008 1.000e+001 1.508e-001 2.406e-004 
4.168e-004 2.537e+007 5.658e+008 1.000e+001 1.514e-001 2.413e-004 
4.177e-004 2.539e+007 5.659e+008 1.000e+001 1.517e-001 2.421e-004 
4.187e-004 2.541e+007 5.659e+008 1.000e+001 1.513e-001 2.429e-004 
4.196e-004 2.542e+007 5.658e+008 1.000e+001 1.514e-001 2.437e-004 
4.206e-004 2.544e+007 5.658e+008 1.000e+001 1.521e-001 2.446e-004 
4.215e-004 2.546e+007 5.659e+008 1.000e+001 1.518e-001 2.455e-004 
4.225e-004 2.548e+007 5.658e+008 1.000e+001 1.516e-001 2.463e-004 
4.235e-004 2.550e+007 5.658e+008 1.000e+001 1.521e-001 2.472e-004 
4.245e-004 2.551e+007 5.659e+008 1.000e+001 1.521e-001 2.480e-004 
4.255e-004 2.553e+007 5.658e+008 1.000e+001 1.523e-001 2.489e-004 
4.265e-004 2.555e+007 5.659e+008 1.000e+001 1.527e-001 2.497e-004 
4.274e-004 2.557e+007 5.658e+008 1.000e+001 1.521e-001 2.506e-004 
4.283e-004 2.558e+007 5.658e+008 1.000e+001 1.521e-001 2.514e-004 
4.293e-004 2.560e+007 5.658e+008 1.000e+001 1.528e-001 2.522e-004 
4.301e-004 2.561e+007 5.658e+008 1.000e+001 1.522e-001 2.530e-004 
4.310e-004 2.563e+007 5.659e+008 1.000e+001 1.524e-001 2.537e-004 
4.319e-004 2.564e+007 5.658e+008 1.000e+001 1.531e-001 2.545e-004 
4.328e-004 2.566e+007 5.659e+008 1.000e+001 1.531e-001 2.553e-004 
4.337e-004 2.568e+007 5.659e+008 1.000e+001 1.524e-001 2.561e-004 
4.347e-004 2.569e+007 5.658e+008 1.000e+001 1.531e-001 2.570e-004 
4.357e-004 2.571e+007 5.658e+008 1.000e+001 1.533e-001 2.578e-004 
4.366e-004 2.573e+007 5.659e+008 1.000e+001 1.532e-001 2.587e-004 
4.376e-004 2.574e+007 5.658e+008 1.000e+001 1.535e-001 2.595e-004 
4.385e-004 2.576e+007 5.658e+008 1.000e+001 1.537e-001 2.603e-004 
4.394e-004 2.577e+007 5.658e+008 1.000e+001 1.532e-001 2.612e-004 
4.404e-004 2.579e+007 5.659e+008 1.000e+001 1.534e-001 2.620e-004 
4.413e-004 2.580e+007 5.658e+008 1.000e+001 1.538e-001 2.628e-004 
4.422e-004 2.582e+007 5.658e+008 1.000e+001 1.535e-001 2.636e-004 
4.432e-004 2.584e+007 5.659e+008 1.000e+001 1.536e-001 2.645e-004 
4.441e-004 2.585e+007 5.658e+008 1.000e+001 1.544e-001 2.653e-004 
4.450e-004 2.587e+007 5.658e+008 1.000e+001 1.534e-001 2.661e-004 
4.460e-004 2.588e+007 5.658e+008 1.000e+001 1.538e-001 2.670e-004 
4.469e-004 2.590e+007 5.658e+008 1.000e+001 1.542e-001 2.678e-004 
4.478e-004 2.591e+007 5.658e+008 1.000e+001 1.545e-001 2.686e-004 
4.487e-004 2.593e+007 5.659e+008 1.000e+001 1.540e-001 2.694e-004 
4.496e-004 2.594e+007 5.658e+008 1.000e+001 1.547e-001 2.702e-004 
4.505e-004 2.595e+007 5.658e+008 1.000e+001 1.548e-001 2.710e-004 
4.514e-004 2.597e+007 5.659e+008 1.000e+001 1.542e-001 2.718e-004 
4.523e-004 2.598e+007 5.658e+008 1.000e+001 1.544e-001 2.726e-004 
4.533e-004 2.600e+007 5.658e+008 1.000e+001 1.550e-001 2.735e-004 
4.541e-004 2.601e+007 5.658e+008 1.000e+001 1.547e-001 2.742e-004 
4.550e-004 2.603e+007 5.659e+008 1.000e+001 1.546e-001 2.750e-004 
4.559e-004 2.604e+007 5.658e+008 1.000e+001 1.551e-001 2.758e-004 
4.569e-004 2.605e+007 5.659e+008 1.000e+001 1.552e-001 2.767e-004 
4.578e-004 2.607e+007 5.659e+008 1.000e+001 1.551e-001 2.775e-004 
4.587e-004 2.608e+007 5.658e+008 1.000e+001 1.554e-001 2.783e-004 
4.596e-004 2.610e+007 5.658e+008 1.000e+001 1.555e-001 2.791e-004 
4.606e-004 2.611e+007 5.659e+008 1.000e+001 1.554e-001 2.800e-004 
4.616e-004 2.613e+007 5.658e+008 1.000e+001 1.557e-001 2.809e-004 
4.625e-004 2.614e+007 5.659e+008 1.000e+001 1.554e-001 2.817e-004 
4.634e-004 2.615e+007 5.658e+008 1.000e+001 1.554e-001 2.825e-004 
4.644e-004 2.617e+007 5.658e+008 1.000e+001 1.558e-001 2.834e-004 
4.653e-004 2.618e+007 5.658e+008 1.000e+001 1.561e-001 2.842e-004 
4.663e-004 2.620e+007 5.658e+008 1.000e+001 1.557e-001 2.851e-004 
4.673e-004 2.621e+007 5.658e+008 1.000e+001 1.560e-001 2.860e-004 
4.682e-004 2.623e+007 5.659e+008 1.000e+001 1.564e-001 2.868e-004 
4.691e-004 2.624e+007 5.659e+008 1.000e+001 1.557e-001 2.877e-004 
4.701e-004 2.625e+007 5.658e+008 1.000e+001 1.563e-001 2.885e-004 
4.710e-004 2.627e+007 5.658e+008 1.000e+001 1.568e-001 2.893e-004 
4.719e-004 2.628e+007 5.659e+008 1.000e+001 1.560e-001 2.901e-004 
4.728e-004 2.629e+007 5.658e+008 1.000e+001 1.562e-001 2.909e-004 
4.737e-004 2.630e+007 5.658e+008 1.000e+001 1.567e-001 2.917e-004 
4.746e-004 2.632e+007 5.659e+008 1.000e+001 1.561e-001 2.925e-004 
4.754e-004 2.633e+007 5.659e+008 1.000e+001 1.565e-001 2.933e-004 
4.764e-004 2.634e+007 5.658e+008 1.000e+001 1.569e-001 2.942e-004 
4.773e-004 2.635e+007 5.658e+008 1.000e+001 1.572e-001 2.950e-004 
4.782e-004 2.637e+007 5.659e+008 1.000e+001 1.568e-001 2.958e-004 
4.791e-004 2.638e+007 5.659e+008 1.000e+001 1.570e-001 2.966e-004 
4.800e-004 2.639e+007 5.659e+008 1.000e+001 1.576e-001 2.974e-004 
4.809e-004 2.641e+007 5.658e+008 1.000e+001 1.571e-001 2.983e-004 
4.819e-004 2.642e+007 5.658e+008 1.000e+001 1.572e-001 2.991e-004 
4.828e-004 2.643e+007 5.659e+008 1.000e+001 1.576e-001 3.000e-004 
4.838e-004 2.644e+007 5.659e+008 1.000e+001 1.571e-001 3.009e-004 
4.847e-004 2.646e+007 5.658e+008 1.000e+001 1.579e-001 3.017e-004 
4.856e-004 2.647e+007 5.658e+008 1.000e+001 1.578e-001 3.026e-004 
4.866e-004 2.648e+007 5.659e+008 1.000e+001 1.569e-001 3.034e-004 
4.875e-004 2.650e+007 5.659e+008 1.000e+001 1.574e-001 3.043e-004 
4.885e-004 2.651e+007 5.659e+008 1.000e+001 1.581e-001 3.052e-004 
4.894e-004 2.652e+007 5.658e+008 1.000e+001 1.575e-001 3.060e-004 
4.903e-004 2.653e+007 5.658e+008 1.000e+001 1.575e-001 3.068e-004 
4.913e-004 2.654e+007 5.658e+008 1.000e+001 1.580e-001 3.077e-004 
4.923e-004 2.656e+007 5.659e+008 1.000e+001 1.574e-001 3.086e-004 
4.932e-004 2.657e+007 5.659e+008 1.000e+001 1.578e-001 3.094e-004 
4.941e-004 2.658e+007 5.658e+008 1.000e+001 1.582e-001 3.103e-004 
4.951e-004 2.659e+007 5.659e+008 1.000e+001 1.581e-001 3.112e-004 
4.960e-004 2.661e+007 5.658e+008 1.000e+001 1.581e-001 3.120e-004 
4.969e-004 2.662e+007 5.658e+008 1.000e+001 1.587e-001 3.128e-004 
4.979e-004 2.663e+007 5.658e+008 1.000e+001 1.587e-001 3.137e-004 
4.988e-004 2.664e+007 5.659e+008 1.000e+001 1.583e-001 3.145e-004 
4.997e-004 2.665e+007 5.659e+008 1.000e+001 1.586e-001 3.154e-004 
5.007e-004 2.666e+007 5.659e+008 1.000e+001 1.587e-001 3.163e-004 
5.017e-004 2.668e+007 5.659e+008 1.000e+001 1.585e-001 3.172e-004 
5.027e-004 2.669e+007 5.658e+008 1.000e+001 1.586e-001 3.180e-004 
5.036e-004 2.670e+007 5.658e+008 1.000e+001 1.590e-001 3.189e-004 
5.045e-004 2.671e+007 5.660e+008 1.000e+001 1.586e-001 3.197e-004 
5.054e-004 2.672e+007 5.658e+008 1.000e+001 1.589e-001 3.205e-004 
5.063e-004 2.673e+007 5.659e+008 1.000e+001 1.588e-001 3.214e-004 
5.072e-004 2.675e+007 5.659e+008 1.000e+001 1.590e-001 3.222e-004 
5.082e-004 2.676e+007 5.658e+008 1.000e+001 1.591e-001 3.231e-004 
5.091e-004 2.677e+007 5.658e+008 1.000e+001 1.595e-001 3.239e-004 
5.101e-004 2.678e+007 5.658e+008 1.000e+001 1.587e-001 3.248e-004 
5.110e-004 2.679e+007 5.658e+008 1.000e+001 1.594e-001 3.257e-004 
5.119e-004 2.680e+007 5.658e+008 1.000e+001 1.597e-001 3.265e-004 
5.128e-004 2.681e+007 5.658e+008 1.000e+001 1.592e-001 3.274e-004 
5.138e-004 2.682e+007 5.658e+008 1.000e+001 1.594e-001 3.282e-004 
5.147e-004 2.683e+007 5.659e+008 1.000e+001 1.596e-001 3.291e-004 
5.155e-004 2.685e+007 5.659e+008 1.000e+001 1.592e-001 3.299e-004 
5.165e-004 2.686e+007 5.659e+008 1.000e+001 1.595e-001 3.307e-004 
5.174e-004 2.687e+007 5.658e+008 1.000e+001 1.597e-001 3.315e-004 
5.183e-004 2.688e+007 5.659e+008 1.000e+001 1.593e-001 3.324e-004 
5.192e-004 2.689e+007 5.659e+008 1.000e+001 1.599e-001 3.333e-004 
5.202e-004 2.690e+007 5.659e+008 1.000e+001 1.605e-001 3.341e-004 
5.211e-004 2.691e+007 5.659e+008 1.000e+001 1.598e-001 3.350e-004 
5.221e-004 2.692e+007 5.659e+008 1.000e+001 1.599e-001 3.359e-004 
5.230e-004 2.693e+007 5.659e+008 1.000e+001 1.608e-001 3.367e-004 
5.239e-004 2.694e+007 5.659e+008 1.000e+001 1.601e-001 3.376e-004 
5.249e-004 2.695e+007 5.663e+008 1.000e+001 1.604e-001 3.385e-004 
5.258e-004 2.696e+007 5.659e+008 1.000e+001 1.608e-001 3.393e-004 
5.268e-004 2.697e+007 5.659e+008 1.000e+001 1.609e-001 3.402e-004 
5.277e-004 2.698e+007 5.659e+008 1.000e+001 1.605e-001 3.411e-004 
5.286e-004 2.699e+007 5.658e+008 1.000e+001 1.610e-001 3.419e-004 
5.296e-004 2.700e+007 5.659e+008 1.000e+001 1.611e-001 3.428e-004 
5.305e-004 2.701e+007 5.676e+008 1.000e+001 1.601e-001 3.437e-004 
5.314e-004 2.702e+007 5.659e+008 1.000e+001 1.610e-001 3.445e-004 
5.324e-004 2.703e+007 5.659e+008 1.000e+001 1.613e-001 3.454e-004 
5.333e-004 2.704e+007 5.660e+008 1.000e+001 1.608e-001 3.463e-004 
5.343e-004 2.705e+007 5.659e+008 1.000e+001 1.610e-001 3.471e-004 
5.352e-004 2.706e+007 5.659e+008 1.000e+001 1.612e-001 3.480e-004 
5.361e-004 2.707e+007 5.662e+008 1.000e+001 1.605e-001 3.489e-004 
5.371e-004 2.708e+007 5.659e+008 1.000e+001 1.613e-001 3.498e-004 
5.380e-004 2.709e+007 5.658e+008 1.000e+001 1.613e-001 3.506e-004 
5.389e-004 2.710e+007 5.659e+008 1.000e+001 1.609e-001 3.515e-004 
5.399e-004 2.711e+007 5.658e+008 1.000e+001 1.611e-001 3.523e-004 
5.408e-004 2.712e+007 5.659e+008 1.000e+001 1.613e-001 3.532e-004 
5.417e-004 2.713e+007 5.659e+008 1.000e+001 1.613e-001 3.541e-004 
5.427e-004 2.714e+007 5.658e+008 1.000e+001 1.614e-001 3.549e-004 
5.436e-004 2.715e+007 5.658e+008 1.000e+001 1.614e-001 3.558e-004 
5.446e-004 2.716e+007 5.659e+008 1.000e+001 1.611e-001 3.567e-004 
5.456e-004 2.717e+007 5.658e+008 1.000e+001 1.614e-001 3.576e-004 
5.464e-004 2.718e+007 5.658e+008 1.000e+001 1.618e-001 3.584e-004 
5.472e-004 2.719e+007 5.659e+008 1.000e+001 1.610e-001 3.591e-004 
5.480e-004 2.720e+007 5.659e+008 1.000e+001 1.617e-001 3.599e-004 
5.489e-004 2.721e+007 5.658e+008 1.000e+001 1.620e-001 3.607e-004 
5.499e-004 2.721e+007 5.658e+008 1.000e+001 1.620e-001 3.616e-004 
5.508e-004 2.722e+007 5.659e+008 1.000e+001 1.614e-001 3.625e-004 
5.517e-004 2.723e+007 5.658e+008 1.000e+001 1.621e-001 3.633e-004 
5.526e-004 2.724e+007 5.659e+008 1.000e+001 1.614e-001 3.642e-004 
5.535e-004 2.725e+007 5.659e+008 1.000e+001 1.620e-001 3.650e-004 
5.544e-004 2.726e+007 5.658e+008 1.000e+001 1.622e-001 3.659e-004 
5.552e-004 2.727e+007 5.659e+008 1.000e+001 1.623e-001 3.666e-004 
5.561e-004 2.728e+007 5.659e+008 1.000e+001 1.620e-001 3.675e-004 
5.571e-004 2.729e+007 5.658e+008 1.000e+001 1.622e-001 3.684e-004 
5.580e-004 2.729e+007 5.658e+008 1.000e+001 1.622e-001 3.692e-004 
5.588e-004 2.730e+007 5.658e+008 1.000e+001 1.622e-001 3.700e-004 
5.597e-004 2.731e+007 5.658e+008 1.000e+001 1.622e-001 3.708e-004 
5.606e-004 2.732e+007 5.658e+008 1.000e+001 1.625e-001 3.716e-004 
5.615e-004 2.733e+007 5.659e+008 1.000e+001 1.618e-001 3.725e-004 
5.625e-004 2.734e+007 5.659e+008 1.000e+001 1.623e-001 3.734e-004 
5.634e-004 2.735e+007 5.658e+008 1.000e+001 1.631e-001 3.743e-004 
5.644e-004 2.735e+007 5.658e+008 1.000e+001 1.623e-001 3.752e-004 
5.653e-004 2.736e+007 5.659e+008 1.000e+001 1.624e-001 3.760e-004 
5.663e-004 2.737e+007 5.658e+008 1.000e+001 1.628e-001 3.769e-004 
5.673e-004 2.738e+007 5.658e+008 1.000e+001 1.623e-001 3.779e-004 
5.683e-004 2.739e+007 5.658e+008 1.000e+001 1.627e-001 3.788e-004 
5.693e-004 2.740e+007 5.659e+008 1.000e+001 1.629e-001 3.797e-004 
5.703e-004 2.741e+007 5.659e+008 1.000e+001 1.633e-001 3.807e-004 
5.712e-004 2.742e+007 5.658e+008 1.000e+001 1.633e-001 3.816e-004 
5.722e-004 2.743e+007 5.659e+008 1.000e+001 1.632e-001 3.826e-004 
5.732e-004 2.743e+007 5.659e+008 1.000e+001 1.628e-001 3.835e-004 
5.742e-004 2.744e+007 5.659e+008 1.000e+001 1.634e-001 3.844e-004 
5.752e-004 2.745e+007 5.659e+008 1.000e+001 1.626e-001 3.854e-004 
5.762e-004 2.746e+007 5.658e+008 1.000e+001 1.628e-001 3.863e-004 
5.771e-004 2.747e+007 5.658e+008 1.000e+001 1.635e-001 3.871e-004 
5.781e-004 2.748e+007 5.659e+008 1.000e+001 1.634e-001 3.880e-004 
5.791e-004 2.749e+007 5.659e+008 1.000e+001 1.630e-001 3.889e-004 
5.800e-004 2.749e+007 5.658e+008 1.000e+001 1.633e-001 3.899e-004 
5.810e-004 2.750e+007 5.658e+008 1.000e+001 1.631e-001 3.908e-004 
5.819e-004 2.751e+007 5.658e+008 1.000e+001 1.635e-001 3.917e-004 
5.828e-004 2.752e+007 5.659e+008 1.000e+001 1.638e-001 3.925e-004 
5.837e-004 2.752e+007 5.658e+008 1.000e+001 1.634e-001 3.933e-004 
5.847e-004 2.753e+007 5.659e+008 1.000e+001 1.631e-001 3.942e-004 
5.856e-004 2.754e+007 5.658e+008 1.000e+001 1.639e-001 3.951e-004 
5.866e-004 2.755e+007 5.659e+008 1.000e+001 1.635e-001 3.961e-004 
5.875e-004 2.756e+007 5.659e+008 1.000e+001 1.637e-001 3.969e-004 
5.885e-004 2.756e+007 5.658e+008 1.000e+001 1.638e-001 3.978e-004 
5.894e-004 2.757e+007 5.659e+008 1.000e+001 1.636e-001 3.987e-004 
5.903e-004 2.758e+007 5.658e+008 1.000e+001 1.639e-001 3.995e-004 
5.912e-004 2.759e+007 5.658e+008 1.000e+001 1.640e-001 4.004e-004 
5.922e-004 2.759e+007 5.658e+008 1.000e+001 1.638e-001 4.013e-004 
5.932e-004 2.760e+007 5.659e+008 1.000e+001 1.638e-001 4.022e-004 
5.941e-004 2.761e+007 5.658e+008 1.000e+001 1.644e-001 4.032e-004 
5.951e-004 2.762e+007 5.659e+008 1.000e+001 1.637e-001 4.041e-004 
5.961e-004 2.763e+007 5.659e+008 1.000e+001 1.638e-001 4.050e-004 
5.971e-004 2.763e+007 5.658e+008 1.000e+001 1.644e-001 4.060e-004 
5.981e-004 2.764e+007 5.658e+008 1.000e+001 1.636e-001 4.069e-004 
5.991e-004 2.765e+007 5.658e+008 1.000e+001 1.640e-001 4.079e-004 
6.000e-004 2.766e+007 5.658e+008 1.000e+001 1.644e-001 4.087e-004 
6.010e-004 2.766e+007 5.658e+008 1.000e+001 1.644e-001 4.096e-004 
6.019e-004 2.767e+007 5.659e+008 1.000e+001 1.645e-001 4.105e-004 
6.028e-004 2.768e+007 5.659e+008 1.000e+001 1.649e-001 4.114e-004 
6.038e-004 2.769e+007 5.659e+008 1.000e+001 1.641e-001 4.123e-004 
6.048e-004 2.769e+007 5.658e+008 1.000e+001 1.646e-001 4.133e-004 
6.058e-004 2.770e+007 5.658e+008 1.000e+001 1.649e-001 4.142e-004 
6.066e-004 2.771e+007 5.659e+008 1.000e+001 1.644e-001 4.150e-004 
6.076e-004 2.771e+007 5.658e+008 1.000e+001 1.643e-001 4.159e-004 
6.084e-004 2.772e+007 5.659e+008 1.000e+001 1.649e-001 4.167e-004 
6.094e-004 2.773e+007 5.658e+008 1.000e+001 1.643e-001 4.176e-004 
6.103e-004 2.774e+007 5.658e+008 1.000e+001 1.649e-001 4.185e-004 
6.113e-004 2.774e+007 5.658e+008 1.000e+001 1.653e-001 4.194e-004 
6.123e-004 2.775e+007 5.659e+008 1.000e+001 1.648e-001 4.203e-004 
6.132e-004 2.776e+007 5.659e+008 1.000e+001 1.645e-001 4.212e-004 
6.141e-004 2.776e+007 5.659e+008 1.000e+001 1.653e-001 4.221e-004 
6.150e-004 2.777e+007 5.659e+008 1.000e+001 1.647e-001 4.229e-004 
6.159e-004 2.778e+007 5.659e+008 1.000e+001 1.650e-001 4.238e-004 
6.168e-004 2.778e+007 5.659e+008 1.000e+001 1.653e-001 4.246e-004 
6.177e-004 2.779e+007 5.659e+008 1.000e+001 1.649e-001 4.255e-004 
6.186e-004 2.780e+007 5.659e+008 1.000e+001 1.654e-001 4.263e-004 
6.194e-004 2.780e+007 5.658e+008 1.000e+001 1.654e-001 4.271e-004 
6.203e-004 2.781e+007 5.659e+008 1.000e+001 1.646e-001 4.280e-004 
6.212e-004 2.781e+007 5.659e+008 1.000e+001 1.651e-001 4.289e-004 
6.222e-004 2.782e+007 5.659e+008 1.000e+001 1.654e-001 4.298e-004 
6.232e-004 2.783e+007 5.659e+008 1.000e+001 1.650e-001 4.307e-004 
6.242e-004 2.784e+007 5.658e+008 1.000e+001 1.653e-001 4.316e-004 
6.252e-004 2.784e+007 5.659e+008 1.000e+001 1.655e-001 4.326e-004 
6.261e-004 2.785e+007 5.659e+008 1.000e+001 1.648e-001 4.335e-004 
6.271e-004 2.786e+007 5.659e+008 1.000e+001 1.656e-001 4.344e-004 
6.281e-004 2.786e+007 5.659e+008 1.000e+001 1.659e-001 4.354e-004 
6.291e-004 2.787e+007 5.659e+008 1.000e+001 1.653e-001 4.363e-004 
6.300e-004 2.787e+007 5.658e+008 1.000e+001 1.657e-001 4.372e-004 
6.308e-004 2.788e+007 5.659e+008 1.000e+001 1.655e-001 4.380e-004 
6.317e-004 2.789e+007 5.658e+008 1.000e+001 1.654e-001 4.388e-004 
6.325e-004 2.789e+007 5.659e+008 1.000e+001 1.659e-001 4.396e-004 
6.334e-004 2.790e+007 5.658e+008 1.000e+001 1.660e-001 4.405e-004 
6.344e-004 2.790e+007 5.659e+008 1.000e+001 1.651e-001 4.414e-004 
6.353e-004 2.791e+007 5.659e+008 1.000e+001 1.653e-001 4.423e-004 
6.363e-004 2.792e+007 5.659e+008 1.000e+001 1.660e-001 4.432e-004 
6.373e-004 2.792e+007 5.659e+008 1.000e+001 1.656e-001 4.442e-004 
6.383e-004 2.793e+007 5.659e+008 1.000e+001 1.660e-001 4.451e-004 
6.391e-004 2.794e+007 5.659e+008 1.000e+001 1.661e-001 4.459e-004 
6.400e-004 2.794e+007 5.659e+008 1.000e+001 1.654e-001 4.467e-004 
6.409e-004 2.795e+007 5.658e+008 1.000e+001 1.659e-001 4.476e-004 
6.418e-004 2.795e+007 5.659e+008 1.000e+001 1.663e-001 4.485e-004 
6.428e-004 2.796e+007 5.659e+008 1.000e+001 1.657e-001 4.494e-004 
6.438e-004 2.797e+007 5.659e+008 1.000e+001 1.661e-001 4.503e-004 
6.446e-004 2.797e+007 5.659e+008 1.000e+001 1.661e-001 4.511e-004 
6.455e-004 2.798e+007 5.659e+008 1.000e+001 1.656e-001 4.520e-004 
6.465e-004 2.798e+007 5.658e+008 1.000e+001 1.664e-001 4.529e-004 
6.474e-004 2.799e+007 5.658e+008 1.000e+001 1.667e-001 4.538e-004 
6.484e-004 2.799e+007 5.659e+008 1.000e+001 1.655e-001 4.547e-004 
6.493e-004 2.800e+007 5.659e+008 1.000e+001 1.664e-001 4.556e-004 
6.502e-004 2.800e+007 5.659e+008 1.000e+001 1.665e-001 4.565e-004 
6.511e-004 2.801e+007 5.659e+008 1.000e+001 1.659e-001 4.574e-004 
6.521e-004 2.802e+007 5.659e+008 1.000e+001 1.664e-001 4.583e-004 
6.530e-004 2.802e+007 5.659e+008 1.000e+001 1.664e-001 4.592e-004 
6.539e-004 2.803e+007 5.658e+008 1.000e+001 1.662e-001 4.601e-004 
6.548e-004 2.803e+007 5.659e+008 1.000e+001 1.662e-001 4.609e-004 
6.557e-004 2.804e+007 5.659e+008 1.000e+001 1.665e-001 4.618e-004 
6.567e-004 2.804e+007 5.659e+008 1.000e+001 1.662e-001 4.627e-004 
6.576e-004 2.805e+007 5.659e+008 1.000e+001 1.666e-001 4.636e-004 
6.585e-004 2.805e+007 5.659e+008 1.000e+001 1.667e-001 4.644e-004 
6.594e-004 2.806e+007 5.658e+008 1.000e+001 1.660e-001 4.653e-004 
6.602e-004 2.807e+007 5.659e+008 1.000e+001 1.666e-001 4.661e-004 
6.612e-004 2.807e+007 5.658e+008 1.000e+001 1.668e-001 4.670e-004 
6.622e-004 2.808e+007 5.659e+008 1.000e+001 1.660e-001 4.680e-004 
6.632e-004 2.808e+007 5.659e+008 1.000e+001 1.668e-001 4.690e-004 
6.641e-004 2.809e+007 5.659e+008 1.000e+001 1.669e-001 4.698e-004 
6.649e-004 2.809e+007 5.659e+008 1.000e+001 1.667e-001 4.706e-004 
6.659e-004 2.810e+007 5.659e+008 1.000e+001 1.670e-001 4.715e-004 
6.668e-004 2.810e+007 5.658e+008 1.000e+001 1.670e-001 4.724e-004 
6.677e-004 2.811e+007 5.659e+008 1.000e+001 1.664e-001 4.733e-004 
6.686e-004 2.811e+007 5.659e+008 1.000e+001 1.668e-001 4.741e-004 
6.695e-004 2.812e+007 5.658e+008 1.000e+001 1.673e-001 4.750e-004 
6.704e-004 2.812e+007 5.658e+008 1.000e+001 1.661e-001 4.759e-004 
6.714e-004 2.813e+007 5.658e+008 1.000e+001 1.668e-001 4.768e-004 
6.723e-004 2.813e+007 5.659e+008 1.000e+001 1.671e-001 4.777e-004 
6.732e-004 2.814e+007 5.658e+008 1.000e+001 1.666e-001 4.786e-004 
6.742e-004 2.814e+007 5.658e+008 1.000e+001 1.671e-001 4.795e-004 
6.751e-004 2.815e+007 5.658e+008 1.000e+001 1.672e-001 4.804e-004 
6.761e-004 2.816e+007 5.659e+008 1.000e+001 1.670e-001 4.813e-004 
6.770e-004 2.816e+007 5.659e+008 1.000e+001 1.671e-001 4.823e-004 
6.779e-004 2.817e+007 5.658e+008 1.000e+001 1.674e-001 4.831e-004 
6.788e-004 2.817e+007 5.659e+008 1.000e+001 1.670e-001 4.840e-004 
6.798e-004 2.818e+007 5.659e+008 1.000e+001 1.673e-001 4.849e-004 
6.807e-004 2.818e+007 5.659e+008 1.000e+001 1.674e-001 4.858e-004 
6.816e-004 2.818e+007 5.659e+008 1.000e+001 1.670e-001 4.866e-004 
6.825e-004 2.819e+007 5.658e+008 1.000e+001 1.670e-001 4.875e-004 
6.834e-004 2.819e+007 5.658e+008 1.000e+001 1.676e-001 4.884e-004 
6.844e-004 2.820e+007 5.659e+008 1.000e+001 1.675e-001 4.893e-004 
6.853e-004 2.820e+007 5.658e+008 1.000e+001 1.677e-001 4.902e-004 
6.862e-004 2.821e+007 5.658e+008 1.000e+001 1.676e-001 4.911e-004 
6.871e-004 2.821e+007 5.659e+008 1.000e+001 1.672e-001 4.920e-004 
6.880e-004 2.822e+007 5.659e+008 1.000e+001 1.671e-001 4.928e-004 
6.889e-004 2.822e+007 5.658e+008 1.000e+001 1.673e-001 4.937e-004 
6.898e-004 2.823e+007 5.659e+008 1.000e+001 1.670e-001 4.945e-004 
6.907e-004 2.823e+007 5.659e+008 1.000e+001 1.677e-001 4.955e-004 
6.917e-004 2.824e+007 5.659e+008 1.000e+001 1.676e-001 4.964e-004 
6.926e-004 2.824e+007 5.659e+008 1.000e+001 1.672e-001 4.973e-004 
6.935e-004 2.825e+007 5.658e+008 1.000e+001 1.675e-001 4.982e-004 
6.945e-004 2.825e+007 5.658e+008 1.000e+001 1.679e-001 4.991e-004 
6.954e-004 2.826e+007 5.659e+008 1.000e+001 1.674e-001 5.000e-004 
6.964e-004 2.826e+007 5.658e+008 1.000e+001 1.679e-001 5.009e-004 
6.973e-004 2.826e+007 5.658e+008 1.000e+001 1.676e-001 5.018e-004 
6.981e-004 2.827e+007 5.659e+008 1.000e+001 1.679e-001 5.026e-004 
6.990e-004 2.827e+007 5.658e+008 1.000e+001 1.679e-001 5.035e-004 
7.000e-004 2.828e+007 5.658e+008 1.000e+001 1.683e-001 5.044e-004 
7.010e-004 2.828e+007 5.665e+008 1.000e+001 1.677e-001 5.053e-004 
7.019e-004 2.829e+007 5.658e+008 1.000e+001 1.682e-001 5.063e-004 
7.029e-004 2.829e+007 5.659e+008 1.000e+001 1.682e-001 5.072e-004 
7.039e-004 2.830e+007 5.659e+008 1.000e+001 1.677e-001 5.082e-004 
7.048e-004 2.830e+007 5.658e+008 1.000e+001 1.680e-001 5.090e-004 
7.057e-004 2.831e+007 5.659e+008 1.000e+001 1.676e-001 5.099e-004 
7.066e-004 2.831e+007 5.659e+008 1.000e+001 1.679e-001 5.108e-004 
7.076e-004 2.831e+007 5.659e+008 1.000e+001 1.680e-001 5.117e-004 
7.085e-004 2.832e+007 5.659e+008 1.000e+001 1.678e-001 5.127e-004 
7.095e-004 2.832e+007 5.659e+008 1.000e+001 1.680e-001 5.136e-004 
7.105e-004 2.833e+007 5.659e+008 1.000e+001 1.683e-001 5.145e-004 
7.114e-004 2.833e+007 5.659e+008 1.000e+001 1.679e-001 5.154e-004 
7.123e-004 2.834e+007 5.659e+008 1.000e+001 1.680e-001 5.163e-004 
7.132e-004 2.834e+007 5.659e+008 1.000e+001 1.683e-001 5.172e-004 
7.142e-004 2.834e+007 5.659e+008 1.000e+001 1.679e-001 5.181e-004 
7.152e-004 2.835e+007 5.659e+008 1.000e+001 1.681e-001 5.191e-004 
7.161e-004 2.835e+007 5.658e+008 1.000e+001 1.685e-001 5.199e-004 
7.170e-004 2.836e+007 5.659e+008 1.000e+001 1.684e-001 5.208e-004 
7.179e-004 2.836e+007 5.658e+008 1.000e+001 1.683e-001 5.217e-004 
7.189e-004 2.837e+007 5.658e+008 1.000e+001 1.682e-001 5.227e-004 
7.199e-004 2.837e+007 5.659e+008 1.000e+001 1.675e-001 5.236e-004 
7.207e-004 2.837e+007 5.658e+008 1.000e+001 1.685e-001 5.245e-004 
7.216e-004 2.838e+007 5.658e+008 1.000e+001 1.686e-001 5.254e-004 
7.226e-004 2.838e+007 5.659e+008 1.000e+001 1.681e-001 5.262e-004 
7.235e-004 2.839e+007 5.659e+008 1.000e+001 1.681e-001 5.271e-004 
7.244e-004 2.839e+007 5.659e+008 1.000e+001 1.689e-001 5.280e-004 
7.252e-004 2.839e+007 5.659e+008 1.000e+001 1.680e-001 5.288e-004 
7.261e-004 2.840e+007 5.659e+008 1.000e+001 1.683e-001 5.297e-004 
7.270e-004 2.840e+007 5.659e+008 1.000e+001 1.687e-001 5.306e-004 
7.279e-004 2.840e+007 5.659e+008 1.000e+001 1.684e-001 5.314e-004 
7.288e-004 2.841e+007 5.658e+008 1.000e+001 1.686e-001 5.323e-004 
7.297e-004 2.841e+007 5.658e+008 1.000e+001 1.686e-001 5.332e-004 
7.307e-004 2.842e+007 5.659e+008 1.000e+001 1.682e-001 5.341e-004 
7.315e-004 2.842e+007 5.659e+008 1.000e+001 1.687e-001 5.350e-004 
7.324e-004 2.842e+007 5.658e+008 1.000e+001 1.692e-001 5.358e-004 
7.333e-004 2.843e+007 5.658e+008 1.000e+001 1.684e-001 5.366e-004 
7.342e-004 2.843e+007 5.659e+008 1.000e+001 1.683e-001 5.376e-004 
7.351e-004 2.843e+007 5.659e+008 1.000e+001 1.688e-001 5.384e-004 
7.360e-004 2.844e+007 5.659e+008 1.000e+001 1.687e-001 5.393e-004 
7.369e-004 2.844e+007 5.659e+008 1.000e+001 1.683e-001 5.402e-004 
7.378e-004 2.845e+007 5.659e+008 1.000e+001 1.691e-001 5.411e-004 
7.388e-004 2.845e+007 5.659e+008 1.000e+001 1.687e-001 5.420e-004 
7.397e-004 2.845e+007 5.659e+008 1.000e+001 1.686e-001 5.429e-004 
7.406e-004 2.846e+007 5.659e+008 1.000e+001 1.693e-001 5.438e-004 
7.415e-004 2.846e+007 5.659e+008 1.000e+001 1.688e-001 5.447e-004 
7.425e-004 2.846e+007 5.659e+008 1.000e+001 1.685e-001 5.456e-004 
7.434e-004 2.847e+007 5.659e+008 1.000e+001 1.690e-001 5.465e-004 
7.443e-004 2.847e+007 5.658e+008 1.000e+001 1.688e-001 5.474e-004 
7.452e-004 2.848e+007 5.659e+008 1.000e+001 1.687e-001 5.483e-004 
7.462e-004 2.848e+007 5.659e+008 1.000e+001 1.690e-001 5.492e-004 
7.472e-004 2.848e+007 5.659e+008 1.000e+001 1.686e-001 5.502e-004 
7.480e-004 2.849e+007 5.659e+008 1.000e+001 1.689e-001 5.510e-004 
7.489e-004 2.849e+007 5.659e+008 1.000e+001 1.691e-001 5.519e-004 
7.498e-004 2.849e+007 5.659e+008 1.000e+001 1.687e-001 5.528e-004 
7.508e-004 2.850e+007 5.659e+008 1.000e+001 1.686e-001 5.537e-004 
7.517e-004 2.850e+007 5.659e+008 1.000e+001 1.692e-001 5.546e-004 
7.527e-004 2.850e+007 5.659e+008 1.000e+001 1.686e-001 5.556e-004 
7.537e-004 2.851e+007 5.658e+008 1.000e+001 1.693e-001 5.565e-004 
7.546e-004 2.851e+007 5.659e+008 1.000e+001 1.696e-001 5.574e-004 
7.556e-004 2.851e+007 5.659e+008 1.000e+001 1.689e-001 5.583e-004 
7.565e-004 2.852e+007 5.659e+008 1.000e+001 1.691e-001 5.593e-004 
7.575e-004 2.852e+007 5.659e+008 1.000e+001 1.695e-001 5.602e-004 
7.585e-004 2.853e+007 5.659e+008 1.000e+001 1.692e-001 5.612e-004 
7.595e-004 2.853e+007 5.659e+008 1.000e+001 1.689e-001 5.622e-004 
7.605e-004 2.853e+007 5.659e+008 1.000e+001 1.692e-001 5.632e-004 
7.615e-004 2.854e+007 5.659e+008 1.000e+001 1.690e-001 5.641e-004 
7.624e-004 2.854e+007 5.659e+008 1.000e+001 1.693e-001 5.650e-004 
7.633e-004 2.854e+007 5.658e+008 1.000e+001 1.691e-001 5.659e-004 
7.642e-004 2.855e+007 5.659e+008 1.000e+001 1.692e-001 5.667e-004 
7.651e-004 2.855e+007 5.659e+008 1.000e+001 1.698e-001 5.676e-004 
7.661e-004 2.855e+007 5.658e+008 1.000e+001 1.691e-001 5.686e-004 
7.671e-004 2.856e+007 5.659e+008 1.000e+001 1.690e-001 5.696e-004 
7.680e-004 2.856e+007 5.659e+008 1.000e+001 1.698e-001 5.704e-004 
7.689e-004 2.856e+007 5.659e+008 1.000e+001 1.692e-001 5.713e-004 
7.698e-004 2.857e+007 5.659e+008 1.000e+001 1.693e-001 5.722e-004 
7.707e-004 2.857e+007 5.659e+008 1.000e+001 1.697e-001 5.730e-004 
7.716e-004 2.857e+007 5.659e+008 1.000e+001 1.690e-001 5.740e-004 
7.726e-004 2.858e+007 5.659e+008 1.000e+001 1.694e-001 5.750e-004 
7.736e-004 2.858e+007 5.659e+008 1.000e+001 1.696e-001 5.759e-004 
7.746e-004 2.858e+007 5.659e+008 1.000e+001 1.693e-001 5.769e-004 
7.755e-004 2.859e+007 5.658e+008 1.000e+001 1.697e-001 5.778e-004 
7.765e-004 2.859e+007 5.659e+008 1.000e+001 1.700e-001 5.787e-004 
7.774e-004 2.859e+007 5.659e+008 1.000e+001 1.694e-001 5.797e-004 
7.784e-004 2.860e+007 5.658e+008 1.000e+001 1.694e-001 5.806e-004 
7.793e-004 2.860e+007 5.659e+008 1.000e+001 1.696e-001 5.815e-004 
7.802e-004 2.860e+007 5.659e+008 1.000e+001 1.692e-001 5.824e-004 
7.811e-004 2.860e+007 5.659e+008 1.000e+001 1.697e-001 5.833e-004 
7.821e-004 2.861e+007 5.659e+008 1.000e+001 1.691e-001 5.842e-004 
7.829e-004 2.861e+007 5.659e+008 1.000e+001 1.697e-001 5.850e-004 
7.839e-004 2.861e+007 5.658e+008 1.000e+001 1.703e-001 5.859e-004 
7.847e-004 2.862e+007 5.659e+008 1.000e+001 1.694e-001 5.868e-004 
7.856e-004 2.862e+007 5.659e+008 1.000e+001 1.696e-001 5.876e-004 
7.865e-004 2.862e+007 5.659e+008 1.000e+001 1.701e-001 5.885e-004 
7.874e-004 2.863e+007 5.659e+008 1.000e+001 1.700e-001 5.894e-004 
7.883e-004 2.863e+007 5.661e+008 1.000e+001 1.699e-001 5.903e-004 
7.892e-004 2.863e+007 5.659e+008 1.000e+001 1.703e-001 5.912e-004 
7.901e-004 2.863e+007 5.659e+008 1.000e+001 1.703e-001 5.921e-004 
7.910e-004 2.864e+007 5.659e+008 1.000e+001 1.700e-001 5.930e-004 
7.920e-004 2.864e+007 5.659e+008 1.000e+001 1.702e-001 5.939e-004 
7.929e-004 2.864e+007 5.659e+008 1.000e+001 1.697e-001 5.947e-004 
7.938e-004 2.865e+007 5.660e+008 1.000e+001 1.697e-001 5.956e-004 
7.947e-004 2.865e+007 5.659e+008 1.000e+001 1.700e-001 5.965e-004 
7.956e-004 2.865e+007 5.659e+008 1.000e+001 1.698e-001 5.974e-004 
7.965e-004 2.865e+007 5.659e+008 1.000e+001 1.700e-001 5.983e-004 
7.974e-004 2.866e+007 5.659e+008 1.000e+001 1.708e-001 5.992e-004 
7.983e-004 2.866e+007 5.659e+008 1.000e+001 1.703e-001 6.001e-004 
7.993e-004 2.866e+007 5.659e+008 1.000e+001 1.699e-001 6.010e-004 
8.002e-004 2.867e+007 5.659e+008 1.000e+001 1.706e-001 6.019e-004 
8.011e-004 2.867e+007 5.659e+008 1.000e+001 1.698e-001 6.028e-004 
8.020e-004 2.867e+007 5.659e+008 1.000e+001 1.702e-001 6.037e-004 
8.029e-004 2.867e+007 5.659e+008 1.000e+001 1.707e-001 6.046e-004 
8.038e-004 2.868e+007 5.659e+008 1.000e+001 1.700e-001 6.055e-004 
8.047e-004 2.868e+007 5.660e+008 1.000e+001 1.704e-001 6.064e-004 
8.056e-004 2.868e+007 5.659e+008 1.000e+001 1.703e-001 6.073e-004 
8.066e-004 2.868e+007 5.659e+008 1.000e+001 1.700e-001 6.082e-004 
8.075e-004 2.869e+007 5.659e+008 1.000e+001 1.702e-001 6.090e-004 
8.084e-004 2.869e+007 5.659e+008 1.000e+001 1.707e-001 6.099e-004 
8.093e-004 2.869e+007 5.659e+008 1.000e+001 1.703e-001 6.108e-004 
8.102e-004 2.869e+007 5.660e+008 1.000e+001 1.703e-001 6.117e-004 
8.111e-004 2.870e+007 5.659e+008 1.000e+001 1.707e-001 6.126e-004 
8.120e-004 2.870e+007 5.659e+008 1.000e+001 1.703e-001 6.135e-004 
8.129e-004 2.870e+007 5.659e+008 1.000e+001 1.704e-001 6.144e-004 
8.139e-004 2.871e+007 5.659e+008 1.000e+001 1.707e-001 6.153e-004 
8.148e-004 2.871e+007 5.659e+008 1.000e+001 1.698e-001 6.162e-004 
8.156e-004 2.871e+007 5.659e+008 1.000e+001 1.704e-001 6.170e-004 
8.164e-004 2.871e+007 5.659e+008 1.000e+001 1.710e-001 6.178e-004 
8.172e-004 2.871e+007 5.659e+008 1.000e+001 1.711e-001 6.186e-004 
8.180e-004 2.872e+007 5.659e+008 1.000e+001 1.703e-001 6.194e-004 
8.188e-004 2.872e+007 5.659e+008 1.000e+001 1.705e-001 6.201e-004 
8.196e-004 2.872e+007 5.659e+008 1.000e+001 1.708e-001 6.209e-004 
8.204e-004 2.872e+007 5.659e+008 1.000e+001 1.704e-001 6.217e-004 
8.212e-004 2.873e+007 5.659e+008 1.000e+001 1.703e-001 6.225e-004 
8.219e-004 2.873e+007 5.659e+008 1.000e+001 1.709e-001 6.232e-004 
8.227e-004 2.873e+007 5.659e+008 1.000e+001 1.704e-001 6.240e-004 
8.235e-004 2.873e+007 5.659e+008 1.000e+001 1.704e-001 6.248e-004 
8.243e-004 2.873e+007 5.659e+008 1.000e+001 1.709e-001 6.256e-004 
8.251e-004 2.874e+007 5.659e+008 1.000e+001 1.707e-001 6.263e-004 
8.259e-004 2.874e+007 5.659e+008 1.000e+001 1.704e-001 6.271e-004 
8.267e-004 2.874e+007 5.659e+008 1.000e+001 1.708e-001 6.279e-004 
8.275e-004 2.874e+007 5.659e+008 1.000e+001 1.709e-001 6.287e-004 
8.282e-004 2.874e+007 5.659e+008 1.000e+001 1.706e-001 6.294e-004 
8.290e-004 2.875e+007 5.659e+008 1.000e+001 1.704e-001 6.302e-004 
8.298e-004 2.875e+007 5.659e+008 1.000e+001 1.709e-001 6.310e-004 
8.306e-004 2.875e+007 5.659e+008 1.000e+001 1.711e-001 6.317e-004 
8.314e-004 2.875e+007 5.659e+008 1.000e+001 1.705e-001 6.325e-004 
8.322e-004 2.875e+007 5.659e+008 1.000e+001 1.709e-001 6.333e-004 
8.330e-004 2.876e+007 5.659e+008 1.000e+001 1.709e-001 6.341e-004 
8.338e-004 2.876e+007 5.659e+008 1.000e+001 1.705e-001 6.348e-004 
8.346e-004 2.876e+007 5.659e+008 1.000e+001 1.705e-001 6.356e-004 
8.353e-004 2.876e+007 5.659e+008 1.000e+001 1.712e-001 6.364e-004 
8.361e-004 2.876e+007 5.659e+008 1.000e+001 1.705e-001 6.372e-004 
8.369e-004 2.877e+007 5.666e+008 1.000e+001 1.699e-001 6.379e-004 
8.377e-004 2.877e+007 5.659e+008 1.000e+001 1.708e-001 6.387e-004 
8.385e-004 2.877e+007 5.659e+008 1.000e+001 1.710e-001 6.395e-004 
8.393e-004 2.877e+007 5.659e+008 1.000e+001 1.703e-001 6.403e-004 
8.401e-004 2.877e+007 5.659e+008 1.000e+001 1.707e-001 6.410e-004 
8.409e-004 2.878e+007 5.659e+008 1.000e+001 1.711e-001 6.418e-004 
8.417e-004 2.878e+007 5.659e+008 1.000e+001 1.706e-001 6.426e-004 
8.424e-004 2.878e+007 5.664e+008 1.000e+001 1.709e-001 6.434e-004 
8.432e-004 2.878e+007 5.659e+008 1.000e+001 1.708e-001 6.441e-004 
8.440e-004 2.878e+007 5.659e+008 1.000e+001 1.713e-001 6.449e-004 
8.448e-004 2.879e+007 5.659e+008 1.000e+001 1.705e-001 6.457e-004 
8.456e-004 2.879e+007 5.659e+008 1.000e+001 1.709e-001 6.465e-004 
8.464e-004 2.879e+007 5.659e+008 1.000e+001 1.714e-001 6.472e-004 
8.472e-004 2.879e+007 5.659e+008 1.000e+001 1.704e-001 6.480e-004 
8.480e-004 2.879e+007 5.660e+008 1.000e+001 1.708e-001 6.488e-004 
8.487e-004 2.880e+007 5.659e+008 1.000e+001 1.709e-001 6.496e-004 
8.495e-004 2.880e+007 5.659e+008 1.000e+001 1.713e-001 6.503e-004 
8.503e-004 2.880e+007 5.660e+008 1.000e+001 1.705e-001 6.511e-004 
8.511e-004 2.880e+007 5.659e+008 1.000e+001 1.710e-001 6.519e-004 
8.519e-004 2.880e+007 5.659e+008 1.000e+001 1.715e-001 6.527e-004 
8.527e-004 2.881e+007 5.659e+008 1.000e+001 1.708e-001 6.534e-004 
8.535e-004 2.881e+007 5.659e+008 1.000e+001 1.709e-001 6.542e-004 
8.543e-004 2.881e+007 5.659e+008 1.000e+001 1.712e-001 6.550e-004 
8.551e-004 2.881e+007 5.659e+008 1.000e+001 1.706e-001 6.558e-004 
8.558e-004 2.881e+007 5.659e+008 1.000e+001 1.710e-001 6.565e-004 
8.566e-004 2.881e+007 5.659e+008 1.000e+001 1.714e-001 6.573e-004 
8.574e-004 2.882e+007 5.659e+008 1.000e+001 1.712e-001 6.581e-004 
8.582e-004 2.882e+007 5.659e+008 1.000e+001 1.706e-001 6.589e-004 
8.590e-004 2.882e+007 5.659e+008 1.000e+001 1.708e-001 6.596e-004 
8.598e-004 2.882e+007 5.659e+008 1.000e+001 1.710e-001 6.604e-004 
8.606e-004 2.882e+007 5.659e+008 1.000e+001 1.712e-001 6.612e-004 
8.614e-004 2.883e+007 5.659e+008 1.000e+001 1.710e-001 6.620e-004 
8.621e-004 2.883e+007 5.659e+008 1.000e+001 1.711e-001 6.628e-004 
8.629e-004 2.883e+007 5.659e+008 1.000e+001 1.710e-001 6.635e-004 
8.637e-004 2.883e+007 5.659e+008 1.000e+001 1.711e-001 6.643e-004 
8.646e-004 2.883e+007 5.659e+008 1.000e+001 1.708e-001 6.652e-004 
8.656e-004 2.883e+007 5.659e+008 1.000e+001 1.715e-001 6.661e-004 
8.665e-004 2.884e+007 5.660e+008 1.000e+001 1.712e-001 6.671e-004 
8.675e-004 2.884e+007 5.659e+008 1.000e+001 1.713e-001 6.680e-004 
8.684e-004 2.884e+007 5.659e+008 1.000e+001 1.716e-001 6.689e-004 
8.694e-004 2.884e+007 5.667e+008 1.000e+001 1.708e-001 6.699e-004 
8.703e-004 2.885e+007 5.659e+008 1.000e+001 1.713e-001 6.708e-004 
8.713e-004 2.885e+007 5.659e+008 1.000e+001 1.708e-001 6.717e-004 
8.722e-004 2.885e+007 5.659e+008 1.000e+001 1.710e-001 6.727e-004 
8.731e-004 2.885e+007 5.658e+008 1.000e+001 1.714e-001 6.735e-004 
8.740e-004 2.885e+007 5.659e+008 1.000e+001 1.710e-001 6.744e-004 
8.748e-004 2.885e+007 5.659e+008 1.000e+001 1.708e-001 6.752e-004 
8.757e-004 2.886e+007 5.659e+008 1.000e+001 1.715e-001 6.761e-004 
8.766e-004 2.886e+007 5.659e+008 1.000e+001 1.707e-001 6.770e-004 
8.775e-004 2.886e+007 5.659e+008 1.000e+001 1.708e-001 6.779e-004 
8.784e-004 2.886e+007 5.659e+008 1.000e+001 1.714e-001 6.788e-004 
8.793e-004 2.886e+007 5.659e+008 1.000e+001 1.709e-001 6.797e-004 
8.802e-004 2.887e+007 5.659e+008 1.000e+001 1.708e-001 6.806e-004 
8.811e-004 2.887e+007 5.658e+008 1.000e+001 1.710e-001 6.814e-004 
8.820e-004 2.887e+007 5.659e+008 1.000e+001 1.709e-001 6.823e-004 
8.829e-004 2.887e+007 5.659e+008 1.000e+001 1.710e-001 6.832e-004 
8.839e-004 2.887e+007 5.659e+008 1.000e+001 1.713e-001 6.842e-004 
8.848e-004 2.887e+007 5.659e+008 1.000e+001 1.711e-001 6.850e-004 
8.856e-004 2.888e+007 5.659e+008 1.000e+001 1.710e-001 6.858e-004 
8.865e-004 2.888e+007 5.659e+008 1.000e+001 1.715e-001 6.867e-004 
8.873e-004 2.888e+007 5.659e+008 1.000e+001 1.710e-001 6.876e-004 
8.883e-004 2.888e+007 5.659e+008 1.000e+001 1.711e-001 6.885e-004 
8.892e-004 2.888e+007 5.658e+008 1.000e+001 1.718e-001 6.894e-004 
8.901e-004 2.889e+007 5.659e+008 1.000e+001 1.710e-001 6.903e-004 
8.911e-004 2.889e+007 5.658e+008 1.000e+001 1.710e-001 6.913e-004 
8.919e-004 2.889e+007 5.658e+008 1.000e+001 1.714e-001 6.921e-004 
8.928e-004 2.889e+007 5.659e+008 1.000e+001 1.708e-001 6.929e-004 
8.936e-004 2.889e+007 5.688e+008 1.000e+001 1.701e-001 6.937e-004 
8.945e-004 2.889e+007 5.659e+008 1.000e+001 1.711e-001 6.946e-004 
8.954e-004 2.890e+007 5.659e+008 1.000e+001 1.710e-001 6.955e-004 
8.963e-004 2.890e+007 5.659e+008 1.000e+001 1.712e-001 6.964e-004 
8.972e-004 2.890e+007 5.658e+008 1.000e+001 1.714e-001 6.973e-004 
8.981e-004 2.890e+007 5.659e+008 1.000e+001 1.712e-001 6.982e-004 
8.990e-004 2.890e+007 5.658e+008 1.000e+001 1.713e-001 6.991e-004 
9.000e-004 2.890e+007 5.658e+008 1.000e+001 1.716e-001 7.000e-004 
9.009e-004 2.891e+007 5.659e+008 1.000e+001 1.711e-001 7.009e-004 
9.018e-004 2.891e+007 5.659e+008 1.000e+001 1.712e-001 7.018e-004 
9.027e-004 2.891e+007 5.658e+008 1.000e+001 1.715e-001 7.028e-004 
9.037e-004 2.891e+007 5.659e+008 1.000e+001 1.712e-001 7.037e-004 
9.046e-004 2.891e+007 5.659e+008 1.000e+001 1.711e-001 7.046e-004 
9.055e-004 2.891e+007 5.658e+008 1.000e+001 1.720e-001 7.054e-004 
9.064e-004 2.892e+007 5.658e+008 1.000e+001 1.714e-001 7.064e-004 
9.073e-004 2.892e+007 5.659e+008 1.000e+001 1.710e-001 7.073e-004 
9.082e-004 2.892e+007 5.659e+008 1.000e+001 1.719e-001 7.082e-004 
9.091e-004 2.892e+007 5.659e+008 1.000e+001 1.713e-001 7.090e-004 
9.099e-004 2.892e+007 5.659e+008 1.000e+001 1.713e-001 7.099e-004 
9.109e-004 2.892e+007 5.659e+008 1.000e+001 1.716e-001 7.108e-004 
9.118e-004 2.893e+007 5.659e+008 1.000e+001 1.713e-001 7.117e-004 
9.128e-004 2.893e+007 5.659e+008 1.000e+001 1.713e-001 7.127e-004 
9.138e-004 2.893e+007 5.659e+008 1.000e+001 1.716e-001 7.137e-004 
9.148e-004 2.893e+007 5.659e+008 1.000e+001 1.713e-001 7.147e-004 
9.158e-004 2.893e+007 5.659e+008 1.000e+001 1.717e-001 7.157e-004 
9.167e-004 2.893e+007 5.659e+008 1.000e+001 1.717e-001 7.166e-004 
9.177e-004 2.894e+007 5.659e+008 1.000e+001 1.713e-001 7.175e-004 
9.186e-004 2.894e+007 5.659e+008 1.000e+001 1.716e-001 7.184e-004 
9.195e-004 2.894e+007 5.659e+008 1.000e+001 1.719e-001 7.193e-004 
9.203e-004 2.894e+007 5.659e+008 1.000e+001 1.712e-001 7.202e-004 
9.213e-004 2.894e+007 5.658e+008 1.000e+001 1.719e-001 7.211e-004 
9.223e-004 2.894e+007 5.659e+008 1.000e+001 1.711e-001 7.221e-004 
9.233e-004 2.895e+007 5.659e+008 1.000e+001 1.719e-001 7.231e-004 
9.243e-004 2.895e+007 5.659e+008 1.000e+001 1.718e-001 7.240e-004 
9.253e-004 2.895e+007 5.659e+008 1.000e+001 1.714e-001 7.250e-004 
9.262e-004 2.895e+007 5.659e+008 1.000e+001 1.716e-001 7.259e-004 
9.272e-004 2.895e+007 5.659e+008 1.000e+001 1.720e-001 7.269e-004 
9.282e-004 2.895e+007 5.659e+008 1.000e+001 1.714e-001 7.279e-004 
9.292e-004 2.896e+007 5.658e+008 1.000e+001 1.718e-001 7.289e-004 
9.302e-004 2.896e+007 5.659e+008 1.000e+001 1.719e-001 7.299e-004 
9.311e-004 2.896e+007 5.659e+008 1.000e+001 1.714e-001 7.308e-004 
9.321e-004 2.896e+007 5.659e+008 1.000e+001 1.723e-001 7.318e-004 
9.331e-004 2.896e+007 5.659e+008 1.000e+001 1.714e-001 7.328e-004 
9.341e-004 2.896e+007 5.659e+008 1.000e+001 1.720e-001 7.338e-004 
9.350e-004 2.897e+007 5.659e+008 1.000e+001 1.718e-001 7.347e-004 
9.359e-004 2.897e+007 5.659e+008 1.000e+001 1.716e-001 7.356e-004 
9.369e-004 2.897e+007 5.659e+008 1.000e+001 1.717e-001 7.365e-004 
9.378e-004 2.897e+007 5.659e+008 1.000e+001 1.723e-001 7.374e-004 
9.387e-004 2.897e+007 5.659e+008 1.000e+001 1.714e-001 7.383e-004 
9.397e-004 2.897e+007 5.659e+008 1.000e+001 1.713e-001 7.393e-004 
9.406e-004 2.897e+007 5.659e+008 1.000e+001 1.720e-001 7.402e-004 
9.416e-004 2.898e+007 5.658e+008 1.000e+001 1.717e-001 7.411e-004 
9.425e-004 2.898e+007 5.658e+008 1.000e+001 1.718e-001 7.421e-004 
9.434e-004 2.898e+007 5.659e+008 1.000e+001 1.719e-001 7.430e-004 
9.444e-004 2.898e+007 5.659e+008 1.000e+001 1.717e-001 7.439e-004 
9.453e-004 2.898e+007 5.659e+008 1.000e+001 1.720e-001 7.449e-004 
9.463e-004 2.898e+007 5.659e+008 1.000e+001 1.717e-001 7.458e-004 
9.472e-004 2.898e+007 5.659e+008 1.000e+001 1.715e-001 7.468e-004 
9.482e-004 2.899e+007 5.659e+008 1.000e+001 1.718e-001 7.477e-004 
9.491e-004 2.899e+007 5.659e+008 1.000e+001 1.719e-001 7.486e-004 
9.501e-004 2.899e+007 5.659e+008 1.000e+001 1.716e-001 7.495e-004 
9.510e-004 2.899e+007 5.659e+008 1.000e+001 1.716e-001 7.505e-004 
9.519e-004 2.899e+007 5.659e+008 1.000e+001 1.716e-001 7.513e-004 
9.528e-004 2.899e+007 5.661e+008 1.000e+001 1.724e-001 7.523e-004 
9.538e-004 2.899e+007 5.659e+008 1.000e+001 1.726e-001 7.532e-004 
9.547e-004 2.900e+007 5.659e+008 1.000e+001 1.719e-001 7.541e-004 
9.557e-004 2.900e+007 5.659e+008 1.000e+001 1.719e-001 7.551e-004 
9.566e-004 2.900e+007 5.659e+008 1.000e+001 1.724e-001 7.560e-004 
9.576e-004 2.900e+007 5.659e+008 1.000e+001 1.722e-001 7.570e-004 
9.585e-004 2.900e+007 5.659e+008 1.000e+001 1.717e-001 7.579e-004 
9.595e-004 2.900e+007 5.659e+008 1.000e+001 1.728e-001 7.588e-004 
9.604e-004 2.900e+007 5.660e+008 1.000e+001 1.722e-001 7.598e-004 
9.614e-004 2.900e+007 5.659e+008 1.000e+001 1.721e-001 7.607e-004 
9.623e-004 2.901e+007 5.659e+008 1.000e+001 1.723e-001 7.617e-004 
9.633e-004 2.901e+007 5.659e+008 1.000e+001 1.720e-001 7.626e-004 
9.642e-004 2.901e+007 5.659e+008 1.000e+001 1.724e-001 7.635e-004 
9.651e-004 2.901e+007 5.659e+008 1.000e+001 1.718e-001 7.645e-004 
9.661e-004 2.901e+007 5.659e+008 1.000e+001 1.722e-001 7.654e-004 
9.670e-004 2.901e+007 5.659e+008 1.000e+001 1.721e-001 7.664e-004 
9.680e-004 2.901e+007 5.659e+008 1.000e+001 1.719e-001 7.673e-004 
9.689e-004 2.902e+007 5.659e+008 1.000e+001 1.722e-001 7.682e-004 
9.699e-004 2.902e+007 5.659e+008 1.000e+001 1.723e-001 7.692e-004 
9.708e-004 2.902e+007 5.659e+008 1.000e+001 1.719e-001 7.701e-004 
9.718e-004 2.902e+007 5.659e+008 1.000e+001 1.719e-001 7.711e-004 
9.727e-004 2.902e+007 5.659e+008 1.000e+001 1.722e-001 7.720e-004 
9.737e-004 2.902e+007 5.659e+008 1.000e+001 1.725e-001 7.729e-004 
9.746e-004 2.902e+007 5.659e+008 1.000e+001 1.721e-001 7.739e-004 
9.756e-004 2.902e+007 5.659e+008 1.000e+001 1.724e-001 7.748e-004 
9.765e-004 2.903e+007 5.659e+008 1.000e+001 1.718e-001 7.758e-004 
9.775e-004 2.903e+007 5.659e+008 1.000e+001 1.723e-001 7.767e-004 
9.784e-004 2.903e+007 5.659e+008 1.000e+001 1.724e-001 7.777e-004 
9.794e-004 2.903e+007 5.659e+008 1.000e+001 1.718e-001 7.786e-004 
9.803e-004 2.903e+007 5.659e+008 1.000e+001 1.725e-001 7.795e-004 
9.813e-004 2.903e+007 5.659e+008 1.000e+001 1.721e-001 7.805e-004 
9.822e-004 2.903e+007 5.659e+008 1.000e+001 1.718e-001 7.814e-004 
9.832e-004 2.903e+007 5.659e+008 1.000e+001 1.724e-001 7.824e-004 
9.841e-004 2.903e+007 5.659e+008 1.000e+001 1.724e-001 7.833e-004 
9.851e-004 2.904e+007 5.659e+008 1.000e+001 1.722e-001 7.842e-004 
9.860e-004 2.904e+007 5.658e+008 1.000e+001 1.726e-001 7.852e-004 
9.870e-004 2.904e+007 5.659e+008 1.000e+001 1.719e-001 7.861e-004 
9.879e-004 2.904e+007 5.659e+008 1.000e+001 1.726e-001 7.871e-004 
9.889e-004 2.904e+007 5.659e+008 1.000e+001 1.727e-001 7.880e-004 
9.898e-004 2.904e+007 5.659e+008 1.000e+001 1.724e-001 7.889e-004 
9.908e-004 2.904e+007 5.659e+008 1.000e+001 1.726e-001 7.899e-004 
9.917e-004 2.904e+007 5.659e+008 1.000e+001 1.726e-001 7.908e-004 
9.927e-004 2.905e+007 5.659e+008 1.000e+001 1.720e-001 7.918e-004 
9.936e-004 2.905e+007 5.659e+008 1.000e+001 1.726e-001 7.927e-004 
9.946e-004 2.905e+007 5.659e+008 1.000e+001 1.721e-001 7.937e-004 
9.955e-004 2.905e+007 5.659e+008 1.000e+001 1.723e-001 7.946e-004 
9.965e-004 2.905e+007 5.659e+008 1.000e+001 1.725e-001 7.955e-004 
9.974e-004 2.905e+007 5.659e+008 1.000e+001 1.722e-001 7.965e-004 
9.984e-004 2.905e+007 5.659e+008 1.000e+001 1.725e-001 7.974e-004 
9.993e-004 2.905e+007 5.659e+008 1.000e+001 1.725e-001 7.984e-004 
1.000e-003 2.905e+007 5.659e+008 1.000e+001 1.720e-001 7.993e-004 
1.001e-003 2.906e+007 5.659e+008 1.000e+001 1.726e-001 8.002e-004 
1.002e-003 2.906e+007 5.659e+008 1.000e+001 1.727e-001 8.012e-004 
1.003e-003 2.906e+007 5.659e+008 1.000e+001 1.723e-001 8.021e-004 
1.004e-003 2.906e+007 5.659e+008 1.000e+001 1.724e-001 8.031e-004 
1.005e-003 2.906e+007 5.659e+008 1.000e+001 1.729e-001 8.040e-004 
1.006e-003 2.906e+007 5.659e+008 1.000e+001 1.723e-001 8.050e-004 
1.007e-003 2.906e+007 5.659e+008 1.000e+001 1.726e-001 8.059e-004 
1.008e-003 2.906e+007 5.659e+008 1.000e+001 1.724e-001 8.068e-004 
1.009e-003 2.906e+007 5.659e+008 1.000e+001 1.721e-001 8.078e-004 
1.010e-003 2.907e+007 5.659e+008 1.000e+001 1.728e-001 8.087e-004 
1.011e-003 2.907e+007 5.659e+008 1.000e+001 1.723e-001 8.097e-004 
1.012e-003 2.907e+007 5.659e+008 1.000e+001 1.723e-001 8.106e-004 
1.013e-003 2.907e+007 5.659e+008 1.000e+001 1.727e-001 8.115e-004 
1.014e-003 2.907e+007 5.659e+008 1.000e+001 1.722e-001 8.125e-004 
1.015e-003 2.907e+007 5.660e+008 1.000e+001 1.724e-001 8.134e-004 
1.015e-003 2.907e+007 5.659e+008 1.000e+001 1.730e-001 8.144e-004 
1.016e-003 2.907e+007 5.659e+008 1.000e+001 1.722e-001 8.153e-004 
1.017e-003 2.907e+007 5.659e+008 1.000e+001 1.726e-001 8.163e-004 
1.018e-003 2.908e+007 5.659e+008 1.000e+001 1.726e-001 8.172e-004 
1.019e-003 2.908e+007 5.660e+008 1.000e+001 1.725e-001 8.181e-004 
1.020e-003 2.908e+007 5.659e+008 1.000e+001 1.725e-001 8.191e-004 
1.021e-003 2.908e+007 5.659e+008 1.000e+001 1.729e-001 8.200e-004 
1.022e-003 2.908e+007 5.659e+008 1.000e+001 1.725e-001 8.210e-004 
1.023e-003 2.908e+007 5.659e+008 1.000e+001 1.730e-001 8.219e-004 
1.024e-003 2.908e+007 5.659e+008 1.000e+001 1.725e-001 8.229e-004 
1.025e-003 2.908e+007 5.659e+008 1.000e+001 1.724e-001 8.238e-004 
1.026e-003 2.908e+007 5.659e+008 1.000e+001 1.729e-001 8.247e-004 
1.027e-003 2.908e+007 5.659e+008 1.000e+001 1.724e-001 8.257e-004 
1.028e-003 2.909e+007 5.659e+008 1.000e+001 1.721e-001 8.266e-004 
1.029e-003 2.909e+007 5.659e+008 1.000e+001 1.730e-001 8.276e-004 
1.030e-003 2.909e+007 5.659e+008 1.000e+001 1.724e-001 8.285e-004 
1.031e-003 2.909e+007 5.659e+008 1.000e+001 1.725e-001 8.295e-004 
1.032e-003 2.909e+007 5.659e+008 1.000e+001 1.728e-001 8.304e-004 
1.033e-003 2.909e+007 5.659e+008 1.000e+001 1.727e-001 8.313e-004 
1.034e-003 2.909e+007 5.659e+008 1.000e+001 1.727e-001 8.323e-004 
1.034e-003 2.909e+007 5.659e+008 1.000e+001 1.731e-001 8.332e-004 
1.035e-003 2.909e+007 5.659e+008 1.000e+001 1.727e-001 8.342e-004 
1.036e-003 2.909e+007 5.659e+008 1.000e+001 1.725e-001 8.351e-004 
1.037e-003 2.909e+007 5.659e+008 1.000e+001 1.725e-001 8.361e-004 
1.038e-003 2.910e+007 5.659e+008 1.000e+001 1.725e-001 8.370e-004 
1.039e-003 2.910e+007 5.659e+008 1.000e+001 1.730e-001 8.379e-004 
1.040e-003 2.910e+007 5.659e+008 1.000e+001 1.727e-001 8.389e-004 
1.041e-003 2.910e+007 5.659e+008 1.000e+001 1.725e-001 8.398e-004 
1.042e-003 2.910e+007 5.659e+008 1.000e+001 1.729e-001 8.408e-004 
1.043e-003 2.910e+007 5.659e+008 1.000e+001 1.725e-001 8.417e-004 
1.044e-003 2.910e+007 5.659e+008 1.000e+001 1.728e-001 8.427e-004 
1.045e-003 2.910e+007 5.659e+008 1.000e+001 1.727e-001 8.436e-004 
1.046e-003 2.910e+007 5.659e+008 1.000e+001 1.725e-001 8.445e-004 
1.047e-003 2.910e+007 5.659e+008 1.000e+001 1.729e-001 8.455e-004 
1.048e-003 2.910e+007 5.659e+008 1.000e+001 1.733e-001 8.464e-004 
1.049e-003 2.911e+007 5.659e+008 1.000e+001 1.725e-001 8.474e-004 
1.050e-003 2.911e+007 5.659e+008 1.000e+001 1.728e-001 8.483e-004 
1.051e-003 2.911e+007 5.659e+008 1.000e+001 1.725e-001 8.493e-004 
1.052e-003 2.911e+007 5.659e+008 1.000e+001 1.726e-001 8.502e-004 
1.053e-003 2.911e+007 5.659e+008 1.000e+001 1.731e-001 8.511e-004 
1.053e-003 2.911e+007 5.659e+008 1.000e+001 1.727e-001 8.521e-004 
1.054e-003 2.911e+007 5.659e+008 1.000e+001 1.728e-001 8.530e-004 
1.055e-003 2.911e+007 5.659e+008 1.000e+001 1.734e-001 8.540e-004 
1.056e-003 2.911e+007 5.659e+008 1.000e+001 1.723e-001 8.549e-004 
1.057e-003 2.911e+007 5.659e+008 1.000e+001 1.724e-001 8.559e-004 
1.058e-003 2.911e+007 5.659e+008 1.000e+001 1.730e-001 8.568e-004 
1.059e-003 2.911e+007 5.659e+008 1.000e+001 1.726e-001 8.578e-004 
1.060e-003 2.912e+007 5.659e+008 1.000e+001 1.727e-001 8.587e-004 
1.061e-003 2.912e+007 5.659e+008 1.000e+001 1.734e-001 8.596e-004 
1.062e-003 2.912e+007 5.660e+008 1.000e+001 1.726e-001 8.606e-004 
1.063e-003 2.912e+007 5.659e+008 1.000e+001 1.729e-001 8.615e-004 
1.064e-003 2.912e+007 5.659e+008 1.000e+001 1.725e-001 8.625e-004 
1.065e-003 2.912e+007 5.659e+008 1.000e+001 1.723e-001 8.634e-004 
1.066e-003 2.912e+007 5.659e+008 1.000e+001 1.731e-001 8.644e-004 
1.067e-003 2.912e+007 5.659e+008 1.000e+001 1.727e-001 8.653e-004 
1.068e-003 2.912e+007 5.659e+008 1.000e+001 1.727e-001 8.663e-004 
1.069e-003 2.912e+007 5.659e+008 1.000e+001 1.731e-001 8.672e-004 
1.070e-003 2.912e+007 5.659e+008 1.000e+001 1.724e-001 8.681e-004 
1.071e-003 2.912e+007 5.659e+008 1.000e+001 1.726e-001 8.691e-004 
1.071e-003 2.913e+007 5.659e+008 1.000e+001 1.732e-001 8.700e-004 
1.072e-003 2.913e+007 5.659e+008 1.000e+001 1.727e-001 8.710e-004 
1.073e-003 2.913e+007 5.659e+008 1.000e+001 1.728e-001 8.719e-004 
1.074e-003 2.913e+007 5.659e+008 1.000e+001 1.732e-001 8.729e-004 
1.075e-003 2.913e+007 5.660e+008 1.000e+001 1.724e-001 8.738e-004 
1.076e-003 2.913e+007 5.659e+008 1.000e+001 1.728e-001 8.747e-004 
1.077e-003 2.913e+007 5.659e+008 1.000e+001 1.731e-001 8.757e-004 
1.078e-003 2.913e+007 5.660e+008 1.000e+001 1.728e-001 8.766e-004 
1.079e-003 2.913e+007 5.659e+008 1.000e+001 1.732e-001 8.776e-004 
1.080e-003 2.913e+007 5.659e+008 1.000e+001 1.727e-001 8.785e-004 
1.081e-003 2.913e+007 5.659e+008 1.000e+001 1.724e-001 8.795e-004 
1.082e-003 2.913e+007 5.659e+008 1.000e+001 1.729e-001 8.804e-004 
1.083e-003 2.913e+007 5.659e+008 1.000e+001 1.726e-001 8.814e-004 
1.084e-003 2.914e+007 5.659e+008 1.000e+001 1.726e-001 8.823e-004 
1.085e-003 2.914e+007 5.659e+008 1.000e+001 1.732e-001 8.832e-004 
1.086e-003 2.914e+007 5.659e+008 1.000e+001 1.724e-001 8.842e-004 
1.087e-003 2.914e+007 5.659e+008 1.000e+001 1.731e-001 8.851e-004 
1.088e-003 2.914e+007 5.659e+008 1.000e+001 1.730e-001 8.861e-004 
1.089e-003 2.914e+007 5.659e+008 1.000e+001 1.725e-001 8.870e-004 
1.090e-003 2.914e+007 5.659e+008 1.000e+001 1.729e-001 8.880e-004 
1.090e-003 2.914e+007 5.659e+008 1.000e+001 1.733e-001 8.889e-004 
1.091e-003 2.914e+007 5.659e+008 1.000e+001 1.730e-001 8.899e-004 
1.092e-003 2.914e+007 5.659e+008 1.000e+001 1.733e-001 8.908e-004 
1.093e-003 2.914e+007 5.659e+008 1.000e+001 1.730e-001 8.917e-004 
1.094e-003 2.914e+007 5.659e+008 1.000e+001 1.729e-001 8.927e-004 
1.095e-003 2.914e+007 5.659e+008 1.000e+001 1.735e-001 8.936e-004 
1.096e-003 2.914e+007 5.659e+008 1.000e+001 1.726e-001 8.946e-004 
1.097e-003 2.915e+007 5.659e+008 1.000e+001 1.729e-001 8.955e-004 
1.098e-003 2.915e+007 5.659e+008 1.000e+001 1.734e-001 8.965e-004 
1.099e-003 2.915e+007 5.659e+008 1.000e+001 1.726e-001 8.974e-004 
1.100e-003 2.915e+007 5.659e+008 1.000e+001 1.731e-001 8.984e-004 
1.101e-003 2.915e+007 5.659e+008 1.000e+001 1.736e-001 8.993e-004 
1.102e-003 2.915e+007 5.659e+008 1.000e+001 1.726e-001 9.002e-004 
1.103e-003 2.915e+007 5.659e+008 1.000e+001 1.730e-001 9.012e-004 
1.104e-003 2.915e+007 5.659e+008 1.000e+001 1.735e-001 9.021e-004 
1.105e-003 2.915e+007 5.659e+008 1.000e+001 1.727e-001 9.031e-004 
1.106e-003 2.915e+007 5.659e+008 1.000e+001 1.732e-001 9.040e-004 
1.107e-003 2.915e+007 5.659e+008 1.000e+001 1.732e-001 9.050e-004 
1.108e-003 2.915e+007 5.659e+008 1.000e+001 1.728e-001 9.059e-004 
1.109e-003 2.915e+007 5.659e+008 1.000e+001 1.733e-001 9.069e-004 
1.109e-003 2.915e+007 5.659e+008 1.000e+001 1.729e-001 9.078e-004 
1.110e-003 2.915e+007 5.660e+008 1.000e+001 1.734e-001 9.087e-004 
1.111e-003 2.916e+007 5.659e+008 1.000e+001 1.734e-001 9.097e-004 
1.112e-003 2.916e+007 5.659e+008 1.000e+001 1.728e-001 9.106e-004 
1.113e-003 2.916e+007 5.659e+008 1.000e+001 1.731e-001 9.116e-004 
1.114e-003 2.916e+007 5.659e+008 1.000e+001 1.735e-001 9.125e-004 
1.115e-003 2.916e+007 5.659e+008 1.000e+001 1.728e-001 9.135e-004 
1.116e-003 2.916e+007 5.659e+008 1.000e+001 1.730e-001 9.144e-004 
1.117e-003 2.916e+007 5.659e+008 1.000e+001 1.731e-001 9.154e-004 
1.118e-003 2.916e+007 5.659e+008 1.000e+001 1.729e-001 9.163e-004 
1.119e-003 2.916e+007 5.659e+008 1.000e+001 1.733e-001 9.173e-004 
1.120e-003 2.916e+007 5.659e+008 1.000e+001 1.728e-001 9.182e-004 
1.121e-003 2.916e+007 5.659e+008 1.000e+001 1.728e-001 9.191e-004 
1.122e-003 2.916e+007 5.659e+008 1.000e+001 1.728e-001 9.201e-004 
1.123e-003 2.916e+007 5.659e+008 1.000e+001 1.728e-001 9.210e-004 
1.124e-003 2.916e+007 5.659e+008 1.000e+001 1.728e-001 9.220e-004 
1.125e-003 2.916e+007 5.659e+008 1.000e+001 1.735e-001 9.229e-004 
1.126e-003 2.916e+007 5.659e+008 1.000e+001 1.727e-001 9.239e-004 
1.127e-003 2.917e+007 5.659e+008 1.000e+001 1.729e-001 9.248e-004 
1.128e-003 2.917e+007 5.659e+008 1.000e+001 1.734e-001 9.258e-004 
1.128e-003 2.917e+007 5.659e+008 1.000e+001 1.728e-001 9.267e-004 
1.129e-003 2.917e+007 5.659e+008 1.000e+001 1.729e-001 9.277e-004 
1.130e-003 2.917e+007 5.659e+008 1.000e+001 1.733e-001 9.286e-004 
1.131e-003 2.917e+007 5.660e+008 1.000e+001 1.730e-001 9.295e-004 
1.132e-003 2.917e+007 5.659e+008 1.000e+001 1.730e-001 9.305e-004 
1.133e-003 2.917e+007 5.659e+008 1.000e+001 1.727e-001 9.314e-004 
1.134e-003 2.917e+007 5.659e+008 1.000e+001 1.727e-001 9.324e-004 
1.135e-003 2.917e+007 5.659e+008 1.000e+001 1.734e-001 9.333e-004 
1.136e-003 2.917e+007 5.659e+008 1.000e+001 1.730e-001 9.343e-004 
1.137e-003 2.917e+007 5.659e+008 1.000e+001 1.732e-001 9.352e-004 
1.138e-003 2.917e+007 5.659e+008 1.000e+001 1.733e-001 9.362e-004 
1.139e-003 2.917e+007 5.659e+008 1.000e+001 1.730e-001 9.371e-004 
1.140e-003 2.917e+007 5.659e+008 1.000e+001 1.730e-001 9.381e-004 
1.141e-003 2.917e+007 5.659e+008 1.000e+001 1.736e-001 9.390e-004 
1.142e-003 2.917e+007 5.659e+008 1.000e+001 1.730e-001 9.399e-004 
1.143e-003 2.918e+007 5.659e+008 1.000e+001 1.730e-001 9.409e-004 
1.144e-003 2.918e+007 5.659e+008 1.000e+001 1.734e-001 9.418e-004 
1.145e-003 2.918e+007 5.659e+008 1.000e+001 1.734e-001 9.428e-004 
1.146e-003 2.918e+007 5.659e+008 1.000e+001 1.733e-001 9.437e-004 
1.147e-003 2.918e+007 5.659e+008 1.000e+001 1.730e-001 9.447e-004 
1.147e-003 2.918e+007 5.659e+008 1.000e+001 1.732e-001 9.456e-004 
1.148e-003 2.918e+007 5.659e+008 1.000e+001 1.732e-001 9.466e-004 
1.149e-003 2.918e+007 5.659e+008 1.000e+001 1.725e-001 9.475e-004 
1.150e-003 2.918e+007 5.659e+008 1.000e+001 1.729e-001 9.484e-004 
1.151e-003 2.918e+007 5.659e+008 1.000e+001 1.734e-001 9.494e-004 
1.152e-003 2.918e+007 5.659e+008 1.000e+001 1.726e-001 9.503e-004 
1.153e-003 2.918e+007 5.659e+008 1.000e+001 1.730e-001 9.513e-004 
1.154e-003 2.918e+007 5.659e+008 1.000e+001 1.733e-001 9.522e-004 
1.155e-003 2.918e+007 5.659e+008 1.000e+001 1.730e-001 9.532e-004 
1.156e-003 2.918e+007 5.659e+008 1.000e+001 1.728e-001 9.541e-004 
1.157e-003 2.918e+007 5.659e+008 1.000e+001 1.737e-001 9.551e-004 
1.158e-003 2.918e+007 5.659e+008 1.000e+001 1.729e-001 9.560e-004 
1.159e-003 2.919e+007 5.659e+008 1.000e+001 1.735e-001 9.570e-004 
1.160e-003 2.919e+007 5.659e+008 1.000e+001 1.736e-001 9.579e-004 
1.161e-003 2.919e+007 5.659e+008 1.000e+001 1.731e-001 9.589e-004 
1.162e-003 2.919e+007 5.659e+008 1.000e+001 1.735e-001 9.598e-004 
1.163e-003 2.919e+007 5.659e+008 1.000e+001 1.731e-001 9.607e-004 
1.164e-003 2.919e+007 5.659e+008 1.000e+001 1.728e-001 9.617e-004 
1.165e-003 2.919e+007 5.659e+008 1.000e+001 1.732e-001 9.626e-004 
1.165e-003 2.919e+007 5.659e+008 1.000e+001 1.731e-001 9.636e-004 
1.166e-003 2.919e+007 5.659e+008 1.000e+001 1.730e-001 9.645e-004 
1.167e-003 2.919e+007 5.659e+008 1.000e+001 1.736e-001 9.655e-004 
1.168e-003 2.919e+007 5.659e+008 1.000e+001 1.730e-001 9.664e-004 
1.169e-003 2.919e+007 5.659e+008 1.000e+001 1.731e-001 9.674e-004 
1.170e-003 2.919e+007 5.659e+008 1.000e+001 1.736e-001 9.683e-004 
1.171e-003 2.919e+007 5.659e+008 1.000e+001 1.730e-001 9.693e-004 
1.172e-003 2.919e+007 5.659e+008 1.000e+001 1.733e-001 9.702e-004 
1.173e-003 2.919e+007 5.659e+008 1.000e+001 1.737e-001 9.712e-004 
1.174e-003 2.919e+007 5.659e+008 1.000e+001 1.727e-001 9.721e-004 
1.175e-003 2.919e+007 5.659e+008 1.000e+001 1.733e-001 9.730e-004 
1.176e-003 2.919e+007 5.659e+008 1.000e+001 1.729e-001 9.740e-004 
1.177e-003 2.919e+007 5.659e+008 1.000e+001 1.728e-001 9.749e-004 
1.178e-003 2.920e+007 5.659e+008 1.000e+001 1.737e-001 9.759e-004 
1.179e-003 2.920e+007 5.659e+008 1.000e+001 1.731e-001 9.768e-004 
1.180e-003 2.920e+007 5.659e+008 1.000e+001 1.732e-001 9.778e-004 
1.181e-003 2.920e+007 5.659e+008 1.000e+001 1.736e-001 9.787e-004 
1.182e-003 2.920e+007 5.659e+008 1.000e+001 1.732e-001 9.797e-004 
1.183e-003 2.920e+007 5.659e+008 1.000e+001 1.730e-001 9.806e-004 
1.184e-003 2.920e+007 5.659e+008 1.000e+001 1.736e-001 9.816e-004 
1.184e-003 2.920e+007 5.659e+008 1.000e+001 1.732e-001 9.825e-004 
1.185e-003 2.920e+007 5.659e+008 1.000e+001 1.736e-001 9.834e-004 
1.186e-003 2.920e+007 5.659e+008 1.000e+001 1.733e-001 9.844e-004 
1.187e-003 2.920e+007 5.659e+008 1.000e+001 1.733e-001 9.853e-004 
1.188e-003 2.920e+007 5.659e+008 1.000e+001 1.734e-001 9.863e-004 
1.189e-003 2.920e+007 5.659e+008 1.000e+001 1.732e-001 9.872e-004 
1.190e-003 2.920e+007 5.659e+008 1.000e+001 1.729e-001 9.882e-004 
1.191e-003 2.920e+007 5.659e+008 1.000e+001 1.737e-001 9.891e-004 
1.192e-003 2.920e+007 5.659e+008 1.000e+001 1.727e-001 9.901e-004 
1.193e-003 2.920e+007 5.659e+008 1.000e+001 1.735e-001 9.910e-004 
1.194e-003 2.920e+007 5.659e+008 1.000e+001 1.737e-001 9.920e-004 
1.195e-003 2.920e+007 5.659e+008 1.000e+001 1.728e-001 9.929e-004 
1.196e-003 2.920e+007 5.659e+008 1.000e+001 1.734e-001 9.939e-004 
1.197e-003 2.920e+007 5.659e+008 1.000e+001 1.733e-001 9.948e-004 
1.198e-003 2.921e+007 5.659e+008 1.000e+001 1.734e-001 9.958e-004 
1.199e-003 2.921e+007 5.659e+008 1.000e+001 1.733e-001 9.967e-004 
1.200e-003 2.921e+007 5.659e+008 1.000e+001 1.734e-001 9.976e-004 
1.201e-003 2.921e+007 5.659e+008 1.000e+001 1.732e-001 9.986e-004 
1.202e-003 2.921e+007 5.659e+008 1.000e+001 1.733e-001 9.995e-004 
1.203e-003 2.921e+007 5.659e+008 1.000e+001 1.735e-001 1.000e-003 
1.203e-003 2.921e+007 5.659e+008 1.000e+001 1.732e-001 1.001e-003 
1.204e-003 2.921e+007 5.659e+008 1.000e+001 1.734e-001 1.002e-003 
1.205e-003 2.921e+007 5.659e+008 1.000e+001 1.730e-001 1.003e-003 
1.206e-003 2.921e+007 5.660e+008 1.000e+001 1.730e-001 1.004e-003 
1.207e-003 2.921e+007 5.659e+008 1.000e+001 1.736e-001 1.005e-003 
1.208e-003 2.921e+007 5.659e+008 1.000e+001 1.728e-001 1.006e-003 
1.209e-003 2.921e+007 5.659e+008 1.000e+001 1.734e-001 1.007e-003 
1.210e-003 2.921e+007 5.659e+008 1.000e+001 1.738e-001 1.008e-003 
1.211e-003 2.921e+007 5.659e+008 1.000e+001 1.731e-001 1.009e-003 
1.212e-003 2.921e+007 5.659e+008 1.000e+001 1.737e-001 1.010e-003 
1.213e-003 2.921e+007 5.659e+008 1.000e+001 1.737e-001 1.011e-003 
1.214e-003 2.921e+007 5.659e+008 1.000e+001 1.734e-001 1.012e-003 
1.215e-003 2.921e+007 5.659e+008 1.000e+001 1.735e-001 1.013e-003 
1.216e-003 2.921e+007 5.659e+008 1.000e+001 1.734e-001 1.014e-003 
1.217e-003 2.921e+007 5.659e+008 1.000e+001 1.728e-001 1.015e-003 
1.218e-003 2.921e+007 5.659e+008 1.000e+001 1.736e-001 1.016e-003 
1.219e-003 2.921e+007 5.659e+008 1.000e+001 1.734e-001 1.017e-003 
1.220e-003 2.921e+007 5.659e+008 1.000e+001 1.731e-001 1.018e-003 
1.221e-003 2.921e+007 5.659e+008 1.000e+001 1.735e-001 1.018e-003 
1.222e-003 2.921e+007 5.659e+008 1.000e+001 1.731e-001 1.019e-003 
1.222e-003 2.922e+007 5.659e+008 1.000e+001 1.731e-001 1.020e-003 
1.223e-003 2.922e+007 5.659e+008 1.000e+001 1.736e-001 1.021e-003 
1.224e-003 2.922e+007 5.659e+008 1.000e+001 1.738e-001 1.022e-003 
1.225e-003 2.922e+007 5.659e+008 1.000e+001 1.733e-001 1.023e-003 
1.226e-003 2.922e+007 5.659e+008 1.000e+001 1.737e-001 1.024e-003 
1.227e-003 2.922e+007 5.659e+008 1.000e+001 1.728e-001 1.025e-003 
1.228e-003 2.922e+007 5.659e+008 1.000e+001 1.737e-001 1.026e-003 
1.229e-003 2.922e+007 5.659e+008 1.000e+001 1.730e-001 1.027e-003 
1.230e-003 2.922e+007 5.659e+008 1.000e+001 1.728e-001 1.028e-003 
1.231e-003 2.922e+007 5.659e+008 1.000e+001 1.735e-001 1.029e-003 
1.232e-003 2.922e+007 5.659e+008 1.000e+001 1.731e-001 1.030e-003 
1.233e-003 2.922e+007 5.659e+008 1.000e+001 1.732e-001 1.031e-003 
1.234e-003 2.922e+007 5.659e+008 1.000e+001 1.736e-001 1.032e-003 
1.235e-003 2.922e+007 5.659e+008 1.000e+001 1.735e-001 1.033e-003 
1.236e-003 2.922e+007 5.659e+008 1.000e+001 1.735e-001 1.034e-003 
1.237e-003 2.922e+007 5.659e+008 1.000e+001 1.737e-001 1.035e-003 
1.238e-003 2.922e+007 5.659e+008 1.000e+001 1.732e-001 1.036e-003 
1.239e-003 2.922e+007 5.659e+008 1.000e+001 1.734e-001 1.036e-003 
1.240e-003 2.922e+007 5.659e+008 1.000e+001 1.736e-001 1.037e-003 
1.241e-003 2.922e+007 5.659e+008 1.000e+001 1.731e-001 1.038e-003 
1.241e-003 2.922e+007 5.659e+008 1.000e+001 1.738e-001 1.039e-003 
1.242e-003 2.922e+007 5.659e+008 1.000e+001 1.732e-001 1.040e-003 
1.243e-003 2.922e+007 5.659e+008 1.000e+001 1.731e-001 1.041e-003 
1.244e-003 2.922e+007 5.659e+008 1.000e+001 1.737e-001 1.042e-003 
1.245e-003 2.922e+007 5.660e+008 1.000e+001 1.731e-001 1.043e-003 
1.246e-003 2.922e+007 5.659e+008 1.000e+001 1.734e-001 1.044e-003 
1.247e-003 2.922e+007 5.659e+008 1.000e+001 1.740e-001 1.045e-003 
1.248e-003 2.923e+007 5.659e+008 1.000e+001 1.732e-001 1.046e-003 
1.249e-003 2.923e+007 5.659e+008 1.000e+001 1.734e-001 1.047e-003 
1.250e-003 2.923e+007 5.659e+008 1.000e+001 1.738e-001 1.048e-003 
1.251e-003 2.923e+007 5.659e+008 1.000e+001 1.734e-001 1.049e-003 
1.252e-003 2.923e+007 5.659e+008 1.000e+001 1.735e-001 1.050e-003 
1.253e-003 2.923e+007 5.659e+008 1.000e+001 1.736e-001 1.051e-003 
1.254e-003 2.923e+007 5.659e+008 1.000e+001 1.730e-001 1.052e-003 
1.255e-003 2.923e+007 5.659e+008 1.000e+001 1.737e-001 1.053e-003 
1.256e-003 2.923e+007 5.659e+008 1.000e+001 1.732e-001 1.054e-003 
1.257e-003 2.923e+007 5.659e+008 1.000e+001 1.732e-001 1.054e-003 
1.258e-003 2.923e+007 5.659e+008 1.000e+001 1.740e-001 1.055e-003 
1.259e-003 2.923e+007 5.659e+008 1.000e+001 1.729e-001 1.056e-003 
1.259e-003 2.923e+007 5.659e+008 1.000e+001 1.731e-001 1.057e-003 
1.260e-003 2.923e+007 5.659e+008 1.000e+001 1.737e-001 1.058e-003 
1.261e-003 2.923e+007 5.659e+008 1.000e+001 1.728e-001 1.059e-003 
1.262e-003 2.923e+007 5.659e+008 1.000e+001 1.732e-001 1.060e-003 
1.263e-003 2.923e+007 5.659e+008 1.000e+001 1.736e-001 1.061e-003 
1.264e-003 2.923e+007 5.659e+008 1.000e+001 1.731e-001 1.062e-003 
1.265e-003 2.923e+007 5.659e+008 1.000e+001 1.733e-001 1.063e-003 
1.266e-003 2.923e+007 5.659e+008 1.000e+001 1.737e-001 1.064e-003 
1.267e-003 2.923e+007 5.659e+008 1.000e+001 1.734e-001 1.065e-003 
1.268e-003 2.923e+007 5.659e+008 1.000e+001 1.737e-001 1.066e-003 
1.269e-003 2.923e+007 5.659e+008 1.000e+001 1.733e-001 1.067e-003 
1.270e-003 2.923e+007 5.659e+008 1.000e+001 1.730e-001 1.068e-003 
1.271e-003 2.923e+007 5.659e+008 1.000e+001 1.736e-001 1.069e-003 
1.272e-003 2.923e+007 5.659e+008 1.000e+001 1.731e-001 1.070e-003 
1.273e-003 2.923e+007 5.659e+008 1.000e+001 1.733e-001 1.071e-003 
1.274e-003 2.923e+007 5.659e+008 1.000e+001 1.738e-001 1.072e-003 
1.275e-003 2.923e+007 5.659e+008 1.000e+001 1.730e-001 1.072e-003 
1.276e-003 2.923e+007 5.659e+008 1.000e+001 1.737e-001 1.073e-003 
1.277e-003 2.924e+007 5.659e+008 1.000e+001 1.737e-001 1.074e-003 
1.278e-003 2.924e+007 5.659e+008 1.000e+001 1.733e-001 1.075e-003 
1.278e-003 2.924e+007 5.659e+008 1.000e+001 1.736e-001 1.076e-003 
1.279e-003 2.924e+007 5.659e+008 1.000e+001 1.738e-001 1.077e-003 
1.280e-003 2.924e+007 5.659e+008 1.000e+001 1.734e-001 1.078e-003 
1.281e-003 2.924e+007 5.658e+008 1.000e+001 1.737e-001 1.079e-003 
1.282e-003 2.924e+007 5.659e+008 1.000e+001 1.730e-001 1.080e-003 
1.283e-003 2.924e+007 5.659e+008 1.000e+001 1.730e-001 1.081e-003 
1.284e-003 2.924e+007 5.659e+008 1.000e+001 1.738e-001 1.082e-003 
1.285e-003 2.924e+007 5.659e+008 1.000e+001 1.735e-001 1.083e-003 
1.286e-003 2.924e+007 5.659e+008 1.000e+001 1.729e-001 1.084e-003 
1.287e-003 2.924e+007 5.659e+008 1.000e+001 1.738e-001 1.085e-003 
1.288e-003 2.924e+007 5.659e+008 1.000e+001 1.734e-001 1.086e-003 
1.289e-003 2.924e+007 5.659e+008 1.000e+001 1.734e-001 1.087e-003 
1.290e-003 2.924e+007 5.659e+008 1.000e+001 1.741e-001 1.088e-003 
1.291e-003 2.924e+007 5.659e+008 1.000e+001 1.732e-001 1.089e-003 
1.292e-003 2.924e+007 5.659e+008 1.000e+001 1.734e-001 1.090e-003 
1.293e-003 2.924e+007 5.659e+008 1.000e+001 1.731e-001 1.090e-003 
1.294e-003 2.924e+007 5.659e+008 1.000e+001 1.730e-001 1.091e-003 
1.295e-003 2.924e+007 5.659e+008 1.000e+001 1.736e-001 1.092e-003 
1.296e-003 2.924e+007 5.659e+008 1.000e+001 1.731e-001 1.093e-003 
1.297e-003 2.924e+007 5.659e+008 1.000e+001 1.735e-001 1.094e-003 
1.297e-003 2.924e+007 5.659e+008 1.000e+001 1.737e-001 1.095e-003 
1.298e-003 2.924e+007 5.659e+008 1.000e+001 1.730e-001 1.096e-003 
1.299e-003 2.924e+007 5.659e+008 1.000e+001 1.732e-001 1.097e-003 
1.300e-003 2.924e+007 5.659e+008 1.000e+001 1.742e-001 1.098e-003 
1.301e-003 2.924e+007 5.659e+008 1.000e+001 1.733e-001 1.099e-003 
1.302e-003 2.924e+007 5.659e+008 1.000e+001 1.732e-001 1.100e-003 
1.303e-003 2.924e+007 5.659e+008 1.000e+001 1.738e-001 1.101e-003 
1.304e-003 2.924e+007 5.660e+008 1.000e+001 1.737e-001 1.102e-003 
1.305e-003 2.924e+007 5.659e+008 1.000e+001 1.736e-001 1.103e-003 
1.306e-003 2.924e+007 5.659e+008 1.000e+001 1.738e-001 1.104e-003 
1.307e-003 2.924e+007 5.659e+008 1.000e+001 1.736e-001 1.105e-003 
1.308e-003 2.924e+007 5.659e+008 1.000e+001 1.735e-001 1.106e-003 
1.309e-003 2.924e+007 5.659e+008 1.000e+001 1.733e-001 1.107e-003 
1.310e-003 2.925e+007 5.659e+008 1.000e+001 1.735e-001 1.108e-003 
1.311e-003 2.925e+007 5.659e+008 1.000e+001 1.735e-001 1.108e-003 
1.312e-003 2.925e+007 5.659e+008 1.000e+001 1.731e-001 1.109e-003 
1.313e-003 2.925e+007 5.659e+008 1.000e+001 1.736e-001 1.110e-003 
1.314e-003 2.925e+007 5.659e+008 1.000e+001 1.738e-001 1.111e-003 
1.315e-003 2.925e+007 5.659e+008 1.000e+001 1.736e-001 1.112e-003 
1.316e-003 2.925e+007 5.659e+008 1.000e+001 1.734e-001 1.113e-003 
1.316e-003 2.925e+007 5.659e+008 1.000e+001 1.740e-001 1.114e-003 
1.317e-003 2.925e+007 5.659e+008 1.000e+001 1.735e-001 1.115e-003 
1.318e-003 2.925e+007 5.659e+008 1.000e+001 1.733e-001 1.116e-003 
1.319e-003 2.925e+007 5.659e+008 1.000e+001 1.732e-001 1.117e-003 
1.320e-003 2.925e+007 5.659e+008 1.000e+001 1.736e-001 1.118e-003 
1.321e-003 2.925e+007 5.659e+008 1.000e+001 1.739e-001 1.119e-003 
1.322e-003 2.925e+007 5.659e+008 1.000e+001 1.735e-001 1.120e-003 
1.323e-003 2.925e+007 5.659e+008 1.000e+001 1.733e-001 1.121e-003 
1.324e-003 2.925e+007 5.659e+008 1.000e+001 1.737e-001 1.122e-003 
1.325e-003 2.925e+007 5.659e+008 1.000e+001 1.732e-001 1.123e-003 
1.326e-003 2.925e+007 5.660e+008 1.000e+001 1.737e-001 1.124e-003 
1.327e-003 2.925e+007 5.659e+008 1.000e+001 1.735e-001 1.124e-003 
1.328e-003 2.925e+007 5.659e+008 1.000e+001 1.732e-001 1.125e-003 
1.329e-003 2.925e+007 5.659e+008 1.000e+001 1.729e-001 1.126e-003 
1.330e-003 2.925e+007 5.659e+008 1.000e+001 1.735e-001 1.127e-003 
1.330e-003 2.925e+007 5.659e+008 1.000e+001 1.730e-001 1.128e-003 
1.331e-003 2.925e+007 5.659e+008 1.000e+001 1.731e-001 1.129e-003 
1.332e-003 2.925e+007 5.659e+008 1.000e+001 1.737e-001 1.130e-003 
1.333e-003 2.925e+007 5.659e+008 1.000e+001 1.733e-001 1.131e-003 
1.334e-003 2.925e+007 5.658e+008 1.000e+001 1.733e-001 1.132e-003 
1.335e-003 2.925e+007 5.659e+008 1.000e+001 1.736e-001 1.133e-003 
1.336e-003 2.925e+007 5.659e+008 1.000e+001 1.731e-001 1.134e-003 
1.337e-003 2.925e+007 5.659e+008 1.000e+001 1.736e-001 1.135e-003 
1.338e-003 2.925e+007 5.659e+008 1.000e+001 1.731e-001 1.136e-003 
1.339e-003 2.925e+007 5.659e+008 1.000e+001 1.732e-001 1.136e-003 
1.340e-003 2.925e+007 5.658e+008 1.000e+001 1.736e-001 1.137e-003 
1.341e-003 2.925e+007 5.659e+008 1.000e+001 1.731e-001 1.138e-003 
1.342e-003 2.925e+007 5.659e+008 1.000e+001 1.729e-001 1.139e-003 
1.343e-003 2.925e+007 5.659e+008 1.000e+001 1.732e-001 1.140e-003 
1.343e-003 2.925e+007 5.658e+008 1.000e+001 1.731e-001 1.141e-003 
1.344e-003 2.925e+007 5.659e+008 1.000e+001 1.734e-001 1.142e-003 
1.345e-003 2.925e+007 5.659e+008 1.000e+001 1.736e-001 1.143e-003 
1.346e-003 2.925e+007 5.659e+008 1.000e+001 1.733e-001 1.144e-003 
1.347e-003 2.925e+007 5.659e+008 1.000e+001 1.734e-001 1.145e-003 
1.348e-003 2.925e+007 5.659e+008 1.000e+001 1.737e-001 1.146e-003 
1.349e-003 2.925e+007 5.659e+008 1.000e+001 1.729e-001 1.147e-003 
1.350e-003 2.925e+007 5.659e+008 1.000e+001 1.735e-001 1.148e-003 
1.351e-003 2.925e+007 5.659e+008 1.000e+001 1.735e-001 1.149e-003 
1.352e-003 2.925e+007 5.659e+008 1.000e+001 1.731e-001 1.149e-003 
1.353e-003 2.926e+007 5.659e+008 1.000e+001 1.735e-001 1.150e-003 
1.354e-003 2.926e+007 5.659e+008 1.000e+001 1.739e-001 1.151e-003 
1.355e-003 2.926e+007 5.659e+008 1.000e+001 1.732e-001 1.152e-003 
1.356e-003 2.926e+007 5.659e+008 1.000e+001 1.735e-001 1.153e-003 
1.356e-003 2.926e+007 5.659e+008 1.000e+001 1.736e-001 1.154e-003 
1.357e-003 2.926e+007 5.659e+008 1.000e+001 1.733e-001 1.155e-003 
1.358e-003 2.926e+007 5.659e+008 1.000e+001 1.737e-001 1.156e-003 
1.359e-003 2.926e+007 5.659e+008 1.000e+001 1.732e-001 1.157e-003 
1.360e-003 2.926e+007 5.659e+008 1.000e+001 1.729e-001 1.158e-003 
1.361e-003 2.926e+007 5.658e+008 1.000e+001 1.737e-001 1.159e-003 
1.362e-003 2.926e+007 5.659e+008 1.000e+001 1.732e-001 1.160e-003 
1.363e-003 2.926e+007 5.659e+008 1.000e+001 1.730e-001 1.160e-003 
1.364e-003 2.926e+007 5.659e+008 1.000e+001 1.736e-001 1.161e-003 
1.365e-003 2.926e+007 5.658e+008 1.000e+001 1.730e-001 1.162e-003 
1.366e-003 2.926e+007 5.659e+008 1.000e+001 1.730e-001 1.163e-003 
1.367e-003 2.926e+007 5.659e+008 1.000e+001 1.734e-001 1.164e-003 
1.368e-003 2.926e+007 5.659e+008 1.000e+001 1.731e-001 1.165e-003 
1.369e-003 2.926e+007 5.658e+008 1.000e+001 1.736e-001 1.166e-003 
1.369e-003 2.926e+007 5.659e+008 1.000e+001 1.738e-001 1.167e-003 
1.370e-003 2.926e+007 5.659e+008 1.000e+001 1.732e-001 1.168e-003 
1.371e-003 2.926e+007 5.659e+008 1.000e+001 1.732e-001 1.169e-003 
1.372e-003 2.926e+007 5.659e+008 1.000e+001 1.733e-001 1.170e-003 
1.373e-003 2.926e+007 5.659e+008 1.000e+001 1.736e-001 1.171e-003 
1.374e-003 2.926e+007 5.659e+008 1.000e+001 1.737e-001 1.172e-003 
1.375e-003 2.926e+007 5.659e+008 1.000e+001 1.731e-001 1.173e-003 
1.376e-003 2.926e+007 5.659e+008 1.000e+001 1.733e-001 1.174e-003 
1.377e-003 2.926e+007 5.659e+008 1.000e+001 1.732e-001 1.175e-003 
1.378e-003 2.926e+007 5.659e+008 1.000e+001 1.735e-001 1.176e-003 
1.379e-003 2.926e+007 5.659e+008 1.000e+001 1.732e-001 1.177e-003 
1.380e-003 2.926e+007 5.659e+008 1.000e+001 1.733e-001 1.178e-003 
1.381e-003 2.926e+007 5.659e+008 1.000e+001 1.732e-001 1.179e-003 
1.382e-003 2.926e+007 5.659e+008 1.000e+001 1.736e-001 1.180e-003 
1.383e-003 2.926e+007 5.658e+008 1.000e+001 1.733e-001 1.181e-003 
1.384e-003 2.926e+007 5.659e+008 1.000e+001 1.731e-001 1.182e-003 
1.385e-003 2.926e+007 5.659e+008 1.000e+001 1.734e-001 1.183e-003 
1.386e-003 2.926e+007 5.659e+008 1.000e+001 1.734e-001 1.184e-003 
1.387e-003 2.926e+007 5.659e+008 1.000e+001 1.730e-001 1.184e-003 
1.388e-003 2.926e+007 5.659e+008 1.000e+001 1.737e-001 1.185e-003 
1.389e-003 2.926e+007 5.659e+008 1.000e+001 1.727e-001 1.186e-003 
1.390e-003 2.926e+007 5.659e+008 1.000e+001 1.735e-001 1.187e-003 
1.390e-003 2.926e+007 5.658e+008 1.000e+001 1.739e-001 1.188e-003 
1.391e-003 2.926e+007 5.659e+008 1.000e+001 1.730e-001 1.189e-003 
1.392e-003 2.926e+007 5.658e+008 1.000e+001 1.732e-001 1.190e-003 
1.393e-003 2.926e+007 5.659e+008 1.000e+001 1.736e-001 1.191e-003 
1.394e-003 2.926e+007 5.659e+008 1.000e+001 1.730e-001 1.192e-003 
1.395e-003 2.926e+007 5.658e+008 1.000e+001 1.732e-001 1.193e-003 
1.396e-003 2.926e+007 5.658e+008 1.000e+001 1.737e-001 1.194e-003 
1.397e-003 2.926e+007 5.659e+008 1.000e+001 1.730e-001 1.194e-003 
1.398e-003 2.926e+007 5.658e+008 1.000e+001 1.732e-001 1.195e-003 
1.399e-003 2.926e+007 5.659e+008 1.000e+001 1.737e-001 1.196e-003 
1.400e-003 2.926e+007 5.659e+008 1.000e+001 1.730e-001 1.197e-003 
1.401e-003 2.926e+007 5.659e+008 1.000e+001 1.732e-001 1.198e-003 
1.402e-003 2.926e+007 5.659e+008 1.000e+001 1.738e-001 1.199e-003 
1.403e-003 2.926e+007 5.659e+008 1.000e+001 1.731e-001 1.200e-003 
1.403e-003 2.927e+007 5.659e+008 1.000e+001 1.736e-001 1.201e-003 
1.404e-003 2.927e+007 5.659e+008 1.000e+001 1.733e-001 1.202e-003 
1.405e-003 2.927e+007 5.659e+008 1.000e+001 1.734e-001 1.203e-003 
1.406e-003 2.927e+007 5.659e+008 1.000e+001 1.736e-001 1.204e-003 
1.407e-003 2.927e+007 5.659e+008 1.000e+001 1.735e-001 1.205e-003 
1.408e-003 2.927e+007 5.659e+008 1.000e+001 1.732e-001 1.206e-003 
1.409e-003 2.927e+007 5.659e+008 1.000e+001 1.734e-001 1.207e-003 
1.410e-003 2.927e+007 5.659e+008 1.000e+001 1.730e-001 1.208e-003 
1.411e-003 2.927e+007 5.659e+008 1.000e+001 1.735e-001 1.208e-003 
1.412e-003 2.927e+007 5.658e+008 1.000e+001 1.739e-001 1.209e-003 
1.413e-003 2.927e+007 5.659e+008 1.000e+001 1.728e-001 1.210e-003 
1.414e-003 2.927e+007 5.659e+008 1.000e+001 1.735e-001 1.211e-003 
1.415e-003 2.927e+007 5.659e+008 1.000e+001 1.737e-001 1.212e-003 
1.416e-003 2.927e+007 5.659e+008 1.000e+001 1.736e-001 1.213e-003 
1.416e-003 2.927e+007 5.659e+008 1.000e+001 1.735e-001 1.214e-003 
1.417e-003 2.927e+007 5.659e+008 1.000e+001 1.735e-001 1.215e-003 
1.418e-003 2.927e+007 5.659e+008 1.000e+001 1.734e-001 1.216e-003 
1.419e-003 2.927e+007 5.659e+008 1.000e+001 1.734e-001 1.217e-003 
1.420e-003 2.927e+007 5.659e+008 1.000e+001 1.730e-001 1.218e-003 
1.421e-003 2.927e+007 5.659e+008 1.000e+001 1.732e-001 1.219e-003 
1.422e-003 2.927e+007 5.659e+008 1.000e+001 1.735e-001 1.220e-003 
1.423e-003 2.927e+007 5.659e+008 1.000e+001 1.729e-001 1.221e-003 
1.424e-003 2.927e+007 5.659e+008 1.000e+001 1.737e-001 1.222e-003 
1.425e-003 2.927e+007 5.659e+008 1.000e+001 1.737e-001 1.223e-003 
1.426e-003 2.927e+007 5.659e+008 1.000e+001 1.733e-001 1.223e-003 
1.427e-003 2.927e+007 5.659e+008 1.000e+001 1.732e-001 1.224e-003 
1.428e-003 2.927e+007 5.659e+008 1.000e+001 1.738e-001 1.225e-003 
1.429e-003 2.927e+007 5.658e+008 1.000e+001 1.732e-001 1.226e-003 
1.430e-003 2.927e+007 5.659e+008 1.000e+001 1.734e-001 1.227e-003 
1.431e-003 2.927e+007 5.659e+008 1.000e+001 1.733e-001 1.228e-003 
1.432e-003 2.927e+007 5.659e+008 1.000e+001 1.733e-001 1.229e-003 
1.433e-003 2.927e+007 5.659e+008 1.000e+001 1.734e-001 1.230e-003 
1.434e-003 2.927e+007 5.658e+008 1.000e+001 1.734e-001 1.231e-003 
1.435e-003 2.927e+007 5.659e+008 1.000e+001 1.735e-001 1.232e-003 
1.436e-003 2.927e+007 5.658e+008 1.000e+001 1.739e-001 1.233e-003 
1.436e-003 2.927e+007 5.658e+008 1.000e+001 1.734e-001 1.234e-003 
1.437e-003 2.927e+007 5.659e+008 1.000e+001 1.735e-001 1.235e-003 
1.438e-003 2.927e+007 5.659e+008 1.000e+001 1.741e-001 1.236e-003 
1.439e-003 2.927e+007 5.659e+008 1.000e+001 1.733e-001 1.237e-003 
1.440e-003 2.927e+007 5.659e+008 1.000e+001 1.731e-001 1.238e-003 
1.441e-003 2.927e+007 5.659e+008 1.000e+001 1.734e-001 1.239e-003 
1.442e-003 2.927e+007 5.659e+008 1.000e+001 1.734e-001 1.240e-003 
1.443e-003 2.927e+007 5.659e+008 1.000e+001 1.732e-001 1.241e-003 
1.444e-003 2.927e+007 5.659e+008 1.000e+001 1.732e-001 1.242e-003 
1.445e-003 2.927e+007 5.659e+008 1.000e+001 1.734e-001 1.243e-003 
1.446e-003 2.927e+007 5.658e+008 1.000e+001 1.737e-001 1.244e-003 
1.447e-003 2.927e+007 5.659e+008 1.000e+001 1.731e-001 1.244e-003 
1.448e-003 2.927e+007 5.659e+008 1.000e+001 1.730e-001 1.245e-003 
1.449e-003 2.927e+007 5.658e+008 1.000e+001 1.737e-001 1.246e-003 
1.450e-003 2.927e+007 5.658e+008 1.000e+001 1.730e-001 1.247e-003 
1.451e-003 2.927e+007 5.659e+008 1.000e+001 1.732e-001 1.248e-003 
1.452e-003 2.927e+007 5.659e+008 1.000e+001 1.737e-001 1.249e-003 
1.453e-003 2.927e+007 5.659e+008 1.000e+001 1.732e-001 1.250e-003 
1.454e-003 2.927e+007 5.658e+008 1.000e+001 1.735e-001 1.251e-003 
1.454e-003 2.927e+007 5.659e+008 1.000e+001 1.738e-001 1.252e-003 
1.455e-003 2.927e+007 5.658e+008 1.000e+001 1.733e-001 1.253e-003 
1.456e-003 2.927e+007 5.659e+008 1.000e+001 1.738e-001 1.254e-003 
1.457e-003 2.927e+007 5.659e+008 1.000e+001 1.736e-001 1.255e-003 
1.458e-003 2.927e+007 5.659e+008 1.000e+001 1.731e-001 1.255e-003 
1.459e-003 2.927e+007 5.658e+008 1.000e+001 1.736e-001 1.256e-003 
1.460e-003 2.927e+007 5.659e+008 1.000e+001 1.735e-001 1.257e-003 
1.461e-003 2.927e+007 5.659e+008 1.000e+001 1.734e-001 1.258e-003 
1.462e-003 2.927e+007 5.659e+008 1.000e+001 1.734e-001 1.259e-003 
1.463e-003 2.927e+007 5.659e+008 1.000e+001 1.737e-001 1.260e-003 
1.463e-003 2.927e+007 5.659e+008 1.000e+001 1.731e-001 1.261e-003 
1.464e-003 2.927e+007 5.659e+008 1.000e+001 1.737e-001 1.262e-003 
1.465e-003 2.927e+007 5.659e+008 1.000e+001 1.735e-001 1.263e-003 
1.466e-003 2.927e+007 5.659e+008 1.000e+001 1.732e-001 1.264e-003 
1.467e-003 2.927e+007 5.659e+008 1.000e+001 1.735e-001 1.265e-003 
1.468e-003 2.927e+007 5.659e+008 1.000e+001 1.733e-001 1.266e-003 
1.469e-003 2.927e+007 5.659e+008 1.000e+001 1.734e-001 1.267e-003 
1.470e-003 2.927e+007 5.658e+008 1.000e+001 1.735e-001 1.267e-003 
1.471e-003 2.927e+007 5.658e+008 1.000e+001 1.734e-001 1.268e-003 
1.472e-003 2.927e+007 5.659e+008 1.000e+001 1.735e-001 1.269e-003 
1.473e-003 2.927e+007 5.659e+008 1.000e+001 1.739e-001 1.270e-003 
1.474e-003 2.927e+007 5.659e+008 1.000e+001 1.733e-001 1.271e-003 
1.475e-003 2.928e+007 5.659e+008 1.000e+001 1.731e-001 1.272e-003 
1.476e-003 2.928e+007 5.659e+008 1.000e+001 1.734e-001 1.273e-003 
1.477e-003 2.928e+007 5.659e+008 1.000e+001 1.735e-001 1.274e-003 
1.478e-003 2.928e+007 5.659e+008 1.000e+001 1.733e-001 1.275e-003 
1.479e-003 2.928e+007 5.659e+008 1.000e+001 1.737e-001 1.276e-003 
1.479e-003 2.928e+007 5.659e+008 1.000e+001 1.732e-001 1.277e-003 
1.480e-003 2.928e+007 5.658e+008 1.000e+001 1.736e-001 1.278e-003 
1.481e-003 2.928e+007 5.659e+008 1.000e+001 1.730e-001 1.279e-003 
1.482e-003 2.928e+007 5.659e+008 1.000e+001 1.736e-001 1.280e-003 
1.483e-003 2.928e+007 5.659e+008 1.000e+001 1.734e-001 1.281e-003 
1.484e-003 2.928e+007 5.659e+008 1.000e+001 1.733e-001 1.282e-003 
1.485e-003 2.928e+007 5.659e+008 1.000e+001 1.732e-001 1.283e-003 
1.486e-003 2.928e+007 5.658e+008 1.000e+001 1.737e-001 1.283e-003 
1.487e-003 2.928e+007 5.658e+008 1.000e+001 1.731e-001 1.284e-003 
1.488e-003 2.928e+007 5.658e+008 1.000e+001 1.733e-001 1.285e-003 
1.489e-003 2.928e+007 5.659e+008 1.000e+001 1.738e-001 1.286e-003 
1.490e-003 2.928e+007 5.658e+008 1.000e+001 1.733e-001 1.287e-003 
1.491e-003 2.928e+007 5.659e+008 1.000e+001 1.733e-001 1.288e-003 
1.491e-003 2.928e+007 5.658e+008 1.000e+001 1.737e-001 1.289e-003 
1.492e-003 2.928e+007 5.659e+008 1.000e+001 1.733e-001 1.290e-003 
1.493e-003 2.928e+007 5.658e+008 1.000e+001 1.735e-001 1.291e-003 
1.494e-003 2.928e+007 5.659e+008 1.000e+001 1.739e-001 1.292e-003 
1.495e-003 2.928e+007 5.659e+008 1.000e+001 1.734e-001 1.293e-003 
1.496e-003 2.928e+007 5.659e+008 1.000e+001 1.735e-001 1.294e-003 
1.497e-003 2.928e+007 5.659e+008 1.000e+001 1.738e-001 1.295e-003 
1.498e-003 2.928e+007 5.659e+008 1.000e+001 1.730e-001 1.296e-003 
1.499e-003 2.928e+007 5.659e+008 1.000e+001 1.735e-001 1.297e-003 
1.500e-003 2.928e+007 5.658e+008 1.000e+001 1.734e-001 1.298e-003 
 
