# Supplementary material for: Strain rate dependency of dislocation plasticity
Source: Nat Commun. 2021 Mar 23;12:1845. doi: 10.1038/s41467-021-21939-1 (PMC7988163; doi:10.1038/s41467-021-21939-1)
Supplement: Supplementary file 3 — Supplementary Data 1 [file 41467_2021_21939_MOESM3_ESM.zip › Supplementary Data 1/DDDSimulationSet3/StrainRate=1e1s-1/InitialDislocationDensity=6.8e11m-2.dat]

#strain(1), stress(Pa), dislocation density(m-2), strain rate(s-1), mean dislocation velocity(km/s), plastic strain(1)
3.596e-007 5.318e+004 6.643e+011 1.000e+001 1.977e-002 8.576e-009 
7.196e-007 1.013e+005 6.639e+011 1.000e+001 2.177e-002 1.851e-008 
1.080e-006 1.386e+005 6.644e+011 1.000e+001 2.009e-002 1.207e-007 
1.440e-006 1.919e+005 6.641e+011 1.000e+001 2.041e-002 1.123e-007 
1.800e-006 2.403e+005 6.642e+011 1.000e+001 1.949e-002 1.374e-007 
2.160e-006 2.818e+005 6.644e+011 1.000e+001 1.959e-002 2.099e-007 
2.520e-006 3.266e+005 6.646e+011 1.000e+001 1.980e-002 2.603e-007 
2.880e-006 3.721e+005 6.643e+011 1.000e+001 2.080e-002 3.057e-007 
3.240e-006 4.193e+005 6.642e+011 1.000e+001 2.047e-002 3.395e-007 
3.600e-006 4.611e+005 6.645e+011 1.000e+001 1.970e-002 4.101e-007 
3.960e-006 5.052e+005 6.645e+011 1.000e+001 1.981e-002 4.652e-007 
4.320e-006 5.492e+005 6.644e+011 1.000e+001 1.998e-002 5.206e-007 
4.680e-006 5.973e+005 6.644e+011 1.000e+001 2.028e-002 5.481e-007 
5.040e-006 6.442e+005 6.644e+011 1.000e+001 2.029e-002 5.836e-007 
5.400e-006 6.891e+005 6.642e+011 1.000e+001 2.032e-002 6.331e-007 
5.760e-006 7.353e+005 6.643e+011 1.000e+001 2.020e-002 6.738e-007 
6.120e-006 7.789e+005 6.643e+011 1.000e+001 2.020e-002 7.318e-007 
6.480e-006 8.099e+005 6.639e+011 1.000e+001 2.127e-002 8.776e-007 
6.840e-006 8.316e+005 6.625e+011 1.000e+001 1.827e-002 1.088e-006 
7.200e-006 8.635e+005 6.627e+011 1.000e+001 1.684e-002 1.227e-006 
7.560e-006 9.025e+005 6.624e+011 1.000e+001 1.723e-002 1.317e-006 
7.920e-006 9.435e+005 6.625e+011 1.000e+001 1.679e-002 1.394e-006 
8.280e-006 9.862e+005 6.627e+011 1.000e+001 1.774e-002 1.458e-006 
8.640e-006 1.032e+006 6.622e+011 1.000e+001 1.786e-002 1.500e-006 
9.000e-006 1.074e+006 6.621e+011 1.000e+001 1.674e-002 1.573e-006 
9.360e-006 1.117e+006 6.621e+011 1.000e+001 1.658e-002 1.631e-006 
9.720e-006 1.161e+006 6.623e+011 1.000e+001 1.694e-002 1.692e-006 
1.008e-005 1.208e+006 6.619e+011 1.000e+001 1.634e-002 1.726e-006 
1.044e-005 1.251e+006 6.622e+011 1.000e+001 1.705e-002 1.786e-006 
1.080e-005 1.289e+006 6.622e+011 1.000e+001 1.646e-002 1.882e-006 
1.116e-005 1.332e+006 6.620e+011 1.000e+001 1.644e-002 1.949e-006 
1.152e-005 1.374e+006 6.623e+011 1.000e+001 1.732e-002 2.016e-006 
1.188e-005 1.419e+006 6.624e+011 1.000e+001 1.572e-002 2.067e-006 
1.224e-005 1.463e+006 6.624e+011 1.000e+001 1.568e-002 2.121e-006 
1.260e-005 1.505e+006 6.625e+011 1.000e+001 1.568e-002 2.187e-006 
1.296e-005 1.550e+006 6.626e+011 1.000e+001 1.583e-002 2.240e-006 
1.332e-005 1.593e+006 6.625e+011 1.000e+001 1.549e-002 2.302e-006 
1.368e-005 1.637e+006 6.627e+011 1.000e+001 1.565e-002 2.355e-006 
1.404e-005 1.683e+006 6.626e+011 1.000e+001 1.548e-002 2.401e-006 
1.440e-005 1.727e+006 6.625e+011 1.000e+001 1.575e-002 2.454e-006 
1.476e-005 1.773e+006 6.629e+011 1.000e+001 1.573e-002 2.498e-006 
1.512e-005 1.821e+006 6.630e+011 1.000e+001 1.739e-002 2.522e-006 
1.548e-005 1.859e+006 6.638e+011 1.000e+001 1.608e-002 2.620e-006 
1.584e-005 1.902e+006 6.641e+011 1.000e+001 1.604e-002 2.681e-006 
1.620e-005 1.947e+006 6.628e+011 1.000e+001 1.647e-002 2.732e-006 
1.656e-005 1.990e+006 6.627e+011 1.000e+001 1.563e-002 2.794e-006 
1.692e-005 2.034e+006 6.630e+011 1.000e+001 1.582e-002 2.853e-006 
1.728e-005 2.076e+006 6.630e+011 1.000e+001 1.593e-002 2.921e-006 
1.764e-005 2.121e+006 6.628e+011 1.000e+001 1.584e-002 2.966e-006 
1.800e-005 2.162e+006 6.630e+011 1.000e+001 1.615e-002 3.044e-006 
1.836e-005 2.207e+006 6.630e+011 1.000e+001 1.671e-002 3.093e-006 
1.872e-005 2.254e+006 6.629e+011 1.000e+001 1.495e-002 3.126e-006 
1.908e-005 2.300e+006 6.630e+011 1.000e+001 1.570e-002 3.171e-006 
1.944e-005 2.344e+006 6.632e+011 1.000e+001 1.596e-002 3.228e-006 
1.980e-005 2.386e+006 6.632e+011 1.000e+001 1.523e-002 3.296e-006 
2.016e-005 2.430e+006 6.634e+011 1.000e+001 1.583e-002 3.349e-006 
2.052e-005 2.473e+006 6.634e+011 1.000e+001 1.524e-002 3.417e-006 
2.088e-005 2.519e+006 6.636e+011 1.000e+001 1.550e-002 3.457e-006 
2.124e-005 2.564e+006 6.638e+011 1.000e+001 1.568e-002 3.506e-006 
2.160e-005 2.606e+006 6.635e+011 1.000e+001 1.520e-002 3.576e-006 
2.196e-005 2.647e+006 6.636e+011 1.000e+001 1.509e-002 3.650e-006 
2.232e-005 2.697e+006 6.640e+011 1.000e+001 1.635e-002 3.667e-006 
2.268e-005 2.743e+006 6.640e+011 1.000e+001 1.973e-002 3.707e-006 
2.304e-005 2.786e+006 6.645e+011 1.000e+001 1.780e-002 3.771e-006 
2.340e-005 2.836e+006 6.642e+011 1.000e+001 1.741e-002 3.781e-006 
2.376e-005 2.881e+006 6.642e+011 1.000e+001 1.765e-002 3.835e-006 
2.412e-005 2.928e+006 6.641e+011 1.000e+001 1.840e-002 3.870e-006 
2.448e-005 2.968e+006 6.646e+011 1.000e+001 1.795e-002 3.951e-006 
2.484e-005 3.013e+006 6.642e+011 1.000e+001 1.693e-002 4.002e-006 
2.520e-005 3.049e+006 6.644e+011 1.000e+001 1.786e-002 4.107e-006 
2.556e-005 3.092e+006 6.646e+011 1.000e+001 1.804e-002 4.174e-006 
2.592e-005 3.116e+006 6.645e+011 1.000e+001 1.743e-002 4.368e-006 
2.628e-005 3.148e+006 6.646e+011 1.000e+001 1.738e-002 4.504e-006 
2.664e-005 3.186e+006 6.648e+011 1.000e+001 1.717e-002 4.603e-006 
2.700e-005 3.226e+006 6.647e+011 1.000e+001 1.768e-002 4.688e-006 
2.736e-005 3.270e+006 6.649e+011 1.000e+001 1.729e-002 4.742e-006 
2.772e-005 3.313e+006 6.650e+011 1.000e+001 1.775e-002 4.803e-006 
2.808e-005 3.356e+006 6.648e+011 1.000e+001 1.746e-002 4.864e-006 
2.844e-005 3.400e+006 6.647e+011 1.000e+001 1.736e-002 4.920e-006 
2.880e-005 3.444e+006 6.649e+011 1.000e+001 1.749e-002 4.982e-006 
2.916e-005 3.487e+006 6.649e+011 1.000e+001 1.735e-002 5.043e-006 
2.952e-005 3.531e+006 6.649e+011 1.000e+001 1.743e-002 5.096e-006 
2.988e-005 3.574e+006 6.651e+011 1.000e+001 1.697e-002 5.163e-006 
3.024e-005 3.617e+006 6.652e+011 1.000e+001 1.740e-002 5.221e-006 
3.060e-005 3.601e+006 6.629e+011 1.000e+001 1.744e-002 5.690e-006 
3.096e-005 3.632e+006 6.624e+011 1.000e+001 1.714e-002 5.841e-006 
3.132e-005 3.671e+006 6.619e+011 1.000e+001 1.573e-002 5.929e-006 
3.168e-005 3.718e+006 6.613e+011 1.000e+001 1.667e-002 5.966e-006 
3.204e-005 3.763e+006 6.613e+011 1.000e+001 1.729e-002 6.011e-006 
3.240e-005 3.803e+006 6.615e+011 1.000e+001 1.633e-002 6.092e-006 
3.276e-005 3.845e+006 6.615e+011 1.000e+001 1.649e-002 6.166e-006 
3.312e-005 3.888e+006 6.616e+011 1.000e+001 1.608e-002 6.229e-006 
3.348e-005 3.930e+006 6.616e+011 1.000e+001 1.625e-002 6.300e-006 
3.384e-005 3.973e+006 6.617e+011 1.000e+001 1.594e-002 6.360e-006 
3.420e-005 4.017e+006 6.617e+011 1.000e+001 1.597e-002 6.414e-006 
3.456e-005 4.059e+006 6.618e+011 1.000e+001 1.594e-002 6.485e-006 
3.492e-005 4.102e+006 6.618e+011 1.000e+001 1.620e-002 6.550e-006 
3.528e-005 4.145e+006 6.620e+011 1.000e+001 1.648e-002 6.613e-006 
3.564e-005 4.189e+006 6.619e+011 1.000e+001 1.635e-002 6.667e-006 
3.600e-005 4.234e+006 6.621e+011 1.000e+001 1.719e-002 6.712e-006 
3.636e-005 4.172e+006 6.616e+011 1.000e+001 1.745e-002 7.502e-006 
3.672e-005 4.120e+006 6.609e+011 1.000e+001 1.750e-002 8.224e-006 
3.708e-005 4.085e+006 6.615e+011 1.000e+001 1.745e-002 8.824e-006 
3.744e-005 4.082e+006 6.618e+011 1.000e+001 1.720e-002 9.206e-006 
3.780e-005 4.069e+006 6.598e+011 1.000e+001 1.760e-002 9.659e-006 
3.816e-005 4.032e+006 6.608e+011 1.000e+001 1.686e-002 1.027e-005 
3.852e-005 4.019e+006 6.605e+011 1.000e+001 1.644e-002 1.073e-005 
3.888e-005 4.018e+006 6.621e+011 1.000e+001 1.687e-002 1.109e-005 
3.924e-005 4.027e+006 6.583e+011 1.000e+001 1.858e-002 1.139e-005 
3.960e-005 4.062e+006 6.591e+011 1.000e+001 1.851e-002 1.150e-005 
3.996e-005 4.107e+006 6.588e+011 1.000e+001 1.715e-002 1.155e-005 
4.032e-005 4.152e+006 6.580e+011 1.000e+001 1.720e-002 1.160e-005 
4.068e-005 4.192e+006 6.581e+011 1.000e+001 1.700e-002 1.169e-005 
4.104e-005 4.234e+006 6.581e+011 1.000e+001 1.673e-002 1.176e-005 
4.140e-005 4.274e+006 6.583e+011 1.000e+001 1.576e-002 1.183e-005 
4.176e-005 4.318e+006 6.582e+011 1.000e+001 1.580e-002 1.189e-005 
4.212e-005 4.359e+006 6.583e+011 1.000e+001 1.574e-002 1.197e-005 
4.248e-005 4.402e+006 6.584e+011 1.000e+001 1.586e-002 1.204e-005 
4.284e-005 4.444e+006 6.584e+011 1.000e+001 1.579e-002 1.210e-005 
4.320e-005 4.487e+006 6.584e+011 1.000e+001 1.549e-002 1.216e-005 
4.356e-005 4.531e+006 6.585e+011 1.000e+001 1.552e-002 1.222e-005 
4.392e-005 4.572e+006 6.586e+011 1.000e+001 1.557e-002 1.229e-005 
4.428e-005 4.614e+006 6.587e+011 1.000e+001 1.558e-002 1.237e-005 
4.464e-005 4.656e+006 6.587e+011 1.000e+001 1.550e-002 1.243e-005 
4.500e-005 4.699e+006 6.588e+011 1.000e+001 1.560e-002 1.250e-005 
4.536e-005 4.637e+006 6.578e+011 1.000e+001 1.586e-002 1.329e-005 
4.572e-005 4.565e+006 6.569e+011 1.000e+001 1.484e-002 1.415e-005 
4.608e-005 4.541e+006 6.566e+011 1.000e+001 1.535e-002 1.467e-005 
4.644e-005 4.555e+006 6.569e+011 1.000e+001 1.496e-002 1.493e-005 
4.680e-005 4.584e+006 6.571e+011 1.000e+001 1.543e-002 1.509e-005 
4.716e-005 4.622e+006 6.573e+011 1.000e+001 1.614e-002 1.519e-005 
4.752e-005 4.659e+006 6.573e+011 1.000e+001 1.487e-002 1.529e-005 
4.788e-005 4.700e+006 6.571e+011 1.000e+001 1.528e-002 1.537e-005 
4.824e-005 4.740e+006 6.570e+011 1.000e+001 1.552e-002 1.546e-005 
4.860e-005 4.781e+006 6.570e+011 1.000e+001 1.536e-002 1.553e-005 
4.896e-005 4.823e+006 6.570e+011 1.000e+001 1.523e-002 1.560e-005 
4.932e-005 4.864e+006 6.573e+011 1.000e+001 1.599e-002 1.568e-005 
4.968e-005 4.904e+006 6.574e+011 1.000e+001 1.632e-002 1.576e-005 
5.004e-005 4.944e+006 6.574e+011 1.000e+001 1.665e-002 1.585e-005 
5.040e-005 4.984e+006 6.576e+011 1.000e+001 1.642e-002 1.593e-005 
5.076e-005 5.025e+006 6.573e+011 1.000e+001 1.651e-002 1.601e-005 
5.112e-005 5.065e+006 6.575e+011 1.000e+001 1.633e-002 1.609e-005 
5.148e-005 5.105e+006 6.575e+011 1.000e+001 1.638e-002 1.617e-005 
5.184e-005 5.149e+006 6.577e+011 1.000e+001 1.605e-002 1.623e-005 
5.220e-005 5.187e+006 6.577e+011 1.000e+001 1.578e-002 1.632e-005 
5.256e-005 5.229e+006 6.577e+011 1.000e+001 1.620e-002 1.639e-005 
5.292e-005 5.267e+006 6.579e+011 1.000e+001 1.603e-002 1.649e-005 
5.328e-005 5.309e+006 6.583e+011 1.000e+001 1.643e-002 1.656e-005 
5.364e-005 5.344e+006 6.579e+011 1.000e+001 1.680e-002 1.668e-005 
5.400e-005 5.384e+006 6.582e+011 1.000e+001 1.631e-002 1.676e-005 
5.436e-005 5.423e+006 6.584e+011 1.000e+001 1.762e-002 1.685e-005 
5.472e-005 5.463e+006 6.582e+011 1.000e+001 1.748e-002 1.693e-005 
5.508e-005 5.502e+006 6.584e+011 1.000e+001 1.667e-002 1.702e-005 
5.544e-005 5.542e+006 6.583e+011 1.000e+001 1.649e-002 1.711e-005 
5.580e-005 5.582e+006 6.588e+011 1.000e+001 1.555e-002 1.719e-005 
5.616e-005 5.621e+006 6.587e+011 1.000e+001 1.704e-002 1.728e-005 
5.652e-005 5.656e+006 6.591e+011 1.000e+001 1.544e-002 1.740e-005 
5.688e-005 5.692e+006 6.595e+011 1.000e+001 1.609e-002 1.751e-005 
5.724e-005 5.734e+006 6.595e+011 1.000e+001 1.642e-002 1.758e-005 
5.760e-005 5.774e+006 6.594e+011 1.000e+001 1.613e-002 1.766e-005 
5.796e-005 5.814e+006 6.595e+011 1.000e+001 1.689e-002 1.775e-005 
5.832e-005 5.843e+006 6.598e+011 1.000e+001 1.588e-002 1.790e-005 
5.868e-005 5.886e+006 6.598e+011 1.000e+001 1.627e-002 1.797e-005 
5.904e-005 5.926e+006 6.600e+011 1.000e+001 1.663e-002 1.805e-005 
5.940e-005 5.965e+006 6.602e+011 1.000e+001 1.720e-002 1.815e-005 
5.976e-005 6.004e+006 6.601e+011 1.000e+001 1.661e-002 1.823e-005 
6.012e-005 6.047e+006 6.597e+011 1.000e+001 1.648e-002 1.830e-005 
6.048e-005 6.086e+006 6.597e+011 1.000e+001 1.590e-002 1.838e-005 
6.084e-005 6.126e+006 6.601e+011 1.000e+001 1.729e-002 1.847e-005 
6.120e-005 6.169e+006 6.598e+011 1.000e+001 1.583e-002 1.853e-005 
6.156e-005 6.205e+006 6.600e+011 1.000e+001 1.556e-002 1.864e-005 
6.192e-005 6.245e+006 6.603e+011 1.000e+001 1.555e-002 1.872e-005 
6.228e-005 6.282e+006 6.604e+011 1.000e+001 1.526e-002 1.883e-005 
6.264e-005 6.319e+006 6.607e+011 1.000e+001 1.501e-002 1.893e-005 
6.300e-005 6.358e+006 6.608e+011 1.000e+001 1.581e-002 1.902e-005 
6.336e-005 6.395e+006 6.611e+011 1.000e+001 1.541e-002 1.913e-005 
6.372e-005 6.435e+006 6.612e+011 1.000e+001 1.647e-002 1.921e-005 
6.408e-005 6.474e+006 6.613e+011 1.000e+001 1.509e-002 1.930e-005 
6.444e-005 6.509e+006 6.618e+011 1.000e+001 1.586e-002 1.942e-005 
6.480e-005 6.553e+006 6.614e+011 1.000e+001 1.559e-002 1.948e-005 
6.516e-005 6.586e+006 6.618e+011 1.000e+001 1.498e-002 1.961e-005 
6.552e-005 6.616e+006 6.621e+011 1.000e+001 1.543e-002 1.976e-005 
6.588e-005 6.653e+006 6.621e+011 1.000e+001 1.505e-002 1.986e-005 
6.624e-005 6.687e+006 6.623e+011 1.000e+001 1.613e-002 1.999e-005 
6.660e-005 6.724e+006 6.622e+011 1.000e+001 1.529e-002 2.009e-005 
6.696e-005 6.759e+006 6.625e+011 1.000e+001 1.516e-002 2.021e-005 
6.732e-005 6.794e+006 6.633e+011 1.000e+001 1.631e-002 2.033e-005 
6.768e-005 6.825e+006 6.635e+011 1.000e+001 1.578e-002 2.048e-005 
6.804e-005 6.807e+006 6.646e+011 1.000e+001 1.950e-002 2.096e-005 
6.840e-005 6.823e+006 6.671e+011 1.000e+001 1.806e-002 2.121e-005 
6.876e-005 6.848e+006 6.664e+011 1.000e+001 2.053e-002 2.139e-005 
6.912e-005 6.874e+006 6.680e+011 1.000e+001 1.955e-002 2.158e-005 
6.948e-005 6.895e+006 6.678e+011 1.000e+001 1.967e-002 2.179e-005 
6.984e-005 6.921e+006 6.684e+011 1.000e+001 1.925e-002 2.197e-005 
7.020e-005 6.964e+006 6.677e+011 1.000e+001 1.954e-002 2.203e-005 
7.056e-005 6.999e+006 6.684e+011 1.000e+001 1.929e-002 2.215e-005 
7.092e-005 6.591e+006 6.655e+011 1.000e+001 2.260e-002 2.533e-005 
7.128e-005 6.074e+006 6.660e+011 1.000e+001 2.209e-002 2.927e-005 
7.164e-005 5.894e+006 6.663e+011 1.000e+001 1.988e-002 3.087e-005 
7.200e-005 5.944e+006 6.684e+011 1.000e+001 2.290e-002 3.089e-005 
7.236e-005 5.931e+006 6.680e+011 1.000e+001 2.181e-002 3.134e-005 
7.272e-005 5.888e+006 6.679e+011 1.000e+001 2.144e-002 3.200e-005 
7.308e-005 5.835e+006 6.685e+011 1.000e+001 2.224e-002 3.272e-005 
7.344e-005 5.730e+006 6.712e+011 1.000e+001 2.573e-002 3.380e-005 
7.380e-005 5.442e+006 6.692e+011 1.000e+001 2.255e-002 3.616e-005 
7.416e-005 4.757e+006 6.669e+011 1.000e+001 2.339e-002 4.126e-005 
7.452e-005 4.108e+006 6.663e+011 1.000e+001 2.485e-002 4.611e-005 
7.488e-005 4.064e+006 6.641e+011 1.000e+001 2.047e-002 4.677e-005 
7.524e-005 4.128e+006 6.635e+011 1.000e+001 2.012e-002 4.669e-005 
7.560e-005 4.175e+006 6.635e+011 1.000e+001 2.162e-002 4.672e-005 
7.596e-005 4.224e+006 6.634e+011 1.000e+001 2.100e-002 4.674e-005 
7.632e-005 4.272e+006 6.637e+011 1.000e+001 2.061e-002 4.677e-005 
7.668e-005 4.324e+006 6.642e+011 1.000e+001 2.059e-002 4.677e-005 
7.704e-005 4.371e+006 6.636e+011 1.000e+001 2.114e-002 4.681e-005 
7.740e-005 4.416e+006 6.632e+011 1.000e+001 1.985e-002 4.685e-005 
7.776e-005 4.463e+006 6.631e+011 1.000e+001 2.023e-002 4.689e-005 
7.812e-005 4.509e+006 6.633e+011 1.000e+001 2.144e-002 4.693e-005 
7.848e-005 4.556e+006 6.634e+011 1.000e+001 2.052e-002 4.697e-005 
7.884e-005 4.602e+006 6.632e+011 1.000e+001 2.090e-002 4.701e-005 
7.920e-005 4.651e+006 6.632e+011 1.000e+001 2.032e-002 4.703e-005 
7.956e-005 4.699e+006 6.634e+011 1.000e+001 2.156e-002 4.706e-005 
7.992e-005 4.745e+006 6.633e+011 1.000e+001 2.125e-002 4.710e-005 
8.028e-005 4.792e+006 6.632e+011 1.000e+001 2.102e-002 4.714e-005 
8.064e-005 4.838e+006 6.631e+011 1.000e+001 2.038e-002 4.718e-005 
8.100e-005 4.884e+006 6.632e+011 1.000e+001 2.156e-002 4.722e-005 
8.136e-005 4.931e+006 6.631e+011 1.000e+001 2.194e-002 4.725e-005 
8.172e-005 4.974e+006 6.631e+011 1.000e+001 2.079e-002 4.732e-005 
8.208e-005 5.023e+006 6.631e+011 1.000e+001 2.099e-002 4.734e-005 
8.244e-005 5.070e+006 6.630e+011 1.000e+001 2.158e-002 4.737e-005 
8.280e-005 5.117e+006 6.632e+011 1.000e+001 2.041e-002 4.741e-005 
8.316e-005 5.164e+006 6.630e+011 1.000e+001 2.052e-002 4.744e-005 
8.352e-005 5.211e+006 6.628e+011 1.000e+001 2.137e-002 4.748e-005 
8.388e-005 5.257e+006 6.630e+011 1.000e+001 2.101e-002 4.752e-005 
8.424e-005 5.303e+006 6.629e+011 1.000e+001 2.151e-002 4.756e-005 
8.460e-005 5.349e+006 6.627e+011 1.000e+001 2.148e-002 4.760e-005 
8.496e-005 5.396e+006 6.627e+011 1.000e+001 2.180e-002 4.764e-005 
8.532e-005 5.444e+006 6.631e+011 1.000e+001 2.194e-002 4.766e-005 
8.568e-005 5.490e+006 6.631e+011 1.000e+001 2.037e-002 4.771e-005 
8.604e-005 5.534e+006 6.632e+011 1.000e+001 1.902e-002 4.776e-005 
8.640e-005 5.578e+006 6.634e+011 1.000e+001 2.073e-002 4.782e-005 
8.676e-005 5.622e+006 6.632e+011 1.000e+001 1.973e-002 4.787e-005 
8.712e-005 5.668e+006 6.634e+011 1.000e+001 1.950e-002 4.791e-005 
8.748e-005 5.713e+006 6.635e+011 1.000e+001 1.986e-002 4.796e-005 
8.784e-005 5.730e+006 6.630e+011 1.000e+001 1.965e-002 4.821e-005 
8.820e-005 5.768e+006 6.631e+011 1.000e+001 1.959e-002 4.830e-005 
8.856e-005 5.821e+006 6.636e+011 1.000e+001 1.945e-002 4.830e-005 
8.892e-005 5.860e+006 6.629e+011 1.000e+001 2.086e-002 4.839e-005 
8.928e-005 5.919e+006 6.631e+011 1.000e+001 2.149e-002 4.834e-005 
8.964e-005 5.970e+006 6.636e+011 1.000e+001 2.009e-002 4.835e-005 
9.000e-005 6.022e+006 6.640e+011 1.000e+001 1.943e-002 4.835e-005 
9.036e-005 6.075e+006 6.637e+011 1.000e+001 2.056e-002 4.834e-005 
9.072e-005 6.116e+006 6.642e+011 1.000e+001 1.932e-002 4.842e-005 
9.108e-005 6.169e+006 6.647e+011 1.000e+001 1.816e-002 4.841e-005 
9.144e-005 6.209e+006 6.645e+011 1.000e+001 1.952e-002 4.849e-005 
9.180e-005 6.256e+006 6.636e+011 1.000e+001 2.050e-002 4.853e-005 
9.216e-005 6.298e+006 6.638e+011 1.000e+001 2.103e-002 4.860e-005 
9.252e-005 6.330e+006 6.634e+011 1.000e+001 2.019e-002 4.873e-005 
9.288e-005 6.380e+006 6.641e+011 1.000e+001 2.066e-002 4.875e-005 
9.324e-005 6.430e+006 6.640e+011 1.000e+001 2.087e-002 4.877e-005 
9.360e-005 6.478e+006 6.647e+011 1.000e+001 2.022e-002 4.880e-005 
9.396e-005 6.517e+006 6.646e+011 1.000e+001 2.050e-002 4.888e-005 
9.432e-005 6.562e+006 6.646e+011 1.000e+001 1.989e-002 4.893e-005 
9.468e-005 6.602e+006 6.647e+011 1.000e+001 1.947e-002 4.902e-005 
9.504e-005 6.650e+006 6.640e+011 1.000e+001 1.914e-002 4.905e-005 
9.540e-005 6.694e+006 6.643e+011 1.000e+001 1.937e-002 4.910e-005 
9.576e-005 6.738e+006 6.643e+011 1.000e+001 1.972e-002 4.916e-005 
9.612e-005 6.784e+006 6.642e+011 1.000e+001 1.963e-002 4.920e-005 
9.648e-005 6.833e+006 6.638e+011 1.000e+001 1.926e-002 4.922e-005 
9.684e-005 6.881e+006 6.637e+011 1.000e+001 1.986e-002 4.925e-005 
9.720e-005 6.920e+006 6.639e+011 1.000e+001 1.873e-002 4.934e-005 
9.756e-005 6.964e+006 6.636e+011 1.000e+001 1.818e-002 4.939e-005 
9.792e-005 7.010e+006 6.641e+011 1.000e+001 1.832e-002 4.943e-005 
9.828e-005 7.059e+006 6.640e+011 1.000e+001 1.842e-002 4.945e-005 
9.864e-005 7.102e+006 6.638e+011 1.000e+001 1.833e-002 4.952e-005 
9.900e-005 7.150e+006 6.643e+011 1.000e+001 1.887e-002 4.955e-005 
9.936e-005 7.200e+006 6.643e+011 1.000e+001 1.837e-002 4.956e-005 
9.972e-005 7.246e+006 6.640e+011 1.000e+001 1.881e-002 4.960e-005 
1.001e-004 7.295e+006 6.645e+011 1.000e+001 1.869e-002 4.962e-005 
1.004e-004 7.337e+006 6.646e+011 1.000e+001 1.787e-002 4.969e-005 
1.008e-004 7.385e+006 6.647e+011 1.000e+001 1.797e-002 4.972e-005 
1.012e-004 7.430e+006 6.648e+011 1.000e+001 1.731e-002 4.977e-005 
1.015e-004 7.475e+006 6.645e+011 1.000e+001 1.814e-002 4.982e-005 
1.019e-004 7.522e+006 6.646e+011 1.000e+001 1.907e-002 4.985e-005 
1.022e-004 7.564e+006 6.648e+011 1.000e+001 1.940e-002 4.992e-005 
1.026e-004 7.610e+006 6.646e+011 1.000e+001 1.906e-002 4.996e-005 
1.030e-004 7.659e+006 6.648e+011 1.000e+001 1.889e-002 4.998e-005 
1.033e-004 7.710e+006 6.645e+011 1.000e+001 1.850e-002 4.999e-005 
1.037e-004 7.753e+006 6.646e+011 1.000e+001 1.804e-002 5.005e-005 
1.040e-004 7.803e+006 6.655e+011 1.000e+001 1.932e-002 5.007e-005 
1.044e-004 7.844e+006 6.654e+011 1.000e+001 1.842e-002 5.014e-005 
1.048e-004 7.882e+006 6.655e+011 1.000e+001 1.754e-002 5.025e-005 
1.051e-004 7.919e+006 6.655e+011 1.000e+001 1.734e-002 5.035e-005 
1.055e-004 7.960e+006 6.658e+011 1.000e+001 1.754e-002 5.042e-005 
1.058e-004 8.005e+006 6.659e+011 1.000e+001 1.729e-002 5.047e-005 
1.062e-004 8.049e+006 6.661e+011 1.000e+001 1.766e-002 5.053e-005 
1.066e-004 8.095e+006 6.658e+011 1.000e+001 1.709e-002 5.057e-005 
1.069e-004 8.134e+006 6.660e+011 1.000e+001 1.882e-002 5.066e-005 
1.073e-004 8.105e+006 6.661e+011 1.000e+001 1.851e-002 5.122e-005 
1.076e-004 7.915e+006 6.658e+011 1.000e+001 1.949e-002 5.290e-005 
1.080e-004 7.369e+006 6.650e+011 1.000e+001 1.809e-002 5.703e-005 
1.084e-004 6.943e+006 6.644e+011 1.000e+001 1.861e-002 6.034e-005 
1.087e-004 6.448e+006 6.645e+011 1.000e+001 1.898e-002 6.412e-005 
1.091e-004 5.892e+006 6.633e+011 1.000e+001 2.322e-002 6.833e-005 
1.094e-004 5.806e+006 6.616e+011 1.000e+001 2.396e-002 6.928e-005 
1.098e-004 5.642e+006 6.629e+011 1.000e+001 2.216e-002 7.077e-005 
1.102e-004 5.511e+006 6.650e+011 1.000e+001 2.192e-002 7.204e-005 
1.105e-004 5.352e+006 6.701e+011 1.000e+001 1.963e-002 7.350e-005 
1.109e-004 4.997e+006 6.713e+011 1.000e+001 2.108e-002 7.631e-005 
1.112e-004 4.570e+006 6.764e+011 1.000e+001 2.373e-002 7.963e-005 
1.116e-004 4.533e+006 6.784e+011 1.000e+001 2.348e-002 8.024e-005 
1.120e-004 4.579e+006 6.791e+011 1.000e+001 2.172e-002 8.029e-005 
1.123e-004 4.622e+006 6.770e+011 1.000e+001 2.458e-002 8.035e-005 
1.127e-004 4.637e+006 6.748e+011 1.000e+001 2.520e-002 8.061e-005 
1.130e-004 4.690e+006 6.753e+011 1.000e+001 2.162e-002 8.060e-005 
1.134e-004 4.742e+006 6.744e+011 1.000e+001 2.226e-002 8.060e-005 
1.138e-004 4.792e+006 6.740e+011 1.000e+001 2.321e-002 8.061e-005 
1.141e-004 4.843e+006 6.739e+011 1.000e+001 2.279e-002 8.062e-005 
1.145e-004 4.897e+006 6.735e+011 1.000e+001 2.299e-002 8.061e-005 
1.148e-004 4.948e+006 6.737e+011 1.000e+001 2.172e-002 8.061e-005 
1.152e-004 4.999e+006 6.731e+011 1.000e+001 2.305e-002 8.062e-005 
1.156e-004 5.049e+006 6.731e+011 1.000e+001 2.296e-002 8.064e-005 
1.159e-004 5.097e+006 6.731e+011 1.000e+001 2.288e-002 8.066e-005 
1.163e-004 5.145e+006 6.740e+011 1.000e+001 2.168e-002 8.069e-005 
1.166e-004 5.193e+006 6.739e+011 1.000e+001 2.196e-002 8.072e-005 
1.170e-004 5.243e+006 6.741e+011 1.000e+001 2.221e-002 8.073e-005 
1.174e-004 5.291e+006 6.740e+011 1.000e+001 2.192e-002 8.076e-005 
1.177e-004 5.340e+006 6.740e+011 1.000e+001 2.180e-002 8.078e-005 
1.181e-004 5.386e+006 6.741e+011 1.000e+001 2.212e-002 8.082e-005 
1.184e-004 5.429e+006 6.741e+011 1.000e+001 2.286e-002 8.089e-005 
1.188e-004 5.480e+006 6.744e+011 1.000e+001 2.299e-002 8.089e-005 
1.192e-004 5.526e+006 6.748e+011 1.000e+001 2.209e-002 8.094e-005 
1.195e-004 5.574e+006 6.745e+011 1.000e+001 2.300e-002 8.097e-005 
1.199e-004 5.623e+006 6.746e+011 1.000e+001 2.279e-002 8.098e-005 
1.202e-004 5.668e+006 6.744e+011 1.000e+001 2.239e-002 8.103e-005 
1.206e-004 5.717e+006 6.745e+011 1.000e+001 2.255e-002 8.105e-005 
1.210e-004 5.767e+006 6.744e+011 1.000e+001 2.165e-002 8.107e-005 
1.213e-004 5.821e+006 6.736e+011 1.000e+001 2.154e-002 8.106e-005 
1.217e-004 5.874e+006 6.731e+011 1.000e+001 2.268e-002 8.105e-005 
1.220e-004 5.920e+006 6.717e+011 1.000e+001 2.209e-002 8.109e-005 
1.224e-004 5.967e+006 6.716e+011 1.000e+001 2.213e-002 8.112e-005 
1.228e-004 6.012e+006 6.728e+011 1.000e+001 2.149e-002 8.117e-005 
1.231e-004 6.061e+006 6.727e+011 1.000e+001 2.142e-002 8.119e-005 
1.235e-004 6.093e+006 6.725e+011 1.000e+001 2.215e-002 8.134e-005 
1.238e-004 6.132e+006 6.727e+011 1.000e+001 2.153e-002 8.143e-005 
1.242e-004 6.182e+006 6.720e+011 1.000e+001 2.278e-002 8.144e-005 
1.246e-004 6.230e+006 6.736e+011 1.000e+001 2.136e-002 8.146e-005 
1.249e-004 6.278e+006 6.714e+011 1.000e+001 2.129e-002 8.149e-005 
1.253e-004 6.328e+006 6.718e+011 1.000e+001 2.090e-002 8.151e-005 
1.256e-004 6.376e+006 6.718e+011 1.000e+001 2.075e-002 8.154e-005 
1.260e-004 6.424e+006 6.718e+011 1.000e+001 2.085e-002 8.157e-005 
1.264e-004 6.471e+006 6.719e+011 1.000e+001 2.074e-002 8.160e-005 
1.267e-004 6.519e+006 6.718e+011 1.000e+001 2.124e-002 8.163e-005 
1.271e-004 6.567e+006 6.719e+011 1.000e+001 2.064e-002 8.166e-005 
1.274e-004 6.614e+006 6.719e+011 1.000e+001 2.062e-002 8.169e-005 
1.278e-004 6.660e+006 6.717e+011 1.000e+001 2.083e-002 8.173e-005 
1.282e-004 6.707e+006 6.717e+011 1.000e+001 2.073e-002 8.177e-005 
1.285e-004 6.755e+006 6.717e+011 1.000e+001 2.072e-002 8.180e-005 
1.289e-004 6.803e+006 6.716e+011 1.000e+001 2.107e-002 8.183e-005 
1.292e-004 6.850e+006 6.716e+011 1.000e+001 2.113e-002 8.186e-005 
1.296e-004 6.897e+006 6.716e+011 1.000e+001 2.105e-002 8.189e-005 
1.300e-004 6.945e+006 6.716e+011 1.000e+001 2.092e-002 8.192e-005 
1.303e-004 6.993e+006 6.716e+011 1.000e+001 2.117e-002 8.195e-005 
1.307e-004 7.032e+006 6.717e+011 1.000e+001 2.052e-002 8.204e-005 
1.310e-004 7.074e+006 6.715e+011 1.000e+001 2.028e-002 8.211e-005 
1.314e-004 7.125e+006 6.716e+011 1.000e+001 1.956e-002 8.212e-005 
1.318e-004 7.173e+006 6.716e+011 1.000e+001 1.964e-002 8.214e-005 
1.321e-004 7.219e+006 6.714e+011 1.000e+001 1.966e-002 8.218e-005 
1.325e-004 7.266e+006 6.714e+011 1.000e+001 1.973e-002 8.222e-005 
1.328e-004 7.311e+006 6.714e+011 1.000e+001 1.970e-002 8.227e-005 
1.332e-004 7.358e+006 6.715e+011 1.000e+001 1.937e-002 8.231e-005 
1.336e-004 7.405e+006 6.714e+011 1.000e+001 1.939e-002 8.234e-005 
1.339e-004 7.453e+006 6.713e+011 1.000e+001 1.941e-002 8.237e-005 
1.343e-004 7.499e+006 6.713e+011 1.000e+001 1.948e-002 8.241e-005 
1.346e-004 7.545e+006 6.713e+011 1.000e+001 1.921e-002 8.245e-005 
1.350e-004 7.592e+006 6.711e+011 1.000e+001 1.926e-002 8.248e-005 
1.354e-004 7.641e+006 6.711e+011 1.000e+001 1.953e-002 8.251e-005 
1.357e-004 7.688e+006 6.711e+011 1.000e+001 2.017e-002 8.254e-005 
1.361e-004 7.736e+006 6.701e+011 1.000e+001 1.942e-002 8.257e-005 
1.364e-004 7.788e+006 6.696e+011 1.000e+001 1.891e-002 8.257e-005 
1.368e-004 7.838e+006 6.694e+011 1.000e+001 2.007e-002 8.258e-005 
1.372e-004 7.885e+006 6.695e+011 1.000e+001 2.013e-002 8.262e-005 
1.375e-004 7.928e+006 6.711e+011 1.000e+001 2.109e-002 8.268e-005 
1.379e-004 7.978e+006 6.704e+011 1.000e+001 2.014e-002 8.270e-005 
1.382e-004 8.026e+006 6.704e+011 1.000e+001 2.011e-002 8.273e-005 
1.386e-004 8.073e+006 6.704e+011 1.000e+001 1.963e-002 8.276e-005 
1.390e-004 8.122e+006 6.701e+011 1.000e+001 1.966e-002 8.278e-005 
1.393e-004 8.168e+006 6.703e+011 1.000e+001 1.858e-002 8.282e-005 
1.397e-004 8.211e+006 6.702e+011 1.000e+001 1.873e-002 8.288e-005 
1.400e-004 8.256e+006 6.701e+011 1.000e+001 1.879e-002 8.293e-005 
1.404e-004 8.302e+006 6.700e+011 1.000e+001 1.889e-002 8.298e-005 
1.408e-004 8.336e+006 6.720e+011 1.000e+001 1.819e-002 8.310e-005 
1.411e-004 8.377e+006 6.701e+011 1.000e+001 1.886e-002 8.318e-005 
1.415e-004 8.421e+006 6.700e+011 1.000e+001 1.817e-002 8.323e-005 
1.418e-004 8.468e+006 6.699e+011 1.000e+001 1.791e-002 8.327e-005 
1.422e-004 8.515e+006 6.699e+011 1.000e+001 1.821e-002 8.330e-005 
1.426e-004 8.562e+006 6.698e+011 1.000e+001 1.847e-002 8.333e-005 
1.429e-004 8.610e+006 6.698e+011 1.000e+001 1.818e-002 8.337e-005 
1.433e-004 8.655e+006 6.699e+011 1.000e+001 1.831e-002 8.341e-005 
1.436e-004 8.707e+006 6.688e+011 1.000e+001 1.784e-002 8.341e-005 
1.440e-004 8.749e+006 6.690e+011 1.000e+001 1.853e-002 8.348e-005 
1.444e-004 8.792e+006 6.690e+011 1.000e+001 1.771e-002 8.354e-005 
1.447e-004 8.838e+006 6.687e+011 1.000e+001 1.758e-002 8.359e-005 
1.451e-004 8.881e+006 6.683e+011 1.000e+001 1.795e-002 8.365e-005 
1.454e-004 8.928e+006 6.682e+011 1.000e+001 1.755e-002 8.368e-005 
1.458e-004 8.972e+006 6.688e+011 1.000e+001 1.812e-002 8.374e-005 
1.462e-004 9.020e+006 6.689e+011 1.000e+001 1.824e-002 8.377e-005 
1.465e-004 9.064e+006 6.685e+011 1.000e+001 1.765e-002 8.383e-005 
1.469e-004 9.109e+006 6.688e+011 1.000e+001 2.024e-002 8.388e-005 
1.472e-004 9.156e+006 6.686e+011 1.000e+001 1.835e-002 8.391e-005 
1.476e-004 9.202e+006 6.691e+011 1.000e+001 1.872e-002 8.395e-005 
1.480e-004 9.245e+006 6.688e+011 1.000e+001 1.841e-002 8.402e-005 
1.483e-004 9.293e+006 6.690e+011 1.000e+001 1.892e-002 8.404e-005 
1.487e-004 9.338e+006 6.689e+011 1.000e+001 1.938e-002 8.409e-005 
1.490e-004 9.380e+006 6.687e+011 1.000e+001 1.940e-002 8.416e-005 
1.494e-004 9.429e+006 6.686e+011 1.000e+001 1.848e-002 8.418e-005 
1.498e-004 9.476e+006 6.686e+011 1.000e+001 1.845e-002 8.422e-005 
1.501e-004 9.521e+006 6.690e+011 1.000e+001 1.801e-002 8.426e-005 
1.505e-004 9.566e+006 6.689e+011 1.000e+001 1.793e-002 8.431e-005 
1.508e-004 9.612e+006 6.687e+011 1.000e+001 1.786e-002 8.436e-005 
1.512e-004 9.659e+006 6.687e+011 1.000e+001 1.756e-002 8.439e-005 
1.516e-004 9.702e+006 6.690e+011 1.000e+001 1.749e-002 8.445e-005 
1.519e-004 9.747e+006 6.689e+011 1.000e+001 1.796e-002 8.450e-005 
1.523e-004 9.791e+006 6.689e+011 1.000e+001 1.797e-002 8.456e-005 
1.526e-004 9.835e+006 6.687e+011 1.000e+001 1.739e-002 8.461e-005 
1.530e-004 9.877e+006 6.684e+011 1.000e+001 1.729e-002 8.468e-005 
1.534e-004 9.917e+006 6.684e+011 1.000e+001 1.765e-002 8.477e-005 
1.537e-004 9.944e+006 6.680e+011 1.000e+001 1.757e-002 8.494e-005 
1.541e-004 9.980e+006 6.684e+011 1.000e+001 1.779e-002 8.505e-005 
1.544e-004 1.002e+007 6.687e+011 1.000e+001 1.722e-002 8.513e-005 
1.548e-004 1.006e+007 6.687e+011 1.000e+001 1.721e-002 8.521e-005 
1.552e-004 1.009e+007 6.690e+011 1.000e+001 1.792e-002 8.534e-005 
1.555e-004 1.014e+007 6.699e+011 1.000e+001 1.896e-002 8.541e-005 
1.559e-004 1.018e+007 6.695e+011 1.000e+001 1.792e-002 8.549e-005 
1.562e-004 1.022e+007 6.695e+011 1.000e+001 1.739e-002 8.557e-005 
1.566e-004 1.026e+007 6.690e+011 1.000e+001 1.721e-002 8.560e-005 
1.570e-004 1.031e+007 6.690e+011 1.000e+001 1.653e-002 8.568e-005 
1.573e-004 1.035e+007 6.690e+011 1.000e+001 1.639e-002 8.574e-005 
1.577e-004 1.039e+007 6.690e+011 1.000e+001 1.746e-002 8.579e-005 
1.580e-004 1.043e+007 6.693e+011 1.000e+001 1.674e-002 8.587e-005 
1.584e-004 1.047e+007 6.694e+011 1.000e+001 1.679e-002 8.598e-005 
1.588e-004 1.051e+007 6.698e+011 1.000e+001 1.675e-002 8.604e-005 
1.591e-004 1.056e+007 6.697e+011 1.000e+001 1.699e-002 8.610e-005 
1.595e-004 1.060e+007 6.699e+011 1.000e+001 1.736e-002 8.615e-005 
1.598e-004 1.064e+007 6.703e+011 1.000e+001 1.710e-002 8.622e-005 
1.602e-004 1.068e+007 6.704e+011 1.000e+001 1.718e-002 8.631e-005 
1.606e-004 1.072e+007 6.704e+011 1.000e+001 1.689e-002 8.639e-005 
1.609e-004 1.076e+007 6.702e+011 1.000e+001 1.651e-002 8.648e-005 
1.613e-004 1.080e+007 6.704e+011 1.000e+001 1.636e-002 8.655e-005 
1.616e-004 1.085e+007 6.706e+011 1.000e+001 1.674e-002 8.662e-005 
1.620e-004 1.089e+007 6.707e+011 1.000e+001 1.612e-002 8.668e-005 
1.624e-004 1.093e+007 6.706e+011 1.000e+001 1.581e-002 8.675e-005 
1.627e-004 1.098e+007 6.707e+011 1.000e+001 1.533e-002 8.681e-005 
1.631e-004 1.102e+007 6.708e+011 1.000e+001 1.599e-002 8.686e-005 
1.634e-004 1.106e+007 6.706e+011 1.000e+001 1.558e-002 8.692e-005 
1.638e-004 1.106e+007 6.709e+011 1.000e+001 1.556e-002 8.729e-005 
1.642e-004 1.109e+007 6.711e+011 1.000e+001 1.536e-002 8.744e-005 
1.645e-004 1.113e+007 6.712e+011 1.000e+001 1.504e-002 8.756e-005 
1.649e-004 1.117e+007 6.713e+011 1.000e+001 1.505e-002 8.764e-005 
1.652e-004 1.121e+007 6.715e+011 1.000e+001 1.482e-002 8.772e-005 
1.656e-004 1.124e+007 6.717e+011 1.000e+001 1.481e-002 8.784e-005 
1.660e-004 1.127e+007 6.721e+011 1.000e+001 1.491e-002 8.797e-005 
1.663e-004 1.129e+007 6.728e+011 1.000e+001 1.492e-002 8.822e-005 
1.667e-004 1.131e+007 6.734e+011 1.000e+001 1.486e-002 8.844e-005 
1.670e-004 1.134e+007 6.737e+011 1.000e+001 1.482e-002 8.861e-005 
1.674e-004 1.137e+007 6.742e+011 1.000e+001 1.496e-002 8.878e-005 
1.678e-004 1.140e+007 6.744e+011 1.000e+001 1.497e-002 8.892e-005 
1.681e-004 1.143e+007 6.747e+011 1.000e+001 1.510e-002 8.905e-005 
1.685e-004 1.146e+007 6.753e+011 1.000e+001 1.586e-002 8.918e-005 
1.688e-004 1.150e+007 6.756e+011 1.000e+001 1.532e-002 8.932e-005 
1.692e-004 1.153e+007 6.758e+011 1.000e+001 1.513e-002 8.947e-005 
1.696e-004 1.155e+007 6.761e+011 1.000e+001 1.513e-002 8.964e-005 
1.699e-004 1.158e+007 6.766e+011 1.000e+001 1.544e-002 8.980e-005 
1.703e-004 1.161e+007 6.769e+011 1.000e+001 1.629e-002 8.995e-005 
1.706e-004 1.163e+007 6.775e+011 1.000e+001 1.500e-002 9.020e-005 
1.710e-004 1.164e+007 6.779e+011 1.000e+001 1.472e-002 9.051e-005 
1.714e-004 1.165e+007 6.790e+011 1.000e+001 1.568e-002 9.080e-005 
1.717e-004 1.166e+007 6.795e+011 1.000e+001 1.485e-002 9.106e-005 
1.721e-004 1.169e+007 6.799e+011 1.000e+001 1.474e-002 9.123e-005 
1.724e-004 1.172e+007 6.799e+011 1.000e+001 1.465e-002 9.136e-005 
1.728e-004 1.147e+007 6.810e+011 1.000e+001 1.659e-002 9.344e-005 
1.732e-004 1.098e+007 6.771e+011 1.000e+001 2.141e-002 9.724e-005 
1.735e-004 1.008e+007 6.705e+011 1.000e+001 1.909e-002 1.038e-004 
1.739e-004 9.487e+006 6.712e+011 1.000e+001 2.202e-002 1.083e-004 
1.742e-004 9.182e+006 6.692e+011 1.000e+001 2.090e-002 1.107e-004 
1.746e-004 8.341e+006 6.661e+011 1.000e+001 2.629e-002 1.169e-004 
1.750e-004 7.622e+006 6.710e+011 1.000e+001 2.482e-002 1.222e-004 
1.753e-004 7.601e+006 6.710e+011 1.000e+001 2.497e-002 1.227e-004 
1.757e-004 7.660e+006 6.723e+011 1.000e+001 2.493e-002 1.227e-004 
1.760e-004 7.713e+006 6.718e+011 1.000e+001 2.350e-002 1.227e-004 
1.764e-004 7.760e+006 6.716e+011 1.000e+001 2.331e-002 1.227e-004 
1.768e-004 7.804e+006 6.715e+011 1.000e+001 2.288e-002 1.228e-004 
1.771e-004 7.852e+006 6.712e+011 1.000e+001 2.245e-002 1.228e-004 
1.775e-004 7.898e+006 6.713e+011 1.000e+001 2.223e-002 1.228e-004 
1.778e-004 7.948e+006 6.713e+011 1.000e+001 2.118e-002 1.229e-004 
1.782e-004 7.995e+006 6.719e+011 1.000e+001 2.153e-002 1.229e-004 
1.786e-004 8.043e+006 6.719e+011 1.000e+001 2.111e-002 1.229e-004 
1.789e-004 8.089e+006 6.721e+011 1.000e+001 2.162e-002 1.230e-004 
1.793e-004 8.134e+006 6.722e+011 1.000e+001 2.205e-002 1.230e-004 
1.796e-004 8.181e+006 6.725e+011 1.000e+001 2.076e-002 1.231e-004 
1.800e-004 8.224e+006 6.722e+011 1.000e+001 2.180e-002 1.231e-004 
1.804e-004 8.270e+006 6.725e+011 1.000e+001 2.143e-002 1.232e-004 
1.807e-004 8.316e+006 6.721e+011 1.000e+001 2.050e-002 1.232e-004 
1.811e-004 8.361e+006 6.721e+011 1.000e+001 2.100e-002 1.232e-004 
1.814e-004 8.407e+006 6.720e+011 1.000e+001 2.138e-002 1.233e-004 
1.818e-004 8.450e+006 6.724e+011 1.000e+001 2.113e-002 1.233e-004 
1.822e-004 8.496e+006 6.722e+011 1.000e+001 2.131e-002 1.234e-004 
1.825e-004 8.543e+006 6.725e+011 1.000e+001 2.272e-002 1.234e-004 
1.829e-004 8.588e+006 6.725e+011 1.000e+001 2.024e-002 1.235e-004 
1.832e-004 8.633e+006 6.727e+011 1.000e+001 2.006e-002 1.235e-004 
1.836e-004 8.677e+006 6.728e+011 1.000e+001 2.129e-002 1.236e-004 
1.840e-004 8.719e+006 6.726e+011 1.000e+001 2.089e-002 1.237e-004 
1.843e-004 8.761e+006 6.728e+011 1.000e+001 2.085e-002 1.237e-004 
1.847e-004 8.803e+006 6.730e+011 1.000e+001 2.116e-002 1.238e-004 
1.850e-004 8.846e+006 6.730e+011 1.000e+001 2.027e-002 1.238e-004 
1.854e-004 8.888e+006 6.727e+011 1.000e+001 2.164e-002 1.239e-004 
1.858e-004 8.921e+006 6.730e+011 1.000e+001 2.113e-002 1.241e-004 
1.861e-004 8.953e+006 6.735e+011 1.000e+001 2.219e-002 1.242e-004 
1.865e-004 8.991e+006 6.729e+011 1.000e+001 2.155e-002 1.243e-004 
1.868e-004 9.023e+006 6.715e+011 1.000e+001 2.020e-002 1.244e-004 
1.872e-004 9.073e+006 6.713e+011 1.000e+001 1.972e-002 1.244e-004 
1.876e-004 9.106e+006 6.717e+011 1.000e+001 2.001e-002 1.246e-004 
1.879e-004 9.138e+006 6.721e+011 1.000e+001 1.987e-002 1.247e-004 
1.883e-004 9.176e+006 6.724e+011 1.000e+001 2.055e-002 1.248e-004 
1.886e-004 9.214e+006 6.726e+011 1.000e+001 1.993e-002 1.249e-004 
1.890e-004 9.242e+006 6.729e+011 1.000e+001 2.005e-002 1.251e-004 
1.894e-004 9.283e+006 6.728e+011 1.000e+001 2.144e-002 1.251e-004 
1.897e-004 9.323e+006 6.726e+011 1.000e+001 2.035e-002 1.252e-004 
1.901e-004 9.363e+006 6.723e+011 1.000e+001 1.928e-002 1.253e-004 
1.904e-004 9.407e+006 6.729e+011 1.000e+001 2.076e-002 1.254e-004 
1.908e-004 9.450e+006 6.731e+011 1.000e+001 2.046e-002 1.254e-004 
1.912e-004 9.494e+006 6.728e+011 1.000e+001 1.948e-002 1.255e-004 
1.915e-004 9.539e+006 6.726e+011 1.000e+001 1.962e-002 1.255e-004 
1.919e-004 9.581e+006 6.728e+011 1.000e+001 2.170e-002 1.256e-004 
1.922e-004 9.628e+006 6.727e+011 1.000e+001 1.937e-002 1.256e-004 
1.926e-004 9.672e+006 6.725e+011 1.000e+001 1.966e-002 1.257e-004 
1.930e-004 9.716e+006 6.730e+011 1.000e+001 1.925e-002 1.258e-004 
1.933e-004 9.761e+006 6.734e+011 1.000e+001 1.965e-002 1.258e-004 
1.937e-004 9.805e+006 6.733e+011 1.000e+001 1.858e-002 1.259e-004 
1.940e-004 9.848e+006 6.730e+011 1.000e+001 2.072e-002 1.259e-004 
1.944e-004 9.889e+006 6.735e+011 1.000e+001 2.014e-002 1.260e-004 
1.948e-004 9.933e+006 6.754e+011 1.000e+001 2.150e-002 1.261e-004 
1.951e-004 9.976e+006 6.744e+011 1.000e+001 1.946e-002 1.261e-004 
1.955e-004 1.002e+007 6.742e+011 1.000e+001 1.941e-002 1.262e-004 
1.958e-004 1.007e+007 6.749e+011 1.000e+001 1.932e-002 1.262e-004 
1.962e-004 1.011e+007 6.745e+011 1.000e+001 2.002e-002 1.263e-004 
1.966e-004 1.015e+007 6.742e+011 1.000e+001 1.874e-002 1.264e-004 
1.969e-004 1.019e+007 6.742e+011 1.000e+001 2.024e-002 1.264e-004 
1.973e-004 1.006e+007 6.743e+011 1.000e+001 1.991e-002 1.277e-004 
1.976e-004 1.001e+007 6.753e+011 1.000e+001 1.909e-002 1.284e-004 
1.980e-004 1.001e+007 6.753e+011 1.000e+001 1.777e-002 1.287e-004 
1.984e-004 9.509e+006 6.741e+011 1.000e+001 1.869e-002 1.326e-004 
1.987e-004 9.213e+006 6.753e+011 1.000e+001 1.678e-002 1.350e-004 
1.991e-004 8.643e+006 6.633e+011 1.000e+001 2.221e-002 1.393e-004 
1.994e-004 7.979e+006 6.648e+011 1.000e+001 2.255e-002 1.442e-004 
1.998e-004 7.548e+006 6.650e+011 1.000e+001 2.721e-002 1.476e-004 
2.002e-004 7.265e+006 6.615e+011 1.000e+001 2.263e-002 1.499e-004 
2.005e-004 6.785e+006 6.562e+011 1.000e+001 2.281e-002 1.536e-004 
2.009e-004 6.059e+006 6.610e+011 1.000e+001 2.589e-002 1.590e-004 
2.012e-004 5.816e+006 6.653e+011 1.000e+001 2.441e-002 1.610e-004 
2.016e-004 5.860e+006 6.665e+011 1.000e+001 2.106e-002 1.611e-004 
2.020e-004 5.904e+006 6.668e+011 1.000e+001 2.106e-002 1.611e-004 
2.023e-004 5.962e+006 6.668e+011 1.000e+001 2.074e-002 1.611e-004 
2.027e-004 6.016e+006 6.666e+011 1.000e+001 2.039e-002 1.611e-004 
2.030e-004 6.065e+006 6.666e+011 1.000e+001 2.044e-002 1.611e-004 
2.034e-004 6.111e+006 6.668e+011 1.000e+001 1.989e-002 1.611e-004 
2.038e-004 6.157e+006 6.670e+011 1.000e+001 2.089e-002 1.612e-004 
2.041e-004 6.201e+006 6.661e+011 1.000e+001 2.076e-002 1.612e-004 
2.045e-004 6.245e+006 6.656e+011 1.000e+001 2.025e-002 1.613e-004 
2.048e-004 6.291e+006 6.654e+011 1.000e+001 2.016e-002 1.613e-004 
2.052e-004 6.333e+006 6.665e+011 1.000e+001 2.033e-002 1.614e-004 
2.056e-004 6.371e+006 6.673e+011 1.000e+001 2.109e-002 1.615e-004 
2.059e-004 6.425e+006 6.671e+011 1.000e+001 2.044e-002 1.615e-004 
2.063e-004 6.473e+006 6.670e+011 1.000e+001 2.077e-002 1.615e-004 
2.066e-004 6.508e+006 6.662e+011 1.000e+001 1.972e-002 1.616e-004 
2.070e-004 6.548e+006 6.654e+011 1.000e+001 2.022e-002 1.617e-004 
2.074e-004 6.595e+006 6.652e+011 1.000e+001 2.014e-002 1.617e-004 
2.077e-004 6.638e+006 6.653e+011 1.000e+001 2.090e-002 1.618e-004 
2.081e-004 6.686e+006 6.651e+011 1.000e+001 2.030e-002 1.618e-004 
2.084e-004 6.730e+006 6.653e+011 1.000e+001 2.005e-002 1.619e-004 
2.088e-004 6.767e+006 6.656e+011 1.000e+001 2.147e-002 1.620e-004 
2.092e-004 6.684e+006 6.640e+011 1.000e+001 1.865e-002 1.629e-004 
2.095e-004 6.689e+006 6.648e+011 1.000e+001 2.032e-002 1.632e-004 
2.099e-004 6.713e+006 6.673e+011 1.000e+001 1.899e-002 1.634e-004 
2.102e-004 6.740e+006 6.672e+011 1.000e+001 1.923e-002 1.636e-004 
2.106e-004 6.766e+006 6.680e+011 1.000e+001 1.695e-002 1.638e-004 
2.110e-004 6.799e+006 6.683e+011 1.000e+001 1.718e-002 1.639e-004 
2.113e-004 6.831e+006 6.679e+011 1.000e+001 1.656e-002 1.641e-004 
2.117e-004 6.861e+006 6.680e+011 1.000e+001 1.690e-002 1.642e-004 
2.120e-004 6.891e+006 6.681e+011 1.000e+001 1.763e-002 1.644e-004 
2.124e-004 6.921e+006 6.685e+011 1.000e+001 1.883e-002 1.645e-004 
2.128e-004 6.954e+006 6.686e+011 1.000e+001 1.830e-002 1.647e-004 
2.131e-004 6.988e+006 6.681e+011 1.000e+001 1.660e-002 1.648e-004 
2.135e-004 7.017e+006 6.682e+011 1.000e+001 1.630e-002 1.649e-004 
2.138e-004 7.046e+006 6.686e+011 1.000e+001 1.667e-002 1.651e-004 
2.142e-004 7.072e+006 6.691e+011 1.000e+001 1.670e-002 1.653e-004 
2.146e-004 7.100e+006 6.692e+011 1.000e+001 1.633e-002 1.654e-004 
2.149e-004 7.127e+006 6.693e+011 1.000e+001 1.662e-002 1.656e-004 
2.153e-004 7.154e+006 6.690e+011 1.000e+001 1.645e-002 1.658e-004 
2.156e-004 7.176e+006 6.694e+011 1.000e+001 1.620e-002 1.660e-004 
2.160e-004 7.194e+006 6.696e+011 1.000e+001 1.649e-002 1.662e-004 
2.164e-004 7.180e+006 6.718e+011 1.000e+001 1.862e-002 1.667e-004 
2.167e-004 7.210e+006 6.716e+011 1.000e+001 1.757e-002 1.668e-004 
2.171e-004 7.234e+006 6.718e+011 1.000e+001 1.798e-002 1.670e-004 
2.174e-004 7.222e+006 6.700e+011 1.000e+001 1.834e-002 1.675e-004 
2.178e-004 7.208e+006 6.708e+011 1.000e+001 1.766e-002 1.679e-004 
2.182e-004 7.198e+006 6.714e+011 1.000e+001 1.715e-002 1.684e-004 
2.185e-004 7.182e+006 6.720e+011 1.000e+001 1.826e-002 1.688e-004 
2.189e-004 7.164e+006 6.720e+011 1.000e+001 1.808e-002 1.693e-004 
2.192e-004 7.081e+006 6.740e+011 1.000e+001 1.963e-002 1.703e-004 
2.196e-004 6.991e+006 6.769e+011 1.000e+001 1.999e-002 1.712e-004 
2.200e-004 6.893e+006 6.797e+011 1.000e+001 1.899e-002 1.723e-004 
2.203e-004 6.785e+006 6.836e+011 1.000e+001 1.876e-002 1.734e-004 
2.207e-004 6.800e+006 6.829e+011 1.000e+001 1.926e-002 1.736e-004 
2.210e-004 6.841e+006 6.828e+011 1.000e+001 1.966e-002 1.737e-004 
2.214e-004 6.888e+006 6.832e+011 1.000e+001 1.917e-002 1.737e-004 
2.218e-004 6.935e+006 6.833e+011 1.000e+001 1.932e-002 1.738e-004 
2.221e-004 6.982e+006 6.832e+011 1.000e+001 1.951e-002 1.738e-004 
2.225e-004 7.030e+006 6.832e+011 1.000e+001 1.939e-002 1.739e-004 
2.228e-004 7.072e+006 6.833e+011 1.000e+001 1.878e-002 1.739e-004 
2.232e-004 7.119e+006 6.835e+011 1.000e+001 1.872e-002 1.740e-004 
2.236e-004 7.165e+006 6.835e+011 1.000e+001 1.894e-002 1.740e-004 
2.239e-004 7.212e+006 6.837e+011 1.000e+001 1.907e-002 1.740e-004 
2.243e-004 7.258e+006 6.838e+011 1.000e+001 1.871e-002 1.741e-004 
2.246e-004 7.304e+006 6.838e+011 1.000e+001 1.891e-002 1.741e-004 
2.250e-004 7.351e+006 6.838e+011 1.000e+001 1.912e-002 1.741e-004 
2.254e-004 7.398e+006 6.838e+011 1.000e+001 1.860e-002 1.742e-004 
2.257e-004 7.445e+006 6.838e+011 1.000e+001 1.878e-002 1.742e-004 
2.261e-004 7.496e+006 6.818e+011 1.000e+001 1.890e-002 1.742e-004 
2.264e-004 7.542e+006 6.819e+011 1.000e+001 1.831e-002 1.743e-004 
2.268e-004 7.589e+006 6.819e+011 1.000e+001 1.810e-002 1.743e-004 
2.272e-004 7.634e+006 6.819e+011 1.000e+001 1.836e-002 1.743e-004 
2.275e-004 7.519e+006 6.824e+011 1.000e+001 1.817e-002 1.755e-004 
2.279e-004 7.420e+006 6.824e+011 1.000e+001 1.970e-002 1.766e-004 
2.282e-004 7.376e+006 6.818e+011 1.000e+001 1.789e-002 1.772e-004 
2.286e-004 7.393e+006 6.830e+011 1.000e+001 1.858e-002 1.775e-004 
2.290e-004 7.395e+006 6.823e+011 1.000e+001 1.953e-002 1.778e-004 
2.293e-004 7.425e+006 6.818e+011 1.000e+001 1.882e-002 1.780e-004 
2.297e-004 7.447e+006 6.820e+011 1.000e+001 1.890e-002 1.782e-004 
2.300e-004 7.459e+006 6.819e+011 1.000e+001 1.793e-002 1.784e-004 
2.304e-004 7.480e+006 6.825e+011 1.000e+001 1.802e-002 1.787e-004 
2.308e-004 7.492e+006 6.828e+011 1.000e+001 1.825e-002 1.789e-004 
2.311e-004 7.193e+006 6.760e+011 1.000e+001 2.161e-002 1.814e-004 
2.315e-004 6.957e+006 6.763e+011 1.000e+001 1.953e-002 1.834e-004 
2.318e-004 6.840e+006 6.782e+011 1.000e+001 1.832e-002 1.845e-004 
2.322e-004 6.423e+006 6.749e+011 1.000e+001 1.829e-002 1.878e-004 
2.326e-004 5.834e+006 6.717e+011 1.000e+001 1.929e-002 1.922e-004 
2.329e-004 4.925e+006 6.682e+011 1.000e+001 2.192e-002 1.988e-004 
2.333e-004 4.518e+006 6.731e+011 1.000e+001 1.865e-002 2.020e-004 
2.336e-004 4.553e+006 6.701e+011 1.000e+001 1.972e-002 2.021e-004 
2.340e-004 4.631e+006 6.699e+011 1.000e+001 1.936e-002 2.020e-004 
2.344e-004 4.684e+006 6.697e+011 1.000e+001 1.953e-002 2.020e-004 
2.347e-004 4.727e+006 6.692e+011 1.000e+001 1.741e-002 2.020e-004 
2.351e-004 4.774e+006 6.711e+011 1.000e+001 1.928e-002 2.020e-004 
2.354e-004 4.821e+006 6.709e+011 1.000e+001 2.027e-002 2.021e-004 
2.358e-004 4.869e+006 6.707e+011 1.000e+001 1.983e-002 2.021e-004 
2.362e-004 4.916e+006 6.711e+011 1.000e+001 1.944e-002 2.021e-004 
2.365e-004 4.963e+006 6.707e+011 1.000e+001 2.011e-002 2.022e-004 
2.369e-004 5.011e+006 6.723e+011 1.000e+001 1.821e-002 2.022e-004 
2.372e-004 5.058e+006 6.723e+011 1.000e+001 1.812e-002 2.022e-004 
2.376e-004 5.109e+006 6.723e+011 1.000e+001 1.809e-002 2.022e-004 
2.380e-004 5.157e+006 6.723e+011 1.000e+001 1.796e-002 2.023e-004 
2.383e-004 5.204e+006 6.724e+011 1.000e+001 1.775e-002 2.023e-004 
2.387e-004 5.248e+006 6.711e+011 1.000e+001 1.798e-002 2.024e-004 
2.390e-004 5.295e+006 6.710e+011 1.000e+001 1.767e-002 2.024e-004 
2.394e-004 5.346e+006 6.700e+011 1.000e+001 1.790e-002 2.024e-004 
2.398e-004 5.394e+006 6.703e+011 1.000e+001 1.949e-002 2.024e-004 
2.401e-004 5.344e+006 6.697e+011 1.000e+001 2.201e-002 2.031e-004 
2.405e-004 5.152e+006 6.714e+011 1.000e+001 2.081e-002 2.048e-004 
2.408e-004 5.064e+006 6.721e+011 1.000e+001 2.553e-002 2.058e-004 
2.412e-004 5.029e+006 6.658e+011 1.000e+001 2.119e-002 2.064e-004 
2.416e-004 4.983e+006 6.657e+011 1.000e+001 1.975e-002 2.071e-004 
2.419e-004 4.825e+006 6.643e+011 1.000e+001 1.972e-002 2.085e-004 
2.423e-004 4.806e+006 6.635e+011 1.000e+001 1.838e-002 2.090e-004 
2.426e-004 4.822e+006 6.634e+011 1.000e+001 1.913e-002 2.093e-004 
2.430e-004 4.853e+006 6.624e+011 1.000e+001 1.983e-002 2.094e-004 
2.434e-004 4.901e+006 6.608e+011 1.000e+001 2.073e-002 2.094e-004 
2.437e-004 4.941e+006 6.599e+011 1.000e+001 2.099e-002 2.095e-004 
2.441e-004 4.981e+006 6.594e+011 1.000e+001 2.085e-002 2.096e-004 
2.444e-004 5.028e+006 6.591e+011 1.000e+001 2.026e-002 2.096e-004 
2.448e-004 5.072e+006 6.596e+011 1.000e+001 2.067e-002 2.097e-004 
2.452e-004 5.113e+006 6.593e+011 1.000e+001 2.157e-002 2.098e-004 
2.455e-004 5.156e+006 6.594e+011 1.000e+001 2.027e-002 2.098e-004 
2.459e-004 5.197e+006 6.591e+011 1.000e+001 1.991e-002 2.099e-004 
2.462e-004 5.239e+006 6.588e+011 1.000e+001 2.067e-002 2.100e-004 
2.466e-004 5.282e+006 6.595e+011 1.000e+001 1.922e-002 2.101e-004 
2.470e-004 5.326e+006 6.586e+011 1.000e+001 1.915e-002 2.101e-004 
2.473e-004 5.369e+006 6.582e+011 1.000e+001 1.947e-002 2.102e-004 
2.477e-004 5.414e+006 6.587e+011 1.000e+001 2.150e-002 2.102e-004 
2.480e-004 5.459e+006 6.593e+011 1.000e+001 1.956e-002 2.103e-004 
2.484e-004 5.509e+006 6.588e+011 1.000e+001 1.890e-002 2.103e-004 
2.488e-004 5.553e+006 6.588e+011 1.000e+001 1.836e-002 2.103e-004 
2.491e-004 5.596e+006 6.588e+011 1.000e+001 1.901e-002 2.104e-004 
2.495e-004 5.638e+006 6.583e+011 1.000e+001 1.808e-002 2.105e-004 
2.498e-004 5.682e+006 6.589e+011 1.000e+001 1.862e-002 2.105e-004 
2.502e-004 5.723e+006 6.594e+011 1.000e+001 1.934e-002 2.106e-004 
2.506e-004 5.768e+006 6.586e+011 1.000e+001 1.915e-002 2.107e-004 
2.509e-004 5.809e+006 6.582e+011 1.000e+001 1.874e-002 2.107e-004 
2.513e-004 5.851e+006 6.579e+011 1.000e+001 1.816e-002 2.108e-004 
2.516e-004 5.895e+006 6.581e+011 1.000e+001 1.793e-002 2.109e-004 
2.520e-004 5.939e+006 6.578e+011 1.000e+001 1.870e-002 2.109e-004 
2.524e-004 5.981e+006 6.582e+011 1.000e+001 1.814e-002 2.110e-004 
2.527e-004 6.025e+006 6.580e+011 1.000e+001 1.822e-002 2.110e-004 
2.531e-004 6.066e+006 6.579e+011 1.000e+001 1.878e-002 2.111e-004 
2.534e-004 6.106e+006 6.583e+011 1.000e+001 1.789e-002 2.112e-004 
2.538e-004 6.139e+006 6.588e+011 1.000e+001 1.812e-002 2.113e-004 
2.542e-004 6.178e+006 6.586e+011 1.000e+001 1.938e-002 2.114e-004 
2.545e-004 6.219e+006 6.586e+011 1.000e+001 1.935e-002 2.115e-004 
2.549e-004 6.262e+006 6.590e+011 1.000e+001 1.902e-002 2.116e-004 
2.552e-004 6.304e+006 6.592e+011 1.000e+001 1.904e-002 2.116e-004 
2.556e-004 6.347e+006 6.594e+011 1.000e+001 1.903e-002 2.117e-004 
2.560e-004 6.360e+006 6.580e+011 1.000e+001 1.935e-002 2.120e-004 
2.563e-004 6.159e+006 6.592e+011 1.000e+001 2.066e-002 2.137e-004 
2.567e-004 5.852e+006 6.636e+011 1.000e+001 2.292e-002 2.162e-004 
2.570e-004 5.618e+006 6.664e+011 1.000e+001 2.466e-002 2.182e-004 
2.574e-004 5.498e+006 6.692e+011 1.000e+001 2.190e-002 2.194e-004 
2.578e-004 5.382e+006 6.735e+011 1.000e+001 2.469e-002 2.205e-004 
2.581e-004 5.387e+006 6.734e+011 1.000e+001 2.436e-002 2.208e-004 
2.585e-004 5.416e+006 6.730e+011 1.000e+001 2.585e-002 2.210e-004 
2.588e-004 5.461e+006 6.728e+011 1.000e+001 2.361e-002 2.211e-004 
2.592e-004 5.512e+006 6.725e+011 1.000e+001 2.384e-002 2.211e-004 
2.596e-004 5.560e+006 6.721e+011 1.000e+001 2.754e-002 2.211e-004 
2.599e-004 5.609e+006 6.685e+011 1.000e+001 2.598e-002 2.211e-004 
2.603e-004 5.639e+006 6.681e+011 1.000e+001 2.444e-002 2.213e-004 
2.606e-004 5.630e+006 6.689e+011 1.000e+001 2.415e-002 2.217e-004 
2.610e-004 5.618e+006 6.674e+011 1.000e+001 2.294e-002 2.221e-004 
2.614e-004 5.642e+006 6.680e+011 1.000e+001 2.365e-002 2.223e-004 
2.617e-004 5.672e+006 6.679e+011 1.000e+001 2.445e-002 2.225e-004 
2.621e-004 5.709e+006 6.672e+011 1.000e+001 2.461e-002 2.226e-004 
2.624e-004 5.745e+006 6.663e+011 1.000e+001 2.335e-002 2.227e-004 
2.628e-004 5.782e+006 6.665e+011 1.000e+001 2.361e-002 2.228e-004 
2.632e-004 5.818e+006 6.682e+011 1.000e+001 2.218e-002 2.229e-004 
2.635e-004 5.867e+006 6.679e+011 1.000e+001 2.267e-002 2.229e-004 
2.639e-004 5.916e+006 6.686e+011 1.000e+001 2.363e-002 2.230e-004 
2.642e-004 5.957e+006 6.684e+011 1.000e+001 2.322e-002 2.230e-004 
2.646e-004 5.986e+006 6.693e+011 1.000e+001 2.231e-002 2.232e-004 
2.650e-004 6.022e+006 6.700e+011 1.000e+001 2.032e-002 2.233e-004 
2.653e-004 6.065e+006 6.698e+011 1.000e+001 2.144e-002 2.234e-004 
2.657e-004 6.100e+006 6.697e+011 1.000e+001 2.525e-002 2.235e-004 
2.660e-004 6.145e+006 6.690e+011 1.000e+001 2.369e-002 2.235e-004 
2.664e-004 6.195e+006 6.699e+011 1.000e+001 2.399e-002 2.235e-004 
2.668e-004 6.241e+006 6.692e+011 1.000e+001 2.316e-002 2.236e-004 
2.671e-004 6.285e+006 6.699e+011 1.000e+001 2.408e-002 2.236e-004 
2.675e-004 6.325e+006 6.698e+011 1.000e+001 2.309e-002 2.237e-004 
2.678e-004 6.369e+006 6.701e+011 1.000e+001 2.363e-002 2.238e-004 
2.682e-004 6.407e+006 6.691e+011 1.000e+001 2.227e-002 2.239e-004 
2.686e-004 6.454e+006 6.701e+011 1.000e+001 2.355e-002 2.239e-004 
2.689e-004 6.508e+006 6.697e+011 1.000e+001 2.366e-002 2.239e-004 
2.693e-004 6.556e+006 6.698e+011 1.000e+001 2.448e-002 2.239e-004 
2.696e-004 6.604e+006 6.697e+011 1.000e+001 2.360e-002 2.240e-004 
2.700e-004 6.653e+006 6.699e+011 1.000e+001 2.482e-002 2.240e-004 
2.704e-004 6.687e+006 6.701e+011 1.000e+001 2.366e-002 2.241e-004 
2.707e-004 6.730e+006 6.695e+011 1.000e+001 2.277e-002 2.242e-004 
2.711e-004 6.764e+006 6.691e+011 1.000e+001 2.270e-002 2.243e-004 
2.714e-004 6.801e+006 6.696e+011 1.000e+001 2.400e-002 2.244e-004 
2.718e-004 6.843e+006 6.707e+011 1.000e+001 2.367e-002 2.245e-004 
2.722e-004 6.884e+006 6.702e+011 1.000e+001 2.349e-002 2.245e-004 
2.725e-004 6.937e+006 6.692e+011 1.000e+001 2.361e-002 2.245e-004 
2.729e-004 6.983e+006 6.693e+011 1.000e+001 2.339e-002 2.246e-004 
2.732e-004 7.019e+006 6.689e+011 1.000e+001 2.377e-002 2.247e-004 
2.736e-004 7.066e+006 6.690e+011 1.000e+001 2.300e-002 2.247e-004 
2.740e-004 7.116e+006 6.688e+011 1.000e+001 2.258e-002 2.247e-004 
2.743e-004 7.158e+006 6.698e+011 1.000e+001 2.025e-002 2.248e-004 
2.747e-004 7.197e+006 6.690e+011 1.000e+001 2.055e-002 2.249e-004 
2.750e-004 7.246e+006 6.693e+011 1.000e+001 2.019e-002 2.249e-004 
2.754e-004 7.286e+006 6.688e+011 1.000e+001 2.128e-002 2.250e-004 
2.758e-004 7.332e+006 6.695e+011 1.000e+001 2.170e-002 2.250e-004 
2.761e-004 7.370e+006 6.690e+011 1.000e+001 2.306e-002 2.251e-004 
2.765e-004 7.415e+006 6.695e+011 1.000e+001 2.207e-002 2.252e-004 
2.768e-004 7.462e+006 6.702e+011 1.000e+001 2.220e-002 2.252e-004 
2.772e-004 7.500e+006 6.698e+011 1.000e+001 2.342e-002 2.253e-004 
2.776e-004 7.550e+006 6.692e+011 1.000e+001 2.143e-002 2.253e-004 
2.779e-004 7.588e+006 6.689e+011 1.000e+001 2.227e-002 2.254e-004 
2.783e-004 7.633e+006 6.693e+011 1.000e+001 2.051e-002 2.255e-004 
2.786e-004 7.677e+006 6.698e+011 1.000e+001 1.931e-002 2.255e-004 
2.790e-004 7.720e+006 6.714e+011 1.000e+001 1.979e-002 2.256e-004 
2.794e-004 7.763e+006 6.715e+011 1.000e+001 2.267e-002 2.257e-004 
2.797e-004 7.803e+006 6.716e+011 1.000e+001 2.255e-002 2.257e-004 
2.801e-004 7.845e+006 6.714e+011 1.000e+001 2.172e-002 2.258e-004 
2.804e-004 7.885e+006 6.712e+011 1.000e+001 2.323e-002 2.259e-004 
2.808e-004 7.921e+006 6.713e+011 1.000e+001 1.985e-002 2.260e-004 
2.812e-004 7.972e+006 6.715e+011 1.000e+001 1.839e-002 2.260e-004 
2.815e-004 8.027e+006 6.721e+011 1.000e+001 1.733e-002 2.260e-004 
2.819e-004 8.072e+006 6.724e+011 1.000e+001 1.721e-002 2.260e-004 
2.822e-004 8.110e+006 6.724e+011 1.000e+001 1.822e-002 2.261e-004 
2.826e-004 8.151e+006 6.727e+011 1.000e+001 1.744e-002 2.262e-004 
2.830e-004 8.195e+006 6.727e+011 1.000e+001 1.704e-002 2.263e-004 
2.833e-004 8.239e+006 6.726e+011 1.000e+001 1.804e-002 2.263e-004 
2.837e-004 8.292e+006 6.728e+011 1.000e+001 1.790e-002 2.263e-004 
2.840e-004 8.342e+006 6.728e+011 1.000e+001 1.826e-002 2.263e-004 
2.844e-004 8.368e+006 6.729e+011 1.000e+001 1.787e-002 2.265e-004 
2.848e-004 8.403e+006 6.731e+011 1.000e+001 1.835e-002 2.266e-004 
2.851e-004 8.443e+006 6.732e+011 1.000e+001 1.772e-002 2.267e-004 
2.855e-004 8.485e+006 6.735e+011 1.000e+001 1.740e-002 2.268e-004 
2.858e-004 8.524e+006 6.732e+011 1.000e+001 1.752e-002 2.269e-004 
2.862e-004 8.568e+006 6.730e+011 1.000e+001 1.688e-002 2.269e-004 
2.866e-004 8.612e+006 6.730e+011 1.000e+001 1.699e-002 2.270e-004 
2.869e-004 8.656e+006 6.729e+011 1.000e+001 1.758e-002 2.270e-004 
2.873e-004 8.702e+006 6.726e+011 1.000e+001 1.711e-002 2.271e-004 
2.876e-004 8.749e+006 6.724e+011 1.000e+001 1.670e-002 2.271e-004 
2.880e-004 8.795e+006 6.732e+011 1.000e+001 1.839e-002 2.272e-004 
2.884e-004 8.846e+006 6.728e+011 1.000e+001 1.743e-002 2.272e-004 
2.887e-004 8.892e+006 6.730e+011 1.000e+001 1.694e-002 2.272e-004 
2.891e-004 8.939e+006 6.731e+011 1.000e+001 1.846e-002 2.272e-004 
2.894e-004 8.986e+006 6.726e+011 1.000e+001 1.703e-002 2.273e-004 
2.898e-004 9.033e+006 6.731e+011 1.000e+001 1.747e-002 2.273e-004 
2.902e-004 9.080e+006 6.732e+011 1.000e+001 1.744e-002 2.273e-004 
2.905e-004 9.122e+006 6.727e+011 1.000e+001 1.773e-002 2.274e-004 
2.909e-004 9.160e+006 6.735e+011 1.000e+001 2.048e-002 2.275e-004 
2.912e-004 9.194e+006 6.746e+011 1.000e+001 2.204e-002 2.276e-004 
2.916e-004 9.230e+006 6.739e+011 1.000e+001 2.074e-002 2.278e-004 
2.920e-004 9.272e+006 6.737e+011 1.000e+001 2.051e-002 2.278e-004 
2.923e-004 9.322e+006 6.742e+011 1.000e+001 1.886e-002 2.278e-004 
2.927e-004 9.380e+006 6.738e+011 1.000e+001 1.956e-002 2.278e-004 
2.930e-004 9.437e+006 6.734e+011 1.000e+001 1.937e-002 2.278e-004 
2.934e-004 9.490e+006 6.735e+011 1.000e+001 1.935e-002 2.278e-004 
2.938e-004 9.540e+006 6.733e+011 1.000e+001 1.953e-002 2.278e-004 
2.941e-004 9.591e+006 6.739e+011 1.000e+001 1.906e-002 2.278e-004 
2.945e-004 9.635e+006 6.742e+011 1.000e+001 2.005e-002 2.278e-004 
2.948e-004 9.666e+006 6.741e+011 1.000e+001 1.956e-002 2.280e-004 
2.952e-004 9.691e+006 6.742e+011 1.000e+001 1.903e-002 2.282e-004 
2.956e-004 9.707e+006 6.746e+011 1.000e+001 1.859e-002 2.284e-004 
2.959e-004 9.751e+006 6.743e+011 1.000e+001 1.864e-002 2.285e-004 
2.963e-004 9.784e+006 6.737e+011 1.000e+001 1.896e-002 2.286e-004 
2.966e-004 9.782e+006 6.731e+011 1.000e+001 1.752e-002 2.290e-004 
2.970e-004 9.648e+006 6.726e+011 1.000e+001 1.854e-002 2.303e-004 
2.974e-004 9.483e+006 6.770e+011 1.000e+001 1.918e-002 2.318e-004 
2.977e-004 9.469e+006 6.775e+011 1.000e+001 1.828e-002 2.322e-004 
2.981e-004 9.491e+006 6.780e+011 1.000e+001 1.766e-002 2.324e-004 
2.984e-004 9.517e+006 6.787e+011 1.000e+001 1.734e-002 2.326e-004 
2.988e-004 9.229e+006 6.681e+011 1.000e+001 1.865e-002 2.350e-004 
2.992e-004 8.628e+006 6.706e+011 1.000e+001 1.657e-002 2.395e-004 
2.995e-004 8.334e+006 6.740e+011 1.000e+001 1.841e-002 2.419e-004 
2.999e-004 8.149e+006 6.730e+011 1.000e+001 1.759e-002 2.435e-004 
3.002e-004 8.059e+006 6.734e+011 1.000e+001 1.809e-002 2.445e-004 
3.006e-004 7.918e+006 6.727e+011 1.000e+001 2.360e-002 2.458e-004 
3.010e-004 7.651e+006 6.697e+011 1.000e+001 2.229e-002 2.480e-004 
3.013e-004 7.174e+006 6.718e+011 1.000e+001 2.070e-002 2.517e-004 
3.017e-004 6.836e+006 6.721e+011 1.000e+001 1.917e-002 2.544e-004 
3.020e-004 6.579e+006 6.713e+011 1.000e+001 2.151e-002 2.565e-004 
3.024e-004 6.271e+006 6.760e+011 1.000e+001 1.876e-002 2.590e-004 
3.028e-004 6.067e+006 6.754e+011 1.000e+001 1.821e-002 2.608e-004 
3.031e-004 5.991e+006 6.746e+011 1.000e+001 1.854e-002 2.617e-004 
3.035e-004 5.925e+006 6.747e+011 1.000e+001 1.720e-002 2.625e-004 
3.038e-004 5.876e+006 6.728e+011 1.000e+001 1.645e-002 2.632e-004 
3.042e-004 5.814e+006 6.732e+011 1.000e+001 1.755e-002 2.640e-004 
3.046e-004 5.710e+006 6.656e+011 1.000e+001 2.059e-002 2.651e-004 
3.049e-004 5.306e+006 6.648e+011 1.000e+001 2.093e-002 2.682e-004 
3.053e-004 4.739e+006 6.640e+011 1.000e+001 2.154e-002 2.725e-004 
3.056e-004 4.497e+006 6.673e+011 1.000e+001 2.527e-002 2.745e-004 
3.060e-004 4.494e+006 6.670e+011 1.000e+001 2.411e-002 2.749e-004 
3.064e-004 4.383e+006 6.666e+011 1.000e+001 2.594e-002 2.760e-004 
3.067e-004 4.328e+006 6.636e+011 1.000e+001 2.408e-002 2.768e-004 
3.071e-004 4.321e+006 6.633e+011 1.000e+001 2.231e-002 2.772e-004 
3.074e-004 4.336e+006 6.619e+011 1.000e+001 2.131e-002 2.774e-004 
3.078e-004 4.333e+006 6.621e+011 1.000e+001 2.012e-002 2.778e-004 
3.082e-004 4.329e+006 6.625e+011 1.000e+001 1.875e-002 2.782e-004 
3.085e-004 4.343e+006 6.625e+011 1.000e+001 1.910e-002 2.785e-004 
3.089e-004 4.360e+006 6.622e+011 1.000e+001 1.863e-002 2.787e-004 
3.092e-004 4.384e+006 6.623e+011 1.000e+001 1.944e-002 2.789e-004 
3.096e-004 4.412e+006 6.626e+011 1.000e+001 1.715e-002 2.791e-004 
3.100e-004 4.446e+006 6.621e+011 1.000e+001 1.745e-002 2.792e-004 
3.103e-004 4.480e+006 6.610e+011 1.000e+001 1.777e-002 2.793e-004 
3.107e-004 4.503e+006 6.610e+011 1.000e+001 1.889e-002 2.795e-004 
3.110e-004 4.539e+006 6.611e+011 1.000e+001 1.687e-002 2.796e-004 
3.114e-004 4.586e+006 6.615e+011 1.000e+001 1.836e-002 2.797e-004 
3.118e-004 4.618e+006 6.608e+011 1.000e+001 1.754e-002 2.798e-004 
3.121e-004 4.659e+006 6.611e+011 1.000e+001 1.597e-002 2.799e-004 
3.125e-004 4.686e+006 6.617e+011 1.000e+001 1.744e-002 2.801e-004 
3.128e-004 4.716e+006 6.615e+011 1.000e+001 1.860e-002 2.802e-004 
3.132e-004 4.759e+006 6.616e+011 1.000e+001 1.901e-002 2.803e-004 
3.136e-004 4.799e+006 6.624e+011 1.000e+001 1.814e-002 2.804e-004 
3.139e-004 4.838e+006 6.622e+011 1.000e+001 1.763e-002 2.805e-004 
3.143e-004 4.883e+006 6.626e+011 1.000e+001 1.772e-002 2.805e-004 
3.146e-004 4.923e+006 6.622e+011 1.000e+001 1.804e-002 2.806e-004 
3.150e-004 4.969e+006 6.615e+011 1.000e+001 1.761e-002 2.806e-004 
3.154e-004 5.008e+006 6.614e+011 1.000e+001 1.794e-002 2.807e-004 
3.157e-004 5.059e+006 6.614e+011 1.000e+001 1.805e-002 2.807e-004 
3.161e-004 5.102e+006 6.613e+011 1.000e+001 1.779e-002 2.808e-004 
3.164e-004 5.147e+006 6.620e+011 1.000e+001 1.903e-002 2.808e-004 
3.168e-004 5.190e+006 6.618e+011 1.000e+001 1.850e-002 2.809e-004 
3.172e-004 5.235e+006 6.613e+011 1.000e+001 1.774e-002 2.809e-004 
3.175e-004 5.280e+006 6.616e+011 1.000e+001 1.847e-002 2.810e-004 
3.179e-004 5.323e+006 6.610e+011 1.000e+001 1.814e-002 2.811e-004 
3.182e-004 5.281e+006 6.619e+011 1.000e+001 1.929e-002 2.817e-004 
3.186e-004 5.239e+006 6.615e+011 1.000e+001 1.936e-002 2.824e-004 
3.190e-004 5.238e+006 6.617e+011 1.000e+001 1.855e-002 2.827e-004 
3.193e-004 5.253e+006 6.618e+011 1.000e+001 1.820e-002 2.830e-004 
3.197e-004 5.287e+006 6.615e+011 1.000e+001 1.845e-002 2.831e-004 
3.200e-004 5.320e+006 6.613e+011 1.000e+001 1.786e-002 2.832e-004 
3.204e-004 5.351e+006 6.612e+011 1.000e+001 1.712e-002 2.834e-004 
3.208e-004 5.383e+006 6.610e+011 1.000e+001 1.797e-002 2.835e-004 
3.211e-004 5.431e+006 6.615e+011 1.000e+001 1.823e-002 2.836e-004 
3.215e-004 5.474e+006 6.602e+011 1.000e+001 1.787e-002 2.836e-004 
3.218e-004 5.509e+006 6.599e+011 1.000e+001 1.756e-002 2.837e-004 
3.222e-004 5.412e+006 6.591e+011 1.000e+001 1.778e-002 2.848e-004 
3.226e-004 5.237e+006 6.599e+011 1.000e+001 1.760e-002 2.863e-004 
3.229e-004 5.121e+006 6.604e+011 1.000e+001 1.853e-002 2.875e-004 
3.233e-004 5.018e+006 6.621e+011 1.000e+001 1.740e-002 2.886e-004 
3.236e-004 4.933e+006 6.634e+011 1.000e+001 1.670e-002 2.895e-004 
3.240e-004 4.841e+006 6.647e+011 1.000e+001 1.645e-002 2.905e-004 
3.244e-004 4.781e+006 6.640e+011 1.000e+001 1.628e-002 2.913e-004 
3.247e-004 4.764e+006 6.647e+011 1.000e+001 1.508e-002 2.918e-004 
3.251e-004 4.775e+006 6.650e+011 1.000e+001 1.694e-002 2.920e-004 
3.254e-004 4.798e+006 6.650e+011 1.000e+001 1.825e-002 2.922e-004 
3.258e-004 4.825e+006 6.657e+011 1.000e+001 1.549e-002 2.924e-004 
3.262e-004 4.823e+006 6.658e+011 1.000e+001 1.691e-002 2.928e-004 
3.265e-004 4.804e+006 6.670e+011 1.000e+001 1.638e-002 2.933e-004 
3.269e-004 4.765e+006 6.684e+011 1.000e+001 1.722e-002 2.939e-004 
3.272e-004 4.816e+006 6.683e+011 1.000e+001 1.644e-002 2.939e-004 
3.276e-004 4.770e+006 6.672e+011 1.000e+001 1.804e-002 2.946e-004 
3.280e-004 4.805e+006 6.670e+011 1.000e+001 1.842e-002 2.947e-004 
3.283e-004 4.857e+006 6.666e+011 1.000e+001 1.805e-002 2.947e-004 
3.287e-004 4.906e+006 6.673e+011 1.000e+001 1.831e-002 2.947e-004 
3.290e-004 4.957e+006 6.672e+011 1.000e+001 1.783e-002 2.948e-004 
3.294e-004 5.005e+006 6.672e+011 1.000e+001 1.820e-002 2.948e-004 
3.298e-004 5.047e+006 6.672e+011 1.000e+001 1.757e-002 2.948e-004 
3.301e-004 5.090e+006 6.673e+011 1.000e+001 1.775e-002 2.949e-004 
3.305e-004 5.139e+006 6.677e+011 1.000e+001 1.769e-002 2.949e-004 
3.308e-004 5.183e+006 6.678e+011 1.000e+001 1.738e-002 2.950e-004 
3.312e-004 5.224e+006 6.678e+011 1.000e+001 1.758e-002 2.951e-004 
3.316e-004 5.271e+006 6.680e+011 1.000e+001 1.895e-002 2.951e-004 
3.319e-004 5.315e+006 6.679e+011 1.000e+001 1.862e-002 2.952e-004 
3.323e-004 5.362e+006 6.686e+011 1.000e+001 1.858e-002 2.952e-004 
3.326e-004 5.402e+006 6.683e+011 1.000e+001 1.794e-002 2.953e-004 
3.330e-004 5.442e+006 6.684e+011 1.000e+001 1.699e-002 2.954e-004 
3.334e-004 5.478e+006 6.676e+011 1.000e+001 1.591e-002 2.955e-004 
3.337e-004 5.518e+006 6.680e+011 1.000e+001 1.635e-002 2.956e-004 
3.341e-004 5.558e+006 6.679e+011 1.000e+001 1.497e-002 2.956e-004 
3.344e-004 5.598e+006 6.678e+011 1.000e+001 1.523e-002 2.957e-004 
3.348e-004 5.644e+006 6.679e+011 1.000e+001 1.560e-002 2.958e-004 
3.352e-004 5.689e+006 6.677e+011 1.000e+001 1.576e-002 2.958e-004 
3.355e-004 5.729e+006 6.681e+011 1.000e+001 1.639e-002 2.959e-004 
3.359e-004 5.773e+006 6.683e+011 1.000e+001 1.530e-002 2.959e-004 
3.362e-004 5.815e+006 6.680e+011 1.000e+001 1.666e-002 2.960e-004 
3.366e-004 5.862e+006 6.680e+011 1.000e+001 1.560e-002 2.961e-004 
3.370e-004 5.907e+006 6.679e+011 1.000e+001 1.511e-002 2.961e-004 
3.373e-004 5.950e+006 6.679e+011 1.000e+001 1.557e-002 2.962e-004 
3.377e-004 5.995e+006 6.684e+011 1.000e+001 1.568e-002 2.962e-004 
3.380e-004 6.037e+006 6.680e+011 1.000e+001 1.594e-002 2.963e-004 
3.384e-004 6.079e+006 6.681e+011 1.000e+001 1.586e-002 2.963e-004 
3.388e-004 6.122e+006 6.680e+011 1.000e+001 1.639e-002 2.964e-004 
3.391e-004 6.164e+006 6.680e+011 1.000e+001 1.571e-002 2.965e-004 
3.395e-004 6.205e+006 6.683e+011 1.000e+001 1.560e-002 2.966e-004 
3.398e-004 6.246e+006 6.681e+011 1.000e+001 1.576e-002 2.966e-004 
3.402e-004 6.291e+006 6.685e+011 1.000e+001 1.585e-002 2.967e-004 
3.406e-004 6.329e+006 6.683e+011 1.000e+001 1.582e-002 2.968e-004 
3.409e-004 6.371e+006 6.687e+011 1.000e+001 1.638e-002 2.968e-004 
3.413e-004 6.412e+006 6.687e+011 1.000e+001 1.620e-002 2.969e-004 
3.416e-004 6.450e+006 6.689e+011 1.000e+001 1.668e-002 2.970e-004 
3.420e-004 6.478e+006 6.686e+011 1.000e+001 1.555e-002 2.972e-004 
3.424e-004 6.508e+006 6.693e+011 1.000e+001 1.515e-002 2.973e-004 
3.427e-004 6.542e+006 6.693e+011 1.000e+001 1.518e-002 2.975e-004 
3.431e-004 6.577e+006 6.694e+011 1.000e+001 1.516e-002 2.976e-004 
3.434e-004 6.615e+006 6.694e+011 1.000e+001 1.474e-002 2.977e-004 
3.438e-004 6.653e+006 6.696e+011 1.000e+001 1.514e-002 2.978e-004 
3.442e-004 6.697e+006 6.696e+011 1.000e+001 1.510e-002 2.978e-004 
3.445e-004 6.806e+006 6.735e+011 1.000e+001 1.647e-002 2.974e-004 
3.449e-004 6.915e+006 6.721e+011 1.000e+001 1.884e-002 2.970e-004 
3.452e-004 6.991e+006 6.731e+011 1.000e+001 1.874e-002 2.969e-004 
3.456e-004 7.040e+006 6.715e+011 1.000e+001 1.855e-002 2.969e-004 
3.460e-004 7.096e+006 6.733e+011 1.000e+001 1.850e-002 2.969e-004 
3.463e-004 7.058e+006 6.728e+011 1.000e+001 1.744e-002 2.975e-004 
3.467e-004 6.962e+006 6.736e+011 1.000e+001 1.819e-002 2.985e-004 
3.470e-004 6.936e+006 6.743e+011 1.000e+001 1.964e-002 2.991e-004 
3.474e-004 6.944e+006 6.758e+011 1.000e+001 1.881e-002 2.994e-004 
3.478e-004 6.965e+006 6.752e+011 1.000e+001 1.887e-002 2.996e-004 
3.481e-004 6.993e+006 6.751e+011 1.000e+001 1.790e-002 2.997e-004 
3.485e-004 7.025e+006 6.754e+011 1.000e+001 1.836e-002 2.999e-004 
3.488e-004 7.057e+006 6.753e+011 1.000e+001 1.825e-002 3.000e-004 
3.492e-004 7.074e+006 6.736e+011 1.000e+001 1.667e-002 3.003e-004 
3.496e-004 7.076e+006 6.744e+011 1.000e+001 1.723e-002 3.006e-004 
3.499e-004 7.085e+006 6.744e+011 1.000e+001 1.705e-002 3.009e-004 
3.503e-004 7.102e+006 6.743e+011 1.000e+001 1.684e-002 3.012e-004 
3.506e-004 7.096e+006 6.754e+011 1.000e+001 1.761e-002 3.016e-004 
3.510e-004 7.112e+006 6.765e+011 1.000e+001 1.884e-002 3.018e-004 
3.514e-004 7.157e+006 6.763e+011 1.000e+001 1.852e-002 3.019e-004 
3.517e-004 7.205e+006 6.765e+011 1.000e+001 1.823e-002 3.019e-004 
3.521e-004 7.249e+006 6.762e+011 1.000e+001 1.746e-002 3.019e-004 
3.524e-004 7.288e+006 6.761e+011 1.000e+001 1.750e-002 3.020e-004 
3.528e-004 7.327e+006 6.762e+011 1.000e+001 1.759e-002 3.021e-004 
3.532e-004 7.370e+006 6.763e+011 1.000e+001 1.703e-002 3.022e-004 
3.535e-004 7.413e+006 6.763e+011 1.000e+001 1.684e-002 3.022e-004 
3.539e-004 7.453e+006 6.761e+011 1.000e+001 1.657e-002 3.023e-004 
3.542e-004 7.493e+006 6.761e+011 1.000e+001 1.680e-002 3.024e-004 
3.546e-004 7.534e+006 6.760e+011 1.000e+001 1.737e-002 3.025e-004 
3.550e-004 7.566e+006 6.775e+011 1.000e+001 1.663e-002 3.026e-004 
3.553e-004 7.585e+006 6.789e+011 1.000e+001 1.774e-002 3.029e-004 
3.557e-004 7.590e+006 6.793e+011 1.000e+001 1.768e-002 3.032e-004 
3.560e-004 7.615e+006 6.797e+011 1.000e+001 1.770e-002 3.034e-004 
3.564e-004 7.611e+006 6.795e+011 1.000e+001 1.774e-002 3.038e-004 
3.568e-004 7.626e+006 6.807e+011 1.000e+001 1.665e-002 3.040e-004 
3.571e-004 7.674e+006 6.810e+011 1.000e+001 1.926e-002 3.040e-004 
3.575e-004 7.720e+006 6.813e+011 1.000e+001 1.843e-002 3.041e-004 
3.578e-004 7.760e+006 6.814e+011 1.000e+001 1.879e-002 3.042e-004 
3.582e-004 7.804e+006 6.822e+011 1.000e+001 1.921e-002 3.042e-004 
3.586e-004 7.842e+006 6.832e+011 1.000e+001 1.848e-002 3.043e-004 
3.589e-004 7.874e+006 6.837e+011 1.000e+001 1.811e-002 3.045e-004 
3.593e-004 7.909e+006 6.837e+011 1.000e+001 1.778e-002 3.046e-004 
3.596e-004 7.942e+006 6.862e+011 1.000e+001 1.727e-002 3.047e-004 
3.600e-004 7.911e+006 6.759e+011 1.000e+001 1.935e-002 3.053e-004 
3.604e-004 7.495e+006 6.741e+011 1.000e+001 1.747e-002 3.085e-004 
3.607e-004 7.249e+006 6.760e+011 1.000e+001 2.067e-002 3.106e-004 
3.611e-004 7.044e+006 6.795e+011 1.000e+001 2.017e-002 3.124e-004 
3.614e-004 6.883e+006 6.778e+011 1.000e+001 2.150e-002 3.138e-004 
3.618e-004 6.827e+006 6.769e+011 1.000e+001 1.692e-002 3.146e-004 
3.622e-004 6.708e+006 6.746e+011 1.000e+001 1.744e-002 3.158e-004 
3.625e-004 6.559e+006 6.738e+011 1.000e+001 1.865e-002 3.171e-004 
3.629e-004 6.340e+006 6.735e+011 1.000e+001 1.852e-002 3.190e-004 
3.632e-004 5.996e+006 6.719e+011 1.000e+001 1.683e-002 3.218e-004 
3.636e-004 5.777e+006 6.712e+011 1.000e+001 1.823e-002 3.236e-004 
3.640e-004 5.577e+006 6.713e+011 1.000e+001 1.889e-002 3.254e-004 
3.643e-004 5.326e+006 6.732e+011 1.000e+001 1.849e-002 3.275e-004 
3.647e-004 5.080e+006 6.752e+011 1.000e+001 1.835e-002 3.295e-004 
3.650e-004 5.072e+006 6.763e+011 1.000e+001 1.709e-002 3.300e-004 
3.654e-004 5.084e+006 6.765e+011 1.000e+001 1.681e-002 3.302e-004 
3.658e-004 5.113e+006 6.769e+011 1.000e+001 1.881e-002 3.304e-004 
3.661e-004 5.145e+006 6.767e+011 1.000e+001 1.917e-002 3.305e-004 
3.665e-004 5.192e+006 6.769e+011 1.000e+001 1.925e-002 3.306e-004 
3.668e-004 5.230e+006 6.766e+011 1.000e+001 1.789e-002 3.307e-004 
3.672e-004 5.273e+006 6.795e+011 1.000e+001 1.985e-002 3.307e-004 
3.676e-004 5.327e+006 6.787e+011 1.000e+001 1.872e-002 3.307e-004 
3.679e-004 5.367e+006 6.786e+011 1.000e+001 1.855e-002 3.308e-004 
3.683e-004 5.407e+006 6.788e+011 1.000e+001 1.915e-002 3.309e-004 
3.686e-004 5.451e+006 6.782e+011 1.000e+001 1.873e-002 3.309e-004 
3.690e-004 5.492e+006 6.773e+011 1.000e+001 1.867e-002 3.310e-004 
3.694e-004 5.540e+006 6.769e+011 1.000e+001 1.831e-002 3.310e-004 
3.697e-004 5.575e+006 6.770e+011 1.000e+001 1.861e-002 3.312e-004 
3.701e-004 5.608e+006 6.764e+011 1.000e+001 1.768e-002 3.313e-004 
3.704e-004 5.650e+006 6.764e+011 1.000e+001 1.760e-002 3.314e-004 
3.708e-004 5.692e+006 6.762e+011 1.000e+001 1.815e-002 3.314e-004 
3.712e-004 5.735e+006 6.761e+011 1.000e+001 1.754e-002 3.315e-004 
3.715e-004 5.779e+006 6.761e+011 1.000e+001 1.769e-002 3.315e-004 
3.719e-004 5.823e+006 6.761e+011 1.000e+001 1.797e-002 3.316e-004 
3.722e-004 5.864e+006 6.761e+011 1.000e+001 1.798e-002 3.317e-004 
3.726e-004 5.906e+006 6.761e+011 1.000e+001 1.813e-002 3.317e-004 
3.730e-004 5.938e+006 6.761e+011 1.000e+001 1.783e-002 3.319e-004 
3.733e-004 5.973e+006 6.760e+011 1.000e+001 1.642e-002 3.320e-004 
3.737e-004 6.010e+006 6.754e+011 1.000e+001 1.653e-002 3.321e-004 
3.740e-004 6.048e+006 6.752e+011 1.000e+001 1.703e-002 3.322e-004 
3.744e-004 6.085e+006 6.750e+011 1.000e+001 1.749e-002 3.323e-004 
3.748e-004 6.119e+006 6.755e+011 1.000e+001 1.568e-002 3.324e-004 
3.751e-004 6.157e+006 6.770e+011 1.000e+001 1.584e-002 3.325e-004 
3.755e-004 6.196e+006 6.764e+011 1.000e+001 1.596e-002 3.326e-004 
3.758e-004 6.191e+006 6.762e+011 1.000e+001 1.538e-002 3.330e-004 
3.762e-004 6.158e+006 6.764e+011 1.000e+001 1.568e-002 3.336e-004 
3.766e-004 6.151e+006 6.765e+011 1.000e+001 1.568e-002 3.340e-004 
3.769e-004 6.138e+006 6.763e+011 1.000e+001 1.719e-002 3.345e-004 
3.773e-004 6.082e+006 6.756e+011 1.000e+001 1.821e-002 3.352e-004 
3.776e-004 6.045e+006 6.771e+011 1.000e+001 1.746e-002 3.358e-004 
3.780e-004 6.022e+006 6.787e+011 1.000e+001 1.926e-002 3.363e-004 
3.784e-004 6.027e+006 6.788e+011 1.000e+001 1.686e-002 3.367e-004 
3.787e-004 6.022e+006 6.781e+011 1.000e+001 1.635e-002 3.371e-004 
3.791e-004 6.037e+006 6.808e+011 1.000e+001 1.811e-002 3.373e-004 
3.794e-004 6.049e+006 6.811e+011 1.000e+001 1.848e-002 3.376e-004 
3.798e-004 6.043e+006 6.815e+011 1.000e+001 2.025e-002 3.380e-004 
3.802e-004 6.056e+006 6.811e+011 1.000e+001 1.825e-002 3.383e-004 
3.805e-004 6.062e+006 6.808e+011 1.000e+001 1.848e-002 3.386e-004 
3.809e-004 5.674e+006 6.649e+011 1.000e+001 1.857e-002 3.416e-004 
3.812e-004 5.129e+006 6.736e+011 1.000e+001 2.738e-002 3.458e-004 
3.816e-004 5.125e+006 6.705e+011 1.000e+001 2.217e-002 3.462e-004 
3.820e-004 4.954e+006 6.718e+011 1.000e+001 2.100e-002 3.477e-004 
3.823e-004 4.837e+006 6.713e+011 1.000e+001 1.992e-002 3.489e-004 
3.827e-004 4.771e+006 6.720e+011 1.000e+001 2.492e-002 3.497e-004 
3.830e-004 4.731e+006 6.719e+011 1.000e+001 2.086e-002 3.503e-004 
3.834e-004 4.714e+006 6.722e+011 1.000e+001 2.086e-002 3.508e-004 
3.838e-004 4.652e+006 6.704e+011 1.000e+001 1.958e-002 3.516e-004 
3.841e-004 4.624e+006 6.691e+011 1.000e+001 2.065e-002 3.521e-004 
3.845e-004 4.604e+006 6.667e+011 1.000e+001 1.879e-002 3.526e-004 
3.848e-004 4.488e+006 6.663e+011 1.000e+001 1.612e-002 3.538e-004 
3.852e-004 4.400e+006 6.655e+011 1.000e+001 1.539e-002 3.548e-004 
3.856e-004 4.356e+006 6.657e+011 1.000e+001 1.520e-002 3.554e-004 
3.859e-004 4.321e+006 6.654e+011 1.000e+001 1.732e-002 3.560e-004 
3.863e-004 4.306e+006 6.653e+011 1.000e+001 1.609e-002 3.565e-004 
3.866e-004 4.244e+006 6.662e+011 1.000e+001 1.474e-002 3.573e-004 
3.870e-004 4.213e+006 6.665e+011 1.000e+001 1.515e-002 3.579e-004 
3.874e-004 4.197e+006 6.664e+011 1.000e+001 1.662e-002 3.583e-004 
3.877e-004 4.193e+006 6.663e+011 1.000e+001 1.577e-002 3.587e-004 
3.881e-004 4.200e+006 6.676e+011 1.000e+001 1.589e-002 3.590e-004 
3.884e-004 4.192e+006 6.672e+011 1.000e+001 1.730e-002 3.594e-004 
3.888e-004 4.192e+006 6.676e+011 1.000e+001 1.485e-002 3.598e-004 
3.892e-004 4.193e+006 6.676e+011 1.000e+001 1.471e-002 3.602e-004 
3.895e-004 4.206e+006 6.680e+011 1.000e+001 1.606e-002 3.604e-004 
3.899e-004 4.195e+006 6.682e+011 1.000e+001 1.503e-002 3.609e-004 
3.902e-004 4.170e+006 6.685e+011 1.000e+001 1.347e-002 3.614e-004 
3.906e-004 4.158e+006 6.690e+011 1.000e+001 1.773e-002 3.618e-004 
3.910e-004 4.174e+006 6.698e+011 1.000e+001 1.483e-002 3.621e-004 
3.913e-004 4.202e+006 6.701e+011 1.000e+001 1.959e-002 3.623e-004 
3.917e-004 4.234e+006 6.718e+011 1.000e+001 1.567e-002 3.624e-004 
3.920e-004 4.268e+006 6.714e+011 1.000e+001 1.682e-002 3.625e-004 
3.924e-004 4.314e+006 6.712e+011 1.000e+001 1.696e-002 3.626e-004 
3.928e-004 4.336e+006 6.716e+011 1.000e+001 1.462e-002 3.628e-004 
3.931e-004 4.319e+006 6.716e+011 1.000e+001 1.712e-002 3.632e-004 
3.935e-004 4.215e+006 6.717e+011 1.000e+001 1.919e-002 3.643e-004 
3.938e-004 4.241e+006 6.711e+011 1.000e+001 1.780e-002 3.645e-004 
3.942e-004 4.274e+006 6.697e+011 1.000e+001 1.804e-002 3.646e-004 
3.946e-004 4.319e+006 6.689e+011 1.000e+001 1.884e-002 3.647e-004 
3.949e-004 4.365e+006 6.681e+011 1.000e+001 1.961e-002 3.647e-004 
3.953e-004 4.411e+006 6.677e+011 1.000e+001 1.716e-002 3.648e-004 
3.956e-004 4.458e+006 6.682e+011 1.000e+001 1.764e-002 3.648e-004 
3.960e-004 4.506e+006 6.678e+011 1.000e+001 1.796e-002 3.648e-004 
3.964e-004 4.551e+006 6.682e+011 1.000e+001 1.691e-002 3.649e-004 
3.967e-004 4.596e+006 6.679e+011 1.000e+001 1.604e-002 3.649e-004 
3.971e-004 4.638e+006 6.681e+011 1.000e+001 1.585e-002 3.650e-004 
3.974e-004 4.683e+006 6.681e+011 1.000e+001 1.660e-002 3.650e-004 
3.978e-004 4.727e+006 6.682e+011 1.000e+001 1.660e-002 3.651e-004 
3.982e-004 4.769e+006 6.680e+011 1.000e+001 1.726e-002 3.652e-004 
3.985e-004 4.806e+006 6.681e+011 1.000e+001 1.799e-002 3.653e-004 
3.989e-004 4.855e+006 6.683e+011 1.000e+001 1.889e-002 3.653e-004 
3.992e-004 4.904e+006 6.682e+011 1.000e+001 1.834e-002 3.653e-004 
3.996e-004 4.948e+006 6.681e+011 1.000e+001 1.676e-002 3.654e-004 
4.000e-004 4.989e+006 6.682e+011 1.000e+001 1.812e-002 3.654e-004 
4.003e-004 5.031e+006 6.678e+011 1.000e+001 1.678e-002 3.655e-004 
4.007e-004 5.072e+006 6.684e+011 1.000e+001 1.634e-002 3.656e-004 
4.010e-004 5.119e+006 6.688e+011 1.000e+001 1.876e-002 3.656e-004 
4.014e-004 5.156e+006 6.685e+011 1.000e+001 1.851e-002 3.657e-004 
4.018e-004 5.203e+006 6.683e+011 1.000e+001 1.850e-002 3.658e-004 
4.021e-004 5.246e+006 6.682e+011 1.000e+001 1.908e-002 3.658e-004 
4.025e-004 5.294e+006 6.684e+011 1.000e+001 1.927e-002 3.659e-004 
4.028e-004 5.334e+006 6.688e+011 1.000e+001 1.768e-002 3.659e-004 
4.032e-004 5.377e+006 6.688e+011 1.000e+001 1.787e-002 3.660e-004 
4.036e-004 5.418e+006 6.689e+011 1.000e+001 1.818e-002 3.661e-004 
4.039e-004 5.461e+006 6.688e+011 1.000e+001 1.829e-002 3.661e-004 
4.043e-004 5.499e+006 6.687e+011 1.000e+001 1.841e-002 3.662e-004 
4.046e-004 5.543e+006 6.688e+011 1.000e+001 1.798e-002 3.663e-004 
4.050e-004 5.589e+006 6.689e+011 1.000e+001 1.864e-002 3.663e-004 
4.054e-004 5.630e+006 6.691e+011 1.000e+001 1.728e-002 3.664e-004 
4.057e-004 5.677e+006 6.691e+011 1.000e+001 1.756e-002 3.665e-004 
4.061e-004 5.722e+006 6.692e+011 1.000e+001 1.707e-002 3.665e-004 
4.064e-004 5.768e+006 6.692e+011 1.000e+001 1.690e-002 3.665e-004 
4.068e-004 5.812e+006 6.692e+011 1.000e+001 1.691e-002 3.666e-004 
4.072e-004 5.846e+006 6.684e+011 1.000e+001 1.640e-002 3.667e-004 
4.075e-004 5.890e+006 6.695e+011 1.000e+001 1.883e-002 3.668e-004 
4.079e-004 5.907e+006 6.714e+011 1.000e+001 2.074e-002 3.670e-004 
4.082e-004 5.904e+006 6.717e+011 1.000e+001 1.857e-002 3.674e-004 
4.086e-004 5.885e+006 6.711e+011 1.000e+001 1.905e-002 3.679e-004 
4.090e-004 5.830e+006 6.705e+011 1.000e+001 1.785e-002 3.686e-004 
4.093e-004 5.741e+006 6.708e+011 1.000e+001 1.960e-002 3.696e-004 
4.097e-004 5.708e+006 6.704e+011 1.000e+001 1.942e-002 3.702e-004 
4.100e-004 5.697e+006 6.711e+011 1.000e+001 1.860e-002 3.706e-004 
4.104e-004 5.692e+006 6.715e+011 1.000e+001 1.618e-002 3.710e-004 
4.108e-004 5.692e+006 6.723e+011 1.000e+001 1.733e-002 3.714e-004 
4.111e-004 5.703e+006 6.735e+011 1.000e+001 1.688e-002 3.717e-004 
4.115e-004 5.709e+006 6.738e+011 1.000e+001 1.670e-002 3.720e-004 
4.118e-004 5.722e+006 6.749e+011 1.000e+001 1.723e-002 3.723e-004 
4.122e-004 5.749e+006 6.751e+011 1.000e+001 1.677e-002 3.724e-004 
4.126e-004 5.767e+006 6.748e+011 1.000e+001 1.732e-002 3.727e-004 
4.129e-004 5.791e+006 6.758e+011 1.000e+001 1.582e-002 3.729e-004 
4.133e-004 5.810e+006 6.789e+011 1.000e+001 1.748e-002 3.731e-004 
4.136e-004 5.166e+006 6.642e+011 1.000e+001 1.838e-002 3.779e-004 
4.140e-004 4.786e+006 6.730e+011 1.000e+001 2.921e-002 3.809e-004 
4.144e-004 4.758e+006 6.718e+011 1.000e+001 1.865e-002 3.815e-004 
4.147e-004 4.652e+006 6.699e+011 1.000e+001 2.209e-002 3.825e-004 
4.151e-004 4.617e+006 6.693e+011 1.000e+001 2.026e-002 3.831e-004 
4.154e-004 4.624e+006 6.672e+011 1.000e+001 2.063e-002 3.835e-004 
4.158e-004 4.582e+006 6.650e+011 1.000e+001 1.994e-002 3.841e-004 
4.162e-004 4.566e+006 6.652e+011 1.000e+001 1.880e-002 3.846e-004 
4.165e-004 4.583e+006 6.648e+011 1.000e+001 2.071e-002 3.848e-004 
4.169e-004 4.597e+006 6.652e+011 1.000e+001 2.070e-002 3.851e-004 
4.172e-004 4.589e+006 6.646e+011 1.000e+001 2.092e-002 3.855e-004 
4.176e-004 4.596e+006 6.646e+011 1.000e+001 1.944e-002 3.858e-004 
4.180e-004 4.628e+006 6.635e+011 1.000e+001 1.862e-002 3.860e-004 
4.183e-004 4.665e+006 6.638e+011 1.000e+001 1.850e-002 3.861e-004 
4.187e-004 4.701e+006 6.631e+011 1.000e+001 1.888e-002 3.862e-004 
4.190e-004 4.749e+006 6.641e+011 1.000e+001 2.013e-002 3.862e-004 
4.194e-004 4.791e+006 6.650e+011 1.000e+001 1.951e-002 3.863e-004 
4.198e-004 4.837e+006 6.651e+011 1.000e+001 2.005e-002 3.863e-004 
4.201e-004 4.888e+006 6.656e+011 1.000e+001 1.873e-002 3.863e-004 
4.205e-004 4.928e+006 6.642e+011 1.000e+001 1.904e-002 3.864e-004 
4.208e-004 4.968e+006 6.643e+011 1.000e+001 1.848e-002 3.865e-004 
4.212e-004 4.995e+006 6.636e+011 1.000e+001 1.750e-002 3.867e-004 
4.216e-004 5.036e+006 6.644e+011 1.000e+001 1.994e-002 3.867e-004 
4.219e-004 5.077e+006 6.642e+011 1.000e+001 1.909e-002 3.868e-004 
4.223e-004 5.117e+006 6.642e+011 1.000e+001 2.004e-002 3.869e-004 
4.226e-004 5.153e+006 6.646e+011 1.000e+001 1.872e-002 3.870e-004 
4.230e-004 5.194e+006 6.645e+011 1.000e+001 1.854e-002 3.871e-004 
4.234e-004 5.236e+006 6.644e+011 1.000e+001 1.767e-002 3.871e-004 
4.237e-004 5.280e+006 6.644e+011 1.000e+001 1.752e-002 3.872e-004 
4.241e-004 5.335e+006 6.652e+011 1.000e+001 1.886e-002 3.872e-004 
4.244e-004 5.382e+006 6.661e+011 1.000e+001 1.803e-002 3.872e-004 
4.248e-004 5.428e+006 6.659e+011 1.000e+001 1.861e-002 3.873e-004 
4.252e-004 5.468e+006 6.658e+011 1.000e+001 1.812e-002 3.873e-004 
4.255e-004 5.518e+006 6.650e+011 1.000e+001 1.874e-002 3.874e-004 
4.259e-004 5.561e+006 6.649e+011 1.000e+001 1.904e-002 3.874e-004 
4.262e-004 5.604e+006 6.646e+011 1.000e+001 1.989e-002 3.875e-004 
4.266e-004 5.643e+006 6.648e+011 1.000e+001 1.865e-002 3.876e-004 
4.270e-004 5.677e+006 6.649e+011 1.000e+001 1.818e-002 3.877e-004 
4.273e-004 5.718e+006 6.647e+011 1.000e+001 1.977e-002 3.878e-004 
4.277e-004 5.757e+006 6.650e+011 1.000e+001 2.046e-002 3.879e-004 
4.280e-004 5.715e+006 6.659e+011 1.000e+001 1.738e-002 3.885e-004 
4.284e-004 5.630e+006 6.661e+011 1.000e+001 1.755e-002 3.895e-004 
4.288e-004 5.593e+006 6.666e+011 1.000e+001 1.891e-002 3.901e-004 
4.291e-004 5.579e+006 6.667e+011 1.000e+001 1.802e-002 3.905e-004 
4.295e-004 5.577e+006 6.667e+011 1.000e+001 1.798e-002 3.909e-004 
4.298e-004 5.576e+006 6.667e+011 1.000e+001 1.710e-002 3.913e-004 
4.302e-004 5.586e+006 6.672e+011 1.000e+001 1.804e-002 3.916e-004 
4.306e-004 5.534e+006 6.694e+011 1.000e+001 1.697e-002 3.923e-004 
4.309e-004 5.217e+006 6.688e+011 1.000e+001 1.846e-002 3.948e-004 
4.313e-004 5.010e+006 6.681e+011 1.000e+001 1.773e-002 3.966e-004 
4.316e-004 4.871e+006 6.688e+011 1.000e+001 1.755e-002 3.979e-004 
4.320e-004 4.831e+006 6.686e+011 1.000e+001 1.850e-002 3.986e-004 
4.324e-004 4.771e+006 6.695e+011 1.000e+001 2.038e-002 3.994e-004 
4.327e-004 4.765e+006 6.701e+011 1.000e+001 1.990e-002 3.998e-004 
4.331e-004 4.657e+006 6.698e+011 1.000e+001 1.995e-002 4.009e-004 
4.334e-004 4.696e+006 6.689e+011 1.000e+001 2.084e-002 4.010e-004 
4.338e-004 4.747e+006 6.681e+011 1.000e+001 1.975e-002 4.010e-004 
4.342e-004 4.804e+006 6.683e+011 1.000e+001 2.039e-002 4.009e-004 
4.345e-004 4.849e+006 6.680e+011 1.000e+001 2.020e-002 4.010e-004 
4.349e-004 4.892e+006 6.679e+011 1.000e+001 2.004e-002 4.010e-004 
4.352e-004 4.935e+006 6.679e+011 1.000e+001 2.023e-002 4.011e-004 
4.356e-004 4.978e+006 6.678e+011 1.000e+001 2.012e-002 4.012e-004 
4.360e-004 5.017e+006 6.680e+011 1.000e+001 1.906e-002 4.013e-004 
4.363e-004 5.058e+006 6.678e+011 1.000e+001 2.057e-002 4.013e-004 
4.367e-004 5.106e+006 6.675e+011 1.000e+001 2.002e-002 4.014e-004 
4.370e-004 5.154e+006 6.678e+011 1.000e+001 2.031e-002 4.014e-004 
4.374e-004 5.200e+006 6.676e+011 1.000e+001 2.025e-002 4.014e-004 
4.378e-004 5.236e+006 6.679e+011 1.000e+001 1.972e-002 4.015e-004 
4.381e-004 5.278e+006 6.678e+011 1.000e+001 1.950e-002 4.016e-004 
4.385e-004 5.320e+006 6.678e+011 1.000e+001 1.945e-002 4.017e-004 
4.388e-004 5.361e+006 6.678e+011 1.000e+001 1.911e-002 4.018e-004 
4.392e-004 5.402e+006 6.681e+011 1.000e+001 1.953e-002 4.018e-004 
4.396e-004 5.443e+006 6.679e+011 1.000e+001 1.938e-002 4.019e-004 
4.399e-004 5.482e+006 6.688e+011 1.000e+001 1.883e-002 4.020e-004 
4.403e-004 5.521e+006 6.687e+011 1.000e+001 1.884e-002 4.021e-004 
4.406e-004 5.567e+006 6.688e+011 1.000e+001 1.919e-002 4.021e-004 
4.410e-004 5.610e+006 6.687e+011 1.000e+001 1.927e-002 4.022e-004 
4.414e-004 5.652e+006 6.688e+011 1.000e+001 1.880e-002 4.023e-004 
4.417e-004 5.684e+006 6.688e+011 1.000e+001 1.871e-002 4.024e-004 
4.421e-004 5.717e+006 6.689e+011 1.000e+001 1.947e-002 4.025e-004 
4.424e-004 5.758e+006 6.687e+011 1.000e+001 1.891e-002 4.026e-004 
4.428e-004 5.800e+006 6.688e+011 1.000e+001 1.958e-002 4.027e-004 
4.432e-004 5.842e+006 6.692e+011 1.000e+001 2.028e-002 4.027e-004 
4.435e-004 5.889e+006 6.706e+011 1.000e+001 1.983e-002 4.028e-004 
4.439e-004 5.916e+006 6.701e+011 1.000e+001 2.354e-002 4.030e-004 
4.442e-004 5.904e+006 6.727e+011 1.000e+001 2.085e-002 4.034e-004 
4.446e-004 5.847e+006 6.727e+011 1.000e+001 1.908e-002 4.042e-004 
4.450e-004 5.779e+006 6.728e+011 1.000e+001 1.812e-002 4.050e-004 
4.453e-004 5.763e+006 6.744e+011 1.000e+001 1.972e-002 4.055e-004 
4.457e-004 5.759e+006 6.768e+011 1.000e+001 1.903e-002 4.058e-004 
4.460e-004 5.764e+006 6.788e+011 1.000e+001 1.841e-002 4.062e-004 
4.464e-004 5.774e+006 6.780e+011 1.000e+001 2.104e-002 4.065e-004 
4.468e-004 5.812e+006 6.786e+011 1.000e+001 1.870e-002 4.066e-004 
4.471e-004 5.852e+006 6.781e+011 1.000e+001 1.681e-002 4.066e-004 
4.475e-004 5.866e+006 6.776e+011 1.000e+001 1.637e-002 4.069e-004 
4.478e-004 5.895e+006 6.776e+011 1.000e+001 1.663e-002 4.071e-004 
4.482e-004 5.928e+006 6.777e+011 1.000e+001 1.616e-002 4.072e-004 
4.486e-004 5.961e+006 6.784e+011 1.000e+001 1.587e-002 4.073e-004 
4.489e-004 5.991e+006 6.801e+011 1.000e+001 1.766e-002 4.075e-004 
4.493e-004 6.026e+006 6.807e+011 1.000e+001 1.792e-002 4.076e-004 
4.496e-004 6.051e+006 6.807e+011 1.000e+001 1.473e-002 4.078e-004 
4.500e-004 6.080e+006 6.797e+011 1.000e+001 1.544e-002 4.079e-004 
4.504e-004 6.116e+006 6.797e+011 1.000e+001 1.498e-002 4.081e-004 
4.507e-004 6.152e+006 6.797e+011 1.000e+001 1.420e-002 4.082e-004 
4.511e-004 6.190e+006 6.796e+011 1.000e+001 1.463e-002 4.083e-004 
4.514e-004 6.226e+006 6.795e+011 1.000e+001 1.410e-002 4.084e-004 
4.518e-004 6.254e+006 6.797e+011 1.000e+001 1.474e-002 4.085e-004 
4.522e-004 6.300e+006 6.799e+011 1.000e+001 1.500e-002 4.086e-004 
4.525e-004 6.333e+006 6.799e+011 1.000e+001 1.429e-002 4.087e-004 
4.529e-004 6.365e+006 6.805e+011 1.000e+001 1.474e-002 4.089e-004 
4.532e-004 6.395e+006 6.807e+011 1.000e+001 1.419e-002 4.090e-004 
4.536e-004 6.426e+006 6.806e+011 1.000e+001 1.612e-002 4.092e-004 
4.540e-004 6.456e+006 6.811e+011 1.000e+001 1.540e-002 4.093e-004 
4.543e-004 6.479e+006 6.819e+011 1.000e+001 1.526e-002 4.095e-004 
4.547e-004 6.514e+006 6.856e+011 1.000e+001 1.869e-002 4.096e-004 
4.550e-004 6.536e+006 6.857e+011 1.000e+001 1.636e-002 4.098e-004 
4.554e-004 6.553e+006 6.848e+011 1.000e+001 1.839e-002 4.101e-004 
4.558e-004 6.589e+006 6.851e+011 1.000e+001 1.913e-002 4.102e-004 
4.561e-004 6.606e+006 6.873e+011 1.000e+001 1.782e-002 4.104e-004 
4.565e-004 6.181e+006 6.706e+011 1.000e+001 1.846e-002 4.137e-004 
4.568e-004 5.772e+006 6.731e+011 1.000e+001 2.495e-002 4.169e-004 
4.572e-004 5.712e+006 6.725e+011 1.000e+001 2.079e-002 4.177e-004 
4.576e-004 5.603e+006 6.692e+011 1.000e+001 1.695e-002 4.188e-004 
4.579e-004 5.526e+006 6.681e+011 1.000e+001 1.691e-002 4.197e-004 
4.583e-004 5.518e+006 6.670e+011 1.000e+001 2.216e-002 4.201e-004 
4.586e-004 5.474e+006 6.655e+011 1.000e+001 2.179e-002 4.208e-004 
4.590e-004 5.416e+006 6.651e+011 1.000e+001 2.009e-002 4.215e-004 
4.594e-004 5.407e+006 6.638e+011 1.000e+001 2.013e-002 4.220e-004 
4.597e-004 5.417e+006 6.613e+011 1.000e+001 2.104e-002 4.223e-004 
4.601e-004 5.349e+006 6.603e+011 1.000e+001 2.131e-002 4.231e-004 
4.604e-004 5.229e+006 6.606e+011 1.000e+001 2.169e-002 4.243e-004 
4.608e-004 5.192e+006 6.606e+011 1.000e+001 2.124e-002 4.249e-004 
4.612e-004 5.182e+006 6.607e+011 1.000e+001 2.065e-002 4.253e-004 
4.615e-004 5.020e+006 6.622e+011 1.000e+001 1.762e-002 4.268e-004 
4.619e-004 4.907e+006 6.630e+011 1.000e+001 1.708e-002 4.279e-004 
4.622e-004 4.828e+006 6.624e+011 1.000e+001 1.633e-002 4.288e-004 
4.626e-004 4.767e+006 6.626e+011 1.000e+001 1.609e-002 4.296e-004 
4.630e-004 4.715e+006 6.625e+011 1.000e+001 1.545e-002 4.303e-004 
4.633e-004 4.683e+006 6.630e+011 1.000e+001 1.566e-002 4.309e-004 
4.637e-004 4.628e+006 6.638e+011 1.000e+001 1.596e-002 4.317e-004 
4.640e-004 4.568e+006 6.645e+011 1.000e+001 1.475e-002 4.324e-004 
4.644e-004 4.549e+006 6.654e+011 1.000e+001 1.554e-002 4.329e-004 
4.648e-004 4.535e+006 6.666e+011 1.000e+001 1.626e-002 4.334e-004 
4.651e-004 4.460e+006 6.695e+011 1.000e+001 1.688e-002 4.343e-004 
4.655e-004 4.394e+006 6.679e+011 1.000e+001 1.907e-002 4.351e-004 
4.658e-004 4.345e+006 6.680e+011 1.000e+001 1.840e-002 4.358e-004 
4.662e-004 4.380e+006 6.679e+011 1.000e+001 1.665e-002 4.359e-004 
4.666e-004 4.423e+006 6.673e+011 1.000e+001 1.754e-002 4.360e-004 
4.669e-004 4.469e+006 6.672e+011 1.000e+001 1.823e-002 4.360e-004 
4.673e-004 4.525e+006 6.676e+011 1.000e+001 1.893e-002 4.360e-004 
4.676e-004 4.573e+006 6.667e+011 1.000e+001 1.796e-002 4.360e-004 
4.680e-004 4.616e+006 6.674e+011 1.000e+001 1.812e-002 4.361e-004 
4.684e-004 4.654e+006 6.677e+011 1.000e+001 1.784e-002 4.362e-004 
4.687e-004 4.699e+006 6.677e+011 1.000e+001 1.747e-002 4.362e-004 
4.691e-004 4.744e+006 6.677e+011 1.000e+001 1.741e-002 4.363e-004 
4.694e-004 4.787e+006 6.676e+011 1.000e+001 1.762e-002 4.363e-004 
4.698e-004 4.834e+006 6.672e+011 1.000e+001 1.846e-002 4.364e-004 
4.702e-004 4.877e+006 6.671e+011 1.000e+001 1.898e-002 4.364e-004 
4.705e-004 4.925e+006 6.672e+011 1.000e+001 1.883e-002 4.365e-004 
4.709e-004 4.971e+006 6.672e+011 1.000e+001 1.853e-002 4.365e-004 
4.712e-004 5.012e+006 6.672e+011 1.000e+001 1.910e-002 4.366e-004 
4.716e-004 5.057e+006 6.670e+011 1.000e+001 1.922e-002 4.366e-004 
4.720e-004 5.102e+006 6.672e+011 1.000e+001 1.865e-002 4.367e-004 
4.723e-004 5.149e+006 6.670e+011 1.000e+001 1.898e-002 4.367e-004 
4.727e-004 5.194e+006 6.674e+011 1.000e+001 1.893e-002 4.368e-004 
4.730e-004 5.235e+006 6.673e+011 1.000e+001 1.841e-002 4.368e-004 
4.734e-004 5.277e+006 6.677e+011 1.000e+001 1.784e-002 4.369e-004 
4.738e-004 5.321e+006 6.677e+011 1.000e+001 1.751e-002 4.370e-004 
4.741e-004 5.364e+006 6.677e+011 1.000e+001 1.768e-002 4.370e-004 
4.745e-004 5.408e+006 6.675e+011 1.000e+001 1.764e-002 4.371e-004 
4.748e-004 5.451e+006 6.675e+011 1.000e+001 1.773e-002 4.371e-004 
4.752e-004 5.496e+006 6.674e+011 1.000e+001 1.795e-002 4.372e-004 
4.756e-004 5.539e+006 6.676e+011 1.000e+001 1.767e-002 4.372e-004 
4.759e-004 5.581e+006 6.676e+011 1.000e+001 1.767e-002 4.373e-004 
4.763e-004 5.623e+006 6.674e+011 1.000e+001 1.732e-002 4.374e-004 
4.766e-004 5.663e+006 6.669e+011 1.000e+001 1.740e-002 4.375e-004 
4.770e-004 5.700e+006 6.670e+011 1.000e+001 1.717e-002 4.376e-004 
4.774e-004 5.742e+006 6.670e+011 1.000e+001 1.821e-002 4.376e-004 
4.777e-004 5.778e+006 6.675e+011 1.000e+001 1.661e-002 4.378e-004 
4.781e-004 5.823e+006 6.673e+011 1.000e+001 1.654e-002 4.378e-004 
4.784e-004 5.861e+006 6.678e+011 1.000e+001 1.708e-002 4.379e-004 
4.788e-004 5.901e+006 6.677e+011 1.000e+001 1.656e-002 4.380e-004 
4.792e-004 5.943e+006 6.676e+011 1.000e+001 1.655e-002 4.381e-004 
4.795e-004 5.986e+006 6.677e+011 1.000e+001 1.666e-002 4.381e-004 
4.799e-004 6.025e+006 6.676e+011 1.000e+001 1.656e-002 4.382e-004 
4.802e-004 6.058e+006 6.678e+011 1.000e+001 1.674e-002 4.383e-004 
4.806e-004 6.095e+006 6.680e+011 1.000e+001 1.765e-002 4.384e-004 
4.810e-004 6.134e+006 6.680e+011 1.000e+001 1.726e-002 4.385e-004 
4.813e-004 6.162e+006 6.681e+011 1.000e+001 1.779e-002 4.387e-004 
4.817e-004 6.191e+006 6.680e+011 1.000e+001 1.794e-002 4.389e-004 
4.820e-004 6.225e+006 6.689e+011 1.000e+001 1.737e-002 4.390e-004 
4.824e-004 6.262e+006 6.691e+011 1.000e+001 1.701e-002 4.391e-004 
4.828e-004 6.297e+006 6.691e+011 1.000e+001 1.620e-002 4.392e-004 
4.831e-004 6.335e+006 6.692e+011 1.000e+001 1.641e-002 4.393e-004 
4.835e-004 6.368e+006 6.697e+011 1.000e+001 1.757e-002 4.394e-004 
4.838e-004 6.381e+006 6.700e+011 1.000e+001 1.664e-002 4.397e-004 
4.842e-004 6.417e+006 6.705e+011 1.000e+001 1.775e-002 4.398e-004 
4.846e-004 6.428e+006 6.709e+011 1.000e+001 1.694e-002 4.401e-004 
4.849e-004 6.448e+006 6.708e+011 1.000e+001 1.653e-002 4.403e-004 
4.853e-004 6.477e+006 6.706e+011 1.000e+001 1.605e-002 4.405e-004 
4.856e-004 6.508e+006 6.715e+011 1.000e+001 1.626e-002 4.406e-004 
4.860e-004 6.543e+006 6.722e+011 1.000e+001 1.669e-002 4.407e-004 
4.864e-004 6.582e+006 6.720e+011 1.000e+001 1.626e-002 4.408e-004 
4.867e-004 6.621e+006 6.718e+011 1.000e+001 1.687e-002 4.409e-004 
4.871e-004 6.663e+006 6.718e+011 1.000e+001 1.607e-002 4.410e-004 
4.874e-004 6.705e+006 6.720e+011 1.000e+001 1.605e-002 4.411e-004 
4.878e-004 6.747e+006 6.721e+011 1.000e+001 1.582e-002 4.411e-004 
4.882e-004 6.787e+006 6.718e+011 1.000e+001 1.607e-002 4.412e-004 
4.885e-004 6.826e+006 6.718e+011 1.000e+001 1.610e-002 4.413e-004 
4.889e-004 6.868e+006 6.717e+011 1.000e+001 1.581e-002 4.414e-004 
4.892e-004 6.911e+006 6.720e+011 1.000e+001 1.530e-002 4.414e-004 
4.896e-004 6.790e+006 6.723e+011 1.000e+001 1.710e-002 4.426e-004 
4.900e-004 6.678e+006 6.747e+011 1.000e+001 1.927e-002 4.438e-004 
4.903e-004 6.628e+006 6.783e+011 1.000e+001 1.816e-002 4.445e-004 
4.907e-004 6.094e+006 6.684e+011 1.000e+001 1.739e-002 4.485e-004 
4.910e-004 5.622e+006 6.712e+011 1.000e+001 2.156e-002 4.522e-004 
4.914e-004 5.516e+006 6.712e+011 1.000e+001 2.393e-002 4.532e-004 
4.918e-004 5.346e+006 6.710e+011 1.000e+001 1.764e-002 4.548e-004 
4.921e-004 5.304e+006 6.694e+011 1.000e+001 2.037e-002 4.554e-004 
4.925e-004 5.280e+006 6.665e+011 1.000e+001 1.906e-002 4.560e-004 
4.928e-004 5.262e+006 6.659e+011 1.000e+001 1.948e-002 4.564e-004 
4.932e-004 5.224e+006 6.651e+011 1.000e+001 2.023e-002 4.571e-004 
4.936e-004 5.151e+006 6.632e+011 1.000e+001 1.949e-002 4.579e-004 
4.939e-004 5.098e+006 6.626e+011 1.000e+001 2.173e-002 4.587e-004 
4.943e-004 5.083e+006 6.624e+011 1.000e+001 1.816e-002 4.591e-004 
4.946e-004 5.086e+006 6.618e+011 1.000e+001 1.770e-002 4.595e-004 
4.950e-004 5.109e+006 6.619e+011 1.000e+001 1.954e-002 4.597e-004 
4.954e-004 5.137e+006 6.614e+011 1.000e+001 1.914e-002 4.598e-004 
4.957e-004 5.099e+006 6.614e+011 1.000e+001 1.934e-002 4.605e-004 
4.961e-004 4.926e+006 6.620e+011 1.000e+001 1.801e-002 4.620e-004 
4.964e-004 4.818e+006 6.628e+011 1.000e+001 1.830e-002 4.631e-004 
4.968e-004 4.751e+006 6.636e+011 1.000e+001 1.734e-002 4.639e-004 
4.972e-004 4.690e+006 6.635e+011 1.000e+001 1.724e-002 4.647e-004 
4.975e-004 4.641e+006 6.636e+011 1.000e+001 1.755e-002 4.654e-004 
4.979e-004 4.621e+006 6.643e+011 1.000e+001 1.665e-002 4.659e-004 
4.982e-004 4.601e+006 6.638e+011 1.000e+001 1.717e-002 4.664e-004 
4.986e-004 4.551e+006 6.638e+011 1.000e+001 1.711e-002 4.671e-004 
4.990e-004 4.504e+006 6.646e+011 1.000e+001 1.745e-002 4.678e-004 
4.993e-004 4.499e+006 6.666e+011 1.000e+001 2.021e-002 4.682e-004 
4.997e-004 4.437e+006 6.683e+011 1.000e+001 2.038e-002 4.690e-004 
5.000e-004 4.371e+006 6.676e+011 1.000e+001 2.010e-002 4.698e-004 
5.004e-004 4.272e+006 6.686e+011 1.000e+001 2.287e-002 4.709e-004 
5.008e-004 4.307e+006 6.679e+011 1.000e+001 2.335e-002 4.710e-004 
5.011e-004 4.347e+006 6.701e+011 1.000e+001 2.369e-002 4.711e-004 
5.015e-004 4.397e+006 6.696e+011 1.000e+001 2.187e-002 4.711e-004 
5.018e-004 4.441e+006 6.687e+011 1.000e+001 2.375e-002 4.711e-004 
5.022e-004 4.490e+006 6.706e+011 1.000e+001 2.110e-002 4.711e-004 
5.026e-004 4.530e+006 6.703e+011 1.000e+001 2.191e-002 4.712e-004 
5.029e-004 4.578e+006 6.697e+011 1.000e+001 2.192e-002 4.713e-004 
5.033e-004 4.628e+006 6.689e+011 1.000e+001 1.935e-002 4.713e-004 
5.036e-004 4.669e+006 6.685e+011 1.000e+001 1.913e-002 4.713e-004 
5.040e-004 4.711e+006 6.686e+011 1.000e+001 1.869e-002 4.714e-004 
5.044e-004 4.755e+006 6.685e+011 1.000e+001 1.842e-002 4.715e-004 
5.047e-004 4.799e+006 6.685e+011 1.000e+001 1.870e-002 4.715e-004 
5.051e-004 4.844e+006 6.685e+011 1.000e+001 1.881e-002 4.716e-004 
5.054e-004 4.883e+006 6.686e+011 1.000e+001 1.843e-002 4.717e-004 
5.058e-004 4.923e+006 6.685e+011 1.000e+001 1.808e-002 4.717e-004 
5.062e-004 4.962e+006 6.689e+011 1.000e+001 1.784e-002 4.718e-004 
5.065e-004 5.005e+006 6.688e+011 1.000e+001 1.748e-002 4.719e-004 
5.069e-004 5.047e+006 6.688e+011 1.000e+001 1.822e-002 4.720e-004 
5.072e-004 5.089e+006 6.691e+011 1.000e+001 1.769e-002 4.720e-004 
5.076e-004 5.130e+006 6.699e+011 1.000e+001 1.902e-002 4.721e-004 
5.080e-004 5.167e+006 6.692e+011 1.000e+001 1.779e-002 4.722e-004 
5.083e-004 5.212e+006 6.690e+011 1.000e+001 1.852e-002 4.723e-004 
5.087e-004 5.255e+006 6.690e+011 1.000e+001 1.867e-002 4.723e-004 
5.090e-004 5.297e+006 6.703e+011 1.000e+001 2.016e-002 4.724e-004 
5.094e-004 5.338e+006 6.712e+011 1.000e+001 1.877e-002 4.725e-004 
5.098e-004 5.375e+006 6.716e+011 1.000e+001 1.982e-002 4.726e-004 
5.101e-004 5.417e+006 6.689e+011 1.000e+001 2.198e-002 4.727e-004 
5.105e-004 5.457e+006 6.686e+011 1.000e+001 2.122e-002 4.727e-004 
5.108e-004 5.493e+006 6.685e+011 1.000e+001 1.994e-002 4.728e-004 
5.112e-004 5.537e+006 6.680e+011 1.000e+001 2.006e-002 4.729e-004 
5.116e-004 5.580e+006 6.680e+011 1.000e+001 2.009e-002 4.730e-004 
5.119e-004 5.623e+006 6.678e+011 1.000e+001 2.039e-002 4.730e-004 
5.123e-004 5.667e+006 6.678e+011 1.000e+001 2.001e-002 4.731e-004 
5.126e-004 5.712e+006 6.683e+011 1.000e+001 1.938e-002 4.731e-004 
5.130e-004 5.748e+006 6.682e+011 1.000e+001 1.868e-002 4.732e-004 
5.134e-004 5.788e+006 6.677e+011 1.000e+001 1.869e-002 4.733e-004 
5.137e-004 5.827e+006 6.681e+011 1.000e+001 1.966e-002 4.734e-004 
5.141e-004 5.869e+006 6.681e+011 1.000e+001 1.898e-002 4.735e-004 
5.144e-004 5.907e+006 6.679e+011 1.000e+001 1.938e-002 4.736e-004 
5.148e-004 5.946e+006 6.683e+011 1.000e+001 2.030e-002 4.737e-004 
5.152e-004 5.977e+006 6.683e+011 1.000e+001 1.925e-002 4.738e-004 
5.155e-004 6.001e+006 6.682e+011 1.000e+001 2.060e-002 4.740e-004 
5.159e-004 6.028e+006 6.690e+011 1.000e+001 2.047e-002 4.742e-004 
5.162e-004 6.059e+006 6.697e+011 1.000e+001 2.049e-002 4.743e-004 
5.166e-004 6.092e+006 6.698e+011 1.000e+001 2.035e-002 4.745e-004 
5.170e-004 6.129e+006 6.710e+011 1.000e+001 2.023e-002 4.746e-004 
5.173e-004 6.165e+006 6.709e+011 1.000e+001 1.942e-002 4.747e-004 
5.177e-004 6.173e+006 6.714e+011 1.000e+001 1.997e-002 4.750e-004 
5.180e-004 6.201e+006 6.707e+011 1.000e+001 1.923e-002 4.751e-004 
5.184e-004 6.229e+006 6.715e+011 1.000e+001 1.958e-002 4.753e-004 
5.188e-004 6.249e+006 6.719e+011 1.000e+001 2.046e-002 4.755e-004 
5.191e-004 6.275e+006 6.717e+011 1.000e+001 1.907e-002 4.757e-004 
5.195e-004 6.302e+006 6.714e+011 1.000e+001 1.943e-002 4.759e-004 
5.198e-004 6.342e+006 6.721e+011 1.000e+001 1.935e-002 4.760e-004 
5.202e-004 6.289e+006 6.733e+011 1.000e+001 1.790e-002 4.767e-004 
5.206e-004 6.164e+006 6.744e+011 1.000e+001 1.761e-002 4.779e-004 
5.209e-004 6.115e+006 6.745e+011 1.000e+001 1.819e-002 4.786e-004 
5.213e-004 5.819e+006 6.633e+011 1.000e+001 1.825e-002 4.810e-004 
5.216e-004 5.115e+006 6.644e+011 1.000e+001 2.284e-002 4.863e-004 
5.220e-004 5.028e+006 6.668e+011 1.000e+001 2.374e-002 4.872e-004 
5.224e-004 4.915e+006 6.670e+011 1.000e+001 2.183e-002 4.884e-004 
5.227e-004 4.791e+006 6.664e+011 1.000e+001 2.724e-002 4.896e-004 
5.231e-004 4.763e+006 6.644e+011 1.000e+001 2.318e-002 4.901e-004 
5.234e-004 4.755e+006 6.637e+011 1.000e+001 2.180e-002 4.906e-004 
5.238e-004 4.756e+006 6.628e+011 1.000e+001 2.236e-002 4.909e-004 
5.242e-004 4.723e+006 6.612e+011 1.000e+001 2.050e-002 4.915e-004 
5.245e-004 4.718e+006 6.609e+011 1.000e+001 2.091e-002 4.919e-004 
5.249e-004 4.650e+006 6.601e+011 1.000e+001 1.959e-002 4.927e-004 
5.252e-004 4.572e+006 6.605e+011 1.000e+001 1.932e-002 4.936e-004 
5.256e-004 4.556e+006 6.603e+011 1.000e+001 1.747e-002 4.941e-004 
5.260e-004 4.551e+006 6.605e+011 1.000e+001 1.867e-002 4.945e-004 
5.263e-004 4.572e+006 6.603e+011 1.000e+001 1.921e-002 4.947e-004 
5.267e-004 4.596e+006 6.603e+011 1.000e+001 1.870e-002 4.949e-004 
5.270e-004 4.623e+006 6.610e+011 1.000e+001 1.778e-002 4.951e-004 
5.274e-004 4.652e+006 6.611e+011 1.000e+001 1.893e-002 4.952e-004 
5.278e-004 4.691e+006 6.610e+011 1.000e+001 1.926e-002 4.953e-004 
5.281e-004 4.728e+006 6.609e+011 1.000e+001 1.875e-002 4.954e-004 
5.285e-004 4.768e+006 6.620e+011 1.000e+001 1.881e-002 4.955e-004 
5.288e-004 4.807e+006 6.623e+011 1.000e+001 1.839e-002 4.956e-004 
5.292e-004 4.852e+006 6.618e+011 1.000e+001 1.988e-002 4.956e-004 
5.296e-004 4.894e+006 6.618e+011 1.000e+001 1.963e-002 4.957e-004 
5.299e-004 4.931e+006 6.628e+011 1.000e+001 1.748e-002 4.958e-004 
5.303e-004 4.963e+006 6.626e+011 1.000e+001 1.868e-002 4.960e-004 
5.306e-004 5.000e+006 6.623e+011 1.000e+001 1.841e-002 4.961e-004 
5.310e-004 5.039e+006 6.621e+011 1.000e+001 1.818e-002 4.961e-004 
5.314e-004 5.084e+006 6.609e+011 1.000e+001 1.892e-002 4.962e-004 
5.317e-004 5.006e+006 6.606e+011 1.000e+001 1.844e-002 4.971e-004 
5.321e-004 4.910e+006 6.601e+011 1.000e+001 1.854e-002 4.981e-004 
5.324e-004 4.854e+006 6.593e+011 1.000e+001 1.729e-002 4.989e-004 
5.328e-004 4.798e+006 6.589e+011 1.000e+001 1.823e-002 4.996e-004 
5.332e-004 4.775e+006 6.587e+011 1.000e+001 1.775e-002 5.001e-004 
5.335e-004 4.719e+006 6.591e+011 1.000e+001 1.808e-002 5.009e-004 
5.339e-004 4.676e+006 6.590e+011 1.000e+001 1.750e-002 5.015e-004 
5.342e-004 4.624e+006 6.592e+011 1.000e+001 1.788e-002 5.023e-004 
5.346e-004 4.557e+006 6.603e+011 1.000e+001 1.884e-002 5.031e-004 
5.350e-004 4.520e+006 6.612e+011 1.000e+001 1.859e-002 5.037e-004 
5.353e-004 4.493e+006 6.630e+011 1.000e+001 2.330e-002 5.042e-004 
5.357e-004 4.486e+006 6.649e+011 1.000e+001 1.844e-002 5.047e-004 
5.360e-004 4.472e+006 6.650e+011 1.000e+001 1.863e-002 5.051e-004 
5.364e-004 4.455e+006 6.659e+011 1.000e+001 1.933e-002 5.056e-004 
5.368e-004 4.386e+006 6.656e+011 1.000e+001 1.929e-002 5.064e-004 
5.371e-004 4.435e+006 6.653e+011 1.000e+001 1.820e-002 5.064e-004 
5.375e-004 4.489e+006 6.644e+011 1.000e+001 1.886e-002 5.064e-004 
5.378e-004 4.544e+006 6.645e+011 1.000e+001 2.153e-002 5.064e-004 
5.382e-004 4.587e+006 6.646e+011 1.000e+001 2.102e-002 5.065e-004 
5.386e-004 4.635e+006 6.648e+011 1.000e+001 2.330e-002 5.065e-004 
5.389e-004 4.679e+006 6.661e+011 1.000e+001 1.826e-002 5.065e-004 
5.393e-004 4.733e+006 6.659e+011 1.000e+001 1.999e-002 5.065e-004 
5.396e-004 4.778e+006 6.661e+011 1.000e+001 1.820e-002 5.066e-004 
5.400e-004 4.813e+006 6.655e+011 1.000e+001 1.862e-002 5.067e-004 
5.404e-004 4.854e+006 6.661e+011 1.000e+001 1.797e-002 5.068e-004 
5.407e-004 4.900e+006 6.657e+011 1.000e+001 1.805e-002 5.068e-004 
5.411e-004 4.944e+006 6.660e+011 1.000e+001 1.917e-002 5.069e-004 
5.414e-004 4.982e+006 6.668e+011 1.000e+001 1.825e-002 5.070e-004 
5.418e-004 5.025e+006 6.654e+011 1.000e+001 1.843e-002 5.070e-004 
5.422e-004 5.063e+006 6.663e+011 1.000e+001 1.758e-002 5.071e-004 
5.425e-004 5.106e+006 6.655e+011 1.000e+001 1.795e-002 5.072e-004 
5.429e-004 5.147e+006 6.655e+011 1.000e+001 1.735e-002 5.073e-004 
5.432e-004 5.192e+006 6.655e+011 1.000e+001 1.823e-002 5.073e-004 
5.436e-004 5.236e+006 6.654e+011 1.000e+001 1.778e-002 5.074e-004 
5.440e-004 5.280e+006 6.654e+011 1.000e+001 1.775e-002 5.074e-004 
5.443e-004 5.324e+006 6.652e+011 1.000e+001 1.801e-002 5.075e-004 
5.447e-004 5.359e+006 6.653e+011 1.000e+001 1.794e-002 5.076e-004 
5.450e-004 5.405e+006 6.655e+011 1.000e+001 1.723e-002 5.077e-004 
5.454e-004 5.446e+006 6.653e+011 1.000e+001 1.754e-002 5.077e-004 
5.458e-004 5.489e+006 6.653e+011 1.000e+001 1.744e-002 5.078e-004 
5.461e-004 5.530e+006 6.655e+011 1.000e+001 1.716e-002 5.079e-004 
5.465e-004 5.572e+006 6.655e+011 1.000e+001 1.654e-002 5.079e-004 
5.468e-004 5.615e+006 6.656e+011 1.000e+001 1.700e-002 5.080e-004 
5.472e-004 5.657e+006 6.656e+011 1.000e+001 1.691e-002 5.081e-004 
5.476e-004 5.700e+006 6.655e+011 1.000e+001 1.679e-002 5.081e-004 
5.479e-004 5.743e+006 6.656e+011 1.000e+001 1.622e-002 5.082e-004 
5.483e-004 5.785e+006 6.657e+011 1.000e+001 1.634e-002 5.083e-004 
5.486e-004 5.824e+006 6.657e+011 1.000e+001 1.689e-002 5.084e-004 
5.490e-004 5.870e+006 6.657e+011 1.000e+001 1.628e-002 5.084e-004 
5.494e-004 5.914e+006 6.659e+011 1.000e+001 1.670e-002 5.084e-004 
5.497e-004 5.956e+006 6.658e+011 1.000e+001 1.626e-002 5.085e-004 
5.501e-004 6.003e+006 6.659e+011 1.000e+001 1.746e-002 5.086e-004 
5.504e-004 6.047e+006 6.660e+011 1.000e+001 1.708e-002 5.086e-004 
5.508e-004 6.074e+006 6.659e+011 1.000e+001 1.727e-002 5.088e-004 
5.512e-004 6.094e+006 6.665e+011 1.000e+001 1.737e-002 5.090e-004 
5.515e-004 6.126e+006 6.677e+011 1.000e+001 1.853e-002 5.091e-004 
5.519e-004 6.157e+006 6.683e+011 1.000e+001 1.801e-002 5.093e-004 
5.522e-004 6.170e+006 6.695e+011 1.000e+001 1.747e-002 5.096e-004 
5.526e-004 6.194e+006 6.702e+011 1.000e+001 1.768e-002 5.098e-004 
5.530e-004 6.208e+006 6.698e+011 1.000e+001 1.862e-002 5.100e-004 
5.533e-004 6.211e+006 6.701e+011 1.000e+001 1.639e-002 5.104e-004 
5.537e-004 6.230e+006 6.704e+011 1.000e+001 1.660e-002 5.106e-004 
5.540e-004 6.268e+006 6.704e+011 1.000e+001 1.642e-002 5.107e-004 
5.544e-004 6.308e+006 6.704e+011 1.000e+001 1.627e-002 5.108e-004 
5.548e-004 6.349e+006 6.704e+011 1.000e+001 1.639e-002 5.108e-004 
5.551e-004 6.390e+006 6.704e+011 1.000e+001 1.641e-002 5.109e-004 
5.555e-004 6.432e+006 6.706e+011 1.000e+001 1.600e-002 5.110e-004 
5.558e-004 6.475e+006 6.708e+011 1.000e+001 1.595e-002 5.110e-004 
5.562e-004 6.519e+006 6.708e+011 1.000e+001 1.600e-002 5.111e-004 
5.566e-004 6.559e+006 6.709e+011 1.000e+001 1.585e-002 5.112e-004 
5.569e-004 6.600e+006 6.710e+011 1.000e+001 1.579e-002 5.113e-004 
5.573e-004 6.636e+006 6.711e+011 1.000e+001 1.636e-002 5.114e-004 
5.576e-004 6.682e+006 6.716e+011 1.000e+001 1.762e-002 5.114e-004 
5.580e-004 6.653e+006 6.707e+011 1.000e+001 1.734e-002 5.120e-004 
5.584e-004 6.500e+006 6.727e+011 1.000e+001 1.927e-002 5.134e-004 
5.587e-004 6.127e+006 6.609e+011 1.000e+001 1.835e-002 5.163e-004 
5.591e-004 5.412e+006 6.644e+011 1.000e+001 2.029e-002 5.216e-004 
5.594e-004 5.285e+006 6.655e+011 1.000e+001 2.244e-002 5.229e-004 
5.598e-004 5.176e+006 6.646e+011 1.000e+001 2.116e-002 5.240e-004 
5.602e-004 5.128e+006 6.607e+011 1.000e+001 1.975e-002 5.247e-004 
5.605e-004 5.094e+006 6.610e+011 1.000e+001 1.875e-002 5.253e-004 
5.609e-004 5.057e+006 6.602e+011 1.000e+001 1.704e-002 5.259e-004 
5.612e-004 5.024e+006 6.589e+011 1.000e+001 1.958e-002 5.265e-004 
5.616e-004 4.910e+006 6.586e+011 1.000e+001 1.892e-002 5.276e-004 
5.620e-004 4.813e+006 6.583e+011 1.000e+001 1.768e-002 5.287e-004 
5.623e-004 4.793e+006 6.582e+011 1.000e+001 2.000e-002 5.292e-004 
5.627e-004 4.795e+006 6.583e+011 1.000e+001 1.837e-002 5.295e-004 
5.630e-004 4.815e+006 6.586e+011 1.000e+001 1.697e-002 5.297e-004 
5.634e-004 4.838e+006 6.581e+011 1.000e+001 1.619e-002 5.299e-004 
5.638e-004 4.867e+006 6.582e+011 1.000e+001 1.844e-002 5.301e-004 
5.641e-004 4.902e+006 6.582e+011 1.000e+001 1.863e-002 5.302e-004 
5.645e-004 4.943e+006 6.579e+011 1.000e+001 1.915e-002 5.303e-004 
5.648e-004 4.982e+006 6.585e+011 1.000e+001 1.867e-002 5.304e-004 
5.652e-004 5.015e+006 6.579e+011 1.000e+001 1.904e-002 5.305e-004 
5.656e-004 5.054e+006 6.584e+011 1.000e+001 1.778e-002 5.306e-004 
5.659e-004 5.089e+006 6.593e+011 1.000e+001 1.957e-002 5.307e-004 
5.663e-004 5.141e+006 6.596e+011 1.000e+001 1.836e-002 5.307e-004 
5.666e-004 5.067e+006 6.582e+011 1.000e+001 1.929e-002 5.316e-004 
5.670e-004 4.977e+006 6.583e+011 1.000e+001 1.998e-002 5.326e-004 
5.674e-004 4.859e+006 6.600e+011 1.000e+001 1.623e-002 5.337e-004 
5.677e-004 4.796e+006 6.604e+011 1.000e+001 1.700e-002 5.345e-004 
5.681e-004 4.742e+006 6.606e+011 1.000e+001 1.711e-002 5.353e-004 
5.684e-004 4.746e+006 6.602e+011 1.000e+001 1.737e-002 5.356e-004 
5.688e-004 4.710e+006 6.603e+011 1.000e+001 1.669e-002 5.362e-004 
5.692e-004 4.669e+006 6.600e+011 1.000e+001 1.679e-002 5.369e-004 
5.695e-004 4.626e+006 6.609e+011 1.000e+001 1.658e-002 5.375e-004 
5.699e-004 4.577e+006 6.608e+011 1.000e+001 1.730e-002 5.382e-004 
5.702e-004 4.554e+006 6.623e+011 1.000e+001 1.605e-002 5.387e-004 
5.706e-004 4.549e+006 6.637e+011 1.000e+001 1.828e-002 5.391e-004 
5.710e-004 4.530e+006 6.656e+011 1.000e+001 1.680e-002 5.396e-004 
5.713e-004 4.519e+006 6.656e+011 1.000e+001 1.732e-002 5.401e-004 
5.717e-004 4.553e+006 6.643e+011 1.000e+001 1.705e-002 5.402e-004 
5.720e-004 4.589e+006 6.639e+011 1.000e+001 1.688e-002 5.403e-004 
5.724e-004 4.623e+006 6.636e+011 1.000e+001 1.727e-002 5.404e-004 
5.728e-004 4.610e+006 6.650e+011 1.000e+001 1.709e-002 5.409e-004 
5.731e-004 4.608e+006 6.684e+011 1.000e+001 1.800e-002 5.412e-004 
5.735e-004 4.633e+006 6.700e+011 1.000e+001 1.897e-002 5.414e-004 
5.738e-004 4.663e+006 6.706e+011 1.000e+001 1.805e-002 5.416e-004 
5.742e-004 4.716e+006 6.708e+011 1.000e+001 1.865e-002 5.416e-004 
5.746e-004 4.760e+006 6.714e+011 1.000e+001 1.944e-002 5.416e-004 
5.749e-004 4.793e+006 6.717e+011 1.000e+001 1.961e-002 5.418e-004 
5.753e-004 4.838e+006 6.718e+011 1.000e+001 1.878e-002 5.418e-004 
5.756e-004 4.879e+006 6.718e+011 1.000e+001 1.928e-002 5.419e-004 
5.760e-004 4.925e+006 6.721e+011 1.000e+001 1.950e-002 5.419e-004 
5.764e-004 4.967e+006 6.722e+011 1.000e+001 1.928e-002 5.420e-004 
5.767e-004 5.010e+006 6.721e+011 1.000e+001 1.915e-002 5.421e-004 
5.771e-004 5.052e+006 6.721e+011 1.000e+001 1.978e-002 5.421e-004 
5.774e-004 5.097e+006 6.722e+011 1.000e+001 1.904e-002 5.422e-004 
5.778e-004 5.150e+006 6.748e+011 1.000e+001 2.095e-002 5.422e-004 
5.782e-004 5.192e+006 6.745e+011 1.000e+001 2.043e-002 5.422e-004 
5.785e-004 5.222e+006 6.743e+011 1.000e+001 1.889e-002 5.424e-004 
5.789e-004 5.226e+006 6.739e+011 1.000e+001 1.925e-002 5.427e-004 
5.792e-004 5.245e+006 6.758e+011 1.000e+001 1.987e-002 5.430e-004 
5.796e-004 5.283e+006 6.757e+011 1.000e+001 2.144e-002 5.431e-004 
5.800e-004 5.309e+006 6.753e+011 1.000e+001 2.072e-002 5.432e-004 
5.803e-004 5.324e+006 6.752e+011 1.000e+001 2.123e-002 5.435e-004 
5.807e-004 5.342e+006 6.759e+011 1.000e+001 2.046e-002 5.437e-004 
5.810e-004 5.362e+006 6.750e+011 1.000e+001 1.915e-002 5.439e-004 
5.814e-004 5.386e+006 6.756e+011 1.000e+001 2.115e-002 5.441e-004 
5.818e-004 5.406e+006 6.757e+011 1.000e+001 1.909e-002 5.444e-004 
5.821e-004 5.425e+006 6.766e+011 1.000e+001 2.112e-002 5.446e-004 
5.825e-004 5.441e+006 6.750e+011 1.000e+001 1.904e-002 5.448e-004 
5.828e-004 5.464e+006 6.750e+011 1.000e+001 1.916e-002 5.450e-004 
5.832e-004 5.498e+006 6.750e+011 1.000e+001 1.948e-002 5.452e-004 
5.836e-004 5.533e+006 6.749e+011 1.000e+001 1.873e-002 5.453e-004 
5.839e-004 5.570e+006 6.751e+011 1.000e+001 1.892e-002 5.454e-004 
5.843e-004 5.608e+006 6.755e+011 1.000e+001 1.878e-002 5.455e-004 
5.846e-004 5.648e+006 6.751e+011 1.000e+001 1.960e-002 5.456e-004 
5.850e-004 5.692e+006 6.750e+011 1.000e+001 1.889e-002 5.456e-004 
5.854e-004 5.737e+006 6.754e+011 1.000e+001 1.869e-002 5.457e-004 
5.857e-004 5.775e+006 6.754e+011 1.000e+001 1.832e-002 5.458e-004 
5.861e-004 5.813e+006 6.756e+011 1.000e+001 1.910e-002 5.459e-004 
5.864e-004 5.856e+006 6.757e+011 1.000e+001 1.889e-002 5.459e-004 
5.868e-004 5.896e+006 6.757e+011 1.000e+001 1.749e-002 5.460e-004 
5.872e-004 5.937e+006 6.759e+011 1.000e+001 1.798e-002 5.461e-004 
5.875e-004 5.976e+006 6.757e+011 1.000e+001 1.762e-002 5.462e-004 
5.879e-004 6.016e+006 6.753e+011 1.000e+001 1.780e-002 5.463e-004 
5.882e-004 6.057e+006 6.760e+011 1.000e+001 1.816e-002 5.463e-004 
5.886e-004 6.098e+006 6.755e+011 1.000e+001 1.796e-002 5.464e-004 
5.890e-004 6.138e+006 6.756e+011 1.000e+001 1.798e-002 5.465e-004 
5.893e-004 6.187e+006 6.755e+011 1.000e+001 1.817e-002 5.465e-004 
5.897e-004 6.230e+006 6.757e+011 1.000e+001 1.758e-002 5.466e-004 
5.900e-004 6.270e+006 6.753e+011 1.000e+001 1.876e-002 5.467e-004 
5.904e-004 6.310e+006 6.755e+011 1.000e+001 1.803e-002 5.467e-004 
5.908e-004 6.350e+006 6.754e+011 1.000e+001 1.755e-002 5.468e-004 
5.911e-004 6.392e+006 6.754e+011 1.000e+001 1.803e-002 5.469e-004 
5.915e-004 6.433e+006 6.759e+011 1.000e+001 1.756e-002 5.470e-004 
5.918e-004 6.473e+006 6.759e+011 1.000e+001 1.739e-002 5.471e-004 
5.922e-004 6.515e+006 6.761e+011 1.000e+001 1.769e-002 5.471e-004 
5.926e-004 6.555e+006 6.761e+011 1.000e+001 1.752e-002 5.472e-004 
5.929e-004 6.595e+006 6.756e+011 1.000e+001 1.805e-002 5.473e-004 
5.933e-004 6.633e+006 6.756e+011 1.000e+001 1.737e-002 5.474e-004 
5.936e-004 6.667e+006 6.762e+011 1.000e+001 1.838e-002 5.475e-004 
5.940e-004 6.698e+006 6.763e+011 1.000e+001 1.935e-002 5.477e-004 
5.944e-004 6.727e+006 6.760e+011 1.000e+001 1.906e-002 5.478e-004 
5.947e-004 6.769e+006 6.759e+011 1.000e+001 1.952e-002 5.479e-004 
5.951e-004 6.819e+006 6.758e+011 1.000e+001 1.929e-002 5.479e-004 
5.954e-004 6.869e+006 6.758e+011 1.000e+001 1.833e-002 5.479e-004 
5.958e-004 6.915e+006 6.759e+011 1.000e+001 1.754e-002 5.480e-004 
5.962e-004 6.956e+006 6.761e+011 1.000e+001 1.901e-002 5.480e-004 
5.965e-004 7.001e+006 6.763e+011 1.000e+001 2.008e-002 5.481e-004 
5.969e-004 7.038e+006 6.769e+011 1.000e+001 1.845e-002 5.482e-004 
5.972e-004 7.082e+006 6.771e+011 1.000e+001 1.847e-002 5.482e-004 
5.976e-004 7.127e+006 6.770e+011 1.000e+001 1.816e-002 5.483e-004 
5.980e-004 7.172e+006 6.771e+011 1.000e+001 1.862e-002 5.483e-004 
5.983e-004 7.220e+006 6.771e+011 1.000e+001 1.926e-002 5.484e-004 
5.987e-004 7.270e+006 6.770e+011 1.000e+001 1.870e-002 5.484e-004 
5.990e-004 7.318e+006 6.771e+011 1.000e+001 1.812e-002 5.484e-004 
5.994e-004 7.366e+006 6.770e+011 1.000e+001 1.868e-002 5.484e-004 
5.998e-004 7.414e+006 6.770e+011 1.000e+001 1.851e-002 5.485e-004 
6.001e-004 7.462e+006 6.773e+011 1.000e+001 1.855e-002 5.485e-004 
6.005e-004 7.510e+006 6.772e+011 1.000e+001 2.027e-002 5.485e-004 
6.008e-004 7.552e+006 6.769e+011 1.000e+001 2.072e-002 5.486e-004 
6.012e-004 7.597e+006 6.765e+011 1.000e+001 2.127e-002 5.487e-004 
6.016e-004 7.644e+006 6.770e+011 1.000e+001 1.966e-002 5.487e-004 
6.019e-004 7.688e+006 6.767e+011 1.000e+001 1.981e-002 5.487e-004 
6.023e-004 7.732e+006 6.767e+011 1.000e+001 1.962e-002 5.488e-004 
6.026e-004 7.772e+006 6.766e+011 1.000e+001 1.987e-002 5.489e-004 
6.030e-004 7.806e+006 6.765e+011 1.000e+001 1.974e-002 5.490e-004 
6.034e-004 7.848e+006 6.768e+011 1.000e+001 1.946e-002 5.491e-004 
6.037e-004 7.892e+006 6.767e+011 1.000e+001 1.970e-002 5.491e-004 
6.041e-004 7.935e+006 6.784e+011 1.000e+001 1.999e-002 5.492e-004 
6.044e-004 7.977e+006 6.786e+011 1.000e+001 2.092e-002 5.493e-004 
6.048e-004 8.001e+006 6.789e+011 1.000e+001 2.005e-002 5.495e-004 
6.052e-004 8.001e+006 6.792e+011 1.000e+001 1.865e-002 5.498e-004 
6.055e-004 8.038e+006 6.785e+011 1.000e+001 2.022e-002 5.499e-004 
6.059e-004 8.072e+006 6.794e+011 1.000e+001 1.827e-002 5.500e-004 
6.062e-004 8.103e+006 6.797e+011 1.000e+001 1.800e-002 5.502e-004 
6.066e-004 8.090e+006 6.803e+011 1.000e+001 1.713e-002 5.506e-004 
6.070e-004 7.704e+006 6.747e+011 1.000e+001 2.112e-002 5.537e-004 
6.073e-004 7.342e+006 6.747e+011 1.000e+001 2.228e-002 5.565e-004 
6.077e-004 7.134e+006 6.721e+011 1.000e+001 2.390e-002 5.583e-004 
6.080e-004 6.912e+006 6.718e+011 1.000e+001 2.468e-002 5.602e-004 
6.084e-004 6.766e+006 6.714e+011 1.000e+001 2.192e-002 5.616e-004 
6.088e-004 6.747e+006 6.705e+011 1.000e+001 2.066e-002 5.621e-004 
6.091e-004 6.676e+006 6.679e+011 1.000e+001 2.026e-002 5.629e-004 
6.095e-004 6.584e+006 6.670e+011 1.000e+001 2.227e-002 5.639e-004 
6.098e-004 6.362e+006 6.628e+011 1.000e+001 2.158e-002 5.658e-004 
6.102e-004 6.185e+006 6.618e+011 1.000e+001 1.901e-002 5.674e-004 
6.106e-004 6.081e+006 6.615e+011 1.000e+001 1.803e-002 5.685e-004 
6.109e-004 5.791e+006 6.617e+011 1.000e+001 1.790e-002 5.709e-004 
6.113e-004 5.565e+006 6.632e+011 1.000e+001 1.765e-002 5.728e-004 
6.116e-004 5.364e+006 6.654e+011 1.000e+001 1.829e-002 5.745e-004 
6.120e-004 5.240e+006 6.657e+011 1.000e+001 1.790e-002 5.757e-004 
6.124e-004 5.124e+006 6.680e+011 1.000e+001 1.860e-002 5.769e-004 
6.127e-004 5.074e+006 6.685e+011 1.000e+001 1.874e-002 5.776e-004 
6.131e-004 5.094e+006 6.677e+011 1.000e+001 1.987e-002 5.778e-004 
6.134e-004 5.126e+006 6.676e+011 1.000e+001 1.879e-002 5.780e-004 
6.138e-004 5.163e+006 6.673e+011 1.000e+001 1.779e-002 5.781e-004 
6.142e-004 5.168e+006 6.667e+011 1.000e+001 1.846e-002 5.784e-004 
6.145e-004 5.169e+006 6.662e+011 1.000e+001 1.744e-002 5.788e-004 
6.149e-004 5.223e+006 6.660e+011 1.000e+001 1.759e-002 5.787e-004 
6.152e-004 5.278e+006 6.659e+011 1.000e+001 1.787e-002 5.787e-004 
6.156e-004 5.327e+006 6.660e+011 1.000e+001 1.751e-002 5.787e-004 
6.160e-004 5.376e+006 6.659e+011 1.000e+001 1.750e-002 5.788e-004 
6.163e-004 5.422e+006 6.657e+011 1.000e+001 1.740e-002 5.788e-004 
6.167e-004 5.469e+006 6.659e+011 1.000e+001 1.730e-002 5.788e-004 
6.170e-004 5.512e+006 6.657e+011 1.000e+001 1.786e-002 5.789e-004 
6.174e-004 5.555e+006 6.656e+011 1.000e+001 1.789e-002 5.790e-004 
6.178e-004 5.596e+006 6.658e+011 1.000e+001 1.779e-002 5.790e-004 
6.181e-004 5.640e+006 6.657e+011 1.000e+001 1.801e-002 5.791e-004 
6.185e-004 5.682e+006 6.657e+011 1.000e+001 1.759e-002 5.792e-004 
6.188e-004 5.722e+006 6.658e+011 1.000e+001 1.837e-002 5.793e-004 
6.192e-004 5.763e+006 6.657e+011 1.000e+001 1.774e-002 5.793e-004 
6.196e-004 5.803e+006 6.657e+011 1.000e+001 1.780e-002 5.794e-004 
6.199e-004 5.843e+006 6.659e+011 1.000e+001 1.763e-002 5.795e-004 
6.203e-004 5.882e+006 6.665e+011 1.000e+001 1.754e-002 5.796e-004 
6.206e-004 5.915e+006 6.658e+011 1.000e+001 1.759e-002 5.797e-004 
6.210e-004 5.945e+006 6.657e+011 1.000e+001 1.687e-002 5.799e-004 
6.214e-004 5.978e+006 6.660e+011 1.000e+001 1.729e-002 5.800e-004 
6.217e-004 6.002e+006 6.670e+011 1.000e+001 1.729e-002 5.802e-004 
6.221e-004 6.030e+006 6.673e+011 1.000e+001 1.690e-002 5.804e-004 
6.224e-004 6.062e+006 6.686e+011 1.000e+001 1.730e-002 5.805e-004 
6.228e-004 6.093e+006 6.683e+011 1.000e+001 1.821e-002 5.807e-004 
6.232e-004 6.126e+006 6.682e+011 1.000e+001 1.782e-002 5.808e-004 
6.235e-004 6.158e+006 6.681e+011 1.000e+001 1.788e-002 5.809e-004 
6.239e-004 6.194e+006 6.683e+011 1.000e+001 1.826e-002 5.810e-004 
6.242e-004 6.235e+006 6.689e+011 1.000e+001 1.763e-002 5.811e-004 
6.246e-004 6.272e+006 6.692e+011 1.000e+001 1.764e-002 5.812e-004 
6.250e-004 6.310e+006 6.699e+011 1.000e+001 1.768e-002 5.813e-004 
6.253e-004 6.348e+006 6.723e+011 1.000e+001 1.710e-002 5.814e-004 
6.257e-004 6.385e+006 6.731e+011 1.000e+001 1.875e-002 5.815e-004 
6.260e-004 6.413e+006 6.738e+011 1.000e+001 1.783e-002 5.817e-004 
6.264e-004 6.456e+006 6.742e+011 1.000e+001 2.049e-002 5.817e-004 
6.268e-004 6.502e+006 6.746e+011 1.000e+001 2.007e-002 5.818e-004 
6.271e-004 6.533e+006 6.747e+011 1.000e+001 1.966e-002 5.819e-004 
6.275e-004 6.574e+006 6.754e+011 1.000e+001 1.763e-002 5.820e-004 
6.278e-004 6.611e+006 6.741e+011 1.000e+001 1.712e-002 5.821e-004 
6.282e-004 6.655e+006 6.734e+011 1.000e+001 1.725e-002 5.822e-004 
6.286e-004 6.698e+006 6.729e+011 1.000e+001 1.703e-002 5.822e-004 
6.289e-004 6.734e+006 6.729e+011 1.000e+001 1.688e-002 5.823e-004 
6.293e-004 6.776e+006 6.730e+011 1.000e+001 1.690e-002 5.824e-004 
6.296e-004 6.812e+006 6.730e+011 1.000e+001 1.686e-002 5.825e-004 
6.300e-004 6.861e+006 6.729e+011 1.000e+001 1.657e-002 5.825e-004 
6.304e-004 6.903e+006 6.732e+011 1.000e+001 1.732e-002 5.826e-004 
6.307e-004 6.943e+006 6.737e+011 1.000e+001 1.775e-002 5.827e-004 
6.311e-004 6.982e+006 6.733e+011 1.000e+001 1.761e-002 5.828e-004 
6.314e-004 7.023e+006 6.738e+011 1.000e+001 1.761e-002 5.829e-004 
6.318e-004 7.066e+006 6.735e+011 1.000e+001 1.729e-002 5.829e-004 
6.322e-004 7.107e+006 6.738e+011 1.000e+001 1.738e-002 5.830e-004 
6.325e-004 7.144e+006 6.737e+011 1.000e+001 1.730e-002 5.831e-004 
6.329e-004 7.181e+006 6.736e+011 1.000e+001 1.682e-002 5.832e-004 
6.332e-004 7.216e+006 6.734e+011 1.000e+001 1.697e-002 5.833e-004 
6.336e-004 7.084e+006 6.736e+011 1.000e+001 1.673e-002 5.846e-004 
6.340e-004 6.847e+006 6.664e+011 1.000e+001 1.959e-002 5.866e-004 
6.343e-004 6.080e+006 6.665e+011 1.000e+001 2.302e-002 5.923e-004 
6.347e-004 5.857e+006 6.706e+011 1.000e+001 2.372e-002 5.942e-004 
6.350e-004 5.758e+006 6.693e+011 1.000e+001 2.224e-002 5.952e-004 
6.354e-004 5.733e+006 6.677e+011 1.000e+001 2.334e-002 5.957e-004 
6.358e-004 5.678e+006 6.665e+011 1.000e+001 2.075e-002 5.965e-004 
6.361e-004 5.602e+006 6.648e+011 1.000e+001 2.040e-002 5.974e-004 
6.365e-004 5.538e+006 6.648e+011 1.000e+001 2.325e-002 5.982e-004 
6.368e-004 5.456e+006 6.633e+011 1.000e+001 2.219e-002 5.991e-004 
6.372e-004 5.357e+006 6.623e+011 1.000e+001 2.170e-002 6.001e-004 
6.376e-004 5.326e+006 6.620e+011 1.000e+001 2.074e-002 6.007e-004 
6.379e-004 5.263e+006 6.617e+011 1.000e+001 1.949e-002 6.015e-004 
6.383e-004 5.243e+006 6.613e+011 1.000e+001 1.930e-002 6.020e-004 
6.386e-004 5.248e+006 6.625e+011 1.000e+001 1.993e-002 6.023e-004 
6.390e-004 5.270e+006 6.624e+011 1.000e+001 1.943e-002 6.025e-004 
6.394e-004 5.168e+006 6.608e+011 1.000e+001 1.944e-002 6.036e-004 
6.397e-004 5.046e+006 6.617e+011 1.000e+001 1.868e-002 6.048e-004 
6.401e-004 4.980e+006 6.617e+011 1.000e+001 1.932e-002 6.056e-004 
6.404e-004 4.914e+006 6.614e+011 1.000e+001 2.024e-002 6.064e-004 
6.408e-004 4.849e+006 6.616e+011 1.000e+001 1.993e-002 6.073e-004 
6.412e-004 4.772e+006 6.625e+011 1.000e+001 2.009e-002 6.081e-004 
6.415e-004 4.664e+006 6.635e+011 1.000e+001 1.970e-002 6.093e-004 
6.419e-004 4.593e+006 6.650e+011 1.000e+001 1.914e-002 6.101e-004 
6.422e-004 4.569e+006 6.655e+011 1.000e+001 2.233e-002 6.106e-004 
6.426e-004 4.536e+006 6.664e+011 1.000e+001 2.207e-002 6.112e-004 
6.430e-004 4.521e+006 6.668e+011 1.000e+001 2.011e-002 6.117e-004 
6.433e-004 4.516e+006 6.681e+011 1.000e+001 2.116e-002 6.121e-004 
6.437e-004 4.535e+006 6.680e+011 1.000e+001 2.051e-002 6.123e-004 
6.440e-004 4.575e+006 6.680e+011 1.000e+001 2.019e-002 6.124e-004 
6.444e-004 4.613e+006 6.678e+011 1.000e+001 2.218e-002 6.125e-004 
6.448e-004 4.655e+006 6.687e+011 1.000e+001 2.106e-002 6.126e-004 
6.451e-004 4.701e+006 6.688e+011 1.000e+001 2.250e-002 6.126e-004 
6.455e-004 4.745e+006 6.679e+011 1.000e+001 2.320e-002 6.126e-004 
6.458e-004 4.780e+006 6.682e+011 1.000e+001 2.037e-002 6.128e-004 
6.462e-004 4.818e+006 6.683e+011 1.000e+001 2.103e-002 6.129e-004 
6.466e-004 4.862e+006 6.682e+011 1.000e+001 2.035e-002 6.129e-004 
6.469e-004 4.908e+006 6.685e+011 1.000e+001 2.188e-002 6.130e-004 
6.473e-004 4.942e+006 6.690e+011 1.000e+001 1.962e-002 6.131e-004 
6.476e-004 4.981e+006 6.692e+011 1.000e+001 1.991e-002 6.132e-004 
6.480e-004 5.023e+006 6.692e+011 1.000e+001 2.047e-002 6.132e-004 
6.484e-004 5.063e+006 6.704e+011 1.000e+001 1.973e-002 6.133e-004 
6.487e-004 5.097e+006 6.719e+011 1.000e+001 2.129e-002 6.135e-004 
6.491e-004 5.127e+006 6.716e+011 1.000e+001 2.255e-002 6.136e-004 
6.494e-004 5.160e+006 6.711e+011 1.000e+001 2.157e-002 6.137e-004 
6.498e-004 5.200e+006 6.711e+011 1.000e+001 2.150e-002 6.138e-004 
6.502e-004 5.246e+006 6.708e+011 1.000e+001 2.120e-002 6.139e-004 
6.505e-004 5.286e+006 6.720e+011 1.000e+001 2.042e-002 6.139e-004 
6.509e-004 5.325e+006 6.717e+011 1.000e+001 2.003e-002 6.140e-004 
6.512e-004 5.366e+006 6.716e+011 1.000e+001 1.970e-002 6.141e-004 
6.516e-004 5.406e+006 6.709e+011 1.000e+001 2.003e-002 6.142e-004 
6.520e-004 5.446e+006 6.709e+011 1.000e+001 2.058e-002 6.143e-004 
6.523e-004 5.420e+006 6.699e+011 1.000e+001 2.101e-002 6.148e-004 
6.527e-004 5.459e+006 6.701e+011 1.000e+001 1.996e-002 6.149e-004 
6.530e-004 5.511e+006 6.699e+011 1.000e+001 1.934e-002 6.149e-004 
6.534e-004 5.563e+006 6.697e+011 1.000e+001 1.930e-002 6.149e-004 
6.538e-004 5.612e+006 6.696e+011 1.000e+001 1.922e-002 6.149e-004 
6.541e-004 5.659e+006 6.697e+011 1.000e+001 1.915e-002 6.150e-004 
6.545e-004 5.705e+006 6.696e+011 1.000e+001 1.920e-002 6.150e-004 
6.548e-004 5.749e+006 6.696e+011 1.000e+001 1.969e-002 6.151e-004 
6.552e-004 5.792e+006 6.696e+011 1.000e+001 1.984e-002 6.151e-004 
6.556e-004 5.835e+006 6.698e+011 1.000e+001 1.982e-002 6.152e-004 
6.559e-004 5.880e+006 6.685e+011 1.000e+001 1.886e-002 6.152e-004 
6.563e-004 5.925e+006 6.678e+011 1.000e+001 1.851e-002 6.153e-004 
6.566e-004 5.966e+006 6.682e+011 1.000e+001 1.775e-002 6.154e-004 
6.570e-004 5.996e+006 6.683e+011 1.000e+001 1.809e-002 6.155e-004 
6.574e-004 6.029e+006 6.689e+011 1.000e+001 1.805e-002 6.157e-004 
6.577e-004 6.063e+006 6.691e+011 1.000e+001 1.893e-002 6.158e-004 
6.581e-004 6.098e+006 6.691e+011 1.000e+001 1.788e-002 6.159e-004 
6.584e-004 6.128e+006 6.706e+011 1.000e+001 1.794e-002 6.160e-004 
6.588e-004 6.152e+006 6.694e+011 1.000e+001 1.892e-002 6.162e-004 
6.592e-004 6.183e+006 6.702e+011 1.000e+001 1.831e-002 6.164e-004 
6.595e-004 6.217e+006 6.701e+011 1.000e+001 1.745e-002 6.165e-004 
6.599e-004 6.243e+006 6.718e+011 1.000e+001 1.740e-002 6.167e-004 
6.602e-004 6.277e+006 6.716e+011 1.000e+001 1.665e-002 6.168e-004 
6.606e-004 6.311e+006 6.714e+011 1.000e+001 1.669e-002 6.169e-004 
6.610e-004 6.344e+006 6.721e+011 1.000e+001 1.705e-002 6.171e-004 
6.613e-004 6.382e+006 6.719e+011 1.000e+001 1.745e-002 6.172e-004 
6.617e-004 6.430e+006 6.717e+011 1.000e+001 1.791e-002 6.172e-004 
6.620e-004 6.473e+006 6.716e+011 1.000e+001 1.710e-002 6.173e-004 
6.624e-004 6.517e+006 6.715e+011 1.000e+001 1.704e-002 6.173e-004 
6.628e-004 6.552e+006 6.715e+011 1.000e+001 1.782e-002 6.174e-004 
6.631e-004 6.412e+006 6.717e+011 1.000e+001 1.822e-002 6.188e-004 
6.635e-004 6.341e+006 6.728e+011 1.000e+001 1.880e-002 6.196e-004 
6.638e-004 6.317e+006 6.722e+011 1.000e+001 1.810e-002 6.201e-004 
6.642e-004 6.309e+006 6.730e+011 1.000e+001 1.749e-002 6.205e-004 
6.646e-004 6.312e+006 6.744e+011 1.000e+001 1.649e-002 6.209e-004 
6.649e-004 6.051e+006 6.645e+011 1.000e+001 1.818e-002 6.231e-004 
6.653e-004 5.396e+006 6.652e+011 1.000e+001 2.341e-002 6.279e-004 
6.656e-004 5.307e+006 6.689e+011 1.000e+001 2.423e-002 6.289e-004 
6.660e-004 5.330e+006 6.685e+011 1.000e+001 2.391e-002 6.291e-004 
6.664e-004 5.358e+006 6.689e+011 1.000e+001 2.055e-002 6.293e-004 
6.667e-004 5.294e+006 6.675e+011 1.000e+001 2.000e-002 6.301e-004 
6.671e-004 5.190e+006 6.669e+011 1.000e+001 1.987e-002 6.312e-004 
6.674e-004 5.119e+006 6.676e+011 1.000e+001 1.938e-002 6.320e-004 
6.678e-004 5.055e+006 6.667e+011 1.000e+001 1.583e-002 6.328e-004 
6.682e-004 4.997e+006 6.649e+011 1.000e+001 1.896e-002 6.336e-004 
6.685e-004 4.886e+006 6.645e+011 1.000e+001 1.611e-002 6.347e-004 
6.689e-004 4.641e+006 6.656e+011 1.000e+001 1.582e-002 6.368e-004 
6.692e-004 4.483e+006 6.650e+011 1.000e+001 1.602e-002 6.382e-004 
6.696e-004 4.396e+006 6.647e+011 1.000e+001 1.657e-002 6.392e-004 
6.700e-004 4.340e+006 6.642e+011 1.000e+001 1.640e-002 6.399e-004 
6.703e-004 4.304e+006 6.641e+011 1.000e+001 1.687e-002 6.405e-004 
6.707e-004 4.278e+006 6.648e+011 1.000e+001 1.619e-002 6.411e-004 
6.710e-004 4.265e+006 6.652e+011 1.000e+001 1.544e-002 6.415e-004 
6.714e-004 4.275e+006 6.652e+011 1.000e+001 1.491e-002 6.418e-004 
6.718e-004 4.282e+006 6.657e+011 1.000e+001 1.505e-002 6.421e-004 
6.721e-004 4.276e+006 6.657e+011 1.000e+001 1.546e-002 6.425e-004 
6.725e-004 4.274e+006 6.661e+011 1.000e+001 1.540e-002 6.429e-004 
6.728e-004 4.262e+006 6.643e+011 1.000e+001 1.564e-002 6.433e-004 
6.732e-004 4.249e+006 6.644e+011 1.000e+001 1.585e-002 6.438e-004 
6.736e-004 4.228e+006 6.641e+011 1.000e+001 1.643e-002 6.443e-004 
6.739e-004 4.212e+006 6.637e+011 1.000e+001 1.768e-002 6.448e-004 
6.743e-004 4.225e+006 6.635e+011 1.000e+001 1.653e-002 6.450e-004 
6.746e-004 4.241e+006 6.638e+011 1.000e+001 1.663e-002 6.453e-004 
6.750e-004 4.265e+006 6.636e+011 1.000e+001 1.752e-002 6.455e-004 
6.754e-004 4.244e+006 6.654e+011 1.000e+001 1.838e-002 6.460e-004 
6.757e-004 4.239e+006 6.648e+011 1.000e+001 1.791e-002 6.464e-004 
6.761e-004 4.130e+006 6.678e+011 1.000e+001 1.860e-002 6.475e-004 
6.764e-004 4.175e+006 6.675e+011 1.000e+001 1.832e-002 6.475e-004 
6.768e-004 4.229e+006 6.663e+011 1.000e+001 1.780e-002 6.475e-004 
6.772e-004 4.276e+006 6.653e+011 1.000e+001 1.743e-002 6.476e-004 
6.775e-004 4.321e+006 6.651e+011 1.000e+001 1.833e-002 6.476e-004 
6.779e-004 4.366e+006 6.651e+011 1.000e+001 1.833e-002 6.477e-004 
6.782e-004 4.412e+006 6.651e+011 1.000e+001 1.805e-002 6.477e-004 
6.786e-004 4.458e+006 6.657e+011 1.000e+001 1.776e-002 6.478e-004 
6.790e-004 4.503e+006 6.665e+011 1.000e+001 1.632e-002 6.478e-004 
6.793e-004 4.549e+006 6.663e+011 1.000e+001 1.713e-002 6.478e-004 
6.797e-004 4.592e+006 6.652e+011 1.000e+001 1.916e-002 6.479e-004 
6.800e-004 4.635e+006 6.651e+011 1.000e+001 1.724e-002 6.480e-004 
6.804e-004 4.680e+006 6.656e+011 1.000e+001 1.658e-002 6.480e-004 
6.808e-004 4.719e+006 6.663e+011 1.000e+001 1.824e-002 6.481e-004 
6.811e-004 4.764e+006 6.655e+011 1.000e+001 2.007e-002 6.482e-004 
6.815e-004 4.804e+006 6.664e+011 1.000e+001 1.742e-002 6.482e-004 
6.818e-004 4.843e+006 6.662e+011 1.000e+001 1.653e-002 6.483e-004 
6.822e-004 4.881e+006 6.663e+011 1.000e+001 1.746e-002 6.484e-004 
6.826e-004 4.923e+006 6.663e+011 1.000e+001 1.718e-002 6.485e-004 
6.829e-004 4.962e+006 6.663e+011 1.000e+001 1.671e-002 6.486e-004 
6.833e-004 5.017e+006 6.657e+011 1.000e+001 1.666e-002 6.486e-004 
6.836e-004 5.167e+006 6.646e+011 1.000e+001 1.794e-002 6.479e-004 
6.840e-004 5.245e+006 6.649e+011 1.000e+001 1.837e-002 6.477e-004 
6.844e-004 5.309e+006 6.668e+011 1.000e+001 1.985e-002 6.476e-004 
6.847e-004 5.358e+006 6.671e+011 1.000e+001 1.932e-002 6.476e-004 
6.851e-004 5.409e+006 6.671e+011 1.000e+001 1.803e-002 6.477e-004 
6.854e-004 5.454e+006 6.662e+011 1.000e+001 1.743e-002 6.477e-004 
6.858e-004 5.503e+006 6.651e+011 1.000e+001 1.800e-002 6.477e-004 
6.862e-004 5.544e+006 6.644e+011 1.000e+001 1.810e-002 6.478e-004 
6.865e-004 5.589e+006 6.643e+011 1.000e+001 1.707e-002 6.478e-004 
6.869e-004 5.635e+006 6.643e+011 1.000e+001 1.868e-002 6.479e-004 
6.872e-004 5.681e+006 6.644e+011 1.000e+001 1.834e-002 6.479e-004 
6.876e-004 5.727e+006 6.657e+011 1.000e+001 1.974e-002 6.480e-004 
6.880e-004 5.767e+006 6.661e+011 1.000e+001 1.857e-002 6.481e-004 
6.883e-004 5.808e+006 6.655e+011 1.000e+001 1.908e-002 6.481e-004 
6.887e-004 5.859e+006 6.658e+011 1.000e+001 1.944e-002 6.481e-004 
6.890e-004 5.896e+006 6.670e+011 1.000e+001 2.060e-002 6.482e-004 
6.894e-004 5.951e+006 6.677e+011 1.000e+001 2.239e-002 6.482e-004 
6.898e-004 5.993e+006 6.668e+011 1.000e+001 2.068e-002 6.483e-004 
6.901e-004 6.039e+006 6.657e+011 1.000e+001 1.957e-002 6.483e-004 
6.905e-004 6.083e+006 6.650e+011 1.000e+001 1.941e-002 6.484e-004 
6.908e-004 6.127e+006 6.646e+011 1.000e+001 2.003e-002 6.484e-004 
6.912e-004 6.170e+006 6.645e+011 1.000e+001 1.972e-002 6.485e-004 
6.916e-004 6.215e+006 6.645e+011 1.000e+001 1.957e-002 6.486e-004 
6.919e-004 6.261e+006 6.644e+011 1.000e+001 1.821e-002 6.486e-004 
6.923e-004 6.307e+006 6.643e+011 1.000e+001 1.850e-002 6.486e-004 
6.926e-004 6.353e+006 6.643e+011 1.000e+001 1.820e-002 6.487e-004 
6.930e-004 6.399e+006 6.643e+011 1.000e+001 1.879e-002 6.487e-004 
6.934e-004 6.446e+006 6.643e+011 1.000e+001 1.880e-002 6.488e-004 
6.937e-004 6.486e+006 6.642e+011 1.000e+001 1.877e-002 6.488e-004 
6.941e-004 6.534e+006 6.642e+011 1.000e+001 1.882e-002 6.489e-004 
6.944e-004 6.579e+006 6.647e+011 1.000e+001 1.756e-002 6.489e-004 
6.948e-004 6.587e+006 6.648e+011 1.000e+001 1.723e-002 6.492e-004 
6.952e-004 6.591e+006 6.653e+011 1.000e+001 1.759e-002 6.496e-004 
6.955e-004 6.614e+006 6.664e+011 1.000e+001 1.723e-002 6.498e-004 
6.959e-004 6.621e+006 6.654e+011 1.000e+001 1.766e-002 6.501e-004 
6.962e-004 6.625e+006 6.653e+011 1.000e+001 1.727e-002 6.504e-004 
6.966e-004 6.621e+006 6.648e+011 1.000e+001 1.994e-002 6.508e-004 
6.970e-004 6.600e+006 6.687e+011 1.000e+001 2.043e-002 6.513e-004 
6.973e-004 6.599e+006 6.703e+011 1.000e+001 2.064e-002 6.517e-004 
6.977e-004 6.586e+006 6.707e+011 1.000e+001 1.962e-002 6.521e-004 
6.980e-004 6.604e+006 6.709e+011 1.000e+001 1.957e-002 6.524e-004 
6.984e-004 6.622e+006 6.717e+011 1.000e+001 2.002e-002 6.526e-004 
6.988e-004 6.659e+006 6.732e+011 1.000e+001 1.916e-002 6.527e-004 
6.991e-004 6.720e+006 6.730e+011 1.000e+001 2.081e-002 6.526e-004 
6.995e-004 6.735e+006 6.730e+011 1.000e+001 1.965e-002 6.529e-004 
6.998e-004 6.775e+006 6.725e+011 1.000e+001 1.945e-002 6.530e-004 
7.002e-004 6.813e+006 6.737e+011 1.000e+001 1.871e-002 6.531e-004 
7.006e-004 6.844e+006 6.761e+011 1.000e+001 1.812e-002 6.532e-004 
7.009e-004 6.840e+006 6.758e+011 1.000e+001 1.878e-002 6.536e-004 
7.013e-004 6.880e+006 6.762e+011 1.000e+001 1.699e-002 6.537e-004 
7.016e-004 6.909e+006 6.755e+011 1.000e+001 1.875e-002 6.538e-004 
7.020e-004 6.942e+006 6.754e+011 1.000e+001 1.742e-002 6.540e-004 
7.024e-004 6.988e+006 6.748e+011 1.000e+001 2.020e-002 6.540e-004 
7.027e-004 7.038e+006 6.750e+011 1.000e+001 1.995e-002 6.540e-004 
7.031e-004 7.080e+006 6.747e+011 1.000e+001 1.936e-002 6.541e-004 
7.034e-004 7.123e+006 6.747e+011 1.000e+001 1.942e-002 6.542e-004 
7.038e-004 7.166e+006 6.747e+011 1.000e+001 1.953e-002 6.542e-004 
7.042e-004 7.209e+006 6.745e+011 1.000e+001 1.906e-002 6.543e-004 
7.045e-004 7.247e+006 6.747e+011 1.000e+001 1.876e-002 6.544e-004 
7.049e-004 7.288e+006 6.747e+011 1.000e+001 2.029e-002 6.545e-004 
7.052e-004 7.330e+006 6.749e+011 1.000e+001 1.876e-002 6.545e-004 
7.056e-004 7.374e+006 6.749e+011 1.000e+001 1.886e-002 6.546e-004 
7.060e-004 7.420e+006 6.746e+011 1.000e+001 1.861e-002 6.546e-004 
7.063e-004 7.463e+006 6.751e+011 1.000e+001 1.854e-002 6.547e-004 
7.067e-004 7.504e+006 6.749e+011 1.000e+001 1.830e-002 6.548e-004 
7.070e-004 7.544e+006 6.751e+011 1.000e+001 1.871e-002 6.548e-004 
7.074e-004 7.585e+006 6.751e+011 1.000e+001 1.818e-002 6.549e-004 
7.078e-004 7.633e+006 6.764e+011 1.000e+001 2.156e-002 6.549e-004 
7.081e-004 7.683e+006 6.764e+011 1.000e+001 2.074e-002 6.550e-004 
7.085e-004 7.731e+006 6.764e+011 1.000e+001 2.137e-002 6.550e-004 
7.088e-004 7.777e+006 6.772e+011 1.000e+001 1.993e-002 6.550e-004 
7.092e-004 7.825e+006 6.772e+011 1.000e+001 1.997e-002 6.551e-004 
7.096e-004 7.867e+006 6.772e+011 1.000e+001 2.010e-002 6.551e-004 
7.099e-004 7.900e+006 6.775e+011 1.000e+001 1.883e-002 6.553e-004 
7.103e-004 7.943e+006 6.777e+011 1.000e+001 1.894e-002 6.553e-004 
7.106e-004 7.990e+006 6.777e+011 1.000e+001 1.909e-002 6.554e-004 
7.110e-004 8.036e+006 6.778e+011 1.000e+001 1.855e-002 6.554e-004 
7.114e-004 8.082e+006 6.783e+011 1.000e+001 1.857e-002 6.554e-004 
7.117e-004 8.123e+006 6.787e+011 1.000e+001 1.818e-002 6.555e-004 
7.121e-004 8.166e+006 6.786e+011 1.000e+001 1.873e-002 6.556e-004 
7.124e-004 8.192e+006 6.784e+011 1.000e+001 2.006e-002 6.558e-004 
7.128e-004 8.186e+006 6.809e+011 1.000e+001 2.014e-002 6.562e-004 
7.132e-004 8.187e+006 6.837e+011 1.000e+001 2.190e-002 6.565e-004 
7.135e-004 8.200e+006 6.842e+011 1.000e+001 1.937e-002 6.568e-004 
7.139e-004 8.062e+006 6.817e+011 1.000e+001 1.819e-002 6.581e-004 
7.142e-004 7.668e+006 6.777e+011 1.000e+001 1.817e-002 6.612e-004 
7.146e-004 7.486e+006 6.777e+011 1.000e+001 1.814e-002 6.628e-004 
7.150e-004 7.156e+006 6.780e+011 1.000e+001 1.942e-002 6.654e-004 
7.153e-004 6.948e+006 6.785e+011 1.000e+001 2.303e-002 6.672e-004 
7.157e-004 6.867e+006 6.770e+011 1.000e+001 2.300e-002 6.682e-004 
7.160e-004 6.723e+006 6.751e+011 1.000e+001 2.162e-002 6.695e-004 
7.164e-004 6.529e+006 6.745e+011 1.000e+001 2.338e-002 6.712e-004 
7.168e-004 6.242e+006 6.749e+011 1.000e+001 2.209e-002 6.736e-004 
7.171e-004 5.914e+006 6.736e+011 1.000e+001 2.119e-002 6.762e-004 
7.175e-004 5.709e+006 6.760e+011 1.000e+001 1.956e-002 6.780e-004 
7.178e-004 5.529e+006 6.754e+011 1.000e+001 2.033e-002 6.796e-004 
7.182e-004 5.381e+006 6.752e+011 1.000e+001 1.998e-002 6.810e-004 
7.186e-004 5.222e+006 6.768e+011 1.000e+001 2.071e-002 6.824e-004 
7.189e-004 5.075e+006 6.773e+011 1.000e+001 2.446e-002 6.838e-004 
7.193e-004 5.107e+006 6.779e+011 1.000e+001 2.209e-002 6.839e-004 
7.196e-004 5.139e+006 6.786e+011 1.000e+001 2.146e-002 6.841e-004 
7.200e-004 5.191e+006 6.779e+011 1.000e+001 2.282e-002 6.841e-004 
7.204e-004 5.245e+006 6.783e+011 1.000e+001 2.269e-002 6.841e-004 
7.207e-004 5.291e+006 6.800e+011 1.000e+001 2.147e-002 6.841e-004 
7.211e-004 5.325e+006 6.792e+011 1.000e+001 2.237e-002 6.842e-004 
7.214e-004 5.365e+006 6.789e+011 1.000e+001 2.033e-002 6.843e-004 
7.218e-004 5.418e+006 6.770e+011 1.000e+001 2.453e-002 6.843e-004 
7.222e-004 5.454e+006 6.783e+011 1.000e+001 2.022e-002 6.844e-004 
7.225e-004 5.499e+006 6.782e+011 1.000e+001 2.303e-002 6.845e-004 
7.229e-004 5.547e+006 6.791e+011 1.000e+001 2.483e-002 6.845e-004 
7.232e-004 5.598e+006 6.776e+011 1.000e+001 2.279e-002 6.845e-004 
7.236e-004 5.631e+006 6.769e+011 1.000e+001 2.220e-002 6.846e-004 
7.240e-004 5.678e+006 6.779e+011 1.000e+001 2.285e-002 6.847e-004 
7.243e-004 5.719e+006 6.790e+011 1.000e+001 2.223e-002 6.847e-004 
7.247e-004 5.758e+006 6.789e+011 1.000e+001 2.024e-002 6.848e-004 
7.250e-004 5.806e+006 6.792e+011 1.000e+001 1.976e-002 6.849e-004 
7.254e-004 5.853e+006 6.777e+011 1.000e+001 2.098e-002 6.849e-004 
7.258e-004 5.891e+006 6.777e+011 1.000e+001 2.113e-002 6.850e-004 
7.261e-004 5.918e+006 6.776e+011 1.000e+001 1.960e-002 6.852e-004 
7.265e-004 5.942e+006 6.770e+011 1.000e+001 2.045e-002 6.854e-004 
7.268e-004 5.950e+006 6.765e+011 1.000e+001 1.970e-002 6.857e-004 
7.272e-004 5.930e+006 6.782e+011 1.000e+001 1.946e-002 6.862e-004 
7.276e-004 5.879e+006 6.783e+011 1.000e+001 2.029e-002 6.869e-004 
7.279e-004 5.840e+006 6.795e+011 1.000e+001 2.181e-002 6.875e-004 
7.283e-004 5.832e+006 6.798e+011 1.000e+001 1.991e-002 6.879e-004 
7.286e-004 5.847e+006 6.796e+011 1.000e+001 1.946e-002 6.882e-004 
7.290e-004 5.860e+006 6.801e+011 1.000e+001 1.969e-002 6.884e-004 
7.294e-004 5.875e+006 6.808e+011 1.000e+001 1.960e-002 6.887e-004 
7.297e-004 5.888e+006 6.809e+011 1.000e+001 1.907e-002 6.890e-004 
7.301e-004 5.916e+006 6.809e+011 1.000e+001 1.856e-002 6.891e-004 
7.304e-004 5.950e+006 6.813e+011 1.000e+001 1.876e-002 6.893e-004 
7.308e-004 5.977e+006 6.814e+011 1.000e+001 1.864e-002 6.894e-004 
7.312e-004 6.009e+006 6.821e+011 1.000e+001 1.864e-002 6.896e-004 
7.315e-004 6.043e+006 6.832e+011 1.000e+001 1.830e-002 6.897e-004 
7.319e-004 6.064e+006 6.827e+011 1.000e+001 1.812e-002 6.899e-004 
7.322e-004 6.098e+006 6.806e+011 1.000e+001 1.801e-002 6.900e-004 
7.326e-004 6.115e+006 6.798e+011 1.000e+001 1.732e-002 6.903e-004 
7.330e-004 6.136e+006 6.810e+011 1.000e+001 1.808e-002 6.905e-004 
7.333e-004 6.158e+006 6.814e+011 1.000e+001 1.802e-002 6.907e-004 
7.337e-004 6.182e+006 6.806e+011 1.000e+001 1.868e-002 6.909e-004 
7.340e-004 6.214e+006 6.802e+011 1.000e+001 2.111e-002 6.910e-004 
7.344e-004 6.246e+006 6.799e+011 1.000e+001 1.887e-002 6.912e-004 
7.348e-004 6.279e+006 6.802e+011 1.000e+001 1.963e-002 6.913e-004 
7.351e-004 6.308e+006 6.802e+011 1.000e+001 2.018e-002 6.915e-004 
7.355e-004 6.345e+006 6.826e+011 1.000e+001 2.106e-002 6.916e-004 
7.358e-004 6.379e+006 6.826e+011 1.000e+001 2.099e-002 6.917e-004 
7.362e-004 6.411e+006 6.830e+011 1.000e+001 2.311e-002 6.918e-004 
7.366e-004 6.445e+006 6.832e+011 1.000e+001 2.163e-002 6.920e-004 
7.369e-004 6.484e+006 6.817e+011 1.000e+001 1.949e-002 6.920e-004 
7.373e-004 6.511e+006 6.812e+011 1.000e+001 1.982e-002 6.922e-004 
7.376e-004 6.373e+006 6.693e+011 1.000e+001 2.215e-002 6.935e-004 
7.380e-004 5.655e+006 6.713e+011 1.000e+001 2.523e-002 6.989e-004 
7.384e-004 5.573e+006 6.742e+011 1.000e+001 2.561e-002 6.998e-004 
7.387e-004 5.551e+006 6.755e+011 1.000e+001 2.215e-002 7.003e-004 
7.391e-004 5.445e+006 6.731e+011 1.000e+001 2.079e-002 7.014e-004 
7.394e-004 5.400e+006 6.712e+011 1.000e+001 1.947e-002 7.021e-004 
7.398e-004 5.343e+006 6.686e+011 1.000e+001 1.906e-002 7.028e-004 
7.402e-004 5.316e+006 6.676e+011 1.000e+001 2.003e-002 7.034e-004 
7.405e-004 5.241e+006 6.674e+011 1.000e+001 1.884e-002 7.042e-004 
7.409e-004 5.135e+006 6.658e+011 1.000e+001 1.972e-002 7.053e-004 
7.412e-004 5.072e+006 6.648e+011 1.000e+001 1.813e-002 7.061e-004 
7.416e-004 5.012e+006 6.649e+011 1.000e+001 1.737e-002 7.069e-004 
7.420e-004 4.997e+006 6.649e+011 1.000e+001 1.778e-002 7.074e-004 
7.423e-004 5.006e+006 6.649e+011 1.000e+001 1.777e-002 7.077e-004 
7.427e-004 5.027e+006 6.648e+011 1.000e+001 1.877e-002 7.079e-004 
7.430e-004 5.070e+006 6.646e+011 1.000e+001 1.629e-002 7.080e-004 
7.434e-004 5.108e+006 6.651e+011 1.000e+001 1.600e-002 7.080e-004 
7.438e-004 5.141e+006 6.649e+011 1.000e+001 1.687e-002 7.082e-004 
7.441e-004 5.169e+006 6.640e+011 1.000e+001 1.664e-002 7.083e-004 
7.445e-004 5.033e+006 6.644e+011 1.000e+001 1.543e-002 7.096e-004 
7.448e-004 4.943e+006 6.649e+011 1.000e+001 1.557e-002 7.106e-004 
7.452e-004 4.891e+006 6.652e+011 1.000e+001 1.581e-002 7.113e-004 
7.456e-004 4.825e+006 6.661e+011 1.000e+001 1.534e-002 7.122e-004 
7.459e-004 4.796e+006 6.656e+011 1.000e+001 1.669e-002 7.127e-004 
7.463e-004 4.738e+006 6.668e+011 1.000e+001 1.576e-002 7.135e-004 
7.466e-004 4.679e+006 6.669e+011 1.000e+001 1.581e-002 7.143e-004 
7.470e-004 4.557e+006 6.692e+011 1.000e+001 1.770e-002 7.155e-004 
7.474e-004 4.504e+006 6.692e+011 1.000e+001 1.650e-002 7.162e-004 
7.477e-004 4.484e+006 6.695e+011 1.000e+001 2.299e-002 7.167e-004 
7.481e-004 4.423e+006 6.708e+011 1.000e+001 1.965e-002 7.175e-004 
7.484e-004 4.365e+006 6.712e+011 1.000e+001 2.083e-002 7.182e-004 
7.488e-004 4.404e+006 6.709e+011 1.000e+001 2.078e-002 7.183e-004 
7.492e-004 4.449e+006 6.712e+011 1.000e+001 2.051e-002 7.184e-004 
7.495e-004 4.499e+006 6.713e+011 1.000e+001 1.854e-002 7.184e-004 
7.499e-004 4.542e+006 6.729e+011 1.000e+001 2.253e-002 7.184e-004 
7.502e-004 4.590e+006 6.732e+011 1.000e+001 2.014e-002 7.185e-004 
7.506e-004 4.628e+006 6.724e+011 1.000e+001 2.066e-002 7.186e-004 
7.510e-004 4.680e+006 6.723e+011 1.000e+001 2.133e-002 7.186e-004 
7.513e-004 4.727e+006 6.720e+011 1.000e+001 2.235e-002 7.186e-004 
7.517e-004 4.771e+006 6.720e+011 1.000e+001 2.154e-002 7.187e-004 
7.520e-004 4.824e+006 6.716e+011 1.000e+001 2.121e-002 7.186e-004 
7.524e-004 4.866e+006 6.716e+011 1.000e+001 2.101e-002 7.187e-004 
7.528e-004 4.906e+006 6.718e+011 1.000e+001 2.163e-002 7.188e-004 
7.531e-004 4.953e+006 6.718e+011 1.000e+001 2.126e-002 7.188e-004 
7.535e-004 5.001e+006 6.721e+011 1.000e+001 2.041e-002 7.189e-004 
7.538e-004 5.036e+006 6.717e+011 1.000e+001 2.041e-002 7.190e-004 
7.542e-004 5.075e+006 6.716e+011 1.000e+001 2.132e-002 7.191e-004 
7.546e-004 5.121e+006 6.717e+011 1.000e+001 2.069e-002 7.191e-004 
7.549e-004 5.175e+006 6.710e+011 1.000e+001 2.329e-002 7.191e-004 
7.553e-004 5.213e+006 6.731e+011 1.000e+001 2.461e-002 7.192e-004 
7.556e-004 5.269e+006 6.717e+011 1.000e+001 2.264e-002 7.192e-004 
7.560e-004 5.306e+006 6.708e+011 1.000e+001 2.238e-002 7.193e-004 
7.564e-004 5.354e+006 6.712e+011 1.000e+001 2.092e-002 7.193e-004 
7.567e-004 5.397e+006 6.741e+011 1.000e+001 2.211e-002 7.194e-004 
7.571e-004 5.433e+006 6.727e+011 1.000e+001 2.172e-002 7.195e-004 
7.574e-004 5.477e+006 6.706e+011 1.000e+001 2.108e-002 7.195e-004 
7.578e-004 5.527e+006 6.707e+011 1.000e+001 2.137e-002 7.195e-004 
7.582e-004 5.585e+006 6.756e+011 1.000e+001 2.250e-002 7.195e-004 
7.585e-004 5.674e+006 6.760e+011 1.000e+001 2.333e-002 7.192e-004 
7.589e-004 5.726e+006 6.758e+011 1.000e+001 2.332e-002 7.193e-004 
7.592e-004 5.763e+006 6.762e+011 1.000e+001 2.203e-002 7.194e-004 
7.596e-004 5.810e+006 6.755e+011 1.000e+001 2.272e-002 7.194e-004 
7.600e-004 5.854e+006 6.759e+011 1.000e+001 2.220e-002 7.194e-004 
7.603e-004 5.883e+006 6.758e+011 1.000e+001 2.200e-002 7.196e-004 
7.607e-004 5.878e+006 6.763e+011 1.000e+001 1.924e-002 7.200e-004 
7.610e-004 5.875e+006 6.765e+011 1.000e+001 1.923e-002 7.204e-004 
7.614e-004 5.876e+006 6.764e+011 1.000e+001 1.998e-002 7.207e-004 
7.618e-004 5.889e+006 6.767e+011 1.000e+001 1.857e-002 7.210e-004 
7.621e-004 5.894e+006 6.758e+011 1.000e+001 1.840e-002 7.213e-004 
7.625e-004 5.888e+006 6.739e+011 1.000e+001 1.919e-002 7.217e-004 
7.628e-004 5.908e+006 6.740e+011 1.000e+001 1.855e-002 7.220e-004 
7.632e-004 5.937e+006 6.741e+011 1.000e+001 1.870e-002 7.221e-004 
7.636e-004 5.970e+006 6.744e+011 1.000e+001 1.819e-002 7.222e-004 
7.639e-004 5.994e+006 6.743e+011 1.000e+001 1.841e-002 7.224e-004 
7.643e-004 6.027e+006 6.755e+011 1.000e+001 1.821e-002 7.226e-004 
7.646e-004 6.059e+006 6.758e+011 1.000e+001 1.796e-002 7.227e-004 
7.650e-004 6.097e+006 6.759e+011 1.000e+001 1.906e-002 7.228e-004 
7.654e-004 6.136e+006 6.763e+011 1.000e+001 1.828e-002 7.229e-004 
7.657e-004 6.203e+006 6.762e+011 1.000e+001 1.741e-002 7.228e-004 
7.661e-004 6.247e+006 6.760e+011 1.000e+001 1.775e-002 7.228e-004 
7.664e-004 6.286e+006 6.764e+011 1.000e+001 1.729e-002 7.229e-004 
7.668e-004 6.326e+006 6.766e+011 1.000e+001 1.721e-002 7.230e-004 
7.672e-004 6.359e+006 6.766e+011 1.000e+001 1.799e-002 7.232e-004 
7.675e-004 6.398e+006 6.763e+011 1.000e+001 1.767e-002 7.232e-004 
7.679e-004 6.440e+006 6.764e+011 1.000e+001 1.749e-002 7.233e-004 
7.682e-004 6.482e+006 6.763e+011 1.000e+001 1.729e-002 7.234e-004 
7.686e-004 6.524e+006 6.763e+011 1.000e+001 1.744e-002 7.235e-004 
7.690e-004 6.564e+006 6.767e+011 1.000e+001 1.754e-002 7.235e-004 
7.693e-004 6.605e+006 6.767e+011 1.000e+001 1.722e-002 7.236e-004 
7.697e-004 6.648e+006 6.762e+011 1.000e+001 1.791e-002 7.237e-004 
7.700e-004 6.687e+006 6.767e+011 1.000e+001 1.845e-002 7.238e-004 
7.704e-004 6.729e+006 6.767e+011 1.000e+001 1.889e-002 7.238e-004 
7.708e-004 6.760e+006 6.766e+011 1.000e+001 1.935e-002 7.240e-004 
7.711e-004 6.795e+006 6.774e+011 1.000e+001 1.803e-002 7.241e-004 
7.715e-004 6.837e+006 6.774e+011 1.000e+001 1.779e-002 7.242e-004 
7.718e-004 6.878e+006 6.774e+011 1.000e+001 1.805e-002 7.242e-004 
7.722e-004 6.923e+006 6.773e+011 1.000e+001 1.794e-002 7.243e-004 
7.726e-004 6.961e+006 6.773e+011 1.000e+001 1.780e-002 7.244e-004 
7.729e-004 7.000e+006 6.777e+011 1.000e+001 1.753e-002 7.245e-004 
7.733e-004 7.040e+006 6.774e+011 1.000e+001 1.734e-002 7.246e-004 
7.736e-004 7.076e+006 6.773e+011 1.000e+001 1.722e-002 7.247e-004 
7.740e-004 7.114e+006 6.772e+011 1.000e+001 1.711e-002 7.248e-004 
7.744e-004 7.141e+006 6.774e+011 1.000e+001 1.820e-002 7.249e-004 
7.747e-004 7.182e+006 6.773e+011 1.000e+001 1.720e-002 7.250e-004 
7.751e-004 7.222e+006 6.771e+011 1.000e+001 1.753e-002 7.251e-004 
7.754e-004 7.264e+006 6.771e+011 1.000e+001 1.707e-002 7.252e-004 
7.758e-004 7.310e+006 6.774e+011 1.000e+001 1.768e-002 7.252e-004 
7.762e-004 7.354e+006 6.776e+011 1.000e+001 1.728e-002 7.253e-004 
7.765e-004 7.396e+006 6.778e+011 1.000e+001 1.772e-002 7.253e-004 
7.769e-004 7.437e+006 6.781e+011 1.000e+001 1.856e-002 7.254e-004 
7.772e-004 7.468e+006 6.780e+011 1.000e+001 1.991e-002 7.256e-004 
7.776e-004 7.513e+006 6.778e+011 1.000e+001 1.991e-002 7.256e-004 
7.780e-004 7.558e+006 6.778e+011 1.000e+001 2.007e-002 7.257e-004 
7.783e-004 7.605e+006 6.781e+011 1.000e+001 2.032e-002 7.257e-004 
7.787e-004 7.650e+006 6.780e+011 1.000e+001 2.034e-002 7.257e-004 
7.790e-004 7.698e+006 6.780e+011 1.000e+001 2.005e-002 7.258e-004 
7.794e-004 7.745e+006 6.779e+011 1.000e+001 1.956e-002 7.258e-004 
7.798e-004 7.792e+006 6.779e+011 1.000e+001 2.038e-002 7.258e-004 
7.801e-004 7.838e+006 6.777e+011 1.000e+001 2.045e-002 7.259e-004 
7.805e-004 7.885e+006 6.778e+011 1.000e+001 1.966e-002 7.259e-004 
7.808e-004 7.934e+006 6.781e+011 1.000e+001 1.992e-002 7.259e-004 
7.812e-004 7.986e+006 6.780e+011 1.000e+001 2.054e-002 7.259e-004 
7.816e-004 8.031e+006 6.780e+011 1.000e+001 1.992e-002 7.260e-004 
7.819e-004 8.075e+006 6.779e+011 1.000e+001 2.020e-002 7.260e-004 
7.823e-004 8.107e+006 6.780e+011 1.000e+001 1.952e-002 7.262e-004 
7.826e-004 8.138e+006 6.781e+011 1.000e+001 1.984e-002 7.263e-004 
7.830e-004 8.136e+006 6.783e+011 1.000e+001 1.962e-002 7.267e-004 
7.834e-004 8.157e+006 6.789e+011 1.000e+001 1.948e-002 7.269e-004 
7.837e-004 8.162e+006 6.792e+011 1.000e+001 1.909e-002 7.272e-004 
7.841e-004 8.187e+006 6.826e+011 1.000e+001 2.002e-002 7.274e-004 
7.844e-004 8.061e+006 6.769e+011 1.000e+001 1.901e-002 7.287e-004 
7.848e-004 7.597e+006 6.767e+011 1.000e+001 2.070e-002 7.322e-004 
7.852e-004 7.350e+006 6.748e+011 1.000e+001 1.960e-002 7.343e-004 
7.855e-004 7.097e+006 6.787e+011 1.000e+001 2.137e-002 7.364e-004 
7.859e-004 6.921e+006 6.782e+011 1.000e+001 2.057e-002 7.380e-004 
7.862e-004 6.805e+006 6.755e+011 1.000e+001 1.909e-002 7.391e-004 
7.866e-004 6.615e+006 6.743e+011 1.000e+001 1.917e-002 7.408e-004 
7.870e-004 6.476e+006 6.736e+011 1.000e+001 1.993e-002 7.421e-004 
7.873e-004 6.207e+006 6.702e+011 1.000e+001 2.079e-002 7.444e-004 
7.877e-004 5.896e+006 6.686e+011 1.000e+001 1.987e-002 7.469e-004 
7.880e-004 5.697e+006 6.672e+011 1.000e+001 1.915e-002 7.486e-004 
7.884e-004 5.544e+006 6.676e+011 1.000e+001 2.004e-002 7.500e-004 
7.888e-004 5.402e+006 6.681e+011 1.000e+001 2.020e-002 7.514e-004 
7.891e-004 5.264e+006 6.696e+011 1.000e+001 2.082e-002 7.527e-004 
7.895e-004 5.146e+006 6.713e+011 1.000e+001 2.502e-002 7.539e-004 
7.898e-004 5.137e+006 6.714e+011 1.000e+001 2.357e-002 7.543e-004 
7.902e-004 5.172e+006 6.714e+011 1.000e+001 2.208e-002 7.544e-004 
7.906e-004 5.211e+006 6.708e+011 1.000e+001 2.114e-002 7.545e-004 
7.909e-004 5.253e+006 6.706e+011 1.000e+001 2.012e-002 7.546e-004 
7.913e-004 5.291e+006 6.715e+011 1.000e+001 2.045e-002 7.547e-004 
7.916e-004 5.335e+006 6.711e+011 1.000e+001 2.166e-002 7.547e-004 
7.920e-004 5.383e+006 6.722e+011 1.000e+001 1.986e-002 7.547e-004 
7.924e-004 5.425e+006 6.729e+011 1.000e+001 2.117e-002 7.548e-004 
7.927e-004 5.472e+006 6.720e+011 1.000e+001 2.195e-002 7.548e-004 
7.931e-004 5.519e+006 6.721e+011 1.000e+001 2.005e-002 7.549e-004 
7.934e-004 5.545e+006 6.722e+011 1.000e+001 1.957e-002 7.551e-004 
7.938e-004 5.580e+006 6.717e+011 1.000e+001 1.986e-002 7.552e-004 
7.942e-004 5.613e+006 6.720e+011 1.000e+001 1.987e-002 7.553e-004 
7.945e-004 5.641e+006 6.728e+011 1.000e+001 2.042e-002 7.555e-004 
7.949e-004 5.666e+006 6.731e+011 1.000e+001 2.157e-002 7.557e-004 
7.952e-004 5.698e+006 6.721e+011 1.000e+001 1.935e-002 7.558e-004 
7.956e-004 5.719e+006 6.725e+011 1.000e+001 1.904e-002 7.560e-004 
7.960e-004 5.733e+006 6.719e+011 1.000e+001 1.870e-002 7.563e-004 
7.963e-004 5.706e+006 6.739e+011 1.000e+001 1.875e-002 7.568e-004 
7.967e-004 5.648e+006 6.734e+011 1.000e+001 1.867e-002 7.576e-004 
7.970e-004 5.582e+006 6.731e+011 1.000e+001 1.979e-002 7.584e-004 
7.974e-004 5.558e+006 6.750e+011 1.000e+001 1.894e-002 7.589e-004 
7.978e-004 5.556e+006 6.742e+011 1.000e+001 1.989e-002 7.593e-004 
7.981e-004 5.577e+006 6.749e+011 1.000e+001 1.902e-002 7.595e-004 
7.985e-004 5.589e+006 6.757e+011 1.000e+001 1.896e-002 7.598e-004 
7.988e-004 5.616e+006 6.770e+011 1.000e+001 2.038e-002 7.600e-004 
7.992e-004 5.637e+006 6.760e+011 1.000e+001 2.079e-002 7.602e-004 
7.996e-004 5.667e+006 6.751e+011 1.000e+001 1.917e-002 7.603e-004 
7.999e-004 5.702e+006 6.751e+011 1.000e+001 1.896e-002 7.605e-004 
8.003e-004 5.737e+006 6.752e+011 1.000e+001 1.889e-002 7.606e-004 
8.006e-004 5.779e+006 6.749e+011 1.000e+001 1.920e-002 7.606e-004 
8.010e-004 5.826e+006 6.747e+011 1.000e+001 1.868e-002 7.607e-004 
8.014e-004 5.856e+006 6.749e+011 1.000e+001 1.806e-002 7.608e-004 
8.017e-004 5.887e+006 6.760e+011 1.000e+001 1.916e-002 7.610e-004 
8.021e-004 5.918e+006 6.762e+011 1.000e+001 1.838e-002 7.611e-004 
8.024e-004 5.951e+006 6.763e+011 1.000e+001 1.840e-002 7.612e-004 
8.028e-004 5.987e+006 6.765e+011 1.000e+001 1.825e-002 7.614e-004 
8.032e-004 6.022e+006 6.766e+011 1.000e+001 1.860e-002 7.615e-004 
8.035e-004 6.055e+006 6.769e+011 1.000e+001 1.837e-002 7.616e-004 
8.039e-004 6.086e+006 6.768e+011 1.000e+001 1.844e-002 7.618e-004 
8.042e-004 6.093e+006 6.771e+011 1.000e+001 1.826e-002 7.621e-004 
8.046e-004 6.129e+006 6.770e+011 1.000e+001 1.754e-002 7.622e-004 
8.050e-004 6.168e+006 6.765e+011 1.000e+001 1.766e-002 7.623e-004 
8.053e-004 6.204e+006 6.765e+011 1.000e+001 1.692e-002 7.624e-004 
8.057e-004 6.237e+006 6.759e+011 1.000e+001 1.711e-002 7.625e-004 
8.060e-004 6.275e+006 6.755e+011 1.000e+001 1.730e-002 7.626e-004 
8.064e-004 6.318e+006 6.753e+011 1.000e+001 1.694e-002 7.627e-004 
8.068e-004 6.357e+006 6.757e+011 1.000e+001 1.698e-002 7.628e-004 
8.071e-004 6.399e+006 6.762e+011 1.000e+001 1.669e-002 7.628e-004 
8.075e-004 6.426e+006 6.756e+011 1.000e+001 1.769e-002 7.630e-004 
8.078e-004 6.463e+006 6.759e+011 1.000e+001 1.677e-002 7.631e-004 
8.082e-004 6.480e+006 6.749e+011 1.000e+001 1.870e-002 7.634e-004 
8.086e-004 5.854e+006 6.654e+011 1.000e+001 2.036e-002 7.680e-004 
8.089e-004 5.565e+006 6.746e+011 1.000e+001 2.546e-002 7.704e-004 
8.093e-004 5.561e+006 6.705e+011 1.000e+001 2.268e-002 7.708e-004 
8.096e-004 5.519e+006 6.699e+011 1.000e+001 2.281e-002 7.714e-004 
8.100e-004 5.521e+006 6.685e+011 1.000e+001 2.218e-002 7.718e-004 
8.104e-004 5.539e+006 6.685e+011 1.000e+001 2.141e-002 7.720e-004 
8.107e-004 5.557e+006 6.668e+011 1.000e+001 2.172e-002 7.723e-004 
8.111e-004 5.533e+006 6.673e+011 1.000e+001 2.065e-002 7.728e-004 
8.114e-004 5.413e+006 6.672e+011 1.000e+001 1.854e-002 7.740e-004 
8.118e-004 5.376e+006 6.676e+011 1.000e+001 1.915e-002 7.746e-004 
8.122e-004 5.383e+006 6.680e+011 1.000e+001 1.900e-002 7.749e-004 
8.125e-004 5.408e+006 6.682e+011 1.000e+001 1.899e-002 7.751e-004 
8.129e-004 5.433e+006 6.682e+011 1.000e+001 1.845e-002 7.753e-004 
8.132e-004 5.472e+006 6.681e+011 1.000e+001 1.721e-002 7.754e-004 
8.136e-004 5.507e+006 6.679e+011 1.000e+001 1.727e-002 7.755e-004 
8.140e-004 5.547e+006 6.672e+011 1.000e+001 1.745e-002 7.756e-004 
8.143e-004 5.590e+006 6.660e+011 1.000e+001 1.724e-002 7.756e-004 
8.147e-004 5.638e+006 6.660e+011 1.000e+001 1.689e-002 7.756e-004 
8.150e-004 5.673e+006 6.659e+011 1.000e+001 1.770e-002 7.758e-004 
8.154e-004 5.711e+006 6.658e+011 1.000e+001 1.668e-002 7.759e-004 
8.158e-004 5.749e+006 6.660e+011 1.000e+001 1.704e-002 7.760e-004 
8.161e-004 5.572e+006 6.637e+011 1.000e+001 1.727e-002 7.775e-004 
8.165e-004 5.465e+006 6.651e+011 1.000e+001 1.594e-002 7.786e-004 
8.168e-004 5.448e+006 6.663e+011 1.000e+001 1.622e-002 7.791e-004 
8.172e-004 5.446e+006 6.667e+011 1.000e+001 1.675e-002 7.795e-004 
8.176e-004 5.342e+006 6.661e+011 1.000e+001 1.651e-002 7.806e-004 
8.179e-004 5.190e+006 6.652e+011 1.000e+001 1.703e-002 7.820e-004 
8.183e-004 5.073e+006 6.657e+011 1.000e+001 1.712e-002 7.832e-004 
8.186e-004 4.925e+006 6.657e+011 1.000e+001 1.945e-002 7.845e-004 
8.190e-004 4.774e+006 6.679e+011 1.000e+001 2.014e-002 7.859e-004 
8.194e-004 4.715e+006 6.687e+011 1.000e+001 1.881e-002 7.867e-004 
8.197e-004 4.699e+006 6.692e+011 1.000e+001 2.020e-002 7.872e-004 
8.201e-004 4.669e+006 6.699e+011 1.000e+001 2.187e-002 7.877e-004 
8.204e-004 4.542e+006 6.714e+011 1.000e+001 2.530e-002 7.890e-004 
8.208e-004 4.588e+006 6.716e+011 1.000e+001 2.209e-002 7.890e-004 
8.212e-004 4.635e+006 6.704e+011 1.000e+001 2.305e-002 7.891e-004 
8.215e-004 4.687e+006 6.706e+011 1.000e+001 2.108e-002 7.891e-004 
8.219e-004 4.733e+006 6.708e+011 1.000e+001 2.088e-002 7.891e-004 
8.222e-004 4.775e+006 6.700e+011 1.000e+001 2.174e-002 7.892e-004 
8.226e-004 4.823e+006 6.707e+011 1.000e+001 2.123e-002 7.892e-004 
8.230e-004 4.868e+006 6.708e+011 1.000e+001 2.147e-002 7.893e-004 
8.233e-004 4.913e+006 6.698e+011 1.000e+001 2.134e-002 7.893e-004 
8.237e-004 4.959e+006 6.698e+011 1.000e+001 2.145e-002 7.893e-004 
8.240e-004 5.004e+006 6.696e+011 1.000e+001 2.127e-002 7.894e-004 
8.244e-004 5.050e+006 6.699e+011 1.000e+001 2.118e-002 7.894e-004 
8.248e-004 5.093e+006 6.698e+011 1.000e+001 2.083e-002 7.895e-004 
8.251e-004 5.139e+006 6.699e+011 1.000e+001 2.008e-002 7.895e-004 
8.255e-004 5.183e+006 6.704e+011 1.000e+001 2.088e-002 7.896e-004 
8.258e-004 5.233e+006 6.705e+011 1.000e+001 1.946e-002 7.896e-004 
8.262e-004 5.278e+006 6.702e+011 1.000e+001 1.962e-002 7.897e-004 
8.266e-004 5.323e+006 6.734e+011 1.000e+001 2.052e-002 7.897e-004 
8.269e-004 5.365e+006 6.749e+011 1.000e+001 1.930e-002 7.898e-004 
8.273e-004 5.410e+006 6.760e+011 1.000e+001 1.948e-002 7.898e-004 
8.276e-004 5.445e+006 6.762e+011 1.000e+001 1.913e-002 7.899e-004 
8.280e-004 5.483e+006 6.763e+011 1.000e+001 1.961e-002 7.900e-004 
8.284e-004 5.530e+006 6.772e+011 1.000e+001 2.133e-002 7.901e-004 
8.287e-004 5.576e+006 6.775e+011 1.000e+001 2.089e-002 7.901e-004 
8.291e-004 5.618e+006 6.771e+011 1.000e+001 2.135e-002 7.902e-004 
8.294e-004 5.662e+006 6.770e+011 1.000e+001 2.026e-002 7.902e-004 
8.298e-004 5.703e+006 6.764e+011 1.000e+001 1.911e-002 7.903e-004 
8.302e-004 5.746e+006 6.762e+011 1.000e+001 1.901e-002 7.904e-004 
8.305e-004 5.795e+006 6.765e+011 1.000e+001 1.892e-002 7.904e-004 
8.309e-004 5.842e+006 6.763e+011 1.000e+001 1.891e-002 7.904e-004 
8.312e-004 5.885e+006 6.763e+011 1.000e+001 1.958e-002 7.905e-004 
8.316e-004 5.923e+006 6.765e+011 1.000e+001 1.995e-002 7.906e-004 
8.320e-004 5.966e+006 6.762e+011 1.000e+001 1.922e-002 7.907e-004 
8.323e-004 6.010e+006 6.759e+011 1.000e+001 1.995e-002 7.907e-004 
8.327e-004 6.058e+006 6.759e+011 1.000e+001 1.931e-002 7.907e-004 
8.330e-004 6.106e+006 6.762e+011 1.000e+001 1.930e-002 7.908e-004 
8.334e-004 6.150e+006 6.763e+011 1.000e+001 1.902e-002 7.908e-004 
8.338e-004 6.144e+006 6.764e+011 1.000e+001 1.915e-002 7.912e-004 
8.341e-004 6.146e+006 6.763e+011 1.000e+001 1.952e-002 7.916e-004 
8.345e-004 6.120e+006 6.763e+011 1.000e+001 1.977e-002 7.921e-004 
8.348e-004 6.087e+006 6.761e+011 1.000e+001 2.041e-002 7.927e-004 
8.352e-004 6.102e+006 6.764e+011 1.000e+001 2.073e-002 7.930e-004 
8.356e-004 6.129e+006 6.763e+011 1.000e+001 2.099e-002 7.931e-004 
8.359e-004 6.160e+006 6.770e+011 1.000e+001 2.071e-002 7.933e-004 
8.363e-004 6.189e+006 6.790e+011 1.000e+001 1.953e-002 7.934e-004 
8.366e-004 6.217e+006 6.794e+011 1.000e+001 2.017e-002 7.936e-004 
8.370e-004 6.247e+006 6.790e+011 1.000e+001 2.385e-002 7.938e-004 
8.374e-004 6.282e+006 6.792e+011 1.000e+001 1.789e-002 7.939e-004 
8.377e-004 6.311e+006 6.793e+011 1.000e+001 2.037e-002 7.940e-004 
8.381e-004 6.354e+006 6.794e+011 1.000e+001 1.873e-002 7.941e-004 
8.384e-004 6.384e+006 6.795e+011 1.000e+001 1.826e-002 7.942e-004 
8.388e-004 6.419e+006 6.790e+011 1.000e+001 1.808e-002 7.944e-004 
8.392e-004 6.452e+006 6.790e+011 1.000e+001 1.806e-002 7.945e-004 
8.395e-004 6.492e+006 6.790e+011 1.000e+001 1.843e-002 7.946e-004 
8.399e-004 6.529e+006 6.794e+011 1.000e+001 1.790e-002 7.947e-004 
8.402e-004 6.570e+006 6.796e+011 1.000e+001 1.796e-002 7.948e-004 
8.406e-004 6.609e+006 6.795e+011 1.000e+001 1.780e-002 7.949e-004 
8.410e-004 6.654e+006 6.795e+011 1.000e+001 1.883e-002 7.949e-004 
8.413e-004 6.692e+006 6.794e+011 1.000e+001 1.880e-002 7.950e-004 
8.417e-004 6.726e+006 6.794e+011 1.000e+001 1.903e-002 7.951e-004 
8.420e-004 6.762e+006 6.795e+011 1.000e+001 1.892e-002 7.952e-004 
8.424e-004 6.799e+006 6.797e+011 1.000e+001 1.901e-002 7.953e-004 
8.428e-004 6.831e+006 6.803e+011 1.000e+001 1.945e-002 7.955e-004 
8.431e-004 6.871e+006 6.804e+011 1.000e+001 1.814e-002 7.956e-004 
8.435e-004 6.905e+006 6.809e+011 1.000e+001 1.722e-002 7.957e-004 
8.438e-004 6.935e+006 6.805e+011 1.000e+001 1.708e-002 7.958e-004 
8.442e-004 6.972e+006 6.809e+011 1.000e+001 1.842e-002 7.959e-004 
8.446e-004 6.985e+006 6.809e+011 1.000e+001 1.836e-002 7.962e-004 
8.449e-004 7.013e+006 6.804e+011 1.000e+001 1.838e-002 7.964e-004 
8.453e-004 7.037e+006 6.803e+011 1.000e+001 1.825e-002 7.966e-004 
8.456e-004 7.082e+006 6.819e+011 1.000e+001 1.996e-002 7.966e-004 
8.460e-004 7.126e+006 6.819e+011 1.000e+001 1.941e-002 7.967e-004 
8.464e-004 7.170e+006 6.822e+011 1.000e+001 2.034e-002 7.967e-004 
8.467e-004 7.204e+006 6.822e+011 1.000e+001 1.965e-002 7.969e-004 
8.471e-004 7.249e+006 6.819e+011 1.000e+001 1.961e-002 7.969e-004 
8.474e-004 7.294e+006 6.821e+011 1.000e+001 2.008e-002 7.970e-004 
8.478e-004 7.331e+006 6.819e+011 1.000e+001 2.027e-002 7.971e-004 
8.482e-004 7.338e+006 6.813e+011 1.000e+001 2.097e-002 7.974e-004 
8.485e-004 7.358e+006 6.828e+011 1.000e+001 2.097e-002 7.976e-004 
8.489e-004 7.387e+006 6.844e+011 1.000e+001 2.123e-002 7.977e-004 
8.492e-004 7.433e+006 6.848e+011 1.000e+001 2.350e-002 7.978e-004 
8.496e-004 7.464e+006 6.868e+011 1.000e+001 2.105e-002 7.979e-004 
8.500e-004 7.472e+006 6.873e+011 1.000e+001 2.116e-002 7.982e-004 
8.503e-004 7.453e+006 6.880e+011 1.000e+001 2.006e-002 7.987e-004 
8.507e-004 7.495e+006 6.881e+011 1.000e+001 1.967e-002 7.988e-004 
8.510e-004 7.540e+006 6.887e+011 1.000e+001 1.927e-002 7.988e-004 
8.514e-004 7.582e+006 6.884e+011 1.000e+001 2.052e-002 7.989e-004 
8.518e-004 7.622e+006 6.892e+011 1.000e+001 2.108e-002 7.990e-004 
8.521e-004 7.630e+006 6.838e+011 1.000e+001 2.307e-002 7.993e-004 
8.525e-004 7.232e+006 6.814e+011 1.000e+001 2.150e-002 8.024e-004 
8.528e-004 6.988e+006 6.796e+011 1.000e+001 1.940e-002 8.045e-004 
8.532e-004 6.807e+006 6.792e+011 1.000e+001 2.341e-002 8.061e-004 
8.536e-004 6.661e+006 6.775e+011 1.000e+001 2.271e-002 8.074e-004 
8.539e-004 6.518e+006 6.767e+011 1.000e+001 2.198e-002 8.088e-004 
8.543e-004 6.435e+006 6.746e+011 1.000e+001 2.096e-002 8.097e-004 
8.546e-004 6.303e+006 6.756e+011 1.000e+001 1.926e-002 8.110e-004 
8.550e-004 6.135e+006 6.738e+011 1.000e+001 2.104e-002 8.125e-004 
8.554e-004 6.006e+006 6.738e+011 1.000e+001 2.152e-002 8.138e-004 
8.557e-004 5.750e+006 6.735e+011 1.000e+001 1.951e-002 8.159e-004 
8.561e-004 5.503e+006 6.713e+011 1.000e+001 2.024e-002 8.180e-004 
8.564e-004 5.330e+006 6.694e+011 1.000e+001 1.996e-002 8.195e-004 
8.568e-004 5.198e+006 6.699e+011 1.000e+001 2.009e-002 8.208e-004 
8.572e-004 5.095e+006 6.700e+011 1.000e+001 1.993e-002 8.219e-004 
8.575e-004 5.042e+006 6.715e+011 1.000e+001 2.056e-002 8.226e-004 
8.579e-004 4.883e+006 6.744e+011 1.000e+001 2.181e-002 8.241e-004 
8.582e-004 4.850e+006 6.733e+011 1.000e+001 2.145e-002 8.247e-004 
8.586e-004 4.878e+006 6.732e+011 1.000e+001 2.309e-002 8.248e-004 
8.590e-004 4.925e+006 6.730e+011 1.000e+001 2.054e-002 8.249e-004 
8.593e-004 4.970e+006 6.716e+011 1.000e+001 2.099e-002 8.249e-004 
8.597e-004 5.020e+006 6.724e+011 1.000e+001 2.041e-002 8.249e-004 
8.600e-004 5.064e+006 6.726e+011 1.000e+001 2.126e-002 8.250e-004 
8.604e-004 5.107e+006 6.721e+011 1.000e+001 2.112e-002 8.250e-004 
8.608e-004 5.152e+006 6.724e+011 1.000e+001 2.277e-002 8.251e-004 
8.611e-004 5.197e+006 6.719e+011 1.000e+001 2.079e-002 8.251e-004 
8.615e-004 5.240e+006 6.728e+011 1.000e+001 1.890e-002 8.252e-004 
8.618e-004 5.281e+006 6.723e+011 1.000e+001 2.096e-002 8.253e-004 
8.622e-004 5.328e+006 6.726e+011 1.000e+001 2.220e-002 8.253e-004 
8.626e-004 5.374e+006 6.728e+011 1.000e+001 2.375e-002 8.253e-004 
8.629e-004 5.425e+006 6.730e+011 1.000e+001 2.260e-002 8.254e-004 
8.633e-004 5.466e+006 6.732e+011 1.000e+001 2.243e-002 8.254e-004 
8.636e-004 5.505e+006 6.737e+011 1.000e+001 2.038e-002 8.255e-004 
8.640e-004 5.553e+006 6.738e+011 1.000e+001 2.208e-002 8.255e-004 
8.644e-004 5.602e+006 6.748e+011 1.000e+001 2.175e-002 8.256e-004 
8.647e-004 5.650e+006 6.732e+011 1.000e+001 2.230e-002 8.256e-004 
8.651e-004 5.689e+006 6.738e+011 1.000e+001 2.093e-002 8.257e-004 
8.654e-004 5.730e+006 6.731e+011 1.000e+001 2.217e-002 8.258e-004 
8.658e-004 5.771e+006 6.741e+011 1.000e+001 2.111e-002 8.258e-004 
8.662e-004 5.816e+006 6.738e+011 1.000e+001 2.215e-002 8.259e-004 
8.665e-004 5.862e+006 6.734e+011 1.000e+001 2.230e-002 8.259e-004 
8.669e-004 5.904e+006 6.732e+011 1.000e+001 2.101e-002 8.260e-004 
8.672e-004 5.952e+006 6.734e+011 1.000e+001 2.033e-002 8.260e-004 
8.676e-004 5.999e+006 6.735e+011 1.000e+001 2.092e-002 8.261e-004 
8.680e-004 6.035e+006 6.729e+011 1.000e+001 2.141e-002 8.262e-004 
8.683e-004 6.080e+006 6.732e+011 1.000e+001 2.071e-002 8.262e-004 
8.687e-004 6.121e+006 6.737e+011 1.000e+001 2.081e-002 8.263e-004 
8.690e-004 6.161e+006 6.740e+011 1.000e+001 1.975e-002 8.264e-004 
8.694e-004 6.207e+006 6.746e+011 1.000e+001 2.063e-002 8.264e-004 
8.698e-004 6.241e+006 6.739e+011 1.000e+001 2.076e-002 8.265e-004 
8.701e-004 6.245e+006 6.739e+011 1.000e+001 1.981e-002 8.269e-004 
8.705e-004 6.252e+006 6.734e+011 1.000e+001 1.896e-002 8.272e-004 
8.708e-004 6.273e+006 6.731e+011 1.000e+001 1.963e-002 8.274e-004 
8.712e-004 6.273e+006 6.757e+011 1.000e+001 2.231e-002 8.278e-004 
8.716e-004 6.258e+006 6.753e+011 1.000e+001 2.048e-002 8.282e-004 
8.719e-004 6.205e+006 6.747e+011 1.000e+001 1.932e-002 8.290e-004 
8.723e-004 6.135e+006 6.748e+011 1.000e+001 1.752e-002 8.298e-004 
8.726e-004 5.839e+006 6.674e+011 1.000e+001 1.831e-002 8.322e-004 
8.730e-004 5.302e+006 6.679e+011 1.000e+001 2.044e-002 8.363e-004 
8.734e-004 4.846e+006 6.708e+011 1.000e+001 2.747e-002 8.398e-004 
8.737e-004 4.770e+006 6.726e+011 1.000e+001 2.798e-002 8.407e-004 
8.741e-004 4.747e+006 6.773e+011 1.000e+001 2.651e-002 8.412e-004 
8.744e-004 4.697e+006 6.778e+011 1.000e+001 2.234e-002 8.419e-004 
8.748e-004 4.625e+006 6.770e+011 1.000e+001 2.245e-002 8.428e-004 
8.752e-004 4.595e+006 6.743e+011 1.000e+001 1.989e-002 8.433e-004 
8.755e-004 4.570e+006 6.705e+011 1.000e+001 1.905e-002 8.439e-004 
8.759e-004 4.540e+006 6.698e+011 1.000e+001 1.784e-002 8.444e-004 
8.762e-004 4.531e+006 6.696e+011 1.000e+001 1.749e-002 8.449e-004 
8.766e-004 4.533e+006 6.697e+011 1.000e+001 1.749e-002 8.452e-004 
8.770e-004 4.461e+006 6.703e+011 1.000e+001 1.831e-002 8.461e-004 
8.773e-004 4.349e+006 6.704e+011 1.000e+001 1.522e-002 8.472e-004 
8.777e-004 4.233e+006 6.694e+011 1.000e+001 1.638e-002 8.484e-004 
8.780e-004 4.160e+006 6.692e+011 1.000e+001 1.701e-002 8.492e-004 
8.784e-004 4.122e+006 6.691e+011 1.000e+001 1.675e-002 8.498e-004 
8.788e-004 4.071e+006 6.700e+011 1.000e+001 1.573e-002 8.506e-004 
8.791e-004 4.033e+006 6.706e+011 1.000e+001 1.560e-002 8.512e-004 
8.795e-004 3.998e+006 6.718e+011 1.000e+001 1.631e-002 8.518e-004 
8.798e-004 3.978e+006 6.722e+011 1.000e+001 1.626e-002 8.523e-004 
8.802e-004 3.995e+006 6.714e+011 1.000e+001 1.669e-002 8.525e-004 
8.806e-004 3.984e+006 6.717e+011 1.000e+001 1.641e-002 8.530e-004 
8.809e-004 3.986e+006 6.710e+011 1.000e+001 1.848e-002 8.533e-004 
8.813e-004 3.995e+006 6.711e+011 1.000e+001 1.888e-002 8.536e-004 
8.816e-004 4.007e+006 6.717e+011 1.000e+001 1.894e-002 8.539e-004 
8.820e-004 4.021e+006 6.721e+011 1.000e+001 1.897e-002 8.541e-004 
8.824e-004 4.029e+006 6.721e+011 1.000e+001 1.795e-002 8.544e-004 
8.827e-004 4.038e+006 6.722e+011 1.000e+001 1.847e-002 8.547e-004 
8.831e-004 4.055e+006 6.719e+011 1.000e+001 1.823e-002 8.550e-004 
8.834e-004 4.061e+006 6.717e+011 1.000e+001 1.936e-002 8.553e-004 
8.838e-004 4.068e+006 6.723e+011 1.000e+001 1.907e-002 8.556e-004 
8.842e-004 4.055e+006 6.721e+011 1.000e+001 2.063e-002 8.561e-004 
8.845e-004 4.058e+006 6.728e+011 1.000e+001 1.915e-002 8.564e-004 
8.849e-004 4.084e+006 6.730e+011 1.000e+001 1.965e-002 8.566e-004 
8.852e-004 4.114e+006 6.730e+011 1.000e+001 1.934e-002 8.567e-004 
8.856e-004 4.147e+006 6.729e+011 1.000e+001 1.992e-002 8.569e-004 
8.860e-004 4.189e+006 6.727e+011 1.000e+001 1.986e-002 8.569e-004 
8.863e-004 4.228e+006 6.726e+011 1.000e+001 1.987e-002 8.570e-004 
8.867e-004 4.262e+006 6.728e+011 1.000e+001 2.019e-002 8.571e-004 
8.870e-004 4.282e+006 6.734e+011 1.000e+001 2.106e-002 8.574e-004 
8.874e-004 4.280e+006 6.738e+011 1.000e+001 2.144e-002 8.577e-004 
8.878e-004 4.205e+006 6.748e+011 1.000e+001 2.291e-002 8.586e-004 
8.881e-004 4.226e+006 6.742e+011 1.000e+001 2.239e-002 8.588e-004 
8.885e-004 4.275e+006 6.724e+011 1.000e+001 2.130e-002 8.589e-004 
8.888e-004 4.321e+006 6.717e+011 1.000e+001 2.101e-002 8.589e-004 
8.892e-004 4.366e+006 6.712e+011 1.000e+001 2.076e-002 8.590e-004 
8.896e-004 4.412e+006 6.712e+011 1.000e+001 2.143e-002 8.590e-004 
8.899e-004 4.458e+006 6.711e+011 1.000e+001 2.156e-002 8.590e-004 
8.903e-004 4.503e+006 6.710e+011 1.000e+001 2.163e-002 8.591e-004 
8.906e-004 4.549e+006 6.709e+011 1.000e+001 2.049e-002 8.591e-004 
8.910e-004 4.594e+006 6.709e+011 1.000e+001 2.076e-002 8.592e-004 
8.914e-004 4.640e+006 6.710e+011 1.000e+001 2.053e-002 8.592e-004 
8.917e-004 4.686e+006 6.710e+011 1.000e+001 2.103e-002 8.593e-004 
8.921e-004 4.731e+006 6.710e+011 1.000e+001 2.093e-002 8.593e-004 
8.924e-004 4.777e+006 6.710e+011 1.000e+001 2.150e-002 8.594e-004 
8.928e-004 4.823e+006 6.709e+011 1.000e+001 2.055e-002 8.594e-004 
8.932e-004 4.867e+006 6.711e+011 1.000e+001 2.092e-002 8.594e-004 
8.935e-004 4.913e+006 6.709e+011 1.000e+001 2.096e-002 8.595e-004 
8.939e-004 4.958e+006 6.710e+011 1.000e+001 2.203e-002 8.595e-004 
8.942e-004 5.001e+006 6.712e+011 1.000e+001 2.177e-002 8.596e-004 
8.946e-004 5.048e+006 6.712e+011 1.000e+001 2.188e-002 8.596e-004 
8.950e-004 5.092e+006 6.711e+011 1.000e+001 2.208e-002 8.597e-004 
8.953e-004 5.138e+006 6.713e+011 1.000e+001 2.131e-002 8.597e-004 
8.957e-004 5.183e+006 6.713e+011 1.000e+001 2.192e-002 8.598e-004 
8.960e-004 5.228e+006 6.712e+011 1.000e+001 2.203e-002 8.598e-004 
8.964e-004 5.273e+006 6.713e+011 1.000e+001 2.128e-002 8.599e-004 
8.968e-004 5.318e+006 6.713e+011 1.000e+001 2.123e-002 8.599e-004 
8.971e-004 5.362e+006 6.715e+011 1.000e+001 2.111e-002 8.600e-004 
8.975e-004 5.406e+006 6.717e+011 1.000e+001 2.087e-002 8.600e-004 
8.978e-004 5.451e+006 6.717e+011 1.000e+001 2.083e-002 8.601e-004 
8.982e-004 5.493e+006 6.717e+011 1.000e+001 2.104e-002 8.602e-004 
8.986e-004 5.537e+006 6.726e+011 1.000e+001 2.126e-002 8.602e-004 
8.989e-004 5.580e+006 6.723e+011 1.000e+001 2.230e-002 8.603e-004 
8.993e-004 5.626e+006 6.718e+011 1.000e+001 2.200e-002 8.603e-004 
8.996e-004 5.671e+006 6.722e+011 1.000e+001 2.195e-002 8.604e-004 
9.000e-004 5.717e+006 6.723e+011 1.000e+001 2.268e-002 8.604e-004 
9.004e-004 5.765e+006 6.724e+011 1.000e+001 2.204e-002 8.604e-004 
9.007e-004 5.809e+006 6.722e+011 1.000e+001 2.207e-002 8.605e-004 
9.011e-004 5.854e+006 6.725e+011 1.000e+001 2.134e-002 8.605e-004 
9.014e-004 5.900e+006 6.724e+011 1.000e+001 2.081e-002 8.606e-004 
9.018e-004 5.944e+006 6.726e+011 1.000e+001 2.070e-002 8.606e-004 
9.022e-004 5.987e+006 6.725e+011 1.000e+001 2.150e-002 8.607e-004 
9.025e-004 6.035e+006 6.727e+011 1.000e+001 2.094e-002 8.607e-004 
9.029e-004 6.080e+006 6.725e+011 1.000e+001 1.877e-002 8.608e-004 
9.032e-004 6.129e+006 6.723e+011 1.000e+001 2.050e-002 8.608e-004 
9.036e-004 6.176e+006 6.722e+011 1.000e+001 2.041e-002 8.608e-004 
9.040e-004 6.223e+006 6.718e+011 1.000e+001 2.099e-002 8.609e-004 
9.043e-004 6.269e+006 6.719e+011 1.000e+001 2.120e-002 8.609e-004 
9.047e-004 6.305e+006 6.720e+011 1.000e+001 2.081e-002 8.610e-004 
9.050e-004 6.347e+006 6.718e+011 1.000e+001 2.066e-002 8.611e-004 
9.054e-004 6.394e+006 6.714e+011 1.000e+001 2.009e-002 8.611e-004 
9.058e-004 6.438e+006 6.714e+011 1.000e+001 1.972e-002 8.612e-004 
9.061e-004 6.485e+006 6.718e+011 1.000e+001 2.055e-002 8.612e-004 
9.065e-004 6.531e+006 6.717e+011 1.000e+001 1.988e-002 8.613e-004 
9.068e-004 6.577e+006 6.732e+011 1.000e+001 2.098e-002 8.613e-004 
9.072e-004 6.617e+006 6.721e+011 1.000e+001 2.133e-002 8.614e-004 
9.076e-004 6.664e+006 6.718e+011 1.000e+001 2.108e-002 8.614e-004 
9.079e-004 6.704e+006 6.715e+011 1.000e+001 2.094e-002 8.615e-004 
9.083e-004 6.747e+006 6.726e+011 1.000e+001 2.227e-002 8.616e-004 
9.086e-004 6.791e+006 6.725e+011 1.000e+001 2.018e-002 8.616e-004 
9.090e-004 6.783e+006 6.727e+011 1.000e+001 2.066e-002 8.620e-004 
9.094e-004 6.752e+006 6.728e+011 1.000e+001 2.014e-002 8.626e-004 
9.097e-004 6.733e+006 6.732e+011 1.000e+001 1.958e-002 8.631e-004 
9.101e-004 6.730e+006 6.744e+011 1.000e+001 2.403e-002 8.635e-004 
9.104e-004 6.752e+006 6.742e+011 1.000e+001 2.386e-002 8.637e-004 
9.108e-004 6.779e+006 6.741e+011 1.000e+001 2.276e-002 8.639e-004 
9.112e-004 6.805e+006 6.736e+011 1.000e+001 2.303e-002 8.640e-004 
9.115e-004 6.848e+006 6.756e+011 1.000e+001 2.116e-002 8.641e-004 
9.119e-004 6.889e+006 6.763e+011 1.000e+001 2.164e-002 8.642e-004 
9.122e-004 6.924e+006 6.768e+011 1.000e+001 2.242e-002 8.643e-004 
9.126e-004 6.960e+006 6.761e+011 1.000e+001 2.209e-002 8.644e-004 
9.130e-004 6.999e+006 6.756e+011 1.000e+001 2.181e-002 8.645e-004 
9.133e-004 7.038e+006 6.756e+011 1.000e+001 2.229e-002 8.646e-004 
9.137e-004 7.078e+006 6.756e+011 1.000e+001 2.187e-002 8.647e-004 
9.140e-004 7.122e+006 6.750e+011 1.000e+001 2.181e-002 8.647e-004 
9.144e-004 7.168e+006 6.754e+011 1.000e+001 2.100e-002 8.648e-004 
9.148e-004 7.211e+006 6.757e+011 1.000e+001 2.163e-002 8.648e-004 
9.151e-004 7.251e+006 6.755e+011 1.000e+001 2.135e-002 8.649e-004 
9.155e-004 7.289e+006 6.752e+011 1.000e+001 2.115e-002 8.650e-004 
9.158e-004 7.328e+006 6.751e+011 1.000e+001 2.091e-002 8.651e-004 
9.162e-004 7.367e+006 6.749e+011 1.000e+001 2.086e-002 8.652e-004 
9.166e-004 7.406e+006 6.754e+011 1.000e+001 2.163e-002 8.653e-004 
9.169e-004 7.450e+006 6.759e+011 1.000e+001 2.163e-002 8.653e-004 
9.173e-004 7.489e+006 6.760e+011 1.000e+001 2.164e-002 8.654e-004 
9.176e-004 7.529e+006 6.757e+011 1.000e+001 2.250e-002 8.655e-004 
9.180e-004 7.568e+006 6.760e+011 1.000e+001 2.025e-002 8.656e-004 
9.184e-004 7.606e+006 6.759e+011 1.000e+001 2.088e-002 8.657e-004 
9.187e-004 7.644e+006 6.764e+011 1.000e+001 2.074e-002 8.658e-004 
9.191e-004 7.677e+006 6.767e+011 1.000e+001 2.069e-002 8.659e-004 
9.194e-004 7.724e+006 6.770e+011 1.000e+001 2.122e-002 8.660e-004 
9.198e-004 7.763e+006 6.754e+011 1.000e+001 1.990e-002 8.661e-004 
9.202e-004 7.799e+006 6.779e+011 1.000e+001 2.127e-002 8.662e-004 
9.205e-004 7.825e+006 6.779e+011 1.000e+001 1.934e-002 8.663e-004 
9.209e-004 7.858e+006 6.762e+011 1.000e+001 2.170e-002 8.665e-004 
9.212e-004 7.891e+006 6.777e+011 1.000e+001 2.016e-002 8.666e-004 
9.216e-004 7.921e+006 6.780e+011 1.000e+001 1.899e-002 8.668e-004 
9.220e-004 7.957e+006 6.787e+011 1.000e+001 1.916e-002 8.669e-004 
9.223e-004 7.991e+006 6.787e+011 1.000e+001 1.921e-002 8.670e-004 
9.227e-004 8.026e+006 6.786e+011 1.000e+001 2.128e-002 8.671e-004 
9.230e-004 8.048e+006 6.808e+011 1.000e+001 2.030e-002 8.673e-004 
9.234e-004 8.098e+006 6.809e+011 1.000e+001 1.908e-002 8.673e-004 
9.238e-004 8.134e+006 6.807e+011 1.000e+001 1.993e-002 8.674e-004 
9.241e-004 8.167e+006 6.809e+011 1.000e+001 1.949e-002 8.676e-004 
9.245e-004 8.214e+006 6.802e+011 1.000e+001 2.000e-002 8.676e-004 
9.248e-004 8.246e+006 6.802e+011 1.000e+001 2.030e-002 8.678e-004 
9.252e-004 8.289e+006 6.788e+011 1.000e+001 1.934e-002 8.678e-004 
9.256e-004 8.325e+006 6.783e+011 1.000e+001 1.839e-002 8.679e-004 
9.259e-004 8.363e+006 6.773e+011 1.000e+001 1.877e-002 8.680e-004 
9.263e-004 8.407e+006 6.777e+011 1.000e+001 1.824e-002 8.681e-004 
9.266e-004 8.414e+006 6.777e+011 1.000e+001 1.979e-002 8.684e-004 
9.270e-004 8.431e+006 6.782e+011 1.000e+001 2.010e-002 8.686e-004 
9.274e-004 8.459e+006 6.797e+011 1.000e+001 2.185e-002 8.688e-004 
9.277e-004 8.499e+006 6.796e+011 1.000e+001 2.089e-002 8.689e-004 
9.281e-004 8.519e+006 6.798e+011 1.000e+001 1.966e-002 8.691e-004 
9.284e-004 8.509e+006 6.826e+011 1.000e+001 1.905e-002 8.695e-004 
9.288e-004 8.488e+006 6.789e+011 1.000e+001 2.349e-002 8.700e-004 
9.292e-004 8.076e+006 6.771e+011 1.000e+001 2.177e-002 8.733e-004 
9.295e-004 7.907e+006 6.799e+011 1.000e+001 2.483e-002 8.748e-004 
9.299e-004 7.685e+006 6.817e+011 1.000e+001 2.662e-002 8.767e-004 
9.302e-004 7.328e+006 6.736e+011 1.000e+001 2.970e-002 8.795e-004 
9.306e-004 7.077e+006 6.742e+011 1.000e+001 2.083e-002 8.816e-004 
9.310e-004 6.776e+006 6.743e+011 1.000e+001 1.870e-002 8.840e-004 
9.313e-004 6.285e+006 6.724e+011 1.000e+001 1.898e-002 8.878e-004 
9.317e-004 5.801e+006 6.749e+011 1.000e+001 2.180e-002 8.915e-004 
9.320e-004 5.538e+006 6.759e+011 1.000e+001 1.993e-002 8.937e-004 
9.324e-004 5.440e+006 6.759e+011 1.000e+001 1.894e-002 8.947e-004 
9.328e-004 5.393e+006 6.760e+011 1.000e+001 1.888e-002 8.954e-004 
9.331e-004 5.410e+006 6.761e+011 1.000e+001 1.947e-002 8.956e-004 
9.335e-004 5.434e+006 6.778e+011 1.000e+001 2.007e-002 8.958e-004 
9.338e-004 5.476e+006 6.794e+011 1.000e+001 2.075e-002 8.959e-004 
9.342e-004 5.517e+006 6.789e+011 1.000e+001 2.160e-002 8.960e-004 
9.346e-004 5.562e+006 6.783e+011 1.000e+001 2.210e-002 8.960e-004 
9.349e-004 5.604e+006 6.791e+011 1.000e+001 1.965e-002 8.961e-004 
9.353e-004 5.643e+006 6.787e+011 1.000e+001 2.228e-002 8.962e-004 
9.356e-004 5.691e+006 6.768e+011 1.000e+001 2.151e-002 8.962e-004 
9.360e-004 5.735e+006 6.794e+011 1.000e+001 2.058e-002 8.963e-004 
9.364e-004 5.766e+006 6.776e+011 1.000e+001 2.100e-002 8.964e-004 
9.367e-004 5.813e+006 6.774e+011 1.000e+001 2.099e-002 8.965e-004 
9.371e-004 5.851e+006 6.772e+011 1.000e+001 2.055e-002 8.966e-004 
9.374e-004 5.894e+006 6.786e+011 1.000e+001 2.164e-002 8.966e-004 
9.378e-004 5.941e+006 6.776e+011 1.000e+001 2.011e-002 8.967e-004 
9.382e-004 5.991e+006 6.777e+011 1.000e+001 2.134e-002 8.967e-004 
9.385e-004 6.028e+006 6.792e+011 1.000e+001 2.147e-002 8.968e-004 
9.389e-004 6.070e+006 6.788e+011 1.000e+001 2.210e-002 8.968e-004 
9.392e-004 6.114e+006 6.776e+011 1.000e+001 2.208e-002 8.969e-004 
9.396e-004 6.151e+006 6.775e+011 1.000e+001 2.036e-002 8.970e-004 
9.400e-004 6.159e+006 6.771e+011 1.000e+001 2.064e-002 8.973e-004 
9.403e-004 6.161e+006 6.770e+011 1.000e+001 1.963e-002 8.976e-004 
9.407e-004 6.172e+006 6.773e+011 1.000e+001 2.032e-002 8.979e-004 
9.410e-004 6.197e+006 6.797e+011 1.000e+001 2.065e-002 8.981e-004 
9.414e-004 6.172e+006 6.777e+011 1.000e+001 2.073e-002 8.987e-004 
9.418e-004 6.185e+006 6.765e+011 1.000e+001 2.044e-002 8.989e-004 
9.421e-004 6.207e+006 6.764e+011 1.000e+001 2.019e-002 8.991e-004 
9.425e-004 6.231e+006 6.762e+011 1.000e+001 2.017e-002 8.993e-004 
9.428e-004 6.267e+006 6.759e+011 1.000e+001 2.017e-002 8.994e-004 
9.432e-004 6.309e+006 6.777e+011 1.000e+001 2.150e-002 8.995e-004 
9.436e-004 6.362e+006 6.770e+011 1.000e+001 2.267e-002 8.995e-004 
9.439e-004 6.388e+006 6.765e+011 1.000e+001 2.210e-002 8.997e-004 
9.443e-004 6.415e+006 6.752e+011 1.000e+001 2.198e-002 8.999e-004 
9.446e-004 6.442e+006 6.745e+011 1.000e+001 2.105e-002 9.000e-004 
9.450e-004 6.473e+006 6.744e+011 1.000e+001 2.104e-002 9.002e-004 
9.454e-004 6.506e+006 6.740e+011 1.000e+001 2.026e-002 9.003e-004 
9.457e-004 6.437e+006 6.740e+011 1.000e+001 1.901e-002 9.011e-004 
9.461e-004 6.373e+006 6.765e+011 1.000e+001 1.879e-002 9.019e-004 
9.464e-004 6.358e+006 6.788e+011 1.000e+001 1.884e-002 9.024e-004 
9.468e-004 6.355e+006 6.787e+011 1.000e+001 2.012e-002 9.028e-004 
9.472e-004 6.357e+006 6.794e+011 1.000e+001 2.113e-002 9.031e-004 
9.475e-004 6.365e+006 6.798e+011 1.000e+001 2.026e-002 9.034e-004 
9.479e-004 6.362e+006 6.795e+011 1.000e+001 1.963e-002 9.038e-004 
9.482e-004 6.325e+006 6.714e+011 1.000e+001 2.010e-002 9.044e-004 
9.486e-004 5.637e+006 6.716e+011 1.000e+001 1.845e-002 9.096e-004 
9.490e-004 5.416e+006 6.761e+011 1.000e+001 2.718e-002 9.114e-004 
9.493e-004 5.385e+006 6.784e+011 1.000e+001 2.388e-002 9.120e-004 
9.497e-004 5.244e+006 6.781e+011 1.000e+001 2.056e-002 9.133e-004 
9.500e-004 5.207e+006 6.738e+011 1.000e+001 2.226e-002 9.140e-004 
9.504e-004 5.228e+006 6.721e+011 1.000e+001 2.282e-002 9.142e-004 
9.508e-004 5.233e+006 6.729e+011 1.000e+001 1.835e-002 9.145e-004 
9.511e-004 5.225e+006 6.717e+011 1.000e+001 1.842e-002 9.149e-004 
9.515e-004 5.181e+006 6.707e+011 1.000e+001 2.120e-002 9.156e-004 
9.518e-004 5.156e+006 6.704e+011 1.000e+001 2.278e-002 9.161e-004 
9.522e-004 5.167e+006 6.685e+011 1.000e+001 2.121e-002 9.164e-004 
9.526e-004 5.193e+006 6.684e+011 1.000e+001 2.123e-002 9.166e-004 
9.529e-004 5.223e+006 6.691e+011 1.000e+001 2.027e-002 9.167e-004 
9.533e-004 5.254e+006 6.695e+011 1.000e+001 2.056e-002 9.169e-004 
9.536e-004 5.303e+006 6.687e+011 1.000e+001 2.069e-002 9.169e-004 
9.540e-004 5.348e+006 6.690e+011 1.000e+001 2.046e-002 9.169e-004 
9.544e-004 5.397e+006 6.688e+011 1.000e+001 2.029e-002 9.170e-004 
9.547e-004 5.425e+006 6.686e+011 1.000e+001 2.009e-002 9.171e-004 
9.551e-004 5.476e+006 6.690e+011 1.000e+001 2.015e-002 9.171e-004 
9.554e-004 5.524e+006 6.689e+011 1.000e+001 1.996e-002 9.172e-004 
9.558e-004 5.570e+006 6.689e+011 1.000e+001 2.074e-002 9.172e-004 
9.562e-004 5.615e+006 6.690e+011 1.000e+001 1.921e-002 9.173e-004 
9.565e-004 5.648e+006 6.695e+011 1.000e+001 2.027e-002 9.174e-004 
9.569e-004 5.691e+006 6.695e+011 1.000e+001 2.037e-002 9.175e-004 
9.572e-004 5.739e+006 6.701e+011 1.000e+001 2.051e-002 9.175e-004 
9.576e-004 5.788e+006 6.698e+011 1.000e+001 2.153e-002 9.175e-004 
9.580e-004 5.835e+006 6.696e+011 1.000e+001 2.164e-002 9.175e-004 
9.583e-004 5.878e+006 6.698e+011 1.000e+001 2.114e-002 9.176e-004 
9.587e-004 5.924e+006 6.694e+011 1.000e+001 2.122e-002 9.176e-004 
9.590e-004 5.976e+006 6.695e+011 1.000e+001 2.128e-002 9.176e-004 
9.594e-004 6.018e+006 6.695e+011 1.000e+001 2.082e-002 9.177e-004 
9.598e-004 6.056e+006 6.693e+011 1.000e+001 1.960e-002 9.178e-004 
9.601e-004 6.101e+006 6.689e+011 1.000e+001 2.130e-002 9.179e-004 
9.605e-004 6.148e+006 6.696e+011 1.000e+001 2.133e-002 9.179e-004 
9.608e-004 6.195e+006 6.698e+011 1.000e+001 2.112e-002 9.179e-004 
9.612e-004 6.239e+006 6.697e+011 1.000e+001 2.138e-002 9.180e-004 
9.616e-004 6.287e+006 6.697e+011 1.000e+001 2.070e-002 9.180e-004 
9.619e-004 6.331e+006 6.695e+011 1.000e+001 2.099e-002 9.181e-004 
9.623e-004 6.361e+006 6.692e+011 1.000e+001 2.158e-002 9.182e-004 
9.626e-004 6.395e+006 6.690e+011 1.000e+001 2.089e-002 9.183e-004 
9.630e-004 6.434e+006 6.692e+011 1.000e+001 2.204e-002 9.184e-004 
9.634e-004 6.386e+006 6.691e+011 1.000e+001 2.210e-002 9.191e-004 
9.637e-004 6.276e+006 6.693e+011 1.000e+001 2.278e-002 9.202e-004 
9.641e-004 6.194e+006 6.723e+011 1.000e+001 2.223e-002 9.212e-004 
9.644e-004 6.098e+006 6.744e+011 1.000e+001 2.345e-002 9.222e-004 
9.648e-004 5.809e+006 6.705e+011 1.000e+001 2.281e-002 9.246e-004 
9.652e-004 5.537e+006 6.698e+011 1.000e+001 2.047e-002 9.268e-004 
9.655e-004 5.330e+006 6.706e+011 1.000e+001 2.229e-002 9.286e-004 
9.659e-004 5.218e+006 6.722e+011 1.000e+001 1.974e-002 9.297e-004 
9.662e-004 5.161e+006 6.733e+011 1.000e+001 2.126e-002 9.305e-004 
9.666e-004 5.191e+006 6.735e+011 1.000e+001 2.338e-002 9.306e-004 
9.670e-004 5.233e+006 6.744e+011 1.000e+001 1.903e-002 9.307e-004 
9.673e-004 5.280e+006 6.746e+011 1.000e+001 2.112e-002 9.307e-004 
9.677e-004 5.326e+006 6.730e+011 1.000e+001 1.893e-002 9.308e-004 
9.680e-004 5.382e+006 6.729e+011 1.000e+001 1.746e-002 9.307e-004 
9.684e-004 5.425e+006 6.729e+011 1.000e+001 1.741e-002 9.308e-004 
9.688e-004 5.468e+006 6.731e+011 1.000e+001 1.703e-002 9.309e-004 
9.691e-004 5.514e+006 6.732e+011 1.000e+001 1.678e-002 9.309e-004 
9.695e-004 5.556e+006 6.732e+011 1.000e+001 1.681e-002 9.310e-004 
9.698e-004 5.598e+006 6.731e+011 1.000e+001 1.737e-002 9.311e-004 
9.702e-004 5.645e+006 6.731e+011 1.000e+001 1.742e-002 9.311e-004 
9.706e-004 5.690e+006 6.733e+011 1.000e+001 1.738e-002 9.311e-004 
9.709e-004 5.736e+006 6.731e+011 1.000e+001 1.736e-002 9.312e-004 
9.713e-004 5.781e+006 6.734e+011 1.000e+001 1.676e-002 9.312e-004 
9.716e-004 5.823e+006 6.734e+011 1.000e+001 1.713e-002 9.313e-004 
9.720e-004 5.866e+006 6.732e+011 1.000e+001 1.657e-002 9.314e-004 
9.724e-004 5.910e+006 6.732e+011 1.000e+001 1.771e-002 9.314e-004 
9.727e-004 5.954e+006 6.733e+011 1.000e+001 1.677e-002 9.315e-004 
9.731e-004 6.000e+006 6.732e+011 1.000e+001 1.752e-002 9.315e-004 
9.734e-004 6.044e+006 6.731e+011 1.000e+001 1.646e-002 9.316e-004 
9.738e-004 6.087e+006 6.732e+011 1.000e+001 1.640e-002 9.316e-004 
9.742e-004 6.132e+006 6.730e+011 1.000e+001 1.639e-002 9.317e-004 
9.745e-004 6.178e+006 6.731e+011 1.000e+001 1.662e-002 9.317e-004 
9.749e-004 6.223e+006 6.731e+011 1.000e+001 1.639e-002 9.318e-004 
9.752e-004 6.268e+006 6.731e+011 1.000e+001 1.643e-002 9.318e-004 
9.756e-004 6.313e+006 6.732e+011 1.000e+001 1.676e-002 9.319e-004 
9.760e-004 6.357e+006 6.731e+011 1.000e+001 1.741e-002 9.319e-004 
9.763e-004 6.404e+006 6.730e+011 1.000e+001 1.712e-002 9.320e-004 
9.767e-004 6.449e+006 6.732e+011 1.000e+001 1.722e-002 9.320e-004 
9.770e-004 6.494e+006 6.731e+011 1.000e+001 1.673e-002 9.321e-004 
9.774e-004 6.538e+006 6.732e+011 1.000e+001 1.669e-002 9.321e-004 
9.778e-004 6.585e+006 6.734e+011 1.000e+001 1.726e-002 9.321e-004 
9.781e-004 6.629e+006 6.736e+011 1.000e+001 1.663e-002 9.322e-004 
9.785e-004 6.677e+006 6.742e+011 1.000e+001 1.770e-002 9.322e-004 
9.788e-004 6.662e+006 6.756e+011 1.000e+001 1.972e-002 9.327e-004 
9.792e-004 6.536e+006 6.749e+011 1.000e+001 1.979e-002 9.339e-004 
9.796e-004 6.488e+006 6.749e+011 1.000e+001 2.154e-002 9.346e-004 
9.799e-004 6.500e+006 6.773e+011 1.000e+001 1.855e-002 9.349e-004 
9.803e-004 6.526e+006 6.763e+011 1.000e+001 1.927e-002 9.351e-004 
9.806e-004 6.532e+006 6.765e+011 1.000e+001 2.001e-002 9.354e-004 
9.810e-004 6.560e+006 6.757e+011 1.000e+001 1.983e-002 9.356e-004 
9.814e-004 6.616e+006 6.768e+011 1.000e+001 1.926e-002 9.355e-004 
9.817e-004 6.655e+006 6.768e+011 1.000e+001 1.690e-002 9.356e-004 
9.821e-004 6.687e+006 6.765e+011 1.000e+001 1.615e-002 9.358e-004 
9.824e-004 6.722e+006 6.762e+011 1.000e+001 1.636e-002 9.359e-004 
9.828e-004 6.759e+006 6.765e+011 1.000e+001 1.608e-002 9.360e-004 
9.832e-004 6.795e+006 6.763e+011 1.000e+001 1.653e-002 9.361e-004 
9.835e-004 6.834e+006 6.765e+011 1.000e+001 1.564e-002 9.362e-004 
9.839e-004 6.875e+006 6.765e+011 1.000e+001 1.568e-002 9.363e-004 
9.842e-004 6.916e+006 6.766e+011 1.000e+001 1.562e-002 9.363e-004 
9.846e-004 6.956e+006 6.763e+011 1.000e+001 1.574e-002 9.364e-004 
9.850e-004 6.996e+006 6.765e+011 1.000e+001 1.561e-002 9.365e-004 
9.853e-004 7.035e+006 6.766e+011 1.000e+001 1.560e-002 9.366e-004 
9.857e-004 7.075e+006 6.766e+011 1.000e+001 1.563e-002 9.367e-004 
9.860e-004 7.115e+006 6.767e+011 1.000e+001 1.596e-002 9.368e-004 
9.864e-004 7.158e+006 6.768e+011 1.000e+001 1.602e-002 9.368e-004 
9.868e-004 7.204e+006 6.776e+011 1.000e+001 1.594e-002 9.369e-004 
9.871e-004 7.237e+006 6.788e+011 1.000e+001 1.688e-002 9.370e-004 
9.875e-004 7.263e+006 6.787e+011 1.000e+001 1.571e-002 9.372e-004 
9.878e-004 7.289e+006 6.788e+011 1.000e+001 1.552e-002 9.374e-004 
9.882e-004 7.318e+006 6.787e+011 1.000e+001 1.559e-002 9.375e-004 
9.886e-004 7.350e+006 6.789e+011 1.000e+001 1.643e-002 9.377e-004 
9.889e-004 7.382e+006 6.788e+011 1.000e+001 1.641e-002 9.378e-004 
9.893e-004 7.415e+006 6.789e+011 1.000e+001 1.589e-002 9.379e-004 
9.896e-004 7.446e+006 6.790e+011 1.000e+001 1.652e-002 9.381e-004 
9.900e-004 7.379e+006 6.749e+011 1.000e+001 1.708e-002 9.389e-004 
9.904e-004 6.970e+006 6.729e+011 1.000e+001 1.697e-002 9.421e-004 
9.907e-004 6.533e+006 6.724e+011 1.000e+001 2.082e-002 9.455e-004 
9.911e-004 6.395e+006 6.738e+011 1.000e+001 2.182e-002 9.468e-004 
9.914e-004 6.292e+006 6.730e+011 1.000e+001 2.120e-002 9.479e-004 
9.918e-004 6.179e+006 6.738e+011 1.000e+001 2.190e-002 9.490e-004 
9.922e-004 6.125e+006 6.744e+011 1.000e+001 1.901e-002 9.497e-004 
9.925e-004 6.096e+006 6.751e+011 1.000e+001 1.861e-002 9.503e-004 
9.929e-004 6.031e+006 6.755e+011 1.000e+001 1.878e-002 9.511e-004 
9.932e-004 5.917e+006 6.749e+011 1.000e+001 1.865e-002 9.522e-004 
9.936e-004 5.782e+006 6.761e+011 1.000e+001 1.708e-002 9.535e-004 
9.940e-004 5.578e+006 6.764e+011 1.000e+001 1.797e-002 9.553e-004 
9.943e-004 5.318e+006 6.746e+011 1.000e+001 1.958e-002 9.575e-004 
9.947e-004 5.127e+006 6.747e+011 1.000e+001 1.628e-002 9.591e-004 
9.950e-004 4.996e+006 6.710e+011 1.000e+001 1.833e-002 9.604e-004 
9.954e-004 4.901e+006 6.713e+011 1.000e+001 1.811e-002 9.614e-004 
9.958e-004 4.834e+006 6.713e+011 1.000e+001 1.953e-002 9.622e-004 
9.961e-004 4.764e+006 6.709e+011 1.000e+001 1.849e-002 9.631e-004 
9.965e-004 4.694e+006 6.707e+011 1.000e+001 1.939e-002 9.639e-004 
9.968e-004 4.522e+006 6.724e+011 1.000e+001 2.156e-002 9.655e-004 
9.972e-004 4.543e+006 6.749e+011 1.000e+001 2.299e-002 9.657e-004 
9.976e-004 4.592e+006 6.751e+011 1.000e+001 2.053e-002 9.657e-004 
9.979e-004 4.650e+006 6.745e+011 1.000e+001 2.178e-002 9.657e-004 
9.983e-004 4.699e+006 6.737e+011 1.000e+001 2.137e-002 9.657e-004 
9.986e-004 4.750e+006 6.733e+011 1.000e+001 2.199e-002 9.657e-004 
9.990e-004 4.804e+006 6.738e+011 1.000e+001 2.399e-002 9.657e-004 
9.994e-004 4.844e+006 6.734e+011 1.000e+001 2.207e-002 9.658e-004 
9.997e-004 4.880e+006 6.735e+011 1.000e+001 2.264e-002 9.659e-004 
1.000e-003 4.927e+006 6.742e+011 1.000e+001 2.131e-002 9.659e-004 
1.000e-003 4.962e+006 6.735e+011 1.000e+001 2.129e-002 9.660e-004 
1.001e-003 5.005e+006 6.735e+011 1.000e+001 2.010e-002 9.661e-004 
1.001e-003 5.046e+006 6.744e+011 1.000e+001 2.097e-002 9.662e-004 
1.002e-003 5.083e+006 6.749e+011 1.000e+001 1.999e-002 9.663e-004 
1.002e-003 5.131e+006 6.732e+011 1.000e+001 2.012e-002 9.663e-004 
1.002e-003 5.180e+006 6.739e+011 1.000e+001 2.132e-002 9.663e-004 
1.003e-003 5.225e+006 6.740e+011 1.000e+001 2.259e-002 9.664e-004 
1.003e-003 5.255e+006 6.757e+011 1.000e+001 1.956e-002 9.665e-004 
1.003e-003 5.286e+006 6.751e+011 1.000e+001 2.022e-002 9.667e-004 
1.004e-003 5.335e+006 6.755e+011 1.000e+001 2.048e-002 9.667e-004 
1.004e-003 5.380e+006 6.739e+011 1.000e+001 1.866e-002 9.667e-004 
1.004e-003 5.414e+006 6.731e+011 1.000e+001 1.963e-002 9.669e-004 
1.005e-003 5.457e+006 6.737e+011 1.000e+001 2.082e-002 9.669e-004 
1.005e-003 5.509e+006 6.748e+011 1.000e+001 1.995e-002 9.669e-004 
1.005e-003 5.554e+006 6.745e+011 1.000e+001 1.955e-002 9.670e-004 
1.006e-003 5.605e+006 6.743e+011 1.000e+001 2.035e-002 9.670e-004 
1.006e-003 5.663e+006 6.742e+011 1.000e+001 2.159e-002 9.670e-004 
1.007e-003 5.686e+006 6.737e+011 1.000e+001 2.152e-002 9.672e-004 
1.007e-003 5.729e+006 6.753e+011 1.000e+001 2.028e-002 9.672e-004 
1.007e-003 5.767e+006 6.727e+011 1.000e+001 2.072e-002 9.673e-004 
1.008e-003 5.806e+006 6.723e+011 1.000e+001 2.124e-002 9.674e-004 
1.008e-003 5.851e+006 6.721e+011 1.000e+001 1.974e-002 9.675e-004 
1.008e-003 5.892e+006 6.719e+011 1.000e+001 1.953e-002 9.675e-004 
1.009e-003 5.936e+006 6.718e+011 1.000e+001 1.971e-002 9.676e-004 
1.009e-003 5.969e+006 6.709e+011 1.000e+001 1.914e-002 9.677e-004 
1.009e-003 6.003e+006 6.712e+011 1.000e+001 1.937e-002 9.678e-004 
1.010e-003 6.048e+006 6.712e+011 1.000e+001 1.978e-002 9.679e-004 
1.010e-003 6.094e+006 6.712e+011 1.000e+001 1.893e-002 9.679e-004 
1.011e-003 6.138e+006 6.718e+011 1.000e+001 1.877e-002 9.680e-004 
1.011e-003 6.180e+006 6.717e+011 1.000e+001 1.872e-002 9.681e-004 
1.011e-003 6.223e+006 6.719e+011 1.000e+001 1.817e-002 9.681e-004 
1.012e-003 6.264e+006 6.728e+011 1.000e+001 1.870e-002 9.682e-004 
1.012e-003 6.306e+006 6.737e+011 1.000e+001 1.944e-002 9.683e-004 
1.012e-003 6.353e+006 6.737e+011 1.000e+001 1.957e-002 9.683e-004 
1.013e-003 6.398e+006 6.718e+011 1.000e+001 1.975e-002 9.683e-004 
1.013e-003 6.438e+006 6.711e+011 1.000e+001 1.968e-002 9.684e-004 
1.013e-003 6.478e+006 6.711e+011 1.000e+001 1.876e-002 9.685e-004 
1.014e-003 6.521e+006 6.709e+011 1.000e+001 1.902e-002 9.686e-004 
1.014e-003 6.562e+006 6.706e+011 1.000e+001 1.910e-002 9.687e-004 
1.014e-003 6.603e+006 6.710e+011 1.000e+001 1.872e-002 9.687e-004 
1.015e-003 6.645e+006 6.706e+011 1.000e+001 1.936e-002 9.688e-004 
1.015e-003 6.691e+006 6.704e+011 1.000e+001 1.905e-002 9.688e-004 
1.016e-003 6.741e+006 6.704e+011 1.000e+001 1.868e-002 9.689e-004 
1.016e-003 6.788e+006 6.717e+011 1.000e+001 2.053e-002 9.689e-004 
1.016e-003 6.827e+006 6.723e+011 1.000e+001 1.824e-002 9.690e-004 
1.017e-003 6.759e+006 6.717e+011 1.000e+001 1.757e-002 9.698e-004 
1.017e-003 6.661e+006 6.726e+011 1.000e+001 1.855e-002 9.708e-004 
1.017e-003 6.616e+006 6.725e+011 1.000e+001 1.883e-002 9.715e-004 
1.018e-003 6.606e+006 6.733e+011 1.000e+001 1.980e-002 9.719e-004 
1.018e-003 6.615e+006 6.745e+011 1.000e+001 1.882e-002 9.722e-004 
1.018e-003 6.641e+006 6.751e+011 1.000e+001 2.153e-002 9.724e-004 
1.019e-003 6.667e+006 6.752e+011 1.000e+001 2.013e-002 9.726e-004 
1.019e-003 6.695e+006 6.762e+011 1.000e+001 2.204e-002 9.728e-004 
1.020e-003 6.730e+006 6.770e+011 1.000e+001 2.019e-002 9.729e-004 
1.020e-003 6.757e+006 6.765e+011 1.000e+001 1.976e-002 9.731e-004 
1.020e-003 6.796e+006 6.774e+011 1.000e+001 1.849e-002 9.732e-004 
1.021e-003 6.834e+006 6.769e+011 1.000e+001 1.846e-002 9.733e-004 
1.021e-003 6.868e+006 6.769e+011 1.000e+001 1.844e-002 9.734e-004 
1.021e-003 6.903e+006 6.766e+011 1.000e+001 1.818e-002 9.735e-004 
1.022e-003 6.942e+006 6.767e+011 1.000e+001 1.747e-002 9.736e-004 
1.022e-003 6.985e+006 6.772e+011 1.000e+001 1.649e-002 9.737e-004 
1.022e-003 7.026e+006 6.768e+011 1.000e+001 1.737e-002 9.737e-004 
1.023e-003 7.066e+006 6.769e+011 1.000e+001 1.746e-002 9.738e-004 
1.023e-003 7.108e+006 6.771e+011 1.000e+001 1.787e-002 9.739e-004 
1.023e-003 7.150e+006 6.760e+011 1.000e+001 1.823e-002 9.739e-004 
1.024e-003 7.153e+006 6.773e+011 1.000e+001 1.775e-002 9.743e-004 
1.024e-003 7.170e+006 6.800e+011 1.000e+001 1.784e-002 9.745e-004 
1.025e-003 7.162e+006 6.821e+011 1.000e+001 2.281e-002 9.749e-004 
1.025e-003 7.105e+006 6.748e+011 1.000e+001 2.029e-002 9.757e-004 
1.025e-003 6.641e+006 6.721e+011 1.000e+001 2.189e-002 9.793e-004 
1.026e-003 6.539e+006 6.742e+011 1.000e+001 2.729e-002 9.803e-004 
1.026e-003 6.494e+006 6.764e+011 1.000e+001 2.114e-002 9.810e-004 
1.026e-003 6.384e+006 6.783e+011 1.000e+001 2.197e-002 9.821e-004 
1.027e-003 6.200e+006 6.731e+011 1.000e+001 2.323e-002 9.838e-004 
1.027e-003 6.108e+006 6.741e+011 1.000e+001 2.083e-002 9.848e-004 
1.027e-003 6.094e+006 6.728e+011 1.000e+001 1.968e-002 9.852e-004 
1.028e-003 6.087e+006 6.731e+011 1.000e+001 1.799e-002 9.856e-004 
1.028e-003 6.013e+006 6.684e+011 1.000e+001 1.863e-002 9.865e-004 
1.029e-003 5.949e+006 6.660e+011 1.000e+001 2.023e-002 9.873e-004 
1.029e-003 5.915e+006 6.665e+011 1.000e+001 1.849e-002 9.879e-004 
1.029e-003 5.772e+006 6.653e+011 1.000e+001 1.674e-002 9.892e-004 
1.030e-003 5.674e+006 6.678e+011 1.000e+001 1.475e-002 9.903e-004 
1.030e-003 5.569e+006 6.647e+011 1.000e+001 1.755e-002 9.914e-004 
1.030e-003 5.348e+006 6.644e+011 1.000e+001 1.805e-002 9.932e-004 
1.031e-003 5.220e+006 6.650e+011 1.000e+001 1.798e-002 9.945e-004 
1.031e-003 5.123e+006 6.645e+011 1.000e+001 1.770e-002 9.955e-004 
1.031e-003 5.003e+006 6.655e+011 1.000e+001 1.912e-002 9.967e-004 
1.032e-003 4.897e+006 6.658e+011 1.000e+001 1.875e-002 9.978e-004 
1.032e-003 4.833e+006 6.659e+011 1.000e+001 1.822e-002 9.986e-004 
1.032e-003 4.817e+006 6.664e+011 1.000e+001 1.984e-002 9.991e-004 
1.033e-003 4.828e+006 6.660e+011 1.000e+001 2.035e-002 9.994e-004 
1.033e-003 4.815e+006 6.663e+011 1.000e+001 2.118e-002 9.998e-004 
1.034e-003 4.710e+006 6.670e+011 1.000e+001 2.239e-002 1.001e-003 
1.034e-003 4.746e+006 6.680e+011 1.000e+001 2.370e-002 1.001e-003 
1.034e-003 4.799e+006 6.672e+011 1.000e+001 2.337e-002 1.001e-003 
1.035e-003 4.848e+006 6.685e+011 1.000e+001 1.954e-002 1.001e-003 
1.035e-003 4.889e+006 6.678e+011 1.000e+001 2.034e-002 1.001e-003 
1.035e-003 4.930e+006 6.679e+011 1.000e+001 1.922e-002 1.001e-003 
1.036e-003 4.972e+006 6.676e+011 1.000e+001 1.894e-002 1.001e-003 
1.036e-003 5.017e+006 6.679e+011 1.000e+001 1.863e-002 1.001e-003 
1.036e-003 5.058e+006 6.674e+011 1.000e+001 1.930e-002 1.001e-003 
1.037e-003 5.104e+006 6.674e+011 1.000e+001 1.933e-002 1.001e-003 
1.037e-003 5.151e+006 6.673e+011 1.000e+001 1.973e-002 1.001e-003 
1.038e-003 5.192e+006 6.675e+011 1.000e+001 1.984e-002 1.002e-003 
1.038e-003 5.240e+006 6.677e+011 1.000e+001 1.974e-002 1.002e-003 
1.038e-003 5.287e+006 6.675e+011 1.000e+001 1.939e-002 1.002e-003 
1.039e-003 5.332e+006 6.676e+011 1.000e+001 2.006e-002 1.002e-003 
1.039e-003 5.378e+006 6.674e+011 1.000e+001 1.997e-002 1.002e-003 
1.039e-003 5.423e+006 6.674e+011 1.000e+001 1.994e-002 1.002e-003 
1.040e-003 5.468e+006 6.675e+011 1.000e+001 1.925e-002 1.002e-003 
1.040e-003 5.516e+006 6.681e+011 1.000e+001 2.034e-002 1.002e-003 
1.040e-003 5.560e+006 6.681e+011 1.000e+001 1.981e-002 1.002e-003 
1.041e-003 5.602e+006 6.675e+011 1.000e+001 2.004e-002 1.002e-003 
1.041e-003 5.643e+006 6.680e+011 1.000e+001 2.057e-002 1.002e-003 
1.041e-003 5.686e+006 6.690e+011 1.000e+001 2.075e-002 1.002e-003 
1.042e-003 5.732e+006 6.684e+011 1.000e+001 2.029e-002 1.002e-003 
1.042e-003 5.776e+006 6.683e+011 1.000e+001 2.063e-002 1.002e-003 
1.043e-003 5.830e+006 6.669e+011 1.000e+001 2.060e-002 1.002e-003 
1.043e-003 5.884e+006 6.675e+011 1.000e+001 2.116e-002 1.002e-003 
1.043e-003 5.925e+006 6.669e+011 1.000e+001 1.960e-002 1.002e-003 
1.044e-003 5.956e+006 6.668e+011 1.000e+001 2.081e-002 1.002e-003 
1.044e-003 5.999e+006 6.667e+011 1.000e+001 2.001e-002 1.002e-003 
1.044e-003 6.048e+006 6.665e+011 1.000e+001 1.961e-002 1.002e-003 
1.045e-003 6.093e+006 6.665e+011 1.000e+001 1.902e-002 1.002e-003 
1.045e-003 6.135e+006 6.664e+011 1.000e+001 1.909e-002 1.003e-003 
1.045e-003 6.178e+006 6.664e+011 1.000e+001 1.957e-002 1.003e-003 
1.046e-003 6.222e+006 6.664e+011 1.000e+001 1.917e-002 1.003e-003 
1.046e-003 6.267e+006 6.663e+011 1.000e+001 1.934e-002 1.003e-003 
1.047e-003 6.315e+006 6.662e+011 1.000e+001 2.020e-002 1.003e-003 
1.047e-003 6.359e+006 6.661e+011 1.000e+001 1.964e-002 1.003e-003 
1.047e-003 6.402e+006 6.661e+011 1.000e+001 1.903e-002 1.003e-003 
1.048e-003 6.435e+006 6.671e+011 1.000e+001 2.001e-002 1.003e-003 
1.048e-003 6.472e+006 6.672e+011 1.000e+001 1.802e-002 1.003e-003 
1.048e-003 6.516e+006 6.669e+011 1.000e+001 1.746e-002 1.003e-003 
1.049e-003 6.560e+006 6.695e+011 1.000e+001 2.036e-002 1.003e-003 
1.049e-003 6.600e+006 6.682e+011 1.000e+001 1.924e-002 1.003e-003 
1.049e-003 6.646e+006 6.681e+011 1.000e+001 1.894e-002 1.003e-003 
1.050e-003 6.690e+006 6.675e+011 1.000e+001 1.822e-002 1.003e-003 
1.050e-003 6.735e+006 6.672e+011 1.000e+001 1.772e-002 1.003e-003 
1.050e-003 6.774e+006 6.668e+011 1.000e+001 1.776e-002 1.004e-003 
1.051e-003 6.817e+006 6.668e+011 1.000e+001 1.720e-002 1.004e-003 
1.051e-003 6.865e+006 6.674e+011 1.000e+001 1.763e-002 1.004e-003 
1.052e-003 6.907e+006 6.675e+011 1.000e+001 1.705e-002 1.004e-003 
1.052e-003 6.951e+006 6.676e+011 1.000e+001 1.715e-002 1.004e-003 
1.052e-003 6.993e+006 6.676e+011 1.000e+001 1.707e-002 1.004e-003 
1.053e-003 7.035e+006 6.675e+011 1.000e+001 1.703e-002 1.004e-003 
1.053e-003 7.077e+006 6.675e+011 1.000e+001 1.701e-002 1.004e-003 
1.053e-003 7.119e+006 6.675e+011 1.000e+001 1.699e-002 1.004e-003 
1.054e-003 7.164e+006 6.679e+011 1.000e+001 1.782e-002 1.004e-003 
1.054e-003 7.210e+006 6.679e+011 1.000e+001 1.726e-002 1.004e-003 
1.054e-003 7.255e+006 6.682e+011 1.000e+001 1.740e-002 1.004e-003 
1.055e-003 7.298e+006 6.685e+011 1.000e+001 1.844e-002 1.004e-003 
1.055e-003 7.338e+006 6.680e+011 1.000e+001 1.781e-002 1.004e-003 
1.056e-003 7.380e+006 6.679e+011 1.000e+001 1.768e-002 1.004e-003 
1.056e-003 7.419e+006 6.682e+011 1.000e+001 1.904e-002 1.004e-003 
1.056e-003 7.328e+006 6.688e+011 1.000e+001 1.889e-002 1.005e-003 
1.057e-003 7.236e+006 6.702e+011 1.000e+001 2.027e-002 1.006e-003 
1.057e-003 7.186e+006 6.745e+011 1.000e+001 2.123e-002 1.007e-003 
1.057e-003 7.001e+006 6.706e+011 1.000e+001 2.295e-002 1.009e-003 
1.058e-003 6.628e+006 6.724e+011 1.000e+001 2.137e-002 1.012e-003 
1.058e-003 6.302e+006 6.752e+011 1.000e+001 2.472e-002 1.014e-003 
1.058e-003 6.063e+006 6.669e+011 1.000e+001 2.367e-002 1.016e-003 
1.059e-003 5.907e+006 6.716e+011 1.000e+001 2.490e-002 1.018e-003 
1.059e-003 5.773e+006 6.711e+011 1.000e+001 2.165e-002 1.019e-003 
1.059e-003 5.657e+006 6.686e+011 1.000e+001 2.069e-002 1.020e-003 
1.060e-003 5.536e+006 6.684e+011 1.000e+001 2.016e-002 1.021e-003 
1.060e-003 5.433e+006 6.673e+011 1.000e+001 2.095e-002 1.023e-003 
1.061e-003 5.308e+006 6.685e+011 1.000e+001 1.936e-002 1.024e-003 
1.061e-003 5.218e+006 6.671e+011 1.000e+001 1.755e-002 1.025e-003 
1.061e-003 4.975e+006 6.690e+011 1.000e+001 1.743e-002 1.027e-003 
1.062e-003 4.764e+006 6.679e+011 1.000e+001 1.932e-002 1.029e-003 
1.062e-003 4.652e+006 6.692e+011 1.000e+001 1.858e-002 1.030e-003 
1.062e-003 4.570e+006 6.699e+011 1.000e+001 1.744e-002 1.031e-003 
1.063e-003 4.512e+006 6.685e+011 1.000e+001 1.833e-002 1.031e-003 
1.063e-003 4.469e+006 6.697e+011 1.000e+001 1.698e-002 1.032e-003 
1.063e-003 4.430e+006 6.689e+011 1.000e+001 1.833e-002 1.033e-003 
1.064e-003 4.382e+006 6.695e+011 1.000e+001 1.852e-002 1.033e-003 
1.064e-003 4.392e+006 6.696e+011 1.000e+001 1.900e-002 1.034e-003 
1.065e-003 4.421e+006 6.699e+011 1.000e+001 1.968e-002 1.034e-003 
1.065e-003 4.430e+006 6.701e+011 1.000e+001 2.257e-002 1.034e-003 
1.065e-003 4.452e+006 6.703e+011 1.000e+001 1.995e-002 1.034e-003 
1.066e-003 4.348e+006 6.707e+011 1.000e+001 2.173e-002 1.035e-003 
1.066e-003 4.354e+006 6.705e+011 1.000e+001 2.025e-002 1.036e-003 
1.066e-003 4.396e+006 6.703e+011 1.000e+001 2.150e-002 1.036e-003 
1.067e-003 4.440e+006 6.701e+011 1.000e+001 2.024e-002 1.036e-003 
1.067e-003 4.493e+006 6.704e+011 1.000e+001 1.989e-002 1.036e-003 
1.067e-003 4.541e+006 6.702e+011 1.000e+001 2.045e-002 1.036e-003 
1.068e-003 4.586e+006 6.704e+011 1.000e+001 2.276e-002 1.036e-003 
1.068e-003 4.634e+006 6.707e+011 1.000e+001 2.241e-002 1.036e-003 
1.068e-003 4.681e+006 6.711e+011 1.000e+001 2.172e-002 1.036e-003 
1.069e-003 4.724e+006 6.713e+011 1.000e+001 2.052e-002 1.036e-003 
1.069e-003 4.767e+006 6.711e+011 1.000e+001 2.077e-002 1.036e-003 
1.070e-003 4.811e+006 6.714e+011 1.000e+001 2.019e-002 1.036e-003 
1.070e-003 4.852e+006 6.713e+011 1.000e+001 2.040e-002 1.036e-003 
1.070e-003 4.901e+006 6.734e+011 1.000e+001 2.343e-002 1.036e-003 
1.071e-003 4.942e+006 6.724e+011 1.000e+001 2.038e-002 1.036e-003 
1.071e-003 4.988e+006 6.721e+011 1.000e+001 2.065e-002 1.036e-003 
1.071e-003 5.031e+006 6.720e+011 1.000e+001 2.010e-002 1.036e-003 
1.072e-003 5.076e+006 6.718e+011 1.000e+001 2.001e-002 1.037e-003 
1.072e-003 5.121e+006 6.717e+011 1.000e+001 2.059e-002 1.037e-003 
1.072e-003 5.166e+006 6.718e+011 1.000e+001 2.004e-002 1.037e-003 
1.073e-003 5.211e+006 6.718e+011 1.000e+001 2.050e-002 1.037e-003 
1.073e-003 5.255e+006 6.716e+011 1.000e+001 2.095e-002 1.037e-003 
1.074e-003 5.300e+006 6.716e+011 1.000e+001 2.017e-002 1.037e-003 
1.074e-003 5.344e+006 6.715e+011 1.000e+001 2.060e-002 1.037e-003 
1.074e-003 5.388e+006 6.717e+011 1.000e+001 2.051e-002 1.037e-003 
1.075e-003 5.427e+006 6.716e+011 1.000e+001 2.105e-002 1.037e-003 
1.075e-003 5.474e+006 6.717e+011 1.000e+001 2.026e-002 1.037e-003 
1.075e-003 5.520e+006 6.718e+011 1.000e+001 2.060e-002 1.037e-003 
1.076e-003 5.566e+006 6.718e+011 1.000e+001 2.017e-002 1.037e-003 
1.076e-003 5.610e+006 6.715e+011 1.000e+001 1.947e-002 1.037e-003 
1.076e-003 5.657e+006 6.709e+011 1.000e+001 1.998e-002 1.037e-003 
1.077e-003 5.702e+006 6.711e+011 1.000e+001 1.930e-002 1.037e-003 
1.077e-003 5.748e+006 6.711e+011 1.000e+001 1.928e-002 1.037e-003 
1.077e-003 5.794e+006 6.709e+011 1.000e+001 1.980e-002 1.037e-003 
1.078e-003 5.837e+006 6.708e+011 1.000e+001 2.027e-002 1.037e-003 
1.078e-003 5.878e+006 6.711e+011 1.000e+001 1.935e-002 1.037e-003 
1.079e-003 5.923e+006 6.710e+011 1.000e+001 2.008e-002 1.037e-003 
1.079e-003 5.968e+006 6.709e+011 1.000e+001 2.002e-002 1.038e-003 
1.079e-003 6.014e+006 6.712e+011 1.000e+001 1.929e-002 1.038e-003 
1.080e-003 6.059e+006 6.711e+011 1.000e+001 1.956e-002 1.038e-003 
1.080e-003 6.104e+006 6.713e+011 1.000e+001 1.935e-002 1.038e-003 
1.080e-003 6.149e+006 6.713e+011 1.000e+001 1.898e-002 1.038e-003 
1.081e-003 6.195e+006 6.714e+011 1.000e+001 1.928e-002 1.038e-003 
1.081e-003 6.240e+006 6.715e+011 1.000e+001 1.942e-002 1.038e-003 
1.081e-003 6.286e+006 6.715e+011 1.000e+001 1.958e-002 1.038e-003 
1.082e-003 6.328e+006 6.714e+011 1.000e+001 1.933e-002 1.038e-003 
1.082e-003 6.358e+006 6.712e+011 1.000e+001 1.945e-002 1.038e-003 
1.083e-003 6.378e+006 6.712e+011 1.000e+001 1.930e-002 1.038e-003 
1.083e-003 6.404e+006 6.712e+011 1.000e+001 1.890e-002 1.038e-003 
1.083e-003 6.430e+006 6.713e+011 1.000e+001 1.946e-002 1.039e-003 
1.084e-003 6.468e+006 6.714e+011 1.000e+001 1.812e-002 1.039e-003 
1.084e-003 6.495e+006 6.722e+011 1.000e+001 1.813e-002 1.039e-003 
1.084e-003 6.494e+006 6.721e+011 1.000e+001 1.834e-002 1.039e-003 
1.085e-003 6.500e+006 6.710e+011 1.000e+001 1.904e-002 1.040e-003 
1.085e-003 6.484e+006 6.715e+011 1.000e+001 1.887e-002 1.040e-003 
1.085e-003 6.515e+006 6.721e+011 1.000e+001 1.887e-002 1.040e-003 
1.086e-003 6.562e+006 6.715e+011 1.000e+001 1.859e-002 1.040e-003 
1.086e-003 6.581e+006 6.713e+011 1.000e+001 1.798e-002 1.040e-003 
1.086e-003 6.612e+006 6.715e+011 1.000e+001 1.811e-002 1.041e-003 
1.087e-003 6.652e+006 6.738e+011 1.000e+001 2.093e-002 1.041e-003 
1.087e-003 6.687e+006 6.738e+011 1.000e+001 1.976e-002 1.041e-003 
1.088e-003 6.725e+006 6.742e+011 1.000e+001 1.882e-002 1.041e-003 
1.088e-003 6.756e+006 6.740e+011 1.000e+001 1.910e-002 1.041e-003 
1.088e-003 6.795e+006 6.736e+011 1.000e+001 1.864e-002 1.041e-003 
1.089e-003 6.835e+006 6.741e+011 1.000e+001 2.006e-002 1.041e-003 
1.089e-003 6.872e+006 6.734e+011 1.000e+001 2.014e-002 1.041e-003 
1.089e-003 6.913e+006 6.732e+011 1.000e+001 2.004e-002 1.041e-003 
1.090e-003 6.957e+006 6.730e+011 1.000e+001 1.995e-002 1.042e-003 
1.090e-003 6.997e+006 6.735e+011 1.000e+001 2.024e-002 1.042e-003 
1.090e-003 7.038e+006 6.738e+011 1.000e+001 2.006e-002 1.042e-003 
1.091e-003 7.075e+006 6.735e+011 1.000e+001 1.978e-002 1.042e-003 
1.091e-003 7.116e+006 6.746e+011 1.000e+001 2.036e-002 1.042e-003 
1.092e-003 7.154e+006 6.747e+011 1.000e+001 1.990e-002 1.042e-003 
1.092e-003 7.191e+006 6.747e+011 1.000e+001 1.984e-002 1.042e-003 
1.092e-003 7.229e+006 6.748e+011 1.000e+001 1.989e-002 1.042e-003 
1.093e-003 7.266e+006 6.750e+011 1.000e+001 2.054e-002 1.042e-003 
1.093e-003 7.305e+006 6.751e+011 1.000e+001 2.051e-002 1.042e-003 
1.093e-003 7.336e+006 6.752e+011 1.000e+001 2.003e-002 1.042e-003 
1.094e-003 7.369e+006 6.753e+011 1.000e+001 1.996e-002 1.043e-003 
1.094e-003 7.404e+006 6.777e+011 1.000e+001 2.135e-002 1.043e-003 
1.094e-003 7.440e+006 6.769e+011 1.000e+001 1.997e-002 1.043e-003 
1.095e-003 7.477e+006 6.768e+011 1.000e+001 1.979e-002 1.043e-003 
1.095e-003 7.513e+006 6.763e+011 1.000e+001 1.936e-002 1.043e-003 
1.095e-003 7.550e+006 6.762e+011 1.000e+001 1.985e-002 1.043e-003 
1.096e-003 7.588e+006 6.764e+011 1.000e+001 1.969e-002 1.043e-003 
1.096e-003 7.625e+006 6.765e+011 1.000e+001 2.089e-002 1.043e-003 
1.097e-003 7.659e+006 6.768e+011 1.000e+001 2.004e-002 1.043e-003 
1.097e-003 7.698e+006 6.770e+011 1.000e+001 2.055e-002 1.044e-003 
1.097e-003 7.730e+006 6.769e+011 1.000e+001 2.036e-002 1.044e-003 
1.098e-003 7.764e+006 6.773e+011 1.000e+001 2.006e-002 1.044e-003 
1.098e-003 7.803e+006 6.775e+011 1.000e+001 2.022e-002 1.044e-003 
1.098e-003 7.837e+006 6.779e+011 1.000e+001 2.078e-002 1.044e-003 
1.099e-003 7.870e+006 6.783e+011 1.000e+001 2.090e-002 1.044e-003 
1.099e-003 7.906e+006 6.781e+011 1.000e+001 2.032e-002 1.044e-003 
1.099e-003 7.939e+006 6.785e+011 1.000e+001 2.245e-002 1.044e-003 
1.100e-003 7.967e+006 6.795e+011 1.000e+001 2.357e-002 1.045e-003 
1.100e-003 8.002e+006 6.797e+011 1.000e+001 2.116e-002 1.045e-003 
1.101e-003 8.044e+006 6.798e+011 1.000e+001 2.218e-002 1.045e-003 
1.101e-003 8.092e+006 6.798e+011 1.000e+001 2.140e-002 1.045e-003 
1.101e-003 8.142e+006 6.809e+011 1.000e+001 2.069e-002 1.045e-003 
1.102e-003 8.172e+006 6.829e+011 1.000e+001 2.241e-002 1.045e-003 
1.102e-003 8.195e+006 6.837e+011 1.000e+001 2.193e-002 1.045e-003 
1.102e-003 8.217e+006 6.846e+011 1.000e+001 2.375e-002 1.045e-003 
1.103e-003 8.257e+006 6.843e+011 1.000e+001 2.285e-002 1.045e-003 
1.103e-003 8.288e+006 6.860e+011 1.000e+001 2.280e-002 1.046e-003 
1.103e-003 8.317e+006 6.855e+011 1.000e+001 2.384e-002 1.046e-003 
1.104e-003 8.343e+006 6.855e+011 1.000e+001 2.371e-002 1.046e-003 
1.104e-003 8.174e+006 6.804e+011 1.000e+001 2.157e-002 1.047e-003 
1.104e-003 7.786e+006 6.797e+011 1.000e+001 2.631e-002 1.051e-003 
1.105e-003 7.558e+006 6.715e+011 1.000e+001 2.228e-002 1.052e-003 
1.105e-003 7.237e+006 6.720e+011 1.000e+001 2.166e-002 1.055e-003 
1.106e-003 7.006e+006 6.735e+011 1.000e+001 1.922e-002 1.057e-003 
1.106e-003 6.836e+006 6.727e+011 1.000e+001 1.906e-002 1.059e-003 
1.106e-003 6.527e+006 6.702e+011 1.000e+001 1.783e-002 1.061e-003 
1.107e-003 6.024e+006 6.721e+011 1.000e+001 1.580e-002 1.065e-003 
1.107e-003 5.619e+006 6.761e+011 1.000e+001 1.579e-002 1.068e-003 
1.107e-003 5.367e+006 6.762e+011 1.000e+001 1.775e-002 1.070e-003 
1.108e-003 5.282e+006 6.764e+011 1.000e+001 2.010e-002 1.071e-003 
1.108e-003 5.240e+006 6.768e+011 1.000e+001 1.889e-002 1.072e-003 
1.108e-003 5.261e+006 6.770e+011 1.000e+001 1.994e-002 1.072e-003 
1.109e-003 5.299e+006 6.771e+011 1.000e+001 1.772e-002 1.072e-003 
1.109e-003 5.338e+006 6.777e+011 1.000e+001 1.836e-002 1.072e-003 
1.110e-003 5.378e+006 6.778e+011 1.000e+001 1.880e-002 1.072e-003 
1.110e-003 5.424e+006 6.779e+011 1.000e+001 1.824e-002 1.072e-003 
1.110e-003 5.470e+006 6.783e+011 1.000e+001 1.871e-002 1.072e-003 
1.111e-003 5.516e+006 6.784e+011 1.000e+001 1.873e-002 1.072e-003 
1.111e-003 5.564e+006 6.785e+011 1.000e+001 1.880e-002 1.072e-003 
1.111e-003 5.614e+006 6.783e+011 1.000e+001 1.918e-002 1.072e-003 
1.112e-003 5.662e+006 6.788e+011 1.000e+001 2.041e-002 1.072e-003 
1.112e-003 5.710e+006 6.785e+011 1.000e+001 1.995e-002 1.072e-003 
1.112e-003 5.747e+006 6.783e+011 1.000e+001 2.101e-002 1.073e-003 
1.113e-003 5.778e+006 6.785e+011 1.000e+001 2.082e-002 1.073e-003 
1.113e-003 5.827e+006 6.784e+011 1.000e+001 2.062e-002 1.073e-003 
1.113e-003 5.871e+006 6.788e+011 1.000e+001 2.041e-002 1.073e-003 
1.114e-003 5.908e+006 6.769e+011 1.000e+001 2.230e-002 1.073e-003 
1.114e-003 5.947e+006 6.763e+011 1.000e+001 2.102e-002 1.073e-003 
1.115e-003 5.988e+006 6.763e+011 1.000e+001 2.112e-002 1.073e-003 
1.115e-003 6.035e+006 6.759e+011 1.000e+001 2.085e-002 1.073e-003 
1.115e-003 6.074e+006 6.790e+011 1.000e+001 2.449e-002 1.073e-003 
1.116e-003 6.122e+006 6.787e+011 1.000e+001 2.213e-002 1.073e-003 
1.116e-003 6.135e+006 6.767e+011 1.000e+001 2.321e-002 1.073e-003 
1.116e-003 6.160e+006 6.757e+011 1.000e+001 2.213e-002 1.074e-003 
1.117e-003 6.198e+006 6.746e+011 1.000e+001 2.066e-002 1.074e-003 
1.117e-003 6.225e+006 6.745e+011 1.000e+001 2.107e-002 1.074e-003 
1.117e-003 6.257e+006 6.737e+011 1.000e+001 2.066e-002 1.074e-003 
1.118e-003 6.263e+006 6.737e+011 1.000e+001 1.892e-002 1.074e-003 
1.118e-003 6.262e+006 6.737e+011 1.000e+001 2.173e-002 1.075e-003 
1.119e-003 6.299e+006 6.753e+011 1.000e+001 2.158e-002 1.075e-003 
1.119e-003 6.325e+006 6.754e+011 1.000e+001 1.959e-002 1.075e-003 
1.119e-003 6.355e+006 6.760e+011 1.000e+001 1.899e-002 1.075e-003 
1.120e-003 6.388e+006 6.758e+011 1.000e+001 1.892e-002 1.075e-003 
1.120e-003 6.422e+006 6.756e+011 1.000e+001 1.942e-002 1.075e-003 
1.120e-003 6.460e+006 6.755e+011 1.000e+001 1.973e-002 1.076e-003 
1.121e-003 6.500e+006 6.754e+011 1.000e+001 1.973e-002 1.076e-003 
1.121e-003 6.541e+006 6.757e+011 1.000e+001 2.079e-002 1.076e-003 
1.121e-003 6.573e+006 6.767e+011 1.000e+001 2.049e-002 1.076e-003 
1.122e-003 6.616e+006 6.764e+011 1.000e+001 2.056e-002 1.076e-003 
1.122e-003 6.634e+006 6.771e+011 1.000e+001 2.153e-002 1.076e-003 
1.122e-003 6.672e+006 6.778e+011 1.000e+001 2.082e-002 1.076e-003 
1.123e-003 6.710e+006 6.769e+011 1.000e+001 1.935e-002 1.076e-003 
1.123e-003 6.749e+006 6.768e+011 1.000e+001 1.874e-002 1.076e-003 
1.124e-003 6.785e+006 6.776e+011 1.000e+001 1.842e-002 1.077e-003 
1.124e-003 6.817e+006 6.772e+011 1.000e+001 1.840e-002 1.077e-003 
1.124e-003 6.853e+006 6.774e+011 1.000e+001 1.822e-002 1.077e-003 
1.125e-003 6.896e+006 6.758e+011 1.000e+001 1.922e-002 1.077e-003 
1.125e-003 6.913e+006 6.745e+011 1.000e+001 1.761e-002 1.077e-003 
1.125e-003 6.940e+006 6.742e+011 1.000e+001 1.764e-002 1.077e-003 
1.126e-003 6.971e+006 6.740e+011 1.000e+001 1.811e-002 1.077e-003 
1.126e-003 7.012e+006 6.750e+011 1.000e+001 1.840e-002 1.077e-003 
1.126e-003 7.045e+006 6.746e+011 1.000e+001 1.799e-002 1.078e-003 
1.127e-003 7.068e+006 6.748e+011 1.000e+001 1.796e-002 1.078e-003 
1.127e-003 7.096e+006 6.758e+011 1.000e+001 1.821e-002 1.078e-003 
1.128e-003 7.129e+006 6.754e+011 1.000e+001 1.864e-002 1.078e-003 
1.128e-003 7.164e+006 6.753e+011 1.000e+001 1.824e-002 1.078e-003 
1.128e-003 7.200e+006 6.752e+011 1.000e+001 1.798e-002 1.078e-003 
1.129e-003 7.235e+006 6.759e+011 1.000e+001 1.712e-002 1.078e-003 
1.129e-003 7.270e+006 6.740e+011 1.000e+001 2.001e-002 1.079e-003 
1.129e-003 7.301e+006 6.734e+011 1.000e+001 1.812e-002 1.079e-003 
1.130e-003 7.334e+006 6.738e+011 1.000e+001 1.764e-002 1.079e-003 
1.130e-003 7.363e+006 6.738e+011 1.000e+001 1.808e-002 1.079e-003 
1.130e-003 7.389e+006 6.748e+011 1.000e+001 1.896e-002 1.079e-003 
1.131e-003 7.435e+006 6.745e+011 1.000e+001 1.941e-002 1.079e-003 
1.131e-003 7.477e+006 6.748e+011 1.000e+001 1.920e-002 1.079e-003 
1.131e-003 7.476e+006 6.740e+011 1.000e+001 1.604e-002 1.080e-003 
1.132e-003 6.984e+006 6.706e+011 1.000e+001 1.668e-002 1.083e-003 
1.132e-003 6.658e+006 6.718e+011 1.000e+001 2.164e-002 1.086e-003 
1.133e-003 6.476e+006 6.684e+011 1.000e+001 2.113e-002 1.088e-003 
1.133e-003 6.342e+006 6.697e+011 1.000e+001 2.219e-002 1.089e-003 
1.133e-003 6.191e+006 6.718e+011 1.000e+001 1.830e-002 1.090e-003 
1.134e-003 6.131e+006 6.712e+011 1.000e+001 1.956e-002 1.091e-003 
1.134e-003 6.097e+006 6.728e+011 1.000e+001 1.603e-002 1.092e-003 
1.134e-003 6.011e+006 6.730e+011 1.000e+001 1.699e-002 1.093e-003 
1.135e-003 5.926e+006 6.720e+011 1.000e+001 1.928e-002 1.094e-003 
1.135e-003 5.852e+006 6.736e+011 1.000e+001 1.766e-002 1.094e-003 
1.135e-003 5.795e+006 6.750e+011 1.000e+001 2.087e-002 1.095e-003 
1.136e-003 5.759e+006 6.760e+011 1.000e+001 2.028e-002 1.096e-003 
1.136e-003 5.740e+006 6.764e+011 1.000e+001 1.995e-002 1.096e-003 
1.137e-003 5.731e+006 6.764e+011 1.000e+001 2.093e-002 1.097e-003 
1.137e-003 5.744e+006 6.767e+011 1.000e+001 2.152e-002 1.097e-003 
1.137e-003 5.756e+006 6.748e+011 1.000e+001 1.958e-002 1.097e-003 
1.138e-003 5.790e+006 6.750e+011 1.000e+001 1.870e-002 1.097e-003 
1.138e-003 5.808e+006 6.753e+011 1.000e+001 1.697e-002 1.098e-003 
1.138e-003 5.618e+006 6.752e+011 1.000e+001 1.750e-002 1.099e-003 
1.139e-003 5.521e+006 6.756e+011 1.000e+001 1.664e-002 1.100e-003 
1.139e-003 5.479e+006 6.759e+011 1.000e+001 1.709e-002 1.101e-003 
1.139e-003 5.476e+006 6.748e+011 1.000e+001 1.784e-002 1.101e-003 
1.140e-003 5.340e+006 6.744e+011 1.000e+001 1.892e-002 1.103e-003 
1.140e-003 5.209e+006 6.729e+011 1.000e+001 1.911e-002 1.104e-003 
1.140e-003 5.051e+006 6.740e+011 1.000e+001 1.873e-002 1.105e-003 
1.141e-003 4.959e+006 6.747e+011 1.000e+001 2.087e-002 1.106e-003 
1.141e-003 4.936e+006 6.741e+011 1.000e+001 2.160e-002 1.107e-003 
1.142e-003 4.972e+006 6.722e+011 1.000e+001 2.514e-002 1.107e-003 
1.142e-003 5.008e+006 6.718e+011 1.000e+001 2.609e-002 1.107e-003 
1.142e-003 5.046e+006 6.728e+011 1.000e+001 2.384e-002 1.107e-003 
1.143e-003 5.081e+006 6.723e+011 1.000e+001 2.399e-002 1.107e-003 
1.143e-003 5.131e+006 6.718e+011 1.000e+001 2.337e-002 1.107e-003 
1.143e-003 5.170e+006 6.732e+011 1.000e+001 2.165e-002 1.107e-003 
1.144e-003 5.207e+006 6.727e+011 1.000e+001 2.313e-002 1.108e-003 
1.144e-003 5.196e+006 6.730e+011 1.000e+001 2.227e-002 1.108e-003 
1.144e-003 5.248e+006 6.720e+011 1.000e+001 2.220e-002 1.108e-003 
1.145e-003 5.297e+006 6.719e+011 1.000e+001 1.992e-002 1.108e-003 
1.145e-003 5.328e+006 6.719e+011 1.000e+001 2.104e-002 1.108e-003 
1.146e-003 5.321e+006 6.717e+011 1.000e+001 2.099e-002 1.109e-003 
1.146e-003 5.351e+006 6.713e+011 1.000e+001 2.198e-002 1.109e-003 
1.146e-003 5.383e+006 6.716e+011 1.000e+001 2.185e-002 1.109e-003 
1.147e-003 5.413e+006 6.722e+011 1.000e+001 2.181e-002 1.109e-003 
1.147e-003 5.441e+006 6.718e+011 1.000e+001 2.147e-002 1.109e-003 
1.147e-003 5.463e+006 6.717e+011 1.000e+001 1.989e-002 1.109e-003 
1.148e-003 5.488e+006 6.713e+011 1.000e+001 2.189e-002 1.110e-003 
1.148e-003 5.488e+006 6.721e+011 1.000e+001 2.101e-002 1.110e-003 
1.148e-003 5.493e+006 6.718e+011 1.000e+001 2.142e-002 1.110e-003 
1.149e-003 5.518e+006 6.725e+011 1.000e+001 2.066e-002 1.110e-003 
1.149e-003 5.527e+006 6.719e+011 1.000e+001 2.011e-002 1.111e-003 
1.149e-003 5.518e+006 6.716e+011 1.000e+001 1.988e-002 1.111e-003 
1.150e-003 5.527e+006 6.722e+011 1.000e+001 1.934e-002 1.111e-003 
1.150e-003 5.541e+006 6.724e+011 1.000e+001 1.914e-002 1.112e-003 
1.151e-003 5.564e+006 6.727e+011 1.000e+001 2.025e-002 1.112e-003 
1.151e-003 5.590e+006 6.731e+011 1.000e+001 2.082e-002 1.112e-003 
1.151e-003 5.625e+006 6.732e+011 1.000e+001 1.926e-002 1.112e-003 
1.152e-003 5.655e+006 6.735e+011 1.000e+001 1.950e-002 1.112e-003 
1.152e-003 5.697e+006 6.725e+011 1.000e+001 2.074e-002 1.112e-003 
1.152e-003 5.733e+006 6.726e+011 1.000e+001 2.092e-002 1.113e-003 
1.153e-003 5.768e+006 6.730e+011 1.000e+001 2.027e-002 1.113e-003 
1.153e-003 5.800e+006 6.732e+011 1.000e+001 2.111e-002 1.113e-003 
1.153e-003 5.837e+006 6.733e+011 1.000e+001 2.057e-002 1.113e-003 
1.154e-003 5.878e+006 6.734e+011 1.000e+001 2.075e-002 1.113e-003 
1.154e-003 5.917e+006 6.734e+011 1.000e+001 2.117e-002 1.113e-003 
1.155e-003 5.958e+006 6.735e+011 1.000e+001 2.081e-002 1.113e-003 
1.155e-003 5.999e+006 6.735e+011 1.000e+001 2.106e-002 1.113e-003 
1.155e-003 6.038e+006 6.737e+011 1.000e+001 2.157e-002 1.113e-003 
1.156e-003 6.075e+006 6.737e+011 1.000e+001 2.171e-002 1.113e-003 
1.156e-003 5.830e+006 6.665e+011 1.000e+001 2.275e-002 1.116e-003 
1.156e-003 5.325e+006 6.670e+011 1.000e+001 2.356e-002 1.119e-003 
1.157e-003 5.192e+006 6.691e+011 1.000e+001 2.438e-002 1.121e-003 
1.157e-003 5.156e+006 6.688e+011 1.000e+001 2.513e-002 1.121e-003 
1.157e-003 5.165e+006 6.697e+011 1.000e+001 2.592e-002 1.122e-003 
1.158e-003 5.180e+006 6.709e+011 1.000e+001 2.476e-002 1.122e-003 
1.158e-003 5.148e+006 6.707e+011 1.000e+001 2.548e-002 1.122e-003 
1.158e-003 5.124e+006 6.734e+011 1.000e+001 2.665e-002 1.123e-003 
1.159e-003 5.134e+006 6.750e+011 1.000e+001 2.146e-002 1.123e-003 
1.159e-003 5.187e+006 6.769e+011 1.000e+001 2.156e-002 1.123e-003 
1.160e-003 5.178e+006 6.778e+011 1.000e+001 2.201e-002 1.124e-003 
1.160e-003 5.104e+006 6.776e+011 1.000e+001 2.189e-002 1.124e-003 
1.160e-003 5.125e+006 6.776e+011 1.000e+001 2.103e-002 1.125e-003 
1.161e-003 5.124e+006 6.777e+011 1.000e+001 2.129e-002 1.125e-003 
1.161e-003 5.151e+006 6.788e+011 1.000e+001 2.133e-002 1.125e-003 
1.161e-003 5.187e+006 6.803e+011 1.000e+001 2.471e-002 1.125e-003 
1.162e-003 5.206e+006 6.799e+011 1.000e+001 2.324e-002 1.126e-003 
1.162e-003 5.252e+006 6.813e+011 1.000e+001 2.376e-002 1.126e-003 
1.162e-003 5.284e+006 6.818e+011 1.000e+001 2.287e-002 1.126e-003 
1.163e-003 5.319e+006 6.816e+011 1.000e+001 2.198e-002 1.126e-003 
1.163e-003 5.352e+006 6.810e+011 1.000e+001 2.086e-002 1.126e-003 
1.164e-003 5.399e+006 6.805e+011 1.000e+001 2.134e-002 1.126e-003 
1.164e-003 5.440e+006 6.805e+011 1.000e+001 2.157e-002 1.126e-003 
1.164e-003 5.490e+006 6.796e+011 1.000e+001 2.123e-002 1.126e-003 
1.165e-003 5.537e+006 6.798e+011 1.000e+001 2.141e-002 1.126e-003 
1.165e-003 5.581e+006 6.797e+011 1.000e+001 2.148e-002 1.126e-003 
1.165e-003 5.617e+006 6.790e+011 1.000e+001 2.206e-002 1.126e-003 
1.166e-003 5.664e+006 6.788e+011 1.000e+001 2.224e-002 1.126e-003 
1.166e-003 5.712e+006 6.788e+011 1.000e+001 2.190e-002 1.126e-003 
1.166e-003 5.762e+006 6.793e+011 1.000e+001 2.231e-002 1.126e-003 
1.167e-003 5.809e+006 6.791e+011 1.000e+001 2.186e-002 1.126e-003 
1.167e-003 5.855e+006 6.795e+011 1.000e+001 1.941e-002 1.126e-003 
1.167e-003 5.901e+006 6.796e+011 1.000e+001 1.933e-002 1.127e-003 
1.168e-003 5.949e+006 6.800e+011 1.000e+001 1.984e-002 1.127e-003 
1.168e-003 5.997e+006 6.794e+011 1.000e+001 1.909e-002 1.127e-003 
1.169e-003 6.037e+006 6.797e+011 1.000e+001 1.947e-002 1.127e-003 
1.169e-003 6.087e+006 6.801e+011 1.000e+001 2.010e-002 1.127e-003 
1.169e-003 6.128e+006 6.801e+011 1.000e+001 1.905e-002 1.127e-003 
1.170e-003 6.177e+006 6.798e+011 1.000e+001 1.927e-002 1.127e-003 
1.170e-003 6.225e+006 6.795e+011 1.000e+001 2.014e-002 1.127e-003 
1.170e-003 6.269e+006 6.795e+011 1.000e+001 1.864e-002 1.127e-003 
1.171e-003 6.316e+006 6.795e+011 1.000e+001 1.871e-002 1.127e-003 
1.171e-003 6.361e+006 6.796e+011 1.000e+001 2.009e-002 1.127e-003 
1.171e-003 6.410e+006 6.797e+011 1.000e+001 1.907e-002 1.127e-003 
1.172e-003 6.462e+006 6.799e+011 1.000e+001 1.957e-002 1.127e-003 
1.172e-003 6.509e+006 6.796e+011 1.000e+001 1.933e-002 1.127e-003 
1.173e-003 6.558e+006 6.798e+011 1.000e+001 2.006e-002 1.127e-003 
1.173e-003 6.607e+006 6.798e+011 1.000e+001 1.967e-002 1.127e-003 
1.173e-003 6.652e+006 6.798e+011 1.000e+001 1.968e-002 1.127e-003 
1.174e-003 6.696e+006 6.797e+011 1.000e+001 1.922e-002 1.127e-003 
1.174e-003 6.744e+006 6.796e+011 1.000e+001 1.940e-002 1.127e-003 
1.174e-003 6.791e+006 6.799e+011 1.000e+001 2.071e-002 1.127e-003 
1.175e-003 6.840e+006 6.803e+011 1.000e+001 1.905e-002 1.127e-003 
1.175e-003 6.888e+006 6.802e+011 1.000e+001 1.901e-002 1.127e-003 
1.175e-003 6.929e+006 6.789e+011 1.000e+001 1.918e-002 1.127e-003 
1.176e-003 6.976e+006 6.781e+011 1.000e+001 2.064e-002 1.127e-003 
1.176e-003 7.007e+006 6.778e+011 1.000e+001 2.014e-002 1.128e-003 
1.176e-003 7.056e+006 6.778e+011 1.000e+001 2.031e-002 1.128e-003 
1.177e-003 7.105e+006 6.779e+011 1.000e+001 2.024e-002 1.128e-003 
1.177e-003 7.152e+006 6.779e+011 1.000e+001 2.079e-002 1.128e-003 
1.178e-003 7.199e+006 6.780e+011 1.000e+001 2.111e-002 1.128e-003 
1.178e-003 7.249e+006 6.789e+011 1.000e+001 2.310e-002 1.128e-003 
1.178e-003 7.305e+006 6.789e+011 1.000e+001 2.248e-002 1.128e-003 
1.179e-003 7.359e+006 6.789e+011 1.000e+001 2.272e-002 1.128e-003 
1.179e-003 7.397e+006 6.791e+011 1.000e+001 2.280e-002 1.128e-003 
1.179e-003 7.447e+006 6.801e+011 1.000e+001 2.138e-002 1.128e-003 
1.180e-003 7.495e+006 6.799e+011 1.000e+001 2.163e-002 1.128e-003 
1.180e-003 7.549e+006 6.800e+011 1.000e+001 2.129e-002 1.128e-003 
1.180e-003 7.590e+006 6.788e+011 1.000e+001 2.064e-002 1.128e-003 
1.181e-003 7.621e+006 6.786e+011 1.000e+001 2.244e-002 1.128e-003 
1.181e-003 7.652e+006 6.794e+011 1.000e+001 2.103e-002 1.128e-003 
1.182e-003 7.700e+006 6.792e+011 1.000e+001 1.970e-002 1.128e-003 
1.182e-003 7.754e+006 6.793e+011 1.000e+001 2.431e-002 1.128e-003 
1.182e-003 7.800e+006 6.794e+011 1.000e+001 2.046e-002 1.128e-003 
1.183e-003 7.848e+006 6.797e+011 1.000e+001 2.023e-002 1.128e-003 
1.183e-003 7.890e+006 6.783e+011 1.000e+001 2.006e-002 1.128e-003 
1.183e-003 7.929e+006 6.784e+011 1.000e+001 2.127e-002 1.128e-003 
1.184e-003 7.964e+006 6.776e+011 1.000e+001 2.001e-002 1.128e-003 
1.184e-003 8.006e+006 6.774e+011 1.000e+001 1.929e-002 1.129e-003 
1.184e-003 8.052e+006 6.778e+011 1.000e+001 1.913e-002 1.129e-003 
1.185e-003 8.090e+006 6.772e+011 1.000e+001 1.971e-002 1.129e-003 
1.185e-003 8.141e+006 6.788e+011 1.000e+001 1.974e-002 1.129e-003 
1.185e-003 8.184e+006 6.785e+011 1.000e+001 1.890e-002 1.129e-003 
1.186e-003 8.217e+006 6.778e+011 1.000e+001 1.882e-002 1.129e-003 
1.186e-003 8.250e+006 6.777e+011 1.000e+001 1.923e-002 1.129e-003 
1.187e-003 8.288e+006 6.775e+011 1.000e+001 1.940e-002 1.129e-003 
1.187e-003 8.326e+006 6.775e+011 1.000e+001 1.982e-002 1.129e-003 
1.187e-003 8.366e+006 6.775e+011 1.000e+001 2.089e-002 1.129e-003 
1.188e-003 8.411e+006 6.775e+011 1.000e+001 1.974e-002 1.129e-003 
1.188e-003 8.454e+006 6.775e+011 1.000e+001 1.987e-002 1.129e-003 
1.188e-003 8.500e+006 6.778e+011 1.000e+001 1.808e-002 1.129e-003 
1.189e-003 8.544e+006 6.779e+011 1.000e+001 1.797e-002 1.129e-003 
1.189e-003 8.581e+006 6.774e+011 1.000e+001 1.940e-002 1.130e-003 
1.189e-003 8.619e+006 6.773e+011 1.000e+001 1.942e-002 1.130e-003 
1.190e-003 8.655e+006 6.774e+011 1.000e+001 1.964e-002 1.130e-003 
1.190e-003 8.695e+006 6.772e+011 1.000e+001 1.965e-002 1.130e-003 
1.191e-003 8.603e+006 6.777e+011 1.000e+001 1.884e-002 1.131e-003 
1.191e-003 8.279e+006 6.812e+011 1.000e+001 1.910e-002 1.133e-003 
1.191e-003 8.024e+006 6.852e+011 1.000e+001 1.912e-002 1.136e-003 
1.192e-003 7.866e+006 6.853e+011 1.000e+001 2.098e-002 1.137e-003 
1.192e-003 7.884e+006 6.864e+011 1.000e+001 2.025e-002 1.137e-003 
1.192e-003 7.918e+006 6.863e+011 1.000e+001 2.054e-002 1.137e-003 
1.193e-003 7.778e+006 6.746e+011 1.000e+001 2.241e-002 1.139e-003 
1.193e-003 7.403e+006 6.745e+011 1.000e+001 2.243e-002 1.142e-003 
1.193e-003 7.264e+006 6.742e+011 1.000e+001 2.049e-002 1.143e-003 
1.194e-003 7.193e+006 6.760e+011 1.000e+001 2.049e-002 1.144e-003 
1.194e-003 7.151e+006 6.789e+011 1.000e+001 2.215e-002 1.145e-003 
1.194e-003 7.181e+006 6.791e+011 1.000e+001 2.461e-002 1.145e-003 
1.195e-003 7.225e+006 6.795e+011 1.000e+001 2.325e-002 1.145e-003 
1.195e-003 7.264e+006 6.807e+011 1.000e+001 2.397e-002 1.145e-003 
1.196e-003 7.309e+006 6.801e+011 1.000e+001 2.399e-002 1.145e-003 
1.196e-003 7.353e+006 6.799e+011 1.000e+001 2.857e-002 1.145e-003 
1.196e-003 7.396e+006 6.799e+011 1.000e+001 2.477e-002 1.145e-003 
1.197e-003 7.445e+006 6.799e+011 1.000e+001 2.534e-002 1.145e-003 
1.197e-003 7.490e+006 6.799e+011 1.000e+001 2.326e-002 1.145e-003 
1.197e-003 7.531e+006 6.800e+011 1.000e+001 2.408e-002 1.145e-003 
1.198e-003 7.575e+006 6.810e+011 1.000e+001 2.446e-002 1.145e-003 
1.198e-003 7.620e+006 6.803e+011 1.000e+001 2.483e-002 1.145e-003 
1.198e-003 7.663e+006 6.800e+011 1.000e+001 2.408e-002 1.145e-003 
1.199e-003 7.709e+006 6.799e+011 1.000e+001 2.486e-002 1.145e-003 
1.199e-003 7.751e+006 6.799e+011 1.000e+001 2.500e-002 1.145e-003 
1.200e-003 7.792e+006 6.801e+011 1.000e+001 2.347e-002 1.145e-003 
1.200e-003 7.806e+006 6.782e+011 1.000e+001 2.604e-002 1.146e-003 
1.200e-003 7.831e+006 6.784e+011 1.000e+001 2.638e-002 1.146e-003 
1.201e-003 7.671e+006 6.775e+011 1.000e+001 2.377e-002 1.147e-003 
1.201e-003 7.234e+006 6.751e+011 1.000e+001 2.250e-002 1.151e-003 
1.201e-003 6.992e+006 6.759e+011 1.000e+001 2.534e-002 1.153e-003 
1.202e-003 7.032e+006 6.742e+011 1.000e+001 2.814e-002 1.153e-003 
1.202e-003 7.025e+006 6.733e+011 1.000e+001 2.382e-002 1.153e-003 
1.202e-003 6.649e+006 6.796e+011 1.000e+001 2.797e-002 1.156e-003 
1.203e-003 6.591e+006 6.841e+011 1.000e+001 2.811e-002 1.157e-003 
1.203e-003 6.651e+006 6.853e+011 1.000e+001 2.571e-002 1.157e-003 
1.203e-003 6.697e+006 6.841e+011 1.000e+001 2.761e-002 1.157e-003 
1.204e-003 6.750e+006 6.828e+011 1.000e+001 2.725e-002 1.157e-003 
1.204e-003 6.800e+006 6.835e+011 1.000e+001 2.674e-002 1.157e-003 
1.205e-003 6.844e+006 6.836e+011 1.000e+001 2.772e-002 1.157e-003 
1.205e-003 6.862e+006 6.809e+011 1.000e+001 2.399e-002 1.157e-003 
1.205e-003 6.899e+006 6.814e+011 1.000e+001 2.475e-002 1.157e-003 
1.206e-003 6.944e+006 6.812e+011 1.000e+001 2.437e-002 1.157e-003 
1.206e-003 6.985e+006 6.812e+011 1.000e+001 2.259e-002 1.158e-003 
1.206e-003 7.033e+006 6.812e+011 1.000e+001 2.406e-002 1.158e-003 
1.207e-003 7.082e+006 6.810e+011 1.000e+001 2.502e-002 1.158e-003 
1.207e-003 7.122e+006 6.812e+011 1.000e+001 2.377e-002 1.158e-003 
1.207e-003 7.163e+006 6.809e+011 1.000e+001 2.361e-002 1.158e-003 
1.208e-003 7.206e+006 6.808e+011 1.000e+001 2.243e-002 1.158e-003 
1.208e-003 7.256e+006 6.809e+011 1.000e+001 2.301e-002 1.158e-003 
1.209e-003 7.302e+006 6.815e+011 1.000e+001 2.380e-002 1.158e-003 
1.209e-003 7.350e+006 6.804e+011 1.000e+001 2.389e-002 1.158e-003 
1.209e-003 7.396e+006 6.806e+011 1.000e+001 2.360e-002 1.158e-003 
1.210e-003 7.434e+006 6.809e+011 1.000e+001 2.397e-002 1.158e-003 
1.210e-003 7.470e+006 6.807e+011 1.000e+001 2.284e-002 1.158e-003 
1.210e-003 7.514e+006 6.807e+011 1.000e+001 2.219e-002 1.158e-003 
1.211e-003 7.559e+006 6.807e+011 1.000e+001 2.382e-002 1.158e-003 
1.211e-003 7.598e+006 6.807e+011 1.000e+001 2.453e-002 1.158e-003 
1.211e-003 7.635e+006 6.809e+011 1.000e+001 2.476e-002 1.158e-003 
1.212e-003 7.678e+006 6.809e+011 1.000e+001 2.412e-002 1.158e-003 
1.212e-003 7.725e+006 6.810e+011 1.000e+001 2.416e-002 1.159e-003 
1.212e-003 7.763e+006 6.815e+011 1.000e+001 2.411e-002 1.159e-003 
1.213e-003 7.808e+006 6.817e+011 1.000e+001 2.297e-002 1.159e-003 
1.213e-003 7.853e+006 6.815e+011 1.000e+001 2.356e-002 1.159e-003 
1.214e-003 7.898e+006 6.818e+011 1.000e+001 2.442e-002 1.159e-003 
1.214e-003 7.940e+006 6.830e+011 1.000e+001 2.510e-002 1.159e-003 
1.214e-003 7.995e+006 6.817e+011 1.000e+001 2.506e-002 1.159e-003 
1.215e-003 8.034e+006 6.821e+011 1.000e+001 2.526e-002 1.159e-003 
1.215e-003 8.076e+006 6.821e+011 1.000e+001 2.586e-002 1.159e-003 
1.215e-003 8.119e+006 6.825e+011 1.000e+001 2.448e-002 1.159e-003 
1.216e-003 8.164e+006 6.824e+011 1.000e+001 2.521e-002 1.159e-003 
1.216e-003 8.208e+006 6.823e+011 1.000e+001 2.594e-002 1.159e-003 
1.216e-003 8.252e+006 6.823e+011 1.000e+001 2.508e-002 1.159e-003 
1.217e-003 8.293e+006 6.827e+011 1.000e+001 2.526e-002 1.159e-003 
1.217e-003 8.340e+006 6.828e+011 1.000e+001 2.409e-002 1.159e-003 
1.218e-003 8.382e+006 6.832e+011 1.000e+001 2.602e-002 1.159e-003 
1.218e-003 8.425e+006 6.828e+011 1.000e+001 2.604e-002 1.159e-003 
1.218e-003 8.469e+006 6.828e+011 1.000e+001 2.591e-002 1.160e-003 
1.219e-003 8.510e+006 6.828e+011 1.000e+001 2.464e-002 1.160e-003 
1.219e-003 8.554e+006 6.834e+011 1.000e+001 2.632e-002 1.160e-003 
1.219e-003 8.596e+006 6.841e+011 1.000e+001 2.387e-002 1.160e-003 
1.220e-003 8.638e+006 6.847e+011 1.000e+001 2.440e-002 1.160e-003 
1.220e-003 8.679e+006 6.841e+011 1.000e+001 2.298e-002 1.160e-003 
1.220e-003 8.722e+006 6.844e+011 1.000e+001 2.397e-002 1.160e-003 
1.221e-003 8.760e+006 6.845e+011 1.000e+001 2.344e-002 1.160e-003 
1.221e-003 8.804e+006 6.847e+011 1.000e+001 2.282e-002 1.160e-003 
1.221e-003 8.848e+006 6.847e+011 1.000e+001 2.323e-002 1.160e-003 
1.222e-003 8.893e+006 6.853e+011 1.000e+001 2.629e-002 1.160e-003 
1.222e-003 8.937e+006 6.851e+011 1.000e+001 2.344e-002 1.160e-003 
1.223e-003 8.980e+006 6.847e+011 1.000e+001 2.288e-002 1.160e-003 
1.223e-003 9.025e+006 6.844e+011 1.000e+001 2.572e-002 1.160e-003 
1.223e-003 9.067e+006 6.846e+011 1.000e+001 2.403e-002 1.160e-003 
1.224e-003 9.111e+006 6.850e+011 1.000e+001 2.396e-002 1.160e-003 
1.224e-003 9.151e+006 6.854e+011 1.000e+001 2.614e-002 1.161e-003 
1.224e-003 9.187e+006 6.859e+011 1.000e+001 2.384e-002 1.161e-003 
1.225e-003 9.228e+006 6.862e+011 1.000e+001 2.373e-002 1.161e-003 
1.225e-003 9.272e+006 6.857e+011 1.000e+001 2.456e-002 1.161e-003 
1.225e-003 9.313e+006 6.858e+011 1.000e+001 2.390e-002 1.161e-003 
1.226e-003 9.355e+006 6.856e+011 1.000e+001 2.475e-002 1.161e-003 
1.226e-003 9.399e+006 6.869e+011 1.000e+001 2.435e-002 1.161e-003 
1.227e-003 9.445e+006 6.862e+011 1.000e+001 2.389e-002 1.161e-003 
1.227e-003 9.474e+006 6.885e+011 1.000e+001 2.771e-002 1.161e-003 
1.227e-003 9.505e+006 6.883e+011 1.000e+001 2.752e-002 1.161e-003 
1.228e-003 9.468e+006 6.899e+011 1.000e+001 2.667e-002 1.162e-003 
1.228e-003 9.339e+006 6.915e+011 1.000e+001 2.940e-002 1.163e-003 
1.228e-003 9.160e+006 6.861e+011 1.000e+001 2.964e-002 1.165e-003 
1.229e-003 9.051e+006 6.889e+011 1.000e+001 2.970e-002 1.166e-003 
1.229e-003 9.002e+006 6.864e+011 1.000e+001 2.828e-002 1.167e-003 
1.229e-003 8.711e+006 6.829e+011 1.000e+001 2.982e-002 1.169e-003 
1.230e-003 8.417e+006 6.864e+011 1.000e+001 3.189e-002 1.171e-003 
1.230e-003 8.149e+006 6.864e+011 1.000e+001 3.311e-002 1.174e-003 
1.230e-003 7.930e+006 6.884e+011 1.000e+001 3.383e-002 1.175e-003 
1.231e-003 7.884e+006 6.859e+011 1.000e+001 3.273e-002 1.176e-003 
1.231e-003 7.856e+006 6.877e+011 1.000e+001 3.382e-002 1.177e-003 
1.232e-003 7.871e+006 6.892e+011 1.000e+001 3.397e-002 1.177e-003 
1.232e-003 7.906e+006 6.896e+011 1.000e+001 3.268e-002 1.177e-003 
1.232e-003 7.873e+006 6.871e+011 1.000e+001 2.640e-002 1.178e-003 
1.233e-003 7.874e+006 6.875e+011 1.000e+001 2.888e-002 1.178e-003 
1.233e-003 7.841e+006 6.867e+011 1.000e+001 3.117e-002 1.179e-003 
1.233e-003 7.787e+006 6.861e+011 1.000e+001 3.056e-002 1.179e-003 
1.234e-003 7.579e+006 6.876e+011 1.000e+001 3.116e-002 1.181e-003 
1.234e-003 7.534e+006 6.899e+011 1.000e+001 3.169e-002 1.182e-003 
1.234e-003 7.570e+006 6.918e+011 1.000e+001 2.965e-002 1.182e-003 
1.235e-003 7.613e+006 6.903e+011 1.000e+001 3.074e-002 1.182e-003 
1.235e-003 7.650e+006 6.904e+011 1.000e+001 3.056e-002 1.182e-003 
1.236e-003 7.694e+006 6.902e+011 1.000e+001 3.005e-002 1.182e-003 
1.236e-003 7.746e+006 6.913e+011 1.000e+001 3.150e-002 1.182e-003 
1.236e-003 7.796e+006 6.914e+011 1.000e+001 3.227e-002 1.182e-003 
1.237e-003 7.840e+006 6.911e+011 1.000e+001 3.187e-002 1.182e-003 
1.237e-003 7.888e+006 6.910e+011 1.000e+001 3.300e-002 1.182e-003 
1.237e-003 7.934e+006 6.910e+011 1.000e+001 3.178e-002 1.182e-003 
1.238e-003 7.981e+006 6.919e+011 1.000e+001 3.294e-002 1.182e-003 
1.238e-003 8.026e+006 6.911e+011 1.000e+001 3.219e-002 1.182e-003 
1.238e-003 8.075e+006 6.915e+011 1.000e+001 3.391e-002 1.182e-003 
1.239e-003 8.123e+006 6.913e+011 1.000e+001 3.392e-002 1.182e-003 
1.239e-003 8.169e+006 6.921e+011 1.000e+001 3.295e-002 1.182e-003 
1.239e-003 8.214e+006 6.918e+011 1.000e+001 3.436e-002 1.183e-003 
1.240e-003 8.260e+006 6.916e+011 1.000e+001 3.398e-002 1.183e-003 
1.240e-003 8.308e+006 6.930e+011 1.000e+001 3.278e-002 1.183e-003 
1.241e-003 8.353e+006 6.920e+011 1.000e+001 3.345e-002 1.183e-003 
1.241e-003 8.395e+006 6.917e+011 1.000e+001 3.465e-002 1.183e-003 
1.241e-003 8.441e+006 6.916e+011 1.000e+001 3.267e-002 1.183e-003 
1.242e-003 8.485e+006 6.918e+011 1.000e+001 3.233e-002 1.183e-003 
1.242e-003 8.507e+006 6.921e+011 1.000e+001 3.190e-002 1.183e-003 
1.242e-003 8.553e+006 6.919e+011 1.000e+001 3.236e-002 1.183e-003 
1.243e-003 8.598e+006 6.926e+011 1.000e+001 3.214e-002 1.183e-003 
1.243e-003 8.645e+006 6.923e+011 1.000e+001 3.174e-002 1.183e-003 
1.243e-003 8.691e+006 6.923e+011 1.000e+001 3.178e-002 1.183e-003 
1.244e-003 8.731e+006 6.920e+011 1.000e+001 3.103e-002 1.183e-003 
1.244e-003 8.772e+006 6.924e+011 1.000e+001 3.000e-002 1.183e-003 
1.245e-003 8.814e+006 6.923e+011 1.000e+001 3.016e-002 1.183e-003 
1.245e-003 8.861e+006 6.924e+011 1.000e+001 3.023e-002 1.183e-003 
1.245e-003 8.906e+006 6.925e+011 1.000e+001 3.010e-002 1.183e-003 
1.246e-003 8.951e+006 6.924e+011 1.000e+001 3.067e-002 1.184e-003 
1.246e-003 8.971e+006 6.936e+011 1.000e+001 3.209e-002 1.184e-003 
1.246e-003 8.975e+006 6.938e+011 1.000e+001 2.768e-002 1.184e-003 
1.247e-003 9.014e+006 6.944e+011 1.000e+001 2.891e-002 1.184e-003 
1.247e-003 9.044e+006 6.947e+011 1.000e+001 2.822e-002 1.184e-003 
1.247e-003 9.064e+006 6.968e+011 1.000e+001 2.674e-002 1.185e-003 
1.248e-003 9.106e+006 6.960e+011 1.000e+001 2.546e-002 1.185e-003 
1.248e-003 9.127e+006 6.969e+011 1.000e+001 2.438e-002 1.185e-003 
1.248e-003 9.158e+006 6.968e+011 1.000e+001 2.595e-002 1.185e-003 
1.249e-003 9.194e+006 6.969e+011 1.000e+001 2.571e-002 1.185e-003 
1.249e-003 9.146e+006 6.958e+011 1.000e+001 2.697e-002 1.186e-003 
1.250e-003 9.112e+006 6.949e+011 1.000e+001 2.453e-002 1.186e-003 
1.250e-003 9.088e+006 6.945e+011 1.000e+001 2.474e-002 1.187e-003 
1.250e-003 8.959e+006 6.945e+011 1.000e+001 2.368e-002 1.188e-003 
1.251e-003 8.823e+006 6.973e+011 1.000e+001 2.515e-002 1.189e-003 
1.251e-003 8.720e+006 7.001e+011 1.000e+001 2.566e-002 1.191e-003 
1.251e-003 8.503e+006 7.066e+011 1.000e+001 3.819e-002 1.192e-003 
1.252e-003 8.226e+006 7.033e+011 1.000e+001 3.318e-002 1.195e-003 
1.252e-003 8.398e+006 6.988e+011 1.000e+001 2.716e-002 1.194e-003 
1.252e-003 8.513e+006 6.970e+011 1.000e+001 2.456e-002 1.193e-003 
1.253e-003 8.565e+006 6.876e+011 1.000e+001 2.765e-002 1.193e-003 
1.253e-003 8.411e+006 6.832e+011 1.000e+001 2.152e-002 1.195e-003 
1.254e-003 8.358e+006 6.835e+011 1.000e+001 2.152e-002 1.196e-003 
1.254e-003 8.346e+006 6.830e+011 1.000e+001 2.087e-002 1.196e-003 
1.254e-003 8.380e+006 6.813e+011 1.000e+001 2.156e-002 1.196e-003 
1.255e-003 8.423e+006 6.813e+011 1.000e+001 2.097e-002 1.196e-003 
1.255e-003 8.470e+006 6.811e+011 1.000e+001 2.068e-002 1.196e-003 
1.255e-003 8.507e+006 6.815e+011 1.000e+001 2.106e-002 1.196e-003 
1.256e-003 8.548e+006 6.814e+011 1.000e+001 2.139e-002 1.196e-003 
1.256e-003 8.586e+006 6.817e+011 1.000e+001 2.286e-002 1.196e-003 
1.256e-003 8.627e+006 6.809e+011 1.000e+001 2.317e-002 1.197e-003 
1.257e-003 8.670e+006 6.810e+011 1.000e+001 2.450e-002 1.197e-003 
1.257e-003 8.712e+006 6.809e+011 1.000e+001 2.095e-002 1.197e-003 
1.257e-003 8.753e+006 6.808e+011 1.000e+001 2.100e-002 1.197e-003 
1.258e-003 8.796e+006 6.808e+011 1.000e+001 2.096e-002 1.197e-003 
1.258e-003 8.837e+006 6.814e+011 1.000e+001 2.142e-002 1.197e-003 
1.259e-003 8.877e+006 6.812e+011 1.000e+001 2.060e-002 1.197e-003 
1.259e-003 8.921e+006 6.814e+011 1.000e+001 2.123e-002 1.197e-003 
1.259e-003 8.963e+006 6.812e+011 1.000e+001 2.049e-002 1.197e-003 
1.260e-003 9.006e+006 6.817e+011 1.000e+001 2.114e-002 1.197e-003 
1.260e-003 9.049e+006 6.815e+011 1.000e+001 2.129e-002 1.197e-003 
1.260e-003 9.087e+006 6.821e+011 1.000e+001 2.198e-002 1.197e-003 
1.261e-003 9.126e+006 6.819e+011 1.000e+001 2.129e-002 1.197e-003 
1.261e-003 9.140e+006 6.829e+011 1.000e+001 2.289e-002 1.198e-003 
1.261e-003 8.855e+006 6.796e+011 1.000e+001 2.500e-002 1.200e-003 
1.262e-003 8.493e+006 6.805e+011 1.000e+001 2.565e-002 1.203e-003 
1.262e-003 8.387e+006 6.817e+011 1.000e+001 2.723e-002 1.204e-003 
1.263e-003 8.377e+006 6.827e+011 1.000e+001 2.786e-002 1.204e-003 
1.263e-003 8.407e+006 6.807e+011 1.000e+001 2.999e-002 1.205e-003 
1.263e-003 8.396e+006 6.798e+011 1.000e+001 2.663e-002 1.205e-003 
1.264e-003 8.025e+006 6.813e+011 1.000e+001 2.761e-002 1.208e-003 
1.264e-003 7.858e+006 6.827e+011 1.000e+001 3.097e-002 1.209e-003 
1.264e-003 7.776e+006 6.847e+011 1.000e+001 2.903e-002 1.210e-003 
1.265e-003 7.716e+006 6.862e+011 1.000e+001 3.236e-002 1.211e-003 
1.265e-003 7.679e+006 6.871e+011 1.000e+001 3.398e-002 1.212e-003 
1.265e-003 7.687e+006 6.891e+011 1.000e+001 3.776e-002 1.212e-003 
1.266e-003 7.706e+006 6.894e+011 1.000e+001 3.657e-002 1.212e-003 
1.266e-003 7.726e+006 6.896e+011 1.000e+001 3.732e-002 1.213e-003 
1.266e-003 7.753e+006 6.913e+011 1.000e+001 3.921e-002 1.213e-003 
1.267e-003 7.788e+006 6.910e+011 1.000e+001 3.914e-002 1.213e-003 
1.267e-003 7.828e+006 6.909e+011 1.000e+001 3.832e-002 1.213e-003 
1.268e-003 7.864e+006 6.919e+011 1.000e+001 3.860e-002 1.213e-003 
1.268e-003 7.903e+006 6.916e+011 1.000e+001 3.525e-002 1.213e-003 
1.268e-003 7.943e+006 6.926e+011 1.000e+001 3.354e-002 1.213e-003 
1.269e-003 7.980e+006 6.834e+011 1.000e+001 2.356e-002 1.213e-003 
1.269e-003 7.995e+006 6.801e+011 1.000e+001 2.140e-002 1.214e-003 
1.269e-003 7.886e+006 6.818e+011 1.000e+001 2.312e-002 1.215e-003 
1.270e-003 7.893e+006 6.833e+011 1.000e+001 2.401e-002 1.215e-003 
1.270e-003 7.830e+006 6.826e+011 1.000e+001 2.245e-002 1.216e-003 
1.270e-003 7.756e+006 6.834e+011 1.000e+001 2.691e-002 1.217e-003 
1.271e-003 7.764e+006 6.858e+011 1.000e+001 2.720e-002 1.217e-003 
1.271e-003 7.782e+006 6.873e+011 1.000e+001 2.520e-002 1.217e-003 
1.272e-003 7.833e+006 6.872e+011 1.000e+001 2.510e-002 1.217e-003 
1.272e-003 7.868e+006 6.879e+011 1.000e+001 2.594e-002 1.217e-003 
1.272e-003 7.913e+006 6.871e+011 1.000e+001 2.578e-002 1.217e-003 
1.273e-003 7.965e+006 6.879e+011 1.000e+001 2.560e-002 1.217e-003 
1.273e-003 8.011e+006 6.876e+011 1.000e+001 2.629e-002 1.217e-003 
1.273e-003 8.057e+006 6.871e+011 1.000e+001 2.621e-002 1.217e-003 
1.274e-003 8.102e+006 6.878e+011 1.000e+001 2.670e-002 1.217e-003 
1.274e-003 8.146e+006 6.880e+011 1.000e+001 2.720e-002 1.218e-003 
1.274e-003 8.192e+006 6.877e+011 1.000e+001 2.489e-002 1.218e-003 
1.275e-003 8.228e+006 6.876e+011 1.000e+001 2.551e-002 1.218e-003 
1.275e-003 8.266e+006 6.880e+011 1.000e+001 2.560e-002 1.218e-003 
1.275e-003 8.315e+006 6.873e+011 1.000e+001 2.738e-002 1.218e-003 
1.276e-003 8.359e+006 6.879e+011 1.000e+001 2.596e-002 1.218e-003 
1.276e-003 8.405e+006 6.880e+011 1.000e+001 2.516e-002 1.218e-003 
1.277e-003 8.450e+006 6.876e+011 1.000e+001 2.604e-002 1.218e-003 
1.277e-003 8.495e+006 6.879e+011 1.000e+001 2.748e-002 1.218e-003 
1.277e-003 8.532e+006 6.892e+011 1.000e+001 2.649e-002 1.218e-003 
1.278e-003 8.575e+006 6.893e+011 1.000e+001 2.459e-002 1.218e-003 
1.278e-003 8.623e+006 6.891e+011 1.000e+001 2.421e-002 1.218e-003 
1.278e-003 8.666e+006 6.898e+011 1.000e+001 2.668e-002 1.218e-003 
1.279e-003 8.699e+006 6.877e+011 1.000e+001 2.593e-002 1.218e-003 
1.279e-003 8.700e+006 6.873e+011 1.000e+001 2.647e-002 1.219e-003 
1.279e-003 8.686e+006 6.876e+011 1.000e+001 2.602e-002 1.219e-003 
1.280e-003 8.589e+006 6.887e+011 1.000e+001 2.465e-002 1.220e-003 
1.280e-003 8.437e+006 6.873e+011 1.000e+001 2.554e-002 1.222e-003 
1.281e-003 8.176e+006 6.883e+011 1.000e+001 2.357e-002 1.224e-003 
1.281e-003 7.934e+006 6.958e+011 1.000e+001 2.781e-002 1.226e-003 
1.281e-003 7.706e+006 7.007e+011 1.000e+001 2.605e-002 1.228e-003 
1.282e-003 7.434e+006 7.069e+011 1.000e+001 3.009e-002 1.230e-003 
1.282e-003 7.423e+006 7.096e+011 1.000e+001 3.313e-002 1.230e-003 
1.282e-003 7.473e+006 7.102e+011 1.000e+001 3.270e-002 1.230e-003 
1.283e-003 7.521e+006 7.119e+011 1.000e+001 3.533e-002 1.230e-003 
1.283e-003 7.563e+006 7.110e+011 1.000e+001 3.619e-002 1.231e-003 
1.283e-003 7.611e+006 7.123e+011 1.000e+001 3.376e-002 1.231e-003 
1.284e-003 7.655e+006 7.115e+011 1.000e+001 3.487e-002 1.231e-003 
1.284e-003 7.696e+006 7.111e+011 1.000e+001 3.492e-002 1.231e-003 
1.284e-003 7.735e+006 7.095e+011 1.000e+001 3.841e-002 1.231e-003 
1.285e-003 7.786e+006 7.095e+011 1.000e+001 3.451e-002 1.231e-003 
1.285e-003 7.830e+006 7.087e+011 1.000e+001 3.414e-002 1.231e-003 
1.286e-003 7.874e+006 7.100e+011 1.000e+001 3.344e-002 1.231e-003 
1.286e-003 7.915e+006 7.091e+011 1.000e+001 3.404e-002 1.231e-003 
1.286e-003 7.959e+006 7.107e+011 1.000e+001 3.229e-002 1.231e-003 
1.287e-003 8.008e+006 7.094e+011 1.000e+001 3.450e-002 1.231e-003 
1.287e-003 8.055e+006 7.112e+011 1.000e+001 3.587e-002 1.231e-003 
1.287e-003 7.995e+006 6.886e+011 1.000e+001 2.560e-002 1.232e-003 
1.288e-003 7.875e+006 6.815e+011 1.000e+001 2.485e-002 1.233e-003 
1.288e-003 7.687e+006 6.779e+011 1.000e+001 2.497e-002 1.235e-003 
1.288e-003 7.493e+006 6.752e+011 1.000e+001 2.472e-002 1.236e-003 
1.289e-003 7.239e+006 6.740e+011 1.000e+001 2.463e-002 1.239e-003 
1.289e-003 6.921e+006 6.725e+011 1.000e+001 2.344e-002 1.241e-003 
1.290e-003 6.744e+006 6.742e+011 1.000e+001 2.331e-002 1.243e-003 
1.290e-003 6.614e+006 6.759e+011 1.000e+001 2.197e-002 1.244e-003 
1.290e-003 6.511e+006 6.755e+011 1.000e+001 2.415e-002 1.245e-003 
1.291e-003 6.497e+006 6.765e+011 1.000e+001 2.231e-002 1.245e-003 
1.291e-003 6.527e+006 6.766e+011 1.000e+001 2.150e-002 1.246e-003 
1.291e-003 6.564e+006 6.768e+011 1.000e+001 2.282e-002 1.246e-003 
1.292e-003 6.588e+006 6.771e+011 1.000e+001 2.362e-002 1.246e-003 
1.292e-003 6.612e+006 6.774e+011 1.000e+001 2.214e-002 1.246e-003 
1.292e-003 6.649e+006 6.772e+011 1.000e+001 2.269e-002 1.246e-003 
1.293e-003 6.692e+006 6.772e+011 1.000e+001 2.288e-002 1.246e-003 
1.293e-003 6.734e+006 6.772e+011 1.000e+001 2.273e-002 1.246e-003 
1.293e-003 6.769e+006 6.772e+011 1.000e+001 2.296e-002 1.246e-003 
1.294e-003 6.809e+006 6.779e+011 1.000e+001 2.277e-002 1.247e-003 
1.294e-003 6.857e+006 6.784e+011 1.000e+001 2.327e-002 1.247e-003 
1.295e-003 6.901e+006 6.784e+011 1.000e+001 2.341e-002 1.247e-003 
1.295e-003 6.944e+006 6.786e+011 1.000e+001 2.299e-002 1.247e-003 
1.295e-003 6.989e+006 6.789e+011 1.000e+001 2.353e-002 1.247e-003 
1.296e-003 7.041e+006 6.791e+011 1.000e+001 2.242e-002 1.247e-003 
1.296e-003 7.088e+006 6.790e+011 1.000e+001 2.238e-002 1.247e-003 
1.296e-003 7.129e+006 6.790e+011 1.000e+001 2.287e-002 1.247e-003 
1.297e-003 7.170e+006 6.792e+011 1.000e+001 2.314e-002 1.247e-003 
1.297e-003 7.210e+006 6.794e+011 1.000e+001 2.267e-002 1.247e-003 
1.297e-003 7.255e+006 6.795e+011 1.000e+001 2.218e-002 1.247e-003 
1.298e-003 7.301e+006 6.796e+011 1.000e+001 2.234e-002 1.247e-003 
1.298e-003 7.346e+006 6.793e+011 1.000e+001 2.198e-002 1.247e-003 
1.299e-003 7.394e+006 6.797e+011 1.000e+001 2.311e-002 1.247e-003 
1.299e-003 7.439e+006 6.796e+011 1.000e+001 2.210e-002 1.247e-003 
1.299e-003 7.486e+006 6.799e+011 1.000e+001 2.270e-002 1.247e-003 
1.300e-003 7.533e+006 6.797e+011 1.000e+001 2.282e-002 1.247e-003 
1.300e-003 7.578e+006 6.798e+011 1.000e+001 2.213e-002 1.247e-003 
1.300e-003 7.624e+006 6.798e+011 1.000e+001 2.184e-002 1.247e-003 
1.301e-003 7.671e+006 6.800e+011 1.000e+001 2.193e-002 1.247e-003 
1.301e-003 7.713e+006 6.802e+011 1.000e+001 2.181e-002 1.247e-003 
1.301e-003 7.758e+006 6.798e+011 1.000e+001 2.231e-002 1.248e-003 
1.302e-003 7.800e+006 6.806e+011 1.000e+001 2.502e-002 1.248e-003 
1.302e-003 7.832e+006 6.808e+011 1.000e+001 2.625e-002 1.248e-003 
1.302e-003 7.877e+006 6.820e+011 1.000e+001 2.547e-002 1.248e-003 
1.303e-003 7.916e+006 6.823e+011 1.000e+001 2.516e-002 1.248e-003 
1.303e-003 7.913e+006 6.845e+011 1.000e+001 2.789e-002 1.248e-003 
1.304e-003 7.922e+006 6.823e+011 1.000e+001 2.623e-002 1.249e-003 
1.304e-003 7.897e+006 6.818e+011 1.000e+001 2.730e-002 1.249e-003 
1.304e-003 7.850e+006 6.838e+011 1.000e+001 2.840e-002 1.250e-003 
1.305e-003 7.794e+006 6.841e+011 1.000e+001 2.748e-002 1.251e-003 
1.305e-003 7.739e+006 6.851e+011 1.000e+001 2.643e-002 1.251e-003 
1.305e-003 7.711e+006 6.851e+011 1.000e+001 2.805e-002 1.252e-003 
1.306e-003 7.744e+006 6.851e+011 1.000e+001 2.522e-002 1.252e-003 
1.306e-003 7.792e+006 6.861e+011 1.000e+001 2.389e-002 1.252e-003 
1.306e-003 7.837e+006 6.862e+011 1.000e+001 2.228e-002 1.252e-003 
1.307e-003 7.882e+006 6.863e+011 1.000e+001 2.245e-002 1.252e-003 
1.307e-003 7.923e+006 6.866e+011 1.000e+001 2.312e-002 1.252e-003 
1.308e-003 7.951e+006 6.864e+011 1.000e+001 2.572e-002 1.252e-003 
1.308e-003 7.971e+006 6.886e+011 1.000e+001 3.181e-002 1.253e-003 
1.308e-003 7.966e+006 6.887e+011 1.000e+001 2.987e-002 1.253e-003 
1.309e-003 7.891e+006 6.882e+011 1.000e+001 2.670e-002 1.254e-003 
1.309e-003 7.799e+006 6.901e+011 1.000e+001 2.508e-002 1.255e-003 
1.309e-003 7.740e+006 6.889e+011 1.000e+001 2.507e-002 1.256e-003 
1.310e-003 7.715e+006 6.901e+011 1.000e+001 2.392e-002 1.256e-003 
1.310e-003 7.717e+006 6.907e+011 1.000e+001 2.350e-002 1.256e-003 
1.310e-003 7.718e+006 6.913e+011 1.000e+001 2.344e-002 1.257e-003 
1.311e-003 7.702e+006 6.916e+011 1.000e+001 2.378e-002 1.257e-003 
1.311e-003 7.649e+006 6.933e+011 1.000e+001 2.312e-002 1.258e-003 
1.311e-003 7.480e+006 6.996e+011 1.000e+001 3.432e-002 1.260e-003 
1.312e-003 6.937e+006 6.885e+011 1.000e+001 2.953e-002 1.264e-003 
1.312e-003 6.675e+006 6.865e+011 1.000e+001 2.830e-002 1.266e-003 
1.313e-003 6.510e+006 6.856e+011 1.000e+001 2.746e-002 1.267e-003 
1.313e-003 6.380e+006 6.853e+011 1.000e+001 2.704e-002 1.269e-003 
1.313e-003 6.233e+006 6.847e+011 1.000e+001 2.593e-002 1.270e-003 
1.314e-003 6.075e+006 6.854e+011 1.000e+001 2.493e-002 1.271e-003 
1.314e-003 5.924e+006 6.864e+011 1.000e+001 2.509e-002 1.273e-003 
1.314e-003 5.760e+006 6.874e+011 1.000e+001 2.382e-002 1.274e-003 
1.315e-003 5.682e+006 6.873e+011 1.000e+001 2.470e-002 1.275e-003 
1.315e-003 5.645e+006 6.864e+011 1.000e+001 2.420e-002 1.276e-003 
1.315e-003 5.615e+006 6.862e+011 1.000e+001 2.539e-002 1.276e-003 
1.316e-003 5.580e+006 6.858e+011 1.000e+001 2.516e-002 1.277e-003 
1.316e-003 5.569e+006 6.851e+011 1.000e+001 2.483e-002 1.277e-003 
1.317e-003 5.539e+006 6.847e+011 1.000e+001 2.475e-002 1.278e-003 
1.317e-003 5.535e+006 6.830e+011 1.000e+001 2.551e-002 1.278e-003 
1.317e-003 5.525e+006 6.822e+011 1.000e+001 2.524e-002 1.279e-003 
1.318e-003 5.514e+006 6.825e+011 1.000e+001 2.485e-002 1.279e-003 
1.318e-003 5.491e+006 6.824e+011 1.000e+001 2.593e-002 1.280e-003 
1.318e-003 5.513e+006 6.828e+011 1.000e+001 2.562e-002 1.280e-003 
1.319e-003 5.552e+006 6.829e+011 1.000e+001 2.594e-002 1.280e-003 
1.319e-003 5.588e+006 6.831e+011 1.000e+001 2.508e-002 1.280e-003 
1.319e-003 5.629e+006 6.832e+011 1.000e+001 2.503e-002 1.280e-003 
1.320e-003 5.672e+006 6.831e+011 1.000e+001 2.499e-002 1.280e-003 
1.320e-003 5.716e+006 6.835e+011 1.000e+001 2.495e-002 1.280e-003 
1.320e-003 5.764e+006 6.834e+011 1.000e+001 2.549e-002 1.280e-003 
1.321e-003 5.812e+006 6.834e+011 1.000e+001 2.544e-002 1.280e-003 
1.321e-003 5.858e+006 6.834e+011 1.000e+001 2.495e-002 1.280e-003 
1.322e-003 5.903e+006 6.837e+011 1.000e+001 2.559e-002 1.281e-003 
1.322e-003 5.952e+006 6.835e+011 1.000e+001 2.601e-002 1.281e-003 
1.322e-003 5.997e+006 6.835e+011 1.000e+001 2.558e-002 1.281e-003 
1.323e-003 6.044e+006 6.836e+011 1.000e+001 2.545e-002 1.281e-003 
1.323e-003 6.087e+006 6.837e+011 1.000e+001 2.571e-002 1.281e-003 
1.323e-003 6.138e+006 6.838e+011 1.000e+001 2.637e-002 1.281e-003 
1.324e-003 6.183e+006 6.836e+011 1.000e+001 2.570e-002 1.281e-003 
1.324e-003 6.230e+006 6.838e+011 1.000e+001 2.580e-002 1.281e-003 
1.324e-003 6.277e+006 6.836e+011 1.000e+001 2.543e-002 1.281e-003 
1.325e-003 6.324e+006 6.838e+011 1.000e+001 2.531e-002 1.281e-003 
1.325e-003 6.369e+006 6.838e+011 1.000e+001 2.538e-002 1.281e-003 
1.326e-003 6.416e+006 6.840e+011 1.000e+001 2.555e-002 1.281e-003 
1.326e-003 6.462e+006 6.837e+011 1.000e+001 2.513e-002 1.281e-003 
1.326e-003 6.508e+006 6.838e+011 1.000e+001 2.529e-002 1.281e-003 
1.327e-003 6.548e+006 6.840e+011 1.000e+001 2.570e-002 1.281e-003 
1.327e-003 6.581e+006 6.839e+011 1.000e+001 2.502e-002 1.281e-003 
1.327e-003 6.605e+006 6.839e+011 1.000e+001 2.511e-002 1.281e-003 
1.328e-003 6.643e+006 6.841e+011 1.000e+001 2.464e-002 1.282e-003 
1.328e-003 6.684e+006 6.842e+011 1.000e+001 2.515e-002 1.282e-003 
1.328e-003 6.728e+006 6.841e+011 1.000e+001 2.489e-002 1.282e-003 
1.329e-003 6.774e+006 6.842e+011 1.000e+001 2.523e-002 1.282e-003 
1.329e-003 6.821e+006 6.841e+011 1.000e+001 2.517e-002 1.282e-003 
1.329e-003 6.874e+006 6.840e+011 1.000e+001 2.597e-002 1.282e-003 
1.330e-003 6.928e+006 6.843e+011 1.000e+001 2.634e-002 1.282e-003 
1.330e-003 6.979e+006 6.840e+011 1.000e+001 2.571e-002 1.282e-003 
1.331e-003 7.013e+006 6.837e+011 1.000e+001 2.571e-002 1.282e-003 
1.331e-003 7.046e+006 6.842e+011 1.000e+001 2.583e-002 1.282e-003 
1.331e-003 7.087e+006 6.842e+011 1.000e+001 2.526e-002 1.282e-003 
1.332e-003 7.135e+006 6.842e+011 1.000e+001 2.514e-002 1.282e-003 
1.332e-003 7.180e+006 6.842e+011 1.000e+001 2.569e-002 1.282e-003 
1.332e-003 7.224e+006 6.844e+011 1.000e+001 2.533e-002 1.282e-003 
1.333e-003 7.270e+006 6.846e+011 1.000e+001 2.489e-002 1.282e-003 
1.333e-003 7.316e+006 6.847e+011 1.000e+001 2.666e-002 1.282e-003 
1.333e-003 7.363e+006 6.846e+011 1.000e+001 2.566e-002 1.282e-003 
1.334e-003 7.408e+006 6.847e+011 1.000e+001 2.591e-002 1.282e-003 
1.334e-003 7.456e+006 6.844e+011 1.000e+001 2.532e-002 1.282e-003 
1.335e-003 7.503e+006 6.846e+011 1.000e+001 2.559e-002 1.282e-003 
1.335e-003 7.551e+006 6.847e+011 1.000e+001 2.559e-002 1.282e-003 
1.335e-003 7.596e+006 6.846e+011 1.000e+001 2.519e-002 1.282e-003 
1.336e-003 7.643e+006 6.846e+011 1.000e+001 2.590e-002 1.283e-003 
1.336e-003 7.691e+006 6.847e+011 1.000e+001 2.548e-002 1.283e-003 
1.336e-003 7.740e+006 6.847e+011 1.000e+001 2.552e-002 1.283e-003 
1.337e-003 7.787e+006 6.845e+011 1.000e+001 2.515e-002 1.283e-003 
1.337e-003 7.833e+006 6.852e+011 1.000e+001 2.471e-002 1.283e-003 
1.337e-003 7.876e+006 6.849e+011 1.000e+001 2.489e-002 1.283e-003 
1.338e-003 7.925e+006 6.850e+011 1.000e+001 2.515e-002 1.283e-003 
1.338e-003 7.973e+006 6.851e+011 1.000e+001 2.486e-002 1.283e-003 
1.338e-003 8.022e+006 6.851e+011 1.000e+001 2.499e-002 1.283e-003 
1.339e-003 8.069e+006 6.851e+011 1.000e+001 2.524e-002 1.283e-003 
1.339e-003 8.117e+006 6.851e+011 1.000e+001 2.453e-002 1.283e-003 
1.340e-003 8.165e+006 6.852e+011 1.000e+001 2.520e-002 1.283e-003 
1.340e-003 8.213e+006 6.851e+011 1.000e+001 2.522e-002 1.283e-003 
1.340e-003 8.262e+006 6.850e+011 1.000e+001 2.478e-002 1.283e-003 
1.341e-003 8.310e+006 6.852e+011 1.000e+001 2.463e-002 1.283e-003 
1.341e-003 8.363e+006 6.863e+011 1.000e+001 2.623e-002 1.283e-003 
1.341e-003 8.394e+006 6.856e+011 1.000e+001 2.628e-002 1.283e-003 
1.342e-003 8.434e+006 6.846e+011 1.000e+001 2.640e-002 1.283e-003 
1.342e-003 8.471e+006 6.856e+011 1.000e+001 2.406e-002 1.283e-003 
1.342e-003 8.510e+006 6.847e+011 1.000e+001 2.461e-002 1.283e-003 
1.343e-003 8.558e+006 6.843e+011 1.000e+001 2.504e-002 1.283e-003 
1.343e-003 8.606e+006 6.846e+011 1.000e+001 2.501e-002 1.283e-003 
1.344e-003 8.651e+006 6.847e+011 1.000e+001 2.475e-002 1.283e-003 
1.344e-003 8.701e+006 6.846e+011 1.000e+001 2.482e-002 1.283e-003 
1.344e-003 8.745e+006 6.850e+011 1.000e+001 2.455e-002 1.284e-003 
1.345e-003 8.792e+006 6.850e+011 1.000e+001 2.458e-002 1.284e-003 
1.345e-003 8.838e+006 6.850e+011 1.000e+001 2.435e-002 1.284e-003 
1.345e-003 8.884e+006 6.850e+011 1.000e+001 2.424e-002 1.284e-003 
1.346e-003 8.931e+006 6.850e+011 1.000e+001 2.457e-002 1.284e-003 
1.346e-003 8.978e+006 6.851e+011 1.000e+001 2.444e-002 1.284e-003 
1.346e-003 9.025e+006 6.851e+011 1.000e+001 2.419e-002 1.284e-003 
1.347e-003 9.070e+006 6.855e+011 1.000e+001 2.584e-002 1.284e-003 
1.347e-003 9.116e+006 6.853e+011 1.000e+001 2.588e-002 1.284e-003 
1.347e-003 9.164e+006 6.851e+011 1.000e+001 2.556e-002 1.284e-003 
1.348e-003 9.199e+006 6.856e+011 1.000e+001 2.660e-002 1.284e-003 
1.348e-003 9.255e+006 6.856e+011 1.000e+001 2.669e-002 1.284e-003 
1.349e-003 9.300e+006 6.856e+011 1.000e+001 2.654e-002 1.284e-003 
1.349e-003 9.347e+006 6.854e+011 1.000e+001 2.675e-002 1.284e-003 
1.349e-003 9.393e+006 6.857e+011 1.000e+001 2.724e-002 1.284e-003 
1.350e-003 9.443e+006 6.858e+011 1.000e+001 2.657e-002 1.284e-003 
1.350e-003 9.486e+006 6.859e+011 1.000e+001 2.593e-002 1.284e-003 
1.350e-003 9.522e+006 6.859e+011 1.000e+001 2.643e-002 1.284e-003 
1.351e-003 9.568e+006 6.861e+011 1.000e+001 2.639e-002 1.284e-003 
1.351e-003 9.614e+006 6.863e+011 1.000e+001 2.593e-002 1.284e-003 
1.351e-003 9.661e+006 6.862e+011 1.000e+001 2.591e-002 1.284e-003 
1.352e-003 9.708e+006 6.863e+011 1.000e+001 2.649e-002 1.284e-003 
1.352e-003 9.754e+006 6.863e+011 1.000e+001 2.586e-002 1.284e-003 
1.353e-003 9.801e+006 6.863e+011 1.000e+001 2.586e-002 1.285e-003 
1.353e-003 9.849e+006 6.863e+011 1.000e+001 2.677e-002 1.285e-003 
1.353e-003 9.895e+006 6.863e+011 1.000e+001 2.622e-002 1.285e-003 
1.354e-003 9.943e+006 6.863e+011 1.000e+001 2.602e-002 1.285e-003 
1.354e-003 9.992e+006 6.863e+011 1.000e+001 2.585e-002 1.285e-003 
1.354e-003 1.004e+007 6.863e+011 1.000e+001 2.620e-002 1.285e-003 
1.355e-003 1.009e+007 6.863e+011 1.000e+001 2.643e-002 1.285e-003 
1.355e-003 1.014e+007 6.862e+011 1.000e+001 2.611e-002 1.285e-003 
1.355e-003 1.018e+007 6.863e+011 1.000e+001 2.697e-002 1.285e-003 
1.356e-003 1.023e+007 6.864e+011 1.000e+001 2.616e-002 1.285e-003 
1.356e-003 1.028e+007 6.864e+011 1.000e+001 2.633e-002 1.285e-003 
1.356e-003 1.033e+007 6.863e+011 1.000e+001 2.718e-002 1.285e-003 
1.357e-003 1.037e+007 6.864e+011 1.000e+001 2.602e-002 1.285e-003 
1.357e-003 1.042e+007 6.865e+011 1.000e+001 2.613e-002 1.285e-003 
1.358e-003 1.047e+007 6.865e+011 1.000e+001 2.695e-002 1.285e-003 
1.358e-003 1.052e+007 6.864e+011 1.000e+001 2.670e-002 1.285e-003 
1.358e-003 1.057e+007 6.865e+011 1.000e+001 2.664e-002 1.285e-003 
1.359e-003 1.062e+007 6.861e+011 1.000e+001 2.766e-002 1.285e-003 
1.359e-003 1.066e+007 6.863e+011 1.000e+001 2.632e-002 1.285e-003 
1.359e-003 1.071e+007 6.862e+011 1.000e+001 2.690e-002 1.285e-003 
1.360e-003 1.076e+007 6.861e+011 1.000e+001 2.729e-002 1.285e-003 
1.360e-003 1.081e+007 6.863e+011 1.000e+001 2.692e-002 1.285e-003 
1.360e-003 1.085e+007 6.864e+011 1.000e+001 2.629e-002 1.285e-003 
1.361e-003 1.090e+007 6.862e+011 1.000e+001 2.698e-002 1.285e-003 
1.361e-003 1.095e+007 6.865e+011 1.000e+001 2.681e-002 1.285e-003 
1.362e-003 1.100e+007 6.865e+011 1.000e+001 2.672e-002 1.285e-003 
1.362e-003 1.105e+007 6.864e+011 1.000e+001 2.729e-002 1.285e-003 
1.362e-003 1.110e+007 6.865e+011 1.000e+001 2.697e-002 1.285e-003 
1.363e-003 1.114e+007 6.864e+011 1.000e+001 2.696e-002 1.285e-003 
1.363e-003 1.119e+007 6.864e+011 1.000e+001 2.733e-002 1.285e-003 
1.363e-003 1.116e+007 6.875e+011 1.000e+001 3.540e-002 1.286e-003 
1.364e-003 1.069e+007 6.925e+011 1.000e+001 3.212e-002 1.290e-003 
1.364e-003 1.057e+007 6.920e+011 1.000e+001 2.624e-002 1.291e-003 
1.364e-003 1.046e+007 6.906e+011 1.000e+001 2.882e-002 1.292e-003 
1.365e-003 1.015e+007 6.928e+011 1.000e+001 3.158e-002 1.294e-003 
1.365e-003 9.511e+006 6.893e+011 1.000e+001 2.722e-002 1.299e-003 
1.365e-003 8.848e+006 6.925e+011 1.000e+001 2.892e-002 1.304e-003 
1.366e-003 8.667e+006 6.880e+011 1.000e+001 2.511e-002 1.306e-003 
1.366e-003 8.431e+006 6.842e+011 1.000e+001 2.397e-002 1.308e-003 
1.367e-003 8.081e+006 6.810e+011 1.000e+001 2.361e-002 1.310e-003 
1.367e-003 7.629e+006 6.809e+011 1.000e+001 2.415e-002 1.314e-003 
1.367e-003 7.469e+006 6.826e+011 1.000e+001 2.498e-002 1.315e-003 
1.368e-003 7.445e+006 6.831e+011 1.000e+001 2.453e-002 1.316e-003 
1.368e-003 7.410e+006 6.837e+011 1.000e+001 2.309e-002 1.317e-003 
1.368e-003 7.402e+006 6.844e+011 1.000e+001 2.246e-002 1.317e-003 
1.369e-003 7.416e+006 6.852e+011 1.000e+001 2.211e-002 1.317e-003 
1.369e-003 7.441e+006 6.857e+011 1.000e+001 2.069e-002 1.317e-003 
1.369e-003 7.477e+006 6.858e+011 1.000e+001 2.101e-002 1.318e-003 
1.370e-003 7.516e+006 6.860e+011 1.000e+001 2.065e-002 1.318e-003 
1.370e-003 7.558e+006 6.861e+011 1.000e+001 2.106e-002 1.318e-003 
1.371e-003 7.593e+006 6.865e+011 1.000e+001 2.109e-002 1.318e-003 
1.371e-003 7.639e+006 6.868e+011 1.000e+001 2.109e-002 1.318e-003 
1.371e-003 7.683e+006 6.868e+011 1.000e+001 2.158e-002 1.318e-003 
1.372e-003 7.724e+006 6.868e+011 1.000e+001 2.136e-002 1.318e-003 
1.372e-003 7.771e+006 6.868e+011 1.000e+001 2.103e-002 1.318e-003 
1.372e-003 7.817e+006 6.869e+011 1.000e+001 2.156e-002 1.318e-003 
1.373e-003 7.865e+006 6.870e+011 1.000e+001 2.145e-002 1.318e-003 
1.373e-003 7.911e+006 6.870e+011 1.000e+001 2.121e-002 1.318e-003 
1.373e-003 7.957e+006 6.871e+011 1.000e+001 2.111e-002 1.318e-003 
1.374e-003 8.005e+006 6.872e+011 1.000e+001 2.122e-002 1.318e-003 
1.374e-003 8.051e+006 6.870e+011 1.000e+001 2.071e-002 1.318e-003 
1.374e-003 8.091e+006 6.869e+011 1.000e+001 2.232e-002 1.318e-003 
1.375e-003 8.136e+006 6.874e+011 1.000e+001 2.211e-002 1.318e-003 
1.375e-003 8.186e+006 6.873e+011 1.000e+001 2.301e-002 1.318e-003 
1.376e-003 8.232e+006 6.875e+011 1.000e+001 2.207e-002 1.318e-003 
1.376e-003 8.278e+006 6.873e+011 1.000e+001 2.324e-002 1.318e-003 
1.376e-003 8.326e+006 6.873e+011 1.000e+001 2.336e-002 1.318e-003 
1.377e-003 8.376e+006 6.871e+011 1.000e+001 2.318e-002 1.318e-003 
1.377e-003 8.419e+006 6.876e+011 1.000e+001 2.346e-002 1.319e-003 
1.377e-003 8.465e+006 6.875e+011 1.000e+001 2.263e-002 1.319e-003 
1.378e-003 8.510e+006 6.874e+011 1.000e+001 2.228e-002 1.319e-003 
1.378e-003 8.556e+006 6.878e+011 1.000e+001 2.312e-002 1.319e-003 
1.378e-003 8.599e+006 6.891e+011 1.000e+001 2.343e-002 1.319e-003 
1.379e-003 8.653e+006 6.888e+011 1.000e+001 2.351e-002 1.319e-003 
1.379e-003 8.704e+006 6.891e+011 1.000e+001 2.413e-002 1.319e-003 
1.380e-003 8.742e+006 6.891e+011 1.000e+001 2.369e-002 1.319e-003 
1.380e-003 8.786e+006 6.895e+011 1.000e+001 2.274e-002 1.319e-003 
1.380e-003 8.834e+006 6.894e+011 1.000e+001 2.268e-002 1.319e-003 
1.381e-003 8.880e+006 6.899e+011 1.000e+001 2.270e-002 1.319e-003 
1.381e-003 8.926e+006 6.908e+011 1.000e+001 2.329e-002 1.319e-003 
1.381e-003 8.972e+006 6.900e+011 1.000e+001 2.278e-002 1.319e-003 
1.382e-003 9.013e+006 6.902e+011 1.000e+001 2.299e-002 1.319e-003 
1.382e-003 9.060e+006 6.903e+011 1.000e+001 2.206e-002 1.319e-003 
1.382e-003 9.108e+006 6.903e+011 1.000e+001 2.244e-002 1.319e-003 
1.383e-003 9.156e+006 6.903e+011 1.000e+001 2.206e-002 1.319e-003 
1.383e-003 9.201e+006 6.904e+011 1.000e+001 2.207e-002 1.319e-003 
1.383e-003 9.245e+006 6.903e+011 1.000e+001 2.216e-002 1.319e-003 
1.384e-003 9.292e+006 6.905e+011 1.000e+001 2.235e-002 1.319e-003 
1.384e-003 9.337e+006 6.905e+011 1.000e+001 2.227e-002 1.319e-003 
1.385e-003 9.382e+006 6.904e+011 1.000e+001 2.191e-002 1.319e-003 
1.385e-003 9.429e+006 6.904e+011 1.000e+001 2.220e-002 1.319e-003 
1.385e-003 9.476e+006 6.907e+011 1.000e+001 2.217e-002 1.320e-003 
1.386e-003 9.522e+006 6.908e+011 1.000e+001 2.249e-002 1.320e-003 
1.386e-003 9.565e+006 6.907e+011 1.000e+001 2.243e-002 1.320e-003 
1.386e-003 9.609e+006 6.907e+011 1.000e+001 2.259e-002 1.320e-003 
1.387e-003 9.656e+006 6.907e+011 1.000e+001 2.265e-002 1.320e-003 
1.387e-003 9.701e+006 6.903e+011 1.000e+001 2.258e-002 1.320e-003 
1.387e-003 9.745e+006 6.904e+011 1.000e+001 2.208e-002 1.320e-003 
1.388e-003 9.792e+006 6.905e+011 1.000e+001 2.235e-002 1.320e-003 
1.388e-003 9.839e+006 6.906e+011 1.000e+001 2.247e-002 1.320e-003 
1.389e-003 9.886e+006 6.906e+011 1.000e+001 2.231e-002 1.320e-003 
1.389e-003 9.933e+006 6.906e+011 1.000e+001 2.227e-002 1.320e-003 
1.389e-003 9.978e+006 6.907e+011 1.000e+001 2.241e-002 1.320e-003 
1.390e-003 1.002e+007 6.907e+011 1.000e+001 2.241e-002 1.320e-003 
1.390e-003 1.007e+007 6.908e+011 1.000e+001 2.233e-002 1.320e-003 
1.390e-003 1.012e+007 6.906e+011 1.000e+001 2.263e-002 1.320e-003 
1.391e-003 1.017e+007 6.908e+011 1.000e+001 2.200e-002 1.320e-003 
1.391e-003 1.021e+007 6.912e+011 1.000e+001 2.273e-002 1.320e-003 
1.391e-003 1.026e+007 6.909e+011 1.000e+001 2.298e-002 1.320e-003 
1.392e-003 1.031e+007 6.909e+011 1.000e+001 2.237e-002 1.320e-003 
1.392e-003 1.036e+007 6.910e+011 1.000e+001 2.292e-002 1.320e-003 
1.392e-003 1.040e+007 6.909e+011 1.000e+001 2.216e-002 1.320e-003 
1.393e-003 1.043e+007 6.912e+011 1.000e+001 2.469e-002 1.320e-003 
1.393e-003 1.028e+007 6.911e+011 1.000e+001 2.682e-002 1.322e-003 
1.394e-003 9.900e+006 6.893e+011 1.000e+001 2.538e-002 1.325e-003 
1.394e-003 9.837e+006 6.907e+011 1.000e+001 2.573e-002 1.326e-003 
1.394e-003 9.801e+006 6.894e+011 1.000e+001 2.567e-002 1.326e-003 
1.395e-003 9.615e+006 6.901e+011 1.000e+001 2.295e-002 1.328e-003 
1.395e-003 9.211e+006 6.925e+011 1.000e+001 2.343e-002 1.331e-003 
1.395e-003 8.596e+006 6.902e+011 1.000e+001 2.626e-002 1.336e-003 
1.396e-003 8.129e+006 6.929e+011 1.000e+001 2.844e-002 1.339e-003 
1.396e-003 7.986e+006 6.915e+011 1.000e+001 2.712e-002 1.341e-003 
1.396e-003 7.639e+006 6.895e+011 1.000e+001 2.802e-002 1.343e-003 
1.397e-003 7.101e+006 6.891e+011 1.000e+001 2.739e-002 1.347e-003 
1.397e-003 6.841e+006 6.874e+011 1.000e+001 2.565e-002 1.350e-003 
1.398e-003 6.681e+006 6.825e+011 1.000e+001 2.536e-002 1.351e-003 
1.398e-003 6.608e+006 6.804e+011 1.000e+001 2.273e-002 1.352e-003 
1.398e-003 6.622e+006 6.798e+011 1.000e+001 2.192e-002 1.352e-003 
1.399e-003 6.659e+006 6.791e+011 1.000e+001 2.099e-002 1.352e-003 
1.399e-003 6.707e+006 6.789e+011 1.000e+001 2.015e-002 1.352e-003 
1.399e-003 6.752e+006 6.790e+011 1.000e+001 2.054e-002 1.352e-003 
1.400e-003 6.801e+006 6.791e+011 1.000e+001 2.021e-002 1.352e-003 
1.400e-003 6.848e+006 6.790e+011 1.000e+001 2.011e-002 1.352e-003 
1.400e-003 6.895e+006 6.792e+011 1.000e+001 2.126e-002 1.352e-003 
1.401e-003 6.943e+006 6.792e+011 1.000e+001 2.060e-002 1.353e-003 
1.401e-003 6.992e+006 6.793e+011 1.000e+001 2.084e-002 1.353e-003 
1.401e-003 7.038e+006 6.793e+011 1.000e+001 2.053e-002 1.353e-003 
1.402e-003 7.084e+006 6.794e+011 1.000e+001 2.002e-002 1.353e-003 
1.402e-003 7.132e+006 6.794e+011 1.000e+001 2.056e-002 1.353e-003 
1.403e-003 7.178e+006 6.793e+011 1.000e+001 2.020e-002 1.353e-003 
1.403e-003 7.226e+006 6.796e+011 1.000e+001 2.003e-002 1.353e-003 
1.403e-003 7.274e+006 6.797e+011 1.000e+001 2.011e-002 1.353e-003 
1.404e-003 7.321e+006 6.797e+011 1.000e+001 1.994e-002 1.353e-003 
1.404e-003 7.369e+006 6.797e+011 1.000e+001 2.041e-002 1.353e-003 
1.404e-003 7.416e+006 6.798e+011 1.000e+001 2.154e-002 1.353e-003 
1.405e-003 7.462e+006 6.798e+011 1.000e+001 2.031e-002 1.353e-003 
1.405e-003 7.508e+006 6.800e+011 1.000e+001 2.069e-002 1.353e-003 
1.405e-003 7.553e+006 6.802e+011 1.000e+001 2.056e-002 1.353e-003 
1.406e-003 7.601e+006 6.803e+011 1.000e+001 2.058e-002 1.353e-003 
1.406e-003 7.640e+006 6.806e+011 1.000e+001 2.232e-002 1.353e-003 
1.407e-003 7.684e+006 6.807e+011 1.000e+001 2.238e-002 1.353e-003 
1.407e-003 7.732e+006 6.809e+011 1.000e+001 2.253e-002 1.353e-003 
1.407e-003 7.779e+006 6.808e+011 1.000e+001 2.205e-002 1.353e-003 
1.408e-003 7.827e+006 6.811e+011 1.000e+001 2.168e-002 1.353e-003 
1.408e-003 7.876e+006 6.810e+011 1.000e+001 2.248e-002 1.353e-003 
1.408e-003 7.921e+006 6.808e+011 1.000e+001 2.155e-002 1.353e-003 
1.409e-003 7.969e+006 6.813e+011 1.000e+001 2.241e-002 1.353e-003 
1.409e-003 8.012e+006 6.815e+011 1.000e+001 2.217e-002 1.353e-003 
1.409e-003 8.058e+006 6.815e+011 1.000e+001 2.207e-002 1.353e-003 
1.410e-003 8.108e+006 6.816e+011 1.000e+001 2.255e-002 1.353e-003 
1.410e-003 8.152e+006 6.815e+011 1.000e+001 2.182e-002 1.354e-003 
1.410e-003 8.196e+006 6.818e+011 1.000e+001 2.294e-002 1.354e-003 
1.411e-003 8.240e+006 6.818e+011 1.000e+001 2.216e-002 1.354e-003 
1.411e-003 8.285e+006 6.822e+011 1.000e+001 2.270e-002 1.354e-003 
1.412e-003 8.329e+006 6.823e+011 1.000e+001 2.261e-002 1.354e-003 
1.412e-003 8.376e+006 6.824e+011 1.000e+001 2.336e-002 1.354e-003 
1.412e-003 8.424e+006 6.823e+011 1.000e+001 2.316e-002 1.354e-003 
1.413e-003 8.470e+006 6.826e+011 1.000e+001 2.249e-002 1.354e-003 
1.413e-003 8.514e+006 6.828e+011 1.000e+001 2.232e-002 1.354e-003 
1.413e-003 8.560e+006 6.829e+011 1.000e+001 2.193e-002 1.354e-003 
1.414e-003 8.607e+006 6.828e+011 1.000e+001 2.215e-002 1.354e-003 
1.414e-003 8.655e+006 6.829e+011 1.000e+001 2.209e-002 1.354e-003 
1.414e-003 8.702e+006 6.830e+011 1.000e+001 2.203e-002 1.354e-003 
1.415e-003 8.746e+006 6.829e+011 1.000e+001 2.283e-002 1.354e-003 
1.415e-003 8.791e+006 6.829e+011 1.000e+001 2.191e-002 1.354e-003 
1.416e-003 8.838e+006 6.830e+011 1.000e+001 2.161e-002 1.354e-003 
1.416e-003 8.886e+006 6.831e+011 1.000e+001 2.226e-002 1.354e-003 
1.416e-003 8.925e+006 6.829e+011 1.000e+001 2.318e-002 1.354e-003 
1.417e-003 8.972e+006 6.830e+011 1.000e+001 2.206e-002 1.354e-003 
1.417e-003 9.017e+006 6.832e+011 1.000e+001 2.168e-002 1.354e-003 
1.417e-003 9.064e+006 6.832e+011 1.000e+001 2.261e-002 1.354e-003 
1.418e-003 9.110e+006 6.834e+011 1.000e+001 2.318e-002 1.354e-003 
1.418e-003 9.156e+006 6.838e+011 1.000e+001 2.183e-002 1.354e-003 
1.418e-003 9.194e+006 6.843e+011 1.000e+001 2.085e-002 1.355e-003 
1.419e-003 9.242e+006 6.845e+011 1.000e+001 2.116e-002 1.355e-003 
1.419e-003 9.286e+006 6.846e+011 1.000e+001 2.073e-002 1.355e-003 
1.419e-003 9.332e+006 6.847e+011 1.000e+001 2.089e-002 1.355e-003 
1.420e-003 9.379e+006 6.849e+011 1.000e+001 2.137e-002 1.355e-003 
1.420e-003 9.403e+006 6.853e+011 1.000e+001 2.293e-002 1.355e-003 
1.421e-003 9.264e+006 6.866e+011 1.000e+001 2.358e-002 1.356e-003 
1.421e-003 8.901e+006 6.884e+011 1.000e+001 2.469e-002 1.359e-003 
1.421e-003 8.833e+006 6.901e+011 1.000e+001 2.880e-002 1.360e-003 
1.422e-003 8.802e+006 6.905e+011 1.000e+001 2.587e-002 1.361e-003 
1.422e-003 8.687e+006 6.931e+011 1.000e+001 2.333e-002 1.362e-003 
1.422e-003 8.504e+006 6.930e+011 1.000e+001 2.270e-002 1.363e-003 
1.423e-003 8.416e+006 6.944e+011 1.000e+001 2.321e-002 1.364e-003 
1.423e-003 7.994e+006 6.925e+011 1.000e+001 2.369e-002 1.368e-003 
1.423e-003 7.411e+006 6.926e+011 1.000e+001 2.533e-002 1.372e-003 
1.424e-003 7.262e+006 6.952e+011 1.000e+001 2.644e-002 1.373e-003 
1.424e-003 7.188e+006 6.923e+011 1.000e+001 2.343e-002 1.374e-003 
1.425e-003 6.987e+006 6.908e+011 1.000e+001 2.516e-002 1.376e-003 
1.425e-003 6.634e+006 6.898e+011 1.000e+001 2.603e-002 1.379e-003 
1.425e-003 6.245e+006 6.881e+011 1.000e+001 2.618e-002 1.382e-003 
1.426e-003 6.069e+006 6.895e+011 1.000e+001 2.392e-002 1.383e-003 
1.426e-003 5.869e+006 6.848e+011 1.000e+001 2.583e-002 1.385e-003 
1.426e-003 5.837e+006 6.850e+011 1.000e+001 2.673e-002 1.386e-003 
1.427e-003 5.835e+006 6.848e+011 1.000e+001 2.517e-002 1.386e-003 
1.427e-003 5.865e+006 6.848e+011 1.000e+001 2.553e-002 1.386e-003 
1.427e-003 5.909e+006 6.848e+011 1.000e+001 2.624e-002 1.386e-003 
1.428e-003 5.958e+006 6.849e+011 1.000e+001 2.503e-002 1.386e-003 
1.428e-003 6.008e+006 6.849e+011 1.000e+001 2.509e-002 1.386e-003 
1.428e-003 6.058e+006 6.850e+011 1.000e+001 2.579e-002 1.386e-003 
1.429e-003 6.108e+006 6.850e+011 1.000e+001 2.508e-002 1.386e-003 
1.429e-003 6.156e+006 6.850e+011 1.000e+001 2.509e-002 1.386e-003 
1.430e-003 6.200e+006 6.850e+011 1.000e+001 2.530e-002 1.386e-003 
1.430e-003 6.241e+006 6.851e+011 1.000e+001 2.511e-002 1.387e-003 
1.430e-003 6.264e+006 6.852e+011 1.000e+001 2.536e-002 1.387e-003 
1.431e-003 6.305e+006 6.853e+011 1.000e+001 2.502e-002 1.387e-003 
1.431e-003 6.345e+006 6.853e+011 1.000e+001 2.515e-002 1.387e-003 
1.431e-003 6.390e+006 6.855e+011 1.000e+001 2.539e-002 1.387e-003 
1.432e-003 6.435e+006 6.855e+011 1.000e+001 2.540e-002 1.387e-003 
1.432e-003 6.481e+006 6.855e+011 1.000e+001 2.510e-002 1.387e-003 
1.432e-003 6.526e+006 6.856e+011 1.000e+001 2.551e-002 1.387e-003 
1.433e-003 6.570e+006 6.857e+011 1.000e+001 2.561e-002 1.387e-003 
1.433e-003 6.617e+006 6.859e+011 1.000e+001 2.497e-002 1.387e-003 
1.434e-003 6.662e+006 6.858e+011 1.000e+001 2.489e-002 1.387e-003 
1.434e-003 6.710e+006 6.860e+011 1.000e+001 2.511e-002 1.387e-003 
1.434e-003 6.754e+006 6.859e+011 1.000e+001 2.507e-002 1.387e-003 
1.435e-003 6.795e+006 6.859e+011 1.000e+001 2.548e-002 1.387e-003 
1.435e-003 6.841e+006 6.862e+011 1.000e+001 2.552e-002 1.387e-003 
1.435e-003 6.890e+006 6.860e+011 1.000e+001 2.512e-002 1.387e-003 
1.436e-003 6.938e+006 6.860e+011 1.000e+001 2.549e-002 1.387e-003 
1.436e-003 6.988e+006 6.861e+011 1.000e+001 2.503e-002 1.387e-003 
1.436e-003 7.037e+006 6.862e+011 1.000e+001 2.503e-002 1.387e-003 
1.437e-003 7.082e+006 6.861e+011 1.000e+001 2.540e-002 1.388e-003 
1.437e-003 7.129e+006 6.862e+011 1.000e+001 2.514e-002 1.388e-003 
1.437e-003 7.175e+006 6.863e+011 1.000e+001 2.520e-002 1.388e-003 
1.438e-003 7.221e+006 6.862e+011 1.000e+001 2.483e-002 1.388e-003 
1.438e-003 7.251e+006 6.862e+011 1.000e+001 2.526e-002 1.388e-003 
1.439e-003 7.287e+006 6.863e+011 1.000e+001 2.509e-002 1.388e-003 
1.439e-003 7.330e+006 6.864e+011 1.000e+001 2.529e-002 1.388e-003 
1.439e-003 7.371e+006 6.865e+011 1.000e+001 2.475e-002 1.388e-003 
1.440e-003 7.417e+006 6.866e+011 1.000e+001 2.513e-002 1.388e-003 
1.440e-003 7.461e+006 6.867e+011 1.000e+001 2.475e-002 1.388e-003 
1.440e-003 7.503e+006 6.858e+011 1.000e+001 2.524e-002 1.388e-003 
1.441e-003 7.538e+006 6.857e+011 1.000e+001 2.522e-002 1.388e-003 
1.441e-003 7.581e+006 6.861e+011 1.000e+001 2.393e-002 1.388e-003 
1.441e-003 7.631e+006 6.862e+011 1.000e+001 2.434e-002 1.388e-003 
1.442e-003 7.678e+006 6.863e+011 1.000e+001 2.482e-002 1.388e-003 
1.442e-003 7.725e+006 6.863e+011 1.000e+001 2.423e-002 1.388e-003 
1.443e-003 7.772e+006 6.864e+011 1.000e+001 2.433e-002 1.389e-003 
1.443e-003 7.820e+006 6.865e+011 1.000e+001 2.486e-002 1.389e-003 
1.443e-003 7.862e+006 6.867e+011 1.000e+001 2.745e-002 1.389e-003 
1.444e-003 7.903e+006 6.871e+011 1.000e+001 2.561e-002 1.389e-003 
1.444e-003 7.951e+006 6.872e+011 1.000e+001 2.542e-002 1.389e-003 
1.444e-003 7.996e+006 6.872e+011 1.000e+001 2.579e-002 1.389e-003 
1.445e-003 8.043e+006 6.872e+011 1.000e+001 2.589e-002 1.389e-003 
1.445e-003 8.089e+006 6.873e+011 1.000e+001 2.620e-002 1.389e-003 
1.445e-003 8.136e+006 6.873e+011 1.000e+001 2.529e-002 1.389e-003 
1.446e-003 8.182e+006 6.873e+011 1.000e+001 2.536e-002 1.389e-003 
1.446e-003 8.229e+006 6.873e+011 1.000e+001 2.517e-002 1.389e-003 
1.446e-003 8.273e+006 6.874e+011 1.000e+001 2.602e-002 1.389e-003 
1.447e-003 8.319e+006 6.873e+011 1.000e+001 2.542e-002 1.389e-003 
1.447e-003 8.365e+006 6.875e+011 1.000e+001 2.650e-002 1.389e-003 
1.448e-003 8.411e+006 6.876e+011 1.000e+001 2.573e-002 1.389e-003 
1.448e-003 8.458e+006 6.877e+011 1.000e+001 2.550e-002 1.389e-003 
1.448e-003 8.505e+006 6.877e+011 1.000e+001 2.647e-002 1.389e-003 
1.449e-003 8.550e+006 6.877e+011 1.000e+001 2.585e-002 1.389e-003 
1.449e-003 8.596e+006 6.878e+011 1.000e+001 2.615e-002 1.389e-003 
1.449e-003 8.640e+006 6.880e+011 1.000e+001 2.642e-002 1.389e-003 
1.450e-003 8.687e+006 6.880e+011 1.000e+001 2.632e-002 1.389e-003 
1.450e-003 8.733e+006 6.879e+011 1.000e+001 2.617e-002 1.389e-003 
1.450e-003 8.781e+006 6.881e+011 1.000e+001 2.669e-002 1.389e-003 
1.451e-003 8.827e+006 6.880e+011 1.000e+001 2.616e-002 1.389e-003 
1.451e-003 8.872e+006 6.882e+011 1.000e+001 2.613e-002 1.390e-003 
1.452e-003 8.917e+006 6.882e+011 1.000e+001 2.631e-002 1.390e-003 
1.452e-003 8.961e+006 6.882e+011 1.000e+001 2.616e-002 1.390e-003 
1.452e-003 8.991e+006 6.883e+011 1.000e+001 2.632e-002 1.390e-003 
1.453e-003 8.861e+006 6.907e+011 1.000e+001 2.623e-002 1.391e-003 
1.453e-003 8.713e+006 6.913e+011 1.000e+001 2.567e-002 1.392e-003 
1.453e-003 8.598e+006 6.911e+011 1.000e+001 2.898e-002 1.394e-003 
1.454e-003 8.506e+006 6.932e+011 1.000e+001 2.764e-002 1.395e-003 
1.454e-003 8.481e+006 6.942e+011 1.000e+001 2.522e-002 1.395e-003 
1.454e-003 8.520e+006 6.936e+011 1.000e+001 2.601e-002 1.395e-003 
1.455e-003 8.498e+006 6.940e+011 1.000e+001 2.581e-002 1.396e-003 
1.455e-003 8.406e+006 6.953e+011 1.000e+001 2.658e-002 1.397e-003 
1.455e-003 8.256e+006 6.981e+011 1.000e+001 2.296e-002 1.398e-003 
1.456e-003 8.042e+006 6.962e+011 1.000e+001 2.286e-002 1.400e-003 
1.456e-003 7.723e+006 6.938e+011 1.000e+001 2.493e-002 1.403e-003 
1.457e-003 7.169e+006 6.928e+011 1.000e+001 2.485e-002 1.407e-003 
1.457e-003 6.933e+006 6.931e+011 1.000e+001 2.523e-002 1.409e-003 
1.457e-003 6.816e+006 6.937e+011 1.000e+001 2.326e-002 1.410e-003 
1.458e-003 6.638e+006 6.926e+011 1.000e+001 2.433e-002 1.411e-003 
1.458e-003 6.337e+006 6.921e+011 1.000e+001 2.389e-002 1.414e-003 
1.458e-003 5.954e+006 6.904e+011 1.000e+001 2.424e-002 1.417e-003 
1.459e-003 5.715e+006 6.922e+011 1.000e+001 2.443e-002 1.419e-003 
1.459e-003 5.606e+006 6.889e+011 1.000e+001 2.704e-002 1.420e-003 
1.459e-003 5.551e+006 6.858e+011 1.000e+001 2.711e-002 1.421e-003 
1.460e-003 5.556e+006 6.852e+011 1.000e+001 2.441e-002 1.421e-003 
1.460e-003 5.589e+006 6.857e+011 1.000e+001 2.435e-002 1.421e-003 
1.461e-003 5.629e+006 6.852e+011 1.000e+001 2.314e-002 1.421e-003 
1.461e-003 5.671e+006 6.852e+011 1.000e+001 2.381e-002 1.421e-003 
1.461e-003 5.713e+006 6.855e+011 1.000e+001 2.331e-002 1.421e-003 
1.462e-003 5.753e+006 6.854e+011 1.000e+001 2.337e-002 1.422e-003 
1.462e-003 5.796e+006 6.855e+011 1.000e+001 2.255e-002 1.422e-003 
1.462e-003 5.843e+006 6.856e+011 1.000e+001 2.233e-002 1.422e-003 
1.463e-003 5.888e+006 6.856e+011 1.000e+001 2.277e-002 1.422e-003 
1.463e-003 5.932e+006 6.857e+011 1.000e+001 2.215e-002 1.422e-003 
1.463e-003 5.976e+006 6.858e+011 1.000e+001 2.282e-002 1.422e-003 
1.464e-003 6.021e+006 6.858e+011 1.000e+001 2.250e-002 1.422e-003 
1.464e-003 6.066e+006 6.860e+011 1.000e+001 2.239e-002 1.422e-003 
1.464e-003 6.113e+006 6.862e+011 1.000e+001 2.221e-002 1.422e-003 
1.465e-003 6.157e+006 6.860e+011 1.000e+001 2.320e-002 1.422e-003 
1.465e-003 6.210e+006 6.860e+011 1.000e+001 2.395e-002 1.422e-003 
1.466e-003 6.265e+006 6.860e+011 1.000e+001 2.335e-002 1.422e-003 
1.466e-003 6.318e+006 6.861e+011 1.000e+001 2.291e-002 1.422e-003 
1.466e-003 6.353e+006 6.862e+011 1.000e+001 2.284e-002 1.422e-003 
1.467e-003 6.395e+006 6.863e+011 1.000e+001 2.243e-002 1.422e-003 
1.467e-003 6.437e+006 6.863e+011 1.000e+001 2.239e-002 1.422e-003 
1.467e-003 6.483e+006 6.863e+011 1.000e+001 2.220e-002 1.422e-003 
1.468e-003 6.529e+006 6.865e+011 1.000e+001 2.283e-002 1.422e-003 
1.468e-003 6.575e+006 6.864e+011 1.000e+001 2.254e-002 1.422e-003 
1.468e-003 6.619e+006 6.864e+011 1.000e+001 2.234e-002 1.422e-003 
1.469e-003 6.664e+006 6.866e+011 1.000e+001 2.208e-002 1.422e-003 
1.469e-003 6.710e+006 6.868e+011 1.000e+001 2.264e-002 1.422e-003 
1.470e-003 6.755e+006 6.865e+011 1.000e+001 2.325e-002 1.423e-003 
1.470e-003 6.801e+006 6.867e+011 1.000e+001 2.316e-002 1.423e-003 
1.470e-003 6.848e+006 6.869e+011 1.000e+001 2.232e-002 1.423e-003 
1.471e-003 6.890e+006 6.867e+011 1.000e+001 2.211e-002 1.423e-003 
1.471e-003 6.937e+006 6.867e+011 1.000e+001 2.269e-002 1.423e-003 
1.471e-003 6.983e+006 6.870e+011 1.000e+001 2.231e-002 1.423e-003 
1.472e-003 7.028e+006 6.869e+011 1.000e+001 2.240e-002 1.423e-003 
1.472e-003 7.073e+006 6.870e+011 1.000e+001 2.204e-002 1.423e-003 
1.472e-003 7.119e+006 6.871e+011 1.000e+001 2.325e-002 1.423e-003 
1.473e-003 7.164e+006 6.870e+011 1.000e+001 2.189e-002 1.423e-003 
1.473e-003 7.210e+006 6.870e+011 1.000e+001 2.223e-002 1.423e-003 
1.473e-003 7.255e+006 6.872e+011 1.000e+001 2.226e-002 1.423e-003 
1.474e-003 7.297e+006 6.871e+011 1.000e+001 2.227e-002 1.423e-003 
1.474e-003 7.343e+006 6.870e+011 1.000e+001 2.290e-002 1.423e-003 
1.475e-003 7.389e+006 6.871e+011 1.000e+001 2.225e-002 1.423e-003 
1.475e-003 7.435e+006 6.873e+011 1.000e+001 2.256e-002 1.423e-003 
1.475e-003 7.478e+006 6.874e+011 1.000e+001 2.237e-002 1.423e-003 
1.476e-003 7.521e+006 6.874e+011 1.000e+001 2.277e-002 1.423e-003 
1.476e-003 7.563e+006 6.875e+011 1.000e+001 2.302e-002 1.423e-003 
1.476e-003 7.606e+006 6.892e+011 1.000e+001 2.349e-002 1.423e-003 
1.477e-003 7.649e+006 6.890e+011 1.000e+001 2.286e-002 1.424e-003 
1.477e-003 7.695e+006 6.889e+011 1.000e+001 2.196e-002 1.424e-003 
1.477e-003 7.742e+006 6.895e+011 1.000e+001 2.467e-002 1.424e-003 
1.478e-003 7.781e+006 6.900e+011 1.000e+001 2.365e-002 1.424e-003 
1.478e-003 7.830e+006 6.902e+011 1.000e+001 2.339e-002 1.424e-003 
1.479e-003 7.882e+006 6.903e+011 1.000e+001 2.350e-002 1.424e-003 
1.479e-003 7.930e+006 6.902e+011 1.000e+001 2.355e-002 1.424e-003 
1.479e-003 7.977e+006 6.901e+011 1.000e+001 2.319e-002 1.424e-003 
1.480e-003 8.027e+006 6.902e+011 1.000e+001 2.316e-002 1.424e-003 
1.480e-003 8.077e+006 6.903e+011 1.000e+001 2.304e-002 1.424e-003 
1.480e-003 8.126e+006 6.904e+011 1.000e+001 2.319e-002 1.424e-003 
1.481e-003 8.175e+006 6.906e+011 1.000e+001 2.303e-002 1.424e-003 
1.481e-003 8.227e+006 6.906e+011 1.000e+001 2.353e-002 1.424e-003 
1.481e-003 8.276e+006 6.906e+011 1.000e+001 2.298e-002 1.424e-003 
1.482e-003 8.323e+006 6.906e+011 1.000e+001 2.335e-002 1.424e-003 
1.482e-003 8.371e+006 6.906e+011 1.000e+001 2.336e-002 1.424e-003 
1.482e-003 8.419e+006 6.908e+011 1.000e+001 2.335e-002 1.424e-003 
1.483e-003 8.467e+006 6.908e+011 1.000e+001 2.301e-002 1.424e-003 
1.483e-003 8.516e+006 6.909e+011 1.000e+001 2.344e-002 1.424e-003 
1.484e-003 8.563e+006 6.909e+011 1.000e+001 2.330e-002 1.424e-003 
1.484e-003 8.609e+006 6.907e+011 1.000e+001 2.354e-002 1.424e-003 
1.484e-003 8.658e+006 6.910e+011 1.000e+001 2.356e-002 1.424e-003 
1.485e-003 8.705e+006 6.909e+011 1.000e+001 2.412e-002 1.424e-003 
1.485e-003 8.751e+006 6.910e+011 1.000e+001 2.339e-002 1.424e-003 
1.485e-003 8.801e+006 6.911e+011 1.000e+001 2.393e-002 1.424e-003 
1.486e-003 8.849e+006 6.909e+011 1.000e+001 2.379e-002 1.424e-003 
1.486e-003 8.896e+006 6.910e+011 1.000e+001 2.384e-002 1.424e-003 
1.486e-003 8.943e+006 6.911e+011 1.000e+001 2.366e-002 1.424e-003 
1.487e-003 8.988e+006 6.911e+011 1.000e+001 2.367e-002 1.424e-003 
1.487e-003 9.034e+006 6.913e+011 1.000e+001 2.358e-002 1.424e-003 
1.488e-003 9.080e+006 6.914e+011 1.000e+001 2.377e-002 1.424e-003 
1.488e-003 9.126e+006 6.915e+011 1.000e+001 2.324e-002 1.424e-003 
1.488e-003 9.171e+006 6.917e+011 1.000e+001 2.359e-002 1.425e-003 
1.489e-003 9.217e+006 6.918e+011 1.000e+001 2.376e-002 1.425e-003 
1.489e-003 9.264e+006 6.918e+011 1.000e+001 2.389e-002 1.425e-003 
1.489e-003 9.311e+006 6.918e+011 1.000e+001 2.344e-002 1.425e-003 
1.490e-003 9.358e+006 6.918e+011 1.000e+001 2.337e-002 1.425e-003 
1.490e-003 9.401e+006 6.917e+011 1.000e+001 2.376e-002 1.425e-003 
1.490e-003 9.449e+006 6.917e+011 1.000e+001 2.366e-002 1.425e-003 
1.491e-003 9.496e+006 6.918e+011 1.000e+001 2.365e-002 1.425e-003 
1.491e-003 9.544e+006 6.919e+011 1.000e+001 2.375e-002 1.425e-003 
1.491e-003 9.589e+006 6.919e+011 1.000e+001 2.385e-002 1.425e-003 
1.492e-003 9.635e+006 6.920e+011 1.000e+001 2.371e-002 1.425e-003 
1.492e-003 9.671e+006 6.921e+011 1.000e+001 2.473e-002 1.425e-003 
1.493e-003 9.706e+006 6.918e+011 1.000e+001 2.562e-002 1.425e-003 
1.493e-003 9.536e+006 6.937e+011 1.000e+001 2.740e-002 1.427e-003 
1.493e-003 9.300e+006 6.944e+011 1.000e+001 2.846e-002 1.429e-003 
1.494e-003 9.163e+006 6.911e+011 1.000e+001 3.087e-002 1.430e-003 
1.494e-003 9.119e+006 6.920e+011 1.000e+001 2.824e-002 1.431e-003 
1.494e-003 9.020e+006 6.934e+011 1.000e+001 2.851e-002 1.432e-003 
1.495e-003 8.711e+006 6.936e+011 1.000e+001 2.454e-002 1.434e-003 
1.495e-003 8.333e+006 6.916e+011 1.000e+001 2.686e-002 1.437e-003 
1.495e-003 7.775e+006 6.874e+011 1.000e+001 2.586e-002 1.441e-003 
1.496e-003 7.504e+006 6.858e+011 1.000e+001 2.496e-002 1.444e-003 
1.496e-003 7.188e+006 6.844e+011 1.000e+001 2.365e-002 1.446e-003 
1.497e-003 6.910e+006 6.834e+011 1.000e+001 2.253e-002 1.448e-003 
1.497e-003 6.619e+006 6.854e+011 1.000e+001 2.291e-002 1.451e-003 
1.497e-003 6.342e+006 6.854e+011 1.000e+001 2.141e-002 1.453e-003 
1.498e-003 6.187e+006 6.841e+011 1.000e+001 2.265e-002 1.455e-003 
1.498e-003 6.182e+006 6.836e+011 1.000e+001 2.439e-002 1.455e-003 
1.498e-003 6.169e+006 6.832e+011 1.000e+001 2.398e-002 1.455e-003 
1.499e-003 6.162e+006 6.838e+011 1.000e+001 2.221e-002 1.456e-003 
1.499e-003 6.183e+006 6.841e+011 1.000e+001 2.269e-002 1.456e-003 
1.499e-003 6.222e+006 6.844e+011 1.000e+001 2.184e-002 1.456e-003 
1.500e-003 6.247e+006 6.847e+011 1.000e+001 2.170e-002 1.456e-003 
1.500e-003 6.284e+006 6.848e+011 1.000e+001 2.196e-002 1.456e-003 
1.500e-003 6.329e+006 6.849e+011 1.000e+001 2.215e-002 1.456e-003 
 
