# Supplementary material for: Strain rate dependency of dislocation plasticity
Source: Nat Commun. 2021 Mar 23;12:1845. doi: 10.1038/s41467-021-21939-1 (PMC7988163; doi:10.1038/s41467-021-21939-1)
Supplement: Supplementary file 3 — Supplementary Data 1 [file 41467_2021_21939_MOESM3_ESM.zip › Supplementary Data 1/DDDSimulationSet3/StrainRate=1e2s-1/InitialDislocationDensity=1.1e11m-2.dat]

#strain(1), stress(Pa), dislocation density(m-2), strain rate(s-1), mean dislocation velocity(km/s), plastic strain(1)
1.662e-006 2.362e+005 1.009e+011 1.000e+002 5.135e-003 2.699e-008 
3.326e-006 4.690e+005 1.009e+011 1.000e+002 5.194e-003 8.079e-008 
4.990e-006 7.003e+005 1.009e+011 1.000e+002 5.162e-003 1.447e-007 
6.654e-006 9.306e+005 1.009e+011 1.000e+002 4.731e-003 2.161e-007 
8.318e-006 1.160e+006 1.009e+011 1.000e+002 4.668e-003 2.912e-007 
9.982e-006 1.390e+006 1.009e+011 1.000e+002 4.025e-003 3.690e-007 
1.165e-005 1.618e+006 1.010e+011 1.000e+002 4.008e-003 4.523e-007 
1.331e-005 1.846e+006 1.010e+011 1.000e+002 3.956e-003 5.399e-007 
1.497e-005 2.074e+006 1.010e+011 1.000e+002 4.021e-003 6.306e-007 
1.664e-005 2.301e+006 1.010e+011 1.000e+002 3.876e-003 7.247e-007 
1.830e-005 2.527e+006 1.011e+011 1.000e+002 3.789e-003 8.237e-007 
1.997e-005 2.753e+006 1.011e+011 1.000e+002 3.893e-003 9.261e-007 
2.163e-005 2.967e+006 1.011e+011 1.000e+002 4.910e-003 1.108e-006 
2.329e-005 3.177e+006 1.011e+011 1.000e+002 4.374e-003 1.319e-006 
2.496e-005 3.391e+006 1.012e+011 1.000e+002 4.341e-003 1.502e-006 
2.662e-005 3.603e+006 1.012e+011 1.000e+002 3.976e-003 1.703e-006 
2.829e-005 3.812e+006 1.012e+011 1.000e+002 4.302e-003 1.920e-006 
2.995e-005 4.008e+006 1.013e+011 1.000e+002 4.056e-003 2.224e-006 
3.161e-005 4.205e+006 1.014e+011 1.000e+002 4.051e-003 2.528e-006 
3.328e-005 4.402e+006 1.015e+011 1.000e+002 3.809e-003 2.830e-006 
3.494e-005 4.599e+006 1.016e+011 1.000e+002 3.653e-003 3.128e-006 
3.661e-005 4.793e+006 1.017e+011 1.000e+002 4.025e-003 3.454e-006 
3.827e-005 4.984e+006 1.019e+011 1.000e+002 4.493e-003 3.794e-006 
3.993e-005 5.173e+006 1.020e+011 1.000e+002 5.009e-003 4.155e-006 
4.160e-005 5.357e+006 1.023e+011 1.000e+002 8.528e-003 4.541e-006 
4.326e-005 5.534e+006 1.023e+011 1.000e+002 6.612e-003 4.983e-006 
4.493e-005 5.696e+006 1.024e+011 1.000e+002 7.012e-003 5.528e-006 
4.659e-005 5.859e+006 1.026e+011 1.000e+002 6.285e-003 6.066e-006 
4.825e-005 6.030e+006 1.030e+011 1.000e+002 5.321e-003 6.547e-006 
4.992e-005 6.209e+006 1.034e+011 1.000e+002 5.224e-003 6.969e-006 
5.158e-005 6.364e+006 1.035e+011 1.000e+002 6.692e-003 7.565e-006 
5.324e-005 6.504e+006 1.039e+011 1.000e+002 6.738e-003 8.255e-006 
5.491e-005 6.639e+006 1.044e+011 1.000e+002 6.728e-003 8.990e-006 
5.657e-005 6.768e+006 1.050e+011 1.000e+002 7.122e-003 9.762e-006 
5.824e-005 6.890e+006 1.056e+011 1.000e+002 7.644e-003 1.058e-005 
5.990e-005 7.009e+006 1.060e+011 1.000e+002 1.102e-002 1.142e-005 
6.156e-005 7.129e+006 1.066e+011 1.000e+002 1.212e-002 1.226e-005 
6.323e-005 7.229e+006 1.056e+011 1.000e+002 1.482e-002 1.323e-005 
6.489e-005 7.335e+006 1.059e+011 1.000e+002 1.216e-002 1.416e-005 
6.656e-005 7.437e+006 1.067e+011 1.000e+002 1.283e-002 1.512e-005 
6.822e-005 7.536e+006 1.077e+011 1.000e+002 1.163e-002 1.609e-005 
6.988e-005 7.633e+006 1.086e+011 1.000e+002 1.234e-002 1.709e-005 
7.155e-005 7.693e+006 1.081e+011 1.000e+002 1.378e-002 1.834e-005 
7.321e-005 7.737e+006 1.079e+011 1.000e+002 1.342e-002 1.970e-005 
7.488e-005 7.813e+006 1.081e+011 1.000e+002 1.387e-002 2.083e-005 
7.654e-005 7.925e+006 1.077e+011 1.000e+002 1.293e-002 2.173e-005 
7.820e-005 8.018e+006 1.082e+011 1.000e+002 1.277e-002 2.275e-005 
7.987e-005 8.124e+006 1.087e+011 1.000e+002 1.007e-002 2.368e-005 
8.153e-005 8.210e+006 1.086e+011 1.000e+002 1.022e-002 2.474e-005 
8.320e-005 8.276e+006 1.093e+011 1.000e+002 9.519e-003 2.595e-005 
8.486e-005 8.342e+006 1.104e+011 1.000e+002 9.716e-003 2.716e-005 
8.652e-005 8.404e+006 1.118e+011 1.000e+002 1.068e-002 2.840e-005 
8.819e-005 8.462e+006 1.133e+011 1.000e+002 1.296e-002 2.966e-005 
8.985e-005 8.524e+006 1.149e+011 1.000e+002 1.553e-002 3.089e-005 
9.152e-005 8.556e+006 1.166e+011 1.000e+002 1.045e-002 3.234e-005 
9.318e-005 8.597e+006 1.185e+011 1.000e+002 1.020e-002 3.371e-005 
9.484e-005 8.637e+006 1.201e+011 1.000e+002 1.038e-002 3.510e-005 
9.651e-005 8.686e+006 1.217e+011 1.000e+002 1.056e-002 3.643e-005 
9.817e-005 8.696e+006 1.237e+011 1.000e+002 1.246e-002 3.802e-005 
9.984e-005 8.697e+006 1.238e+011 1.000e+002 2.100e-002 3.968e-005 
1.015e-004 8.677e+006 1.222e+011 1.000e+002 1.512e-002 4.148e-005 
1.032e-004 8.628e+006 1.228e+011 1.000e+002 1.673e-002 4.349e-005 
1.048e-004 8.554e+006 1.231e+011 1.000e+002 1.793e-002 4.566e-005 
1.065e-004 8.485e+006 1.246e+011 1.000e+002 2.174e-002 4.781e-005 
1.082e-004 8.384e+006 1.250e+011 1.000e+002 2.742e-002 5.017e-005 
1.098e-004 8.311e+006 1.262e+011 1.000e+002 2.795e-002 5.234e-005 
1.115e-004 8.260e+006 1.262e+011 1.000e+002 2.968e-002 5.435e-005 
1.131e-004 8.263e+006 1.236e+011 1.000e+002 3.180e-002 5.600e-005 
1.148e-004 8.258e+006 1.236e+011 1.000e+002 3.576e-002 5.769e-005 
1.165e-004 8.207e+006 1.248e+011 1.000e+002 3.428e-002 5.971e-005 
1.181e-004 8.179e+006 1.255e+011 1.000e+002 3.117e-002 6.156e-005 
1.198e-004 8.173e+006 1.256e+011 1.000e+002 2.988e-002 6.327e-005 
1.215e-004 8.173e+006 1.245e+011 1.000e+002 1.603e-002 6.494e-005 
1.231e-004 8.231e+006 1.247e+011 1.000e+002 1.274e-002 6.620e-005 
1.248e-004 8.340e+006 1.249e+011 1.000e+002 1.048e-002 6.711e-005 
1.265e-004 8.392e+006 1.203e+011 1.000e+002 1.501e-002 6.842e-005 
1.281e-004 8.404e+006 1.193e+011 1.000e+002 1.851e-002 6.999e-005 
1.298e-004 8.426e+006 1.203e+011 1.000e+002 1.682e-002 7.151e-005 
1.315e-004 8.438e+006 1.193e+011 1.000e+002 2.017e-002 7.309e-005 
1.331e-004 8.459e+006 1.180e+011 1.000e+002 1.166e-002 7.461e-005 
1.348e-004 8.428e+006 1.155e+011 1.000e+002 1.301e-002 7.649e-005 
1.364e-004 8.368e+006 1.099e+011 1.000e+002 1.956e-002 7.856e-005 
1.381e-004 8.260e+006 1.098e+011 1.000e+002 1.805e-002 8.098e-005 
1.398e-004 8.149e+006 1.096e+011 1.000e+002 1.746e-002 8.341e-005 
1.414e-004 8.064e+006 1.098e+011 1.000e+002 1.579e-002 8.566e-005 
1.431e-004 8.004e+006 1.106e+011 1.000e+002 1.332e-002 8.774e-005 
1.448e-004 7.974e+006 1.117e+011 1.000e+002 1.306e-002 8.961e-005 
1.464e-004 7.928e+006 1.125e+011 1.000e+002 1.587e-002 9.159e-005 
1.481e-004 7.861e+006 1.137e+011 1.000e+002 1.477e-002 9.372e-005 
1.498e-004 7.835e+006 1.148e+011 1.000e+002 1.453e-002 9.556e-005 
1.514e-004 7.793e+006 1.154e+011 1.000e+002 1.657e-002 9.751e-005 
1.531e-004 7.688e+006 1.154e+011 1.000e+002 1.625e-002 9.991e-005 
1.547e-004 7.531e+006 1.148e+011 1.000e+002 2.912e-002 1.027e-004 
1.564e-004 7.349e+006 1.151e+011 1.000e+002 4.173e-002 1.056e-004 
1.581e-004 7.187e+006 1.161e+011 1.000e+002 3.954e-002 1.084e-004 
1.597e-004 7.095e+006 1.171e+011 1.000e+002 5.394e-002 1.107e-004 
1.614e-004 7.013e+006 1.182e+011 1.000e+002 4.753e-002 1.129e-004 
1.631e-004 6.923e+006 1.189e+011 1.000e+002 5.460e-002 1.152e-004 
1.647e-004 6.878e+006 1.201e+011 1.000e+002 5.008e-002 1.172e-004 
1.664e-004 6.863e+006 1.220e+011 1.000e+002 7.089e-002 1.189e-004 
1.681e-004 6.803e+006 1.216e+011 1.000e+002 7.865e-002 1.210e-004 
1.697e-004 6.716e+006 1.184e+011 1.000e+002 7.152e-002 1.233e-004 
1.714e-004 6.624e+006 1.171e+011 1.000e+002 7.089e-002 1.256e-004 
1.730e-004 6.527e+006 1.136e+011 1.000e+002 5.680e-002 1.279e-004 
1.747e-004 6.486e+006 1.128e+011 1.000e+002 6.374e-002 1.298e-004 
1.764e-004 6.507e+006 1.125e+011 1.000e+002 6.607e-002 1.314e-004 
1.780e-004 6.572e+006 1.124e+011 1.000e+002 6.462e-002 1.326e-004 
1.797e-004 6.654e+006 1.128e+011 1.000e+002 5.856e-002 1.337e-004 
1.814e-004 6.673e+006 1.114e+011 1.000e+002 6.773e-002 1.352e-004 
1.830e-004 6.688e+006 1.118e+011 1.000e+002 6.140e-002 1.368e-004 
1.847e-004 6.715e+006 1.124e+011 1.000e+002 5.476e-002 1.382e-004 
1.864e-004 6.754e+006 1.130e+011 1.000e+002 6.285e-002 1.396e-004 
1.880e-004 6.787e+006 1.137e+011 1.000e+002 6.644e-002 1.411e-004 
1.897e-004 6.816e+006 1.129e+011 1.000e+002 6.751e-002 1.425e-004 
1.914e-004 6.826e+006 1.130e+011 1.000e+002 7.754e-002 1.441e-004 
1.930e-004 6.862e+006 1.136e+011 1.000e+002 7.331e-002 1.455e-004 
1.947e-004 6.889e+006 1.136e+011 1.000e+002 6.315e-002 1.470e-004 
1.963e-004 6.872e+006 1.136e+011 1.000e+002 9.158e-002 1.488e-004 
1.980e-004 6.813e+006 1.136e+011 1.000e+002 8.911e-002 1.509e-004 
1.997e-004 6.720e+006 1.137e+011 1.000e+002 8.221e-002 1.532e-004 
2.013e-004 6.777e+006 1.139e+011 1.000e+002 7.019e-002 1.545e-004 
2.030e-004 6.863e+006 1.143e+011 1.000e+002 6.333e-002 1.555e-004 
2.047e-004 6.896e+006 1.146e+011 1.000e+002 6.729e-002 1.570e-004 
2.063e-004 6.927e+006 1.152e+011 1.000e+002 7.992e-002 1.584e-004 
2.080e-004 6.947e+006 1.153e+011 1.000e+002 7.103e-002 1.599e-004 
2.097e-004 6.987e+006 1.157e+011 1.000e+002 8.168e-002 1.613e-004 
2.113e-004 7.078e+006 1.162e+011 1.000e+002 7.172e-002 1.624e-004 
2.130e-004 7.175e+006 1.165e+011 1.000e+002 7.121e-002 1.634e-004 
2.146e-004 7.274e+006 1.171e+011 1.000e+002 7.315e-002 1.643e-004 
2.163e-004 7.349e+006 1.177e+011 1.000e+002 6.736e-002 1.655e-004 
2.180e-004 7.421e+006 1.184e+011 1.000e+002 7.562e-002 1.666e-004 
2.196e-004 7.485e+006 1.194e+011 1.000e+002 7.546e-002 1.679e-004 
2.213e-004 7.543e+006 1.206e+011 1.000e+002 7.543e-002 1.691e-004 
2.230e-004 7.596e+006 1.219e+011 1.000e+002 8.404e-002 1.704e-004 
2.246e-004 7.645e+006 1.229e+011 1.000e+002 6.921e-002 1.718e-004 
2.263e-004 7.677e+006 1.230e+011 1.000e+002 7.413e-002 1.732e-004 
2.280e-004 7.670e+006 1.213e+011 1.000e+002 8.932e-002 1.749e-004 
2.296e-004 7.635e+006 1.216e+011 1.000e+002 8.106e-002 1.768e-004 
2.313e-004 7.584e+006 1.198e+011 1.000e+002 7.840e-002 1.788e-004 
2.330e-004 7.563e+006 1.206e+011 1.000e+002 7.152e-002 1.806e-004 
2.346e-004 7.524e+006 1.218e+011 1.000e+002 6.213e-002 1.826e-004 
2.363e-004 7.503e+006 1.231e+011 1.000e+002 6.292e-002 1.844e-004 
2.379e-004 7.502e+006 1.243e+011 1.000e+002 4.859e-002 1.861e-004 
2.396e-004 7.507e+006 1.231e+011 1.000e+002 4.386e-002 1.877e-004 
2.413e-004 7.543e+006 1.224e+011 1.000e+002 4.304e-002 1.891e-004 
2.429e-004 7.662e+006 1.221e+011 1.000e+002 3.357e-002 1.899e-004 
2.446e-004 7.732e+006 1.224e+011 1.000e+002 3.066e-002 1.911e-004 
2.463e-004 7.769e+006 1.232e+011 1.000e+002 3.449e-002 1.925e-004 
2.479e-004 7.764e+006 1.223e+011 1.000e+002 3.900e-002 1.942e-004 
2.496e-004 7.740e+006 1.202e+011 1.000e+002 3.897e-002 1.961e-004 
2.513e-004 7.731e+006 1.200e+011 1.000e+002 3.324e-002 1.978e-004 
2.529e-004 7.714e+006 1.194e+011 1.000e+002 3.349e-002 1.996e-004 
2.546e-004 7.685e+006 1.185e+011 1.000e+002 3.124e-002 2.014e-004 
2.562e-004 7.683e+006 1.172e+011 1.000e+002 3.065e-002 2.031e-004 
2.579e-004 7.746e+006 1.178e+011 1.000e+002 2.678e-002 2.043e-004 
2.596e-004 7.814e+006 1.176e+011 1.000e+002 2.044e-002 2.055e-004 
2.612e-004 7.861e+006 1.179e+011 1.000e+002 1.979e-002 2.069e-004 
2.629e-004 7.885e+006 1.187e+011 1.000e+002 2.801e-002 2.084e-004 
2.646e-004 7.897e+006 1.187e+011 1.000e+002 3.440e-002 2.099e-004 
2.662e-004 7.896e+006 1.190e+011 1.000e+002 3.647e-002 2.116e-004 
2.679e-004 7.867e+006 1.180e+011 1.000e+002 4.231e-002 2.135e-004 
2.696e-004 7.802e+006 1.177e+011 1.000e+002 2.694e-002 2.156e-004 
2.712e-004 7.742e+006 1.142e+011 1.000e+002 1.946e-002 2.177e-004 
2.729e-004 7.713e+006 1.137e+011 1.000e+002 1.723e-002 2.195e-004 
2.746e-004 7.769e+006 1.147e+011 1.000e+002 1.658e-002 2.208e-004 
2.762e-004 7.867e+006 1.145e+011 1.000e+002 1.771e-002 2.218e-004 
2.779e-004 7.932e+006 1.140e+011 1.000e+002 1.847e-002 2.230e-004 
2.795e-004 7.981e+006 1.130e+011 1.000e+002 1.974e-002 2.243e-004 
2.812e-004 8.016e+006 1.136e+011 1.000e+002 2.007e-002 2.258e-004 
2.829e-004 8.045e+006 1.144e+011 1.000e+002 2.066e-002 2.272e-004 
2.845e-004 8.055e+006 1.154e+011 1.000e+002 2.178e-002 2.288e-004 
2.862e-004 8.027e+006 1.172e+011 1.000e+002 2.344e-002 2.307e-004 
2.879e-004 7.997e+006 1.182e+011 1.000e+002 3.046e-002 2.325e-004 
2.895e-004 7.915e+006 1.127e+011 1.000e+002 1.709e-002 2.348e-004 
2.912e-004 7.890e+006 1.134e+011 1.000e+002 1.457e-002 2.366e-004 
2.929e-004 7.917e+006 1.145e+011 1.000e+002 1.196e-002 2.381e-004 
2.945e-004 7.938e+006 1.147e+011 1.000e+002 1.380e-002 2.396e-004 
2.962e-004 7.907e+006 1.159e+011 1.000e+002 1.550e-002 2.415e-004 
2.978e-004 7.847e+006 1.157e+011 1.000e+002 1.558e-002 2.436e-004 
2.995e-004 7.772e+006 1.168e+011 1.000e+002 2.577e-002 2.457e-004 
3.012e-004 7.708e+006 1.181e+011 1.000e+002 2.949e-002 2.479e-004 
3.028e-004 7.620e+006 1.172e+011 1.000e+002 3.532e-002 2.501e-004 
3.045e-004 7.516e+006 1.175e+011 1.000e+002 3.339e-002 2.525e-004 
3.062e-004 7.375e+006 1.177e+011 1.000e+002 3.783e-002 2.551e-004 
3.078e-004 7.289e+006 1.176e+011 1.000e+002 4.923e-002 2.574e-004 
3.095e-004 7.194e+006 1.184e+011 1.000e+002 5.757e-002 2.597e-004 
3.112e-004 7.134e+006 1.189e+011 1.000e+002 5.554e-002 2.618e-004 
3.128e-004 7.137e+006 1.192e+011 1.000e+002 4.482e-002 2.635e-004 
3.145e-004 7.133e+006 1.190e+011 1.000e+002 3.701e-002 2.651e-004 
3.162e-004 7.076e+006 1.190e+011 1.000e+002 3.691e-002 2.672e-004 
3.178e-004 7.006e+006 1.201e+011 1.000e+002 4.171e-002 2.694e-004 
3.195e-004 6.944e+006 1.216e+011 1.000e+002 4.488e-002 2.714e-004 
3.211e-004 6.896e+006 1.231e+011 1.000e+002 4.387e-002 2.734e-004 
3.228e-004 6.842e+006 1.246e+011 1.000e+002 4.201e-002 2.755e-004 
3.245e-004 6.803e+006 1.261e+011 1.000e+002 4.172e-002 2.774e-004 
3.261e-004 6.763e+006 1.275e+011 1.000e+002 4.330e-002 2.794e-004 
3.278e-004 6.718e+006 1.275e+011 1.000e+002 5.085e-002 2.813e-004 
3.295e-004 6.679e+006 1.262e+011 1.000e+002 4.401e-002 2.833e-004 
3.311e-004 6.624e+006 1.258e+011 1.000e+002 4.018e-002 2.853e-004 
3.328e-004 6.604e+006 1.251e+011 1.000e+002 4.227e-002 2.871e-004 
3.345e-004 6.610e+006 1.251e+011 1.000e+002 4.030e-002 2.887e-004 
3.361e-004 6.612e+006 1.257e+011 1.000e+002 4.000e-002 2.904e-004 
3.378e-004 6.605e+006 1.243e+011 1.000e+002 4.767e-002 2.921e-004 
3.394e-004 6.641e+006 1.244e+011 1.000e+002 5.119e-002 2.935e-004 
3.411e-004 6.690e+006 1.247e+011 1.000e+002 5.265e-002 2.948e-004 
3.428e-004 6.728e+006 1.247e+011 1.000e+002 5.297e-002 2.962e-004 
3.444e-004 6.789e+006 1.247e+011 1.000e+002 3.988e-002 2.975e-004 
3.461e-004 6.821e+006 1.241e+011 1.000e+002 4.474e-002 2.989e-004 
3.478e-004 6.810e+006 1.241e+011 1.000e+002 4.460e-002 3.007e-004 
3.494e-004 6.856e+006 1.246e+011 1.000e+002 4.228e-002 3.020e-004 
3.511e-004 6.934e+006 1.241e+011 1.000e+002 3.920e-002 3.031e-004 
3.528e-004 7.027e+006 1.233e+011 1.000e+002 3.759e-002 3.041e-004 
3.544e-004 7.096e+006 1.240e+011 1.000e+002 4.257e-002 3.053e-004 
3.561e-004 7.193e+006 1.233e+011 1.000e+002 3.985e-002 3.063e-004 
3.577e-004 7.234e+006 1.214e+011 1.000e+002 3.728e-002 3.077e-004 
3.594e-004 7.337e+006 1.218e+011 1.000e+002 3.597e-002 3.087e-004 
3.611e-004 7.474e+006 1.227e+011 1.000e+002 3.761e-002 3.094e-004 
3.627e-004 7.623e+006 1.218e+011 1.000e+002 3.627e-002 3.100e-004 
3.644e-004 7.749e+006 1.217e+011 1.000e+002 5.087e-002 3.108e-004 
3.661e-004 7.874e+006 1.228e+011 1.000e+002 5.405e-002 3.116e-004 
3.677e-004 8.014e+006 1.242e+011 1.000e+002 6.011e-002 3.123e-004 
3.694e-004 8.146e+006 1.244e+011 1.000e+002 6.837e-002 3.130e-004 
3.711e-004 8.153e+006 1.235e+011 1.000e+002 7.104e-002 3.147e-004 
3.727e-004 8.194e+006 1.241e+011 1.000e+002 7.001e-002 3.160e-004 
3.744e-004 8.290e+006 1.248e+011 1.000e+002 7.190e-002 3.170e-004 
3.761e-004 8.374e+006 1.227e+011 1.000e+002 5.987e-002 3.181e-004 
3.777e-004 8.385e+006 1.232e+011 1.000e+002 5.921e-002 3.197e-004 
3.794e-004 8.390e+006 1.248e+011 1.000e+002 6.491e-002 3.213e-004 
3.810e-004 8.344e+006 1.265e+011 1.000e+002 7.925e-002 3.233e-004 
3.827e-004 8.284e+006 1.267e+011 1.000e+002 7.058e-002 3.254e-004 
3.844e-004 8.219e+006 1.284e+011 1.000e+002 7.146e-002 3.275e-004 
3.860e-004 8.158e+006 1.303e+011 1.000e+002 7.483e-002 3.296e-004 
3.877e-004 8.096e+006 1.315e+011 1.000e+002 7.081e-002 3.317e-004 
3.894e-004 8.029e+006 1.324e+011 1.000e+002 8.088e-002 3.338e-004 
3.910e-004 7.930e+006 1.310e+011 1.000e+002 9.833e-002 3.362e-004 
3.927e-004 7.856e+006 1.296e+011 1.000e+002 9.052e-002 3.383e-004 
3.944e-004 7.804e+006 1.306e+011 1.000e+002 9.028e-002 3.404e-004 
3.960e-004 7.686e+006 1.304e+011 1.000e+002 9.927e-002 3.428e-004 
3.977e-004 7.559e+006 1.317e+011 1.000e+002 9.104e-002 3.454e-004 
3.993e-004 7.473e+006 1.323e+011 1.000e+002 1.043e-001 3.476e-004 
4.010e-004 7.401e+006 1.268e+011 1.000e+002 8.051e-002 3.498e-004 
4.027e-004 7.333e+006 1.280e+011 1.000e+002 7.853e-002 3.519e-004 
4.043e-004 7.313e+006 1.290e+011 1.000e+002 5.982e-002 3.537e-004 
4.060e-004 7.326e+006 1.313e+011 1.000e+002 5.740e-002 3.553e-004 
4.077e-004 7.325e+006 1.317e+011 1.000e+002 6.628e-002 3.570e-004 
4.093e-004 7.301e+006 1.329e+011 1.000e+002 6.577e-002 3.588e-004 
4.110e-004 7.275e+006 1.344e+011 1.000e+002 6.583e-002 3.607e-004 
4.127e-004 7.119e+006 1.309e+011 1.000e+002 8.837e-002 3.634e-004 
4.143e-004 6.951e+006 1.289e+011 1.000e+002 8.368e-002 3.662e-004 
4.160e-004 6.849e+006 1.238e+011 1.000e+002 6.009e-002 3.686e-004 
4.177e-004 6.784e+006 1.218e+011 1.000e+002 6.250e-002 3.707e-004 
4.193e-004 6.711e+006 1.212e+011 1.000e+002 6.201e-002 3.729e-004 
4.210e-004 6.668e+006 1.215e+011 1.000e+002 7.814e-002 3.748e-004 
4.226e-004 6.662e+006 1.212e+011 1.000e+002 8.012e-002 3.766e-004 
4.243e-004 6.651e+006 1.198e+011 1.000e+002 7.468e-002 3.783e-004 
4.260e-004 6.632e+006 1.199e+011 1.000e+002 7.540e-002 3.801e-004 
4.276e-004 6.628e+006 1.202e+011 1.000e+002 7.544e-002 3.818e-004 
4.293e-004 6.656e+006 1.204e+011 1.000e+002 7.494e-002 3.833e-004 
4.310e-004 6.689e+006 1.209e+011 1.000e+002 7.750e-002 3.847e-004 
4.326e-004 6.721e+006 1.213e+011 1.000e+002 8.137e-002 3.861e-004 
4.343e-004 6.774e+006 1.219e+011 1.000e+002 7.236e-002 3.874e-004 
4.360e-004 6.841e+006 1.204e+011 1.000e+002 5.069e-002 3.886e-004 
4.376e-004 6.933e+006 1.204e+011 1.000e+002 4.524e-002 3.897e-004 
4.380e-004 7.411e+006 1.221e+011 1.000e+002 6.424e-002 3.868e-004 
4.385e-004 7.437e+006 1.223e+011 1.000e+002 5.866e-002 3.870e-004 
4.389e-004 7.464e+006 1.224e+011 1.000e+002 6.017e-002 3.872e-004 
4.393e-004 7.489e+006 1.225e+011 1.000e+002 5.930e-002 3.875e-004 
4.397e-004 7.516e+006 1.226e+011 1.000e+002 5.302e-002 3.877e-004 
4.401e-004 7.546e+006 1.229e+011 1.000e+002 5.613e-002 3.879e-004 
4.405e-004 7.577e+006 1.231e+011 1.000e+002 4.623e-002 3.881e-004 
4.409e-004 7.609e+006 1.233e+011 1.000e+002 5.662e-002 3.883e-004 
4.414e-004 7.642e+006 1.236e+011 1.000e+002 5.249e-002 3.885e-004 
4.418e-004 7.677e+006 1.238e+011 1.000e+002 5.412e-002 3.887e-004 
4.422e-004 7.711e+006 1.241e+011 1.000e+002 4.920e-002 3.888e-004 
4.426e-004 7.746e+006 1.244e+011 1.000e+002 5.332e-002 3.890e-004 
4.430e-004 7.783e+006 1.247e+011 1.000e+002 4.986e-002 3.892e-004 
4.434e-004 7.809e+006 1.213e+011 1.000e+002 5.637e-002 3.894e-004 
4.439e-004 7.837e+006 1.207e+011 1.000e+002 5.853e-002 3.896e-004 
4.443e-004 7.864e+006 1.205e+011 1.000e+002 5.548e-002 3.899e-004 
4.447e-004 7.887e+006 1.204e+011 1.000e+002 5.796e-002 3.901e-004 
4.451e-004 7.909e+006 1.201e+011 1.000e+002 4.596e-002 3.904e-004 
4.455e-004 7.933e+006 1.197e+011 1.000e+002 3.279e-002 3.906e-004 
4.459e-004 7.957e+006 1.198e+011 1.000e+002 3.570e-002 3.909e-004 
4.464e-004 7.983e+006 1.201e+011 1.000e+002 3.495e-002 3.911e-004 
4.468e-004 8.010e+006 1.203e+011 1.000e+002 2.958e-002 3.914e-004 
4.472e-004 8.034e+006 1.204e+011 1.000e+002 3.984e-002 3.916e-004 
4.476e-004 8.056e+006 1.202e+011 1.000e+002 3.563e-002 3.919e-004 
4.480e-004 8.068e+006 1.204e+011 1.000e+002 3.992e-002 3.922e-004 
4.484e-004 8.069e+006 1.205e+011 1.000e+002 4.143e-002 3.926e-004 
4.489e-004 8.054e+006 1.184e+011 1.000e+002 4.405e-002 3.931e-004 
4.493e-004 8.036e+006 1.182e+011 1.000e+002 4.043e-002 3.937e-004 
4.497e-004 8.020e+006 1.179e+011 1.000e+002 3.596e-002 3.942e-004 
4.501e-004 8.011e+006 1.179e+011 1.000e+002 3.942e-002 3.947e-004 
4.505e-004 8.007e+006 1.180e+011 1.000e+002 3.800e-002 3.951e-004 
4.509e-004 8.003e+006 1.182e+011 1.000e+002 3.615e-002 3.956e-004 
4.513e-004 7.998e+006 1.184e+011 1.000e+002 3.500e-002 3.960e-004 
4.518e-004 7.997e+006 1.180e+011 1.000e+002 3.614e-002 3.964e-004 
4.522e-004 8.003e+006 1.178e+011 1.000e+002 3.362e-002 3.968e-004 
4.526e-004 8.011e+006 1.157e+011 1.000e+002 1.300e-002 3.972e-004 
4.530e-004 8.014e+006 1.157e+011 1.000e+002 1.217e-002 3.976e-004 
4.534e-004 8.020e+006 1.159e+011 1.000e+002 1.090e-002 3.979e-004 
4.538e-004 8.031e+006 1.162e+011 1.000e+002 9.395e-003 3.983e-004 
4.543e-004 8.045e+006 1.166e+011 1.000e+002 8.906e-003 3.986e-004 
4.547e-004 8.062e+006 1.169e+011 1.000e+002 8.439e-003 3.989e-004 
4.551e-004 8.082e+006 1.173e+011 1.000e+002 8.867e-003 3.992e-004 
4.555e-004 8.104e+006 1.177e+011 1.000e+002 8.758e-003 3.994e-004 
4.559e-004 8.127e+006 1.180e+011 1.000e+002 8.641e-003 3.997e-004 
4.563e-004 8.152e+006 1.184e+011 1.000e+002 9.084e-003 3.999e-004 
4.568e-004 8.179e+006 1.187e+011 1.000e+002 9.376e-003 4.002e-004 
4.572e-004 8.202e+006 1.187e+011 1.000e+002 9.654e-003 4.004e-004 
4.576e-004 8.222e+006 1.188e+011 1.000e+002 1.022e-002 4.007e-004 
4.580e-004 8.238e+006 1.189e+011 1.000e+002 1.088e-002 4.010e-004 
4.584e-004 8.256e+006 1.192e+011 1.000e+002 1.295e-002 4.013e-004 
4.588e-004 8.273e+006 1.194e+011 1.000e+002 1.421e-002 4.016e-004 
4.593e-004 8.290e+006 1.197e+011 1.000e+002 1.530e-002 4.019e-004 
4.597e-004 8.306e+006 1.200e+011 1.000e+002 1.586e-002 4.022e-004 
4.601e-004 8.321e+006 1.203e+011 1.000e+002 1.620e-002 4.025e-004 
4.605e-004 8.335e+006 1.206e+011 1.000e+002 1.657e-002 4.028e-004 
4.609e-004 8.347e+006 1.209e+011 1.000e+002 1.697e-002 4.032e-004 
4.613e-004 8.359e+006 1.212e+011 1.000e+002 1.720e-002 4.035e-004 
4.617e-004 8.367e+006 1.215e+011 1.000e+002 1.722e-002 4.039e-004 
4.622e-004 8.375e+006 1.218e+011 1.000e+002 1.694e-002 4.042e-004 
4.626e-004 8.381e+006 1.221e+011 1.000e+002 1.618e-002 4.046e-004 
4.630e-004 8.390e+006 1.224e+011 1.000e+002 1.544e-002 4.050e-004 
4.634e-004 8.398e+006 1.226e+011 1.000e+002 1.279e-002 4.053e-004 
4.638e-004 8.404e+006 1.229e+011 1.000e+002 1.280e-002 4.057e-004 
4.642e-004 8.409e+006 1.232e+011 1.000e+002 1.271e-002 4.061e-004 
4.647e-004 8.415e+006 1.236e+011 1.000e+002 1.284e-002 4.064e-004 
4.651e-004 8.420e+006 1.240e+011 1.000e+002 1.294e-002 4.068e-004 
4.655e-004 8.424e+006 1.244e+011 1.000e+002 1.343e-002 4.072e-004 
4.659e-004 8.427e+006 1.248e+011 1.000e+002 1.360e-002 4.076e-004 
4.663e-004 8.433e+006 1.252e+011 1.000e+002 1.371e-002 4.080e-004 
4.667e-004 8.440e+006 1.257e+011 1.000e+002 1.425e-002 4.083e-004 
4.672e-004 8.450e+006 1.260e+011 1.000e+002 1.453e-002 4.087e-004 
4.676e-004 8.464e+006 1.264e+011 1.000e+002 1.642e-002 4.090e-004 
4.680e-004 8.480e+006 1.266e+011 1.000e+002 1.422e-002 4.093e-004 
4.684e-004 8.493e+006 1.268e+011 1.000e+002 1.357e-002 4.096e-004 
4.688e-004 8.504e+006 1.272e+011 1.000e+002 1.424e-002 4.100e-004 
4.692e-004 8.507e+006 1.276e+011 1.000e+002 1.538e-002 4.104e-004 
4.697e-004 8.504e+006 1.280e+011 1.000e+002 1.563e-002 4.108e-004 
4.701e-004 8.500e+006 1.281e+011 1.000e+002 1.538e-002 4.113e-004 
4.705e-004 8.496e+006 1.287e+011 1.000e+002 1.494e-002 4.117e-004 
4.709e-004 8.493e+006 1.293e+011 1.000e+002 1.438e-002 4.121e-004 
4.713e-004 8.491e+006 1.298e+011 1.000e+002 1.375e-002 4.126e-004 
4.717e-004 8.488e+006 1.304e+011 1.000e+002 1.387e-002 4.130e-004 
4.721e-004 8.487e+006 1.310e+011 1.000e+002 1.366e-002 4.134e-004 
4.726e-004 8.485e+006 1.317e+011 1.000e+002 1.385e-002 4.139e-004 
4.730e-004 8.480e+006 1.322e+011 1.000e+002 1.775e-002 4.143e-004 
4.734e-004 8.472e+006 1.329e+011 1.000e+002 1.821e-002 4.148e-004 
4.738e-004 8.463e+006 1.336e+011 1.000e+002 1.740e-002 4.153e-004 
4.742e-004 8.460e+006 1.342e+011 1.000e+002 1.552e-002 4.157e-004 
4.746e-004 8.457e+006 1.343e+011 1.000e+002 1.576e-002 4.161e-004 
4.751e-004 8.455e+006 1.346e+011 1.000e+002 1.841e-002 4.166e-004 
4.755e-004 8.458e+006 1.350e+011 1.000e+002 1.878e-002 4.170e-004 
4.759e-004 8.461e+006 1.355e+011 1.000e+002 1.955e-002 4.174e-004 
4.763e-004 8.458e+006 1.361e+011 1.000e+002 1.936e-002 4.178e-004 
4.767e-004 8.461e+006 1.368e+011 1.000e+002 1.898e-002 4.182e-004 
4.771e-004 8.465e+006 1.373e+011 1.000e+002 1.900e-002 4.186e-004 
4.776e-004 8.469e+006 1.379e+011 1.000e+002 1.828e-002 4.190e-004 
4.780e-004 8.475e+006 1.384e+011 1.000e+002 1.790e-002 4.193e-004 
4.784e-004 8.475e+006 1.389e+011 1.000e+002 1.832e-002 4.198e-004 
4.788e-004 8.470e+006 1.395e+011 1.000e+002 1.824e-002 4.202e-004 
4.792e-004 8.469e+006 1.400e+011 1.000e+002 1.785e-002 4.206e-004 
4.796e-004 8.470e+006 1.405e+011 1.000e+002 1.760e-002 4.210e-004 
4.801e-004 8.471e+006 1.411e+011 1.000e+002 1.815e-002 4.214e-004 
4.805e-004 8.472e+006 1.418e+011 1.000e+002 1.797e-002 4.219e-004 
4.809e-004 8.476e+006 1.424e+011 1.000e+002 1.776e-002 4.222e-004 
4.813e-004 8.480e+006 1.431e+011 1.000e+002 1.727e-002 4.226e-004 
4.817e-004 8.486e+006 1.437e+011 1.000e+002 1.704e-002 4.230e-004 
4.821e-004 8.492e+006 1.444e+011 1.000e+002 1.676e-002 4.234e-004 
4.825e-004 8.498e+006 1.451e+011 1.000e+002 1.667e-002 4.238e-004 
4.830e-004 8.504e+006 1.458e+011 1.000e+002 1.665e-002 4.241e-004 
4.834e-004 8.506e+006 1.465e+011 1.000e+002 1.680e-002 4.245e-004 
4.838e-004 8.500e+006 1.458e+011 1.000e+002 1.942e-002 4.250e-004 
4.842e-004 8.489e+006 1.442e+011 1.000e+002 1.756e-002 4.255e-004 
4.846e-004 8.486e+006 1.440e+011 1.000e+002 1.829e-002 4.259e-004 
4.850e-004 8.476e+006 1.440e+011 1.000e+002 1.811e-002 4.264e-004 
4.855e-004 8.466e+006 1.443e+011 1.000e+002 1.819e-002 4.269e-004 
4.859e-004 8.455e+006 1.445e+011 1.000e+002 1.819e-002 4.274e-004 
4.863e-004 8.443e+006 1.450e+011 1.000e+002 1.826e-002 4.279e-004 
4.867e-004 8.431e+006 1.455e+011 1.000e+002 1.812e-002 4.284e-004 
4.871e-004 8.422e+006 1.460e+011 1.000e+002 1.767e-002 4.289e-004 
4.875e-004 8.411e+006 1.465e+011 1.000e+002 1.876e-002 4.294e-004 
4.880e-004 8.393e+006 1.469e+011 1.000e+002 1.837e-002 4.299e-004 
4.884e-004 8.374e+006 1.474e+011 1.000e+002 2.024e-002 4.304e-004 
4.888e-004 8.356e+006 1.470e+011 1.000e+002 1.958e-002 4.310e-004 
4.892e-004 8.328e+006 1.455e+011 1.000e+002 2.145e-002 4.316e-004 
4.896e-004 8.295e+006 1.452e+011 1.000e+002 2.178e-002 4.322e-004 
4.900e-004 8.255e+006 1.452e+011 1.000e+002 2.167e-002 4.329e-004 
4.905e-004 8.204e+006 1.457e+011 1.000e+002 5.289e-002 4.337e-004 
4.909e-004 8.171e+006 1.419e+011 1.000e+002 2.620e-002 4.343e-004 
4.913e-004 8.145e+006 1.422e+011 1.000e+002 2.758e-002 4.349e-004 
4.917e-004 8.121e+006 1.425e+011 1.000e+002 2.682e-002 4.355e-004 
4.921e-004 8.097e+006 1.427e+011 1.000e+002 2.687e-002 4.361e-004 
4.925e-004 8.072e+006 1.424e+011 1.000e+002 2.666e-002 4.367e-004 
4.929e-004 8.049e+006 1.424e+011 1.000e+002 2.583e-002 4.373e-004 
4.934e-004 8.029e+006 1.427e+011 1.000e+002 2.470e-002 4.378e-004 
4.938e-004 8.015e+006 1.429e+011 1.000e+002 2.406e-002 4.383e-004 
4.942e-004 7.998e+006 1.431e+011 1.000e+002 2.481e-002 4.389e-004 
4.946e-004 7.983e+006 1.433e+011 1.000e+002 2.682e-002 4.394e-004 
4.950e-004 7.972e+006 1.432e+011 1.000e+002 2.894e-002 4.399e-004 
4.954e-004 7.965e+006 1.435e+011 1.000e+002 2.567e-002 4.403e-004 
4.959e-004 7.963e+006 1.434e+011 1.000e+002 3.050e-002 4.408e-004 
4.963e-004 7.964e+006 1.434e+011 1.000e+002 3.458e-002 4.412e-004 
4.967e-004 7.969e+006 1.434e+011 1.000e+002 3.192e-002 4.416e-004 
4.971e-004 7.974e+006 1.434e+011 1.000e+002 3.245e-002 4.419e-004 
4.975e-004 7.977e+006 1.429e+011 1.000e+002 3.395e-002 4.423e-004 
4.979e-004 7.981e+006 1.401e+011 1.000e+002 3.015e-002 4.427e-004 
4.984e-004 7.984e+006 1.395e+011 1.000e+002 3.214e-002 4.431e-004 
4.988e-004 7.990e+006 1.394e+011 1.000e+002 2.996e-002 4.435e-004 
4.992e-004 7.998e+006 1.395e+011 1.000e+002 3.432e-002 4.439e-004 
4.996e-004 7.998e+006 1.398e+011 1.000e+002 4.398e-002 4.443e-004 
5.000e-004 7.996e+006 1.401e+011 1.000e+002 4.665e-002 4.447e-004 
5.004e-004 7.994e+006 1.404e+011 1.000e+002 5.083e-002 4.451e-004 
5.008e-004 7.991e+006 1.405e+011 1.000e+002 5.108e-002 4.456e-004 
5.013e-004 7.982e+006 1.401e+011 1.000e+002 5.238e-002 4.460e-004 
5.017e-004 7.972e+006 1.402e+011 1.000e+002 5.752e-002 4.465e-004 
5.021e-004 7.955e+006 1.372e+011 1.000e+002 3.294e-002 4.471e-004 
5.025e-004 7.937e+006 1.368e+011 1.000e+002 3.413e-002 4.476e-004 
5.029e-004 7.926e+006 1.366e+011 1.000e+002 3.291e-002 4.481e-004 
5.033e-004 7.924e+006 1.363e+011 1.000e+002 3.679e-002 4.485e-004 
5.038e-004 7.930e+006 1.360e+011 1.000e+002 3.143e-002 4.489e-004 
5.042e-004 7.932e+006 1.357e+011 1.000e+002 3.439e-002 4.493e-004 
5.046e-004 7.930e+006 1.358e+011 1.000e+002 3.727e-002 4.497e-004 
5.050e-004 7.930e+006 1.352e+011 1.000e+002 3.987e-002 4.501e-004 
5.054e-004 7.931e+006 1.342e+011 1.000e+002 3.321e-002 4.506e-004 
5.058e-004 7.928e+006 1.328e+011 1.000e+002 4.051e-002 4.510e-004 
5.063e-004 7.931e+006 1.322e+011 1.000e+002 3.556e-002 4.514e-004 
5.067e-004 7.938e+006 1.323e+011 1.000e+002 3.531e-002 4.518e-004 
5.071e-004 7.946e+006 1.324e+011 1.000e+002 3.732e-002 4.521e-004 
5.075e-004 7.950e+006 1.324e+011 1.000e+002 3.674e-002 4.525e-004 
5.079e-004 7.954e+006 1.324e+011 1.000e+002 3.427e-002 4.529e-004 
5.083e-004 7.961e+006 1.325e+011 1.000e+002 3.460e-002 4.533e-004 
5.088e-004 7.969e+006 1.327e+011 1.000e+002 3.545e-002 4.536e-004 
5.092e-004 7.978e+006 1.328e+011 1.000e+002 3.722e-002 4.540e-004 
5.096e-004 7.990e+006 1.325e+011 1.000e+002 3.794e-002 4.543e-004 
5.100e-004 8.000e+006 1.324e+011 1.000e+002 3.937e-002 4.547e-004 
5.104e-004 8.012e+006 1.325e+011 1.000e+002 3.590e-002 4.550e-004 
5.108e-004 8.025e+006 1.325e+011 1.000e+002 3.851e-002 4.553e-004 
5.112e-004 8.037e+006 1.325e+011 1.000e+002 3.881e-002 4.556e-004 
5.117e-004 8.049e+006 1.326e+011 1.000e+002 3.830e-002 4.560e-004 
5.121e-004 8.060e+006 1.326e+011 1.000e+002 3.637e-002 4.563e-004 
5.125e-004 8.062e+006 1.322e+011 1.000e+002 3.584e-002 4.567e-004 
5.129e-004 8.062e+006 1.322e+011 1.000e+002 3.648e-002 4.571e-004 
5.133e-004 8.065e+006 1.322e+011 1.000e+002 3.834e-002 4.575e-004 
5.137e-004 8.071e+006 1.323e+011 1.000e+002 3.745e-002 4.579e-004 
5.142e-004 8.077e+006 1.313e+011 1.000e+002 2.416e-002 4.583e-004 
5.146e-004 8.082e+006 1.313e+011 1.000e+002 2.605e-002 4.587e-004 
5.150e-004 8.087e+006 1.314e+011 1.000e+002 2.704e-002 4.590e-004 
5.154e-004 8.092e+006 1.315e+011 1.000e+002 2.802e-002 4.594e-004 
5.158e-004 8.097e+006 1.315e+011 1.000e+002 2.761e-002 4.598e-004 
5.162e-004 8.103e+006 1.316e+011 1.000e+002 2.823e-002 4.602e-004 
5.167e-004 8.109e+006 1.317e+011 1.000e+002 3.135e-002 4.606e-004 
5.171e-004 8.114e+006 1.318e+011 1.000e+002 2.997e-002 4.609e-004 
5.175e-004 8.118e+006 1.320e+011 1.000e+002 2.957e-002 4.613e-004 
5.179e-004 8.121e+006 1.321e+011 1.000e+002 2.656e-002 4.617e-004 
5.183e-004 8.124e+006 1.323e+011 1.000e+002 2.153e-002 4.621e-004 
5.187e-004 8.126e+006 1.325e+011 1.000e+002 2.206e-002 4.625e-004 
5.192e-004 8.132e+006 1.327e+011 1.000e+002 2.096e-002 4.629e-004 
5.196e-004 8.140e+006 1.329e+011 1.000e+002 2.082e-002 4.633e-004 
5.200e-004 8.150e+006 1.331e+011 1.000e+002 2.079e-002 4.636e-004 
5.204e-004 8.160e+006 1.333e+011 1.000e+002 2.106e-002 4.640e-004 
5.208e-004 8.169e+006 1.335e+011 1.000e+002 2.041e-002 4.643e-004 
5.212e-004 8.182e+006 1.337e+011 1.000e+002 2.039e-002 4.646e-004 
5.216e-004 8.197e+006 1.339e+011 1.000e+002 1.976e-002 4.649e-004 
5.221e-004 8.211e+006 1.342e+011 1.000e+002 1.946e-002 4.653e-004 
5.225e-004 8.225e+006 1.344e+011 1.000e+002 2.002e-002 4.656e-004 
5.229e-004 8.237e+006 1.347e+011 1.000e+002 2.162e-002 4.659e-004 
5.233e-004 8.247e+006 1.350e+011 1.000e+002 2.486e-002 4.663e-004 
5.237e-004 8.254e+006 1.353e+011 1.000e+002 2.435e-002 4.666e-004 
5.241e-004 8.259e+006 1.356e+011 1.000e+002 2.426e-002 4.670e-004 
5.246e-004 8.263e+006 1.355e+011 1.000e+002 2.268e-002 4.674e-004 
5.250e-004 8.260e+006 1.356e+011 1.000e+002 2.367e-002 4.678e-004 
5.254e-004 8.257e+006 1.358e+011 1.000e+002 2.234e-002 4.683e-004 
5.258e-004 8.254e+006 1.361e+011 1.000e+002 2.414e-002 4.687e-004 
5.262e-004 8.252e+006 1.364e+011 1.000e+002 2.413e-002 4.691e-004 
5.266e-004 8.248e+006 1.365e+011 1.000e+002 2.327e-002 4.696e-004 
5.271e-004 8.241e+006 1.367e+011 1.000e+002 2.382e-002 4.700e-004 
5.275e-004 8.233e+006 1.369e+011 1.000e+002 2.419e-002 4.705e-004 
5.279e-004 8.221e+006 1.371e+011 1.000e+002 2.558e-002 4.710e-004 
5.283e-004 8.203e+006 1.374e+011 1.000e+002 2.551e-002 4.716e-004 
5.287e-004 8.184e+006 1.376e+011 1.000e+002 2.429e-002 4.721e-004 
5.291e-004 8.168e+006 1.379e+011 1.000e+002 2.434e-002 4.726e-004 
5.296e-004 8.156e+006 1.381e+011 1.000e+002 2.427e-002 4.731e-004 
5.300e-004 8.142e+006 1.382e+011 1.000e+002 2.660e-002 4.736e-004 
5.304e-004 8.127e+006 1.372e+011 1.000e+002 2.554e-002 4.742e-004 
5.308e-004 8.116e+006 1.370e+011 1.000e+002 2.537e-002 4.747e-004 
5.312e-004 8.104e+006 1.369e+011 1.000e+002 2.492e-002 4.751e-004 
5.316e-004 8.083e+006 1.366e+011 1.000e+002 2.677e-002 4.757e-004 
5.320e-004 8.058e+006 1.364e+011 1.000e+002 2.641e-002 4.763e-004 
5.325e-004 8.032e+006 1.363e+011 1.000e+002 2.501e-002 4.769e-004 
5.329e-004 8.007e+006 1.365e+011 1.000e+002 2.489e-002 4.775e-004 
5.333e-004 7.983e+006 1.366e+011 1.000e+002 2.492e-002 4.781e-004 
5.337e-004 7.961e+006 1.368e+011 1.000e+002 2.375e-002 4.786e-004 
5.341e-004 7.943e+006 1.369e+011 1.000e+002 2.379e-002 4.792e-004 
5.345e-004 7.929e+006 1.371e+011 1.000e+002 2.275e-002 4.797e-004 
5.350e-004 7.917e+006 1.372e+011 1.000e+002 2.323e-002 4.802e-004 
5.354e-004 7.905e+006 1.374e+011 1.000e+002 2.356e-002 4.807e-004 
5.358e-004 7.893e+006 1.375e+011 1.000e+002 2.381e-002 4.812e-004 
5.362e-004 7.883e+006 1.369e+011 1.000e+002 2.734e-002 4.817e-004 
5.366e-004 7.877e+006 1.364e+011 1.000e+002 2.785e-002 4.821e-004 
5.370e-004 7.872e+006 1.358e+011 1.000e+002 2.591e-002 4.826e-004 
5.375e-004 7.869e+006 1.351e+011 1.000e+002 2.684e-002 4.830e-004 
5.379e-004 7.864e+006 1.349e+011 1.000e+002 2.674e-002 4.835e-004 
5.383e-004 7.859e+006 1.340e+011 1.000e+002 2.898e-002 4.839e-004 
5.387e-004 7.856e+006 1.338e+011 1.000e+002 2.487e-002 4.844e-004 
5.391e-004 7.865e+006 1.340e+011 1.000e+002 2.403e-002 4.847e-004 
5.395e-004 7.879e+006 1.342e+011 1.000e+002 2.413e-002 4.850e-004 
5.400e-004 7.897e+006 1.344e+011 1.000e+002 2.288e-002 4.853e-004 
5.404e-004 7.916e+006 1.345e+011 1.000e+002 2.255e-002 4.856e-004 
5.408e-004 7.936e+006 1.347e+011 1.000e+002 2.237e-002 4.859e-004 
5.412e-004 7.953e+006 1.349e+011 1.000e+002 2.179e-002 4.862e-004 
5.416e-004 7.969e+006 1.352e+011 1.000e+002 2.279e-002 4.865e-004 
5.420e-004 7.986e+006 1.354e+011 1.000e+002 2.304e-002 4.868e-004 
5.424e-004 8.003e+006 1.356e+011 1.000e+002 2.286e-002 4.871e-004 
5.429e-004 8.014e+006 1.358e+011 1.000e+002 2.249e-002 4.874e-004 
5.433e-004 8.025e+006 1.359e+011 1.000e+002 2.275e-002 4.878e-004 
5.437e-004 8.025e+006 1.356e+011 1.000e+002 2.273e-002 4.882e-004 
5.441e-004 8.021e+006 1.356e+011 1.000e+002 2.350e-002 4.886e-004 
5.445e-004 8.019e+006 1.358e+011 1.000e+002 2.321e-002 4.891e-004 
5.449e-004 8.018e+006 1.360e+011 1.000e+002 2.316e-002 4.895e-004 
5.454e-004 8.014e+006 1.363e+011 1.000e+002 3.524e-002 4.899e-004 
5.458e-004 8.011e+006 1.362e+011 1.000e+002 3.871e-002 4.904e-004 
5.462e-004 8.008e+006 1.364e+011 1.000e+002 4.242e-002 4.908e-004 
5.466e-004 8.008e+006 1.366e+011 1.000e+002 4.975e-002 4.912e-004 
5.470e-004 8.011e+006 1.365e+011 1.000e+002 5.692e-002 4.916e-004 
5.474e-004 8.020e+006 1.366e+011 1.000e+002 5.978e-002 4.920e-004 
5.479e-004 8.030e+006 1.368e+011 1.000e+002 6.194e-002 4.923e-004 
5.483e-004 8.039e+006 1.369e+011 1.000e+002 6.215e-002 4.927e-004 
5.487e-004 8.048e+006 1.371e+011 1.000e+002 6.148e-002 4.930e-004 
5.491e-004 8.056e+006 1.372e+011 1.000e+002 6.145e-002 4.934e-004 
5.495e-004 8.064e+006 1.374e+011 1.000e+002 6.106e-002 4.937e-004 
5.499e-004 8.072e+006 1.376e+011 1.000e+002 5.993e-002 4.941e-004 
5.504e-004 8.078e+006 1.379e+011 1.000e+002 5.979e-002 4.945e-004 
5.508e-004 8.079e+006 1.382e+011 1.000e+002 6.056e-002 4.949e-004 
5.512e-004 8.084e+006 1.386e+011 1.000e+002 5.955e-002 4.953e-004 
5.516e-004 8.088e+006 1.389e+011 1.000e+002 6.015e-002 4.956e-004 
5.520e-004 8.090e+006 1.394e+011 1.000e+002 7.015e-002 4.961e-004 
5.524e-004 8.092e+006 1.369e+011 1.000e+002 6.614e-002 4.964e-004 
5.528e-004 8.101e+006 1.367e+011 1.000e+002 6.649e-002 4.968e-004 
5.533e-004 8.113e+006 1.369e+011 1.000e+002 6.461e-002 4.971e-004 
5.537e-004 8.129e+006 1.371e+011 1.000e+002 6.744e-002 4.974e-004 
5.541e-004 8.144e+006 1.374e+011 1.000e+002 6.708e-002 4.978e-004 
5.545e-004 8.161e+006 1.377e+011 1.000e+002 6.903e-002 4.981e-004 
5.549e-004 8.180e+006 1.380e+011 1.000e+002 6.920e-002 4.983e-004 
5.553e-004 8.201e+006 1.383e+011 1.000e+002 6.873e-002 4.986e-004 
5.558e-004 8.225e+006 1.385e+011 1.000e+002 7.104e-002 4.989e-004 
5.562e-004 8.250e+006 1.388e+011 1.000e+002 7.140e-002 4.991e-004 
5.566e-004 8.276e+006 1.390e+011 1.000e+002 7.072e-002 4.993e-004 
5.570e-004 8.302e+006 1.393e+011 1.000e+002 7.122e-002 4.996e-004 
5.574e-004 8.328e+006 1.394e+011 1.000e+002 7.025e-002 4.998e-004 
5.578e-004 8.352e+006 1.397e+011 1.000e+002 7.221e-002 5.001e-004 
5.583e-004 8.374e+006 1.396e+011 1.000e+002 7.343e-002 5.003e-004 
5.587e-004 8.385e+006 1.394e+011 1.000e+002 7.688e-002 5.007e-004 
5.591e-004 8.383e+006 1.388e+011 1.000e+002 7.801e-002 5.011e-004 
5.595e-004 8.375e+006 1.386e+011 1.000e+002 7.937e-002 5.016e-004 
5.599e-004 8.363e+006 1.387e+011 1.000e+002 7.825e-002 5.021e-004 
5.603e-004 8.348e+006 1.388e+011 1.000e+002 8.035e-002 5.026e-004 
5.608e-004 8.331e+006 1.389e+011 1.000e+002 8.157e-002 5.031e-004 
5.612e-004 8.317e+006 1.389e+011 1.000e+002 8.239e-002 5.036e-004 
5.616e-004 8.298e+006 1.382e+011 1.000e+002 9.024e-002 5.042e-004 
5.620e-004 8.294e+006 1.340e+011 1.000e+002 8.525e-002 5.046e-004 
5.624e-004 8.294e+006 1.341e+011 1.000e+002 8.738e-002 5.050e-004 
5.628e-004 8.293e+006 1.339e+011 1.000e+002 9.017e-002 5.055e-004 
5.632e-004 8.289e+006 1.322e+011 1.000e+002 9.408e-002 5.059e-004 
5.637e-004 8.283e+006 1.316e+011 1.000e+002 9.498e-002 5.064e-004 
5.641e-004 8.273e+006 1.304e+011 1.000e+002 9.292e-002 5.068e-004 
5.645e-004 8.261e+006 1.297e+011 1.000e+002 9.880e-002 5.073e-004 
5.649e-004 8.248e+006 1.294e+011 1.000e+002 1.072e-001 5.078e-004 
5.653e-004 8.231e+006 1.279e+011 1.000e+002 1.141e-001 5.084e-004 
5.657e-004 8.212e+006 1.267e+011 1.000e+002 1.167e-001 5.089e-004 
5.662e-004 8.201e+006 1.259e+011 1.000e+002 1.195e-001 5.094e-004 
5.666e-004 8.188e+006 1.253e+011 1.000e+002 1.187e-001 5.099e-004 
5.670e-004 8.178e+006 1.248e+011 1.000e+002 1.130e-001 5.104e-004 
5.674e-004 8.168e+006 1.244e+011 1.000e+002 1.108e-001 5.109e-004 
5.678e-004 8.150e+006 1.238e+011 1.000e+002 1.130e-001 5.114e-004 
5.682e-004 8.131e+006 1.234e+011 1.000e+002 1.141e-001 5.120e-004 
5.687e-004 8.114e+006 1.231e+011 1.000e+002 1.130e-001 5.125e-004 
5.691e-004 8.101e+006 1.229e+011 1.000e+002 1.096e-001 5.130e-004 
5.695e-004 8.090e+006 1.227e+011 1.000e+002 1.037e-001 5.135e-004 
5.699e-004 8.079e+006 1.226e+011 1.000e+002 1.026e-001 5.140e-004 
5.703e-004 8.069e+006 1.225e+011 1.000e+002 1.021e-001 5.145e-004 
5.707e-004 8.059e+006 1.222e+011 1.000e+002 9.623e-002 5.150e-004 
5.712e-004 8.048e+006 1.219e+011 1.000e+002 8.938e-002 5.155e-004 
5.716e-004 8.040e+006 1.218e+011 1.000e+002 8.847e-002 5.159e-004 
5.720e-004 8.032e+006 1.219e+011 1.000e+002 8.712e-002 5.164e-004 
5.724e-004 8.030e+006 1.219e+011 1.000e+002 8.397e-002 5.168e-004 
5.728e-004 8.034e+006 1.220e+011 1.000e+002 8.297e-002 5.172e-004 
5.732e-004 8.040e+006 1.221e+011 1.000e+002 8.167e-002 5.176e-004 
5.736e-004 8.048e+006 1.222e+011 1.000e+002 8.125e-002 5.180e-004 
5.741e-004 8.052e+006 1.223e+011 1.000e+002 8.139e-002 5.184e-004 
5.745e-004 8.046e+006 1.223e+011 1.000e+002 8.106e-002 5.188e-004 
5.749e-004 8.036e+006 1.224e+011 1.000e+002 8.270e-002 5.193e-004 
5.753e-004 8.029e+006 1.227e+011 1.000e+002 8.570e-002 5.198e-004 
5.757e-004 8.025e+006 1.229e+011 1.000e+002 8.769e-002 5.202e-004 
5.761e-004 8.026e+006 1.232e+011 1.000e+002 9.111e-002 5.206e-004 
5.766e-004 8.035e+006 1.235e+011 1.000e+002 9.123e-002 5.210e-004 
5.770e-004 8.050e+006 1.238e+011 1.000e+002 9.313e-002 5.213e-004 
5.774e-004 8.070e+006 1.241e+011 1.000e+002 9.274e-002 5.216e-004 
5.778e-004 8.092e+006 1.243e+011 1.000e+002 9.392e-002 5.218e-004 
5.782e-004 8.109e+006 1.235e+011 1.000e+002 9.527e-002 5.221e-004 
5.786e-004 8.131e+006 1.236e+011 1.000e+002 9.538e-002 5.224e-004 
5.791e-004 8.151e+006 1.236e+011 1.000e+002 9.841e-002 5.227e-004 
5.795e-004 8.174e+006 1.237e+011 1.000e+002 9.705e-002 5.229e-004 
5.799e-004 8.197e+006 1.238e+011 1.000e+002 9.852e-002 5.232e-004 
5.803e-004 8.218e+006 1.239e+011 1.000e+002 9.885e-002 5.234e-004 
5.807e-004 8.241e+006 1.241e+011 1.000e+002 1.001e-001 5.237e-004 
5.811e-004 8.265e+006 1.243e+011 1.000e+002 1.007e-001 5.240e-004 
5.816e-004 8.291e+006 1.245e+011 1.000e+002 1.020e-001 5.242e-004 
5.820e-004 8.316e+006 1.248e+011 1.000e+002 1.027e-001 5.244e-004 
5.824e-004 8.346e+006 1.251e+011 1.000e+002 1.035e-001 5.246e-004 
5.828e-004 8.378e+006 1.253e+011 1.000e+002 1.037e-001 5.248e-004 
5.832e-004 8.411e+006 1.254e+011 1.000e+002 1.048e-001 5.250e-004 
5.836e-004 8.445e+006 1.255e+011 1.000e+002 1.040e-001 5.252e-004 
5.840e-004 8.479e+006 1.257e+011 1.000e+002 1.059e-001 5.254e-004 
5.845e-004 8.513e+006 1.259e+011 1.000e+002 1.068e-001 5.256e-004 
5.849e-004 8.547e+006 1.261e+011 1.000e+002 1.063e-001 5.258e-004 
5.853e-004 8.579e+006 1.263e+011 1.000e+002 1.039e-001 5.259e-004 
5.857e-004 8.612e+006 1.265e+011 1.000e+002 1.060e-001 5.261e-004 
5.861e-004 8.643e+006 1.267e+011 1.000e+002 1.020e-001 5.263e-004 
5.865e-004 8.678e+006 1.269e+011 1.000e+002 1.032e-001 5.265e-004 
5.870e-004 8.713e+006 1.271e+011 1.000e+002 1.038e-001 5.267e-004 
5.874e-004 8.746e+006 1.274e+011 1.000e+002 1.035e-001 5.269e-004 
5.878e-004 8.780e+006 1.276e+011 1.000e+002 1.034e-001 5.270e-004 
5.882e-004 8.815e+006 1.279e+011 1.000e+002 1.004e-001 5.272e-004 
5.886e-004 8.848e+006 1.281e+011 1.000e+002 1.011e-001 5.274e-004 
5.890e-004 8.881e+006 1.283e+011 1.000e+002 9.949e-002 5.276e-004 
5.895e-004 8.910e+006 1.286e+011 1.000e+002 9.839e-002 5.278e-004 
5.899e-004 8.935e+006 1.285e+011 1.000e+002 9.537e-002 5.281e-004 
5.903e-004 8.954e+006 1.287e+011 1.000e+002 9.361e-002 5.283e-004 
5.907e-004 8.967e+006 1.287e+011 1.000e+002 9.463e-002 5.287e-004 
5.911e-004 8.979e+006 1.289e+011 1.000e+002 9.503e-002 5.290e-004 
5.915e-004 8.993e+006 1.291e+011 1.000e+002 9.328e-002 5.293e-004 
5.920e-004 8.999e+006 1.288e+011 1.000e+002 9.297e-002 5.297e-004 
5.924e-004 8.998e+006 1.289e+011 1.000e+002 9.200e-002 5.301e-004 
5.928e-004 9.000e+006 1.290e+011 1.000e+002 8.987e-002 5.305e-004 
5.932e-004 9.005e+006 1.291e+011 1.000e+002 8.851e-002 5.309e-004 
5.936e-004 9.011e+006 1.290e+011 1.000e+002 8.954e-002 5.313e-004 
5.940e-004 9.012e+006 1.288e+011 1.000e+002 9.039e-002 5.317e-004 
5.944e-004 9.011e+006 1.288e+011 1.000e+002 9.105e-002 5.321e-004 
5.949e-004 9.009e+006 1.289e+011 1.000e+002 9.058e-002 5.325e-004 
5.953e-004 9.006e+006 1.291e+011 1.000e+002 8.807e-002 5.330e-004 
5.957e-004 9.002e+006 1.293e+011 1.000e+002 8.826e-002 5.334e-004 
5.961e-004 8.995e+006 1.295e+011 1.000e+002 8.535e-002 5.339e-004 
5.965e-004 8.988e+006 1.298e+011 1.000e+002 9.233e-002 5.343e-004 
5.969e-004 8.982e+006 1.301e+011 1.000e+002 9.321e-002 5.348e-004 
5.974e-004 8.977e+006 1.304e+011 1.000e+002 9.362e-002 5.353e-004 
5.978e-004 8.973e+006 1.307e+011 1.000e+002 9.529e-002 5.357e-004 
5.982e-004 8.964e+006 1.303e+011 1.000e+002 9.584e-002 5.362e-004 
5.986e-004 8.953e+006 1.301e+011 1.000e+002 9.708e-002 5.367e-004 
5.990e-004 8.943e+006 1.302e+011 1.000e+002 9.825e-002 5.372e-004 
5.994e-004 8.930e+006 1.300e+011 1.000e+002 1.022e-001 5.377e-004 
5.999e-004 8.921e+006 1.298e+011 1.000e+002 1.022e-001 5.381e-004 
6.003e-004 8.911e+006 1.296e+011 1.000e+002 1.030e-001 5.386e-004 
6.007e-004 8.899e+006 1.294e+011 1.000e+002 1.069e-001 5.391e-004 
6.011e-004 8.886e+006 1.292e+011 1.000e+002 1.079e-001 5.396e-004 
6.015e-004 8.877e+006 1.291e+011 1.000e+002 1.104e-001 5.401e-004 
6.019e-004 8.870e+006 1.290e+011 1.000e+002 1.065e-001 5.406e-004 
6.024e-004 8.866e+006 1.288e+011 1.000e+002 1.070e-001 5.410e-004 
6.028e-004 8.865e+006 1.286e+011 1.000e+002 1.053e-001 5.414e-004 
6.032e-004 8.866e+006 1.285e+011 1.000e+002 1.064e-001 5.418e-004 
6.036e-004 8.868e+006 1.284e+011 1.000e+002 1.069e-001 5.422e-004 
6.040e-004 8.872e+006 1.284e+011 1.000e+002 1.049e-001 5.426e-004 
6.044e-004 8.876e+006 1.284e+011 1.000e+002 1.043e-001 5.430e-004 
6.048e-004 8.878e+006 1.285e+011 1.000e+002 1.061e-001 5.434e-004 
6.053e-004 8.875e+006 1.285e+011 1.000e+002 1.046e-001 5.439e-004 
6.057e-004 8.870e+006 1.286e+011 1.000e+002 1.043e-001 5.443e-004 
6.061e-004 8.864e+006 1.286e+011 1.000e+002 1.054e-001 5.448e-004 
6.065e-004 8.855e+006 1.284e+011 1.000e+002 1.055e-001 5.452e-004 
6.069e-004 8.837e+006 1.278e+011 1.000e+002 1.121e-001 5.458e-004 
6.073e-004 8.820e+006 1.276e+011 1.000e+002 1.125e-001 5.463e-004 
6.078e-004 8.804e+006 1.276e+011 1.000e+002 1.124e-001 5.469e-004 
6.082e-004 8.790e+006 1.276e+011 1.000e+002 1.118e-001 5.474e-004 
6.086e-004 8.776e+006 1.276e+011 1.000e+002 1.100e-001 5.479e-004 
6.090e-004 8.754e+006 1.266e+011 1.000e+002 1.072e-001 5.484e-004 
6.094e-004 8.742e+006 1.259e+011 1.000e+002 1.017e-001 5.489e-004 
6.098e-004 8.734e+006 1.256e+011 1.000e+002 9.980e-002 5.494e-004 
6.103e-004 8.729e+006 1.255e+011 1.000e+002 9.877e-002 5.499e-004 
6.107e-004 8.725e+006 1.255e+011 1.000e+002 9.748e-002 5.503e-004 
6.111e-004 8.722e+006 1.256e+011 1.000e+002 9.710e-002 5.507e-004 
6.115e-004 8.721e+006 1.257e+011 1.000e+002 9.637e-002 5.512e-004 
6.119e-004 8.721e+006 1.258e+011 1.000e+002 9.545e-002 5.516e-004 
6.123e-004 8.717e+006 1.260e+011 1.000e+002 9.725e-002 5.520e-004 
6.128e-004 8.715e+006 1.262e+011 1.000e+002 9.569e-002 5.525e-004 
6.132e-004 8.716e+006 1.265e+011 1.000e+002 9.556e-002 5.529e-004 
6.136e-004 8.718e+006 1.268e+011 1.000e+002 1.003e-001 5.533e-004 
6.140e-004 8.723e+006 1.272e+011 1.000e+002 1.028e-001 5.537e-004 
6.144e-004 8.730e+006 1.276e+011 1.000e+002 1.032e-001 5.540e-004 
6.148e-004 8.740e+006 1.280e+011 1.000e+002 1.036e-001 5.544e-004 
6.152e-004 8.753e+006 1.284e+011 1.000e+002 1.048e-001 5.547e-004 
6.157e-004 8.762e+006 1.288e+011 1.000e+002 1.067e-001 5.550e-004 
6.161e-004 8.771e+006 1.293e+011 1.000e+002 1.064e-001 5.554e-004 
6.165e-004 8.780e+006 1.298e+011 1.000e+002 1.077e-001 5.558e-004 
6.169e-004 8.790e+006 1.303e+011 1.000e+002 1.092e-001 5.561e-004 
6.173e-004 8.801e+006 1.307e+011 1.000e+002 1.105e-001 5.564e-004 
6.177e-004 8.812e+006 1.312e+011 1.000e+002 1.172e-001 5.568e-004 
6.182e-004 8.823e+006 1.317e+011 1.000e+002 1.153e-001 5.571e-004 
6.186e-004 8.832e+006 1.322e+011 1.000e+002 1.157e-001 5.575e-004 
6.190e-004 8.841e+006 1.328e+011 1.000e+002 1.178e-001 5.578e-004 
6.194e-004 8.851e+006 1.334e+011 1.000e+002 1.216e-001 5.582e-004 
6.198e-004 8.858e+006 1.339e+011 1.000e+002 1.264e-001 5.585e-004 
6.202e-004 8.864e+006 1.345e+011 1.000e+002 1.274e-001 5.589e-004 
6.207e-004 8.875e+006 1.351e+011 1.000e+002 1.286e-001 5.593e-004 
6.211e-004 8.887e+006 1.356e+011 1.000e+002 1.319e-001 5.596e-004 
6.215e-004 8.900e+006 1.361e+011 1.000e+002 1.211e-001 5.599e-004 
6.219e-004 8.912e+006 1.367e+011 1.000e+002 1.290e-001 5.603e-004 
6.223e-004 8.923e+006 1.368e+011 1.000e+002 1.313e-001 5.606e-004 
6.227e-004 8.932e+006 1.374e+011 1.000e+002 1.321e-001 5.609e-004 
6.232e-004 8.937e+006 1.379e+011 1.000e+002 1.375e-001 5.613e-004 
6.236e-004 8.941e+006 1.385e+011 1.000e+002 1.381e-001 5.617e-004 
6.240e-004 8.945e+006 1.391e+011 1.000e+002 1.396e-001 5.621e-004 
6.244e-004 8.952e+006 1.396e+011 1.000e+002 1.381e-001 5.625e-004 
6.248e-004 8.960e+006 1.401e+011 1.000e+002 1.431e-001 5.628e-004 
6.252e-004 8.969e+006 1.407e+011 1.000e+002 1.432e-001 5.632e-004 
6.256e-004 8.980e+006 1.412e+011 1.000e+002 1.466e-001 5.635e-004 
6.261e-004 8.990e+006 1.417e+011 1.000e+002 1.488e-001 5.639e-004 
6.265e-004 9.006e+006 1.422e+011 1.000e+002 1.473e-001 5.642e-004 
6.269e-004 9.024e+006 1.427e+011 1.000e+002 1.500e-001 5.645e-004 
6.273e-004 9.044e+006 1.431e+011 1.000e+002 1.532e-001 5.647e-004 
6.277e-004 9.064e+006 1.436e+011 1.000e+002 1.544e-001 5.650e-004 
6.281e-004 9.083e+006 1.440e+011 1.000e+002 1.539e-001 5.653e-004 
6.286e-004 9.101e+006 1.445e+011 1.000e+002 1.581e-001 5.656e-004 
6.290e-004 9.116e+006 1.450e+011 1.000e+002 1.597e-001 5.659e-004 
6.294e-004 9.130e+006 1.456e+011 1.000e+002 1.590e-001 5.662e-004 
6.298e-004 9.144e+006 1.461e+011 1.000e+002 1.600e-001 5.666e-004 
6.302e-004 9.156e+006 1.467e+011 1.000e+002 1.618e-001 5.669e-004 
6.306e-004 9.167e+006 1.472e+011 1.000e+002 1.621e-001 5.672e-004 
6.311e-004 9.178e+006 1.478e+011 1.000e+002 1.673e-001 5.676e-004 
6.315e-004 9.187e+006 1.483e+011 1.000e+002 1.683e-001 5.679e-004 
6.319e-004 9.196e+006 1.489e+011 1.000e+002 1.690e-001 5.683e-004 
6.323e-004 9.202e+006 1.495e+011 1.000e+002 1.668e-001 5.686e-004 
6.327e-004 9.205e+006 1.501e+011 1.000e+002 1.728e-001 5.690e-004 
6.331e-004 9.208e+006 1.507e+011 1.000e+002 1.712e-001 5.694e-004 
6.336e-004 9.208e+006 1.508e+011 1.000e+002 1.753e-001 5.699e-004 
6.340e-004 9.201e+006 1.512e+011 1.000e+002 1.785e-001 5.703e-004 
6.344e-004 9.191e+006 1.519e+011 1.000e+002 1.819e-001 5.708e-004 
6.348e-004 9.177e+006 1.514e+011 1.000e+002 1.874e-001 5.713e-004 
6.352e-004 9.160e+006 1.516e+011 1.000e+002 1.845e-001 5.718e-004 
6.356e-004 9.131e+006 1.491e+011 1.000e+002 1.884e-001 5.725e-004 
6.360e-004 9.086e+006 1.451e+011 1.000e+002 1.948e-001 5.732e-004 
6.365e-004 9.048e+006 1.439e+011 1.000e+002 1.995e-001 5.739e-004 
6.369e-004 9.007e+006 1.433e+011 1.000e+002 2.149e-001 5.746e-004 
6.373e-004 8.981e+006 1.430e+011 1.000e+002 2.196e-001 5.752e-004 
6.377e-004 8.959e+006 1.428e+011 1.000e+002 2.266e-001 5.757e-004 
6.381e-004 8.942e+006 1.427e+011 1.000e+002 2.269e-001 5.763e-004 
6.385e-004 8.928e+006 1.427e+011 1.000e+002 2.256e-001 5.768e-004 
6.390e-004 8.917e+006 1.424e+011 1.000e+002 2.321e-001 5.773e-004 
6.394e-004 8.907e+006 1.424e+011 1.000e+002 2.300e-001 5.778e-004 
6.398e-004 8.896e+006 1.427e+011 1.000e+002 2.367e-001 5.782e-004 
6.402e-004 8.889e+006 1.426e+011 1.000e+002 2.342e-001 5.787e-004 
6.406e-004 8.887e+006 1.428e+011 1.000e+002 2.379e-001 5.791e-004 
6.410e-004 8.889e+006 1.431e+011 1.000e+002 2.355e-001 5.795e-004 
6.415e-004 8.887e+006 1.426e+011 1.000e+002 2.419e-001 5.800e-004 
6.419e-004 8.890e+006 1.425e+011 1.000e+002 2.403e-001 5.804e-004 
6.423e-004 8.895e+006 1.426e+011 1.000e+002 2.501e-001 5.807e-004 
6.427e-004 8.900e+006 1.429e+011 1.000e+002 2.507e-001 5.811e-004 
6.431e-004 8.907e+006 1.431e+011 1.000e+002 2.558e-001 5.815e-004 
6.435e-004 8.910e+006 1.430e+011 1.000e+002 2.546e-001 5.819e-004 
6.440e-004 8.921e+006 1.431e+011 1.000e+002 2.583e-001 5.822e-004 
6.444e-004 8.931e+006 1.433e+011 1.000e+002 2.625e-001 5.826e-004 
6.448e-004 8.943e+006 1.437e+011 1.000e+002 2.641e-001 5.829e-004 
6.452e-004 8.957e+006 1.440e+011 1.000e+002 2.714e-001 5.832e-004 
6.456e-004 8.973e+006 1.444e+011 1.000e+002 2.719e-001 5.835e-004 
6.460e-004 8.990e+006 1.447e+011 1.000e+002 2.691e-001 5.838e-004 
6.464e-004 9.007e+006 1.452e+011 1.000e+002 2.736e-001 5.841e-004 
6.469e-004 9.027e+006 1.455e+011 1.000e+002 2.692e-001 5.844e-004 
6.473e-004 9.049e+006 1.454e+011 1.000e+002 2.763e-001 5.847e-004 
6.477e-004 9.064e+006 1.327e+011 1.000e+002 1.560e-001 5.850e-004 
6.481e-004 9.069e+006 1.327e+011 1.000e+002 1.601e-001 5.854e-004 
6.485e-004 9.079e+006 1.330e+011 1.000e+002 1.643e-001 5.857e-004 
6.489e-004 9.091e+006 1.332e+011 1.000e+002 1.588e-001 5.861e-004 
6.494e-004 9.101e+006 1.333e+011 1.000e+002 1.656e-001 5.864e-004 
6.498e-004 9.111e+006 1.337e+011 1.000e+002 1.679e-001 5.867e-004 
6.502e-004 9.124e+006 1.341e+011 1.000e+002 1.626e-001 5.871e-004 
6.506e-004 9.137e+006 1.345e+011 1.000e+002 1.686e-001 5.874e-004 
6.510e-004 9.151e+006 1.349e+011 1.000e+002 1.657e-001 5.877e-004 
6.514e-004 9.165e+006 1.354e+011 1.000e+002 1.753e-001 5.880e-004 
6.519e-004 9.178e+006 1.358e+011 1.000e+002 1.676e-001 5.884e-004 
6.523e-004 9.191e+006 1.362e+011 1.000e+002 1.802e-001 5.887e-004 
6.527e-004 9.202e+006 1.364e+011 1.000e+002 1.699e-001 5.890e-004 
6.531e-004 9.208e+006 1.365e+011 1.000e+002 1.761e-001 5.894e-004 
6.535e-004 9.217e+006 1.369e+011 1.000e+002 1.860e-001 5.898e-004 
6.539e-004 9.230e+006 1.372e+011 1.000e+002 1.834e-001 5.901e-004 
6.543e-004 9.243e+006 1.375e+011 1.000e+002 1.828e-001 5.904e-004 
6.548e-004 9.261e+006 1.379e+011 1.000e+002 1.896e-001 5.907e-004 
6.552e-004 9.281e+006 1.382e+011 1.000e+002 1.878e-001 5.910e-004 
6.556e-004 9.302e+006 1.385e+011 1.000e+002 1.927e-001 5.912e-004 
6.560e-004 9.324e+006 1.388e+011 1.000e+002 1.911e-001 5.915e-004 
6.564e-004 9.348e+006 1.391e+011 1.000e+002 1.866e-001 5.918e-004 
6.568e-004 9.376e+006 1.394e+011 1.000e+002 1.915e-001 5.920e-004 
6.573e-004 9.401e+006 1.396e+011 1.000e+002 1.906e-001 5.922e-004 
6.577e-004 9.428e+006 1.399e+011 1.000e+002 1.865e-001 5.925e-004 
6.581e-004 9.455e+006 1.402e+011 1.000e+002 1.863e-001 5.927e-004 
6.585e-004 9.482e+006 1.405e+011 1.000e+002 1.825e-001 5.929e-004 
6.589e-004 9.506e+006 1.408e+011 1.000e+002 1.884e-001 5.932e-004 
6.593e-004 9.529e+006 1.412e+011 1.000e+002 1.809e-001 5.934e-004 
6.598e-004 9.550e+006 1.416e+011 1.000e+002 1.922e-001 5.937e-004 
6.602e-004 9.571e+006 1.420e+011 1.000e+002 1.861e-001 5.940e-004 
6.606e-004 9.593e+006 1.424e+011 1.000e+002 1.894e-001 5.942e-004 
6.610e-004 9.614e+006 1.428e+011 1.000e+002 1.891e-001 5.945e-004 
6.614e-004 9.632e+006 1.433e+011 1.000e+002 1.844e-001 5.948e-004 
6.618e-004 9.645e+006 1.432e+011 1.000e+002 1.827e-001 5.951e-004 
6.623e-004 9.652e+006 1.430e+011 1.000e+002 1.852e-001 5.955e-004 
6.627e-004 9.658e+006 1.432e+011 1.000e+002 1.857e-001 5.959e-004 
6.631e-004 9.665e+006 1.434e+011 1.000e+002 1.930e-001 5.962e-004 
6.635e-004 9.670e+006 1.437e+011 1.000e+002 1.890e-001 5.966e-004 
6.639e-004 9.665e+006 1.436e+011 1.000e+002 1.969e-001 5.971e-004 
6.643e-004 9.657e+006 1.441e+011 1.000e+002 1.916e-001 5.975e-004 
6.647e-004 9.650e+006 1.446e+011 1.000e+002 1.926e-001 5.980e-004 
6.652e-004 9.640e+006 1.451e+011 1.000e+002 1.835e-001 5.985e-004 
6.656e-004 9.632e+006 1.457e+011 1.000e+002 1.788e-001 5.989e-004 
6.660e-004 9.623e+006 1.462e+011 1.000e+002 1.823e-001 5.994e-004 
6.664e-004 9.611e+006 1.468e+011 1.000e+002 1.741e-001 5.999e-004 
6.668e-004 9.596e+006 1.474e+011 1.000e+002 1.732e-001 6.004e-004 
6.672e-004 9.581e+006 1.480e+011 1.000e+002 1.804e-001 6.010e-004 
6.677e-004 9.562e+006 1.488e+011 1.000e+002 1.881e-001 6.015e-004 
6.681e-004 9.539e+006 1.490e+011 1.000e+002 1.915e-001 6.021e-004 
6.685e-004 9.502e+006 1.479e+011 1.000e+002 1.962e-001 6.028e-004 
6.689e-004 9.456e+006 1.461e+011 1.000e+002 2.022e-001 6.035e-004 
6.693e-004 9.413e+006 1.457e+011 1.000e+002 2.036e-001 6.042e-004 
6.697e-004 9.369e+006 1.457e+011 1.000e+002 2.063e-001 6.049e-004 
6.702e-004 9.324e+006 1.458e+011 1.000e+002 2.044e-001 6.057e-004 
6.706e-004 9.288e+006 1.461e+011 1.000e+002 2.067e-001 6.063e-004 
6.710e-004 9.256e+006 1.465e+011 1.000e+002 2.103e-001 6.070e-004 
6.714e-004 9.226e+006 1.469e+011 1.000e+002 2.109e-001 6.076e-004 
6.718e-004 9.196e+006 1.472e+011 1.000e+002 2.134e-001 6.082e-004 
6.722e-004 9.162e+006 1.476e+011 1.000e+002 2.107e-001 6.088e-004 
6.727e-004 9.129e+006 1.480e+011 1.000e+002 2.106e-001 6.095e-004 
6.731e-004 9.098e+006 1.485e+011 1.000e+002 2.125e-001 6.101e-004 
6.735e-004 9.070e+006 1.490e+011 1.000e+002 2.079e-001 6.107e-004 
6.739e-004 9.039e+006 1.495e+011 1.000e+002 2.139e-001 6.114e-004 
6.743e-004 9.012e+006 1.499e+011 1.000e+002 2.143e-001 6.120e-004 
6.747e-004 8.990e+006 1.502e+011 1.000e+002 2.103e-001 6.125e-004 
6.751e-004 8.978e+006 1.504e+011 1.000e+002 2.137e-001 6.130e-004 
6.756e-004 8.971e+006 1.508e+011 1.000e+002 2.185e-001 6.135e-004 
6.760e-004 8.966e+006 1.512e+011 1.000e+002 2.176e-001 6.140e-004 
6.764e-004 8.963e+006 1.516e+011 1.000e+002 2.257e-001 6.144e-004 
6.768e-004 8.954e+006 1.513e+011 1.000e+002 2.322e-001 6.149e-004 
6.772e-004 8.939e+006 1.507e+011 1.000e+002 2.269e-001 6.154e-004 
6.776e-004 8.925e+006 1.510e+011 1.000e+002 2.282e-001 6.159e-004 
6.781e-004 8.915e+006 1.515e+011 1.000e+002 2.230e-001 6.164e-004 
6.785e-004 8.910e+006 1.519e+011 1.000e+002 2.329e-001 6.168e-004 
6.789e-004 8.902e+006 1.525e+011 1.000e+002 2.444e-001 6.173e-004 
6.793e-004 8.900e+006 1.532e+011 1.000e+002 2.428e-001 6.177e-004 
6.797e-004 8.901e+006 1.536e+011 1.000e+002 2.457e-001 6.181e-004 
6.801e-004 8.902e+006 1.536e+011 1.000e+002 2.447e-001 6.186e-004 
6.806e-004 8.907e+006 1.536e+011 1.000e+002 2.401e-001 6.189e-004 
6.810e-004 8.916e+006 1.536e+011 1.000e+002 2.386e-001 6.193e-004 
6.814e-004 8.931e+006 1.536e+011 1.000e+002 2.424e-001 6.196e-004 
6.818e-004 8.955e+006 1.515e+011 1.000e+002 2.256e-001 6.198e-004 
6.822e-004 8.981e+006 1.518e+011 1.000e+002 2.291e-001 6.201e-004 
6.826e-004 9.005e+006 1.522e+011 1.000e+002 2.290e-001 6.203e-004 
6.831e-004 9.029e+006 1.526e+011 1.000e+002 2.331e-001 6.206e-004 
6.835e-004 9.053e+006 1.530e+011 1.000e+002 2.347e-001 6.208e-004 
6.839e-004 9.077e+006 1.535e+011 1.000e+002 2.327e-001 6.211e-004 
6.843e-004 9.101e+006 1.539e+011 1.000e+002 2.360e-001 6.213e-004 
6.847e-004 9.121e+006 1.540e+011 1.000e+002 2.383e-001 6.216e-004 
6.851e-004 9.144e+006 1.543e+011 1.000e+002 2.417e-001 6.219e-004 
6.855e-004 9.167e+006 1.546e+011 1.000e+002 2.428e-001 6.221e-004 
6.860e-004 9.192e+006 1.549e+011 1.000e+002 2.440e-001 6.224e-004 
6.864e-004 9.218e+006 1.551e+011 1.000e+002 2.433e-001 6.226e-004 
6.868e-004 9.243e+006 1.553e+011 1.000e+002 2.434e-001 6.229e-004 
6.872e-004 9.265e+006 1.555e+011 1.000e+002 2.389e-001 6.231e-004 
6.876e-004 9.287e+006 1.558e+011 1.000e+002 2.391e-001 6.234e-004 
6.880e-004 9.308e+006 1.560e+011 1.000e+002 2.373e-001 6.236e-004 
6.885e-004 9.327e+006 1.562e+011 1.000e+002 2.340e-001 6.239e-004 
6.889e-004 9.344e+006 1.566e+011 1.000e+002 2.309e-001 6.242e-004 
6.893e-004 9.361e+006 1.570e+011 1.000e+002 2.304e-001 6.245e-004 
6.897e-004 9.378e+006 1.574e+011 1.000e+002 2.340e-001 6.248e-004 
6.901e-004 9.389e+006 1.576e+011 1.000e+002 2.285e-001 6.252e-004 
6.905e-004 9.397e+006 1.579e+011 1.000e+002 2.278e-001 6.255e-004 
6.910e-004 9.405e+006 1.582e+011 1.000e+002 2.240e-001 6.259e-004 
6.914e-004 9.411e+006 1.585e+011 1.000e+002 2.244e-001 6.263e-004 
6.918e-004 9.417e+006 1.588e+011 1.000e+002 2.223e-001 6.266e-004 
6.922e-004 9.422e+006 1.592e+011 1.000e+002 2.213e-001 6.270e-004 
6.926e-004 9.422e+006 1.595e+011 1.000e+002 2.210e-001 6.274e-004 
6.930e-004 9.417e+006 1.599e+011 1.000e+002 2.299e-001 6.279e-004 
6.935e-004 9.411e+006 1.603e+011 1.000e+002 2.307e-001 6.283e-004 
6.939e-004 9.399e+006 1.607e+011 1.000e+002 2.307e-001 6.288e-004 
6.943e-004 9.383e+006 1.611e+011 1.000e+002 2.296e-001 6.294e-004 
6.947e-004 9.370e+006 1.609e+011 1.000e+002 2.288e-001 6.299e-004 
6.951e-004 9.359e+006 1.610e+011 1.000e+002 2.288e-001 6.304e-004 
6.955e-004 9.349e+006 1.611e+011 1.000e+002 2.285e-001 6.309e-004 
6.959e-004 9.340e+006 1.610e+011 1.000e+002 2.290e-001 6.313e-004 
6.964e-004 9.327e+006 1.607e+011 1.000e+002 2.281e-001 6.318e-004 
6.968e-004 9.311e+006 1.608e+011 1.000e+002 2.285e-001 6.324e-004 
6.972e-004 9.291e+006 1.596e+011 1.000e+002 2.316e-001 6.329e-004 
6.976e-004 9.268e+006 1.587e+011 1.000e+002 2.324e-001 6.335e-004 
6.980e-004 9.233e+006 1.561e+011 1.000e+002 2.381e-001 6.342e-004 
6.984e-004 9.189e+006 1.546e+011 1.000e+002 2.382e-001 6.349e-004 
6.989e-004 9.140e+006 1.537e+011 1.000e+002 2.449e-001 6.356e-004 
6.993e-004 9.091e+006 1.532e+011 1.000e+002 2.459e-001 6.364e-004 
6.997e-004 9.043e+006 1.528e+011 1.000e+002 2.465e-001 6.371e-004 
7.001e-004 8.992e+006 1.525e+011 1.000e+002 2.477e-001 6.379e-004 
7.005e-004 8.936e+006 1.523e+011 1.000e+002 2.483e-001 6.387e-004 
7.009e-004 8.881e+006 1.519e+011 1.000e+002 2.468e-001 6.395e-004 
7.014e-004 8.833e+006 1.508e+011 1.000e+002 2.486e-001 6.402e-004 
7.018e-004 8.783e+006 1.503e+011 1.000e+002 2.476e-001 6.410e-004 
7.022e-004 8.735e+006 1.500e+011 1.000e+002 2.470e-001 6.418e-004 
7.026e-004 8.688e+006 1.497e+011 1.000e+002 2.466e-001 6.425e-004 
7.030e-004 8.643e+006 1.494e+011 1.000e+002 2.460e-001 6.432e-004 
7.034e-004 8.599e+006 1.492e+011 1.000e+002 2.394e-001 6.439e-004 
7.039e-004 8.557e+006 1.491e+011 1.000e+002 2.423e-001 6.446e-004 
7.043e-004 8.516e+006 1.489e+011 1.000e+002 2.452e-001 6.453e-004 
7.047e-004 8.484e+006 1.490e+011 1.000e+002 2.437e-001 6.460e-004 
7.051e-004 8.458e+006 1.483e+011 1.000e+002 2.429e-001 6.466e-004 
7.055e-004 8.443e+006 1.476e+011 1.000e+002 2.392e-001 6.471e-004 
7.059e-004 8.432e+006 1.474e+011 1.000e+002 2.314e-001 6.476e-004 
7.063e-004 8.421e+006 1.474e+011 1.000e+002 2.263e-001 6.481e-004 
7.068e-004 8.395e+006 1.446e+011 1.000e+002 2.269e-001 6.487e-004 
7.072e-004 8.367e+006 1.440e+011 1.000e+002 2.271e-001 6.493e-004 
7.076e-004 8.332e+006 1.438e+011 1.000e+002 2.273e-001 6.499e-004 
7.080e-004 8.301e+006 1.439e+011 1.000e+002 2.268e-001 6.506e-004 
7.084e-004 8.274e+006 1.439e+011 1.000e+002 2.263e-001 6.512e-004 
7.088e-004 8.252e+006 1.439e+011 1.000e+002 2.243e-001 6.517e-004 
7.093e-004 8.238e+006 1.441e+011 1.000e+002 2.233e-001 6.523e-004 
7.097e-004 8.228e+006 1.444e+011 1.000e+002 2.216e-001 6.527e-004 
7.101e-004 8.220e+006 1.446e+011 1.000e+002 2.257e-001 6.532e-004 
7.105e-004 8.213e+006 1.433e+011 1.000e+002 2.225e-001 6.537e-004 
7.109e-004 8.207e+006 1.434e+011 1.000e+002 2.228e-001 6.541e-004 
7.113e-004 8.201e+006 1.435e+011 1.000e+002 2.223e-001 6.546e-004 
7.118e-004 8.193e+006 1.436e+011 1.000e+002 2.235e-001 6.551e-004 
7.122e-004 8.195e+006 1.416e+011 1.000e+002 2.260e-001 6.555e-004 
7.126e-004 8.201e+006 1.410e+011 1.000e+002 2.294e-001 6.558e-004 
7.130e-004 8.208e+006 1.405e+011 1.000e+002 2.288e-001 6.562e-004 
7.134e-004 8.220e+006 1.403e+011 1.000e+002 2.271e-001 6.565e-004 
7.138e-004 8.236e+006 1.403e+011 1.000e+002 2.264e-001 6.569e-004 
7.143e-004 8.254e+006 1.404e+011 1.000e+002 2.257e-001 6.571e-004 
7.147e-004 8.277e+006 1.406e+011 1.000e+002 2.238e-001 6.574e-004 
7.151e-004 8.300e+006 1.408e+011 1.000e+002 2.222e-001 6.577e-004 
7.155e-004 8.324e+006 1.410e+011 1.000e+002 2.211e-001 6.579e-004 
7.159e-004 8.348e+006 1.413e+011 1.000e+002 2.171e-001 6.582e-004 
7.163e-004 8.373e+006 1.416e+011 1.000e+002 2.134e-001 6.584e-004 
7.167e-004 8.396e+006 1.419e+011 1.000e+002 2.162e-001 6.587e-004 
7.172e-004 8.417e+006 1.422e+011 1.000e+002 2.148e-001 6.589e-004 
7.176e-004 8.437e+006 1.426e+011 1.000e+002 2.136e-001 6.592e-004 
7.180e-004 8.457e+006 1.430e+011 1.000e+002 2.122e-001 6.595e-004 
7.184e-004 8.467e+006 1.430e+011 1.000e+002 2.130e-001 6.598e-004 
7.188e-004 8.458e+006 1.418e+011 1.000e+002 2.157e-001 6.603e-004 
7.192e-004 8.453e+006 1.411e+011 1.000e+002 2.161e-001 6.608e-004 
7.197e-004 8.450e+006 1.408e+011 1.000e+002 2.152e-001 6.612e-004 
7.201e-004 8.447e+006 1.407e+011 1.000e+002 2.142e-001 6.616e-004 
7.205e-004 8.447e+006 1.406e+011 1.000e+002 2.127e-001 6.620e-004 
7.209e-004 8.449e+006 1.407e+011 1.000e+002 2.112e-001 6.625e-004 
7.213e-004 8.450e+006 1.407e+011 1.000e+002 2.099e-001 6.629e-004 
7.217e-004 8.453e+006 1.408e+011 1.000e+002 2.089e-001 6.633e-004 
7.222e-004 8.455e+006 1.410e+011 1.000e+002 2.079e-001 6.637e-004 
7.226e-004 8.454e+006 1.414e+011 1.000e+002 2.131e-001 6.641e-004 
7.230e-004 8.457e+006 1.416e+011 1.000e+002 2.106e-001 6.645e-004 
7.234e-004 8.462e+006 1.418e+011 1.000e+002 2.095e-001 6.649e-004 
7.238e-004 8.465e+006 1.420e+011 1.000e+002 2.116e-001 6.652e-004 
7.242e-004 8.462e+006 1.422e+011 1.000e+002 2.082e-001 6.657e-004 
7.247e-004 8.463e+006 1.425e+011 1.000e+002 2.108e-001 6.661e-004 
7.251e-004 8.463e+006 1.428e+011 1.000e+002 2.085e-001 6.665e-004 
7.255e-004 8.463e+006 1.431e+011 1.000e+002 2.084e-001 6.669e-004 
7.259e-004 8.462e+006 1.431e+011 1.000e+002 2.088e-001 6.673e-004 
7.263e-004 8.461e+006 1.432e+011 1.000e+002 2.088e-001 6.678e-004 
7.267e-004 8.462e+006 1.433e+011 1.000e+002 2.103e-001 6.682e-004 
7.271e-004 8.462e+006 1.435e+011 1.000e+002 2.067e-001 6.686e-004 
7.276e-004 8.462e+006 1.436e+011 1.000e+002 2.041e-001 6.690e-004 
7.280e-004 8.461e+006 1.439e+011 1.000e+002 2.085e-001 6.694e-004 
7.284e-004 8.466e+006 1.441e+011 1.000e+002 2.081e-001 6.698e-004 
7.288e-004 8.478e+006 1.443e+011 1.000e+002 2.047e-001 6.702e-004 
7.292e-004 8.495e+006 1.446e+011 1.000e+002 2.054e-001 6.704e-004 
7.296e-004 8.515e+006 1.448e+011 1.000e+002 2.061e-001 6.707e-004 
7.301e-004 8.534e+006 1.450e+011 1.000e+002 2.079e-001 6.710e-004 
7.305e-004 8.553e+006 1.453e+011 1.000e+002 2.085e-001 6.713e-004 
7.309e-004 8.573e+006 1.455e+011 1.000e+002 2.081e-001 6.716e-004 
7.313e-004 8.593e+006 1.458e+011 1.000e+002 2.093e-001 6.719e-004 
7.317e-004 8.614e+006 1.461e+011 1.000e+002 2.082e-001 6.721e-004 
7.321e-004 8.635e+006 1.464e+011 1.000e+002 2.069e-001 6.724e-004 
7.326e-004 8.657e+006 1.467e+011 1.000e+002 2.040e-001 6.727e-004 
7.330e-004 8.675e+006 1.470e+011 1.000e+002 2.057e-001 6.730e-004 
7.334e-004 8.689e+006 1.474e+011 1.000e+002 2.030e-001 6.733e-004 
7.338e-004 8.702e+006 1.477e+011 1.000e+002 2.034e-001 6.736e-004 
7.342e-004 8.716e+006 1.482e+011 1.000e+002 2.067e-001 6.739e-004 
7.346e-004 8.730e+006 1.486e+011 1.000e+002 2.076e-001 6.742e-004 
7.351e-004 8.746e+006 1.491e+011 1.000e+002 2.068e-001 6.745e-004 
7.355e-004 8.759e+006 1.493e+011 1.000e+002 2.050e-001 6.749e-004 
7.359e-004 8.774e+006 1.498e+011 1.000e+002 2.055e-001 6.752e-004 
7.363e-004 8.790e+006 1.502e+011 1.000e+002 2.048e-001 6.755e-004 
7.367e-004 8.807e+006 1.507e+011 1.000e+002 2.019e-001 6.758e-004 
7.371e-004 8.825e+006 1.512e+011 1.000e+002 1.978e-001 6.761e-004 
7.375e-004 8.841e+006 1.517e+011 1.000e+002 1.991e-001 6.764e-004 
7.380e-004 8.854e+006 1.523e+011 1.000e+002 2.005e-001 6.767e-004 
7.384e-004 8.869e+006 1.528e+011 1.000e+002 2.017e-001 6.770e-004 
7.388e-004 8.885e+006 1.534e+011 1.000e+002 1.970e-001 6.773e-004 
7.392e-004 8.902e+006 1.539e+011 1.000e+002 2.060e-001 6.776e-004 
7.396e-004 8.919e+006 1.544e+011 1.000e+002 2.049e-001 6.779e-004 
7.400e-004 8.935e+006 1.549e+011 1.000e+002 2.058e-001 6.782e-004 
7.405e-004 8.949e+006 1.554e+011 1.000e+002 2.051e-001 6.785e-004 
7.409e-004 8.960e+006 1.560e+011 1.000e+002 2.062e-001 6.789e-004 
7.413e-004 8.971e+006 1.566e+011 1.000e+002 2.056e-001 6.792e-004 
7.417e-004 8.983e+006 1.571e+011 1.000e+002 2.060e-001 6.796e-004 
7.421e-004 8.997e+006 1.577e+011 1.000e+002 2.076e-001 6.799e-004 
7.425e-004 9.010e+006 1.582e+011 1.000e+002 2.075e-001 6.802e-004 
7.430e-004 9.023e+006 1.587e+011 1.000e+002 2.074e-001 6.805e-004 
7.434e-004 9.036e+006 1.592e+011 1.000e+002 2.083e-001 6.809e-004 
7.438e-004 9.050e+006 1.598e+011 1.000e+002 2.056e-001 6.812e-004 
7.442e-004 9.064e+006 1.603e+011 1.000e+002 2.042e-001 6.815e-004 
7.446e-004 9.078e+006 1.607e+011 1.000e+002 2.067e-001 6.818e-004 
7.450e-004 9.082e+006 1.582e+011 1.000e+002 2.070e-001 6.822e-004 
7.455e-004 9.078e+006 1.572e+011 1.000e+002 2.066e-001 6.826e-004 
7.459e-004 9.075e+006 1.569e+011 1.000e+002 2.018e-001 6.831e-004 
7.463e-004 9.066e+006 1.539e+011 1.000e+002 2.028e-001 6.836e-004 
7.467e-004 9.051e+006 1.530e+011 1.000e+002 2.018e-001 6.841e-004 
7.471e-004 9.033e+006 1.519e+011 1.000e+002 2.037e-001 6.846e-004 
7.475e-004 9.006e+006 1.501e+011 1.000e+002 2.034e-001 6.852e-004 
7.479e-004 8.978e+006 1.497e+011 1.000e+002 2.027e-001 6.858e-004 
7.484e-004 8.944e+006 1.481e+011 1.000e+002 2.033e-001 6.865e-004 
7.488e-004 8.908e+006 1.475e+011 1.000e+002 2.031e-001 6.871e-004 
7.492e-004 8.869e+006 1.473e+011 1.000e+002 2.014e-001 6.878e-004 
7.496e-004 8.826e+006 1.416e+011 1.000e+002 2.080e-001 6.885e-004 
7.500e-004 8.801e+006 1.402e+011 1.000e+002 2.078e-001 6.891e-004 
7.504e-004 8.772e+006 1.393e+011 1.000e+002 2.065e-001 6.898e-004 
7.509e-004 8.751e+006 1.390e+011 1.000e+002 2.072e-001 6.903e-004 
7.513e-004 8.737e+006 1.383e+011 1.000e+002 2.128e-001 6.908e-004 
7.517e-004 8.719e+006 1.372e+011 1.000e+002 2.158e-001 6.914e-004 
7.521e-004 8.702e+006 1.368e+011 1.000e+002 2.133e-001 6.919e-004 
7.525e-004 8.686e+006 1.359e+011 1.000e+002 2.107e-001 6.924e-004 
7.529e-004 8.674e+006 1.353e+011 1.000e+002 2.105e-001 6.929e-004 
7.534e-004 8.667e+006 1.349e+011 1.000e+002 2.112e-001 6.934e-004 
7.538e-004 8.660e+006 1.339e+011 1.000e+002 2.144e-001 6.939e-004 
7.542e-004 8.656e+006 1.333e+011 1.000e+002 2.125e-001 6.943e-004 
7.546e-004 8.655e+006 1.331e+011 1.000e+002 2.118e-001 6.947e-004 
7.550e-004 8.655e+006 1.329e+011 1.000e+002 2.114e-001 6.951e-004 
7.554e-004 8.654e+006 1.326e+011 1.000e+002 2.120e-001 6.956e-004 
7.559e-004 8.643e+006 1.319e+011 1.000e+002 2.098e-001 6.961e-004 
7.563e-004 8.634e+006 1.318e+011 1.000e+002 2.147e-001 6.965e-004 
7.567e-004 8.630e+006 1.318e+011 1.000e+002 2.157e-001 6.970e-004 
7.571e-004 8.627e+006 1.319e+011 1.000e+002 2.170e-001 6.974e-004 
7.575e-004 8.623e+006 1.320e+011 1.000e+002 2.191e-001 6.979e-004 
7.579e-004 8.619e+006 1.322e+011 1.000e+002 2.187e-001 6.983e-004 
7.583e-004 8.618e+006 1.323e+011 1.000e+002 2.190e-001 6.987e-004 
7.588e-004 8.620e+006 1.324e+011 1.000e+002 2.178e-001 6.991e-004 
7.592e-004 8.624e+006 1.327e+011 1.000e+002 2.179e-001 6.995e-004 
7.596e-004 8.630e+006 1.329e+011 1.000e+002 2.185e-001 6.999e-004 
7.600e-004 8.639e+006 1.332e+011 1.000e+002 2.186e-001 7.002e-004 
7.604e-004 8.653e+006 1.335e+011 1.000e+002 2.189e-001 7.006e-004 
7.608e-004 8.670e+006 1.337e+011 1.000e+002 2.174e-001 7.009e-004 
7.613e-004 8.688e+006 1.339e+011 1.000e+002 2.197e-001 7.011e-004 
7.617e-004 8.709e+006 1.341e+011 1.000e+002 2.191e-001 7.014e-004 
7.621e-004 8.731e+006 1.343e+011 1.000e+002 2.156e-001 7.017e-004 
7.625e-004 8.754e+006 1.345e+011 1.000e+002 2.180e-001 7.019e-004 
7.629e-004 8.778e+006 1.346e+011 1.000e+002 2.157e-001 7.022e-004 
7.633e-004 8.804e+006 1.348e+011 1.000e+002 2.167e-001 7.024e-004 
7.638e-004 8.829e+006 1.350e+011 1.000e+002 2.159e-001 7.027e-004 
7.642e-004 8.855e+006 1.336e+011 1.000e+002 2.189e-001 7.029e-004 
7.646e-004 8.877e+006 1.336e+011 1.000e+002 2.188e-001 7.032e-004 
7.650e-004 8.896e+006 1.334e+011 1.000e+002 2.235e-001 7.035e-004 
7.654e-004 8.911e+006 1.336e+011 1.000e+002 2.267e-001 7.038e-004 
7.658e-004 8.928e+006 1.339e+011 1.000e+002 2.277e-001 7.041e-004 
7.663e-004 8.945e+006 1.341e+011 1.000e+002 2.282e-001 7.044e-004 
7.667e-004 8.959e+006 1.344e+011 1.000e+002 2.285e-001 7.047e-004 
7.671e-004 8.973e+006 1.346e+011 1.000e+002 2.246e-001 7.050e-004 
7.675e-004 8.986e+006 1.350e+011 1.000e+002 2.287e-001 7.053e-004 
7.679e-004 9.002e+006 1.353e+011 1.000e+002 2.286e-001 7.056e-004 
7.683e-004 9.018e+006 1.357e+011 1.000e+002 2.290e-001 7.059e-004 
7.687e-004 9.023e+006 1.347e+011 1.000e+002 2.312e-001 7.063e-004 
7.692e-004 9.025e+006 1.346e+011 1.000e+002 2.315e-001 7.067e-004 
7.696e-004 9.028e+006 1.346e+011 1.000e+002 2.309e-001 7.071e-004 
7.700e-004 9.030e+006 1.348e+011 1.000e+002 2.303e-001 7.075e-004 
7.704e-004 9.033e+006 1.349e+011 1.000e+002 2.263e-001 7.079e-004 
7.708e-004 9.038e+006 1.352e+011 1.000e+002 2.256e-001 7.083e-004 
7.712e-004 9.044e+006 1.355e+011 1.000e+002 2.253e-001 7.087e-004 
7.717e-004 9.045e+006 1.357e+011 1.000e+002 2.245e-001 7.091e-004 
7.721e-004 9.045e+006 1.360e+011 1.000e+002 2.188e-001 7.095e-004 
7.725e-004 9.046e+006 1.360e+011 1.000e+002 2.223e-001 7.099e-004 
7.729e-004 9.045e+006 1.361e+011 1.000e+002 2.202e-001 7.103e-004 
7.733e-004 9.041e+006 1.362e+011 1.000e+002 2.190e-001 7.108e-004 
7.737e-004 9.031e+006 1.354e+011 1.000e+002 2.196e-001 7.113e-004 
7.742e-004 9.009e+006 1.344e+011 1.000e+002 2.184e-001 7.118e-004 
7.746e-004 8.992e+006 1.341e+011 1.000e+002 2.180e-001 7.124e-004 
7.750e-004 8.976e+006 1.341e+011 1.000e+002 2.133e-001 7.129e-004 
7.754e-004 8.962e+006 1.332e+011 1.000e+002 2.104e-001 7.134e-004 
7.758e-004 8.950e+006 1.333e+011 1.000e+002 2.107e-001 7.139e-004 
7.762e-004 8.935e+006 1.331e+011 1.000e+002 2.094e-001 7.144e-004 
7.767e-004 8.913e+006 1.331e+011 1.000e+002 2.101e-001 7.150e-004 
7.771e-004 8.887e+006 1.332e+011 1.000e+002 2.102e-001 7.156e-004 
7.775e-004 8.864e+006 1.334e+011 1.000e+002 2.103e-001 7.161e-004 
7.779e-004 8.842e+006 1.335e+011 1.000e+002 2.087e-001 7.167e-004 
7.783e-004 8.817e+006 1.337e+011 1.000e+002 2.113e-001 7.173e-004 
7.787e-004 8.789e+006 1.339e+011 1.000e+002 2.106e-001 7.179e-004 
7.791e-004 8.757e+006 1.342e+011 1.000e+002 2.102e-001 7.186e-004 
7.796e-004 8.726e+006 1.346e+011 1.000e+002 2.100e-001 7.192e-004 
7.800e-004 8.696e+006 1.350e+011 1.000e+002 2.051e-001 7.198e-004 
7.804e-004 8.663e+006 1.353e+011 1.000e+002 2.094e-001 7.205e-004 
7.808e-004 8.627e+006 1.355e+011 1.000e+002 2.085e-001 7.211e-004 
7.812e-004 8.592e+006 1.357e+011 1.000e+002 2.069e-001 7.218e-004 
7.816e-004 8.558e+006 1.359e+011 1.000e+002 2.082e-001 7.224e-004 
7.821e-004 8.518e+006 1.356e+011 1.000e+002 2.099e-001 7.231e-004 
7.825e-004 8.486e+006 1.356e+011 1.000e+002 2.075e-001 7.238e-004 
7.829e-004 8.469e+006 1.359e+011 1.000e+002 2.064e-001 7.243e-004 
7.833e-004 8.458e+006 1.364e+011 1.000e+002 2.039e-001 7.248e-004 
7.837e-004 8.451e+006 1.369e+011 1.000e+002 2.021e-001 7.252e-004 
7.841e-004 8.448e+006 1.375e+011 1.000e+002 2.010e-001 7.257e-004 
7.846e-004 8.449e+006 1.381e+011 1.000e+002 2.002e-001 7.261e-004 
7.850e-004 8.450e+006 1.387e+011 1.000e+002 1.976e-001 7.265e-004 
7.854e-004 8.442e+006 1.376e+011 1.000e+002 2.263e-001 7.270e-004 
7.858e-004 8.438e+006 1.378e+011 1.000e+002 2.346e-001 7.274e-004 
7.862e-004 8.431e+006 1.374e+011 1.000e+002 2.420e-001 7.279e-004 
7.866e-004 8.421e+006 1.374e+011 1.000e+002 2.464e-001 7.284e-004 
7.871e-004 8.410e+006 1.374e+011 1.000e+002 2.500e-001 7.289e-004 
7.875e-004 8.396e+006 1.375e+011 1.000e+002 2.520e-001 7.294e-004 
7.879e-004 8.384e+006 1.376e+011 1.000e+002 2.551e-001 7.299e-004 
7.883e-004 8.375e+006 1.378e+011 1.000e+002 2.559e-001 7.304e-004 
7.887e-004 8.365e+006 1.380e+011 1.000e+002 2.639e-001 7.308e-004 
7.891e-004 8.361e+006 1.381e+011 1.000e+002 2.632e-001 7.313e-004 
7.895e-004 8.359e+006 1.382e+011 1.000e+002 2.647e-001 7.317e-004 
7.900e-004 8.358e+006 1.384e+011 1.000e+002 2.641e-001 7.321e-004 
7.904e-004 8.363e+006 1.386e+011 1.000e+002 2.634e-001 7.325e-004 
7.908e-004 8.371e+006 1.388e+011 1.000e+002 2.645e-001 7.329e-004 
7.912e-004 8.381e+006 1.389e+011 1.000e+002 2.662e-001 7.332e-004 
7.916e-004 8.393e+006 1.389e+011 1.000e+002 2.642e-001 7.336e-004 
7.920e-004 8.404e+006 1.390e+011 1.000e+002 2.637e-001 7.339e-004 
7.925e-004 8.415e+006 1.391e+011 1.000e+002 2.661e-001 7.342e-004 
7.929e-004 8.425e+006 1.392e+011 1.000e+002 2.643e-001 7.346e-004 
7.933e-004 8.430e+006 1.392e+011 1.000e+002 2.648e-001 7.350e-004 
7.937e-004 8.432e+006 1.394e+011 1.000e+002 2.651e-001 7.354e-004 
7.941e-004 8.434e+006 1.396e+011 1.000e+002 2.697e-001 7.358e-004 
7.945e-004 8.436e+006 1.375e+011 1.000e+002 2.477e-001 7.362e-004 
7.950e-004 8.439e+006 1.309e+011 1.000e+002 1.842e-001 7.366e-004 
7.954e-004 8.441e+006 1.310e+011 1.000e+002 1.851e-001 7.370e-004 
7.958e-004 8.437e+006 1.313e+011 1.000e+002 1.868e-001 7.374e-004 
7.962e-004 8.435e+006 1.316e+011 1.000e+002 1.887e-001 7.378e-004 
7.966e-004 8.432e+006 1.319e+011 1.000e+002 1.900e-001 7.383e-004 
7.970e-004 8.431e+006 1.323e+011 1.000e+002 1.902e-001 7.387e-004 
7.975e-004 8.426e+006 1.327e+011 1.000e+002 1.923e-001 7.391e-004 
7.979e-004 8.425e+006 1.331e+011 1.000e+002 1.935e-001 7.396e-004 
7.983e-004 8.428e+006 1.335e+011 1.000e+002 1.889e-001 7.400e-004 
7.987e-004 8.431e+006 1.338e+011 1.000e+002 1.957e-001 7.404e-004 
7.991e-004 8.429e+006 1.344e+011 1.000e+002 2.013e-001 7.408e-004 
7.995e-004 8.429e+006 1.348e+011 1.000e+002 2.022e-001 7.412e-004 
7.999e-004 8.429e+006 1.353e+011 1.000e+002 2.060e-001 7.416e-004 
8.004e-004 8.430e+006 1.358e+011 1.000e+002 2.079e-001 7.420e-004 
8.008e-004 8.432e+006 1.363e+011 1.000e+002 2.087e-001 7.424e-004 
8.012e-004 8.427e+006 1.352e+011 1.000e+002 1.974e-001 7.429e-004 
8.016e-004 8.416e+006 1.355e+011 1.000e+002 1.952e-001 7.434e-004 
8.020e-004 8.404e+006 1.360e+011 1.000e+002 1.954e-001 7.439e-004 
8.024e-004 8.394e+006 1.362e+011 1.000e+002 1.979e-001 7.444e-004 
8.029e-004 8.376e+006 1.364e+011 1.000e+002 1.996e-001 7.449e-004 
8.033e-004 8.359e+006 1.369e+011 1.000e+002 2.044e-001 7.454e-004 
8.037e-004 8.343e+006 1.373e+011 1.000e+002 2.063e-001 7.460e-004 
8.041e-004 8.327e+006 1.375e+011 1.000e+002 2.039e-001 7.465e-004 
8.045e-004 8.306e+006 1.372e+011 1.000e+002 2.085e-001 7.470e-004 
8.049e-004 8.272e+006 1.358e+011 1.000e+002 2.139e-001 7.477e-004 
8.054e-004 8.244e+006 1.354e+011 1.000e+002 2.147e-001 7.483e-004 
8.058e-004 8.219e+006 1.352e+011 1.000e+002 2.111e-001 7.489e-004 
8.062e-004 8.198e+006 1.350e+011 1.000e+002 2.168e-001 7.495e-004 
8.066e-004 8.181e+006 1.350e+011 1.000e+002 2.163e-001 7.500e-004 
8.070e-004 8.170e+006 1.350e+011 1.000e+002 2.138e-001 7.505e-004 
8.074e-004 8.161e+006 1.351e+011 1.000e+002 2.167e-001 7.510e-004 
8.078e-004 8.155e+006 1.353e+011 1.000e+002 2.151e-001 7.514e-004 
8.083e-004 8.154e+006 1.354e+011 1.000e+002 2.148e-001 7.518e-004 
8.087e-004 8.156e+006 1.356e+011 1.000e+002 2.140e-001 7.522e-004 
8.091e-004 8.160e+006 1.358e+011 1.000e+002 2.165e-001 7.526e-004 
8.095e-004 8.166e+006 1.360e+011 1.000e+002 2.136e-001 7.530e-004 
8.099e-004 8.175e+006 1.363e+011 1.000e+002 2.157e-001 7.534e-004 
8.103e-004 8.184e+006 1.365e+011 1.000e+002 2.169e-001 7.537e-004 
8.108e-004 8.193e+006 1.362e+011 1.000e+002 2.138e-001 7.541e-004 
8.112e-004 8.207e+006 1.357e+011 1.000e+002 2.145e-001 7.544e-004 
8.116e-004 8.228e+006 1.355e+011 1.000e+002 2.151e-001 7.547e-004 
8.120e-004 8.252e+006 1.355e+011 1.000e+002 2.178e-001 7.549e-004 
8.124e-004 8.279e+006 1.355e+011 1.000e+002 2.162e-001 7.551e-004 
8.128e-004 8.307e+006 1.356e+011 1.000e+002 2.184e-001 7.554e-004 
8.133e-004 8.334e+006 1.357e+011 1.000e+002 2.169e-001 7.556e-004 
8.137e-004 8.361e+006 1.359e+011 1.000e+002 2.203e-001 7.558e-004 
8.141e-004 8.389e+006 1.361e+011 1.000e+002 2.239e-001 7.560e-004 
8.145e-004 8.418e+006 1.353e+011 1.000e+002 2.161e-001 7.563e-004 
8.149e-004 8.448e+006 1.341e+011 1.000e+002 2.140e-001 7.565e-004 
8.153e-004 8.470e+006 1.332e+011 1.000e+002 2.149e-001 7.567e-004 
8.158e-004 8.487e+006 1.332e+011 1.000e+002 2.189e-001 7.570e-004 
8.162e-004 8.502e+006 1.332e+011 1.000e+002 2.174e-001 7.573e-004 
8.166e-004 8.508e+006 1.331e+011 1.000e+002 2.179e-001 7.577e-004 
8.170e-004 8.515e+006 1.331e+011 1.000e+002 2.167e-001 7.581e-004 
8.174e-004 8.522e+006 1.331e+011 1.000e+002 2.162e-001 7.584e-004 
8.178e-004 8.529e+006 1.333e+011 1.000e+002 2.159e-001 7.588e-004 
8.182e-004 8.534e+006 1.331e+011 1.000e+002 2.117e-001 7.592e-004 
8.187e-004 8.541e+006 1.327e+011 1.000e+002 2.052e-001 7.596e-004 
8.191e-004 8.547e+006 1.325e+011 1.000e+002 2.026e-001 7.599e-004 
8.195e-004 8.553e+006 1.276e+011 1.000e+002 1.495e-001 7.603e-004 
8.199e-004 8.558e+006 1.279e+011 1.000e+002 1.517e-001 7.607e-004 
8.203e-004 8.560e+006 1.283e+011 1.000e+002 1.524e-001 7.611e-004 
8.207e-004 8.561e+006 1.286e+011 1.000e+002 1.530e-001 7.615e-004 
8.212e-004 8.562e+006 1.290e+011 1.000e+002 1.532e-001 7.619e-004 
8.216e-004 8.561e+006 1.294e+011 1.000e+002 1.559e-001 7.623e-004 
8.220e-004 8.560e+006 1.298e+011 1.000e+002 1.598e-001 7.628e-004 
8.224e-004 8.557e+006 1.303e+011 1.000e+002 1.612e-001 7.632e-004 
8.228e-004 8.550e+006 1.303e+011 1.000e+002 1.613e-001 7.637e-004 
8.232e-004 8.537e+006 1.300e+011 1.000e+002 1.657e-001 7.642e-004 
8.237e-004 8.526e+006 1.301e+011 1.000e+002 1.699e-001 7.647e-004 
8.241e-004 8.516e+006 1.303e+011 1.000e+002 1.720e-001 7.651e-004 
8.245e-004 8.506e+006 1.305e+011 1.000e+002 1.716e-001 7.656e-004 
8.249e-004 8.494e+006 1.305e+011 1.000e+002 1.753e-001 7.661e-004 
8.253e-004 8.483e+006 1.307e+011 1.000e+002 1.744e-001 7.666e-004 
8.257e-004 8.477e+006 1.309e+011 1.000e+002 1.761e-001 7.671e-004 
8.262e-004 8.470e+006 1.311e+011 1.000e+002 1.751e-001 7.675e-004 
8.266e-004 8.463e+006 1.313e+011 1.000e+002 1.791e-001 7.680e-004 
8.270e-004 8.454e+006 1.315e+011 1.000e+002 1.835e-001 7.685e-004 
8.274e-004 8.442e+006 1.317e+011 1.000e+002 1.794e-001 7.690e-004 
8.278e-004 8.430e+006 1.320e+011 1.000e+002 1.787e-001 7.695e-004 
8.282e-004 8.419e+006 1.321e+011 1.000e+002 1.821e-001 7.700e-004 
8.286e-004 8.408e+006 1.288e+011 1.000e+002 1.508e-001 7.705e-004 
8.291e-004 8.390e+006 1.283e+011 1.000e+002 1.456e-001 7.710e-004 
8.295e-004 8.371e+006 1.284e+011 1.000e+002 1.447e-001 7.716e-004 
8.299e-004 8.351e+006 1.286e+011 1.000e+002 1.418e-001 7.721e-004 
8.303e-004 8.331e+006 1.288e+011 1.000e+002 1.368e-001 7.727e-004 
8.307e-004 8.311e+006 1.290e+011 1.000e+002 1.409e-001 7.732e-004 
8.311e-004 8.291e+006 1.292e+011 1.000e+002 1.387e-001 7.738e-004 
8.316e-004 8.269e+006 1.294e+011 1.000e+002 1.399e-001 7.743e-004 
8.320e-004 8.244e+006 1.295e+011 1.000e+002 1.384e-001 7.749e-004 
8.324e-004 8.221e+006 1.296e+011 1.000e+002 1.324e-001 7.755e-004 
8.328e-004 8.200e+006 1.296e+011 1.000e+002 1.319e-001 7.761e-004 
8.332e-004 8.178e+006 1.288e+011 1.000e+002 1.288e-001 7.766e-004 
8.336e-004 8.161e+006 1.280e+011 1.000e+002 1.387e-001 7.772e-004 
8.341e-004 8.149e+006 1.271e+011 1.000e+002 1.343e-001 7.777e-004 
8.345e-004 8.136e+006 1.270e+011 1.000e+002 1.352e-001 7.782e-004 
8.349e-004 8.133e+006 1.270e+011 1.000e+002 1.366e-001 7.786e-004 
8.353e-004 8.140e+006 1.270e+011 1.000e+002 1.375e-001 7.790e-004 
8.357e-004 8.152e+006 1.271e+011 1.000e+002 1.395e-001 7.793e-004 
8.361e-004 8.166e+006 1.272e+011 1.000e+002 1.413e-001 7.796e-004 
8.366e-004 8.175e+006 1.273e+011 1.000e+002 1.472e-001 7.800e-004 
8.370e-004 8.184e+006 1.273e+011 1.000e+002 1.507e-001 7.803e-004 
8.374e-004 8.196e+006 1.270e+011 1.000e+002 1.533e-001 7.807e-004 
8.378e-004 8.212e+006 1.271e+011 1.000e+002 1.547e-001 7.810e-004 
8.382e-004 8.228e+006 1.272e+011 1.000e+002 1.568e-001 7.813e-004 
8.386e-004 8.243e+006 1.274e+011 1.000e+002 1.586e-001 7.816e-004 
8.390e-004 8.255e+006 1.276e+011 1.000e+002 1.599e-001 7.819e-004 
8.395e-004 8.267e+006 1.279e+011 1.000e+002 1.615e-001 7.823e-004 
8.399e-004 8.280e+006 1.282e+011 1.000e+002 1.639e-001 7.826e-004 
8.403e-004 8.290e+006 1.283e+011 1.000e+002 1.664e-001 7.829e-004 
8.407e-004 8.294e+006 1.285e+011 1.000e+002 1.685e-001 7.833e-004 
8.411e-004 8.297e+006 1.288e+011 1.000e+002 1.707e-001 7.837e-004 
8.415e-004 8.303e+006 1.291e+011 1.000e+002 1.713e-001 7.841e-004 
8.420e-004 8.314e+006 1.294e+011 1.000e+002 1.714e-001 7.844e-004 
8.424e-004 8.326e+006 1.296e+011 1.000e+002 1.723e-001 7.848e-004 
8.428e-004 8.338e+006 1.301e+011 1.000e+002 1.820e-001 7.851e-004 
8.432e-004 8.350e+006 1.305e+011 1.000e+002 1.866e-001 7.854e-004 
8.436e-004 8.363e+006 1.310e+011 1.000e+002 1.913e-001 7.858e-004 
8.440e-004 8.378e+006 1.314e+011 1.000e+002 1.943e-001 7.861e-004 
8.445e-004 8.394e+006 1.317e+011 1.000e+002 1.999e-001 7.864e-004 
8.449e-004 8.406e+006 1.314e+011 1.000e+002 2.035e-001 7.867e-004 
8.453e-004 8.420e+006 1.315e+011 1.000e+002 2.057e-001 7.870e-004 
8.457e-004 8.435e+006 1.316e+011 1.000e+002 2.076e-001 7.873e-004 
8.461e-004 8.450e+006 1.318e+011 1.000e+002 2.096e-001 7.876e-004 
8.465e-004 8.466e+006 1.321e+011 1.000e+002 2.113e-001 7.880e-004 
8.470e-004 8.484e+006 1.323e+011 1.000e+002 2.128e-001 7.882e-004 
8.474e-004 8.502e+006 1.325e+011 1.000e+002 2.149e-001 7.885e-004 
8.478e-004 8.519e+006 1.328e+011 1.000e+002 2.170e-001 7.888e-004 
8.482e-004 8.537e+006 1.330e+011 1.000e+002 2.166e-001 7.891e-004 
8.486e-004 8.555e+006 1.333e+011 1.000e+002 2.164e-001 7.894e-004 
8.490e-004 8.572e+006 1.335e+011 1.000e+002 2.180e-001 7.897e-004 
8.494e-004 8.590e+006 1.337e+011 1.000e+002 2.176e-001 7.900e-004 
8.499e-004 8.611e+006 1.340e+011 1.000e+002 2.178e-001 7.903e-004 
8.503e-004 8.627e+006 1.341e+011 1.000e+002 2.184e-001 7.906e-004 
8.507e-004 8.640e+006 1.345e+011 1.000e+002 2.217e-001 7.909e-004 
8.511e-004 8.653e+006 1.349e+011 1.000e+002 2.225e-001 7.912e-004 
8.515e-004 8.666e+006 1.352e+011 1.000e+002 2.236e-001 7.916e-004 
8.519e-004 8.681e+006 1.355e+011 1.000e+002 2.265e-001 7.919e-004 
8.524e-004 8.695e+006 1.359e+011 1.000e+002 2.271e-001 7.922e-004 
8.528e-004 8.709e+006 1.362e+011 1.000e+002 2.279e-001 7.925e-004 
8.532e-004 8.723e+006 1.366e+011 1.000e+002 2.284e-001 7.928e-004 
8.536e-004 8.736e+006 1.370e+011 1.000e+002 2.292e-001 7.932e-004 
8.540e-004 8.749e+006 1.374e+011 1.000e+002 2.297e-001 7.935e-004 
8.544e-004 8.764e+006 1.377e+011 1.000e+002 2.287e-001 7.938e-004 
8.549e-004 8.780e+006 1.381e+011 1.000e+002 2.301e-001 7.941e-004 
8.553e-004 8.796e+006 1.385e+011 1.000e+002 2.294e-001 7.944e-004 
8.557e-004 8.812e+006 1.388e+011 1.000e+002 2.287e-001 7.947e-004 
8.561e-004 8.828e+006 1.391e+011 1.000e+002 2.304e-001 7.950e-004 
8.565e-004 8.840e+006 1.395e+011 1.000e+002 2.316e-001 7.954e-004 
8.569e-004 8.848e+006 1.398e+011 1.000e+002 2.321e-001 7.957e-004 
8.574e-004 8.858e+006 1.388e+011 1.000e+002 2.215e-001 7.961e-004 
8.578e-004 8.872e+006 1.390e+011 1.000e+002 2.165e-001 7.964e-004 
8.582e-004 8.887e+006 1.393e+011 1.000e+002 2.149e-001 7.967e-004 
8.586e-004 8.906e+006 1.395e+011 1.000e+002 2.124e-001 7.970e-004 
8.590e-004 8.929e+006 1.398e+011 1.000e+002 2.114e-001 7.972e-004 
8.594e-004 8.950e+006 1.401e+011 1.000e+002 2.098e-001 7.975e-004 
8.598e-004 8.971e+006 1.404e+011 1.000e+002 2.098e-001 7.978e-004 
8.603e-004 8.992e+006 1.407e+011 1.000e+002 2.076e-001 7.980e-004 
8.607e-004 9.013e+006 1.412e+011 1.000e+002 2.127e-001 7.983e-004 
8.611e-004 9.038e+006 1.415e+011 1.000e+002 2.078e-001 7.986e-004 
8.615e-004 9.065e+006 1.419e+011 1.000e+002 2.160e-001 7.988e-004 
8.619e-004 9.094e+006 1.422e+011 1.000e+002 2.170e-001 7.990e-004 
8.623e-004 9.123e+006 1.425e+011 1.000e+002 2.176e-001 7.992e-004 
8.628e-004 9.152e+006 1.429e+011 1.000e+002 2.188e-001 7.994e-004 
8.632e-004 9.182e+006 1.432e+011 1.000e+002 2.192e-001 7.996e-004 
8.636e-004 9.213e+006 1.436e+011 1.000e+002 2.162e-001 7.998e-004 
8.640e-004 9.243e+006 1.440e+011 1.000e+002 2.136e-001 8.001e-004 
8.644e-004 9.272e+006 1.443e+011 1.000e+002 2.193e-001 8.003e-004 
8.648e-004 9.302e+006 1.447e+011 1.000e+002 2.160e-001 8.005e-004 
8.653e-004 9.330e+006 1.451e+011 1.000e+002 2.201e-001 8.007e-004 
8.657e-004 9.358e+006 1.455e+011 1.000e+002 2.176e-001 8.009e-004 
8.661e-004 9.383e+006 1.460e+011 1.000e+002 2.186e-001 8.012e-004 
8.665e-004 9.403e+006 1.455e+011 1.000e+002 2.119e-001 8.014e-004 
8.669e-004 9.419e+006 1.443e+011 1.000e+002 2.151e-001 8.017e-004 
8.673e-004 9.431e+006 1.445e+011 1.000e+002 2.156e-001 8.021e-004 
8.678e-004 9.442e+006 1.448e+011 1.000e+002 2.118e-001 8.024e-004 
8.682e-004 9.447e+006 1.451e+011 1.000e+002 2.102e-001 8.028e-004 
8.686e-004 9.449e+006 1.455e+011 1.000e+002 2.117e-001 8.032e-004 
8.690e-004 9.448e+006 1.459e+011 1.000e+002 2.122e-001 8.036e-004 
8.694e-004 9.444e+006 1.464e+011 1.000e+002 2.218e-001 8.041e-004 
8.698e-004 9.439e+006 1.469e+011 1.000e+002 2.137e-001 8.045e-004 
8.702e-004 9.433e+006 1.418e+011 1.000e+002 1.835e-001 8.050e-004 
8.707e-004 9.428e+006 1.421e+011 1.000e+002 1.883e-001 8.054e-004 
8.711e-004 9.416e+006 1.413e+011 1.000e+002 1.926e-001 8.059e-004 
8.715e-004 9.393e+006 1.391e+011 1.000e+002 1.880e-001 8.065e-004 
8.719e-004 9.367e+006 1.385e+011 1.000e+002 1.950e-001 8.071e-004 
8.723e-004 9.347e+006 1.384e+011 1.000e+002 2.002e-001 8.076e-004 
8.727e-004 9.321e+006 1.383e+011 1.000e+002 2.008e-001 8.082e-004 
8.732e-004 9.292e+006 1.377e+011 1.000e+002 2.115e-001 8.089e-004 
8.736e-004 9.260e+006 1.370e+011 1.000e+002 2.062e-001 8.095e-004 
8.740e-004 9.226e+006 1.366e+011 1.000e+002 2.033e-001 8.101e-004 
8.744e-004 9.200e+006 1.367e+011 1.000e+002 2.013e-001 8.107e-004 
8.748e-004 9.177e+006 1.365e+011 1.000e+002 2.066e-001 8.113e-004 
8.752e-004 9.146e+006 1.354e+011 1.000e+002 2.069e-001 8.119e-004 
8.757e-004 9.123e+006 1.351e+011 1.000e+002 2.111e-001 8.125e-004 
8.761e-004 9.105e+006 1.353e+011 1.000e+002 2.118e-001 8.131e-004 
8.765e-004 9.091e+006 1.354e+011 1.000e+002 2.068e-001 8.136e-004 
8.769e-004 9.079e+006 1.357e+011 1.000e+002 2.078e-001 8.141e-004 
8.773e-004 9.065e+006 1.354e+011 1.000e+002 2.105e-001 8.146e-004 
8.777e-004 9.052e+006 1.349e+011 1.000e+002 2.102e-001 8.151e-004 
8.782e-004 9.045e+006 1.349e+011 1.000e+002 2.139e-001 8.156e-004 
8.786e-004 9.042e+006 1.352e+011 1.000e+002 2.027e-001 8.160e-004 
8.790e-004 9.043e+006 1.356e+011 1.000e+002 2.122e-001 8.164e-004 
8.794e-004 9.049e+006 1.361e+011 1.000e+002 2.117e-001 8.168e-004 
8.798e-004 9.058e+006 1.366e+011 1.000e+002 2.123e-001 8.171e-004 
8.802e-004 9.070e+006 1.371e+011 1.000e+002 2.147e-001 8.175e-004 
8.806e-004 9.084e+006 1.376e+011 1.000e+002 2.123e-001 8.178e-004 
8.811e-004 9.099e+006 1.381e+011 1.000e+002 2.123e-001 8.181e-004 
8.815e-004 9.118e+006 1.386e+011 1.000e+002 2.132e-001 8.184e-004 
8.819e-004 9.139e+006 1.391e+011 1.000e+002 2.132e-001 8.187e-004 
8.823e-004 9.160e+006 1.396e+011 1.000e+002 2.149e-001 8.189e-004 
8.827e-004 9.182e+006 1.402e+011 1.000e+002 2.053e-001 8.192e-004 
8.831e-004 9.205e+006 1.407e+011 1.000e+002 2.146e-001 8.194e-004 
8.836e-004 9.229e+006 1.412e+011 1.000e+002 2.085e-001 8.197e-004 
8.840e-004 9.254e+006 1.418e+011 1.000e+002 2.168e-001 8.199e-004 
8.844e-004 9.278e+006 1.423e+011 1.000e+002 2.159e-001 8.202e-004 
8.848e-004 9.303e+006 1.428e+011 1.000e+002 2.118e-001 8.204e-004 
8.852e-004 9.328e+006 1.433e+011 1.000e+002 2.154e-001 8.207e-004 
8.856e-004 9.352e+006 1.438e+011 1.000e+002 2.115e-001 8.209e-004 
8.861e-004 9.373e+006 1.442e+011 1.000e+002 2.159e-001 8.212e-004 
8.865e-004 9.392e+006 1.448e+011 1.000e+002 2.102e-001 8.215e-004 
8.869e-004 9.408e+006 1.454e+011 1.000e+002 2.125e-001 8.218e-004 
8.873e-004 9.420e+006 1.454e+011 1.000e+002 2.165e-001 8.221e-004 
8.877e-004 9.423e+006 1.455e+011 1.000e+002 2.143e-001 8.225e-004 
8.881e-004 9.421e+006 1.426e+011 1.000e+002 1.969e-001 8.229e-004 
8.886e-004 9.420e+006 1.421e+011 1.000e+002 1.934e-001 8.234e-004 
8.890e-004 9.426e+006 1.420e+011 1.000e+002 1.798e-001 8.237e-004 
8.894e-004 9.435e+006 1.421e+011 1.000e+002 1.848e-001 8.241e-004 
8.898e-004 9.439e+006 1.414e+011 1.000e+002 1.882e-001 8.245e-004 
8.902e-004 9.430e+006 1.405e+011 1.000e+002 1.904e-001 8.250e-004 
8.906e-004 9.412e+006 1.400e+011 1.000e+002 1.865e-001 8.255e-004 
8.910e-004 9.394e+006 1.399e+011 1.000e+002 1.855e-001 8.260e-004 
8.915e-004 9.374e+006 1.394e+011 1.000e+002 1.794e-001 8.266e-004 
8.919e-004 9.355e+006 1.336e+011 1.000e+002 1.224e-001 8.271e-004 
8.923e-004 9.344e+006 1.336e+011 1.000e+002 1.174e-001 8.276e-004 
8.927e-004 9.337e+006 1.334e+011 1.000e+002 1.179e-001 8.281e-004 
8.931e-004 9.332e+006 1.337e+011 1.000e+002 1.120e-001 8.286e-004 
8.935e-004 9.329e+006 1.340e+011 1.000e+002 1.193e-001 8.290e-004 
8.940e-004 9.328e+006 1.343e+011 1.000e+002 1.125e-001 8.294e-004 
8.944e-004 9.328e+006 1.346e+011 1.000e+002 1.172e-001 8.298e-004 
8.948e-004 9.325e+006 1.349e+011 1.000e+002 1.181e-001 8.303e-004 
8.952e-004 9.322e+006 1.352e+011 1.000e+002 1.109e-001 8.307e-004 
8.956e-004 9.319e+006 1.357e+011 1.000e+002 1.109e-001 8.311e-004 
8.960e-004 9.317e+006 1.362e+011 1.000e+002 1.150e-001 8.316e-004 
8.965e-004 9.315e+006 1.367e+011 1.000e+002 1.187e-001 8.320e-004 
8.969e-004 9.312e+006 1.372e+011 1.000e+002 1.192e-001 8.324e-004 
8.973e-004 9.306e+006 1.378e+011 1.000e+002 1.173e-001 8.329e-004 
8.977e-004 9.301e+006 1.384e+011 1.000e+002 1.190e-001 8.333e-004 
8.981e-004 9.296e+006 1.390e+011 1.000e+002 1.214e-001 8.338e-004 
8.985e-004 9.291e+006 1.397e+011 1.000e+002 1.219e-001 8.342e-004 
8.990e-004 9.290e+006 1.402e+011 1.000e+002 1.214e-001 8.347e-004 
8.994e-004 9.289e+006 1.408e+011 1.000e+002 1.210e-001 8.351e-004 
8.998e-004 9.286e+006 1.413e+011 1.000e+002 1.299e-001 8.355e-004 
9.002e-004 9.277e+006 1.418e+011 1.000e+002 1.326e-001 8.360e-004 
9.006e-004 9.266e+006 1.425e+011 1.000e+002 1.350e-001 8.365e-004 
9.010e-004 9.255e+006 1.432e+011 1.000e+002 1.291e-001 8.370e-004 
9.014e-004 9.247e+006 1.439e+011 1.000e+002 1.344e-001 8.375e-004 
9.019e-004 9.245e+006 1.373e+011 1.000e+002 7.238e-002 8.379e-004 
9.023e-004 9.229e+006 1.377e+011 1.000e+002 7.527e-002 8.384e-004 
9.027e-004 9.212e+006 1.384e+011 1.000e+002 7.630e-002 8.389e-004 
9.031e-004 9.199e+006 1.390e+011 1.000e+002 7.756e-002 8.395e-004 
9.035e-004 9.189e+006 1.396e+011 1.000e+002 7.846e-002 8.399e-004 
9.039e-004 9.182e+006 1.402e+011 1.000e+002 7.637e-002 8.404e-004 
9.044e-004 9.176e+006 1.409e+011 1.000e+002 7.821e-002 8.409e-004 
9.048e-004 9.172e+006 1.416e+011 1.000e+002 8.453e-002 8.413e-004 
9.052e-004 9.168e+006 1.424e+011 1.000e+002 9.122e-002 8.417e-004 
9.056e-004 9.163e+006 1.431e+011 1.000e+002 9.299e-002 8.422e-004 
9.060e-004 9.159e+006 1.439e+011 1.000e+002 9.856e-002 8.426e-004 
9.064e-004 9.160e+006 1.444e+011 1.000e+002 9.463e-002 8.431e-004 
9.069e-004 9.161e+006 1.426e+011 1.000e+002 8.695e-002 8.435e-004 
9.073e-004 9.165e+006 1.430e+011 1.000e+002 9.295e-002 8.439e-004 
9.077e-004 9.172e+006 1.434e+011 1.000e+002 9.545e-002 8.442e-004 
9.081e-004 9.184e+006 1.437e+011 1.000e+002 9.915e-002 8.446e-004 
9.085e-004 9.195e+006 1.440e+011 1.000e+002 1.003e-001 8.449e-004 
9.089e-004 9.206e+006 1.444e+011 1.000e+002 1.009e-001 8.452e-004 
9.094e-004 9.213e+006 1.438e+011 1.000e+002 1.043e-001 8.456e-004 
9.098e-004 9.219e+006 1.439e+011 1.000e+002 1.058e-001 8.460e-004 
9.102e-004 9.224e+006 1.442e+011 1.000e+002 1.084e-001 8.463e-004 
9.106e-004 9.229e+006 1.446e+011 1.000e+002 1.119e-001 8.467e-004 
9.110e-004 9.226e+006 1.430e+011 1.000e+002 1.165e-001 8.472e-004 
9.114e-004 9.227e+006 1.427e+011 1.000e+002 1.190e-001 8.476e-004 
9.118e-004 9.230e+006 1.427e+011 1.000e+002 1.220e-001 8.480e-004 
9.123e-004 9.234e+006 1.429e+011 1.000e+002 1.248e-001 8.484e-004 
9.127e-004 9.240e+006 1.432e+011 1.000e+002 1.276e-001 8.487e-004 
9.131e-004 9.248e+006 1.436e+011 1.000e+002 1.311e-001 8.491e-004 
9.135e-004 9.255e+006 1.440e+011 1.000e+002 1.346e-001 8.495e-004 
9.139e-004 9.263e+006 1.445e+011 1.000e+002 1.385e-001 8.498e-004 
9.143e-004 9.272e+006 1.449e+011 1.000e+002 1.410e-001 8.502e-004 
9.148e-004 9.282e+006 1.454e+011 1.000e+002 1.434e-001 8.505e-004 
9.152e-004 9.294e+006 1.458e+011 1.000e+002 1.454e-001 8.509e-004 
9.156e-004 9.306e+006 1.463e+011 1.000e+002 1.483e-001 8.512e-004 
9.160e-004 9.313e+006 1.461e+011 1.000e+002 1.521e-001 8.516e-004 
9.164e-004 9.311e+006 1.460e+011 1.000e+002 1.542e-001 8.520e-004 
9.168e-004 9.308e+006 1.463e+011 1.000e+002 1.564e-001 8.524e-004 
9.173e-004 9.305e+006 1.468e+011 1.000e+002 1.583e-001 8.529e-004 
9.177e-004 9.298e+006 1.473e+011 1.000e+002 1.601e-001 8.533e-004 
9.181e-004 9.287e+006 1.479e+011 1.000e+002 1.683e-001 8.538e-004 
9.185e-004 9.278e+006 1.482e+011 1.000e+002 1.738e-001 8.543e-004 
9.189e-004 9.264e+006 1.480e+011 1.000e+002 1.794e-001 8.548e-004 
9.193e-004 9.250e+006 1.481e+011 1.000e+002 1.796e-001 8.553e-004 
9.198e-004 9.237e+006 1.483e+011 1.000e+002 1.828e-001 8.558e-004 
9.202e-004 9.225e+006 1.485e+011 1.000e+002 1.835e-001 8.563e-004 
9.206e-004 9.215e+006 1.488e+011 1.000e+002 1.880e-001 8.568e-004 
9.210e-004 9.205e+006 1.492e+011 1.000e+002 1.901e-001 8.573e-004 
9.214e-004 9.198e+006 1.496e+011 1.000e+002 1.986e-001 8.578e-004 
9.218e-004 9.190e+006 1.500e+011 1.000e+002 2.001e-001 8.582e-004 
9.222e-004 9.182e+006 1.503e+011 1.000e+002 1.988e-001 8.587e-004 
9.227e-004 9.174e+006 1.507e+011 1.000e+002 2.019e-001 8.592e-004 
9.231e-004 9.167e+006 1.511e+011 1.000e+002 2.007e-001 8.596e-004 
9.235e-004 9.161e+006 1.516e+011 1.000e+002 2.015e-001 8.601e-004 
9.239e-004 9.155e+006 1.520e+011 1.000e+002 2.089e-001 8.606e-004 
9.243e-004 9.147e+006 1.525e+011 1.000e+002 2.078e-001 8.610e-004 
9.247e-004 9.138e+006 1.529e+011 1.000e+002 2.146e-001 8.615e-004 
9.252e-004 9.129e+006 1.534e+011 1.000e+002 2.169e-001 8.620e-004 
9.256e-004 9.118e+006 1.538e+011 1.000e+002 2.186e-001 8.625e-004 
9.260e-004 9.107e+006 1.543e+011 1.000e+002 2.249e-001 8.630e-004 
9.264e-004 9.093e+006 1.548e+011 1.000e+002 2.284e-001 8.635e-004 
9.268e-004 9.077e+006 1.553e+011 1.000e+002 2.307e-001 8.640e-004 
9.272e-004 9.053e+006 1.557e+011 1.000e+002 2.374e-001 8.646e-004 
9.277e-004 9.018e+006 1.521e+011 1.000e+002 2.097e-001 8.652e-004 
9.281e-004 8.974e+006 1.500e+011 1.000e+002 2.014e-001 8.660e-004 
9.285e-004 8.923e+006 1.501e+011 1.000e+002 2.023e-001 8.667e-004 
9.289e-004 8.868e+006 1.403e+011 1.000e+002 1.203e-001 8.675e-004 
9.293e-004 8.811e+006 1.405e+011 1.000e+002 1.241e-001 8.683e-004 
9.297e-004 8.760e+006 1.407e+011 1.000e+002 1.274e-001 8.691e-004 
9.302e-004 8.716e+006 1.402e+011 1.000e+002 1.343e-001 8.698e-004 
9.306e-004 8.675e+006 1.400e+011 1.000e+002 1.361e-001 8.705e-004 
9.310e-004 8.630e+006 1.379e+011 1.000e+002 1.406e-001 8.713e-004 
9.314e-004 8.586e+006 1.375e+011 1.000e+002 1.441e-001 8.720e-004 
9.318e-004 8.547e+006 1.374e+011 1.000e+002 1.469e-001 8.727e-004 
9.322e-004 8.512e+006 1.372e+011 1.000e+002 1.489e-001 8.733e-004 
9.326e-004 8.482e+006 1.370e+011 1.000e+002 1.503e-001 8.739e-004 
9.331e-004 8.459e+006 1.367e+011 1.000e+002 1.518e-001 8.745e-004 
9.335e-004 8.441e+006 1.369e+011 1.000e+002 1.522e-001 8.751e-004 
9.339e-004 8.429e+006 1.371e+011 1.000e+002 1.529e-001 8.756e-004 
9.343e-004 8.418e+006 1.372e+011 1.000e+002 1.546e-001 8.761e-004 
9.347e-004 8.408e+006 1.375e+011 1.000e+002 1.548e-001 8.765e-004 
9.351e-004 8.397e+006 1.380e+011 1.000e+002 1.588e-001 8.770e-004 
9.356e-004 8.383e+006 1.378e+011 1.000e+002 1.580e-001 8.775e-004 
9.360e-004 8.368e+006 1.380e+011 1.000e+002 1.575e-001 8.781e-004 
9.364e-004 8.354e+006 1.382e+011 1.000e+002 1.561e-001 8.786e-004 
9.368e-004 8.343e+006 1.384e+011 1.000e+002 1.542e-001 8.791e-004 
9.372e-004 8.333e+006 1.386e+011 1.000e+002 1.520e-001 8.796e-004 
9.376e-004 8.323e+006 1.388e+011 1.000e+002 1.502e-001 8.800e-004 
9.381e-004 8.313e+006 1.384e+011 1.000e+002 1.508e-001 8.805e-004 
9.385e-004 8.296e+006 1.382e+011 1.000e+002 1.501e-001 8.811e-004 
9.389e-004 8.279e+006 1.383e+011 1.000e+002 1.491e-001 8.816e-004 
9.393e-004 8.266e+006 1.383e+011 1.000e+002 1.480e-001 8.821e-004 
9.397e-004 8.254e+006 1.383e+011 1.000e+002 1.471e-001 8.826e-004 
9.401e-004 8.242e+006 1.383e+011 1.000e+002 1.460e-001 8.831e-004 
9.406e-004 8.226e+006 1.379e+011 1.000e+002 1.460e-001 8.836e-004 
9.410e-004 8.206e+006 1.379e+011 1.000e+002 1.447e-001 8.842e-004 
9.414e-004 8.195e+006 1.378e+011 1.000e+002 1.421e-001 8.847e-004 
9.418e-004 8.191e+006 1.378e+011 1.000e+002 1.404e-001 8.851e-004 
9.422e-004 8.189e+006 1.379e+011 1.000e+002 1.391e-001 8.855e-004 
9.426e-004 8.188e+006 1.379e+011 1.000e+002 1.374e-001 8.860e-004 
9.430e-004 8.189e+006 1.380e+011 1.000e+002 1.356e-001 8.864e-004 
9.435e-004 8.190e+006 1.380e+011 1.000e+002 1.335e-001 8.868e-004 
9.439e-004 8.194e+006 1.381e+011 1.000e+002 1.320e-001 8.872e-004 
9.443e-004 8.193e+006 1.382e+011 1.000e+002 1.377e-001 8.876e-004 
9.447e-004 8.193e+006 1.383e+011 1.000e+002 1.419e-001 8.880e-004 
9.451e-004 8.196e+006 1.385e+011 1.000e+002 1.439e-001 8.884e-004 
9.455e-004 8.202e+006 1.386e+011 1.000e+002 1.452e-001 8.888e-004 
9.460e-004 8.207e+006 1.387e+011 1.000e+002 1.459e-001 8.892e-004 
9.464e-004 8.213e+006 1.388e+011 1.000e+002 1.450e-001 8.895e-004 
9.468e-004 8.221e+006 1.389e+011 1.000e+002 1.442e-001 8.899e-004 
9.472e-004 8.231e+006 1.390e+011 1.000e+002 1.438e-001 8.902e-004 
9.476e-004 8.239e+006 1.391e+011 1.000e+002 1.424e-001 8.906e-004 
9.480e-004 8.250e+006 1.393e+011 1.000e+002 1.414e-001 8.909e-004 
9.485e-004 8.257e+006 1.395e+011 1.000e+002 1.405e-001 8.913e-004 
9.489e-004 8.264e+006 1.396e+011 1.000e+002 1.394e-001 8.917e-004 
9.493e-004 8.268e+006 1.398e+011 1.000e+002 1.385e-001 8.921e-004 
9.497e-004 8.272e+006 1.400e+011 1.000e+002 1.380e-001 8.925e-004 
9.501e-004 8.276e+006 1.402e+011 1.000e+002 1.369e-001 8.928e-004 
9.505e-004 8.279e+006 1.405e+011 1.000e+002 1.386e-001 8.932e-004 
9.510e-004 8.283e+006 1.408e+011 1.000e+002 1.386e-001 8.936e-004 
9.514e-004 8.286e+006 1.411e+011 1.000e+002 1.383e-001 8.940e-004 
9.518e-004 8.290e+006 1.414e+011 1.000e+002 1.381e-001 8.944e-004 
9.522e-004 8.294e+006 1.416e+011 1.000e+002 1.377e-001 8.948e-004 
9.526e-004 8.297e+006 1.419e+011 1.000e+002 1.373e-001 8.952e-004 
9.530e-004 8.293e+006 1.418e+011 1.000e+002 1.386e-001 8.956e-004 
9.534e-004 8.286e+006 1.419e+011 1.000e+002 1.379e-001 8.961e-004 
9.539e-004 8.278e+006 1.421e+011 1.000e+002 1.395e-001 8.966e-004 
9.543e-004 8.263e+006 1.422e+011 1.000e+002 1.393e-001 8.971e-004 
9.547e-004 8.246e+006 1.425e+011 1.000e+002 1.388e-001 8.976e-004 
9.551e-004 8.232e+006 1.426e+011 1.000e+002 1.383e-001 8.981e-004 
9.555e-004 8.212e+006 1.423e+011 1.000e+002 1.409e-001 8.987e-004 
9.559e-004 8.185e+006 1.417e+011 1.000e+002 1.414e-001 8.993e-004 
9.564e-004 8.161e+006 1.416e+011 1.000e+002 1.426e-001 8.999e-004 
9.568e-004 8.141e+006 1.417e+011 1.000e+002 1.442e-001 9.004e-004 
9.572e-004 8.121e+006 1.420e+011 1.000e+002 1.501e-001 9.010e-004 
9.576e-004 8.103e+006 1.422e+011 1.000e+002 1.538e-001 9.015e-004 
9.580e-004 8.085e+006 1.425e+011 1.000e+002 1.569e-001 9.021e-004 
9.584e-004 8.070e+006 1.429e+011 1.000e+002 1.572e-001 9.026e-004 
9.589e-004 8.059e+006 1.432e+011 1.000e+002 1.583e-001 9.031e-004 
9.593e-004 8.052e+006 1.436e+011 1.000e+002 1.604e-001 9.035e-004 
9.597e-004 8.046e+006 1.439e+011 1.000e+002 1.618e-001 9.040e-004 
9.601e-004 8.038e+006 1.443e+011 1.000e+002 1.633e-001 9.045e-004 
9.605e-004 8.031e+006 1.447e+011 1.000e+002 1.637e-001 9.049e-004 
9.609e-004 8.017e+006 1.449e+011 1.000e+002 1.663e-001 9.054e-004 
9.614e-004 7.999e+006 1.453e+011 1.000e+002 1.671e-001 9.060e-004 
9.618e-004 7.980e+006 1.457e+011 1.000e+002 1.687e-001 9.065e-004 
9.622e-004 7.964e+006 1.461e+011 1.000e+002 1.689e-001 9.071e-004 
9.626e-004 7.949e+006 1.465e+011 1.000e+002 1.702e-001 9.076e-004 
9.630e-004 7.930e+006 1.466e+011 1.000e+002 1.731e-001 9.081e-004 
9.634e-004 7.907e+006 1.470e+011 1.000e+002 1.755e-001 9.087e-004 
9.638e-004 7.879e+006 1.476e+011 1.000e+002 1.765e-001 9.093e-004 
9.643e-004 7.859e+006 1.482e+011 1.000e+002 1.777e-001 9.099e-004 
9.647e-004 7.846e+006 1.488e+011 1.000e+002 1.789e-001 9.104e-004 
9.651e-004 7.837e+006 1.493e+011 1.000e+002 1.808e-001 9.109e-004 
9.655e-004 7.825e+006 1.498e+011 1.000e+002 1.824e-001 9.114e-004 
9.659e-004 7.814e+006 1.503e+011 1.000e+002 1.842e-001 9.118e-004 
9.663e-004 7.801e+006 1.509e+011 1.000e+002 1.850e-001 9.123e-004 
9.668e-004 7.777e+006 1.516e+011 1.000e+002 1.866e-001 9.129e-004 
9.672e-004 7.765e+006 1.521e+011 1.000e+002 1.857e-001 9.134e-004 
9.676e-004 7.757e+006 1.526e+011 1.000e+002 1.857e-001 9.139e-004 
9.680e-004 7.750e+006 1.530e+011 1.000e+002 1.837e-001 9.144e-004 
9.684e-004 7.744e+006 1.536e+011 1.000e+002 1.836e-001 9.148e-004 
9.688e-004 7.738e+006 1.481e+011 1.000e+002 1.365e-001 9.153e-004 
9.693e-004 7.732e+006 1.484e+011 1.000e+002 1.359e-001 9.157e-004 
9.697e-004 7.730e+006 1.487e+011 1.000e+002 1.358e-001 9.162e-004 
9.701e-004 7.730e+006 1.490e+011 1.000e+002 1.360e-001 9.166e-004 
9.705e-004 7.732e+006 1.494e+011 1.000e+002 1.368e-001 9.170e-004 
9.709e-004 7.738e+006 1.497e+011 1.000e+002 1.386e-001 9.174e-004 
9.713e-004 7.743e+006 1.494e+011 1.000e+002 1.372e-001 9.177e-004 
9.717e-004 7.748e+006 1.497e+011 1.000e+002 1.353e-001 9.181e-004 
9.722e-004 7.754e+006 1.499e+011 1.000e+002 1.331e-001 9.185e-004 
9.726e-004 7.762e+006 1.501e+011 1.000e+002 1.313e-001 9.189e-004 
9.730e-004 7.770e+006 1.504e+011 1.000e+002 1.298e-001 9.192e-004 
9.734e-004 7.777e+006 1.507e+011 1.000e+002 1.286e-001 9.196e-004 
9.738e-004 7.783e+006 1.510e+011 1.000e+002 1.271e-001 9.200e-004 
9.742e-004 7.791e+006 1.513e+011 1.000e+002 1.256e-001 9.203e-004 
9.747e-004 7.799e+006 1.516e+011 1.000e+002 1.259e-001 9.207e-004 
9.751e-004 7.804e+006 1.520e+011 1.000e+002 1.250e-001 9.211e-004 
9.755e-004 7.802e+006 1.508e+011 1.000e+002 1.258e-001 9.215e-004 
9.759e-004 7.798e+006 1.506e+011 1.000e+002 1.250e-001 9.219e-004 
9.763e-004 7.792e+006 1.506e+011 1.000e+002 1.246e-001 9.224e-004 
9.767e-004 7.786e+006 1.508e+011 1.000e+002 1.235e-001 9.228e-004 
9.772e-004 7.778e+006 1.510e+011 1.000e+002 1.237e-001 9.233e-004 
9.776e-004 7.764e+006 1.511e+011 1.000e+002 1.251e-001 9.238e-004 
9.780e-004 7.741e+006 1.510e+011 1.000e+002 1.263e-001 9.244e-004 
9.784e-004 7.715e+006 1.512e+011 1.000e+002 1.277e-001 9.250e-004 
9.788e-004 7.690e+006 1.515e+011 1.000e+002 1.290e-001 9.256e-004 
9.792e-004 7.658e+006 1.514e+011 1.000e+002 1.319e-001 9.262e-004 
9.797e-004 7.624e+006 1.516e+011 1.000e+002 1.348e-001 9.269e-004 
9.801e-004 7.592e+006 1.520e+011 1.000e+002 1.371e-001 9.275e-004 
9.805e-004 7.564e+006 1.524e+011 1.000e+002 1.382e-001 9.281e-004 
9.809e-004 7.541e+006 1.528e+011 1.000e+002 1.402e-001 9.287e-004 
9.813e-004 7.514e+006 1.532e+011 1.000e+002 1.420e-001 9.293e-004 
9.817e-004 7.484e+006 1.537e+011 1.000e+002 1.429e-001 9.299e-004 
9.821e-004 7.456e+006 1.535e+011 1.000e+002 1.446e-001 9.305e-004 
9.826e-004 7.432e+006 1.520e+011 1.000e+002 1.476e-001 9.311e-004 
9.830e-004 7.407e+006 1.513e+011 1.000e+002 1.486e-001 9.317e-004 
9.834e-004 7.386e+006 1.512e+011 1.000e+002 1.483e-001 9.323e-004 
9.838e-004 7.372e+006 1.505e+011 1.000e+002 1.516e-001 9.328e-004 
9.842e-004 7.361e+006 1.497e+011 1.000e+002 1.497e-001 9.333e-004 
9.846e-004 7.354e+006 1.496e+011 1.000e+002 1.487e-001 9.337e-004 
9.851e-004 7.348e+006 1.495e+011 1.000e+002 1.493e-001 9.342e-004 
9.855e-004 7.346e+006 1.474e+011 1.000e+002 1.473e-001 9.346e-004 
9.859e-004 7.349e+006 1.474e+011 1.000e+002 1.489e-001 9.350e-004 
9.863e-004 7.349e+006 1.473e+011 1.000e+002 1.499e-001 9.354e-004 
9.867e-004 7.346e+006 1.475e+011 1.000e+002 1.502e-001 9.359e-004 
9.871e-004 7.346e+006 1.476e+011 1.000e+002 1.501e-001 9.363e-004 
9.876e-004 7.342e+006 1.478e+011 1.000e+002 1.491e-001 9.367e-004 
9.880e-004 7.341e+006 1.480e+011 1.000e+002 1.483e-001 9.372e-004 
9.884e-004 7.343e+006 1.482e+011 1.000e+002 1.478e-001 9.376e-004 
9.888e-004 7.347e+006 1.484e+011 1.000e+002 1.472e-001 9.379e-004 
9.892e-004 7.351e+006 1.486e+011 1.000e+002 1.465e-001 9.383e-004 
9.896e-004 7.356e+006 1.488e+011 1.000e+002 1.461e-001 9.387e-004 
9.901e-004 7.360e+006 1.491e+011 1.000e+002 1.457e-001 9.391e-004 
9.905e-004 7.366e+006 1.493e+011 1.000e+002 1.452e-001 9.395e-004 
9.909e-004 7.372e+006 1.495e+011 1.000e+002 1.449e-001 9.399e-004 
9.913e-004 7.380e+006 1.498e+011 1.000e+002 1.448e-001 9.402e-004 
9.917e-004 7.388e+006 1.501e+011 1.000e+002 1.446e-001 9.406e-004 
9.921e-004 7.397e+006 1.503e+011 1.000e+002 1.438e-001 9.409e-004 
9.925e-004 7.406e+006 1.506e+011 1.000e+002 1.442e-001 9.413e-004 
9.930e-004 7.416e+006 1.509e+011 1.000e+002 1.437e-001 9.416e-004 
9.934e-004 7.426e+006 1.511e+011 1.000e+002 1.438e-001 9.420e-004 
9.938e-004 7.434e+006 1.514e+011 1.000e+002 1.428e-001 9.423e-004 
9.942e-004 7.443e+006 1.516e+011 1.000e+002 1.418e-001 9.427e-004 
9.946e-004 7.453e+006 1.519e+011 1.000e+002 1.411e-001 9.430e-004 
9.950e-004 7.463e+006 1.522e+011 1.000e+002 1.404e-001 9.434e-004 
9.955e-004 7.471e+006 1.525e+011 1.000e+002 1.402e-001 9.437e-004 
9.959e-004 7.478e+006 1.528e+011 1.000e+002 1.398e-001 9.441e-004 
9.963e-004 7.490e+006 1.528e+011 1.000e+002 1.410e-001 9.444e-004 
9.967e-004 7.503e+006 1.529e+011 1.000e+002 1.407e-001 9.448e-004 
9.971e-004 7.515e+006 1.529e+011 1.000e+002 1.404e-001 9.451e-004 
9.975e-004 7.528e+006 1.530e+011 1.000e+002 1.396e-001 9.454e-004 
9.980e-004 7.542e+006 1.532e+011 1.000e+002 1.399e-001 9.458e-004 
9.984e-004 7.555e+006 1.534e+011 1.000e+002 1.393e-001 9.461e-004 
9.988e-004 7.568e+006 1.536e+011 1.000e+002 1.389e-001 9.464e-004 
9.992e-004 7.580e+006 1.539e+011 1.000e+002 1.399e-001 9.467e-004 
9.996e-004 7.591e+006 1.542e+011 1.000e+002 1.397e-001 9.471e-004 
1.000e-003 7.600e+006 1.546e+011 1.000e+002 1.396e-001 9.474e-004 
1.000e-003 7.606e+006 1.550e+011 1.000e+002 1.398e-001 9.478e-004 
1.001e-003 7.608e+006 1.555e+011 1.000e+002 1.399e-001 9.482e-004 
1.001e-003 7.601e+006 1.537e+011 1.000e+002 1.423e-001 9.487e-004 
1.002e-003 7.601e+006 1.531e+011 1.000e+002 1.422e-001 9.491e-004 
1.002e-003 7.606e+006 1.528e+011 1.000e+002 1.418e-001 9.495e-004 
1.003e-003 7.618e+006 1.527e+011 1.000e+002 1.423e-001 9.498e-004 
1.003e-003 7.635e+006 1.525e+011 1.000e+002 1.410e-001 9.501e-004 
1.003e-003 7.652e+006 1.523e+011 1.000e+002 1.423e-001 9.504e-004 
1.004e-003 7.670e+006 1.521e+011 1.000e+002 1.428e-001 9.507e-004 
1.004e-003 7.684e+006 1.512e+011 1.000e+002 1.448e-001 9.510e-004 
1.005e-003 7.698e+006 1.511e+011 1.000e+002 1.449e-001 9.513e-004 
1.005e-003 7.708e+006 1.512e+011 1.000e+002 1.479e-001 9.517e-004 
1.005e-003 7.722e+006 1.509e+011 1.000e+002 1.430e-001 9.520e-004 
1.006e-003 7.735e+006 1.508e+011 1.000e+002 1.431e-001 9.523e-004 
1.006e-003 7.745e+006 1.508e+011 1.000e+002 1.427e-001 9.527e-004 
1.007e-003 7.758e+006 1.509e+011 1.000e+002 1.431e-001 9.530e-004 
1.007e-003 7.771e+006 1.511e+011 1.000e+002 1.392e-001 9.533e-004 
1.008e-003 7.785e+006 1.512e+011 1.000e+002 1.392e-001 9.536e-004 
1.008e-003 7.800e+006 1.514e+011 1.000e+002 1.394e-001 9.540e-004 
1.008e-003 7.817e+006 1.517e+011 1.000e+002 1.359e-001 9.542e-004 
1.009e-003 7.826e+006 1.513e+011 1.000e+002 1.382e-001 9.546e-004 
1.009e-003 7.835e+006 1.515e+011 1.000e+002 1.367e-001 9.550e-004 
1.010e-003 7.844e+006 1.517e+011 1.000e+002 1.352e-001 9.553e-004 
1.010e-003 7.854e+006 1.519e+011 1.000e+002 1.334e-001 9.557e-004 
1.010e-003 7.856e+006 1.519e+011 1.000e+002 1.343e-001 9.561e-004 
1.011e-003 7.856e+006 1.521e+011 1.000e+002 1.337e-001 9.565e-004 
1.011e-003 7.858e+006 1.524e+011 1.000e+002 1.324e-001 9.569e-004 
1.012e-003 7.863e+006 1.527e+011 1.000e+002 1.322e-001 9.573e-004 
1.012e-003 7.871e+006 1.530e+011 1.000e+002 1.324e-001 9.576e-004 
1.013e-003 7.878e+006 1.527e+011 1.000e+002 1.313e-001 9.580e-004 
1.013e-003 7.886e+006 1.528e+011 1.000e+002 1.292e-001 9.583e-004 
1.013e-003 7.891e+006 1.530e+011 1.000e+002 1.272e-001 9.587e-004 
1.014e-003 7.895e+006 1.534e+011 1.000e+002 1.305e-001 9.591e-004 
1.014e-003 7.899e+006 1.538e+011 1.000e+002 1.305e-001 9.595e-004 
1.015e-003 7.904e+006 1.542e+011 1.000e+002 1.266e-001 9.599e-004 
1.015e-003 7.908e+006 1.545e+011 1.000e+002 1.301e-001 9.603e-004 
1.015e-003 7.909e+006 1.549e+011 1.000e+002 1.303e-001 9.607e-004 
1.016e-003 7.905e+006 1.554e+011 1.000e+002 1.313e-001 9.611e-004 
1.016e-003 7.896e+006 1.560e+011 1.000e+002 1.413e-001 9.616e-004 
1.017e-003 7.892e+006 1.564e+011 1.000e+002 1.487e-001 9.620e-004 
1.017e-003 7.891e+006 1.569e+011 1.000e+002 1.533e-001 9.625e-004 
1.018e-003 7.891e+006 1.574e+011 1.000e+002 1.491e-001 9.629e-004 
1.018e-003 7.889e+006 1.580e+011 1.000e+002 1.537e-001 9.633e-004 
1.018e-003 7.881e+006 1.540e+011 1.000e+002 1.296e-001 9.638e-004 
1.019e-003 7.873e+006 1.538e+011 1.000e+002 1.283e-001 9.643e-004 
1.019e-003 7.870e+006 1.437e+011 1.000e+002 3.641e-002 9.647e-004 
1.020e-003 7.867e+006 1.437e+011 1.000e+002 3.506e-002 9.651e-004 
1.020e-003 7.869e+006 1.438e+011 1.000e+002 3.269e-002 9.655e-004 
1.020e-003 7.873e+006 1.439e+011 1.000e+002 2.798e-002 9.659e-004 
1.021e-003 7.879e+006 1.440e+011 1.000e+002 2.589e-002 9.663e-004 
1.021e-003 7.885e+006 1.442e+011 1.000e+002 2.797e-002 9.667e-004 
1.022e-003 7.892e+006 1.443e+011 1.000e+002 2.602e-002 9.670e-004 
1.022e-003 7.899e+006 1.445e+011 1.000e+002 2.426e-002 9.674e-004 
1.023e-003 7.904e+006 1.446e+011 1.000e+002 2.381e-002 9.678e-004 
1.023e-003 7.904e+006 1.443e+011 1.000e+002 2.492e-002 9.682e-004 
1.023e-003 7.893e+006 1.439e+011 1.000e+002 2.540e-002 9.687e-004 
1.024e-003 7.874e+006 1.437e+011 1.000e+002 2.829e-002 9.692e-004 
1.024e-003 7.849e+006 1.437e+011 1.000e+002 2.844e-002 9.698e-004 
1.025e-003 7.829e+006 1.437e+011 1.000e+002 2.719e-002 9.704e-004 
1.025e-003 7.812e+006 1.438e+011 1.000e+002 2.639e-002 9.709e-004 
1.025e-003 7.794e+006 1.440e+011 1.000e+002 2.725e-002 9.715e-004 
1.026e-003 7.775e+006 1.441e+011 1.000e+002 2.686e-002 9.720e-004 
1.026e-003 7.754e+006 1.443e+011 1.000e+002 2.743e-002 9.726e-004 
1.027e-003 7.734e+006 1.444e+011 1.000e+002 2.567e-002 9.731e-004 
1.027e-003 7.716e+006 1.446e+011 1.000e+002 2.508e-002 9.737e-004 
1.027e-003 7.702e+006 1.447e+011 1.000e+002 2.549e-002 9.742e-004 
1.028e-003 7.688e+006 1.448e+011 1.000e+002 2.529e-002 9.747e-004 
1.028e-003 7.671e+006 1.448e+011 1.000e+002 2.793e-002 9.752e-004 
1.029e-003 7.644e+006 1.436e+011 1.000e+002 2.704e-002 9.758e-004 
1.029e-003 7.619e+006 1.435e+011 1.000e+002 2.781e-002 9.764e-004 
1.030e-003 7.593e+006 1.435e+011 1.000e+002 2.842e-002 9.770e-004 
1.030e-003 7.571e+006 1.436e+011 1.000e+002 2.861e-002 9.776e-004 
1.030e-003 7.546e+006 1.437e+011 1.000e+002 2.976e-002 9.782e-004 
1.031e-003 7.522e+006 1.439e+011 1.000e+002 2.942e-002 9.788e-004 
1.031e-003 7.503e+006 1.442e+011 1.000e+002 2.836e-002 9.793e-004 
1.032e-003 7.491e+006 1.435e+011 1.000e+002 3.079e-002 9.798e-004 
1.032e-003 7.487e+006 1.411e+011 1.000e+002 2.798e-002 9.802e-004 
1.032e-003 7.489e+006 1.404e+011 1.000e+002 2.456e-002 9.806e-004 
1.033e-003 7.498e+006 1.400e+011 1.000e+002 2.339e-002 9.810e-004 
1.033e-003 7.508e+006 1.398e+011 1.000e+002 2.256e-002 9.813e-004 
1.034e-003 7.522e+006 1.397e+011 1.000e+002 2.486e-002 9.817e-004 
1.034e-003 7.538e+006 1.396e+011 1.000e+002 2.410e-002 9.820e-004 
1.035e-003 7.557e+006 1.396e+011 1.000e+002 2.391e-002 9.822e-004 
1.035e-003 7.579e+006 1.395e+011 1.000e+002 2.238e-002 9.825e-004 
1.035e-003 7.600e+006 1.395e+011 1.000e+002 2.621e-002 9.828e-004 
1.036e-003 7.624e+006 1.395e+011 1.000e+002 2.665e-002 9.830e-004 
1.036e-003 7.648e+006 1.396e+011 1.000e+002 2.599e-002 9.833e-004 
1.037e-003 7.670e+006 1.395e+011 1.000e+002 2.602e-002 9.836e-004 
1.037e-003 7.689e+006 1.385e+011 1.000e+002 1.738e-002 9.838e-004 
1.037e-003 7.707e+006 1.385e+011 1.000e+002 3.483e-002 9.841e-004 
1.038e-003 7.718e+006 1.370e+011 1.000e+002 2.109e-002 9.845e-004 
1.038e-003 7.730e+006 1.364e+011 1.000e+002 2.397e-002 9.848e-004 
1.039e-003 7.742e+006 1.362e+011 1.000e+002 2.195e-002 9.851e-004 
1.039e-003 7.749e+006 1.360e+011 1.000e+002 2.611e-002 9.855e-004 
1.040e-003 7.751e+006 1.361e+011 1.000e+002 2.192e-002 9.859e-004 
1.040e-003 7.756e+006 1.354e+011 1.000e+002 2.623e-002 9.863e-004 
1.040e-003 7.756e+006 1.349e+011 1.000e+002 2.657e-002 9.867e-004 
1.041e-003 7.757e+006 1.348e+011 1.000e+002 2.561e-002 9.871e-004 
1.041e-003 7.760e+006 1.348e+011 1.000e+002 2.580e-002 9.875e-004 
1.042e-003 7.765e+006 1.349e+011 1.000e+002 2.701e-002 9.879e-004 
1.042e-003 7.770e+006 1.337e+011 1.000e+002 2.369e-002 9.883e-004 
1.042e-003 7.773e+006 1.330e+011 1.000e+002 2.796e-002 9.887e-004 
1.043e-003 7.783e+006 1.331e+011 1.000e+002 2.781e-002 9.890e-004 
1.043e-003 7.795e+006 1.332e+011 1.000e+002 2.867e-002 9.893e-004 
1.044e-003 7.808e+006 1.333e+011 1.000e+002 2.888e-002 9.897e-004 
1.044e-003 7.822e+006 1.334e+011 1.000e+002 2.944e-002 9.900e-004 
1.045e-003 7.837e+006 1.336e+011 1.000e+002 3.001e-002 9.903e-004 
1.045e-003 7.853e+006 1.337e+011 1.000e+002 2.708e-002 9.906e-004 
1.045e-003 7.871e+006 1.339e+011 1.000e+002 2.800e-002 9.909e-004 
1.046e-003 7.889e+006 1.340e+011 1.000e+002 2.734e-002 9.912e-004 
1.046e-003 7.909e+006 1.341e+011 1.000e+002 2.804e-002 9.915e-004 
1.047e-003 7.930e+006 1.343e+011 1.000e+002 2.141e-002 9.917e-004 
1.047e-003 7.951e+006 1.344e+011 1.000e+002 2.571e-002 9.920e-004 
1.047e-003 7.973e+006 1.345e+011 1.000e+002 2.140e-002 9.923e-004 
1.048e-003 7.994e+006 1.346e+011 1.000e+002 2.192e-002 9.925e-004 
1.048e-003 8.009e+006 1.341e+011 1.000e+002 2.603e-002 9.929e-004 
1.049e-003 8.018e+006 1.339e+011 1.000e+002 2.936e-002 9.932e-004 
1.049e-003 8.024e+006 1.337e+011 1.000e+002 3.105e-002 9.936e-004 
1.050e-003 8.024e+006 1.336e+011 1.000e+002 2.746e-002 9.940e-004 
1.050e-003 8.023e+006 1.336e+011 1.000e+002 3.026e-002 9.944e-004 
1.050e-003 8.021e+006 1.336e+011 1.000e+002 2.795e-002 9.949e-004 
1.051e-003 8.017e+006 1.336e+011 1.000e+002 2.911e-002 9.953e-004 
1.051e-003 8.014e+006 1.337e+011 1.000e+002 3.064e-002 9.957e-004 
1.052e-003 8.013e+006 1.336e+011 1.000e+002 3.236e-002 9.962e-004 
1.052e-003 8.010e+006 1.335e+011 1.000e+002 3.253e-002 9.966e-004 
1.052e-003 8.000e+006 1.329e+011 1.000e+002 3.106e-002 9.971e-004 
1.053e-003 7.987e+006 1.323e+011 1.000e+002 2.851e-002 9.976e-004 
1.053e-003 7.970e+006 1.319e+011 1.000e+002 2.400e-002 9.981e-004 
1.054e-003 7.960e+006 1.318e+011 1.000e+002 2.264e-002 9.986e-004 
1.054e-003 7.952e+006 1.318e+011 1.000e+002 2.226e-002 9.991e-004 
1.055e-003 7.947e+006 1.318e+011 1.000e+002 2.110e-002 9.995e-004 
1.055e-003 7.948e+006 1.318e+011 1.000e+002 2.084e-002 9.999e-004 
1.055e-003 7.952e+006 1.319e+011 1.000e+002 2.057e-002 1.000e-003 
1.056e-003 7.961e+006 1.319e+011 1.000e+002 2.060e-002 1.001e-003 
1.056e-003 7.976e+006 1.319e+011 1.000e+002 2.005e-002 1.001e-003 
1.057e-003 7.997e+006 1.319e+011 1.000e+002 2.042e-002 1.001e-003 
1.057e-003 8.017e+006 1.319e+011 1.000e+002 2.024e-002 1.002e-003 
1.057e-003 8.036e+006 1.320e+011 1.000e+002 1.982e-002 1.002e-003 
1.058e-003 8.056e+006 1.320e+011 1.000e+002 1.948e-002 1.002e-003 
1.058e-003 8.079e+006 1.322e+011 1.000e+002 1.908e-002 1.002e-003 
1.059e-003 8.097e+006 1.322e+011 1.000e+002 1.926e-002 1.003e-003 
1.059e-003 8.116e+006 1.324e+011 1.000e+002 1.885e-002 1.003e-003 
1.060e-003 8.132e+006 1.325e+011 1.000e+002 1.911e-002 1.003e-003 
1.060e-003 8.145e+006 1.326e+011 1.000e+002 1.877e-002 1.004e-003 
1.060e-003 8.156e+006 1.329e+011 1.000e+002 1.869e-002 1.004e-003 
1.061e-003 8.166e+006 1.331e+011 1.000e+002 1.813e-002 1.004e-003 
1.061e-003 8.177e+006 1.333e+011 1.000e+002 1.880e-002 1.005e-003 
1.062e-003 8.184e+006 1.336e+011 1.000e+002 1.894e-002 1.005e-003 
1.062e-003 8.193e+006 1.340e+011 1.000e+002 1.925e-002 1.005e-003 
1.062e-003 8.194e+006 1.339e+011 1.000e+002 2.201e-002 1.006e-003 
1.063e-003 8.185e+006 1.339e+011 1.000e+002 2.117e-002 1.006e-003 
1.063e-003 8.177e+006 1.340e+011 1.000e+002 2.058e-002 1.007e-003 
1.064e-003 8.170e+006 1.342e+011 1.000e+002 2.046e-002 1.007e-003 
1.064e-003 8.161e+006 1.344e+011 1.000e+002 2.020e-002 1.008e-003 
1.065e-003 8.145e+006 1.339e+011 1.000e+002 2.085e-002 1.008e-003 
1.065e-003 8.125e+006 1.337e+011 1.000e+002 2.098e-002 1.009e-003 
1.065e-003 8.105e+006 1.338e+011 1.000e+002 2.200e-002 1.009e-003 
1.066e-003 8.082e+006 1.328e+011 1.000e+002 2.109e-002 1.010e-003 
1.066e-003 8.050e+006 1.325e+011 1.000e+002 2.132e-002 1.010e-003 
1.067e-003 8.016e+006 1.326e+011 1.000e+002 2.682e-002 1.011e-003 
1.067e-003 7.984e+006 1.328e+011 1.000e+002 3.745e-002 1.012e-003 
1.067e-003 7.956e+006 1.331e+011 1.000e+002 4.314e-002 1.012e-003 
1.068e-003 7.931e+006 1.333e+011 1.000e+002 4.757e-002 1.013e-003 
1.068e-003 7.909e+006 1.336e+011 1.000e+002 5.200e-002 1.014e-003 
1.069e-003 7.886e+006 1.340e+011 1.000e+002 5.620e-002 1.014e-003 
1.069e-003 7.873e+006 1.342e+011 1.000e+002 5.715e-002 1.015e-003 
1.070e-003 7.865e+006 1.344e+011 1.000e+002 5.755e-002 1.015e-003 
1.070e-003 7.860e+006 1.346e+011 1.000e+002 5.761e-002 1.016e-003 
1.070e-003 7.856e+006 1.348e+011 1.000e+002 5.813e-002 1.016e-003 
1.071e-003 7.852e+006 1.348e+011 1.000e+002 5.927e-002 1.016e-003 
1.071e-003 7.848e+006 1.349e+011 1.000e+002 5.987e-002 1.017e-003 
1.072e-003 7.849e+006 1.351e+011 1.000e+002 5.908e-002 1.017e-003 
1.072e-003 7.854e+006 1.353e+011 1.000e+002 5.963e-002 1.018e-003 
1.072e-003 7.861e+006 1.355e+011 1.000e+002 5.820e-002 1.018e-003 
1.073e-003 7.869e+006 1.358e+011 1.000e+002 5.777e-002 1.018e-003 
1.073e-003 7.876e+006 1.357e+011 1.000e+002 5.763e-002 1.019e-003 
1.074e-003 7.873e+006 1.357e+011 1.000e+002 6.149e-002 1.019e-003 
1.074e-003 7.865e+006 1.360e+011 1.000e+002 6.482e-002 1.020e-003 
1.074e-003 7.858e+006 1.363e+011 1.000e+002 6.759e-002 1.020e-003 
1.075e-003 7.851e+006 1.367e+011 1.000e+002 7.004e-002 1.021e-003 
1.075e-003 7.842e+006 1.370e+011 1.000e+002 7.247e-002 1.021e-003 
1.076e-003 7.834e+006 1.374e+011 1.000e+002 7.467e-002 1.022e-003 
1.076e-003 7.826e+006 1.377e+011 1.000e+002 7.649e-002 1.022e-003 
1.077e-003 7.816e+006 1.322e+011 1.000e+002 1.826e-002 1.022e-003 
1.077e-003 7.794e+006 1.324e+011 1.000e+002 1.915e-002 1.023e-003 
1.077e-003 7.770e+006 1.324e+011 1.000e+002 1.935e-002 1.024e-003 
1.078e-003 7.754e+006 1.324e+011 1.000e+002 1.855e-002 1.024e-003 
1.078e-003 7.743e+006 1.325e+011 1.000e+002 1.730e-002 1.025e-003 
1.079e-003 7.735e+006 1.327e+011 1.000e+002 1.655e-002 1.025e-003 
1.079e-003 7.725e+006 1.331e+011 1.000e+002 1.623e-002 1.026e-003 
1.079e-003 7.716e+006 1.334e+011 1.000e+002 1.549e-002 1.026e-003 
1.080e-003 7.712e+006 1.338e+011 1.000e+002 1.461e-002 1.027e-003 
1.080e-003 7.711e+006 1.341e+011 1.000e+002 1.452e-002 1.027e-003 
1.081e-003 7.712e+006 1.344e+011 1.000e+002 1.393e-002 1.027e-003 
1.081e-003 7.713e+006 1.348e+011 1.000e+002 1.417e-002 1.028e-003 
1.082e-003 7.715e+006 1.351e+011 1.000e+002 1.396e-002 1.028e-003 
1.082e-003 7.721e+006 1.355e+011 1.000e+002 1.324e-002 1.029e-003 
1.082e-003 7.729e+006 1.358e+011 1.000e+002 1.291e-002 1.029e-003 
1.083e-003 7.738e+006 1.362e+011 1.000e+002 1.324e-002 1.029e-003 
1.083e-003 7.743e+006 1.365e+011 1.000e+002 1.335e-002 1.030e-003 
1.084e-003 7.746e+006 1.368e+011 1.000e+002 1.394e-002 1.030e-003 
1.084e-003 7.749e+006 1.372e+011 1.000e+002 1.410e-002 1.030e-003 
1.084e-003 7.752e+006 1.374e+011 1.000e+002 1.546e-002 1.031e-003 
1.085e-003 7.738e+006 1.373e+011 1.000e+002 1.589e-002 1.031e-003 
1.085e-003 7.729e+006 1.375e+011 1.000e+002 1.579e-002 1.032e-003 
1.086e-003 7.722e+006 1.378e+011 1.000e+002 1.690e-002 1.032e-003 
1.086e-003 7.717e+006 1.381e+011 1.000e+002 1.693e-002 1.033e-003 
1.087e-003 7.712e+006 1.382e+011 1.000e+002 1.705e-002 1.033e-003 
1.087e-003 7.711e+006 1.386e+011 1.000e+002 1.678e-002 1.034e-003 
1.087e-003 7.708e+006 1.382e+011 1.000e+002 2.497e-002 1.034e-003 
1.088e-003 7.705e+006 1.376e+011 1.000e+002 2.176e-002 1.034e-003 
1.088e-003 7.707e+006 1.378e+011 1.000e+002 2.363e-002 1.035e-003 
1.089e-003 7.716e+006 1.381e+011 1.000e+002 2.481e-002 1.035e-003 
1.089e-003 7.727e+006 1.384e+011 1.000e+002 2.529e-002 1.036e-003 
1.089e-003 7.734e+006 1.386e+011 1.000e+002 2.557e-002 1.036e-003 
1.090e-003 7.747e+006 1.388e+011 1.000e+002 2.602e-002 1.036e-003 
1.090e-003 7.761e+006 1.390e+011 1.000e+002 2.658e-002 1.037e-003 
1.091e-003 7.769e+006 1.373e+011 1.000e+002 2.796e-002 1.037e-003 
1.091e-003 7.778e+006 1.375e+011 1.000e+002 2.789e-002 1.037e-003 
1.092e-003 7.786e+006 1.377e+011 1.000e+002 2.782e-002 1.038e-003 
1.092e-003 7.796e+006 1.379e+011 1.000e+002 2.669e-002 1.038e-003 
1.092e-003 7.806e+006 1.381e+011 1.000e+002 2.693e-002 1.038e-003 
1.093e-003 7.815e+006 1.383e+011 1.000e+002 2.716e-002 1.039e-003 
1.093e-003 7.823e+006 1.385e+011 1.000e+002 2.668e-002 1.039e-003 
1.094e-003 7.832e+006 1.388e+011 1.000e+002 2.739e-002 1.039e-003 
1.094e-003 7.841e+006 1.389e+011 1.000e+002 2.702e-002 1.040e-003 
1.094e-003 7.850e+006 1.391e+011 1.000e+002 2.683e-002 1.040e-003 
1.095e-003 7.859e+006 1.394e+011 1.000e+002 2.644e-002 1.040e-003 
1.095e-003 7.867e+006 1.397e+011 1.000e+002 2.623e-002 1.041e-003 
1.096e-003 7.878e+006 1.398e+011 1.000e+002 2.608e-002 1.041e-003 
1.096e-003 7.890e+006 1.401e+011 1.000e+002 2.597e-002 1.042e-003 
1.097e-003 7.907e+006 1.402e+011 1.000e+002 2.518e-002 1.042e-003 
1.097e-003 7.927e+006 1.404e+011 1.000e+002 2.485e-002 1.042e-003 
1.097e-003 7.949e+006 1.407e+011 1.000e+002 2.484e-002 1.042e-003 
1.098e-003 7.972e+006 1.409e+011 1.000e+002 2.429e-002 1.043e-003 
1.098e-003 8.000e+006 1.408e+011 1.000e+002 2.290e-002 1.043e-003 
1.099e-003 8.029e+006 1.409e+011 1.000e+002 2.289e-002 1.043e-003 
1.099e-003 8.057e+006 1.411e+011 1.000e+002 2.217e-002 1.043e-003 
1.099e-003 8.085e+006 1.413e+011 1.000e+002 2.230e-002 1.043e-003 
1.100e-003 8.111e+006 1.412e+011 1.000e+002 2.277e-002 1.044e-003 
1.100e-003 8.134e+006 1.413e+011 1.000e+002 2.308e-002 1.044e-003 
1.101e-003 8.153e+006 1.416e+011 1.000e+002 2.367e-002 1.044e-003 
1.101e-003 8.170e+006 1.417e+011 1.000e+002 2.447e-002 1.045e-003 
1.102e-003 8.185e+006 1.420e+011 1.000e+002 2.271e-002 1.045e-003 
1.102e-003 8.198e+006 1.421e+011 1.000e+002 2.276e-002 1.045e-003 
1.102e-003 8.209e+006 1.419e+011 1.000e+002 2.393e-002 1.046e-003 
1.103e-003 8.224e+006 1.419e+011 1.000e+002 2.361e-002 1.046e-003 
1.103e-003 8.238e+006 1.419e+011 1.000e+002 2.450e-002 1.046e-003 
1.104e-003 8.249e+006 1.419e+011 1.000e+002 2.398e-002 1.047e-003 
1.104e-003 8.257e+006 1.420e+011 1.000e+002 2.436e-002 1.047e-003 
1.104e-003 8.263e+006 1.422e+011 1.000e+002 2.467e-002 1.047e-003 
1.105e-003 8.266e+006 1.425e+011 1.000e+002 2.401e-002 1.048e-003 
1.105e-003 8.274e+006 1.426e+011 1.000e+002 2.716e-002 1.048e-003 
1.106e-003 8.278e+006 1.428e+011 1.000e+002 2.923e-002 1.048e-003 
1.106e-003 8.281e+006 1.431e+011 1.000e+002 3.003e-002 1.049e-003 
1.107e-003 8.283e+006 1.433e+011 1.000e+002 3.076e-002 1.049e-003 
1.107e-003 8.285e+006 1.436e+011 1.000e+002 3.082e-002 1.050e-003 
1.107e-003 8.290e+006 1.440e+011 1.000e+002 2.907e-002 1.050e-003 
1.108e-003 8.296e+006 1.443e+011 1.000e+002 3.035e-002 1.050e-003 
1.108e-003 8.307e+006 1.445e+011 1.000e+002 2.935e-002 1.051e-003 
1.109e-003 8.316e+006 1.447e+011 1.000e+002 3.190e-002 1.051e-003 
1.109e-003 8.325e+006 1.450e+011 1.000e+002 3.183e-002 1.051e-003 
1.109e-003 8.334e+006 1.452e+011 1.000e+002 3.173e-002 1.052e-003 
1.110e-003 8.330e+006 1.454e+011 1.000e+002 3.041e-002 1.052e-003 
1.110e-003 8.327e+006 1.457e+011 1.000e+002 3.357e-002 1.053e-003 
1.111e-003 8.331e+006 1.458e+011 1.000e+002 3.313e-002 1.053e-003 
1.111e-003 8.331e+006 1.459e+011 1.000e+002 3.344e-002 1.053e-003 
1.112e-003 8.343e+006 1.460e+011 1.000e+002 3.209e-002 1.054e-003 
1.112e-003 8.366e+006 1.458e+011 1.000e+002 3.110e-002 1.054e-003 
1.112e-003 8.402e+006 1.457e+011 1.000e+002 2.922e-002 1.054e-003 
1.113e-003 8.450e+006 1.456e+011 1.000e+002 2.833e-002 1.054e-003 
1.113e-003 8.498e+006 1.456e+011 1.000e+002 2.858e-002 1.054e-003 
1.114e-003 8.548e+006 1.455e+011 1.000e+002 2.903e-002 1.054e-003 
1.114e-003 8.597e+006 1.455e+011 1.000e+002 2.919e-002 1.055e-003 
1.114e-003 8.646e+006 1.455e+011 1.000e+002 2.946e-002 1.055e-003 
1.115e-003 8.695e+006 1.455e+011 1.000e+002 2.989e-002 1.055e-003 
1.115e-003 8.741e+006 1.455e+011 1.000e+002 2.988e-002 1.055e-003 
1.116e-003 8.789e+006 1.456e+011 1.000e+002 2.894e-002 1.055e-003 
1.116e-003 8.837e+006 1.456e+011 1.000e+002 2.963e-002 1.055e-003 
1.117e-003 8.879e+006 1.456e+011 1.000e+002 3.078e-002 1.055e-003 
1.117e-003 8.921e+006 1.457e+011 1.000e+002 2.961e-002 1.055e-003 
1.117e-003 8.964e+006 1.458e+011 1.000e+002 2.956e-002 1.055e-003 
1.118e-003 9.008e+006 1.459e+011 1.000e+002 2.846e-002 1.055e-003 
1.118e-003 9.053e+006 1.461e+011 1.000e+002 2.872e-002 1.056e-003 
1.119e-003 9.097e+006 1.462e+011 1.000e+002 2.969e-002 1.056e-003 
1.119e-003 9.137e+006 1.464e+011 1.000e+002 2.976e-002 1.056e-003 
1.119e-003 9.181e+006 1.466e+011 1.000e+002 2.980e-002 1.056e-003 
1.120e-003 9.226e+006 1.468e+011 1.000e+002 2.891e-002 1.056e-003 
1.120e-003 9.272e+006 1.470e+011 1.000e+002 2.898e-002 1.056e-003 
1.121e-003 9.317e+006 1.472e+011 1.000e+002 2.941e-002 1.056e-003 
1.121e-003 9.363e+006 1.474e+011 1.000e+002 2.934e-002 1.056e-003 
1.122e-003 9.409e+006 1.476e+011 1.000e+002 2.936e-002 1.056e-003 
1.122e-003 9.455e+006 1.478e+011 1.000e+002 2.903e-002 1.056e-003 
1.122e-003 9.502e+006 1.480e+011 1.000e+002 2.935e-002 1.057e-003 
1.123e-003 9.539e+006 1.481e+011 1.000e+002 2.972e-002 1.057e-003 
1.123e-003 9.575e+006 1.482e+011 1.000e+002 2.911e-002 1.057e-003 
1.124e-003 9.612e+006 1.485e+011 1.000e+002 2.914e-002 1.057e-003 
1.124e-003 9.650e+006 1.488e+011 1.000e+002 2.911e-002 1.057e-003 
1.124e-003 9.688e+006 1.490e+011 1.000e+002 2.938e-002 1.057e-003 
1.125e-003 9.725e+006 1.493e+011 1.000e+002 2.918e-002 1.058e-003 
1.125e-003 9.761e+006 1.496e+011 1.000e+002 2.917e-002 1.058e-003 
1.126e-003 9.795e+006 1.500e+011 1.000e+002 2.923e-002 1.058e-003 
1.126e-003 9.829e+006 1.503e+011 1.000e+002 2.906e-002 1.058e-003 
1.126e-003 9.860e+006 1.502e+011 1.000e+002 3.081e-002 1.058e-003 
1.127e-003 9.882e+006 1.499e+011 1.000e+002 3.069e-002 1.059e-003 
1.127e-003 9.899e+006 1.499e+011 1.000e+002 3.329e-002 1.059e-003 
1.128e-003 9.912e+006 1.501e+011 1.000e+002 3.477e-002 1.059e-003 
1.128e-003 9.922e+006 1.503e+011 1.000e+002 3.616e-002 1.059e-003 
1.129e-003 9.929e+006 1.506e+011 1.000e+002 3.717e-002 1.060e-003 
1.129e-003 9.929e+006 1.509e+011 1.000e+002 3.745e-002 1.060e-003 
1.129e-003 9.928e+006 1.508e+011 1.000e+002 3.806e-002 1.061e-003 
1.130e-003 9.924e+006 1.506e+011 1.000e+002 3.805e-002 1.061e-003 
1.130e-003 9.914e+006 1.506e+011 1.000e+002 3.778e-002 1.062e-003 
1.131e-003 9.903e+006 1.507e+011 1.000e+002 3.802e-002 1.062e-003 
1.131e-003 9.893e+006 1.510e+011 1.000e+002 3.922e-002 1.063e-003 
1.131e-003 9.880e+006 1.513e+011 1.000e+002 4.106e-002 1.063e-003 
1.132e-003 9.872e+006 1.516e+011 1.000e+002 4.129e-002 1.064e-003 
1.132e-003 9.867e+006 1.519e+011 1.000e+002 4.147e-002 1.064e-003 
1.133e-003 9.861e+006 1.518e+011 1.000e+002 4.031e-002 1.064e-003 
1.133e-003 9.854e+006 1.520e+011 1.000e+002 4.066e-002 1.065e-003 
1.134e-003 9.846e+006 1.523e+011 1.000e+002 4.255e-002 1.065e-003 
1.134e-003 9.835e+006 1.523e+011 1.000e+002 3.926e-002 1.066e-003 
1.134e-003 9.827e+006 1.524e+011 1.000e+002 3.871e-002 1.066e-003 
1.135e-003 9.823e+006 1.526e+011 1.000e+002 3.807e-002 1.067e-003 
1.135e-003 9.825e+006 1.529e+011 1.000e+002 3.696e-002 1.067e-003 
1.136e-003 9.831e+006 1.529e+011 1.000e+002 3.587e-002 1.068e-003 
1.136e-003 9.842e+006 1.532e+011 1.000e+002 3.534e-002 1.068e-003 
1.136e-003 9.850e+006 1.535e+011 1.000e+002 3.848e-002 1.068e-003 
1.137e-003 9.864e+006 1.538e+011 1.000e+002 3.905e-002 1.069e-003 
1.137e-003 9.880e+006 1.540e+011 1.000e+002 3.970e-002 1.069e-003 
1.138e-003 9.898e+006 1.542e+011 1.000e+002 3.975e-002 1.069e-003 
1.138e-003 9.917e+006 1.544e+011 1.000e+002 4.087e-002 1.069e-003 
1.139e-003 9.937e+006 1.546e+011 1.000e+002 4.122e-002 1.070e-003 
1.139e-003 9.956e+006 1.549e+011 1.000e+002 4.142e-002 1.070e-003 
1.139e-003 9.967e+006 1.552e+011 1.000e+002 4.284e-002 1.070e-003 
1.140e-003 9.972e+006 1.556e+011 1.000e+002 4.390e-002 1.071e-003 
1.140e-003 9.979e+006 1.557e+011 1.000e+002 4.271e-002 1.071e-003 
1.141e-003 9.989e+006 1.559e+011 1.000e+002 4.418e-002 1.071e-003 
1.141e-003 9.993e+006 1.558e+011 1.000e+002 4.565e-002 1.072e-003 
1.141e-003 9.995e+006 1.558e+011 1.000e+002 4.974e-002 1.072e-003 
1.142e-003 9.995e+006 1.559e+011 1.000e+002 5.148e-002 1.073e-003 
1.142e-003 9.991e+006 1.562e+011 1.000e+002 5.282e-002 1.073e-003 
1.143e-003 9.982e+006 1.561e+011 1.000e+002 5.589e-002 1.074e-003 
1.143e-003 9.970e+006 1.560e+011 1.000e+002 5.278e-002 1.074e-003 
1.144e-003 9.953e+006 1.560e+011 1.000e+002 5.824e-002 1.075e-003 
1.144e-003 9.933e+006 1.563e+011 1.000e+002 5.973e-002 1.075e-003 
1.144e-003 9.911e+006 1.564e+011 1.000e+002 6.361e-002 1.076e-003 
1.145e-003 9.883e+006 1.560e+011 1.000e+002 6.706e-002 1.076e-003 
1.145e-003 9.848e+006 1.553e+011 1.000e+002 6.934e-002 1.077e-003 
1.146e-003 9.807e+006 1.541e+011 1.000e+002 6.360e-002 1.078e-003 
1.146e-003 9.758e+006 1.538e+011 1.000e+002 6.774e-002 1.079e-003 
1.146e-003 9.709e+006 1.537e+011 1.000e+002 6.769e-002 1.079e-003 
1.147e-003 9.660e+006 1.539e+011 1.000e+002 6.841e-002 1.080e-003 
1.147e-003 9.609e+006 1.542e+011 1.000e+002 7.032e-002 1.081e-003 
1.148e-003 9.562e+006 1.547e+011 1.000e+002 6.647e-002 1.082e-003 
1.148e-003 9.524e+006 1.553e+011 1.000e+002 6.945e-002 1.082e-003 
1.149e-003 9.481e+006 1.559e+011 1.000e+002 7.379e-002 1.083e-003 
1.149e-003 9.435e+006 1.565e+011 1.000e+002 7.102e-002 1.084e-003 
1.149e-003 9.389e+006 1.572e+011 1.000e+002 7.171e-002 1.084e-003 
1.150e-003 9.356e+006 1.576e+011 1.000e+002 7.508e-002 1.085e-003 
1.150e-003 9.325e+006 1.579e+011 1.000e+002 7.777e-002 1.086e-003 
1.151e-003 9.295e+006 1.582e+011 1.000e+002 7.233e-002 1.086e-003 
1.151e-003 9.264e+006 1.586e+011 1.000e+002 7.211e-002 1.087e-003 
1.151e-003 9.232e+006 1.546e+011 1.000e+002 4.346e-002 1.088e-003 
1.152e-003 9.202e+006 1.546e+011 1.000e+002 4.447e-002 1.088e-003 
1.152e-003 9.174e+006 1.547e+011 1.000e+002 4.628e-002 1.089e-003 
1.153e-003 9.146e+006 1.548e+011 1.000e+002 4.698e-002 1.089e-003 
1.153e-003 9.113e+006 1.550e+011 1.000e+002 4.802e-002 1.090e-003 
1.154e-003 9.075e+006 1.548e+011 1.000e+002 4.755e-002 1.091e-003 
1.154e-003 9.036e+006 1.549e+011 1.000e+002 4.792e-002 1.091e-003 
1.154e-003 8.994e+006 1.551e+011 1.000e+002 4.790e-002 1.092e-003 
1.155e-003 8.954e+006 1.555e+011 1.000e+002 4.814e-002 1.093e-003 
1.155e-003 8.916e+006 1.555e+011 1.000e+002 4.870e-002 1.093e-003 
1.156e-003 8.868e+006 1.547e+011 1.000e+002 4.885e-002 1.094e-003 
1.156e-003 8.815e+006 1.544e+011 1.000e+002 4.753e-002 1.095e-003 
1.156e-003 8.768e+006 1.544e+011 1.000e+002 4.602e-002 1.096e-003 
1.157e-003 8.732e+006 1.547e+011 1.000e+002 4.474e-002 1.096e-003 
1.157e-003 8.703e+006 1.551e+011 1.000e+002 4.469e-002 1.097e-003 
1.158e-003 8.680e+006 1.556e+011 1.000e+002 4.337e-002 1.098e-003 
1.158e-003 8.660e+006 1.560e+011 1.000e+002 4.277e-002 1.098e-003 
1.159e-003 8.644e+006 1.566e+011 1.000e+002 4.250e-002 1.099e-003 
1.159e-003 8.628e+006 1.571e+011 1.000e+002 4.213e-002 1.099e-003 
1.159e-003 8.610e+006 1.577e+011 1.000e+002 4.238e-002 1.100e-003 
1.160e-003 8.602e+006 1.583e+011 1.000e+002 4.130e-002 1.100e-003 
1.160e-003 8.596e+006 1.588e+011 1.000e+002 4.234e-002 1.101e-003 
1.161e-003 8.588e+006 1.593e+011 1.000e+002 4.183e-002 1.101e-003 
1.161e-003 8.585e+006 1.597e+011 1.000e+002 4.222e-002 1.102e-003 
1.161e-003 8.585e+006 1.601e+011 1.000e+002 4.214e-002 1.102e-003 
1.162e-003 8.586e+006 1.605e+011 1.000e+002 4.217e-002 1.102e-003 
1.162e-003 8.584e+006 1.593e+011 1.000e+002 4.079e-002 1.103e-003 
1.163e-003 8.586e+006 1.593e+011 1.000e+002 4.032e-002 1.103e-003 
1.163e-003 8.592e+006 1.595e+011 1.000e+002 3.971e-002 1.104e-003 
1.164e-003 8.601e+006 1.578e+011 1.000e+002 4.036e-002 1.104e-003 
1.164e-003 8.611e+006 1.578e+011 1.000e+002 3.929e-002 1.104e-003 
1.164e-003 8.623e+006 1.581e+011 1.000e+002 3.905e-002 1.105e-003 
1.165e-003 8.637e+006 1.583e+011 1.000e+002 3.946e-002 1.105e-003 
1.165e-003 8.648e+006 1.585e+011 1.000e+002 3.966e-002 1.105e-003 
1.166e-003 8.660e+006 1.587e+011 1.000e+002 3.949e-002 1.106e-003 
1.166e-003 8.675e+006 1.589e+011 1.000e+002 3.962e-002 1.106e-003 
1.166e-003 8.692e+006 1.591e+011 1.000e+002 3.980e-002 1.106e-003 
1.167e-003 8.707e+006 1.591e+011 1.000e+002 4.104e-002 1.107e-003 
1.167e-003 8.723e+006 1.593e+011 1.000e+002 3.999e-002 1.107e-003 
1.168e-003 8.742e+006 1.596e+011 1.000e+002 4.020e-002 1.107e-003 
1.168e-003 8.756e+006 1.596e+011 1.000e+002 4.053e-002 1.107e-003 
1.169e-003 8.775e+006 1.599e+011 1.000e+002 4.046e-002 1.108e-003 
1.169e-003 8.793e+006 1.601e+011 1.000e+002 4.055e-002 1.108e-003 
1.169e-003 8.810e+006 1.603e+011 1.000e+002 4.128e-002 1.108e-003 
1.170e-003 8.815e+006 1.606e+011 1.000e+002 5.208e-002 1.109e-003 
1.170e-003 8.818e+006 1.609e+011 1.000e+002 5.708e-002 1.109e-003 
1.171e-003 8.827e+006 1.612e+011 1.000e+002 6.009e-002 1.109e-003 
1.171e-003 8.840e+006 1.615e+011 1.000e+002 6.274e-002 1.110e-003 
1.171e-003 8.849e+006 1.611e+011 1.000e+002 6.655e-002 1.110e-003 
1.172e-003 8.859e+006 1.610e+011 1.000e+002 6.907e-002 1.111e-003 
1.172e-003 8.870e+006 1.612e+011 1.000e+002 7.120e-002 1.111e-003 
1.173e-003 8.880e+006 1.614e+011 1.000e+002 7.348e-002 1.111e-003 
1.173e-003 8.889e+006 1.616e+011 1.000e+002 7.558e-002 1.112e-003 
1.174e-003 8.897e+006 1.619e+011 1.000e+002 7.759e-002 1.112e-003 
1.174e-003 8.905e+006 1.623e+011 1.000e+002 7.999e-002 1.112e-003 
1.174e-003 8.905e+006 1.624e+011 1.000e+002 8.338e-002 1.113e-003 
1.175e-003 8.900e+006 1.628e+011 1.000e+002 8.550e-002 1.113e-003 
1.175e-003 8.894e+006 1.631e+011 1.000e+002 8.782e-002 1.114e-003 
1.176e-003 8.895e+006 1.635e+011 1.000e+002 8.961e-002 1.114e-003 
1.176e-003 8.898e+006 1.639e+011 1.000e+002 9.200e-002 1.114e-003 
1.176e-003 8.901e+006 1.643e+011 1.000e+002 9.424e-002 1.115e-003 
1.177e-003 8.895e+006 1.645e+011 1.000e+002 9.701e-002 1.115e-003 
1.177e-003 8.886e+006 1.648e+011 1.000e+002 9.884e-002 1.116e-003 
1.178e-003 8.877e+006 1.652e+011 1.000e+002 9.535e-002 1.116e-003 
1.178e-003 8.864e+006 1.655e+011 1.000e+002 9.926e-002 1.117e-003 
1.178e-003 8.844e+006 1.658e+011 1.000e+002 1.008e-001 1.117e-003 
1.179e-003 8.824e+006 1.655e+011 1.000e+002 1.027e-001 1.118e-003 
1.179e-003 8.795e+006 1.649e+011 1.000e+002 1.075e-001 1.118e-003 
1.180e-003 8.767e+006 1.649e+011 1.000e+002 1.100e-001 1.119e-003 
1.180e-003 8.742e+006 1.651e+011 1.000e+002 1.098e-001 1.120e-003 
1.181e-003 8.722e+006 1.655e+011 1.000e+002 1.098e-001 1.120e-003 
1.181e-003 8.702e+006 1.658e+011 1.000e+002 1.110e-001 1.121e-003 
1.181e-003 8.682e+006 1.663e+011 1.000e+002 1.120e-001 1.121e-003 
1.182e-003 8.664e+006 1.667e+011 1.000e+002 1.143e-001 1.122e-003 
1.182e-003 8.646e+006 1.666e+011 1.000e+002 1.091e-001 1.122e-003 
1.183e-003 8.631e+006 1.632e+011 1.000e+002 7.850e-002 1.123e-003 
1.183e-003 8.618e+006 1.632e+011 1.000e+002 7.535e-002 1.123e-003 
1.183e-003 8.607e+006 1.633e+011 1.000e+002 7.342e-002 1.124e-003 
1.184e-003 8.595e+006 1.635e+011 1.000e+002 7.280e-002 1.124e-003 
1.184e-003 8.583e+006 1.639e+011 1.000e+002 7.213e-002 1.125e-003 
1.185e-003 8.573e+006 1.642e+011 1.000e+002 7.147e-002 1.125e-003 
1.185e-003 8.566e+006 1.646e+011 1.000e+002 7.071e-002 1.126e-003 
1.186e-003 8.561e+006 1.651e+011 1.000e+002 7.046e-002 1.126e-003 
1.186e-003 8.554e+006 1.655e+011 1.000e+002 7.080e-002 1.127e-003 
1.186e-003 8.539e+006 1.659e+011 1.000e+002 7.020e-002 1.127e-003 
1.187e-003 8.532e+006 1.662e+011 1.000e+002 6.860e-002 1.128e-003 
1.187e-003 8.529e+006 1.666e+011 1.000e+002 6.813e-002 1.128e-003 
1.188e-003 8.527e+006 1.668e+011 1.000e+002 6.826e-002 1.129e-003 
1.188e-003 8.521e+006 1.669e+011 1.000e+002 6.820e-002 1.129e-003 
1.188e-003 8.512e+006 1.671e+011 1.000e+002 6.767e-002 1.130e-003 
1.189e-003 8.498e+006 1.673e+011 1.000e+002 6.707e-002 1.130e-003 
1.189e-003 8.474e+006 1.676e+011 1.000e+002 7.132e-002 1.131e-003 
1.190e-003 8.447e+006 1.676e+011 1.000e+002 6.615e-002 1.131e-003 
1.190e-003 8.409e+006 1.674e+011 1.000e+002 6.511e-002 1.132e-003 
1.191e-003 8.366e+006 1.671e+011 1.000e+002 6.498e-002 1.133e-003 
1.191e-003 8.319e+006 1.672e+011 1.000e+002 6.533e-002 1.133e-003 
1.191e-003 8.264e+006 1.668e+011 1.000e+002 6.962e-002 1.134e-003 
1.192e-003 8.206e+006 1.667e+011 1.000e+002 7.170e-002 1.135e-003 
1.192e-003 8.152e+006 1.669e+011 1.000e+002 7.264e-002 1.136e-003 
1.193e-003 8.111e+006 1.672e+011 1.000e+002 7.458e-002 1.136e-003 
1.193e-003 8.065e+006 1.675e+011 1.000e+002 7.682e-002 1.137e-003 
1.193e-003 8.031e+006 1.678e+011 1.000e+002 7.733e-002 1.138e-003 
1.194e-003 8.003e+006 1.682e+011 1.000e+002 7.888e-002 1.138e-003 
1.194e-003 7.970e+006 1.686e+011 1.000e+002 8.130e-002 1.139e-003 
1.195e-003 7.925e+006 1.692e+011 1.000e+002 9.529e-002 1.140e-003 
1.195e-003 7.887e+006 1.693e+011 1.000e+002 1.043e-001 1.141e-003 
1.196e-003 7.855e+006 1.697e+011 1.000e+002 1.067e-001 1.141e-003 
1.196e-003 7.822e+006 1.701e+011 1.000e+002 1.099e-001 1.142e-003 
1.196e-003 7.810e+006 1.704e+011 1.000e+002 1.127e-001 1.142e-003 
1.197e-003 7.806e+006 1.707e+011 1.000e+002 1.104e-001 1.143e-003 
1.197e-003 7.805e+006 1.705e+011 1.000e+002 1.112e-001 1.143e-003 
1.198e-003 7.801e+006 1.704e+011 1.000e+002 1.043e-001 1.144e-003 
1.198e-003 7.798e+006 1.702e+011 1.000e+002 1.012e-001 1.144e-003 
1.198e-003 7.797e+006 1.701e+011 1.000e+002 9.852e-002 1.144e-003 
1.199e-003 7.794e+006 1.698e+011 1.000e+002 9.465e-002 1.145e-003 
1.199e-003 7.792e+006 1.694e+011 1.000e+002 9.071e-002 1.145e-003 
1.200e-003 7.793e+006 1.693e+011 1.000e+002 9.009e-002 1.146e-003 
1.200e-003 7.789e+006 1.687e+011 1.000e+002 9.339e-002 1.146e-003 
1.201e-003 7.758e+006 1.675e+011 1.000e+002 1.048e-001 1.147e-003 
1.201e-003 7.722e+006 1.654e+011 1.000e+002 1.143e-001 1.147e-003 
1.201e-003 7.687e+006 1.645e+011 1.000e+002 1.170e-001 1.148e-003 
1.202e-003 7.658e+006 1.642e+011 1.000e+002 1.195e-001 1.149e-003 
1.202e-003 7.636e+006 1.641e+011 1.000e+002 1.172e-001 1.149e-003 
1.203e-003 7.615e+006 1.640e+011 1.000e+002 1.226e-001 1.150e-003 
1.203e-003 7.595e+006 1.640e+011 1.000e+002 1.205e-001 1.150e-003 
1.203e-003 7.575e+006 1.641e+011 1.000e+002 1.234e-001 1.151e-003 
1.204e-003 7.550e+006 1.638e+011 1.000e+002 1.274e-001 1.152e-003 
1.204e-003 7.528e+006 1.637e+011 1.000e+002 1.271e-001 1.152e-003 
1.205e-003 7.517e+006 1.638e+011 1.000e+002 1.222e-001 1.153e-003 
1.205e-003 7.512e+006 1.638e+011 1.000e+002 1.142e-001 1.153e-003 
1.206e-003 7.505e+006 1.639e+011 1.000e+002 1.264e-001 1.154e-003 
1.206e-003 7.493e+006 1.640e+011 1.000e+002 1.179e-001 1.154e-003 
1.206e-003 7.480e+006 1.642e+011 1.000e+002 1.242e-001 1.155e-003 
1.207e-003 7.468e+006 1.644e+011 1.000e+002 1.284e-001 1.155e-003 
1.207e-003 7.457e+006 1.646e+011 1.000e+002 1.265e-001 1.156e-003 
1.208e-003 7.445e+006 1.647e+011 1.000e+002 1.241e-001 1.156e-003 
1.208e-003 7.435e+006 1.650e+011 1.000e+002 1.298e-001 1.157e-003 
1.208e-003 7.421e+006 1.653e+011 1.000e+002 1.407e-001 1.157e-003 
1.209e-003 7.415e+006 1.656e+011 1.000e+002 1.474e-001 1.158e-003 
1.209e-003 7.418e+006 1.659e+011 1.000e+002 1.568e-001 1.158e-003 
1.210e-003 7.424e+006 1.661e+011 1.000e+002 1.640e-001 1.158e-003 
1.210e-003 7.434e+006 1.664e+011 1.000e+002 1.546e-001 1.159e-003 
1.211e-003 7.442e+006 1.667e+011 1.000e+002 1.576e-001 1.159e-003 
1.211e-003 7.453e+006 1.670e+011 1.000e+002 1.592e-001 1.159e-003 
1.211e-003 7.465e+006 1.673e+011 1.000e+002 1.589e-001 1.160e-003 
1.212e-003 7.477e+006 1.676e+011 1.000e+002 1.549e-001 1.160e-003 
1.212e-003 7.496e+006 1.677e+011 1.000e+002 1.541e-001 1.160e-003 
1.213e-003 7.514e+006 1.675e+011 1.000e+002 1.511e-001 1.161e-003 
1.213e-003 7.534e+006 1.673e+011 1.000e+002 1.533e-001 1.161e-003 
1.213e-003 7.550e+006 1.672e+011 1.000e+002 1.447e-001 1.161e-003 
1.214e-003 7.565e+006 1.671e+011 1.000e+002 1.411e-001 1.161e-003 
1.214e-003 7.581e+006 1.671e+011 1.000e+002 1.384e-001 1.162e-003 
1.215e-003 7.595e+006 1.670e+011 1.000e+002 1.380e-001 1.162e-003 
1.215e-003 7.610e+006 1.658e+011 1.000e+002 1.298e-001 1.162e-003 
1.216e-003 7.627e+006 1.655e+011 1.000e+002 1.276e-001 1.163e-003 
1.216e-003 7.638e+006 1.653e+011 1.000e+002 1.270e-001 1.163e-003 
1.216e-003 7.648e+006 1.653e+011 1.000e+002 1.286e-001 1.163e-003 
1.217e-003 7.658e+006 1.654e+011 1.000e+002 1.283e-001 1.164e-003 
1.217e-003 7.669e+006 1.655e+011 1.000e+002 1.283e-001 1.164e-003 
1.218e-003 7.679e+006 1.657e+011 1.000e+002 1.288e-001 1.164e-003 
1.218e-003 7.690e+006 1.660e+011 1.000e+002 1.286e-001 1.165e-003 
1.218e-003 7.700e+006 1.662e+011 1.000e+002 1.296e-001 1.165e-003 
1.219e-003 7.710e+006 1.665e+011 1.000e+002 1.297e-001 1.165e-003 
1.219e-003 7.717e+006 1.669e+011 1.000e+002 1.297e-001 1.166e-003 
1.220e-003 7.727e+006 1.672e+011 1.000e+002 1.297e-001 1.166e-003 
1.220e-003 7.736e+006 1.675e+011 1.000e+002 1.299e-001 1.167e-003 
1.221e-003 7.747e+006 1.676e+011 1.000e+002 1.307e-001 1.167e-003 
1.221e-003 7.754e+006 1.656e+011 1.000e+002 1.327e-001 1.167e-003 
1.221e-003 7.765e+006 1.658e+011 1.000e+002 1.326e-001 1.168e-003 
1.222e-003 7.780e+006 1.661e+011 1.000e+002 1.324e-001 1.168e-003 
1.222e-003 7.795e+006 1.663e+011 1.000e+002 1.323e-001 1.168e-003 
1.223e-003 7.807e+006 1.666e+011 1.000e+002 1.322e-001 1.169e-003 
1.223e-003 7.819e+006 1.669e+011 1.000e+002 1.323e-001 1.169e-003 
1.223e-003 7.831e+006 1.672e+011 1.000e+002 1.324e-001 1.169e-003 
1.224e-003 7.842e+006 1.674e+011 1.000e+002 1.324e-001 1.170e-003 
1.224e-003 7.846e+006 1.676e+011 1.000e+002 1.328e-001 1.170e-003 
1.225e-003 7.850e+006 1.677e+011 1.000e+002 1.327e-001 1.170e-003 
1.225e-003 7.852e+006 1.677e+011 1.000e+002 1.322e-001 1.171e-003 
1.226e-003 7.854e+006 1.677e+011 1.000e+002 1.333e-001 1.171e-003 
1.226e-003 7.857e+006 1.679e+011 1.000e+002 1.333e-001 1.172e-003 
1.226e-003 7.861e+006 1.681e+011 1.000e+002 1.340e-001 1.172e-003 
1.227e-003 7.868e+006 1.680e+011 1.000e+002 1.345e-001 1.172e-003 
1.227e-003 7.874e+006 1.676e+011 1.000e+002 1.350e-001 1.173e-003 
1.228e-003 7.880e+006 1.676e+011 1.000e+002 1.359e-001 1.173e-003 
1.228e-003 7.878e+006 1.677e+011 1.000e+002 1.370e-001 1.173e-003 
1.228e-003 7.874e+006 1.678e+011 1.000e+002 1.361e-001 1.174e-003 
1.229e-003 7.868e+006 1.681e+011 1.000e+002 1.375e-001 1.174e-003 
1.229e-003 7.859e+006 1.684e+011 1.000e+002 1.378e-001 1.175e-003 
1.230e-003 7.862e+006 1.684e+011 1.000e+002 1.371e-001 1.175e-003 
1.230e-003 7.865e+006 1.685e+011 1.000e+002 1.371e-001 1.176e-003 
1.230e-003 7.867e+006 1.626e+011 1.000e+002 8.940e-002 1.176e-003 
1.231e-003 7.857e+006 1.627e+011 1.000e+002 8.867e-002 1.176e-003 
1.231e-003 7.845e+006 1.628e+011 1.000e+002 8.812e-002 1.177e-003 
1.232e-003 7.832e+006 1.630e+011 1.000e+002 8.734e-002 1.177e-003 
1.232e-003 7.821e+006 1.628e+011 1.000e+002 8.742e-002 1.178e-003 
1.233e-003 7.812e+006 1.628e+011 1.000e+002 8.681e-002 1.178e-003 
1.233e-003 7.802e+006 1.629e+011 1.000e+002 8.603e-002 1.179e-003 
1.233e-003 7.794e+006 1.631e+011 1.000e+002 8.512e-002 1.179e-003 
1.234e-003 7.787e+006 1.632e+011 1.000e+002 8.485e-002 1.180e-003 
1.234e-003 7.774e+006 1.633e+011 1.000e+002 8.466e-002 1.180e-003 
1.235e-003 7.765e+006 1.634e+011 1.000e+002 8.377e-002 1.181e-003 
1.235e-003 7.750e+006 1.630e+011 1.000e+002 8.404e-002 1.181e-003 
1.235e-003 7.737e+006 1.629e+011 1.000e+002 8.326e-002 1.182e-003 
1.236e-003 7.725e+006 1.629e+011 1.000e+002 8.304e-002 1.182e-003 
1.236e-003 7.710e+006 1.629e+011 1.000e+002 8.235e-002 1.183e-003 
1.237e-003 7.693e+006 1.631e+011 1.000e+002 8.199e-002 1.183e-003 
1.237e-003 7.664e+006 1.602e+011 1.000e+002 8.527e-002 1.184e-003 
1.238e-003 7.631e+006 1.596e+011 1.000e+002 8.472e-002 1.185e-003 
1.238e-003 7.600e+006 1.594e+011 1.000e+002 8.386e-002 1.185e-003 
1.238e-003 7.575e+006 1.593e+011 1.000e+002 8.344e-002 1.186e-003 
1.239e-003 7.556e+006 1.594e+011 1.000e+002 8.230e-002 1.186e-003 
1.239e-003 7.541e+006 1.597e+011 1.000e+002 8.287e-002 1.187e-003 
1.240e-003 7.518e+006 1.591e+011 1.000e+002 8.279e-002 1.188e-003 
1.240e-003 7.494e+006 1.594e+011 1.000e+002 8.251e-002 1.188e-003 
1.240e-003 7.482e+006 1.596e+011 1.000e+002 8.131e-002 1.189e-003 
1.241e-003 7.480e+006 1.599e+011 1.000e+002 8.067e-002 1.189e-003 
1.241e-003 7.483e+006 1.602e+011 1.000e+002 8.026e-002 1.189e-003 
1.242e-003 7.488e+006 1.603e+011 1.000e+002 8.077e-002 1.190e-003 
1.242e-003 7.494e+006 1.605e+011 1.000e+002 7.964e-002 1.190e-003 
1.243e-003 7.503e+006 1.608e+011 1.000e+002 7.923e-002 1.191e-003 
1.243e-003 7.512e+006 1.610e+011 1.000e+002 7.976e-002 1.191e-003 
1.243e-003 7.522e+006 1.612e+011 1.000e+002 7.969e-002 1.191e-003 
1.244e-003 7.531e+006 1.615e+011 1.000e+002 7.871e-002 1.192e-003 
1.244e-003 7.541e+006 1.617e+011 1.000e+002 7.915e-002 1.192e-003 
1.245e-003 7.547e+006 1.615e+011 1.000e+002 7.968e-002 1.192e-003 
1.245e-003 7.550e+006 1.610e+011 1.000e+002 8.004e-002 1.193e-003 
1.245e-003 7.551e+006 1.609e+011 1.000e+002 7.932e-002 1.193e-003 
1.246e-003 7.554e+006 1.609e+011 1.000e+002 7.923e-002 1.194e-003 
1.246e-003 7.556e+006 1.610e+011 1.000e+002 8.106e-002 1.194e-003 
1.247e-003 7.562e+006 1.608e+011 1.000e+002 7.932e-002 1.194e-003 
1.247e-003 7.579e+006 1.606e+011 1.000e+002 7.795e-002 1.195e-003 
1.248e-003 7.601e+006 1.605e+011 1.000e+002 7.682e-002 1.195e-003 
1.248e-003 7.620e+006 1.604e+011 1.000e+002 7.808e-002 1.195e-003 
1.248e-003 7.635e+006 1.603e+011 1.000e+002 7.745e-002 1.195e-003 
1.249e-003 7.648e+006 1.603e+011 1.000e+002 7.783e-002 1.196e-003 
1.249e-003 7.659e+006 1.603e+011 1.000e+002 7.836e-002 1.196e-003 
1.250e-003 7.670e+006 1.603e+011 1.000e+002 7.837e-002 1.197e-003 
1.250e-003 7.682e+006 1.604e+011 1.000e+002 7.932e-002 1.197e-003 
1.250e-003 7.696e+006 1.605e+011 1.000e+002 7.826e-002 1.197e-003 
1.251e-003 7.713e+006 1.606e+011 1.000e+002 7.828e-002 1.197e-003 
1.251e-003 7.734e+006 1.607e+011 1.000e+002 7.774e-002 1.198e-003 
1.252e-003 7.757e+006 1.609e+011 1.000e+002 7.823e-002 1.198e-003 
1.252e-003 7.780e+006 1.611e+011 1.000e+002 7.812e-002 1.198e-003 
1.253e-003 7.802e+006 1.611e+011 1.000e+002 7.817e-002 1.199e-003 
1.253e-003 7.815e+006 1.613e+011 1.000e+002 7.856e-002 1.199e-003 
1.253e-003 7.827e+006 1.612e+011 1.000e+002 7.846e-002 1.199e-003 
1.254e-003 7.837e+006 1.612e+011 1.000e+002 7.948e-002 1.200e-003 
1.254e-003 7.847e+006 1.614e+011 1.000e+002 7.967e-002 1.200e-003 
1.255e-003 7.858e+006 1.615e+011 1.000e+002 7.948e-002 1.200e-003 
1.255e-003 7.869e+006 1.617e+011 1.000e+002 7.935e-002 1.201e-003 
1.255e-003 7.879e+006 1.617e+011 1.000e+002 8.066e-002 1.201e-003 
1.256e-003 7.885e+006 1.613e+011 1.000e+002 8.249e-002 1.201e-003 
1.256e-003 7.890e+006 1.611e+011 1.000e+002 8.316e-002 1.202e-003 
1.257e-003 7.894e+006 1.610e+011 1.000e+002 8.398e-002 1.202e-003 
1.257e-003 7.897e+006 1.609e+011 1.000e+002 8.370e-002 1.202e-003 
1.258e-003 7.898e+006 1.609e+011 1.000e+002 8.404e-002 1.203e-003 
1.258e-003 7.903e+006 1.609e+011 1.000e+002 8.307e-002 1.203e-003 
1.258e-003 7.916e+006 1.609e+011 1.000e+002 8.233e-002 1.204e-003 
1.259e-003 7.930e+006 1.610e+011 1.000e+002 8.245e-002 1.204e-003 
1.259e-003 7.937e+006 1.610e+011 1.000e+002 8.240e-002 1.204e-003 
1.260e-003 7.940e+006 1.612e+011 1.000e+002 8.204e-002 1.205e-003 
1.260e-003 7.943e+006 1.614e+011 1.000e+002 8.160e-002 1.205e-003 
1.260e-003 7.944e+006 1.616e+011 1.000e+002 8.086e-002 1.205e-003 
1.261e-003 7.946e+006 1.619e+011 1.000e+002 8.075e-002 1.206e-003 
1.261e-003 7.951e+006 1.622e+011 1.000e+002 8.025e-002 1.206e-003 
1.262e-003 7.956e+006 1.624e+011 1.000e+002 7.969e-002 1.207e-003 
1.262e-003 7.960e+006 1.627e+011 1.000e+002 8.092e-002 1.207e-003 
1.263e-003 7.956e+006 1.607e+011 1.000e+002 8.263e-002 1.207e-003 
1.263e-003 7.951e+006 1.600e+011 1.000e+002 8.301e-002 1.208e-003 
1.263e-003 7.950e+006 1.591e+011 1.000e+002 8.352e-002 1.208e-003 
1.264e-003 7.948e+006 1.586e+011 1.000e+002 8.291e-002 1.209e-003 
1.264e-003 7.947e+006 1.586e+011 1.000e+002 8.178e-002 1.209e-003 
1.265e-003 7.950e+006 1.587e+011 1.000e+002 8.111e-002 1.210e-003 
1.265e-003 7.956e+006 1.588e+011 1.000e+002 8.056e-002 1.210e-003 
1.265e-003 7.962e+006 1.589e+011 1.000e+002 7.960e-002 1.210e-003 
1.266e-003 7.967e+006 1.589e+011 1.000e+002 7.877e-002 1.211e-003 
1.266e-003 7.972e+006 1.591e+011 1.000e+002 7.817e-002 1.211e-003 
1.267e-003 7.979e+006 1.594e+011 1.000e+002 7.791e-002 1.211e-003 
1.267e-003 7.987e+006 1.596e+011 1.000e+002 7.754e-002 1.212e-003 
1.268e-003 7.992e+006 1.599e+011 1.000e+002 7.759e-002 1.212e-003 
1.268e-003 7.995e+006 1.602e+011 1.000e+002 7.718e-002 1.213e-003 
1.268e-003 7.998e+006 1.604e+011 1.000e+002 7.718e-002 1.213e-003 
1.269e-003 8.001e+006 1.607e+011 1.000e+002 7.651e-002 1.213e-003 
1.269e-003 8.009e+006 1.611e+011 1.000e+002 7.588e-002 1.214e-003 
1.270e-003 8.021e+006 1.615e+011 1.000e+002 7.604e-002 1.214e-003 
1.270e-003 8.032e+006 1.619e+011 1.000e+002 7.615e-002 1.214e-003 
1.270e-003 8.041e+006 1.622e+011 1.000e+002 7.619e-002 1.215e-003 
1.271e-003 8.047e+006 1.626e+011 1.000e+002 7.580e-002 1.215e-003 
1.271e-003 8.051e+006 1.628e+011 1.000e+002 7.652e-002 1.215e-003 
1.272e-003 8.055e+006 1.631e+011 1.000e+002 7.619e-002 1.216e-003 
1.272e-003 8.059e+006 1.634e+011 1.000e+002 7.603e-002 1.216e-003 
1.273e-003 8.064e+006 1.638e+011 1.000e+002 7.646e-002 1.217e-003 
1.273e-003 8.071e+006 1.641e+011 1.000e+002 7.590e-002 1.217e-003 
1.273e-003 8.075e+006 1.624e+011 1.000e+002 7.700e-002 1.217e-003 
1.274e-003 8.085e+006 1.626e+011 1.000e+002 7.647e-002 1.218e-003 
1.274e-003 8.095e+006 1.628e+011 1.000e+002 7.673e-002 1.218e-003 
1.275e-003 8.106e+006 1.631e+011 1.000e+002 7.686e-002 1.218e-003 
1.275e-003 8.116e+006 1.633e+011 1.000e+002 7.722e-002 1.219e-003 
1.275e-003 8.124e+006 1.636e+011 1.000e+002 7.728e-002 1.219e-003 
1.276e-003 8.130e+006 1.639e+011 1.000e+002 7.794e-002 1.220e-003 
1.276e-003 8.138e+006 1.641e+011 1.000e+002 7.799e-002 1.220e-003 
1.277e-003 8.144e+006 1.644e+011 1.000e+002 7.835e-002 1.220e-003 
1.277e-003 8.149e+006 1.645e+011 1.000e+002 8.015e-002 1.221e-003 
1.278e-003 8.154e+006 1.645e+011 1.000e+002 8.107e-002 1.221e-003 
1.278e-003 8.164e+006 1.646e+011 1.000e+002 8.043e-002 1.221e-003 
1.278e-003 8.178e+006 1.648e+011 1.000e+002 7.953e-002 1.222e-003 
1.279e-003 8.193e+006 1.645e+011 1.000e+002 7.657e-002 1.222e-003 
1.279e-003 8.208e+006 1.641e+011 1.000e+002 7.370e-002 1.222e-003 
1.280e-003 8.221e+006 1.638e+011 1.000e+002 7.029e-002 1.223e-003 
1.280e-003 8.224e+006 1.636e+011 1.000e+002 6.847e-002 1.223e-003 
1.280e-003 8.225e+006 1.633e+011 1.000e+002 6.402e-002 1.223e-003 
1.281e-003 8.226e+006 1.629e+011 1.000e+002 5.757e-002 1.224e-003 
1.281e-003 8.229e+006 1.626e+011 1.000e+002 5.270e-002 1.224e-003 
1.282e-003 8.233e+006 1.628e+011 1.000e+002 5.143e-002 1.225e-003 
1.282e-003 8.237e+006 1.630e+011 1.000e+002 5.135e-002 1.225e-003 
1.282e-003 8.240e+006 1.633e+011 1.000e+002 5.100e-002 1.225e-003 
1.283e-003 8.243e+006 1.635e+011 1.000e+002 5.124e-002 1.226e-003 
1.283e-003 8.244e+006 1.638e+011 1.000e+002 5.140e-002 1.226e-003 
1.284e-003 8.243e+006 1.640e+011 1.000e+002 5.248e-002 1.227e-003 
1.284e-003 8.230e+006 1.641e+011 1.000e+002 5.317e-002 1.227e-003 
1.285e-003 8.210e+006 1.643e+011 1.000e+002 5.440e-002 1.228e-003 
1.285e-003 8.186e+006 1.645e+011 1.000e+002 5.501e-002 1.228e-003 
1.285e-003 8.161e+006 1.648e+011 1.000e+002 5.505e-002 1.229e-003 
1.286e-003 8.138e+006 1.647e+011 1.000e+002 5.512e-002 1.229e-003 
1.286e-003 8.108e+006 1.648e+011 1.000e+002 5.590e-002 1.230e-003 
1.287e-003 8.077e+006 1.650e+011 1.000e+002 5.652e-002 1.231e-003 
1.287e-003 8.047e+006 1.652e+011 1.000e+002 5.731e-002 1.231e-003 
1.287e-003 8.014e+006 1.655e+011 1.000e+002 5.872e-002 1.232e-003 
1.288e-003 7.989e+006 1.658e+011 1.000e+002 5.744e-002 1.233e-003 
1.288e-003 7.967e+006 1.661e+011 1.000e+002 5.487e-002 1.233e-003 
1.289e-003 7.949e+006 1.665e+011 1.000e+002 5.850e-002 1.234e-003 
1.289e-003 7.929e+006 1.668e+011 1.000e+002 5.915e-002 1.234e-003 
1.290e-003 7.904e+006 1.671e+011 1.000e+002 6.120e-002 1.235e-003 
1.290e-003 7.884e+006 1.634e+011 1.000e+002 3.226e-002 1.235e-003 
1.290e-003 7.868e+006 1.634e+011 1.000e+002 3.265e-002 1.236e-003 
1.291e-003 7.854e+006 1.635e+011 1.000e+002 3.321e-002 1.236e-003 
1.291e-003 7.836e+006 1.636e+011 1.000e+002 3.567e-002 1.237e-003 
1.292e-003 7.811e+006 1.638e+011 1.000e+002 3.722e-002 1.238e-003 
1.292e-003 7.777e+006 1.629e+011 1.000e+002 3.877e-002 1.238e-003 
1.292e-003 7.740e+006 1.627e+011 1.000e+002 4.054e-002 1.239e-003 
1.293e-003 7.710e+006 1.627e+011 1.000e+002 4.071e-002 1.239e-003 
1.293e-003 7.689e+006 1.627e+011 1.000e+002 4.103e-002 1.240e-003 
1.294e-003 7.678e+006 1.628e+011 1.000e+002 4.048e-002 1.241e-003 
1.294e-003 7.676e+006 1.630e+011 1.000e+002 4.137e-002 1.241e-003 
1.295e-003 7.675e+006 1.630e+011 1.000e+002 4.204e-002 1.241e-003 
1.295e-003 7.678e+006 1.631e+011 1.000e+002 4.237e-002 1.242e-003 
1.295e-003 7.682e+006 1.633e+011 1.000e+002 4.245e-002 1.242e-003 
1.296e-003 7.676e+006 1.633e+011 1.000e+002 4.353e-002 1.243e-003 
1.296e-003 7.666e+006 1.634e+011 1.000e+002 4.448e-002 1.243e-003 
1.297e-003 7.658e+006 1.636e+011 1.000e+002 4.524e-002 1.244e-003 
1.297e-003 7.653e+006 1.638e+011 1.000e+002 4.512e-002 1.244e-003 
1.297e-003 7.644e+006 1.640e+011 1.000e+002 4.501e-002 1.245e-003 
1.298e-003 7.637e+006 1.636e+011 1.000e+002 4.793e-002 1.245e-003 
1.298e-003 7.635e+006 1.631e+011 1.000e+002 4.554e-002 1.245e-003 
1.299e-003 7.637e+006 1.633e+011 1.000e+002 4.486e-002 1.246e-003 
1.299e-003 7.640e+006 1.636e+011 1.000e+002 4.467e-002 1.246e-003 
1.300e-003 7.638e+006 1.638e+011 1.000e+002 4.482e-002 1.247e-003 
1.300e-003 7.635e+006 1.641e+011 1.000e+002 4.475e-002 1.247e-003 
1.300e-003 7.637e+006 1.643e+011 1.000e+002 4.505e-002 1.247e-003 
1.301e-003 7.641e+006 1.641e+011 1.000e+002 4.523e-002 1.248e-003 
1.301e-003 7.644e+006 1.641e+011 1.000e+002 4.527e-002 1.248e-003 
1.302e-003 7.644e+006 1.642e+011 1.000e+002 4.618e-002 1.249e-003 
1.302e-003 7.643e+006 1.642e+011 1.000e+002 4.564e-002 1.249e-003 
1.302e-003 7.644e+006 1.643e+011 1.000e+002 4.481e-002 1.250e-003 
1.303e-003 7.644e+006 1.644e+011 1.000e+002 4.492e-002 1.250e-003 
1.303e-003 7.644e+006 1.646e+011 1.000e+002 4.513e-002 1.250e-003 
1.304e-003 7.646e+006 1.648e+011 1.000e+002 4.495e-002 1.251e-003 
1.304e-003 7.647e+006 1.650e+011 1.000e+002 4.476e-002 1.251e-003 
1.305e-003 7.647e+006 1.653e+011 1.000e+002 4.509e-002 1.252e-003 
1.305e-003 7.645e+006 1.655e+011 1.000e+002 4.584e-002 1.252e-003 
1.305e-003 7.641e+006 1.658e+011 1.000e+002 4.603e-002 1.252e-003 
1.306e-003 7.639e+006 1.662e+011 1.000e+002 4.616e-002 1.253e-003 
1.306e-003 7.634e+006 1.665e+011 1.000e+002 4.653e-002 1.253e-003 
1.307e-003 7.634e+006 1.669e+011 1.000e+002 4.618e-002 1.254e-003 
1.307e-003 7.630e+006 1.672e+011 1.000e+002 4.667e-002 1.254e-003 
1.307e-003 7.621e+006 1.676e+011 1.000e+002 4.641e-002 1.255e-003 
1.308e-003 7.610e+006 1.678e+011 1.000e+002 4.663e-002 1.255e-003 
1.308e-003 7.597e+006 1.683e+011 1.000e+002 4.619e-002 1.256e-003 
1.309e-003 7.574e+006 1.680e+011 1.000e+002 4.784e-002 1.256e-003 
1.309e-003 7.549e+006 1.682e+011 1.000e+002 4.762e-002 1.257e-003 
1.310e-003 7.525e+006 1.685e+011 1.000e+002 4.772e-002 1.257e-003 
1.310e-003 7.492e+006 1.688e+011 1.000e+002 4.728e-002 1.258e-003 
1.310e-003 7.468e+006 1.691e+011 1.000e+002 4.664e-002 1.259e-003 
1.311e-003 7.446e+006 1.686e+011 1.000e+002 4.911e-002 1.259e-003 
1.311e-003 7.425e+006 1.680e+011 1.000e+002 4.740e-002 1.260e-003 
1.312e-003 7.409e+006 1.679e+011 1.000e+002 4.773e-002 1.260e-003 
1.312e-003 7.394e+006 1.681e+011 1.000e+002 4.711e-002 1.261e-003 
1.312e-003 7.380e+006 1.684e+011 1.000e+002 4.757e-002 1.261e-003 
1.313e-003 7.365e+006 1.676e+011 1.000e+002 4.812e-002 1.262e-003 
1.313e-003 7.358e+006 1.673e+011 1.000e+002 4.660e-002 1.262e-003 
1.314e-003 7.357e+006 1.674e+011 1.000e+002 4.572e-002 1.263e-003 
1.314e-003 7.361e+006 1.675e+011 1.000e+002 4.524e-002 1.263e-003 
1.315e-003 7.370e+006 1.675e+011 1.000e+002 4.457e-002 1.263e-003 
1.315e-003 7.381e+006 1.676e+011 1.000e+002 4.468e-002 1.264e-003 
1.315e-003 7.392e+006 1.676e+011 1.000e+002 4.518e-002 1.264e-003 
1.316e-003 7.398e+006 1.675e+011 1.000e+002 4.512e-002 1.265e-003 
1.316e-003 7.404e+006 1.676e+011 1.000e+002 4.418e-002 1.265e-003 
1.317e-003 7.411e+006 1.676e+011 1.000e+002 4.453e-002 1.265e-003 
1.317e-003 7.416e+006 1.677e+011 1.000e+002 4.461e-002 1.266e-003 
1.317e-003 7.417e+006 1.679e+011 1.000e+002 4.497e-002 1.266e-003 
1.318e-003 7.424e+006 1.680e+011 1.000e+002 4.446e-002 1.266e-003 
1.318e-003 7.432e+006 1.682e+011 1.000e+002 4.434e-002 1.267e-003 
1.319e-003 7.442e+006 1.684e+011 1.000e+002 4.456e-002 1.267e-003 
1.319e-003 7.447e+006 1.686e+011 1.000e+002 4.555e-002 1.267e-003 
1.320e-003 7.449e+006 1.687e+011 1.000e+002 4.563e-002 1.268e-003 
1.320e-003 7.453e+006 1.688e+011 1.000e+002 4.480e-002 1.268e-003 
1.320e-003 7.459e+006 1.688e+011 1.000e+002 4.383e-002 1.269e-003 
1.321e-003 7.463e+006 1.688e+011 1.000e+002 4.485e-002 1.269e-003 
1.321e-003 7.461e+006 1.688e+011 1.000e+002 4.474e-002 1.269e-003 
1.322e-003 7.458e+006 1.688e+011 1.000e+002 4.460e-002 1.270e-003 
1.322e-003 7.456e+006 1.691e+011 1.000e+002 4.413e-002 1.270e-003 
1.322e-003 7.457e+006 1.693e+011 1.000e+002 4.416e-002 1.271e-003 
1.323e-003 7.458e+006 1.696e+011 1.000e+002 4.428e-002 1.271e-003 
1.323e-003 7.456e+006 1.698e+011 1.000e+002 4.467e-002 1.272e-003 
1.324e-003 7.454e+006 1.700e+011 1.000e+002 4.458e-002 1.272e-003 
1.324e-003 7.446e+006 1.702e+011 1.000e+002 4.531e-002 1.272e-003 
1.325e-003 7.438e+006 1.704e+011 1.000e+002 4.465e-002 1.273e-003 
1.325e-003 7.434e+006 1.706e+011 1.000e+002 4.475e-002 1.273e-003 
1.325e-003 7.431e+006 1.708e+011 1.000e+002 4.449e-002 1.274e-003 
1.326e-003 7.428e+006 1.709e+011 1.000e+002 4.405e-002 1.274e-003 
1.326e-003 7.422e+006 1.710e+011 1.000e+002 4.361e-002 1.275e-003 
1.327e-003 7.415e+006 1.712e+011 1.000e+002 4.412e-002 1.275e-003 
1.327e-003 7.408e+006 1.713e+011 1.000e+002 4.387e-002 1.276e-003 
1.327e-003 7.399e+006 1.715e+011 1.000e+002 4.418e-002 1.276e-003 
1.328e-003 7.386e+006 1.716e+011 1.000e+002 4.371e-002 1.277e-003 
1.328e-003 7.375e+006 1.718e+011 1.000e+002 4.333e-002 1.277e-003 
1.329e-003 7.366e+006 1.719e+011 1.000e+002 4.302e-002 1.278e-003 
1.329e-003 7.360e+006 1.721e+011 1.000e+002 4.246e-002 1.278e-003 
1.330e-003 7.356e+006 1.723e+011 1.000e+002 4.347e-002 1.279e-003 
1.330e-003 7.349e+006 1.724e+011 1.000e+002 4.317e-002 1.279e-003 
1.330e-003 7.340e+006 1.723e+011 1.000e+002 4.366e-002 1.279e-003 
1.331e-003 7.326e+006 1.724e+011 1.000e+002 4.361e-002 1.280e-003 
1.331e-003 7.311e+006 1.724e+011 1.000e+002 4.332e-002 1.280e-003 
1.332e-003 7.294e+006 1.724e+011 1.000e+002 4.276e-002 1.281e-003 
1.332e-003 7.276e+006 1.725e+011 1.000e+002 4.208e-002 1.282e-003 
1.332e-003 7.259e+006 1.725e+011 1.000e+002 4.172e-002 1.282e-003 
1.333e-003 7.242e+006 1.726e+011 1.000e+002 4.130e-002 1.283e-003 
1.333e-003 7.220e+006 1.726e+011 1.000e+002 4.160e-002 1.283e-003 
1.334e-003 7.192e+006 1.729e+011 1.000e+002 4.160e-002 1.284e-003 
1.334e-003 7.164e+006 1.730e+011 1.000e+002 4.149e-002 1.284e-003 
1.334e-003 7.135e+006 1.732e+011 1.000e+002 4.100e-002 1.285e-003 
1.335e-003 7.113e+006 1.733e+011 1.000e+002 3.995e-002 1.286e-003 
1.335e-003 7.096e+006 1.735e+011 1.000e+002 3.938e-002 1.286e-003 
1.336e-003 7.081e+006 1.734e+011 1.000e+002 3.778e-002 1.287e-003 
1.336e-003 7.069e+006 1.733e+011 1.000e+002 3.746e-002 1.287e-003 
1.337e-003 7.063e+006 1.732e+011 1.000e+002 3.652e-002 1.288e-003 
1.337e-003 7.061e+006 1.732e+011 1.000e+002 3.594e-002 1.288e-003 
1.337e-003 7.064e+006 1.732e+011 1.000e+002 3.559e-002 1.288e-003 
1.338e-003 7.067e+006 1.733e+011 1.000e+002 3.523e-002 1.289e-003 
1.338e-003 7.075e+006 1.733e+011 1.000e+002 3.466e-002 1.289e-003 
1.339e-003 7.086e+006 1.734e+011 1.000e+002 3.469e-002 1.290e-003 
1.339e-003 7.096e+006 1.735e+011 1.000e+002 3.471e-002 1.290e-003 
1.339e-003 7.107e+006 1.736e+011 1.000e+002 3.418e-002 1.290e-003 
1.340e-003 7.117e+006 1.738e+011 1.000e+002 3.432e-002 1.291e-003 
1.340e-003 7.135e+006 1.734e+011 1.000e+002 3.481e-002 1.291e-003 
1.341e-003 7.150e+006 1.731e+011 1.000e+002 3.406e-002 1.291e-003 
1.341e-003 7.169e+006 1.730e+011 1.000e+002 3.296e-002 1.291e-003 
1.342e-003 7.186e+006 1.730e+011 1.000e+002 3.196e-002 1.292e-003 
1.342e-003 7.201e+006 1.730e+011 1.000e+002 3.241e-002 1.292e-003 
1.342e-003 7.194e+006 1.720e+011 1.000e+002 3.260e-002 1.293e-003 
1.343e-003 7.184e+006 1.717e+011 1.000e+002 3.184e-002 1.293e-003 
1.343e-003 7.171e+006 1.717e+011 1.000e+002 3.142e-002 1.294e-003 
1.344e-003 7.157e+006 1.717e+011 1.000e+002 3.080e-002 1.294e-003 
1.344e-003 7.145e+006 1.718e+011 1.000e+002 2.994e-002 1.295e-003 
1.344e-003 7.135e+006 1.720e+011 1.000e+002 2.960e-002 1.295e-003 
1.345e-003 7.130e+006 1.721e+011 1.000e+002 2.716e-002 1.295e-003 
1.345e-003 7.131e+006 1.722e+011 1.000e+002 2.613e-002 1.296e-003 
1.346e-003 7.135e+006 1.723e+011 1.000e+002 2.563e-002 1.296e-003 
1.346e-003 7.137e+006 1.723e+011 1.000e+002 2.541e-002 1.297e-003 
1.347e-003 7.137e+006 1.724e+011 1.000e+002 2.524e-002 1.297e-003 
1.347e-003 7.136e+006 1.725e+011 1.000e+002 2.486e-002 1.298e-003 
1.347e-003 7.132e+006 1.725e+011 1.000e+002 2.531e-002 1.298e-003 
1.348e-003 7.123e+006 1.726e+011 1.000e+002 2.464e-002 1.298e-003 
1.348e-003 7.114e+006 1.727e+011 1.000e+002 2.385e-002 1.299e-003 
1.349e-003 7.106e+006 1.729e+011 1.000e+002 2.316e-002 1.299e-003 
1.349e-003 7.095e+006 1.723e+011 1.000e+002 2.423e-002 1.300e-003 
1.349e-003 7.076e+006 1.709e+011 1.000e+002 2.421e-002 1.300e-003 
1.350e-003 7.050e+006 1.702e+011 1.000e+002 2.399e-002 1.301e-003 
1.350e-003 7.023e+006 1.697e+011 1.000e+002 2.398e-002 1.302e-003 
1.351e-003 6.993e+006 1.694e+011 1.000e+002 2.367e-002 1.302e-003 
1.351e-003 6.964e+006 1.692e+011 1.000e+002 2.288e-002 1.303e-003 
1.352e-003 6.936e+006 1.690e+011 1.000e+002 2.236e-002 1.303e-003 
1.352e-003 6.910e+006 1.688e+011 1.000e+002 2.185e-002 1.304e-003 
1.352e-003 6.887e+006 1.687e+011 1.000e+002 2.104e-002 1.305e-003 
1.353e-003 6.862e+006 1.684e+011 1.000e+002 2.157e-002 1.305e-003 
1.353e-003 6.835e+006 1.682e+011 1.000e+002 2.168e-002 1.306e-003 
1.354e-003 6.813e+006 1.680e+011 1.000e+002 2.053e-002 1.306e-003 
1.354e-003 6.795e+006 1.679e+011 1.000e+002 2.041e-002 1.307e-003 
1.354e-003 6.776e+006 1.680e+011 1.000e+002 2.085e-002 1.307e-003 
1.355e-003 6.749e+006 1.665e+011 1.000e+002 2.135e-002 1.308e-003 
1.355e-003 6.727e+006 1.663e+011 1.000e+002 2.179e-002 1.309e-003 
1.356e-003 6.710e+006 1.663e+011 1.000e+002 2.217e-002 1.309e-003 
1.356e-003 6.695e+006 1.662e+011 1.000e+002 2.250e-002 1.310e-003 
1.357e-003 6.679e+006 1.660e+011 1.000e+002 2.274e-002 1.310e-003 
1.357e-003 6.662e+006 1.658e+011 1.000e+002 2.276e-002 1.311e-003 
1.357e-003 6.640e+006 1.657e+011 1.000e+002 2.230e-002 1.311e-003 
1.358e-003 6.605e+006 1.654e+011 1.000e+002 2.490e-002 1.312e-003 
1.358e-003 6.566e+006 1.654e+011 1.000e+002 2.451e-002 1.313e-003 
1.359e-003 6.535e+006 1.653e+011 1.000e+002 2.411e-002 1.313e-003 
1.359e-003 6.506e+006 1.626e+011 1.000e+002 2.593e-002 1.314e-003 
1.359e-003 6.477e+006 1.616e+011 1.000e+002 3.197e-002 1.315e-003 
1.360e-003 6.450e+006 1.608e+011 1.000e+002 3.252e-002 1.315e-003 
1.360e-003 6.426e+006 1.603e+011 1.000e+002 3.381e-002 1.316e-003 
1.361e-003 6.407e+006 1.600e+011 1.000e+002 3.063e-002 1.316e-003 
1.361e-003 6.395e+006 1.597e+011 1.000e+002 3.124e-002 1.317e-003 
1.362e-003 6.385e+006 1.595e+011 1.000e+002 3.115e-002 1.317e-003 
1.362e-003 6.373e+006 1.593e+011 1.000e+002 2.977e-002 1.318e-003 
1.362e-003 6.358e+006 1.592e+011 1.000e+002 2.970e-002 1.318e-003 
1.363e-003 6.338e+006 1.592e+011 1.000e+002 3.171e-002 1.319e-003 
1.363e-003 6.321e+006 1.591e+011 1.000e+002 2.872e-002 1.319e-003 
1.364e-003 6.308e+006 1.590e+011 1.000e+002 3.084e-002 1.320e-003 
1.364e-003 6.289e+006 1.588e+011 1.000e+002 3.130e-002 1.320e-003 
1.364e-003 6.271e+006 1.587e+011 1.000e+002 2.992e-002 1.321e-003 
1.365e-003 6.261e+006 1.586e+011 1.000e+002 3.271e-002 1.321e-003 
1.365e-003 6.257e+006 1.587e+011 1.000e+002 3.028e-002 1.322e-003 
1.366e-003 6.256e+006 1.588e+011 1.000e+002 3.396e-002 1.322e-003 
1.366e-003 6.258e+006 1.590e+011 1.000e+002 3.740e-002 1.323e-003 
1.367e-003 6.261e+006 1.592e+011 1.000e+002 4.029e-002 1.323e-003 
1.367e-003 6.260e+006 1.593e+011 1.000e+002 4.266e-002 1.324e-003 
1.367e-003 6.254e+006 1.595e+011 1.000e+002 4.402e-002 1.324e-003 
1.368e-003 6.252e+006 1.596e+011 1.000e+002 4.352e-002 1.324e-003 
1.368e-003 6.261e+006 1.599e+011 1.000e+002 4.501e-002 1.325e-003 
1.369e-003 6.274e+006 1.601e+011 1.000e+002 4.895e-002 1.325e-003 
1.369e-003 6.289e+006 1.604e+011 1.000e+002 4.882e-002 1.325e-003 
1.369e-003 6.308e+006 1.606e+011 1.000e+002 5.108e-002 1.326e-003 
1.370e-003 6.329e+006 1.608e+011 1.000e+002 5.152e-002 1.326e-003 
1.370e-003 6.352e+006 1.610e+011 1.000e+002 5.419e-002 1.326e-003 
1.371e-003 6.374e+006 1.611e+011 1.000e+002 5.383e-002 1.326e-003 
1.371e-003 6.389e+006 1.607e+011 1.000e+002 5.213e-002 1.327e-003 
1.372e-003 6.402e+006 1.608e+011 1.000e+002 5.231e-002 1.327e-003 
1.372e-003 6.415e+006 1.609e+011 1.000e+002 5.196e-002 1.327e-003 
1.372e-003 6.429e+006 1.611e+011 1.000e+002 5.157e-002 1.328e-003 
1.373e-003 6.443e+006 1.613e+011 1.000e+002 5.427e-002 1.328e-003 
1.373e-003 6.460e+006 1.614e+011 1.000e+002 5.276e-002 1.328e-003 
1.374e-003 6.478e+006 1.616e+011 1.000e+002 5.316e-002 1.329e-003 
1.374e-003 6.498e+006 1.617e+011 1.000e+002 5.301e-002 1.329e-003 
1.374e-003 6.520e+006 1.619e+011 1.000e+002 5.351e-002 1.329e-003 
1.375e-003 6.543e+006 1.620e+011 1.000e+002 5.655e-002 1.329e-003 
1.375e-003 6.564e+006 1.600e+011 1.000e+002 5.564e-002 1.330e-003 
1.376e-003 6.587e+006 1.601e+011 1.000e+002 5.740e-002 1.330e-003 
1.376e-003 6.610e+006 1.602e+011 1.000e+002 5.849e-002 1.330e-003 
1.377e-003 6.633e+006 1.604e+011 1.000e+002 5.680e-002 1.331e-003 
1.377e-003 6.655e+006 1.604e+011 1.000e+002 5.875e-002 1.331e-003 
1.377e-003 6.671e+006 1.603e+011 1.000e+002 5.861e-002 1.331e-003 
1.378e-003 6.680e+006 1.602e+011 1.000e+002 6.048e-002 1.331e-003 
1.378e-003 6.679e+006 1.602e+011 1.000e+002 6.389e-002 1.332e-003 
1.379e-003 6.672e+006 1.602e+011 1.000e+002 6.340e-002 1.332e-003 
1.379e-003 6.659e+006 1.601e+011 1.000e+002 6.110e-002 1.333e-003 
1.379e-003 6.645e+006 1.601e+011 1.000e+002 6.268e-002 1.333e-003 
1.380e-003 6.623e+006 1.596e+011 1.000e+002 6.824e-002 1.334e-003 
1.380e-003 6.590e+006 1.510e+011 1.000e+002 4.695e-002 1.335e-003 
1.381e-003 6.557e+006 1.504e+011 1.000e+002 4.442e-002 1.335e-003 
1.381e-003 6.524e+006 1.500e+011 1.000e+002 4.603e-002 1.336e-003 
1.382e-003 6.482e+006 1.498e+011 1.000e+002 4.584e-002 1.337e-003 
1.382e-003 6.440e+006 1.497e+011 1.000e+002 4.606e-002 1.337e-003 
1.382e-003 6.399e+006 1.495e+011 1.000e+002 4.464e-002 1.338e-003 
1.383e-003 6.364e+006 1.493e+011 1.000e+002 4.104e-002 1.339e-003 
1.383e-003 6.343e+006 1.492e+011 1.000e+002 3.771e-002 1.339e-003 
1.384e-003 6.328e+006 1.491e+011 1.000e+002 3.361e-002 1.340e-003 
1.384e-003 6.324e+006 1.492e+011 1.000e+002 3.074e-002 1.340e-003 
1.384e-003 6.326e+006 1.493e+011 1.000e+002 2.950e-002 1.341e-003 
1.385e-003 6.333e+006 1.495e+011 1.000e+002 2.876e-002 1.341e-003 
1.385e-003 6.342e+006 1.497e+011 1.000e+002 2.803e-002 1.341e-003 
1.386e-003 6.352e+006 1.499e+011 1.000e+002 2.745e-002 1.342e-003 
1.386e-003 6.363e+006 1.500e+011 1.000e+002 2.698e-002 1.342e-003 
1.386e-003 6.372e+006 1.502e+011 1.000e+002 2.651e-002 1.342e-003 
1.387e-003 6.384e+006 1.504e+011 1.000e+002 2.600e-002 1.343e-003 
1.387e-003 6.397e+006 1.506e+011 1.000e+002 2.561e-002 1.343e-003 
1.388e-003 6.410e+006 1.507e+011 1.000e+002 2.567e-002 1.343e-003 
1.388e-003 6.422e+006 1.508e+011 1.000e+002 2.493e-002 1.344e-003 
1.389e-003 6.435e+006 1.509e+011 1.000e+002 2.434e-002 1.344e-003 
1.389e-003 6.449e+006 1.511e+011 1.000e+002 2.370e-002 1.344e-003 
1.389e-003 6.465e+006 1.512e+011 1.000e+002 2.312e-002 1.345e-003 
1.390e-003 6.482e+006 1.513e+011 1.000e+002 2.252e-002 1.345e-003 
1.390e-003 6.499e+006 1.514e+011 1.000e+002 2.188e-002 1.345e-003 
1.391e-003 6.517e+006 1.516e+011 1.000e+002 2.131e-002 1.345e-003 
1.391e-003 6.532e+006 1.516e+011 1.000e+002 2.097e-002 1.346e-003 
1.391e-003 6.546e+006 1.518e+011 1.000e+002 2.041e-002 1.346e-003 
1.392e-003 6.561e+006 1.519e+011 1.000e+002 2.023e-002 1.346e-003 
1.392e-003 6.568e+006 1.519e+011 1.000e+002 1.984e-002 1.347e-003 
1.393e-003 6.572e+006 1.519e+011 1.000e+002 2.009e-002 1.347e-003 
1.393e-003 6.573e+006 1.520e+011 1.000e+002 1.943e-002 1.348e-003 
1.394e-003 6.573e+006 1.521e+011 1.000e+002 1.920e-002 1.348e-003 
1.394e-003 6.570e+006 1.523e+011 1.000e+002 1.913e-002 1.348e-003 
1.394e-003 6.564e+006 1.524e+011 1.000e+002 1.870e-002 1.349e-003 
1.395e-003 6.556e+006 1.526e+011 1.000e+002 1.835e-002 1.349e-003 
1.395e-003 6.548e+006 1.527e+011 1.000e+002 1.823e-002 1.350e-003 
1.396e-003 6.539e+006 1.529e+011 1.000e+002 1.763e-002 1.350e-003 
1.396e-003 6.530e+006 1.530e+011 1.000e+002 1.676e-002 1.351e-003 
1.396e-003 6.524e+006 1.532e+011 1.000e+002 1.746e-002 1.351e-003 
1.397e-003 6.521e+006 1.534e+011 1.000e+002 1.716e-002 1.352e-003 
1.397e-003 6.521e+006 1.536e+011 1.000e+002 1.685e-002 1.352e-003 
1.398e-003 6.521e+006 1.538e+011 1.000e+002 1.632e-002 1.353e-003 
1.398e-003 6.517e+006 1.538e+011 1.000e+002 1.725e-002 1.353e-003 
1.399e-003 6.510e+006 1.534e+011 1.000e+002 1.586e-002 1.353e-003 
1.399e-003 6.512e+006 1.533e+011 1.000e+002 1.514e-002 1.354e-003 
1.399e-003 6.517e+006 1.533e+011 1.000e+002 1.383e-002 1.354e-003 
1.400e-003 6.521e+006 1.530e+011 1.000e+002 1.341e-002 1.355e-003 
1.400e-003 6.529e+006 1.520e+011 1.000e+002 1.325e-002 1.355e-003 
1.401e-003 6.537e+006 1.512e+011 1.000e+002 1.333e-002 1.355e-003 
1.401e-003 6.546e+006 1.507e+011 1.000e+002 1.319e-002 1.356e-003 
1.401e-003 6.556e+006 1.502e+011 1.000e+002 1.295e-002 1.356e-003 
1.402e-003 6.565e+006 1.498e+011 1.000e+002 1.290e-002 1.356e-003 
1.402e-003 6.573e+006 1.494e+011 1.000e+002 1.288e-002 1.357e-003 
1.403e-003 6.581e+006 1.490e+011 1.000e+002 1.296e-002 1.357e-003 
1.403e-003 6.587e+006 1.487e+011 1.000e+002 1.356e-002 1.357e-003 
1.404e-003 6.585e+006 1.484e+011 1.000e+002 1.379e-002 1.358e-003 
1.404e-003 6.582e+006 1.481e+011 1.000e+002 1.412e-002 1.358e-003 
1.404e-003 6.583e+006 1.480e+011 1.000e+002 1.328e-002 1.359e-003 
1.405e-003 6.586e+006 1.480e+011 1.000e+002 1.323e-002 1.359e-003 
1.405e-003 6.591e+006 1.481e+011 1.000e+002 1.303e-002 1.360e-003 
1.406e-003 6.592e+006 1.479e+011 1.000e+002 1.416e-002 1.360e-003 
1.406e-003 6.591e+006 1.477e+011 1.000e+002 1.424e-002 1.360e-003 
1.406e-003 6.590e+006 1.475e+011 1.000e+002 1.470e-002 1.361e-003 
1.407e-003 6.586e+006 1.474e+011 1.000e+002 1.437e-002 1.361e-003 
1.407e-003 6.583e+006 1.472e+011 1.000e+002 1.476e-002 1.362e-003 
1.408e-003 6.582e+006 1.471e+011 1.000e+002 1.396e-002 1.362e-003 
1.408e-003 6.582e+006 1.470e+011 1.000e+002 1.384e-002 1.362e-003 
1.409e-003 6.584e+006 1.469e+011 1.000e+002 1.347e-002 1.363e-003 
1.409e-003 6.586e+006 1.468e+011 1.000e+002 1.339e-002 1.363e-003 
1.409e-003 6.590e+006 1.468e+011 1.000e+002 1.353e-002 1.364e-003 
1.410e-003 6.594e+006 1.468e+011 1.000e+002 1.280e-002 1.364e-003 
1.410e-003 6.600e+006 1.468e+011 1.000e+002 1.265e-002 1.364e-003 
1.411e-003 6.607e+006 1.468e+011 1.000e+002 1.284e-002 1.365e-003 
1.411e-003 6.615e+006 1.469e+011 1.000e+002 1.229e-002 1.365e-003 
1.411e-003 6.621e+006 1.470e+011 1.000e+002 1.262e-002 1.366e-003 
1.412e-003 6.626e+006 1.472e+011 1.000e+002 1.208e-002 1.366e-003 
1.412e-003 6.629e+006 1.473e+011 1.000e+002 1.185e-002 1.366e-003 
1.413e-003 6.634e+006 1.475e+011 1.000e+002 1.533e-002 1.367e-003 
1.413e-003 6.640e+006 1.477e+011 1.000e+002 1.642e-002 1.367e-003 
1.414e-003 6.650e+006 1.478e+011 1.000e+002 1.842e-002 1.367e-003 
1.414e-003 6.655e+006 1.475e+011 1.000e+002 2.042e-002 1.368e-003 
1.414e-003 6.651e+006 1.473e+011 1.000e+002 2.473e-002 1.368e-003 
1.415e-003 6.638e+006 1.448e+011 1.000e+002 2.435e-002 1.369e-003 
1.415e-003 6.623e+006 1.424e+011 1.000e+002 1.747e-002 1.369e-003 
1.416e-003 6.606e+006 1.420e+011 1.000e+002 2.051e-002 1.370e-003 
1.416e-003 6.587e+006 1.416e+011 1.000e+002 1.977e-002 1.370e-003 
1.416e-003 6.564e+006 1.413e+011 1.000e+002 1.998e-002 1.371e-003 
1.417e-003 6.541e+006 1.412e+011 1.000e+002 2.084e-002 1.371e-003 
1.417e-003 6.517e+006 1.411e+011 1.000e+002 2.010e-002 1.372e-003 
1.418e-003 6.487e+006 1.410e+011 1.000e+002 2.088e-002 1.373e-003 
1.418e-003 6.441e+006 1.411e+011 1.000e+002 2.269e-002 1.373e-003 
1.419e-003 6.402e+006 1.411e+011 1.000e+002 2.024e-002 1.374e-003 
1.419e-003 6.393e+006 1.410e+011 1.000e+002 1.915e-002 1.375e-003 
1.419e-003 6.392e+006 1.409e+011 1.000e+002 2.390e-002 1.375e-003 
1.420e-003 6.399e+006 1.407e+011 1.000e+002 2.668e-002 1.375e-003 
1.420e-003 6.411e+006 1.405e+011 1.000e+002 2.829e-002 1.376e-003 
1.421e-003 6.425e+006 1.403e+011 1.000e+002 3.181e-002 1.376e-003 
1.421e-003 6.441e+006 1.402e+011 1.000e+002 3.383e-002 1.376e-003 
1.421e-003 6.458e+006 1.401e+011 1.000e+002 3.045e-002 1.377e-003 
1.422e-003 6.473e+006 1.400e+011 1.000e+002 3.693e-002 1.377e-003 
1.422e-003 6.488e+006 1.399e+011 1.000e+002 3.414e-002 1.377e-003 
1.423e-003 6.499e+006 1.396e+011 1.000e+002 3.499e-002 1.378e-003 
1.423e-003 6.506e+006 1.394e+011 1.000e+002 3.980e-002 1.378e-003 
1.424e-003 6.512e+006 1.393e+011 1.000e+002 3.579e-002 1.378e-003 
1.424e-003 6.517e+006 1.392e+011 1.000e+002 3.871e-002 1.379e-003 
1.424e-003 6.523e+006 1.392e+011 1.000e+002 3.895e-002 1.379e-003 
1.425e-003 6.530e+006 1.393e+011 1.000e+002 3.707e-002 1.379e-003 
1.425e-003 6.538e+006 1.386e+011 1.000e+002 3.577e-002 1.380e-003 
1.426e-003 6.546e+006 1.383e+011 1.000e+002 3.579e-002 1.380e-003 
1.426e-003 6.554e+006 1.382e+011 1.000e+002 3.417e-002 1.381e-003 
1.426e-003 6.565e+006 1.382e+011 1.000e+002 3.321e-002 1.381e-003 
1.427e-003 6.580e+006 1.381e+011 1.000e+002 3.232e-002 1.381e-003 
1.427e-003 6.595e+006 1.381e+011 1.000e+002 3.084e-002 1.382e-003 
1.428e-003 6.612e+006 1.361e+011 1.000e+002 1.361e-002 1.382e-003 
1.428e-003 6.627e+006 1.361e+011 1.000e+002 1.325e-002 1.382e-003 
1.429e-003 6.644e+006 1.361e+011 1.000e+002 1.238e-002 1.382e-003 
1.429e-003 6.659e+006 1.362e+011 1.000e+002 1.308e-002 1.383e-003 
1.429e-003 6.677e+006 1.363e+011 1.000e+002 1.266e-002 1.383e-003 
1.430e-003 6.698e+006 1.364e+011 1.000e+002 1.188e-002 1.383e-003 
1.430e-003 6.720e+006 1.365e+011 1.000e+002 1.180e-002 1.384e-003 
1.431e-003 6.743e+006 1.366e+011 1.000e+002 1.194e-002 1.384e-003 
1.431e-003 6.767e+006 1.367e+011 1.000e+002 1.115e-002 1.384e-003 
1.431e-003 6.794e+006 1.368e+011 1.000e+002 1.122e-002 1.384e-003 
1.432e-003 6.822e+006 1.369e+011 1.000e+002 1.123e-002 1.385e-003 
1.432e-003 6.850e+006 1.370e+011 1.000e+002 1.047e-002 1.385e-003 
1.433e-003 6.878e+006 1.371e+011 1.000e+002 1.069e-002 1.385e-003 
1.433e-003 6.900e+006 1.371e+011 1.000e+002 1.180e-002 1.385e-003 
1.433e-003 6.921e+006 1.372e+011 1.000e+002 1.134e-002 1.386e-003 
1.434e-003 6.936e+006 1.372e+011 1.000e+002 1.216e-002 1.386e-003 
1.434e-003 6.947e+006 1.373e+011 1.000e+002 1.299e-002 1.386e-003 
1.435e-003 6.953e+006 1.373e+011 1.000e+002 1.363e-002 1.387e-003 
1.435e-003 6.952e+006 1.375e+011 1.000e+002 1.426e-002 1.387e-003 
1.436e-003 6.947e+006 1.377e+011 1.000e+002 1.521e-002 1.387e-003 
1.436e-003 6.942e+006 1.380e+011 1.000e+002 1.390e-002 1.388e-003 
1.436e-003 6.940e+006 1.382e+011 1.000e+002 1.394e-002 1.388e-003 
1.437e-003 6.938e+006 1.384e+011 1.000e+002 1.429e-002 1.389e-003 
1.437e-003 6.938e+006 1.387e+011 1.000e+002 1.420e-002 1.389e-003 
1.438e-003 6.941e+006 1.390e+011 1.000e+002 1.356e-002 1.390e-003 
1.438e-003 6.944e+006 1.393e+011 1.000e+002 1.506e-002 1.390e-003 
1.438e-003 6.948e+006 1.395e+011 1.000e+002 1.869e-002 1.390e-003 
1.439e-003 6.945e+006 1.389e+011 1.000e+002 1.312e-002 1.391e-003 
1.439e-003 6.941e+006 1.390e+011 1.000e+002 1.341e-002 1.391e-003 
1.440e-003 6.931e+006 1.392e+011 1.000e+002 1.439e-002 1.392e-003 
1.440e-003 6.920e+006 1.394e+011 1.000e+002 1.390e-002 1.392e-003 
1.441e-003 6.919e+006 1.396e+011 1.000e+002 1.327e-002 1.393e-003 
1.441e-003 6.922e+006 1.398e+011 1.000e+002 1.219e-002 1.393e-003 
1.441e-003 6.923e+006 1.399e+011 1.000e+002 1.235e-002 1.393e-003 
1.442e-003 6.923e+006 1.402e+011 1.000e+002 1.283e-002 1.394e-003 
1.442e-003 6.925e+006 1.404e+011 1.000e+002 1.243e-002 1.394e-003 
1.443e-003 6.926e+006 1.405e+011 1.000e+002 1.264e-002 1.395e-003 
1.443e-003 6.925e+006 1.407e+011 1.000e+002 1.296e-002 1.395e-003 
1.443e-003 6.925e+006 1.410e+011 1.000e+002 1.313e-002 1.395e-003 
1.444e-003 6.925e+006 1.412e+011 1.000e+002 1.312e-002 1.396e-003 
1.444e-003 6.926e+006 1.414e+011 1.000e+002 1.221e-002 1.396e-003 
1.445e-003 6.926e+006 1.416e+011 1.000e+002 1.194e-002 1.397e-003 
1.445e-003 6.930e+006 1.417e+011 1.000e+002 1.140e-002 1.397e-003 
1.446e-003 6.937e+006 1.419e+011 1.000e+002 1.130e-002 1.397e-003 
1.446e-003 6.945e+006 1.420e+011 1.000e+002 1.147e-002 1.398e-003 
1.446e-003 6.948e+006 1.422e+011 1.000e+002 1.198e-002 1.398e-003 
1.447e-003 6.949e+006 1.424e+011 1.000e+002 1.234e-002 1.399e-003 
1.447e-003 6.946e+006 1.425e+011 1.000e+002 1.341e-002 1.399e-003 
1.448e-003 6.936e+006 1.427e+011 1.000e+002 1.414e-002 1.400e-003 
1.448e-003 6.918e+006 1.429e+011 1.000e+002 1.515e-002 1.400e-003 
1.448e-003 6.897e+006 1.432e+011 1.000e+002 1.527e-002 1.401e-003 
1.449e-003 6.879e+006 1.432e+011 1.000e+002 1.463e-002 1.401e-003 
1.449e-003 6.876e+006 1.433e+011 1.000e+002 1.390e-002 1.402e-003 
1.450e-003 6.879e+006 1.434e+011 1.000e+002 1.398e-002 1.402e-003 
1.450e-003 6.883e+006 1.436e+011 1.000e+002 1.407e-002 1.402e-003 
1.451e-003 6.888e+006 1.437e+011 1.000e+002 1.381e-002 1.403e-003 
1.451e-003 6.893e+006 1.439e+011 1.000e+002 1.344e-002 1.403e-003 
1.451e-003 6.903e+006 1.441e+011 1.000e+002 1.256e-002 1.404e-003 
1.452e-003 6.916e+006 1.443e+011 1.000e+002 1.206e-002 1.404e-003 
1.452e-003 6.928e+006 1.445e+011 1.000e+002 1.252e-002 1.404e-003 
1.453e-003 6.940e+006 1.446e+011 1.000e+002 1.234e-002 1.405e-003 
1.453e-003 6.944e+006 1.447e+011 1.000e+002 1.345e-002 1.405e-003 
1.453e-003 6.945e+006 1.449e+011 1.000e+002 1.316e-002 1.405e-003 
1.454e-003 6.946e+006 1.451e+011 1.000e+002 1.295e-002 1.406e-003 
1.454e-003 6.943e+006 1.453e+011 1.000e+002 1.320e-002 1.406e-003 
1.455e-003 6.929e+006 1.429e+011 1.000e+002 1.565e-002 1.407e-003 
1.455e-003 6.914e+006 1.417e+011 1.000e+002 1.540e-002 1.407e-003 
1.456e-003 6.896e+006 1.411e+011 1.000e+002 1.532e-002 1.408e-003 
1.456e-003 6.878e+006 1.407e+011 1.000e+002 1.507e-002 1.408e-003 
1.456e-003 6.865e+006 1.405e+011 1.000e+002 1.444e-002 1.409e-003 
1.457e-003 6.855e+006 1.403e+011 1.000e+002 1.445e-002 1.409e-003 
1.457e-003 6.850e+006 1.402e+011 1.000e+002 1.399e-002 1.410e-003 
1.458e-003 6.847e+006 1.403e+011 1.000e+002 1.360e-002 1.410e-003 
1.458e-003 6.849e+006 1.404e+011 1.000e+002 1.317e-002 1.411e-003 
1.458e-003 6.852e+006 1.405e+011 1.000e+002 1.498e-002 1.411e-003 
1.459e-003 6.856e+006 1.407e+011 1.000e+002 1.514e-002 1.411e-003 
1.459e-003 6.863e+006 1.408e+011 1.000e+002 1.435e-002 1.412e-003 
1.460e-003 6.875e+006 1.410e+011 1.000e+002 1.416e-002 1.412e-003 
1.460e-003 6.890e+006 1.412e+011 1.000e+002 1.387e-002 1.412e-003 
1.461e-003 6.906e+006 1.414e+011 1.000e+002 1.373e-002 1.413e-003 
1.461e-003 6.921e+006 1.414e+011 1.000e+002 1.446e-002 1.413e-003 
1.461e-003 6.930e+006 1.414e+011 1.000e+002 1.460e-002 1.413e-003 
1.462e-003 6.938e+006 1.415e+011 1.000e+002 1.468e-002 1.414e-003 
1.462e-003 6.945e+006 1.416e+011 1.000e+002 1.470e-002 1.414e-003 
1.463e-003 6.952e+006 1.417e+011 1.000e+002 1.472e-002 1.414e-003 
1.463e-003 6.959e+006 1.418e+011 1.000e+002 1.483e-002 1.415e-003 
1.463e-003 6.964e+006 1.420e+011 1.000e+002 1.485e-002 1.415e-003 
1.464e-003 6.970e+006 1.421e+011 1.000e+002 1.480e-002 1.416e-003 
1.464e-003 6.975e+006 1.423e+011 1.000e+002 1.481e-002 1.416e-003 
1.465e-003 6.981e+006 1.425e+011 1.000e+002 1.433e-002 1.416e-003 
1.465e-003 6.986e+006 1.427e+011 1.000e+002 1.423e-002 1.417e-003 
1.466e-003 6.992e+006 1.429e+011 1.000e+002 1.414e-002 1.417e-003 
1.466e-003 6.991e+006 1.431e+011 1.000e+002 1.515e-002 1.417e-003 
1.466e-003 6.985e+006 1.431e+011 1.000e+002 1.572e-002 1.418e-003 
1.467e-003 6.979e+006 1.433e+011 1.000e+002 1.566e-002 1.418e-003 
1.467e-003 6.975e+006 1.436e+011 1.000e+002 1.537e-002 1.419e-003 
1.468e-003 6.965e+006 1.428e+011 1.000e+002 1.646e-002 1.419e-003 
1.468e-003 6.956e+006 1.422e+011 1.000e+002 1.708e-002 1.420e-003 
1.468e-003 6.949e+006 1.421e+011 1.000e+002 1.982e-002 1.420e-003 
1.469e-003 6.951e+006 1.387e+011 1.000e+002 1.703e-002 1.421e-003 
1.469e-003 6.956e+006 1.384e+011 1.000e+002 1.670e-002 1.421e-003 
1.470e-003 6.961e+006 1.383e+011 1.000e+002 1.655e-002 1.421e-003 
1.470e-003 6.965e+006 1.382e+011 1.000e+002 1.645e-002 1.422e-003 
1.471e-003 6.966e+006 1.383e+011 1.000e+002 1.605e-002 1.422e-003 
1.471e-003 6.966e+006 1.383e+011 1.000e+002 1.627e-002 1.423e-003 
1.471e-003 6.970e+006 1.384e+011 1.000e+002 1.578e-002 1.423e-003 
1.472e-003 6.978e+006 1.384e+011 1.000e+002 1.557e-002 1.423e-003 
1.472e-003 6.987e+006 1.384e+011 1.000e+002 1.530e-002 1.424e-003 
1.473e-003 6.996e+006 1.385e+011 1.000e+002 1.530e-002 1.424e-003 
1.473e-003 7.011e+006 1.386e+011 1.000e+002 1.423e-002 1.424e-003 
1.473e-003 7.030e+006 1.387e+011 1.000e+002 1.392e-002 1.425e-003 
1.474e-003 7.051e+006 1.387e+011 1.000e+002 1.454e-002 1.425e-003 
1.474e-003 7.069e+006 1.387e+011 1.000e+002 1.463e-002 1.425e-003 
1.475e-003 7.084e+006 1.388e+011 1.000e+002 1.490e-002 1.426e-003 
1.475e-003 7.099e+006 1.388e+011 1.000e+002 1.506e-002 1.426e-003 
1.476e-003 7.112e+006 1.389e+011 1.000e+002 1.527e-002 1.426e-003 
1.476e-003 7.122e+006 1.391e+011 1.000e+002 1.536e-002 1.427e-003 
1.476e-003 7.130e+006 1.391e+011 1.000e+002 1.605e-002 1.427e-003 
1.477e-003 7.139e+006 1.391e+011 1.000e+002 1.632e-002 1.427e-003 
1.477e-003 7.149e+006 1.392e+011 1.000e+002 1.633e-002 1.428e-003 
1.478e-003 7.160e+006 1.393e+011 1.000e+002 1.645e-002 1.428e-003 
1.478e-003 7.166e+006 1.394e+011 1.000e+002 1.645e-002 1.428e-003 
1.478e-003 7.172e+006 1.395e+011 1.000e+002 1.638e-002 1.429e-003 
1.479e-003 7.175e+006 1.396e+011 1.000e+002 1.656e-002 1.429e-003 
1.479e-003 7.176e+006 1.397e+011 1.000e+002 1.661e-002 1.429e-003 
1.480e-003 7.175e+006 1.399e+011 1.000e+002 1.684e-002 1.430e-003 
1.480e-003 7.172e+006 1.400e+011 1.000e+002 1.765e-002 1.430e-003 
1.481e-003 7.164e+006 1.400e+011 1.000e+002 1.710e-002 1.431e-003 
1.481e-003 7.157e+006 1.401e+011 1.000e+002 1.708e-002 1.431e-003 
1.481e-003 7.147e+006 1.396e+011 1.000e+002 1.792e-002 1.432e-003 
1.482e-003 7.130e+006 1.394e+011 1.000e+002 1.856e-002 1.432e-003 
1.482e-003 7.112e+006 1.394e+011 1.000e+002 1.961e-002 1.433e-003 
1.483e-003 7.095e+006 1.395e+011 1.000e+002 1.826e-002 1.433e-003 
1.483e-003 7.078e+006 1.394e+011 1.000e+002 1.827e-002 1.434e-003 
1.483e-003 7.060e+006 1.392e+011 1.000e+002 1.835e-002 1.434e-003 
1.484e-003 7.043e+006 1.393e+011 1.000e+002 1.740e-002 1.435e-003 
1.484e-003 7.028e+006 1.394e+011 1.000e+002 1.732e-002 1.435e-003 
1.485e-003 7.014e+006 1.396e+011 1.000e+002 1.722e-002 1.436e-003 
1.485e-003 7.001e+006 1.397e+011 1.000e+002 1.689e-002 1.437e-003 
1.485e-003 6.990e+006 1.399e+011 1.000e+002 1.731e-002 1.437e-003 
1.486e-003 6.973e+006 1.381e+011 1.000e+002 1.831e-002 1.438e-003 
1.486e-003 6.956e+006 1.376e+011 1.000e+002 1.756e-002 1.438e-003 
1.487e-003 6.948e+006 1.374e+011 1.000e+002 1.653e-002 1.439e-003 
1.487e-003 6.950e+006 1.374e+011 1.000e+002 1.640e-002 1.439e-003 
1.488e-003 6.955e+006 1.372e+011 1.000e+002 1.653e-002 1.439e-003 
1.488e-003 6.954e+006 1.366e+011 1.000e+002 1.648e-002 1.440e-003 
1.488e-003 6.956e+006 1.364e+011 1.000e+002 1.632e-002 1.440e-003 
1.489e-003 6.960e+006 1.363e+011 1.000e+002 1.606e-002 1.441e-003 
1.489e-003 6.966e+006 1.361e+011 1.000e+002 1.673e-002 1.441e-003 
1.490e-003 6.973e+006 1.361e+011 1.000e+002 1.648e-002 1.441e-003 
1.490e-003 6.980e+006 1.361e+011 1.000e+002 1.613e-002 1.442e-003 
1.490e-003 6.988e+006 1.362e+011 1.000e+002 1.585e-002 1.442e-003 
1.491e-003 6.996e+006 1.363e+011 1.000e+002 1.608e-002 1.442e-003 
1.491e-003 7.000e+006 1.365e+011 1.000e+002 1.613e-002 1.443e-003 
1.492e-003 7.005e+006 1.365e+011 1.000e+002 1.646e-002 1.443e-003 
1.492e-003 7.008e+006 1.367e+011 1.000e+002 1.602e-002 1.444e-003 
1.493e-003 7.016e+006 1.369e+011 1.000e+002 1.790e-002 1.444e-003 
1.493e-003 7.021e+006 1.370e+011 1.000e+002 2.122e-002 1.444e-003 
1.493e-003 7.025e+006 1.371e+011 1.000e+002 2.418e-002 1.445e-003 
1.494e-003 7.029e+006 1.372e+011 1.000e+002 2.607e-002 1.445e-003 
1.494e-003 7.034e+006 1.373e+011 1.000e+002 2.594e-002 1.445e-003 
1.495e-003 7.035e+006 1.371e+011 1.000e+002 2.659e-002 1.446e-003 
1.495e-003 7.036e+006 1.372e+011 1.000e+002 2.575e-002 1.446e-003 
1.495e-003 7.036e+006 1.372e+011 1.000e+002 2.533e-002 1.447e-003 
1.496e-003 7.035e+006 1.373e+011 1.000e+002 2.483e-002 1.447e-003 
1.496e-003 7.036e+006 1.374e+011 1.000e+002 2.469e-002 1.448e-003 
1.497e-003 7.039e+006 1.374e+011 1.000e+002 2.337e-002 1.448e-003 
1.497e-003 7.045e+006 1.374e+011 1.000e+002 2.250e-002 1.448e-003 
1.498e-003 7.051e+006 1.372e+011 1.000e+002 2.287e-002 1.449e-003 
1.498e-003 7.052e+006 1.370e+011 1.000e+002 2.249e-002 1.449e-003 
1.498e-003 7.052e+006 1.370e+011 1.000e+002 2.354e-002 1.449e-003 
1.498e-003 7.055e+006 1.370e+011 1.000e+002 2.204e-002 1.449e-003 
1.499e-003 7.061e+006 1.371e+011 1.000e+002 2.155e-002 1.450e-003 
1.499e-003 7.061e+006 1.371e+011 1.000e+002 2.088e-002 1.450e-003 
1.500e-003 7.060e+006 1.369e+011 1.000e+002 2.023e-002 1.451e-003 
1.500e-003 7.059e+006 1.368e+011 1.000e+002 2.028e-002 1.451e-003 
1.500e-003 7.057e+006 1.367e+011 1.000e+002 1.982e-002 1.452e-003 
1.501e-003 7.055e+006 1.366e+011 1.000e+002 1.938e-002 1.452e-003 
1.501e-003 7.050e+006 1.366e+011 1.000e+002 1.978e-002 1.452e-003 
1.502e-003 7.040e+006 1.365e+011 1.000e+002 2.213e-002 1.453e-003 
1.502e-003 7.026e+006 1.365e+011 1.000e+002 2.230e-002 1.453e-003 
1.503e-003 7.011e+006 1.365e+011 1.000e+002 2.488e-002 1.454e-003 
1.503e-003 7.008e+006 1.359e+011 1.000e+002 2.142e-002 1.454e-003 
1.503e-003 7.010e+006 1.357e+011 1.000e+002 2.117e-002 1.455e-003 
1.504e-003 7.012e+006 1.356e+011 1.000e+002 2.066e-002 1.455e-003 
1.504e-003 7.014e+006 1.355e+011 1.000e+002 2.119e-002 1.456e-003 
1.505e-003 7.016e+006 1.355e+011 1.000e+002 2.109e-002 1.456e-003 
1.505e-003 7.020e+006 1.356e+011 1.000e+002 2.097e-002 1.456e-003 
1.505e-003 7.024e+006 1.356e+011 1.000e+002 2.020e-002 1.457e-003 
1.506e-003 7.030e+006 1.358e+011 1.000e+002 2.100e-002 1.457e-003 
1.506e-003 7.038e+006 1.359e+011 1.000e+002 1.972e-002 1.457e-003 
1.507e-003 7.049e+006 1.360e+011 1.000e+002 1.923e-002 1.458e-003 
1.507e-003 7.061e+006 1.362e+011 1.000e+002 1.909e-002 1.458e-003 
1.508e-003 7.072e+006 1.361e+011 1.000e+002 1.860e-002 1.458e-003 
1.508e-003 7.078e+006 1.361e+011 1.000e+002 1.958e-002 1.459e-003 
1.508e-003 7.081e+006 1.363e+011 1.000e+002 1.947e-002 1.459e-003 
1.509e-003 7.084e+006 1.364e+011 1.000e+002 1.951e-002 1.460e-003 
1.509e-003 7.084e+006 1.367e+011 1.000e+002 1.975e-002 1.460e-003 
1.510e-003 7.084e+006 1.369e+011 1.000e+002 2.050e-002 1.460e-003 
1.510e-003 7.081e+006 1.372e+011 1.000e+002 2.255e-002 1.461e-003 
1.510e-003 7.064e+006 1.364e+011 1.000e+002 2.012e-002 1.461e-003 
1.511e-003 7.050e+006 1.362e+011 1.000e+002 1.981e-002 1.462e-003 
1.511e-003 7.046e+006 1.362e+011 1.000e+002 1.901e-002 1.462e-003 
1.512e-003 7.044e+006 1.362e+011 1.000e+002 1.895e-002 1.463e-003 
1.512e-003 7.040e+006 1.362e+011 1.000e+002 1.921e-002 1.463e-003 
1.513e-003 7.040e+006 1.363e+011 1.000e+002 1.846e-002 1.464e-003 
1.513e-003 7.045e+006 1.365e+011 1.000e+002 1.757e-002 1.464e-003 
1.513e-003 7.058e+006 1.366e+011 1.000e+002 1.707e-002 1.464e-003 
1.514e-003 7.071e+006 1.365e+011 1.000e+002 1.847e-002 1.465e-003 
1.514e-003 7.083e+006 1.365e+011 1.000e+002 1.799e-002 1.465e-003 
1.515e-003 7.097e+006 1.365e+011 1.000e+002 1.750e-002 1.465e-003 
1.515e-003 7.112e+006 1.364e+011 1.000e+002 1.820e-002 1.466e-003 
1.515e-003 7.125e+006 1.363e+011 1.000e+002 1.818e-002 1.466e-003 
1.516e-003 7.140e+006 1.363e+011 1.000e+002 1.790e-002 1.466e-003 
1.516e-003 7.155e+006 1.363e+011 1.000e+002 1.741e-002 1.467e-003 
1.517e-003 7.168e+006 1.363e+011 1.000e+002 1.830e-002 1.467e-003 
1.517e-003 7.181e+006 1.362e+011 1.000e+002 1.774e-002 1.467e-003 
1.518e-003 7.195e+006 1.361e+011 1.000e+002 1.810e-002 1.468e-003 
1.518e-003 7.212e+006 1.360e+011 1.000e+002 1.825e-002 1.468e-003 
1.518e-003 7.228e+006 1.359e+011 1.000e+002 1.820e-002 1.468e-003 
1.519e-003 7.245e+006 1.359e+011 1.000e+002 1.791e-002 1.469e-003 
1.519e-003 7.262e+006 1.358e+011 1.000e+002 1.806e-002 1.469e-003 
1.520e-003 7.276e+006 1.358e+011 1.000e+002 1.836e-002 1.469e-003 
1.520e-003 7.289e+006 1.358e+011 1.000e+002 1.794e-002 1.469e-003 
1.520e-003 7.303e+006 1.353e+011 1.000e+002 1.848e-002 1.470e-003 
1.521e-003 7.318e+006 1.350e+011 1.000e+002 1.796e-002 1.470e-003 
1.521e-003 7.334e+006 1.348e+011 1.000e+002 1.810e-002 1.470e-003 
1.522e-003 7.351e+006 1.346e+011 1.000e+002 1.811e-002 1.471e-003 
1.522e-003 7.367e+006 1.346e+011 1.000e+002 1.775e-002 1.471e-003 
1.523e-003 7.384e+006 1.347e+011 1.000e+002 1.729e-002 1.471e-003 
1.523e-003 7.400e+006 1.347e+011 1.000e+002 1.750e-002 1.472e-003 
1.523e-003 7.414e+006 1.348e+011 1.000e+002 1.751e-002 1.472e-003 
1.524e-003 7.425e+006 1.349e+011 1.000e+002 1.797e-002 1.472e-003 
1.524e-003 7.433e+006 1.350e+011 1.000e+002 1.793e-002 1.473e-003 
1.525e-003 7.443e+006 1.351e+011 1.000e+002 1.754e-002 1.473e-003 
1.525e-003 7.454e+006 1.353e+011 1.000e+002 1.746e-002 1.473e-003 
1.525e-003 7.463e+006 1.352e+011 1.000e+002 1.836e-002 1.474e-003 
1.526e-003 7.472e+006 1.352e+011 1.000e+002 1.832e-002 1.474e-003 
1.526e-003 7.481e+006 1.354e+011 1.000e+002 1.824e-002 1.474e-003 
1.527e-003 7.490e+006 1.356e+011 1.000e+002 1.817e-002 1.475e-003 
1.527e-003 7.499e+006 1.358e+011 1.000e+002 1.824e-002 1.475e-003 
1.528e-003 7.506e+006 1.361e+011 1.000e+002 1.832e-002 1.475e-003 
1.528e-003 7.513e+006 1.363e+011 1.000e+002 1.857e-002 1.476e-003 
1.528e-003 7.519e+006 1.366e+011 1.000e+002 1.857e-002 1.476e-003 
1.529e-003 7.525e+006 1.369e+011 1.000e+002 1.888e-002 1.477e-003 
1.529e-003 7.531e+006 1.372e+011 1.000e+002 1.801e-002 1.477e-003 
1.530e-003 7.535e+006 1.375e+011 1.000e+002 1.817e-002 1.477e-003 
1.530e-003 7.533e+006 1.379e+011 1.000e+002 1.923e-002 1.478e-003 
1.530e-003 7.531e+006 1.381e+011 1.000e+002 1.885e-002 1.478e-003 
1.531e-003 7.530e+006 1.384e+011 1.000e+002 1.877e-002 1.479e-003 
1.531e-003 7.528e+006 1.387e+011 1.000e+002 1.867e-002 1.479e-003 
1.532e-003 7.527e+006 1.390e+011 1.000e+002 1.925e-002 1.479e-003 
1.532e-003 7.522e+006 1.391e+011 1.000e+002 1.911e-002 1.480e-003 
1.533e-003 7.520e+006 1.392e+011 1.000e+002 1.874e-002 1.480e-003 
1.533e-003 7.518e+006 1.394e+011 1.000e+002 1.822e-002 1.481e-003 
1.533e-003 7.518e+006 1.397e+011 1.000e+002 1.821e-002 1.481e-003 
1.534e-003 7.517e+006 1.399e+011 1.000e+002 1.801e-002 1.482e-003 
1.534e-003 7.517e+006 1.402e+011 1.000e+002 1.765e-002 1.482e-003 
1.535e-003 7.514e+006 1.404e+011 1.000e+002 1.835e-002 1.482e-003 
1.535e-003 7.511e+006 1.407e+011 1.000e+002 1.775e-002 1.483e-003 
1.535e-003 7.512e+006 1.408e+011 1.000e+002 1.867e-002 1.483e-003 
1.536e-003 7.503e+006 1.408e+011 1.000e+002 1.811e-002 1.484e-003 
1.536e-003 7.493e+006 1.410e+011 1.000e+002 1.782e-002 1.484e-003 
1.537e-003 7.486e+006 1.413e+011 1.000e+002 1.794e-002 1.485e-003 
1.537e-003 7.485e+006 1.416e+011 1.000e+002 1.593e-002 1.485e-003 
1.537e-003 7.488e+006 1.419e+011 1.000e+002 1.554e-002 1.486e-003 
1.538e-003 7.492e+006 1.422e+011 1.000e+002 1.619e-002 1.486e-003 
1.538e-003 7.498e+006 1.425e+011 1.000e+002 1.595e-002 1.486e-003 
1.539e-003 7.504e+006 1.429e+011 1.000e+002 1.581e-002 1.487e-003 
1.539e-003 7.505e+006 1.428e+011 1.000e+002 1.718e-002 1.487e-003 
1.540e-003 7.496e+006 1.427e+011 1.000e+002 1.998e-002 1.488e-003 
1.540e-003 7.488e+006 1.423e+011 1.000e+002 1.711e-002 1.488e-003 
1.540e-003 7.478e+006 1.423e+011 1.000e+002 1.739e-002 1.489e-003 
1.541e-003 7.466e+006 1.423e+011 1.000e+002 1.696e-002 1.489e-003 
1.541e-003 7.454e+006 1.425e+011 1.000e+002 1.776e-002 1.490e-003 
1.542e-003 7.433e+006 1.402e+011 1.000e+002 1.969e-002 1.490e-003 
1.542e-003 7.406e+006 1.394e+011 1.000e+002 1.967e-002 1.491e-003 
1.542e-003 7.380e+006 1.390e+011 1.000e+002 1.966e-002 1.491e-003 
1.543e-003 7.357e+006 1.389e+011 1.000e+002 1.941e-002 1.492e-003 
1.543e-003 7.336e+006 1.389e+011 1.000e+002 1.923e-002 1.492e-003 
1.544e-003 7.319e+006 1.390e+011 1.000e+002 1.865e-002 1.493e-003 
1.544e-003 7.306e+006 1.391e+011 1.000e+002 1.846e-002 1.493e-003 
1.545e-003 7.295e+006 1.393e+011 1.000e+002 1.753e-002 1.494e-003 
1.545e-003 7.287e+006 1.395e+011 1.000e+002 1.707e-002 1.494e-003 
1.545e-003 7.283e+006 1.398e+011 1.000e+002 1.680e-002 1.495e-003 
1.546e-003 7.283e+006 1.400e+011 1.000e+002 1.617e-002 1.495e-003 
1.546e-003 7.284e+006 1.403e+011 1.000e+002 1.644e-002 1.496e-003 
1.547e-003 7.287e+006 1.402e+011 1.000e+002 1.593e-002 1.496e-003 
1.547e-003 7.294e+006 1.403e+011 1.000e+002 1.634e-002 1.496e-003 
1.547e-003 7.304e+006 1.405e+011 1.000e+002 1.573e-002 1.497e-003 
1.548e-003 7.318e+006 1.407e+011 1.000e+002 1.547e-002 1.497e-003 
1.548e-003 7.330e+006 1.408e+011 1.000e+002 1.644e-002 1.497e-003 
1.549e-003 7.340e+006 1.409e+011 1.000e+002 1.546e-002 1.498e-003 
1.549e-003 7.353e+006 1.412e+011 1.000e+002 1.492e-002 1.498e-003 
1.550e-003 7.367e+006 1.414e+011 1.000e+002 1.473e-002 1.498e-003 
1.550e-003 7.381e+006 1.417e+011 1.000e+002 1.473e-002 1.499e-003 
1.550e-003 7.391e+006 1.413e+011 1.000e+002 1.644e-002 1.499e-003 
1.551e-003 7.389e+006 1.411e+011 1.000e+002 1.682e-002 1.500e-003 
1.551e-003 7.388e+006 1.412e+011 1.000e+002 1.683e-002 1.500e-003 
1.552e-003 7.394e+006 1.413e+011 1.000e+002 1.595e-002 1.500e-003 
1.552e-003 7.404e+006 1.415e+011 1.000e+002 1.554e-002 1.501e-003 
1.552e-003 7.416e+006 1.417e+011 1.000e+002 1.504e-002 1.501e-003 
1.553e-003 7.430e+006 1.416e+011 1.000e+002 1.548e-002 1.501e-003 
1.553e-003 7.440e+006 1.415e+011 1.000e+002 1.610e-002 1.502e-003 
1.554e-003 7.447e+006 1.414e+011 1.000e+002 1.591e-002 1.502e-003 
1.554e-003 7.455e+006 1.415e+011 1.000e+002 1.577e-002 1.502e-003 
1.555e-003 7.464e+006 1.416e+011 1.000e+002 1.625e-002 1.503e-003 
1.555e-003 7.474e+006 1.417e+011 1.000e+002 1.634e-002 1.503e-003 
1.555e-003 7.486e+006 1.418e+011 1.000e+002 1.591e-002 1.503e-003 
1.556e-003 7.499e+006 1.419e+011 1.000e+002 1.595e-002 1.504e-003 
1.556e-003 7.511e+006 1.420e+011 1.000e+002 1.598e-002 1.504e-003 
1.557e-003 7.524e+006 1.420e+011 1.000e+002 1.651e-002 1.504e-003 
1.557e-003 7.535e+006 1.419e+011 1.000e+002 1.711e-002 1.505e-003 
1.557e-003 7.540e+006 1.419e+011 1.000e+002 1.662e-002 1.505e-003 
1.558e-003 7.544e+006 1.420e+011 1.000e+002 1.667e-002 1.506e-003 
1.558e-003 7.545e+006 1.421e+011 1.000e+002 1.662e-002 1.506e-003 
1.559e-003 7.545e+006 1.422e+011 1.000e+002 1.673e-002 1.506e-003 
1.559e-003 7.541e+006 1.424e+011 1.000e+002 1.780e-002 1.507e-003 
1.560e-003 7.534e+006 1.403e+011 1.000e+002 1.874e-002 1.507e-003 
1.560e-003 7.529e+006 1.393e+011 1.000e+002 1.879e-002 1.508e-003 
1.560e-003 7.524e+006 1.385e+011 1.000e+002 1.864e-002 1.508e-003 
1.561e-003 7.517e+006 1.378e+011 1.000e+002 2.330e-002 1.509e-003 
1.561e-003 7.505e+006 1.294e+011 1.000e+002 2.098e-002 1.509e-003 
1.562e-003 7.498e+006 1.288e+011 1.000e+002 2.122e-002 1.510e-003 
1.562e-003 7.495e+006 1.287e+011 1.000e+002 2.141e-002 1.510e-003 
1.562e-003 7.492e+006 1.287e+011 1.000e+002 2.192e-002 1.510e-003 
1.563e-003 7.493e+006 1.288e+011 1.000e+002 2.207e-002 1.511e-003 
1.563e-003 7.497e+006 1.289e+011 1.000e+002 2.191e-002 1.511e-003 
1.564e-003 7.501e+006 1.291e+011 1.000e+002 2.211e-002 1.512e-003 
1.564e-003 7.505e+006 1.293e+011 1.000e+002 2.320e-002 1.512e-003 
1.565e-003 7.504e+006 1.295e+011 1.000e+002 2.269e-002 1.512e-003 
1.565e-003 7.506e+006 1.299e+011 1.000e+002 2.234e-002 1.513e-003 
1.565e-003 7.510e+006 1.300e+011 1.000e+002 2.247e-002 1.513e-003 
1.566e-003 7.508e+006 1.300e+011 1.000e+002 2.171e-002 1.514e-003 
1.566e-003 7.505e+006 1.302e+011 1.000e+002 2.145e-002 1.514e-003 
1.567e-003 7.506e+006 1.306e+011 1.000e+002 2.107e-002 1.515e-003 
1.567e-003 7.506e+006 1.309e+011 1.000e+002 2.177e-002 1.515e-003 
1.567e-003 7.504e+006 1.311e+011 1.000e+002 2.143e-002 1.515e-003 
1.568e-003 7.502e+006 1.312e+011 1.000e+002 1.866e-002 1.516e-003 
1.568e-003 7.501e+006 1.315e+011 1.000e+002 1.838e-002 1.516e-003 
1.569e-003 7.501e+006 1.319e+011 1.000e+002 1.810e-002 1.517e-003 
1.569e-003 7.502e+006 1.322e+011 1.000e+002 1.788e-002 1.517e-003 
1.570e-003 7.504e+006 1.325e+011 1.000e+002 1.775e-002 1.517e-003 
1.570e-003 7.507e+006 1.329e+011 1.000e+002 1.731e-002 1.518e-003 
1.570e-003 7.510e+006 1.332e+011 1.000e+002 1.755e-002 1.518e-003 
1.571e-003 7.516e+006 1.336e+011 1.000e+002 1.716e-002 1.519e-003 
1.571e-003 7.523e+006 1.339e+011 1.000e+002 1.732e-002 1.519e-003 
1.572e-003 7.533e+006 1.343e+011 1.000e+002 1.707e-002 1.519e-003 
1.572e-003 7.544e+006 1.347e+011 1.000e+002 1.684e-002 1.520e-003 
1.572e-003 7.556e+006 1.350e+011 1.000e+002 1.632e-002 1.520e-003 
1.573e-003 7.567e+006 1.354e+011 1.000e+002 1.632e-002 1.520e-003 
1.573e-003 7.575e+006 1.357e+011 1.000e+002 1.638e-002 1.521e-003 
1.574e-003 7.582e+006 1.359e+011 1.000e+002 1.694e-002 1.521e-003 
1.574e-003 7.587e+006 1.359e+011 1.000e+002 1.694e-002 1.521e-003 
1.575e-003 7.589e+006 1.361e+011 1.000e+002 1.742e-002 1.522e-003 
1.575e-003 7.578e+006 1.340e+011 1.000e+002 1.918e-002 1.522e-003 
1.575e-003 7.567e+006 1.338e+011 1.000e+002 1.917e-002 1.523e-003 
1.576e-003 7.557e+006 1.339e+011 1.000e+002 1.908e-002 1.523e-003 
1.576e-003 7.553e+006 1.340e+011 1.000e+002 1.937e-002 1.524e-003 
1.577e-003 7.556e+006 1.343e+011 1.000e+002 2.004e-002 1.524e-003 
1.577e-003 7.561e+006 1.345e+011 1.000e+002 2.023e-002 1.525e-003 
1.577e-003 7.567e+006 1.347e+011 1.000e+002 2.011e-002 1.525e-003 
1.578e-003 7.572e+006 1.350e+011 1.000e+002 1.975e-002 1.525e-003 
1.578e-003 7.576e+006 1.353e+011 1.000e+002 1.923e-002 1.526e-003 
1.579e-003 7.581e+006 1.354e+011 1.000e+002 1.821e-002 1.526e-003 
1.579e-003 7.586e+006 1.357e+011 1.000e+002 1.750e-002 1.526e-003 
1.580e-003 7.595e+006 1.360e+011 1.000e+002 1.718e-002 1.527e-003 
1.580e-003 7.602e+006 1.362e+011 1.000e+002 1.756e-002 1.527e-003 
1.580e-003 7.609e+006 1.366e+011 1.000e+002 1.749e-002 1.528e-003 
1.581e-003 7.618e+006 1.369e+011 1.000e+002 1.758e-002 1.528e-003 
1.581e-003 7.626e+006 1.372e+011 1.000e+002 1.805e-002 1.528e-003 
1.582e-003 7.636e+006 1.376e+011 1.000e+002 1.795e-002 1.529e-003 
1.582e-003 7.646e+006 1.379e+011 1.000e+002 1.804e-002 1.529e-003 
1.582e-003 7.657e+006 1.382e+011 1.000e+002 1.808e-002 1.529e-003 
1.583e-003 7.668e+006 1.386e+011 1.000e+002 1.804e-002 1.530e-003 
1.583e-003 7.679e+006 1.389e+011 1.000e+002 1.814e-002 1.530e-003 
1.584e-003 7.688e+006 1.392e+011 1.000e+002 1.855e-002 1.530e-003 
1.584e-003 7.696e+006 1.394e+011 1.000e+002 1.834e-002 1.531e-003 
1.585e-003 7.705e+006 1.397e+011 1.000e+002 1.819e-002 1.531e-003 
1.585e-003 7.715e+006 1.400e+011 1.000e+002 1.802e-002 1.531e-003 
1.585e-003 7.724e+006 1.402e+011 1.000e+002 1.812e-002 1.532e-003 
1.586e-003 7.734e+006 1.405e+011 1.000e+002 1.830e-002 1.532e-003 
1.586e-003 7.743e+006 1.407e+011 1.000e+002 1.818e-002 1.532e-003 
1.587e-003 7.753e+006 1.410e+011 1.000e+002 1.799e-002 1.533e-003 
1.587e-003 7.763e+006 1.413e+011 1.000e+002 1.789e-002 1.533e-003 
1.587e-003 7.774e+006 1.415e+011 1.000e+002 1.776e-002 1.533e-003 
1.588e-003 7.785e+006 1.418e+011 1.000e+002 1.771e-002 1.534e-003 
1.588e-003 7.796e+006 1.421e+011 1.000e+002 1.753e-002 1.534e-003 
1.589e-003 7.807e+006 1.424e+011 1.000e+002 1.749e-002 1.535e-003 
1.589e-003 7.817e+006 1.427e+011 1.000e+002 1.758e-002 1.535e-003 
1.589e-003 7.827e+006 1.430e+011 1.000e+002 1.754e-002 1.535e-003 
1.590e-003 7.835e+006 1.433e+011 1.000e+002 1.757e-002 1.536e-003 
1.590e-003 7.843e+006 1.436e+011 1.000e+002 1.767e-002 1.536e-003 
1.591e-003 7.850e+006 1.439e+011 1.000e+002 1.783e-002 1.536e-003 
1.591e-003 7.856e+006 1.442e+011 1.000e+002 1.782e-002 1.537e-003 
1.592e-003 7.858e+006 1.440e+011 1.000e+002 1.865e-002 1.537e-003 
1.592e-003 7.860e+006 1.442e+011 1.000e+002 1.823e-002 1.537e-003 
1.592e-003 7.863e+006 1.445e+011 1.000e+002 1.808e-002 1.538e-003 
1.593e-003 7.868e+006 1.448e+011 1.000e+002 1.755e-002 1.538e-003 
1.593e-003 7.875e+006 1.452e+011 1.000e+002 1.733e-002 1.539e-003 
1.594e-003 7.884e+006 1.456e+011 1.000e+002 1.754e-002 1.539e-003 
1.594e-003 7.895e+006 1.457e+011 1.000e+002 1.808e-002 1.539e-003 
1.594e-003 7.899e+006 1.457e+011 1.000e+002 1.811e-002 1.540e-003 
1.595e-003 7.904e+006 1.460e+011 1.000e+002 1.856e-002 1.540e-003 
1.595e-003 7.915e+006 1.463e+011 1.000e+002 1.741e-002 1.540e-003 
1.596e-003 7.928e+006 1.466e+011 1.000e+002 1.820e-002 1.541e-003 
1.596e-003 7.941e+006 1.469e+011 1.000e+002 1.812e-002 1.541e-003 
1.597e-003 7.955e+006 1.473e+011 1.000e+002 1.844e-002 1.541e-003 
1.597e-003 7.970e+006 1.476e+011 1.000e+002 1.897e-002 1.542e-003 
1.597e-003 7.984e+006 1.480e+011 1.000e+002 1.950e-002 1.542e-003 
1.598e-003 7.996e+006 1.483e+011 1.000e+002 2.051e-002 1.542e-003 
1.598e-003 7.999e+006 1.486e+011 1.000e+002 2.110e-002 1.543e-003 
1.599e-003 8.004e+006 1.489e+011 1.000e+002 2.133e-002 1.543e-003 
1.599e-003 8.006e+006 1.492e+011 1.000e+002 2.198e-002 1.544e-003 
1.599e-003 8.007e+006 1.495e+011 1.000e+002 2.226e-002 1.544e-003 
1.600e-003 8.006e+006 1.497e+011 1.000e+002 2.322e-002 1.544e-003 
1.600e-003 8.003e+006 1.499e+011 1.000e+002 2.402e-002 1.545e-003 
1.601e-003 7.998e+006 1.499e+011 1.000e+002 2.564e-002 1.545e-003 
1.601e-003 7.992e+006 1.501e+011 1.000e+002 2.618e-002 1.546e-003 
1.602e-003 7.983e+006 1.503e+011 1.000e+002 2.678e-002 1.546e-003 
1.602e-003 7.971e+006 1.505e+011 1.000e+002 2.710e-002 1.547e-003 
1.602e-003 7.955e+006 1.507e+011 1.000e+002 2.798e-002 1.547e-003 
1.603e-003 7.936e+006 1.510e+011 1.000e+002 2.897e-002 1.548e-003 
1.603e-003 7.915e+006 1.512e+011 1.000e+002 2.879e-002 1.548e-003 
1.604e-003 7.892e+006 1.515e+011 1.000e+002 2.961e-002 1.549e-003 
1.604e-003 7.867e+006 1.517e+011 1.000e+002 3.040e-002 1.549e-003 
1.604e-003 7.850e+006 1.515e+011 1.000e+002 3.149e-002 1.550e-003 
1.605e-003 7.848e+006 1.512e+011 1.000e+002 2.895e-002 1.550e-003 
1.605e-003 7.851e+006 1.512e+011 1.000e+002 2.836e-002 1.551e-003 
1.606e-003 7.856e+006 1.513e+011 1.000e+002 2.824e-002 1.551e-003 
1.606e-003 7.864e+006 1.515e+011 1.000e+002 2.865e-002 1.552e-003 
1.607e-003 7.874e+006 1.517e+011 1.000e+002 2.852e-002 1.552e-003 
1.607e-003 7.885e+006 1.520e+011 1.000e+002 2.818e-002 1.552e-003 
1.607e-003 7.896e+006 1.522e+011 1.000e+002 2.736e-002 1.553e-003 
1.608e-003 7.904e+006 1.525e+011 1.000e+002 2.732e-002 1.553e-003 
1.608e-003 7.910e+006 1.528e+011 1.000e+002 2.716e-002 1.553e-003 
1.609e-003 7.917e+006 1.530e+011 1.000e+002 2.610e-002 1.554e-003 
1.609e-003 7.922e+006 1.532e+011 1.000e+002 2.518e-002 1.554e-003 
1.609e-003 7.926e+006 1.534e+011 1.000e+002 2.445e-002 1.554e-003 
1.610e-003 7.924e+006 1.537e+011 1.000e+002 2.434e-002 1.555e-003 
1.610e-003 7.922e+006 1.541e+011 1.000e+002 2.248e-002 1.555e-003 
1.611e-003 7.924e+006 1.544e+011 1.000e+002 2.154e-002 1.556e-003 
1.611e-003 7.927e+006 1.547e+011 1.000e+002 1.899e-002 1.556e-003 
1.612e-003 7.932e+006 1.550e+011 1.000e+002 1.771e-002 1.557e-003 
1.612e-003 7.942e+006 1.521e+011 1.000e+002 1.851e-002 1.557e-003 
1.612e-003 7.948e+006 1.521e+011 1.000e+002 1.716e-002 1.557e-003 
1.613e-003 7.953e+006 1.521e+011 1.000e+002 1.670e-002 1.558e-003 
1.613e-003 7.946e+006 1.500e+011 1.000e+002 1.855e-002 1.558e-003 
1.614e-003 7.932e+006 1.485e+011 1.000e+002 1.874e-002 1.559e-003 
1.614e-003 7.922e+006 1.479e+011 1.000e+002 1.798e-002 1.559e-003 
1.614e-003 7.915e+006 1.468e+011 1.000e+002 1.875e-002 1.560e-003 
1.615e-003 7.901e+006 1.461e+011 1.000e+002 1.880e-002 1.560e-003 
1.615e-003 7.884e+006 1.456e+011 1.000e+002 1.887e-002 1.561e-003 
1.616e-003 7.864e+006 1.454e+011 1.000e+002 1.836e-002 1.561e-003 
1.616e-003 7.850e+006 1.456e+011 1.000e+002 1.796e-002 1.562e-003 
1.617e-003 7.838e+006 1.457e+011 1.000e+002 1.807e-002 1.562e-003 
1.617e-003 7.829e+006 1.459e+011 1.000e+002 1.776e-002 1.563e-003 
1.617e-003 7.820e+006 1.462e+011 1.000e+002 1.814e-002 1.563e-003 
1.618e-003 7.808e+006 1.465e+011 1.000e+002 1.741e-002 1.564e-003 
1.618e-003 7.804e+006 1.467e+011 1.000e+002 1.704e-002 1.564e-003 
1.619e-003 7.804e+006 1.470e+011 1.000e+002 1.699e-002 1.564e-003 
1.619e-003 7.797e+006 1.472e+011 1.000e+002 1.701e-002 1.565e-003 
1.619e-003 7.791e+006 1.475e+011 1.000e+002 1.693e-002 1.565e-003 
1.620e-003 7.786e+006 1.476e+011 1.000e+002 1.673e-002 1.566e-003 
1.620e-003 7.783e+006 1.478e+011 1.000e+002 1.659e-002 1.566e-003 
1.621e-003 7.782e+006 1.480e+011 1.000e+002 1.655e-002 1.567e-003 
1.621e-003 7.776e+006 1.482e+011 1.000e+002 1.662e-002 1.567e-003 
1.622e-003 7.773e+006 1.484e+011 1.000e+002 1.655e-002 1.568e-003 
1.622e-003 7.771e+006 1.486e+011 1.000e+002 1.652e-002 1.568e-003 
1.622e-003 7.769e+006 1.488e+011 1.000e+002 1.651e-002 1.568e-003 
1.623e-003 7.766e+006 1.490e+011 1.000e+002 1.655e-002 1.569e-003 
1.623e-003 7.763e+006 1.492e+011 1.000e+002 1.638e-002 1.569e-003 
1.624e-003 7.760e+006 1.494e+011 1.000e+002 1.659e-002 1.570e-003 
1.624e-003 7.753e+006 1.495e+011 1.000e+002 1.699e-002 1.570e-003 
1.624e-003 7.746e+006 1.497e+011 1.000e+002 1.702e-002 1.571e-003 
1.625e-003 7.737e+006 1.497e+011 1.000e+002 1.797e-002 1.571e-003 
1.625e-003 7.728e+006 1.498e+011 1.000e+002 1.817e-002 1.572e-003 
1.626e-003 7.718e+006 1.501e+011 1.000e+002 1.857e-002 1.572e-003 
1.626e-003 7.705e+006 1.503e+011 1.000e+002 1.829e-002 1.573e-003 
1.627e-003 7.697e+006 1.506e+011 1.000e+002 1.773e-002 1.573e-003 
1.627e-003 7.692e+006 1.509e+011 1.000e+002 1.814e-002 1.574e-003 
1.627e-003 7.689e+006 1.511e+011 1.000e+002 1.742e-002 1.574e-003 
1.628e-003 7.685e+006 1.513e+011 1.000e+002 1.761e-002 1.574e-003 
1.628e-003 7.681e+006 1.515e+011 1.000e+002 1.807e-002 1.575e-003 
1.629e-003 7.679e+006 1.517e+011 1.000e+002 1.802e-002 1.575e-003 
1.629e-003 7.678e+006 1.520e+011 1.000e+002 1.750e-002 1.576e-003 
1.629e-003 7.672e+006 1.521e+011 1.000e+002 1.837e-002 1.576e-003 
1.630e-003 7.662e+006 1.523e+011 1.000e+002 1.803e-002 1.577e-003 
1.630e-003 7.654e+006 1.526e+011 1.000e+002 1.785e-002 1.577e-003 
1.631e-003 7.646e+006 1.528e+011 1.000e+002 1.771e-002 1.578e-003 
1.631e-003 7.642e+006 1.527e+011 1.000e+002 1.758e-002 1.578e-003 
1.632e-003 7.645e+006 1.526e+011 1.000e+002 1.734e-002 1.578e-003 
1.632e-003 7.649e+006 1.527e+011 1.000e+002 1.705e-002 1.579e-003 
1.632e-003 7.656e+006 1.529e+011 1.000e+002 1.689e-002 1.579e-003 
1.633e-003 7.661e+006 1.531e+011 1.000e+002 1.722e-002 1.580e-003 
1.633e-003 7.663e+006 1.532e+011 1.000e+002 1.663e-002 1.580e-003 
1.634e-003 7.667e+006 1.533e+011 1.000e+002 1.667e-002 1.580e-003 
1.634e-003 7.672e+006 1.535e+011 1.000e+002 1.682e-002 1.581e-003 
1.634e-003 7.675e+006 1.536e+011 1.000e+002 1.665e-002 1.581e-003 
1.635e-003 7.681e+006 1.538e+011 1.000e+002 1.619e-002 1.582e-003 
1.635e-003 7.690e+006 1.540e+011 1.000e+002 1.621e-002 1.582e-003 
1.636e-003 7.699e+006 1.541e+011 1.000e+002 1.641e-002 1.582e-003 
1.636e-003 7.708e+006 1.543e+011 1.000e+002 1.622e-002 1.583e-003 
1.637e-003 7.718e+006 1.544e+011 1.000e+002 1.636e-002 1.583e-003 
1.637e-003 7.727e+006 1.545e+011 1.000e+002 1.667e-002 1.583e-003 
1.637e-003 7.730e+006 1.546e+011 1.000e+002 1.773e-002 1.584e-003 
1.638e-003 7.735e+006 1.548e+011 1.000e+002 1.789e-002 1.584e-003 
1.638e-003 7.733e+006 1.537e+011 1.000e+002 2.029e-002 1.585e-003 
1.639e-003 7.716e+006 1.528e+011 1.000e+002 2.047e-002 1.585e-003 
1.639e-003 7.699e+006 1.524e+011 1.000e+002 1.968e-002 1.586e-003 
1.639e-003 7.682e+006 1.522e+011 1.000e+002 2.028e-002 1.586e-003 
1.640e-003 7.662e+006 1.522e+011 1.000e+002 2.040e-002 1.587e-003 
1.640e-003 7.639e+006 1.523e+011 1.000e+002 2.114e-002 1.587e-003 
1.641e-003 7.595e+006 1.498e+011 1.000e+002 2.252e-002 1.588e-003 
1.641e-003 7.557e+006 1.489e+011 1.000e+002 2.141e-002 1.589e-003 
1.641e-003 7.525e+006 1.475e+011 1.000e+002 2.155e-002 1.589e-003 
1.642e-003 7.500e+006 1.461e+011 1.000e+002 2.185e-002 1.590e-003 
1.642e-003 7.481e+006 1.447e+011 1.000e+002 2.187e-002 1.590e-003 
1.643e-003 7.458e+006 1.422e+011 1.000e+002 2.066e-002 1.591e-003 
1.643e-003 7.456e+006 1.409e+011 1.000e+002 1.728e-002 1.591e-003 
1.644e-003 7.461e+006 1.405e+011 1.000e+002 1.831e-002 1.592e-003 
1.644e-003 7.461e+006 1.403e+011 1.000e+002 1.873e-002 1.592e-003 
1.644e-003 7.458e+006 1.402e+011 1.000e+002 1.801e-002 1.593e-003 
1.645e-003 7.454e+006 1.403e+011 1.000e+002 1.774e-002 1.593e-003 
1.645e-003 7.450e+006 1.404e+011 1.000e+002 1.791e-002 1.594e-003 
1.646e-003 7.447e+006 1.404e+011 1.000e+002 1.810e-002 1.594e-003 
1.646e-003 7.444e+006 1.406e+011 1.000e+002 1.905e-002 1.594e-003 
1.646e-003 7.440e+006 1.408e+011 1.000e+002 1.893e-002 1.595e-003 
1.647e-003 7.439e+006 1.409e+011 1.000e+002 1.706e-002 1.595e-003 
1.647e-003 7.436e+006 1.411e+011 1.000e+002 1.716e-002 1.596e-003 
1.648e-003 7.433e+006 1.413e+011 1.000e+002 1.719e-002 1.596e-003 
1.648e-003 7.432e+006 1.416e+011 1.000e+002 1.778e-002 1.597e-003 
1.649e-003 7.438e+006 1.417e+011 1.000e+002 1.651e-002 1.597e-003 
1.649e-003 7.445e+006 1.419e+011 1.000e+002 1.607e-002 1.597e-003 
1.649e-003 7.451e+006 1.421e+011 1.000e+002 1.617e-002 1.598e-003 
1.650e-003 7.455e+006 1.424e+011 1.000e+002 1.610e-002 1.598e-003 
1.650e-003 7.461e+006 1.425e+011 1.000e+002 1.562e-002 1.598e-003 
1.651e-003 7.467e+006 1.428e+011 1.000e+002 1.511e-002 1.599e-003 
1.651e-003 7.472e+006 1.430e+011 1.000e+002 1.540e-002 1.599e-003 
1.651e-003 7.478e+006 1.432e+011 1.000e+002 1.535e-002 1.600e-003 
1.652e-003 7.484e+006 1.434e+011 1.000e+002 1.578e-002 1.600e-003 
1.652e-003 7.489e+006 1.436e+011 1.000e+002 1.633e-002 1.600e-003 
1.653e-003 7.495e+006 1.437e+011 1.000e+002 1.572e-002 1.601e-003 
1.653e-003 7.494e+006 1.437e+011 1.000e+002 1.605e-002 1.601e-003 
1.654e-003 7.491e+006 1.439e+011 1.000e+002 1.600e-002 1.602e-003 
1.654e-003 7.487e+006 1.440e+011 1.000e+002 1.624e-002 1.602e-003 
1.654e-003 7.480e+006 1.442e+011 1.000e+002 1.673e-002 1.602e-003 
1.655e-003 7.474e+006 1.444e+011 1.000e+002 1.657e-002 1.603e-003 
1.655e-003 7.468e+006 1.446e+011 1.000e+002 1.614e-002 1.603e-003 
1.656e-003 7.462e+006 1.447e+011 1.000e+002 1.621e-002 1.604e-003 
1.656e-003 7.457e+006 1.449e+011 1.000e+002 1.634e-002 1.604e-003 
1.656e-003 7.452e+006 1.451e+011 1.000e+002 1.615e-002 1.605e-003 
1.657e-003 7.440e+006 1.436e+011 1.000e+002 1.836e-002 1.605e-003 
1.657e-003 7.422e+006 1.430e+011 1.000e+002 1.856e-002 1.606e-003 
1.658e-003 7.406e+006 1.428e+011 1.000e+002 1.852e-002 1.606e-003 
1.658e-003 7.391e+006 1.428e+011 1.000e+002 1.859e-002 1.607e-003 
1.659e-003 7.379e+006 1.429e+011 1.000e+002 1.835e-002 1.607e-003 
1.659e-003 7.367e+006 1.430e+011 1.000e+002 1.759e-002 1.608e-003 
1.659e-003 7.355e+006 1.431e+011 1.000e+002 1.814e-002 1.608e-003 
1.660e-003 7.341e+006 1.432e+011 1.000e+002 1.856e-002 1.609e-003 
1.660e-003 7.329e+006 1.434e+011 1.000e+002 1.830e-002 1.609e-003 
1.661e-003 7.318e+006 1.435e+011 1.000e+002 1.859e-002 1.610e-003 
1.661e-003 7.304e+006 1.437e+011 1.000e+002 1.875e-002 1.610e-003 
1.661e-003 7.287e+006 1.438e+011 1.000e+002 1.943e-002 1.611e-003 
1.662e-003 7.268e+006 1.440e+011 1.000e+002 1.972e-002 1.611e-003 
1.662e-003 7.245e+006 1.443e+011 1.000e+002 1.940e-002 1.612e-003 
1.663e-003 7.233e+006 1.445e+011 1.000e+002 1.921e-002 1.612e-003 
1.663e-003 7.232e+006 1.447e+011 1.000e+002 1.872e-002 1.613e-003 
1.664e-003 7.236e+006 1.450e+011 1.000e+002 2.007e-002 1.613e-003 
1.664e-003 7.238e+006 1.452e+011 1.000e+002 1.974e-002 1.614e-003 
1.664e-003 7.240e+006 1.454e+011 1.000e+002 1.912e-002 1.614e-003 
1.665e-003 7.247e+006 1.457e+011 1.000e+002 1.824e-002 1.614e-003 
1.665e-003 7.260e+006 1.458e+011 1.000e+002 1.783e-002 1.615e-003 
1.666e-003 7.274e+006 1.460e+011 1.000e+002 1.792e-002 1.615e-003 
1.666e-003 7.287e+006 1.463e+011 1.000e+002 1.723e-002 1.615e-003 
1.666e-003 7.304e+006 1.465e+011 1.000e+002 1.744e-002 1.616e-003 
1.667e-003 7.324e+006 1.468e+011 1.000e+002 1.836e-002 1.616e-003 
1.667e-003 7.345e+006 1.469e+011 1.000e+002 2.065e-002 1.616e-003 
1.668e-003 7.367e+006 1.471e+011 1.000e+002 2.242e-002 1.617e-003 
1.668e-003 7.390e+006 1.457e+011 1.000e+002 1.646e-002 1.617e-003 
1.669e-003 7.413e+006 1.457e+011 1.000e+002 1.504e-002 1.617e-003 
1.669e-003 7.435e+006 1.458e+011 1.000e+002 1.440e-002 1.617e-003 
1.669e-003 7.458e+006 1.458e+011 1.000e+002 1.499e-002 1.618e-003 
1.670e-003 7.479e+006 1.458e+011 1.000e+002 1.489e-002 1.618e-003 
1.670e-003 7.502e+006 1.459e+011 1.000e+002 1.480e-002 1.618e-003 
1.671e-003 7.527e+006 1.460e+011 1.000e+002 1.486e-002 1.618e-003 
1.671e-003 7.553e+006 1.461e+011 1.000e+002 1.496e-002 1.619e-003 
1.671e-003 7.579e+006 1.462e+011 1.000e+002 1.488e-002 1.619e-003 
1.672e-003 7.607e+006 1.463e+011 1.000e+002 1.472e-002 1.619e-003 
1.672e-003 7.632e+006 1.463e+011 1.000e+002 1.472e-002 1.619e-003 
1.673e-003 7.659e+006 1.464e+011 1.000e+002 1.459e-002 1.620e-003 
1.673e-003 7.686e+006 1.465e+011 1.000e+002 1.489e-002 1.620e-003 
1.674e-003 7.715e+006 1.466e+011 1.000e+002 1.496e-002 1.620e-003 
1.674e-003 7.745e+006 1.468e+011 1.000e+002 1.462e-002 1.620e-003 
1.674e-003 7.775e+006 1.469e+011 1.000e+002 1.472e-002 1.620e-003 
1.675e-003 7.805e+006 1.470e+011 1.000e+002 1.488e-002 1.621e-003 
1.675e-003 7.835e+006 1.472e+011 1.000e+002 1.500e-002 1.621e-003 
1.676e-003 7.863e+006 1.473e+011 1.000e+002 1.488e-002 1.621e-003 
1.676e-003 7.890e+006 1.475e+011 1.000e+002 1.543e-002 1.621e-003 
1.676e-003 7.919e+006 1.476e+011 1.000e+002 1.515e-002 1.621e-003 
1.677e-003 7.950e+006 1.477e+011 1.000e+002 1.567e-002 1.622e-003 
1.677e-003 7.982e+006 1.478e+011 1.000e+002 1.629e-002 1.622e-003 
1.678e-003 8.017e+006 1.478e+011 1.000e+002 1.641e-002 1.622e-003 
1.678e-003 8.051e+006 1.479e+011 1.000e+002 1.685e-002 1.622e-003 
1.679e-003 8.085e+006 1.480e+011 1.000e+002 1.614e-002 1.622e-003 
1.679e-003 8.108e+006 1.481e+011 1.000e+002 1.640e-002 1.623e-003 
1.679e-003 8.132e+006 1.482e+011 1.000e+002 1.663e-002 1.623e-003 
1.680e-003 8.160e+006 1.482e+011 1.000e+002 1.600e-002 1.623e-003 
1.680e-003 8.187e+006 1.482e+011 1.000e+002 1.650e-002 1.623e-003 
1.681e-003 8.212e+006 1.482e+011 1.000e+002 1.664e-002 1.624e-003 
1.681e-003 8.237e+006 1.482e+011 1.000e+002 1.630e-002 1.624e-003 
1.681e-003 8.260e+006 1.483e+011 1.000e+002 1.632e-002 1.624e-003 
1.682e-003 8.281e+006 1.484e+011 1.000e+002 1.609e-002 1.624e-003 
1.682e-003 8.297e+006 1.485e+011 1.000e+002 1.674e-002 1.625e-003 
1.683e-003 8.298e+006 1.484e+011 1.000e+002 1.786e-002 1.625e-003 
1.683e-003 8.291e+006 1.473e+011 1.000e+002 1.909e-002 1.626e-003 
1.684e-003 8.280e+006 1.468e+011 1.000e+002 1.897e-002 1.626e-003 
1.684e-003 8.269e+006 1.465e+011 1.000e+002 1.905e-002 1.627e-003 
1.684e-003 8.258e+006 1.463e+011 1.000e+002 1.891e-002 1.627e-003 
1.685e-003 8.247e+006 1.461e+011 1.000e+002 1.916e-002 1.628e-003 
1.685e-003 8.236e+006 1.461e+011 1.000e+002 1.894e-002 1.628e-003 
1.686e-003 8.226e+006 1.455e+011 1.000e+002 1.947e-002 1.628e-003 
1.686e-003 8.212e+006 1.447e+011 1.000e+002 1.927e-002 1.629e-003 
1.686e-003 8.196e+006 1.443e+011 1.000e+002 1.957e-002 1.630e-003 
1.687e-003 8.183e+006 1.439e+011 1.000e+002 1.969e-002 1.630e-003 
1.687e-003 8.171e+006 1.435e+011 1.000e+002 1.977e-002 1.631e-003 
1.688e-003 8.157e+006 1.431e+011 1.000e+002 1.976e-002 1.631e-003 
1.688e-003 8.141e+006 1.426e+011 1.000e+002 2.060e-002 1.632e-003 
1.689e-003 8.122e+006 1.418e+011 1.000e+002 2.116e-002 1.632e-003 
1.689e-003 8.102e+006 1.411e+011 1.000e+002 2.098e-002 1.633e-003 
1.689e-003 8.085e+006 1.407e+011 1.000e+002 2.090e-002 1.633e-003 
1.690e-003 8.088e+006 1.404e+011 1.000e+002 1.842e-002 1.634e-003 
1.690e-003 8.100e+006 1.403e+011 1.000e+002 1.786e-002 1.634e-003 
1.691e-003 8.119e+006 1.403e+011 1.000e+002 1.659e-002 1.634e-003 
1.691e-003 8.144e+006 1.404e+011 1.000e+002 1.619e-002 1.634e-003 
1.691e-003 8.169e+006 1.406e+011 1.000e+002 1.586e-002 1.635e-003 
1.692e-003 8.192e+006 1.408e+011 1.000e+002 1.637e-002 1.635e-003 
1.692e-003 8.213e+006 1.410e+011 1.000e+002 1.606e-002 1.635e-003 
1.693e-003 8.240e+006 1.411e+011 1.000e+002 1.579e-002 1.635e-003 
1.693e-003 8.267e+006 1.413e+011 1.000e+002 1.588e-002 1.636e-003 
1.693e-003 8.296e+006 1.415e+011 1.000e+002 1.651e-002 1.636e-003 
1.694e-003 8.324e+006 1.417e+011 1.000e+002 1.656e-002 1.636e-003 
1.694e-003 8.344e+006 1.418e+011 1.000e+002 1.710e-002 1.636e-003 
1.695e-003 8.361e+006 1.420e+011 1.000e+002 1.772e-002 1.637e-003 
1.695e-003 8.376e+006 1.423e+011 1.000e+002 1.812e-002 1.637e-003 
1.696e-003 8.390e+006 1.426e+011 1.000e+002 1.862e-002 1.637e-003 
1.696e-003 8.401e+006 1.429e+011 1.000e+002 1.891e-002 1.638e-003 
1.696e-003 8.410e+006 1.432e+011 1.000e+002 1.940e-002 1.638e-003 
1.697e-003 8.415e+006 1.436e+011 1.000e+002 1.997e-002 1.638e-003 
1.697e-003 8.416e+006 1.437e+011 1.000e+002 1.923e-002 1.639e-003 
1.698e-003 8.415e+006 1.441e+011 1.000e+002 1.951e-002 1.639e-003 
1.698e-003 8.415e+006 1.445e+011 1.000e+002 1.904e-002 1.640e-003 
1.698e-003 8.418e+006 1.448e+011 1.000e+002 1.916e-002 1.640e-003 
1.699e-003 8.420e+006 1.451e+011 1.000e+002 1.926e-002 1.640e-003 
1.699e-003 8.419e+006 1.454e+011 1.000e+002 1.910e-002 1.641e-003 
1.700e-003 8.418e+006 1.457e+011 1.000e+002 1.921e-002 1.641e-003 
1.700e-003 8.414e+006 1.460e+011 1.000e+002 1.950e-002 1.642e-003 
1.701e-003 8.407e+006 1.464e+011 1.000e+002 1.969e-002 1.642e-003 
1.701e-003 8.398e+006 1.468e+011 1.000e+002 1.969e-002 1.643e-003 
1.701e-003 8.387e+006 1.473e+011 1.000e+002 1.967e-002 1.643e-003 
1.702e-003 8.374e+006 1.477e+011 1.000e+002 2.009e-002 1.644e-003 
1.702e-003 8.355e+006 1.482e+011 1.000e+002 2.062e-002 1.644e-003 
1.703e-003 8.332e+006 1.487e+011 1.000e+002 2.125e-002 1.645e-003 
1.703e-003 8.301e+006 1.489e+011 1.000e+002 2.382e-002 1.645e-003 
1.703e-003 8.258e+006 1.490e+011 1.000e+002 2.334e-002 1.646e-003 
1.704e-003 8.221e+006 1.494e+011 1.000e+002 2.282e-002 1.647e-003 
1.704e-003 8.185e+006 1.500e+011 1.000e+002 2.246e-002 1.647e-003 
1.705e-003 8.157e+006 1.504e+011 1.000e+002 2.097e-002 1.648e-003 
1.705e-003 8.134e+006 1.509e+011 1.000e+002 2.106e-002 1.649e-003 
1.706e-003 8.112e+006 1.512e+011 1.000e+002 2.056e-002 1.649e-003 
1.706e-003 8.090e+006 1.516e+011 1.000e+002 2.044e-002 1.650e-003 
1.706e-003 8.072e+006 1.520e+011 1.000e+002 1.982e-002 1.650e-003 
1.707e-003 8.056e+006 1.525e+011 1.000e+002 1.991e-002 1.651e-003 
1.707e-003 8.047e+006 1.529e+011 1.000e+002 1.860e-002 1.651e-003 
1.708e-003 8.042e+006 1.532e+011 1.000e+002 1.950e-002 1.652e-003 
1.708e-003 8.039e+006 1.534e+011 1.000e+002 1.932e-002 1.652e-003 
1.708e-003 8.038e+006 1.537e+011 1.000e+002 1.949e-002 1.653e-003 
1.709e-003 8.038e+006 1.540e+011 1.000e+002 1.922e-002 1.653e-003 
1.709e-003 8.038e+006 1.542e+011 1.000e+002 2.012e-002 1.654e-003 
1.710e-003 8.035e+006 1.544e+011 1.000e+002 1.978e-002 1.654e-003 
1.710e-003 8.031e+006 1.547e+011 1.000e+002 1.953e-002 1.654e-003 
1.711e-003 8.027e+006 1.549e+011 1.000e+002 1.942e-002 1.655e-003 
1.711e-003 8.018e+006 1.551e+011 1.000e+002 2.078e-002 1.655e-003 
1.711e-003 8.009e+006 1.555e+011 1.000e+002 1.961e-002 1.656e-003 
1.712e-003 8.000e+006 1.559e+011 1.000e+002 2.010e-002 1.656e-003 
1.712e-003 7.993e+006 1.563e+011 1.000e+002 1.923e-002 1.657e-003 
1.713e-003 7.981e+006 1.566e+011 1.000e+002 1.954e-002 1.657e-003 
1.713e-003 7.965e+006 1.571e+011 1.000e+002 2.039e-002 1.658e-003 
1.713e-003 7.950e+006 1.576e+011 1.000e+002 1.968e-002 1.658e-003 
1.714e-003 7.938e+006 1.581e+011 1.000e+002 1.928e-002 1.659e-003 
1.714e-003 7.926e+006 1.586e+011 1.000e+002 2.013e-002 1.659e-003 
1.715e-003 7.917e+006 1.588e+011 1.000e+002 1.921e-002 1.660e-003 
1.715e-003 7.920e+006 1.590e+011 1.000e+002 1.805e-002 1.660e-003 
1.716e-003 7.931e+006 1.593e+011 1.000e+002 1.726e-002 1.660e-003 
1.716e-003 7.947e+006 1.596e+011 1.000e+002 1.663e-002 1.661e-003 
1.716e-003 7.967e+006 1.599e+011 1.000e+002 1.660e-002 1.661e-003 
1.717e-003 7.989e+006 1.602e+011 1.000e+002 1.575e-002 1.661e-003 
1.717e-003 8.013e+006 1.604e+011 1.000e+002 1.575e-002 1.662e-003 
1.718e-003 8.038e+006 1.607e+011 1.000e+002 1.564e-002 1.662e-003 
1.718e-003 8.063e+006 1.609e+011 1.000e+002 1.581e-002 1.662e-003 
1.718e-003 8.089e+006 1.611e+011 1.000e+002 1.567e-002 1.662e-003 
1.719e-003 8.114e+006 1.614e+011 1.000e+002 1.677e-002 1.663e-003 
1.719e-003 8.130e+006 1.615e+011 1.000e+002 1.722e-002 1.663e-003 
1.720e-003 8.146e+006 1.618e+011 1.000e+002 1.662e-002 1.663e-003 
1.720e-003 8.162e+006 1.621e+011 1.000e+002 1.693e-002 1.663e-003 
1.721e-003 8.176e+006 1.623e+011 1.000e+002 1.750e-002 1.664e-003 
1.721e-003 8.188e+006 1.626e+011 1.000e+002 1.768e-002 1.664e-003 
1.721e-003 8.196e+006 1.629e+011 1.000e+002 1.809e-002 1.664e-003 
1.722e-003 8.199e+006 1.632e+011 1.000e+002 1.843e-002 1.665e-003 
1.722e-003 8.200e+006 1.636e+011 1.000e+002 1.866e-002 1.665e-003 
1.723e-003 8.197e+006 1.640e+011 1.000e+002 1.883e-002 1.666e-003 
1.723e-003 8.194e+006 1.645e+011 1.000e+002 2.218e-002 1.666e-003 
1.723e-003 8.194e+006 1.629e+011 1.000e+002 2.051e-002 1.667e-003 
1.724e-003 8.195e+006 1.619e+011 1.000e+002 2.065e-002 1.667e-003 
1.724e-003 8.190e+006 1.613e+011 1.000e+002 2.140e-002 1.667e-003 
1.725e-003 8.178e+006 1.608e+011 1.000e+002 2.272e-002 1.668e-003 
1.725e-003 8.165e+006 1.601e+011 1.000e+002 2.170e-002 1.668e-003 
1.726e-003 8.149e+006 1.597e+011 1.000e+002 2.144e-002 1.669e-003 
1.726e-003 8.126e+006 1.596e+011 1.000e+002 2.158e-002 1.670e-003 
1.726e-003 8.102e+006 1.596e+011 1.000e+002 2.202e-002 1.670e-003 
1.727e-003 8.073e+006 1.597e+011 1.000e+002 2.217e-002 1.671e-003 
1.727e-003 8.042e+006 1.598e+011 1.000e+002 2.197e-002 1.671e-003 
1.728e-003 8.011e+006 1.598e+011 1.000e+002 2.217e-002 1.672e-003 
1.728e-003 7.976e+006 1.597e+011 1.000e+002 2.236e-002 1.673e-003 
1.728e-003 7.942e+006 1.594e+011 1.000e+002 2.115e-002 1.673e-003 
1.729e-003 7.906e+006 1.598e+011 1.000e+002 2.084e-002 1.674e-003 
1.729e-003 7.874e+006 1.603e+011 1.000e+002 2.086e-002 1.675e-003 
1.730e-003 7.838e+006 1.608e+011 1.000e+002 2.119e-002 1.675e-003 
1.730e-003 7.797e+006 1.613e+011 1.000e+002 2.444e-002 1.676e-003 
1.731e-003 7.751e+006 1.619e+011 1.000e+002 2.575e-002 1.677e-003 
1.731e-003 7.701e+006 1.627e+011 1.000e+002 2.581e-002 1.677e-003 
1.731e-003 7.653e+006 1.632e+011 1.000e+002 2.444e-002 1.678e-003 
1.732e-003 7.622e+006 1.635e+011 1.000e+002 2.120e-002 1.679e-003 
1.732e-003 7.603e+006 1.638e+011 1.000e+002 1.859e-002 1.679e-003 
1.733e-003 7.595e+006 1.641e+011 1.000e+002 1.732e-002 1.680e-003 
1.733e-003 7.598e+006 1.641e+011 1.000e+002 2.002e-002 1.680e-003 
1.733e-003 7.599e+006 1.639e+011 1.000e+002 2.157e-002 1.681e-003 
1.734e-003 7.600e+006 1.630e+011 1.000e+002 2.265e-002 1.681e-003 
1.734e-003 7.601e+006 1.627e+011 1.000e+002 2.313e-002 1.681e-003 
1.735e-003 7.603e+006 1.625e+011 1.000e+002 2.360e-002 1.682e-003 
1.735e-003 7.606e+006 1.624e+011 1.000e+002 2.449e-002 1.682e-003 
1.736e-003 7.609e+006 1.623e+011 1.000e+002 2.420e-002 1.683e-003 
1.736e-003 7.615e+006 1.624e+011 1.000e+002 2.562e-002 1.683e-003 
1.736e-003 7.619e+006 1.623e+011 1.000e+002 2.649e-002 1.683e-003 
1.737e-003 7.625e+006 1.622e+011 1.000e+002 2.664e-002 1.684e-003 
1.737e-003 7.632e+006 1.622e+011 1.000e+002 2.675e-002 1.684e-003 
1.738e-003 7.639e+006 1.622e+011 1.000e+002 2.785e-002 1.685e-003 
1.738e-003 7.642e+006 1.622e+011 1.000e+002 2.876e-002 1.685e-003 
1.738e-003 7.643e+006 1.623e+011 1.000e+002 2.924e-002 1.685e-003 
1.739e-003 7.643e+006 1.624e+011 1.000e+002 2.975e-002 1.686e-003 
1.739e-003 7.640e+006 1.626e+011 1.000e+002 3.011e-002 1.686e-003 
1.740e-003 7.632e+006 1.611e+011 1.000e+002 3.180e-002 1.687e-003 
1.740e-003 7.620e+006 1.608e+011 1.000e+002 3.296e-002 1.687e-003 
1.740e-003 7.605e+006 1.606e+011 1.000e+002 3.375e-002 1.688e-003 
1.741e-003 7.588e+006 1.605e+011 1.000e+002 3.482e-002 1.688e-003 
1.741e-003 7.571e+006 1.604e+011 1.000e+002 3.597e-002 1.689e-003 
1.742e-003 7.554e+006 1.603e+011 1.000e+002 3.786e-002 1.689e-003 
1.742e-003 7.535e+006 1.603e+011 1.000e+002 3.884e-002 1.690e-003 
1.743e-003 7.513e+006 1.603e+011 1.000e+002 3.980e-002 1.690e-003 
1.743e-003 7.481e+006 1.603e+011 1.000e+002 4.036e-002 1.691e-003 
1.743e-003 7.454e+006 1.603e+011 1.000e+002 3.947e-002 1.692e-003 
1.744e-003 7.434e+006 1.603e+011 1.000e+002 3.884e-002 1.692e-003 
1.744e-003 7.420e+006 1.606e+011 1.000e+002 4.155e-002 1.693e-003 
1.745e-003 7.415e+006 1.605e+011 1.000e+002 4.172e-002 1.693e-003 
1.745e-003 7.415e+006 1.605e+011 1.000e+002 4.138e-002 1.694e-003 
1.745e-003 7.419e+006 1.605e+011 1.000e+002 4.090e-002 1.694e-003 
1.746e-003 7.424e+006 1.607e+011 1.000e+002 4.058e-002 1.694e-003 
1.746e-003 7.433e+006 1.608e+011 1.000e+002 4.036e-002 1.695e-003 
1.747e-003 7.447e+006 1.610e+011 1.000e+002 4.033e-002 1.695e-003 
1.747e-003 7.464e+006 1.611e+011 1.000e+002 3.970e-002 1.695e-003 
1.748e-003 7.481e+006 1.611e+011 1.000e+002 3.977e-002 1.696e-003 
1.748e-003 7.495e+006 1.613e+011 1.000e+002 3.951e-002 1.696e-003 
1.748e-003 7.505e+006 1.610e+011 1.000e+002 3.981e-002 1.696e-003 
1.749e-003 7.514e+006 1.609e+011 1.000e+002 3.896e-002 1.697e-003 
1.749e-003 7.521e+006 1.609e+011 1.000e+002 3.850e-002 1.697e-003 
1.750e-003 7.528e+006 1.608e+011 1.000e+002 3.794e-002 1.697e-003 
1.750e-003 7.534e+006 1.609e+011 1.000e+002 3.684e-002 1.698e-003 
1.750e-003 7.536e+006 1.609e+011 1.000e+002 3.651e-002 1.698e-003 
1.751e-003 7.537e+006 1.609e+011 1.000e+002 3.598e-002 1.699e-003 
1.751e-003 7.530e+006 1.610e+011 1.000e+002 3.504e-002 1.699e-003 
1.752e-003 7.518e+006 1.612e+011 1.000e+002 3.263e-002 1.700e-003 
1.752e-003 7.507e+006 1.612e+011 1.000e+002 3.259e-002 1.700e-003 
1.753e-003 7.494e+006 1.614e+011 1.000e+002 3.228e-002 1.701e-003 
1.753e-003 7.485e+006 1.615e+011 1.000e+002 3.129e-002 1.701e-003 
1.753e-003 7.479e+006 1.617e+011 1.000e+002 3.110e-002 1.701e-003 
1.754e-003 7.472e+006 1.619e+011 1.000e+002 3.042e-002 1.702e-003 
1.754e-003 7.468e+006 1.621e+011 1.000e+002 2.954e-002 1.702e-003 
1.755e-003 7.467e+006 1.624e+011 1.000e+002 2.850e-002 1.703e-003 
1.755e-003 7.468e+006 1.626e+011 1.000e+002 2.796e-002 1.703e-003 
1.755e-003 7.467e+006 1.628e+011 1.000e+002 2.691e-002 1.704e-003 
1.756e-003 7.463e+006 1.630e+011 1.000e+002 2.881e-002 1.704e-003 
1.756e-003 7.455e+006 1.632e+011 1.000e+002 2.873e-002 1.705e-003 
1.757e-003 7.446e+006 1.634e+011 1.000e+002 2.824e-002 1.705e-003 
1.757e-003 7.433e+006 1.636e+011 1.000e+002 2.866e-002 1.706e-003 
1.758e-003 7.421e+006 1.638e+011 1.000e+002 2.661e-002 1.706e-003 
1.758e-003 7.411e+006 1.640e+011 1.000e+002 2.690e-002 1.707e-003 
1.758e-003 7.398e+006 1.642e+011 1.000e+002 2.713e-002 1.707e-003 
1.759e-003 7.380e+006 1.643e+011 1.000e+002 2.891e-002 1.708e-003 
1.759e-003 7.358e+006 1.644e+011 1.000e+002 2.808e-002 1.708e-003 
1.760e-003 7.336e+006 1.646e+011 1.000e+002 2.753e-002 1.709e-003 
1.760e-003 7.313e+006 1.646e+011 1.000e+002 2.700e-002 1.709e-003 
1.760e-003 7.293e+006 1.647e+011 1.000e+002 2.577e-002 1.710e-003 
1.761e-003 7.270e+006 1.650e+011 1.000e+002 2.564e-002 1.710e-003 
1.761e-003 7.244e+006 1.655e+011 1.000e+002 2.634e-002 1.711e-003 
1.762e-003 7.194e+006 1.637e+011 1.000e+002 2.759e-002 1.712e-003 
1.762e-003 7.163e+006 1.637e+011 1.000e+002 2.508e-002 1.712e-003 
1.763e-003 7.138e+006 1.639e+011 1.000e+002 2.504e-002 1.713e-003 
1.763e-003 7.118e+006 1.643e+011 1.000e+002 2.541e-002 1.714e-003 
1.763e-003 7.100e+006 1.646e+011 1.000e+002 2.613e-002 1.714e-003 
1.764e-003 7.080e+006 1.648e+011 1.000e+002 2.960e-002 1.715e-003 
1.764e-003 7.057e+006 1.651e+011 1.000e+002 3.124e-002 1.715e-003 
1.765e-003 7.036e+006 1.646e+011 1.000e+002 3.198e-002 1.716e-003 
1.765e-003 7.022e+006 1.647e+011 1.000e+002 3.495e-002 1.716e-003 
1.765e-003 7.011e+006 1.651e+011 1.000e+002 3.726e-002 1.717e-003 
1.766e-003 6.999e+006 1.654e+011 1.000e+002 4.191e-002 1.717e-003 
1.766e-003 6.993e+006 1.657e+011 1.000e+002 4.179e-002 1.718e-003 
1.767e-003 6.990e+006 1.659e+011 1.000e+002 4.553e-002 1.718e-003 
1.767e-003 6.984e+006 1.662e+011 1.000e+002 4.901e-002 1.719e-003 
1.768e-003 6.974e+006 1.659e+011 1.000e+002 5.265e-002 1.719e-003 
1.768e-003 6.952e+006 1.606e+011 1.000e+002 3.539e-002 1.720e-003 
1.768e-003 6.924e+006 1.602e+011 1.000e+002 3.793e-002 1.720e-003 
1.769e-003 6.893e+006 1.588e+011 1.000e+002 3.938e-002 1.721e-003 
1.769e-003 6.861e+006 1.581e+011 1.000e+002 3.898e-002 1.722e-003 
1.770e-003 6.829e+006 1.577e+011 1.000e+002 4.337e-002 1.722e-003 
1.770e-003 6.800e+006 1.575e+011 1.000e+002 4.283e-002 1.723e-003 
1.770e-003 6.775e+006 1.573e+011 1.000e+002 4.311e-002 1.723e-003 
1.771e-003 6.754e+006 1.573e+011 1.000e+002 4.438e-002 1.724e-003 
1.771e-003 6.739e+006 1.572e+011 1.000e+002 4.366e-002 1.724e-003 
1.772e-003 6.732e+006 1.572e+011 1.000e+002 4.190e-002 1.725e-003 
1.772e-003 6.732e+006 1.572e+011 1.000e+002 4.514e-002 1.725e-003 
1.773e-003 6.732e+006 1.572e+011 1.000e+002 4.867e-002 1.726e-003 
1.773e-003 6.723e+006 1.571e+011 1.000e+002 4.853e-002 1.726e-003 
1.773e-003 6.711e+006 1.569e+011 1.000e+002 4.762e-002 1.727e-003 
1.774e-003 6.697e+006 1.569e+011 1.000e+002 4.727e-002 1.727e-003 
1.774e-003 6.685e+006 1.569e+011 1.000e+002 4.792e-002 1.728e-003 
1.775e-003 6.675e+006 1.569e+011 1.000e+002 4.763e-002 1.728e-003 
1.775e-003 6.667e+006 1.569e+011 1.000e+002 5.101e-002 1.729e-003 
1.775e-003 6.659e+006 1.570e+011 1.000e+002 5.310e-002 1.729e-003 
1.776e-003 6.652e+006 1.570e+011 1.000e+002 5.453e-002 1.730e-003 
1.776e-003 6.646e+006 1.570e+011 1.000e+002 5.000e-002 1.730e-003 
1.777e-003 6.635e+006 1.570e+011 1.000e+002 5.511e-002 1.731e-003 
1.777e-003 6.625e+006 1.571e+011 1.000e+002 5.291e-002 1.731e-003 
1.778e-003 6.617e+006 1.571e+011 1.000e+002 5.314e-002 1.732e-003 
1.778e-003 6.612e+006 1.572e+011 1.000e+002 5.107e-002 1.732e-003 
1.778e-003 6.608e+006 1.573e+011 1.000e+002 5.290e-002 1.732e-003 
1.779e-003 6.607e+006 1.574e+011 1.000e+002 5.006e-002 1.733e-003 
1.779e-003 6.604e+006 1.573e+011 1.000e+002 5.235e-002 1.733e-003 
1.780e-003 6.605e+006 1.574e+011 1.000e+002 4.936e-002 1.734e-003 
1.780e-003 6.602e+006 1.574e+011 1.000e+002 5.212e-002 1.734e-003 
1.780e-003 6.594e+006 1.575e+011 1.000e+002 5.322e-002 1.735e-003 
1.781e-003 6.584e+006 1.576e+011 1.000e+002 5.758e-002 1.735e-003 
1.781e-003 6.573e+006 1.577e+011 1.000e+002 5.729e-002 1.736e-003 
1.782e-003 6.560e+006 1.580e+011 1.000e+002 6.043e-002 1.736e-003 
1.782e-003 6.549e+006 1.582e+011 1.000e+002 5.973e-002 1.737e-003 
1.783e-003 6.537e+006 1.584e+011 1.000e+002 5.562e-002 1.737e-003 
1.783e-003 6.530e+006 1.585e+011 1.000e+002 5.894e-002 1.738e-003 
1.783e-003 6.526e+006 1.587e+011 1.000e+002 5.918e-002 1.738e-003 
1.784e-003 6.523e+006 1.589e+011 1.000e+002 6.261e-002 1.738e-003 
1.784e-003 6.521e+006 1.590e+011 1.000e+002 6.157e-002 1.739e-003 
1.785e-003 6.519e+006 1.591e+011 1.000e+002 5.886e-002 1.739e-003 
1.785e-003 6.517e+006 1.592e+011 1.000e+002 6.254e-002 1.740e-003 
1.785e-003 6.512e+006 1.593e+011 1.000e+002 6.313e-002 1.740e-003 
1.786e-003 6.510e+006 1.594e+011 1.000e+002 6.309e-002 1.741e-003 
1.786e-003 6.507e+006 1.594e+011 1.000e+002 6.412e-002 1.741e-003 
1.787e-003 6.506e+006 1.595e+011 1.000e+002 6.663e-002 1.741e-003 
1.787e-003 6.509e+006 1.597e+011 1.000e+002 6.784e-002 1.742e-003 
1.788e-003 6.521e+006 1.598e+011 1.000e+002 6.577e-002 1.742e-003 
1.788e-003 6.537e+006 1.600e+011 1.000e+002 6.222e-002 1.742e-003 
1.788e-003 6.556e+006 1.602e+011 1.000e+002 7.020e-002 1.743e-003 
1.789e-003 6.575e+006 1.604e+011 1.000e+002 6.601e-002 1.743e-003 
1.789e-003 6.597e+006 1.607e+011 1.000e+002 6.904e-002 1.743e-003 
1.790e-003 6.621e+006 1.609e+011 1.000e+002 7.206e-002 1.744e-003 
1.790e-003 6.645e+006 1.609e+011 1.000e+002 7.137e-002 1.744e-003 
1.790e-003 6.670e+006 1.611e+011 1.000e+002 7.087e-002 1.744e-003 
1.791e-003 6.695e+006 1.613e+011 1.000e+002 6.905e-002 1.744e-003 
1.791e-003 6.720e+006 1.615e+011 1.000e+002 7.447e-002 1.745e-003 
1.792e-003 6.745e+006 1.617e+011 1.000e+002 7.223e-002 1.745e-003 
1.792e-003 6.770e+006 1.616e+011 1.000e+002 7.348e-002 1.745e-003 
1.792e-003 6.789e+006 1.618e+011 1.000e+002 7.166e-002 1.745e-003 
1.793e-003 6.813e+006 1.620e+011 1.000e+002 7.481e-002 1.746e-003 
1.793e-003 6.839e+006 1.622e+011 1.000e+002 6.647e-002 1.746e-003 
1.794e-003 6.868e+006 1.625e+011 1.000e+002 6.814e-002 1.746e-003 
1.794e-003 6.897e+006 1.627e+011 1.000e+002 7.144e-002 1.746e-003 
1.795e-003 6.927e+006 1.630e+011 1.000e+002 6.978e-002 1.746e-003 
1.795e-003 6.955e+006 1.627e+011 1.000e+002 6.788e-002 1.747e-003 
1.795e-003 6.985e+006 1.630e+011 1.000e+002 7.263e-002 1.747e-003 
1.796e-003 7.016e+006 1.633e+011 1.000e+002 7.022e-002 1.747e-003 
1.796e-003 7.049e+006 1.635e+011 1.000e+002 7.100e-002 1.747e-003 
1.797e-003 7.084e+006 1.637e+011 1.000e+002 6.913e-002 1.747e-003 
1.797e-003 7.122e+006 1.639e+011 1.000e+002 7.214e-002 1.748e-003 
1.797e-003 7.158e+006 1.641e+011 1.000e+002 7.057e-002 1.748e-003 
1.798e-003 7.193e+006 1.643e+011 1.000e+002 6.887e-002 1.748e-003 
1.798e-003 7.229e+006 1.645e+011 1.000e+002 7.078e-002 1.748e-003 
1.799e-003 7.258e+006 1.633e+011 1.000e+002 7.073e-002 1.748e-003 
1.799e-003 7.287e+006 1.632e+011 1.000e+002 7.113e-002 1.749e-003 
1.800e-003 7.318e+006 1.632e+011 1.000e+002 7.236e-002 1.749e-003 
1.800e-003 7.351e+006 1.633e+011 1.000e+002 7.433e-002 1.749e-003 
1.800e-003 7.385e+006 1.635e+011 1.000e+002 6.946e-002 1.749e-003 
1.801e-003 7.423e+006 1.636e+011 1.000e+002 6.783e-002 1.749e-003 
1.801e-003 7.463e+006 1.637e+011 1.000e+002 7.306e-002 1.749e-003 
1.802e-003 7.503e+006 1.638e+011 1.000e+002 7.037e-002 1.750e-003 
1.802e-003 7.540e+006 1.640e+011 1.000e+002 7.006e-002 1.750e-003 
1.802e-003 7.578e+006 1.642e+011 1.000e+002 6.983e-002 1.750e-003 
1.803e-003 7.616e+006 1.644e+011 1.000e+002 7.160e-002 1.750e-003 
1.803e-003 7.657e+006 1.645e+011 1.000e+002 6.935e-002 1.750e-003 
1.804e-003 7.700e+006 1.647e+011 1.000e+002 7.170e-002 1.750e-003 
1.804e-003 7.743e+006 1.648e+011 1.000e+002 7.035e-002 1.750e-003 
1.805e-003 7.788e+006 1.650e+011 1.000e+002 7.055e-002 1.750e-003 
1.805e-003 7.832e+006 1.651e+011 1.000e+002 7.032e-002 1.751e-003 
1.805e-003 7.877e+006 1.653e+011 1.000e+002 7.347e-002 1.751e-003 
1.806e-003 7.923e+006 1.654e+011 1.000e+002 6.628e-002 1.751e-003 
1.806e-003 7.968e+006 1.656e+011 1.000e+002 6.731e-002 1.751e-003 
1.807e-003 8.013e+006 1.657e+011 1.000e+002 7.057e-002 1.751e-003 
1.807e-003 8.057e+006 1.659e+011 1.000e+002 7.033e-002 1.751e-003 
1.807e-003 8.101e+006 1.660e+011 1.000e+002 6.970e-002 1.751e-003 
1.808e-003 8.143e+006 1.662e+011 1.000e+002 6.930e-002 1.751e-003 
1.808e-003 8.180e+006 1.663e+011 1.000e+002 7.061e-002 1.751e-003 
1.809e-003 8.218e+006 1.665e+011 1.000e+002 7.230e-002 1.752e-003 
1.809e-003 8.255e+006 1.667e+011 1.000e+002 6.904e-002 1.752e-003 
1.810e-003 8.291e+006 1.669e+011 1.000e+002 6.574e-002 1.752e-003 
1.810e-003 8.324e+006 1.671e+011 1.000e+002 6.952e-002 1.752e-003 
1.810e-003 8.360e+006 1.673e+011 1.000e+002 7.039e-002 1.752e-003 
1.811e-003 8.396e+006 1.675e+011 1.000e+002 7.118e-002 1.752e-003 
1.811e-003 8.435e+006 1.677e+011 1.000e+002 6.967e-002 1.753e-003 
1.812e-003 8.474e+006 1.678e+011 1.000e+002 6.724e-002 1.753e-003 
1.812e-003 8.513e+006 1.680e+011 1.000e+002 6.696e-002 1.753e-003 
1.812e-003 8.552e+006 1.681e+011 1.000e+002 6.811e-002 1.753e-003 
1.813e-003 8.591e+006 1.683e+011 1.000e+002 6.710e-002 1.753e-003 
1.813e-003 8.625e+006 1.685e+011 1.000e+002 6.926e-002 1.753e-003 
1.814e-003 8.654e+006 1.683e+011 1.000e+002 7.529e-002 1.754e-003 
1.814e-003 8.682e+006 1.683e+011 1.000e+002 7.043e-002 1.754e-003 
1.815e-003 8.710e+006 1.684e+011 1.000e+002 7.103e-002 1.754e-003 
1.815e-003 8.737e+006 1.685e+011 1.000e+002 6.780e-002 1.754e-003 
1.815e-003 8.762e+006 1.686e+011 1.000e+002 7.245e-002 1.755e-003 
1.816e-003 8.777e+006 1.669e+011 1.000e+002 7.631e-002 1.755e-003 
1.816e-003 8.789e+006 1.662e+011 1.000e+002 7.315e-002 1.755e-003 
1.817e-003 8.803e+006 1.658e+011 1.000e+002 7.369e-002 1.756e-003 
1.817e-003 8.817e+006 1.655e+011 1.000e+002 7.154e-002 1.756e-003 
1.817e-003 8.833e+006 1.652e+011 1.000e+002 7.733e-002 1.756e-003 
1.818e-003 8.848e+006 1.649e+011 1.000e+002 7.399e-002 1.756e-003 
1.818e-003 8.865e+006 1.647e+011 1.000e+002 7.663e-002 1.757e-003 
1.819e-003 8.883e+006 1.645e+011 1.000e+002 7.802e-002 1.757e-003 
1.819e-003 8.901e+006 1.643e+011 1.000e+002 7.681e-002 1.757e-003 
1.820e-003 8.921e+006 1.642e+011 1.000e+002 7.753e-002 1.758e-003 
1.820e-003 8.942e+006 1.640e+011 1.000e+002 7.695e-002 1.758e-003 
1.820e-003 8.963e+006 1.640e+011 1.000e+002 7.540e-002 1.758e-003 
1.821e-003 8.985e+006 1.639e+011 1.000e+002 7.830e-002 1.758e-003 
1.821e-003 9.009e+006 1.638e+011 1.000e+002 7.578e-002 1.759e-003 
1.822e-003 9.035e+006 1.638e+011 1.000e+002 8.206e-002 1.759e-003 
1.822e-003 9.060e+006 1.638e+011 1.000e+002 7.726e-002 1.759e-003 
1.822e-003 9.086e+006 1.637e+011 1.000e+002 7.989e-002 1.759e-003 
1.823e-003 9.112e+006 1.636e+011 1.000e+002 7.613e-002 1.760e-003 
1.823e-003 9.138e+006 1.636e+011 1.000e+002 7.856e-002 1.760e-003 
1.824e-003 9.164e+006 1.636e+011 1.000e+002 7.678e-002 1.760e-003 
1.824e-003 9.191e+006 1.637e+011 1.000e+002 8.223e-002 1.760e-003 
1.825e-003 9.219e+006 1.638e+011 1.000e+002 8.263e-002 1.761e-003 
1.825e-003 9.241e+006 1.639e+011 1.000e+002 8.282e-002 1.761e-003 
1.825e-003 9.265e+006 1.639e+011 1.000e+002 8.229e-002 1.761e-003 
1.826e-003 9.293e+006 1.641e+011 1.000e+002 8.179e-002 1.761e-003 
1.826e-003 9.314e+006 1.641e+011 1.000e+002 8.218e-002 1.762e-003 
1.827e-003 9.333e+006 1.643e+011 1.000e+002 8.178e-002 1.762e-003 
1.827e-003 9.353e+006 1.646e+011 1.000e+002 8.088e-002 1.762e-003 
1.827e-003 9.370e+006 1.649e+011 1.000e+002 8.042e-002 1.762e-003 
1.828e-003 9.387e+006 1.651e+011 1.000e+002 8.031e-002 1.763e-003 
1.828e-003 9.406e+006 1.653e+011 1.000e+002 7.935e-002 1.763e-003 
1.829e-003 9.423e+006 1.655e+011 1.000e+002 7.867e-002 1.763e-003 
1.829e-003 9.442e+006 1.656e+011 1.000e+002 7.741e-002 1.764e-003 
1.830e-003 9.457e+006 1.659e+011 1.000e+002 7.549e-002 1.764e-003 
1.830e-003 9.470e+006 1.660e+011 1.000e+002 7.318e-002 1.764e-003 
1.830e-003 9.484e+006 1.661e+011 1.000e+002 7.052e-002 1.765e-003 
1.831e-003 9.498e+006 1.663e+011 1.000e+002 6.934e-002 1.765e-003 
1.831e-003 9.513e+006 1.666e+011 1.000e+002 6.890e-002 1.765e-003 
1.832e-003 9.530e+006 1.669e+011 1.000e+002 6.878e-002 1.765e-003 
1.832e-003 9.546e+006 1.672e+011 1.000e+002 6.975e-002 1.766e-003 
1.832e-003 9.563e+006 1.676e+011 1.000e+002 7.129e-002 1.766e-003 
1.833e-003 9.583e+006 1.679e+011 1.000e+002 7.037e-002 1.766e-003 
1.833e-003 9.605e+006 1.673e+011 1.000e+002 6.938e-002 1.767e-003 
1.834e-003 9.623e+006 1.675e+011 1.000e+002 6.972e-002 1.767e-003 
1.834e-003 9.639e+006 1.678e+011 1.000e+002 7.036e-002 1.767e-003 
1.835e-003 9.658e+006 1.680e+011 1.000e+002 7.071e-002 1.767e-003 
1.835e-003 9.677e+006 1.683e+011 1.000e+002 7.147e-002 1.768e-003 
1.835e-003 9.698e+006 1.686e+011 1.000e+002 7.206e-002 1.768e-003 
1.836e-003 9.719e+006 1.690e+011 1.000e+002 7.331e-002 1.768e-003 
1.836e-003 9.744e+006 1.693e+011 1.000e+002 7.505e-002 1.769e-003 
1.837e-003 9.770e+006 1.697e+011 1.000e+002 7.692e-002 1.769e-003 
1.837e-003 9.797e+006 1.701e+011 1.000e+002 7.773e-002 1.769e-003 
1.837e-003 9.824e+006 1.704e+011 1.000e+002 7.802e-002 1.769e-003 
1.838e-003 9.851e+006 1.707e+011 1.000e+002 7.804e-002 1.769e-003 
1.838e-003 9.868e+006 1.711e+011 1.000e+002 7.783e-002 1.770e-003 
1.839e-003 9.884e+006 1.715e+011 1.000e+002 7.823e-002 1.770e-003 
1.839e-003 9.903e+006 1.718e+011 1.000e+002 7.931e-002 1.770e-003 
1.840e-003 9.921e+006 1.722e+011 1.000e+002 7.999e-002 1.771e-003 
1.840e-003 9.936e+006 1.725e+011 1.000e+002 8.272e-002 1.771e-003 
1.840e-003 9.950e+006 1.722e+011 1.000e+002 8.583e-002 1.771e-003 
1.841e-003 9.959e+006 1.723e+011 1.000e+002 8.728e-002 1.772e-003 
1.841e-003 9.966e+006 1.727e+011 1.000e+002 9.185e-002 1.772e-003 
1.842e-003 9.974e+006 1.731e+011 1.000e+002 9.416e-002 1.772e-003 
1.842e-003 9.978e+006 1.722e+011 1.000e+002 9.127e-002 1.773e-003 
1.842e-003 9.976e+006 1.726e+011 1.000e+002 9.577e-002 1.773e-003 
1.843e-003 9.973e+006 1.732e+011 1.000e+002 9.904e-002 1.774e-003 
1.843e-003 9.971e+006 1.737e+011 1.000e+002 1.027e-001 1.774e-003 
1.844e-003 9.971e+006 1.742e+011 1.000e+002 1.065e-001 1.774e-003 
1.844e-003 9.972e+006 1.748e+011 1.000e+002 1.098e-001 1.775e-003 
1.844e-003 9.972e+006 1.753e+011 1.000e+002 1.140e-001 1.775e-003 
1.845e-003 9.975e+006 1.759e+011 1.000e+002 1.187e-001 1.776e-003 
1.845e-003 9.984e+006 1.765e+011 1.000e+002 1.218e-001 1.776e-003 
1.846e-003 9.995e+006 1.770e+011 1.000e+002 1.267e-001 1.776e-003 
1.846e-003 9.999e+006 1.774e+011 1.000e+002 1.315e-001 1.777e-003 
1.847e-003 9.985e+006 1.776e+011 1.000e+002 1.373e-001 1.777e-003 
1.847e-003 9.962e+006 1.761e+011 1.000e+002 1.452e-001 1.778e-003 
1.847e-003 9.929e+006 1.736e+011 1.000e+002 1.412e-001 1.778e-003 
1.848e-003 9.889e+006 1.733e+011 1.000e+002 1.374e-001 1.779e-003 
1.848e-003 9.846e+006 1.728e+011 1.000e+002 1.428e-001 1.780e-003 
1.849e-003 9.799e+006 1.716e+011 1.000e+002 1.395e-001 1.781e-003 
1.849e-003 9.750e+006 1.712e+011 1.000e+002 1.402e-001 1.781e-003 
1.849e-003 9.700e+006 1.711e+011 1.000e+002 1.418e-001 1.782e-003 
1.850e-003 9.646e+006 1.712e+011 1.000e+002 1.462e-001 1.783e-003 
1.850e-003 9.593e+006 1.629e+011 1.000e+002 8.375e-002 1.784e-003 
1.851e-003 9.543e+006 1.627e+011 1.000e+002 8.409e-002 1.784e-003 
1.851e-003 9.499e+006 1.626e+011 1.000e+002 8.789e-002 1.785e-003 
1.852e-003 9.460e+006 1.625e+011 1.000e+002 8.446e-002 1.786e-003 
1.852e-003 9.420e+006 1.607e+011 1.000e+002 8.637e-002 1.787e-003 
1.852e-003 9.380e+006 1.605e+011 1.000e+002 9.100e-002 1.787e-003 
1.853e-003 9.341e+006 1.604e+011 1.000e+002 9.323e-002 1.788e-003 
1.853e-003 9.302e+006 1.604e+011 1.000e+002 9.187e-002 1.789e-003 
1.854e-003 9.264e+006 1.605e+011 1.000e+002 9.609e-002 1.789e-003 
1.854e-003 9.226e+006 1.602e+011 1.000e+002 1.017e-001 1.790e-003 
1.854e-003 9.188e+006 1.566e+011 1.000e+002 7.687e-002 1.791e-003 
1.855e-003 9.143e+006 1.499e+011 1.000e+002 2.548e-002 1.791e-003 
1.855e-003 9.101e+006 1.496e+011 1.000e+002 2.528e-002 1.792e-003 
1.856e-003 9.055e+006 1.494e+011 1.000e+002 2.604e-002 1.793e-003 
1.856e-003 9.016e+006 1.492e+011 1.000e+002 2.359e-002 1.794e-003 
1.857e-003 8.983e+006 1.491e+011 1.000e+002 2.418e-002 1.794e-003 
1.857e-003 8.941e+006 1.487e+011 1.000e+002 2.435e-002 1.795e-003 
1.857e-003 8.899e+006 1.486e+011 1.000e+002 2.542e-002 1.796e-003 
1.858e-003 8.856e+006 1.485e+011 1.000e+002 2.321e-002 1.796e-003 
1.858e-003 8.823e+006 1.481e+011 1.000e+002 2.287e-002 1.797e-003 
1.859e-003 8.792e+006 1.480e+011 1.000e+002 2.331e-002 1.798e-003 
1.859e-003 8.762e+006 1.474e+011 1.000e+002 2.053e-002 1.798e-003 
1.859e-003 8.736e+006 1.473e+011 1.000e+002 2.013e-002 1.799e-003 
1.860e-003 8.711e+006 1.473e+011 1.000e+002 1.979e-002 1.799e-003 
1.860e-003 8.684e+006 1.474e+011 1.000e+002 1.991e-002 1.800e-003 
1.861e-003 8.657e+006 1.476e+011 1.000e+002 1.935e-002 1.801e-003 
1.861e-003 8.633e+006 1.481e+011 1.000e+002 1.825e-002 1.801e-003 
1.862e-003 8.613e+006 1.486e+011 1.000e+002 1.769e-002 1.802e-003 
1.862e-003 8.600e+006 1.492e+011 1.000e+002 1.734e-002 1.802e-003 
1.862e-003 8.588e+006 1.497e+011 1.000e+002 1.824e-002 1.803e-003 
1.863e-003 8.574e+006 1.502e+011 1.000e+002 1.862e-002 1.803e-003 
1.863e-003 8.558e+006 1.508e+011 1.000e+002 1.893e-002 1.804e-003 
1.864e-003 8.544e+006 1.513e+011 1.000e+002 1.823e-002 1.804e-003 
1.864e-003 8.534e+006 1.512e+011 1.000e+002 1.645e-002 1.805e-003 
1.864e-003 8.526e+006 1.515e+011 1.000e+002 1.576e-002 1.805e-003 
1.865e-003 8.527e+006 1.518e+011 1.000e+002 1.435e-002 1.806e-003 
1.865e-003 8.531e+006 1.521e+011 1.000e+002 1.401e-002 1.806e-003 
1.866e-003 8.540e+006 1.524e+011 1.000e+002 1.344e-002 1.806e-003 
1.866e-003 8.551e+006 1.526e+011 1.000e+002 1.344e-002 1.807e-003 
1.867e-003 8.561e+006 1.529e+011 1.000e+002 1.324e-002 1.807e-003 
1.867e-003 8.572e+006 1.532e+011 1.000e+002 1.320e-002 1.807e-003 
1.867e-003 8.583e+006 1.534e+011 1.000e+002 1.315e-002 1.808e-003 
1.868e-003 8.596e+006 1.538e+011 1.000e+002 1.254e-002 1.808e-003 
1.868e-003 8.610e+006 1.541e+011 1.000e+002 1.259e-002 1.808e-003 
1.869e-003 8.626e+006 1.544e+011 1.000e+002 1.249e-002 1.809e-003 
1.869e-003 8.640e+006 1.541e+011 1.000e+002 1.385e-002 1.809e-003 
1.869e-003 8.654e+006 1.537e+011 1.000e+002 1.384e-002 1.809e-003 
1.870e-003 8.667e+006 1.539e+011 1.000e+002 1.968e-002 1.810e-003 
1.870e-003 8.678e+006 1.539e+011 1.000e+002 2.157e-002 1.810e-003 
1.871e-003 8.690e+006 1.542e+011 1.000e+002 2.152e-002 1.810e-003 
1.871e-003 8.702e+006 1.535e+011 1.000e+002 1.507e-002 1.811e-003 
1.872e-003 8.714e+006 1.538e+011 1.000e+002 1.469e-002 1.811e-003 
1.872e-003 8.727e+006 1.542e+011 1.000e+002 1.475e-002 1.811e-003 
1.872e-003 8.735e+006 1.545e+011 1.000e+002 1.679e-002 1.812e-003 
1.873e-003 8.739e+006 1.549e+011 1.000e+002 1.649e-002 1.812e-003 
1.873e-003 8.744e+006 1.554e+011 1.000e+002 1.642e-002 1.812e-003 
1.874e-003 8.751e+006 1.558e+011 1.000e+002 1.820e-002 1.813e-003 
1.874e-003 8.759e+006 1.563e+011 1.000e+002 1.782e-002 1.813e-003 
1.874e-003 8.771e+006 1.567e+011 1.000e+002 2.032e-002 1.814e-003 
1.875e-003 8.786e+006 1.572e+011 1.000e+002 2.020e-002 1.814e-003 
1.875e-003 8.803e+006 1.576e+011 1.000e+002 2.102e-002 1.814e-003 
1.876e-003 8.821e+006 1.580e+011 1.000e+002 2.402e-002 1.814e-003 
1.876e-003 8.842e+006 1.584e+011 1.000e+002 2.042e-002 1.815e-003 
1.877e-003 8.864e+006 1.588e+011 1.000e+002 2.102e-002 1.815e-003 
1.877e-003 8.886e+006 1.591e+011 1.000e+002 2.296e-002 1.815e-003 
1.877e-003 8.903e+006 1.595e+011 1.000e+002 2.349e-002 1.816e-003 
1.878e-003 8.917e+006 1.600e+011 1.000e+002 2.581e-002 1.816e-003 
1.878e-003 8.921e+006 1.609e+011 1.000e+002 2.937e-002 1.816e-003 
1.879e-003 8.929e+006 1.602e+011 1.000e+002 3.282e-002 1.817e-003 
1.879e-003 8.938e+006 1.606e+011 1.000e+002 3.710e-002 1.817e-003 
1.879e-003 8.945e+006 1.612e+011 1.000e+002 3.194e-002 1.817e-003 
1.880e-003 8.951e+006 1.617e+011 1.000e+002 3.800e-002 1.818e-003 
1.880e-003 8.954e+006 1.622e+011 1.000e+002 4.381e-002 1.818e-003 
1.881e-003 8.957e+006 1.628e+011 1.000e+002 4.161e-002 1.818e-003 
1.881e-003 8.963e+006 1.634e+011 1.000e+002 4.156e-002 1.819e-003 
1.882e-003 8.970e+006 1.639e+011 1.000e+002 5.044e-002 1.819e-003 
1.882e-003 8.980e+006 1.644e+011 1.000e+002 4.742e-002 1.820e-003 
1.882e-003 8.990e+006 1.643e+011 1.000e+002 5.148e-002 1.820e-003 
1.883e-003 8.996e+006 1.643e+011 1.000e+002 5.416e-002 1.820e-003 
1.883e-003 8.996e+006 1.643e+011 1.000e+002 5.278e-002 1.821e-003 
1.884e-003 8.997e+006 1.644e+011 1.000e+002 4.760e-002 1.821e-003 
1.884e-003 8.997e+006 1.646e+011 1.000e+002 5.286e-002 1.822e-003 
1.884e-003 8.993e+006 1.649e+011 1.000e+002 5.277e-002 1.822e-003 
1.885e-003 8.985e+006 1.652e+011 1.000e+002 5.128e-002 1.822e-003 
1.885e-003 8.976e+006 1.654e+011 1.000e+002 5.002e-002 1.823e-003 
1.886e-003 8.972e+006 1.656e+011 1.000e+002 5.315e-002 1.823e-003 
1.886e-003 8.970e+006 1.659e+011 1.000e+002 5.405e-002 1.824e-003 
1.887e-003 8.968e+006 1.661e+011 1.000e+002 5.036e-002 1.824e-003 
1.887e-003 8.967e+006 1.664e+011 1.000e+002 4.875e-002 1.825e-003 
1.887e-003 8.966e+006 1.665e+011 1.000e+002 5.288e-002 1.825e-003 
1.888e-003 8.958e+006 1.665e+011 1.000e+002 5.149e-002 1.826e-003 
1.888e-003 8.943e+006 1.667e+011 1.000e+002 5.097e-002 1.826e-003 
1.889e-003 8.928e+006 1.670e+011 1.000e+002 5.264e-002 1.827e-003 
1.889e-003 8.914e+006 1.673e+011 1.000e+002 4.714e-002 1.827e-003 
1.889e-003 8.900e+006 1.676e+011 1.000e+002 5.022e-002 1.828e-003 
1.890e-003 8.886e+006 1.679e+011 1.000e+002 5.170e-002 1.828e-003 
1.890e-003 8.868e+006 1.683e+011 1.000e+002 5.519e-002 1.829e-003 
1.891e-003 8.845e+006 1.686e+011 1.000e+002 4.949e-002 1.829e-003 
1.891e-003 8.812e+006 1.691e+011 1.000e+002 5.704e-002 1.830e-003 
1.892e-003 8.774e+006 1.694e+011 1.000e+002 5.985e-002 1.831e-003 
1.892e-003 8.733e+006 1.699e+011 1.000e+002 6.059e-002 1.831e-003 
1.892e-003 8.689e+006 1.703e+011 1.000e+002 6.258e-002 1.832e-003 
1.893e-003 8.643e+006 1.708e+011 1.000e+002 5.978e-002 1.833e-003 
1.893e-003 8.586e+006 1.706e+011 1.000e+002 7.178e-002 1.834e-003 
1.894e-003 8.525e+006 1.708e+011 1.000e+002 7.635e-002 1.834e-003 
1.894e-003 8.470e+006 1.714e+011 1.000e+002 7.663e-002 1.835e-003 
1.894e-003 8.422e+006 1.716e+011 1.000e+002 8.323e-002 1.836e-003 
1.895e-003 8.379e+006 1.720e+011 1.000e+002 8.713e-002 1.837e-003 
1.895e-003 8.337e+006 1.722e+011 1.000e+002 9.185e-002 1.837e-003 
1.896e-003 8.293e+006 1.724e+011 1.000e+002 9.420e-002 1.838e-003 
1.896e-003 8.246e+006 1.727e+011 1.000e+002 9.144e-002 1.839e-003 
1.896e-003 8.194e+006 1.725e+011 1.000e+002 1.008e-001 1.840e-003 
1.897e-003 8.131e+006 1.716e+011 1.000e+002 9.857e-002 1.840e-003 
1.897e-003 8.075e+006 1.715e+011 1.000e+002 9.976e-002 1.841e-003 
1.898e-003 8.019e+006 1.717e+011 1.000e+002 1.058e-001 1.842e-003 
1.898e-003 7.971e+006 1.717e+011 1.000e+002 9.539e-002 1.843e-003 
1.899e-003 7.932e+006 1.720e+011 1.000e+002 9.602e-002 1.843e-003 
1.899e-003 7.898e+006 1.723e+011 1.000e+002 1.026e-001 1.844e-003 
1.899e-003 7.867e+006 1.721e+011 1.000e+002 9.631e-002 1.845e-003 
1.900e-003 7.836e+006 1.723e+011 1.000e+002 9.830e-002 1.845e-003 
1.900e-003 7.807e+006 1.725e+011 1.000e+002 9.276e-002 1.846e-003 
1.901e-003 7.775e+006 1.729e+011 1.000e+002 9.749e-002 1.847e-003 
1.901e-003 7.748e+006 1.732e+011 1.000e+002 9.400e-002 1.847e-003 
1.901e-003 7.722e+006 1.736e+011 1.000e+002 9.768e-002 1.848e-003 
1.902e-003 7.702e+006 1.740e+011 1.000e+002 9.121e-002 1.848e-003 
1.902e-003 7.699e+006 1.743e+011 1.000e+002 8.999e-002 1.849e-003 
1.903e-003 7.699e+006 1.744e+011 1.000e+002 9.169e-002 1.849e-003 
1.903e-003 7.699e+006 1.746e+011 1.000e+002 9.438e-002 1.850e-003 
1.904e-003 7.697e+006 1.746e+011 1.000e+002 9.614e-002 1.850e-003 
1.904e-003 7.691e+006 1.748e+011 1.000e+002 1.006e-001 1.851e-003 
1.904e-003 7.693e+006 1.748e+011 1.000e+002 9.343e-002 1.851e-003 
1.905e-003 7.696e+006 1.750e+011 1.000e+002 9.413e-002 1.851e-003 
1.905e-003 7.700e+006 1.751e+011 1.000e+002 9.465e-002 1.852e-003 
1.906e-003 7.708e+006 1.753e+011 1.000e+002 9.047e-002 1.852e-003 
1.906e-003 7.719e+006 1.754e+011 1.000e+002 9.323e-002 1.852e-003 
1.906e-003 7.724e+006 1.750e+011 1.000e+002 9.462e-002 1.853e-003 
1.907e-003 7.728e+006 1.747e+011 1.000e+002 9.642e-002 1.853e-003 
1.907e-003 7.737e+006 1.746e+011 1.000e+002 9.313e-002 1.854e-003 
1.908e-003 7.746e+006 1.744e+011 1.000e+002 9.784e-002 1.854e-003 
1.908e-003 7.753e+006 1.740e+011 1.000e+002 1.000e-001 1.854e-003 
1.909e-003 7.758e+006 1.735e+011 1.000e+002 1.114e-001 1.855e-003 
1.909e-003 7.767e+006 1.732e+011 1.000e+002 1.174e-001 1.855e-003 
1.909e-003 7.777e+006 1.730e+011 1.000e+002 1.238e-001 1.855e-003 
1.910e-003 7.788e+006 1.724e+011 1.000e+002 1.246e-001 1.856e-003 
1.910e-003 7.798e+006 1.716e+011 1.000e+002 1.257e-001 1.856e-003 
1.911e-003 7.809e+006 1.707e+011 1.000e+002 1.244e-001 1.856e-003 
1.911e-003 7.821e+006 1.703e+011 1.000e+002 1.227e-001 1.857e-003 
1.911e-003 7.835e+006 1.700e+011 1.000e+002 1.228e-001 1.857e-003 
1.912e-003 7.841e+006 1.697e+011 1.000e+002 1.289e-001 1.857e-003 
1.912e-003 7.843e+006 1.698e+011 1.000e+002 1.204e-001 1.858e-003 
1.913e-003 7.846e+006 1.699e+011 1.000e+002 1.253e-001 1.858e-003 
1.913e-003 7.847e+006 1.702e+011 1.000e+002 1.251e-001 1.859e-003 
1.914e-003 7.849e+006 1.704e+011 1.000e+002 1.264e-001 1.859e-003 
1.914e-003 7.855e+006 1.707e+011 1.000e+002 1.265e-001 1.859e-003 
1.914e-003 7.861e+006 1.710e+011 1.000e+002 1.273e-001 1.860e-003 
1.915e-003 7.867e+006 1.714e+011 1.000e+002 1.222e-001 1.860e-003 
1.915e-003 7.867e+006 1.710e+011 1.000e+002 1.199e-001 1.861e-003 
1.916e-003 7.862e+006 1.710e+011 1.000e+002 1.161e-001 1.861e-003 
1.916e-003 7.856e+006 1.711e+011 1.000e+002 1.122e-001 1.861e-003 
1.916e-003 7.849e+006 1.713e+011 1.000e+002 1.064e-001 1.862e-003 
1.917e-003 7.836e+006 1.713e+011 1.000e+002 1.055e-001 1.862e-003 
1.917e-003 7.817e+006 1.713e+011 1.000e+002 1.049e-001 1.863e-003 
1.918e-003 7.799e+006 1.710e+011 1.000e+002 9.994e-002 1.864e-003 
1.918e-003 7.782e+006 1.712e+011 1.000e+002 9.757e-002 1.864e-003 
1.919e-003 7.763e+006 1.714e+011 1.000e+002 9.883e-002 1.865e-003 
1.919e-003 7.740e+006 1.717e+011 1.000e+002 9.755e-002 1.865e-003 
1.919e-003 7.712e+006 1.720e+011 1.000e+002 9.708e-002 1.866e-003 
1.920e-003 7.682e+006 1.688e+011 1.000e+002 9.951e-002 1.866e-003 
1.920e-003 7.666e+006 1.685e+011 1.000e+002 9.614e-002 1.867e-003 
1.921e-003 7.652e+006 1.680e+011 1.000e+002 9.798e-002 1.867e-003 
1.921e-003 7.645e+006 1.679e+011 1.000e+002 9.549e-002 1.868e-003 
1.921e-003 7.634e+006 1.679e+011 1.000e+002 9.600e-002 1.868e-003 
1.922e-003 7.622e+006 1.679e+011 1.000e+002 9.899e-002 1.869e-003 
1.922e-003 7.599e+006 1.679e+011 1.000e+002 9.842e-002 1.869e-003 
1.923e-003 7.578e+006 1.682e+011 1.000e+002 9.856e-002 1.870e-003 
1.923e-003 7.568e+006 1.683e+011 1.000e+002 9.422e-002 1.871e-003 
1.924e-003 7.565e+006 1.687e+011 1.000e+002 9.600e-002 1.871e-003 
1.924e-003 7.564e+006 1.690e+011 1.000e+002 9.281e-002 1.871e-003 
1.924e-003 7.559e+006 1.691e+011 1.000e+002 9.925e-002 1.872e-003 
1.925e-003 7.552e+006 1.696e+011 1.000e+002 1.150e-001 1.872e-003 
1.925e-003 7.542e+006 1.701e+011 1.000e+002 1.149e-001 1.873e-003 
1.926e-003 7.530e+006 1.706e+011 1.000e+002 1.122e-001 1.873e-003 
1.926e-003 7.518e+006 1.711e+011 1.000e+002 1.101e-001 1.874e-003 
1.926e-003 7.510e+006 1.717e+011 1.000e+002 1.064e-001 1.874e-003 
1.927e-003 7.505e+006 1.721e+011 1.000e+002 1.059e-001 1.875e-003 
1.927e-003 7.504e+006 1.723e+011 1.000e+002 1.013e-001 1.875e-003 
1.928e-003 7.504e+006 1.727e+011 1.000e+002 9.813e-002 1.876e-003 
1.928e-003 7.504e+006 1.729e+011 1.000e+002 9.724e-002 1.876e-003 
1.929e-003 7.507e+006 1.732e+011 1.000e+002 9.193e-002 1.876e-003 
1.929e-003 7.516e+006 1.735e+011 1.000e+002 9.232e-002 1.877e-003 
1.929e-003 7.529e+006 1.737e+011 1.000e+002 8.913e-002 1.877e-003 
1.930e-003 7.540e+006 1.740e+011 1.000e+002 9.080e-002 1.877e-003 
1.930e-003 7.548e+006 1.745e+011 1.000e+002 9.088e-002 1.878e-003 
1.931e-003 7.560e+006 1.749e+011 1.000e+002 9.171e-002 1.878e-003 
1.931e-003 7.578e+006 1.740e+011 1.000e+002 8.608e-002 1.878e-003 
1.931e-003 7.599e+006 1.739e+011 1.000e+002 8.584e-002 1.879e-003 
1.932e-003 7.621e+006 1.739e+011 1.000e+002 8.554e-002 1.879e-003 
1.932e-003 7.643e+006 1.739e+011 1.000e+002 8.532e-002 1.879e-003 
1.933e-003 7.657e+006 1.737e+011 1.000e+002 8.429e-002 1.879e-003 
1.933e-003 7.671e+006 1.737e+011 1.000e+002 8.381e-002 1.880e-003 
1.934e-003 7.685e+006 1.738e+011 1.000e+002 8.366e-002 1.880e-003 
1.934e-003 7.698e+006 1.740e+011 1.000e+002 8.435e-002 1.880e-003 
1.934e-003 7.709e+006 1.741e+011 1.000e+002 8.454e-002 1.881e-003 
1.935e-003 7.720e+006 1.744e+011 1.000e+002 8.418e-002 1.881e-003 
1.935e-003 7.733e+006 1.746e+011 1.000e+002 8.394e-002 1.881e-003 
1.936e-003 7.742e+006 1.748e+011 1.000e+002 8.368e-002 1.882e-003 
1.936e-003 7.752e+006 1.745e+011 1.000e+002 8.358e-002 1.882e-003 
1.936e-003 7.763e+006 1.747e+011 1.000e+002 8.479e-002 1.882e-003 
1.937e-003 7.769e+006 1.745e+011 1.000e+002 8.353e-002 1.883e-003 
1.937e-003 7.771e+006 1.749e+011 1.000e+002 8.333e-002 1.883e-003 
1.938e-003 7.771e+006 1.753e+011 1.000e+002 8.336e-002 1.884e-003 
1.938e-003 7.767e+006 1.757e+011 1.000e+002 8.430e-002 1.884e-003 
1.939e-003 7.751e+006 1.758e+011 1.000e+002 8.306e-002 1.885e-003 
1.939e-003 7.731e+006 1.759e+011 1.000e+002 8.342e-002 1.885e-003 
1.939e-003 7.710e+006 1.761e+011 1.000e+002 8.368e-002 1.886e-003 
1.940e-003 7.695e+006 1.758e+011 1.000e+002 8.418e-002 1.886e-003 
1.940e-003 7.679e+006 1.757e+011 1.000e+002 8.292e-002 1.887e-003 
1.941e-003 7.664e+006 1.757e+011 1.000e+002 8.475e-002 1.887e-003 
1.941e-003 7.643e+006 1.756e+011 1.000e+002 8.519e-002 1.888e-003 
1.941e-003 7.620e+006 1.757e+011 1.000e+002 8.523e-002 1.888e-003 
1.942e-003 7.594e+006 1.758e+011 1.000e+002 8.654e-002 1.889e-003 
1.942e-003 7.567e+006 1.759e+011 1.000e+002 8.745e-002 1.890e-003 
1.943e-003 7.536e+006 1.756e+011 1.000e+002 8.931e-002 1.890e-003 
1.943e-003 7.505e+006 1.739e+011 1.000e+002 8.855e-002 1.891e-003 
1.944e-003 7.478e+006 1.734e+011 1.000e+002 8.790e-002 1.892e-003 
1.944e-003 7.450e+006 1.731e+011 1.000e+002 8.888e-002 1.892e-003 
1.944e-003 7.423e+006 1.732e+011 1.000e+002 8.790e-002 1.893e-003 
1.945e-003 7.423e+006 1.730e+011 1.000e+002 8.605e-002 1.893e-003 
1.945e-003 7.431e+006 1.725e+011 1.000e+002 8.639e-002 1.893e-003 
1.946e-003 7.443e+006 1.719e+011 1.000e+002 8.586e-002 1.894e-003 
1.946e-003 7.459e+006 1.714e+011 1.000e+002 8.561e-002 1.894e-003 
1.946e-003 7.468e+006 1.707e+011 1.000e+002 8.628e-002 1.894e-003 
1.947e-003 7.477e+006 1.706e+011 1.000e+002 8.602e-002 1.895e-003 
1.947e-003 7.488e+006 1.706e+011 1.000e+002 8.668e-002 1.895e-003 
1.948e-003 7.501e+006 1.706e+011 1.000e+002 8.869e-002 1.896e-003 
1.948e-003 7.515e+006 1.705e+011 1.000e+002 8.908e-002 1.896e-003 
1.948e-003 7.520e+006 1.694e+011 1.000e+002 9.163e-002 1.896e-003 
1.949e-003 7.518e+006 1.690e+011 1.000e+002 9.290e-002 1.897e-003 
1.949e-003 7.512e+006 1.690e+011 1.000e+002 9.615e-002 1.897e-003 
1.950e-003 7.512e+006 1.689e+011 1.000e+002 9.730e-002 1.898e-003 
1.950e-003 7.518e+006 1.689e+011 1.000e+002 9.689e-002 1.898e-003 
1.951e-003 7.526e+006 1.688e+011 1.000e+002 9.593e-002 1.898e-003 
1.951e-003 7.537e+006 1.689e+011 1.000e+002 9.598e-002 1.899e-003 
1.951e-003 7.549e+006 1.690e+011 1.000e+002 9.594e-002 1.899e-003 
1.952e-003 7.563e+006 1.691e+011 1.000e+002 9.626e-002 1.899e-003 
1.952e-003 7.579e+006 1.691e+011 1.000e+002 9.648e-002 1.900e-003 
1.953e-003 7.596e+006 1.692e+011 1.000e+002 9.742e-002 1.900e-003 
1.953e-003 7.614e+006 1.693e+011 1.000e+002 9.808e-002 1.900e-003 
1.953e-003 7.632e+006 1.695e+011 1.000e+002 9.881e-002 1.900e-003 
1.954e-003 7.648e+006 1.696e+011 1.000e+002 9.884e-002 1.901e-003 
1.954e-003 7.663e+006 1.697e+011 1.000e+002 9.923e-002 1.901e-003 
1.955e-003 7.676e+006 1.699e+011 1.000e+002 9.904e-002 1.901e-003 
1.955e-003 7.685e+006 1.702e+011 1.000e+002 1.009e-001 1.902e-003 
1.956e-003 7.689e+006 1.704e+011 1.000e+002 1.024e-001 1.902e-003 
1.956e-003 7.693e+006 1.707e+011 1.000e+002 1.035e-001 1.902e-003 
1.956e-003 7.694e+006 1.710e+011 1.000e+002 1.032e-001 1.903e-003 
1.957e-003 7.689e+006 1.715e+011 1.000e+002 1.050e-001 1.903e-003 
1.957e-003 7.690e+006 1.718e+011 1.000e+002 1.046e-001 1.904e-003 
1.958e-003 7.684e+006 1.700e+011 1.000e+002 1.058e-001 1.904e-003 
1.958e-003 7.673e+006 1.698e+011 1.000e+002 1.050e-001 1.905e-003 
1.958e-003 7.670e+006 1.697e+011 1.000e+002 1.060e-001 1.905e-003 
1.959e-003 7.672e+006 1.697e+011 1.000e+002 1.051e-001 1.906e-003 
1.959e-003 7.677e+006 1.697e+011 1.000e+002 1.038e-001 1.906e-003 
1.960e-003 7.683e+006 1.697e+011 1.000e+002 1.073e-001 1.906e-003 
1.960e-003 7.686e+006 1.697e+011 1.000e+002 1.065e-001 1.907e-003 
1.961e-003 7.687e+006 1.697e+011 1.000e+002 1.087e-001 1.907e-003 
1.961e-003 7.687e+006 1.698e+011 1.000e+002 1.052e-001 1.908e-003 
1.961e-003 7.687e+006 1.699e+011 1.000e+002 1.065e-001 1.908e-003 
1.962e-003 7.686e+006 1.701e+011 1.000e+002 1.052e-001 1.908e-003 
1.962e-003 7.682e+006 1.704e+011 1.000e+002 1.044e-001 1.909e-003 
1.963e-003 7.684e+006 1.700e+011 1.000e+002 1.017e-001 1.909e-003 
1.963e-003 7.690e+006 1.700e+011 1.000e+002 1.020e-001 1.910e-003 
1.963e-003 7.691e+006 1.700e+011 1.000e+002 1.020e-001 1.910e-003 
1.964e-003 7.692e+006 1.700e+011 1.000e+002 1.022e-001 1.910e-003 
1.964e-003 7.692e+006 1.701e+011 1.000e+002 1.027e-001 1.911e-003 
1.965e-003 7.690e+006 1.703e+011 1.000e+002 1.039e-001 1.911e-003 
1.965e-003 7.684e+006 1.700e+011 1.000e+002 9.845e-002 1.912e-003 
1.966e-003 7.680e+006 1.701e+011 1.000e+002 9.561e-002 1.912e-003 
1.966e-003 7.677e+006 1.704e+011 1.000e+002 9.530e-002 1.913e-003 
1.966e-003 7.676e+006 1.703e+011 1.000e+002 9.533e-002 1.913e-003 
1.967e-003 7.676e+006 1.705e+011 1.000e+002 9.520e-002 1.913e-003 
1.967e-003 7.673e+006 1.708e+011 1.000e+002 9.614e-002 1.914e-003 
1.968e-003 7.665e+006 1.712e+011 1.000e+002 9.629e-002 1.914e-003 
1.968e-003 7.653e+006 1.716e+011 1.000e+002 9.687e-002 1.915e-003 
1.968e-003 7.641e+006 1.720e+011 1.000e+002 9.690e-002 1.915e-003 
1.969e-003 7.621e+006 1.697e+011 1.000e+002 9.916e-002 1.916e-003 
1.969e-003 7.605e+006 1.688e+011 1.000e+002 9.993e-002 1.916e-003 
1.970e-003 7.595e+006 1.684e+011 1.000e+002 9.959e-002 1.917e-003 
1.970e-003 7.591e+006 1.675e+011 1.000e+002 9.215e-002 1.917e-003 
1.971e-003 7.589e+006 1.671e+011 1.000e+002 8.794e-002 1.918e-003 
1.971e-003 7.587e+006 1.669e+011 1.000e+002 8.564e-002 1.918e-003 
1.971e-003 7.578e+006 1.669e+011 1.000e+002 8.613e-002 1.919e-003 
1.972e-003 7.574e+006 1.670e+011 1.000e+002 8.469e-002 1.919e-003 
1.972e-003 7.572e+006 1.670e+011 1.000e+002 8.281e-002 1.920e-003 
1.973e-003 7.572e+006 1.670e+011 1.000e+002 8.012e-002 1.920e-003 
1.973e-003 7.574e+006 1.671e+011 1.000e+002 7.769e-002 1.920e-003 
1.973e-003 7.576e+006 1.669e+011 1.000e+002 7.829e-002 1.921e-003 
1.974e-003 7.582e+006 1.671e+011 1.000e+002 7.597e-002 1.921e-003 
1.974e-003 7.589e+006 1.673e+011 1.000e+002 7.424e-002 1.922e-003 
1.975e-003 7.602e+006 1.676e+011 1.000e+002 7.201e-002 1.922e-003 
1.975e-003 7.612e+006 1.676e+011 1.000e+002 7.157e-002 1.922e-003 
1.976e-003 7.625e+006 1.677e+011 1.000e+002 6.992e-002 1.923e-003 
1.976e-003 7.639e+006 1.678e+011 1.000e+002 6.764e-002 1.923e-003 
1.976e-003 7.655e+006 1.681e+011 1.000e+002 6.590e-002 1.923e-003 
1.977e-003 7.677e+006 1.683e+011 1.000e+002 6.345e-002 1.923e-003 
1.977e-003 7.703e+006 1.685e+011 1.000e+002 6.226e-002 1.924e-003 
1.978e-003 7.725e+006 1.687e+011 1.000e+002 5.988e-002 1.924e-003 
1.978e-003 7.747e+006 1.690e+011 1.000e+002 5.864e-002 1.924e-003 
1.978e-003 7.760e+006 1.692e+011 1.000e+002 5.818e-002 1.924e-003 
1.979e-003 7.767e+006 1.695e+011 1.000e+002 5.708e-002 1.925e-003 
1.979e-003 7.776e+006 1.699e+011 1.000e+002 5.737e-002 1.925e-003 
1.980e-003 7.786e+006 1.701e+011 1.000e+002 5.874e-002 1.926e-003 
1.980e-003 7.798e+006 1.675e+011 1.000e+002 5.315e-002 1.926e-003 
1.981e-003 7.804e+006 1.663e+011 1.000e+002 5.353e-002 1.926e-003 
1.981e-003 7.812e+006 1.654e+011 1.000e+002 5.336e-002 1.927e-003 
1.981e-003 7.821e+006 1.650e+011 1.000e+002 5.233e-002 1.927e-003 
1.982e-003 7.830e+006 1.650e+011 1.000e+002 5.199e-002 1.927e-003 
1.982e-003 7.839e+006 1.650e+011 1.000e+002 5.326e-002 1.928e-003 
1.983e-003 7.841e+006 1.651e+011 1.000e+002 5.411e-002 1.928e-003 
1.983e-003 7.840e+006 1.644e+011 1.000e+002 5.075e-002 1.929e-003 
1.983e-003 7.839e+006 1.643e+011 1.000e+002 4.983e-002 1.929e-003 
1.984e-003 7.840e+006 1.642e+011 1.000e+002 4.884e-002 1.929e-003 
1.984e-003 7.841e+006 1.639e+011 1.000e+002 4.830e-002 1.930e-003 
1.985e-003 7.837e+006 1.634e+011 1.000e+002 4.919e-002 1.930e-003 
1.985e-003 7.828e+006 1.631e+011 1.000e+002 5.313e-002 1.931e-003 
1.986e-003 7.816e+006 1.630e+011 1.000e+002 5.352e-002 1.931e-003 
1.986e-003 7.801e+006 1.626e+011 1.000e+002 5.582e-002 1.932e-003 
1.986e-003 7.785e+006 1.625e+011 1.000e+002 6.146e-002 1.932e-003 
1.987e-003 7.773e+006 1.625e+011 1.000e+002 7.426e-002 1.933e-003 
1.987e-003 7.762e+006 1.625e+011 1.000e+002 8.213e-002 1.933e-003 
1.988e-003 7.749e+006 1.624e+011 1.000e+002 8.624e-002 1.934e-003 
1.988e-003 7.735e+006 1.624e+011 1.000e+002 8.921e-002 1.934e-003 
1.988e-003 7.721e+006 1.624e+011 1.000e+002 9.322e-002 1.935e-003 
1.989e-003 7.709e+006 1.625e+011 1.000e+002 9.862e-002 1.935e-003 
1.989e-003 7.702e+006 1.625e+011 1.000e+002 9.805e-002 1.936e-003 
1.990e-003 7.698e+006 1.627e+011 1.000e+002 1.027e-001 1.936e-003 
1.990e-003 7.695e+006 1.628e+011 1.000e+002 1.040e-001 1.937e-003 
1.991e-003 7.695e+006 1.628e+011 1.000e+002 1.073e-001 1.937e-003 
1.991e-003 7.697e+006 1.630e+011 1.000e+002 1.100e-001 1.937e-003 
1.991e-003 7.701e+006 1.630e+011 1.000e+002 1.127e-001 1.938e-003 
1.992e-003 7.708e+006 1.628e+011 1.000e+002 1.103e-001 1.938e-003 
1.992e-003 7.722e+006 1.627e+011 1.000e+002 1.136e-001 1.938e-003 
1.993e-003 7.741e+006 1.626e+011 1.000e+002 1.151e-001 1.939e-003 
1.993e-003 7.763e+006 1.625e+011 1.000e+002 1.142e-001 1.939e-003 
1.993e-003 7.784e+006 1.624e+011 1.000e+002 1.182e-001 1.939e-003 
1.994e-003 7.801e+006 1.623e+011 1.000e+002 1.201e-001 1.940e-003 
1.994e-003 7.818e+006 1.624e+011 1.000e+002 1.222e-001 1.940e-003 
1.995e-003 7.833e+006 1.623e+011 1.000e+002 1.243e-001 1.940e-003 
1.995e-003 7.842e+006 1.623e+011 1.000e+002 1.268e-001 1.941e-003 
1.995e-003 7.852e+006 1.623e+011 1.000e+002 1.282e-001 1.941e-003 
1.996e-003 7.864e+006 1.624e+011 1.000e+002 1.318e-001 1.941e-003 
1.996e-003 7.877e+006 1.623e+011 1.000e+002 1.305e-001 1.942e-003 
1.997e-003 7.889e+006 1.623e+011 1.000e+002 1.320e-001 1.942e-003 
1.997e-003 7.902e+006 1.623e+011 1.000e+002 1.258e-001 1.942e-003 
1.998e-003 7.917e+006 1.624e+011 1.000e+002 1.345e-001 1.943e-003 
1.998e-003 7.932e+006 1.625e+011 1.000e+002 1.356e-001 1.943e-003 
1.998e-003 7.943e+006 1.625e+011 1.000e+002 1.351e-001 1.943e-003 
1.999e-003 7.954e+006 1.626e+011 1.000e+002 1.317e-001 1.944e-003 
1.999e-003 7.964e+006 1.627e+011 1.000e+002 1.402e-001 1.944e-003 
2.000e-003 7.973e+006 1.628e+011 1.000e+002 1.359e-001 1.944e-003 
2.000e-003 7.981e+006 1.630e+011 1.000e+002 1.382e-001 1.945e-003 
2.000e-003 7.994e+006 1.632e+011 1.000e+002 1.320e-001 1.945e-003 
2.001e-003 8.011e+006 1.635e+011 1.000e+002 1.371e-001 1.945e-003 
2.001e-003 8.028e+006 1.638e+011 1.000e+002 1.371e-001 1.946e-003 
2.002e-003 8.043e+006 1.640e+011 1.000e+002 1.378e-001 1.946e-003 
2.002e-003 8.052e+006 1.641e+011 1.000e+002 1.397e-001 1.946e-003 
2.003e-003 8.056e+006 1.643e+011 1.000e+002 1.362e-001 1.947e-003 
2.003e-003 8.058e+006 1.646e+011 1.000e+002 1.458e-001 1.947e-003 
2.003e-003 8.062e+006 1.650e+011 1.000e+002 1.485e-001 1.947e-003 
2.004e-003 8.068e+006 1.653e+011 1.000e+002 1.532e-001 1.948e-003 
2.004e-003 8.073e+006 1.656e+011 1.000e+002 1.543e-001 1.948e-003 
2.005e-003 8.075e+006 1.660e+011 1.000e+002 1.601e-001 1.949e-003 
2.005e-003 8.074e+006 1.663e+011 1.000e+002 1.570e-001 1.949e-003 
2.005e-003 8.075e+006 1.667e+011 1.000e+002 1.592e-001 1.949e-003 
2.006e-003 8.080e+006 1.671e+011 1.000e+002 1.615e-001 1.950e-003 
2.006e-003 8.087e+006 1.675e+011 1.000e+002 1.615e-001 1.950e-003 
2.007e-003 8.096e+006 1.678e+011 1.000e+002 1.607e-001 1.950e-003 
2.007e-003 8.103e+006 1.682e+011 1.000e+002 1.575e-001 1.951e-003 
2.008e-003 8.110e+006 1.685e+011 1.000e+002 1.604e-001 1.951e-003 
2.008e-003 8.123e+006 1.688e+011 1.000e+002 1.599e-001 1.952e-003 
2.008e-003 8.138e+006 1.691e+011 1.000e+002 1.625e-001 1.952e-003 
2.009e-003 8.155e+006 1.693e+011 1.000e+002 1.587e-001 1.952e-003 
2.009e-003 8.172e+006 1.697e+011 1.000e+002 1.602e-001 1.952e-003 
2.010e-003 8.187e+006 1.700e+011 1.000e+002 1.554e-001 1.953e-003 
2.010e-003 8.202e+006 1.704e+011 1.000e+002 1.642e-001 1.953e-003 
2.010e-003 8.214e+006 1.708e+011 1.000e+002 1.674e-001 1.953e-003 
2.011e-003 8.225e+006 1.713e+011 1.000e+002 1.630e-001 1.954e-003 
2.011e-003 8.238e+006 1.717e+011 1.000e+002 1.618e-001 1.954e-003 
2.012e-003 8.253e+006 1.717e+011 1.000e+002 1.658e-001 1.954e-003 
2.012e-003 8.267e+006 1.720e+011 1.000e+002 1.535e-001 1.955e-003 
2.013e-003 8.279e+006 1.724e+011 1.000e+002 1.646e-001 1.955e-003 
2.013e-003 8.289e+006 1.727e+011 1.000e+002 1.608e-001 1.955e-003 
2.013e-003 8.296e+006 1.731e+011 1.000e+002 1.622e-001 1.956e-003 
2.014e-003 8.300e+006 1.736e+011 1.000e+002 1.670e-001 1.956e-003 
2.014e-003 8.306e+006 1.740e+011 1.000e+002 1.665e-001 1.956e-003 
2.015e-003 8.303e+006 1.738e+011 1.000e+002 1.707e-001 1.957e-003 
2.015e-003 8.305e+006 1.740e+011 1.000e+002 1.763e-001 1.957e-003 
2.015e-003 8.303e+006 1.723e+011 1.000e+002 1.740e-001 1.958e-003 
2.016e-003 8.303e+006 1.719e+011 1.000e+002 1.710e-001 1.958e-003 
2.016e-003 8.308e+006 1.719e+011 1.000e+002 1.713e-001 1.959e-003 
2.017e-003 8.315e+006 1.720e+011 1.000e+002 1.772e-001 1.959e-003 
2.017e-003 8.318e+006 1.716e+011 1.000e+002 1.753e-001 1.959e-003 
2.018e-003 8.309e+006 1.709e+011 1.000e+002 1.807e-001 1.960e-003 
2.018e-003 8.301e+006 1.701e+011 1.000e+002 1.733e-001 1.960e-003 
2.018e-003 8.299e+006 1.697e+011 1.000e+002 1.780e-001 1.961e-003 
2.019e-003 8.298e+006 1.696e+011 1.000e+002 1.749e-001 1.961e-003 
2.019e-003 8.302e+006 1.696e+011 1.000e+002 1.701e-001 1.961e-003 
2.020e-003 8.309e+006 1.695e+011 1.000e+002 1.650e-001 1.962e-003 
2.020e-003 8.313e+006 1.693e+011 1.000e+002 1.662e-001 1.962e-003 
2.020e-003 8.318e+006 1.693e+011 1.000e+002 1.714e-001 1.963e-003 
2.021e-003 8.323e+006 1.693e+011 1.000e+002 1.698e-001 1.963e-003 
2.021e-003 8.329e+006 1.693e+011 1.000e+002 1.653e-001 1.963e-003 
2.022e-003 8.331e+006 1.692e+011 1.000e+002 1.640e-001 1.964e-003 
2.022e-003 8.332e+006 1.691e+011 1.000e+002 1.593e-001 1.964e-003 
2.023e-003 8.334e+006 1.630e+011 1.000e+002 1.243e-001 1.965e-003 
2.023e-003 8.337e+006 1.610e+011 1.000e+002 1.100e-001 1.965e-003 
2.023e-003 8.339e+006 1.608e+011 1.000e+002 1.034e-001 1.965e-003 
2.024e-003 8.343e+006 1.601e+011 1.000e+002 9.323e-002 1.966e-003 
2.024e-003 8.344e+006 1.596e+011 1.000e+002 8.585e-002 1.966e-003 
2.025e-003 8.348e+006 1.592e+011 1.000e+002 8.046e-002 1.967e-003 
2.025e-003 8.351e+006 1.592e+011 1.000e+002 7.721e-002 1.967e-003 
2.025e-003 8.355e+006 1.594e+011 1.000e+002 7.603e-002 1.967e-003 
2.026e-003 8.363e+006 1.595e+011 1.000e+002 7.514e-002 1.968e-003 
2.026e-003 8.371e+006 1.598e+011 1.000e+002 7.612e-002 1.968e-003 
2.027e-003 8.378e+006 1.598e+011 1.000e+002 7.411e-002 1.968e-003 
2.027e-003 8.385e+006 1.601e+011 1.000e+002 7.449e-002 1.969e-003 
2.028e-003 8.392e+006 1.603e+011 1.000e+002 7.445e-002 1.969e-003 
2.028e-003 8.398e+006 1.605e+011 1.000e+002 7.508e-002 1.970e-003 
2.028e-003 8.403e+006 1.607e+011 1.000e+002 7.494e-002 1.970e-003 
2.029e-003 8.408e+006 1.610e+011 1.000e+002 7.552e-002 1.970e-003 
2.029e-003 8.412e+006 1.612e+011 1.000e+002 7.527e-002 1.971e-003 
2.030e-003 8.418e+006 1.614e+011 1.000e+002 7.592e-002 1.971e-003 
2.030e-003 8.421e+006 1.616e+011 1.000e+002 7.723e-002 1.971e-003 
2.030e-003 8.423e+006 1.618e+011 1.000e+002 7.351e-002 1.972e-003 
2.031e-003 8.422e+006 1.619e+011 1.000e+002 7.819e-002 1.972e-003 
2.031e-003 8.414e+006 1.619e+011 1.000e+002 7.503e-002 1.973e-003 
2.032e-003 8.404e+006 1.621e+011 1.000e+002 7.393e-002 1.973e-003 
2.032e-003 8.395e+006 1.624e+011 1.000e+002 7.125e-002 1.974e-003 
2.033e-003 8.390e+006 1.627e+011 1.000e+002 6.939e-002 1.974e-003 
2.033e-003 8.388e+006 1.626e+011 1.000e+002 6.932e-002 1.975e-003 
2.033e-003 8.386e+006 1.622e+011 1.000e+002 6.759e-002 1.975e-003 
2.034e-003 8.375e+006 1.622e+011 1.000e+002 6.912e-002 1.976e-003 
2.034e-003 8.370e+006 1.625e+011 1.000e+002 6.507e-002 1.976e-003 
2.035e-003 8.365e+006 1.629e+011 1.000e+002 6.742e-002 1.976e-003 
2.035e-003 8.362e+006 1.632e+011 1.000e+002 6.468e-002 1.977e-003 
2.035e-003 8.365e+006 1.636e+011 1.000e+002 6.168e-002 1.977e-003 
2.036e-003 8.372e+006 1.640e+011 1.000e+002 6.434e-002 1.978e-003 
2.036e-003 8.377e+006 1.644e+011 1.000e+002 6.371e-002 1.978e-003 
2.037e-003 8.383e+006 1.649e+011 1.000e+002 6.522e-002 1.978e-003 
2.037e-003 8.384e+006 1.648e+011 1.000e+002 6.385e-002 1.979e-003 
2.038e-003 8.373e+006 1.650e+011 1.000e+002 6.427e-002 1.979e-003 
2.038e-003 8.365e+006 1.654e+011 1.000e+002 6.367e-002 1.980e-003 
2.038e-003 8.369e+006 1.657e+011 1.000e+002 6.352e-002 1.980e-003 
2.039e-003 8.377e+006 1.657e+011 1.000e+002 6.201e-002 1.981e-003 
2.039e-003 8.383e+006 1.659e+011 1.000e+002 6.332e-002 1.981e-003 
2.040e-003 8.389e+006 1.661e+011 1.000e+002 6.304e-002 1.981e-003 
2.040e-003 8.392e+006 1.664e+011 1.000e+002 6.489e-002 1.982e-003 
2.040e-003 8.395e+006 1.667e+011 1.000e+002 6.371e-002 1.982e-003 
2.041e-003 8.397e+006 1.670e+011 1.000e+002 6.407e-002 1.982e-003 
2.041e-003 8.400e+006 1.673e+011 1.000e+002 6.331e-002 1.983e-003 
2.042e-003 8.408e+006 1.669e+011 1.000e+002 6.478e-002 1.983e-003 
2.042e-003 8.420e+006 1.665e+011 1.000e+002 6.085e-002 1.984e-003 
2.043e-003 8.435e+006 1.664e+011 1.000e+002 6.477e-002 1.984e-003 
2.043e-003 8.449e+006 1.664e+011 1.000e+002 6.556e-002 1.984e-003 
2.043e-003 8.461e+006 1.663e+011 1.000e+002 6.296e-002 1.985e-003 
2.044e-003 8.476e+006 1.664e+011 1.000e+002 6.333e-002 1.985e-003 
2.044e-003 8.491e+006 1.665e+011 1.000e+002 6.441e-002 1.985e-003 
2.045e-003 8.509e+006 1.667e+011 1.000e+002 6.306e-002 1.985e-003 
2.045e-003 8.531e+006 1.668e+011 1.000e+002 5.916e-002 1.986e-003 
2.045e-003 8.546e+006 1.668e+011 1.000e+002 6.208e-002 1.986e-003 
2.046e-003 8.561e+006 1.670e+011 1.000e+002 6.141e-002 1.986e-003 
2.046e-003 8.576e+006 1.671e+011 1.000e+002 6.023e-002 1.987e-003 
2.047e-003 8.591e+006 1.672e+011 1.000e+002 6.105e-002 1.987e-003 
2.047e-003 8.605e+006 1.674e+011 1.000e+002 6.118e-002 1.987e-003 
2.047e-003 8.618e+006 1.675e+011 1.000e+002 5.879e-002 1.988e-003 
2.048e-003 8.631e+006 1.677e+011 1.000e+002 5.868e-002 1.988e-003 
2.048e-003 8.643e+006 1.678e+011 1.000e+002 6.304e-002 1.988e-003 
2.049e-003 8.654e+006 1.680e+011 1.000e+002 5.842e-002 1.989e-003 
2.049e-003 8.664e+006 1.682e+011 1.000e+002 6.176e-002 1.989e-003 
2.050e-003 8.673e+006 1.684e+011 1.000e+002 6.329e-002 1.989e-003 
2.050e-003 8.687e+006 1.686e+011 1.000e+002 6.109e-002 1.990e-003 
2.050e-003 8.705e+006 1.687e+011 1.000e+002 6.244e-002 1.990e-003 
2.051e-003 8.724e+006 1.688e+011 1.000e+002 6.149e-002 1.990e-003 
2.051e-003 8.740e+006 1.689e+011 1.000e+002 6.108e-002 1.990e-003 
2.052e-003 8.756e+006 1.690e+011 1.000e+002 5.951e-002 1.991e-003 
2.052e-003 8.770e+006 1.691e+011 1.000e+002 6.114e-002 1.991e-003 
2.052e-003 8.784e+006 1.692e+011 1.000e+002 6.096e-002 1.991e-003 
2.053e-003 8.797e+006 1.693e+011 1.000e+002 5.979e-002 1.992e-003 
2.053e-003 8.813e+006 1.694e+011 1.000e+002 6.036e-002 1.992e-003 
2.054e-003 8.828e+006 1.696e+011 1.000e+002 6.085e-002 1.992e-003 
2.054e-003 8.842e+006 1.698e+011 1.000e+002 6.137e-002 1.993e-003 
2.055e-003 8.858e+006 1.700e+011 1.000e+002 6.048e-002 1.993e-003 
2.055e-003 8.878e+006 1.702e+011 1.000e+002 6.076e-002 1.993e-003 
2.055e-003 8.899e+006 1.704e+011 1.000e+002 6.092e-002 1.994e-003 
2.056e-003 8.918e+006 1.705e+011 1.000e+002 6.146e-002 1.994e-003 
2.056e-003 8.934e+006 1.704e+011 1.000e+002 6.243e-002 1.994e-003 
2.057e-003 8.942e+006 1.704e+011 1.000e+002 6.302e-002 1.994e-003 
2.057e-003 8.950e+006 1.705e+011 1.000e+002 6.471e-002 1.995e-003 
2.057e-003 8.956e+006 1.706e+011 1.000e+002 6.784e-002 1.995e-003 
2.058e-003 8.961e+006 1.708e+011 1.000e+002 7.015e-002 1.996e-003 
2.058e-003 8.966e+006 1.706e+011 1.000e+002 7.182e-002 1.996e-003 
2.059e-003 8.967e+006 1.706e+011 1.000e+002 7.144e-002 1.996e-003 
2.059e-003 8.963e+006 1.707e+011 1.000e+002 7.172e-002 1.997e-003 
2.060e-003 8.961e+006 1.711e+011 1.000e+002 7.186e-002 1.997e-003 
2.060e-003 8.961e+006 1.714e+011 1.000e+002 7.167e-002 1.998e-003 
2.060e-003 8.962e+006 1.717e+011 1.000e+002 7.195e-002 1.998e-003 
2.061e-003 8.965e+006 1.720e+011 1.000e+002 7.260e-002 1.998e-003 
2.061e-003 8.968e+006 1.723e+011 1.000e+002 7.248e-002 1.999e-003 
2.062e-003 8.972e+006 1.726e+011 1.000e+002 7.343e-002 1.999e-003 
2.062e-003 8.976e+006 1.729e+011 1.000e+002 7.370e-002 2.000e-003 
2.062e-003 8.981e+006 1.732e+011 1.000e+002 7.386e-002 2.000e-003 
2.063e-003 8.988e+006 1.735e+011 1.000e+002 7.377e-002 2.000e-003 
2.063e-003 8.994e+006 1.739e+011 1.000e+002 7.536e-002 2.001e-003 
2.064e-003 9.000e+006 1.742e+011 1.000e+002 7.652e-002 2.001e-003 
2.064e-003 9.002e+006 1.745e+011 1.000e+002 7.693e-002 2.002e-003 
2.065e-003 9.006e+006 1.748e+011 1.000e+002 7.679e-002 2.002e-003 
2.065e-003 9.009e+006 1.752e+011 1.000e+002 7.632e-002 2.002e-003 
2.065e-003 9.014e+006 1.755e+011 1.000e+002 7.895e-002 2.003e-003 
2.066e-003 9.018e+006 1.759e+011 1.000e+002 8.141e-002 2.003e-003 
2.066e-003 9.021e+006 1.763e+011 1.000e+002 9.038e-002 2.004e-003 
2.067e-003 9.018e+006 1.742e+011 1.000e+002 8.086e-002 2.004e-003 
2.067e-003 9.010e+006 1.719e+011 1.000e+002 6.709e-002 2.004e-003 
2.067e-003 8.999e+006 1.713e+011 1.000e+002 6.137e-002 2.005e-003 
2.068e-003 8.985e+006 1.709e+011 1.000e+002 6.112e-002 2.005e-003 
2.068e-003 8.962e+006 1.706e+011 1.000e+002 6.028e-002 2.006e-003 
2.069e-003 8.929e+006 1.711e+011 1.000e+002 6.101e-002 2.007e-003 
2.069e-003 8.890e+006 1.715e+011 1.000e+002 5.644e-002 2.007e-003 
2.070e-003 8.851e+006 1.714e+011 1.000e+002 5.141e-002 2.008e-003 
2.070e-003 8.810e+006 1.717e+011 1.000e+002 5.264e-002 2.009e-003 
2.070e-003 8.768e+006 1.720e+011 1.000e+002 4.945e-002 2.009e-003 
2.071e-003 8.730e+006 1.724e+011 1.000e+002 4.846e-002 2.010e-003 
2.071e-003 8.694e+006 1.727e+011 1.000e+002 4.577e-002 2.011e-003 
2.072e-003 8.658e+006 1.729e+011 1.000e+002 4.388e-002 2.011e-003 
2.072e-003 8.612e+006 1.720e+011 1.000e+002 4.558e-002 2.012e-003 
2.072e-003 8.560e+006 1.717e+011 1.000e+002 3.898e-002 2.013e-003 
2.073e-003 8.509e+006 1.719e+011 1.000e+002 3.846e-002 2.014e-003 
2.073e-003 8.462e+006 1.722e+011 1.000e+002 4.157e-002 2.014e-003 
2.074e-003 8.417e+006 1.724e+011 1.000e+002 3.718e-002 2.015e-003 
2.074e-003 8.373e+006 1.728e+011 1.000e+002 3.485e-002 2.016e-003 
2.075e-003 8.334e+006 1.732e+011 1.000e+002 3.341e-002 2.017e-003 
2.075e-003 8.297e+006 1.737e+011 1.000e+002 3.876e-002 2.017e-003 
2.075e-003 8.258e+006 1.741e+011 1.000e+002 4.158e-002 2.018e-003 
2.076e-003 8.218e+006 1.746e+011 1.000e+002 4.761e-002 2.019e-003 
2.076e-003 8.179e+006 1.744e+011 1.000e+002 5.635e-002 2.019e-003 
2.077e-003 8.151e+006 1.740e+011 1.000e+002 5.128e-002 2.020e-003 
2.077e-003 8.128e+006 1.743e+011 1.000e+002 5.285e-002 2.020e-003 
2.077e-003 8.110e+006 1.744e+011 1.000e+002 5.319e-002 2.021e-003 
2.078e-003 8.095e+006 1.749e+011 1.000e+002 5.397e-002 2.022e-003 
2.078e-003 8.081e+006 1.753e+011 1.000e+002 5.544e-002 2.022e-003 
2.079e-003 8.061e+006 1.748e+011 1.000e+002 5.707e-002 2.023e-003 
2.079e-003 8.034e+006 1.746e+011 1.000e+002 6.227e-002 2.023e-003 
2.080e-003 8.008e+006 1.724e+011 1.000e+002 6.833e-002 2.024e-003 
2.080e-003 7.988e+006 1.705e+011 1.000e+002 6.810e-002 2.024e-003 
2.080e-003 7.977e+006 1.691e+011 1.000e+002 7.061e-002 2.025e-003 
2.081e-003 7.970e+006 1.680e+011 1.000e+002 6.585e-002 2.025e-003 
2.081e-003 7.970e+006 1.677e+011 1.000e+002 6.127e-002 2.026e-003 
2.082e-003 7.976e+006 1.673e+011 1.000e+002 5.839e-002 2.026e-003 
2.082e-003 7.979e+006 1.669e+011 1.000e+002 5.884e-002 2.027e-003 
2.082e-003 7.969e+006 1.659e+011 1.000e+002 5.796e-002 2.027e-003 
2.083e-003 7.961e+006 1.657e+011 1.000e+002 5.896e-002 2.027e-003 
2.083e-003 7.954e+006 1.657e+011 1.000e+002 6.052e-002 2.028e-003 
2.084e-003 7.946e+006 1.657e+011 1.000e+002 6.230e-002 2.028e-003 
2.084e-003 7.939e+006 1.657e+011 1.000e+002 6.211e-002 2.029e-003 
2.085e-003 7.933e+006 1.659e+011 1.000e+002 6.166e-002 2.029e-003 
2.085e-003 7.925e+006 1.659e+011 1.000e+002 6.271e-002 2.030e-003 
2.085e-003 7.910e+006 1.659e+011 1.000e+002 6.416e-002 2.030e-003 
2.086e-003 7.894e+006 1.660e+011 1.000e+002 6.593e-002 2.031e-003 
2.086e-003 7.878e+006 1.661e+011 1.000e+002 6.654e-002 2.031e-003 
2.087e-003 7.860e+006 1.662e+011 1.000e+002 6.737e-002 2.032e-003 
2.087e-003 7.841e+006 1.663e+011 1.000e+002 6.778e-002 2.032e-003 
2.087e-003 7.830e+006 1.663e+011 1.000e+002 6.852e-002 2.033e-003 
2.088e-003 7.821e+006 1.666e+011 1.000e+002 6.854e-002 2.033e-003 
2.088e-003 7.814e+006 1.671e+011 1.000e+002 6.901e-002 2.034e-003 
2.089e-003 7.810e+006 1.675e+011 1.000e+002 6.996e-002 2.034e-003 
2.089e-003 7.810e+006 1.679e+011 1.000e+002 6.949e-002 2.035e-003 
2.090e-003 7.813e+006 1.683e+011 1.000e+002 6.969e-002 2.035e-003 
2.090e-003 7.819e+006 1.689e+011 1.000e+002 7.063e-002 2.036e-003 
2.090e-003 7.823e+006 1.693e+011 1.000e+002 7.005e-002 2.036e-003 
2.091e-003 7.824e+006 1.698e+011 1.000e+002 7.047e-002 2.036e-003 
2.091e-003 7.822e+006 1.696e+011 1.000e+002 7.104e-002 2.037e-003 
2.092e-003 7.814e+006 1.695e+011 1.000e+002 7.154e-002 2.037e-003 
2.092e-003 7.801e+006 1.690e+011 1.000e+002 7.317e-002 2.038e-003 
2.092e-003 7.791e+006 1.690e+011 1.000e+002 7.343e-002 2.038e-003 
2.093e-003 7.781e+006 1.691e+011 1.000e+002 7.374e-002 2.039e-003 
2.093e-003 7.779e+006 1.694e+011 1.000e+002 7.751e-002 2.039e-003 
2.094e-003 7.782e+006 1.688e+011 1.000e+002 7.604e-002 2.040e-003 
2.094e-003 7.788e+006 1.684e+011 1.000e+002 7.692e-002 2.040e-003 
2.095e-003 7.789e+006 1.680e+011 1.000e+002 7.757e-002 2.040e-003 
2.095e-003 7.788e+006 1.678e+011 1.000e+002 7.729e-002 2.041e-003 
2.095e-003 7.786e+006 1.672e+011 1.000e+002 7.686e-002 2.041e-003 
2.096e-003 7.780e+006 1.670e+011 1.000e+002 7.847e-002 2.042e-003 
2.096e-003 7.774e+006 1.673e+011 1.000e+002 7.871e-002 2.042e-003 
2.097e-003 7.769e+006 1.676e+011 1.000e+002 8.112e-002 2.043e-003 
2.097e-003 7.763e+006 1.680e+011 1.000e+002 8.148e-002 2.043e-003 
2.097e-003 7.753e+006 1.672e+011 1.000e+002 7.862e-002 2.043e-003 
2.098e-003 7.747e+006 1.671e+011 1.000e+002 7.884e-002 2.044e-003 
2.098e-003 7.751e+006 1.673e+011 1.000e+002 7.710e-002 2.044e-003 
2.099e-003 7.760e+006 1.675e+011 1.000e+002 7.817e-002 2.045e-003 
2.099e-003 7.768e+006 1.677e+011 1.000e+002 7.768e-002 2.045e-003 
2.099e-003 7.778e+006 1.680e+011 1.000e+002 7.756e-002 2.045e-003 
2.100e-003 7.787e+006 1.682e+011 1.000e+002 7.858e-002 2.046e-003 
2.100e-003 7.795e+006 1.684e+011 1.000e+002 7.831e-002 2.046e-003 
2.101e-003 7.802e+006 1.687e+011 1.000e+002 7.829e-002 2.046e-003 
2.101e-003 7.808e+006 1.690e+011 1.000e+002 7.707e-002 2.047e-003 
2.102e-003 7.812e+006 1.693e+011 1.000e+002 7.868e-002 2.047e-003 
2.102e-003 7.819e+006 1.697e+011 1.000e+002 6.976e-002 2.048e-003 
2.102e-003 7.829e+006 1.700e+011 1.000e+002 7.067e-002 2.048e-003 
2.103e-003 7.843e+006 1.703e+011 1.000e+002 7.052e-002 2.048e-003 
2.103e-003 7.864e+006 1.706e+011 1.000e+002 7.092e-002 2.049e-003 
2.104e-003 7.885e+006 1.704e+011 1.000e+002 7.019e-002 2.049e-003 
2.104e-003 7.897e+006 1.702e+011 1.000e+002 7.153e-002 2.049e-003 
2.104e-003 7.915e+006 1.700e+011 1.000e+002 6.546e-002 2.049e-003 
2.105e-003 7.940e+006 1.700e+011 1.000e+002 6.413e-002 2.050e-003 
2.105e-003 7.968e+006 1.700e+011 1.000e+002 6.253e-002 2.050e-003 
2.106e-003 7.997e+006 1.701e+011 1.000e+002 6.192e-002 2.050e-003 
2.106e-003 8.028e+006 1.701e+011 1.000e+002 6.077e-002 2.050e-003 
2.107e-003 8.058e+006 1.701e+011 1.000e+002 6.076e-002 2.051e-003 
2.107e-003 8.083e+006 1.701e+011 1.000e+002 5.981e-002 2.051e-003 
2.107e-003 8.104e+006 1.703e+011 1.000e+002 6.137e-002 2.051e-003 
2.108e-003 8.124e+006 1.701e+011 1.000e+002 5.718e-002 2.051e-003 
2.108e-003 8.142e+006 1.702e+011 1.000e+002 5.731e-002 2.052e-003 
2.109e-003 8.158e+006 1.698e+011 1.000e+002 5.142e-002 2.052e-003 
2.109e-003 8.174e+006 1.698e+011 1.000e+002 5.646e-002 2.052e-003 
2.109e-003 8.189e+006 1.696e+011 1.000e+002 5.651e-002 2.053e-003 
2.110e-003 8.208e+006 1.695e+011 1.000e+002 5.254e-002 2.053e-003 
2.110e-003 8.228e+006 1.691e+011 1.000e+002 5.320e-002 2.053e-003 
2.111e-003 8.246e+006 1.691e+011 1.000e+002 5.214e-002 2.053e-003 
2.111e-003 8.265e+006 1.693e+011 1.000e+002 5.183e-002 2.054e-003 
2.112e-003 8.284e+006 1.675e+011 1.000e+002 4.752e-002 2.054e-003 
2.112e-003 8.300e+006 1.669e+011 1.000e+002 4.754e-002 2.054e-003 
2.112e-003 8.312e+006 1.665e+011 1.000e+002 4.736e-002 2.055e-003 
2.113e-003 8.320e+006 1.662e+011 1.000e+002 4.718e-002 2.055e-003 
2.113e-003 8.330e+006 1.660e+011 1.000e+002 4.357e-002 2.055e-003 
2.114e-003 8.336e+006 1.659e+011 1.000e+002 4.324e-002 2.056e-003 
2.114e-003 8.340e+006 1.658e+011 1.000e+002 4.251e-002 2.056e-003 
2.114e-003 8.345e+006 1.659e+011 1.000e+002 4.298e-002 2.056e-003 
2.115e-003 8.350e+006 1.659e+011 1.000e+002 3.253e-002 2.057e-003 
2.115e-003 8.352e+006 1.660e+011 1.000e+002 3.826e-002 2.057e-003 
2.116e-003 8.351e+006 1.662e+011 1.000e+002 3.909e-002 2.058e-003 
2.116e-003 8.346e+006 1.664e+011 1.000e+002 3.967e-002 2.058e-003 
2.117e-003 8.342e+006 1.666e+011 1.000e+002 3.974e-002 2.059e-003 
2.117e-003 8.338e+006 1.670e+011 1.000e+002 3.814e-002 2.059e-003 
2.117e-003 8.332e+006 1.673e+011 1.000e+002 4.057e-002 2.059e-003 
2.118e-003 8.328e+006 1.678e+011 1.000e+002 3.923e-002 2.060e-003 
2.118e-003 8.320e+006 1.683e+011 1.000e+002 3.926e-002 2.060e-003 
2.119e-003 8.314e+006 1.687e+011 1.000e+002 3.794e-002 2.061e-003 
2.119e-003 8.319e+006 1.691e+011 1.000e+002 4.126e-002 2.061e-003 
2.119e-003 8.329e+006 1.694e+011 1.000e+002 4.266e-002 2.062e-003 
2.120e-003 8.344e+006 1.695e+011 1.000e+002 4.078e-002 2.062e-003 
2.120e-003 8.365e+006 1.698e+011 1.000e+002 4.088e-002 2.062e-003 
2.121e-003 8.388e+006 1.700e+011 1.000e+002 4.303e-002 2.062e-003 
