# Supplementary material for: Strain rate dependency of dislocation plasticity
Source: Nat Commun. 2021 Mar 23;12:1845. doi: 10.1038/s41467-021-21939-1 (PMC7988163; doi:10.1038/s41467-021-21939-1)
Supplement: Supplementary file 3 — Supplementary Data 1 [file 41467_2021_21939_MOESM3_ESM.zip › Supplementary Data 1/DDDSimulationSet3/StrainRate=1e2s-1/InitialDislocationDensity=1.4e8m-2.dat]

#strain(1), stress(Pa), dislocation density(m-2), strain rate(s-1), mean dislocation velocity(km/s), plastic strain(1)
1.249e-005 1.802e+006 1.415e+008 1.000e+002 1.324e-002 1.104e-008 
2.473e-005 3.568e+006 1.415e+008 1.000e+002 2.485e-002 4.299e-008 
3.581e-005 5.162e+006 1.415e+008 1.000e+002 3.431e-002 8.981e-008 
4.532e-005 6.530e+006 1.415e+008 1.000e+002 4.363e-002 1.435e-007 
5.314e-005 7.652e+006 1.415e+008 1.000e+002 5.109e-002 1.968e-007 
6.065e-005 8.731e+006 1.415e+008 1.000e+002 5.829e-002 2.558e-007 
6.805e-005 9.791e+006 1.415e+008 1.000e+002 6.510e-002 3.213e-007 
7.562e-005 1.088e+007 1.415e+008 1.000e+002 7.215e-002 3.959e-007 
8.299e-005 1.193e+007 1.415e+008 1.000e+002 7.807e-002 4.755e-007 
9.055e-005 1.301e+007 1.415e+008 1.000e+002 8.501e-002 5.645e-007 
9.790e-005 1.406e+007 1.415e+008 1.000e+002 9.171e-002 6.580e-007 
1.053e-004 1.511e+007 1.415e+008 1.000e+002 9.835e-002 7.585e-007 
1.125e-004 1.614e+007 1.415e+008 1.000e+002 1.051e-001 8.650e-007 
1.199e-004 1.719e+007 1.415e+008 1.000e+002 1.115e-001 9.797e-007 
1.274e-004 1.826e+007 1.415e+008 1.000e+002 1.183e-001 1.103e-006 
1.345e-004 1.927e+007 1.415e+008 1.000e+002 1.242e-001 1.228e-006 
1.414e-004 2.025e+007 1.414e+008 1.000e+002 1.306e-001 1.355e-006 
1.481e-004 2.119e+007 1.414e+008 1.000e+002 1.362e-001 1.482e-006 
1.545e-004 2.211e+007 1.414e+008 1.000e+002 1.420e-001 1.612e-006 
1.609e-004 2.300e+007 1.414e+008 1.000e+002 1.472e-001 1.743e-006 
1.672e-004 2.390e+007 1.414e+008 1.000e+002 1.526e-001 1.880e-006 
1.736e-004 2.481e+007 1.414e+008 1.000e+002 1.580e-001 2.024e-006 
1.801e-004 2.573e+007 1.414e+008 1.000e+002 1.633e-001 2.174e-006 
1.872e-004 2.672e+007 1.414e+008 1.000e+002 1.695e-001 2.343e-006 
1.942e-004 2.771e+007 1.414e+008 1.000e+002 1.753e-001 2.517e-006 
2.012e-004 2.870e+007 1.414e+008 1.000e+002 1.813e-001 2.697e-006 
2.082e-004 2.969e+007 1.414e+008 1.000e+002 1.870e-001 2.883e-006 
2.152e-004 3.067e+007 1.414e+008 1.000e+002 1.929e-001 3.075e-006 
2.224e-004 3.168e+007 1.414e+008 1.000e+002 1.980e-001 3.277e-006 
2.298e-004 3.271e+007 1.414e+008 1.000e+002 2.044e-001 3.490e-006 
2.372e-004 3.376e+007 1.414e+008 1.000e+002 2.103e-001 3.712e-006 
2.450e-004 3.485e+007 1.414e+008 1.000e+002 2.166e-001 3.952e-006 
2.526e-004 3.592e+007 1.414e+008 1.000e+002 2.227e-001 4.194e-006 
2.600e-004 3.695e+007 1.414e+008 1.000e+002 2.283e-001 4.435e-006 
2.673e-004 3.797e+007 1.414e+008 1.000e+002 2.340e-001 4.676e-006 
2.748e-004 3.902e+007 1.414e+008 1.000e+002 2.399e-001 4.935e-006 
2.828e-004 4.013e+007 1.414e+008 1.000e+002 2.463e-001 5.213e-006 
2.905e-004 4.121e+007 1.414e+008 1.000e+002 2.519e-001 5.491e-006 
2.983e-004 4.229e+007 1.414e+008 1.000e+002 2.578e-001 5.776e-006 
3.061e-004 4.337e+007 1.414e+008 1.000e+002 2.634e-001 6.068e-006 
3.144e-004 4.453e+007 1.414e+008 1.000e+002 2.700e-001 6.387e-006 
3.228e-004 4.569e+007 1.414e+008 1.000e+002 2.762e-001 6.717e-006 
3.310e-004 4.683e+007 1.414e+008 1.000e+002 2.822e-001 7.047e-006 
3.387e-004 4.791e+007 1.414e+008 1.000e+002 2.874e-001 7.367e-006 
3.466e-004 4.899e+007 1.414e+008 1.000e+002 2.935e-001 7.694e-006 
3.547e-004 5.012e+007 1.414e+008 1.000e+002 2.994e-001 8.041e-006 
3.630e-004 5.127e+007 1.414e+008 1.000e+002 3.051e-001 8.405e-006 
3.712e-004 5.240e+007 1.414e+008 1.000e+002 3.106e-001 8.767e-006 
3.801e-004 5.363e+007 1.414e+008 1.000e+002 3.172e-001 9.173e-006 
3.889e-004 5.485e+007 1.414e+008 1.000e+002 3.237e-001 9.579e-006 
3.971e-004 5.597e+007 1.414e+008 1.000e+002 3.288e-001 9.962e-006 
4.052e-004 5.709e+007 1.414e+008 1.000e+002 3.348e-001 1.035e-005 
4.136e-004 5.825e+007 1.414e+008 1.000e+002 3.404e-001 1.076e-005 
4.224e-004 5.945e+007 1.414e+008 1.000e+002 3.459e-001 1.119e-005 
4.316e-004 6.071e+007 1.414e+008 1.000e+002 3.522e-001 1.166e-005 
4.411e-004 6.201e+007 1.414e+008 1.000e+002 3.589e-001 1.214e-005 
4.502e-004 6.327e+007 1.414e+008 1.000e+002 3.645e-001 1.262e-005 
4.593e-004 6.451e+007 1.414e+008 1.000e+002 3.707e-001 1.310e-005 
4.682e-004 6.573e+007 1.414e+008 1.000e+002 3.766e-001 1.358e-005 
4.775e-004 6.700e+007 1.414e+008 1.000e+002 3.823e-001 1.409e-005 
4.873e-004 6.833e+007 1.414e+008 1.000e+002 3.888e-001 1.463e-005 
4.969e-004 6.964e+007 1.414e+008 1.000e+002 3.945e-001 1.518e-005 
5.062e-004 7.091e+007 1.414e+008 1.000e+002 4.009e-001 1.571e-005 
5.159e-004 7.223e+007 1.414e+008 1.000e+002 4.065e-001 1.627e-005 
5.255e-004 7.354e+007 1.414e+008 1.000e+002 4.123e-001 1.684e-005 
5.358e-004 7.493e+007 1.414e+008 1.000e+002 4.190e-001 1.746e-005 
5.450e-004 7.619e+007 1.414e+008 1.000e+002 4.241e-001 1.802e-005 
5.549e-004 7.754e+007 1.414e+008 1.000e+002 4.303e-001 1.863e-005 
5.652e-004 7.892e+007 1.414e+008 1.000e+002 4.362e-001 1.927e-005 
5.756e-004 8.033e+007 1.414e+008 1.000e+002 4.426e-001 1.993e-005 
5.860e-004 8.174e+007 1.414e+008 1.000e+002 4.483e-001 2.060e-005 
5.962e-004 8.312e+007 1.414e+008 1.000e+002 4.547e-001 2.126e-005 
6.064e-004 8.450e+007 1.414e+008 1.000e+002 4.599e-001 2.194e-005 
6.172e-004 8.596e+007 1.414e+008 1.000e+002 4.665e-001 2.266e-005 
6.272e-004 8.730e+007 1.414e+008 1.000e+002 4.716e-001 2.333e-005 
6.376e-004 8.870e+007 1.414e+008 1.000e+002 4.780e-001 2.405e-005 
6.483e-004 9.014e+007 1.414e+008 1.000e+002 4.832e-001 2.479e-005 
6.596e-004 9.166e+007 1.414e+008 1.000e+002 4.900e-001 2.558e-005 
6.701e-004 9.307e+007 1.414e+008 1.000e+002 4.953e-001 2.633e-005 
6.808e-004 9.451e+007 1.414e+008 1.000e+002 5.012e-001 2.710e-005 
6.923e-004 9.605e+007 1.414e+008 1.000e+002 5.072e-001 2.793e-005 
7.031e-004 9.750e+007 1.414e+008 1.000e+002 5.131e-001 2.873e-005 
7.143e-004 9.899e+007 1.414e+008 1.000e+002 5.187e-001 2.956e-005 
7.255e-004 1.005e+008 1.414e+008 1.000e+002 5.246e-001 3.040e-005 
7.367e-004 1.020e+008 1.414e+008 1.000e+002 5.299e-001 3.126e-005 
7.479e-004 1.035e+008 1.414e+008 1.000e+002 5.363e-001 3.212e-005 
7.597e-004 1.051e+008 1.414e+008 1.000e+002 5.417e-001 3.303e-005 
7.712e-004 1.066e+008 1.414e+008 1.000e+002 5.474e-001 3.394e-005 
7.830e-004 1.082e+008 1.414e+008 1.000e+002 5.531e-001 3.487e-005 
7.947e-004 1.097e+008 1.414e+008 1.000e+002 5.592e-001 3.581e-005 
8.062e-004 1.112e+008 1.414e+008 1.000e+002 5.645e-001 3.675e-005 
8.182e-004 1.128e+008 1.414e+008 1.000e+002 5.699e-001 3.773e-005 
8.306e-004 1.145e+008 1.414e+008 1.000e+002 5.763e-001 3.875e-005 
8.425e-004 1.161e+008 1.414e+008 1.000e+002 5.815e-001 3.975e-005 
8.548e-004 1.177e+008 1.414e+008 1.000e+002 5.874e-001 4.078e-005 
8.668e-004 1.193e+008 1.414e+008 1.000e+002 5.926e-001 4.180e-005 
8.789e-004 1.209e+008 1.414e+008 1.000e+002 5.981e-001 4.285e-005 
8.917e-004 1.226e+008 1.414e+008 1.000e+002 6.041e-001 4.395e-005 
9.037e-004 1.241e+008 1.414e+008 1.000e+002 6.092e-001 4.500e-005 
9.159e-004 1.258e+008 1.414e+008 1.000e+002 6.145e-001 4.609e-005 
9.285e-004 1.274e+008 1.414e+008 1.000e+002 6.201e-001 4.721e-005 
9.408e-004 1.290e+008 1.414e+008 1.000e+002 6.254e-001 4.831e-005 
9.538e-004 1.307e+008 1.414e+008 1.000e+002 6.306e-001 4.949e-005 
9.659e-004 1.323e+008 1.414e+008 1.000e+002 6.359e-001 5.059e-005 
9.762e-004 1.337e+008 1.414e+008 1.000e+002 6.400e-001 5.154e-005 
9.875e-004 1.352e+008 1.414e+008 1.000e+002 6.445e-001 5.259e-005 
9.989e-004 1.367e+008 1.414e+008 1.000e+002 6.491e-001 5.365e-005 
1.010e-003 1.381e+008 1.414e+008 1.000e+002 6.537e-001 5.467e-005 
1.022e-003 1.396e+008 1.414e+008 1.000e+002 6.584e-001 5.580e-005 
1.032e-003 1.410e+008 1.414e+008 1.000e+002 6.628e-001 5.678e-005 
1.043e-003 1.425e+008 1.414e+008 1.000e+002 6.670e-001 5.786e-005 
1.055e-003 1.440e+008 1.414e+008 1.000e+002 6.717e-001 5.898e-005 
1.066e-003 1.454e+008 1.414e+008 1.000e+002 6.757e-001 6.003e-005 
1.077e-003 1.469e+008 1.414e+008 1.000e+002 6.799e-001 6.117e-005 
1.088e-003 1.482e+008 1.414e+008 1.000e+002 6.839e-001 6.218e-005 
1.099e-003 1.498e+008 1.414e+008 1.000e+002 6.885e-001 6.332e-005 
1.110e-003 1.512e+008 1.414e+008 1.000e+002 6.925e-001 6.444e-005 
1.121e-003 1.526e+008 1.414e+008 1.000e+002 6.960e-001 6.552e-005 
1.133e-003 1.541e+008 1.414e+008 1.000e+002 7.005e-001 6.670e-005 
1.143e-003 1.555e+008 1.414e+008 1.000e+002 7.045e-001 6.775e-005 
1.155e-003 1.570e+008 1.414e+008 1.000e+002 7.089e-001 6.894e-005 
1.165e-003 1.584e+008 1.414e+008 1.000e+002 7.122e-001 7.002e-005 
1.176e-003 1.598e+008 1.414e+008 1.000e+002 7.162e-001 7.116e-005 
1.187e-003 1.612e+008 1.414e+008 1.000e+002 7.198e-001 7.227e-005 
1.198e-003 1.626e+008 1.414e+008 1.000e+002 7.236e-001 7.338e-005 
1.210e-003 1.641e+008 1.414e+008 1.000e+002 7.279e-001 7.461e-005 
1.220e-003 1.654e+008 1.414e+008 1.000e+002 7.310e-001 7.570e-005 
1.232e-003 1.669e+008 1.414e+008 1.000e+002 7.351e-001 7.694e-005 
1.242e-003 1.683e+008 1.414e+008 1.000e+002 7.381e-001 7.803e-005 
1.253e-003 1.697e+008 1.414e+008 1.000e+002 7.422e-001 7.922e-005 
1.264e-003 1.711e+008 1.414e+008 1.000e+002 7.455e-001 8.040e-005 
1.275e-003 1.725e+008 1.414e+008 1.000e+002 7.492e-001 8.155e-005 
1.286e-003 1.739e+008 1.414e+008 1.000e+002 7.525e-001 8.276e-005 
1.296e-003 1.753e+008 1.414e+008 1.000e+002 7.562e-001 8.389e-005 
1.308e-003 1.768e+008 1.414e+008 1.000e+002 7.600e-001 8.519e-005 
1.319e-003 1.782e+008 1.414e+008 1.000e+002 7.632e-001 8.633e-005 
1.330e-003 1.797e+008 1.414e+008 1.000e+002 7.666e-001 8.763e-005 
1.341e-003 1.810e+008 1.414e+008 1.000e+002 7.701e-001 8.879e-005 
1.352e-003 1.825e+008 1.414e+008 1.000e+002 7.730e-001 9.007e-005 
1.363e-003 1.838e+008 1.414e+008 1.000e+002 7.767e-001 9.122e-005 
1.374e-003 1.852e+008 1.414e+008 1.000e+002 7.797e-001 9.247e-005 
1.384e-003 1.866e+008 1.414e+008 1.000e+002 7.826e-001 9.366e-005 
1.395e-003 1.879e+008 1.414e+008 1.000e+002 7.864e-001 9.485e-005 
1.406e-003 1.893e+008 1.414e+008 1.000e+002 7.891e-001 9.610e-005 
1.416e-003 1.907e+008 1.414e+008 1.000e+002 7.920e-001 9.730e-005 
1.428e-003 1.922e+008 1.414e+008 1.000e+002 7.957e-001 9.860e-005 
1.438e-003 1.935e+008 1.414e+008 1.000e+002 7.984e-001 9.979e-005 
1.449e-003 1.949e+008 1.414e+008 1.000e+002 8.014e-001 1.011e-004 
1.460e-003 1.962e+008 1.414e+008 1.000e+002 8.048e-001 1.023e-004 
1.471e-003 1.977e+008 1.414e+008 1.000e+002 8.077e-001 1.036e-004 
1.481e-003 1.990e+008 1.414e+008 1.000e+002 8.103e-001 1.048e-004 
1.493e-003 2.005e+008 1.414e+008 1.000e+002 8.135e-001 1.062e-004 
1.503e-003 2.018e+008 1.414e+008 1.000e+002 8.167e-001 1.074e-004 
1.515e-003 2.033e+008 1.414e+008 1.000e+002 8.194e-001 1.088e-004 
1.525e-003 2.046e+008 1.414e+008 1.000e+002 8.219e-001 1.100e-004 
1.537e-003 2.061e+008 1.414e+008 1.000e+002 8.249e-001 1.113e-004 
1.547e-003 2.074e+008 1.414e+008 1.000e+002 8.278e-001 1.125e-004 
1.558e-003 2.088e+008 1.414e+008 1.000e+002 8.310e-001 1.139e-004 
1.568e-003 2.101e+008 1.414e+008 1.000e+002 8.334e-001 1.151e-004 
1.580e-003 2.115e+008 1.414e+008 1.000e+002 8.359e-001 1.165e-004 
1.590e-003 2.129e+008 1.414e+008 1.000e+002 8.385e-001 1.178e-004 
1.602e-003 2.143e+008 1.414e+008 1.000e+002 8.414e-001 1.192e-004 
1.612e-003 2.157e+008 1.414e+008 1.000e+002 8.445e-001 1.204e-004 
1.624e-003 2.171e+008 1.414e+008 1.000e+002 8.473e-001 1.218e-004 
1.634e-003 2.184e+008 1.414e+008 1.000e+002 8.495e-001 1.231e-004 
1.645e-003 2.199e+008 1.414e+008 1.000e+002 8.521e-001 1.245e-004 
1.656e-003 2.212e+008 1.414e+008 1.000e+002 8.545e-001 1.258e-004 
1.667e-003 2.226e+008 1.414e+008 1.000e+002 8.570e-001 1.272e-004 
1.677e-003 2.239e+008 1.414e+008 1.000e+002 8.595e-001 1.285e-004 
1.689e-003 2.254e+008 1.414e+008 1.000e+002 8.622e-001 1.299e-004 
1.698e-003 2.266e+008 1.414e+008 1.000e+002 8.642e-001 1.311e-004 
1.710e-003 2.280e+008 1.414e+008 1.000e+002 8.671e-001 1.325e-004 
1.720e-003 2.293e+008 1.414e+008 1.000e+002 8.696e-001 1.338e-004 
1.732e-003 2.308e+008 1.414e+008 1.000e+002 8.724e-001 1.352e-004 
1.742e-003 2.321e+008 1.414e+008 1.000e+002 8.746e-001 1.365e-004 
1.753e-003 2.335e+008 1.414e+008 1.000e+002 8.773e-001 1.379e-004 
1.763e-003 2.348e+008 1.414e+008 1.000e+002 8.793e-001 1.392e-004 
1.774e-003 2.362e+008 1.414e+008 1.000e+002 8.818e-001 1.406e-004 
1.785e-003 2.375e+008 1.414e+008 1.000e+002 8.838e-001 1.420e-004 
1.796e-003 2.389e+008 1.414e+008 1.000e+002 8.864e-001 1.434e-004 
1.806e-003 2.402e+008 1.414e+008 1.000e+002 8.884e-001 1.447e-004 
1.818e-003 2.417e+008 1.414e+008 1.000e+002 8.909e-001 1.462e-004 
1.828e-003 2.429e+008 1.414e+008 1.000e+002 8.926e-001 1.475e-004 
1.839e-003 2.443e+008 1.414e+008 1.000e+002 8.950e-001 1.489e-004 
1.849e-003 2.456e+008 1.414e+008 1.000e+002 8.968e-001 1.502e-004 
1.860e-003 2.470e+008 1.414e+008 1.000e+002 8.989e-001 1.517e-004 
1.871e-003 2.483e+008 1.414e+008 1.000e+002 9.012e-001 1.530e-004 
1.882e-003 2.497e+008 1.414e+008 1.000e+002 9.035e-001 1.545e-004 
1.892e-003 2.510e+008 1.414e+008 1.000e+002 9.059e-001 1.558e-004 
1.903e-003 2.524e+008 1.414e+008 1.000e+002 9.082e-001 1.573e-004 
1.914e-003 2.538e+008 1.414e+008 1.000e+002 9.105e-001 1.587e-004 
1.925e-003 2.551e+008 1.414e+008 1.000e+002 9.124e-001 1.601e-004 
1.936e-003 2.565e+008 1.414e+008 1.000e+002 9.143e-001 1.615e-004 
1.946e-003 2.578e+008 1.414e+008 1.000e+002 9.158e-001 1.629e-004 
1.957e-003 2.591e+008 1.414e+008 1.000e+002 9.178e-001 1.643e-004 
1.967e-003 2.604e+008 1.414e+008 1.000e+002 9.199e-001 1.657e-004 
1.978e-003 2.618e+008 1.414e+008 1.000e+002 9.222e-001 1.672e-004 
1.988e-003 2.631e+008 1.414e+008 1.000e+002 9.244e-001 1.685e-004 
2.000e-003 2.645e+008 1.414e+008 1.000e+002 9.265e-001 1.700e-004 
2.010e-003 2.658e+008 1.414e+008 1.000e+002 9.276e-001 1.714e-004 
2.021e-003 2.672e+008 1.414e+008 1.000e+002 9.294e-001 1.729e-004 
2.031e-003 2.685e+008 1.414e+008 1.000e+002 9.316e-001 1.743e-004 
2.042e-003 2.699e+008 1.414e+008 1.000e+002 9.339e-001 1.758e-004 
2.053e-003 2.712e+008 1.414e+008 1.000e+002 9.359e-001 1.772e-004 
2.064e-003 2.725e+008 1.414e+008 1.000e+002 9.372e-001 1.786e-004 
2.075e-003 2.739e+008 1.414e+008 1.000e+002 9.387e-001 1.801e-004 
2.085e-003 2.752e+008 1.414e+008 1.000e+002 9.409e-001 1.815e-004 
2.096e-003 2.766e+008 1.414e+008 1.000e+002 9.432e-001 1.830e-004 
2.106e-003 2.778e+008 1.414e+008 1.000e+002 9.449e-001 1.844e-004 
2.117e-003 2.792e+008 1.414e+008 1.000e+002 9.460e-001 1.860e-004 
2.128e-003 2.805e+008 1.414e+008 1.000e+002 9.479e-001 1.874e-004 
2.139e-003 2.819e+008 1.414e+008 1.000e+002 9.503e-001 1.889e-004 
2.150e-003 2.833e+008 1.414e+008 1.000e+002 9.518e-001 1.904e-004 
2.160e-003 2.846e+008 1.414e+008 1.000e+002 9.529e-001 1.918e-004 
2.171e-003 2.859e+008 1.414e+008 1.000e+002 9.550e-001 1.933e-004 
2.181e-003 2.872e+008 1.414e+008 1.000e+002 9.571e-001 1.947e-004 
2.192e-003 2.886e+008 1.414e+008 1.000e+002 9.586e-001 1.963e-004 
2.202e-003 2.899e+008 1.414e+008 1.000e+002 9.596e-001 1.976e-004 
2.213e-003 2.912e+008 1.414e+008 1.000e+002 9.619e-001 1.992e-004 
2.223e-003 2.925e+008 1.414e+008 1.000e+002 9.633e-001 2.006e-004 
2.235e-003 2.939e+008 1.414e+008 1.000e+002 9.644e-001 2.021e-004 
2.245e-003 2.952e+008 1.414e+008 1.000e+002 9.666e-001 2.036e-004 
2.256e-003 2.965e+008 1.414e+008 1.000e+002 9.687e-001 2.051e-004 
2.267e-003 2.979e+008 1.414e+008 1.000e+002 9.693e-001 2.067e-004 
2.278e-003 2.992e+008 1.414e+008 1.000e+002 9.713e-001 2.081e-004 
2.289e-003 3.006e+008 1.414e+008 1.000e+002 9.735e-001 2.097e-004 
2.299e-003 3.018e+008 1.414e+008 1.000e+002 9.739e-001 2.111e-004 
2.310e-003 3.032e+008 1.414e+008 1.000e+002 9.760e-001 2.127e-004 
2.320e-003 3.045e+008 1.414e+008 1.000e+002 9.778e-001 2.141e-004 
2.331e-003 3.058e+008 1.414e+008 1.000e+002 9.784e-001 2.156e-004 
2.342e-003 3.072e+008 1.414e+008 1.000e+002 9.807e-001 2.171e-004 
2.352e-003 3.084e+008 1.414e+008 1.000e+002 9.819e-001 2.186e-004 
2.363e-003 3.098e+008 1.414e+008 1.000e+002 9.830e-001 2.202e-004 
2.373e-003 3.111e+008 1.414e+008 1.000e+002 9.852e-001 2.216e-004 
2.385e-003 3.125e+008 1.414e+008 1.000e+002 9.859e-001 2.233e-004 
2.395e-003 3.138e+008 1.414e+008 1.000e+002 9.877e-001 2.247e-004 
2.406e-003 3.151e+008 1.414e+008 1.000e+002 9.896e-001 2.263e-004 
2.417e-003 3.165e+008 1.414e+008 1.000e+002 9.902e-001 2.279e-004 
2.427e-003 3.177e+008 1.414e+008 1.000e+002 9.923e-001 2.293e-004 
2.438e-003 3.191e+008 1.414e+008 1.000e+002 9.931e-001 2.308e-004 
2.447e-003 3.203e+008 1.414e+008 1.000e+002 9.947e-001 2.322e-004 
2.459e-003 3.217e+008 1.414e+008 1.000e+002 9.963e-001 2.338e-004 
2.468e-003 3.228e+008 1.414e+008 1.000e+002 9.970e-001 2.351e-004 
2.479e-003 3.242e+008 1.414e+008 1.000e+002 9.990e-001 2.367e-004 
2.489e-003 3.254e+008 1.414e+008 1.000e+002 9.993e-001 2.382e-004 
2.499e-003 3.267e+008 1.414e+008 1.000e+002 1.002e+000 2.397e-004 
2.510e-003 3.280e+008 1.414e+008 1.000e+002 1.002e+000 2.412e-004 
2.520e-003 3.292e+008 1.414e+008 1.000e+002 1.004e+000 2.426e-004 
2.531e-003 3.306e+008 1.414e+008 1.000e+002 1.004e+000 2.442e-004 
2.540e-003 3.317e+008 1.414e+008 1.000e+002 1.006e+000 2.456e-004 
2.551e-003 3.331e+008 1.414e+008 1.000e+002 1.007e+000 2.472e-004 
2.560e-003 3.342e+008 1.414e+008 1.000e+002 1.009e+000 2.485e-004 
2.571e-003 3.356e+008 1.414e+008 1.000e+002 1.009e+000 2.501e-004 
2.582e-003 3.369e+008 1.414e+008 1.000e+002 1.011e+000 2.516e-004 
2.592e-003 3.381e+008 1.414e+008 1.000e+002 1.012e+000 2.531e-004 
2.603e-003 3.395e+008 1.414e+008 1.000e+002 1.013e+000 2.547e-004 
2.612e-003 3.407e+008 1.414e+008 1.000e+002 1.014e+000 2.561e-004 
2.624e-003 3.420e+008 1.414e+008 1.000e+002 1.016e+000 2.578e-004 
2.633e-003 3.432e+008 1.414e+008 1.000e+002 1.016e+000 2.592e-004 
2.644e-003 3.445e+008 1.414e+008 1.000e+002 1.018e+000 2.607e-004 
2.654e-003 3.458e+008 1.414e+008 1.000e+002 1.019e+000 2.623e-004 
2.664e-003 3.471e+008 1.414e+008 1.000e+002 1.020e+000 2.637e-004 
2.675e-003 3.484e+008 1.414e+008 1.000e+002 1.021e+000 2.654e-004 
2.685e-003 3.496e+008 1.414e+008 1.000e+002 1.023e+000 2.668e-004 
2.696e-003 3.510e+008 1.414e+008 1.000e+002 1.023e+000 2.684e-004 
2.706e-003 3.522e+008 1.414e+008 1.000e+002 1.025e+000 2.699e-004 
2.717e-003 3.535e+008 1.414e+008 1.000e+002 1.025e+000 2.715e-004 
2.727e-003 3.548e+008 1.414e+008 1.000e+002 1.027e+000 2.730e-004 
2.737e-003 3.560e+008 1.414e+008 1.000e+002 1.027e+000 2.744e-004 
2.748e-003 3.573e+008 1.414e+008 1.000e+002 1.030e+000 2.761e-004 
2.757e-003 3.585e+008 1.414e+008 1.000e+002 1.030e+000 2.774e-004 
2.768e-003 3.598e+008 1.414e+008 1.000e+002 1.031e+000 2.791e-004 
2.778e-003 3.611e+008 1.414e+008 1.000e+002 1.032e+000 2.806e-004 
2.789e-003 3.624e+008 1.414e+008 1.000e+002 1.033e+000 2.822e-004 
2.800e-003 3.637e+008 1.414e+008 1.000e+002 1.034e+000 2.838e-004 
2.809e-003 3.649e+008 1.414e+008 1.000e+002 1.035e+000 2.852e-004 
2.820e-003 3.663e+008 1.414e+008 1.000e+002 1.037e+000 2.869e-004 
2.830e-003 3.675e+008 1.414e+008 1.000e+002 1.037e+000 2.883e-004 
2.841e-003 3.688e+008 1.414e+008 1.000e+002 1.039e+000 2.899e-004 
2.851e-003 3.701e+008 1.414e+008 1.000e+002 1.039e+000 2.915e-004 
2.861e-003 3.713e+008 1.414e+008 1.000e+002 1.040e+000 2.930e-004 
2.872e-003 3.726e+008 1.414e+008 1.000e+002 1.041e+000 2.947e-004 
2.881e-003 3.738e+008 1.414e+008 1.000e+002 1.041e+000 2.960e-004 
2.892e-003 3.751e+008 1.414e+008 1.000e+002 1.043e+000 2.977e-004 
2.902e-003 3.763e+008 1.414e+008 1.000e+002 1.044e+000 2.991e-004 
2.912e-003 3.776e+008 1.414e+008 1.000e+002 1.045e+000 3.007e-004 
2.923e-003 3.789e+008 1.414e+008 1.000e+002 1.046e+000 3.023e-004 
2.933e-003 3.801e+008 1.414e+008 1.000e+002 1.046e+000 3.038e-004 
2.944e-003 3.814e+008 1.414e+008 1.000e+002 1.048e+000 3.054e-004 
2.953e-003 3.826e+008 1.414e+008 1.000e+002 1.048e+000 3.068e-004 
2.964e-003 3.839e+008 1.414e+008 1.000e+002 1.049e+000 3.085e-004 
2.974e-003 3.851e+008 1.414e+008 1.000e+002 1.051e+000 3.100e-004 
2.984e-003 3.864e+008 1.414e+008 1.000e+002 1.051e+000 3.115e-004 
2.995e-003 3.877e+008 1.414e+008 1.000e+002 1.052e+000 3.132e-004 
3.004e-003 3.889e+008 1.414e+008 1.000e+002 1.053e+000 3.146e-004 
3.015e-003 3.902e+008 1.414e+008 1.000e+002 1.053e+000 3.163e-004 
3.025e-003 3.914e+008 1.414e+008 1.000e+002 1.055e+000 3.178e-004 
3.035e-003 3.927e+008 1.414e+008 1.000e+002 1.055e+000 3.194e-004 
3.046e-003 3.940e+008 1.414e+008 1.000e+002 1.056e+000 3.210e-004 
3.056e-003 3.952e+008 1.414e+008 1.000e+002 1.058e+000 3.224e-004 
3.066e-003 3.965e+008 1.414e+008 1.000e+002 1.058e+000 3.241e-004 
3.076e-003 3.977e+008 1.414e+008 1.000e+002 1.058e+000 3.256e-004 
3.086e-003 3.989e+008 1.414e+008 1.000e+002 1.060e+000 3.272e-004 
3.097e-003 4.003e+008 1.414e+008 1.000e+002 1.060e+000 3.288e-004 
3.107e-003 4.014e+008 1.414e+008 1.000e+002 1.061e+000 3.303e-004 
3.118e-003 4.028e+008 1.414e+008 1.000e+002 1.062e+000 3.319e-004 
3.127e-003 4.039e+008 1.414e+008 1.000e+002 1.062e+000 3.334e-004 
3.138e-003 4.052e+008 1.414e+008 1.000e+002 1.064e+000 3.350e-004 
3.148e-003 4.065e+008 1.414e+008 1.000e+002 1.065e+000 3.366e-004 
3.158e-003 4.077e+008 1.414e+008 1.000e+002 1.065e+000 3.381e-004 
3.169e-003 4.090e+008 1.414e+008 1.000e+002 1.066e+000 3.398e-004 
3.178e-003 4.102e+008 1.414e+008 1.000e+002 1.067e+000 3.412e-004 
3.189e-003 4.115e+008 1.414e+008 1.000e+002 1.067e+000 3.429e-004 
3.199e-003 4.128e+008 1.414e+008 1.000e+002 1.068e+000 3.445e-004 
3.209e-003 4.140e+008 1.414e+008 1.000e+002 1.069e+000 3.460e-004 
3.220e-003 4.153e+008 1.414e+008 1.000e+002 1.069e+000 3.477e-004 
3.230e-003 4.165e+008 1.414e+008 1.000e+002 1.070e+000 3.492e-004 
3.241e-003 4.178e+008 1.414e+008 1.000e+002 1.072e+000 3.508e-004 
3.251e-003 4.190e+008 1.414e+008 1.000e+002 1.072e+000 3.524e-004 
3.261e-003 4.202e+008 1.414e+008 1.000e+002 1.072e+000 3.539e-004 
3.271e-003 4.215e+008 1.414e+008 1.000e+002 1.074e+000 3.556e-004 
3.281e-003 4.227e+008 1.414e+008 1.000e+002 1.074e+000 3.570e-004 
3.291e-003 4.240e+008 1.414e+008 1.000e+002 1.074e+000 3.587e-004 
3.301e-003 4.252e+008 1.414e+008 1.000e+002 1.076e+000 3.602e-004 
3.311e-003 4.264e+008 1.414e+008 1.000e+002 1.076e+000 3.618e-004 
3.322e-003 4.278e+008 1.414e+008 1.000e+002 1.077e+000 3.635e-004 
3.331e-003 4.289e+008 1.414e+008 1.000e+002 1.077e+000 3.649e-004 
3.342e-003 4.302e+008 1.414e+008 1.000e+002 1.079e+000 3.666e-004 
3.352e-003 4.315e+008 1.414e+008 1.000e+002 1.079e+000 3.682e-004 
3.362e-003 4.327e+008 1.414e+008 1.000e+002 1.079e+000 3.698e-004 
3.373e-003 4.340e+008 1.414e+008 1.000e+002 1.081e+000 3.714e-004 
3.383e-003 4.351e+008 1.414e+008 1.000e+002 1.081e+000 3.729e-004 
3.394e-003 4.365e+008 1.414e+008 1.000e+002 1.081e+000 3.746e-004 
3.404e-003 4.377e+008 1.414e+008 1.000e+002 1.082e+000 3.762e-004 
3.414e-003 4.390e+008 1.414e+008 1.000e+002 1.083e+000 3.778e-004 
3.425e-003 4.403e+008 1.414e+008 1.000e+002 1.084e+000 3.795e-004 
3.434e-003 4.414e+008 1.414e+008 1.000e+002 1.084e+000 3.809e-004 
3.445e-003 4.428e+008 1.414e+008 1.000e+002 1.084e+000 3.826e-004 
3.456e-003 4.440e+008 1.414e+008 1.000e+002 1.086e+000 3.843e-004 
3.465e-003 4.452e+008 1.414e+008 1.000e+002 1.086e+000 3.858e-004 
3.477e-003 4.466e+008 1.414e+008 1.000e+002 1.086e+000 3.876e-004 
3.486e-003 4.477e+008 1.414e+008 1.000e+002 1.088e+000 3.891e-004 
3.497e-003 4.491e+008 1.414e+008 1.000e+002 1.088e+000 3.908e-004 
3.507e-003 4.503e+008 1.414e+008 1.000e+002 1.088e+000 3.924e-004 
3.517e-003 4.515e+008 1.414e+008 1.000e+002 1.088e+000 3.939e-004 
3.528e-003 4.529e+008 1.414e+008 1.000e+002 1.090e+000 3.957e-004 
3.537e-003 4.540e+008 1.414e+008 1.000e+002 1.091e+000 3.971e-004 
3.548e-003 4.553e+008 1.414e+008 1.000e+002 1.091e+000 3.988e-004 
3.559e-003 4.566e+008 1.414e+008 1.000e+002 1.091e+000 4.005e-004 
3.568e-003 4.578e+008 1.414e+008 1.000e+002 1.092e+000 4.020e-004 
3.579e-003 4.591e+008 1.414e+008 1.000e+002 1.093e+000 4.037e-004 
3.589e-003 4.603e+008 1.414e+008 1.000e+002 1.093e+000 4.053e-004 
3.599e-003 4.615e+008 1.414e+008 1.000e+002 1.093e+000 4.069e-004 
3.610e-003 4.629e+008 1.414e+008 1.000e+002 1.095e+000 4.086e-004 
3.619e-003 4.640e+008 1.414e+008 1.000e+002 1.095e+000 4.101e-004 
3.630e-003 4.653e+008 1.414e+008 1.000e+002 1.095e+000 4.118e-004 
3.640e-003 4.666e+008 1.414e+008 1.000e+002 1.095e+000 4.134e-004 
3.650e-003 4.678e+008 1.414e+008 1.000e+002 1.096e+000 4.150e-004 
3.661e-003 4.691e+008 1.414e+008 1.000e+002 1.097e+000 4.167e-004 
3.671e-003 4.702e+008 1.414e+008 1.000e+002 1.098e+000 4.182e-004 
3.682e-003 4.716e+008 1.414e+008 1.000e+002 1.098e+000 4.199e-004 
3.692e-003 4.729e+008 1.414e+008 1.000e+002 1.098e+000 4.216e-004 
3.702e-003 4.740e+008 1.414e+008 1.000e+002 1.100e+000 4.231e-004 
3.713e-003 4.754e+008 1.414e+008 1.000e+002 1.100e+000 4.249e-004 
3.723e-003 4.766e+008 1.414e+008 1.000e+002 1.100e+000 4.264e-004 
3.733e-003 4.779e+008 1.414e+008 1.000e+002 1.100e+000 4.281e-004 
3.744e-003 4.792e+008 1.414e+008 1.000e+002 1.101e+000 4.298e-004 
3.753e-003 4.803e+008 1.414e+008 1.000e+002 1.102e+000 4.313e-004 
3.764e-003 4.816e+008 1.414e+008 1.000e+002 1.102e+000 4.330e-004 
3.775e-003 4.829e+008 1.414e+008 1.000e+002 1.102e+000 4.347e-004 
3.784e-003 4.841e+008 1.414e+008 1.000e+002 1.102e+000 4.362e-004 
3.795e-003 4.854e+008 1.414e+008 1.000e+002 1.104e+000 4.379e-004 
3.804e-003 4.865e+008 1.414e+008 1.000e+002 1.105e+000 4.394e-004 
3.815e-003 4.878e+008 1.414e+008 1.000e+002 1.105e+000 4.412e-004 
3.826e-003 4.892e+008 1.414e+008 1.000e+002 1.105e+000 4.429e-004 
3.836e-003 4.903e+008 1.414e+008 1.000e+002 1.105e+000 4.444e-004 
3.847e-003 4.917e+008 1.414e+008 1.000e+002 1.106e+000 4.462e-004 
3.857e-003 4.929e+008 1.414e+008 1.000e+002 1.107e+000 4.478e-004 
3.867e-003 4.941e+008 1.414e+008 1.000e+002 1.107e+000 4.494e-004 
3.878e-003 4.955e+008 1.414e+008 1.000e+002 1.107e+000 4.512e-004 
3.888e-003 4.966e+008 1.414e+008 1.000e+002 1.107e+000 4.527e-004 
3.898e-003 4.979e+008 1.414e+008 1.000e+002 1.109e+000 4.544e-004 
3.909e-003 4.993e+008 1.414e+008 1.000e+002 1.109e+000 4.562e-004 
3.919e-003 5.004e+008 1.414e+008 1.000e+002 1.109e+000 4.577e-004 
3.930e-003 5.018e+008 1.414e+008 1.000e+002 1.109e+000 4.595e-004 
3.940e-003 5.030e+008 1.414e+008 1.000e+002 1.109e+000 4.611e-004 
3.950e-003 5.042e+008 1.414e+008 1.000e+002 1.110e+000 4.627e-004 
3.961e-003 5.056e+008 1.414e+008 1.000e+002 1.111e+000 4.645e-004 
3.971e-003 5.067e+008 1.414e+008 1.000e+002 1.112e+000 4.660e-004 
3.981e-003 5.080e+008 1.414e+008 1.000e+002 1.112e+000 4.677e-004 
3.992e-003 5.093e+008 1.414e+008 1.000e+002 1.112e+000 4.694e-004 
4.001e-003 5.104e+008 1.414e+008 1.000e+002 1.112e+000 4.709e-004 
4.012e-003 5.118e+008 1.414e+008 1.000e+002 1.113e+000 4.727e-004 
4.022e-003 5.130e+008 1.414e+008 1.000e+002 1.114e+000 4.743e-004 
4.032e-003 5.142e+008 1.414e+008 1.000e+002 1.114e+000 4.759e-004 
4.043e-003 5.155e+008 1.414e+008 1.000e+002 1.114e+000 4.776e-004 
4.053e-003 5.166e+008 1.414e+008 1.000e+002 1.114e+000 4.791e-004 
4.063e-003 5.179e+008 1.414e+008 1.000e+002 1.114e+000 4.808e-004 
4.074e-003 5.192e+008 1.414e+008 1.000e+002 1.116e+000 4.826e-004 
4.084e-003 5.204e+008 1.414e+008 1.000e+002 1.116e+000 4.841e-004 
4.095e-003 5.218e+008 1.414e+008 1.000e+002 1.116e+000 4.859e-004 
4.105e-003 5.230e+008 1.414e+008 1.000e+002 1.116e+000 4.875e-004 
4.114e-003 5.242e+008 1.414e+008 1.000e+002 1.116e+000 4.891e-004 
4.125e-003 5.255e+008 1.414e+008 1.000e+002 1.117e+000 4.909e-004 
4.135e-003 5.266e+008 1.414e+008 1.000e+002 1.118e+000 4.924e-004 
4.146e-003 5.280e+008 1.414e+008 1.000e+002 1.119e+000 4.942e-004 
4.156e-003 5.293e+008 1.414e+008 1.000e+002 1.119e+000 4.959e-004 
4.166e-003 5.304e+008 1.414e+008 1.000e+002 1.119e+000 4.975e-004 
4.177e-003 5.318e+008 1.414e+008 1.000e+002 1.119e+000 4.992e-004 
4.187e-003 5.330e+008 1.414e+008 1.000e+002 1.119e+000 5.008e-004 
4.197e-003 5.342e+008 1.414e+008 1.000e+002 1.120e+000 5.025e-004 
4.208e-003 5.355e+008 1.414e+008 1.000e+002 1.121e+000 5.042e-004 
4.218e-003 5.367e+008 1.414e+008 1.000e+002 1.121e+000 5.058e-004 
4.228e-003 5.380e+008 1.414e+008 1.000e+002 1.121e+000 5.075e-004 
4.239e-003 5.393e+008 1.414e+008 1.000e+002 1.121e+000 5.092e-004 
4.249e-003 5.404e+008 1.414e+008 1.000e+002 1.121e+000 5.107e-004 
4.260e-003 5.418e+008 1.414e+008 1.000e+002 1.122e+000 5.126e-004 
4.271e-003 5.431e+008 1.414e+008 1.000e+002 1.123e+000 5.143e-004 
4.280e-003 5.442e+008 1.414e+008 1.000e+002 1.123e+000 5.159e-004 
4.291e-003 5.456e+008 1.414e+008 1.000e+002 1.123e+000 5.176e-004 
4.301e-003 5.467e+008 1.414e+008 1.000e+002 1.123e+000 5.192e-004 
4.311e-003 5.480e+008 1.414e+008 1.000e+002 1.123e+000 5.209e-004 
4.322e-003 5.493e+008 1.414e+008 1.000e+002 1.123e+000 5.227e-004 
4.331e-003 5.504e+008 1.414e+008 1.000e+002 1.124e+000 5.242e-004 
4.342e-003 5.518e+008 1.414e+008 1.000e+002 1.126e+000 5.260e-004 
4.353e-003 5.531e+008 1.414e+008 1.000e+002 1.126e+000 5.277e-004 
4.363e-003 5.542e+008 1.414e+008 1.000e+002 1.126e+000 5.293e-004 
4.374e-003 5.556e+008 1.414e+008 1.000e+002 1.126e+000 5.310e-004 
4.384e-003 5.568e+008 1.414e+008 1.000e+002 1.126e+000 5.327e-004 
4.394e-003 5.580e+008 1.414e+008 1.000e+002 1.126e+000 5.343e-004 
4.405e-003 5.594e+008 1.414e+008 1.000e+002 1.126e+000 5.361e-004 
4.415e-003 5.606e+008 1.414e+008 1.000e+002 1.128e+000 5.377e-004 
4.425e-003 5.618e+008 1.414e+008 1.000e+002 1.128e+000 5.395e-004 
4.436e-003 5.632e+008 1.414e+008 1.000e+002 1.128e+000 5.412e-004 
4.446e-003 5.643e+008 1.414e+008 1.000e+002 1.128e+000 5.428e-004 
4.457e-003 5.657e+008 1.414e+008 1.000e+002 1.128e+000 5.446e-004 
4.468e-003 5.670e+008 1.414e+008 1.000e+002 1.128e+000 5.464e-004 
4.478e-003 5.682e+008 1.414e+008 1.000e+002 1.128e+000 5.480e-004 
4.489e-003 5.695e+008 1.414e+008 1.000e+002 1.129e+000 5.498e-004 
4.500e-003 5.708e+008 1.414e+008 1.000e+002 1.130e+000 5.516e-004 
4.509e-003 5.720e+008 1.414e+008 1.000e+002 1.130e+000 5.531e-004 
4.520e-003 5.733e+008 1.414e+008 1.000e+002 1.130e+000 5.549e-004 
4.530e-003 5.745e+008 1.414e+008 1.000e+002 1.130e+000 5.566e-004 
4.541e-003 5.758e+008 1.414e+008 1.000e+002 1.130e+000 5.582e-004 
4.552e-003 5.772e+008 1.414e+008 1.000e+002 1.130e+000 5.601e-004 
4.562e-003 5.784e+008 1.414e+008 1.000e+002 1.130e+000 5.617e-004 
4.572e-003 5.796e+008 1.414e+008 1.000e+002 1.131e+000 5.634e-004 
4.584e-003 5.810e+008 1.414e+008 1.000e+002 1.133e+000 5.652e-004 
4.594e-003 5.822e+008 1.414e+008 1.000e+002 1.133e+000 5.669e-004 
4.604e-003 5.835e+008 1.414e+008 1.000e+002 1.133e+000 5.686e-004 
4.615e-003 5.848e+008 1.414e+008 1.000e+002 1.133e+000 5.703e-004 
4.624e-003 5.859e+008 1.414e+008 1.000e+002 1.133e+000 5.719e-004 
4.636e-003 5.873e+008 1.414e+008 1.000e+002 1.133e+000 5.737e-004 
4.647e-003 5.886e+008 1.414e+008 1.000e+002 1.133e+000 5.756e-004 
4.657e-003 5.898e+008 1.414e+008 1.000e+002 1.133e+000 5.772e-004 
4.668e-003 5.912e+008 1.414e+008 1.000e+002 1.135e+000 5.790e-004 
4.679e-003 5.925e+008 1.414e+008 1.000e+002 1.135e+000 5.808e-004 
4.689e-003 5.937e+008 1.414e+008 1.000e+002 1.135e+000 5.824e-004 
4.700e-003 5.951e+008 1.414e+008 1.000e+002 1.135e+000 5.843e-004 
4.711e-003 5.964e+008 1.414e+008 1.000e+002 1.135e+000 5.861e-004 
4.721e-003 5.976e+008 1.414e+008 1.000e+002 1.135e+000 5.877e-004 
4.732e-003 5.990e+008 1.414e+008 1.000e+002 1.135e+000 5.895e-004 
4.743e-003 6.003e+008 1.414e+008 1.000e+002 1.135e+000 5.914e-004 
4.753e-003 6.015e+008 1.414e+008 1.000e+002 1.135e+000 5.929e-004 
4.764e-003 6.028e+008 1.414e+008 1.000e+002 1.137e+000 5.948e-004 
4.775e-003 6.041e+008 1.414e+008 1.000e+002 1.137e+000 5.965e-004 
4.785e-003 6.053e+008 1.414e+008 1.000e+002 1.137e+000 5.981e-004 
4.796e-003 6.066e+008 1.414e+008 1.000e+002 1.137e+000 6.000e-004 
4.806e-003 6.079e+008 1.414e+008 1.000e+002 1.137e+000 6.017e-004 
4.817e-003 6.092e+008 1.414e+008 1.000e+002 1.137e+000 6.034e-004 
4.828e-003 6.105e+008 1.414e+008 1.000e+002 1.137e+000 6.052e-004 
4.838e-003 6.117e+008 1.414e+008 1.000e+002 1.137e+000 6.069e-004 
4.849e-003 6.130e+008 1.414e+008 1.000e+002 1.137e+000 6.086e-004 
4.860e-003 6.144e+008 1.414e+008 1.000e+002 1.138e+000 6.105e-004 
4.870e-003 6.156e+008 1.414e+008 1.000e+002 1.139e+000 6.121e-004 
4.880e-003 6.169e+008 1.414e+008 1.000e+002 1.140e+000 6.138e-004 
4.891e-003 6.182e+008 1.414e+008 1.000e+002 1.140e+000 6.157e-004 
4.902e-003 6.194e+008 1.414e+008 1.000e+002 1.140e+000 6.173e-004 
4.912e-003 6.207e+008 1.414e+008 1.000e+002 1.140e+000 6.191e-004 
4.924e-003 6.221e+008 1.414e+008 1.000e+002 1.140e+000 6.209e-004 
4.934e-003 6.233e+008 1.414e+008 1.000e+002 1.140e+000 6.226e-004 
4.944e-003 6.246e+008 1.414e+008 1.000e+002 1.140e+000 6.244e-004 
4.956e-003 6.260e+008 1.414e+008 1.000e+002 1.140e+000 6.263e-004 
4.966e-003 6.272e+008 1.414e+008 1.000e+002 1.140e+000 6.279e-004 
4.977e-003 6.285e+008 1.414e+008 1.000e+002 1.141e+000 6.297e-004 
4.988e-003 6.299e+008 1.414e+008 1.000e+002 1.142e+000 6.316e-004 
4.998e-003 6.311e+008 1.414e+008 1.000e+002 1.142e+000 6.333e-004 
5.009e-003 6.324e+008 1.414e+008 1.000e+002 1.142e+000 6.351e-004 
5.021e-003 6.338e+008 1.414e+008 1.000e+002 1.142e+000 6.369e-004 
5.031e-003 6.351e+008 1.414e+008 1.000e+002 1.142e+000 6.386e-004 
5.042e-003 6.363e+008 1.414e+008 1.000e+002 1.142e+000 6.404e-004 
5.053e-003 6.377e+008 1.414e+008 1.000e+002 1.142e+000 6.423e-004 
5.064e-003 6.390e+008 1.414e+008 1.000e+002 1.142e+000 6.441e-004 
5.074e-003 6.403e+008 1.414e+008 1.000e+002 1.142e+000 6.458e-004 
5.086e-003 6.416e+008 1.414e+008 1.000e+002 1.142e+000 6.476e-004 
5.096e-003 6.430e+008 1.414e+008 1.000e+002 1.143e+000 6.494e-004 
5.107e-003 6.442e+008 1.414e+008 1.000e+002 1.144e+000 6.511e-004 
5.118e-003 6.456e+008 1.414e+008 1.000e+002 1.144e+000 6.530e-004 
5.129e-003 6.469e+008 1.414e+008 1.000e+002 1.144e+000 6.548e-004 
5.140e-003 6.482e+008 1.414e+008 1.000e+002 1.144e+000 6.565e-004 
5.151e-003 6.496e+008 1.414e+008 1.000e+002 1.144e+000 6.584e-004 
5.162e-003 6.509e+008 1.414e+008 1.000e+002 1.144e+000 6.603e-004 
5.173e-003 6.522e+008 1.414e+008 1.000e+002 1.144e+000 6.620e-004 
5.184e-003 6.536e+008 1.414e+008 1.000e+002 1.144e+000 6.639e-004 
5.196e-003 6.550e+008 1.414e+008 1.000e+002 1.144e+000 6.658e-004 
5.206e-003 6.561e+008 1.414e+008 1.000e+002 1.144e+000 6.675e-004 
5.217e-003 6.575e+008 1.414e+008 1.000e+002 1.144e+000 6.693e-004 
5.228e-003 6.589e+008 1.414e+008 1.000e+002 1.145e+000 6.712e-004 
5.239e-003 6.601e+008 1.414e+008 1.000e+002 1.146e+000 6.729e-004 
5.250e-003 6.614e+008 1.414e+008 1.000e+002 1.147e+000 6.747e-004 
5.261e-003 6.628e+008 1.414e+008 1.000e+002 1.147e+000 6.766e-004 
5.271e-003 6.641e+008 1.414e+008 1.000e+002 1.147e+000 6.783e-004 
5.282e-003 6.654e+008 1.414e+008 1.000e+002 1.147e+000 6.801e-004 
5.294e-003 6.668e+008 1.414e+008 1.000e+002 1.147e+000 6.820e-004 
5.304e-003 6.680e+008 1.414e+008 1.000e+002 1.147e+000 6.837e-004 
5.315e-003 6.693e+008 1.414e+008 1.000e+002 1.147e+000 6.855e-004 
5.326e-003 6.707e+008 1.414e+008 1.000e+002 1.147e+000 6.874e-004 
5.337e-003 6.720e+008 1.414e+008 1.000e+002 1.147e+000 6.892e-004 
5.348e-003 6.733e+008 1.414e+008 1.000e+002 1.147e+000 6.909e-004 
5.359e-003 6.747e+008 1.414e+008 1.000e+002 1.147e+000 6.928e-004 
5.370e-003 6.760e+008 1.414e+008 1.000e+002 1.147e+000 6.947e-004 
5.381e-003 6.772e+008 1.414e+008 1.000e+002 1.148e+000 6.964e-004 
5.392e-003 6.787e+008 1.414e+008 1.000e+002 1.149e+000 6.983e-004 
5.404e-003 6.800e+008 1.414e+008 1.000e+002 1.149e+000 7.002e-004 
5.414e-003 6.813e+008 1.414e+008 1.000e+002 1.149e+000 7.019e-004 
5.425e-003 6.826e+008 1.414e+008 1.000e+002 1.149e+000 7.038e-004 
5.437e-003 6.840e+008 1.414e+008 1.000e+002 1.149e+000 7.057e-004 
5.447e-003 6.852e+008 1.414e+008 1.000e+002 1.149e+000 7.074e-004 
5.458e-003 6.866e+008 1.414e+008 1.000e+002 1.149e+000 7.092e-004 
5.470e-003 6.880e+008 1.414e+008 1.000e+002 1.149e+000 7.112e-004 
5.481e-003 6.893e+008 1.414e+008 1.000e+002 1.149e+000 7.130e-004 
5.492e-003 6.906e+008 1.414e+008 1.000e+002 1.149e+000 7.148e-004 
5.503e-003 6.921e+008 1.414e+008 1.000e+002 1.149e+000 7.167e-004 
5.515e-003 6.934e+008 1.414e+008 1.000e+002 1.149e+000 7.186e-004 
5.525e-003 6.947e+008 1.414e+008 1.000e+002 1.149e+000 7.203e-004 
5.537e-003 6.961e+008 1.414e+008 1.000e+002 1.149e+000 7.223e-004 
5.548e-003 6.975e+008 1.414e+008 1.000e+002 1.151e+000 7.242e-004 
5.559e-003 6.987e+008 1.414e+008 1.000e+002 1.151e+000 7.259e-004 
5.570e-003 7.001e+008 1.414e+008 1.000e+002 1.151e+000 7.278e-004 
5.582e-003 7.015e+008 1.414e+008 1.000e+002 1.151e+000 7.297e-004 
5.593e-003 7.029e+008 1.414e+008 1.000e+002 1.151e+000 7.316e-004 
5.604e-003 7.042e+008 1.414e+008 1.000e+002 1.151e+000 7.334e-004 
5.616e-003 7.056e+008 1.414e+008 1.000e+002 1.151e+000 7.354e-004 
5.627e-003 7.070e+008 1.414e+008 1.000e+002 1.151e+000 7.373e-004 
5.638e-003 7.083e+008 1.414e+008 1.000e+002 1.151e+000 7.391e-004 
5.649e-003 7.096e+008 1.414e+008 1.000e+002 1.151e+000 7.409e-004 
5.661e-003 7.111e+008 1.414e+008 1.000e+002 1.151e+000 7.429e-004 
5.673e-003 7.125e+008 1.414e+008 1.000e+002 1.151e+000 7.448e-004 
5.683e-003 7.138e+008 1.414e+008 1.000e+002 1.151e+000 7.466e-004 
5.695e-003 7.152e+008 1.414e+008 1.000e+002 1.151e+000 7.486e-004 
5.707e-003 7.166e+008 1.414e+008 1.000e+002 1.151e+000 7.506e-004 
5.718e-003 7.180e+008 1.414e+008 1.000e+002 1.151e+000 7.524e-004 
5.730e-003 7.194e+008 1.414e+008 1.000e+002 1.152e+000 7.544e-004 
5.742e-003 7.208e+008 1.414e+008 1.000e+002 1.153e+000 7.564e-004 
5.754e-003 7.223e+008 1.414e+008 1.000e+002 1.154e+000 7.583e-004 
5.765e-003 7.235e+008 1.414e+008 1.000e+002 1.154e+000 7.601e-004 
5.776e-003 7.250e+008 1.414e+008 1.000e+002 1.154e+000 7.621e-004 
5.788e-003 7.264e+008 1.414e+008 1.000e+002 1.154e+000 7.640e-004 
5.799e-003 7.277e+008 1.414e+008 1.000e+002 1.154e+000 7.659e-004 
5.810e-003 7.291e+008 1.414e+008 1.000e+002 1.154e+000 7.677e-004 
5.823e-003 7.305e+008 1.414e+008 1.000e+002 1.154e+000 7.698e-004 
5.835e-003 7.320e+008 1.414e+008 1.000e+002 1.154e+000 7.717e-004 
5.846e-003 7.333e+008 1.414e+008 1.000e+002 1.154e+000 7.736e-004 
5.857e-003 7.347e+008 1.414e+008 1.000e+002 1.154e+000 7.756e-004 
5.870e-003 7.362e+008 1.414e+008 1.000e+002 1.154e+000 7.776e-004 
5.881e-003 7.376e+008 1.414e+008 1.000e+002 1.154e+000 7.796e-004 
5.893e-003 7.390e+008 1.414e+008 1.000e+002 1.154e+000 7.814e-004 
5.905e-003 7.404e+008 1.414e+008 1.000e+002 1.154e+000 7.834e-004 
5.916e-003 7.418e+008 1.414e+008 1.000e+002 1.154e+000 7.854e-004 
5.928e-003 7.432e+008 1.414e+008 1.000e+002 1.154e+000 7.873e-004 
5.939e-003 7.446e+008 1.414e+008 1.000e+002 1.154e+000 7.892e-004 
5.952e-003 7.461e+008 1.414e+008 1.000e+002 1.155e+000 7.912e-004 
5.963e-003 7.475e+008 1.414e+008 1.000e+002 1.156e+000 7.932e-004 
5.974e-003 7.488e+008 1.414e+008 1.000e+002 1.156e+000 7.950e-004 
5.986e-003 7.502e+008 1.414e+008 1.000e+002 1.156e+000 7.970e-004 
5.999e-003 7.517e+008 1.414e+008 1.000e+002 1.156e+000 7.991e-004 
6.010e-003 7.532e+008 1.414e+008 1.000e+002 1.156e+000 8.011e-004 
6.022e-003 7.546e+008 1.414e+008 1.000e+002 1.156e+000 8.030e-004 
6.034e-003 7.560e+008 1.414e+008 1.000e+002 1.156e+000 8.050e-004 
6.047e-003 7.575e+008 1.414e+008 1.000e+002 1.156e+000 8.071e-004 
6.059e-003 7.590e+008 1.414e+008 1.000e+002 1.156e+000 8.092e-004 
6.071e-003 7.604e+008 1.414e+008 1.000e+002 1.156e+000 8.111e-004 
6.083e-003 7.619e+008 1.414e+008 1.000e+002 1.156e+000 8.131e-004 
6.095e-003 7.634e+008 1.414e+008 1.000e+002 1.156e+000 8.151e-004 
6.108e-003 7.649e+008 1.414e+008 1.000e+002 1.156e+000 8.172e-004 
6.119e-003 7.663e+008 1.414e+008 1.000e+002 1.156e+000 8.192e-004 
6.131e-003 7.677e+008 1.414e+008 1.000e+002 1.156e+000 8.212e-004 
6.144e-003 7.692e+008 1.414e+008 1.000e+002 1.156e+000 8.233e-004 
6.156e-003 7.708e+008 1.414e+008 1.000e+002 1.156e+000 8.254e-004 
6.169e-003 7.723e+008 1.414e+008 1.000e+002 1.156e+000 8.276e-004 
6.181e-003 7.738e+008 1.414e+008 1.000e+002 1.156e+000 8.296e-004 
6.193e-003 7.752e+008 1.414e+008 1.000e+002 1.156e+000 8.316e-004 
6.206e-003 7.768e+008 1.414e+008 1.000e+002 1.157e+000 8.337e-004 
6.219e-003 7.783e+008 1.414e+008 1.000e+002 1.158e+000 8.358e-004 
6.231e-003 7.798e+008 1.414e+008 1.000e+002 1.158e+000 8.379e-004 
6.243e-003 7.812e+008 1.414e+008 1.000e+002 1.158e+000 8.399e-004 
6.256e-003 7.827e+008 1.414e+008 1.000e+002 1.158e+000 8.420e-004 
6.268e-003 7.842e+008 1.414e+008 1.000e+002 1.158e+000 8.440e-004 
6.281e-003 7.857e+008 1.414e+008 1.000e+002 1.158e+000 8.461e-004 
6.293e-003 7.872e+008 1.414e+008 1.000e+002 1.158e+000 8.481e-004 
6.305e-003 7.886e+008 1.414e+008 1.000e+002 1.158e+000 8.502e-004 
6.318e-003 7.902e+008 1.414e+008 1.000e+002 1.158e+000 8.523e-004 
6.330e-003 7.916e+008 1.414e+008 1.000e+002 1.158e+000 8.544e-004 
6.342e-003 7.931e+008 1.414e+008 1.000e+002 1.158e+000 8.564e-004 
6.354e-003 7.945e+008 1.414e+008 1.000e+002 1.158e+000 8.584e-004 
6.366e-003 7.960e+008 1.414e+008 1.000e+002 1.158e+000 8.604e-004 
6.379e-003 7.976e+008 1.414e+008 1.000e+002 1.158e+000 8.626e-004 
6.392e-003 7.991e+008 1.414e+008 1.000e+002 1.158e+000 8.647e-004 
6.404e-003 8.006e+008 1.414e+008 1.000e+002 1.158e+000 8.667e-004 
6.416e-003 8.021e+008 1.414e+008 1.000e+002 1.158e+000 8.688e-004 
6.429e-003 8.036e+008 1.414e+008 1.000e+002 1.158e+000 8.710e-004 
6.442e-003 8.052e+008 1.414e+008 1.000e+002 1.158e+000 8.731e-004 
6.455e-003 8.068e+008 1.414e+008 1.000e+002 1.158e+000 8.753e-004 
6.468e-003 8.083e+008 1.414e+008 1.000e+002 1.158e+000 8.774e-004 
6.481e-003 8.098e+008 1.414e+008 1.000e+002 1.158e+000 8.796e-004 
6.493e-003 8.113e+008 1.414e+008 1.000e+002 1.158e+000 8.817e-004 
6.506e-003 8.129e+008 1.414e+008 1.000e+002 1.158e+000 8.839e-004 
6.520e-003 8.145e+008 1.414e+008 1.000e+002 1.159e+000 8.861e-004 
6.533e-003 8.161e+008 1.414e+008 1.000e+002 1.160e+000 8.883e-004 
6.545e-003 8.176e+008 1.414e+008 1.000e+002 1.161e+000 8.904e-004 
6.558e-003 8.192e+008 1.414e+008 1.000e+002 1.161e+000 8.926e-004 
6.572e-003 8.207e+008 1.414e+008 1.000e+002 1.161e+000 8.948e-004 
6.585e-003 8.223e+008 1.414e+008 1.000e+002 1.161e+000 8.970e-004 
6.598e-003 8.239e+008 1.414e+008 1.000e+002 1.161e+000 8.992e-004 
6.612e-003 8.256e+008 1.414e+008 1.000e+002 1.161e+000 9.015e-004 
6.625e-003 8.271e+008 1.414e+008 1.000e+002 1.161e+000 9.036e-004 
6.637e-003 8.287e+008 1.414e+008 1.000e+002 1.161e+000 9.058e-004 
6.651e-003 8.303e+008 1.414e+008 1.000e+002 1.161e+000 9.081e-004 
6.665e-003 8.319e+008 1.414e+008 1.000e+002 1.161e+000 9.104e-004 
6.678e-003 8.335e+008 1.414e+008 1.000e+002 1.161e+000 9.126e-004 
6.691e-003 8.352e+008 1.414e+008 1.000e+002 1.161e+000 9.148e-004 
6.705e-003 8.368e+008 1.414e+008 1.000e+002 1.161e+000 9.171e-004 
6.718e-003 8.383e+008 1.414e+008 1.000e+002 1.161e+000 9.192e-004 
6.731e-003 8.399e+008 1.414e+008 1.000e+002 1.161e+000 9.215e-004 
6.744e-003 8.415e+008 1.414e+008 1.000e+002 1.161e+000 9.237e-004 
6.758e-003 8.432e+008 1.414e+008 1.000e+002 1.161e+000 9.261e-004 
6.772e-003 8.449e+008 1.414e+008 1.000e+002 1.161e+000 9.283e-004 
6.786e-003 8.465e+008 1.414e+008 1.000e+002 1.161e+000 9.306e-004 
6.799e-003 8.481e+008 1.414e+008 1.000e+002 1.161e+000 9.328e-004 
6.812e-003 8.497e+008 1.414e+008 1.000e+002 1.161e+000 9.351e-004 
6.826e-003 8.514e+008 1.414e+008 1.000e+002 1.161e+000 9.374e-004 
6.840e-003 8.531e+008 1.414e+008 1.000e+002 1.161e+000 9.397e-004 
6.854e-003 8.547e+008 1.414e+008 1.000e+002 1.161e+000 9.420e-004 
6.868e-003 8.564e+008 1.414e+008 1.000e+002 1.161e+000 9.444e-004 
6.882e-003 8.581e+008 1.414e+008 1.000e+002 1.161e+000 9.468e-004 
6.896e-003 8.598e+008 1.414e+008 1.000e+002 1.161e+000 9.491e-004 
6.910e-003 8.615e+008 1.414e+008 1.000e+002 1.161e+000 9.515e-004 
6.924e-003 8.632e+008 1.414e+008 1.000e+002 1.161e+000 9.538e-004 
6.938e-003 8.649e+008 1.414e+008 1.000e+002 1.162e+000 9.562e-004 
6.953e-003 8.666e+008 1.414e+008 1.000e+002 1.163e+000 9.586e-004 
6.967e-003 8.683e+008 1.414e+008 1.000e+002 1.163e+000 9.610e-004 
6.981e-003 8.701e+008 1.414e+008 1.000e+002 1.163e+000 9.634e-004 
6.996e-003 8.718e+008 1.414e+008 1.000e+002 1.163e+000 9.658e-004 
7.011e-003 8.736e+008 1.414e+008 1.000e+002 1.163e+000 9.683e-004 
7.025e-003 8.753e+008 1.414e+008 1.000e+002 1.163e+000 9.707e-004 
7.040e-003 8.771e+008 1.414e+008 1.000e+002 1.163e+000 9.732e-004 
7.055e-003 8.789e+008 1.414e+008 1.000e+002 1.163e+000 9.758e-004 
7.070e-003 8.807e+008 1.414e+008 1.000e+002 1.163e+000 9.782e-004 
7.085e-003 8.825e+008 1.414e+008 1.000e+002 1.163e+000 9.807e-004 
7.099e-003 8.843e+008 1.414e+008 1.000e+002 1.163e+000 9.832e-004 
7.114e-003 8.861e+008 1.414e+008 1.000e+002 1.163e+000 9.857e-004 
7.130e-003 8.879e+008 1.414e+008 1.000e+002 1.163e+000 9.883e-004 
7.145e-003 8.898e+008 1.414e+008 1.000e+002 1.163e+000 9.909e-004 
7.161e-003 8.917e+008 1.414e+008 1.000e+002 1.163e+000 9.935e-004 
7.177e-003 8.936e+008 1.414e+008 1.000e+002 1.163e+000 9.962e-004 
7.192e-003 8.955e+008 1.414e+008 1.000e+002 1.163e+000 9.988e-004 
7.209e-003 8.974e+008 1.414e+008 1.000e+002 1.163e+000 1.002e-003 
7.224e-003 8.993e+008 1.414e+008 1.000e+002 1.163e+000 1.004e-003 
7.240e-003 9.012e+008 1.414e+008 1.000e+002 1.163e+000 1.007e-003 
7.256e-003 9.031e+008 1.414e+008 1.000e+002 1.163e+000 1.009e-003 
7.272e-003 9.050e+008 1.414e+008 1.000e+002 1.163e+000 1.012e-003 
7.287e-003 9.069e+008 1.414e+008 1.000e+002 1.163e+000 1.015e-003 
7.302e-003 9.087e+008 1.414e+008 1.000e+002 1.163e+000 1.017e-003 
7.317e-003 9.104e+008 1.414e+008 1.000e+002 1.163e+000 1.020e-003 
7.331e-003 9.122e+008 1.414e+008 1.000e+002 1.163e+000 1.022e-003 
7.347e-003 9.141e+008 1.414e+008 1.000e+002 1.163e+000 1.025e-003 
7.363e-003 9.160e+008 1.414e+008 1.000e+002 1.163e+000 1.027e-003 
7.379e-003 9.179e+008 1.414e+008 1.000e+002 1.163e+000 1.030e-003 
7.394e-003 9.197e+008 1.414e+008 1.000e+002 1.163e+000 1.033e-003 
7.409e-003 9.216e+008 1.414e+008 1.000e+002 1.163e+000 1.035e-003 
7.424e-003 9.233e+008 1.414e+008 1.000e+002 1.163e+000 1.038e-003 
7.439e-003 9.251e+008 1.414e+008 1.000e+002 1.163e+000 1.040e-003 
7.454e-003 9.269e+008 1.414e+008 1.000e+002 1.163e+000 1.043e-003 
7.468e-003 9.287e+008 1.414e+008 1.000e+002 1.163e+000 1.045e-003 
7.483e-003 9.304e+008 1.414e+008 1.000e+002 1.163e+000 1.048e-003 
7.498e-003 9.322e+008 1.414e+008 1.000e+002 1.164e+000 1.050e-003 
7.513e-003 9.340e+008 1.414e+008 1.000e+002 1.164e+000 1.053e-003 
7.528e-003 9.359e+008 1.414e+008 1.000e+002 1.165e+000 1.055e-003 
7.543e-003 9.377e+008 1.414e+008 1.000e+002 1.165e+000 1.058e-003 
7.558e-003 9.395e+008 1.414e+008 1.000e+002 1.165e+000 1.060e-003 
7.573e-003 9.413e+008 1.414e+008 1.000e+002 1.165e+000 1.063e-003 
7.588e-003 9.431e+008 1.414e+008 1.000e+002 1.165e+000 1.065e-003 
7.604e-003 9.449e+008 1.414e+008 1.000e+002 1.165e+000 1.068e-003 
7.618e-003 9.467e+008 1.414e+008 1.000e+002 1.165e+000 1.070e-003 
7.634e-003 9.486e+008 1.414e+008 1.000e+002 1.165e+000 1.073e-003 
7.649e-003 9.503e+008 1.414e+008 1.000e+002 1.165e+000 1.075e-003 
7.664e-003 9.522e+008 1.414e+008 1.000e+002 1.165e+000 1.078e-003 
7.679e-003 9.540e+008 1.414e+008 1.000e+002 1.165e+000 1.080e-003 
7.694e-003 9.558e+008 1.414e+008 1.000e+002 1.165e+000 1.083e-003 
7.709e-003 9.576e+008 1.414e+008 1.000e+002 1.165e+000 1.086e-003 
7.724e-003 9.595e+008 1.414e+008 1.000e+002 1.165e+000 1.088e-003 
7.740e-003 9.613e+008 1.414e+008 1.000e+002 1.165e+000 1.091e-003 
7.755e-003 9.631e+008 1.414e+008 1.000e+002 1.165e+000 1.093e-003 
7.770e-003 9.650e+008 1.414e+008 1.000e+002 1.165e+000 1.096e-003 
7.785e-003 9.668e+008 1.414e+008 1.000e+002 1.165e+000 1.098e-003 
7.801e-003 9.687e+008 1.414e+008 1.000e+002 1.165e+000 1.101e-003 
7.817e-003 9.706e+008 1.414e+008 1.000e+002 1.165e+000 1.104e-003 
7.832e-003 9.724e+008 1.414e+008 1.000e+002 1.165e+000 1.106e-003 
7.847e-003 9.743e+008 1.414e+008 1.000e+002 1.165e+000 1.109e-003 
7.863e-003 9.761e+008 1.414e+008 1.000e+002 1.165e+000 1.111e-003 
7.878e-003 9.779e+008 1.414e+008 1.000e+002 1.165e+000 1.114e-003 
7.894e-003 9.798e+008 1.414e+008 1.000e+002 1.165e+000 1.117e-003 
7.909e-003 9.817e+008 1.414e+008 1.000e+002 1.165e+000 1.119e-003 
7.924e-003 9.835e+008 1.414e+008 1.000e+002 1.165e+000 1.122e-003 
7.940e-003 9.854e+008 1.414e+008 1.000e+002 1.165e+000 1.124e-003 
7.956e-003 9.873e+008 1.414e+008 1.000e+002 1.165e+000 1.127e-003 
7.972e-003 9.892e+008 1.414e+008 1.000e+002 1.165e+000 1.130e-003 
7.988e-003 9.911e+008 1.414e+008 1.000e+002 1.165e+000 1.132e-003 
8.003e-003 9.930e+008 1.414e+008 1.000e+002 1.165e+000 1.135e-003 
8.020e-003 9.950e+008 1.414e+008 1.000e+002 1.165e+000 1.138e-003 
8.034e-003 9.967e+008 1.414e+008 1.000e+002 1.165e+000 1.140e-003 
8.048e-003 9.984e+008 1.414e+008 1.000e+002 1.165e+000 1.143e-003 
8.062e-003 1.000e+009 1.414e+008 1.000e+002 1.165e+000 1.145e-003 
8.076e-003 1.002e+009 1.414e+008 1.000e+002 1.165e+000 1.147e-003 
8.090e-003 1.003e+009 1.414e+008 1.000e+002 1.165e+000 1.150e-003 
8.105e-003 1.005e+009 1.414e+008 1.000e+002 1.165e+000 1.152e-003 
8.119e-003 1.007e+009 1.414e+008 1.000e+002 1.165e+000 1.154e-003 
8.132e-003 1.008e+009 1.414e+008 1.000e+002 1.165e+000 1.157e-003 
8.146e-003 1.010e+009 1.414e+008 1.000e+002 1.165e+000 1.159e-003 
8.159e-003 1.012e+009 1.414e+008 1.000e+002 1.165e+000 1.161e-003 
8.174e-003 1.014e+009 1.414e+008 1.000e+002 1.165e+000 1.164e-003 
8.188e-003 1.015e+009 1.414e+008 1.000e+002 1.165e+000 1.166e-003 
8.201e-003 1.017e+009 1.414e+008 1.000e+002 1.165e+000 1.168e-003 
8.216e-003 1.019e+009 1.414e+008 1.000e+002 1.165e+000 1.171e-003 
8.231e-003 1.020e+009 1.414e+008 1.000e+002 1.165e+000 1.173e-003 
8.247e-003 1.022e+009 1.414e+008 1.000e+002 1.165e+000 1.176e-003 
8.263e-003 1.024e+009 1.414e+008 1.000e+002 1.165e+000 1.179e-003 
8.279e-003 1.026e+009 1.414e+008 1.000e+002 1.165e+000 1.181e-003 
8.296e-003 1.028e+009 1.414e+008 1.000e+002 1.165e+000 1.184e-003 
8.311e-003 1.030e+009 1.414e+008 1.000e+002 1.165e+000 1.187e-003 
8.327e-003 1.032e+009 1.414e+008 1.000e+002 1.165e+000 1.190e-003 
8.344e-003 1.034e+009 1.414e+008 1.000e+002 1.165e+000 1.192e-003 
8.360e-003 1.036e+009 1.414e+008 1.000e+002 1.165e+000 1.195e-003 
8.375e-003 1.038e+009 1.414e+008 1.000e+002 1.165e+000 1.198e-003 
8.391e-003 1.040e+009 1.414e+008 1.000e+002 1.165e+000 1.200e-003 
8.406e-003 1.041e+009 1.414e+008 1.000e+002 1.165e+000 1.203e-003 
8.421e-003 1.043e+009 1.414e+008 1.000e+002 1.165e+000 1.205e-003 
8.436e-003 1.045e+009 1.414e+008 1.000e+002 1.165e+000 1.208e-003 
8.451e-003 1.047e+009 1.414e+008 1.000e+002 1.165e+000 1.210e-003 
8.467e-003 1.049e+009 1.414e+008 1.000e+002 1.165e+000 1.213e-003 
8.482e-003 1.051e+009 1.414e+008 1.000e+002 1.166e+000 1.216e-003 
8.497e-003 1.052e+009 1.414e+008 1.000e+002 1.166e+000 1.218e-003 
8.512e-003 1.054e+009 1.414e+008 1.000e+002 1.166e+000 1.221e-003 
8.528e-003 1.056e+009 1.414e+008 1.000e+002 1.167e+000 1.223e-003 
8.543e-003 1.058e+009 1.414e+008 1.000e+002 1.167e+000 1.226e-003 
8.558e-003 1.060e+009 1.414e+008 1.000e+002 1.167e+000 1.228e-003 
8.573e-003 1.062e+009 1.414e+008 1.000e+002 1.168e+000 1.231e-003 
8.588e-003 1.063e+009 1.414e+008 1.000e+002 1.168e+000 1.233e-003 
8.603e-003 1.065e+009 1.414e+008 1.000e+002 1.168e+000 1.236e-003 
8.617e-003 1.067e+009 1.414e+008 1.000e+002 1.168e+000 1.238e-003 
8.633e-003 1.069e+009 1.414e+008 1.000e+002 1.168e+000 1.241e-003 
8.648e-003 1.071e+009 1.414e+008 1.000e+002 1.168e+000 1.244e-003 
8.664e-003 1.073e+009 1.414e+008 1.000e+002 1.168e+000 1.246e-003 
8.681e-003 1.074e+009 1.414e+008 1.000e+002 1.168e+000 1.249e-003 
8.697e-003 1.076e+009 1.414e+008 1.000e+002 1.168e+000 1.252e-003 
8.715e-003 1.079e+009 1.414e+008 1.000e+002 1.168e+000 1.255e-003 
8.731e-003 1.081e+009 1.414e+008 1.000e+002 1.168e+000 1.257e-003 
8.747e-003 1.082e+009 1.414e+008 1.000e+002 1.168e+000 1.260e-003 
8.764e-003 1.084e+009 1.414e+008 1.000e+002 1.168e+000 1.263e-003 
8.782e-003 1.087e+009 1.414e+008 1.000e+002 1.168e+000 1.266e-003 
8.798e-003 1.089e+009 1.414e+008 1.000e+002 1.168e+000 1.269e-003 
8.815e-003 1.091e+009 1.414e+008 1.000e+002 1.168e+000 1.272e-003 
8.831e-003 1.093e+009 1.414e+008 1.000e+002 1.168e+000 1.274e-003 
8.848e-003 1.095e+009 1.414e+008 1.000e+002 1.168e+000 1.277e-003 
8.864e-003 1.096e+009 1.414e+008 1.000e+002 1.168e+000 1.280e-003 
8.881e-003 1.099e+009 1.414e+008 1.000e+002 1.168e+000 1.283e-003 
8.897e-003 1.100e+009 1.414e+008 1.000e+002 1.168e+000 1.285e-003 
8.911e-003 1.102e+009 1.414e+008 1.000e+002 1.168e+000 1.288e-003 
8.927e-003 1.104e+009 1.414e+008 1.000e+002 1.168e+000 1.290e-003 
8.942e-003 1.106e+009 1.414e+008 1.000e+002 1.168e+000 1.293e-003 
8.957e-003 1.108e+009 1.414e+008 1.000e+002 1.168e+000 1.295e-003 
8.972e-003 1.109e+009 1.414e+008 1.000e+002 1.168e+000 1.298e-003 
8.987e-003 1.111e+009 1.414e+008 1.000e+002 1.168e+000 1.300e-003 
9.002e-003 1.113e+009 1.414e+008 1.000e+002 1.168e+000 1.303e-003 
9.017e-003 1.115e+009 1.414e+008 1.000e+002 1.168e+000 1.306e-003 
9.033e-003 1.117e+009 1.414e+008 1.000e+002 1.168e+000 1.308e-003 
9.048e-003 1.119e+009 1.414e+008 1.000e+002 1.168e+000 1.311e-003 
9.063e-003 1.120e+009 1.414e+008 1.000e+002 1.168e+000 1.313e-003 
9.079e-003 1.122e+009 1.414e+008 1.000e+002 1.168e+000 1.316e-003 
9.094e-003 1.124e+009 1.414e+008 1.000e+002 1.168e+000 1.319e-003 
9.109e-003 1.126e+009 1.414e+008 1.000e+002 1.168e+000 1.321e-003 
9.124e-003 1.128e+009 1.414e+008 1.000e+002 1.168e+000 1.324e-003 
9.140e-003 1.130e+009 1.414e+008 1.000e+002 1.168e+000 1.326e-003 
9.155e-003 1.132e+009 1.414e+008 1.000e+002 1.168e+000 1.329e-003 
9.171e-003 1.133e+009 1.414e+008 1.000e+002 1.168e+000 1.332e-003 
9.186e-003 1.135e+009 1.414e+008 1.000e+002 1.168e+000 1.334e-003 
9.202e-003 1.137e+009 1.414e+008 1.000e+002 1.168e+000 1.337e-003 
9.217e-003 1.139e+009 1.414e+008 1.000e+002 1.168e+000 1.339e-003 
9.232e-003 1.141e+009 1.414e+008 1.000e+002 1.168e+000 1.342e-003 
9.248e-003 1.143e+009 1.414e+008 1.000e+002 1.168e+000 1.344e-003 
9.262e-003 1.144e+009 1.414e+008 1.000e+002 1.168e+000 1.347e-003 
9.277e-003 1.146e+009 1.414e+008 1.000e+002 1.168e+000 1.349e-003 
9.293e-003 1.148e+009 1.414e+008 1.000e+002 1.168e+000 1.352e-003 
9.307e-003 1.150e+009 1.414e+008 1.000e+002 1.168e+000 1.354e-003 
9.321e-003 1.151e+009 1.414e+008 1.000e+002 1.168e+000 1.357e-003 
9.335e-003 1.153e+009 1.414e+008 1.000e+002 1.168e+000 1.359e-003 
9.349e-003 1.155e+009 1.414e+008 1.000e+002 1.168e+000 1.362e-003 
9.363e-003 1.157e+009 1.414e+008 1.000e+002 1.168e+000 1.364e-003 
9.377e-003 1.158e+009 1.414e+008 1.000e+002 1.168e+000 1.366e-003 
9.391e-003 1.160e+009 1.414e+008 1.000e+002 1.168e+000 1.369e-003 
9.405e-003 1.162e+009 1.414e+008 1.000e+002 1.168e+000 1.371e-003 
9.419e-003 1.163e+009 1.414e+008 1.000e+002 1.168e+000 1.373e-003 
9.432e-003 1.165e+009 1.414e+008 1.000e+002 1.168e+000 1.376e-003 
9.445e-003 1.166e+009 1.414e+008 1.000e+002 1.168e+000 1.378e-003 
9.456e-003 1.168e+009 1.414e+008 1.000e+002 1.168e+000 1.380e-003 
9.467e-003 1.169e+009 1.414e+008 1.000e+002 1.168e+000 1.381e-003 
9.478e-003 1.170e+009 1.414e+008 1.000e+002 1.168e+000 1.383e-003 
9.488e-003 1.172e+009 1.414e+008 1.000e+002 1.168e+000 1.385e-003 
9.499e-003 1.173e+009 1.414e+008 1.000e+002 1.168e+000 1.387e-003 
9.510e-003 1.174e+009 1.414e+008 1.000e+002 1.167e+000 1.389e-003 
9.520e-003 1.175e+009 1.414e+008 1.000e+002 1.168e+000 1.390e-003 
9.531e-003 1.177e+009 1.414e+008 1.000e+002 1.168e+000 1.392e-003 
9.542e-003 1.178e+009 1.414e+008 1.000e+002 1.168e+000 1.394e-003 
9.552e-003 1.179e+009 1.414e+008 1.000e+002 1.168e+000 1.396e-003 
9.562e-003 1.180e+009 1.414e+008 1.000e+002 1.168e+000 1.397e-003 
9.573e-003 1.182e+009 1.414e+008 1.000e+002 1.168e+000 1.399e-003 
9.583e-003 1.183e+009 1.414e+008 1.000e+002 1.168e+000 1.401e-003 
9.593e-003 1.184e+009 1.414e+008 1.000e+002 1.168e+000 1.403e-003 
9.603e-003 1.185e+009 1.414e+008 1.000e+002 1.168e+000 1.404e-003 
9.613e-003 1.187e+009 1.414e+008 1.000e+002 1.168e+000 1.406e-003 
9.623e-003 1.188e+009 1.414e+008 1.000e+002 1.168e+000 1.408e-003 
9.633e-003 1.189e+009 1.414e+008 1.000e+002 1.168e+000 1.409e-003 
9.643e-003 1.190e+009 1.414e+008 1.000e+002 1.167e+000 1.411e-003 
9.653e-003 1.191e+009 1.414e+008 1.000e+002 1.168e+000 1.413e-003 
9.663e-003 1.193e+009 1.414e+008 1.000e+002 1.168e+000 1.414e-003 
9.672e-003 1.194e+009 1.414e+008 1.000e+002 1.168e+000 1.416e-003 
9.683e-003 1.195e+009 1.414e+008 1.000e+002 1.168e+000 1.418e-003 
9.693e-003 1.196e+009 1.414e+008 1.000e+002 1.168e+000 1.419e-003 
9.703e-003 1.197e+009 1.414e+008 1.000e+002 1.168e+000 1.421e-003 
9.714e-003 1.199e+009 1.414e+008 1.000e+002 1.168e+000 1.423e-003 
9.724e-003 1.200e+009 1.414e+008 1.000e+002 1.168e+000 1.425e-003 
9.734e-003 1.201e+009 1.414e+008 1.000e+002 1.168e+000 1.426e-003 
9.745e-003 1.202e+009 1.414e+008 1.000e+002 1.168e+000 1.428e-003 
9.755e-003 1.204e+009 1.414e+008 1.000e+002 1.168e+000 1.430e-003 
9.765e-003 1.205e+009 1.414e+008 1.000e+002 1.168e+000 1.432e-003 
9.775e-003 1.206e+009 1.414e+008 1.000e+002 1.168e+000 1.433e-003 
9.785e-003 1.207e+009 1.414e+008 1.000e+002 1.168e+000 1.435e-003 
9.795e-003 1.208e+009 1.414e+008 1.000e+002 1.168e+000 1.437e-003 
9.806e-003 1.210e+009 1.414e+008 1.000e+002 1.168e+000 1.438e-003 
9.816e-003 1.211e+009 1.414e+008 1.000e+002 1.168e+000 1.440e-003 
9.826e-003 1.212e+009 1.414e+008 1.000e+002 1.167e+000 1.442e-003 
9.836e-003 1.213e+009 1.414e+008 1.000e+002 1.168e+000 1.444e-003 
9.846e-003 1.215e+009 1.414e+008 1.000e+002 1.168e+000 1.445e-003 
9.857e-003 1.216e+009 1.414e+008 1.000e+002 1.168e+000 1.447e-003 
9.867e-003 1.217e+009 1.414e+008 1.000e+002 1.168e+000 1.449e-003 
9.877e-003 1.218e+009 1.414e+008 1.000e+002 1.168e+000 1.450e-003 
9.887e-003 1.219e+009 1.414e+008 1.000e+002 1.168e+000 1.452e-003 
9.896e-003 1.221e+009 1.414e+008 1.000e+002 1.168e+000 1.454e-003 
9.906e-003 1.222e+009 1.414e+008 1.000e+002 1.168e+000 1.455e-003 
9.916e-003 1.223e+009 1.414e+008 1.000e+002 1.168e+000 1.457e-003 
9.926e-003 1.224e+009 1.414e+008 1.000e+002 1.168e+000 1.459e-003 
9.936e-003 1.225e+009 1.414e+008 1.000e+002 1.168e+000 1.460e-003 
9.947e-003 1.227e+009 1.414e+008 1.000e+002 1.168e+000 1.462e-003 
9.957e-003 1.228e+009 1.414e+008 1.000e+002 1.168e+000 1.464e-003 
9.968e-003 1.229e+009 1.414e+008 1.000e+002 1.168e+000 1.466e-003 
9.979e-003 1.231e+009 1.414e+008 1.000e+002 1.168e+000 1.468e-003 
9.989e-003 1.232e+009 1.414e+008 1.000e+002 1.168e+000 1.469e-003 
1.000e-002 1.233e+009 1.414e+008 1.000e+002 1.168e+000 1.471e-003 
1.001e-002 1.234e+009 1.414e+008 1.000e+002 1.168e+000 1.473e-003 
1.002e-002 1.236e+009 1.414e+008 1.000e+002 1.168e+000 1.475e-003 
1.003e-002 1.237e+009 1.414e+008 1.000e+002 1.168e+000 1.477e-003 
1.004e-002 1.238e+009 1.414e+008 1.000e+002 1.168e+000 1.478e-003 
1.005e-002 1.239e+009 1.414e+008 1.000e+002 1.168e+000 1.480e-003 
1.006e-002 1.241e+009 1.414e+008 1.000e+002 1.168e+000 1.482e-003 
1.007e-002 1.242e+009 1.414e+008 1.000e+002 1.168e+000 1.484e-003 
1.009e-002 1.243e+009 1.414e+008 1.000e+002 1.168e+000 1.486e-003 
1.010e-002 1.245e+009 1.414e+008 1.000e+002 1.168e+000 1.487e-003 
1.011e-002 1.246e+009 1.414e+008 1.000e+002 1.168e+000 1.489e-003 
1.012e-002 1.247e+009 1.414e+008 1.000e+002 1.168e+000 1.491e-003 
1.013e-002 1.248e+009 1.414e+008 1.000e+002 1.168e+000 1.493e-003 
1.014e-002 1.250e+009 1.414e+008 1.000e+002 1.168e+000 1.494e-003 
1.015e-002 1.251e+009 1.414e+008 1.000e+002 1.168e+000 1.496e-003 
1.016e-002 1.252e+009 1.414e+008 1.000e+002 1.168e+000 1.498e-003 
1.017e-002 1.254e+009 1.414e+008 1.000e+002 1.168e+000 1.500e-003 
1.018e-002 1.255e+009 1.414e+008 1.000e+002 1.168e+000 1.502e-003 
1.019e-002 1.256e+009 1.414e+008 1.000e+002 1.168e+000 1.503e-003 
1.020e-002 1.257e+009 1.414e+008 1.000e+002 1.168e+000 1.505e-003 
1.021e-002 1.259e+009 1.414e+008 1.000e+002 1.168e+000 1.507e-003 
1.022e-002 1.260e+009 1.414e+008 1.000e+002 1.168e+000 1.509e-003 
1.023e-002 1.261e+009 1.414e+008 1.000e+002 1.168e+000 1.511e-003 
1.024e-002 1.262e+009 1.414e+008 1.000e+002 1.168e+000 1.512e-003 
1.025e-002 1.264e+009 1.414e+008 1.000e+002 1.168e+000 1.514e-003 
1.027e-002 1.265e+009 1.414e+008 1.000e+002 1.168e+000 1.516e-003 
1.028e-002 1.266e+009 1.414e+008 1.000e+002 1.168e+000 1.518e-003 
1.029e-002 1.268e+009 1.414e+008 1.000e+002 1.168e+000 1.519e-003 
1.030e-002 1.269e+009 1.414e+008 1.000e+002 1.168e+000 1.521e-003 
1.031e-002 1.270e+009 1.414e+008 1.000e+002 1.168e+000 1.523e-003 
1.032e-002 1.271e+009 1.414e+008 1.000e+002 1.168e+000 1.525e-003 
1.033e-002 1.273e+009 1.414e+008 1.000e+002 1.168e+000 1.526e-003 
1.034e-002 1.274e+009 1.414e+008 1.000e+002 1.168e+000 1.528e-003 
1.035e-002 1.275e+009 1.414e+008 1.000e+002 1.168e+000 1.530e-003 
1.036e-002 1.276e+009 1.414e+008 1.000e+002 1.168e+000 1.532e-003 
1.037e-002 1.278e+009 1.414e+008 1.000e+002 1.168e+000 1.534e-003 
1.038e-002 1.279e+009 1.414e+008 1.000e+002 1.168e+000 1.535e-003 
1.039e-002 1.280e+009 1.414e+008 1.000e+002 1.168e+000 1.537e-003 
1.040e-002 1.281e+009 1.414e+008 1.000e+002 1.168e+000 1.539e-003 
1.041e-002 1.283e+009 1.414e+008 1.000e+002 1.168e+000 1.541e-003 
1.042e-002 1.284e+009 1.414e+008 1.000e+002 1.168e+000 1.542e-003 
1.043e-002 1.285e+009 1.414e+008 1.000e+002 1.168e+000 1.544e-003 
1.044e-002 1.286e+009 1.414e+008 1.000e+002 1.168e+000 1.546e-003 
1.045e-002 1.288e+009 1.414e+008 1.000e+002 1.168e+000 1.548e-003 
1.046e-002 1.289e+009 1.414e+008 1.000e+002 1.168e+000 1.549e-003 
1.047e-002 1.290e+009 1.414e+008 1.000e+002 1.168e+000 1.551e-003 
1.048e-002 1.291e+009 1.414e+008 1.000e+002 1.168e+000 1.553e-003 
1.049e-002 1.293e+009 1.414e+008 1.000e+002 1.168e+000 1.555e-003 
1.051e-002 1.294e+009 1.414e+008 1.000e+002 1.168e+000 1.556e-003 
1.052e-002 1.295e+009 1.414e+008 1.000e+002 1.168e+000 1.558e-003 
1.053e-002 1.296e+009 1.414e+008 1.000e+002 1.168e+000 1.560e-003 
1.054e-002 1.298e+009 1.414e+008 1.000e+002 1.168e+000 1.562e-003 
1.055e-002 1.299e+009 1.414e+008 1.000e+002 1.168e+000 1.563e-003 
1.056e-002 1.300e+009 1.414e+008 1.000e+002 1.168e+000 1.565e-003 
1.057e-002 1.301e+009 1.414e+008 1.000e+002 1.168e+000 1.567e-003 
1.058e-002 1.303e+009 1.414e+008 1.000e+002 1.168e+000 1.569e-003 
1.059e-002 1.304e+009 1.414e+008 1.000e+002 1.168e+000 1.571e-003 
1.060e-002 1.305e+009 1.414e+008 1.000e+002 1.168e+000 1.572e-003 
1.061e-002 1.306e+009 1.414e+008 1.000e+002 1.168e+000 1.574e-003 
1.062e-002 1.308e+009 1.414e+008 1.000e+002 1.168e+000 1.576e-003 
1.063e-002 1.309e+009 1.414e+008 1.000e+002 1.168e+000 1.578e-003 
1.064e-002 1.310e+009 1.414e+008 1.000e+002 1.168e+000 1.579e-003 
1.065e-002 1.312e+009 1.414e+008 1.000e+002 1.168e+000 1.581e-003 
1.066e-002 1.313e+009 1.414e+008 1.000e+002 1.168e+000 1.583e-003 
1.067e-002 1.314e+009 1.414e+008 1.000e+002 1.168e+000 1.585e-003 
1.068e-002 1.315e+009 1.414e+008 1.000e+002 1.168e+000 1.586e-003 
1.069e-002 1.317e+009 1.414e+008 1.000e+002 1.168e+000 1.588e-003 
1.070e-002 1.318e+009 1.414e+008 1.000e+002 1.168e+000 1.590e-003 
1.072e-002 1.319e+009 1.414e+008 1.000e+002 1.168e+000 1.592e-003 
1.073e-002 1.320e+009 1.414e+008 1.000e+002 1.168e+000 1.594e-003 
1.074e-002 1.322e+009 1.414e+008 1.000e+002 1.168e+000 1.595e-003 
1.075e-002 1.323e+009 1.414e+008 1.000e+002 1.168e+000 1.597e-003 
1.076e-002 1.324e+009 1.414e+008 1.000e+002 1.168e+000 1.599e-003 
1.077e-002 1.325e+009 1.414e+008 1.000e+002 1.168e+000 1.601e-003 
1.078e-002 1.327e+009 1.414e+008 1.000e+002 1.168e+000 1.602e-003 
1.079e-002 1.328e+009 1.414e+008 1.000e+002 1.168e+000 1.604e-003 
1.080e-002 1.329e+009 1.414e+008 1.000e+002 1.168e+000 1.606e-003 
1.081e-002 1.330e+009 1.414e+008 1.000e+002 1.168e+000 1.608e-003 
1.082e-002 1.332e+009 1.414e+008 1.000e+002 1.168e+000 1.610e-003 
1.083e-002 1.333e+009 1.414e+008 1.000e+002 1.168e+000 1.611e-003 
1.084e-002 1.334e+009 1.414e+008 1.000e+002 1.168e+000 1.613e-003 
1.085e-002 1.336e+009 1.414e+008 1.000e+002 1.168e+000 1.615e-003 
1.086e-002 1.337e+009 1.414e+008 1.000e+002 1.168e+000 1.617e-003 
1.087e-002 1.338e+009 1.414e+008 1.000e+002 1.168e+000 1.618e-003 
1.088e-002 1.339e+009 1.414e+008 1.000e+002 1.168e+000 1.620e-003 
1.090e-002 1.341e+009 1.414e+008 1.000e+002 1.168e+000 1.622e-003 
1.091e-002 1.342e+009 1.414e+008 1.000e+002 1.168e+000 1.624e-003 
1.092e-002 1.343e+009 1.414e+008 1.000e+002 1.168e+000 1.626e-003 
1.093e-002 1.345e+009 1.414e+008 1.000e+002 1.168e+000 1.627e-003 
1.094e-002 1.346e+009 1.414e+008 1.000e+002 1.168e+000 1.629e-003 
1.095e-002 1.347e+009 1.414e+008 1.000e+002 1.168e+000 1.631e-003 
1.096e-002 1.348e+009 1.414e+008 1.000e+002 1.168e+000 1.633e-003 
1.097e-002 1.350e+009 1.414e+008 1.000e+002 1.168e+000 1.635e-003 
1.098e-002 1.351e+009 1.414e+008 1.000e+002 1.168e+000 1.636e-003 
1.099e-002 1.352e+009 1.414e+008 1.000e+002 1.168e+000 1.638e-003 
1.100e-002 1.353e+009 1.414e+008 1.000e+002 1.168e+000 1.640e-003 
1.101e-002 1.355e+009 1.414e+008 1.000e+002 1.168e+000 1.642e-003 
1.102e-002 1.356e+009 1.414e+008 1.000e+002 1.168e+000 1.644e-003 
1.103e-002 1.357e+009 1.414e+008 1.000e+002 1.168e+000 1.645e-003 
1.104e-002 1.359e+009 1.414e+008 1.000e+002 1.168e+000 1.647e-003 
1.105e-002 1.360e+009 1.414e+008 1.000e+002 1.168e+000 1.649e-003 
1.106e-002 1.361e+009 1.414e+008 1.000e+002 1.168e+000 1.651e-003 
1.107e-002 1.362e+009 1.414e+008 1.000e+002 1.168e+000 1.652e-003 
1.108e-002 1.364e+009 1.414e+008 1.000e+002 1.168e+000 1.654e-003 
1.110e-002 1.365e+009 1.414e+008 1.000e+002 1.168e+000 1.656e-003 
1.111e-002 1.366e+009 1.414e+008 1.000e+002 1.168e+000 1.658e-003 
1.112e-002 1.367e+009 1.414e+008 1.000e+002 1.168e+000 1.659e-003 
1.113e-002 1.369e+009 1.414e+008 1.000e+002 1.168e+000 1.661e-003 
1.114e-002 1.370e+009 1.414e+008 1.000e+002 1.168e+000 1.663e-003 
1.115e-002 1.371e+009 1.414e+008 1.000e+002 1.168e+000 1.665e-003 
1.116e-002 1.372e+009 1.414e+008 1.000e+002 1.168e+000 1.666e-003 
1.117e-002 1.374e+009 1.414e+008 1.000e+002 1.168e+000 1.668e-003 
1.118e-002 1.375e+009 1.414e+008 1.000e+002 1.168e+000 1.670e-003 
1.119e-002 1.376e+009 1.414e+008 1.000e+002 1.168e+000 1.671e-003 
1.120e-002 1.377e+009 1.414e+008 1.000e+002 1.168e+000 1.673e-003 
1.121e-002 1.378e+009 1.414e+008 1.000e+002 1.168e+000 1.675e-003 
1.122e-002 1.379e+009 1.414e+008 1.000e+002 1.168e+000 1.676e-003 
1.123e-002 1.381e+009 1.414e+008 1.000e+002 1.168e+000 1.678e-003 
1.124e-002 1.382e+009 1.414e+008 1.000e+002 1.168e+000 1.680e-003 
1.125e-002 1.383e+009 1.414e+008 1.000e+002 1.168e+000 1.681e-003 
1.126e-002 1.384e+009 1.414e+008 1.000e+002 1.167e+000 1.683e-003 
1.127e-002 1.385e+009 1.414e+008 1.000e+002 1.168e+000 1.685e-003 
1.128e-002 1.387e+009 1.415e+008 1.000e+002 1.167e+000 1.686e-003 
1.129e-002 1.388e+009 1.414e+008 1.000e+002 1.168e+000 1.688e-003 
1.130e-002 1.389e+009 1.414e+008 1.000e+002 1.168e+000 1.690e-003 
1.131e-002 1.390e+009 1.414e+008 1.000e+002 1.168e+000 1.691e-003 
1.132e-002 1.391e+009 1.414e+008 1.000e+002 1.168e+000 1.693e-003 
1.133e-002 1.393e+009 1.414e+008 1.000e+002 1.168e+000 1.695e-003 
1.134e-002 1.394e+009 1.414e+008 1.000e+002 1.168e+000 1.696e-003 
1.135e-002 1.395e+009 1.414e+008 1.000e+002 1.168e+000 1.698e-003 
1.135e-002 1.396e+009 1.414e+008 1.000e+002 1.168e+000 1.700e-003 
1.136e-002 1.397e+009 1.414e+008 1.000e+002 1.168e+000 1.701e-003 
1.137e-002 1.398e+009 1.414e+008 1.000e+002 1.168e+000 1.703e-003 
1.138e-002 1.399e+009 1.414e+008 1.000e+002 1.168e+000 1.704e-003 
1.139e-002 1.401e+009 1.414e+008 1.000e+002 1.167e+000 1.706e-003 
1.140e-002 1.402e+009 1.414e+008 1.000e+002 1.168e+000 1.708e-003 
1.141e-002 1.403e+009 1.414e+008 1.000e+002 1.168e+000 1.709e-003 
1.142e-002 1.404e+009 1.414e+008 1.000e+002 1.168e+000 1.711e-003 
1.143e-002 1.405e+009 1.414e+008 1.000e+002 1.168e+000 1.713e-003 
1.144e-002 1.407e+009 1.414e+008 1.000e+002 1.168e+000 1.714e-003 
1.145e-002 1.408e+009 1.414e+008 1.000e+002 1.168e+000 1.716e-003 
1.146e-002 1.409e+009 1.414e+008 1.000e+002 1.168e+000 1.718e-003 
1.147e-002 1.410e+009 1.414e+008 1.000e+002 1.168e+000 1.719e-003 
1.148e-002 1.411e+009 1.414e+008 1.000e+002 1.168e+000 1.721e-003 
1.149e-002 1.412e+009 1.414e+008 1.000e+002 1.168e+000 1.723e-003 
1.150e-002 1.414e+009 1.414e+008 1.000e+002 1.168e+000 1.724e-003 
1.151e-002 1.415e+009 1.414e+008 1.000e+002 1.168e+000 1.726e-003 
1.152e-002 1.416e+009 1.414e+008 1.000e+002 1.168e+000 1.728e-003 
1.153e-002 1.417e+009 1.414e+008 1.000e+002 1.168e+000 1.729e-003 
1.154e-002 1.418e+009 1.414e+008 1.000e+002 1.168e+000 1.731e-003 
1.155e-002 1.419e+009 1.414e+008 1.000e+002 1.168e+000 1.732e-003 
1.156e-002 1.421e+009 1.414e+008 1.000e+002 1.168e+000 1.734e-003 
1.157e-002 1.422e+009 1.414e+008 1.000e+002 1.168e+000 1.736e-003 
1.158e-002 1.423e+009 1.414e+008 1.000e+002 1.168e+000 1.737e-003 
1.159e-002 1.424e+009 1.414e+008 1.000e+002 1.168e+000 1.739e-003 
1.160e-002 1.425e+009 1.414e+008 1.000e+002 1.167e+000 1.740e-003 
1.161e-002 1.426e+009 1.414e+008 1.000e+002 1.168e+000 1.742e-003 
1.162e-002 1.427e+009 1.414e+008 1.000e+002 1.168e+000 1.744e-003 
1.163e-002 1.429e+009 1.414e+008 1.000e+002 1.168e+000 1.745e-003 
1.164e-002 1.430e+009 1.414e+008 1.000e+002 1.168e+000 1.747e-003 
1.165e-002 1.431e+009 1.414e+008 1.000e+002 1.167e+000 1.749e-003 
1.166e-002 1.432e+009 1.414e+008 1.000e+002 1.168e+000 1.750e-003 
1.166e-002 1.433e+009 1.414e+008 1.000e+002 1.168e+000 1.752e-003 
1.167e-002 1.434e+009 1.414e+008 1.000e+002 1.168e+000 1.753e-003 
1.168e-002 1.435e+009 1.414e+008 1.000e+002 1.168e+000 1.755e-003 
1.169e-002 1.437e+009 1.414e+008 1.000e+002 1.168e+000 1.756e-003 
1.170e-002 1.438e+009 1.414e+008 1.000e+002 1.168e+000 1.758e-003 
1.171e-002 1.439e+009 1.414e+008 1.000e+002 1.168e+000 1.760e-003 
1.172e-002 1.440e+009 1.414e+008 1.000e+002 1.168e+000 1.761e-003 
1.173e-002 1.441e+009 1.414e+008 1.000e+002 1.168e+000 1.763e-003 
1.174e-002 1.442e+009 1.414e+008 1.000e+002 1.168e+000 1.765e-003 
1.175e-002 1.444e+009 1.414e+008 1.000e+002 1.168e+000 1.766e-003 
1.176e-002 1.445e+009 1.414e+008 1.000e+002 1.167e+000 1.768e-003 
1.177e-002 1.446e+009 1.414e+008 1.000e+002 1.168e+000 1.769e-003 
1.178e-002 1.447e+009 1.414e+008 1.000e+002 1.168e+000 1.771e-003 
1.179e-002 1.448e+009 1.414e+008 1.000e+002 1.168e+000 1.773e-003 
1.180e-002 1.449e+009 1.414e+008 1.000e+002 1.168e+000 1.774e-003 
1.181e-002 1.450e+009 1.414e+008 1.000e+002 1.168e+000 1.776e-003 
1.182e-002 1.452e+009 1.414e+008 1.000e+002 1.168e+000 1.778e-003 
1.183e-002 1.453e+009 1.414e+008 1.000e+002 1.168e+000 1.779e-003 
1.184e-002 1.454e+009 1.414e+008 1.000e+002 1.168e+000 1.781e-003 
1.185e-002 1.455e+009 1.414e+008 1.000e+002 1.168e+000 1.782e-003 
1.186e-002 1.456e+009 1.414e+008 1.000e+002 1.168e+000 1.784e-003 
1.187e-002 1.457e+009 1.414e+008 1.000e+002 1.168e+000 1.786e-003 
1.188e-002 1.459e+009 1.414e+008 1.000e+002 1.168e+000 1.787e-003 
1.188e-002 1.460e+009 1.414e+008 1.000e+002 1.168e+000 1.789e-003 
1.189e-002 1.461e+009 1.414e+008 1.000e+002 1.168e+000 1.791e-003 
1.190e-002 1.462e+009 1.414e+008 1.000e+002 1.168e+000 1.792e-003 
1.191e-002 1.463e+009 1.414e+008 1.000e+002 1.168e+000 1.794e-003 
1.192e-002 1.464e+009 1.414e+008 1.000e+002 1.168e+000 1.795e-003 
1.193e-002 1.465e+009 1.414e+008 1.000e+002 1.168e+000 1.797e-003 
1.194e-002 1.467e+009 1.414e+008 1.000e+002 1.168e+000 1.799e-003 
1.195e-002 1.468e+009 1.414e+008 1.000e+002 1.168e+000 1.800e-003 
1.196e-002 1.469e+009 1.414e+008 1.000e+002 1.168e+000 1.802e-003 
1.197e-002 1.470e+009 1.414e+008 1.000e+002 1.168e+000 1.803e-003 
1.198e-002 1.471e+009 1.414e+008 1.000e+002 1.168e+000 1.805e-003 
1.199e-002 1.472e+009 1.414e+008 1.000e+002 1.168e+000 1.806e-003 
1.200e-002 1.473e+009 1.414e+008 1.000e+002 1.168e+000 1.808e-003 
1.201e-002 1.474e+009 1.414e+008 1.000e+002 1.168e+000 1.809e-003 
1.202e-002 1.475e+009 1.414e+008 1.000e+002 1.168e+000 1.811e-003 
1.202e-002 1.476e+009 1.414e+008 1.000e+002 1.168e+000 1.812e-003 
1.203e-002 1.478e+009 1.414e+008 1.000e+002 1.167e+000 1.814e-003 
1.204e-002 1.479e+009 1.414e+008 1.000e+002 1.168e+000 1.815e-003 
1.205e-002 1.480e+009 1.414e+008 1.000e+002 1.168e+000 1.817e-003 
1.206e-002 1.481e+009 1.414e+008 1.000e+002 1.168e+000 1.818e-003 
1.207e-002 1.482e+009 1.414e+008 1.000e+002 1.168e+000 1.820e-003 
1.208e-002 1.483e+009 1.414e+008 1.000e+002 1.168e+000 1.821e-003 
1.209e-002 1.484e+009 1.414e+008 1.000e+002 1.168e+000 1.823e-003 
1.210e-002 1.485e+009 1.414e+008 1.000e+002 1.168e+000 1.825e-003 
1.210e-002 1.486e+009 1.414e+008 1.000e+002 1.168e+000 1.826e-003 
1.211e-002 1.487e+009 1.414e+008 1.000e+002 1.168e+000 1.827e-003 
1.212e-002 1.488e+009 1.414e+008 1.000e+002 1.168e+000 1.829e-003 
1.213e-002 1.489e+009 1.414e+008 1.000e+002 1.168e+000 1.830e-003 
1.214e-002 1.490e+009 1.414e+008 1.000e+002 1.168e+000 1.832e-003 
1.215e-002 1.491e+009 1.414e+008 1.000e+002 1.168e+000 1.833e-003 
1.216e-002 1.492e+009 1.414e+008 1.000e+002 1.168e+000 1.835e-003 
1.217e-002 1.493e+009 1.414e+008 1.000e+002 1.168e+000 1.836e-003 
1.217e-002 1.495e+009 1.414e+008 1.000e+002 1.168e+000 1.838e-003 
1.218e-002 1.496e+009 1.414e+008 1.000e+002 1.168e+000 1.839e-003 
1.219e-002 1.497e+009 1.414e+008 1.000e+002 1.168e+000 1.841e-003 
1.220e-002 1.498e+009 1.414e+008 1.000e+002 1.168e+000 1.842e-003 
1.221e-002 1.499e+009 1.414e+008 1.000e+002 1.168e+000 1.844e-003 
1.222e-002 1.500e+009 1.414e+008 1.000e+002 1.167e+000 1.845e-003 
1.223e-002 1.501e+009 1.414e+008 1.000e+002 1.168e+000 1.847e-003 
1.224e-002 1.502e+009 1.414e+008 1.000e+002 1.168e+000 1.848e-003 
1.224e-002 1.503e+009 1.414e+008 1.000e+002 1.168e+000 1.850e-003 
1.225e-002 1.504e+009 1.414e+008 1.000e+002 1.168e+000 1.851e-003 
1.226e-002 1.505e+009 1.414e+008 1.000e+002 1.168e+000 1.852e-003 
1.227e-002 1.506e+009 1.414e+008 1.000e+002 1.168e+000 1.854e-003 
1.228e-002 1.507e+009 1.414e+008 1.000e+002 1.168e+000 1.855e-003 
1.229e-002 1.508e+009 1.414e+008 1.000e+002 1.168e+000 1.857e-003 
1.229e-002 1.509e+009 1.414e+008 1.000e+002 1.168e+000 1.858e-003 
1.230e-002 1.510e+009 1.414e+008 1.000e+002 1.168e+000 1.859e-003 
1.231e-002 1.511e+009 1.414e+008 1.000e+002 1.168e+000 1.861e-003 
1.232e-002 1.512e+009 1.414e+008 1.000e+002 1.168e+000 1.862e-003 
1.233e-002 1.513e+009 1.414e+008 1.000e+002 1.168e+000 1.863e-003 
1.233e-002 1.514e+009 1.414e+008 1.000e+002 1.168e+000 1.865e-003 
1.234e-002 1.515e+009 1.414e+008 1.000e+002 1.168e+000 1.866e-003 
1.235e-002 1.516e+009 1.414e+008 1.000e+002 1.168e+000 1.867e-003 
1.236e-002 1.517e+009 1.414e+008 1.000e+002 1.168e+000 1.869e-003 
1.237e-002 1.518e+009 1.414e+008 1.000e+002 1.168e+000 1.870e-003 
1.237e-002 1.519e+009 1.414e+008 1.000e+002 1.168e+000 1.871e-003 
1.238e-002 1.520e+009 1.414e+008 1.000e+002 1.168e+000 1.873e-003 
1.239e-002 1.521e+009 1.414e+008 1.000e+002 1.168e+000 1.874e-003 
1.240e-002 1.522e+009 1.414e+008 1.000e+002 1.168e+000 1.876e-003 
1.241e-002 1.523e+009 1.414e+008 1.000e+002 1.168e+000 1.877e-003 
1.242e-002 1.524e+009 1.414e+008 1.000e+002 1.168e+000 1.878e-003 
1.242e-002 1.525e+009 1.414e+008 1.000e+002 1.168e+000 1.880e-003 
1.243e-002 1.525e+009 1.414e+008 1.000e+002 1.168e+000 1.881e-003 
1.244e-002 1.526e+009 1.414e+008 1.000e+002 1.168e+000 1.882e-003 
1.245e-002 1.527e+009 1.414e+008 1.000e+002 1.168e+000 1.884e-003 
1.246e-002 1.528e+009 1.414e+008 1.000e+002 1.168e+000 1.885e-003 
1.246e-002 1.529e+009 1.414e+008 1.000e+002 1.168e+000 1.886e-003 
1.247e-002 1.530e+009 1.414e+008 1.000e+002 1.168e+000 1.888e-003 
1.248e-002 1.531e+009 1.414e+008 1.000e+002 1.168e+000 1.889e-003 
1.249e-002 1.532e+009 1.414e+008 1.000e+002 1.167e+000 1.890e-003 
1.250e-002 1.533e+009 1.414e+008 1.000e+002 1.168e+000 1.892e-003 
1.250e-002 1.534e+009 1.415e+008 1.000e+002 1.167e+000 1.893e-003 
1.251e-002 1.535e+009 1.414e+008 1.000e+002 1.168e+000 1.894e-003 
1.252e-002 1.536e+009 1.414e+008 1.000e+002 1.167e+000 1.896e-003 
1.253e-002 1.537e+009 1.414e+008 1.000e+002 1.168e+000 1.897e-003 
1.253e-002 1.538e+009 1.414e+008 1.000e+002 1.168e+000 1.898e-003 
1.254e-002 1.539e+009 1.414e+008 1.000e+002 1.168e+000 1.900e-003 
1.255e-002 1.540e+009 1.414e+008 1.000e+002 1.168e+000 1.901e-003 
1.256e-002 1.541e+009 1.414e+008 1.000e+002 1.168e+000 1.902e-003 
1.257e-002 1.542e+009 1.414e+008 1.000e+002 1.168e+000 1.904e-003 
1.257e-002 1.542e+009 1.414e+008 1.000e+002 1.167e+000 1.905e-003 
1.258e-002 1.543e+009 1.414e+008 1.000e+002 1.168e+000 1.906e-003 
1.259e-002 1.544e+009 1.414e+008 1.000e+002 1.168e+000 1.908e-003 
1.260e-002 1.545e+009 1.414e+008 1.000e+002 1.168e+000 1.909e-003 
1.261e-002 1.546e+009 1.414e+008 1.000e+002 1.168e+000 1.910e-003 
1.261e-002 1.547e+009 1.414e+008 1.000e+002 1.168e+000 1.912e-003 
1.262e-002 1.548e+009 1.414e+008 1.000e+002 1.168e+000 1.913e-003 
1.263e-002 1.549e+009 1.414e+008 1.000e+002 1.168e+000 1.914e-003 
1.264e-002 1.550e+009 1.414e+008 1.000e+002 1.168e+000 1.916e-003 
1.264e-002 1.551e+009 1.414e+008 1.000e+002 1.168e+000 1.917e-003 
1.265e-002 1.552e+009 1.414e+008 1.000e+002 1.168e+000 1.918e-003 
1.266e-002 1.553e+009 1.414e+008 1.000e+002 1.168e+000 1.920e-003 
1.267e-002 1.554e+009 1.414e+008 1.000e+002 1.168e+000 1.921e-003 
1.268e-002 1.555e+009 1.414e+008 1.000e+002 1.168e+000 1.922e-003 
1.268e-002 1.556e+009 1.414e+008 1.000e+002 1.168e+000 1.924e-003 
1.269e-002 1.557e+009 1.415e+008 1.000e+002 1.167e+000 1.925e-003 
1.270e-002 1.558e+009 1.414e+008 1.000e+002 1.168e+000 1.926e-003 
1.271e-002 1.558e+009 1.414e+008 1.000e+002 1.168e+000 1.927e-003 
1.271e-002 1.559e+009 1.414e+008 1.000e+002 1.168e+000 1.929e-003 
1.272e-002 1.560e+009 1.414e+008 1.000e+002 1.168e+000 1.930e-003 
1.273e-002 1.561e+009 1.414e+008 1.000e+002 1.168e+000 1.931e-003 
1.274e-002 1.562e+009 1.414e+008 1.000e+002 1.168e+000 1.933e-003 
1.274e-002 1.563e+009 1.414e+008 1.000e+002 1.168e+000 1.934e-003 
1.275e-002 1.564e+009 1.414e+008 1.000e+002 1.168e+000 1.935e-003 
1.276e-002 1.565e+009 1.414e+008 1.000e+002 1.168e+000 1.936e-003 
1.277e-002 1.566e+009 1.414e+008 1.000e+002 1.168e+000 1.938e-003 
1.277e-002 1.567e+009 1.414e+008 1.000e+002 1.168e+000 1.939e-003 
1.278e-002 1.567e+009 1.414e+008 1.000e+002 1.168e+000 1.940e-003 
1.279e-002 1.568e+009 1.414e+008 1.000e+002 1.168e+000 1.941e-003 
1.280e-002 1.569e+009 1.414e+008 1.000e+002 1.168e+000 1.943e-003 
1.280e-002 1.570e+009 1.414e+008 1.000e+002 1.168e+000 1.944e-003 
1.281e-002 1.571e+009 1.414e+008 1.000e+002 1.168e+000 1.945e-003 
1.282e-002 1.572e+009 1.414e+008 1.000e+002 1.168e+000 1.946e-003 
1.283e-002 1.573e+009 1.414e+008 1.000e+002 1.168e+000 1.948e-003 
1.283e-002 1.574e+009 1.414e+008 1.000e+002 1.168e+000 1.949e-003 
1.284e-002 1.575e+009 1.414e+008 1.000e+002 1.167e+000 1.950e-003 
1.285e-002 1.576e+009 1.414e+008 1.000e+002 1.168e+000 1.951e-003 
1.286e-002 1.576e+009 1.414e+008 1.000e+002 1.168e+000 1.953e-003 
1.286e-002 1.577e+009 1.414e+008 1.000e+002 1.168e+000 1.954e-003 
1.287e-002 1.578e+009 1.414e+008 1.000e+002 1.167e+000 1.955e-003 
1.288e-002 1.579e+009 1.414e+008 1.000e+002 1.168e+000 1.956e-003 
1.289e-002 1.580e+009 1.414e+008 1.000e+002 1.168e+000 1.958e-003 
1.289e-002 1.581e+009 1.414e+008 1.000e+002 1.168e+000 1.959e-003 
1.290e-002 1.582e+009 1.414e+008 1.000e+002 1.168e+000 1.960e-003 
1.291e-002 1.583e+009 1.414e+008 1.000e+002 1.168e+000 1.961e-003 
1.292e-002 1.584e+009 1.414e+008 1.000e+002 1.168e+000 1.963e-003 
1.292e-002 1.584e+009 1.414e+008 1.000e+002 1.168e+000 1.964e-003 
1.293e-002 1.585e+009 1.414e+008 1.000e+002 1.168e+000 1.965e-003 
1.294e-002 1.586e+009 1.414e+008 1.000e+002 1.168e+000 1.966e-003 
1.294e-002 1.587e+009 1.414e+008 1.000e+002 1.168e+000 1.968e-003 
1.295e-002 1.588e+009 1.414e+008 1.000e+002 1.168e+000 1.969e-003 
1.296e-002 1.589e+009 1.414e+008 1.000e+002 1.168e+000 1.970e-003 
1.297e-002 1.590e+009 1.414e+008 1.000e+002 1.168e+000 1.971e-003 
1.297e-002 1.591e+009 1.414e+008 1.000e+002 1.168e+000 1.973e-003 
1.298e-002 1.592e+009 1.414e+008 1.000e+002 1.168e+000 1.974e-003 
1.299e-002 1.592e+009 1.414e+008 1.000e+002 1.168e+000 1.975e-003 
1.300e-002 1.593e+009 1.414e+008 1.000e+002 1.168e+000 1.976e-003 
1.300e-002 1.594e+009 1.414e+008 1.000e+002 1.168e+000 1.978e-003 
1.301e-002 1.595e+009 1.414e+008 1.000e+002 1.168e+000 1.979e-003 
1.302e-002 1.596e+009 1.414e+008 1.000e+002 1.168e+000 1.980e-003 
1.303e-002 1.597e+009 1.414e+008 1.000e+002 1.168e+000 1.981e-003 
1.303e-002 1.598e+009 1.414e+008 1.000e+002 1.168e+000 1.983e-003 
1.304e-002 1.599e+009 1.414e+008 1.000e+002 1.168e+000 1.984e-003 
1.305e-002 1.600e+009 1.414e+008 1.000e+002 1.168e+000 1.985e-003 
1.306e-002 1.601e+009 1.414e+008 1.000e+002 1.168e+000 1.987e-003 
1.306e-002 1.602e+009 1.414e+008 1.000e+002 1.168e+000 1.988e-003 
1.307e-002 1.602e+009 1.414e+008 1.000e+002 1.168e+000 1.989e-003 
1.308e-002 1.603e+009 1.414e+008 1.000e+002 1.167e+000 1.990e-003 
1.309e-002 1.604e+009 1.414e+008 1.000e+002 1.168e+000 1.992e-003 
1.310e-002 1.605e+009 1.414e+008 1.000e+002 1.168e+000 1.993e-003 
1.310e-002 1.606e+009 1.414e+008 1.000e+002 1.168e+000 1.994e-003 
1.311e-002 1.607e+009 1.414e+008 1.000e+002 1.168e+000 1.995e-003 
1.312e-002 1.608e+009 1.414e+008 1.000e+002 1.168e+000 1.997e-003 
1.313e-002 1.609e+009 1.414e+008 1.000e+002 1.168e+000 1.998e-003 
1.313e-002 1.610e+009 1.414e+008 1.000e+002 1.168e+000 1.999e-003 
1.314e-002 1.611e+009 1.414e+008 1.000e+002 1.168e+000 2.001e-003 
1.315e-002 1.611e+009 1.414e+008 1.000e+002 1.168e+000 2.002e-003 
1.316e-002 1.612e+009 1.414e+008 1.000e+002 1.168e+000 2.003e-003 
1.316e-002 1.613e+009 1.414e+008 1.000e+002 1.168e+000 2.004e-003 
1.317e-002 1.614e+009 1.414e+008 1.000e+002 1.168e+000 2.006e-003 
1.318e-002 1.615e+009 1.414e+008 1.000e+002 1.168e+000 2.007e-003 
1.319e-002 1.616e+009 1.414e+008 1.000e+002 1.167e+000 2.008e-003 
1.319e-002 1.617e+009 1.414e+008 1.000e+002 1.168e+000 2.009e-003 
1.320e-002 1.618e+009 1.414e+008 1.000e+002 1.168e+000 2.011e-003 
1.321e-002 1.619e+009 1.414e+008 1.000e+002 1.168e+000 2.012e-003 
1.322e-002 1.620e+009 1.414e+008 1.000e+002 1.168e+000 2.013e-003 
1.322e-002 1.621e+009 1.414e+008 1.000e+002 1.168e+000 2.015e-003 
1.323e-002 1.622e+009 1.414e+008 1.000e+002 1.168e+000 2.016e-003 
1.324e-002 1.623e+009 1.414e+008 1.000e+002 1.168e+000 2.017e-003 
1.325e-002 1.623e+009 1.414e+008 1.000e+002 1.168e+000 2.019e-003 
1.326e-002 1.624e+009 1.414e+008 1.000e+002 1.168e+000 2.020e-003 
1.326e-002 1.625e+009 1.414e+008 1.000e+002 1.168e+000 2.021e-003 
1.327e-002 1.626e+009 1.414e+008 1.000e+002 1.168e+000 2.022e-003 
1.328e-002 1.627e+009 1.414e+008 1.000e+002 1.168e+000 2.024e-003 
1.329e-002 1.628e+009 1.414e+008 1.000e+002 1.168e+000 2.025e-003 
1.329e-002 1.629e+009 1.414e+008 1.000e+002 1.168e+000 2.026e-003 
1.330e-002 1.630e+009 1.414e+008 1.000e+002 1.168e+000 2.028e-003 
1.331e-002 1.631e+009 1.414e+008 1.000e+002 1.168e+000 2.029e-003 
