# Supplementary material for: Strain rate dependency of dislocation plasticity
Source: Nat Commun. 2021 Mar 23;12:1845. doi: 10.1038/s41467-021-21939-1 (PMC7988163; doi:10.1038/s41467-021-21939-1)
Supplement: Supplementary file 3 — Supplementary Data 1 [file 41467_2021_21939_MOESM3_ESM.zip › Supplementary Data 1/DDDSimulationSet3/StrainRate=1e2s-1/InitialDislocationDensity=2.0e9m-2.dat]

#strain(1), stress(Pa), dislocation density(m-2), strain rate(s-1), mean dislocation velocity(km/s), plastic strain(1)
3.017e-006 4.348e+005 2.021e+009 1.000e+002 3.266e-003 8.639e-009 
3.997e-006 5.757e+005 2.021e+009 1.000e+002 3.862e-003 1.482e-008 
4.978e-006 7.163e+005 2.021e+009 1.000e+002 4.873e-003 2.263e-008 
6.091e-006 8.755e+005 2.021e+009 1.000e+002 5.689e-003 3.344e-008 
1.007e-005 1.442e+006 2.022e+009 1.000e+002 8.944e-003 8.877e-008 
1.586e-005 2.262e+006 2.024e+009 1.000e+002 1.439e-002 2.176e-007 
1.659e-005 2.364e+006 2.021e+009 1.000e+002 1.497e-002 2.379e-007 
2.396e-005 3.391e+006 2.015e+009 1.000e+002 2.091e-002 4.921e-007 
3.132e-005 4.406e+006 2.016e+009 1.000e+002 2.694e-002 8.382e-007 
3.796e-005 5.308e+006 2.012e+009 1.000e+002 3.298e-002 1.239e-006 
4.192e-005 5.841e+006 2.014e+009 1.000e+002 3.630e-002 1.512e-006 
4.801e-005 6.655e+006 2.019e+009 1.000e+002 4.041e-002 1.980e-006 
5.346e-005 7.376e+006 2.039e+009 1.000e+002 4.370e-002 2.439e-006 
5.836e-005 8.019e+006 2.044e+009 1.000e+002 4.755e-002 2.893e-006 
6.309e-005 8.635e+006 2.050e+009 1.000e+002 5.196e-002 3.368e-006 
6.482e-005 8.858e+006 2.054e+009 1.000e+002 5.272e-002 3.551e-006 
6.641e-005 9.063e+006 2.060e+009 1.000e+002 5.345e-002 3.721e-006 
7.158e-005 9.725e+006 2.087e+009 1.000e+002 5.672e-002 4.308e-006 
7.209e-005 9.791e+006 2.092e+009 1.000e+002 5.745e-002 4.370e-006 
7.319e-005 9.932e+006 2.100e+009 1.000e+002 5.821e-002 4.501e-006 
7.389e-005 1.002e+007 2.108e+009 1.000e+002 5.918e-002 4.584e-006 
7.665e-005 1.037e+007 2.094e+009 1.000e+002 6.201e-002 4.930e-006 
8.089e-005 1.090e+007 2.090e+009 1.000e+002 6.640e-002 5.494e-006 
8.653e-005 1.160e+007 2.114e+009 1.000e+002 7.177e-002 6.314e-006 
9.197e-005 1.226e+007 2.161e+009 1.000e+002 7.578e-002 7.178e-006 
9.781e-005 1.296e+007 2.249e+009 1.000e+002 8.168e-002 8.196e-006 
9.873e-005 1.306e+007 2.265e+009 1.000e+002 8.295e-002 8.369e-006 
9.963e-005 1.317e+007 2.281e+009 1.000e+002 8.395e-002 8.540e-006 
1.005e-004 1.327e+007 2.298e+009 1.000e+002 8.411e-002 8.714e-006 
1.014e-004 1.338e+007 2.315e+009 1.000e+002 8.637e-002 8.890e-006 
1.023e-004 1.348e+007 2.332e+009 1.000e+002 8.688e-002 9.071e-006 
1.033e-004 1.359e+007 2.353e+009 1.000e+002 8.879e-002 9.260e-006 
1.042e-004 1.370e+007 2.371e+009 1.000e+002 8.945e-002 9.455e-006 
1.054e-004 1.384e+007 2.395e+009 1.000e+002 9.023e-002 9.718e-006 
1.067e-004 1.398e+007 2.382e+009 1.000e+002 9.234e-002 1.001e-005 
1.093e-004 1.427e+007 2.400e+009 1.000e+002 9.514e-002 1.059e-005 
1.099e-004 1.434e+007 2.406e+009 1.000e+002 9.561e-002 1.072e-005 
1.105e-004 1.441e+007 2.418e+009 1.000e+002 9.602e-002 1.086e-005 
1.111e-004 1.447e+007 2.375e+009 1.000e+002 9.632e-002 1.101e-005 
1.117e-004 1.454e+007 2.355e+009 1.000e+002 9.533e-002 1.114e-005 
1.123e-004 1.461e+007 2.353e+009 1.000e+002 9.532e-002 1.128e-005 
1.129e-004 1.468e+007 2.356e+009 1.000e+002 9.564e-002 1.142e-005 
1.136e-004 1.475e+007 2.333e+009 1.000e+002 9.646e-002 1.156e-005 
1.159e-004 1.501e+007 2.318e+009 1.000e+002 9.838e-002 1.210e-005 
1.166e-004 1.509e+007 2.321e+009 1.000e+002 9.871e-002 1.226e-005 
1.175e-004 1.519e+007 2.329e+009 1.000e+002 9.889e-002 1.246e-005 
1.190e-004 1.535e+007 2.330e+009 1.000e+002 1.006e-001 1.280e-005 
1.198e-004 1.544e+007 2.341e+009 1.000e+002 1.009e-001 1.300e-005 
1.213e-004 1.560e+007 2.343e+009 1.000e+002 1.027e-001 1.334e-005 
1.218e-004 1.567e+007 2.348e+009 1.000e+002 1.029e-001 1.348e-005 
1.264e-004 1.616e+007 2.399e+009 1.000e+002 1.082e-001 1.463e-005 
1.299e-004 1.653e+007 2.424e+009 1.000e+002 1.115e-001 1.559e-005 
1.321e-004 1.676e+007 2.406e+009 1.000e+002 1.112e-001 1.616e-005 
1.347e-004 1.704e+007 2.419e+009 1.000e+002 1.122e-001 1.687e-005 
1.398e-004 1.756e+007 2.473e+009 1.000e+002 1.157e-001 1.828e-005 
1.415e-004 1.775e+007 2.446e+009 1.000e+002 1.137e-001 1.879e-005 
1.436e-004 1.796e+007 2.432e+009 1.000e+002 1.126e-001 1.937e-005 
1.454e-004 1.815e+007 2.430e+009 1.000e+002 1.121e-001 1.987e-005 
1.468e-004 1.830e+007 2.433e+009 1.000e+002 1.121e-001 2.025e-005 
1.474e-004 1.836e+007 2.435e+009 1.000e+002 1.115e-001 2.042e-005 
1.500e-004 1.864e+007 2.440e+009 1.000e+002 1.116e-001 2.113e-005 
1.512e-004 1.876e+007 2.372e+009 1.000e+002 1.119e-001 2.145e-005 
1.556e-004 1.923e+007 2.310e+009 1.000e+002 1.145e-001 2.261e-005 
1.592e-004 1.961e+007 2.246e+009 1.000e+002 1.176e-001 2.358e-005 
1.642e-004 2.014e+007 2.203e+009 1.000e+002 1.203e-001 2.491e-005 
1.687e-004 2.061e+007 2.152e+009 1.000e+002 1.230e-001 2.610e-005 
1.736e-004 2.114e+007 2.122e+009 1.000e+002 1.249e-001 2.743e-005 
1.787e-004 2.167e+007 2.109e+009 1.000e+002 1.275e-001 2.878e-005 
1.835e-004 2.218e+007 2.123e+009 1.000e+002 1.286e-001 3.009e-005 
1.885e-004 2.270e+007 2.149e+009 1.000e+002 1.306e-001 3.148e-005 
1.902e-004 2.288e+007 2.161e+009 1.000e+002 1.294e-001 3.197e-005 
1.955e-004 2.342e+007 2.197e+009 1.000e+002 1.310e-001 3.347e-005 
2.007e-004 2.396e+007 2.173e+009 1.000e+002 1.352e-001 3.499e-005 
2.037e-004 2.426e+007 2.152e+009 1.000e+002 1.382e-001 3.588e-005 
2.090e-004 2.480e+007 2.125e+009 1.000e+002 1.430e-001 3.750e-005 
2.145e-004 2.534e+007 2.104e+009 1.000e+002 1.473e-001 3.918e-005 
2.199e-004 2.588e+007 2.088e+009 1.000e+002 1.508e-001 4.089e-005 
2.245e-004 2.633e+007 2.073e+009 1.000e+002 1.533e-001 4.236e-005 
2.263e-004 2.651e+007 2.068e+009 1.000e+002 1.545e-001 4.293e-005 
2.270e-004 2.658e+007 2.068e+009 1.000e+002 1.548e-001 4.317e-005 
2.285e-004 2.672e+007 2.074e+009 1.000e+002 1.553e-001 4.364e-005 
2.339e-004 2.725e+007 2.115e+009 1.000e+002 1.556e-001 4.542e-005 
2.380e-004 2.765e+007 2.153e+009 1.000e+002 1.551e-001 4.681e-005 
2.434e-004 2.816e+007 2.203e+009 1.000e+002 1.531e-001 4.864e-005 
2.487e-004 2.866e+007 2.256e+009 1.000e+002 1.524e-001 5.047e-005 
2.538e-004 2.914e+007 2.307e+009 1.000e+002 1.522e-001 5.226e-005 
2.591e-004 2.963e+007 2.361e+009 1.000e+002 1.515e-001 5.415e-005 
2.639e-004 3.007e+007 2.372e+009 1.000e+002 1.536e-001 5.589e-005 
2.689e-004 3.053e+007 2.334e+009 1.000e+002 1.579e-001 5.773e-005 
2.739e-004 3.098e+007 2.301e+009 1.000e+002 1.634e-001 5.962e-005 
2.758e-004 3.115e+007 2.289e+009 1.000e+002 1.656e-001 6.032e-005 
2.791e-004 3.144e+007 2.265e+009 1.000e+002 1.685e-001 6.157e-005 
2.840e-004 3.188e+007 2.227e+009 1.000e+002 1.712e-001 6.346e-005 
2.888e-004 3.231e+007 2.274e+009 1.000e+002 1.703e-001 6.533e-005 
2.940e-004 3.277e+007 2.337e+009 1.000e+002 1.680e-001 6.740e-005 
2.992e-004 3.321e+007 2.399e+009 1.000e+002 1.653e-001 6.948e-005 
3.017e-004 3.343e+007 2.430e+009 1.000e+002 1.640e-001 7.046e-005 
3.055e-004 3.376e+007 2.476e+009 1.000e+002 1.625e-001 7.201e-005 
3.094e-004 3.409e+007 2.524e+009 1.000e+002 1.614e-001 7.360e-005 
3.122e-004 3.433e+007 2.559e+009 1.000e+002 1.611e-001 7.479e-005 
3.141e-004 3.449e+007 2.581e+009 1.000e+002 1.601e-001 7.557e-005 
3.184e-004 3.485e+007 2.604e+009 1.000e+002 1.619e-001 7.735e-005 
3.227e-004 3.521e+007 2.569e+009 1.000e+002 1.645e-001 7.919e-005 
3.277e-004 3.562e+007 2.463e+009 1.000e+002 1.752e-001 8.133e-005 
3.324e-004 3.600e+007 2.349e+009 1.000e+002 1.856e-001 8.339e-005 
3.357e-004 3.627e+007 2.272e+009 1.000e+002 1.923e-001 8.484e-005 
3.389e-004 3.653e+007 2.197e+009 1.000e+002 1.994e-001 8.625e-005 
3.424e-004 3.681e+007 2.159e+009 1.000e+002 2.038e-001 8.779e-005 
3.451e-004 3.703e+007 2.150e+009 1.000e+002 2.055e-001 8.898e-005 
3.492e-004 3.736e+007 2.190e+009 1.000e+002 2.021e-001 9.084e-005 
3.535e-004 3.770e+007 2.247e+009 1.000e+002 1.988e-001 9.279e-005 
3.574e-004 3.801e+007 2.300e+009 1.000e+002 1.959e-001 9.456e-005 
3.596e-004 3.818e+007 2.329e+009 1.000e+002 1.944e-001 9.554e-005 
3.624e-004 3.839e+007 2.367e+009 1.000e+002 1.924e-001 9.683e-005 
3.663e-004 3.870e+007 2.420e+009 1.000e+002 1.893e-001 9.865e-005 
3.685e-004 3.887e+007 2.450e+009 1.000e+002 1.880e-001 9.968e-005 
3.720e-004 3.913e+007 2.495e+009 1.000e+002 1.871e-001 1.013e-004 
3.742e-004 3.931e+007 2.470e+009 1.000e+002 1.900e-001 1.023e-004 
3.780e-004 3.959e+007 2.440e+009 1.000e+002 1.943e-001 1.041e-004 
3.816e-004 3.987e+007 2.415e+009 1.000e+002 1.963e-001 1.058e-004 
3.851e-004 4.013e+007 2.395e+009 1.000e+002 1.993e-001 1.075e-004 
3.884e-004 4.038e+007 2.375e+009 1.000e+002 2.027e-001 1.091e-004 
3.905e-004 4.053e+007 2.363e+009 1.000e+002 2.041e-001 1.101e-004 
3.925e-004 4.068e+007 2.365e+009 1.000e+002 2.029e-001 1.111e-004 
3.958e-004 4.093e+007 2.413e+009 1.000e+002 1.997e-001 1.127e-004 
3.984e-004 4.112e+007 2.451e+009 1.000e+002 1.973e-001 1.140e-004 
3.997e-004 4.121e+007 2.470e+009 1.000e+002 1.964e-001 1.146e-004 
4.016e-004 4.135e+007 2.498e+009 1.000e+002 1.953e-001 1.156e-004 
4.030e-004 4.145e+007 2.518e+009 1.000e+002 1.944e-001 1.162e-004 
4.041e-004 4.153e+007 2.534e+009 1.000e+002 1.938e-001 1.168e-004 
4.055e-004 4.164e+007 2.555e+009 1.000e+002 1.928e-001 1.175e-004 
4.071e-004 4.175e+007 2.577e+009 1.000e+002 1.916e-001 1.183e-004 
4.097e-004 4.194e+007 2.616e+009 1.000e+002 1.896e-001 1.196e-004 
4.122e-004 4.212e+007 2.653e+009 1.000e+002 1.878e-001 1.209e-004 
4.136e-004 4.222e+007 2.674e+009 1.000e+002 1.874e-001 1.215e-004 
4.154e-004 4.236e+007 2.686e+009 1.000e+002 1.890e-001 1.225e-004 
4.185e-004 4.257e+007 2.652e+009 1.000e+002 1.913e-001 1.240e-004 
4.208e-004 4.273e+007 2.636e+009 1.000e+002 1.928e-001 1.252e-004 
4.225e-004 4.286e+007 2.622e+009 1.000e+002 1.946e-001 1.261e-004 
4.243e-004 4.298e+007 2.611e+009 1.000e+002 1.966e-001 1.270e-004 
4.266e-004 4.314e+007 2.596e+009 1.000e+002 1.976e-001 1.282e-004 
4.282e-004 4.325e+007 2.585e+009 1.000e+002 1.991e-001 1.290e-004 
4.297e-004 4.336e+007 2.577e+009 1.000e+002 1.998e-001 1.298e-004 
4.309e-004 4.344e+007 2.574e+009 1.000e+002 2.008e-001 1.304e-004 
4.318e-004 4.351e+007 2.565e+009 1.000e+002 2.019e-001 1.309e-004 
4.345e-004 4.369e+007 2.493e+009 1.000e+002 2.083e-001 1.323e-004 
4.374e-004 4.389e+007 2.468e+009 1.000e+002 2.105e-001 1.338e-004 
4.399e-004 4.406e+007 2.448e+009 1.000e+002 2.128e-001 1.351e-004 
4.423e-004 4.423e+007 2.429e+009 1.000e+002 2.157e-001 1.364e-004 
4.445e-004 4.438e+007 2.412e+009 1.000e+002 2.176e-001 1.376e-004 
4.466e-004 4.452e+007 2.397e+009 1.000e+002 2.199e-001 1.387e-004 
4.483e-004 4.464e+007 2.380e+009 1.000e+002 2.209e-001 1.396e-004 
4.492e-004 4.470e+007 2.388e+009 1.000e+002 2.232e-001 1.400e-004 
4.503e-004 4.477e+007 2.403e+009 1.000e+002 2.182e-001 1.407e-004 
4.510e-004 4.482e+007 2.417e+009 1.000e+002 2.182e-001 1.410e-004 
4.518e-004 4.488e+007 2.436e+009 1.000e+002 2.169e-001 1.415e-004 
4.530e-004 4.496e+007 2.451e+009 1.000e+002 2.156e-001 1.421e-004 
4.542e-004 4.504e+007 2.468e+009 1.000e+002 2.149e-001 1.427e-004 
4.553e-004 4.511e+007 2.484e+009 1.000e+002 2.131e-001 1.433e-004 
4.562e-004 4.517e+007 2.502e+009 1.000e+002 2.120e-001 1.438e-004 
4.575e-004 4.526e+007 2.522e+009 1.000e+002 2.114e-001 1.445e-004 
4.598e-004 4.541e+007 2.558e+009 1.000e+002 2.089e-001 1.457e-004 
4.621e-004 4.557e+007 2.592e+009 1.000e+002 2.072e-001 1.470e-004 
4.638e-004 4.568e+007 2.617e+009 1.000e+002 2.053e-001 1.479e-004 
4.661e-004 4.583e+007 2.650e+009 1.000e+002 2.037e-001 1.491e-004 
4.687e-004 4.600e+007 2.628e+009 1.000e+002 2.064e-001 1.506e-004 
4.711e-004 4.615e+007 2.611e+009 1.000e+002 2.082e-001 1.518e-004 
4.736e-004 4.632e+007 2.595e+009 1.000e+002 2.109e-001 1.532e-004 
4.758e-004 4.646e+007 2.581e+009 1.000e+002 2.121e-001 1.545e-004 
4.783e-004 4.662e+007 2.565e+009 1.000e+002 2.140e-001 1.558e-004 
4.801e-004 4.674e+007 2.553e+009 1.000e+002 2.150e-001 1.568e-004 
4.820e-004 4.686e+007 2.540e+009 1.000e+002 2.169e-001 1.578e-004 
4.843e-004 4.701e+007 2.509e+009 1.000e+002 2.197e-001 1.591e-004 
4.875e-004 4.722e+007 2.481e+009 1.000e+002 2.238e-001 1.609e-004 
4.904e-004 4.740e+007 2.466e+009 1.000e+002 2.255e-001 1.626e-004 
4.934e-004 4.759e+007 2.454e+009 1.000e+002 2.271e-001 1.642e-004 
4.964e-004 4.778e+007 2.442e+009 1.000e+002 2.291e-001 1.660e-004 
4.993e-004 4.796e+007 2.433e+009 1.000e+002 2.310e-001 1.676e-004 
5.021e-004 4.813e+007 2.435e+009 1.000e+002 2.310e-001 1.691e-004 
5.045e-004 4.829e+007 2.445e+009 1.000e+002 2.320e-001 1.705e-004 
5.081e-004 4.851e+007 2.422e+009 1.000e+002 2.345e-001 1.726e-004 
5.120e-004 4.875e+007 2.408e+009 1.000e+002 2.376e-001 1.749e-004 
5.142e-004 4.888e+007 2.401e+009 1.000e+002 2.380e-001 1.761e-004 
5.164e-004 4.902e+007 2.396e+009 1.000e+002 2.403e-001 1.774e-004 
5.185e-004 4.914e+007 2.383e+009 1.000e+002 2.408e-001 1.786e-004 
5.208e-004 4.928e+007 2.373e+009 1.000e+002 2.424e-001 1.799e-004 
5.226e-004 4.939e+007 2.357e+009 1.000e+002 2.447e-001 1.810e-004 
5.245e-004 4.950e+007 2.360e+009 1.000e+002 2.447e-001 1.821e-004 
5.272e-004 4.967e+007 2.393e+009 1.000e+002 2.434e-001 1.837e-004 
5.300e-004 4.983e+007 2.365e+009 1.000e+002 2.465e-001 1.853e-004 
5.326e-004 4.999e+007 2.347e+009 1.000e+002 2.493e-001 1.869e-004 
5.357e-004 5.017e+007 2.323e+009 1.000e+002 2.531e-001 1.887e-004 
5.376e-004 5.028e+007 2.307e+009 1.000e+002 2.548e-001 1.898e-004 
5.401e-004 5.043e+007 2.287e+009 1.000e+002 2.577e-001 1.913e-004 
5.427e-004 5.058e+007 2.294e+009 1.000e+002 2.563e-001 1.928e-004 
5.462e-004 5.078e+007 2.357e+009 1.000e+002 2.509e-001 1.949e-004 
5.493e-004 5.096e+007 2.406e+009 1.000e+002 2.480e-001 1.968e-004 
5.515e-004 5.108e+007 2.375e+009 1.000e+002 2.512e-001 1.981e-004 
5.538e-004 5.122e+007 2.357e+009 1.000e+002 2.535e-001 1.995e-004 
5.563e-004 5.136e+007 2.343e+009 1.000e+002 2.557e-001 2.011e-004 
5.594e-004 5.154e+007 2.330e+009 1.000e+002 2.588e-001 2.029e-004 
5.618e-004 5.167e+007 2.314e+009 1.000e+002 2.608e-001 2.044e-004 
5.636e-004 5.177e+007 2.302e+009 1.000e+002 2.615e-001 2.055e-004 
5.652e-004 5.187e+007 2.291e+009 1.000e+002 2.633e-001 2.065e-004 
5.673e-004 5.198e+007 2.310e+009 1.000e+002 2.607e-001 2.078e-004 
5.692e-004 5.209e+007 2.341e+009 1.000e+002 2.583e-001 2.089e-004 
5.712e-004 5.220e+007 2.373e+009 1.000e+002 2.555e-001 2.101e-004 
5.740e-004 5.236e+007 2.356e+009 1.000e+002 2.582e-001 2.119e-004 
5.775e-004 5.255e+007 2.332e+009 1.000e+002 2.622e-001 2.140e-004 
5.805e-004 5.272e+007 2.312e+009 1.000e+002 2.648e-001 2.159e-004 
5.829e-004 5.285e+007 2.295e+009 1.000e+002 2.680e-001 2.174e-004 
5.846e-004 5.294e+007 2.284e+009 1.000e+002 2.703e-001 2.184e-004 
5.858e-004 5.301e+007 2.274e+009 1.000e+002 2.701e-001 2.192e-004 
5.881e-004 5.313e+007 2.296e+009 1.000e+002 2.671e-001 2.206e-004 
5.897e-004 5.322e+007 2.327e+009 1.000e+002 2.639e-001 2.216e-004 
5.921e-004 5.335e+007 2.375e+009 1.000e+002 2.593e-001 2.231e-004 
5.933e-004 5.342e+007 2.395e+009 1.000e+002 2.580e-001 2.239e-004 
5.954e-004 5.353e+007 2.389e+009 1.000e+002 2.604e-001 2.252e-004 
5.970e-004 5.361e+007 2.373e+009 1.000e+002 2.614e-001 2.261e-004 
5.995e-004 5.375e+007 2.354e+009 1.000e+002 2.646e-001 2.277e-004 
6.026e-004 5.391e+007 2.338e+009 1.000e+002 2.675e-001 2.297e-004 
6.047e-004 5.403e+007 2.330e+009 1.000e+002 2.693e-001 2.310e-004 
6.067e-004 5.413e+007 2.320e+009 1.000e+002 2.707e-001 2.323e-004 
6.085e-004 5.423e+007 2.310e+009 1.000e+002 2.717e-001 2.334e-004 
6.104e-004 5.433e+007 2.296e+009 1.000e+002 2.733e-001 2.347e-004 
6.125e-004 5.444e+007 2.307e+009 1.000e+002 2.716e-001 2.360e-004 
6.149e-004 5.456e+007 2.307e+009 1.000e+002 2.736e-001 2.375e-004 
6.181e-004 5.473e+007 2.280e+009 1.000e+002 2.776e-001 2.395e-004 
6.211e-004 5.489e+007 2.259e+009 1.000e+002 2.807e-001 2.415e-004 
6.237e-004 5.502e+007 2.241e+009 1.000e+002 2.829e-001 2.432e-004 
6.258e-004 5.513e+007 2.225e+009 1.000e+002 2.861e-001 2.445e-004 
6.275e-004 5.522e+007 2.211e+009 1.000e+002 2.874e-001 2.456e-004 
6.297e-004 5.533e+007 2.252e+009 1.000e+002 2.823e-001 2.470e-004 
6.328e-004 5.549e+007 2.313e+009 1.000e+002 2.760e-001 2.490e-004 
6.345e-004 5.557e+007 2.348e+009 1.000e+002 2.728e-001 2.501e-004 
6.361e-004 5.566e+007 2.379e+009 1.000e+002 2.693e-001 2.511e-004 
6.380e-004 5.575e+007 2.369e+009 1.000e+002 2.717e-001 2.524e-004 
6.404e-004 5.588e+007 2.344e+009 1.000e+002 2.748e-001 2.540e-004 
6.434e-004 5.602e+007 2.327e+009 1.000e+002 2.777e-001 2.559e-004 
6.464e-004 5.618e+007 2.315e+009 1.000e+002 2.794e-001 2.579e-004 
6.490e-004 5.630e+007 2.306e+009 1.000e+002 2.820e-001 2.596e-004 
6.509e-004 5.640e+007 2.294e+009 1.000e+002 2.830e-001 2.608e-004 
6.526e-004 5.648e+007 2.283e+009 1.000e+002 2.846e-001 2.619e-004 
6.542e-004 5.656e+007 2.285e+009 1.000e+002 2.840e-001 2.630e-004 
6.561e-004 5.666e+007 2.319e+009 1.000e+002 2.818e-001 2.643e-004 
6.592e-004 5.681e+007 2.282e+009 1.000e+002 2.873e-001 2.663e-004 
6.619e-004 5.694e+007 2.261e+009 1.000e+002 2.901e-001 2.681e-004 
6.645e-004 5.706e+007 2.242e+009 1.000e+002 2.929e-001 2.698e-004 
6.673e-004 5.720e+007 2.222e+009 1.000e+002 2.957e-001 2.716e-004 
6.692e-004 5.729e+007 2.201e+009 1.000e+002 2.984e-001 2.729e-004 
6.719e-004 5.742e+007 2.250e+009 1.000e+002 2.924e-001 2.747e-004 
6.742e-004 5.754e+007 2.297e+009 1.000e+002 2.863e-001 2.763e-004 
6.761e-004 5.763e+007 2.336e+009 1.000e+002 2.821e-001 2.776e-004 
6.779e-004 5.771e+007 2.373e+009 1.000e+002 2.780e-001 2.788e-004 
6.798e-004 5.780e+007 2.347e+009 1.000e+002 2.827e-001 2.800e-004 
6.824e-004 5.792e+007 2.326e+009 1.000e+002 2.860e-001 2.817e-004 
6.852e-004 5.806e+007 2.311e+009 1.000e+002 2.881e-001 2.836e-004 
6.877e-004 5.817e+007 2.302e+009 1.000e+002 2.897e-001 2.853e-004 
6.908e-004 5.832e+007 2.291e+009 1.000e+002 2.918e-001 2.874e-004 
6.924e-004 5.839e+007 2.283e+009 1.000e+002 2.931e-001 2.885e-004 
6.940e-004 5.847e+007 2.275e+009 1.000e+002 2.945e-001 2.896e-004 
6.955e-004 5.854e+007 2.332e+009 1.000e+002 3.004e-001 2.907e-004 
6.976e-004 5.861e+007 2.461e+009 1.000e+002 3.074e-001 2.922e-004 
6.987e-004 5.865e+007 2.541e+009 1.000e+002 3.108e-001 2.930e-004 
7.001e-004 5.868e+007 2.608e+009 1.000e+002 3.192e-001 2.942e-004 
7.022e-004 5.872e+007 2.786e+009 1.000e+002 3.354e-001 2.961e-004 
7.038e-004 5.872e+007 2.961e+009 1.000e+002 3.467e-001 2.976e-004 
7.053e-004 5.871e+007 2.924e+009 1.000e+002 3.471e-001 2.992e-004 
7.067e-004 5.871e+007 2.897e+009 1.000e+002 3.463e-001 3.007e-004 
7.085e-004 5.870e+007 2.885e+009 1.000e+002 3.501e-001 3.025e-004 
7.093e-004 5.870e+007 2.709e+009 1.000e+002 3.378e-001 3.032e-004 
7.100e-004 5.871e+007 2.622e+009 1.000e+002 3.379e-001 3.039e-004 
7.107e-004 5.873e+007 2.566e+009 1.000e+002 3.352e-001 3.045e-004 
7.114e-004 5.874e+007 2.511e+009 1.000e+002 3.255e-001 3.051e-004 
7.121e-004 5.876e+007 2.481e+009 1.000e+002 3.204e-001 3.057e-004 
7.129e-004 5.878e+007 2.410e+009 1.000e+002 3.122e-001 3.063e-004 
7.136e-004 5.881e+007 2.369e+009 1.000e+002 3.074e-001 3.068e-004 
7.143e-004 5.884e+007 2.368e+009 1.000e+002 3.058e-001 3.073e-004 
7.150e-004 5.886e+007 2.372e+009 1.000e+002 3.042e-001 3.079e-004 
7.157e-004 5.889e+007 2.376e+009 1.000e+002 3.036e-001 3.084e-004 
7.164e-004 5.892e+007 2.358e+009 1.000e+002 3.046e-001 3.089e-004 
7.172e-004 5.895e+007 2.348e+009 1.000e+002 3.043e-001 3.094e-004 
7.179e-004 5.898e+007 2.334e+009 1.000e+002 3.040e-001 3.100e-004 
7.186e-004 5.901e+007 2.316e+009 1.000e+002 3.035e-001 3.105e-004 
7.193e-004 5.904e+007 2.302e+009 1.000e+002 3.035e-001 3.110e-004 
7.200e-004 5.907e+007 2.292e+009 1.000e+002 3.034e-001 3.115e-004 
7.210e-004 5.911e+007 2.282e+009 1.000e+002 3.036e-001 3.121e-004 
7.219e-004 5.915e+007 2.274e+009 1.000e+002 3.038e-001 3.128e-004 
7.229e-004 5.919e+007 2.266e+009 1.000e+002 3.041e-001 3.135e-004 
7.239e-004 5.923e+007 2.260e+009 1.000e+002 3.050e-001 3.142e-004 
7.249e-004 5.928e+007 2.256e+009 1.000e+002 3.054e-001 3.149e-004 
7.259e-004 5.932e+007 2.252e+009 1.000e+002 3.056e-001 3.156e-004 
7.268e-004 5.936e+007 2.249e+009 1.000e+002 3.048e-001 3.162e-004 
7.278e-004 5.941e+007 2.246e+009 1.000e+002 3.044e-001 3.169e-004 
7.288e-004 5.945e+007 2.244e+009 1.000e+002 3.049e-001 3.176e-004 
7.298e-004 5.949e+007 2.241e+009 1.000e+002 3.060e-001 3.183e-004 
7.307e-004 5.953e+007 2.239e+009 1.000e+002 3.059e-001 3.190e-004 
7.317e-004 5.958e+007 2.238e+009 1.000e+002 3.056e-001 3.196e-004 
7.327e-004 5.962e+007 2.236e+009 1.000e+002 3.064e-001 3.203e-004 
7.337e-004 5.966e+007 2.235e+009 1.000e+002 3.068e-001 3.210e-004 
7.346e-004 5.971e+007 2.234e+009 1.000e+002 3.070e-001 3.217e-004 
7.356e-004 5.975e+007 2.233e+009 1.000e+002 3.070e-001 3.224e-004 
7.366e-004 5.979e+007 2.231e+009 1.000e+002 3.074e-001 3.230e-004 
7.376e-004 5.984e+007 2.230e+009 1.000e+002 3.055e-001 3.237e-004 
7.385e-004 5.988e+007 2.229e+009 1.000e+002 3.063e-001 3.244e-004 
7.395e-004 5.992e+007 2.228e+009 1.000e+002 3.066e-001 3.251e-004 
7.405e-004 5.997e+007 2.227e+009 1.000e+002 3.075e-001 3.257e-004 
7.415e-004 6.001e+007 2.227e+009 1.000e+002 3.080e-001 3.264e-004 
7.425e-004 6.005e+007 2.226e+009 1.000e+002 3.082e-001 3.271e-004 
7.434e-004 6.009e+007 2.225e+009 1.000e+002 3.087e-001 3.278e-004 
7.444e-004 6.014e+007 2.225e+009 1.000e+002 3.094e-001 3.285e-004 
7.454e-004 6.018e+007 2.224e+009 1.000e+002 3.103e-001 3.292e-004 
7.464e-004 6.022e+007 2.224e+009 1.000e+002 3.103e-001 3.298e-004 
7.473e-004 6.026e+007 2.223e+009 1.000e+002 3.091e-001 3.305e-004 
7.483e-004 6.031e+007 2.222e+009 1.000e+002 3.094e-001 3.312e-004 
7.493e-004 6.035e+007 2.222e+009 1.000e+002 3.093e-001 3.319e-004 
7.503e-004 6.039e+007 2.222e+009 1.000e+002 3.098e-001 3.326e-004 
7.512e-004 6.043e+007 2.221e+009 1.000e+002 3.097e-001 3.333e-004 
7.522e-004 6.048e+007 2.221e+009 1.000e+002 3.098e-001 3.339e-004 
7.532e-004 6.052e+007 2.220e+009 1.000e+002 3.104e-001 3.346e-004 
7.558e-004 6.063e+007 2.219e+009 1.000e+002 3.119e-001 3.364e-004 
7.586e-004 6.075e+007 2.219e+009 1.000e+002 3.115e-001 3.385e-004 
7.613e-004 6.086e+007 2.218e+009 1.000e+002 3.127e-001 3.403e-004 
7.644e-004 6.100e+007 2.216e+009 1.000e+002 3.137e-001 3.425e-004 
7.672e-004 6.112e+007 2.215e+009 1.000e+002 3.148e-001 3.445e-004 
7.698e-004 6.122e+007 2.215e+009 1.000e+002 3.151e-001 3.463e-004 
7.726e-004 6.134e+007 2.213e+009 1.000e+002 3.156e-001 3.483e-004 
7.754e-004 6.146e+007 2.213e+009 1.000e+002 3.162e-001 3.503e-004 
7.779e-004 6.156e+007 2.212e+009 1.000e+002 3.156e-001 3.521e-004 
7.805e-004 6.167e+007 2.212e+009 1.000e+002 3.169e-001 3.540e-004 
7.826e-004 6.176e+007 2.212e+009 1.000e+002 3.185e-001 3.554e-004 
7.850e-004 6.186e+007 2.211e+009 1.000e+002 3.195e-001 3.572e-004 
7.882e-004 6.199e+007 2.211e+009 1.000e+002 3.183e-001 3.594e-004 
7.907e-004 6.209e+007 2.212e+009 1.000e+002 3.191e-001 3.612e-004 
7.931e-004 6.219e+007 2.211e+009 1.000e+002 3.193e-001 3.630e-004 
7.964e-004 6.232e+007 2.211e+009 1.000e+002 3.205e-001 3.653e-004 
7.988e-004 6.242e+007 2.211e+009 1.000e+002 3.189e-001 3.670e-004 
8.014e-004 6.253e+007 2.211e+009 1.000e+002 3.209e-001 3.689e-004 
8.040e-004 6.263e+007 2.210e+009 1.000e+002 3.214e-001 3.708e-004 
8.066e-004 6.273e+007 2.210e+009 1.000e+002 3.228e-001 3.727e-004 
8.095e-004 6.285e+007 2.210e+009 1.000e+002 3.223e-001 3.748e-004 
8.118e-004 6.294e+007 2.209e+009 1.000e+002 3.226e-001 3.765e-004 
8.149e-004 6.306e+007 2.209e+009 1.000e+002 3.240e-001 3.787e-004 
8.174e-004 6.316e+007 2.209e+009 1.000e+002 3.228e-001 3.806e-004 
8.196e-004 6.325e+007 2.209e+009 1.000e+002 3.235e-001 3.822e-004 
8.218e-004 6.334e+007 2.209e+009 1.000e+002 3.251e-001 3.838e-004 
8.245e-004 6.344e+007 2.209e+009 1.000e+002 3.260e-001 3.857e-004 
8.272e-004 6.354e+007 2.209e+009 1.000e+002 3.253e-001 3.876e-004 
8.301e-004 6.366e+007 2.209e+009 1.000e+002 3.256e-001 3.898e-004 
8.324e-004 6.375e+007 2.209e+009 1.000e+002 3.267e-001 3.915e-004 
8.344e-004 6.383e+007 2.209e+009 1.000e+002 3.273e-001 3.930e-004 
8.371e-004 6.393e+007 2.208e+009 1.000e+002 3.266e-001 3.949e-004 
8.395e-004 6.402e+007 2.209e+009 1.000e+002 3.273e-001 3.967e-004 
8.418e-004 6.411e+007 2.209e+009 1.000e+002 3.279e-001 3.984e-004 
8.447e-004 6.421e+007 2.208e+009 1.000e+002 3.298e-001 4.005e-004 
8.477e-004 6.433e+007 2.208e+009 1.000e+002 3.291e-001 4.027e-004 
8.504e-004 6.443e+007 2.208e+009 1.000e+002 3.292e-001 4.047e-004 
8.532e-004 6.454e+007 2.208e+009 1.000e+002 3.300e-001 4.068e-004 
8.555e-004 6.462e+007 2.207e+009 1.000e+002 3.304e-001 4.085e-004 
8.583e-004 6.473e+007 2.208e+009 1.000e+002 3.305e-001 4.106e-004 
8.606e-004 6.481e+007 2.207e+009 1.000e+002 3.315e-001 4.123e-004 
8.634e-004 6.492e+007 2.207e+009 1.000e+002 3.326e-001 4.144e-004 
8.660e-004 6.501e+007 2.207e+009 1.000e+002 3.313e-001 4.163e-004 
8.687e-004 6.511e+007 2.207e+009 1.000e+002 3.323e-001 4.183e-004 
8.707e-004 6.518e+007 2.208e+009 1.000e+002 3.333e-001 4.198e-004 
8.734e-004 6.528e+007 2.208e+009 1.000e+002 3.334e-001 4.219e-004 
8.763e-004 6.539e+007 2.207e+009 1.000e+002 3.333e-001 4.241e-004 
8.791e-004 6.549e+007 2.207e+009 1.000e+002 3.339e-001 4.262e-004 
8.815e-004 6.557e+007 2.207e+009 1.000e+002 3.349e-001 4.279e-004 
8.842e-004 6.567e+007 2.207e+009 1.000e+002 3.355e-001 4.300e-004 
8.868e-004 6.576e+007 2.207e+009 1.000e+002 3.347e-001 4.319e-004 
8.894e-004 6.586e+007 2.207e+009 1.000e+002 3.351e-001 4.339e-004 
8.921e-004 6.595e+007 2.207e+009 1.000e+002 3.366e-001 4.359e-004 
8.949e-004 6.605e+007 2.207e+009 1.000e+002 3.358e-001 4.380e-004 
8.976e-004 6.615e+007 2.206e+009 1.000e+002 3.371e-001 4.401e-004 
9.004e-004 6.625e+007 2.206e+009 1.000e+002 3.379e-001 4.422e-004 
9.030e-004 6.633e+007 2.207e+009 1.000e+002 3.380e-001 4.442e-004 
9.054e-004 6.642e+007 2.207e+009 1.000e+002 3.376e-001 4.460e-004 
9.082e-004 6.652e+007 2.207e+009 1.000e+002 3.384e-001 4.482e-004 
9.102e-004 6.659e+007 2.207e+009 1.000e+002 3.391e-001 4.496e-004 
9.133e-004 6.669e+007 2.207e+009 1.000e+002 3.390e-001 4.520e-004 
9.159e-004 6.678e+007 2.207e+009 1.000e+002 3.391e-001 4.540e-004 
9.186e-004 6.688e+007 2.206e+009 1.000e+002 3.402e-001 4.561e-004 
9.211e-004 6.696e+007 2.206e+009 1.000e+002 3.415e-001 4.580e-004 
9.236e-004 6.704e+007 2.207e+009 1.000e+002 3.410e-001 4.599e-004 
9.262e-004 6.713e+007 2.207e+009 1.000e+002 3.412e-001 4.619e-004 
9.287e-004 6.722e+007 2.206e+009 1.000e+002 3.416e-001 4.638e-004 
9.313e-004 6.730e+007 2.206e+009 1.000e+002 3.420e-001 4.658e-004 
9.340e-004 6.739e+007 2.206e+009 1.000e+002 3.424e-001 4.678e-004 
9.366e-004 6.748e+007 2.206e+009 1.000e+002 3.425e-001 4.699e-004 
9.394e-004 6.757e+007 2.206e+009 1.000e+002 3.435e-001 4.720e-004 
9.417e-004 6.765e+007 2.206e+009 1.000e+002 3.427e-001 4.738e-004 
9.438e-004 6.772e+007 2.206e+009 1.000e+002 3.439e-001 4.754e-004 
9.462e-004 6.780e+007 2.206e+009 1.000e+002 3.444e-001 4.773e-004 
9.489e-004 6.789e+007 2.207e+009 1.000e+002 3.448e-001 4.793e-004 
9.509e-004 6.795e+007 2.207e+009 1.000e+002 3.444e-001 4.809e-004 
9.533e-004 6.803e+007 2.206e+009 1.000e+002 3.449e-001 4.828e-004 
9.559e-004 6.811e+007 2.207e+009 1.000e+002 3.459e-001 4.848e-004 
9.585e-004 6.820e+007 2.206e+009 1.000e+002 3.472e-001 4.868e-004 
9.608e-004 6.827e+007 2.206e+009 1.000e+002 3.458e-001 4.886e-004 
9.637e-004 6.837e+007 2.206e+009 1.000e+002 3.462e-001 4.908e-004 
9.660e-004 6.844e+007 2.206e+009 1.000e+002 3.469e-001 4.926e-004 
9.679e-004 6.850e+007 2.206e+009 1.000e+002 3.473e-001 4.941e-004 
9.706e-004 6.859e+007 2.206e+009 1.000e+002 3.476e-001 4.962e-004 
9.730e-004 6.867e+007 2.206e+009 1.000e+002 3.477e-001 4.981e-004 
9.759e-004 6.875e+007 2.206e+009 1.000e+002 3.491e-001 5.003e-004 
9.782e-004 6.883e+007 2.206e+009 1.000e+002 3.482e-001 5.022e-004 
9.811e-004 6.892e+007 2.206e+009 1.000e+002 3.483e-001 5.044e-004 
9.835e-004 6.899e+007 2.206e+009 1.000e+002 3.496e-001 5.063e-004 
9.860e-004 6.907e+007 2.206e+009 1.000e+002 3.501e-001 5.083e-004 
9.884e-004 6.915e+007 2.206e+009 1.000e+002 3.488e-001 5.102e-004 
9.911e-004 6.923e+007 2.206e+009 1.000e+002 3.497e-001 5.123e-004 
9.934e-004 6.930e+007 2.206e+009 1.000e+002 3.513e-001 5.141e-004 
9.959e-004 6.938e+007 2.206e+009 1.000e+002 3.504e-001 5.160e-004 
9.982e-004 6.945e+007 2.206e+009 1.000e+002 3.509e-001 5.179e-004 
1.000e-003 6.952e+007 2.206e+009 1.000e+002 3.512e-001 5.196e-004 
1.003e-003 6.959e+007 2.206e+009 1.000e+002 3.522e-001 5.216e-004 
1.006e-003 6.968e+007 2.206e+009 1.000e+002 3.517e-001 5.239e-004 
1.008e-003 6.975e+007 2.206e+009 1.000e+002 3.528e-001 5.258e-004 
1.011e-003 6.984e+007 2.206e+009 1.000e+002 3.530e-001 5.280e-004 
1.013e-003 6.990e+007 2.206e+009 1.000e+002 3.541e-001 5.298e-004 
1.016e-003 6.998e+007 2.206e+009 1.000e+002 3.528e-001 5.319e-004 
1.018e-003 7.006e+007 2.206e+009 1.000e+002 3.536e-001 5.339e-004 
1.021e-003 7.013e+007 2.206e+009 1.000e+002 3.546e-001 5.357e-004 
1.023e-003 7.019e+007 2.206e+009 1.000e+002 3.537e-001 5.375e-004 
1.026e-003 7.028e+007 2.206e+009 1.000e+002 3.546e-001 5.397e-004 
1.028e-003 7.034e+007 2.206e+009 1.000e+002 3.551e-001 5.415e-004 
1.031e-003 7.043e+007 2.206e+009 1.000e+002 3.557e-001 5.439e-004 
1.033e-003 7.050e+007 2.206e+009 1.000e+002 3.546e-001 5.458e-004 
1.036e-003 7.057e+007 2.206e+009 1.000e+002 3.551e-001 5.477e-004 
1.038e-003 7.064e+007 2.206e+009 1.000e+002 3.564e-001 5.496e-004 
1.040e-003 7.070e+007 2.206e+009 1.000e+002 3.561e-001 5.514e-004 
1.043e-003 7.078e+007 2.206e+009 1.000e+002 3.566e-001 5.534e-004 
1.045e-003 7.083e+007 2.206e+009 1.000e+002 3.564e-001 5.550e-004 
1.047e-003 7.090e+007 2.206e+009 1.000e+002 3.584e-001 5.568e-004 
1.050e-003 7.096e+007 2.206e+009 1.000e+002 3.574e-001 5.587e-004 
1.052e-003 7.104e+007 2.206e+009 1.000e+002 3.581e-001 5.607e-004 
1.054e-003 7.110e+007 2.206e+009 1.000e+002 3.577e-001 5.626e-004 
1.057e-003 7.117e+007 2.207e+009 1.000e+002 3.586e-001 5.644e-004 
1.059e-003 7.123e+007 2.206e+009 1.000e+002 3.582e-001 5.662e-004 
1.061e-003 7.129e+007 2.206e+009 1.000e+002 3.587e-001 5.681e-004 
1.064e-003 7.136e+007 2.206e+009 1.000e+002 3.591e-001 5.700e-004 
1.066e-003 7.143e+007 2.206e+009 1.000e+002 3.602e-001 5.720e-004 
1.069e-003 7.150e+007 2.206e+009 1.000e+002 3.589e-001 5.740e-004 
1.071e-003 7.157e+007 2.206e+009 1.000e+002 3.593e-001 5.760e-004 
1.074e-003 7.164e+007 2.206e+009 1.000e+002 3.608e-001 5.781e-004 
1.076e-003 7.171e+007 2.206e+009 1.000e+002 3.603e-001 5.802e-004 
1.079e-003 7.178e+007 2.206e+009 1.000e+002 3.614e-001 5.822e-004 
1.081e-003 7.185e+007 2.206e+009 1.000e+002 3.609e-001 5.843e-004 
1.084e-003 7.192e+007 2.206e+009 1.000e+002 3.622e-001 5.863e-004 
1.086e-003 7.197e+007 2.207e+009 1.000e+002 3.620e-001 5.881e-004 
1.088e-003 7.203e+007 2.207e+009 1.000e+002 3.615e-001 5.897e-004 
1.090e-003 7.209e+007 2.206e+009 1.000e+002 3.625e-001 5.914e-004 
1.093e-003 7.215e+007 2.207e+009 1.000e+002 3.626e-001 5.935e-004 
1.095e-003 7.222e+007 2.207e+009 1.000e+002 3.627e-001 5.953e-004 
1.097e-003 7.228e+007 2.206e+009 1.000e+002 3.634e-001 5.971e-004 
1.099e-003 7.234e+007 2.206e+009 1.000e+002 3.633e-001 5.991e-004 
1.102e-003 7.241e+007 2.206e+009 1.000e+002 3.649e-001 6.012e-004 
1.104e-003 7.246e+007 2.206e+009 1.000e+002 3.631e-001 6.028e-004 
1.106e-003 7.252e+007 2.206e+009 1.000e+002 3.635e-001 6.046e-004 
1.109e-003 7.258e+007 2.206e+009 1.000e+002 3.644e-001 6.066e-004 
1.111e-003 7.265e+007 2.206e+009 1.000e+002 3.641e-001 6.087e-004 
1.113e-003 7.270e+007 2.206e+009 1.000e+002 3.638e-001 6.101e-004 
1.116e-003 7.277e+007 2.206e+009 1.000e+002 3.649e-001 6.125e-004 
1.118e-003 7.283e+007 2.207e+009 1.000e+002 3.667e-001 6.144e-004 
1.120e-003 7.288e+007 2.206e+009 1.000e+002 3.655e-001 6.160e-004 
1.122e-003 7.294e+007 2.206e+009 1.000e+002 3.662e-001 6.178e-004 
1.124e-003 7.300e+007 2.206e+009 1.000e+002 3.661e-001 6.196e-004 
1.127e-003 7.306e+007 2.206e+009 1.000e+002 3.668e-001 6.216e-004 
1.129e-003 7.312e+007 2.206e+009 1.000e+002 3.657e-001 6.237e-004 
1.132e-003 7.319e+007 2.205e+009 1.000e+002 3.664e-001 6.258e-004 
1.134e-003 7.325e+007 2.205e+009 1.000e+002 3.676e-001 6.276e-004 
1.137e-003 7.331e+007 2.206e+009 1.000e+002 3.684e-001 6.297e-004 
1.139e-003 7.337e+007 2.206e+009 1.000e+002 3.673e-001 6.317e-004 
1.141e-003 7.342e+007 2.205e+009 1.000e+002 3.681e-001 6.334e-004 
1.143e-003 7.347e+007 2.205e+009 1.000e+002 3.685e-001 6.351e-004 
1.145e-003 7.353e+007 2.206e+009 1.000e+002 3.688e-001 6.368e-004 
1.147e-003 7.357e+007 2.207e+009 1.000e+002 3.673e-001 6.384e-004 
1.150e-003 7.363e+007 2.196e+009 1.000e+002 3.708e-001 6.404e-004 
1.152e-003 7.369e+007 2.191e+009 1.000e+002 3.733e-001 6.424e-004 
1.154e-003 7.375e+007 2.186e+009 1.000e+002 3.729e-001 6.442e-004 
1.157e-003 7.381e+007 2.187e+009 1.000e+002 3.728e-001 6.464e-004 
1.159e-003 7.386e+007 2.232e+009 1.000e+002 3.651e-001 6.480e-004 
1.160e-003 7.390e+007 2.265e+009 1.000e+002 3.607e-001 6.492e-004 
1.162e-003 7.394e+007 2.260e+009 1.000e+002 3.626e-001 6.507e-004 
1.165e-003 7.400e+007 2.229e+009 1.000e+002 3.663e-001 6.527e-004 
1.167e-003 7.405e+007 2.215e+009 1.000e+002 3.688e-001 6.545e-004 
1.169e-003 7.411e+007 2.211e+009 1.000e+002 3.705e-001 6.564e-004 
1.172e-003 7.417e+007 2.196e+009 1.000e+002 3.724e-001 6.585e-004 
1.174e-003 7.424e+007 2.203e+009 1.000e+002 3.715e-001 6.607e-004 
1.176e-003 7.428e+007 2.228e+009 1.000e+002 3.681e-001 6.621e-004 
1.178e-003 7.434e+007 2.213e+009 1.000e+002 3.713e-001 6.641e-004 
1.180e-003 7.438e+007 2.211e+009 1.000e+002 3.700e-001 6.658e-004 
1.183e-003 7.444e+007 2.211e+009 1.000e+002 3.707e-001 6.678e-004 
1.185e-003 7.451e+007 2.210e+009 1.000e+002 3.713e-001 6.700e-004 
1.187e-003 7.456e+007 2.210e+009 1.000e+002 3.715e-001 6.717e-004 
1.190e-003 7.462e+007 2.210e+009 1.000e+002 3.707e-001 6.739e-004 
1.192e-003 7.467e+007 2.210e+009 1.000e+002 3.710e-001 6.758e-004 
1.194e-003 7.472e+007 2.209e+009 1.000e+002 3.722e-001 6.775e-004 
1.197e-003 7.477e+007 2.209e+009 1.000e+002 3.727e-001 6.794e-004 
1.199e-003 7.483e+007 2.209e+009 1.000e+002 3.721e-001 6.813e-004 
1.201e-003 7.488e+007 2.208e+009 1.000e+002 3.725e-001 6.832e-004 
1.204e-003 7.494e+007 2.207e+009 1.000e+002 3.741e-001 6.853e-004 
1.207e-003 7.501e+007 2.208e+009 1.000e+002 3.729e-001 6.877e-004 
1.209e-003 7.506e+007 2.207e+009 1.000e+002 3.735e-001 6.896e-004 
1.211e-003 7.511e+007 2.206e+009 1.000e+002 3.750e-001 6.916e-004 
1.213e-003 7.516e+007 2.207e+009 1.000e+002 3.753e-001 6.934e-004 
1.216e-003 7.522e+007 2.206e+009 1.000e+002 3.745e-001 6.954e-004 
1.218e-003 7.528e+007 2.206e+009 1.000e+002 3.754e-001 6.975e-004 
1.221e-003 7.533e+007 2.206e+009 1.000e+002 3.761e-001 6.997e-004 
1.223e-003 7.539e+007 2.207e+009 1.000e+002 3.752e-001 7.017e-004 
1.225e-003 7.544e+007 2.206e+009 1.000e+002 3.748e-001 7.036e-004 
1.227e-003 7.548e+007 2.206e+009 1.000e+002 3.758e-001 7.053e-004 
1.230e-003 7.554e+007 2.206e+009 1.000e+002 3.761e-001 7.075e-004 
1.232e-003 7.559e+007 2.206e+009 1.000e+002 3.757e-001 7.094e-004 
1.234e-003 7.564e+007 2.206e+009 1.000e+002 3.764e-001 7.112e-004 
1.237e-003 7.569e+007 2.206e+009 1.000e+002 3.772e-001 7.133e-004 
1.239e-003 7.575e+007 2.206e+009 1.000e+002 3.773e-001 7.153e-004 
1.242e-003 7.580e+007 2.206e+009 1.000e+002 3.776e-001 7.174e-004 
1.244e-003 7.586e+007 2.206e+009 1.000e+002 3.785e-001 7.196e-004 
1.247e-003 7.591e+007 2.206e+009 1.000e+002 3.784e-001 7.217e-004 
1.249e-003 7.596e+007 2.206e+009 1.000e+002 3.771e-001 7.236e-004 
1.251e-003 7.601e+007 2.206e+009 1.000e+002 3.780e-001 7.254e-004 
1.254e-003 7.606e+007 2.206e+009 1.000e+002 3.794e-001 7.275e-004 
1.256e-003 7.611e+007 2.206e+009 1.000e+002 3.792e-001 7.293e-004 
1.258e-003 7.616e+007 2.206e+009 1.000e+002 3.782e-001 7.315e-004 
1.261e-003 7.622e+007 2.207e+009 1.000e+002 3.785e-001 7.339e-004 
1.264e-003 7.628e+007 2.206e+009 1.000e+002 3.796e-001 7.360e-004 
1.266e-003 7.632e+007 2.206e+009 1.000e+002 3.793e-001 7.378e-004 
1.268e-003 7.637e+007 2.207e+009 1.000e+002 3.788e-001 7.397e-004 
1.271e-003 7.642e+007 2.206e+009 1.000e+002 3.808e-001 7.419e-004 
1.273e-003 7.647e+007 2.206e+009 1.000e+002 3.798e-001 7.440e-004 
1.275e-003 7.652e+007 2.206e+009 1.000e+002 3.802e-001 7.459e-004 
1.277e-003 7.657e+007 2.206e+009 1.000e+002 3.803e-001 7.477e-004 
1.279e-003 7.661e+007 2.206e+009 1.000e+002 3.809e-001 7.496e-004 
1.282e-003 7.666e+007 2.206e+009 1.000e+002 3.803e-001 7.516e-004 
1.284e-003 7.670e+007 2.206e+009 1.000e+002 3.809e-001 7.532e-004 
1.286e-003 7.675e+007 2.207e+009 1.000e+002 3.824e-001 7.552e-004 
1.288e-003 7.679e+007 2.206e+009 1.000e+002 3.821e-001 7.571e-004 
1.290e-003 7.684e+007 2.207e+009 1.000e+002 3.821e-001 7.588e-004 
1.292e-003 7.688e+007 2.206e+009 1.000e+002 3.813e-001 7.607e-004 
1.295e-003 7.694e+007 2.206e+009 1.000e+002 3.821e-001 7.629e-004 
1.297e-003 7.698e+007 2.206e+009 1.000e+002 3.829e-001 7.650e-004 
1.300e-003 7.703e+007 2.206e+009 1.000e+002 3.819e-001 7.671e-004 
1.302e-003 7.708e+007 2.206e+009 1.000e+002 3.828e-001 7.692e-004 
1.305e-003 7.714e+007 2.207e+009 1.000e+002 3.838e-001 7.714e-004 
1.307e-003 7.718e+007 2.207e+009 1.000e+002 3.829e-001 7.734e-004 
1.309e-003 7.723e+007 2.207e+009 1.000e+002 3.843e-001 7.753e-004 
1.311e-003 7.727e+007 2.206e+009 1.000e+002 3.831e-001 7.769e-004 
1.314e-003 7.731e+007 2.206e+009 1.000e+002 3.833e-001 7.789e-004 
1.316e-003 7.735e+007 2.206e+009 1.000e+002 3.831e-001 7.807e-004 
1.318e-003 7.740e+007 2.206e+009 1.000e+002 3.840e-001 7.827e-004 
1.321e-003 7.745e+007 2.206e+009 1.000e+002 3.847e-001 7.848e-004 
1.323e-003 7.750e+007 2.206e+009 1.000e+002 3.835e-001 7.870e-004 
1.325e-003 7.755e+007 2.206e+009 1.000e+002 3.840e-001 7.891e-004 
1.327e-003 7.758e+007 2.206e+009 1.000e+002 3.842e-001 7.907e-004 
1.330e-003 7.763e+007 2.206e+009 1.000e+002 3.851e-001 7.928e-004 
1.332e-003 7.768e+007 2.206e+009 1.000e+002 3.843e-001 7.950e-004 
1.335e-003 7.773e+007 2.207e+009 1.000e+002 3.852e-001 7.973e-004 
1.337e-003 7.778e+007 2.207e+009 1.000e+002 3.866e-001 7.993e-004 
1.339e-003 7.781e+007 2.206e+009 1.000e+002 3.858e-001 8.009e-004 
1.341e-003 7.786e+007 2.206e+009 1.000e+002 3.852e-001 8.029e-004 
1.344e-003 7.790e+007 2.206e+009 1.000e+002 3.858e-001 8.049e-004 
1.346e-003 7.794e+007 2.206e+009 1.000e+002 3.862e-001 8.067e-004 
1.348e-003 7.799e+007 2.206e+009 1.000e+002 3.855e-001 8.088e-004 
1.350e-003 7.803e+007 2.206e+009 1.000e+002 3.858e-001 8.107e-004 
1.353e-003 7.808e+007 2.206e+009 1.000e+002 3.869e-001 8.128e-004 
1.355e-003 7.812e+007 2.206e+009 1.000e+002 3.873e-001 8.150e-004 
1.357e-003 7.816e+007 2.207e+009 1.000e+002 3.862e-001 8.164e-004 
1.359e-003 7.820e+007 2.207e+009 1.000e+002 3.878e-001 8.183e-004 
1.361e-003 7.824e+007 2.207e+009 1.000e+002 3.881e-001 8.201e-004 
1.364e-003 7.828e+007 2.206e+009 1.000e+002 3.876e-001 8.221e-004 
1.366e-003 7.832e+007 2.206e+009 1.000e+002 3.872e-001 8.240e-004 
1.368e-003 7.836e+007 2.206e+009 1.000e+002 3.877e-001 8.259e-004 
1.370e-003 7.841e+007 2.206e+009 1.000e+002 3.885e-001 8.281e-004 
1.372e-003 7.844e+007 2.206e+009 1.000e+002 3.883e-001 8.298e-004 
1.375e-003 7.849e+007 2.206e+009 1.000e+002 3.882e-001 8.318e-004 
1.377e-003 7.853e+007 2.206e+009 1.000e+002 3.877e-001 8.338e-004 
1.379e-003 7.857e+007 2.206e+009 1.000e+002 3.880e-001 8.356e-004 
1.382e-003 7.861e+007 2.207e+009 1.000e+002 3.882e-001 8.379e-004 
1.384e-003 7.865e+007 2.206e+009 1.000e+002 3.886e-001 8.397e-004 
1.386e-003 7.870e+007 2.206e+009 1.000e+002 3.899e-001 8.419e-004 
1.389e-003 7.875e+007 2.206e+009 1.000e+002 3.896e-001 8.442e-004 
1.391e-003 7.879e+007 2.206e+009 1.000e+002 3.887e-001 8.461e-004 
1.393e-003 7.882e+007 2.207e+009 1.000e+002 3.901e-001 8.479e-004 
1.395e-003 7.886e+007 2.206e+009 1.000e+002 3.898e-001 8.496e-004 
1.397e-003 7.890e+007 2.206e+009 1.000e+002 3.892e-001 8.515e-004 
1.399e-003 7.894e+007 2.206e+009 1.000e+002 3.896e-001 8.535e-004 
1.401e-003 7.897e+007 2.207e+009 1.000e+002 3.907e-001 8.551e-004 
1.403e-003 7.901e+007 2.206e+009 1.000e+002 3.913e-001 8.570e-004 
1.405e-003 7.904e+007 2.206e+009 1.000e+002 3.899e-001 8.588e-004 
1.408e-003 7.909e+007 2.207e+009 1.000e+002 3.903e-001 8.609e-004 
1.410e-003 7.913e+007 2.206e+009 1.000e+002 3.907e-001 8.628e-004 
1.412e-003 7.917e+007 2.206e+009 1.000e+002 3.911e-001 8.649e-004 
1.415e-003 7.921e+007 2.206e+009 1.000e+002 3.910e-001 8.669e-004 
1.417e-003 7.925e+007 2.206e+009 1.000e+002 3.913e-001 8.689e-004 
1.419e-003 7.929e+007 2.206e+009 1.000e+002 3.920e-001 8.710e-004 
1.421e-003 7.932e+007 2.206e+009 1.000e+002 3.914e-001 8.728e-004 
1.423e-003 7.936e+007 2.207e+009 1.000e+002 3.912e-001 8.746e-004 
1.426e-003 7.940e+007 2.206e+009 1.000e+002 3.916e-001 8.767e-004 
1.428e-003 7.944e+007 2.206e+009 1.000e+002 3.921e-001 8.786e-004 
1.431e-003 7.948e+007 2.206e+009 1.000e+002 3.916e-001 8.808e-004 
1.433e-003 7.952e+007 2.206e+009 1.000e+002 3.925e-001 8.829e-004 
1.435e-003 7.956e+007 2.207e+009 1.000e+002 3.935e-001 8.849e-004 
1.438e-003 7.960e+007 2.207e+009 1.000e+002 3.926e-001 8.871e-004 
1.440e-003 7.965e+007 2.206e+009 1.000e+002 3.927e-001 8.893e-004 
1.442e-003 7.969e+007 2.206e+009 1.000e+002 3.932e-001 8.913e-004 
1.445e-003 7.973e+007 2.206e+009 1.000e+002 3.928e-001 8.935e-004 
1.447e-003 7.976e+007 2.207e+009 1.000e+002 3.931e-001 8.952e-004 
1.449e-003 7.979e+007 2.207e+009 1.000e+002 3.932e-001 8.970e-004 
1.451e-003 7.983e+007 2.206e+009 1.000e+002 3.939e-001 8.990e-004 
1.454e-003 7.987e+007 2.207e+009 1.000e+002 3.937e-001 9.011e-004 
1.456e-003 7.991e+007 2.206e+009 1.000e+002 3.935e-001 9.030e-004 
1.458e-003 7.994e+007 2.206e+009 1.000e+002 3.941e-001 9.049e-004 
1.460e-003 7.999e+007 2.206e+009 1.000e+002 3.944e-001 9.072e-004 
1.463e-003 8.002e+007 2.206e+009 1.000e+002 3.940e-001 9.092e-004 
1.465e-003 8.006e+007 2.207e+009 1.000e+002 3.946e-001 9.113e-004 
1.467e-003 8.009e+007 2.206e+009 1.000e+002 3.956e-001 9.131e-004 
1.469e-003 8.013e+007 2.206e+009 1.000e+002 3.951e-001 9.151e-004 
1.471e-003 8.016e+007 2.206e+009 1.000e+002 3.944e-001 9.168e-004 
1.473e-003 8.019e+007 2.206e+009 1.000e+002 3.951e-001 9.185e-004 
1.476e-003 8.024e+007 2.207e+009 1.000e+002 3.959e-001 9.208e-004 
1.478e-003 8.027e+007 2.208e+009 1.000e+002 3.948e-001 9.228e-004 
1.480e-003 8.031e+007 2.207e+009 1.000e+002 3.952e-001 9.249e-004 
1.483e-003 8.035e+007 2.207e+009 1.000e+002 3.960e-001 9.268e-004 
1.485e-003 8.038e+007 2.207e+009 1.000e+002 3.960e-001 9.289e-004 
1.487e-003 8.042e+007 2.206e+009 1.000e+002 3.954e-001 9.310e-004 
1.489e-003 8.046e+007 2.206e+009 1.000e+002 3.965e-001 9.329e-004 
1.491e-003 8.048e+007 2.207e+009 1.000e+002 3.968e-001 9.346e-004 
1.494e-003 8.052e+007 2.207e+009 1.000e+002 3.960e-001 9.366e-004 
1.496e-003 8.056e+007 2.206e+009 1.000e+002 3.960e-001 9.387e-004 
1.498e-003 8.059e+007 2.206e+009 1.000e+002 3.975e-001 9.404e-004 
1.500e-003 8.063e+007 2.207e+009 1.000e+002 3.977e-001 9.427e-004 
1.503e-003 8.066e+007 2.206e+009 1.000e+002 3.963e-001 9.447e-004 
1.505e-003 8.070e+007 2.206e+009 1.000e+002 3.967e-001 9.470e-004 
1.507e-003 8.074e+007 2.207e+009 1.000e+002 3.976e-001 9.490e-004 
1.510e-003 8.077e+007 2.206e+009 1.000e+002 3.970e-001 9.511e-004 
1.512e-003 8.081e+007 2.207e+009 1.000e+002 3.977e-001 9.532e-004 
1.514e-003 8.084e+007 2.207e+009 1.000e+002 3.982e-001 9.551e-004 
1.516e-003 8.087e+007 2.207e+009 1.000e+002 3.986e-001 9.569e-004 
1.519e-003 8.091e+007 2.206e+009 1.000e+002 3.974e-001 9.590e-004 
1.520e-003 8.094e+007 2.206e+009 1.000e+002 3.975e-001 9.607e-004 
1.523e-003 8.097e+007 2.207e+009 1.000e+002 3.993e-001 9.627e-004 
1.525e-003 8.100e+007 2.206e+009 1.000e+002 3.987e-001 9.644e-004 
1.527e-003 8.104e+007 2.206e+009 1.000e+002 3.981e-001 9.666e-004 
1.529e-003 8.107e+007 2.206e+009 1.000e+002 3.992e-001 9.686e-004 
1.531e-003 8.110e+007 2.206e+009 1.000e+002 3.998e-001 9.705e-004 
1.534e-003 8.114e+007 2.206e+009 1.000e+002 3.981e-001 9.728e-004 
1.536e-003 8.118e+007 2.206e+009 1.000e+002 3.989e-001 9.748e-004 
1.539e-003 8.122e+007 2.206e+009 1.000e+002 3.994e-001 9.772e-004 
1.541e-003 8.125e+007 2.206e+009 1.000e+002 3.993e-001 9.791e-004 
1.543e-003 8.128e+007 2.207e+009 1.000e+002 3.991e-001 9.807e-004 
1.545e-003 8.131e+007 2.206e+009 1.000e+002 3.998e-001 9.826e-004 
1.547e-003 8.134e+007 2.206e+009 1.000e+002 4.002e-001 9.847e-004 
1.549e-003 8.137e+007 2.207e+009 1.000e+002 3.992e-001 9.867e-004 
1.552e-003 8.140e+007 2.206e+009 1.000e+002 3.999e-001 9.886e-004 
1.553e-003 8.143e+007 2.206e+009 1.000e+002 3.999e-001 9.902e-004 
1.556e-003 8.146e+007 2.207e+009 1.000e+002 4.011e-001 9.922e-004 
1.558e-003 8.150e+007 2.206e+009 1.000e+002 3.996e-001 9.943e-004 
1.560e-003 8.153e+007 2.207e+009 1.000e+002 4.005e-001 9.964e-004 
1.562e-003 8.156e+007 2.206e+009 1.000e+002 4.017e-001 9.983e-004 
1.565e-003 8.159e+007 2.207e+009 1.000e+002 3.999e-001 1.000e-003 
1.567e-003 8.163e+007 2.207e+009 1.000e+002 4.000e-001 1.003e-003 
1.569e-003 8.166e+007 2.207e+009 1.000e+002 4.014e-001 1.004e-003 
1.572e-003 8.169e+007 2.207e+009 1.000e+002 4.012e-001 1.007e-003 
1.574e-003 8.172e+007 2.207e+009 1.000e+002 4.001e-001 1.008e-003 
1.576e-003 8.176e+007 2.207e+009 1.000e+002 4.011e-001 1.010e-003 
1.578e-003 8.179e+007 2.207e+009 1.000e+002 4.021e-001 1.013e-003 
1.580e-003 8.182e+007 2.207e+009 1.000e+002 4.022e-001 1.014e-003 
1.582e-003 8.185e+007 2.207e+009 1.000e+002 4.011e-001 1.016e-003 
1.584e-003 8.187e+007 2.207e+009 1.000e+002 4.015e-001 1.018e-003 
1.587e-003 8.191e+007 2.207e+009 1.000e+002 4.018e-001 1.020e-003 
1.589e-003 8.194e+007 2.207e+009 1.000e+002 4.014e-001 1.022e-003 
1.591e-003 8.197e+007 2.208e+009 1.000e+002 4.022e-001 1.024e-003 
1.593e-003 8.200e+007 2.207e+009 1.000e+002 4.036e-001 1.026e-003 
1.595e-003 8.203e+007 2.207e+009 1.000e+002 4.026e-001 1.028e-003 
1.598e-003 8.206e+007 2.207e+009 1.000e+002 4.019e-001 1.030e-003 
1.600e-003 8.210e+007 2.206e+009 1.000e+002 4.027e-001 1.032e-003 
1.603e-003 8.213e+007 2.207e+009 1.000e+002 4.025e-001 1.035e-003 
1.605e-003 8.217e+007 2.207e+009 1.000e+002 4.019e-001 1.037e-003 
1.607e-003 8.220e+007 2.206e+009 1.000e+002 4.024e-001 1.039e-003 
1.610e-003 8.223e+007 2.207e+009 1.000e+002 4.036e-001 1.041e-003 
1.612e-003 8.226e+007 2.207e+009 1.000e+002 4.034e-001 1.043e-003 
1.614e-003 8.229e+007 2.207e+009 1.000e+002 4.029e-001 1.045e-003 
1.617e-003 8.232e+007 2.207e+009 1.000e+002 4.032e-001 1.047e-003 
1.619e-003 8.235e+007 2.207e+009 1.000e+002 4.037e-001 1.049e-003 
1.621e-003 8.238e+007 2.206e+009 1.000e+002 4.028e-001 1.051e-003 
1.623e-003 8.241e+007 2.206e+009 1.000e+002 4.032e-001 1.053e-003 
1.626e-003 8.244e+007 2.207e+009 1.000e+002 4.041e-001 1.055e-003 
1.628e-003 8.247e+007 2.207e+009 1.000e+002 4.039e-001 1.058e-003 
1.630e-003 8.251e+007 2.207e+009 1.000e+002 4.040e-001 1.060e-003 
1.633e-003 8.254e+007 2.207e+009 1.000e+002 4.039e-001 1.062e-003 
1.635e-003 8.257e+007 2.207e+009 1.000e+002 4.043e-001 1.064e-003 
1.637e-003 8.260e+007 2.207e+009 1.000e+002 4.033e-001 1.066e-003 
1.639e-003 8.262e+007 2.207e+009 1.000e+002 4.047e-001 1.068e-003 
1.642e-003 8.266e+007 2.207e+009 1.000e+002 4.051e-001 1.070e-003 
1.644e-003 8.269e+007 2.206e+009 1.000e+002 4.041e-001 1.072e-003 
1.646e-003 8.271e+007 2.207e+009 1.000e+002 4.038e-001 1.074e-003 
1.648e-003 8.274e+007 2.207e+009 1.000e+002 4.055e-001 1.076e-003 
1.650e-003 8.277e+007 2.207e+009 1.000e+002 4.048e-001 1.078e-003 
1.653e-003 8.280e+007 2.207e+009 1.000e+002 4.054e-001 1.080e-003 
1.655e-003 8.283e+007 2.206e+009 1.000e+002 4.054e-001 1.082e-003 
1.658e-003 8.286e+007 2.206e+009 1.000e+002 4.059e-001 1.084e-003 
1.660e-003 8.289e+007 2.206e+009 1.000e+002 4.057e-001 1.087e-003 
1.662e-003 8.292e+007 2.207e+009 1.000e+002 4.058e-001 1.089e-003 
1.664e-003 8.295e+007 2.207e+009 1.000e+002 4.058e-001 1.091e-003 
1.667e-003 8.298e+007 2.207e+009 1.000e+002 4.053e-001 1.093e-003 
1.669e-003 8.301e+007 2.207e+009 1.000e+002 4.061e-001 1.095e-003 
1.672e-003 8.304e+007 2.207e+009 1.000e+002 4.062e-001 1.097e-003 
1.674e-003 8.307e+007 2.206e+009 1.000e+002 4.070e-001 1.099e-003 
1.676e-003 8.310e+007 2.207e+009 1.000e+002 4.060e-001 1.101e-003 
1.678e-003 8.312e+007 2.207e+009 1.000e+002 4.065e-001 1.103e-003 
1.681e-003 8.315e+007 2.207e+009 1.000e+002 4.069e-001 1.106e-003 
1.683e-003 8.318e+007 2.207e+009 1.000e+002 4.066e-001 1.108e-003 
1.685e-003 8.321e+007 2.206e+009 1.000e+002 4.065e-001 1.110e-003 
1.688e-003 8.324e+007 2.207e+009 1.000e+002 4.074e-001 1.112e-003 
1.690e-003 8.327e+007 2.207e+009 1.000e+002 4.080e-001 1.114e-003 
1.692e-003 8.329e+007 2.207e+009 1.000e+002 4.065e-001 1.115e-003 
1.694e-003 8.332e+007 2.207e+009 1.000e+002 4.072e-001 1.118e-003 
1.696e-003 8.334e+007 2.207e+009 1.000e+002 4.064e-001 1.120e-003 
1.698e-003 8.337e+007 2.207e+009 1.000e+002 4.072e-001 1.122e-003 
1.701e-003 8.340e+007 2.207e+009 1.000e+002 4.071e-001 1.124e-003 
1.703e-003 8.342e+007 2.207e+009 1.000e+002 4.077e-001 1.126e-003 
1.705e-003 8.345e+007 2.207e+009 1.000e+002 4.082e-001 1.128e-003 
1.707e-003 8.348e+007 2.207e+009 1.000e+002 4.072e-001 1.130e-003 
1.710e-003 8.351e+007 2.207e+009 1.000e+002 4.077e-001 1.132e-003 
1.712e-003 8.354e+007 2.206e+009 1.000e+002 4.084e-001 1.134e-003 
1.714e-003 8.356e+007 2.207e+009 1.000e+002 4.082e-001 1.136e-003 
1.716e-003 8.358e+007 2.207e+009 1.000e+002 4.087e-001 1.138e-003 
1.718e-003 8.361e+007 2.206e+009 1.000e+002 4.090e-001 1.140e-003 
1.720e-003 8.364e+007 2.206e+009 1.000e+002 4.092e-001 1.142e-003 
1.723e-003 8.366e+007 2.206e+009 1.000e+002 4.090e-001 1.144e-003 
1.725e-003 8.369e+007 2.207e+009 1.000e+002 4.091e-001 1.146e-003 
1.726e-003 8.371e+007 2.207e+009 1.000e+002 4.088e-001 1.147e-003 
1.729e-003 8.373e+007 2.206e+009 1.000e+002 4.091e-001 1.149e-003 
1.731e-003 8.376e+007 2.207e+009 1.000e+002 4.091e-001 1.152e-003 
1.733e-003 8.379e+007 2.207e+009 1.000e+002 4.093e-001 1.154e-003 
1.735e-003 8.381e+007 2.207e+009 1.000e+002 4.097e-001 1.156e-003 
1.737e-003 8.384e+007 2.198e+009 1.000e+002 4.109e-001 1.157e-003 
1.740e-003 8.386e+007 2.192e+009 1.000e+002 4.126e-001 1.160e-003 
1.742e-003 8.389e+007 2.187e+009 1.000e+002 4.140e-001 1.162e-003 
1.744e-003 8.391e+007 2.185e+009 1.000e+002 4.147e-001 1.163e-003 
1.746e-003 8.393e+007 2.182e+009 1.000e+002 4.146e-001 1.165e-003 
1.748e-003 8.396e+007 2.198e+009 1.000e+002 4.109e-001 1.167e-003 
1.749e-003 8.397e+007 2.240e+009 1.000e+002 4.039e-001 1.168e-003 
1.751e-003 8.399e+007 2.275e+009 1.000e+002 3.980e-001 1.170e-003 
1.752e-003 8.400e+007 2.307e+009 1.000e+002 3.930e-001 1.171e-003 
1.754e-003 8.403e+007 2.278e+009 1.000e+002 3.978e-001 1.173e-003 
1.756e-003 8.405e+007 2.251e+009 1.000e+002 4.032e-001 1.174e-003 
1.758e-003 8.407e+007 2.231e+009 1.000e+002 4.063e-001 1.176e-003 
1.760e-003 8.410e+007 2.218e+009 1.000e+002 4.079e-001 1.178e-003 
1.762e-003 8.413e+007 2.206e+009 1.000e+002 4.107e-001 1.181e-003 
1.765e-003 8.415e+007 2.213e+009 1.000e+002 4.087e-001 1.182e-003 
1.767e-003 8.417e+007 2.212e+009 1.000e+002 4.097e-001 1.184e-003 
1.769e-003 8.420e+007 2.211e+009 1.000e+002 4.086e-001 1.186e-003 
1.771e-003 8.423e+007 2.211e+009 1.000e+002 4.090e-001 1.189e-003 
1.774e-003 8.426e+007 2.211e+009 1.000e+002 4.096e-001 1.191e-003 
1.776e-003 8.428e+007 2.211e+009 1.000e+002 4.088e-001 1.193e-003 
1.779e-003 8.431e+007 2.211e+009 1.000e+002 4.095e-001 1.196e-003 
1.781e-003 8.434e+007 2.210e+009 1.000e+002 4.104e-001 1.197e-003 
1.783e-003 8.436e+007 2.210e+009 1.000e+002 4.105e-001 1.199e-003 
1.785e-003 8.438e+007 2.209e+009 1.000e+002 4.095e-001 1.201e-003 
1.787e-003 8.440e+007 2.209e+009 1.000e+002 4.108e-001 1.203e-003 
1.789e-003 8.443e+007 2.210e+009 1.000e+002 4.104e-001 1.205e-003 
1.791e-003 8.445e+007 2.209e+009 1.000e+002 4.116e-001 1.207e-003 
1.794e-003 8.448e+007 2.208e+009 1.000e+002 4.110e-001 1.210e-003 
1.796e-003 8.450e+007 2.207e+009 1.000e+002 4.119e-001 1.212e-003 
1.760e-003 8.410e+007 2.220e+009 1.000e+002 4.081e-001 1.178e-003 
1.761e-003 8.411e+007 2.216e+009 1.000e+002 4.085e-001 1.179e-003 
1.762e-003 8.412e+007 2.208e+009 1.000e+002 4.118e-001 1.180e-003 
1.764e-003 8.414e+007 2.216e+009 1.000e+002 4.083e-001 1.182e-003 
1.765e-003 8.416e+007 2.213e+009 1.000e+002 4.090e-001 1.183e-003 
1.766e-003 8.417e+007 2.212e+009 1.000e+002 4.095e-001 1.184e-003 
1.768e-003 8.419e+007 2.212e+009 1.000e+002 4.087e-001 1.186e-003 
1.769e-003 8.420e+007 2.212e+009 1.000e+002 4.097e-001 1.187e-003 
1.770e-003 8.422e+007 2.212e+009 1.000e+002 4.091e-001 1.188e-003 
1.772e-003 8.424e+007 2.211e+009 1.000e+002 4.094e-001 1.189e-003 
1.774e-003 8.425e+007 2.211e+009 1.000e+002 4.095e-001 1.191e-003 
1.775e-003 8.427e+007 2.211e+009 1.000e+002 4.099e-001 1.192e-003 
1.776e-003 8.428e+007 2.211e+009 1.000e+002 4.095e-001 1.193e-003 
1.777e-003 8.430e+007 2.212e+009 1.000e+002 4.106e-001 1.194e-003 
1.779e-003 8.431e+007 2.211e+009 1.000e+002 4.097e-001 1.196e-003 
1.780e-003 8.433e+007 2.212e+009 1.000e+002 4.109e-001 1.197e-003 
1.782e-003 8.435e+007 2.210e+009 1.000e+002 4.109e-001 1.198e-003 
1.783e-003 8.436e+007 2.210e+009 1.000e+002 4.108e-001 1.199e-003 
1.784e-003 8.437e+007 2.210e+009 1.000e+002 4.102e-001 1.200e-003 
1.785e-003 8.438e+007 2.210e+009 1.000e+002 4.108e-001 1.202e-003 
1.786e-003 8.440e+007 2.209e+009 1.000e+002 4.101e-001 1.203e-003 
1.788e-003 8.441e+007 2.209e+009 1.000e+002 4.110e-001 1.204e-003 
1.789e-003 8.442e+007 2.209e+009 1.000e+002 4.102e-001 1.205e-003 
1.790e-003 8.444e+007 2.209e+009 1.000e+002 4.115e-001 1.206e-003 
1.792e-003 8.446e+007 2.209e+009 1.000e+002 4.105e-001 1.208e-003 
1.794e-003 8.448e+007 2.209e+009 1.000e+002 4.108e-001 1.209e-003 
1.796e-003 8.450e+007 2.208e+009 1.000e+002 4.116e-001 1.211e-003 
1.797e-003 8.451e+007 2.208e+009 1.000e+002 4.122e-001 1.212e-003 
1.798e-003 8.453e+007 2.208e+009 1.000e+002 4.118e-001 1.214e-003 
1.799e-003 8.454e+007 2.209e+009 1.000e+002 4.115e-001 1.214e-003 
1.800e-003 8.455e+007 2.208e+009 1.000e+002 4.114e-001 1.215e-003 
1.801e-003 8.456e+007 2.208e+009 1.000e+002 4.117e-001 1.216e-003 
1.802e-003 8.457e+007 2.207e+009 1.000e+002 4.117e-001 1.217e-003 
1.804e-003 8.458e+007 2.208e+009 1.000e+002 4.120e-001 1.218e-003 
1.805e-003 8.460e+007 2.208e+009 1.000e+002 4.128e-001 1.220e-003 
1.806e-003 8.461e+007 2.208e+009 1.000e+002 4.119e-001 1.221e-003 
1.807e-003 8.462e+007 2.209e+009 1.000e+002 4.128e-001 1.222e-003 
1.808e-003 8.463e+007 2.208e+009 1.000e+002 4.126e-001 1.223e-003 
1.809e-003 8.465e+007 2.207e+009 1.000e+002 4.117e-001 1.224e-003 
1.811e-003 8.466e+007 2.207e+009 1.000e+002 4.124e-001 1.225e-003 
1.812e-003 8.467e+007 2.207e+009 1.000e+002 4.128e-001 1.226e-003 
1.813e-003 8.469e+007 2.208e+009 1.000e+002 4.135e-001 1.227e-003 
1.814e-003 8.470e+007 2.208e+009 1.000e+002 4.129e-001 1.228e-003 
1.815e-003 8.471e+007 2.207e+009 1.000e+002 4.127e-001 1.229e-003 
1.816e-003 8.472e+007 2.207e+009 1.000e+002 4.123e-001 1.230e-003 
1.818e-003 8.473e+007 2.207e+009 1.000e+002 4.121e-001 1.231e-003 
1.819e-003 8.474e+007 2.208e+009 1.000e+002 4.132e-001 1.232e-003 
1.821e-003 8.476e+007 2.207e+009 1.000e+002 4.136e-001 1.234e-003 
1.822e-003 8.478e+007 2.207e+009 1.000e+002 4.125e-001 1.236e-003 
1.823e-003 8.479e+007 2.207e+009 1.000e+002 4.127e-001 1.237e-003 
1.824e-003 8.481e+007 2.207e+009 1.000e+002 4.131e-001 1.238e-003 
1.825e-003 8.481e+007 2.207e+009 1.000e+002 4.129e-001 1.239e-003 
1.827e-003 8.483e+007 2.207e+009 1.000e+002 4.137e-001 1.240e-003 
1.828e-003 8.484e+007 2.207e+009 1.000e+002 4.137e-001 1.241e-003 
1.830e-003 8.486e+007 2.207e+009 1.000e+002 4.136e-001 1.243e-003 
1.831e-003 8.487e+007 2.207e+009 1.000e+002 4.137e-001 1.244e-003 
1.832e-003 8.489e+007 2.207e+009 1.000e+002 4.131e-001 1.245e-003 
1.833e-003 8.490e+007 2.207e+009 1.000e+002 4.131e-001 1.246e-003 
1.835e-003 8.491e+007 2.207e+009 1.000e+002 4.135e-001 1.247e-003 
1.836e-003 8.492e+007 2.207e+009 1.000e+002 4.140e-001 1.249e-003 
1.837e-003 8.494e+007 2.207e+009 1.000e+002 4.138e-001 1.250e-003 
1.839e-003 8.495e+007 2.208e+009 1.000e+002 4.145e-001 1.251e-003 
1.840e-003 8.496e+007 2.208e+009 1.000e+002 4.135e-001 1.252e-003 
1.841e-003 8.497e+007 2.207e+009 1.000e+002 4.143e-001 1.253e-003 
1.842e-003 8.499e+007 2.206e+009 1.000e+002 4.144e-001 1.255e-003 
1.844e-003 8.500e+007 2.207e+009 1.000e+002 4.146e-001 1.256e-003 
1.845e-003 8.501e+007 2.207e+009 1.000e+002 4.143e-001 1.257e-003 
1.846e-003 8.502e+007 2.207e+009 1.000e+002 4.137e-001 1.258e-003 
1.847e-003 8.504e+007 2.207e+009 1.000e+002 4.136e-001 1.259e-003 
1.848e-003 8.504e+007 2.207e+009 1.000e+002 4.136e-001 1.260e-003 
1.849e-003 8.506e+007 2.207e+009 1.000e+002 4.141e-001 1.261e-003 
1.850e-003 8.507e+007 2.207e+009 1.000e+002 4.135e-001 1.262e-003 
1.852e-003 8.508e+007 2.208e+009 1.000e+002 4.152e-001 1.263e-003 
1.853e-003 8.509e+007 2.207e+009 1.000e+002 4.141e-001 1.264e-003 
1.854e-003 8.511e+007 2.208e+009 1.000e+002 4.146e-001 1.266e-003 
1.856e-003 8.512e+007 2.207e+009 1.000e+002 4.135e-001 1.267e-003 
1.857e-003 8.513e+007 2.207e+009 1.000e+002 4.148e-001 1.268e-003 
1.858e-003 8.515e+007 2.207e+009 1.000e+002 4.148e-001 1.269e-003 
1.859e-003 8.516e+007 2.207e+009 1.000e+002 4.156e-001 1.270e-003 
1.861e-003 8.517e+007 2.207e+009 1.000e+002 4.144e-001 1.272e-003 
1.862e-003 8.519e+007 2.207e+009 1.000e+002 4.146e-001 1.273e-003 
1.864e-003 8.520e+007 2.207e+009 1.000e+002 4.145e-001 1.274e-003 
1.865e-003 8.522e+007 2.207e+009 1.000e+002 4.151e-001 1.276e-003 
1.867e-003 8.523e+007 2.207e+009 1.000e+002 4.160e-001 1.277e-003 
1.868e-003 8.524e+007 2.207e+009 1.000e+002 4.145e-001 1.278e-003 
1.869e-003 8.526e+007 2.207e+009 1.000e+002 4.141e-001 1.280e-003 
1.871e-003 8.527e+007 2.207e+009 1.000e+002 4.144e-001 1.281e-003 
1.872e-003 8.528e+007 2.207e+009 1.000e+002 4.154e-001 1.282e-003 
1.874e-003 8.530e+007 2.207e+009 1.000e+002 4.159e-001 1.284e-003 
1.875e-003 8.531e+007 2.207e+009 1.000e+002 4.162e-001 1.285e-003 
1.876e-003 8.532e+007 2.207e+009 1.000e+002 4.149e-001 1.286e-003 
1.877e-003 8.534e+007 2.207e+009 1.000e+002 4.146e-001 1.287e-003 
1.879e-003 8.535e+007 2.207e+009 1.000e+002 4.144e-001 1.288e-003 
1.880e-003 8.536e+007 2.207e+009 1.000e+002 4.156e-001 1.290e-003 
1.882e-003 8.538e+007 2.207e+009 1.000e+002 4.157e-001 1.291e-003 
1.883e-003 8.539e+007 2.207e+009 1.000e+002 4.153e-001 1.292e-003 
1.885e-003 8.541e+007 2.207e+009 1.000e+002 4.154e-001 1.294e-003 
1.886e-003 8.542e+007 2.207e+009 1.000e+002 4.157e-001 1.295e-003 
1.888e-003 8.543e+007 2.207e+009 1.000e+002 4.162e-001 1.297e-003 
1.889e-003 8.545e+007 2.207e+009 1.000e+002 4.159e-001 1.298e-003 
1.890e-003 8.546e+007 2.208e+009 1.000e+002 4.172e-001 1.299e-003 
1.891e-003 8.547e+007 2.208e+009 1.000e+002 4.163e-001 1.300e-003 
1.891e-003 8.547e+007 2.208e+009 1.000e+002 4.162e-001 1.300e-003 
1.892e-003 8.547e+007 2.211e+009 1.000e+002 4.153e-001 1.301e-003 
1.892e-003 8.548e+007 2.214e+009 1.000e+002 4.175e-001 1.301e-003 
1.893e-003 8.548e+007 2.222e+009 1.000e+002 4.221e-001 1.302e-003 
1.893e-003 8.549e+007 2.229e+009 1.000e+002 4.296e-001 1.302e-003 
1.894e-003 8.549e+007 2.222e+009 1.000e+002 4.256e-001 1.302e-003 
1.894e-003 8.550e+007 2.218e+009 1.000e+002 4.211e-001 1.303e-003 
1.895e-003 8.550e+007 2.225e+009 1.000e+002 4.188e-001 1.303e-003 
1.895e-003 8.551e+007 2.225e+009 1.000e+002 4.201e-001 1.304e-003 
1.896e-003 8.551e+007 2.217e+009 1.000e+002 4.195e-001 1.304e-003 
1.896e-003 8.552e+007 2.215e+009 1.000e+002 4.187e-001 1.305e-003 
1.897e-003 8.552e+007 2.213e+009 1.000e+002 4.177e-001 1.305e-003 
1.897e-003 8.552e+007 2.213e+009 1.000e+002 4.180e-001 1.306e-003 
1.897e-003 8.553e+007 2.212e+009 1.000e+002 4.184e-001 1.306e-003 
1.898e-003 8.553e+007 2.210e+009 1.000e+002 4.170e-001 1.306e-003 
1.898e-003 8.554e+007 2.208e+009 1.000e+002 4.156e-001 1.307e-003 
1.900e-003 8.555e+007 2.207e+009 1.000e+002 4.155e-001 1.308e-003 
1.901e-003 8.556e+007 2.208e+009 1.000e+002 4.154e-001 1.309e-003 
1.902e-003 8.557e+007 2.207e+009 1.000e+002 4.165e-001 1.310e-003 
1.903e-003 8.558e+007 2.208e+009 1.000e+002 4.167e-001 1.311e-003 
1.905e-003 8.560e+007 2.207e+009 1.000e+002 4.171e-001 1.313e-003 
1.906e-003 8.561e+007 2.209e+009 1.000e+002 4.166e-001 1.314e-003 
1.906e-003 8.561e+007 2.209e+009 1.000e+002 4.171e-001 1.314e-003 
1.907e-003 8.561e+007 2.207e+009 1.000e+002 4.158e-001 1.314e-003 
1.907e-003 8.562e+007 2.209e+009 1.000e+002 4.154e-001 1.315e-003 
1.908e-003 8.562e+007 2.213e+009 1.000e+002 4.199e-001 1.315e-003 
1.908e-003 8.563e+007 2.207e+009 1.000e+002 4.155e-001 1.316e-003 
1.908e-003 8.563e+007 2.213e+009 1.000e+002 4.211e-001 1.316e-003 
1.909e-003 8.563e+007 2.212e+009 1.000e+002 4.224e-001 1.316e-003 
1.909e-003 8.564e+007 2.211e+009 1.000e+002 4.229e-001 1.317e-003 
1.909e-003 8.564e+007 2.216e+009 1.000e+002 4.275e-001 1.317e-003 
1.910e-003 8.564e+007 2.216e+009 1.000e+002 4.286e-001 1.317e-003 
1.910e-003 8.565e+007 2.214e+009 1.000e+002 4.262e-001 1.317e-003 
1.910e-003 8.565e+007 2.214e+009 1.000e+002 4.263e-001 1.318e-003 
1.910e-003 8.565e+007 2.216e+009 1.000e+002 4.287e-001 1.318e-003 
1.911e-003 8.566e+007 2.217e+009 1.000e+002 4.264e-001 1.318e-003 
1.911e-003 8.566e+007 2.209e+009 1.000e+002 4.154e-001 1.319e-003 
1.912e-003 8.567e+007 2.213e+009 1.000e+002 4.181e-001 1.320e-003 
1.913e-003 8.568e+007 2.209e+009 1.000e+002 4.158e-001 1.321e-003 
1.915e-003 8.569e+007 2.208e+009 1.000e+002 4.162e-001 1.322e-003 
1.916e-003 8.570e+007 2.208e+009 1.000e+002 4.163e-001 1.323e-003 
1.917e-003 8.572e+007 2.207e+009 1.000e+002 4.163e-001 1.325e-003 
1.919e-003 8.573e+007 2.208e+009 1.000e+002 4.181e-001 1.326e-003 
1.920e-003 8.574e+007 2.207e+009 1.000e+002 4.178e-001 1.327e-003 
1.921e-003 8.574e+007 2.207e+009 1.000e+002 4.170e-001 1.328e-003 
1.921e-003 8.575e+007 2.209e+009 1.000e+002 4.175e-001 1.328e-003 
1.921e-003 8.575e+007 2.215e+009 1.000e+002 4.227e-001 1.328e-003 
1.922e-003 8.575e+007 2.222e+009 1.000e+002 4.286e-001 1.329e-003 
1.922e-003 8.576e+007 2.230e+009 1.000e+002 4.355e-001 1.329e-003 
1.922e-003 8.576e+007 2.234e+009 1.000e+002 4.353e-001 1.329e-003 
1.922e-003 8.576e+007 2.240e+009 1.000e+002 4.400e-001 1.329e-003 
1.923e-003 8.576e+007 2.245e+009 1.000e+002 4.403e-001 1.330e-003 
1.923e-003 8.577e+007 2.248e+009 1.000e+002 4.436e-001 1.330e-003 
1.923e-003 8.577e+007 2.248e+009 1.000e+002 4.417e-001 1.330e-003 
1.924e-003 8.577e+007 2.255e+009 1.000e+002 4.494e-001 1.330e-003 
1.924e-003 8.577e+007 2.256e+009 1.000e+002 4.509e-001 1.331e-003 
1.924e-003 8.578e+007 2.262e+009 1.000e+002 4.578e-001 1.331e-003 
1.924e-003 8.578e+007 2.268e+009 1.000e+002 4.591e-001 1.331e-003 
1.925e-003 8.578e+007 2.270e+009 1.000e+002 4.554e-001 1.331e-003 
1.925e-003 8.578e+007 2.275e+009 1.000e+002 4.615e-001 1.332e-003 
1.925e-003 8.579e+007 2.265e+009 1.000e+002 4.579e-001 1.332e-003 
1.925e-003 8.579e+007 2.263e+009 1.000e+002 4.553e-001 1.332e-003 
1.926e-003 8.579e+007 2.260e+009 1.000e+002 4.513e-001 1.332e-003 
1.926e-003 8.580e+007 2.259e+009 1.000e+002 4.501e-001 1.333e-003 
1.926e-003 8.580e+007 2.256e+009 1.000e+002 4.472e-001 1.333e-003 
1.926e-003 8.580e+007 2.256e+009 1.000e+002 4.438e-001 1.333e-003 
1.927e-003 8.580e+007 2.263e+009 1.000e+002 4.428e-001 1.333e-003 
1.927e-003 8.580e+007 2.268e+009 1.000e+002 4.397e-001 1.334e-003 
1.927e-003 8.581e+007 2.255e+009 1.000e+002 4.369e-001 1.334e-003 
1.928e-003 8.581e+007 2.252e+009 1.000e+002 4.366e-001 1.334e-003 
1.928e-003 8.581e+007 2.250e+009 1.000e+002 4.347e-001 1.334e-003 
1.928e-003 8.581e+007 2.248e+009 1.000e+002 4.342e-001 1.335e-003 
1.928e-003 8.582e+007 2.246e+009 1.000e+002 4.338e-001 1.335e-003 
1.929e-003 8.582e+007 2.243e+009 1.000e+002 4.327e-001 1.335e-003 
1.929e-003 8.582e+007 2.242e+009 1.000e+002 4.321e-001 1.335e-003 
1.929e-003 8.582e+007 2.241e+009 1.000e+002 4.320e-001 1.336e-003 
1.929e-003 8.583e+007 2.241e+009 1.000e+002 4.323e-001 1.336e-003 
1.930e-003 8.583e+007 2.240e+009 1.000e+002 4.319e-001 1.336e-003 
1.930e-003 8.583e+007 2.240e+009 1.000e+002 4.320e-001 1.336e-003 
1.930e-003 8.583e+007 2.238e+009 1.000e+002 4.314e-001 1.337e-003 
1.931e-003 8.584e+007 2.237e+009 1.000e+002 4.309e-001 1.337e-003 
1.931e-003 8.584e+007 2.236e+009 1.000e+002 4.304e-001 1.337e-003 
1.931e-003 8.584e+007 2.236e+009 1.000e+002 4.303e-001 1.337e-003 
1.931e-003 8.584e+007 2.236e+009 1.000e+002 4.301e-001 1.338e-003 
1.932e-003 8.585e+007 2.235e+009 1.000e+002 4.301e-001 1.338e-003 
1.932e-003 8.585e+007 2.234e+009 1.000e+002 4.301e-001 1.338e-003 
1.932e-003 8.585e+007 2.232e+009 1.000e+002 4.290e-001 1.338e-003 
1.932e-003 8.585e+007 2.232e+009 1.000e+002 4.285e-001 1.339e-003 
1.933e-003 8.586e+007 2.231e+009 1.000e+002 4.289e-001 1.339e-003 
1.933e-003 8.586e+007 2.231e+009 1.000e+002 4.291e-001 1.339e-003 
1.933e-003 8.586e+007 2.230e+009 1.000e+002 4.290e-001 1.339e-003 
1.933e-003 8.586e+007 2.229e+009 1.000e+002 4.281e-001 1.340e-003 
1.934e-003 8.586e+007 2.229e+009 1.000e+002 4.278e-001 1.340e-003 
1.934e-003 8.587e+007 2.228e+009 1.000e+002 4.277e-001 1.340e-003 
1.934e-003 8.587e+007 2.228e+009 1.000e+002 4.274e-001 1.340e-003 
1.935e-003 8.587e+007 2.227e+009 1.000e+002 4.272e-001 1.341e-003 
1.935e-003 8.587e+007 2.227e+009 1.000e+002 4.269e-001 1.341e-003 
1.935e-003 8.588e+007 2.226e+009 1.000e+002 4.269e-001 1.341e-003 
1.935e-003 8.588e+007 2.225e+009 1.000e+002 4.264e-001 1.341e-003 
1.936e-003 8.588e+007 2.224e+009 1.000e+002 4.264e-001 1.342e-003 
1.936e-003 8.588e+007 2.224e+009 1.000e+002 4.249e-001 1.342e-003 
1.936e-003 8.589e+007 2.223e+009 1.000e+002 4.242e-001 1.342e-003 
1.936e-003 8.589e+007 2.223e+009 1.000e+002 4.239e-001 1.342e-003 
1.937e-003 8.589e+007 2.222e+009 1.000e+002 4.243e-001 1.343e-003 
1.937e-003 8.589e+007 2.222e+009 1.000e+002 4.229e-001 1.343e-003 
1.937e-003 8.590e+007 2.215e+009 1.000e+002 4.207e-001 1.343e-003 
1.938e-003 8.590e+007 2.210e+009 1.000e+002 4.181e-001 1.343e-003 
1.938e-003 8.590e+007 2.206e+009 1.000e+002 4.163e-001 1.344e-003 
1.938e-003 8.591e+007 2.212e+009 1.000e+002 4.185e-001 1.344e-003 
1.939e-003 8.591e+007 2.216e+009 1.000e+002 4.204e-001 1.345e-003 
1.939e-003 8.591e+007 2.221e+009 1.000e+002 4.229e-001 1.345e-003 
1.940e-003 8.592e+007 2.221e+009 1.000e+002 4.239e-001 1.345e-003 
1.940e-003 8.592e+007 2.227e+009 1.000e+002 4.318e-001 1.346e-003 
1.941e-003 8.593e+007 2.226e+009 1.000e+002 4.308e-001 1.346e-003 
1.941e-003 8.593e+007 2.216e+009 1.000e+002 4.231e-001 1.347e-003 
1.942e-003 8.594e+007 2.216e+009 1.000e+002 4.228e-001 1.347e-003 
1.942e-003 8.594e+007 2.215e+009 1.000e+002 4.232e-001 1.348e-003 
1.943e-003 8.595e+007 2.217e+009 1.000e+002 4.220e-001 1.348e-003 
1.943e-003 8.595e+007 2.228e+009 1.000e+002 4.189e-001 1.348e-003 
1.943e-003 8.595e+007 2.216e+009 1.000e+002 4.180e-001 1.349e-003 
1.944e-003 8.596e+007 2.212e+009 1.000e+002 4.172e-001 1.349e-003 
1.945e-003 8.597e+007 2.208e+009 1.000e+002 4.175e-001 1.351e-003 
1.947e-003 8.598e+007 2.207e+009 1.000e+002 4.179e-001 1.352e-003 
1.948e-003 8.599e+007 2.207e+009 1.000e+002 4.182e-001 1.353e-003 
1.950e-003 8.601e+007 2.207e+009 1.000e+002 4.191e-001 1.355e-003 
1.950e-003 8.601e+007 2.207e+009 1.000e+002 4.189e-001 1.355e-003 
1.951e-003 8.602e+007 2.208e+009 1.000e+002 4.190e-001 1.356e-003 
1.951e-003 8.602e+007 2.214e+009 1.000e+002 4.231e-001 1.356e-003 
1.951e-003 8.602e+007 2.207e+009 1.000e+002 4.183e-001 1.356e-003 
1.952e-003 8.602e+007 2.213e+009 1.000e+002 4.219e-001 1.357e-003 
1.952e-003 8.603e+007 2.207e+009 1.000e+002 4.189e-001 1.357e-003 
1.953e-003 8.603e+007 2.210e+009 1.000e+002 4.181e-001 1.357e-003 
1.953e-003 8.604e+007 2.217e+009 1.000e+002 4.217e-001 1.358e-003 
1.953e-003 8.604e+007 2.220e+009 1.000e+002 4.225e-001 1.358e-003 
1.954e-003 8.604e+007 2.224e+009 1.000e+002 4.237e-001 1.359e-003 
1.954e-003 8.605e+007 2.221e+009 1.000e+002 4.216e-001 1.359e-003 
1.954e-003 8.605e+007 2.225e+009 1.000e+002 4.239e-001 1.359e-003 
1.955e-003 8.605e+007 2.231e+009 1.000e+002 4.280e-001 1.360e-003 
1.955e-003 8.606e+007 2.240e+009 1.000e+002 4.351e-001 1.360e-003 
1.956e-003 8.606e+007 2.248e+009 1.000e+002 4.405e-001 1.360e-003 
1.956e-003 8.606e+007 2.256e+009 1.000e+002 4.492e-001 1.361e-003 
1.956e-003 8.607e+007 2.251e+009 1.000e+002 4.449e-001 1.361e-003 
1.957e-003 8.607e+007 2.245e+009 1.000e+002 4.415e-001 1.361e-003 
1.957e-003 8.607e+007 2.241e+009 1.000e+002 4.388e-001 1.362e-003 
1.957e-003 8.608e+007 2.233e+009 1.000e+002 4.336e-001 1.362e-003 
1.958e-003 8.608e+007 2.234e+009 1.000e+002 4.299e-001 1.362e-003 
1.958e-003 8.608e+007 2.244e+009 1.000e+002 4.274e-001 1.363e-003 
1.959e-003 8.609e+007 2.254e+009 1.000e+002 4.276e-001 1.363e-003 
1.959e-003 8.609e+007 2.227e+009 1.000e+002 4.227e-001 1.363e-003 
1.959e-003 8.609e+007 2.223e+009 1.000e+002 4.208e-001 1.364e-003 
1.960e-003 8.610e+007 2.220e+009 1.000e+002 4.206e-001 1.364e-003 
1.960e-003 8.610e+007 2.217e+009 1.000e+002 4.196e-001 1.365e-003 
1.960e-003 8.610e+007 2.214e+009 1.000e+002 4.190e-001 1.365e-003 
1.961e-003 8.611e+007 2.212e+009 1.000e+002 4.193e-001 1.365e-003 
1.961e-003 8.611e+007 2.210e+009 1.000e+002 4.183e-001 1.366e-003 
1.962e-003 8.612e+007 2.209e+009 1.000e+002 4.186e-001 1.366e-003 
1.963e-003 8.613e+007 2.208e+009 1.000e+002 4.187e-001 1.367e-003 
1.964e-003 8.614e+007 2.208e+009 1.000e+002 4.193e-001 1.368e-003 
1.965e-003 8.614e+007 2.209e+009 1.000e+002 4.186e-001 1.369e-003 
1.966e-003 8.615e+007 2.208e+009 1.000e+002 4.184e-001 1.370e-003 
1.966e-003 8.615e+007 2.208e+009 1.000e+002 4.179e-001 1.371e-003 
1.967e-003 8.616e+007 2.210e+009 1.000e+002 4.175e-001 1.371e-003 
1.967e-003 8.616e+007 2.217e+009 1.000e+002 4.236e-001 1.371e-003 
1.967e-003 8.616e+007 2.224e+009 1.000e+002 4.308e-001 1.372e-003 
1.968e-003 8.617e+007 2.231e+009 1.000e+002 4.335e-001 1.372e-003 
1.968e-003 8.617e+007 2.236e+009 1.000e+002 4.336e-001 1.372e-003 
1.968e-003 8.617e+007 2.237e+009 1.000e+002 4.328e-001 1.372e-003 
1.969e-003 8.617e+007 2.244e+009 1.000e+002 4.386e-001 1.373e-003 
1.969e-003 8.618e+007 2.248e+009 1.000e+002 4.409e-001 1.373e-003 
1.969e-003 8.618e+007 2.255e+009 1.000e+002 4.460e-001 1.373e-003 
1.969e-003 8.618e+007 2.256e+009 1.000e+002 4.478e-001 1.373e-003 
1.970e-003 8.618e+007 2.255e+009 1.000e+002 4.482e-001 1.374e-003 
1.970e-003 8.619e+007 2.237e+009 1.000e+002 4.390e-001 1.374e-003 
1.970e-003 8.619e+007 2.237e+009 1.000e+002 4.415e-001 1.374e-003 
1.971e-003 8.619e+007 2.237e+009 1.000e+002 4.415e-001 1.374e-003 
1.971e-003 8.619e+007 2.236e+009 1.000e+002 4.378e-001 1.375e-003 
1.971e-003 8.620e+007 2.236e+009 1.000e+002 4.416e-001 1.375e-003 
1.971e-003 8.620e+007 2.235e+009 1.000e+002 4.415e-001 1.375e-003 
1.972e-003 8.620e+007 2.233e+009 1.000e+002 4.397e-001 1.375e-003 
1.972e-003 8.620e+007 2.233e+009 1.000e+002 4.390e-001 1.376e-003 
1.972e-003 8.621e+007 2.230e+009 1.000e+002 4.359e-001 1.376e-003 
1.973e-003 8.621e+007 2.229e+009 1.000e+002 4.344e-001 1.376e-003 
1.973e-003 8.621e+007 2.230e+009 1.000e+002 4.332e-001 1.377e-003 
1.973e-003 8.621e+007 2.220e+009 1.000e+002 4.278e-001 1.377e-003 
1.973e-003 8.622e+007 2.222e+009 1.000e+002 4.268e-001 1.377e-003 
1.974e-003 8.622e+007 2.229e+009 1.000e+002 4.253e-001 1.377e-003 
1.974e-003 8.622e+007 2.238e+009 1.000e+002 4.245e-001 1.378e-003 
1.974e-003 8.622e+007 2.236e+009 1.000e+002 4.247e-001 1.378e-003 
1.974e-003 8.623e+007 2.230e+009 1.000e+002 4.238e-001 1.378e-003 
1.975e-003 8.623e+007 2.227e+009 1.000e+002 4.235e-001 1.378e-003 
1.975e-003 8.623e+007 2.224e+009 1.000e+002 4.230e-001 1.379e-003 
1.975e-003 8.623e+007 2.222e+009 1.000e+002 4.220e-001 1.379e-003 
1.976e-003 8.624e+007 2.219e+009 1.000e+002 4.217e-001 1.379e-003 
1.976e-003 8.624e+007 2.218e+009 1.000e+002 4.218e-001 1.379e-003 
1.976e-003 8.624e+007 2.217e+009 1.000e+002 4.216e-001 1.380e-003 
1.976e-003 8.624e+007 2.216e+009 1.000e+002 4.196e-001 1.380e-003 
1.977e-003 8.624e+007 2.216e+009 1.000e+002 4.195e-001 1.380e-003 
1.977e-003 8.625e+007 2.215e+009 1.000e+002 4.197e-001 1.380e-003 
1.977e-003 8.625e+007 2.214e+009 1.000e+002 4.189e-001 1.381e-003 
1.978e-003 8.625e+007 2.215e+009 1.000e+002 4.213e-001 1.381e-003 
1.978e-003 8.625e+007 2.213e+009 1.000e+002 4.204e-001 1.381e-003 
1.978e-003 8.626e+007 2.213e+009 1.000e+002 4.207e-001 1.382e-003 
1.978e-003 8.626e+007 2.213e+009 1.000e+002 4.208e-001 1.382e-003 
1.979e-003 8.626e+007 2.212e+009 1.000e+002 4.203e-001 1.382e-003 
1.979e-003 8.626e+007 2.211e+009 1.000e+002 4.200e-001 1.382e-003 
1.979e-003 8.627e+007 2.210e+009 1.000e+002 4.198e-001 1.383e-003 
1.980e-003 8.627e+007 2.209e+009 1.000e+002 4.204e-001 1.383e-003 
1.980e-003 8.627e+007 2.208e+009 1.000e+002 4.194e-001 1.383e-003 
1.981e-003 8.628e+007 2.211e+009 1.000e+002 4.208e-001 1.384e-003 
1.981e-003 8.628e+007 2.217e+009 1.000e+002 4.269e-001 1.384e-003 
1.981e-003 8.628e+007 2.211e+009 1.000e+002 4.220e-001 1.384e-003 
1.981e-003 8.628e+007 2.210e+009 1.000e+002 4.232e-001 1.385e-003 
1.982e-003 8.629e+007 2.212e+009 1.000e+002 4.238e-001 1.385e-003 
1.982e-003 8.629e+007 2.208e+009 1.000e+002 4.207e-001 1.385e-003 
1.982e-003 8.629e+007 2.210e+009 1.000e+002 4.227e-001 1.385e-003 
1.983e-003 8.629e+007 2.216e+009 1.000e+002 4.279e-001 1.386e-003 
1.983e-003 8.630e+007 2.214e+009 1.000e+002 4.294e-001 1.386e-003 
1.983e-003 8.630e+007 2.213e+009 1.000e+002 4.280e-001 1.386e-003 
1.983e-003 8.630e+007 2.213e+009 1.000e+002 4.273e-001 1.386e-003 
1.984e-003 8.630e+007 2.214e+009 1.000e+002 4.284e-001 1.387e-003 
1.984e-003 8.631e+007 2.213e+009 1.000e+002 4.291e-001 1.387e-003 
1.984e-003 8.631e+007 2.212e+009 1.000e+002 4.268e-001 1.387e-003 
1.984e-003 8.631e+007 2.212e+009 1.000e+002 4.266e-001 1.387e-003 
1.985e-003 8.631e+007 2.213e+009 1.000e+002 4.275e-001 1.388e-003 
1.985e-003 8.632e+007 2.218e+009 1.000e+002 4.337e-001 1.388e-003 
1.985e-003 8.632e+007 2.217e+009 1.000e+002 4.337e-001 1.388e-003 
1.986e-003 8.632e+007 2.218e+009 1.000e+002 4.354e-001 1.388e-003 
1.986e-003 8.632e+007 2.217e+009 1.000e+002 4.348e-001 1.389e-003 
1.986e-003 8.633e+007 2.217e+009 1.000e+002 4.361e-001 1.389e-003 
1.986e-003 8.633e+007 2.217e+009 1.000e+002 4.353e-001 1.389e-003 
1.987e-003 8.633e+007 2.217e+009 1.000e+002 4.345e-001 1.390e-003 
1.987e-003 8.633e+007 2.216e+009 1.000e+002 4.347e-001 1.390e-003 
1.987e-003 8.634e+007 2.213e+009 1.000e+002 4.301e-001 1.390e-003 
1.987e-003 8.634e+007 2.209e+009 1.000e+002 4.239e-001 1.390e-003 
1.988e-003 8.634e+007 2.207e+009 1.000e+002 4.225e-001 1.391e-003 
1.988e-003 8.634e+007 2.203e+009 1.000e+002 4.189e-001 1.391e-003 
1.989e-003 8.635e+007 2.224e+009 1.000e+002 4.195e-001 1.391e-003 
1.989e-003 8.635e+007 2.217e+009 1.000e+002 4.196e-001 1.392e-003 
1.990e-003 8.636e+007 2.213e+009 1.000e+002 4.189e-001 1.392e-003 
1.991e-003 8.637e+007 2.210e+009 1.000e+002 4.187e-001 1.393e-003 
1.992e-003 8.638e+007 2.209e+009 1.000e+002 4.191e-001 1.395e-003 
1.994e-003 8.639e+007 2.208e+009 1.000e+002 4.201e-001 1.396e-003 
1.995e-003 8.640e+007 2.209e+009 1.000e+002 4.193e-001 1.398e-003 
1.996e-003 8.641e+007 2.209e+009 1.000e+002 4.194e-001 1.398e-003 
1.996e-003 8.641e+007 2.213e+009 1.000e+002 4.222e-001 1.399e-003 
1.997e-003 8.642e+007 2.208e+009 1.000e+002 4.197e-001 1.399e-003 
1.997e-003 8.642e+007 2.208e+009 1.000e+002 4.195e-001 1.400e-003 
1.998e-003 8.642e+007 2.215e+009 1.000e+002 4.255e-001 1.400e-003 
1.998e-003 8.643e+007 2.210e+009 1.000e+002 4.219e-001 1.400e-003 
1.999e-003 8.643e+007 2.207e+009 1.000e+002 4.193e-001 1.401e-003 
1.999e-003 8.644e+007 2.208e+009 1.000e+002 4.194e-001 1.401e-003 
2.000e-003 8.644e+007 2.207e+009 1.000e+002 4.198e-001 1.402e-003 
2.000e-003 8.644e+007 2.212e+009 1.000e+002 4.233e-001 1.402e-003 
2.000e-003 8.645e+007 2.209e+009 1.000e+002 4.217e-001 1.402e-003 
2.001e-003 8.645e+007 2.210e+009 1.000e+002 4.206e-001 1.403e-003 
2.001e-003 8.645e+007 2.212e+009 1.000e+002 4.250e-001 1.403e-003 
2.001e-003 8.646e+007 2.212e+009 1.000e+002 4.247e-001 1.404e-003 
2.002e-003 8.646e+007 2.213e+009 1.000e+002 4.283e-001 1.404e-003 
2.002e-003 8.646e+007 2.213e+009 1.000e+002 4.309e-001 1.404e-003 
2.003e-003 8.647e+007 2.219e+009 1.000e+002 4.337e-001 1.405e-003 
2.003e-003 8.647e+007 2.225e+009 1.000e+002 4.359e-001 1.405e-003 
2.003e-003 8.647e+007 2.223e+009 1.000e+002 4.339e-001 1.405e-003 
2.004e-003 8.648e+007 2.213e+009 1.000e+002 4.248e-001 1.406e-003 
2.004e-003 8.648e+007 2.222e+009 1.000e+002 4.201e-001 1.406e-003 
2.005e-003 8.648e+007 2.237e+009 1.000e+002 4.216e-001 1.406e-003 
2.005e-003 8.648e+007 2.226e+009 1.000e+002 4.218e-001 1.407e-003 
2.005e-003 8.649e+007 2.223e+009 1.000e+002 4.214e-001 1.407e-003 
2.006e-003 8.649e+007 2.217e+009 1.000e+002 4.198e-001 1.407e-003 
2.006e-003 8.649e+007 2.213e+009 1.000e+002 4.197e-001 1.408e-003 
2.006e-003 8.650e+007 2.212e+009 1.000e+002 4.204e-001 1.408e-003 
2.007e-003 8.650e+007 2.210e+009 1.000e+002 4.194e-001 1.409e-003 
2.009e-003 8.652e+007 2.209e+009 1.000e+002 4.203e-001 1.410e-003 
2.010e-003 8.652e+007 2.209e+009 1.000e+002 4.197e-001 1.411e-003 
2.010e-003 8.653e+007 2.213e+009 1.000e+002 4.241e-001 1.412e-003 
2.011e-003 8.653e+007 2.210e+009 1.000e+002 4.220e-001 1.412e-003 
2.011e-003 8.653e+007 2.210e+009 1.000e+002 4.220e-001 1.412e-003 
2.011e-003 8.654e+007 2.209e+009 1.000e+002 4.189e-001 1.413e-003 
2.012e-003 8.654e+007 2.214e+009 1.000e+002 4.232e-001 1.413e-003 
2.012e-003 8.654e+007 2.217e+009 1.000e+002 4.233e-001 1.414e-003 
2.013e-003 8.655e+007 2.224e+009 1.000e+002 4.278e-001 1.414e-003 
2.013e-003 8.655e+007 2.223e+009 1.000e+002 4.263e-001 1.414e-003 
2.014e-003 8.656e+007 2.215e+009 1.000e+002 4.224e-001 1.415e-003 
2.014e-003 8.656e+007 2.212e+009 1.000e+002 4.211e-001 1.415e-003 
2.014e-003 8.656e+007 2.210e+009 1.000e+002 4.204e-001 1.416e-003 
2.015e-003 8.657e+007 2.217e+009 1.000e+002 4.250e-001 1.416e-003 
2.015e-003 8.657e+007 2.222e+009 1.000e+002 4.298e-001 1.416e-003 
2.016e-003 8.657e+007 2.216e+009 1.000e+002 4.274e-001 1.417e-003 
2.016e-003 8.658e+007 2.214e+009 1.000e+002 4.298e-001 1.417e-003 
2.016e-003 8.658e+007 2.220e+009 1.000e+002 4.359e-001 1.418e-003 
2.017e-003 8.658e+007 2.223e+009 1.000e+002 4.421e-001 1.418e-003 
2.017e-003 8.659e+007 2.215e+009 1.000e+002 4.319e-001 1.418e-003 
2.018e-003 8.659e+007 2.212e+009 1.000e+002 4.291e-001 1.419e-003 
2.018e-003 8.659e+007 2.206e+009 1.000e+002 4.228e-001 1.419e-003 
2.019e-003 8.660e+007 2.206e+009 1.000e+002 4.222e-001 1.420e-003 
2.019e-003 8.660e+007 2.211e+009 1.000e+002 4.213e-001 1.420e-003 
2.019e-003 8.661e+007 2.223e+009 1.000e+002 4.193e-001 1.420e-003 
2.020e-003 8.661e+007 2.243e+009 1.000e+002 4.218e-001 1.421e-003 
2.020e-003 8.661e+007 2.222e+009 1.000e+002 4.220e-001 1.421e-003 
2.020e-003 8.661e+007 2.219e+009 1.000e+002 4.211e-001 1.421e-003 
2.021e-003 8.662e+007 2.217e+009 1.000e+002 4.207e-001 1.422e-003 
2.021e-003 8.662e+007 2.214e+009 1.000e+002 4.206e-001 1.422e-003 
2.022e-003 8.662e+007 2.212e+009 1.000e+002 4.206e-001 1.422e-003 
2.022e-003 8.662e+007 2.211e+009 1.000e+002 4.199e-001 1.423e-003 
2.023e-003 8.664e+007 2.209e+009 1.000e+002 4.208e-001 1.424e-003 
2.025e-003 8.664e+007 2.208e+009 1.000e+002 4.214e-001 1.425e-003 
2.026e-003 8.665e+007 2.208e+009 1.000e+002 4.210e-001 1.426e-003 
2.026e-003 8.666e+007 2.210e+009 1.000e+002 4.221e-001 1.427e-003 
2.027e-003 8.666e+007 2.209e+009 1.000e+002 4.206e-001 1.427e-003 
2.027e-003 8.667e+007 2.209e+009 1.000e+002 4.207e-001 1.428e-003 
2.027e-003 8.667e+007 2.215e+009 1.000e+002 4.267e-001 1.428e-003 
2.028e-003 8.667e+007 2.208e+009 1.000e+002 4.205e-001 1.428e-003 
2.028e-003 8.667e+007 2.213e+009 1.000e+002 4.259e-001 1.429e-003 
2.028e-003 8.668e+007 2.210e+009 1.000e+002 4.220e-001 1.429e-003 
2.029e-003 8.668e+007 2.207e+009 1.000e+002 4.201e-001 1.429e-003 
2.029e-003 8.668e+007 2.209e+009 1.000e+002 4.219e-001 1.430e-003 
2.030e-003 8.669e+007 2.212e+009 1.000e+002 4.219e-001 1.430e-003 
2.030e-003 8.669e+007 2.213e+009 1.000e+002 4.226e-001 1.431e-003 
2.031e-003 8.669e+007 2.208e+009 1.000e+002 4.213e-001 1.431e-003 
2.031e-003 8.670e+007 2.217e+009 1.000e+002 4.302e-001 1.431e-003 
2.031e-003 8.670e+007 2.223e+009 1.000e+002 4.341e-001 1.432e-003 
2.032e-003 8.671e+007 2.219e+009 1.000e+002 4.316e-001 1.432e-003 
2.032e-003 8.671e+007 2.221e+009 1.000e+002 4.365e-001 1.433e-003 
2.033e-003 8.671e+007 2.221e+009 1.000e+002 4.397e-001 1.433e-003 
2.033e-003 8.672e+007 2.217e+009 1.000e+002 4.341e-001 1.433e-003 
2.034e-003 8.672e+007 2.205e+009 1.000e+002 4.240e-001 1.434e-003 
2.034e-003 8.672e+007 2.204e+009 1.000e+002 4.203e-001 1.434e-003 
2.034e-003 8.673e+007 2.209e+009 1.000e+002 4.221e-001 1.435e-003 
2.035e-003 8.673e+007 2.216e+009 1.000e+002 4.211e-001 1.435e-003 
2.036e-003 8.674e+007 2.222e+009 1.000e+002 4.212e-001 1.436e-003 
2.037e-003 8.674e+007 2.211e+009 1.000e+002 4.212e-001 1.437e-003 
2.038e-003 8.675e+007 2.210e+009 1.000e+002 4.214e-001 1.438e-003 
2.039e-003 8.676e+007 2.209e+009 1.000e+002 4.217e-001 1.439e-003 
2.040e-003 8.677e+007 2.209e+009 1.000e+002 4.216e-001 1.440e-003 
2.041e-003 8.677e+007 2.210e+009 1.000e+002 4.219e-001 1.440e-003 
2.041e-003 8.678e+007 2.214e+009 1.000e+002 4.256e-001 1.441e-003 
2.041e-003 8.678e+007 2.216e+009 1.000e+002 4.266e-001 1.441e-003 
2.041e-003 8.678e+007 2.224e+009 1.000e+002 4.339e-001 1.441e-003 
2.042e-003 8.678e+007 2.227e+009 1.000e+002 4.339e-001 1.441e-003 
2.042e-003 8.678e+007 2.229e+009 1.000e+002 4.309e-001 1.442e-003 
2.042e-003 8.679e+007 2.235e+009 1.000e+002 4.354e-001 1.442e-003 
2.042e-003 8.679e+007 2.240e+009 1.000e+002 4.380e-001 1.442e-003 
2.043e-003 8.679e+007 2.244e+009 1.000e+002 4.418e-001 1.442e-003 
2.043e-003 8.679e+007 2.249e+009 1.000e+002 4.428e-001 1.443e-003 
2.043e-003 8.679e+007 2.252e+009 1.000e+002 4.460e-001 1.443e-003 
2.043e-003 8.680e+007 2.257e+009 1.000e+002 4.512e-001 1.443e-003 
2.044e-003 8.680e+007 2.264e+009 1.000e+002 4.557e-001 1.443e-003 
2.044e-003 8.680e+007 2.266e+009 1.000e+002 4.548e-001 1.444e-003 
2.044e-003 8.680e+007 2.257e+009 1.000e+002 4.462e-001 1.444e-003 
2.044e-003 8.680e+007 2.253e+009 1.000e+002 4.441e-001 1.444e-003 
2.045e-003 8.681e+007 2.255e+009 1.000e+002 4.464e-001 1.444e-003 
2.045e-003 8.681e+007 2.260e+009 1.000e+002 4.511e-001 1.445e-003 
2.045e-003 8.681e+007 2.267e+009 1.000e+002 4.571e-001 1.445e-003 
2.045e-003 8.681e+007 2.270e+009 1.000e+002 4.598e-001 1.445e-003 
2.046e-003 8.682e+007 2.275e+009 1.000e+002 4.634e-001 1.445e-003 
2.046e-003 8.682e+007 2.274e+009 1.000e+002 4.592e-001 1.446e-003 
2.046e-003 8.682e+007 2.272e+009 1.000e+002 4.522e-001 1.446e-003 
2.047e-003 8.682e+007 2.257e+009 1.000e+002 4.480e-001 1.446e-003 
2.047e-003 8.682e+007 2.260e+009 1.000e+002 4.518e-001 1.446e-003 
2.047e-003 8.683e+007 2.263e+009 1.000e+002 4.561e-001 1.447e-003 
2.047e-003 8.683e+007 2.265e+009 1.000e+002 4.597e-001 1.447e-003 
2.048e-003 8.683e+007 2.260e+009 1.000e+002 4.586e-001 1.447e-003 
2.048e-003 8.683e+007 2.259e+009 1.000e+002 4.580e-001 1.447e-003 
2.048e-003 8.684e+007 2.253e+009 1.000e+002 4.510e-001 1.448e-003 
2.048e-003 8.684e+007 2.249e+009 1.000e+002 4.458e-001 1.448e-003 
2.049e-003 8.684e+007 2.241e+009 1.000e+002 4.388e-001 1.448e-003 
2.049e-003 8.684e+007 2.235e+009 1.000e+002 4.355e-001 1.448e-003 
2.049e-003 8.684e+007 2.233e+009 1.000e+002 4.332e-001 1.449e-003 
2.049e-003 8.685e+007 2.235e+009 1.000e+002 4.343e-001 1.449e-003 
2.050e-003 8.685e+007 2.240e+009 1.000e+002 4.326e-001 1.449e-003 
2.050e-003 8.685e+007 2.248e+009 1.000e+002 4.329e-001 1.449e-003 
2.050e-003 8.685e+007 2.253e+009 1.000e+002 4.296e-001 1.449e-003 
2.050e-003 8.685e+007 2.262e+009 1.000e+002 4.287e-001 1.450e-003 
2.051e-003 8.686e+007 2.241e+009 1.000e+002 4.281e-001 1.450e-003 
2.051e-003 8.686e+007 2.235e+009 1.000e+002 4.270e-001 1.450e-003 
2.051e-003 8.686e+007 2.233e+009 1.000e+002 4.270e-001 1.450e-003 
2.052e-003 8.686e+007 2.230e+009 1.000e+002 4.268e-001 1.451e-003 
2.052e-003 8.686e+007 2.229e+009 1.000e+002 4.261e-001 1.451e-003 
2.052e-003 8.687e+007 2.228e+009 1.000e+002 4.257e-001 1.451e-003 
2.052e-003 8.687e+007 2.227e+009 1.000e+002 4.265e-001 1.451e-003 
2.053e-003 8.687e+007 2.226e+009 1.000e+002 4.259e-001 1.452e-003 
2.053e-003 8.687e+007 2.225e+009 1.000e+002 4.258e-001 1.452e-003 
2.053e-003 8.687e+007 2.225e+009 1.000e+002 4.262e-001 1.452e-003 
2.053e-003 8.688e+007 2.223e+009 1.000e+002 4.259e-001 1.452e-003 
2.054e-003 8.688e+007 2.223e+009 1.000e+002 4.259e-001 1.453e-003 
2.054e-003 8.688e+007 2.222e+009 1.000e+002 4.259e-001 1.453e-003 
2.054e-003 8.688e+007 2.221e+009 1.000e+002 4.260e-001 1.453e-003 
2.054e-003 8.688e+007 2.220e+009 1.000e+002 4.249e-001 1.453e-003 
2.055e-003 8.689e+007 2.219e+009 1.000e+002 4.240e-001 1.454e-003 
2.055e-003 8.689e+007 2.219e+009 1.000e+002 4.236e-001 1.454e-003 
2.055e-003 8.689e+007 2.218e+009 1.000e+002 4.237e-001 1.454e-003 
2.055e-003 8.689e+007 2.217e+009 1.000e+002 4.231e-001 1.454e-003 
2.056e-003 8.689e+007 2.216e+009 1.000e+002 4.221e-001 1.455e-003 
2.056e-003 8.690e+007 2.217e+009 1.000e+002 4.225e-001 1.455e-003 
2.056e-003 8.690e+007 2.216e+009 1.000e+002 4.230e-001 1.455e-003 
2.057e-003 8.690e+007 2.216e+009 1.000e+002 4.227e-001 1.455e-003 
2.057e-003 8.690e+007 2.217e+009 1.000e+002 4.252e-001 1.456e-003 
2.057e-003 8.690e+007 2.210e+009 1.000e+002 4.228e-001 1.456e-003 
2.058e-003 8.691e+007 2.210e+009 1.000e+002 4.228e-001 1.456e-003 
2.058e-003 8.691e+007 2.214e+009 1.000e+002 4.273e-001 1.457e-003 
2.058e-003 8.691e+007 2.218e+009 1.000e+002 4.295e-001 1.457e-003 
2.059e-003 8.692e+007 2.210e+009 1.000e+002 4.228e-001 1.457e-003 
2.059e-003 8.692e+007 2.213e+009 1.000e+002 4.280e-001 1.458e-003 
2.059e-003 8.692e+007 2.216e+009 1.000e+002 4.299e-001 1.458e-003 
2.059e-003 8.692e+007 2.212e+009 1.000e+002 4.264e-001 1.458e-003 
2.060e-003 8.693e+007 2.215e+009 1.000e+002 4.292e-001 1.459e-003 
2.060e-003 8.693e+007 2.215e+009 1.000e+002 4.298e-001 1.459e-003 
2.060e-003 8.693e+007 2.217e+009 1.000e+002 4.337e-001 1.459e-003 
2.061e-003 8.693e+007 2.217e+009 1.000e+002 4.347e-001 1.459e-003 
2.061e-003 8.694e+007 2.216e+009 1.000e+002 4.333e-001 1.460e-003 
2.061e-003 8.694e+007 2.216e+009 1.000e+002 4.356e-001 1.460e-003 
2.062e-003 8.694e+007 2.217e+009 1.000e+002 4.336e-001 1.460e-003 
2.062e-003 8.694e+007 2.213e+009 1.000e+002 4.303e-001 1.461e-003 
2.062e-003 8.695e+007 2.213e+009 1.000e+002 4.324e-001 1.461e-003 
2.063e-003 8.695e+007 2.218e+009 1.000e+002 4.346e-001 1.461e-003 
2.063e-003 8.695e+007 2.226e+009 1.000e+002 4.414e-001 1.462e-003 
2.063e-003 8.695e+007 2.221e+009 1.000e+002 4.391e-001 1.462e-003 
2.064e-003 8.696e+007 2.218e+009 1.000e+002 4.380e-001 1.462e-003 
2.064e-003 8.696e+007 2.222e+009 1.000e+002 4.409e-001 1.462e-003 
2.064e-003 8.696e+007 2.220e+009 1.000e+002 4.377e-001 1.463e-003 
2.064e-003 8.696e+007 2.217e+009 1.000e+002 4.357e-001 1.463e-003 
2.065e-003 8.697e+007 2.217e+009 1.000e+002 4.275e-001 1.463e-003 
2.065e-003 8.697e+007 2.226e+009 1.000e+002 4.253e-001 1.464e-003 
2.066e-003 8.697e+007 2.217e+009 1.000e+002 4.213e-001 1.464e-003 
2.067e-003 8.699e+007 2.210e+009 1.000e+002 4.218e-001 1.466e-003 
2.069e-003 8.699e+007 2.209e+009 1.000e+002 4.223e-001 1.467e-003 
2.070e-003 8.700e+007 2.210e+009 1.000e+002 4.214e-001 1.468e-003 
2.070e-003 8.700e+007 2.209e+009 1.000e+002 4.220e-001 1.468e-003 
2.071e-003 8.701e+007 2.212e+009 1.000e+002 4.249e-001 1.469e-003 
2.071e-003 8.701e+007 2.212e+009 1.000e+002 4.277e-001 1.469e-003 
2.071e-003 8.701e+007 2.212e+009 1.000e+002 4.275e-001 1.469e-003 
2.072e-003 8.702e+007 2.212e+009 1.000e+002 4.251e-001 1.470e-003 
2.072e-003 8.702e+007 2.211e+009 1.000e+002 4.246e-001 1.470e-003 
2.072e-003 8.702e+007 2.209e+009 1.000e+002 4.230e-001 1.470e-003 
2.073e-003 8.702e+007 2.209e+009 1.000e+002 4.223e-001 1.471e-003 
2.073e-003 8.703e+007 2.212e+009 1.000e+002 4.234e-001 1.471e-003 
2.073e-003 8.703e+007 2.213e+009 1.000e+002 4.243e-001 1.471e-003 
2.073e-003 8.703e+007 2.218e+009 1.000e+002 4.280e-001 1.472e-003 
2.074e-003 8.703e+007 2.212e+009 1.000e+002 4.248e-001 1.472e-003 
2.074e-003 8.704e+007 2.207e+009 1.000e+002 4.214e-001 1.472e-003 
2.075e-003 8.704e+007 2.210e+009 1.000e+002 4.234e-001 1.473e-003 
2.075e-003 8.704e+007 2.215e+009 1.000e+002 4.254e-001 1.473e-003 
2.076e-003 8.705e+007 2.208e+009 1.000e+002 4.218e-001 1.474e-003 
2.076e-003 8.705e+007 2.204e+009 1.000e+002 4.207e-001 1.474e-003 
2.077e-003 8.706e+007 2.206e+009 1.000e+002 4.236e-001 1.475e-003 
2.077e-003 8.706e+007 2.213e+009 1.000e+002 4.283e-001 1.475e-003 
2.078e-003 8.706e+007 2.215e+009 1.000e+002 4.300e-001 1.475e-003 
2.078e-003 8.707e+007 2.220e+009 1.000e+002 4.343e-001 1.476e-003 
2.078e-003 8.707e+007 2.220e+009 1.000e+002 4.371e-001 1.476e-003 
2.079e-003 8.707e+007 2.217e+009 1.000e+002 4.358e-001 1.477e-003 
2.079e-003 8.708e+007 2.223e+009 1.000e+002 4.413e-001 1.477e-003 
2.080e-003 8.708e+007 2.221e+009 1.000e+002 4.391e-001 1.477e-003 
2.080e-003 8.708e+007 2.215e+009 1.000e+002 4.292e-001 1.478e-003 
2.080e-003 8.709e+007 2.227e+009 1.000e+002 4.284e-001 1.478e-003 
2.081e-003 8.709e+007 2.238e+009 1.000e+002 4.257e-001 1.478e-003 
2.082e-003 8.709e+007 2.215e+009 1.000e+002 4.231e-001 1.479e-003 
2.083e-003 8.710e+007 2.211e+009 1.000e+002 4.226e-001 1.480e-003 
2.084e-003 8.711e+007 2.210e+009 1.000e+002 4.225e-001 1.482e-003 
2.085e-003 8.712e+007 2.209e+009 1.000e+002 4.221e-001 1.483e-003 
2.086e-003 8.713e+007 2.210e+009 1.000e+002 4.239e-001 1.483e-003 
2.087e-003 8.713e+007 2.209e+009 1.000e+002 4.224e-001 1.484e-003 
2.087e-003 8.713e+007 2.212e+009 1.000e+002 4.228e-001 1.484e-003 
2.087e-003 8.714e+007 2.215e+009 1.000e+002 4.247e-001 1.485e-003 
2.088e-003 8.714e+007 2.220e+009 1.000e+002 4.258e-001 1.485e-003 
2.088e-003 8.714e+007 2.227e+009 1.000e+002 4.302e-001 1.485e-003 
2.089e-003 8.715e+007 2.237e+009 1.000e+002 4.383e-001 1.486e-003 
2.089e-003 8.715e+007 2.238e+009 1.000e+002 4.380e-001 1.486e-003 
2.089e-003 8.715e+007 2.243e+009 1.000e+002 4.389e-001 1.487e-003 
2.090e-003 8.715e+007 2.249e+009 1.000e+002 4.408e-001 1.487e-003 
2.090e-003 8.716e+007 2.257e+009 1.000e+002 4.473e-001 1.487e-003 
2.090e-003 8.716e+007 2.263e+009 1.000e+002 4.495e-001 1.488e-003 
2.091e-003 8.716e+007 2.269e+009 1.000e+002 4.511e-001 1.488e-003 
2.091e-003 8.717e+007 2.261e+009 1.000e+002 4.466e-001 1.488e-003 
2.092e-003 8.717e+007 2.267e+009 1.000e+002 4.502e-001 1.489e-003 
2.092e-003 8.717e+007 2.264e+009 1.000e+002 4.498e-001 1.489e-003 
2.092e-003 8.717e+007 2.267e+009 1.000e+002 4.519e-001 1.489e-003 
2.093e-003 8.718e+007 2.268e+009 1.000e+002 4.489e-001 1.490e-003 
2.093e-003 8.718e+007 2.266e+009 1.000e+002 4.521e-001 1.490e-003 
2.093e-003 8.718e+007 2.264e+009 1.000e+002 4.537e-001 1.490e-003 
2.094e-003 8.719e+007 2.269e+009 1.000e+002 4.584e-001 1.491e-003 
2.094e-003 8.719e+007 2.264e+009 1.000e+002 4.551e-001 1.491e-003 
2.095e-003 8.719e+007 2.254e+009 1.000e+002 4.481e-001 1.491e-003 
2.095e-003 8.720e+007 2.252e+009 1.000e+002 4.430e-001 1.492e-003 
2.095e-003 8.720e+007 2.258e+009 1.000e+002 4.398e-001 1.492e-003 
2.096e-003 8.720e+007 2.266e+009 1.000e+002 4.377e-001 1.493e-003 
2.096e-003 8.720e+007 2.261e+009 1.000e+002 4.376e-001 1.493e-003 
2.096e-003 8.721e+007 2.254e+009 1.000e+002 4.381e-001 1.493e-003 
2.097e-003 8.721e+007 2.250e+009 1.000e+002 4.373e-001 1.494e-003 
2.097e-003 8.721e+007 2.248e+009 1.000e+002 4.376e-001 1.494e-003 
2.098e-003 8.721e+007 2.246e+009 1.000e+002 4.364e-001 1.494e-003 
2.098e-003 8.722e+007 2.245e+009 1.000e+002 4.354e-001 1.495e-003 
2.098e-003 8.722e+007 2.244e+009 1.000e+002 4.357e-001 1.495e-003 
2.099e-003 8.722e+007 2.242e+009 1.000e+002 4.354e-001 1.495e-003 
2.099e-003 8.722e+007 2.241e+009 1.000e+002 4.349e-001 1.496e-003 
2.099e-003 8.723e+007 2.240e+009 1.000e+002 4.346e-001 1.496e-003 
2.100e-003 8.723e+007 2.238e+009 1.000e+002 4.342e-001 1.496e-003 
2.100e-003 8.723e+007 2.238e+009 1.000e+002 4.342e-001 1.497e-003 
2.101e-003 8.723e+007 2.238e+009 1.000e+002 4.341e-001 1.497e-003 
2.101e-003 8.724e+007 2.237e+009 1.000e+002 4.347e-001 1.498e-003 
2.101e-003 8.724e+007 2.236e+009 1.000e+002 4.345e-001 1.498e-003 
2.102e-003 8.724e+007 2.236e+009 1.000e+002 4.339e-001 1.498e-003 
2.102e-003 8.725e+007 2.234e+009 1.000e+002 4.336e-001 1.499e-003 
2.102e-003 8.725e+007 2.233e+009 1.000e+002 4.323e-001 1.499e-003 
2.103e-003 8.725e+007 2.237e+009 1.000e+002 4.370e-001 1.499e-003 
2.103e-003 8.725e+007 2.219e+009 1.000e+002 4.265e-001 1.500e-003 
2.104e-003 8.726e+007 2.212e+009 1.000e+002 4.234e-001 1.500e-003 
2.104e-003 8.726e+007 2.206e+009 1.000e+002 4.213e-001 1.500e-003 
2.104e-003 8.726e+007 2.210e+009 1.000e+002 4.223e-001 1.501e-003 
2.104e-003 8.726e+007 2.213e+009 1.000e+002 4.256e-001 1.501e-003 
2.105e-003 8.727e+007 2.218e+009 1.000e+002 4.291e-001 1.501e-003 
2.105e-003 8.727e+007 2.220e+009 1.000e+002 4.347e-001 1.501e-003 
2.105e-003 8.727e+007 2.219e+009 1.000e+002 4.341e-001 1.502e-003 
2.106e-003 8.727e+007 2.217e+009 1.000e+002 4.356e-001 1.502e-003 
2.106e-003 8.728e+007 2.216e+009 1.000e+002 4.339e-001 1.502e-003 
2.106e-003 8.728e+007 2.214e+009 1.000e+002 4.330e-001 1.503e-003 
2.107e-003 8.728e+007 2.214e+009 1.000e+002 4.324e-001 1.503e-003 
2.107e-003 8.728e+007 2.216e+009 1.000e+002 4.357e-001 1.503e-003 
2.107e-003 8.728e+007 2.221e+009 1.000e+002 4.417e-001 1.503e-003 
2.107e-003 8.729e+007 2.219e+009 1.000e+002 4.408e-001 1.504e-003 
2.108e-003 8.729e+007 2.219e+009 1.000e+002 4.424e-001 1.504e-003 
2.108e-003 8.729e+007 2.220e+009 1.000e+002 4.440e-001 1.504e-003 
2.108e-003 8.729e+007 2.220e+009 1.000e+002 4.448e-001 1.504e-003 
2.109e-003 8.730e+007 2.220e+009 1.000e+002 4.406e-001 1.505e-003 
2.109e-003 8.730e+007 2.219e+009 1.000e+002 4.410e-001 1.505e-003 
2.109e-003 8.730e+007 2.216e+009 1.000e+002 4.342e-001 1.505e-003 
2.109e-003 8.730e+007 2.212e+009 1.000e+002 4.292e-001 1.506e-003 
2.110e-003 8.730e+007 2.208e+009 1.000e+002 4.237e-001 1.506e-003 
2.110e-003 8.731e+007 2.212e+009 1.000e+002 4.237e-001 1.506e-003 
2.111e-003 8.731e+007 2.228e+009 1.000e+002 4.227e-001 1.507e-003 
2.111e-003 8.731e+007 2.217e+009 1.000e+002 4.229e-001 1.507e-003 
2.112e-003 8.732e+007 2.213e+009 1.000e+002 4.230e-001 1.508e-003 
2.113e-003 8.733e+007 2.210e+009 1.000e+002 4.228e-001 1.509e-003 
2.115e-003 8.734e+007 2.209e+009 1.000e+002 4.234e-001 1.511e-003 
2.116e-003 8.735e+007 2.209e+009 1.000e+002 4.235e-001 1.511e-003 
2.116e-003 8.735e+007 2.209e+009 1.000e+002 4.251e-001 1.512e-003 
2.116e-003 8.735e+007 2.209e+009 1.000e+002 4.244e-001 1.512e-003 
2.117e-003 8.735e+007 2.210e+009 1.000e+002 4.246e-001 1.513e-003 
2.117e-003 8.736e+007 2.211e+009 1.000e+002 4.252e-001 1.513e-003 
2.118e-003 8.736e+007 2.211e+009 1.000e+002 4.253e-001 1.514e-003 
2.118e-003 8.736e+007 2.208e+009 1.000e+002 4.225e-001 1.514e-003 
2.119e-003 8.737e+007 2.213e+009 1.000e+002 4.278e-001 1.514e-003 
2.119e-003 8.737e+007 2.207e+009 1.000e+002 4.238e-001 1.515e-003 
2.120e-003 8.738e+007 2.207e+009 1.000e+002 4.227e-001 1.515e-003 
2.120e-003 8.738e+007 2.209e+009 1.000e+002 4.244e-001 1.516e-003 
2.121e-003 8.738e+007 2.209e+009 1.000e+002 4.241e-001 1.516e-003 
2.121e-003 8.739e+007 2.213e+009 1.000e+002 4.253e-001 1.517e-003 
2.122e-003 8.739e+007 2.215e+009 1.000e+002 4.324e-001 1.517e-003 
2.122e-003 8.739e+007 2.221e+009 1.000e+002 4.389e-001 1.518e-003 
2.122e-003 8.740e+007 2.218e+009 1.000e+002 4.376e-001 1.518e-003 
2.123e-003 8.740e+007 2.215e+009 1.000e+002 4.350e-001 1.518e-003 
2.123e-003 8.740e+007 2.216e+009 1.000e+002 4.376e-001 1.519e-003 
2.124e-003 8.741e+007 2.220e+009 1.000e+002 4.396e-001 1.519e-003 
2.124e-003 8.741e+007 2.218e+009 1.000e+002 4.400e-001 1.519e-003 
2.124e-003 8.741e+007 2.217e+009 1.000e+002 4.367e-001 1.520e-003 
2.125e-003 8.741e+007 2.220e+009 1.000e+002 4.392e-001 1.520e-003 
2.125e-003 8.742e+007 2.224e+009 1.000e+002 4.392e-001 1.521e-003 
2.126e-003 8.742e+007 2.226e+009 1.000e+002 4.298e-001 1.521e-003 
2.127e-003 8.743e+007 2.217e+009 1.000e+002 4.243e-001 1.522e-003 
2.128e-003 8.743e+007 2.211e+009 1.000e+002 4.238e-001 1.523e-003 
2.129e-003 8.744e+007 2.210e+009 1.000e+002 4.238e-001 1.524e-003 
2.130e-003 8.745e+007 2.210e+009 1.000e+002 4.243e-001 1.525e-003 
2.130e-003 8.745e+007 2.214e+009 1.000e+002 4.261e-001 1.526e-003 
2.131e-003 8.745e+007 2.210e+009 1.000e+002 4.249e-001 1.526e-003 
2.131e-003 8.746e+007 2.211e+009 1.000e+002 4.249e-001 1.526e-003 
2.131e-003 8.746e+007 2.212e+009 1.000e+002 4.259e-001 1.526e-003 
2.132e-003 8.746e+007 2.213e+009 1.000e+002 4.286e-001 1.527e-003 
2.132e-003 8.746e+007 2.217e+009 1.000e+002 4.304e-001 1.527e-003 
2.132e-003 8.747e+007 2.206e+009 1.000e+002 4.230e-001 1.527e-003 
2.133e-003 8.747e+007 2.207e+009 1.000e+002 4.226e-001 1.528e-003 
2.133e-003 8.747e+007 2.208e+009 1.000e+002 4.233e-001 1.528e-003 
2.134e-003 8.747e+007 2.212e+009 1.000e+002 4.249e-001 1.529e-003 
2.134e-003 8.748e+007 2.211e+009 1.000e+002 4.251e-001 1.529e-003 
2.134e-003 8.748e+007 2.213e+009 1.000e+002 4.251e-001 1.529e-003 
2.135e-003 8.748e+007 2.219e+009 1.000e+002 4.279e-001 1.530e-003 
2.135e-003 8.749e+007 2.220e+009 1.000e+002 4.304e-001 1.530e-003 
2.135e-003 8.749e+007 2.220e+009 1.000e+002 4.275e-001 1.530e-003 
2.136e-003 8.749e+007 2.225e+009 1.000e+002 4.319e-001 1.531e-003 
2.136e-003 8.749e+007 2.229e+009 1.000e+002 4.319e-001 1.531e-003 
2.137e-003 8.750e+007 2.231e+009 1.000e+002 4.353e-001 1.531e-003 
2.137e-003 8.750e+007 2.227e+009 1.000e+002 4.322e-001 1.532e-003 
2.137e-003 8.750e+007 2.226e+009 1.000e+002 4.329e-001 1.532e-003 
2.138e-003 8.751e+007 2.219e+009 1.000e+002 4.371e-001 1.533e-003 
2.138e-003 8.751e+007 2.211e+009 1.000e+002 4.333e-001 1.533e-003 
2.139e-003 8.751e+007 2.216e+009 1.000e+002 4.370e-001 1.533e-003 
2.139e-003 8.752e+007 2.217e+009 1.000e+002 4.372e-001 1.534e-003 
2.139e-003 8.752e+007 2.214e+009 1.000e+002 4.347e-001 1.534e-003 
2.140e-003 8.752e+007 2.210e+009 1.000e+002 4.289e-001 1.534e-003 
2.140e-003 8.752e+007 2.213e+009 1.000e+002 4.285e-001 1.535e-003 
2.140e-003 8.753e+007 2.220e+009 1.000e+002 4.246e-001 1.535e-003 
2.141e-003 8.753e+007 2.238e+009 1.000e+002 4.264e-001 1.535e-003 
2.141e-003 8.753e+007 2.228e+009 1.000e+002 4.263e-001 1.536e-003 
2.142e-003 8.753e+007 2.221e+009 1.000e+002 4.260e-001 1.536e-003 
2.142e-003 8.754e+007 2.219e+009 1.000e+002 4.253e-001 1.537e-003 
2.142e-003 8.754e+007 2.216e+009 1.000e+002 4.240e-001 1.537e-003 
2.143e-003 8.754e+007 2.214e+009 1.000e+002 4.237e-001 1.537e-003 
2.143e-003 8.754e+007 2.213e+009 1.000e+002 4.241e-001 1.538e-003 
2.144e-003 8.755e+007 2.210e+009 1.000e+002 4.242e-001 1.538e-003 
2.145e-003 8.755e+007 2.209e+009 1.000e+002 4.241e-001 1.539e-003 
2.146e-003 8.756e+007 2.209e+009 1.000e+002 4.244e-001 1.540e-003 
2.146e-003 8.756e+007 2.208e+009 1.000e+002 4.241e-001 1.541e-003 
2.147e-003 8.757e+007 2.213e+009 1.000e+002 4.280e-001 1.541e-003 
2.147e-003 8.757e+007 2.209e+009 1.000e+002 4.238e-001 1.541e-003 
2.147e-003 8.757e+007 2.213e+009 1.000e+002 4.282e-001 1.542e-003 
2.148e-003 8.757e+007 2.208e+009 1.000e+002 4.238e-001 1.542e-003 
2.148e-003 8.758e+007 2.213e+009 1.000e+002 4.289e-001 1.542e-003 
2.148e-003 8.758e+007 2.218e+009 1.000e+002 4.327e-001 1.543e-003 
2.149e-003 8.758e+007 2.214e+009 1.000e+002 4.320e-001 1.543e-003 
2.149e-003 8.758e+007 2.214e+009 1.000e+002 4.305e-001 1.543e-003 
2.149e-003 8.758e+007 2.214e+009 1.000e+002 4.304e-001 1.543e-003 
2.149e-003 8.759e+007 2.214e+009 1.000e+002 4.328e-001 1.544e-003 
2.150e-003 8.759e+007 2.210e+009 1.000e+002 4.277e-001 1.544e-003 
2.150e-003 8.759e+007 2.207e+009 1.000e+002 4.259e-001 1.544e-003 
2.150e-003 8.759e+007 2.211e+009 1.000e+002 4.270e-001 1.545e-003 
2.151e-003 8.759e+007 2.213e+009 1.000e+002 4.316e-001 1.545e-003 
2.151e-003 8.760e+007 2.218e+009 1.000e+002 4.376e-001 1.545e-003 
2.151e-003 8.760e+007 2.224e+009 1.000e+002 4.413e-001 1.545e-003 
2.152e-003 8.760e+007 2.219e+009 1.000e+002 4.400e-001 1.546e-003 
2.152e-003 8.760e+007 2.217e+009 1.000e+002 4.400e-001 1.546e-003 
2.152e-003 8.761e+007 2.218e+009 1.000e+002 4.397e-001 1.546e-003 
2.152e-003 8.761e+007 2.218e+009 1.000e+002 4.382e-001 1.546e-003 
2.153e-003 8.761e+007 2.218e+009 1.000e+002 4.386e-001 1.547e-003 
2.153e-003 8.761e+007 2.217e+009 1.000e+002 4.386e-001 1.547e-003 
2.153e-003 8.761e+007 2.220e+009 1.000e+002 4.434e-001 1.547e-003 
2.154e-003 8.762e+007 2.221e+009 1.000e+002 4.449e-001 1.548e-003 
2.154e-003 8.762e+007 2.217e+009 1.000e+002 4.366e-001 1.548e-003 
2.154e-003 8.762e+007 2.214e+009 1.000e+002 4.349e-001 1.548e-003 
2.154e-003 8.762e+007 2.214e+009 1.000e+002 4.346e-001 1.548e-003 
2.155e-003 8.763e+007 2.205e+009 1.000e+002 4.239e-001 1.549e-003 
2.155e-003 8.763e+007 2.203e+009 1.000e+002 4.230e-001 1.549e-003 
2.155e-003 8.763e+007 2.206e+009 1.000e+002 4.254e-001 1.549e-003 
2.156e-003 8.763e+007 2.211e+009 1.000e+002 4.250e-001 1.550e-003 
2.156e-003 8.763e+007 2.223e+009 1.000e+002 4.263e-001 1.550e-003 
2.156e-003 8.764e+007 2.232e+009 1.000e+002 4.248e-001 1.550e-003 
2.157e-003 8.764e+007 2.222e+009 1.000e+002 4.250e-001 1.550e-003 
2.157e-003 8.764e+007 2.217e+009 1.000e+002 4.244e-001 1.551e-003 
2.157e-003 8.764e+007 2.215e+009 1.000e+002 4.246e-001 1.551e-003 
2.158e-003 8.764e+007 2.214e+009 1.000e+002 4.246e-001 1.551e-003 
2.159e-003 8.765e+007 2.210e+009 1.000e+002 4.247e-001 1.553e-003 
2.160e-003 8.766e+007 2.210e+009 1.000e+002 4.241e-001 1.553e-003 
2.160e-003 8.766e+007 2.210e+009 1.000e+002 4.248e-001 1.554e-003 
2.161e-003 8.767e+007 2.210e+009 1.000e+002 4.248e-001 1.555e-003 
2.162e-003 8.767e+007 2.210e+009 1.000e+002 4.234e-001 1.555e-003 
2.162e-003 8.767e+007 2.215e+009 1.000e+002 4.270e-001 1.555e-003 
2.162e-003 8.767e+007 2.218e+009 1.000e+002 4.273e-001 1.556e-003 
2.162e-003 8.768e+007 2.219e+009 1.000e+002 4.272e-001 1.556e-003 
2.163e-003 8.768e+007 2.224e+009 1.000e+002 4.294e-001 1.556e-003 
2.163e-003 8.768e+007 2.229e+009 1.000e+002 4.319e-001 1.557e-003 
2.163e-003 8.768e+007 2.235e+009 1.000e+002 4.384e-001 1.557e-003 
2.164e-003 8.768e+007 2.237e+009 1.000e+002 4.427e-001 1.557e-003 
2.164e-003 8.769e+007 2.243e+009 1.000e+002 4.455e-001 1.557e-003 
2.164e-003 8.769e+007 2.231e+009 1.000e+002 4.343e-001 1.558e-003 
2.164e-003 8.769e+007 2.227e+009 1.000e+002 4.327e-001 1.558e-003 
2.165e-003 8.769e+007 2.229e+009 1.000e+002 4.356e-001 1.558e-003 
2.165e-003 8.769e+007 2.233e+009 1.000e+002 4.398e-001 1.559e-003 
2.165e-003 8.770e+007 2.235e+009 1.000e+002 4.416e-001 1.559e-003 
2.166e-003 8.770e+007 2.230e+009 1.000e+002 4.368e-001 1.559e-003 
2.166e-003 8.770e+007 2.225e+009 1.000e+002 4.343e-001 1.559e-003 
2.166e-003 8.770e+007 2.230e+009 1.000e+002 4.384e-001 1.560e-003 
2.167e-003 8.771e+007 2.228e+009 1.000e+002 4.421e-001 1.560e-003 
2.167e-003 8.771e+007 2.234e+009 1.000e+002 4.460e-001 1.560e-003 
2.167e-003 8.771e+007 2.236e+009 1.000e+002 4.505e-001 1.560e-003 
2.167e-003 8.771e+007 2.234e+009 1.000e+002 4.512e-001 1.561e-003 
2.168e-003 8.771e+007 2.234e+009 1.000e+002 4.527e-001 1.561e-003 
2.168e-003 8.772e+007 2.233e+009 1.000e+002 4.517e-001 1.561e-003 
2.168e-003 8.772e+007 2.233e+009 1.000e+002 4.541e-001 1.562e-003 
2.169e-003 8.772e+007 2.232e+009 1.000e+002 4.539e-001 1.562e-003 
2.169e-003 8.772e+007 2.232e+009 1.000e+002 4.542e-001 1.562e-003 
2.169e-003 8.772e+007 2.231e+009 1.000e+002 4.522e-001 1.562e-003 
2.169e-003 8.773e+007 2.231e+009 1.000e+002 4.521e-001 1.563e-003 
2.170e-003 8.773e+007 2.227e+009 1.000e+002 4.464e-001 1.563e-003 
2.170e-003 8.773e+007 2.222e+009 1.000e+002 4.417e-001 1.563e-003 
2.170e-003 8.773e+007 2.217e+009 1.000e+002 4.380e-001 1.563e-003 
2.171e-003 8.774e+007 2.215e+009 1.000e+002 4.308e-001 1.564e-003 
2.171e-003 8.774e+007 2.219e+009 1.000e+002 4.255e-001 1.564e-003 
2.171e-003 8.774e+007 2.229e+009 1.000e+002 4.262e-001 1.564e-003 
2.171e-003 8.774e+007 2.243e+009 1.000e+002 4.280e-001 1.565e-003 
2.172e-003 8.774e+007 2.224e+009 1.000e+002 4.260e-001 1.565e-003 
2.172e-003 8.774e+007 2.219e+009 1.000e+002 4.256e-001 1.565e-003 
2.172e-003 8.775e+007 2.216e+009 1.000e+002 4.247e-001 1.565e-003 
2.173e-003 8.775e+007 2.211e+009 1.000e+002 4.249e-001 1.566e-003 
2.175e-003 8.776e+007 2.211e+009 1.000e+002 4.247e-001 1.568e-003 
2.175e-003 8.776e+007 2.210e+009 1.000e+002 4.255e-001 1.568e-003 
2.176e-003 8.777e+007 2.212e+009 1.000e+002 4.276e-001 1.569e-003 
2.176e-003 8.777e+007 2.210e+009 1.000e+002 4.272e-001 1.569e-003 
2.177e-003 8.777e+007 2.208e+009 1.000e+002 4.258e-001 1.570e-003 
2.177e-003 8.778e+007 2.208e+009 1.000e+002 4.242e-001 1.570e-003 
2.178e-003 8.778e+007 2.211e+009 1.000e+002 4.239e-001 1.571e-003 
2.178e-003 8.778e+007 2.214e+009 1.000e+002 4.279e-001 1.571e-003 
2.179e-003 8.779e+007 2.210e+009 1.000e+002 4.264e-001 1.571e-003 
2.179e-003 8.779e+007 2.211e+009 1.000e+002 4.250e-001 1.572e-003 
2.179e-003 8.779e+007 2.210e+009 1.000e+002 4.253e-001 1.572e-003 
2.180e-003 8.779e+007 2.210e+009 1.000e+002 4.254e-001 1.572e-003 
2.180e-003 8.780e+007 2.210e+009 1.000e+002 4.259e-001 1.573e-003 
2.180e-003 8.780e+007 2.211e+009 1.000e+002 4.276e-001 1.573e-003 
2.180e-003 8.780e+007 2.215e+009 1.000e+002 4.335e-001 1.573e-003 
2.181e-003 8.780e+007 2.218e+009 1.000e+002 4.371e-001 1.573e-003 
2.181e-003 8.780e+007 2.222e+009 1.000e+002 4.410e-001 1.574e-003 
2.181e-003 8.781e+007 2.220e+009 1.000e+002 4.425e-001 1.574e-003 
2.182e-003 8.781e+007 2.219e+009 1.000e+002 4.419e-001 1.574e-003 
2.182e-003 8.781e+007 2.219e+009 1.000e+002 4.417e-001 1.574e-003 
2.182e-003 8.781e+007 2.220e+009 1.000e+002 4.418e-001 1.575e-003 
2.182e-003 8.781e+007 2.220e+009 1.000e+002 4.410e-001 1.575e-003 
2.183e-003 8.781e+007 2.220e+009 1.000e+002 4.452e-001 1.575e-003 
2.183e-003 8.782e+007 2.217e+009 1.000e+002 4.403e-001 1.576e-003 
2.183e-003 8.782e+007 2.214e+009 1.000e+002 4.374e-001 1.576e-003 
2.183e-003 8.782e+007 2.210e+009 1.000e+002 4.347e-001 1.576e-003 
2.184e-003 8.782e+007 2.210e+009 1.000e+002 4.331e-001 1.576e-003 
2.184e-003 8.782e+007 2.212e+009 1.000e+002 4.328e-001 1.577e-003 
2.184e-003 8.783e+007 2.213e+009 1.000e+002 4.347e-001 1.577e-003 
2.185e-003 8.783e+007 2.214e+009 1.000e+002 4.317e-001 1.577e-003 
2.185e-003 8.783e+007 2.217e+009 1.000e+002 4.337e-001 1.577e-003 
2.185e-003 8.783e+007 2.214e+009 1.000e+002 4.336e-001 1.578e-003 
2.185e-003 8.783e+007 2.212e+009 1.000e+002 4.324e-001 1.578e-003 
2.186e-003 8.784e+007 2.215e+009 1.000e+002 4.318e-001 1.578e-003 
2.186e-003 8.784e+007 2.222e+009 1.000e+002 4.311e-001 1.578e-003 
2.186e-003 8.784e+007 2.235e+009 1.000e+002 4.314e-001 1.579e-003 
2.186e-003 8.784e+007 2.240e+009 1.000e+002 4.289e-001 1.579e-003 
2.187e-003 8.784e+007 2.230e+009 1.000e+002 4.266e-001 1.579e-003 
2.187e-003 8.784e+007 2.223e+009 1.000e+002 4.271e-001 1.579e-003 
2.187e-003 8.785e+007 2.218e+009 1.000e+002 4.257e-001 1.580e-003 
2.187e-003 8.785e+007 2.217e+009 1.000e+002 4.255e-001 1.580e-003 
2.188e-003 8.785e+007 2.216e+009 1.000e+002 4.254e-001 1.580e-003 
2.188e-003 8.785e+007 2.214e+009 1.000e+002 4.257e-001 1.580e-003 
2.189e-003 8.786e+007 2.210e+009 1.000e+002 4.252e-001 1.581e-003 
2.190e-003 8.786e+007 2.210e+009 1.000e+002 4.260e-001 1.582e-003 
2.191e-003 8.787e+007 2.210e+009 1.000e+002 4.268e-001 1.583e-003 
2.191e-003 8.787e+007 2.209e+009 1.000e+002 4.260e-001 1.583e-003 
2.191e-003 8.787e+007 2.212e+009 1.000e+002 4.280e-001 1.584e-003 
2.192e-003 8.787e+007 2.219e+009 1.000e+002 4.325e-001 1.584e-003 
2.192e-003 8.788e+007 2.214e+009 1.000e+002 4.285e-001 1.584e-003 
2.192e-003 8.788e+007 2.214e+009 1.000e+002 4.298e-001 1.584e-003 
2.193e-003 8.788e+007 2.213e+009 1.000e+002 4.306e-001 1.585e-003 
2.193e-003 8.788e+007 2.214e+009 1.000e+002 4.322e-001 1.585e-003 
2.193e-003 8.788e+007 2.213e+009 1.000e+002 4.303e-001 1.585e-003 
2.193e-003 8.789e+007 2.214e+009 1.000e+002 4.323e-001 1.586e-003 
2.194e-003 8.789e+007 2.214e+009 1.000e+002 4.333e-001 1.586e-003 
2.194e-003 8.789e+007 2.213e+009 1.000e+002 4.330e-001 1.586e-003 
2.194e-003 8.789e+007 2.213e+009 1.000e+002 4.318e-001 1.586e-003 
2.195e-003 8.789e+007 2.213e+009 1.000e+002 4.333e-001 1.587e-003 
2.195e-003 8.790e+007 2.213e+009 1.000e+002 4.336e-001 1.587e-003 
2.195e-003 8.790e+007 2.214e+009 1.000e+002 4.358e-001 1.587e-003 
2.196e-003 8.790e+007 2.214e+009 1.000e+002 4.335e-001 1.588e-003 
2.196e-003 8.790e+007 2.215e+009 1.000e+002 4.367e-001 1.588e-003 
2.196e-003 8.790e+007 2.211e+009 1.000e+002 4.299e-001 1.588e-003 
2.196e-003 8.791e+007 2.211e+009 1.000e+002 4.308e-001 1.588e-003 
2.197e-003 8.791e+007 2.213e+009 1.000e+002 4.353e-001 1.589e-003 
2.197e-003 8.791e+007 2.218e+009 1.000e+002 4.411e-001 1.589e-003 
2.197e-003 8.791e+007 2.217e+009 1.000e+002 4.413e-001 1.589e-003 
2.198e-003 8.791e+007 2.216e+009 1.000e+002 4.408e-001 1.590e-003 
2.198e-003 8.792e+007 2.217e+009 1.000e+002 4.405e-001 1.590e-003 
2.198e-003 8.792e+007 2.215e+009 1.000e+002 4.394e-001 1.590e-003 
2.199e-003 8.792e+007 2.216e+009 1.000e+002 4.398e-001 1.590e-003 
2.199e-003 8.792e+007 2.207e+009 1.000e+002 4.287e-001 1.591e-003 
2.199e-003 8.792e+007 2.209e+009 1.000e+002 4.329e-001 1.591e-003 
2.199e-003 8.793e+007 2.213e+009 1.000e+002 4.316e-001 1.591e-003 
2.200e-003 8.793e+007 2.216e+009 1.000e+002 4.371e-001 1.592e-003 
2.200e-003 8.793e+007 2.216e+009 1.000e+002 4.360e-001 1.592e-003 
2.200e-003 8.793e+007 2.213e+009 1.000e+002 4.365e-001 1.592e-003 
2.201e-003 8.794e+007 2.208e+009 1.000e+002 4.314e-001 1.592e-003 
2.201e-003 8.794e+007 2.207e+009 1.000e+002 4.292e-001 1.593e-003 
2.201e-003 8.794e+007 2.207e+009 1.000e+002 4.285e-001 1.593e-003 
2.202e-003 8.794e+007 2.209e+009 1.000e+002 4.301e-001 1.593e-003 
2.202e-003 8.794e+007 2.206e+009 1.000e+002 4.264e-001 1.594e-003 
2.202e-003 8.795e+007 2.208e+009 1.000e+002 4.270e-001 1.594e-003 
2.202e-003 8.795e+007 2.217e+009 1.000e+002 4.264e-001 1.594e-003 
2.203e-003 8.795e+007 2.230e+009 1.000e+002 4.277e-001 1.594e-003 
2.203e-003 8.795e+007 2.244e+009 1.000e+002 4.280e-001 1.595e-003 
2.203e-003 8.795e+007 2.233e+009 1.000e+002 4.296e-001 1.595e-003 
2.204e-003 8.795e+007 2.227e+009 1.000e+002 4.293e-001 1.595e-003 
2.204e-003 8.796e+007 2.224e+009 1.000e+002 4.294e-001 1.596e-003 
2.204e-003 8.796e+007 2.222e+009 1.000e+002 4.295e-001 1.596e-003 
2.205e-003 8.796e+007 2.220e+009 1.000e+002 4.291e-001 1.596e-003 
2.205e-003 8.796e+007 2.219e+009 1.000e+002 4.288e-001 1.596e-003 
2.205e-003 8.796e+007 2.218e+009 1.000e+002 4.295e-001 1.597e-003 
2.205e-003 8.796e+007 2.217e+009 1.000e+002 4.287e-001 1.597e-003 
2.206e-003 8.797e+007 2.214e+009 1.000e+002 4.262e-001 1.597e-003 
2.206e-003 8.797e+007 2.217e+009 1.000e+002 4.288e-001 1.598e-003 
2.206e-003 8.797e+007 2.218e+009 1.000e+002 4.299e-001 1.598e-003 
2.207e-003 8.797e+007 2.209e+009 1.000e+002 4.264e-001 1.598e-003 
2.207e-003 8.798e+007 2.213e+009 1.000e+002 4.262e-001 1.599e-003 
2.208e-003 8.798e+007 2.216e+009 1.000e+002 4.261e-001 1.599e-003 
2.208e-003 8.798e+007 2.211e+009 1.000e+002 4.248e-001 1.600e-003 
2.209e-003 8.799e+007 2.209e+009 1.000e+002 4.246e-001 1.600e-003 
2.209e-003 8.799e+007 2.208e+009 1.000e+002 4.259e-001 1.601e-003 
2.210e-003 8.799e+007 2.207e+009 1.000e+002 4.242e-001 1.601e-003 
2.210e-003 8.800e+007 2.209e+009 1.000e+002 4.260e-001 1.602e-003 
2.211e-003 8.800e+007 2.212e+009 1.000e+002 4.301e-001 1.602e-003 
2.211e-003 8.800e+007 2.217e+009 1.000e+002 4.335e-001 1.602e-003 
2.211e-003 8.800e+007 2.218e+009 1.000e+002 4.369e-001 1.602e-003 
2.211e-003 8.800e+007 2.223e+009 1.000e+002 4.397e-001 1.603e-003 
2.212e-003 8.801e+007 2.219e+009 1.000e+002 4.371e-001 1.603e-003 
2.212e-003 8.801e+007 2.219e+009 1.000e+002 4.381e-001 1.603e-003 
2.212e-003 8.801e+007 2.221e+009 1.000e+002 4.423e-001 1.603e-003 
2.212e-003 8.801e+007 2.219e+009 1.000e+002 4.409e-001 1.604e-003 
2.213e-003 8.801e+007 2.220e+009 1.000e+002 4.440e-001 1.604e-003 
2.213e-003 8.802e+007 2.226e+009 1.000e+002 4.492e-001 1.604e-003 
2.213e-003 8.802e+007 2.223e+009 1.000e+002 4.487e-001 1.605e-003 
2.214e-003 8.802e+007 2.223e+009 1.000e+002 4.500e-001 1.605e-003 
2.214e-003 8.802e+007 2.223e+009 1.000e+002 4.498e-001 1.605e-003 
2.214e-003 8.802e+007 2.224e+009 1.000e+002 4.505e-001 1.605e-003 
2.214e-003 8.802e+007 2.224e+009 1.000e+002 4.516e-001 1.606e-003 
2.215e-003 8.803e+007 2.224e+009 1.000e+002 4.527e-001 1.606e-003 
2.215e-003 8.803e+007 2.224e+009 1.000e+002 4.504e-001 1.606e-003 
2.215e-003 8.803e+007 2.222e+009 1.000e+002 4.483e-001 1.606e-003 
2.215e-003 8.803e+007 2.217e+009 1.000e+002 4.421e-001 1.607e-003 
2.216e-003 8.803e+007 2.215e+009 1.000e+002 4.415e-001 1.607e-003 
2.216e-003 8.804e+007 2.215e+009 1.000e+002 4.407e-001 1.607e-003 
2.216e-003 8.804e+007 2.210e+009 1.000e+002 4.349e-001 1.607e-003 
2.217e-003 8.804e+007 2.210e+009 1.000e+002 4.318e-001 1.608e-003 
2.217e-003 8.804e+007 2.211e+009 1.000e+002 4.334e-001 1.608e-003 
2.217e-003 8.804e+007 2.211e+009 1.000e+002 4.314e-001 1.608e-003 
2.217e-003 8.805e+007 2.213e+009 1.000e+002 4.327e-001 1.608e-003 
2.218e-003 8.805e+007 2.215e+009 1.000e+002 4.347e-001 1.609e-003 
2.218e-003 8.805e+007 2.211e+009 1.000e+002 4.326e-001 1.609e-003 
2.218e-003 8.805e+007 2.210e+009 1.000e+002 4.308e-001 1.609e-003 
2.218e-003 8.805e+007 2.205e+009 1.000e+002 4.281e-001 1.609e-003 
2.219e-003 8.806e+007 2.207e+009 1.000e+002 4.299e-001 1.610e-003 
2.219e-003 8.806e+007 2.210e+009 1.000e+002 4.339e-001 1.610e-003 
2.219e-003 8.806e+007 2.212e+009 1.000e+002 4.382e-001 1.610e-003 
2.220e-003 8.806e+007 2.215e+009 1.000e+002 4.435e-001 1.610e-003 
2.220e-003 8.806e+007 2.219e+009 1.000e+002 4.463e-001 1.611e-003 
2.220e-003 8.807e+007 2.219e+009 1.000e+002 4.447e-001 1.611e-003 
2.220e-003 8.807e+007 2.223e+009 1.000e+002 4.498e-001 1.611e-003 
2.221e-003 8.807e+007 2.227e+009 1.000e+002 4.522e-001 1.611e-003 
2.221e-003 8.807e+007 2.231e+009 1.000e+002 4.563e-001 1.612e-003 
2.221e-003 8.807e+007 2.235e+009 1.000e+002 4.606e-001 1.612e-003 
2.221e-003 8.808e+007 2.238e+009 1.000e+002 4.627e-001 1.612e-003 
2.222e-003 8.808e+007 2.234e+009 1.000e+002 4.603e-001 1.612e-003 
2.222e-003 8.808e+007 2.231e+009 1.000e+002 4.595e-001 1.613e-003 
2.222e-003 8.808e+007 2.233e+009 1.000e+002 4.627e-001 1.613e-003 
2.222e-003 8.808e+007 2.236e+009 1.000e+002 4.665e-001 1.613e-003 
2.223e-003 8.809e+007 2.238e+009 1.000e+002 4.689e-001 1.613e-003 
2.223e-003 8.809e+007 2.236e+009 1.000e+002 4.720e-001 1.614e-003 
2.223e-003 8.809e+007 2.242e+009 1.000e+002 4.762e-001 1.614e-003 
2.224e-003 8.809e+007 2.242e+009 1.000e+002 4.759e-001 1.614e-003 
2.224e-003 8.809e+007 2.241e+009 1.000e+002 4.765e-001 1.615e-003 
2.224e-003 8.810e+007 2.238e+009 1.000e+002 4.768e-001 1.615e-003 
2.224e-003 8.810e+007 2.238e+009 1.000e+002 4.776e-001 1.615e-003 
2.225e-003 8.810e+007 2.238e+009 1.000e+002 4.773e-001 1.615e-003 
2.225e-003 8.810e+007 2.238e+009 1.000e+002 4.771e-001 1.616e-003 
2.225e-003 8.810e+007 2.238e+009 1.000e+002 4.772e-001 1.616e-003 
2.225e-003 8.811e+007 2.236e+009 1.000e+002 4.735e-001 1.616e-003 
2.226e-003 8.811e+007 2.236e+009 1.000e+002 4.721e-001 1.616e-003 
2.226e-003 8.811e+007 2.235e+009 1.000e+002 4.718e-001 1.617e-003 
2.226e-003 8.811e+007 2.236e+009 1.000e+002 4.743e-001 1.617e-003 
2.227e-003 8.811e+007 2.234e+009 1.000e+002 4.714e-001 1.617e-003 
2.227e-003 8.812e+007 2.235e+009 1.000e+002 4.737e-001 1.617e-003 
2.227e-003 8.812e+007 2.235e+009 1.000e+002 4.740e-001 1.618e-003 
2.227e-003 8.812e+007 2.235e+009 1.000e+002 4.745e-001 1.618e-003 
2.228e-003 8.812e+007 2.234e+009 1.000e+002 4.741e-001 1.618e-003 
2.228e-003 8.812e+007 2.234e+009 1.000e+002 4.740e-001 1.618e-003 
2.228e-003 8.813e+007 2.237e+009 1.000e+002 4.790e-001 1.619e-003 
2.228e-003 8.813e+007 2.242e+009 1.000e+002 4.839e-001 1.619e-003 
2.229e-003 8.813e+007 2.250e+009 1.000e+002 4.899e-001 1.619e-003 
2.229e-003 8.813e+007 2.248e+009 1.000e+002 4.902e-001 1.619e-003 
2.229e-003 8.814e+007 2.244e+009 1.000e+002 4.856e-001 1.620e-003 
2.229e-003 8.814e+007 2.244e+009 1.000e+002 4.855e-001 1.620e-003 
2.230e-003 8.814e+007 2.243e+009 1.000e+002 4.835e-001 1.620e-003 
2.230e-003 8.814e+007 2.241e+009 1.000e+002 4.804e-001 1.620e-003 
2.230e-003 8.814e+007 2.237e+009 1.000e+002 4.747e-001 1.621e-003 
2.231e-003 8.815e+007 2.234e+009 1.000e+002 4.698e-001 1.621e-003 
2.231e-003 8.815e+007 2.232e+009 1.000e+002 4.697e-001 1.621e-003 
2.231e-003 8.815e+007 2.226e+009 1.000e+002 4.617e-001 1.621e-003 
2.231e-003 8.815e+007 2.223e+009 1.000e+002 4.568e-001 1.622e-003 
2.232e-003 8.816e+007 2.217e+009 1.000e+002 4.528e-001 1.622e-003 
2.232e-003 8.816e+007 2.214e+009 1.000e+002 4.505e-001 1.622e-003 
2.232e-003 8.816e+007 2.212e+009 1.000e+002 4.475e-001 1.622e-003 
2.232e-003 8.816e+007 2.209e+009 1.000e+002 4.466e-001 1.623e-003 
2.233e-003 8.816e+007 2.213e+009 1.000e+002 4.502e-001 1.623e-003 
2.233e-003 8.817e+007 2.215e+009 1.000e+002 4.528e-001 1.623e-003 
2.233e-003 8.817e+007 2.217e+009 1.000e+002 4.545e-001 1.623e-003 
2.234e-003 8.817e+007 2.211e+009 1.000e+002 4.482e-001 1.624e-003 
2.234e-003 8.817e+007 2.212e+009 1.000e+002 4.489e-001 1.624e-003 
2.234e-003 8.818e+007 2.214e+009 1.000e+002 4.504e-001 1.624e-003 
2.234e-003 8.818e+007 2.218e+009 1.000e+002 4.525e-001 1.624e-003 
2.235e-003 8.818e+007 2.218e+009 1.000e+002 4.519e-001 1.625e-003 
2.235e-003 8.818e+007 2.221e+009 1.000e+002 4.555e-001 1.625e-003 
2.235e-003 8.818e+007 2.224e+009 1.000e+002 4.590e-001 1.625e-003 
2.235e-003 8.819e+007 2.225e+009 1.000e+002 4.618e-001 1.625e-003 
2.236e-003 8.819e+007 2.227e+009 1.000e+002 4.630e-001 1.626e-003 
2.236e-003 8.819e+007 2.226e+009 1.000e+002 4.651e-001 1.626e-003 
2.236e-003 8.819e+007 2.229e+009 1.000e+002 4.642e-001 1.626e-003 
2.236e-003 8.820e+007 2.228e+009 1.000e+002 4.627e-001 1.626e-003 
2.237e-003 8.820e+007 2.229e+009 1.000e+002 4.598e-001 1.627e-003 
2.237e-003 8.820e+007 2.224e+009 1.000e+002 4.523e-001 1.627e-003 
2.237e-003 8.820e+007 2.220e+009 1.000e+002 4.504e-001 1.627e-003 
2.238e-003 8.821e+007 2.219e+009 1.000e+002 4.493e-001 1.628e-003 
2.238e-003 8.821e+007 2.218e+009 1.000e+002 4.472e-001 1.628e-003 
2.238e-003 8.821e+007 2.221e+009 1.000e+002 4.477e-001 1.628e-003 
2.238e-003 8.821e+007 2.217e+009 1.000e+002 4.457e-001 1.628e-003 
2.239e-003 8.821e+007 2.212e+009 1.000e+002 4.438e-001 1.629e-003 
2.239e-003 8.822e+007 2.203e+009 1.000e+002 4.356e-001 1.629e-003 
2.239e-003 8.822e+007 2.199e+009 1.000e+002 4.326e-001 1.629e-003 
2.239e-003 8.822e+007 2.194e+009 1.000e+002 4.306e-001 1.629e-003 
2.240e-003 8.822e+007 2.199e+009 1.000e+002 4.333e-001 1.630e-003 
2.240e-003 8.823e+007 2.194e+009 1.000e+002 4.306e-001 1.630e-003 
2.240e-003 8.823e+007 2.195e+009 1.000e+002 4.302e-001 1.630e-003 
2.241e-003 8.823e+007 2.197e+009 1.000e+002 4.311e-001 1.630e-003 
2.241e-003 8.823e+007 2.200e+009 1.000e+002 4.325e-001 1.631e-003 
2.241e-003 8.824e+007 2.200e+009 1.000e+002 4.319e-001 1.631e-003 
2.241e-003 8.824e+007 2.195e+009 1.000e+002 4.271e-001 1.631e-003 
2.242e-003 8.824e+007 2.193e+009 1.000e+002 4.297e-001 1.631e-003 
2.242e-003 8.824e+007 2.195e+009 1.000e+002 4.332e-001 1.632e-003 
2.242e-003 8.824e+007 2.197e+009 1.000e+002 4.341e-001 1.632e-003 
2.242e-003 8.825e+007 2.196e+009 1.000e+002 4.324e-001 1.632e-003 
2.243e-003 8.825e+007 2.193e+009 1.000e+002 4.312e-001 1.632e-003 
2.243e-003 8.825e+007 2.192e+009 1.000e+002 4.305e-001 1.633e-003 
2.243e-003 8.825e+007 2.190e+009 1.000e+002 4.296e-001 1.633e-003 
2.244e-003 8.826e+007 2.188e+009 1.000e+002 4.279e-001 1.633e-003 
2.244e-003 8.826e+007 2.190e+009 1.000e+002 4.277e-001 1.633e-003 
2.244e-003 8.826e+007 2.192e+009 1.000e+002 4.312e-001 1.634e-003 
2.244e-003 8.826e+007 2.191e+009 1.000e+002 4.310e-001 1.634e-003 
2.245e-003 8.827e+007 2.193e+009 1.000e+002 4.348e-001 1.634e-003 
2.245e-003 8.827e+007 2.196e+009 1.000e+002 4.385e-001 1.634e-003 
2.245e-003 8.827e+007 2.199e+009 1.000e+002 4.407e-001 1.635e-003 
2.245e-003 8.827e+007 2.202e+009 1.000e+002 4.440e-001 1.635e-003 
2.246e-003 8.828e+007 2.204e+009 1.000e+002 4.451e-001 1.635e-003 
2.246e-003 8.828e+007 2.202e+009 1.000e+002 4.418e-001 1.635e-003 
2.246e-003 8.828e+007 2.199e+009 1.000e+002 4.403e-001 1.636e-003 
2.246e-003 8.828e+007 2.200e+009 1.000e+002 4.386e-001 1.636e-003 
2.247e-003 8.828e+007 2.195e+009 1.000e+002 4.353e-001 1.636e-003 
2.247e-003 8.829e+007 2.194e+009 1.000e+002 4.338e-001 1.636e-003 
2.247e-003 8.829e+007 2.190e+009 1.000e+002 4.302e-001 1.637e-003 
2.248e-003 8.829e+007 2.191e+009 1.000e+002 4.305e-001 1.637e-003 
2.248e-003 8.829e+007 2.191e+009 1.000e+002 4.307e-001 1.637e-003 
2.248e-003 8.830e+007 2.194e+009 1.000e+002 4.303e-001 1.637e-003 
2.248e-003 8.830e+007 2.191e+009 1.000e+002 4.281e-001 1.638e-003 
2.249e-003 8.830e+007 2.186e+009 1.000e+002 4.272e-001 1.638e-003 
2.249e-003 8.830e+007 2.187e+009 1.000e+002 4.285e-001 1.638e-003 
2.249e-003 8.831e+007 2.188e+009 1.000e+002 4.294e-001 1.638e-003 
2.249e-003 8.831e+007 2.185e+009 1.000e+002 4.261e-001 1.639e-003 
2.250e-003 8.831e+007 2.188e+009 1.000e+002 4.291e-001 1.639e-003 
2.250e-003 8.831e+007 2.194e+009 1.000e+002 4.327e-001 1.639e-003 
2.250e-003 8.831e+007 2.197e+009 1.000e+002 4.339e-001 1.639e-003 
2.251e-003 8.832e+007 2.194e+009 1.000e+002 4.337e-001 1.640e-003 
2.251e-003 8.832e+007 2.193e+009 1.000e+002 4.299e-001 1.640e-003 
2.251e-003 8.832e+007 2.192e+009 1.000e+002 4.285e-001 1.640e-003 
2.251e-003 8.832e+007 2.197e+009 1.000e+002 4.325e-001 1.640e-003 
2.252e-003 8.833e+007 2.202e+009 1.000e+002 4.363e-001 1.641e-003 
2.252e-003 8.833e+007 2.205e+009 1.000e+002 4.411e-001 1.641e-003 
2.252e-003 8.833e+007 2.204e+009 1.000e+002 4.438e-001 1.641e-003 
2.252e-003 8.833e+007 2.208e+009 1.000e+002 4.484e-001 1.641e-003 
2.253e-003 8.834e+007 2.210e+009 1.000e+002 4.521e-001 1.642e-003 
2.253e-003 8.834e+007 2.213e+009 1.000e+002 4.548e-001 1.642e-003 
2.253e-003 8.834e+007 2.215e+009 1.000e+002 4.586e-001 1.642e-003 
2.253e-003 8.834e+007 2.215e+009 1.000e+002 4.584e-001 1.642e-003 
2.254e-003 8.834e+007 2.220e+009 1.000e+002 4.612e-001 1.643e-003 
2.254e-003 8.835e+007 2.222e+009 1.000e+002 4.626e-001 1.643e-003 
2.254e-003 8.835e+007 2.221e+009 1.000e+002 4.637e-001 1.643e-003 
2.255e-003 8.835e+007 2.223e+009 1.000e+002 4.606e-001 1.643e-003 
2.255e-003 8.835e+007 2.221e+009 1.000e+002 4.614e-001 1.644e-003 
2.255e-003 8.836e+007 2.223e+009 1.000e+002 4.602e-001 1.644e-003 
2.255e-003 8.836e+007 2.222e+009 1.000e+002 4.612e-001 1.644e-003 
2.256e-003 8.836e+007 2.223e+009 1.000e+002 4.597e-001 1.644e-003 
2.256e-003 8.836e+007 2.224e+009 1.000e+002 4.606e-001 1.645e-003 
2.256e-003 8.837e+007 2.226e+009 1.000e+002 4.626e-001 1.645e-003 
2.256e-003 8.837e+007 2.227e+009 1.000e+002 4.638e-001 1.645e-003 
2.257e-003 8.837e+007 2.227e+009 1.000e+002 4.650e-001 1.646e-003 
2.257e-003 8.837e+007 2.223e+009 1.000e+002 4.639e-001 1.646e-003 
2.257e-003 8.838e+007 2.223e+009 1.000e+002 4.631e-001 1.646e-003 
2.258e-003 8.838e+007 2.220e+009 1.000e+002 4.599e-001 1.646e-003 
2.258e-003 8.838e+007 2.223e+009 1.000e+002 4.573e-001 1.647e-003 
2.258e-003 8.838e+007 2.223e+009 1.000e+002 4.576e-001 1.647e-003 
2.258e-003 8.838e+007 2.211e+009 1.000e+002 4.484e-001 1.647e-003 
2.259e-003 8.839e+007 2.207e+009 1.000e+002 4.458e-001 1.647e-003 
2.259e-003 8.839e+007 2.209e+009 1.000e+002 4.477e-001 1.648e-003 
2.259e-003 8.839e+007 2.214e+009 1.000e+002 4.523e-001 1.648e-003 
2.259e-003 8.839e+007 2.219e+009 1.000e+002 4.560e-001 1.648e-003 
2.260e-003 8.840e+007 2.225e+009 1.000e+002 4.604e-001 1.648e-003 
2.260e-003 8.840e+007 2.230e+009 1.000e+002 4.642e-001 1.649e-003 
2.260e-003 8.840e+007 2.234e+009 1.000e+002 4.689e-001 1.649e-003 
2.261e-003 8.840e+007 2.240e+009 1.000e+002 4.748e-001 1.649e-003 
2.261e-003 8.841e+007 2.243e+009 1.000e+002 4.781e-001 1.649e-003 
2.261e-003 8.841e+007 2.244e+009 1.000e+002 4.765e-001 1.650e-003 
2.261e-003 8.841e+007 2.244e+009 1.000e+002 4.788e-001 1.650e-003 
2.262e-003 8.841e+007 2.251e+009 1.000e+002 4.833e-001 1.650e-003 
2.262e-003 8.842e+007 2.246e+009 1.000e+002 4.815e-001 1.650e-003 
2.262e-003 8.842e+007 2.247e+009 1.000e+002 4.795e-001 1.651e-003 
2.262e-003 8.842e+007 2.245e+009 1.000e+002 4.779e-001 1.651e-003 
2.263e-003 8.842e+007 2.248e+009 1.000e+002 4.807e-001 1.651e-003 
2.263e-003 8.842e+007 2.251e+009 1.000e+002 4.811e-001 1.651e-003 
2.263e-003 8.843e+007 2.254e+009 1.000e+002 4.794e-001 1.652e-003 
2.263e-003 8.843e+007 2.255e+009 1.000e+002 4.778e-001 1.652e-003 
2.264e-003 8.843e+007 2.259e+009 1.000e+002 4.822e-001 1.652e-003 
2.264e-003 8.843e+007 2.252e+009 1.000e+002 4.782e-001 1.652e-003 
2.264e-003 8.844e+007 2.250e+009 1.000e+002 4.756e-001 1.653e-003 
2.265e-003 8.844e+007 2.243e+009 1.000e+002 4.740e-001 1.653e-003 
2.265e-003 8.844e+007 2.240e+009 1.000e+002 4.714e-001 1.653e-003 
2.265e-003 8.844e+007 2.238e+009 1.000e+002 4.695e-001 1.653e-003 
2.265e-003 8.845e+007 2.234e+009 1.000e+002 4.620e-001 1.654e-003 
2.266e-003 8.845e+007 2.224e+009 1.000e+002 4.568e-001 1.654e-003 
2.266e-003 8.845e+007 2.215e+009 1.000e+002 4.532e-001 1.654e-003 
2.266e-003 8.845e+007 2.209e+009 1.000e+002 4.494e-001 1.654e-003 
2.266e-003 8.845e+007 2.207e+009 1.000e+002 4.484e-001 1.655e-003 
2.267e-003 8.846e+007 2.204e+009 1.000e+002 4.464e-001 1.655e-003 
2.267e-003 8.846e+007 2.206e+009 1.000e+002 4.499e-001 1.655e-003 
2.267e-003 8.846e+007 2.210e+009 1.000e+002 4.528e-001 1.655e-003 
2.268e-003 8.846e+007 2.214e+009 1.000e+002 4.566e-001 1.656e-003 
2.268e-003 8.847e+007 2.217e+009 1.000e+002 4.594e-001 1.656e-003 
2.268e-003 8.847e+007 2.223e+009 1.000e+002 4.671e-001 1.656e-003 
2.268e-003 8.847e+007 2.227e+009 1.000e+002 4.715e-001 1.656e-003 
2.269e-003 8.847e+007 2.228e+009 1.000e+002 4.722e-001 1.657e-003 
2.269e-003 8.848e+007 2.231e+009 1.000e+002 4.771e-001 1.657e-003 
2.269e-003 8.848e+007 2.235e+009 1.000e+002 4.789e-001 1.657e-003 
2.269e-003 8.848e+007 2.236e+009 1.000e+002 4.814e-001 1.657e-003 
2.270e-003 8.848e+007 2.239e+009 1.000e+002 4.836e-001 1.658e-003 
2.270e-003 8.849e+007 2.239e+009 1.000e+002 4.844e-001 1.658e-003 
2.270e-003 8.849e+007 2.241e+009 1.000e+002 4.842e-001 1.658e-003 
2.270e-003 8.849e+007 2.236e+009 1.000e+002 4.829e-001 1.658e-003 
2.271e-003 8.849e+007 2.238e+009 1.000e+002 4.846e-001 1.659e-003 
2.271e-003 8.849e+007 2.236e+009 1.000e+002 4.859e-001 1.659e-003 
2.271e-003 8.850e+007 2.235e+009 1.000e+002 4.813e-001 1.659e-003 
2.272e-003 8.850e+007 2.237e+009 1.000e+002 4.832e-001 1.659e-003 
2.272e-003 8.850e+007 2.241e+009 1.000e+002 4.858e-001 1.660e-003 
2.272e-003 8.850e+007 2.242e+009 1.000e+002 4.898e-001 1.660e-003 
2.272e-003 8.851e+007 2.244e+009 1.000e+002 4.918e-001 1.660e-003 
2.273e-003 8.851e+007 2.247e+009 1.000e+002 4.955e-001 1.660e-003 
2.273e-003 8.851e+007 2.252e+009 1.000e+002 4.994e-001 1.661e-003 
2.273e-003 8.851e+007 2.247e+009 1.000e+002 4.937e-001 1.661e-003 
2.273e-003 8.852e+007 2.243e+009 1.000e+002 4.917e-001 1.661e-003 
2.274e-003 8.852e+007 2.237e+009 1.000e+002 4.849e-001 1.661e-003 
2.274e-003 8.852e+007 2.234e+009 1.000e+002 4.805e-001 1.662e-003 
2.274e-003 8.852e+007 2.232e+009 1.000e+002 4.795e-001 1.662e-003 
2.275e-003 8.853e+007 2.229e+009 1.000e+002 4.761e-001 1.662e-003 
2.275e-003 8.853e+007 2.227e+009 1.000e+002 4.754e-001 1.662e-003 
2.275e-003 8.853e+007 2.230e+009 1.000e+002 4.767e-001 1.663e-003 
2.275e-003 8.853e+007 2.231e+009 1.000e+002 4.785e-001 1.663e-003 
2.276e-003 8.853e+007 2.233e+009 1.000e+002 4.808e-001 1.663e-003 
2.276e-003 8.854e+007 2.232e+009 1.000e+002 4.782e-001 1.664e-003 
2.276e-003 8.854e+007 2.227e+009 1.000e+002 4.740e-001 1.664e-003 
2.276e-003 8.854e+007 2.226e+009 1.000e+002 4.720e-001 1.664e-003 
2.277e-003 8.854e+007 2.225e+009 1.000e+002 4.703e-001 1.664e-003 
2.277e-003 8.855e+007 2.226e+009 1.000e+002 4.686e-001 1.665e-003 
2.277e-003 8.855e+007 2.228e+009 1.000e+002 4.675e-001 1.665e-003 
2.277e-003 8.855e+007 2.225e+009 1.000e+002 4.686e-001 1.665e-003 
2.278e-003 8.855e+007 2.223e+009 1.000e+002 4.670e-001 1.665e-003 
2.278e-003 8.856e+007 2.224e+009 1.000e+002 4.707e-001 1.666e-003 
2.278e-003 8.856e+007 2.225e+009 1.000e+002 4.703e-001 1.666e-003 
2.279e-003 8.856e+007 2.229e+009 1.000e+002 4.727e-001 1.666e-003 
2.279e-003 8.856e+007 2.221e+009 1.000e+002 4.667e-001 1.666e-003 
2.279e-003 8.856e+007 2.216e+009 1.000e+002 4.617e-001 1.667e-003 
2.279e-003 8.857e+007 2.212e+009 1.000e+002 4.596e-001 1.667e-003 
2.280e-003 8.857e+007 2.212e+009 1.000e+002 4.556e-001 1.667e-003 
2.280e-003 8.857e+007 2.213e+009 1.000e+002 4.549e-001 1.667e-003 
2.280e-003 8.857e+007 2.201e+009 1.000e+002 4.461e-001 1.668e-003 
2.280e-003 8.858e+007 2.200e+009 1.000e+002 4.425e-001 1.668e-003 
2.281e-003 8.858e+007 2.203e+009 1.000e+002 4.429e-001 1.668e-003 
2.281e-003 8.858e+007 2.203e+009 1.000e+002 4.421e-001 1.668e-003 
2.281e-003 8.858e+007 2.208e+009 1.000e+002 4.471e-001 1.669e-003 
2.282e-003 8.858e+007 2.206e+009 1.000e+002 4.423e-001 1.669e-003 
2.282e-003 8.859e+007 2.207e+009 1.000e+002 4.447e-001 1.669e-003 
2.282e-003 8.859e+007 2.212e+009 1.000e+002 4.466e-001 1.669e-003 
2.282e-003 8.859e+007 2.213e+009 1.000e+002 4.486e-001 1.670e-003 
2.283e-003 8.859e+007 2.217e+009 1.000e+002 4.520e-001 1.670e-003 
2.283e-003 8.860e+007 2.213e+009 1.000e+002 4.518e-001 1.670e-003 
2.283e-003 8.860e+007 2.215e+009 1.000e+002 4.538e-001 1.670e-003 
2.283e-003 8.860e+007 2.216e+009 1.000e+002 4.573e-001 1.671e-003 
2.284e-003 8.860e+007 2.219e+009 1.000e+002 4.614e-001 1.671e-003 
2.284e-003 8.861e+007 2.220e+009 1.000e+002 4.665e-001 1.671e-003 
2.284e-003 8.861e+007 2.222e+009 1.000e+002 4.693e-001 1.671e-003 
2.285e-003 8.861e+007 2.226e+009 1.000e+002 4.721e-001 1.672e-003 
2.285e-003 8.861e+007 2.233e+009 1.000e+002 4.786e-001 1.672e-003 
2.285e-003 8.862e+007 2.236e+009 1.000e+002 4.825e-001 1.672e-003 
2.285e-003 8.862e+007 2.239e+009 1.000e+002 4.861e-001 1.672e-003 
2.286e-003 8.862e+007 2.242e+009 1.000e+002 4.891e-001 1.673e-003 
2.286e-003 8.862e+007 2.244e+009 1.000e+002 4.940e-001 1.673e-003 
2.286e-003 8.862e+007 2.248e+009 1.000e+002 4.955e-001 1.673e-003 
2.286e-003 8.863e+007 2.250e+009 1.000e+002 4.949e-001 1.673e-003 
2.287e-003 8.863e+007 2.252e+009 1.000e+002 4.941e-001 1.674e-003 
2.287e-003 8.863e+007 2.256e+009 1.000e+002 4.954e-001 1.674e-003 
2.287e-003 8.863e+007 2.263e+009 1.000e+002 5.017e-001 1.674e-003 
2.287e-003 8.864e+007 2.268e+009 1.000e+002 5.036e-001 1.674e-003 
2.288e-003 8.864e+007 2.268e+009 1.000e+002 5.043e-001 1.675e-003 
2.288e-003 8.864e+007 2.267e+009 1.000e+002 5.056e-001 1.675e-003 
2.288e-003 8.864e+007 2.267e+009 1.000e+002 5.052e-001 1.675e-003 
2.289e-003 8.864e+007 2.271e+009 1.000e+002 5.059e-001 1.675e-003 
2.289e-003 8.865e+007 2.272e+009 1.000e+002 5.083e-001 1.676e-003 
2.289e-003 8.865e+007 2.274e+009 1.000e+002 5.108e-001 1.676e-003 
2.289e-003 8.865e+007 2.275e+009 1.000e+002 5.115e-001 1.676e-003 
2.290e-003 8.865e+007 2.264e+009 1.000e+002 5.083e-001 1.676e-003 
2.290e-003 8.866e+007 2.257e+009 1.000e+002 5.003e-001 1.677e-003 
2.290e-003 8.866e+007 2.249e+009 1.000e+002 4.981e-001 1.677e-003 
2.290e-003 8.866e+007 2.242e+009 1.000e+002 4.966e-001 1.677e-003 
2.291e-003 8.866e+007 2.239e+009 1.000e+002 4.961e-001 1.677e-003 
2.291e-003 8.867e+007 2.235e+009 1.000e+002 4.931e-001 1.678e-003 
2.291e-003 8.867e+007 2.231e+009 1.000e+002 4.861e-001 1.678e-003 
2.292e-003 8.867e+007 2.228e+009 1.000e+002 4.855e-001 1.678e-003 
2.292e-003 8.867e+007 2.229e+009 1.000e+002 4.889e-001 1.678e-003 
2.292e-003 8.867e+007 2.232e+009 1.000e+002 4.909e-001 1.679e-003 
2.292e-003 8.868e+007 2.233e+009 1.000e+002 4.925e-001 1.679e-003 
2.293e-003 8.868e+007 2.232e+009 1.000e+002 4.937e-001 1.679e-003 
2.293e-003 8.868e+007 2.231e+009 1.000e+002 4.946e-001 1.680e-003 
2.293e-003 8.868e+007 2.233e+009 1.000e+002 4.959e-001 1.680e-003 
2.293e-003 8.869e+007 2.237e+009 1.000e+002 4.996e-001 1.680e-003 
2.294e-003 8.869e+007 2.239e+009 1.000e+002 5.017e-001 1.680e-003 
2.294e-003 8.869e+007 2.238e+009 1.000e+002 5.012e-001 1.681e-003 
2.294e-003 8.869e+007 2.240e+009 1.000e+002 5.028e-001 1.681e-003 
2.294e-003 8.870e+007 2.240e+009 1.000e+002 5.059e-001 1.681e-003 
2.295e-003 8.870e+007 2.237e+009 1.000e+002 5.043e-001 1.681e-003 
2.295e-003 8.870e+007 2.234e+009 1.000e+002 5.013e-001 1.682e-003 
2.295e-003 8.870e+007 2.232e+009 1.000e+002 4.935e-001 1.682e-003 
2.296e-003 8.870e+007 2.232e+009 1.000e+002 4.921e-001 1.682e-003 
2.296e-003 8.871e+007 2.219e+009 1.000e+002 4.806e-001 1.682e-003 
2.296e-003 8.871e+007 2.209e+009 1.000e+002 4.748e-001 1.683e-003 
2.296e-003 8.871e+007 2.196e+009 1.000e+002 4.635e-001 1.683e-003 
2.297e-003 8.871e+007 2.196e+009 1.000e+002 4.617e-001 1.683e-003 
2.297e-003 8.871e+007 2.203e+009 1.000e+002 4.604e-001 1.683e-003 
2.297e-003 8.872e+007 2.215e+009 1.000e+002 4.610e-001 1.684e-003 
2.297e-003 8.872e+007 2.227e+009 1.000e+002 4.577e-001 1.684e-003 
2.298e-003 8.872e+007 2.233e+009 1.000e+002 4.536e-001 1.684e-003 
2.298e-003 8.872e+007 2.242e+009 1.000e+002 4.535e-001 1.684e-003 
2.298e-003 8.872e+007 2.253e+009 1.000e+002 4.519e-001 1.685e-003 
2.299e-003 8.872e+007 2.263e+009 1.000e+002 4.537e-001 1.685e-003 
2.299e-003 8.872e+007 2.275e+009 1.000e+002 4.538e-001 1.685e-003 
2.299e-003 8.872e+007 2.281e+009 1.000e+002 4.512e-001 1.685e-003 
2.299e-003 8.872e+007 2.295e+009 1.000e+002 4.515e-001 1.686e-003 
2.300e-003 8.872e+007 2.308e+009 1.000e+002 4.501e-001 1.686e-003 
2.300e-003 8.872e+007 2.321e+009 1.000e+002 4.492e-001 1.686e-003 
2.300e-003 8.872e+007 2.342e+009 1.000e+002 4.505e-001 1.687e-003 
2.300e-003 8.872e+007 2.312e+009 1.000e+002 4.415e-001 1.687e-003 
2.301e-003 8.871e+007 2.314e+009 1.000e+002 4.422e-001 1.687e-003 
2.301e-003 8.871e+007 2.330e+009 1.000e+002 4.453e-001 1.687e-003 
2.301e-003 8.871e+007 2.339e+009 1.000e+002 4.425e-001 1.688e-003 
2.302e-003 8.871e+007 2.350e+009 1.000e+002 4.434e-001 1.688e-003 
2.302e-003 8.871e+007 2.363e+009 1.000e+002 4.419e-001 1.688e-003 
2.302e-003 8.871e+007 2.389e+009 1.000e+002 4.472e-001 1.688e-003 
2.302e-003 8.871e+007 2.402e+009 1.000e+002 4.451e-001 1.689e-003 
2.303e-003 8.870e+007 2.423e+009 1.000e+002 4.489e-001 1.689e-003 
2.303e-003 8.870e+007 2.444e+009 1.000e+002 4.509e-001 1.689e-003 
2.303e-003 8.870e+007 2.463e+009 1.000e+002 4.482e-001 1.690e-003 
2.303e-003 8.870e+007 2.475e+009 1.000e+002 4.470e-001 1.690e-003 
2.304e-003 8.869e+007 2.502e+009 1.000e+002 4.498e-001 1.690e-003 
2.304e-003 8.869e+007 2.523e+009 1.000e+002 4.533e-001 1.691e-003 
2.304e-003 8.869e+007 2.542e+009 1.000e+002 4.526e-001 1.691e-003 
2.304e-003 8.868e+007 2.538e+009 1.000e+002 4.539e-001 1.691e-003 
2.305e-003 8.868e+007 2.545e+009 1.000e+002 4.570e-001 1.691e-003 
2.305e-003 8.867e+007 2.557e+009 1.000e+002 4.615e-001 1.692e-003 
2.305e-003 8.867e+007 2.565e+009 1.000e+002 4.678e-001 1.692e-003 
2.306e-003 8.866e+007 2.572e+009 1.000e+002 4.795e-001 1.692e-003 
2.306e-003 8.866e+007 2.569e+009 1.000e+002 4.857e-001 1.693e-003 
2.306e-003 8.866e+007 2.574e+009 1.000e+002 4.948e-001 1.693e-003 
2.306e-003 8.866e+007 2.333e+009 1.000e+002 4.427e-001 1.693e-003 
2.307e-003 8.866e+007 2.299e+009 1.000e+002 4.350e-001 1.693e-003 
2.307e-003 8.866e+007 2.287e+009 1.000e+002 4.351e-001 1.694e-003 
2.307e-003 8.866e+007 2.275e+009 1.000e+002 4.376e-001 1.694e-003 
2.307e-003 8.866e+007 2.268e+009 1.000e+002 4.339e-001 1.694e-003 
2.308e-003 8.866e+007 2.265e+009 1.000e+002 4.371e-001 1.694e-003 
2.308e-003 8.866e+007 2.263e+009 1.000e+002 4.411e-001 1.695e-003 
2.308e-003 8.866e+007 2.259e+009 1.000e+002 4.426e-001 1.695e-003 
2.309e-003 8.867e+007 2.257e+009 1.000e+002 4.429e-001 1.695e-003 
2.309e-003 8.867e+007 2.259e+009 1.000e+002 4.464e-001 1.696e-003 
2.309e-003 8.867e+007 2.263e+009 1.000e+002 4.503e-001 1.696e-003 
2.309e-003 8.867e+007 2.265e+009 1.000e+002 4.525e-001 1.696e-003 
2.310e-003 8.867e+007 2.266e+009 1.000e+002 4.527e-001 1.696e-003 
2.310e-003 8.867e+007 2.265e+009 1.000e+002 4.506e-001 1.697e-003 
2.310e-003 8.868e+007 2.265e+009 1.000e+002 4.470e-001 1.697e-003 
2.310e-003 8.868e+007 2.266e+009 1.000e+002 4.456e-001 1.697e-003 
2.311e-003 8.868e+007 2.268e+009 1.000e+002 4.450e-001 1.697e-003 
2.311e-003 8.868e+007 2.272e+009 1.000e+002 4.466e-001 1.698e-003 
2.311e-003 8.868e+007 2.278e+009 1.000e+002 4.483e-001 1.698e-003 
2.311e-003 8.868e+007 2.283e+009 1.000e+002 4.515e-001 1.698e-003 
2.312e-003 8.869e+007 2.290e+009 1.000e+002 4.559e-001 1.698e-003 
2.312e-003 8.869e+007 2.298e+009 1.000e+002 4.604e-001 1.699e-003 
2.312e-003 8.869e+007 2.310e+009 1.000e+002 4.636e-001 1.699e-003 
2.313e-003 8.869e+007 2.318e+009 1.000e+002 4.675e-001 1.699e-003 
2.313e-003 8.869e+007 2.328e+009 1.000e+002 4.723e-001 1.699e-003 
2.313e-003 8.869e+007 2.339e+009 1.000e+002 4.780e-001 1.700e-003 
2.313e-003 8.869e+007 2.349e+009 1.000e+002 4.824e-001 1.700e-003 
2.314e-003 8.869e+007 2.360e+009 1.000e+002 4.870e-001 1.700e-003 
2.314e-003 8.869e+007 2.370e+009 1.000e+002 4.926e-001 1.700e-003 
2.314e-003 8.869e+007 2.380e+009 1.000e+002 4.976e-001 1.701e-003 
2.314e-003 8.869e+007 2.388e+009 1.000e+002 4.991e-001 1.701e-003 
2.315e-003 8.869e+007 2.355e+009 1.000e+002 4.973e-001 1.701e-003 
2.315e-003 8.869e+007 2.338e+009 1.000e+002 4.954e-001 1.702e-003 
2.315e-003 8.869e+007 2.326e+009 1.000e+002 4.897e-001 1.702e-003 
2.316e-003 8.869e+007 2.318e+009 1.000e+002 4.872e-001 1.702e-003 
2.316e-003 8.869e+007 2.312e+009 1.000e+002 4.817e-001 1.702e-003 
2.316e-003 8.869e+007 2.307e+009 1.000e+002 4.787e-001 1.703e-003 
2.316e-003 8.869e+007 2.301e+009 1.000e+002 4.794e-001 1.703e-003 
2.317e-003 8.869e+007 2.298e+009 1.000e+002 4.785e-001 1.703e-003 
2.317e-003 8.869e+007 2.294e+009 1.000e+002 4.769e-001 1.703e-003 
2.317e-003 8.869e+007 2.291e+009 1.000e+002 4.760e-001 1.704e-003 
2.317e-003 8.869e+007 2.288e+009 1.000e+002 4.735e-001 1.704e-003 
2.318e-003 8.869e+007 2.285e+009 1.000e+002 4.715e-001 1.704e-003 
2.318e-003 8.869e+007 2.282e+009 1.000e+002 4.682e-001 1.705e-003 
2.318e-003 8.869e+007 2.279e+009 1.000e+002 4.665e-001 1.705e-003 
2.319e-003 8.870e+007 2.277e+009 1.000e+002 4.644e-001 1.705e-003 
2.319e-003 8.870e+007 2.271e+009 1.000e+002 4.571e-001 1.705e-003 
2.319e-003 8.870e+007 2.267e+009 1.000e+002 4.547e-001 1.706e-003 
2.319e-003 8.870e+007 2.268e+009 1.000e+002 4.536e-001 1.706e-003 
2.320e-003 8.870e+007 2.264e+009 1.000e+002 4.543e-001 1.706e-003 
2.320e-003 8.870e+007 2.262e+009 1.000e+002 4.535e-001 1.706e-003 
2.320e-003 8.870e+007 2.259e+009 1.000e+002 4.530e-001 1.707e-003 
2.320e-003 8.870e+007 2.258e+009 1.000e+002 4.518e-001 1.707e-003 
2.321e-003 8.870e+007 2.257e+009 1.000e+002 4.500e-001 1.707e-003 
2.321e-003 8.870e+007 2.256e+009 1.000e+002 4.497e-001 1.707e-003 
2.321e-003 8.870e+007 2.255e+009 1.000e+002 4.491e-001 1.708e-003 
2.321e-003 8.870e+007 2.255e+009 1.000e+002 4.499e-001 1.708e-003 
2.322e-003 8.871e+007 2.253e+009 1.000e+002 4.487e-001 1.708e-003 
2.322e-003 8.871e+007 2.252e+009 1.000e+002 4.493e-001 1.708e-003 
2.322e-003 8.871e+007 2.248e+009 1.000e+002 4.456e-001 1.709e-003 
2.323e-003 8.871e+007 2.244e+009 1.000e+002 4.421e-001 1.709e-003 
2.323e-003 8.871e+007 2.239e+009 1.000e+002 4.365e-001 1.709e-003 
2.323e-003 8.871e+007 2.237e+009 1.000e+002 4.348e-001 1.710e-003 
2.323e-003 8.871e+007 2.240e+009 1.000e+002 4.374e-001 1.710e-003 
2.324e-003 8.871e+007 2.244e+009 1.000e+002 4.423e-001 1.710e-003 
2.324e-003 8.871e+007 2.250e+009 1.000e+002 4.463e-001 1.710e-003 
2.324e-003 8.871e+007 2.246e+009 1.000e+002 4.431e-001 1.711e-003 
2.324e-003 8.871e+007 2.241e+009 1.000e+002 4.426e-001 1.711e-003 
2.325e-003 8.872e+007 2.240e+009 1.000e+002 4.407e-001 1.711e-003 
2.325e-003 8.872e+007 2.238e+009 1.000e+002 4.397e-001 1.711e-003 
2.325e-003 8.872e+007 2.236e+009 1.000e+002 4.380e-001 1.712e-003 
2.326e-003 8.872e+007 2.234e+009 1.000e+002 4.361e-001 1.712e-003 
2.326e-003 8.872e+007 2.232e+009 1.000e+002 4.348e-001 1.712e-003 
2.326e-003 8.872e+007 2.230e+009 1.000e+002 4.337e-001 1.712e-003 
2.326e-003 8.872e+007 2.229e+009 1.000e+002 4.329e-001 1.713e-003 
2.327e-003 8.872e+007 2.228e+009 1.000e+002 4.328e-001 1.713e-003 
2.327e-003 8.872e+007 2.227e+009 1.000e+002 4.318e-001 1.713e-003 
2.327e-003 8.873e+007 2.226e+009 1.000e+002 4.319e-001 1.713e-003 
2.327e-003 8.873e+007 2.225e+009 1.000e+002 4.318e-001 1.714e-003 
2.328e-003 8.873e+007 2.224e+009 1.000e+002 4.314e-001 1.714e-003 
2.328e-003 8.873e+007 2.223e+009 1.000e+002 4.305e-001 1.714e-003 
2.328e-003 8.873e+007 2.222e+009 1.000e+002 4.307e-001 1.715e-003 
2.328e-003 8.873e+007 2.221e+009 1.000e+002 4.294e-001 1.715e-003 
2.329e-003 8.873e+007 2.220e+009 1.000e+002 4.287e-001 1.715e-003 
2.329e-003 8.874e+007 2.218e+009 1.000e+002 4.283e-001 1.716e-003 
2.330e-003 8.874e+007 2.220e+009 1.000e+002 4.299e-001 1.716e-003 
2.330e-003 8.874e+007 2.220e+009 1.000e+002 4.288e-001 1.716e-003 
2.331e-003 8.874e+007 2.216e+009 1.000e+002 4.288e-001 1.717e-003 
2.331e-003 8.874e+007 2.215e+009 1.000e+002 4.292e-001 1.717e-003 
2.332e-003 8.875e+007 2.206e+009 1.000e+002 4.278e-001 1.718e-003 
2.332e-003 8.875e+007 2.208e+009 1.000e+002 4.299e-001 1.718e-003 
2.332e-003 8.875e+007 2.215e+009 1.000e+002 4.364e-001 1.718e-003 
2.333e-003 8.875e+007 2.217e+009 1.000e+002 4.405e-001 1.719e-003 
2.333e-003 8.876e+007 2.223e+009 1.000e+002 4.428e-001 1.719e-003 
2.333e-003 8.876e+007 2.229e+009 1.000e+002 4.457e-001 1.719e-003 
2.334e-003 8.876e+007 2.233e+009 1.000e+002 4.496e-001 1.720e-003 
2.334e-003 8.876e+007 2.241e+009 1.000e+002 4.541e-001 1.720e-003 
2.334e-003 8.877e+007 2.247e+009 1.000e+002 4.588e-001 1.720e-003 
2.335e-003 8.877e+007 2.249e+009 1.000e+002 4.615e-001 1.721e-003 
2.335e-003 8.877e+007 2.252e+009 1.000e+002 4.666e-001 1.721e-003 
2.335e-003 8.877e+007 2.252e+009 1.000e+002 4.683e-001 1.721e-003 
2.335e-003 8.877e+007 2.242e+009 1.000e+002 4.640e-001 1.721e-003 
2.336e-003 8.878e+007 2.240e+009 1.000e+002 4.607e-001 1.722e-003 
2.336e-003 8.878e+007 2.244e+009 1.000e+002 4.611e-001 1.722e-003 
2.336e-003 8.878e+007 2.235e+009 1.000e+002 4.539e-001 1.722e-003 
2.337e-003 8.878e+007 2.230e+009 1.000e+002 4.508e-001 1.723e-003 
2.337e-003 8.878e+007 2.232e+009 1.000e+002 4.501e-001 1.723e-003 
2.337e-003 8.879e+007 2.236e+009 1.000e+002 4.521e-001 1.723e-003 
2.338e-003 8.879e+007 2.242e+009 1.000e+002 4.568e-001 1.724e-003 
2.338e-003 8.879e+007 2.247e+009 1.000e+002 4.611e-001 1.724e-003 
2.338e-003 8.879e+007 2.249e+009 1.000e+002 4.638e-001 1.724e-003 
2.339e-003 8.879e+007 2.254e+009 1.000e+002 4.650e-001 1.724e-003 
2.339e-003 8.880e+007 2.258e+009 1.000e+002 4.672e-001 1.725e-003 
2.339e-003 8.880e+007 2.263e+009 1.000e+002 4.688e-001 1.725e-003 
2.340e-003 8.880e+007 2.266e+009 1.000e+002 4.659e-001 1.725e-003 
2.340e-003 8.880e+007 2.260e+009 1.000e+002 4.634e-001 1.726e-003 
2.340e-003 8.881e+007 2.264e+009 1.000e+002 4.593e-001 1.726e-003 
2.341e-003 8.881e+007 2.267e+009 1.000e+002 4.591e-001 1.726e-003 
2.341e-003 8.881e+007 2.274e+009 1.000e+002 4.590e-001 1.727e-003 
2.341e-003 8.881e+007 2.281e+009 1.000e+002 4.610e-001 1.727e-003 
2.341e-003 8.882e+007 2.288e+009 1.000e+002 4.599e-001 1.727e-003 
2.342e-003 8.882e+007 2.291e+009 1.000e+002 4.594e-001 1.727e-003 
2.342e-003 8.882e+007 2.297e+009 1.000e+002 4.593e-001 1.728e-003 
2.342e-003 8.882e+007 2.307e+009 1.000e+002 4.615e-001 1.728e-003 
2.343e-003 8.882e+007 2.317e+009 1.000e+002 4.663e-001 1.728e-003 
2.343e-003 8.882e+007 2.329e+009 1.000e+002 4.679e-001 1.729e-003 
2.343e-003 8.882e+007 2.290e+009 1.000e+002 4.590e-001 1.729e-003 
2.344e-003 8.882e+007 2.269e+009 1.000e+002 4.519e-001 1.729e-003 
2.344e-003 8.882e+007 2.255e+009 1.000e+002 4.452e-001 1.730e-003 
2.344e-003 8.882e+007 2.250e+009 1.000e+002 4.418e-001 1.730e-003 
2.345e-003 8.882e+007 2.244e+009 1.000e+002 4.398e-001 1.730e-003 
2.345e-003 8.882e+007 2.236e+009 1.000e+002 4.366e-001 1.731e-003 
2.345e-003 8.882e+007 2.233e+009 1.000e+002 4.346e-001 1.731e-003 
2.346e-003 8.883e+007 2.228e+009 1.000e+002 4.326e-001 1.731e-003 
2.346e-003 8.883e+007 2.225e+009 1.000e+002 4.311e-001 1.731e-003 
2.347e-003 8.883e+007 2.220e+009 1.000e+002 4.298e-001 1.732e-003 
2.348e-003 8.883e+007 2.217e+009 1.000e+002 4.290e-001 1.733e-003 
2.349e-003 8.884e+007 2.216e+009 1.000e+002 4.291e-001 1.735e-003 
2.350e-003 8.884e+007 2.215e+009 1.000e+002 4.293e-001 1.735e-003 
2.351e-003 8.885e+007 2.214e+009 1.000e+002 4.295e-001 1.737e-003 
2.352e-003 8.885e+007 2.213e+009 1.000e+002 4.304e-001 1.738e-003 
2.353e-003 8.886e+007 2.213e+009 1.000e+002 4.307e-001 1.738e-003 
2.355e-003 8.886e+007 2.212e+009 1.000e+002 4.305e-001 1.740e-003 
2.356e-003 8.887e+007 2.212e+009 1.000e+002 4.296e-001 1.741e-003 
2.357e-003 8.888e+007 2.211e+009 1.000e+002 4.295e-001 1.742e-003 
2.358e-003 8.888e+007 2.211e+009 1.000e+002 4.297e-001 1.743e-003 
2.359e-003 8.889e+007 2.210e+009 1.000e+002 4.302e-001 1.744e-003 
2.361e-003 8.889e+007 2.210e+009 1.000e+002 4.303e-001 1.746e-003 
2.362e-003 8.890e+007 2.209e+009 1.000e+002 4.295e-001 1.747e-003 
2.362e-003 8.890e+007 2.210e+009 1.000e+002 4.303e-001 1.747e-003 
2.363e-003 8.890e+007 2.211e+009 1.000e+002 4.285e-001 1.748e-003 
2.363e-003 8.890e+007 2.211e+009 1.000e+002 4.296e-001 1.748e-003 
2.363e-003 8.891e+007 2.211e+009 1.000e+002 4.272e-001 1.748e-003 
2.364e-003 8.891e+007 2.212e+009 1.000e+002 4.306e-001 1.749e-003 
2.364e-003 8.891e+007 2.212e+009 1.000e+002 4.308e-001 1.749e-003 
2.364e-003 8.891e+007 2.208e+009 1.000e+002 4.305e-001 1.749e-003 
2.365e-003 8.892e+007 2.203e+009 1.000e+002 4.288e-001 1.750e-003 
2.365e-003 8.892e+007 2.208e+009 1.000e+002 4.307e-001 1.750e-003 
2.365e-003 8.892e+007 2.211e+009 1.000e+002 4.325e-001 1.750e-003 
2.366e-003 8.892e+007 2.218e+009 1.000e+002 4.392e-001 1.751e-003 
2.366e-003 8.892e+007 2.225e+009 1.000e+002 4.427e-001 1.751e-003 
2.366e-003 8.892e+007 2.230e+009 1.000e+002 4.422e-001 1.751e-003 
2.366e-003 8.892e+007 2.238e+009 1.000e+002 4.421e-001 1.751e-003 
2.367e-003 8.893e+007 2.247e+009 1.000e+002 4.481e-001 1.752e-003 
2.367e-003 8.893e+007 2.258e+009 1.000e+002 4.494e-001 1.752e-003 
2.367e-003 8.893e+007 2.266e+009 1.000e+002 4.558e-001 1.752e-003 
2.367e-003 8.893e+007 2.272e+009 1.000e+002 4.598e-001 1.752e-003 
2.368e-003 8.893e+007 2.280e+009 1.000e+002 4.624e-001 1.753e-003 
2.368e-003 8.893e+007 2.287e+009 1.000e+002 4.625e-001 1.753e-003 
2.368e-003 8.893e+007 2.300e+009 1.000e+002 4.672e-001 1.753e-003 
2.369e-003 8.893e+007 2.312e+009 1.000e+002 4.754e-001 1.753e-003 
2.369e-003 8.894e+007 2.327e+009 1.000e+002 4.791e-001 1.754e-003 
2.369e-003 8.894e+007 2.330e+009 1.000e+002 4.803e-001 1.754e-003 
2.369e-003 8.894e+007 2.336e+009 1.000e+002 4.812e-001 1.754e-003 
2.370e-003 8.894e+007 2.344e+009 1.000e+002 4.845e-001 1.754e-003 
2.370e-003 8.894e+007 2.350e+009 1.000e+002 4.852e-001 1.755e-003 
2.370e-003 8.894e+007 2.356e+009 1.000e+002 4.893e-001 1.755e-003 
2.370e-003 8.895e+007 2.235e+009 1.000e+002 4.401e-001 1.755e-003 
2.371e-003 8.895e+007 2.237e+009 1.000e+002 4.394e-001 1.755e-003 
2.371e-003 8.895e+007 2.243e+009 1.000e+002 4.433e-001 1.756e-003 
2.371e-003 8.895e+007 2.232e+009 1.000e+002 4.380e-001 1.756e-003 
2.371e-003 8.895e+007 2.221e+009 1.000e+002 4.328e-001 1.756e-003 
2.372e-003 8.895e+007 2.219e+009 1.000e+002 4.320e-001 1.756e-003 
2.372e-003 8.895e+007 2.216e+009 1.000e+002 4.324e-001 1.757e-003 
2.372e-003 8.895e+007 2.214e+009 1.000e+002 4.310e-001 1.757e-003 
2.372e-003 8.895e+007 2.212e+009 1.000e+002 4.304e-001 1.757e-003 
2.373e-003 8.896e+007 2.210e+009 1.000e+002 4.298e-001 1.758e-003 
2.374e-003 8.896e+007 2.210e+009 1.000e+002 4.310e-001 1.759e-003 
2.375e-003 8.897e+007 2.209e+009 1.000e+002 4.297e-001 1.760e-003 
2.376e-003 8.897e+007 2.210e+009 1.000e+002 4.300e-001 1.761e-003 
2.377e-003 8.898e+007 2.209e+009 1.000e+002 4.295e-001 1.762e-003 
2.378e-003 8.898e+007 2.209e+009 1.000e+002 4.294e-001 1.763e-003 
2.380e-003 8.899e+007 2.210e+009 1.000e+002 4.304e-001 1.765e-003 
2.382e-003 8.900e+007 2.209e+009 1.000e+002 4.308e-001 1.766e-003 
2.383e-003 8.900e+007 2.209e+009 1.000e+002 4.301e-001 1.767e-003 
2.384e-003 8.901e+007 2.210e+009 1.000e+002 4.305e-001 1.769e-003 
2.386e-003 8.902e+007 2.209e+009 1.000e+002 4.295e-001 1.770e-003 
2.387e-003 8.902e+007 2.209e+009 1.000e+002 4.300e-001 1.771e-003 
2.388e-003 8.903e+007 2.209e+009 1.000e+002 4.300e-001 1.772e-003 
2.389e-003 8.903e+007 2.208e+009 1.000e+002 4.297e-001 1.773e-003 
2.390e-003 8.904e+007 2.208e+009 1.000e+002 4.300e-001 1.774e-003 
2.391e-003 8.904e+007 2.209e+009 1.000e+002 4.300e-001 1.775e-003 
2.392e-003 8.905e+007 2.208e+009 1.000e+002 4.291e-001 1.776e-003 
2.393e-003 8.905e+007 2.208e+009 1.000e+002 4.295e-001 1.777e-003 
2.395e-003 8.906e+007 2.208e+009 1.000e+002 4.300e-001 1.779e-003 
2.396e-003 8.907e+007 2.208e+009 1.000e+002 4.302e-001 1.780e-003 
2.397e-003 8.907e+007 2.207e+009 1.000e+002 4.306e-001 1.781e-003 
2.399e-003 8.908e+007 2.208e+009 1.000e+002 4.297e-001 1.783e-003 
2.400e-003 8.909e+007 2.208e+009 1.000e+002 4.298e-001 1.784e-003 
2.401e-003 8.909e+007 2.208e+009 1.000e+002 4.304e-001 1.785e-003 
2.402e-003 8.910e+007 2.208e+009 1.000e+002 4.304e-001 1.786e-003 
2.404e-003 8.910e+007 2.208e+009 1.000e+002 4.305e-001 1.787e-003 
2.405e-003 8.911e+007 2.208e+009 1.000e+002 4.305e-001 1.788e-003 
2.405e-003 8.911e+007 2.208e+009 1.000e+002 4.298e-001 1.789e-003 
2.406e-003 8.911e+007 2.208e+009 1.000e+002 4.294e-001 1.790e-003 
2.408e-003 8.912e+007 2.208e+009 1.000e+002 4.294e-001 1.791e-003 
2.409e-003 8.913e+007 2.208e+009 1.000e+002 4.297e-001 1.793e-003 
2.410e-003 8.913e+007 2.208e+009 1.000e+002 4.303e-001 1.794e-003 
2.411e-003 8.914e+007 2.209e+009 1.000e+002 4.310e-001 1.795e-003 
2.413e-003 8.914e+007 2.208e+009 1.000e+002 4.304e-001 1.796e-003 
2.414e-003 8.915e+007 2.208e+009 1.000e+002 4.301e-001 1.798e-003 
2.415e-003 8.916e+007 2.208e+009 1.000e+002 4.297e-001 1.798e-003 
2.417e-003 8.916e+007 2.207e+009 1.000e+002 4.303e-001 1.800e-003 
2.417e-003 8.917e+007 2.207e+009 1.000e+002 4.304e-001 1.801e-003 
2.419e-003 8.917e+007 2.208e+009 1.000e+002 4.297e-001 1.802e-003 
2.420e-003 8.918e+007 2.207e+009 1.000e+002 4.299e-001 1.803e-003 
2.421e-003 8.918e+007 2.207e+009 1.000e+002 4.301e-001 1.804e-003 
2.422e-003 8.919e+007 2.207e+009 1.000e+002 4.300e-001 1.805e-003 
2.424e-003 8.920e+007 2.207e+009 1.000e+002 4.306e-001 1.807e-003 
2.425e-003 8.920e+007 2.207e+009 1.000e+002 4.303e-001 1.808e-003 
2.426e-003 8.921e+007 2.207e+009 1.000e+002 4.310e-001 1.809e-003 
2.427e-003 8.921e+007 2.207e+009 1.000e+002 4.310e-001 1.810e-003 
2.429e-003 8.922e+007 2.207e+009 1.000e+002 4.306e-001 1.812e-003 
2.430e-003 8.923e+007 2.208e+009 1.000e+002 4.307e-001 1.813e-003 
2.431e-003 8.923e+007 2.207e+009 1.000e+002 4.305e-001 1.814e-003 
2.433e-003 8.924e+007 2.208e+009 1.000e+002 4.311e-001 1.816e-003 
2.434e-003 8.924e+007 2.208e+009 1.000e+002 4.301e-001 1.817e-003 
2.435e-003 8.925e+007 2.207e+009 1.000e+002 4.305e-001 1.818e-003 
2.437e-003 8.926e+007 2.208e+009 1.000e+002 4.300e-001 1.819e-003 
2.438e-003 8.926e+007 2.208e+009 1.000e+002 4.310e-001 1.821e-003 
2.440e-003 8.927e+007 2.208e+009 1.000e+002 4.319e-001 1.822e-003 
2.441e-003 8.927e+007 2.209e+009 1.000e+002 4.320e-001 1.823e-003 
2.442e-003 8.928e+007 2.209e+009 1.000e+002 4.315e-001 1.824e-003 
2.443e-003 8.929e+007 2.208e+009 1.000e+002 4.310e-001 1.826e-003 
2.444e-003 8.929e+007 2.208e+009 1.000e+002 4.299e-001 1.827e-003 
2.446e-003 8.930e+007 2.208e+009 1.000e+002 4.301e-001 1.828e-003 
2.447e-003 8.930e+007 2.207e+009 1.000e+002 4.311e-001 1.830e-003 
2.448e-003 8.931e+007 2.207e+009 1.000e+002 4.304e-001 1.830e-003 
2.449e-003 8.931e+007 2.208e+009 1.000e+002 4.312e-001 1.832e-003 
2.451e-003 8.932e+007 2.208e+009 1.000e+002 4.311e-001 1.833e-003 
2.452e-003 8.933e+007 2.208e+009 1.000e+002 4.306e-001 1.834e-003 
2.453e-003 8.933e+007 2.207e+009 1.000e+002 4.309e-001 1.835e-003 
2.454e-003 8.933e+007 2.208e+009 1.000e+002 4.312e-001 1.836e-003 
2.455e-003 8.934e+007 2.208e+009 1.000e+002 4.328e-001 1.837e-003 
2.456e-003 8.934e+007 2.208e+009 1.000e+002 4.316e-001 1.838e-003 
2.458e-003 8.935e+007 2.207e+009 1.000e+002 4.315e-001 1.840e-003 
2.459e-003 8.936e+007 2.208e+009 1.000e+002 4.302e-001 1.841e-003 
2.460e-003 8.936e+007 2.208e+009 1.000e+002 4.316e-001 1.842e-003 
2.461e-003 8.937e+007 2.207e+009 1.000e+002 4.315e-001 1.843e-003 
2.462e-003 8.937e+007 2.207e+009 1.000e+002 4.313e-001 1.844e-003 
2.463e-003 8.938e+007 2.208e+009 1.000e+002 4.312e-001 1.845e-003 
2.464e-003 8.938e+007 2.207e+009 1.000e+002 4.307e-001 1.846e-003 
2.466e-003 8.939e+007 2.208e+009 1.000e+002 4.303e-001 1.848e-003 
2.467e-003 8.939e+007 2.208e+009 1.000e+002 4.310e-001 1.849e-003 
2.468e-003 8.940e+007 2.209e+009 1.000e+002 4.320e-001 1.850e-003 
2.469e-003 8.940e+007 2.208e+009 1.000e+002 4.316e-001 1.851e-003 
2.470e-003 8.941e+007 2.207e+009 1.000e+002 4.312e-001 1.852e-003 
2.472e-003 8.941e+007 2.209e+009 1.000e+002 4.320e-001 1.853e-003 
2.473e-003 8.942e+007 2.208e+009 1.000e+002 4.310e-001 1.854e-003 
2.474e-003 8.942e+007 2.207e+009 1.000e+002 4.316e-001 1.856e-003 
2.475e-003 8.943e+007 2.208e+009 1.000e+002 4.312e-001 1.856e-003 
2.476e-003 8.943e+007 2.207e+009 1.000e+002 4.316e-001 1.858e-003 
2.478e-003 8.944e+007 2.207e+009 1.000e+002 4.311e-001 1.859e-003 
2.479e-003 8.944e+007 2.207e+009 1.000e+002 4.313e-001 1.860e-003 
2.480e-003 8.945e+007 2.207e+009 1.000e+002 4.315e-001 1.862e-003 
2.481e-003 8.946e+007 2.207e+009 1.000e+002 4.311e-001 1.863e-003 
2.483e-003 8.946e+007 2.208e+009 1.000e+002 4.309e-001 1.864e-003 
2.484e-003 8.947e+007 2.207e+009 1.000e+002 4.312e-001 1.866e-003 
2.486e-003 8.947e+007 2.207e+009 1.000e+002 4.318e-001 1.867e-003 
2.487e-003 8.948e+007 2.207e+009 1.000e+002 4.318e-001 1.868e-003 
2.488e-003 8.948e+007 2.208e+009 1.000e+002 4.314e-001 1.869e-003 
2.489e-003 8.949e+007 2.208e+009 1.000e+002 4.317e-001 1.871e-003 
2.491e-003 8.949e+007 2.207e+009 1.000e+002 4.319e-001 1.872e-003 
2.492e-003 8.950e+007 2.207e+009 1.000e+002 4.315e-001 1.873e-003 
2.493e-003 8.950e+007 2.207e+009 1.000e+002 4.313e-001 1.874e-003 
2.495e-003 8.951e+007 2.208e+009 1.000e+002 4.313e-001 1.875e-003 
2.496e-003 8.952e+007 2.207e+009 1.000e+002 4.311e-001 1.877e-003 
2.497e-003 8.952e+007 2.207e+009 1.000e+002 4.313e-001 1.878e-003 
2.499e-003 8.953e+007 2.208e+009 1.000e+002 4.325e-001 1.879e-003 
2.500e-003 8.953e+007 2.208e+009 1.000e+002 4.323e-001 1.880e-003 
2.501e-003 8.954e+007 2.207e+009 1.000e+002 4.318e-001 1.882e-003 
2.502e-003 8.954e+007 2.208e+009 1.000e+002 4.318e-001 1.883e-003 
2.503e-003 8.954e+007 2.208e+009 1.000e+002 4.322e-001 1.883e-003 
2.504e-003 8.955e+007 2.208e+009 1.000e+002 4.316e-001 1.884e-003 
2.505e-003 8.955e+007 2.207e+009 1.000e+002 4.320e-001 1.885e-003 
2.506e-003 8.956e+007 2.208e+009 1.000e+002 4.316e-001 1.887e-003 
2.507e-003 8.956e+007 2.208e+009 1.000e+002 4.317e-001 1.888e-003 
2.508e-003 8.957e+007 2.207e+009 1.000e+002 4.321e-001 1.889e-003 
2.509e-003 8.957e+007 2.208e+009 1.000e+002 4.326e-001 1.890e-003 
2.511e-003 8.958e+007 2.208e+009 1.000e+002 4.318e-001 1.891e-003 
2.512e-003 8.958e+007 2.207e+009 1.000e+002 4.319e-001 1.892e-003 
2.513e-003 8.959e+007 2.207e+009 1.000e+002 4.323e-001 1.894e-003 
2.515e-003 8.959e+007 2.208e+009 1.000e+002 4.327e-001 1.895e-003 
2.516e-003 8.960e+007 2.208e+009 1.000e+002 4.326e-001 1.896e-003 
2.518e-003 8.961e+007 2.207e+009 1.000e+002 4.315e-001 1.898e-003 
2.519e-003 8.961e+007 2.207e+009 1.000e+002 4.321e-001 1.899e-003 
2.520e-003 8.962e+007 2.208e+009 1.000e+002 4.325e-001 1.900e-003 
2.521e-003 8.962e+007 2.208e+009 1.000e+002 4.325e-001 1.901e-003 
2.522e-003 8.962e+007 2.208e+009 1.000e+002 4.314e-001 1.902e-003 
2.523e-003 8.963e+007 2.207e+009 1.000e+002 4.321e-001 1.904e-003 
2.525e-003 8.964e+007 2.208e+009 1.000e+002 4.313e-001 1.905e-003 
2.526e-003 8.964e+007 2.208e+009 1.000e+002 4.322e-001 1.906e-003 
2.528e-003 8.965e+007 2.207e+009 1.000e+002 4.322e-001 1.908e-003 
2.529e-003 8.966e+007 2.208e+009 1.000e+002 4.330e-001 1.909e-003 
2.531e-003 8.966e+007 2.208e+009 1.000e+002 4.326e-001 1.911e-003 
2.532e-003 8.967e+007 2.207e+009 1.000e+002 4.316e-001 1.912e-003 
2.534e-003 8.967e+007 2.208e+009 1.000e+002 4.323e-001 1.913e-003 
2.535e-003 8.968e+007 2.207e+009 1.000e+002 4.324e-001 1.915e-003 
2.536e-003 8.968e+007 2.207e+009 1.000e+002 4.320e-001 1.916e-003 
2.537e-003 8.969e+007 2.208e+009 1.000e+002 4.331e-001 1.917e-003 
2.538e-003 8.969e+007 2.208e+009 1.000e+002 4.327e-001 1.918e-003 
2.540e-003 8.970e+007 2.208e+009 1.000e+002 4.320e-001 1.919e-003 
2.541e-003 8.970e+007 2.207e+009 1.000e+002 4.325e-001 1.921e-003 
2.542e-003 8.971e+007 2.208e+009 1.000e+002 4.333e-001 1.922e-003 
2.544e-003 8.971e+007 2.208e+009 1.000e+002 4.330e-001 1.923e-003 
2.545e-003 8.972e+007 2.207e+009 1.000e+002 4.334e-001 1.925e-003 
2.546e-003 8.972e+007 2.207e+009 1.000e+002 4.323e-001 1.926e-003 
2.548e-003 8.973e+007 2.207e+009 1.000e+002 4.325e-001 1.927e-003 
2.549e-003 8.973e+007 2.207e+009 1.000e+002 4.334e-001 1.928e-003 
2.550e-003 8.974e+007 2.207e+009 1.000e+002 4.316e-001 1.929e-003 
2.552e-003 8.974e+007 2.207e+009 1.000e+002 4.326e-001 1.931e-003 
2.553e-003 8.975e+007 2.207e+009 1.000e+002 4.329e-001 1.932e-003 
2.555e-003 8.976e+007 2.208e+009 1.000e+002 4.336e-001 1.934e-003 
2.556e-003 8.976e+007 2.208e+009 1.000e+002 4.336e-001 1.935e-003 
2.557e-003 8.977e+007 2.207e+009 1.000e+002 4.325e-001 1.936e-003 
2.559e-003 8.977e+007 2.208e+009 1.000e+002 4.333e-001 1.938e-003 
2.560e-003 8.978e+007 2.207e+009 1.000e+002 4.333e-001 1.939e-003 
2.561e-003 8.978e+007 2.207e+009 1.000e+002 4.333e-001 1.940e-003 
2.562e-003 8.979e+007 2.207e+009 1.000e+002 4.329e-001 1.941e-003 
2.564e-003 8.979e+007 2.207e+009 1.000e+002 4.322e-001 1.943e-003 
2.565e-003 8.979e+007 2.207e+009 1.000e+002 4.321e-001 1.944e-003 
2.566e-003 8.980e+007 2.208e+009 1.000e+002 4.334e-001 1.945e-003 
2.567e-003 8.980e+007 2.207e+009 1.000e+002 4.335e-001 1.946e-003 
2.568e-003 8.981e+007 2.207e+009 1.000e+002 4.324e-001 1.947e-003 
2.570e-003 8.981e+007 2.207e+009 1.000e+002 4.328e-001 1.949e-003 
2.571e-003 8.982e+007 2.208e+009 1.000e+002 4.339e-001 1.950e-003 
2.573e-003 8.983e+007 2.207e+009 1.000e+002 4.340e-001 1.951e-003 
2.575e-003 8.983e+007 2.207e+009 1.000e+002 4.334e-001 1.953e-003 
2.576e-003 8.984e+007 2.207e+009 1.000e+002 4.325e-001 1.955e-003 
2.577e-003 8.984e+007 2.207e+009 1.000e+002 4.332e-001 1.956e-003 
2.579e-003 8.985e+007 2.207e+009 1.000e+002 4.334e-001 1.957e-003 
2.580e-003 8.985e+007 2.207e+009 1.000e+002 4.330e-001 1.958e-003 
2.581e-003 8.986e+007 2.207e+009 1.000e+002 4.331e-001 1.960e-003 
2.583e-003 8.986e+007 2.207e+009 1.000e+002 4.324e-001 1.961e-003 
2.584e-003 8.987e+007 2.207e+009 1.000e+002 4.325e-001 1.962e-003 
2.585e-003 8.987e+007 2.207e+009 1.000e+002 4.338e-001 1.964e-003 
2.587e-003 8.988e+007 2.207e+009 1.000e+002 4.329e-001 1.965e-003 
2.588e-003 8.988e+007 2.207e+009 1.000e+002 4.338e-001 1.966e-003 
2.589e-003 8.989e+007 2.207e+009 1.000e+002 4.332e-001 1.968e-003 
2.590e-003 8.989e+007 2.208e+009 1.000e+002 4.338e-001 1.969e-003 
2.592e-003 8.990e+007 2.207e+009 1.000e+002 4.330e-001 1.970e-003 
2.593e-003 8.990e+007 2.207e+009 1.000e+002 4.333e-001 1.971e-003 
2.594e-003 8.991e+007 2.207e+009 1.000e+002 4.328e-001 1.972e-003 
2.595e-003 8.991e+007 2.208e+009 1.000e+002 4.334e-001 1.974e-003 
2.597e-003 8.992e+007 2.207e+009 1.000e+002 4.332e-001 1.975e-003 
2.598e-003 8.992e+007 2.207e+009 1.000e+002 4.332e-001 1.976e-003 
2.599e-003 8.993e+007 2.207e+009 1.000e+002 4.338e-001 1.977e-003 
2.601e-003 8.993e+007 2.208e+009 1.000e+002 4.341e-001 1.979e-003 
2.602e-003 8.994e+007 2.207e+009 1.000e+002 4.339e-001 1.980e-003 
2.603e-003 8.994e+007 2.208e+009 1.000e+002 4.353e-001 1.981e-003 
2.604e-003 8.994e+007 2.207e+009 1.000e+002 4.339e-001 1.982e-003 
2.606e-003 8.995e+007 2.207e+009 1.000e+002 4.333e-001 1.984e-003 
2.607e-003 8.995e+007 2.208e+009 1.000e+002 4.343e-001 1.985e-003 
2.608e-003 8.996e+007 2.208e+009 1.000e+002 4.328e-001 1.986e-003 
2.609e-003 8.996e+007 2.208e+009 1.000e+002 4.331e-001 1.987e-003 
2.611e-003 8.997e+007 2.208e+009 1.000e+002 4.337e-001 1.989e-003 
2.612e-003 8.997e+007 2.208e+009 1.000e+002 4.339e-001 1.990e-003 
2.614e-003 8.998e+007 2.208e+009 1.000e+002 4.336e-001 1.991e-003 
2.615e-003 8.998e+007 2.207e+009 1.000e+002 4.332e-001 1.993e-003 
2.617e-003 8.999e+007 2.208e+009 1.000e+002 4.340e-001 1.995e-003 
2.618e-003 8.999e+007 2.207e+009 1.000e+002 4.338e-001 1.996e-003 
2.619e-003 9.000e+007 2.207e+009 1.000e+002 4.334e-001 1.997e-003 
2.621e-003 9.000e+007 2.207e+009 1.000e+002 4.339e-001 1.998e-003 
2.622e-003 9.001e+007 2.208e+009 1.000e+002 4.342e-001 1.999e-003 
2.623e-003 9.001e+007 2.207e+009 1.000e+002 4.330e-001 2.000e-003 
2.624e-003 9.001e+007 2.208e+009 1.000e+002 4.342e-001 2.001e-003 
2.625e-003 9.002e+007 2.207e+009 1.000e+002 4.341e-001 2.002e-003 
2.626e-003 9.002e+007 2.207e+009 1.000e+002 4.329e-001 2.004e-003 
2.628e-003 9.003e+007 2.208e+009 1.000e+002 4.337e-001 2.005e-003 
2.629e-003 9.003e+007 2.207e+009 1.000e+002 4.334e-001 2.006e-003 
2.630e-003 9.004e+007 2.207e+009 1.000e+002 4.336e-001 2.007e-003 
2.631e-003 9.004e+007 2.207e+009 1.000e+002 4.341e-001 2.009e-003 
2.632e-003 9.005e+007 2.207e+009 1.000e+002 4.339e-001 2.010e-003 
2.634e-003 9.005e+007 2.207e+009 1.000e+002 4.341e-001 2.011e-003 
2.635e-003 9.006e+007 2.208e+009 1.000e+002 4.332e-001 2.012e-003 
2.636e-003 9.006e+007 2.208e+009 1.000e+002 4.340e-001 2.013e-003 
2.637e-003 9.006e+007 2.207e+009 1.000e+002 4.341e-001 2.014e-003 
2.639e-003 9.007e+007 2.207e+009 1.000e+002 4.336e-001 2.016e-003 
2.640e-003 9.007e+007 2.208e+009 1.000e+002 4.341e-001 2.017e-003 
2.642e-003 9.008e+007 2.207e+009 1.000e+002 4.330e-001 2.019e-003 
2.643e-003 9.008e+007 2.209e+009 1.000e+002 4.345e-001 2.020e-003 
2.644e-003 9.009e+007 2.208e+009 1.000e+002 4.338e-001 2.021e-003 
2.645e-003 9.009e+007 2.207e+009 1.000e+002 4.338e-001 2.022e-003 
2.647e-003 9.010e+007 2.208e+009 1.000e+002 4.339e-001 2.024e-003 
2.648e-003 9.010e+007 2.209e+009 1.000e+002 4.353e-001 2.025e-003 
2.649e-003 9.010e+007 2.208e+009 1.000e+002 4.343e-001 2.026e-003 
2.650e-003 9.011e+007 2.208e+009 1.000e+002 4.344e-001 2.027e-003 
2.651e-003 9.011e+007 2.207e+009 1.000e+002 4.336e-001 2.028e-003 
2.652e-003 9.011e+007 2.207e+009 1.000e+002 4.331e-001 2.028e-003 
2.653e-003 9.012e+007 2.207e+009 1.000e+002 4.338e-001 2.030e-003 
2.654e-003 9.012e+007 2.207e+009 1.000e+002 4.344e-001 2.031e-003 
2.655e-003 9.013e+007 2.207e+009 1.000e+002 4.342e-001 2.032e-003 
2.656e-003 9.013e+007 2.207e+009 1.000e+002 4.341e-001 2.033e-003 
2.657e-003 9.013e+007 2.208e+009 1.000e+002 4.344e-001 2.034e-003 
2.659e-003 9.014e+007 2.208e+009 1.000e+002 4.343e-001 2.035e-003 
2.660e-003 9.014e+007 2.207e+009 1.000e+002 4.347e-001 2.037e-003 
2.661e-003 9.015e+007 2.207e+009 1.000e+002 4.349e-001 2.038e-003 
2.663e-003 9.015e+007 2.208e+009 1.000e+002 4.346e-001 2.039e-003 
2.664e-003 9.016e+007 2.208e+009 1.000e+002 4.340e-001 2.040e-003 
2.665e-003 9.016e+007 2.207e+009 1.000e+002 4.341e-001 2.041e-003 
2.666e-003 9.016e+007 2.207e+009 1.000e+002 4.340e-001 2.042e-003 
2.667e-003 9.017e+007 2.208e+009 1.000e+002 4.347e-001 2.044e-003 
2.669e-003 9.017e+007 2.208e+009 1.000e+002 4.343e-001 2.045e-003 
2.671e-003 9.018e+007 2.208e+009 1.000e+002 4.345e-001 2.047e-003 
2.672e-003 9.018e+007 2.208e+009 1.000e+002 4.335e-001 2.048e-003 
2.673e-003 9.019e+007 2.207e+009 1.000e+002 4.339e-001 2.049e-003 
2.674e-003 9.019e+007 2.208e+009 1.000e+002 4.345e-001 2.051e-003 
2.675e-003 9.019e+007 2.207e+009 1.000e+002 4.341e-001 2.051e-003 
2.676e-003 9.020e+007 2.208e+009 1.000e+002 4.351e-001 2.052e-003 
2.677e-003 9.020e+007 2.207e+009 1.000e+002 4.344e-001 2.053e-003 
2.679e-003 9.021e+007 2.207e+009 1.000e+002 4.340e-001 2.055e-003 
2.680e-003 9.021e+007 2.208e+009 1.000e+002 4.346e-001 2.056e-003 
2.680e-003 9.021e+007 2.208e+009 1.000e+002 4.341e-001 2.057e-003 
2.682e-003 9.022e+007 2.208e+009 1.000e+002 4.354e-001 2.058e-003 
2.684e-003 9.022e+007 2.207e+009 1.000e+002 4.349e-001 2.060e-003 
2.685e-003 9.023e+007 2.207e+009 1.000e+002 4.344e-001 2.061e-003 
2.686e-003 9.023e+007 2.208e+009 1.000e+002 4.345e-001 2.062e-003 
2.687e-003 9.023e+007 2.208e+009 1.000e+002 4.348e-001 2.063e-003 
2.688e-003 9.024e+007 2.208e+009 1.000e+002 4.341e-001 2.064e-003 
2.689e-003 9.024e+007 2.208e+009 1.000e+002 4.353e-001 2.065e-003 
2.690e-003 9.025e+007 2.207e+009 1.000e+002 4.348e-001 2.066e-003 
2.692e-003 9.025e+007 2.208e+009 1.000e+002 4.348e-001 2.068e-003 
2.693e-003 9.025e+007 2.208e+009 1.000e+002 4.336e-001 2.069e-003 
2.694e-003 9.026e+007 2.209e+009 1.000e+002 4.335e-001 2.070e-003 
2.694e-003 9.026e+007 2.212e+009 1.000e+002 4.345e-001 2.070e-003 
2.694e-003 9.026e+007 2.209e+009 1.000e+002 4.351e-001 2.070e-003 
2.695e-003 9.026e+007 2.212e+009 1.000e+002 4.352e-001 2.070e-003 
2.695e-003 9.026e+007 2.208e+009 1.000e+002 4.344e-001 2.071e-003 
2.695e-003 9.026e+007 2.213e+009 1.000e+002 4.325e-001 2.071e-003 
2.696e-003 9.026e+007 2.213e+009 1.000e+002 4.341e-001 2.072e-003 
2.696e-003 9.027e+007 2.214e+009 1.000e+002 4.369e-001 2.072e-003 
2.697e-003 9.027e+007 2.214e+009 1.000e+002 4.372e-001 2.072e-003 
2.697e-003 9.027e+007 2.216e+009 1.000e+002 4.366e-001 2.073e-003 
2.697e-003 9.027e+007 2.222e+009 1.000e+002 4.361e-001 2.073e-003 
2.698e-003 9.027e+007 2.216e+009 1.000e+002 4.359e-001 2.073e-003 
2.698e-003 9.027e+007 2.216e+009 1.000e+002 4.394e-001 2.074e-003 
2.698e-003 9.027e+007 2.218e+009 1.000e+002 4.394e-001 2.074e-003 
2.699e-003 9.027e+007 2.217e+009 1.000e+002 4.398e-001 2.074e-003 
2.699e-003 9.028e+007 2.217e+009 1.000e+002 4.381e-001 2.075e-003 
2.699e-003 9.028e+007 2.217e+009 1.000e+002 4.351e-001 2.075e-003 
2.700e-003 9.028e+007 2.221e+009 1.000e+002 4.392e-001 2.075e-003 
2.700e-003 9.028e+007 2.230e+009 1.000e+002 4.422e-001 2.076e-003 
2.700e-003 9.028e+007 2.219e+009 1.000e+002 4.384e-001 2.076e-003 
2.701e-003 9.028e+007 2.218e+009 1.000e+002 4.380e-001 2.076e-003 
2.701e-003 9.028e+007 2.219e+009 1.000e+002 4.394e-001 2.077e-003 
2.701e-003 9.029e+007 2.222e+009 1.000e+002 4.399e-001 2.077e-003 
2.702e-003 9.029e+007 2.222e+009 1.000e+002 4.408e-001 2.077e-003 
2.702e-003 9.029e+007 2.222e+009 1.000e+002 4.364e-001 2.078e-003 
2.702e-003 9.029e+007 2.223e+009 1.000e+002 4.334e-001 2.078e-003 
2.703e-003 9.029e+007 2.223e+009 1.000e+002 4.319e-001 2.078e-003 
2.703e-003 9.029e+007 2.223e+009 1.000e+002 4.302e-001 2.079e-003 
2.703e-003 9.030e+007 2.224e+009 1.000e+002 4.322e-001 2.079e-003 
2.704e-003 9.030e+007 2.227e+009 1.000e+002 4.314e-001 2.079e-003 
2.704e-003 9.030e+007 2.231e+009 1.000e+002 4.362e-001 2.080e-003 
2.705e-003 9.030e+007 2.216e+009 1.000e+002 4.361e-001 2.081e-003 
2.706e-003 9.030e+007 2.212e+009 1.000e+002 4.356e-001 2.082e-003 
2.708e-003 9.031e+007 2.210e+009 1.000e+002 4.346e-001 2.083e-003 
2.709e-003 9.031e+007 2.209e+009 1.000e+002 4.341e-001 2.084e-003 
2.709e-003 9.031e+007 2.209e+009 1.000e+002 4.346e-001 2.084e-003 
2.710e-003 9.032e+007 2.208e+009 1.000e+002 4.343e-001 2.086e-003 
2.712e-003 9.032e+007 2.208e+009 1.000e+002 4.345e-001 2.087e-003 
2.713e-003 9.032e+007 2.208e+009 1.000e+002 4.352e-001 2.088e-003 
2.714e-003 9.033e+007 2.208e+009 1.000e+002 4.346e-001 2.089e-003 
2.715e-003 9.033e+007 2.208e+009 1.000e+002 4.343e-001 2.091e-003 
2.717e-003 9.034e+007 2.207e+009 1.000e+002 4.343e-001 2.092e-003 
2.718e-003 9.034e+007 2.208e+009 1.000e+002 4.351e-001 2.093e-003 
2.719e-003 9.034e+007 2.208e+009 1.000e+002 4.356e-001 2.094e-003 
2.720e-003 9.035e+007 2.208e+009 1.000e+002 4.357e-001 2.096e-003 
2.722e-003 9.035e+007 2.208e+009 1.000e+002 4.349e-001 2.097e-003 
2.723e-003 9.036e+007 2.208e+009 1.000e+002 4.345e-001 2.098e-003 
2.724e-003 9.036e+007 2.207e+009 1.000e+002 4.347e-001 2.099e-003 
2.725e-003 9.036e+007 2.207e+009 1.000e+002 4.352e-001 2.100e-003 
2.727e-003 9.037e+007 2.207e+009 1.000e+002 4.353e-001 2.102e-003 
2.728e-003 9.037e+007 2.208e+009 1.000e+002 4.354e-001 2.103e-003 
2.730e-003 9.038e+007 2.207e+009 1.000e+002 4.340e-001 2.105e-003 
2.731e-003 9.038e+007 2.208e+009 1.000e+002 4.350e-001 2.106e-003 
2.732e-003 9.038e+007 2.209e+009 1.000e+002 4.355e-001 2.107e-003 
2.733e-003 9.039e+007 2.208e+009 1.000e+002 4.346e-001 2.108e-003 
2.734e-003 9.039e+007 2.207e+009 1.000e+002 4.351e-001 2.109e-003 
2.736e-003 9.039e+007 2.208e+009 1.000e+002 4.361e-001 2.110e-003 
2.737e-003 9.040e+007 2.207e+009 1.000e+002 4.342e-001 2.111e-003 
2.737e-003 9.040e+007 2.207e+009 1.000e+002 4.339e-001 2.112e-003 
2.738e-003 9.040e+007 2.207e+009 1.000e+002 4.357e-001 2.113e-003 
2.740e-003 9.041e+007 2.207e+009 1.000e+002 4.349e-001 2.114e-003 
2.741e-003 9.041e+007 2.207e+009 1.000e+002 4.349e-001 2.116e-003 
2.742e-003 9.042e+007 2.207e+009 1.000e+002 4.346e-001 2.117e-003 
2.744e-003 9.042e+007 2.208e+009 1.000e+002 4.352e-001 2.118e-003 
2.745e-003 9.042e+007 2.207e+009 1.000e+002 4.352e-001 2.120e-003 
2.747e-003 9.043e+007 2.207e+009 1.000e+002 4.351e-001 2.121e-003 
2.748e-003 9.043e+007 2.207e+009 1.000e+002 4.355e-001 2.122e-003 
2.750e-003 9.044e+007 2.208e+009 1.000e+002 4.354e-001 2.124e-003 
2.751e-003 9.044e+007 2.207e+009 1.000e+002 4.349e-001 2.126e-003 
2.753e-003 9.045e+007 2.207e+009 1.000e+002 4.354e-001 2.127e-003 
2.754e-003 9.045e+007 2.207e+009 1.000e+002 4.351e-001 2.128e-003 
2.755e-003 9.046e+007 2.207e+009 1.000e+002 4.354e-001 2.130e-003 
2.757e-003 9.046e+007 2.207e+009 1.000e+002 4.357e-001 2.131e-003 
2.758e-003 9.046e+007 2.207e+009 1.000e+002 4.348e-001 2.132e-003 
2.759e-003 9.047e+007 2.207e+009 1.000e+002 4.348e-001 2.133e-003 
2.760e-003 9.047e+007 2.208e+009 1.000e+002 4.356e-001 2.135e-003 
2.762e-003 9.048e+007 2.207e+009 1.000e+002 4.354e-001 2.136e-003 
2.763e-003 9.048e+007 2.207e+009 1.000e+002 4.356e-001 2.137e-003 
2.764e-003 9.048e+007 2.207e+009 1.000e+002 4.364e-001 2.139e-003 
2.766e-003 9.049e+007 2.207e+009 1.000e+002 4.348e-001 2.140e-003 
2.767e-003 9.049e+007 2.207e+009 1.000e+002 4.355e-001 2.141e-003 
2.768e-003 9.049e+007 2.207e+009 1.000e+002 4.354e-001 2.142e-003 
2.770e-003 9.050e+007 2.207e+009 1.000e+002 4.357e-001 2.144e-003 
2.771e-003 9.050e+007 2.207e+009 1.000e+002 4.358e-001 2.145e-003 
2.772e-003 9.051e+007 2.207e+009 1.000e+002 4.354e-001 2.146e-003 
2.773e-003 9.051e+007 2.207e+009 1.000e+002 4.347e-001 2.147e-003 
2.775e-003 9.051e+007 2.207e+009 1.000e+002 4.356e-001 2.148e-003 
2.775e-003 9.052e+007 2.208e+009 1.000e+002 4.363e-001 2.149e-003 
2.777e-003 9.052e+007 2.207e+009 1.000e+002 4.363e-001 2.151e-003 
2.778e-003 9.053e+007 2.207e+009 1.000e+002 4.366e-001 2.152e-003 
2.780e-003 9.053e+007 2.207e+009 1.000e+002 4.353e-001 2.154e-003 
2.781e-003 9.053e+007 2.208e+009 1.000e+002 4.359e-001 2.155e-003 
2.783e-003 9.054e+007 2.207e+009 1.000e+002 4.352e-001 2.156e-003 
2.784e-003 9.054e+007 2.207e+009 1.000e+002 4.357e-001 2.158e-003 
2.785e-003 9.055e+007 2.208e+009 1.000e+002 4.358e-001 2.159e-003 
2.787e-003 9.055e+007 2.208e+009 1.000e+002 4.348e-001 2.160e-003 
2.788e-003 9.055e+007 2.208e+009 1.000e+002 4.349e-001 2.162e-003 
2.790e-003 9.056e+007 2.208e+009 1.000e+002 4.357e-001 2.163e-003 
2.791e-003 9.056e+007 2.207e+009 1.000e+002 4.354e-001 2.164e-003 
2.792e-003 9.057e+007 2.207e+009 1.000e+002 4.358e-001 2.165e-003 
2.793e-003 9.057e+007 2.208e+009 1.000e+002 4.358e-001 2.167e-003 
2.794e-003 9.057e+007 2.207e+009 1.000e+002 4.354e-001 2.168e-003 
2.795e-003 9.057e+007 2.207e+009 1.000e+002 4.354e-001 2.169e-003 
2.796e-003 9.058e+007 2.208e+009 1.000e+002 4.353e-001 2.170e-003 
2.798e-003 9.058e+007 2.207e+009 1.000e+002 4.355e-001 2.171e-003 
2.799e-003 9.059e+007 2.208e+009 1.000e+002 4.358e-001 2.173e-003 
2.801e-003 9.059e+007 2.207e+009 1.000e+002 4.360e-001 2.174e-003 
2.802e-003 9.060e+007 2.208e+009 1.000e+002 4.356e-001 2.176e-003 
2.803e-003 9.060e+007 2.207e+009 1.000e+002 4.357e-001 2.177e-003 
2.804e-003 9.060e+007 2.208e+009 1.000e+002 4.365e-001 2.178e-003 
2.806e-003 9.061e+007 2.207e+009 1.000e+002 4.351e-001 2.179e-003 
2.807e-003 9.061e+007 2.208e+009 1.000e+002 4.369e-001 2.180e-003 
2.809e-003 9.061e+007 2.207e+009 1.000e+002 4.356e-001 2.182e-003 
2.810e-003 9.062e+007 2.208e+009 1.000e+002 4.357e-001 2.183e-003 
2.812e-003 9.062e+007 2.207e+009 1.000e+002 4.356e-001 2.185e-003 
2.813e-003 9.063e+007 2.207e+009 1.000e+002 4.358e-001 2.186e-003 
2.814e-003 9.063e+007 2.207e+009 1.000e+002 4.356e-001 2.187e-003 
2.815e-003 9.063e+007 2.207e+009 1.000e+002 4.352e-001 2.188e-003 
2.817e-003 9.064e+007 2.208e+009 1.000e+002 4.360e-001 2.190e-003 
2.818e-003 9.064e+007 2.207e+009 1.000e+002 4.362e-001 2.191e-003 
2.819e-003 9.065e+007 2.207e+009 1.000e+002 4.356e-001 2.192e-003 
2.820e-003 9.065e+007 2.208e+009 1.000e+002 4.363e-001 2.193e-003 
2.821e-003 9.065e+007 2.207e+009 1.000e+002 4.367e-001 2.194e-003 
2.823e-003 9.066e+007 2.207e+009 1.000e+002 4.359e-001 2.196e-003 
2.824e-003 9.066e+007 2.207e+009 1.000e+002 4.355e-001 2.197e-003 
2.825e-003 9.066e+007 2.207e+009 1.000e+002 4.361e-001 2.198e-003 
2.827e-003 9.067e+007 2.208e+009 1.000e+002 4.352e-001 2.200e-003 
2.828e-003 9.067e+007 2.208e+009 1.000e+002 4.358e-001 2.201e-003 
2.829e-003 9.067e+007 2.208e+009 1.000e+002 4.367e-001 2.202e-003 
2.831e-003 9.068e+007 2.207e+009 1.000e+002 4.352e-001 2.203e-003 
2.832e-003 9.068e+007 2.207e+009 1.000e+002 4.359e-001 2.205e-003 
2.833e-003 9.069e+007 2.208e+009 1.000e+002 4.357e-001 2.206e-003 
2.834e-003 9.069e+007 2.208e+009 1.000e+002 4.363e-001 2.207e-003 
2.836e-003 9.069e+007 2.207e+009 1.000e+002 4.363e-001 2.208e-003 
2.837e-003 9.070e+007 2.207e+009 1.000e+002 4.361e-001 2.209e-003 
2.838e-003 9.070e+007 2.208e+009 1.000e+002 4.365e-001 2.211e-003 
2.839e-003 9.070e+007 2.208e+009 1.000e+002 4.364e-001 2.212e-003 
2.840e-003 9.071e+007 2.207e+009 1.000e+002 4.357e-001 2.213e-003 
2.842e-003 9.071e+007 2.200e+009 1.000e+002 4.376e-001 2.214e-003 
2.843e-003 9.071e+007 2.196e+009 1.000e+002 4.397e-001 2.216e-003 
2.845e-003 9.072e+007 2.192e+009 1.000e+002 4.396e-001 2.217e-003 
2.846e-003 9.072e+007 2.190e+009 1.000e+002 4.400e-001 2.219e-003 
2.847e-003 9.073e+007 2.188e+009 1.000e+002 4.409e-001 2.220e-003 
2.849e-003 9.073e+007 2.187e+009 1.000e+002 4.406e-001 2.221e-003 
2.850e-003 9.073e+007 2.184e+009 1.000e+002 4.416e-001 2.222e-003 
2.851e-003 9.073e+007 2.184e+009 1.000e+002 4.418e-001 2.223e-003 
2.852e-003 9.074e+007 2.183e+009 1.000e+002 4.422e-001 2.224e-003 
2.852e-003 9.074e+007 2.190e+009 1.000e+002 4.399e-001 2.225e-003 
2.853e-003 9.074e+007 2.211e+009 1.000e+002 4.352e-001 2.226e-003 
2.854e-003 9.074e+007 2.245e+009 1.000e+002 4.298e-001 2.227e-003 
2.855e-003 9.075e+007 2.252e+009 1.000e+002 4.279e-001 2.227e-003 
2.855e-003 9.075e+007 2.268e+009 1.000e+002 4.250e-001 2.228e-003 
2.856e-003 9.075e+007 2.288e+009 1.000e+002 4.218e-001 2.228e-003 
2.856e-003 9.075e+007 2.305e+009 1.000e+002 4.184e-001 2.229e-003 
2.857e-003 9.075e+007 2.301e+009 1.000e+002 4.202e-001 2.229e-003 
