# Supplementary material for: Strain rate dependency of dislocation plasticity
Source: Nat Commun. 2021 Mar 23;12:1845. doi: 10.1038/s41467-021-21939-1 (PMC7988163; doi:10.1038/s41467-021-21939-1)
Supplement: Supplementary file 3 — Supplementary Data 1 [file 41467_2021_21939_MOESM3_ESM.zip › Supplementary Data 1/DDDSimulationSet3/StrainRate=1e2s-1/InitialDislocationDensity=2.5e13m-2.dat]

#strain(1), stress(Pa), dislocation density(m-2), strain rate(s-1), mean dislocation velocity(km/s), plastic strain(1)
9.990e-007 1.415e+005 2.675e+013 1.000e+002 6.710e-002 1.947e-008 
1.999e-006 1.621e+005 2.680e+013 1.000e+002 6.658e-002 8.772e-007 
2.999e-006 2.889e+005 2.681e+013 1.000e+002 7.047e-002 9.998e-007 
3.999e-006 3.515e+005 2.683e+013 1.000e+002 6.743e-002 1.567e-006 
4.999e-006 4.385e+005 2.684e+013 1.000e+002 6.678e-002 1.965e-006 
5.999e-006 5.441e+005 2.677e+013 1.000e+002 6.664e-002 2.235e-006 
6.999e-006 6.729e+005 2.680e+013 1.000e+002 6.814e-002 2.344e-006 
7.999e-006 8.256e+005 2.688e+013 1.000e+002 7.029e-002 2.288e-006 
8.999e-006 8.873e+005 2.683e+013 1.000e+002 6.360e-002 2.861e-006 
9.999e-006 9.698e+005 2.681e+013 1.000e+002 6.863e-002 3.291e-006 
1.100e-005 1.062e+006 2.681e+013 1.000e+002 6.806e-002 3.650e-006 
1.200e-005 1.165e+006 2.681e+013 1.000e+002 7.160e-002 3.942e-006 
1.300e-005 1.296e+006 2.677e+013 1.000e+002 7.253e-002 4.035e-006 
1.400e-005 1.321e+006 2.682e+013 1.000e+002 6.696e-002 4.859e-006 
1.500e-005 1.478e+006 2.679e+013 1.000e+002 6.952e-002 4.772e-006 
1.600e-005 1.630e+006 2.689e+013 1.000e+002 6.455e-002 4.727e-006 
1.700e-005 1.637e+006 2.678e+013 1.000e+002 6.512e-002 5.679e-006 
1.800e-005 1.745e+006 2.683e+013 1.000e+002 6.917e-002 5.931e-006 
1.900e-005 1.816e+006 2.680e+013 1.000e+002 6.774e-002 6.440e-006 
2.000e-005 1.913e+006 2.679e+013 1.000e+002 6.525e-002 6.767e-006 
2.100e-005 2.042e+006 2.678e+013 1.000e+002 6.490e-002 6.875e-006 
2.200e-005 2.121e+006 2.683e+013 1.000e+002 6.540e-002 7.331e-006 
2.300e-005 2.228e+006 2.683e+013 1.000e+002 6.813e-002 7.586e-006 
2.400e-005 2.325e+006 2.681e+013 1.000e+002 6.287e-002 7.919e-006 
2.500e-005 2.438e+006 2.679e+013 1.000e+002 7.076e-002 8.134e-006 
2.600e-005 2.587e+006 2.679e+013 1.000e+002 7.192e-002 8.108e-006 
2.700e-005 2.625e+006 2.679e+013 1.000e+002 6.612e-002 8.841e-006 
2.800e-005 2.761e+006 2.680e+013 1.000e+002 6.418e-002 8.904e-006 
2.900e-005 2.881e+006 2.683e+013 1.000e+002 6.216e-002 9.071e-006 
3.000e-005 3.020e+006 2.678e+013 1.000e+002 6.497e-002 9.111e-006 
3.100e-005 3.094e+006 2.683e+013 1.000e+002 6.875e-002 9.596e-006 
3.200e-005 3.198e+006 2.677e+013 1.000e+002 6.984e-002 9.880e-006 
3.300e-005 3.285e+006 2.680e+013 1.000e+002 6.642e-002 1.028e-005 
3.400e-005 3.388e+006 2.680e+013 1.000e+002 6.469e-002 1.056e-005 
3.500e-005 3.495e+006 2.684e+013 1.000e+002 6.948e-002 1.083e-005 
3.600e-005 3.596e+006 2.684e+013 1.000e+002 6.795e-002 1.113e-005 
3.700e-005 3.756e+006 2.683e+013 1.000e+002 6.735e-002 1.102e-005 
3.800e-005 3.802e+006 2.681e+013 1.000e+002 6.732e-002 1.170e-005 
3.900e-005 3.919e+006 2.681e+013 1.000e+002 6.781e-002 1.189e-005 
4.000e-005 3.944e+006 2.679e+013 1.000e+002 6.886e-002 1.272e-005 
4.100e-005 3.991e+006 2.680e+013 1.000e+002 6.935e-002 1.340e-005 
4.200e-005 4.096e+006 2.676e+013 1.000e+002 7.087e-002 1.367e-005 
4.300e-005 4.144e+006 2.678e+013 1.000e+002 7.014e-002 1.434e-005 
4.400e-005 4.197e+006 2.677e+013 1.000e+002 6.860e-002 1.497e-005 
4.500e-005 4.298e+006 2.681e+013 1.000e+002 6.901e-002 1.527e-005 
4.600e-005 4.387e+006 2.678e+013 1.000e+002 6.754e-002 1.565e-005 
4.700e-005 4.438e+006 2.678e+013 1.000e+002 7.164e-002 1.630e-005 
4.800e-005 4.522e+006 2.677e+013 1.000e+002 6.721e-002 1.672e-005 
4.900e-005 4.641e+006 2.675e+013 1.000e+002 6.753e-002 1.690e-005 
5.000e-005 4.696e+006 2.687e+013 1.000e+002 6.353e-002 1.752e-005 
5.100e-005 4.778e+006 2.677e+013 1.000e+002 6.783e-002 1.795e-005 
5.200e-005 4.861e+006 2.675e+013 1.000e+002 6.821e-002 1.838e-005 
5.300e-005 4.927e+006 2.676e+013 1.000e+002 6.954e-002 1.892e-005 
5.400e-005 5.070e+006 2.679e+013 1.000e+002 6.694e-002 1.893e-005 
5.500e-005 5.177e+006 2.682e+013 1.000e+002 6.938e-002 1.919e-005 
5.600e-005 5.303e+006 2.679e+013 1.000e+002 6.529e-002 1.932e-005 
5.700e-005 5.369e+006 2.678e+013 1.000e+002 6.830e-002 1.986e-005 
5.800e-005 5.431e+006 2.679e+013 1.000e+002 6.842e-002 2.043e-005 
5.900e-005 5.491e+006 2.676e+013 1.000e+002 7.212e-002 2.102e-005 
6.000e-005 5.519e+006 2.678e+013 1.000e+002 7.268e-002 2.182e-005 
6.100e-005 5.652e+006 2.676e+013 1.000e+002 7.226e-002 2.191e-005 
6.200e-005 5.765e+006 2.677e+013 1.000e+002 7.169e-002 2.212e-005 
6.300e-005 5.873e+006 2.674e+013 1.000e+002 7.419e-002 2.237e-005 
6.400e-005 5.975e+006 2.674e+013 1.000e+002 6.945e-002 2.267e-005 
6.500e-005 6.061e+006 2.674e+013 1.000e+002 7.109e-002 2.308e-005 
6.600e-005 6.149e+006 2.676e+013 1.000e+002 6.825e-002 2.347e-005 
6.700e-005 6.258e+006 2.674e+013 1.000e+002 6.679e-002 2.372e-005 
6.800e-005 6.355e+006 2.677e+013 1.000e+002 6.212e-002 2.404e-005 
6.900e-005 6.083e+006 2.675e+013 1.000e+002 6.498e-002 2.693e-005 
7.000e-005 6.095e+006 2.680e+013 1.000e+002 7.353e-002 2.784e-005 
7.100e-005 6.086e+006 2.681e+013 1.000e+002 7.039e-002 2.891e-005 
7.200e-005 5.391e+006 2.672e+013 1.000e+002 6.779e-002 3.471e-005 
7.300e-005 5.008e+006 2.675e+013 1.000e+002 7.152e-002 3.836e-005 
7.400e-005 4.940e+006 2.676e+013 1.000e+002 6.940e-002 3.983e-005 
7.500e-005 5.141e+006 2.681e+013 1.000e+002 6.800e-002 3.944e-005 
7.600e-005 5.207e+006 2.682e+013 1.000e+002 6.208e-002 3.999e-005 
7.700e-005 5.270e+006 2.683e+013 1.000e+002 6.336e-002 4.055e-005 
7.800e-005 5.379e+006 2.681e+013 1.000e+002 6.476e-002 4.079e-005 
7.900e-005 5.051e+006 2.470e+013 1.000e+002 3.056e-002 4.406e-005 
8.000e-005 4.953e+006 2.473e+013 1.000e+002 2.930e-002 4.574e-005 
8.100e-005 4.810e+006 2.466e+013 1.000e+002 2.840e-002 4.773e-005 
8.200e-005 4.902e+006 2.468e+013 1.000e+002 2.964e-002 4.809e-005 
8.300e-005 5.113e+006 2.471e+013 1.000e+002 2.848e-002 4.763e-005 
8.400e-005 5.309e+006 2.471e+013 1.000e+002 2.679e-002 4.728e-005 
8.500e-005 5.449e+006 2.473e+013 1.000e+002 2.911e-002 4.731e-005 
8.600e-005 5.658e+006 2.472e+013 1.000e+002 2.954e-002 4.686e-005 
8.700e-005 5.848e+006 2.470e+013 1.000e+002 2.908e-002 4.655e-005 
8.800e-005 6.004e+006 2.470e+013 1.000e+002 2.819e-002 4.647e-005 
8.900e-005 5.994e+006 2.465e+013 1.000e+002 3.014e-002 4.754e-005 
9.000e-005 5.715e+006 2.466e+013 1.000e+002 2.943e-002 5.047e-005 
9.100e-005 5.801e+006 2.459e+013 1.000e+002 2.954e-002 5.087e-005 
9.200e-005 5.791e+006 2.467e+013 1.000e+002 2.908e-002 5.194e-005 
9.300e-005 5.080e+006 2.468e+013 1.000e+002 2.982e-002 5.787e-005 
9.400e-005 5.351e+006 2.466e+013 1.000e+002 3.288e-002 5.699e-005 
9.500e-005 5.369e+006 2.457e+013 1.000e+002 3.142e-002 5.786e-005 
9.600e-005 5.126e+006 2.473e+013 1.000e+002 2.984e-002 6.054e-005 
9.700e-005 5.180e+006 2.467e+013 1.000e+002 3.160e-002 6.117e-005 
9.800e-005 5.229e+006 2.469e+013 1.000e+002 3.092e-002 6.183e-005 
9.900e-005 5.306e+006 2.472e+013 1.000e+002 3.289e-002 6.230e-005 
1.000e-004 5.455e+006 2.468e+013 1.000e+002 3.226e-002 6.227e-005 
1.010e-004 5.606e+006 2.467e+013 1.000e+002 3.068e-002 6.223e-005 
1.020e-004 5.703e+006 2.472e+013 1.000e+002 3.276e-002 6.255e-005 
1.030e-004 5.785e+006 2.469e+013 1.000e+002 3.188e-002 6.299e-005 
1.040e-004 5.922e+006 2.475e+013 1.000e+002 3.126e-002 6.304e-005 
1.050e-004 6.073e+006 2.476e+013 1.000e+002 3.034e-002 6.299e-005 
1.060e-004 6.223e+006 2.475e+013 1.000e+002 3.097e-002 6.296e-005 
1.070e-004 6.365e+006 2.476e+013 1.000e+002 3.086e-002 6.297e-005 
1.080e-004 6.504e+006 2.473e+013 1.000e+002 2.978e-002 6.301e-005 
1.090e-004 6.621e+006 2.472e+013 1.000e+002 3.134e-002 6.320e-005 
1.100e-004 6.734e+006 2.471e+013 1.000e+002 3.243e-002 6.342e-005 
1.110e-004 6.903e+006 2.468e+013 1.000e+002 3.321e-002 6.325e-005 
1.120e-004 7.098e+006 2.471e+013 1.000e+002 3.503e-002 6.290e-005 
1.130e-004 7.215e+006 2.469e+013 1.000e+002 3.572e-002 6.310e-005 
1.140e-004 7.265e+006 2.469e+013 1.000e+002 3.517e-002 6.375e-005 
1.150e-004 7.344e+006 2.471e+013 1.000e+002 3.641e-002 6.421e-005 
1.160e-004 7.441e+006 2.471e+013 1.000e+002 3.439e-002 6.453e-005 
1.170e-004 7.564e+006 2.474e+013 1.000e+002 3.391e-002 6.468e-005 
1.180e-004 7.671e+006 2.475e+013 1.000e+002 3.400e-002 6.494e-005 
1.190e-004 7.702e+006 2.474e+013 1.000e+002 3.371e-002 6.573e-005 
1.200e-004 7.841e+006 2.476e+013 1.000e+002 3.467e-002 6.577e-005 
1.210e-004 7.931e+006 2.474e+013 1.000e+002 3.381e-002 6.614e-005 
1.220e-004 8.111e+006 2.472e+013 1.000e+002 3.465e-002 6.590e-005 
1.230e-004 8.318e+006 2.474e+013 1.000e+002 3.702e-002 6.547e-005 
1.240e-004 8.456e+006 2.475e+013 1.000e+002 3.673e-002 6.551e-005 
1.250e-004 8.626e+006 2.473e+013 1.000e+002 3.669e-002 6.534e-005 
1.260e-004 8.839e+006 2.477e+013 1.000e+002 3.596e-002 6.486e-005 
1.270e-004 8.921e+006 2.474e+013 1.000e+002 3.603e-002 6.530e-005 
1.280e-004 9.120e+006 2.476e+013 1.000e+002 3.654e-002 6.492e-005 
1.290e-004 9.297e+006 2.478e+013 1.000e+002 3.556e-002 6.470e-005 
1.300e-004 9.438e+006 2.476e+013 1.000e+002 3.627e-002 6.472e-005 
1.310e-004 9.570e+006 2.476e+013 1.000e+002 3.640e-002 6.481e-005 
1.320e-004 9.750e+006 2.478e+013 1.000e+002 3.694e-002 6.456e-005 
1.330e-004 9.942e+006 2.479e+013 1.000e+002 3.587e-002 6.423e-005 
1.340e-004 1.001e+007 2.481e+013 1.000e+002 3.609e-002 6.473e-005 
1.350e-004 1.024e+007 2.483e+013 1.000e+002 3.807e-002 6.415e-005 
1.360e-004 1.036e+007 2.483e+013 1.000e+002 3.778e-002 6.437e-005 
1.370e-004 1.057e+007 2.487e+013 1.000e+002 3.712e-002 6.391e-005 
1.380e-004 1.075e+007 2.483e+013 1.000e+002 3.767e-002 6.368e-005 
1.390e-004 1.090e+007 2.482e+013 1.000e+002 3.803e-002 6.363e-005 
1.400e-004 1.097e+007 2.482e+013 1.000e+002 3.770e-002 6.411e-005 
1.410e-004 1.106e+007 2.486e+013 1.000e+002 3.822e-002 6.448e-005 
1.420e-004 1.117e+007 2.485e+013 1.000e+002 3.815e-002 6.475e-005 
1.430e-004 1.128e+007 2.486e+013 1.000e+002 3.820e-002 6.499e-005 
1.440e-004 1.138e+007 2.484e+013 1.000e+002 3.824e-002 6.531e-005 
1.450e-004 1.149e+007 2.486e+013 1.000e+002 3.834e-002 6.553e-005 
1.460e-004 1.157e+007 2.483e+013 1.000e+002 3.742e-002 6.597e-005 
1.470e-004 1.166e+007 2.484e+013 1.000e+002 3.729e-002 6.636e-005 
1.480e-004 1.178e+007 2.483e+013 1.000e+002 3.679e-002 6.654e-005 
1.490e-004 1.188e+007 2.485e+013 1.000e+002 3.786e-002 6.681e-005 
1.500e-004 1.203e+007 2.486e+013 1.000e+002 3.748e-002 6.677e-005 
1.510e-004 1.214e+007 2.486e+013 1.000e+002 3.793e-002 6.705e-005 
1.520e-004 1.229e+007 2.485e+013 1.000e+002 3.850e-002 6.702e-005 
1.530e-004 1.235e+007 2.486e+013 1.000e+002 3.879e-002 6.757e-005 
1.540e-004 1.249e+007 2.485e+013 1.000e+002 3.925e-002 6.764e-005 
1.550e-004 1.256e+007 2.486e+013 1.000e+002 3.930e-002 6.811e-005 
1.560e-004 1.270e+007 2.480e+013 1.000e+002 3.855e-002 6.818e-005 
1.570e-004 1.283e+007 2.480e+013 1.000e+002 3.759e-002 6.826e-005 
1.580e-004 1.293e+007 2.484e+013 1.000e+002 3.705e-002 6.858e-005 
1.590e-004 1.303e+007 2.484e+013 1.000e+002 3.735e-002 6.888e-005 
1.600e-004 1.315e+007 2.480e+013 1.000e+002 3.632e-002 6.908e-005 
1.610e-004 1.325e+007 2.481e+013 1.000e+002 3.707e-002 6.933e-005 
1.620e-004 1.331e+007 2.487e+013 1.000e+002 3.649e-002 6.991e-005 
1.630e-004 1.340e+007 2.487e+013 1.000e+002 3.788e-002 7.031e-005 
1.640e-004 1.352e+007 2.491e+013 1.000e+002 3.612e-002 7.049e-005 
1.650e-004 1.363e+007 2.488e+013 1.000e+002 3.724e-002 7.071e-005 
1.660e-004 1.378e+007 2.491e+013 1.000e+002 3.665e-002 7.069e-005 
1.670e-004 1.387e+007 2.495e+013 1.000e+002 3.686e-002 7.104e-005 
1.680e-004 1.390e+007 2.494e+013 1.000e+002 3.711e-002 7.186e-005 
1.690e-004 1.396e+007 2.495e+013 1.000e+002 3.659e-002 7.242e-005 
1.700e-004 1.418e+007 2.491e+013 1.000e+002 3.814e-002 7.189e-005 
1.710e-004 1.419e+007 2.492e+013 1.000e+002 3.727e-002 7.282e-005 
1.720e-004 1.425e+007 2.496e+013 1.000e+002 3.675e-002 7.343e-005 
1.730e-004 1.431e+007 2.491e+013 1.000e+002 3.517e-002 7.401e-005 
1.740e-004 1.447e+007 2.492e+013 1.000e+002 3.548e-002 7.395e-005 
1.750e-004 1.460e+007 2.492e+013 1.000e+002 3.471e-002 7.405e-005 
1.760e-004 1.465e+007 2.493e+013 1.000e+002 3.466e-002 7.467e-005 
1.770e-004 1.472e+007 2.497e+013 1.000e+002 3.367e-002 7.519e-005 
1.780e-004 1.488e+007 2.495e+013 1.000e+002 3.505e-002 7.506e-005 
1.790e-004 1.496e+007 2.492e+013 1.000e+002 3.608e-002 7.556e-005 
1.800e-004 1.507e+007 2.495e+013 1.000e+002 3.629e-002 7.579e-005 
1.810e-004 1.511e+007 2.498e+013 1.000e+002 3.488e-002 7.646e-005 
1.820e-004 1.530e+007 2.495e+013 1.000e+002 3.603e-002 7.621e-005 
1.830e-004 1.531e+007 2.488e+013 1.000e+002 3.524e-002 7.712e-005 
1.840e-004 1.539e+007 2.486e+013 1.000e+002 3.482e-002 7.756e-005 
1.850e-004 1.551e+007 2.488e+013 1.000e+002 3.609e-002 7.772e-005 
1.860e-004 1.560e+007 2.486e+013 1.000e+002 3.591e-002 7.810e-005 
1.870e-004 1.567e+007 2.485e+013 1.000e+002 3.687e-002 7.864e-005 
1.880e-004 1.570e+007 2.487e+013 1.000e+002 3.652e-002 7.939e-005 
1.890e-004 1.568e+007 2.488e+013 1.000e+002 3.660e-002 8.052e-005 
1.900e-004 1.573e+007 2.488e+013 1.000e+002 3.707e-002 8.123e-005 
1.910e-004 1.582e+007 2.488e+013 1.000e+002 3.688e-002 8.157e-005 
1.920e-004 1.595e+007 2.488e+013 1.000e+002 3.701e-002 8.168e-005 
1.930e-004 1.603e+007 2.487e+013 1.000e+002 3.722e-002 8.212e-005 
1.940e-004 1.617e+007 2.490e+013 1.000e+002 3.655e-002 8.218e-005 
1.950e-004 1.625e+007 2.488e+013 1.000e+002 3.758e-002 8.258e-005 
1.960e-004 1.637e+007 2.488e+013 1.000e+002 3.717e-002 8.278e-005 
1.970e-004 1.648e+007 2.488e+013 1.000e+002 3.629e-002 8.300e-005 
1.980e-004 1.656e+007 2.488e+013 1.000e+002 3.689e-002 8.344e-005 
1.990e-004 1.661e+007 2.488e+013 1.000e+002 3.758e-002 8.412e-005 
2.000e-004 1.669e+007 2.488e+013 1.000e+002 3.719e-002 8.453e-005 
2.010e-004 1.677e+007 2.488e+013 1.000e+002 3.670e-002 8.503e-005 
2.020e-004 1.687e+007 2.488e+013 1.000e+002 3.655e-002 8.533e-005 
2.030e-004 1.701e+007 2.490e+013 1.000e+002 3.666e-002 8.538e-005 
2.040e-004 1.711e+007 2.486e+013 1.000e+002 3.674e-002 8.564e-005 
2.050e-004 1.721e+007 2.487e+013 1.000e+002 3.822e-002 8.599e-005 
2.060e-004 1.732e+007 2.490e+013 1.000e+002 3.759e-002 8.621e-005 
2.070e-004 1.738e+007 2.489e+013 1.000e+002 3.795e-002 8.682e-005 
2.080e-004 1.747e+007 2.489e+013 1.000e+002 3.795e-002 8.719e-005 
2.090e-004 1.761e+007 2.491e+013 1.000e+002 3.880e-002 8.719e-005 
2.100e-004 1.768e+007 2.491e+013 1.000e+002 4.021e-002 8.770e-005 
2.110e-004 1.782e+007 2.490e+013 1.000e+002 4.060e-002 8.773e-005 
2.120e-004 1.792e+007 2.492e+013 1.000e+002 3.872e-002 8.804e-005 
2.130e-004 1.804e+007 2.491e+013 1.000e+002 3.668e-002 8.819e-005 
2.140e-004 1.811e+007 2.490e+013 1.000e+002 3.716e-002 8.877e-005 
2.150e-004 1.819e+007 2.494e+013 1.000e+002 3.562e-002 8.921e-005 
2.160e-004 1.831e+007 2.493e+013 1.000e+002 3.619e-002 8.934e-005 
2.170e-004 1.843e+007 2.491e+013 1.000e+002 3.718e-002 8.954e-005 
2.180e-004 1.853e+007 2.486e+013 1.000e+002 3.635e-002 8.980e-005 
2.190e-004 1.846e+007 2.488e+013 1.000e+002 3.446e-002 9.129e-005 
2.200e-004 1.807e+007 2.486e+013 1.000e+002 3.343e-002 9.505e-005 
2.210e-004 1.762e+007 2.490e+013 1.000e+002 3.461e-002 9.912e-005 
2.220e-004 1.715e+007 2.501e+013 1.000e+002 3.598e-002 1.034e-004 
2.230e-004 1.500e+007 2.492e+013 1.000e+002 3.935e-002 1.192e-004 
2.240e-004 1.498e+007 2.478e+013 1.000e+002 3.869e-002 1.204e-004 
2.250e-004 1.510e+007 2.487e+013 1.000e+002 3.540e-002 1.206e-004 
2.260e-004 1.497e+007 2.488e+013 1.000e+002 3.589e-002 1.225e-004 
2.270e-004 1.496e+007 2.482e+013 1.000e+002 3.930e-002 1.235e-004 
2.280e-004 1.524e+007 2.496e+013 1.000e+002 3.891e-002 1.226e-004 
2.290e-004 1.526e+007 2.498e+013 1.000e+002 3.650e-002 1.235e-004 
2.300e-004 1.552e+007 2.503e+013 1.000e+002 4.004e-002 1.226e-004 
2.310e-004 1.536e+007 2.502e+013 1.000e+002 3.872e-002 1.248e-004 
2.320e-004 1.521e+007 2.503e+013 1.000e+002 4.005e-002 1.268e-004 
2.330e-004 1.513e+007 2.502e+013 1.000e+002 3.789e-002 1.284e-004 
2.340e-004 1.525e+007 2.514e+013 1.000e+002 4.302e-002 1.286e-004 
2.350e-004 1.538e+007 2.514e+013 1.000e+002 3.925e-002 1.286e-004 
2.360e-004 1.547e+007 2.511e+013 1.000e+002 3.921e-002 1.290e-004 
2.370e-004 1.551e+007 2.512e+013 1.000e+002 3.818e-002 1.297e-004 
2.380e-004 1.556e+007 2.511e+013 1.000e+002 3.965e-002 1.304e-004 
2.390e-004 1.558e+007 2.518e+013 1.000e+002 3.954e-002 1.312e-004 
2.400e-004 1.563e+007 2.518e+013 1.000e+002 3.965e-002 1.319e-004 
2.410e-004 1.565e+007 2.516e+013 1.000e+002 3.847e-002 1.328e-004 
2.420e-004 1.565e+007 2.517e+013 1.000e+002 3.904e-002 1.337e-004 
2.430e-004 1.568e+007 2.513e+013 1.000e+002 3.816e-002 1.345e-004 
2.440e-004 1.576e+007 2.513e+013 1.000e+002 4.023e-002 1.350e-004 
2.450e-004 1.572e+007 2.510e+013 1.000e+002 3.702e-002 1.362e-004 
2.460e-004 1.583e+007 2.511e+013 1.000e+002 3.839e-002 1.365e-004 
2.470e-004 1.583e+007 2.509e+013 1.000e+002 3.734e-002 1.375e-004 
2.480e-004 1.588e+007 2.509e+013 1.000e+002 3.756e-002 1.382e-004 
2.490e-004 1.585e+007 2.508e+013 1.000e+002 3.761e-002 1.394e-004 
2.500e-004 1.583e+007 2.506e+013 1.000e+002 3.602e-002 1.405e-004 
2.510e-004 1.586e+007 2.506e+013 1.000e+002 3.659e-002 1.413e-004 
2.520e-004 1.586e+007 2.507e+013 1.000e+002 3.607e-002 1.423e-004 
2.530e-004 1.595e+007 2.507e+013 1.000e+002 3.743e-002 1.427e-004 
2.540e-004 1.601e+007 2.506e+013 1.000e+002 3.683e-002 1.433e-004 
2.550e-004 1.607e+007 2.503e+013 1.000e+002 3.662e-002 1.439e-004 
2.560e-004 1.609e+007 2.505e+013 1.000e+002 3.712e-002 1.447e-004 
2.570e-004 1.614e+007 2.504e+013 1.000e+002 3.597e-002 1.454e-004 
2.580e-004 1.614e+007 2.503e+013 1.000e+002 3.685e-002 1.463e-004 
2.590e-004 1.625e+007 2.503e+013 1.000e+002 3.818e-002 1.466e-004 
2.600e-004 1.631e+007 2.504e+013 1.000e+002 3.711e-002 1.472e-004 
2.610e-004 1.634e+007 2.504e+013 1.000e+002 3.702e-002 1.480e-004 
2.620e-004 1.640e+007 2.502e+013 1.000e+002 3.597e-002 1.486e-004 
2.630e-004 1.645e+007 2.502e+013 1.000e+002 3.891e-002 1.492e-004 
2.640e-004 1.649e+007 2.502e+013 1.000e+002 3.888e-002 1.499e-004 
2.650e-004 1.651e+007 2.499e+013 1.000e+002 3.790e-002 1.508e-004 
2.660e-004 1.658e+007 2.501e+013 1.000e+002 3.690e-002 1.513e-004 
2.670e-004 1.665e+007 2.501e+013 1.000e+002 3.771e-002 1.519e-004 
2.680e-004 1.669e+007 2.501e+013 1.000e+002 3.701e-002 1.526e-004 
2.690e-004 1.671e+007 2.500e+013 1.000e+002 3.680e-002 1.534e-004 
2.700e-004 1.675e+007 2.500e+013 1.000e+002 3.709e-002 1.542e-004 
2.710e-004 1.678e+007 2.502e+013 1.000e+002 3.867e-002 1.549e-004 
2.720e-004 1.682e+007 2.499e+013 1.000e+002 3.637e-002 1.557e-004 
2.730e-004 1.689e+007 2.502e+013 1.000e+002 3.776e-002 1.562e-004 
2.740e-004 1.689e+007 2.501e+013 1.000e+002 3.822e-002 1.572e-004 
2.750e-004 1.695e+007 2.501e+013 1.000e+002 3.726e-002 1.577e-004 
2.760e-004 1.699e+007 2.504e+013 1.000e+002 3.749e-002 1.585e-004 
2.770e-004 1.703e+007 2.505e+013 1.000e+002 3.841e-002 1.592e-004 
2.780e-004 1.707e+007 2.503e+013 1.000e+002 3.855e-002 1.599e-004 
2.790e-004 1.713e+007 2.502e+013 1.000e+002 3.818e-002 1.605e-004 
2.800e-004 1.717e+007 2.501e+013 1.000e+002 3.785e-002 1.612e-004 
2.810e-004 1.722e+007 2.502e+013 1.000e+002 3.741e-002 1.619e-004 
2.820e-004 1.727e+007 2.501e+013 1.000e+002 3.763e-002 1.625e-004 
2.830e-004 1.732e+007 2.501e+013 1.000e+002 3.701e-002 1.632e-004 
2.840e-004 1.738e+007 2.503e+013 1.000e+002 3.775e-002 1.638e-004 
2.850e-004 1.750e+007 2.501e+013 1.000e+002 3.716e-002 1.639e-004 
2.860e-004 1.757e+007 2.502e+013 1.000e+002 3.737e-002 1.645e-004 
2.870e-004 1.768e+007 2.502e+013 1.000e+002 3.696e-002 1.647e-004 
2.880e-004 1.779e+007 2.502e+013 1.000e+002 3.687e-002 1.649e-004 
2.890e-004 1.792e+007 2.501e+013 1.000e+002 3.724e-002 1.651e-004 
2.900e-004 1.805e+007 2.504e+013 1.000e+002 3.577e-002 1.651e-004 
2.910e-004 1.810e+007 2.502e+013 1.000e+002 3.553e-002 1.658e-004 
2.920e-004 1.819e+007 2.507e+013 1.000e+002 3.545e-002 1.662e-004 
2.930e-004 1.822e+007 2.507e+013 1.000e+002 3.717e-002 1.670e-004 
2.940e-004 1.833e+007 2.505e+013 1.000e+002 3.811e-002 1.672e-004 
2.950e-004 1.840e+007 2.507e+013 1.000e+002 3.869e-002 1.677e-004 
2.960e-004 1.850e+007 2.505e+013 1.000e+002 3.946e-002 1.680e-004 
2.970e-004 1.853e+007 2.505e+013 1.000e+002 3.845e-002 1.688e-004 
2.980e-004 1.855e+007 2.505e+013 1.000e+002 3.734e-002 1.697e-004 
2.990e-004 1.861e+007 2.508e+013 1.000e+002 3.746e-002 1.703e-004 
3.000e-004 1.868e+007 2.507e+013 1.000e+002 3.674e-002 1.708e-004 
3.010e-004 1.868e+007 2.508e+013 1.000e+002 3.775e-002 1.718e-004 
3.020e-004 1.876e+007 2.506e+013 1.000e+002 3.770e-002 1.722e-004 
3.030e-004 1.883e+007 2.506e+013 1.000e+002 3.820e-002 1.727e-004 
3.040e-004 1.888e+007 2.505e+013 1.000e+002 3.624e-002 1.734e-004 
3.050e-004 1.893e+007 2.505e+013 1.000e+002 3.622e-002 1.741e-004 
3.060e-004 1.898e+007 2.504e+013 1.000e+002 3.926e-002 1.747e-004 
3.070e-004 1.906e+007 2.506e+013 1.000e+002 3.935e-002 1.752e-004 
3.080e-004 1.913e+007 2.505e+013 1.000e+002 3.844e-002 1.757e-004 
3.090e-004 1.920e+007 2.505e+013 1.000e+002 3.848e-002 1.762e-004 
3.100e-004 1.928e+007 2.509e+013 1.000e+002 3.665e-002 1.766e-004 
3.110e-004 1.940e+007 2.507e+013 1.000e+002 3.678e-002 1.768e-004 
3.120e-004 1.944e+007 2.510e+013 1.000e+002 3.845e-002 1.775e-004 
3.130e-004 1.959e+007 2.509e+013 1.000e+002 3.794e-002 1.775e-004 
3.140e-004 1.968e+007 2.510e+013 1.000e+002 3.720e-002 1.778e-004 
3.150e-004 1.987e+007 2.515e+013 1.000e+002 3.785e-002 1.776e-004 
3.160e-004 1.985e+007 2.512e+013 1.000e+002 3.757e-002 1.787e-004 
3.170e-004 1.995e+007 2.513e+013 1.000e+002 3.756e-002 1.790e-004 
3.180e-004 2.002e+007 2.511e+013 1.000e+002 3.711e-002 1.795e-004 
3.190e-004 2.010e+007 2.514e+013 1.000e+002 3.777e-002 1.800e-004 
3.200e-004 2.018e+007 2.510e+013 1.000e+002 3.677e-002 1.804e-004 
3.210e-004 2.007e+007 2.508e+013 1.000e+002 3.562e-002 1.822e-004 
3.220e-004 2.010e+007 2.508e+013 1.000e+002 3.765e-002 1.830e-004 
3.230e-004 2.019e+007 2.509e+013 1.000e+002 3.558e-002 1.833e-004 
3.240e-004 2.023e+007 2.506e+013 1.000e+002 3.725e-002 1.841e-004 
3.250e-004 2.031e+007 2.506e+013 1.000e+002 3.779e-002 1.845e-004 
3.260e-004 2.040e+007 2.505e+013 1.000e+002 3.775e-002 1.849e-004 
3.270e-004 2.046e+007 2.505e+013 1.000e+002 3.783e-002 1.855e-004 
3.280e-004 2.053e+007 2.503e+013 1.000e+002 3.763e-002 1.860e-004 
3.290e-004 2.060e+007 2.505e+013 1.000e+002 3.771e-002 1.865e-004 
3.300e-004 2.066e+007 2.507e+013 1.000e+002 3.499e-002 1.871e-004 
3.310e-004 2.071e+007 2.509e+013 1.000e+002 3.670e-002 1.878e-004 
3.320e-004 2.077e+007 2.507e+013 1.000e+002 3.579e-002 1.884e-004 
3.330e-004 2.076e+007 2.507e+013 1.000e+002 3.596e-002 1.894e-004 
3.340e-004 2.078e+007 2.504e+013 1.000e+002 3.702e-002 1.903e-004 
3.350e-004 2.083e+007 2.504e+013 1.000e+002 3.567e-002 1.909e-004 
3.360e-004 2.088e+007 2.506e+013 1.000e+002 3.598e-002 1.916e-004 
3.370e-004 2.089e+007 2.507e+013 1.000e+002 3.756e-002 1.925e-004 
3.380e-004 2.092e+007 2.506e+013 1.000e+002 3.763e-002 1.933e-004 
3.390e-004 2.092e+007 2.505e+013 1.000e+002 3.762e-002 1.943e-004 
3.400e-004 2.095e+007 2.504e+013 1.000e+002 3.658e-002 1.951e-004 
3.410e-004 2.094e+007 2.505e+013 1.000e+002 3.686e-002 1.961e-004 
3.420e-004 2.099e+007 2.507e+013 1.000e+002 3.742e-002 1.968e-004 
3.430e-004 2.104e+007 2.504e+013 1.000e+002 3.677e-002 1.975e-004 
3.440e-004 2.105e+007 2.506e+013 1.000e+002 3.713e-002 1.984e-004 
3.450e-004 2.105e+007 2.503e+013 1.000e+002 3.645e-002 1.994e-004 
3.460e-004 2.105e+007 2.504e+013 1.000e+002 3.737e-002 2.004e-004 
3.470e-004 2.107e+007 2.504e+013 1.000e+002 3.711e-002 2.013e-004 
3.480e-004 2.108e+007 2.504e+013 1.000e+002 3.667e-002 2.022e-004 
3.490e-004 2.110e+007 2.508e+013 1.000e+002 3.525e-002 2.030e-004 
3.500e-004 2.111e+007 2.505e+013 1.000e+002 3.454e-002 2.040e-004 
3.510e-004 2.112e+007 2.506e+013 1.000e+002 3.473e-002 2.049e-004 
3.520e-004 2.110e+007 2.507e+013 1.000e+002 3.456e-002 2.060e-004 
3.530e-004 2.108e+007 2.503e+013 1.000e+002 3.436e-002 2.072e-004 
3.540e-004 2.107e+007 2.503e+013 1.000e+002 3.464e-002 2.082e-004 
3.550e-004 2.107e+007 2.505e+013 1.000e+002 3.543e-002 2.092e-004 
3.560e-004 2.107e+007 2.503e+013 1.000e+002 3.555e-002 2.103e-004 
3.570e-004 2.106e+007 2.504e+013 1.000e+002 3.480e-002 2.113e-004 
3.580e-004 2.109e+007 2.504e+013 1.000e+002 3.575e-002 2.121e-004 
3.590e-004 2.109e+007 2.505e+013 1.000e+002 3.445e-002 2.131e-004 
3.600e-004 2.107e+007 2.505e+013 1.000e+002 3.554e-002 2.142e-004 
3.610e-004 2.111e+007 2.503e+013 1.000e+002 3.376e-002 2.150e-004 
3.620e-004 2.111e+007 2.505e+013 1.000e+002 3.499e-002 2.160e-004 
3.630e-004 2.107e+007 2.505e+013 1.000e+002 3.598e-002 2.173e-004 
3.640e-004 2.109e+007 2.505e+013 1.000e+002 3.518e-002 2.181e-004 
3.650e-004 2.110e+007 2.504e+013 1.000e+002 3.557e-002 2.191e-004 
3.660e-004 2.112e+007 2.505e+013 1.000e+002 3.524e-002 2.199e-004 
3.670e-004 2.112e+007 2.505e+013 1.000e+002 3.437e-002 2.209e-004 
3.680e-004 2.111e+007 2.505e+013 1.000e+002 3.497e-002 2.220e-004 
3.690e-004 2.111e+007 2.504e+013 1.000e+002 3.509e-002 2.230e-004 
3.700e-004 2.114e+007 2.504e+013 1.000e+002 3.397e-002 2.238e-004 
3.710e-004 2.113e+007 2.505e+013 1.000e+002 3.527e-002 2.248e-004 
3.720e-004 2.114e+007 2.504e+013 1.000e+002 3.455e-002 2.258e-004 
3.730e-004 2.115e+007 2.504e+013 1.000e+002 3.506e-002 2.267e-004 
3.740e-004 2.116e+007 2.505e+013 1.000e+002 3.536e-002 2.276e-004 
3.750e-004 2.116e+007 2.503e+013 1.000e+002 3.439e-002 2.286e-004 
3.760e-004 2.122e+007 2.505e+013 1.000e+002 3.524e-002 2.292e-004 
3.770e-004 2.123e+007 2.505e+013 1.000e+002 3.472e-002 2.301e-004 
3.780e-004 2.124e+007 2.506e+013 1.000e+002 3.537e-002 2.311e-004 
3.790e-004 2.124e+007 2.505e+013 1.000e+002 3.542e-002 2.321e-004 
3.800e-004 2.128e+007 2.505e+013 1.000e+002 3.447e-002 2.328e-004 
3.810e-004 2.131e+007 2.506e+013 1.000e+002 3.445e-002 2.336e-004 
3.820e-004 2.134e+007 2.504e+013 1.000e+002 3.488e-002 2.344e-004 
3.830e-004 2.136e+007 2.505e+013 1.000e+002 3.530e-002 2.353e-004 
3.840e-004 2.134e+007 2.505e+013 1.000e+002 3.666e-002 2.364e-004 
3.850e-004 2.136e+007 2.505e+013 1.000e+002 3.562e-002 2.372e-004 
3.860e-004 2.140e+007 2.503e+013 1.000e+002 3.517e-002 2.380e-004 
3.870e-004 2.142e+007 2.507e+013 1.000e+002 3.506e-002 2.388e-004 
3.880e-004 2.142e+007 2.505e+013 1.000e+002 3.501e-002 2.398e-004 
3.890e-004 2.143e+007 2.507e+013 1.000e+002 3.574e-002 2.408e-004 
3.900e-004 2.148e+007 2.506e+013 1.000e+002 3.618e-002 2.415e-004 
3.910e-004 2.150e+007 2.504e+013 1.000e+002 3.579e-002 2.423e-004 
3.920e-004 2.151e+007 2.504e+013 1.000e+002 3.555e-002 2.432e-004 
3.930e-004 2.152e+007 2.505e+013 1.000e+002 3.648e-002 2.442e-004 
3.940e-004 2.156e+007 2.505e+013 1.000e+002 3.625e-002 2.449e-004 
3.950e-004 2.162e+007 2.513e+013 1.000e+002 3.606e-002 2.455e-004 
3.960e-004 2.168e+007 2.512e+013 1.000e+002 3.729e-002 2.460e-004 
3.970e-004 2.170e+007 2.502e+013 1.000e+002 3.807e-002 2.469e-004 
3.980e-004 2.175e+007 2.504e+013 1.000e+002 3.667e-002 2.475e-004 
3.990e-004 2.178e+007 2.507e+013 1.000e+002 3.713e-002 2.483e-004 
4.000e-004 2.182e+007 2.505e+013 1.000e+002 3.704e-002 2.491e-004 
4.010e-004 2.182e+007 2.507e+013 1.000e+002 3.730e-002 2.501e-004 
4.020e-004 2.183e+007 2.504e+013 1.000e+002 3.571e-002 2.510e-004 
4.030e-004 2.182e+007 2.504e+013 1.000e+002 3.618e-002 2.521e-004 
4.040e-004 2.189e+007 2.506e+013 1.000e+002 3.574e-002 2.526e-004 
4.050e-004 2.189e+007 2.504e+013 1.000e+002 3.593e-002 2.536e-004 
4.060e-004 2.191e+007 2.503e+013 1.000e+002 3.538e-002 2.544e-004 
4.070e-004 2.193e+007 2.505e+013 1.000e+002 3.487e-002 2.553e-004 
4.080e-004 2.196e+007 2.503e+013 1.000e+002 3.627e-002 2.561e-004 
4.090e-004 2.196e+007 2.501e+013 1.000e+002 3.509e-002 2.571e-004 
4.100e-004 2.197e+007 2.503e+013 1.000e+002 3.661e-002 2.580e-004 
4.110e-004 2.198e+007 2.504e+013 1.000e+002 3.615e-002 2.590e-004 
4.120e-004 2.151e+007 2.506e+013 1.000e+002 3.544e-002 2.632e-004 
4.130e-004 2.140e+007 2.506e+013 1.000e+002 3.641e-002 2.649e-004 
4.140e-004 2.139e+007 2.503e+013 1.000e+002 3.581e-002 2.661e-004 
4.150e-004 2.140e+007 2.508e+013 1.000e+002 3.720e-002 2.670e-004 
4.160e-004 2.146e+007 2.506e+013 1.000e+002 3.495e-002 2.676e-004 
4.170e-004 2.154e+007 2.507e+013 1.000e+002 3.498e-002 2.680e-004 
4.180e-004 2.154e+007 2.507e+013 1.000e+002 3.614e-002 2.690e-004 
4.190e-004 2.159e+007 2.506e+013 1.000e+002 3.536e-002 2.696e-004 
4.200e-004 2.159e+007 2.505e+013 1.000e+002 3.471e-002 2.706e-004 
4.210e-004 2.163e+007 2.507e+013 1.000e+002 3.590e-002 2.714e-004 
4.220e-004 2.168e+007 2.505e+013 1.000e+002 3.569e-002 2.721e-004 
4.230e-004 2.167e+007 2.506e+013 1.000e+002 3.445e-002 2.731e-004 
4.240e-004 2.173e+007 2.508e+013 1.000e+002 3.519e-002 2.737e-004 
4.250e-004 2.173e+007 2.508e+013 1.000e+002 3.604e-002 2.747e-004 
4.260e-004 2.177e+007 2.508e+013 1.000e+002 3.671e-002 2.754e-004 
4.270e-004 2.179e+007 2.506e+013 1.000e+002 3.684e-002 2.762e-004 
4.280e-004 2.181e+007 2.504e+013 1.000e+002 3.482e-002 2.772e-004 
4.290e-004 2.185e+007 2.507e+013 1.000e+002 3.589e-002 2.779e-004 
4.300e-004 2.184e+007 2.503e+013 1.000e+002 3.597e-002 2.789e-004 
4.310e-004 2.188e+007 2.503e+013 1.000e+002 3.640e-002 2.797e-004 
4.320e-004 2.191e+007 2.505e+013 1.000e+002 3.614e-002 2.805e-004 
4.330e-004 2.194e+007 2.504e+013 1.000e+002 3.726e-002 2.813e-004 
4.340e-004 2.198e+007 2.507e+013 1.000e+002 3.710e-002 2.820e-004 
4.350e-004 2.200e+007 2.505e+013 1.000e+002 3.715e-002 2.829e-004 
4.360e-004 2.206e+007 2.511e+013 1.000e+002 3.630e-002 2.834e-004 
4.370e-004 2.211e+007 2.507e+013 1.000e+002 3.728e-002 2.841e-004 
4.380e-004 2.210e+007 2.506e+013 1.000e+002 3.467e-002 2.851e-004 
4.390e-004 2.210e+007 2.509e+013 1.000e+002 3.489e-002 2.861e-004 
4.400e-004 2.210e+007 2.510e+013 1.000e+002 3.563e-002 2.871e-004 
4.410e-004 2.216e+007 2.508e+013 1.000e+002 3.583e-002 2.877e-004 
4.420e-004 2.214e+007 2.508e+013 1.000e+002 3.557e-002 2.889e-004 
4.430e-004 2.217e+007 2.508e+013 1.000e+002 3.479e-002 2.896e-004 
4.440e-004 2.221e+007 2.506e+013 1.000e+002 3.679e-002 2.904e-004 
4.450e-004 2.221e+007 2.509e+013 1.000e+002 3.544e-002 2.914e-004 
4.460e-004 2.224e+007 2.509e+013 1.000e+002 3.574e-002 2.922e-004 
4.470e-004 2.223e+007 2.504e+013 1.000e+002 3.564e-002 2.932e-004 
4.480e-004 2.229e+007 2.511e+013 1.000e+002 3.717e-002 2.938e-004 
4.490e-004 2.233e+007 2.510e+013 1.000e+002 3.635e-002 2.945e-004 
4.500e-004 2.234e+007 2.507e+013 1.000e+002 3.636e-002 2.955e-004 
4.510e-004 2.237e+007 2.508e+013 1.000e+002 3.523e-002 2.963e-004 
4.520e-004 2.241e+007 2.509e+013 1.000e+002 3.599e-002 2.970e-004 
4.530e-004 2.237e+007 2.503e+013 1.000e+002 3.729e-002 2.983e-004 
4.540e-004 2.247e+007 2.507e+013 1.000e+002 3.725e-002 2.986e-004 
4.550e-004 2.248e+007 2.505e+013 1.000e+002 3.558e-002 2.995e-004 
4.560e-004 2.249e+007 2.509e+013 1.000e+002 3.565e-002 3.004e-004 
4.570e-004 2.250e+007 2.508e+013 1.000e+002 3.737e-002 3.014e-004 
4.580e-004 2.254e+007 2.506e+013 1.000e+002 3.543e-002 3.021e-004 
4.590e-004 2.259e+007 2.506e+013 1.000e+002 3.670e-002 3.028e-004 
4.600e-004 2.260e+007 2.511e+013 1.000e+002 3.780e-002 3.037e-004 
4.610e-004 2.263e+007 2.505e+013 1.000e+002 3.640e-002 3.045e-004 
4.620e-004 2.265e+007 2.506e+013 1.000e+002 3.506e-002 3.054e-004 
4.630e-004 2.269e+007 2.508e+013 1.000e+002 3.597e-002 3.061e-004 
4.640e-004 2.270e+007 2.507e+013 1.000e+002 3.667e-002 3.070e-004 
4.650e-004 2.269e+007 2.507e+013 1.000e+002 3.558e-002 3.081e-004 
4.660e-004 2.270e+007 2.505e+013 1.000e+002 3.578e-002 3.090e-004 
4.670e-004 2.273e+007 2.508e+013 1.000e+002 3.718e-002 3.098e-004 
4.680e-004 2.274e+007 2.506e+013 1.000e+002 3.487e-002 3.107e-004 
4.690e-004 2.275e+007 2.506e+013 1.000e+002 3.567e-002 3.116e-004 
4.700e-004 2.278e+007 2.506e+013 1.000e+002 3.714e-002 3.124e-004 
4.710e-004 2.280e+007 2.506e+013 1.000e+002 3.646e-002 3.133e-004 
4.720e-004 2.282e+007 2.507e+013 1.000e+002 3.623e-002 3.142e-004 
4.730e-004 2.285e+007 2.508e+013 1.000e+002 3.686e-002 3.150e-004 
4.740e-004 2.285e+007 2.506e+013 1.000e+002 3.595e-002 3.160e-004 
4.750e-004 2.291e+007 2.506e+013 1.000e+002 3.605e-002 3.165e-004 
4.760e-004 2.293e+007 2.507e+013 1.000e+002 3.630e-002 3.174e-004 
4.770e-004 2.295e+007 2.506e+013 1.000e+002 3.540e-002 3.183e-004 
4.780e-004 2.297e+007 2.506e+013 1.000e+002 3.702e-002 3.191e-004 
4.790e-004 2.301e+007 2.507e+013 1.000e+002 3.646e-002 3.198e-004 
4.800e-004 2.303e+007 2.504e+013 1.000e+002 3.729e-002 3.207e-004 
4.810e-004 2.303e+007 2.507e+013 1.000e+002 3.666e-002 3.217e-004 
4.820e-004 2.311e+007 2.508e+013 1.000e+002 3.699e-002 3.221e-004 
4.830e-004 2.317e+007 2.508e+013 1.000e+002 3.637e-002 3.228e-004 
4.840e-004 2.318e+007 2.509e+013 1.000e+002 3.846e-002 3.237e-004 
4.850e-004 2.318e+007 2.507e+013 1.000e+002 3.636e-002 3.247e-004 
4.860e-004 2.327e+007 2.510e+013 1.000e+002 3.797e-002 3.251e-004 
4.870e-004 2.324e+007 2.509e+013 1.000e+002 3.619e-002 3.263e-004 
4.880e-004 2.332e+007 2.512e+013 1.000e+002 3.712e-002 3.267e-004 
4.890e-004 2.322e+007 2.507e+013 1.000e+002 3.685e-002 3.284e-004 
4.900e-004 2.312e+007 2.508e+013 1.000e+002 3.576e-002 3.300e-004 
4.910e-004 2.238e+007 2.511e+013 1.000e+002 3.688e-002 3.362e-004 
4.920e-004 2.168e+007 2.509e+013 1.000e+002 3.738e-002 3.420e-004 
4.930e-004 2.121e+007 2.510e+013 1.000e+002 4.018e-002 3.463e-004 
4.940e-004 2.087e+007 2.518e+013 1.000e+002 3.990e-002 3.496e-004 
4.950e-004 2.057e+007 2.522e+013 1.000e+002 3.804e-002 3.527e-004 
4.960e-004 2.048e+007 2.528e+013 1.000e+002 3.578e-002 3.543e-004 
4.970e-004 2.047e+007 2.525e+013 1.000e+002 3.732e-002 3.554e-004 
4.980e-004 2.052e+007 2.526e+013 1.000e+002 3.597e-002 3.560e-004 
4.990e-004 2.049e+007 2.527e+013 1.000e+002 3.719e-002 3.573e-004 
5.000e-004 2.053e+007 2.530e+013 1.000e+002 3.568e-002 3.580e-004 
5.010e-004 2.051e+007 2.533e+013 1.000e+002 3.722e-002 3.591e-004 
5.020e-004 2.049e+007 2.528e+013 1.000e+002 3.718e-002 3.603e-004 
5.030e-004 2.051e+007 2.524e+013 1.000e+002 3.759e-002 3.612e-004 
5.040e-004 2.048e+007 2.524e+013 1.000e+002 3.774e-002 3.623e-004 
5.050e-004 2.048e+007 2.524e+013 1.000e+002 3.859e-002 3.633e-004 
5.060e-004 2.051e+007 2.523e+013 1.000e+002 3.844e-002 3.642e-004 
5.070e-004 2.051e+007 2.523e+013 1.000e+002 3.855e-002 3.651e-004 
5.080e-004 2.050e+007 2.523e+013 1.000e+002 3.845e-002 3.662e-004 
5.090e-004 2.051e+007 2.523e+013 1.000e+002 3.822e-002 3.671e-004 
5.100e-004 2.051e+007 2.523e+013 1.000e+002 3.888e-002 3.681e-004 
5.110e-004 2.053e+007 2.525e+013 1.000e+002 3.728e-002 3.690e-004 
5.120e-004 2.055e+007 2.524e+013 1.000e+002 3.822e-002 3.698e-004 
5.130e-004 2.056e+007 2.523e+013 1.000e+002 3.759e-002 3.708e-004 
5.140e-004 2.054e+007 2.524e+013 1.000e+002 3.925e-002 3.719e-004 
5.150e-004 2.053e+007 2.523e+013 1.000e+002 3.774e-002 3.730e-004 
5.160e-004 2.053e+007 2.523e+013 1.000e+002 3.759e-002 3.740e-004 
5.170e-004 2.051e+007 2.523e+013 1.000e+002 3.726e-002 3.751e-004 
5.180e-004 2.051e+007 2.524e+013 1.000e+002 3.685e-002 3.761e-004 
5.190e-004 2.055e+007 2.524e+013 1.000e+002 3.763e-002 3.768e-004 
5.200e-004 2.053e+007 2.525e+013 1.000e+002 3.865e-002 3.780e-004 
5.210e-004 2.052e+007 2.523e+013 1.000e+002 3.834e-002 3.791e-004 
5.220e-004 2.051e+007 2.526e+013 1.000e+002 3.843e-002 3.801e-004 
5.230e-004 2.052e+007 2.526e+013 1.000e+002 3.778e-002 3.811e-004 
5.240e-004 2.051e+007 2.525e+013 1.000e+002 3.918e-002 3.821e-004 
5.250e-004 2.055e+007 2.524e+013 1.000e+002 3.825e-002 3.828e-004 
5.260e-004 2.056e+007 2.524e+013 1.000e+002 3.837e-002 3.838e-004 
5.270e-004 2.055e+007 2.523e+013 1.000e+002 3.828e-002 3.849e-004 
5.280e-004 2.054e+007 2.524e+013 1.000e+002 3.910e-002 3.859e-004 
5.290e-004 2.054e+007 2.526e+013 1.000e+002 3.729e-002 3.869e-004 
5.300e-004 2.050e+007 2.521e+013 1.000e+002 3.823e-002 3.882e-004 
5.310e-004 2.054e+007 2.524e+013 1.000e+002 3.825e-002 3.889e-004 
5.320e-004 2.057e+007 2.521e+013 1.000e+002 3.656e-002 3.897e-004 
5.330e-004 2.058e+007 2.524e+013 1.000e+002 3.846e-002 3.907e-004 
5.340e-004 2.061e+007 2.523e+013 1.000e+002 3.882e-002 3.914e-004 
5.350e-004 2.059e+007 2.524e+013 1.000e+002 3.785e-002 3.926e-004 
5.360e-004 2.060e+007 2.522e+013 1.000e+002 3.812e-002 3.935e-004 
5.370e-004 2.064e+007 2.524e+013 1.000e+002 3.736e-002 3.943e-004 
5.380e-004 2.064e+007 2.524e+013 1.000e+002 3.800e-002 3.952e-004 
5.390e-004 2.071e+007 2.524e+013 1.000e+002 3.777e-002 3.957e-004 
5.400e-004 2.073e+007 2.527e+013 1.000e+002 3.732e-002 3.966e-004 
5.410e-004 2.072e+007 2.524e+013 1.000e+002 3.697e-002 3.977e-004 
5.420e-004 2.066e+007 2.525e+013 1.000e+002 3.786e-002 3.991e-004 
5.430e-004 2.070e+007 2.525e+013 1.000e+002 3.676e-002 3.998e-004 
5.440e-004 2.069e+007 2.521e+013 1.000e+002 3.870e-002 4.009e-004 
5.450e-004 2.073e+007 2.525e+013 1.000e+002 3.857e-002 4.016e-004 
5.460e-004 2.079e+007 2.524e+013 1.000e+002 3.640e-002 4.022e-004 
5.470e-004 2.079e+007 2.526e+013 1.000e+002 3.617e-002 4.032e-004 
5.480e-004 2.082e+007 2.524e+013 1.000e+002 3.678e-002 4.040e-004 
5.490e-004 2.084e+007 2.525e+013 1.000e+002 3.665e-002 4.048e-004 
5.500e-004 2.086e+007 2.521e+013 1.000e+002 3.839e-002 4.057e-004 
5.510e-004 2.089e+007 2.522e+013 1.000e+002 3.881e-002 4.065e-004 
5.520e-004 2.093e+007 2.523e+013 1.000e+002 3.654e-002 4.072e-004 
5.530e-004 2.094e+007 2.523e+013 1.000e+002 3.759e-002 4.081e-004 
5.540e-004 2.095e+007 2.523e+013 1.000e+002 3.780e-002 4.091e-004 
5.550e-004 2.096e+007 2.524e+013 1.000e+002 3.781e-002 4.100e-004 
5.560e-004 2.096e+007 2.524e+013 1.000e+002 3.687e-002 4.110e-004 
5.570e-004 2.099e+007 2.524e+013 1.000e+002 3.731e-002 4.118e-004 
5.580e-004 2.101e+007 2.525e+013 1.000e+002 3.692e-002 4.126e-004 
5.590e-004 2.101e+007 2.524e+013 1.000e+002 3.639e-002 4.136e-004 
5.600e-004 2.103e+007 2.524e+013 1.000e+002 3.645e-002 4.146e-004 
5.610e-004 2.108e+007 2.528e+013 1.000e+002 3.576e-002 4.152e-004 
5.620e-004 2.110e+007 2.527e+013 1.000e+002 3.581e-002 4.161e-004 
5.630e-004 2.114e+007 2.527e+013 1.000e+002 3.725e-002 4.168e-004 
5.640e-004 2.115e+007 2.527e+013 1.000e+002 3.604e-002 4.177e-004 
5.650e-004 2.113e+007 2.525e+013 1.000e+002 3.686e-002 4.189e-004 
5.660e-004 2.119e+007 2.528e+013 1.000e+002 3.659e-002 4.194e-004 
5.670e-004 2.120e+007 2.530e+013 1.000e+002 3.584e-002 4.203e-004 
5.680e-004 2.121e+007 2.532e+013 1.000e+002 3.784e-002 4.213e-004 
5.690e-004 2.124e+007 2.525e+013 1.000e+002 3.771e-002 4.221e-004 
5.700e-004 2.127e+007 2.524e+013 1.000e+002 3.794e-002 4.229e-004 
5.710e-004 2.130e+007 2.524e+013 1.000e+002 3.804e-002 4.236e-004 
5.720e-004 2.130e+007 2.522e+013 1.000e+002 3.782e-002 4.246e-004 
5.730e-004 2.132e+007 2.523e+013 1.000e+002 3.754e-002 4.255e-004 
5.740e-004 2.134e+007 2.523e+013 1.000e+002 3.715e-002 4.264e-004 
5.750e-004 2.137e+007 2.524e+013 1.000e+002 3.849e-002 4.272e-004 
5.760e-004 2.137e+007 2.522e+013 1.000e+002 3.684e-002 4.282e-004 
5.770e-004 2.138e+007 2.526e+013 1.000e+002 3.655e-002 4.291e-004 
5.780e-004 2.139e+007 2.523e+013 1.000e+002 3.633e-002 4.301e-004 
5.790e-004 2.142e+007 2.522e+013 1.000e+002 3.735e-002 4.309e-004 
5.800e-004 2.140e+007 2.524e+013 1.000e+002 3.708e-002 4.319e-004 
5.810e-004 2.142e+007 2.522e+013 1.000e+002 3.602e-002 4.328e-004 
5.820e-004 2.147e+007 2.525e+013 1.000e+002 3.759e-002 4.335e-004 
5.830e-004 2.148e+007 2.523e+013 1.000e+002 3.640e-002 4.344e-004 
5.840e-004 2.149e+007 2.523e+013 1.000e+002 3.797e-002 4.354e-004 
5.850e-004 2.156e+007 2.524e+013 1.000e+002 3.643e-002 4.359e-004 
5.860e-004 2.157e+007 2.526e+013 1.000e+002 3.836e-002 4.368e-004 
5.870e-004 2.159e+007 2.527e+013 1.000e+002 3.758e-002 4.376e-004 
5.880e-004 2.161e+007 2.525e+013 1.000e+002 3.734e-002 4.385e-004 
5.890e-004 2.161e+007 2.525e+013 1.000e+002 3.656e-002 4.395e-004 
5.900e-004 2.163e+007 2.524e+013 1.000e+002 3.693e-002 4.404e-004 
5.910e-004 2.167e+007 2.525e+013 1.000e+002 3.737e-002 4.411e-004 
5.920e-004 2.170e+007 2.528e+013 1.000e+002 3.625e-002 4.419e-004 
5.930e-004 2.171e+007 2.524e+013 1.000e+002 3.630e-002 4.428e-004 
5.940e-004 2.174e+007 2.525e+013 1.000e+002 3.649e-002 4.436e-004 
5.950e-004 2.177e+007 2.526e+013 1.000e+002 3.738e-002 4.444e-004 
5.960e-004 2.177e+007 2.527e+013 1.000e+002 3.715e-002 4.454e-004 
5.970e-004 2.174e+007 2.522e+013 1.000e+002 3.637e-002 4.466e-004 
5.980e-004 2.181e+007 2.524e+013 1.000e+002 3.718e-002 4.471e-004 
5.990e-004 2.184e+007 2.526e+013 1.000e+002 3.707e-002 4.479e-004 
6.000e-004 2.185e+007 2.525e+013 1.000e+002 3.619e-002 4.489e-004 
6.010e-004 2.189e+007 2.525e+013 1.000e+002 3.675e-002 4.495e-004 
6.020e-004 2.190e+007 2.525e+013 1.000e+002 3.662e-002 4.505e-004 
6.030e-004 2.193e+007 2.525e+013 1.000e+002 3.681e-002 4.513e-004 
6.040e-004 2.190e+007 2.526e+013 1.000e+002 3.719e-002 4.525e-004 
6.050e-004 2.195e+007 2.525e+013 1.000e+002 3.765e-002 4.532e-004 
6.060e-004 2.199e+007 2.524e+013 1.000e+002 3.752e-002 4.539e-004 
6.070e-004 2.199e+007 2.525e+013 1.000e+002 3.692e-002 4.549e-004 
6.080e-004 2.201e+007 2.525e+013 1.000e+002 3.860e-002 4.557e-004 
6.090e-004 2.200e+007 2.524e+013 1.000e+002 3.777e-002 4.568e-004 
6.100e-004 2.204e+007 2.527e+013 1.000e+002 3.841e-002 4.576e-004 
6.110e-004 2.206e+007 2.524e+013 1.000e+002 3.735e-002 4.584e-004 
6.120e-004 2.213e+007 2.525e+013 1.000e+002 3.691e-002 4.589e-004 
6.130e-004 2.212e+007 2.526e+013 1.000e+002 3.756e-002 4.600e-004 
6.140e-004 2.213e+007 2.524e+013 1.000e+002 3.742e-002 4.609e-004 
6.150e-004 2.212e+007 2.521e+013 1.000e+002 3.768e-002 4.620e-004 
6.160e-004 2.212e+007 2.525e+013 1.000e+002 3.748e-002 4.630e-004 
6.170e-004 2.212e+007 2.523e+013 1.000e+002 3.828e-002 4.640e-004 
6.180e-004 2.221e+007 2.525e+013 1.000e+002 3.867e-002 4.644e-004 
6.190e-004 2.221e+007 2.526e+013 1.000e+002 3.715e-002 4.654e-004 
6.200e-004 2.219e+007 2.526e+013 1.000e+002 3.752e-002 4.665e-004 
6.210e-004 2.226e+007 2.527e+013 1.000e+002 3.832e-002 4.670e-004 
6.220e-004 2.229e+007 2.528e+013 1.000e+002 3.628e-002 4.678e-004 
6.230e-004 2.229e+007 2.528e+013 1.000e+002 3.697e-002 4.688e-004 
6.240e-004 2.233e+007 2.529e+013 1.000e+002 3.681e-002 4.696e-004 
6.250e-004 2.234e+007 2.527e+013 1.000e+002 3.690e-002 4.705e-004 
6.260e-004 2.236e+007 2.528e+013 1.000e+002 3.692e-002 4.713e-004 
6.270e-004 2.238e+007 2.529e+013 1.000e+002 3.701e-002 4.722e-004 
6.280e-004 2.241e+007 2.529e+013 1.000e+002 3.835e-002 4.730e-004 
6.290e-004 2.241e+007 2.530e+013 1.000e+002 3.770e-002 4.740e-004 
6.300e-004 2.246e+007 2.529e+013 1.000e+002 3.611e-002 4.746e-004 
6.310e-004 2.249e+007 2.529e+013 1.000e+002 3.704e-002 4.754e-004 
6.320e-004 2.252e+007 2.529e+013 1.000e+002 3.699e-002 4.762e-004 
6.330e-004 2.258e+007 2.531e+013 1.000e+002 3.674e-002 4.768e-004 
6.340e-004 2.255e+007 2.529e+013 1.000e+002 3.737e-002 4.780e-004 
6.350e-004 2.260e+007 2.532e+013 1.000e+002 3.783e-002 4.787e-004 
6.360e-004 2.256e+007 2.528e+013 1.000e+002 3.770e-002 4.800e-004 
6.370e-004 2.256e+007 2.525e+013 1.000e+002 3.809e-002 4.809e-004 
6.380e-004 2.259e+007 2.528e+013 1.000e+002 3.684e-002 4.817e-004 
6.390e-004 2.270e+007 2.531e+013 1.000e+002 3.733e-002 4.820e-004 
6.400e-004 2.265e+007 2.530e+013 1.000e+002 3.753e-002 4.833e-004 
6.410e-004 2.263e+007 2.529e+013 1.000e+002 3.667e-002 4.844e-004 
6.420e-004 2.264e+007 2.530e+013 1.000e+002 3.677e-002 4.854e-004 
6.430e-004 2.267e+007 2.530e+013 1.000e+002 3.697e-002 4.862e-004 
6.440e-004 2.269e+007 2.530e+013 1.000e+002 3.684e-002 4.870e-004 
6.450e-004 2.271e+007 2.531e+013 1.000e+002 3.704e-002 4.879e-004 
6.460e-004 2.274e+007 2.530e+013 1.000e+002 3.755e-002 4.887e-004 
6.470e-004 2.277e+007 2.529e+013 1.000e+002 3.633e-002 4.895e-004 
6.480e-004 2.277e+007 2.529e+013 1.000e+002 3.705e-002 4.905e-004 
6.490e-004 2.280e+007 2.530e+013 1.000e+002 3.615e-002 4.913e-004 
6.500e-004 2.281e+007 2.531e+013 1.000e+002 3.682e-002 4.922e-004 
6.510e-004 2.284e+007 2.531e+013 1.000e+002 3.689e-002 4.930e-004 
6.520e-004 2.286e+007 2.533e+013 1.000e+002 3.702e-002 4.938e-004 
6.530e-004 2.289e+007 2.531e+013 1.000e+002 3.705e-002 4.946e-004 
6.540e-004 2.289e+007 2.530e+013 1.000e+002 3.646e-002 4.957e-004 
6.550e-004 2.292e+007 2.530e+013 1.000e+002 3.743e-002 4.964e-004 
6.560e-004 2.296e+007 2.531e+013 1.000e+002 3.783e-002 4.972e-004 
6.570e-004 2.298e+007 2.531e+013 1.000e+002 3.699e-002 4.980e-004 
6.580e-004 2.305e+007 2.529e+013 1.000e+002 3.734e-002 4.985e-004 
6.590e-004 2.309e+007 2.528e+013 1.000e+002 3.743e-002 4.993e-004 
6.600e-004 2.309e+007 2.528e+013 1.000e+002 3.671e-002 5.002e-004 
6.610e-004 2.312e+007 2.528e+013 1.000e+002 3.668e-002 5.011e-004 
6.620e-004 2.315e+007 2.530e+013 1.000e+002 3.679e-002 5.019e-004 
6.630e-004 2.318e+007 2.531e+013 1.000e+002 3.646e-002 5.026e-004 
6.640e-004 2.317e+007 2.529e+013 1.000e+002 3.696e-002 5.037e-004 
6.650e-004 2.322e+007 2.530e+013 1.000e+002 3.644e-002 5.044e-004 
6.660e-004 2.322e+007 2.530e+013 1.000e+002 3.763e-002 5.053e-004 
6.670e-004 2.324e+007 2.531e+013 1.000e+002 3.720e-002 5.062e-004 
6.680e-004 2.326e+007 2.532e+013 1.000e+002 3.681e-002 5.071e-004 
6.690e-004 2.327e+007 2.533e+013 1.000e+002 3.698e-002 5.080e-004 
6.700e-004 2.329e+007 2.531e+013 1.000e+002 3.680e-002 5.089e-004 
6.710e-004 2.334e+007 2.527e+013 1.000e+002 3.737e-002 5.095e-004 
6.720e-004 2.336e+007 2.527e+013 1.000e+002 3.751e-002 5.104e-004 
6.730e-004 2.341e+007 2.528e+013 1.000e+002 3.753e-002 5.110e-004 
6.740e-004 2.346e+007 2.529e+013 1.000e+002 3.710e-002 5.117e-004 
6.750e-004 2.348e+007 2.531e+013 1.000e+002 3.651e-002 5.126e-004 
6.760e-004 2.353e+007 2.529e+013 1.000e+002 3.650e-002 5.132e-004 
6.770e-004 2.359e+007 2.530e+013 1.000e+002 3.697e-002 5.138e-004 
6.780e-004 2.363e+007 2.531e+013 1.000e+002 3.737e-002 5.145e-004 
6.790e-004 2.369e+007 2.531e+013 1.000e+002 3.697e-002 5.151e-004 
6.800e-004 2.370e+007 2.534e+013 1.000e+002 3.590e-002 5.160e-004 
6.810e-004 2.373e+007 2.533e+013 1.000e+002 3.665e-002 5.169e-004 
6.820e-004 2.376e+007 2.533e+013 1.000e+002 3.657e-002 5.176e-004 
6.830e-004 2.380e+007 2.531e+013 1.000e+002 3.768e-002 5.183e-004 
6.840e-004 2.386e+007 2.531e+013 1.000e+002 3.739e-002 5.189e-004 
6.850e-004 2.392e+007 2.530e+013 1.000e+002 3.797e-002 5.196e-004 
6.860e-004 2.397e+007 2.531e+013 1.000e+002 3.759e-002 5.202e-004 
6.870e-004 2.402e+007 2.530e+013 1.000e+002 3.671e-002 5.208e-004 
6.880e-004 2.408e+007 2.534e+013 1.000e+002 3.722e-002 5.214e-004 
6.890e-004 2.412e+007 2.535e+013 1.000e+002 3.727e-002 5.221e-004 
6.900e-004 2.418e+007 2.537e+013 1.000e+002 3.785e-002 5.227e-004 
6.910e-004 2.426e+007 2.535e+013 1.000e+002 3.737e-002 5.232e-004 
6.920e-004 2.433e+007 2.534e+013 1.000e+002 3.842e-002 5.237e-004 
6.930e-004 2.439e+007 2.534e+013 1.000e+002 3.835e-002 5.243e-004 
6.940e-004 2.445e+007 2.534e+013 1.000e+002 3.821e-002 5.249e-004 
6.950e-004 2.450e+007 2.533e+013 1.000e+002 3.775e-002 5.255e-004 
6.960e-004 2.452e+007 2.535e+013 1.000e+002 3.944e-002 5.264e-004 
6.970e-004 2.456e+007 2.534e+013 1.000e+002 3.827e-002 5.271e-004 
6.980e-004 2.460e+007 2.533e+013 1.000e+002 3.722e-002 5.278e-004 
6.990e-004 2.467e+007 2.534e+013 1.000e+002 3.853e-002 5.283e-004 
7.000e-004 2.467e+007 2.533e+013 1.000e+002 3.811e-002 5.294e-004 
7.010e-004 2.469e+007 2.536e+013 1.000e+002 3.763e-002 5.302e-004 
7.020e-004 2.468e+007 2.535e+013 1.000e+002 3.643e-002 5.313e-004 
7.030e-004 2.468e+007 2.537e+013 1.000e+002 3.656e-002 5.323e-004 
7.040e-004 2.473e+007 2.538e+013 1.000e+002 3.632e-002 5.329e-004 
7.050e-004 2.479e+007 2.536e+013 1.000e+002 3.661e-002 5.335e-004 
7.060e-004 2.483e+007 2.540e+013 1.000e+002 3.659e-002 5.342e-004 
7.070e-004 2.488e+007 2.536e+013 1.000e+002 3.619e-002 5.349e-004 
7.080e-004 2.397e+007 2.531e+013 1.000e+002 3.609e-002 5.422e-004 
7.090e-004 2.373e+007 2.532e+013 1.000e+002 3.527e-002 5.448e-004 
7.100e-004 2.373e+007 2.536e+013 1.000e+002 3.500e-002 5.458e-004 
7.110e-004 2.378e+007 2.537e+013 1.000e+002 3.660e-002 5.465e-004 
7.120e-004 2.382e+007 2.536e+013 1.000e+002 3.585e-002 5.472e-004 
7.130e-004 2.388e+007 2.534e+013 1.000e+002 3.618e-002 5.478e-004 
7.140e-004 2.406e+007 2.533e+013 1.000e+002 3.523e-002 5.476e-004 
7.150e-004 2.415e+007 2.540e+013 1.000e+002 3.494e-002 5.479e-004 
7.160e-004 2.423e+007 2.540e+013 1.000e+002 3.456e-002 5.484e-004 
7.170e-004 2.440e+007 2.543e+013 1.000e+002 3.518e-002 5.482e-004 
7.180e-004 2.442e+007 2.541e+013 1.000e+002 3.683e-002 5.491e-004 
7.190e-004 2.451e+007 2.544e+013 1.000e+002 3.682e-002 5.494e-004 
7.200e-004 2.454e+007 2.541e+013 1.000e+002 3.819e-002 5.502e-004 
7.210e-004 2.467e+007 2.545e+013 1.000e+002 3.772e-002 5.503e-004 
7.220e-004 2.474e+007 2.542e+013 1.000e+002 3.711e-002 5.508e-004 
7.230e-004 2.490e+007 2.543e+013 1.000e+002 3.873e-002 5.508e-004 
7.240e-004 2.505e+007 2.544e+013 1.000e+002 3.905e-002 5.507e-004 
7.250e-004 2.510e+007 2.544e+013 1.000e+002 3.590e-002 5.514e-004 
7.260e-004 2.523e+007 2.545e+013 1.000e+002 3.757e-002 5.515e-004 
7.270e-004 2.530e+007 2.542e+013 1.000e+002 3.621e-002 5.520e-004 
7.280e-004 2.541e+007 2.539e+013 1.000e+002 3.869e-002 5.522e-004 
7.290e-004 2.547e+007 2.541e+013 1.000e+002 3.655e-002 5.528e-004 
7.300e-004 2.514e+007 2.539e+013 1.000e+002 3.723e-002 5.561e-004 
7.310e-004 2.504e+007 2.539e+013 1.000e+002 3.757e-002 5.578e-004 
7.320e-004 2.511e+007 2.543e+013 1.000e+002 3.755e-002 5.583e-004 
7.330e-004 2.513e+007 2.544e+013 1.000e+002 3.699e-002 5.591e-004 
7.340e-004 2.523e+007 2.542e+013 1.000e+002 3.843e-002 5.595e-004 
7.350e-004 2.530e+007 2.542e+013 1.000e+002 3.754e-002 5.600e-004 
7.360e-004 2.536e+007 2.543e+013 1.000e+002 3.959e-002 5.606e-004 
7.370e-004 2.551e+007 2.542e+013 1.000e+002 3.905e-002 5.605e-004 
7.380e-004 2.563e+007 2.540e+013 1.000e+002 4.031e-002 5.607e-004 
7.390e-004 2.574e+007 2.541e+013 1.000e+002 3.998e-002 5.609e-004 
7.400e-004 2.579e+007 2.543e+013 1.000e+002 3.957e-002 5.616e-004 
7.410e-004 2.590e+007 2.541e+013 1.000e+002 4.034e-002 5.618e-004 
7.420e-004 2.597e+007 2.541e+013 1.000e+002 4.138e-002 5.623e-004 
7.430e-004 2.608e+007 2.544e+013 1.000e+002 3.763e-002 5.626e-004 
7.440e-004 2.627e+007 2.543e+013 1.000e+002 3.753e-002 5.623e-004 
7.450e-004 2.633e+007 2.547e+013 1.000e+002 3.916e-002 5.629e-004 
7.460e-004 2.640e+007 2.545e+013 1.000e+002 3.983e-002 5.634e-004 
7.470e-004 2.653e+007 2.548e+013 1.000e+002 3.945e-002 5.635e-004 
7.480e-004 2.662e+007 2.547e+013 1.000e+002 3.988e-002 5.639e-004 
7.490e-004 2.654e+007 2.546e+013 1.000e+002 3.848e-002 5.654e-004 
7.500e-004 2.581e+007 2.524e+013 1.000e+002 3.545e-002 5.714e-004 
7.510e-004 2.277e+007 2.521e+013 1.000e+002 3.706e-002 5.935e-004 
7.520e-004 2.150e+007 2.516e+013 1.000e+002 3.682e-002 6.033e-004 
7.530e-004 2.165e+007 2.514e+013 1.000e+002 3.835e-002 6.032e-004 
7.540e-004 2.158e+007 2.510e+013 1.000e+002 3.750e-002 6.047e-004 
7.550e-004 2.148e+007 2.510e+013 1.000e+002 3.679e-002 6.064e-004 
7.560e-004 2.163e+007 2.512e+013 1.000e+002 3.684e-002 6.064e-004 
7.570e-004 2.182e+007 2.512e+013 1.000e+002 3.671e-002 6.060e-004 
7.580e-004 2.195e+007 2.509e+013 1.000e+002 3.627e-002 6.061e-004 
7.590e-004 2.213e+007 2.512e+013 1.000e+002 3.617e-002 6.059e-004 
7.600e-004 2.225e+007 2.512e+013 1.000e+002 3.665e-002 6.061e-004 
7.610e-004 2.239e+007 2.512e+013 1.000e+002 3.853e-002 6.061e-004 
7.620e-004 2.254e+007 2.508e+013 1.000e+002 3.620e-002 6.061e-004 
7.630e-004 2.267e+007 2.507e+013 1.000e+002 3.718e-002 6.061e-004 
7.640e-004 2.284e+007 2.510e+013 1.000e+002 3.591e-002 6.060e-004 
7.650e-004 2.295e+007 2.512e+013 1.000e+002 3.803e-002 6.062e-004 
7.660e-004 2.308e+007 2.518e+013 1.000e+002 3.687e-002 6.063e-004 
7.670e-004 2.324e+007 2.520e+013 1.000e+002 3.693e-002 6.062e-004 
7.680e-004 2.265e+007 2.524e+013 1.000e+002 3.646e-002 6.113e-004 
7.690e-004 2.136e+007 2.523e+013 1.000e+002 3.823e-002 6.212e-004 
7.700e-004 1.767e+007 2.514e+013 1.000e+002 3.734e-002 6.477e-004 
7.710e-004 1.709e+007 2.497e+013 1.000e+002 3.619e-002 6.527e-004 
7.720e-004 1.740e+007 2.497e+013 1.000e+002 3.534e-002 6.516e-004 
7.730e-004 1.764e+007 2.495e+013 1.000e+002 3.669e-002 6.510e-004 
7.740e-004 1.781e+007 2.496e+013 1.000e+002 3.756e-002 6.508e-004 
7.750e-004 1.802e+007 2.495e+013 1.000e+002 3.603e-002 6.503e-004 
7.760e-004 1.818e+007 2.497e+013 1.000e+002 3.602e-002 6.502e-004 
7.770e-004 1.832e+007 2.497e+013 1.000e+002 3.447e-002 6.502e-004 
7.780e-004 1.842e+007 2.497e+013 1.000e+002 3.515e-002 6.505e-004 
7.790e-004 1.857e+007 2.497e+013 1.000e+002 3.511e-002 6.505e-004 
7.800e-004 1.866e+007 2.498e+013 1.000e+002 3.525e-002 6.509e-004 
7.810e-004 1.875e+007 2.498e+013 1.000e+002 3.552e-002 6.513e-004 
7.820e-004 1.884e+007 2.498e+013 1.000e+002 3.468e-002 6.516e-004 
7.830e-004 1.892e+007 2.500e+013 1.000e+002 3.411e-002 6.521e-004 
7.840e-004 1.897e+007 2.500e+013 1.000e+002 3.633e-002 6.527e-004 
7.850e-004 1.906e+007 2.498e+013 1.000e+002 3.590e-002 6.531e-004 
7.860e-004 1.915e+007 2.500e+013 1.000e+002 3.678e-002 6.535e-004 
7.870e-004 1.930e+007 2.500e+013 1.000e+002 3.665e-002 6.535e-004 
7.880e-004 1.942e+007 2.500e+013 1.000e+002 3.532e-002 6.536e-004 
7.890e-004 1.959e+007 2.502e+013 1.000e+002 3.622e-002 6.534e-004 
7.900e-004 1.970e+007 2.503e+013 1.000e+002 3.497e-002 6.537e-004 
7.910e-004 1.983e+007 2.502e+013 1.000e+002 3.504e-002 6.538e-004 
7.920e-004 1.993e+007 2.500e+013 1.000e+002 3.488e-002 6.541e-004 
7.930e-004 2.002e+007 2.502e+013 1.000e+002 3.528e-002 6.545e-004 
7.940e-004 2.019e+007 2.501e+013 1.000e+002 3.570e-002 6.543e-004 
7.950e-004 2.025e+007 2.500e+013 1.000e+002 3.583e-002 6.549e-004 
7.960e-004 2.042e+007 2.501e+013 1.000e+002 3.481e-002 6.547e-004 
7.970e-004 2.049e+007 2.500e+013 1.000e+002 3.473e-002 6.552e-004 
7.980e-004 2.063e+007 2.501e+013 1.000e+002 3.487e-002 6.553e-004 
7.990e-004 2.071e+007 2.501e+013 1.000e+002 3.475e-002 6.557e-004 
8.000e-004 2.081e+007 2.502e+013 1.000e+002 3.430e-002 6.560e-004 
8.010e-004 2.087e+007 2.501e+013 1.000e+002 3.497e-002 6.566e-004 
8.020e-004 2.098e+007 2.502e+013 1.000e+002 3.485e-002 6.568e-004 
8.030e-004 2.105e+007 2.501e+013 1.000e+002 3.427e-002 6.574e-004 
8.040e-004 2.117e+007 2.501e+013 1.000e+002 3.425e-002 6.575e-004 
8.050e-004 2.124e+007 2.500e+013 1.000e+002 3.405e-002 6.580e-004 
8.060e-004 2.133e+007 2.501e+013 1.000e+002 3.471e-002 6.584e-004 
8.070e-004 2.143e+007 2.501e+013 1.000e+002 3.504e-002 6.587e-004 
8.080e-004 2.151e+007 2.501e+013 1.000e+002 3.501e-002 6.591e-004 
8.090e-004 2.161e+007 2.502e+013 1.000e+002 3.568e-002 6.595e-004 
8.100e-004 2.170e+007 2.504e+013 1.000e+002 3.505e-002 6.599e-004 
8.110e-004 2.173e+007 2.503e+013 1.000e+002 3.468e-002 6.607e-004 
8.120e-004 2.181e+007 2.506e+013 1.000e+002 3.525e-002 6.611e-004 
8.130e-004 2.187e+007 2.503e+013 1.000e+002 3.555e-002 6.616e-004 
8.140e-004 2.195e+007 2.503e+013 1.000e+002 3.606e-002 6.622e-004 
8.150e-004 2.199e+007 2.502e+013 1.000e+002 3.559e-002 6.628e-004 
8.160e-004 2.203e+007 2.503e+013 1.000e+002 3.592e-002 6.636e-004 
8.170e-004 2.183e+007 2.503e+013 1.000e+002 3.588e-002 6.659e-004 
8.180e-004 2.185e+007 2.506e+013 1.000e+002 3.685e-002 6.668e-004 
8.190e-004 2.192e+007 2.505e+013 1.000e+002 3.613e-002 6.673e-004 
8.200e-004 2.191e+007 2.505e+013 1.000e+002 3.582e-002 6.684e-004 
8.210e-004 2.184e+007 2.507e+013 1.000e+002 3.622e-002 6.699e-004 
8.220e-004 2.189e+007 2.508e+013 1.000e+002 3.649e-002 6.705e-004 
8.230e-004 2.190e+007 2.510e+013 1.000e+002 3.769e-002 6.715e-004 
8.240e-004 2.184e+007 2.509e+013 1.000e+002 3.731e-002 6.729e-004 
8.250e-004 2.178e+007 2.509e+013 1.000e+002 3.819e-002 6.743e-004 
8.260e-004 2.172e+007 2.512e+013 1.000e+002 3.687e-002 6.757e-004 
8.270e-004 2.171e+007 2.510e+013 1.000e+002 3.763e-002 6.768e-004 
8.280e-004 2.164e+007 2.510e+013 1.000e+002 3.597e-002 6.783e-004 
8.290e-004 2.168e+007 2.510e+013 1.000e+002 3.646e-002 6.790e-004 
8.300e-004 2.158e+007 2.510e+013 1.000e+002 3.528e-002 6.807e-004 
8.310e-004 2.155e+007 2.509e+013 1.000e+002 3.671e-002 6.819e-004 
8.320e-004 2.153e+007 2.511e+013 1.000e+002 3.648e-002 6.830e-004 
8.330e-004 2.159e+007 2.512e+013 1.000e+002 3.664e-002 6.836e-004 
8.340e-004 2.164e+007 2.511e+013 1.000e+002 3.508e-002 6.842e-004 
8.350e-004 2.172e+007 2.513e+013 1.000e+002 3.308e-002 6.847e-004 
8.360e-004 2.178e+007 2.515e+013 1.000e+002 3.391e-002 6.853e-004 
8.370e-004 2.184e+007 2.513e+013 1.000e+002 3.226e-002 6.859e-004 
8.380e-004 2.189e+007 2.513e+013 1.000e+002 3.170e-002 6.865e-004 
8.390e-004 2.203e+007 2.512e+013 1.000e+002 3.248e-002 6.866e-004 
8.400e-004 2.210e+007 2.514e+013 1.000e+002 3.302e-002 6.871e-004 
8.410e-004 2.225e+007 2.516e+013 1.000e+002 3.332e-002 6.870e-004 
8.420e-004 2.230e+007 2.516e+013 1.000e+002 3.260e-002 6.877e-004 
8.430e-004 2.240e+007 2.515e+013 1.000e+002 3.133e-002 6.880e-004 
8.440e-004 2.249e+007 2.514e+013 1.000e+002 3.315e-002 6.884e-004 
8.450e-004 2.251e+007 2.514e+013 1.000e+002 3.278e-002 6.893e-004 
8.460e-004 2.261e+007 2.517e+013 1.000e+002 3.283e-002 6.896e-004 
8.470e-004 2.270e+007 2.518e+013 1.000e+002 3.138e-002 6.899e-004 
8.480e-004 2.281e+007 2.519e+013 1.000e+002 3.284e-002 6.902e-004 
8.490e-004 2.279e+007 2.520e+013 1.000e+002 3.208e-002 6.913e-004 
8.500e-004 2.273e+007 2.520e+013 1.000e+002 3.412e-002 6.927e-004 
8.510e-004 2.285e+007 2.518e+013 1.000e+002 3.428e-002 6.929e-004 
8.520e-004 2.276e+007 2.511e+013 1.000e+002 3.331e-002 6.945e-004 
8.530e-004 2.286e+007 2.508e+013 1.000e+002 3.420e-002 6.948e-004 
8.540e-004 2.297e+007 2.508e+013 1.000e+002 3.466e-002 6.951e-004 
8.550e-004 2.307e+007 2.509e+013 1.000e+002 3.653e-002 6.954e-004 
8.560e-004 2.320e+007 2.511e+013 1.000e+002 3.655e-002 6.955e-004 
8.570e-004 2.323e+007 2.511e+013 1.000e+002 3.473e-002 6.963e-004 
8.580e-004 2.332e+007 2.511e+013 1.000e+002 3.693e-002 6.966e-004 
8.590e-004 2.343e+007 2.509e+013 1.000e+002 3.714e-002 6.969e-004 
8.600e-004 2.354e+007 2.509e+013 1.000e+002 3.470e-002 6.971e-004 
8.610e-004 2.361e+007 2.508e+013 1.000e+002 3.678e-002 6.976e-004 
8.620e-004 2.253e+007 2.503e+013 1.000e+002 3.725e-002 7.061e-004 
8.630e-004 2.189e+007 2.511e+013 1.000e+002 3.606e-002 7.115e-004 
8.640e-004 2.154e+007 2.507e+013 1.000e+002 3.514e-002 7.149e-004 
8.650e-004 2.134e+007 2.506e+013 1.000e+002 3.518e-002 7.173e-004 
8.660e-004 2.121e+007 2.505e+013 1.000e+002 3.772e-002 7.192e-004 
8.670e-004 2.115e+007 2.508e+013 1.000e+002 3.762e-002 7.206e-004 
8.680e-004 2.120e+007 2.512e+013 1.000e+002 3.658e-002 7.213e-004 
8.690e-004 2.088e+007 2.505e+013 1.000e+002 3.594e-002 7.245e-004 
8.700e-004 1.975e+007 2.517e+013 1.000e+002 3.639e-002 7.333e-004 
8.710e-004 1.928e+007 2.520e+013 1.000e+002 3.581e-002 7.376e-004 
8.720e-004 1.900e+007 2.517e+013 1.000e+002 3.678e-002 7.405e-004 
8.730e-004 1.872e+007 2.516e+013 1.000e+002 3.759e-002 7.435e-004 
8.740e-004 1.860e+007 2.516e+013 1.000e+002 3.632e-002 7.453e-004 
8.750e-004 1.838e+007 2.516e+013 1.000e+002 3.734e-002 7.478e-004 
8.760e-004 1.799e+007 2.519e+013 1.000e+002 3.844e-002 7.515e-004 
8.770e-004 1.769e+007 2.515e+013 1.000e+002 3.599e-002 7.546e-004 
8.780e-004 1.715e+007 2.497e+013 1.000e+002 3.744e-002 7.593e-004 
8.790e-004 1.575e+007 2.477e+013 1.000e+002 3.576e-002 7.700e-004 
8.800e-004 1.447e+007 2.488e+013 1.000e+002 3.280e-002 7.799e-004 
8.810e-004 1.285e+007 2.491e+013 1.000e+002 3.603e-002 7.920e-004 
8.820e-004 1.235e+007 2.498e+013 1.000e+002 3.766e-002 7.965e-004 
8.830e-004 1.220e+007 2.498e+013 1.000e+002 3.900e-002 7.986e-004 
8.840e-004 1.224e+007 2.501e+013 1.000e+002 3.838e-002 7.993e-004 
8.850e-004 1.225e+007 2.499e+013 1.000e+002 4.043e-002 8.002e-004 
8.860e-004 1.220e+007 2.503e+013 1.000e+002 3.733e-002 8.016e-004 
8.870e-004 1.218e+007 2.503e+013 1.000e+002 3.856e-002 8.027e-004 
8.880e-004 1.234e+007 2.501e+013 1.000e+002 3.529e-002 8.026e-004 
8.890e-004 1.232e+007 2.493e+013 1.000e+002 3.675e-002 8.037e-004 
8.900e-004 1.218e+007 2.494e+013 1.000e+002 3.464e-002 8.057e-004 
8.910e-004 1.249e+007 2.493e+013 1.000e+002 3.497e-002 8.046e-004 
8.920e-004 1.298e+007 2.494e+013 1.000e+002 3.568e-002 8.022e-004 
8.930e-004 1.326e+007 2.483e+013 1.000e+002 3.761e-002 8.012e-004 
8.940e-004 1.339e+007 2.474e+013 1.000e+002 3.776e-002 8.013e-004 
8.950e-004 1.340e+007 2.477e+013 1.000e+002 3.900e-002 8.023e-004 
8.960e-004 1.345e+007 2.479e+013 1.000e+002 3.940e-002 8.029e-004 
8.970e-004 1.345e+007 2.478e+013 1.000e+002 3.930e-002 8.039e-004 
8.980e-004 1.339e+007 2.481e+013 1.000e+002 4.124e-002 8.053e-004 
8.990e-004 1.343e+007 2.480e+013 1.000e+002 4.054e-002 8.061e-004 
9.000e-004 1.351e+007 2.480e+013 1.000e+002 4.129e-002 8.065e-004 
9.010e-004 1.354e+007 2.481e+013 1.000e+002 4.220e-002 8.073e-004 
9.020e-004 1.325e+007 2.482e+013 1.000e+002 4.111e-002 8.103e-004 
9.030e-004 1.235e+007 2.479e+013 1.000e+002 3.961e-002 8.175e-004 
9.040e-004 1.255e+007 2.486e+013 1.000e+002 3.779e-002 8.171e-004 
9.050e-004 1.287e+007 2.482e+013 1.000e+002 4.581e-002 8.159e-004 
9.060e-004 1.330e+007 2.501e+013 1.000e+002 4.137e-002 8.139e-004 
9.070e-004 1.366e+007 2.500e+013 1.000e+002 4.198e-002 8.124e-004 
9.080e-004 1.408e+007 2.501e+013 1.000e+002 4.297e-002 8.105e-004 
9.090e-004 1.435e+007 2.504e+013 1.000e+002 4.451e-002 8.097e-004 
9.100e-004 1.462e+007 2.506e+013 1.000e+002 4.215e-002 8.088e-004 
9.110e-004 1.464e+007 2.499e+013 1.000e+002 4.381e-002 8.097e-004 
9.120e-004 1.471e+007 2.500e+013 1.000e+002 4.527e-002 8.102e-004 
9.130e-004 1.477e+007 2.501e+013 1.000e+002 4.590e-002 8.108e-004 
9.140e-004 1.494e+007 2.497e+013 1.000e+002 4.470e-002 8.106e-004 
9.150e-004 1.510e+007 2.497e+013 1.000e+002 4.484e-002 8.105e-004 
9.160e-004 1.527e+007 2.493e+013 1.000e+002 4.583e-002 8.103e-004 
9.170e-004 1.564e+007 2.496e+013 1.000e+002 4.796e-002 8.087e-004 
9.180e-004 1.608e+007 2.497e+013 1.000e+002 4.634e-002 8.067e-004 
9.190e-004 1.649e+007 2.489e+013 1.000e+002 4.622e-002 8.049e-004 
9.200e-004 1.691e+007 2.491e+013 1.000e+002 4.764e-002 8.030e-004 
9.210e-004 1.731e+007 2.494e+013 1.000e+002 4.534e-002 8.012e-004 
9.220e-004 1.770e+007 2.493e+013 1.000e+002 4.763e-002 7.995e-004 
9.230e-004 1.811e+007 2.494e+013 1.000e+002 4.749e-002 7.977e-004 
9.240e-004 1.850e+007 2.490e+013 1.000e+002 4.885e-002 7.960e-004 
9.250e-004 1.873e+007 2.497e+013 1.000e+002 4.721e-002 7.954e-004 
9.260e-004 1.888e+007 2.499e+013 1.000e+002 4.570e-002 7.953e-004 
9.270e-004 1.899e+007 2.497e+013 1.000e+002 4.583e-002 7.956e-004 
9.280e-004 1.910e+007 2.500e+013 1.000e+002 4.627e-002 7.958e-004 
9.290e-004 1.924e+007 2.495e+013 1.000e+002 4.827e-002 7.959e-004 
9.300e-004 1.937e+007 2.503e+013 1.000e+002 4.727e-002 7.960e-004 
9.310e-004 1.950e+007 2.504e+013 1.000e+002 4.310e-002 7.961e-004 
9.320e-004 1.959e+007 2.503e+013 1.000e+002 4.325e-002 7.964e-004 
9.330e-004 1.970e+007 2.504e+013 1.000e+002 4.353e-002 7.967e-004 
9.340e-004 1.976e+007 2.505e+013 1.000e+002 4.269e-002 7.973e-004 
9.350e-004 1.958e+007 2.505e+013 1.000e+002 4.523e-002 7.995e-004 
9.360e-004 1.953e+007 2.502e+013 1.000e+002 4.697e-002 8.008e-004 
9.370e-004 1.957e+007 2.502e+013 1.000e+002 4.652e-002 8.016e-004 
9.380e-004 1.962e+007 2.506e+013 1.000e+002 4.616e-002 8.022e-004 
9.390e-004 1.971e+007 2.506e+013 1.000e+002 4.417e-002 8.026e-004 
9.400e-004 1.979e+007 2.505e+013 1.000e+002 4.466e-002 8.030e-004 
9.410e-004 1.987e+007 2.505e+013 1.000e+002 4.548e-002 8.035e-004 
9.420e-004 1.996e+007 2.506e+013 1.000e+002 4.575e-002 8.038e-004 
9.430e-004 2.006e+007 2.508e+013 1.000e+002 4.445e-002 8.042e-004 
9.440e-004 2.015e+007 2.506e+013 1.000e+002 4.520e-002 8.046e-004 
9.450e-004 2.026e+007 2.506e+013 1.000e+002 4.458e-002 8.048e-004 
9.460e-004 2.033e+007 2.506e+013 1.000e+002 4.438e-002 8.053e-004 
9.470e-004 2.041e+007 2.507e+013 1.000e+002 4.395e-002 8.057e-004 
9.480e-004 2.055e+007 2.505e+013 1.000e+002 4.605e-002 8.058e-004 
9.490e-004 2.064e+007 2.506e+013 1.000e+002 4.500e-002 8.062e-004 
9.500e-004 2.071e+007 2.507e+013 1.000e+002 4.479e-002 8.067e-004 
9.510e-004 2.079e+007 2.508e+013 1.000e+002 4.404e-002 8.071e-004 
9.520e-004 2.083e+007 2.509e+013 1.000e+002 4.367e-002 8.078e-004 
9.530e-004 2.095e+007 2.508e+013 1.000e+002 4.362e-002 8.080e-004 
9.540e-004 2.102e+007 2.507e+013 1.000e+002 4.591e-002 8.086e-004 
9.550e-004 2.112e+007 2.510e+013 1.000e+002 4.324e-002 8.088e-004 
9.560e-004 2.125e+007 2.507e+013 1.000e+002 4.538e-002 8.090e-004 
9.570e-004 2.144e+007 2.506e+013 1.000e+002 4.460e-002 8.087e-004 
9.580e-004 2.157e+007 2.505e+013 1.000e+002 4.725e-002 8.087e-004 
9.590e-004 2.174e+007 2.504e+013 1.000e+002 4.581e-002 8.086e-004 
9.600e-004 2.190e+007 2.503e+013 1.000e+002 4.693e-002 8.085e-004 
9.610e-004 2.212e+007 2.504e+013 1.000e+002 4.671e-002 8.079e-004 
9.620e-004 2.227e+007 2.504e+013 1.000e+002 4.673e-002 8.079e-004 
9.630e-004 2.243e+007 2.504e+013 1.000e+002 4.675e-002 8.078e-004 
9.640e-004 2.251e+007 2.504e+013 1.000e+002 4.625e-002 8.082e-004 
9.650e-004 2.255e+007 2.504e+013 1.000e+002 4.620e-002 8.089e-004 
9.660e-004 2.268e+007 2.505e+013 1.000e+002 4.694e-002 8.091e-004 
9.670e-004 2.281e+007 2.507e+013 1.000e+002 4.484e-002 8.091e-004 
9.680e-004 2.300e+007 2.508e+013 1.000e+002 4.495e-002 8.088e-004 
9.690e-004 2.313e+007 2.507e+013 1.000e+002 4.508e-002 8.089e-004 
9.700e-004 2.325e+007 2.505e+013 1.000e+002 4.595e-002 8.091e-004 
9.710e-004 2.343e+007 2.505e+013 1.000e+002 4.670e-002 8.089e-004 
9.720e-004 2.363e+007 2.507e+013 1.000e+002 4.444e-002 8.085e-004 
9.730e-004 2.377e+007 2.509e+013 1.000e+002 4.512e-002 8.085e-004 
9.740e-004 2.394e+007 2.505e+013 1.000e+002 4.780e-002 8.083e-004 
9.750e-004 2.411e+007 2.509e+013 1.000e+002 4.619e-002 8.082e-004 
9.760e-004 2.416e+007 2.508e+013 1.000e+002 4.523e-002 8.088e-004 
9.770e-004 2.429e+007 2.508e+013 1.000e+002 4.699e-002 8.089e-004 
9.780e-004 2.439e+007 2.510e+013 1.000e+002 4.456e-002 8.092e-004 
9.790e-004 2.443e+007 2.511e+013 1.000e+002 4.400e-002 8.099e-004 
9.800e-004 2.463e+007 2.509e+013 1.000e+002 4.543e-002 8.096e-004 
9.810e-004 2.471e+007 2.509e+013 1.000e+002 4.644e-002 8.100e-004 
9.820e-004 2.485e+007 2.512e+013 1.000e+002 4.532e-002 8.101e-004 
9.830e-004 2.481e+007 2.512e+013 1.000e+002 4.776e-002 8.113e-004 
9.840e-004 2.385e+007 2.516e+013 1.000e+002 4.570e-002 8.190e-004 
9.850e-004 2.362e+007 2.517e+013 1.000e+002 4.581e-002 8.215e-004 
9.860e-004 2.374e+007 2.522e+013 1.000e+002 4.443e-002 8.217e-004 
9.870e-004 2.384e+007 2.519e+013 1.000e+002 4.425e-002 8.220e-004 
9.880e-004 2.384e+007 2.520e+013 1.000e+002 4.690e-002 8.230e-004 
9.890e-004 2.401e+007 2.523e+013 1.000e+002 4.590e-002 8.229e-004 
9.900e-004 2.417e+007 2.525e+013 1.000e+002 4.395e-002 8.228e-004 
9.910e-004 2.426e+007 2.523e+013 1.000e+002 4.507e-002 8.231e-004 
9.920e-004 2.439e+007 2.520e+013 1.000e+002 4.538e-002 8.232e-004 
9.930e-004 2.455e+007 2.522e+013 1.000e+002 4.291e-002 8.231e-004 
9.940e-004 2.466e+007 2.523e+013 1.000e+002 4.329e-002 8.233e-004 
9.950e-004 2.483e+007 2.525e+013 1.000e+002 4.305e-002 8.232e-004 
9.960e-004 2.501e+007 2.529e+013 1.000e+002 4.394e-002 8.229e-004 
9.970e-004 2.515e+007 2.529e+013 1.000e+002 4.274e-002 8.230e-004 
9.980e-004 2.528e+007 2.527e+013 1.000e+002 4.428e-002 8.231e-004 
9.990e-004 2.541e+007 2.525e+013 1.000e+002 4.458e-002 8.232e-004 
1.000e-003 2.556e+007 2.528e+013 1.000e+002 4.448e-002 8.232e-004 
1.001e-003 2.564e+007 2.523e+013 1.000e+002 4.398e-002 8.236e-004 
1.002e-003 2.560e+007 2.520e+013 1.000e+002 4.253e-002 8.248e-004 
1.003e-003 2.568e+007 2.518e+013 1.000e+002 4.103e-002 8.253e-004 
1.004e-003 2.577e+007 2.524e+013 1.000e+002 4.302e-002 8.256e-004 
1.005e-003 2.597e+007 2.520e+013 1.000e+002 4.269e-002 8.253e-004 
1.006e-003 2.617e+007 2.524e+013 1.000e+002 4.303e-002 8.249e-004 
1.007e-003 2.643e+007 2.525e+013 1.000e+002 4.329e-002 8.241e-004 
1.008e-003 2.661e+007 2.528e+013 1.000e+002 4.393e-002 8.239e-004 
1.009e-003 2.658e+007 2.530e+013 1.000e+002 4.311e-002 8.251e-004 
1.010e-003 2.674e+007 2.527e+013 1.000e+002 4.300e-002 8.249e-004 
1.011e-003 2.687e+007 2.533e+013 1.000e+002 4.243e-002 8.251e-004 
1.012e-003 2.705e+007 2.528e+013 1.000e+002 4.553e-002 8.248e-004 
1.013e-003 2.716e+007 2.529e+013 1.000e+002 4.316e-002 8.250e-004 
1.014e-003 2.735e+007 2.529e+013 1.000e+002 4.449e-002 8.247e-004 
1.015e-003 2.751e+007 2.526e+013 1.000e+002 4.430e-002 8.247e-004 
1.016e-003 2.763e+007 2.533e+013 1.000e+002 4.435e-002 8.248e-004 
1.017e-003 2.765e+007 2.529e+013 1.000e+002 4.580e-002 8.257e-004 
1.018e-003 2.769e+007 2.529e+013 1.000e+002 4.568e-002 8.264e-004 
1.019e-003 2.783e+007 2.528e+013 1.000e+002 4.534e-002 8.264e-004 
1.020e-003 2.797e+007 2.527e+013 1.000e+002 4.420e-002 8.265e-004 
1.021e-003 2.800e+007 2.526e+013 1.000e+002 4.501e-002 8.273e-004 
1.022e-003 2.813e+007 2.524e+013 1.000e+002 4.536e-002 8.273e-004 
1.023e-003 2.810e+007 2.528e+013 1.000e+002 4.469e-002 8.285e-004 
1.024e-003 2.819e+007 2.533e+013 1.000e+002 4.269e-002 8.289e-004 
1.025e-003 2.834e+007 2.532e+013 1.000e+002 4.246e-002 8.289e-004 
1.026e-003 2.847e+007 2.536e+013 1.000e+002 4.253e-002 8.290e-004 
1.027e-003 2.863e+007 2.536e+013 1.000e+002 4.291e-002 8.289e-004 
1.028e-003 2.868e+007 2.535e+013 1.000e+002 4.067e-002 8.295e-004 
1.029e-003 2.880e+007 2.534e+013 1.000e+002 4.193e-002 8.297e-004 
1.030e-003 2.889e+007 2.538e+013 1.000e+002 4.115e-002 8.301e-004 
1.031e-003 2.905e+007 2.536e+013 1.000e+002 4.245e-002 8.300e-004 
1.032e-003 2.889e+007 2.536e+013 1.000e+002 4.307e-002 8.321e-004 
1.033e-003 2.888e+007 2.529e+013 1.000e+002 4.176e-002 8.332e-004 
1.034e-003 2.870e+007 2.534e+013 1.000e+002 4.026e-002 8.354e-004 
1.035e-003 2.764e+007 2.524e+013 1.000e+002 4.146e-002 8.437e-004 
1.036e-003 2.649e+007 2.535e+013 1.000e+002 4.034e-002 8.527e-004 
1.037e-003 2.504e+007 2.538e+013 1.000e+002 4.022e-002 8.638e-004 
1.038e-003 2.477e+007 2.538e+013 1.000e+002 3.943e-002 8.666e-004 
1.039e-003 2.401e+007 2.519e+013 1.000e+002 4.176e-002 8.729e-004 
1.040e-003 2.270e+007 2.527e+013 1.000e+002 4.197e-002 8.829e-004 
1.041e-003 2.088e+007 2.528e+013 1.000e+002 4.587e-002 8.965e-004 
1.042e-003 2.096e+007 2.537e+013 1.000e+002 4.424e-002 8.969e-004 
1.043e-003 2.098e+007 2.531e+013 1.000e+002 4.449e-002 8.978e-004 
1.044e-003 2.040e+007 2.538e+013 1.000e+002 4.275e-002 9.028e-004 
1.045e-003 2.009e+007 2.540e+013 1.000e+002 4.435e-002 9.059e-004 
1.046e-003 2.019e+007 2.544e+013 1.000e+002 4.531e-002 9.063e-004 
1.047e-003 2.030e+007 2.545e+013 1.000e+002 4.700e-002 9.065e-004 
1.048e-003 2.044e+007 2.548e+013 1.000e+002 4.596e-002 9.066e-004 
1.049e-003 2.051e+007 2.543e+013 1.000e+002 4.537e-002 9.070e-004 
1.050e-003 2.069e+007 2.549e+013 1.000e+002 4.431e-002 9.068e-004 
1.051e-003 2.081e+007 2.547e+013 1.000e+002 4.414e-002 9.070e-004 
1.052e-003 2.093e+007 2.547e+013 1.000e+002 4.416e-002 9.071e-004 
1.053e-003 2.100e+007 2.548e+013 1.000e+002 4.302e-002 9.076e-004 
1.054e-003 2.122e+007 2.550e+013 1.000e+002 4.413e-002 9.071e-004 
1.055e-003 2.134e+007 2.548e+013 1.000e+002 4.303e-002 9.073e-004 
1.056e-003 2.098e+007 2.545e+013 1.000e+002 4.318e-002 9.108e-004 
1.057e-003 1.991e+007 2.541e+013 1.000e+002 4.314e-002 9.192e-004 
1.058e-003 1.982e+007 2.545e+013 1.000e+002 4.196e-002 9.208e-004 
1.059e-003 1.994e+007 2.544e+013 1.000e+002 4.260e-002 9.210e-004 
1.060e-003 2.006e+007 2.539e+013 1.000e+002 4.361e-002 9.212e-004 
1.061e-003 2.018e+007 2.536e+013 1.000e+002 4.388e-002 9.214e-004 
1.062e-003 2.034e+007 2.538e+013 1.000e+002 4.285e-002 9.212e-004 
1.063e-003 2.047e+007 2.539e+013 1.000e+002 4.287e-002 9.214e-004 
1.064e-003 2.059e+007 2.538e+013 1.000e+002 4.246e-002 9.215e-004 
1.065e-003 2.067e+007 2.539e+013 1.000e+002 4.275e-002 9.219e-004 
1.066e-003 2.072e+007 2.526e+013 1.000e+002 4.133e-002 9.226e-004 
1.067e-003 2.083e+007 2.527e+013 1.000e+002 4.203e-002 9.229e-004 
1.068e-003 2.092e+007 2.529e+013 1.000e+002 4.213e-002 9.232e-004 
1.069e-003 2.102e+007 2.525e+013 1.000e+002 4.153e-002 9.235e-004 
1.070e-003 2.110e+007 2.526e+013 1.000e+002 4.240e-002 9.240e-004 
1.071e-003 2.122e+007 2.527e+013 1.000e+002 4.265e-002 9.241e-004 
1.072e-003 2.129e+007 2.527e+013 1.000e+002 4.249e-002 9.246e-004 
1.073e-003 2.141e+007 2.528e+013 1.000e+002 4.296e-002 9.248e-004 
1.074e-003 2.156e+007 2.526e+013 1.000e+002 4.267e-002 9.248e-004 
1.075e-003 2.170e+007 2.527e+013 1.000e+002 4.176e-002 9.248e-004 
1.076e-003 2.180e+007 2.527e+013 1.000e+002 4.246e-002 9.251e-004 
1.077e-003 2.189e+007 2.528e+013 1.000e+002 4.301e-002 9.255e-004 
1.078e-003 2.197e+007 2.527e+013 1.000e+002 4.166e-002 9.260e-004 
1.079e-003 2.204e+007 2.527e+013 1.000e+002 4.242e-002 9.265e-004 
1.080e-003 2.217e+007 2.527e+013 1.000e+002 4.283e-002 9.266e-004 
1.081e-003 2.225e+007 2.528e+013 1.000e+002 4.284e-002 9.270e-004 
1.082e-003 2.241e+007 2.526e+013 1.000e+002 4.179e-002 9.269e-004 
1.083e-003 2.253e+007 2.527e+013 1.000e+002 4.112e-002 9.271e-004 
1.084e-003 2.268e+007 2.528e+013 1.000e+002 4.135e-002 9.271e-004 
1.085e-003 2.274e+007 2.527e+013 1.000e+002 4.278e-002 9.276e-004 
1.086e-003 2.287e+007 2.527e+013 1.000e+002 4.233e-002 9.278e-004 
1.087e-003 2.282e+007 2.528e+013 1.000e+002 4.271e-002 9.290e-004 
1.088e-003 2.299e+007 2.529e+013 1.000e+002 4.328e-002 9.289e-004 
1.089e-003 2.306e+007 2.535e+013 1.000e+002 4.037e-002 9.294e-004 
1.090e-003 2.308e+007 2.531e+013 1.000e+002 4.170e-002 9.303e-004 
1.091e-003 2.312e+007 2.530e+013 1.000e+002 4.021e-002 9.310e-004 
1.092e-003 2.325e+007 2.530e+013 1.000e+002 4.186e-002 9.311e-004 
1.093e-003 2.339e+007 2.530e+013 1.000e+002 4.013e-002 9.312e-004 
1.094e-003 2.351e+007 2.528e+013 1.000e+002 4.095e-002 9.313e-004 
1.095e-003 2.351e+007 2.532e+013 1.000e+002 3.954e-002 9.323e-004 
1.096e-003 2.352e+007 2.534e+013 1.000e+002 4.044e-002 9.333e-004 
1.097e-003 2.356e+007 2.535e+013 1.000e+002 3.964e-002 9.339e-004 
1.098e-003 2.369e+007 2.536e+013 1.000e+002 3.945e-002 9.340e-004 
1.099e-003 2.383e+007 2.535e+013 1.000e+002 3.881e-002 9.341e-004 
1.100e-003 2.395e+007 2.538e+013 1.000e+002 3.991e-002 9.342e-004 
1.101e-003 2.402e+007 2.536e+013 1.000e+002 4.001e-002 9.347e-004 
1.102e-003 2.416e+007 2.536e+013 1.000e+002 4.010e-002 9.348e-004 
1.103e-003 2.429e+007 2.537e+013 1.000e+002 3.982e-002 9.349e-004 
1.104e-003 2.436e+007 2.536e+013 1.000e+002 4.046e-002 9.354e-004 
1.105e-003 2.450e+007 2.536e+013 1.000e+002 3.959e-002 9.355e-004 
1.106e-003 2.453e+007 2.536e+013 1.000e+002 4.000e-002 9.363e-004 
1.107e-003 2.460e+007 2.538e+013 1.000e+002 3.850e-002 9.367e-004 
1.108e-003 2.465e+007 2.538e+013 1.000e+002 3.955e-002 9.374e-004 
1.109e-003 2.461e+007 2.536e+013 1.000e+002 3.943e-002 9.387e-004 
1.110e-003 2.451e+007 2.540e+013 1.000e+002 3.876e-002 9.404e-004 
1.111e-003 2.426e+007 2.538e+013 1.000e+002 3.895e-002 9.431e-004 
1.112e-003 2.134e+007 2.534e+013 1.000e+002 4.367e-002 9.643e-004 
1.113e-003 1.566e+007 2.526e+013 1.000e+002 4.114e-002 1.005e-003 
1.114e-003 1.572e+007 2.502e+013 1.000e+002 3.937e-002 1.005e-003 
1.115e-003 1.687e+007 2.507e+013 1.000e+002 4.082e-002 9.982e-004 
1.116e-003 1.726e+007 2.508e+013 1.000e+002 3.937e-002 9.965e-004 
1.117e-003 1.786e+007 2.512e+013 1.000e+002 3.945e-002 9.933e-004 
1.118e-003 1.843e+007 2.505e+013 1.000e+002 3.824e-002 9.904e-004 
1.119e-003 1.879e+007 2.506e+013 1.000e+002 3.934e-002 9.889e-004 
1.120e-003 1.914e+007 2.511e+013 1.000e+002 3.880e-002 9.875e-004 
1.121e-003 1.937e+007 2.510e+013 1.000e+002 3.984e-002 9.869e-004 
1.122e-003 1.960e+007 2.509e+013 1.000e+002 4.082e-002 9.863e-004 
1.123e-003 1.990e+007 2.507e+013 1.000e+002 3.941e-002 9.853e-004 
1.124e-003 2.008e+007 2.507e+013 1.000e+002 3.880e-002 9.850e-004 
1.125e-003 2.027e+007 2.506e+013 1.000e+002 4.031e-002 9.847e-004 
1.126e-003 2.049e+007 2.507e+013 1.000e+002 3.965e-002 9.842e-004 
1.127e-003 2.066e+007 2.507e+013 1.000e+002 3.885e-002 9.840e-004 
1.128e-003 2.090e+007 2.506e+013 1.000e+002 4.005e-002 9.833e-004 
1.129e-003 2.110e+007 2.508e+013 1.000e+002 3.970e-002 9.830e-004 
1.130e-003 2.130e+007 2.508e+013 1.000e+002 4.011e-002 9.826e-004 
1.131e-003 2.150e+007 2.507e+013 1.000e+002 4.031e-002 9.822e-004 
1.132e-003 2.168e+007 2.505e+013 1.000e+002 4.055e-002 9.820e-004 
1.133e-003 2.186e+007 2.505e+013 1.000e+002 3.953e-002 9.817e-004 
1.134e-003 2.204e+007 2.503e+013 1.000e+002 3.901e-002 9.814e-004 
1.135e-003 2.229e+007 2.506e+013 1.000e+002 4.016e-002 9.807e-004 
1.136e-003 2.244e+007 2.493e+013 1.000e+002 4.175e-002 9.807e-004 
1.137e-003 2.255e+007 2.483e+013 1.000e+002 4.391e-002 9.809e-004 
1.138e-003 2.275e+007 2.486e+013 1.000e+002 4.353e-002 9.805e-004 
1.139e-003 2.324e+007 2.489e+013 1.000e+002 4.158e-002 9.781e-004 
1.140e-003 2.341e+007 2.488e+013 1.000e+002 4.186e-002 9.780e-004 
1.141e-003 2.354e+007 2.489e+013 1.000e+002 4.101e-002 9.781e-004 
1.142e-003 2.359e+007 2.486e+013 1.000e+002 3.913e-002 9.787e-004 
1.143e-003 2.367e+007 2.489e+013 1.000e+002 4.077e-002 9.792e-004 
1.144e-003 2.374e+007 2.487e+013 1.000e+002 4.100e-002 9.797e-004 
1.145e-003 2.384e+007 2.488e+013 1.000e+002 3.908e-002 9.800e-004 
1.146e-003 2.395e+007 2.489e+013 1.000e+002 3.944e-002 9.802e-004 
1.147e-003 2.404e+007 2.488e+013 1.000e+002 3.982e-002 9.806e-004 
1.148e-003 2.417e+007 2.491e+013 1.000e+002 4.064e-002 9.807e-004 
1.149e-003 2.427e+007 2.490e+013 1.000e+002 3.944e-002 9.810e-004 
1.150e-003 2.437e+007 2.489e+013 1.000e+002 4.091e-002 9.813e-004 
1.151e-003 2.447e+007 2.490e+013 1.000e+002 3.954e-002 9.816e-004 
1.152e-003 2.457e+007 2.489e+013 1.000e+002 3.989e-002 9.819e-004 
1.153e-003 2.468e+007 2.489e+013 1.000e+002 4.109e-002 9.822e-004 
1.154e-003 2.478e+007 2.489e+013 1.000e+002 3.963e-002 9.825e-004 
1.155e-003 2.488e+007 2.492e+013 1.000e+002 3.885e-002 9.828e-004 
1.156e-003 2.499e+007 2.493e+013 1.000e+002 4.086e-002 9.831e-004 
1.157e-003 2.509e+007 2.491e+013 1.000e+002 3.935e-002 9.833e-004 
1.158e-003 2.516e+007 2.490e+013 1.000e+002 3.837e-002 9.838e-004 
1.159e-003 2.528e+007 2.492e+013 1.000e+002 4.011e-002 9.840e-004 
1.160e-003 2.542e+007 2.492e+013 1.000e+002 3.862e-002 9.840e-004 
1.161e-003 2.551e+007 2.491e+013 1.000e+002 3.982e-002 9.844e-004 
1.162e-003 2.563e+007 2.493e+013 1.000e+002 3.967e-002 9.846e-004 
1.163e-003 2.571e+007 2.493e+013 1.000e+002 3.869e-002 9.850e-004 
1.164e-003 2.584e+007 2.493e+013 1.000e+002 3.946e-002 9.852e-004 
1.165e-003 2.591e+007 2.490e+013 1.000e+002 3.905e-002 9.857e-004 
1.166e-003 2.602e+007 2.492e+013 1.000e+002 3.824e-002 9.859e-004 
1.167e-003 2.609e+007 2.492e+013 1.000e+002 3.934e-002 9.864e-004 
1.168e-003 2.623e+007 2.491e+013 1.000e+002 3.938e-002 9.864e-004 
1.169e-003 2.631e+007 2.491e+013 1.000e+002 3.858e-002 9.869e-004 
1.170e-003 2.640e+007 2.493e+013 1.000e+002 3.921e-002 9.873e-004 
1.171e-003 2.652e+007 2.492e+013 1.000e+002 3.905e-002 9.874e-004 
1.172e-003 2.659e+007 2.494e+013 1.000e+002 4.005e-002 9.879e-004 
1.173e-003 2.670e+007 2.495e+013 1.000e+002 4.060e-002 9.882e-004 
1.174e-003 2.682e+007 2.492e+013 1.000e+002 4.009e-002 9.884e-004 
1.175e-003 2.690e+007 2.492e+013 1.000e+002 4.076e-002 9.889e-004 
1.176e-003 2.701e+007 2.493e+013 1.000e+002 4.009e-002 9.891e-004 
1.177e-003 2.713e+007 2.494e+013 1.000e+002 3.913e-002 9.892e-004 
1.178e-003 2.727e+007 2.489e+013 1.000e+002 3.909e-002 9.893e-004 
1.179e-003 2.739e+007 2.489e+013 1.000e+002 4.129e-002 9.894e-004 
1.180e-003 2.747e+007 2.491e+013 1.000e+002 3.973e-002 9.899e-004 
1.181e-003 2.755e+007 2.486e+013 1.000e+002 3.934e-002 9.903e-004 
1.182e-003 2.760e+007 2.486e+013 1.000e+002 3.915e-002 9.910e-004 
1.183e-003 2.774e+007 2.488e+013 1.000e+002 3.888e-002 9.910e-004 
1.184e-003 2.779e+007 2.489e+013 1.000e+002 4.012e-002 9.917e-004 
1.185e-003 2.790e+007 2.489e+013 1.000e+002 3.978e-002 9.919e-004 
1.186e-003 2.799e+007 2.491e+013 1.000e+002 4.078e-002 9.923e-004 
1.187e-003 2.805e+007 2.487e+013 1.000e+002 3.984e-002 9.929e-004 
1.188e-003 2.803e+007 2.491e+013 1.000e+002 3.817e-002 9.940e-004 
1.189e-003 2.804e+007 2.489e+013 1.000e+002 3.916e-002 9.950e-004 
1.190e-003 2.806e+007 2.487e+013 1.000e+002 3.960e-002 9.958e-004 
1.191e-003 2.813e+007 2.483e+013 1.000e+002 4.003e-002 9.963e-004 
1.192e-003 2.821e+007 2.490e+013 1.000e+002 3.963e-002 9.968e-004 
1.193e-003 2.830e+007 2.486e+013 1.000e+002 3.982e-002 9.971e-004 
1.194e-003 2.833e+007 2.485e+013 1.000e+002 4.098e-002 9.979e-004 
1.195e-003 2.832e+007 2.485e+013 1.000e+002 4.220e-002 9.990e-004 
1.196e-003 2.817e+007 2.486e+013 1.000e+002 4.019e-002 1.001e-003 
1.197e-003 2.812e+007 2.488e+013 1.000e+002 4.059e-002 1.002e-003 
1.198e-003 2.812e+007 2.484e+013 1.000e+002 4.204e-002 1.003e-003 
1.199e-003 2.798e+007 2.483e+013 1.000e+002 4.029e-002 1.005e-003 
1.200e-003 2.779e+007 2.483e+013 1.000e+002 4.168e-002 1.008e-003 
1.201e-003 2.784e+007 2.482e+013 1.000e+002 4.007e-002 1.008e-003 
1.202e-003 2.806e+007 2.480e+013 1.000e+002 3.978e-002 1.008e-003 
1.203e-003 2.815e+007 2.480e+013 1.000e+002 4.141e-002 1.008e-003 
1.204e-003 2.803e+007 2.482e+013 1.000e+002 4.020e-002 1.010e-003 
1.205e-003 2.834e+007 2.477e+013 1.000e+002 4.073e-002 1.009e-003 
1.206e-003 2.844e+007 2.479e+013 1.000e+002 4.168e-002 1.009e-003 
1.207e-003 2.840e+007 2.478e+013 1.000e+002 4.261e-002 1.010e-003 
1.208e-003 2.864e+007 2.475e+013 1.000e+002 4.190e-002 1.010e-003 
1.209e-003 2.875e+007 2.478e+013 1.000e+002 4.024e-002 1.010e-003 
1.210e-003 2.871e+007 2.480e+013 1.000e+002 4.098e-002 1.011e-003 
1.211e-003 2.892e+007 2.478e+013 1.000e+002 4.135e-002 1.011e-003 
1.212e-003 2.901e+007 2.478e+013 1.000e+002 4.169e-002 1.011e-003 
1.213e-003 2.902e+007 2.479e+013 1.000e+002 4.112e-002 1.012e-003 
1.214e-003 2.906e+007 2.477e+013 1.000e+002 4.104e-002 1.013e-003 
1.215e-003 2.922e+007 2.479e+013 1.000e+002 4.220e-002 1.013e-003 
1.216e-003 2.927e+007 2.481e+013 1.000e+002 4.072e-002 1.013e-003 
1.217e-003 2.928e+007 2.479e+013 1.000e+002 4.118e-002 1.014e-003 
1.218e-003 2.951e+007 2.480e+013 1.000e+002 4.151e-002 1.014e-003 
1.219e-003 2.954e+007 2.480e+013 1.000e+002 4.131e-002 1.015e-003 
1.220e-003 2.954e+007 2.481e+013 1.000e+002 4.128e-002 1.016e-003 
1.221e-003 2.977e+007 2.482e+013 1.000e+002 4.141e-002 1.015e-003 
1.222e-003 2.988e+007 2.482e+013 1.000e+002 4.219e-002 1.015e-003 
1.223e-003 2.986e+007 2.483e+013 1.000e+002 4.178e-002 1.016e-003 
1.224e-003 3.006e+007 2.483e+013 1.000e+002 4.157e-002 1.016e-003 
1.225e-003 3.025e+007 2.485e+013 1.000e+002 4.268e-002 1.016e-003 
1.226e-003 3.031e+007 2.483e+013 1.000e+002 4.363e-002 1.016e-003 
1.227e-003 3.032e+007 2.485e+013 1.000e+002 4.282e-002 1.017e-003 
1.228e-003 3.047e+007 2.485e+013 1.000e+002 4.187e-002 1.017e-003 
1.229e-003 3.068e+007 2.486e+013 1.000e+002 4.309e-002 1.017e-003 
1.230e-003 3.076e+007 2.484e+013 1.000e+002 4.362e-002 1.017e-003 
1.231e-003 3.084e+007 2.485e+013 1.000e+002 4.197e-002 1.018e-003 
1.232e-003 3.095e+007 2.486e+013 1.000e+002 4.206e-002 1.018e-003 
1.233e-003 3.089e+007 2.489e+013 1.000e+002 4.083e-002 1.019e-003 
1.234e-003 3.095e+007 2.488e+013 1.000e+002 4.154e-002 1.020e-003 
1.235e-003 3.100e+007 2.490e+013 1.000e+002 4.077e-002 1.020e-003 
1.236e-003 3.112e+007 2.490e+013 1.000e+002 4.117e-002 1.021e-003 
1.237e-003 3.117e+007 2.490e+013 1.000e+002 4.001e-002 1.021e-003 
1.238e-003 3.121e+007 2.491e+013 1.000e+002 4.139e-002 1.022e-003 
1.239e-003 3.128e+007 2.489e+013 1.000e+002 4.174e-002 1.023e-003 
1.240e-003 3.139e+007 2.491e+013 1.000e+002 4.134e-002 1.023e-003 
1.241e-003 3.150e+007 2.492e+013 1.000e+002 4.212e-002 1.023e-003 
1.242e-003 3.160e+007 2.494e+013 1.000e+002 4.083e-002 1.023e-003 
1.243e-003 3.159e+007 2.492e+013 1.000e+002 3.900e-002 1.024e-003 
1.244e-003 3.174e+007 2.486e+013 1.000e+002 4.126e-002 1.024e-003 
1.245e-003 3.188e+007 2.483e+013 1.000e+002 4.037e-002 1.024e-003 
1.246e-003 3.196e+007 2.486e+013 1.000e+002 3.781e-002 1.025e-003 
1.247e-003 3.201e+007 2.486e+013 1.000e+002 3.829e-002 1.025e-003 
1.248e-003 3.209e+007 2.496e+013 1.000e+002 3.830e-002 1.026e-003 
1.249e-003 3.186e+007 2.492e+013 1.000e+002 3.862e-002 1.029e-003 
1.250e-003 3.178e+007 2.492e+013 1.000e+002 3.827e-002 1.030e-003 
1.251e-003 3.159e+007 2.495e+013 1.000e+002 3.829e-002 1.032e-003 
1.252e-003 3.161e+007 2.493e+013 1.000e+002 3.722e-002 1.033e-003 
1.253e-003 3.174e+007 2.494e+013 1.000e+002 3.891e-002 1.033e-003 
1.254e-003 3.179e+007 2.495e+013 1.000e+002 3.629e-002 1.034e-003 
1.255e-003 3.193e+007 2.495e+013 1.000e+002 3.666e-002 1.034e-003 
1.256e-003 3.203e+007 2.495e+013 1.000e+002 3.754e-002 1.034e-003 
1.257e-003 3.210e+007 2.496e+013 1.000e+002 3.732e-002 1.035e-003 
1.258e-003 3.216e+007 2.499e+013 1.000e+002 3.862e-002 1.035e-003 
1.259e-003 3.226e+007 2.498e+013 1.000e+002 3.825e-002 1.036e-003 
1.260e-003 3.232e+007 2.501e+013 1.000e+002 3.806e-002 1.036e-003 
1.261e-003 3.239e+007 2.502e+013 1.000e+002 3.632e-002 1.037e-003 
1.262e-003 3.254e+007 2.503e+013 1.000e+002 3.672e-002 1.037e-003 
1.263e-003 3.270e+007 2.505e+013 1.000e+002 3.764e-002 1.037e-003 
1.264e-003 3.278e+007 2.507e+013 1.000e+002 4.105e-002 1.037e-003 
1.265e-003 3.280e+007 2.511e+013 1.000e+002 4.015e-002 1.038e-003 
1.266e-003 3.285e+007 2.511e+013 1.000e+002 4.123e-002 1.039e-003 
1.267e-003 3.289e+007 2.510e+013 1.000e+002 4.263e-002 1.039e-003 
1.268e-003 3.300e+007 2.508e+013 1.000e+002 4.100e-002 1.040e-003 
1.269e-003 3.311e+007 2.510e+013 1.000e+002 4.129e-002 1.040e-003 
1.270e-003 3.321e+007 2.511e+013 1.000e+002 4.085e-002 1.040e-003 
1.271e-003 3.325e+007 2.510e+013 1.000e+002 4.158e-002 1.041e-003 
1.272e-003 3.332e+007 2.512e+013 1.000e+002 4.203e-002 1.041e-003 
1.273e-003 3.341e+007 2.513e+013 1.000e+002 4.102e-002 1.042e-003 
1.274e-003 3.345e+007 2.514e+013 1.000e+002 4.209e-002 1.043e-003 
1.275e-003 3.350e+007 2.513e+013 1.000e+002 4.185e-002 1.043e-003 
1.276e-003 3.360e+007 2.514e+013 1.000e+002 4.394e-002 1.044e-003 
1.277e-003 3.371e+007 2.516e+013 1.000e+002 4.447e-002 1.044e-003 
1.278e-003 3.371e+007 2.514e+013 1.000e+002 4.271e-002 1.045e-003 
1.279e-003 3.377e+007 2.518e+013 1.000e+002 4.518e-002 1.045e-003 
1.280e-003 3.385e+007 2.517e+013 1.000e+002 4.553e-002 1.046e-003 
1.281e-003 3.395e+007 2.526e+013 1.000e+002 4.579e-002 1.046e-003 
1.282e-003 3.405e+007 2.527e+013 1.000e+002 4.507e-002 1.046e-003 
1.283e-003 3.418e+007 2.527e+013 1.000e+002 4.624e-002 1.047e-003 
1.284e-003 3.428e+007 2.526e+013 1.000e+002 4.497e-002 1.047e-003 
1.285e-003 3.440e+007 2.527e+013 1.000e+002 4.670e-002 1.047e-003 
1.286e-003 3.451e+007 2.528e+013 1.000e+002 4.530e-002 1.047e-003 
1.287e-003 3.453e+007 2.528e+013 1.000e+002 4.681e-002 1.048e-003 
1.288e-003 3.458e+007 2.537e+013 1.000e+002 4.525e-002 1.049e-003 
1.289e-003 3.468e+007 2.534e+013 1.000e+002 4.546e-002 1.049e-003 
1.290e-003 3.446e+007 2.532e+013 1.000e+002 4.598e-002 1.052e-003 
1.291e-003 3.452e+007 2.533e+013 1.000e+002 4.730e-002 1.052e-003 
1.292e-003 3.469e+007 2.532e+013 1.000e+002 4.549e-002 1.052e-003 
1.293e-003 3.489e+007 2.532e+013 1.000e+002 4.510e-002 1.052e-003 
1.294e-003 3.506e+007 2.533e+013 1.000e+002 4.557e-002 1.051e-003 
1.295e-003 3.522e+007 2.534e+013 1.000e+002 4.364e-002 1.051e-003 
1.296e-003 3.533e+007 2.536e+013 1.000e+002 4.458e-002 1.052e-003 
1.297e-003 3.546e+007 2.535e+013 1.000e+002 4.495e-002 1.052e-003 
1.298e-003 3.544e+007 2.527e+013 1.000e+002 4.309e-002 1.053e-003 
1.299e-003 3.534e+007 2.527e+013 1.000e+002 4.278e-002 1.054e-003 
1.300e-003 3.524e+007 2.536e+013 1.000e+002 4.063e-002 1.056e-003 
1.301e-003 3.504e+007 2.537e+013 1.000e+002 4.146e-002 1.058e-003 
1.302e-003 3.459e+007 2.543e+013 1.000e+002 4.225e-002 1.063e-003 
1.303e-003 3.413e+007 2.556e+013 1.000e+002 4.410e-002 1.067e-003 
1.304e-003 3.383e+007 2.560e+013 1.000e+002 4.397e-002 1.070e-003 
1.305e-003 3.377e+007 2.562e+013 1.000e+002 4.393e-002 1.071e-003 
1.306e-003 3.378e+007 2.561e+013 1.000e+002 4.151e-002 1.072e-003 
1.307e-003 3.376e+007 2.570e+013 1.000e+002 4.270e-002 1.073e-003 
1.308e-003 3.378e+007 2.564e+013 1.000e+002 4.259e-002 1.074e-003 
1.309e-003 3.286e+007 2.580e+013 1.000e+002 4.375e-002 1.082e-003 
1.310e-003 3.210e+007 2.584e+013 1.000e+002 4.508e-002 1.088e-003 
1.311e-003 3.242e+007 2.586e+013 1.000e+002 4.329e-002 1.087e-003 
1.312e-003 3.252e+007 2.588e+013 1.000e+002 4.429e-002 1.087e-003 
1.313e-003 3.268e+007 2.578e+013 1.000e+002 4.295e-002 1.087e-003 
1.314e-003 3.282e+007 2.577e+013 1.000e+002 4.468e-002 1.087e-003 
1.315e-003 3.296e+007 2.583e+013 1.000e+002 4.553e-002 1.087e-003 
1.316e-003 3.305e+007 2.585e+013 1.000e+002 4.235e-002 1.087e-003 
1.317e-003 3.250e+007 2.588e+013 1.000e+002 4.496e-002 1.092e-003 
1.318e-003 3.221e+007 2.591e+013 1.000e+002 4.318e-002 1.095e-003 
1.319e-003 3.189e+007 2.596e+013 1.000e+002 4.368e-002 1.098e-003 
1.320e-003 3.124e+007 2.614e+013 1.000e+002 4.461e-002 1.104e-003 
1.321e-003 3.066e+007 2.621e+013 1.000e+002 4.781e-002 1.109e-003 
1.322e-003 3.066e+007 2.619e+013 1.000e+002 4.726e-002 1.110e-003 
1.323e-003 3.077e+007 2.625e+013 1.000e+002 4.586e-002 1.110e-003 
1.324e-003 3.088e+007 2.621e+013 1.000e+002 4.700e-002 1.110e-003 
1.325e-003 3.101e+007 2.623e+013 1.000e+002 4.634e-002 1.110e-003 
1.326e-003 3.112e+007 2.622e+013 1.000e+002 4.666e-002 1.111e-003 
1.327e-003 3.120e+007 2.621e+013 1.000e+002 4.693e-002 1.111e-003 
1.328e-003 3.130e+007 2.624e+013 1.000e+002 4.798e-002 1.111e-003 
1.329e-003 3.139e+007 2.624e+013 1.000e+002 4.809e-002 1.112e-003 
1.330e-003 3.149e+007 2.626e+013 1.000e+002 4.683e-002 1.112e-003 
1.331e-003 3.156e+007 2.624e+013 1.000e+002 4.699e-002 1.113e-003 
1.332e-003 3.165e+007 2.627e+013 1.000e+002 4.678e-002 1.113e-003 
1.333e-003 3.170e+007 2.626e+013 1.000e+002 4.645e-002 1.114e-003 
1.334e-003 3.178e+007 2.626e+013 1.000e+002 4.766e-002 1.114e-003 
1.335e-003 3.187e+007 2.625e+013 1.000e+002 4.733e-002 1.114e-003 
1.336e-003 3.195e+007 2.626e+013 1.000e+002 4.722e-002 1.115e-003 
1.337e-003 3.204e+007 2.626e+013 1.000e+002 4.768e-002 1.115e-003 
1.338e-003 3.220e+007 2.627e+013 1.000e+002 4.778e-002 1.115e-003 
1.339e-003 3.224e+007 2.625e+013 1.000e+002 4.716e-002 1.116e-003 
1.340e-003 3.234e+007 2.626e+013 1.000e+002 4.718e-002 1.116e-003 
1.341e-003 3.244e+007 2.631e+013 1.000e+002 4.690e-002 1.117e-003 
1.342e-003 3.252e+007 2.632e+013 1.000e+002 4.645e-002 1.117e-003 
1.343e-003 3.259e+007 2.631e+013 1.000e+002 4.663e-002 1.117e-003 
1.344e-003 3.265e+007 2.634e+013 1.000e+002 4.668e-002 1.118e-003 
1.345e-003 3.272e+007 2.634e+013 1.000e+002 4.661e-002 1.119e-003 
1.346e-003 3.277e+007 2.632e+013 1.000e+002 4.712e-002 1.119e-003 
1.347e-003 3.286e+007 2.634e+013 1.000e+002 4.636e-002 1.120e-003 
1.348e-003 3.292e+007 2.634e+013 1.000e+002 4.602e-002 1.120e-003 
1.349e-003 3.295e+007 2.635e+013 1.000e+002 4.593e-002 1.121e-003 
1.350e-003 3.301e+007 2.635e+013 1.000e+002 4.636e-002 1.122e-003 
1.351e-003 3.306e+007 2.635e+013 1.000e+002 4.616e-002 1.122e-003 
1.352e-003 3.304e+007 2.635e+013 1.000e+002 4.730e-002 1.123e-003 
1.353e-003 3.309e+007 2.635e+013 1.000e+002 4.740e-002 1.124e-003 
1.354e-003 3.318e+007 2.635e+013 1.000e+002 4.702e-002 1.124e-003 
1.355e-003 3.314e+007 2.637e+013 1.000e+002 4.705e-002 1.126e-003 
1.356e-003 3.322e+007 2.639e+013 1.000e+002 4.652e-002 1.126e-003 
1.357e-003 3.329e+007 2.642e+013 1.000e+002 4.740e-002 1.127e-003 
1.358e-003 3.328e+007 2.642e+013 1.000e+002 4.708e-002 1.128e-003 
1.359e-003 3.332e+007 2.645e+013 1.000e+002 4.669e-002 1.128e-003 
1.360e-003 3.313e+007 2.647e+013 1.000e+002 4.830e-002 1.131e-003 
1.361e-003 3.367e+007 2.625e+013 1.000e+002 5.046e-002 1.128e-003 
1.362e-003 3.395e+007 2.627e+013 1.000e+002 5.073e-002 1.127e-003 
1.363e-003 3.417e+007 2.627e+013 1.000e+002 5.012e-002 1.127e-003 
1.364e-003 3.431e+007 2.624e+013 1.000e+002 5.167e-002 1.127e-003 
1.365e-003 3.440e+007 2.621e+013 1.000e+002 4.985e-002 1.127e-003 
1.366e-003 3.453e+007 2.620e+013 1.000e+002 4.871e-002 1.127e-003 
1.367e-003 3.469e+007 2.615e+013 1.000e+002 4.947e-002 1.127e-003 
1.368e-003 3.488e+007 2.616e+013 1.000e+002 4.932e-002 1.127e-003 
1.369e-003 3.488e+007 2.616e+013 1.000e+002 5.087e-002 1.128e-003 
1.370e-003 3.494e+007 2.619e+013 1.000e+002 4.735e-002 1.128e-003 
1.371e-003 3.495e+007 2.621e+013 1.000e+002 4.675e-002 1.129e-003 
1.372e-003 3.491e+007 2.618e+013 1.000e+002 4.765e-002 1.130e-003 
1.373e-003 3.490e+007 2.621e+013 1.000e+002 4.677e-002 1.132e-003 
1.374e-003 3.491e+007 2.618e+013 1.000e+002 4.851e-002 1.132e-003 
1.375e-003 3.510e+007 2.625e+013 1.000e+002 4.405e-002 1.132e-003 
1.376e-003 3.517e+007 2.629e+013 1.000e+002 4.502e-002 1.133e-003 
1.377e-003 3.527e+007 2.625e+013 1.000e+002 4.644e-002 1.133e-003 
1.378e-003 3.539e+007 2.628e+013 1.000e+002 4.771e-002 1.133e-003 
1.379e-003 3.549e+007 2.631e+013 1.000e+002 4.681e-002 1.133e-003 
1.380e-003 3.559e+007 2.632e+013 1.000e+002 4.623e-002 1.134e-003 
1.381e-003 3.566e+007 2.634e+013 1.000e+002 4.685e-002 1.134e-003 
1.382e-003 3.575e+007 2.633e+013 1.000e+002 4.726e-002 1.135e-003 
1.383e-003 3.589e+007 2.633e+013 1.000e+002 4.833e-002 1.135e-003 
1.384e-003 3.593e+007 2.633e+013 1.000e+002 4.784e-002 1.135e-003 
1.385e-003 3.596e+007 2.631e+013 1.000e+002 4.819e-002 1.136e-003 
1.386e-003 3.599e+007 2.630e+013 1.000e+002 4.720e-002 1.137e-003 
1.387e-003 3.608e+007 2.632e+013 1.000e+002 4.472e-002 1.137e-003 
1.388e-003 3.620e+007 2.631e+013 1.000e+002 4.507e-002 1.137e-003 
1.389e-003 3.612e+007 2.631e+013 1.000e+002 4.622e-002 1.139e-003 
1.390e-003 3.624e+007 2.634e+013 1.000e+002 4.594e-002 1.139e-003 
1.391e-003 3.636e+007 2.635e+013 1.000e+002 4.669e-002 1.139e-003 
1.392e-003 3.651e+007 2.637e+013 1.000e+002 4.517e-002 1.139e-003 
1.393e-003 3.653e+007 2.634e+013 1.000e+002 4.773e-002 1.140e-003 
1.394e-003 3.665e+007 2.631e+013 1.000e+002 4.618e-002 1.140e-003 
1.395e-003 3.677e+007 2.632e+013 1.000e+002 4.760e-002 1.141e-003 
1.396e-003 3.708e+007 2.618e+013 1.000e+002 5.044e-002 1.139e-003 
1.397e-003 3.698e+007 2.634e+013 1.000e+002 4.766e-002 1.141e-003 
1.398e-003 3.701e+007 2.634e+013 1.000e+002 5.071e-002 1.142e-003 
1.399e-003 3.714e+007 2.635e+013 1.000e+002 5.174e-002 1.142e-003 
1.400e-003 3.721e+007 2.632e+013 1.000e+002 5.173e-002 1.143e-003 
1.401e-003 3.725e+007 2.634e+013 1.000e+002 5.180e-002 1.143e-003 
1.402e-003 3.736e+007 2.646e+013 1.000e+002 5.421e-002 1.143e-003 
1.403e-003 3.755e+007 2.643e+013 1.000e+002 5.437e-002 1.143e-003 
1.404e-003 3.760e+007 2.640e+013 1.000e+002 5.575e-002 1.144e-003 
1.405e-003 3.773e+007 2.642e+013 1.000e+002 5.528e-002 1.144e-003 
1.406e-003 3.779e+007 2.642e+013 1.000e+002 5.566e-002 1.145e-003 
1.407e-003 3.784e+007 2.642e+013 1.000e+002 5.554e-002 1.145e-003 
1.408e-003 3.793e+007 2.643e+013 1.000e+002 5.423e-002 1.146e-003 
1.409e-003 3.799e+007 2.647e+013 1.000e+002 5.463e-002 1.146e-003 
1.410e-003 3.808e+007 2.642e+013 1.000e+002 5.542e-002 1.147e-003 
1.411e-003 3.821e+007 2.642e+013 1.000e+002 5.460e-002 1.147e-003 
1.412e-003 3.828e+007 2.641e+013 1.000e+002 5.608e-002 1.147e-003 
1.413e-003 3.834e+007 2.642e+013 1.000e+002 5.607e-002 1.148e-003 
1.414e-003 3.844e+007 2.642e+013 1.000e+002 5.624e-002 1.148e-003 
1.415e-003 3.852e+007 2.640e+013 1.000e+002 5.593e-002 1.148e-003 
1.416e-003 3.862e+007 2.641e+013 1.000e+002 5.547e-002 1.149e-003 
1.417e-003 3.868e+007 2.641e+013 1.000e+002 5.574e-002 1.149e-003 
1.418e-003 3.878e+007 2.643e+013 1.000e+002 5.542e-002 1.150e-003 
1.419e-003 3.885e+007 2.645e+013 1.000e+002 5.411e-002 1.150e-003 
1.420e-003 3.889e+007 2.644e+013 1.000e+002 5.493e-002 1.151e-003 
1.421e-003 3.900e+007 2.643e+013 1.000e+002 5.494e-002 1.151e-003 
1.422e-003 3.908e+007 2.644e+013 1.000e+002 5.726e-002 1.152e-003 
1.423e-003 3.903e+007 2.644e+013 1.000e+002 5.761e-002 1.153e-003 
1.424e-003 3.924e+007 2.642e+013 1.000e+002 5.659e-002 1.153e-003 
1.425e-003 3.933e+007 2.641e+013 1.000e+002 5.584e-002 1.153e-003 
1.426e-003 3.937e+007 2.644e+013 1.000e+002 5.594e-002 1.154e-003 
1.427e-003 3.948e+007 2.645e+013 1.000e+002 5.538e-002 1.154e-003 
1.428e-003 3.953e+007 2.643e+013 1.000e+002 5.609e-002 1.154e-003 
1.429e-003 3.961e+007 2.646e+013 1.000e+002 5.504e-002 1.155e-003 
1.430e-003 3.967e+007 2.644e+013 1.000e+002 5.529e-002 1.156e-003 
1.431e-003 3.954e+007 2.651e+013 1.000e+002 5.547e-002 1.157e-003 
1.432e-003 3.956e+007 2.650e+013 1.000e+002 5.494e-002 1.158e-003 
1.433e-003 3.968e+007 2.652e+013 1.000e+002 5.438e-002 1.158e-003 
1.434e-003 3.981e+007 2.650e+013 1.000e+002 5.389e-002 1.159e-003 
1.435e-003 3.996e+007 2.647e+013 1.000e+002 5.522e-002 1.158e-003 
1.436e-003 4.006e+007 2.647e+013 1.000e+002 5.592e-002 1.159e-003 
1.437e-003 4.015e+007 2.646e+013 1.000e+002 5.488e-002 1.159e-003 
1.438e-003 4.025e+007 2.649e+013 1.000e+002 5.570e-002 1.159e-003 
1.439e-003 4.031e+007 2.649e+013 1.000e+002 5.611e-002 1.160e-003 
1.440e-003 4.043e+007 2.647e+013 1.000e+002 5.499e-002 1.160e-003 
1.441e-003 4.053e+007 2.644e+013 1.000e+002 5.448e-002 1.161e-003 
1.442e-003 4.066e+007 2.649e+013 1.000e+002 5.515e-002 1.161e-003 
1.443e-003 4.079e+007 2.652e+013 1.000e+002 5.368e-002 1.161e-003 
1.444e-003 4.084e+007 2.646e+013 1.000e+002 5.352e-002 1.161e-003 
1.445e-003 4.096e+007 2.649e+013 1.000e+002 5.228e-002 1.162e-003 
1.446e-003 4.103e+007 2.649e+013 1.000e+002 5.338e-002 1.162e-003 
1.447e-003 4.119e+007 2.646e+013 1.000e+002 5.505e-002 1.162e-003 
1.448e-003 4.122e+007 2.649e+013 1.000e+002 5.585e-002 1.163e-003 
1.449e-003 4.135e+007 2.647e+013 1.000e+002 5.467e-002 1.163e-003 
1.450e-003 4.143e+007 2.650e+013 1.000e+002 5.596e-002 1.163e-003 
1.451e-003 4.148e+007 2.652e+013 1.000e+002 5.457e-002 1.164e-003 
1.452e-003 4.155e+007 2.651e+013 1.000e+002 5.345e-002 1.164e-003 
1.453e-003 4.167e+007 2.650e+013 1.000e+002 5.326e-002 1.165e-003 
1.454e-003 4.176e+007 2.649e+013 1.000e+002 5.485e-002 1.165e-003 
1.455e-003 4.186e+007 2.651e+013 1.000e+002 5.410e-002 1.165e-003 
1.456e-003 4.193e+007 2.653e+013 1.000e+002 5.416e-002 1.166e-003 
1.457e-003 4.200e+007 2.654e+013 1.000e+002 5.340e-002 1.166e-003 
1.458e-003 4.207e+007 2.656e+013 1.000e+002 5.347e-002 1.167e-003 
1.459e-003 4.217e+007 2.656e+013 1.000e+002 5.394e-002 1.167e-003 
1.460e-003 4.225e+007 2.656e+013 1.000e+002 5.435e-002 1.168e-003 
1.461e-003 4.231e+007 2.655e+013 1.000e+002 5.418e-002 1.168e-003 
1.462e-003 4.217e+007 2.655e+013 1.000e+002 5.472e-002 1.170e-003 
1.463e-003 4.090e+007 2.669e+013 1.000e+002 4.782e-002 1.180e-003 
1.464e-003 3.909e+007 2.665e+013 1.000e+002 6.019e-002 1.194e-003 
1.465e-003 3.846e+007 2.656e+013 1.000e+002 5.094e-002 1.199e-003 
1.466e-003 3.831e+007 2.661e+013 1.000e+002 5.229e-002 1.201e-003 
1.467e-003 3.825e+007 2.663e+013 1.000e+002 5.257e-002 1.202e-003 
1.468e-003 3.757e+007 2.661e+013 1.000e+002 5.118e-002 1.208e-003 
1.469e-003 3.719e+007 2.663e+013 1.000e+002 5.221e-002 1.212e-003 
1.470e-003 3.724e+007 2.666e+013 1.000e+002 5.340e-002 1.212e-003 
1.471e-003 3.731e+007 2.667e+013 1.000e+002 5.115e-002 1.213e-003 
1.472e-003 3.737e+007 2.664e+013 1.000e+002 5.360e-002 1.213e-003 
1.473e-003 3.744e+007 2.666e+013 1.000e+002 5.269e-002 1.214e-003 
1.474e-003 3.751e+007 2.666e+013 1.000e+002 5.152e-002 1.214e-003 
1.475e-003 3.755e+007 2.668e+013 1.000e+002 5.068e-002 1.215e-003 
1.476e-003 3.763e+007 2.669e+013 1.000e+002 4.718e-002 1.216e-003 
1.477e-003 3.772e+007 2.671e+013 1.000e+002 4.703e-002 1.216e-003 
1.478e-003 3.782e+007 2.673e+013 1.000e+002 4.869e-002 1.216e-003 
1.479e-003 3.790e+007 2.671e+013 1.000e+002 4.831e-002 1.217e-003 
1.480e-003 3.800e+007 2.674e+013 1.000e+002 4.691e-002 1.217e-003 
1.481e-003 3.809e+007 2.672e+013 1.000e+002 4.644e-002 1.217e-003 
1.482e-003 3.817e+007 2.673e+013 1.000e+002 4.696e-002 1.218e-003 
1.483e-003 3.827e+007 2.672e+013 1.000e+002 4.633e-002 1.218e-003 
1.484e-003 3.833e+007 2.670e+013 1.000e+002 4.702e-002 1.219e-003 
1.485e-003 3.837e+007 2.669e+013 1.000e+002 4.745e-002 1.220e-003 
1.486e-003 3.844e+007 2.670e+013 1.000e+002 4.735e-002 1.220e-003 
1.487e-003 3.851e+007 2.671e+013 1.000e+002 4.669e-002 1.221e-003 
1.488e-003 3.861e+007 2.670e+013 1.000e+002 4.672e-002 1.221e-003 
1.489e-003 3.868e+007 2.670e+013 1.000e+002 4.734e-002 1.221e-003 
1.490e-003 3.875e+007 2.671e+013 1.000e+002 4.646e-002 1.222e-003 
1.491e-003 3.886e+007 2.669e+013 1.000e+002 4.883e-002 1.222e-003 
1.492e-003 3.890e+007 2.670e+013 1.000e+002 4.839e-002 1.223e-003 
1.493e-003 3.900e+007 2.671e+013 1.000e+002 4.788e-002 1.223e-003 
1.494e-003 3.906e+007 2.672e+013 1.000e+002 4.884e-002 1.224e-003 
1.495e-003 3.914e+007 2.671e+013 1.000e+002 4.914e-002 1.224e-003 
1.496e-003 3.922e+007 2.672e+013 1.000e+002 4.773e-002 1.225e-003 
1.497e-003 3.929e+007 2.672e+013 1.000e+002 4.850e-002 1.225e-003 
1.498e-003 3.935e+007 2.672e+013 1.000e+002 4.738e-002 1.226e-003 
1.499e-003 3.939e+007 2.673e+013 1.000e+002 4.810e-002 1.226e-003 
1.500e-003 3.949e+007 2.671e+013 1.000e+002 4.864e-002 1.227e-003 
1.501e-003 3.957e+007 2.670e+013 1.000e+002 4.906e-002 1.227e-003 
1.502e-003 3.966e+007 2.674e+013 1.000e+002 4.803e-002 1.228e-003 
1.503e-003 3.976e+007 2.674e+013 1.000e+002 4.883e-002 1.228e-003 
1.504e-003 3.987e+007 2.675e+013 1.000e+002 4.738e-002 1.228e-003 
1.505e-003 3.998e+007 2.671e+013 1.000e+002 4.729e-002 1.228e-003 
1.506e-003 4.007e+007 2.674e+013 1.000e+002 4.641e-002 1.229e-003 
1.507e-003 4.019e+007 2.678e+013 1.000e+002 4.582e-002 1.229e-003 
1.508e-003 4.033e+007 2.674e+013 1.000e+002 4.651e-002 1.229e-003 
1.509e-003 4.041e+007 2.673e+013 1.000e+002 4.722e-002 1.229e-003 
1.510e-003 4.055e+007 2.677e+013 1.000e+002 4.794e-002 1.229e-003 
1.511e-003 4.068e+007 2.675e+013 1.000e+002 4.693e-002 1.230e-003 
1.512e-003 4.043e+007 2.677e+013 1.000e+002 4.852e-002 1.232e-003 
1.513e-003 4.045e+007 2.683e+013 1.000e+002 4.510e-002 1.233e-003 
1.514e-003 4.054e+007 2.685e+013 1.000e+002 4.496e-002 1.233e-003 
1.515e-003 4.059e+007 2.680e+013 1.000e+002 4.606e-002 1.234e-003 
1.516e-003 4.074e+007 2.680e+013 1.000e+002 4.795e-002 1.234e-003 
1.517e-003 4.086e+007 2.682e+013 1.000e+002 4.852e-002 1.234e-003 
1.518e-003 4.082e+007 2.660e+013 1.000e+002 5.214e-002 1.236e-003 
1.519e-003 4.049e+007 2.674e+013 1.000e+002 5.302e-002 1.239e-003 
1.520e-003 4.072e+007 2.663e+013 1.000e+002 5.301e-002 1.238e-003 
1.521e-003 4.027e+007 2.652e+013 1.000e+002 5.331e-002 1.242e-003 
1.522e-003 3.991e+007 2.664e+013 1.000e+002 5.000e-002 1.246e-003 
1.523e-003 3.997e+007 2.662e+013 1.000e+002 4.933e-002 1.246e-003 
1.524e-003 4.004e+007 2.672e+013 1.000e+002 4.787e-002 1.247e-003 
1.525e-003 4.018e+007 2.682e+013 1.000e+002 4.619e-002 1.247e-003 
1.526e-003 4.027e+007 2.682e+013 1.000e+002 4.739e-002 1.247e-003 
1.527e-003 4.046e+007 2.684e+013 1.000e+002 4.730e-002 1.247e-003 
1.528e-003 4.060e+007 2.685e+013 1.000e+002 4.822e-002 1.247e-003 
1.529e-003 4.074e+007 2.685e+013 1.000e+002 4.816e-002 1.247e-003 
1.530e-003 4.087e+007 2.688e+013 1.000e+002 4.876e-002 1.247e-003 
1.531e-003 4.101e+007 2.688e+013 1.000e+002 4.787e-002 1.247e-003 
1.532e-003 4.074e+007 2.687e+013 1.000e+002 4.784e-002 1.250e-003 
1.533e-003 4.030e+007 2.685e+013 1.000e+002 4.946e-002 1.254e-003 
1.534e-003 4.008e+007 2.689e+013 1.000e+002 4.926e-002 1.257e-003 
1.535e-003 4.022e+007 2.691e+013 1.000e+002 5.615e-002 1.257e-003 
1.536e-003 4.024e+007 2.687e+013 1.000e+002 5.469e-002 1.258e-003 
1.537e-003 4.021e+007 2.695e+013 1.000e+002 5.306e-002 1.259e-003 
1.538e-003 3.998e+007 2.698e+013 1.000e+002 5.819e-002 1.261e-003 
1.539e-003 3.993e+007 2.710e+013 1.000e+002 5.604e-002 1.263e-003 
1.540e-003 4.008e+007 2.707e+013 1.000e+002 5.837e-002 1.263e-003 
1.541e-003 4.006e+007 2.706e+013 1.000e+002 5.986e-002 1.264e-003 
1.542e-003 4.006e+007 2.712e+013 1.000e+002 5.932e-002 1.265e-003 
1.543e-003 4.020e+007 2.707e+013 1.000e+002 6.052e-002 1.265e-003 
1.544e-003 4.031e+007 2.707e+013 1.000e+002 5.979e-002 1.265e-003 
1.545e-003 4.035e+007 2.708e+013 1.000e+002 6.114e-002 1.266e-003 
1.546e-003 4.048e+007 2.705e+013 1.000e+002 6.306e-002 1.266e-003 
1.547e-003 4.053e+007 2.709e+013 1.000e+002 5.914e-002 1.267e-003 
1.548e-003 4.057e+007 2.695e+013 1.000e+002 6.154e-002 1.267e-003 
1.549e-003 4.021e+007 2.696e+013 1.000e+002 6.687e-002 1.271e-003 
1.550e-003 3.878e+007 2.717e+013 1.000e+002 6.377e-002 1.282e-003 
1.551e-003 3.893e+007 2.720e+013 1.000e+002 5.990e-002 1.282e-003 
1.552e-003 3.907e+007 2.726e+013 1.000e+002 6.195e-002 1.282e-003 
1.553e-003 3.930e+007 2.730e+013 1.000e+002 6.360e-002 1.281e-003 
1.554e-003 3.934e+007 2.734e+013 1.000e+002 6.280e-002 1.282e-003 
1.555e-003 3.945e+007 2.732e+013 1.000e+002 6.116e-002 1.282e-003 
1.556e-003 3.973e+007 2.728e+013 1.000e+002 6.322e-002 1.281e-003 
1.557e-003 3.979e+007 2.733e+013 1.000e+002 6.292e-002 1.282e-003 
1.558e-003 3.987e+007 2.740e+013 1.000e+002 6.385e-002 1.282e-003 
1.559e-003 3.986e+007 2.736e+013 1.000e+002 6.138e-002 1.283e-003 
1.560e-003 3.998e+007 2.741e+013 1.000e+002 6.508e-002 1.283e-003 
1.561e-003 4.004e+007 2.736e+013 1.000e+002 6.380e-002 1.284e-003 
1.562e-003 4.024e+007 2.733e+013 1.000e+002 6.269e-002 1.284e-003 
1.563e-003 4.027e+007 2.739e+013 1.000e+002 6.294e-002 1.284e-003 
1.564e-003 4.043e+007 2.727e+013 1.000e+002 6.458e-002 1.284e-003 
1.565e-003 4.051e+007 2.729e+013 1.000e+002 5.979e-002 1.285e-003 
1.566e-003 4.054e+007 2.734e+013 1.000e+002 6.336e-002 1.285e-003 
1.567e-003 4.057e+007 2.735e+013 1.000e+002 6.250e-002 1.286e-003 
1.568e-003 4.069e+007 2.746e+013 1.000e+002 6.714e-002 1.286e-003 
1.569e-003 4.073e+007 2.743e+013 1.000e+002 6.125e-002 1.287e-003 
1.570e-003 4.089e+007 2.743e+013 1.000e+002 6.027e-002 1.287e-003 
1.571e-003 4.095e+007 2.740e+013 1.000e+002 6.215e-002 1.288e-003 
1.572e-003 4.106e+007 2.735e+013 1.000e+002 6.552e-002 1.288e-003 
1.573e-003 4.132e+007 2.743e+013 1.000e+002 6.551e-002 1.287e-003 
1.574e-003 4.142e+007 2.743e+013 1.000e+002 6.710e-002 1.287e-003 
1.575e-003 4.148e+007 2.739e+013 1.000e+002 6.578e-002 1.288e-003 
1.576e-003 4.176e+007 2.725e+013 1.000e+002 6.542e-002 1.287e-003 
1.577e-003 4.209e+007 2.733e+013 1.000e+002 6.698e-002 1.286e-003 
1.578e-003 4.218e+007 2.729e+013 1.000e+002 6.691e-002 1.286e-003 
1.579e-003 4.239e+007 2.732e+013 1.000e+002 6.609e-002 1.286e-003 
1.580e-003 4.257e+007 2.723e+013 1.000e+002 6.831e-002 1.285e-003 
1.581e-003 4.278e+007 2.717e+013 1.000e+002 6.895e-002 1.285e-003 
1.582e-003 4.292e+007 2.722e+013 1.000e+002 7.061e-002 1.285e-003 
1.583e-003 4.302e+007 2.721e+013 1.000e+002 6.731e-002 1.285e-003 
1.584e-003 4.318e+007 2.728e+013 1.000e+002 6.726e-002 1.285e-003 
1.585e-003 4.353e+007 2.724e+013 1.000e+002 6.647e-002 1.284e-003 
1.586e-003 4.351e+007 2.734e+013 1.000e+002 6.332e-002 1.285e-003 
1.587e-003 4.362e+007 2.733e+013 1.000e+002 6.719e-002 1.285e-003 
1.588e-003 4.359e+007 2.746e+013 1.000e+002 6.282e-002 1.286e-003 
1.589e-003 4.380e+007 2.742e+013 1.000e+002 6.664e-002 1.286e-003 
1.590e-003 4.383e+007 2.745e+013 1.000e+002 6.521e-002 1.287e-003 
1.591e-003 4.401e+007 2.742e+013 1.000e+002 6.268e-002 1.287e-003 
1.592e-003 4.408e+007 2.742e+013 1.000e+002 6.737e-002 1.287e-003 
1.593e-003 4.430e+007 2.728e+013 1.000e+002 6.300e-002 1.287e-003 
1.594e-003 4.429e+007 2.734e+013 1.000e+002 6.160e-002 1.288e-003 
1.595e-003 4.217e+007 2.739e+013 1.000e+002 6.377e-002 1.303e-003 
1.596e-003 3.689e+007 2.738e+013 1.000e+002 6.119e-002 1.341e-003 
1.597e-003 2.953e+007 2.708e+013 1.000e+002 6.067e-002 1.393e-003 
1.598e-003 2.503e+007 2.713e+013 1.000e+002 5.263e-002 1.425e-003 
1.599e-003 2.530e+007 2.712e+013 1.000e+002 5.390e-002 1.424e-003 
1.600e-003 2.564e+007 2.703e+013 1.000e+002 5.853e-002 1.422e-003 
1.601e-003 2.560e+007 2.712e+013 1.000e+002 5.376e-002 1.424e-003 
1.602e-003 2.541e+007 2.714e+013 1.000e+002 5.349e-002 1.426e-003 
1.603e-003 2.557e+007 2.709e+013 1.000e+002 5.650e-002 1.426e-003 
1.604e-003 2.592e+007 2.702e+013 1.000e+002 5.362e-002 1.425e-003 
1.605e-003 2.610e+007 2.693e+013 1.000e+002 5.818e-002 1.424e-003 
1.606e-003 2.626e+007 2.691e+013 1.000e+002 5.948e-002 1.424e-003 
1.607e-003 2.640e+007 2.692e+013 1.000e+002 5.743e-002 1.424e-003 
1.608e-003 2.655e+007 2.691e+013 1.000e+002 6.047e-002 1.424e-003 
1.609e-003 2.667e+007 2.689e+013 1.000e+002 5.524e-002 1.424e-003 
1.610e-003 2.670e+007 2.689e+013 1.000e+002 5.816e-002 1.425e-003 
1.611e-003 2.667e+007 2.694e+013 1.000e+002 5.637e-002 1.426e-003 
1.612e-003 2.682e+007 2.693e+013 1.000e+002 5.886e-002 1.426e-003 
1.613e-003 2.681e+007 2.689e+013 1.000e+002 5.578e-002 1.427e-003 
1.614e-003 2.683e+007 2.692e+013 1.000e+002 5.766e-002 1.428e-003 
1.615e-003 2.692e+007 2.694e+013 1.000e+002 5.753e-002 1.429e-003 
1.616e-003 2.703e+007 2.690e+013 1.000e+002 5.575e-002 1.429e-003 
1.617e-003 2.710e+007 2.691e+013 1.000e+002 5.741e-002 1.429e-003 
1.618e-003 2.717e+007 2.692e+013 1.000e+002 5.757e-002 1.430e-003 
1.619e-003 2.720e+007 2.692e+013 1.000e+002 5.405e-002 1.431e-003 
1.620e-003 2.728e+007 2.695e+013 1.000e+002 5.693e-002 1.431e-003 
1.621e-003 2.733e+007 2.694e+013 1.000e+002 5.356e-002 1.432e-003 
1.622e-003 2.743e+007 2.692e+013 1.000e+002 5.523e-002 1.432e-003 
1.623e-003 2.762e+007 2.690e+013 1.000e+002 5.846e-002 1.432e-003 
1.624e-003 2.773e+007 2.695e+013 1.000e+002 5.593e-002 1.432e-003 
1.625e-003 2.786e+007 2.699e+013 1.000e+002 5.471e-002 1.432e-003 
1.626e-003 2.803e+007 2.692e+013 1.000e+002 5.518e-002 1.432e-003 
1.627e-003 2.818e+007 2.694e+013 1.000e+002 5.512e-002 1.432e-003 
1.628e-003 2.829e+007 2.695e+013 1.000e+002 5.548e-002 1.432e-003 
1.629e-003 2.843e+007 2.696e+013 1.000e+002 5.589e-002 1.432e-003 
1.630e-003 2.857e+007 2.698e+013 1.000e+002 5.403e-002 1.432e-003 
1.631e-003 2.865e+007 2.693e+013 1.000e+002 5.703e-002 1.433e-003 
1.632e-003 2.883e+007 2.695e+013 1.000e+002 5.531e-002 1.432e-003 
1.633e-003 2.896e+007 2.698e+013 1.000e+002 5.566e-002 1.433e-003 
1.634e-003 2.911e+007 2.694e+013 1.000e+002 5.490e-002 1.433e-003 
1.635e-003 2.923e+007 2.694e+013 1.000e+002 5.620e-002 1.433e-003 
1.636e-003 2.935e+007 2.696e+013 1.000e+002 5.428e-002 1.433e-003 
1.637e-003 2.946e+007 2.695e+013 1.000e+002 5.329e-002 1.433e-003 
1.638e-003 2.961e+007 2.695e+013 1.000e+002 5.759e-002 1.433e-003 
1.639e-003 2.975e+007 2.697e+013 1.000e+002 5.730e-002 1.433e-003 
1.640e-003 2.987e+007 2.699e+013 1.000e+002 5.514e-002 1.433e-003 
1.641e-003 3.005e+007 2.699e+013 1.000e+002 5.496e-002 1.433e-003 
1.642e-003 3.022e+007 2.702e+013 1.000e+002 5.430e-002 1.433e-003 
1.643e-003 3.031e+007 2.697e+013 1.000e+002 5.459e-002 1.433e-003 
1.644e-003 3.050e+007 2.696e+013 1.000e+002 5.541e-002 1.433e-003 
1.645e-003 3.066e+007 2.702e+013 1.000e+002 5.370e-002 1.433e-003 
1.646e-003 3.081e+007 2.699e+013 1.000e+002 5.520e-002 1.433e-003 
1.647e-003 3.093e+007 2.703e+013 1.000e+002 5.406e-002 1.433e-003 
1.648e-003 3.099e+007 2.702e+013 1.000e+002 5.727e-002 1.433e-003 
1.649e-003 3.115e+007 2.703e+013 1.000e+002 5.586e-002 1.433e-003 
1.650e-003 3.128e+007 2.702e+013 1.000e+002 5.530e-002 1.434e-003 
1.651e-003 3.149e+007 2.708e+013 1.000e+002 5.448e-002 1.433e-003 
1.652e-003 3.156e+007 2.699e+013 1.000e+002 5.834e-002 1.434e-003 
1.653e-003 3.171e+007 2.703e+013 1.000e+002 5.501e-002 1.434e-003 
1.654e-003 3.185e+007 2.702e+013 1.000e+002 5.505e-002 1.434e-003 
1.655e-003 3.195e+007 2.702e+013 1.000e+002 5.349e-002 1.434e-003 
1.656e-003 3.178e+007 2.711e+013 1.000e+002 5.714e-002 1.436e-003 
1.657e-003 3.171e+007 2.714e+013 1.000e+002 5.617e-002 1.438e-003 
1.658e-003 3.181e+007 2.716e+013 1.000e+002 5.802e-002 1.438e-003 
1.659e-003 3.189e+007 2.718e+013 1.000e+002 5.687e-002 1.438e-003 
1.660e-003 3.199e+007 2.713e+013 1.000e+002 6.085e-002 1.439e-003 
1.661e-003 3.202e+007 2.717e+013 1.000e+002 5.925e-002 1.439e-003 
1.662e-003 3.207e+007 2.719e+013 1.000e+002 5.750e-002 1.440e-003 
1.663e-003 3.221e+007 2.721e+013 1.000e+002 5.983e-002 1.440e-003 
1.664e-003 3.233e+007 2.727e+013 1.000e+002 5.892e-002 1.440e-003 
1.665e-003 3.239e+007 2.719e+013 1.000e+002 5.669e-002 1.441e-003 
1.666e-003 3.245e+007 2.724e+013 1.000e+002 5.634e-002 1.441e-003 
1.667e-003 3.245e+007 2.715e+013 1.000e+002 5.537e-002 1.442e-003 
1.668e-003 3.251e+007 2.716e+013 1.000e+002 6.034e-002 1.443e-003 
1.669e-003 3.256e+007 2.718e+013 1.000e+002 5.825e-002 1.444e-003 
1.670e-003 3.265e+007 2.719e+013 1.000e+002 5.559e-002 1.444e-003 
1.671e-003 3.277e+007 2.723e+013 1.000e+002 5.376e-002 1.444e-003 
1.672e-003 3.282e+007 2.724e+013 1.000e+002 5.813e-002 1.445e-003 
1.673e-003 3.294e+007 2.721e+013 1.000e+002 6.163e-002 1.445e-003 
1.674e-003 3.301e+007 2.726e+013 1.000e+002 5.952e-002 1.446e-003 
1.675e-003 3.306e+007 2.725e+013 1.000e+002 5.978e-002 1.446e-003 
1.676e-003 3.324e+007 2.724e+013 1.000e+002 6.040e-002 1.446e-003 
1.677e-003 3.336e+007 2.725e+013 1.000e+002 5.701e-002 1.446e-003 
1.678e-003 3.347e+007 2.725e+013 1.000e+002 5.653e-002 1.446e-003 
1.679e-003 3.352e+007 2.726e+013 1.000e+002 6.063e-002 1.447e-003 
1.680e-003 3.359e+007 2.730e+013 1.000e+002 5.796e-002 1.448e-003 
1.681e-003 3.365e+007 2.719e+013 1.000e+002 6.366e-002 1.448e-003 
1.682e-003 3.375e+007 2.722e+013 1.000e+002 6.210e-002 1.448e-003 
1.683e-003 3.389e+007 2.725e+013 1.000e+002 6.070e-002 1.448e-003 
1.684e-003 3.394e+007 2.723e+013 1.000e+002 5.854e-002 1.449e-003 
1.685e-003 3.402e+007 2.725e+013 1.000e+002 6.266e-002 1.450e-003 
1.686e-003 3.411e+007 2.722e+013 1.000e+002 5.681e-002 1.450e-003 
1.687e-003 3.424e+007 2.722e+013 1.000e+002 5.715e-002 1.450e-003 
1.688e-003 3.437e+007 2.726e+013 1.000e+002 6.009e-002 1.450e-003 
1.689e-003 3.443e+007 2.723e+013 1.000e+002 5.861e-002 1.451e-003 
1.690e-003 3.462e+007 2.725e+013 1.000e+002 5.885e-002 1.450e-003 
1.691e-003 3.472e+007 2.733e+013 1.000e+002 5.641e-002 1.451e-003 
1.692e-003 3.476e+007 2.728e+013 1.000e+002 5.563e-002 1.451e-003 
1.693e-003 3.485e+007 2.731e+013 1.000e+002 5.910e-002 1.452e-003 
1.694e-003 3.498e+007 2.732e+013 1.000e+002 5.683e-002 1.452e-003 
1.695e-003 3.505e+007 2.729e+013 1.000e+002 5.772e-002 1.452e-003 
1.696e-003 3.516e+007 2.729e+013 1.000e+002 5.626e-002 1.453e-003 
1.697e-003 3.531e+007 2.729e+013 1.000e+002 6.037e-002 1.453e-003 
1.698e-003 3.542e+007 2.731e+013 1.000e+002 5.887e-002 1.453e-003 
1.699e-003 3.554e+007 2.726e+013 1.000e+002 5.971e-002 1.453e-003 
1.700e-003 3.563e+007 2.732e+013 1.000e+002 5.978e-002 1.453e-003 
1.701e-003 3.562e+007 2.723e+013 1.000e+002 6.056e-002 1.455e-003 
1.702e-003 3.580e+007 2.723e+013 1.000e+002 6.161e-002 1.454e-003 
1.703e-003 3.585e+007 2.718e+013 1.000e+002 5.945e-002 1.455e-003 
1.704e-003 3.596e+007 2.726e+013 1.000e+002 5.858e-002 1.455e-003 
1.705e-003 3.610e+007 2.723e+013 1.000e+002 6.024e-002 1.455e-003 
1.706e-003 3.619e+007 2.729e+013 1.000e+002 6.122e-002 1.456e-003 
1.707e-003 3.626e+007 2.733e+013 1.000e+002 6.080e-002 1.456e-003 
1.708e-003 3.643e+007 2.734e+013 1.000e+002 5.847e-002 1.456e-003 
1.709e-003 3.651e+007 2.736e+013 1.000e+002 6.177e-002 1.456e-003 
1.710e-003 3.665e+007 2.737e+013 1.000e+002 5.809e-002 1.456e-003 
1.711e-003 3.670e+007 2.735e+013 1.000e+002 5.836e-002 1.457e-003 
1.712e-003 3.684e+007 2.732e+013 1.000e+002 6.273e-002 1.457e-003 
1.713e-003 3.698e+007 2.730e+013 1.000e+002 6.380e-002 1.457e-003 
1.714e-003 3.704e+007 2.737e+013 1.000e+002 6.124e-002 1.458e-003 
1.715e-003 3.718e+007 2.729e+013 1.000e+002 5.936e-002 1.458e-003 
1.716e-003 3.728e+007 2.733e+013 1.000e+002 6.502e-002 1.458e-003 
1.717e-003 3.736e+007 2.739e+013 1.000e+002 5.993e-002 1.458e-003 
1.718e-003 3.755e+007 2.737e+013 1.000e+002 5.811e-002 1.458e-003 
1.719e-003 3.766e+007 2.729e+013 1.000e+002 6.029e-002 1.458e-003 
1.720e-003 3.787e+007 2.725e+013 1.000e+002 6.062e-002 1.458e-003 
1.721e-003 3.797e+007 2.727e+013 1.000e+002 5.962e-002 1.458e-003 
1.722e-003 3.812e+007 2.734e+013 1.000e+002 5.912e-002 1.458e-003 
1.723e-003 3.823e+007 2.730e+013 1.000e+002 5.753e-002 1.458e-003 
1.724e-003 3.839e+007 2.734e+013 1.000e+002 6.028e-002 1.458e-003 
1.725e-003 3.846e+007 2.732e+013 1.000e+002 5.949e-002 1.459e-003 
1.726e-003 3.865e+007 2.727e+013 1.000e+002 6.263e-002 1.459e-003 
1.727e-003 3.883e+007 2.727e+013 1.000e+002 6.140e-002 1.458e-003 
1.728e-003 3.893e+007 2.728e+013 1.000e+002 6.139e-002 1.459e-003 
1.729e-003 3.901e+007 2.731e+013 1.000e+002 6.467e-002 1.459e-003 
1.730e-003 3.914e+007 2.734e+013 1.000e+002 6.291e-002 1.459e-003 
1.731e-003 3.924e+007 2.734e+013 1.000e+002 6.544e-002 1.459e-003 
1.732e-003 3.932e+007 2.736e+013 1.000e+002 6.240e-002 1.460e-003 
1.733e-003 3.945e+007 2.733e+013 1.000e+002 6.202e-002 1.460e-003 
1.734e-003 3.964e+007 2.735e+013 1.000e+002 6.113e-002 1.460e-003 
1.735e-003 3.973e+007 2.734e+013 1.000e+002 6.235e-002 1.460e-003 
1.736e-003 3.986e+007 2.730e+013 1.000e+002 6.297e-002 1.460e-003 
1.737e-003 3.989e+007 2.736e+013 1.000e+002 6.217e-002 1.461e-003 
1.738e-003 4.003e+007 2.733e+013 1.000e+002 6.526e-002 1.461e-003 
1.739e-003 4.020e+007 2.735e+013 1.000e+002 6.370e-002 1.461e-003 
1.740e-003 4.026e+007 2.734e+013 1.000e+002 6.434e-002 1.461e-003 
1.741e-003 4.037e+007 2.738e+013 1.000e+002 6.361e-002 1.462e-003 
1.742e-003 4.048e+007 2.738e+013 1.000e+002 6.003e-002 1.462e-003 
1.743e-003 4.057e+007 2.738e+013 1.000e+002 6.182e-002 1.462e-003 
1.744e-003 4.070e+007 2.740e+013 1.000e+002 5.930e-002 1.462e-003 
1.745e-003 4.078e+007 2.741e+013 1.000e+002 6.099e-002 1.463e-003 
1.746e-003 4.095e+007 2.739e+013 1.000e+002 6.042e-002 1.463e-003 
1.747e-003 4.102e+007 2.739e+013 1.000e+002 6.074e-002 1.463e-003 
1.748e-003 4.127e+007 2.743e+013 1.000e+002 6.219e-002 1.462e-003 
1.749e-003 4.132e+007 2.741e+013 1.000e+002 6.642e-002 1.463e-003 
1.750e-003 4.145e+007 2.744e+013 1.000e+002 6.171e-002 1.463e-003 
1.751e-003 4.155e+007 2.749e+013 1.000e+002 6.144e-002 1.463e-003 
1.752e-003 4.165e+007 2.739e+013 1.000e+002 6.570e-002 1.464e-003 
1.753e-003 4.187e+007 2.750e+013 1.000e+002 6.381e-002 1.463e-003 
1.754e-003 4.197e+007 2.736e+013 1.000e+002 6.451e-002 1.464e-003 
1.755e-003 4.208e+007 2.736e+013 1.000e+002 6.383e-002 1.464e-003 
1.756e-003 4.216e+007 2.740e+013 1.000e+002 6.513e-002 1.464e-003 
1.757e-003 4.229e+007 2.751e+013 1.000e+002 6.405e-002 1.464e-003 
1.758e-003 4.238e+007 2.743e+013 1.000e+002 6.560e-002 1.465e-003 
1.759e-003 4.253e+007 2.739e+013 1.000e+002 6.436e-002 1.465e-003 
1.760e-003 4.262e+007 2.744e+013 1.000e+002 6.452e-002 1.465e-003 
1.761e-003 4.276e+007 2.748e+013 1.000e+002 6.502e-002 1.465e-003 
1.762e-003 4.279e+007 2.746e+013 1.000e+002 6.370e-002 1.466e-003 
1.763e-003 4.297e+007 2.746e+013 1.000e+002 6.416e-002 1.466e-003 
1.764e-003 4.313e+007 2.756e+013 1.000e+002 6.089e-002 1.466e-003 
1.765e-003 4.320e+007 2.744e+013 1.000e+002 6.297e-002 1.466e-003 
1.766e-003 4.328e+007 2.746e+013 1.000e+002 6.750e-002 1.467e-003 
1.767e-003 4.331e+007 2.751e+013 1.000e+002 6.339e-002 1.467e-003 
1.768e-003 4.333e+007 2.748e+013 1.000e+002 6.545e-002 1.468e-003 
1.769e-003 4.350e+007 2.749e+013 1.000e+002 6.326e-002 1.468e-003 
1.770e-003 4.359e+007 2.748e+013 1.000e+002 6.318e-002 1.468e-003 
1.771e-003 4.373e+007 2.746e+013 1.000e+002 6.345e-002 1.468e-003 
1.772e-003 4.375e+007 2.748e+013 1.000e+002 6.236e-002 1.469e-003 
1.773e-003 4.393e+007 2.744e+013 1.000e+002 6.307e-002 1.469e-003 
1.774e-003 4.405e+007 2.757e+013 1.000e+002 5.952e-002 1.469e-003 
1.775e-003 4.402e+007 2.746e+013 1.000e+002 6.122e-002 1.470e-003 
1.776e-003 4.402e+007 2.747e+013 1.000e+002 6.125e-002 1.471e-003 
1.777e-003 4.417e+007 2.757e+013 1.000e+002 6.221e-002 1.471e-003 
1.778e-003 4.431e+007 2.747e+013 1.000e+002 6.141e-002 1.471e-003 
1.779e-003 4.441e+007 2.747e+013 1.000e+002 6.214e-002 1.472e-003 
1.780e-003 4.452e+007 2.750e+013 1.000e+002 6.319e-002 1.472e-003 
1.781e-003 4.450e+007 2.754e+013 1.000e+002 6.023e-002 1.473e-003 
1.782e-003 4.186e+007 2.748e+013 1.000e+002 6.407e-002 1.492e-003 
1.783e-003 3.655e+007 2.725e+013 1.000e+002 5.928e-002 1.530e-003 
1.784e-003 2.853e+007 2.709e+013 1.000e+002 6.312e-002 1.586e-003 
1.785e-003 2.551e+007 2.709e+013 1.000e+002 6.077e-002 1.608e-003 
1.786e-003 2.563e+007 2.702e+013 1.000e+002 5.935e-002 1.609e-003 
1.787e-003 2.569e+007 2.704e+013 1.000e+002 5.698e-002 1.609e-003 
1.788e-003 2.563e+007 2.703e+013 1.000e+002 5.544e-002 1.611e-003 
1.789e-003 2.561e+007 2.703e+013 1.000e+002 5.120e-002 1.612e-003 
1.790e-003 2.572e+007 2.699e+013 1.000e+002 5.560e-002 1.612e-003 
1.791e-003 2.540e+007 2.702e+013 1.000e+002 5.446e-002 1.615e-003 
1.792e-003 2.552e+007 2.700e+013 1.000e+002 5.225e-002 1.615e-003 
1.793e-003 2.572e+007 2.693e+013 1.000e+002 5.310e-002 1.615e-003 
1.794e-003 2.579e+007 2.695e+013 1.000e+002 5.571e-002 1.615e-003 
1.795e-003 2.591e+007 2.693e+013 1.000e+002 5.400e-002 1.616e-003 
1.796e-003 2.605e+007 2.699e+013 1.000e+002 5.183e-002 1.616e-003 
1.797e-003 2.613e+007 2.695e+013 1.000e+002 5.528e-002 1.616e-003 
1.798e-003 2.623e+007 2.697e+013 1.000e+002 5.265e-002 1.616e-003 
1.799e-003 2.631e+007 2.696e+013 1.000e+002 5.383e-002 1.617e-003 
1.800e-003 2.641e+007 2.701e+013 1.000e+002 5.321e-002 1.617e-003 
1.801e-003 2.651e+007 2.704e+013 1.000e+002 5.324e-002 1.617e-003 
1.802e-003 2.667e+007 2.700e+013 1.000e+002 5.286e-002 1.617e-003 
1.803e-003 2.679e+007 2.703e+013 1.000e+002 5.423e-002 1.618e-003 
1.804e-003 2.695e+007 2.700e+013 1.000e+002 5.439e-002 1.617e-003 
1.805e-003 2.704e+007 2.706e+013 1.000e+002 5.312e-002 1.618e-003 
1.806e-003 2.716e+007 2.700e+013 1.000e+002 5.328e-002 1.618e-003 
1.807e-003 2.733e+007 2.698e+013 1.000e+002 5.641e-002 1.618e-003 
1.808e-003 2.742e+007 2.702e+013 1.000e+002 5.386e-002 1.618e-003 
1.809e-003 2.749e+007 2.705e+013 1.000e+002 5.613e-002 1.619e-003 
1.810e-003 2.752e+007 2.705e+013 1.000e+002 5.467e-002 1.619e-003 
1.811e-003 2.762e+007 2.703e+013 1.000e+002 5.689e-002 1.620e-003 
1.812e-003 2.773e+007 2.705e+013 1.000e+002 5.626e-002 1.620e-003 
1.813e-003 2.783e+007 2.701e+013 1.000e+002 5.679e-002 1.620e-003 
1.814e-003 2.797e+007 2.703e+013 1.000e+002 5.672e-002 1.620e-003 
1.815e-003 2.805e+007 2.699e+013 1.000e+002 5.508e-002 1.621e-003 
1.816e-003 2.823e+007 2.707e+013 1.000e+002 5.351e-002 1.621e-003 
1.817e-003 2.833e+007 2.704e+013 1.000e+002 5.481e-002 1.621e-003 
1.818e-003 2.845e+007 2.699e+013 1.000e+002 5.591e-002 1.621e-003 
1.819e-003 2.858e+007 2.699e+013 1.000e+002 5.495e-002 1.621e-003 
1.820e-003 2.873e+007 2.704e+013 1.000e+002 5.440e-002 1.621e-003 
1.821e-003 2.886e+007 2.708e+013 1.000e+002 5.422e-002 1.621e-003 
1.822e-003 2.899e+007 2.705e+013 1.000e+002 5.546e-002 1.621e-003 
1.823e-003 2.916e+007 2.702e+013 1.000e+002 5.527e-002 1.621e-003 
1.824e-003 2.926e+007 2.706e+013 1.000e+002 5.771e-002 1.621e-003 
1.825e-003 2.928e+007 2.700e+013 1.000e+002 5.819e-002 1.622e-003 
1.826e-003 2.940e+007 2.706e+013 1.000e+002 5.539e-002 1.622e-003 
1.827e-003 2.950e+007 2.706e+013 1.000e+002 5.818e-002 1.623e-003 
1.828e-003 2.961e+007 2.704e+013 1.000e+002 5.506e-002 1.623e-003 
1.829e-003 2.981e+007 2.706e+013 1.000e+002 5.412e-002 1.623e-003 
1.830e-003 2.987e+007 2.708e+013 1.000e+002 5.488e-002 1.623e-003 
1.831e-003 2.997e+007 2.706e+013 1.000e+002 5.687e-002 1.623e-003 
1.832e-003 3.008e+007 2.699e+013 1.000e+002 5.645e-002 1.624e-003 
1.833e-003 3.008e+007 2.701e+013 1.000e+002 5.739e-002 1.625e-003 
1.834e-003 3.026e+007 2.703e+013 1.000e+002 5.769e-002 1.624e-003 
1.835e-003 3.033e+007 2.700e+013 1.000e+002 5.860e-002 1.625e-003 
1.836e-003 3.048e+007 2.702e+013 1.000e+002 5.981e-002 1.625e-003 
1.837e-003 3.063e+007 2.703e+013 1.000e+002 5.966e-002 1.625e-003 
1.838e-003 3.073e+007 2.705e+013 1.000e+002 6.061e-002 1.625e-003 
1.839e-003 3.084e+007 2.704e+013 1.000e+002 5.903e-002 1.625e-003 
1.840e-003 3.090e+007 2.705e+013 1.000e+002 5.886e-002 1.626e-003 
1.841e-003 3.095e+007 2.704e+013 1.000e+002 5.939e-002 1.627e-003 
1.842e-003 3.110e+007 2.696e+013 1.000e+002 6.035e-002 1.627e-003 
1.843e-003 3.126e+007 2.700e+013 1.000e+002 5.740e-002 1.627e-003 
1.844e-003 3.135e+007 2.705e+013 1.000e+002 5.790e-002 1.627e-003 
1.845e-003 3.150e+007 2.706e+013 1.000e+002 5.680e-002 1.627e-003 
1.846e-003 3.156e+007 2.702e+013 1.000e+002 5.890e-002 1.627e-003 
1.847e-003 3.169e+007 2.701e+013 1.000e+002 6.422e-002 1.628e-003 
1.848e-003 3.182e+007 2.702e+013 1.000e+002 5.829e-002 1.628e-003 
1.849e-003 3.195e+007 2.709e+013 1.000e+002 6.016e-002 1.628e-003 
1.850e-003 3.205e+007 2.704e+013 1.000e+002 5.871e-002 1.628e-003 
1.851e-003 3.207e+007 2.706e+013 1.000e+002 5.647e-002 1.629e-003 
1.852e-003 3.227e+007 2.706e+013 1.000e+002 5.943e-002 1.629e-003 
1.853e-003 3.242e+007 2.701e+013 1.000e+002 6.088e-002 1.629e-003 
1.854e-003 3.256e+007 2.702e+013 1.000e+002 5.620e-002 1.629e-003 
1.855e-003 3.262e+007 2.704e+013 1.000e+002 5.975e-002 1.629e-003 
1.856e-003 3.265e+007 2.709e+013 1.000e+002 5.774e-002 1.630e-003 
1.857e-003 3.277e+007 2.704e+013 1.000e+002 5.789e-002 1.630e-003 
1.858e-003 3.286e+007 2.710e+013 1.000e+002 5.978e-002 1.630e-003 
1.859e-003 3.302e+007 2.709e+013 1.000e+002 5.530e-002 1.630e-003 
1.860e-003 3.314e+007 2.710e+013 1.000e+002 5.673e-002 1.631e-003 
1.861e-003 3.321e+007 2.704e+013 1.000e+002 5.569e-002 1.631e-003 
1.862e-003 3.329e+007 2.705e+013 1.000e+002 5.709e-002 1.632e-003 
1.863e-003 3.341e+007 2.706e+013 1.000e+002 5.665e-002 1.632e-003 
1.864e-003 3.352e+007 2.708e+013 1.000e+002 5.895e-002 1.632e-003 
1.865e-003 3.360e+007 2.712e+013 1.000e+002 5.959e-002 1.632e-003 
1.866e-003 3.376e+007 2.716e+013 1.000e+002 5.666e-002 1.632e-003 
1.867e-003 3.385e+007 2.716e+013 1.000e+002 5.442e-002 1.633e-003 
1.868e-003 3.402e+007 2.721e+013 1.000e+002 5.886e-002 1.632e-003 
1.869e-003 3.408e+007 2.719e+013 1.000e+002 6.366e-002 1.633e-003 
1.870e-003 3.421e+007 2.721e+013 1.000e+002 5.659e-002 1.633e-003 
1.871e-003 3.429e+007 2.721e+013 1.000e+002 5.728e-002 1.634e-003 
1.872e-003 3.442e+007 2.717e+013 1.000e+002 6.063e-002 1.634e-003 
1.873e-003 3.452e+007 2.721e+013 1.000e+002 5.749e-002 1.634e-003 
1.874e-003 3.466e+007 2.719e+013 1.000e+002 5.912e-002 1.634e-003 
1.875e-003 3.480e+007 2.722e+013 1.000e+002 5.978e-002 1.634e-003 
1.876e-003 3.490e+007 2.724e+013 1.000e+002 5.527e-002 1.634e-003 
1.877e-003 3.502e+007 2.723e+013 1.000e+002 5.795e-002 1.635e-003 
1.878e-003 3.513e+007 2.724e+013 1.000e+002 5.838e-002 1.635e-003 
1.879e-003 3.524e+007 2.725e+013 1.000e+002 5.795e-002 1.635e-003 
1.880e-003 3.528e+007 2.729e+013 1.000e+002 6.093e-002 1.636e-003 
1.881e-003 3.542e+007 2.727e+013 1.000e+002 6.257e-002 1.636e-003 
1.882e-003 3.553e+007 2.723e+013 1.000e+002 6.066e-002 1.636e-003 
1.883e-003 3.571e+007 2.723e+013 1.000e+002 6.050e-002 1.636e-003 
1.884e-003 3.582e+007 2.725e+013 1.000e+002 5.991e-002 1.636e-003 
1.885e-003 3.597e+007 2.724e+013 1.000e+002 5.971e-002 1.636e-003 
1.886e-003 3.605e+007 2.722e+013 1.000e+002 6.089e-002 1.636e-003 
1.887e-003 3.617e+007 2.727e+013 1.000e+002 6.066e-002 1.637e-003 
1.888e-003 3.628e+007 2.729e+013 1.000e+002 6.058e-002 1.637e-003 
1.889e-003 3.636e+007 2.727e+013 1.000e+002 5.747e-002 1.637e-003 
1.890e-003 3.648e+007 2.733e+013 1.000e+002 6.007e-002 1.637e-003 
1.891e-003 3.665e+007 2.727e+013 1.000e+002 5.856e-002 1.637e-003 
1.892e-003 3.663e+007 2.730e+013 1.000e+002 5.955e-002 1.638e-003 
1.893e-003 3.687e+007 2.729e+013 1.000e+002 6.353e-002 1.638e-003 
1.894e-003 3.700e+007 2.730e+013 1.000e+002 6.053e-002 1.638e-003 
1.895e-003 3.711e+007 2.729e+013 1.000e+002 6.450e-002 1.638e-003 
1.896e-003 3.720e+007 2.731e+013 1.000e+002 5.847e-002 1.638e-003 
1.897e-003 3.736e+007 2.730e+013 1.000e+002 5.725e-002 1.638e-003 
1.898e-003 3.743e+007 2.730e+013 1.000e+002 6.131e-002 1.639e-003 
1.899e-003 3.755e+007 2.733e+013 1.000e+002 5.875e-002 1.639e-003 
1.900e-003 3.774e+007 2.732e+013 1.000e+002 5.959e-002 1.639e-003 
1.901e-003 3.786e+007 2.730e+013 1.000e+002 6.199e-002 1.639e-003 
1.902e-003 3.792e+007 2.735e+013 1.000e+002 5.924e-002 1.639e-003 
1.903e-003 3.805e+007 2.735e+013 1.000e+002 6.172e-002 1.640e-003 
1.904e-003 3.822e+007 2.735e+013 1.000e+002 6.017e-002 1.639e-003 
1.905e-003 3.829e+007 2.734e+013 1.000e+002 5.999e-002 1.640e-003 
1.906e-003 3.840e+007 2.733e+013 1.000e+002 6.047e-002 1.640e-003 
1.907e-003 3.845e+007 2.736e+013 1.000e+002 6.211e-002 1.641e-003 
1.908e-003 3.850e+007 2.734e+013 1.000e+002 6.064e-002 1.641e-003 
1.909e-003 3.854e+007 2.729e+013 1.000e+002 6.816e-002 1.642e-003 
1.910e-003 3.874e+007 2.735e+013 1.000e+002 5.857e-002 1.642e-003 
1.911e-003 3.881e+007 2.738e+013 1.000e+002 5.882e-002 1.642e-003 
1.912e-003 3.897e+007 2.731e+013 1.000e+002 5.973e-002 1.642e-003 
1.913e-003 3.906e+007 2.733e+013 1.000e+002 6.091e-002 1.643e-003 
1.914e-003 3.926e+007 2.728e+013 1.000e+002 6.153e-002 1.642e-003 
1.915e-003 3.933e+007 2.731e+013 1.000e+002 6.262e-002 1.643e-003 
1.916e-003 3.941e+007 2.733e+013 1.000e+002 6.228e-002 1.643e-003 
1.917e-003 3.951e+007 2.736e+013 1.000e+002 6.037e-002 1.644e-003 
1.918e-003 3.958e+007 2.732e+013 1.000e+002 6.080e-002 1.644e-003 
1.919e-003 3.965e+007 2.739e+013 1.000e+002 6.026e-002 1.645e-003 
1.920e-003 3.984e+007 2.733e+013 1.000e+002 6.147e-002 1.644e-003 
1.921e-003 3.989e+007 2.735e+013 1.000e+002 5.827e-002 1.645e-003 
1.922e-003 4.003e+007 2.731e+013 1.000e+002 6.186e-002 1.645e-003 
1.923e-003 4.009e+007 2.733e+013 1.000e+002 6.120e-002 1.646e-003 
1.924e-003 4.029e+007 2.735e+013 1.000e+002 6.097e-002 1.645e-003 
1.925e-003 4.032e+007 2.738e+013 1.000e+002 6.008e-002 1.646e-003 
1.926e-003 4.048e+007 2.738e+013 1.000e+002 5.990e-002 1.646e-003 
1.927e-003 4.054e+007 2.736e+013 1.000e+002 6.185e-002 1.646e-003 
1.928e-003 4.065e+007 2.734e+013 1.000e+002 6.323e-002 1.647e-003 
1.929e-003 4.069e+007 2.734e+013 1.000e+002 6.342e-002 1.647e-003 
1.930e-003 4.082e+007 2.739e+013 1.000e+002 5.917e-002 1.647e-003 
1.931e-003 4.103e+007 2.737e+013 1.000e+002 6.536e-002 1.647e-003 
1.932e-003 4.106e+007 2.739e+013 1.000e+002 6.097e-002 1.648e-003 
1.933e-003 4.112e+007 2.736e+013 1.000e+002 6.047e-002 1.648e-003 
1.934e-003 4.129e+007 2.732e+013 1.000e+002 6.175e-002 1.648e-003 
1.935e-003 4.139e+007 2.737e+013 1.000e+002 6.287e-002 1.648e-003 
1.936e-003 4.144e+007 2.737e+013 1.000e+002 6.274e-002 1.649e-003 
1.937e-003 4.154e+007 2.739e+013 1.000e+002 6.314e-002 1.649e-003 
1.938e-003 4.170e+007 2.734e+013 1.000e+002 6.118e-002 1.649e-003 
1.939e-003 4.181e+007 2.741e+013 1.000e+002 6.136e-002 1.650e-003 
1.940e-003 4.194e+007 2.737e+013 1.000e+002 6.307e-002 1.650e-003 
1.941e-003 4.196e+007 2.740e+013 1.000e+002 6.066e-002 1.651e-003 
1.942e-003 4.208e+007 2.735e+013 1.000e+002 6.536e-002 1.651e-003 
1.943e-003 4.215e+007 2.741e+013 1.000e+002 6.061e-002 1.651e-003 
1.944e-003 4.228e+007 2.747e+013 1.000e+002 6.074e-002 1.651e-003 
1.945e-003 4.233e+007 2.742e+013 1.000e+002 6.203e-002 1.652e-003 
1.946e-003 4.243e+007 2.751e+013 1.000e+002 5.980e-002 1.652e-003 
1.947e-003 4.269e+007 2.743e+013 1.000e+002 6.261e-002 1.652e-003 
1.948e-003 4.273e+007 2.750e+013 1.000e+002 6.572e-002 1.652e-003 
1.949e-003 4.272e+007 2.748e+013 1.000e+002 6.359e-002 1.653e-003 
1.950e-003 4.283e+007 2.749e+013 1.000e+002 6.028e-002 1.654e-003 
1.951e-003 4.298e+007 2.742e+013 1.000e+002 6.302e-002 1.654e-003 
1.952e-003 4.304e+007 2.746e+013 1.000e+002 5.739e-002 1.654e-003 
1.953e-003 4.323e+007 2.756e+013 1.000e+002 6.238e-002 1.654e-003 
1.954e-003 4.325e+007 2.751e+013 1.000e+002 5.998e-002 1.655e-003 
1.955e-003 4.331e+007 2.746e+013 1.000e+002 6.281e-002 1.655e-003 
1.956e-003 4.347e+007 2.751e+013 1.000e+002 6.081e-002 1.655e-003 
1.957e-003 4.352e+007 2.760e+013 1.000e+002 6.454e-002 1.656e-003 
1.958e-003 4.360e+007 2.755e+013 1.000e+002 5.961e-002 1.656e-003 
1.959e-003 4.369e+007 2.749e+013 1.000e+002 6.048e-002 1.657e-003 
1.960e-003 4.362e+007 2.748e+013 1.000e+002 6.325e-002 1.658e-003 
1.961e-003 4.346e+007 2.750e+013 1.000e+002 5.837e-002 1.660e-003 
1.962e-003 4.337e+007 2.748e+013 1.000e+002 6.298e-002 1.662e-003 
1.963e-003 4.357e+007 2.750e+013 1.000e+002 6.154e-002 1.661e-003 
1.964e-003 4.377e+007 2.750e+013 1.000e+002 5.977e-002 1.661e-003 
1.965e-003 4.383e+007 2.752e+013 1.000e+002 6.175e-002 1.662e-003 
1.966e-003 4.388e+007 2.751e+013 1.000e+002 6.141e-002 1.662e-003 
1.967e-003 4.406e+007 2.752e+013 1.000e+002 5.874e-002 1.662e-003 
1.968e-003 4.415e+007 2.750e+013 1.000e+002 5.666e-002 1.662e-003 
1.969e-003 4.414e+007 2.754e+013 1.000e+002 6.031e-002 1.664e-003 
1.970e-003 4.435e+007 2.749e+013 1.000e+002 5.845e-002 1.663e-003 
1.971e-003 4.449e+007 2.754e+013 1.000e+002 6.442e-002 1.663e-003 
1.972e-003 4.448e+007 2.757e+013 1.000e+002 6.157e-002 1.664e-003 
1.973e-003 4.456e+007 2.747e+013 1.000e+002 6.495e-002 1.665e-003 
1.974e-003 4.380e+007 2.748e+013 1.000e+002 5.827e-002 1.671e-003 
1.975e-003 3.967e+007 2.751e+013 1.000e+002 6.114e-002 1.700e-003 
1.976e-003 3.323e+007 2.721e+013 1.000e+002 5.914e-002 1.746e-003 
1.977e-003 2.590e+007 2.706e+013 1.000e+002 5.803e-002 1.798e-003 
1.978e-003 2.553e+007 2.704e+013 1.000e+002 5.683e-002 1.801e-003 
1.979e-003 2.561e+007 2.703e+013 1.000e+002 5.665e-002 1.802e-003 
1.980e-003 2.541e+007 2.704e+013 1.000e+002 5.696e-002 1.804e-003 
1.981e-003 2.551e+007 2.703e+013 1.000e+002 5.436e-002 1.804e-003 
1.982e-003 2.569e+007 2.701e+013 1.000e+002 5.418e-002 1.804e-003 
1.983e-003 2.580e+007 2.702e+013 1.000e+002 5.505e-002 1.804e-003 
1.984e-003 2.600e+007 2.702e+013 1.000e+002 5.725e-002 1.804e-003 
1.985e-003 2.614e+007 2.702e+013 1.000e+002 5.489e-002 1.804e-003 
1.986e-003 2.629e+007 2.699e+013 1.000e+002 5.604e-002 1.804e-003 
1.987e-003 2.646e+007 2.698e+013 1.000e+002 5.596e-002 1.804e-003 
1.988e-003 2.651e+007 2.699e+013 1.000e+002 5.460e-002 1.804e-003 
1.989e-003 2.660e+007 2.699e+013 1.000e+002 5.404e-002 1.805e-003 
1.990e-003 2.666e+007 2.700e+013 1.000e+002 5.485e-002 1.805e-003 
1.991e-003 2.671e+007 2.700e+013 1.000e+002 5.333e-002 1.806e-003 
1.992e-003 2.686e+007 2.701e+013 1.000e+002 5.597e-002 1.806e-003 
1.993e-003 2.691e+007 2.701e+013 1.000e+002 5.572e-002 1.807e-003 
1.994e-003 2.708e+007 2.702e+013 1.000e+002 5.683e-002 1.806e-003 
1.995e-003 2.719e+007 2.703e+013 1.000e+002 5.525e-002 1.807e-003 
1.996e-003 2.733e+007 2.701e+013 1.000e+002 5.715e-002 1.807e-003 
1.997e-003 2.743e+007 2.703e+013 1.000e+002 5.622e-002 1.807e-003 
1.998e-003 2.753e+007 2.702e+013 1.000e+002 5.625e-002 1.807e-003 
1.999e-003 2.759e+007 2.695e+013 1.000e+002 5.643e-002 1.808e-003 
2.000e-003 2.768e+007 2.697e+013 1.000e+002 5.602e-002 1.808e-003 
2.001e-003 2.785e+007 2.700e+013 1.000e+002 5.543e-002 1.808e-003 
2.002e-003 2.795e+007 2.699e+013 1.000e+002 5.579e-002 1.808e-003 
2.003e-003 2.807e+007 2.695e+013 1.000e+002 5.496e-002 1.809e-003 
2.004e-003 2.818e+007 2.702e+013 1.000e+002 5.564e-002 1.809e-003 
2.005e-003 2.836e+007 2.701e+013 1.000e+002 6.069e-002 1.809e-003 
2.006e-003 2.845e+007 2.696e+013 1.000e+002 5.238e-002 1.809e-003 
2.007e-003 2.861e+007 2.695e+013 1.000e+002 5.721e-002 1.809e-003 
2.008e-003 2.866e+007 2.696e+013 1.000e+002 6.002e-002 1.809e-003 
2.009e-003 2.869e+007 2.701e+013 1.000e+002 5.734e-002 1.810e-003 
2.010e-003 2.872e+007 2.701e+013 1.000e+002 5.577e-002 1.811e-003 
2.011e-003 2.882e+007 2.700e+013 1.000e+002 5.357e-002 1.811e-003 
2.012e-003 2.892e+007 2.700e+013 1.000e+002 5.628e-002 1.812e-003 
2.013e-003 2.899e+007 2.698e+013 1.000e+002 5.938e-002 1.812e-003 
2.014e-003 2.908e+007 2.700e+013 1.000e+002 5.407e-002 1.813e-003 
2.015e-003 2.915e+007 2.699e+013 1.000e+002 5.782e-002 1.813e-003 
2.016e-003 2.922e+007 2.694e+013 1.000e+002 5.352e-002 1.814e-003 
2.017e-003 2.926e+007 2.701e+013 1.000e+002 5.715e-002 1.814e-003 
2.018e-003 2.935e+007 2.699e+013 1.000e+002 5.530e-002 1.815e-003 
2.019e-003 2.947e+007 2.699e+013 1.000e+002 5.700e-002 1.815e-003 
2.020e-003 2.951e+007 2.700e+013 1.000e+002 5.789e-002 1.816e-003 
2.021e-003 2.957e+007 2.700e+013 1.000e+002 5.487e-002 1.816e-003 
2.022e-003 2.961e+007 2.702e+013 1.000e+002 5.741e-002 1.817e-003 
2.023e-003 2.971e+007 2.700e+013 1.000e+002 5.574e-002 1.817e-003 
2.024e-003 2.981e+007 2.701e+013 1.000e+002 6.011e-002 1.818e-003 
2.025e-003 2.989e+007 2.701e+013 1.000e+002 5.667e-002 1.818e-003 
2.026e-003 2.999e+007 2.702e+013 1.000e+002 5.584e-002 1.818e-003 
2.027e-003 3.001e+007 2.706e+013 1.000e+002 5.494e-002 1.819e-003 
2.028e-003 3.011e+007 2.700e+013 1.000e+002 5.584e-002 1.819e-003 
2.029e-003 3.021e+007 2.704e+013 1.000e+002 5.441e-002 1.820e-003 
2.030e-003 3.024e+007 2.704e+013 1.000e+002 5.632e-002 1.821e-003 
2.031e-003 3.031e+007 2.702e+013 1.000e+002 5.672e-002 1.821e-003 
2.032e-003 3.034e+007 2.704e+013 1.000e+002 5.260e-002 1.822e-003 
2.033e-003 3.038e+007 2.707e+013 1.000e+002 5.457e-002 1.823e-003 
2.034e-003 3.044e+007 2.704e+013 1.000e+002 5.743e-002 1.823e-003 
2.035e-003 3.054e+007 2.705e+013 1.000e+002 5.227e-002 1.823e-003 
2.036e-003 3.066e+007 2.702e+013 1.000e+002 5.516e-002 1.824e-003 
2.037e-003 3.070e+007 2.700e+013 1.000e+002 5.682e-002 1.824e-003 
2.038e-003 3.076e+007 2.700e+013 1.000e+002 6.005e-002 1.825e-003 
2.039e-003 3.087e+007 2.708e+013 1.000e+002 5.514e-002 1.825e-003 
2.040e-003 3.093e+007 2.703e+013 1.000e+002 5.917e-002 1.826e-003 
2.041e-003 3.105e+007 2.704e+013 1.000e+002 5.588e-002 1.826e-003 
2.042e-003 3.115e+007 2.707e+013 1.000e+002 5.889e-002 1.826e-003 
2.043e-003 3.121e+007 2.709e+013 1.000e+002 5.790e-002 1.827e-003 
2.044e-003 3.133e+007 2.706e+013 1.000e+002 5.637e-002 1.827e-003 
2.045e-003 3.142e+007 2.710e+013 1.000e+002 5.606e-002 1.827e-003 
2.046e-003 3.154e+007 2.709e+013 1.000e+002 5.561e-002 1.828e-003 
2.047e-003 3.162e+007 2.711e+013 1.000e+002 5.744e-002 1.828e-003 
2.048e-003 3.173e+007 2.707e+013 1.000e+002 5.890e-002 1.828e-003 
2.049e-003 3.185e+007 2.710e+013 1.000e+002 5.847e-002 1.828e-003 
2.050e-003 3.197e+007 2.708e+013 1.000e+002 5.913e-002 1.829e-003 
2.051e-003 3.204e+007 2.710e+013 1.000e+002 5.678e-002 1.829e-003 
2.052e-003 3.219e+007 2.708e+013 1.000e+002 5.736e-002 1.829e-003 
2.053e-003 3.230e+007 2.708e+013 1.000e+002 5.921e-002 1.829e-003 
2.054e-003 3.239e+007 2.713e+013 1.000e+002 5.673e-002 1.830e-003 
2.055e-003 3.249e+007 2.711e+013 1.000e+002 5.650e-002 1.830e-003 
2.056e-003 3.263e+007 2.710e+013 1.000e+002 5.970e-002 1.830e-003 
2.057e-003 3.275e+007 2.712e+013 1.000e+002 5.751e-002 1.830e-003 
2.058e-003 3.288e+007 2.706e+013 1.000e+002 6.032e-002 1.830e-003 
2.059e-003 3.294e+007 2.713e+013 1.000e+002 5.885e-002 1.831e-003 
2.060e-003 3.301e+007 2.712e+013 1.000e+002 5.690e-002 1.831e-003 
2.061e-003 3.321e+007 2.715e+013 1.000e+002 5.727e-002 1.831e-003 
2.062e-003 3.330e+007 2.716e+013 1.000e+002 5.755e-002 1.831e-003 
2.063e-003 3.339e+007 2.712e+013 1.000e+002 5.903e-002 1.832e-003 
2.064e-003 3.352e+007 2.711e+013 1.000e+002 6.046e-002 1.832e-003 
2.065e-003 3.358e+007 2.711e+013 1.000e+002 6.093e-002 1.832e-003 
2.066e-003 3.371e+007 2.714e+013 1.000e+002 5.954e-002 1.833e-003 
2.067e-003 3.380e+007 2.714e+013 1.000e+002 5.869e-002 1.833e-003 
2.068e-003 3.388e+007 2.713e+013 1.000e+002 5.562e-002 1.833e-003 
2.069e-003 3.405e+007 2.715e+013 1.000e+002 5.804e-002 1.833e-003 
2.070e-003 3.417e+007 2.716e+013 1.000e+002 5.751e-002 1.833e-003 
2.071e-003 3.430e+007 2.712e+013 1.000e+002 5.976e-002 1.833e-003 
2.072e-003 3.434e+007 2.718e+013 1.000e+002 6.039e-002 1.834e-003 
2.073e-003 3.452e+007 2.713e+013 1.000e+002 5.992e-002 1.834e-003 
2.074e-003 3.463e+007 2.713e+013 1.000e+002 5.885e-002 1.834e-003 
2.075e-003 3.470e+007 2.714e+013 1.000e+002 5.731e-002 1.835e-003 
2.076e-003 3.482e+007 2.710e+013 1.000e+002 5.994e-002 1.835e-003 
2.077e-003 3.492e+007 2.710e+013 1.000e+002 6.037e-002 1.835e-003 
2.078e-003 3.500e+007 2.717e+013 1.000e+002 6.138e-002 1.836e-003 
2.079e-003 3.515e+007 2.713e+013 1.000e+002 6.332e-002 1.836e-003 
2.080e-003 3.523e+007 2.716e+013 1.000e+002 5.952e-002 1.836e-003 
2.081e-003 3.530e+007 2.717e+013 1.000e+002 5.720e-002 1.837e-003 
2.082e-003 3.549e+007 2.712e+013 1.000e+002 6.100e-002 1.836e-003 
2.083e-003 3.554e+007 2.714e+013 1.000e+002 6.357e-002 1.837e-003 
2.084e-003 3.558e+007 2.717e+013 1.000e+002 6.021e-002 1.838e-003 
2.085e-003 3.574e+007 2.723e+013 1.000e+002 6.007e-002 1.837e-003 
2.086e-003 3.581e+007 2.716e+013 1.000e+002 6.058e-002 1.838e-003 
2.087e-003 3.595e+007 2.715e+013 1.000e+002 6.029e-002 1.838e-003 
2.088e-003 3.604e+007 2.717e+013 1.000e+002 6.400e-002 1.838e-003 
2.089e-003 3.618e+007 2.715e+013 1.000e+002 6.111e-002 1.838e-003 
2.090e-003 3.631e+007 2.720e+013 1.000e+002 6.021e-002 1.839e-003 
2.091e-003 3.643e+007 2.716e+013 1.000e+002 5.991e-002 1.839e-003 
2.092e-003 3.657e+007 2.717e+013 1.000e+002 6.341e-002 1.839e-003 
2.093e-003 3.665e+007 2.718e+013 1.000e+002 5.946e-002 1.839e-003 
2.094e-003 3.683e+007 2.712e+013 1.000e+002 6.350e-002 1.839e-003 
2.095e-003 3.693e+007 2.722e+013 1.000e+002 5.856e-002 1.839e-003 
2.096e-003 3.704e+007 2.715e+013 1.000e+002 6.257e-002 1.840e-003 
2.097e-003 3.714e+007 2.723e+013 1.000e+002 5.853e-002 1.840e-003 
2.098e-003 3.723e+007 2.721e+013 1.000e+002 6.119e-002 1.840e-003 
2.099e-003 3.733e+007 2.720e+013 1.000e+002 5.792e-002 1.840e-003 
2.100e-003 3.751e+007 2.721e+013 1.000e+002 5.922e-002 1.840e-003 
2.101e-003 3.762e+007 2.720e+013 1.000e+002 5.922e-002 1.840e-003 
2.102e-003 3.773e+007 2.721e+013 1.000e+002 6.091e-002 1.841e-003 
2.103e-003 3.785e+007 2.725e+013 1.000e+002 6.202e-002 1.841e-003 
2.104e-003 3.796e+007 2.722e+013 1.000e+002 6.204e-002 1.841e-003 
2.105e-003 3.803e+007 2.724e+013 1.000e+002 6.316e-002 1.842e-003 
2.106e-003 3.814e+007 2.727e+013 1.000e+002 6.188e-002 1.842e-003 
2.107e-003 3.826e+007 2.724e+013 1.000e+002 6.410e-002 1.842e-003 
2.108e-003 3.836e+007 2.728e+013 1.000e+002 6.210e-002 1.842e-003 
2.109e-003 3.852e+007 2.726e+013 1.000e+002 6.457e-002 1.842e-003 
2.110e-003 3.861e+007 2.726e+013 1.000e+002 6.154e-002 1.843e-003 
2.111e-003 3.878e+007 2.725e+013 1.000e+002 6.274e-002 1.842e-003 
2.112e-003 3.889e+007 2.728e+013 1.000e+002 6.253e-002 1.843e-003 
2.113e-003 3.902e+007 2.732e+013 1.000e+002 6.291e-002 1.843e-003 
2.114e-003 3.913e+007 2.728e+013 1.000e+002 6.323e-002 1.843e-003 
2.115e-003 3.924e+007 2.733e+013 1.000e+002 5.968e-002 1.843e-003 
2.116e-003 3.941e+007 2.730e+013 1.000e+002 6.100e-002 1.843e-003 
2.117e-003 3.949e+007 2.729e+013 1.000e+002 6.101e-002 1.844e-003 
2.118e-003 3.953e+007 2.722e+013 1.000e+002 6.357e-002 1.844e-003 
2.119e-003 3.948e+007 2.729e+013 1.000e+002 5.863e-002 1.846e-003 
2.120e-003 3.959e+007 2.722e+013 1.000e+002 6.413e-002 1.846e-003 
2.121e-003 3.975e+007 2.727e+013 1.000e+002 6.056e-002 1.846e-003 
2.122e-003 3.988e+007 2.731e+013 1.000e+002 6.398e-002 1.846e-003 
2.123e-003 3.986e+007 2.730e+013 1.000e+002 6.141e-002 1.847e-003 
2.124e-003 4.001e+007 2.733e+013 1.000e+002 6.244e-002 1.847e-003 
2.125e-003 4.007e+007 2.729e+013 1.000e+002 6.296e-002 1.848e-003 
2.126e-003 4.024e+007 2.731e+013 1.000e+002 6.240e-002 1.847e-003 
2.127e-003 4.035e+007 2.728e+013 1.000e+002 6.110e-002 1.848e-003 
2.128e-003 4.043e+007 2.732e+013 1.000e+002 6.026e-002 1.848e-003 
2.129e-003 4.056e+007 2.725e+013 1.000e+002 5.948e-002 1.848e-003 
2.130e-003 4.069e+007 2.732e+013 1.000e+002 5.674e-002 1.848e-003 
2.131e-003 4.087e+007 2.733e+013 1.000e+002 5.955e-002 1.848e-003 
2.132e-003 4.091e+007 2.732e+013 1.000e+002 6.184e-002 1.849e-003 
2.133e-003 4.100e+007 2.732e+013 1.000e+002 6.295e-002 1.849e-003 
2.134e-003 4.112e+007 2.733e+013 1.000e+002 6.391e-002 1.849e-003 
2.135e-003 4.121e+007 2.733e+013 1.000e+002 6.312e-002 1.850e-003 
2.136e-003 4.129e+007 2.739e+013 1.000e+002 6.488e-002 1.850e-003 
2.137e-003 4.145e+007 2.735e+013 1.000e+002 6.220e-002 1.850e-003 
2.138e-003 4.159e+007 2.737e+013 1.000e+002 6.221e-002 1.850e-003 
2.139e-003 4.178e+007 2.734e+013 1.000e+002 6.210e-002 1.850e-003 
2.140e-003 4.183e+007 2.735e+013 1.000e+002 6.028e-002 1.850e-003 
2.141e-003 4.198e+007 2.739e+013 1.000e+002 6.433e-002 1.850e-003 
2.142e-003 4.214e+007 2.739e+013 1.000e+002 6.273e-002 1.850e-003 
2.143e-003 4.218e+007 2.736e+013 1.000e+002 6.414e-002 1.851e-003 
2.144e-003 4.230e+007 2.736e+013 1.000e+002 6.263e-002 1.851e-003 
2.145e-003 4.257e+007 2.742e+013 1.000e+002 6.363e-002 1.850e-003 
2.146e-003 4.266e+007 2.743e+013 1.000e+002 6.081e-002 1.851e-003 
2.147e-003 4.270e+007 2.742e+013 1.000e+002 6.500e-002 1.851e-003 
2.148e-003 4.291e+007 2.741e+013 1.000e+002 6.282e-002 1.851e-003 
2.149e-003 4.306e+007 2.739e+013 1.000e+002 6.152e-002 1.851e-003 
2.150e-003 4.328e+007 2.740e+013 1.000e+002 6.350e-002 1.850e-003 
2.151e-003 4.335e+007 2.740e+013 1.000e+002 6.131e-002 1.851e-003 
2.152e-003 4.344e+007 2.740e+013 1.000e+002 6.261e-002 1.851e-003 
2.153e-003 4.353e+007 2.740e+013 1.000e+002 5.910e-002 1.852e-003 
2.154e-003 4.370e+007 2.740e+013 1.000e+002 6.037e-002 1.851e-003 
2.155e-003 4.392e+007 2.745e+013 1.000e+002 6.576e-002 1.851e-003 
2.156e-003 4.392e+007 2.744e+013 1.000e+002 6.320e-002 1.852e-003 
2.157e-003 4.379e+007 2.743e+013 1.000e+002 6.239e-002 1.854e-003 
2.158e-003 4.389e+007 2.745e+013 1.000e+002 6.070e-002 1.854e-003 
2.159e-003 4.163e+007 2.746e+013 1.000e+002 5.987e-002 1.871e-003 
2.160e-003 3.654e+007 2.719e+013 1.000e+002 5.743e-002 1.907e-003 
2.161e-003 2.826e+007 2.705e+013 1.000e+002 5.782e-002 1.965e-003 
2.162e-003 2.469e+007 2.693e+013 1.000e+002 6.027e-002 1.991e-003 
2.163e-003 2.482e+007 2.682e+013 1.000e+002 5.853e-002 1.991e-003 
2.164e-003 2.498e+007 2.688e+013 1.000e+002 5.240e-002 1.991e-003 
2.165e-003 2.503e+007 2.690e+013 1.000e+002 5.471e-002 1.991e-003 
2.166e-003 2.516e+007 2.694e+013 1.000e+002 5.316e-002 1.992e-003 
2.167e-003 2.522e+007 2.694e+013 1.000e+002 5.576e-002 1.992e-003 
2.168e-003 2.535e+007 2.690e+013 1.000e+002 5.329e-002 1.992e-003 
2.169e-003 2.549e+007 2.693e+013 1.000e+002 5.422e-002 1.992e-003 
2.170e-003 2.560e+007 2.692e+013 1.000e+002 5.520e-002 1.993e-003 
2.171e-003 2.570e+007 2.692e+013 1.000e+002 5.366e-002 1.993e-003 
2.172e-003 2.575e+007 2.690e+013 1.000e+002 5.690e-002 1.994e-003 
2.173e-003 2.590e+007 2.695e+013 1.000e+002 5.318e-002 1.993e-003 
2.174e-003 2.603e+007 2.695e+013 1.000e+002 5.428e-002 1.994e-003 
2.175e-003 2.613e+007 2.696e+013 1.000e+002 5.395e-002 1.994e-003 
2.176e-003 2.623e+007 2.695e+013 1.000e+002 5.333e-002 1.994e-003 
2.177e-003 2.635e+007 2.697e+013 1.000e+002 5.737e-002 1.994e-003 
2.178e-003 2.650e+007 2.698e+013 1.000e+002 5.473e-002 1.994e-003 
2.179e-003 2.659e+007 2.692e+013 1.000e+002 5.736e-002 1.995e-003 
2.180e-003 2.670e+007 2.697e+013 1.000e+002 5.347e-002 1.995e-003 
2.181e-003 2.676e+007 2.697e+013 1.000e+002 5.457e-002 1.996e-003 
2.182e-003 2.686e+007 2.698e+013 1.000e+002 5.545e-002 1.996e-003 
2.183e-003 2.701e+007 2.700e+013 1.000e+002 5.303e-002 1.996e-003 
2.184e-003 2.711e+007 2.697e+013 1.000e+002 5.550e-002 1.996e-003 
2.185e-003 2.719e+007 2.697e+013 1.000e+002 5.409e-002 1.997e-003 
2.186e-003 2.730e+007 2.699e+013 1.000e+002 5.750e-002 1.997e-003 
2.187e-003 2.738e+007 2.697e+013 1.000e+002 5.542e-002 1.997e-003 
2.188e-003 2.749e+007 2.699e+013 1.000e+002 5.751e-002 1.998e-003 
2.189e-003 2.760e+007 2.698e+013 1.000e+002 5.965e-002 1.998e-003 
2.190e-003 2.767e+007 2.701e+013 1.000e+002 5.532e-002 1.998e-003 
2.191e-003 2.777e+007 2.702e+013 1.000e+002 5.665e-002 1.999e-003 
2.192e-003 2.785e+007 2.702e+013 1.000e+002 5.551e-002 1.999e-003 
2.193e-003 2.798e+007 2.706e+013 1.000e+002 5.417e-002 1.999e-003 
2.194e-003 2.803e+007 2.702e+013 1.000e+002 5.893e-002 2.000e-003 
2.195e-003 2.815e+007 2.705e+013 1.000e+002 5.851e-002 2.000e-003 
2.196e-003 2.829e+007 2.705e+013 1.000e+002 5.584e-002 2.000e-003 
2.197e-003 2.847e+007 2.704e+013 1.000e+002 5.743e-002 2.000e-003 
2.198e-003 2.861e+007 2.709e+013 1.000e+002 5.717e-002 2.000e-003 
2.199e-003 2.874e+007 2.706e+013 1.000e+002 5.823e-002 2.000e-003 
2.200e-003 2.887e+007 2.708e+013 1.000e+002 6.121e-002 2.000e-003 
2.201e-003 2.898e+007 2.712e+013 1.000e+002 5.728e-002 2.000e-003 
2.202e-003 2.905e+007 2.711e+013 1.000e+002 5.761e-002 2.001e-003 
2.203e-003 2.934e+007 2.706e+013 1.000e+002 5.796e-002 2.000e-003 
2.204e-003 2.948e+007 2.704e+013 1.000e+002 5.748e-002 2.000e-003 
2.205e-003 2.955e+007 2.710e+013 1.000e+002 5.411e-002 2.000e-003 
2.206e-003 2.962e+007 2.706e+013 1.000e+002 5.867e-002 2.001e-003 
2.207e-003 2.970e+007 2.711e+013 1.000e+002 5.577e-002 2.001e-003 
2.208e-003 2.981e+007 2.706e+013 1.000e+002 6.054e-002 2.001e-003 
2.209e-003 2.988e+007 2.706e+013 1.000e+002 6.082e-002 2.002e-003 
2.210e-003 2.997e+007 2.715e+013 1.000e+002 5.654e-002 2.002e-003 
2.211e-003 3.000e+007 2.711e+013 1.000e+002 5.479e-002 2.003e-003 
2.212e-003 3.010e+007 2.710e+013 1.000e+002 5.528e-002 2.003e-003 
2.213e-003 3.049e+007 2.696e+013 1.000e+002 5.864e-002 2.002e-003 
2.214e-003 3.054e+007 2.696e+013 1.000e+002 5.917e-002 2.002e-003 
2.215e-003 3.064e+007 2.702e+013 1.000e+002 5.957e-002 2.003e-003 
2.216e-003 3.084e+007 2.687e+013 1.000e+002 5.778e-002 2.002e-003 
2.217e-003 3.096e+007 2.687e+013 1.000e+002 6.119e-002 2.002e-003 
2.218e-003 3.112e+007 2.690e+013 1.000e+002 5.734e-002 2.002e-003 
2.219e-003 3.122e+007 2.688e+013 1.000e+002 6.064e-002 2.003e-003 
2.220e-003 3.134e+007 2.694e+013 1.000e+002 5.664e-002 2.003e-003 
2.221e-003 3.142e+007 2.693e+013 1.000e+002 5.821e-002 2.003e-003 
2.222e-003 3.159e+007 2.696e+013 1.000e+002 6.050e-002 2.003e-003 
2.223e-003 3.171e+007 2.692e+013 1.000e+002 5.808e-002 2.003e-003 
2.224e-003 3.169e+007 2.692e+013 1.000e+002 5.893e-002 2.004e-003 
2.225e-003 3.192e+007 2.694e+013 1.000e+002 6.114e-002 2.004e-003 
2.226e-003 3.212e+007 2.689e+013 1.000e+002 5.817e-002 2.003e-003 
2.227e-003 3.225e+007 2.689e+013 1.000e+002 5.752e-002 2.004e-003 
2.228e-003 3.227e+007 2.695e+013 1.000e+002 5.577e-002 2.004e-003 
2.229e-003 3.229e+007 2.695e+013 1.000e+002 5.723e-002 2.005e-003 
2.230e-003 3.244e+007 2.703e+013 1.000e+002 5.903e-002 2.005e-003 
2.231e-003 3.271e+007 2.697e+013 1.000e+002 6.200e-002 2.004e-003 
2.232e-003 3.283e+007 2.696e+013 1.000e+002 5.941e-002 2.005e-003 
2.233e-003 3.299e+007 2.695e+013 1.000e+002 5.926e-002 2.004e-003 
2.234e-003 3.314e+007 2.697e+013 1.000e+002 6.139e-002 2.004e-003 
2.235e-003 3.330e+007 2.701e+013 1.000e+002 5.788e-002 2.004e-003 
2.236e-003 3.329e+007 2.698e+013 1.000e+002 5.877e-002 2.005e-003 
2.237e-003 3.344e+007 2.696e+013 1.000e+002 6.073e-002 2.005e-003 
2.238e-003 3.357e+007 2.697e+013 1.000e+002 5.988e-002 2.005e-003 
2.239e-003 3.369e+007 2.696e+013 1.000e+002 5.969e-002 2.006e-003 
2.240e-003 3.383e+007 2.697e+013 1.000e+002 6.043e-002 2.006e-003 
2.241e-003 3.393e+007 2.701e+013 1.000e+002 5.734e-002 2.006e-003 
2.242e-003 3.399e+007 2.705e+013 1.000e+002 6.291e-002 2.006e-003 
2.243e-003 3.418e+007 2.704e+013 1.000e+002 6.046e-002 2.006e-003 
2.244e-003 3.434e+007 2.699e+013 1.000e+002 6.138e-002 2.006e-003 
2.245e-003 3.436e+007 2.700e+013 1.000e+002 6.244e-002 2.007e-003 
2.246e-003 3.451e+007 2.698e+013 1.000e+002 6.141e-002 2.007e-003 
2.247e-003 3.457e+007 2.698e+013 1.000e+002 6.133e-002 2.007e-003 
2.248e-003 3.471e+007 2.702e+013 1.000e+002 5.812e-002 2.008e-003 
2.249e-003 3.487e+007 2.702e+013 1.000e+002 6.015e-002 2.007e-003 
2.250e-003 3.481e+007 2.699e+013 1.000e+002 6.070e-002 2.009e-003 
2.251e-003 3.494e+007 2.698e+013 1.000e+002 6.624e-002 2.009e-003 
2.252e-003 3.510e+007 2.705e+013 1.000e+002 6.134e-002 2.009e-003 
2.253e-003 3.524e+007 2.704e+013 1.000e+002 6.110e-002 2.009e-003 
2.254e-003 3.542e+007 2.704e+013 1.000e+002 5.848e-002 2.009e-003 
2.255e-003 3.553e+007 2.702e+013 1.000e+002 6.056e-002 2.009e-003 
2.256e-003 3.568e+007 2.706e+013 1.000e+002 6.267e-002 2.009e-003 
2.257e-003 3.575e+007 2.704e+013 1.000e+002 5.889e-002 2.009e-003 
2.258e-003 3.585e+007 2.706e+013 1.000e+002 5.875e-002 2.010e-003 
2.259e-003 3.598e+007 2.710e+013 1.000e+002 6.021e-002 2.010e-003 
2.260e-003 3.612e+007 2.712e+013 1.000e+002 5.800e-002 2.010e-003 
2.261e-003 3.628e+007 2.709e+013 1.000e+002 5.968e-002 2.010e-003 
2.262e-003 3.644e+007 2.707e+013 1.000e+002 5.899e-002 2.010e-003 
2.263e-003 3.657e+007 2.712e+013 1.000e+002 6.088e-002 2.010e-003 
2.264e-003 3.661e+007 2.710e+013 1.000e+002 6.199e-002 2.010e-003 
2.265e-003 3.668e+007 2.706e+013 1.000e+002 5.915e-002 2.011e-003 
2.266e-003 3.661e+007 2.705e+013 1.000e+002 6.074e-002 2.012e-003 
2.267e-003 3.676e+007 2.707e+013 1.000e+002 5.890e-002 2.012e-003 
2.268e-003 3.681e+007 2.708e+013 1.000e+002 6.081e-002 2.013e-003 
2.269e-003 3.692e+007 2.706e+013 1.000e+002 6.563e-002 2.013e-003 
2.270e-003 3.689e+007 2.707e+013 1.000e+002 5.665e-002 2.014e-003 
2.271e-003 3.692e+007 2.712e+013 1.000e+002 5.649e-002 2.015e-003 
2.272e-003 3.706e+007 2.716e+013 1.000e+002 5.926e-002 2.015e-003 
2.273e-003 3.715e+007 2.707e+013 1.000e+002 5.964e-002 2.016e-003 
2.274e-003 3.730e+007 2.706e+013 1.000e+002 5.853e-002 2.016e-003 
2.275e-003 3.731e+007 2.711e+013 1.000e+002 5.570e-002 2.017e-003 
2.276e-003 3.749e+007 2.715e+013 1.000e+002 5.685e-002 2.016e-003 
2.277e-003 3.767e+007 2.714e+013 1.000e+002 5.826e-002 2.016e-003 
2.278e-003 3.770e+007 2.706e+013 1.000e+002 5.730e-002 2.017e-003 
2.279e-003 3.789e+007 2.703e+013 1.000e+002 6.325e-002 2.017e-003 
2.280e-003 3.794e+007 2.709e+013 1.000e+002 5.816e-002 2.017e-003 
2.281e-003 3.813e+007 2.704e+013 1.000e+002 6.299e-002 2.017e-003 
2.282e-003 3.818e+007 2.700e+013 1.000e+002 6.101e-002 2.018e-003 
2.283e-003 3.828e+007 2.708e+013 1.000e+002 6.443e-002 2.018e-003 
2.284e-003 3.834e+007 2.703e+013 1.000e+002 6.771e-002 2.018e-003 
2.285e-003 3.846e+007 2.701e+013 1.000e+002 6.222e-002 2.019e-003 
2.286e-003 3.846e+007 2.701e+013 1.000e+002 6.805e-002 2.020e-003 
2.287e-003 3.870e+007 2.706e+013 1.000e+002 6.287e-002 2.019e-003 
2.288e-003 3.874e+007 2.704e+013 1.000e+002 6.556e-002 2.020e-003 
2.289e-003 3.874e+007 2.709e+013 1.000e+002 6.184e-002 2.021e-003 
2.290e-003 3.881e+007 2.706e+013 1.000e+002 6.492e-002 2.021e-003 
2.291e-003 3.882e+007 2.714e+013 1.000e+002 6.109e-002 2.022e-003 
2.292e-003 3.883e+007 2.712e+013 1.000e+002 5.907e-002 2.023e-003 
2.293e-003 3.890e+007 2.708e+013 1.000e+002 5.979e-002 2.024e-003 
2.294e-003 3.889e+007 2.716e+013 1.000e+002 5.966e-002 2.025e-003 
2.295e-003 3.902e+007 2.710e+013 1.000e+002 6.145e-002 2.025e-003 
2.296e-003 3.911e+007 2.710e+013 1.000e+002 6.128e-002 2.025e-003 
2.297e-003 3.910e+007 2.713e+013 1.000e+002 5.939e-002 2.026e-003 
2.298e-003 3.920e+007 2.715e+013 1.000e+002 6.291e-002 2.026e-003 
2.299e-003 3.932e+007 2.709e+013 1.000e+002 5.874e-002 2.027e-003 
2.300e-003 3.935e+007 2.720e+013 1.000e+002 6.274e-002 2.027e-003 
2.301e-003 3.954e+007 2.707e+013 1.000e+002 6.241e-002 2.027e-003 
2.302e-003 3.956e+007 2.716e+013 1.000e+002 5.934e-002 2.028e-003 
2.303e-003 3.960e+007 2.713e+013 1.000e+002 6.479e-002 2.029e-003 
2.304e-003 3.961e+007 2.712e+013 1.000e+002 6.416e-002 2.030e-003 
2.305e-003 3.983e+007 2.715e+013 1.000e+002 5.912e-002 2.029e-003 
2.306e-003 3.991e+007 2.715e+013 1.000e+002 5.907e-002 2.030e-003 
2.307e-003 4.002e+007 2.715e+013 1.000e+002 6.256e-002 2.030e-003 
2.308e-003 4.018e+007 2.712e+013 1.000e+002 5.866e-002 2.030e-003 
2.309e-003 4.022e+007 2.714e+013 1.000e+002 6.158e-002 2.030e-003 
2.310e-003 4.032e+007 2.714e+013 1.000e+002 5.974e-002 2.031e-003 
2.311e-003 4.042e+007 2.715e+013 1.000e+002 6.185e-002 2.031e-003 
2.312e-003 4.059e+007 2.710e+013 1.000e+002 6.039e-002 2.031e-003 
2.313e-003 4.077e+007 2.719e+013 1.000e+002 6.403e-002 2.031e-003 
2.314e-003 4.084e+007 2.716e+013 1.000e+002 6.236e-002 2.031e-003 
2.315e-003 4.092e+007 2.719e+013 1.000e+002 6.191e-002 2.032e-003 
2.316e-003 4.108e+007 2.722e+013 1.000e+002 6.110e-002 2.031e-003 
2.317e-003 4.116e+007 2.727e+013 1.000e+002 5.634e-002 2.032e-003 
2.318e-003 4.130e+007 2.729e+013 1.000e+002 6.276e-002 2.032e-003 
2.319e-003 4.134e+007 2.730e+013 1.000e+002 6.027e-002 2.033e-003 
2.320e-003 4.147e+007 2.725e+013 1.000e+002 6.156e-002 2.033e-003 
2.321e-003 4.153e+007 2.725e+013 1.000e+002 5.889e-002 2.033e-003 
2.322e-003 4.167e+007 2.724e+013 1.000e+002 6.002e-002 2.033e-003 
2.323e-003 4.175e+007 2.723e+013 1.000e+002 6.032e-002 2.034e-003 
2.324e-003 4.187e+007 2.720e+013 1.000e+002 6.365e-002 2.034e-003 
2.325e-003 4.199e+007 2.728e+013 1.000e+002 6.229e-002 2.034e-003 
2.326e-003 4.205e+007 2.725e+013 1.000e+002 6.039e-002 2.035e-003 
2.327e-003 4.221e+007 2.728e+013 1.000e+002 6.227e-002 2.035e-003 
2.328e-003 4.230e+007 2.727e+013 1.000e+002 6.661e-002 2.035e-003 
2.329e-003 4.237e+007 2.727e+013 1.000e+002 6.468e-002 2.036e-003 
2.330e-003 4.259e+007 2.731e+013 1.000e+002 6.213e-002 2.035e-003 
2.331e-003 4.271e+007 2.730e+013 1.000e+002 6.369e-002 2.035e-003 
2.332e-003 4.283e+007 2.719e+013 1.000e+002 5.930e-002 2.035e-003 
2.333e-003 4.293e+007 2.733e+013 1.000e+002 6.327e-002 2.036e-003 
2.334e-003 4.299e+007 2.733e+013 1.000e+002 6.560e-002 2.036e-003 
2.335e-003 4.303e+007 2.736e+013 1.000e+002 6.052e-002 2.037e-003 
2.336e-003 4.305e+007 2.741e+013 1.000e+002 6.276e-002 2.038e-003 
2.337e-003 4.307e+007 2.739e+013 1.000e+002 6.138e-002 2.039e-003 
2.338e-003 4.307e+007 2.735e+013 1.000e+002 6.585e-002 2.040e-003 
2.339e-003 4.327e+007 2.736e+013 1.000e+002 6.285e-002 2.039e-003 
2.340e-003 4.337e+007 2.737e+013 1.000e+002 6.170e-002 2.040e-003 
2.341e-003 4.352e+007 2.735e+013 1.000e+002 6.138e-002 2.040e-003 
2.342e-003 4.357e+007 2.736e+013 1.000e+002 6.346e-002 2.040e-003 
2.343e-003 4.349e+007 2.729e+013 1.000e+002 6.185e-002 2.042e-003 
2.344e-003 4.369e+007 2.726e+013 1.000e+002 5.991e-002 2.041e-003 
2.345e-003 4.374e+007 2.734e+013 1.000e+002 6.309e-002 2.042e-003 
2.346e-003 4.384e+007 2.739e+013 1.000e+002 5.534e-002 2.042e-003 
2.347e-003 4.394e+007 2.737e+013 1.000e+002 5.917e-002 2.043e-003 
2.348e-003 4.415e+007 2.730e+013 1.000e+002 5.819e-002 2.042e-003 
2.349e-003 4.423e+007 2.736e+013 1.000e+002 6.446e-002 2.043e-003 
2.350e-003 4.438e+007 2.741e+013 1.000e+002 6.249e-002 2.043e-003 
2.351e-003 4.439e+007 2.736e+013 1.000e+002 6.478e-002 2.044e-003 
2.352e-003 4.446e+007 2.737e+013 1.000e+002 6.194e-002 2.044e-003 
2.353e-003 4.459e+007 2.744e+013 1.000e+002 6.065e-002 2.044e-003 
2.354e-003 4.471e+007 2.745e+013 1.000e+002 6.254e-002 2.044e-003 
2.355e-003 4.484e+007 2.739e+013 1.000e+002 6.326e-002 2.044e-003 
2.356e-003 4.498e+007 2.741e+013 1.000e+002 5.917e-002 2.045e-003 
2.357e-003 4.511e+007 2.735e+013 1.000e+002 6.299e-002 2.045e-003 
2.358e-003 4.523e+007 2.744e+013 1.000e+002 6.414e-002 2.045e-003 
2.359e-003 4.535e+007 2.742e+013 1.000e+002 6.158e-002 2.045e-003 
2.360e-003 4.538e+007 2.739e+013 1.000e+002 6.157e-002 2.046e-003 
2.361e-003 4.551e+007 2.748e+013 1.000e+002 6.339e-002 2.046e-003 
2.362e-003 4.575e+007 2.739e+013 1.000e+002 5.970e-002 2.045e-003 
2.363e-003 4.579e+007 2.740e+013 1.000e+002 5.990e-002 2.046e-003 
2.364e-003 4.590e+007 2.746e+013 1.000e+002 5.808e-002 2.046e-003 
2.365e-003 4.595e+007 2.746e+013 1.000e+002 6.459e-002 2.047e-003 
2.366e-003 4.368e+007 2.751e+013 1.000e+002 6.008e-002 2.063e-003 
2.367e-003 3.951e+007 2.738e+013 1.000e+002 6.183e-002 2.093e-003 
2.368e-003 3.090e+007 2.701e+013 1.000e+002 6.015e-002 2.154e-003 
2.369e-003 2.709e+007 2.691e+013 1.000e+002 6.194e-002 2.181e-003 
2.370e-003 2.721e+007 2.693e+013 1.000e+002 5.784e-002 2.181e-003 
2.371e-003 2.730e+007 2.687e+013 1.000e+002 5.922e-002 2.182e-003 
2.372e-003 2.743e+007 2.688e+013 1.000e+002 5.657e-002 2.182e-003 
2.373e-003 2.758e+007 2.691e+013 1.000e+002 5.900e-002 2.182e-003 
2.374e-003 2.770e+007 2.689e+013 1.000e+002 5.984e-002 2.182e-003 
2.375e-003 2.778e+007 2.689e+013 1.000e+002 6.203e-002 2.182e-003 
2.376e-003 2.789e+007 2.690e+013 1.000e+002 6.032e-002 2.183e-003 
2.377e-003 2.798e+007 2.688e+013 1.000e+002 6.346e-002 2.183e-003 
2.378e-003 2.813e+007 2.692e+013 1.000e+002 6.074e-002 2.183e-003 
2.379e-003 2.821e+007 2.688e+013 1.000e+002 5.938e-002 2.183e-003 
2.380e-003 2.832e+007 2.689e+013 1.000e+002 5.891e-002 2.184e-003 
2.381e-003 2.843e+007 2.694e+013 1.000e+002 6.328e-002 2.184e-003 
2.382e-003 2.853e+007 2.692e+013 1.000e+002 5.830e-002 2.184e-003 
2.383e-003 2.862e+007 2.691e+013 1.000e+002 5.551e-002 2.185e-003 
2.384e-003 2.870e+007 2.691e+013 1.000e+002 5.909e-002 2.185e-003 
2.385e-003 2.884e+007 2.692e+013 1.000e+002 5.838e-002 2.185e-003 
2.386e-003 2.902e+007 2.693e+013 1.000e+002 5.864e-002 2.185e-003 
2.387e-003 2.911e+007 2.696e+013 1.000e+002 6.000e-002 2.185e-003 
2.388e-003 2.920e+007 2.689e+013 1.000e+002 6.251e-002 2.186e-003 
2.389e-003 2.931e+007 2.693e+013 1.000e+002 5.968e-002 2.186e-003 
2.390e-003 2.937e+007 2.694e+013 1.000e+002 5.653e-002 2.186e-003 
2.391e-003 2.951e+007 2.695e+013 1.000e+002 6.067e-002 2.186e-003 
2.392e-003 2.966e+007 2.693e+013 1.000e+002 6.063e-002 2.186e-003 
2.393e-003 2.972e+007 2.694e+013 1.000e+002 6.058e-002 2.187e-003 
2.394e-003 2.983e+007 2.693e+013 1.000e+002 6.378e-002 2.187e-003 
2.395e-003 2.995e+007 2.692e+013 1.000e+002 6.071e-002 2.187e-003 
2.396e-003 3.002e+007 2.694e+013 1.000e+002 5.842e-002 2.188e-003 
2.397e-003 3.015e+007 2.689e+013 1.000e+002 6.258e-002 2.188e-003 
2.398e-003 3.027e+007 2.694e+013 1.000e+002 5.862e-002 2.188e-003 
