# Supplementary material for: Strain rate dependency of dislocation plasticity
Source: Nat Commun. 2021 Mar 23;12:1845. doi: 10.1038/s41467-021-21939-1 (PMC7988163; doi:10.1038/s41467-021-21939-1)
Supplement: Supplementary file 3 — Supplementary Data 1 [file 41467_2021_21939_MOESM3_ESM.zip › Supplementary Data 1/DDDSimulationSet3/StrainRate=1e2s-1/InitialDislocationDensity=4.1e12m-2.dat]

#strain(1), stress(Pa), dislocation density(m-2), strain rate(s-1), mean dislocation velocity(km/s), plastic strain(1)
9.990e-007 1.300e+005 3.734e+012 1.000e+002 2.583e-003 9.911e-008 
1.999e-006 2.513e+005 3.734e+012 1.000e+002 2.791e-003 2.598e-007 
2.999e-006 3.691e+005 3.733e+012 1.000e+002 2.683e-003 4.450e-007 
3.999e-006 4.855e+005 3.733e+012 1.000e+002 2.657e-003 6.397e-007 
4.999e-006 6.028e+005 3.733e+012 1.000e+002 2.522e-003 8.285e-007 
5.999e-006 7.172e+005 3.733e+012 1.000e+002 2.699e-003 1.037e-006 
6.999e-006 8.307e+005 3.733e+012 1.000e+002 2.735e-003 1.253e-006 
7.999e-006 9.438e+005 3.733e+012 1.000e+002 2.507e-003 1.471e-006 
8.999e-006 1.037e+006 3.732e+012 1.000e+002 2.197e-003 1.827e-006 
9.999e-006 1.140e+006 3.728e+012 1.000e+002 2.350e-003 2.112e-006 
1.100e-005 1.238e+006 3.728e+012 1.000e+002 2.328e-003 2.436e-006 
1.200e-005 1.340e+006 3.727e+012 1.000e+002 2.212e-003 2.732e-006 
1.300e-005 1.447e+006 3.727e+012 1.000e+002 2.334e-003 2.986e-006 
1.400e-005 1.555e+006 3.727e+012 1.000e+002 2.240e-003 3.240e-006 
1.500e-005 1.662e+006 3.727e+012 1.000e+002 2.548e-003 3.503e-006 
1.600e-005 1.767e+006 3.727e+012 1.000e+002 2.520e-003 3.775e-006 
1.700e-005 1.872e+006 3.726e+012 1.000e+002 2.316e-003 4.051e-006 
1.800e-005 1.977e+006 3.726e+012 1.000e+002 2.615e-003 4.323e-006 
1.900e-005 2.086e+006 3.726e+012 1.000e+002 2.479e-003 4.573e-006 
2.000e-005 2.184e+006 3.725e+012 1.000e+002 2.553e-003 4.889e-006 
2.100e-005 2.282e+006 3.725e+012 1.000e+002 2.457e-003 5.214e-006 
2.200e-005 2.376e+006 3.725e+012 1.000e+002 2.432e-003 5.564e-006 
2.300e-005 2.467e+006 3.724e+012 1.000e+002 2.593e-003 5.935e-006 
2.400e-005 2.568e+006 3.724e+012 1.000e+002 2.456e-003 6.238e-006 
2.500e-005 2.656e+006 3.723e+012 1.000e+002 2.573e-003 6.624e-006 
2.600e-005 2.752e+006 3.722e+012 1.000e+002 2.499e-003 6.965e-006 
2.700e-005 2.815e+006 3.721e+012 1.000e+002 2.173e-003 7.528e-006 
2.800e-005 2.896e+006 3.721e+012 1.000e+002 1.980e-003 7.964e-006 
2.900e-005 2.998e+006 3.722e+012 1.000e+002 1.851e-003 8.265e-006 
3.000e-005 3.103e+006 3.722e+012 1.000e+002 1.992e-003 8.539e-006 
3.100e-005 3.205e+006 3.722e+012 1.000e+002 2.167e-003 8.832e-006 
3.200e-005 3.309e+006 3.722e+012 1.000e+002 2.044e-003 9.110e-006 
3.300e-005 3.418e+006 3.722e+012 1.000e+002 1.938e-003 9.356e-006 
3.400e-005 3.525e+006 3.722e+012 1.000e+002 2.055e-003 9.619e-006 
3.500e-005 3.628e+006 3.723e+012 1.000e+002 2.040e-003 9.907e-006 
3.600e-005 3.733e+006 3.722e+012 1.000e+002 2.250e-003 1.018e-005 
3.700e-005 3.839e+006 3.722e+012 1.000e+002 2.112e-003 1.044e-005 
3.800e-005 3.945e+006 3.723e+012 1.000e+002 1.969e-003 1.071e-005 
3.900e-005 4.049e+006 3.722e+012 1.000e+002 1.816e-003 1.099e-005 
4.000e-005 4.133e+006 3.722e+012 1.000e+002 2.065e-003 1.141e-005 
4.100e-005 4.216e+006 3.722e+012 1.000e+002 1.448e-003 1.184e-005 
4.200e-005 4.297e+006 3.722e+012 1.000e+002 1.385e-003 1.228e-005 
4.300e-005 4.359e+006 3.722e+012 1.000e+002 1.999e-003 1.285e-005 
4.400e-005 4.400e+006 3.710e+012 1.000e+002 9.459e-004 1.357e-005 
4.500e-005 4.378e+006 3.704e+012 1.000e+002 1.078e-003 1.472e-005 
4.600e-005 4.393e+006 3.698e+012 1.000e+002 5.097e-004 1.561e-005 
4.700e-005 4.419e+006 3.691e+012 1.000e+002 4.041e-004 1.643e-005 
4.800e-005 4.460e+006 3.693e+012 1.000e+002 5.148e-004 1.715e-005 
4.900e-005 4.485e+006 3.695e+012 1.000e+002 1.075e-003 1.798e-005 
5.000e-005 4.549e+006 3.697e+012 1.000e+002 1.596e-003 1.853e-005 
5.100e-005 4.636e+006 3.699e+012 1.000e+002 1.461e-003 1.893e-005 
5.200e-005 4.693e+006 3.697e+012 1.000e+002 1.074e-003 1.954e-005 
5.300e-005 4.789e+006 3.698e+012 1.000e+002 1.228e-003 1.988e-005 
5.400e-005 4.898e+006 3.700e+012 1.000e+002 1.053e-003 2.012e-005 
5.500e-005 5.014e+006 3.700e+012 1.000e+002 1.228e-003 2.032e-005 
5.600e-005 5.131e+006 3.701e+012 1.000e+002 1.271e-003 2.051e-005 
5.700e-005 5.247e+006 3.701e+012 1.000e+002 1.322e-003 2.071e-005 
5.800e-005 5.363e+006 3.702e+012 1.000e+002 1.346e-003 2.091e-005 
5.900e-005 5.473e+006 3.702e+012 1.000e+002 1.374e-003 2.114e-005 
6.000e-005 5.586e+006 3.702e+012 1.000e+002 1.484e-003 2.136e-005 
6.100e-005 5.509e+006 3.692e+012 1.000e+002 1.373e-003 2.290e-005 
6.200e-005 5.532e+006 3.687e+012 1.000e+002 1.213e-003 2.374e-005 
6.300e-005 5.646e+006 3.685e+012 1.000e+002 1.993e-003 2.395e-005 
6.400e-005 5.728e+006 3.685e+012 1.000e+002 2.266e-003 2.438e-005 
6.500e-005 5.814e+006 3.686e+012 1.000e+002 2.101e-003 2.479e-005 
6.600e-005 5.920e+006 3.687e+012 1.000e+002 2.173e-003 2.505e-005 
6.700e-005 6.036e+006 3.687e+012 1.000e+002 2.168e-003 2.525e-005 
6.800e-005 6.157e+006 3.687e+012 1.000e+002 2.339e-003 2.541e-005 
6.900e-005 6.276e+006 3.687e+012 1.000e+002 1.232e-003 2.559e-005 
7.000e-005 6.396e+006 3.687e+012 1.000e+002 1.319e-003 2.576e-005 
7.100e-005 6.469e+006 3.685e+012 1.000e+002 1.493e-003 2.625e-005 
7.200e-005 6.444e+006 3.683e+012 1.000e+002 2.314e-003 2.743e-005 
7.300e-005 6.479e+006 3.680e+012 1.000e+002 2.691e-003 2.819e-005 
7.400e-005 6.544e+006 3.680e+012 1.000e+002 2.346e-003 2.874e-005 
7.500e-005 6.625e+006 3.679e+012 1.000e+002 2.324e-003 2.917e-005 
7.600e-005 6.730e+006 3.679e+012 1.000e+002 2.743e-003 2.945e-005 
7.700e-005 6.846e+006 3.679e+012 1.000e+002 2.474e-003 2.965e-005 
7.800e-005 6.965e+006 3.679e+012 1.000e+002 2.588e-003 2.983e-005 
7.900e-005 7.084e+006 3.679e+012 1.000e+002 2.848e-003 3.000e-005 
8.000e-005 7.174e+006 3.673e+012 1.000e+002 2.474e-003 3.038e-005 
8.100e-005 7.340e+006 3.667e+012 1.000e+002 2.660e-003 3.023e-005 
8.200e-005 7.472e+006 3.668e+012 1.000e+002 2.304e-003 3.031e-005 
8.300e-005 7.594e+006 3.669e+012 1.000e+002 2.188e-003 3.047e-005 
8.400e-005 7.712e+006 3.669e+012 1.000e+002 2.458e-003 3.066e-005 
8.500e-005 7.828e+006 3.669e+012 1.000e+002 2.478e-003 3.085e-005 
8.600e-005 7.944e+006 3.670e+012 1.000e+002 2.176e-003 3.105e-005 
8.700e-005 8.062e+006 3.670e+012 1.000e+002 2.572e-003 3.123e-005 
8.800e-005 8.179e+006 3.670e+012 1.000e+002 2.148e-003 3.143e-005 
8.900e-005 8.295e+006 3.671e+012 1.000e+002 1.859e-003 3.162e-005 
9.000e-005 8.412e+006 3.671e+012 1.000e+002 2.118e-003 3.182e-005 
9.100e-005 8.528e+006 3.671e+012 1.000e+002 2.699e-003 3.201e-005 
9.200e-005 8.643e+006 3.672e+012 1.000e+002 1.993e-003 3.222e-005 
9.300e-005 8.753e+006 3.672e+012 1.000e+002 2.088e-003 3.246e-005 
9.400e-005 8.865e+006 3.673e+012 1.000e+002 1.903e-003 3.268e-005 
9.500e-005 8.978e+006 3.673e+012 1.000e+002 1.980e-003 3.290e-005 
9.600e-005 9.092e+006 3.674e+012 1.000e+002 1.930e-003 3.311e-005 
9.700e-005 9.204e+006 3.674e+012 1.000e+002 2.319e-003 3.334e-005 
9.800e-005 9.310e+006 3.675e+012 1.000e+002 2.136e-003 3.360e-005 
9.900e-005 9.410e+006 3.675e+012 1.000e+002 2.275e-003 3.391e-005 
1.000e-004 9.493e+006 3.677e+012 1.000e+002 2.316e-003 3.434e-005 
1.010e-004 9.526e+006 3.679e+012 1.000e+002 2.769e-003 3.511e-005 
1.020e-004 9.551e+006 3.682e+012 1.000e+002 2.799e-003 3.594e-005 
1.030e-004 9.634e+006 3.683e+012 1.000e+002 2.739e-003 3.637e-005 
1.040e-004 9.721e+006 3.684e+012 1.000e+002 2.696e-003 3.676e-005 
1.050e-004 9.821e+006 3.685e+012 1.000e+002 2.161e-003 3.707e-005 
1.060e-004 9.928e+006 3.686e+012 1.000e+002 1.772e-003 3.733e-005 
1.070e-004 1.004e+007 3.687e+012 1.000e+002 2.631e-003 3.756e-005 
1.080e-004 1.015e+007 3.687e+012 1.000e+002 2.902e-003 3.777e-005 
1.090e-004 1.028e+007 3.688e+012 1.000e+002 1.926e-003 3.791e-005 
1.100e-004 1.040e+007 3.688e+012 1.000e+002 2.104e-003 3.804e-005 
1.110e-004 1.053e+007 3.689e+012 1.000e+002 2.161e-003 3.818e-005 
1.120e-004 1.065e+007 3.689e+012 1.000e+002 2.046e-003 3.834e-005 
1.130e-004 1.076e+007 3.690e+012 1.000e+002 2.069e-003 3.859e-005 
1.140e-004 1.087e+007 3.691e+012 1.000e+002 1.707e-003 3.884e-005 
1.150e-004 1.098e+007 3.692e+012 1.000e+002 2.221e-003 3.906e-005 
1.160e-004 1.109e+007 3.693e+012 1.000e+002 1.834e-003 3.929e-005 
1.170e-004 1.120e+007 3.693e+012 1.000e+002 2.257e-003 3.953e-005 
1.180e-004 1.130e+007 3.694e+012 1.000e+002 1.722e-003 3.982e-005 
1.190e-004 1.134e+007 3.693e+012 1.000e+002 2.543e-003 4.056e-005 
1.200e-004 1.126e+007 3.697e+012 1.000e+002 2.954e-003 4.212e-005 
1.210e-004 1.109e+007 3.705e+012 1.000e+002 3.134e-003 4.430e-005 
1.220e-004 1.098e+007 3.713e+012 1.000e+002 2.631e-003 4.609e-005 
1.230e-004 1.089e+007 3.720e+012 1.000e+002 2.376e-003 4.769e-005 
1.240e-004 1.079e+007 3.725e+012 1.000e+002 3.125e-003 4.934e-005 
1.250e-004 1.065e+007 3.729e+012 1.000e+002 2.471e-003 5.134e-005 
1.260e-004 1.046e+007 3.732e+012 1.000e+002 3.230e-003 5.368e-005 
1.270e-004 1.031e+007 3.733e+012 1.000e+002 3.096e-003 5.567e-005 
1.280e-004 1.022e+007 3.731e+012 1.000e+002 1.732e-003 5.734e-005 
1.290e-004 1.031e+007 3.732e+012 1.000e+002 9.241e-004 5.768e-005 
1.300e-004 1.043e+007 3.732e+012 1.000e+002 1.404e-003 5.782e-005 
1.310e-004 1.056e+007 3.732e+012 1.000e+002 4.298e-003 5.796e-005 
1.320e-004 1.068e+007 3.733e+012 1.000e+002 4.368e-003 5.813e-005 
1.330e-004 1.080e+007 3.734e+012 1.000e+002 4.451e-003 5.833e-005 
1.340e-004 1.091e+007 3.726e+012 1.000e+002 2.459e-003 5.854e-005 
1.350e-004 1.102e+007 3.727e+012 1.000e+002 2.338e-003 5.877e-005 
1.360e-004 1.113e+007 3.728e+012 1.000e+002 2.158e-003 5.901e-005 
1.370e-004 1.123e+007 3.729e+012 1.000e+002 2.261e-003 5.930e-005 
1.380e-004 1.133e+007 3.730e+012 1.000e+002 2.315e-003 5.961e-005 
1.390e-004 1.142e+007 3.731e+012 1.000e+002 2.187e-003 6.002e-005 
1.400e-004 1.137e+007 3.711e+012 1.000e+002 2.409e-003 6.136e-005 
1.410e-004 1.125e+007 3.691e+012 1.000e+002 2.030e-003 6.321e-005 
1.420e-004 1.112e+007 3.693e+012 1.000e+002 1.686e-003 6.511e-005 
1.430e-004 1.106e+007 3.696e+012 1.000e+002 1.168e-003 6.650e-005 
1.440e-004 1.115e+007 3.691e+012 1.000e+002 1.912e-003 6.687e-005 
1.450e-004 1.131e+007 3.691e+012 1.000e+002 1.917e-003 6.674e-005 
1.460e-004 1.145e+007 3.692e+012 1.000e+002 1.351e-003 6.679e-005 
1.470e-004 1.158e+007 3.693e+012 1.000e+002 1.781e-003 6.690e-005 
1.480e-004 1.170e+007 3.693e+012 1.000e+002 2.406e-003 6.705e-005 
1.490e-004 1.182e+007 3.693e+012 1.000e+002 2.207e-003 6.721e-005 
1.500e-004 1.195e+007 3.694e+012 1.000e+002 2.401e-003 6.736e-005 
1.510e-004 1.207e+007 3.695e+012 1.000e+002 2.237e-003 6.752e-005 
1.520e-004 1.219e+007 3.695e+012 1.000e+002 2.276e-003 6.770e-005 
1.530e-004 1.231e+007 3.696e+012 1.000e+002 2.149e-003 6.787e-005 
1.540e-004 1.234e+007 3.699e+012 1.000e+002 2.062e-003 6.865e-005 
1.550e-004 1.240e+007 3.701e+012 1.000e+002 1.527e-003 6.926e-005 
1.560e-004 1.251e+007 3.702e+012 1.000e+002 1.636e-003 6.948e-005 
1.570e-004 1.263e+007 3.703e+012 1.000e+002 1.738e-003 6.966e-005 
1.580e-004 1.275e+007 3.703e+012 1.000e+002 1.687e-003 6.984e-005 
1.590e-004 1.286e+007 3.704e+012 1.000e+002 2.025e-003 7.002e-005 
1.600e-004 1.298e+007 3.705e+012 1.000e+002 1.699e-003 7.019e-005 
1.610e-004 1.310e+007 3.705e+012 1.000e+002 1.912e-003 7.037e-005 
1.620e-004 1.322e+007 3.706e+012 1.000e+002 1.755e-003 7.055e-005 
1.630e-004 1.334e+007 3.707e+012 1.000e+002 2.077e-003 7.072e-005 
1.640e-004 1.346e+007 3.707e+012 1.000e+002 2.286e-003 7.092e-005 
1.650e-004 1.357e+007 3.706e+012 1.000e+002 1.890e-003 7.114e-005 
1.660e-004 1.369e+007 3.706e+012 1.000e+002 1.942e-003 7.132e-005 
1.670e-004 1.381e+007 3.707e+012 1.000e+002 1.959e-003 7.150e-005 
1.680e-004 1.391e+007 3.709e+012 1.000e+002 2.039e-003 7.178e-005 
1.690e-004 1.402e+007 3.710e+012 1.000e+002 2.048e-003 7.200e-005 
1.700e-004 1.414e+007 3.711e+012 1.000e+002 1.736e-003 7.220e-005 
1.710e-004 1.426e+007 3.712e+012 1.000e+002 1.944e-003 7.238e-005 
1.720e-004 1.438e+007 3.713e+012 1.000e+002 2.009e-003 7.257e-005 
1.730e-004 1.449e+007 3.713e+012 1.000e+002 1.941e-003 7.276e-005 
1.740e-004 1.461e+007 3.714e+012 1.000e+002 2.001e-003 7.294e-005 
1.750e-004 1.473e+007 3.715e+012 1.000e+002 2.095e-003 7.313e-005 
1.760e-004 1.484e+007 3.716e+012 1.000e+002 2.025e-003 7.332e-005 
1.770e-004 1.496e+007 3.717e+012 1.000e+002 2.105e-003 7.351e-005 
1.780e-004 1.508e+007 3.718e+012 1.000e+002 2.211e-003 7.372e-005 
1.790e-004 1.519e+007 3.719e+012 1.000e+002 2.007e-003 7.395e-005 
1.800e-004 1.530e+007 3.720e+012 1.000e+002 2.127e-003 7.419e-005 
1.810e-004 1.541e+007 3.722e+012 1.000e+002 2.295e-003 7.445e-005 
1.820e-004 1.550e+007 3.726e+012 1.000e+002 2.303e-003 7.482e-005 
1.830e-004 1.553e+007 3.736e+012 1.000e+002 1.593e-003 7.559e-005 
1.840e-004 1.548e+007 3.731e+012 1.000e+002 2.338e-003 7.690e-005 
1.850e-004 1.546e+007 3.738e+012 1.000e+002 2.066e-003 7.809e-005 
1.860e-004 1.550e+007 3.742e+012 1.000e+002 1.744e-003 7.877e-005 
1.870e-004 1.559e+007 3.745e+012 1.000e+002 1.958e-003 7.917e-005 
1.880e-004 1.570e+007 3.747e+012 1.000e+002 2.491e-003 7.940e-005 
1.890e-004 1.581e+007 3.748e+012 1.000e+002 2.023e-003 7.963e-005 
1.900e-004 1.592e+007 3.748e+012 1.000e+002 2.301e-003 7.989e-005 
1.910e-004 1.603e+007 3.749e+012 1.000e+002 2.551e-003 8.014e-005 
1.920e-004 1.613e+007 3.750e+012 1.000e+002 2.366e-003 8.041e-005 
1.930e-004 1.624e+007 3.751e+012 1.000e+002 2.244e-003 8.069e-005 
1.940e-004 1.634e+007 3.752e+012 1.000e+002 2.204e-003 8.099e-005 
1.950e-004 1.644e+007 3.753e+012 1.000e+002 2.058e-003 8.127e-005 
1.960e-004 1.655e+007 3.753e+012 1.000e+002 2.171e-003 8.153e-005 
1.970e-004 1.665e+007 3.755e+012 1.000e+002 2.425e-003 8.182e-005 
1.980e-004 1.675e+007 3.757e+012 1.000e+002 2.069e-003 8.214e-005 
1.990e-004 1.683e+007 3.762e+012 1.000e+002 3.590e-003 8.260e-005 
2.000e-004 1.688e+007 3.768e+012 1.000e+002 7.510e-003 8.327e-005 
2.010e-004 1.697e+007 3.770e+012 1.000e+002 8.217e-003 8.363e-005 
2.020e-004 1.706e+007 3.769e+012 1.000e+002 7.574e-003 8.399e-005 
2.030e-004 1.714e+007 3.757e+012 1.000e+002 2.976e-003 8.444e-005 
2.040e-004 1.726e+007 3.724e+012 1.000e+002 2.686e-003 8.465e-005 
2.050e-004 1.734e+007 3.724e+012 1.000e+002 2.653e-003 8.506e-005 
2.060e-004 1.741e+007 3.725e+012 1.000e+002 2.754e-003 8.556e-005 
2.070e-004 1.747e+007 3.726e+012 1.000e+002 3.280e-003 8.615e-005 
2.080e-004 1.749e+007 3.728e+012 1.000e+002 2.182e-003 8.705e-005 
2.090e-004 1.755e+007 3.703e+012 1.000e+002 2.023e-003 8.761e-005 
2.100e-004 1.760e+007 3.702e+012 1.000e+002 1.878e-003 8.826e-005 
2.110e-004 1.756e+007 3.706e+012 1.000e+002 1.497e-003 8.957e-005 
2.120e-004 1.754e+007 3.711e+012 1.000e+002 1.532e-003 9.069e-005 
2.130e-004 1.758e+007 3.720e+012 1.000e+002 1.489e-003 9.138e-005 
2.140e-004 1.773e+007 3.721e+012 1.000e+002 1.018e-003 9.135e-005 
2.150e-004 1.786e+007 3.720e+012 1.000e+002 7.466e-004 9.143e-005 
2.160e-004 1.814e+007 3.695e+012 1.000e+002 1.026e-004 9.052e-005 
2.170e-004 1.829e+007 3.693e+012 1.000e+002 2.063e-003 9.048e-005 
2.180e-004 1.841e+007 3.693e+012 1.000e+002 2.632e-004 9.067e-005 
2.190e-004 1.854e+007 3.696e+012 1.000e+002 7.060e-004 9.079e-005 
2.200e-004 1.866e+007 3.697e+012 1.000e+002 1.886e-003 9.091e-005 
2.210e-004 1.876e+007 3.699e+012 1.000e+002 1.789e-003 9.128e-005 
2.220e-004 1.887e+007 3.700e+012 1.000e+002 2.143e-003 9.150e-005 
2.230e-004 1.898e+007 3.702e+012 1.000e+002 1.482e-003 9.172e-005 
2.240e-004 1.910e+007 3.704e+012 1.000e+002 1.982e-003 9.192e-005 
2.250e-004 1.898e+007 3.704e+012 1.000e+002 2.248e-003 9.370e-005 
2.260e-004 1.889e+007 3.708e+012 1.000e+002 1.808e-003 9.532e-005 
2.270e-004 1.886e+007 3.714e+012 1.000e+002 1.840e-003 9.652e-005 
2.280e-004 1.889e+007 3.717e+012 1.000e+002 1.145e-003 9.733e-005 
2.290e-004 1.893e+007 3.721e+012 1.000e+002 1.575e-003 9.805e-005 
2.300e-004 1.898e+007 3.724e+012 1.000e+002 1.672e-003 9.871e-005 
2.310e-004 1.903e+007 3.728e+012 1.000e+002 1.808e-003 9.935e-005 
2.320e-004 1.885e+007 3.730e+012 1.000e+002 1.776e-003 1.016e-004 
2.330e-004 1.872e+007 3.738e+012 1.000e+002 1.632e-003 1.035e-004 
2.340e-004 1.872e+007 3.742e+012 1.000e+002 1.335e-003 1.045e-004 
2.350e-004 1.876e+007 3.746e+012 1.000e+002 1.689e-003 1.052e-004 
2.360e-004 1.867e+007 3.741e+012 1.000e+002 1.947e-003 1.069e-004 
2.370e-004 1.841e+007 3.737e+012 1.000e+002 1.815e-003 1.097e-004 
2.380e-004 1.835e+007 3.731e+012 1.000e+002 1.728e-003 1.111e-004 
2.390e-004 1.818e+007 3.731e+012 1.000e+002 2.014e-003 1.133e-004 
2.400e-004 1.800e+007 3.736e+012 1.000e+002 1.959e-003 1.155e-004 
2.410e-004 1.789e+007 3.745e+012 1.000e+002 1.247e-003 1.173e-004 
2.420e-004 1.781e+007 3.752e+012 1.000e+002 9.345e-004 1.188e-004 
2.430e-004 1.773e+007 3.761e+012 1.000e+002 1.710e-003 1.204e-004 
2.440e-004 1.752e+007 3.778e+012 1.000e+002 1.373e-003 1.228e-004 
2.450e-004 1.748e+007 3.785e+012 1.000e+002 1.231e-003 1.241e-004 
2.460e-004 1.750e+007 3.789e+012 1.000e+002 1.723e-003 1.249e-004 
2.470e-004 1.751e+007 3.792e+012 1.000e+002 2.503e-003 1.259e-004 
2.480e-004 1.745e+007 3.797e+012 1.000e+002 1.913e-003 1.273e-004 
2.490e-004 1.743e+007 3.791e+012 1.000e+002 1.451e-003 1.284e-004 
2.500e-004 1.734e+007 3.801e+012 1.000e+002 2.274e-003 1.300e-004 
2.510e-004 1.720e+007 3.811e+012 1.000e+002 2.336e-003 1.320e-004 
2.520e-004 1.693e+007 3.820e+012 1.000e+002 2.044e-003 1.349e-004 
2.530e-004 1.643e+007 3.767e+012 1.000e+002 2.632e-003 1.394e-004 
2.540e-004 1.638e+007 3.775e+012 1.000e+002 4.936e-004 1.407e-004 
2.550e-004 1.648e+007 3.774e+012 1.000e+002 2.739e-003 1.410e-004 
2.560e-004 1.651e+007 3.784e+012 1.000e+002 2.958e-003 1.418e-004 
2.570e-004 1.651e+007 3.792e+012 1.000e+002 1.201e-003 1.428e-004 
2.580e-004 1.653e+007 3.799e+012 1.000e+002 1.873e-003 1.437e-004 
2.590e-004 1.656e+007 3.805e+012 1.000e+002 1.790e-003 1.445e-004 
2.600e-004 1.661e+007 3.788e+012 1.000e+002 1.754e-003 1.451e-004 
2.610e-004 1.666e+007 3.767e+012 1.000e+002 1.987e-003 1.458e-004 
2.620e-004 1.649e+007 3.752e+012 1.000e+002 1.875e-003 1.479e-004 
2.630e-004 1.643e+007 3.755e+012 1.000e+002 2.072e-003 1.494e-004 
2.640e-004 1.644e+007 3.759e+012 1.000e+002 2.061e-003 1.503e-004 
2.650e-004 1.654e+007 3.755e+012 1.000e+002 2.323e-003 1.506e-004 
2.660e-004 1.666e+007 3.756e+012 1.000e+002 1.343e-003 1.508e-004 
2.670e-004 1.678e+007 3.757e+012 1.000e+002 1.442e-003 1.510e-004 
2.680e-004 1.690e+007 3.758e+012 1.000e+002 3.124e-004 1.511e-004 
2.690e-004 1.702e+007 3.759e+012 1.000e+002 6.102e-004 1.513e-004 
2.700e-004 1.714e+007 3.760e+012 1.000e+002 3.121e-003 1.514e-004 
2.710e-004 1.727e+007 3.761e+012 1.000e+002 1.284e-003 1.516e-004 
2.720e-004 1.739e+007 3.761e+012 1.000e+002 2.353e-004 1.517e-004 
2.730e-004 1.751e+007 3.762e+012 1.000e+002 1.718e-003 1.519e-004 
2.740e-004 1.764e+007 3.764e+012 1.000e+002 2.481e-003 1.520e-004 
2.750e-004 1.776e+007 3.764e+012 1.000e+002 3.934e-003 1.522e-004 
2.760e-004 1.788e+007 3.765e+012 1.000e+002 4.493e-003 1.523e-004 
2.770e-004 1.800e+007 3.766e+012 1.000e+002 4.098e-003 1.525e-004 
2.780e-004 1.813e+007 3.767e+012 1.000e+002 4.671e-003 1.526e-004 
2.790e-004 1.825e+007 3.768e+012 1.000e+002 4.299e-003 1.528e-004 
2.800e-004 1.833e+007 3.761e+012 1.000e+002 3.704e-003 1.532e-004 
2.810e-004 1.842e+007 3.760e+012 1.000e+002 4.241e-003 1.536e-004 
2.820e-004 1.855e+007 3.762e+012 1.000e+002 3.830e-003 1.537e-004 
2.830e-004 1.867e+007 3.763e+012 1.000e+002 3.737e-003 1.539e-004 
2.840e-004 1.870e+007 3.756e+012 1.000e+002 3.451e-003 1.546e-004 
2.850e-004 1.884e+007 3.757e+012 1.000e+002 3.654e-003 1.547e-004 
2.860e-004 1.896e+007 3.759e+012 1.000e+002 4.344e-003 1.549e-004 
2.870e-004 1.908e+007 3.759e+012 1.000e+002 4.065e-003 1.550e-004 
2.880e-004 1.917e+007 3.756e+012 1.000e+002 4.555e-003 1.554e-004 
2.890e-004 1.924e+007 3.757e+012 1.000e+002 3.978e-003 1.560e-004 
2.900e-004 1.919e+007 3.756e+012 1.000e+002 4.673e-003 1.573e-004 
2.910e-004 1.910e+007 3.760e+012 1.000e+002 4.165e-003 1.589e-004 
2.920e-004 1.914e+007 3.764e+012 1.000e+002 4.435e-003 1.596e-004 
2.930e-004 1.922e+007 3.766e+012 1.000e+002 3.615e-003 1.601e-004 
2.940e-004 1.922e+007 3.770e+012 1.000e+002 3.654e-003 1.610e-004 
2.950e-004 1.932e+007 3.772e+012 1.000e+002 3.758e-003 1.614e-004 
2.960e-004 1.942e+007 3.772e+012 1.000e+002 4.658e-003 1.617e-004 
2.970e-004 1.953e+007 3.773e+012 1.000e+002 4.711e-003 1.619e-004 
2.980e-004 1.964e+007 3.774e+012 1.000e+002 4.781e-003 1.621e-004 
2.990e-004 1.976e+007 3.775e+012 1.000e+002 4.636e-003 1.623e-004 
3.000e-004 1.988e+007 3.776e+012 1.000e+002 4.879e-003 1.625e-004 
3.010e-004 1.999e+007 3.776e+012 1.000e+002 4.919e-003 1.627e-004 
3.020e-004 2.011e+007 3.777e+012 1.000e+002 5.013e-003 1.629e-004 
3.030e-004 2.022e+007 3.778e+012 1.000e+002 4.863e-003 1.631e-004 
3.040e-004 2.034e+007 3.779e+012 1.000e+002 4.153e-003 1.633e-004 
3.050e-004 2.045e+007 3.780e+012 1.000e+002 4.116e-003 1.636e-004 
3.060e-004 2.057e+007 3.780e+012 1.000e+002 4.552e-003 1.637e-004 
3.070e-004 2.071e+007 3.772e+012 1.000e+002 4.713e-003 1.637e-004 
3.080e-004 2.083e+007 3.771e+012 1.000e+002 4.700e-003 1.639e-004 
3.090e-004 2.092e+007 3.760e+012 1.000e+002 4.102e-003 1.643e-004 
3.100e-004 2.102e+007 3.758e+012 1.000e+002 3.969e-003 1.646e-004 
3.110e-004 2.113e+007 3.755e+012 1.000e+002 3.919e-003 1.648e-004 
3.120e-004 2.123e+007 3.755e+012 1.000e+002 3.671e-003 1.652e-004 
3.130e-004 2.133e+007 3.756e+012 1.000e+002 3.641e-003 1.655e-004 
3.140e-004 2.143e+007 3.757e+012 1.000e+002 2.969e-003 1.658e-004 
3.150e-004 2.154e+007 3.759e+012 1.000e+002 3.961e-003 1.660e-004 
3.160e-004 2.165e+007 3.760e+012 1.000e+002 3.797e-003 1.663e-004 
3.170e-004 2.176e+007 3.762e+012 1.000e+002 3.778e-003 1.665e-004 
3.180e-004 2.186e+007 3.762e+012 1.000e+002 3.491e-003 1.668e-004 
3.190e-004 2.197e+007 3.764e+012 1.000e+002 3.105e-003 1.670e-004 
3.200e-004 2.199e+007 3.768e+012 1.000e+002 2.916e-003 1.679e-004 
3.210e-004 2.198e+007 3.775e+012 1.000e+002 9.571e-004 1.690e-004 
3.220e-004 2.196e+007 3.769e+012 1.000e+002 3.735e-004 1.701e-004 
3.230e-004 2.195e+007 3.770e+012 1.000e+002 5.488e-004 1.712e-004 
3.240e-004 2.197e+007 3.771e+012 1.000e+002 1.886e-004 1.720e-004 
3.250e-004 2.206e+007 3.772e+012 1.000e+002 8.737e-005 1.724e-004 
3.260e-004 2.213e+007 3.777e+012 1.000e+002 1.126e-003 1.729e-004 
3.270e-004 2.225e+007 3.771e+012 1.000e+002 1.125e-003 1.731e-004 
3.280e-004 2.235e+007 3.773e+012 1.000e+002 1.622e-003 1.734e-004 
3.290e-004 2.245e+007 3.774e+012 1.000e+002 1.794e-004 1.737e-004 
3.300e-004 2.252e+007 3.776e+012 1.000e+002 5.371e-004 1.743e-004 
3.310e-004 2.258e+007 3.779e+012 1.000e+002 6.039e-004 1.748e-004 
3.320e-004 2.265e+007 3.782e+012 1.000e+002 1.343e-004 1.753e-004 
3.330e-004 2.269e+007 3.786e+012 1.000e+002 2.237e-003 1.760e-004 
3.340e-004 2.274e+007 3.789e+012 1.000e+002 1.561e-005 1.767e-004 
3.350e-004 2.277e+007 3.793e+012 1.000e+002 1.017e-003 1.775e-004 
3.360e-004 2.281e+007 3.799e+012 1.000e+002 1.437e-004 1.783e-004 
3.370e-004 2.287e+007 3.803e+012 1.000e+002 6.863e-004 1.788e-004 
3.380e-004 2.293e+007 3.801e+012 1.000e+002 2.377e-003 1.794e-004 
3.390e-004 2.285e+007 3.809e+012 1.000e+002 1.170e-003 1.810e-004 
3.400e-004 2.272e+007 3.782e+012 1.000e+002 1.283e-003 1.828e-004 
3.410e-004 2.248e+007 3.782e+012 1.000e+002 6.222e-004 1.855e-004 
3.420e-004 2.210e+007 3.789e+012 1.000e+002 4.818e-003 1.891e-004 
3.430e-004 2.196e+007 3.765e+012 1.000e+002 1.561e-003 1.911e-004 
3.440e-004 2.192e+007 3.770e+012 1.000e+002 8.095e-004 1.924e-004 
3.450e-004 2.192e+007 3.774e+012 1.000e+002 3.189e-003 1.934e-004 
3.460e-004 2.185e+007 3.784e+012 1.000e+002 2.252e-003 1.949e-004 
3.470e-004 2.180e+007 3.781e+012 1.000e+002 3.490e-003 1.962e-004 
3.480e-004 2.160e+007 3.795e+012 1.000e+002 7.942e-004 1.986e-004 
3.490e-004 2.146e+007 3.811e+012 1.000e+002 3.392e-003 2.006e-004 
3.500e-004 2.132e+007 3.817e+012 1.000e+002 7.354e-004 2.025e-004 
3.510e-004 2.129e+007 3.824e+012 1.000e+002 1.565e-003 2.037e-004 
3.520e-004 2.131e+007 3.829e+012 1.000e+002 1.600e-003 2.046e-004 
3.530e-004 2.136e+007 3.834e+012 1.000e+002 1.933e-003 2.053e-004 
3.540e-004 2.141e+007 3.839e+012 1.000e+002 2.125e-003 2.059e-004 
3.550e-004 2.146e+007 3.843e+012 1.000e+002 2.389e-003 2.065e-004 
3.560e-004 2.153e+007 3.847e+012 1.000e+002 3.505e-003 2.071e-004 
3.570e-004 2.158e+007 3.853e+012 1.000e+002 2.315e-003 2.078e-004 
3.580e-004 2.147e+007 3.827e+012 1.000e+002 3.157e-003 2.095e-004 
3.590e-004 2.128e+007 3.809e+012 1.000e+002 1.328e-003 2.118e-004 
3.600e-004 2.108e+007 3.810e+012 1.000e+002 1.625e-003 2.142e-004 
3.610e-004 2.103e+007 3.794e+012 1.000e+002 4.202e-004 2.156e-004 
3.620e-004 2.095e+007 3.794e+012 1.000e+002 1.457e-003 2.171e-004 
3.630e-004 2.089e+007 3.799e+012 1.000e+002 3.776e-004 2.185e-004 
3.640e-004 2.085e+007 3.803e+012 1.000e+002 9.887e-004 2.198e-004 
3.650e-004 2.073e+007 3.802e+012 1.000e+002 1.839e-003 2.216e-004 
3.660e-004 2.065e+007 3.797e+012 1.000e+002 1.704e-003 2.232e-004 
3.670e-004 2.062e+007 3.801e+012 1.000e+002 1.375e-003 2.244e-004 
3.680e-004 2.019e+007 3.730e+012 1.000e+002 3.713e-003 2.284e-004 
3.690e-004 2.013e+007 3.732e+012 1.000e+002 2.672e-003 2.297e-004 
3.700e-004 2.023e+007 3.730e+012 1.000e+002 2.164e-004 2.301e-004 
3.710e-004 2.034e+007 3.731e+012 1.000e+002 1.758e-003 2.303e-004 
3.720e-004 2.042e+007 3.736e+012 1.000e+002 4.811e-005 2.308e-004 
3.730e-004 2.052e+007 3.729e+012 1.000e+002 4.516e-005 2.311e-004 
3.740e-004 2.064e+007 3.731e+012 1.000e+002 1.276e-003 2.312e-004 
3.750e-004 2.074e+007 3.732e+012 1.000e+002 1.288e-003 2.315e-004 
3.760e-004 2.086e+007 3.733e+012 1.000e+002 1.498e-004 2.317e-004 
3.770e-004 2.097e+007 3.734e+012 1.000e+002 4.607e-003 2.319e-004 
3.780e-004 2.109e+007 3.736e+012 1.000e+002 5.936e-004 2.322e-004 
3.790e-004 2.121e+007 3.737e+012 1.000e+002 1.929e-003 2.323e-004 
3.800e-004 2.133e+007 3.738e+012 1.000e+002 4.711e-004 2.325e-004 
3.810e-004 2.144e+007 3.739e+012 1.000e+002 1.601e-004 2.327e-004 
3.820e-004 2.156e+007 3.740e+012 1.000e+002 1.082e-003 2.329e-004 
3.830e-004 2.168e+007 3.741e+012 1.000e+002 2.459e-003 2.331e-004 
3.840e-004 2.180e+007 3.742e+012 1.000e+002 3.392e-004 2.333e-004 
3.850e-004 2.191e+007 3.743e+012 1.000e+002 1.619e-004 2.335e-004 
3.860e-004 2.203e+007 3.744e+012 1.000e+002 2.438e-003 2.337e-004 
3.870e-004 2.214e+007 3.746e+012 1.000e+002 5.837e-004 2.339e-004 
3.880e-004 2.225e+007 3.747e+012 1.000e+002 2.372e-004 2.341e-004 
3.890e-004 2.236e+007 3.748e+012 1.000e+002 1.762e-003 2.343e-004 
3.900e-004 2.247e+007 3.750e+012 1.000e+002 1.896e-003 2.346e-004 
3.910e-004 2.259e+007 3.751e+012 1.000e+002 1.710e-003 2.348e-004 
3.920e-004 2.270e+007 3.752e+012 1.000e+002 1.484e-003 2.350e-004 
3.930e-004 2.282e+007 3.753e+012 1.000e+002 1.840e-003 2.352e-004 
3.940e-004 2.293e+007 3.754e+012 1.000e+002 2.851e-003 2.354e-004 
3.950e-004 2.295e+007 3.765e+012 1.000e+002 1.595e-003 2.363e-004 
3.960e-004 2.306e+007 3.766e+012 1.000e+002 2.621e-003 2.365e-004 
3.970e-004 2.305e+007 3.757e+012 1.000e+002 1.633e-003 2.376e-004 
3.980e-004 2.279e+007 3.735e+012 1.000e+002 2.388e-003 2.404e-004 
3.990e-004 2.240e+007 3.737e+012 1.000e+002 1.807e-003 2.440e-004 
4.000e-004 2.226e+007 3.742e+012 1.000e+002 2.322e-003 2.461e-004 
4.010e-004 2.217e+007 3.746e+012 1.000e+002 1.741e-003 2.477e-004 
4.020e-004 2.212e+007 3.752e+012 1.000e+002 1.578e-003 2.490e-004 
4.030e-004 2.210e+007 3.758e+012 1.000e+002 1.327e-003 2.502e-004 
4.040e-004 2.209e+007 3.765e+012 1.000e+002 1.741e-003 2.512e-004 
4.050e-004 2.206e+007 3.776e+012 1.000e+002 4.598e-003 2.524e-004 
4.060e-004 2.208e+007 3.782e+012 1.000e+002 1.296e-003 2.533e-004 
4.070e-004 2.221e+007 3.783e+012 1.000e+002 6.323e-004 2.534e-004 
4.080e-004 2.235e+007 3.784e+012 1.000e+002 2.400e-003 2.534e-004 
4.090e-004 2.248e+007 3.785e+012 1.000e+002 3.220e-003 2.535e-004 
4.100e-004 2.261e+007 3.786e+012 1.000e+002 6.554e-004 2.536e-004 
4.110e-004 2.272e+007 3.789e+012 1.000e+002 8.004e-004 2.539e-004 
4.120e-004 2.283e+007 3.791e+012 1.000e+002 1.064e-003 2.541e-004 
4.130e-004 2.291e+007 3.794e+012 1.000e+002 1.660e-003 2.545e-004 
4.140e-004 2.301e+007 3.797e+012 1.000e+002 1.454e-003 2.549e-004 
4.150e-004 2.309e+007 3.801e+012 1.000e+002 1.286e-003 2.553e-004 
4.160e-004 2.317e+007 3.805e+012 1.000e+002 1.750e-003 2.558e-004 
4.170e-004 2.323e+007 3.807e+012 1.000e+002 1.545e-004 2.563e-004 
4.180e-004 2.329e+007 3.810e+012 1.000e+002 3.419e-005 2.569e-004 
4.190e-004 2.336e+007 3.814e+012 1.000e+002 1.026e-003 2.574e-004 
4.200e-004 2.346e+007 3.816e+012 1.000e+002 9.390e-004 2.577e-004 
4.210e-004 2.356e+007 3.819e+012 1.000e+002 2.844e-004 2.581e-004 
4.220e-004 2.364e+007 3.821e+012 1.000e+002 5.957e-004 2.585e-004 
4.230e-004 2.371e+007 3.824e+012 1.000e+002 1.340e-004 2.590e-004 
4.240e-004 2.373e+007 3.830e+012 1.000e+002 4.485e-004 2.599e-004 
4.250e-004 2.380e+007 3.834e+012 1.000e+002 1.078e-003 2.604e-004 
4.260e-004 2.375e+007 3.838e+012 1.000e+002 1.257e-003 2.617e-004 
4.270e-004 2.374e+007 3.844e+012 1.000e+002 1.618e-003 2.628e-004 
4.280e-004 2.376e+007 3.849e+012 1.000e+002 7.557e-004 2.636e-004 
4.290e-004 2.359e+007 3.859e+012 1.000e+002 1.244e-003 2.658e-004 
4.300e-004 2.357e+007 3.869e+012 1.000e+002 1.090e-003 2.670e-004 
4.310e-004 2.355e+007 3.872e+012 1.000e+002 3.699e-004 2.681e-004 
4.320e-004 2.363e+007 3.871e+012 1.000e+002 9.218e-004 2.686e-004 
4.330e-004 2.373e+007 3.871e+012 1.000e+002 1.409e-003 2.689e-004 
4.340e-004 2.384e+007 3.871e+012 1.000e+002 1.729e-004 2.691e-004 
4.350e-004 2.394e+007 3.872e+012 1.000e+002 5.215e-004 2.694e-004 
4.360e-004 2.404e+007 3.875e+012 1.000e+002 6.274e-004 2.697e-004 
4.370e-004 2.414e+007 3.877e+012 1.000e+002 3.998e-004 2.700e-004 
4.380e-004 2.423e+007 3.882e+012 1.000e+002 1.942e-003 2.704e-004 
4.390e-004 2.433e+007 3.887e+012 1.000e+002 5.712e-003 2.707e-004 
4.400e-004 2.443e+007 3.889e+012 1.000e+002 3.201e-003 2.711e-004 
4.410e-004 2.451e+007 3.892e+012 1.000e+002 3.327e-003 2.715e-004 
4.420e-004 2.449e+007 3.902e+012 1.000e+002 2.460e-003 2.726e-004 
4.430e-004 2.442e+007 3.908e+012 1.000e+002 3.903e-004 2.741e-004 
4.440e-004 2.417e+007 3.920e+012 1.000e+002 8.887e-004 2.768e-004 
4.450e-004 2.388e+007 3.940e+012 1.000e+002 2.409e-003 2.798e-004 
4.460e-004 2.371e+007 3.955e+012 1.000e+002 1.660e-003 2.820e-004 
4.470e-004 2.335e+007 3.924e+012 1.000e+002 8.732e-004 2.855e-004 
4.480e-004 2.321e+007 3.935e+012 1.000e+002 3.754e-003 2.875e-004 
4.490e-004 2.310e+007 3.944e+012 1.000e+002 2.738e-003 2.892e-004 
4.500e-004 2.307e+007 3.949e+012 1.000e+002 8.835e-004 2.904e-004 
4.510e-004 2.307e+007 3.953e+012 1.000e+002 2.526e-003 2.914e-004 
4.520e-004 2.308e+007 3.958e+012 1.000e+002 3.263e-003 2.924e-004 
4.530e-004 2.301e+007 3.963e+012 1.000e+002 2.338e-003 2.938e-004 
4.540e-004 2.279e+007 3.944e+012 1.000e+002 2.887e-003 2.964e-004 
4.550e-004 2.273e+007 3.912e+012 1.000e+002 1.679e-004 2.978e-004 
4.560e-004 2.264e+007 3.908e+012 1.000e+002 3.942e-004 2.994e-004 
4.570e-004 2.257e+007 3.914e+012 1.000e+002 1.454e-004 3.009e-004 
4.580e-004 2.248e+007 3.921e+012 1.000e+002 8.728e-004 3.025e-004 
4.590e-004 2.251e+007 3.922e+012 1.000e+002 6.071e-004 3.033e-004 
4.600e-004 2.261e+007 3.923e+012 1.000e+002 7.279e-004 3.036e-004 
4.610e-004 2.271e+007 3.924e+012 1.000e+002 1.347e-003 3.039e-004 
4.620e-004 2.281e+007 3.925e+012 1.000e+002 3.784e-004 3.042e-004 
4.630e-004 2.291e+007 3.926e+012 1.000e+002 1.040e-003 3.046e-004 
4.640e-004 2.300e+007 3.927e+012 1.000e+002 1.989e-003 3.049e-004 
4.650e-004 2.309e+007 3.929e+012 1.000e+002 7.076e-005 3.053e-004 
4.660e-004 2.318e+007 3.930e+012 1.000e+002 1.029e-003 3.056e-004 
4.670e-004 2.328e+007 3.932e+012 1.000e+002 4.678e-005 3.060e-004 
4.680e-004 2.337e+007 3.933e+012 1.000e+002 5.782e-004 3.064e-004 
4.690e-004 2.346e+007 3.935e+012 1.000e+002 2.331e-003 3.068e-004 
4.700e-004 2.353e+007 3.938e+012 1.000e+002 1.994e-003 3.072e-004 
4.710e-004 2.346e+007 3.945e+012 1.000e+002 1.708e-004 3.088e-004 
4.720e-004 2.336e+007 3.946e+012 1.000e+002 7.797e-004 3.105e-004 
4.730e-004 2.327e+007 3.954e+012 1.000e+002 1.205e-003 3.120e-004 
4.740e-004 2.326e+007 3.959e+012 1.000e+002 2.509e-003 3.131e-004 
4.750e-004 2.330e+007 3.963e+012 1.000e+002 5.448e-005 3.138e-004 
4.760e-004 2.332e+007 3.970e+012 1.000e+002 8.096e-004 3.147e-004 
4.770e-004 2.312e+007 3.949e+012 1.000e+002 1.775e-003 3.171e-004 
4.780e-004 2.267e+007 3.937e+012 1.000e+002 2.644e-003 3.212e-004 
4.790e-004 2.232e+007 3.948e+012 1.000e+002 1.254e-003 3.246e-004 
4.800e-004 2.180e+007 3.939e+012 1.000e+002 1.237e-003 3.292e-004 
4.810e-004 2.099e+007 3.946e+012 1.000e+002 5.862e-005 3.358e-004 
4.820e-004 2.058e+007 3.955e+012 1.000e+002 5.639e-003 3.397e-004 
4.830e-004 2.035e+007 3.957e+012 1.000e+002 1.160e-003 3.422e-004 
4.840e-004 2.041e+007 3.942e+012 1.000e+002 3.713e-003 3.428e-004 
4.850e-004 2.040e+007 3.943e+012 1.000e+002 2.725e-003 3.439e-004 
4.860e-004 2.000e+007 3.953e+012 1.000e+002 1.341e-003 3.476e-004 
4.870e-004 1.964e+007 3.953e+012 1.000e+002 2.936e-003 3.511e-004 
4.880e-004 1.836e+007 3.950e+012 1.000e+002 3.639e-003 3.610e-004 
4.890e-004 1.764e+007 3.942e+012 1.000e+002 3.947e-003 3.670e-004 
4.900e-004 1.698e+007 3.868e+012 1.000e+002 4.244e-003 3.725e-004 
4.910e-004 1.609e+007 3.854e+012 1.000e+002 6.353e-003 3.797e-004 
4.920e-004 1.565e+007 3.833e+012 1.000e+002 4.187e-003 3.837e-004 
4.930e-004 1.534e+007 3.832e+012 1.000e+002 7.817e-003 3.869e-004 
4.940e-004 1.550e+007 3.810e+012 1.000e+002 8.851e-003 3.868e-004 
4.950e-004 1.561e+007 3.809e+012 1.000e+002 6.600e-003 3.870e-004 
4.960e-004 1.572e+007 3.808e+012 1.000e+002 3.453e-003 3.873e-004 
4.970e-004 1.583e+007 3.806e+012 1.000e+002 5.036e-003 3.875e-004 
4.980e-004 1.592e+007 3.808e+012 1.000e+002 5.557e-003 3.879e-004 
4.990e-004 1.606e+007 3.808e+012 1.000e+002 6.153e-003 3.879e-004 
5.000e-004 1.619e+007 3.809e+012 1.000e+002 4.232e-003 3.880e-004 
5.010e-004 1.632e+007 3.809e+012 1.000e+002 3.831e-003 3.881e-004 
5.020e-004 1.645e+007 3.809e+012 1.000e+002 5.457e-003 3.882e-004 
5.030e-004 1.656e+007 3.796e+012 1.000e+002 3.581e-003 3.885e-004 
5.040e-004 1.664e+007 3.799e+012 1.000e+002 9.477e-004 3.889e-004 
5.050e-004 1.674e+007 3.800e+012 1.000e+002 5.169e-003 3.892e-004 
5.060e-004 1.682e+007 3.796e+012 1.000e+002 3.935e-003 3.897e-004 
5.070e-004 1.692e+007 3.797e+012 1.000e+002 4.300e-003 3.900e-004 
5.080e-004 1.703e+007 3.799e+012 1.000e+002 4.731e-003 3.902e-004 
5.090e-004 1.713e+007 3.799e+012 1.000e+002 4.237e-003 3.905e-004 
5.100e-004 1.724e+007 3.801e+012 1.000e+002 3.915e-003 3.907e-004 
5.110e-004 1.736e+007 3.802e+012 1.000e+002 4.394e-003 3.909e-004 
5.120e-004 1.733e+007 3.799e+012 1.000e+002 4.157e-003 3.922e-004 
5.130e-004 1.716e+007 3.806e+012 1.000e+002 4.674e-003 3.943e-004 
5.140e-004 1.712e+007 3.811e+012 1.000e+002 4.953e-003 3.956e-004 
5.150e-004 1.714e+007 3.815e+012 1.000e+002 5.098e-003 3.965e-004 
5.160e-004 1.702e+007 3.820e+012 1.000e+002 4.436e-003 3.983e-004 
5.170e-004 1.687e+007 3.829e+012 1.000e+002 5.717e-003 4.003e-004 
5.180e-004 1.678e+007 3.837e+012 1.000e+002 5.517e-003 4.020e-004 
5.190e-004 1.673e+007 3.844e+012 1.000e+002 7.362e-003 4.033e-004 
5.200e-004 1.675e+007 3.848e+012 1.000e+002 5.677e-003 4.041e-004 
5.210e-004 1.680e+007 3.848e+012 1.000e+002 3.312e-003 4.048e-004 
5.220e-004 1.669e+007 3.844e+012 1.000e+002 4.708e-003 4.066e-004 
5.230e-004 1.680e+007 3.816e+012 1.000e+002 5.246e-003 4.068e-004 
5.240e-004 1.696e+007 3.802e+012 1.000e+002 7.246e-003 4.067e-004 
5.250e-004 1.707e+007 3.799e+012 1.000e+002 6.922e-003 4.070e-004 
5.260e-004 1.716e+007 3.798e+012 1.000e+002 6.599e-003 4.073e-004 
5.270e-004 1.730e+007 3.797e+012 1.000e+002 5.514e-003 4.073e-004 
5.280e-004 1.744e+007 3.796e+012 1.000e+002 5.349e-003 4.074e-004 
5.290e-004 1.757e+007 3.796e+012 1.000e+002 4.784e-003 4.075e-004 
5.300e-004 1.771e+007 3.796e+012 1.000e+002 5.062e-003 4.075e-004 
5.310e-004 1.784e+007 3.797e+012 1.000e+002 4.607e-003 4.076e-004 
5.320e-004 1.797e+007 3.798e+012 1.000e+002 6.275e-003 4.077e-004 
5.330e-004 1.809e+007 3.799e+012 1.000e+002 4.202e-003 4.079e-004 
5.340e-004 1.821e+007 3.800e+012 1.000e+002 6.107e-003 4.081e-004 
5.350e-004 1.832e+007 3.801e+012 1.000e+002 5.694e-003 4.083e-004 
5.360e-004 1.844e+007 3.802e+012 1.000e+002 4.208e-003 4.085e-004 
5.370e-004 1.855e+007 3.803e+012 1.000e+002 5.197e-003 4.087e-004 
5.380e-004 1.867e+007 3.805e+012 1.000e+002 4.291e-003 4.089e-004 
5.390e-004 1.878e+007 3.806e+012 1.000e+002 5.003e-003 4.091e-004 
5.400e-004 1.889e+007 3.807e+012 1.000e+002 4.159e-003 4.094e-004 
5.410e-004 1.899e+007 3.809e+012 1.000e+002 4.574e-003 4.097e-004 
5.420e-004 1.910e+007 3.811e+012 1.000e+002 5.080e-003 4.099e-004 
5.430e-004 1.921e+007 3.811e+012 1.000e+002 4.559e-003 4.101e-004 
5.440e-004 1.933e+007 3.813e+012 1.000e+002 5.437e-003 4.103e-004 
5.450e-004 1.945e+007 3.814e+012 1.000e+002 5.848e-003 4.105e-004 
5.460e-004 1.956e+007 3.815e+012 1.000e+002 3.923e-003 4.107e-004 
5.470e-004 1.957e+007 3.798e+012 1.000e+002 4.659e-003 4.116e-004 
5.480e-004 1.920e+007 3.782e+012 1.000e+002 3.978e-003 4.152e-004 
5.490e-004 1.898e+007 3.773e+012 1.000e+002 3.566e-003 4.177e-004 
5.500e-004 1.908e+007 3.773e+012 1.000e+002 5.812e-003 4.181e-004 
5.510e-004 1.920e+007 3.773e+012 1.000e+002 4.876e-003 4.182e-004 
5.520e-004 1.932e+007 3.773e+012 1.000e+002 4.888e-003 4.184e-004 
5.530e-004 1.939e+007 3.771e+012 1.000e+002 5.127e-003 4.189e-004 
5.540e-004 1.942e+007 3.772e+012 1.000e+002 5.582e-003 4.196e-004 
5.550e-004 1.951e+007 3.774e+012 1.000e+002 5.199e-003 4.201e-004 
5.560e-004 1.961e+007 3.775e+012 1.000e+002 4.712e-003 4.204e-004 
5.570e-004 1.970e+007 3.777e+012 1.000e+002 4.077e-003 4.207e-004 
5.580e-004 1.980e+007 3.778e+012 1.000e+002 4.998e-003 4.211e-004 
5.590e-004 1.988e+007 3.780e+012 1.000e+002 5.842e-003 4.215e-004 
5.600e-004 1.992e+007 3.782e+012 1.000e+002 5.064e-003 4.222e-004 
5.610e-004 1.984e+007 3.786e+012 1.000e+002 4.242e-003 4.238e-004 
5.620e-004 1.933e+007 3.791e+012 1.000e+002 4.443e-003 4.283e-004 
5.630e-004 1.904e+007 3.792e+012 1.000e+002 5.687e-003 4.313e-004 
5.640e-004 1.904e+007 3.789e+012 1.000e+002 4.102e-003 4.323e-004 
5.650e-004 1.909e+007 3.794e+012 1.000e+002 4.509e-003 4.330e-004 
5.660e-004 1.910e+007 3.792e+012 1.000e+002 5.304e-003 4.339e-004 
5.670e-004 1.901e+007 3.795e+012 1.000e+002 3.752e-003 4.355e-004 
5.680e-004 1.885e+007 3.781e+012 1.000e+002 3.320e-003 4.376e-004 
5.690e-004 1.815e+007 3.765e+012 1.000e+002 4.412e-003 4.435e-004 
5.700e-004 1.745e+007 3.757e+012 1.000e+002 4.666e-003 4.493e-004 
5.710e-004 1.716e+007 3.749e+012 1.000e+002 4.089e-003 4.523e-004 
5.720e-004 1.698e+007 3.755e+012 1.000e+002 4.034e-003 4.546e-004 
5.730e-004 1.689e+007 3.758e+012 1.000e+002 4.179e-003 4.562e-004 
5.740e-004 1.670e+007 3.766e+012 1.000e+002 3.360e-003 4.585e-004 
5.750e-004 1.655e+007 3.775e+012 1.000e+002 2.499e-003 4.605e-004 
5.760e-004 1.652e+007 3.780e+012 1.000e+002 3.577e-003 4.618e-004 
5.770e-004 1.655e+007 3.784e+012 1.000e+002 4.712e-003 4.625e-004 
5.780e-004 1.664e+007 3.787e+012 1.000e+002 5.132e-003 4.629e-004 
5.790e-004 1.675e+007 3.788e+012 1.000e+002 2.912e-003 4.631e-004 
5.800e-004 1.687e+007 3.788e+012 1.000e+002 5.162e-003 4.633e-004 
5.810e-004 1.699e+007 3.789e+012 1.000e+002 1.835e-003 4.635e-004 
5.820e-004 1.711e+007 3.790e+012 1.000e+002 3.385e-003 4.636e-004 
5.830e-004 1.723e+007 3.791e+012 1.000e+002 4.403e-003 4.638e-004 
5.840e-004 1.736e+007 3.792e+012 1.000e+002 4.396e-003 4.640e-004 
5.850e-004 1.748e+007 3.792e+012 1.000e+002 4.391e-003 4.641e-004 
5.860e-004 1.760e+007 3.793e+012 1.000e+002 3.081e-003 4.643e-004 
5.870e-004 1.772e+007 3.794e+012 1.000e+002 5.808e-003 4.645e-004 
5.880e-004 1.784e+007 3.794e+012 1.000e+002 3.404e-003 4.646e-004 
5.890e-004 1.796e+007 3.795e+012 1.000e+002 5.827e-003 4.648e-004 
5.900e-004 1.808e+007 3.796e+012 1.000e+002 3.854e-003 4.650e-004 
5.910e-004 1.819e+007 3.797e+012 1.000e+002 3.858e-003 4.652e-004 
5.920e-004 1.831e+007 3.798e+012 1.000e+002 3.886e-003 4.653e-004 
5.930e-004 1.843e+007 3.799e+012 1.000e+002 4.076e-003 4.655e-004 
5.940e-004 1.855e+007 3.800e+012 1.000e+002 4.773e-003 4.657e-004 
5.950e-004 1.866e+007 3.802e+012 1.000e+002 3.818e-003 4.659e-004 
5.960e-004 1.878e+007 3.803e+012 1.000e+002 4.854e-003 4.661e-004 
5.970e-004 1.889e+007 3.804e+012 1.000e+002 2.727e-003 4.664e-004 
5.980e-004 1.900e+007 3.805e+012 1.000e+002 2.627e-003 4.666e-004 
5.990e-004 1.910e+007 3.807e+012 1.000e+002 4.993e-003 4.669e-004 
6.000e-004 1.919e+007 3.810e+012 1.000e+002 5.088e-003 4.673e-004 
6.010e-004 1.927e+007 3.812e+012 1.000e+002 3.960e-003 4.677e-004 
6.020e-004 1.908e+007 3.784e+012 1.000e+002 4.872e-003 4.700e-004 
6.030e-004 1.876e+007 3.782e+012 1.000e+002 3.472e-003 4.732e-004 
6.040e-004 1.864e+007 3.770e+012 1.000e+002 2.250e-003 4.751e-004 
6.050e-004 1.874e+007 3.769e+012 1.000e+002 4.462e-003 4.754e-004 
6.060e-004 1.885e+007 3.770e+012 1.000e+002 4.898e-003 4.756e-004 
6.070e-004 1.897e+007 3.771e+012 1.000e+002 2.028e-003 4.758e-004 
6.080e-004 1.908e+007 3.773e+012 1.000e+002 3.957e-003 4.761e-004 
6.090e-004 1.919e+007 3.774e+012 1.000e+002 2.718e-003 4.763e-004 
6.100e-004 1.929e+007 3.775e+012 1.000e+002 4.102e-003 4.766e-004 
6.110e-004 1.938e+007 3.777e+012 1.000e+002 2.072e-003 4.770e-004 
6.120e-004 1.944e+007 3.778e+012 1.000e+002 8.119e-004 4.776e-004 
6.130e-004 1.939e+007 3.781e+012 1.000e+002 5.242e-003 4.789e-004 
6.140e-004 1.894e+007 3.786e+012 1.000e+002 2.563e-003 4.830e-004 
6.150e-004 1.859e+007 3.786e+012 1.000e+002 2.224e-003 4.864e-004 
6.160e-004 1.858e+007 3.791e+012 1.000e+002 3.337e-003 4.875e-004 
6.170e-004 1.862e+007 3.793e+012 1.000e+002 4.912e-003 4.882e-004 
6.180e-004 1.866e+007 3.797e+012 1.000e+002 4.449e-003 4.889e-004 
6.190e-004 1.870e+007 3.801e+012 1.000e+002 4.007e-003 4.897e-004 
6.200e-004 1.876e+007 3.801e+012 1.000e+002 3.113e-003 4.903e-004 
6.210e-004 1.885e+007 3.803e+012 1.000e+002 2.843e-003 4.906e-004 
6.220e-004 1.896e+007 3.805e+012 1.000e+002 3.173e-003 4.909e-004 
6.230e-004 1.890e+007 3.807e+012 1.000e+002 2.226e-003 4.923e-004 
6.240e-004 1.873e+007 3.818e+012 1.000e+002 3.122e-003 4.945e-004 
6.250e-004 1.843e+007 3.833e+012 1.000e+002 4.676e-003 4.975e-004 
6.260e-004 1.783e+007 3.777e+012 1.000e+002 5.164e-003 5.027e-004 
6.270e-004 1.741e+007 3.767e+012 1.000e+002 6.452e-003 5.066e-004 
6.280e-004 1.722e+007 3.769e+012 1.000e+002 2.256e-003 5.089e-004 
6.290e-004 1.706e+007 3.771e+012 1.000e+002 3.090e-003 5.110e-004 
6.300e-004 1.682e+007 3.778e+012 1.000e+002 3.462e-003 5.136e-004 
6.310e-004 1.629e+007 3.761e+012 1.000e+002 2.928e-003 5.183e-004 
6.320e-004 1.586e+007 3.755e+012 1.000e+002 2.232e-003 5.223e-004 
6.330e-004 1.561e+007 3.743e+012 1.000e+002 2.693e-003 5.251e-004 
6.340e-004 1.558e+007 3.742e+012 1.000e+002 3.329e-003 5.262e-004 
6.350e-004 1.570e+007 3.742e+012 1.000e+002 4.270e-003 5.264e-004 
6.360e-004 1.582e+007 3.742e+012 1.000e+002 3.326e-003 5.266e-004 
6.370e-004 1.595e+007 3.743e+012 1.000e+002 4.079e-003 5.267e-004 
6.380e-004 1.607e+007 3.743e+012 1.000e+002 3.688e-003 5.269e-004 
6.390e-004 1.619e+007 3.744e+012 1.000e+002 4.009e-003 5.270e-004 
6.400e-004 1.632e+007 3.744e+012 1.000e+002 3.500e-003 5.272e-004 
6.410e-004 1.644e+007 3.745e+012 1.000e+002 3.772e-003 5.273e-004 
6.420e-004 1.656e+007 3.746e+012 1.000e+002 3.615e-003 5.275e-004 
6.430e-004 1.669e+007 3.747e+012 1.000e+002 3.121e-003 5.276e-004 
6.440e-004 1.681e+007 3.748e+012 1.000e+002 2.952e-003 5.278e-004 
6.450e-004 1.693e+007 3.748e+012 1.000e+002 3.096e-003 5.279e-004 
6.460e-004 1.705e+007 3.749e+012 1.000e+002 3.071e-003 5.281e-004 
6.470e-004 1.717e+007 3.750e+012 1.000e+002 2.817e-003 5.282e-004 
6.480e-004 1.729e+007 3.750e+012 1.000e+002 3.271e-003 5.284e-004 
6.490e-004 1.741e+007 3.751e+012 1.000e+002 3.497e-003 5.286e-004 
6.500e-004 1.753e+007 3.752e+012 1.000e+002 3.089e-003 5.288e-004 
6.510e-004 1.765e+007 3.752e+012 1.000e+002 3.611e-003 5.289e-004 
6.520e-004 1.777e+007 3.754e+012 1.000e+002 3.607e-003 5.291e-004 
6.530e-004 1.788e+007 3.754e+012 1.000e+002 5.108e-003 5.293e-004 
6.540e-004 1.800e+007 3.755e+012 1.000e+002 3.301e-003 5.295e-004 
6.550e-004 1.811e+007 3.756e+012 1.000e+002 1.623e-003 5.297e-004 
6.560e-004 1.822e+007 3.757e+012 1.000e+002 2.719e-003 5.300e-004 
6.570e-004 1.834e+007 3.758e+012 1.000e+002 3.153e-003 5.302e-004 
6.580e-004 1.845e+007 3.759e+012 1.000e+002 3.170e-003 5.304e-004 
6.590e-004 1.856e+007 3.760e+012 1.000e+002 2.023e-003 5.306e-004 
6.600e-004 1.866e+007 3.761e+012 1.000e+002 4.097e-003 5.309e-004 
6.610e-004 1.876e+007 3.763e+012 1.000e+002 3.155e-003 5.313e-004 
6.620e-004 1.883e+007 3.764e+012 1.000e+002 3.888e-003 5.318e-004 
6.630e-004 1.881e+007 3.766e+012 1.000e+002 3.143e-003 5.329e-004 
6.640e-004 1.857e+007 3.772e+012 1.000e+002 1.240e-003 5.355e-004 
6.650e-004 1.808e+007 3.771e+012 1.000e+002 2.607e-003 5.400e-004 
6.660e-004 1.794e+007 3.778e+012 1.000e+002 5.342e-003 5.419e-004 
6.670e-004 1.800e+007 3.782e+012 1.000e+002 3.478e-003 5.425e-004 
6.680e-004 1.807e+007 3.778e+012 1.000e+002 5.760e-003 5.431e-004 
6.690e-004 1.813e+007 3.781e+012 1.000e+002 5.936e-003 5.436e-004 
6.700e-004 1.822e+007 3.783e+012 1.000e+002 3.794e-003 5.440e-004 
6.710e-004 1.829e+007 3.785e+012 1.000e+002 6.132e-003 5.445e-004 
6.720e-004 1.836e+007 3.786e+012 1.000e+002 5.989e-003 5.450e-004 
6.730e-004 1.845e+007 3.787e+012 1.000e+002 6.217e-003 5.454e-004 
6.740e-004 1.855e+007 3.788e+012 1.000e+002 3.094e-003 5.457e-004 
6.750e-004 1.866e+007 3.790e+012 1.000e+002 4.636e-003 5.460e-004 
6.760e-004 1.868e+007 3.791e+012 1.000e+002 3.452e-003 5.468e-004 
6.770e-004 1.854e+007 3.799e+012 1.000e+002 4.785e-003 5.487e-004 
6.780e-004 1.827e+007 3.815e+012 1.000e+002 2.288e-003 5.516e-004 
6.790e-004 1.808e+007 3.828e+012 1.000e+002 2.278e-003 5.540e-004 
6.800e-004 1.752e+007 3.766e+012 1.000e+002 1.381e-003 5.588e-004 
6.810e-004 1.720e+007 3.747e+012 1.000e+002 1.295e-003 5.621e-004 
6.820e-004 1.701e+007 3.748e+012 1.000e+002 1.254e-004 5.643e-004 
6.830e-004 1.695e+007 3.753e+012 1.000e+002 1.753e-003 5.658e-004 
6.840e-004 1.686e+007 3.754e+012 1.000e+002 1.855e-003 5.674e-004 
6.850e-004 1.667e+007 3.764e+012 1.000e+002 2.457e-003 5.697e-004 
6.860e-004 1.656e+007 3.771e+012 1.000e+002 1.186e-003 5.715e-004 
6.870e-004 1.657e+007 3.775e+012 1.000e+002 2.931e-003 5.724e-004 
6.880e-004 1.664e+007 3.778e+012 1.000e+002 3.602e-003 5.729e-004 
6.890e-004 1.675e+007 3.779e+012 1.000e+002 2.659e-003 5.732e-004 
6.900e-004 1.686e+007 3.780e+012 1.000e+002 2.536e-003 5.734e-004 
6.910e-004 1.698e+007 3.781e+012 1.000e+002 3.558e-003 5.735e-004 
6.920e-004 1.710e+007 3.782e+012 1.000e+002 3.577e-003 5.737e-004 
6.930e-004 1.722e+007 3.783e+012 1.000e+002 3.435e-003 5.739e-004 
6.940e-004 1.735e+007 3.783e+012 1.000e+002 3.243e-003 5.740e-004 
6.950e-004 1.747e+007 3.784e+012 1.000e+002 4.200e-003 5.742e-004 
6.960e-004 1.759e+007 3.785e+012 1.000e+002 2.390e-003 5.743e-004 
6.970e-004 1.771e+007 3.786e+012 1.000e+002 4.691e-003 5.745e-004 
6.980e-004 1.783e+007 3.787e+012 1.000e+002 4.857e-003 5.747e-004 
6.990e-004 1.795e+007 3.788e+012 1.000e+002 3.662e-003 5.748e-004 
7.000e-004 1.807e+007 3.788e+012 1.000e+002 4.275e-003 5.750e-004 
7.010e-004 1.819e+007 3.789e+012 1.000e+002 4.532e-003 5.752e-004 
7.020e-004 1.831e+007 3.790e+012 1.000e+002 4.615e-003 5.754e-004 
7.030e-004 1.843e+007 3.791e+012 1.000e+002 4.515e-003 5.756e-004 
7.040e-004 1.854e+007 3.792e+012 1.000e+002 5.048e-003 5.758e-004 
7.050e-004 1.866e+007 3.794e+012 1.000e+002 2.310e-003 5.760e-004 
7.060e-004 1.877e+007 3.795e+012 1.000e+002 4.610e-003 5.762e-004 
7.070e-004 1.887e+007 3.797e+012 1.000e+002 4.926e-003 5.765e-004 
7.080e-004 1.896e+007 3.799e+012 1.000e+002 4.258e-003 5.769e-004 
7.090e-004 1.906e+007 3.801e+012 1.000e+002 2.926e-003 5.772e-004 
7.100e-004 1.914e+007 3.803e+012 1.000e+002 3.158e-003 5.776e-004 
7.110e-004 1.893e+007 3.773e+012 1.000e+002 4.692e-003 5.801e-004 
7.120e-004 1.862e+007 3.763e+012 1.000e+002 4.361e-003 5.832e-004 
7.130e-004 1.852e+007 3.758e+012 1.000e+002 3.618e-003 5.849e-004 
7.140e-004 1.861e+007 3.758e+012 1.000e+002 3.859e-003 5.853e-004 
7.150e-004 1.871e+007 3.759e+012 1.000e+002 2.510e-003 5.856e-004 
7.160e-004 1.881e+007 3.760e+012 1.000e+002 4.087e-003 5.859e-004 
7.170e-004 1.891e+007 3.761e+012 1.000e+002 5.134e-003 5.862e-004 
7.180e-004 1.899e+007 3.762e+012 1.000e+002 5.652e-003 5.866e-004 
7.190e-004 1.903e+007 3.765e+012 1.000e+002 5.319e-003 5.874e-004 
7.200e-004 1.891e+007 3.768e+012 1.000e+002 3.303e-003 5.892e-004 
7.210e-004 1.847e+007 3.773e+012 1.000e+002 1.890e-003 5.932e-004 
7.220e-004 1.814e+007 3.776e+012 1.000e+002 6.516e-004 5.965e-004 
7.230e-004 1.816e+007 3.780e+012 1.000e+002 5.583e-003 5.974e-004 
7.240e-004 1.820e+007 3.781e+012 1.000e+002 4.366e-003 5.981e-004 
7.250e-004 1.821e+007 3.784e+012 1.000e+002 1.513e-003 5.990e-004 
7.260e-004 1.824e+007 3.788e+012 1.000e+002 4.345e-003 5.998e-004 
7.270e-004 1.834e+007 3.790e+012 1.000e+002 3.286e-003 6.002e-004 
7.280e-004 1.844e+007 3.792e+012 1.000e+002 2.274e-003 6.005e-004 
7.290e-004 1.851e+007 3.792e+012 1.000e+002 2.389e-003 6.010e-004 
7.300e-004 1.841e+007 3.799e+012 1.000e+002 2.401e-003 6.027e-004 
7.310e-004 1.820e+007 3.811e+012 1.000e+002 3.449e-003 6.051e-004 
7.320e-004 1.778e+007 3.776e+012 1.000e+002 2.073e-003 6.090e-004 
7.330e-004 1.709e+007 3.753e+012 1.000e+002 2.712e-003 6.148e-004 
7.340e-004 1.688e+007 3.742e+012 1.000e+002 4.419e-003 6.172e-004 
7.350e-004 1.673e+007 3.748e+012 1.000e+002 3.845e-003 6.193e-004 
7.360e-004 1.663e+007 3.751e+012 1.000e+002 1.325e-004 6.210e-004 
7.370e-004 1.644e+007 3.760e+012 1.000e+002 2.359e-003 6.233e-004 
7.380e-004 1.631e+007 3.768e+012 1.000e+002 1.147e-003 6.252e-004 
7.390e-004 1.629e+007 3.772e+012 1.000e+002 2.276e-003 6.263e-004 
7.400e-004 1.632e+007 3.776e+012 1.000e+002 1.916e-003 6.271e-004 
7.410e-004 1.641e+007 3.778e+012 1.000e+002 4.800e-003 6.275e-004 
7.420e-004 1.653e+007 3.779e+012 1.000e+002 3.352e-003 6.277e-004 
7.430e-004 1.665e+007 3.780e+012 1.000e+002 5.086e-003 6.278e-004 
7.440e-004 1.677e+007 3.781e+012 1.000e+002 5.098e-003 6.280e-004 
7.450e-004 1.689e+007 3.782e+012 1.000e+002 3.737e-003 6.282e-004 
7.460e-004 1.702e+007 3.782e+012 1.000e+002 1.424e-003 6.283e-004 
7.470e-004 1.714e+007 3.783e+012 1.000e+002 3.156e-003 6.285e-004 
7.480e-004 1.726e+007 3.784e+012 1.000e+002 4.742e-003 6.286e-004 
7.490e-004 1.738e+007 3.785e+012 1.000e+002 2.065e-003 6.288e-004 
7.500e-004 1.750e+007 3.785e+012 1.000e+002 2.296e-003 6.289e-004 
7.510e-004 1.762e+007 3.786e+012 1.000e+002 2.779e-003 6.291e-004 
7.520e-004 1.774e+007 3.787e+012 1.000e+002 1.528e-003 6.293e-004 
7.530e-004 1.787e+007 3.788e+012 1.000e+002 1.272e-003 6.294e-004 
7.540e-004 1.799e+007 3.789e+012 1.000e+002 1.067e-003 6.296e-004 
7.550e-004 1.810e+007 3.790e+012 1.000e+002 2.520e-003 6.298e-004 
7.560e-004 1.823e+007 3.791e+012 1.000e+002 1.538e-003 6.299e-004 
7.570e-004 1.834e+007 3.792e+012 1.000e+002 9.053e-004 6.301e-004 
7.580e-004 1.846e+007 3.793e+012 1.000e+002 3.883e-004 6.303e-004 
7.590e-004 1.858e+007 3.794e+012 1.000e+002 2.198e-003 6.305e-004 
7.600e-004 1.869e+007 3.795e+012 1.000e+002 1.673e-003 6.307e-004 
7.610e-004 1.880e+007 3.796e+012 1.000e+002 1.586e-003 6.309e-004 
7.620e-004 1.891e+007 3.798e+012 1.000e+002 1.798e-003 6.312e-004 
7.630e-004 1.901e+007 3.800e+012 1.000e+002 3.028e-003 6.315e-004 
7.640e-004 1.910e+007 3.803e+012 1.000e+002 3.401e-003 6.319e-004 
7.650e-004 1.920e+007 3.804e+012 1.000e+002 1.839e-003 6.322e-004 
7.660e-004 1.919e+007 3.785e+012 1.000e+002 3.861e-003 6.333e-004 
7.670e-004 1.881e+007 3.773e+012 1.000e+002 2.992e-003 6.369e-004 
7.680e-004 1.856e+007 3.776e+012 1.000e+002 4.890e-003 6.396e-004 
7.690e-004 1.862e+007 3.760e+012 1.000e+002 2.331e-003 6.402e-004 
7.700e-004 1.873e+007 3.761e+012 1.000e+002 1.857e-003 6.405e-004 
7.710e-004 1.883e+007 3.762e+012 1.000e+002 1.753e-003 6.408e-004 
7.720e-004 1.893e+007 3.764e+012 1.000e+002 2.823e-003 6.411e-004 
7.730e-004 1.900e+007 3.765e+012 1.000e+002 4.303e-003 6.416e-004 
7.740e-004 1.897e+007 3.765e+012 1.000e+002 3.498e-003 6.428e-004 
7.750e-004 1.864e+007 3.772e+012 1.000e+002 3.237e-003 6.461e-004 
7.760e-004 1.818e+007 3.773e+012 1.000e+002 3.620e-003 6.503e-004 
7.770e-004 1.810e+007 3.778e+012 1.000e+002 5.237e-003 6.518e-004 
7.780e-004 1.813e+007 3.780e+012 1.000e+002 5.249e-003 6.526e-004 
7.790e-004 1.817e+007 3.783e+012 1.000e+002 4.719e-003 6.533e-004 
7.800e-004 1.821e+007 3.787e+012 1.000e+002 3.236e-003 6.540e-004 
7.810e-004 1.827e+007 3.787e+012 1.000e+002 5.405e-003 6.546e-004 
7.820e-004 1.837e+007 3.790e+012 1.000e+002 6.468e-003 6.549e-004 
7.830e-004 1.847e+007 3.791e+012 1.000e+002 5.057e-003 6.552e-004 
7.840e-004 1.858e+007 3.793e+012 1.000e+002 5.787e-003 6.555e-004 
7.850e-004 1.851e+007 3.796e+012 1.000e+002 4.928e-003 6.570e-004 
7.860e-004 1.831e+007 3.808e+012 1.000e+002 4.740e-003 6.593e-004 
7.870e-004 1.785e+007 3.774e+012 1.000e+002 3.276e-003 6.635e-004 
7.880e-004 1.714e+007 3.752e+012 1.000e+002 4.281e-003 6.694e-004 
7.890e-004 1.690e+007 3.745e+012 1.000e+002 3.513e-003 6.721e-004 
7.900e-004 1.675e+007 3.749e+012 1.000e+002 5.169e-003 6.742e-004 
7.910e-004 1.672e+007 3.754e+012 1.000e+002 3.565e-003 6.754e-004 
7.920e-004 1.663e+007 3.753e+012 1.000e+002 2.752e-003 6.770e-004 
7.930e-004 1.646e+007 3.762e+012 1.000e+002 2.394e-003 6.792e-004 
7.940e-004 1.636e+007 3.769e+012 1.000e+002 4.266e-003 6.808e-004 
7.950e-004 1.637e+007 3.774e+012 1.000e+002 5.004e-003 6.818e-004 
7.960e-004 1.642e+007 3.778e+012 1.000e+002 4.157e-003 6.824e-004 
7.970e-004 1.653e+007 3.778e+012 1.000e+002 3.635e-003 6.827e-004 
7.980e-004 1.665e+007 3.779e+012 1.000e+002 3.356e-003 6.828e-004 
7.990e-004 1.677e+007 3.780e+012 1.000e+002 4.044e-003 6.830e-004 
8.000e-004 1.689e+007 3.781e+012 1.000e+002 3.572e-003 6.832e-004 
8.010e-004 1.701e+007 3.782e+012 1.000e+002 3.394e-003 6.833e-004 
8.020e-004 1.713e+007 3.783e+012 1.000e+002 4.406e-003 6.835e-004 
8.030e-004 1.725e+007 3.783e+012 1.000e+002 2.417e-003 6.837e-004 
8.040e-004 1.737e+007 3.784e+012 1.000e+002 2.445e-003 6.838e-004 
8.050e-004 1.749e+007 3.785e+012 1.000e+002 1.506e-003 6.840e-004 
8.060e-004 1.761e+007 3.786e+012 1.000e+002 2.552e-003 6.842e-004 
8.070e-004 1.773e+007 3.787e+012 1.000e+002 1.756e-003 6.844e-004 
8.080e-004 1.785e+007 3.787e+012 1.000e+002 4.249e-003 6.845e-004 
8.090e-004 1.797e+007 3.788e+012 1.000e+002 3.459e-003 6.847e-004 
8.100e-004 1.809e+007 3.789e+012 1.000e+002 3.412e-003 6.849e-004 
8.110e-004 1.820e+007 3.790e+012 1.000e+002 4.064e-003 6.851e-004 
8.120e-004 1.832e+007 3.791e+012 1.000e+002 4.550e-003 6.853e-004 
8.130e-004 1.844e+007 3.792e+012 1.000e+002 4.182e-003 6.855e-004 
8.140e-004 1.855e+007 3.794e+012 1.000e+002 2.368e-003 6.857e-004 
8.150e-004 1.867e+007 3.795e+012 1.000e+002 2.707e-003 6.859e-004 
8.160e-004 1.877e+007 3.796e+012 1.000e+002 4.007e-003 6.861e-004 
8.170e-004 1.887e+007 3.799e+012 1.000e+002 3.291e-003 6.865e-004 
8.180e-004 1.895e+007 3.801e+012 1.000e+002 2.913e-003 6.869e-004 
8.190e-004 1.902e+007 3.804e+012 1.000e+002 4.197e-003 6.874e-004 
8.200e-004 1.899e+007 3.784e+012 1.000e+002 1.971e-003 6.886e-004 
8.210e-004 1.863e+007 3.773e+012 1.000e+002 4.030e-003 6.922e-004 
8.220e-004 1.841e+007 3.767e+012 1.000e+002 4.671e-003 6.946e-004 
8.230e-004 1.849e+007 3.759e+012 1.000e+002 4.482e-003 6.951e-004 
8.240e-004 1.860e+007 3.760e+012 1.000e+002 5.191e-003 6.954e-004 
8.250e-004 1.870e+007 3.761e+012 1.000e+002 4.214e-003 6.956e-004 
8.260e-004 1.880e+007 3.762e+012 1.000e+002 2.216e-003 6.960e-004 
8.270e-004 1.888e+007 3.764e+012 1.000e+002 4.593e-003 6.964e-004 
8.280e-004 1.892e+007 3.765e+012 1.000e+002 4.665e-003 6.972e-004 
8.290e-004 1.877e+007 3.769e+012 1.000e+002 4.709e-003 6.992e-004 
8.300e-004 1.829e+007 3.772e+012 1.000e+002 2.185e-003 7.035e-004 
8.310e-004 1.806e+007 3.774e+012 1.000e+002 2.533e-003 7.061e-004 
8.320e-004 1.808e+007 3.761e+012 1.000e+002 3.035e-003 7.070e-004 
8.330e-004 1.812e+007 3.764e+012 1.000e+002 3.131e-003 7.076e-004 
8.340e-004 1.818e+007 3.765e+012 1.000e+002 3.175e-003 7.083e-004 
8.350e-004 1.819e+007 3.769e+012 1.000e+002 2.222e-003 7.092e-004 
8.360e-004 1.829e+007 3.771e+012 1.000e+002 1.991e-003 7.095e-004 
8.370e-004 1.839e+007 3.773e+012 1.000e+002 1.675e-003 7.098e-004 
8.380e-004 1.850e+007 3.775e+012 1.000e+002 1.549e-003 7.101e-004 
8.390e-004 1.861e+007 3.776e+012 1.000e+002 1.945e-003 7.103e-004 
8.400e-004 1.873e+007 3.777e+012 1.000e+002 1.574e-003 7.105e-004 
8.410e-004 1.884e+007 3.778e+012 1.000e+002 1.612e-003 7.107e-004 
8.420e-004 1.896e+007 3.780e+012 1.000e+002 1.501e-003 7.109e-004 
8.430e-004 1.908e+007 3.781e+012 1.000e+002 1.953e-003 7.111e-004 
8.440e-004 1.919e+007 3.783e+012 1.000e+002 1.817e-003 7.113e-004 
8.450e-004 1.910e+007 3.785e+012 1.000e+002 1.552e-003 7.129e-004 
8.460e-004 1.890e+007 3.789e+012 1.000e+002 2.015e-003 7.153e-004 
8.470e-004 1.804e+007 3.744e+012 1.000e+002 9.548e-004 7.222e-004 
8.480e-004 1.757e+007 3.728e+012 1.000e+002 1.866e-003 7.265e-004 
8.490e-004 1.734e+007 3.731e+012 1.000e+002 1.839e-003 7.291e-004 
8.500e-004 1.721e+007 3.735e+012 1.000e+002 1.714e-003 7.309e-004 
8.510e-004 1.699e+007 3.743e+012 1.000e+002 1.740e-003 7.335e-004 
8.520e-004 1.682e+007 3.752e+012 1.000e+002 1.749e-003 7.356e-004 
8.530e-004 1.678e+007 3.758e+012 1.000e+002 1.793e-003 7.369e-004 
8.540e-004 1.681e+007 3.762e+012 1.000e+002 1.658e-003 7.378e-004 
8.550e-004 1.691e+007 3.764e+012 1.000e+002 1.663e-003 7.380e-004 
8.560e-004 1.703e+007 3.765e+012 1.000e+002 1.553e-003 7.382e-004 
8.570e-004 1.714e+007 3.766e+012 1.000e+002 1.187e-003 7.384e-004 
8.580e-004 1.726e+007 3.767e+012 1.000e+002 1.223e-003 7.386e-004 
8.590e-004 1.739e+007 3.768e+012 1.000e+002 1.339e-003 7.387e-004 
8.600e-004 1.751e+007 3.768e+012 1.000e+002 1.501e-003 7.389e-004 
8.610e-004 1.763e+007 3.769e+012 1.000e+002 1.287e-003 7.391e-004 
8.620e-004 1.775e+007 3.770e+012 1.000e+002 1.502e-003 7.393e-004 
8.630e-004 1.787e+007 3.771e+012 1.000e+002 1.606e-003 7.394e-004 
8.640e-004 1.799e+007 3.772e+012 1.000e+002 1.313e-003 7.396e-004 
8.650e-004 1.811e+007 3.772e+012 1.000e+002 1.686e-003 7.397e-004 
8.660e-004 1.823e+007 3.774e+012 1.000e+002 1.372e-003 7.399e-004 
8.670e-004 1.835e+007 3.774e+012 1.000e+002 1.384e-003 7.401e-004 
8.680e-004 1.847e+007 3.776e+012 1.000e+002 1.258e-003 7.403e-004 
8.690e-004 1.858e+007 3.777e+012 1.000e+002 9.338e-004 7.405e-004 
8.700e-004 1.869e+007 3.778e+012 1.000e+002 1.401e-003 7.407e-004 
8.710e-004 1.880e+007 3.780e+012 1.000e+002 1.196e-003 7.410e-004 
8.720e-004 1.888e+007 3.783e+012 1.000e+002 1.250e-003 7.414e-004 
8.730e-004 1.897e+007 3.785e+012 1.000e+002 1.315e-003 7.418e-004 
8.740e-004 1.891e+007 3.762e+012 1.000e+002 4.224e-004 7.432e-004 
8.750e-004 1.857e+007 3.754e+012 1.000e+002 1.213e-003 7.466e-004 
8.760e-004 1.834e+007 3.759e+012 1.000e+002 1.119e-003 7.491e-004 
8.770e-004 1.841e+007 3.743e+012 1.000e+002 1.855e-003 7.497e-004 
8.780e-004 1.852e+007 3.744e+012 1.000e+002 1.601e-003 7.499e-004 
8.790e-004 1.863e+007 3.745e+012 1.000e+002 1.637e-003 7.502e-004 
8.800e-004 1.872e+007 3.746e+012 1.000e+002 1.749e-003 7.505e-004 
8.810e-004 1.881e+007 3.747e+012 1.000e+002 1.536e-003 7.509e-004 
8.820e-004 1.879e+007 3.748e+012 1.000e+002 1.550e-003 7.520e-004 
8.830e-004 1.856e+007 3.754e+012 1.000e+002 1.184e-003 7.546e-004 
8.840e-004 1.809e+007 3.754e+012 1.000e+002 1.352e-003 7.589e-004 
8.850e-004 1.792e+007 3.754e+012 1.000e+002 1.905e-003 7.610e-004 
8.860e-004 1.790e+007 3.758e+012 1.000e+002 2.157e-003 7.622e-004 
8.870e-004 1.790e+007 3.760e+012 1.000e+002 1.928e-003 7.632e-004 
8.880e-004 1.750e+007 3.733e+012 1.000e+002 1.342e-003 7.670e-004 
8.890e-004 1.706e+007 3.731e+012 1.000e+002 1.872e-003 7.710e-004 
8.900e-004 1.650e+007 3.724e+012 1.000e+002 7.445e-004 7.759e-004 
8.910e-004 1.609e+007 3.716e+012 1.000e+002 1.831e-003 7.797e-004 
8.920e-004 1.608e+007 3.722e+012 1.000e+002 1.806e-003 7.808e-004 
8.930e-004 1.616e+007 3.725e+012 1.000e+002 2.013e-003 7.812e-004 
8.940e-004 1.628e+007 3.726e+012 1.000e+002 1.313e-003 7.814e-004 
8.950e-004 1.640e+007 3.727e+012 1.000e+002 2.043e-003 7.816e-004 
8.960e-004 1.652e+007 3.728e+012 1.000e+002 1.607e-003 7.818e-004 
8.970e-004 1.664e+007 3.729e+012 1.000e+002 1.387e-003 7.819e-004 
8.980e-004 1.676e+007 3.730e+012 1.000e+002 1.666e-003 7.821e-004 
8.990e-004 1.688e+007 3.730e+012 1.000e+002 1.876e-003 7.822e-004 
9.000e-004 1.700e+007 3.731e+012 1.000e+002 1.659e-003 7.824e-004 
9.010e-004 1.712e+007 3.732e+012 1.000e+002 1.757e-003 7.826e-004 
9.020e-004 1.725e+007 3.733e+012 1.000e+002 1.428e-003 7.827e-004 
9.030e-004 1.737e+007 3.734e+012 1.000e+002 2.010e-003 7.829e-004 
9.040e-004 1.749e+007 3.735e+012 1.000e+002 1.806e-003 7.830e-004 
9.050e-004 1.761e+007 3.735e+012 1.000e+002 1.897e-003 7.832e-004 
9.060e-004 1.773e+007 3.736e+012 1.000e+002 1.622e-003 7.833e-004 
9.070e-004 1.785e+007 3.737e+012 1.000e+002 1.268e-003 7.835e-004 
9.080e-004 1.798e+007 3.738e+012 1.000e+002 2.169e-003 7.837e-004 
9.090e-004 1.810e+007 3.739e+012 1.000e+002 1.838e-003 7.838e-004 
9.100e-004 1.822e+007 3.740e+012 1.000e+002 1.710e-003 7.840e-004 
9.110e-004 1.834e+007 3.741e+012 1.000e+002 1.587e-003 7.842e-004 
9.120e-004 1.846e+007 3.742e+012 1.000e+002 1.701e-003 7.843e-004 
9.130e-004 1.858e+007 3.743e+012 1.000e+002 1.755e-003 7.845e-004 
9.140e-004 1.870e+007 3.744e+012 1.000e+002 1.679e-003 7.846e-004 
9.150e-004 1.882e+007 3.745e+012 1.000e+002 1.591e-003 7.848e-004 
9.160e-004 1.894e+007 3.746e+012 1.000e+002 1.775e-003 7.850e-004 
9.170e-004 1.907e+007 3.747e+012 1.000e+002 1.727e-003 7.851e-004 
9.180e-004 1.919e+007 3.748e+012 1.000e+002 1.695e-003 7.853e-004 
9.190e-004 1.931e+007 3.749e+012 1.000e+002 1.462e-003 7.855e-004 
9.200e-004 1.943e+007 3.750e+012 1.000e+002 1.718e-003 7.856e-004 
9.210e-004 1.954e+007 3.751e+012 1.000e+002 2.678e-003 7.858e-004 
9.220e-004 1.966e+007 3.752e+012 1.000e+002 2.001e-003 7.860e-004 
9.230e-004 1.979e+007 3.753e+012 1.000e+002 1.641e-003 7.861e-004 
9.240e-004 1.991e+007 3.754e+012 1.000e+002 1.801e-003 7.863e-004 
9.250e-004 2.003e+007 3.755e+012 1.000e+002 1.603e-003 7.865e-004 
9.260e-004 2.014e+007 3.756e+012 1.000e+002 1.767e-003 7.867e-004 
9.270e-004 2.026e+007 3.757e+012 1.000e+002 2.781e-003 7.868e-004 
9.280e-004 2.038e+007 3.759e+012 1.000e+002 2.852e-003 7.870e-004 
9.290e-004 2.050e+007 3.759e+012 1.000e+002 2.722e-003 7.872e-004 
9.300e-004 2.062e+007 3.761e+012 1.000e+002 2.436e-003 7.874e-004 
9.310e-004 2.074e+007 3.762e+012 1.000e+002 1.756e-003 7.875e-004 
9.320e-004 2.086e+007 3.763e+012 1.000e+002 1.301e-003 7.877e-004 
9.330e-004 2.098e+007 3.764e+012 1.000e+002 1.466e-003 7.879e-004 
9.340e-004 2.109e+007 3.765e+012 1.000e+002 1.394e-003 7.881e-004 
9.350e-004 2.121e+007 3.767e+012 1.000e+002 1.629e-003 7.883e-004 
9.360e-004 2.133e+007 3.768e+012 1.000e+002 1.558e-003 7.885e-004 
9.370e-004 2.145e+007 3.769e+012 1.000e+002 1.467e-003 7.886e-004 
9.380e-004 2.156e+007 3.771e+012 1.000e+002 1.428e-003 7.889e-004 
9.390e-004 2.168e+007 3.773e+012 1.000e+002 1.300e-003 7.890e-004 
9.400e-004 2.180e+007 3.774e+012 1.000e+002 1.490e-003 7.892e-004 
9.410e-004 2.191e+007 3.775e+012 1.000e+002 1.482e-003 7.894e-004 
9.420e-004 2.203e+007 3.777e+012 1.000e+002 1.593e-003 7.896e-004 
9.430e-004 2.214e+007 3.779e+012 1.000e+002 1.686e-003 7.899e-004 
9.440e-004 2.225e+007 3.780e+012 1.000e+002 1.654e-003 7.901e-004 
9.450e-004 2.236e+007 3.782e+012 1.000e+002 1.684e-003 7.903e-004 
9.460e-004 2.248e+007 3.783e+012 1.000e+002 1.500e-003 7.905e-004 
9.470e-004 2.259e+007 3.785e+012 1.000e+002 1.719e-003 7.907e-004 
9.480e-004 2.271e+007 3.786e+012 1.000e+002 1.643e-003 7.909e-004 
9.490e-004 2.282e+007 3.788e+012 1.000e+002 1.618e-003 7.911e-004 
9.500e-004 2.294e+007 3.789e+012 1.000e+002 1.861e-003 7.913e-004 
9.510e-004 2.306e+007 3.791e+012 1.000e+002 2.040e-003 7.915e-004 
9.520e-004 2.317e+007 3.793e+012 1.000e+002 2.020e-003 7.917e-004 
9.530e-004 2.328e+007 3.794e+012 1.000e+002 1.645e-003 7.919e-004 
9.540e-004 2.340e+007 3.796e+012 1.000e+002 1.504e-003 7.921e-004 
9.550e-004 2.352e+007 3.797e+012 1.000e+002 1.445e-003 7.923e-004 
9.560e-004 2.363e+007 3.799e+012 1.000e+002 1.386e-003 7.926e-004 
9.570e-004 2.374e+007 3.801e+012 1.000e+002 2.616e-003 7.928e-004 
9.580e-004 2.386e+007 3.802e+012 1.000e+002 2.518e-003 7.930e-004 
9.590e-004 2.397e+007 3.804e+012 1.000e+002 2.486e-003 7.932e-004 
9.600e-004 2.407e+007 3.806e+012 1.000e+002 2.694e-003 7.935e-004 
9.610e-004 2.417e+007 3.810e+012 1.000e+002 2.237e-003 7.938e-004 
9.620e-004 2.427e+007 3.813e+012 1.000e+002 1.890e-003 7.941e-004 
9.630e-004 2.416e+007 3.798e+012 1.000e+002 1.855e-003 7.959e-004 
9.640e-004 2.366e+007 3.811e+012 1.000e+002 1.813e-003 8.003e-004 
9.650e-004 2.349e+007 3.820e+012 1.000e+002 2.365e-003 8.025e-004 
9.660e-004 2.340e+007 3.828e+012 1.000e+002 2.168e-003 8.041e-004 
9.670e-004 2.299e+007 3.793e+012 1.000e+002 1.864e-003 8.079e-004 
9.680e-004 2.270e+007 3.785e+012 1.000e+002 1.524e-003 8.110e-004 
9.690e-004 2.267e+007 3.781e+012 1.000e+002 2.064e-003 8.122e-004 
9.700e-004 2.239e+007 3.782e+012 1.000e+002 1.447e-003 8.151e-004 
9.710e-004 2.191e+007 3.781e+012 1.000e+002 2.310e-003 8.194e-004 
9.720e-004 2.178e+007 3.785e+012 1.000e+002 3.239e-003 8.214e-004 
9.730e-004 2.168e+007 3.791e+012 1.000e+002 3.385e-003 8.230e-004 
9.740e-004 2.173e+007 3.795e+012 1.000e+002 3.404e-003 8.237e-004 
9.750e-004 2.172e+007 3.795e+012 1.000e+002 2.885e-003 8.248e-004 
9.760e-004 2.149e+007 3.805e+012 1.000e+002 2.640e-003 8.274e-004 
9.770e-004 2.100e+007 3.824e+012 1.000e+002 1.955e-003 8.317e-004 
9.780e-004 2.006e+007 3.753e+012 1.000e+002 5.379e-003 8.393e-004 
9.790e-004 1.975e+007 3.747e+012 1.000e+002 1.236e-003 8.424e-004 
9.800e-004 1.954e+007 3.748e+012 1.000e+002 2.024e-003 8.448e-004 
9.810e-004 1.924e+007 3.759e+012 1.000e+002 2.024e-003 8.479e-004 
9.820e-004 1.902e+007 3.769e+012 1.000e+002 1.662e-003 8.504e-004 
9.830e-004 1.895e+007 3.776e+012 1.000e+002 2.101e-003 8.519e-004 
9.840e-004 1.899e+007 3.780e+012 1.000e+002 2.233e-003 8.526e-004 
9.850e-004 1.907e+007 3.783e+012 1.000e+002 2.212e-003 8.531e-004 
9.860e-004 1.914e+007 3.787e+012 1.000e+002 1.991e-003 8.536e-004 
9.870e-004 1.908e+007 3.769e+012 1.000e+002 1.205e-003 8.550e-004 
9.880e-004 1.869e+007 3.749e+012 1.000e+002 1.569e-003 8.587e-004 
9.890e-004 1.851e+007 3.744e+012 1.000e+002 1.738e-003 8.609e-004 
9.900e-004 1.858e+007 3.744e+012 1.000e+002 1.794e-003 8.615e-004 
9.910e-004 1.866e+007 3.745e+012 1.000e+002 2.088e-003 8.619e-004 
9.920e-004 1.873e+007 3.745e+012 1.000e+002 2.115e-003 8.624e-004 
9.930e-004 1.876e+007 3.748e+012 1.000e+002 1.976e-003 8.632e-004 
9.940e-004 1.858e+007 3.751e+012 1.000e+002 1.819e-003 8.655e-004 
9.950e-004 1.820e+007 3.753e+012 1.000e+002 9.816e-004 8.691e-004 
9.960e-004 1.801e+007 3.754e+012 1.000e+002 1.971e-003 8.714e-004 
9.970e-004 1.804e+007 3.756e+012 1.000e+002 2.442e-003 8.722e-004 
9.980e-004 1.813e+007 3.757e+012 1.000e+002 2.271e-003 8.726e-004 
9.990e-004 1.818e+007 3.759e+012 1.000e+002 2.112e-003 8.732e-004 
1.000e-003 1.825e+007 3.762e+012 1.000e+002 2.200e-003 8.738e-004 
1.001e-003 1.831e+007 3.764e+012 1.000e+002 2.440e-003 8.743e-004 
1.002e-003 1.838e+007 3.765e+012 1.000e+002 1.986e-003 8.749e-004 
1.003e-003 1.848e+007 3.767e+012 1.000e+002 2.953e-003 8.752e-004 
1.004e-003 1.858e+007 3.769e+012 1.000e+002 2.072e-003 8.755e-004 
1.005e-003 1.868e+007 3.770e+012 1.000e+002 2.162e-003 8.758e-004 
1.006e-003 1.879e+007 3.772e+012 1.000e+002 2.953e-003 8.760e-004 
1.007e-003 1.891e+007 3.772e+012 1.000e+002 1.948e-003 8.762e-004 
1.008e-003 1.902e+007 3.774e+012 1.000e+002 1.957e-003 8.764e-004 
1.009e-003 1.914e+007 3.775e+012 1.000e+002 2.000e-003 8.766e-004 
1.010e-003 1.926e+007 3.776e+012 1.000e+002 1.975e-003 8.768e-004 
1.011e-003 1.937e+007 3.778e+012 1.000e+002 1.548e-003 8.770e-004 
1.012e-003 1.947e+007 3.779e+012 1.000e+002 2.838e-003 8.773e-004 
1.013e-003 1.937e+007 3.782e+012 1.000e+002 2.555e-003 8.790e-004 
1.014e-003 1.919e+007 3.793e+012 1.000e+002 2.317e-003 8.813e-004 
1.015e-003 1.890e+007 3.809e+012 1.000e+002 2.440e-003 8.843e-004 
1.016e-003 1.868e+007 3.821e+012 1.000e+002 1.933e-003 8.868e-004 
1.017e-003 1.798e+007 3.741e+012 1.000e+002 2.634e-003 8.926e-004 
1.018e-003 1.778e+007 3.741e+012 1.000e+002 4.018e-003 8.950e-004 
1.019e-003 1.764e+007 3.736e+012 1.000e+002 1.669e-003 8.969e-004 
1.020e-003 1.742e+007 3.743e+012 1.000e+002 1.479e-003 8.995e-004 
1.021e-003 1.724e+007 3.753e+012 1.000e+002 1.757e-003 9.018e-004 
1.022e-003 1.718e+007 3.758e+012 1.000e+002 2.066e-003 9.031e-004 
1.023e-003 1.722e+007 3.761e+012 1.000e+002 1.809e-003 9.039e-004 
1.024e-003 1.730e+007 3.764e+012 1.000e+002 1.741e-003 9.044e-004 
1.025e-003 1.739e+007 3.766e+012 1.000e+002 1.839e-003 9.047e-004 
1.026e-003 1.748e+007 3.768e+012 1.000e+002 1.680e-003 9.050e-004 
1.027e-003 1.758e+007 3.770e+012 1.000e+002 1.821e-003 9.054e-004 
1.028e-003 1.769e+007 3.771e+012 1.000e+002 1.773e-003 9.056e-004 
1.029e-003 1.781e+007 3.772e+012 1.000e+002 1.773e-003 9.058e-004 
1.030e-003 1.792e+007 3.773e+012 1.000e+002 1.643e-003 9.060e-004 
1.031e-003 1.804e+007 3.774e+012 1.000e+002 1.339e-003 9.062e-004 
1.032e-003 1.815e+007 3.776e+012 1.000e+002 1.371e-003 9.065e-004 
1.033e-003 1.826e+007 3.777e+012 1.000e+002 1.271e-003 9.067e-004 
1.034e-003 1.836e+007 3.779e+012 1.000e+002 1.378e-003 9.070e-004 
1.035e-003 1.846e+007 3.781e+012 1.000e+002 1.598e-003 9.073e-004 
1.036e-003 1.855e+007 3.784e+012 1.000e+002 1.682e-003 9.077e-004 
1.037e-003 1.864e+007 3.786e+012 1.000e+002 1.632e-003 9.081e-004 
1.038e-003 1.851e+007 3.758e+012 1.000e+002 6.028e-004 9.100e-004 
1.039e-003 1.818e+007 3.752e+012 1.000e+002 1.252e-003 9.132e-004 
1.040e-003 1.803e+007 3.740e+012 1.000e+002 1.111e-003 9.153e-004 
1.041e-003 1.811e+007 3.741e+012 1.000e+002 1.625e-003 9.157e-004 
1.042e-003 1.821e+007 3.742e+012 1.000e+002 1.648e-003 9.161e-004 
1.043e-003 1.831e+007 3.742e+012 1.000e+002 1.556e-003 9.164e-004 
1.044e-003 1.839e+007 3.743e+012 1.000e+002 1.737e-003 9.167e-004 
1.045e-003 1.842e+007 3.744e+012 1.000e+002 1.426e-003 9.175e-004 
1.046e-003 1.826e+007 3.748e+012 1.000e+002 9.939e-004 9.197e-004 
1.047e-003 1.789e+007 3.748e+012 1.000e+002 1.247e-003 9.232e-004 
1.048e-003 1.769e+007 3.748e+012 1.000e+002 1.602e-003 9.256e-004 
1.049e-003 1.772e+007 3.751e+012 1.000e+002 1.392e-003 9.264e-004 
1.050e-003 1.777e+007 3.753e+012 1.000e+002 1.716e-003 9.271e-004 
1.051e-003 1.784e+007 3.754e+012 1.000e+002 1.840e-003 9.276e-004 
1.052e-003 1.787e+007 3.756e+012 1.000e+002 2.671e-003 9.284e-004 
1.053e-003 1.792e+007 3.760e+012 1.000e+002 1.972e-003 9.290e-004 
1.054e-003 1.802e+007 3.761e+012 1.000e+002 1.879e-003 9.294e-004 
1.055e-003 1.812e+007 3.763e+012 1.000e+002 1.811e-003 9.296e-004 
1.056e-003 1.823e+007 3.764e+012 1.000e+002 1.674e-003 9.299e-004 
1.057e-003 1.835e+007 3.765e+012 1.000e+002 2.047e-003 9.300e-004 
1.058e-003 1.847e+007 3.766e+012 1.000e+002 1.735e-003 9.302e-004 
1.059e-003 1.859e+007 3.768e+012 1.000e+002 1.838e-003 9.304e-004 
1.060e-003 1.871e+007 3.769e+012 1.000e+002 1.669e-003 9.306e-004 
1.061e-003 1.882e+007 3.770e+012 1.000e+002 2.692e-003 9.308e-004 
1.062e-003 1.894e+007 3.771e+012 1.000e+002 2.959e-003 9.310e-004 
1.063e-003 1.906e+007 3.772e+012 1.000e+002 2.690e-003 9.311e-004 
1.064e-003 1.911e+007 3.772e+012 1.000e+002 2.015e-003 9.318e-004 
1.065e-003 1.898e+007 3.780e+012 1.000e+002 2.556e-003 9.337e-004 
1.066e-003 1.876e+007 3.793e+012 1.000e+002 2.411e-003 9.362e-004 
1.067e-003 1.852e+007 3.808e+012 1.000e+002 2.739e-003 9.389e-004 
1.068e-003 1.807e+007 3.756e+012 1.000e+002 1.944e-004 9.430e-004 
1.069e-003 1.759e+007 3.739e+012 1.000e+002 4.519e-003 9.473e-004 
1.070e-003 1.738e+007 3.729e+012 1.000e+002 1.191e-003 9.498e-004 
1.071e-003 1.730e+007 3.734e+012 1.000e+002 1.392e-003 9.513e-004 
1.072e-003 1.707e+007 3.740e+012 1.000e+002 1.017e-003 9.539e-004 
1.073e-003 1.690e+007 3.750e+012 1.000e+002 1.087e-003 9.561e-004 
1.074e-003 1.685e+007 3.755e+012 1.000e+002 1.441e-003 9.574e-004 
1.075e-003 1.689e+007 3.758e+012 1.000e+002 1.376e-003 9.582e-004 
1.076e-003 1.697e+007 3.760e+012 1.000e+002 1.504e-003 9.586e-004 
1.077e-003 1.706e+007 3.762e+012 1.000e+002 1.444e-003 9.590e-004 
1.078e-003 1.716e+007 3.763e+012 1.000e+002 1.410e-003 9.592e-004 
1.079e-003 1.727e+007 3.765e+012 1.000e+002 1.095e-003 9.595e-004 
1.080e-003 1.738e+007 3.766e+012 1.000e+002 1.270e-003 9.598e-004 
1.081e-003 1.748e+007 3.768e+012 1.000e+002 1.228e-003 9.600e-004 
1.082e-003 1.759e+007 3.770e+012 1.000e+002 1.272e-003 9.603e-004 
1.083e-003 1.771e+007 3.771e+012 1.000e+002 1.152e-003 9.605e-004 
1.084e-003 1.783e+007 3.772e+012 1.000e+002 1.242e-003 9.607e-004 
1.085e-003 1.794e+007 3.773e+012 1.000e+002 1.108e-003 9.609e-004 
1.086e-003 1.806e+007 3.774e+012 1.000e+002 1.483e-003 9.611e-004 
1.087e-003 1.817e+007 3.775e+012 1.000e+002 1.077e-003 9.613e-004 
1.088e-003 1.828e+007 3.777e+012 1.000e+002 1.326e-003 9.615e-004 
1.089e-003 1.838e+007 3.779e+012 1.000e+002 1.394e-003 9.619e-004 
1.090e-003 1.847e+007 3.781e+012 1.000e+002 1.648e-003 9.622e-004 
1.091e-003 1.856e+007 3.783e+012 1.000e+002 1.551e-003 9.626e-004 
1.092e-003 1.864e+007 3.785e+012 1.000e+002 1.220e-003 9.630e-004 
1.093e-003 1.843e+007 3.754e+012 1.000e+002 8.819e-004 9.655e-004 
1.094e-003 1.809e+007 3.742e+012 1.000e+002 1.005e-003 9.688e-004 
1.095e-003 1.803e+007 3.738e+012 1.000e+002 1.738e-003 9.702e-004 
1.096e-003 1.812e+007 3.738e+012 1.000e+002 2.004e-003 9.706e-004 
1.097e-003 1.822e+007 3.739e+012 1.000e+002 1.886e-003 9.709e-004 
1.098e-003 1.831e+007 3.740e+012 1.000e+002 1.912e-003 9.713e-004 
1.099e-003 1.838e+007 3.741e+012 1.000e+002 1.616e-003 9.718e-004 
1.100e-003 1.832e+007 3.743e+012 1.000e+002 1.542e-003 9.733e-004 
1.101e-003 1.798e+007 3.746e+012 1.000e+002 1.538e-003 9.766e-004 
1.102e-003 1.769e+007 3.745e+012 1.000e+002 2.222e-003 9.796e-004 
1.103e-003 1.764e+007 3.750e+012 1.000e+002 2.825e-003 9.810e-004 
1.104e-003 1.771e+007 3.748e+012 1.000e+002 3.162e-003 9.815e-004 
1.105e-003 1.778e+007 3.748e+012 1.000e+002 2.649e-003 9.820e-004 
1.106e-003 1.783e+007 3.751e+012 1.000e+002 3.426e-003 9.827e-004 
1.107e-003 1.785e+007 3.755e+012 1.000e+002 2.648e-003 9.835e-004 
1.108e-003 1.794e+007 3.757e+012 1.000e+002 2.363e-003 9.839e-004 
1.109e-003 1.804e+007 3.759e+012 1.000e+002 2.376e-003 9.842e-004 
1.110e-003 1.816e+007 3.760e+012 1.000e+002 2.201e-003 9.844e-004 
1.111e-003 1.827e+007 3.762e+012 1.000e+002 1.778e-003 9.846e-004 
1.112e-003 1.839e+007 3.763e+012 1.000e+002 1.726e-003 9.848e-004 
1.113e-003 1.850e+007 3.764e+012 1.000e+002 2.081e-003 9.850e-004 
1.114e-003 1.863e+007 3.765e+012 1.000e+002 2.255e-003 9.851e-004 
1.115e-003 1.870e+007 3.764e+012 1.000e+002 2.145e-003 9.856e-004 
1.116e-003 1.863e+007 3.770e+012 1.000e+002 3.077e-003 9.871e-004 
1.117e-003 1.847e+007 3.782e+012 1.000e+002 2.072e-003 9.892e-004 
1.118e-003 1.823e+007 3.796e+012 1.000e+002 1.905e-003 9.919e-004 
1.119e-003 1.809e+007 3.808e+012 1.000e+002 2.202e-003 9.938e-004 
1.120e-003 1.804e+007 3.818e+012 1.000e+002 2.171e-003 9.952e-004 
1.121e-003 1.767e+007 3.760e+012 1.000e+002 2.274e-004 9.987e-004 
1.122e-003 1.741e+007 3.726e+012 1.000e+002 2.149e-003 1.002e-003 
1.123e-003 1.722e+007 3.727e+012 1.000e+002 1.521e-003 1.004e-003 
1.124e-003 1.715e+007 3.732e+012 1.000e+002 1.931e-003 1.005e-003 
1.125e-003 1.703e+007 3.735e+012 1.000e+002 1.432e-003 1.007e-003 
1.126e-003 1.684e+007 3.744e+012 1.000e+002 1.643e-003 1.009e-003 
1.127e-003 1.674e+007 3.751e+012 1.000e+002 1.641e-003 1.011e-003 
1.128e-003 1.676e+007 3.755e+012 1.000e+002 2.272e-003 1.012e-003 
1.129e-003 1.683e+007 3.757e+012 1.000e+002 1.901e-003 1.013e-003 
1.130e-003 1.692e+007 3.759e+012 1.000e+002 1.692e-003 1.013e-003 
1.131e-003 1.702e+007 3.761e+012 1.000e+002 2.881e-003 1.013e-003 
1.132e-003 1.713e+007 3.762e+012 1.000e+002 1.669e-003 1.013e-003 
1.133e-003 1.724e+007 3.763e+012 1.000e+002 1.820e-003 1.014e-003 
1.134e-003 1.735e+007 3.765e+012 1.000e+002 1.650e-003 1.014e-003 
1.135e-003 1.746e+007 3.766e+012 1.000e+002 1.842e-003 1.014e-003 
1.136e-003 1.756e+007 3.768e+012 1.000e+002 1.663e-003 1.014e-003 
1.137e-003 1.768e+007 3.769e+012 1.000e+002 1.835e-003 1.015e-003 
1.138e-003 1.780e+007 3.770e+012 1.000e+002 1.557e-003 1.015e-003 
1.139e-003 1.791e+007 3.771e+012 1.000e+002 1.738e-003 1.015e-003 
1.140e-003 1.803e+007 3.772e+012 1.000e+002 1.678e-003 1.015e-003 
1.141e-003 1.814e+007 3.774e+012 1.000e+002 1.503e-003 1.016e-003 
1.142e-003 1.825e+007 3.775e+012 1.000e+002 1.629e-003 1.016e-003 
1.143e-003 1.835e+007 3.777e+012 1.000e+002 1.644e-003 1.016e-003 
1.144e-003 1.846e+007 3.779e+012 1.000e+002 1.719e-003 1.016e-003 
1.145e-003 1.856e+007 3.780e+012 1.000e+002 1.892e-003 1.017e-003 
1.146e-003 1.866e+007 3.783e+012 1.000e+002 1.640e-003 1.017e-003 
1.147e-003 1.876e+007 3.785e+012 1.000e+002 1.882e-003 1.017e-003 
1.148e-003 1.885e+007 3.787e+012 1.000e+002 1.612e-003 1.018e-003 
1.149e-003 1.850e+007 3.752e+012 1.000e+002 1.468e-003 1.021e-003 
1.150e-003 1.819e+007 3.739e+012 1.000e+002 1.478e-003 1.024e-003 
1.151e-003 1.822e+007 3.737e+012 1.000e+002 1.642e-003 1.025e-003 
1.152e-003 1.831e+007 3.738e+012 1.000e+002 1.436e-003 1.025e-003 
1.153e-003 1.840e+007 3.739e+012 1.000e+002 1.403e-003 1.026e-003 
1.154e-003 1.848e+007 3.739e+012 1.000e+002 1.412e-003 1.026e-003 
1.155e-003 1.848e+007 3.741e+012 1.000e+002 1.591e-003 1.027e-003 
1.156e-003 1.829e+007 3.745e+012 1.000e+002 4.562e-004 1.029e-003 
1.157e-003 1.793e+007 3.747e+012 1.000e+002 9.155e-004 1.033e-003 
1.158e-003 1.778e+007 3.746e+012 1.000e+002 2.695e-003 1.035e-003 
1.159e-003 1.778e+007 3.750e+012 1.000e+002 3.310e-003 1.036e-003 
1.160e-003 1.781e+007 3.752e+012 1.000e+002 3.468e-003 1.037e-003 
1.161e-003 1.785e+007 3.755e+012 1.000e+002 2.376e-003 1.038e-003 
1.162e-003 1.786e+007 3.759e+012 1.000e+002 2.232e-003 1.038e-003 
1.163e-003 1.795e+007 3.761e+012 1.000e+002 2.282e-003 1.039e-003 
1.164e-003 1.804e+007 3.763e+012 1.000e+002 2.274e-003 1.039e-003 
1.165e-003 1.807e+007 3.765e+012 1.000e+002 1.843e-003 1.040e-003 
1.166e-003 1.795e+007 3.772e+012 1.000e+002 2.366e-003 1.042e-003 
1.167e-003 1.771e+007 3.786e+012 1.000e+002 1.814e-003 1.044e-003 
1.168e-003 1.754e+007 3.798e+012 1.000e+002 1.995e-003 1.047e-003 
1.169e-003 1.740e+007 3.810e+012 1.000e+002 1.538e-003 1.049e-003 
1.170e-003 1.680e+007 3.733e+012 1.000e+002 1.743e-003 1.054e-003 
1.171e-003 1.659e+007 3.722e+012 1.000e+002 1.009e-003 1.056e-003 
1.172e-003 1.645e+007 3.725e+012 1.000e+002 9.941e-004 1.058e-003 
1.173e-003 1.636e+007 3.727e+012 1.000e+002 7.682e-004 1.060e-003 
1.174e-003 1.618e+007 3.735e+012 1.000e+002 9.393e-004 1.062e-003 
1.175e-003 1.604e+007 3.744e+012 1.000e+002 9.678e-004 1.064e-003 
1.176e-003 1.602e+007 3.748e+012 1.000e+002 1.204e-003 1.065e-003 
1.177e-003 1.607e+007 3.751e+012 1.000e+002 1.309e-003 1.066e-003 
1.178e-003 1.615e+007 3.752e+012 1.000e+002 1.679e-003 1.066e-003 
1.179e-003 1.626e+007 3.754e+012 1.000e+002 1.738e-003 1.067e-003 
1.180e-003 1.637e+007 3.755e+012 1.000e+002 1.025e-003 1.067e-003 
1.181e-003 1.648e+007 3.756e+012 1.000e+002 1.282e-003 1.067e-003 
1.182e-003 1.660e+007 3.757e+012 1.000e+002 1.389e-003 1.067e-003 
1.183e-003 1.672e+007 3.758e+012 1.000e+002 1.266e-003 1.067e-003 
1.184e-003 1.683e+007 3.759e+012 1.000e+002 1.235e-003 1.068e-003 
1.185e-003 1.695e+007 3.761e+012 1.000e+002 1.028e-003 1.068e-003 
1.186e-003 1.706e+007 3.762e+012 1.000e+002 1.145e-003 1.068e-003 
1.187e-003 1.717e+007 3.763e+012 1.000e+002 1.430e-003 1.068e-003 
1.188e-003 1.729e+007 3.764e+012 1.000e+002 1.558e-003 1.068e-003 
1.189e-003 1.741e+007 3.765e+012 1.000e+002 1.511e-003 1.069e-003 
1.190e-003 1.752e+007 3.767e+012 1.000e+002 1.040e-003 1.069e-003 
1.191e-003 1.762e+007 3.769e+012 1.000e+002 1.279e-003 1.069e-003 
1.192e-003 1.774e+007 3.770e+012 1.000e+002 1.198e-003 1.069e-003 
1.193e-003 1.786e+007 3.771e+012 1.000e+002 1.277e-003 1.069e-003 
1.194e-003 1.797e+007 3.772e+012 1.000e+002 1.670e-003 1.070e-003 
1.195e-003 1.808e+007 3.773e+012 1.000e+002 1.578e-003 1.070e-003 
1.196e-003 1.819e+007 3.775e+012 1.000e+002 1.520e-003 1.070e-003 
1.197e-003 1.830e+007 3.776e+012 1.000e+002 1.356e-003 1.070e-003 
1.198e-003 1.841e+007 3.778e+012 1.000e+002 1.481e-003 1.071e-003 
1.199e-003 1.852e+007 3.779e+012 1.000e+002 1.368e-003 1.071e-003 
1.200e-003 1.861e+007 3.782e+012 1.000e+002 1.265e-003 1.071e-003 
1.201e-003 1.869e+007 3.784e+012 1.000e+002 1.490e-003 1.072e-003 
1.202e-003 1.869e+007 3.765e+012 1.000e+002 6.703e-004 1.073e-003 
1.203e-003 1.832e+007 3.751e+012 1.000e+002 9.426e-004 1.076e-003 
1.204e-003 1.809e+007 3.742e+012 1.000e+002 7.704e-004 1.079e-003 
1.205e-003 1.815e+007 3.740e+012 1.000e+002 1.230e-003 1.079e-003 
1.206e-003 1.823e+007 3.741e+012 1.000e+002 1.099e-003 1.080e-003 
1.207e-003 1.832e+007 3.742e+012 1.000e+002 1.116e-003 1.080e-003 
1.208e-003 1.836e+007 3.743e+012 1.000e+002 1.179e-003 1.081e-003 
1.209e-003 1.824e+007 3.745e+012 1.000e+002 6.412e-004 1.083e-003 
1.210e-003 1.776e+007 3.741e+012 1.000e+002 1.669e-003 1.087e-003 
1.211e-003 1.756e+007 3.745e+012 1.000e+002 3.462e-003 1.090e-003 
1.212e-003 1.759e+007 3.748e+012 1.000e+002 2.755e-003 1.090e-003 
1.213e-003 1.763e+007 3.749e+012 1.000e+002 4.365e-003 1.091e-003 
1.214e-003 1.764e+007 3.753e+012 1.000e+002 2.166e-003 1.092e-003 
1.215e-003 1.767e+007 3.757e+012 1.000e+002 2.129e-003 1.093e-003 
1.216e-003 1.775e+007 3.759e+012 1.000e+002 1.950e-003 1.093e-003 
1.217e-003 1.778e+007 3.759e+012 1.000e+002 1.801e-003 1.094e-003 
1.218e-003 1.768e+007 3.766e+012 1.000e+002 2.080e-003 1.096e-003 
1.219e-003 1.751e+007 3.777e+012 1.000e+002 1.750e-003 1.098e-003 
1.220e-003 1.730e+007 3.790e+012 1.000e+002 1.830e-003 1.100e-003 
1.221e-003 1.718e+007 3.801e+012 1.000e+002 1.368e-003 1.102e-003 
1.222e-003 1.714e+007 3.810e+012 1.000e+002 1.712e-003 1.103e-003 
1.223e-003 1.662e+007 3.733e+012 1.000e+002 1.680e-004 1.108e-003 
1.224e-003 1.643e+007 3.716e+012 1.000e+002 1.594e-003 1.110e-003 
1.225e-003 1.626e+007 3.721e+012 1.000e+002 1.424e-003 1.112e-003 
1.226e-003 1.624e+007 3.725e+012 1.000e+002 1.859e-003 1.114e-003 
1.227e-003 1.615e+007 3.727e+012 1.000e+002 1.474e-003 1.115e-003 
1.228e-003 1.599e+007 3.736e+012 1.000e+002 1.714e-003 1.117e-003 
1.229e-003 1.590e+007 3.742e+012 1.000e+002 1.747e-003 1.119e-003 
1.230e-003 1.592e+007 3.746e+012 1.000e+002 1.657e-003 1.120e-003 
1.231e-003 1.599e+007 3.748e+012 1.000e+002 1.440e-003 1.120e-003 
1.232e-003 1.608e+007 3.750e+012 1.000e+002 1.685e-003 1.121e-003 
1.233e-003 1.619e+007 3.751e+012 1.000e+002 1.370e-003 1.121e-003 
1.234e-003 1.631e+007 3.752e+012 1.000e+002 1.431e-003 1.121e-003 
1.235e-003 1.642e+007 3.753e+012 1.000e+002 1.331e-003 1.121e-003 
1.236e-003 1.654e+007 3.754e+012 1.000e+002 1.340e-003 1.122e-003 
1.237e-003 1.666e+007 3.755e+012 1.000e+002 1.318e-003 1.122e-003 
1.238e-003 1.678e+007 3.756e+012 1.000e+002 1.553e-003 1.122e-003 
1.239e-003 1.690e+007 3.758e+012 1.000e+002 1.786e-003 1.122e-003 
1.240e-003 1.701e+007 3.759e+012 1.000e+002 1.387e-003 1.122e-003 
1.241e-003 1.713e+007 3.760e+012 1.000e+002 1.451e-003 1.122e-003 
1.242e-003 1.724e+007 3.761e+012 1.000e+002 1.430e-003 1.123e-003 
1.243e-003 1.736e+007 3.762e+012 1.000e+002 1.306e-003 1.123e-003 
1.244e-003 1.747e+007 3.764e+012 1.000e+002 1.611e-003 1.123e-003 
1.245e-003 1.758e+007 3.765e+012 1.000e+002 1.667e-003 1.123e-003 
1.246e-003 1.769e+007 3.767e+012 1.000e+002 1.619e-003 1.124e-003 
1.247e-003 1.781e+007 3.768e+012 1.000e+002 1.486e-003 1.124e-003 
1.248e-003 1.793e+007 3.769e+012 1.000e+002 1.449e-003 1.124e-003 
1.249e-003 1.804e+007 3.771e+012 1.000e+002 1.379e-003 1.124e-003 
1.250e-003 1.815e+007 3.772e+012 1.000e+002 1.585e-003 1.124e-003 
1.251e-003 1.827e+007 3.773e+012 1.000e+002 1.584e-003 1.125e-003 
1.252e-003 1.838e+007 3.775e+012 1.000e+002 1.871e-003 1.125e-003 
1.253e-003 1.849e+007 3.776e+012 1.000e+002 1.589e-003 1.125e-003 
1.254e-003 1.859e+007 3.778e+012 1.000e+002 1.350e-003 1.125e-003 
1.255e-003 1.868e+007 3.780e+012 1.000e+002 1.681e-003 1.126e-003 
1.256e-003 1.876e+007 3.783e+012 1.000e+002 1.434e-003 1.126e-003 
1.257e-003 1.863e+007 3.755e+012 1.000e+002 7.024e-004 1.128e-003 
1.258e-003 1.828e+007 3.749e+012 1.000e+002 1.406e-003 1.131e-003 
1.259e-003 1.814e+007 3.735e+012 1.000e+002 1.284e-003 1.133e-003 
1.260e-003 1.822e+007 3.735e+012 1.000e+002 1.133e-003 1.134e-003 
1.261e-003 1.832e+007 3.736e+012 1.000e+002 9.410e-004 1.134e-003 
1.262e-003 1.842e+007 3.737e+012 1.000e+002 1.063e-003 1.135e-003 
1.263e-003 1.850e+007 3.738e+012 1.000e+002 1.280e-003 1.135e-003 
1.264e-003 1.854e+007 3.739e+012 1.000e+002 1.358e-003 1.136e-003 
1.265e-003 1.838e+007 3.743e+012 1.000e+002 5.932e-004 1.138e-003 
1.266e-003 1.800e+007 3.744e+012 1.000e+002 9.646e-004 1.141e-003 
1.267e-003 1.779e+007 3.745e+012 1.000e+002 2.416e-003 1.144e-003 
1.268e-003 1.781e+007 3.750e+012 1.000e+002 2.418e-003 1.145e-003 
1.269e-003 1.784e+007 3.752e+012 1.000e+002 2.624e-003 1.146e-003 
1.270e-003 1.785e+007 3.755e+012 1.000e+002 1.808e-003 1.146e-003 
1.271e-003 1.788e+007 3.758e+012 1.000e+002 1.384e-003 1.147e-003 
1.272e-003 1.797e+007 3.761e+012 1.000e+002 1.267e-003 1.148e-003 
1.273e-003 1.807e+007 3.763e+012 1.000e+002 1.577e-003 1.148e-003 
1.274e-003 1.802e+007 3.766e+012 1.000e+002 1.000e-003 1.149e-003 
1.275e-003 1.786e+007 3.776e+012 1.000e+002 5.512e-004 1.151e-003 
1.276e-003 1.759e+007 3.791e+012 1.000e+002 7.340e-004 1.154e-003 
1.277e-003 1.740e+007 3.802e+012 1.000e+002 4.951e-004 1.157e-003 
1.278e-003 1.672e+007 3.730e+012 1.000e+002 1.690e-004 1.162e-003 
1.279e-003 1.654e+007 3.717e+012 1.000e+002 7.804e-004 1.165e-003 
1.280e-003 1.638e+007 3.722e+012 1.000e+002 1.045e-003 1.167e-003 
1.281e-003 1.633e+007 3.725e+012 1.000e+002 3.928e-004 1.168e-003 
1.282e-003 1.613e+007 3.732e+012 1.000e+002 8.035e-004 1.170e-003 
1.283e-003 1.598e+007 3.741e+012 1.000e+002 1.070e-003 1.172e-003 
1.284e-003 1.595e+007 3.746e+012 1.000e+002 1.281e-003 1.174e-003 
1.285e-003 1.600e+007 3.749e+012 1.000e+002 1.396e-003 1.174e-003 
1.286e-003 1.609e+007 3.751e+012 1.000e+002 1.031e-003 1.175e-003 
1.287e-003 1.619e+007 3.752e+012 1.000e+002 1.325e-003 1.175e-003 
1.288e-003 1.631e+007 3.753e+012 1.000e+002 7.862e-004 1.175e-003 
1.289e-003 1.642e+007 3.755e+012 1.000e+002 7.377e-004 1.175e-003 
1.290e-003 1.654e+007 3.756e+012 1.000e+002 1.202e-003 1.176e-003 
1.291e-003 1.665e+007 3.757e+012 1.000e+002 1.432e-003 1.176e-003 
1.292e-003 1.677e+007 3.758e+012 1.000e+002 8.544e-004 1.176e-003 
1.293e-003 1.689e+007 3.759e+012 1.000e+002 1.226e-003 1.176e-003 
1.294e-003 1.701e+007 3.760e+012 1.000e+002 7.840e-004 1.176e-003 
1.295e-003 1.712e+007 3.761e+012 1.000e+002 2.464e-004 1.177e-003 
1.296e-003 1.723e+007 3.761e+012 1.000e+002 1.472e-003 1.177e-003 
1.297e-003 1.735e+007 3.762e+012 1.000e+002 1.340e-003 1.177e-003 
1.298e-003 1.746e+007 3.763e+012 1.000e+002 1.523e-003 1.177e-003 
1.299e-003 1.757e+007 3.765e+012 1.000e+002 1.558e-003 1.177e-003 
1.300e-003 1.768e+007 3.767e+012 1.000e+002 1.487e-003 1.178e-003 
1.301e-003 1.780e+007 3.768e+012 1.000e+002 9.840e-004 1.178e-003 
1.302e-003 1.791e+007 3.769e+012 1.000e+002 1.042e-003 1.178e-003 
1.303e-003 1.803e+007 3.770e+012 1.000e+002 1.433e-003 1.178e-003 
1.304e-003 1.814e+007 3.772e+012 1.000e+002 1.495e-003 1.178e-003 
1.305e-003 1.825e+007 3.773e+012 1.000e+002 1.763e-003 1.179e-003 
1.306e-003 1.836e+007 3.774e+012 1.000e+002 1.465e-003 1.179e-003 
1.307e-003 1.847e+007 3.776e+012 1.000e+002 1.631e-003 1.179e-003 
1.308e-003 1.857e+007 3.778e+012 1.000e+002 1.908e-003 1.179e-003 
1.309e-003 1.866e+007 3.780e+012 1.000e+002 9.270e-004 1.180e-003 
1.310e-003 1.875e+007 3.782e+012 1.000e+002 9.347e-004 1.180e-003 
1.311e-003 1.869e+007 3.758e+012 1.000e+002 4.410e-005 1.182e-003 
1.312e-003 1.833e+007 3.743e+012 1.000e+002 8.832e-004 1.185e-003 
1.313e-003 1.815e+007 3.732e+012 1.000e+002 6.191e-004 1.187e-003 
1.314e-003 1.822e+007 3.733e+012 1.000e+002 6.779e-004 1.188e-003 
1.315e-003 1.832e+007 3.733e+012 1.000e+002 7.615e-004 1.188e-003 
1.316e-003 1.842e+007 3.734e+012 1.000e+002 1.765e-003 1.189e-003 
1.317e-003 1.850e+007 3.736e+012 1.000e+002 1.626e-003 1.189e-003 
1.318e-003 1.853e+007 3.737e+012 1.000e+002 1.457e-003 1.190e-003 
1.319e-003 1.833e+007 3.741e+012 1.000e+002 3.528e-004 1.192e-003 
1.320e-003 1.797e+007 3.742e+012 1.000e+002 1.617e-003 1.196e-003 
1.321e-003 1.777e+007 3.739e+012 1.000e+002 1.574e-003 1.198e-003 
1.322e-003 1.779e+007 3.742e+012 1.000e+002 2.289e-003 1.199e-003 
1.323e-003 1.783e+007 3.745e+012 1.000e+002 2.781e-003 1.200e-003 
1.324e-003 1.789e+007 3.746e+012 1.000e+002 3.041e-003 1.200e-003 
1.325e-003 1.790e+007 3.750e+012 1.000e+002 3.229e-003 1.201e-003 
1.326e-003 1.798e+007 3.753e+012 1.000e+002 2.330e-003 1.202e-003 
1.327e-003 1.808e+007 3.755e+012 1.000e+002 2.537e-003 1.202e-003 
1.328e-003 1.810e+007 3.747e+012 1.000e+002 1.396e-003 1.203e-003 
1.329e-003 1.798e+007 3.754e+012 1.000e+002 1.427e-003 1.205e-003 
1.330e-003 1.775e+007 3.768e+012 1.000e+002 2.057e-003 1.207e-003 
1.331e-003 1.759e+007 3.779e+012 1.000e+002 2.813e-003 1.209e-003 
1.332e-003 1.733e+007 3.791e+012 1.000e+002 2.741e-003 1.212e-003 
1.333e-003 1.708e+007 3.804e+012 1.000e+002 2.158e-003 1.215e-003 
1.334e-003 1.672e+007 3.717e+012 1.000e+002 2.962e-003 1.218e-003 
1.335e-003 1.664e+007 3.706e+012 1.000e+002 7.835e-004 1.220e-003 
1.336e-003 1.652e+007 3.709e+012 1.000e+002 6.544e-004 1.222e-003 
1.337e-003 1.631e+007 3.715e+012 1.000e+002 1.984e-003 1.224e-003 
1.338e-003 1.614e+007 3.724e+012 1.000e+002 9.826e-004 1.226e-003 
1.339e-003 1.606e+007 3.731e+012 1.000e+002 1.178e-003 1.228e-003 
1.340e-003 1.609e+007 3.734e+012 1.000e+002 1.641e-003 1.229e-003 
1.341e-003 1.617e+007 3.736e+012 1.000e+002 1.906e-003 1.229e-003 
1.342e-003 1.627e+007 3.737e+012 1.000e+002 9.468e-004 1.229e-003 
1.343e-003 1.638e+007 3.738e+012 1.000e+002 6.103e-004 1.230e-003 
1.344e-003 1.649e+007 3.740e+012 1.000e+002 4.069e-004 1.230e-003 
1.345e-003 1.661e+007 3.741e+012 1.000e+002 5.388e-004 1.230e-003 
1.346e-003 1.672e+007 3.742e+012 1.000e+002 1.996e-003 1.230e-003 
1.347e-003 1.683e+007 3.743e+012 1.000e+002 1.999e-004 1.230e-003 
1.348e-003 1.695e+007 3.744e+012 1.000e+002 5.855e-004 1.231e-003 
1.349e-003 1.706e+007 3.745e+012 1.000e+002 4.926e-004 1.231e-003 
1.350e-003 1.718e+007 3.746e+012 1.000e+002 5.654e-004 1.231e-003 
1.351e-003 1.729e+007 3.748e+012 1.000e+002 2.010e-003 1.231e-003 
1.352e-003 1.741e+007 3.749e+012 1.000e+002 1.494e-003 1.231e-003 
1.353e-003 1.752e+007 3.750e+012 1.000e+002 4.460e-004 1.232e-003 
1.354e-003 1.762e+007 3.752e+012 1.000e+002 2.765e-003 1.232e-003 
1.355e-003 1.774e+007 3.754e+012 1.000e+002 1.896e-003 1.232e-003 
1.356e-003 1.785e+007 3.754e+012 1.000e+002 6.718e-004 1.232e-003 
1.357e-003 1.797e+007 3.755e+012 1.000e+002 2.132e-003 1.233e-003 
1.358e-003 1.808e+007 3.756e+012 1.000e+002 5.127e-004 1.233e-003 
1.359e-003 1.819e+007 3.758e+012 1.000e+002 8.552e-004 1.233e-003 
1.360e-003 1.830e+007 3.759e+012 1.000e+002 2.075e-003 1.233e-003 
1.361e-003 1.841e+007 3.761e+012 1.000e+002 7.086e-004 1.234e-003 
1.362e-003 1.852e+007 3.763e+012 1.000e+002 6.925e-004 1.234e-003 
1.363e-003 1.861e+007 3.765e+012 1.000e+002 1.360e-003 1.234e-003 
1.364e-003 1.870e+007 3.767e+012 1.000e+002 7.155e-004 1.235e-003 
1.365e-003 1.878e+007 3.770e+012 1.000e+002 3.889e-004 1.235e-003 
1.366e-003 1.843e+007 3.736e+012 1.000e+002 2.097e-003 1.238e-003 
1.367e-003 1.813e+007 3.721e+012 1.000e+002 2.661e-003 1.242e-003 
1.368e-003 1.815e+007 3.719e+012 1.000e+002 3.000e-003 1.242e-003 
1.369e-003 1.825e+007 3.718e+012 1.000e+002 1.074e-003 1.243e-003 
1.370e-003 1.834e+007 3.719e+012 1.000e+002 1.989e-003 1.243e-003 
1.371e-003 1.843e+007 3.720e+012 1.000e+002 2.112e-003 1.243e-003 
1.372e-003 1.849e+007 3.722e+012 1.000e+002 2.674e-003 1.244e-003 
1.373e-003 1.840e+007 3.724e+012 1.000e+002 2.605e-003 1.246e-003 
1.374e-003 1.805e+007 3.726e+012 1.000e+002 2.362e-003 1.249e-003 
1.375e-003 1.773e+007 3.722e+012 1.000e+002 1.745e-003 1.252e-003 
1.376e-003 1.773e+007 3.727e+012 1.000e+002 3.977e-003 1.253e-003 
1.377e-003 1.782e+007 3.730e+012 1.000e+002 4.060e-003 1.254e-003 
1.378e-003 1.790e+007 3.731e+012 1.000e+002 3.562e-003 1.254e-003 
1.379e-003 1.795e+007 3.734e+012 1.000e+002 3.701e-003 1.255e-003 
1.380e-003 1.801e+007 3.736e+012 1.000e+002 3.853e-003 1.255e-003 
1.381e-003 1.805e+007 3.738e+012 1.000e+002 1.545e-003 1.256e-003 
1.382e-003 1.813e+007 3.741e+012 1.000e+002 2.584e-003 1.256e-003 
1.383e-003 1.823e+007 3.743e+012 1.000e+002 3.131e-003 1.257e-003 
1.384e-003 1.833e+007 3.745e+012 1.000e+002 2.317e-003 1.257e-003 
1.385e-003 1.824e+007 3.748e+012 1.000e+002 2.057e-003 1.259e-003 
1.386e-003 1.806e+007 3.759e+012 1.000e+002 1.259e-003 1.261e-003 
1.387e-003 1.783e+007 3.774e+012 1.000e+002 2.785e-003 1.264e-003 
1.388e-003 1.769e+007 3.785e+012 1.000e+002 1.806e-003 1.266e-003 
1.389e-003 1.764e+007 3.795e+012 1.000e+002 2.801e-003 1.267e-003 
1.390e-003 1.743e+007 3.751e+012 1.000e+002 5.668e-004 1.269e-003 
1.391e-003 1.702e+007 3.708e+012 1.000e+002 1.366e-003 1.273e-003 
1.392e-003 1.691e+007 3.706e+012 1.000e+002 1.865e-003 1.275e-003 
1.393e-003 1.677e+007 3.710e+012 1.000e+002 1.844e-003 1.277e-003 
1.394e-003 1.658e+007 3.717e+012 1.000e+002 2.028e-003 1.279e-003 
1.395e-003 1.643e+007 3.725e+012 1.000e+002 2.682e-003 1.281e-003 
1.396e-003 1.635e+007 3.732e+012 1.000e+002 2.675e-003 1.283e-003 
1.397e-003 1.638e+007 3.735e+012 1.000e+002 2.662e-003 1.284e-003 
1.398e-003 1.645e+007 3.738e+012 1.000e+002 2.928e-003 1.284e-003 
1.399e-003 1.655e+007 3.740e+012 1.000e+002 1.153e-003 1.284e-003 
1.400e-003 1.666e+007 3.741e+012 1.000e+002 1.896e-003 1.285e-003 
1.401e-003 1.677e+007 3.742e+012 1.000e+002 1.712e-003 1.285e-003 
1.402e-003 1.688e+007 3.743e+012 1.000e+002 2.429e-003 1.285e-003 
1.403e-003 1.700e+007 3.745e+012 1.000e+002 2.505e-003 1.285e-003 
1.404e-003 1.711e+007 3.746e+012 1.000e+002 2.554e-003 1.286e-003 
1.405e-003 1.722e+007 3.747e+012 1.000e+002 2.660e-003 1.286e-003 
1.406e-003 1.733e+007 3.749e+012 1.000e+002 2.232e-003 1.286e-003 
1.407e-003 1.743e+007 3.751e+012 1.000e+002 2.250e-003 1.286e-003 
1.408e-003 1.755e+007 3.752e+012 1.000e+002 3.048e-003 1.286e-003 
1.409e-003 1.767e+007 3.753e+012 1.000e+002 3.169e-003 1.287e-003 
1.410e-003 1.779e+007 3.754e+012 1.000e+002 2.564e-003 1.287e-003 
1.411e-003 1.790e+007 3.755e+012 1.000e+002 1.851e-003 1.287e-003 
1.412e-003 1.801e+007 3.756e+012 1.000e+002 2.652e-003 1.287e-003 
1.413e-003 1.812e+007 3.758e+012 1.000e+002 3.257e-003 1.288e-003 
1.414e-003 1.823e+007 3.759e+012 1.000e+002 2.736e-003 1.288e-003 
1.415e-003 1.834e+007 3.761e+012 1.000e+002 2.405e-003 1.288e-003 
1.416e-003 1.845e+007 3.762e+012 1.000e+002 1.589e-003 1.288e-003 
1.417e-003 1.855e+007 3.764e+012 1.000e+002 2.671e-003 1.289e-003 
1.418e-003 1.864e+007 3.766e+012 1.000e+002 1.330e-003 1.289e-003 
1.419e-003 1.873e+007 3.768e+012 1.000e+002 2.395e-003 1.289e-003 
1.420e-003 1.877e+007 3.755e+012 1.000e+002 1.523e-003 1.290e-003 
1.421e-003 1.835e+007 3.729e+012 1.000e+002 1.388e-003 1.294e-003 
1.422e-003 1.813e+007 3.719e+012 1.000e+002 2.814e-003 1.296e-003 
1.423e-003 1.821e+007 3.719e+012 1.000e+002 2.952e-003 1.297e-003 
1.424e-003 1.831e+007 3.719e+012 1.000e+002 2.982e-003 1.297e-003 
1.425e-003 1.841e+007 3.720e+012 1.000e+002 2.687e-003 1.298e-003 
1.426e-003 1.850e+007 3.722e+012 1.000e+002 2.616e-003 1.298e-003 
1.427e-003 1.849e+007 3.723e+012 1.000e+002 2.226e-003 1.299e-003 
1.428e-003 1.826e+007 3.727e+012 1.000e+002 6.842e-004 1.302e-003 
1.429e-003 1.792e+007 3.729e+012 1.000e+002 3.399e-003 1.305e-003 
1.430e-003 1.775e+007 3.726e+012 1.000e+002 2.523e-003 1.307e-003 
1.431e-003 1.780e+007 3.730e+012 1.000e+002 3.450e-003 1.308e-003 
1.432e-003 1.787e+007 3.732e+012 1.000e+002 2.464e-003 1.308e-003 
1.433e-003 1.792e+007 3.734e+012 1.000e+002 2.804e-003 1.309e-003 
1.434e-003 1.798e+007 3.737e+012 1.000e+002 3.630e-003 1.309e-003 
1.435e-003 1.805e+007 3.739e+012 1.000e+002 3.794e-003 1.310e-003 
1.436e-003 1.811e+007 3.741e+012 1.000e+002 2.201e-003 1.311e-003 
1.437e-003 1.821e+007 3.743e+012 1.000e+002 2.516e-003 1.311e-003 
1.438e-003 1.825e+007 3.745e+012 1.000e+002 1.186e-003 1.312e-003 
1.439e-003 1.815e+007 3.751e+012 1.000e+002 1.392e-003 1.313e-003 
1.440e-003 1.793e+007 3.764e+012 1.000e+002 1.169e-003 1.316e-003 
1.441e-003 1.773e+007 3.777e+012 1.000e+002 1.459e-003 1.318e-003 
1.442e-003 1.746e+007 3.789e+012 1.000e+002 1.498e-003 1.321e-003 
1.443e-003 1.706e+007 3.746e+012 1.000e+002 5.021e-004 1.325e-003 
1.444e-003 1.667e+007 3.714e+012 1.000e+002 2.508e-003 1.329e-003 
1.445e-003 1.656e+007 3.710e+012 1.000e+002 6.440e-004 1.330e-003 
1.446e-003 1.644e+007 3.712e+012 1.000e+002 2.024e-003 1.332e-003 
1.447e-003 1.627e+007 3.720e+012 1.000e+002 2.036e-003 1.334e-003 
1.448e-003 1.616e+007 3.728e+012 1.000e+002 1.506e-003 1.336e-003 
1.449e-003 1.615e+007 3.732e+012 1.000e+002 1.384e-003 1.337e-003 
1.450e-003 1.621e+007 3.735e+012 1.000e+002 1.879e-003 1.338e-003 
1.451e-003 1.630e+007 3.737e+012 1.000e+002 2.185e-003 1.338e-003 
1.452e-003 1.641e+007 3.738e+012 1.000e+002 2.064e-003 1.338e-003 
1.453e-003 1.652e+007 3.739e+012 1.000e+002 2.312e-003 1.339e-003 
1.454e-003 1.663e+007 3.740e+012 1.000e+002 1.835e-003 1.339e-003 
1.455e-003 1.674e+007 3.741e+012 1.000e+002 2.124e-003 1.339e-003 
1.456e-003 1.686e+007 3.743e+012 1.000e+002 2.089e-003 1.339e-003 
1.457e-003 1.697e+007 3.744e+012 1.000e+002 2.133e-003 1.339e-003 
1.458e-003 1.709e+007 3.745e+012 1.000e+002 1.959e-003 1.340e-003 
1.459e-003 1.720e+007 3.746e+012 1.000e+002 8.382e-004 1.340e-003 
1.460e-003 1.732e+007 3.747e+012 1.000e+002 2.537e-003 1.340e-003 
1.461e-003 1.743e+007 3.749e+012 1.000e+002 2.328e-003 1.340e-003 
1.462e-003 1.754e+007 3.750e+012 1.000e+002 1.941e-003 1.341e-003 
1.463e-003 1.765e+007 3.752e+012 1.000e+002 2.774e-003 1.341e-003 
1.464e-003 1.777e+007 3.753e+012 1.000e+002 1.729e-003 1.341e-003 
1.465e-003 1.788e+007 3.754e+012 1.000e+002 1.946e-003 1.341e-003 
1.466e-003 1.799e+007 3.756e+012 1.000e+002 2.050e-003 1.341e-003 
1.467e-003 1.810e+007 3.757e+012 1.000e+002 1.555e-003 1.342e-003 
1.468e-003 1.821e+007 3.758e+012 1.000e+002 2.221e-003 1.342e-003 
1.469e-003 1.832e+007 3.759e+012 1.000e+002 1.695e-003 1.342e-003 
1.470e-003 1.843e+007 3.760e+012 1.000e+002 1.999e-003 1.342e-003 
1.471e-003 1.852e+007 3.763e+012 1.000e+002 1.841e-003 1.343e-003 
1.472e-003 1.861e+007 3.765e+012 1.000e+002 1.998e-003 1.343e-003 
1.473e-003 1.869e+007 3.768e+012 1.000e+002 1.882e-003 1.344e-003 
1.474e-003 1.835e+007 3.733e+012 1.000e+002 1.496e-003 1.347e-003 
1.475e-003 1.806e+007 3.724e+012 1.000e+002 1.603e-003 1.350e-003 
1.476e-003 1.808e+007 3.717e+012 1.000e+002 2.623e-003 1.351e-003 
1.477e-003 1.818e+007 3.717e+012 1.000e+002 2.377e-003 1.351e-003 
1.478e-003 1.828e+007 3.718e+012 1.000e+002 2.261e-003 1.351e-003 
1.479e-003 1.838e+007 3.719e+012 1.000e+002 2.300e-003 1.352e-003 
1.480e-003 1.842e+007 3.720e+012 1.000e+002 2.358e-003 1.352e-003 
1.481e-003 1.834e+007 3.722e+012 1.000e+002 1.775e-003 1.354e-003 
1.482e-003 1.800e+007 3.726e+012 1.000e+002 2.263e-003 1.357e-003 
1.483e-003 1.776e+007 3.728e+012 1.000e+002 2.736e-003 1.360e-003 
1.484e-003 1.768e+007 3.727e+012 1.000e+002 2.161e-003 1.362e-003 
1.485e-003 1.776e+007 3.730e+012 1.000e+002 2.076e-003 1.362e-003 
1.486e-003 1.785e+007 3.731e+012 1.000e+002 2.040e-003 1.362e-003 
1.487e-003 1.790e+007 3.732e+012 1.000e+002 2.136e-003 1.363e-003 
1.488e-003 1.793e+007 3.735e+012 1.000e+002 3.453e-003 1.364e-003 
1.489e-003 1.796e+007 3.739e+012 1.000e+002 2.360e-003 1.365e-003 
1.490e-003 1.805e+007 3.741e+012 1.000e+002 2.415e-003 1.365e-003 
1.491e-003 1.813e+007 3.742e+012 1.000e+002 2.091e-003 1.365e-003 
1.492e-003 1.803e+007 3.748e+012 1.000e+002 2.259e-003 1.367e-003 
1.493e-003 1.786e+007 3.760e+012 1.000e+002 2.355e-003 1.369e-003 
1.494e-003 1.764e+007 3.773e+012 1.000e+002 2.158e-003 1.372e-003 
1.495e-003 1.745e+007 3.782e+012 1.000e+002 2.161e-003 1.374e-003 
1.496e-003 1.721e+007 3.794e+012 1.000e+002 1.894e-003 1.377e-003 
1.497e-003 1.678e+007 3.713e+012 1.000e+002 5.019e-003 1.381e-003 
1.498e-003 1.678e+007 3.707e+012 1.000e+002 2.478e-003 1.382e-003 
1.499e-003 1.687e+007 3.709e+012 1.000e+002 2.159e-003 1.382e-003 
1.500e-003 1.699e+007 3.711e+012 1.000e+002 2.061e-003 1.382e-003 
1.501e-003 1.711e+007 3.712e+012 1.000e+002 2.813e-003 1.383e-003 
1.502e-003 1.723e+007 3.712e+012 1.000e+002 2.343e-003 1.383e-003 
1.503e-003 1.735e+007 3.713e+012 1.000e+002 2.544e-003 1.383e-003 
1.504e-003 1.748e+007 3.714e+012 1.000e+002 2.768e-003 1.383e-003 
1.505e-003 1.760e+007 3.715e+012 1.000e+002 2.639e-003 1.383e-003 
1.506e-003 1.772e+007 3.716e+012 1.000e+002 2.128e-003 1.383e-003 
1.507e-003 1.784e+007 3.717e+012 1.000e+002 2.559e-003 1.383e-003 
1.508e-003 1.796e+007 3.718e+012 1.000e+002 2.448e-003 1.384e-003 
1.509e-003 1.809e+007 3.718e+012 1.000e+002 2.697e-003 1.384e-003 
1.510e-003 1.821e+007 3.719e+012 1.000e+002 2.533e-003 1.384e-003 
1.511e-003 1.833e+007 3.721e+012 1.000e+002 2.641e-003 1.384e-003 
1.512e-003 1.845e+007 3.722e+012 1.000e+002 2.501e-003 1.384e-003 
1.513e-003 1.857e+007 3.722e+012 1.000e+002 2.231e-003 1.384e-003 
1.514e-003 1.869e+007 3.724e+012 1.000e+002 2.554e-003 1.385e-003 
1.515e-003 1.881e+007 3.724e+012 1.000e+002 2.691e-003 1.385e-003 
1.516e-003 1.893e+007 3.725e+012 1.000e+002 2.387e-003 1.385e-003 
1.517e-003 1.905e+007 3.726e+012 1.000e+002 2.530e-003 1.385e-003 
1.518e-003 1.918e+007 3.727e+012 1.000e+002 2.342e-003 1.385e-003 
1.519e-003 1.930e+007 3.728e+012 1.000e+002 2.477e-003 1.385e-003 
1.520e-003 1.942e+007 3.729e+012 1.000e+002 2.531e-003 1.386e-003 
1.521e-003 1.954e+007 3.730e+012 1.000e+002 2.841e-003 1.386e-003 
1.522e-003 1.966e+007 3.731e+012 1.000e+002 2.725e-003 1.386e-003 
1.523e-003 1.978e+007 3.732e+012 1.000e+002 2.422e-003 1.386e-003 
1.524e-003 1.990e+007 3.734e+012 1.000e+002 2.102e-003 1.386e-003 
1.525e-003 2.002e+007 3.735e+012 1.000e+002 2.722e-003 1.386e-003 
1.526e-003 2.014e+007 3.736e+012 1.000e+002 2.659e-003 1.387e-003 
1.527e-003 2.025e+007 3.737e+012 1.000e+002 3.231e-003 1.387e-003 
1.528e-003 2.037e+007 3.738e+012 1.000e+002 3.162e-003 1.387e-003 
1.529e-003 2.049e+007 3.739e+012 1.000e+002 3.209e-003 1.387e-003 
1.530e-003 2.061e+007 3.740e+012 1.000e+002 3.167e-003 1.387e-003 
1.531e-003 2.073e+007 3.741e+012 1.000e+002 3.522e-003 1.387e-003 
1.532e-003 2.085e+007 3.742e+012 1.000e+002 3.672e-003 1.388e-003 
1.533e-003 2.097e+007 3.744e+012 1.000e+002 3.373e-003 1.388e-003 
1.534e-003 2.109e+007 3.745e+012 1.000e+002 3.283e-003 1.388e-003 
1.535e-003 2.121e+007 3.746e+012 1.000e+002 3.381e-003 1.388e-003 
1.536e-003 2.132e+007 3.748e+012 1.000e+002 3.491e-003 1.388e-003 
1.537e-003 2.144e+007 3.749e+012 1.000e+002 3.434e-003 1.389e-003 
1.538e-003 2.155e+007 3.750e+012 1.000e+002 3.237e-003 1.389e-003 
1.539e-003 2.166e+007 3.752e+012 1.000e+002 3.196e-003 1.389e-003 
1.540e-003 2.178e+007 3.754e+012 1.000e+002 3.354e-003 1.389e-003 
1.541e-003 2.190e+007 3.755e+012 1.000e+002 3.282e-003 1.389e-003 
1.542e-003 2.201e+007 3.756e+012 1.000e+002 3.009e-003 1.390e-003 
1.543e-003 2.213e+007 3.758e+012 1.000e+002 3.276e-003 1.390e-003 
1.544e-003 2.224e+007 3.759e+012 1.000e+002 3.132e-003 1.390e-003 
1.545e-003 2.235e+007 3.761e+012 1.000e+002 3.311e-003 1.390e-003 
1.546e-003 2.247e+007 3.763e+012 1.000e+002 2.974e-003 1.390e-003 
1.547e-003 2.258e+007 3.765e+012 1.000e+002 3.124e-003 1.391e-003 
1.548e-003 2.269e+007 3.766e+012 1.000e+002 3.064e-003 1.391e-003 
1.549e-003 2.280e+007 3.768e+012 1.000e+002 3.142e-003 1.391e-003 
1.550e-003 2.292e+007 3.769e+012 1.000e+002 3.035e-003 1.391e-003 
1.551e-003 2.304e+007 3.771e+012 1.000e+002 2.841e-003 1.392e-003 
1.552e-003 2.315e+007 3.772e+012 1.000e+002 3.141e-003 1.392e-003 
1.553e-003 2.327e+007 3.773e+012 1.000e+002 3.063e-003 1.392e-003 
1.554e-003 2.338e+007 3.775e+012 1.000e+002 2.908e-003 1.392e-003 
1.555e-003 2.350e+007 3.777e+012 1.000e+002 3.018e-003 1.392e-003 
1.556e-003 2.362e+007 3.778e+012 1.000e+002 2.994e-003 1.392e-003 
1.557e-003 2.373e+007 3.780e+012 1.000e+002 3.001e-003 1.393e-003 
1.558e-003 2.385e+007 3.781e+012 1.000e+002 2.883e-003 1.393e-003 
1.559e-003 2.396e+007 3.783e+012 1.000e+002 3.027e-003 1.393e-003 
1.560e-003 2.408e+007 3.784e+012 1.000e+002 3.005e-003 1.393e-003 
1.561e-003 2.419e+007 3.786e+012 1.000e+002 3.593e-003 1.394e-003 
1.562e-003 2.430e+007 3.788e+012 1.000e+002 2.908e-003 1.394e-003 
1.563e-003 2.442e+007 3.790e+012 1.000e+002 3.097e-003 1.394e-003 
1.564e-003 2.453e+007 3.792e+012 1.000e+002 2.819e-003 1.394e-003 
1.565e-003 2.464e+007 3.794e+012 1.000e+002 2.700e-003 1.394e-003 
1.566e-003 2.475e+007 3.796e+012 1.000e+002 2.745e-003 1.395e-003 
1.567e-003 2.456e+007 3.768e+012 1.000e+002 1.445e-003 1.397e-003 
1.568e-003 2.421e+007 3.767e+012 1.000e+002 1.250e-003 1.400e-003 
1.569e-003 2.378e+007 3.776e+012 1.000e+002 1.846e-003 1.404e-003 
1.570e-003 2.342e+007 3.786e+012 1.000e+002 1.211e-003 1.408e-003 
1.571e-003 2.332e+007 3.785e+012 1.000e+002 8.301e-004 1.410e-003 
1.572e-003 2.334e+007 3.786e+012 1.000e+002 1.130e-003 1.410e-003 
1.573e-003 2.341e+007 3.787e+012 1.000e+002 6.553e-004 1.411e-003 
1.574e-003 2.349e+007 3.789e+012 1.000e+002 1.268e-003 1.411e-003 
1.575e-003 2.352e+007 3.793e+012 1.000e+002 1.575e-003 1.412e-003 
1.576e-003 2.342e+007 3.797e+012 1.000e+002 1.230e-003 1.414e-003 
1.577e-003 2.340e+007 3.788e+012 1.000e+002 1.795e-003 1.415e-003 
1.578e-003 2.320e+007 3.803e+012 1.000e+002 2.197e-003 1.417e-003 
1.579e-003 2.292e+007 3.819e+012 1.000e+002 2.165e-003 1.420e-003 
1.580e-003 2.273e+007 3.831e+012 1.000e+002 8.773e-004 1.423e-003 
1.581e-003 2.273e+007 3.836e+012 1.000e+002 1.025e-003 1.424e-003 
1.582e-003 2.279e+007 3.840e+012 1.000e+002 8.363e-004 1.424e-003 
1.583e-003 2.282e+007 3.844e+012 1.000e+002 7.094e-004 1.425e-003 
1.584e-003 2.286e+007 3.846e+012 1.000e+002 1.351e-003 1.426e-003 
1.585e-003 2.295e+007 3.849e+012 1.000e+002 1.271e-003 1.426e-003 
1.586e-003 2.283e+007 3.832e+012 1.000e+002 3.743e-004 1.428e-003 
1.587e-003 2.236e+007 3.833e+012 1.000e+002 2.342e-004 1.432e-003 
1.588e-003 2.207e+007 3.842e+012 1.000e+002 1.831e-003 1.435e-003 
1.589e-003 2.200e+007 3.839e+012 1.000e+002 7.952e-004 1.437e-003 
1.590e-003 2.207e+007 3.843e+012 1.000e+002 7.626e-004 1.437e-003 
1.591e-003 2.216e+007 3.845e+012 1.000e+002 1.147e-003 1.438e-003 
1.592e-003 2.226e+007 3.848e+012 1.000e+002 6.782e-004 1.438e-003 
1.593e-003 2.235e+007 3.851e+012 1.000e+002 5.868e-004 1.438e-003 
1.594e-003 2.245e+007 3.854e+012 1.000e+002 6.429e-004 1.439e-003 
1.595e-003 2.246e+007 3.860e+012 1.000e+002 3.852e-004 1.439e-003 
1.596e-003 2.249e+007 3.866e+012 1.000e+002 1.506e-003 1.440e-003 
1.597e-003 2.252e+007 3.874e+012 1.000e+002 3.453e-004 1.441e-003 
1.598e-003 2.248e+007 3.882e+012 1.000e+002 1.546e-003 1.442e-003 
1.599e-003 2.239e+007 3.870e+012 1.000e+002 2.245e-003 1.444e-003 
1.600e-003 2.215e+007 3.833e+012 1.000e+002 9.296e-004 1.447e-003 
1.601e-003 2.188e+007 3.835e+012 1.000e+002 1.373e-003 1.449e-003 
1.602e-003 2.181e+007 3.823e+012 1.000e+002 1.978e-003 1.451e-003 
1.603e-003 2.173e+007 3.827e+012 1.000e+002 1.800e-003 1.452e-003 
1.604e-003 2.175e+007 3.828e+012 1.000e+002 1.031e-003 1.453e-003 
1.605e-003 2.172e+007 3.830e+012 1.000e+002 8.328e-004 1.455e-003 
1.606e-003 2.177e+007 3.833e+012 1.000e+002 2.099e-004 1.455e-003 
1.607e-003 2.184e+007 3.836e+012 1.000e+002 2.107e-003 1.456e-003 
1.608e-003 2.188e+007 3.839e+012 1.000e+002 1.257e-003 1.456e-003 
1.609e-003 2.192e+007 3.828e+012 1.000e+002 2.904e-003 1.457e-003 
1.610e-003 2.193e+007 3.786e+012 1.000e+002 4.867e-003 1.458e-003 
1.611e-003 2.188e+007 3.786e+012 1.000e+002 4.477e-003 1.459e-003 
1.612e-003 2.196e+007 3.777e+012 1.000e+002 4.042e-003 1.460e-003 
1.613e-003 2.192e+007 3.775e+012 1.000e+002 3.737e-003 1.461e-003 
1.614e-003 2.193e+007 3.780e+012 1.000e+002 4.026e-003 1.462e-003 
1.615e-003 2.193e+007 3.783e+012 1.000e+002 3.315e-003 1.463e-003 
1.616e-003 2.186e+007 3.793e+012 1.000e+002 4.509e-003 1.465e-003 
1.617e-003 2.175e+007 3.783e+012 1.000e+002 1.120e-003 1.466e-003 
1.618e-003 2.149e+007 3.795e+012 1.000e+002 1.114e-003 1.469e-003 
1.619e-003 2.126e+007 3.802e+012 1.000e+002 2.671e-003 1.472e-003 
1.620e-003 2.059e+007 3.748e+012 1.000e+002 5.328e-005 1.477e-003 
1.621e-003 2.012e+007 3.746e+012 1.000e+002 5.770e-004 1.482e-003 
1.622e-003 1.992e+007 3.756e+012 1.000e+002 5.940e-004 1.484e-003 
1.623e-003 1.944e+007 3.766e+012 1.000e+002 9.789e-004 1.488e-003 
1.624e-003 1.869e+007 3.739e+012 1.000e+002 4.663e-003 1.494e-003 
1.625e-003 1.810e+007 3.720e+012 1.000e+002 1.690e-003 1.500e-003 
1.626e-003 1.801e+007 3.717e+012 1.000e+002 1.594e-003 1.501e-003 
1.627e-003 1.797e+007 3.719e+012 1.000e+002 2.237e-003 1.502e-003 
1.628e-003 1.776e+007 3.724e+012 1.000e+002 1.741e-003 1.505e-003 
1.629e-003 1.738e+007 3.723e+012 1.000e+002 3.114e-003 1.509e-003 
1.630e-003 1.730e+007 3.719e+012 1.000e+002 4.265e-004 1.510e-003 
1.631e-003 1.740e+007 3.721e+012 1.000e+002 5.408e-004 1.510e-003 
1.632e-003 1.752e+007 3.722e+012 1.000e+002 2.769e-004 1.511e-003 
1.633e-003 1.765e+007 3.723e+012 1.000e+002 2.124e-003 1.511e-003 
1.634e-003 1.778e+007 3.722e+012 1.000e+002 1.935e-003 1.511e-003 
1.635e-003 1.791e+007 3.723e+012 1.000e+002 1.796e-003 1.511e-003 
1.636e-003 1.803e+007 3.723e+012 1.000e+002 1.217e-003 1.511e-003 
1.637e-003 1.816e+007 3.724e+012 1.000e+002 1.601e-003 1.511e-003 
1.638e-003 1.829e+007 3.725e+012 1.000e+002 1.910e-003 1.511e-003 
1.639e-003 1.839e+007 3.725e+012 1.000e+002 1.296e-003 1.512e-003 
1.640e-003 1.850e+007 3.726e+012 1.000e+002 1.425e-003 1.512e-003 
1.641e-003 1.863e+007 3.727e+012 1.000e+002 1.601e-003 1.512e-003 
1.642e-003 1.875e+007 3.728e+012 1.000e+002 1.250e-003 1.512e-003 
1.643e-003 1.886e+007 3.730e+012 1.000e+002 1.594e-003 1.512e-003 
1.644e-003 1.899e+007 3.730e+012 1.000e+002 9.342e-004 1.512e-003 
1.645e-003 1.911e+007 3.731e+012 1.000e+002 1.728e-003 1.513e-003 
1.646e-003 1.924e+007 3.732e+012 1.000e+002 2.036e-003 1.513e-003 
1.647e-003 1.937e+007 3.732e+012 1.000e+002 1.962e-003 1.513e-003 
1.648e-003 1.950e+007 3.733e+012 1.000e+002 2.708e-003 1.513e-003 
1.649e-003 1.963e+007 3.734e+012 1.000e+002 2.340e-003 1.513e-003 
1.650e-003 1.975e+007 3.735e+012 1.000e+002 2.782e-003 1.513e-003 
1.651e-003 1.988e+007 3.735e+012 1.000e+002 2.826e-003 1.513e-003 
1.652e-003 2.000e+007 3.736e+012 1.000e+002 1.664e-003 1.513e-003 
1.653e-003 2.013e+007 3.737e+012 1.000e+002 2.187e-003 1.514e-003 
1.654e-003 2.026e+007 3.738e+012 1.000e+002 3.446e-003 1.514e-003 
1.655e-003 2.038e+007 3.739e+012 1.000e+002 1.345e-003 1.514e-003 
1.656e-003 2.050e+007 3.740e+012 1.000e+002 1.727e-003 1.514e-003 
1.657e-003 2.063e+007 3.741e+012 1.000e+002 2.084e-003 1.514e-003 
1.658e-003 2.075e+007 3.741e+012 1.000e+002 2.197e-003 1.514e-003 
1.659e-003 2.087e+007 3.743e+012 1.000e+002 1.229e-003 1.514e-003 
1.660e-003 2.099e+007 3.743e+012 1.000e+002 2.176e-003 1.515e-003 
1.661e-003 2.112e+007 3.745e+012 1.000e+002 3.026e-003 1.515e-003 
1.662e-003 2.124e+007 3.745e+012 1.000e+002 2.363e-003 1.515e-003 
1.663e-003 2.137e+007 3.746e+012 1.000e+002 3.716e-003 1.515e-003 
1.664e-003 2.149e+007 3.747e+012 1.000e+002 1.433e-003 1.515e-003 
1.665e-003 2.162e+007 3.748e+012 1.000e+002 2.687e-003 1.515e-003 
1.666e-003 2.174e+007 3.749e+012 1.000e+002 3.189e-003 1.515e-003 
1.667e-003 2.186e+007 3.750e+012 1.000e+002 3.355e-003 1.516e-003 
1.668e-003 2.199e+007 3.751e+012 1.000e+002 1.808e-003 1.516e-003 
1.669e-003 2.211e+007 3.752e+012 1.000e+002 1.039e-003 1.516e-003 
1.670e-003 2.223e+007 3.753e+012 1.000e+002 8.786e-004 1.516e-003 
1.671e-003 2.235e+007 3.754e+012 1.000e+002 1.028e-003 1.516e-003 
1.672e-003 2.247e+007 3.755e+012 1.000e+002 1.518e-003 1.516e-003 
1.673e-003 2.259e+007 3.756e+012 1.000e+002 1.699e-003 1.517e-003 
1.674e-003 2.270e+007 3.757e+012 1.000e+002 2.106e-003 1.517e-003 
1.675e-003 2.282e+007 3.758e+012 1.000e+002 2.888e-003 1.517e-003 
1.676e-003 2.294e+007 3.759e+012 1.000e+002 2.547e-003 1.517e-003 
1.677e-003 2.306e+007 3.760e+012 1.000e+002 1.154e-003 1.517e-003 
1.678e-003 2.319e+007 3.761e+012 1.000e+002 2.299e-003 1.517e-003 
1.679e-003 2.329e+007 3.762e+012 1.000e+002 2.714e-003 1.518e-003 
1.680e-003 2.340e+007 3.764e+012 1.000e+002 1.520e-003 1.518e-003 
1.681e-003 2.352e+007 3.764e+012 1.000e+002 1.277e-003 1.518e-003 
1.682e-003 2.364e+007 3.765e+012 1.000e+002 2.315e-003 1.518e-003 
1.683e-003 2.376e+007 3.766e+012 1.000e+002 1.637e-003 1.518e-003 
1.684e-003 2.388e+007 3.767e+012 1.000e+002 7.802e-004 1.519e-003 
1.685e-003 2.400e+007 3.769e+012 1.000e+002 6.945e-004 1.519e-003 
1.686e-003 2.412e+007 3.770e+012 1.000e+002 9.019e-004 1.519e-003 
1.687e-003 2.424e+007 3.771e+012 1.000e+002 5.105e-005 1.519e-003 
1.688e-003 2.436e+007 3.772e+012 1.000e+002 5.862e-004 1.519e-003 
1.689e-003 2.445e+007 3.773e+012 1.000e+002 3.889e-005 1.520e-003 
1.690e-003 2.450e+007 3.774e+012 1.000e+002 9.204e-004 1.520e-003 
1.691e-003 2.431e+007 3.783e+012 1.000e+002 2.516e-003 1.523e-003 
1.692e-003 2.403e+007 3.794e+012 1.000e+002 2.605e-003 1.526e-003 
1.693e-003 2.358e+007 3.811e+012 1.000e+002 3.418e-003 1.530e-003 
1.694e-003 2.280e+007 3.761e+012 1.000e+002 5.340e-004 1.536e-003 
1.695e-003 2.208e+007 3.758e+012 1.000e+002 4.364e-003 1.542e-003 
1.696e-003 2.126e+007 3.752e+012 1.000e+002 4.778e-003 1.549e-003 
1.697e-003 2.043e+007 3.753e+012 1.000e+002 5.211e-003 1.555e-003 
1.698e-003 2.011e+007 3.732e+012 1.000e+002 4.413e-003 1.559e-003 
1.699e-003 2.002e+007 3.733e+012 1.000e+002 2.805e-003 1.560e-003 
1.700e-003 1.964e+007 3.737e+012 1.000e+002 4.297e-003 1.564e-003 
1.701e-003 1.931e+007 3.733e+012 1.000e+002 2.063e-003 1.567e-003 
1.702e-003 1.940e+007 3.733e+012 1.000e+002 6.832e-004 1.568e-003 
1.703e-003 1.951e+007 3.735e+012 1.000e+002 1.240e-003 1.568e-003 
1.704e-003 1.961e+007 3.736e+012 1.000e+002 1.140e-003 1.568e-003 
1.705e-003 1.972e+007 3.737e+012 1.000e+002 1.321e-003 1.568e-003 
1.706e-003 1.985e+007 3.738e+012 1.000e+002 2.560e-003 1.568e-003 
1.707e-003 1.996e+007 3.740e+012 1.000e+002 2.211e-003 1.569e-003 
1.708e-003 2.009e+007 3.741e+012 1.000e+002 1.295e-003 1.569e-003 
1.709e-003 2.021e+007 3.742e+012 1.000e+002 9.451e-004 1.569e-003 
1.710e-003 2.034e+007 3.742e+012 1.000e+002 2.029e-003 1.569e-003 
1.711e-003 2.047e+007 3.743e+012 1.000e+002 1.989e-003 1.569e-003 
1.712e-003 2.059e+007 3.744e+012 1.000e+002 1.916e-003 1.569e-003 
1.713e-003 2.072e+007 3.745e+012 1.000e+002 7.857e-005 1.569e-003 
1.714e-003 2.084e+007 3.746e+012 1.000e+002 1.892e-003 1.570e-003 
1.715e-003 2.097e+007 3.746e+012 1.000e+002 1.223e-003 1.570e-003 
1.716e-003 2.110e+007 3.747e+012 1.000e+002 1.085e-003 1.570e-003 
1.717e-003 2.122e+007 3.748e+012 1.000e+002 1.468e-003 1.570e-003 
1.718e-003 2.135e+007 3.749e+012 1.000e+002 1.382e-003 1.570e-003 
1.719e-003 2.147e+007 3.749e+012 1.000e+002 1.926e-003 1.570e-003 
1.720e-003 2.160e+007 3.750e+012 1.000e+002 1.811e-003 1.570e-003 
1.721e-003 2.172e+007 3.751e+012 1.000e+002 1.589e-003 1.570e-003 
1.722e-003 2.185e+007 3.752e+012 1.000e+002 1.726e-003 1.571e-003 
1.723e-003 2.198e+007 3.753e+012 1.000e+002 2.368e-003 1.571e-003 
1.724e-003 2.210e+007 3.753e+012 1.000e+002 2.107e-003 1.571e-003 
1.725e-003 2.223e+007 3.754e+012 1.000e+002 1.946e-003 1.571e-003 
1.726e-003 2.236e+007 3.755e+012 1.000e+002 1.907e-003 1.571e-003 
1.727e-003 2.248e+007 3.756e+012 1.000e+002 2.137e-003 1.571e-003 
1.728e-003 2.260e+007 3.757e+012 1.000e+002 2.028e-003 1.571e-003 
1.729e-003 2.272e+007 3.758e+012 1.000e+002 2.192e-003 1.572e-003 
1.730e-003 2.285e+007 3.759e+012 1.000e+002 1.615e-003 1.572e-003 
1.731e-003 2.297e+007 3.759e+012 1.000e+002 1.626e-003 1.572e-003 
1.732e-003 2.308e+007 3.761e+012 1.000e+002 1.589e-003 1.572e-003 
1.733e-003 2.320e+007 3.762e+012 1.000e+002 1.725e-003 1.572e-003 
1.734e-003 2.332e+007 3.763e+012 1.000e+002 2.529e-003 1.572e-003 
1.735e-003 2.344e+007 3.764e+012 1.000e+002 2.178e-003 1.573e-003 
1.736e-003 2.355e+007 3.766e+012 1.000e+002 2.687e-003 1.573e-003 
1.737e-003 2.366e+007 3.767e+012 1.000e+002 3.453e-003 1.573e-003 
1.738e-003 2.378e+007 3.768e+012 1.000e+002 3.360e-003 1.573e-003 
1.739e-003 2.390e+007 3.769e+012 1.000e+002 3.659e-003 1.573e-003 
1.740e-003 2.402e+007 3.770e+012 1.000e+002 2.419e-003 1.574e-003 
1.741e-003 2.414e+007 3.772e+012 1.000e+002 1.945e-003 1.574e-003 
1.742e-003 2.427e+007 3.773e+012 1.000e+002 2.085e-003 1.574e-003 
1.743e-003 2.439e+007 3.774e+012 1.000e+002 2.050e-003 1.574e-003 
1.744e-003 2.451e+007 3.775e+012 1.000e+002 1.969e-003 1.574e-003 
1.745e-003 2.463e+007 3.776e+012 1.000e+002 1.967e-003 1.574e-003 
1.746e-003 2.475e+007 3.778e+012 1.000e+002 2.352e-003 1.575e-003 
1.747e-003 2.487e+007 3.778e+012 1.000e+002 1.914e-003 1.575e-003 
1.748e-003 2.499e+007 3.780e+012 1.000e+002 2.470e-003 1.575e-003 
1.749e-003 2.506e+007 3.780e+012 1.000e+002 3.089e-003 1.575e-003 
1.750e-003 2.508e+007 3.783e+012 1.000e+002 4.193e-003 1.576e-003 
1.751e-003 2.474e+007 3.795e+012 1.000e+002 4.859e-003 1.580e-003 
1.752e-003 2.434e+007 3.810e+012 1.000e+002 5.634e-003 1.583e-003 
1.753e-003 2.359e+007 3.778e+012 1.000e+002 6.323e-003 1.590e-003 
1.754e-003 2.296e+007 3.756e+012 1.000e+002 6.062e-003 1.595e-003 
1.755e-003 2.273e+007 3.760e+012 1.000e+002 5.492e-003 1.598e-003 
1.756e-003 2.229e+007 3.766e+012 1.000e+002 5.339e-003 1.602e-003 
1.757e-003 2.185e+007 3.783e+012 1.000e+002 4.928e-003 1.606e-003 
1.758e-003 2.165e+007 3.796e+012 1.000e+002 5.287e-003 1.608e-003 
1.759e-003 2.116e+007 3.758e+012 1.000e+002 5.597e-003 1.612e-003 
1.760e-003 2.096e+007 3.739e+012 1.000e+002 5.007e-003 1.615e-003 
1.761e-003 2.080e+007 3.742e+012 1.000e+002 5.101e-003 1.617e-003 
1.762e-003 2.033e+007 3.743e+012 1.000e+002 5.101e-003 1.621e-003 
1.763e-003 2.020e+007 3.739e+012 1.000e+002 1.673e-003 1.623e-003 
1.764e-003 2.032e+007 3.739e+012 1.000e+002 3.420e-003 1.623e-003 
1.765e-003 2.045e+007 3.740e+012 1.000e+002 3.344e-003 1.623e-003 
1.766e-003 2.053e+007 3.741e+012 1.000e+002 3.841e-003 1.624e-003 
1.767e-003 2.064e+007 3.742e+012 1.000e+002 3.420e-004 1.624e-003 
1.768e-003 2.077e+007 3.743e+012 1.000e+002 6.557e-004 1.624e-003 
1.769e-003 2.090e+007 3.744e+012 1.000e+002 1.236e-003 1.624e-003 
1.770e-003 2.102e+007 3.745e+012 1.000e+002 3.433e-003 1.624e-003 
1.771e-003 2.115e+007 3.745e+012 1.000e+002 4.126e-003 1.624e-003 
1.772e-003 2.127e+007 3.746e+012 1.000e+002 8.822e-004 1.625e-003 
1.773e-003 2.140e+007 3.747e+012 1.000e+002 2.645e-004 1.625e-003 
1.774e-003 2.152e+007 3.748e+012 1.000e+002 3.965e-004 1.625e-003 
1.775e-003 2.165e+007 3.748e+012 1.000e+002 3.211e-004 1.625e-003 
1.776e-003 2.177e+007 3.749e+012 1.000e+002 5.588e-004 1.625e-003 
1.777e-003 2.190e+007 3.750e+012 1.000e+002 1.064e-003 1.625e-003 
1.778e-003 2.202e+007 3.751e+012 1.000e+002 2.402e-003 1.625e-003 
1.779e-003 2.215e+007 3.752e+012 1.000e+002 1.284e-003 1.626e-003 
1.780e-003 2.227e+007 3.753e+012 1.000e+002 1.398e-003 1.626e-003 
1.781e-003 2.240e+007 3.754e+012 1.000e+002 1.330e-003 1.626e-003 
1.782e-003 2.252e+007 3.755e+012 1.000e+002 1.407e-003 1.626e-003 
1.783e-003 2.264e+007 3.756e+012 1.000e+002 3.948e-004 1.626e-003 
1.784e-003 2.275e+007 3.757e+012 1.000e+002 2.957e-004 1.626e-003 
1.785e-003 2.287e+007 3.759e+012 1.000e+002 1.986e-003 1.627e-003 
1.786e-003 2.300e+007 3.759e+012 1.000e+002 3.435e-004 1.627e-003 
1.787e-003 2.312e+007 3.760e+012 1.000e+002 1.282e-003 1.627e-003 
1.788e-003 2.324e+007 3.761e+012 1.000e+002 1.753e-003 1.627e-003 
1.789e-003 2.337e+007 3.762e+012 1.000e+002 2.830e-003 1.627e-003 
1.790e-003 2.349e+007 3.763e+012 1.000e+002 2.473e-003 1.627e-003 
1.791e-003 2.362e+007 3.764e+012 1.000e+002 4.112e-003 1.627e-003 
1.792e-003 2.373e+007 3.765e+012 1.000e+002 2.734e-003 1.628e-003 
1.793e-003 2.385e+007 3.767e+012 1.000e+002 2.602e-003 1.628e-003 
1.794e-003 2.398e+007 3.768e+012 1.000e+002 2.757e-003 1.628e-003 
1.795e-003 2.410e+007 3.769e+012 1.000e+002 3.382e-003 1.628e-003 
1.796e-003 2.416e+007 3.769e+012 1.000e+002 3.543e-003 1.629e-003 
1.797e-003 2.421e+007 3.771e+012 1.000e+002 3.368e-003 1.629e-003 
1.798e-003 2.427e+007 3.774e+012 1.000e+002 3.944e-003 1.630e-003 
1.799e-003 2.425e+007 3.781e+012 1.000e+002 3.645e-003 1.631e-003 
1.800e-003 2.421e+007 3.788e+012 1.000e+002 3.907e-003 1.632e-003 
1.801e-003 2.413e+007 3.796e+012 1.000e+002 4.182e-003 1.634e-003 
1.802e-003 2.396e+007 3.808e+012 1.000e+002 4.398e-003 1.636e-003 
1.803e-003 2.341e+007 3.822e+012 1.000e+002 6.039e-003 1.641e-003 
1.804e-003 2.256e+007 3.763e+012 1.000e+002 5.316e-003 1.648e-003 
1.805e-003 2.200e+007 3.776e+012 1.000e+002 4.426e-003 1.653e-003 
1.806e-003 2.112e+007 3.768e+012 1.000e+002 6.911e-003 1.660e-003 
1.807e-003 2.009e+007 3.753e+012 1.000e+002 4.495e-003 1.668e-003 
1.808e-003 1.967e+007 3.723e+012 1.000e+002 6.681e-004 1.672e-003 
1.809e-003 1.958e+007 3.703e+012 1.000e+002 4.310e-003 1.673e-003 
1.810e-003 1.925e+007 3.708e+012 1.000e+002 4.358e-003 1.677e-003 
1.811e-003 1.885e+007 3.707e+012 1.000e+002 4.471e-003 1.680e-003 
1.812e-003 1.891e+007 3.704e+012 1.000e+002 2.091e-003 1.681e-003 
1.813e-003 1.903e+007 3.706e+012 1.000e+002 2.613e-003 1.681e-003 
1.814e-003 1.916e+007 3.707e+012 1.000e+002 2.806e-003 1.681e-003 
1.815e-003 1.928e+007 3.708e+012 1.000e+002 3.024e-003 1.681e-003 
1.816e-003 1.941e+007 3.708e+012 1.000e+002 2.911e-003 1.681e-003 
1.817e-003 1.954e+007 3.709e+012 1.000e+002 3.077e-003 1.682e-003 
1.818e-003 1.957e+007 3.710e+012 1.000e+002 2.683e-003 1.682e-003 
1.819e-003 1.968e+007 3.705e+012 1.000e+002 2.500e-003 1.683e-003 
1.820e-003 1.979e+007 3.704e+012 1.000e+002 2.713e-003 1.683e-003 
1.821e-003 1.986e+007 3.705e+012 1.000e+002 2.584e-003 1.683e-003 
1.822e-003 1.996e+007 3.705e+012 1.000e+002 3.013e-003 1.684e-003 
1.823e-003 2.007e+007 3.707e+012 1.000e+002 3.070e-003 1.684e-003 
1.824e-003 2.016e+007 3.708e+012 1.000e+002 3.734e-003 1.684e-003 
1.825e-003 2.025e+007 3.710e+012 1.000e+002 3.238e-003 1.685e-003 
1.826e-003 2.033e+007 3.712e+012 1.000e+002 3.075e-003 1.685e-003 
1.827e-003 2.039e+007 3.713e+012 1.000e+002 2.797e-003 1.686e-003 
1.828e-003 2.043e+007 3.716e+012 1.000e+002 2.521e-003 1.686e-003 
1.829e-003 2.039e+007 3.724e+012 1.000e+002 2.407e-003 1.688e-003 
1.830e-003 2.037e+007 3.732e+012 1.000e+002 2.640e-003 1.689e-003 
1.831e-003 2.028e+007 3.739e+012 1.000e+002 2.815e-003 1.690e-003 
1.832e-003 2.010e+007 3.747e+012 1.000e+002 3.155e-003 1.693e-003 
1.833e-003 1.988e+007 3.755e+012 1.000e+002 1.752e-003 1.695e-003 
1.834e-003 1.967e+007 3.768e+012 1.000e+002 6.190e-004 1.698e-003 
1.835e-003 1.942e+007 3.741e+012 1.000e+002 1.379e-003 1.700e-003 
1.836e-003 1.881e+007 3.673e+012 1.000e+002 1.333e-003 1.706e-003 
1.837e-003 1.859e+007 3.681e+012 1.000e+002 1.341e-003 1.708e-003 
1.838e-003 1.855e+007 3.692e+012 1.000e+002 2.490e-003 1.709e-003 
1.839e-003 1.853e+007 3.702e+012 1.000e+002 1.924e-003 1.710e-003 
1.840e-003 1.817e+007 3.682e+012 1.000e+002 1.571e-003 1.714e-003 
1.841e-003 1.742e+007 3.669e+012 1.000e+002 1.848e-003 1.720e-003 
1.842e-003 1.691e+007 3.652e+012 1.000e+002 1.587e-003 1.725e-003 
1.843e-003 1.681e+007 3.646e+012 1.000e+002 1.191e-003 1.726e-003 
1.844e-003 1.682e+007 3.646e+012 1.000e+002 1.234e-003 1.727e-003 
1.845e-003 1.674e+007 3.650e+012 1.000e+002 1.465e-003 1.729e-003 
1.846e-003 1.637e+007 3.653e+012 1.000e+002 2.243e-003 1.732e-003 
1.847e-003 1.613e+007 3.649e+012 1.000e+002 9.039e-004 1.735e-003 
1.848e-003 1.623e+007 3.650e+012 1.000e+002 1.127e-003 1.735e-003 
1.849e-003 1.635e+007 3.651e+012 1.000e+002 1.644e-003 1.736e-003 
1.850e-003 1.648e+007 3.652e+012 1.000e+002 1.604e-003 1.736e-003 
1.851e-003 1.661e+007 3.653e+012 1.000e+002 1.800e-003 1.736e-003 
1.852e-003 1.673e+007 3.654e+012 1.000e+002 1.663e-003 1.736e-003 
1.853e-003 1.686e+007 3.654e+012 1.000e+002 1.849e-003 1.736e-003 
1.854e-003 1.699e+007 3.655e+012 1.000e+002 2.065e-003 1.736e-003 
1.855e-003 1.712e+007 3.655e+012 1.000e+002 1.899e-003 1.736e-003 
1.856e-003 1.725e+007 3.656e+012 1.000e+002 2.006e-003 1.736e-003 
1.857e-003 1.737e+007 3.657e+012 1.000e+002 2.168e-003 1.736e-003 
1.858e-003 1.750e+007 3.657e+012 1.000e+002 2.163e-003 1.737e-003 
1.859e-003 1.763e+007 3.658e+012 1.000e+002 2.180e-003 1.737e-003 
1.860e-003 1.776e+007 3.659e+012 1.000e+002 1.871e-003 1.737e-003 
1.861e-003 1.789e+007 3.659e+012 1.000e+002 2.476e-003 1.737e-003 
1.862e-003 1.802e+007 3.660e+012 1.000e+002 2.197e-003 1.737e-003 
1.863e-003 1.815e+007 3.661e+012 1.000e+002 2.207e-003 1.737e-003 
1.864e-003 1.828e+007 3.661e+012 1.000e+002 2.321e-003 1.737e-003 
1.865e-003 1.840e+007 3.662e+012 1.000e+002 1.979e-003 1.737e-003 
1.866e-003 1.853e+007 3.663e+012 1.000e+002 2.248e-003 1.737e-003 
1.867e-003 1.866e+007 3.664e+012 1.000e+002 1.948e-003 1.738e-003 
1.868e-003 1.879e+007 3.664e+012 1.000e+002 2.203e-003 1.738e-003 
1.869e-003 1.892e+007 3.665e+012 1.000e+002 2.004e-003 1.738e-003 
1.870e-003 1.904e+007 3.667e+012 1.000e+002 1.522e-004 1.738e-003 
1.871e-003 1.916e+007 3.667e+012 1.000e+002 9.621e-005 1.738e-003 
1.872e-003 1.929e+007 3.669e+012 1.000e+002 3.051e-004 1.738e-003 
1.873e-003 1.942e+007 3.669e+012 1.000e+002 1.121e-004 1.738e-003 
1.874e-003 1.954e+007 3.670e+012 1.000e+002 8.701e-005 1.738e-003 
1.875e-003 1.966e+007 3.671e+012 1.000e+002 2.271e-004 1.739e-003 
1.876e-003 1.979e+007 3.672e+012 1.000e+002 1.890e-004 1.739e-003 
1.877e-003 1.991e+007 3.673e+012 1.000e+002 1.054e-004 1.739e-003 
1.878e-003 2.004e+007 3.673e+012 1.000e+002 1.131e-004 1.739e-003 
1.879e-003 2.017e+007 3.674e+012 1.000e+002 9.906e-004 1.739e-003 
1.880e-003 2.030e+007 3.675e+012 1.000e+002 7.334e-005 1.739e-003 
1.881e-003 2.042e+007 3.676e+012 1.000e+002 3.772e-004 1.739e-003 
1.882e-003 2.055e+007 3.677e+012 1.000e+002 8.215e-004 1.740e-003 
1.883e-003 2.067e+007 3.672e+012 1.000e+002 7.667e-004 1.740e-003 
1.884e-003 2.080e+007 3.672e+012 1.000e+002 1.579e-003 1.740e-003 
1.885e-003 2.089e+007 3.673e+012 1.000e+002 1.180e-003 1.740e-003 
1.886e-003 2.102e+007 3.674e+012 1.000e+002 1.185e-003 1.740e-003 
1.887e-003 2.115e+007 3.674e+012 1.000e+002 2.123e-003 1.740e-003 
1.888e-003 2.128e+007 3.676e+012 1.000e+002 3.704e-003 1.740e-003 
1.889e-003 2.140e+007 3.676e+012 1.000e+002 3.901e-003 1.741e-003 
1.890e-003 2.153e+007 3.677e+012 1.000e+002 2.826e-003 1.741e-003 
1.891e-003 2.165e+007 3.678e+012 1.000e+002 3.352e-003 1.741e-003 
1.892e-003 2.178e+007 3.679e+012 1.000e+002 3.676e-003 1.741e-003 
1.893e-003 2.190e+007 3.680e+012 1.000e+002 4.416e-004 1.741e-003 
1.894e-003 2.202e+007 3.681e+012 1.000e+002 1.746e-003 1.741e-003 
1.895e-003 2.215e+007 3.682e+012 1.000e+002 1.729e-003 1.741e-003 
1.896e-003 2.227e+007 3.683e+012 1.000e+002 1.447e-003 1.742e-003 
1.897e-003 2.239e+007 3.684e+012 1.000e+002 1.766e-004 1.742e-003 
1.898e-003 2.252e+007 3.685e+012 1.000e+002 1.062e-004 1.742e-003 
1.899e-003 2.264e+007 3.686e+012 1.000e+002 3.884e-004 1.742e-003 
1.900e-003 2.277e+007 3.687e+012 1.000e+002 4.032e-005 1.742e-003 
1.901e-003 2.289e+007 3.688e+012 1.000e+002 4.125e-004 1.742e-003 
1.902e-003 2.301e+007 3.689e+012 1.000e+002 3.592e-004 1.742e-003 
1.903e-003 2.314e+007 3.690e+012 1.000e+002 1.938e-004 1.743e-003 
1.904e-003 2.326e+007 3.691e+012 1.000e+002 7.741e-004 1.743e-003 
1.905e-003 2.338e+007 3.693e+012 1.000e+002 5.013e-004 1.743e-003 
1.906e-003 2.347e+007 3.694e+012 1.000e+002 4.905e-005 1.743e-003 
1.907e-003 2.357e+007 3.696e+012 1.000e+002 1.568e-005 1.744e-003 
1.908e-003 2.369e+007 3.696e+012 1.000e+002 2.655e-004 1.744e-003 
1.909e-003 2.380e+007 3.698e+012 1.000e+002 8.950e-004 1.744e-003 
1.910e-003 2.392e+007 3.700e+012 1.000e+002 2.982e-004 1.744e-003 
1.911e-003 2.403e+007 3.701e+012 1.000e+002 5.641e-004 1.744e-003 
1.912e-003 2.414e+007 3.702e+012 1.000e+002 4.970e-004 1.745e-003 
1.913e-003 2.425e+007 3.703e+012 1.000e+002 3.363e-004 1.745e-003 
1.914e-003 2.436e+007 3.705e+012 1.000e+002 1.902e-004 1.745e-003 
1.915e-003 2.447e+007 3.706e+012 1.000e+002 4.591e-004 1.745e-003 
1.916e-003 2.457e+007 3.708e+012 1.000e+002 6.022e-004 1.746e-003 
1.917e-003 2.467e+007 3.710e+012 1.000e+002 5.141e-004 1.746e-003 
1.918e-003 2.476e+007 3.713e+012 1.000e+002 1.830e-004 1.746e-003 
1.919e-003 2.485e+007 3.716e+012 1.000e+002 7.422e-004 1.747e-003 
1.920e-003 2.493e+007 3.719e+012 1.000e+002 9.044e-004 1.747e-003 
1.921e-003 2.493e+007 3.725e+012 1.000e+002 3.535e-004 1.748e-003 
1.922e-003 2.490e+007 3.733e+012 1.000e+002 1.180e-003 1.749e-003 
1.923e-003 2.480e+007 3.742e+012 1.000e+002 1.022e-003 1.751e-003 
1.924e-003 2.435e+007 3.755e+012 1.000e+002 1.425e-003 1.755e-003 
1.925e-003 2.369e+007 3.774e+012 1.000e+002 1.719e-003 1.761e-003 
1.926e-003 2.269e+007 3.698e+012 1.000e+002 8.074e-004 1.769e-003 
1.927e-003 2.201e+007 3.682e+012 1.000e+002 3.804e-003 1.774e-003 
1.928e-003 2.112e+007 3.676e+012 1.000e+002 2.893e-003 1.782e-003 
1.929e-003 2.072e+007 3.649e+012 1.000e+002 1.877e-003 1.785e-003 
1.930e-003 2.063e+007 3.644e+012 1.000e+002 2.855e-003 1.787e-003 
1.931e-003 2.023e+007 3.648e+012 1.000e+002 3.469e-003 1.791e-003 
1.932e-003 1.995e+007 3.643e+012 1.000e+002 2.095e-003 1.794e-003 
1.933e-003 2.004e+007 3.644e+012 1.000e+002 1.421e-003 1.794e-003 
1.934e-003 2.015e+007 3.645e+012 1.000e+002 7.405e-004 1.794e-003 
1.935e-003 2.027e+007 3.646e+012 1.000e+002 2.082e-003 1.794e-003 
1.936e-003 2.040e+007 3.648e+012 1.000e+002 2.371e-003 1.795e-003 
1.937e-003 2.052e+007 3.649e+012 1.000e+002 2.223e-003 1.795e-003 
1.938e-003 2.065e+007 3.650e+012 1.000e+002 2.051e-003 1.795e-003 
1.939e-003 2.077e+007 3.650e+012 1.000e+002 2.408e-003 1.795e-003 
1.940e-003 2.090e+007 3.651e+012 1.000e+002 2.406e-003 1.795e-003 
1.941e-003 2.103e+007 3.652e+012 1.000e+002 2.288e-003 1.795e-003 
1.942e-003 2.116e+007 3.653e+012 1.000e+002 2.400e-003 1.795e-003 
1.943e-003 2.128e+007 3.654e+012 1.000e+002 2.566e-003 1.795e-003 
1.944e-003 2.141e+007 3.655e+012 1.000e+002 2.391e-003 1.796e-003 
1.945e-003 2.154e+007 3.656e+012 1.000e+002 2.707e-003 1.796e-003 
1.946e-003 2.167e+007 3.623e+012 1.000e+002 1.483e-003 1.796e-003 
1.947e-003 2.181e+007 3.624e+012 1.000e+002 1.459e-003 1.796e-003 
1.948e-003 2.193e+007 3.625e+012 1.000e+002 1.486e-003 1.796e-003 
1.949e-003 2.206e+007 3.626e+012 1.000e+002 1.422e-003 1.796e-003 
1.950e-003 2.218e+007 3.627e+012 1.000e+002 1.634e-003 1.796e-003 
1.951e-003 2.231e+007 3.628e+012 1.000e+002 1.475e-003 1.796e-003 
1.952e-003 2.243e+007 3.630e+012 1.000e+002 1.534e-003 1.796e-003 
1.953e-003 2.255e+007 3.631e+012 1.000e+002 1.272e-003 1.797e-003 
1.954e-003 2.268e+007 3.632e+012 1.000e+002 1.412e-003 1.797e-003 
1.955e-003 2.280e+007 3.633e+012 1.000e+002 1.612e-003 1.797e-003 
1.956e-003 2.293e+007 3.633e+012 1.000e+002 1.599e-003 1.797e-003 
1.957e-003 2.305e+007 3.635e+012 1.000e+002 1.593e-003 1.797e-003 
1.958e-003 2.317e+007 3.636e+012 1.000e+002 1.586e-003 1.797e-003 
1.959e-003 2.326e+007 3.637e+012 1.000e+002 1.328e-003 1.798e-003 
1.960e-003 2.333e+007 3.638e+012 1.000e+002 1.179e-003 1.798e-003 
1.961e-003 2.338e+007 3.640e+012 1.000e+002 1.901e-003 1.799e-003 
1.962e-003 2.346e+007 3.641e+012 1.000e+002 1.869e-003 1.799e-003 
1.963e-003 2.350e+007 3.644e+012 1.000e+002 1.324e-003 1.800e-003 
1.964e-003 2.343e+007 3.652e+012 1.000e+002 1.217e-003 1.802e-003 
1.965e-003 2.324e+007 3.661e+012 1.000e+002 2.055e-003 1.804e-003 
1.966e-003 2.282e+007 3.673e+012 1.000e+002 2.325e-003 1.808e-003 
1.967e-003 2.211e+007 3.637e+012 1.000e+002 2.710e-003 1.814e-003 
1.968e-003 2.153e+007 3.616e+012 1.000e+002 2.005e-003 1.819e-003 
1.969e-003 2.133e+007 3.619e+012 1.000e+002 2.916e-003 1.821e-003 
1.970e-003 2.091e+007 3.625e+012 1.000e+002 2.639e-003 1.825e-003 
1.971e-003 2.050e+007 3.642e+012 1.000e+002 2.585e-003 1.829e-003 
1.972e-003 2.035e+007 3.653e+012 1.000e+002 1.929e-003 1.831e-003 
1.973e-003 2.029e+007 3.643e+012 1.000e+002 2.653e-003 1.832e-003 
1.974e-003 1.985e+007 3.611e+012 1.000e+002 1.716e-003 1.836e-003 
1.975e-003 1.965e+007 3.601e+012 1.000e+002 1.292e-003 1.839e-003 
1.976e-003 1.952e+007 3.604e+012 1.000e+002 1.781e-003 1.841e-003 
1.977e-003 1.909e+007 3.607e+012 1.000e+002 1.892e-003 1.845e-003 
1.978e-003 1.892e+007 3.603e+012 1.000e+002 6.982e-004 1.847e-003 
1.979e-003 1.902e+007 3.604e+012 1.000e+002 7.944e-004 1.847e-003 
1.980e-003 1.914e+007 3.606e+012 1.000e+002 1.217e-003 1.847e-003 
1.981e-003 1.926e+007 3.607e+012 1.000e+002 1.233e-003 1.847e-003 
1.982e-003 1.938e+007 3.607e+012 1.000e+002 1.139e-003 1.848e-003 
1.983e-003 1.951e+007 3.609e+012 1.000e+002 1.173e-003 1.848e-003 
1.984e-003 1.963e+007 3.609e+012 1.000e+002 1.129e-003 1.848e-003 
1.985e-003 1.975e+007 3.611e+012 1.000e+002 1.147e-003 1.848e-003 
1.986e-003 1.987e+007 3.611e+012 1.000e+002 1.100e-003 1.848e-003 
1.987e-003 2.000e+007 3.612e+012 1.000e+002 1.165e-003 1.848e-003 
1.988e-003 2.012e+007 3.613e+012 1.000e+002 1.214e-003 1.848e-003 
1.989e-003 2.025e+007 3.614e+012 1.000e+002 1.285e-003 1.849e-003 
1.990e-003 2.037e+007 3.615e+012 1.000e+002 1.235e-003 1.849e-003 
1.991e-003 2.049e+007 3.615e+012 1.000e+002 1.581e-003 1.849e-003 
1.992e-003 2.062e+007 3.617e+012 1.000e+002 1.914e-003 1.849e-003 
1.993e-003 2.075e+007 3.617e+012 1.000e+002 1.840e-003 1.849e-003 
1.994e-003 2.087e+007 3.618e+012 1.000e+002 1.891e-003 1.849e-003 
1.995e-003 2.100e+007 3.619e+012 1.000e+002 1.947e-003 1.849e-003 
1.996e-003 2.112e+007 3.620e+012 1.000e+002 2.053e-003 1.849e-003 
1.997e-003 2.125e+007 3.620e+012 1.000e+002 1.865e-003 1.850e-003 
1.998e-003 2.137e+007 3.621e+012 1.000e+002 1.939e-003 1.850e-003 
1.999e-003 2.149e+007 3.622e+012 1.000e+002 1.950e-003 1.850e-003 
2.000e-003 2.162e+007 3.623e+012 1.000e+002 1.994e-003 1.850e-003 
2.001e-003 2.174e+007 3.624e+012 1.000e+002 2.040e-003 1.850e-003 
2.002e-003 2.187e+007 3.625e+012 1.000e+002 1.999e-003 1.850e-003 
2.003e-003 2.200e+007 3.626e+012 1.000e+002 2.107e-003 1.850e-003 
2.004e-003 2.212e+007 3.627e+012 1.000e+002 1.984e-003 1.851e-003 
2.005e-003 2.224e+007 3.628e+012 1.000e+002 2.002e-003 1.851e-003 
2.006e-003 2.237e+007 3.629e+012 1.000e+002 2.041e-003 1.851e-003 
2.007e-003 2.249e+007 3.630e+012 1.000e+002 2.080e-003 1.851e-003 
2.008e-003 2.261e+007 3.631e+012 1.000e+002 1.971e-003 1.851e-003 
2.009e-003 2.274e+007 3.632e+012 1.000e+002 2.144e-003 1.851e-003 
2.010e-003 2.286e+007 3.633e+012 1.000e+002 2.022e-003 1.851e-003 
2.011e-003 2.295e+007 3.634e+012 1.000e+002 1.993e-003 1.852e-003 
2.012e-003 2.303e+007 3.636e+012 1.000e+002 2.454e-003 1.852e-003 
2.013e-003 2.312e+007 3.638e+012 1.000e+002 2.423e-003 1.853e-003 
2.014e-003 2.323e+007 3.639e+012 1.000e+002 2.462e-003 1.853e-003 
2.015e-003 2.333e+007 3.640e+012 1.000e+002 2.222e-003 1.853e-003 
2.016e-003 2.343e+007 3.642e+012 1.000e+002 2.492e-003 1.854e-003 
2.017e-003 2.348e+007 3.647e+012 1.000e+002 2.076e-003 1.854e-003 
2.018e-003 2.346e+007 3.653e+012 1.000e+002 1.990e-003 1.855e-003 
2.019e-003 2.343e+007 3.660e+012 1.000e+002 1.891e-003 1.856e-003 
2.020e-003 2.333e+007 3.670e+012 1.000e+002 2.112e-003 1.858e-003 
2.021e-003 2.315e+007 3.683e+012 1.000e+002 2.250e-003 1.860e-003 
2.022e-003 2.305e+007 3.694e+012 1.000e+002 2.173e-003 1.862e-003 
2.023e-003 2.275e+007 3.702e+012 1.000e+002 3.039e-003 1.865e-003 
2.024e-003 2.177e+007 3.637e+012 1.000e+002 4.753e-003 1.873e-003 
2.025e-003 2.108e+007 3.630e+012 1.000e+002 2.564e-003 1.879e-003 
2.026e-003 2.018e+007 3.624e+012 1.000e+002 2.408e-003 1.886e-003 
2.027e-003 1.966e+007 3.615e+012 1.000e+002 1.384e-003 1.891e-003 
2.028e-003 1.949e+007 3.599e+012 1.000e+002 1.190e-003 1.893e-003 
2.029e-003 1.938e+007 3.601e+012 1.000e+002 1.583e-003 1.895e-003 
2.030e-003 1.895e+007 3.604e+012 1.000e+002 1.624e-003 1.898e-003 
2.031e-003 1.874e+007 3.601e+012 1.000e+002 1.043e-003 1.901e-003 
2.032e-003 1.883e+007 3.602e+012 1.000e+002 1.146e-003 1.901e-003 
2.033e-003 1.894e+007 3.604e+012 1.000e+002 1.652e-003 1.902e-003 
2.034e-003 1.906e+007 3.605e+012 1.000e+002 1.658e-003 1.902e-003 
2.035e-003 1.919e+007 3.605e+012 1.000e+002 1.562e-003 1.902e-003 
2.036e-003 1.931e+007 3.606e+012 1.000e+002 1.479e-003 1.902e-003 
2.037e-003 1.943e+007 3.607e+012 1.000e+002 1.558e-003 1.902e-003 
2.038e-003 1.955e+007 3.608e+012 1.000e+002 1.595e-003 1.902e-003 
2.039e-003 1.967e+007 3.609e+012 1.000e+002 1.391e-003 1.902e-003 
2.040e-003 1.980e+007 3.610e+012 1.000e+002 1.311e-003 1.903e-003 
2.041e-003 1.993e+007 3.610e+012 1.000e+002 1.354e-003 1.903e-003 
2.042e-003 2.005e+007 3.611e+012 1.000e+002 1.753e-003 1.903e-003 
2.043e-003 2.018e+007 3.612e+012 1.000e+002 1.644e-003 1.903e-003 
2.044e-003 2.030e+007 3.613e+012 1.000e+002 1.635e-003 1.903e-003 
2.045e-003 2.043e+007 3.614e+012 1.000e+002 1.520e-003 1.903e-003 
2.046e-003 2.055e+007 3.615e+012 1.000e+002 1.525e-003 1.903e-003 
2.047e-003 2.068e+007 3.616e+012 1.000e+002 1.453e-003 1.904e-003 
2.048e-003 2.080e+007 3.616e+012 1.000e+002 1.421e-003 1.904e-003 
2.049e-003 2.093e+007 3.617e+012 1.000e+002 1.632e-003 1.904e-003 
2.050e-003 2.105e+007 3.618e+012 1.000e+002 1.647e-003 1.904e-003 
2.051e-003 2.118e+007 3.619e+012 1.000e+002 1.681e-003 1.904e-003 
2.052e-003 2.130e+007 3.619e+012 1.000e+002 1.571e-003 1.904e-003 
2.053e-003 2.143e+007 3.621e+012 1.000e+002 1.712e-003 1.904e-003 
2.054e-003 2.155e+007 3.622e+012 1.000e+002 1.746e-003 1.904e-003 
2.055e-003 2.168e+007 3.623e+012 1.000e+002 1.759e-003 1.905e-003 
2.056e-003 2.180e+007 3.624e+012 1.000e+002 1.713e-003 1.905e-003 
2.057e-003 2.190e+007 3.625e+012 1.000e+002 1.759e-003 1.905e-003 
2.058e-003 2.202e+007 3.626e+012 1.000e+002 1.675e-003 1.905e-003 
2.059e-003 2.214e+007 3.627e+012 1.000e+002 1.600e-003 1.905e-003 
2.060e-003 2.226e+007 3.628e+012 1.000e+002 1.750e-003 1.906e-003 
2.061e-003 2.231e+007 3.629e+012 1.000e+002 1.715e-003 1.906e-003 
2.062e-003 2.240e+007 3.630e+012 1.000e+002 1.758e-003 1.907e-003 
2.063e-003 2.249e+007 3.631e+012 1.000e+002 1.646e-003 1.907e-003 
2.064e-003 2.258e+007 3.633e+012 1.000e+002 1.818e-003 1.907e-003 
2.065e-003 2.266e+007 3.634e+012 1.000e+002 1.784e-003 1.908e-003 
2.066e-003 2.265e+007 3.639e+012 1.000e+002 1.532e-003 1.909e-003 
2.067e-003 2.256e+007 3.648e+012 1.000e+002 1.513e-003 1.911e-003 
2.068e-003 2.229e+007 3.658e+012 1.000e+002 1.768e-003 1.913e-003 
2.069e-003 2.189e+007 3.673e+012 1.000e+002 2.253e-003 1.917e-003 
2.070e-003 2.135e+007 3.631e+012 1.000e+002 3.395e-003 1.922e-003 
2.071e-003 2.068e+007 3.605e+012 1.000e+002 3.028e-003 1.928e-003 
2.072e-003 2.029e+007 3.614e+012 1.000e+002 2.922e-003 1.931e-003 
2.073e-003 1.987e+007 3.629e+012 1.000e+002 3.101e-003 1.935e-003 
2.074e-003 1.963e+007 3.641e+012 1.000e+002 2.526e-003 1.938e-003 
2.075e-003 1.957e+007 3.650e+012 1.000e+002 2.275e-003 1.939e-003 
2.076e-003 1.943e+007 3.628e+012 1.000e+002 3.680e-003 1.941e-003 
2.077e-003 1.904e+007 3.606e+012 1.000e+002 3.410e-003 1.945e-003 
2.078e-003 1.890e+007 3.600e+012 1.000e+002 2.367e-003 1.947e-003 
2.079e-003 1.879e+007 3.600e+012 1.000e+002 2.683e-003 1.949e-003 
2.080e-003 1.835e+007 3.602e+012 1.000e+002 2.737e-003 1.953e-003 
2.081e-003 1.817e+007 3.600e+012 1.000e+002 1.848e-003 1.955e-003 
2.082e-003 1.826e+007 3.601e+012 1.000e+002 1.631e-003 1.955e-003 
2.083e-003 1.838e+007 3.603e+012 1.000e+002 2.207e-003 1.955e-003 
2.084e-003 1.850e+007 3.604e+012 1.000e+002 1.780e-003 1.956e-003 
2.085e-003 1.862e+007 3.605e+012 1.000e+002 1.860e-003 1.956e-003 
2.086e-003 1.875e+007 3.606e+012 1.000e+002 1.733e-003 1.956e-003 
2.087e-003 1.887e+007 3.607e+012 1.000e+002 1.756e-003 1.956e-003 
2.088e-003 1.900e+007 3.607e+012 1.000e+002 1.844e-003 1.956e-003 
2.089e-003 1.912e+007 3.608e+012 1.000e+002 1.776e-003 1.956e-003 
2.090e-003 1.924e+007 3.609e+012 1.000e+002 1.907e-003 1.956e-003 
2.091e-003 1.937e+007 3.610e+012 1.000e+002 1.849e-003 1.957e-003 
2.092e-003 1.949e+007 3.610e+012 1.000e+002 1.674e-003 1.957e-003 
2.093e-003 1.961e+007 3.612e+012 1.000e+002 1.714e-003 1.957e-003 
2.094e-003 1.974e+007 3.612e+012 1.000e+002 1.843e-003 1.957e-003 
2.095e-003 1.986e+007 3.613e+012 1.000e+002 1.907e-003 1.957e-003 
2.096e-003 1.999e+007 3.614e+012 1.000e+002 1.862e-003 1.957e-003 
2.097e-003 2.011e+007 3.615e+012 1.000e+002 1.723e-003 1.957e-003 
2.098e-003 2.024e+007 3.616e+012 1.000e+002 1.838e-003 1.958e-003 
2.099e-003 2.036e+007 3.617e+012 1.000e+002 1.898e-003 1.958e-003 
2.100e-003 2.049e+007 3.617e+012 1.000e+002 1.909e-003 1.958e-003 
2.101e-003 2.061e+007 3.618e+012 1.000e+002 1.813e-003 1.958e-003 
2.102e-003 2.074e+007 3.619e+012 1.000e+002 1.760e-003 1.958e-003 
2.103e-003 2.086e+007 3.620e+012 1.000e+002 1.858e-003 1.958e-003 
2.104e-003 2.099e+007 3.621e+012 1.000e+002 1.944e-003 1.958e-003 
2.105e-003 2.111e+007 3.622e+012 1.000e+002 2.031e-003 1.958e-003 
2.106e-003 2.124e+007 3.623e+012 1.000e+002 2.029e-003 1.959e-003 
2.107e-003 2.136e+007 3.623e+012 1.000e+002 1.888e-003 1.959e-003 
2.108e-003 2.149e+007 3.624e+012 1.000e+002 1.988e-003 1.959e-003 
2.109e-003 2.161e+007 3.625e+012 1.000e+002 1.922e-003 1.959e-003 
2.110e-003 2.174e+007 3.626e+012 1.000e+002 2.058e-003 1.959e-003 
2.111e-003 2.186e+007 3.627e+012 1.000e+002 2.091e-003 1.959e-003 
2.112e-003 2.198e+007 3.628e+012 1.000e+002 2.577e-003 1.959e-003 
2.113e-003 2.211e+007 3.629e+012 1.000e+002 2.594e-003 1.960e-003 
2.114e-003 2.224e+007 3.630e+012 1.000e+002 2.557e-003 1.960e-003 
2.115e-003 2.236e+007 3.631e+012 1.000e+002 2.559e-003 1.960e-003 
2.116e-003 2.248e+007 3.632e+012 1.000e+002 2.805e-003 1.960e-003 
2.117e-003 2.260e+007 3.633e+012 1.000e+002 2.520e-003 1.960e-003 
2.118e-003 2.273e+007 3.634e+012 1.000e+002 2.492e-003 1.960e-003 
2.119e-003 2.285e+007 3.635e+012 1.000e+002 2.550e-003 1.960e-003 
2.120e-003 2.298e+007 3.636e+012 1.000e+002 2.610e-003 1.961e-003 
2.121e-003 2.310e+007 3.637e+012 1.000e+002 2.512e-003 1.961e-003 
2.122e-003 2.322e+007 3.638e+012 1.000e+002 2.767e-003 1.961e-003 
2.123e-003 2.331e+007 3.640e+012 1.000e+002 2.505e-003 1.961e-003 
2.124e-003 2.337e+007 3.641e+012 1.000e+002 2.698e-003 1.962e-003 
2.125e-003 2.346e+007 3.643e+012 1.000e+002 2.906e-003 1.962e-003 
2.126e-003 2.356e+007 3.645e+012 1.000e+002 2.739e-003 1.963e-003 
2.127e-003 2.365e+007 3.647e+012 1.000e+002 2.328e-003 1.963e-003 
2.128e-003 2.364e+007 3.654e+012 1.000e+002 2.273e-003 1.964e-003 
2.129e-003 2.362e+007 3.660e+012 1.000e+002 1.980e-003 1.965e-003 
2.130e-003 2.356e+007 3.669e+012 1.000e+002 1.959e-003 1.967e-003 
2.131e-003 2.341e+007 3.680e+012 1.000e+002 2.344e-003 1.969e-003 
2.132e-003 2.308e+007 3.690e+012 1.000e+002 3.007e-003 1.972e-003 
2.133e-003 2.259e+007 3.699e+012 1.000e+002 3.326e-003 1.976e-003 
2.134e-003 2.184e+007 3.625e+012 1.000e+002 2.561e-003 1.982e-003 
2.135e-003 2.166e+007 3.638e+012 1.000e+002 2.104e-003 1.985e-003 
2.136e-003 2.128e+007 3.625e+012 1.000e+002 3.219e-003 1.988e-003 
2.137e-003 2.084e+007 3.642e+012 1.000e+002 2.991e-003 1.992e-003 
2.138e-003 2.066e+007 3.654e+012 1.000e+002 2.640e-003 1.995e-003 
2.139e-003 2.052e+007 3.640e+012 1.000e+002 3.350e-003 1.997e-003 
2.140e-003 2.009e+007 3.618e+012 1.000e+002 2.420e-003 2.001e-003 
2.141e-003 1.993e+007 3.603e+012 1.000e+002 2.402e-003 2.003e-003 
2.142e-003 1.972e+007 3.606e+012 1.000e+002 2.837e-003 2.005e-003 
2.143e-003 1.921e+007 3.608e+012 1.000e+002 2.451e-003 2.010e-003 
2.144e-003 1.921e+007 3.605e+012 1.000e+002 1.104e-003 2.011e-003 
2.145e-003 1.931e+007 3.606e+012 1.000e+002 1.574e-003 2.011e-003 
2.146e-003 1.943e+007 3.607e+012 1.000e+002 1.722e-003 2.011e-003 
2.147e-003 1.955e+007 3.609e+012 1.000e+002 1.803e-003 2.011e-003 
2.148e-003 1.967e+007 3.609e+012 1.000e+002 1.613e-003 2.011e-003 
2.149e-003 1.980e+007 3.611e+012 1.000e+002 1.672e-003 2.012e-003 
2.150e-003 1.992e+007 3.611e+012 1.000e+002 1.581e-003 2.012e-003 
2.151e-003 2.005e+007 3.612e+012 1.000e+002 1.623e-003 2.012e-003 
2.152e-003 2.017e+007 3.613e+012 1.000e+002 1.524e-003 2.012e-003 
2.153e-003 2.030e+007 3.614e+012 1.000e+002 1.808e-003 2.012e-003 
2.154e-003 2.042e+007 3.615e+012 1.000e+002 1.624e-003 2.012e-003 
2.155e-003 2.055e+007 3.616e+012 1.000e+002 1.799e-003 2.012e-003 
2.156e-003 2.067e+007 3.617e+012 1.000e+002 1.729e-003 2.013e-003 
2.157e-003 2.079e+007 3.618e+012 1.000e+002 1.849e-003 2.013e-003 
2.158e-003 2.092e+007 3.618e+012 1.000e+002 1.889e-003 2.013e-003 
2.159e-003 2.105e+007 3.619e+012 1.000e+002 1.782e-003 2.013e-003 
2.160e-003 2.117e+007 3.620e+012 1.000e+002 1.821e-003 2.013e-003 
2.161e-003 2.128e+007 3.621e+012 1.000e+002 1.949e-003 2.013e-003 
2.162e-003 2.140e+007 3.622e+012 1.000e+002 2.106e-003 2.013e-003 
2.163e-003 2.153e+007 3.623e+012 1.000e+002 2.150e-003 2.014e-003 
2.164e-003 2.165e+007 3.624e+012 1.000e+002 2.036e-003 2.014e-003 
2.165e-003 2.177e+007 3.625e+012 1.000e+002 2.067e-003 2.014e-003 
2.166e-003 2.189e+007 3.626e+012 1.000e+002 2.007e-003 2.014e-003 
2.167e-003 2.201e+007 3.627e+012 1.000e+002 1.990e-003 2.014e-003 
2.168e-003 2.214e+007 3.628e+012 1.000e+002 1.885e-003 2.014e-003 
2.169e-003 2.224e+007 3.629e+012 1.000e+002 1.800e-003 2.015e-003 
2.170e-003 2.233e+007 3.630e+012 1.000e+002 1.832e-003 2.015e-003 
2.171e-003 2.240e+007 3.631e+012 1.000e+002 2.061e-003 2.016e-003 
2.172e-003 2.249e+007 3.632e+012 1.000e+002 2.292e-003 2.016e-003 
2.173e-003 2.259e+007 3.633e+012 1.000e+002 2.148e-003 2.016e-003 
2.174e-003 2.267e+007 3.635e+012 1.000e+002 1.926e-003 2.017e-003 
2.175e-003 2.268e+007 3.640e+012 1.000e+002 1.674e-003 2.018e-003 
2.176e-003 2.262e+007 3.648e+012 1.000e+002 1.895e-003 2.019e-003 
2.177e-003 2.238e+007 3.658e+012 1.000e+002 2.110e-003 2.022e-003 
2.178e-003 2.196e+007 3.671e+012 1.000e+002 2.734e-003 2.026e-003 
2.179e-003 2.161e+007 3.685e+012 1.000e+002 9.525e-004 2.029e-003 
2.180e-003 2.088e+007 3.619e+012 1.000e+002 1.946e-003 2.035e-003 
2.181e-003 2.058e+007 3.635e+012 1.000e+002 1.697e-003 2.038e-003 
2.182e-003 1.994e+007 3.618e+012 1.000e+002 2.835e-003 2.044e-003 
2.183e-003 1.908e+007 3.615e+012 1.000e+002 3.110e-003 2.050e-003 
2.184e-003 1.863e+007 3.599e+012 1.000e+002 2.224e-003 2.055e-003 
2.185e-003 1.859e+007 3.595e+012 1.000e+002 1.796e-003 2.056e-003 
2.186e-003 1.842e+007 3.599e+012 1.000e+002 2.617e-003 2.058e-003 
2.187e-003 1.799e+007 3.600e+012 1.000e+002 2.231e-003 2.062e-003 
2.188e-003 1.791e+007 3.599e+012 1.000e+002 1.442e-003 2.064e-003 
2.189e-003 1.806e+007 3.595e+012 1.000e+002 7.972e-003 2.064e-003 
2.190e-003 1.817e+007 3.597e+012 1.000e+002 7.352e-003 2.064e-003 
2.191e-003 1.830e+007 3.598e+012 1.000e+002 7.263e-003 2.064e-003 
2.192e-003 1.842e+007 3.599e+012 1.000e+002 7.047e-003 2.064e-003 
2.193e-003 1.855e+007 3.599e+012 1.000e+002 7.130e-003 2.064e-003 
2.194e-003 1.867e+007 3.600e+012 1.000e+002 7.119e-003 2.064e-003 
2.195e-003 1.880e+007 3.601e+012 1.000e+002 7.273e-003 2.064e-003 
2.196e-003 1.893e+007 3.602e+012 1.000e+002 7.387e-003 2.065e-003 
2.197e-003 1.905e+007 3.603e+012 1.000e+002 7.123e-003 2.065e-003 
2.198e-003 1.918e+007 3.604e+012 1.000e+002 7.051e-003 2.065e-003 
2.199e-003 1.931e+007 3.604e+012 1.000e+002 7.015e-003 2.065e-003 
2.200e-003 1.943e+007 3.605e+012 1.000e+002 7.014e-003 2.065e-003 
2.201e-003 1.956e+007 3.606e+012 1.000e+002 6.991e-003 2.065e-003 
2.202e-003 1.969e+007 3.606e+012 1.000e+002 6.937e-003 2.065e-003 
2.203e-003 1.981e+007 3.607e+012 1.000e+002 6.988e-003 2.065e-003 
2.204e-003 1.993e+007 3.609e+012 1.000e+002 6.927e-003 2.066e-003 
2.205e-003 2.006e+007 3.610e+012 1.000e+002 7.135e-003 2.066e-003 
2.206e-003 2.019e+007 3.610e+012 1.000e+002 7.167e-003 2.066e-003 
2.207e-003 2.031e+007 3.611e+012 1.000e+002 7.086e-003 2.066e-003 
2.208e-003 2.044e+007 3.612e+012 1.000e+002 7.084e-003 2.066e-003 
2.209e-003 2.056e+007 3.613e+012 1.000e+002 6.932e-003 2.066e-003 
2.210e-003 2.069e+007 3.614e+012 1.000e+002 7.221e-003 2.066e-003 
2.211e-003 2.081e+007 3.615e+012 1.000e+002 7.063e-003 2.066e-003 
2.212e-003 2.093e+007 3.616e+012 1.000e+002 7.000e-003 2.067e-003 
2.213e-003 2.105e+007 3.617e+012 1.000e+002 6.938e-003 2.067e-003 
2.214e-003 2.117e+007 3.618e+012 1.000e+002 7.018e-003 2.067e-003 
2.215e-003 2.130e+007 3.619e+012 1.000e+002 6.925e-003 2.067e-003 
2.216e-003 2.143e+007 3.619e+012 1.000e+002 6.934e-003 2.067e-003 
2.217e-003 2.155e+007 3.621e+012 1.000e+002 7.081e-003 2.067e-003 
2.218e-003 2.167e+007 3.622e+012 1.000e+002 6.992e-003 2.068e-003 
2.219e-003 2.180e+007 3.622e+012 1.000e+002 6.840e-003 2.068e-003 
2.220e-003 2.192e+007 3.623e+012 1.000e+002 6.903e-003 2.068e-003 
2.221e-003 2.205e+007 3.624e+012 1.000e+002 7.082e-003 2.068e-003 
2.222e-003 2.217e+007 3.625e+012 1.000e+002 7.001e-003 2.068e-003 
2.223e-003 2.230e+007 3.626e+012 1.000e+002 6.825e-003 2.068e-003 
2.224e-003 2.242e+007 3.627e+012 1.000e+002 6.770e-003 2.068e-003 
2.225e-003 2.254e+007 3.629e+012 1.000e+002 6.926e-003 2.069e-003 
2.226e-003 2.267e+007 3.629e+012 1.000e+002 7.104e-003 2.069e-003 
2.227e-003 2.279e+007 3.630e+012 1.000e+002 7.138e-003 2.069e-003 
2.228e-003 2.287e+007 3.632e+012 1.000e+002 6.821e-003 2.069e-003 
2.229e-003 2.297e+007 3.633e+012 1.000e+002 6.694e-003 2.070e-003 
2.230e-003 2.308e+007 3.634e+012 1.000e+002 6.590e-003 2.070e-003 
2.231e-003 2.319e+007 3.635e+012 1.000e+002 6.811e-003 2.070e-003 
2.232e-003 2.330e+007 3.637e+012 1.000e+002 6.647e-003 2.070e-003 
2.233e-003 2.341e+007 3.638e+012 1.000e+002 6.803e-003 2.071e-003 
2.234e-003 2.351e+007 3.641e+012 1.000e+002 7.093e-003 2.071e-003 
2.235e-003 2.351e+007 3.647e+012 1.000e+002 7.220e-003 2.072e-003 
2.236e-003 2.349e+007 3.653e+012 1.000e+002 7.029e-003 2.073e-003 
2.237e-003 2.343e+007 3.660e+012 1.000e+002 6.749e-003 2.074e-003 
2.238e-003 2.300e+007 3.671e+012 1.000e+002 6.165e-003 2.078e-003 
2.239e-003 2.242e+007 3.689e+012 1.000e+002 6.738e-003 2.083e-003 
2.240e-003 2.167e+007 3.623e+012 1.000e+002 6.681e-003 2.090e-003 
2.241e-003 2.103e+007 3.624e+012 1.000e+002 7.167e-003 2.095e-003 
2.242e-003 2.025e+007 3.621e+012 1.000e+002 6.365e-003 2.101e-003 
2.243e-003 1.958e+007 3.614e+012 1.000e+002 7.652e-003 2.107e-003 
2.244e-003 1.932e+007 3.594e+012 1.000e+002 7.308e-003 2.110e-003 
2.245e-003 1.925e+007 3.595e+012 1.000e+002 7.153e-003 2.111e-003 
2.246e-003 1.891e+007 3.599e+012 1.000e+002 6.629e-003 2.115e-003 
2.247e-003 1.856e+007 3.598e+012 1.000e+002 7.342e-003 2.118e-003 
2.248e-003 1.863e+007 3.597e+012 1.000e+002 8.086e-003 2.119e-003 
2.249e-003 1.875e+007 3.598e+012 1.000e+002 7.740e-003 2.119e-003 
2.250e-003 1.887e+007 3.600e+012 1.000e+002 7.501e-003 2.119e-003 
2.251e-003 1.900e+007 3.601e+012 1.000e+002 7.520e-003 2.119e-003 
2.252e-003 1.912e+007 3.602e+012 1.000e+002 7.594e-003 2.119e-003 
2.253e-003 1.925e+007 3.602e+012 1.000e+002 7.577e-003 2.119e-003 
2.254e-003 1.938e+007 3.603e+012 1.000e+002 7.535e-003 2.119e-003 
2.255e-003 1.950e+007 3.604e+012 1.000e+002 7.639e-003 2.120e-003 
2.256e-003 1.963e+007 3.605e+012 1.000e+002 7.577e-003 2.120e-003 
2.257e-003 1.976e+007 3.606e+012 1.000e+002 7.584e-003 2.120e-003 
2.258e-003 1.988e+007 3.607e+012 1.000e+002 7.505e-003 2.120e-003 
2.259e-003 2.000e+007 3.608e+012 1.000e+002 7.548e-003 2.120e-003 
2.260e-003 2.013e+007 3.609e+012 1.000e+002 7.465e-003 2.120e-003 
2.261e-003 2.025e+007 3.610e+012 1.000e+002 7.611e-003 2.120e-003 
2.262e-003 2.038e+007 3.610e+012 1.000e+002 7.757e-003 2.120e-003 
2.263e-003 2.051e+007 3.611e+012 1.000e+002 7.571e-003 2.121e-003 
2.264e-003 2.063e+007 3.612e+012 1.000e+002 7.335e-003 2.121e-003 
2.265e-003 2.076e+007 3.613e+012 1.000e+002 7.330e-003 2.121e-003 
2.266e-003 2.088e+007 3.614e+012 1.000e+002 7.306e-003 2.121e-003 
2.267e-003 2.101e+007 3.615e+012 1.000e+002 7.125e-003 2.121e-003 
2.268e-003 2.113e+007 3.615e+012 1.000e+002 7.308e-003 2.121e-003 
2.269e-003 2.125e+007 3.617e+012 1.000e+002 7.416e-003 2.121e-003 
2.270e-003 2.137e+007 3.618e+012 1.000e+002 7.350e-003 2.122e-003 
2.271e-003 2.150e+007 3.619e+012 1.000e+002 7.408e-003 2.122e-003 
2.272e-003 2.162e+007 3.619e+012 1.000e+002 7.472e-003 2.122e-003 
2.273e-003 2.174e+007 3.621e+012 1.000e+002 7.261e-003 2.122e-003 
2.274e-003 2.187e+007 3.622e+012 1.000e+002 7.359e-003 2.122e-003 
2.275e-003 2.199e+007 3.623e+012 1.000e+002 7.394e-003 2.122e-003 
2.276e-003 2.211e+007 3.623e+012 1.000e+002 7.404e-003 2.122e-003 
2.277e-003 2.224e+007 3.624e+012 1.000e+002 7.307e-003 2.123e-003 
2.278e-003 2.236e+007 3.626e+012 1.000e+002 7.288e-003 2.123e-003 
2.279e-003 2.248e+007 3.627e+012 1.000e+002 7.501e-003 2.123e-003 
2.280e-003 2.261e+007 3.627e+012 1.000e+002 7.330e-003 2.123e-003 
2.281e-003 2.273e+007 3.629e+012 1.000e+002 7.255e-003 2.123e-003 
2.282e-003 2.285e+007 3.630e+012 1.000e+002 7.218e-003 2.123e-003 
2.283e-003 2.292e+007 3.631e+012 1.000e+002 7.120e-003 2.124e-003 
2.284e-003 2.303e+007 3.632e+012 1.000e+002 7.055e-003 2.124e-003 
2.285e-003 2.314e+007 3.633e+012 1.000e+002 7.033e-003 2.124e-003 
2.286e-003 2.325e+007 3.634e+012 1.000e+002 6.968e-003 2.125e-003 
2.287e-003 2.336e+007 3.637e+012 1.000e+002 7.161e-003 2.125e-003 
2.288e-003 2.346e+007 3.638e+012 1.000e+002 6.926e-003 2.125e-003 
2.289e-003 2.351e+007 3.642e+012 1.000e+002 7.261e-003 2.126e-003 
2.290e-003 2.350e+007 3.649e+012 1.000e+002 7.296e-003 2.127e-003 
2.291e-003 2.347e+007 3.656e+012 1.000e+002 7.305e-003 2.128e-003 
2.292e-003 2.325e+007 3.664e+012 1.000e+002 6.771e-003 2.131e-003 
2.293e-003 2.269e+007 3.679e+012 1.000e+002 6.137e-003 2.135e-003 
2.294e-003 2.205e+007 3.631e+012 1.000e+002 6.091e-003 2.141e-003 
2.295e-003 2.152e+007 3.618e+012 1.000e+002 6.892e-003 2.146e-003 
2.296e-003 2.134e+007 3.616e+012 1.000e+002 7.060e-003 2.148e-003 
2.297e-003 2.092e+007 3.623e+012 1.000e+002 7.094e-003 2.152e-003 
2.298e-003 2.054e+007 3.639e+012 1.000e+002 7.366e-003 2.155e-003 
2.299e-003 2.040e+007 3.650e+012 1.000e+002 7.593e-003 2.157e-003 
2.300e-003 2.039e+007 3.657e+012 1.000e+002 7.570e-003 2.158e-003 
2.301e-003 2.015e+007 3.618e+012 1.000e+002 6.957e-003 2.161e-003 
2.302e-003 1.980e+007 3.596e+012 1.000e+002 7.667e-003 2.164e-003 
2.303e-003 1.972e+007 3.597e+012 1.000e+002 7.531e-003 2.166e-003 
2.304e-003 1.930e+007 3.600e+012 1.000e+002 6.697e-003 2.170e-003 
2.305e-003 1.900e+007 3.598e+012 1.000e+002 7.859e-003 2.173e-003 
2.306e-003 1.908e+007 3.598e+012 1.000e+002 8.390e-003 2.173e-003 
2.307e-003 1.920e+007 3.600e+012 1.000e+002 7.877e-003 2.174e-003 
2.308e-003 1.933e+007 3.601e+012 1.000e+002 7.739e-003 2.174e-003 
2.309e-003 1.945e+007 3.602e+012 1.000e+002 7.644e-003 2.174e-003 
2.310e-003 1.957e+007 3.603e+012 1.000e+002 7.722e-003 2.174e-003 
2.311e-003 1.970e+007 3.604e+012 1.000e+002 7.536e-003 2.174e-003 
2.312e-003 1.982e+007 3.605e+012 1.000e+002 7.636e-003 2.174e-003 
2.313e-003 1.994e+007 3.606e+012 1.000e+002 7.659e-003 2.174e-003 
2.314e-003 2.007e+007 3.607e+012 1.000e+002 7.762e-003 2.175e-003 
2.315e-003 2.020e+007 3.607e+012 1.000e+002 7.607e-003 2.175e-003 
2.316e-003 2.032e+007 3.608e+012 1.000e+002 7.520e-003 2.175e-003 
2.317e-003 2.045e+007 3.610e+012 1.000e+002 7.418e-003 2.175e-003 
2.318e-003 2.057e+007 3.610e+012 1.000e+002 7.565e-003 2.175e-003 
2.319e-003 2.070e+007 3.611e+012 1.000e+002 7.635e-003 2.175e-003 
2.320e-003 2.082e+007 3.612e+012 1.000e+002 7.695e-003 2.175e-003 
2.321e-003 2.095e+007 3.613e+012 1.000e+002 7.701e-003 2.175e-003 
2.322e-003 2.108e+007 3.614e+012 1.000e+002 7.528e-003 2.176e-003 
2.323e-003 2.120e+007 3.615e+012 1.000e+002 7.588e-003 2.176e-003 
2.324e-003 2.133e+007 3.616e+012 1.000e+002 7.673e-003 2.176e-003 
2.325e-003 2.145e+007 3.616e+012 1.000e+002 7.584e-003 2.176e-003 
2.326e-003 2.158e+007 3.617e+012 1.000e+002 7.586e-003 2.176e-003 
2.327e-003 2.170e+007 3.618e+012 1.000e+002 7.547e-003 2.176e-003 
2.328e-003 2.183e+007 3.620e+012 1.000e+002 7.536e-003 2.176e-003 
2.329e-003 2.196e+007 3.620e+012 1.000e+002 7.694e-003 2.177e-003 
2.330e-003 2.208e+007 3.621e+012 1.000e+002 7.620e-003 2.177e-003 
2.331e-003 2.221e+007 3.622e+012 1.000e+002 7.713e-003 2.177e-003 
2.332e-003 2.233e+007 3.623e+012 1.000e+002 7.655e-003 2.177e-003 
2.333e-003 2.243e+007 3.625e+012 1.000e+002 7.746e-003 2.177e-003 
2.334e-003 2.255e+007 3.626e+012 1.000e+002 7.677e-003 2.177e-003 
2.335e-003 2.267e+007 3.627e+012 1.000e+002 7.436e-003 2.178e-003 
2.336e-003 2.279e+007 3.628e+012 1.000e+002 7.257e-003 2.178e-003 
2.337e-003 2.291e+007 3.629e+012 1.000e+002 7.491e-003 2.178e-003 
2.338e-003 2.303e+007 3.630e+012 1.000e+002 7.562e-003 2.178e-003 
2.339e-003 2.315e+007 3.632e+012 1.000e+002 7.481e-003 2.178e-003 
2.340e-003 2.324e+007 3.632e+012 1.000e+002 7.436e-003 2.179e-003 
2.341e-003 2.333e+007 3.634e+012 1.000e+002 7.385e-003 2.179e-003 
2.342e-003 2.344e+007 3.635e+012 1.000e+002 6.953e-003 2.179e-003 
2.343e-003 2.354e+007 3.636e+012 1.000e+002 7.127e-003 2.180e-003 
2.344e-003 2.365e+007 3.638e+012 1.000e+002 7.164e-003 2.180e-003 
2.345e-003 2.370e+007 3.642e+012 1.000e+002 7.511e-003 2.180e-003 
2.346e-003 2.370e+007 3.649e+012 1.000e+002 7.787e-003 2.181e-003 
2.347e-003 2.366e+007 3.656e+012 1.000e+002 7.430e-003 2.183e-003 
2.348e-003 2.356e+007 3.666e+012 1.000e+002 7.343e-003 2.184e-003 
2.349e-003 2.338e+007 3.678e+012 1.000e+002 7.465e-003 2.187e-003 
2.350e-003 2.325e+007 3.690e+012 1.000e+002 7.369e-003 2.189e-003 
2.351e-003 2.314e+007 3.700e+012 1.000e+002 7.352e-003 2.190e-003 
2.352e-003 2.275e+007 3.707e+012 1.000e+002 6.304e-003 2.194e-003 
2.353e-003 2.211e+007 3.641e+012 1.000e+002 6.303e-003 2.199e-003 
2.354e-003 2.161e+007 3.644e+012 1.000e+002 7.144e-003 2.204e-003 
2.355e-003 2.079e+007 3.624e+012 1.000e+002 5.405e-003 2.211e-003 
2.356e-003 1.998e+007 3.604e+012 1.000e+002 6.422e-003 2.217e-003 
2.357e-003 1.978e+007 3.595e+012 1.000e+002 7.273e-003 2.220e-003 
2.358e-003 1.961e+007 3.597e+012 1.000e+002 6.515e-003 2.222e-003 
2.359e-003 1.912e+007 3.599e+012 1.000e+002 6.972e-003 2.226e-003 
2.360e-003 1.902e+007 3.596e+012 1.000e+002 7.810e-003 2.228e-003 
2.361e-003 1.912e+007 3.598e+012 1.000e+002 7.713e-003 2.228e-003 
2.362e-003 1.923e+007 3.600e+012 1.000e+002 7.345e-003 2.228e-003 
2.363e-003 1.935e+007 3.601e+012 1.000e+002 7.213e-003 2.228e-003 
2.364e-003 1.948e+007 3.601e+012 1.000e+002 7.235e-003 2.229e-003 
2.365e-003 1.960e+007 3.602e+012 1.000e+002 7.534e-003 2.229e-003 
2.366e-003 1.972e+007 3.603e+012 1.000e+002 7.322e-003 2.229e-003 
2.367e-003 1.984e+007 3.605e+012 1.000e+002 7.326e-003 2.229e-003 
2.368e-003 1.997e+007 3.606e+012 1.000e+002 7.202e-003 2.229e-003 
2.369e-003 2.009e+007 3.606e+012 1.000e+002 7.358e-003 2.229e-003 
2.370e-003 2.022e+007 3.607e+012 1.000e+002 7.326e-003 2.229e-003 
2.371e-003 2.034e+007 3.608e+012 1.000e+002 7.419e-003 2.230e-003 
2.372e-003 2.047e+007 3.609e+012 1.000e+002 7.006e-003 2.230e-003 
2.373e-003 2.059e+007 3.610e+012 1.000e+002 7.371e-003 2.230e-003 
2.374e-003 2.071e+007 3.610e+012 1.000e+002 7.306e-003 2.230e-003 
2.375e-003 2.084e+007 3.611e+012 1.000e+002 7.279e-003 2.230e-003 
2.376e-003 2.097e+007 3.612e+012 1.000e+002 7.217e-003 2.230e-003 
2.377e-003 2.109e+007 3.613e+012 1.000e+002 7.389e-003 2.230e-003 
2.378e-003 2.122e+007 3.614e+012 1.000e+002 7.090e-003 2.231e-003 
2.379e-003 2.133e+007 3.614e+012 1.000e+002 7.294e-003 2.231e-003 
2.380e-003 2.145e+007 3.616e+012 1.000e+002 7.136e-003 2.231e-003 
2.381e-003 2.158e+007 3.617e+012 1.000e+002 7.025e-003 2.231e-003 
2.382e-003 2.170e+007 3.618e+012 1.000e+002 7.391e-003 2.231e-003 
2.383e-003 2.182e+007 3.619e+012 1.000e+002 7.249e-003 2.231e-003 
2.384e-003 2.195e+007 3.619e+012 1.000e+002 7.367e-003 2.232e-003 
2.385e-003 2.207e+007 3.621e+012 1.000e+002 7.214e-003 2.232e-003 
2.386e-003 2.219e+007 3.622e+012 1.000e+002 7.155e-003 2.232e-003 
2.387e-003 2.232e+007 3.623e+012 1.000e+002 7.300e-003 2.232e-003 
2.388e-003 2.244e+007 3.624e+012 1.000e+002 7.446e-003 2.232e-003 
2.389e-003 2.256e+007 3.625e+012 1.000e+002 7.176e-003 2.232e-003 
2.390e-003 2.269e+007 3.626e+012 1.000e+002 7.449e-003 2.232e-003 
2.391e-003 2.281e+007 3.627e+012 1.000e+002 7.214e-003 2.233e-003 
2.392e-003 2.293e+007 3.628e+012 1.000e+002 7.262e-003 2.233e-003 
2.393e-003 2.301e+007 3.630e+012 1.000e+002 6.771e-003 2.233e-003 
2.394e-003 2.311e+007 3.631e+012 1.000e+002 6.900e-003 2.233e-003 
2.395e-003 2.322e+007 3.632e+012 1.000e+002 6.960e-003 2.234e-003 
2.396e-003 2.333e+007 3.634e+012 1.000e+002 6.728e-003 2.234e-003 
2.397e-003 2.343e+007 3.636e+012 1.000e+002 6.746e-003 2.234e-003 
2.398e-003 2.353e+007 3.637e+012 1.000e+002 6.483e-003 2.235e-003 
2.399e-003 2.354e+007 3.643e+012 1.000e+002 7.003e-003 2.235e-003 
2.400e-003 2.353e+007 3.650e+012 1.000e+002 6.958e-003 2.237e-003 
2.401e-003 2.348e+007 3.657e+012 1.000e+002 7.036e-003 2.238e-003 
2.402e-003 2.313e+007 3.665e+012 1.000e+002 6.376e-003 2.241e-003 
2.403e-003 2.253e+007 3.683e+012 1.000e+002 5.713e-003 2.246e-003 
2.404e-003 2.176e+007 3.619e+012 1.000e+002 6.120e-003 2.253e-003 
2.405e-003 2.108e+007 3.622e+012 1.000e+002 5.840e-003 2.258e-003 
2.406e-003 2.028e+007 3.618e+012 1.000e+002 5.994e-003 2.265e-003 
2.407e-003 1.959e+007 3.612e+012 1.000e+002 7.013e-003 2.271e-003 
2.408e-003 1.934e+007 3.600e+012 1.000e+002 6.916e-003 2.274e-003 
2.409e-003 1.926e+007 3.602e+012 1.000e+002 6.579e-003 2.275e-003 
2.410e-003 1.888e+007 3.605e+012 1.000e+002 5.897e-003 2.279e-003 
2.411e-003 1.858e+007 3.594e+012 1.000e+002 7.800e-003 2.282e-003 
2.412e-003 1.865e+007 3.596e+012 1.000e+002 8.143e-003 2.282e-003 
2.413e-003 1.877e+007 3.597e+012 1.000e+002 7.769e-003 2.282e-003 
2.414e-003 1.889e+007 3.598e+012 1.000e+002 7.877e-003 2.283e-003 
2.415e-003 1.902e+007 3.599e+012 1.000e+002 7.530e-003 2.283e-003 
2.416e-003 1.914e+007 3.600e+012 1.000e+002 7.608e-003 2.283e-003 
2.417e-003 1.927e+007 3.601e+012 1.000e+002 7.570e-003 2.283e-003 
2.418e-003 1.939e+007 3.602e+012 1.000e+002 7.542e-003 2.283e-003 
2.419e-003 1.952e+007 3.603e+012 1.000e+002 7.632e-003 2.283e-003 
2.420e-003 1.965e+007 3.604e+012 1.000e+002 7.723e-003 2.283e-003 
2.421e-003 1.977e+007 3.605e+012 1.000e+002 7.642e-003 2.284e-003 
2.422e-003 1.989e+007 3.606e+012 1.000e+002 7.689e-003 2.284e-003 
2.423e-003 2.002e+007 3.606e+012 1.000e+002 7.589e-003 2.284e-003 
2.424e-003 2.014e+007 3.607e+012 1.000e+002 7.856e-003 2.284e-003 
2.425e-003 2.027e+007 3.608e+012 1.000e+002 7.592e-003 2.284e-003 
2.426e-003 2.039e+007 3.609e+012 1.000e+002 7.912e-003 2.284e-003 
2.427e-003 2.052e+007 3.610e+012 1.000e+002 7.659e-003 2.284e-003 
2.428e-003 2.065e+007 3.611e+012 1.000e+002 7.595e-003 2.284e-003 
2.429e-003 2.077e+007 3.612e+012 1.000e+002 7.610e-003 2.285e-003 
2.430e-003 2.090e+007 3.612e+012 1.000e+002 7.865e-003 2.285e-003 
2.431e-003 2.102e+007 3.613e+012 1.000e+002 7.872e-003 2.285e-003 
2.432e-003 2.115e+007 3.614e+012 1.000e+002 7.723e-003 2.285e-003 
2.433e-003 2.127e+007 3.615e+012 1.000e+002 7.618e-003 2.285e-003 
2.434e-003 2.139e+007 3.616e+012 1.000e+002 7.638e-003 2.285e-003 
2.435e-003 2.151e+007 3.617e+012 1.000e+002 7.370e-003 2.285e-003 
2.436e-003 2.163e+007 3.619e+012 1.000e+002 7.504e-003 2.286e-003 
2.437e-003 2.176e+007 3.619e+012 1.000e+002 7.571e-003 2.286e-003 
2.438e-003 2.188e+007 3.621e+012 1.000e+002 7.592e-003 2.286e-003 
2.439e-003 2.200e+007 3.622e+012 1.000e+002 7.484e-003 2.286e-003 
2.440e-003 2.213e+007 3.622e+012 1.000e+002 7.618e-003 2.286e-003 
2.441e-003 2.225e+007 3.623e+012 1.000e+002 7.363e-003 2.286e-003 
2.442e-003 2.237e+007 3.624e+012 1.000e+002 7.444e-003 2.287e-003 
2.443e-003 2.250e+007 3.626e+012 1.000e+002 7.643e-003 2.287e-003 
2.444e-003 2.262e+007 3.626e+012 1.000e+002 7.394e-003 2.287e-003 
2.445e-003 2.274e+007 3.627e+012 1.000e+002 7.418e-003 2.287e-003 
2.446e-003 2.287e+007 3.628e+012 1.000e+002 7.544e-003 2.287e-003 
2.447e-003 2.299e+007 3.630e+012 1.000e+002 7.555e-003 2.287e-003 
2.448e-003 2.310e+007 3.631e+012 1.000e+002 7.363e-003 2.287e-003 
2.449e-003 2.314e+007 3.631e+012 1.000e+002 7.510e-003 2.288e-003 
2.450e-003 2.322e+007 3.632e+012 1.000e+002 7.495e-003 2.289e-003 
2.451e-003 2.329e+007 3.634e+012 1.000e+002 7.657e-003 2.289e-003 
2.452e-003 2.329e+007 3.639e+012 1.000e+002 7.400e-003 2.290e-003 
2.453e-003 2.319e+007 3.648e+012 1.000e+002 7.353e-003 2.292e-003 
2.454e-003 2.287e+007 3.657e+012 1.000e+002 6.973e-003 2.295e-003 
2.455e-003 2.235e+007 3.674e+012 1.000e+002 5.725e-003 2.300e-003 
2.456e-003 2.161e+007 3.617e+012 1.000e+002 8.937e-003 2.306e-003 
2.457e-003 2.100e+007 3.608e+012 1.000e+002 7.002e-003 2.311e-003 
2.458e-003 2.059e+007 3.617e+012 1.000e+002 6.923e-003 2.315e-003 
2.459e-003 2.022e+007 3.632e+012 1.000e+002 7.700e-003 2.318e-003 
2.460e-003 2.006e+007 3.644e+012 1.000e+002 7.871e-003 2.320e-003 
2.461e-003 2.004e+007 3.650e+012 1.000e+002 7.966e-003 2.322e-003 
2.462e-003 1.962e+007 3.608e+012 1.000e+002 7.796e-003 2.326e-003 
2.463e-003 1.940e+007 3.593e+012 1.000e+002 7.616e-003 2.328e-003 
2.464e-003 1.932e+007 3.594e+012 1.000e+002 7.314e-003 2.330e-003 
2.465e-003 1.892e+007 3.598e+012 1.000e+002 6.752e-003 2.333e-003 
2.466e-003 1.863e+007 3.594e+012 1.000e+002 7.841e-003 2.336e-003 
2.467e-003 1.871e+007 3.596e+012 1.000e+002 7.858e-003 2.337e-003 
2.468e-003 1.882e+007 3.597e+012 1.000e+002 7.584e-003 2.337e-003 
2.469e-003 1.895e+007 3.598e+012 1.000e+002 7.715e-003 2.337e-003 
2.470e-003 1.907e+007 3.599e+012 1.000e+002 7.230e-003 2.337e-003 
2.471e-003 1.920e+007 3.600e+012 1.000e+002 7.436e-003 2.337e-003 
2.472e-003 1.932e+007 3.601e+012 1.000e+002 7.342e-003 2.338e-003 
2.473e-003 1.945e+007 3.602e+012 1.000e+002 7.464e-003 2.338e-003 
2.474e-003 1.958e+007 3.603e+012 1.000e+002 7.453e-003 2.338e-003 
2.475e-003 1.970e+007 3.603e+012 1.000e+002 7.364e-003 2.338e-003 
2.476e-003 1.983e+007 3.605e+012 1.000e+002 7.383e-003 2.338e-003 
2.477e-003 1.995e+007 3.605e+012 1.000e+002 7.427e-003 2.338e-003 
2.478e-003 2.008e+007 3.606e+012 1.000e+002 7.478e-003 2.338e-003 
2.479e-003 2.020e+007 3.607e+012 1.000e+002 7.319e-003 2.338e-003 
2.480e-003 2.033e+007 3.608e+012 1.000e+002 7.516e-003 2.339e-003 
2.481e-003 2.045e+007 3.608e+012 1.000e+002 7.576e-003 2.339e-003 
2.482e-003 2.058e+007 3.609e+012 1.000e+002 7.630e-003 2.339e-003 
2.483e-003 2.071e+007 3.611e+012 1.000e+002 7.555e-003 2.339e-003 
2.484e-003 2.083e+007 3.611e+012 1.000e+002 7.832e-003 2.339e-003 
2.485e-003 2.096e+007 3.612e+012 1.000e+002 7.557e-003 2.339e-003 
2.486e-003 2.109e+007 3.613e+012 1.000e+002 7.493e-003 2.339e-003 
2.487e-003 2.121e+007 3.614e+012 1.000e+002 7.360e-003 2.340e-003 
2.488e-003 2.134e+007 3.615e+012 1.000e+002 7.349e-003 2.340e-003 
2.489e-003 2.147e+007 3.615e+012 1.000e+002 7.452e-003 2.340e-003 
2.490e-003 2.157e+007 3.616e+012 1.000e+002 7.502e-003 2.340e-003 
2.491e-003 2.170e+007 3.618e+012 1.000e+002 7.398e-003 2.340e-003 
2.492e-003 2.182e+007 3.619e+012 1.000e+002 7.431e-003 2.340e-003 
2.493e-003 2.194e+007 3.620e+012 1.000e+002 7.426e-003 2.340e-003 
2.494e-003 2.206e+007 3.621e+012 1.000e+002 7.363e-003 2.341e-003 
2.495e-003 2.218e+007 3.622e+012 1.000e+002 7.340e-003 2.341e-003 
2.496e-003 2.231e+007 3.623e+012 1.000e+002 7.310e-003 2.341e-003 
2.497e-003 2.243e+007 3.624e+012 1.000e+002 7.298e-003 2.341e-003 
2.498e-003 2.256e+007 3.625e+012 1.000e+002 7.448e-003 2.341e-003 
2.499e-003 2.268e+007 3.626e+012 1.000e+002 7.287e-003 2.341e-003 
2.500e-003 2.280e+007 3.627e+012 1.000e+002 7.238e-003 2.342e-003 
2.501e-003 2.293e+007 3.628e+012 1.000e+002 7.213e-003 2.342e-003 
2.502e-003 2.301e+007 3.629e+012 1.000e+002 7.137e-003 2.342e-003 
2.503e-003 2.307e+007 3.630e+012 1.000e+002 7.327e-003 2.343e-003 
2.504e-003 2.315e+007 3.632e+012 1.000e+002 7.130e-003 2.343e-003 
2.505e-003 2.323e+007 3.633e+012 1.000e+002 7.658e-003 2.344e-003 
2.506e-003 2.326e+007 3.638e+012 1.000e+002 7.394e-003 2.344e-003 
2.507e-003 2.319e+007 3.645e+012 1.000e+002 7.589e-003 2.346e-003 
2.508e-003 2.299e+007 3.655e+012 1.000e+002 6.752e-003 2.348e-003 
2.509e-003 2.260e+007 3.668e+012 1.000e+002 6.453e-003 2.352e-003 
2.510e-003 2.204e+007 3.650e+012 1.000e+002 5.154e-003 2.357e-003 
2.511e-003 2.124e+007 3.616e+012 1.000e+002 8.230e-003 2.363e-003 
2.512e-003 2.070e+007 3.622e+012 1.000e+002 6.807e-003 2.368e-003 
2.513e-003 1.979e+007 3.613e+012 1.000e+002 6.269e-003 2.375e-003 
2.514e-003 1.920e+007 3.599e+012 1.000e+002 7.037e-003 2.380e-003 
2.515e-003 1.903e+007 3.590e+012 1.000e+002 7.529e-003 2.383e-003 
2.516e-003 1.892e+007 3.592e+012 1.000e+002 7.157e-003 2.384e-003 
2.517e-003 1.846e+007 3.594e+012 1.000e+002 7.151e-003 2.388e-003 
2.518e-003 1.828e+007 3.593e+012 1.000e+002 7.909e-003 2.391e-003 
2.519e-003 1.838e+007 3.595e+012 1.000e+002 7.893e-003 2.391e-003 
2.520e-003 1.849e+007 3.596e+012 1.000e+002 7.640e-003 2.391e-003 
2.521e-003 1.861e+007 3.597e+012 1.000e+002 7.665e-003 2.391e-003 
2.522e-003 1.874e+007 3.598e+012 1.000e+002 7.404e-003 2.392e-003 
2.523e-003 1.886e+007 3.598e+012 1.000e+002 7.615e-003 2.392e-003 
2.524e-003 1.899e+007 3.600e+012 1.000e+002 7.682e-003 2.392e-003 
2.525e-003 1.911e+007 3.600e+012 1.000e+002 7.584e-003 2.392e-003 
2.526e-003 1.924e+007 3.601e+012 1.000e+002 7.367e-003 2.392e-003 
2.527e-003 1.936e+007 3.601e+012 1.000e+002 7.555e-003 2.392e-003 
2.528e-003 1.949e+007 3.603e+012 1.000e+002 7.494e-003 2.392e-003 
2.529e-003 1.961e+007 3.603e+012 1.000e+002 7.511e-003 2.393e-003 
2.530e-003 1.973e+007 3.604e+012 1.000e+002 7.364e-003 2.393e-003 
2.531e-003 1.986e+007 3.606e+012 1.000e+002 7.441e-003 2.393e-003 
2.532e-003 1.998e+007 3.606e+012 1.000e+002 7.313e-003 2.393e-003 
2.533e-003 2.011e+007 3.607e+012 1.000e+002 7.386e-003 2.393e-003 
2.534e-003 2.023e+007 3.608e+012 1.000e+002 7.722e-003 2.393e-003 
2.535e-003 2.035e+007 3.609e+012 1.000e+002 7.359e-003 2.393e-003 
2.536e-003 2.048e+007 3.609e+012 1.000e+002 7.454e-003 2.394e-003 
2.537e-003 2.060e+007 3.610e+012 1.000e+002 7.329e-003 2.394e-003 
2.538e-003 2.073e+007 3.611e+012 1.000e+002 7.254e-003 2.394e-003 
2.539e-003 2.085e+007 3.612e+012 1.000e+002 7.520e-003 2.394e-003 
2.540e-003 2.098e+007 3.613e+012 1.000e+002 7.511e-003 2.394e-003 
2.541e-003 2.111e+007 3.614e+012 1.000e+002 7.467e-003 2.394e-003 
2.542e-003 2.123e+007 3.614e+012 1.000e+002 7.451e-003 2.394e-003 
2.543e-003 2.135e+007 3.615e+012 1.000e+002 7.465e-003 2.394e-003 
2.544e-003 2.148e+007 3.616e+012 1.000e+002 7.302e-003 2.395e-003 
2.545e-003 2.161e+007 3.617e+012 1.000e+002 7.307e-003 2.395e-003 
2.546e-003 2.173e+007 3.618e+012 1.000e+002 7.517e-003 2.395e-003 
2.547e-003 2.186e+007 3.619e+012 1.000e+002 7.346e-003 2.395e-003 
2.548e-003 2.198e+007 3.620e+012 1.000e+002 7.428e-003 2.395e-003 
2.549e-003 2.211e+007 3.621e+012 1.000e+002 7.207e-003 2.395e-003 
2.550e-003 2.223e+007 3.622e+012 1.000e+002 7.200e-003 2.395e-003 
2.551e-003 2.236e+007 3.623e+012 1.000e+002 7.399e-003 2.396e-003 
2.552e-003 2.248e+007 3.624e+012 1.000e+002 7.574e-003 2.396e-003 
2.553e-003 2.261e+007 3.625e+012 1.000e+002 7.472e-003 2.396e-003 
2.554e-003 2.273e+007 3.626e+012 1.000e+002 7.383e-003 2.396e-003 
2.555e-003 2.286e+007 3.627e+012 1.000e+002 7.540e-003 2.396e-003 
2.556e-003 2.299e+007 3.628e+012 1.000e+002 7.636e-003 2.396e-003 
2.557e-003 2.311e+007 3.629e+012 1.000e+002 7.379e-003 2.396e-003 
2.558e-003 2.323e+007 3.631e+012 1.000e+002 7.519e-003 2.396e-003 
2.559e-003 2.336e+007 3.632e+012 1.000e+002 7.543e-003 2.397e-003 
2.560e-003 2.345e+007 3.632e+012 1.000e+002 7.228e-003 2.397e-003 
2.561e-003 2.351e+007 3.634e+012 1.000e+002 7.016e-003 2.398e-003 
2.562e-003 2.361e+007 3.636e+012 1.000e+002 6.919e-003 2.398e-003 
2.563e-003 2.370e+007 3.637e+012 1.000e+002 6.766e-003 2.398e-003 
2.564e-003 2.380e+007 3.640e+012 1.000e+002 6.735e-003 2.399e-003 
2.565e-003 2.382e+007 3.645e+012 1.000e+002 7.179e-003 2.399e-003 
2.566e-003 2.382e+007 3.651e+012 1.000e+002 7.248e-003 2.400e-003 
2.567e-003 2.375e+007 3.657e+012 1.000e+002 6.847e-003 2.402e-003 
2.568e-003 2.342e+007 3.668e+012 1.000e+002 6.707e-003 2.405e-003 
2.569e-003 2.277e+007 3.686e+012 1.000e+002 5.884e-003 2.411e-003 
2.570e-003 2.202e+007 3.621e+012 1.000e+002 6.001e-003 2.417e-003 
2.571e-003 2.154e+007 3.625e+012 1.000e+002 6.306e-003 2.421e-003 
2.572e-003 2.087e+007 3.620e+012 1.000e+002 5.990e-003 2.427e-003 
2.573e-003 2.004e+007 3.618e+012 1.000e+002 6.910e-003 2.434e-003 
2.574e-003 1.965e+007 3.594e+012 1.000e+002 7.776e-003 2.437e-003 
2.575e-003 1.959e+007 3.594e+012 1.000e+002 7.516e-003 2.439e-003 
2.576e-003 1.937e+007 3.597e+012 1.000e+002 7.150e-003 2.441e-003 
2.577e-003 1.897e+007 3.597e+012 1.000e+002 7.024e-003 2.445e-003 
2.578e-003 1.893e+007 3.597e+012 1.000e+002 7.716e-003 2.446e-003 
2.579e-003 1.904e+007 3.599e+012 1.000e+002 7.735e-003 2.446e-003 
2.580e-003 1.916e+007 3.600e+012 1.000e+002 7.227e-003 2.447e-003 
2.581e-003 1.928e+007 3.600e+012 1.000e+002 7.144e-003 2.447e-003 
2.582e-003 1.941e+007 3.601e+012 1.000e+002 7.312e-003 2.447e-003 
2.583e-003 1.953e+007 3.602e+012 1.000e+002 7.379e-003 2.447e-003 
2.584e-003 1.966e+007 3.603e+012 1.000e+002 7.174e-003 2.447e-003 
2.585e-003 1.979e+007 3.604e+012 1.000e+002 7.381e-003 2.447e-003 
2.586e-003 1.991e+007 3.605e+012 1.000e+002 7.214e-003 2.447e-003 
2.587e-003 2.003e+007 3.606e+012 1.000e+002 7.200e-003 2.448e-003 
2.588e-003 2.016e+007 3.606e+012 1.000e+002 7.179e-003 2.448e-003 
2.589e-003 2.028e+007 3.607e+012 1.000e+002 7.090e-003 2.448e-003 
2.590e-003 2.041e+007 3.608e+012 1.000e+002 7.182e-003 2.448e-003 
2.591e-003 2.054e+007 3.609e+012 1.000e+002 7.312e-003 2.448e-003 
2.592e-003 2.066e+007 3.609e+012 1.000e+002 7.357e-003 2.448e-003 
2.593e-003 2.079e+007 3.610e+012 1.000e+002 7.381e-003 2.448e-003 
2.594e-003 2.091e+007 3.610e+012 1.000e+002 7.249e-003 2.448e-003 
2.595e-003 2.104e+007 3.611e+012 1.000e+002 7.447e-003 2.449e-003 
2.596e-003 2.117e+007 3.612e+012 1.000e+002 7.344e-003 2.449e-003 
2.597e-003 2.129e+007 3.613e+012 1.000e+002 7.173e-003 2.449e-003 
2.598e-003 2.142e+007 3.614e+012 1.000e+002 7.280e-003 2.449e-003 
2.599e-003 2.154e+007 3.615e+012 1.000e+002 6.974e-003 2.449e-003 
2.600e-003 2.167e+007 3.616e+012 1.000e+002 7.001e-003 2.449e-003 
2.601e-003 2.179e+007 3.617e+012 1.000e+002 6.946e-003 2.449e-003 
2.602e-003 2.192e+007 3.618e+012 1.000e+002 6.875e-003 2.450e-003 
2.603e-003 2.205e+007 3.619e+012 1.000e+002 7.339e-003 2.450e-003 
2.604e-003 2.217e+007 3.620e+012 1.000e+002 7.213e-003 2.450e-003 
2.605e-003 2.230e+007 3.620e+012 1.000e+002 7.343e-003 2.450e-003 
2.606e-003 2.242e+007 3.621e+012 1.000e+002 7.094e-003 2.450e-003 
2.607e-003 2.255e+007 3.622e+012 1.000e+002 7.150e-003 2.450e-003 
2.608e-003 2.267e+007 3.624e+012 1.000e+002 6.972e-003 2.450e-003 
2.609e-003 2.279e+007 3.625e+012 1.000e+002 7.280e-003 2.450e-003 
2.610e-003 2.292e+007 3.626e+012 1.000e+002 7.341e-003 2.451e-003 
2.611e-003 2.304e+007 3.627e+012 1.000e+002 7.336e-003 2.451e-003 
2.612e-003 2.317e+007 3.628e+012 1.000e+002 7.246e-003 2.451e-003 
2.613e-003 2.329e+007 3.629e+012 1.000e+002 7.356e-003 2.451e-003 
2.614e-003 2.339e+007 3.630e+012 1.000e+002 7.262e-003 2.451e-003 
2.615e-003 2.349e+007 3.631e+012 1.000e+002 7.085e-003 2.452e-003 
2.616e-003 2.357e+007 3.633e+012 1.000e+002 7.104e-003 2.452e-003 
2.617e-003 2.362e+007 3.634e+012 1.000e+002 7.262e-003 2.453e-003 
2.618e-003 2.370e+007 3.636e+012 1.000e+002 7.441e-003 2.453e-003 
2.619e-003 2.371e+007 3.641e+012 1.000e+002 7.364e-003 2.454e-003 
2.620e-003 2.363e+007 3.649e+012 1.000e+002 7.660e-003 2.456e-003 
2.621e-003 2.337e+007 3.658e+012 1.000e+002 7.114e-003 2.458e-003 
2.622e-003 2.293e+007 3.672e+012 1.000e+002 6.423e-003 2.463e-003 
2.623e-003 2.254e+007 3.688e+012 1.000e+002 6.782e-003 2.466e-003 
2.624e-003 2.179e+007 3.622e+012 1.000e+002 6.534e-003 2.472e-003 
2.625e-003 2.141e+007 3.614e+012 1.000e+002 7.364e-003 2.476e-003 
2.626e-003 2.098e+007 3.623e+012 1.000e+002 7.611e-003 2.480e-003 
2.627e-003 2.062e+007 3.638e+012 1.000e+002 7.491e-003 2.483e-003 
2.628e-003 2.053e+007 3.646e+012 1.000e+002 7.975e-003 2.485e-003 
2.629e-003 2.034e+007 3.622e+012 1.000e+002 6.808e-003 2.487e-003 
2.630e-003 1.994e+007 3.598e+012 1.000e+002 6.615e-003 2.491e-003 
2.631e-003 1.985e+007 3.592e+012 1.000e+002 7.205e-003 2.493e-003 
2.632e-003 1.972e+007 3.596e+012 1.000e+002 6.834e-003 2.495e-003 
2.633e-003 1.942e+007 3.597e+012 1.000e+002 6.769e-003 2.498e-003 
2.634e-003 1.917e+007 3.593e+012 1.000e+002 7.584e-003 2.501e-003 
2.635e-003 1.923e+007 3.595e+012 1.000e+002 7.957e-003 2.501e-003 
2.636e-003 1.935e+007 3.596e+012 1.000e+002 7.719e-003 2.501e-003 
2.637e-003 1.947e+007 3.597e+012 1.000e+002 8.016e-003 2.501e-003 
2.638e-003 1.960e+007 3.599e+012 1.000e+002 7.461e-003 2.502e-003 
2.639e-003 1.972e+007 3.599e+012 1.000e+002 7.508e-003 2.502e-003 
2.640e-003 1.984e+007 3.600e+012 1.000e+002 7.499e-003 2.502e-003 
2.641e-003 1.996e+007 3.601e+012 1.000e+002 7.488e-003 2.502e-003 
2.642e-003 2.009e+007 3.602e+012 1.000e+002 7.418e-003 2.502e-003 
2.643e-003 2.021e+007 3.603e+012 1.000e+002 7.385e-003 2.502e-003 
2.644e-003 2.034e+007 3.604e+012 1.000e+002 7.551e-003 2.502e-003 
2.645e-003 2.047e+007 3.605e+012 1.000e+002 7.662e-003 2.503e-003 
2.646e-003 2.059e+007 3.605e+012 1.000e+002 7.711e-003 2.503e-003 
2.647e-003 2.072e+007 3.607e+012 1.000e+002 7.469e-003 2.503e-003 
2.648e-003 2.084e+007 3.607e+012 1.000e+002 7.443e-003 2.503e-003 
2.649e-003 2.097e+007 3.608e+012 1.000e+002 7.605e-003 2.503e-003 
2.650e-003 2.110e+007 3.609e+012 1.000e+002 7.547e-003 2.503e-003 
2.651e-003 2.122e+007 3.610e+012 1.000e+002 7.687e-003 2.503e-003 
2.652e-003 2.135e+007 3.611e+012 1.000e+002 7.677e-003 2.503e-003 
2.653e-003 2.145e+007 3.611e+012 1.000e+002 7.682e-003 2.504e-003 
2.654e-003 2.157e+007 3.612e+012 1.000e+002 7.644e-003 2.504e-003 
2.655e-003 2.169e+007 3.613e+012 1.000e+002 7.650e-003 2.504e-003 
2.656e-003 2.182e+007 3.614e+012 1.000e+002 7.468e-003 2.504e-003 
2.657e-003 2.195e+007 3.615e+012 1.000e+002 7.615e-003 2.504e-003 
2.658e-003 2.207e+007 3.616e+012 1.000e+002 7.275e-003 2.504e-003 
2.659e-003 2.220e+007 3.617e+012 1.000e+002 7.379e-003 2.505e-003 
2.660e-003 2.232e+007 3.617e+012 1.000e+002 7.331e-003 2.505e-003 
2.661e-003 2.245e+007 3.618e+012 1.000e+002 7.392e-003 2.505e-003 
2.662e-003 2.257e+007 3.620e+012 1.000e+002 7.358e-003 2.505e-003 
2.663e-003 2.269e+007 3.621e+012 1.000e+002 7.350e-003 2.505e-003 
2.664e-003 2.281e+007 3.621e+012 1.000e+002 7.510e-003 2.505e-003 
2.665e-003 2.291e+007 3.623e+012 1.000e+002 7.459e-003 2.506e-003 
2.666e-003 2.298e+007 3.624e+012 1.000e+002 7.332e-003 2.506e-003 
2.667e-003 2.306e+007 3.626e+012 1.000e+002 7.343e-003 2.507e-003 
2.668e-003 2.314e+007 3.628e+012 1.000e+002 7.360e-003 2.507e-003 
2.669e-003 2.321e+007 3.630e+012 1.000e+002 7.743e-003 2.508e-003 
2.670e-003 2.318e+007 3.636e+012 1.000e+002 7.752e-003 2.509e-003 
2.671e-003 2.306e+007 3.645e+012 1.000e+002 7.170e-003 2.511e-003 
2.672e-003 2.274e+007 3.656e+012 1.000e+002 7.107e-003 2.514e-003 
2.673e-003 2.224e+007 3.671e+012 1.000e+002 6.579e-003 2.518e-003 
2.674e-003 2.150e+007 3.606e+012 1.000e+002 5.870e-003 2.524e-003 
2.675e-003 2.116e+007 3.614e+012 1.000e+002 7.103e-003 2.528e-003 
2.676e-003 2.107e+007 3.629e+012 1.000e+002 6.965e-003 2.529e-003 
2.677e-003 2.077e+007 3.612e+012 1.000e+002 5.734e-003 2.532e-003 
2.678e-003 2.035e+007 3.628e+012 1.000e+002 6.349e-003 2.536e-003 
2.679e-003 2.016e+007 3.641e+012 1.000e+002 6.507e-003 2.539e-003 
2.680e-003 2.013e+007 3.647e+012 1.000e+002 6.531e-003 2.540e-003 
2.681e-003 1.975e+007 3.607e+012 1.000e+002 6.241e-003 2.543e-003 
2.682e-003 1.948e+007 3.597e+012 1.000e+002 7.629e-003 2.546e-003 
2.683e-003 1.940e+007 3.590e+012 1.000e+002 7.276e-003 2.548e-003 
2.684e-003 1.899e+007 3.594e+012 1.000e+002 6.377e-003 2.552e-003 
2.685e-003 1.870e+007 3.591e+012 1.000e+002 7.953e-003 2.555e-003 
2.686e-003 1.878e+007 3.592e+012 1.000e+002 8.057e-003 2.555e-003 
2.687e-003 1.890e+007 3.593e+012 1.000e+002 7.733e-003 2.555e-003 
2.688e-003 1.902e+007 3.595e+012 1.000e+002 7.588e-003 2.555e-003 
2.689e-003 1.915e+007 3.595e+012 1.000e+002 7.384e-003 2.556e-003 
2.690e-003 1.927e+007 3.596e+012 1.000e+002 7.663e-003 2.556e-003 
2.691e-003 1.939e+007 3.596e+012 1.000e+002 7.755e-003 2.556e-003 
2.692e-003 1.952e+007 3.598e+012 1.000e+002 7.826e-003 2.556e-003 
2.693e-003 1.964e+007 3.599e+012 1.000e+002 7.601e-003 2.556e-003 
2.694e-003 1.977e+007 3.599e+012 1.000e+002 7.475e-003 2.556e-003 
2.695e-003 1.989e+007 3.600e+012 1.000e+002 7.551e-003 2.556e-003 
2.696e-003 2.002e+007 3.601e+012 1.000e+002 7.564e-003 2.557e-003 
2.697e-003 2.014e+007 3.602e+012 1.000e+002 7.495e-003 2.557e-003 
2.698e-003 2.027e+007 3.603e+012 1.000e+002 7.488e-003 2.557e-003 
2.699e-003 2.040e+007 3.604e+012 1.000e+002 7.468e-003 2.557e-003 
2.700e-003 2.052e+007 3.604e+012 1.000e+002 7.433e-003 2.557e-003 
2.701e-003 2.065e+007 3.605e+012 1.000e+002 7.910e-003 2.557e-003 
2.702e-003 2.078e+007 3.606e+012 1.000e+002 7.740e-003 2.557e-003 
2.703e-003 2.088e+007 3.607e+012 1.000e+002 7.635e-003 2.558e-003 
2.704e-003 2.100e+007 3.607e+012 1.000e+002 7.570e-003 2.558e-003 
2.705e-003 2.111e+007 3.609e+012 1.000e+002 7.392e-003 2.558e-003 
2.706e-003 2.123e+007 3.609e+012 1.000e+002 7.350e-003 2.558e-003 
2.707e-003 2.136e+007 3.611e+012 1.000e+002 7.432e-003 2.558e-003 
2.708e-003 2.148e+007 3.611e+012 1.000e+002 7.507e-003 2.558e-003 
2.709e-003 2.160e+007 3.613e+012 1.000e+002 7.292e-003 2.559e-003 
2.710e-003 2.173e+007 3.613e+012 1.000e+002 7.262e-003 2.559e-003 
2.711e-003 2.185e+007 3.614e+012 1.000e+002 7.390e-003 2.559e-003 
2.712e-003 2.197e+007 3.615e+012 1.000e+002 7.270e-003 2.559e-003 
2.713e-003 2.204e+007 3.616e+012 1.000e+002 7.329e-003 2.560e-003 
2.714e-003 2.214e+007 3.617e+012 1.000e+002 7.410e-003 2.560e-003 
2.715e-003 2.223e+007 3.619e+012 1.000e+002 7.172e-003 2.560e-003 
2.716e-003 2.233e+007 3.620e+012 1.000e+002 7.175e-003 2.561e-003 
2.717e-003 2.241e+007 3.621e+012 1.000e+002 7.422e-003 2.561e-003 
2.718e-003 2.248e+007 3.624e+012 1.000e+002 7.572e-003 2.562e-003 
2.719e-003 2.242e+007 3.632e+012 1.000e+002 7.428e-003 2.563e-003 
2.720e-003 2.224e+007 3.641e+012 1.000e+002 7.296e-003 2.565e-003 
2.721e-003 2.192e+007 3.653e+012 1.000e+002 6.801e-003 2.568e-003 
2.722e-003 2.137e+007 3.642e+012 1.000e+002 6.618e-003 2.573e-003 
2.723e-003 2.064e+007 3.594e+012 1.000e+002 6.670e-003 2.579e-003 
2.724e-003 2.013e+007 3.600e+012 1.000e+002 7.451e-003 2.584e-003 
2.725e-003 1.971e+007 3.611e+012 1.000e+002 7.348e-003 2.588e-003 
2.726e-003 1.941e+007 3.624e+012 1.000e+002 7.656e-003 2.591e-003 
2.727e-003 1.931e+007 3.634e+012 1.000e+002 7.667e-003 2.592e-003 
2.728e-003 1.933e+007 3.639e+012 1.000e+002 8.043e-003 2.593e-003 
2.729e-003 1.902e+007 3.602e+012 1.000e+002 7.676e-003 2.596e-003 
2.730e-003 1.869e+007 3.583e+012 1.000e+002 7.601e-003 2.600e-003 
2.731e-003 1.865e+007 3.583e+012 1.000e+002 7.340e-003 2.601e-003 
2.732e-003 1.846e+007 3.588e+012 1.000e+002 6.356e-003 2.603e-003 
2.733e-003 1.807e+007 3.589e+012 1.000e+002 6.873e-003 2.607e-003 
2.734e-003 1.796e+007 3.586e+012 1.000e+002 7.738e-003 2.609e-003 
2.735e-003 1.806e+007 3.587e+012 1.000e+002 7.932e-003 2.609e-003 
2.736e-003 1.817e+007 3.588e+012 1.000e+002 7.544e-003 2.609e-003 
2.737e-003 1.829e+007 3.589e+012 1.000e+002 7.471e-003 2.609e-003 
2.738e-003 1.842e+007 3.590e+012 1.000e+002 7.610e-003 2.610e-003 
2.739e-003 1.854e+007 3.591e+012 1.000e+002 7.699e-003 2.610e-003 
2.740e-003 1.867e+007 3.591e+012 1.000e+002 7.537e-003 2.610e-003 
2.741e-003 1.880e+007 3.592e+012 1.000e+002 7.853e-003 2.610e-003 
2.742e-003 1.893e+007 3.593e+012 1.000e+002 7.772e-003 2.610e-003 
2.743e-003 1.905e+007 3.594e+012 1.000e+002 7.573e-003 2.610e-003 
2.744e-003 1.918e+007 3.594e+012 1.000e+002 7.740e-003 2.610e-003 
2.745e-003 1.930e+007 3.595e+012 1.000e+002 7.545e-003 2.610e-003 
2.746e-003 1.943e+007 3.596e+012 1.000e+002 7.543e-003 2.611e-003 
2.747e-003 1.955e+007 3.597e+012 1.000e+002 7.461e-003 2.611e-003 
2.748e-003 1.967e+007 3.598e+012 1.000e+002 7.661e-003 2.611e-003 
2.749e-003 1.980e+007 3.599e+012 1.000e+002 7.562e-003 2.611e-003 
2.750e-003 1.992e+007 3.600e+012 1.000e+002 7.701e-003 2.611e-003 
2.751e-003 2.005e+007 3.600e+012 1.000e+002 7.724e-003 2.611e-003 
2.752e-003 2.018e+007 3.601e+012 1.000e+002 7.833e-003 2.611e-003 
2.753e-003 2.030e+007 3.602e+012 1.000e+002 7.569e-003 2.612e-003 
2.754e-003 2.043e+007 3.603e+012 1.000e+002 7.924e-003 2.612e-003 
2.755e-003 2.055e+007 3.604e+012 1.000e+002 7.683e-003 2.612e-003 
2.756e-003 2.068e+007 3.604e+012 1.000e+002 7.753e-003 2.612e-003 
2.757e-003 2.080e+007 3.605e+012 1.000e+002 7.729e-003 2.612e-003 
2.758e-003 2.093e+007 3.606e+012 1.000e+002 7.510e-003 2.612e-003 
2.759e-003 2.106e+007 3.607e+012 1.000e+002 7.415e-003 2.612e-003 
2.760e-003 2.118e+007 3.608e+012 1.000e+002 7.678e-003 2.612e-003 
2.761e-003 2.131e+007 3.609e+012 1.000e+002 7.612e-003 2.613e-003 
2.762e-003 2.143e+007 3.610e+012 1.000e+002 7.520e-003 2.613e-003 
2.763e-003 2.156e+007 3.611e+012 1.000e+002 7.664e-003 2.613e-003 
2.764e-003 2.168e+007 3.612e+012 1.000e+002 7.776e-003 2.613e-003 
2.765e-003 2.180e+007 3.612e+012 1.000e+002 7.669e-003 2.613e-003 
2.766e-003 2.192e+007 3.614e+012 1.000e+002 7.375e-003 2.613e-003 
2.767e-003 2.203e+007 3.615e+012 1.000e+002 7.680e-003 2.614e-003 
2.768e-003 2.213e+007 3.615e+012 1.000e+002 7.330e-003 2.614e-003 
2.769e-003 2.221e+007 3.617e+012 1.000e+002 7.255e-003 2.614e-003 
2.770e-003 2.230e+007 3.618e+012 1.000e+002 7.295e-003 2.615e-003 
2.771e-003 2.239e+007 3.620e+012 1.000e+002 7.386e-003 2.615e-003 
2.772e-003 2.248e+007 3.621e+012 1.000e+002 6.973e-003 2.615e-003 
2.773e-003 2.256e+007 3.623e+012 1.000e+002 7.745e-003 2.616e-003 
2.774e-003 2.255e+007 3.629e+012 1.000e+002 7.382e-003 2.617e-003 
2.775e-003 2.243e+007 3.638e+012 1.000e+002 6.904e-003 2.619e-003 
2.776e-003 2.215e+007 3.649e+012 1.000e+002 7.057e-003 2.622e-003 
2.777e-003 2.171e+007 3.662e+012 1.000e+002 7.704e-003 2.626e-003 
2.778e-003 2.125e+007 3.628e+012 1.000e+002 7.361e-003 2.630e-003 
2.779e-003 2.063e+007 3.610e+012 1.000e+002 8.958e-003 2.635e-003 
2.780e-003 2.043e+007 3.625e+012 1.000e+002 7.345e-003 2.638e-003 
2.781e-003 2.011e+007 3.613e+012 1.000e+002 6.338e-003 2.641e-003 
2.782e-003 1.963e+007 3.628e+012 1.000e+002 6.558e-003 2.645e-003 
2.783e-003 1.931e+007 3.621e+012 1.000e+002 6.132e-003 2.648e-003 
2.784e-003 1.887e+007 3.599e+012 1.000e+002 6.922e-003 2.652e-003 
2.785e-003 1.866e+007 3.583e+012 1.000e+002 6.580e-003 2.655e-003 
2.786e-003 1.858e+007 3.585e+012 1.000e+002 6.247e-003 2.656e-003 
2.787e-003 1.821e+007 3.588e+012 1.000e+002 5.782e-003 2.660e-003 
2.788e-003 1.787e+007 3.586e+012 1.000e+002 6.625e-003 2.663e-003 
2.789e-003 1.793e+007 3.586e+012 1.000e+002 7.273e-003 2.664e-003 
2.790e-003 1.803e+007 3.588e+012 1.000e+002 6.808e-003 2.664e-003 
2.791e-003 1.814e+007 3.588e+012 1.000e+002 6.830e-003 2.664e-003 
2.792e-003 1.825e+007 3.589e+012 1.000e+002 6.801e-003 2.665e-003 
2.793e-003 1.835e+007 3.590e+012 1.000e+002 6.826e-003 2.665e-003 
2.794e-003 1.846e+007 3.591e+012 1.000e+002 6.814e-003 2.665e-003 
2.795e-003 1.857e+007 3.591e+012 1.000e+002 6.703e-003 2.665e-003 
2.796e-003 1.868e+007 3.592e+012 1.000e+002 6.782e-003 2.666e-003 
2.797e-003 1.880e+007 3.593e+012 1.000e+002 6.717e-003 2.666e-003 
2.798e-003 1.891e+007 3.594e+012 1.000e+002 6.761e-003 2.666e-003 
2.799e-003 1.902e+007 3.594e+012 1.000e+002 6.688e-003 2.666e-003 
2.800e-003 1.913e+007 3.595e+012 1.000e+002 6.877e-003 2.667e-003 
2.801e-003 1.924e+007 3.595e+012 1.000e+002 6.876e-003 2.667e-003 
2.802e-003 1.935e+007 3.596e+012 1.000e+002 6.757e-003 2.667e-003 
2.803e-003 1.947e+007 3.596e+012 1.000e+002 6.560e-003 2.667e-003 
2.804e-003 1.958e+007 3.597e+012 1.000e+002 6.567e-003 2.668e-003 
2.805e-003 1.968e+007 3.598e+012 1.000e+002 6.725e-003 2.668e-003 
2.806e-003 1.979e+007 3.599e+012 1.000e+002 6.533e-003 2.668e-003 
2.807e-003 1.990e+007 3.600e+012 1.000e+002 6.892e-003 2.668e-003 
2.808e-003 2.002e+007 3.601e+012 1.000e+002 6.738e-003 2.668e-003 
2.809e-003 2.013e+007 3.601e+012 1.000e+002 6.829e-003 2.669e-003 
2.810e-003 2.024e+007 3.602e+012 1.000e+002 6.790e-003 2.669e-003 
2.811e-003 2.035e+007 3.603e+012 1.000e+002 6.663e-003 2.669e-003 
2.812e-003 2.046e+007 3.604e+012 1.000e+002 6.538e-003 2.669e-003 
2.813e-003 2.057e+007 3.604e+012 1.000e+002 6.638e-003 2.670e-003 
2.814e-003 2.068e+007 3.605e+012 1.000e+002 6.946e-003 2.670e-003 
2.815e-003 2.079e+007 3.606e+012 1.000e+002 6.817e-003 2.670e-003 
2.816e-003 2.090e+007 3.607e+012 1.000e+002 6.658e-003 2.670e-003 
2.817e-003 2.102e+007 3.608e+012 1.000e+002 6.497e-003 2.671e-003 
2.818e-003 2.113e+007 3.608e+012 1.000e+002 6.872e-003 2.671e-003 
2.819e-003 2.124e+007 3.609e+012 1.000e+002 6.519e-003 2.671e-003 
2.820e-003 2.135e+007 3.610e+012 1.000e+002 6.537e-003 2.671e-003 
2.821e-003 2.146e+007 3.611e+012 1.000e+002 7.192e-003 2.671e-003 
2.822e-003 2.157e+007 3.611e+012 1.000e+002 7.157e-003 2.672e-003 
2.823e-003 2.168e+007 3.612e+012 1.000e+002 7.627e-003 2.672e-003 
2.824e-003 2.179e+007 3.613e+012 1.000e+002 7.538e-003 2.672e-003 
2.825e-003 2.191e+007 3.614e+012 1.000e+002 6.806e-003 2.672e-003 
2.826e-003 2.202e+007 3.614e+012 1.000e+002 6.874e-003 2.673e-003 
2.827e-003 2.213e+007 3.616e+012 1.000e+002 7.057e-003 2.673e-003 
2.828e-003 2.224e+007 3.616e+012 1.000e+002 7.672e-003 2.673e-003 
2.829e-003 2.234e+007 3.618e+012 1.000e+002 7.248e-003 2.673e-003 
2.830e-003 2.245e+007 3.619e+012 1.000e+002 6.961e-003 2.674e-003 
2.831e-003 2.256e+007 3.619e+012 1.000e+002 7.530e-003 2.674e-003 
2.832e-003 2.267e+007 3.620e+012 1.000e+002 7.691e-003 2.674e-003 
2.833e-003 2.278e+007 3.621e+012 1.000e+002 8.157e-003 2.674e-003 
2.834e-003 2.289e+007 3.622e+012 1.000e+002 7.524e-003 2.675e-003 
2.835e-003 2.300e+007 3.623e+012 1.000e+002 7.410e-003 2.675e-003 
2.836e-003 2.311e+007 3.624e+012 1.000e+002 7.706e-003 2.675e-003 
2.837e-003 2.320e+007 3.624e+012 1.000e+002 6.628e-003 2.675e-003 
2.838e-003 2.324e+007 3.625e+012 1.000e+002 7.221e-003 2.676e-003 
2.839e-003 2.330e+007 3.627e+012 1.000e+002 6.818e-003 2.677e-003 
2.840e-003 2.335e+007 3.629e+012 1.000e+002 8.559e-003 2.677e-003 
2.841e-003 2.333e+007 3.635e+012 1.000e+002 9.066e-003 2.679e-003 
2.842e-003 2.321e+007 3.643e+012 1.000e+002 8.853e-003 2.680e-003 
2.843e-003 2.288e+007 3.654e+012 1.000e+002 7.562e-003 2.684e-003 
2.844e-003 2.233e+007 3.669e+012 1.000e+002 5.296e-003 2.688e-003 
2.845e-003 2.157e+007 3.612e+012 1.000e+002 7.351e-003 2.695e-003 
2.846e-003 2.090e+007 3.613e+012 1.000e+002 7.358e-003 2.700e-003 
2.847e-003 2.048e+007 3.617e+012 1.000e+002 6.420e-003 2.704e-003 
2.848e-003 2.014e+007 3.631e+012 1.000e+002 7.207e-003 2.708e-003 
2.849e-003 2.003e+007 3.641e+012 1.000e+002 9.920e-003 2.709e-003 
2.850e-003 2.003e+007 3.645e+012 1.000e+002 8.235e-003 2.710e-003 
2.851e-003 1.961e+007 3.604e+012 1.000e+002 9.019e-003 2.714e-003 
2.852e-003 1.938e+007 3.596e+012 1.000e+002 8.745e-003 2.717e-003 
2.853e-003 1.928e+007 3.598e+012 1.000e+002 8.638e-003 2.718e-003 
2.854e-003 1.879e+007 3.598e+012 1.000e+002 6.729e-003 2.723e-003 
2.855e-003 1.861e+007 3.590e+012 1.000e+002 8.314e-003 2.725e-003 
2.856e-003 1.870e+007 3.591e+012 1.000e+002 9.363e-003 2.726e-003 
2.857e-003 1.881e+007 3.592e+012 1.000e+002 8.802e-003 2.726e-003 
2.858e-003 1.893e+007 3.593e+012 1.000e+002 7.865e-003 2.726e-003 
2.859e-003 1.906e+007 3.594e+012 1.000e+002 7.852e-003 2.726e-003 
2.860e-003 1.918e+007 3.595e+012 1.000e+002 8.155e-003 2.726e-003 
2.861e-003 1.931e+007 3.596e+012 1.000e+002 8.064e-003 2.726e-003 
2.862e-003 1.943e+007 3.597e+012 1.000e+002 8.021e-003 2.726e-003 
2.863e-003 1.956e+007 3.598e+012 1.000e+002 8.195e-003 2.727e-003 
2.864e-003 1.969e+007 3.598e+012 1.000e+002 8.460e-003 2.727e-003 
2.865e-003 1.981e+007 3.599e+012 1.000e+002 9.495e-003 2.727e-003 
2.866e-003 1.994e+007 3.600e+012 1.000e+002 7.702e-003 2.727e-003 
2.867e-003 2.006e+007 3.601e+012 1.000e+002 9.907e-003 2.727e-003 
2.868e-003 2.017e+007 3.601e+012 1.000e+002 6.304e-003 2.727e-003 
2.869e-003 2.029e+007 3.603e+012 1.000e+002 8.365e-003 2.728e-003 
2.870e-003 2.041e+007 3.603e+012 1.000e+002 8.157e-003 2.728e-003 
2.871e-003 2.054e+007 3.604e+012 1.000e+002 9.329e-003 2.728e-003 
2.872e-003 2.067e+007 3.605e+012 1.000e+002 6.602e-003 2.728e-003 
2.873e-003 2.079e+007 3.605e+012 1.000e+002 9.552e-003 2.728e-003 
2.874e-003 2.092e+007 3.606e+012 1.000e+002 7.810e-003 2.728e-003 
2.875e-003 2.105e+007 3.607e+012 1.000e+002 9.195e-003 2.728e-003 
2.876e-003 2.117e+007 3.608e+012 1.000e+002 8.304e-003 2.728e-003 
2.877e-003 2.130e+007 3.609e+012 1.000e+002 7.989e-003 2.729e-003 
2.878e-003 2.142e+007 3.610e+012 1.000e+002 8.049e-003 2.729e-003 
2.879e-003 2.155e+007 3.611e+012 1.000e+002 8.654e-003 2.729e-003 
2.880e-003 2.167e+007 3.612e+012 1.000e+002 7.648e-003 2.729e-003 
2.881e-003 2.180e+007 3.613e+012 1.000e+002 8.992e-003 2.729e-003 
2.882e-003 2.192e+007 3.614e+012 1.000e+002 7.402e-003 2.729e-003 
2.883e-003 2.205e+007 3.615e+012 1.000e+002 9.230e-003 2.729e-003 
2.884e-003 2.217e+007 3.616e+012 1.000e+002 7.272e-003 2.729e-003 
2.885e-003 2.228e+007 3.617e+012 1.000e+002 9.375e-003 2.730e-003 
2.886e-003 2.239e+007 3.618e+012 1.000e+002 8.566e-003 2.730e-003 
2.887e-003 2.251e+007 3.619e+012 1.000e+002 8.758e-003 2.730e-003 
2.888e-003 2.258e+007 3.621e+012 1.000e+002 8.366e-003 2.731e-003 
2.889e-003 2.267e+007 3.622e+012 1.000e+002 8.648e-003 2.731e-003 
2.890e-003 2.276e+007 3.624e+012 1.000e+002 8.665e-003 2.731e-003 
2.891e-003 2.283e+007 3.625e+012 1.000e+002 9.795e-003 2.732e-003 
2.892e-003 2.287e+007 3.629e+012 1.000e+002 9.324e-003 2.733e-003 
2.893e-003 2.278e+007 3.637e+012 1.000e+002 9.082e-003 2.734e-003 
2.894e-003 2.250e+007 3.646e+012 1.000e+002 7.581e-003 2.737e-003 
2.895e-003 2.211e+007 3.660e+012 1.000e+002 9.015e-003 2.741e-003 
2.896e-003 2.138e+007 3.615e+012 1.000e+002 9.632e-003 2.747e-003 
2.897e-003 2.073e+007 3.596e+012 1.000e+002 7.770e-003 2.752e-003 
2.898e-003 2.033e+007 3.604e+012 1.000e+002 9.315e-003 2.756e-003 
2.899e-003 1.992e+007 3.620e+012 1.000e+002 8.586e-003 2.760e-003 
2.900e-003 1.970e+007 3.632e+012 1.000e+002 8.934e-003 2.763e-003 
2.901e-003 1.966e+007 3.640e+012 1.000e+002 9.819e-003 2.764e-003 
2.902e-003 1.947e+007 3.612e+012 1.000e+002 8.997e-003 2.766e-003 
2.903e-003 1.912e+007 3.599e+012 1.000e+002 7.044e-003 2.770e-003 
2.904e-003 1.899e+007 3.594e+012 1.000e+002 6.754e-003 2.771e-003 
2.905e-003 1.883e+007 3.597e+012 1.000e+002 6.002e-003 2.774e-003 
2.906e-003 1.830e+007 3.589e+012 1.000e+002 7.365e-003 2.778e-003 
2.907e-003 1.827e+007 3.588e+012 1.000e+002 8.211e-003 2.779e-003 
2.908e-003 1.837e+007 3.590e+012 1.000e+002 8.272e-003 2.780e-003 
2.909e-003 1.849e+007 3.590e+012 1.000e+002 8.058e-003 2.780e-003 
2.910e-003 1.862e+007 3.591e+012 1.000e+002 8.471e-003 2.780e-003 
2.911e-003 1.874e+007 3.593e+012 1.000e+002 8.814e-003 2.780e-003 
2.912e-003 1.887e+007 3.594e+012 1.000e+002 8.523e-003 2.780e-003 
2.913e-003 1.900e+007 3.595e+012 1.000e+002 8.073e-003 2.780e-003 
2.914e-003 1.912e+007 3.595e+012 1.000e+002 7.536e-003 2.781e-003 
2.915e-003 1.925e+007 3.596e+012 1.000e+002 9.310e-003 2.781e-003 
2.916e-003 1.938e+007 3.596e+012 1.000e+002 8.577e-003 2.781e-003 
2.917e-003 1.950e+007 3.597e+012 1.000e+002 8.473e-003 2.781e-003 
2.918e-003 1.963e+007 3.598e+012 1.000e+002 8.660e-003 2.781e-003 
2.919e-003 1.975e+007 3.599e+012 1.000e+002 8.413e-003 2.781e-003 
2.920e-003 1.988e+007 3.601e+012 1.000e+002 7.970e-003 2.781e-003 
2.921e-003 2.000e+007 3.601e+012 1.000e+002 7.672e-003 2.781e-003 
2.922e-003 2.012e+007 3.602e+012 1.000e+002 8.539e-003 2.782e-003 
2.923e-003 2.023e+007 3.602e+012 1.000e+002 8.164e-003 2.782e-003 
2.924e-003 2.036e+007 3.604e+012 1.000e+002 8.199e-003 2.782e-003 
2.925e-003 2.048e+007 3.604e+012 1.000e+002 7.595e-003 2.782e-003 
2.926e-003 2.061e+007 3.605e+012 1.000e+002 7.804e-003 2.782e-003 
2.927e-003 2.073e+007 3.606e+012 1.000e+002 8.067e-003 2.782e-003 
2.928e-003 2.086e+007 3.607e+012 1.000e+002 8.351e-003 2.783e-003 
2.929e-003 2.099e+007 3.607e+012 1.000e+002 9.228e-003 2.783e-003 
2.930e-003 2.111e+007 3.608e+012 1.000e+002 8.547e-003 2.783e-003 
2.931e-003 2.124e+007 3.609e+012 1.000e+002 7.374e-003 2.783e-003 
2.932e-003 2.136e+007 3.610e+012 1.000e+002 8.064e-003 2.783e-003 
2.933e-003 2.149e+007 3.611e+012 1.000e+002 8.508e-003 2.783e-003 
2.934e-003 2.161e+007 3.612e+012 1.000e+002 9.319e-003 2.783e-003 
2.935e-003 2.174e+007 3.613e+012 1.000e+002 8.520e-003 2.783e-003 
2.936e-003 2.186e+007 3.614e+012 1.000e+002 7.739e-003 2.784e-003 
2.937e-003 2.199e+007 3.615e+012 1.000e+002 8.097e-003 2.784e-003 
2.938e-003 2.211e+007 3.616e+012 1.000e+002 8.841e-003 2.784e-003 
2.939e-003 2.224e+007 3.616e+012 1.000e+002 8.880e-003 2.784e-003 
2.940e-003 2.237e+007 3.618e+012 1.000e+002 8.998e-003 2.784e-003 
2.941e-003 2.249e+007 3.619e+012 1.000e+002 9.584e-003 2.784e-003 
2.942e-003 2.261e+007 3.620e+012 1.000e+002 8.272e-003 2.784e-003 
2.943e-003 2.269e+007 3.621e+012 1.000e+002 8.409e-003 2.785e-003 
2.944e-003 2.275e+007 3.622e+012 1.000e+002 7.549e-003 2.785e-003 
2.945e-003 2.283e+007 3.624e+012 1.000e+002 7.553e-003 2.786e-003 
2.946e-003 2.291e+007 3.625e+012 1.000e+002 8.106e-003 2.786e-003 
2.947e-003 2.293e+007 3.630e+012 1.000e+002 7.868e-003 2.787e-003 
2.948e-003 2.284e+007 3.638e+012 1.000e+002 7.781e-003 2.789e-003 
2.949e-003 2.256e+007 3.648e+012 1.000e+002 7.685e-003 2.792e-003 
2.950e-003 2.213e+007 3.663e+012 1.000e+002 7.312e-003 2.796e-003 
2.951e-003 2.151e+007 3.620e+012 1.000e+002 7.092e-003 2.801e-003 
2.952e-003 2.079e+007 3.605e+012 1.000e+002 5.878e-003 2.807e-003 
2.953e-003 2.028e+007 3.613e+012 1.000e+002 7.275e-003 2.811e-003 
2.954e-003 1.949e+007 3.607e+012 1.000e+002 6.673e-003 2.818e-003 
2.955e-003 1.894e+007 3.599e+012 1.000e+002 8.238e-003 2.823e-003 
2.956e-003 1.874e+007 3.584e+012 1.000e+002 8.075e-003 2.825e-003 
2.957e-003 1.867e+007 3.585e+012 1.000e+002 7.961e-003 2.827e-003 
2.958e-003 1.832e+007 3.589e+012 1.000e+002 7.736e-003 2.830e-003 
2.959e-003 1.800e+007 3.588e+012 1.000e+002 8.594e-003 2.833e-003 
2.960e-003 1.807e+007 3.588e+012 1.000e+002 9.308e-003 2.834e-003 
2.961e-003 1.818e+007 3.589e+012 1.000e+002 8.828e-003 2.834e-003 
2.962e-003 1.830e+007 3.590e+012 1.000e+002 8.918e-003 2.834e-003 
2.963e-003 1.843e+007 3.590e+012 1.000e+002 9.036e-003 2.834e-003 
2.964e-003 1.856e+007 3.591e+012 1.000e+002 8.688e-003 2.834e-003 
2.965e-003 1.868e+007 3.592e+012 1.000e+002 8.660e-003 2.835e-003 
2.966e-003 1.881e+007 3.593e+012 1.000e+002 8.747e-003 2.835e-003 
2.967e-003 1.893e+007 3.594e+012 1.000e+002 8.674e-003 2.835e-003 
2.968e-003 1.906e+007 3.595e+012 1.000e+002 8.853e-003 2.835e-003 
2.969e-003 1.919e+007 3.595e+012 1.000e+002 9.967e-003 2.835e-003 
2.970e-003 1.932e+007 3.596e+012 1.000e+002 8.993e-003 2.835e-003 
2.971e-003 1.944e+007 3.597e+012 1.000e+002 8.426e-003 2.835e-003 
2.972e-003 1.957e+007 3.597e+012 1.000e+002 8.413e-003 2.835e-003 
2.973e-003 1.970e+007 3.599e+012 1.000e+002 8.766e-003 2.836e-003 
2.974e-003 1.982e+007 3.600e+012 1.000e+002 8.571e-003 2.836e-003 
2.975e-003 1.993e+007 3.601e+012 1.000e+002 9.023e-003 2.836e-003 
2.976e-003 2.005e+007 3.601e+012 1.000e+002 8.118e-003 2.836e-003 
2.977e-003 2.018e+007 3.602e+012 1.000e+002 8.119e-003 2.836e-003 
2.978e-003 2.030e+007 3.603e+012 1.000e+002 8.477e-003 2.836e-003 
2.979e-003 2.043e+007 3.603e+012 1.000e+002 8.620e-003 2.836e-003 
2.980e-003 2.056e+007 3.604e+012 1.000e+002 8.736e-003 2.837e-003 
2.981e-003 2.068e+007 3.605e+012 1.000e+002 8.708e-003 2.837e-003 
2.982e-003 2.081e+007 3.606e+012 1.000e+002 8.754e-003 2.837e-003 
2.983e-003 2.093e+007 3.607e+012 1.000e+002 8.133e-003 2.837e-003 
2.984e-003 2.106e+007 3.608e+012 1.000e+002 7.916e-003 2.837e-003 
2.985e-003 2.118e+007 3.608e+012 1.000e+002 9.758e-003 2.837e-003 
2.986e-003 2.131e+007 3.610e+012 1.000e+002 8.316e-003 2.837e-003 
2.987e-003 2.143e+007 3.611e+012 1.000e+002 8.591e-003 2.837e-003 
2.988e-003 2.156e+007 3.611e+012 1.000e+002 8.251e-003 2.838e-003 
2.989e-003 2.168e+007 3.612e+012 1.000e+002 8.316e-003 2.838e-003 
2.990e-003 2.181e+007 3.614e+012 1.000e+002 8.412e-003 2.838e-003 
2.991e-003 2.193e+007 3.614e+012 1.000e+002 8.761e-003 2.838e-003 
2.992e-003 2.206e+007 3.615e+012 1.000e+002 8.629e-003 2.838e-003 
2.993e-003 2.218e+007 3.616e+012 1.000e+002 8.931e-003 2.838e-003 
2.994e-003 2.230e+007 3.617e+012 1.000e+002 7.760e-003 2.838e-003 
2.995e-003 2.239e+007 3.618e+012 1.000e+002 9.490e-003 2.839e-003 
2.996e-003 2.248e+007 3.619e+012 1.000e+002 8.468e-003 2.839e-003 
2.997e-003 2.255e+007 3.620e+012 1.000e+002 8.581e-003 2.840e-003 
2.998e-003 2.263e+007 3.622e+012 1.000e+002 8.494e-003 2.840e-003 
2.999e-003 2.271e+007 3.624e+012 1.000e+002 7.742e-003 2.841e-003 
3.000e-003 2.273e+007 3.629e+012 1.000e+002 8.705e-003 2.842e-003 
3.001e-003 2.265e+007 3.637e+012 1.000e+002 8.679e-003 2.843e-003 
3.002e-003 2.241e+007 3.647e+012 1.000e+002 8.072e-003 2.846e-003 
3.003e-003 2.203e+007 3.658e+012 1.000e+002 7.662e-003 2.849e-003 
3.004e-003 2.132e+007 3.617e+012 1.000e+002 7.968e-003 2.855e-003 
3.005e-003 2.068e+007 3.594e+012 1.000e+002 6.748e-003 2.861e-003 
3.006e-003 2.029e+007 3.602e+012 1.000e+002 8.137e-003 2.864e-003 
3.007e-003 1.989e+007 3.618e+012 1.000e+002 8.297e-003 2.868e-003 
3.008e-003 1.966e+007 3.631e+012 1.000e+002 8.867e-003 2.871e-003 
3.009e-003 1.963e+007 3.638e+012 1.000e+002 8.722e-003 2.872e-003 
3.010e-003 1.958e+007 3.625e+012 1.000e+002 7.310e-003 2.873e-003 
3.011e-003 1.919e+007 3.600e+012 1.000e+002 8.242e-003 2.877e-003 
3.012e-003 1.900e+007 3.598e+012 1.000e+002 8.770e-003 2.879e-003 
3.013e-003 1.889e+007 3.597e+012 1.000e+002 8.554e-003 2.881e-003 
3.014e-003 1.847e+007 3.599e+012 1.000e+002 7.858e-003 2.885e-003 
3.015e-003 1.826e+007 3.588e+012 1.000e+002 9.249e-003 2.887e-003 
3.016e-003 1.835e+007 3.589e+012 1.000e+002 9.207e-003 2.888e-003 
3.017e-003 1.845e+007 3.590e+012 1.000e+002 9.782e-003 2.888e-003 
3.018e-003 1.857e+007 3.591e+012 1.000e+002 8.651e-003 2.888e-003 
3.019e-003 1.870e+007 3.592e+012 1.000e+002 8.328e-003 2.888e-003 
3.020e-003 1.883e+007 3.593e+012 1.000e+002 8.648e-003 2.888e-003 
3.021e-003 1.895e+007 3.594e+012 1.000e+002 8.572e-003 2.889e-003 
3.022e-003 1.907e+007 3.595e+012 1.000e+002 8.759e-003 2.889e-003 
3.023e-003 1.920e+007 3.595e+012 1.000e+002 6.367e-003 2.889e-003 
3.024e-003 1.933e+007 3.596e+012 1.000e+002 9.456e-003 2.889e-003 
3.025e-003 1.946e+007 3.597e+012 1.000e+002 8.453e-003 2.889e-003 
3.026e-003 1.958e+007 3.597e+012 1.000e+002 8.752e-003 2.889e-003 
3.027e-003 1.970e+007 3.599e+012 1.000e+002 8.303e-003 2.889e-003 
3.028e-003 1.983e+007 3.600e+012 1.000e+002 8.224e-003 2.890e-003 
3.029e-003 1.995e+007 3.601e+012 1.000e+002 8.303e-003 2.890e-003 
3.030e-003 2.008e+007 3.602e+012 1.000e+002 8.343e-003 2.890e-003 
3.031e-003 2.021e+007 3.602e+012 1.000e+002 8.203e-003 2.890e-003 
3.032e-003 2.033e+007 3.603e+012 1.000e+002 8.488e-003 2.890e-003 
3.033e-003 2.046e+007 3.604e+012 1.000e+002 8.572e-003 2.890e-003 
3.034e-003 2.058e+007 3.605e+012 1.000e+002 8.648e-003 2.890e-003 
3.035e-003 2.071e+007 3.605e+012 1.000e+002 8.056e-003 2.890e-003 
3.036e-003 2.084e+007 3.606e+012 1.000e+002 8.873e-003 2.891e-003 
3.037e-003 2.096e+007 3.607e+012 1.000e+002 8.794e-003 2.891e-003 
3.038e-003 2.107e+007 3.608e+012 1.000e+002 8.099e-003 2.891e-003 
3.039e-003 2.120e+007 3.609e+012 1.000e+002 7.763e-003 2.891e-003 
3.040e-003 2.132e+007 3.610e+012 1.000e+002 8.796e-003 2.891e-003 
3.041e-003 2.144e+007 3.611e+012 1.000e+002 8.938e-003 2.891e-003 
3.042e-003 2.157e+007 3.612e+012 1.000e+002 7.774e-003 2.892e-003 
3.043e-003 2.169e+007 3.613e+012 1.000e+002 9.210e-003 2.892e-003 
3.044e-003 2.181e+007 3.615e+012 1.000e+002 8.456e-003 2.892e-003 
3.045e-003 2.194e+007 3.615e+012 1.000e+002 8.463e-003 2.892e-003 
3.046e-003 2.206e+007 3.616e+012 1.000e+002 8.700e-003 2.892e-003 
3.047e-003 2.219e+007 3.617e+012 1.000e+002 8.396e-003 2.892e-003 
3.048e-003 2.227e+007 3.617e+012 1.000e+002 7.861e-003 2.893e-003 
3.049e-003 2.235e+007 3.619e+012 1.000e+002 8.329e-003 2.893e-003 
3.050e-003 2.244e+007 3.620e+012 1.000e+002 8.486e-003 2.893e-003 
3.051e-003 2.253e+007 3.622e+012 1.000e+002 8.218e-003 2.894e-003 
3.052e-003 2.260e+007 3.623e+012 1.000e+002 7.769e-003 2.894e-003 
3.053e-003 2.260e+007 3.630e+012 1.000e+002 7.591e-003 2.895e-003 
3.054e-003 2.250e+007 3.638e+012 1.000e+002 7.537e-003 2.897e-003 
3.055e-003 2.223e+007 3.648e+012 1.000e+002 7.272e-003 2.900e-003 
3.056e-003 2.180e+007 3.662e+012 1.000e+002 6.192e-003 2.904e-003 
3.057e-003 2.120e+007 3.619e+012 1.000e+002 8.200e-003 2.909e-003 
3.058e-003 2.048e+007 3.605e+012 1.000e+002 8.282e-003 2.915e-003 
3.059e-003 2.002e+007 3.611e+012 1.000e+002 7.778e-003 2.919e-003 
3.060e-003 1.956e+007 3.627e+012 1.000e+002 7.637e-003 2.923e-003 
3.061e-003 1.932e+007 3.639e+012 1.000e+002 8.271e-003 2.926e-003 
3.062e-003 1.912e+007 3.609e+012 1.000e+002 7.192e-003 2.928e-003 
3.063e-003 1.879e+007 3.600e+012 1.000e+002 6.656e-003 2.932e-003 
3.064e-003 1.868e+007 3.594e+012 1.000e+002 6.580e-003 2.933e-003 
3.065e-003 1.856e+007 3.596e+012 1.000e+002 6.144e-003 2.935e-003 
3.066e-003 1.812e+007 3.598e+012 1.000e+002 5.674e-003 2.939e-003 
3.067e-003 1.796e+007 3.588e+012 1.000e+002 8.296e-003 2.941e-003 
3.068e-003 1.805e+007 3.589e+012 1.000e+002 6.149e-003 2.942e-003 
3.069e-003 1.817e+007 3.591e+012 1.000e+002 7.757e-003 2.942e-003 
3.070e-003 1.830e+007 3.592e+012 1.000e+002 7.533e-003 2.942e-003 
3.071e-003 1.842e+007 3.592e+012 1.000e+002 7.704e-003 2.942e-003 
3.072e-003 1.855e+007 3.593e+012 1.000e+002 7.712e-003 2.942e-003 
3.073e-003 1.868e+007 3.594e+012 1.000e+002 6.960e-003 2.942e-003 
3.074e-003 1.881e+007 3.595e+012 1.000e+002 7.773e-003 2.943e-003 
3.075e-003 1.893e+007 3.596e+012 1.000e+002 7.398e-003 2.943e-003 
3.076e-003 1.906e+007 3.597e+012 1.000e+002 7.992e-003 2.943e-003 
3.077e-003 1.919e+007 3.597e+012 1.000e+002 7.698e-003 2.943e-003 
3.078e-003 1.931e+007 3.598e+012 1.000e+002 6.919e-003 2.943e-003 
3.079e-003 1.944e+007 3.599e+012 1.000e+002 7.432e-003 2.943e-003 
3.080e-003 1.957e+007 3.600e+012 1.000e+002 7.664e-003 2.943e-003 
3.081e-003 1.969e+007 3.600e+012 1.000e+002 8.312e-003 2.943e-003 
3.082e-003 1.982e+007 3.601e+012 1.000e+002 8.080e-003 2.944e-003 
3.083e-003 1.994e+007 3.603e+012 1.000e+002 8.375e-003 2.944e-003 
3.084e-003 2.006e+007 3.603e+012 1.000e+002 7.309e-003 2.944e-003 
3.085e-003 2.019e+007 3.604e+012 1.000e+002 7.764e-003 2.944e-003 
3.086e-003 2.032e+007 3.605e+012 1.000e+002 7.741e-003 2.944e-003 
3.087e-003 2.044e+007 3.605e+012 1.000e+002 7.622e-003 2.944e-003 
3.088e-003 2.057e+007 3.607e+012 1.000e+002 7.743e-003 2.944e-003 
3.089e-003 2.070e+007 3.608e+012 1.000e+002 7.374e-003 2.944e-003 
3.090e-003 2.082e+007 3.608e+012 1.000e+002 7.257e-003 2.945e-003 
3.091e-003 2.095e+007 3.609e+012 1.000e+002 7.538e-003 2.945e-003 
3.092e-003 2.108e+007 3.610e+012 1.000e+002 7.500e-003 2.945e-003 
3.093e-003 2.120e+007 3.611e+012 1.000e+002 7.779e-003 2.945e-003 
3.094e-003 2.133e+007 3.612e+012 1.000e+002 7.128e-003 2.945e-003 
3.095e-003 2.145e+007 3.613e+012 1.000e+002 7.845e-003 2.945e-003 
3.096e-003 2.158e+007 3.614e+012 1.000e+002 8.236e-003 2.945e-003 
3.097e-003 2.171e+007 3.615e+012 1.000e+002 7.309e-003 2.945e-003 
3.098e-003 2.183e+007 3.615e+012 1.000e+002 7.305e-003 2.946e-003 
3.099e-003 2.196e+007 3.616e+012 1.000e+002 7.139e-003 2.946e-003 
3.100e-003 2.208e+007 3.617e+012 1.000e+002 8.178e-003 2.946e-003 
3.101e-003 2.221e+007 3.619e+012 1.000e+002 7.395e-003 2.946e-003 
3.102e-003 2.233e+007 3.620e+012 1.000e+002 7.525e-003 2.946e-003 
3.103e-003 2.246e+007 3.620e+012 1.000e+002 8.021e-003 2.946e-003 
3.104e-003 2.258e+007 3.622e+012 1.000e+002 7.632e-003 2.946e-003 
3.105e-003 2.271e+007 3.623e+012 1.000e+002 7.433e-003 2.947e-003 
3.106e-003 2.283e+007 3.623e+012 1.000e+002 7.846e-003 2.947e-003 
3.107e-003 2.296e+007 3.625e+012 1.000e+002 6.864e-003 2.947e-003 
3.108e-003 2.308e+007 3.626e+012 1.000e+002 7.021e-003 2.947e-003 
3.109e-003 2.321e+007 3.627e+012 1.000e+002 7.901e-003 2.947e-003 
3.110e-003 2.333e+007 3.628e+012 1.000e+002 7.832e-003 2.947e-003 
3.111e-003 2.340e+007 3.629e+012 1.000e+002 7.223e-003 2.948e-003 
3.112e-003 2.348e+007 3.630e+012 1.000e+002 6.631e-003 2.948e-003 
3.113e-003 2.358e+007 3.632e+012 1.000e+002 7.985e-003 2.949e-003 
3.114e-003 2.368e+007 3.634e+012 1.000e+002 7.660e-003 2.949e-003 
3.115e-003 2.378e+007 3.635e+012 1.000e+002 7.655e-003 2.949e-003 
3.116e-003 2.378e+007 3.641e+012 1.000e+002 7.616e-003 2.950e-003 
3.117e-003 2.376e+007 3.648e+012 1.000e+002 7.307e-003 2.951e-003 
3.118e-003 2.361e+007 3.654e+012 1.000e+002 7.002e-003 2.953e-003 
3.119e-003 2.317e+007 3.668e+012 1.000e+002 7.165e-003 2.957e-003 
3.120e-003 2.242e+007 3.636e+012 1.000e+002 7.796e-003 2.964e-003 
3.121e-003 2.176e+007 3.617e+012 1.000e+002 3.615e-003 2.969e-003 
3.122e-003 2.121e+007 3.609e+012 1.000e+002 5.215e-003 2.974e-003 
3.123e-003 2.028e+007 3.606e+012 1.000e+002 6.667e-003 2.981e-003 
3.124e-003 1.963e+007 3.592e+012 1.000e+002 7.078e-003 2.987e-003 
3.125e-003 1.951e+007 3.584e+012 1.000e+002 7.999e-003 2.989e-003 
3.126e-003 1.941e+007 3.588e+012 1.000e+002 7.964e-003 2.990e-003 
3.127e-003 1.914e+007 3.591e+012 1.000e+002 7.634e-003 2.993e-003 
3.128e-003 1.883e+007 3.586e+012 1.000e+002 8.495e-003 2.996e-003 
3.129e-003 1.887e+007 3.587e+012 1.000e+002 8.800e-003 2.997e-003 
3.130e-003 1.898e+007 3.588e+012 1.000e+002 8.342e-003 2.997e-003 
3.131e-003 1.910e+007 3.590e+012 1.000e+002 8.234e-003 2.997e-003 
3.132e-003 1.923e+007 3.591e+012 1.000e+002 8.098e-003 2.998e-003 
3.133e-003 1.935e+007 3.592e+012 1.000e+002 8.670e-003 2.998e-003 
3.134e-003 1.948e+007 3.593e+012 1.000e+002 8.540e-003 2.998e-003 
3.135e-003 1.961e+007 3.593e+012 1.000e+002 8.970e-003 2.998e-003 
3.136e-003 1.973e+007 3.594e+012 1.000e+002 8.340e-003 2.998e-003 
3.137e-003 1.986e+007 3.596e+012 1.000e+002 8.577e-003 2.998e-003 
3.138e-003 1.998e+007 3.596e+012 1.000e+002 8.103e-003 2.998e-003 
3.139e-003 2.011e+007 3.597e+012 1.000e+002 7.959e-003 2.998e-003 
3.140e-003 2.024e+007 3.598e+012 1.000e+002 8.175e-003 2.999e-003 
3.141e-003 2.037e+007 3.599e+012 1.000e+002 8.275e-003 2.999e-003 
3.142e-003 2.049e+007 3.599e+012 1.000e+002 8.494e-003 2.999e-003 
3.143e-003 2.062e+007 3.601e+012 1.000e+002 8.291e-003 2.999e-003 
3.144e-003 2.074e+007 3.601e+012 1.000e+002 8.635e-003 2.999e-003 
3.145e-003 2.087e+007 3.602e+012 1.000e+002 8.563e-003 2.999e-003 
3.146e-003 2.100e+007 3.603e+012 1.000e+002 8.480e-003 2.999e-003 
3.147e-003 2.112e+007 3.604e+012 1.000e+002 8.588e-003 2.999e-003 
3.148e-003 2.125e+007 3.605e+012 1.000e+002 8.418e-003 3.000e-003 
3.149e-003 2.137e+007 3.606e+012 1.000e+002 8.518e-003 3.000e-003 
3.150e-003 2.150e+007 3.606e+012 1.000e+002 8.256e-003 3.000e-003 
3.151e-003 2.163e+007 3.607e+012 1.000e+002 8.493e-003 3.000e-003 
3.152e-003 2.175e+007 3.609e+012 1.000e+002 8.424e-003 3.000e-003 
3.153e-003 2.188e+007 3.609e+012 1.000e+002 8.518e-003 3.000e-003 
3.154e-003 2.201e+007 3.610e+012 1.000e+002 8.469e-003 3.000e-003 
3.155e-003 2.213e+007 3.611e+012 1.000e+002 8.462e-003 3.000e-003 
3.156e-003 2.225e+007 3.613e+012 1.000e+002 8.527e-003 3.001e-003 
3.157e-003 2.238e+007 3.613e+012 1.000e+002 8.309e-003 3.001e-003 
3.158e-003 2.250e+007 3.614e+012 1.000e+002 8.772e-003 3.001e-003 
3.159e-003 2.263e+007 3.616e+012 1.000e+002 8.457e-003 3.001e-003 
3.160e-003 2.275e+007 3.617e+012 1.000e+002 8.041e-003 3.001e-003 
3.161e-003 2.288e+007 3.617e+012 1.000e+002 8.587e-003 3.001e-003 
3.162e-003 2.300e+007 3.619e+012 1.000e+002 8.108e-003 3.001e-003 
3.163e-003 2.312e+007 3.620e+012 1.000e+002 8.355e-003 3.002e-003 
3.164e-003 2.325e+007 3.621e+012 1.000e+002 8.034e-003 3.002e-003 
3.165e-003 2.336e+007 3.622e+012 1.000e+002 8.263e-003 3.002e-003 
3.166e-003 2.345e+007 3.624e+012 1.000e+002 8.489e-003 3.002e-003 
3.167e-003 2.356e+007 3.624e+012 1.000e+002 6.681e-003 3.003e-003 
3.168e-003 2.365e+007 3.625e+012 1.000e+002 6.184e-003 3.003e-003 
3.169e-003 2.373e+007 3.627e+012 1.000e+002 5.930e-003 3.003e-003 
3.170e-003 2.383e+007 3.629e+012 1.000e+002 6.319e-003 3.004e-003 
3.171e-003 2.392e+007 3.631e+012 1.000e+002 6.575e-003 3.004e-003 
3.172e-003 2.393e+007 3.636e+012 1.000e+002 6.850e-003 3.005e-003 
3.173e-003 2.391e+007 3.644e+012 1.000e+002 6.731e-003 3.006e-003 
3.174e-003 2.374e+007 3.651e+012 1.000e+002 6.597e-003 3.008e-003 
3.175e-003 2.331e+007 3.662e+012 1.000e+002 5.987e-003 3.012e-003 
3.176e-003 2.259e+007 3.630e+012 1.000e+002 5.585e-003 3.018e-003 
3.177e-003 2.182e+007 3.598e+012 1.000e+002 6.089e-003 3.025e-003 
3.178e-003 2.136e+007 3.607e+012 1.000e+002 6.155e-003 3.029e-003 
3.179e-003 2.093e+007 3.624e+012 1.000e+002 6.200e-003 3.033e-003 
3.180e-003 2.069e+007 3.636e+012 1.000e+002 6.774e-003 3.035e-003 
3.181e-003 2.064e+007 3.644e+012 1.000e+002 6.763e-003 3.037e-003 
3.182e-003 2.024e+007 3.603e+012 1.000e+002 5.786e-003 3.041e-003 
3.183e-003 2.000e+007 3.587e+012 1.000e+002 6.606e-003 3.043e-003 
3.184e-003 1.993e+007 3.588e+012 1.000e+002 6.519e-003 3.045e-003 
3.185e-003 1.957e+007 3.591e+012 1.000e+002 5.895e-003 3.048e-003 
3.186e-003 1.925e+007 3.588e+012 1.000e+002 6.823e-003 3.051e-003 
3.187e-003 1.931e+007 3.589e+012 1.000e+002 6.848e-003 3.052e-003 
3.188e-003 1.942e+007 3.591e+012 1.000e+002 6.735e-003 3.052e-003 
3.189e-003 1.954e+007 3.592e+012 1.000e+002 6.351e-003 3.052e-003 
3.190e-003 1.967e+007 3.593e+012 1.000e+002 6.707e-003 3.052e-003 
3.191e-003 1.979e+007 3.594e+012 1.000e+002 6.930e-003 3.053e-003 
3.192e-003 1.991e+007 3.595e+012 1.000e+002 6.588e-003 3.053e-003 
3.193e-003 2.004e+007 3.596e+012 1.000e+002 6.504e-003 3.053e-003 
3.194e-003 2.016e+007 3.597e+012 1.000e+002 6.584e-003 3.053e-003 
3.195e-003 2.029e+007 3.598e+012 1.000e+002 6.861e-003 3.053e-003 
3.196e-003 2.042e+007 3.599e+012 1.000e+002 6.812e-003 3.053e-003 
3.197e-003 2.054e+007 3.600e+012 1.000e+002 6.755e-003 3.053e-003 
3.198e-003 2.067e+007 3.601e+012 1.000e+002 6.369e-003 3.054e-003 
3.199e-003 2.080e+007 3.601e+012 1.000e+002 6.654e-003 3.054e-003 
3.200e-003 2.092e+007 3.602e+012 1.000e+002 6.801e-003 3.054e-003 
3.201e-003 2.105e+007 3.603e+012 1.000e+002 6.691e-003 3.054e-003 
3.202e-003 2.117e+007 3.604e+012 1.000e+002 6.598e-003 3.054e-003 
3.203e-003 2.130e+007 3.605e+012 1.000e+002 6.738e-003 3.054e-003 
3.204e-003 2.143e+007 3.605e+012 1.000e+002 6.870e-003 3.054e-003 
3.205e-003 2.155e+007 3.607e+012 1.000e+002 6.633e-003 3.054e-003 
3.206e-003 2.168e+007 3.608e+012 1.000e+002 6.387e-003 3.055e-003 
3.207e-003 2.180e+007 3.609e+012 1.000e+002 6.463e-003 3.055e-003 
3.208e-003 2.193e+007 3.609e+012 1.000e+002 6.384e-003 3.055e-003 
3.209e-003 2.205e+007 3.610e+012 1.000e+002 6.265e-003 3.055e-003 
3.210e-003 2.218e+007 3.612e+012 1.000e+002 6.444e-003 3.055e-003 
3.211e-003 2.230e+007 3.612e+012 1.000e+002 6.453e-003 3.055e-003 
3.212e-003 2.243e+007 3.614e+012 1.000e+002 6.508e-003 3.055e-003 
3.213e-003 2.255e+007 3.615e+012 1.000e+002 6.538e-003 3.056e-003 
3.214e-003 2.268e+007 3.616e+012 1.000e+002 6.168e-003 3.056e-003 
3.215e-003 2.280e+007 3.617e+012 1.000e+002 6.283e-003 3.056e-003 
3.216e-003 2.293e+007 3.618e+012 1.000e+002 6.385e-003 3.056e-003 
3.217e-003 2.305e+007 3.619e+012 1.000e+002 6.193e-003 3.056e-003 
3.218e-003 2.318e+007 3.620e+012 1.000e+002 6.756e-003 3.056e-003 
3.219e-003 2.330e+007 3.621e+012 1.000e+002 6.190e-003 3.056e-003 
3.220e-003 2.338e+007 3.622e+012 1.000e+002 6.400e-003 3.057e-003 
3.221e-003 2.349e+007 3.624e+012 1.000e+002 6.159e-003 3.057e-003 
3.222e-003 2.360e+007 3.625e+012 1.000e+002 6.050e-003 3.057e-003 
3.223e-003 2.370e+007 3.625e+012 1.000e+002 6.162e-003 3.058e-003 
3.224e-003 2.379e+007 3.628e+012 1.000e+002 6.098e-003 3.058e-003 
3.225e-003 2.388e+007 3.630e+012 1.000e+002 6.021e-003 3.058e-003 
3.226e-003 2.398e+007 3.631e+012 1.000e+002 5.904e-003 3.059e-003 
3.227e-003 2.396e+007 3.639e+012 1.000e+002 6.364e-003 3.060e-003 
3.228e-003 2.394e+007 3.646e+012 1.000e+002 6.410e-003 3.061e-003 
3.229e-003 2.376e+007 3.654e+012 1.000e+002 6.160e-003 3.063e-003 
3.230e-003 2.326e+007 3.666e+012 1.000e+002 5.351e-003 3.068e-003 
3.231e-003 2.261e+007 3.639e+012 1.000e+002 6.826e-003 3.073e-003 
3.232e-003 2.185e+007 3.600e+012 1.000e+002 5.878e-003 3.079e-003 
3.233e-003 2.139e+007 3.610e+012 1.000e+002 6.171e-003 3.084e-003 
3.234e-003 2.097e+007 3.626e+012 1.000e+002 6.363e-003 3.087e-003 
3.235e-003 2.076e+007 3.638e+012 1.000e+002 6.538e-003 3.090e-003 
3.236e-003 2.070e+007 3.646e+012 1.000e+002 6.708e-003 3.091e-003 
3.237e-003 2.029e+007 3.605e+012 1.000e+002 6.312e-003 3.095e-003 
3.238e-003 2.005e+007 3.587e+012 1.000e+002 6.927e-003 3.098e-003 
3.239e-003 1.995e+007 3.589e+012 1.000e+002 6.646e-003 3.099e-003 
3.240e-003 1.958e+007 3.591e+012 1.000e+002 6.479e-003 3.103e-003 
3.241e-003 1.930e+007 3.590e+012 1.000e+002 7.197e-003 3.106e-003 
3.242e-003 1.937e+007 3.592e+012 1.000e+002 7.036e-003 3.106e-003 
3.243e-003 1.949e+007 3.593e+012 1.000e+002 7.061e-003 3.107e-003 
3.244e-003 1.961e+007 3.594e+012 1.000e+002 6.655e-003 3.107e-003 
3.245e-003 1.973e+007 3.595e+012 1.000e+002 6.493e-003 3.107e-003 
3.246e-003 1.985e+007 3.596e+012 1.000e+002 6.731e-003 3.107e-003 
3.247e-003 1.998e+007 3.597e+012 1.000e+002 6.417e-003 3.107e-003 
3.248e-003 2.010e+007 3.598e+012 1.000e+002 6.238e-003 3.107e-003 
3.249e-003 2.023e+007 3.599e+012 1.000e+002 6.579e-003 3.107e-003 
3.250e-003 2.036e+007 3.600e+012 1.000e+002 6.663e-003 3.108e-003 
3.251e-003 2.048e+007 3.601e+012 1.000e+002 6.569e-003 3.108e-003 
3.252e-003 2.061e+007 3.601e+012 1.000e+002 6.492e-003 3.108e-003 
3.253e-003 2.074e+007 3.602e+012 1.000e+002 6.596e-003 3.108e-003 
3.254e-003 2.086e+007 3.603e+012 1.000e+002 6.938e-003 3.108e-003 
3.255e-003 2.099e+007 3.604e+012 1.000e+002 6.401e-003 3.108e-003 
3.256e-003 2.111e+007 3.605e+012 1.000e+002 6.577e-003 3.108e-003 
3.257e-003 2.124e+007 3.606e+012 1.000e+002 6.321e-003 3.109e-003 
3.258e-003 2.136e+007 3.607e+012 1.000e+002 6.665e-003 3.109e-003 
3.259e-003 2.149e+007 3.608e+012 1.000e+002 6.688e-003 3.109e-003 
3.260e-003 2.162e+007 3.609e+012 1.000e+002 6.778e-003 3.109e-003 
3.261e-003 2.174e+007 3.610e+012 1.000e+002 6.618e-003 3.109e-003 
3.262e-003 2.187e+007 3.611e+012 1.000e+002 6.497e-003 3.109e-003 
3.263e-003 2.200e+007 3.612e+012 1.000e+002 6.522e-003 3.109e-003 
3.264e-003 2.212e+007 3.613e+012 1.000e+002 6.311e-003 3.109e-003 
3.265e-003 2.225e+007 3.613e+012 1.000e+002 6.399e-003 3.110e-003 
3.266e-003 2.237e+007 3.614e+012 1.000e+002 6.610e-003 3.110e-003 
3.267e-003 2.250e+007 3.615e+012 1.000e+002 6.446e-003 3.110e-003 
3.268e-003 2.262e+007 3.617e+012 1.000e+002 6.351e-003 3.110e-003 
3.269e-003 2.274e+007 3.618e+012 1.000e+002 6.357e-003 3.110e-003 
3.270e-003 2.287e+007 3.619e+012 1.000e+002 6.668e-003 3.110e-003 
3.271e-003 2.299e+007 3.619e+012 1.000e+002 6.840e-003 3.110e-003 
3.272e-003 2.312e+007 3.621e+012 1.000e+002 6.571e-003 3.111e-003 
3.273e-003 2.324e+007 3.622e+012 1.000e+002 6.574e-003 3.111e-003 
3.274e-003 2.337e+007 3.623e+012 1.000e+002 6.259e-003 3.111e-003 
3.275e-003 2.347e+007 3.624e+012 1.000e+002 6.224e-003 3.111e-003 
3.276e-003 2.356e+007 3.626e+012 1.000e+002 6.329e-003 3.111e-003 
3.277e-003 2.368e+007 3.626e+012 1.000e+002 6.237e-003 3.112e-003 
3.278e-003 2.377e+007 3.627e+012 1.000e+002 5.784e-003 3.112e-003 
3.279e-003 2.385e+007 3.630e+012 1.000e+002 5.879e-003 3.112e-003 
3.280e-003 2.395e+007 3.631e+012 1.000e+002 6.373e-003 3.113e-003 
3.281e-003 2.404e+007 3.633e+012 1.000e+002 5.973e-003 3.113e-003 
3.282e-003 2.403e+007 3.641e+012 1.000e+002 6.684e-003 3.114e-003 
3.283e-003 2.401e+007 3.648e+012 1.000e+002 6.491e-003 3.115e-003 
3.284e-003 2.384e+007 3.654e+012 1.000e+002 6.022e-003 3.118e-003 
3.285e-003 2.335e+007 3.668e+012 1.000e+002 5.647e-003 3.122e-003 
3.286e-003 2.273e+007 3.644e+012 1.000e+002 4.892e-003 3.127e-003 
3.287e-003 2.193e+007 3.611e+012 1.000e+002 6.817e-003 3.134e-003 
3.288e-003 2.123e+007 3.610e+012 1.000e+002 4.731e-003 3.140e-003 
3.289e-003 2.033e+007 3.609e+012 1.000e+002 4.804e-003 3.147e-003 
3.290e-003 1.984e+007 3.586e+012 1.000e+002 6.572e-003 3.151e-003 
3.291e-003 1.977e+007 3.585e+012 1.000e+002 6.769e-003 3.153e-003 
3.292e-003 1.956e+007 3.589e+012 1.000e+002 6.256e-003 3.155e-003 
3.293e-003 1.917e+007 3.589e+012 1.000e+002 6.554e-003 3.159e-003 
3.294e-003 1.909e+007 3.587e+012 1.000e+002 7.361e-003 3.160e-003 
3.295e-003 1.919e+007 3.588e+012 1.000e+002 7.432e-003 3.161e-003 
3.296e-003 1.931e+007 3.589e+012 1.000e+002 7.012e-003 3.161e-003 
3.297e-003 1.944e+007 3.591e+012 1.000e+002 6.993e-003 3.161e-003 
3.298e-003 1.956e+007 3.591e+012 1.000e+002 6.956e-003 3.161e-003 
3.299e-003 1.969e+007 3.592e+012 1.000e+002 6.949e-003 3.161e-003 
3.300e-003 1.981e+007 3.594e+012 1.000e+002 6.826e-003 3.161e-003 
3.301e-003 1.993e+007 3.595e+012 1.000e+002 6.961e-003 3.162e-003 
3.302e-003 2.004e+007 3.595e+012 1.000e+002 6.843e-003 3.162e-003 
3.303e-003 2.017e+007 3.596e+012 1.000e+002 6.979e-003 3.162e-003 
3.304e-003 2.029e+007 3.597e+012 1.000e+002 6.634e-003 3.162e-003 
3.305e-003 2.042e+007 3.598e+012 1.000e+002 6.748e-003 3.162e-003 
3.306e-003 2.054e+007 3.598e+012 1.000e+002 6.864e-003 3.162e-003 
3.307e-003 2.067e+007 3.600e+012 1.000e+002 6.816e-003 3.162e-003 
3.308e-003 2.079e+007 3.600e+012 1.000e+002 6.841e-003 3.163e-003 
3.309e-003 2.092e+007 3.601e+012 1.000e+002 6.807e-003 3.163e-003 
3.310e-003 2.104e+007 3.602e+012 1.000e+002 6.805e-003 3.163e-003 
3.311e-003 2.117e+007 3.603e+012 1.000e+002 6.776e-003 3.163e-003 
3.312e-003 2.129e+007 3.604e+012 1.000e+002 6.801e-003 3.163e-003 
3.313e-003 2.142e+007 3.605e+012 1.000e+002 6.669e-003 3.163e-003 
3.314e-003 2.155e+007 3.606e+012 1.000e+002 6.564e-003 3.163e-003 
3.315e-003 2.167e+007 3.606e+012 1.000e+002 6.865e-003 3.163e-003 
3.316e-003 2.180e+007 3.608e+012 1.000e+002 6.859e-003 3.164e-003 
3.317e-003 2.192e+007 3.608e+012 1.000e+002 6.860e-003 3.164e-003 
3.318e-003 2.204e+007 3.609e+012 1.000e+002 6.810e-003 3.164e-003 
3.319e-003 2.215e+007 3.611e+012 1.000e+002 6.864e-003 3.164e-003 
3.320e-003 2.227e+007 3.612e+012 1.000e+002 6.691e-003 3.164e-003 
3.321e-003 2.238e+007 3.613e+012 1.000e+002 6.876e-003 3.165e-003 
3.322e-003 2.251e+007 3.614e+012 1.000e+002 6.783e-003 3.165e-003 
3.323e-003 2.263e+007 3.616e+012 1.000e+002 6.707e-003 3.165e-003 
3.324e-003 2.274e+007 3.616e+012 1.000e+002 6.749e-003 3.165e-003 
3.325e-003 2.281e+007 3.617e+012 1.000e+002 6.563e-003 3.166e-003 
3.326e-003 2.290e+007 3.618e+012 1.000e+002 6.805e-003 3.166e-003 
3.327e-003 2.298e+007 3.620e+012 1.000e+002 6.732e-003 3.166e-003 
3.328e-003 2.306e+007 3.622e+012 1.000e+002 7.111e-003 3.167e-003 
3.329e-003 2.304e+007 3.628e+012 1.000e+002 6.707e-003 3.168e-003 
3.330e-003 2.293e+007 3.638e+012 1.000e+002 6.659e-003 3.170e-003 
3.331e-003 2.258e+007 3.647e+012 1.000e+002 6.361e-003 3.173e-003 
3.332e-003 2.208e+007 3.657e+012 1.000e+002 6.215e-003 3.178e-003 
3.333e-003 2.131e+007 3.589e+012 1.000e+002 5.473e-003 3.184e-003 
3.334e-003 2.077e+007 3.594e+012 1.000e+002 6.048e-003 3.189e-003 
3.335e-003 2.037e+007 3.605e+012 1.000e+002 5.891e-003 3.192e-003 
3.336e-003 2.001e+007 3.620e+012 1.000e+002 6.043e-003 3.196e-003 
3.337e-003 1.987e+007 3.631e+012 1.000e+002 6.660e-003 3.198e-003 
3.338e-003 1.986e+007 3.637e+012 1.000e+002 6.474e-003 3.199e-003 
3.339e-003 1.951e+007 3.598e+012 1.000e+002 6.053e-003 3.202e-003 
3.340e-003 1.922e+007 3.587e+012 1.000e+002 5.973e-003 3.205e-003 
3.341e-003 1.917e+007 3.583e+012 1.000e+002 5.882e-003 3.207e-003 
3.342e-003 1.899e+007 3.587e+012 1.000e+002 5.632e-003 3.209e-003 
3.343e-003 1.865e+007 3.586e+012 1.000e+002 5.805e-003 3.212e-003 
3.344e-003 1.853e+007 3.584e+012 1.000e+002 6.602e-003 3.214e-003 
3.345e-003 1.862e+007 3.585e+012 1.000e+002 6.682e-003 3.214e-003 
3.346e-003 1.874e+007 3.587e+012 1.000e+002 6.351e-003 3.215e-003 
3.347e-003 1.886e+007 3.588e+012 1.000e+002 6.308e-003 3.215e-003 
3.348e-003 1.899e+007 3.589e+012 1.000e+002 6.260e-003 3.215e-003 
3.349e-003 1.911e+007 3.589e+012 1.000e+002 6.060e-003 3.215e-003 
3.350e-003 1.924e+007 3.590e+012 1.000e+002 6.240e-003 3.215e-003 
3.351e-003 1.937e+007 3.591e+012 1.000e+002 6.296e-003 3.215e-003 
3.352e-003 1.950e+007 3.592e+012 1.000e+002 6.311e-003 3.215e-003 
3.353e-003 1.962e+007 3.593e+012 1.000e+002 6.376e-003 3.216e-003 
3.354e-003 1.974e+007 3.594e+012 1.000e+002 6.233e-003 3.216e-003 
3.355e-003 1.987e+007 3.595e+012 1.000e+002 6.116e-003 3.216e-003 
3.356e-003 1.999e+007 3.596e+012 1.000e+002 6.162e-003 3.216e-003 
3.357e-003 2.012e+007 3.596e+012 1.000e+002 6.401e-003 3.216e-003 
3.358e-003 2.025e+007 3.597e+012 1.000e+002 6.265e-003 3.216e-003 
3.359e-003 2.037e+007 3.598e+012 1.000e+002 6.230e-003 3.216e-003 
3.360e-003 2.050e+007 3.599e+012 1.000e+002 6.126e-003 3.217e-003 
3.361e-003 2.062e+007 3.600e+012 1.000e+002 6.056e-003 3.217e-003 
3.362e-003 2.075e+007 3.601e+012 1.000e+002 6.201e-003 3.217e-003 
3.363e-003 2.088e+007 3.602e+012 1.000e+002 6.445e-003 3.217e-003 
3.364e-003 2.100e+007 3.603e+012 1.000e+002 6.391e-003 3.217e-003 
3.365e-003 2.113e+007 3.604e+012 1.000e+002 6.374e-003 3.217e-003 
3.366e-003 2.125e+007 3.604e+012 1.000e+002 6.306e-003 3.217e-003 
3.367e-003 2.138e+007 3.605e+012 1.000e+002 6.200e-003 3.217e-003 
3.368e-003 2.150e+007 3.606e+012 1.000e+002 6.458e-003 3.218e-003 
3.369e-003 2.163e+007 3.607e+012 1.000e+002 6.250e-003 3.218e-003 
3.370e-003 2.176e+007 3.608e+012 1.000e+002 6.202e-003 3.218e-003 
3.371e-003 2.188e+007 3.609e+012 1.000e+002 6.103e-003 3.218e-003 
3.372e-003 2.199e+007 3.609e+012 1.000e+002 6.444e-003 3.218e-003 
3.373e-003 2.211e+007 3.611e+012 1.000e+002 6.376e-003 3.218e-003 
3.374e-003 2.223e+007 3.612e+012 1.000e+002 6.353e-003 3.219e-003 
3.375e-003 2.235e+007 3.614e+012 1.000e+002 6.368e-003 3.219e-003 
3.376e-003 2.247e+007 3.614e+012 1.000e+002 6.287e-003 3.219e-003 
3.377e-003 2.260e+007 3.616e+012 1.000e+002 6.164e-003 3.219e-003 
3.378e-003 2.267e+007 3.617e+012 1.000e+002 5.910e-003 3.219e-003 
3.379e-003 2.278e+007 3.618e+012 1.000e+002 5.947e-003 3.220e-003 
3.380e-003 2.289e+007 3.620e+012 1.000e+002 5.694e-003 3.220e-003 
3.381e-003 2.300e+007 3.621e+012 1.000e+002 5.899e-003 3.220e-003 
3.382e-003 2.311e+007 3.622e+012 1.000e+002 5.600e-003 3.220e-003 
3.383e-003 2.323e+007 3.623e+012 1.000e+002 5.817e-003 3.221e-003 
3.384e-003 2.334e+007 3.625e+012 1.000e+002 5.765e-003 3.221e-003 
3.385e-003 2.344e+007 3.627e+012 1.000e+002 5.998e-003 3.221e-003 
3.386e-003 2.347e+007 3.632e+012 1.000e+002 6.419e-003 3.222e-003 
3.387e-003 2.347e+007 3.638e+012 1.000e+002 6.266e-003 3.223e-003 
3.388e-003 2.344e+007 3.645e+012 1.000e+002 6.121e-003 3.224e-003 
3.389e-003 2.321e+007 3.652e+012 1.000e+002 5.530e-003 3.227e-003 
3.390e-003 2.265e+007 3.665e+012 1.000e+002 5.221e-003 3.232e-003 
3.391e-003 2.199e+007 3.617e+012 1.000e+002 5.166e-003 3.237e-003 
3.392e-003 2.126e+007 3.606e+012 1.000e+002 6.341e-003 3.243e-003 
3.393e-003 2.054e+007 3.603e+012 1.000e+002 4.938e-003 3.249e-003 
3.394e-003 1.971e+007 3.603e+012 1.000e+002 5.503e-003 3.256e-003 
3.395e-003 1.932e+007 3.582e+012 1.000e+002 6.427e-003 3.260e-003 
3.396e-003 1.928e+007 3.582e+012 1.000e+002 6.208e-003 3.261e-003 
3.397e-003 1.916e+007 3.587e+012 1.000e+002 5.607e-003 3.263e-003 
3.398e-003 1.890e+007 3.587e+012 1.000e+002 5.997e-003 3.266e-003 
3.399e-003 1.863e+007 3.583e+012 1.000e+002 6.983e-003 3.268e-003 
3.400e-003 1.869e+007 3.585e+012 1.000e+002 7.153e-003 3.269e-003 
3.401e-003 1.880e+007 3.587e+012 1.000e+002 6.856e-003 3.269e-003 
3.402e-003 1.893e+007 3.588e+012 1.000e+002 6.701e-003 3.269e-003 
3.403e-003 1.905e+007 3.589e+012 1.000e+002 6.806e-003 3.269e-003 
3.404e-003 1.918e+007 3.589e+012 1.000e+002 6.673e-003 3.270e-003 
3.405e-003 1.930e+007 3.590e+012 1.000e+002 6.589e-003 3.270e-003 
3.406e-003 1.943e+007 3.591e+012 1.000e+002 6.469e-003 3.270e-003 
3.407e-003 1.956e+007 3.592e+012 1.000e+002 6.603e-003 3.270e-003 
3.408e-003 1.968e+007 3.593e+012 1.000e+002 6.522e-003 3.270e-003 
3.409e-003 1.981e+007 3.594e+012 1.000e+002 6.629e-003 3.270e-003 
3.410e-003 1.993e+007 3.594e+012 1.000e+002 6.763e-003 3.270e-003 
3.411e-003 2.006e+007 3.595e+012 1.000e+002 6.563e-003 3.270e-003 
3.412e-003 2.018e+007 3.596e+012 1.000e+002 6.841e-003 3.271e-003 
3.413e-003 2.031e+007 3.597e+012 1.000e+002 6.605e-003 3.271e-003 
3.414e-003 2.044e+007 3.598e+012 1.000e+002 6.455e-003 3.271e-003 
3.415e-003 2.056e+007 3.599e+012 1.000e+002 6.373e-003 3.271e-003 
3.416e-003 2.069e+007 3.600e+012 1.000e+002 6.602e-003 3.271e-003 
3.417e-003 2.081e+007 3.601e+012 1.000e+002 6.399e-003 3.271e-003 
3.418e-003 2.094e+007 3.601e+012 1.000e+002 6.632e-003 3.271e-003 
3.419e-003 2.106e+007 3.602e+012 1.000e+002 6.453e-003 3.272e-003 
3.420e-003 2.119e+007 3.603e+012 1.000e+002 6.441e-003 3.272e-003 
3.421e-003 2.131e+007 3.605e+012 1.000e+002 6.550e-003 3.272e-003 
3.422e-003 2.144e+007 3.605e+012 1.000e+002 6.682e-003 3.272e-003 
3.423e-003 2.157e+007 3.606e+012 1.000e+002 6.605e-003 3.272e-003 
3.424e-003 2.169e+007 3.607e+012 1.000e+002 6.518e-003 3.272e-003 
3.425e-003 2.182e+007 3.608e+012 1.000e+002 6.479e-003 3.272e-003 
3.426e-003 2.195e+007 3.609e+012 1.000e+002 6.403e-003 3.272e-003 
3.427e-003 2.207e+007 3.610e+012 1.000e+002 6.544e-003 3.273e-003 
3.428e-003 2.220e+007 3.611e+012 1.000e+002 6.450e-003 3.273e-003 
3.429e-003 2.232e+007 3.612e+012 1.000e+002 6.272e-003 3.273e-003 
3.430e-003 2.245e+007 3.612e+012 1.000e+002 6.205e-003 3.273e-003 
3.431e-003 2.257e+007 3.614e+012 1.000e+002 6.652e-003 3.273e-003 
3.432e-003 2.270e+007 3.615e+012 1.000e+002 6.429e-003 3.273e-003 
3.433e-003 2.282e+007 3.616e+012 1.000e+002 6.514e-003 3.273e-003 
3.434e-003 2.294e+007 3.617e+012 1.000e+002 6.534e-003 3.274e-003 
3.435e-003 2.307e+007 3.618e+012 1.000e+002 6.447e-003 3.274e-003 
3.436e-003 2.319e+007 3.619e+012 1.000e+002 6.279e-003 3.274e-003 
3.437e-003 2.332e+007 3.620e+012 1.000e+002 6.448e-003 3.274e-003 
3.438e-003 2.342e+007 3.621e+012 1.000e+002 6.116e-003 3.274e-003 
3.439e-003 2.351e+007 3.623e+012 1.000e+002 6.168e-003 3.275e-003 
3.440e-003 2.362e+007 3.625e+012 1.000e+002 5.871e-003 3.275e-003 
3.441e-003 2.372e+007 3.625e+012 1.000e+002 6.100e-003 3.275e-003 
3.442e-003 2.380e+007 3.627e+012 1.000e+002 6.114e-003 3.276e-003 
3.443e-003 2.389e+007 3.630e+012 1.000e+002 6.053e-003 3.276e-003 
3.444e-003 2.398e+007 3.631e+012 1.000e+002 6.409e-003 3.276e-003 
3.445e-003 2.397e+007 3.638e+012 1.000e+002 6.653e-003 3.277e-003 
3.446e-003 2.394e+007 3.645e+012 1.000e+002 6.518e-003 3.279e-003 
3.447e-003 2.372e+007 3.653e+012 1.000e+002 5.567e-003 3.281e-003 
3.448e-003 2.314e+007 3.665e+012 1.000e+002 5.691e-003 3.286e-003 
3.449e-003 2.238e+007 3.616e+012 1.000e+002 5.739e-003 3.292e-003 
3.450e-003 2.173e+007 3.600e+012 1.000e+002 5.879e-003 3.298e-003 
3.451e-003 2.130e+007 3.611e+012 1.000e+002 5.973e-003 3.302e-003 
3.452e-003 2.089e+007 3.626e+012 1.000e+002 6.332e-003 3.306e-003 
3.453e-003 2.071e+007 3.638e+012 1.000e+002 6.865e-003 3.308e-003 
3.454e-003 2.058e+007 3.622e+012 1.000e+002 5.754e-003 3.310e-003 
3.455e-003 2.018e+007 3.600e+012 1.000e+002 6.235e-003 3.314e-003 
3.456e-003 2.001e+007 3.596e+012 1.000e+002 6.441e-003 3.316e-003 
3.457e-003 1.985e+007 3.597e+012 1.000e+002 5.785e-003 3.318e-003 
3.458e-003 1.935e+007 3.587e+012 1.000e+002 5.768e-003 3.322e-003 
3.459e-003 1.929e+007 3.588e+012 1.000e+002 6.666e-003 3.324e-003 
3.460e-003 1.938e+007 3.590e+012 1.000e+002 6.796e-003 3.324e-003 
3.461e-003 1.950e+007 3.591e+012 1.000e+002 6.225e-003 3.324e-003 
3.462e-003 1.962e+007 3.593e+012 1.000e+002 6.186e-003 3.324e-003 
3.463e-003 1.974e+007 3.594e+012 1.000e+002 6.272e-003 3.325e-003 
3.464e-003 1.986e+007 3.595e+012 1.000e+002 6.480e-003 3.325e-003 
3.465e-003 1.999e+007 3.595e+012 1.000e+002 6.511e-003 3.325e-003 
3.466e-003 2.011e+007 3.597e+012 1.000e+002 6.421e-003 3.325e-003 
3.467e-003 2.024e+007 3.597e+012 1.000e+002 6.404e-003 3.325e-003 
3.468e-003 2.037e+007 3.597e+012 1.000e+002 6.321e-003 3.325e-003 
3.469e-003 2.050e+007 3.599e+012 1.000e+002 6.420e-003 3.325e-003 
3.470e-003 2.062e+007 3.600e+012 1.000e+002 6.370e-003 3.326e-003 
3.471e-003 2.075e+007 3.600e+012 1.000e+002 6.623e-003 3.326e-003 
3.472e-003 2.087e+007 3.601e+012 1.000e+002 6.545e-003 3.326e-003 
3.473e-003 2.100e+007 3.602e+012 1.000e+002 6.918e-003 3.326e-003 
3.474e-003 2.112e+007 3.604e+012 1.000e+002 6.272e-003 3.326e-003 
3.475e-003 2.125e+007 3.604e+012 1.000e+002 6.533e-003 3.326e-003 
3.476e-003 2.137e+007 3.606e+012 1.000e+002 6.206e-003 3.326e-003 
3.477e-003 2.150e+007 3.606e+012 1.000e+002 6.067e-003 3.326e-003 
3.478e-003 2.163e+007 3.607e+012 1.000e+002 6.386e-003 3.327e-003 
3.479e-003 2.175e+007 3.608e+012 1.000e+002 6.121e-003 3.327e-003 
3.480e-003 2.188e+007 3.609e+012 1.000e+002 6.462e-003 3.327e-003 
3.481e-003 2.201e+007 3.610e+012 1.000e+002 6.433e-003 3.327e-003 
3.482e-003 2.213e+007 3.610e+012 1.000e+002 6.481e-003 3.327e-003 
3.483e-003 2.226e+007 3.612e+012 1.000e+002 6.378e-003 3.327e-003 
3.484e-003 2.238e+007 3.613e+012 1.000e+002 6.451e-003 3.327e-003 
3.485e-003 2.251e+007 3.613e+012 1.000e+002 6.495e-003 3.327e-003 
3.486e-003 2.263e+007 3.614e+012 1.000e+002 6.154e-003 3.328e-003 
3.487e-003 2.275e+007 3.616e+012 1.000e+002 6.312e-003 3.328e-003 
3.488e-003 2.285e+007 3.617e+012 1.000e+002 6.502e-003 3.328e-003 
3.489e-003 2.297e+007 3.618e+012 1.000e+002 6.254e-003 3.328e-003 
3.490e-003 2.305e+007 3.619e+012 1.000e+002 6.426e-003 3.329e-003 
3.491e-003 2.315e+007 3.621e+012 1.000e+002 6.152e-003 3.329e-003 
3.492e-003 2.326e+007 3.622e+012 1.000e+002 6.056e-003 3.329e-003 
3.493e-003 2.337e+007 3.624e+012 1.000e+002 5.896e-003 3.330e-003 
3.494e-003 2.347e+007 3.626e+012 1.000e+002 5.863e-003 3.330e-003 
3.495e-003 2.357e+007 3.627e+012 1.000e+002 6.035e-003 3.330e-003 
3.496e-003 2.364e+007 3.631e+012 1.000e+002 5.986e-003 3.331e-003 
3.497e-003 2.364e+007 3.636e+012 1.000e+002 6.195e-003 3.332e-003 
3.498e-003 2.361e+007 3.644e+012 1.000e+002 6.254e-003 3.333e-003 
3.499e-003 2.335e+007 3.651e+012 1.000e+002 5.192e-003 3.336e-003 
3.500e-003 2.281e+007 3.666e+012 1.000e+002 5.386e-003 3.340e-003 
3.501e-003 2.221e+007 3.629e+012 1.000e+002 5.876e-003 3.345e-003 
3.502e-003 2.145e+007 3.610e+012 1.000e+002 6.477e-003 3.352e-003 
3.503e-003 2.089e+007 3.616e+012 1.000e+002 4.415e-003 3.357e-003 
3.504e-003 1.998e+007 3.606e+012 1.000e+002 5.193e-003 3.364e-003 
3.505e-003 1.949e+007 3.592e+012 1.000e+002 5.993e-003 3.368e-003 
3.506e-003 1.942e+007 3.582e+012 1.000e+002 6.645e-003 3.370e-003 
3.507e-003 1.932e+007 3.586e+012 1.000e+002 6.193e-003 3.371e-003 
3.508e-003 1.904e+007 3.588e+012 1.000e+002 6.386e-003 3.374e-003 
3.509e-003 1.877e+007 3.585e+012 1.000e+002 6.372e-003 3.377e-003 
3.510e-003 1.882e+007 3.587e+012 1.000e+002 6.681e-003 3.378e-003 
3.511e-003 1.894e+007 3.589e+012 1.000e+002 6.465e-003 3.378e-003 
3.512e-003 1.906e+007 3.590e+012 1.000e+002 6.428e-003 3.378e-003 
3.513e-003 1.918e+007 3.591e+012 1.000e+002 6.449e-003 3.378e-003 
3.514e-003 1.931e+007 3.591e+012 1.000e+002 6.191e-003 3.379e-003 
3.515e-003 1.943e+007 3.592e+012 1.000e+002 6.735e-003 3.379e-003 
3.516e-003 1.956e+007 3.593e+012 1.000e+002 6.381e-003 3.379e-003 
3.517e-003 1.969e+007 3.594e+012 1.000e+002 6.251e-003 3.379e-003 
3.518e-003 1.981e+007 3.594e+012 1.000e+002 6.575e-003 3.379e-003 
3.519e-003 1.993e+007 3.596e+012 1.000e+002 6.352e-003 3.379e-003 
3.520e-003 2.005e+007 3.597e+012 1.000e+002 6.380e-003 3.379e-003 
3.521e-003 2.018e+007 3.598e+012 1.000e+002 6.160e-003 3.380e-003 
3.522e-003 2.030e+007 3.599e+012 1.000e+002 6.401e-003 3.380e-003 
3.523e-003 2.043e+007 3.599e+012 1.000e+002 6.364e-003 3.380e-003 
3.524e-003 2.056e+007 3.600e+012 1.000e+002 6.538e-003 3.380e-003 
3.525e-003 2.068e+007 3.601e+012 1.000e+002 6.344e-003 3.380e-003 
3.526e-003 2.081e+007 3.602e+012 1.000e+002 6.126e-003 3.380e-003 
3.527e-003 2.093e+007 3.603e+012 1.000e+002 6.353e-003 3.380e-003 
3.528e-003 2.106e+007 3.604e+012 1.000e+002 6.195e-003 3.380e-003 
3.529e-003 2.118e+007 3.605e+012 1.000e+002 6.015e-003 3.381e-003 
3.530e-003 2.131e+007 3.606e+012 1.000e+002 6.131e-003 3.381e-003 
3.531e-003 2.143e+007 3.606e+012 1.000e+002 6.436e-003 3.381e-003 
3.532e-003 2.156e+007 3.607e+012 1.000e+002 6.033e-003 3.381e-003 
3.533e-003 2.168e+007 3.608e+012 1.000e+002 5.973e-003 3.381e-003 
3.534e-003 2.181e+007 3.609e+012 1.000e+002 6.233e-003 3.381e-003 
3.535e-003 2.194e+007 3.610e+012 1.000e+002 6.185e-003 3.381e-003 
3.536e-003 2.206e+007 3.611e+012 1.000e+002 6.563e-003 3.381e-003 
3.537e-003 2.218e+007 3.612e+012 1.000e+002 6.396e-003 3.382e-003 
3.538e-003 2.231e+007 3.612e+012 1.000e+002 6.598e-003 3.382e-003 
3.539e-003 2.244e+007 3.614e+012 1.000e+002 6.204e-003 3.382e-003 
3.540e-003 2.256e+007 3.615e+012 1.000e+002 6.507e-003 3.382e-003 
3.541e-003 2.268e+007 3.615e+012 1.000e+002 6.741e-003 3.382e-003 
3.542e-003 2.280e+007 3.617e+012 1.000e+002 6.100e-003 3.382e-003 
3.543e-003 2.293e+007 3.618e+012 1.000e+002 6.387e-003 3.382e-003 
3.544e-003 2.305e+007 3.620e+012 1.000e+002 6.292e-003 3.383e-003 
3.545e-003 2.317e+007 3.620e+012 1.000e+002 6.329e-003 3.383e-003 
3.546e-003 2.329e+007 3.622e+012 1.000e+002 6.158e-003 3.383e-003 
3.547e-003 2.340e+007 3.622e+012 1.000e+002 6.288e-003 3.383e-003 
3.548e-003 2.349e+007 3.624e+012 1.000e+002 6.159e-003 3.384e-003 
3.549e-003 2.360e+007 3.626e+012 1.000e+002 6.065e-003 3.384e-003 
3.550e-003 2.370e+007 3.626e+012 1.000e+002 5.779e-003 3.384e-003 
3.551e-003 2.379e+007 3.628e+012 1.000e+002 5.652e-003 3.385e-003 
3.552e-003 2.389e+007 3.630e+012 1.000e+002 5.612e-003 3.385e-003 
3.553e-003 2.398e+007 3.632e+012 1.000e+002 5.866e-003 3.385e-003 
3.554e-003 2.401e+007 3.637e+012 1.000e+002 6.418e-003 3.386e-003 
3.555e-003 2.400e+007 3.644e+012 1.000e+002 6.444e-003 3.387e-003 
3.556e-003 2.395e+007 3.652e+012 1.000e+002 6.176e-003 3.388e-003 
3.557e-003 2.381e+007 3.663e+012 1.000e+002 5.937e-003 3.390e-003 
3.558e-003 2.360e+007 3.676e+012 1.000e+002 5.533e-003 3.393e-003 
3.559e-003 2.300e+007 3.687e+012 1.000e+002 5.644e-003 3.398e-003 
3.560e-003 2.226e+007 3.618e+012 1.000e+002 5.740e-003 3.404e-003 
3.561e-003 2.170e+007 3.614e+012 1.000e+002 4.695e-003 3.409e-003 
3.562e-003 2.077e+007 3.608e+012 1.000e+002 4.837e-003 3.416e-003 
3.563e-003 2.008e+007 3.594e+012 1.000e+002 6.084e-003 3.422e-003 
3.564e-003 1.989e+007 3.585e+012 1.000e+002 6.458e-003 3.424e-003 
3.565e-003 1.977e+007 3.587e+012 1.000e+002 5.958e-003 3.426e-003 
3.566e-003 1.938e+007 3.590e+012 1.000e+002 5.931e-003 3.430e-003 
3.567e-003 1.915e+007 3.587e+012 1.000e+002 7.365e-003 3.433e-003 
3.568e-003 1.923e+007 3.588e+012 1.000e+002 7.274e-003 3.433e-003 
3.569e-003 1.935e+007 3.590e+012 1.000e+002 6.757e-003 3.433e-003 
3.570e-003 1.947e+007 3.591e+012 1.000e+002 6.600e-003 3.433e-003 
3.571e-003 1.960e+007 3.592e+012 1.000e+002 6.980e-003 3.433e-003 
3.572e-003 1.972e+007 3.593e+012 1.000e+002 6.841e-003 3.434e-003 
3.573e-003 1.983e+007 3.594e+012 1.000e+002 6.858e-003 3.434e-003 
3.574e-003 1.995e+007 3.595e+012 1.000e+002 6.656e-003 3.434e-003 
3.575e-003 2.007e+007 3.595e+012 1.000e+002 6.922e-003 3.434e-003 
3.576e-003 2.020e+007 3.596e+012 1.000e+002 6.805e-003 3.434e-003 
3.577e-003 2.033e+007 3.597e+012 1.000e+002 6.767e-003 3.434e-003 
3.578e-003 2.045e+007 3.598e+012 1.000e+002 6.621e-003 3.435e-003 
3.579e-003 2.058e+007 3.599e+012 1.000e+002 6.524e-003 3.435e-003 
3.580e-003 2.070e+007 3.600e+012 1.000e+002 6.520e-003 3.435e-003 
3.581e-003 2.083e+007 3.600e+012 1.000e+002 6.479e-003 3.435e-003 
3.582e-003 2.095e+007 3.601e+012 1.000e+002 6.478e-003 3.435e-003 
3.583e-003 2.108e+007 3.602e+012 1.000e+002 6.642e-003 3.435e-003 
3.584e-003 2.120e+007 3.603e+012 1.000e+002 6.624e-003 3.435e-003 
3.585e-003 2.133e+007 3.604e+012 1.000e+002 6.762e-003 3.435e-003 
3.586e-003 2.145e+007 3.605e+012 1.000e+002 6.521e-003 3.436e-003 
3.587e-003 2.158e+007 3.606e+012 1.000e+002 6.577e-003 3.436e-003 
3.588e-003 2.170e+007 3.607e+012 1.000e+002 6.695e-003 3.436e-003 
3.589e-003 2.183e+007 3.608e+012 1.000e+002 6.547e-003 3.436e-003 
3.590e-003 2.196e+007 3.609e+012 1.000e+002 6.352e-003 3.436e-003 
3.591e-003 2.208e+007 3.610e+012 1.000e+002 6.527e-003 3.436e-003 
3.592e-003 2.220e+007 3.610e+012 1.000e+002 6.488e-003 3.436e-003 
3.593e-003 2.233e+007 3.612e+012 1.000e+002 6.507e-003 3.437e-003 
3.594e-003 2.245e+007 3.613e+012 1.000e+002 6.522e-003 3.437e-003 
3.595e-003 2.257e+007 3.614e+012 1.000e+002 6.562e-003 3.437e-003 
3.596e-003 2.267e+007 3.615e+012 1.000e+002 6.417e-003 3.437e-003 
3.597e-003 2.276e+007 3.616e+012 1.000e+002 6.178e-003 3.438e-003 
3.598e-003 2.286e+007 3.617e+012 1.000e+002 6.054e-003 3.438e-003 
3.599e-003 2.295e+007 3.619e+012 1.000e+002 6.149e-003 3.438e-003 
3.600e-003 2.302e+007 3.620e+012 1.000e+002 6.302e-003 3.439e-003 
3.601e-003 2.307e+007 3.623e+012 1.000e+002 6.547e-003 3.439e-003 
3.602e-003 2.301e+007 3.631e+012 1.000e+002 6.350e-003 3.441e-003 
3.603e-003 2.279e+007 3.640e+012 1.000e+002 5.881e-003 3.443e-003 
3.604e-003 2.246e+007 3.652e+012 1.000e+002 5.417e-003 3.447e-003 
3.605e-003 2.199e+007 3.667e+012 1.000e+002 4.073e-003 3.451e-003 
3.606e-003 2.120e+007 3.601e+012 1.000e+002 5.483e-003 3.457e-003 
3.607e-003 2.064e+007 3.607e+012 1.000e+002 6.439e-003 3.462e-003 
3.608e-003 2.004e+007 3.603e+012 1.000e+002 5.258e-003 3.467e-003 
3.609e-003 1.925e+007 3.600e+012 1.000e+002 5.919e-003 3.474e-003 
3.610e-003 1.891e+007 3.580e+012 1.000e+002 6.216e-003 3.477e-003 
3.611e-003 1.888e+007 3.579e+012 1.000e+002 6.538e-003 3.478e-003 
3.612e-003 1.878e+007 3.582e+012 1.000e+002 6.276e-003 3.480e-003 
3.613e-003 1.848e+007 3.584e+012 1.000e+002 6.209e-003 3.483e-003 
3.614e-003 1.821e+007 3.580e+012 1.000e+002 6.854e-003 3.486e-003 
3.615e-003 1.827e+007 3.582e+012 1.000e+002 7.102e-003 3.487e-003 
3.616e-003 1.838e+007 3.584e+012 1.000e+002 6.812e-003 3.487e-003 
3.617e-003 1.850e+007 3.585e+012 1.000e+002 6.813e-003 3.487e-003 
3.618e-003 1.863e+007 3.585e+012 1.000e+002 6.598e-003 3.487e-003 
3.619e-003 1.876e+007 3.586e+012 1.000e+002 6.546e-003 3.487e-003 
3.620e-003 1.889e+007 3.587e+012 1.000e+002 6.504e-003 3.487e-003 
3.621e-003 1.901e+007 3.588e+012 1.000e+002 6.424e-003 3.487e-003 
3.622e-003 1.914e+007 3.589e+012 1.000e+002 6.157e-003 3.488e-003 
3.623e-003 1.927e+007 3.589e+012 1.000e+002 6.381e-003 3.488e-003 
3.624e-003 1.939e+007 3.590e+012 1.000e+002 6.413e-003 3.488e-003 
3.625e-003 1.952e+007 3.591e+012 1.000e+002 6.289e-003 3.488e-003 
3.626e-003 1.964e+007 3.592e+012 1.000e+002 6.449e-003 3.488e-003 
3.627e-003 1.977e+007 3.593e+012 1.000e+002 6.422e-003 3.488e-003 
3.628e-003 1.989e+007 3.594e+012 1.000e+002 6.241e-003 3.488e-003 
3.629e-003 2.002e+007 3.595e+012 1.000e+002 6.376e-003 3.488e-003 
3.630e-003 2.014e+007 3.596e+012 1.000e+002 6.479e-003 3.489e-003 
3.631e-003 2.027e+007 3.596e+012 1.000e+002 6.392e-003 3.489e-003 
3.632e-003 2.038e+007 3.597e+012 1.000e+002 6.312e-003 3.489e-003 
3.633e-003 2.051e+007 3.598e+012 1.000e+002 6.235e-003 3.489e-003 
3.634e-003 2.063e+007 3.599e+012 1.000e+002 6.199e-003 3.489e-003 
3.635e-003 2.076e+007 3.600e+012 1.000e+002 6.343e-003 3.489e-003 
3.636e-003 2.088e+007 3.601e+012 1.000e+002 6.534e-003 3.489e-003 
3.637e-003 2.101e+007 3.601e+012 1.000e+002 6.456e-003 3.490e-003 
3.638e-003 2.113e+007 3.602e+012 1.000e+002 6.396e-003 3.490e-003 
3.639e-003 2.126e+007 3.603e+012 1.000e+002 6.533e-003 3.490e-003 
3.640e-003 2.139e+007 3.604e+012 1.000e+002 6.382e-003 3.490e-003 
3.641e-003 2.151e+007 3.605e+012 1.000e+002 6.723e-003 3.490e-003 
3.642e-003 2.164e+007 3.606e+012 1.000e+002 6.662e-003 3.490e-003 
3.643e-003 2.176e+007 3.607e+012 1.000e+002 6.515e-003 3.490e-003 
3.644e-003 2.189e+007 3.608e+012 1.000e+002 6.392e-003 3.491e-003 
3.645e-003 2.201e+007 3.609e+012 1.000e+002 6.588e-003 3.491e-003 
3.646e-003 2.214e+007 3.610e+012 1.000e+002 6.485e-003 3.491e-003 
3.647e-003 2.226e+007 3.611e+012 1.000e+002 6.510e-003 3.491e-003 
3.648e-003 2.239e+007 3.612e+012 1.000e+002 6.299e-003 3.491e-003 
3.649e-003 2.251e+007 3.613e+012 1.000e+002 6.360e-003 3.491e-003 
3.650e-003 2.263e+007 3.614e+012 1.000e+002 6.439e-003 3.491e-003 
3.651e-003 2.275e+007 3.615e+012 1.000e+002 6.332e-003 3.492e-003 
3.652e-003 2.288e+007 3.616e+012 1.000e+002 6.309e-003 3.492e-003 
3.653e-003 2.300e+007 3.617e+012 1.000e+002 6.285e-003 3.492e-003 
3.654e-003 2.313e+007 3.618e+012 1.000e+002 6.406e-003 3.492e-003 
3.655e-003 2.325e+007 3.620e+012 1.000e+002 6.235e-003 3.492e-003 
3.656e-003 2.335e+007 3.620e+012 1.000e+002 5.933e-003 3.492e-003 
3.657e-003 2.344e+007 3.622e+012 1.000e+002 6.154e-003 3.493e-003 
3.658e-003 2.353e+007 3.623e+012 1.000e+002 6.038e-003 3.493e-003 
3.659e-003 2.359e+007 3.624e+012 1.000e+002 5.991e-003 3.494e-003 
3.660e-003 2.365e+007 3.627e+012 1.000e+002 6.485e-003 3.494e-003 
3.661e-003 2.359e+007 3.635e+012 1.000e+002 6.486e-003 3.496e-003 
3.662e-003 2.342e+007 3.644e+012 1.000e+002 5.818e-003 3.498e-003 
3.663e-003 2.306e+007 3.655e+012 1.000e+002 5.771e-003 3.501e-003 
3.664e-003 2.256e+007 3.672e+012 1.000e+002 4.037e-003 3.506e-003 
3.665e-003 2.183e+007 3.601e+012 1.000e+002 5.315e-003 3.512e-003 
3.666e-003 2.130e+007 3.604e+012 1.000e+002 5.845e-003 3.517e-003 
3.667e-003 2.086e+007 3.615e+012 1.000e+002 5.604e-003 3.521e-003 
3.668e-003 2.051e+007 3.630e+012 1.000e+002 6.392e-003 3.524e-003 
3.669e-003 2.042e+007 3.639e+012 1.000e+002 6.554e-003 3.526e-003 
3.670e-003 2.026e+007 3.619e+012 1.000e+002 5.774e-003 3.528e-003 
3.671e-003 1.988e+007 3.601e+012 1.000e+002 6.076e-003 3.531e-003 
