# Supplementary material for: Strain rate dependency of dislocation plasticity
Source: Nat Commun. 2021 Mar 23;12:1845. doi: 10.1038/s41467-021-21939-1 (PMC7988163; doi:10.1038/s41467-021-21939-1)
Supplement: Supplementary file 3 — Supplementary Data 1 [file 41467_2021_21939_MOESM3_ESM.zip › Supplementary Data 1/DDDSimulationSet3/StrainRate=1e2s-1/InitialDislocationDensity=5.7e8m-2.dat]

#strain(1), stress(Pa), dislocation density(m-2), strain rate(s-1), mean dislocation velocity(km/s), plastic strain(1)
9.916e-006 1.428e+006 5.661e+008 1.000e+002 1.030e-002 2.769e-008 
1.879e-005 2.701e+006 5.661e+008 1.000e+002 1.793e-002 9.657e-008 
2.649e-005 3.802e+006 5.661e+008 1.000e+002 2.469e-002 1.894e-007 
3.313e-005 4.747e+006 5.661e+008 1.000e+002 3.049e-002 2.938e-007 
3.916e-005 5.602e+006 5.660e+008 1.000e+002 3.578e-002 4.077e-007 
4.493e-005 6.418e+006 5.660e+008 1.000e+002 4.062e-002 5.340e-007 
5.046e-005 7.198e+006 5.659e+008 1.000e+002 4.527e-002 6.706e-007 
5.423e-005 7.729e+006 5.661e+008 1.000e+002 4.822e-002 7.724e-007 
5.426e-005 7.733e+006 5.661e+008 1.000e+002 4.815e-002 7.733e-007 
5.429e-005 7.737e+006 5.661e+008 1.000e+002 4.828e-002 7.741e-007 
5.624e-005 8.011e+006 5.648e+008 1.000e+002 4.877e-002 8.279e-007 
6.171e-005 8.779e+006 5.673e+008 1.000e+002 5.199e-002 9.850e-007 
6.736e-005 9.570e+006 5.750e+008 1.000e+002 5.663e-002 1.162e-006 
7.271e-005 1.032e+007 5.678e+008 1.000e+002 6.283e-002 1.349e-006 
7.823e-005 1.108e+007 5.693e+008 1.000e+002 6.724e-002 1.555e-006 
8.381e-005 1.186e+007 5.665e+008 1.000e+002 7.275e-002 1.779e-006 
8.908e-005 1.259e+007 5.670e+008 1.000e+002 7.678e-002 2.005e-006 
9.393e-005 1.326e+007 5.662e+008 1.000e+002 8.097e-002 2.224e-006 
9.919e-005 1.398e+007 5.660e+008 1.000e+002 8.524e-002 2.475e-006 
1.041e-004 1.466e+007 5.659e+008 1.000e+002 8.944e-002 2.722e-006 
1.089e-004 1.532e+007 5.659e+008 1.000e+002 9.341e-002 2.976e-006 
1.137e-004 1.597e+007 5.659e+008 1.000e+002 9.736e-002 3.238e-006 
1.175e-004 1.649e+007 5.660e+008 1.000e+002 9.951e-002 3.453e-006 
1.198e-004 1.681e+007 5.659e+008 1.000e+002 1.017e-001 3.588e-006 
1.242e-004 1.740e+007 5.659e+008 1.000e+002 1.049e-001 3.848e-006 
1.285e-004 1.798e+007 5.659e+008 1.000e+002 1.081e-001 4.111e-006 
1.329e-004 1.858e+007 5.659e+008 1.000e+002 1.115e-001 4.392e-006 
1.375e-004 1.920e+007 5.673e+008 1.000e+002 1.153e-001 4.687e-006 
1.421e-004 1.982e+007 5.659e+008 1.000e+002 1.191e-001 4.999e-006 
1.467e-004 2.043e+007 5.658e+008 1.000e+002 1.234e-001 5.317e-006 
1.512e-004 2.105e+007 5.658e+008 1.000e+002 1.268e-001 5.647e-006 
1.556e-004 2.164e+007 5.658e+008 1.000e+002 1.300e-001 5.972e-006 
1.583e-004 2.199e+007 5.660e+008 1.000e+002 1.314e-001 6.169e-006 
1.626e-004 2.257e+007 5.658e+008 1.000e+002 1.347e-001 6.504e-006 
1.672e-004 2.319e+007 5.658e+008 1.000e+002 1.382e-001 6.866e-006 
1.719e-004 2.381e+007 5.659e+008 1.000e+002 1.421e-001 7.244e-006 
1.768e-004 2.445e+007 5.659e+008 1.000e+002 1.459e-001 7.646e-006 
1.816e-004 2.509e+007 5.659e+008 1.000e+002 1.496e-001 8.056e-006 
1.862e-004 2.570e+007 5.659e+008 1.000e+002 1.535e-001 8.458e-006 
1.908e-004 2.631e+007 5.659e+008 1.000e+002 1.565e-001 8.872e-006 
1.952e-004 2.688e+007 5.659e+008 1.000e+002 1.595e-001 9.267e-006 
1.995e-004 2.744e+007 5.659e+008 1.000e+002 1.627e-001 9.666e-006 
2.041e-004 2.804e+007 5.659e+008 1.000e+002 1.669e-001 1.010e-005 
2.089e-004 2.867e+007 5.659e+008 1.000e+002 1.705e-001 1.057e-005 
2.135e-004 2.927e+007 5.659e+008 1.000e+002 1.738e-001 1.103e-005 
2.174e-004 2.978e+007 5.659e+008 1.000e+002 1.758e-001 1.142e-005 
2.214e-004 3.030e+007 5.659e+008 1.000e+002 1.787e-001 1.183e-005 
2.262e-004 3.091e+007 5.659e+008 1.000e+002 1.821e-001 1.233e-005 
2.312e-004 3.157e+007 5.659e+008 1.000e+002 1.868e-001 1.287e-005 
2.361e-004 3.220e+007 5.659e+008 1.000e+002 1.900e-001 1.339e-005 
2.408e-004 3.281e+007 5.659e+008 1.000e+002 1.935e-001 1.392e-005 
2.454e-004 3.339e+007 5.659e+008 1.000e+002 1.967e-001 1.443e-005 
2.498e-004 3.396e+007 5.659e+008 1.000e+002 1.997e-001 1.493e-005 
2.548e-004 3.459e+007 5.659e+008 1.000e+002 2.038e-001 1.551e-005 
2.596e-004 3.521e+007 5.659e+008 1.000e+002 2.076e-001 1.608e-005 
2.645e-004 3.582e+007 5.659e+008 1.000e+002 2.100e-001 1.667e-005 
2.694e-004 3.645e+007 5.659e+008 1.000e+002 2.138e-001 1.727e-005 
2.747e-004 3.712e+007 5.659e+008 1.000e+002 2.169e-001 1.792e-005 
2.799e-004 3.778e+007 5.659e+008 1.000e+002 2.210e-001 1.859e-005 
2.850e-004 3.843e+007 5.659e+008 1.000e+002 2.247e-001 1.924e-005 
2.898e-004 3.902e+007 5.659e+008 1.000e+002 2.277e-001 1.986e-005 
2.946e-004 3.963e+007 5.659e+008 1.000e+002 2.308e-001 2.050e-005 
2.999e-004 4.029e+007 5.659e+008 1.000e+002 2.352e-001 2.121e-005 
3.048e-004 4.090e+007 5.659e+008 1.000e+002 2.383e-001 2.188e-005 
3.096e-004 4.150e+007 5.659e+008 1.000e+002 2.406e-001 2.254e-005 
3.148e-004 4.215e+007 5.659e+008 1.000e+002 2.446e-001 2.327e-005 
3.203e-004 4.283e+007 5.659e+008 1.000e+002 2.483e-001 2.405e-005 
3.256e-004 4.349e+007 5.659e+008 1.000e+002 2.519e-001 2.481e-005 
3.305e-004 4.409e+007 5.659e+008 1.000e+002 2.548e-001 2.553e-005 
3.357e-004 4.473e+007 5.659e+008 1.000e+002 2.587e-001 2.629e-005 
3.408e-004 4.536e+007 5.659e+008 1.000e+002 2.619e-001 2.707e-005 
3.456e-004 4.595e+007 5.660e+008 1.000e+002 2.649e-001 2.780e-005 
3.509e-004 4.660e+007 5.660e+008 1.000e+002 2.682e-001 2.861e-005 
3.563e-004 4.726e+007 5.659e+008 1.000e+002 2.716e-001 2.946e-005 
3.614e-004 4.788e+007 5.660e+008 1.000e+002 2.747e-001 3.026e-005 
3.664e-004 4.849e+007 5.660e+008 1.000e+002 2.779e-001 3.106e-005 
3.717e-004 4.913e+007 5.659e+008 1.000e+002 2.814e-001 3.190e-005 
3.769e-004 4.976e+007 5.659e+008 1.000e+002 2.838e-001 3.276e-005 
3.821e-004 5.038e+007 5.659e+008 1.000e+002 2.874e-001 3.361e-005 
3.877e-004 5.106e+007 5.659e+008 1.000e+002 2.917e-001 3.455e-005 
3.929e-004 5.168e+007 5.660e+008 1.000e+002 2.941e-001 3.542e-005 
3.978e-004 5.228e+007 5.660e+008 1.000e+002 2.975e-001 3.627e-005 
4.034e-004 5.294e+007 5.659e+008 1.000e+002 3.013e-001 3.723e-005 
4.084e-004 5.354e+007 5.660e+008 1.000e+002 3.037e-001 3.811e-005 
4.137e-004 5.417e+007 5.660e+008 1.000e+002 3.071e-001 3.905e-005 
4.193e-004 5.483e+007 5.660e+008 1.000e+002 3.105e-001 4.003e-005 
4.245e-004 5.545e+007 5.659e+008 1.000e+002 3.136e-001 4.097e-005 
4.298e-004 5.607e+007 5.660e+008 1.000e+002 3.166e-001 4.193e-005 
4.353e-004 5.672e+007 5.659e+008 1.000e+002 3.209e-001 4.294e-005 
4.405e-004 5.734e+007 5.660e+008 1.000e+002 3.227e-001 4.391e-005 
4.463e-004 5.802e+007 5.659e+008 1.000e+002 3.268e-001 4.500e-005 
4.518e-004 5.866e+007 5.659e+008 1.000e+002 3.298e-001 4.603e-005 
4.571e-004 5.929e+007 5.659e+008 1.000e+002 3.327e-001 4.705e-005 
4.626e-004 5.992e+007 5.659e+008 1.000e+002 3.357e-001 4.811e-005 
4.677e-004 6.052e+007 5.659e+008 1.000e+002 3.389e-001 4.911e-005 
4.734e-004 6.119e+007 5.659e+008 1.000e+002 3.414e-001 5.023e-005 
4.791e-004 6.184e+007 5.660e+008 1.000e+002 3.446e-001 5.135e-005 
4.843e-004 6.244e+007 5.660e+008 1.000e+002 3.481e-001 5.239e-005 
4.900e-004 6.310e+007 5.659e+008 1.000e+002 3.515e-001 5.354e-005 
4.954e-004 6.372e+007 5.660e+008 1.000e+002 3.539e-001 5.463e-005 
5.011e-004 6.438e+007 5.659e+008 1.000e+002 3.573e-001 5.581e-005 
5.066e-004 6.501e+007 5.659e+008 1.000e+002 3.602e-001 5.694e-005 
5.120e-004 6.563e+007 5.660e+008 1.000e+002 3.634e-001 5.808e-005 
5.174e-004 6.625e+007 5.660e+008 1.000e+002 3.657e-001 5.922e-005 
5.230e-004 6.688e+007 5.660e+008 1.000e+002 3.690e-001 6.040e-005 
5.287e-004 6.754e+007 5.659e+008 1.000e+002 3.722e-001 6.163e-005 
5.341e-004 6.815e+007 5.659e+008 1.000e+002 3.751e-001 6.279e-005 
5.397e-004 6.878e+007 5.660e+008 1.000e+002 3.783e-001 6.400e-005 
5.451e-004 6.938e+007 5.660e+008 1.000e+002 3.805e-001 6.517e-005 
5.507e-004 7.001e+007 5.660e+008 1.000e+002 3.841e-001 6.641e-005 
5.560e-004 7.061e+007 5.660e+008 1.000e+002 3.859e-001 6.759e-005 
5.616e-004 7.124e+007 5.660e+008 1.000e+002 3.892e-001 6.885e-005 
5.669e-004 7.184e+007 5.660e+008 1.000e+002 3.917e-001 7.005e-005 
5.725e-004 7.246e+007 5.660e+008 1.000e+002 3.949e-001 7.132e-005 
5.781e-004 7.308e+007 5.660e+008 1.000e+002 3.976e-001 7.259e-005 
5.836e-004 7.370e+007 5.660e+008 1.000e+002 4.004e-001 7.387e-005 
5.892e-004 7.432e+007 5.660e+008 1.000e+002 4.025e-001 7.515e-005 
5.945e-004 7.491e+007 5.660e+008 1.000e+002 4.062e-001 7.640e-005 
5.999e-004 7.550e+007 5.660e+008 1.000e+002 4.083e-001 7.767e-005 
6.057e-004 7.615e+007 5.660e+008 1.000e+002 4.118e-001 7.905e-005 
6.112e-004 7.675e+007 5.660e+008 1.000e+002 4.136e-001 8.035e-005 
6.166e-004 7.735e+007 5.660e+008 1.000e+002 4.168e-001 8.166e-005 
6.221e-004 7.795e+007 5.660e+008 1.000e+002 4.201e-001 8.298e-005 
6.277e-004 7.856e+007 5.660e+008 1.000e+002 4.221e-001 8.433e-005 
6.331e-004 7.915e+007 5.660e+008 1.000e+002 4.249e-001 8.566e-005 
6.386e-004 7.975e+007 5.660e+008 1.000e+002 4.282e-001 8.701e-005 
6.440e-004 8.034e+007 5.660e+008 1.000e+002 4.295e-001 8.835e-005 
6.496e-004 8.095e+007 5.659e+008 1.000e+002 4.332e-001 8.975e-005 
6.549e-004 8.152e+007 5.660e+008 1.000e+002 4.352e-001 9.108e-005 
6.604e-004 8.212e+007 5.659e+008 1.000e+002 4.382e-001 9.246e-005 
6.659e-004 8.270e+007 5.660e+008 1.000e+002 4.403e-001 9.384e-005 
6.717e-004 8.333e+007 5.660e+008 1.000e+002 4.433e-001 9.532e-005 
6.771e-004 8.392e+007 5.659e+008 1.000e+002 4.460e-001 9.671e-005 
6.826e-004 8.450e+007 5.660e+008 1.000e+002 4.476e-001 9.812e-005 
6.882e-004 8.510e+007 5.660e+008 1.000e+002 4.501e-001 9.957e-005 
6.938e-004 8.570e+007 5.660e+008 1.000e+002 4.537e-001 1.010e-004 
6.990e-004 8.626e+007 5.660e+008 1.000e+002 4.551e-001 1.024e-004 
7.045e-004 8.684e+007 5.660e+008 1.000e+002 4.578e-001 1.038e-004 
7.102e-004 8.744e+007 5.660e+008 1.000e+002 4.605e-001 1.054e-004 
7.156e-004 8.802e+007 5.659e+008 1.000e+002 4.640e-001 1.068e-004 
7.209e-004 8.858e+007 5.660e+008 1.000e+002 4.655e-001 1.082e-004 
7.265e-004 8.917e+007 5.660e+008 1.000e+002 4.672e-001 1.097e-004 
7.321e-004 8.977e+007 5.660e+008 1.000e+002 4.699e-001 1.113e-004 
7.373e-004 9.031e+007 5.659e+008 1.000e+002 4.720e-001 1.126e-004 
7.425e-004 9.086e+007 5.659e+008 1.000e+002 4.745e-001 1.141e-004 
7.480e-004 9.144e+007 5.660e+008 1.000e+002 4.766e-001 1.156e-004 
7.535e-004 9.201e+007 5.660e+008 1.000e+002 4.799e-001 1.171e-004 
7.586e-004 9.254e+007 5.660e+008 1.000e+002 4.810e-001 1.185e-004 
7.637e-004 9.308e+007 5.660e+008 1.000e+002 4.834e-001 1.199e-004 
7.695e-004 9.368e+007 5.659e+008 1.000e+002 4.859e-001 1.216e-004 
7.747e-004 9.422e+007 5.659e+008 1.000e+002 4.886e-001 1.230e-004 
7.799e-004 9.476e+007 5.660e+008 1.000e+002 4.903e-001 1.245e-004 
7.852e-004 9.531e+007 5.659e+008 1.000e+002 4.927e-001 1.260e-004 
7.907e-004 9.587e+007 5.660e+008 1.000e+002 4.946e-001 1.276e-004 
7.957e-004 9.640e+007 5.660e+008 1.000e+002 4.967e-001 1.290e-004 
8.009e-004 9.693e+007 5.660e+008 1.000e+002 4.990e-001 1.305e-004 
8.064e-004 9.750e+007 5.660e+008 1.000e+002 5.007e-001 1.321e-004 
8.115e-004 9.802e+007 5.660e+008 1.000e+002 5.027e-001 1.336e-004 
8.167e-004 9.855e+007 5.660e+008 1.000e+002 5.051e-001 1.351e-004 
8.219e-004 9.908e+007 5.660e+008 1.000e+002 5.068e-001 1.366e-004 
8.274e-004 9.965e+007 5.659e+008 1.000e+002 5.096e-001 1.382e-004 
8.324e-004 1.002e+008 5.660e+008 1.000e+002 5.118e-001 1.397e-004 
8.376e-004 1.007e+008 5.660e+008 1.000e+002 5.138e-001 1.412e-004 
8.432e-004 1.013e+008 5.660e+008 1.000e+002 5.161e-001 1.429e-004 
8.483e-004 1.018e+008 5.660e+008 1.000e+002 5.176e-001 1.444e-004 
8.533e-004 1.023e+008 5.660e+008 1.000e+002 5.196e-001 1.459e-004 
8.589e-004 1.028e+008 5.660e+008 1.000e+002 5.215e-001 1.476e-004 
8.645e-004 1.034e+008 5.660e+008 1.000e+002 5.238e-001 1.493e-004 
8.698e-004 1.039e+008 5.659e+008 1.000e+002 5.263e-001 1.509e-004 
8.755e-004 1.045e+008 5.660e+008 1.000e+002 5.280e-001 1.526e-004 
8.815e-004 1.051e+008 5.660e+008 1.000e+002 5.303e-001 1.545e-004 
8.869e-004 1.057e+008 5.660e+008 1.000e+002 5.324e-001 1.561e-004 
8.924e-004 1.062e+008 5.660e+008 1.000e+002 5.344e-001 1.578e-004 
8.984e-004 1.068e+008 5.660e+008 1.000e+002 5.368e-001 1.596e-004 
9.036e-004 1.073e+008 5.660e+008 1.000e+002 5.390e-001 1.613e-004 
9.091e-004 1.079e+008 5.660e+008 1.000e+002 5.414e-001 1.630e-004 
9.151e-004 1.085e+008 5.660e+008 1.000e+002 5.432e-001 1.649e-004 
9.205e-004 1.090e+008 5.660e+008 1.000e+002 5.451e-001 1.665e-004 
9.260e-004 1.096e+008 5.660e+008 1.000e+002 5.462e-001 1.683e-004 
9.318e-004 1.101e+008 5.660e+008 1.000e+002 5.495e-001 1.701e-004 
9.372e-004 1.107e+008 5.660e+008 1.000e+002 5.509e-001 1.718e-004 
9.426e-004 1.112e+008 5.660e+008 1.000e+002 5.527e-001 1.736e-004 
9.484e-004 1.118e+008 5.660e+008 1.000e+002 5.553e-001 1.754e-004 
9.536e-004 1.123e+008 5.660e+008 1.000e+002 5.567e-001 1.771e-004 
9.588e-004 1.128e+008 5.660e+008 1.000e+002 5.587e-001 1.788e-004 
9.646e-004 1.133e+008 5.660e+008 1.000e+002 5.612e-001 1.806e-004 
9.698e-004 1.139e+008 5.659e+008 1.000e+002 5.623e-001 1.823e-004 
9.752e-004 1.144e+008 5.660e+008 1.000e+002 5.646e-001 1.841e-004 
9.812e-004 1.150e+008 5.660e+008 1.000e+002 5.669e-001 1.860e-004 
9.864e-004 1.155e+008 5.660e+008 1.000e+002 5.681e-001 1.877e-004 
9.917e-004 1.160e+008 5.659e+008 1.000e+002 5.708e-001 1.895e-004 
9.975e-004 1.165e+008 5.659e+008 1.000e+002 5.725e-001 1.914e-004 
1.003e-003 1.171e+008 5.660e+008 1.000e+002 5.739e-001 1.931e-004 
1.008e-003 1.176e+008 5.660e+008 1.000e+002 5.759e-001 1.949e-004 
1.014e-003 1.181e+008 5.659e+008 1.000e+002 5.786e-001 1.969e-004 
1.019e-003 1.186e+008 5.660e+008 1.000e+002 5.797e-001 1.986e-004 
1.025e-003 1.192e+008 5.659e+008 1.000e+002 5.809e-001 2.004e-004 
1.030e-003 1.197e+008 5.659e+008 1.000e+002 5.832e-001 2.023e-004 
1.035e-003 1.202e+008 5.660e+008 1.000e+002 5.849e-001 2.040e-004 
1.041e-003 1.207e+008 5.660e+008 1.000e+002 5.860e-001 2.058e-004 
1.046e-003 1.212e+008 5.659e+008 1.000e+002 5.878e-001 2.077e-004 
1.051e-003 1.217e+008 5.660e+008 1.000e+002 5.903e-001 2.095e-004 
1.057e-003 1.222e+008 5.660e+008 1.000e+002 5.919e-001 2.113e-004 
1.062e-003 1.228e+008 5.660e+008 1.000e+002 5.938e-001 2.132e-004 
1.068e-003 1.233e+008 5.659e+008 1.000e+002 5.959e-001 2.150e-004 
1.073e-003 1.238e+008 5.660e+008 1.000e+002 5.974e-001 2.170e-004 
1.079e-003 1.243e+008 5.659e+008 1.000e+002 5.988e-001 2.188e-004 
1.084e-003 1.248e+008 5.660e+008 1.000e+002 6.011e-001 2.206e-004 
1.090e-003 1.254e+008 5.659e+008 1.000e+002 6.025e-001 2.226e-004 
1.095e-003 1.258e+008 5.660e+008 1.000e+002 6.042e-001 2.244e-004 
1.100e-003 1.263e+008 5.659e+008 1.000e+002 6.056e-001 2.262e-004 
1.106e-003 1.269e+008 5.659e+008 1.000e+002 6.075e-001 2.283e-004 
1.111e-003 1.274e+008 5.660e+008 1.000e+002 6.089e-001 2.301e-004 
1.116e-003 1.278e+008 5.659e+008 1.000e+002 6.106e-001 2.319e-004 
1.122e-003 1.284e+008 5.660e+008 1.000e+002 6.121e-001 2.339e-004 
1.127e-003 1.289e+008 5.659e+008 1.000e+002 6.143e-001 2.358e-004 
1.133e-003 1.294e+008 5.659e+008 1.000e+002 6.161e-001 2.378e-004 
1.138e-003 1.299e+008 5.659e+008 1.000e+002 6.173e-001 2.397e-004 
1.143e-003 1.304e+008 5.660e+008 1.000e+002 6.188e-001 2.415e-004 
1.149e-003 1.309e+008 5.659e+008 1.000e+002 6.210e-001 2.436e-004 
1.154e-003 1.314e+008 5.659e+008 1.000e+002 6.223e-001 2.454e-004 
1.159e-003 1.319e+008 5.660e+008 1.000e+002 6.240e-001 2.473e-004 
1.165e-003 1.324e+008 5.660e+008 1.000e+002 6.256e-001 2.493e-004 
1.170e-003 1.328e+008 5.659e+008 1.000e+002 6.270e-001 2.511e-004 
1.175e-003 1.333e+008 5.660e+008 1.000e+002 6.279e-001 2.530e-004 
1.181e-003 1.338e+008 5.660e+008 1.000e+002 6.306e-001 2.551e-004 
1.186e-003 1.343e+008 5.660e+008 1.000e+002 6.321e-001 2.570e-004 
1.191e-003 1.348e+008 5.660e+008 1.000e+002 6.336e-001 2.590e-004 
1.197e-003 1.353e+008 5.659e+008 1.000e+002 6.346e-001 2.609e-004 
1.202e-003 1.358e+008 5.660e+008 1.000e+002 6.367e-001 2.628e-004 
1.207e-003 1.363e+008 5.660e+008 1.000e+002 6.379e-001 2.648e-004 
1.213e-003 1.368e+008 5.660e+008 1.000e+002 6.388e-001 2.667e-004 
1.218e-003 1.372e+008 5.659e+008 1.000e+002 6.404e-001 2.686e-004 
1.223e-003 1.377e+008 5.659e+008 1.000e+002 6.423e-001 2.706e-004 
1.228e-003 1.382e+008 5.660e+008 1.000e+002 6.435e-001 2.725e-004 
1.233e-003 1.386e+008 5.660e+008 1.000e+002 6.452e-001 2.744e-004 
1.239e-003 1.391e+008 5.659e+008 1.000e+002 6.468e-001 2.764e-004 
1.244e-003 1.396e+008 5.659e+008 1.000e+002 6.485e-001 2.784e-004 
1.249e-003 1.401e+008 5.660e+008 1.000e+002 6.500e-001 2.804e-004 
1.255e-003 1.406e+008 5.660e+008 1.000e+002 6.507e-001 2.824e-004 
1.260e-003 1.410e+008 5.659e+008 1.000e+002 6.530e-001 2.843e-004 
1.265e-003 1.415e+008 5.659e+008 1.000e+002 6.546e-001 2.864e-004 
1.270e-003 1.420e+008 5.660e+008 1.000e+002 6.553e-001 2.884e-004 
1.276e-003 1.424e+008 5.659e+008 1.000e+002 6.566e-001 2.903e-004 
1.281e-003 1.429e+008 5.659e+008 1.000e+002 6.583e-001 2.923e-004 
1.286e-003 1.434e+008 5.659e+008 1.000e+002 6.597e-001 2.942e-004 
1.291e-003 1.439e+008 5.660e+008 1.000e+002 6.611e-001 2.962e-004 
1.297e-003 1.443e+008 5.660e+008 1.000e+002 6.619e-001 2.983e-004 
1.302e-003 1.448e+008 5.659e+008 1.000e+002 6.638e-001 3.002e-004 
1.307e-003 1.453e+008 5.659e+008 1.000e+002 6.652e-001 3.023e-004 
1.312e-003 1.457e+008 5.660e+008 1.000e+002 6.664e-001 3.043e-004 
1.318e-003 1.462e+008 5.659e+008 1.000e+002 6.677e-001 3.064e-004 
1.323e-003 1.467e+008 5.659e+008 1.000e+002 6.703e-001 3.084e-004 
1.328e-003 1.471e+008 5.659e+008 1.000e+002 6.707e-001 3.104e-004 
1.333e-003 1.476e+008 5.659e+008 1.000e+002 6.725e-001 3.125e-004 
1.339e-003 1.481e+008 5.659e+008 1.000e+002 6.732e-001 3.145e-004 
1.344e-003 1.485e+008 5.659e+008 1.000e+002 6.746e-001 3.165e-004 
1.349e-003 1.490e+008 5.659e+008 1.000e+002 6.765e-001 3.186e-004 
1.354e-003 1.494e+008 5.660e+008 1.000e+002 6.771e-001 3.206e-004 
1.360e-003 1.499e+008 5.659e+008 1.000e+002 6.792e-001 3.227e-004 
1.365e-003 1.504e+008 5.659e+008 1.000e+002 6.800e-001 3.248e-004 
1.370e-003 1.508e+008 5.660e+008 1.000e+002 6.816e-001 3.268e-004 
1.375e-003 1.513e+008 5.659e+008 1.000e+002 6.831e-001 3.289e-004 
1.381e-003 1.518e+008 5.659e+008 1.000e+002 6.843e-001 3.309e-004 
1.386e-003 1.522e+008 5.660e+008 1.000e+002 6.849e-001 3.330e-004 
1.391e-003 1.527e+008 5.659e+008 1.000e+002 6.869e-001 3.350e-004 
1.396e-003 1.531e+008 5.659e+008 1.000e+002 6.877e-001 3.370e-004 
1.401e-003 1.536e+008 5.659e+008 1.000e+002 6.898e-001 3.392e-004 
1.407e-003 1.540e+008 5.659e+008 1.000e+002 6.905e-001 3.413e-004 
1.412e-003 1.545e+008 5.660e+008 1.000e+002 6.915e-001 3.433e-004 
1.417e-003 1.549e+008 5.659e+008 1.000e+002 6.931e-001 3.454e-004 
1.422e-003 1.554e+008 5.659e+008 1.000e+002 6.944e-001 3.475e-004 
1.427e-003 1.558e+008 5.659e+008 1.000e+002 6.961e-001 3.496e-004 
1.432e-003 1.563e+008 5.659e+008 1.000e+002 6.964e-001 3.516e-004 
1.437e-003 1.567e+008 5.659e+008 1.000e+002 6.980e-001 3.536e-004 
1.443e-003 1.572e+008 5.659e+008 1.000e+002 6.998e-001 3.558e-004 
1.448e-003 1.576e+008 5.659e+008 1.000e+002 7.009e-001 3.579e-004 
1.453e-003 1.581e+008 5.659e+008 1.000e+002 7.020e-001 3.600e-004 
1.459e-003 1.585e+008 5.659e+008 1.000e+002 7.037e-001 3.621e-004 
1.464e-003 1.590e+008 5.659e+008 1.000e+002 7.040e-001 3.642e-004 
1.469e-003 1.594e+008 5.659e+008 1.000e+002 7.061e-001 3.664e-004 
1.474e-003 1.598e+008 5.659e+008 1.000e+002 7.069e-001 3.685e-004 
1.479e-003 1.603e+008 5.659e+008 1.000e+002 7.080e-001 3.706e-004 
1.485e-003 1.607e+008 5.659e+008 1.000e+002 7.094e-001 3.728e-004 
1.490e-003 1.612e+008 5.659e+008 1.000e+002 7.106e-001 3.749e-004 
1.495e-003 1.616e+008 5.659e+008 1.000e+002 7.119e-001 3.771e-004 
1.500e-003 1.621e+008 5.659e+008 1.000e+002 7.131e-001 3.792e-004 
1.505e-003 1.625e+008 5.659e+008 1.000e+002 7.140e-001 3.813e-004 
1.510e-003 1.629e+008 5.659e+008 1.000e+002 7.148e-001 3.834e-004 
1.516e-003 1.634e+008 5.659e+008 1.000e+002 7.165e-001 3.856e-004 
1.521e-003 1.639e+008 5.659e+008 1.000e+002 7.181e-001 3.878e-004 
1.526e-003 1.643e+008 5.659e+008 1.000e+002 7.190e-001 3.900e-004 
1.532e-003 1.647e+008 5.659e+008 1.000e+002 7.207e-001 3.922e-004 
1.537e-003 1.652e+008 5.660e+008 1.000e+002 7.210e-001 3.943e-004 
1.542e-003 1.656e+008 5.659e+008 1.000e+002 7.220e-001 3.965e-004 
1.547e-003 1.661e+008 5.659e+008 1.000e+002 7.232e-001 3.987e-004 
1.552e-003 1.665e+008 5.659e+008 1.000e+002 7.245e-001 4.008e-004 
1.558e-003 1.669e+008 5.659e+008 1.000e+002 7.262e-001 4.031e-004 
1.563e-003 1.674e+008 5.659e+008 1.000e+002 7.269e-001 4.053e-004 
1.568e-003 1.678e+008 5.659e+008 1.000e+002 7.278e-001 4.075e-004 
1.573e-003 1.683e+008 5.659e+008 1.000e+002 7.296e-001 4.097e-004 
1.578e-003 1.687e+008 5.659e+008 1.000e+002 7.303e-001 4.118e-004 
1.584e-003 1.691e+008 5.659e+008 1.000e+002 7.320e-001 4.141e-004 
1.589e-003 1.695e+008 5.659e+008 1.000e+002 7.328e-001 4.162e-004 
1.594e-003 1.700e+008 5.659e+008 1.000e+002 7.334e-001 4.184e-004 
1.599e-003 1.704e+008 5.659e+008 1.000e+002 7.350e-001 4.205e-004 
1.604e-003 1.708e+008 5.659e+008 1.000e+002 7.358e-001 4.228e-004 
1.610e-003 1.713e+008 5.659e+008 1.000e+002 7.367e-001 4.250e-004 
1.615e-003 1.717e+008 5.659e+008 1.000e+002 7.381e-001 4.272e-004 
1.620e-003 1.721e+008 5.659e+008 1.000e+002 7.393e-001 4.295e-004 
1.625e-003 1.726e+008 5.659e+008 1.000e+002 7.399e-001 4.317e-004 
1.631e-003 1.730e+008 5.659e+008 1.000e+002 7.410e-001 4.339e-004 
1.636e-003 1.734e+008 5.659e+008 1.000e+002 7.421e-001 4.361e-004 
1.641e-003 1.738e+008 5.659e+008 1.000e+002 7.436e-001 4.383e-004 
1.646e-003 1.743e+008 5.659e+008 1.000e+002 7.449e-001 4.406e-004 
1.651e-003 1.747e+008 5.659e+008 1.000e+002 7.456e-001 4.428e-004 
1.657e-003 1.752e+008 5.659e+008 1.000e+002 7.472e-001 4.451e-004 
1.662e-003 1.756e+008 5.659e+008 1.000e+002 7.479e-001 4.473e-004 
1.667e-003 1.760e+008 5.659e+008 1.000e+002 7.487e-001 4.496e-004 
1.672e-003 1.765e+008 5.659e+008 1.000e+002 7.496e-001 4.519e-004 
1.678e-003 1.769e+008 5.659e+008 1.000e+002 7.513e-001 4.541e-004 
1.683e-003 1.773e+008 5.660e+008 1.000e+002 7.520e-001 4.565e-004 
1.688e-003 1.777e+008 5.659e+008 1.000e+002 7.535e-001 4.587e-004 
1.693e-003 1.782e+008 5.659e+008 1.000e+002 7.543e-001 4.610e-004 
1.698e-003 1.786e+008 5.659e+008 1.000e+002 7.551e-001 4.632e-004 
1.703e-003 1.790e+008 5.659e+008 1.000e+002 7.564e-001 4.654e-004 
1.709e-003 1.794e+008 5.659e+008 1.000e+002 7.567e-001 4.678e-004 
1.714e-003 1.798e+008 5.659e+008 1.000e+002 7.578e-001 4.700e-004 
1.719e-003 1.803e+008 5.659e+008 1.000e+002 7.595e-001 4.724e-004 
1.724e-003 1.807e+008 5.659e+008 1.000e+002 7.606e-001 4.746e-004 
1.730e-003 1.811e+008 5.659e+008 1.000e+002 7.616e-001 4.770e-004 
1.735e-003 1.816e+008 5.659e+008 1.000e+002 7.621e-001 4.793e-004 
1.740e-003 1.820e+008 5.659e+008 1.000e+002 7.635e-001 4.816e-004 
1.746e-003 1.824e+008 5.659e+008 1.000e+002 7.641e-001 4.839e-004 
1.751e-003 1.828e+008 5.659e+008 1.000e+002 7.650e-001 4.862e-004 
1.756e-003 1.833e+008 5.659e+008 1.000e+002 7.667e-001 4.885e-004 
1.761e-003 1.837e+008 5.659e+008 1.000e+002 7.677e-001 4.908e-004 
1.766e-003 1.841e+008 5.659e+008 1.000e+002 7.687e-001 4.932e-004 
1.771e-003 1.845e+008 5.659e+008 1.000e+002 7.693e-001 4.954e-004 
1.777e-003 1.849e+008 5.659e+008 1.000e+002 7.705e-001 4.977e-004 
1.782e-003 1.853e+008 5.659e+008 1.000e+002 7.713e-001 5.000e-004 
1.787e-003 1.857e+008 5.659e+008 1.000e+002 7.718e-001 5.023e-004 
1.792e-003 1.862e+008 5.659e+008 1.000e+002 7.733e-001 5.046e-004 
1.797e-003 1.866e+008 5.659e+008 1.000e+002 7.745e-001 5.069e-004 
1.803e-003 1.870e+008 5.659e+008 1.000e+002 7.759e-001 5.093e-004 
1.808e-003 1.874e+008 5.659e+008 1.000e+002 7.764e-001 5.116e-004 
1.813e-003 1.879e+008 5.659e+008 1.000e+002 7.772e-001 5.141e-004 
1.818e-003 1.883e+008 5.659e+008 1.000e+002 7.783e-001 5.164e-004 
1.824e-003 1.887e+008 5.660e+008 1.000e+002 7.789e-001 5.187e-004 
1.829e-003 1.891e+008 5.659e+008 1.000e+002 7.799e-001 5.211e-004 
1.834e-003 1.895e+008 5.659e+008 1.000e+002 7.804e-001 5.234e-004 
1.839e-003 1.899e+008 5.659e+008 1.000e+002 7.819e-001 5.258e-004 
1.844e-003 1.903e+008 5.659e+008 1.000e+002 7.830e-001 5.280e-004 
1.850e-003 1.907e+008 5.659e+008 1.000e+002 7.839e-001 5.305e-004 
1.855e-003 1.911e+008 5.659e+008 1.000e+002 7.848e-001 5.327e-004 
1.860e-003 1.916e+008 5.659e+008 1.000e+002 7.860e-001 5.351e-004 
1.865e-003 1.920e+008 5.659e+008 1.000e+002 7.867e-001 5.375e-004 
1.870e-003 1.924e+008 5.659e+008 1.000e+002 7.873e-001 5.398e-004 
1.876e-003 1.928e+008 5.659e+008 1.000e+002 7.880e-001 5.422e-004 
1.881e-003 1.932e+008 5.659e+008 1.000e+002 7.897e-001 5.445e-004 
1.886e-003 1.936e+008 5.659e+008 1.000e+002 7.909e-001 5.470e-004 
1.891e-003 1.940e+008 5.659e+008 1.000e+002 7.915e-001 5.493e-004 
1.896e-003 1.944e+008 5.659e+008 1.000e+002 7.925e-001 5.517e-004 
1.901e-003 1.948e+008 5.659e+008 1.000e+002 7.928e-001 5.540e-004 
1.907e-003 1.952e+008 5.659e+008 1.000e+002 7.936e-001 5.564e-004 
1.912e-003 1.956e+008 5.659e+008 1.000e+002 7.946e-001 5.587e-004 
1.917e-003 1.960e+008 5.659e+008 1.000e+002 7.960e-001 5.611e-004 
1.922e-003 1.964e+008 5.659e+008 1.000e+002 7.966e-001 5.634e-004 
1.927e-003 1.968e+008 5.659e+008 1.000e+002 7.975e-001 5.658e-004 
1.933e-003 1.972e+008 5.659e+008 1.000e+002 7.983e-001 5.683e-004 
1.938e-003 1.976e+008 5.659e+008 1.000e+002 7.992e-001 5.706e-004 
1.943e-003 1.981e+008 5.659e+008 1.000e+002 8.003e-001 5.731e-004 
1.948e-003 1.984e+008 5.659e+008 1.000e+002 8.009e-001 5.754e-004 
1.953e-003 1.989e+008 5.659e+008 1.000e+002 8.024e-001 5.779e-004 
1.958e-003 1.993e+008 5.659e+008 1.000e+002 8.028e-001 5.802e-004 
1.964e-003 1.997e+008 5.659e+008 1.000e+002 8.038e-001 5.827e-004 
1.969e-003 2.001e+008 5.659e+008 1.000e+002 8.041e-001 5.850e-004 
1.974e-003 2.004e+008 5.659e+008 1.000e+002 8.056e-001 5.873e-004 
1.979e-003 2.009e+008 5.659e+008 1.000e+002 8.058e-001 5.898e-004 
1.984e-003 2.012e+008 5.659e+008 1.000e+002 8.065e-001 5.921e-004 
1.989e-003 2.016e+008 5.659e+008 1.000e+002 8.082e-001 5.946e-004 
1.994e-003 2.020e+008 5.659e+008 1.000e+002 8.086e-001 5.970e-004 
2.000e-003 2.024e+008 5.659e+008 1.000e+002 8.096e-001 5.994e-004 
2.005e-003 2.028e+008 5.659e+008 1.000e+002 8.103e-001 6.018e-004 
2.010e-003 2.032e+008 5.659e+008 1.000e+002 8.112e-001 6.043e-004 
2.015e-003 2.036e+008 5.659e+008 1.000e+002 8.114e-001 6.067e-004 
2.021e-003 2.041e+008 5.659e+008 1.000e+002 8.129e-001 6.092e-004 
2.026e-003 2.044e+008 5.659e+008 1.000e+002 8.137e-001 6.116e-004 
2.031e-003 2.049e+008 5.659e+008 1.000e+002 8.142e-001 6.142e-004 
2.036e-003 2.053e+008 5.659e+008 1.000e+002 8.156e-001 6.166e-004 
2.042e-003 2.057e+008 5.659e+008 1.000e+002 8.162e-001 6.191e-004 
2.047e-003 2.061e+008 5.659e+008 1.000e+002 8.166e-001 6.215e-004 
2.052e-003 2.064e+008 5.659e+008 1.000e+002 8.175e-001 6.239e-004 
2.057e-003 2.069e+008 5.659e+008 1.000e+002 8.194e-001 6.265e-004 
2.062e-003 2.072e+008 5.659e+008 1.000e+002 8.197e-001 6.289e-004 
2.068e-003 2.076e+008 5.659e+008 1.000e+002 8.208e-001 6.314e-004 
2.073e-003 2.080e+008 5.659e+008 1.000e+002 8.212e-001 6.338e-004 
2.078e-003 2.084e+008 5.659e+008 1.000e+002 8.221e-001 6.363e-004 
2.083e-003 2.088e+008 5.659e+008 1.000e+002 8.226e-001 6.387e-004 
2.088e-003 2.092e+008 5.659e+008 1.000e+002 8.239e-001 6.413e-004 
2.093e-003 2.096e+008 5.659e+008 1.000e+002 8.242e-001 6.436e-004 
2.099e-003 2.100e+008 5.659e+008 1.000e+002 8.252e-001 6.461e-004 
2.104e-003 2.104e+008 5.659e+008 1.000e+002 8.260e-001 6.486e-004 
2.109e-003 2.108e+008 5.659e+008 1.000e+002 8.268e-001 6.511e-004 
2.114e-003 2.112e+008 5.659e+008 1.000e+002 8.278e-001 6.536e-004 
2.120e-003 2.116e+008 5.659e+008 1.000e+002 8.285e-001 6.561e-004 
2.125e-003 2.120e+008 5.659e+008 1.000e+002 8.291e-001 6.586e-004 
2.130e-003 2.124e+008 5.659e+008 1.000e+002 8.305e-001 6.611e-004 
2.135e-003 2.128e+008 5.659e+008 1.000e+002 8.306e-001 6.637e-004 
2.141e-003 2.132e+008 5.659e+008 1.000e+002 8.314e-001 6.662e-004 
2.146e-003 2.136e+008 5.659e+008 1.000e+002 8.327e-001 6.688e-004 
2.151e-003 2.140e+008 5.659e+008 1.000e+002 8.336e-001 6.713e-004 
2.157e-003 2.144e+008 5.659e+008 1.000e+002 8.338e-001 6.740e-004 
2.162e-003 2.148e+008 5.659e+008 1.000e+002 8.346e-001 6.764e-004 
2.167e-003 2.152e+008 5.659e+008 1.000e+002 8.356e-001 6.790e-004 
2.172e-003 2.155e+008 5.659e+008 1.000e+002 8.365e-001 6.815e-004 
2.178e-003 2.160e+008 5.659e+008 1.000e+002 8.371e-001 6.841e-004 
2.183e-003 2.163e+008 5.659e+008 1.000e+002 8.374e-001 6.866e-004 
2.188e-003 2.167e+008 5.659e+008 1.000e+002 8.386e-001 6.891e-004 
2.193e-003 2.171e+008 5.659e+008 1.000e+002 8.396e-001 6.917e-004 
2.199e-003 2.175e+008 5.659e+008 1.000e+002 8.399e-001 6.942e-004 
2.204e-003 2.179e+008 5.659e+008 1.000e+002 8.405e-001 6.967e-004 
2.209e-003 2.183e+008 5.659e+008 1.000e+002 8.415e-001 6.993e-004 
2.214e-003 2.187e+008 5.659e+008 1.000e+002 8.422e-001 7.019e-004 
2.220e-003 2.191e+008 5.659e+008 1.000e+002 8.427e-001 7.045e-004 
2.225e-003 2.195e+008 5.659e+008 1.000e+002 8.440e-001 7.070e-004 
2.230e-003 2.199e+008 5.659e+008 1.000e+002 8.441e-001 7.096e-004 
2.236e-003 2.203e+008 5.659e+008 1.000e+002 8.454e-001 7.122e-004 
2.241e-003 2.206e+008 5.659e+008 1.000e+002 8.460e-001 7.147e-004 
2.246e-003 2.210e+008 5.659e+008 1.000e+002 8.468e-001 7.173e-004 
2.251e-003 2.214e+008 5.659e+008 1.000e+002 8.477e-001 7.199e-004 
2.257e-003 2.218e+008 5.659e+008 1.000e+002 8.486e-001 7.226e-004 
2.262e-003 2.222e+008 5.659e+008 1.000e+002 8.495e-001 7.252e-004 
2.268e-003 2.226e+008 5.659e+008 1.000e+002 8.501e-001 7.279e-004 
2.273e-003 2.230e+008 5.659e+008 1.000e+002 8.506e-001 7.304e-004 
2.278e-003 2.234e+008 5.659e+008 1.000e+002 8.512e-001 7.331e-004 
2.284e-003 2.238e+008 5.659e+008 1.000e+002 8.522e-001 7.356e-004 
2.289e-003 2.242e+008 5.659e+008 1.000e+002 8.527e-001 7.384e-004 
2.294e-003 2.246e+008 5.659e+008 1.000e+002 8.535e-001 7.409e-004 
2.300e-003 2.250e+008 5.659e+008 1.000e+002 8.542e-001 7.436e-004 
2.305e-003 2.254e+008 5.659e+008 1.000e+002 8.545e-001 7.461e-004 
2.310e-003 2.258e+008 5.659e+008 1.000e+002 8.558e-001 7.489e-004 
2.316e-003 2.261e+008 5.659e+008 1.000e+002 8.564e-001 7.515e-004 
2.321e-003 2.265e+008 5.659e+008 1.000e+002 8.571e-001 7.542e-004 
2.326e-003 2.269e+008 5.659e+008 1.000e+002 8.581e-001 7.568e-004 
2.332e-003 2.273e+008 5.659e+008 1.000e+002 8.582e-001 7.595e-004 
2.337e-003 2.277e+008 5.659e+008 1.000e+002 8.594e-001 7.619e-004 
2.342e-003 2.281e+008 5.659e+008 1.000e+002 8.597e-001 7.647e-004 
2.347e-003 2.285e+008 5.659e+008 1.000e+002 8.603e-001 7.672e-004 
2.353e-003 2.288e+008 5.659e+008 1.000e+002 8.611e-001 7.699e-004 
2.358e-003 2.292e+008 5.659e+008 1.000e+002 8.617e-001 7.724e-004 
2.363e-003 2.296e+008 5.659e+008 1.000e+002 8.627e-001 7.750e-004 
2.368e-003 2.300e+008 5.659e+008 1.000e+002 8.629e-001 7.776e-004 
2.374e-003 2.304e+008 5.659e+008 1.000e+002 8.639e-001 7.803e-004 
2.379e-003 2.308e+008 5.659e+008 1.000e+002 8.646e-001 7.829e-004 
2.384e-003 2.311e+008 5.659e+008 1.000e+002 8.650e-001 7.856e-004 
2.389e-003 2.315e+008 5.659e+008 1.000e+002 8.660e-001 7.882e-004 
2.395e-003 2.319e+008 5.659e+008 1.000e+002 8.673e-001 7.909e-004 
2.400e-003 2.323e+008 5.659e+008 1.000e+002 8.676e-001 7.936e-004 
2.406e-003 2.327e+008 5.659e+008 1.000e+002 8.677e-001 7.963e-004 
2.411e-003 2.331e+008 5.659e+008 1.000e+002 8.687e-001 7.989e-004 
2.416e-003 2.334e+008 5.659e+008 1.000e+002 8.694e-001 8.016e-004 
2.421e-003 2.338e+008 5.659e+008 1.000e+002 8.700e-001 8.042e-004 
2.427e-003 2.342e+008 5.659e+008 1.000e+002 8.707e-001 8.069e-004 
2.432e-003 2.346e+008 5.659e+008 1.000e+002 8.714e-001 8.095e-004 
2.437e-003 2.350e+008 5.659e+008 1.000e+002 8.724e-001 8.123e-004 
2.442e-003 2.353e+008 5.659e+008 1.000e+002 8.722e-001 8.148e-004 
2.448e-003 2.357e+008 5.658e+008 1.000e+002 8.735e-001 8.175e-004 
2.453e-003 2.361e+008 5.659e+008 1.000e+002 8.741e-001 8.201e-004 
2.458e-003 2.365e+008 5.659e+008 1.000e+002 8.747e-001 8.228e-004 
2.463e-003 2.368e+008 5.659e+008 1.000e+002 8.756e-001 8.254e-004 
2.469e-003 2.372e+008 5.659e+008 1.000e+002 8.761e-001 8.281e-004 
2.474e-003 2.376e+008 5.659e+008 1.000e+002 8.765e-001 8.306e-004 
2.479e-003 2.380e+008 5.659e+008 1.000e+002 8.774e-001 8.333e-004 
2.484e-003 2.383e+008 5.659e+008 1.000e+002 8.781e-001 8.360e-004 
2.490e-003 2.387e+008 5.659e+008 1.000e+002 8.786e-001 8.387e-004 
2.495e-003 2.391e+008 5.659e+008 1.000e+002 8.787e-001 8.412e-004 
2.500e-003 2.395e+008 5.659e+008 1.000e+002 8.799e-001 8.440e-004 
2.505e-003 2.398e+008 5.659e+008 1.000e+002 8.808e-001 8.466e-004 
2.511e-003 2.402e+008 5.659e+008 1.000e+002 8.805e-001 8.493e-004 
2.516e-003 2.406e+008 5.659e+008 1.000e+002 8.816e-001 8.519e-004 
2.521e-003 2.409e+008 5.659e+008 1.000e+002 8.822e-001 8.546e-004 
2.526e-003 2.413e+008 5.659e+008 1.000e+002 8.830e-001 8.572e-004 
2.531e-003 2.417e+008 5.659e+008 1.000e+002 8.836e-001 8.599e-004 
2.536e-003 2.420e+008 5.659e+008 1.000e+002 8.841e-001 8.625e-004 
2.542e-003 2.424e+008 5.659e+008 1.000e+002 8.851e-001 8.652e-004 
2.547e-003 2.428e+008 5.659e+008 1.000e+002 8.856e-001 8.678e-004 
2.552e-003 2.432e+008 5.659e+008 1.000e+002 8.858e-001 8.706e-004 
2.557e-003 2.435e+008 5.659e+008 1.000e+002 8.867e-001 8.732e-004 
2.563e-003 2.439e+008 5.659e+008 1.000e+002 8.872e-001 8.759e-004 
2.568e-003 2.442e+008 5.659e+008 1.000e+002 8.876e-001 8.785e-004 
2.573e-003 2.446e+008 5.659e+008 1.000e+002 8.883e-001 8.812e-004 
2.578e-003 2.450e+008 5.659e+008 1.000e+002 8.893e-001 8.839e-004 
2.584e-003 2.454e+008 5.659e+008 1.000e+002 8.892e-001 8.866e-004 
2.589e-003 2.457e+008 5.659e+008 1.000e+002 8.901e-001 8.891e-004 
2.594e-003 2.461e+008 5.659e+008 1.000e+002 8.906e-001 8.919e-004 
2.599e-003 2.464e+008 5.659e+008 1.000e+002 8.910e-001 8.945e-004 
2.604e-003 2.468e+008 5.659e+008 1.000e+002 8.924e-001 8.972e-004 
2.609e-003 2.472e+008 5.659e+008 1.000e+002 8.926e-001 8.998e-004 
2.614e-003 2.475e+008 5.659e+008 1.000e+002 8.930e-001 9.025e-004 
2.620e-003 2.479e+008 5.659e+008 1.000e+002 8.941e-001 9.052e-004 
2.625e-003 2.483e+008 5.659e+008 1.000e+002 8.941e-001 9.079e-004 
2.630e-003 2.486e+008 5.659e+008 1.000e+002 8.950e-001 9.105e-004 
2.635e-003 2.490e+008 5.659e+008 1.000e+002 8.959e-001 9.133e-004 
2.641e-003 2.493e+008 5.659e+008 1.000e+002 8.963e-001 9.160e-004 
2.646e-003 2.497e+008 5.659e+008 1.000e+002 8.970e-001 9.187e-004 
2.651e-003 2.501e+008 5.659e+008 1.000e+002 8.973e-001 9.214e-004 
2.656e-003 2.505e+008 5.659e+008 1.000e+002 8.975e-001 9.242e-004 
2.662e-003 2.508e+008 5.659e+008 1.000e+002 8.986e-001 9.268e-004 
2.667e-003 2.512e+008 5.659e+008 1.000e+002 8.993e-001 9.296e-004 
2.672e-003 2.515e+008 5.659e+008 1.000e+002 8.998e-001 9.323e-004 
2.677e-003 2.519e+008 5.659e+008 1.000e+002 9.006e-001 9.350e-004 
2.683e-003 2.523e+008 5.659e+008 1.000e+002 9.010e-001 9.377e-004 
2.688e-003 2.526e+008 5.659e+008 1.000e+002 9.014e-001 9.404e-004 
2.693e-003 2.530e+008 5.659e+008 1.000e+002 9.020e-001 9.431e-004 
2.698e-003 2.533e+008 5.659e+008 1.000e+002 9.026e-001 9.458e-004 
2.703e-003 2.537e+008 5.659e+008 1.000e+002 9.029e-001 9.485e-004 
2.708e-003 2.541e+008 5.659e+008 1.000e+002 9.038e-001 9.512e-004 
2.714e-003 2.544e+008 5.659e+008 1.000e+002 9.042e-001 9.541e-004 
2.719e-003 2.548e+008 5.659e+008 1.000e+002 9.046e-001 9.567e-004 
2.724e-003 2.552e+008 5.659e+008 1.000e+002 9.053e-001 9.595e-004 
2.729e-003 2.555e+008 5.659e+008 1.000e+002 9.059e-001 9.622e-004 
2.735e-003 2.559e+008 5.659e+008 1.000e+002 9.061e-001 9.650e-004 
2.740e-003 2.562e+008 5.659e+008 1.000e+002 9.074e-001 9.677e-004 
2.745e-003 2.566e+008 5.659e+008 1.000e+002 9.068e-001 9.705e-004 
2.750e-003 2.570e+008 5.659e+008 1.000e+002 9.085e-001 9.732e-004 
2.756e-003 2.573e+008 5.659e+008 1.000e+002 9.086e-001 9.760e-004 
2.761e-003 2.577e+008 5.659e+008 1.000e+002 9.094e-001 9.786e-004 
2.766e-003 2.580e+008 5.659e+008 1.000e+002 9.100e-001 9.814e-004 
2.771e-003 2.584e+008 5.659e+008 1.000e+002 9.102e-001 9.841e-004 
2.777e-003 2.588e+008 5.659e+008 1.000e+002 9.109e-001 9.869e-004 
2.782e-003 2.591e+008 5.659e+008 1.000e+002 9.112e-001 9.896e-004 
2.787e-003 2.595e+008 5.659e+008 1.000e+002 9.118e-001 9.924e-004 
2.792e-003 2.598e+008 5.659e+008 1.000e+002 9.124e-001 9.951e-004 
2.798e-003 2.602e+008 5.659e+008 1.000e+002 9.129e-001 9.979e-004 
2.803e-003 2.605e+008 5.659e+008 1.000e+002 9.135e-001 1.001e-003 
2.808e-003 2.609e+008 5.659e+008 1.000e+002 9.142e-001 1.004e-003 
2.813e-003 2.613e+008 5.659e+008 1.000e+002 9.145e-001 1.006e-003 
2.819e-003 2.616e+008 5.659e+008 1.000e+002 9.149e-001 1.009e-003 
2.824e-003 2.620e+008 5.658e+008 1.000e+002 9.161e-001 1.012e-003 
2.829e-003 2.623e+008 5.659e+008 1.000e+002 9.162e-001 1.015e-003 
2.834e-003 2.627e+008 5.659e+008 1.000e+002 9.171e-001 1.017e-003 
2.839e-003 2.630e+008 5.659e+008 1.000e+002 9.176e-001 1.020e-003 
2.845e-003 2.634e+008 5.659e+008 1.000e+002 9.176e-001 1.023e-003 
2.850e-003 2.637e+008 5.659e+008 1.000e+002 9.183e-001 1.026e-003 
2.855e-003 2.641e+008 5.659e+008 1.000e+002 9.188e-001 1.028e-003 
2.860e-003 2.644e+008 5.659e+008 1.000e+002 9.194e-001 1.031e-003 
2.865e-003 2.648e+008 5.659e+008 1.000e+002 9.192e-001 1.034e-003 
2.870e-003 2.651e+008 5.659e+008 1.000e+002 9.203e-001 1.036e-003 
2.875e-003 2.655e+008 5.659e+008 1.000e+002 9.214e-001 1.039e-003 
2.881e-003 2.658e+008 5.659e+008 1.000e+002 9.213e-001 1.042e-003 
2.886e-003 2.662e+008 5.659e+008 1.000e+002 9.222e-001 1.045e-003 
2.891e-003 2.665e+008 5.659e+008 1.000e+002 9.222e-001 1.048e-003 
2.897e-003 2.669e+008 5.659e+008 1.000e+002 9.232e-001 1.050e-003 
2.902e-003 2.672e+008 5.659e+008 1.000e+002 9.234e-001 1.053e-003 
2.907e-003 2.676e+008 5.659e+008 1.000e+002 9.242e-001 1.056e-003 
2.912e-003 2.680e+008 5.659e+008 1.000e+002 9.241e-001 1.059e-003 
2.918e-003 2.683e+008 5.659e+008 1.000e+002 9.250e-001 1.062e-003 
2.923e-003 2.687e+008 5.659e+008 1.000e+002 9.253e-001 1.064e-003 
2.928e-003 2.690e+008 5.659e+008 1.000e+002 9.261e-001 1.067e-003 
2.933e-003 2.694e+008 5.659e+008 1.000e+002 9.267e-001 1.070e-003 
2.938e-003 2.697e+008 5.659e+008 1.000e+002 9.270e-001 1.073e-003 
2.944e-003 2.701e+008 5.659e+008 1.000e+002 9.278e-001 1.076e-003 
2.949e-003 2.704e+008 5.659e+008 1.000e+002 9.279e-001 1.078e-003 
2.954e-003 2.708e+008 5.659e+008 1.000e+002 9.286e-001 1.081e-003 
2.959e-003 2.711e+008 5.659e+008 1.000e+002 9.290e-001 1.084e-003 
2.965e-003 2.715e+008 5.659e+008 1.000e+002 9.294e-001 1.087e-003 
2.970e-003 2.718e+008 5.659e+008 1.000e+002 9.299e-001 1.090e-003 
2.975e-003 2.722e+008 5.659e+008 1.000e+002 9.303e-001 1.092e-003 
2.980e-003 2.725e+008 5.659e+008 1.000e+002 9.310e-001 1.095e-003 
2.986e-003 2.729e+008 5.659e+008 1.000e+002 9.316e-001 1.098e-003 
2.991e-003 2.732e+008 5.659e+008 1.000e+002 9.322e-001 1.101e-003 
2.996e-003 2.736e+008 5.659e+008 1.000e+002 9.326e-001 1.104e-003 
3.001e-003 2.739e+008 5.658e+008 1.000e+002 9.331e-001 1.106e-003 
3.006e-003 2.743e+008 5.659e+008 1.000e+002 9.331e-001 1.109e-003 
3.011e-003 2.746e+008 5.659e+008 1.000e+002 9.338e-001 1.112e-003 
3.017e-003 2.750e+008 5.659e+008 1.000e+002 9.346e-001 1.115e-003 
3.022e-003 2.753e+008 5.659e+008 1.000e+002 9.350e-001 1.118e-003 
3.027e-003 2.757e+008 5.659e+008 1.000e+002 9.353e-001 1.121e-003 
3.032e-003 2.760e+008 5.659e+008 1.000e+002 9.357e-001 1.123e-003 
3.038e-003 2.764e+008 5.659e+008 1.000e+002 9.363e-001 1.126e-003 
3.043e-003 2.767e+008 5.659e+008 1.000e+002 9.368e-001 1.129e-003 
3.048e-003 2.771e+008 5.659e+008 1.000e+002 9.373e-001 1.132e-003 
3.053e-003 2.774e+008 5.659e+008 1.000e+002 9.377e-001 1.135e-003 
3.059e-003 2.777e+008 5.659e+008 1.000e+002 9.381e-001 1.137e-003 
3.064e-003 2.781e+008 5.659e+008 1.000e+002 9.390e-001 1.140e-003 
3.069e-003 2.784e+008 5.658e+008 1.000e+002 9.393e-001 1.143e-003 
3.074e-003 2.788e+008 5.659e+008 1.000e+002 9.397e-001 1.146e-003 
3.079e-003 2.791e+008 5.658e+008 1.000e+002 9.401e-001 1.149e-003 
3.085e-003 2.795e+008 5.659e+008 1.000e+002 9.404e-001 1.152e-003 
3.090e-003 2.798e+008 5.659e+008 1.000e+002 9.404e-001 1.154e-003 
3.095e-003 2.802e+008 5.659e+008 1.000e+002 9.415e-001 1.157e-003 
3.100e-003 2.805e+008 5.659e+008 1.000e+002 9.418e-001 1.160e-003 
3.105e-003 2.808e+008 5.659e+008 1.000e+002 9.423e-001 1.163e-003 
3.110e-003 2.812e+008 5.659e+008 1.000e+002 9.426e-001 1.166e-003 
3.116e-003 2.815e+008 5.659e+008 1.000e+002 9.431e-001 1.169e-003 
3.121e-003 2.819e+008 5.659e+008 1.000e+002 9.435e-001 1.171e-003 
3.126e-003 2.822e+008 5.659e+008 1.000e+002 9.438e-001 1.174e-003 
3.132e-003 2.826e+008 5.659e+008 1.000e+002 9.445e-001 1.177e-003 
3.136e-003 2.829e+008 5.659e+008 1.000e+002 9.450e-001 1.180e-003 
3.142e-003 2.833e+008 5.659e+008 1.000e+002 9.458e-001 1.183e-003 
3.147e-003 2.836e+008 5.659e+008 1.000e+002 9.464e-001 1.185e-003 
3.152e-003 2.839e+008 5.659e+008 1.000e+002 9.462e-001 1.188e-003 
3.157e-003 2.843e+008 5.659e+008 1.000e+002 9.469e-001 1.191e-003 
3.163e-003 2.846e+008 5.658e+008 1.000e+002 9.475e-001 1.194e-003 
3.168e-003 2.850e+008 5.659e+008 1.000e+002 9.476e-001 1.197e-003 
3.173e-003 2.853e+008 5.659e+008 1.000e+002 9.477e-001 1.200e-003 
3.178e-003 2.856e+008 5.658e+008 1.000e+002 9.487e-001 1.203e-003 
3.184e-003 2.860e+008 5.659e+008 1.000e+002 9.488e-001 1.206e-003 
3.189e-003 2.863e+008 5.659e+008 1.000e+002 9.497e-001 1.209e-003 
3.194e-003 2.867e+008 5.659e+008 1.000e+002 9.500e-001 1.211e-003 
3.200e-003 2.870e+008 5.658e+008 1.000e+002 9.508e-001 1.214e-003 
3.205e-003 2.874e+008 5.659e+008 1.000e+002 9.508e-001 1.217e-003 
3.210e-003 2.877e+008 5.659e+008 1.000e+002 9.512e-001 1.220e-003 
3.215e-003 2.880e+008 5.659e+008 1.000e+002 9.517e-001 1.223e-003 
3.220e-003 2.884e+008 5.659e+008 1.000e+002 9.518e-001 1.226e-003 
3.225e-003 2.887e+008 5.659e+008 1.000e+002 9.526e-001 1.228e-003 
3.230e-003 2.890e+008 5.659e+008 1.000e+002 9.528e-001 1.231e-003 
3.235e-003 2.894e+008 5.659e+008 1.000e+002 9.529e-001 1.234e-003 
3.241e-003 2.897e+008 5.658e+008 1.000e+002 9.542e-001 1.237e-003 
3.246e-003 2.900e+008 5.659e+008 1.000e+002 9.543e-001 1.240e-003 
3.251e-003 2.904e+008 5.659e+008 1.000e+002 9.548e-001 1.243e-003 
3.256e-003 2.907e+008 5.659e+008 1.000e+002 9.550e-001 1.245e-003 
3.261e-003 2.910e+008 5.659e+008 1.000e+002 9.550e-001 1.248e-003 
3.266e-003 2.914e+008 5.659e+008 1.000e+002 9.559e-001 1.251e-003 
3.272e-003 2.917e+008 5.659e+008 1.000e+002 9.566e-001 1.254e-003 
3.277e-003 2.921e+008 5.659e+008 1.000e+002 9.566e-001 1.257e-003 
3.282e-003 2.924e+008 5.659e+008 1.000e+002 9.570e-001 1.260e-003 
3.287e-003 2.927e+008 5.659e+008 1.000e+002 9.574e-001 1.263e-003 
3.292e-003 2.930e+008 5.659e+008 1.000e+002 9.579e-001 1.265e-003 
3.298e-003 2.934e+008 5.659e+008 1.000e+002 9.583e-001 1.268e-003 
3.303e-003 2.937e+008 5.659e+008 1.000e+002 9.588e-001 1.271e-003 
3.308e-003 2.941e+008 5.659e+008 1.000e+002 9.590e-001 1.274e-003 
3.313e-003 2.944e+008 5.659e+008 1.000e+002 9.591e-001 1.277e-003 
3.319e-003 2.947e+008 5.659e+008 1.000e+002 9.598e-001 1.280e-003 
3.324e-003 2.951e+008 5.659e+008 1.000e+002 9.605e-001 1.283e-003 
3.329e-003 2.954e+008 5.659e+008 1.000e+002 9.610e-001 1.286e-003 
3.334e-003 2.958e+008 5.659e+008 1.000e+002 9.612e-001 1.289e-003 
3.339e-003 2.961e+008 5.659e+008 1.000e+002 9.615e-001 1.291e-003 
3.345e-003 2.964e+008 5.659e+008 1.000e+002 9.623e-001 1.295e-003 
3.350e-003 2.968e+008 5.658e+008 1.000e+002 9.624e-001 1.297e-003 
3.355e-003 2.971e+008 5.659e+008 1.000e+002 9.629e-001 1.300e-003 
3.360e-003 2.974e+008 5.659e+008 1.000e+002 9.632e-001 1.303e-003 
3.366e-003 2.978e+008 5.659e+008 1.000e+002 9.636e-001 1.306e-003 
3.370e-003 2.981e+008 5.659e+008 1.000e+002 9.640e-001 1.309e-003 
3.376e-003 2.984e+008 5.659e+008 1.000e+002 9.642e-001 1.312e-003 
3.381e-003 2.988e+008 5.658e+008 1.000e+002 9.649e-001 1.315e-003 
3.386e-003 2.991e+008 5.659e+008 1.000e+002 9.654e-001 1.318e-003 
3.392e-003 2.994e+008 5.659e+008 1.000e+002 9.656e-001 1.321e-003 
3.397e-003 2.998e+008 5.659e+008 1.000e+002 9.660e-001 1.323e-003 
3.402e-003 3.001e+008 5.659e+008 1.000e+002 9.668e-001 1.326e-003 
3.407e-003 3.004e+008 5.658e+008 1.000e+002 9.671e-001 1.329e-003 
3.413e-003 3.008e+008 5.659e+008 1.000e+002 9.672e-001 1.332e-003 
3.418e-003 3.011e+008 5.659e+008 1.000e+002 9.674e-001 1.335e-003 
3.423e-003 3.015e+008 5.658e+008 1.000e+002 9.682e-001 1.338e-003 
3.428e-003 3.018e+008 5.659e+008 1.000e+002 9.684e-001 1.341e-003 
3.433e-003 3.021e+008 5.659e+008 1.000e+002 9.689e-001 1.344e-003 
3.439e-003 3.024e+008 5.659e+008 1.000e+002 9.695e-001 1.347e-003 
3.444e-003 3.028e+008 5.659e+008 1.000e+002 9.696e-001 1.350e-003 
3.449e-003 3.031e+008 5.659e+008 1.000e+002 9.701e-001 1.353e-003 
3.454e-003 3.034e+008 5.659e+008 1.000e+002 9.703e-001 1.355e-003 
3.460e-003 3.038e+008 5.659e+008 1.000e+002 9.703e-001 1.358e-003 
3.464e-003 3.041e+008 5.658e+008 1.000e+002 9.713e-001 1.361e-003 
3.470e-003 3.044e+008 5.659e+008 1.000e+002 9.712e-001 1.364e-003 
3.475e-003 3.047e+008 5.659e+008 1.000e+002 9.721e-001 1.367e-003 
3.480e-003 3.051e+008 5.659e+008 1.000e+002 9.722e-001 1.370e-003 
3.485e-003 3.054e+008 5.659e+008 1.000e+002 9.728e-001 1.373e-003 
3.491e-003 3.057e+008 5.659e+008 1.000e+002 9.729e-001 1.376e-003 
3.496e-003 3.061e+008 5.659e+008 1.000e+002 9.733e-001 1.379e-003 
3.501e-003 3.064e+008 5.659e+008 1.000e+002 9.739e-001 1.382e-003 
3.507e-003 3.067e+008 5.659e+008 1.000e+002 9.743e-001 1.385e-003 
3.511e-003 3.071e+008 5.658e+008 1.000e+002 9.745e-001 1.388e-003 
3.517e-003 3.074e+008 5.658e+008 1.000e+002 9.750e-001 1.391e-003 
3.522e-003 3.077e+008 5.658e+008 1.000e+002 9.755e-001 1.394e-003 
3.527e-003 3.081e+008 5.659e+008 1.000e+002 9.758e-001 1.397e-003 
3.532e-003 3.084e+008 5.659e+008 1.000e+002 9.758e-001 1.399e-003 
3.538e-003 3.087e+008 5.659e+008 1.000e+002 9.764e-001 1.402e-003 
3.543e-003 3.091e+008 5.659e+008 1.000e+002 9.770e-001 1.405e-003 
3.548e-003 3.094e+008 5.659e+008 1.000e+002 9.772e-001 1.408e-003 
3.554e-003 3.097e+008 5.659e+008 1.000e+002 9.778e-001 1.411e-003 
3.558e-003 3.100e+008 5.658e+008 1.000e+002 9.778e-001 1.414e-003 
3.564e-003 3.104e+008 5.659e+008 1.000e+002 9.782e-001 1.417e-003 
3.569e-003 3.107e+008 5.658e+008 1.000e+002 9.787e-001 1.420e-003 
3.574e-003 3.110e+008 5.658e+008 1.000e+002 9.791e-001 1.423e-003 
3.579e-003 3.113e+008 5.659e+008 1.000e+002 9.794e-001 1.426e-003 
3.585e-003 3.117e+008 5.658e+008 1.000e+002 9.800e-001 1.429e-003 
3.590e-003 3.120e+008 5.658e+008 1.000e+002 9.803e-001 1.432e-003 
3.595e-003 3.123e+008 5.658e+008 1.000e+002 9.807e-001 1.435e-003 
3.601e-003 3.127e+008 5.659e+008 1.000e+002 9.807e-001 1.438e-003 
3.606e-003 3.130e+008 5.658e+008 1.000e+002 9.814e-001 1.441e-003 
3.611e-003 3.133e+008 5.658e+008 1.000e+002 9.815e-001 1.444e-003 
3.616e-003 3.136e+008 5.659e+008 1.000e+002 9.820e-001 1.447e-003 
3.621e-003 3.140e+008 5.659e+008 1.000e+002 9.823e-001 1.450e-003 
3.627e-003 3.143e+008 5.658e+008 1.000e+002 9.826e-001 1.453e-003 
3.632e-003 3.146e+008 5.659e+008 1.000e+002 9.827e-001 1.456e-003 
3.637e-003 3.150e+008 5.659e+008 1.000e+002 9.835e-001 1.459e-003 
3.642e-003 3.153e+008 5.659e+008 1.000e+002 9.837e-001 1.461e-003 
3.647e-003 3.156e+008 5.658e+008 1.000e+002 9.841e-001 1.465e-003 
3.652e-003 3.159e+008 5.659e+008 1.000e+002 9.845e-001 1.467e-003 
3.658e-003 3.162e+008 5.659e+008 1.000e+002 9.847e-001 1.470e-003 
3.663e-003 3.166e+008 5.659e+008 1.000e+002 9.850e-001 1.473e-003 
3.668e-003 3.169e+008 5.659e+008 1.000e+002 9.854e-001 1.476e-003 
3.673e-003 3.172e+008 5.658e+008 1.000e+002 9.859e-001 1.479e-003 
3.679e-003 3.175e+008 5.659e+008 1.000e+002 9.860e-001 1.482e-003 
3.684e-003 3.179e+008 5.659e+008 1.000e+002 9.867e-001 1.485e-003 
3.689e-003 3.182e+008 5.659e+008 1.000e+002 9.869e-001 1.488e-003 
3.695e-003 3.185e+008 5.659e+008 1.000e+002 9.869e-001 1.491e-003 
3.700e-003 3.188e+008 5.659e+008 1.000e+002 9.877e-001 1.494e-003 
3.705e-003 3.192e+008 5.659e+008 1.000e+002 9.877e-001 1.497e-003 
3.710e-003 3.195e+008 5.658e+008 1.000e+002 9.883e-001 1.500e-003 
3.716e-003 3.198e+008 5.658e+008 1.000e+002 9.886e-001 1.503e-003 
3.721e-003 3.202e+008 5.659e+008 1.000e+002 9.893e-001 1.506e-003 
3.726e-003 3.205e+008 5.659e+008 1.000e+002 9.891e-001 1.509e-003 
3.732e-003 3.208e+008 5.659e+008 1.000e+002 9.892e-001 1.512e-003 
3.737e-003 3.211e+008 5.658e+008 1.000e+002 9.902e-001 1.515e-003 
3.742e-003 3.215e+008 5.658e+008 1.000e+002 9.905e-001 1.518e-003 
3.747e-003 3.218e+008 5.659e+008 1.000e+002 9.909e-001 1.521e-003 
3.752e-003 3.221e+008 5.658e+008 1.000e+002 9.913e-001 1.524e-003 
3.758e-003 3.225e+008 5.658e+008 1.000e+002 9.914e-001 1.527e-003 
3.763e-003 3.228e+008 5.658e+008 1.000e+002 9.917e-001 1.530e-003 
3.768e-003 3.231e+008 5.658e+008 1.000e+002 9.919e-001 1.533e-003 
3.773e-003 3.234e+008 5.658e+008 1.000e+002 9.926e-001 1.536e-003 
3.778e-003 3.237e+008 5.658e+008 1.000e+002 9.930e-001 1.539e-003 
3.783e-003 3.240e+008 5.658e+008 1.000e+002 9.932e-001 1.542e-003 
3.789e-003 3.244e+008 5.659e+008 1.000e+002 9.933e-001 1.545e-003 
3.794e-003 3.247e+008 5.659e+008 1.000e+002 9.939e-001 1.548e-003 
3.799e-003 3.250e+008 5.659e+008 1.000e+002 9.940e-001 1.551e-003 
3.805e-003 3.254e+008 5.659e+008 1.000e+002 9.945e-001 1.554e-003 
3.810e-003 3.257e+008 5.658e+008 1.000e+002 9.950e-001 1.557e-003 
3.815e-003 3.260e+008 5.658e+008 1.000e+002 9.952e-001 1.560e-003 
3.820e-003 3.263e+008 5.658e+008 1.000e+002 9.955e-001 1.563e-003 
3.826e-003 3.266e+008 5.659e+008 1.000e+002 9.956e-001 1.566e-003 
3.831e-003 3.270e+008 5.659e+008 1.000e+002 9.959e-001 1.569e-003 
3.836e-003 3.273e+008 5.659e+008 1.000e+002 9.963e-001 1.572e-003 
3.841e-003 3.276e+008 5.659e+008 1.000e+002 9.970e-001 1.575e-003 
3.846e-003 3.279e+008 5.658e+008 1.000e+002 9.971e-001 1.578e-003 
3.852e-003 3.283e+008 5.658e+008 1.000e+002 9.974e-001 1.581e-003 
3.857e-003 3.286e+008 5.658e+008 1.000e+002 9.979e-001 1.584e-003 
3.863e-003 3.289e+008 5.659e+008 1.000e+002 9.982e-001 1.588e-003 
3.869e-003 3.293e+008 5.658e+008 1.000e+002 9.984e-001 1.591e-003 
3.874e-003 3.296e+008 5.659e+008 1.000e+002 9.982e-001 1.594e-003 
3.881e-003 3.300e+008 5.658e+008 1.000e+002 9.993e-001 1.598e-003 
3.887e-003 3.304e+008 5.659e+008 1.000e+002 9.990e-001 1.601e-003 
3.892e-003 3.307e+008 5.658e+008 1.000e+002 1.000e+000 1.605e-003 
3.898e-003 3.311e+008 5.659e+008 1.000e+002 1.000e+000 1.608e-003 
3.904e-003 3.314e+008 5.658e+008 1.000e+002 1.001e+000 1.611e-003 
3.910e-003 3.318e+008 5.658e+008 1.000e+002 1.001e+000 1.615e-003 
3.916e-003 3.322e+008 5.659e+008 1.000e+002 1.001e+000 1.618e-003 
3.921e-003 3.325e+008 5.659e+008 1.000e+002 1.001e+000 1.622e-003 
3.927e-003 3.329e+008 5.659e+008 1.000e+002 1.002e+000 1.625e-003 
3.933e-003 3.332e+008 5.658e+008 1.000e+002 1.002e+000 1.628e-003 
3.939e-003 3.336e+008 5.659e+008 1.000e+002 1.003e+000 1.632e-003 
3.945e-003 3.339e+008 5.659e+008 1.000e+002 1.003e+000 1.635e-003 
3.951e-003 3.343e+008 5.658e+008 1.000e+002 1.003e+000 1.639e-003 
3.957e-003 3.347e+008 5.659e+008 1.000e+002 1.004e+000 1.642e-003 
3.963e-003 3.350e+008 5.658e+008 1.000e+002 1.004e+000 1.646e-003 
3.969e-003 3.354e+008 5.658e+008 1.000e+002 1.004e+000 1.649e-003 
3.974e-003 3.357e+008 5.659e+008 1.000e+002 1.005e+000 1.652e-003 
3.981e-003 3.361e+008 5.659e+008 1.000e+002 1.005e+000 1.656e-003 
3.986e-003 3.365e+008 5.658e+008 1.000e+002 1.005e+000 1.659e-003 
3.992e-003 3.368e+008 5.659e+008 1.000e+002 1.005e+000 1.663e-003 
3.998e-003 3.372e+008 5.658e+008 1.000e+002 1.006e+000 1.666e-003 
4.004e-003 3.375e+008 5.659e+008 1.000e+002 1.006e+000 1.669e-003 
4.010e-003 3.379e+008 5.658e+008 1.000e+002 1.007e+000 1.673e-003 
4.016e-003 3.383e+008 5.658e+008 1.000e+002 1.007e+000 1.677e-003 
4.022e-003 3.386e+008 5.659e+008 1.000e+002 1.007e+000 1.680e-003 
4.028e-003 3.390e+008 5.658e+008 1.000e+002 1.008e+000 1.684e-003 
4.034e-003 3.394e+008 5.659e+008 1.000e+002 1.008e+000 1.687e-003 
4.040e-003 3.397e+008 5.658e+008 1.000e+002 1.008e+000 1.691e-003 
4.047e-003 3.401e+008 5.658e+008 1.000e+002 1.009e+000 1.694e-003 
4.052e-003 3.405e+008 5.658e+008 1.000e+002 1.009e+000 1.698e-003 
4.058e-003 3.408e+008 5.658e+008 1.000e+002 1.010e+000 1.701e-003 
4.064e-003 3.412e+008 5.658e+008 1.000e+002 1.010e+000 1.704e-003 
4.070e-003 3.415e+008 5.658e+008 1.000e+002 1.010e+000 1.708e-003 
4.076e-003 3.419e+008 5.658e+008 1.000e+002 1.011e+000 1.712e-003 
4.082e-003 3.423e+008 5.658e+008 1.000e+002 1.011e+000 1.715e-003 
4.089e-003 3.426e+008 5.658e+008 1.000e+002 1.011e+000 1.719e-003 
4.094e-003 3.430e+008 5.658e+008 1.000e+002 1.012e+000 1.722e-003 
4.101e-003 3.434e+008 5.659e+008 1.000e+002 1.011e+000 1.726e-003 
4.107e-003 3.437e+008 5.658e+008 1.000e+002 1.012e+000 1.729e-003 
4.113e-003 3.441e+008 5.659e+008 1.000e+002 1.013e+000 1.733e-003 
4.119e-003 3.445e+008 5.658e+008 1.000e+002 1.013e+000 1.736e-003 
4.125e-003 3.448e+008 5.658e+008 1.000e+002 1.013e+000 1.740e-003 
4.131e-003 3.452e+008 5.658e+008 1.000e+002 1.014e+000 1.743e-003 
4.137e-003 3.456e+008 5.658e+008 1.000e+002 1.013e+000 1.747e-003 
4.143e-003 3.459e+008 5.659e+008 1.000e+002 1.014e+000 1.751e-003 
4.150e-003 3.463e+008 5.659e+008 1.000e+002 1.014e+000 1.754e-003 
4.156e-003 3.467e+008 5.659e+008 1.000e+002 1.015e+000 1.758e-003 
4.162e-003 3.470e+008 5.658e+008 1.000e+002 1.015e+000 1.762e-003 
4.168e-003 3.474e+008 5.658e+008 1.000e+002 1.016e+000 1.765e-003 
4.174e-003 3.478e+008 5.658e+008 1.000e+002 1.016e+000 1.769e-003 
4.180e-003 3.481e+008 5.659e+008 1.000e+002 1.016e+000 1.772e-003 
4.186e-003 3.485e+008 5.658e+008 1.000e+002 1.017e+000 1.776e-003 
4.192e-003 3.489e+008 5.658e+008 1.000e+002 1.017e+000 1.779e-003 
4.199e-003 3.492e+008 5.658e+008 1.000e+002 1.017e+000 1.783e-003 
4.204e-003 3.496e+008 5.658e+008 1.000e+002 1.017e+000 1.786e-003 
4.211e-003 3.500e+008 5.658e+008 1.000e+002 1.018e+000 1.790e-003 
4.217e-003 3.503e+008 5.658e+008 1.000e+002 1.018e+000 1.794e-003 
4.223e-003 3.507e+008 5.658e+008 1.000e+002 1.018e+000 1.797e-003 
4.229e-003 3.511e+008 5.658e+008 1.000e+002 1.019e+000 1.801e-003 
4.236e-003 3.514e+008 5.658e+008 1.000e+002 1.019e+000 1.805e-003 
4.242e-003 3.518e+008 5.658e+008 1.000e+002 1.019e+000 1.809e-003 
4.248e-003 3.522e+008 5.658e+008 1.000e+002 1.020e+000 1.812e-003 
4.254e-003 3.525e+008 5.659e+008 1.000e+002 1.020e+000 1.816e-003 
4.260e-003 3.529e+008 5.659e+008 1.000e+002 1.020e+000 1.819e-003 
4.266e-003 3.533e+008 5.658e+008 1.000e+002 1.021e+000 1.823e-003 
4.273e-003 3.536e+008 5.659e+008 1.000e+002 1.021e+000 1.827e-003 
4.279e-003 3.540e+008 5.658e+008 1.000e+002 1.021e+000 1.830e-003 
4.285e-003 3.544e+008 5.659e+008 1.000e+002 1.022e+000 1.834e-003 
4.291e-003 3.547e+008 5.658e+008 1.000e+002 1.022e+000 1.837e-003 
4.297e-003 3.551e+008 5.658e+008 1.000e+002 1.022e+000 1.841e-003 
4.303e-003 3.555e+008 5.658e+008 1.000e+002 1.023e+000 1.845e-003 
4.309e-003 3.558e+008 5.658e+008 1.000e+002 1.023e+000 1.848e-003 
4.316e-003 3.562e+008 5.658e+008 1.000e+002 1.023e+000 1.852e-003 
4.322e-003 3.566e+008 5.658e+008 1.000e+002 1.024e+000 1.856e-003 
4.328e-003 3.569e+008 5.658e+008 1.000e+002 1.024e+000 1.859e-003 
4.334e-003 3.573e+008 5.659e+008 1.000e+002 1.024e+000 1.863e-003 
4.340e-003 3.576e+008 5.659e+008 1.000e+002 1.024e+000 1.866e-003 
4.346e-003 3.580e+008 5.659e+008 1.000e+002 1.025e+000 1.870e-003 
4.352e-003 3.584e+008 5.659e+008 1.000e+002 1.025e+000 1.874e-003 
4.359e-003 3.587e+008 5.659e+008 1.000e+002 1.025e+000 1.878e-003 
4.365e-003 3.591e+008 5.658e+008 1.000e+002 1.026e+000 1.881e-003 
4.372e-003 3.595e+008 5.658e+008 1.000e+002 1.026e+000 1.885e-003 
4.378e-003 3.599e+008 5.658e+008 1.000e+002 1.026e+000 1.889e-003 
4.384e-003 3.602e+008 5.658e+008 1.000e+002 1.027e+000 1.893e-003 
4.390e-003 3.606e+008 5.658e+008 1.000e+002 1.027e+000 1.896e-003 
4.397e-003 3.610e+008 5.658e+008 1.000e+002 1.027e+000 1.900e-003 
4.403e-003 3.613e+008 5.659e+008 1.000e+002 1.027e+000 1.904e-003 
4.409e-003 3.617e+008 5.658e+008 1.000e+002 1.028e+000 1.907e-003 
4.415e-003 3.621e+008 5.659e+008 1.000e+002 1.028e+000 1.911e-003 
4.421e-003 3.624e+008 5.658e+008 1.000e+002 1.029e+000 1.914e-003 
4.428e-003 3.628e+008 5.658e+008 1.000e+002 1.029e+000 1.918e-003 
4.434e-003 3.632e+008 5.659e+008 1.000e+002 1.029e+000 1.922e-003 
4.440e-003 3.635e+008 5.658e+008 1.000e+002 1.030e+000 1.926e-003 
4.447e-003 3.639e+008 5.658e+008 1.000e+002 1.030e+000 1.930e-003 
4.453e-003 3.643e+008 5.658e+008 1.000e+002 1.030e+000 1.933e-003 
4.460e-003 3.647e+008 5.658e+008 1.000e+002 1.030e+000 1.937e-003 
4.466e-003 3.650e+008 5.658e+008 1.000e+002 1.031e+000 1.941e-003 
4.472e-003 3.654e+008 5.659e+008 1.000e+002 1.031e+000 1.945e-003 
4.478e-003 3.657e+008 5.659e+008 1.000e+002 1.031e+000 1.948e-003 
4.485e-003 3.661e+008 5.658e+008 1.000e+002 1.032e+000 1.952e-003 
4.491e-003 3.665e+008 5.658e+008 1.000e+002 1.032e+000 1.956e-003 
4.498e-003 3.669e+008 5.658e+008 1.000e+002 1.032e+000 1.960e-003 
4.504e-003 3.673e+008 5.658e+008 1.000e+002 1.032e+000 1.964e-003 
4.510e-003 3.676e+008 5.658e+008 1.000e+002 1.033e+000 1.967e-003 
4.517e-003 3.680e+008 5.658e+008 1.000e+002 1.033e+000 1.971e-003 
4.523e-003 3.684e+008 5.658e+008 1.000e+002 1.033e+000 1.975e-003 
4.530e-003 3.688e+008 5.658e+008 1.000e+002 1.034e+000 1.979e-003 
4.536e-003 3.691e+008 5.658e+008 1.000e+002 1.034e+000 1.983e-003 
4.543e-003 3.695e+008 5.658e+008 1.000e+002 1.034e+000 1.987e-003 
4.549e-003 3.699e+008 5.658e+008 1.000e+002 1.035e+000 1.990e-003 
4.555e-003 3.703e+008 5.658e+008 1.000e+002 1.035e+000 1.994e-003 
4.562e-003 3.706e+008 5.658e+008 1.000e+002 1.035e+000 1.998e-003 
4.568e-003 3.710e+008 5.658e+008 1.000e+002 1.035e+000 2.002e-003 
4.575e-003 3.714e+008 5.658e+008 1.000e+002 1.035e+000 2.006e-003 
4.581e-003 3.717e+008 5.658e+008 1.000e+002 1.036e+000 2.009e-003 
4.587e-003 3.721e+008 5.659e+008 1.000e+002 1.036e+000 2.013e-003 
4.594e-003 3.725e+008 5.659e+008 1.000e+002 1.037e+000 2.017e-003 
4.600e-003 3.729e+008 5.658e+008 1.000e+002 1.037e+000 2.021e-003 
4.607e-003 3.732e+008 5.659e+008 1.000e+002 1.037e+000 2.025e-003 
4.613e-003 3.736e+008 5.658e+008 1.000e+002 1.037e+000 2.029e-003 
4.619e-003 3.740e+008 5.659e+008 1.000e+002 1.037e+000 2.033e-003 
4.626e-003 3.744e+008 5.658e+008 1.000e+002 1.038e+000 2.036e-003 
4.632e-003 3.747e+008 5.658e+008 1.000e+002 1.038e+000 2.040e-003 
4.639e-003 3.751e+008 5.658e+008 1.000e+002 1.038e+000 2.044e-003 
4.645e-003 3.755e+008 5.658e+008 1.000e+002 1.039e+000 2.048e-003 
4.651e-003 3.758e+008 5.658e+008 1.000e+002 1.039e+000 2.052e-003 
4.658e-003 3.762e+008 5.659e+008 1.000e+002 1.039e+000 2.056e-003 
4.664e-003 3.766e+008 5.658e+008 1.000e+002 1.040e+000 2.060e-003 
4.671e-003 3.770e+008 5.658e+008 1.000e+002 1.040e+000 2.063e-003 
4.677e-003 3.773e+008 5.658e+008 1.000e+002 1.041e+000 2.067e-003 
4.684e-003 3.777e+008 5.658e+008 1.000e+002 1.040e+000 2.071e-003 
4.691e-003 3.781e+008 5.658e+008 1.000e+002 1.041e+000 2.075e-003 
4.697e-003 3.785e+008 5.658e+008 1.000e+002 1.041e+000 2.079e-003 
4.704e-003 3.788e+008 5.658e+008 1.000e+002 1.042e+000 2.083e-003 
4.710e-003 3.792e+008 5.658e+008 1.000e+002 1.041e+000 2.087e-003 
4.717e-003 3.796e+008 5.658e+008 1.000e+002 1.042e+000 2.091e-003 
4.723e-003 3.800e+008 5.658e+008 1.000e+002 1.042e+000 2.095e-003 
4.730e-003 3.804e+008 5.658e+008 1.000e+002 1.042e+000 2.099e-003 
4.736e-003 3.807e+008 5.658e+008 1.000e+002 1.043e+000 2.103e-003 
4.743e-003 3.811e+008 5.658e+008 1.000e+002 1.043e+000 2.107e-003 
4.750e-003 3.815e+008 5.658e+008 1.000e+002 1.043e+000 2.111e-003 
4.756e-003 3.819e+008 5.658e+008 1.000e+002 1.044e+000 2.115e-003 
4.763e-003 3.823e+008 5.658e+008 1.000e+002 1.044e+000 2.119e-003 
4.769e-003 3.826e+008 5.658e+008 1.000e+002 1.044e+000 2.123e-003 
4.776e-003 3.830e+008 5.658e+008 1.000e+002 1.044e+000 2.127e-003 
4.782e-003 3.834e+008 5.658e+008 1.000e+002 1.045e+000 2.131e-003 
4.789e-003 3.838e+008 5.658e+008 1.000e+002 1.045e+000 2.135e-003 
4.796e-003 3.841e+008 5.658e+008 1.000e+002 1.045e+000 2.138e-003 
4.802e-003 3.845e+008 5.658e+008 1.000e+002 1.046e+000 2.142e-003 
4.809e-003 3.849e+008 5.658e+008 1.000e+002 1.046e+000 2.146e-003 
4.815e-003 3.852e+008 5.658e+008 1.000e+002 1.046e+000 2.150e-003 
