# Supplementary material for: Strain rate dependency of dislocation plasticity
Source: Nat Commun. 2021 Mar 23;12:1845. doi: 10.1038/s41467-021-21939-1 (PMC7988163; doi:10.1038/s41467-021-21939-1)
Supplement: Supplementary file 3 — Supplementary Data 1 [file 41467_2021_21939_MOESM3_ESM.zip › Supplementary Data 1/DDDSimulationSet3/StrainRate=1e2s-1/InitialDislocationDensity=6.8e11m-2 (2).dat]

#strain(1), stress(Pa), dislocation density(m-2), strain rate(s-1), mean dislocation velocity(km/s), plastic strain(1)
9.990e-007 1.377e+005 5.995e+011 1.000e+002 2.268e-003 4.573e-008 
1.999e-006 2.664e+005 5.995e+011 1.000e+002 2.318e-003 1.557e-007 
2.999e-006 3.894e+005 5.995e+011 1.000e+002 2.275e-003 3.044e-007 
3.999e-006 5.092e+005 5.995e+011 1.000e+002 2.223e-003 4.763e-007 
4.999e-006 6.259e+005 5.995e+011 1.000e+002 2.352e-003 6.692e-007 
5.999e-006 7.398e+005 5.996e+011 1.000e+002 2.328e-003 8.813e-007 
6.999e-006 8.491e+005 5.997e+011 1.000e+002 2.500e-003 1.125e-006 
7.999e-006 9.612e+005 5.997e+011 1.000e+002 2.441e-003 1.350e-006 
8.999e-006 1.073e+006 5.997e+011 1.000e+002 2.598e-003 1.574e-006 
9.999e-006 1.185e+006 5.997e+011 1.000e+002 2.629e-003 1.800e-006 
1.100e-005 1.297e+006 5.997e+011 1.000e+002 2.638e-003 2.029e-006 
1.200e-005 1.408e+006 5.997e+011 1.000e+002 2.803e-003 2.261e-006 
1.300e-005 1.518e+006 5.997e+011 1.000e+002 2.715e-003 2.500e-006 
1.400e-005 1.627e+006 5.997e+011 1.000e+002 2.678e-003 2.747e-006 
1.500e-005 1.735e+006 5.998e+011 1.000e+002 2.738e-003 2.996e-006 
1.600e-005 1.841e+006 5.998e+011 1.000e+002 2.682e-003 3.268e-006 
1.700e-005 1.936e+006 5.999e+011 1.000e+002 2.808e-003 3.610e-006 
1.800e-005 2.036e+006 6.000e+011 1.000e+002 2.834e-003 3.913e-006 
1.900e-005 2.140e+006 6.001e+011 1.000e+002 2.829e-003 4.197e-006 
2.000e-005 2.244e+006 6.001e+011 1.000e+002 2.982e-003 4.479e-006 
2.100e-005 2.348e+006 6.002e+011 1.000e+002 2.562e-003 4.758e-006 
2.200e-005 2.452e+006 6.003e+011 1.000e+002 2.553e-003 5.041e-006 
2.300e-005 2.545e+006 6.002e+011 1.000e+002 2.334e-003 5.394e-006 
2.400e-005 2.641e+006 6.003e+011 1.000e+002 2.407e-003 5.731e-006 
2.500e-005 2.742e+006 6.003e+011 1.000e+002 2.440e-003 6.030e-006 
2.600e-005 2.832e+006 5.994e+011 1.000e+002 3.281e-003 6.411e-006 
2.700e-005 2.925e+006 5.994e+011 1.000e+002 3.652e-003 6.768e-006 
2.800e-005 3.008e+006 5.978e+011 1.000e+002 2.503e-003 7.196e-006 
2.900e-005 3.108e+006 5.975e+011 1.000e+002 2.349e-003 7.503e-006 
3.000e-005 3.212e+006 5.973e+011 1.000e+002 2.462e-003 7.784e-006 
3.100e-005 3.308e+006 5.972e+011 1.000e+002 2.582e-003 8.117e-006 
3.200e-005 3.401e+006 5.972e+011 1.000e+002 2.635e-003 8.472e-006 
3.300e-005 3.495e+006 5.973e+011 1.000e+002 2.666e-003 8.825e-006 
3.400e-005 3.597e+006 5.974e+011 1.000e+002 2.623e-003 9.123e-006 
3.500e-005 3.699e+006 5.976e+011 1.000e+002 2.687e-003 9.410e-006 
3.600e-005 3.784e+006 5.973e+011 1.000e+002 3.055e-003 9.826e-006 
3.700e-005 3.862e+006 5.974e+011 1.000e+002 3.276e-003 1.029e-005 
3.800e-005 3.919e+006 5.972e+011 1.000e+002 3.378e-003 1.089e-005 
3.900e-005 3.976e+006 5.973e+011 1.000e+002 2.719e-003 1.150e-005 
4.000e-005 4.036e+006 5.974e+011 1.000e+002 2.801e-003 1.208e-005 
4.100e-005 4.098e+006 5.975e+011 1.000e+002 2.831e-003 1.265e-005 
4.200e-005 4.152e+006 5.975e+011 1.000e+002 2.664e-003 1.328e-005 
4.300e-005 4.211e+006 5.977e+011 1.000e+002 2.858e-003 1.387e-005 
4.400e-005 4.280e+006 5.978e+011 1.000e+002 2.598e-003 1.439e-005 
4.500e-005 4.362e+006 5.980e+011 1.000e+002 2.790e-003 1.482e-005 
4.600e-005 4.430e+006 5.981e+011 1.000e+002 3.158e-003 1.535e-005 
4.700e-005 4.490e+006 5.983e+011 1.000e+002 3.209e-003 1.594e-005 
4.800e-005 4.555e+006 5.985e+011 1.000e+002 3.028e-003 1.649e-005 
4.900e-005 4.624e+006 5.987e+011 1.000e+002 2.548e-003 1.702e-005 
5.000e-005 4.696e+006 5.987e+011 1.000e+002 2.380e-003 1.752e-005 
5.100e-005 4.770e+006 5.986e+011 1.000e+002 2.820e-003 1.800e-005 
5.200e-005 4.825e+006 5.981e+011 1.000e+002 2.849e-003 1.863e-005 
5.300e-005 4.885e+006 5.982e+011 1.000e+002 2.975e-003 1.921e-005 
5.400e-005 4.944e+006 5.983e+011 1.000e+002 3.807e-003 1.980e-005 
5.500e-005 4.991e+006 5.985e+011 1.000e+002 5.742e-003 2.048e-005 
5.600e-005 5.048e+006 5.989e+011 1.000e+002 5.010e-003 2.108e-005 
5.700e-005 5.103e+006 5.986e+011 1.000e+002 4.729e-003 2.170e-005 
5.800e-005 5.165e+006 5.975e+011 1.000e+002 4.270e-003 2.227e-005 
5.900e-005 5.227e+006 5.972e+011 1.000e+002 3.982e-003 2.285e-005 
6.000e-005 5.289e+006 5.974e+011 1.000e+002 3.759e-003 2.342e-005 
6.100e-005 5.364e+006 5.973e+011 1.000e+002 3.402e-003 2.390e-005 
6.200e-005 5.468e+006 5.969e+011 1.000e+002 2.948e-003 2.418e-005 
6.300e-005 5.576e+006 5.968e+011 1.000e+002 1.857e-003 2.443e-005 
6.400e-005 5.680e+006 5.958e+011 1.000e+002 6.378e-004 2.471e-005 
6.500e-005 5.785e+006 5.947e+011 1.000e+002 1.357e-003 2.498e-005 
6.600e-005 5.886e+006 5.943e+011 1.000e+002 1.179e-003 2.529e-005 
6.700e-005 5.974e+006 5.938e+011 1.000e+002 6.740e-004 2.568e-005 
6.800e-005 6.066e+006 5.933e+011 1.000e+002 4.319e-004 2.604e-005 
6.900e-005 6.124e+006 5.924e+011 1.000e+002 1.234e-003 2.664e-005 
7.000e-005 6.178e+006 5.924e+011 1.000e+002 1.719e-003 2.727e-005 
7.100e-005 6.226e+006 5.924e+011 1.000e+002 2.823e-003 2.793e-005 
7.200e-005 6.274e+006 5.925e+011 1.000e+002 2.444e-003 2.860e-005 
7.300e-005 6.329e+006 5.920e+011 1.000e+002 3.147e-003 2.923e-005 
7.400e-005 6.331e+006 5.910e+011 1.000e+002 3.374e-003 3.021e-005 
7.500e-005 6.351e+006 5.907e+011 1.000e+002 3.519e-003 3.107e-005 
7.600e-005 6.367e+006 5.909e+011 1.000e+002 3.581e-003 3.196e-005 
7.700e-005 6.403e+006 5.912e+011 1.000e+002 3.621e-003 3.271e-005 
7.800e-005 6.454e+006 5.916e+011 1.000e+002 3.546e-003 3.336e-005 
7.900e-005 6.517e+006 5.922e+011 1.000e+002 3.557e-003 3.392e-005 
8.000e-005 6.586e+006 5.928e+011 1.000e+002 2.424e-003 3.445e-005 
8.100e-005 6.588e+006 5.932e+011 1.000e+002 3.408e-003 3.543e-005 
8.200e-005 6.579e+006 5.942e+011 1.000e+002 4.270e-003 3.649e-005 
8.300e-005 6.578e+006 5.955e+011 1.000e+002 4.637e-003 3.750e-005 
8.400e-005 6.573e+006 5.951e+011 1.000e+002 4.418e-003 3.853e-005 
8.500e-005 6.568e+006 5.955e+011 1.000e+002 3.411e-003 3.957e-005 
8.600e-005 6.584e+006 5.955e+011 1.000e+002 3.202e-003 4.046e-005 
8.700e-005 6.591e+006 5.962e+011 1.000e+002 3.709e-003 4.141e-005 
8.800e-005 6.583e+006 5.966e+011 1.000e+002 3.130e-003 4.246e-005 
8.900e-005 6.560e+006 5.983e+011 1.000e+002 3.955e-003 4.362e-005 
9.000e-005 6.570e+006 5.996e+011 1.000e+002 3.463e-003 4.455e-005 
9.100e-005 6.595e+006 6.005e+011 1.000e+002 2.608e-003 4.538e-005 
9.200e-005 6.626e+006 6.017e+011 1.000e+002 2.533e-003 4.617e-005 
9.300e-005 6.658e+006 6.025e+011 1.000e+002 2.430e-003 4.695e-005 
9.400e-005 6.701e+006 6.032e+011 1.000e+002 2.543e-003 4.765e-005 
9.500e-005 6.753e+006 6.041e+011 1.000e+002 3.188e-003 4.829e-005 
9.600e-005 6.807e+006 6.052e+011 1.000e+002 1.792e-003 4.892e-005 
9.700e-005 6.867e+006 6.062e+011 1.000e+002 1.665e-003 4.950e-005 
9.800e-005 6.926e+006 6.066e+011 1.000e+002 1.680e-003 5.009e-005 
9.900e-005 6.980e+006 6.071e+011 1.000e+002 1.780e-003 5.072e-005 
1.000e-004 7.023e+006 6.077e+011 1.000e+002 1.532e-003 5.142e-005 
1.010e-004 7.073e+006 6.087e+011 1.000e+002 1.521e-003 5.207e-005 
1.020e-004 7.129e+006 6.097e+011 1.000e+002 1.271e-003 5.269e-005 
1.030e-004 7.192e+006 6.108e+011 1.000e+002 1.753e-003 5.325e-005 
1.040e-004 7.225e+006 6.102e+011 1.000e+002 1.750e-003 5.403e-005 
1.050e-004 7.254e+006 6.110e+011 1.000e+002 1.081e-003 5.483e-005 
1.060e-004 7.261e+006 6.082e+011 1.000e+002 9.003e-004 5.578e-005 
1.070e-004 7.277e+006 6.074e+011 1.000e+002 7.351e-004 5.666e-005 
1.080e-004 7.317e+006 6.082e+011 1.000e+002 5.773e-005 5.739e-005 
1.090e-004 7.372e+006 6.091e+011 1.000e+002 1.456e-004 5.801e-005 
1.100e-004 7.439e+006 6.100e+011 1.000e+002 1.001e-003 5.854e-005 
1.110e-004 7.514e+006 6.110e+011 1.000e+002 2.518e-003 5.903e-005 
1.120e-004 7.590e+006 6.099e+011 1.000e+002 1.212e-003 5.950e-005 
1.130e-004 7.671e+006 6.069e+011 1.000e+002 5.094e-003 5.994e-005 
1.140e-004 7.741e+006 6.065e+011 1.000e+002 2.411e-003 6.045e-005 
1.150e-004 7.815e+006 6.077e+011 1.000e+002 1.146e-002 6.094e-005 
1.160e-004 7.890e+006 6.089e+011 1.000e+002 1.351e-002 6.143e-005 
1.170e-004 7.982e+006 6.082e+011 1.000e+002 1.120e-002 6.179e-005 
1.180e-004 8.069e+006 6.078e+011 1.000e+002 1.058e-002 6.219e-005 
1.190e-004 8.116e+006 6.047e+011 1.000e+002 2.976e-003 6.287e-005 
1.200e-004 8.142e+006 6.051e+011 1.000e+002 4.987e-004 6.368e-005 
1.210e-004 8.161e+006 6.053e+011 1.000e+002 2.841e-003 6.455e-005 
1.220e-004 8.168e+006 6.012e+011 1.000e+002 1.304e-003 6.550e-005 
1.230e-004 8.190e+006 5.955e+011 1.000e+002 3.028e-003 6.635e-005 
1.240e-004 8.221e+006 5.960e+011 1.000e+002 2.946e-003 6.714e-005 
1.250e-004 8.263e+006 5.958e+011 1.000e+002 1.344e-003 6.785e-005 
1.260e-004 8.323e+006 5.945e+011 1.000e+002 3.954e-004 6.843e-005 
1.270e-004 8.401e+006 5.929e+011 1.000e+002 2.905e-003 6.889e-005 
1.280e-004 8.476e+006 5.899e+011 1.000e+002 2.478e-003 6.937e-005 
1.290e-004 8.557e+006 5.898e+011 1.000e+002 2.434e-003 6.981e-005 
1.300e-004 8.635e+006 5.900e+011 1.000e+002 2.899e-003 7.027e-005 
1.310e-004 8.723e+006 5.904e+011 1.000e+002 2.518e-003 7.066e-005 
1.320e-004 8.820e+006 5.909e+011 1.000e+002 2.542e-003 7.100e-005 
1.330e-004 8.911e+006 5.916e+011 1.000e+002 2.446e-003 7.137e-005 
1.340e-004 9.007e+006 5.922e+011 1.000e+002 2.584e-003 7.170e-005 
1.350e-004 9.105e+006 5.928e+011 1.000e+002 2.565e-003 7.202e-005 
1.360e-004 9.207e+006 5.925e+011 1.000e+002 2.834e-003 7.232e-005 
1.370e-004 9.319e+006 5.920e+011 1.000e+002 2.587e-003 7.254e-005 
1.380e-004 9.430e+006 5.917e+011 1.000e+002 2.368e-003 7.277e-005 
1.390e-004 9.535e+006 5.915e+011 1.000e+002 2.146e-003 7.305e-005 
1.400e-004 9.617e+006 5.902e+011 1.000e+002 2.354e-003 7.348e-005 
1.410e-004 9.670e+006 5.893e+011 1.000e+002 2.871e-003 7.411e-005 
1.420e-004 9.704e+006 5.880e+011 1.000e+002 3.006e-003 7.488e-005 
1.430e-004 9.724e+006 5.877e+011 1.000e+002 3.977e-003 7.574e-005 
1.440e-004 9.737e+006 5.888e+011 1.000e+002 4.367e-003 7.665e-005 
1.450e-004 9.749e+006 5.896e+011 1.000e+002 2.664e-003 7.757e-005 
1.460e-004 9.758e+006 5.912e+011 1.000e+002 2.843e-003 7.850e-005 
1.470e-004 9.787e+006 5.930e+011 1.000e+002 2.719e-003 7.930e-005 
1.480e-004 9.804e+006 5.951e+011 1.000e+002 2.670e-003 8.019e-005 
1.490e-004 9.821e+006 5.968e+011 1.000e+002 2.977e-003 8.107e-005 
1.500e-004 9.832e+006 5.994e+011 1.000e+002 3.457e-003 8.199e-005 
1.510e-004 9.851e+006 6.007e+011 1.000e+002 3.032e-003 8.286e-005 
1.520e-004 9.868e+006 6.027e+011 1.000e+002 3.257e-003 8.374e-005 
1.530e-004 9.899e+006 6.036e+011 1.000e+002 2.782e-003 8.453e-005 
1.540e-004 9.917e+006 6.049e+011 1.000e+002 3.513e-003 8.540e-005 
1.550e-004 9.918e+006 6.061e+011 1.000e+002 4.182e-003 8.640e-005 
1.560e-004 9.885e+006 6.070e+011 1.000e+002 4.177e-003 8.763e-005 
1.570e-004 9.852e+006 6.071e+011 1.000e+002 4.165e-003 8.886e-005 
1.580e-004 9.855e+006 6.078e+011 1.000e+002 3.883e-003 8.984e-005 
1.590e-004 9.831e+006 6.080e+011 1.000e+002 4.793e-003 9.100e-005 
1.600e-004 9.781e+006 6.090e+011 1.000e+002 4.731e-003 9.235e-005 
1.610e-004 9.703e+006 6.082e+011 1.000e+002 5.023e-003 9.389e-005 
1.620e-004 9.625e+006 6.089e+011 1.000e+002 6.073e-003 9.542e-005 
1.630e-004 9.567e+006 6.091e+011 1.000e+002 4.265e-003 9.683e-005 
1.640e-004 9.548e+006 6.101e+011 1.000e+002 3.456e-003 9.796e-005 
1.650e-004 9.567e+006 6.110e+011 1.000e+002 3.035e-003 9.883e-005 
1.660e-004 9.604e+006 6.118e+011 1.000e+002 2.926e-003 9.957e-005 
1.670e-004 9.649e+006 6.130e+011 1.000e+002 2.891e-003 1.003e-004 
1.680e-004 9.698e+006 6.143e+011 1.000e+002 2.826e-003 1.009e-004 
1.690e-004 9.758e+006 6.158e+011 1.000e+002 3.211e-003 1.015e-004 
1.700e-004 9.835e+006 6.172e+011 1.000e+002 3.042e-003 1.020e-004 
1.710e-004 9.916e+006 6.173e+011 1.000e+002 2.707e-003 1.024e-004 
1.720e-004 1.002e+007 6.182e+011 1.000e+002 2.678e-003 1.027e-004 
1.730e-004 1.013e+007 6.188e+011 1.000e+002 2.234e-003 1.029e-004 
1.740e-004 1.023e+007 6.186e+011 1.000e+002 1.947e-003 1.033e-004 
1.750e-004 1.031e+007 6.182e+011 1.000e+002 2.971e-003 1.037e-004 
1.760e-004 1.034e+007 6.194e+011 1.000e+002 2.781e-003 1.045e-004 
1.770e-004 1.036e+007 6.186e+011 1.000e+002 2.592e-003 1.054e-004 
1.780e-004 1.043e+007 6.186e+011 1.000e+002 2.431e-003 1.059e-004 
1.790e-004 1.049e+007 6.176e+011 1.000e+002 2.825e-003 1.065e-004 
1.800e-004 1.054e+007 6.163e+011 1.000e+002 3.037e-003 1.071e-004 
1.810e-004 1.056e+007 6.154e+011 1.000e+002 3.076e-003 1.080e-004 
1.820e-004 1.060e+007 6.158e+011 1.000e+002 3.121e-003 1.087e-004 
1.830e-004 1.064e+007 6.159e+011 1.000e+002 3.343e-003 1.094e-004 
1.840e-004 1.067e+007 6.162e+011 1.000e+002 3.033e-003 1.102e-004 
1.850e-004 1.070e+007 6.162e+011 1.000e+002 3.257e-003 1.110e-004 
1.860e-004 1.072e+007 6.162e+011 1.000e+002 3.324e-003 1.118e-004 
1.870e-004 1.077e+007 6.163e+011 1.000e+002 2.944e-003 1.125e-004 
1.880e-004 1.083e+007 6.165e+011 1.000e+002 2.823e-003 1.131e-004 
1.890e-004 1.091e+007 6.170e+011 1.000e+002 2.649e-003 1.136e-004 
1.900e-004 1.099e+007 6.176e+011 1.000e+002 2.994e-003 1.140e-004 
1.910e-004 1.104e+007 6.189e+011 1.000e+002 2.832e-003 1.146e-004 
1.920e-004 1.107e+007 6.185e+011 1.000e+002 3.642e-003 1.154e-004 
1.930e-004 1.110e+007 6.178e+011 1.000e+002 3.429e-003 1.162e-004 
1.940e-004 1.114e+007 6.180e+011 1.000e+002 3.570e-003 1.170e-004 
1.950e-004 1.117e+007 6.183e+011 1.000e+002 3.402e-003 1.177e-004 
1.960e-004 1.120e+007 6.188e+011 1.000e+002 3.675e-003 1.185e-004 
1.970e-004 1.121e+007 6.195e+011 1.000e+002 3.572e-003 1.195e-004 
1.980e-004 1.125e+007 6.205e+011 1.000e+002 3.258e-003 1.202e-004 
1.990e-004 1.129e+007 6.215e+011 1.000e+002 3.238e-003 1.209e-004 
2.000e-004 1.130e+007 6.225e+011 1.000e+002 3.906e-003 1.218e-004 
2.010e-004 1.130e+007 6.221e+011 1.000e+002 3.796e-003 1.228e-004 
2.020e-004 1.128e+007 6.225e+011 1.000e+002 3.423e-003 1.240e-004 
2.030e-004 1.126e+007 6.240e+011 1.000e+002 3.766e-003 1.251e-004 
2.040e-004 1.123e+007 6.258e+011 1.000e+002 4.337e-003 1.264e-004 
2.050e-004 1.117e+007 6.279e+011 1.000e+002 4.036e-003 1.278e-004 
2.060e-004 1.116e+007 6.291e+011 1.000e+002 3.159e-003 1.288e-004 
2.070e-004 1.119e+007 6.277e+011 1.000e+002 2.476e-003 1.296e-004 
2.080e-004 1.124e+007 6.269e+011 1.000e+002 1.095e-003 1.303e-004 
2.090e-004 1.128e+007 6.256e+011 1.000e+002 2.561e-003 1.310e-004 
2.100e-004 1.134e+007 6.250e+011 1.000e+002 2.924e-003 1.316e-004 
2.110e-004 1.139e+007 6.254e+011 1.000e+002 3.101e-003 1.322e-004 
2.120e-004 1.143e+007 6.266e+011 1.000e+002 3.168e-003 1.330e-004 
2.130e-004 1.147e+007 6.269e+011 1.000e+002 3.450e-003 1.337e-004 
2.140e-004 1.153e+007 6.275e+011 1.000e+002 2.840e-003 1.343e-004 
2.150e-004 1.160e+007 6.288e+011 1.000e+002 2.805e-003 1.348e-004 
2.160e-004 1.166e+007 6.303e+011 1.000e+002 3.229e-003 1.354e-004 
2.170e-004 1.167e+007 6.324e+011 1.000e+002 3.433e-003 1.363e-004 
2.180e-004 1.166e+007 6.352e+011 1.000e+002 3.994e-003 1.374e-004 
2.190e-004 1.168e+007 6.373e+011 1.000e+002 3.154e-003 1.382e-004 
2.200e-004 1.172e+007 6.383e+011 1.000e+002 3.329e-003 1.389e-004 
2.210e-004 1.174e+007 6.397e+011 1.000e+002 3.357e-003 1.398e-004 
2.220e-004 1.178e+007 6.412e+011 1.000e+002 3.146e-003 1.405e-004 
2.230e-004 1.181e+007 6.411e+011 1.000e+002 3.901e-003 1.413e-004 
2.240e-004 1.184e+007 6.416e+011 1.000e+002 3.324e-003 1.421e-004 
2.250e-004 1.186e+007 6.414e+011 1.000e+002 4.114e-003 1.429e-004 
2.260e-004 1.186e+007 6.425e+011 1.000e+002 2.871e-003 1.440e-004 
2.270e-004 1.189e+007 6.440e+011 1.000e+002 2.605e-003 1.447e-004 
2.280e-004 1.188e+007 6.450e+011 1.000e+002 2.831e-003 1.458e-004 
2.290e-004 1.188e+007 6.471e+011 1.000e+002 3.032e-003 1.468e-004 
2.300e-004 1.189e+007 6.490e+011 1.000e+002 3.258e-003 1.478e-004 
2.310e-004 1.187e+007 6.507e+011 1.000e+002 3.535e-003 1.489e-004 
2.320e-004 1.178e+007 6.444e+011 1.000e+002 3.504e-003 1.505e-004 
2.330e-004 1.176e+007 6.445e+011 1.000e+002 3.541e-003 1.516e-004 
2.340e-004 1.172e+007 6.458e+011 1.000e+002 4.045e-003 1.529e-004 
2.350e-004 1.164e+007 6.471e+011 1.000e+002 3.801e-003 1.545e-004 
2.360e-004 1.153e+007 6.485e+011 1.000e+002 3.968e-003 1.562e-004 
2.370e-004 1.141e+007 6.484e+011 1.000e+002 2.839e-003 1.581e-004 
2.380e-004 1.131e+007 6.498e+011 1.000e+002 1.012e-003 1.597e-004 
2.390e-004 1.125e+007 6.515e+011 1.000e+002 2.264e-003 1.612e-004 
2.400e-004 1.118e+007 6.545e+011 1.000e+002 3.407e-003 1.627e-004 
2.410e-004 1.115e+007 6.518e+011 1.000e+002 4.138e-004 1.638e-004 
2.420e-004 1.115e+007 6.492e+011 1.000e+002 2.760e-003 1.649e-004 
2.430e-004 1.116e+007 6.488e+011 1.000e+002 4.024e-003 1.658e-004 
2.440e-004 1.116e+007 6.491e+011 1.000e+002 4.441e-003 1.668e-004 
2.450e-004 1.110e+007 6.508e+011 1.000e+002 1.148e-003 1.683e-004 
2.460e-004 1.101e+007 6.526e+011 1.000e+002 1.948e-005 1.698e-004 
2.470e-004 1.091e+007 6.550e+011 1.000e+002 4.777e-003 1.715e-004 
2.480e-004 1.078e+007 6.573e+011 1.000e+002 1.519e-003 1.735e-004 
2.490e-004 1.067e+007 6.579e+011 1.000e+002 2.850e-003 1.752e-004 
2.500e-004 1.055e+007 6.582e+011 1.000e+002 4.758e-003 1.770e-004 
2.510e-004 1.043e+007 6.590e+011 1.000e+002 5.294e-003 1.788e-004 
2.520e-004 1.034e+007 6.606e+011 1.000e+002 2.665e-003 1.805e-004 
2.530e-004 1.027e+007 6.611e+011 1.000e+002 3.231e-003 1.819e-004 
2.540e-004 1.021e+007 6.613e+011 1.000e+002 1.181e-003 1.834e-004 
2.550e-004 1.012e+007 6.584e+011 1.000e+002 2.422e-004 1.850e-004 
2.560e-004 1.002e+007 6.589e+011 1.000e+002 4.879e-003 1.867e-004 
2.570e-004 9.883e+006 6.600e+011 1.000e+002 1.455e-003 1.886e-004 
2.580e-004 9.714e+006 6.581e+011 1.000e+002 2.801e-003 1.908e-004 
2.590e-004 9.563e+006 6.577e+011 1.000e+002 2.484e-003 1.929e-004 
2.600e-004 9.482e+006 6.590e+011 1.000e+002 2.069e-003 1.944e-004 
2.610e-004 9.406e+006 6.604e+011 1.000e+002 3.720e-003 1.959e-004 
2.620e-004 9.334e+006 6.591e+011 1.000e+002 4.766e-003 1.974e-004 
2.630e-004 9.264e+006 6.602e+011 1.000e+002 7.690e-003 1.989e-004 
2.640e-004 9.208e+006 6.619e+011 1.000e+002 8.005e-004 2.003e-004 
2.650e-004 9.194e+006 6.634e+011 1.000e+002 6.066e-004 2.014e-004 
2.660e-004 9.198e+006 6.651e+011 1.000e+002 6.869e-003 2.024e-004 
2.670e-004 9.211e+006 6.669e+011 1.000e+002 2.759e-003 2.033e-004 
2.680e-004 9.235e+006 6.682e+011 1.000e+002 2.954e-003 2.041e-004 
2.690e-004 9.275e+006 6.697e+011 1.000e+002 7.283e-003 2.048e-004 
2.700e-004 9.355e+006 6.706e+011 1.000e+002 4.906e-003 2.053e-004 
2.710e-004 9.441e+006 6.716e+011 1.000e+002 3.295e-003 2.057e-004 
2.720e-004 9.529e+006 6.725e+011 1.000e+002 3.290e-003 2.061e-004 
2.730e-004 9.619e+006 6.734e+011 1.000e+002 1.505e-003 2.065e-004 
2.740e-004 9.710e+006 6.743e+011 1.000e+002 2.160e-003 2.068e-004 
2.750e-004 9.796e+006 6.753e+011 1.000e+002 1.362e-003 2.072e-004 
2.760e-004 9.875e+006 6.762e+011 1.000e+002 4.325e-004 2.077e-004 
2.770e-004 9.951e+006 6.772e+011 1.000e+002 1.207e-003 2.082e-004 
2.780e-004 1.003e+007 6.782e+011 1.000e+002 3.606e-003 2.087e-004 
2.790e-004 1.008e+007 6.748e+011 1.000e+002 2.462e-003 2.093e-004 
2.800e-004 1.012e+007 6.725e+011 1.000e+002 2.015e-003 2.100e-004 
2.810e-004 1.016e+007 6.726e+011 1.000e+002 1.840e-003 2.108e-004 
2.820e-004 1.018e+007 6.736e+011 1.000e+002 3.957e-003 2.116e-004 
2.830e-004 1.015e+007 6.664e+011 1.000e+002 1.949e-003 2.128e-004 
2.840e-004 1.014e+007 6.623e+011 1.000e+002 1.879e-003 2.139e-004 
2.850e-004 1.007e+007 6.579e+011 1.000e+002 3.772e-003 2.154e-004 
2.860e-004 9.996e+006 6.580e+011 1.000e+002 4.016e-003 2.169e-004 
2.870e-004 9.931e+006 6.562e+011 1.000e+002 3.649e-003 2.183e-004 
2.880e-004 9.917e+006 6.559e+011 1.000e+002 2.943e-003 2.194e-004 
2.890e-004 9.930e+006 6.564e+011 1.000e+002 2.267e-003 2.203e-004 
2.900e-004 9.945e+006 6.560e+011 1.000e+002 2.494e-003 2.212e-004 
2.910e-004 9.983e+006 6.570e+011 1.000e+002 2.457e-003 2.219e-004 
2.920e-004 1.004e+007 6.580e+011 1.000e+002 2.407e-003 2.226e-004 
2.930e-004 1.004e+007 6.587e+011 1.000e+002 3.063e-003 2.235e-004 
2.940e-004 1.004e+007 6.592e+011 1.000e+002 3.319e-003 2.246e-004 
2.950e-004 1.002e+007 6.602e+011 1.000e+002 3.493e-003 2.257e-004 
2.960e-004 9.981e+006 6.616e+011 1.000e+002 3.692e-003 2.270e-004 
2.970e-004 9.934e+006 6.589e+011 1.000e+002 3.585e-003 2.283e-004 
2.980e-004 9.813e+006 6.554e+011 1.000e+002 4.308e-003 2.301e-004 
2.990e-004 9.662e+006 6.550e+011 1.000e+002 4.236e-003 2.322e-004 
3.000e-004 9.520e+006 6.531e+011 1.000e+002 4.928e-003 2.342e-004 
3.010e-004 9.369e+006 6.530e+011 1.000e+002 5.228e-003 2.362e-004 
3.020e-004 9.292e+006 6.535e+011 1.000e+002 5.667e-003 2.377e-004 
3.030e-004 9.286e+006 6.548e+011 1.000e+002 5.526e-003 2.388e-004 
3.040e-004 9.291e+006 6.565e+011 1.000e+002 5.246e-003 2.397e-004 
3.050e-004 9.329e+006 6.583e+011 1.000e+002 2.927e-003 2.405e-004 
3.060e-004 9.334e+006 6.605e+011 1.000e+002 1.998e-003 2.414e-004 
3.070e-004 9.386e+006 6.584e+011 1.000e+002 2.761e-003 2.421e-004 
3.080e-004 9.464e+006 6.589e+011 1.000e+002 4.115e-003 2.425e-004 
3.090e-004 9.554e+006 6.596e+011 1.000e+002 4.072e-003 2.429e-004 
3.100e-004 9.647e+006 6.602e+011 1.000e+002 4.547e-003 2.433e-004 
3.110e-004 9.742e+006 6.605e+011 1.000e+002 1.370e-003 2.436e-004 
3.120e-004 9.790e+006 6.605e+011 1.000e+002 1.975e-003 2.443e-004 
3.130e-004 9.856e+006 6.614e+011 1.000e+002 2.279e-003 2.448e-004 
3.140e-004 9.928e+006 6.619e+011 1.000e+002 1.466e-003 2.453e-004 
3.150e-004 1.003e+007 6.627e+011 1.000e+002 2.604e-004 2.456e-004 
3.160e-004 1.014e+007 6.630e+011 1.000e+002 3.177e-004 2.459e-004 
3.170e-004 1.024e+007 6.627e+011 1.000e+002 1.403e-003 2.461e-004 
3.180e-004 1.034e+007 6.628e+011 1.000e+002 1.789e-003 2.465e-004 
3.190e-004 1.040e+007 6.610e+011 1.000e+002 1.835e-003 2.470e-004 
3.200e-004 1.048e+007 6.610e+011 1.000e+002 1.910e-003 2.475e-004 
3.210e-004 1.054e+007 6.620e+011 1.000e+002 3.991e-003 2.481e-004 
3.220e-004 1.061e+007 6.632e+011 1.000e+002 4.479e-003 2.486e-004 
3.230e-004 1.068e+007 6.638e+011 1.000e+002 4.122e-003 2.491e-004 
3.240e-004 1.075e+007 6.643e+011 1.000e+002 3.563e-003 2.496e-004 
3.250e-004 1.083e+007 6.649e+011 1.000e+002 3.472e-003 2.501e-004 
3.260e-004 1.094e+007 6.653e+011 1.000e+002 3.354e-003 2.503e-004 
3.270e-004 1.105e+007 6.658e+011 1.000e+002 2.959e-003 2.505e-004 
3.280e-004 1.117e+007 6.660e+011 1.000e+002 2.655e-003 2.507e-004 
3.290e-004 1.124e+007 6.665e+011 1.000e+002 4.338e-003 2.513e-004 
3.300e-004 1.111e+007 6.628e+011 1.000e+002 3.702e-003 2.532e-004 
3.310e-004 1.104e+007 6.641e+011 1.000e+002 3.524e-003 2.547e-004 
3.320e-004 1.101e+007 6.648e+011 1.000e+002 2.721e-003 2.559e-004 
3.330e-004 1.100e+007 6.665e+011 1.000e+002 2.542e-003 2.569e-004 
3.340e-004 1.098e+007 6.660e+011 1.000e+002 2.714e-003 2.581e-004 
3.350e-004 1.094e+007 6.656e+011 1.000e+002 2.942e-003 2.593e-004 
3.360e-004 1.089e+007 6.662e+011 1.000e+002 2.440e-003 2.607e-004 
3.370e-004 1.088e+007 6.669e+011 1.000e+002 2.640e-003 2.618e-004 
3.380e-004 1.084e+007 6.648e+011 1.000e+002 1.364e-003 2.630e-004 
3.390e-004 1.081e+007 6.610e+011 1.000e+002 3.315e-003 2.643e-004 
3.400e-004 1.079e+007 6.606e+011 1.000e+002 3.098e-003 2.654e-004 
3.410e-004 1.077e+007 6.610e+011 1.000e+002 3.052e-003 2.665e-004 
3.420e-004 1.068e+007 6.600e+011 1.000e+002 3.735e-003 2.681e-004 
3.430e-004 1.057e+007 6.585e+011 1.000e+002 3.554e-003 2.699e-004 
3.440e-004 1.049e+007 6.592e+011 1.000e+002 4.299e-003 2.714e-004 
3.450e-004 1.043e+007 6.602e+011 1.000e+002 3.842e-003 2.729e-004 
3.460e-004 1.043e+007 6.611e+011 1.000e+002 3.129e-003 2.739e-004 
3.470e-004 1.045e+007 6.615e+011 1.000e+002 1.543e-003 2.747e-004 
3.480e-004 1.047e+007 6.584e+011 1.000e+002 1.960e-003 2.756e-004 
3.490e-004 1.046e+007 6.571e+011 1.000e+002 3.809e-003 2.766e-004 
3.500e-004 1.040e+007 6.542e+011 1.000e+002 2.820e-003 2.780e-004 
3.510e-004 1.037e+007 6.521e+011 1.000e+002 2.904e-003 2.793e-004 
3.520e-004 1.040e+007 6.527e+011 1.000e+002 2.287e-003 2.801e-004 
3.530e-004 1.042e+007 6.535e+011 1.000e+002 2.371e-003 2.809e-004 
3.540e-004 1.046e+007 6.546e+011 1.000e+002 2.266e-003 2.816e-004 
3.550e-004 1.046e+007 6.551e+011 1.000e+002 3.191e-003 2.827e-004 
3.560e-004 1.041e+007 6.558e+011 1.000e+002 2.432e-003 2.840e-004 
3.570e-004 1.041e+007 6.565e+011 1.000e+002 2.036e-003 2.850e-004 
3.580e-004 1.041e+007 6.542e+011 1.000e+002 1.639e-003 2.860e-004 
3.590e-004 1.043e+007 6.550e+011 1.000e+002 2.166e-003 2.869e-004 
3.600e-004 1.044e+007 6.536e+011 1.000e+002 1.618e-003 2.878e-004 
3.610e-004 1.048e+007 6.539e+011 1.000e+002 1.531e-003 2.885e-004 
3.620e-004 1.055e+007 6.542e+011 1.000e+002 1.264e-003 2.890e-004 
3.630e-004 1.059e+007 6.514e+011 1.000e+002 1.882e-003 2.898e-004 
3.640e-004 1.063e+007 6.515e+011 1.000e+002 1.485e-003 2.905e-004 
3.650e-004 1.069e+007 6.519e+011 1.000e+002 1.900e-003 2.911e-004 
3.660e-004 1.073e+007 6.528e+011 1.000e+002 1.896e-003 2.918e-004 
3.670e-004 1.076e+007 6.539e+011 1.000e+002 2.102e-003 2.926e-004 
3.680e-004 1.079e+007 6.550e+011 1.000e+002 2.093e-003 2.933e-004 
3.690e-004 1.083e+007 6.561e+011 1.000e+002 2.292e-003 2.941e-004 
3.700e-004 1.088e+007 6.571e+011 1.000e+002 1.954e-003 2.947e-004 
3.710e-004 1.094e+007 6.582e+011 1.000e+002 1.976e-003 2.953e-004 
3.720e-004 1.099e+007 6.593e+011 1.000e+002 2.384e-003 2.960e-004 
3.730e-004 1.105e+007 6.603e+011 1.000e+002 2.400e-003 2.966e-004 
3.740e-004 1.109e+007 6.606e+011 1.000e+002 2.987e-003 2.973e-004 
3.750e-004 1.108e+007 6.601e+011 1.000e+002 2.250e-003 2.984e-004 
3.760e-004 1.111e+007 6.609e+011 1.000e+002 1.993e-003 2.991e-004 
3.770e-004 1.116e+007 6.616e+011 1.000e+002 2.800e-003 2.998e-004 
3.780e-004 1.116e+007 6.620e+011 1.000e+002 3.252e-003 3.008e-004 
3.790e-004 1.113e+007 6.622e+011 1.000e+002 2.886e-003 3.021e-004 
3.800e-004 1.109e+007 6.627e+011 1.000e+002 2.512e-003 3.033e-004 
3.810e-004 1.104e+007 6.628e+011 1.000e+002 3.402e-003 3.046e-004 
3.820e-004 1.103e+007 6.636e+011 1.000e+002 2.043e-003 3.057e-004 
3.830e-004 1.110e+007 6.644e+011 1.000e+002 2.402e-003 3.062e-004 
3.840e-004 1.115e+007 6.619e+011 1.000e+002 3.320e-003 3.069e-004 
3.850e-004 1.110e+007 6.620e+011 1.000e+002 2.720e-003 3.082e-004 
3.860e-004 1.107e+007 6.627e+011 1.000e+002 2.965e-003 3.094e-004 
3.870e-004 1.100e+007 6.601e+011 1.000e+002 3.200e-003 3.109e-004 
3.880e-004 1.099e+007 6.601e+011 1.000e+002 2.441e-003 3.120e-004 
3.890e-004 1.102e+007 6.608e+011 1.000e+002 2.547e-003 3.128e-004 
3.900e-004 1.104e+007 6.595e+011 1.000e+002 2.280e-003 3.136e-004 
3.910e-004 1.107e+007 6.587e+011 1.000e+002 2.105e-003 3.144e-004 
3.920e-004 1.113e+007 6.589e+011 1.000e+002 1.978e-003 3.150e-004 
3.930e-004 1.119e+007 6.597e+011 1.000e+002 1.788e-003 3.156e-004 
3.940e-004 1.126e+007 6.603e+011 1.000e+002 2.261e-003 3.161e-004 
3.950e-004 1.133e+007 6.612e+011 1.000e+002 2.381e-003 3.166e-004 
3.960e-004 1.139e+007 6.548e+011 1.000e+002 2.235e-003 3.172e-004 
3.970e-004 1.143e+007 6.524e+011 1.000e+002 2.620e-003 3.180e-004 
3.980e-004 1.143e+007 6.485e+011 1.000e+002 2.560e-003 3.189e-004 
3.990e-004 1.149e+007 6.493e+011 1.000e+002 2.452e-003 3.195e-004 
4.000e-004 1.155e+007 6.508e+011 1.000e+002 2.109e-003 3.201e-004 
4.010e-004 1.162e+007 6.521e+011 1.000e+002 2.020e-003 3.206e-004 
4.020e-004 1.166e+007 6.508e+011 1.000e+002 3.275e-003 3.214e-004 
4.030e-004 1.159e+007 6.506e+011 1.000e+002 3.240e-003 3.228e-004 
4.040e-004 1.148e+007 6.486e+011 1.000e+002 4.881e-003 3.246e-004 
4.050e-004 1.136e+007 6.473e+011 1.000e+002 3.749e-003 3.264e-004 
4.060e-004 1.129e+007 6.473e+011 1.000e+002 3.763e-003 3.279e-004 
4.070e-004 1.123e+007 6.481e+011 1.000e+002 4.174e-003 3.293e-004 
4.080e-004 1.116e+007 6.487e+011 1.000e+002 3.593e-003 3.308e-004 
4.090e-004 1.110e+007 6.487e+011 1.000e+002 3.674e-003 3.322e-004 
4.100e-004 1.111e+007 6.477e+011 1.000e+002 2.789e-003 3.332e-004 
4.110e-004 1.118e+007 6.458e+011 1.000e+002 2.452e-003 3.337e-004 
4.120e-004 1.131e+007 6.453e+011 1.000e+002 2.523e-003 3.338e-004 
4.130e-004 1.142e+007 6.456e+011 1.000e+002 2.533e-003 3.340e-004 
4.140e-004 1.153e+007 6.463e+011 1.000e+002 2.951e-003 3.343e-004 
4.150e-004 1.158e+007 6.462e+011 1.000e+002 2.649e-003 3.349e-004 
4.160e-004 1.155e+007 6.462e+011 1.000e+002 3.265e-003 3.361e-004 
4.170e-004 1.147e+007 6.454e+011 1.000e+002 3.025e-003 3.376e-004 
4.180e-004 1.150e+007 6.448e+011 1.000e+002 2.118e-003 3.384e-004 
4.190e-004 1.158e+007 6.449e+011 1.000e+002 1.923e-003 3.389e-004 
4.200e-004 1.167e+007 6.452e+011 1.000e+002 1.802e-003 3.393e-004 
4.210e-004 1.176e+007 6.456e+011 1.000e+002 2.262e-003 3.397e-004 
4.220e-004 1.185e+007 6.462e+011 1.000e+002 2.266e-003 3.401e-004 
4.230e-004 1.194e+007 6.470e+011 1.000e+002 2.215e-003 3.404e-004 
4.240e-004 1.203e+007 6.478e+011 1.000e+002 2.278e-003 3.408e-004 
4.250e-004 1.211e+007 6.488e+011 1.000e+002 2.422e-003 3.412e-004 
4.260e-004 1.220e+007 6.498e+011 1.000e+002 2.648e-003 3.416e-004 
4.270e-004 1.228e+007 6.508e+011 1.000e+002 2.839e-003 3.420e-004 
4.280e-004 1.236e+007 6.519e+011 1.000e+002 2.894e-003 3.425e-004 
4.290e-004 1.242e+007 6.533e+011 1.000e+002 2.896e-003 3.431e-004 
4.300e-004 1.245e+007 6.550e+011 1.000e+002 2.715e-003 3.439e-004 
4.310e-004 1.247e+007 6.563e+011 1.000e+002 2.983e-003 3.448e-004 
4.320e-004 1.248e+007 6.585e+011 1.000e+002 3.397e-003 3.457e-004 
4.330e-004 1.239e+007 6.549e+011 1.000e+002 4.031e-003 3.473e-004 
4.340e-004 1.227e+007 6.554e+011 1.000e+002 3.344e-003 3.491e-004 
4.350e-004 1.220e+007 6.565e+011 1.000e+002 3.361e-003 3.506e-004 
4.360e-004 1.202e+007 6.512e+011 1.000e+002 4.310e-003 3.529e-004 
4.370e-004 1.182e+007 6.501e+011 1.000e+002 4.819e-003 3.552e-004 
4.380e-004 1.165e+007 6.529e+011 1.000e+002 5.853e-003 3.574e-004 
4.390e-004 1.153e+007 6.538e+011 1.000e+002 6.902e-003 3.592e-004 
4.400e-004 1.140e+007 6.537e+011 1.000e+002 1.494e-003 3.612e-004 
4.410e-004 1.127e+007 6.554e+011 1.000e+002 2.493e-003 3.631e-004 
4.420e-004 1.114e+007 6.568e+011 1.000e+002 4.268e-003 3.649e-004 
4.430e-004 1.108e+007 6.493e+011 1.000e+002 2.589e-003 3.664e-004 
4.440e-004 1.102e+007 6.444e+011 1.000e+002 2.220e-003 3.678e-004 
4.450e-004 1.097e+007 6.423e+011 1.000e+002 1.829e-003 3.691e-004 
4.460e-004 1.093e+007 6.422e+011 1.000e+002 1.055e-002 3.704e-004 
4.470e-004 1.088e+007 6.400e+011 1.000e+002 3.867e-003 3.717e-004 
4.480e-004 1.073e+007 6.395e+011 1.000e+002 2.085e-003 3.738e-004 
4.490e-004 1.069e+007 6.404e+011 1.000e+002 5.962e-003 3.751e-004 
4.500e-004 1.071e+007 6.393e+011 1.000e+002 5.265e-003 3.759e-004 
4.510e-004 1.076e+007 6.261e+011 1.000e+002 3.217e-003 3.766e-004 
4.520e-004 1.079e+007 6.228e+011 1.000e+002 3.057e-003 3.774e-004 
4.530e-004 1.078e+007 6.213e+011 1.000e+002 3.419e-003 3.784e-004 
4.540e-004 1.079e+007 6.218e+011 1.000e+002 3.498e-003 3.794e-004 
4.550e-004 1.084e+007 6.226e+011 1.000e+002 1.918e-003 3.800e-004 
4.560e-004 1.091e+007 6.230e+011 1.000e+002 2.298e-003 3.805e-004 
4.570e-004 1.098e+007 6.234e+011 1.000e+002 2.584e-003 3.810e-004 
4.580e-004 1.107e+007 6.242e+011 1.000e+002 2.401e-003 3.814e-004 
4.590e-004 1.116e+007 6.250e+011 1.000e+002 2.300e-003 3.818e-004 
4.600e-004 1.125e+007 6.258e+011 1.000e+002 2.573e-003 3.822e-004 
4.610e-004 1.133e+007 6.267e+011 1.000e+002 2.667e-003 3.826e-004 
4.620e-004 1.142e+007 6.276e+011 1.000e+002 1.475e-003 3.830e-004 
4.630e-004 1.150e+007 6.283e+011 1.000e+002 2.316e-003 3.835e-004 
4.640e-004 1.157e+007 6.289e+011 1.000e+002 1.990e-003 3.839e-004 
4.650e-004 1.165e+007 6.299e+011 1.000e+002 1.981e-003 3.844e-004 
4.660e-004 1.169e+007 6.308e+011 1.000e+002 2.072e-003 3.851e-004 
4.670e-004 1.172e+007 6.326e+011 1.000e+002 2.377e-003 3.859e-004 
4.680e-004 1.173e+007 6.345e+011 1.000e+002 1.990e-003 3.869e-004 
4.690e-004 1.167e+007 6.330e+011 1.000e+002 3.277e-003 3.883e-004 
4.700e-004 1.159e+007 6.329e+011 1.000e+002 3.701e-003 3.898e-004 
4.710e-004 1.152e+007 6.326e+011 1.000e+002 1.437e-003 3.913e-004 
4.720e-004 1.155e+007 6.333e+011 1.000e+002 1.075e-003 3.921e-004 
4.730e-004 1.156e+007 6.336e+011 1.000e+002 2.322e-003 3.930e-004 
4.740e-004 1.157e+007 6.348e+011 1.000e+002 2.223e-003 3.940e-004 
4.750e-004 1.159e+007 6.359e+011 1.000e+002 2.300e-003 3.948e-004 
4.760e-004 1.161e+007 6.364e+011 1.000e+002 2.613e-003 3.957e-004 
4.770e-004 1.163e+007 6.379e+011 1.000e+002 2.654e-003 3.965e-004 
4.780e-004 1.160e+007 6.355e+011 1.000e+002 4.045e-003 3.978e-004 
4.790e-004 1.156e+007 6.362e+011 1.000e+002 4.155e-003 3.991e-004 
4.800e-004 1.146e+007 6.360e+011 1.000e+002 4.599e-003 4.008e-004 
4.810e-004 1.137e+007 6.359e+011 1.000e+002 4.344e-003 4.024e-004 
4.820e-004 1.131e+007 6.338e+011 1.000e+002 3.390e-003 4.038e-004 
4.830e-004 1.129e+007 6.323e+011 1.000e+002 1.809e-003 4.049e-004 
4.840e-004 1.126e+007 6.087e+011 1.000e+002 2.889e-003 4.061e-004 
4.850e-004 1.124e+007 6.067e+011 1.000e+002 3.176e-003 4.073e-004 
4.860e-004 1.126e+007 6.074e+011 1.000e+002 2.965e-003 4.081e-004 
4.870e-004 1.131e+007 6.083e+011 1.000e+002 2.888e-003 4.088e-004 
4.880e-004 1.137e+007 6.083e+011 1.000e+002 3.133e-003 4.093e-004 
4.890e-004 1.138e+007 6.093e+011 1.000e+002 3.638e-003 4.103e-004 
4.900e-004 1.139e+007 6.107e+011 1.000e+002 3.149e-003 4.112e-004 
4.910e-004 1.139e+007 6.128e+011 1.000e+002 5.509e-003 4.122e-004 
4.920e-004 1.140e+007 6.140e+011 1.000e+002 3.266e-003 4.131e-004 
4.930e-004 1.148e+007 6.136e+011 1.000e+002 2.634e-003 4.136e-004 
4.940e-004 1.158e+007 6.142e+011 1.000e+002 2.306e-003 4.139e-004 
4.950e-004 1.165e+007 6.146e+011 1.000e+002 2.671e-003 4.144e-004 
4.960e-004 1.173e+007 6.154e+011 1.000e+002 2.566e-003 4.149e-004 
4.970e-004 1.181e+007 6.162e+011 1.000e+002 2.590e-003 4.153e-004 
4.980e-004 1.190e+007 6.169e+011 1.000e+002 2.418e-003 4.157e-004 
4.990e-004 1.199e+007 6.173e+011 1.000e+002 2.800e-003 4.161e-004 
5.000e-004 1.207e+007 6.181e+011 1.000e+002 2.591e-003 4.165e-004 
5.010e-004 1.215e+007 6.189e+011 1.000e+002 2.839e-003 4.169e-004 
5.020e-004 1.221e+007 6.200e+011 1.000e+002 2.893e-003 4.175e-004 
5.030e-004 1.227e+007 6.213e+011 1.000e+002 2.957e-003 4.181e-004 
5.040e-004 1.233e+007 6.227e+011 1.000e+002 2.787e-003 4.187e-004 
5.050e-004 1.237e+007 6.228e+011 1.000e+002 2.964e-003 4.194e-004 
5.060e-004 1.241e+007 6.236e+011 1.000e+002 2.732e-003 4.201e-004 
5.070e-004 1.245e+007 6.251e+011 1.000e+002 3.195e-003 4.209e-004 
5.080e-004 1.248e+007 6.268e+011 1.000e+002 3.843e-003 4.216e-004 
5.090e-004 1.255e+007 6.272e+011 1.000e+002 2.711e-003 4.222e-004 
5.100e-004 1.263e+007 6.280e+011 1.000e+002 7.865e-004 4.227e-004 
5.110e-004 1.269e+007 6.290e+011 1.000e+002 1.980e-003 4.232e-004 
5.120e-004 1.275e+007 6.296e+011 1.000e+002 2.860e-003 4.238e-004 
5.130e-004 1.283e+007 6.303e+011 1.000e+002 2.018e-003 4.243e-004 
5.140e-004 1.289e+007 6.313e+011 1.000e+002 4.218e-003 4.248e-004 
5.150e-004 1.296e+007 6.325e+011 1.000e+002 1.452e-003 4.254e-004 
5.160e-004 1.304e+007 6.337e+011 1.000e+002 1.642e-004 4.258e-004 
5.170e-004 1.308e+007 6.330e+011 1.000e+002 1.226e-003 4.265e-004 
5.180e-004 1.315e+007 6.342e+011 1.000e+002 2.786e-003 4.270e-004 
5.190e-004 1.321e+007 6.346e+011 1.000e+002 1.892e-003 4.276e-004 
5.200e-004 1.323e+007 6.353e+011 1.000e+002 1.463e-003 4.285e-004 
5.210e-004 1.325e+007 6.309e+011 1.000e+002 2.668e-003 4.294e-004 
5.220e-004 1.318e+007 6.249e+011 1.000e+002 2.622e-003 4.308e-004 
5.230e-004 1.310e+007 6.252e+011 1.000e+002 5.414e-003 4.324e-004 
5.240e-004 1.303e+007 6.272e+011 1.000e+002 3.078e-003 4.339e-004 
5.250e-004 1.286e+007 6.242e+011 1.000e+002 3.268e-003 4.360e-004 
5.260e-004 1.272e+007 6.229e+011 1.000e+002 4.651e-003 4.380e-004 
5.270e-004 1.268e+007 6.237e+011 1.000e+002 1.836e-003 4.393e-004 
5.280e-004 1.266e+007 6.249e+011 1.000e+002 3.217e-003 4.404e-004 
5.290e-004 1.265e+007 6.264e+011 1.000e+002 3.581e-003 4.415e-004 
5.300e-004 1.256e+007 6.261e+011 1.000e+002 4.521e-003 4.431e-004 
5.310e-004 1.244e+007 6.267e+011 1.000e+002 1.722e-003 4.449e-004 
5.320e-004 1.235e+007 6.280e+011 1.000e+002 4.490e-003 4.466e-004 
5.330e-004 1.227e+007 6.272e+011 1.000e+002 1.559e-003 4.481e-004 
5.340e-004 1.211e+007 6.270e+011 1.000e+002 2.383e-003 4.502e-004 
5.350e-004 1.194e+007 6.277e+011 1.000e+002 6.002e-003 4.524e-004 
5.360e-004 1.178e+007 6.287e+011 1.000e+002 5.290e-003 4.545e-004 
5.370e-004 1.167e+007 6.251e+011 1.000e+002 3.801e-003 4.562e-004 
5.380e-004 1.158e+007 6.218e+011 1.000e+002 2.289e-004 4.579e-004 
5.390e-004 1.154e+007 6.142e+011 1.000e+002 5.328e-003 4.592e-004 
5.400e-004 1.144e+007 6.092e+011 1.000e+002 5.392e-003 4.609e-004 
5.410e-004 1.134e+007 6.102e+011 1.000e+002 1.020e-002 4.625e-004 
5.420e-004 1.133e+007 6.114e+011 1.000e+002 7.283e-003 4.636e-004 
5.430e-004 1.134e+007 6.114e+011 1.000e+002 9.809e-003 4.646e-004 
5.440e-004 1.132e+007 6.112e+011 1.000e+002 9.226e-003 4.657e-004 
5.450e-004 1.125e+007 6.111e+011 1.000e+002 1.001e-002 4.672e-004 
5.460e-004 1.117e+007 6.126e+011 1.000e+002 1.059e-002 4.687e-004 
5.470e-004 1.110e+007 6.100e+011 1.000e+002 3.867e-003 4.702e-004 
5.480e-004 1.095e+007 6.089e+011 1.000e+002 4.007e-003 4.723e-004 
5.490e-004 1.087e+007 6.096e+011 1.000e+002 4.982e-003 4.738e-004 
5.500e-004 1.075e+007 6.091e+011 1.000e+002 5.481e-003 4.756e-004 
5.510e-004 1.063e+007 6.090e+011 1.000e+002 2.284e-003 4.775e-004 
5.520e-004 1.055e+007 6.091e+011 1.000e+002 3.687e-003 4.790e-004 
5.530e-004 1.053e+007 6.099e+011 1.000e+002 3.244e-003 4.802e-004 
5.540e-004 1.051e+007 6.104e+011 1.000e+002 3.321e-003 4.813e-004 
5.550e-004 1.048e+007 6.118e+011 1.000e+002 3.968e-003 4.825e-004 
5.560e-004 1.042e+007 6.136e+011 1.000e+002 3.881e-003 4.839e-004 
5.570e-004 1.039e+007 6.155e+011 1.000e+002 4.622e-003 4.851e-004 
5.580e-004 1.037e+007 6.176e+011 1.000e+002 4.898e-003 4.863e-004 
5.590e-004 1.036e+007 6.188e+011 1.000e+002 4.112e-003 4.873e-004 
5.600e-004 1.038e+007 6.203e+011 1.000e+002 6.671e-003 4.882e-004 
5.610e-004 1.041e+007 6.206e+011 1.000e+002 6.364e-003 4.890e-004 
5.620e-004 1.047e+007 6.212e+011 1.000e+002 3.767e-003 4.896e-004 
5.630e-004 1.050e+007 6.212e+011 1.000e+002 3.206e-003 4.904e-004 
5.640e-004 1.053e+007 6.193e+011 1.000e+002 1.186e-003 4.912e-004 
5.650e-004 1.060e+007 6.201e+011 1.000e+002 3.897e-003 4.917e-004 
5.660e-004 1.067e+007 6.206e+011 1.000e+002 2.230e-003 4.922e-004 
5.670e-004 1.075e+007 6.210e+011 1.000e+002 4.782e-005 4.926e-004 
5.680e-004 1.084e+007 6.222e+011 1.000e+002 2.740e-003 4.930e-004 
5.690e-004 1.092e+007 6.234e+011 1.000e+002 2.365e-003 4.934e-004 
5.700e-004 1.100e+007 6.245e+011 1.000e+002 4.262e-003 4.939e-004 
5.710e-004 1.109e+007 6.253e+011 1.000e+002 2.289e-003 4.943e-004 
5.720e-004 1.119e+007 6.258e+011 1.000e+002 1.817e-004 4.946e-004 
5.730e-004 1.128e+007 6.262e+011 1.000e+002 2.494e-003 4.950e-004 
5.740e-004 1.134e+007 6.267e+011 1.000e+002 2.141e-003 4.955e-004 
5.750e-004 1.141e+007 6.274e+011 1.000e+002 2.365e-003 4.961e-004 
5.760e-004 1.148e+007 6.281e+011 1.000e+002 1.741e-003 4.966e-004 
5.770e-004 1.156e+007 6.289e+011 1.000e+002 2.598e-004 4.971e-004 
5.780e-004 1.163e+007 6.299e+011 1.000e+002 6.075e-004 4.976e-004 
5.790e-004 1.169e+007 6.310e+011 1.000e+002 1.453e-004 4.981e-004 
5.800e-004 1.177e+007 6.320e+011 1.000e+002 1.128e-003 4.986e-004 
5.810e-004 1.185e+007 6.330e+011 1.000e+002 1.535e-003 4.990e-004 
5.820e-004 1.193e+007 6.338e+011 1.000e+002 2.867e-003 4.995e-004 
5.830e-004 1.196e+007 6.319e+011 1.000e+002 2.303e-003 5.003e-004 
5.840e-004 1.189e+007 6.305e+011 1.000e+002 5.592e-003 5.018e-004 
5.850e-004 1.183e+007 6.294e+011 1.000e+002 3.218e-003 5.032e-004 
5.860e-004 1.174e+007 6.297e+011 1.000e+002 1.956e-003 5.048e-004 
5.870e-004 1.165e+007 6.270e+011 1.000e+002 3.143e-003 5.064e-004 
5.880e-004 1.155e+007 6.249e+011 1.000e+002 5.647e-003 5.081e-004 
5.890e-004 1.150e+007 6.260e+011 1.000e+002 2.764e-003 5.095e-004 
5.900e-004 1.145e+007 6.270e+011 1.000e+002 3.604e-003 5.108e-004 
5.910e-004 1.136e+007 6.272e+011 1.000e+002 5.389e-003 5.124e-004 
5.920e-004 1.128e+007 6.285e+011 1.000e+002 3.975e-003 5.140e-004 
5.930e-004 1.124e+007 6.245e+011 1.000e+002 4.657e-003 5.153e-004 
5.940e-004 1.120e+007 6.225e+011 1.000e+002 4.581e-003 5.165e-004 
5.950e-004 1.122e+007 6.240e+011 1.000e+002 3.084e-003 5.174e-004 
5.960e-004 1.124e+007 6.251e+011 1.000e+002 5.425e-003 5.183e-004 
5.970e-004 1.123e+007 6.175e+011 1.000e+002 5.536e-003 5.193e-004 
5.980e-004 1.123e+007 6.173e+011 1.000e+002 5.438e-003 5.203e-004 
5.990e-004 1.123e+007 6.178e+011 1.000e+002 3.434e-003 5.213e-004 
6.000e-004 1.127e+007 6.176e+011 1.000e+002 2.985e-003 5.221e-004 
6.010e-004 1.135e+007 6.176e+011 1.000e+002 4.163e-003 5.225e-004 
6.020e-004 1.144e+007 6.175e+011 1.000e+002 3.698e-003 5.229e-004 
6.030e-004 1.151e+007 6.171e+011 1.000e+002 3.010e-003 5.233e-004 
6.040e-004 1.159e+007 6.173e+011 1.000e+002 1.089e-003 5.238e-004 
6.050e-004 1.167e+007 6.177e+011 1.000e+002 2.924e-003 5.243e-004 
6.060e-004 1.175e+007 6.182e+011 1.000e+002 6.389e-004 5.247e-004 
6.070e-004 1.184e+007 6.179e+011 1.000e+002 1.782e-003 5.251e-004 
6.080e-004 1.189e+007 6.190e+011 1.000e+002 4.971e-004 5.258e-004 
6.090e-004 1.190e+007 6.214e+011 1.000e+002 7.664e-004 5.267e-004 
6.100e-004 1.194e+007 6.227e+011 1.000e+002 1.878e-003 5.274e-004 
6.110e-004 1.199e+007 6.242e+011 1.000e+002 3.496e-003 5.280e-004 
6.120e-004 1.205e+007 6.262e+011 1.000e+002 3.674e-003 5.287e-004 
6.130e-004 1.210e+007 6.245e+011 1.000e+002 4.267e-003 5.293e-004 
6.140e-004 1.216e+007 6.249e+011 1.000e+002 2.852e-003 5.299e-004 
6.150e-004 1.219e+007 6.265e+011 1.000e+002 5.419e-003 5.307e-004 
6.160e-004 1.225e+007 6.279e+011 1.000e+002 1.110e-003 5.313e-004 
6.170e-004 1.234e+007 6.282e+011 1.000e+002 1.212e-003 5.317e-004 
6.180e-004 1.244e+007 6.289e+011 1.000e+002 1.322e-003 5.320e-004 
6.190e-004 1.254e+007 6.291e+011 1.000e+002 4.955e-003 5.323e-004 
6.200e-004 1.264e+007 6.283e+011 1.000e+002 2.927e-003 5.326e-004 
6.210e-004 1.274e+007 6.293e+011 1.000e+002 3.258e-003 5.329e-004 
6.220e-004 1.284e+007 6.307e+011 1.000e+002 2.927e-003 5.332e-004 
6.230e-004 1.294e+007 6.321e+011 1.000e+002 9.836e-004 5.335e-004 
6.240e-004 1.303e+007 6.334e+011 1.000e+002 7.841e-005 5.338e-004 
6.250e-004 1.313e+007 6.346e+011 1.000e+002 2.673e-003 5.342e-004 
6.260e-004 1.322e+007 6.360e+011 1.000e+002 1.579e-003 5.345e-004 
6.270e-004 1.329e+007 6.363e+011 1.000e+002 2.492e-003 5.350e-004 
6.280e-004 1.335e+007 6.365e+011 1.000e+002 2.888e-003 5.357e-004 
6.290e-004 1.337e+007 6.387e+011 1.000e+002 3.541e-003 5.365e-004 
6.300e-004 1.341e+007 6.405e+011 1.000e+002 4.873e-003 5.372e-004 
6.310e-004 1.345e+007 6.415e+011 1.000e+002 3.722e-003 5.379e-004 
6.320e-004 1.349e+007 6.410e+011 1.000e+002 4.204e-003 5.387e-004 
6.330e-004 1.352e+007 6.414e+011 1.000e+002 3.814e-003 5.395e-004 
6.340e-004 1.356e+007 6.429e+011 1.000e+002 3.500e-003 5.402e-004 
6.350e-004 1.357e+007 6.444e+011 1.000e+002 1.127e-003 5.411e-004 
6.360e-004 1.357e+007 6.467e+011 1.000e+002 5.770e-003 5.421e-004 
6.370e-004 1.359e+007 6.476e+011 1.000e+002 1.188e-003 5.430e-004 
6.380e-004 1.361e+007 6.494e+011 1.000e+002 4.590e-004 5.438e-004 
6.390e-004 1.363e+007 6.499e+011 1.000e+002 1.463e-003 5.447e-004 
6.400e-004 1.359e+007 6.517e+011 1.000e+002 4.389e-003 5.460e-004 
6.410e-004 1.360e+007 6.525e+011 1.000e+002 8.729e-004 5.469e-004 
6.420e-004 1.363e+007 6.541e+011 1.000e+002 4.283e-004 5.477e-004 
6.430e-004 1.370e+007 6.553e+011 1.000e+002 3.979e-003 5.482e-004 
6.440e-004 1.376e+007 6.567e+011 1.000e+002 4.114e-004 5.488e-004 
6.450e-004 1.381e+007 6.585e+011 1.000e+002 1.422e-003 5.495e-004 
6.460e-004 1.382e+007 6.602e+011 1.000e+002 1.851e-003 5.504e-004 
6.470e-004 1.382e+007 6.630e+011 1.000e+002 2.289e-003 5.514e-004 
6.480e-004 1.380e+007 6.664e+011 1.000e+002 2.003e-003 5.525e-004 
6.490e-004 1.378e+007 6.681e+011 1.000e+002 1.342e-003 5.537e-004 
6.500e-004 1.370e+007 6.632e+011 1.000e+002 4.198e-003 5.552e-004 
6.510e-004 1.359e+007 6.540e+011 1.000e+002 2.636e-003 5.570e-004 
6.520e-004 1.356e+007 6.536e+011 1.000e+002 1.107e-003 5.582e-004 
6.530e-004 1.353e+007 6.528e+011 1.000e+002 2.347e-004 5.594e-004 
6.540e-004 1.352e+007 6.540e+011 1.000e+002 2.835e-003 5.605e-004 
6.550e-004 1.352e+007 6.561e+011 1.000e+002 2.896e-004 5.615e-004 
6.560e-004 1.353e+007 6.585e+011 1.000e+002 2.370e-004 5.624e-004 
6.570e-004 1.350e+007 6.610e+011 1.000e+002 6.618e-004 5.636e-004 
6.580e-004 1.347e+007 6.641e+011 1.000e+002 3.310e-004 5.649e-004 
6.590e-004 1.337e+007 6.662e+011 1.000e+002 1.571e-003 5.665e-004 
6.600e-004 1.314e+007 6.672e+011 1.000e+002 3.089e-003 5.691e-004 
6.610e-004 1.289e+007 6.619e+011 1.000e+002 2.428e-003 5.718e-004 
6.620e-004 1.271e+007 6.610e+011 1.000e+002 8.868e-004 5.741e-004 
6.630e-004 1.270e+007 6.611e+011 1.000e+002 6.954e-005 5.752e-004 
6.640e-004 1.275e+007 6.616e+011 1.000e+002 7.048e-004 5.758e-004 
6.650e-004 1.282e+007 6.625e+011 1.000e+002 2.084e-004 5.763e-004 
6.660e-004 1.290e+007 6.629e+011 1.000e+002 9.983e-004 5.768e-004 
6.670e-004 1.289e+007 6.631e+011 1.000e+002 6.064e-003 5.778e-004 
6.680e-004 1.292e+007 6.650e+011 1.000e+002 1.145e-002 5.786e-004 
6.690e-004 1.298e+007 6.663e+011 1.000e+002 1.010e-002 5.792e-004 
6.700e-004 1.305e+007 6.652e+011 1.000e+002 7.722e-003 5.797e-004 
6.710e-004 1.311e+007 6.662e+011 1.000e+002 1.221e-002 5.803e-004 
6.720e-004 1.318e+007 6.675e+011 1.000e+002 1.071e-002 5.808e-004 
6.730e-004 1.327e+007 6.685e+011 1.000e+002 9.811e-003 5.812e-004 
6.740e-004 1.336e+007 6.695e+011 1.000e+002 1.050e-002 5.816e-004 
6.750e-004 1.346e+007 6.706e+011 1.000e+002 9.262e-003 5.819e-004 
6.760e-004 1.355e+007 6.718e+011 1.000e+002 1.056e-002 5.823e-004 
6.770e-004 1.359e+007 6.700e+011 1.000e+002 1.004e-002 5.830e-004 
6.780e-004 1.358e+007 6.652e+011 1.000e+002 1.064e-002 5.841e-004 
6.790e-004 1.356e+007 6.655e+011 1.000e+002 1.080e-002 5.852e-004 
6.800e-004 1.354e+007 6.665e+011 1.000e+002 1.262e-002 5.863e-004 
6.810e-004 1.344e+007 6.509e+011 1.000e+002 1.263e-002 5.880e-004 
6.820e-004 1.339e+007 6.533e+011 1.000e+002 9.000e-003 5.894e-004 
6.830e-004 1.339e+007 6.549e+011 1.000e+002 1.009e-003 5.904e-004 
6.840e-004 1.337e+007 6.565e+011 1.000e+002 8.998e-003 5.915e-004 
6.850e-004 1.336e+007 6.543e+011 1.000e+002 7.620e-003 5.926e-004 
6.860e-004 1.336e+007 6.516e+011 1.000e+002 8.173e-003 5.936e-004 
6.870e-004 1.340e+007 6.519e+011 1.000e+002 9.460e-003 5.943e-004 
6.880e-004 1.336e+007 6.466e+011 1.000e+002 7.190e-003 5.956e-004 
6.890e-004 1.332e+007 6.447e+011 1.000e+002 6.117e-003 5.968e-004 
6.900e-004 1.328e+007 6.437e+011 1.000e+002 8.289e-003 5.981e-004 
6.910e-004 1.329e+007 6.444e+011 1.000e+002 8.426e-003 5.991e-004 
6.920e-004 1.324e+007 6.403e+011 1.000e+002 9.615e-003 6.004e-004 
6.930e-004 1.322e+007 6.384e+011 1.000e+002 7.419e-003 6.016e-004 
6.940e-004 1.324e+007 6.380e+011 1.000e+002 1.129e-002 6.024e-004 
6.950e-004 1.331e+007 6.381e+011 1.000e+002 8.127e-003 6.029e-004 
6.960e-004 1.336e+007 6.396e+011 1.000e+002 6.646e-003 6.036e-004 
6.970e-004 1.337e+007 6.375e+011 1.000e+002 4.946e-003 6.045e-004 
6.980e-004 1.342e+007 6.255e+011 1.000e+002 9.042e-003 6.052e-004 
6.990e-004 1.351e+007 6.231e+011 1.000e+002 8.300e-003 6.056e-004 
7.000e-004 1.355e+007 6.232e+011 1.000e+002 8.838e-003 6.062e-004 
7.010e-004 1.361e+007 6.245e+011 1.000e+002 6.242e-003 6.068e-004 
7.020e-004 1.363e+007 6.265e+011 1.000e+002 7.852e-003 6.077e-004 
7.030e-004 1.367e+007 6.287e+011 1.000e+002 8.809e-003 6.084e-004 
7.040e-004 1.369e+007 6.309e+011 1.000e+002 4.384e-003 6.093e-004 
7.050e-004 1.371e+007 6.330e+011 1.000e+002 5.034e-003 6.101e-004 
7.060e-004 1.374e+007 6.353e+011 1.000e+002 8.546e-003 6.110e-004 
7.070e-004 1.378e+007 6.378e+011 1.000e+002 6.139e-003 6.117e-004 
7.080e-004 1.380e+007 6.405e+011 1.000e+002 5.646e-005 6.126e-004 
7.090e-004 1.380e+007 6.434e+011 1.000e+002 2.268e-003 6.135e-004 
7.100e-004 1.379e+007 6.450e+011 1.000e+002 5.621e-003 6.146e-004 
7.110e-004 1.374e+007 6.462e+011 1.000e+002 6.453e-003 6.160e-004 
7.120e-004 1.365e+007 6.486e+011 1.000e+002 8.239e-003 6.176e-004 
7.130e-004 1.351e+007 6.516e+011 1.000e+002 9.945e-003 6.195e-004 
7.140e-004 1.346e+007 6.551e+011 1.000e+002 4.672e-003 6.209e-004 
7.150e-004 1.347e+007 6.556e+011 1.000e+002 4.832e-003 6.218e-004 
7.160e-004 1.349e+007 6.540e+011 1.000e+002 4.172e-003 6.227e-004 
7.170e-004 1.349e+007 6.540e+011 1.000e+002 2.793e-003 6.237e-004 
7.180e-004 1.349e+007 6.568e+011 1.000e+002 4.039e-003 6.247e-004 
7.190e-004 1.348e+007 6.522e+011 1.000e+002 5.873e-003 6.258e-004 
7.200e-004 1.348e+007 6.460e+011 1.000e+002 5.850e-003 6.267e-004 
7.210e-004 1.347e+007 6.467e+011 1.000e+002 6.785e-003 6.278e-004 
7.220e-004 1.343e+007 6.442e+011 1.000e+002 5.502e-003 6.291e-004 
7.230e-004 1.338e+007 6.445e+011 1.000e+002 7.656e-003 6.304e-004 
7.240e-004 1.339e+007 6.449e+011 1.000e+002 8.646e-003 6.313e-004 
7.250e-004 1.339e+007 6.454e+011 1.000e+002 8.651e-003 6.324e-004 
7.260e-004 1.336e+007 6.422e+011 1.000e+002 5.444e-003 6.336e-004 
7.270e-004 1.325e+007 6.372e+011 1.000e+002 1.698e-003 6.354e-004 
7.280e-004 1.313e+007 6.351e+011 1.000e+002 4.230e-003 6.372e-004 
7.290e-004 1.305e+007 6.339e+011 1.000e+002 1.982e-003 6.387e-004 
7.300e-004 1.298e+007 6.335e+011 1.000e+002 2.659e-003 6.402e-004 
7.310e-004 1.293e+007 6.343e+011 1.000e+002 4.717e-003 6.415e-004 
7.320e-004 1.289e+007 6.354e+011 1.000e+002 1.180e-003 6.428e-004 
7.330e-004 1.286e+007 6.369e+011 1.000e+002 1.008e-003 6.440e-004 
7.340e-004 1.281e+007 6.390e+011 1.000e+002 4.791e-003 6.453e-004 
7.350e-004 1.278e+007 6.409e+011 1.000e+002 1.726e-003 6.466e-004 
7.360e-004 1.273e+007 6.411e+011 1.000e+002 2.010e-003 6.479e-004 
7.370e-004 1.260e+007 6.394e+011 1.000e+002 8.646e-003 6.498e-004 
7.380e-004 1.248e+007 6.303e+011 1.000e+002 9.829e-003 6.516e-004 
7.390e-004 1.238e+007 6.307e+011 1.000e+002 1.111e-002 6.534e-004 
7.400e-004 1.225e+007 6.308e+011 1.000e+002 9.584e-003 6.553e-004 
7.410e-004 1.213e+007 6.296e+011 1.000e+002 7.087e-003 6.571e-004 
7.420e-004 1.199e+007 6.297e+011 1.000e+002 9.056e-004 6.590e-004 
7.430e-004 1.181e+007 6.193e+011 1.000e+002 3.757e-003 6.613e-004 
7.440e-004 1.166e+007 6.146e+011 1.000e+002 3.817e-003 6.634e-004 
7.450e-004 1.161e+007 6.149e+011 1.000e+002 3.303e-003 6.647e-004 
7.460e-004 1.161e+007 6.156e+011 1.000e+002 2.211e-003 6.657e-004 
7.470e-004 1.161e+007 6.158e+011 1.000e+002 3.043e-003 6.667e-004 
7.480e-004 1.165e+007 6.168e+011 1.000e+002 1.570e-003 6.674e-004 
7.490e-004 1.169e+007 6.169e+011 1.000e+002 2.173e-003 6.681e-004 
7.500e-004 1.168e+007 6.168e+011 1.000e+002 3.924e-003 6.692e-004 
7.510e-004 1.168e+007 6.181e+011 1.000e+002 3.012e-003 6.702e-004 
7.520e-004 1.170e+007 6.199e+011 1.000e+002 2.919e-003 6.710e-004 
7.530e-004 1.173e+007 6.208e+011 1.000e+002 3.899e-003 6.718e-004 
7.540e-004 1.169e+007 6.229e+011 1.000e+002 2.827e-004 6.731e-004 
7.550e-004 1.161e+007 6.254e+011 1.000e+002 2.321e-003 6.746e-004 
7.560e-004 1.152e+007 6.274e+011 1.000e+002 1.101e-003 6.763e-004 
7.570e-004 1.147e+007 6.277e+011 1.000e+002 8.111e-003 6.777e-004 
7.580e-004 1.140e+007 6.275e+011 1.000e+002 4.172e-003 6.791e-004 
7.590e-004 1.135e+007 6.258e+011 1.000e+002 3.441e-003 6.805e-004 
7.600e-004 1.127e+007 6.238e+011 1.000e+002 1.874e-003 6.820e-004 
7.610e-004 1.121e+007 6.237e+011 1.000e+002 1.814e-003 6.835e-004 
7.620e-004 1.115e+007 6.237e+011 1.000e+002 3.880e-003 6.849e-004 
7.630e-004 1.107e+007 6.235e+011 1.000e+002 5.106e-003 6.864e-004 
7.640e-004 1.097e+007 6.261e+011 1.000e+002 1.194e-003 6.881e-004 
7.650e-004 1.090e+007 6.276e+011 1.000e+002 3.822e-003 6.895e-004 
7.660e-004 1.084e+007 6.288e+011 1.000e+002 4.184e-003 6.910e-004 
7.670e-004 1.081e+007 6.286e+011 1.000e+002 6.825e-003 6.922e-004 
7.680e-004 1.081e+007 6.284e+011 1.000e+002 4.083e-003 6.932e-004 
7.690e-004 1.081e+007 6.301e+011 1.000e+002 4.674e-003 6.942e-004 
7.700e-004 1.085e+007 6.301e+011 1.000e+002 4.696e-003 6.949e-004 
7.710e-004 1.091e+007 6.314e+011 1.000e+002 2.939e-003 6.955e-004 
7.720e-004 1.098e+007 6.327e+011 1.000e+002 4.187e-003 6.960e-004 
7.730e-004 1.104e+007 6.334e+011 1.000e+002 6.315e-003 6.966e-004 
7.740e-004 1.111e+007 6.349e+011 1.000e+002 6.157e-003 6.971e-004 
7.750e-004 1.118e+007 6.359e+011 1.000e+002 3.629e-003 6.977e-004 
7.760e-004 1.122e+007 6.365e+011 1.000e+002 3.275e-003 6.984e-004 
7.770e-004 1.124e+007 6.381e+011 1.000e+002 3.843e-003 6.992e-004 
7.780e-004 1.126e+007 6.395e+011 1.000e+002 6.461e-003 7.001e-004 
7.790e-004 1.129e+007 6.408e+011 1.000e+002 4.803e-003 7.009e-004 
7.800e-004 1.135e+007 6.412e+011 1.000e+002 4.720e-003 7.015e-004 
7.810e-004 1.139e+007 6.426e+011 1.000e+002 2.906e-003 7.022e-004 
7.820e-004 1.139e+007 6.417e+011 1.000e+002 6.470e-003 7.032e-004 
7.830e-004 1.142e+007 6.414e+011 1.000e+002 5.661e-003 7.040e-004 
7.840e-004 1.141e+007 6.414e+011 1.000e+002 7.839e-003 7.051e-004 
7.850e-004 1.133e+007 6.433e+011 1.000e+002 2.384e-003 7.066e-004 
7.860e-004 1.126e+007 6.443e+011 1.000e+002 3.156e-003 7.081e-004 
7.870e-004 1.122e+007 6.458e+011 1.000e+002 1.956e-003 7.093e-004 
7.880e-004 1.123e+007 6.476e+011 1.000e+002 1.156e-003 7.103e-004 
7.890e-004 1.122e+007 6.499e+011 1.000e+002 1.176e-004 7.114e-004 
7.900e-004 1.120e+007 6.490e+011 1.000e+002 3.568e-004 7.125e-004 
7.910e-004 1.117e+007 6.510e+011 1.000e+002 1.870e-004 7.137e-004 
7.920e-004 1.105e+007 6.507e+011 1.000e+002 1.637e-003 7.156e-004 
7.930e-004 1.078e+007 6.394e+011 1.000e+002 1.107e-003 7.184e-004 
7.940e-004 1.060e+007 6.353e+011 1.000e+002 2.766e-003 7.206e-004 
7.950e-004 1.047e+007 6.345e+011 1.000e+002 3.720e-003 7.226e-004 
7.960e-004 1.033e+007 6.339e+011 1.000e+002 4.843e-003 7.245e-004 
7.970e-004 1.017e+007 6.273e+011 1.000e+002 4.443e-003 7.266e-004 
7.980e-004 1.005e+007 6.273e+011 1.000e+002 4.021e-003 7.284e-004 
7.990e-004 9.983e+006 6.274e+011 1.000e+002 5.740e-003 7.299e-004 
8.000e-004 9.997e+006 6.281e+011 1.000e+002 2.544e-003 7.308e-004 
8.010e-004 1.006e+007 6.285e+011 1.000e+002 3.016e-003 7.314e-004 
8.020e-004 1.013e+007 6.286e+011 1.000e+002 2.752e-003 7.319e-004 
8.030e-004 1.022e+007 6.292e+011 1.000e+002 2.500e-003 7.323e-004 
8.040e-004 1.031e+007 6.295e+011 1.000e+002 2.991e-003 7.326e-004 
8.050e-004 1.040e+007 6.286e+011 1.000e+002 3.276e-003 7.330e-004 
8.060e-004 1.046e+007 6.266e+011 1.000e+002 3.662e-003 7.336e-004 
8.070e-004 1.050e+007 6.252e+011 1.000e+002 3.815e-003 7.343e-004 
8.080e-004 1.054e+007 6.250e+011 1.000e+002 3.682e-003 7.351e-004 
8.090e-004 1.060e+007 6.248e+011 1.000e+002 3.828e-003 7.356e-004 
8.100e-004 1.069e+007 6.251e+011 1.000e+002 4.241e-004 7.360e-004 
8.110e-004 1.079e+007 6.257e+011 1.000e+002 3.092e-003 7.363e-004 
8.120e-004 1.090e+007 6.264e+011 1.000e+002 2.025e-003 7.366e-004 
8.130e-004 1.100e+007 6.273e+011 1.000e+002 3.326e-003 7.369e-004 
8.140e-004 1.109e+007 6.282e+011 1.000e+002 3.972e-003 7.372e-004 
8.150e-004 1.115e+007 6.252e+011 1.000e+002 3.558e-003 7.379e-004 
8.160e-004 1.121e+007 6.257e+011 1.000e+002 3.233e-003 7.384e-004 
8.170e-004 1.124e+007 6.257e+011 1.000e+002 1.106e-003 7.392e-004 
8.180e-004 1.127e+007 6.267e+011 1.000e+002 8.637e-004 7.400e-004 
8.190e-004 1.130e+007 6.279e+011 1.000e+002 2.802e-003 7.408e-004 
8.200e-004 1.133e+007 6.292e+011 1.000e+002 9.966e-004 7.416e-004 
8.210e-004 1.138e+007 6.304e+011 1.000e+002 8.196e-004 7.422e-004 
8.220e-004 1.144e+007 6.314e+011 1.000e+002 2.692e-003 7.428e-004 
8.230e-004 1.148e+007 6.330e+011 1.000e+002 3.465e-003 7.435e-004 
8.240e-004 1.154e+007 6.340e+011 1.000e+002 3.979e-003 7.441e-004 
8.250e-004 1.158e+007 6.351e+011 1.000e+002 8.078e-004 7.448e-004 
8.260e-004 1.163e+007 6.363e+011 1.000e+002 3.323e-003 7.455e-004 
8.270e-004 1.168e+007 6.377e+011 1.000e+002 9.327e-004 7.461e-004 
8.280e-004 1.177e+007 6.390e+011 1.000e+002 2.457e-003 7.466e-004 
8.290e-004 1.186e+007 6.402e+011 1.000e+002 3.633e-003 7.469e-004 
8.300e-004 1.196e+007 6.413e+011 1.000e+002 3.911e-003 7.473e-004 
8.310e-004 1.204e+007 6.430e+011 1.000e+002 4.202e-003 7.476e-004 
8.320e-004 1.206e+007 6.348e+011 1.000e+002 7.104e-003 7.485e-004 
8.330e-004 1.207e+007 6.341e+011 1.000e+002 6.831e-003 7.495e-004 
8.340e-004 1.209e+007 6.353e+011 1.000e+002 7.178e-003 7.504e-004 
8.350e-004 1.209e+007 6.363e+011 1.000e+002 6.976e-003 7.513e-004 
8.360e-004 1.208e+007 6.372e+011 1.000e+002 6.433e-003 7.524e-004 
8.370e-004 1.204e+007 6.384e+011 1.000e+002 7.121e-003 7.537e-004 
8.380e-004 1.198e+007 6.395e+011 1.000e+002 1.058e-002 7.551e-004 
8.390e-004 1.192e+007 6.407e+011 1.000e+002 9.960e-003 7.565e-004 
8.400e-004 1.186e+007 6.417e+011 1.000e+002 1.092e-002 7.580e-004 
8.410e-004 1.180e+007 6.425e+011 1.000e+002 1.024e-002 7.593e-004 
8.420e-004 1.178e+007 6.432e+011 1.000e+002 9.709e-003 7.605e-004 
8.430e-004 1.177e+007 6.435e+011 1.000e+002 1.030e-002 7.616e-004 
8.440e-004 1.176e+007 6.443e+011 1.000e+002 1.016e-002 7.626e-004 
8.450e-004 1.181e+007 6.449e+011 1.000e+002 8.134e-003 7.633e-004 
8.460e-004 1.188e+007 6.457e+011 1.000e+002 6.403e-003 7.638e-004 
8.470e-004 1.195e+007 6.333e+011 1.000e+002 9.152e-003 7.643e-004 
8.480e-004 1.190e+007 6.271e+011 1.000e+002 7.544e-003 7.656e-004 
8.490e-004 1.185e+007 6.226e+011 1.000e+002 3.213e-003 7.670e-004 
8.500e-004 1.179e+007 6.231e+011 1.000e+002 2.260e-003 7.684e-004 
8.510e-004 1.175e+007 6.247e+011 1.000e+002 3.806e-003 7.697e-004 
8.520e-004 1.173e+007 6.256e+011 1.000e+002 2.005e-003 7.708e-004 
8.530e-004 1.175e+007 6.268e+011 1.000e+002 4.153e-004 7.717e-004 
8.540e-004 1.177e+007 6.282e+011 1.000e+002 1.720e-003 7.725e-004 
8.550e-004 1.180e+007 6.300e+011 1.000e+002 1.705e-003 7.734e-004 
8.560e-004 1.180e+007 6.321e+011 1.000e+002 2.711e-003 7.743e-004 
8.570e-004 1.181e+007 6.342e+011 1.000e+002 3.951e-004 7.753e-004 
8.580e-004 1.175e+007 6.323e+011 1.000e+002 1.706e-003 7.767e-004 
8.590e-004 1.170e+007 6.326e+011 1.000e+002 5.390e-003 7.780e-004 
8.600e-004 1.165e+007 6.297e+011 1.000e+002 3.277e-003 7.794e-004 
8.610e-004 1.163e+007 6.314e+011 1.000e+002 5.617e-004 7.805e-004 
8.620e-004 1.161e+007 6.342e+011 1.000e+002 4.842e-003 7.817e-004 
8.630e-004 1.160e+007 6.367e+011 1.000e+002 2.445e-003 7.827e-004 
8.640e-004 1.158e+007 6.329e+011 1.000e+002 1.740e-003 7.838e-004 
8.650e-004 1.166e+007 6.337e+011 1.000e+002 5.265e-004 7.843e-004 
8.660e-004 1.176e+007 6.343e+011 1.000e+002 2.167e-003 7.846e-004 
8.670e-004 1.184e+007 6.276e+011 1.000e+002 7.804e-004 7.851e-004 
8.680e-004 1.190e+007 6.203e+011 1.000e+002 4.178e-003 7.857e-004 
8.690e-004 1.190e+007 6.152e+011 1.000e+002 2.253e-003 7.867e-004 
8.700e-004 1.193e+007 6.136e+011 1.000e+002 2.744e-003 7.874e-004 
8.710e-004 1.194e+007 6.129e+011 1.000e+002 2.552e-003 7.884e-004 
8.720e-004 1.195e+007 6.121e+011 1.000e+002 2.871e-004 7.893e-004 
8.730e-004 1.193e+007 6.116e+011 1.000e+002 2.404e-003 7.904e-004 
8.740e-004 1.188e+007 6.119e+011 1.000e+002 3.992e-003 7.918e-004 
8.750e-004 1.181e+007 6.127e+011 1.000e+002 2.553e-003 7.933e-004 
8.760e-004 1.174e+007 6.135e+011 1.000e+002 3.694e-003 7.947e-004 
8.770e-004 1.167e+007 6.145e+011 1.000e+002 2.290e-003 7.962e-004 
8.780e-004 1.164e+007 6.141e+011 1.000e+002 9.127e-005 7.974e-004 
8.790e-004 1.160e+007 6.129e+011 1.000e+002 3.781e-003 7.987e-004 
8.800e-004 1.149e+007 6.125e+011 1.000e+002 5.015e-003 8.005e-004 
8.810e-004 1.146e+007 6.134e+011 1.000e+002 1.330e-003 8.017e-004 
8.820e-004 1.150e+007 6.131e+011 1.000e+002 1.992e-004 8.024e-004 
8.830e-004 1.156e+007 6.141e+011 1.000e+002 1.145e-003 8.030e-004 
8.840e-004 1.155e+007 6.149e+011 1.000e+002 2.023e-003 8.040e-004 
8.850e-004 1.151e+007 6.139e+011 1.000e+002 2.057e-003 8.053e-004 
8.860e-004 1.152e+007 6.138e+011 1.000e+002 9.806e-004 8.062e-004 
8.870e-004 1.156e+007 6.142e+011 1.000e+002 1.385e-003 8.070e-004 
8.880e-004 1.162e+007 6.144e+011 1.000e+002 1.107e-003 8.076e-004 
8.890e-004 1.167e+007 6.150e+011 1.000e+002 4.234e-004 8.083e-004 
8.900e-004 1.172e+007 6.158e+011 1.000e+002 7.782e-004 8.089e-004 
8.910e-004 1.173e+007 6.172e+011 1.000e+002 1.506e-003 8.098e-004 
8.920e-004 1.176e+007 6.185e+011 1.000e+002 6.404e-004 8.106e-004 
8.930e-004 1.181e+007 6.199e+011 1.000e+002 1.772e-003 8.112e-004 
8.940e-004 1.189e+007 6.208e+011 1.000e+002 1.297e-003 8.117e-004 
8.950e-004 1.198e+007 6.218e+011 1.000e+002 1.343e-003 8.121e-004 
8.960e-004 1.207e+007 6.228e+011 1.000e+002 9.750e-004 8.125e-004 
8.970e-004 1.216e+007 6.243e+011 1.000e+002 2.613e-003 8.129e-004 
8.980e-004 1.224e+007 6.258e+011 1.000e+002 1.571e-003 8.133e-004 
8.990e-004 1.232e+007 6.269e+011 1.000e+002 3.891e-004 8.137e-004 
9.000e-004 1.240e+007 6.283e+011 1.000e+002 2.147e-003 8.142e-004 
9.010e-004 1.248e+007 6.299e+011 1.000e+002 3.051e-003 8.146e-004 
9.020e-004 1.255e+007 6.314e+011 1.000e+002 7.287e-004 8.152e-004 
9.030e-004 1.258e+007 6.333e+011 1.000e+002 4.157e-004 8.159e-004 
9.040e-004 1.255e+007 6.253e+011 1.000e+002 3.301e-003 8.172e-004 
9.050e-004 1.251e+007 6.261e+011 1.000e+002 1.858e-003 8.184e-004 
9.060e-004 1.247e+007 6.280e+011 1.000e+002 3.108e-003 8.197e-004 
9.070e-004 1.242e+007 6.299e+011 1.000e+002 3.590e-003 8.210e-004 
9.080e-004 1.233e+007 6.319e+011 1.000e+002 3.377e-003 8.226e-004 
9.090e-004 1.221e+007 6.343e+011 1.000e+002 4.120e-003 8.245e-004 
9.100e-004 1.209e+007 6.370e+011 1.000e+002 6.107e-003 8.263e-004 
9.110e-004 1.198e+007 6.365e+011 1.000e+002 5.894e-003 8.281e-004 
9.120e-004 1.190e+007 6.367e+011 1.000e+002 6.787e-003 8.297e-004 
9.130e-004 1.180e+007 6.374e+011 1.000e+002 6.846e-003 8.313e-004 
9.140e-004 1.170e+007 6.392e+011 1.000e+002 4.152e-003 8.330e-004 
9.150e-004 1.162e+007 6.410e+011 1.000e+002 4.938e-003 8.345e-004 
9.160e-004 1.157e+007 6.415e+011 1.000e+002 3.776e-003 8.359e-004 
9.170e-004 1.157e+007 6.413e+011 1.000e+002 2.548e-003 8.369e-004 
9.180e-004 1.158e+007 6.432e+011 1.000e+002 2.949e-003 8.378e-004 
9.190e-004 1.160e+007 6.454e+011 1.000e+002 2.236e-003 8.387e-004 
9.200e-004 1.159e+007 6.472e+011 1.000e+002 2.115e-003 8.398e-004 
9.210e-004 1.145e+007 6.466e+011 1.000e+002 2.464e-003 8.417e-004 
9.220e-004 1.127e+007 6.445e+011 1.000e+002 3.927e-003 8.440e-004 
9.230e-004 1.118e+007 6.445e+011 1.000e+002 1.914e-003 8.456e-004 
9.240e-004 1.112e+007 6.455e+011 1.000e+002 1.588e-003 8.470e-004 
9.250e-004 1.108e+007 6.468e+011 1.000e+002 1.990e-003 8.483e-004 
9.260e-004 1.104e+007 6.453e+011 1.000e+002 2.801e-003 8.496e-004 
9.270e-004 1.097e+007 6.465e+011 1.000e+002 3.813e-003 8.511e-004 
9.280e-004 1.080e+007 6.431e+011 1.000e+002 2.450e-003 8.532e-004 
9.290e-004 1.063e+007 6.405e+011 1.000e+002 3.827e-003 8.554e-004 
9.300e-004 1.052e+007 6.419e+011 1.000e+002 4.264e-003 8.571e-004 
9.310e-004 1.045e+007 6.387e+011 1.000e+002 3.113e-003 8.586e-004 
9.320e-004 1.043e+007 6.397e+011 1.000e+002 2.466e-003 8.598e-004 
9.330e-004 1.043e+007 6.410e+011 1.000e+002 8.622e-005 8.608e-004 
9.340e-004 1.047e+007 6.424e+011 1.000e+002 2.684e-004 8.615e-004 
9.350e-004 1.052e+007 6.437e+011 1.000e+002 3.675e-004 8.621e-004 
9.360e-004 1.059e+007 6.447e+011 1.000e+002 1.282e-003 8.627e-004 
9.370e-004 1.065e+007 6.459e+011 1.000e+002 7.442e-004 8.633e-004 
9.380e-004 1.072e+007 6.470e+011 1.000e+002 1.661e-003 8.638e-004 
9.390e-004 1.080e+007 6.481e+011 1.000e+002 4.780e-004 8.642e-004 
9.400e-004 1.088e+007 6.490e+011 1.000e+002 3.501e-003 8.647e-004 
9.410e-004 1.096e+007 6.498e+011 1.000e+002 4.118e-003 8.651e-004 
9.420e-004 1.104e+007 6.507e+011 1.000e+002 2.341e-003 8.656e-004 
9.430e-004 1.111e+007 6.500e+011 1.000e+002 2.533e-003 8.661e-004 
9.440e-004 1.117e+007 6.511e+011 1.000e+002 9.986e-004 8.667e-004 
9.450e-004 1.121e+007 6.523e+011 1.000e+002 1.279e-003 8.674e-004 
9.460e-004 1.126e+007 6.536e+011 1.000e+002 2.516e-003 8.680e-004 
9.470e-004 1.125e+007 6.454e+011 1.000e+002 4.245e-003 8.691e-004 
9.480e-004 1.123e+007 6.450e+011 1.000e+002 1.613e-003 8.703e-004 
9.490e-004 1.123e+007 6.459e+011 1.000e+002 2.230e-003 8.712e-004 
9.500e-004 1.121e+007 6.466e+011 1.000e+002 4.340e-003 8.724e-004 
9.510e-004 1.117e+007 6.473e+011 1.000e+002 4.754e-003 8.736e-004 
9.520e-004 1.113e+007 6.483e+011 1.000e+002 5.036e-003 8.750e-004 
9.530e-004 1.107e+007 6.478e+011 1.000e+002 2.590e-003 8.763e-004 
9.540e-004 1.102e+007 6.465e+011 1.000e+002 2.495e-003 8.777e-004 
9.550e-004 1.100e+007 6.470e+011 1.000e+002 1.899e-003 8.789e-004 
9.560e-004 1.102e+007 6.475e+011 1.000e+002 8.882e-004 8.797e-004 
9.570e-004 1.099e+007 6.440e+011 1.000e+002 3.639e-003 8.809e-004 
9.580e-004 1.096e+007 6.435e+011 1.000e+002 1.113e-003 8.821e-004 
9.590e-004 1.095e+007 6.433e+011 1.000e+002 6.270e-004 8.832e-004 
9.600e-004 1.096e+007 6.431e+011 1.000e+002 6.074e-004 8.841e-004 
9.610e-004 1.097e+007 6.397e+011 1.000e+002 2.900e-003 8.850e-004 
9.620e-004 1.100e+007 6.395e+011 1.000e+002 2.823e-003 8.859e-004 
9.630e-004 1.103e+007 6.398e+011 1.000e+002 1.957e-003 8.866e-004 
9.640e-004 1.107e+007 6.409e+011 1.000e+002 5.480e-004 8.874e-004 
9.650e-004 1.109e+007 6.414e+011 1.000e+002 1.742e-003 8.882e-004 
9.660e-004 1.112e+007 6.404e+011 1.000e+002 1.508e-003 8.890e-004 
9.670e-004 1.115e+007 6.406e+011 1.000e+002 3.412e-003 8.898e-004 
9.680e-004 1.116e+007 6.378e+011 1.000e+002 5.906e-004 8.907e-004 
9.690e-004 1.122e+007 6.355e+011 1.000e+002 1.209e-003 8.913e-004 
9.700e-004 1.128e+007 6.359e+011 1.000e+002 6.125e-003 8.919e-004 
9.710e-004 1.132e+007 6.339e+011 1.000e+002 1.171e-002 8.926e-004 
9.720e-004 1.136e+007 6.286e+011 1.000e+002 1.808e-004 8.934e-004 
9.730e-004 1.140e+007 6.297e+011 1.000e+002 2.302e-004 8.941e-004 
9.740e-004 1.141e+007 6.316e+011 1.000e+002 2.230e-003 8.950e-004 
9.750e-004 1.147e+007 6.331e+011 1.000e+002 7.336e-004 8.956e-004 
9.760e-004 1.157e+007 6.339e+011 1.000e+002 2.139e-003 8.959e-004 
9.770e-004 1.168e+007 6.345e+011 1.000e+002 1.948e-004 8.962e-004 
9.780e-004 1.179e+007 6.352e+011 1.000e+002 1.295e-003 8.964e-004 
9.790e-004 1.190e+007 6.357e+011 1.000e+002 1.050e-004 8.966e-004 
9.800e-004 1.202e+007 6.362e+011 1.000e+002 9.292e-004 8.968e-004 
9.810e-004 1.213e+007 6.365e+011 1.000e+002 1.589e-003 8.971e-004 
9.820e-004 1.220e+007 6.363e+011 1.000e+002 3.590e-003 8.975e-004 
9.830e-004 1.230e+007 6.363e+011 1.000e+002 5.561e-004 8.978e-004 
9.840e-004 1.241e+007 6.360e+011 1.000e+002 1.330e-003 8.981e-004 
9.850e-004 1.253e+007 6.362e+011 1.000e+002 2.047e-004 8.983e-004 
9.860e-004 1.264e+007 6.366e+011 1.000e+002 1.782e-003 8.985e-004 
9.870e-004 1.277e+007 6.358e+011 1.000e+002 4.355e-004 8.986e-004 
9.880e-004 1.290e+007 6.359e+011 1.000e+002 2.552e-003 8.987e-004 
9.890e-004 1.302e+007 6.362e+011 1.000e+002 1.261e-003 8.988e-004 
9.900e-004 1.314e+007 6.363e+011 1.000e+002 4.422e-004 8.990e-004 
9.910e-004 1.325e+007 6.369e+011 1.000e+002 2.673e-003 8.993e-004 
9.920e-004 1.336e+007 6.375e+011 1.000e+002 2.279e-004 8.995e-004 
9.930e-004 1.347e+007 6.382e+011 1.000e+002 1.505e-003 8.998e-004 
9.940e-004 1.358e+007 6.388e+011 1.000e+002 5.050e-004 9.000e-004 
9.950e-004 1.369e+007 6.395e+011 1.000e+002 6.227e-005 9.002e-004 
9.960e-004 1.379e+007 6.398e+011 1.000e+002 3.496e-003 9.005e-004 
9.970e-004 1.388e+007 6.378e+011 1.000e+002 2.443e-003 9.009e-004 
9.980e-004 1.397e+007 6.384e+011 1.000e+002 9.819e-005 9.013e-004 
9.990e-004 1.406e+007 6.394e+011 1.000e+002 6.231e-005 9.017e-004 
1.000e-003 1.414e+007 6.406e+011 1.000e+002 3.371e-004 9.021e-004 
1.001e-003 1.421e+007 6.422e+011 1.000e+002 9.457e-004 9.026e-004 
1.002e-003 1.428e+007 6.441e+011 1.000e+002 2.321e-003 9.032e-004 
1.003e-003 1.436e+007 6.457e+011 1.000e+002 7.237e-004 9.036e-004 
1.004e-003 1.444e+007 6.472e+011 1.000e+002 5.039e-004 9.041e-004 
1.005e-003 1.451e+007 6.487e+011 1.000e+002 6.688e-004 9.045e-004 
1.006e-003 1.460e+007 6.500e+011 1.000e+002 6.594e-004 9.049e-004 
1.007e-003 1.469e+007 6.514e+011 1.000e+002 1.965e-003 9.053e-004 
1.008e-003 1.477e+007 6.533e+011 1.000e+002 1.439e-003 9.058e-004 
1.009e-003 1.480e+007 6.552e+011 1.000e+002 1.443e-003 9.066e-004 
1.010e-003 1.482e+007 6.577e+011 1.000e+002 1.313e-003 9.074e-004 
1.011e-003 1.483e+007 6.604e+011 1.000e+002 1.337e-003 9.083e-004 
1.012e-003 1.484e+007 6.635e+011 1.000e+002 2.657e-003 9.093e-004 
1.013e-003 1.484e+007 6.668e+011 1.000e+002 1.468e-003 9.103e-004 
1.014e-003 1.476e+007 6.663e+011 1.000e+002 1.322e-003 9.118e-004 
1.015e-003 1.466e+007 6.697e+011 1.000e+002 5.600e-003 9.135e-004 
1.016e-003 1.458e+007 6.723e+011 1.000e+002 4.237e-003 9.151e-004 
1.017e-003 1.454e+007 6.712e+011 1.000e+002 1.557e-003 9.163e-004 
1.018e-003 1.447e+007 6.757e+011 1.000e+002 8.865e-004 9.178e-004 
1.019e-003 1.440e+007 6.807e+011 1.000e+002 1.335e-003 9.193e-004 
1.020e-003 1.429e+007 6.830e+011 1.000e+002 4.014e-003 9.211e-004 
1.021e-003 1.408e+007 6.804e+011 1.000e+002 1.037e-003 9.235e-004 
1.022e-003 1.390e+007 6.857e+011 1.000e+002 3.320e-003 9.258e-004 
1.023e-003 1.378e+007 6.909e+011 1.000e+002 3.243e-003 9.276e-004 
1.024e-003 1.365e+007 6.962e+011 1.000e+002 6.378e-004 9.295e-004 
1.025e-003 1.351e+007 7.010e+011 1.000e+002 3.179e-003 9.315e-004 
1.026e-003 1.326e+007 6.952e+011 1.000e+002 5.001e-003 9.342e-004 
1.027e-003 1.300e+007 6.857e+011 1.000e+002 4.443e-003 9.370e-004 
1.028e-003 1.287e+007 6.835e+011 1.000e+002 1.683e-003 9.389e-004 
1.029e-003 1.278e+007 6.719e+011 1.000e+002 3.515e-003 9.405e-004 
1.030e-003 1.277e+007 6.739e+011 1.000e+002 8.928e-004 9.416e-004 
1.031e-003 1.279e+007 6.741e+011 1.000e+002 4.015e-003 9.424e-004 
1.032e-003 1.279e+007 6.762e+011 1.000e+002 2.386e-003 9.435e-004 
1.033e-003 1.280e+007 6.788e+011 1.000e+002 5.972e-004 9.444e-004 
1.034e-003 1.282e+007 6.814e+011 1.000e+002 2.776e-003 9.453e-004 
1.035e-003 1.283e+007 6.814e+011 1.000e+002 2.791e-003 9.462e-004 
1.036e-003 1.280e+007 6.792e+011 1.000e+002 2.906e-004 9.474e-004 
1.037e-003 1.280e+007 6.800e+011 1.000e+002 1.995e-003 9.484e-004 
1.038e-003 1.283e+007 6.805e+011 1.000e+002 2.459e-003 9.492e-004 
1.039e-003 1.287e+007 6.818e+011 1.000e+002 2.556e-003 9.499e-004 
1.040e-003 1.291e+007 6.833e+011 1.000e+002 1.124e-003 9.506e-004 
1.041e-003 1.294e+007 6.841e+011 1.000e+002 3.300e-004 9.514e-004 
1.042e-003 1.297e+007 6.851e+011 1.000e+002 5.798e-004 9.522e-004 
1.043e-003 1.297e+007 6.862e+011 1.000e+002 2.892e-003 9.532e-004 
1.044e-003 1.290e+007 6.843e+011 1.000e+002 1.480e-003 9.547e-004 
1.045e-003 1.278e+007 6.868e+011 1.000e+002 3.658e-003 9.565e-004 
1.046e-003 1.269e+007 6.902e+011 1.000e+002 3.280e-003 9.582e-004 
1.047e-003 1.261e+007 6.936e+011 1.000e+002 9.081e-004 9.597e-004 
1.048e-003 1.254e+007 6.951e+011 1.000e+002 2.732e-003 9.612e-004 
1.049e-003 1.244e+007 6.929e+011 1.000e+002 1.625e-003 9.629e-004 
1.050e-003 1.230e+007 6.910e+011 1.000e+002 1.204e-003 9.648e-004 
1.051e-003 1.223e+007 6.930e+011 1.000e+002 1.018e-003 9.663e-004 
1.052e-003 1.215e+007 6.931e+011 1.000e+002 4.008e-004 9.679e-004 
1.053e-003 1.202e+007 6.888e+011 1.000e+002 2.735e-004 9.698e-004 
1.054e-003 1.194e+007 6.916e+011 1.000e+002 2.112e-003 9.714e-004 
1.055e-003 1.184e+007 6.952e+011 1.000e+002 1.128e-003 9.730e-004 
1.056e-003 1.173e+007 6.996e+011 1.000e+002 1.284e-003 9.748e-004 
1.057e-003 1.164e+007 7.032e+011 1.000e+002 8.573e-004 9.764e-004 
1.058e-003 1.152e+007 7.031e+011 1.000e+002 2.831e-003 9.783e-004 
1.059e-003 1.136e+007 6.988e+011 1.000e+002 1.051e-003 9.804e-004 
1.060e-003 1.120e+007 6.904e+011 1.000e+002 1.303e-003 9.824e-004 
1.061e-003 1.111e+007 6.873e+011 1.000e+002 1.519e-003 9.840e-004 
1.062e-003 1.104e+007 6.814e+011 1.000e+002 4.980e-003 9.856e-004 
1.063e-003 1.095e+007 6.739e+011 1.000e+002 4.665e-003 9.872e-004 
1.064e-003 1.084e+007 6.731e+011 1.000e+002 5.998e-003 9.890e-004 
1.065e-003 1.075e+007 6.662e+011 1.000e+002 4.153e-003 9.906e-004 
1.066e-003 1.074e+007 6.603e+011 1.000e+002 8.154e-003 9.917e-004 
1.067e-003 1.075e+007 6.553e+011 1.000e+002 5.700e-004 9.926e-004 
1.068e-003 1.074e+007 6.506e+011 1.000e+002 3.538e-004 9.936e-004 
1.069e-003 1.072e+007 6.502e+011 1.000e+002 6.502e-004 9.948e-004 
1.070e-003 1.070e+007 6.474e+011 1.000e+002 1.049e-003 9.959e-004 
1.071e-003 1.066e+007 6.485e+011 1.000e+002 1.296e-003 9.972e-004 
1.072e-003 1.059e+007 6.500e+011 1.000e+002 8.092e-004 9.987e-004 
1.073e-003 1.051e+007 6.510e+011 1.000e+002 1.572e-003 1.000e-003 
1.074e-003 1.044e+007 6.521e+011 1.000e+002 3.698e-003 1.002e-003 
1.075e-003 1.034e+007 6.532e+011 1.000e+002 2.519e-003 1.003e-003 
1.076e-003 1.022e+007 6.533e+011 1.000e+002 2.749e-004 1.005e-003 
1.077e-003 1.013e+007 6.548e+011 1.000e+002 5.980e-004 1.007e-003 
1.078e-003 1.002e+007 6.565e+011 1.000e+002 3.155e-003 1.009e-003 
1.079e-003 9.962e+006 6.583e+011 1.000e+002 1.124e-003 1.010e-003 
1.080e-003 9.931e+006 6.585e+011 1.000e+002 1.221e-003 1.011e-003 
1.081e-003 9.913e+006 6.605e+011 1.000e+002 2.126e-004 1.012e-003 
1.082e-003 9.918e+006 6.626e+011 1.000e+002 6.564e-004 1.013e-003 
1.083e-003 9.960e+006 6.634e+011 1.000e+002 2.897e-005 1.014e-003 
1.084e-003 1.002e+007 6.644e+011 1.000e+002 7.438e-004 1.015e-003 
1.085e-003 1.009e+007 6.658e+011 1.000e+002 1.247e-003 1.015e-003 
1.086e-003 1.017e+007 6.670e+011 1.000e+002 2.149e-003 1.016e-003 
1.087e-003 1.026e+007 6.680e+011 1.000e+002 2.114e-003 1.016e-003 
1.088e-003 1.035e+007 6.691e+011 1.000e+002 2.468e-003 1.016e-003 
1.089e-003 1.044e+007 6.701e+011 1.000e+002 1.625e-003 1.017e-003 
1.090e-003 1.054e+007 6.709e+011 1.000e+002 3.681e-004 1.017e-003 
1.091e-003 1.064e+007 6.718e+011 1.000e+002 1.272e-003 1.017e-003 
1.092e-003 1.074e+007 6.726e+011 1.000e+002 6.669e-005 1.018e-003 
1.093e-003 1.084e+007 6.735e+011 1.000e+002 1.873e-003 1.018e-003 
1.094e-003 1.091e+007 6.731e+011 1.000e+002 2.033e-003 1.018e-003 
1.095e-003 1.096e+007 6.747e+011 1.000e+002 2.859e-003 1.019e-003 
1.096e-003 1.102e+007 6.754e+011 1.000e+002 2.292e-004 1.020e-003 
1.097e-003 1.108e+007 6.767e+011 1.000e+002 4.508e-004 1.020e-003 
1.098e-003 1.113e+007 6.783e+011 1.000e+002 9.301e-004 1.021e-003 
1.099e-003 1.112e+007 6.701e+011 1.000e+002 4.504e-004 1.022e-003 
1.100e-003 1.111e+007 6.689e+011 1.000e+002 1.501e-004 1.023e-003 
1.101e-003 1.110e+007 6.659e+011 1.000e+002 9.844e-004 1.024e-003 
1.102e-003 1.109e+007 6.669e+011 1.000e+002 7.543e-004 1.025e-003 
1.103e-003 1.109e+007 6.699e+011 1.000e+002 6.936e-004 1.026e-003 
1.104e-003 1.112e+007 6.715e+011 1.000e+002 6.154e-005 1.027e-003 
1.105e-003 1.114e+007 6.732e+011 1.000e+002 6.581e-004 1.028e-003 
1.106e-003 1.116e+007 6.735e+011 1.000e+002 4.157e-004 1.029e-003 
1.107e-003 1.116e+007 6.730e+011 1.000e+002 2.009e-003 1.030e-003 
1.108e-003 1.115e+007 6.710e+011 1.000e+002 2.925e-004 1.031e-003 
1.109e-003 1.121e+007 6.722e+011 1.000e+002 9.037e-004 1.031e-003 
1.110e-003 1.128e+007 6.733e+011 1.000e+002 8.331e-004 1.032e-003 
1.111e-003 1.134e+007 6.738e+011 1.000e+002 8.874e-004 1.032e-003 
1.112e-003 1.141e+007 6.748e+011 1.000e+002 6.724e-004 1.033e-003 
1.113e-003 1.147e+007 6.753e+011 1.000e+002 8.692e-004 1.034e-003 
1.114e-003 1.152e+007 6.721e+011 1.000e+002 1.704e-003 1.034e-003 
1.115e-003 1.157e+007 6.682e+011 1.000e+002 1.853e-004 1.035e-003 
1.116e-003 1.162e+007 6.675e+011 1.000e+002 1.067e-003 1.036e-003 
1.117e-003 1.166e+007 6.689e+011 1.000e+002 3.338e-004 1.036e-003 
1.118e-003 1.161e+007 6.586e+011 1.000e+002 3.924e-004 1.038e-003 
1.119e-003 1.164e+007 6.574e+011 1.000e+002 3.896e-003 1.038e-003 
1.120e-003 1.170e+007 6.580e+011 1.000e+002 4.886e-003 1.039e-003 
1.121e-003 1.178e+007 6.590e+011 1.000e+002 3.644e-003 1.039e-003 
1.122e-003 1.184e+007 6.600e+011 1.000e+002 5.309e-003 1.040e-003 
1.123e-003 1.187e+007 6.602e+011 1.000e+002 5.299e-003 1.041e-003 
1.124e-003 1.191e+007 6.615e+011 1.000e+002 5.600e-003 1.042e-003 
1.125e-003 1.194e+007 6.629e+011 1.000e+002 6.970e-003 1.042e-003 
1.126e-003 1.198e+007 6.646e+011 1.000e+002 7.214e-003 1.043e-003 
1.127e-003 1.200e+007 6.670e+011 1.000e+002 6.486e-003 1.044e-003 
1.128e-003 1.202e+007 6.653e+011 1.000e+002 5.346e-003 1.045e-003 
1.129e-003 1.205e+007 6.650e+011 1.000e+002 4.027e-003 1.046e-003 
1.130e-003 1.209e+007 6.645e+011 1.000e+002 2.495e-003 1.046e-003 
1.131e-003 1.209e+007 6.620e+011 1.000e+002 4.912e-003 1.047e-003 
1.132e-003 1.209e+007 6.559e+011 1.000e+002 2.090e-004 1.048e-003 
1.133e-003 1.213e+007 6.567e+011 1.000e+002 4.264e-003 1.049e-003 
1.134e-003 1.218e+007 6.584e+011 1.000e+002 2.678e-003 1.050e-003 
1.135e-003 1.219e+007 6.582e+011 1.000e+002 3.750e-003 1.051e-003 
1.136e-003 1.218e+007 6.585e+011 1.000e+002 2.749e-003 1.052e-003 
1.137e-003 1.216e+007 6.598e+011 1.000e+002 4.141e-003 1.053e-003 
1.138e-003 1.215e+007 6.604e+011 1.000e+002 2.746e-003 1.054e-003 
1.139e-003 1.219e+007 6.612e+011 1.000e+002 3.653e-003 1.055e-003 
1.140e-003 1.223e+007 6.625e+011 1.000e+002 3.362e-003 1.055e-003 
1.141e-003 1.229e+007 6.620e+011 1.000e+002 3.250e-003 1.056e-003 
1.142e-003 1.235e+007 6.635e+011 1.000e+002 5.291e-003 1.057e-003 
1.143e-003 1.240e+007 6.649e+011 1.000e+002 3.673e-003 1.057e-003 
1.144e-003 1.245e+007 6.665e+011 1.000e+002 3.833e-003 1.058e-003 
1.145e-003 1.248e+007 6.667e+011 1.000e+002 4.278e-003 1.059e-003 
1.146e-003 1.249e+007 6.676e+011 1.000e+002 3.455e-003 1.060e-003 
1.147e-003 1.251e+007 6.691e+011 1.000e+002 5.634e-003 1.060e-003 
1.148e-003 1.254e+007 6.710e+011 1.000e+002 3.305e-003 1.061e-003 
1.149e-003 1.256e+007 6.733e+011 1.000e+002 3.146e-003 1.062e-003 
1.150e-003 1.252e+007 6.755e+011 1.000e+002 4.337e-003 1.063e-003 
1.151e-003 1.235e+007 6.680e+011 1.000e+002 6.189e-003 1.065e-003 
1.152e-003 1.221e+007 6.627e+011 1.000e+002 5.899e-003 1.067e-003 
1.153e-003 1.214e+007 6.603e+011 1.000e+002 3.650e-003 1.069e-003 
1.154e-003 1.214e+007 6.564e+011 1.000e+002 5.131e-003 1.070e-003 
1.155e-003 1.216e+007 6.585e+011 1.000e+002 2.477e-003 1.071e-003 
1.156e-003 1.219e+007 6.596e+011 1.000e+002 4.040e-003 1.072e-003 
1.157e-003 1.220e+007 6.618e+011 1.000e+002 4.203e-003 1.073e-003 
1.158e-003 1.218e+007 6.647e+011 1.000e+002 3.817e-003 1.074e-003 
1.159e-003 1.214e+007 6.682e+011 1.000e+002 4.181e-003 1.075e-003 
1.160e-003 1.204e+007 6.650e+011 1.000e+002 6.298e-003 1.077e-003 
1.161e-003 1.204e+007 6.677e+011 1.000e+002 4.260e-003 1.078e-003 
1.162e-003 1.205e+007 6.696e+011 1.000e+002 4.175e-003 1.079e-003 
1.163e-003 1.206e+007 6.714e+011 1.000e+002 4.234e-003 1.080e-003 
1.164e-003 1.204e+007 6.732e+011 1.000e+002 4.320e-003 1.081e-003 
1.165e-003 1.200e+007 6.759e+011 1.000e+002 4.875e-003 1.082e-003 
1.166e-003 1.190e+007 6.692e+011 1.000e+002 6.644e-003 1.084e-003 
1.167e-003 1.184e+007 6.688e+011 1.000e+002 8.243e-003 1.085e-003 
1.168e-003 1.181e+007 6.707e+011 1.000e+002 4.626e-003 1.086e-003 
1.169e-003 1.167e+007 6.627e+011 1.000e+002 6.956e-003 1.088e-003 
1.170e-003 1.156e+007 6.619e+011 1.000e+002 6.410e-003 1.090e-003 
1.171e-003 1.155e+007 6.613e+011 1.000e+002 4.720e-003 1.091e-003 
1.172e-003 1.151e+007 6.595e+011 1.000e+002 5.374e-003 1.092e-003 
1.173e-003 1.147e+007 6.570e+011 1.000e+002 4.953e-003 1.094e-003 
1.174e-003 1.142e+007 6.532e+011 1.000e+002 5.781e-003 1.095e-003 
1.175e-003 1.140e+007 6.525e+011 1.000e+002 5.314e-003 1.096e-003 
1.176e-003 1.139e+007 6.532e+011 1.000e+002 3.106e-003 1.097e-003 
1.177e-003 1.143e+007 6.543e+011 1.000e+002 5.214e-003 1.098e-003 
1.178e-003 1.147e+007 6.552e+011 1.000e+002 5.987e-003 1.099e-003 
1.179e-003 1.151e+007 6.564e+011 1.000e+002 3.301e-003 1.099e-003 
1.180e-003 1.155e+007 6.576e+011 1.000e+002 4.856e-003 1.100e-003 
1.181e-003 1.159e+007 6.594e+011 1.000e+002 2.776e-003 1.101e-003 
1.182e-003 1.162e+007 6.611e+011 1.000e+002 4.479e-003 1.101e-003 
1.183e-003 1.165e+007 6.630e+011 1.000e+002 3.398e-003 1.102e-003 
1.184e-003 1.167e+007 6.654e+011 1.000e+002 3.376e-003 1.103e-003 
1.185e-003 1.169e+007 6.678e+011 1.000e+002 5.093e-003 1.104e-003 
1.186e-003 1.174e+007 6.697e+011 1.000e+002 3.050e-003 1.105e-003 
1.187e-003 1.180e+007 6.715e+011 1.000e+002 3.041e-004 1.105e-003 
1.188e-003 1.187e+007 6.719e+011 1.000e+002 2.474e-003 1.106e-003 
1.189e-003 1.195e+007 6.734e+011 1.000e+002 4.315e-003 1.106e-003 
1.190e-003 1.202e+007 6.748e+011 1.000e+002 3.784e-003 1.107e-003 
1.191e-003 1.208e+007 6.763e+011 1.000e+002 6.361e-004 1.107e-003 
1.192e-003 1.212e+007 6.779e+011 1.000e+002 4.606e-003 1.108e-003 
1.193e-003 1.214e+007 6.745e+011 1.000e+002 6.661e-003 1.109e-003 
1.194e-003 1.212e+007 6.760e+011 1.000e+002 4.549e-003 1.110e-003 
1.195e-003 1.212e+007 6.774e+011 1.000e+002 3.355e-003 1.111e-003 
1.196e-003 1.213e+007 6.795e+011 1.000e+002 4.220e-003 1.112e-003 
1.197e-003 1.216e+007 6.772e+011 1.000e+002 4.447e-003 1.113e-003 
1.198e-003 1.216e+007 6.776e+011 1.000e+002 6.175e-003 1.114e-003 
1.199e-003 1.216e+007 6.705e+011 1.000e+002 5.892e-003 1.115e-003 
1.200e-003 1.219e+007 6.712e+011 1.000e+002 6.756e-003 1.116e-003 
1.201e-003 1.219e+007 6.685e+011 1.000e+002 4.912e-003 1.117e-003 
1.202e-003 1.220e+007 6.685e+011 1.000e+002 4.208e-003 1.118e-003 
1.203e-003 1.222e+007 6.699e+011 1.000e+002 6.421e-003 1.118e-003 
1.204e-003 1.226e+007 6.710e+011 1.000e+002 5.155e-003 1.119e-003 
1.205e-003 1.230e+007 6.718e+011 1.000e+002 6.577e-004 1.120e-003 
1.206e-003 1.228e+007 6.704e+011 1.000e+002 6.806e-003 1.121e-003 
1.207e-003 1.230e+007 6.712e+011 1.000e+002 4.517e-003 1.122e-003 
1.208e-003 1.234e+007 6.729e+011 1.000e+002 4.961e-003 1.123e-003 
1.209e-003 1.237e+007 6.721e+011 1.000e+002 7.585e-003 1.123e-003 
1.210e-003 1.228e+007 6.696e+011 1.000e+002 5.123e-003 1.125e-003 
1.211e-003 1.219e+007 6.689e+011 1.000e+002 4.607e-003 1.127e-003 
1.212e-003 1.207e+007 6.711e+011 1.000e+002 6.316e-003 1.128e-003 
1.213e-003 1.187e+007 6.626e+011 1.000e+002 6.598e-003 1.131e-003 
1.214e-003 1.183e+007 6.616e+011 1.000e+002 5.614e-003 1.132e-003 
1.215e-003 1.178e+007 6.608e+011 1.000e+002 3.441e-003 1.133e-003 
1.216e-003 1.174e+007 6.606e+011 1.000e+002 3.952e-003 1.135e-003 
1.217e-003 1.173e+007 6.609e+011 1.000e+002 4.135e-003 1.136e-003 
1.218e-003 1.172e+007 6.611e+011 1.000e+002 4.748e-003 1.137e-003 
1.219e-003 1.174e+007 6.617e+011 1.000e+002 4.024e-003 1.138e-003 
1.220e-003 1.179e+007 6.624e+011 1.000e+002 5.773e-003 1.138e-003 
1.221e-003 1.183e+007 6.632e+011 1.000e+002 2.481e-003 1.139e-003 
1.222e-003 1.189e+007 6.641e+011 1.000e+002 4.889e-003 1.140e-003 
1.223e-003 1.195e+007 6.652e+011 1.000e+002 6.465e-003 1.140e-003 
1.224e-003 1.198e+007 6.659e+011 1.000e+002 5.956e-003 1.141e-003 
1.225e-003 1.201e+007 6.673e+011 1.000e+002 3.089e-003 1.142e-003 
1.226e-003 1.204e+007 6.688e+011 1.000e+002 6.014e-003 1.143e-003 
1.227e-003 1.204e+007 6.706e+011 1.000e+002 8.073e-003 1.144e-003 
1.228e-003 1.203e+007 6.702e+011 1.000e+002 6.273e-003 1.145e-003 
1.229e-003 1.196e+007 6.684e+011 1.000e+002 3.063e-003 1.146e-003 
1.230e-003 1.189e+007 6.691e+011 1.000e+002 7.795e-003 1.148e-003 
1.231e-003 1.183e+007 6.702e+011 1.000e+002 5.548e-003 1.149e-003 
1.232e-003 1.179e+007 6.713e+011 1.000e+002 6.667e-003 1.150e-003 
1.233e-003 1.179e+007 6.726e+011 1.000e+002 3.586e-003 1.151e-003 
1.234e-003 1.180e+007 6.740e+011 1.000e+002 6.252e-003 1.152e-003 
1.235e-003 1.180e+007 6.761e+011 1.000e+002 6.228e-003 1.153e-003 
1.236e-003 1.170e+007 6.744e+011 1.000e+002 7.356e-003 1.155e-003 
1.237e-003 1.151e+007 6.699e+011 1.000e+002 8.855e-003 1.157e-003 
1.238e-003 1.139e+007 6.675e+011 1.000e+002 7.220e-003 1.159e-003 
1.239e-003 1.133e+007 6.674e+011 1.000e+002 8.138e-003 1.160e-003 
1.240e-003 1.131e+007 6.677e+011 1.000e+002 1.790e-003 1.162e-003 
1.241e-003 1.130e+007 6.683e+011 1.000e+002 4.415e-003 1.163e-003 
1.242e-003 1.132e+007 6.687e+011 1.000e+002 4.254e-003 1.164e-003 
1.243e-003 1.137e+007 6.693e+011 1.000e+002 4.597e-003 1.164e-003 
1.244e-003 1.143e+007 6.699e+011 1.000e+002 5.848e-003 1.165e-003 
1.245e-003 1.150e+007 6.708e+011 1.000e+002 3.994e-003 1.165e-003 
1.246e-003 1.157e+007 6.717e+011 1.000e+002 4.617e-003 1.166e-003 
1.247e-003 1.163e+007 6.727e+011 1.000e+002 5.393e-003 1.166e-003 
1.248e-003 1.170e+007 6.738e+011 1.000e+002 4.901e-003 1.167e-003 
1.249e-003 1.179e+007 6.750e+011 1.000e+002 4.840e-003 1.167e-003 
1.250e-003 1.188e+007 6.760e+011 1.000e+002 6.080e-003 1.168e-003 
1.251e-003 1.197e+007 6.771e+011 1.000e+002 8.054e-003 1.168e-003 
1.252e-003 1.205e+007 6.783e+011 1.000e+002 5.740e-003 1.169e-003 
1.253e-003 1.206e+007 6.742e+011 1.000e+002 4.229e-003 1.169e-003 
1.254e-003 1.207e+007 6.751e+011 1.000e+002 5.154e-003 1.170e-003 
1.255e-003 1.211e+007 6.763e+011 1.000e+002 5.771e-003 1.171e-003 
1.256e-003 1.216e+007 6.775e+011 1.000e+002 4.085e-003 1.172e-003 
1.257e-003 1.220e+007 6.751e+011 1.000e+002 4.595e-003 1.173e-003 
1.258e-003 1.218e+007 6.748e+011 1.000e+002 6.418e-003 1.174e-003 
1.259e-003 1.216e+007 6.755e+011 1.000e+002 3.637e-003 1.175e-003 
1.260e-003 1.216e+007 6.764e+011 1.000e+002 8.611e-003 1.176e-003 
1.261e-003 1.219e+007 6.774e+011 1.000e+002 3.348e-003 1.177e-003 
1.262e-003 1.220e+007 6.786e+011 1.000e+002 3.381e-003 1.177e-003 
1.263e-003 1.217e+007 6.774e+011 1.000e+002 5.923e-003 1.179e-003 
1.264e-003 1.200e+007 6.747e+011 1.000e+002 4.396e-003 1.181e-003 
1.265e-003 1.190e+007 6.719e+011 1.000e+002 4.437e-003 1.183e-003 
1.266e-003 1.183e+007 6.713e+011 1.000e+002 2.370e-003 1.184e-003 
1.267e-003 1.180e+007 6.714e+011 1.000e+002 4.243e-003 1.185e-003 
1.268e-003 1.180e+007 6.717e+011 1.000e+002 6.726e-003 1.186e-003 
1.269e-003 1.183e+007 6.721e+011 1.000e+002 5.516e-003 1.187e-003 
1.270e-003 1.188e+007 6.726e+011 1.000e+002 5.071e-003 1.188e-003 
1.271e-003 1.191e+007 6.737e+011 1.000e+002 3.864e-003 1.189e-003 
1.272e-003 1.196e+007 6.749e+011 1.000e+002 8.091e-003 1.189e-003 
1.273e-003 1.202e+007 6.757e+011 1.000e+002 4.017e-003 1.190e-003 
1.274e-003 1.209e+007 6.769e+011 1.000e+002 6.845e-003 1.190e-003 
1.275e-003 1.217e+007 6.780e+011 1.000e+002 5.369e-003 1.191e-003 
1.276e-003 1.219e+007 6.747e+011 1.000e+002 6.363e-003 1.192e-003 
1.277e-003 1.222e+007 6.749e+011 1.000e+002 6.048e-003 1.192e-003 
1.278e-003 1.225e+007 6.760e+011 1.000e+002 4.541e-003 1.193e-003 
1.279e-003 1.231e+007 6.770e+011 1.000e+002 4.189e-003 1.194e-003 
1.280e-003 1.237e+007 6.782e+011 1.000e+002 5.887e-003 1.194e-003 
1.281e-003 1.241e+007 6.758e+011 1.000e+002 3.599e-003 1.195e-003 
1.282e-003 1.240e+007 6.755e+011 1.000e+002 6.288e-003 1.196e-003 
1.283e-003 1.238e+007 6.761e+011 1.000e+002 3.887e-003 1.197e-003 
1.284e-003 1.238e+007 6.771e+011 1.000e+002 3.734e-003 1.198e-003 
1.285e-003 1.240e+007 6.781e+011 1.000e+002 3.792e-003 1.199e-003 
1.286e-003 1.240e+007 6.794e+011 1.000e+002 4.565e-003 1.200e-003 
1.287e-003 1.236e+007 6.782e+011 1.000e+002 5.382e-003 1.201e-003 
1.288e-003 1.219e+007 6.755e+011 1.000e+002 4.989e-003 1.204e-003 
1.289e-003 1.207e+007 6.730e+011 1.000e+002 4.653e-003 1.205e-003 
1.290e-003 1.200e+007 6.722e+011 1.000e+002 5.636e-003 1.207e-003 
1.291e-003 1.197e+007 6.722e+011 1.000e+002 4.420e-003 1.208e-003 
1.292e-003 1.196e+007 6.727e+011 1.000e+002 2.641e-003 1.209e-003 
1.293e-003 1.200e+007 6.731e+011 1.000e+002 7.639e-004 1.210e-003 
1.294e-003 1.204e+007 6.738e+011 1.000e+002 9.140e-003 1.211e-003 
1.295e-003 1.207e+007 6.749e+011 1.000e+002 3.507e-003 1.211e-003 
1.296e-003 1.213e+007 6.760e+011 1.000e+002 4.792e-003 1.212e-003 
1.297e-003 1.219e+007 6.768e+011 1.000e+002 6.453e-003 1.213e-003 
1.298e-003 1.223e+007 6.781e+011 1.000e+002 5.770e-003 1.213e-003 
1.299e-003 1.221e+007 6.742e+011 1.000e+002 6.044e-003 1.214e-003 
1.300e-003 1.218e+007 6.737e+011 1.000e+002 4.463e-003 1.216e-003 
1.301e-003 1.216e+007 6.741e+011 1.000e+002 3.424e-003 1.217e-003 
1.302e-003 1.214e+007 6.745e+011 1.000e+002 5.514e-003 1.218e-003 
1.303e-003 1.212e+007 6.752e+011 1.000e+002 5.046e-003 1.219e-003 
1.304e-003 1.212e+007 6.761e+011 1.000e+002 7.020e-003 1.220e-003 
1.305e-003 1.214e+007 6.769e+011 1.000e+002 4.562e-003 1.221e-003 
1.306e-003 1.217e+007 6.781e+011 1.000e+002 4.245e-003 1.222e-003 
1.307e-003 1.220e+007 6.798e+011 1.000e+002 2.628e-003 1.222e-003 
1.308e-003 1.209e+007 6.773e+011 1.000e+002 5.205e-003 1.224e-003 
1.309e-003 1.196e+007 6.750e+011 1.000e+002 9.098e-003 1.226e-003 
1.310e-003 1.187e+007 6.726e+011 1.000e+002 6.530e-003 1.228e-003 
1.311e-003 1.181e+007 6.718e+011 1.000e+002 5.450e-003 1.229e-003 
1.312e-003 1.179e+007 6.718e+011 1.000e+002 3.560e-003 1.230e-003 
1.313e-003 1.180e+007 6.723e+011 1.000e+002 2.333e-003 1.231e-003 
1.314e-003 1.185e+007 6.724e+011 1.000e+002 9.126e-004 1.232e-003 
1.315e-003 1.190e+007 6.731e+011 1.000e+002 4.704e-003 1.233e-003 
1.316e-003 1.193e+007 6.741e+011 1.000e+002 5.838e-003 1.233e-003 
1.317e-003 1.199e+007 6.751e+011 1.000e+002 5.334e-003 1.234e-003 
1.318e-003 1.206e+007 6.763e+011 1.000e+002 4.293e-003 1.234e-003 
1.319e-003 1.209e+007 6.773e+011 1.000e+002 6.967e-003 1.235e-003 
1.320e-003 1.206e+007 6.735e+011 1.000e+002 6.524e-003 1.236e-003 
1.321e-003 1.204e+007 6.732e+011 1.000e+002 4.103e-003 1.238e-003 
1.322e-003 1.202e+007 6.736e+011 1.000e+002 4.412e-003 1.239e-003 
1.323e-003 1.200e+007 6.740e+011 1.000e+002 4.605e-003 1.240e-003 
1.324e-003 1.198e+007 6.746e+011 1.000e+002 5.508e-003 1.241e-003 
1.325e-003 1.198e+007 6.756e+011 1.000e+002 4.764e-003 1.242e-003 
1.326e-003 1.200e+007 6.764e+011 1.000e+002 3.549e-003 1.243e-003 
1.327e-003 1.203e+007 6.775e+011 1.000e+002 3.405e-003 1.244e-003 
1.328e-003 1.207e+007 6.788e+011 1.000e+002 5.239e-003 1.244e-003 
1.329e-003 1.200e+007 6.767e+011 1.000e+002 8.105e-003 1.246e-003 
1.330e-003 1.184e+007 6.742e+011 1.000e+002 4.835e-003 1.248e-003 
1.331e-003 1.173e+007 6.720e+011 1.000e+002 3.759e-003 1.250e-003 
1.332e-003 1.166e+007 6.712e+011 1.000e+002 4.692e-003 1.251e-003 
1.333e-003 1.164e+007 6.713e+011 1.000e+002 5.283e-003 1.252e-003 
1.334e-003 1.164e+007 6.716e+011 1.000e+002 5.498e-003 1.253e-003 
1.335e-003 1.170e+007 6.718e+011 1.000e+002 6.224e-003 1.254e-003 
1.336e-003 1.175e+007 6.722e+011 1.000e+002 3.083e-003 1.255e-003 
1.337e-003 1.180e+007 6.730e+011 1.000e+002 4.251e-003 1.255e-003 
1.338e-003 1.186e+007 6.740e+011 1.000e+002 2.445e-003 1.256e-003 
1.339e-003 1.193e+007 6.751e+011 1.000e+002 4.942e-003 1.256e-003 
1.340e-003 1.198e+007 6.760e+011 1.000e+002 5.071e-003 1.257e-003 
1.341e-003 1.201e+007 6.766e+011 1.000e+002 6.218e-003 1.258e-003 
1.342e-003 1.196e+007 6.729e+011 1.000e+002 7.043e-003 1.259e-003 
1.343e-003 1.193e+007 6.731e+011 1.000e+002 5.477e-003 1.260e-003 
1.344e-003 1.191e+007 6.735e+011 1.000e+002 7.256e-003 1.261e-003 
1.345e-003 1.190e+007 6.740e+011 1.000e+002 4.987e-003 1.263e-003 
1.346e-003 1.189e+007 6.748e+011 1.000e+002 6.825e-003 1.264e-003 
1.347e-003 1.190e+007 6.757e+011 1.000e+002 5.431e-003 1.265e-003 
1.348e-003 1.193e+007 6.766e+011 1.000e+002 5.569e-003 1.265e-003 
1.349e-003 1.197e+007 6.776e+011 1.000e+002 6.640e-003 1.266e-003 
1.350e-003 1.200e+007 6.792e+011 1.000e+002 4.742e-003 1.267e-003 
1.351e-003 1.190e+007 6.759e+011 1.000e+002 5.725e-003 1.269e-003 
1.352e-003 1.176e+007 6.734e+011 1.000e+002 5.148e-003 1.271e-003 
1.353e-003 1.166e+007 6.716e+011 1.000e+002 3.006e-003 1.272e-003 
1.354e-003 1.160e+007 6.710e+011 1.000e+002 3.024e-003 1.274e-003 
1.355e-003 1.158e+007 6.711e+011 1.000e+002 5.374e-003 1.275e-003 
1.356e-003 1.159e+007 6.714e+011 1.000e+002 3.483e-003 1.276e-003 
1.357e-003 1.164e+007 6.716e+011 1.000e+002 4.825e-003 1.276e-003 
1.358e-003 1.170e+007 6.721e+011 1.000e+002 4.196e-003 1.277e-003 
1.359e-003 1.175e+007 6.730e+011 1.000e+002 1.419e-003 1.278e-003 
1.360e-003 1.181e+007 6.739e+011 1.000e+002 5.536e-003 1.278e-003 
1.361e-003 1.188e+007 6.751e+011 1.000e+002 2.087e-003 1.279e-003 
1.362e-003 1.191e+007 6.755e+011 1.000e+002 5.363e-003 1.279e-003 
1.363e-003 1.195e+007 6.769e+011 1.000e+002 1.711e-003 1.280e-003 
1.364e-003 1.199e+007 6.782e+011 1.000e+002 2.617e-003 1.281e-003 
1.365e-003 1.201e+007 6.757e+011 1.000e+002 5.685e-003 1.282e-003 
1.366e-003 1.198e+007 6.742e+011 1.000e+002 4.123e-003 1.283e-003 
1.367e-003 1.196e+007 6.743e+011 1.000e+002 2.603e-003 1.284e-003 
1.368e-003 1.194e+007 6.746e+011 1.000e+002 5.319e-003 1.285e-003 
1.369e-003 1.192e+007 6.753e+011 1.000e+002 4.588e-003 1.286e-003 
1.370e-003 1.194e+007 6.762e+011 1.000e+002 4.655e-003 1.287e-003 
1.371e-003 1.197e+007 6.771e+011 1.000e+002 2.277e-003 1.288e-003 
1.372e-003 1.201e+007 6.783e+011 1.000e+002 3.956e-003 1.289e-003 
1.373e-003 1.197e+007 6.768e+011 1.000e+002 4.094e-005 1.290e-003 
1.374e-003 1.181e+007 6.745e+011 1.000e+002 4.821e-003 1.292e-003 
1.375e-003 1.169e+007 6.719e+011 1.000e+002 6.331e-003 1.294e-003 
1.376e-003 1.162e+007 6.710e+011 1.000e+002 5.102e-003 1.295e-003 
1.377e-003 1.159e+007 6.708e+011 1.000e+002 4.040e-003 1.297e-003 
1.378e-003 1.158e+007 6.711e+011 1.000e+002 2.169e-003 1.298e-003 
1.379e-003 1.162e+007 6.714e+011 1.000e+002 5.436e-003 1.298e-003 
1.380e-003 1.167e+007 6.717e+011 1.000e+002 1.896e-003 1.299e-003 
1.381e-003 1.172e+007 6.722e+011 1.000e+002 5.175e-003 1.300e-003 
1.382e-003 1.178e+007 6.731e+011 1.000e+002 5.018e-003 1.300e-003 
1.383e-003 1.185e+007 6.741e+011 1.000e+002 6.191e-003 1.301e-003 
1.384e-003 1.191e+007 6.749e+011 1.000e+002 4.743e-003 1.301e-003 
1.385e-003 1.195e+007 6.762e+011 1.000e+002 6.850e-003 1.302e-003 
1.386e-003 1.198e+007 6.776e+011 1.000e+002 5.888e-003 1.303e-003 
1.387e-003 1.198e+007 6.742e+011 1.000e+002 6.751e-003 1.304e-003 
1.388e-003 1.195e+007 6.736e+011 1.000e+002 4.709e-003 1.305e-003 
1.389e-003 1.193e+007 6.738e+011 1.000e+002 4.964e-003 1.306e-003 
1.390e-003 1.191e+007 6.742e+011 1.000e+002 3.266e-003 1.307e-003 
1.391e-003 1.189e+007 6.749e+011 1.000e+002 5.704e-003 1.309e-003 
1.392e-003 1.190e+007 6.759e+011 1.000e+002 1.250e-003 1.310e-003 
1.393e-003 1.193e+007 6.767e+011 1.000e+002 4.506e-003 1.310e-003 
1.394e-003 1.197e+007 6.779e+011 1.000e+002 1.611e-003 1.311e-003 
1.395e-003 1.197e+007 6.800e+011 1.000e+002 3.797e-003 1.312e-003 
1.396e-003 1.182e+007 6.751e+011 1.000e+002 2.351e-003 1.314e-003 
1.397e-003 1.169e+007 6.722e+011 1.000e+002 3.050e-003 1.316e-003 
1.398e-003 1.161e+007 6.710e+011 1.000e+002 4.757e-003 1.317e-003 
1.399e-003 1.158e+007 6.705e+011 1.000e+002 1.854e-003 1.319e-003 
1.400e-003 1.157e+007 6.708e+011 1.000e+002 3.410e-003 1.320e-003 
1.401e-003 1.159e+007 6.711e+011 1.000e+002 3.618e-003 1.321e-003 
1.402e-003 1.165e+007 6.714e+011 1.000e+002 4.588e-003 1.321e-003 
1.403e-003 1.171e+007 6.718e+011 1.000e+002 4.913e-003 1.322e-003 
1.404e-003 1.176e+007 6.727e+011 1.000e+002 2.195e-003 1.322e-003 
1.405e-003 1.182e+007 6.737e+011 1.000e+002 3.578e-003 1.323e-003 
1.406e-003 1.189e+007 6.745e+011 1.000e+002 3.452e-003 1.324e-003 
1.407e-003 1.193e+007 6.757e+011 1.000e+002 3.993e-003 1.324e-003 
1.408e-003 1.196e+007 6.772e+011 1.000e+002 5.702e-003 1.325e-003 
1.409e-003 1.194e+007 6.732e+011 1.000e+002 7.120e-003 1.326e-003 
1.410e-003 1.192e+007 6.728e+011 1.000e+002 6.223e-003 1.327e-003 
1.411e-003 1.189e+007 6.732e+011 1.000e+002 4.553e-003 1.329e-003 
1.412e-003 1.187e+007 6.736e+011 1.000e+002 4.036e-003 1.330e-003 
1.413e-003 1.186e+007 6.743e+011 1.000e+002 7.368e-003 1.331e-003 
1.414e-003 1.186e+007 6.752e+011 1.000e+002 3.871e-003 1.332e-003 
1.415e-003 1.189e+007 6.761e+011 1.000e+002 3.338e-003 1.333e-003 
1.416e-003 1.193e+007 6.772e+011 1.000e+002 6.361e-003 1.333e-003 
1.417e-003 1.193e+007 6.788e+011 1.000e+002 5.213e-003 1.334e-003 
1.418e-003 1.181e+007 6.748e+011 1.000e+002 7.304e-003 1.336e-003 
1.419e-003 1.168e+007 6.725e+011 1.000e+002 4.527e-003 1.338e-003 
1.420e-003 1.158e+007 6.710e+011 1.000e+002 5.290e-003 1.340e-003 
1.421e-003 1.154e+007 6.705e+011 1.000e+002 2.052e-003 1.341e-003 
1.422e-003 1.152e+007 6.706e+011 1.000e+002 3.977e-003 1.342e-003 
1.423e-003 1.154e+007 6.710e+011 1.000e+002 3.273e-003 1.343e-003 
1.424e-003 1.159e+007 6.712e+011 1.000e+002 4.784e-003 1.344e-003 
1.425e-003 1.163e+007 6.719e+011 1.000e+002 6.634e-003 1.344e-003 
1.426e-003 1.168e+007 6.728e+011 1.000e+002 2.367e-003 1.345e-003 
1.427e-003 1.175e+007 6.737e+011 1.000e+002 5.360e-003 1.346e-003 
1.428e-003 1.182e+007 6.747e+011 1.000e+002 5.369e-003 1.346e-003 
1.429e-003 1.177e+007 6.709e+011 1.000e+002 7.381e-003 1.347e-003 
1.430e-003 1.175e+007 6.711e+011 1.000e+002 3.466e-003 1.349e-003 
1.431e-003 1.173e+007 6.716e+011 1.000e+002 7.798e-003 1.350e-003 
1.432e-003 1.171e+007 6.721e+011 1.000e+002 5.748e-003 1.351e-003 
1.433e-003 1.170e+007 6.728e+011 1.000e+002 6.070e-003 1.352e-003 
1.434e-003 1.169e+007 6.736e+011 1.000e+002 4.585e-003 1.353e-003 
1.435e-003 1.170e+007 6.745e+011 1.000e+002 4.791e-003 1.354e-003 
1.436e-003 1.173e+007 6.753e+011 1.000e+002 3.587e-003 1.355e-003 
1.437e-003 1.176e+007 6.764e+011 1.000e+002 5.680e-003 1.355e-003 
1.438e-003 1.181e+007 6.777e+011 1.000e+002 1.738e-003 1.356e-003 
1.439e-003 1.172e+007 6.752e+011 1.000e+002 8.650e-003 1.358e-003 
1.440e-003 1.158e+007 6.729e+011 1.000e+002 4.692e-003 1.360e-003 
1.441e-003 1.147e+007 6.709e+011 1.000e+002 6.472e-003 1.361e-003 
1.442e-003 1.142e+007 6.701e+011 1.000e+002 4.198e-003 1.363e-003 
1.443e-003 1.140e+007 6.701e+011 1.000e+002 3.010e-003 1.364e-003 
1.444e-003 1.140e+007 6.704e+011 1.000e+002 7.346e-003 1.365e-003 
1.445e-003 1.145e+007 6.706e+011 1.000e+002 5.416e-003 1.366e-003 
1.446e-003 1.151e+007 6.709e+011 1.000e+002 4.987e-003 1.366e-003 
1.447e-003 1.154e+007 6.717e+011 1.000e+002 4.309e-003 1.367e-003 
1.448e-003 1.161e+007 6.727e+011 1.000e+002 3.660e-003 1.367e-003 
1.449e-003 1.168e+007 6.736e+011 1.000e+002 5.911e-003 1.368e-003 
1.450e-003 1.174e+007 6.743e+011 1.000e+002 2.601e-003 1.369e-003 
1.451e-003 1.171e+007 6.711e+011 1.000e+002 6.945e-003 1.370e-003 
1.452e-003 1.169e+007 6.709e+011 1.000e+002 3.819e-003 1.371e-003 
1.453e-003 1.166e+007 6.715e+011 1.000e+002 3.185e-003 1.372e-003 
1.454e-003 1.165e+007 6.721e+011 1.000e+002 5.795e-003 1.373e-003 
1.455e-003 1.163e+007 6.727e+011 1.000e+002 4.886e-003 1.374e-003 
1.456e-003 1.163e+007 6.735e+011 1.000e+002 3.443e-003 1.375e-003 
1.457e-003 1.164e+007 6.745e+011 1.000e+002 2.004e-003 1.376e-003 
1.458e-003 1.167e+007 6.753e+011 1.000e+002 3.238e-003 1.377e-003 
1.459e-003 1.171e+007 6.763e+011 1.000e+002 5.417e-003 1.378e-003 
1.460e-003 1.175e+007 6.774e+011 1.000e+002 5.436e-003 1.379e-003 
1.461e-003 1.168e+007 6.755e+011 1.000e+002 4.195e-003 1.380e-003 
1.462e-003 1.154e+007 6.728e+011 1.000e+002 2.988e-003 1.382e-003 
1.463e-003 1.143e+007 6.707e+011 1.000e+002 2.820e-003 1.384e-003 
1.464e-003 1.137e+007 6.699e+011 1.000e+002 6.608e-003 1.385e-003 
1.465e-003 1.135e+007 6.698e+011 1.000e+002 2.536e-003 1.386e-003 
1.466e-003 1.135e+007 6.702e+011 1.000e+002 6.240e-003 1.387e-003 
1.467e-003 1.140e+007 6.703e+011 1.000e+002 4.086e-003 1.388e-003 
1.468e-003 1.146e+007 6.707e+011 1.000e+002 6.221e-003 1.389e-003 
1.469e-003 1.150e+007 6.715e+011 1.000e+002 4.197e-003 1.389e-003 
1.470e-003 1.156e+007 6.724e+011 1.000e+002 1.918e-003 1.390e-003 
1.471e-003 1.163e+007 6.733e+011 1.000e+002 9.943e-004 1.390e-003 
1.472e-003 1.172e+007 6.743e+011 1.000e+002 6.072e-003 1.391e-003 
1.473e-003 1.173e+007 6.710e+011 1.000e+002 3.315e-003 1.392e-003 
1.474e-003 1.176e+007 6.713e+011 1.000e+002 3.840e-003 1.392e-003 
1.475e-003 1.179e+007 6.722e+011 1.000e+002 4.566e-003 1.393e-003 
1.476e-003 1.185e+007 6.733e+011 1.000e+002 3.249e-003 1.394e-003 
1.477e-003 1.192e+007 6.743e+011 1.000e+002 3.246e-003 1.394e-003 
1.478e-003 1.200e+007 6.753e+011 1.000e+002 4.071e-003 1.395e-003 
1.479e-003 1.207e+007 6.765e+011 1.000e+002 6.027e-003 1.395e-003 
1.480e-003 1.208e+007 6.736e+011 1.000e+002 3.508e-003 1.396e-003 
1.481e-003 1.207e+007 6.739e+011 1.000e+002 7.466e-003 1.397e-003 
1.482e-003 1.205e+007 6.748e+011 1.000e+002 5.784e-003 1.398e-003 
1.483e-003 1.206e+007 6.757e+011 1.000e+002 4.098e-003 1.399e-003 
1.484e-003 1.209e+007 6.768e+011 1.000e+002 3.969e-003 1.400e-003 
1.485e-003 1.211e+007 6.779e+011 1.000e+002 4.115e-003 1.401e-003 
1.486e-003 1.207e+007 6.766e+011 1.000e+002 4.125e-003 1.402e-003 
1.487e-003 1.190e+007 6.740e+011 1.000e+002 5.689e-003 1.404e-003 
1.488e-003 1.178e+007 6.717e+011 1.000e+002 5.232e-003 1.406e-003 
1.489e-003 1.170e+007 6.708e+011 1.000e+002 7.278e-003 1.408e-003 
1.490e-003 1.167e+007 6.708e+011 1.000e+002 5.329e-003 1.409e-003 
1.491e-003 1.167e+007 6.712e+011 1.000e+002 4.074e-003 1.410e-003 
1.492e-003 1.172e+007 6.714e+011 1.000e+002 2.733e-003 1.411e-003 
1.493e-003 1.175e+007 6.721e+011 1.000e+002 3.965e-003 1.411e-003 
1.494e-003 1.179e+007 6.730e+011 1.000e+002 3.211e-003 1.412e-003 
1.495e-003 1.186e+007 6.739e+011 1.000e+002 1.157e-003 1.413e-003 
1.496e-003 1.193e+007 6.741e+011 1.000e+002 5.113e-003 1.413e-003 
1.497e-003 1.191e+007 6.715e+011 1.000e+002 3.210e-003 1.414e-003 
1.498e-003 1.193e+007 6.721e+011 1.000e+002 3.739e-003 1.415e-003 
1.499e-003 1.198e+007 6.731e+011 1.000e+002 2.598e-003 1.416e-003 
1.500e-003 1.204e+007 6.739e+011 1.000e+002 5.841e-003 1.416e-003 
1.501e-003 1.212e+007 6.748e+011 1.000e+002 6.996e-003 1.417e-003 
1.502e-003 1.219e+007 6.759e+011 1.000e+002 7.397e-003 1.417e-003 
1.503e-003 1.225e+007 6.744e+011 1.000e+002 5.367e-003 1.418e-003 
1.504e-003 1.223e+007 6.739e+011 1.000e+002 2.270e-003 1.419e-003 
1.505e-003 1.221e+007 6.746e+011 1.000e+002 4.976e-003 1.420e-003 
1.506e-003 1.220e+007 6.756e+011 1.000e+002 4.026e-003 1.421e-003 
1.507e-003 1.222e+007 6.765e+011 1.000e+002 6.569e-003 1.422e-003 
1.508e-003 1.225e+007 6.777e+011 1.000e+002 4.128e-003 1.423e-003 
1.509e-003 1.225e+007 6.795e+011 1.000e+002 6.283e-003 1.424e-003 
1.510e-003 1.213e+007 6.757e+011 1.000e+002 5.685e-003 1.426e-003 
1.511e-003 1.197e+007 6.730e+011 1.000e+002 6.611e-003 1.428e-003 
1.512e-003 1.186e+007 6.715e+011 1.000e+002 4.573e-003 1.430e-003 
1.513e-003 1.181e+007 6.711e+011 1.000e+002 6.438e-003 1.431e-003 
1.514e-003 1.179e+007 6.714e+011 1.000e+002 3.892e-003 1.432e-003 
1.515e-003 1.181e+007 6.717e+011 1.000e+002 4.099e-003 1.433e-003 
1.516e-003 1.185e+007 6.723e+011 1.000e+002 5.643e-003 1.434e-003 
1.517e-003 1.189e+007 6.731e+011 1.000e+002 4.395e-003 1.435e-003 
1.518e-003 1.195e+007 6.741e+011 1.000e+002 2.853e-003 1.435e-003 
1.519e-003 1.201e+007 6.751e+011 1.000e+002 4.673e-003 1.436e-003 
1.520e-003 1.199e+007 6.718e+011 1.000e+002 4.366e-003 1.437e-003 
1.521e-003 1.201e+007 6.723e+011 1.000e+002 3.567e-003 1.438e-003 
1.522e-003 1.206e+007 6.733e+011 1.000e+002 6.069e-003 1.438e-003 
1.523e-003 1.212e+007 6.741e+011 1.000e+002 4.559e-003 1.439e-003 
1.524e-003 1.220e+007 6.750e+011 1.000e+002 3.106e-003 1.439e-003 
1.525e-003 1.227e+007 6.760e+011 1.000e+002 5.271e-003 1.440e-003 
1.526e-003 1.232e+007 6.746e+011 1.000e+002 3.340e-003 1.441e-003 
1.527e-003 1.231e+007 6.741e+011 1.000e+002 3.196e-003 1.442e-003 
1.528e-003 1.229e+007 6.748e+011 1.000e+002 5.816e-003 1.443e-003 
1.529e-003 1.228e+007 6.758e+011 1.000e+002 7.877e-003 1.444e-003 
1.530e-003 1.229e+007 6.767e+011 1.000e+002 6.549e-003 1.445e-003 
1.531e-003 1.230e+007 6.778e+011 1.000e+002 5.049e-003 1.446e-003 
1.532e-003 1.231e+007 6.797e+011 1.000e+002 3.979e-003 1.447e-003 
1.533e-003 1.219e+007 6.760e+011 1.000e+002 4.771e-003 1.448e-003 
1.534e-003 1.202e+007 6.730e+011 1.000e+002 6.570e-003 1.451e-003 
1.535e-003 1.191e+007 6.716e+011 1.000e+002 3.929e-003 1.452e-003 
1.536e-003 1.186e+007 6.714e+011 1.000e+002 5.932e-003 1.454e-003 
1.537e-003 1.185e+007 6.717e+011 1.000e+002 7.051e-003 1.455e-003 
1.538e-003 1.188e+007 6.720e+011 1.000e+002 4.783e-003 1.456e-003 
1.539e-003 1.191e+007 6.726e+011 1.000e+002 4.544e-003 1.456e-003 
1.540e-003 1.195e+007 6.735e+011 1.000e+002 5.783e-003 1.457e-003 
1.541e-003 1.201e+007 6.745e+011 1.000e+002 4.435e-003 1.458e-003 
1.542e-003 1.206e+007 6.734e+011 1.000e+002 3.858e-003 1.458e-003 
1.543e-003 1.204e+007 6.720e+011 1.000e+002 7.353e-003 1.459e-003 
1.544e-003 1.207e+007 6.727e+011 1.000e+002 3.401e-003 1.460e-003 
1.545e-003 1.212e+007 6.735e+011 1.000e+002 2.191e-003 1.461e-003 
1.546e-003 1.218e+007 6.744e+011 1.000e+002 3.223e-003 1.461e-003 
1.547e-003 1.226e+007 6.754e+011 1.000e+002 5.260e-003 1.462e-003 
1.548e-003 1.233e+007 6.764e+011 1.000e+002 3.350e-003 1.462e-003 
1.549e-003 1.235e+007 6.741e+011 1.000e+002 5.528e-003 1.463e-003 
1.550e-003 1.234e+007 6.743e+011 1.000e+002 6.746e-003 1.464e-003 
1.551e-003 1.232e+007 6.751e+011 1.000e+002 5.130e-003 1.465e-003 
1.552e-003 1.232e+007 6.761e+011 1.000e+002 5.165e-003 1.467e-003 
1.553e-003 1.235e+007 6.771e+011 1.000e+002 2.987e-003 1.467e-003 
1.554e-003 1.238e+007 6.784e+011 1.000e+002 4.323e-003 1.468e-003 
1.555e-003 1.235e+007 6.804e+011 1.000e+002 3.410e-003 1.469e-003 
1.556e-003 1.220e+007 6.756e+011 1.000e+002 5.793e-003 1.471e-003 
1.557e-003 1.206e+007 6.728e+011 1.000e+002 4.422e-003 1.473e-003 
1.558e-003 1.196e+007 6.717e+011 1.000e+002 7.095e-003 1.475e-003 
1.559e-003 1.192e+007 6.715e+011 1.000e+002 4.255e-003 1.476e-003 
1.560e-003 1.191e+007 6.719e+011 1.000e+002 2.840e-003 1.477e-003 
1.561e-003 1.194e+007 6.721e+011 1.000e+002 6.210e-003 1.478e-003 
1.562e-003 1.197e+007 6.729e+011 1.000e+002 6.527e-003 1.479e-003 
1.563e-003 1.201e+007 6.738e+011 1.000e+002 4.043e-003 1.480e-003 
1.564e-003 1.208e+007 6.748e+011 1.000e+002 4.362e-003 1.480e-003 
1.565e-003 1.212e+007 6.729e+011 1.000e+002 4.793e-003 1.481e-003 
1.566e-003 1.208e+007 6.718e+011 1.000e+002 7.267e-003 1.482e-003 
1.567e-003 1.205e+007 6.720e+011 1.000e+002 1.809e-003 1.483e-003 
1.568e-003 1.204e+007 6.724e+011 1.000e+002 4.048e-003 1.484e-003 
1.569e-003 1.202e+007 6.729e+011 1.000e+002 3.934e-003 1.486e-003 
1.570e-003 1.200e+007 6.735e+011 1.000e+002 1.678e-003 1.487e-003 
1.571e-003 1.199e+007 6.745e+011 1.000e+002 4.164e-003 1.488e-003 
1.572e-003 1.200e+007 6.754e+011 1.000e+002 6.516e-003 1.489e-003 
1.573e-003 1.202e+007 6.764e+011 1.000e+002 3.236e-003 1.490e-003 
1.574e-003 1.204e+007 6.774e+011 1.000e+002 6.665e-003 1.490e-003 
1.575e-003 1.205e+007 6.793e+011 1.000e+002 4.256e-003 1.491e-003 
1.576e-003 1.191e+007 6.748e+011 1.000e+002 6.982e-003 1.493e-003 
1.577e-003 1.177e+007 6.722e+011 1.000e+002 5.465e-003 1.495e-003 
1.578e-003 1.167e+007 6.710e+011 1.000e+002 3.338e-003 1.497e-003 
1.579e-003 1.163e+007 6.706e+011 1.000e+002 3.165e-003 1.498e-003 
1.580e-003 1.162e+007 6.709e+011 1.000e+002 5.979e-003 1.499e-003 
1.581e-003 1.165e+007 6.712e+011 1.000e+002 7.239e-003 1.500e-003 
1.582e-003 1.170e+007 6.716e+011 1.000e+002 4.056e-003 1.501e-003 
1.583e-003 1.173e+007 6.725e+011 1.000e+002 3.719e-003 1.502e-003 
1.584e-003 1.180e+007 6.734e+011 1.000e+002 4.811e-003 1.502e-003 
1.585e-003 1.186e+007 6.744e+011 1.000e+002 1.860e-003 1.503e-003 
1.586e-003 1.187e+007 6.712e+011 1.000e+002 4.365e-003 1.504e-003 
1.587e-003 1.183e+007 6.711e+011 1.000e+002 2.328e-003 1.505e-003 
1.588e-003 1.180e+007 6.716e+011 1.000e+002 5.141e-003 1.506e-003 
1.589e-003 1.179e+007 6.721e+011 1.000e+002 6.384e-003 1.507e-003 
1.590e-003 1.177e+007 6.726e+011 1.000e+002 6.045e-003 1.508e-003 
1.591e-003 1.176e+007 6.734e+011 1.000e+002 2.331e-003 1.509e-003 
1.592e-003 1.176e+007 6.743e+011 1.000e+002 4.533e-003 1.510e-003 
1.593e-003 1.178e+007 6.752e+011 1.000e+002 3.813e-003 1.511e-003 
1.594e-003 1.181e+007 6.761e+011 1.000e+002 1.259e-003 1.512e-003 
1.595e-003 1.185e+007 6.773e+011 1.000e+002 2.531e-003 1.513e-003 
1.596e-003 1.183e+007 6.760e+011 1.000e+002 5.729e-003 1.514e-003 
1.597e-003 1.168e+007 6.737e+011 1.000e+002 5.904e-003 1.516e-003 
1.598e-003 1.156e+007 6.714e+011 1.000e+002 5.095e-003 1.518e-003 
1.599e-003 1.148e+007 6.703e+011 1.000e+002 3.058e-003 1.519e-003 
1.600e-003 1.145e+007 6.701e+011 1.000e+002 8.790e-004 1.521e-003 
1.601e-003 1.145e+007 6.703e+011 1.000e+002 3.410e-003 1.522e-003 
1.602e-003 1.148e+007 6.705e+011 1.000e+002 5.068e-003 1.522e-003 
1.603e-003 1.154e+007 6.708e+011 1.000e+002 2.620e-003 1.523e-003 
1.604e-003 1.158e+007 6.717e+011 1.000e+002 2.570e-003 1.524e-003 
1.605e-003 1.164e+007 6.725e+011 1.000e+002 4.221e-003 1.524e-003 
1.606e-003 1.171e+007 6.735e+011 1.000e+002 6.526e-003 1.525e-003 
1.607e-003 1.178e+007 6.744e+011 1.000e+002 4.954e-003 1.525e-003 
1.608e-003 1.175e+007 6.708e+011 1.000e+002 3.922e-003 1.526e-003 
1.609e-003 1.173e+007 6.708e+011 1.000e+002 2.641e-003 1.528e-003 
1.610e-003 1.171e+007 6.714e+011 1.000e+002 3.129e-003 1.529e-003 
1.611e-003 1.169e+007 6.719e+011 1.000e+002 8.256e-003 1.530e-003 
1.612e-003 1.167e+007 6.727e+011 1.000e+002 3.705e-003 1.531e-003 
1.613e-003 1.166e+007 6.734e+011 1.000e+002 6.570e-003 1.532e-003 
1.614e-003 1.166e+007 6.744e+011 1.000e+002 6.321e-003 1.533e-003 
1.615e-003 1.169e+007 6.752e+011 1.000e+002 3.201e-003 1.534e-003 
1.616e-003 1.171e+007 6.761e+011 1.000e+002 4.971e-003 1.535e-003 
1.617e-003 1.175e+007 6.774e+011 1.000e+002 4.601e-003 1.535e-003 
1.618e-003 1.170e+007 6.756e+011 1.000e+002 4.687e-003 1.537e-003 
1.619e-003 1.155e+007 6.729e+011 1.000e+002 3.731e-003 1.539e-003 
1.620e-003 1.143e+007 6.707e+011 1.000e+002 2.761e-003 1.541e-003 
1.621e-003 1.137e+007 6.700e+011 1.000e+002 4.962e-003 1.542e-003 
1.622e-003 1.135e+007 6.699e+011 1.000e+002 5.900e-003 1.543e-003 
1.623e-003 1.135e+007 6.702e+011 1.000e+002 5.305e-003 1.544e-003 
1.624e-003 1.140e+007 6.704e+011 1.000e+002 5.735e-003 1.545e-003 
1.625e-003 1.146e+007 6.708e+011 1.000e+002 3.221e-003 1.545e-003 
1.626e-003 1.150e+007 6.717e+011 1.000e+002 2.823e-003 1.546e-003 
1.627e-003 1.157e+007 6.725e+011 1.000e+002 2.908e-003 1.547e-003 
1.628e-003 1.164e+007 6.734e+011 1.000e+002 1.409e-003 1.547e-003 
1.629e-003 1.172e+007 6.741e+011 1.000e+002 4.367e-003 1.548e-003 
1.630e-003 1.167e+007 6.705e+011 1.000e+002 5.636e-003 1.549e-003 
1.631e-003 1.165e+007 6.706e+011 1.000e+002 4.590e-003 1.550e-003 
1.632e-003 1.164e+007 6.712e+011 1.000e+002 4.057e-003 1.551e-003 
1.633e-003 1.162e+007 6.718e+011 1.000e+002 4.477e-003 1.552e-003 
1.634e-003 1.161e+007 6.725e+011 1.000e+002 3.130e-003 1.553e-003 
1.635e-003 1.160e+007 6.733e+011 1.000e+002 4.493e-003 1.554e-003 
1.636e-003 1.161e+007 6.742e+011 1.000e+002 6.055e-003 1.555e-003 
1.637e-003 1.164e+007 6.750e+011 1.000e+002 1.504e-003 1.556e-003 
1.638e-003 1.168e+007 6.761e+011 1.000e+002 4.759e-003 1.557e-003 
1.639e-003 1.173e+007 6.773e+011 1.000e+002 1.438e-003 1.558e-003 
1.640e-003 1.167e+007 6.754e+011 1.000e+002 3.963e-003 1.559e-003 
1.641e-003 1.152e+007 6.729e+011 1.000e+002 4.233e-003 1.561e-003 
1.642e-003 1.140e+007 6.709e+011 1.000e+002 8.474e-003 1.563e-003 
1.643e-003 1.134e+007 6.700e+011 1.000e+002 5.713e-003 1.564e-003 
1.644e-003 1.132e+007 6.698e+011 1.000e+002 3.284e-003 1.565e-003 
1.645e-003 1.132e+007 6.700e+011 1.000e+002 5.736e-003 1.566e-003 
1.646e-003 1.136e+007 6.702e+011 1.000e+002 2.433e-003 1.567e-003 
1.647e-003 1.143e+007 6.706e+011 1.000e+002 2.077e-003 1.568e-003 
1.648e-003 1.147e+007 6.713e+011 1.000e+002 7.842e-004 1.568e-003 
1.649e-003 1.153e+007 6.722e+011 1.000e+002 4.823e-003 1.569e-003 
1.650e-003 1.161e+007 6.731e+011 1.000e+002 6.286e-003 1.569e-003 
1.651e-003 1.168e+007 6.740e+011 1.000e+002 5.261e-003 1.570e-003 
1.652e-003 1.172e+007 6.711e+011 1.000e+002 3.757e-003 1.571e-003 
1.653e-003 1.173e+007 6.711e+011 1.000e+002 3.565e-003 1.572e-003 
1.654e-003 1.177e+007 6.720e+011 1.000e+002 3.076e-003 1.572e-003 
1.655e-003 1.182e+007 6.729e+011 1.000e+002 2.535e-003 1.573e-003 
1.656e-003 1.189e+007 6.740e+011 1.000e+002 3.373e-003 1.573e-003 
1.657e-003 1.197e+007 6.750e+011 1.000e+002 2.556e-003 1.574e-003 
1.658e-003 1.204e+007 6.762e+011 1.000e+002 3.148e-003 1.574e-003 
1.659e-003 1.207e+007 6.736e+011 1.000e+002 5.567e-003 1.575e-003 
1.660e-003 1.205e+007 6.738e+011 1.000e+002 4.430e-003 1.576e-003 
1.661e-003 1.204e+007 6.745e+011 1.000e+002 4.487e-003 1.577e-003 
1.662e-003 1.204e+007 6.755e+011 1.000e+002 3.215e-003 1.578e-003 
1.663e-003 1.207e+007 6.765e+011 1.000e+002 4.903e-003 1.579e-003 
1.664e-003 1.209e+007 6.775e+011 1.000e+002 6.406e-003 1.580e-003 
1.665e-003 1.207e+007 6.798e+011 1.000e+002 4.713e-003 1.581e-003 
1.666e-003 1.192e+007 6.745e+011 1.000e+002 4.622e-003 1.583e-003 
1.667e-003 1.178e+007 6.720e+011 1.000e+002 3.453e-003 1.585e-003 
1.668e-003 1.170e+007 6.709e+011 1.000e+002 5.661e-003 1.587e-003 
1.669e-003 1.166e+007 6.707e+011 1.000e+002 4.074e-003 1.588e-003 
1.670e-003 1.165e+007 6.710e+011 1.000e+002 1.556e-003 1.589e-003 
1.671e-003 1.169e+007 6.712e+011 1.000e+002 6.151e-003 1.590e-003 
1.672e-003 1.173e+007 6.718e+011 1.000e+002 4.342e-003 1.591e-003 
1.673e-003 1.177e+007 6.727e+011 1.000e+002 4.525e-003 1.591e-003 
1.674e-003 1.184e+007 6.736e+011 1.000e+002 1.619e-003 1.592e-003 
1.675e-003 1.191e+007 6.746e+011 1.000e+002 2.946e-003 1.592e-003 
1.676e-003 1.191e+007 6.715e+011 1.000e+002 6.102e-003 1.593e-003 
1.677e-003 1.193e+007 6.718e+011 1.000e+002 5.427e-003 1.594e-003 
1.678e-003 1.196e+007 6.727e+011 1.000e+002 2.001e-003 1.595e-003 
1.679e-003 1.202e+007 6.736e+011 1.000e+002 4.526e-003 1.596e-003 
1.680e-003 1.209e+007 6.745e+011 1.000e+002 2.281e-003 1.596e-003 
1.681e-003 1.217e+007 6.754e+011 1.000e+002 1.679e-003 1.596e-003 
1.682e-003 1.224e+007 6.767e+011 1.000e+002 4.168e-003 1.597e-003 
1.683e-003 1.224e+007 6.738e+011 1.000e+002 4.633e-003 1.598e-003 
1.684e-003 1.222e+007 6.743e+011 1.000e+002 4.389e-003 1.599e-003 
1.685e-003 1.220e+007 6.752e+011 1.000e+002 5.819e-003 1.600e-003 
1.686e-003 1.222e+007 6.762e+011 1.000e+002 5.174e-003 1.601e-003 
1.687e-003 1.224e+007 6.772e+011 1.000e+002 2.917e-003 1.602e-003 
1.688e-003 1.227e+007 6.784e+011 1.000e+002 4.313e-003 1.603e-003 
1.689e-003 1.221e+007 6.768e+011 1.000e+002 1.860e-003 1.604e-003 
1.690e-003 1.204e+007 6.742e+011 1.000e+002 2.223e-003 1.606e-003 
1.691e-003 1.191e+007 6.720e+011 1.000e+002 3.313e-003 1.608e-003 
1.692e-003 1.184e+007 6.712e+011 1.000e+002 5.040e-003 1.610e-003 
1.693e-003 1.181e+007 6.713e+011 1.000e+002 3.817e-003 1.611e-003 
1.694e-003 1.181e+007 6.716e+011 1.000e+002 3.809e-003 1.612e-003 
1.695e-003 1.185e+007 6.720e+011 1.000e+002 5.508e-003 1.613e-003 
1.696e-003 1.189e+007 6.727e+011 1.000e+002 3.346e-003 1.613e-003 
1.697e-003 1.194e+007 6.737e+011 1.000e+002 1.122e-003 1.614e-003 
1.698e-003 1.200e+007 6.747e+011 1.000e+002 3.551e-003 1.615e-003 
1.699e-003 1.202e+007 6.722e+011 1.000e+002 7.227e-003 1.615e-003 
1.700e-003 1.202e+007 6.721e+011 1.000e+002 4.181e-003 1.616e-003 
1.701e-003 1.206e+007 6.728e+011 1.000e+002 3.598e-003 1.617e-003 
1.702e-003 1.211e+007 6.736e+011 1.000e+002 4.354e-003 1.618e-003 
1.703e-003 1.218e+007 6.745e+011 1.000e+002 3.017e-003 1.618e-003 
1.704e-003 1.226e+007 6.755e+011 1.000e+002 6.379e-003 1.619e-003 
1.705e-003 1.234e+007 6.767e+011 1.000e+002 6.952e-003 1.619e-003 
1.706e-003 1.235e+007 6.740e+011 1.000e+002 4.218e-003 1.620e-003 
1.707e-003 1.233e+007 6.744e+011 1.000e+002 3.554e-003 1.621e-003 
1.708e-003 1.231e+007 6.752e+011 1.000e+002 4.811e-003 1.622e-003 
1.709e-003 1.232e+007 6.762e+011 1.000e+002 5.356e-003 1.623e-003 
1.710e-003 1.234e+007 6.772e+011 1.000e+002 5.260e-003 1.624e-003 
1.711e-003 1.235e+007 6.783e+011 1.000e+002 3.786e-003 1.625e-003 
1.712e-003 1.232e+007 6.776e+011 1.000e+002 4.423e-003 1.626e-003 
1.713e-003 1.215e+007 6.748e+011 1.000e+002 8.275e-003 1.629e-003 
1.714e-003 1.201e+007 6.723e+011 1.000e+002 5.345e-003 1.631e-003 
1.715e-003 1.193e+007 6.715e+011 1.000e+002 3.755e-003 1.632e-003 
1.716e-003 1.190e+007 6.715e+011 1.000e+002 3.734e-003 1.633e-003 
1.717e-003 1.189e+007 6.719e+011 1.000e+002 5.522e-003 1.634e-003 
1.718e-003 1.193e+007 6.722e+011 1.000e+002 6.194e-003 1.635e-003 
1.719e-003 1.196e+007 6.730e+011 1.000e+002 3.480e-003 1.636e-003 
1.720e-003 1.201e+007 6.740e+011 1.000e+002 4.791e-003 1.637e-003 
1.721e-003 1.207e+007 6.750e+011 1.000e+002 2.921e-003 1.637e-003 
1.722e-003 1.206e+007 6.717e+011 1.000e+002 5.649e-003 1.638e-003 
1.723e-003 1.203e+007 6.716e+011 1.000e+002 3.526e-003 1.639e-003 
1.724e-003 1.201e+007 6.720e+011 1.000e+002 6.376e-003 1.641e-003 
1.725e-003 1.199e+007 6.724e+011 1.000e+002 4.066e-003 1.642e-003 
1.726e-003 1.197e+007 6.730e+011 1.000e+002 4.697e-003 1.643e-003 
1.727e-003 1.196e+007 6.737e+011 1.000e+002 3.331e-003 1.644e-003 
1.728e-003 1.196e+007 6.747e+011 1.000e+002 6.608e-003 1.645e-003 
1.729e-003 1.198e+007 6.756e+011 1.000e+002 5.205e-003 1.646e-003 
1.730e-003 1.200e+007 6.766e+011 1.000e+002 6.592e-003 1.647e-003 
1.731e-003 1.203e+007 6.777e+011 1.000e+002 2.518e-003 1.647e-003 
1.732e-003 1.199e+007 6.763e+011 1.000e+002 3.638e-003 1.649e-003 
1.733e-003 1.183e+007 6.739e+011 1.000e+002 4.180e-003 1.651e-003 
1.734e-003 1.170e+007 6.716e+011 1.000e+002 6.289e-003 1.653e-003 
1.735e-003 1.162e+007 6.706e+011 1.000e+002 6.134e-003 1.654e-003 
1.736e-003 1.160e+007 6.706e+011 1.000e+002 3.785e-003 1.655e-003 
1.737e-003 1.160e+007 6.709e+011 1.000e+002 4.044e-003 1.656e-003 
1.738e-003 1.164e+007 6.711e+011 1.000e+002 5.566e-003 1.657e-003 
1.739e-003 1.168e+007 6.718e+011 1.000e+002 4.354e-003 1.658e-003 
1.740e-003 1.173e+007 6.727e+011 1.000e+002 3.363e-003 1.659e-003 
1.741e-003 1.180e+007 6.735e+011 1.000e+002 3.526e-003 1.659e-003 
1.742e-003 1.187e+007 6.745e+011 1.000e+002 5.204e-003 1.660e-003 
1.743e-003 1.184e+007 6.709e+011 1.000e+002 4.222e-003 1.661e-003 
1.744e-003 1.181e+007 6.710e+011 1.000e+002 3.953e-003 1.662e-003 
1.745e-003 1.179e+007 6.715e+011 1.000e+002 2.031e-003 1.663e-003 
1.746e-003 1.178e+007 6.719e+011 1.000e+002 4.303e-003 1.664e-003 
1.747e-003 1.177e+007 6.725e+011 1.000e+002 5.338e-003 1.665e-003 
1.748e-003 1.175e+007 6.733e+011 1.000e+002 3.673e-003 1.666e-003 
1.749e-003 1.175e+007 6.742e+011 1.000e+002 5.067e-003 1.667e-003 
1.750e-003 1.177e+007 6.751e+011 1.000e+002 4.894e-003 1.668e-003 
1.751e-003 1.181e+007 6.761e+011 1.000e+002 2.676e-003 1.669e-003 
1.752e-003 1.185e+007 6.774e+011 1.000e+002 2.388e-003 1.670e-003 
1.753e-003 1.178e+007 6.754e+011 1.000e+002 8.599e-003 1.671e-003 
1.754e-003 1.162e+007 6.726e+011 1.000e+002 5.872e-003 1.673e-003 
1.755e-003 1.151e+007 6.709e+011 1.000e+002 4.028e-003 1.675e-003 
1.756e-003 1.144e+007 6.701e+011 1.000e+002 4.771e-003 1.676e-003 
1.757e-003 1.142e+007 6.701e+011 1.000e+002 3.820e-003 1.678e-003 
1.758e-003 1.143e+007 6.704e+011 1.000e+002 5.834e-003 1.679e-003 
1.759e-003 1.147e+007 6.705e+011 1.000e+002 5.350e-003 1.679e-003 
1.760e-003 1.153e+007 6.710e+011 1.000e+002 2.804e-003 1.680e-003 
1.761e-003 1.157e+007 6.719e+011 1.000e+002 3.920e-003 1.681e-003 
1.762e-003 1.164e+007 6.727e+011 1.000e+002 6.968e-003 1.681e-003 
1.763e-003 1.171e+007 6.736e+011 1.000e+002 2.183e-003 1.682e-003 
1.764e-003 1.176e+007 6.715e+011 1.000e+002 3.837e-003 1.682e-003 
1.765e-003 1.171e+007 6.706e+011 1.000e+002 4.363e-003 1.684e-003 
1.766e-003 1.169e+007 6.708e+011 1.000e+002 7.409e-003 1.685e-003 
1.767e-003 1.168e+007 6.714e+011 1.000e+002 7.486e-003 1.686e-003 
1.768e-003 1.166e+007 6.719e+011 1.000e+002 3.879e-003 1.687e-003 
1.769e-003 1.165e+007 6.726e+011 1.000e+002 2.968e-003 1.688e-003 
1.770e-003 1.164e+007 6.735e+011 1.000e+002 4.507e-003 1.689e-003 
1.771e-003 1.166e+007 6.744e+011 1.000e+002 3.625e-003 1.690e-003 
1.772e-003 1.169e+007 6.752e+011 1.000e+002 3.448e-003 1.691e-003 
1.773e-003 1.172e+007 6.762e+011 1.000e+002 3.594e-003 1.692e-003 
1.774e-003 1.175e+007 6.777e+011 1.000e+002 6.962e-003 1.692e-003 
1.775e-003 1.164e+007 6.742e+011 1.000e+002 5.564e-003 1.694e-003 
1.776e-003 1.150e+007 6.720e+011 1.000e+002 5.308e-003 1.696e-003 
1.777e-003 1.138e+007 6.704e+011 1.000e+002 5.413e-003 1.698e-003 
1.778e-003 1.133e+007 6.698e+011 1.000e+002 7.616e-003 1.699e-003 
1.779e-003 1.132e+007 6.699e+011 1.000e+002 5.348e-003 1.700e-003 
1.780e-003 1.134e+007 6.703e+011 1.000e+002 6.847e-003 1.701e-003 
1.781e-003 1.139e+007 6.705e+011 1.000e+002 4.101e-003 1.702e-003 
1.782e-003 1.144e+007 6.709e+011 1.000e+002 3.313e-003 1.702e-003 
1.783e-003 1.149e+007 6.718e+011 1.000e+002 6.215e-003 1.703e-003 
1.784e-003 1.156e+007 6.727e+011 1.000e+002 4.804e-003 1.704e-003 
1.785e-003 1.164e+007 6.736e+011 1.000e+002 6.402e-003 1.704e-003 
1.786e-003 1.169e+007 6.718e+011 1.000e+002 7.233e-003 1.705e-003 
1.787e-003 1.165e+007 6.705e+011 1.000e+002 4.289e-003 1.706e-003 
1.788e-003 1.163e+007 6.707e+011 1.000e+002 4.895e-003 1.707e-003 
1.789e-003 1.161e+007 6.712e+011 1.000e+002 5.412e-003 1.708e-003 
1.790e-003 1.159e+007 6.718e+011 1.000e+002 8.131e-003 1.709e-003 
1.791e-003 1.158e+007 6.725e+011 1.000e+002 4.962e-003 1.711e-003 
1.792e-003 1.157e+007 6.735e+011 1.000e+002 4.565e-003 1.712e-003 
1.793e-003 1.160e+007 6.743e+011 1.000e+002 4.068e-003 1.712e-003 
1.794e-003 1.163e+007 6.751e+011 1.000e+002 7.894e-003 1.713e-003 
1.795e-003 1.168e+007 6.762e+011 1.000e+002 3.324e-003 1.714e-003 
1.796e-003 1.171e+007 6.773e+011 1.000e+002 5.621e-003 1.715e-003 
1.797e-003 1.162e+007 6.743e+011 1.000e+002 3.423e-003 1.716e-003 
1.798e-003 1.147e+007 6.721e+011 1.000e+002 6.010e-003 1.718e-003 
1.799e-003 1.136e+007 6.704e+011 1.000e+002 6.982e-003 1.720e-003 
1.800e-003 1.131e+007 6.698e+011 1.000e+002 5.484e-003 1.721e-003 
1.801e-003 1.130e+007 6.697e+011 1.000e+002 3.659e-003 1.722e-003 
1.802e-003 1.131e+007 6.701e+011 1.000e+002 3.796e-003 1.723e-003 
1.803e-003 1.136e+007 6.702e+011 1.000e+002 3.197e-003 1.724e-003 
1.804e-003 1.142e+007 6.707e+011 1.000e+002 7.476e-003 1.725e-003 
1.805e-003 1.146e+007 6.715e+011 1.000e+002 4.903e-003 1.725e-003 
1.806e-003 1.153e+007 6.723e+011 1.000e+002 4.411e-003 1.726e-003 
1.807e-003 1.160e+007 6.733e+011 1.000e+002 2.814e-003 1.726e-003 
1.808e-003 1.168e+007 6.739e+011 1.000e+002 4.940e-003 1.727e-003 
1.809e-003 1.163e+007 6.703e+011 1.000e+002 3.601e-003 1.728e-003 
1.810e-003 1.162e+007 6.704e+011 1.000e+002 7.024e-003 1.729e-003 
1.811e-003 1.160e+007 6.710e+011 1.000e+002 5.268e-003 1.730e-003 
1.812e-003 1.159e+007 6.715e+011 1.000e+002 3.907e-003 1.731e-003 
1.813e-003 1.157e+007 6.722e+011 1.000e+002 7.619e-003 1.733e-003 
1.814e-003 1.156e+007 6.731e+011 1.000e+002 4.811e-003 1.734e-003 
1.815e-003 1.157e+007 6.739e+011 1.000e+002 7.012e-003 1.735e-003 
1.816e-003 1.160e+007 6.747e+011 1.000e+002 2.471e-003 1.735e-003 
1.817e-003 1.162e+007 6.756e+011 1.000e+002 5.221e-003 1.736e-003 
1.818e-003 1.167e+007 6.768e+011 1.000e+002 1.041e-003 1.737e-003 
1.819e-003 1.163e+007 6.752e+011 1.000e+002 3.691e-003 1.738e-003 
1.820e-003 1.147e+007 6.724e+011 1.000e+002 5.211e-003 1.740e-003 
1.821e-003 1.135e+007 6.705e+011 1.000e+002 4.303e-003 1.742e-003 
1.822e-003 1.128e+007 6.697e+011 1.000e+002 5.609e-003 1.744e-003 
1.823e-003 1.126e+007 6.697e+011 1.000e+002 6.195e-003 1.745e-003 
1.824e-003 1.127e+007 6.700e+011 1.000e+002 4.669e-003 1.746e-003 
1.825e-003 1.131e+007 6.701e+011 1.000e+002 4.878e-003 1.746e-003 
1.826e-003 1.138e+007 6.705e+011 1.000e+002 5.243e-003 1.747e-003 
1.827e-003 1.142e+007 6.712e+011 1.000e+002 4.156e-003 1.748e-003 
1.828e-003 1.149e+007 6.720e+011 1.000e+002 6.666e-003 1.748e-003 
1.829e-003 1.156e+007 6.730e+011 1.000e+002 2.752e-003 1.749e-003 
1.830e-003 1.164e+007 6.738e+011 1.000e+002 2.835e-003 1.749e-003 
1.831e-003 1.163e+007 6.706e+011 1.000e+002 5.029e-003 1.750e-003 
1.832e-003 1.160e+007 6.703e+011 1.000e+002 3.285e-003 1.751e-003 
1.833e-003 1.159e+007 6.708e+011 1.000e+002 7.749e-003 1.752e-003 
1.834e-003 1.157e+007 6.713e+011 1.000e+002 7.300e-003 1.754e-003 
1.835e-003 1.156e+007 6.720e+011 1.000e+002 4.472e-003 1.755e-003 
1.836e-003 1.154e+007 6.728e+011 1.000e+002 3.965e-003 1.756e-003 
1.837e-003 1.155e+007 6.737e+011 1.000e+002 4.519e-003 1.757e-003 
1.838e-003 1.158e+007 6.745e+011 1.000e+002 5.057e-003 1.757e-003 
1.839e-003 1.162e+007 6.754e+011 1.000e+002 3.352e-003 1.758e-003 
1.840e-003 1.166e+007 6.765e+011 1.000e+002 4.467e-003 1.759e-003 
1.841e-003 1.166e+007 6.758e+011 1.000e+002 4.383e-003 1.760e-003 
1.842e-003 1.150e+007 6.732e+011 1.000e+002 4.040e-003 1.762e-003 
1.843e-003 1.138e+007 6.709e+011 1.000e+002 3.969e-003 1.764e-003 
1.844e-003 1.130e+007 6.698e+011 1.000e+002 2.341e-003 1.765e-003 
1.845e-003 1.126e+007 6.694e+011 1.000e+002 2.082e-003 1.767e-003 
1.846e-003 1.126e+007 6.696e+011 1.000e+002 4.057e-003 1.768e-003 
1.847e-003 1.129e+007 6.699e+011 1.000e+002 4.993e-003 1.768e-003 
1.848e-003 1.135e+007 6.701e+011 1.000e+002 5.133e-003 1.769e-003 
1.849e-003 1.141e+007 6.707e+011 1.000e+002 3.916e-003 1.770e-003 
1.850e-003 1.146e+007 6.716e+011 1.000e+002 6.706e-003 1.770e-003 
1.851e-003 1.153e+007 6.725e+011 1.000e+002 6.417e-003 1.771e-003 
1.852e-003 1.160e+007 6.734e+011 1.000e+002 5.670e-003 1.771e-003 
1.853e-003 1.167e+007 6.717e+011 1.000e+002 4.297e-003 1.772e-003 
1.854e-003 1.167e+007 6.707e+011 1.000e+002 3.195e-003 1.773e-003 
1.855e-003 1.170e+007 6.714e+011 1.000e+002 3.920e-003 1.774e-003 
1.856e-003 1.175e+007 6.725e+011 1.000e+002 4.369e-003 1.774e-003 
1.857e-003 1.182e+007 6.734e+011 1.000e+002 6.478e-003 1.775e-003 
1.858e-003 1.189e+007 6.745e+011 1.000e+002 3.508e-003 1.775e-003 
1.859e-003 1.196e+007 6.757e+011 1.000e+002 1.777e-003 1.776e-003 
1.860e-003 1.202e+007 6.742e+011 1.000e+002 4.335e-003 1.776e-003 
1.861e-003 1.201e+007 6.734e+011 1.000e+002 4.081e-003 1.777e-003 
1.862e-003 1.200e+007 6.740e+011 1.000e+002 3.514e-003 1.779e-003 
1.863e-003 1.199e+007 6.750e+011 1.000e+002 5.842e-003 1.780e-003 
1.864e-003 1.202e+007 6.759e+011 1.000e+002 2.401e-003 1.780e-003 
1.865e-003 1.205e+007 6.770e+011 1.000e+002 4.486e-003 1.781e-003 
1.866e-003 1.207e+007 6.784e+011 1.000e+002 4.956e-003 1.782e-003 
1.867e-003 1.198e+007 6.759e+011 1.000e+002 7.491e-003 1.784e-003 
1.868e-003 1.183e+007 6.732e+011 1.000e+002 2.146e-003 1.786e-003 
1.869e-003 1.171e+007 6.712e+011 1.000e+002 5.156e-003 1.788e-003 
1.870e-003 1.165e+007 6.706e+011 1.000e+002 5.457e-003 1.789e-003 
1.871e-003 1.163e+007 6.706e+011 1.000e+002 4.703e-003 1.790e-003 
1.872e-003 1.164e+007 6.710e+011 1.000e+002 4.372e-003 1.791e-003 
1.873e-003 1.169e+007 6.712e+011 1.000e+002 6.308e-003 1.792e-003 
1.874e-003 1.173e+007 6.719e+011 1.000e+002 6.697e-003 1.792e-003 
1.875e-003 1.177e+007 6.728e+011 1.000e+002 3.762e-003 1.793e-003 
1.876e-003 1.184e+007 6.737e+011 1.000e+002 3.361e-003 1.794e-003 
1.877e-003 1.190e+007 6.730e+011 1.000e+002 5.501e-003 1.794e-003 
1.878e-003 1.189e+007 6.713e+011 1.000e+002 4.841e-003 1.795e-003 
1.879e-003 1.191e+007 6.719e+011 1.000e+002 5.988e-003 1.796e-003 
1.880e-003 1.196e+007 6.730e+011 1.000e+002 4.255e-003 1.797e-003 
1.881e-003 1.203e+007 6.738e+011 1.000e+002 3.485e-003 1.797e-003 
1.882e-003 1.210e+007 6.748e+011 1.000e+002 6.110e-003 1.798e-003 
1.883e-003 1.217e+007 6.759e+011 1.000e+002 3.353e-003 1.798e-003 
1.884e-003 1.221e+007 6.736e+011 1.000e+002 4.300e-003 1.799e-003 
1.885e-003 1.220e+007 6.736e+011 1.000e+002 3.699e-003 1.800e-003 
1.886e-003 1.218e+007 6.744e+011 1.000e+002 3.137e-003 1.801e-003 
1.887e-003 1.218e+007 6.754e+011 1.000e+002 6.230e-003 1.802e-003 
1.888e-003 1.220e+007 6.764e+011 1.000e+002 1.627e-003 1.803e-003 
1.889e-003 1.223e+007 6.776e+011 1.000e+002 1.892e-003 1.804e-003 
1.890e-003 1.224e+007 6.794e+011 1.000e+002 6.724e-003 1.805e-003 
1.891e-003 1.209e+007 6.751e+011 1.000e+002 6.935e-003 1.807e-003 
1.892e-003 1.193e+007 6.726e+011 1.000e+002 5.500e-003 1.809e-003 
1.893e-003 1.183e+007 6.712e+011 1.000e+002 7.260e-003 1.811e-003 
1.894e-003 1.179e+007 6.709e+011 1.000e+002 5.483e-003 1.812e-003 
1.895e-003 1.177e+007 6.712e+011 1.000e+002 7.382e-003 1.813e-003 
1.896e-003 1.180e+007 6.714e+011 1.000e+002 5.179e-003 1.814e-003 
1.897e-003 1.184e+007 6.720e+011 1.000e+002 3.428e-003 1.815e-003 
1.898e-003 1.188e+007 6.729e+011 1.000e+002 4.293e-003 1.815e-003 
1.899e-003 1.194e+007 6.738e+011 1.000e+002 5.358e-003 1.816e-003 
1.900e-003 1.200e+007 6.749e+011 1.000e+002 2.863e-003 1.816e-003 
1.901e-003 1.199e+007 6.716e+011 1.000e+002 3.534e-003 1.818e-003 
1.902e-003 1.201e+007 6.720e+011 1.000e+002 4.110e-003 1.818e-003 
1.903e-003 1.206e+007 6.729e+011 1.000e+002 5.749e-003 1.819e-003 
1.904e-003 1.212e+007 6.738e+011 1.000e+002 3.280e-003 1.820e-003 
1.905e-003 1.219e+007 6.747e+011 1.000e+002 5.492e-003 1.820e-003 
1.906e-003 1.227e+007 6.758e+011 1.000e+002 2.741e-003 1.821e-003 
1.907e-003 1.232e+007 6.745e+011 1.000e+002 5.525e-003 1.821e-003 
1.908e-003 1.230e+007 6.739e+011 1.000e+002 2.855e-003 1.822e-003 
1.909e-003 1.228e+007 6.746e+011 1.000e+002 3.713e-003 1.824e-003 
1.910e-003 1.226e+007 6.755e+011 1.000e+002 5.785e-003 1.825e-003 
1.911e-003 1.227e+007 6.764e+011 1.000e+002 5.652e-003 1.826e-003 
1.912e-003 1.230e+007 6.776e+011 1.000e+002 5.744e-003 1.826e-003 
1.913e-003 1.230e+007 6.794e+011 1.000e+002 5.869e-003 1.827e-003 
1.914e-003 1.219e+007 6.759e+011 1.000e+002 5.413e-003 1.829e-003 
1.915e-003 1.202e+007 6.729e+011 1.000e+002 6.452e-003 1.831e-003 
1.916e-003 1.191e+007 6.715e+011 1.000e+002 5.546e-003 1.833e-003 
1.917e-003 1.186e+007 6.711e+011 1.000e+002 5.184e-003 1.834e-003 
1.918e-003 1.185e+007 6.714e+011 1.000e+002 4.720e-003 1.836e-003 
1.919e-003 1.188e+007 6.717e+011 1.000e+002 2.799e-003 1.836e-003 
1.920e-003 1.191e+007 6.723e+011 1.000e+002 4.957e-003 1.837e-003 
1.921e-003 1.194e+007 6.733e+011 1.000e+002 3.995e-003 1.838e-003 
1.922e-003 1.200e+007 6.742e+011 1.000e+002 5.676e-003 1.838e-003 
1.923e-003 1.205e+007 6.729e+011 1.000e+002 5.459e-003 1.839e-003 
1.924e-003 1.201e+007 6.714e+011 1.000e+002 6.796e-003 1.840e-003 
1.925e-003 1.198e+007 6.716e+011 1.000e+002 4.400e-003 1.842e-003 
1.926e-003 1.196e+007 6.719e+011 1.000e+002 6.931e-003 1.843e-003 
1.927e-003 1.195e+007 6.724e+011 1.000e+002 7.625e-003 1.844e-003 
1.928e-003 1.194e+007 6.730e+011 1.000e+002 7.289e-003 1.845e-003 
1.929e-003 1.192e+007 6.739e+011 1.000e+002 5.653e-003 1.846e-003 
1.930e-003 1.194e+007 6.748e+011 1.000e+002 2.968e-003 1.847e-003 
1.931e-003 1.196e+007 6.757e+011 1.000e+002 3.170e-003 1.848e-003 
1.932e-003 1.199e+007 6.769e+011 1.000e+002 4.817e-003 1.849e-003 
1.933e-003 1.202e+007 6.783e+011 1.000e+002 6.719e-003 1.849e-003 
1.934e-003 1.191e+007 6.749e+011 1.000e+002 5.217e-003 1.851e-003 
1.935e-003 1.177e+007 6.727e+011 1.000e+002 4.106e-003 1.853e-003 
1.936e-003 1.165e+007 6.708e+011 1.000e+002 5.053e-003 1.855e-003 
1.937e-003 1.160e+007 6.703e+011 1.000e+002 6.958e-003 1.856e-003 
1.938e-003 1.159e+007 6.704e+011 1.000e+002 5.370e-003 1.857e-003 
1.939e-003 1.160e+007 6.707e+011 1.000e+002 5.173e-003 1.858e-003 
1.940e-003 1.166e+007 6.710e+011 1.000e+002 5.791e-003 1.859e-003 
1.941e-003 1.170e+007 6.717e+011 1.000e+002 6.251e-003 1.860e-003 
1.942e-003 1.175e+007 6.726e+011 1.000e+002 4.663e-003 1.860e-003 
1.943e-003 1.182e+007 6.735e+011 1.000e+002 5.627e-003 1.861e-003 
1.944e-003 1.188e+007 6.727e+011 1.000e+002 6.389e-003 1.861e-003 
1.945e-003 1.187e+007 6.710e+011 1.000e+002 4.249e-003 1.862e-003 
1.946e-003 1.189e+007 6.717e+011 1.000e+002 4.691e-003 1.863e-003 
1.947e-003 1.194e+007 6.727e+011 1.000e+002 4.973e-003 1.864e-003 
1.948e-003 1.200e+007 6.735e+011 1.000e+002 3.203e-003 1.864e-003 
1.949e-003 1.208e+007 6.744e+011 1.000e+002 5.444e-003 1.865e-003 
1.950e-003 1.216e+007 6.755e+011 1.000e+002 5.410e-003 1.865e-003 
1.951e-003 1.222e+007 6.755e+011 1.000e+002 5.232e-003 1.866e-003 
1.952e-003 1.221e+007 6.735e+011 1.000e+002 5.585e-003 1.867e-003 
1.953e-003 1.220e+007 6.741e+011 1.000e+002 4.804e-003 1.868e-003 
1.954e-003 1.218e+007 6.750e+011 1.000e+002 8.990e-003 1.869e-003 
1.955e-003 1.220e+007 6.760e+011 1.000e+002 3.105e-003 1.870e-003 
1.956e-003 1.223e+007 6.771e+011 1.000e+002 3.210e-003 1.871e-003 
1.957e-003 1.226e+007 6.787e+011 1.000e+002 5.099e-003 1.872e-003 
1.958e-003 1.217e+007 6.764e+011 1.000e+002 6.275e-003 1.873e-003 
1.959e-003 1.200e+007 6.735e+011 1.000e+002 5.978e-003 1.875e-003 
1.960e-003 1.188e+007 6.715e+011 1.000e+002 7.691e-003 1.877e-003 
1.961e-003 1.182e+007 6.709e+011 1.000e+002 2.805e-003 1.879e-003 
1.962e-003 1.180e+007 6.710e+011 1.000e+002 3.082e-003 1.880e-003 
1.963e-003 1.181e+007 6.714e+011 1.000e+002 3.429e-003 1.881e-003 
1.964e-003 1.185e+007 6.717e+011 1.000e+002 6.152e-003 1.882e-003 
1.965e-003 1.188e+007 6.725e+011 1.000e+002 4.837e-003 1.882e-003 
1.966e-003 1.193e+007 6.735e+011 1.000e+002 2.859e-003 1.883e-003 
1.967e-003 1.200e+007 6.744e+011 1.000e+002 2.554e-003 1.883e-003 
1.968e-003 1.202e+007 6.716e+011 1.000e+002 8.536e-003 1.884e-003 
1.969e-003 1.197e+007 6.713e+011 1.000e+002 7.689e-003 1.886e-003 
1.970e-003 1.195e+007 6.716e+011 1.000e+002 6.039e-003 1.887e-003 
1.971e-003 1.193e+007 6.720e+011 1.000e+002 5.626e-003 1.888e-003 
1.972e-003 1.191e+007 6.725e+011 1.000e+002 6.075e-003 1.889e-003 
1.973e-003 1.190e+007 6.733e+011 1.000e+002 6.900e-003 1.890e-003 
1.974e-003 1.189e+007 6.742e+011 1.000e+002 4.123e-003 1.891e-003 
1.975e-003 1.191e+007 6.752e+011 1.000e+002 5.693e-003 1.892e-003 
1.976e-003 1.193e+007 6.761e+011 1.000e+002 2.966e-003 1.893e-003 
1.977e-003 1.196e+007 6.774e+011 1.000e+002 4.235e-003 1.894e-003 
1.978e-003 1.191e+007 6.758e+011 1.000e+002 6.006e-003 1.895e-003 
1.979e-003 1.175e+007 6.733e+011 1.000e+002 5.573e-003 1.897e-003 
1.980e-003 1.163e+007 6.711e+011 1.000e+002 8.411e-003 1.899e-003 
1.981e-003 1.156e+007 6.703e+011 1.000e+002 5.905e-003 1.900e-003 
1.982e-003 1.153e+007 6.702e+011 1.000e+002 6.672e-003 1.902e-003 
1.983e-003 1.153e+007 6.706e+011 1.000e+002 6.467e-003 1.903e-003 
1.984e-003 1.157e+007 6.707e+011 1.000e+002 6.587e-003 1.903e-003 
1.985e-003 1.162e+007 6.713e+011 1.000e+002 4.599e-003 1.904e-003 
1.986e-003 1.166e+007 6.722e+011 1.000e+002 4.725e-003 1.905e-003 
1.987e-003 1.172e+007 6.731e+011 1.000e+002 2.224e-003 1.905e-003 
1.988e-003 1.180e+007 6.741e+011 1.000e+002 3.345e-003 1.906e-003 
1.989e-003 1.182e+007 6.712e+011 1.000e+002 5.314e-003 1.907e-003 
1.990e-003 1.183e+007 6.713e+011 1.000e+002 6.451e-003 1.908e-003 
1.991e-003 1.186e+007 6.721e+011 1.000e+002 4.210e-003 1.908e-003 
1.992e-003 1.192e+007 6.732e+011 1.000e+002 3.545e-003 1.909e-003 
1.993e-003 1.199e+007 6.741e+011 1.000e+002 3.568e-003 1.910e-003 
1.994e-003 1.206e+007 6.751e+011 1.000e+002 3.519e-003 1.910e-003 
1.995e-003 1.213e+007 6.763e+011 1.000e+002 4.445e-003 1.911e-003 
1.996e-003 1.215e+007 6.734e+011 1.000e+002 5.316e-003 1.911e-003 
1.997e-003 1.213e+007 6.737e+011 1.000e+002 5.128e-003 1.913e-003 
1.998e-003 1.212e+007 6.745e+011 1.000e+002 6.072e-003 1.914e-003 
1.999e-003 1.213e+007 6.755e+011 1.000e+002 5.451e-003 1.915e-003 
2.000e-003 1.216e+007 6.764e+011 1.000e+002 3.532e-003 1.915e-003 
2.001e-003 1.219e+007 6.776e+011 1.000e+002 6.068e-003 1.916e-003 
2.002e-003 1.216e+007 6.764e+011 1.000e+002 8.672e-003 1.917e-003 
2.003e-003 1.199e+007 6.738e+011 1.000e+002 4.200e-003 1.920e-003 
2.004e-003 1.185e+007 6.717e+011 1.000e+002 3.594e-003 1.921e-003 
2.005e-003 1.177e+007 6.709e+011 1.000e+002 4.266e-003 1.923e-003 
2.006e-003 1.174e+007 6.708e+011 1.000e+002 3.411e-003 1.924e-003 
2.007e-003 1.174e+007 6.712e+011 1.000e+002 6.143e-003 1.925e-003 
2.008e-003 1.177e+007 6.715e+011 1.000e+002 2.587e-003 1.926e-003 
2.009e-003 1.181e+007 6.721e+011 1.000e+002 4.743e-003 1.927e-003 
2.010e-003 1.185e+007 6.731e+011 1.000e+002 3.944e-003 1.927e-003 
2.011e-003 1.191e+007 6.740e+011 1.000e+002 3.279e-003 1.928e-003 
2.012e-003 1.197e+007 6.734e+011 1.000e+002 3.615e-003 1.929e-003 
2.013e-003 1.193e+007 6.712e+011 1.000e+002 4.376e-003 1.930e-003 
2.014e-003 1.190e+007 6.715e+011 1.000e+002 5.608e-003 1.931e-003 
2.015e-003 1.188e+007 6.719e+011 1.000e+002 3.104e-003 1.932e-003 
2.016e-003 1.187e+007 6.722e+011 1.000e+002 4.658e-003 1.933e-003 
2.017e-003 1.186e+007 6.729e+011 1.000e+002 5.526e-003 1.934e-003 
2.018e-003 1.185e+007 6.736e+011 1.000e+002 5.719e-003 1.935e-003 
2.019e-003 1.185e+007 6.745e+011 1.000e+002 4.041e-003 1.936e-003 
2.020e-003 1.187e+007 6.753e+011 1.000e+002 4.444e-003 1.937e-003 
2.021e-003 1.190e+007 6.764e+011 1.000e+002 5.769e-003 1.938e-003 
2.022e-003 1.193e+007 6.777e+011 1.000e+002 3.948e-003 1.939e-003 
2.023e-003 1.184e+007 6.748e+011 1.000e+002 4.002e-003 1.941e-003 
2.024e-003 1.167e+007 6.721e+011 1.000e+002 4.113e-003 1.943e-003 
2.025e-003 1.155e+007 6.707e+011 1.000e+002 5.725e-003 1.945e-003 
2.026e-003 1.150e+007 6.702e+011 1.000e+002 3.260e-003 1.946e-003 
2.027e-003 1.148e+007 6.703e+011 1.000e+002 3.005e-003 1.947e-003 
2.028e-003 1.150e+007 6.706e+011 1.000e+002 4.930e-003 1.948e-003 
2.029e-003 1.156e+007 6.709e+011 1.000e+002 3.667e-003 1.948e-003 
2.030e-003 1.159e+007 6.717e+011 1.000e+002 4.745e-003 1.949e-003 
2.031e-003 1.165e+007 6.726e+011 1.000e+002 5.181e-003 1.950e-003 
2.032e-003 1.172e+007 6.735e+011 1.000e+002 4.404e-003 1.950e-003 
2.033e-003 1.179e+007 6.734e+011 1.000e+002 4.376e-003 1.951e-003 
2.034e-003 1.173e+007 6.707e+011 1.000e+002 5.844e-003 1.952e-003 
2.035e-003 1.170e+007 6.708e+011 1.000e+002 6.144e-003 1.953e-003 
2.036e-003 1.169e+007 6.715e+011 1.000e+002 4.335e-003 1.955e-003 
2.037e-003 1.167e+007 6.719e+011 1.000e+002 4.796e-003 1.956e-003 
2.038e-003 1.166e+007 6.725e+011 1.000e+002 6.210e-003 1.957e-003 
2.039e-003 1.166e+007 6.733e+011 1.000e+002 4.991e-003 1.958e-003 
2.040e-003 1.167e+007 6.741e+011 1.000e+002 4.715e-003 1.959e-003 
2.041e-003 1.169e+007 6.748e+011 1.000e+002 6.244e-003 1.960e-003 
2.042e-003 1.172e+007 6.759e+011 1.000e+002 2.193e-003 1.960e-003 
2.043e-003 1.176e+007 6.771e+011 1.000e+002 3.730e-003 1.961e-003 
2.044e-003 1.169e+007 6.753e+011 1.000e+002 3.876e-003 1.963e-003 
2.045e-003 1.154e+007 6.722e+011 1.000e+002 6.386e-003 1.965e-003 
2.046e-003 1.141e+007 6.705e+011 1.000e+002 5.558e-003 1.966e-003 
2.047e-003 1.135e+007 6.698e+011 1.000e+002 6.839e-003 1.968e-003 
2.048e-003 1.134e+007 6.698e+011 1.000e+002 4.623e-003 1.969e-003 
2.049e-003 1.135e+007 6.701e+011 1.000e+002 3.238e-003 1.970e-003 
2.050e-003 1.141e+007 6.703e+011 1.000e+002 5.657e-003 1.970e-003 
2.051e-003 1.146e+007 6.708e+011 1.000e+002 4.073e-003 1.971e-003 
2.052e-003 1.150e+007 6.716e+011 1.000e+002 2.382e-003 1.972e-003 
2.053e-003 1.158e+007 6.725e+011 1.000e+002 5.362e-003 1.972e-003 
2.054e-003 1.165e+007 6.734e+011 1.000e+002 5.801e-003 1.973e-003 
2.055e-003 1.172e+007 6.734e+011 1.000e+002 5.573e-003 1.973e-003 
2.056e-003 1.167e+007 6.705e+011 1.000e+002 3.809e-003 1.975e-003 
2.057e-003 1.165e+007 6.706e+011 1.000e+002 4.735e-003 1.976e-003 
2.058e-003 1.163e+007 6.712e+011 1.000e+002 7.092e-003 1.977e-003 
2.059e-003 1.161e+007 6.717e+011 1.000e+002 4.804e-003 1.978e-003 
2.060e-003 1.160e+007 6.724e+011 1.000e+002 4.598e-003 1.979e-003 
2.061e-003 1.160e+007 6.732e+011 1.000e+002 3.680e-003 1.980e-003 
2.062e-003 1.162e+007 6.741e+011 1.000e+002 7.000e-003 1.981e-003 
2.063e-003 1.165e+007 6.748e+011 1.000e+002 8.521e-003 1.982e-003 
2.064e-003 1.169e+007 6.759e+011 1.000e+002 2.797e-003 1.983e-003 
2.065e-003 1.172e+007 6.771e+011 1.000e+002 1.397e-003 1.983e-003 
2.066e-003 1.164e+007 6.745e+011 1.000e+002 8.986e-003 1.985e-003 
2.067e-003 1.149e+007 6.721e+011 1.000e+002 8.588e-003 1.987e-003 
2.068e-003 1.138e+007 6.704e+011 1.000e+002 5.112e-003 1.989e-003 
2.069e-003 1.133e+007 6.697e+011 1.000e+002 4.170e-003 1.990e-003 
2.070e-003 1.132e+007 6.696e+011 1.000e+002 4.942e-003 1.991e-003 
2.071e-003 1.132e+007 6.699e+011 1.000e+002 6.744e-003 1.992e-003 
2.072e-003 1.137e+007 6.701e+011 1.000e+002 6.350e-003 1.993e-003 
2.073e-003 1.143e+007 6.705e+011 1.000e+002 4.856e-003 1.993e-003 
2.074e-003 1.147e+007 6.714e+011 1.000e+002 2.470e-003 1.994e-003 
2.075e-003 1.154e+007 6.722e+011 1.000e+002 4.709e-003 1.995e-003 
2.076e-003 1.161e+007 6.731e+011 1.000e+002 3.173e-003 1.995e-003 
2.077e-003 1.169e+007 6.738e+011 1.000e+002 4.255e-003 1.996e-003 
2.078e-003 1.165e+007 6.703e+011 1.000e+002 3.151e-003 1.997e-003 
2.079e-003 1.163e+007 6.704e+011 1.000e+002 6.250e-003 1.998e-003 
2.080e-003 1.162e+007 6.710e+011 1.000e+002 6.016e-003 1.999e-003 
2.081e-003 1.160e+007 6.715e+011 1.000e+002 6.808e-003 2.000e-003 
2.082e-003 1.158e+007 6.721e+011 1.000e+002 3.400e-003 2.001e-003 
2.083e-003 1.158e+007 6.729e+011 1.000e+002 4.723e-003 2.002e-003 
2.084e-003 1.158e+007 6.738e+011 1.000e+002 7.260e-003 2.003e-003 
2.085e-003 1.160e+007 6.746e+011 1.000e+002 2.968e-003 2.004e-003 
2.086e-003 1.163e+007 6.756e+011 1.000e+002 4.508e-003 2.005e-003 
2.087e-003 1.167e+007 6.767e+011 1.000e+002 5.634e-003 2.006e-003 
2.088e-003 1.163e+007 6.749e+011 1.000e+002 3.467e-003 2.007e-003 
2.089e-003 1.147e+007 6.722e+011 1.000e+002 7.729e-003 2.009e-003 
2.090e-003 1.134e+007 6.703e+011 1.000e+002 4.614e-003 2.011e-003 
2.091e-003 1.128e+007 6.696e+011 1.000e+002 6.002e-003 2.012e-003 
2.092e-003 1.125e+007 6.695e+011 1.000e+002 4.525e-003 2.014e-003 
2.093e-003 1.126e+007 6.699e+011 1.000e+002 6.091e-003 2.014e-003 
2.094e-003 1.131e+007 6.700e+011 1.000e+002 7.151e-003 2.015e-003 
2.095e-003 1.137e+007 6.703e+011 1.000e+002 4.995e-003 2.016e-003 
2.096e-003 1.142e+007 6.712e+011 1.000e+002 4.565e-003 2.016e-003 
2.097e-003 1.149e+007 6.720e+011 1.000e+002 7.325e-003 2.017e-003 
2.098e-003 1.156e+007 6.729e+011 1.000e+002 4.222e-003 2.017e-003 
2.099e-003 1.164e+007 6.738e+011 1.000e+002 3.209e-003 2.018e-003 
2.100e-003 1.167e+007 6.707e+011 1.000e+002 5.339e-003 2.019e-003 
2.101e-003 1.169e+007 6.709e+011 1.000e+002 4.166e-003 2.020e-003 
2.102e-003 1.173e+007 6.717e+011 1.000e+002 7.369e-003 2.020e-003 
2.103e-003 1.179e+007 6.728e+011 1.000e+002 5.054e-003 2.021e-003 
2.104e-003 1.186e+007 6.738e+011 1.000e+002 6.022e-003 2.021e-003 
2.105e-003 1.193e+007 6.748e+011 1.000e+002 5.429e-003 2.022e-003 
2.106e-003 1.201e+007 6.759e+011 1.000e+002 3.655e-003 2.022e-003 
2.107e-003 1.204e+007 6.732e+011 1.000e+002 5.585e-003 2.023e-003 
2.108e-003 1.202e+007 6.734e+011 1.000e+002 5.129e-003 2.024e-003 
2.109e-003 1.200e+007 6.741e+011 1.000e+002 5.565e-003 2.025e-003 
2.110e-003 1.200e+007 6.749e+011 1.000e+002 4.079e-003 2.026e-003 
2.111e-003 1.203e+007 6.758e+011 1.000e+002 4.106e-003 2.027e-003 
2.112e-003 1.206e+007 6.770e+011 1.000e+002 4.625e-003 2.028e-003 
2.113e-003 1.206e+007 6.790e+011 1.000e+002 3.517e-003 2.029e-003 
2.114e-003 1.191e+007 6.740e+011 1.000e+002 4.849e-003 2.031e-003 
2.115e-003 1.175e+007 6.717e+011 1.000e+002 8.002e-003 2.033e-003 
2.116e-003 1.165e+007 6.706e+011 1.000e+002 6.274e-003 2.035e-003 
2.117e-003 1.161e+007 6.704e+011 1.000e+002 4.445e-003 2.036e-003 
2.118e-003 1.161e+007 6.707e+011 1.000e+002 6.053e-003 2.037e-003 
2.119e-003 1.165e+007 6.710e+011 1.000e+002 8.201e-003 2.038e-003 
2.120e-003 1.169e+007 6.715e+011 1.000e+002 2.031e-003 2.038e-003 
2.121e-003 1.173e+007 6.725e+011 1.000e+002 3.862e-003 2.039e-003 
2.122e-003 1.180e+007 6.734e+011 1.000e+002 6.369e-003 2.040e-003 
2.123e-003 1.187e+007 6.743e+011 1.000e+002 2.549e-003 2.040e-003 
2.124e-003 1.185e+007 6.709e+011 1.000e+002 5.649e-003 2.041e-003 
2.125e-003 1.182e+007 6.710e+011 1.000e+002 5.634e-003 2.043e-003 
2.126e-003 1.180e+007 6.715e+011 1.000e+002 3.411e-003 2.044e-003 
2.127e-003 1.178e+007 6.719e+011 1.000e+002 5.007e-003 2.045e-003 
2.128e-003 1.177e+007 6.724e+011 1.000e+002 3.804e-003 2.046e-003 
2.129e-003 1.176e+007 6.731e+011 1.000e+002 2.453e-003 2.047e-003 
2.130e-003 1.176e+007 6.740e+011 1.000e+002 5.534e-003 2.048e-003 
2.131e-003 1.178e+007 6.748e+011 1.000e+002 4.077e-003 2.049e-003 
2.132e-003 1.181e+007 6.759e+011 1.000e+002 4.091e-003 2.050e-003 
2.133e-003 1.184e+007 6.770e+011 1.000e+002 5.862e-003 2.050e-003 
2.134e-003 1.179e+007 6.753e+011 1.000e+002 3.255e-003 2.052e-003 
2.135e-003 1.164e+007 6.726e+011 1.000e+002 6.743e-003 2.054e-003 
2.136e-003 1.151e+007 6.707e+011 1.000e+002 4.705e-003 2.056e-003 
2.137e-003 1.144e+007 6.699e+011 1.000e+002 3.210e-003 2.057e-003 
2.138e-003 1.142e+007 6.699e+011 1.000e+002 6.027e-003 2.058e-003 
2.139e-003 1.142e+007 6.702e+011 1.000e+002 2.395e-003 2.059e-003 
2.140e-003 1.147e+007 6.703e+011 1.000e+002 5.102e-003 2.060e-003 
2.141e-003 1.153e+007 6.708e+011 1.000e+002 5.346e-003 2.061e-003 
2.142e-003 1.157e+007 6.716e+011 1.000e+002 3.571e-003 2.061e-003 
2.143e-003 1.164e+007 6.725e+011 1.000e+002 7.115e-003 2.062e-003 
2.144e-003 1.171e+007 6.735e+011 1.000e+002 4.751e-003 2.062e-003 
2.145e-003 1.177e+007 6.720e+011 1.000e+002 4.683e-003 2.063e-003 
2.146e-003 1.172e+007 6.705e+011 1.000e+002 4.380e-003 2.064e-003 
2.147e-003 1.170e+007 6.707e+011 1.000e+002 3.799e-003 2.065e-003 
2.148e-003 1.168e+007 6.712e+011 1.000e+002 3.934e-003 2.066e-003 
2.149e-003 1.167e+007 6.718e+011 1.000e+002 3.987e-003 2.068e-003 
2.150e-003 1.166e+007 6.724e+011 1.000e+002 9.500e-003 2.069e-003 
2.151e-003 1.165e+007 6.732e+011 1.000e+002 5.922e-003 2.070e-003 
2.152e-003 1.167e+007 6.741e+011 1.000e+002 6.359e-003 2.071e-003 
2.153e-003 1.169e+007 6.748e+011 1.000e+002 5.286e-003 2.071e-003 
2.154e-003 1.172e+007 6.758e+011 1.000e+002 3.963e-003 2.072e-003 
2.155e-003 1.176e+007 6.771e+011 1.000e+002 2.572e-003 2.073e-003 
2.156e-003 1.169e+007 6.747e+011 1.000e+002 4.708e-003 2.074e-003 
2.157e-003 1.153e+007 6.721e+011 1.000e+002 4.863e-003 2.077e-003 
2.158e-003 1.141e+007 6.704e+011 1.000e+002 5.826e-003 2.078e-003 
2.159e-003 1.135e+007 6.697e+011 1.000e+002 5.401e-003 2.080e-003 
2.160e-003 1.134e+007 6.697e+011 1.000e+002 3.563e-003 2.081e-003 
2.161e-003 1.135e+007 6.700e+011 1.000e+002 3.977e-003 2.082e-003 
2.162e-003 1.141e+007 6.702e+011 1.000e+002 2.797e-003 2.082e-003 
2.163e-003 1.147e+007 6.707e+011 1.000e+002 4.842e-003 2.083e-003 
2.164e-003 1.151e+007 6.716e+011 1.000e+002 5.876e-003 2.084e-003 
2.165e-003 1.158e+007 6.724e+011 1.000e+002 1.683e-003 2.084e-003 
2.166e-003 1.166e+007 6.733e+011 1.000e+002 3.989e-003 2.085e-003 
2.167e-003 1.173e+007 6.727e+011 1.000e+002 6.808e-003 2.085e-003 
2.168e-003 1.168e+007 6.703e+011 1.000e+002 3.986e-003 2.086e-003 
2.169e-003 1.167e+007 6.705e+011 1.000e+002 5.066e-003 2.088e-003 
2.170e-003 1.165e+007 6.711e+011 1.000e+002 7.208e-003 2.089e-003 
2.171e-003 1.164e+007 6.716e+011 1.000e+002 5.135e-003 2.090e-003 
2.172e-003 1.162e+007 6.723e+011 1.000e+002 5.040e-003 2.091e-003 
2.173e-003 1.162e+007 6.731e+011 1.000e+002 4.987e-003 2.092e-003 
2.174e-003 1.163e+007 6.739e+011 1.000e+002 3.151e-003 2.093e-003 
2.175e-003 1.167e+007 6.747e+011 1.000e+002 5.801e-003 2.094e-003 
2.176e-003 1.170e+007 6.758e+011 1.000e+002 5.185e-003 2.094e-003 
2.177e-003 1.175e+007 6.770e+011 1.000e+002 3.602e-003 2.095e-003 
2.178e-003 1.170e+007 6.750e+011 1.000e+002 3.383e-003 2.096e-003 
2.179e-003 1.154e+007 6.725e+011 1.000e+002 3.957e-003 2.098e-003 
2.180e-003 1.143e+007 6.706e+011 1.000e+002 2.996e-003 2.100e-003 
2.181e-003 1.136e+007 6.698e+011 1.000e+002 2.506e-003 2.102e-003 
2.182e-003 1.133e+007 6.696e+011 1.000e+002 3.700e-003 2.103e-003 
2.183e-003 1.134e+007 6.699e+011 1.000e+002 4.032e-003 2.104e-003 
2.184e-003 1.138e+007 6.701e+011 1.000e+002 5.196e-003 2.105e-003 
2.185e-003 1.144e+007 6.705e+011 1.000e+002 6.224e-003 2.105e-003 
2.186e-003 1.148e+007 6.713e+011 1.000e+002 4.320e-003 2.106e-003 
2.187e-003 1.155e+007 6.722e+011 1.000e+002 3.203e-003 2.106e-003 
2.188e-003 1.162e+007 6.731e+011 1.000e+002 4.569e-003 2.107e-003 
2.189e-003 1.170e+007 6.741e+011 1.000e+002 5.924e-003 2.107e-003 
2.190e-003 1.169e+007 6.706e+011 1.000e+002 3.493e-003 2.108e-003 
2.191e-003 1.173e+007 6.711e+011 1.000e+002 3.381e-003 2.109e-003 
2.192e-003 1.177e+007 6.721e+011 1.000e+002 5.463e-003 2.110e-003 
2.193e-003 1.183e+007 6.730e+011 1.000e+002 6.204e-003 2.110e-003 
2.194e-003 1.191e+007 6.740e+011 1.000e+002 4.053e-003 2.111e-003 
2.195e-003 1.198e+007 6.750e+011 1.000e+002 6.002e-003 2.111e-003 
2.196e-003 1.206e+007 6.762e+011 1.000e+002 3.927e-003 2.112e-003 
2.197e-003 1.206e+007 6.731e+011 1.000e+002 6.662e-003 2.113e-003 
2.198e-003 1.204e+007 6.736e+011 1.000e+002 5.066e-003 2.114e-003 
2.199e-003 1.203e+007 6.744e+011 1.000e+002 7.674e-003 2.115e-003 
2.200e-003 1.204e+007 6.753e+011 1.000e+002 2.423e-003 2.116e-003 
2.201e-003 1.207e+007 6.763e+011 1.000e+002 3.595e-003 2.117e-003 
2.202e-003 1.209e+007 6.774e+011 1.000e+002 3.420e-003 2.118e-003 
2.203e-003 1.205e+007 6.759e+011 1.000e+002 4.918e-003 2.119e-003 
2.204e-003 1.189e+007 6.732e+011 1.000e+002 5.286e-003 2.121e-003 
2.205e-003 1.175e+007 6.712e+011 1.000e+002 4.437e-003 2.123e-003 
2.206e-003 1.167e+007 6.705e+011 1.000e+002 5.231e-003 2.125e-003 
2.207e-003 1.165e+007 6.704e+011 1.000e+002 5.854e-003 2.126e-003 
2.208e-003 1.165e+007 6.708e+011 1.000e+002 4.790e-003 2.127e-003 
2.209e-003 1.170e+007 6.711e+011 1.000e+002 6.731e-003 2.127e-003 
2.210e-003 1.174e+007 6.717e+011 1.000e+002 4.289e-003 2.128e-003 
2.211e-003 1.178e+007 6.726e+011 1.000e+002 5.527e-003 2.129e-003 
2.212e-003 1.185e+007 6.736e+011 1.000e+002 5.938e-003 2.129e-003 
2.213e-003 1.192e+007 6.746e+011 1.000e+002 4.387e-003 2.130e-003 
2.214e-003 1.188e+007 6.709e+011 1.000e+002 5.762e-003 2.131e-003 
2.215e-003 1.185e+007 6.711e+011 1.000e+002 4.483e-003 2.132e-003 
2.216e-003 1.183e+007 6.716e+011 1.000e+002 2.922e-003 2.133e-003 
2.217e-003 1.182e+007 6.720e+011 1.000e+002 4.414e-003 2.135e-003 
2.218e-003 1.180e+007 6.725e+011 1.000e+002 6.193e-003 2.136e-003 
2.219e-003 1.179e+007 6.733e+011 1.000e+002 6.955e-003 2.137e-003 
2.220e-003 1.180e+007 6.742e+011 1.000e+002 6.117e-003 2.138e-003 
2.221e-003 1.182e+007 6.750e+011 1.000e+002 4.806e-003 2.138e-003 
2.222e-003 1.186e+007 6.761e+011 1.000e+002 4.695e-003 2.139e-003 
2.223e-003 1.189e+007 6.775e+011 1.000e+002 2.337e-003 2.140e-003 
2.224e-003 1.182e+007 6.753e+011 1.000e+002 7.019e-003 2.142e-003 
2.225e-003 1.166e+007 6.725e+011 1.000e+002 5.396e-003 2.144e-003 
2.226e-003 1.154e+007 6.707e+011 1.000e+002 6.259e-003 2.145e-003 
2.227e-003 1.148e+007 6.700e+011 1.000e+002 5.920e-003 2.147e-003 
2.228e-003 1.146e+007 6.700e+011 1.000e+002 8.617e-003 2.148e-003 
2.229e-003 1.147e+007 6.703e+011 1.000e+002 6.086e-003 2.149e-003 
2.230e-003 1.152e+007 6.705e+011 1.000e+002 3.988e-003 2.150e-003 
2.231e-003 1.157e+007 6.711e+011 1.000e+002 2.690e-003 2.150e-003 
2.232e-003 1.161e+007 6.720e+011 1.000e+002 6.872e-003 2.151e-003 
2.233e-003 1.169e+007 6.728e+011 1.000e+002 2.119e-003 2.151e-003 
2.234e-003 1.176e+007 6.737e+011 1.000e+002 3.563e-003 2.152e-003 
2.235e-003 1.179e+007 6.711e+011 1.000e+002 7.472e-003 2.153e-003 
2.236e-003 1.180e+007 6.711e+011 1.000e+002 2.028e-003 2.154e-003 
2.237e-003 1.183e+007 6.719e+011 1.000e+002 5.284e-003 2.154e-003 
2.238e-003 1.189e+007 6.729e+011 1.000e+002 5.250e-003 2.155e-003 
2.239e-003 1.196e+007 6.738e+011 1.000e+002 6.128e-003 2.156e-003 
2.240e-003 1.204e+007 6.748e+011 1.000e+002 4.557e-003 2.156e-003 
2.241e-003 1.212e+007 6.758e+011 1.000e+002 4.584e-003 2.156e-003 
2.242e-003 1.215e+007 6.734e+011 1.000e+002 5.974e-003 2.157e-003 
2.243e-003 1.214e+007 6.735e+011 1.000e+002 7.099e-003 2.158e-003 
2.244e-003 1.212e+007 6.742e+011 1.000e+002 2.147e-003 2.159e-003 
2.245e-003 1.212e+007 6.751e+011 1.000e+002 1.870e-003 2.160e-003 
2.246e-003 1.214e+007 6.761e+011 1.000e+002 3.461e-003 2.161e-003 
2.247e-003 1.217e+007 6.773e+011 1.000e+002 4.718e-003 2.162e-003 
2.248e-003 1.217e+007 6.794e+011 1.000e+002 4.525e-003 2.163e-003 
2.249e-003 1.201e+007 6.744e+011 1.000e+002 7.413e-003 2.165e-003 
2.250e-003 1.186e+007 6.720e+011 1.000e+002 6.324e-003 2.167e-003 
2.251e-003 1.177e+007 6.708e+011 1.000e+002 4.799e-003 2.169e-003 
2.252e-003 1.173e+007 6.706e+011 1.000e+002 4.417e-003 2.170e-003 
2.253e-003 1.172e+007 6.709e+011 1.000e+002 4.268e-003 2.171e-003 
2.254e-003 1.175e+007 6.711e+011 1.000e+002 3.108e-003 2.172e-003 
2.255e-003 1.179e+007 6.717e+011 1.000e+002 7.549e-003 2.173e-003 
2.256e-003 1.182e+007 6.726e+011 1.000e+002 4.901e-003 2.173e-003 
2.257e-003 1.189e+007 6.736e+011 1.000e+002 3.812e-003 2.174e-003 
2.258e-003 1.195e+007 6.746e+011 1.000e+002 3.392e-003 2.175e-003 
2.259e-003 1.192e+007 6.711e+011 1.000e+002 4.559e-003 2.176e-003 
2.260e-003 1.189e+007 6.712e+011 1.000e+002 4.762e-003 2.177e-003 
2.261e-003 1.187e+007 6.717e+011 1.000e+002 7.309e-003 2.178e-003 
2.262e-003 1.186e+007 6.720e+011 1.000e+002 7.315e-003 2.179e-003 
2.263e-003 1.184e+007 6.725e+011 1.000e+002 4.936e-003 2.180e-003 
2.264e-003 1.183e+007 6.733e+011 1.000e+002 4.961e-003 2.181e-003 
2.265e-003 1.183e+007 6.742e+011 1.000e+002 4.760e-003 2.182e-003 
2.266e-003 1.186e+007 6.750e+011 1.000e+002 5.272e-003 2.183e-003 
2.267e-003 1.188e+007 6.759e+011 1.000e+002 3.735e-003 2.184e-003 
2.268e-003 1.192e+007 6.772e+011 1.000e+002 3.339e-003 2.185e-003 
2.269e-003 1.187e+007 6.755e+011 1.000e+002 3.526e-003 2.186e-003 
2.270e-003 1.172e+007 6.727e+011 1.000e+002 8.037e-003 2.188e-003 
2.271e-003 1.158e+007 6.708e+011 1.000e+002 4.495e-003 2.190e-003 
2.272e-003 1.151e+007 6.701e+011 1.000e+002 8.566e-003 2.192e-003 
2.273e-003 1.149e+007 6.700e+011 1.000e+002 4.081e-003 2.193e-003 
2.274e-003 1.149e+007 6.704e+011 1.000e+002 4.026e-003 2.194e-003 
2.275e-003 1.154e+007 6.706e+011 1.000e+002 5.369e-003 2.194e-003 
2.276e-003 1.159e+007 6.712e+011 1.000e+002 5.044e-003 2.195e-003 
2.277e-003 1.163e+007 6.721e+011 1.000e+002 5.190e-003 2.196e-003 
2.278e-003 1.170e+007 6.730e+011 1.000e+002 5.689e-003 2.196e-003 
2.279e-003 1.177e+007 6.740e+011 1.000e+002 3.706e-003 2.197e-003 
2.280e-003 1.178e+007 6.709e+011 1.000e+002 6.022e-003 2.198e-003 
2.281e-003 1.175e+007 6.707e+011 1.000e+002 4.100e-003 2.199e-003 
2.282e-003 1.173e+007 6.711e+011 1.000e+002 7.019e-003 2.200e-003 
2.283e-003 1.171e+007 6.716e+011 1.000e+002 4.618e-003 2.201e-003 
2.284e-003 1.170e+007 6.721e+011 1.000e+002 6.896e-003 2.202e-003 
2.285e-003 1.169e+007 6.728e+011 1.000e+002 5.979e-003 2.203e-003 
2.286e-003 1.168e+007 6.737e+011 1.000e+002 4.351e-003 2.204e-003 
2.287e-003 1.170e+007 6.746e+011 1.000e+002 6.770e-003 2.205e-003 
2.288e-003 1.172e+007 6.753e+011 1.000e+002 4.427e-003 2.206e-003 
2.289e-003 1.177e+007 6.765e+011 1.000e+002 3.088e-003 2.207e-003 
2.290e-003 1.178e+007 6.763e+011 1.000e+002 7.478e-003 2.208e-003 
2.291e-003 1.163e+007 6.731e+011 1.000e+002 4.392e-003 2.210e-003 
2.292e-003 1.149e+007 6.710e+011 1.000e+002 6.548e-003 2.212e-003 
2.293e-003 1.140e+007 6.699e+011 1.000e+002 5.245e-003 2.213e-003 
2.294e-003 1.137e+007 6.697e+011 1.000e+002 6.258e-003 2.215e-003 
2.295e-003 1.137e+007 6.698e+011 1.000e+002 5.895e-003 2.216e-003 
2.296e-003 1.141e+007 6.701e+011 1.000e+002 6.087e-003 2.216e-003 
2.297e-003 1.147e+007 6.705e+011 1.000e+002 3.392e-003 2.217e-003 
2.298e-003 1.151e+007 6.711e+011 1.000e+002 6.416e-003 2.218e-003 
2.299e-003 1.157e+007 6.720e+011 1.000e+002 4.399e-003 2.218e-003 
2.300e-003 1.164e+007 6.730e+011 1.000e+002 6.537e-003 2.219e-003 
2.301e-003 1.171e+007 6.740e+011 1.000e+002 4.149e-003 2.219e-003 
2.302e-003 1.173e+007 6.713e+011 1.000e+002 9.263e-003 2.220e-003 
2.303e-003 1.169e+007 6.706e+011 1.000e+002 6.649e-003 2.221e-003 
2.304e-003 1.168e+007 6.710e+011 1.000e+002 7.436e-003 2.222e-003 
2.305e-003 1.166e+007 6.715e+011 1.000e+002 5.024e-003 2.224e-003 
2.306e-003 1.164e+007 6.721e+011 1.000e+002 5.825e-003 2.225e-003 
2.307e-003 1.163e+007 6.727e+011 1.000e+002 7.390e-003 2.226e-003 
2.308e-003 1.163e+007 6.736e+011 1.000e+002 5.189e-003 2.227e-003 
2.309e-003 1.165e+007 6.745e+011 1.000e+002 5.426e-003 2.228e-003 
2.310e-003 1.169e+007 6.754e+011 1.000e+002 3.244e-003 2.228e-003 
2.311e-003 1.173e+007 6.765e+011 1.000e+002 3.585e-003 2.229e-003 
2.312e-003 1.173e+007 6.757e+011 1.000e+002 6.031e-003 2.230e-003 
2.313e-003 1.158e+007 6.732e+011 1.000e+002 5.758e-003 2.232e-003 
2.314e-003 1.146e+007 6.711e+011 1.000e+002 7.571e-003 2.234e-003 
2.315e-003 1.138e+007 6.699e+011 1.000e+002 4.173e-003 2.235e-003 
2.316e-003 1.135e+007 6.696e+011 1.000e+002 2.083e-003 2.237e-003 
2.317e-003 1.134e+007 6.697e+011 1.000e+002 8.897e-003 2.238e-003 
2.318e-003 1.137e+007 6.700e+011 1.000e+002 5.874e-003 2.239e-003 
2.319e-003 1.143e+007 6.702e+011 1.000e+002 5.502e-003 2.239e-003 
2.320e-003 1.148e+007 6.708e+011 1.000e+002 3.318e-003 2.240e-003 
2.321e-003 1.153e+007 6.718e+011 1.000e+002 3.070e-003 2.240e-003 
2.322e-003 1.160e+007 6.727e+011 1.000e+002 8.503e-003 2.241e-003 
2.323e-003 1.168e+007 6.735e+011 1.000e+002 6.359e-003 2.241e-003 
2.324e-003 1.170e+007 6.707e+011 1.000e+002 4.381e-003 2.242e-003 
2.325e-003 1.166e+007 6.702e+011 1.000e+002 7.727e-003 2.244e-003 
2.326e-003 1.164e+007 6.706e+011 1.000e+002 5.784e-003 2.245e-003 
2.327e-003 1.162e+007 6.711e+011 1.000e+002 4.014e-003 2.246e-003 
2.328e-003 1.161e+007 6.718e+011 1.000e+002 7.320e-003 2.247e-003 
2.329e-003 1.159e+007 6.725e+011 1.000e+002 4.444e-003 2.248e-003 
2.330e-003 1.159e+007 6.734e+011 1.000e+002 4.103e-003 2.249e-003 
2.331e-003 1.161e+007 6.743e+011 1.000e+002 4.106e-003 2.250e-003 
2.332e-003 1.165e+007 6.751e+011 1.000e+002 3.162e-003 2.251e-003 
2.333e-003 1.169e+007 6.763e+011 1.000e+002 5.813e-003 2.251e-003 
2.334e-003 1.171e+007 6.781e+011 1.000e+002 4.115e-003 2.252e-003 
2.335e-003 1.157e+007 6.736e+011 1.000e+002 8.173e-003 2.254e-003 
2.336e-003 1.143e+007 6.712e+011 1.000e+002 4.603e-003 2.256e-003 
2.337e-003 1.134e+007 6.699e+011 1.000e+002 7.364e-003 2.258e-003 
2.338e-003 1.131e+007 6.694e+011 1.000e+002 6.049e-003 2.259e-003 
2.339e-003 1.130e+007 6.695e+011 1.000e+002 5.493e-003 2.260e-003 
2.340e-003 1.132e+007 6.698e+011 1.000e+002 5.624e-003 2.261e-003 
2.341e-003 1.138e+007 6.701e+011 1.000e+002 5.725e-003 2.261e-003 
2.342e-003 1.144e+007 6.706e+011 1.000e+002 4.640e-003 2.262e-003 
2.343e-003 1.148e+007 6.716e+011 1.000e+002 4.525e-003 2.263e-003 
2.344e-003 1.156e+007 6.724e+011 1.000e+002 4.738e-003 2.263e-003 
2.345e-003 1.163e+007 6.733e+011 1.000e+002 3.862e-003 2.264e-003 
2.346e-003 1.168e+007 6.713e+011 1.000e+002 6.433e-003 2.264e-003 
2.347e-003 1.163e+007 6.702e+011 1.000e+002 6.614e-003 2.266e-003 
2.348e-003 1.161e+007 6.705e+011 1.000e+002 7.066e-003 2.267e-003 
2.349e-003 1.160e+007 6.710e+011 1.000e+002 7.474e-003 2.268e-003 
2.350e-003 1.158e+007 6.716e+011 1.000e+002 6.262e-003 2.269e-003 
2.351e-003 1.157e+007 6.723e+011 1.000e+002 4.313e-003 2.270e-003 
2.352e-003 1.157e+007 6.732e+011 1.000e+002 2.483e-003 2.271e-003 
2.353e-003 1.159e+007 6.740e+011 1.000e+002 4.572e-003 2.272e-003 
2.354e-003 1.163e+007 6.747e+011 1.000e+002 3.676e-003 2.273e-003 
2.355e-003 1.167e+007 6.759e+011 1.000e+002 6.509e-003 2.273e-003 
2.356e-003 1.171e+007 6.773e+011 1.000e+002 4.253e-003 2.274e-003 
2.357e-003 1.162e+007 6.743e+011 1.000e+002 7.295e-003 2.276e-003 
2.358e-003 1.148e+007 6.720e+011 1.000e+002 3.141e-003 2.278e-003 
2.359e-003 1.137e+007 6.703e+011 1.000e+002 5.286e-003 2.279e-003 
2.360e-003 1.132e+007 6.695e+011 1.000e+002 4.983e-003 2.281e-003 
2.361e-003 1.130e+007 6.694e+011 1.000e+002 4.159e-003 2.282e-003 
2.362e-003 1.131e+007 6.697e+011 1.000e+002 6.345e-003 2.283e-003 
2.363e-003 1.136e+007 6.699e+011 1.000e+002 4.026e-003 2.284e-003 
2.364e-003 1.142e+007 6.703e+011 1.000e+002 2.494e-003 2.284e-003 
2.365e-003 1.147e+007 6.711e+011 1.000e+002 6.006e-003 2.285e-003 
2.366e-003 1.153e+007 6.720e+011 1.000e+002 4.025e-003 2.285e-003 
2.367e-003 1.161e+007 6.729e+011 1.000e+002 4.040e-003 2.286e-003 
2.368e-003 1.169e+007 6.738e+011 1.000e+002 3.907e-003 2.286e-003 
2.369e-003 1.166e+007 6.703e+011 1.000e+002 8.432e-003 2.287e-003 
2.370e-003 1.164e+007 6.702e+011 1.000e+002 3.113e-003 2.289e-003 
2.371e-003 1.162e+007 6.707e+011 1.000e+002 6.039e-003 2.290e-003 
2.372e-003 1.161e+007 6.712e+011 1.000e+002 5.880e-003 2.291e-003 
2.373e-003 1.159e+007 6.719e+011 1.000e+002 6.772e-003 2.292e-003 
2.374e-003 1.158e+007 6.727e+011 1.000e+002 6.440e-003 2.293e-003 
2.375e-003 1.159e+007 6.736e+011 1.000e+002 5.994e-003 2.294e-003 
2.376e-003 1.162e+007 6.744e+011 1.000e+002 5.592e-003 2.295e-003 
2.377e-003 1.165e+007 6.754e+011 1.000e+002 4.167e-003 2.296e-003 
2.378e-003 1.170e+007 6.766e+011 1.000e+002 6.785e-003 2.296e-003 
2.379e-003 1.169e+007 6.754e+011 1.000e+002 4.285e-003 2.297e-003 
2.380e-003 1.153e+007 6.729e+011 1.000e+002 4.003e-003 2.299e-003 
2.381e-003 1.140e+007 6.707e+011 1.000e+002 3.723e-003 2.301e-003 
2.382e-003 1.132e+007 6.697e+011 1.000e+002 4.512e-003 2.303e-003 
2.383e-003 1.129e+007 6.694e+011 1.000e+002 6.347e-003 2.304e-003 
2.384e-003 1.129e+007 6.696e+011 1.000e+002 5.577e-003 2.305e-003 
2.385e-003 1.133e+007 6.699e+011 1.000e+002 1.546e-003 2.306e-003 
2.386e-003 1.139e+007 6.702e+011 1.000e+002 4.881e-003 2.306e-003 
2.387e-003 1.143e+007 6.709e+011 1.000e+002 3.867e-003 2.307e-003 
2.388e-003 1.149e+007 6.718e+011 1.000e+002 3.524e-003 2.308e-003 
2.389e-003 1.156e+007 6.727e+011 1.000e+002 4.865e-003 2.308e-003 
2.390e-003 1.164e+007 6.736e+011 1.000e+002 4.503e-003 2.309e-003 
2.391e-003 1.168e+007 6.708e+011 1.000e+002 5.887e-003 2.309e-003 
2.392e-003 1.169e+007 6.708e+011 1.000e+002 8.511e-003 2.310e-003 
2.393e-003 1.173e+007 6.716e+011 1.000e+002 5.423e-003 2.311e-003 
2.394e-003 1.178e+007 6.726e+011 1.000e+002 2.093e-003 2.312e-003 
2.395e-003 1.185e+007 6.736e+011 1.000e+002 3.784e-003 2.312e-003 
2.396e-003 1.193e+007 6.747e+011 1.000e+002 2.652e-003 2.313e-003 
2.397e-003 1.200e+007 6.758e+011 1.000e+002 5.239e-003 2.313e-003 
2.398e-003 1.203e+007 6.731e+011 1.000e+002 7.326e-003 2.314e-003 
2.399e-003 1.202e+007 6.734e+011 1.000e+002 7.003e-003 2.315e-003 
2.400e-003 1.201e+007 6.740e+011 1.000e+002 4.265e-003 2.316e-003 
2.401e-003 1.201e+007 6.749e+011 1.000e+002 5.951e-003 2.317e-003 
2.402e-003 1.204e+007 6.758e+011 1.000e+002 4.671e-003 2.318e-003 
2.403e-003 1.207e+007 6.769e+011 1.000e+002 4.298e-003 2.319e-003 
2.404e-003 1.206e+007 6.789e+011 1.000e+002 3.734e-003 2.320e-003 
2.405e-003 1.192e+007 6.740e+011 1.000e+002 5.066e-003 2.322e-003 
2.406e-003 1.176e+007 6.716e+011 1.000e+002 4.276e-003 2.324e-003 
2.407e-003 1.166e+007 6.705e+011 1.000e+002 4.491e-003 2.325e-003 
2.408e-003 1.162e+007 6.703e+011 1.000e+002 7.126e-003 2.327e-003 
2.409e-003 1.161e+007 6.706e+011 1.000e+002 5.568e-003 2.328e-003 
2.410e-003 1.165e+007 6.708e+011 1.000e+002 2.837e-003 2.328e-003 
2.411e-003 1.169e+007 6.714e+011 1.000e+002 4.298e-003 2.329e-003 
2.412e-003 1.173e+007 6.723e+011 1.000e+002 4.139e-003 2.330e-003 
2.413e-003 1.179e+007 6.732e+011 1.000e+002 3.229e-003 2.330e-003 
2.414e-003 1.186e+007 6.742e+011 1.000e+002 2.256e-003 2.331e-003 
2.415e-003 1.189e+007 6.714e+011 1.000e+002 2.335e-003 2.332e-003 
2.416e-003 1.190e+007 6.715e+011 1.000e+002 5.198e-003 2.333e-003 
2.417e-003 1.193e+007 6.724e+011 1.000e+002 2.356e-003 2.334e-003 
2.418e-003 1.199e+007 6.733e+011 1.000e+002 4.176e-003 2.334e-003 
2.419e-003 1.206e+007 6.742e+011 1.000e+002 5.394e-003 2.335e-003 
2.420e-003 1.214e+007 6.751e+011 1.000e+002 3.161e-003 2.335e-003 
2.421e-003 1.221e+007 6.762e+011 1.000e+002 4.120e-003 2.336e-003 
2.422e-003 1.223e+007 6.734e+011 1.000e+002 4.183e-003 2.337e-003 
2.423e-003 1.221e+007 6.737e+011 1.000e+002 5.256e-003 2.338e-003 
2.424e-003 1.219e+007 6.746e+011 1.000e+002 2.999e-003 2.339e-003 
2.425e-003 1.219e+007 6.756e+011 1.000e+002 1.934e-003 2.340e-003 
2.426e-003 1.221e+007 6.764e+011 1.000e+002 1.541e-003 2.341e-003 
2.427e-003 1.223e+007 6.777e+011 1.000e+002 6.491e-003 2.341e-003 
2.428e-003 1.219e+007 6.763e+011 1.000e+002 6.632e-003 2.343e-003 
2.429e-003 1.202e+007 6.734e+011 1.000e+002 4.168e-003 2.345e-003 
2.430e-003 1.188e+007 6.714e+011 1.000e+002 6.937e-003 2.347e-003 
2.431e-003 1.180e+007 6.708e+011 1.000e+002 4.809e-003 2.348e-003 
2.432e-003 1.177e+007 6.708e+011 1.000e+002 6.838e-003 2.350e-003 
2.433e-003 1.178e+007 6.712e+011 1.000e+002 5.878e-003 2.351e-003 
2.434e-003 1.182e+007 6.716e+011 1.000e+002 3.501e-003 2.351e-003 
2.435e-003 1.185e+007 6.723e+011 1.000e+002 2.117e-003 2.352e-003 
2.436e-003 1.190e+007 6.733e+011 1.000e+002 5.755e-003 2.353e-003 
2.437e-003 1.197e+007 6.743e+011 1.000e+002 3.294e-003 2.353e-003 
2.438e-003 1.199e+007 6.718e+011 1.000e+002 4.380e-003 2.354e-003 
2.439e-003 1.196e+007 6.712e+011 1.000e+002 5.713e-003 2.355e-003 
2.440e-003 1.194e+007 6.716e+011 1.000e+002 6.354e-003 2.356e-003 
2.441e-003 1.193e+007 6.720e+011 1.000e+002 6.125e-003 2.358e-003 
2.442e-003 1.192e+007 6.724e+011 1.000e+002 6.391e-003 2.359e-003 
2.443e-003 1.191e+007 6.730e+011 1.000e+002 3.333e-003 2.360e-003 
2.444e-003 1.190e+007 6.738e+011 1.000e+002 4.166e-003 2.361e-003 
2.445e-003 1.191e+007 6.747e+011 1.000e+002 2.863e-003 2.362e-003 
2.446e-003 1.194e+007 6.756e+011 1.000e+002 5.482e-003 2.362e-003 
2.447e-003 1.197e+007 6.766e+011 1.000e+002 2.236e-003 2.363e-003 
2.448e-003 1.198e+007 6.783e+011 1.000e+002 2.462e-003 2.364e-003 
2.449e-003 1.186e+007 6.743e+011 1.000e+002 4.145e-003 2.366e-003 
2.450e-003 1.172e+007 6.718e+011 1.000e+002 8.111e-003 2.368e-003 
2.451e-003 1.162e+007 6.706e+011 1.000e+002 7.613e-003 2.370e-003 
2.452e-003 1.157e+007 6.702e+011 1.000e+002 6.609e-003 2.371e-003 
2.453e-003 1.156e+007 6.703e+011 1.000e+002 3.861e-003 2.372e-003 
2.454e-003 1.158e+007 6.706e+011 1.000e+002 5.399e-003 2.373e-003 
2.455e-003 1.164e+007 6.709e+011 1.000e+002 7.261e-003 2.374e-003 
2.456e-003 1.167e+007 6.718e+011 1.000e+002 4.755e-003 2.374e-003 
2.457e-003 1.173e+007 6.726e+011 1.000e+002 6.165e-003 2.375e-003 
2.458e-003 1.180e+007 6.736e+011 1.000e+002 7.545e-003 2.375e-003 
2.459e-003 1.187e+007 6.729e+011 1.000e+002 6.322e-003 2.376e-003 
2.460e-003 1.182e+007 6.707e+011 1.000e+002 6.003e-003 2.377e-003 
2.461e-003 1.180e+007 6.710e+011 1.000e+002 8.752e-003 2.378e-003 
2.462e-003 1.178e+007 6.714e+011 1.000e+002 4.644e-003 2.380e-003 
2.463e-003 1.177e+007 6.719e+011 1.000e+002 5.382e-003 2.381e-003 
2.464e-003 1.175e+007 6.725e+011 1.000e+002 3.397e-003 2.382e-003 
2.465e-003 1.174e+007 6.733e+011 1.000e+002 4.275e-003 2.383e-003 
2.466e-003 1.175e+007 6.742e+011 1.000e+002 5.459e-003 2.384e-003 
2.467e-003 1.178e+007 6.750e+011 1.000e+002 6.791e-003 2.385e-003 
2.468e-003 1.182e+007 6.761e+011 1.000e+002 2.966e-003 2.385e-003 
2.469e-003 1.186e+007 6.775e+011 1.000e+002 4.241e-003 2.386e-003 
2.470e-003 1.176e+007 6.746e+011 1.000e+002 3.744e-003 2.388e-003 
2.471e-003 1.162e+007 6.723e+011 1.000e+002 4.456e-003 2.390e-003 
2.472e-003 1.150e+007 6.706e+011 1.000e+002 8.341e-003 2.391e-003 
2.473e-003 1.145e+007 6.698e+011 1.000e+002 4.642e-003 2.393e-003 
2.474e-003 1.143e+007 6.699e+011 1.000e+002 3.690e-003 2.394e-003 
2.475e-003 1.144e+007 6.702e+011 1.000e+002 2.999e-003 2.395e-003 
2.476e-003 1.149e+007 6.704e+011 1.000e+002 6.372e-003 2.396e-003 
2.477e-003 1.154e+007 6.710e+011 1.000e+002 4.611e-003 2.396e-003 
2.478e-003 1.159e+007 6.719e+011 1.000e+002 3.480e-003 2.397e-003 
2.479e-003 1.166e+007 6.727e+011 1.000e+002 4.503e-003 2.397e-003 
2.480e-003 1.174e+007 6.737e+011 1.000e+002 5.190e-003 2.398e-003 
2.481e-003 1.175e+007 6.708e+011 1.000e+002 4.549e-003 2.399e-003 
2.482e-003 1.172e+007 6.704e+011 1.000e+002 5.630e-003 2.400e-003 
2.483e-003 1.169e+007 6.708e+011 1.000e+002 7.643e-003 2.401e-003 
2.484e-003 1.168e+007 6.714e+011 1.000e+002 3.886e-003 2.402e-003 
2.485e-003 1.166e+007 6.719e+011 1.000e+002 3.895e-003 2.403e-003 
2.486e-003 1.165e+007 6.726e+011 1.000e+002 7.895e-003 2.404e-003 
2.487e-003 1.165e+007 6.735e+011 1.000e+002 5.965e-003 2.405e-003 
2.488e-003 1.167e+007 6.743e+011 1.000e+002 3.327e-003 2.406e-003 
2.489e-003 1.170e+007 6.752e+011 1.000e+002 4.182e-003 2.407e-003 
2.490e-003 1.175e+007 6.763e+011 1.000e+002 3.960e-003 2.408e-003 
2.491e-003 1.177e+007 6.781e+011 1.000e+002 3.443e-003 2.409e-003 
2.492e-003 1.164e+007 6.738e+011 1.000e+002 6.789e-003 2.410e-003 
2.493e-003 1.151e+007 6.716e+011 1.000e+002 6.252e-003 2.412e-003 
2.494e-003 1.141e+007 6.700e+011 1.000e+002 5.204e-003 2.414e-003 
2.495e-003 1.138e+007 6.694e+011 1.000e+002 4.369e-003 2.415e-003 
2.496e-003 1.137e+007 6.695e+011 1.000e+002 3.919e-003 2.416e-003 
2.497e-003 1.139e+007 6.698e+011 1.000e+002 2.072e-003 2.417e-003 
2.498e-003 1.144e+007 6.699e+011 1.000e+002 4.821e-003 2.418e-003 
2.499e-003 1.150e+007 6.705e+011 1.000e+002 5.819e-003 2.418e-003 
2.500e-003 1.154e+007 6.714e+011 1.000e+002 5.474e-003 2.419e-003 
2.501e-003 1.162e+007 6.722e+011 1.000e+002 4.566e-003 2.420e-003 
2.502e-003 1.169e+007 6.732e+011 1.000e+002 2.640e-003 2.420e-003 
2.503e-003 1.172e+007 6.707e+011 1.000e+002 6.578e-003 2.421e-003 
2.504e-003 1.168e+007 6.699e+011 1.000e+002 5.949e-003 2.422e-003 
2.505e-003 1.166e+007 6.703e+011 1.000e+002 3.552e-003 2.423e-003 
2.506e-003 1.164e+007 6.708e+011 1.000e+002 5.255e-003 2.424e-003 
2.507e-003 1.162e+007 6.714e+011 1.000e+002 6.068e-003 2.426e-003 
2.508e-003 1.161e+007 6.722e+011 1.000e+002 5.142e-003 2.427e-003 
2.509e-003 1.160e+007 6.730e+011 1.000e+002 6.658e-003 2.428e-003 
2.510e-003 1.163e+007 6.739e+011 1.000e+002 3.645e-003 2.429e-003 
2.511e-003 1.166e+007 6.748e+011 1.000e+002 5.397e-003 2.429e-003 
2.512e-003 1.170e+007 6.759e+011 1.000e+002 5.226e-003 2.430e-003 
2.513e-003 1.173e+007 6.777e+011 1.000e+002 2.832e-003 2.431e-003 
2.514e-003 1.160e+007 6.734e+011 1.000e+002 7.385e-003 2.433e-003 
2.515e-003 1.146e+007 6.711e+011 1.000e+002 4.617e-003 2.435e-003 
2.516e-003 1.137e+007 6.698e+011 1.000e+002 3.080e-003 2.436e-003 
2.517e-003 1.133e+007 6.693e+011 1.000e+002 5.316e-003 2.438e-003 
2.518e-003 1.132e+007 6.693e+011 1.000e+002 2.117e-003 2.439e-003 
2.519e-003 1.133e+007 6.696e+011 1.000e+002 4.063e-003 2.440e-003 
2.520e-003 1.139e+007 6.699e+011 1.000e+002 3.555e-003 2.440e-003 
2.521e-003 1.144e+007 6.704e+011 1.000e+002 2.832e-003 2.441e-003 
2.522e-003 1.149e+007 6.712e+011 1.000e+002 9.152e-004 2.441e-003 
2.523e-003 1.156e+007 6.721e+011 1.000e+002 4.014e-003 2.442e-003 
2.524e-003 1.164e+007 6.730e+011 1.000e+002 5.886e-003 2.442e-003 
2.525e-003 1.169e+007 6.715e+011 1.000e+002 6.585e-003 2.443e-003 
2.526e-003 1.165e+007 6.699e+011 1.000e+002 6.843e-003 2.444e-003 
2.527e-003 1.163e+007 6.701e+011 1.000e+002 3.520e-003 2.446e-003 
2.528e-003 1.161e+007 6.706e+011 1.000e+002 6.772e-003 2.447e-003 
2.529e-003 1.160e+007 6.713e+011 1.000e+002 6.290e-003 2.448e-003 
2.530e-003 1.158e+007 6.720e+011 1.000e+002 5.272e-003 2.449e-003 
2.531e-003 1.158e+007 6.728e+011 1.000e+002 4.034e-003 2.450e-003 
2.532e-003 1.160e+007 6.737e+011 1.000e+002 6.090e-003 2.451e-003 
2.533e-003 1.163e+007 6.745e+011 1.000e+002 7.785e-003 2.452e-003 
2.534e-003 1.167e+007 6.757e+011 1.000e+002 5.287e-003 2.452e-003 
2.535e-003 1.171e+007 6.769e+011 1.000e+002 5.332e-003 2.453e-003 
2.536e-003 1.162e+007 6.740e+011 1.000e+002 6.994e-003 2.455e-003 
2.537e-003 1.148e+007 6.718e+011 1.000e+002 3.684e-003 2.457e-003 
2.538e-003 1.137e+007 6.700e+011 1.000e+002 5.870e-003 2.458e-003 
2.539e-003 1.131e+007 6.693e+011 1.000e+002 5.970e-003 2.460e-003 
2.540e-003 1.130e+007 6.692e+011 1.000e+002 5.351e-003 2.461e-003 
2.541e-003 1.131e+007 6.695e+011 1.000e+002 4.845e-003 2.462e-003 
2.542e-003 1.136e+007 6.697e+011 1.000e+002 2.076e-003 2.462e-003 
2.543e-003 1.142e+007 6.701e+011 1.000e+002 7.812e-003 2.463e-003 
2.544e-003 1.146e+007 6.709e+011 1.000e+002 6.286e-003 2.464e-003 
2.545e-003 1.153e+007 6.718e+011 1.000e+002 3.255e-003 2.464e-003 
2.546e-003 1.161e+007 6.726e+011 1.000e+002 4.079e-003 2.465e-003 
2.547e-003 1.169e+007 6.735e+011 1.000e+002 5.741e-003 2.465e-003 
2.548e-003 1.171e+007 6.704e+011 1.000e+002 4.810e-003 2.466e-003 
2.549e-003 1.173e+007 6.707e+011 1.000e+002 3.522e-003 2.467e-003 
2.550e-003 1.177e+007 6.716e+011 1.000e+002 4.119e-003 2.468e-003 
2.551e-003 1.183e+007 6.725e+011 1.000e+002 7.959e-003 2.468e-003 
2.552e-003 1.190e+007 6.736e+011 1.000e+002 2.936e-003 2.469e-003 
2.553e-003 1.197e+007 6.748e+011 1.000e+002 3.863e-003 2.469e-003 
2.554e-003 1.202e+007 6.766e+011 1.000e+002 5.204e-003 2.470e-003 
2.555e-003 1.205e+007 6.728e+011 1.000e+002 4.876e-003 2.471e-003 
2.556e-003 1.203e+007 6.732e+011 1.000e+002 4.999e-003 2.472e-003 
2.557e-003 1.202e+007 6.740e+011 1.000e+002 6.162e-003 2.473e-003 
2.558e-003 1.204e+007 6.749e+011 1.000e+002 7.232e-003 2.474e-003 
2.559e-003 1.207e+007 6.759e+011 1.000e+002 5.960e-003 2.474e-003 
2.560e-003 1.209e+007 6.770e+011 1.000e+002 5.593e-003 2.475e-003 
2.561e-003 1.206e+007 6.759e+011 1.000e+002 4.211e-003 2.477e-003 
2.562e-003 1.189e+007 6.731e+011 1.000e+002 6.688e-003 2.479e-003 
2.563e-003 1.175e+007 6.710e+011 1.000e+002 4.049e-003 2.481e-003 
2.564e-003 1.167e+007 6.702e+011 1.000e+002 5.621e-003 2.482e-003 
2.565e-003 1.164e+007 6.701e+011 1.000e+002 6.236e-003 2.483e-003 
2.566e-003 1.164e+007 6.705e+011 1.000e+002 4.245e-003 2.484e-003 
2.567e-003 1.169e+007 6.707e+011 1.000e+002 3.527e-003 2.485e-003 
2.568e-003 1.173e+007 6.713e+011 1.000e+002 3.093e-003 2.486e-003 
2.569e-003 1.177e+007 6.722e+011 1.000e+002 5.031e-003 2.486e-003 
2.570e-003 1.183e+007 6.731e+011 1.000e+002 3.700e-003 2.487e-003 
2.571e-003 1.190e+007 6.742e+011 1.000e+002 3.837e-003 2.488e-003 
2.572e-003 1.190e+007 6.710e+011 1.000e+002 4.451e-003 2.489e-003 
2.573e-003 1.192e+007 6.714e+011 1.000e+002 3.241e-003 2.489e-003 
2.574e-003 1.196e+007 6.724e+011 1.000e+002 5.685e-003 2.490e-003 
2.575e-003 1.203e+007 6.733e+011 1.000e+002 3.124e-003 2.491e-003 
2.576e-003 1.210e+007 6.742e+011 1.000e+002 5.545e-003 2.491e-003 
2.577e-003 1.217e+007 6.754e+011 1.000e+002 5.267e-003 2.492e-003 
2.578e-003 1.221e+007 6.776e+011 1.000e+002 4.845e-003 2.492e-003 
2.579e-003 1.222e+007 6.732e+011 1.000e+002 4.117e-003 2.493e-003 
2.580e-003 1.220e+007 6.738e+011 1.000e+002 7.560e-003 2.495e-003 
2.581e-003 1.218e+007 6.747e+011 1.000e+002 6.053e-003 2.496e-003 
2.582e-003 1.220e+007 6.756e+011 1.000e+002 5.049e-003 2.497e-003 
2.583e-003 1.221e+007 6.767e+011 1.000e+002 4.693e-003 2.497e-003 
2.584e-003 1.223e+007 6.785e+011 1.000e+002 3.815e-003 2.498e-003 
2.585e-003 1.211e+007 6.748e+011 1.000e+002 3.849e-003 2.500e-003 
2.586e-003 1.194e+007 6.721e+011 1.000e+002 6.601e-003 2.502e-003 
2.587e-003 1.183e+007 6.708e+011 1.000e+002 6.623e-003 2.504e-003 
2.588e-003 1.178e+007 6.705e+011 1.000e+002 4.288e-003 2.505e-003 
2.589e-003 1.177e+007 6.707e+011 1.000e+002 4.371e-003 2.506e-003 
2.590e-003 1.180e+007 6.710e+011 1.000e+002 6.178e-003 2.507e-003 
2.591e-003 1.184e+007 6.715e+011 1.000e+002 4.081e-003 2.508e-003 
2.592e-003 1.187e+007 6.724e+011 1.000e+002 3.124e-003 2.509e-003 
2.593e-003 1.193e+007 6.733e+011 1.000e+002 5.432e-003 2.509e-003 
2.594e-003 1.199e+007 6.744e+011 1.000e+002 5.620e-003 2.510e-003 
2.595e-003 1.198e+007 6.712e+011 1.000e+002 5.555e-003 2.511e-003 
2.596e-003 1.200e+007 6.716e+011 1.000e+002 4.383e-003 2.512e-003 
2.597e-003 1.204e+007 6.726e+011 1.000e+002 5.751e-003 2.513e-003 
2.598e-003 1.211e+007 6.734e+011 1.000e+002 5.818e-003 2.513e-003 
2.599e-003 1.218e+007 6.744e+011 1.000e+002 6.237e-003 2.514e-003 
2.600e-003 1.224e+007 6.756e+011 1.000e+002 5.057e-003 2.514e-003 
2.601e-003 1.229e+007 6.779e+011 1.000e+002 3.817e-003 2.515e-003 
2.602e-003 1.228e+007 6.733e+011 1.000e+002 7.229e-003 2.516e-003 
2.603e-003 1.226e+007 6.741e+011 1.000e+002 6.487e-003 2.517e-003 
2.604e-003 1.226e+007 6.751e+011 1.000e+002 4.059e-003 2.518e-003 
2.605e-003 1.228e+007 6.759e+011 1.000e+002 5.044e-003 2.519e-003 
2.606e-003 1.230e+007 6.771e+011 1.000e+002 6.287e-003 2.520e-003 
2.607e-003 1.232e+007 6.789e+011 1.000e+002 2.284e-003 2.521e-003 
2.608e-003 1.218e+007 6.749e+011 1.000e+002 7.581e-003 2.523e-003 
2.609e-003 1.201e+007 6.722e+011 1.000e+002 4.358e-003 2.525e-003 
2.610e-003 1.190e+007 6.709e+011 1.000e+002 5.152e-003 2.527e-003 
2.611e-003 1.185e+007 6.706e+011 1.000e+002 6.676e-003 2.528e-003 
2.612e-003 1.183e+007 6.710e+011 1.000e+002 6.129e-003 2.529e-003 
2.613e-003 1.186e+007 6.712e+011 1.000e+002 3.222e-003 2.530e-003 
2.614e-003 1.190e+007 6.719e+011 1.000e+002 4.652e-003 2.531e-003 
2.615e-003 1.194e+007 6.727e+011 1.000e+002 3.964e-003 2.531e-003 
2.616e-003 1.200e+007 6.737e+011 1.000e+002 5.514e-003 2.532e-003 
2.617e-003 1.206e+007 6.732e+011 1.000e+002 4.081e-003 2.532e-003 
2.618e-003 1.204e+007 6.713e+011 1.000e+002 6.292e-003 2.534e-003 
2.619e-003 1.207e+007 6.719e+011 1.000e+002 6.429e-003 2.534e-003 
2.620e-003 1.211e+007 6.728e+011 1.000e+002 4.739e-003 2.535e-003 
2.621e-003 1.218e+007 6.737e+011 1.000e+002 5.504e-003 2.536e-003 
2.622e-003 1.225e+007 6.747e+011 1.000e+002 3.139e-003 2.536e-003 
2.623e-003 1.231e+007 6.762e+011 1.000e+002 4.697e-003 2.537e-003 
2.624e-003 1.235e+007 6.784e+011 1.000e+002 6.355e-003 2.537e-003 
2.625e-003 1.235e+007 6.736e+011 1.000e+002 5.797e-003 2.538e-003 
2.626e-003 1.233e+007 6.743e+011 1.000e+002 4.861e-003 2.540e-003 
2.627e-003 1.232e+007 6.753e+011 1.000e+002 6.058e-003 2.541e-003 
2.628e-003 1.235e+007 6.762e+011 1.000e+002 5.813e-003 2.541e-003 
2.629e-003 1.237e+007 6.774e+011 1.000e+002 3.147e-003 2.542e-003 
2.630e-003 1.235e+007 6.795e+011 1.000e+002 3.979e-003 2.543e-003 
2.631e-003 1.219e+007 6.744e+011 1.000e+002 8.586e-003 2.546e-003 
2.632e-003 1.203e+007 6.720e+011 1.000e+002 4.218e-003 2.548e-003 
2.633e-003 1.193e+007 6.710e+011 1.000e+002 3.864e-003 2.549e-003 
2.634e-003 1.189e+007 6.708e+011 1.000e+002 6.988e-003 2.551e-003 
2.635e-003 1.189e+007 6.713e+011 1.000e+002 7.264e-003 2.552e-003 
2.636e-003 1.192e+007 6.716e+011 1.000e+002 4.103e-003 2.552e-003 
2.637e-003 1.195e+007 6.723e+011 1.000e+002 2.149e-003 2.553e-003 
2.638e-003 1.199e+007 6.733e+011 1.000e+002 6.414e-003 2.554e-003 
2.639e-003 1.206e+007 6.742e+011 1.000e+002 7.594e-003 2.554e-003 
2.640e-003 1.207e+007 6.714e+011 1.000e+002 7.207e-003 2.555e-003 
2.641e-003 1.207e+007 6.715e+011 1.000e+002 4.533e-003 2.556e-003 
2.642e-003 1.211e+007 6.723e+011 1.000e+002 7.987e-003 2.557e-003 
2.643e-003 1.217e+007 6.731e+011 1.000e+002 3.898e-003 2.558e-003 
2.644e-003 1.224e+007 6.741e+011 1.000e+002 7.473e-003 2.558e-003 
2.645e-003 1.231e+007 6.752e+011 1.000e+002 6.288e-003 2.559e-003 
2.646e-003 1.235e+007 6.771e+011 1.000e+002 4.073e-003 2.559e-003 
2.647e-003 1.238e+007 6.735e+011 1.000e+002 7.716e-003 2.560e-003 
2.648e-003 1.236e+007 6.739e+011 1.000e+002 5.305e-003 2.561e-003 
2.649e-003 1.234e+007 6.748e+011 1.000e+002 4.302e-003 2.562e-003 
2.650e-003 1.235e+007 6.758e+011 1.000e+002 3.830e-003 2.563e-003 
2.651e-003 1.237e+007 6.768e+011 1.000e+002 3.173e-003 2.564e-003 
2.652e-003 1.237e+007 6.781e+011 1.000e+002 3.528e-003 2.565e-003 
2.653e-003 1.229e+007 6.763e+011 1.000e+002 5.168e-003 2.567e-003 
2.654e-003 1.212e+007 6.732e+011 1.000e+002 3.925e-003 2.569e-003 
2.655e-003 1.199e+007 6.714e+011 1.000e+002 7.480e-003 2.571e-003 
2.656e-003 1.193e+007 6.708e+011 1.000e+002 8.307e-003 2.572e-003 
2.657e-003 1.190e+007 6.710e+011 1.000e+002 4.257e-003 2.573e-003 
2.658e-003 1.192e+007 6.714e+011 1.000e+002 5.355e-003 2.574e-003 
2.659e-003 1.195e+007 6.719e+011 1.000e+002 4.601e-003 2.575e-003 
2.660e-003 1.199e+007 6.728e+011 1.000e+002 3.201e-003 2.576e-003 
2.661e-003 1.204e+007 6.737e+011 1.000e+002 3.865e-003 2.577e-003 
2.662e-003 1.210e+007 6.739e+011 1.000e+002 6.608e-003 2.577e-003 
2.663e-003 1.208e+007 6.714e+011 1.000e+002 5.682e-003 2.578e-003 
2.664e-003 1.210e+007 6.719e+011 1.000e+002 3.699e-003 2.579e-003 
2.665e-003 1.215e+007 6.729e+011 1.000e+002 2.599e-003 2.580e-003 
2.666e-003 1.221e+007 6.737e+011 1.000e+002 4.195e-003 2.580e-003 
2.667e-003 1.229e+007 6.747e+011 1.000e+002 5.732e-003 2.581e-003 
2.668e-003 1.234e+007 6.762e+011 1.000e+002 7.433e-003 2.581e-003 
2.669e-003 1.239e+007 6.784e+011 1.000e+002 8.621e-003 2.582e-003 
2.670e-003 1.236e+007 6.737e+011 1.000e+002 3.775e-003 2.583e-003 
2.671e-003 1.234e+007 6.744e+011 1.000e+002 4.213e-003 2.584e-003 
2.672e-003 1.233e+007 6.753e+011 1.000e+002 6.294e-003 2.586e-003 
2.673e-003 1.234e+007 6.763e+011 1.000e+002 4.487e-003 2.586e-003 
2.674e-003 1.236e+007 6.776e+011 1.000e+002 6.601e-003 2.587e-003 
2.675e-003 1.234e+007 6.800e+011 1.000e+002 5.275e-003 2.588e-003 
2.676e-003 1.216e+007 6.738e+011 1.000e+002 7.151e-003 2.591e-003 
2.677e-003 1.200e+007 6.716e+011 1.000e+002 2.987e-003 2.593e-003 
2.678e-003 1.192e+007 6.709e+011 1.000e+002 6.222e-003 2.594e-003 
2.679e-003 1.188e+007 6.709e+011 1.000e+002 6.401e-003 2.596e-003 
2.680e-003 1.189e+007 6.713e+011 1.000e+002 3.205e-003 2.597e-003 
2.681e-003 1.193e+007 6.718e+011 1.000e+002 4.978e-003 2.597e-003 
2.682e-003 1.197e+007 6.725e+011 1.000e+002 7.419e-003 2.598e-003 
2.683e-003 1.201e+007 6.734e+011 1.000e+002 3.784e-003 2.599e-003 
2.684e-003 1.208e+007 6.744e+011 1.000e+002 5.162e-003 2.599e-003 
2.685e-003 1.207e+007 6.713e+011 1.000e+002 6.413e-003 2.600e-003 
2.686e-003 1.209e+007 6.717e+011 1.000e+002 8.215e-003 2.601e-003 
2.687e-003 1.213e+007 6.725e+011 1.000e+002 5.205e-003 2.602e-003 
2.688e-003 1.219e+007 6.734e+011 1.000e+002 6.442e-003 2.602e-003 
2.689e-003 1.226e+007 6.743e+011 1.000e+002 4.294e-003 2.603e-003 
2.690e-003 1.232e+007 6.759e+011 1.000e+002 5.715e-003 2.604e-003 
2.691e-003 1.231e+007 6.730e+011 1.000e+002 6.186e-003 2.605e-003 
2.692e-003 1.229e+007 6.735e+011 1.000e+002 6.732e-003 2.606e-003 
2.693e-003 1.227e+007 6.743e+011 1.000e+002 6.999e-003 2.607e-003 
2.694e-003 1.226e+007 6.752e+011 1.000e+002 6.434e-003 2.608e-003 
2.695e-003 1.228e+007 6.762e+011 1.000e+002 4.419e-003 2.609e-003 
2.696e-003 1.231e+007 6.775e+011 1.000e+002 2.681e-003 2.610e-003 
2.697e-003 1.229e+007 6.775e+011 1.000e+002 5.849e-003 2.611e-003 
2.698e-003 1.211e+007 6.737e+011 1.000e+002 5.624e-003 2.613e-003 
2.699e-003 1.196e+007 6.714e+011 1.000e+002 7.758e-003 2.615e-003 
2.700e-003 1.188e+007 6.707e+011 1.000e+002 5.957e-003 2.617e-003 
2.701e-003 1.185e+007 6.708e+011 1.000e+002 5.864e-003 2.618e-003 
2.702e-003 1.185e+007 6.712e+011 1.000e+002 4.319e-003 2.619e-003 
2.703e-003 1.189e+007 6.715e+011 1.000e+002 3.080e-003 2.620e-003 
2.704e-003 1.193e+007 6.723e+011 1.000e+002 5.075e-003 2.620e-003 
2.705e-003 1.196e+007 6.733e+011 1.000e+002 6.010e-003 2.621e-003 
2.706e-003 1.200e+007 6.745e+011 1.000e+002 5.321e-003 2.622e-003 
2.707e-003 1.198e+007 6.718e+011 1.000e+002 4.674e-003 2.623e-003 
2.708e-003 1.194e+007 6.713e+011 1.000e+002 5.023e-003 2.624e-003 
2.709e-003 1.192e+007 6.716e+011 1.000e+002 2.774e-003 2.625e-003 
2.710e-003 1.190e+007 6.720e+011 1.000e+002 6.078e-003 2.626e-003 
2.711e-003 1.188e+007 6.725e+011 1.000e+002 6.035e-003 2.628e-003 
2.712e-003 1.187e+007 6.733e+011 1.000e+002 3.233e-003 2.629e-003 
2.713e-003 1.188e+007 6.742e+011 1.000e+002 4.547e-003 2.630e-003 
2.714e-003 1.190e+007 6.750e+011 1.000e+002 3.525e-003 2.630e-003 
2.715e-003 1.194e+007 6.762e+011 1.000e+002 5.841e-003 2.631e-003 
2.716e-003 1.198e+007 6.775e+011 1.000e+002 4.220e-003 2.632e-003 
2.717e-003 1.189e+007 6.749e+011 1.000e+002 5.456e-003 2.634e-003 
2.718e-003 1.173e+007 6.723e+011 1.000e+002 3.430e-003 2.636e-003 
2.719e-003 1.161e+007 6.705e+011 1.000e+002 6.863e-003 2.637e-003 
2.720e-003 1.155e+007 6.699e+011 1.000e+002 8.268e-003 2.639e-003 
2.721e-003 1.153e+007 6.699e+011 1.000e+002 6.051e-003 2.640e-003 
2.722e-003 1.154e+007 6.703e+011 1.000e+002 7.310e-003 2.641e-003 
2.723e-003 1.159e+007 6.705e+011 1.000e+002 4.161e-003 2.642e-003 
2.724e-003 1.164e+007 6.712e+011 1.000e+002 5.701e-003 2.642e-003 
2.725e-003 1.168e+007 6.721e+011 1.000e+002 2.776e-003 2.643e-003 
2.726e-003 1.171e+007 6.732e+011 1.000e+002 4.910e-003 2.644e-003 
2.727e-003 1.174e+007 6.731e+011 1.000e+002 7.639e-003 2.645e-003 
2.728e-003 1.169e+007 6.704e+011 1.000e+002 4.483e-003 2.646e-003 
2.729e-003 1.167e+007 6.706e+011 1.000e+002 3.717e-003 2.647e-003 
2.730e-003 1.165e+007 6.712e+011 1.000e+002 3.686e-003 2.648e-003 
2.731e-003 1.163e+007 6.717e+011 1.000e+002 4.154e-003 2.649e-003 
2.732e-003 1.163e+007 6.724e+011 1.000e+002 6.355e-003 2.650e-003 
2.733e-003 1.163e+007 6.733e+011 1.000e+002 4.358e-003 2.651e-003 
2.734e-003 1.165e+007 6.741e+011 1.000e+002 4.815e-003 2.652e-003 
2.735e-003 1.169e+007 6.749e+011 1.000e+002 4.578e-003 2.653e-003 
2.736e-003 1.174e+007 6.760e+011 1.000e+002 7.581e-003 2.654e-003 
2.737e-003 1.176e+007 6.778e+011 1.000e+002 5.674e-003 2.654e-003 
2.738e-003 1.164e+007 6.735e+011 1.000e+002 7.376e-003 2.656e-003 
2.739e-003 1.150e+007 6.713e+011 1.000e+002 6.596e-003 2.658e-003 
2.740e-003 1.140e+007 6.699e+011 1.000e+002 5.580e-003 2.660e-003 
2.741e-003 1.136e+007 6.693e+011 1.000e+002 4.327e-003 2.661e-003 
2.742e-003 1.135e+007 6.694e+011 1.000e+002 2.598e-003 2.662e-003 
2.743e-003 1.137e+007 6.697e+011 1.000e+002 4.050e-003 2.663e-003 
2.744e-003 1.142e+007 6.699e+011 1.000e+002 3.382e-003 2.664e-003 
2.745e-003 1.148e+007 6.705e+011 1.000e+002 5.453e-003 2.664e-003 
2.746e-003 1.151e+007 6.715e+011 1.000e+002 6.887e-003 2.665e-003 
2.747e-003 1.156e+007 6.725e+011 1.000e+002 4.670e-003 2.666e-003 
2.748e-003 1.160e+007 6.736e+011 1.000e+002 6.003e-003 2.666e-003 
2.749e-003 1.159e+007 6.701e+011 1.000e+002 3.491e-003 2.668e-003 
2.750e-003 1.156e+007 6.699e+011 1.000e+002 3.140e-003 2.669e-003 
2.751e-003 1.155e+007 6.704e+011 1.000e+002 5.566e-003 2.670e-003 
2.752e-003 1.153e+007 6.710e+011 1.000e+002 6.355e-003 2.671e-003 
2.753e-003 1.151e+007 6.717e+011 1.000e+002 4.778e-003 2.672e-003 
2.754e-003 1.151e+007 6.726e+011 1.000e+002 5.500e-003 2.673e-003 
2.755e-003 1.152e+007 6.734e+011 1.000e+002 6.001e-003 2.674e-003 
2.756e-003 1.155e+007 6.741e+011 1.000e+002 7.515e-003 2.675e-003 
2.757e-003 1.158e+007 6.751e+011 1.000e+002 6.875e-003 2.676e-003 
2.758e-003 1.162e+007 6.764e+011 1.000e+002 5.682e-003 2.676e-003 
2.759e-003 1.155e+007 6.746e+011 1.000e+002 4.416e-003 2.678e-003 
2.760e-003 1.140e+007 6.716e+011 1.000e+002 7.399e-003 2.680e-003 
2.761e-003 1.129e+007 6.699e+011 1.000e+002 4.767e-003 2.682e-003 
2.762e-003 1.123e+007 6.691e+011 1.000e+002 5.145e-003 2.683e-003 
2.763e-003 1.121e+007 6.690e+011 1.000e+002 5.927e-003 2.684e-003 
2.764e-003 1.122e+007 6.693e+011 1.000e+002 4.284e-003 2.685e-003 
2.765e-003 1.127e+007 6.695e+011 1.000e+002 5.774e-003 2.686e-003 
2.766e-003 1.134e+007 6.699e+011 1.000e+002 5.353e-003 2.686e-003 
2.767e-003 1.138e+007 6.706e+011 1.000e+002 4.028e-003 2.687e-003 
2.768e-003 1.143e+007 6.717e+011 1.000e+002 3.848e-003 2.688e-003 
2.769e-003 1.147e+007 6.727e+011 1.000e+002 4.449e-003 2.688e-003 
2.770e-003 1.151e+007 6.740e+011 1.000e+002 2.206e-003 2.689e-003 
2.771e-003 1.147e+007 6.698e+011 1.000e+002 6.533e-003 2.690e-003 
2.772e-003 1.145e+007 6.699e+011 1.000e+002 4.942e-003 2.691e-003 
2.773e-003 1.143e+007 6.704e+011 1.000e+002 4.314e-003 2.693e-003 
2.774e-003 1.142e+007 6.710e+011 1.000e+002 2.926e-003 2.694e-003 
2.775e-003 1.141e+007 6.718e+011 1.000e+002 5.590e-003 2.695e-003 
2.776e-003 1.141e+007 6.728e+011 1.000e+002 3.923e-003 2.696e-003 
2.777e-003 1.144e+007 6.736e+011 1.000e+002 6.636e-003 2.697e-003 
2.778e-003 1.148e+007 6.744e+011 1.000e+002 2.546e-003 2.697e-003 
2.779e-003 1.153e+007 6.754e+011 1.000e+002 5.236e-003 2.698e-003 
2.780e-003 1.157e+007 6.769e+011 1.000e+002 2.645e-003 2.699e-003 
2.781e-003 1.148e+007 6.737e+011 1.000e+002 4.086e-003 2.700e-003 
2.782e-003 1.134e+007 6.716e+011 1.000e+002 2.776e-003 2.702e-003 
2.783e-003 1.124e+007 6.698e+011 1.000e+002 6.247e-003 2.704e-003 
2.784e-003 1.119e+007 6.690e+011 1.000e+002 4.931e-003 2.705e-003 
2.785e-003 1.118e+007 6.688e+011 1.000e+002 5.162e-003 2.706e-003 
2.786e-003 1.119e+007 6.691e+011 1.000e+002 5.935e-003 2.707e-003 
2.787e-003 1.123e+007 6.693e+011 1.000e+002 6.026e-003 2.708e-003 
2.788e-003 1.130e+007 6.697e+011 1.000e+002 4.338e-003 2.709e-003 
2.789e-003 1.134e+007 6.704e+011 1.000e+002 3.909e-003 2.709e-003 
2.790e-003 1.138e+007 6.715e+011 1.000e+002 6.091e-003 2.710e-003 
2.791e-003 1.142e+007 6.726e+011 1.000e+002 4.906e-003 2.711e-003 
2.792e-003 1.146e+007 6.738e+011 1.000e+002 2.796e-003 2.711e-003 
2.793e-003 1.144e+007 6.698e+011 1.000e+002 3.831e-003 2.713e-003 
2.794e-003 1.142e+007 6.697e+011 1.000e+002 6.399e-003 2.714e-003 
2.795e-003 1.140e+007 6.703e+011 1.000e+002 4.535e-003 2.715e-003 
2.796e-003 1.139e+007 6.709e+011 1.000e+002 7.103e-003 2.716e-003 
2.797e-003 1.138e+007 6.716e+011 1.000e+002 5.272e-003 2.717e-003 
2.798e-003 1.138e+007 6.726e+011 1.000e+002 5.446e-003 2.718e-003 
2.799e-003 1.140e+007 6.734e+011 1.000e+002 3.145e-003 2.719e-003 
2.800e-003 1.144e+007 6.742e+011 1.000e+002 6.675e-003 2.719e-003 
2.801e-003 1.149e+007 6.753e+011 1.000e+002 5.243e-003 2.720e-003 
2.802e-003 1.154e+007 6.766e+011 1.000e+002 3.277e-003 2.721e-003 
2.803e-003 1.146e+007 6.738e+011 1.000e+002 4.601e-003 2.722e-003 
2.804e-003 1.132e+007 6.715e+011 1.000e+002 5.504e-003 2.724e-003 
2.805e-003 1.122e+007 6.698e+011 1.000e+002 6.832e-003 2.726e-003 
2.806e-003 1.117e+007 6.690e+011 1.000e+002 5.257e-003 2.727e-003 
2.807e-003 1.115e+007 6.688e+011 1.000e+002 7.798e-003 2.729e-003 
2.808e-003 1.115e+007 6.690e+011 1.000e+002 5.913e-003 2.729e-003 
2.809e-003 1.119e+007 6.692e+011 1.000e+002 7.555e-003 2.730e-003 
2.810e-003 1.126e+007 6.696e+011 1.000e+002 2.411e-003 2.731e-003 
2.811e-003 1.132e+007 6.701e+011 1.000e+002 5.745e-003 2.731e-003 
2.812e-003 1.136e+007 6.711e+011 1.000e+002 3.715e-003 2.732e-003 
2.813e-003 1.140e+007 6.723e+011 1.000e+002 5.801e-003 2.733e-003 
2.814e-003 1.144e+007 6.734e+011 1.000e+002 7.087e-003 2.733e-003 
2.815e-003 1.144e+007 6.703e+011 1.000e+002 3.340e-003 2.734e-003 
2.816e-003 1.142e+007 6.696e+011 1.000e+002 6.564e-003 2.736e-003 
2.817e-003 1.140e+007 6.701e+011 1.000e+002 4.906e-003 2.737e-003 
2.818e-003 1.139e+007 6.706e+011 1.000e+002 6.029e-003 2.738e-003 
2.819e-003 1.137e+007 6.713e+011 1.000e+002 5.625e-003 2.739e-003 
2.820e-003 1.137e+007 6.722e+011 1.000e+002 3.280e-003 2.740e-003 
2.821e-003 1.138e+007 6.732e+011 1.000e+002 5.800e-003 2.741e-003 
2.822e-003 1.142e+007 6.740e+011 1.000e+002 2.549e-003 2.742e-003 
2.823e-003 1.147e+007 6.750e+011 1.000e+002 3.941e-003 2.742e-003 
2.824e-003 1.152e+007 6.761e+011 1.000e+002 3.608e-003 2.743e-003 
2.825e-003 1.148e+007 6.743e+011 1.000e+002 4.579e-003 2.744e-003 
2.826e-003 1.133e+007 6.719e+011 1.000e+002 3.566e-003 2.746e-003 
2.827e-003 1.122e+007 6.700e+011 1.000e+002 4.362e-003 2.748e-003 
2.828e-003 1.115e+007 6.690e+011 1.000e+002 5.752e-003 2.749e-003 
2.829e-003 1.113e+007 6.688e+011 1.000e+002 4.331e-003 2.751e-003 
2.830e-003 1.113e+007 6.689e+011 1.000e+002 6.173e-003 2.752e-003 
2.831e-003 1.117e+007 6.692e+011 1.000e+002 5.650e-003 2.752e-003 
2.832e-003 1.123e+007 6.694e+011 1.000e+002 5.021e-003 2.753e-003 
2.833e-003 1.129e+007 6.700e+011 1.000e+002 3.440e-003 2.753e-003 
2.834e-003 1.133e+007 6.709e+011 1.000e+002 7.566e-003 2.754e-003 
2.835e-003 1.138e+007 6.719e+011 1.000e+002 4.431e-003 2.755e-003 
2.836e-003 1.142e+007 6.730e+011 1.000e+002 7.559e-003 2.756e-003 
2.837e-003 1.144e+007 6.713e+011 1.000e+002 7.226e-003 2.756e-003 
2.838e-003 1.141e+007 6.697e+011 1.000e+002 8.737e-003 2.758e-003 
2.839e-003 1.139e+007 6.699e+011 1.000e+002 4.553e-003 2.759e-003 
2.840e-003 1.138e+007 6.704e+011 1.000e+002 5.457e-003 2.760e-003 
2.841e-003 1.136e+007 6.711e+011 1.000e+002 2.166e-003 2.761e-003 
2.842e-003 1.135e+007 6.719e+011 1.000e+002 3.589e-003 2.762e-003 
2.843e-003 1.136e+007 6.729e+011 1.000e+002 4.624e-003 2.763e-003 
2.844e-003 1.140e+007 6.738e+011 1.000e+002 5.477e-003 2.764e-003 
2.845e-003 1.144e+007 6.747e+011 1.000e+002 6.849e-003 2.764e-003 
2.846e-003 1.148e+007 6.756e+011 1.000e+002 6.313e-003 2.765e-003 
2.847e-003 1.150e+007 6.754e+011 1.000e+002 4.930e-003 2.766e-003 
2.848e-003 1.137e+007 6.726e+011 1.000e+002 5.915e-003 2.768e-003 
2.849e-003 1.124e+007 6.704e+011 1.000e+002 3.704e-003 2.770e-003 
2.850e-003 1.116e+007 6.692e+011 1.000e+002 6.867e-003 2.771e-003 
2.851e-003 1.112e+007 6.688e+011 1.000e+002 4.663e-003 2.773e-003 
2.852e-003 1.112e+007 6.688e+011 1.000e+002 5.254e-003 2.774e-003 
2.853e-003 1.114e+007 6.691e+011 1.000e+002 2.228e-003 2.775e-003 
2.854e-003 1.120e+007 6.693e+011 1.000e+002 4.599e-003 2.775e-003 
2.855e-003 1.126e+007 6.697e+011 1.000e+002 5.890e-003 2.776e-003 
2.856e-003 1.130e+007 6.706e+011 1.000e+002 6.245e-003 2.776e-003 
2.857e-003 1.135e+007 6.717e+011 1.000e+002 4.221e-003 2.777e-003 
2.858e-003 1.139e+007 6.728e+011 1.000e+002 2.503e-003 2.778e-003 
2.859e-003 1.143e+007 6.721e+011 1.000e+002 4.353e-003 2.779e-003 
2.860e-003 1.139e+007 6.696e+011 1.000e+002 6.443e-003 2.780e-003 
2.861e-003 1.137e+007 6.697e+011 1.000e+002 8.245e-003 2.781e-003 
2.862e-003 1.136e+007 6.702e+011 1.000e+002 5.339e-003 2.782e-003 
2.863e-003 1.134e+007 6.709e+011 1.000e+002 6.350e-003 2.783e-003 
2.864e-003 1.134e+007 6.716e+011 1.000e+002 5.846e-003 2.784e-003 
2.865e-003 1.134e+007 6.727e+011 1.000e+002 6.108e-003 2.785e-003 
2.866e-003 1.137e+007 6.735e+011 1.000e+002 4.890e-003 2.786e-003 
2.867e-003 1.141e+007 6.744e+011 1.000e+002 3.219e-003 2.787e-003 
2.868e-003 1.146e+007 6.754e+011 1.000e+002 4.518e-003 2.787e-003 
2.869e-003 1.150e+007 6.771e+011 1.000e+002 3.558e-003 2.788e-003 
2.870e-003 1.139e+007 6.731e+011 1.000e+002 4.149e-003 2.790e-003 
2.871e-003 1.126e+007 6.712e+011 1.000e+002 5.537e-003 2.792e-003 
2.872e-003 1.116e+007 6.695e+011 1.000e+002 7.630e-003 2.793e-003 
2.873e-003 1.112e+007 6.688e+011 1.000e+002 4.149e-003 2.795e-003 
2.874e-003 1.111e+007 6.687e+011 1.000e+002 6.502e-003 2.796e-003 
2.875e-003 1.112e+007 6.690e+011 1.000e+002 5.963e-003 2.797e-003 
2.876e-003 1.117e+007 6.692e+011 1.000e+002 3.358e-003 2.797e-003 
2.877e-003 1.123e+007 6.696e+011 1.000e+002 4.201e-003 2.798e-003 
2.878e-003 1.128e+007 6.703e+011 1.000e+002 5.434e-003 2.799e-003 
2.879e-003 1.132e+007 6.713e+011 1.000e+002 3.153e-003 2.799e-003 
2.880e-003 1.137e+007 6.724e+011 1.000e+002 4.693e-003 2.800e-003 
2.881e-003 1.141e+007 6.736e+011 1.000e+002 2.552e-003 2.801e-003 
2.882e-003 1.139e+007 6.699e+011 1.000e+002 7.340e-003 2.802e-003 
2.883e-003 1.137e+007 6.697e+011 1.000e+002 5.560e-003 2.803e-003 
2.884e-003 1.136e+007 6.701e+011 1.000e+002 8.161e-003 2.804e-003 
2.885e-003 1.134e+007 6.706e+011 1.000e+002 6.243e-003 2.805e-003 
2.886e-003 1.134e+007 6.714e+011 1.000e+002 5.708e-003 2.806e-003 
2.887e-003 1.133e+007 6.723e+011 1.000e+002 5.529e-003 2.807e-003 
2.888e-003 1.136e+007 6.733e+011 1.000e+002 4.065e-003 2.808e-003 
2.889e-003 1.140e+007 6.740e+011 1.000e+002 7.326e-003 2.809e-003 
2.890e-003 1.145e+007 6.750e+011 1.000e+002 3.813e-003 2.809e-003 
2.891e-003 1.150e+007 6.762e+011 1.000e+002 2.603e-003 2.810e-003 
2.892e-003 1.145e+007 6.744e+011 1.000e+002 7.157e-003 2.811e-003 
2.893e-003 1.131e+007 6.718e+011 1.000e+002 3.646e-003 2.813e-003 
2.894e-003 1.120e+007 6.699e+011 1.000e+002 5.467e-003 2.815e-003 
2.895e-003 1.114e+007 6.690e+011 1.000e+002 3.100e-003 2.816e-003 
2.896e-003 1.112e+007 6.687e+011 1.000e+002 2.451e-003 2.818e-003 
2.897e-003 1.112e+007 6.688e+011 1.000e+002 4.315e-003 2.819e-003 
2.898e-003 1.115e+007 6.691e+011 1.000e+002 8.779e-003 2.819e-003 
2.899e-003 1.122e+007 6.693e+011 1.000e+002 4.130e-003 2.820e-003 
2.900e-003 1.128e+007 6.699e+011 1.000e+002 7.961e-003 2.820e-003 
2.901e-003 1.132e+007 6.708e+011 1.000e+002 5.604e-003 2.821e-003 
2.902e-003 1.136e+007 6.719e+011 1.000e+002 5.988e-003 2.822e-003 
2.903e-003 1.140e+007 6.731e+011 1.000e+002 6.132e-003 2.823e-003 
2.904e-003 1.142e+007 6.710e+011 1.000e+002 6.064e-003 2.824e-003 
2.905e-003 1.139e+007 6.696e+011 1.000e+002 5.220e-003 2.825e-003 
2.906e-003 1.138e+007 6.699e+011 1.000e+002 5.573e-003 2.826e-003 
2.907e-003 1.136e+007 6.704e+011 1.000e+002 6.351e-003 2.827e-003 
2.908e-003 1.135e+007 6.710e+011 1.000e+002 7.355e-003 2.828e-003 
2.909e-003 1.134e+007 6.719e+011 1.000e+002 4.856e-003 2.829e-003 
2.910e-003 1.134e+007 6.729e+011 1.000e+002 4.102e-003 2.830e-003 
2.911e-003 1.138e+007 6.737e+011 1.000e+002 6.388e-003 2.831e-003 
2.912e-003 1.142e+007 6.747e+011 1.000e+002 2.757e-003 2.832e-003 
2.913e-003 1.147e+007 6.758e+011 1.000e+002 4.113e-003 2.832e-003 
2.914e-003 1.147e+007 6.745e+011 1.000e+002 5.680e-003 2.833e-003 
2.915e-003 1.132e+007 6.724e+011 1.000e+002 5.294e-003 2.835e-003 
2.916e-003 1.121e+007 6.703e+011 1.000e+002 6.068e-003 2.837e-003 
2.917e-003 1.114e+007 6.691e+011 1.000e+002 4.273e-003 2.838e-003 
2.918e-003 1.111e+007 6.687e+011 1.000e+002 2.459e-003 2.840e-003 
2.919e-003 1.110e+007 6.687e+011 1.000e+002 4.501e-003 2.841e-003 
2.920e-003 1.112e+007 6.690e+011 1.000e+002 2.834e-003 2.842e-003 
2.921e-003 1.118e+007 6.693e+011 1.000e+002 5.902e-003 2.842e-003 
2.922e-003 1.124e+007 6.697e+011 1.000e+002 3.162e-003 2.843e-003 
2.923e-003 1.129e+007 6.706e+011 1.000e+002 6.684e-003 2.843e-003 
2.924e-003 1.133e+007 6.716e+011 1.000e+002 5.094e-003 2.844e-003 
2.925e-003 1.137e+007 6.728e+011 1.000e+002 3.737e-003 2.845e-003 
2.926e-003 1.141e+007 6.740e+011 1.000e+002 3.072e-003 2.846e-003 
2.927e-003 1.138e+007 6.697e+011 1.000e+002 5.057e-003 2.847e-003 
2.928e-003 1.136e+007 6.698e+011 1.000e+002 6.782e-003 2.848e-003 
2.929e-003 1.134e+007 6.703e+011 1.000e+002 4.553e-003 2.849e-003 
2.930e-003 1.133e+007 6.708e+011 1.000e+002 5.838e-003 2.850e-003 
2.931e-003 1.132e+007 6.716e+011 1.000e+002 8.355e-003 2.851e-003 
2.932e-003 1.133e+007 6.726e+011 1.000e+002 8.407e-003 2.852e-003 
2.933e-003 1.136e+007 6.735e+011 1.000e+002 6.079e-003 2.853e-003 
2.934e-003 1.140e+007 6.744e+011 1.000e+002 3.359e-003 2.854e-003 
2.935e-003 1.145e+007 6.755e+011 1.000e+002 5.307e-003 2.854e-003 
2.936e-003 1.147e+007 6.770e+011 1.000e+002 2.454e-003 2.855e-003 
2.937e-003 1.135e+007 6.729e+011 1.000e+002 7.829e-003 2.857e-003 
2.938e-003 1.123e+007 6.709e+011 1.000e+002 5.274e-003 2.859e-003 
2.939e-003 1.114e+007 6.693e+011 1.000e+002 4.275e-003 2.860e-003 
2.940e-003 1.110e+007 6.688e+011 1.000e+002 4.984e-003 2.862e-003 
2.941e-003 1.109e+007 6.687e+011 1.000e+002 1.731e-003 2.863e-003 
2.942e-003 1.110e+007 6.690e+011 1.000e+002 4.668e-003 2.864e-003 
2.943e-003 1.116e+007 6.692e+011 1.000e+002 3.293e-003 2.864e-003 
2.944e-003 1.122e+007 6.696e+011 1.000e+002 4.099e-003 2.865e-003 
2.945e-003 1.127e+007 6.702e+011 1.000e+002 4.928e-003 2.866e-003 
2.946e-003 1.131e+007 6.713e+011 1.000e+002 3.679e-003 2.866e-003 
2.947e-003 1.136e+007 6.723e+011 1.000e+002 4.540e-003 2.867e-003 
2.948e-003 1.140e+007 6.735e+011 1.000e+002 5.836e-003 2.868e-003 
2.949e-003 1.138e+007 6.697e+011 1.000e+002 4.217e-003 2.869e-003 
2.950e-003 1.136e+007 6.695e+011 1.000e+002 4.533e-003 2.870e-003 
2.951e-003 1.135e+007 6.700e+011 1.000e+002 5.567e-003 2.871e-003 
2.952e-003 1.134e+007 6.706e+011 1.000e+002 6.273e-003 2.872e-003 
2.953e-003 1.133e+007 6.713e+011 1.000e+002 6.183e-003 2.873e-003 
2.954e-003 1.132e+007 6.723e+011 1.000e+002 5.737e-003 2.874e-003 
2.955e-003 1.134e+007 6.732e+011 1.000e+002 4.790e-003 2.875e-003 
2.956e-003 1.138e+007 6.740e+011 1.000e+002 3.533e-003 2.876e-003 
2.957e-003 1.143e+007 6.751e+011 1.000e+002 7.124e-003 2.876e-003 
2.958e-003 1.148e+007 6.762e+011 1.000e+002 2.659e-003 2.877e-003 
2.959e-003 1.142e+007 6.742e+011 1.000e+002 4.183e-003 2.878e-003 
2.960e-003 1.127e+007 6.716e+011 1.000e+002 4.803e-003 2.880e-003 
2.961e-003 1.118e+007 6.698e+011 1.000e+002 8.759e-003 2.882e-003 
2.962e-003 1.112e+007 6.690e+011 1.000e+002 4.309e-003 2.884e-003 
2.963e-003 1.110e+007 6.686e+011 1.000e+002 6.122e-003 2.885e-003 
2.964e-003 1.111e+007 6.688e+011 1.000e+002 4.448e-003 2.886e-003 
2.965e-003 1.114e+007 6.691e+011 1.000e+002 4.951e-003 2.886e-003 
2.966e-003 1.120e+007 6.693e+011 1.000e+002 3.379e-003 2.887e-003 
2.967e-003 1.126e+007 6.699e+011 1.000e+002 3.308e-003 2.888e-003 
2.968e-003 1.130e+007 6.709e+011 1.000e+002 5.367e-003 2.888e-003 
2.969e-003 1.135e+007 6.719e+011 1.000e+002 2.454e-003 2.889e-003 
2.970e-003 1.139e+007 6.730e+011 1.000e+002 6.330e-003 2.890e-003 
2.971e-003 1.142e+007 6.710e+011 1.000e+002 4.951e-003 2.890e-003 
2.972e-003 1.139e+007 6.696e+011 1.000e+002 5.291e-003 2.892e-003 
2.973e-003 1.137e+007 6.699e+011 1.000e+002 8.121e-003 2.893e-003 
2.974e-003 1.135e+007 6.704e+011 1.000e+002 6.109e-003 2.894e-003 
2.975e-003 1.134e+007 6.710e+011 1.000e+002 3.626e-003 2.895e-003 
2.976e-003 1.133e+007 6.719e+011 1.000e+002 5.154e-003 2.896e-003 
2.977e-003 1.134e+007 6.729e+011 1.000e+002 5.982e-003 2.897e-003 
2.978e-003 1.137e+007 6.736e+011 1.000e+002 2.927e-003 2.898e-003 
2.979e-003 1.141e+007 6.746e+011 1.000e+002 6.958e-003 2.898e-003 
2.980e-003 1.146e+007 6.757e+011 1.000e+002 3.474e-003 2.899e-003 
2.981e-003 1.147e+007 6.752e+011 1.000e+002 4.318e-003 2.900e-003 
2.982e-003 1.133e+007 6.725e+011 1.000e+002 4.461e-003 2.902e-003 
2.983e-003 1.121e+007 6.703e+011 1.000e+002 7.393e-003 2.904e-003 
2.984e-003 1.113e+007 6.692e+011 1.000e+002 3.989e-003 2.905e-003 
2.985e-003 1.110e+007 6.687e+011 1.000e+002 3.396e-003 2.907e-003 
2.986e-003 1.109e+007 6.687e+011 1.000e+002 6.562e-003 2.908e-003 
2.987e-003 1.112e+007 6.690e+011 1.000e+002 3.748e-003 2.909e-003 
2.988e-003 1.117e+007 6.692e+011 1.000e+002 2.932e-003 2.909e-003 
2.989e-003 1.124e+007 6.697e+011 1.000e+002 2.482e-003 2.910e-003 
2.990e-003 1.128e+007 6.706e+011 1.000e+002 4.700e-003 2.910e-003 
2.991e-003 1.133e+007 6.716e+011 1.000e+002 7.261e-003 2.911e-003 
2.992e-003 1.137e+007 6.726e+011 1.000e+002 3.738e-003 2.912e-003 
2.993e-003 1.141e+007 6.719e+011 1.000e+002 5.717e-003 2.912e-003 
2.994e-003 1.137e+007 6.694e+011 1.000e+002 8.129e-003 2.914e-003 
2.995e-003 1.136e+007 6.696e+011 1.000e+002 5.646e-003 2.915e-003 
2.996e-003 1.134e+007 6.702e+011 1.000e+002 6.905e-003 2.916e-003 
2.997e-003 1.133e+007 6.707e+011 1.000e+002 4.234e-003 2.917e-003 
2.998e-003 1.132e+007 6.715e+011 1.000e+002 3.577e-003 2.918e-003 
2.999e-003 1.132e+007 6.725e+011 1.000e+002 7.612e-003 2.919e-003 
3.000e-003 1.135e+007 6.735e+011 1.000e+002 2.874e-003 2.920e-003 
3.001e-003 1.139e+007 6.743e+011 1.000e+002 3.827e-003 2.921e-003 
3.002e-003 1.144e+007 6.753e+011 1.000e+002 2.756e-003 2.921e-003 
3.003e-003 1.145e+007 6.769e+011 1.000e+002 4.094e-003 2.922e-003 
3.004e-003 1.134e+007 6.729e+011 1.000e+002 7.187e-003 2.924e-003 
3.005e-003 1.121e+007 6.707e+011 1.000e+002 4.753e-003 2.926e-003 
3.006e-003 1.111e+007 6.692e+011 1.000e+002 5.724e-003 2.928e-003 
3.007e-003 1.108e+007 6.687e+011 1.000e+002 3.603e-003 2.929e-003 
3.008e-003 1.107e+007 6.687e+011 1.000e+002 2.860e-003 2.930e-003 
3.009e-003 1.108e+007 6.689e+011 1.000e+002 8.110e-003 2.931e-003 
3.010e-003 1.114e+007 6.691e+011 1.000e+002 3.972e-003 2.931e-003 
3.011e-003 1.120e+007 6.695e+011 1.000e+002 5.059e-003 2.932e-003 
3.012e-003 1.125e+007 6.702e+011 1.000e+002 3.610e-003 2.933e-003 
3.013e-003 1.130e+007 6.713e+011 1.000e+002 5.714e-003 2.933e-003 
3.014e-003 1.134e+007 6.723e+011 1.000e+002 3.271e-003 2.934e-003 
3.015e-003 1.138e+007 6.735e+011 1.000e+002 4.284e-003 2.935e-003 
3.016e-003 1.137e+007 6.699e+011 1.000e+002 5.942e-003 2.936e-003 
3.017e-003 1.135e+007 6.696e+011 1.000e+002 8.063e-003 2.937e-003 
3.018e-003 1.134e+007 6.701e+011 1.000e+002 4.434e-003 2.938e-003 
3.019e-003 1.132e+007 6.706e+011 1.000e+002 4.663e-003 2.939e-003 
3.020e-003 1.131e+007 6.713e+011 1.000e+002 3.977e-003 2.940e-003 
3.021e-003 1.131e+007 6.722e+011 1.000e+002 1.942e-003 2.941e-003 
3.022e-003 1.133e+007 6.732e+011 1.000e+002 3.831e-003 2.942e-003 
3.023e-003 1.137e+007 6.740e+011 1.000e+002 2.390e-003 2.943e-003 
3.024e-003 1.142e+007 6.750e+011 1.000e+002 3.733e-003 2.943e-003 
3.025e-003 1.146e+007 6.762e+011 1.000e+002 2.859e-003 2.944e-003 
3.026e-003 1.139e+007 6.741e+011 1.000e+002 6.300e-003 2.946e-003 
3.027e-003 1.126e+007 6.714e+011 1.000e+002 3.372e-003 2.948e-003 
3.028e-003 1.115e+007 6.696e+011 1.000e+002 2.422e-003 2.949e-003 
3.029e-003 1.109e+007 6.688e+011 1.000e+002 7.315e-003 2.951e-003 
3.030e-003 1.107e+007 6.686e+011 1.000e+002 2.935e-003 2.952e-003 
3.031e-003 1.108e+007 6.688e+011 1.000e+002 3.792e-003 2.953e-003 
3.032e-003 1.112e+007 6.690e+011 1.000e+002 3.155e-003 2.953e-003 
3.033e-003 1.118e+007 6.694e+011 1.000e+002 2.895e-003 2.954e-003 
3.034e-003 1.124e+007 6.699e+011 1.000e+002 3.541e-003 2.955e-003 
3.035e-003 1.128e+007 6.709e+011 1.000e+002 6.739e-003 2.955e-003 
3.036e-003 1.132e+007 6.720e+011 1.000e+002 3.642e-003 2.956e-003 
3.037e-003 1.136e+007 6.732e+011 1.000e+002 6.476e-003 2.957e-003 
3.038e-003 1.137e+007 6.703e+011 1.000e+002 4.272e-003 2.958e-003 
3.039e-003 1.134e+007 6.695e+011 1.000e+002 6.094e-003 2.959e-003 
3.040e-003 1.132e+007 6.698e+011 1.000e+002 5.509e-003 2.960e-003 
3.041e-003 1.131e+007 6.703e+011 1.000e+002 4.814e-003 2.961e-003 
3.042e-003 1.130e+007 6.710e+011 1.000e+002 4.739e-003 2.962e-003 
3.043e-003 1.130e+007 6.719e+011 1.000e+002 5.058e-003 2.963e-003 
3.044e-003 1.131e+007 6.729e+011 1.000e+002 6.717e-003 2.964e-003 
3.045e-003 1.135e+007 6.737e+011 1.000e+002 5.864e-003 2.965e-003 
3.046e-003 1.140e+007 6.747e+011 1.000e+002 1.635e-003 2.966e-003 
3.047e-003 1.145e+007 6.757e+011 1.000e+002 1.495e-003 2.966e-003 
3.048e-003 1.145e+007 6.746e+011 1.000e+002 5.565e-003 2.967e-003 
3.049e-003 1.132e+007 6.726e+011 1.000e+002 9.379e-003 2.969e-003 
3.050e-003 1.120e+007 6.704e+011 1.000e+002 4.286e-003 2.971e-003 
3.051e-003 1.112e+007 6.691e+011 1.000e+002 5.621e-003 2.972e-003 
3.052e-003 1.109e+007 6.686e+011 1.000e+002 4.855e-003 2.974e-003 
3.053e-003 1.109e+007 6.687e+011 1.000e+002 4.624e-003 2.975e-003 
3.054e-003 1.111e+007 6.690e+011 1.000e+002 5.637e-003 2.975e-003 
3.055e-003 1.117e+007 6.692e+011 1.000e+002 6.867e-003 2.976e-003 
3.056e-003 1.123e+007 6.696e+011 1.000e+002 5.906e-003 2.977e-003 
3.057e-003 1.128e+007 6.704e+011 1.000e+002 4.281e-003 2.977e-003 
3.058e-003 1.132e+007 6.715e+011 1.000e+002 2.233e-003 2.978e-003 
3.059e-003 1.136e+007 6.726e+011 1.000e+002 5.395e-003 2.979e-003 
3.060e-003 1.140e+007 6.738e+011 1.000e+002 5.632e-003 2.979e-003 
3.061e-003 1.138e+007 6.699e+011 1.000e+002 3.694e-003 2.981e-003 
3.062e-003 1.136e+007 6.696e+011 1.000e+002 5.214e-003 2.982e-003 
3.063e-003 1.135e+007 6.702e+011 1.000e+002 5.701e-003 2.983e-003 
3.064e-003 1.133e+007 6.707e+011 1.000e+002 4.833e-003 2.984e-003 
3.065e-003 1.132e+007 6.715e+011 1.000e+002 4.884e-003 2.985e-003 
3.066e-003 1.132e+007 6.724e+011 1.000e+002 6.444e-003 2.986e-003 
3.067e-003 1.135e+007 6.734e+011 1.000e+002 4.440e-003 2.987e-003 
3.068e-003 1.139e+007 6.742e+011 1.000e+002 2.835e-003 2.988e-003 
3.069e-003 1.143e+007 6.753e+011 1.000e+002 3.117e-003 2.988e-003 
3.070e-003 1.148e+007 6.767e+011 1.000e+002 3.014e-003 2.989e-003 
3.071e-003 1.139e+007 6.736e+011 1.000e+002 4.248e-003 2.991e-003 
3.072e-003 1.125e+007 6.714e+011 1.000e+002 1.798e-003 2.992e-003 
3.073e-003 1.116e+007 6.696e+011 1.000e+002 3.705e-003 2.994e-003 
3.074e-003 1.111e+007 6.688e+011 1.000e+002 3.407e-003 2.995e-003 
3.075e-003 1.109e+007 6.686e+011 1.000e+002 5.805e-003 2.997e-003 
3.076e-003 1.110e+007 6.689e+011 1.000e+002 7.006e-003 2.998e-003 
3.077e-003 1.115e+007 6.691e+011 1.000e+002 5.106e-003 2.998e-003 
3.078e-003 1.121e+007 6.694e+011 1.000e+002 6.023e-003 2.999e-003 
3.079e-003 1.126e+007 6.700e+011 1.000e+002 5.280e-003 2.999e-003 
3.080e-003 1.130e+007 6.711e+011 1.000e+002 5.436e-003 3.000e-003 
3.081e-003 1.134e+007 6.721e+011 1.000e+002 1.406e-003 3.001e-003 
3.082e-003 1.139e+007 6.733e+011 1.000e+002 4.847e-003 3.002e-003 
3.083e-003 1.141e+007 6.708e+011 1.000e+002 7.873e-003 3.002e-003 
3.084e-003 1.138e+007 6.697e+011 1.000e+002 4.347e-003 3.004e-003 
3.085e-003 1.136e+007 6.700e+011 1.000e+002 7.675e-003 3.005e-003 
3.086e-003 1.134e+007 6.705e+011 1.000e+002 6.502e-003 3.006e-003 
3.087e-003 1.133e+007 6.712e+011 1.000e+002 7.001e-003 3.007e-003 
3.088e-003 1.133e+007 6.720e+011 1.000e+002 7.387e-003 3.008e-003 
3.089e-003 1.134e+007 6.730e+011 1.000e+002 7.244e-003 3.009e-003 
3.090e-003 1.137e+007 6.738e+011 1.000e+002 6.278e-003 3.010e-003 
3.091e-003 1.141e+007 6.748e+011 1.000e+002 5.339e-003 3.010e-003 
3.092e-003 1.145e+007 6.759e+011 1.000e+002 2.256e-003 3.011e-003 
3.093e-003 1.141e+007 6.742e+011 1.000e+002 4.709e-003 3.012e-003 
3.094e-003 1.127e+007 6.716e+011 1.000e+002 5.523e-003 3.014e-003 
3.095e-003 1.116e+007 6.698e+011 1.000e+002 7.176e-003 3.016e-003 
3.096e-003 1.109e+007 6.690e+011 1.000e+002 4.742e-003 3.018e-003 
3.097e-003 1.107e+007 6.686e+011 1.000e+002 5.007e-003 3.019e-003 
3.098e-003 1.107e+007 6.688e+011 1.000e+002 8.659e-003 3.020e-003 
3.099e-003 1.111e+007 6.690e+011 1.000e+002 6.856e-003 3.020e-003 
3.100e-003 1.118e+007 6.691e+011 1.000e+002 3.912e-003 3.021e-003 
3.101e-003 1.125e+007 6.695e+011 1.000e+002 5.467e-003 3.021e-003 
3.102e-003 1.131e+007 6.703e+011 1.000e+002 2.420e-003 3.022e-003 
3.103e-003 1.137e+007 6.711e+011 1.000e+002 6.257e-003 3.023e-003 
3.104e-003 1.142e+007 6.721e+011 1.000e+002 7.889e-003 3.023e-003 
3.105e-003 1.145e+007 6.734e+011 1.000e+002 5.501e-003 3.024e-003 
3.106e-003 1.150e+007 6.746e+011 1.000e+002 6.795e-003 3.025e-003 
3.107e-003 1.149e+007 6.709e+011 1.000e+002 7.325e-003 3.026e-003 
3.108e-003 1.147e+007 6.704e+011 1.000e+002 7.429e-003 3.027e-003 
3.109e-003 1.145e+007 6.709e+011 1.000e+002 3.443e-003 3.028e-003 
3.110e-003 1.143e+007 6.715e+011 1.000e+002 5.764e-003 3.029e-003 
3.111e-003 1.142e+007 6.722e+011 1.000e+002 3.767e-003 3.030e-003 
3.112e-003 1.142e+007 6.732e+011 1.000e+002 3.062e-003 3.031e-003 
3.113e-003 1.146e+007 6.740e+011 1.000e+002 5.664e-003 3.032e-003 
3.114e-003 1.150e+007 6.750e+011 1.000e+002 4.018e-003 3.033e-003 
3.115e-003 1.155e+007 6.761e+011 1.000e+002 4.079e-003 3.033e-003 
3.116e-003 1.151e+007 6.745e+011 1.000e+002 3.852e-003 3.035e-003 
3.117e-003 1.136e+007 6.722e+011 1.000e+002 7.342e-003 3.037e-003 
3.118e-003 1.126e+007 6.699e+011 1.000e+002 4.919e-003 3.038e-003 
3.119e-003 1.120e+007 6.688e+011 1.000e+002 6.717e-003 3.040e-003 
3.120e-003 1.118e+007 6.685e+011 1.000e+002 5.265e-003 3.041e-003 
3.121e-003 1.119e+007 6.686e+011 1.000e+002 3.205e-003 3.042e-003 
3.122e-003 1.122e+007 6.688e+011 1.000e+002 1.870e-003 3.043e-003 
3.123e-003 1.128e+007 6.690e+011 1.000e+002 2.568e-003 3.043e-003 
3.124e-003 1.134e+007 6.696e+011 1.000e+002 5.361e-003 3.044e-003 
3.125e-003 1.140e+007 6.703e+011 1.000e+002 6.889e-003 3.044e-003 
3.126e-003 1.145e+007 6.713e+011 1.000e+002 4.035e-003 3.045e-003 
3.127e-003 1.149e+007 6.723e+011 1.000e+002 6.099e-003 3.046e-003 
3.128e-003 1.153e+007 6.735e+011 1.000e+002 6.076e-003 3.046e-003 
3.129e-003 1.157e+007 6.748e+011 1.000e+002 4.067e-003 3.047e-003 
3.130e-003 1.159e+007 6.724e+011 1.000e+002 2.472e-003 3.048e-003 
3.131e-003 1.156e+007 6.711e+011 1.000e+002 6.915e-003 3.049e-003 
3.132e-003 1.153e+007 6.713e+011 1.000e+002 5.213e-003 3.050e-003 
3.133e-003 1.151e+007 6.718e+011 1.000e+002 5.826e-003 3.052e-003 
3.134e-003 1.150e+007 6.725e+011 1.000e+002 4.253e-003 3.053e-003 
3.135e-003 1.150e+007 6.735e+011 1.000e+002 5.920e-003 3.054e-003 
3.136e-003 1.154e+007 6.743e+011 1.000e+002 4.885e-003 3.054e-003 
3.137e-003 1.158e+007 6.752e+011 1.000e+002 3.573e-003 3.055e-003 
3.138e-003 1.163e+007 6.764e+011 1.000e+002 3.744e-003 3.056e-003 
3.139e-003 1.158e+007 6.746e+011 1.000e+002 3.271e-003 3.057e-003 
3.140e-003 1.143e+007 6.721e+011 1.000e+002 8.200e-003 3.059e-003 
3.141e-003 1.132e+007 6.699e+011 1.000e+002 5.176e-003 3.061e-003 
3.142e-003 1.127e+007 6.689e+011 1.000e+002 6.690e-003 3.062e-003 
3.143e-003 1.125e+007 6.686e+011 1.000e+002 6.539e-003 3.063e-003 
3.144e-003 1.125e+007 6.688e+011 1.000e+002 4.898e-003 3.064e-003 
3.145e-003 1.129e+007 6.690e+011 1.000e+002 4.860e-003 3.065e-003 
3.146e-003 1.135e+007 6.693e+011 1.000e+002 7.184e-003 3.066e-003 
3.147e-003 1.141e+007 6.699e+011 1.000e+002 3.316e-003 3.066e-003 
3.148e-003 1.146e+007 6.707e+011 1.000e+002 5.596e-003 3.067e-003 
3.149e-003 1.151e+007 6.716e+011 1.000e+002 7.210e-003 3.068e-003 
3.150e-003 1.156e+007 6.727e+011 1.000e+002 4.759e-003 3.068e-003 
3.151e-003 1.159e+007 6.741e+011 1.000e+002 3.012e-003 3.069e-003 
3.152e-003 1.163e+007 6.753e+011 1.000e+002 1.551e-003 3.070e-003 
3.153e-003 1.163e+007 6.719e+011 1.000e+002 5.688e-003 3.071e-003 
3.154e-003 1.160e+007 6.712e+011 1.000e+002 3.878e-003 3.072e-003 
3.155e-003 1.158e+007 6.716e+011 1.000e+002 5.956e-003 3.073e-003 
3.156e-003 1.156e+007 6.722e+011 1.000e+002 1.406e-003 3.074e-003 
3.157e-003 1.154e+007 6.730e+011 1.000e+002 3.793e-003 3.075e-003 
3.158e-003 1.155e+007 6.739e+011 1.000e+002 3.543e-003 3.076e-003 
3.159e-003 1.160e+007 6.746e+011 1.000e+002 5.222e-003 3.077e-003 
3.160e-003 1.164e+007 6.756e+011 1.000e+002 5.409e-003 3.078e-003 
3.161e-003 1.168e+007 6.771e+011 1.000e+002 5.025e-003 3.078e-003 
3.162e-003 1.159e+007 6.738e+011 1.000e+002 5.599e-003 3.080e-003 
3.163e-003 1.145e+007 6.717e+011 1.000e+002 6.230e-003 3.082e-003 
3.164e-003 1.134e+007 6.696e+011 1.000e+002 2.344e-003 3.084e-003 
3.165e-003 1.130e+007 6.689e+011 1.000e+002 5.545e-003 3.085e-003 
3.166e-003 1.129e+007 6.687e+011 1.000e+002 7.392e-003 3.086e-003 
3.167e-003 1.130e+007 6.690e+011 1.000e+002 4.113e-003 3.087e-003 
3.168e-003 1.135e+007 6.692e+011 1.000e+002 4.261e-003 3.088e-003 
3.169e-003 1.141e+007 6.696e+011 1.000e+002 5.356e-003 3.088e-003 
3.170e-003 1.147e+007 6.702e+011 1.000e+002 3.728e-003 3.089e-003 
3.171e-003 1.152e+007 6.710e+011 1.000e+002 1.745e-003 3.089e-003 
3.172e-003 1.157e+007 6.720e+011 1.000e+002 1.604e-003 3.090e-003 
3.173e-003 1.161e+007 6.732e+011 1.000e+002 2.118e-003 3.091e-003 
3.174e-003 1.165e+007 6.746e+011 1.000e+002 6.946e-003 3.092e-003 
3.175e-003 1.169e+007 6.758e+011 1.000e+002 3.729e-003 3.092e-003 
3.176e-003 1.166e+007 6.713e+011 1.000e+002 7.179e-003 3.094e-003 
3.177e-003 1.163e+007 6.713e+011 1.000e+002 4.852e-003 3.095e-003 
3.178e-003 1.161e+007 6.719e+011 1.000e+002 6.397e-003 3.096e-003 
3.179e-003 1.159e+007 6.726e+011 1.000e+002 7.374e-003 3.097e-003 
3.180e-003 1.158e+007 6.733e+011 1.000e+002 7.795e-003 3.098e-003 
3.181e-003 1.161e+007 6.742e+011 1.000e+002 3.669e-003 3.099e-003 
3.182e-003 1.165e+007 6.751e+011 1.000e+002 4.382e-003 3.100e-003 
3.183e-003 1.169e+007 6.762e+011 1.000e+002 5.892e-003 3.100e-003 
3.184e-003 1.170e+007 6.782e+011 1.000e+002 3.626e-003 3.101e-003 
3.185e-003 1.155e+007 6.731e+011 1.000e+002 5.831e-003 3.103e-003 
3.186e-003 1.142e+007 6.706e+011 1.000e+002 5.037e-003 3.105e-003 
3.187e-003 1.135e+007 6.693e+011 1.000e+002 5.303e-003 3.107e-003 
3.188e-003 1.132e+007 6.689e+011 1.000e+002 7.228e-003 3.108e-003 
3.189e-003 1.132e+007 6.689e+011 1.000e+002 3.712e-003 3.109e-003 
3.190e-003 1.134e+007 6.692e+011 1.000e+002 5.922e-003 3.110e-003 
3.191e-003 1.140e+007 6.694e+011 1.000e+002 1.974e-003 3.110e-003 
3.192e-003 1.146e+007 6.699e+011 1.000e+002 4.668e-003 3.111e-003 
3.193e-003 1.151e+007 6.707e+011 1.000e+002 2.846e-003 3.112e-003 
3.194e-003 1.156e+007 6.717e+011 1.000e+002 5.971e-003 3.112e-003 
3.195e-003 1.160e+007 6.727e+011 1.000e+002 6.839e-003 3.113e-003 
3.196e-003 1.163e+007 6.741e+011 1.000e+002 3.514e-003 3.114e-003 
3.197e-003 1.167e+007 6.754e+011 1.000e+002 4.305e-003 3.114e-003 
3.198e-003 1.164e+007 6.712e+011 1.000e+002 4.881e-003 3.116e-003 
3.199e-003 1.162e+007 6.711e+011 1.000e+002 3.626e-003 3.117e-003 
3.200e-003 1.160e+007 6.717e+011 1.000e+002 1.079e-003 3.118e-003 
3.201e-003 1.157e+007 6.722e+011 1.000e+002 4.710e-003 3.119e-003 
3.202e-003 1.157e+007 6.730e+011 1.000e+002 5.899e-003 3.120e-003 
3.203e-003 1.158e+007 6.739e+011 1.000e+002 7.296e-003 3.121e-003 
3.204e-003 1.162e+007 6.746e+011 1.000e+002 4.509e-003 3.122e-003 
3.205e-003 1.165e+007 6.756e+011 1.000e+002 1.543e-003 3.123e-003 
3.206e-003 1.168e+007 6.773e+011 1.000e+002 6.220e-003 3.123e-003 
3.207e-003 1.158e+007 6.736e+011 1.000e+002 3.997e-003 3.125e-003 
3.208e-003 1.144e+007 6.714e+011 1.000e+002 4.631e-003 3.127e-003 
3.209e-003 1.134e+007 6.695e+011 1.000e+002 4.910e-003 3.129e-003 
3.210e-003 1.131e+007 6.689e+011 1.000e+002 4.541e-003 3.130e-003 
3.211e-003 1.131e+007 6.688e+011 1.000e+002 6.760e-003 3.131e-003 
3.212e-003 1.132e+007 6.691e+011 1.000e+002 4.448e-003 3.132e-003 
3.213e-003 1.137e+007 6.693e+011 1.000e+002 4.430e-003 3.132e-003 
3.214e-003 1.144e+007 6.697e+011 1.000e+002 3.172e-003 3.133e-003 
3.215e-003 1.149e+007 6.704e+011 1.000e+002 3.226e-003 3.134e-003 
3.216e-003 1.155e+007 6.713e+011 1.000e+002 2.642e-003 3.134e-003 
3.217e-003 1.159e+007 6.723e+011 1.000e+002 4.625e-003 3.135e-003 
3.218e-003 1.162e+007 6.735e+011 1.000e+002 5.056e-003 3.136e-003 
3.219e-003 1.166e+007 6.749e+011 1.000e+002 5.139e-003 3.136e-003 
3.220e-003 1.168e+007 6.725e+011 1.000e+002 4.707e-003 3.137e-003 
3.221e-003 1.165e+007 6.711e+011 1.000e+002 3.345e-003 3.139e-003 
3.222e-003 1.162e+007 6.715e+011 1.000e+002 4.983e-003 3.140e-003 
3.223e-003 1.160e+007 6.719e+011 1.000e+002 7.596e-003 3.141e-003 
3.224e-003 1.158e+007 6.727e+011 1.000e+002 4.599e-003 3.142e-003 
3.225e-003 1.157e+007 6.736e+011 1.000e+002 4.140e-003 3.143e-003 
3.226e-003 1.161e+007 6.744e+011 1.000e+002 4.989e-003 3.144e-003 
3.227e-003 1.164e+007 6.752e+011 1.000e+002 6.854e-003 3.145e-003 
3.228e-003 1.168e+007 6.764e+011 1.000e+002 8.300e-003 3.145e-003 
3.229e-003 1.165e+007 6.748e+011 1.000e+002 3.142e-003 3.146e-003 
3.230e-003 1.150e+007 6.722e+011 1.000e+002 8.404e-003 3.149e-003 
3.231e-003 1.137e+007 6.700e+011 1.000e+002 7.388e-003 3.150e-003 
3.232e-003 1.131e+007 6.691e+011 1.000e+002 4.575e-003 3.152e-003 
3.233e-003 1.130e+007 6.688e+011 1.000e+002 5.543e-003 3.153e-003 
3.234e-003 1.131e+007 6.690e+011 1.000e+002 2.125e-003 3.154e-003 
3.235e-003 1.135e+007 6.692e+011 1.000e+002 3.799e-003 3.155e-003 
3.236e-003 1.141e+007 6.695e+011 1.000e+002 4.025e-003 3.155e-003 
3.237e-003 1.147e+007 6.701e+011 1.000e+002 4.701e-003 3.156e-003 
3.238e-003 1.153e+007 6.709e+011 1.000e+002 6.196e-003 3.156e-003 
3.239e-003 1.158e+007 6.719e+011 1.000e+002 6.501e-003 3.157e-003 
3.240e-003 1.161e+007 6.730e+011 1.000e+002 4.849e-003 3.158e-003 
3.241e-003 1.165e+007 6.744e+011 1.000e+002 5.584e-003 3.159e-003 
3.242e-003 1.168e+007 6.739e+011 1.000e+002 5.742e-003 3.159e-003 
3.243e-003 1.165e+007 6.711e+011 1.000e+002 6.723e-003 3.161e-003 
3.244e-003 1.162e+007 6.712e+011 1.000e+002 5.340e-003 3.162e-003 
3.245e-003 1.160e+007 6.717e+011 1.000e+002 3.022e-003 3.163e-003 
3.246e-003 1.158e+007 6.724e+011 1.000e+002 4.816e-003 3.164e-003 
3.247e-003 1.158e+007 6.732e+011 1.000e+002 4.961e-003 3.165e-003 
3.248e-003 1.160e+007 6.741e+011 1.000e+002 4.552e-003 3.166e-003 
3.249e-003 1.164e+007 6.750e+011 1.000e+002 3.993e-003 3.167e-003 
3.250e-003 1.169e+007 6.761e+011 1.000e+002 4.573e-003 3.167e-003 
3.251e-003 1.169e+007 6.779e+011 1.000e+002 2.849e-003 3.168e-003 
3.252e-003 1.156e+007 6.732e+011 1.000e+002 6.134e-003 3.170e-003 
3.253e-003 1.143e+007 6.708e+011 1.000e+002 4.095e-003 3.172e-003 
3.254e-003 1.135e+007 6.693e+011 1.000e+002 8.153e-003 3.174e-003 
3.255e-003 1.132e+007 6.688e+011 1.000e+002 6.925e-003 3.175e-003 
3.256e-003 1.132e+007 6.688e+011 1.000e+002 7.980e-003 3.176e-003 
3.257e-003 1.134e+007 6.691e+011 1.000e+002 5.394e-003 3.177e-003 
3.258e-003 1.139e+007 6.694e+011 1.000e+002 3.772e-003 3.177e-003 
3.259e-003 1.146e+007 6.699e+011 1.000e+002 3.509e-003 3.178e-003 
3.260e-003 1.151e+007 6.706e+011 1.000e+002 7.015e-003 3.178e-003 
3.261e-003 1.157e+007 6.714e+011 1.000e+002 4.051e-003 3.179e-003 
3.262e-003 1.161e+007 6.725e+011 1.000e+002 6.894e-003 3.180e-003 
3.263e-003 1.164e+007 6.738e+011 1.000e+002 2.130e-003 3.181e-003 
3.264e-003 1.168e+007 6.751e+011 1.000e+002 2.753e-003 3.181e-003 
3.265e-003 1.167e+007 6.716e+011 1.000e+002 4.755e-003 3.182e-003 
3.266e-003 1.164e+007 6.711e+011 1.000e+002 6.077e-003 3.183e-003 
3.267e-003 1.162e+007 6.716e+011 1.000e+002 7.661e-003 3.185e-003 
3.268e-003 1.159e+007 6.722e+011 1.000e+002 7.903e-003 3.186e-003 
3.269e-003 1.158e+007 6.729e+011 1.000e+002 4.542e-003 3.187e-003 
3.270e-003 1.159e+007 6.738e+011 1.000e+002 2.055e-003 3.188e-003 
3.271e-003 1.163e+007 6.746e+011 1.000e+002 4.469e-003 3.189e-003 
3.272e-003 1.167e+007 6.756e+011 1.000e+002 3.591e-003 3.189e-003 
3.273e-003 1.171e+007 6.769e+011 1.000e+002 4.692e-003 3.190e-003 
3.274e-003 1.164e+007 6.744e+011 1.000e+002 1.049e-002 3.192e-003 
3.275e-003 1.149e+007 6.719e+011 1.000e+002 5.908e-003 3.194e-003 
3.276e-003 1.138e+007 6.699e+011 1.000e+002 3.080e-003 3.195e-003 
3.277e-003 1.134e+007 6.691e+011 1.000e+002 6.708e-003 3.197e-003 
3.278e-003 1.133e+007 6.688e+011 1.000e+002 4.487e-003 3.198e-003 
3.279e-003 1.134e+007 6.691e+011 1.000e+002 6.674e-003 3.199e-003 
3.280e-003 1.138e+007 6.693e+011 1.000e+002 6.132e-003 3.199e-003 
3.281e-003 1.145e+007 6.696e+011 1.000e+002 6.143e-003 3.200e-003 
3.282e-003 1.150e+007 6.702e+011 1.000e+002 6.335e-003 3.200e-003 
3.283e-003 1.156e+007 6.710e+011 1.000e+002 3.748e-003 3.201e-003 
3.284e-003 1.160e+007 6.721e+011 1.000e+002 6.830e-003 3.202e-003 
3.285e-003 1.164e+007 6.733e+011 1.000e+002 6.571e-003 3.203e-003 
3.286e-003 1.167e+007 6.746e+011 1.000e+002 2.599e-003 3.203e-003 
3.287e-003 1.170e+007 6.737e+011 1.000e+002 6.341e-003 3.204e-003 
3.288e-003 1.166e+007 6.712e+011 1.000e+002 7.403e-003 3.205e-003 
3.289e-003 1.164e+007 6.713e+011 1.000e+002 6.406e-003 3.207e-003 
3.290e-003 1.162e+007 6.719e+011 1.000e+002 4.969e-003 3.208e-003 
3.291e-003 1.160e+007 6.726e+011 1.000e+002 6.201e-003 3.209e-003 
3.292e-003 1.159e+007 6.734e+011 1.000e+002 7.348e-003 3.210e-003 
3.293e-003 1.162e+007 6.742e+011 1.000e+002 2.937e-003 3.211e-003 
3.294e-003 1.166e+007 6.752e+011 1.000e+002 2.711e-003 3.211e-003 
3.295e-003 1.171e+007 6.763e+011 1.000e+002 3.116e-003 3.212e-003 
3.296e-003 1.172e+007 6.755e+011 1.000e+002 7.746e-003 3.213e-003 
3.297e-003 1.158e+007 6.732e+011 1.000e+002 7.932e-003 3.215e-003 
3.298e-003 1.145e+007 6.708e+011 1.000e+002 5.056e-003 3.217e-003 
3.299e-003 1.136e+007 6.694e+011 1.000e+002 7.495e-003 3.218e-003 
3.300e-003 1.134e+007 6.689e+011 1.000e+002 3.304e-003 3.220e-003 
3.301e-003 1.133e+007 6.690e+011 1.000e+002 6.971e-003 3.221e-003 
3.302e-003 1.136e+007 6.692e+011 1.000e+002 5.285e-003 3.221e-003 
3.303e-003 1.142e+007 6.695e+011 1.000e+002 4.432e-003 3.222e-003 
3.304e-003 1.148e+007 6.700e+011 1.000e+002 4.070e-003 3.223e-003 
3.305e-003 1.153e+007 6.708e+011 1.000e+002 5.512e-003 3.223e-003 
3.306e-003 1.158e+007 6.717e+011 1.000e+002 4.842e-003 3.224e-003 
3.307e-003 1.162e+007 6.727e+011 1.000e+002 6.960e-003 3.225e-003 
3.308e-003 1.166e+007 6.741e+011 1.000e+002 5.970e-003 3.225e-003 
3.309e-003 1.170e+007 6.754e+011 1.000e+002 7.128e-003 3.226e-003 
3.310e-003 1.167e+007 6.714e+011 1.000e+002 4.359e-003 3.227e-003 
3.311e-003 1.165e+007 6.712e+011 1.000e+002 4.093e-003 3.228e-003 
3.312e-003 1.162e+007 6.717e+011 1.000e+002 3.387e-003 3.230e-003 
3.313e-003 1.161e+007 6.723e+011 1.000e+002 3.228e-003 3.231e-003 
3.314e-003 1.160e+007 6.731e+011 1.000e+002 4.435e-003 3.232e-003 
3.315e-003 1.161e+007 6.739e+011 1.000e+002 2.281e-003 3.233e-003 
3.316e-003 1.165e+007 6.747e+011 1.000e+002 3.530e-003 3.233e-003 
3.317e-003 1.170e+007 6.758e+011 1.000e+002 2.812e-003 3.234e-003 
3.318e-003 1.173e+007 6.774e+011 1.000e+002 3.033e-003 3.235e-003 
3.319e-003 1.163e+007 6.738e+011 1.000e+002 3.430e-003 3.237e-003 
3.320e-003 1.149e+007 6.717e+011 1.000e+002 2.690e-003 3.239e-003 
3.321e-003 1.139e+007 6.697e+011 1.000e+002 7.679e-003 3.240e-003 
3.322e-003 1.135e+007 6.690e+011 1.000e+002 4.837e-003 3.241e-003 
3.323e-003 1.134e+007 6.689e+011 1.000e+002 2.865e-003 3.242e-003 
3.324e-003 1.135e+007 6.692e+011 1.000e+002 1.984e-003 3.243e-003 
3.325e-003 1.140e+007 6.693e+011 1.000e+002 6.497e-003 3.244e-003 
3.326e-003 1.147e+007 6.698e+011 1.000e+002 6.727e-003 3.245e-003 
3.327e-003 1.152e+007 6.704e+011 1.000e+002 3.620e-003 3.245e-003 
3.328e-003 1.158e+007 6.713e+011 1.000e+002 3.299e-003 3.246e-003 
3.329e-003 1.162e+007 6.723e+011 1.000e+002 5.370e-003 3.247e-003 
3.330e-003 1.165e+007 6.736e+011 1.000e+002 4.376e-003 3.247e-003 
3.331e-003 1.169e+007 6.749e+011 1.000e+002 5.214e-003 3.248e-003 
3.332e-003 1.170e+007 6.722e+011 1.000e+002 2.348e-003 3.249e-003 
3.333e-003 1.167e+007 6.711e+011 1.000e+002 1.889e-003 3.250e-003 
3.334e-003 1.165e+007 6.715e+011 1.000e+002 4.221e-003 3.251e-003 
3.335e-003 1.163e+007 6.720e+011 1.000e+002 3.815e-003 3.253e-003 
3.336e-003 1.161e+007 6.727e+011 1.000e+002 5.535e-003 3.254e-003 
3.337e-003 1.161e+007 6.737e+011 1.000e+002 6.449e-003 3.255e-003 
3.338e-003 1.164e+007 6.743e+011 1.000e+002 2.681e-003 3.255e-003 
3.339e-003 1.167e+007 6.754e+011 1.000e+002 3.115e-003 3.256e-003 
3.340e-003 1.172e+007 6.766e+011 1.000e+002 4.020e-003 3.257e-003 
3.341e-003 1.167e+007 6.748e+011 1.000e+002 4.675e-003 3.258e-003 
3.342e-003 1.152e+007 6.723e+011 1.000e+002 4.846e-003 3.260e-003 
3.343e-003 1.141e+007 6.701e+011 1.000e+002 4.164e-003 3.262e-003 
3.344e-003 1.135e+007 6.691e+011 1.000e+002 4.099e-003 3.263e-003 
3.345e-003 1.133e+007 6.689e+011 1.000e+002 6.810e-003 3.265e-003 
3.346e-003 1.133e+007 6.691e+011 1.000e+002 5.786e-003 3.266e-003 
3.347e-003 1.137e+007 6.692e+011 1.000e+002 4.600e-003 3.266e-003 
3.348e-003 1.143e+007 6.696e+011 1.000e+002 4.440e-004 3.267e-003 
3.349e-003 1.149e+007 6.701e+011 1.000e+002 6.108e-003 3.267e-003 
3.350e-003 1.155e+007 6.710e+011 1.000e+002 3.612e-003 3.268e-003 
3.351e-003 1.159e+007 6.720e+011 1.000e+002 5.140e-003 3.269e-003 
3.352e-003 1.163e+007 6.732e+011 1.000e+002 5.746e-003 3.269e-003 
3.353e-003 1.166e+007 6.745e+011 1.000e+002 5.638e-003 3.270e-003 
3.354e-003 1.169e+007 6.731e+011 1.000e+002 3.968e-003 3.271e-003 
3.355e-003 1.165e+007 6.710e+011 1.000e+002 5.661e-003 3.272e-003 
3.356e-003 1.163e+007 6.713e+011 1.000e+002 2.270e-003 3.273e-003 
3.357e-003 1.161e+007 6.718e+011 1.000e+002 3.592e-003 3.275e-003 
3.358e-003 1.159e+007 6.725e+011 1.000e+002 4.165e-003 3.276e-003 
3.359e-003 1.158e+007 6.734e+011 1.000e+002 6.510e-003 3.277e-003 
3.360e-003 1.161e+007 6.741e+011 1.000e+002 3.968e-003 3.278e-003 
3.361e-003 1.165e+007 6.751e+011 1.000e+002 5.264e-003 3.278e-003 
3.362e-003 1.169e+007 6.762e+011 1.000e+002 7.859e-003 3.279e-003 
3.363e-003 1.170e+007 6.765e+011 1.000e+002 4.711e-003 3.280e-003 
3.364e-003 1.155e+007 6.731e+011 1.000e+002 6.933e-003 3.282e-003 
3.365e-003 1.144e+007 6.710e+011 1.000e+002 2.442e-003 3.284e-003 
3.366e-003 1.135e+007 6.697e+011 1.000e+002 3.221e-003 3.285e-003 
3.367e-003 1.132e+007 6.693e+011 1.000e+002 2.326e-003 3.287e-003 
3.368e-003 1.131e+007 6.693e+011 1.000e+002 5.528e-003 3.288e-003 
3.369e-003 1.133e+007 6.697e+011 1.000e+002 5.594e-003 3.288e-003 
3.370e-003 1.139e+007 6.699e+011 1.000e+002 6.737e-003 3.289e-003 
3.371e-003 1.145e+007 6.704e+011 1.000e+002 4.695e-003 3.290e-003 
3.372e-003 1.148e+007 6.714e+011 1.000e+002 6.138e-003 3.290e-003 
3.373e-003 1.153e+007 6.725e+011 1.000e+002 3.789e-003 3.291e-003 
3.374e-003 1.156e+007 6.736e+011 1.000e+002 4.591e-003 3.292e-003 
3.375e-003 1.158e+007 6.714e+011 1.000e+002 6.418e-003 3.293e-003 
3.376e-003 1.155e+007 6.701e+011 1.000e+002 5.215e-003 3.294e-003 
3.377e-003 1.153e+007 6.705e+011 1.000e+002 4.697e-003 3.295e-003 
3.378e-003 1.151e+007 6.711e+011 1.000e+002 7.049e-003 3.296e-003 
3.379e-003 1.150e+007 6.717e+011 1.000e+002 6.504e-003 3.297e-003 
3.380e-003 1.148e+007 6.725e+011 1.000e+002 4.550e-003 3.298e-003 
3.381e-003 1.149e+007 6.735e+011 1.000e+002 6.528e-003 3.299e-003 
3.382e-003 1.152e+007 6.743e+011 1.000e+002 6.635e-003 3.300e-003 
3.383e-003 1.156e+007 6.752e+011 1.000e+002 4.948e-003 3.301e-003 
3.384e-003 1.161e+007 6.764e+011 1.000e+002 8.082e-003 3.302e-003 
3.385e-003 1.155e+007 6.745e+011 1.000e+002 6.756e-003 3.303e-003 
3.386e-003 1.141e+007 6.719e+011 1.000e+002 8.725e-003 3.305e-003 
3.387e-003 1.130e+007 6.700e+011 1.000e+002 5.491e-003 3.307e-003 
3.388e-003 1.124e+007 6.693e+011 1.000e+002 4.434e-003 3.308e-003 
3.389e-003 1.122e+007 6.690e+011 1.000e+002 3.449e-003 3.309e-003 
3.390e-003 1.122e+007 6.692e+011 1.000e+002 2.025e-003 3.310e-003 
3.391e-003 1.126e+007 6.695e+011 1.000e+002 1.692e-003 3.311e-003 
3.392e-003 1.132e+007 6.696e+011 1.000e+002 3.832e-003 3.312e-003 
3.393e-003 1.139e+007 6.702e+011 1.000e+002 3.706e-003 3.312e-003 
3.394e-003 1.144e+007 6.709e+011 1.000e+002 4.045e-003 3.313e-003 
3.395e-003 1.147e+007 6.721e+011 1.000e+002 3.596e-003 3.313e-003 
3.396e-003 1.151e+007 6.734e+011 1.000e+002 3.515e-003 3.314e-003 
3.397e-003 1.155e+007 6.746e+011 1.000e+002 2.264e-003 3.315e-003 
3.398e-003 1.153e+007 6.706e+011 1.000e+002 5.737e-003 3.316e-003 
3.399e-003 1.150e+007 6.704e+011 1.000e+002 3.468e-003 3.317e-003 
3.400e-003 1.149e+007 6.710e+011 1.000e+002 4.080e-003 3.318e-003 
3.401e-003 1.147e+007 6.715e+011 1.000e+002 6.756e-003 3.320e-003 
3.402e-003 1.146e+007 6.724e+011 1.000e+002 3.476e-003 3.321e-003 
3.403e-003 1.146e+007 6.732e+011 1.000e+002 3.868e-003 3.322e-003 
3.404e-003 1.148e+007 6.741e+011 1.000e+002 3.815e-003 3.322e-003 
3.405e-003 1.151e+007 6.750e+011 1.000e+002 6.117e-003 3.323e-003 
3.406e-003 1.156e+007 6.761e+011 1.000e+002 2.068e-003 3.324e-003 
3.407e-003 1.153e+007 6.745e+011 1.000e+002 5.097e-003 3.325e-003 
3.408e-003 1.138e+007 6.720e+011 1.000e+002 6.620e-003 3.327e-003 
3.409e-003 1.126e+007 6.698e+011 1.000e+002 6.167e-003 3.329e-003 
3.410e-003 1.120e+007 6.688e+011 1.000e+002 3.342e-003 3.330e-003 
3.411e-003 1.118e+007 6.685e+011 1.000e+002 1.620e-003 3.331e-003 
3.412e-003 1.119e+007 6.687e+011 1.000e+002 4.354e-003 3.332e-003 
3.413e-003 1.123e+007 6.689e+011 1.000e+002 1.956e-003 3.333e-003 
3.414e-003 1.129e+007 6.692e+011 1.000e+002 4.767e-003 3.334e-003 
3.415e-003 1.135e+007 6.698e+011 1.000e+002 3.236e-003 3.334e-003 
3.416e-003 1.140e+007 6.706e+011 1.000e+002 6.383e-003 3.335e-003 
3.417e-003 1.145e+007 6.716e+011 1.000e+002 7.269e-003 3.336e-003 
3.418e-003 1.150e+007 6.727e+011 1.000e+002 5.672e-003 3.336e-003 
3.419e-003 1.154e+007 6.739e+011 1.000e+002 4.317e-003 3.337e-003 
3.420e-003 1.158e+007 6.752e+011 1.000e+002 3.826e-003 3.338e-003 
3.421e-003 1.158e+007 6.716e+011 1.000e+002 2.991e-003 3.339e-003 
3.422e-003 1.155e+007 6.711e+011 1.000e+002 4.625e-003 3.340e-003 
3.423e-003 1.153e+007 6.715e+011 1.000e+002 6.330e-003 3.341e-003 
3.424e-003 1.151e+007 6.720e+011 1.000e+002 6.168e-003 3.342e-003 
3.425e-003 1.150e+007 6.727e+011 1.000e+002 7.473e-003 3.343e-003 
3.426e-003 1.151e+007 6.737e+011 1.000e+002 1.873e-003 3.344e-003 
3.427e-003 1.154e+007 6.745e+011 1.000e+002 2.930e-003 3.345e-003 
3.428e-003 1.158e+007 6.756e+011 1.000e+002 4.951e-003 3.346e-003 
3.429e-003 1.162e+007 6.772e+011 1.000e+002 3.171e-003 3.346e-003 
3.430e-003 1.151e+007 6.735e+011 1.000e+002 4.445e-003 3.348e-003 
3.431e-003 1.138e+007 6.715e+011 1.000e+002 4.766e-003 3.350e-003 
3.432e-003 1.128e+007 6.695e+011 1.000e+002 5.014e-003 3.352e-003 
3.433e-003 1.125e+007 6.688e+011 1.000e+002 6.206e-003 3.353e-003 
3.434e-003 1.124e+007 6.687e+011 1.000e+002 8.040e-003 3.354e-003 
3.435e-003 1.125e+007 6.689e+011 1.000e+002 4.714e-003 3.355e-003 
3.436e-003 1.130e+007 6.691e+011 1.000e+002 5.542e-003 3.356e-003 
3.437e-003 1.136e+007 6.695e+011 1.000e+002 4.903e-003 3.356e-003 
3.438e-003 1.142e+007 6.701e+011 1.000e+002 4.414e-003 3.357e-003 
3.439e-003 1.147e+007 6.710e+011 1.000e+002 6.625e-003 3.357e-003 
3.440e-003 1.152e+007 6.719e+011 1.000e+002 3.782e-003 3.358e-003 
3.441e-003 1.156e+007 6.731e+011 1.000e+002 7.131e-003 3.359e-003 
3.442e-003 1.160e+007 6.744e+011 1.000e+002 4.914e-003 3.360e-003 
3.443e-003 1.164e+007 6.756e+011 1.000e+002 5.707e-003 3.360e-003 
3.444e-003 1.161e+007 6.712e+011 1.000e+002 5.923e-003 3.361e-003 
3.445e-003 1.158e+007 6.712e+011 1.000e+002 4.217e-003 3.363e-003 
3.446e-003 1.156e+007 6.717e+011 1.000e+002 4.302e-003 3.364e-003 
3.447e-003 1.155e+007 6.724e+011 1.000e+002 4.975e-003 3.365e-003 
3.448e-003 1.154e+007 6.732e+011 1.000e+002 3.691e-003 3.366e-003 
3.449e-003 1.156e+007 6.740e+011 1.000e+002 6.958e-003 3.367e-003 
3.450e-003 1.160e+007 6.749e+011 1.000e+002 2.618e-003 3.368e-003 
3.451e-003 1.165e+007 6.760e+011 1.000e+002 4.130e-003 3.368e-003 
3.452e-003 1.167e+007 6.779e+011 1.000e+002 4.547e-003 3.369e-003 
3.453e-003 1.153e+007 6.733e+011 1.000e+002 3.158e-003 3.371e-003 
3.454e-003 1.140e+007 6.710e+011 1.000e+002 3.821e-003 3.373e-003 
3.455e-003 1.132e+007 6.694e+011 1.000e+002 4.310e-003 3.374e-003 
3.456e-003 1.129e+007 6.689e+011 1.000e+002 5.294e-003 3.376e-003 
3.457e-003 1.129e+007 6.688e+011 1.000e+002 2.862e-003 3.377e-003 
3.458e-003 1.131e+007 6.691e+011 1.000e+002 4.017e-003 3.378e-003 
3.459e-003 1.136e+007 6.693e+011 1.000e+002 2.654e-003 3.378e-003 
3.460e-003 1.143e+007 6.698e+011 1.000e+002 4.744e-003 3.379e-003 
3.461e-003 1.148e+007 6.705e+011 1.000e+002 5.960e-003 3.379e-003 
3.462e-003 1.153e+007 6.714e+011 1.000e+002 4.489e-003 3.380e-003 
3.463e-003 1.158e+007 6.724e+011 1.000e+002 3.789e-003 3.381e-003 
3.464e-003 1.161e+007 6.737e+011 1.000e+002 6.489e-003 3.381e-003 
3.465e-003 1.165e+007 6.751e+011 1.000e+002 5.109e-003 3.382e-003 
3.466e-003 1.165e+007 6.720e+011 1.000e+002 7.287e-003 3.383e-003 
3.467e-003 1.162e+007 6.711e+011 1.000e+002 7.167e-003 3.384e-003 
3.468e-003 1.160e+007 6.715e+011 1.000e+002 5.803e-003 3.385e-003 
3.469e-003 1.158e+007 6.721e+011 1.000e+002 6.673e-003 3.387e-003 
3.470e-003 1.157e+007 6.728e+011 1.000e+002 3.556e-003 3.388e-003 
3.471e-003 1.156e+007 6.737e+011 1.000e+002 6.602e-003 3.389e-003 
3.472e-003 1.160e+007 6.744e+011 1.000e+002 2.383e-003 3.389e-003 
3.473e-003 1.164e+007 6.755e+011 1.000e+002 5.825e-003 3.390e-003 
3.474e-003 1.169e+007 6.767e+011 1.000e+002 6.676e-003 3.391e-003 
3.475e-003 1.163e+007 6.747e+011 1.000e+002 4.039e-003 3.392e-003 
3.476e-003 1.148e+007 6.721e+011 1.000e+002 2.629e-003 3.394e-003 
3.477e-003 1.137e+007 6.703e+011 1.000e+002 6.741e-003 3.396e-003 
3.478e-003 1.130e+007 6.694e+011 1.000e+002 4.205e-003 3.398e-003 
3.479e-003 1.128e+007 6.692e+011 1.000e+002 2.931e-003 3.399e-003 
3.480e-003 1.128e+007 6.695e+011 1.000e+002 2.940e-003 3.400e-003 
3.481e-003 1.132e+007 6.697e+011 1.000e+002 6.128e-003 3.400e-003 
3.482e-003 1.139e+007 6.700e+011 1.000e+002 4.900e-003 3.401e-003 
3.483e-003 1.143e+007 6.707e+011 1.000e+002 7.160e-003 3.402e-003 
3.484e-003 1.147e+007 6.717e+011 1.000e+002 6.235e-003 3.402e-003 
3.485e-003 1.151e+007 6.729e+011 1.000e+002 4.876e-003 3.403e-003 
3.486e-003 1.156e+007 6.740e+011 1.000e+002 4.473e-003 3.404e-003 
3.487e-003 1.152e+007 6.701e+011 1.000e+002 5.261e-003 3.405e-003 
3.488e-003 1.150e+007 6.701e+011 1.000e+002 9.039e-003 3.406e-003 
3.489e-003 1.148e+007 6.706e+011 1.000e+002 6.485e-003 3.407e-003 
3.490e-003 1.146e+007 6.712e+011 1.000e+002 6.183e-003 3.408e-003 
3.491e-003 1.145e+007 6.720e+011 1.000e+002 4.570e-003 3.409e-003 
3.492e-003 1.145e+007 6.729e+011 1.000e+002 2.585e-003 3.411e-003 
3.493e-003 1.148e+007 6.738e+011 1.000e+002 4.154e-003 3.411e-003 
3.494e-003 1.152e+007 6.746e+011 1.000e+002 3.288e-003 3.412e-003 
3.495e-003 1.156e+007 6.756e+011 1.000e+002 4.509e-003 3.413e-003 
3.496e-003 1.160e+007 6.771e+011 1.000e+002 4.369e-003 3.413e-003 
3.497e-003 1.148e+007 6.734e+011 1.000e+002 2.777e-003 3.415e-003 
3.498e-003 1.135e+007 6.713e+011 1.000e+002 3.982e-003 3.417e-003 
3.499e-003 1.125e+007 6.694e+011 1.000e+002 5.426e-003 3.419e-003 
3.500e-003 1.122e+007 6.688e+011 1.000e+002 4.089e-003 3.420e-003 
3.501e-003 1.121e+007 6.686e+011 1.000e+002 2.910e-003 3.421e-003 
3.502e-003 1.122e+007 6.690e+011 1.000e+002 3.167e-003 3.422e-003 
3.503e-003 1.128e+007 6.691e+011 1.000e+002 4.669e-003 3.423e-003 
3.504e-003 1.134e+007 6.695e+011 1.000e+002 4.791e-003 3.423e-003 
3.505e-003 1.140e+007 6.702e+011 1.000e+002 5.559e-003 3.424e-003 
3.506e-003 1.145e+007 6.710e+011 1.000e+002 2.159e-003 3.424e-003 
3.507e-003 1.150e+007 6.720e+011 1.000e+002 6.904e-003 3.425e-003 
3.508e-003 1.154e+007 6.732e+011 1.000e+002 5.223e-003 3.426e-003 
3.509e-003 1.158e+007 6.745e+011 1.000e+002 6.434e-003 3.427e-003 
3.510e-003 1.161e+007 6.739e+011 1.000e+002 4.737e-003 3.427e-003 
3.511e-003 1.158e+007 6.710e+011 1.000e+002 4.618e-003 3.429e-003 
3.512e-003 1.155e+007 6.711e+011 1.000e+002 4.669e-003 3.430e-003 
3.513e-003 1.153e+007 6.717e+011 1.000e+002 5.970e-003 3.431e-003 
3.514e-003 1.152e+007 6.724e+011 1.000e+002 8.060e-003 3.432e-003 
3.515e-003 1.151e+007 6.733e+011 1.000e+002 6.632e-003 3.433e-003 
3.516e-003 1.154e+007 6.741e+011 1.000e+002 4.565e-003 3.434e-003 
3.517e-003 1.158e+007 6.750e+011 1.000e+002 4.129e-003 3.435e-003 
3.518e-003 1.163e+007 6.761e+011 1.000e+002 4.225e-003 3.435e-003 
3.519e-003 1.164e+007 6.781e+011 1.000e+002 4.915e-003 3.436e-003 
3.520e-003 1.150e+007 6.730e+011 1.000e+002 5.152e-003 3.438e-003 
3.521e-003 1.139e+007 6.711e+011 1.000e+002 4.641e-003 3.440e-003 
3.522e-003 1.130e+007 6.693e+011 1.000e+002 2.761e-003 3.441e-003 
3.523e-003 1.128e+007 6.688e+011 1.000e+002 2.489e-003 3.443e-003 
3.524e-003 1.127e+007 6.688e+011 1.000e+002 3.585e-003 3.444e-003 
3.525e-003 1.129e+007 6.691e+011 1.000e+002 4.362e-003 3.445e-003 
3.526e-003 1.135e+007 6.693e+011 1.000e+002 6.522e-003 3.445e-003 
3.527e-003 1.141e+007 6.697e+011 1.000e+002 4.770e-003 3.446e-003 
3.528e-003 1.146e+007 6.705e+011 1.000e+002 2.900e-003 3.446e-003 
3.529e-003 1.151e+007 6.714e+011 1.000e+002 3.479e-003 3.447e-003 
3.530e-003 1.156e+007 6.724e+011 1.000e+002 2.693e-003 3.448e-003 
3.531e-003 1.159e+007 6.737e+011 1.000e+002 3.341e-003 3.448e-003 
3.532e-003 1.163e+007 6.750e+011 1.000e+002 6.786e-003 3.449e-003 
3.533e-003 1.165e+007 6.721e+011 1.000e+002 2.710e-003 3.450e-003 
3.534e-003 1.162e+007 6.712e+011 1.000e+002 5.380e-003 3.451e-003 
3.535e-003 1.159e+007 6.716e+011 1.000e+002 5.653e-003 3.452e-003 
3.536e-003 1.156e+007 6.721e+011 1.000e+002 3.746e-003 3.454e-003 
3.537e-003 1.155e+007 6.728e+011 1.000e+002 3.685e-003 3.455e-003 
3.538e-003 1.155e+007 6.738e+011 1.000e+002 3.445e-003 3.456e-003 
3.539e-003 1.158e+007 6.746e+011 1.000e+002 2.047e-003 3.457e-003 
3.540e-003 1.162e+007 6.756e+011 1.000e+002 3.125e-003 3.457e-003 
3.541e-003 1.167e+007 6.768e+011 1.000e+002 2.137e-003 3.458e-003 
3.542e-003 1.161e+007 6.748e+011 1.000e+002 5.671e-003 3.459e-003 
3.543e-003 1.146e+007 6.722e+011 1.000e+002 7.040e-003 3.461e-003 
3.544e-003 1.136e+007 6.704e+011 1.000e+002 4.124e-003 3.463e-003 
3.545e-003 1.130e+007 6.695e+011 1.000e+002 4.783e-003 3.464e-003 
3.546e-003 1.128e+007 6.692e+011 1.000e+002 2.206e-003 3.466e-003 
3.547e-003 1.128e+007 6.695e+011 1.000e+002 5.691e-003 3.467e-003 
3.548e-003 1.131e+007 6.696e+011 1.000e+002 4.533e-003 3.467e-003 
3.549e-003 1.138e+007 6.699e+011 1.000e+002 2.785e-003 3.468e-003 
3.550e-003 1.143e+007 6.705e+011 1.000e+002 4.253e-003 3.469e-003 
3.551e-003 1.149e+007 6.713e+011 1.000e+002 3.699e-003 3.469e-003 
3.552e-003 1.152e+007 6.724e+011 1.000e+002 3.076e-003 3.470e-003 
3.553e-003 1.155e+007 6.738e+011 1.000e+002 2.640e-003 3.471e-003 
3.554e-003 1.158e+007 6.730e+011 1.000e+002 6.128e-003 3.471e-003 
3.555e-003 1.155e+007 6.705e+011 1.000e+002 3.321e-003 3.473e-003 
3.556e-003 1.152e+007 6.707e+011 1.000e+002 3.885e-003 3.474e-003 
3.557e-003 1.150e+007 6.713e+011 1.000e+002 5.713e-003 3.475e-003 
3.558e-003 1.148e+007 6.719e+011 1.000e+002 6.931e-003 3.476e-003 
3.559e-003 1.147e+007 6.727e+011 1.000e+002 4.459e-003 3.477e-003 
3.560e-003 1.148e+007 6.737e+011 1.000e+002 5.974e-003 3.478e-003 
3.561e-003 1.151e+007 6.746e+011 1.000e+002 3.689e-003 3.479e-003 
3.562e-003 1.156e+007 6.756e+011 1.000e+002 5.671e-003 3.480e-003 
3.563e-003 1.160e+007 6.771e+011 1.000e+002 4.531e-003 3.480e-003 
3.564e-003 1.151e+007 6.738e+011 1.000e+002 3.259e-003 3.482e-003 
3.565e-003 1.138e+007 6.717e+011 1.000e+002 5.286e-003 3.484e-003 
3.566e-003 1.127e+007 6.697e+011 1.000e+002 4.585e-003 3.486e-003 
3.567e-003 1.123e+007 6.689e+011 1.000e+002 5.659e-003 3.487e-003 
3.568e-003 1.122e+007 6.687e+011 1.000e+002 5.236e-003 3.488e-003 
3.569e-003 1.123e+007 6.689e+011 1.000e+002 4.480e-003 3.489e-003 
3.570e-003 1.127e+007 6.691e+011 1.000e+002 4.745e-003 3.490e-003 
3.571e-003 1.134e+007 6.695e+011 1.000e+002 5.471e-003 3.490e-003 
3.572e-003 1.139e+007 6.701e+011 1.000e+002 5.213e-003 3.491e-003 
3.573e-003 1.145e+007 6.710e+011 1.000e+002 4.762e-003 3.491e-003 
3.574e-003 1.150e+007 6.719e+011 1.000e+002 4.163e-003 3.492e-003 
3.575e-003 1.154e+007 6.731e+011 1.000e+002 4.713e-003 3.493e-003 
3.576e-003 1.157e+007 6.744e+011 1.000e+002 5.953e-003 3.494e-003 
3.577e-003 1.161e+007 6.752e+011 1.000e+002 6.180e-003 3.494e-003 
3.578e-003 1.157e+007 6.711e+011 1.000e+002 4.797e-003 3.496e-003 
3.579e-003 1.155e+007 6.713e+011 1.000e+002 6.793e-003 3.497e-003 
3.580e-003 1.153e+007 6.717e+011 1.000e+002 6.541e-003 3.498e-003 
3.581e-003 1.151e+007 6.724e+011 1.000e+002 4.363e-003 3.499e-003 
3.582e-003 1.150e+007 6.733e+011 1.000e+002 3.976e-003 3.500e-003 
3.583e-003 1.153e+007 6.742e+011 1.000e+002 5.081e-003 3.501e-003 
3.584e-003 1.157e+007 6.751e+011 1.000e+002 3.260e-003 3.502e-003 
3.585e-003 1.161e+007 6.762e+011 1.000e+002 1.183e-003 3.502e-003 
3.586e-003 1.163e+007 6.782e+011 1.000e+002 1.902e-003 3.503e-003 
3.587e-003 1.148e+007 6.732e+011 1.000e+002 5.246e-003 3.505e-003 
3.588e-003 1.136e+007 6.708e+011 1.000e+002 5.773e-003 3.507e-003 
3.589e-003 1.129e+007 6.694e+011 1.000e+002 5.193e-003 3.508e-003 
3.590e-003 1.126e+007 6.688e+011 1.000e+002 4.035e-003 3.510e-003 
3.591e-003 1.126e+007 6.688e+011 1.000e+002 4.285e-003 3.511e-003 
3.592e-003 1.127e+007 6.691e+011 1.000e+002 7.551e-003 3.512e-003 
3.593e-003 1.133e+007 6.693e+011 1.000e+002 3.380e-003 3.512e-003 
3.594e-003 1.140e+007 6.698e+011 1.000e+002 5.582e-003 3.513e-003 
3.595e-003 1.145e+007 6.706e+011 1.000e+002 3.427e-003 3.513e-003 
3.596e-003 1.150e+007 6.714e+011 1.000e+002 5.623e-003 3.514e-003 
3.597e-003 1.155e+007 6.725e+011 1.000e+002 6.041e-003 3.515e-003 
3.598e-003 1.158e+007 6.738e+011 1.000e+002 2.360e-003 3.515e-003 
3.599e-003 1.162e+007 6.750e+011 1.000e+002 7.580e-003 3.516e-003 
3.600e-003 1.162e+007 6.717e+011 1.000e+002 6.649e-003 3.517e-003 
3.601e-003 1.159e+007 6.710e+011 1.000e+002 2.470e-003 3.518e-003 
3.602e-003 1.157e+007 6.715e+011 1.000e+002 5.468e-003 3.520e-003 
3.603e-003 1.155e+007 6.720e+011 1.000e+002 5.986e-003 3.521e-003 
3.604e-003 1.154e+007 6.728e+011 1.000e+002 5.974e-003 3.522e-003 
3.605e-003 1.154e+007 6.738e+011 1.000e+002 4.878e-003 3.523e-003 
3.606e-003 1.157e+007 6.745e+011 1.000e+002 4.927e-003 3.523e-003 
3.607e-003 1.161e+007 6.756e+011 1.000e+002 2.615e-003 3.524e-003 
3.608e-003 1.165e+007 6.769e+011 1.000e+002 1.943e-003 3.525e-003 
3.609e-003 1.156e+007 6.741e+011 1.000e+002 4.392e-003 3.527e-003 
3.610e-003 1.142e+007 6.718e+011 1.000e+002 4.382e-003 3.529e-003 
3.611e-003 1.131e+007 6.701e+011 1.000e+002 1.757e-003 3.530e-003 
3.612e-003 1.126e+007 6.693e+011 1.000e+002 4.631e-003 3.532e-003 
3.613e-003 1.124e+007 6.692e+011 1.000e+002 5.404e-003 3.533e-003 
3.614e-003 1.125e+007 6.695e+011 1.000e+002 4.358e-003 3.534e-003 
3.615e-003 1.129e+007 6.697e+011 1.000e+002 3.636e-003 3.534e-003 
3.616e-003 1.135e+007 6.700e+011 1.000e+002 6.938e-003 3.535e-003 
3.617e-003 1.140e+007 6.707e+011 1.000e+002 2.083e-003 3.536e-003 
3.618e-003 1.144e+007 6.718e+011 1.000e+002 3.841e-003 3.536e-003 
3.619e-003 1.147e+007 6.729e+011 1.000e+002 4.834e-003 3.537e-003 
3.620e-003 1.152e+007 6.741e+011 1.000e+002 4.388e-003 3.538e-003 
3.621e-003 1.149e+007 6.702e+011 1.000e+002 6.822e-003 3.539e-003 
3.622e-003 1.147e+007 6.701e+011 1.000e+002 5.050e-003 3.540e-003 
3.623e-003 1.145e+007 6.707e+011 1.000e+002 6.106e-003 3.541e-003 
3.624e-003 1.143e+007 6.712e+011 1.000e+002 7.065e-003 3.542e-003 
3.625e-003 1.142e+007 6.720e+011 1.000e+002 6.436e-003 3.543e-003 
3.626e-003 1.142e+007 6.729e+011 1.000e+002 6.335e-003 3.544e-003 
3.627e-003 1.145e+007 6.738e+011 1.000e+002 3.772e-003 3.545e-003 
3.628e-003 1.149e+007 6.746e+011 1.000e+002 4.975e-003 3.546e-003 
3.629e-003 1.153e+007 6.756e+011 1.000e+002 1.294e-003 3.547e-003 
3.630e-003 1.156e+007 6.770e+011 1.000e+002 2.712e-003 3.548e-003 
3.631e-003 1.146e+007 6.735e+011 1.000e+002 5.174e-003 3.549e-003 
3.632e-003 1.132e+007 6.714e+011 1.000e+002 5.810e-003 3.551e-003 
3.633e-003 1.122e+007 6.698e+011 1.000e+002 5.101e-003 3.553e-003 
3.634e-003 1.118e+007 6.691e+011 1.000e+002 2.981e-003 3.554e-003 
3.635e-003 1.117e+007 6.690e+011 1.000e+002 2.291e-003 3.555e-003 
3.636e-003 1.118e+007 6.693e+011 1.000e+002 3.988e-003 3.556e-003 
3.637e-003 1.123e+007 6.694e+011 1.000e+002 5.237e-003 3.557e-003 
3.638e-003 1.129e+007 6.699e+011 1.000e+002 3.479e-003 3.557e-003 
3.639e-003 1.133e+007 6.707e+011 1.000e+002 4.957e-003 3.558e-003 
3.640e-003 1.138e+007 6.718e+011 1.000e+002 3.225e-003 3.559e-003 
3.641e-003 1.142e+007 6.729e+011 1.000e+002 3.127e-003 3.559e-003 
3.642e-003 1.146e+007 6.740e+011 1.000e+002 2.541e-003 3.560e-003 
3.643e-003 1.142e+007 6.699e+011 1.000e+002 4.565e-003 3.561e-003 
3.644e-003 1.140e+007 6.699e+011 1.000e+002 4.689e-003 3.563e-003 
3.645e-003 1.139e+007 6.705e+011 1.000e+002 4.683e-003 3.564e-003 
3.646e-003 1.137e+007 6.711e+011 1.000e+002 3.014e-003 3.565e-003 
3.647e-003 1.136e+007 6.719e+011 1.000e+002 2.762e-003 3.566e-003 
3.648e-003 1.136e+007 6.728e+011 1.000e+002 2.808e-003 3.567e-003 
3.649e-003 1.138e+007 6.737e+011 1.000e+002 5.587e-003 3.568e-003 
3.650e-003 1.142e+007 6.746e+011 1.000e+002 5.221e-003 3.568e-003 
3.651e-003 1.145e+007 6.756e+011 1.000e+002 6.291e-003 3.569e-003 
3.652e-003 1.148e+007 6.773e+011 1.000e+002 4.474e-003 3.570e-003 
3.653e-003 1.137e+007 6.732e+011 1.000e+002 5.871e-003 3.572e-003 
3.654e-003 1.123e+007 6.707e+011 1.000e+002 5.201e-003 3.574e-003 
3.655e-003 1.113e+007 6.694e+011 1.000e+002 2.562e-003 3.575e-003 
3.656e-003 1.109e+007 6.689e+011 1.000e+002 2.984e-003 3.577e-003 
3.657e-003 1.109e+007 6.689e+011 1.000e+002 2.238e-003 3.578e-003 
3.658e-003 1.111e+007 6.692e+011 1.000e+002 5.094e-003 3.579e-003 
3.659e-003 1.117e+007 6.694e+011 1.000e+002 1.729e-003 3.579e-003 
3.660e-003 1.123e+007 6.698e+011 1.000e+002 4.693e-003 3.580e-003 
3.661e-003 1.128e+007 6.706e+011 1.000e+002 2.071e-003 3.580e-003 
3.662e-003 1.132e+007 6.716e+011 1.000e+002 4.280e-003 3.581e-003 
3.663e-003 1.137e+007 6.727e+011 1.000e+002 5.982e-003 3.582e-003 
3.664e-003 1.142e+007 6.739e+011 1.000e+002 3.344e-003 3.582e-003 
3.665e-003 1.140e+007 6.701e+011 1.000e+002 4.215e-003 3.584e-003 
3.666e-003 1.138e+007 6.698e+011 1.000e+002 6.078e-003 3.585e-003 
3.667e-003 1.137e+007 6.704e+011 1.000e+002 6.815e-003 3.586e-003 
3.668e-003 1.136e+007 6.709e+011 1.000e+002 2.266e-003 3.587e-003 
3.669e-003 1.135e+007 6.716e+011 1.000e+002 4.673e-003 3.588e-003 
3.670e-003 1.134e+007 6.726e+011 1.000e+002 6.223e-003 3.589e-003 
3.671e-003 1.137e+007 6.735e+011 1.000e+002 4.496e-003 3.590e-003 
3.672e-003 1.140e+007 6.743e+011 1.000e+002 3.756e-003 3.591e-003 
3.673e-003 1.145e+007 6.753e+011 1.000e+002 5.601e-003 3.591e-003 
3.674e-003 1.150e+007 6.766e+011 1.000e+002 3.830e-003 3.592e-003 
3.675e-003 1.142e+007 6.738e+011 1.000e+002 3.921e-003 3.593e-003 
3.676e-003 1.128e+007 6.716e+011 1.000e+002 3.165e-003 3.595e-003 
3.677e-003 1.119e+007 6.700e+011 1.000e+002 4.336e-003 3.597e-003 
3.678e-003 1.113e+007 6.691e+011 1.000e+002 5.617e-003 3.598e-003 
3.679e-003 1.112e+007 6.689e+011 1.000e+002 3.246e-003 3.599e-003 
3.680e-003 1.112e+007 6.691e+011 1.000e+002 3.890e-003 3.600e-003 
3.681e-003 1.116e+007 6.693e+011 1.000e+002 5.205e-003 3.601e-003 
3.682e-003 1.122e+007 6.696e+011 1.000e+002 1.523e-003 3.602e-003 
3.683e-003 1.129e+007 6.701e+011 1.000e+002 5.472e-003 3.602e-003 
3.684e-003 1.132e+007 6.711e+011 1.000e+002 4.304e-003 3.603e-003 
3.685e-003 1.137e+007 6.721e+011 1.000e+002 7.315e-003 3.604e-003 
3.686e-003 1.141e+007 6.733e+011 1.000e+002 2.249e-003 3.604e-003 
3.687e-003 1.145e+007 6.727e+011 1.000e+002 4.102e-003 3.605e-003 
3.688e-003 1.141e+007 6.700e+011 1.000e+002 3.919e-003 3.606e-003 
3.689e-003 1.139e+007 6.702e+011 1.000e+002 2.423e-003 3.608e-003 
3.690e-003 1.137e+007 6.708e+011 1.000e+002 2.244e-003 3.609e-003 
3.691e-003 1.136e+007 6.713e+011 1.000e+002 5.582e-003 3.610e-003 
3.692e-003 1.135e+007 6.721e+011 1.000e+002 7.309e-003 3.611e-003 
3.693e-003 1.136e+007 6.731e+011 1.000e+002 2.142e-003 3.612e-003 
3.694e-003 1.140e+007 6.740e+011 1.000e+002 2.796e-003 3.613e-003 
3.695e-003 1.144e+007 6.749e+011 1.000e+002 5.121e-003 3.613e-003 
3.696e-003 1.149e+007 6.760e+011 1.000e+002 3.328e-003 3.614e-003 
3.697e-003 1.150e+007 6.754e+011 1.000e+002 4.353e-003 3.615e-003 
3.698e-003 1.135e+007 6.728e+011 1.000e+002 6.149e-003 3.617e-003 
3.699e-003 1.123e+007 6.706e+011 1.000e+002 3.690e-003 3.619e-003 
3.700e-003 1.115e+007 6.693e+011 1.000e+002 5.550e-003 3.620e-003 
3.701e-003 1.112e+007 6.689e+011 1.000e+002 2.541e-003 3.621e-003 
3.702e-003 1.111e+007 6.689e+011 1.000e+002 2.229e-003 3.622e-003 
3.703e-003 1.114e+007 6.692e+011 1.000e+002 4.234e-003 3.623e-003 
3.704e-003 1.120e+007 6.695e+011 1.000e+002 1.881e-003 3.624e-003 
3.705e-003 1.126e+007 6.699e+011 1.000e+002 3.074e-003 3.624e-003 
3.706e-003 1.130e+007 6.708e+011 1.000e+002 2.369e-003 3.625e-003 
3.707e-003 1.134e+007 6.719e+011 1.000e+002 5.956e-003 3.626e-003 
3.708e-003 1.138e+007 6.730e+011 1.000e+002 3.327e-003 3.627e-003 
3.709e-003 1.143e+007 6.742e+011 1.000e+002 5.229e-003 3.627e-003 
3.710e-003 1.139e+007 6.700e+011 1.000e+002 1.460e-003 3.629e-003 
3.711e-003 1.137e+007 6.701e+011 1.000e+002 4.447e-003 3.630e-003 
3.712e-003 1.135e+007 6.705e+011 1.000e+002 6.171e-003 3.631e-003 
3.713e-003 1.134e+007 6.712e+011 1.000e+002 3.385e-003 3.632e-003 
3.714e-003 1.132e+007 6.720e+011 1.000e+002 4.662e-003 3.633e-003 
3.715e-003 1.132e+007 6.730e+011 1.000e+002 1.530e-003 3.634e-003 
3.716e-003 1.135e+007 6.739e+011 1.000e+002 6.245e-003 3.635e-003 
3.717e-003 1.139e+007 6.748e+011 1.000e+002 2.700e-003 3.636e-003 
3.718e-003 1.144e+007 6.758e+011 1.000e+002 5.390e-003 3.636e-003 
3.719e-003 1.146e+007 6.777e+011 1.000e+002 5.219e-003 3.637e-003 
3.720e-003 1.132e+007 6.728e+011 1.000e+002 1.970e-003 3.639e-003 
3.721e-003 1.120e+007 6.706e+011 1.000e+002 2.976e-003 3.641e-003 
3.722e-003 1.112e+007 6.693e+011 1.000e+002 3.869e-003 3.642e-003 
3.723e-003 1.109e+007 6.688e+011 1.000e+002 4.000e-003 3.644e-003 
3.724e-003 1.108e+007 6.689e+011 1.000e+002 3.862e-003 3.645e-003 
3.725e-003 1.110e+007 6.692e+011 1.000e+002 3.049e-003 3.646e-003 
3.726e-003 1.115e+007 6.694e+011 1.000e+002 1.831e-003 3.646e-003 
3.727e-003 1.121e+007 6.698e+011 1.000e+002 2.701e-003 3.647e-003 
3.728e-003 1.126e+007 6.706e+011 1.000e+002 7.987e-003 3.647e-003 
3.729e-003 1.130e+007 6.717e+011 1.000e+002 2.515e-003 3.648e-003 
3.730e-003 1.134e+007 6.729e+011 1.000e+002 4.140e-003 3.649e-003 
3.731e-003 1.139e+007 6.739e+011 1.000e+002 4.839e-003 3.650e-003 
3.732e-003 1.137e+007 6.700e+011 1.000e+002 6.341e-003 3.651e-003 
3.733e-003 1.135e+007 6.698e+011 1.000e+002 4.906e-003 3.652e-003 
3.734e-003 1.134e+007 6.704e+011 1.000e+002 5.862e-003 3.653e-003 
3.735e-003 1.133e+007 6.709e+011 1.000e+002 6.841e-003 3.654e-003 
3.736e-003 1.132e+007 6.716e+011 1.000e+002 4.705e-003 3.655e-003 
3.737e-003 1.131e+007 6.726e+011 1.000e+002 3.534e-003 3.656e-003 
3.738e-003 1.134e+007 6.736e+011 1.000e+002 6.315e-003 3.657e-003 
3.739e-003 1.138e+007 6.744e+011 1.000e+002 3.675e-003 3.658e-003 
3.740e-003 1.143e+007 6.754e+011 1.000e+002 2.461e-003 3.658e-003 
3.741e-003 1.148e+007 6.767e+011 1.000e+002 2.248e-003 3.659e-003 
3.742e-003 1.139e+007 6.736e+011 1.000e+002 7.124e-003 3.660e-003 
3.743e-003 1.126e+007 6.715e+011 1.000e+002 4.456e-003 3.662e-003 
3.744e-003 1.116e+007 6.698e+011 1.000e+002 5.675e-003 3.664e-003 
3.745e-003 1.111e+007 6.690e+011 1.000e+002 6.317e-003 3.665e-003 
3.746e-003 1.110e+007 6.689e+011 1.000e+002 5.620e-003 3.667e-003 
3.747e-003 1.110e+007 6.690e+011 1.000e+002 4.046e-003 3.667e-003 
3.748e-003 1.114e+007 6.693e+011 1.000e+002 5.695e-003 3.668e-003 
3.749e-003 1.121e+007 6.696e+011 1.000e+002 4.260e-003 3.669e-003 
3.750e-003 1.127e+007 6.701e+011 1.000e+002 3.474e-003 3.669e-003 
3.751e-003 1.131e+007 6.711e+011 1.000e+002 4.748e-003 3.670e-003 
3.752e-003 1.135e+007 6.722e+011 1.000e+002 3.599e-003 3.671e-003 
3.753e-003 1.140e+007 6.733e+011 1.000e+002 2.584e-003 3.671e-003 
3.754e-003 1.141e+007 6.708e+011 1.000e+002 5.989e-003 3.672e-003 
3.755e-003 1.138e+007 6.697e+011 1.000e+002 5.573e-003 3.674e-003 
3.756e-003 1.137e+007 6.701e+011 1.000e+002 3.786e-003 3.675e-003 
3.757e-003 1.135e+007 6.706e+011 1.000e+002 2.901e-003 3.676e-003 
3.758e-003 1.134e+007 6.713e+011 1.000e+002 5.633e-003 3.677e-003 
3.759e-003 1.133e+007 6.721e+011 1.000e+002 7.535e-003 3.678e-003 
3.760e-003 1.134e+007 6.732e+011 1.000e+002 3.276e-003 3.679e-003 
3.761e-003 1.137e+007 6.740e+011 1.000e+002 2.598e-003 3.680e-003 
3.762e-003 1.141e+007 6.749e+011 1.000e+002 3.036e-003 3.680e-003 
3.763e-003 1.147e+007 6.761e+011 1.000e+002 2.976e-003 3.681e-003 
3.764e-003 1.144e+007 6.743e+011 1.000e+002 4.086e-003 3.682e-003 
3.765e-003 1.130e+007 6.722e+011 1.000e+002 4.596e-003 3.684e-003 
3.766e-003 1.119e+007 6.702e+011 1.000e+002 5.305e-003 3.686e-003 
3.767e-003 1.112e+007 6.692e+011 1.000e+002 3.851e-003 3.687e-003 
3.768e-003 1.110e+007 6.688e+011 1.000e+002 3.126e-004 3.688e-003 
3.769e-003 1.109e+007 6.689e+011 1.000e+002 2.212e-003 3.690e-003 
3.770e-003 1.112e+007 6.692e+011 1.000e+002 3.782e-003 3.690e-003 
3.771e-003 1.118e+007 6.694e+011 1.000e+002 4.203e-003 3.691e-003 
3.772e-003 1.124e+007 6.699e+011 1.000e+002 2.084e-003 3.691e-003 
3.773e-003 1.129e+007 6.708e+011 1.000e+002 4.380e-003 3.692e-003 
3.774e-003 1.133e+007 6.718e+011 1.000e+002 3.846e-003 3.693e-003 
3.775e-003 1.137e+007 6.729e+011 1.000e+002 5.384e-003 3.694e-003 
3.776e-003 1.142e+007 6.733e+011 1.000e+002 6.065e-003 3.694e-003 
3.777e-003 1.138e+007 6.699e+011 1.000e+002 3.905e-003 3.696e-003 
3.778e-003 1.136e+007 6.699e+011 1.000e+002 3.273e-003 3.697e-003 
3.779e-003 1.135e+007 6.704e+011 1.000e+002 3.249e-003 3.698e-003 
3.780e-003 1.134e+007 6.710e+011 1.000e+002 6.980e-003 3.699e-003 
3.781e-003 1.133e+007 6.719e+011 1.000e+002 5.626e-003 3.700e-003 
3.782e-003 1.133e+007 6.728e+011 1.000e+002 3.412e-003 3.701e-003 
3.783e-003 1.136e+007 6.737e+011 1.000e+002 3.688e-003 3.702e-003 
3.784e-003 1.140e+007 6.746e+011 1.000e+002 3.033e-003 3.702e-003 
3.785e-003 1.145e+007 6.757e+011 1.000e+002 8.453e-004 3.703e-003 
3.786e-003 1.148e+007 6.774e+011 1.000e+002 4.463e-003 3.704e-003 
3.787e-003 1.135e+007 6.730e+011 1.000e+002 7.722e-003 3.706e-003 
3.788e-003 1.123e+007 6.712e+011 1.000e+002 3.458e-003 3.708e-003 
3.789e-003 1.114e+007 6.695e+011 1.000e+002 5.201e-003 3.709e-003 
3.790e-003 1.109e+007 6.688e+011 1.000e+002 3.038e-003 3.710e-003 
3.791e-003 1.108e+007 6.688e+011 1.000e+002 6.377e-003 3.712e-003 
3.792e-003 1.110e+007 6.691e+011 1.000e+002 4.731e-003 3.712e-003 
3.793e-003 1.115e+007 6.693e+011 1.000e+002 5.799e-003 3.713e-003 
3.794e-003 1.122e+007 6.697e+011 1.000e+002 2.465e-003 3.714e-003 
3.795e-003 1.127e+007 6.705e+011 1.000e+002 3.476e-003 3.714e-003 
3.796e-003 1.131e+007 6.715e+011 1.000e+002 4.243e-003 3.715e-003 
3.797e-003 1.135e+007 6.726e+011 1.000e+002 5.686e-003 3.716e-003 
3.798e-003 1.139e+007 6.738e+011 1.000e+002 2.454e-003 3.716e-003 
3.799e-003 1.139e+007 6.704e+011 1.000e+002 3.249e-003 3.717e-003 
3.800e-003 1.137e+007 6.698e+011 1.000e+002 4.761e-003 3.719e-003 
3.801e-003 1.135e+007 6.703e+011 1.000e+002 3.782e-003 3.720e-003 
3.802e-003 1.134e+007 6.708e+011 1.000e+002 8.459e-003 3.721e-003 
3.803e-003 1.133e+007 6.715e+011 1.000e+002 3.212e-003 3.722e-003 
3.804e-003 1.133e+007 6.724e+011 1.000e+002 6.230e-003 3.723e-003 
3.805e-003 1.135e+007 6.734e+011 1.000e+002 4.932e-003 3.724e-003 
3.806e-003 1.138e+007 6.742e+011 1.000e+002 5.240e-003 3.724e-003 
3.807e-003 1.143e+007 6.752e+011 1.000e+002 5.828e-003 3.725e-003 
3.808e-003 1.148e+007 6.764e+011 1.000e+002 3.409e-003 3.726e-003 
3.809e-003 1.142e+007 6.744e+011 1.000e+002 4.354e-003 3.727e-003 
3.810e-003 1.127e+007 6.718e+011 1.000e+002 3.562e-003 3.729e-003 
3.811e-003 1.118e+007 6.699e+011 1.000e+002 3.257e-003 3.731e-003 
3.812e-003 1.111e+007 6.691e+011 1.000e+002 3.016e-003 3.732e-003 
3.813e-003 1.109e+007 6.688e+011 1.000e+002 4.513e-003 3.733e-003 
3.814e-003 1.110e+007 6.690e+011 1.000e+002 1.559e-003 3.734e-003 
3.815e-003 1.113e+007 6.692e+011 1.000e+002 1.455e-003 3.735e-003 
3.816e-003 1.120e+007 6.695e+011 1.000e+002 4.233e-003 3.736e-003 
3.817e-003 1.126e+007 6.701e+011 1.000e+002 3.492e-003 3.736e-003 
3.818e-003 1.130e+007 6.711e+011 1.000e+002 4.239e-003 3.737e-003 
3.819e-003 1.135e+007 6.720e+011 1.000e+002 4.066e-003 3.738e-003 
3.820e-003 1.139e+007 6.732e+011 1.000e+002 2.614e-003 3.738e-003 
3.821e-003 1.142e+007 6.716e+011 1.000e+002 6.091e-003 3.739e-003 
3.822e-003 1.139e+007 6.698e+011 1.000e+002 3.924e-003 3.740e-003 
3.823e-003 1.137e+007 6.700e+011 1.000e+002 5.428e-003 3.742e-003 
3.824e-003 1.135e+007 6.706e+011 1.000e+002 5.071e-003 3.743e-003 
3.825e-003 1.134e+007 6.712e+011 1.000e+002 4.030e-003 3.744e-003 
3.826e-003 1.133e+007 6.720e+011 1.000e+002 4.503e-003 3.745e-003 
3.827e-003 1.134e+007 6.730e+011 1.000e+002 5.834e-003 3.746e-003 
3.828e-003 1.137e+007 6.738e+011 1.000e+002 5.974e-003 3.746e-003 
3.829e-003 1.141e+007 6.748e+011 1.000e+002 2.800e-003 3.747e-003 
3.830e-003 1.146e+007 6.759e+011 1.000e+002 2.720e-003 3.748e-003 
3.831e-003 1.146e+007 6.748e+011 1.000e+002 5.436e-003 3.749e-003 
3.832e-003 1.132e+007 6.725e+011 1.000e+002 5.807e-003 3.751e-003 
3.833e-003 1.120e+007 6.704e+011 1.000e+002 2.748e-003 3.753e-003 
3.834e-003 1.113e+007 6.693e+011 1.000e+002 3.033e-003 3.754e-003 
3.835e-003 1.110e+007 6.688e+011 1.000e+002 6.805e-003 3.755e-003 
3.836e-003 1.109e+007 6.689e+011 1.000e+002 4.072e-003 3.756e-003 
3.837e-003 1.111e+007 6.692e+011 1.000e+002 4.919e-003 3.757e-003 
3.838e-003 1.117e+007 6.694e+011 1.000e+002 2.203e-003 3.758e-003 
3.839e-003 1.124e+007 6.699e+011 1.000e+002 4.822e-003 3.758e-003 
3.840e-003 1.128e+007 6.707e+011 1.000e+002 4.598e-004 3.759e-003 
3.841e-003 1.132e+007 6.718e+011 1.000e+002 3.822e-003 3.760e-003 
3.842e-003 1.137e+007 6.728e+011 1.000e+002 2.885e-003 3.761e-003 
3.843e-003 1.141e+007 6.729e+011 1.000e+002 6.050e-003 3.761e-003 
3.844e-003 1.137e+007 6.698e+011 1.000e+002 3.776e-003 3.762e-003 
3.845e-003 1.135e+007 6.699e+011 1.000e+002 5.690e-003 3.764e-003 
3.846e-003 1.134e+007 6.704e+011 1.000e+002 3.222e-003 3.765e-003 
3.847e-003 1.132e+007 6.710e+011 1.000e+002 5.106e-003 3.766e-003 
3.848e-003 1.132e+007 6.717e+011 1.000e+002 2.923e-003 3.767e-003 
3.849e-003 1.132e+007 6.728e+011 1.000e+002 4.951e-003 3.768e-003 
3.850e-003 1.134e+007 6.736e+011 1.000e+002 5.278e-003 3.769e-003 
3.851e-003 1.138e+007 6.746e+011 1.000e+002 6.164e-003 3.769e-003 
3.852e-003 1.142e+007 6.755e+011 1.000e+002 5.595e-003 3.770e-003 
3.853e-003 1.145e+007 6.771e+011 1.000e+002 3.616e-003 3.771e-003 
3.854e-003 1.134e+007 6.731e+011 1.000e+002 4.065e-003 3.773e-003 
3.855e-003 1.120e+007 6.707e+011 1.000e+002 5.658e-003 3.775e-003 
3.856e-003 1.111e+007 6.694e+011 1.000e+002 5.994e-003 3.776e-003 
3.857e-003 1.107e+007 6.688e+011 1.000e+002 5.825e-003 3.778e-003 
3.858e-003 1.107e+007 6.688e+011 1.000e+002 3.713e-003 3.779e-003 
3.859e-003 1.108e+007 6.691e+011 1.000e+002 1.892e-003 3.779e-003 
3.860e-003 1.114e+007 6.693e+011 1.000e+002 4.112e-003 3.780e-003 
3.861e-003 1.121e+007 6.697e+011 1.000e+002 7.998e-003 3.781e-003 
3.862e-003 1.126e+007 6.704e+011 1.000e+002 5.604e-003 3.781e-003 
3.863e-003 1.130e+007 6.714e+011 1.000e+002 6.095e-003 3.782e-003 
3.864e-003 1.134e+007 6.725e+011 1.000e+002 3.570e-003 3.783e-003 
3.865e-003 1.138e+007 6.737e+011 1.000e+002 2.407e-003 3.783e-003 
3.866e-003 1.137e+007 6.700e+011 1.000e+002 2.918e-003 3.784e-003 
3.867e-003 1.135e+007 6.697e+011 1.000e+002 4.138e-003 3.786e-003 
3.868e-003 1.133e+007 6.703e+011 1.000e+002 5.923e-003 3.787e-003 
3.869e-003 1.132e+007 6.708e+011 1.000e+002 2.739e-003 3.788e-003 
3.870e-003 1.130e+007 6.715e+011 1.000e+002 4.141e-003 3.789e-003 
3.871e-003 1.130e+007 6.725e+011 1.000e+002 4.454e-003 3.790e-003 
3.872e-003 1.132e+007 6.734e+011 1.000e+002 5.634e-003 3.791e-003 
3.873e-003 1.135e+007 6.742e+011 1.000e+002 6.139e-003 3.792e-003 
3.874e-003 1.139e+007 6.752e+011 1.000e+002 6.939e-003 3.792e-003 
3.875e-003 1.143e+007 6.764e+011 1.000e+002 8.712e-004 3.793e-003 
3.876e-003 1.135e+007 6.736e+011 1.000e+002 6.306e-003 3.795e-003 
3.877e-003 1.122e+007 6.714e+011 1.000e+002 5.969e-003 3.796e-003 
3.878e-003 1.111e+007 6.696e+011 1.000e+002 4.068e-003 3.798e-003 
3.879e-003 1.106e+007 6.689e+011 1.000e+002 7.929e-003 3.800e-003 
3.880e-003 1.105e+007 6.688e+011 1.000e+002 5.782e-003 3.801e-003 
3.881e-003 1.106e+007 6.690e+011 1.000e+002 4.388e-003 3.802e-003 
3.882e-003 1.111e+007 6.692e+011 1.000e+002 2.615e-003 3.802e-003 
3.883e-003 1.117e+007 6.695e+011 1.000e+002 4.610e-003 3.803e-003 
3.884e-003 1.123e+007 6.701e+011 1.000e+002 4.801e-003 3.803e-003 
3.885e-003 1.128e+007 6.711e+011 1.000e+002 4.777e-003 3.804e-003 
3.886e-003 1.132e+007 6.721e+011 1.000e+002 5.522e-003 3.805e-003 
3.887e-003 1.136e+007 6.733e+011 1.000e+002 3.980e-003 3.805e-003 
3.888e-003 1.138e+007 6.708e+011 1.000e+002 2.775e-003 3.806e-003 
3.889e-003 1.135e+007 6.697e+011 1.000e+002 7.910e-003 3.808e-003 
3.890e-003 1.133e+007 6.701e+011 1.000e+002 6.768e-003 3.809e-003 
3.891e-003 1.132e+007 6.705e+011 1.000e+002 6.420e-003 3.810e-003 
3.892e-003 1.131e+007 6.712e+011 1.000e+002 4.715e-003 3.811e-003 
3.893e-003 1.130e+007 6.720e+011 1.000e+002 5.051e-003 3.812e-003 
3.894e-003 1.131e+007 6.731e+011 1.000e+002 2.706e-003 3.813e-003 
3.895e-003 1.135e+007 6.739e+011 1.000e+002 4.104e-003 3.814e-003 
3.896e-003 1.139e+007 6.749e+011 1.000e+002 4.023e-003 3.814e-003 
3.897e-003 1.144e+007 6.760e+011 1.000e+002 3.281e-003 3.815e-003 
3.898e-003 1.143e+007 6.746e+011 1.000e+002 4.223e-003 3.816e-003 
3.899e-003 1.128e+007 6.722e+011 1.000e+002 8.012e-003 3.818e-003 
3.900e-003 1.117e+007 6.702e+011 1.000e+002 3.092e-003 3.820e-003 
3.901e-003 1.110e+007 6.692e+011 1.000e+002 4.767e-003 3.821e-003 
3.902e-003 1.107e+007 6.687e+011 1.000e+002 6.244e-003 3.822e-003 
3.903e-003 1.107e+007 6.688e+011 1.000e+002 3.548e-003 3.823e-003 
3.904e-003 1.109e+007 6.691e+011 1.000e+002 2.907e-003 3.824e-003 
3.905e-003 1.115e+007 6.693e+011 1.000e+002 2.781e-003 3.825e-003 
3.906e-003 1.122e+007 6.699e+011 1.000e+002 4.849e-003 3.825e-003 
3.907e-003 1.126e+007 6.707e+011 1.000e+002 7.012e-003 3.826e-003 
3.908e-003 1.130e+007 6.717e+011 1.000e+002 2.313e-003 3.827e-003 
3.909e-003 1.134e+007 6.729e+011 1.000e+002 5.063e-003 3.828e-003 
3.910e-003 1.138e+007 6.741e+011 1.000e+002 3.281e-003 3.828e-003 
3.911e-003 1.135e+007 6.699e+011 1.000e+002 3.814e-003 3.829e-003 
3.912e-003 1.133e+007 6.699e+011 1.000e+002 5.774e-003 3.831e-003 
3.913e-003 1.132e+007 6.704e+011 1.000e+002 7.039e-003 3.832e-003 
3.914e-003 1.130e+007 6.710e+011 1.000e+002 4.689e-003 3.833e-003 
3.915e-003 1.130e+007 6.718e+011 1.000e+002 4.873e-003 3.834e-003 
3.916e-003 1.130e+007 6.728e+011 1.000e+002 4.467e-003 3.835e-003 
3.917e-003 1.133e+007 6.737e+011 1.000e+002 6.418e-003 3.836e-003 
3.918e-003 1.137e+007 6.745e+011 1.000e+002 3.664e-003 3.836e-003 
3.919e-003 1.142e+007 6.756e+011 1.000e+002 2.440e-003 3.837e-003 
3.920e-003 1.145e+007 6.772e+011 1.000e+002 3.130e-004 3.838e-003 
3.921e-003 1.133e+007 6.730e+011 1.000e+002 4.552e-003 3.840e-003 
3.922e-003 1.121e+007 6.712e+011 1.000e+002 5.711e-003 3.841e-003 
3.923e-003 1.112e+007 6.695e+011 1.000e+002 6.752e-003 3.843e-003 
3.924e-003 1.107e+007 6.689e+011 1.000e+002 3.763e-003 3.844e-003 
3.925e-003 1.106e+007 6.688e+011 1.000e+002 7.326e-003 3.845e-003 
3.926e-003 1.107e+007 6.691e+011 1.000e+002 5.217e-003 3.846e-003 
3.927e-003 1.112e+007 6.692e+011 1.000e+002 3.644e-003 3.847e-003 
3.928e-003 1.119e+007 6.697e+011 1.000e+002 3.542e-003 3.848e-003 
3.929e-003 1.125e+007 6.704e+011 1.000e+002 5.418e-003 3.848e-003 
3.930e-003 1.128e+007 6.714e+011 1.000e+002 6.717e-003 3.849e-003 
3.931e-003 1.132e+007 6.725e+011 1.000e+002 7.291e-003 3.850e-003 
3.932e-003 1.137e+007 6.736e+011 1.000e+002 4.930e-003 3.850e-003 
3.933e-003 1.137e+007 6.702e+011 1.000e+002 6.395e-003 3.851e-003 
3.934e-003 1.135e+007 6.698e+011 1.000e+002 3.311e-003 3.852e-003 
3.935e-003 1.133e+007 6.702e+011 1.000e+002 6.332e-003 3.854e-003 
3.936e-003 1.132e+007 6.707e+011 1.000e+002 6.507e-003 3.855e-003 
3.937e-003 1.131e+007 6.715e+011 1.000e+002 4.115e-003 3.856e-003 
3.938e-003 1.130e+007 6.723e+011 1.000e+002 4.098e-003 3.857e-003 
3.939e-003 1.132e+007 6.733e+011 1.000e+002 5.536e-003 3.858e-003 
3.940e-003 1.136e+007 6.741e+011 1.000e+002 5.236e-003 3.858e-003 
3.941e-003 1.141e+007 6.751e+011 1.000e+002 5.790e-003 3.859e-003 
3.942e-003 1.146e+007 6.762e+011 1.000e+002 3.315e-003 3.860e-003 
3.943e-003 1.143e+007 6.745e+011 1.000e+002 4.090e-003 3.861e-003 
3.944e-003 1.128e+007 6.720e+011 1.000e+002 6.371e-003 3.863e-003 
3.945e-003 1.118e+007 6.701e+011 1.000e+002 6.290e-003 3.865e-003 
3.946e-003 1.111e+007 6.691e+011 1.000e+002 5.483e-003 3.866e-003 
3.947e-003 1.108e+007 6.688e+011 1.000e+002 5.826e-003 3.867e-003 
3.948e-003 1.108e+007 6.689e+011 1.000e+002 3.669e-003 3.868e-003 
3.949e-003 1.111e+007 6.692e+011 1.000e+002 5.094e-003 3.869e-003 
3.950e-003 1.117e+007 6.695e+011 1.000e+002 4.982e-003 3.870e-003 
3.951e-003 1.123e+007 6.700e+011 1.000e+002 4.998e-003 3.870e-003 
3.952e-003 1.127e+007 6.709e+011 1.000e+002 2.879e-003 3.871e-003 
3.953e-003 1.132e+007 6.720e+011 1.000e+002 8.212e-003 3.872e-003 
3.954e-003 1.136e+007 6.731e+011 1.000e+002 4.349e-003 3.872e-003 
3.955e-003 1.141e+007 6.742e+011 1.000e+002 7.079e-003 3.873e-003 
3.956e-003 1.137e+007 6.699e+011 1.000e+002 2.222e-003 3.874e-003 
3.957e-003 1.136e+007 6.700e+011 1.000e+002 5.011e-003 3.875e-003 
3.958e-003 1.134e+007 6.705e+011 1.000e+002 6.398e-003 3.876e-003 
3.959e-003 1.133e+007 6.711e+011 1.000e+002 6.303e-003 3.878e-003 
3.960e-003 1.133e+007 6.718e+011 1.000e+002 5.417e-003 3.879e-003 
3.961e-003 1.133e+007 6.728e+011 1.000e+002 5.131e-003 3.880e-003 
3.962e-003 1.136e+007 6.737e+011 1.000e+002 3.691e-003 3.880e-003 
3.963e-003 1.140e+007 6.746e+011 1.000e+002 2.525e-003 3.881e-003 
3.964e-003 1.145e+007 6.757e+011 1.000e+002 2.994e-003 3.882e-003 
3.965e-003 1.149e+007 6.772e+011 1.000e+002 4.157e-003 3.882e-003 
3.966e-003 1.138e+007 6.732e+011 1.000e+002 7.287e-003 3.884e-003 
3.967e-003 1.126e+007 6.714e+011 1.000e+002 5.379e-003 3.886e-003 
3.968e-003 1.116e+007 6.697e+011 1.000e+002 4.786e-003 3.888e-003 
3.969e-003 1.112e+007 6.690e+011 1.000e+002 1.728e-003 3.889e-003 
3.970e-003 1.111e+007 6.689e+011 1.000e+002 5.014e-003 3.890e-003 
3.971e-003 1.112e+007 6.692e+011 1.000e+002 7.760e-003 3.891e-003 
3.972e-003 1.117e+007 6.694e+011 1.000e+002 4.522e-003 3.892e-003 
3.973e-003 1.123e+007 6.698e+011 1.000e+002 5.882e-003 3.892e-003 
3.974e-003 1.128e+007 6.704e+011 1.000e+002 3.396e-003 3.893e-003 
3.975e-003 1.133e+007 6.714e+011 1.000e+002 3.231e-003 3.894e-003 
3.976e-003 1.137e+007 6.725e+011 1.000e+002 6.485e-003 3.894e-003 
3.977e-003 1.141e+007 6.736e+011 1.000e+002 4.418e-003 3.895e-003 
3.978e-003 1.142e+007 6.705e+011 1.000e+002 2.344e-003 3.896e-003 
3.979e-003 1.139e+007 6.699e+011 1.000e+002 5.087e-003 3.897e-003 
3.980e-003 1.138e+007 6.703e+011 1.000e+002 3.422e-003 3.898e-003 
3.981e-003 1.136e+007 6.708e+011 1.000e+002 4.989e-003 3.899e-003 
3.982e-003 1.135e+007 6.715e+011 1.000e+002 2.387e-003 3.900e-003 
3.983e-003 1.134e+007 6.724e+011 1.000e+002 6.055e-003 3.901e-003 
3.984e-003 1.136e+007 6.734e+011 1.000e+002 4.270e-003 3.902e-003 
3.985e-003 1.140e+007 6.741e+011 1.000e+002 4.091e-003 3.903e-003 
3.986e-003 1.144e+007 6.751e+011 1.000e+002 4.720e-003 3.904e-003 
3.987e-003 1.150e+007 6.763e+011 1.000e+002 3.161e-003 3.904e-003 
3.988e-003 1.146e+007 6.744e+011 1.000e+002 7.539e-003 3.906e-003 
3.989e-003 1.132e+007 6.721e+011 1.000e+002 6.214e-003 3.908e-003 
3.990e-003 1.120e+007 6.701e+011 1.000e+002 7.399e-003 3.909e-003 
3.991e-003 1.114e+007 6.692e+011 1.000e+002 4.185e-003 3.911e-003 
3.992e-003 1.111e+007 6.689e+011 1.000e+002 3.807e-003 3.912e-003 
3.993e-003 1.112e+007 6.690e+011 1.000e+002 3.500e-003 3.913e-003 
3.994e-003 1.115e+007 6.693e+011 1.000e+002 3.572e-003 3.914e-003 
3.995e-003 1.121e+007 6.696e+011 1.000e+002 5.483e-003 3.914e-003 
3.996e-003 1.127e+007 6.700e+011 1.000e+002 6.789e-003 3.915e-003 
3.997e-003 1.131e+007 6.710e+011 1.000e+002 7.035e-003 3.916e-003 
3.998e-003 1.135e+007 6.721e+011 1.000e+002 5.594e-003 3.916e-003 
3.999e-003 1.139e+007 6.733e+011 1.000e+002 6.771e-003 3.917e-003 
4.000e-003 1.141e+007 6.712e+011 1.000e+002 5.765e-003 3.918e-003 
 
