# Supplementary material for: Strain rate dependency of dislocation plasticity
Source: Nat Commun. 2021 Mar 23;12:1845. doi: 10.1038/s41467-021-21939-1 (PMC7988163; doi:10.1038/s41467-021-21939-1)
Supplement: Supplementary file 3 — Supplementary Data 1 [file 41467_2021_21939_MOESM3_ESM.zip › Supplementary Data 1/DDDSimulationSet3/StrainRate=1e2s-1/InitialDislocationDensity=6.8e11m-2.dat]

#strain(1), stress(Pa), dislocation density(m-2), strain rate(s-1), mean dislocation velocity(km/s), plastic strain(1)
1.790e-006 2.463e+005 6.370e+011 1.000e+002 8.152e-003 8.439e-008 
3.581e-006 4.870e+005 6.370e+011 1.000e+002 7.915e-003 2.113e-007 
5.373e-006 7.259e+005 6.370e+011 1.000e+002 7.729e-003 3.506e-007 
7.165e-006 9.645e+005 6.371e+011 1.000e+002 7.703e-003 4.918e-007 
8.956e-006 1.203e+006 6.372e+011 1.000e+002 7.751e-003 6.353e-007 
1.075e-005 1.440e+006 6.372e+011 1.000e+002 7.609e-003 7.857e-007 
1.254e-005 1.678e+006 6.373e+011 1.000e+002 7.343e-003 9.304e-007 
1.433e-005 1.916e+006 6.374e+011 1.000e+002 7.631e-003 1.080e-006 
1.612e-005 2.154e+006 6.375e+011 1.000e+002 7.313e-003 1.225e-006 
1.791e-005 2.392e+006 6.376e+011 1.000e+002 6.020e-003 1.366e-006 
1.971e-005 2.629e+006 6.378e+011 1.000e+002 5.776e-003 1.519e-006 
2.150e-005 2.866e+006 6.379e+011 1.000e+002 5.847e-003 1.673e-006 
2.329e-005 3.101e+006 6.380e+011 1.000e+002 5.983e-003 1.839e-006 
2.508e-005 3.335e+006 6.382e+011 1.000e+002 5.657e-003 2.012e-006 
2.687e-005 3.568e+006 6.384e+011 1.000e+002 5.738e-003 2.192e-006 
2.866e-005 3.798e+006 6.386e+011 1.000e+002 5.635e-003 2.394e-006 
3.046e-005 4.026e+006 6.387e+011 1.000e+002 5.065e-003 2.607e-006 
3.225e-005 4.253e+006 6.390e+011 1.000e+002 5.192e-003 2.827e-006 
3.404e-005 4.477e+006 6.392e+011 1.000e+002 4.802e-003 3.074e-006 
3.583e-005 4.693e+006 6.396e+011 1.000e+002 5.042e-003 3.367e-006 
3.762e-005 4.907e+006 6.399e+011 1.000e+002 5.098e-003 3.678e-006 
3.941e-005 5.116e+006 6.404e+011 1.000e+002 4.591e-003 4.025e-006 
4.120e-005 5.321e+006 6.409e+011 1.000e+002 4.499e-003 4.401e-006 
4.300e-005 5.519e+006 6.416e+011 1.000e+002 4.536e-003 4.824e-006 
4.479e-005 5.698e+006 6.428e+011 1.000e+002 5.481e-003 5.375e-006 
4.658e-005 5.906e+006 6.433e+011 1.000e+002 5.626e-003 5.727e-006 
4.837e-005 6.117e+006 6.441e+011 1.000e+002 5.770e-003 6.060e-006 
5.016e-005 6.335e+006 6.447e+011 1.000e+002 5.469e-003 6.347e-006 
5.195e-005 6.556e+006 6.453e+011 1.000e+002 5.268e-003 6.611e-006 
5.375e-005 6.777e+006 6.458e+011 1.000e+002 5.201e-003 6.873e-006 
5.554e-005 6.999e+006 6.463e+011 1.000e+002 5.930e-003 7.129e-006 
5.733e-005 7.093e+006 6.463e+011 1.000e+002 6.263e-003 8.271e-006 
5.912e-005 7.120e+006 6.459e+011 1.000e+002 9.717e-003 9.876e-006 
6.091e-005 7.225e+006 6.394e+011 1.000e+002 6.676e-003 1.094e-005 
6.270e-005 7.424e+006 6.391e+011 1.000e+002 5.553e-003 1.135e-005 
6.450e-005 7.658e+006 6.391e+011 1.000e+002 5.544e-003 1.152e-005 
6.629e-005 7.841e+006 6.398e+011 1.000e+002 6.063e-003 1.205e-005 
6.808e-005 7.907e+006 6.423e+011 1.000e+002 8.413e-003 1.338e-005 
6.987e-005 8.054e+006 6.436e+011 1.000e+002 8.941e-003 1.416e-005 
7.166e-005 8.272e+006 6.440e+011 1.000e+002 8.286e-003 1.445e-005 
7.345e-005 8.499e+006 6.445e+011 1.000e+002 8.119e-003 1.467e-005 
7.525e-005 8.729e+006 6.449e+011 1.000e+002 7.550e-003 1.487e-005 
7.704e-005 8.958e+006 6.454e+011 1.000e+002 7.692e-003 1.508e-005 
7.883e-005 9.186e+006 6.461e+011 1.000e+002 8.309e-003 1.529e-005 
8.062e-005 9.403e+006 6.459e+011 1.000e+002 8.021e-003 1.558e-005 
8.241e-005 9.626e+006 6.465e+011 1.000e+002 7.964e-003 1.583e-005 
8.420e-005 9.850e+006 6.471e+011 1.000e+002 7.997e-003 1.607e-005 
8.599e-005 1.008e+007 6.477e+011 1.000e+002 7.801e-003 1.631e-005 
8.779e-005 1.030e+007 6.483e+011 1.000e+002 7.741e-003 1.654e-005 
8.958e-005 1.052e+007 6.490e+011 1.000e+002 7.852e-003 1.678e-005 
9.137e-005 1.073e+007 6.490e+011 1.000e+002 8.485e-003 1.719e-005 
9.316e-005 1.092e+007 6.495e+011 1.000e+002 8.323e-003 1.766e-005 
9.495e-005 1.110e+007 6.511e+011 1.000e+002 8.120e-003 1.816e-005 
9.674e-005 1.130e+007 6.524e+011 1.000e+002 8.552e-003 1.858e-005 
9.854e-005 1.151e+007 6.533e+011 1.000e+002 9.536e-003 1.889e-005 
1.003e-004 1.173e+007 6.542e+011 1.000e+002 9.222e-003 1.918e-005 
1.021e-004 1.195e+007 6.549e+011 1.000e+002 8.765e-003 1.948e-005 
1.039e-004 1.216e+007 6.557e+011 1.000e+002 8.399e-003 1.981e-005 
1.057e-004 1.237e+007 6.567e+011 1.000e+002 8.462e-003 2.013e-005 
1.075e-004 1.258e+007 6.570e+011 1.000e+002 7.418e-003 2.051e-005 
1.093e-004 1.278e+007 6.579e+011 1.000e+002 7.720e-003 2.092e-005 
1.111e-004 1.297e+007 6.586e+011 1.000e+002 7.678e-003 2.138e-005 
1.129e-004 1.315e+007 6.603e+011 1.000e+002 7.565e-003 2.192e-005 
1.147e-004 1.327e+007 6.624e+011 1.000e+002 7.764e-003 2.287e-005 
1.165e-004 1.300e+007 6.610e+011 1.000e+002 1.089e-002 2.655e-005 
1.182e-004 1.259e+007 6.671e+011 1.000e+002 1.063e-002 3.113e-005 
1.200e-004 1.253e+007 6.707e+011 1.000e+002 8.474e-003 3.338e-005 
1.218e-004 1.257e+007 6.742e+011 1.000e+002 8.328e-003 3.490e-005 
1.236e-004 1.262e+007 6.780e+011 1.000e+002 8.056e-003 3.632e-005 
1.254e-004 1.265e+007 6.817e+011 1.000e+002 9.673e-003 3.794e-005 
1.272e-004 1.255e+007 6.878e+011 1.000e+002 9.823e-003 4.043e-005 
1.290e-004 1.250e+007 6.891e+011 1.000e+002 1.035e-002 4.256e-005 
1.308e-004 1.189e+007 6.734e+011 1.000e+002 1.580e-002 4.856e-005 
1.326e-004 1.150e+007 6.602e+011 1.000e+002 1.612e-002 5.303e-005 
1.344e-004 1.136e+007 6.569e+011 1.000e+002 1.338e-002 5.581e-005 
1.362e-004 1.122e+007 6.588e+011 1.000e+002 1.117e-002 5.856e-005 
1.380e-004 1.112e+007 6.603e+011 1.000e+002 1.014e-002 6.106e-005 
1.397e-004 1.126e+007 6.614e+011 1.000e+002 9.007e-003 6.188e-005 
1.415e-004 1.145e+007 6.622e+011 1.000e+002 8.870e-003 6.232e-005 
1.433e-004 1.166e+007 6.634e+011 1.000e+002 8.750e-003 6.270e-005 
1.451e-004 1.188e+007 6.641e+011 1.000e+002 8.289e-003 6.295e-005 
1.469e-004 1.201e+007 6.661e+011 1.000e+002 8.837e-003 6.386e-005 
1.487e-004 1.190e+007 6.634e+011 1.000e+002 1.193e-002 6.640e-005 
1.505e-004 1.172e+007 6.645e+011 1.000e+002 1.336e-002 6.942e-005 
1.523e-004 1.164e+007 6.691e+011 1.000e+002 1.537e-002 7.180e-005 
1.541e-004 1.144e+007 6.709e+011 1.000e+002 1.904e-002 7.494e-005 
1.559e-004 1.110e+007 6.667e+011 1.000e+002 2.090e-002 7.912e-005 
1.577e-004 1.066e+007 6.685e+011 1.000e+002 2.223e-002 8.396e-005 
1.594e-004 1.031e+007 6.718e+011 1.000e+002 2.497e-002 8.812e-005 
1.612e-004 1.032e+007 6.715e+011 1.000e+002 2.415e-002 8.984e-005 
1.630e-004 1.020e+007 6.689e+011 1.000e+002 2.353e-002 9.252e-005 
1.648e-004 1.022e+007 6.609e+011 1.000e+002 9.840e-003 9.411e-005 
1.666e-004 1.033e+007 6.604e+011 1.000e+002 9.576e-003 9.518e-005 
1.684e-004 1.039e+007 6.589e+011 1.000e+002 1.149e-002 9.654e-005 
1.702e-004 1.032e+007 6.592e+011 1.000e+002 7.169e-003 9.880e-005 
1.720e-004 1.032e+007 6.610e+011 1.000e+002 7.498e-003 1.006e-004 
1.738e-004 1.014e+007 6.616e+011 1.000e+002 8.846e-003 1.036e-004 
1.756e-004 9.769e+006 6.633e+011 1.000e+002 1.051e-002 1.080e-004 
1.774e-004 9.586e+006 6.679e+011 1.000e+002 9.238e-003 1.111e-004 
1.792e-004 9.569e+006 6.692e+011 1.000e+002 9.070e-003 1.130e-004 
1.809e-004 9.464e+006 6.685e+011 1.000e+002 8.274e-003 1.155e-004 
1.827e-004 9.269e+006 6.652e+011 1.000e+002 1.025e-002 1.186e-004 
1.845e-004 9.030e+006 6.672e+011 1.000e+002 2.759e-002 1.221e-004 
1.863e-004 9.010e+006 6.685e+011 1.000e+002 2.620e-002 1.240e-004 
1.881e-004 9.101e+006 6.688e+011 1.000e+002 2.534e-002 1.252e-004 
1.899e-004 9.304e+006 6.688e+011 1.000e+002 2.548e-002 1.256e-004 
1.917e-004 9.526e+006 6.689e+011 1.000e+002 2.534e-002 1.258e-004 
1.935e-004 9.746e+006 6.691e+011 1.000e+002 2.497e-002 1.261e-004 
1.953e-004 9.962e+006 6.697e+011 1.000e+002 2.434e-002 1.264e-004 
1.971e-004 9.979e+006 6.691e+011 1.000e+002 2.450e-002 1.281e-004 
1.989e-004 1.013e+007 6.692e+011 1.000e+002 2.662e-002 1.288e-004 
2.007e-004 1.030e+007 6.677e+011 1.000e+002 2.766e-002 1.294e-004 
2.024e-004 1.053e+007 6.673e+011 1.000e+002 2.757e-002 1.296e-004 
2.042e-004 1.071e+007 6.654e+011 1.000e+002 2.671e-002 1.302e-004 
2.060e-004 1.074e+007 6.628e+011 1.000e+002 2.645e-002 1.317e-004 
2.078e-004 1.078e+007 6.616e+011 1.000e+002 2.646e-002 1.333e-004 
2.096e-004 1.085e+007 6.604e+011 1.000e+002 2.876e-002 1.346e-004 
2.114e-004 1.079e+007 6.619e+011 1.000e+002 2.676e-002 1.368e-004 
2.132e-004 1.078e+007 6.622e+011 1.000e+002 2.638e-002 1.386e-004 
2.150e-004 1.094e+007 6.632e+011 1.000e+002 2.489e-002 1.393e-004 
2.168e-004 1.115e+007 6.638e+011 1.000e+002 2.515e-002 1.396e-004 
2.186e-004 1.138e+007 6.646e+011 1.000e+002 2.569e-002 1.399e-004 
2.204e-004 1.160e+007 6.652e+011 1.000e+002 2.550e-002 1.401e-004 
2.222e-004 1.182e+007 6.661e+011 1.000e+002 2.569e-002 1.404e-004 
2.239e-004 1.204e+007 6.671e+011 1.000e+002 2.524e-002 1.407e-004 
2.257e-004 1.219e+007 6.645e+011 1.000e+002 2.645e-002 1.414e-004 
2.275e-004 1.221e+007 6.623e+011 1.000e+002 2.747e-002 1.431e-004 
2.293e-004 1.181e+007 6.644e+011 1.000e+002 2.985e-002 1.476e-004 
2.311e-004 1.124e+007 6.633e+011 1.000e+002 1.428e-002 1.534e-004 
2.329e-004 1.083e+007 6.704e+011 1.000e+002 1.836e-002 1.580e-004 
2.347e-004 1.061e+007 6.794e+011 1.000e+002 2.978e-002 1.613e-004 
2.365e-004 1.056e+007 6.732e+011 1.000e+002 1.405e-002 1.634e-004 
2.383e-004 1.042e+007 6.727e+011 1.000e+002 1.299e-002 1.662e-004 
2.401e-004 1.046e+007 6.659e+011 1.000e+002 1.214e-002 1.677e-004 
2.419e-004 1.049e+007 6.632e+011 1.000e+002 1.094e-002 1.693e-004 
2.437e-004 1.043e+007 6.614e+011 1.000e+002 1.142e-002 1.715e-004 
2.454e-004 1.019e+007 6.634e+011 1.000e+002 1.258e-002 1.750e-004 
2.472e-004 1.004e+007 6.659e+011 1.000e+002 1.338e-002 1.778e-004 
2.490e-004 1.008e+007 6.677e+011 1.000e+002 1.262e-002 1.793e-004 
2.508e-004 1.024e+007 6.684e+011 1.000e+002 1.179e-002 1.800e-004 
2.526e-004 1.042e+007 6.692e+011 1.000e+002 1.535e-002 1.806e-004 
2.544e-004 1.062e+007 6.707e+011 1.000e+002 1.452e-002 1.809e-004 
2.562e-004 1.081e+007 6.718e+011 1.000e+002 1.508e-002 1.814e-004 
2.580e-004 1.100e+007 6.728e+011 1.000e+002 1.529e-002 1.819e-004 
2.598e-004 1.119e+007 6.740e+011 1.000e+002 1.492e-002 1.824e-004 
2.616e-004 1.131e+007 6.749e+011 1.000e+002 1.667e-002 1.833e-004 
2.634e-004 1.114e+007 6.711e+011 1.000e+002 1.756e-002 1.863e-004 
2.652e-004 1.119e+007 6.722e+011 1.000e+002 1.536e-002 1.878e-004 
2.669e-004 1.135e+007 6.734e+011 1.000e+002 1.500e-002 1.884e-004 
2.687e-004 1.154e+007 6.745e+011 1.000e+002 1.414e-002 1.889e-004 
2.705e-004 1.174e+007 6.757e+011 1.000e+002 1.349e-002 1.893e-004 
2.723e-004 1.195e+007 6.770e+011 1.000e+002 1.361e-002 1.897e-004 
2.741e-004 1.215e+007 6.782e+011 1.000e+002 1.385e-002 1.901e-004 
2.759e-004 1.236e+007 6.796e+011 1.000e+002 1.352e-002 1.904e-004 
2.777e-004 1.256e+007 6.811e+011 1.000e+002 1.345e-002 1.908e-004 
2.795e-004 1.276e+007 6.827e+011 1.000e+002 1.378e-002 1.912e-004 
2.813e-004 1.295e+007 6.848e+011 1.000e+002 1.548e-002 1.917e-004 
2.831e-004 1.315e+007 6.866e+011 1.000e+002 1.585e-002 1.921e-004 
2.849e-004 1.310e+007 6.912e+011 1.000e+002 2.048e-002 1.942e-004 
2.867e-004 1.306e+007 6.866e+011 1.000e+002 1.939e-002 1.963e-004 
2.884e-004 1.270e+007 6.934e+011 1.000e+002 3.573e-002 2.006e-004 
2.902e-004 1.262e+007 6.853e+011 1.000e+002 1.620e-002 2.030e-004 
2.920e-004 1.271e+007 6.882e+011 1.000e+002 2.089e-002 2.041e-004 
2.938e-004 1.280e+007 6.816e+011 1.000e+002 1.394e-002 2.053e-004 
2.956e-004 1.275e+007 6.777e+011 1.000e+002 1.469e-002 2.074e-004 
2.974e-004 1.250e+007 6.779e+011 1.000e+002 1.411e-002 2.110e-004 
2.992e-004 1.222e+007 6.798e+011 1.000e+002 1.399e-002 2.147e-004 
3.010e-004 1.212e+007 6.819e+011 1.000e+002 1.307e-002 2.171e-004 
3.028e-004 1.223e+007 6.806e+011 1.000e+002 1.543e-002 2.182e-004 
3.046e-004 1.224e+007 6.805e+011 1.000e+002 1.379e-002 2.199e-004 
3.064e-004 1.230e+007 6.838e+011 1.000e+002 1.348e-002 2.213e-004 
3.082e-004 1.236e+007 6.872e+011 1.000e+002 1.506e-002 2.227e-004 
3.099e-004 1.242e+007 6.876e+011 1.000e+002 1.546e-002 2.240e-004 
3.117e-004 1.242e+007 6.795e+011 1.000e+002 1.363e-002 2.258e-004 
3.135e-004 1.251e+007 6.796e+011 1.000e+002 1.312e-002 2.270e-004 
3.153e-004 1.264e+007 6.811e+011 1.000e+002 1.224e-002 2.279e-004 
3.171e-004 1.277e+007 6.828e+011 1.000e+002 1.190e-002 2.288e-004 
3.189e-004 1.272e+007 6.837e+011 1.000e+002 1.442e-002 2.309e-004 
3.207e-004 1.247e+007 6.927e+011 1.000e+002 1.442e-002 2.344e-004 
3.225e-004 1.238e+007 6.874e+011 1.000e+002 1.921e-002 2.368e-004 
3.243e-004 1.211e+007 6.802e+011 1.000e+002 1.778e-002 2.405e-004 
3.261e-004 1.209e+007 6.832e+011 1.000e+002 2.039e-002 2.425e-004 
3.279e-004 1.221e+007 6.825e+011 1.000e+002 2.220e-002 2.434e-004 
3.297e-004 1.241e+007 6.836e+011 1.000e+002 2.212e-002 2.438e-004 
3.314e-004 1.252e+007 6.753e+011 1.000e+002 2.107e-002 2.448e-004 
3.332e-004 1.238e+007 6.741e+011 1.000e+002 1.970e-002 2.476e-004 
3.350e-004 1.240e+007 6.694e+011 1.000e+002 1.348e-002 2.493e-004 
3.368e-004 1.212e+007 6.745e+011 1.000e+002 1.484e-002 2.530e-004 
3.386e-004 1.184e+007 6.850e+011 1.000e+002 3.759e-002 2.567e-004 
3.404e-004 1.160e+007 6.896e+011 1.000e+002 4.577e-002 2.602e-004 
3.422e-004 1.158e+007 6.931e+011 1.000e+002 4.065e-002 2.621e-004 
3.440e-004 1.161e+007 6.981e+011 1.000e+002 4.673e-002 2.637e-004 
3.458e-004 1.174e+007 7.000e+011 1.000e+002 4.703e-002 2.646e-004 
3.476e-004 1.191e+007 7.015e+011 1.000e+002 4.588e-002 2.652e-004 
3.494e-004 1.208e+007 7.032e+011 1.000e+002 4.734e-002 2.658e-004 
3.511e-004 1.226e+007 7.049e+011 1.000e+002 4.840e-002 2.664e-004 
3.529e-004 1.243e+007 7.069e+011 1.000e+002 4.610e-002 2.670e-004 
3.547e-004 1.258e+007 7.092e+011 1.000e+002 4.825e-002 2.677e-004 
3.565e-004 1.258e+007 7.158e+011 1.000e+002 6.188e-002 2.695e-004 
3.583e-004 1.251e+007 7.234e+011 1.000e+002 6.641e-002 2.718e-004 
3.601e-004 1.255e+007 7.257e+011 1.000e+002 7.637e-002 2.733e-004 
3.619e-004 1.275e+007 7.265e+011 1.000e+002 8.302e-002 2.737e-004 
3.637e-004 1.296e+007 7.273e+011 1.000e+002 7.912e-002 2.740e-004 
3.655e-004 1.318e+007 7.282e+011 1.000e+002 8.581e-002 2.743e-004 
3.673e-004 1.341e+007 7.292e+011 1.000e+002 8.309e-002 2.745e-004 
3.691e-004 1.363e+007 7.305e+011 1.000e+002 7.713e-002 2.748e-004 
3.709e-004 1.385e+007 7.320e+011 1.000e+002 7.875e-002 2.750e-004 
3.726e-004 1.393e+007 7.322e+011 1.000e+002 8.353e-002 2.763e-004 
3.744e-004 1.403e+007 7.342e+011 1.000e+002 7.738e-002 2.774e-004 
3.762e-004 1.416e+007 7.361e+011 1.000e+002 7.678e-002 2.783e-004 
3.780e-004 1.430e+007 7.275e+011 1.000e+002 6.095e-002 2.791e-004 
3.798e-004 1.443e+007 7.290e+011 1.000e+002 5.447e-002 2.800e-004 
3.816e-004 1.432e+007 7.350e+011 1.000e+002 5.728e-002 2.825e-004 
3.834e-004 1.426e+007 7.408e+011 1.000e+002 5.692e-002 2.848e-004 
3.852e-004 1.373e+007 7.141e+011 1.000e+002 5.920e-002 2.902e-004 
3.870e-004 1.323e+007 7.108e+011 1.000e+002 6.144e-002 2.955e-004 
3.888e-004 1.280e+007 7.086e+011 1.000e+002 6.191e-002 3.002e-004 
3.906e-004 1.248e+007 7.071e+011 1.000e+002 6.101e-002 3.042e-004 
3.924e-004 1.233e+007 7.114e+011 1.000e+002 7.357e-002 3.071e-004 
3.941e-004 1.213e+007 7.177e+011 1.000e+002 7.212e-002 3.102e-004 
3.959e-004 1.221e+007 7.212e+011 1.000e+002 6.557e-002 3.114e-004 
3.977e-004 1.238e+007 7.229e+011 1.000e+002 6.823e-002 3.121e-004 
3.995e-004 1.256e+007 7.248e+011 1.000e+002 6.468e-002 3.126e-004 
4.013e-004 1.273e+007 7.210e+011 1.000e+002 5.347e-002 3.133e-004 
4.031e-004 1.281e+007 7.140e+011 1.000e+002 3.423e-002 3.145e-004 
4.049e-004 1.285e+007 7.149e+011 1.000e+002 2.898e-002 3.160e-004 
4.067e-004 1.287e+007 7.204e+011 1.000e+002 3.149e-002 3.176e-004 
4.085e-004 1.298e+007 7.243e+011 1.000e+002 3.021e-002 3.187e-004 
4.103e-004 1.312e+007 7.274e+011 1.000e+002 2.993e-002 3.195e-004 
4.121e-004 1.328e+007 7.300e+011 1.000e+002 2.965e-002 3.202e-004 
4.139e-004 1.345e+007 7.324e+011 1.000e+002 2.860e-002 3.208e-004 
4.156e-004 1.362e+007 7.347e+011 1.000e+002 3.073e-002 3.214e-004 
4.174e-004 1.377e+007 7.369e+011 1.000e+002 2.963e-002 3.222e-004 
4.192e-004 1.385e+007 7.404e+011 1.000e+002 2.980e-002 3.234e-004 
4.210e-004 1.387e+007 7.446e+011 1.000e+002 3.432e-002 3.251e-004 
4.228e-004 1.326e+007 6.974e+011 1.000e+002 3.326e-002 3.311e-004 
4.246e-004 1.277e+007 6.944e+011 1.000e+002 4.771e-002 3.362e-004 
4.264e-004 1.246e+007 6.888e+011 1.000e+002 5.417e-002 3.402e-004 
4.282e-004 1.226e+007 6.944e+011 1.000e+002 5.787e-002 3.434e-004 
4.300e-004 1.210e+007 7.005e+011 1.000e+002 5.359e-002 3.463e-004 
4.318e-004 1.220e+007 7.035e+011 1.000e+002 5.513e-002 3.474e-004 
4.336e-004 1.238e+007 6.990e+011 1.000e+002 4.185e-002 3.479e-004 
4.354e-004 1.257e+007 7.003e+011 1.000e+002 3.950e-002 3.484e-004 
4.371e-004 1.278e+007 6.999e+011 1.000e+002 3.835e-002 3.487e-004 
4.389e-004 1.300e+007 7.010e+011 1.000e+002 4.151e-002 3.490e-004 
4.407e-004 1.321e+007 7.021e+011 1.000e+002 3.990e-002 3.493e-004 
4.425e-004 1.343e+007 7.030e+011 1.000e+002 3.957e-002 3.496e-004 
4.443e-004 1.354e+007 7.055e+011 1.000e+002 4.593e-002 3.506e-004 
4.461e-004 1.353e+007 7.113e+011 1.000e+002 3.857e-002 3.525e-004 
4.479e-004 1.351e+007 7.175e+011 1.000e+002 3.941e-002 3.544e-004 
4.497e-004 1.356e+007 7.217e+011 1.000e+002 3.137e-002 3.559e-004 
4.515e-004 1.338e+007 6.948e+011 1.000e+002 3.484e-002 3.589e-004 
4.533e-004 1.287e+007 6.872e+011 1.000e+002 3.208e-002 3.642e-004 
4.551e-004 1.252e+007 6.851e+011 1.000e+002 3.028e-002 3.684e-004 
4.569e-004 1.213e+007 6.784e+011 1.000e+002 2.679e-002 3.729e-004 
4.586e-004 1.189e+007 6.826e+011 1.000e+002 3.834e-002 3.764e-004 
4.604e-004 1.169e+007 6.900e+011 1.000e+002 5.019e-002 3.796e-004 
4.622e-004 1.169e+007 6.928e+011 1.000e+002 5.264e-002 3.813e-004 
4.640e-004 1.154e+007 7.001e+011 1.000e+002 5.356e-002 3.841e-004 
4.658e-004 1.160e+007 7.042e+011 1.000e+002 6.185e-002 3.855e-004 
4.676e-004 1.178e+007 7.059e+011 1.000e+002 5.648e-002 3.861e-004 
4.694e-004 1.197e+007 7.022e+011 1.000e+002 4.756e-002 3.865e-004 
4.712e-004 1.218e+007 7.034e+011 1.000e+002 4.899e-002 3.869e-004 
4.730e-004 1.239e+007 7.047e+011 1.000e+002 4.725e-002 3.873e-004 
4.748e-004 1.260e+007 7.060e+011 1.000e+002 4.735e-002 3.876e-004 
4.766e-004 1.281e+007 7.072e+011 1.000e+002 4.866e-002 3.879e-004 
4.784e-004 1.303e+007 7.084e+011 1.000e+002 4.931e-002 3.882e-004 
4.801e-004 1.325e+007 7.095e+011 1.000e+002 4.812e-002 3.885e-004 
4.819e-004 1.346e+007 7.106e+011 1.000e+002 5.039e-002 3.888e-004 
4.837e-004 1.367e+007 7.120e+011 1.000e+002 5.333e-002 3.891e-004 
4.855e-004 1.388e+007 7.134e+011 1.000e+002 5.402e-002 3.895e-004 
4.873e-004 1.395e+007 7.168e+011 1.000e+002 5.311e-002 3.908e-004 
4.891e-004 1.383e+007 7.248e+011 1.000e+002 5.474e-002 3.934e-004 
4.909e-004 1.376e+007 7.330e+011 1.000e+002 4.538e-002 3.957e-004 
4.927e-004 1.383e+007 7.376e+011 1.000e+002 5.453e-002 3.970e-004 
4.945e-004 1.384e+007 7.429e+011 1.000e+002 5.063e-002 3.987e-004 
4.963e-004 1.383e+007 7.489e+011 1.000e+002 4.937e-002 4.005e-004 
4.981e-004 1.381e+007 7.545e+011 1.000e+002 6.360e-002 4.025e-004 
4.999e-004 1.342e+007 7.124e+011 1.000e+002 5.430e-002 4.070e-004 
5.016e-004 1.334e+007 7.157e+011 1.000e+002 5.444e-002 4.093e-004 
5.034e-004 1.324e+007 7.206e+011 1.000e+002 5.214e-002 4.118e-004 
5.052e-004 1.320e+007 7.266e+011 1.000e+002 5.295e-002 4.139e-004 
5.070e-004 1.330e+007 7.280e+011 1.000e+002 5.504e-002 4.150e-004 
5.088e-004 1.345e+007 7.304e+011 1.000e+002 4.825e-002 4.157e-004 
5.106e-004 1.363e+007 7.320e+011 1.000e+002 5.308e-002 4.163e-004 
5.124e-004 1.381e+007 7.341e+011 1.000e+002 5.069e-002 4.168e-004 
5.142e-004 1.400e+007 7.362e+011 1.000e+002 5.102e-002 4.173e-004 
5.160e-004 1.414e+007 7.327e+011 1.000e+002 3.890e-002 4.181e-004 
5.178e-004 1.425e+007 7.368e+011 1.000e+002 4.344e-002 4.192e-004 
5.196e-004 1.428e+007 7.351e+011 1.000e+002 4.808e-002 4.208e-004 
5.214e-004 1.422e+007 7.363e+011 1.000e+002 5.350e-002 4.230e-004 
5.231e-004 1.404e+007 7.072e+011 1.000e+002 3.759e-002 4.260e-004 
5.249e-004 1.378e+007 7.125e+011 1.000e+002 3.569e-002 4.296e-004 
5.267e-004 1.354e+007 7.245e+011 1.000e+002 3.499e-002 4.330e-004 
5.285e-004 1.361e+007 7.241e+011 1.000e+002 3.755e-002 4.343e-004 
5.303e-004 1.367e+007 7.257e+011 1.000e+002 3.860e-002 4.357e-004 
5.321e-004 1.367e+007 7.297e+011 1.000e+002 3.091e-002 4.375e-004 
5.339e-004 1.361e+007 7.360e+011 1.000e+002 3.192e-002 4.397e-004 
5.357e-004 1.343e+007 7.375e+011 1.000e+002 3.286e-002 4.427e-004 
5.375e-004 1.278e+007 7.452e+011 1.000e+002 3.902e-002 4.491e-004 
5.393e-004 1.198e+007 7.250e+011 1.000e+002 3.628e-002 4.564e-004 
5.411e-004 1.197e+007 7.269e+011 1.000e+002 3.517e-002 4.582e-004 
5.429e-004 1.213e+007 7.284e+011 1.000e+002 3.799e-002 4.589e-004 
5.446e-004 1.230e+007 7.304e+011 1.000e+002 3.588e-002 4.595e-004 
5.464e-004 1.246e+007 7.314e+011 1.000e+002 3.443e-002 4.602e-004 
5.482e-004 1.235e+007 7.281e+011 1.000e+002 4.133e-002 4.628e-004 
5.500e-004 1.201e+007 7.343e+011 1.000e+002 4.041e-002 4.669e-004 
5.518e-004 1.149e+007 7.284e+011 1.000e+002 5.641e-002 4.723e-004 
5.536e-004 1.123e+007 7.059e+011 1.000e+002 3.801e-002 4.759e-004 
5.554e-004 1.108e+007 7.021e+011 1.000e+002 3.913e-002 4.787e-004 
5.572e-004 1.104e+007 7.022e+011 1.000e+002 4.258e-002 4.808e-004 
5.590e-004 1.118e+007 7.047e+011 1.000e+002 3.674e-002 4.816e-004 
5.608e-004 1.136e+007 7.063e+011 1.000e+002 3.418e-002 4.821e-004 
5.626e-004 1.155e+007 7.082e+011 1.000e+002 3.712e-002 4.826e-004 
5.643e-004 1.176e+007 7.100e+011 1.000e+002 3.407e-002 4.830e-004 
5.661e-004 1.197e+007 7.115e+011 1.000e+002 3.867e-002 4.833e-004 
5.679e-004 1.218e+007 7.131e+011 1.000e+002 4.117e-002 4.837e-004 
5.697e-004 1.239e+007 7.146e+011 1.000e+002 3.589e-002 4.840e-004 
5.715e-004 1.261e+007 7.158e+011 1.000e+002 3.758e-002 4.843e-004 
5.733e-004 1.283e+007 7.174e+011 1.000e+002 3.641e-002 4.845e-004 
5.751e-004 1.304e+007 7.189e+011 1.000e+002 3.884e-002 4.849e-004 
5.769e-004 1.325e+007 7.202e+011 1.000e+002 3.977e-002 4.852e-004 
5.787e-004 1.344e+007 7.220e+011 1.000e+002 4.315e-002 4.856e-004 
5.805e-004 1.356e+007 7.261e+011 1.000e+002 4.405e-002 4.867e-004 
5.823e-004 1.371e+007 7.300e+011 1.000e+002 3.942e-002 4.874e-004 
5.841e-004 1.391e+007 7.317e+011 1.000e+002 4.704e-002 4.878e-004 
5.858e-004 1.411e+007 7.337e+011 1.000e+002 5.283e-002 4.882e-004 
5.876e-004 1.431e+007 7.356e+011 1.000e+002 5.190e-002 4.886e-004 
5.894e-004 1.449e+007 7.379e+011 1.000e+002 4.949e-002 4.892e-004 
5.912e-004 1.455e+007 7.421e+011 1.000e+002 4.881e-002 4.905e-004 
5.930e-004 1.456e+007 7.453e+011 1.000e+002 4.632e-002 4.923e-004 
5.948e-004 1.399e+007 7.276e+011 1.000e+002 5.880e-002 4.980e-004 
5.966e-004 1.352e+007 7.171e+011 1.000e+002 5.662e-002 5.030e-004 
5.984e-004 1.313e+007 7.061e+011 1.000e+002 4.826e-002 5.075e-004 
6.002e-004 1.313e+007 7.092e+011 1.000e+002 4.244e-002 5.093e-004 
6.020e-004 1.293e+007 7.033e+011 1.000e+002 4.843e-002 5.125e-004 
6.038e-004 1.260e+007 7.124e+011 1.000e+002 4.669e-002 5.165e-004 
6.056e-004 1.258e+007 7.187e+011 1.000e+002 3.994e-002 5.185e-004 
6.073e-004 1.273e+007 7.210e+011 1.000e+002 4.420e-002 5.192e-004 
6.091e-004 1.282e+007 7.228e+011 1.000e+002 4.648e-002 5.204e-004 
6.109e-004 1.295e+007 7.257e+011 1.000e+002 4.250e-002 5.213e-004 
6.127e-004 1.312e+007 7.287e+011 1.000e+002 5.034e-002 5.220e-004 
6.145e-004 1.325e+007 7.318e+011 1.000e+002 4.656e-002 5.228e-004 
6.163e-004 1.340e+007 7.320e+011 1.000e+002 3.859e-002 5.236e-004 
6.181e-004 1.355e+007 7.322e+011 1.000e+002 3.851e-002 5.243e-004 
6.199e-004 1.373e+007 7.343e+011 1.000e+002 4.658e-002 5.249e-004 
6.217e-004 1.385e+007 7.063e+011 1.000e+002 1.378e-002 5.258e-004 
6.235e-004 1.381e+007 6.885e+011 1.000e+002 1.497e-002 5.279e-004 
6.253e-004 1.355e+007 6.864e+011 1.000e+002 1.109e-002 5.315e-004 
6.271e-004 1.371e+007 6.888e+011 1.000e+002 1.013e-002 5.321e-004 
6.288e-004 1.391e+007 6.908e+011 1.000e+002 1.092e-002 5.326e-004 
6.306e-004 1.391e+007 6.737e+011 1.000e+002 1.885e-002 5.344e-004 
6.324e-004 1.365e+007 6.696e+011 1.000e+002 1.497e-002 5.380e-004 
6.342e-004 1.350e+007 6.714e+011 1.000e+002 1.399e-002 5.408e-004 
6.360e-004 1.326e+007 6.692e+011 1.000e+002 1.528e-002 5.443e-004 
6.378e-004 1.287e+007 6.709e+011 1.000e+002 1.599e-002 5.487e-004 
6.396e-004 1.239e+007 6.727e+011 1.000e+002 1.827e-002 5.538e-004 
6.414e-004 1.217e+007 6.702e+011 1.000e+002 1.784e-002 5.571e-004 
6.432e-004 1.205e+007 6.748e+011 1.000e+002 1.719e-002 5.597e-004 
6.450e-004 1.178e+007 6.788e+011 1.000e+002 1.636e-002 5.634e-004 
6.468e-004 1.192e+007 6.805e+011 1.000e+002 1.480e-002 5.642e-004 
6.486e-004 1.214e+007 6.809e+011 1.000e+002 1.451e-002 5.645e-004 
6.503e-004 1.233e+007 6.815e+011 1.000e+002 1.416e-002 5.650e-004 
6.521e-004 1.248e+007 6.830e+011 1.000e+002 1.468e-002 5.658e-004 
6.539e-004 1.268e+007 6.842e+011 1.000e+002 1.356e-002 5.662e-004 
6.557e-004 1.289e+007 6.854e+011 1.000e+002 1.281e-002 5.665e-004 
6.575e-004 1.310e+007 6.865e+011 1.000e+002 1.238e-002 5.668e-004 
6.593e-004 1.331e+007 6.880e+011 1.000e+002 1.322e-002 5.672e-004 
6.611e-004 1.351e+007 6.895e+011 1.000e+002 1.165e-002 5.676e-004 
6.629e-004 1.371e+007 6.909e+011 1.000e+002 1.142e-002 5.680e-004 
6.647e-004 1.390e+007 6.929e+011 1.000e+002 1.133e-002 5.684e-004 
6.665e-004 1.374e+007 6.728e+011 1.000e+002 1.777e-002 5.714e-004 
6.683e-004 1.341e+007 6.709e+011 1.000e+002 1.679e-002 5.754e-004 
6.701e-004 1.322e+007 6.742e+011 1.000e+002 1.593e-002 5.785e-004 
6.718e-004 1.301e+007 6.699e+011 1.000e+002 1.769e-002 5.818e-004 
6.736e-004 1.277e+007 6.730e+011 1.000e+002 1.858e-002 5.853e-004 
6.754e-004 1.222e+007 6.716e+011 1.000e+002 2.175e-002 5.908e-004 
6.772e-004 1.207e+007 6.737e+011 1.000e+002 1.797e-002 5.937e-004 
6.790e-004 1.186e+007 6.812e+011 1.000e+002 1.748e-002 5.969e-004 
6.808e-004 1.178e+007 6.806e+011 1.000e+002 1.659e-002 5.993e-004 
6.826e-004 1.192e+007 6.806e+011 1.000e+002 1.385e-002 6.000e-004 
6.844e-004 1.210e+007 6.818e+011 1.000e+002 1.389e-002 6.006e-004 
6.862e-004 1.231e+007 6.826e+011 1.000e+002 1.362e-002 6.009e-004 
6.880e-004 1.253e+007 6.836e+011 1.000e+002 1.322e-002 6.012e-004 
6.898e-004 1.274e+007 6.847e+011 1.000e+002 1.327e-002 6.015e-004 
6.916e-004 1.296e+007 6.858e+011 1.000e+002 1.321e-002 6.019e-004 
6.933e-004 1.317e+007 6.869e+011 1.000e+002 1.426e-002 6.022e-004 
6.951e-004 1.337e+007 6.881e+011 1.000e+002 1.323e-002 6.026e-004 
6.969e-004 1.358e+007 6.896e+011 1.000e+002 1.228e-002 6.029e-004 
6.987e-004 1.378e+007 6.912e+011 1.000e+002 1.168e-002 6.033e-004 
7.005e-004 1.397e+007 6.932e+011 1.000e+002 1.212e-002 6.038e-004 
7.023e-004 1.403e+007 6.740e+011 1.000e+002 1.683e-002 6.052e-004 
7.041e-004 1.375e+007 6.719e+011 1.000e+002 1.900e-002 6.089e-004 
7.059e-004 1.349e+007 6.717e+011 1.000e+002 1.459e-002 6.125e-004 
7.077e-004 1.325e+007 6.701e+011 1.000e+002 1.652e-002 6.160e-004 
7.095e-004 1.318e+007 6.682e+011 1.000e+002 1.626e-002 6.182e-004 
7.113e-004 1.292e+007 6.750e+011 1.000e+002 1.572e-002 6.218e-004 
7.131e-004 1.241e+007 6.721e+011 1.000e+002 1.807e-002 6.272e-004 
7.148e-004 1.229e+007 6.754e+011 1.000e+002 1.581e-002 6.297e-004 
7.166e-004 1.207e+007 6.818e+011 1.000e+002 1.794e-002 6.330e-004 
7.184e-004 1.204e+007 6.812e+011 1.000e+002 1.542e-002 6.351e-004 
7.202e-004 1.219e+007 6.818e+011 1.000e+002 1.521e-002 6.358e-004 
7.220e-004 1.237e+007 6.830e+011 1.000e+002 1.531e-002 6.364e-004 
7.238e-004 1.258e+007 6.839e+011 1.000e+002 1.454e-002 6.367e-004 
7.256e-004 1.279e+007 6.850e+011 1.000e+002 1.471e-002 6.370e-004 
7.274e-004 1.300e+007 6.860e+011 1.000e+002 1.451e-002 6.374e-004 
7.292e-004 1.321e+007 6.872e+011 1.000e+002 1.380e-002 6.377e-004 
7.310e-004 1.342e+007 6.887e+011 1.000e+002 1.319e-002 6.381e-004 
7.328e-004 1.362e+007 6.899e+011 1.000e+002 1.307e-002 6.384e-004 
7.346e-004 1.382e+007 6.919e+011 1.000e+002 1.299e-002 6.388e-004 
7.363e-004 1.380e+007 6.708e+011 1.000e+002 1.590e-002 6.408e-004 
7.381e-004 1.348e+007 6.684e+011 1.000e+002 1.543e-002 6.448e-004 
7.399e-004 1.326e+007 6.710e+011 1.000e+002 1.378e-002 6.481e-004 
7.417e-004 1.306e+007 6.678e+011 1.000e+002 1.600e-002 6.513e-004 
7.435e-004 1.306e+007 6.662e+011 1.000e+002 1.589e-002 6.531e-004 
7.453e-004 1.276e+007 6.721e+011 1.000e+002 1.645e-002 6.569e-004 
7.471e-004 1.257e+007 6.789e+011 1.000e+002 1.699e-002 6.601e-004 
7.489e-004 1.257e+007 6.851e+011 1.000e+002 1.478e-002 6.618e-004 
7.507e-004 1.242e+007 6.778e+011 1.000e+002 1.707e-002 6.646e-004 
7.525e-004 1.219e+007 6.826e+011 1.000e+002 1.532e-002 6.681e-004 
7.543e-004 1.214e+007 6.806e+011 1.000e+002 1.308e-002 6.702e-004 
7.560e-004 1.235e+007 6.808e+011 1.000e+002 1.167e-002 6.705e-004 
7.578e-004 1.258e+007 6.815e+011 1.000e+002 1.170e-002 6.707e-004 
7.596e-004 1.281e+007 6.821e+011 1.000e+002 1.221e-002 6.709e-004 
7.614e-004 1.303e+007 6.831e+011 1.000e+002 1.219e-002 6.712e-004 
7.632e-004 1.325e+007 6.840e+011 1.000e+002 1.228e-002 6.715e-004 
7.650e-004 1.346e+007 6.848e+011 1.000e+002 1.256e-002 6.718e-004 
7.668e-004 1.367e+007 6.859e+011 1.000e+002 1.284e-002 6.721e-004 
7.686e-004 1.389e+007 6.868e+011 1.000e+002 1.060e-002 6.724e-004 
7.704e-004 1.411e+007 6.878e+011 1.000e+002 1.049e-002 6.727e-004 
7.722e-004 1.433e+007 6.889e+011 1.000e+002 1.070e-002 6.729e-004 
7.740e-004 1.455e+007 6.900e+011 1.000e+002 1.108e-002 6.732e-004 
7.758e-004 1.477e+007 6.911e+011 1.000e+002 1.060e-002 6.735e-004 
7.775e-004 1.499e+007 6.924e+011 1.000e+002 1.020e-002 6.738e-004 
7.793e-004 1.520e+007 6.943e+011 1.000e+002 1.021e-002 6.741e-004 
7.811e-004 1.541e+007 6.953e+011 1.000e+002 1.073e-002 6.744e-004 
7.829e-004 1.561e+007 6.966e+011 1.000e+002 1.321e-002 6.749e-004 
7.847e-004 1.560e+007 7.028e+011 1.000e+002 1.480e-002 6.767e-004 
7.865e-004 1.525e+007 6.816e+011 1.000e+002 2.021e-002 6.810e-004 
7.883e-004 1.466e+007 6.860e+011 1.000e+002 1.751e-002 6.868e-004 
7.901e-004 1.404e+007 6.841e+011 1.000e+002 1.858e-002 6.929e-004 
7.919e-004 1.370e+007 6.915e+011 1.000e+002 1.792e-002 6.970e-004 
7.937e-004 1.367e+007 6.981e+011 1.000e+002 1.733e-002 6.990e-004 
7.955e-004 1.366e+007 6.981e+011 1.000e+002 2.306e-002 7.009e-004 
7.973e-004 1.333e+007 6.909e+011 1.000e+002 1.910e-002 7.050e-004 
7.990e-004 1.314e+007 6.894e+011 1.000e+002 1.598e-002 7.081e-004 
8.008e-004 1.326e+007 6.909e+011 1.000e+002 1.427e-002 7.090e-004 
8.026e-004 1.347e+007 6.919e+011 1.000e+002 1.444e-002 7.093e-004 
8.044e-004 1.369e+007 6.929e+011 1.000e+002 1.468e-002 7.096e-004 
8.062e-004 1.390e+007 6.940e+011 1.000e+002 1.334e-002 7.100e-004 
8.080e-004 1.410e+007 6.956e+011 1.000e+002 1.404e-002 7.104e-004 
8.098e-004 1.430e+007 6.968e+011 1.000e+002 1.361e-002 7.108e-004 
8.116e-004 1.449e+007 6.989e+011 1.000e+002 1.410e-002 7.112e-004 
8.134e-004 1.438e+007 6.780e+011 1.000e+002 1.736e-002 7.138e-004 
8.152e-004 1.402e+007 6.777e+011 1.000e+002 1.491e-002 7.181e-004 
8.170e-004 1.373e+007 6.828e+011 1.000e+002 1.552e-002 7.219e-004 
8.188e-004 1.338e+007 6.795e+011 1.000e+002 1.795e-002 7.261e-004 
8.205e-004 1.298e+007 6.809e+011 1.000e+002 2.082e-002 7.307e-004 
8.223e-004 1.256e+007 6.782e+011 1.000e+002 2.020e-002 7.354e-004 
8.241e-004 1.232e+007 6.829e+011 1.000e+002 1.635e-002 7.388e-004 
8.259e-004 1.216e+007 6.850e+011 1.000e+002 1.791e-002 7.417e-004 
8.277e-004 1.227e+007 6.854e+011 1.000e+002 1.435e-002 7.427e-004 
8.295e-004 1.249e+007 6.858e+011 1.000e+002 1.455e-002 7.430e-004 
8.313e-004 1.271e+007 6.866e+011 1.000e+002 1.471e-002 7.433e-004 
8.331e-004 1.293e+007 6.873e+011 1.000e+002 1.410e-002 7.435e-004 
8.349e-004 1.315e+007 6.882e+011 1.000e+002 1.314e-002 7.438e-004 
8.367e-004 1.337e+007 6.890e+011 1.000e+002 1.221e-002 7.441e-004 
8.385e-004 1.358e+007 6.903e+011 1.000e+002 1.260e-002 7.444e-004 
8.403e-004 1.379e+007 6.915e+011 1.000e+002 1.271e-002 7.447e-004 
8.420e-004 1.400e+007 6.928e+011 1.000e+002 1.231e-002 7.451e-004 
8.438e-004 1.421e+007 6.942e+011 1.000e+002 1.273e-002 7.454e-004 
8.456e-004 1.441e+007 6.959e+011 1.000e+002 1.335e-002 7.458e-004 
8.474e-004 1.402e+007 6.731e+011 1.000e+002 1.622e-002 7.503e-004 
8.492e-004 1.379e+007 6.750e+011 1.000e+002 1.506e-002 7.537e-004 
8.510e-004 1.362e+007 6.790e+011 1.000e+002 1.415e-002 7.566e-004 
8.528e-004 1.324e+007 6.764e+011 1.000e+002 1.769e-002 7.611e-004 
8.546e-004 1.261e+007 6.791e+011 1.000e+002 2.029e-002 7.672e-004 
8.564e-004 1.238e+007 6.765e+011 1.000e+002 1.700e-002 7.706e-004 
8.582e-004 1.227e+007 6.803e+011 1.000e+002 1.494e-002 7.731e-004 
8.600e-004 1.208e+007 6.837e+011 1.000e+002 1.714e-002 7.763e-004 
8.618e-004 1.213e+007 6.853e+011 1.000e+002 1.460e-002 7.777e-004 
8.635e-004 1.232e+007 6.863e+011 1.000e+002 1.425e-002 7.782e-004 
8.653e-004 1.254e+007 6.870e+011 1.000e+002 1.441e-002 7.784e-004 
8.671e-004 1.276e+007 6.877e+011 1.000e+002 1.444e-002 7.787e-004 
8.689e-004 1.298e+007 6.888e+011 1.000e+002 1.411e-002 7.790e-004 
8.707e-004 1.319e+007 6.899e+011 1.000e+002 1.357e-002 7.793e-004 
8.725e-004 1.340e+007 6.911e+011 1.000e+002 1.408e-002 7.797e-004 
8.743e-004 1.361e+007 6.925e+011 1.000e+002 1.324e-002 7.800e-004 
8.761e-004 1.382e+007 6.939e+011 1.000e+002 1.387e-002 7.804e-004 
8.779e-004 1.373e+007 6.735e+011 1.000e+002 1.517e-002 7.828e-004 
8.797e-004 1.357e+007 6.728e+011 1.000e+002 1.484e-002 7.857e-004 
8.815e-004 1.347e+007 6.734e+011 1.000e+002 1.344e-002 7.881e-004 
8.833e-004 1.330e+007 6.746e+011 1.000e+002 1.689e-002 7.911e-004 
8.850e-004 1.296e+007 6.737e+011 1.000e+002 1.534e-002 7.953e-004 
8.868e-004 1.244e+007 6.783e+011 1.000e+002 1.701e-002 8.007e-004 
8.886e-004 1.215e+007 6.754e+011 1.000e+002 1.718e-002 8.045e-004 
8.904e-004 1.211e+007 6.760e+011 1.000e+002 1.471e-002 8.065e-004 
8.922e-004 1.189e+007 6.789e+011 1.000e+002 1.735e-002 8.098e-004 
8.940e-004 1.187e+007 6.830e+011 1.000e+002 1.493e-002 8.117e-004 
8.958e-004 1.209e+007 6.838e+011 1.000e+002 1.482e-002 8.120e-004 
8.976e-004 1.232e+007 6.841e+011 1.000e+002 1.398e-002 8.122e-004 
8.994e-004 1.255e+007 6.847e+011 1.000e+002 1.486e-002 8.124e-004 
9.012e-004 1.277e+007 6.853e+011 1.000e+002 1.481e-002 8.127e-004 
9.030e-004 1.300e+007 6.861e+011 1.000e+002 1.510e-002 8.129e-004 
9.048e-004 1.322e+007 6.870e+011 1.000e+002 1.510e-002 8.132e-004 
9.065e-004 1.344e+007 6.879e+011 1.000e+002 1.430e-002 8.134e-004 
9.083e-004 1.355e+007 6.897e+011 1.000e+002 1.346e-002 8.145e-004 
9.101e-004 1.373e+007 6.915e+011 1.000e+002 1.302e-002 8.150e-004 
9.119e-004 1.392e+007 6.934e+011 1.000e+002 1.302e-002 8.155e-004 
9.137e-004 1.386e+007 6.729e+011 1.000e+002 1.476e-002 8.177e-004 
9.155e-004 1.376e+007 6.723e+011 1.000e+002 1.371e-002 8.202e-004 
9.173e-004 1.362e+007 6.730e+011 1.000e+002 1.281e-002 8.229e-004 
9.191e-004 1.360e+007 6.760e+011 1.000e+002 1.258e-002 8.249e-004 
9.209e-004 1.360e+007 6.798e+011 1.000e+002 1.360e-002 8.266e-004 
9.227e-004 1.334e+007 6.775e+011 1.000e+002 1.681e-002 8.302e-004 
9.245e-004 1.291e+007 6.784e+011 1.000e+002 1.704e-002 8.350e-004 
9.263e-004 1.240e+007 6.771e+011 1.000e+002 1.743e-002 8.403e-004 
9.280e-004 1.213e+007 6.801e+011 1.000e+002 1.634e-002 8.440e-004 
9.298e-004 1.196e+007 6.826e+011 1.000e+002 1.531e-002 8.469e-004 
9.316e-004 1.213e+007 6.837e+011 1.000e+002 1.253e-002 8.476e-004 
9.334e-004 1.237e+007 6.843e+011 1.000e+002 1.251e-002 8.477e-004 
9.352e-004 1.260e+007 6.849e+011 1.000e+002 1.240e-002 8.479e-004 
9.370e-004 1.283e+007 6.855e+011 1.000e+002 1.265e-002 8.481e-004 
9.388e-004 1.306e+007 6.863e+011 1.000e+002 1.254e-002 8.483e-004 
9.406e-004 1.326e+007 6.871e+011 1.000e+002 1.340e-002 8.487e-004 
9.424e-004 1.348e+007 6.881e+011 1.000e+002 1.333e-002 8.490e-004 
9.442e-004 1.370e+007 6.890e+011 1.000e+002 1.260e-002 8.492e-004 
9.460e-004 1.392e+007 6.898e+011 1.000e+002 1.229e-002 8.495e-004 
9.477e-004 1.415e+007 6.910e+011 1.000e+002 1.254e-002 8.497e-004 
9.495e-004 1.436e+007 6.920e+011 1.000e+002 1.228e-002 8.500e-004 
9.513e-004 1.458e+007 6.934e+011 1.000e+002 1.326e-002 8.503e-004 
9.531e-004 1.427e+007 6.742e+011 1.000e+002 1.466e-002 8.542e-004 
9.549e-004 1.413e+007 6.737e+011 1.000e+002 1.352e-002 8.570e-004 
9.567e-004 1.405e+007 6.756e+011 1.000e+002 1.299e-002 8.594e-004 
9.585e-004 1.400e+007 6.795e+011 1.000e+002 1.317e-002 8.615e-004 
9.603e-004 1.381e+007 6.777e+011 1.000e+002 1.790e-002 8.646e-004 
9.621e-004 1.341e+007 6.818e+011 1.000e+002 1.817e-002 8.691e-004 
9.639e-004 1.294e+007 6.808e+011 1.000e+002 1.977e-002 8.742e-004 
9.657e-004 1.278e+007 6.766e+011 1.000e+002 1.558e-002 8.771e-004 
9.675e-004 1.255e+007 6.826e+011 1.000e+002 1.494e-002 8.805e-004 
9.692e-004 1.245e+007 6.844e+011 1.000e+002 1.373e-002 8.829e-004 
9.710e-004 1.266e+007 6.854e+011 1.000e+002 1.395e-002 8.833e-004 
9.728e-004 1.287e+007 6.863e+011 1.000e+002 1.353e-002 8.836e-004 
9.746e-004 1.309e+007 6.873e+011 1.000e+002 1.377e-002 8.839e-004 
9.764e-004 1.328e+007 6.870e+011 1.000e+002 1.409e-002 8.844e-004 
9.782e-004 1.287e+007 6.684e+011 1.000e+002 1.441e-002 8.890e-004 
9.800e-004 1.274e+007 6.690e+011 1.000e+002 1.443e-002 8.917e-004 
9.818e-004 1.264e+007 6.709e+011 1.000e+002 1.205e-002 8.942e-004 
9.836e-004 1.248e+007 6.713e+011 1.000e+002 1.461e-002 8.971e-004 
9.854e-004 1.219e+007 6.714e+011 1.000e+002 1.423e-002 9.009e-004 
9.872e-004 1.170e+007 6.761e+011 1.000e+002 1.773e-002 9.060e-004 
9.890e-004 1.137e+007 6.742e+011 1.000e+002 1.837e-002 9.101e-004 
9.907e-004 1.136e+007 6.739e+011 1.000e+002 1.417e-002 9.120e-004 
9.925e-004 1.122e+007 6.789e+011 1.000e+002 1.362e-002 9.147e-004 
9.943e-004 1.115e+007 6.797e+011 1.000e+002 1.337e-002 9.170e-004 
9.961e-004 1.132e+007 6.824e+011 1.000e+002 1.364e-002 9.176e-004 
9.979e-004 1.155e+007 6.829e+011 1.000e+002 1.309e-002 9.178e-004 
9.997e-004 1.179e+007 6.832e+011 1.000e+002 1.237e-002 9.180e-004 
1.001e-003 1.202e+007 6.838e+011 1.000e+002 1.245e-002 9.182e-004 
1.003e-003 1.226e+007 6.841e+011 1.000e+002 1.291e-002 9.183e-004 
1.005e-003 1.249e+007 6.847e+011 1.000e+002 1.323e-002 9.185e-004 
1.007e-003 1.272e+007 6.852e+011 1.000e+002 1.298e-002 9.187e-004 
1.009e-003 1.293e+007 6.860e+011 1.000e+002 1.182e-002 9.190e-004 
1.010e-003 1.315e+007 6.870e+011 1.000e+002 1.198e-002 9.193e-004 
1.012e-003 1.337e+007 6.880e+011 1.000e+002 1.164e-002 9.196e-004 
1.014e-003 1.359e+007 6.889e+011 1.000e+002 1.140e-002 9.198e-004 
1.016e-003 1.381e+007 6.899e+011 1.000e+002 1.145e-002 9.201e-004 
1.018e-003 1.403e+007 6.909e+011 1.000e+002 1.123e-002 9.204e-004 
1.019e-003 1.417e+007 6.791e+011 1.000e+002 1.598e-002 9.212e-004 
1.021e-003 1.374e+007 6.709e+011 1.000e+002 1.370e-002 9.260e-004 
1.023e-003 1.351e+007 6.723e+011 1.000e+002 1.218e-002 9.293e-004 
1.025e-003 1.342e+007 6.766e+011 1.000e+002 1.204e-002 9.318e-004 
1.027e-003 1.324e+007 6.753e+011 1.000e+002 1.586e-002 9.348e-004 
1.028e-003 1.281e+007 6.808e+011 1.000e+002 1.704e-002 9.396e-004 
1.030e-003 1.245e+007 6.801e+011 1.000e+002 1.902e-002 9.439e-004 
1.032e-003 1.224e+007 6.769e+011 1.000e+002 1.802e-002 9.471e-004 
1.034e-003 1.214e+007 6.797e+011 1.000e+002 1.565e-002 9.496e-004 
1.036e-003 1.193e+007 6.836e+011 1.000e+002 1.642e-002 9.528e-004 
1.037e-003 1.199e+007 6.845e+011 1.000e+002 1.329e-002 9.542e-004 
1.039e-003 1.219e+007 6.854e+011 1.000e+002 1.295e-002 9.546e-004 
1.041e-003 1.241e+007 6.861e+011 1.000e+002 1.340e-002 9.549e-004 
1.043e-003 1.263e+007 6.870e+011 1.000e+002 1.295e-002 9.551e-004 
1.044e-003 1.285e+007 6.880e+011 1.000e+002 1.311e-002 9.554e-004 
1.046e-003 1.306e+007 6.892e+011 1.000e+002 1.333e-002 9.557e-004 
1.048e-003 1.328e+007 6.901e+011 1.000e+002 1.243e-002 9.560e-004 
1.050e-003 1.348e+007 6.913e+011 1.000e+002 1.229e-002 9.564e-004 
1.052e-003 1.369e+007 6.927e+011 1.000e+002 1.296e-002 9.568e-004 
1.053e-003 1.373e+007 6.747e+011 1.000e+002 1.541e-002 9.583e-004 
1.055e-003 1.352e+007 6.720e+011 1.000e+002 1.471e-002 9.615e-004 
1.057e-003 1.340e+007 6.731e+011 1.000e+002 1.219e-002 9.642e-004 
1.059e-003 1.328e+007 6.758e+011 1.000e+002 1.276e-002 9.667e-004 
1.061e-003 1.298e+007 6.730e+011 1.000e+002 1.536e-002 9.706e-004 
1.062e-003 1.256e+007 6.815e+011 1.000e+002 1.829e-002 9.753e-004 
1.064e-003 1.209e+007 6.775e+011 1.000e+002 1.970e-002 9.804e-004 
1.066e-003 1.201e+007 6.758e+011 1.000e+002 1.815e-002 9.827e-004 
1.068e-003 1.184e+007 6.804e+011 1.000e+002 1.586e-002 9.857e-004 
1.070e-003 1.171e+007 6.822e+011 1.000e+002 1.557e-002 9.884e-004 
1.071e-003 1.190e+007 6.836e+011 1.000e+002 1.449e-002 9.888e-004 
1.073e-003 1.213e+007 6.839e+011 1.000e+002 1.409e-002 9.890e-004 
1.075e-003 1.237e+007 6.845e+011 1.000e+002 1.390e-002 9.892e-004 
1.077e-003 1.260e+007 6.848e+011 1.000e+002 1.387e-002 9.894e-004 
1.079e-003 1.283e+007 6.853e+011 1.000e+002 1.332e-002 9.896e-004 
1.080e-003 1.305e+007 6.862e+011 1.000e+002 1.374e-002 9.898e-004 
1.082e-003 1.328e+007 6.869e+011 1.000e+002 1.337e-002 9.901e-004 
1.084e-003 1.350e+007 6.877e+011 1.000e+002 1.185e-002 9.903e-004 
1.086e-003 1.372e+007 6.886e+011 1.000e+002 1.157e-002 9.906e-004 
1.087e-003 1.394e+007 6.896e+011 1.000e+002 1.192e-002 9.909e-004 
1.089e-003 1.416e+007 6.907e+011 1.000e+002 1.218e-002 9.911e-004 
1.091e-003 1.438e+007 6.918e+011 1.000e+002 1.176e-002 9.914e-004 
1.093e-003 1.460e+007 6.928e+011 1.000e+002 1.177e-002 9.917e-004 
1.095e-003 1.480e+007 6.897e+011 1.000e+002 1.306e-002 9.921e-004 
1.096e-003 1.442e+007 6.741e+011 1.000e+002 1.434e-002 9.965e-004 
1.098e-003 1.428e+007 6.743e+011 1.000e+002 1.392e-002 9.992e-004 
1.100e-003 1.417e+007 6.773e+011 1.000e+002 1.244e-002 1.002e-003 
1.102e-003 1.399e+007 6.778e+011 1.000e+002 1.559e-002 1.005e-003 
1.104e-003 1.358e+007 6.805e+011 1.000e+002 1.625e-002 1.009e-003 
1.105e-003 1.309e+007 6.816e+011 1.000e+002 1.936e-002 1.015e-003 
1.107e-003 1.290e+007 6.763e+011 1.000e+002 1.821e-002 1.018e-003 
1.109e-003 1.274e+007 6.793e+011 1.000e+002 1.659e-002 1.021e-003 
1.111e-003 1.254e+007 6.886e+011 1.000e+002 1.746e-002 1.024e-003 
1.113e-003 1.267e+007 6.908e+011 1.000e+002 1.522e-002 1.025e-003 
1.114e-003 1.289e+007 6.914e+011 1.000e+002 1.517e-002 1.025e-003 
1.116e-003 1.311e+007 6.923e+011 1.000e+002 1.518e-002 1.025e-003 
1.118e-003 1.333e+007 6.932e+011 1.000e+002 1.438e-002 1.025e-003 
1.120e-003 1.356e+007 6.940e+011 1.000e+002 1.461e-002 1.026e-003 
1.122e-003 1.376e+007 6.948e+011 1.000e+002 1.321e-002 1.026e-003 
1.123e-003 1.397e+007 6.957e+011 1.000e+002 1.313e-002 1.026e-003 
1.125e-003 1.419e+007 6.965e+011 1.000e+002 1.323e-002 1.027e-003 
1.127e-003 1.442e+007 6.976e+011 1.000e+002 1.320e-002 1.027e-003 
1.129e-003 1.463e+007 6.988e+011 1.000e+002 1.394e-002 1.027e-003 
1.130e-003 1.484e+007 7.006e+011 1.000e+002 1.552e-002 1.028e-003 
1.132e-003 1.452e+007 6.791e+011 1.000e+002 1.563e-002 1.032e-003 
1.134e-003 1.434e+007 6.805e+011 1.000e+002 1.374e-002 1.035e-003 
1.136e-003 1.409e+007 6.840e+011 1.000e+002 1.618e-002 1.038e-003 
1.138e-003 1.379e+007 6.852e+011 1.000e+002 1.432e-002 1.042e-003 
1.139e-003 1.334e+007 6.864e+011 1.000e+002 1.821e-002 1.047e-003 
1.141e-003 1.297e+007 6.885e+011 1.000e+002 1.810e-002 1.051e-003 
1.143e-003 1.271e+007 6.832e+011 1.000e+002 1.671e-002 1.055e-003 
1.145e-003 1.250e+007 6.837e+011 1.000e+002 1.826e-002 1.058e-003 
1.147e-003 1.255e+007 6.858e+011 1.000e+002 1.433e-002 1.060e-003 
1.148e-003 1.267e+007 6.911e+011 1.000e+002 1.479e-002 1.061e-003 
1.150e-003 1.289e+007 6.923e+011 1.000e+002 1.413e-002 1.061e-003 
1.152e-003 1.312e+007 6.932e+011 1.000e+002 1.502e-002 1.061e-003 
1.154e-003 1.335e+007 6.938e+011 1.000e+002 1.504e-002 1.061e-003 
1.156e-003 1.357e+007 6.946e+011 1.000e+002 1.478e-002 1.061e-003 
1.157e-003 1.380e+007 6.952e+011 1.000e+002 1.487e-002 1.062e-003 
1.159e-003 1.402e+007 6.960e+011 1.000e+002 1.268e-002 1.062e-003 
1.161e-003 1.425e+007 6.971e+011 1.000e+002 1.317e-002 1.062e-003 
1.163e-003 1.447e+007 6.982e+011 1.000e+002 1.332e-002 1.062e-003 
1.165e-003 1.469e+007 6.994e+011 1.000e+002 1.358e-002 1.063e-003 
1.166e-003 1.461e+007 6.831e+011 1.000e+002 1.434e-002 1.065e-003 
1.168e-003 1.450e+007 6.827e+011 1.000e+002 1.345e-002 1.068e-003 
1.170e-003 1.452e+007 6.830e+011 1.000e+002 1.423e-002 1.069e-003 
1.172e-003 1.444e+007 6.833e+011 1.000e+002 1.359e-002 1.072e-003 
1.173e-003 1.421e+007 6.823e+011 1.000e+002 1.581e-002 1.075e-003 
1.175e-003 1.387e+007 6.831e+011 1.000e+002 1.518e-002 1.079e-003 
1.177e-003 1.331e+007 6.877e+011 1.000e+002 1.999e-002 1.085e-003 
1.179e-003 1.311e+007 6.831e+011 1.000e+002 2.082e-002 1.088e-003 
1.181e-003 1.303e+007 6.808e+011 1.000e+002 1.948e-002 1.090e-003 
1.182e-003 1.273e+007 6.858e+011 1.000e+002 1.835e-002 1.094e-003 
1.184e-003 1.277e+007 6.909e+011 1.000e+002 1.721e-002 1.096e-003 
1.186e-003 1.299e+007 6.920e+011 1.000e+002 1.619e-002 1.096e-003 
1.188e-003 1.321e+007 6.932e+011 1.000e+002 1.586e-002 1.096e-003 
1.190e-003 1.343e+007 6.940e+011 1.000e+002 1.564e-002 1.096e-003 
1.191e-003 1.365e+007 6.948e+011 1.000e+002 1.565e-002 1.097e-003 
1.193e-003 1.387e+007 6.957e+011 1.000e+002 1.441e-002 1.097e-003 
1.195e-003 1.409e+007 6.967e+011 1.000e+002 1.353e-002 1.097e-003 
1.197e-003 1.420e+007 6.986e+011 1.000e+002 1.565e-002 1.098e-003 
1.199e-003 1.413e+007 6.798e+011 1.000e+002 1.689e-002 1.101e-003 
1.200e-003 1.398e+007 6.796e+011 1.000e+002 1.489e-002 1.103e-003 
1.202e-003 1.383e+007 6.803e+011 1.000e+002 1.560e-002 1.106e-003 
1.204e-003 1.371e+007 6.830e+011 1.000e+002 1.443e-002 1.109e-003 
1.206e-003 1.344e+007 6.800e+011 1.000e+002 1.711e-002 1.113e-003 
1.208e-003 1.309e+007 6.855e+011 1.000e+002 1.983e-002 1.117e-003 
1.209e-003 1.264e+007 6.825e+011 1.000e+002 2.098e-002 1.122e-003 
1.211e-003 1.234e+007 6.816e+011 1.000e+002 1.724e-002 1.125e-003 
1.213e-003 1.211e+007 6.858e+011 1.000e+002 1.699e-002 1.129e-003 
1.215e-003 1.214e+007 6.888e+011 1.000e+002 1.427e-002 1.130e-003 
1.216e-003 1.235e+007 6.900e+011 1.000e+002 1.372e-002 1.131e-003 
1.218e-003 1.257e+007 6.907e+011 1.000e+002 1.329e-002 1.131e-003 
1.220e-003 1.280e+007 6.914e+011 1.000e+002 1.389e-002 1.131e-003 
1.222e-003 1.303e+007 6.921e+011 1.000e+002 1.378e-002 1.131e-003 
1.224e-003 1.325e+007 6.930e+011 1.000e+002 1.351e-002 1.132e-003 
1.225e-003 1.348e+007 6.938e+011 1.000e+002 1.233e-002 1.132e-003 
1.227e-003 1.370e+007 6.947e+011 1.000e+002 1.245e-002 1.132e-003 
1.229e-003 1.392e+007 6.957e+011 1.000e+002 1.300e-002 1.132e-003 
1.231e-003 1.415e+007 6.967e+011 1.000e+002 1.267e-002 1.133e-003 
1.233e-003 1.437e+007 6.976e+011 1.000e+002 1.299e-002 1.133e-003 
1.234e-003 1.459e+007 6.986e+011 1.000e+002 1.244e-002 1.133e-003 
1.236e-003 1.481e+007 6.999e+011 1.000e+002 1.308e-002 1.133e-003 
1.238e-003 1.451e+007 6.792e+011 1.000e+002 1.607e-002 1.137e-003 
1.240e-003 1.428e+007 6.792e+011 1.000e+002 1.401e-002 1.141e-003 
1.242e-003 1.413e+007 6.825e+011 1.000e+002 1.282e-002 1.144e-003 
1.243e-003 1.393e+007 6.825e+011 1.000e+002 1.604e-002 1.147e-003 
1.245e-003 1.353e+007 6.854e+011 1.000e+002 1.722e-002 1.151e-003 
1.247e-003 1.315e+007 6.851e+011 1.000e+002 1.900e-002 1.156e-003 
1.249e-003 1.271e+007 6.819e+011 1.000e+002 1.704e-002 1.160e-003 
1.251e-003 1.239e+007 6.869e+011 1.000e+002 1.856e-002 1.165e-003 
1.252e-003 1.238e+007 6.910e+011 1.000e+002 1.465e-002 1.166e-003 
1.254e-003 1.261e+007 6.917e+011 1.000e+002 1.370e-002 1.167e-003 
1.256e-003 1.285e+007 6.921e+011 1.000e+002 1.412e-002 1.167e-003 
1.258e-003 1.308e+007 6.927e+011 1.000e+002 1.359e-002 1.167e-003 
1.259e-003 1.331e+007 6.933e+011 1.000e+002 1.371e-002 1.167e-003 
1.261e-003 1.354e+007 6.942e+011 1.000e+002 1.301e-002 1.167e-003 
1.263e-003 1.376e+007 6.950e+011 1.000e+002 1.235e-002 1.168e-003 
1.265e-003 1.399e+007 6.959e+011 1.000e+002 1.203e-002 1.168e-003 
1.267e-003 1.421e+007 6.969e+011 1.000e+002 1.222e-002 1.168e-003 
1.268e-003 1.443e+007 6.980e+011 1.000e+002 1.302e-002 1.168e-003 
1.270e-003 1.465e+007 6.990e+011 1.000e+002 1.258e-002 1.169e-003 
1.272e-003 1.472e+007 6.859e+011 1.000e+002 1.723e-002 1.170e-003 
1.274e-003 1.426e+007 6.794e+011 1.000e+002 1.557e-002 1.175e-003 
1.276e-003 1.410e+007 6.810e+011 1.000e+002 1.351e-002 1.178e-003 
1.277e-003 1.404e+007 6.839e+011 1.000e+002 1.396e-002 1.180e-003 
1.279e-003 1.387e+007 6.758e+011 1.000e+002 1.677e-002 1.183e-003 
1.281e-003 1.357e+007 6.793e+011 1.000e+002 1.496e-002 1.187e-003 
1.283e-003 1.302e+007 6.759e+011 1.000e+002 1.934e-002 1.192e-003 
1.285e-003 1.259e+007 6.806e+011 1.000e+002 1.603e-002 1.197e-003 
1.286e-003 1.233e+007 6.866e+011 1.000e+002 1.530e-002 1.201e-003 
1.288e-003 1.237e+007 6.895e+011 1.000e+002 1.399e-002 1.202e-003 
1.290e-003 1.247e+007 6.751e+011 1.000e+002 1.644e-002 1.203e-003 
1.292e-003 1.216e+007 6.696e+011 1.000e+002 1.376e-002 1.207e-003 
1.294e-003 1.205e+007 6.692e+011 1.000e+002 1.312e-002 1.210e-003 
1.295e-003 1.202e+007 6.712e+011 1.000e+002 1.196e-002 1.212e-003 
1.297e-003 1.188e+007 6.677e+011 1.000e+002 1.267e-002 1.215e-003 
1.299e-003 1.153e+007 6.658e+011 1.000e+002 1.442e-002 1.219e-003 
1.301e-003 1.097e+007 6.705e+011 1.000e+002 1.506e-002 1.224e-003 
1.302e-003 1.085e+007 6.670e+011 1.000e+002 1.531e-002 1.227e-003 
1.304e-003 1.084e+007 6.689e+011 1.000e+002 1.469e-002 1.229e-003 
1.306e-003 1.069e+007 6.721e+011 1.000e+002 1.537e-002 1.232e-003 
1.308e-003 1.062e+007 6.759e+011 1.000e+002 1.434e-002 1.234e-003 
1.310e-003 1.046e+007 6.651e+011 1.000e+002 1.616e-002 1.237e-003 
1.311e-003 1.031e+007 6.649e+011 1.000e+002 1.397e-002 1.240e-003 
1.313e-003 1.026e+007 6.657e+011 1.000e+002 1.281e-002 1.242e-003 
1.315e-003 1.032e+007 6.656e+011 1.000e+002 1.183e-002 1.243e-003 
1.317e-003 1.041e+007 6.663e+011 1.000e+002 1.179e-002 1.244e-003 
1.319e-003 1.051e+007 6.671e+011 1.000e+002 1.158e-002 1.246e-003 
1.320e-003 1.059e+007 6.685e+011 1.000e+002 1.197e-002 1.247e-003 
1.322e-003 1.054e+007 6.629e+011 1.000e+002 1.287e-002 1.249e-003 
1.324e-003 1.047e+007 6.618e+011 1.000e+002 1.248e-002 1.251e-003 
1.326e-003 1.017e+007 6.638e+011 1.000e+002 1.474e-002 1.255e-003 
1.328e-003 9.730e+006 6.686e+011 1.000e+002 1.605e-002 1.260e-003 
1.329e-003 9.668e+006 6.655e+011 1.000e+002 1.392e-002 1.262e-003 
1.331e-003 9.738e+006 6.673e+011 1.000e+002 1.325e-002 1.263e-003 
1.333e-003 9.725e+006 6.707e+011 1.000e+002 1.314e-002 1.265e-003 
1.335e-003 9.701e+006 6.721e+011 1.000e+002 1.271e-002 1.267e-003 
1.337e-003 9.847e+006 6.747e+011 1.000e+002 1.246e-002 1.268e-003 
1.338e-003 9.999e+006 6.784e+011 1.000e+002 1.158e-002 1.269e-003 
1.340e-003 1.021e+007 6.791e+011 1.000e+002 1.066e-002 1.269e-003 
1.342e-003 1.044e+007 6.797e+011 1.000e+002 1.256e-002 1.269e-003 
1.344e-003 1.067e+007 6.800e+011 1.000e+002 1.193e-002 1.269e-003 
1.345e-003 1.090e+007 6.804e+011 1.000e+002 1.193e-002 1.270e-003 
1.347e-003 1.114e+007 6.810e+011 1.000e+002 1.259e-002 1.270e-003 
1.349e-003 1.137e+007 6.812e+011 1.000e+002 1.406e-002 1.270e-003 
1.351e-003 1.104e+007 6.622e+011 1.000e+002 1.645e-002 1.274e-003 
1.353e-003 1.083e+007 6.620e+011 1.000e+002 1.424e-002 1.277e-003 
1.354e-003 1.081e+007 6.630e+011 1.000e+002 1.317e-002 1.279e-003 
1.356e-003 1.083e+007 6.654e+011 1.000e+002 1.350e-002 1.281e-003 
1.358e-003 1.086e+007 6.692e+011 1.000e+002 1.227e-002 1.283e-003 
1.360e-003 1.084e+007 6.670e+011 1.000e+002 1.286e-002 1.284e-003 
1.362e-003 1.067e+007 6.638e+011 1.000e+002 1.301e-002 1.287e-003 
1.363e-003 1.045e+007 6.677e+011 1.000e+002 1.363e-002 1.291e-003 
1.365e-003 1.005e+007 6.685e+011 1.000e+002 1.842e-002 1.295e-003 
1.367e-003 9.976e+006 6.664e+011 1.000e+002 1.558e-002 1.298e-003 
1.369e-003 1.000e+007 6.685e+011 1.000e+002 1.382e-002 1.299e-003 
1.371e-003 9.983e+006 6.723e+011 1.000e+002 1.436e-002 1.301e-003 
1.372e-003 9.890e+006 6.729e+011 1.000e+002 1.278e-002 1.304e-003 
1.374e-003 9.998e+006 6.761e+011 1.000e+002 1.271e-002 1.305e-003 
1.376e-003 9.967e+006 6.651e+011 1.000e+002 1.577e-002 1.307e-003 
1.378e-003 9.784e+006 6.638e+011 1.000e+002 1.368e-002 1.310e-003 
1.380e-003 9.748e+006 6.651e+011 1.000e+002 1.332e-002 1.312e-003 
1.381e-003 9.790e+006 6.645e+011 1.000e+002 1.265e-002 1.313e-003 
1.383e-003 9.894e+006 6.649e+011 1.000e+002 1.190e-002 1.314e-003 
1.385e-003 1.002e+007 6.657e+011 1.000e+002 1.191e-002 1.315e-003 
1.387e-003 1.015e+007 6.664e+011 1.000e+002 1.177e-002 1.316e-003 
1.388e-003 1.025e+007 6.677e+011 1.000e+002 1.226e-002 1.317e-003 
1.390e-003 1.023e+007 6.640e+011 1.000e+002 1.432e-002 1.319e-003 
1.392e-003 1.017e+007 6.608e+011 1.000e+002 1.273e-002 1.321e-003 
1.394e-003 1.004e+007 6.650e+011 1.000e+002 1.346e-002 1.324e-003 
1.396e-003 9.558e+006 6.675e+011 1.000e+002 1.543e-002 1.329e-003 
1.397e-003 9.402e+006 6.652e+011 1.000e+002 1.615e-002 1.332e-003 
1.399e-003 9.470e+006 6.665e+011 1.000e+002 1.330e-002 1.333e-003 
1.401e-003 9.546e+006 6.687e+011 1.000e+002 1.469e-002 1.335e-003 
1.403e-003 9.524e+006 6.704e+011 1.000e+002 1.712e-002 1.337e-003 
1.405e-003 9.561e+006 6.723e+011 1.000e+002 1.240e-002 1.338e-003 
1.406e-003 9.715e+006 6.750e+011 1.000e+002 1.217e-002 1.339e-003 
1.408e-003 9.877e+006 6.779e+011 1.000e+002 1.196e-002 1.339e-003 
1.410e-003 1.009e+007 6.787e+011 1.000e+002 1.190e-002 1.340e-003 
1.412e-003 1.028e+007 6.800e+011 1.000e+002 1.214e-002 1.340e-003 
1.414e-003 1.048e+007 6.821e+011 1.000e+002 1.112e-002 1.341e-003 
1.415e-003 1.071e+007 6.828e+011 1.000e+002 1.110e-002 1.341e-003 
1.417e-003 1.094e+007 6.834e+011 1.000e+002 1.153e-002 1.341e-003 
1.419e-003 1.117e+007 6.839e+011 1.000e+002 1.187e-002 1.341e-003 
1.421e-003 1.140e+007 6.846e+011 1.000e+002 1.221e-002 1.341e-003 
1.423e-003 1.113e+007 6.669e+011 1.000e+002 1.539e-002 1.345e-003 
1.424e-003 1.100e+007 6.659e+011 1.000e+002 1.248e-002 1.348e-003 
1.426e-003 1.099e+007 6.660e+011 1.000e+002 1.196e-002 1.350e-003 
1.428e-003 1.106e+007 6.671e+011 1.000e+002 1.107e-002 1.351e-003 
1.430e-003 1.114e+007 6.687e+011 1.000e+002 1.115e-002 1.352e-003 
1.431e-003 1.117e+007 6.709e+011 1.000e+002 1.253e-002 1.354e-003 
1.433e-003 1.114e+007 6.640e+011 1.000e+002 1.154e-002 1.356e-003 
1.435e-003 1.125e+007 6.635e+011 1.000e+002 1.130e-002 1.357e-003 
1.437e-003 1.136e+007 6.647e+011 1.000e+002 1.117e-002 1.358e-003 
1.439e-003 1.135e+007 6.673e+011 1.000e+002 1.306e-002 1.360e-003 
1.440e-003 1.120e+007 6.736e+011 1.000e+002 1.338e-002 1.363e-003 
1.442e-003 1.084e+007 6.717e+011 1.000e+002 1.853e-002 1.367e-003 
1.444e-003 1.079e+007 6.733e+011 1.000e+002 1.794e-002 1.369e-003 
1.446e-003 1.070e+007 6.765e+011 1.000e+002 1.564e-002 1.371e-003 
1.448e-003 1.056e+007 6.779e+011 1.000e+002 1.414e-002 1.374e-003 
1.449e-003 1.063e+007 6.800e+011 1.000e+002 1.326e-002 1.375e-003 
1.451e-003 1.079e+007 6.826e+011 1.000e+002 1.230e-002 1.376e-003 
1.453e-003 1.102e+007 6.830e+011 1.000e+002 1.171e-002 1.376e-003 
1.455e-003 1.125e+007 6.836e+011 1.000e+002 1.279e-002 1.376e-003 
1.457e-003 1.149e+007 6.842e+011 1.000e+002 1.210e-002 1.377e-003 
1.458e-003 1.172e+007 6.848e+011 1.000e+002 1.254e-002 1.377e-003 
1.460e-003 1.195e+007 6.854e+011 1.000e+002 1.226e-002 1.377e-003 
1.462e-003 1.219e+007 6.861e+011 1.000e+002 1.249e-002 1.377e-003 
1.464e-003 1.242e+007 6.867e+011 1.000e+002 1.192e-002 1.377e-003 
1.466e-003 1.264e+007 6.875e+011 1.000e+002 1.250e-002 1.378e-003 
1.467e-003 1.287e+007 6.884e+011 1.000e+002 1.233e-002 1.378e-003 
1.469e-003 1.309e+007 6.894e+011 1.000e+002 1.145e-002 1.378e-003 
1.471e-003 1.330e+007 6.903e+011 1.000e+002 1.224e-002 1.378e-003 
1.473e-003 1.352e+007 6.912e+011 1.000e+002 1.242e-002 1.379e-003 
1.474e-003 1.373e+007 6.923e+011 1.000e+002 1.212e-002 1.379e-003 
1.476e-003 1.395e+007 6.932e+011 1.000e+002 1.075e-002 1.379e-003 
1.478e-003 1.418e+007 6.942e+011 1.000e+002 1.047e-002 1.380e-003 
1.480e-003 1.440e+007 6.952e+011 1.000e+002 1.049e-002 1.380e-003 
1.482e-003 1.461e+007 6.961e+011 1.000e+002 1.052e-002 1.380e-003 
1.483e-003 1.483e+007 6.973e+011 1.000e+002 1.030e-002 1.380e-003 
1.485e-003 1.505e+007 6.986e+011 1.000e+002 9.753e-003 1.381e-003 
1.487e-003 1.525e+007 7.006e+011 1.000e+002 1.221e-002 1.381e-003 
1.489e-003 1.547e+007 7.017e+011 1.000e+002 1.164e-002 1.381e-003 
1.491e-003 1.553e+007 7.054e+011 1.000e+002 1.576e-002 1.383e-003 
1.492e-003 1.514e+007 6.854e+011 1.000e+002 1.588e-002 1.387e-003 
1.494e-003 1.489e+007 6.877e+011 1.000e+002 1.484e-002 1.391e-003 
1.496e-003 1.457e+007 6.902e+011 1.000e+002 1.906e-002 1.395e-003 
1.498e-003 1.414e+007 6.917e+011 1.000e+002 1.755e-002 1.399e-003 
1.500e-003 1.372e+007 6.907e+011 1.000e+002 1.950e-002 1.404e-003 
1.501e-003 1.342e+007 6.861e+011 1.000e+002 1.733e-002 1.408e-003 
1.503e-003 1.303e+007 6.895e+011 1.000e+002 1.781e-002 1.413e-003 
1.505e-003 1.295e+007 6.942e+011 1.000e+002 1.738e-002 1.415e-003 
1.507e-003 1.271e+007 6.764e+011 1.000e+002 1.742e-002 1.418e-003 
1.509e-003 1.248e+007 6.756e+011 1.000e+002 1.463e-002 1.422e-003 
1.510e-003 1.236e+007 6.762e+011 1.000e+002 1.307e-002 1.424e-003 
1.512e-003 1.229e+007 6.799e+011 1.000e+002 1.318e-002 1.427e-003 
1.514e-003 1.201e+007 6.766e+011 1.000e+002 1.539e-002 1.430e-003 
1.516e-003 1.169e+007 6.819e+011 1.000e+002 1.452e-002 1.434e-003 
1.517e-003 1.118e+007 6.784e+011 1.000e+002 1.939e-002 1.440e-003 
1.519e-003 1.111e+007 6.792e+011 1.000e+002 1.486e-002 1.442e-003 
1.521e-003 1.101e+007 6.838e+011 1.000e+002 1.456e-002 1.444e-003 
1.523e-003 1.091e+007 6.859e+011 1.000e+002 1.356e-002 1.447e-003 
1.525e-003 1.108e+007 6.867e+011 1.000e+002 1.232e-002 1.447e-003 
1.526e-003 1.131e+007 6.867e+011 1.000e+002 1.151e-002 1.448e-003 
1.528e-003 1.154e+007 6.871e+011 1.000e+002 1.173e-002 1.448e-003 
1.530e-003 1.178e+007 6.874e+011 1.000e+002 1.178e-002 1.448e-003 
1.532e-003 1.201e+007 6.878e+011 1.000e+002 1.170e-002 1.448e-003 
1.534e-003 1.224e+007 6.884e+011 1.000e+002 1.198e-002 1.448e-003 
1.535e-003 1.247e+007 6.889e+011 1.000e+002 1.124e-002 1.449e-003 
1.537e-003 1.270e+007 6.896e+011 1.000e+002 1.133e-002 1.449e-003 
1.539e-003 1.293e+007 6.903e+011 1.000e+002 1.163e-002 1.449e-003 
1.541e-003 1.315e+007 6.913e+011 1.000e+002 1.008e-002 1.449e-003 
1.543e-003 1.337e+007 6.921e+011 1.000e+002 1.014e-002 1.450e-003 
1.544e-003 1.360e+007 6.930e+011 1.000e+002 1.024e-002 1.450e-003 
1.546e-003 1.382e+007 6.938e+011 1.000e+002 1.006e-002 1.450e-003 
1.548e-003 1.404e+007 6.949e+011 1.000e+002 1.027e-002 1.450e-003 
1.550e-003 1.426e+007 6.959e+011 1.000e+002 1.054e-002 1.451e-003 
1.552e-003 1.448e+007 6.969e+011 1.000e+002 1.070e-002 1.451e-003 
1.553e-003 1.470e+007 6.982e+011 1.000e+002 1.114e-002 1.451e-003 
1.555e-003 1.449e+007 6.814e+011 1.000e+002 1.920e-002 1.454e-003 
1.557e-003 1.413e+007 6.799e+011 1.000e+002 1.628e-002 1.459e-003 
1.559e-003 1.386e+007 6.831e+011 1.000e+002 1.369e-002 1.462e-003 
1.560e-003 1.347e+007 6.818e+011 1.000e+002 1.645e-002 1.467e-003 
1.562e-003 1.314e+007 6.828e+011 1.000e+002 1.716e-002 1.471e-003 
1.564e-003 1.253e+007 6.817e+011 1.000e+002 1.759e-002 1.477e-003 
1.566e-003 1.220e+007 6.874e+011 1.000e+002 1.568e-002 1.481e-003 
1.568e-003 1.210e+007 6.886e+011 1.000e+002 1.337e-002 1.483e-003 
1.569e-003 1.228e+007 6.896e+011 1.000e+002 1.238e-002 1.484e-003 
1.571e-003 1.251e+007 6.900e+011 1.000e+002 1.212e-002 1.484e-003 
1.573e-003 1.274e+007 6.905e+011 1.000e+002 1.152e-002 1.484e-003 
1.575e-003 1.297e+007 6.912e+011 1.000e+002 1.219e-002 1.485e-003 
1.577e-003 1.320e+007 6.918e+011 1.000e+002 1.074e-002 1.485e-003 
1.578e-003 1.343e+007 6.926e+011 1.000e+002 1.050e-002 1.485e-003 
1.580e-003 1.366e+007 6.934e+011 1.000e+002 1.069e-002 1.485e-003 
1.582e-003 1.388e+007 6.943e+011 1.000e+002 1.086e-002 1.485e-003 
1.584e-003 1.411e+007 6.951e+011 1.000e+002 1.069e-002 1.486e-003 
1.586e-003 1.433e+007 6.961e+011 1.000e+002 1.070e-002 1.486e-003 
1.587e-003 1.456e+007 6.970e+011 1.000e+002 1.088e-002 1.486e-003 
1.589e-003 1.478e+007 6.980e+011 1.000e+002 1.087e-002 1.486e-003 
1.591e-003 1.500e+007 6.991e+011 1.000e+002 1.143e-002 1.487e-003 
1.593e-003 1.506e+007 7.021e+011 1.000e+002 1.196e-002 1.488e-003 
1.595e-003 1.488e+007 6.848e+011 1.000e+002 1.792e-002 1.491e-003 
1.596e-003 1.463e+007 6.836e+011 1.000e+002 1.483e-002 1.495e-003 
1.598e-003 1.435e+007 6.866e+011 1.000e+002 1.457e-002 1.498e-003 
1.600e-003 1.368e+007 6.852e+011 1.000e+002 1.698e-002 1.505e-003 
1.602e-003 1.315e+007 6.861e+011 1.000e+002 1.917e-002 1.510e-003 
1.603e-003 1.271e+007 6.852e+011 1.000e+002 1.627e-002 1.515e-003 
1.605e-003 1.245e+007 6.897e+011 1.000e+002 1.659e-002 1.519e-003 
1.607e-003 1.256e+007 6.907e+011 1.000e+002 1.319e-002 1.520e-003 
1.609e-003 1.279e+007 6.911e+011 1.000e+002 1.203e-002 1.520e-003 
1.611e-003 1.303e+007 6.918e+011 1.000e+002 1.196e-002 1.520e-003 
1.612e-003 1.326e+007 6.923e+011 1.000e+002 1.049e-002 1.520e-003 
1.614e-003 1.349e+007 6.930e+011 1.000e+002 1.059e-002 1.520e-003 
1.616e-003 1.372e+007 6.939e+011 1.000e+002 1.061e-002 1.521e-003 
1.618e-003 1.394e+007 6.947e+011 1.000e+002 1.077e-002 1.521e-003 
1.620e-003 1.417e+007 6.957e+011 1.000e+002 1.110e-002 1.521e-003 
1.621e-003 1.439e+007 6.966e+011 1.000e+002 1.096e-002 1.521e-003 
1.623e-003 1.461e+007 6.978e+011 1.000e+002 1.124e-002 1.522e-003 
1.625e-003 1.483e+007 6.989e+011 1.000e+002 1.171e-002 1.522e-003 
1.627e-003 1.497e+007 7.018e+011 1.000e+002 1.630e-002 1.523e-003 
1.629e-003 1.450e+007 6.812e+011 1.000e+002 1.776e-002 1.528e-003 
1.630e-003 1.415e+007 6.829e+011 1.000e+002 1.524e-002 1.532e-003 
1.632e-003 1.362e+007 6.812e+011 1.000e+002 1.754e-002 1.537e-003 
1.634e-003 1.298e+007 6.828e+011 1.000e+002 1.706e-002 1.544e-003 
1.636e-003 1.249e+007 6.827e+011 1.000e+002 1.654e-002 1.549e-003 
1.638e-003 1.228e+007 6.888e+011 1.000e+002 1.512e-002 1.552e-003 
1.639e-003 1.217e+007 6.893e+011 1.000e+002 1.433e-002 1.555e-003 
1.641e-003 1.196e+007 6.737e+011 1.000e+002 1.642e-002 1.558e-003 
1.643e-003 1.178e+007 6.726e+011 1.000e+002 1.430e-002 1.561e-003 
1.645e-003 1.169e+007 6.728e+011 1.000e+002 1.312e-002 1.563e-003 
1.646e-003 1.166e+007 6.734e+011 1.000e+002 1.180e-002 1.565e-003 
1.648e-003 1.163e+007 6.768e+011 1.000e+002 1.285e-002 1.567e-003 
1.650e-003 1.148e+007 6.757e+011 1.000e+002 1.420e-002 1.570e-003 
1.652e-003 1.145e+007 6.762e+011 1.000e+002 1.511e-002 1.572e-003 
1.654e-003 1.127e+007 6.805e+011 1.000e+002 1.460e-002 1.575e-003 
1.655e-003 1.081e+007 6.779e+011 1.000e+002 1.800e-002 1.580e-003 
1.657e-003 1.069e+007 6.784e+011 1.000e+002 1.523e-002 1.583e-003 
1.659e-003 1.061e+007 6.826e+011 1.000e+002 1.435e-002 1.585e-003 
1.661e-003 1.051e+007 6.844e+011 1.000e+002 1.419e-002 1.587e-003 
1.663e-003 1.065e+007 6.857e+011 1.000e+002 1.320e-002 1.588e-003 
1.664e-003 1.087e+007 6.860e+011 1.000e+002 1.268e-002 1.589e-003 
1.666e-003 1.111e+007 6.864e+011 1.000e+002 1.236e-002 1.589e-003 
1.668e-003 1.134e+007 6.869e+011 1.000e+002 1.249e-002 1.589e-003 
1.670e-003 1.157e+007 6.873e+011 1.000e+002 1.233e-002 1.589e-003 
1.672e-003 1.181e+007 6.878e+011 1.000e+002 1.214e-002 1.589e-003 
1.673e-003 1.204e+007 6.881e+011 1.000e+002 1.242e-002 1.589e-003 
1.675e-003 1.227e+007 6.887e+011 1.000e+002 1.238e-002 1.590e-003 
1.677e-003 1.251e+007 6.893e+011 1.000e+002 1.205e-002 1.590e-003 
1.679e-003 1.274e+007 6.899e+011 1.000e+002 1.285e-002 1.590e-003 
1.681e-003 1.296e+007 6.907e+011 1.000e+002 1.217e-002 1.590e-003 
1.682e-003 1.318e+007 6.914e+011 1.000e+002 1.081e-002 1.590e-003 
1.684e-003 1.341e+007 6.923e+011 1.000e+002 1.136e-002 1.591e-003 
1.686e-003 1.363e+007 6.933e+011 1.000e+002 1.098e-002 1.591e-003 
1.688e-003 1.385e+007 6.943e+011 1.000e+002 1.173e-002 1.591e-003 
1.689e-003 1.408e+007 6.952e+011 1.000e+002 1.103e-002 1.591e-003 
1.691e-003 1.430e+007 6.961e+011 1.000e+002 1.023e-002 1.592e-003 
1.693e-003 1.452e+007 6.969e+011 1.000e+002 1.057e-002 1.592e-003 
1.695e-003 1.475e+007 6.981e+011 1.000e+002 1.089e-002 1.592e-003 
1.697e-003 1.497e+007 6.992e+011 1.000e+002 1.086e-002 1.592e-003 
1.698e-003 1.518e+007 7.006e+011 1.000e+002 1.167e-002 1.593e-003 
1.700e-003 1.539e+007 7.020e+011 1.000e+002 1.173e-002 1.593e-003 
1.702e-003 1.558e+007 7.045e+011 1.000e+002 1.365e-002 1.594e-003 
1.704e-003 1.576e+007 7.077e+011 1.000e+002 1.598e-002 1.594e-003 
1.706e-003 1.589e+007 7.080e+011 1.000e+002 1.407e-002 1.595e-003 
1.707e-003 1.594e+007 7.103e+011 1.000e+002 1.728e-002 1.597e-003 
1.709e-003 1.538e+007 6.922e+011 1.000e+002 1.762e-002 1.602e-003 
1.711e-003 1.499e+007 7.008e+011 1.000e+002 1.672e-002 1.607e-003 
1.713e-003 1.443e+007 6.985e+011 1.000e+002 1.757e-002 1.612e-003 
1.715e-003 1.381e+007 6.920e+011 1.000e+002 1.745e-002 1.618e-003 
1.716e-003 1.317e+007 6.845e+011 1.000e+002 1.749e-002 1.625e-003 
1.718e-003 1.263e+007 6.819e+011 1.000e+002 1.586e-002 1.630e-003 
1.720e-003 1.214e+007 6.844e+011 1.000e+002 1.353e-002 1.635e-003 
1.722e-003 1.181e+007 6.907e+011 1.000e+002 1.607e-002 1.639e-003 
1.724e-003 1.162e+007 6.913e+011 1.000e+002 1.649e-002 1.642e-003 
1.725e-003 1.145e+007 6.975e+011 1.000e+002 1.291e-002 1.645e-003 
1.727e-003 1.142e+007 7.043e+011 1.000e+002 1.164e-002 1.647e-003 
1.729e-003 1.145e+007 7.097e+011 1.000e+002 1.143e-002 1.649e-003 
1.731e-003 1.148e+007 7.153e+011 1.000e+002 1.095e-002 1.651e-003 
1.732e-003 1.132e+007 7.212e+011 1.000e+002 1.317e-002 1.654e-003 
1.734e-003 1.138e+007 7.251e+011 1.000e+002 1.209e-002 1.655e-003 
1.736e-003 1.151e+007 7.289e+011 1.000e+002 1.436e-002 1.656e-003 
1.738e-003 1.145e+007 7.423e+011 1.000e+002 2.465e-002 1.658e-003 
1.740e-003 1.148e+007 7.491e+011 1.000e+002 2.380e-002 1.660e-003 
1.741e-003 1.150e+007 7.543e+011 1.000e+002 3.435e-002 1.661e-003 
1.743e-003 1.157e+007 7.600e+011 1.000e+002 3.860e-002 1.663e-003 
1.745e-003 1.154e+007 7.482e+011 1.000e+002 3.780e-002 1.665e-003 
1.747e-003 1.145e+007 7.403e+011 1.000e+002 3.053e-002 1.667e-003 
1.749e-003 1.135e+007 7.397e+011 1.000e+002 3.133e-002 1.669e-003 
1.750e-003 1.102e+007 7.397e+011 1.000e+002 3.119e-002 1.674e-003 
1.752e-003 1.080e+007 7.404e+011 1.000e+002 2.998e-002 1.677e-003 
1.754e-003 1.068e+007 7.437e+011 1.000e+002 3.262e-002 1.679e-003 
1.756e-003 1.066e+007 7.470e+011 1.000e+002 3.623e-002 1.681e-003 
1.758e-003 1.068e+007 7.498e+011 1.000e+002 3.820e-002 1.683e-003 
1.759e-003 1.072e+007 7.544e+011 1.000e+002 4.105e-002 1.685e-003 
1.761e-003 1.047e+007 7.440e+011 1.000e+002 4.713e-002 1.688e-003 
1.763e-003 1.011e+007 7.472e+011 1.000e+002 4.786e-002 1.692e-003 
1.765e-003 9.531e+006 7.540e+011 1.000e+002 5.420e-002 1.698e-003 
1.767e-003 9.133e+006 7.528e+011 1.000e+002 5.675e-002 1.703e-003 
1.768e-003 8.666e+006 7.567e+011 1.000e+002 4.587e-002 1.708e-003 
1.770e-003 7.992e+006 7.618e+011 1.000e+002 5.408e-002 1.714e-003 
1.772e-003 7.567e+006 7.663e+011 1.000e+002 5.382e-002 1.719e-003 
1.774e-003 7.575e+006 7.675e+011 1.000e+002 5.645e-002 1.721e-003 
1.775e-003 7.751e+006 7.673e+011 1.000e+002 5.355e-002 1.721e-003 
1.777e-003 7.616e+006 7.060e+011 1.000e+002 1.523e-002 1.724e-003 
1.779e-003 7.397e+006 6.914e+011 1.000e+002 1.486e-002 1.727e-003 
1.781e-003 7.185e+006 6.914e+011 1.000e+002 1.900e-002 1.731e-003 
1.783e-003 7.258e+006 6.780e+011 1.000e+002 2.008e-002 1.732e-003 
1.784e-003 7.399e+006 6.777e+011 1.000e+002 2.126e-002 1.733e-003 
1.786e-003 7.476e+006 6.776e+011 1.000e+002 2.816e-002 1.734e-003 
1.788e-003 7.634e+006 6.774e+011 1.000e+002 2.550e-002 1.735e-003 
1.790e-003 7.819e+006 6.773e+011 1.000e+002 2.094e-002 1.735e-003 
1.792e-003 8.013e+006 6.780e+011 1.000e+002 2.240e-002 1.736e-003 
1.793e-003 8.209e+006 6.781e+011 1.000e+002 2.497e-002 1.736e-003 
1.795e-003 8.403e+006 6.790e+011 1.000e+002 2.530e-002 1.736e-003 
1.797e-003 8.599e+006 6.799e+011 1.000e+002 2.182e-002 1.737e-003 
1.799e-003 8.667e+006 6.706e+011 1.000e+002 1.072e-002 1.738e-003 
1.801e-003 8.766e+006 6.722e+011 1.000e+002 1.045e-002 1.739e-003 
1.802e-003 8.903e+006 6.737e+011 1.000e+002 1.075e-002 1.740e-003 
1.804e-003 9.031e+006 6.748e+011 1.000e+002 1.002e-002 1.741e-003 
1.806e-003 9.184e+006 6.763e+011 1.000e+002 1.006e-002 1.742e-003 
1.808e-003 9.361e+006 6.775e+011 1.000e+002 1.055e-002 1.742e-003 
1.810e-003 9.501e+006 6.783e+011 1.000e+002 1.196e-002 1.743e-003 
1.811e-003 9.362e+006 6.814e+011 1.000e+002 1.188e-002 1.746e-003 
1.813e-003 9.360e+006 6.851e+011 1.000e+002 1.173e-002 1.748e-003 
1.815e-003 9.430e+006 6.882e+011 1.000e+002 1.184e-002 1.749e-003 
1.817e-003 9.459e+006 6.919e+011 1.000e+002 1.144e-002 1.751e-003 
1.818e-003 9.515e+006 6.955e+011 1.000e+002 1.109e-002 1.752e-003 
1.820e-003 9.556e+006 6.988e+011 1.000e+002 1.178e-002 1.754e-003 
1.822e-003 9.665e+006 7.020e+011 1.000e+002 1.117e-002 1.755e-003 
1.824e-003 9.805e+006 7.048e+011 1.000e+002 1.037e-002 1.755e-003 
1.826e-003 9.940e+006 7.078e+011 1.000e+002 1.064e-002 1.756e-003 
1.827e-003 1.005e+007 7.112e+011 1.000e+002 1.083e-002 1.757e-003 
1.829e-003 9.790e+006 7.005e+011 1.000e+002 1.756e-002 1.761e-003 
1.831e-003 9.600e+006 7.038e+011 1.000e+002 1.517e-002 1.764e-003 
1.833e-003 9.045e+006 6.712e+011 1.000e+002 1.864e-002 1.770e-003 
1.835e-003 8.586e+006 6.590e+011 1.000e+002 1.547e-002 1.775e-003 
1.836e-003 8.599e+006 6.583e+011 1.000e+002 1.229e-002 1.776e-003 
1.838e-003 8.486e+006 6.579e+011 1.000e+002 1.368e-002 1.779e-003 
1.840e-003 8.408e+006 6.588e+011 1.000e+002 1.276e-002 1.781e-003 
1.842e-003 8.381e+006 6.603e+011 1.000e+002 1.253e-002 1.783e-003 
1.844e-003 8.371e+006 6.620e+011 1.000e+002 1.250e-002 1.785e-003 
1.845e-003 8.331e+006 6.649e+011 1.000e+002 1.304e-002 1.787e-003 
1.847e-003 8.364e+006 6.684e+011 1.000e+002 1.199e-002 1.789e-003 
1.849e-003 8.451e+006 6.706e+011 1.000e+002 1.253e-002 1.790e-003 
1.851e-003 8.600e+006 6.722e+011 1.000e+002 1.140e-002 1.791e-003 
1.853e-003 8.771e+006 6.739e+011 1.000e+002 1.087e-002 1.791e-003 
1.854e-003 8.937e+006 6.756e+011 1.000e+002 1.053e-002 1.792e-003 
1.856e-003 9.055e+006 6.781e+011 1.000e+002 1.188e-002 1.793e-003 
1.858e-003 9.202e+006 6.800e+011 1.000e+002 1.187e-002 1.794e-003 
1.860e-003 9.320e+006 6.815e+011 1.000e+002 1.210e-002 1.795e-003 
1.861e-003 9.432e+006 6.841e+011 1.000e+002 1.267e-002 1.796e-003 
1.863e-003 9.609e+006 6.858e+011 1.000e+002 1.155e-002 1.796e-003 
1.865e-003 9.801e+006 6.857e+011 1.000e+002 1.291e-002 1.797e-003 
1.867e-003 9.829e+006 6.852e+011 1.000e+002 1.054e-002 1.798e-003 
1.869e-003 1.002e+007 6.865e+011 1.000e+002 1.026e-002 1.799e-003 
1.870e-003 1.023e+007 6.875e+011 1.000e+002 1.002e-002 1.799e-003 
1.872e-003 1.035e+007 6.886e+011 1.000e+002 1.108e-002 1.800e-003 
1.874e-003 1.031e+007 6.927e+011 1.000e+002 1.026e-002 1.802e-003 
1.876e-003 1.034e+007 6.967e+011 1.000e+002 9.876e-003 1.804e-003 
1.878e-003 1.034e+007 7.023e+011 1.000e+002 1.280e-002 1.805e-003 
1.879e-003 9.930e+006 6.737e+011 1.000e+002 1.894e-002 1.810e-003 
1.881e-003 9.948e+006 6.693e+011 1.000e+002 1.403e-002 1.812e-003 
1.883e-003 9.991e+006 6.687e+011 1.000e+002 1.219e-002 1.813e-003 
1.885e-003 9.794e+006 6.699e+011 1.000e+002 1.545e-002 1.816e-003 
1.887e-003 9.632e+006 6.614e+011 1.000e+002 1.197e-002 1.819e-003 
1.888e-003 9.477e+006 6.651e+011 1.000e+002 1.248e-002 1.822e-003 
1.890e-003 9.331e+006 6.705e+011 1.000e+002 1.370e-002 1.825e-003 
1.892e-003 9.454e+006 6.721e+011 1.000e+002 1.187e-002 1.826e-003 
1.894e-003 9.611e+006 6.736e+011 1.000e+002 1.124e-002 1.827e-003 
1.896e-003 9.725e+006 6.758e+011 1.000e+002 1.156e-002 1.828e-003 
1.897e-003 9.821e+006 6.784e+011 1.000e+002 1.236e-002 1.829e-003 
1.899e-003 9.955e+006 6.806e+011 1.000e+002 1.133e-002 1.830e-003 
1.901e-003 1.007e+007 6.833e+011 1.000e+002 1.140e-002 1.831e-003 
1.903e-003 1.004e+007 6.824e+011 1.000e+002 1.378e-002 1.833e-003 
1.904e-003 9.774e+006 6.833e+011 1.000e+002 1.439e-002 1.836e-003 
1.906e-003 9.502e+006 6.876e+011 1.000e+002 1.424e-002 1.840e-003 
1.908e-003 9.252e+006 6.884e+011 1.000e+002 1.278e-002 1.843e-003 
1.910e-003 8.962e+006 6.916e+011 1.000e+002 3.307e-002 1.847e-003 
1.912e-003 8.920e+006 6.942e+011 1.000e+002 3.713e-002 1.849e-003 
1.913e-003 8.744e+006 6.612e+011 1.000e+002 2.218e-002 1.852e-003 
1.915e-003 8.741e+006 6.631e+011 1.000e+002 1.926e-002 1.854e-003 
1.917e-003 8.750e+006 6.652e+011 1.000e+002 1.946e-002 1.856e-003 
1.919e-003 8.716e+006 6.694e+011 1.000e+002 2.110e-002 1.858e-003 
1.921e-003 8.592e+006 6.665e+011 1.000e+002 2.840e-002 1.861e-003 
1.922e-003 8.448e+006 6.715e+011 1.000e+002 3.354e-002 1.863e-003 
1.924e-003 8.397e+006 6.623e+011 1.000e+002 1.715e-002 1.866e-003 
1.926e-003 8.347e+006 6.684e+011 1.000e+002 2.872e-002 1.868e-003 
1.928e-003 8.303e+006 6.753e+011 1.000e+002 3.876e-002 1.870e-003 
1.930e-003 8.474e+006 6.764e+011 1.000e+002 4.290e-002 1.870e-003 
1.931e-003 8.693e+006 6.772e+011 1.000e+002 4.152e-002 1.871e-003 
1.933e-003 8.924e+006 6.776e+011 1.000e+002 4.252e-002 1.871e-003 
1.935e-003 9.156e+006 6.782e+011 1.000e+002 4.253e-002 1.871e-003 
1.937e-003 9.390e+006 6.786e+011 1.000e+002 4.149e-002 1.871e-003 
1.938e-003 9.621e+006 6.791e+011 1.000e+002 4.215e-002 1.871e-003 
1.940e-003 9.849e+006 6.797e+011 1.000e+002 4.244e-002 1.872e-003 
1.942e-003 1.003e+007 6.801e+011 1.000e+002 4.354e-002 1.872e-003 
1.944e-003 1.020e+007 6.813e+011 1.000e+002 4.307e-002 1.873e-003 
1.946e-003 1.036e+007 6.826e+011 1.000e+002 4.319e-002 1.873e-003 
1.947e-003 1.050e+007 6.843e+011 1.000e+002 4.343e-002 1.874e-003 
1.949e-003 1.062e+007 6.864e+011 1.000e+002 4.284e-002 1.875e-003 
1.951e-003 1.072e+007 6.892e+011 1.000e+002 4.286e-002 1.876e-003 
1.953e-003 1.073e+007 6.852e+011 1.000e+002 4.077e-002 1.878e-003 
1.955e-003 1.066e+007 6.847e+011 1.000e+002 3.819e-002 1.880e-003 
1.956e-003 1.077e+007 6.871e+011 1.000e+002 3.461e-002 1.881e-003 
1.958e-003 1.094e+007 6.885e+011 1.000e+002 3.495e-002 1.882e-003 
1.960e-003 1.112e+007 6.901e+011 1.000e+002 3.309e-002 1.883e-003 
1.962e-003 1.131e+007 6.916e+011 1.000e+002 3.277e-002 1.883e-003 
1.964e-003 1.148e+007 6.933e+011 1.000e+002 3.157e-002 1.884e-003 
1.965e-003 1.165e+007 6.952e+011 1.000e+002 3.156e-002 1.884e-003 
1.967e-003 1.179e+007 6.978e+011 1.000e+002 3.147e-002 1.885e-003 
1.969e-003 1.189e+007 7.012e+011 1.000e+002 3.222e-002 1.886e-003 
1.971e-003 1.196e+007 7.057e+011 1.000e+002 3.323e-002 1.887e-003 
1.973e-003 1.210e+007 7.086e+011 1.000e+002 3.371e-002 1.888e-003 
1.974e-003 1.198e+007 7.067e+011 1.000e+002 3.355e-002 1.891e-003 
1.976e-003 1.195e+007 7.132e+011 1.000e+002 3.531e-002 1.893e-003 
1.978e-003 1.200e+007 7.177e+011 1.000e+002 3.601e-002 1.894e-003 
1.980e-003 1.208e+007 7.215e+011 1.000e+002 3.517e-002 1.896e-003 
1.981e-003 1.214e+007 7.263e+011 1.000e+002 3.603e-002 1.897e-003 
1.983e-003 1.220e+007 7.309e+011 1.000e+002 3.619e-002 1.898e-003 
1.985e-003 1.228e+007 7.350e+011 1.000e+002 3.712e-002 1.900e-003 
1.987e-003 1.201e+007 7.429e+011 1.000e+002 6.243e-002 1.903e-003 
1.989e-003 1.208e+007 7.474e+011 1.000e+002 6.303e-002 1.905e-003 
1.990e-003 1.223e+007 7.500e+011 1.000e+002 6.210e-002 1.905e-003 
1.992e-003 1.241e+007 7.516e+011 1.000e+002 6.264e-002 1.906e-003 
1.994e-003 1.263e+007 7.518e+011 1.000e+002 6.161e-002 1.906e-003 
1.996e-003 1.283e+007 7.524e+011 1.000e+002 6.264e-002 1.907e-003 
1.998e-003 1.300e+007 7.542e+011 1.000e+002 6.613e-002 1.907e-003 
1.999e-003 1.300e+007 7.584e+011 1.000e+002 8.241e-002 1.909e-003 
2.001e-003 1.294e+007 7.674e+011 1.000e+002 8.674e-002 1.911e-003 
2.003e-003 1.311e+007 7.588e+011 1.000e+002 9.977e-002 1.912e-003 
2.005e-003 1.332e+007 7.597e+011 1.000e+002 1.065e-001 1.912e-003 
2.007e-003 1.343e+007 7.628e+011 1.000e+002 1.045e-001 1.913e-003 
2.008e-003 1.348e+007 7.662e+011 1.000e+002 1.058e-001 1.915e-003 
2.010e-003 1.361e+007 7.535e+011 1.000e+002 8.207e-002 1.916e-003 
2.012e-003 1.372e+007 7.515e+011 1.000e+002 6.875e-002 1.917e-003 
2.014e-003 1.384e+007 7.537e+011 1.000e+002 7.429e-002 1.917e-003 
2.016e-003 1.399e+007 7.560e+011 1.000e+002 7.509e-002 1.918e-003 
2.017e-003 1.409e+007 7.584e+011 1.000e+002 7.304e-002 1.919e-003 
2.019e-003 1.421e+007 7.577e+011 1.000e+002 8.283e-002 1.920e-003 
2.021e-003 1.435e+007 7.584e+011 1.000e+002 8.337e-002 1.921e-003 
2.023e-003 1.429e+007 7.584e+011 1.000e+002 8.433e-002 1.923e-003 
2.024e-003 1.400e+007 7.663e+011 1.000e+002 9.190e-002 1.927e-003 
2.026e-003 1.361e+007 7.653e+011 1.000e+002 7.339e-002 1.932e-003 
2.028e-003 1.330e+007 7.657e+011 1.000e+002 6.462e-002 1.936e-003 
2.030e-003 1.324e+007 6.775e+011 1.000e+002 2.091e-002 1.938e-003 
2.032e-003 1.309e+007 6.809e+011 1.000e+002 1.874e-002 1.941e-003 
2.033e-003 1.296e+007 6.875e+011 1.000e+002 2.036e-002 1.943e-003 
2.035e-003 1.294e+007 6.916e+011 1.000e+002 1.690e-002 1.945e-003 
2.037e-003 1.288e+007 6.960e+011 1.000e+002 1.850e-002 1.947e-003 
2.039e-003 1.287e+007 7.020e+011 1.000e+002 1.988e-002 1.949e-003 
2.041e-003 1.318e+007 7.007e+011 1.000e+002 4.354e-002 1.949e-003 
2.042e-003 1.327e+007 6.675e+011 1.000e+002 1.465e-002 1.950e-003 
2.044e-003 1.335e+007 6.675e+011 1.000e+002 1.395e-002 1.951e-003 
2.046e-003 1.335e+007 6.690e+011 1.000e+002 1.315e-002 1.953e-003 
2.048e-003 1.324e+007 6.715e+011 1.000e+002 1.181e-002 1.956e-003 
2.050e-003 1.316e+007 6.761e+011 1.000e+002 1.233e-002 1.958e-003 
2.051e-003 1.300e+007 6.829e+011 1.000e+002 1.971e-002 1.961e-003 
2.053e-003 1.290e+007 6.894e+011 1.000e+002 2.225e-002 1.963e-003 
2.055e-003 1.291e+007 6.894e+011 1.000e+002 1.455e-002 1.965e-003 
2.057e-003 1.297e+007 6.894e+011 1.000e+002 1.243e-002 1.967e-003 
2.059e-003 1.293e+007 6.952e+011 1.000e+002 1.190e-002 1.969e-003 
2.060e-003 1.284e+007 7.030e+011 1.000e+002 1.335e-002 1.971e-003 
2.062e-003 1.250e+007 7.126e+011 1.000e+002 3.825e-002 1.975e-003 
2.064e-003 1.229e+007 7.236e+011 1.000e+002 5.605e-002 1.978e-003 
2.066e-003 1.227e+007 7.288e+011 1.000e+002 5.783e-002 1.980e-003 
2.067e-003 1.233e+007 7.313e+011 1.000e+002 5.490e-002 1.982e-003 
2.069e-003 1.248e+007 7.329e+011 1.000e+002 5.859e-002 1.983e-003 
2.071e-003 1.263e+007 7.290e+011 1.000e+002 6.230e-002 1.983e-003 
2.073e-003 1.243e+007 7.291e+011 1.000e+002 5.345e-002 1.986e-003 
2.075e-003 1.209e+007 7.311e+011 1.000e+002 4.526e-002 1.991e-003 
2.076e-003 1.191e+007 7.273e+011 1.000e+002 3.554e-002 1.994e-003 
2.078e-003 1.187e+007 7.240e+011 1.000e+002 3.015e-002 1.996e-003 
2.080e-003 1.192e+007 7.210e+011 1.000e+002 2.717e-002 1.997e-003 
2.082e-003 1.198e+007 7.186e+011 1.000e+002 1.909e-002 1.998e-003 
2.084e-003 1.201e+007 7.180e+011 1.000e+002 1.743e-002 2.000e-003 
2.085e-003 1.188e+007 7.190e+011 1.000e+002 1.675e-002 2.003e-003 
2.087e-003 1.173e+007 7.197e+011 1.000e+002 1.742e-002 2.006e-003 
2.089e-003 1.154e+007 7.243e+011 1.000e+002 1.907e-002 2.009e-003 
2.091e-003 1.127e+007 7.232e+011 1.000e+002 1.776e-002 2.012e-003 
2.093e-003 1.101e+007 7.277e+011 1.000e+002 3.753e-002 2.016e-003 
2.094e-003 1.092e+007 6.696e+011 1.000e+002 1.666e-002 2.018e-003 
2.096e-003 1.080e+007 6.672e+011 1.000e+002 1.444e-002 2.021e-003 
2.098e-003 1.087e+007 6.669e+011 1.000e+002 1.338e-002 2.022e-003 
2.100e-003 1.097e+007 6.683e+011 1.000e+002 1.279e-002 2.023e-003 
2.102e-003 1.103e+007 6.708e+011 1.000e+002 1.261e-002 2.025e-003 
2.103e-003 1.092e+007 6.748e+011 1.000e+002 1.262e-002 2.027e-003 
2.105e-003 1.067e+007 6.779e+011 1.000e+002 1.485e-002 2.031e-003 
2.107e-003 1.050e+007 6.826e+011 1.000e+002 1.516e-002 2.034e-003 
2.109e-003 1.049e+007 6.871e+011 1.000e+002 1.528e-002 2.036e-003 
2.110e-003 1.054e+007 6.914e+011 1.000e+002 1.622e-002 2.037e-003 
2.112e-003 1.062e+007 6.953e+011 1.000e+002 1.527e-002 2.038e-003 
2.114e-003 1.072e+007 6.987e+011 1.000e+002 1.417e-002 2.039e-003 
2.116e-003 1.071e+007 7.019e+011 1.000e+002 1.339e-002 2.041e-003 
2.118e-003 1.059e+007 7.088e+011 1.000e+002 1.626e-002 2.044e-003 
2.119e-003 1.050e+007 7.189e+011 1.000e+002 2.712e-002 2.046e-003 
2.121e-003 1.036e+007 6.914e+011 1.000e+002 3.342e-002 2.049e-003 
2.123e-003 1.027e+007 6.932e+011 1.000e+002 3.679e-002 2.052e-003 
2.125e-003 1.020e+007 6.889e+011 1.000e+002 3.108e-002 2.054e-003 
2.127e-003 1.038e+007 6.828e+011 1.000e+002 2.797e-002 2.054e-003 
2.128e-003 1.066e+007 6.627e+011 1.000e+002 1.442e-002 2.054e-003 
2.130e-003 1.087e+007 6.625e+011 1.000e+002 1.417e-002 2.055e-003 
2.132e-003 1.105e+007 6.626e+011 1.000e+002 1.257e-002 2.055e-003 
2.134e-003 1.124e+007 6.631e+011 1.000e+002 1.225e-002 2.056e-003 
2.136e-003 1.144e+007 6.635e+011 1.000e+002 1.275e-002 2.056e-003 
2.137e-003 1.165e+007 6.638e+011 1.000e+002 1.314e-002 2.056e-003 
2.139e-003 1.176e+007 6.647e+011 1.000e+002 1.300e-002 2.057e-003 
2.141e-003 1.191e+007 6.648e+011 1.000e+002 1.308e-002 2.058e-003 
2.143e-003 1.208e+007 6.659e+011 1.000e+002 1.309e-002 2.059e-003 
2.145e-003 1.222e+007 6.673e+011 1.000e+002 1.314e-002 2.060e-003 
2.146e-003 1.222e+007 6.695e+011 1.000e+002 1.584e-002 2.061e-003 
2.148e-003 1.214e+007 6.751e+011 1.000e+002 2.381e-002 2.064e-003 
2.150e-003 1.221e+007 6.781e+011 1.000e+002 2.099e-002 2.065e-003 
2.152e-003 1.227e+007 6.820e+011 1.000e+002 2.426e-002 2.066e-003 
2.153e-003 1.225e+007 6.801e+011 1.000e+002 1.623e-002 2.068e-003 
2.155e-003 1.210e+007 6.873e+011 1.000e+002 1.513e-002 2.071e-003 
2.157e-003 1.191e+007 6.961e+011 1.000e+002 2.184e-002 2.074e-003 
2.159e-003 1.190e+007 7.011e+011 1.000e+002 3.394e-002 2.076e-003 
2.161e-003 1.188e+007 7.089e+011 1.000e+002 3.891e-002 2.078e-003 
2.162e-003 1.191e+007 7.157e+011 1.000e+002 4.804e-002 2.080e-003 
2.164e-003 1.195e+007 7.222e+011 1.000e+002 5.569e-002 2.081e-003 
2.166e-003 1.199e+007 7.273e+011 1.000e+002 5.091e-002 2.083e-003 
2.168e-003 1.200e+007 7.342e+011 1.000e+002 5.413e-002 2.084e-003 
2.170e-003 1.205e+007 7.394e+011 1.000e+002 5.555e-002 2.086e-003 
2.171e-003 1.215e+007 7.428e+011 1.000e+002 5.333e-002 2.087e-003 
2.173e-003 1.235e+007 7.440e+011 1.000e+002 6.186e-002 2.087e-003 
2.175e-003 1.255e+007 7.428e+011 1.000e+002 5.155e-002 2.088e-003 
2.177e-003 1.270e+007 7.429e+011 1.000e+002 5.041e-002 2.089e-003 
2.179e-003 1.291e+007 7.449e+011 1.000e+002 5.407e-002 2.089e-003 
2.180e-003 1.315e+007 7.461e+011 1.000e+002 5.971e-002 2.089e-003 
2.182e-003 1.338e+007 7.474e+011 1.000e+002 6.191e-002 2.089e-003 
2.184e-003 1.359e+007 7.345e+011 1.000e+002 4.733e-002 2.090e-003 
2.186e-003 1.347e+007 7.316e+011 1.000e+002 4.489e-002 2.092e-003 
2.188e-003 1.311e+007 7.363e+011 1.000e+002 5.353e-002 2.096e-003 
2.189e-003 1.282e+007 7.348e+011 1.000e+002 3.808e-002 2.100e-003 
2.191e-003 1.266e+007 7.295e+011 1.000e+002 2.545e-002 2.103e-003 
2.193e-003 1.248e+007 7.297e+011 1.000e+002 2.657e-002 2.106e-003 
2.195e-003 1.218e+007 7.338e+011 1.000e+002 2.136e-002 2.110e-003 
2.196e-003 1.190e+007 7.337e+011 1.000e+002 2.206e-002 2.114e-003 
2.198e-003 1.191e+007 7.331e+011 1.000e+002 2.282e-002 2.116e-003 
2.200e-003 1.156e+007 7.399e+011 1.000e+002 2.690e-002 2.120e-003 
2.202e-003 1.115e+007 7.482e+011 1.000e+002 2.698e-002 2.124e-003 
2.204e-003 1.095e+007 7.527e+011 1.000e+002 3.362e-002 2.128e-003 
2.205e-003 1.103e+007 7.555e+011 1.000e+002 5.023e-002 2.129e-003 
2.207e-003 1.113e+007 7.577e+011 1.000e+002 7.143e-002 2.130e-003 
2.209e-003 1.118e+007 7.609e+011 1.000e+002 7.123e-002 2.131e-003 
2.211e-003 1.115e+007 7.444e+011 1.000e+002 4.715e-002 2.133e-003 
2.213e-003 1.119e+007 7.495e+011 1.000e+002 5.684e-002 2.135e-003 
2.214e-003 1.139e+007 7.508e+011 1.000e+002 6.400e-002 2.135e-003 
2.216e-003 1.159e+007 7.515e+011 1.000e+002 6.647e-002 2.136e-003 
2.218e-003 1.179e+007 7.524e+011 1.000e+002 6.362e-002 2.136e-003 
2.220e-003 1.189e+007 7.538e+011 1.000e+002 6.359e-002 2.137e-003 
2.222e-003 1.189e+007 7.555e+011 1.000e+002 6.546e-002 2.139e-003 
2.223e-003 1.157e+007 7.529e+011 1.000e+002 5.345e-002 2.143e-003 
2.225e-003 1.096e+007 7.589e+011 1.000e+002 7.163e-002 2.149e-003 
2.227e-003 1.056e+007 6.894e+011 1.000e+002 2.181e-002 2.154e-003 
2.229e-003 1.032e+007 6.671e+011 1.000e+002 1.560e-002 2.157e-003 
2.231e-003 9.944e+006 6.681e+011 1.000e+002 1.623e-002 2.161e-003 
2.232e-003 9.966e+006 6.676e+011 1.000e+002 1.477e-002 2.163e-003 
2.234e-003 1.008e+007 6.676e+011 1.000e+002 1.327e-002 2.164e-003 
2.236e-003 1.018e+007 6.691e+011 1.000e+002 1.254e-002 2.165e-003 
2.238e-003 1.027e+007 6.713e+011 1.000e+002 1.204e-002 2.166e-003 
2.239e-003 1.026e+007 6.746e+011 1.000e+002 1.180e-002 2.168e-003 
2.241e-003 1.021e+007 6.766e+011 1.000e+002 1.360e-002 2.170e-003 
2.243e-003 9.978e+006 6.816e+011 1.000e+002 1.443e-002 2.174e-003 
2.245e-003 9.877e+006 6.859e+011 1.000e+002 1.726e-002 2.176e-003 
2.247e-003 9.975e+006 6.865e+011 1.000e+002 1.263e-002 2.177e-003 
2.248e-003 1.012e+007 6.888e+011 1.000e+002 1.128e-002 2.178e-003 
2.250e-003 1.027e+007 6.910e+011 1.000e+002 1.164e-002 2.179e-003 
2.252e-003 1.045e+007 6.929e+011 1.000e+002 1.173e-002 2.179e-003 
2.254e-003 1.063e+007 6.948e+011 1.000e+002 1.161e-002 2.180e-003 
2.256e-003 1.076e+007 6.966e+011 1.000e+002 1.240e-002 2.181e-003 
2.257e-003 1.085e+007 6.994e+011 1.000e+002 1.184e-002 2.182e-003 
2.259e-003 1.096e+007 7.024e+011 1.000e+002 1.173e-002 2.183e-003 
2.261e-003 1.105e+007 7.062e+011 1.000e+002 1.212e-002 2.184e-003 
2.263e-003 1.117e+007 7.094e+011 1.000e+002 1.548e-002 2.185e-003 
2.265e-003 1.131e+007 7.123e+011 1.000e+002 1.512e-002 2.186e-003 
2.266e-003 1.145e+007 7.151e+011 1.000e+002 1.488e-002 2.187e-003 
2.268e-003 1.155e+007 7.176e+011 1.000e+002 1.629e-002 2.188e-003 
2.270e-003 1.150e+007 7.259e+011 1.000e+002 1.609e-002 2.190e-003 
2.272e-003 1.136e+007 7.065e+011 1.000e+002 2.154e-002 2.193e-003 
2.274e-003 1.120e+007 6.781e+011 1.000e+002 1.630e-002 2.196e-003 
2.275e-003 1.125e+007 6.764e+011 1.000e+002 1.552e-002 2.197e-003 
2.277e-003 1.124e+007 6.677e+011 1.000e+002 1.586e-002 2.199e-003 
2.279e-003 1.126e+007 6.672e+011 1.000e+002 1.280e-002 2.201e-003 
2.281e-003 1.123e+007 6.704e+011 1.000e+002 1.343e-002 2.203e-003 
2.282e-003 1.097e+007 6.747e+011 1.000e+002 1.440e-002 2.206e-003 
2.284e-003 1.071e+007 6.807e+011 1.000e+002 1.550e-002 2.210e-003 
2.286e-003 1.064e+007 6.861e+011 1.000e+002 1.456e-002 2.212e-003 
2.288e-003 1.073e+007 6.896e+011 1.000e+002 1.425e-002 2.213e-003 
2.290e-003 1.085e+007 6.925e+011 1.000e+002 1.391e-002 2.214e-003 
2.291e-003 1.100e+007 6.950e+011 1.000e+002 1.379e-002 2.215e-003 
2.293e-003 1.114e+007 6.974e+011 1.000e+002 1.375e-002 2.216e-003 
2.295e-003 1.114e+007 7.013e+011 1.000e+002 1.223e-002 2.218e-003 
2.297e-003 1.105e+007 7.062e+011 1.000e+002 1.364e-002 2.220e-003 
2.299e-003 1.093e+007 7.140e+011 1.000e+002 1.336e-002 2.223e-003 
2.300e-003 1.047e+007 6.721e+011 1.000e+002 1.518e-002 2.228e-003 
2.302e-003 1.028e+007 6.680e+011 1.000e+002 1.538e-002 2.231e-003 
2.304e-003 1.026e+007 6.654e+011 1.000e+002 1.479e-002 2.233e-003 
2.306e-003 1.033e+007 6.650e+011 1.000e+002 1.343e-002 2.234e-003 
2.308e-003 1.041e+007 6.659e+011 1.000e+002 1.341e-002 2.235e-003 
2.309e-003 1.042e+007 6.684e+011 1.000e+002 1.300e-002 2.237e-003 
2.311e-003 1.038e+007 6.716e+011 1.000e+002 1.261e-002 2.239e-003 
2.313e-003 1.018e+007 6.752e+011 1.000e+002 1.403e-002 2.242e-003 
2.315e-003 1.003e+007 6.800e+011 1.000e+002 1.468e-002 2.245e-003 
2.317e-003 1.001e+007 6.827e+011 1.000e+002 1.396e-002 2.247e-003 
2.318e-003 1.013e+007 6.856e+011 1.000e+002 1.261e-002 2.248e-003 
2.320e-003 1.028e+007 6.881e+011 1.000e+002 1.136e-002 2.249e-003 
2.322e-003 1.044e+007 6.904e+011 1.000e+002 1.223e-002 2.249e-003 
2.324e-003 1.062e+007 6.923e+011 1.000e+002 1.173e-002 2.250e-003 
2.325e-003 1.080e+007 6.942e+011 1.000e+002 1.163e-002 2.251e-003 
2.327e-003 1.086e+007 6.966e+011 1.000e+002 1.215e-002 2.252e-003 
2.329e-003 1.093e+007 7.002e+011 1.000e+002 1.232e-002 2.253e-003 
2.331e-003 1.094e+007 7.051e+011 1.000e+002 1.702e-002 2.255e-003 
2.333e-003 1.092e+007 7.108e+011 1.000e+002 1.631e-002 2.257e-003 
2.334e-003 1.092e+007 7.181e+011 1.000e+002 1.581e-002 2.259e-003 
2.336e-003 1.061e+007 7.256e+011 1.000e+002 3.395e-002 2.263e-003 
2.338e-003 1.076e+007 7.292e+011 1.000e+002 4.293e-002 2.263e-003 
2.340e-003 1.097e+007 7.302e+011 1.000e+002 4.976e-002 2.264e-003 
2.342e-003 1.113e+007 7.296e+011 1.000e+002 4.972e-002 2.264e-003 
2.343e-003 1.136e+007 7.300e+011 1.000e+002 4.605e-002 2.265e-003 
2.345e-003 1.158e+007 7.306e+011 1.000e+002 4.554e-002 2.265e-003 
2.347e-003 1.180e+007 7.299e+011 1.000e+002 4.395e-002 2.265e-003 
2.349e-003 1.202e+007 7.305e+011 1.000e+002 5.598e-002 2.265e-003 
2.351e-003 1.226e+007 7.312e+011 1.000e+002 5.074e-002 2.265e-003 
2.352e-003 1.249e+007 7.320e+011 1.000e+002 5.095e-002 2.266e-003 
2.354e-003 1.272e+007 7.327e+011 1.000e+002 5.537e-002 2.266e-003 
2.356e-003 1.294e+007 7.342e+011 1.000e+002 5.376e-002 2.266e-003 
2.358e-003 1.302e+007 7.379e+011 1.000e+002 6.231e-002 2.267e-003 
2.360e-003 1.276e+007 7.324e+011 1.000e+002 6.184e-002 2.271e-003 
2.361e-003 1.244e+007 7.311e+011 1.000e+002 4.820e-002 2.275e-003 
2.363e-003 1.226e+007 7.276e+011 1.000e+002 3.251e-002 2.278e-003 
2.365e-003 1.225e+007 7.242e+011 1.000e+002 2.771e-002 2.280e-003 
2.367e-003 1.226e+007 7.214e+011 1.000e+002 1.896e-002 2.282e-003 
2.368e-003 1.225e+007 7.208e+011 1.000e+002 1.694e-002 2.283e-003 
2.370e-003 1.212e+007 7.228e+011 1.000e+002 1.898e-002 2.286e-003 
2.372e-003 1.199e+007 7.227e+011 1.000e+002 1.810e-002 2.289e-003 
2.374e-003 1.199e+007 7.250e+011 1.000e+002 1.852e-002 2.291e-003 
2.376e-003 1.179e+007 7.254e+011 1.000e+002 1.872e-002 2.294e-003 
2.377e-003 1.150e+007 7.255e+011 1.000e+002 2.012e-002 2.298e-003 
2.379e-003 1.155e+007 7.304e+011 1.000e+002 3.744e-002 2.299e-003 
2.381e-003 1.172e+007 7.311e+011 1.000e+002 4.551e-002 2.300e-003 
2.383e-003 1.191e+007 7.319e+011 1.000e+002 4.295e-002 2.300e-003 
2.385e-003 1.213e+007 7.317e+011 1.000e+002 4.928e-002 2.300e-003 
2.386e-003 1.234e+007 7.327e+011 1.000e+002 5.227e-002 2.301e-003 
2.388e-003 1.255e+007 7.335e+011 1.000e+002 5.835e-002 2.301e-003 
2.390e-003 1.277e+007 7.333e+011 1.000e+002 5.410e-002 2.301e-003 
2.392e-003 1.300e+007 7.343e+011 1.000e+002 5.507e-002 2.302e-003 
2.394e-003 1.317e+007 7.382e+011 1.000e+002 5.735e-002 2.302e-003 
2.395e-003 1.320e+007 7.418e+011 1.000e+002 6.002e-002 2.304e-003 
2.397e-003 1.288e+007 7.369e+011 1.000e+002 6.300e-002 2.308e-003 
2.399e-003 1.258e+007 7.347e+011 1.000e+002 4.350e-002 2.312e-003 
2.401e-003 1.234e+007 7.298e+011 1.000e+002 3.348e-002 2.315e-003 
2.403e-003 1.224e+007 7.293e+011 1.000e+002 2.963e-002 2.318e-003 
2.404e-003 1.213e+007 7.307e+011 1.000e+002 2.314e-002 2.320e-003 
2.406e-003 1.209e+007 7.325e+011 1.000e+002 2.138e-002 2.322e-003 
2.408e-003 1.191e+007 7.314e+011 1.000e+002 2.476e-002 2.325e-003 
2.410e-003 1.192e+007 7.326e+011 1.000e+002 2.413e-002 2.327e-003 
2.411e-003 1.181e+007 7.232e+011 1.000e+002 1.877e-002 2.330e-003 
2.413e-003 1.161e+007 7.288e+011 1.000e+002 1.493e-002 2.333e-003 
2.415e-003 1.161e+007 7.406e+011 1.000e+002 3.168e-002 2.334e-003 
2.417e-003 1.175e+007 7.427e+011 1.000e+002 4.667e-002 2.335e-003 
2.419e-003 1.177e+007 7.493e+011 1.000e+002 5.073e-002 2.337e-003 
2.420e-003 1.189e+007 7.555e+011 1.000e+002 6.344e-002 2.338e-003 
2.422e-003 1.209e+007 7.559e+011 1.000e+002 7.624e-002 2.338e-003 
2.424e-003 1.215e+007 7.431e+011 1.000e+002 4.882e-002 2.340e-003 
2.426e-003 1.208e+007 7.432e+011 1.000e+002 5.181e-002 2.342e-003 
2.428e-003 1.206e+007 7.443e+011 1.000e+002 5.288e-002 2.344e-003 
2.429e-003 1.206e+007 6.800e+011 1.000e+002 2.239e-002 2.346e-003 
2.431e-003 1.222e+007 6.747e+011 1.000e+002 2.061e-002 2.346e-003 
2.433e-003 1.233e+007 6.720e+011 1.000e+002 1.657e-002 2.347e-003 
2.435e-003 1.236e+007 6.739e+011 1.000e+002 1.731e-002 2.349e-003 
2.437e-003 1.239e+007 6.778e+011 1.000e+002 1.595e-002 2.351e-003 
2.438e-003 1.234e+007 6.826e+011 1.000e+002 1.584e-002 2.353e-003 
2.440e-003 1.203e+007 6.911e+011 1.000e+002 2.696e-002 2.357e-003 
2.442e-003 1.163e+007 6.952e+011 1.000e+002 3.532e-002 2.361e-003 
2.444e-003 1.124e+007 6.718e+011 1.000e+002 1.642e-002 2.366e-003 
2.446e-003 1.103e+007 6.691e+011 1.000e+002 1.274e-002 2.369e-003 
2.447e-003 1.087e+007 6.728e+011 1.000e+002 1.409e-002 2.372e-003 
2.449e-003 1.077e+007 6.770e+011 1.000e+002 1.599e-002 2.374e-003 
2.451e-003 1.084e+007 6.790e+011 1.000e+002 2.079e-002 2.376e-003 
2.453e-003 1.092e+007 6.816e+011 1.000e+002 2.002e-002 2.377e-003 
2.454e-003 1.099e+007 6.842e+011 1.000e+002 2.076e-002 2.378e-003 
2.456e-003 1.105e+007 6.878e+011 1.000e+002 2.082e-002 2.380e-003 
2.458e-003 1.120e+007 6.902e+011 1.000e+002 2.052e-002 2.380e-003 
2.460e-003 1.121e+007 6.919e+011 1.000e+002 1.967e-002 2.382e-003 
2.462e-003 1.104e+007 6.977e+011 1.000e+002 2.327e-002 2.385e-003 
2.463e-003 1.086e+007 7.041e+011 1.000e+002 2.962e-002 2.388e-003 
2.465e-003 1.073e+007 6.960e+011 1.000e+002 1.924e-002 2.391e-003 
2.467e-003 1.046e+007 6.953e+011 1.000e+002 1.548e-002 2.394e-003 
2.469e-003 1.015e+007 6.686e+011 1.000e+002 1.704e-002 2.398e-003 
2.471e-003 9.909e+006 6.672e+011 1.000e+002 1.370e-002 2.402e-003 
2.472e-003 9.800e+006 6.670e+011 1.000e+002 1.296e-002 2.404e-003 
2.474e-003 9.644e+006 6.673e+011 1.000e+002 1.424e-002 2.407e-003 
2.476e-003 9.529e+006 6.665e+011 1.000e+002 1.571e-002 2.410e-003 
2.478e-003 9.626e+006 6.665e+011 1.000e+002 1.240e-002 2.411e-003 
2.480e-003 9.749e+006 6.673e+011 1.000e+002 1.348e-002 2.412e-003 
2.481e-003 9.866e+006 6.691e+011 1.000e+002 1.377e-002 2.413e-003 
2.483e-003 9.955e+006 6.711e+011 1.000e+002 1.348e-002 2.414e-003 
2.485e-003 1.002e+007 6.738e+011 1.000e+002 1.148e-002 2.415e-003 
2.487e-003 1.000e+007 6.752e+011 1.000e+002 1.326e-002 2.417e-003 
2.489e-003 9.811e+006 6.794e+011 1.000e+002 1.434e-002 2.420e-003 
2.490e-003 9.750e+006 6.825e+011 1.000e+002 1.513e-002 2.423e-003 
2.492e-003 9.801e+006 6.858e+011 1.000e+002 1.481e-002 2.424e-003 
2.494e-003 9.937e+006 6.882e+011 1.000e+002 1.370e-002 2.425e-003 
2.496e-003 1.006e+007 6.904e+011 1.000e+002 1.318e-002 2.426e-003 
2.497e-003 1.018e+007 6.927e+011 1.000e+002 1.327e-002 2.427e-003 
2.499e-003 1.028e+007 6.955e+011 1.000e+002 1.432e-002 2.428e-003 
2.501e-003 1.038e+007 6.985e+011 1.000e+002 1.353e-002 2.429e-003 
2.503e-003 1.039e+007 7.023e+011 1.000e+002 1.394e-002 2.431e-003 
2.505e-003 1.032e+007 7.082e+011 1.000e+002 1.526e-002 2.433e-003 
2.506e-003 1.023e+007 7.177e+011 1.000e+002 2.871e-002 2.435e-003 
2.508e-003 9.893e+006 6.728e+011 1.000e+002 1.652e-002 2.440e-003 
2.510e-003 9.722e+006 6.666e+011 1.000e+002 1.770e-002 2.443e-003 
2.512e-003 9.721e+006 6.652e+011 1.000e+002 1.611e-002 2.444e-003 
2.514e-003 9.793e+006 6.644e+011 1.000e+002 1.431e-002 2.446e-003 
2.515e-003 9.898e+006 6.649e+011 1.000e+002 1.331e-002 2.447e-003 
2.517e-003 1.001e+007 6.665e+011 1.000e+002 1.323e-002 2.448e-003 
2.519e-003 1.009e+007 6.692e+011 1.000e+002 1.324e-002 2.449e-003 
2.521e-003 1.004e+007 6.719e+011 1.000e+002 1.135e-002 2.451e-003 
2.523e-003 9.874e+006 6.748e+011 1.000e+002 1.251e-002 2.454e-003 
2.524e-003 9.736e+006 6.794e+011 1.000e+002 1.498e-002 2.457e-003 
2.526e-003 9.715e+006 6.816e+011 1.000e+002 1.347e-002 2.459e-003 
2.528e-003 9.827e+006 6.845e+011 1.000e+002 1.278e-002 2.460e-003 
2.530e-003 9.974e+006 6.869e+011 1.000e+002 1.272e-002 2.461e-003 
2.532e-003 1.014e+007 6.890e+011 1.000e+002 1.246e-002 2.461e-003 
2.533e-003 1.031e+007 6.908e+011 1.000e+002 1.270e-002 2.462e-003 
2.535e-003 1.050e+007 6.927e+011 1.000e+002 1.228e-002 2.462e-003 
2.537e-003 1.068e+007 6.944e+011 1.000e+002 1.285e-002 2.463e-003 
2.539e-003 1.083e+007 6.961e+011 1.000e+002 1.335e-002 2.464e-003 
2.540e-003 1.089e+007 6.992e+011 1.000e+002 1.306e-002 2.465e-003 
2.542e-003 1.093e+007 7.034e+011 1.000e+002 1.616e-002 2.466e-003 
2.544e-003 1.090e+007 7.089e+011 1.000e+002 1.771e-002 2.468e-003 
2.546e-003 1.088e+007 7.155e+011 1.000e+002 1.626e-002 2.470e-003 
2.548e-003 1.073e+007 7.287e+011 1.000e+002 3.700e-002 2.473e-003 
2.549e-003 1.069e+007 7.276e+011 1.000e+002 4.452e-002 2.475e-003 
2.551e-003 1.086e+007 7.289e+011 1.000e+002 4.587e-002 2.476e-003 
2.553e-003 1.104e+007 7.295e+011 1.000e+002 4.495e-002 2.476e-003 
2.555e-003 1.126e+007 7.298e+011 1.000e+002 5.019e-002 2.477e-003 
2.557e-003 1.149e+007 7.303e+011 1.000e+002 4.842e-002 2.477e-003 
