# Supplementary material for: Strain rate dependency of dislocation plasticity
Source: Nat Commun. 2021 Mar 23;12:1845. doi: 10.1038/s41467-021-21939-1 (PMC7988163; doi:10.1038/s41467-021-21939-1)
Supplement: Supplementary file 3 — Supplementary Data 1 [file 41467_2021_21939_MOESM3_ESM.zip › Supplementary Data 1/DDDSimulationSet3/StrainRate=1e3s-1/InitialDislocationDensity=1.1e11m-2.dat]

#strain(1), stress(Pa), dislocation density(m-2), strain rate(s-1), mean dislocation velocity(km/s), plastic strain(1)
1.911e-006 2.750e+005 1.055e+011 1.000e+003 3.201e-003 6.955e-009 
3.823e-006 5.480e+005 1.055e+011 1.000e+003 3.366e-003 3.114e-008 
5.736e-006 8.187e+005 1.055e+011 1.000e+003 3.677e-003 7.125e-008 
7.649e-006 1.087e+006 1.056e+011 1.000e+003 4.306e-003 1.265e-007 
9.561e-006 1.354e+006 1.056e+011 1.000e+003 4.887e-003 1.965e-007 
1.147e-005 1.618e+006 1.056e+011 1.000e+003 5.560e-003 2.806e-007 
1.339e-005 1.880e+006 1.056e+011 1.000e+003 6.222e-003 3.791e-007 
1.530e-005 2.141e+006 1.056e+011 1.000e+003 6.972e-003 4.918e-007 
1.721e-005 2.399e+006 1.056e+011 1.000e+003 7.617e-003 6.181e-007 
1.912e-005 2.655e+006 1.057e+011 1.000e+003 8.394e-003 7.579e-007 
2.104e-005 2.910e+006 1.057e+011 1.000e+003 8.889e-003 9.109e-007 
2.343e-005 3.225e+006 1.058e+011 1.000e+003 9.904e-003 1.122e-006 
2.580e-005 3.534e+006 1.058e+011 1.000e+003 1.067e-002 1.354e-006 
2.817e-005 3.842e+006 1.059e+011 1.000e+003 1.164e-002 1.596e-006 
3.055e-005 4.148e+006 1.060e+011 1.000e+003 1.228e-002 1.850e-006 
3.292e-005 4.453e+006 1.061e+011 1.000e+003 1.280e-002 2.118e-006 
3.529e-005 4.755e+006 1.061e+011 1.000e+003 1.342e-002 2.400e-006 
3.766e-005 5.056e+006 1.062e+011 1.000e+003 1.390e-002 2.691e-006 
4.003e-005 5.353e+006 1.061e+011 1.000e+003 1.682e-002 3.005e-006 
4.241e-005 5.649e+006 1.059e+011 1.000e+003 1.699e-002 3.332e-006 
4.478e-005 5.943e+006 1.059e+011 1.000e+003 1.743e-002 3.670e-006 
4.715e-005 6.236e+006 1.059e+011 1.000e+003 1.793e-002 4.018e-006 
4.952e-005 6.524e+006 1.058e+011 1.000e+003 1.910e-002 4.393e-006 
5.189e-005 6.809e+006 1.058e+011 1.000e+003 2.076e-002 4.792e-006 
5.426e-005 7.093e+006 1.059e+011 1.000e+003 2.129e-002 5.205e-006 
5.664e-005 7.373e+006 1.059e+011 1.000e+003 2.315e-002 5.638e-006 
5.901e-005 7.649e+006 1.058e+011 1.000e+003 2.195e-002 6.101e-006 
6.193e-005 7.987e+006 1.058e+011 1.000e+003 2.200e-002 6.680e-006 
6.533e-005 8.376e+006 1.059e+011 1.000e+003 2.400e-002 7.396e-006 
6.683e-005 8.546e+006 1.060e+011 1.000e+003 2.451e-002 7.722e-006 
6.833e-005 8.714e+006 1.061e+011 1.000e+003 2.512e-002 8.056e-006 
6.983e-005 8.882e+006 1.063e+011 1.000e+003 3.108e-002 8.397e-006 
7.133e-005 9.051e+006 1.065e+011 1.000e+003 3.618e-002 8.727e-006 
7.283e-005 9.220e+006 1.064e+011 1.000e+003 3.398e-002 9.057e-006 
7.433e-005 9.389e+006 1.064e+011 1.000e+003 3.275e-002 9.387e-006 
7.583e-005 9.558e+006 1.065e+011 1.000e+003 3.419e-002 9.717e-006 
7.733e-005 9.727e+006 1.066e+011 1.000e+003 3.604e-002 1.005e-005 
7.883e-005 9.896e+006 1.067e+011 1.000e+003 3.655e-002 1.038e-005 
8.033e-005 1.006e+007 1.068e+011 1.000e+003 3.727e-002 1.072e-005 
8.183e-005 1.023e+007 1.069e+011 1.000e+003 3.803e-002 1.106e-005 
8.333e-005 1.040e+007 1.070e+011 1.000e+003 3.823e-002 1.141e-005 
8.483e-005 1.056e+007 1.072e+011 1.000e+003 4.013e-002 1.176e-005 
8.633e-005 1.073e+007 1.074e+011 1.000e+003 4.076e-002 1.211e-005 
8.783e-005 1.089e+007 1.075e+011 1.000e+003 4.156e-002 1.247e-005 
8.933e-005 1.106e+007 1.077e+011 1.000e+003 4.291e-002 1.283e-005 
9.082e-005 1.122e+007 1.079e+011 1.000e+003 4.402e-002 1.320e-005 
9.232e-005 1.139e+007 1.081e+011 1.000e+003 4.415e-002 1.358e-005 
9.382e-005 1.155e+007 1.084e+011 1.000e+003 4.344e-002 1.395e-005 
9.532e-005 1.171e+007 1.085e+011 1.000e+003 4.072e-002 1.433e-005 
9.682e-005 1.187e+007 1.086e+011 1.000e+003 4.020e-002 1.471e-005 
9.832e-005 1.203e+007 1.088e+011 1.000e+003 4.152e-002 1.511e-005 
9.982e-005 1.219e+007 1.091e+011 1.000e+003 4.263e-002 1.551e-005 
1.013e-004 1.235e+007 1.092e+011 1.000e+003 4.702e-002 1.593e-005 
1.028e-004 1.250e+007 1.094e+011 1.000e+003 4.631e-002 1.637e-005 
1.043e-004 1.265e+007 1.096e+011 1.000e+003 4.631e-002 1.681e-005 
1.058e-004 1.280e+007 1.099e+011 1.000e+003 4.603e-002 1.726e-005 
1.073e-004 1.296e+007 1.102e+011 1.000e+003 4.604e-002 1.771e-005 
1.088e-004 1.311e+007 1.105e+011 1.000e+003 4.699e-002 1.816e-005 
1.103e-004 1.326e+007 1.108e+011 1.000e+003 4.847e-002 1.863e-005 
1.118e-004 1.340e+007 1.111e+011 1.000e+003 4.745e-002 1.911e-005 
1.133e-004 1.355e+007 1.114e+011 1.000e+003 4.680e-002 1.960e-005 
1.148e-004 1.369e+007 1.117e+011 1.000e+003 4.495e-002 2.010e-005 
1.163e-004 1.384e+007 1.121e+011 1.000e+003 4.666e-002 2.062e-005 
1.178e-004 1.398e+007 1.122e+011 1.000e+003 4.241e-002 2.114e-005 
1.193e-004 1.412e+007 1.123e+011 1.000e+003 4.349e-002 2.168e-005 
1.208e-004 1.425e+007 1.126e+011 1.000e+003 4.413e-002 2.223e-005 
1.223e-004 1.439e+007 1.129e+011 1.000e+003 4.430e-002 2.278e-005 
1.238e-004 1.453e+007 1.133e+011 1.000e+003 4.377e-002 2.334e-005 
1.253e-004 1.466e+007 1.138e+011 1.000e+003 4.522e-002 2.390e-005 
1.268e-004 1.480e+007 1.143e+011 1.000e+003 4.492e-002 2.446e-005 
1.283e-004 1.494e+007 1.149e+011 1.000e+003 4.375e-002 2.501e-005 
1.298e-004 1.507e+007 1.151e+011 1.000e+003 4.430e-002 2.556e-005 
1.313e-004 1.521e+007 1.154e+011 1.000e+003 4.321e-002 2.611e-005 
1.328e-004 1.535e+007 1.158e+011 1.000e+003 4.467e-002 2.665e-005 
1.343e-004 1.549e+007 1.163e+011 1.000e+003 4.312e-002 2.718e-005 
1.358e-004 1.563e+007 1.169e+011 1.000e+003 4.079e-002 2.771e-005 
1.373e-004 1.577e+007 1.175e+011 1.000e+003 4.091e-002 2.823e-005 
1.388e-004 1.591e+007 1.181e+011 1.000e+003 3.913e-002 2.874e-005 
1.403e-004 1.605e+007 1.188e+011 1.000e+003 3.841e-002 2.927e-005 
1.418e-004 1.620e+007 1.196e+011 1.000e+003 4.537e-002 2.980e-005 
1.433e-004 1.634e+007 1.205e+011 1.000e+003 4.799e-002 3.033e-005 
1.448e-004 1.647e+007 1.209e+011 1.000e+003 4.719e-002 3.087e-005 
1.463e-004 1.661e+007 1.217e+011 1.000e+003 4.831e-002 3.144e-005 
1.478e-004 1.674e+007 1.216e+011 1.000e+003 4.971e-002 3.206e-005 
1.493e-004 1.686e+007 1.222e+011 1.000e+003 4.923e-002 3.270e-005 
1.508e-004 1.698e+007 1.230e+011 1.000e+003 4.816e-002 3.334e-005 
1.523e-004 1.711e+007 1.239e+011 1.000e+003 4.936e-002 3.398e-005 
1.538e-004 1.723e+007 1.248e+011 1.000e+003 4.627e-002 3.463e-005 
1.553e-004 1.735e+007 1.259e+011 1.000e+003 4.633e-002 3.531e-005 
1.568e-004 1.747e+007 1.266e+011 1.000e+003 4.508e-002 3.601e-005 
1.583e-004 1.757e+007 1.254e+011 1.000e+003 4.647e-002 3.677e-005 
1.598e-004 1.767e+007 1.258e+011 1.000e+003 4.747e-002 3.756e-005 
1.613e-004 1.777e+007 1.266e+011 1.000e+003 4.759e-002 3.838e-005 
1.628e-004 1.787e+007 1.274e+011 1.000e+003 4.900e-002 3.923e-005 
1.643e-004 1.795e+007 1.266e+011 1.000e+003 5.147e-002 4.014e-005 
1.658e-004 1.803e+007 1.271e+011 1.000e+003 5.333e-002 4.107e-005 
1.673e-004 1.812e+007 1.275e+011 1.000e+003 5.474e-002 4.200e-005 
1.688e-004 1.820e+007 1.277e+011 1.000e+003 5.359e-002 4.293e-005 
1.703e-004 1.828e+007 1.283e+011 1.000e+003 5.407e-002 4.387e-005 
1.718e-004 1.836e+007 1.282e+011 1.000e+003 5.922e-002 4.484e-005 
1.733e-004 1.843e+007 1.277e+011 1.000e+003 6.366e-002 4.581e-005 
1.748e-004 1.851e+007 1.281e+011 1.000e+003 6.689e-002 4.678e-005 
1.763e-004 1.858e+007 1.283e+011 1.000e+003 7.284e-002 4.778e-005 
1.778e-004 1.865e+007 1.281e+011 1.000e+003 7.521e-002 4.881e-005 
1.793e-004 1.872e+007 1.284e+011 1.000e+003 7.879e-002 4.985e-005 
1.808e-004 1.878e+007 1.287e+011 1.000e+003 8.328e-002 5.091e-005 
1.823e-004 1.884e+007 1.267e+011 1.000e+003 8.466e-002 5.199e-005 
1.838e-004 1.890e+007 1.267e+011 1.000e+003 8.250e-002 5.307e-005 
1.853e-004 1.896e+007 1.261e+011 1.000e+003 8.191e-002 5.417e-005 
1.868e-004 1.902e+007 1.259e+011 1.000e+003 7.885e-002 5.527e-005 
1.883e-004 1.907e+007 1.257e+011 1.000e+003 8.775e-002 5.640e-005 
1.898e-004 1.912e+007 1.245e+011 1.000e+003 8.601e-002 5.756e-005 
1.913e-004 1.917e+007 1.239e+011 1.000e+003 8.703e-002 5.872e-005 
1.928e-004 1.921e+007 1.235e+011 1.000e+003 8.084e-002 5.991e-005 
1.943e-004 1.926e+007 1.235e+011 1.000e+003 8.033e-002 6.110e-005 
1.958e-004 1.931e+007 1.239e+011 1.000e+003 8.084e-002 6.227e-005 
1.973e-004 1.935e+007 1.243e+011 1.000e+003 8.212e-002 6.347e-005 
1.988e-004 1.939e+007 1.248e+011 1.000e+003 8.459e-002 6.469e-005 
2.003e-004 1.943e+007 1.254e+011 1.000e+003 9.100e-002 6.590e-005 
2.018e-004 1.948e+007 1.259e+011 1.000e+003 9.199e-002 6.707e-005 
2.033e-004 1.953e+007 1.262e+011 1.000e+003 9.061e-002 6.823e-005 
2.048e-004 1.958e+007 1.269e+011 1.000e+003 9.202e-002 6.937e-005 
2.063e-004 1.964e+007 1.275e+011 1.000e+003 9.326e-002 7.049e-005 
2.078e-004 1.969e+007 1.273e+011 1.000e+003 9.380e-002 7.162e-005 
2.093e-004 1.974e+007 1.251e+011 1.000e+003 7.852e-002 7.277e-005 
2.108e-004 1.979e+007 1.251e+011 1.000e+003 7.987e-002 7.392e-005 
2.123e-004 1.984e+007 1.251e+011 1.000e+003 8.349e-002 7.509e-005 
2.138e-004 1.989e+007 1.257e+011 1.000e+003 8.360e-002 7.625e-005 
2.153e-004 1.994e+007 1.262e+011 1.000e+003 9.331e-002 7.740e-005 
2.168e-004 1.998e+007 1.263e+011 1.000e+003 9.287e-002 7.859e-005 
2.183e-004 2.003e+007 1.266e+011 1.000e+003 8.839e-002 7.978e-005 
2.198e-004 2.007e+007 1.272e+011 1.000e+003 9.038e-002 8.098e-005 
2.213e-004 2.011e+007 1.275e+011 1.000e+003 9.056e-002 8.221e-005 
2.228e-004 2.015e+007 1.279e+011 1.000e+003 8.804e-002 8.343e-005 
2.243e-004 2.019e+007 1.281e+011 1.000e+003 8.693e-002 8.467e-005 
2.258e-004 2.023e+007 1.268e+011 1.000e+003 8.692e-002 8.587e-005 
2.273e-004 2.027e+007 1.242e+011 1.000e+003 8.619e-002 8.708e-005 
2.288e-004 2.031e+007 1.251e+011 1.000e+003 8.915e-002 8.830e-005 
2.303e-004 2.035e+007 1.258e+011 1.000e+003 8.780e-002 8.952e-005 
2.318e-004 2.039e+007 1.265e+011 1.000e+003 8.778e-002 9.077e-005 
2.333e-004 2.042e+007 1.263e+011 1.000e+003 8.821e-002 9.207e-005 
2.348e-004 2.045e+007 1.268e+011 1.000e+003 8.666e-002 9.337e-005 
2.363e-004 2.047e+007 1.270e+011 1.000e+003 8.393e-002 9.468e-005 
2.378e-004 2.050e+007 1.278e+011 1.000e+003 8.527e-002 9.600e-005 
2.393e-004 2.053e+007 1.288e+011 1.000e+003 8.813e-002 9.732e-005 
2.408e-004 2.054e+007 1.289e+011 1.000e+003 9.486e-002 9.869e-005 
2.423e-004 2.056e+007 1.272e+011 1.000e+003 1.080e-001 1.001e-004 
2.438e-004 2.056e+007 1.264e+011 1.000e+003 1.044e-001 1.016e-004 
2.453e-004 2.057e+007 1.264e+011 1.000e+003 9.505e-002 1.030e-004 
2.468e-004 2.057e+007 1.267e+011 1.000e+003 9.475e-002 1.045e-004 
2.483e-004 2.057e+007 1.249e+011 1.000e+003 9.656e-002 1.060e-004 
2.498e-004 2.057e+007 1.204e+011 1.000e+003 8.605e-002 1.075e-004 
2.520e-004 2.058e+007 1.195e+011 1.000e+003 8.335e-002 1.096e-004 
2.542e-004 2.060e+007 1.200e+011 1.000e+003 8.094e-002 1.117e-004 
2.565e-004 2.062e+007 1.209e+011 1.000e+003 8.112e-002 1.138e-004 
2.587e-004 2.063e+007 1.213e+011 1.000e+003 8.388e-002 1.160e-004 
2.609e-004 2.063e+007 1.211e+011 1.000e+003 8.818e-002 1.183e-004 
2.632e-004 2.062e+007 1.205e+011 1.000e+003 1.041e-001 1.206e-004 
2.654e-004 2.061e+007 1.188e+011 1.000e+003 1.064e-001 1.228e-004 
2.677e-004 2.062e+007 1.182e+011 1.000e+003 1.050e-001 1.250e-004 
2.699e-004 2.064e+007 1.182e+011 1.000e+003 1.076e-001 1.271e-004 
2.721e-004 2.065e+007 1.181e+011 1.000e+003 1.090e-001 1.293e-004 
2.744e-004 2.065e+007 1.182e+011 1.000e+003 1.112e-001 1.315e-004 
2.766e-004 2.066e+007 1.174e+011 1.000e+003 1.102e-001 1.337e-004 
2.788e-004 2.067e+007 1.169e+011 1.000e+003 1.054e-001 1.359e-004 
2.811e-004 2.069e+007 1.161e+011 1.000e+003 1.036e-001 1.380e-004 
2.833e-004 2.072e+007 1.153e+011 1.000e+003 1.042e-001 1.400e-004 
2.856e-004 2.075e+007 1.153e+011 1.000e+003 1.041e-001 1.420e-004 
2.878e-004 2.080e+007 1.143e+011 1.000e+003 9.616e-002 1.439e-004 
2.900e-004 2.087e+007 1.144e+011 1.000e+003 9.128e-002 1.457e-004 
2.923e-004 2.094e+007 1.148e+011 1.000e+003 8.770e-002 1.475e-004 
2.945e-004 2.101e+007 1.142e+011 1.000e+003 8.802e-002 1.492e-004 
2.968e-004 2.108e+007 1.135e+011 1.000e+003 9.140e-002 1.510e-004 
2.990e-004 2.114e+007 1.115e+011 1.000e+003 9.193e-002 1.528e-004 
3.012e-004 2.120e+007 1.100e+011 1.000e+003 9.281e-002 1.546e-004 
3.035e-004 2.127e+007 1.091e+011 1.000e+003 9.049e-002 1.564e-004 
3.057e-004 2.134e+007 1.099e+011 1.000e+003 8.654e-002 1.581e-004 
3.080e-004 2.140e+007 1.105e+011 1.000e+003 8.627e-002 1.599e-004 
3.102e-004 2.145e+007 1.107e+011 1.000e+003 9.193e-002 1.618e-004 
3.124e-004 2.150e+007 1.105e+011 1.000e+003 8.803e-002 1.637e-004 
3.147e-004 2.155e+007 1.091e+011 1.000e+003 8.819e-002 1.656e-004 
3.169e-004 2.159e+007 1.090e+011 1.000e+003 8.659e-002 1.676e-004 
3.192e-004 2.162e+007 1.093e+011 1.000e+003 8.476e-002 1.696e-004 
3.214e-004 2.166e+007 1.099e+011 1.000e+003 8.491e-002 1.716e-004 
3.236e-004 2.168e+007 1.090e+011 1.000e+003 8.824e-002 1.737e-004 
3.259e-004 2.170e+007 1.086e+011 1.000e+003 9.158e-002 1.758e-004 
3.281e-004 2.173e+007 1.076e+011 1.000e+003 8.783e-002 1.778e-004 
3.303e-004 2.175e+007 1.075e+011 1.000e+003 8.928e-002 1.799e-004 
3.326e-004 2.178e+007 1.076e+011 1.000e+003 9.091e-002 1.820e-004 
3.348e-004 2.180e+007 1.076e+011 1.000e+003 8.928e-002 1.840e-004 
3.371e-004 2.182e+007 1.076e+011 1.000e+003 8.794e-002 1.862e-004 
3.393e-004 2.184e+007 1.079e+011 1.000e+003 9.218e-002 1.882e-004 
3.415e-004 2.186e+007 1.081e+011 1.000e+003 9.660e-002 1.903e-004 
3.438e-004 2.188e+007 1.069e+011 1.000e+003 9.298e-002 1.925e-004 
3.460e-004 2.190e+007 1.065e+011 1.000e+003 9.378e-002 1.946e-004 
3.483e-004 2.193e+007 1.061e+011 1.000e+003 8.509e-002 1.966e-004 
3.505e-004 2.197e+007 1.062e+011 1.000e+003 8.293e-002 1.986e-004 
3.527e-004 2.201e+007 1.065e+011 1.000e+003 8.165e-002 2.005e-004 
3.550e-004 2.206e+007 1.072e+011 1.000e+003 8.028e-002 2.024e-004 
3.572e-004 2.210e+007 1.069e+011 1.000e+003 8.351e-002 2.043e-004 
3.595e-004 2.215e+007 1.070e+011 1.000e+003 8.093e-002 2.063e-004 
3.617e-004 2.219e+007 1.072e+011 1.000e+003 8.009e-002 2.082e-004 
3.639e-004 2.225e+007 1.078e+011 1.000e+003 8.059e-002 2.101e-004 
3.662e-004 2.229e+007 1.076e+011 1.000e+003 8.434e-002 2.120e-004 
3.684e-004 2.233e+007 1.081e+011 1.000e+003 8.200e-002 2.140e-004 
3.707e-004 2.236e+007 1.075e+011 1.000e+003 8.634e-002 2.160e-004 
3.729e-004 2.239e+007 1.071e+011 1.000e+003 8.681e-002 2.180e-004 
3.751e-004 2.242e+007 1.070e+011 1.000e+003 8.558e-002 2.201e-004 
3.774e-004 2.244e+007 1.070e+011 1.000e+003 8.830e-002 2.221e-004 
3.796e-004 2.247e+007 1.074e+011 1.000e+003 8.655e-002 2.242e-004 
3.818e-004 2.248e+007 1.066e+011 1.000e+003 9.253e-002 2.263e-004 
3.841e-004 2.249e+007 1.065e+011 1.000e+003 9.141e-002 2.285e-004 
3.863e-004 2.251e+007 1.069e+011 1.000e+003 8.858e-002 2.306e-004 
3.886e-004 2.253e+007 1.069e+011 1.000e+003 9.217e-002 2.327e-004 
3.908e-004 2.255e+007 1.063e+011 1.000e+003 9.334e-002 2.348e-004 
3.930e-004 2.259e+007 1.069e+011 1.000e+003 9.224e-002 2.368e-004 
3.953e-004 2.263e+007 1.078e+011 1.000e+003 9.654e-002 2.387e-004 
3.975e-004 2.267e+007 1.088e+011 1.000e+003 9.871e-002 2.407e-004 
3.998e-004 2.271e+007 1.097e+011 1.000e+003 1.064e-001 2.427e-004 
4.020e-004 2.272e+007 1.086e+011 1.000e+003 1.115e-001 2.449e-004 
4.042e-004 2.273e+007 1.067e+011 1.000e+003 9.056e-002 2.470e-004 
4.065e-004 2.275e+007 1.070e+011 1.000e+003 9.083e-002 2.492e-004 
4.087e-004 2.276e+007 1.075e+011 1.000e+003 8.936e-002 2.513e-004 
4.110e-004 2.278e+007 1.070e+011 1.000e+003 9.421e-002 2.534e-004 
4.132e-004 2.280e+007 1.072e+011 1.000e+003 9.498e-002 2.555e-004 
4.154e-004 2.282e+007 1.065e+011 1.000e+003 9.764e-002 2.576e-004 
4.177e-004 2.283e+007 1.063e+011 1.000e+003 1.011e-001 2.597e-004 
4.199e-004 2.285e+007 1.063e+011 1.000e+003 9.242e-002 2.618e-004 
4.221e-004 2.288e+007 1.064e+011 1.000e+003 8.760e-002 2.639e-004 
4.244e-004 2.291e+007 1.066e+011 1.000e+003 8.674e-002 2.659e-004 
4.266e-004 2.295e+007 1.070e+011 1.000e+003 8.533e-002 2.679e-004 
4.289e-004 2.300e+007 1.076e+011 1.000e+003 8.407e-002 2.698e-004 
4.311e-004 2.304e+007 1.085e+011 1.000e+003 8.856e-002 2.717e-004 
4.333e-004 2.308e+007 1.076e+011 1.000e+003 9.927e-002 2.737e-004 
4.356e-004 2.312e+007 1.075e+011 1.000e+003 9.931e-002 2.757e-004 
4.378e-004 2.316e+007 1.080e+011 1.000e+003 9.632e-002 2.776e-004 
4.401e-004 2.321e+007 1.090e+011 1.000e+003 9.343e-002 2.796e-004 
4.423e-004 2.326e+007 1.102e+011 1.000e+003 9.071e-002 2.814e-004 
4.445e-004 2.330e+007 1.096e+011 1.000e+003 9.279e-002 2.834e-004 
4.468e-004 2.333e+007 1.086e+011 1.000e+003 9.215e-002 2.854e-004 
4.490e-004 2.336e+007 1.088e+011 1.000e+003 8.902e-002 2.874e-004 
4.513e-004 2.340e+007 1.089e+011 1.000e+003 9.208e-002 2.894e-004 
4.535e-004 2.343e+007 1.091e+011 1.000e+003 8.758e-002 2.915e-004 
4.557e-004 2.346e+007 1.095e+011 1.000e+003 8.549e-002 2.935e-004 
4.580e-004 2.348e+007 1.103e+011 1.000e+003 8.626e-002 2.956e-004 
4.602e-004 2.350e+007 1.100e+011 1.000e+003 9.051e-002 2.977e-004 
4.625e-004 2.350e+007 1.095e+011 1.000e+003 9.202e-002 2.999e-004 
4.647e-004 2.351e+007 1.094e+011 1.000e+003 9.211e-002 3.021e-004 
4.669e-004 2.350e+007 1.084e+011 1.000e+003 9.497e-002 3.044e-004 
4.692e-004 2.350e+007 1.081e+011 1.000e+003 9.363e-002 3.066e-004 
4.714e-004 2.350e+007 1.081e+011 1.000e+003 9.627e-002 3.088e-004 
4.736e-004 2.350e+007 1.074e+011 1.000e+003 9.737e-002 3.111e-004 
4.759e-004 2.350e+007 1.075e+011 1.000e+003 9.782e-002 3.134e-004 
4.781e-004 2.350e+007 1.080e+011 1.000e+003 1.047e-001 3.156e-004 
4.804e-004 2.349e+007 1.076e+011 1.000e+003 1.026e-001 3.179e-004 
4.826e-004 2.350e+007 1.068e+011 1.000e+003 9.389e-002 3.201e-004 
4.848e-004 2.351e+007 1.073e+011 1.000e+003 9.010e-002 3.223e-004 
4.871e-004 2.351e+007 1.069e+011 1.000e+003 9.459e-002 3.245e-004 
4.893e-004 2.351e+007 1.067e+011 1.000e+003 9.635e-002 3.267e-004 
4.916e-004 2.350e+007 1.061e+011 1.000e+003 9.859e-002 3.290e-004 
4.938e-004 2.351e+007 1.057e+011 1.000e+003 8.808e-002 3.312e-004 
4.960e-004 2.354e+007 1.058e+011 1.000e+003 8.594e-002 3.332e-004 
4.983e-004 2.357e+007 1.061e+011 1.000e+003 8.579e-002 3.353e-004 
5.005e-004 2.360e+007 1.065e+011 1.000e+003 8.375e-002 3.373e-004 
5.028e-004 2.363e+007 1.069e+011 1.000e+003 8.590e-002 3.393e-004 
5.050e-004 2.365e+007 1.070e+011 1.000e+003 8.802e-002 3.414e-004 
5.072e-004 2.366e+007 1.073e+011 1.000e+003 8.959e-002 3.436e-004 
5.095e-004 2.367e+007 1.059e+011 1.000e+003 9.367e-002 3.458e-004 
5.117e-004 2.367e+007 1.057e+011 1.000e+003 9.110e-002 3.480e-004 
5.139e-004 2.368e+007 1.053e+011 1.000e+003 9.329e-002 3.501e-004 
5.162e-004 2.369e+007 1.047e+011 1.000e+003 9.137e-002 3.523e-004 
5.184e-004 2.371e+007 1.051e+011 1.000e+003 8.914e-002 3.545e-004 
5.207e-004 2.373e+007 1.056e+011 1.000e+003 8.748e-002 3.565e-004 
5.229e-004 2.376e+007 1.064e+011 1.000e+003 8.416e-002 3.586e-004 
5.251e-004 2.378e+007 1.066e+011 1.000e+003 8.841e-002 3.607e-004 
5.274e-004 2.379e+007 1.072e+011 1.000e+003 8.859e-002 3.628e-004 
5.296e-004 2.380e+007 1.076e+011 1.000e+003 9.066e-002 3.650e-004 
5.319e-004 2.380e+007 1.081e+011 1.000e+003 9.289e-002 3.672e-004 
5.341e-004 2.379e+007 1.075e+011 1.000e+003 9.670e-002 3.696e-004 
5.363e-004 2.376e+007 1.067e+011 1.000e+003 9.985e-002 3.720e-004 
5.386e-004 2.374e+007 1.067e+011 1.000e+003 9.562e-002 3.744e-004 
5.408e-004 2.374e+007 1.069e+011 1.000e+003 9.481e-002 3.766e-004 
5.431e-004 2.375e+007 1.074e+011 1.000e+003 9.020e-002 3.788e-004 
5.453e-004 2.378e+007 1.082e+011 1.000e+003 8.623e-002 3.808e-004 
5.475e-004 2.380e+007 1.083e+011 1.000e+003 9.062e-002 3.829e-004 
5.498e-004 2.380e+007 1.082e+011 1.000e+003 9.458e-002 3.852e-004 
5.520e-004 2.379e+007 1.080e+011 1.000e+003 9.631e-002 3.875e-004 
5.543e-004 2.378e+007 1.074e+011 1.000e+003 9.660e-002 3.898e-004 
5.565e-004 2.376e+007 1.064e+011 1.000e+003 9.710e-002 3.922e-004 
5.587e-004 2.375e+007 1.063e+011 1.000e+003 9.665e-002 3.944e-004 
5.610e-004 2.376e+007 1.066e+011 1.000e+003 9.610e-002 3.966e-004 
5.632e-004 2.376e+007 1.060e+011 1.000e+003 9.477e-002 3.989e-004 
5.654e-004 2.376e+007 1.063e+011 1.000e+003 9.571e-002 4.011e-004 
5.677e-004 2.376e+007 1.055e+011 1.000e+003 9.909e-002 4.034e-004 
5.699e-004 2.376e+007 1.055e+011 1.000e+003 9.427e-002 4.056e-004 
5.722e-004 2.376e+007 1.056e+011 1.000e+003 9.434e-002 4.078e-004 
5.744e-004 2.377e+007 1.060e+011 1.000e+003 9.409e-002 4.100e-004 
5.766e-004 2.378e+007 1.061e+011 1.000e+003 9.626e-002 4.122e-004 
5.789e-004 2.379e+007 1.066e+011 1.000e+003 9.588e-002 4.143e-004 
5.811e-004 2.380e+007 1.070e+011 1.000e+003 9.380e-002 4.165e-004 
5.834e-004 2.382e+007 1.068e+011 1.000e+003 9.071e-002 4.186e-004 
5.856e-004 2.384e+007 1.073e+011 1.000e+003 8.790e-002 4.207e-004 
5.878e-004 2.386e+007 1.069e+011 1.000e+003 9.260e-002 4.228e-004 
5.901e-004 2.386e+007 1.061e+011 1.000e+003 9.506e-002 4.250e-004 
5.923e-004 2.386e+007 1.062e+011 1.000e+003 9.380e-002 4.273e-004 
5.946e-004 2.387e+007 1.062e+011 1.000e+003 9.432e-002 4.295e-004 
5.968e-004 2.387e+007 1.061e+011 1.000e+003 9.447e-002 4.317e-004 
5.990e-004 2.387e+007 1.060e+011 1.000e+003 9.294e-002 4.339e-004 
6.013e-004 2.389e+007 1.068e+011 1.000e+003 8.987e-002 4.361e-004 
6.035e-004 2.392e+007 1.080e+011 1.000e+003 8.459e-002 4.381e-004 
6.058e-004 2.397e+007 1.089e+011 1.000e+003 7.916e-002 4.400e-004 
6.080e-004 2.401e+007 1.095e+011 1.000e+003 8.101e-002 4.419e-004 
6.102e-004 2.405e+007 1.094e+011 1.000e+003 8.558e-002 4.439e-004 
6.125e-004 2.407e+007 1.099e+011 1.000e+003 8.559e-002 4.460e-004 
6.147e-004 2.409e+007 1.110e+011 1.000e+003 8.584e-002 4.481e-004 
6.169e-004 2.412e+007 1.113e+011 1.000e+003 8.713e-002 4.501e-004 
6.195e-004 2.415e+007 1.114e+011 1.000e+003 8.317e-002 4.525e-004 
6.218e-004 2.417e+007 1.111e+011 1.000e+003 8.895e-002 4.546e-004 
6.238e-004 2.418e+007 1.111e+011 1.000e+003 8.746e-002 4.565e-004 
6.255e-004 2.419e+007 1.116e+011 1.000e+003 8.970e-002 4.582e-004 
6.273e-004 2.420e+007 1.122e+011 1.000e+003 9.129e-002 4.599e-004 
6.291e-004 2.421e+007 1.132e+011 1.000e+003 9.138e-002 4.616e-004 
6.308e-004 2.423e+007 1.137e+011 1.000e+003 9.339e-002 4.632e-004 
6.326e-004 2.424e+007 1.138e+011 1.000e+003 9.892e-002 4.649e-004 
6.343e-004 2.425e+007 1.141e+011 1.000e+003 9.762e-002 4.666e-004 
6.361e-004 2.426e+007 1.146e+011 1.000e+003 9.869e-002 4.683e-004 
6.379e-004 2.428e+007 1.150e+011 1.000e+003 9.845e-002 4.700e-004 
6.396e-004 2.429e+007 1.153e+011 1.000e+003 9.777e-002 4.716e-004 
6.414e-004 2.430e+007 1.152e+011 1.000e+003 1.007e-001 4.733e-004 
6.432e-004 2.431e+007 1.150e+011 1.000e+003 1.021e-001 4.750e-004 
6.449e-004 2.433e+007 1.155e+011 1.000e+003 1.034e-001 4.767e-004 
6.467e-004 2.434e+007 1.162e+011 1.000e+003 1.047e-001 4.783e-004 
6.485e-004 2.436e+007 1.169e+011 1.000e+003 1.073e-001 4.800e-004 
6.502e-004 2.437e+007 1.177e+011 1.000e+003 1.062e-001 4.817e-004 
6.520e-004 2.439e+007 1.186e+011 1.000e+003 1.086e-001 4.833e-004 
6.538e-004 2.440e+007 1.194e+011 1.000e+003 1.119e-001 4.850e-004 
6.555e-004 2.441e+007 1.204e+011 1.000e+003 1.144e-001 4.867e-004 
6.573e-004 2.442e+007 1.215e+011 1.000e+003 1.155e-001 4.884e-004 
6.591e-004 2.445e+007 1.226e+011 1.000e+003 1.096e-001 4.900e-004 
6.608e-004 2.448e+007 1.238e+011 1.000e+003 1.070e-001 4.915e-004 
6.626e-004 2.453e+007 1.256e+011 1.000e+003 1.106e-001 4.930e-004 
6.644e-004 2.457e+007 1.277e+011 1.000e+003 1.156e-001 4.944e-004 
6.661e-004 2.461e+007 1.291e+011 1.000e+003 1.317e-001 4.959e-004 
6.679e-004 2.464e+007 1.246e+011 1.000e+003 1.307e-001 4.975e-004 
6.697e-004 2.468e+007 1.227e+011 1.000e+003 1.369e-001 4.990e-004 
6.714e-004 2.471e+007 1.197e+011 1.000e+003 1.318e-001 5.005e-004 
6.732e-004 2.473e+007 1.191e+011 1.000e+003 1.390e-001 5.022e-004 
6.750e-004 2.474e+007 1.187e+011 1.000e+003 1.425e-001 5.038e-004 
6.767e-004 2.476e+007 1.190e+011 1.000e+003 1.437e-001 5.055e-004 
6.785e-004 2.478e+007 1.199e+011 1.000e+003 1.442e-001 5.071e-004 
6.803e-004 2.479e+007 1.179e+011 1.000e+003 1.347e-001 5.088e-004 
6.820e-004 2.480e+007 1.175e+011 1.000e+003 1.309e-001 5.105e-004 
6.838e-004 2.481e+007 1.172e+011 1.000e+003 1.264e-001 5.122e-004 
6.855e-004 2.482e+007 1.165e+011 1.000e+003 1.235e-001 5.139e-004 
6.873e-004 2.483e+007 1.164e+011 1.000e+003 1.207e-001 5.156e-004 
6.891e-004 2.484e+007 1.164e+011 1.000e+003 1.184e-001 5.173e-004 
6.908e-004 2.484e+007 1.169e+011 1.000e+003 1.168e-001 5.190e-004 
6.926e-004 2.485e+007 1.177e+011 1.000e+003 1.198e-001 5.207e-004 
6.944e-004 2.486e+007 1.180e+011 1.000e+003 1.227e-001 5.224e-004 
6.961e-004 2.487e+007 1.188e+011 1.000e+003 1.223e-001 5.241e-004 
6.979e-004 2.488e+007 1.197e+011 1.000e+003 1.273e-001 5.258e-004 
6.997e-004 2.488e+007 1.205e+011 1.000e+003 1.341e-001 5.276e-004 
7.014e-004 2.488e+007 1.188e+011 1.000e+003 1.409e-001 5.294e-004 
7.032e-004 2.487e+007 1.183e+011 1.000e+003 1.488e-001 5.312e-004 
7.050e-004 2.486e+007 1.189e+011 1.000e+003 1.733e-001 5.330e-004 
7.067e-004 2.486e+007 1.192e+011 1.000e+003 1.817e-001 5.348e-004 
7.085e-004 2.484e+007 1.158e+011 1.000e+003 1.622e-001 5.367e-004 
7.103e-004 2.482e+007 1.154e+011 1.000e+003 1.546e-001 5.386e-004 
7.120e-004 2.480e+007 1.154e+011 1.000e+003 1.496e-001 5.405e-004 
7.138e-004 2.479e+007 1.153e+011 1.000e+003 1.394e-001 5.423e-004 
7.156e-004 2.479e+007 1.151e+011 1.000e+003 1.271e-001 5.441e-004 
7.173e-004 2.478e+007 1.143e+011 1.000e+003 1.210e-001 5.459e-004 
7.191e-004 2.478e+007 1.136e+011 1.000e+003 1.221e-001 5.477e-004 
7.209e-004 2.478e+007 1.137e+011 1.000e+003 1.255e-001 5.494e-004 
7.226e-004 2.480e+007 1.136e+011 1.000e+003 1.238e-001 5.511e-004 
7.244e-004 2.482e+007 1.137e+011 1.000e+003 1.244e-001 5.527e-004 
7.262e-004 2.484e+007 1.140e+011 1.000e+003 1.163e-001 5.544e-004 
7.279e-004 2.486e+007 1.144e+011 1.000e+003 1.090e-001 5.560e-004 
7.297e-004 2.487e+007 1.149e+011 1.000e+003 1.183e-001 5.577e-004 
7.315e-004 2.488e+007 1.153e+011 1.000e+003 1.176e-001 5.594e-004 
7.332e-004 2.488e+007 1.159e+011 1.000e+003 1.236e-001 5.611e-004 
7.350e-004 2.489e+007 1.163e+011 1.000e+003 1.144e-001 5.628e-004 
7.367e-004 2.489e+007 1.169e+011 1.000e+003 1.147e-001 5.646e-004 
7.385e-004 2.490e+007 1.170e+011 1.000e+003 1.052e-001 5.663e-004 
7.403e-004 2.491e+007 1.127e+011 1.000e+003 9.334e-002 5.680e-004 
7.420e-004 2.491e+007 1.133e+011 1.000e+003 9.196e-002 5.698e-004 
7.438e-004 2.491e+007 1.141e+011 1.000e+003 9.104e-002 5.715e-004 
7.456e-004 2.491e+007 1.151e+011 1.000e+003 9.000e-002 5.733e-004 
7.473e-004 2.490e+007 1.140e+011 1.000e+003 9.375e-002 5.751e-004 
7.491e-004 2.489e+007 1.134e+011 1.000e+003 9.859e-002 5.769e-004 
7.509e-004 2.488e+007 1.134e+011 1.000e+003 9.981e-002 5.788e-004 
7.526e-004 2.487e+007 1.115e+011 1.000e+003 1.016e-001 5.806e-004 
7.544e-004 2.487e+007 1.093e+011 1.000e+003 1.024e-001 5.824e-004 
7.562e-004 2.487e+007 1.080e+011 1.000e+003 9.760e-002 5.842e-004 
7.579e-004 2.487e+007 1.078e+011 1.000e+003 9.658e-002 5.859e-004 
7.597e-004 2.487e+007 1.080e+011 1.000e+003 9.563e-002 5.877e-004 
7.615e-004 2.487e+007 1.084e+011 1.000e+003 9.522e-002 5.895e-004 
7.632e-004 2.486e+007 1.087e+011 1.000e+003 9.961e-002 5.913e-004 
7.650e-004 2.486e+007 1.089e+011 1.000e+003 1.011e-001 5.931e-004 
7.668e-004 2.484e+007 1.089e+011 1.000e+003 1.070e-001 5.949e-004 
7.685e-004 2.482e+007 1.081e+011 1.000e+003 1.072e-001 5.968e-004 
7.703e-004 2.481e+007 1.081e+011 1.000e+003 1.083e-001 5.987e-004 
7.721e-004 2.480e+007 1.083e+011 1.000e+003 1.065e-001 6.006e-004 
7.738e-004 2.480e+007 1.087e+011 1.000e+003 1.070e-001 6.023e-004 
7.756e-004 2.480e+007 1.088e+011 1.000e+003 1.062e-001 6.040e-004 
7.774e-004 2.481e+007 1.092e+011 1.000e+003 1.092e-001 6.057e-004 
7.791e-004 2.482e+007 1.097e+011 1.000e+003 1.101e-001 6.074e-004 
7.809e-004 2.484e+007 1.106e+011 1.000e+003 1.107e-001 6.091e-004 
7.827e-004 2.486e+007 1.117e+011 1.000e+003 1.126e-001 6.107e-004 
7.844e-004 2.487e+007 1.112e+011 1.000e+003 1.107e-001 6.124e-004 
7.862e-004 2.488e+007 1.115e+011 1.000e+003 1.035e-001 6.141e-004 
7.879e-004 2.489e+007 1.116e+011 1.000e+003 1.016e-001 6.158e-004 
7.897e-004 2.489e+007 1.105e+011 1.000e+003 9.746e-002 6.175e-004 
7.915e-004 2.490e+007 1.099e+011 1.000e+003 9.495e-002 6.193e-004 
7.932e-004 2.489e+007 1.098e+011 1.000e+003 9.503e-002 6.211e-004 
7.950e-004 2.489e+007 1.100e+011 1.000e+003 9.581e-002 6.229e-004 
7.968e-004 2.488e+007 1.088e+011 1.000e+003 9.498e-002 6.247e-004 
7.985e-004 2.487e+007 1.086e+011 1.000e+003 9.575e-002 6.265e-004 
8.003e-004 2.487e+007 1.086e+011 1.000e+003 9.733e-002 6.283e-004 
8.021e-004 2.486e+007 1.089e+011 1.000e+003 9.885e-002 6.301e-004 
8.038e-004 2.485e+007 1.087e+011 1.000e+003 9.918e-002 6.320e-004 
8.056e-004 2.484e+007 1.087e+011 1.000e+003 9.570e-002 6.338e-004 
8.074e-004 2.484e+007 1.083e+011 1.000e+003 9.532e-002 6.356e-004 
8.091e-004 2.484e+007 1.084e+011 1.000e+003 9.351e-002 6.373e-004 
8.109e-004 2.486e+007 1.086e+011 1.000e+003 9.315e-002 6.390e-004 
8.127e-004 2.488e+007 1.091e+011 1.000e+003 9.427e-002 6.406e-004 
8.144e-004 2.489e+007 1.087e+011 1.000e+003 9.783e-002 6.423e-004 
8.162e-004 2.490e+007 1.089e+011 1.000e+003 9.438e-002 6.440e-004 
8.180e-004 2.492e+007 1.088e+011 1.000e+003 9.431e-002 6.456e-004 
8.197e-004 2.494e+007 1.093e+011 1.000e+003 9.876e-002 6.472e-004 
8.215e-004 2.496e+007 1.101e+011 1.000e+003 1.027e-001 6.489e-004 
8.233e-004 2.497e+007 1.104e+011 1.000e+003 1.118e-001 6.506e-004 
8.250e-004 2.497e+007 1.105e+011 1.000e+003 1.164e-001 6.523e-004 
8.268e-004 2.496e+007 1.103e+011 1.000e+003 1.214e-001 6.541e-004 
8.286e-004 2.496e+007 1.095e+011 1.000e+003 1.239e-001 6.559e-004 
8.303e-004 2.496e+007 1.097e+011 1.000e+003 1.244e-001 6.577e-004 
8.321e-004 2.496e+007 1.104e+011 1.000e+003 1.229e-001 6.594e-004 
8.339e-004 2.498e+007 1.114e+011 1.000e+003 1.204e-001 6.611e-004 
8.356e-004 2.501e+007 1.116e+011 1.000e+003 1.260e-001 6.627e-004 
8.374e-004 2.503e+007 1.120e+011 1.000e+003 1.290e-001 6.643e-004 
8.391e-004 2.504e+007 1.115e+011 1.000e+003 1.404e-001 6.660e-004 
8.409e-004 2.505e+007 1.116e+011 1.000e+003 1.504e-001 6.677e-004 
8.427e-004 2.506e+007 1.082e+011 1.000e+003 1.077e-001 6.694e-004 
8.444e-004 2.507e+007 1.085e+011 1.000e+003 1.108e-001 6.711e-004 
8.462e-004 2.507e+007 1.082e+011 1.000e+003 1.081e-001 6.728e-004 
8.480e-004 2.508e+007 1.079e+011 1.000e+003 9.969e-002 6.745e-004 
8.497e-004 2.509e+007 1.081e+011 1.000e+003 9.627e-002 6.762e-004 
8.515e-004 2.509e+007 1.083e+011 1.000e+003 9.420e-002 6.779e-004 
8.533e-004 2.509e+007 1.089e+011 1.000e+003 9.477e-002 6.797e-004 
8.550e-004 2.509e+007 1.098e+011 1.000e+003 9.835e-002 6.815e-004 
8.568e-004 2.509e+007 1.101e+011 1.000e+003 1.046e-001 6.833e-004 
8.586e-004 2.508e+007 1.103e+011 1.000e+003 9.903e-002 6.851e-004 
8.603e-004 2.508e+007 1.106e+011 1.000e+003 9.245e-002 6.869e-004 
8.621e-004 2.508e+007 1.105e+011 1.000e+003 9.148e-002 6.886e-004 
8.639e-004 2.510e+007 1.109e+011 1.000e+003 8.741e-002 6.903e-004 
8.656e-004 2.512e+007 1.117e+011 1.000e+003 8.529e-002 6.919e-004 
8.674e-004 2.514e+007 1.121e+011 1.000e+003 8.710e-002 6.935e-004 
8.692e-004 2.515e+007 1.128e+011 1.000e+003 8.620e-002 6.952e-004 
8.709e-004 2.517e+007 1.124e+011 1.000e+003 8.697e-002 6.968e-004 
8.727e-004 2.519e+007 1.130e+011 1.000e+003 9.289e-002 6.985e-004 
8.745e-004 2.520e+007 1.140e+011 1.000e+003 1.002e-001 7.002e-004 
8.762e-004 2.521e+007 1.145e+011 1.000e+003 1.082e-001 7.018e-004 
8.780e-004 2.522e+007 1.153e+011 1.000e+003 1.110e-001 7.036e-004 
8.798e-004 2.522e+007 1.152e+011 1.000e+003 1.120e-001 7.053e-004 
8.815e-004 2.522e+007 1.155e+011 1.000e+003 1.099e-001 7.071e-004 
8.833e-004 2.521e+007 1.147e+011 1.000e+003 1.138e-001 7.089e-004 
8.850e-004 2.520e+007 1.138e+011 1.000e+003 1.140e-001 7.108e-004 
8.868e-004 2.519e+007 1.118e+011 1.000e+003 1.153e-001 7.126e-004 
8.886e-004 2.519e+007 1.110e+011 1.000e+003 1.113e-001 7.143e-004 
8.903e-004 2.520e+007 1.110e+011 1.000e+003 1.065e-001 7.160e-004 
8.921e-004 2.522e+007 1.099e+011 1.000e+003 9.021e-002 7.177e-004 
8.939e-004 2.523e+007 1.099e+011 1.000e+003 8.969e-002 7.193e-004 
8.956e-004 2.526e+007 1.083e+011 1.000e+003 9.009e-002 7.210e-004 
8.974e-004 2.527e+007 1.076e+011 1.000e+003 9.103e-002 7.227e-004 
8.992e-004 2.527e+007 1.074e+011 1.000e+003 9.656e-002 7.244e-004 
9.009e-004 2.527e+007 1.069e+011 1.000e+003 9.807e-002 7.261e-004 
9.027e-004 2.527e+007 1.071e+011 1.000e+003 9.901e-002 7.279e-004 
9.045e-004 2.527e+007 1.074e+011 1.000e+003 9.682e-002 7.297e-004 
9.062e-004 2.527e+007 1.079e+011 1.000e+003 9.927e-002 7.315e-004 
9.080e-004 2.526e+007 1.085e+011 1.000e+003 9.788e-002 7.333e-004 
9.098e-004 2.525e+007 1.094e+011 1.000e+003 1.019e-001 7.351e-004 
9.115e-004 2.524e+007 1.088e+011 1.000e+003 1.103e-001 7.370e-004 
9.133e-004 2.521e+007 1.085e+011 1.000e+003 1.129e-001 7.389e-004 
9.151e-004 2.519e+007 1.089e+011 1.000e+003 1.168e-001 7.408e-004 
9.168e-004 2.518e+007 1.090e+011 1.000e+003 1.185e-001 7.426e-004 
9.186e-004 2.517e+007 1.089e+011 1.000e+003 1.265e-001 7.445e-004 
9.204e-004 2.517e+007 1.096e+011 1.000e+003 1.303e-001 7.463e-004 
9.221e-004 2.516e+007 1.104e+011 1.000e+003 1.356e-001 7.481e-004 
9.239e-004 2.516e+007 1.114e+011 1.000e+003 1.390e-001 7.499e-004 
9.257e-004 2.515e+007 1.122e+011 1.000e+003 1.459e-001 7.517e-004 
9.274e-004 2.514e+007 1.120e+011 1.000e+003 1.492e-001 7.535e-004 
9.292e-004 2.512e+007 1.115e+011 1.000e+003 1.448e-001 7.555e-004 
9.310e-004 2.511e+007 1.116e+011 1.000e+003 1.366e-001 7.573e-004 
9.327e-004 2.510e+007 1.118e+011 1.000e+003 1.364e-001 7.591e-004 
9.345e-004 2.510e+007 1.124e+011 1.000e+003 1.387e-001 7.609e-004 
9.362e-004 2.508e+007 1.124e+011 1.000e+003 1.435e-001 7.628e-004 
9.380e-004 2.507e+007 1.127e+011 1.000e+003 1.476e-001 7.646e-004 
9.398e-004 2.505e+007 1.132e+011 1.000e+003 1.510e-001 7.665e-004 
9.415e-004 2.503e+007 1.136e+011 1.000e+003 1.539e-001 7.684e-004 
9.433e-004 2.501e+007 1.133e+011 1.000e+003 1.562e-001 7.703e-004 
9.451e-004 2.500e+007 1.137e+011 1.000e+003 1.562e-001 7.722e-004 
9.468e-004 2.499e+007 1.145e+011 1.000e+003 1.562e-001 7.740e-004 
9.486e-004 2.499e+007 1.154e+011 1.000e+003 1.590e-001 7.758e-004 
9.504e-004 2.498e+007 1.151e+011 1.000e+003 1.631e-001 7.776e-004 
9.521e-004 2.498e+007 1.155e+011 1.000e+003 1.682e-001 7.794e-004 
9.539e-004 2.497e+007 1.160e+011 1.000e+003 1.667e-001 7.812e-004 
9.557e-004 2.497e+007 1.166e+011 1.000e+003 1.662e-001 7.830e-004 
9.574e-004 2.497e+007 1.167e+011 1.000e+003 1.681e-001 7.847e-004 
9.592e-004 2.496e+007 1.166e+011 1.000e+003 1.754e-001 7.866e-004 
9.610e-004 2.495e+007 1.171e+011 1.000e+003 1.784e-001 7.884e-004 
9.627e-004 2.495e+007 1.177e+011 1.000e+003 1.769e-001 7.902e-004 
9.645e-004 2.495e+007 1.184e+011 1.000e+003 1.783e-001 7.919e-004 
9.663e-004 2.496e+007 1.191e+011 1.000e+003 1.832e-001 7.937e-004 
9.680e-004 2.496e+007 1.199e+011 1.000e+003 1.873e-001 7.954e-004 
9.698e-004 2.496e+007 1.208e+011 1.000e+003 1.914e-001 7.972e-004 
9.716e-004 2.495e+007 1.218e+011 1.000e+003 1.942e-001 7.990e-004 
9.733e-004 2.495e+007 1.227e+011 1.000e+003 1.985e-001 8.008e-004 
9.751e-004 2.495e+007 1.231e+011 1.000e+003 2.034e-001 8.025e-004 
9.769e-004 2.495e+007 1.223e+011 1.000e+003 2.044e-001 8.043e-004 
9.786e-004 2.495e+007 1.229e+011 1.000e+003 2.043e-001 8.060e-004 
9.804e-004 2.496e+007 1.232e+011 1.000e+003 1.995e-001 8.078e-004 
9.822e-004 2.496e+007 1.236e+011 1.000e+003 1.988e-001 8.095e-004 
9.839e-004 2.496e+007 1.180e+011 1.000e+003 2.149e-001 8.113e-004 
9.857e-004 2.496e+007 1.173e+011 1.000e+003 2.222e-001 8.131e-004 
9.874e-004 2.496e+007 1.173e+011 1.000e+003 2.177e-001 8.148e-004 
9.892e-004 2.498e+007 1.170e+011 1.000e+003 2.190e-001 8.165e-004 
9.910e-004 2.499e+007 1.174e+011 1.000e+003 2.185e-001 8.181e-004 
9.927e-004 2.500e+007 1.177e+011 1.000e+003 2.200e-001 8.198e-004 
9.945e-004 2.500e+007 1.184e+011 1.000e+003 2.212e-001 8.216e-004 
9.963e-004 2.501e+007 1.193e+011 1.000e+003 2.214e-001 8.233e-004 
9.980e-004 2.501e+007 1.186e+011 1.000e+003 2.262e-001 8.251e-004 
9.998e-004 2.501e+007 1.192e+011 1.000e+003 2.255e-001 8.268e-004 
1.002e-003 2.501e+007 1.201e+011 1.000e+003 2.234e-001 8.286e-004 
1.003e-003 2.502e+007 1.207e+011 1.000e+003 2.253e-001 8.303e-004 
1.005e-003 2.502e+007 1.211e+011 1.000e+003 2.252e-001 8.320e-004 
1.007e-003 2.503e+007 1.221e+011 1.000e+003 2.260e-001 8.338e-004 
1.009e-003 2.503e+007 1.228e+011 1.000e+003 2.283e-001 8.355e-004 
1.010e-003 2.502e+007 1.232e+011 1.000e+003 2.308e-001 8.373e-004 
1.012e-003 2.502e+007 1.235e+011 1.000e+003 2.332e-001 8.391e-004 
1.014e-003 2.501e+007 1.241e+011 1.000e+003 2.329e-001 8.409e-004 
1.016e-003 2.501e+007 1.248e+011 1.000e+003 2.325e-001 8.427e-004 
1.017e-003 2.502e+007 1.256e+011 1.000e+003 2.314e-001 8.444e-004 
1.019e-003 2.503e+007 1.263e+011 1.000e+003 2.277e-001 8.461e-004 
1.021e-003 2.505e+007 1.269e+011 1.000e+003 2.304e-001 8.478e-004 
1.023e-003 2.506e+007 1.277e+011 1.000e+003 2.302e-001 8.494e-004 
1.025e-003 2.507e+007 1.286e+011 1.000e+003 2.296e-001 8.511e-004 
1.026e-003 2.508e+007 1.282e+011 1.000e+003 2.324e-001 8.528e-004 
1.028e-003 2.508e+007 1.287e+011 1.000e+003 2.296e-001 8.546e-004 
1.030e-003 2.509e+007 1.294e+011 1.000e+003 2.257e-001 8.563e-004 
1.032e-003 2.510e+007 1.296e+011 1.000e+003 2.199e-001 8.580e-004 
1.033e-003 2.510e+007 1.302e+011 1.000e+003 2.144e-001 8.597e-004 
1.035e-003 2.511e+007 1.288e+011 1.000e+003 2.146e-001 8.614e-004 
1.037e-003 2.512e+007 1.276e+011 1.000e+003 2.155e-001 8.632e-004 
1.039e-003 2.512e+007 1.269e+011 1.000e+003 2.181e-001 8.649e-004 
1.040e-003 2.511e+007 1.237e+011 1.000e+003 2.260e-001 8.667e-004 
1.042e-003 2.510e+007 1.217e+011 1.000e+003 2.364e-001 8.686e-004 
1.044e-003 2.509e+007 1.209e+011 1.000e+003 2.333e-001 8.704e-004 
1.046e-003 2.508e+007 1.210e+011 1.000e+003 2.286e-001 8.722e-004 
1.047e-003 2.507e+007 1.209e+011 1.000e+003 2.309e-001 8.741e-004 
1.049e-003 2.506e+007 1.201e+011 1.000e+003 2.318e-001 8.759e-004 
1.051e-003 2.504e+007 1.201e+011 1.000e+003 2.278e-001 8.778e-004 
1.053e-003 2.503e+007 1.196e+011 1.000e+003 2.275e-001 8.797e-004 
1.055e-003 2.501e+007 1.176e+011 1.000e+003 2.302e-001 8.816e-004 
1.056e-003 2.499e+007 1.170e+011 1.000e+003 2.307e-001 8.835e-004 
1.058e-003 2.497e+007 1.165e+011 1.000e+003 2.302e-001 8.853e-004 
1.060e-003 2.495e+007 1.156e+011 1.000e+003 2.311e-001 8.873e-004 
1.062e-003 2.494e+007 1.152e+011 1.000e+003 2.237e-001 8.891e-004 
1.063e-003 2.493e+007 1.154e+011 1.000e+003 2.182e-001 8.909e-004 
1.065e-003 2.494e+007 1.156e+011 1.000e+003 2.129e-001 8.927e-004 
1.067e-003 2.494e+007 1.156e+011 1.000e+003 2.130e-001 8.944e-004 
1.069e-003 2.494e+007 1.156e+011 1.000e+003 2.107e-001 8.962e-004 
1.070e-003 2.494e+007 1.152e+011 1.000e+003 2.103e-001 8.979e-004 
1.072e-003 2.495e+007 1.154e+011 1.000e+003 2.047e-001 8.996e-004 
1.074e-003 2.496e+007 1.152e+011 1.000e+003 2.054e-001 9.013e-004 
1.076e-003 2.496e+007 1.148e+011 1.000e+003 2.026e-001 9.031e-004 
1.077e-003 2.495e+007 1.147e+011 1.000e+003 1.964e-001 9.049e-004 
1.079e-003 2.495e+007 1.149e+011 1.000e+003 1.937e-001 9.067e-004 
1.081e-003 2.495e+007 1.151e+011 1.000e+003 1.914e-001 9.084e-004 
1.083e-003 2.495e+007 1.156e+011 1.000e+003 1.938e-001 9.102e-004 
1.085e-003 2.495e+007 1.160e+011 1.000e+003 1.890e-001 9.120e-004 
1.086e-003 2.495e+007 1.165e+011 1.000e+003 1.867e-001 9.137e-004 
1.088e-003 2.496e+007 1.168e+011 1.000e+003 1.824e-001 9.155e-004 
1.090e-003 2.497e+007 1.171e+011 1.000e+003 1.768e-001 9.172e-004 
1.092e-003 2.498e+007 1.174e+011 1.000e+003 1.687e-001 9.189e-004 
1.093e-003 2.499e+007 1.180e+011 1.000e+003 1.665e-001 9.205e-004 
1.095e-003 2.500e+007 1.187e+011 1.000e+003 1.611e-001 9.222e-004 
1.097e-003 2.502e+007 1.197e+011 1.000e+003 1.519e-001 9.239e-004 
1.099e-003 2.504e+007 1.191e+011 1.000e+003 1.528e-001 9.255e-004 
1.100e-003 2.506e+007 1.198e+011 1.000e+003 1.555e-001 9.271e-004 
1.102e-003 2.508e+007 1.199e+011 1.000e+003 1.602e-001 9.287e-004 
1.104e-003 2.509e+007 1.204e+011 1.000e+003 1.625e-001 9.304e-004 
1.106e-003 2.509e+007 1.214e+011 1.000e+003 1.648e-001 9.322e-004 
1.108e-003 2.509e+007 1.223e+011 1.000e+003 1.686e-001 9.339e-004 
1.109e-003 2.509e+007 1.227e+011 1.000e+003 1.697e-001 9.357e-004 
1.111e-003 2.509e+007 1.237e+011 1.000e+003 1.723e-001 9.375e-004 
1.113e-003 2.508e+007 1.239e+011 1.000e+003 1.745e-001 9.393e-004 
1.115e-003 2.508e+007 1.250e+011 1.000e+003 1.759e-001 9.411e-004 
1.116e-003 2.508e+007 1.237e+011 1.000e+003 1.813e-001 9.429e-004 
1.118e-003 2.507e+007 1.230e+011 1.000e+003 1.843e-001 9.447e-004 
1.120e-003 2.507e+007 1.227e+011 1.000e+003 1.743e-001 9.464e-004 
1.122e-003 2.510e+007 1.228e+011 1.000e+003 1.665e-001 9.481e-004 
1.123e-003 2.513e+007 1.232e+011 1.000e+003 1.544e-001 9.496e-004 
1.125e-003 2.516e+007 1.235e+011 1.000e+003 1.546e-001 9.512e-004 
1.127e-003 2.517e+007 1.231e+011 1.000e+003 1.506e-001 9.528e-004 
1.129e-003 2.517e+007 1.203e+011 1.000e+003 1.540e-001 9.546e-004 
1.130e-003 2.517e+007 1.193e+011 1.000e+003 1.488e-001 9.564e-004 
1.132e-003 2.516e+007 1.190e+011 1.000e+003 1.442e-001 9.582e-004 
1.134e-003 2.516e+007 1.185e+011 1.000e+003 1.407e-001 9.600e-004 
1.136e-003 2.516e+007 1.184e+011 1.000e+003 1.399e-001 9.618e-004 
1.138e-003 2.515e+007 1.184e+011 1.000e+003 1.409e-001 9.636e-004 
1.139e-003 2.514e+007 1.179e+011 1.000e+003 1.286e-001 9.654e-004 
1.141e-003 2.513e+007 1.165e+011 1.000e+003 1.226e-001 9.672e-004 
1.143e-003 2.511e+007 1.154e+011 1.000e+003 1.289e-001 9.691e-004 
1.145e-003 2.510e+007 1.147e+011 1.000e+003 1.285e-001 9.710e-004 
1.146e-003 2.508e+007 1.136e+011 1.000e+003 1.183e-001 9.729e-004 
1.148e-003 2.507e+007 1.132e+011 1.000e+003 1.241e-001 9.747e-004 
1.150e-003 2.506e+007 1.133e+011 1.000e+003 1.234e-001 9.765e-004 
1.152e-003 2.506e+007 1.137e+011 1.000e+003 1.206e-001 9.783e-004 
1.153e-003 2.506e+007 1.142e+011 1.000e+003 1.252e-001 9.801e-004 
1.155e-003 2.506e+007 1.142e+011 1.000e+003 1.264e-001 9.818e-004 
1.157e-003 2.507e+007 1.148e+011 1.000e+003 1.265e-001 9.836e-004 
1.159e-003 2.507e+007 1.157e+011 1.000e+003 1.264e-001 9.853e-004 
1.160e-003 2.508e+007 1.170e+011 1.000e+003 1.286e-001 9.870e-004 
1.162e-003 2.509e+007 1.178e+011 1.000e+003 1.367e-001 9.887e-004 
1.164e-003 2.511e+007 1.190e+011 1.000e+003 1.363e-001 9.903e-004 
1.166e-003 2.513e+007 1.197e+011 1.000e+003 1.312e-001 9.919e-004 
1.168e-003 2.516e+007 1.208e+011 1.000e+003 1.301e-001 9.935e-004 
1.169e-003 2.518e+007 1.211e+011 1.000e+003 1.356e-001 9.951e-004 
1.171e-003 2.518e+007 1.201e+011 1.000e+003 1.444e-001 9.969e-004 
1.173e-003 2.517e+007 1.192e+011 1.000e+003 1.513e-001 9.987e-004 
1.175e-003 2.516e+007 1.194e+011 1.000e+003 1.533e-001 1.001e-003 
1.176e-003 2.515e+007 1.199e+011 1.000e+003 1.543e-001 1.002e-003 
1.178e-003 2.514e+007 1.205e+011 1.000e+003 1.551e-001 1.004e-003 
1.180e-003 2.514e+007 1.212e+011 1.000e+003 1.553e-001 1.006e-003 
1.182e-003 2.514e+007 1.220e+011 1.000e+003 1.531e-001 1.008e-003 
1.183e-003 2.516e+007 1.228e+011 1.000e+003 1.560e-001 1.009e-003 
1.185e-003 2.517e+007 1.232e+011 1.000e+003 1.568e-001 1.011e-003 
1.187e-003 2.518e+007 1.246e+011 1.000e+003 1.585e-001 1.013e-003 
1.189e-003 2.518e+007 1.255e+011 1.000e+003 1.609e-001 1.015e-003 
1.190e-003 2.518e+007 1.259e+011 1.000e+003 1.652e-001 1.016e-003 
1.192e-003 2.519e+007 1.266e+011 1.000e+003 1.651e-001 1.018e-003 
1.194e-003 2.519e+007 1.279e+011 1.000e+003 1.678e-001 1.020e-003 
1.196e-003 2.519e+007 1.294e+011 1.000e+003 1.703e-001 1.022e-003 
1.198e-003 2.520e+007 1.309e+011 1.000e+003 1.700e-001 1.023e-003 
1.199e-003 2.521e+007 1.324e+011 1.000e+003 1.679e-001 1.025e-003 
1.201e-003 2.522e+007 1.340e+011 1.000e+003 1.715e-001 1.027e-003 
1.203e-003 2.523e+007 1.355e+011 1.000e+003 1.738e-001 1.028e-003 
1.205e-003 2.524e+007 1.353e+011 1.000e+003 1.912e-001 1.030e-003 
1.206e-003 2.525e+007 1.343e+011 1.000e+003 1.774e-001 1.032e-003 
1.208e-003 2.526e+007 1.354e+011 1.000e+003 1.764e-001 1.033e-003 
1.210e-003 2.526e+007 1.364e+011 1.000e+003 1.806e-001 1.035e-003 
1.212e-003 2.526e+007 1.376e+011 1.000e+003 1.821e-001 1.037e-003 
1.213e-003 2.526e+007 1.364e+011 1.000e+003 1.891e-001 1.039e-003 
1.215e-003 2.524e+007 1.357e+011 1.000e+003 1.886e-001 1.041e-003 
1.217e-003 2.523e+007 1.362e+011 1.000e+003 1.928e-001 1.042e-003 
1.219e-003 2.521e+007 1.375e+011 1.000e+003 1.957e-001 1.044e-003 
1.220e-003 2.520e+007 1.369e+011 1.000e+003 2.041e-001 1.046e-003 
1.222e-003 2.518e+007 1.377e+011 1.000e+003 2.081e-001 1.048e-003 
1.224e-003 2.517e+007 1.373e+011 1.000e+003 2.005e-001 1.050e-003 
1.226e-003 2.515e+007 1.384e+011 1.000e+003 2.021e-001 1.052e-003 
1.228e-003 2.513e+007 1.396e+011 1.000e+003 2.073e-001 1.054e-003 
1.229e-003 2.510e+007 1.403e+011 1.000e+003 2.099e-001 1.056e-003 
1.231e-003 2.508e+007 1.415e+011 1.000e+003 2.116e-001 1.058e-003 
1.233e-003 2.507e+007 1.431e+011 1.000e+003 2.111e-001 1.059e-003 
1.235e-003 2.506e+007 1.445e+011 1.000e+003 2.138e-001 1.061e-003 
1.236e-003 2.505e+007 1.459e+011 1.000e+003 2.141e-001 1.063e-003 
1.238e-003 2.504e+007 1.473e+011 1.000e+003 2.177e-001 1.065e-003 
1.240e-003 2.503e+007 1.490e+011 1.000e+003 2.217e-001 1.067e-003 
1.242e-003 2.500e+007 1.497e+011 1.000e+003 2.265e-001 1.069e-003 
1.243e-003 2.498e+007 1.503e+011 1.000e+003 2.523e-001 1.071e-003 
1.245e-003 2.496e+007 1.510e+011 1.000e+003 2.816e-001 1.073e-003 
1.247e-003 2.496e+007 1.526e+011 1.000e+003 2.898e-001 1.074e-003 
1.249e-003 2.496e+007 1.535e+011 1.000e+003 3.045e-001 1.076e-003 
1.251e-003 2.495e+007 1.540e+011 1.000e+003 3.156e-001 1.078e-003 
1.252e-003 2.493e+007 1.546e+011 1.000e+003 3.248e-001 1.080e-003 
1.254e-003 2.491e+007 1.557e+011 1.000e+003 3.346e-001 1.082e-003 
1.256e-003 2.489e+007 1.570e+011 1.000e+003 3.387e-001 1.084e-003 
1.258e-003 2.488e+007 1.526e+011 1.000e+003 3.515e-001 1.086e-003 
1.259e-003 2.487e+007 1.540e+011 1.000e+003 3.577e-001 1.087e-003 
1.261e-003 2.485e+007 1.553e+011 1.000e+003 3.581e-001 1.089e-003 
1.263e-003 2.483e+007 1.548e+011 1.000e+003 3.633e-001 1.091e-003 
1.265e-003 2.482e+007 1.555e+011 1.000e+003 3.741e-001 1.093e-003 
1.266e-003 2.479e+007 1.552e+011 1.000e+003 3.705e-001 1.095e-003 
1.268e-003 2.476e+007 1.553e+011 1.000e+003 3.682e-001 1.097e-003 
1.270e-003 2.474e+007 1.555e+011 1.000e+003 3.767e-001 1.099e-003 
1.272e-003 2.471e+007 1.558e+011 1.000e+003 3.731e-001 1.101e-003 
1.273e-003 2.468e+007 1.558e+011 1.000e+003 3.734e-001 1.103e-003 
1.275e-003 2.464e+007 1.564e+011 1.000e+003 3.692e-001 1.105e-003 
1.277e-003 2.459e+007 1.551e+011 1.000e+003 3.749e-001 1.107e-003 
1.279e-003 2.454e+007 1.547e+011 1.000e+003 3.659e-001 1.109e-003 
1.281e-003 2.450e+007 1.550e+011 1.000e+003 3.576e-001 1.111e-003 
1.282e-003 2.446e+007 1.556e+011 1.000e+003 3.525e-001 1.113e-003 
1.284e-003 2.442e+007 1.560e+011 1.000e+003 3.501e-001 1.115e-003 
1.286e-003 2.438e+007 1.567e+011 1.000e+003 3.389e-001 1.117e-003 
1.288e-003 2.434e+007 1.573e+011 1.000e+003 3.380e-001 1.119e-003 
1.289e-003 2.430e+007 1.579e+011 1.000e+003 3.375e-001 1.121e-003 
1.291e-003 2.425e+007 1.574e+011 1.000e+003 3.405e-001 1.123e-003 
1.293e-003 2.420e+007 1.573e+011 1.000e+003 3.369e-001 1.125e-003 
1.295e-003 2.416e+007 1.577e+011 1.000e+003 3.317e-001 1.128e-003 
1.296e-003 2.413e+007 1.584e+011 1.000e+003 3.285e-001 1.130e-003 
1.298e-003 2.409e+007 1.590e+011 1.000e+003 3.282e-001 1.132e-003 
1.300e-003 2.406e+007 1.592e+011 1.000e+003 3.260e-001 1.134e-003 
1.302e-003 2.402e+007 1.593e+011 1.000e+003 3.259e-001 1.136e-003 
1.303e-003 2.399e+007 1.598e+011 1.000e+003 3.182e-001 1.138e-003 
1.305e-003 2.396e+007 1.606e+011 1.000e+003 3.195e-001 1.140e-003 
1.307e-003 2.395e+007 1.613e+011 1.000e+003 3.160e-001 1.141e-003 
1.309e-003 2.395e+007 1.624e+011 1.000e+003 3.149e-001 1.143e-003 
1.311e-003 2.394e+007 1.629e+011 1.000e+003 3.155e-001 1.145e-003 
1.312e-003 2.393e+007 1.632e+011 1.000e+003 3.098e-001 1.147e-003 
1.314e-003 2.393e+007 1.633e+011 1.000e+003 3.165e-001 1.149e-003 
1.316e-003 2.392e+007 1.647e+011 1.000e+003 3.245e-001 1.150e-003 
1.318e-003 2.392e+007 1.637e+011 1.000e+003 3.377e-001 1.152e-003 
1.319e-003 2.392e+007 1.636e+011 1.000e+003 3.349e-001 1.154e-003 
1.321e-003 2.391e+007 1.634e+011 1.000e+003 3.446e-001 1.156e-003 
1.323e-003 2.390e+007 1.642e+011 1.000e+003 3.422e-001 1.158e-003 
1.325e-003 2.391e+007 1.653e+011 1.000e+003 3.360e-001 1.159e-003 
1.326e-003 2.391e+007 1.669e+011 1.000e+003 3.324e-001 1.161e-003 
1.328e-003 2.390e+007 1.683e+011 1.000e+003 3.316e-001 1.163e-003 
1.330e-003 2.389e+007 1.682e+011 1.000e+003 3.293e-001 1.165e-003 
1.332e-003 2.388e+007 1.674e+011 1.000e+003 3.282e-001 1.167e-003 
1.333e-003 2.388e+007 1.680e+011 1.000e+003 3.214e-001 1.168e-003 
1.335e-003 2.388e+007 1.580e+011 1.000e+003 2.349e-001 1.170e-003 
1.337e-003 2.388e+007 1.590e+011 1.000e+003 2.295e-001 1.172e-003 
1.339e-003 2.388e+007 1.605e+011 1.000e+003 2.279e-001 1.174e-003 
1.341e-003 2.388e+007 1.622e+011 1.000e+003 2.272e-001 1.175e-003 
1.342e-003 2.388e+007 1.608e+011 1.000e+003 2.268e-001 1.177e-003 
1.344e-003 2.386e+007 1.621e+011 1.000e+003 2.292e-001 1.179e-003 
1.346e-003 2.384e+007 1.622e+011 1.000e+003 2.288e-001 1.181e-003 
1.348e-003 2.381e+007 1.635e+011 1.000e+003 2.293e-001 1.183e-003 
1.349e-003 2.378e+007 1.619e+011 1.000e+003 2.324e-001 1.185e-003 
1.351e-003 2.375e+007 1.625e+011 1.000e+003 2.317e-001 1.187e-003 
1.353e-003 2.372e+007 1.637e+011 1.000e+003 2.307e-001 1.189e-003 
1.355e-003 2.368e+007 1.652e+011 1.000e+003 2.278e-001 1.191e-003 
1.356e-003 2.365e+007 1.666e+011 1.000e+003 2.278e-001 1.193e-003 
1.358e-003 2.362e+007 1.682e+011 1.000e+003 2.313e-001 1.195e-003 
1.360e-003 2.358e+007 1.691e+011 1.000e+003 2.348e-001 1.197e-003 
1.362e-003 2.353e+007 1.683e+011 1.000e+003 2.421e-001 1.199e-003 
1.364e-003 2.347e+007 1.686e+011 1.000e+003 2.445e-001 1.201e-003 
1.365e-003 2.341e+007 1.694e+011 1.000e+003 2.447e-001 1.203e-003 
1.367e-003 2.335e+007 1.698e+011 1.000e+003 2.460e-001 1.206e-003 
1.369e-003 2.328e+007 1.696e+011 1.000e+003 2.473e-001 1.208e-003 
1.371e-003 2.321e+007 1.691e+011 1.000e+003 2.502e-001 1.210e-003 
1.372e-003 2.315e+007 1.698e+011 1.000e+003 2.471e-001 1.212e-003 
1.374e-003 2.309e+007 1.710e+011 1.000e+003 2.487e-001 1.214e-003 
1.376e-003 2.303e+007 1.721e+011 1.000e+003 2.481e-001 1.217e-003 
1.378e-003 2.297e+007 1.734e+011 1.000e+003 2.469e-001 1.219e-003 
1.379e-003 2.291e+007 1.748e+011 1.000e+003 2.435e-001 1.221e-003 
1.381e-003 2.285e+007 1.762e+011 1.000e+003 2.420e-001 1.223e-003 
1.383e-003 2.280e+007 1.775e+011 1.000e+003 2.372e-001 1.225e-003 
1.385e-003 2.275e+007 1.786e+011 1.000e+003 2.335e-001 1.227e-003 
1.386e-003 2.270e+007 1.796e+011 1.000e+003 2.319e-001 1.229e-003 
1.388e-003 2.265e+007 1.807e+011 1.000e+003 2.294e-001 1.232e-003 
1.390e-003 2.260e+007 1.821e+011 1.000e+003 2.310e-001 1.234e-003 
1.392e-003 2.252e+007 1.798e+011 1.000e+003 2.351e-001 1.236e-003 
1.394e-003 2.245e+007 1.791e+011 1.000e+003 2.310e-001 1.238e-003 
1.395e-003 2.242e+007 1.794e+011 1.000e+003 2.278e-001 1.240e-003 
1.397e-003 2.241e+007 1.796e+011 1.000e+003 2.199e-001 1.242e-003 
1.399e-003 2.239e+007 1.788e+011 1.000e+003 2.232e-001 1.244e-003 
1.401e-003 2.237e+007 1.790e+011 1.000e+003 2.188e-001 1.246e-003 
1.402e-003 2.234e+007 1.799e+011 1.000e+003 2.175e-001 1.248e-003 
1.404e-003 2.232e+007 1.810e+011 1.000e+003 2.150e-001 1.250e-003 
1.406e-003 2.228e+007 1.813e+011 1.000e+003 2.104e-001 1.252e-003 
1.408e-003 2.225e+007 1.822e+011 1.000e+003 2.085e-001 1.254e-003 
1.409e-003 2.220e+007 1.805e+011 1.000e+003 2.111e-001 1.256e-003 
1.411e-003 2.214e+007 1.800e+011 1.000e+003 2.146e-001 1.258e-003 
1.413e-003 2.207e+007 1.795e+011 1.000e+003 2.104e-001 1.260e-003 
1.415e-003 2.201e+007 1.789e+011 1.000e+003 2.108e-001 1.262e-003 
1.416e-003 2.195e+007 1.787e+011 1.000e+003 2.051e-001 1.265e-003 
1.418e-003 2.190e+007 1.785e+011 1.000e+003 2.077e-001 1.267e-003 
1.420e-003 2.185e+007 1.787e+011 1.000e+003 2.100e-001 1.269e-003 
1.422e-003 2.180e+007 1.790e+011 1.000e+003 2.115e-001 1.271e-003 
1.424e-003 2.175e+007 1.786e+011 1.000e+003 2.091e-001 1.273e-003 
1.425e-003 2.171e+007 1.787e+011 1.000e+003 2.036e-001 1.275e-003 
1.427e-003 2.167e+007 1.777e+011 1.000e+003 2.005e-001 1.277e-003 
1.429e-003 2.163e+007 1.770e+011 1.000e+003 1.928e-001 1.279e-003 
1.431e-003 2.160e+007 1.769e+011 1.000e+003 1.845e-001 1.281e-003 
1.432e-003 2.157e+007 1.763e+011 1.000e+003 1.801e-001 1.283e-003 
1.434e-003 2.154e+007 1.745e+011 1.000e+003 1.733e-001 1.285e-003 
1.436e-003 2.151e+007 1.727e+011 1.000e+003 1.693e-001 1.287e-003 
1.438e-003 2.148e+007 1.720e+011 1.000e+003 1.646e-001 1.289e-003 
1.439e-003 2.145e+007 1.720e+011 1.000e+003 1.588e-001 1.291e-003 
1.441e-003 2.143e+007 1.725e+011 1.000e+003 1.559e-001 1.293e-003 
1.443e-003 2.141e+007 1.730e+011 1.000e+003 1.510e-001 1.295e-003 
1.445e-003 2.138e+007 1.727e+011 1.000e+003 1.529e-001 1.297e-003 
1.446e-003 2.135e+007 1.709e+011 1.000e+003 1.534e-001 1.299e-003 
1.448e-003 2.133e+007 1.701e+011 1.000e+003 1.485e-001 1.301e-003 
1.450e-003 2.131e+007 1.700e+011 1.000e+003 1.449e-001 1.303e-003 
1.452e-003 2.130e+007 1.704e+011 1.000e+003 1.428e-001 1.304e-003 
1.454e-003 2.129e+007 1.710e+011 1.000e+003 1.376e-001 1.306e-003 
1.455e-003 2.128e+007 1.718e+011 1.000e+003 1.362e-001 1.308e-003 
1.457e-003 2.128e+007 1.726e+011 1.000e+003 1.306e-001 1.310e-003 
1.459e-003 2.130e+007 1.734e+011 1.000e+003 1.266e-001 1.312e-003 
1.461e-003 2.134e+007 1.742e+011 1.000e+003 1.235e-001 1.313e-003 
1.462e-003 2.137e+007 1.752e+011 1.000e+003 1.227e-001 1.315e-003 
1.464e-003 2.140e+007 1.751e+011 1.000e+003 1.262e-001 1.316e-003 
1.466e-003 2.142e+007 1.757e+011 1.000e+003 1.277e-001 1.318e-003 
1.468e-003 2.143e+007 1.758e+011 1.000e+003 1.259e-001 1.319e-003 
1.469e-003 2.143e+007 1.766e+011 1.000e+003 1.226e-001 1.321e-003 
1.471e-003 2.142e+007 1.764e+011 1.000e+003 1.350e-001 1.323e-003 
1.473e-003 2.141e+007 1.763e+011 1.000e+003 1.278e-001 1.325e-003 
1.475e-003 2.138e+007 1.765e+011 1.000e+003 1.292e-001 1.327e-003 
1.476e-003 2.136e+007 1.742e+011 1.000e+003 1.181e-001 1.329e-003 
1.478e-003 2.135e+007 1.743e+011 1.000e+003 1.120e-001 1.331e-003 
1.480e-003 2.135e+007 1.741e+011 1.000e+003 1.053e-001 1.332e-003 
1.482e-003 2.135e+007 1.727e+011 1.000e+003 1.009e-001 1.334e-003 
1.484e-003 2.135e+007 1.733e+011 1.000e+003 9.592e-002 1.336e-003 
1.485e-003 2.137e+007 1.741e+011 1.000e+003 9.152e-002 1.338e-003 
1.487e-003 2.139e+007 1.755e+011 1.000e+003 9.202e-002 1.339e-003 
1.489e-003 2.141e+007 1.767e+011 1.000e+003 9.254e-002 1.341e-003 
1.491e-003 2.143e+007 1.774e+011 1.000e+003 9.319e-002 1.342e-003 
1.492e-003 2.143e+007 1.782e+011 1.000e+003 9.794e-002 1.344e-003 
1.494e-003 2.143e+007 1.788e+011 1.000e+003 1.010e-001 1.346e-003 
1.496e-003 2.144e+007 1.796e+011 1.000e+003 1.029e-001 1.348e-003 
1.498e-003 2.143e+007 1.805e+011 1.000e+003 1.020e-001 1.349e-003 
1.499e-003 2.142e+007 1.821e+011 1.000e+003 1.048e-001 1.351e-003 
1.501e-003 2.141e+007 1.838e+011 1.000e+003 1.040e-001 1.353e-003 
1.503e-003 2.139e+007 1.857e+011 1.000e+003 1.067e-001 1.355e-003 
1.505e-003 2.136e+007 1.873e+011 1.000e+003 1.067e-001 1.357e-003 
1.507e-003 2.134e+007 1.878e+011 1.000e+003 1.088e-001 1.359e-003 
1.508e-003 2.131e+007 1.890e+011 1.000e+003 1.059e-001 1.361e-003 
1.510e-003 2.129e+007 1.905e+011 1.000e+003 1.075e-001 1.363e-003 
1.512e-003 2.127e+007 1.918e+011 1.000e+003 1.062e-001 1.365e-003 
1.514e-003 2.126e+007 1.924e+011 1.000e+003 1.088e-001 1.367e-003 
1.515e-003 2.124e+007 1.929e+011 1.000e+003 1.115e-001 1.368e-003 
1.517e-003 2.122e+007 1.927e+011 1.000e+003 1.131e-001 1.370e-003 
1.519e-003 2.118e+007 1.933e+011 1.000e+003 1.131e-001 1.372e-003 
1.521e-003 2.116e+007 1.939e+011 1.000e+003 1.094e-001 1.374e-003 
1.522e-003 2.114e+007 1.949e+011 1.000e+003 1.117e-001 1.376e-003 
1.524e-003 2.112e+007 1.939e+011 1.000e+003 1.140e-001 1.378e-003 
1.526e-003 2.110e+007 1.936e+011 1.000e+003 1.151e-001 1.380e-003 
1.528e-003 2.108e+007 1.936e+011 1.000e+003 1.173e-001 1.382e-003 
1.529e-003 2.106e+007 1.943e+011 1.000e+003 1.180e-001 1.384e-003 
1.531e-003 2.103e+007 1.950e+011 1.000e+003 1.236e-001 1.386e-003 
1.533e-003 2.099e+007 1.908e+011 1.000e+003 1.264e-001 1.388e-003 
1.535e-003 2.095e+007 1.885e+011 1.000e+003 1.320e-001 1.390e-003 
1.537e-003 2.092e+007 1.853e+011 1.000e+003 1.296e-001 1.392e-003 
1.538e-003 2.090e+007 1.837e+011 1.000e+003 1.235e-001 1.394e-003 
1.540e-003 2.090e+007 1.828e+011 1.000e+003 1.210e-001 1.395e-003 
1.542e-003 2.090e+007 1.810e+011 1.000e+003 1.257e-001 1.397e-003 
1.544e-003 2.090e+007 1.801e+011 1.000e+003 1.253e-001 1.399e-003 
1.545e-003 2.089e+007 1.789e+011 1.000e+003 1.268e-001 1.401e-003 
1.547e-003 2.088e+007 1.787e+011 1.000e+003 1.273e-001 1.403e-003 
1.549e-003 2.087e+007 1.787e+011 1.000e+003 1.290e-001 1.405e-003 
1.551e-003 2.085e+007 1.789e+011 1.000e+003 1.296e-001 1.406e-003 
1.552e-003 2.084e+007 1.783e+011 1.000e+003 1.313e-001 1.408e-003 
1.554e-003 2.082e+007 1.781e+011 1.000e+003 1.345e-001 1.410e-003 
1.556e-003 2.080e+007 1.783e+011 1.000e+003 1.350e-001 1.412e-003 
1.558e-003 2.079e+007 1.788e+011 1.000e+003 1.368e-001 1.414e-003 
1.559e-003 2.078e+007 1.792e+011 1.000e+003 1.362e-001 1.416e-003 
1.561e-003 2.078e+007 1.791e+011 1.000e+003 1.412e-001 1.418e-003 
1.563e-003 2.077e+007 1.788e+011 1.000e+003 1.467e-001 1.419e-003 
1.565e-003 2.076e+007 1.790e+011 1.000e+003 1.440e-001 1.421e-003 
1.567e-003 2.075e+007 1.794e+011 1.000e+003 1.447e-001 1.423e-003 
1.568e-003 2.073e+007 1.775e+011 1.000e+003 1.430e-001 1.425e-003 
1.570e-003 2.072e+007 1.758e+011 1.000e+003 1.398e-001 1.427e-003 
1.572e-003 2.072e+007 1.748e+011 1.000e+003 1.418e-001 1.429e-003 
1.574e-003 2.070e+007 1.738e+011 1.000e+003 1.437e-001 1.430e-003 
1.575e-003 2.069e+007 1.737e+011 1.000e+003 1.429e-001 1.432e-003 
1.577e-003 2.068e+007 1.732e+011 1.000e+003 1.423e-001 1.434e-003 
1.579e-003 2.068e+007 1.733e+011 1.000e+003 1.405e-001 1.436e-003 
1.581e-003 2.068e+007 1.736e+011 1.000e+003 1.410e-001 1.438e-003 
1.582e-003 2.067e+007 1.743e+011 1.000e+003 1.443e-001 1.439e-003 
1.584e-003 2.065e+007 1.752e+011 1.000e+003 1.439e-001 1.441e-003 
1.586e-003 2.064e+007 1.766e+011 1.000e+003 1.460e-001 1.443e-003 
1.588e-003 2.063e+007 1.783e+011 1.000e+003 1.459e-001 1.445e-003 
1.589e-003 2.062e+007 1.801e+011 1.000e+003 1.460e-001 1.447e-003 
1.591e-003 2.060e+007 1.799e+011 1.000e+003 1.472e-001 1.449e-003 
1.593e-003 2.060e+007 1.801e+011 1.000e+003 1.465e-001 1.451e-003 
1.595e-003 2.058e+007 1.796e+011 1.000e+003 1.470e-001 1.452e-003 
1.597e-003 2.057e+007 1.778e+011 1.000e+003 1.470e-001 1.454e-003 
1.598e-003 2.058e+007 1.776e+011 1.000e+003 1.462e-001 1.456e-003 
1.600e-003 2.059e+007 1.773e+011 1.000e+003 1.467e-001 1.458e-003 
1.602e-003 2.060e+007 1.773e+011 1.000e+003 1.480e-001 1.459e-003 
1.604e-003 2.062e+007 1.760e+011 1.000e+003 1.505e-001 1.461e-003 
1.605e-003 2.063e+007 1.751e+011 1.000e+003 1.507e-001 1.463e-003 
1.607e-003 2.065e+007 1.752e+011 1.000e+003 1.486e-001 1.464e-003 
1.609e-003 2.068e+007 1.753e+011 1.000e+003 1.444e-001 1.466e-003 
1.611e-003 2.072e+007 1.757e+011 1.000e+003 1.457e-001 1.467e-003 
1.612e-003 2.076e+007 1.764e+011 1.000e+003 1.432e-001 1.469e-003 
1.614e-003 2.080e+007 1.671e+011 1.000e+003 6.611e-002 1.470e-003 
1.616e-003 2.084e+007 1.669e+011 1.000e+003 6.549e-002 1.472e-003 
1.618e-003 2.089e+007 1.673e+011 1.000e+003 6.438e-002 1.473e-003 
1.619e-003 2.093e+007 1.666e+011 1.000e+003 6.410e-002 1.475e-003 
1.621e-003 2.098e+007 1.664e+011 1.000e+003 6.248e-002 1.476e-003 
1.623e-003 2.103e+007 1.664e+011 1.000e+003 6.273e-002 1.478e-003 
1.625e-003 2.107e+007 1.668e+011 1.000e+003 6.430e-002 1.479e-003 
1.627e-003 2.111e+007 1.673e+011 1.000e+003 6.357e-002 1.481e-003 
1.628e-003 2.115e+007 1.676e+011 1.000e+003 6.336e-002 1.482e-003 
1.630e-003 2.119e+007 1.680e+011 1.000e+003 6.350e-002 1.484e-003 
1.632e-003 2.123e+007 1.686e+011 1.000e+003 6.377e-002 1.485e-003 
1.634e-003 2.126e+007 1.692e+011 1.000e+003 6.376e-002 1.487e-003 
1.635e-003 2.128e+007 1.695e+011 1.000e+003 6.778e-002 1.488e-003 
1.637e-003 2.129e+007 1.696e+011 1.000e+003 6.887e-002 1.490e-003 
1.639e-003 2.130e+007 1.690e+011 1.000e+003 7.092e-002 1.492e-003 
1.641e-003 2.131e+007 1.692e+011 1.000e+003 6.848e-002 1.493e-003 
1.642e-003 2.133e+007 1.699e+011 1.000e+003 6.928e-002 1.495e-003 
1.644e-003 2.134e+007 1.690e+011 1.000e+003 7.193e-002 1.497e-003 
1.646e-003 2.134e+007 1.659e+011 1.000e+003 7.651e-002 1.498e-003 
1.648e-003 2.136e+007 1.652e+011 1.000e+003 7.913e-002 1.500e-003 
1.650e-003 2.137e+007 1.654e+011 1.000e+003 8.124e-002 1.502e-003 
1.651e-003 2.137e+007 1.648e+011 1.000e+003 8.443e-002 1.503e-003 
1.653e-003 2.137e+007 1.649e+011 1.000e+003 8.492e-002 1.505e-003 
1.655e-003 2.136e+007 1.648e+011 1.000e+003 8.529e-002 1.507e-003 
1.657e-003 2.135e+007 1.652e+011 1.000e+003 8.542e-002 1.509e-003 
1.658e-003 2.135e+007 1.657e+011 1.000e+003 8.907e-002 1.511e-003 
1.660e-003 2.135e+007 1.668e+011 1.000e+003 9.062e-002 1.512e-003 
1.662e-003 2.136e+007 1.670e+011 1.000e+003 9.352e-002 1.514e-003 
1.664e-003 2.137e+007 1.680e+011 1.000e+003 9.637e-002 1.516e-003 
1.665e-003 2.139e+007 1.694e+011 1.000e+003 1.005e-001 1.517e-003 
1.667e-003 2.141e+007 1.711e+011 1.000e+003 1.112e-001 1.519e-003 
1.669e-003 2.143e+007 1.728e+011 1.000e+003 1.177e-001 1.521e-003 
1.671e-003 2.145e+007 1.743e+011 1.000e+003 1.300e-001 1.522e-003 
1.672e-003 2.147e+007 1.748e+011 1.000e+003 1.238e-001 1.524e-003 
1.674e-003 2.150e+007 1.761e+011 1.000e+003 1.290e-001 1.526e-003 
1.676e-003 2.154e+007 1.767e+011 1.000e+003 1.349e-001 1.527e-003 
1.678e-003 2.158e+007 1.768e+011 1.000e+003 1.392e-001 1.529e-003 
1.680e-003 2.162e+007 1.776e+011 1.000e+003 1.454e-001 1.530e-003 
1.681e-003 2.165e+007 1.777e+011 1.000e+003 1.535e-001 1.532e-003 
1.683e-003 2.168e+007 1.781e+011 1.000e+003 1.573e-001 1.533e-003 
1.685e-003 2.170e+007 1.786e+011 1.000e+003 1.577e-001 1.535e-003 
1.687e-003 2.172e+007 1.794e+011 1.000e+003 1.597e-001 1.536e-003 
1.688e-003 2.174e+007 1.802e+011 1.000e+003 1.627e-001 1.538e-003 
1.690e-003 2.175e+007 1.768e+011 1.000e+003 1.339e-001 1.540e-003 
1.692e-003 2.176e+007 1.769e+011 1.000e+003 1.378e-001 1.541e-003 
1.694e-003 2.176e+007 1.773e+011 1.000e+003 1.419e-001 1.543e-003 
1.695e-003 2.175e+007 1.771e+011 1.000e+003 1.599e-001 1.545e-003 
1.697e-003 2.174e+007 1.774e+011 1.000e+003 1.626e-001 1.547e-003 
1.699e-003 2.173e+007 1.770e+011 1.000e+003 1.638e-001 1.549e-003 
1.701e-003 2.171e+007 1.766e+011 1.000e+003 1.668e-001 1.551e-003 
1.702e-003 2.171e+007 1.765e+011 1.000e+003 1.684e-001 1.552e-003 
1.704e-003 2.170e+007 1.769e+011 1.000e+003 1.692e-001 1.554e-003 
1.706e-003 2.170e+007 1.774e+011 1.000e+003 1.695e-001 1.556e-003 
1.708e-003 2.169e+007 1.781e+011 1.000e+003 1.700e-001 1.558e-003 
1.710e-003 2.169e+007 1.782e+011 1.000e+003 1.695e-001 1.560e-003 
1.711e-003 2.168e+007 1.784e+011 1.000e+003 1.668e-001 1.561e-003 
1.713e-003 2.168e+007 1.790e+011 1.000e+003 1.663e-001 1.563e-003 
1.715e-003 2.166e+007 1.789e+011 1.000e+003 1.674e-001 1.565e-003 
1.717e-003 2.165e+007 1.795e+011 1.000e+003 1.676e-001 1.567e-003 
1.718e-003 2.162e+007 1.800e+011 1.000e+003 1.688e-001 1.569e-003 
1.720e-003 2.159e+007 1.808e+011 1.000e+003 1.698e-001 1.571e-003 
1.722e-003 2.155e+007 1.815e+011 1.000e+003 1.686e-001 1.573e-003 
1.724e-003 2.152e+007 1.820e+011 1.000e+003 1.663e-001 1.575e-003 
1.725e-003 2.148e+007 1.815e+011 1.000e+003 1.671e-001 1.577e-003 
1.727e-003 2.144e+007 1.818e+011 1.000e+003 1.667e-001 1.579e-003 
1.729e-003 2.140e+007 1.823e+011 1.000e+003 1.648e-001 1.581e-003 
1.731e-003 2.135e+007 1.828e+011 1.000e+003 1.663e-001 1.583e-003 
1.732e-003 2.129e+007 1.826e+011 1.000e+003 1.724e-001 1.585e-003 
1.734e-003 2.123e+007 1.825e+011 1.000e+003 1.717e-001 1.587e-003 
1.736e-003 2.118e+007 1.812e+011 1.000e+003 1.694e-001 1.590e-003 
1.738e-003 2.114e+007 1.811e+011 1.000e+003 1.695e-001 1.592e-003 
1.740e-003 2.111e+007 1.812e+011 1.000e+003 1.684e-001 1.594e-003 
1.741e-003 2.108e+007 1.810e+011 1.000e+003 1.603e-001 1.596e-003 
1.743e-003 2.106e+007 1.808e+011 1.000e+003 1.666e-001 1.597e-003 
1.745e-003 2.103e+007 1.804e+011 1.000e+003 1.659e-001 1.599e-003 
1.747e-003 2.100e+007 1.795e+011 1.000e+003 1.656e-001 1.601e-003 
1.748e-003 2.097e+007 1.799e+011 1.000e+003 1.762e-001 1.603e-003 
1.750e-003 2.095e+007 1.804e+011 1.000e+003 1.817e-001 1.605e-003 
1.752e-003 2.093e+007 1.805e+011 1.000e+003 1.819e-001 1.607e-003 
1.754e-003 2.091e+007 1.807e+011 1.000e+003 1.840e-001 1.609e-003 
1.755e-003 2.088e+007 1.790e+011 1.000e+003 1.796e-001 1.611e-003 
1.757e-003 2.086e+007 1.796e+011 1.000e+003 1.825e-001 1.613e-003 
1.759e-003 2.084e+007 1.788e+011 1.000e+003 1.869e-001 1.615e-003 
1.761e-003 2.082e+007 1.790e+011 1.000e+003 1.850e-001 1.617e-003 
1.763e-003 2.082e+007 1.799e+011 1.000e+003 1.878e-001 1.619e-003 
1.764e-003 2.082e+007 1.794e+011 1.000e+003 1.850e-001 1.620e-003 
1.766e-003 2.084e+007 1.791e+011 1.000e+003 1.834e-001 1.622e-003 
1.768e-003 2.088e+007 1.796e+011 1.000e+003 1.967e-001 1.623e-003 
1.770e-003 2.091e+007 1.801e+011 1.000e+003 1.994e-001 1.625e-003 
1.771e-003 2.095e+007 1.809e+011 1.000e+003 2.005e-001 1.626e-003 
1.773e-003 2.099e+007 1.817e+011 1.000e+003 2.006e-001 1.628e-003 
1.775e-003 2.102e+007 1.817e+011 1.000e+003 2.042e-001 1.629e-003 
1.777e-003 2.106e+007 1.822e+011 1.000e+003 2.053e-001 1.631e-003 
1.778e-003 2.109e+007 1.825e+011 1.000e+003 2.087e-001 1.633e-003 
1.780e-003 2.112e+007 1.825e+011 1.000e+003 2.111e-001 1.634e-003 
1.782e-003 2.115e+007 1.814e+011 1.000e+003 2.163e-001 1.636e-003 
1.784e-003 2.117e+007 1.807e+011 1.000e+003 2.201e-001 1.637e-003 
1.785e-003 2.119e+007 1.800e+011 1.000e+003 2.227e-001 1.639e-003 
1.787e-003 2.120e+007 1.796e+011 1.000e+003 2.261e-001 1.641e-003 
1.789e-003 2.120e+007 1.795e+011 1.000e+003 2.296e-001 1.642e-003 
1.791e-003 2.120e+007 1.793e+011 1.000e+003 2.317e-001 1.644e-003 
1.793e-003 2.120e+007 1.795e+011 1.000e+003 2.345e-001 1.646e-003 
1.794e-003 2.120e+007 1.796e+011 1.000e+003 2.350e-001 1.648e-003 
1.796e-003 2.120e+007 1.802e+011 1.000e+003 2.354e-001 1.649e-003 
1.798e-003 2.120e+007 1.808e+011 1.000e+003 2.363e-001 1.651e-003 
1.800e-003 2.120e+007 1.817e+011 1.000e+003 2.343e-001 1.653e-003 
1.801e-003 2.121e+007 1.819e+011 1.000e+003 2.428e-001 1.655e-003 
1.803e-003 2.121e+007 1.819e+011 1.000e+003 2.544e-001 1.656e-003 
1.805e-003 2.122e+007 1.823e+011 1.000e+003 2.630e-001 1.658e-003 
1.807e-003 2.123e+007 1.830e+011 1.000e+003 2.680e-001 1.660e-003 
1.808e-003 2.124e+007 1.840e+011 1.000e+003 2.714e-001 1.661e-003 
1.810e-003 2.126e+007 1.848e+011 1.000e+003 2.740e-001 1.663e-003 
1.812e-003 2.128e+007 1.853e+011 1.000e+003 2.674e-001 1.665e-003 
1.814e-003 2.129e+007 1.862e+011 1.000e+003 2.592e-001 1.666e-003 
1.815e-003 2.131e+007 1.868e+011 1.000e+003 2.642e-001 1.668e-003 
1.817e-003 2.132e+007 1.877e+011 1.000e+003 2.566e-001 1.670e-003 
1.819e-003 2.133e+007 1.891e+011 1.000e+003 2.558e-001 1.672e-003 
1.821e-003 2.134e+007 1.910e+011 1.000e+003 2.574e-001 1.673e-003 
1.823e-003 2.134e+007 1.926e+011 1.000e+003 2.540e-001 1.675e-003 
1.824e-003 2.133e+007 1.944e+011 1.000e+003 2.588e-001 1.677e-003 
1.826e-003 2.133e+007 1.948e+011 1.000e+003 2.650e-001 1.679e-003 
1.828e-003 2.132e+007 1.940e+011 1.000e+003 2.690e-001 1.680e-003 
1.830e-003 2.131e+007 1.928e+011 1.000e+003 2.773e-001 1.682e-003 
1.831e-003 2.131e+007 1.917e+011 1.000e+003 2.741e-001 1.684e-003 
1.833e-003 2.132e+007 1.897e+011 1.000e+003 2.781e-001 1.686e-003 
1.835e-003 2.134e+007 1.824e+011 1.000e+003 2.389e-001 1.687e-003 
1.837e-003 2.135e+007 1.821e+011 1.000e+003 2.418e-001 1.689e-003 
1.838e-003 2.138e+007 1.821e+011 1.000e+003 2.407e-001 1.691e-003 
1.840e-003 2.140e+007 1.823e+011 1.000e+003 2.408e-001 1.692e-003 
1.842e-003 2.144e+007 1.827e+011 1.000e+003 2.421e-001 1.694e-003 
1.844e-003 2.149e+007 1.829e+011 1.000e+003 2.450e-001 1.695e-003 
1.845e-003 2.154e+007 1.822e+011 1.000e+003 2.440e-001 1.697e-003 
1.847e-003 2.159e+007 1.819e+011 1.000e+003 2.462e-001 1.698e-003 
1.849e-003 2.164e+007 1.817e+011 1.000e+003 2.447e-001 1.699e-003 
1.851e-003 2.168e+007 1.819e+011 1.000e+003 2.504e-001 1.701e-003 
1.853e-003 2.172e+007 1.828e+011 1.000e+003 2.575e-001 1.702e-003 
1.854e-003 2.176e+007 1.833e+011 1.000e+003 2.483e-001 1.704e-003 
1.856e-003 2.178e+007 1.824e+011 1.000e+003 2.514e-001 1.705e-003 
1.858e-003 2.178e+007 1.816e+011 1.000e+003 2.513e-001 1.707e-003 
1.860e-003 2.179e+007 1.814e+011 1.000e+003 2.482e-001 1.709e-003 
1.861e-003 2.179e+007 1.814e+011 1.000e+003 2.403e-001 1.711e-003 
1.863e-003 2.181e+007 1.821e+011 1.000e+003 2.361e-001 1.712e-003 
1.865e-003 2.182e+007 1.828e+011 1.000e+003 2.315e-001 1.714e-003 
1.867e-003 2.184e+007 1.819e+011 1.000e+003 2.312e-001 1.716e-003 
1.868e-003 2.185e+007 1.823e+011 1.000e+003 2.320e-001 1.717e-003 
1.870e-003 2.185e+007 1.827e+011 1.000e+003 2.396e-001 1.719e-003 
1.872e-003 2.186e+007 1.805e+011 1.000e+003 2.459e-001 1.721e-003 
1.874e-003 2.186e+007 1.796e+011 1.000e+003 2.515e-001 1.723e-003 
1.875e-003 2.185e+007 1.806e+011 1.000e+003 2.494e-001 1.724e-003 
1.877e-003 2.184e+007 1.817e+011 1.000e+003 2.455e-001 1.726e-003 
1.879e-003 2.183e+007 1.828e+011 1.000e+003 2.491e-001 1.728e-003 
1.881e-003 2.181e+007 1.830e+011 1.000e+003 2.529e-001 1.730e-003 
1.883e-003 2.180e+007 1.834e+011 1.000e+003 2.482e-001 1.732e-003 
1.884e-003 2.180e+007 1.842e+011 1.000e+003 2.463e-001 1.734e-003 
1.886e-003 2.182e+007 1.850e+011 1.000e+003 2.474e-001 1.735e-003 
1.888e-003 2.183e+007 1.853e+011 1.000e+003 2.420e-001 1.737e-003 
1.890e-003 2.184e+007 1.862e+011 1.000e+003 2.416e-001 1.739e-003 
1.891e-003 2.184e+007 1.862e+011 1.000e+003 2.456e-001 1.740e-003 
1.893e-003 2.184e+007 1.866e+011 1.000e+003 2.406e-001 1.742e-003 
1.895e-003 2.185e+007 1.874e+011 1.000e+003 2.428e-001 1.744e-003 
1.897e-003 2.185e+007 1.884e+011 1.000e+003 2.417e-001 1.746e-003 
1.898e-003 2.186e+007 1.877e+011 1.000e+003 2.466e-001 1.747e-003 
1.900e-003 2.187e+007 1.884e+011 1.000e+003 2.428e-001 1.749e-003 
1.902e-003 2.189e+007 1.887e+011 1.000e+003 2.391e-001 1.751e-003 
1.904e-003 2.190e+007 1.886e+011 1.000e+003 2.395e-001 1.752e-003 
1.906e-003 2.193e+007 1.890e+011 1.000e+003 2.359e-001 1.754e-003 
1.907e-003 2.196e+007 1.895e+011 1.000e+003 2.309e-001 1.755e-003 
1.909e-003 2.200e+007 1.898e+011 1.000e+003 2.291e-001 1.757e-003 
1.911e-003 2.203e+007 1.902e+011 1.000e+003 2.268e-001 1.758e-003 
1.913e-003 2.205e+007 1.896e+011 1.000e+003 2.262e-001 1.760e-003 
1.914e-003 2.207e+007 1.890e+011 1.000e+003 2.234e-001 1.762e-003 
1.916e-003 2.207e+007 1.875e+011 1.000e+003 2.228e-001 1.763e-003 
1.918e-003 2.207e+007 1.876e+011 1.000e+003 2.190e-001 1.765e-003 
1.920e-003 2.207e+007 1.865e+011 1.000e+003 2.276e-001 1.767e-003 
1.921e-003 2.206e+007 1.861e+011 1.000e+003 2.238e-001 1.769e-003 
1.923e-003 2.206e+007 1.862e+011 1.000e+003 2.252e-001 1.771e-003 
1.925e-003 2.205e+007 1.867e+011 1.000e+003 2.292e-001 1.772e-003 
1.927e-003 2.204e+007 1.874e+011 1.000e+003 2.314e-001 1.774e-003 
1.928e-003 2.202e+007 1.861e+011 1.000e+003 2.350e-001 1.776e-003 
1.930e-003 2.200e+007 1.857e+011 1.000e+003 2.324e-001 1.778e-003 
1.932e-003 2.198e+007 1.861e+011 1.000e+003 2.358e-001 1.780e-003 
1.934e-003 2.196e+007 1.858e+011 1.000e+003 2.292e-001 1.782e-003 
1.936e-003 2.194e+007 1.854e+011 1.000e+003 2.282e-001 1.784e-003 
1.937e-003 2.192e+007 1.847e+011 1.000e+003 2.291e-001 1.786e-003 
1.939e-003 2.191e+007 1.846e+011 1.000e+003 2.295e-001 1.788e-003 
1.941e-003 2.190e+007 1.846e+011 1.000e+003 2.286e-001 1.789e-003 
1.943e-003 2.189e+007 1.851e+011 1.000e+003 2.216e-001 1.791e-003 
1.944e-003 2.189e+007 1.859e+011 1.000e+003 2.202e-001 1.793e-003 
1.946e-003 2.188e+007 1.867e+011 1.000e+003 2.227e-001 1.795e-003 
1.948e-003 2.187e+007 1.872e+011 1.000e+003 2.174e-001 1.797e-003 
1.950e-003 2.186e+007 1.878e+011 1.000e+003 2.129e-001 1.798e-003 
1.951e-003 2.185e+007 1.889e+011 1.000e+003 2.151e-001 1.800e-003 
1.953e-003 2.184e+007 1.901e+011 1.000e+003 2.126e-001 1.802e-003 
1.955e-003 2.182e+007 1.911e+011 1.000e+003 2.130e-001 1.804e-003 
1.957e-003 2.180e+007 1.922e+011 1.000e+003 2.128e-001 1.806e-003 
1.958e-003 2.177e+007 1.916e+011 1.000e+003 2.052e-001 1.808e-003 
1.960e-003 2.175e+007 1.912e+011 1.000e+003 2.037e-001 1.810e-003 
1.962e-003 2.171e+007 1.915e+011 1.000e+003 1.966e-001 1.812e-003 
1.964e-003 2.169e+007 1.917e+011 1.000e+003 1.937e-001 1.814e-003 
1.966e-003 2.170e+007 1.925e+011 1.000e+003 1.850e-001 1.815e-003 
1.967e-003 2.172e+007 1.932e+011 1.000e+003 1.831e-001 1.817e-003 
1.969e-003 2.175e+007 1.938e+011 1.000e+003 1.880e-001 1.819e-003 
1.971e-003 2.178e+007 1.949e+011 1.000e+003 1.913e-001 1.820e-003 
1.973e-003 2.180e+007 1.965e+011 1.000e+003 2.049e-001 1.822e-003 
1.974e-003 2.181e+007 1.977e+011 1.000e+003 2.109e-001 1.824e-003 
1.976e-003 2.182e+007 1.989e+011 1.000e+003 2.134e-001 1.825e-003 
1.978e-003 2.182e+007 2.004e+011 1.000e+003 2.158e-001 1.827e-003 
1.980e-003 2.181e+007 2.004e+011 1.000e+003 2.271e-001 1.829e-003 
1.981e-003 2.179e+007 2.020e+011 1.000e+003 2.330e-001 1.831e-003 
1.983e-003 2.177e+007 2.022e+011 1.000e+003 2.321e-001 1.833e-003 
1.985e-003 2.174e+007 2.021e+011 1.000e+003 2.310e-001 1.835e-003 
1.987e-003 2.170e+007 1.996e+011 1.000e+003 2.309e-001 1.837e-003 
1.988e-003 2.167e+007 2.006e+011 1.000e+003 2.305e-001 1.839e-003 
1.990e-003 2.164e+007 2.020e+011 1.000e+003 2.351e-001 1.841e-003 
1.992e-003 2.161e+007 2.021e+011 1.000e+003 2.426e-001 1.843e-003 
1.994e-003 2.156e+007 2.020e+011 1.000e+003 2.436e-001 1.845e-003 
1.996e-003 2.152e+007 2.026e+011 1.000e+003 2.353e-001 1.847e-003 
1.997e-003 2.148e+007 2.021e+011 1.000e+003 2.355e-001 1.849e-003 
1.999e-003 2.143e+007 2.024e+011 1.000e+003 2.354e-001 1.851e-003 
2.001e-003 2.139e+007 2.034e+011 1.000e+003 2.490e-001 1.853e-003 
2.003e-003 2.135e+007 1.984e+011 1.000e+003 2.209e-001 1.855e-003 
2.004e-003 2.130e+007 1.976e+011 1.000e+003 2.203e-001 1.857e-003 
2.006e-003 2.124e+007 1.958e+011 1.000e+003 2.082e-001 1.859e-003 
2.008e-003 2.120e+007 1.951e+011 1.000e+003 2.064e-001 1.861e-003 
2.010e-003 2.118e+007 1.946e+011 1.000e+003 1.975e-001 1.863e-003 
2.011e-003 2.118e+007 1.943e+011 1.000e+003 1.941e-001 1.865e-003 
2.013e-003 2.118e+007 1.945e+011 1.000e+003 1.924e-001 1.867e-003 
2.015e-003 2.120e+007 1.949e+011 1.000e+003 1.844e-001 1.868e-003 
2.017e-003 2.121e+007 1.941e+011 1.000e+003 1.922e-001 1.870e-003 
2.019e-003 2.122e+007 1.949e+011 1.000e+003 1.927e-001 1.872e-003 
2.020e-003 2.121e+007 1.959e+011 1.000e+003 1.957e-001 1.874e-003 
2.022e-003 2.119e+007 1.962e+011 1.000e+003 2.038e-001 1.875e-003 
2.024e-003 2.117e+007 1.947e+011 1.000e+003 2.027e-001 1.877e-003 
2.026e-003 2.115e+007 1.942e+011 1.000e+003 1.974e-001 1.879e-003 
2.027e-003 2.112e+007 1.947e+011 1.000e+003 1.968e-001 1.881e-003 
2.029e-003 2.108e+007 1.955e+011 1.000e+003 1.975e-001 1.883e-003 
2.031e-003 2.104e+007 1.957e+011 1.000e+003 2.019e-001 1.885e-003 
2.033e-003 2.099e+007 1.968e+011 1.000e+003 2.058e-001 1.887e-003 
2.034e-003 2.095e+007 1.949e+011 1.000e+003 2.069e-001 1.890e-003 
2.036e-003 2.091e+007 1.942e+011 1.000e+003 2.075e-001 1.892e-003 
2.038e-003 2.087e+007 1.919e+011 1.000e+003 2.046e-001 1.894e-003 
2.040e-003 2.085e+007 1.919e+011 1.000e+003 2.046e-001 1.896e-003 
2.041e-003 2.082e+007 1.901e+011 1.000e+003 2.103e-001 1.897e-003 
2.043e-003 2.080e+007 1.884e+011 1.000e+003 2.139e-001 1.899e-003 
2.045e-003 2.079e+007 1.874e+011 1.000e+003 2.101e-001 1.901e-003 
2.047e-003 2.079e+007 1.875e+011 1.000e+003 2.116e-001 1.903e-003 
2.049e-003 2.081e+007 1.879e+011 1.000e+003 2.156e-001 1.905e-003 
2.050e-003 2.084e+007 1.889e+011 1.000e+003 2.142e-001 1.906e-003 
2.052e-003 2.087e+007 1.893e+011 1.000e+003 2.192e-001 1.908e-003 
2.054e-003 2.090e+007 1.897e+011 1.000e+003 2.242e-001 1.909e-003 
2.056e-003 2.094e+007 1.906e+011 1.000e+003 2.253e-001 1.911e-003 
2.057e-003 2.097e+007 1.917e+011 1.000e+003 2.220e-001 1.912e-003 
2.059e-003 2.101e+007 1.925e+011 1.000e+003 2.291e-001 1.914e-003 
2.061e-003 2.105e+007 1.929e+011 1.000e+003 2.357e-001 1.915e-003 
2.063e-003 2.109e+007 1.939e+011 1.000e+003 2.311e-001 1.917e-003 
2.064e-003 2.112e+007 1.940e+011 1.000e+003 2.347e-001 1.918e-003 
2.066e-003 2.117e+007 1.950e+011 1.000e+003 2.472e-001 1.920e-003 
2.068e-003 2.121e+007 1.953e+011 1.000e+003 2.472e-001 1.921e-003 
2.070e-003 2.126e+007 1.956e+011 1.000e+003 2.501e-001 1.923e-003 
2.071e-003 2.131e+007 1.967e+011 1.000e+003 2.448e-001 1.924e-003 
2.073e-003 2.137e+007 1.985e+011 1.000e+003 2.464e-001 1.925e-003 
2.075e-003 2.141e+007 1.994e+011 1.000e+003 2.530e-001 1.927e-003 
2.077e-003 2.145e+007 2.007e+011 1.000e+003 2.550e-001 1.928e-003 
2.079e-003 2.146e+007 1.987e+011 1.000e+003 2.640e-001 1.930e-003 
2.080e-003 2.148e+007 1.990e+011 1.000e+003 2.647e-001 1.932e-003 
2.082e-003 2.149e+007 2.001e+011 1.000e+003 2.649e-001 1.933e-003 
2.084e-003 2.150e+007 2.007e+011 1.000e+003 2.672e-001 1.935e-003 
2.086e-003 2.150e+007 2.002e+011 1.000e+003 2.701e-001 1.937e-003 
2.087e-003 2.149e+007 2.009e+011 1.000e+003 2.693e-001 1.939e-003 
2.089e-003 2.148e+007 2.018e+011 1.000e+003 2.720e-001 1.941e-003 
2.091e-003 2.147e+007 2.021e+011 1.000e+003 2.742e-001 1.942e-003 
2.093e-003 2.146e+007 2.031e+011 1.000e+003 2.743e-001 1.944e-003 
2.094e-003 2.146e+007 2.042e+011 1.000e+003 2.751e-001 1.946e-003 
2.096e-003 2.145e+007 2.049e+011 1.000e+003 2.757e-001 1.948e-003 
2.098e-003 2.144e+007 2.061e+011 1.000e+003 2.858e-001 1.950e-003 
2.100e-003 2.144e+007 2.075e+011 1.000e+003 2.826e-001 1.951e-003 
2.101e-003 2.145e+007 2.087e+011 1.000e+003 2.889e-001 1.953e-003 
2.103e-003 2.144e+007 2.086e+011 1.000e+003 2.866e-001 1.955e-003 
2.105e-003 2.142e+007 1.977e+011 1.000e+003 2.215e-001 1.957e-003 
2.107e-003 2.140e+007 1.989e+011 1.000e+003 2.188e-001 1.959e-003 
2.109e-003 2.138e+007 1.907e+011 1.000e+003 1.673e-001 1.961e-003 
2.110e-003 2.136e+007 1.911e+011 1.000e+003 1.544e-001 1.963e-003 
2.112e-003 2.133e+007 1.913e+011 1.000e+003 1.616e-001 1.965e-003 
2.114e-003 2.129e+007 1.902e+011 1.000e+003 1.606e-001 1.967e-003 
2.116e-003 2.126e+007 1.903e+011 1.000e+003 1.494e-001 1.969e-003 
2.117e-003 2.123e+007 1.902e+011 1.000e+003 1.500e-001 1.971e-003 
2.119e-003 2.120e+007 1.907e+011 1.000e+003 1.434e-001 1.973e-003 
2.121e-003 2.117e+007 1.906e+011 1.000e+003 1.454e-001 1.975e-003 
2.123e-003 2.112e+007 1.901e+011 1.000e+003 1.527e-001 1.977e-003 
2.124e-003 2.108e+007 1.909e+011 1.000e+003 1.474e-001 1.979e-003 
2.126e-003 2.104e+007 1.914e+011 1.000e+003 1.576e-001 1.981e-003 
2.128e-003 2.101e+007 1.912e+011 1.000e+003 1.678e-001 1.983e-003 
2.130e-003 2.097e+007 1.916e+011 1.000e+003 1.736e-001 1.985e-003 
2.131e-003 2.094e+007 1.927e+011 1.000e+003 1.856e-001 1.987e-003 
2.133e-003 2.090e+007 1.904e+011 1.000e+003 1.919e-001 1.989e-003 
2.135e-003 2.088e+007 1.900e+011 1.000e+003 2.003e-001 1.991e-003 
2.137e-003 2.085e+007 1.883e+011 1.000e+003 2.006e-001 1.993e-003 
2.139e-003 2.085e+007 1.867e+011 1.000e+003 1.972e-001 1.994e-003 
2.140e-003 2.086e+007 1.862e+011 1.000e+003 1.890e-001 1.996e-003 
2.142e-003 2.088e+007 1.867e+011 1.000e+003 1.957e-001 1.998e-003 
2.144e-003 2.090e+007 1.869e+011 1.000e+003 2.029e-001 1.999e-003 
2.146e-003 2.092e+007 1.877e+011 1.000e+003 2.016e-001 2.001e-003 
2.147e-003 2.095e+007 1.887e+011 1.000e+003 2.034e-001 2.003e-003 
2.149e-003 2.097e+007 1.837e+011 1.000e+003 2.155e-001 2.004e-003 
2.151e-003 2.099e+007 1.839e+011 1.000e+003 2.202e-001 2.006e-003 
2.153e-003 2.102e+007 1.845e+011 1.000e+003 2.163e-001 2.007e-003 
2.154e-003 2.106e+007 1.846e+011 1.000e+003 2.233e-001 2.009e-003 
2.156e-003 2.109e+007 1.846e+011 1.000e+003 2.249e-001 2.010e-003 
2.158e-003 2.112e+007 1.850e+011 1.000e+003 2.180e-001 2.012e-003 
2.160e-003 2.114e+007 1.849e+011 1.000e+003 2.217e-001 2.014e-003 
2.162e-003 2.115e+007 1.849e+011 1.000e+003 2.207e-001 2.015e-003 
2.163e-003 2.115e+007 1.849e+011 1.000e+003 2.266e-001 2.017e-003 
2.165e-003 2.116e+007 1.858e+011 1.000e+003 2.281e-001 2.019e-003 
2.167e-003 2.117e+007 1.864e+011 1.000e+003 2.280e-001 2.020e-003 
2.169e-003 2.117e+007 1.874e+011 1.000e+003 2.338e-001 2.022e-003 
2.170e-003 2.118e+007 1.883e+011 1.000e+003 2.340e-001 2.024e-003 
2.172e-003 2.119e+007 1.867e+011 1.000e+003 2.377e-001 2.026e-003 
2.174e-003 2.120e+007 1.821e+011 1.000e+003 2.412e-001 2.027e-003 
2.176e-003 2.120e+007 1.819e+011 1.000e+003 2.340e-001 2.029e-003 
2.177e-003 2.121e+007 1.823e+011 1.000e+003 2.341e-001 2.031e-003 
2.179e-003 2.120e+007 1.824e+011 1.000e+003 2.262e-001 2.033e-003 
2.181e-003 2.120e+007 1.832e+011 1.000e+003 2.256e-001 2.034e-003 
2.183e-003 2.121e+007 1.831e+011 1.000e+003 2.228e-001 2.036e-003 
2.184e-003 2.121e+007 1.832e+011 1.000e+003 2.150e-001 2.038e-003 
2.186e-003 2.122e+007 1.742e+011 1.000e+003 2.183e-001 2.039e-003 
2.188e-003 2.123e+007 1.738e+011 1.000e+003 2.216e-001 2.041e-003 
2.190e-003 2.124e+007 1.736e+011 1.000e+003 2.187e-001 2.043e-003 
2.192e-003 2.125e+007 1.736e+011 1.000e+003 2.168e-001 2.045e-003 
2.193e-003 2.128e+007 1.743e+011 1.000e+003 2.093e-001 2.046e-003 
2.195e-003 2.129e+007 1.718e+011 1.000e+003 2.118e-001 2.048e-003 
2.197e-003 2.131e+007 1.719e+011 1.000e+003 1.975e-001 2.049e-003 
2.199e-003 2.132e+007 1.729e+011 1.000e+003 1.972e-001 2.051e-003 
2.200e-003 2.133e+007 1.743e+011 1.000e+003 1.905e-001 2.053e-003 
2.202e-003 2.133e+007 1.747e+011 1.000e+003 1.937e-001 2.055e-003 
2.204e-003 2.132e+007 1.735e+011 1.000e+003 2.029e-001 2.056e-003 
2.206e-003 2.130e+007 1.709e+011 1.000e+003 1.982e-001 2.058e-003 
2.207e-003 2.129e+007 1.689e+011 1.000e+003 2.014e-001 2.060e-003 
2.209e-003 2.130e+007 1.676e+011 1.000e+003 2.141e-001 2.062e-003 
2.211e-003 2.129e+007 1.650e+011 1.000e+003 2.167e-001 2.064e-003 
2.213e-003 2.128e+007 1.647e+011 1.000e+003 2.106e-001 2.066e-003 
2.214e-003 2.128e+007 1.648e+011 1.000e+003 2.147e-001 2.067e-003 
2.216e-003 2.128e+007 1.651e+011 1.000e+003 2.153e-001 2.069e-003 
2.218e-003 2.130e+007 1.653e+011 1.000e+003 2.318e-001 2.071e-003 
2.220e-003 2.131e+007 1.645e+011 1.000e+003 2.200e-001 2.072e-003 
2.222e-003 2.133e+007 1.652e+011 1.000e+003 2.267e-001 2.074e-003 
2.223e-003 2.136e+007 1.659e+011 1.000e+003 2.196e-001 2.076e-003 
2.225e-003 2.139e+007 1.668e+011 1.000e+003 2.129e-001 2.077e-003 
2.227e-003 2.143e+007 1.677e+011 1.000e+003 2.177e-001 2.079e-003 
2.229e-003 2.147e+007 1.686e+011 1.000e+003 2.194e-001 2.080e-003 
2.230e-003 2.151e+007 1.693e+011 1.000e+003 2.038e-001 2.082e-003 
2.232e-003 2.153e+007 1.685e+011 1.000e+003 2.137e-001 2.083e-003 
2.234e-003 2.156e+007 1.695e+011 1.000e+003 2.073e-001 2.085e-003 
2.236e-003 2.157e+007 1.700e+011 1.000e+003 2.037e-001 2.086e-003 
2.237e-003 2.158e+007 1.702e+011 1.000e+003 2.054e-001 2.088e-003 
2.239e-003 2.157e+007 1.701e+011 1.000e+003 2.121e-001 2.090e-003 
2.241e-003 2.157e+007 1.681e+011 1.000e+003 2.161e-001 2.092e-003 
2.243e-003 2.157e+007 1.671e+011 1.000e+003 2.282e-001 2.094e-003 
2.244e-003 2.157e+007 1.672e+011 1.000e+003 2.278e-001 2.095e-003 
2.246e-003 2.159e+007 1.662e+011 1.000e+003 2.202e-001 2.097e-003 
2.248e-003 2.161e+007 1.657e+011 1.000e+003 2.305e-001 2.099e-003 
2.250e-003 2.163e+007 1.651e+011 1.000e+003 2.229e-001 2.100e-003 
2.252e-003 2.165e+007 1.648e+011 1.000e+003 2.142e-001 2.102e-003 
2.253e-003 2.167e+007 1.643e+011 1.000e+003 2.107e-001 2.103e-003 
2.255e-003 2.170e+007 1.647e+011 1.000e+003 2.108e-001 2.105e-003 
2.257e-003 2.172e+007 1.652e+011 1.000e+003 2.045e-001 2.107e-003 
2.259e-003 2.175e+007 1.658e+011 1.000e+003 2.045e-001 2.108e-003 
2.260e-003 2.178e+007 1.661e+011 1.000e+003 2.090e-001 2.110e-003 
2.262e-003 2.181e+007 1.669e+011 1.000e+003 2.057e-001 2.111e-003 
2.264e-003 2.186e+007 1.681e+011 1.000e+003 2.019e-001 2.113e-003 
2.266e-003 2.190e+007 1.680e+011 1.000e+003 2.096e-001 2.114e-003 
2.267e-003 2.194e+007 1.680e+011 1.000e+003 1.981e-001 2.116e-003 
2.269e-003 2.198e+007 1.686e+011 1.000e+003 2.166e-001 2.117e-003 
2.271e-003 2.201e+007 1.693e+011 1.000e+003 2.149e-001 2.119e-003 
2.273e-003 2.205e+007 1.702e+011 1.000e+003 2.145e-001 2.120e-003 
2.274e-003 2.208e+007 1.711e+011 1.000e+003 2.077e-001 2.122e-003 
2.276e-003 2.211e+007 1.715e+011 1.000e+003 2.032e-001 2.123e-003 
2.278e-003 2.213e+007 1.716e+011 1.000e+003 2.023e-001 2.125e-003 
2.280e-003 2.213e+007 1.718e+011 1.000e+003 2.113e-001 2.127e-003 
2.282e-003 2.213e+007 1.724e+011 1.000e+003 2.179e-001 2.129e-003 
2.283e-003 2.212e+007 1.710e+011 1.000e+003 2.223e-001 2.130e-003 
2.285e-003 2.211e+007 1.706e+011 1.000e+003 2.196e-001 2.132e-003 
2.287e-003 2.210e+007 1.706e+011 1.000e+003 2.230e-001 2.134e-003 
2.289e-003 2.209e+007 1.711e+011 1.000e+003 2.199e-001 2.136e-003 
2.290e-003 2.208e+007 1.713e+011 1.000e+003 2.205e-001 2.138e-003 
2.292e-003 2.207e+007 1.716e+011 1.000e+003 2.195e-001 2.140e-003 
2.294e-003 2.207e+007 1.723e+011 1.000e+003 2.175e-001 2.141e-003 
2.296e-003 2.206e+007 1.735e+011 1.000e+003 2.162e-001 2.143e-003 
2.297e-003 2.205e+007 1.749e+011 1.000e+003 2.234e-001 2.145e-003 
2.299e-003 2.204e+007 1.743e+011 1.000e+003 2.322e-001 2.147e-003 
2.301e-003 2.201e+007 1.712e+011 1.000e+003 2.399e-001 2.149e-003 
2.303e-003 2.199e+007 1.684e+011 1.000e+003 2.407e-001 2.151e-003 
2.305e-003 2.198e+007 1.677e+011 1.000e+003 2.423e-001 2.152e-003 
2.306e-003 2.198e+007 1.674e+011 1.000e+003 2.430e-001 2.154e-003 
2.308e-003 2.198e+007 1.674e+011 1.000e+003 2.422e-001 2.156e-003 
2.310e-003 2.199e+007 1.671e+011 1.000e+003 2.313e-001 2.158e-003 
2.312e-003 2.200e+007 1.671e+011 1.000e+003 2.342e-001 2.159e-003 
2.313e-003 2.201e+007 1.669e+011 1.000e+003 2.295e-001 2.161e-003 
2.315e-003 2.202e+007 1.668e+011 1.000e+003 2.365e-001 2.163e-003 
2.317e-003 2.204e+007 1.668e+011 1.000e+003 2.262e-001 2.164e-003 
2.319e-003 2.205e+007 1.666e+011 1.000e+003 2.209e-001 2.166e-003 
2.320e-003 2.207e+007 1.642e+011 1.000e+003 2.190e-001 2.168e-003 
2.322e-003 2.208e+007 1.627e+011 1.000e+003 2.158e-001 2.169e-003 
2.324e-003 2.209e+007 1.621e+011 1.000e+003 2.145e-001 2.171e-003 
