# Supplementary material for: Strain rate dependency of dislocation plasticity
Source: Nat Commun. 2021 Mar 23;12:1845. doi: 10.1038/s41467-021-21939-1 (PMC7988163; doi:10.1038/s41467-021-21939-1)
Supplement: Supplementary file 3 — Supplementary Data 1 [file 41467_2021_21939_MOESM3_ESM.zip › Supplementary Data 1/DDDSimulationSet3/StrainRate=1e3s-1/InitialDislocationDensity=1.2e14m-2.dat]

#strain(1), stress(Pa), dislocation density(m-2), strain rate(s-1), mean dislocation velocity(km/s), plastic strain(1)
3.053e-007 3.668e+004 1.234e+014 1.000e+003 9.360e-003 5.133e-008 
6.109e-007 6.948e+004 1.234e+014 1.000e+003 8.271e-003 1.300e-007 
9.208e-007 1.143e+005 1.234e+014 1.000e+003 1.151e-002 1.298e-007 
1.230e-006 1.481e+005 1.234e+014 1.000e+003 1.014e-002 2.053e-007 
1.542e-006 1.789e+005 1.234e+014 1.000e+003 1.254e-002 3.042e-007 
1.851e-006 2.106e+005 1.234e+014 1.000e+003 8.298e-003 3.941e-007 
2.161e-006 2.367e+005 1.234e+014 1.000e+003 5.883e-003 5.236e-007 
2.471e-006 2.767e+005 1.234e+014 1.000e+003 5.631e-003 5.562e-007 
2.772e-006 3.089e+005 1.234e+014 1.000e+003 8.660e-003 6.350e-007 
3.078e-006 3.471e+005 1.234e+014 1.000e+003 5.113e-003 6.770e-007 
3.384e-006 3.770e+005 1.234e+014 1.000e+003 5.787e-003 7.763e-007 
3.694e-006 4.172e+005 1.234e+014 1.000e+003 7.187e-003 8.086e-007 
4.004e-006 4.611e+005 1.234e+014 1.000e+003 7.367e-003 8.145e-007 
4.314e-006 4.936e+005 1.234e+014 1.000e+003 6.160e-003 8.993e-007 
4.625e-006 5.275e+005 1.234e+014 1.000e+003 5.318e-003 9.759e-007 
4.936e-006 5.664e+005 1.234e+014 1.000e+003 4.772e-003 1.018e-006 
5.243e-006 6.040e+005 1.234e+014 1.000e+003 9.692e-003 1.065e-006 
5.550e-006 6.320e+005 1.234e+014 1.000e+003 5.195e-003 1.179e-006 
5.855e-006 6.688e+005 1.234e+014 1.000e+003 9.631e-003 1.229e-006 
6.160e-006 7.178e+005 1.234e+014 1.000e+003 6.317e-003 1.195e-006 
6.460e-006 7.547e+005 1.234e+014 1.000e+003 5.398e-003 1.240e-006 
6.766e-006 7.844e+005 1.234e+014 1.000e+003 5.367e-003 1.341e-006 
7.072e-006 8.186e+005 1.234e+014 1.000e+003 7.439e-003 1.410e-006 
7.377e-006 8.412e+005 1.234e+014 1.000e+003 4.515e-003 1.558e-006 
7.680e-006 8.730e+005 1.234e+014 1.000e+003 6.641e-003 1.641e-006 
7.980e-006 9.056e+005 1.234e+014 1.000e+003 6.374e-003 1.716e-006 
8.286e-006 9.323e+005 1.234e+014 1.000e+003 7.631e-003 1.837e-006 
8.589e-006 9.584e+005 1.234e+014 1.000e+003 8.273e-003 1.960e-006 
8.895e-006 9.854e+005 1.234e+014 1.000e+003 8.279e-003 2.079e-006 
9.200e-006 1.025e+006 1.234e+014 1.000e+003 1.067e-002 2.109e-006 
9.500e-006 1.056e+006 1.234e+014 1.000e+003 9.228e-003 2.197e-006 
9.805e-006 1.098e+006 1.234e+014 1.000e+003 1.119e-002 2.212e-006 
1.011e-005 1.130e+006 1.234e+014 1.000e+003 9.715e-003 2.292e-006 
1.041e-005 1.164e+006 1.234e+014 1.000e+003 7.434e-003 2.353e-006 
1.070e-005 1.196e+006 1.234e+014 1.000e+003 9.271e-003 2.432e-006 
1.100e-005 1.229e+006 1.234e+014 1.000e+003 6.278e-003 2.504e-006 
1.130e-005 1.258e+006 1.234e+014 1.000e+003 5.545e-003 2.602e-006 
1.160e-005 1.290e+006 1.234e+014 1.000e+003 6.953e-003 2.677e-006 
1.190e-005 1.317e+006 1.234e+014 1.000e+003 8.898e-003 2.791e-006 
1.220e-005 1.343e+006 1.234e+014 1.000e+003 9.222e-003 2.911e-006 
1.251e-005 1.379e+006 1.234e+014 1.000e+003 5.534e-003 2.964e-006 
1.281e-005 1.411e+006 1.234e+014 1.000e+003 8.080e-003 3.051e-006 
1.312e-005 1.451e+006 1.234e+014 1.000e+003 7.943e-003 3.081e-006 
1.342e-005 1.486e+006 1.234e+014 1.000e+003 6.210e-003 3.144e-006 
1.372e-005 1.515e+006 1.234e+014 1.000e+003 7.930e-003 3.247e-006 
1.403e-005 1.548e+006 1.234e+014 1.000e+003 7.701e-003 3.319e-006 
1.433e-005 1.579e+006 1.234e+014 1.000e+003 9.660e-003 3.409e-006 
1.463e-005 1.606e+006 1.234e+014 1.000e+003 7.419e-003 3.519e-006 
1.493e-005 1.645e+006 1.234e+014 1.000e+003 6.875e-003 3.549e-006 
1.523e-005 1.684e+006 1.234e+014 1.000e+003 6.567e-003 3.583e-006 
1.553e-005 1.723e+006 1.234e+014 1.000e+003 5.379e-003 3.612e-006 
1.584e-005 1.769e+006 1.234e+014 1.000e+003 5.548e-003 3.602e-006 
1.614e-005 1.815e+006 1.234e+014 1.000e+003 8.128e-003 3.586e-006 
1.644e-005 1.857e+006 1.234e+014 1.000e+003 6.936e-003 3.595e-006 
1.674e-005 1.901e+006 1.234e+014 1.000e+003 4.661e-003 3.591e-006 
1.705e-005 1.948e+006 1.234e+014 1.000e+003 4.244e-003 3.571e-006 
1.736e-005 1.978e+006 1.234e+014 1.000e+003 4.354e-003 3.675e-006 
1.766e-005 2.020e+006 1.234e+014 1.000e+003 4.896e-003 3.690e-006 
1.797e-005 2.051e+006 1.234e+014 1.000e+003 6.774e-003 3.782e-006 
1.826e-005 2.082e+006 1.234e+014 1.000e+003 6.599e-003 3.861e-006 
1.856e-005 2.109e+006 1.234e+014 1.000e+003 4.704e-003 3.973e-006 
1.886e-005 2.146e+006 1.234e+014 1.000e+003 5.055e-003 4.020e-006 
1.916e-005 2.184e+006 1.234e+014 1.000e+003 6.829e-003 4.054e-006 
1.946e-005 2.212e+006 1.234e+014 1.000e+003 8.278e-003 4.160e-006 
1.976e-005 2.247e+006 1.234e+014 1.000e+003 6.332e-003 4.222e-006 
2.007e-005 2.283e+006 1.234e+014 1.000e+003 5.923e-003 4.279e-006 
2.037e-005 2.317e+006 1.234e+014 1.000e+003 8.516e-003 4.348e-006 
2.067e-005 2.336e+006 1.234e+014 1.000e+003 7.976e-003 4.518e-006 
2.097e-005 2.373e+006 1.234e+014 1.000e+003 5.820e-003 4.561e-006 
2.127e-005 2.403e+006 1.234e+014 1.000e+003 8.736e-003 4.650e-006 
2.157e-005 2.431e+006 1.234e+014 1.000e+003 5.214e-003 4.756e-006 
2.187e-005 2.466e+006 1.234e+014 1.000e+003 4.222e-003 4.817e-006 
2.218e-005 2.504e+006 1.234e+014 1.000e+003 8.298e-003 4.860e-006 
2.248e-005 2.543e+006 1.234e+014 1.000e+003 7.076e-003 4.891e-006 
2.278e-005 2.575e+006 1.234e+014 1.000e+003 5.039e-003 4.969e-006 
2.308e-005 2.612e+006 1.234e+014 1.000e+003 8.704e-003 5.015e-006 
2.338e-005 2.642e+006 1.234e+014 1.000e+003 6.037e-003 5.104e-006 
2.368e-005 2.671e+006 1.234e+014 1.000e+003 8.908e-003 5.206e-006 
2.398e-005 2.704e+006 1.234e+014 1.000e+003 4.627e-003 5.282e-006 
2.429e-005 2.728e+006 1.234e+014 1.000e+003 6.663e-003 5.421e-006 
2.459e-005 2.756e+006 1.234e+014 1.000e+003 7.787e-003 5.522e-006 
2.489e-005 2.786e+006 1.234e+014 1.000e+003 4.559e-003 5.614e-006 
2.519e-005 2.821e+006 1.234e+014 1.000e+003 6.934e-003 5.680e-006 
2.549e-005 2.853e+006 1.234e+014 1.000e+003 7.713e-003 5.758e-006 
2.579e-005 2.886e+006 1.234e+014 1.000e+003 8.152e-003 5.827e-006 
2.609e-005 2.920e+006 1.234e+014 1.000e+003 5.217e-003 5.891e-006 
2.639e-005 2.952e+006 1.234e+014 1.000e+003 6.329e-003 5.972e-006 
2.669e-005 2.988e+006 1.234e+014 1.000e+003 6.074e-003 6.027e-006 
2.700e-005 3.026e+006 1.234e+014 1.000e+003 3.753e-003 6.068e-006 
2.730e-005 3.060e+006 1.234e+014 1.000e+003 7.046e-003 6.136e-006 
2.760e-005 3.097e+006 1.234e+014 1.000e+003 3.689e-003 6.183e-006 
2.790e-005 3.132e+006 1.234e+014 1.000e+003 4.203e-003 6.242e-006 
2.820e-005 3.162e+006 1.234e+014 1.000e+003 8.360e-003 6.332e-006 
2.850e-005 3.194e+006 1.234e+014 1.000e+003 7.100e-003 6.412e-006 
2.881e-005 3.228e+006 1.234e+014 1.000e+003 4.754e-003 6.476e-006 
2.911e-005 3.266e+006 1.234e+014 1.000e+003 5.294e-003 6.519e-006 
2.941e-005 3.302e+006 1.234e+014 1.000e+003 8.633e-003 6.572e-006 
2.971e-005 3.328e+006 1.234e+014 1.000e+003 4.317e-003 6.692e-006 
3.001e-005 3.363e+006 1.234e+014 1.000e+003 6.274e-003 6.748e-006 
3.031e-005 3.396e+006 1.234e+014 1.000e+003 5.887e-003 6.822e-006 
3.061e-005 3.429e+006 1.234e+014 1.000e+003 6.636e-003 6.897e-006 
3.091e-005 3.453e+006 1.234e+014 1.000e+003 5.995e-003 7.026e-006 
3.121e-005 3.484e+006 1.234e+014 1.000e+003 1.939e-003 7.119e-006 
3.151e-005 3.513e+006 1.234e+014 1.000e+003 5.945e-003 7.215e-006 
3.181e-005 3.531e+006 1.234e+014 1.000e+003 8.469e-003 7.384e-006 
3.211e-005 3.559e+006 1.234e+014 1.000e+003 5.624e-003 7.492e-006 
3.241e-005 3.595e+006 1.234e+014 1.000e+003 5.800e-003 7.538e-006 
3.271e-005 3.627e+006 1.234e+014 1.000e+003 2.259e-003 7.621e-006 
3.301e-005 3.659e+006 1.234e+014 1.000e+003 3.615e-003 7.697e-006 
3.331e-005 3.711e+006 1.234e+014 1.000e+003 1.044e-002 7.639e-006 
3.361e-005 3.776e+006 1.234e+014 1.000e+003 8.034e-003 7.492e-006 
3.391e-005 3.831e+006 1.234e+014 1.000e+003 2.764e-003 7.414e-006 
3.421e-005 3.866e+006 1.234e+014 1.000e+003 6.826e-003 7.468e-006 
3.451e-005 3.902e+006 1.234e+014 1.000e+003 8.061e-003 7.525e-006 
3.481e-005 3.937e+006 1.234e+014 1.000e+003 6.598e-003 7.581e-006 
3.511e-005 3.970e+006 1.234e+014 1.000e+003 3.588e-003 7.655e-006 
3.541e-005 4.000e+006 1.234e+014 1.000e+003 9.277e-003 7.741e-006 
3.571e-005 4.035e+006 1.234e+014 1.000e+003 4.310e-003 7.800e-006 
3.601e-005 4.068e+006 1.234e+014 1.000e+003 1.817e-003 7.873e-006 
3.631e-005 4.101e+006 1.234e+014 1.000e+003 4.959e-003 7.947e-006 
3.661e-005 4.146e+006 1.234e+014 1.000e+003 5.379e-003 7.936e-006 
3.691e-005 4.217e+006 1.234e+014 1.000e+003 3.131e-003 7.741e-006 
3.721e-005 4.271e+006 1.234e+014 1.000e+003 7.241e-003 7.667e-006 
3.751e-005 4.311e+006 1.234e+014 1.000e+003 5.400e-003 7.695e-006 
3.781e-005 4.342e+006 1.234e+014 1.000e+003 6.242e-003 7.776e-006 
3.811e-005 4.368e+006 1.234e+014 1.000e+003 5.553e-003 7.894e-006 
3.841e-005 4.402e+006 1.234e+014 1.000e+003 4.032e-003 7.955e-006 
3.870e-005 4.435e+006 1.234e+014 1.000e+003 7.797e-003 8.031e-006 
3.900e-005 4.459e+006 1.234e+014 1.000e+003 8.043e-003 8.152e-006 
3.928e-005 4.484e+006 1.234e+014 1.000e+003 3.847e-003 8.263e-006 
3.956e-005 4.510e+006 1.234e+014 1.000e+003 5.887e-003 8.372e-006 
3.985e-005 4.545e+006 1.234e+014 1.000e+003 6.303e-003 8.416e-006 
4.014e-005 4.580e+006 1.234e+014 1.000e+003 2.052e-003 8.458e-006 
4.042e-005 4.625e+006 1.234e+014 1.000e+003 4.537e-003 8.429e-006 
4.071e-005 4.662e+006 1.235e+014 1.000e+003 2.090e-003 8.461e-006 
4.099e-005 4.691e+006 1.235e+014 1.000e+003 6.683e-003 8.548e-006 
4.128e-005 4.718e+006 1.235e+014 1.000e+003 8.049e-003 8.648e-006 
4.157e-005 4.752e+006 1.235e+014 1.000e+003 9.514e-003 8.700e-006 
4.185e-005 4.784e+006 1.234e+014 1.000e+003 5.393e-003 8.762e-006 
4.215e-005 4.811e+006 1.234e+014 1.000e+003 7.024e-003 8.876e-006 
4.245e-005 4.842e+006 1.234e+014 1.000e+003 6.950e-003 8.960e-006 
4.276e-005 4.878e+006 1.234e+014 1.000e+003 6.063e-003 9.014e-006 
4.307e-005 4.912e+006 1.235e+014 1.000e+003 5.811e-003 9.093e-006 
4.337e-005 4.947e+006 1.234e+014 1.000e+003 6.043e-003 9.151e-006 
4.367e-005 4.984e+006 1.234e+014 1.000e+003 7.570e-003 9.193e-006 
4.397e-005 5.015e+006 1.234e+014 1.000e+003 8.172e-003 9.280e-006 
4.427e-005 5.049e+006 1.235e+014 1.000e+003 5.812e-003 9.349e-006 
4.457e-005 5.084e+006 1.234e+014 1.000e+003 1.103e-002 9.408e-006 
4.488e-005 5.113e+006 1.235e+014 1.000e+003 5.601e-003 9.512e-006 
4.518e-005 5.149e+006 1.235e+014 1.000e+003 4.498e-003 9.572e-006 
4.549e-005 5.173e+006 1.235e+014 1.000e+003 2.504e-003 9.710e-006 
4.580e-005 5.207e+006 1.235e+014 1.000e+003 8.517e-003 9.782e-006 
4.610e-005 5.234e+006 1.235e+014 1.000e+003 7.118e-003 9.893e-006 
4.638e-005 5.258e+006 1.235e+014 1.000e+003 9.352e-003 1.001e-005 
4.667e-005 5.280e+006 1.235e+014 1.000e+003 7.720e-003 1.015e-005 
4.696e-005 5.307e+006 1.235e+014 1.000e+003 7.566e-003 1.025e-005 
4.725e-005 5.326e+006 1.235e+014 1.000e+003 6.506e-003 1.042e-005 
4.754e-005 5.355e+006 1.235e+014 1.000e+003 1.061e-002 1.051e-005 
4.784e-005 5.391e+006 1.235e+014 1.000e+003 5.860e-003 1.055e-005 
4.813e-005 5.427e+006 1.235e+014 1.000e+003 8.364e-003 1.059e-005 
4.842e-005 5.456e+006 1.235e+014 1.000e+003 8.202e-003 1.069e-005 
4.872e-005 5.498e+006 1.235e+014 1.000e+003 6.288e-003 1.069e-005 
4.901e-005 5.537e+006 1.235e+014 1.000e+003 8.488e-003 1.072e-005 
4.931e-005 5.562e+006 1.235e+014 1.000e+003 1.067e-002 1.084e-005 
4.960e-005 5.590e+006 1.235e+014 1.000e+003 8.007e-003 1.093e-005 
4.989e-005 5.617e+006 1.235e+014 1.000e+003 6.394e-003 1.105e-005 
5.018e-005 5.643e+006 1.235e+014 1.000e+003 5.646e-003 1.115e-005 
5.047e-005 5.682e+006 1.235e+014 1.000e+003 6.337e-003 1.117e-005 
5.077e-005 5.727e+006 1.235e+014 1.000e+003 5.695e-003 1.116e-005 
5.108e-005 5.746e+006 1.235e+014 1.000e+003 7.761e-003 1.134e-005 
5.138e-005 5.777e+006 1.235e+014 1.000e+003 6.029e-003 1.142e-005 
5.169e-005 5.810e+006 1.235e+014 1.000e+003 9.942e-003 1.150e-005 
5.199e-005 5.841e+006 1.235e+014 1.000e+003 9.174e-003 1.159e-005 
5.230e-005 5.867e+006 1.235e+014 1.000e+003 8.296e-003 1.172e-005 
5.260e-005 5.897e+006 1.235e+014 1.000e+003 9.599e-003 1.182e-005 
5.291e-005 5.934e+006 1.235e+014 1.000e+003 5.592e-003 1.187e-005 
5.321e-005 5.967e+006 1.235e+014 1.000e+003 4.615e-003 1.195e-005 
5.352e-005 5.996e+006 1.235e+014 1.000e+003 1.072e-002 1.205e-005 
5.382e-005 6.021e+006 1.235e+014 1.000e+003 8.658e-003 1.217e-005 
5.412e-005 6.050e+006 1.235e+014 1.000e+003 6.803e-003 1.228e-005 
5.442e-005 6.089e+006 1.235e+014 1.000e+003 4.560e-003 1.231e-005 
5.473e-005 6.115e+006 1.235e+014 1.000e+003 4.431e-003 1.244e-005 
5.503e-005 6.133e+006 1.235e+014 1.000e+003 8.028e-003 1.261e-005 
5.533e-005 6.150e+006 1.235e+014 1.000e+003 5.904e-003 1.279e-005 
5.563e-005 6.141e+006 1.235e+014 1.000e+003 9.609e-003 1.315e-005 
5.593e-005 6.115e+006 1.235e+014 1.000e+003 5.277e-003 1.364e-005 
5.624e-005 6.115e+006 1.235e+014 1.000e+003 9.627e-003 1.394e-005 
5.654e-005 6.141e+006 1.235e+014 1.000e+003 8.235e-003 1.406e-005 
5.684e-005 6.156e+006 1.235e+014 1.000e+003 8.562e-003 1.426e-005 
5.714e-005 6.178e+006 1.235e+014 1.000e+003 4.732e-003 1.441e-005 
5.744e-005 6.211e+006 1.235e+014 1.000e+003 2.267e-003 1.448e-005 
5.773e-005 6.238e+006 1.235e+014 1.000e+003 9.170e-003 1.459e-005 
5.801e-005 6.275e+006 1.235e+014 1.000e+003 1.095e-002 1.461e-005 
5.829e-005 6.307e+006 1.235e+014 1.000e+003 5.842e-003 1.467e-005 
5.856e-005 6.326e+006 1.235e+014 1.000e+003 9.187e-003 1.481e-005 
5.884e-005 6.349e+006 1.235e+014 1.000e+003 8.094e-003 1.493e-005 
5.912e-005 6.376e+006 1.235e+014 1.000e+003 1.105e-002 1.502e-005 
5.940e-005 6.410e+006 1.235e+014 1.000e+003 6.733e-003 1.507e-005 
5.968e-005 6.429e+006 1.235e+014 1.000e+003 5.309e-003 1.521e-005 
5.996e-005 6.460e+006 1.235e+014 1.000e+003 4.397e-003 1.528e-005 
6.026e-005 6.492e+006 1.235e+014 1.000e+003 8.617e-003 1.535e-005 
6.054e-005 6.531e+006 1.235e+014 1.000e+003 4.965e-003 1.537e-005 
6.083e-005 6.557e+006 1.235e+014 1.000e+003 4.721e-003 1.548e-005 
6.112e-005 6.594e+006 1.235e+014 1.000e+003 7.408e-003 1.552e-005 
6.142e-005 6.633e+006 1.235e+014 1.000e+003 1.178e-002 1.554e-005 
6.170e-005 6.664e+006 1.235e+014 1.000e+003 4.181e-003 1.561e-005 
6.199e-005 6.692e+006 1.235e+014 1.000e+003 1.140e-002 1.571e-005 
6.229e-005 6.718e+006 1.235e+014 1.000e+003 8.932e-003 1.582e-005 
6.258e-005 6.762e+006 1.235e+014 1.000e+003 1.123e-002 1.581e-005 
6.287e-005 6.805e+006 1.235e+014 1.000e+003 8.629e-003 1.580e-005 
6.316e-005 6.843e+006 1.235e+014 1.000e+003 1.232e-002 1.583e-005 
6.346e-005 6.876e+006 1.235e+014 1.000e+003 1.280e-002 1.590e-005 
6.375e-005 6.914e+006 1.235e+014 1.000e+003 8.479e-003 1.593e-005 
6.404e-005 6.951e+006 1.235e+014 1.000e+003 9.144e-003 1.596e-005 
6.434e-005 6.994e+006 1.235e+014 1.000e+003 7.364e-003 1.596e-005 
6.463e-005 6.995e+006 1.235e+014 1.000e+003 7.530e-003 1.625e-005 
6.492e-005 7.034e+006 1.235e+014 1.000e+003 8.022e-003 1.627e-005 
6.522e-005 7.076e+006 1.235e+014 1.000e+003 1.112e-002 1.627e-005 
6.551e-005 7.112e+006 1.235e+014 1.000e+003 5.485e-003 1.632e-005 
6.580e-005 7.144e+006 1.235e+014 1.000e+003 4.004e-003 1.639e-005 
6.610e-005 7.185e+006 1.235e+014 1.000e+003 7.299e-003 1.640e-005 
6.639e-005 7.223e+006 1.235e+014 1.000e+003 1.286e-002 1.643e-005 
6.668e-005 7.253e+006 1.235e+014 1.000e+003 9.928e-003 1.652e-005 
6.697e-005 7.283e+006 1.235e+014 1.000e+003 8.502e-003 1.660e-005 
6.727e-005 7.326e+006 1.235e+014 1.000e+003 1.145e-002 1.660e-005 
6.756e-005 7.337e+006 1.235e+014 1.000e+003 7.156e-003 1.681e-005 
6.785e-005 7.358e+006 1.235e+014 1.000e+003 7.048e-003 1.695e-005 
6.812e-005 7.390e+006 1.235e+014 1.000e+003 7.704e-003 1.701e-005 
6.841e-005 7.415e+006 1.235e+014 1.000e+003 1.056e-002 1.713e-005 
6.871e-005 7.446e+006 1.235e+014 1.000e+003 4.867e-003 1.721e-005 
6.900e-005 7.474e+006 1.235e+014 1.000e+003 8.482e-003 1.731e-005 
6.930e-005 7.498e+006 1.235e+014 1.000e+003 7.665e-003 1.744e-005 
6.960e-005 7.532e+006 1.235e+014 1.000e+003 8.520e-003 1.750e-005 
6.990e-005 7.574e+006 1.235e+014 1.000e+003 5.515e-003 1.752e-005 
7.020e-005 7.617e+006 1.235e+014 1.000e+003 3.700e-003 1.752e-005 
7.050e-005 7.660e+006 1.235e+014 1.000e+003 1.005e-002 1.752e-005 
7.080e-005 7.690e+006 1.235e+014 1.000e+003 5.631e-003 1.761e-005 
7.110e-005 7.729e+006 1.235e+014 1.000e+003 1.084e-002 1.764e-005 
7.140e-005 7.774e+006 1.235e+014 1.000e+003 6.086e-003 1.763e-005 
7.169e-005 7.823e+006 1.235e+014 1.000e+003 7.990e-003 1.758e-005 
7.199e-005 7.860e+006 1.235e+014 1.000e+003 8.030e-003 1.763e-005 
7.228e-005 7.892e+006 1.235e+014 1.000e+003 7.024e-003 1.770e-005 
7.257e-005 7.928e+006 1.235e+014 1.000e+003 8.698e-003 1.774e-005 
7.288e-005 7.951e+006 1.235e+014 1.000e+003 3.559e-003 1.788e-005 
7.318e-005 7.986e+006 1.235e+014 1.000e+003 3.798e-003 1.794e-005 
7.349e-005 8.026e+006 1.235e+014 1.000e+003 9.473e-003 1.798e-005 
7.379e-005 8.062e+006 1.235e+014 1.000e+003 6.934e-003 1.803e-005 
7.410e-005 8.088e+006 1.235e+014 1.000e+003 8.518e-003 1.815e-005 
7.440e-005 8.122e+006 1.235e+014 1.000e+003 5.204e-003 1.823e-005 
7.471e-005 8.160e+006 1.235e+014 1.000e+003 9.460e-003 1.827e-005 
7.502e-005 8.192e+006 1.235e+014 1.000e+003 5.394e-003 1.836e-005 
7.533e-005 8.227e+006 1.235e+014 1.000e+003 1.826e-003 1.842e-005 
7.563e-005 8.266e+006 1.235e+014 1.000e+003 2.412e-003 1.846e-005 
7.594e-005 8.310e+006 1.235e+014 1.000e+003 7.799e-003 1.847e-005 
7.625e-005 8.346e+006 1.235e+014 1.000e+003 7.650e-003 1.852e-005 
7.656e-005 8.382e+006 1.235e+014 1.000e+003 8.387e-003 1.858e-005 
7.687e-005 8.417e+006 1.235e+014 1.000e+003 6.327e-003 1.865e-005 
7.718e-005 8.455e+006 1.235e+014 1.000e+003 5.083e-003 1.870e-005 
7.748e-005 8.492e+006 1.235e+014 1.000e+003 1.062e-002 1.875e-005 
7.779e-005 8.532e+006 1.235e+014 1.000e+003 4.575e-003 1.877e-005 
7.810e-005 8.549e+006 1.235e+014 1.000e+003 7.331e-003 1.897e-005 
7.840e-005 8.577e+006 1.235e+014 1.000e+003 5.276e-003 1.908e-005 
7.869e-005 8.602e+006 1.235e+014 1.000e+003 5.328e-003 1.919e-005 
7.898e-005 8.627e+006 1.235e+014 1.000e+003 4.644e-003 1.931e-005 
7.928e-005 8.648e+006 1.235e+014 1.000e+003 6.216e-003 1.946e-005 
7.958e-005 8.663e+006 1.235e+014 1.000e+003 7.674e-003 1.966e-005 
7.987e-005 8.690e+006 1.236e+014 1.000e+003 5.422e-003 1.976e-005 
8.017e-005 8.720e+006 1.235e+014 1.000e+003 8.003e-003 1.985e-005 
8.047e-005 8.750e+006 1.235e+014 1.000e+003 6.269e-003 1.995e-005 
8.076e-005 8.779e+006 1.236e+014 1.000e+003 5.477e-003 2.004e-005 
8.106e-005 8.803e+006 1.235e+014 1.000e+003 5.620e-003 2.017e-005 
8.136e-005 8.836e+006 1.235e+014 1.000e+003 8.519e-003 2.024e-005 
8.165e-005 8.865e+006 1.235e+014 1.000e+003 3.791e-003 2.034e-005 
8.195e-005 8.903e+006 1.235e+014 1.000e+003 6.757e-003 2.037e-005 
8.225e-005 8.933e+006 1.236e+014 1.000e+003 8.527e-003 2.047e-005 
8.255e-005 8.965e+006 1.235e+014 1.000e+003 1.033e-002 2.054e-005 
8.286e-005 9.014e+006 1.235e+014 1.000e+003 8.442e-003 2.051e-005 
8.316e-005 9.046e+006 1.236e+014 1.000e+003 5.987e-003 2.059e-005 
8.347e-005 9.065e+006 1.236e+014 1.000e+003 1.182e-002 2.077e-005 
8.377e-005 9.085e+006 1.236e+014 1.000e+003 6.434e-003 2.094e-005 
8.408e-005 9.100e+006 1.236e+014 1.000e+003 9.271e-003 2.114e-005 
8.439e-005 9.111e+006 1.236e+014 1.000e+003 8.342e-003 2.137e-005 
8.470e-005 9.123e+006 1.236e+014 1.000e+003 7.751e-003 2.159e-005 
8.500e-005 9.134e+006 1.236e+014 1.000e+003 8.916e-003 2.183e-005 
8.531e-005 9.102e+006 1.236e+014 1.000e+003 9.353e-003 2.236e-005 
8.562e-005 9.002e+006 1.236e+014 1.000e+003 4.048e-003 2.336e-005 
8.594e-005 8.972e+006 1.236e+014 1.000e+003 8.536e-003 2.388e-005 
8.625e-005 8.969e+006 1.236e+014 1.000e+003 6.425e-003 2.421e-005 
8.656e-005 8.975e+006 1.236e+014 1.000e+003 6.443e-003 2.449e-005 
8.688e-005 8.982e+006 1.236e+014 1.000e+003 8.813e-003 2.475e-005 
8.719e-005 9.001e+006 1.236e+014 1.000e+003 6.841e-003 2.493e-005 
8.751e-005 9.012e+006 1.236e+014 1.000e+003 1.076e-002 2.517e-005 
8.782e-005 9.043e+006 1.236e+014 1.000e+003 6.626e-003 2.528e-005 
8.814e-005 9.048e+006 1.236e+014 1.000e+003 7.960e-003 2.556e-005 
8.845e-005 9.072e+006 1.236e+014 1.000e+003 3.669e-003 2.570e-005 
8.876e-005 9.055e+006 1.236e+014 1.000e+003 8.501e-003 2.613e-005 
8.908e-005 9.032e+006 1.236e+014 1.000e+003 1.199e-002 2.661e-005 
8.940e-005 9.033e+006 1.236e+014 1.000e+003 1.979e-003 2.692e-005 
8.972e-005 9.040e+006 1.236e+014 1.000e+003 5.657e-003 2.719e-005 
9.003e-005 9.018e+006 1.236e+014 1.000e+003 5.244e-003 2.766e-005 
9.035e-005 8.967e+006 1.237e+014 1.000e+003 3.203e-003 2.833e-005 
9.067e-005 8.959e+006 1.237e+014 1.000e+003 7.838e-003 2.870e-005 
9.098e-005 8.954e+006 1.237e+014 1.000e+003 6.000e-003 2.905e-005 
9.130e-005 8.965e+006 1.237e+014 1.000e+003 7.583e-003 2.929e-005 
9.162e-005 8.986e+006 1.237e+014 1.000e+003 1.078e-002 2.947e-005 
9.194e-005 9.018e+006 1.237e+014 1.000e+003 8.807e-003 2.956e-005 
9.225e-005 9.051e+006 1.237e+014 1.000e+003 9.406e-003 2.965e-005 
9.257e-005 9.073e+006 1.237e+014 1.000e+003 4.295e-003 2.982e-005 
9.289e-005 9.090e+006 1.237e+014 1.000e+003 5.040e-003 3.002e-005 
9.321e-005 9.059e+006 1.237e+014 1.000e+003 9.271e-003 3.055e-005 
9.352e-005 8.996e+006 1.237e+014 1.000e+003 1.070e-002 3.130e-005 
9.384e-005 8.927e+006 1.237e+014 1.000e+003 6.863e-003 3.210e-005 
9.415e-005 8.863e+006 1.237e+014 1.000e+003 8.164e-003 3.285e-005 
9.446e-005 8.815e+006 1.237e+014 1.000e+003 8.056e-003 3.349e-005 
9.477e-005 8.778e+006 1.237e+014 1.000e+003 7.055e-003 3.406e-005 
9.509e-005 8.740e+006 1.237e+014 1.000e+003 5.777e-003 3.463e-005 
9.540e-005 8.702e+006 1.237e+014 1.000e+003 6.464e-003 3.521e-005 
9.572e-005 8.660e+006 1.237e+014 1.000e+003 1.029e-002 3.582e-005 
9.603e-005 8.620e+006 1.237e+014 1.000e+003 5.997e-003 3.641e-005 
9.635e-005 8.586e+006 1.237e+014 1.000e+003 3.834e-003 3.696e-005 
9.667e-005 8.571e+006 1.238e+014 1.000e+003 5.612e-003 3.739e-005 
9.698e-005 8.564e+006 1.238e+014 1.000e+003 2.000e-003 3.775e-005 
9.730e-005 8.561e+006 1.238e+014 1.000e+003 5.953e-003 3.809e-005 
9.762e-005 8.549e+006 1.237e+014 1.000e+003 6.455e-003 3.849e-005 
9.792e-005 8.548e+006 1.238e+014 1.000e+003 7.118e-003 3.880e-005 
9.824e-005 8.549e+006 1.238e+014 1.000e+003 5.754e-003 3.911e-005 
9.855e-005 8.554e+006 1.238e+014 1.000e+003 8.214e-003 3.939e-005 
9.887e-005 8.552e+006 1.238e+014 1.000e+003 7.035e-003 3.972e-005 
9.919e-005 8.557e+006 1.238e+014 1.000e+003 1.149e-002 4.000e-005 
9.950e-005 8.561e+006 1.238e+014 1.000e+003 7.725e-003 4.029e-005 
9.982e-005 8.541e+006 1.238e+014 1.000e+003 1.027e-002 4.074e-005 
1.001e-004 8.535e+006 1.238e+014 1.000e+003 5.956e-003 4.111e-005 
1.005e-004 8.548e+006 1.238e+014 1.000e+003 9.295e-003 4.133e-005 
1.008e-004 8.576e+006 1.238e+014 1.000e+003 9.174e-003 4.145e-005 
1.011e-004 8.605e+006 1.238e+014 1.000e+003 7.400e-003 4.156e-005 
1.014e-004 8.652e+006 1.238e+014 1.000e+003 7.033e-003 4.156e-005 
1.017e-004 8.673e+006 1.238e+014 1.000e+003 7.594e-003 4.173e-005 
1.020e-004 8.700e+006 1.238e+014 1.000e+003 6.588e-003 4.186e-005 
1.023e-004 8.734e+006 1.238e+014 1.000e+003 5.302e-003 4.194e-005 
1.027e-004 8.778e+006 1.238e+014 1.000e+003 8.413e-003 4.195e-005 
1.030e-004 8.813e+006 1.238e+014 1.000e+003 5.894e-003 4.203e-005 
1.033e-004 8.852e+006 1.238e+014 1.000e+003 9.921e-003 4.208e-005 
1.036e-004 8.883e+006 1.238e+014 1.000e+003 1.056e-002 4.219e-005 
1.039e-004 8.911e+006 1.238e+014 1.000e+003 9.269e-003 4.232e-005 
1.043e-004 8.950e+006 1.238e+014 1.000e+003 6.984e-003 4.236e-005 
1.046e-004 8.984e+006 1.238e+014 1.000e+003 6.546e-003 4.245e-005 
1.049e-004 9.026e+006 1.238e+014 1.000e+003 6.426e-003 4.247e-005 
1.052e-004 9.074e+006 1.238e+014 1.000e+003 7.304e-003 4.246e-005 
1.055e-004 9.117e+006 1.238e+014 1.000e+003 8.473e-003 4.248e-005 
1.059e-004 9.151e+006 1.238e+014 1.000e+003 5.929e-003 4.257e-005 
1.062e-004 9.190e+006 1.238e+014 1.000e+003 1.020e-002 4.261e-005 
1.065e-004 9.227e+006 1.238e+014 1.000e+003 9.183e-003 4.268e-005 
1.068e-004 9.261e+006 1.238e+014 1.000e+003 7.858e-003 4.277e-005 
1.071e-004 9.293e+006 1.238e+014 1.000e+003 5.799e-003 4.287e-005 
1.075e-004 9.313e+006 1.238e+014 1.000e+003 8.031e-003 4.306e-005 
1.078e-004 9.351e+006 1.238e+014 1.000e+003 8.591e-003 4.312e-005 
1.081e-004 9.386e+006 1.238e+014 1.000e+003 9.140e-003 4.320e-005 
1.084e-004 9.436e+006 1.238e+014 1.000e+003 9.002e-003 4.317e-005 
1.088e-004 9.486e+006 1.238e+014 1.000e+003 7.394e-003 4.315e-005 
1.091e-004 9.533e+006 1.238e+014 1.000e+003 5.521e-003 4.314e-005 
1.094e-004 9.570e+006 1.238e+014 1.000e+003 5.244e-003 4.321e-005 
1.097e-004 9.602e+006 1.238e+014 1.000e+003 6.105e-003 4.331e-005 
1.100e-004 9.631e+006 1.238e+014 1.000e+003 5.042e-003 4.344e-005 
1.104e-004 9.661e+006 1.238e+014 1.000e+003 3.362e-003 4.356e-005 
1.107e-004 9.699e+006 1.238e+014 1.000e+003 4.414e-003 4.362e-005 
1.110e-004 9.728e+006 1.238e+014 1.000e+003 9.429e-003 4.374e-005 
1.114e-004 9.763e+006 1.238e+014 1.000e+003 7.832e-003 4.383e-005 
1.117e-004 9.796e+006 1.238e+014 1.000e+003 7.205e-003 4.392e-005 
1.120e-004 9.844e+006 1.238e+014 1.000e+003 8.096e-003 4.391e-005 
1.123e-004 9.889e+006 1.238e+014 1.000e+003 5.274e-003 4.393e-005 
1.126e-004 9.935e+006 1.238e+014 1.000e+003 8.213e-003 4.394e-005 
1.130e-004 9.974e+006 1.238e+014 1.000e+003 9.225e-003 4.399e-005 
1.133e-004 1.001e+007 1.238e+014 1.000e+003 1.073e-002 4.407e-005 
1.136e-004 1.005e+007 1.238e+014 1.000e+003 5.776e-003 4.412e-005 
1.139e-004 1.010e+007 1.238e+014 1.000e+003 5.638e-003 4.410e-005 
1.143e-004 1.014e+007 1.238e+014 1.000e+003 5.114e-003 4.413e-005 
1.146e-004 1.018e+007 1.238e+014 1.000e+003 9.523e-003 4.422e-005 
1.149e-004 1.022e+007 1.238e+014 1.000e+003 7.046e-003 4.424e-005 
1.152e-004 1.025e+007 1.238e+014 1.000e+003 8.406e-003 4.436e-005 
1.156e-004 1.029e+007 1.238e+014 1.000e+003 6.850e-003 4.437e-005 
1.159e-004 1.034e+007 1.238e+014 1.000e+003 7.378e-003 4.437e-005 
1.162e-004 1.039e+007 1.238e+014 1.000e+003 5.292e-003 4.433e-005 
1.165e-004 1.043e+007 1.238e+014 1.000e+003 5.718e-003 4.437e-005 
1.169e-004 1.048e+007 1.238e+014 1.000e+003 7.023e-003 4.438e-005 
1.172e-004 1.053e+007 1.238e+014 1.000e+003 7.897e-003 4.440e-005 
1.175e-004 1.056e+007 1.238e+014 1.000e+003 5.700e-003 4.447e-005 
1.179e-004 1.060e+007 1.238e+014 1.000e+003 4.333e-003 4.455e-005 
1.182e-004 1.064e+007 1.238e+014 1.000e+003 5.590e-003 4.463e-005 
1.185e-004 1.067e+007 1.238e+014 1.000e+003 7.936e-003 4.471e-005 
1.189e-004 1.071e+007 1.238e+014 1.000e+003 4.844e-003 4.478e-005 
1.192e-004 1.075e+007 1.238e+014 1.000e+003 8.185e-003 4.482e-005 
1.195e-004 1.079e+007 1.238e+014 1.000e+003 4.612e-003 4.486e-005 
1.199e-004 1.083e+007 1.238e+014 1.000e+003 5.878e-003 4.491e-005 
1.202e-004 1.087e+007 1.238e+014 1.000e+003 5.156e-003 4.497e-005 
1.205e-004 1.092e+007 1.238e+014 1.000e+003 7.404e-003 4.500e-005 
1.208e-004 1.096e+007 1.238e+014 1.000e+003 3.980e-003 4.504e-005 
1.211e-004 1.100e+007 1.238e+014 1.000e+003 3.530e-003 4.504e-005 
1.214e-004 1.103e+007 1.238e+014 1.000e+003 7.522e-003 4.512e-005 
1.218e-004 1.107e+007 1.238e+014 1.000e+003 6.926e-003 4.520e-005 
1.221e-004 1.111e+007 1.238e+014 1.000e+003 5.282e-003 4.522e-005 
1.224e-004 1.115e+007 1.238e+014 1.000e+003 2.594e-003 4.526e-005 
1.227e-004 1.118e+007 1.238e+014 1.000e+003 6.780e-003 4.535e-005 
1.230e-004 1.121e+007 1.238e+014 1.000e+003 5.478e-003 4.540e-005 
1.233e-004 1.125e+007 1.238e+014 1.000e+003 7.123e-003 4.544e-005 
1.236e-004 1.129e+007 1.238e+014 1.000e+003 4.867e-003 4.552e-005 
1.239e-004 1.132e+007 1.238e+014 1.000e+003 7.352e-003 4.563e-005 
1.242e-004 1.136e+007 1.238e+014 1.000e+003 6.093e-003 4.568e-005 
1.245e-004 1.140e+007 1.238e+014 1.000e+003 5.710e-003 4.566e-005 
1.249e-004 1.146e+007 1.238e+014 1.000e+003 7.740e-003 4.558e-005 
1.252e-004 1.151e+007 1.238e+014 1.000e+003 8.680e-003 4.554e-005 
1.255e-004 1.155e+007 1.238e+014 1.000e+003 8.950e-003 4.557e-005 
1.258e-004 1.157e+007 1.238e+014 1.000e+003 4.442e-003 4.575e-005 
1.261e-004 1.161e+007 1.238e+014 1.000e+003 6.919e-003 4.581e-005 
1.264e-004 1.165e+007 1.238e+014 1.000e+003 1.014e-002 4.587e-005 
1.268e-004 1.169e+007 1.238e+014 1.000e+003 5.086e-003 4.592e-005 
1.271e-004 1.173e+007 1.238e+014 1.000e+003 4.246e-003 4.594e-005 
1.274e-004 1.178e+007 1.238e+014 1.000e+003 7.378e-003 4.591e-005 
1.277e-004 1.183e+007 1.238e+014 1.000e+003 6.297e-003 4.593e-005 
1.281e-004 1.186e+007 1.238e+014 1.000e+003 4.868e-003 4.604e-005 
1.284e-004 1.191e+007 1.238e+014 1.000e+003 8.034e-003 4.601e-005 
1.287e-004 1.195e+007 1.238e+014 1.000e+003 1.012e-002 4.606e-005 
1.290e-004 1.199e+007 1.238e+014 1.000e+003 9.442e-003 4.608e-005 
1.294e-004 1.203e+007 1.238e+014 1.000e+003 6.554e-003 4.613e-005 
1.297e-004 1.208e+007 1.238e+014 1.000e+003 8.986e-003 4.616e-005 
1.300e-004 1.213e+007 1.238e+014 1.000e+003 5.331e-003 4.613e-005 
1.303e-004 1.217e+007 1.238e+014 1.000e+003 7.157e-003 4.614e-005 
1.307e-004 1.223e+007 1.238e+014 1.000e+003 8.261e-003 4.611e-005 
1.310e-004 1.227e+007 1.238e+014 1.000e+003 6.786e-003 4.613e-005 
1.313e-004 1.230e+007 1.238e+014 1.000e+003 7.742e-003 4.626e-005 
1.317e-004 1.233e+007 1.238e+014 1.000e+003 4.718e-003 4.638e-005 
1.320e-004 1.238e+007 1.238e+014 1.000e+003 6.815e-003 4.636e-005 
1.323e-004 1.242e+007 1.238e+014 1.000e+003 1.249e-002 4.641e-005 
1.326e-004 1.247e+007 1.238e+014 1.000e+003 5.757e-003 4.642e-005 
1.330e-004 1.251e+007 1.238e+014 1.000e+003 7.692e-003 4.646e-005 
1.333e-004 1.255e+007 1.238e+014 1.000e+003 8.596e-003 4.647e-005 
1.336e-004 1.260e+007 1.238e+014 1.000e+003 8.706e-003 4.650e-005 
1.340e-004 1.264e+007 1.238e+014 1.000e+003 9.264e-003 4.653e-005 
1.343e-004 1.268e+007 1.238e+014 1.000e+003 5.580e-003 4.659e-005 
1.346e-004 1.272e+007 1.238e+014 1.000e+003 4.945e-003 4.664e-005 
1.349e-004 1.277e+007 1.238e+014 1.000e+003 9.541e-003 4.664e-005 
1.353e-004 1.280e+007 1.238e+014 1.000e+003 4.267e-003 4.671e-005 
1.356e-004 1.284e+007 1.238e+014 1.000e+003 4.210e-003 4.680e-005 
1.359e-004 1.288e+007 1.238e+014 1.000e+003 8.227e-003 4.688e-005 
1.363e-004 1.292e+007 1.238e+014 1.000e+003 9.165e-003 4.690e-005 
1.366e-004 1.296e+007 1.238e+014 1.000e+003 4.602e-003 4.695e-005 
1.369e-004 1.301e+007 1.238e+014 1.000e+003 5.239e-003 4.695e-005 
1.373e-004 1.306e+007 1.238e+014 1.000e+003 4.911e-003 4.696e-005 
1.376e-004 1.309e+007 1.238e+014 1.000e+003 7.750e-003 4.706e-005 
1.379e-004 1.312e+007 1.238e+014 1.000e+003 6.825e-003 4.722e-005 
1.383e-004 1.316e+007 1.238e+014 1.000e+003 7.770e-003 4.729e-005 
1.386e-004 1.320e+007 1.238e+014 1.000e+003 9.008e-003 4.731e-005 
1.390e-004 1.324e+007 1.238e+014 1.000e+003 8.209e-003 4.737e-005 
1.393e-004 1.327e+007 1.238e+014 1.000e+003 1.038e-002 4.748e-005 
1.396e-004 1.331e+007 1.238e+014 1.000e+003 7.190e-003 4.757e-005 
1.400e-004 1.334e+007 1.238e+014 1.000e+003 6.101e-003 4.767e-005 
1.403e-004 1.338e+007 1.238e+014 1.000e+003 7.871e-003 4.774e-005 
1.406e-004 1.343e+007 1.238e+014 1.000e+003 6.513e-003 4.777e-005 
1.410e-004 1.347e+007 1.238e+014 1.000e+003 8.664e-003 4.780e-005 
1.413e-004 1.352e+007 1.238e+014 1.000e+003 7.960e-003 4.781e-005 
1.416e-004 1.356e+007 1.238e+014 1.000e+003 3.749e-003 4.788e-005 
1.420e-004 1.360e+007 1.238e+014 1.000e+003 4.518e-003 4.789e-005 
1.423e-004 1.364e+007 1.238e+014 1.000e+003 1.057e-002 4.797e-005 
1.426e-004 1.367e+007 1.238e+014 1.000e+003 6.082e-003 4.808e-005 
1.430e-004 1.370e+007 1.238e+014 1.000e+003 4.893e-003 4.818e-005 
1.433e-004 1.374e+007 1.238e+014 1.000e+003 5.026e-003 4.828e-005 
1.436e-004 1.377e+007 1.238e+014 1.000e+003 4.378e-003 4.842e-005 
1.440e-004 1.381e+007 1.238e+014 1.000e+003 6.025e-003 4.847e-005 
1.443e-004 1.384e+007 1.238e+014 1.000e+003 5.598e-003 4.854e-005 
1.446e-004 1.388e+007 1.238e+014 1.000e+003 6.097e-003 4.862e-005 
1.449e-004 1.391e+007 1.238e+014 1.000e+003 5.738e-003 4.873e-005 
1.453e-004 1.396e+007 1.238e+014 1.000e+003 4.862e-003 4.873e-005 
1.456e-004 1.400e+007 1.238e+014 1.000e+003 4.249e-003 4.880e-005 
1.460e-004 1.404e+007 1.238e+014 1.000e+003 1.064e-002 4.882e-005 
1.463e-004 1.408e+007 1.238e+014 1.000e+003 1.069e-002 4.888e-005 
1.466e-004 1.413e+007 1.238e+014 1.000e+003 5.494e-003 4.889e-005 
1.470e-004 1.417e+007 1.238e+014 1.000e+003 5.995e-003 4.894e-005 
1.473e-004 1.421e+007 1.238e+014 1.000e+003 6.852e-003 4.904e-005 
1.476e-004 1.425e+007 1.238e+014 1.000e+003 1.053e-002 4.906e-005 
1.480e-004 1.430e+007 1.238e+014 1.000e+003 8.867e-003 4.907e-005 
1.483e-004 1.433e+007 1.238e+014 1.000e+003 7.128e-003 4.914e-005 
1.486e-004 1.437e+007 1.238e+014 1.000e+003 6.752e-003 4.919e-005 
1.489e-004 1.442e+007 1.238e+014 1.000e+003 5.086e-003 4.921e-005 
1.492e-004 1.447e+007 1.238e+014 1.000e+003 8.277e-003 4.919e-005 
1.496e-004 1.450e+007 1.238e+014 1.000e+003 4.531e-003 4.927e-005 
1.499e-004 1.454e+007 1.238e+014 1.000e+003 6.260e-003 4.930e-005 
1.502e-004 1.458e+007 1.238e+014 1.000e+003 6.747e-003 4.938e-005 
1.506e-004 1.462e+007 1.238e+014 1.000e+003 9.422e-003 4.944e-005 
1.509e-004 1.466e+007 1.238e+014 1.000e+003 7.753e-003 4.953e-005 
1.512e-004 1.469e+007 1.238e+014 1.000e+003 7.834e-003 4.961e-005 
1.516e-004 1.474e+007 1.238e+014 1.000e+003 8.766e-003 4.959e-005 
1.519e-004 1.478e+007 1.238e+014 1.000e+003 6.914e-003 4.964e-005 
1.522e-004 1.482e+007 1.238e+014 1.000e+003 4.880e-003 4.976e-005 
1.526e-004 1.484e+007 1.238e+014 1.000e+003 5.614e-003 4.994e-005 
1.529e-004 1.488e+007 1.238e+014 1.000e+003 6.836e-003 5.000e-005 
1.532e-004 1.492e+007 1.238e+014 1.000e+003 5.149e-003 5.001e-005 
1.535e-004 1.498e+007 1.238e+014 1.000e+003 4.611e-003 4.995e-005 
1.539e-004 1.502e+007 1.238e+014 1.000e+003 5.896e-003 5.002e-005 
1.542e-004 1.504e+007 1.238e+014 1.000e+003 7.674e-003 5.017e-005 
1.545e-004 1.508e+007 1.238e+014 1.000e+003 5.974e-003 5.019e-005 
1.548e-004 1.513e+007 1.238e+014 1.000e+003 8.378e-003 5.018e-005 
1.552e-004 1.520e+007 1.238e+014 1.000e+003 8.845e-003 5.006e-005 
1.555e-004 1.525e+007 1.238e+014 1.000e+003 7.566e-003 5.001e-005 
1.558e-004 1.529e+007 1.238e+014 1.000e+003 2.571e-003 5.009e-005 
1.562e-004 1.533e+007 1.238e+014 1.000e+003 6.936e-003 5.017e-005 
1.565e-004 1.537e+007 1.238e+014 1.000e+003 1.053e-002 5.021e-005 
1.568e-004 1.542e+007 1.238e+014 1.000e+003 7.384e-003 5.019e-005 
1.572e-004 1.547e+007 1.238e+014 1.000e+003 6.266e-003 5.021e-005 
1.575e-004 1.551e+007 1.238e+014 1.000e+003 5.659e-003 5.023e-005 
1.578e-004 1.554e+007 1.238e+014 1.000e+003 1.922e-003 5.035e-005 
1.582e-004 1.557e+007 1.238e+014 1.000e+003 1.018e-002 5.044e-005 
1.585e-004 1.562e+007 1.238e+014 1.000e+003 3.690e-003 5.043e-005 
1.588e-004 1.566e+007 1.238e+014 1.000e+003 5.348e-003 5.051e-005 
1.592e-004 1.571e+007 1.238e+014 1.000e+003 8.058e-003 5.049e-005 
1.595e-004 1.575e+007 1.238e+014 1.000e+003 2.862e-003 5.052e-005 
1.598e-004 1.579e+007 1.238e+014 1.000e+003 5.813e-003 5.058e-005 
1.601e-004 1.584e+007 1.238e+014 1.000e+003 8.588e-003 5.058e-005 
1.605e-004 1.588e+007 1.238e+014 1.000e+003 3.702e-003 5.065e-005 
1.608e-004 1.592e+007 1.238e+014 1.000e+003 7.992e-003 5.067e-005 
1.611e-004 1.597e+007 1.238e+014 1.000e+003 6.958e-003 5.068e-005 
1.615e-004 1.600e+007 1.238e+014 1.000e+003 5.198e-003 5.079e-005 
1.618e-004 1.605e+007 1.238e+014 1.000e+003 5.894e-003 5.080e-005 
1.621e-004 1.609e+007 1.238e+014 1.000e+003 8.605e-003 5.082e-005 
1.625e-004 1.613e+007 1.238e+014 1.000e+003 5.366e-003 5.092e-005 
1.628e-004 1.617e+007 1.238e+014 1.000e+003 4.927e-003 5.095e-005 
1.631e-004 1.621e+007 1.238e+014 1.000e+003 5.390e-003 5.101e-005 
1.634e-004 1.625e+007 1.238e+014 1.000e+003 5.489e-003 5.107e-005 
1.638e-004 1.629e+007 1.238e+014 1.000e+003 4.259e-003 5.109e-005 
1.641e-004 1.632e+007 1.238e+014 1.000e+003 6.264e-003 5.118e-005 
1.644e-004 1.635e+007 1.239e+014 1.000e+003 5.945e-003 5.129e-005 
1.647e-004 1.639e+007 1.239e+014 1.000e+003 7.793e-003 5.136e-005 
1.651e-004 1.643e+007 1.238e+014 1.000e+003 5.632e-003 5.145e-005 
1.654e-004 1.647e+007 1.239e+014 1.000e+003 7.717e-003 5.147e-005 
1.657e-004 1.650e+007 1.239e+014 1.000e+003 5.633e-003 5.157e-005 
1.660e-004 1.654e+007 1.239e+014 1.000e+003 6.330e-003 5.166e-005 
1.664e-004 1.657e+007 1.239e+014 1.000e+003 6.719e-003 5.173e-005 
1.667e-004 1.662e+007 1.238e+014 1.000e+003 7.899e-003 5.174e-005 
1.670e-004 1.666e+007 1.239e+014 1.000e+003 5.087e-003 5.177e-005 
1.674e-004 1.671e+007 1.239e+014 1.000e+003 7.898e-003 5.179e-005 
1.677e-004 1.675e+007 1.239e+014 1.000e+003 8.898e-003 5.186e-005 
1.680e-004 1.678e+007 1.239e+014 1.000e+003 5.986e-003 5.193e-005 
1.683e-004 1.682e+007 1.239e+014 1.000e+003 3.448e-003 5.200e-005 
1.687e-004 1.686e+007 1.239e+014 1.000e+003 6.839e-003 5.207e-005 
1.690e-004 1.690e+007 1.239e+014 1.000e+003 8.120e-003 5.209e-005 
1.693e-004 1.694e+007 1.239e+014 1.000e+003 8.965e-003 5.215e-005 
1.696e-004 1.698e+007 1.239e+014 1.000e+003 5.162e-003 5.217e-005 
1.700e-004 1.701e+007 1.239e+014 1.000e+003 3.858e-003 5.230e-005 
1.703e-004 1.705e+007 1.239e+014 1.000e+003 9.066e-003 5.236e-005 
1.706e-004 1.711e+007 1.239e+014 1.000e+003 5.063e-003 5.233e-005 
1.710e-004 1.715e+007 1.239e+014 1.000e+003 8.379e-003 5.234e-005 
1.713e-004 1.719e+007 1.239e+014 1.000e+003 2.769e-003 5.237e-005 
1.716e-004 1.724e+007 1.239e+014 1.000e+003 8.342e-003 5.243e-005 
1.720e-004 1.727e+007 1.239e+014 1.000e+003 8.692e-003 5.251e-005 
1.723e-004 1.732e+007 1.239e+014 1.000e+003 3.972e-003 5.254e-005 
1.726e-004 1.736e+007 1.239e+014 1.000e+003 8.094e-003 5.257e-005 
1.729e-004 1.740e+007 1.239e+014 1.000e+003 6.420e-003 5.260e-005 
1.733e-004 1.744e+007 1.239e+014 1.000e+003 5.453e-003 5.266e-005 
1.736e-004 1.748e+007 1.239e+014 1.000e+003 7.667e-003 5.268e-005 
1.739e-004 1.752e+007 1.239e+014 1.000e+003 7.861e-003 5.271e-005 
1.743e-004 1.756e+007 1.239e+014 1.000e+003 6.237e-003 5.277e-005 
1.746e-004 1.761e+007 1.239e+014 1.000e+003 5.791e-003 5.280e-005 
1.749e-004 1.765e+007 1.239e+014 1.000e+003 4.973e-003 5.286e-005 
1.752e-004 1.768e+007 1.239e+014 1.000e+003 7.088e-003 5.296e-005 
1.756e-004 1.771e+007 1.239e+014 1.000e+003 7.822e-003 5.304e-005 
1.759e-004 1.774e+007 1.239e+014 1.000e+003 3.891e-003 5.317e-005 
1.762e-004 1.778e+007 1.239e+014 1.000e+003 8.317e-003 5.326e-005 
1.765e-004 1.780e+007 1.239e+014 1.000e+003 8.725e-003 5.342e-005 
1.769e-004 1.785e+007 1.239e+014 1.000e+003 1.007e-002 5.344e-005 
1.772e-004 1.789e+007 1.239e+014 1.000e+003 7.978e-003 5.345e-005 
1.775e-004 1.793e+007 1.239e+014 1.000e+003 6.393e-003 5.355e-005 
1.779e-004 1.797e+007 1.239e+014 1.000e+003 4.179e-003 5.359e-005 
1.782e-004 1.800e+007 1.239e+014 1.000e+003 5.453e-003 5.366e-005 
1.785e-004 1.804e+007 1.239e+014 1.000e+003 6.835e-003 5.377e-005 
1.789e-004 1.807e+007 1.239e+014 1.000e+003 8.407e-003 5.384e-005 
1.792e-004 1.809e+007 1.239e+014 1.000e+003 5.338e-003 5.405e-005 
1.795e-004 1.811e+007 1.239e+014 1.000e+003 1.164e-002 5.429e-005 
1.799e-004 1.819e+007 1.239e+014 1.000e+003 4.457e-003 5.403e-005 
1.802e-004 1.828e+007 1.239e+014 1.000e+003 4.776e-003 5.377e-005 
1.805e-004 1.837e+007 1.239e+014 1.000e+003 8.209e-003 5.345e-005 
1.808e-004 1.844e+007 1.239e+014 1.000e+003 3.492e-003 5.329e-005 
1.812e-004 1.850e+007 1.239e+014 1.000e+003 7.334e-003 5.317e-005 
1.815e-004 1.856e+007 1.239e+014 1.000e+003 1.138e-002 5.314e-005 
1.818e-004 1.859e+007 1.239e+014 1.000e+003 1.242e-002 5.325e-005 
1.822e-004 1.869e+007 1.238e+014 1.000e+003 6.777e-003 5.286e-005 
1.825e-004 1.878e+007 1.238e+014 1.000e+003 6.761e-003 5.262e-005 
1.828e-004 1.881e+007 1.238e+014 1.000e+003 8.515e-003 5.267e-005 
1.831e-004 1.885e+007 1.238e+014 1.000e+003 5.288e-003 5.274e-005 
1.835e-004 1.890e+007 1.238e+014 1.000e+003 3.944e-003 5.275e-005 
1.838e-004 1.895e+007 1.238e+014 1.000e+003 8.964e-003 5.275e-005 
1.841e-004 1.899e+007 1.237e+014 1.000e+003 7.196e-003 5.282e-005 
1.845e-004 1.901e+007 1.237e+014 1.000e+003 1.170e-002 5.297e-005 
1.848e-004 1.901e+007 1.237e+014 1.000e+003 6.725e-003 5.329e-005 
1.851e-004 1.902e+007 1.237e+014 1.000e+003 4.897e-003 5.354e-005 
1.854e-004 1.905e+007 1.237e+014 1.000e+003 5.314e-003 5.371e-005 
1.858e-004 1.908e+007 1.237e+014 1.000e+003 8.896e-003 5.381e-005 
1.861e-004 1.912e+007 1.237e+014 1.000e+003 1.030e-002 5.389e-005 
1.865e-004 1.914e+007 1.237e+014 1.000e+003 7.576e-003 5.407e-005 
1.868e-004 1.917e+007 1.237e+014 1.000e+003 8.068e-003 5.418e-005 
1.871e-004 1.920e+007 1.237e+014 1.000e+003 5.364e-003 5.427e-005 
1.874e-004 1.924e+007 1.237e+014 1.000e+003 7.396e-003 5.438e-005 
1.877e-004 1.926e+007 1.237e+014 1.000e+003 6.674e-003 5.452e-005 
1.881e-004 1.930e+007 1.237e+014 1.000e+003 6.984e-003 5.462e-005 
1.884e-004 1.933e+007 1.237e+014 1.000e+003 7.039e-003 5.470e-005 
1.888e-004 1.937e+007 1.237e+014 1.000e+003 7.642e-003 5.480e-005 
1.891e-004 1.940e+007 1.237e+014 1.000e+003 8.525e-003 5.488e-005 
1.894e-004 1.945e+007 1.237e+014 1.000e+003 5.613e-003 5.491e-005 
1.897e-004 1.949e+007 1.237e+014 1.000e+003 4.423e-003 5.495e-005 
1.901e-004 1.952e+007 1.237e+014 1.000e+003 5.393e-003 5.503e-005 
1.904e-004 1.956e+007 1.237e+014 1.000e+003 3.096e-003 5.514e-005 
1.907e-004 1.959e+007 1.237e+014 1.000e+003 2.560e-003 5.523e-005 
1.911e-004 1.962e+007 1.237e+014 1.000e+003 7.807e-003 5.536e-005 
1.914e-004 1.967e+007 1.237e+014 1.000e+003 9.565e-003 5.538e-005 
1.917e-004 1.971e+007 1.237e+014 1.000e+003 1.035e-002 5.543e-005 
1.921e-004 1.974e+007 1.237e+014 1.000e+003 8.864e-003 5.553e-005 
1.924e-004 1.978e+007 1.237e+014 1.000e+003 4.416e-003 5.563e-005 
1.928e-004 1.982e+007 1.237e+014 1.000e+003 9.685e-003 5.569e-005 
1.931e-004 1.985e+007 1.237e+014 1.000e+003 5.669e-003 5.579e-005 
1.934e-004 1.988e+007 1.237e+014 1.000e+003 5.438e-003 5.594e-005 
1.938e-004 1.992e+007 1.237e+014 1.000e+003 5.520e-003 5.597e-005 
1.941e-004 1.997e+007 1.237e+014 1.000e+003 5.545e-003 5.595e-005 
1.944e-004 2.002e+007 1.237e+014 1.000e+003 7.862e-003 5.592e-005 
1.947e-004 2.006e+007 1.237e+014 1.000e+003 7.072e-003 5.597e-005 
1.951e-004 2.011e+007 1.237e+014 1.000e+003 5.972e-003 5.597e-005 
1.954e-004 2.017e+007 1.237e+014 1.000e+003 6.870e-003 5.585e-005 
1.957e-004 2.024e+007 1.237e+014 1.000e+003 6.096e-003 5.572e-005 
1.961e-004 2.029e+007 1.237e+014 1.000e+003 9.393e-003 5.570e-005 
1.964e-004 2.033e+007 1.237e+014 1.000e+003 7.687e-003 5.576e-005 
1.967e-004 2.037e+007 1.237e+014 1.000e+003 9.284e-003 5.583e-005 
1.971e-004 2.042e+007 1.237e+014 1.000e+003 6.484e-003 5.582e-005 
1.974e-004 2.046e+007 1.237e+014 1.000e+003 3.669e-003 5.585e-005 
1.977e-004 2.052e+007 1.237e+014 1.000e+003 7.220e-003 5.580e-005 
1.981e-004 2.058e+007 1.237e+014 1.000e+003 9.304e-003 5.576e-005 
1.984e-004 2.063e+007 1.237e+014 1.000e+003 5.350e-003 5.571e-005 
1.988e-004 2.066e+007 1.237e+014 1.000e+003 4.273e-003 5.584e-005 
1.991e-004 2.069e+007 1.237e+014 1.000e+003 5.466e-003 5.597e-005 
1.994e-004 2.073e+007 1.237e+014 1.000e+003 5.082e-003 5.603e-005 
1.998e-004 2.077e+007 1.237e+014 1.000e+003 8.886e-003 5.610e-005 
2.001e-004 2.082e+007 1.237e+014 1.000e+003 1.191e-002 5.613e-005 
2.004e-004 2.085e+007 1.237e+014 1.000e+003 8.434e-003 5.624e-005 
2.008e-004 2.089e+007 1.237e+014 1.000e+003 5.376e-003 5.627e-005 
2.011e-004 2.094e+007 1.237e+014 1.000e+003 5.408e-003 5.628e-005 
2.014e-004 2.097e+007 1.237e+014 1.000e+003 6.053e-003 5.640e-005 
2.017e-004 2.101e+007 1.237e+014 1.000e+003 3.984e-003 5.645e-005 
2.021e-004 2.104e+007 1.237e+014 1.000e+003 5.168e-003 5.652e-005 
2.024e-004 2.108e+007 1.237e+014 1.000e+003 6.009e-003 5.663e-005 
2.028e-004 2.111e+007 1.237e+014 1.000e+003 9.675e-003 5.674e-005 
2.031e-004 2.117e+007 1.237e+014 1.000e+003 4.369e-003 5.665e-005 
2.034e-004 2.121e+007 1.237e+014 1.000e+003 8.540e-003 5.674e-005 
2.038e-004 2.126e+007 1.237e+014 1.000e+003 9.049e-003 5.671e-005 
2.041e-004 2.131e+007 1.237e+014 1.000e+003 9.503e-003 5.672e-005 
2.044e-004 2.135e+007 1.237e+014 1.000e+003 1.136e-002 5.681e-005 
2.048e-004 2.144e+007 1.237e+014 1.000e+003 1.170e-002 5.651e-005 
2.051e-004 2.154e+007 1.237e+014 1.000e+003 8.686e-003 5.617e-005 
2.055e-004 2.160e+007 1.237e+014 1.000e+003 6.438e-003 5.609e-005 
2.058e-004 2.164e+007 1.237e+014 1.000e+003 6.046e-003 5.609e-005 
2.061e-004 2.166e+007 1.237e+014 1.000e+003 6.732e-003 5.630e-005 
2.064e-004 2.167e+007 1.237e+014 1.000e+003 5.059e-003 5.654e-005 
2.068e-004 2.170e+007 1.237e+014 1.000e+003 9.037e-003 5.669e-005 
2.071e-004 2.174e+007 1.237e+014 1.000e+003 7.814e-003 5.677e-005 
2.075e-004 2.178e+007 1.237e+014 1.000e+003 9.271e-003 5.680e-005 
2.078e-004 2.180e+007 1.237e+014 1.000e+003 4.974e-003 5.699e-005 
2.081e-004 2.185e+007 1.237e+014 1.000e+003 4.019e-003 5.702e-005 
2.085e-004 2.188e+007 1.237e+014 1.000e+003 7.156e-003 5.715e-005 
2.088e-004 2.191e+007 1.237e+014 1.000e+003 5.635e-003 5.722e-005 
2.091e-004 2.196e+007 1.237e+014 1.000e+003 1.064e-002 5.725e-005 
2.094e-004 2.198e+007 1.237e+014 1.000e+003 1.329e-002 5.742e-005 
2.098e-004 2.201e+007 1.237e+014 1.000e+003 7.678e-003 5.756e-005 
2.101e-004 2.204e+007 1.237e+014 1.000e+003 8.711e-003 5.765e-005 
2.104e-004 2.208e+007 1.237e+014 1.000e+003 5.690e-003 5.775e-005 
2.108e-004 2.203e+007 1.237e+014 1.000e+003 4.508e-003 5.839e-005 
2.111e-004 2.193e+007 1.237e+014 1.000e+003 8.134e-003 5.943e-005 
2.114e-004 2.190e+007 1.237e+014 1.000e+003 7.615e-003 5.995e-005 
2.117e-004 2.188e+007 1.237e+014 1.000e+003 1.038e-002 6.042e-005 
2.120e-004 2.185e+007 1.237e+014 1.000e+003 6.669e-003 6.094e-005 
2.124e-004 2.182e+007 1.237e+014 1.000e+003 4.449e-003 6.148e-005 
2.127e-004 2.180e+007 1.237e+014 1.000e+003 3.385e-003 6.191e-005 
2.130e-004 2.180e+007 1.238e+014 1.000e+003 5.609e-003 6.226e-005 
2.134e-004 2.178e+007 1.238e+014 1.000e+003 7.773e-003 6.274e-005 
2.137e-004 2.179e+007 1.238e+014 1.000e+003 6.975e-003 6.299e-005 
2.140e-004 2.178e+007 1.238e+014 1.000e+003 6.613e-003 6.335e-005 
2.143e-004 2.176e+007 1.238e+014 1.000e+003 7.938e-003 6.382e-005 
2.147e-004 2.174e+007 1.238e+014 1.000e+003 5.403e-003 6.432e-005 
2.150e-004 2.170e+007 1.238e+014 1.000e+003 6.736e-003 6.489e-005 
2.153e-004 2.169e+007 1.238e+014 1.000e+003 4.977e-003 6.529e-005 
2.156e-004 2.165e+007 1.239e+014 1.000e+003 6.423e-003 6.589e-005 
2.160e-004 2.159e+007 1.239e+014 1.000e+003 5.078e-003 6.661e-005 
2.163e-004 2.153e+007 1.239e+014 1.000e+003 9.287e-003 6.741e-005 
2.166e-004 2.146e+007 1.239e+014 1.000e+003 4.948e-003 6.818e-005 
2.170e-004 2.140e+007 1.240e+014 1.000e+003 4.898e-003 6.892e-005 
2.173e-004 2.136e+007 1.239e+014 1.000e+003 5.778e-003 6.958e-005 
2.176e-004 2.133e+007 1.240e+014 1.000e+003 6.894e-003 7.009e-005 
2.179e-004 2.131e+007 1.240e+014 1.000e+003 2.892e-003 7.055e-005 
2.182e-004 2.129e+007 1.240e+014 1.000e+003 7.867e-003 7.095e-005 
2.186e-004 2.128e+007 1.240e+014 1.000e+003 4.528e-003 7.138e-005 
2.189e-004 2.125e+007 1.240e+014 1.000e+003 1.191e-002 7.192e-005 
2.192e-004 2.123e+007 1.240e+014 1.000e+003 6.157e-003 7.235e-005 
2.195e-004 2.120e+007 1.240e+014 1.000e+003 7.496e-003 7.289e-005 
2.198e-004 2.116e+007 1.240e+014 1.000e+003 6.601e-003 7.348e-005 
2.202e-004 2.113e+007 1.240e+014 1.000e+003 7.882e-003 7.400e-005 
2.205e-004 2.111e+007 1.241e+014 1.000e+003 5.439e-003 7.449e-005 
2.208e-004 2.108e+007 1.241e+014 1.000e+003 5.071e-003 7.502e-005 
2.211e-004 2.105e+007 1.241e+014 1.000e+003 4.155e-003 7.557e-005 
2.215e-004 2.102e+007 1.241e+014 1.000e+003 5.061e-003 7.608e-005 
2.218e-004 2.097e+007 1.241e+014 1.000e+003 8.385e-003 7.672e-005 
2.221e-004 2.094e+007 1.241e+014 1.000e+003 8.917e-003 7.729e-005 
2.225e-004 2.087e+007 1.241e+014 1.000e+003 6.120e-003 7.809e-005 
2.228e-004 2.073e+007 1.241e+014 1.000e+003 5.471e-003 7.941e-005 
2.231e-004 2.056e+007 1.241e+014 1.000e+003 6.726e-003 8.090e-005 
2.234e-004 2.033e+007 1.241e+014 1.000e+003 9.990e-003 8.278e-005 
2.237e-004 2.020e+007 1.241e+014 1.000e+003 9.469e-003 8.402e-005 
2.241e-004 2.014e+007 1.241e+014 1.000e+003 4.755e-003 8.477e-005 
2.244e-004 2.010e+007 1.241e+014 1.000e+003 3.392e-003 8.537e-005 
2.247e-004 2.007e+007 1.241e+014 1.000e+003 1.111e-002 8.584e-005 
2.250e-004 2.006e+007 1.242e+014 1.000e+003 5.635e-003 8.626e-005 
2.253e-004 2.006e+007 1.242e+014 1.000e+003 7.065e-003 8.655e-005 
2.256e-004 2.006e+007 1.242e+014 1.000e+003 1.107e-002 8.686e-005 
2.259e-004 2.007e+007 1.242e+014 1.000e+003 9.538e-003 8.714e-005 
2.262e-004 2.007e+007 1.242e+014 1.000e+003 4.859e-003 8.740e-005 
2.266e-004 2.008e+007 1.242e+014 1.000e+003 6.958e-003 8.764e-005 
2.269e-004 2.010e+007 1.242e+014 1.000e+003 8.821e-003 8.783e-005 
2.272e-004 2.012e+007 1.242e+014 1.000e+003 7.138e-003 8.797e-005 
2.275e-004 2.015e+007 1.242e+014 1.000e+003 6.785e-003 8.808e-005 
2.278e-004 2.018e+007 1.242e+014 1.000e+003 9.458e-003 8.822e-005 
2.281e-004 2.020e+007 1.242e+014 1.000e+003 8.448e-003 8.840e-005 
2.284e-004 2.024e+007 1.242e+014 1.000e+003 8.663e-003 8.844e-005 
2.287e-004 2.027e+007 1.242e+014 1.000e+003 7.739e-003 8.854e-005 
2.291e-004 2.031e+007 1.242e+014 1.000e+003 1.048e-002 8.862e-005 
2.294e-004 2.033e+007 1.242e+014 1.000e+003 6.494e-003 8.876e-005 
2.297e-004 2.036e+007 1.242e+014 1.000e+003 6.406e-003 8.890e-005 
2.300e-004 2.039e+007 1.242e+014 1.000e+003 6.397e-003 8.900e-005 
2.304e-004 2.042e+007 1.242e+014 1.000e+003 7.312e-003 8.909e-005 
2.307e-004 2.047e+007 1.242e+014 1.000e+003 9.504e-003 8.913e-005 
2.310e-004 2.050e+007 1.242e+014 1.000e+003 8.787e-003 8.924e-005 
2.313e-004 2.054e+007 1.242e+014 1.000e+003 7.453e-003 8.924e-005 
2.316e-004 2.060e+007 1.242e+014 1.000e+003 8.382e-003 8.919e-005 
2.320e-004 2.064e+007 1.242e+014 1.000e+003 4.701e-003 8.922e-005 
2.323e-004 2.067e+007 1.242e+014 1.000e+003 6.642e-003 8.930e-005 
2.326e-004 2.071e+007 1.243e+014 1.000e+003 6.184e-003 8.934e-005 
2.329e-004 2.075e+007 1.243e+014 1.000e+003 9.451e-003 8.939e-005 
2.333e-004 2.079e+007 1.242e+014 1.000e+003 1.115e-002 8.947e-005 
2.336e-004 2.082e+007 1.242e+014 1.000e+003 1.278e-002 8.955e-005 
2.339e-004 2.086e+007 1.243e+014 1.000e+003 9.626e-003 8.961e-005 
2.342e-004 2.090e+007 1.243e+014 1.000e+003 7.508e-003 8.966e-005 
2.345e-004 2.095e+007 1.242e+014 1.000e+003 9.406e-003 8.967e-005 
2.349e-004 2.099e+007 1.243e+014 1.000e+003 6.704e-003 8.970e-005 
2.352e-004 2.103e+007 1.243e+014 1.000e+003 5.406e-003 8.974e-005 
2.355e-004 2.106e+007 1.243e+014 1.000e+003 6.044e-003 8.981e-005 
2.358e-004 2.110e+007 1.243e+014 1.000e+003 6.728e-003 8.983e-005 
2.361e-004 2.114e+007 1.242e+014 1.000e+003 8.414e-003 8.988e-005 
2.364e-004 2.118e+007 1.243e+014 1.000e+003 4.029e-003 8.993e-005 
2.367e-004 2.122e+007 1.243e+014 1.000e+003 9.901e-003 8.996e-005 
2.370e-004 2.126e+007 1.243e+014 1.000e+003 8.309e-003 9.002e-005 
2.374e-004 2.129e+007 1.243e+014 1.000e+003 9.728e-003 9.008e-005 
2.377e-004 2.134e+007 1.243e+014 1.000e+003 4.057e-003 9.010e-005 
2.380e-004 2.139e+007 1.243e+014 1.000e+003 1.033e-002 9.009e-005 
2.383e-004 2.143e+007 1.242e+014 1.000e+003 8.819e-003 9.011e-005 
2.386e-004 2.146e+007 1.243e+014 1.000e+003 1.067e-002 9.020e-005 
2.390e-004 2.150e+007 1.243e+014 1.000e+003 8.139e-003 9.026e-005 
2.393e-004 2.154e+007 1.243e+014 1.000e+003 9.455e-003 9.031e-005 
2.396e-004 2.158e+007 1.243e+014 1.000e+003 5.989e-003 9.038e-005 
2.400e-004 2.162e+007 1.243e+014 1.000e+003 1.104e-002 9.042e-005 
2.403e-004 2.166e+007 1.243e+014 1.000e+003 1.030e-002 9.045e-005 
2.406e-004 2.170e+007 1.243e+014 1.000e+003 6.334e-003 9.048e-005 
2.409e-004 2.174e+007 1.243e+014 1.000e+003 7.614e-003 9.054e-005 
2.412e-004 2.178e+007 1.243e+014 1.000e+003 5.544e-003 9.056e-005 
2.415e-004 2.183e+007 1.243e+014 1.000e+003 1.228e-002 9.053e-005 
2.418e-004 2.188e+007 1.243e+014 1.000e+003 9.450e-003 9.052e-005 
2.422e-004 2.192e+007 1.243e+014 1.000e+003 7.786e-003 9.054e-005 
2.425e-004 2.196e+007 1.243e+014 1.000e+003 8.301e-003 9.060e-005 
2.428e-004 2.200e+007 1.243e+014 1.000e+003 8.035e-003 9.063e-005 
2.431e-004 2.203e+007 1.243e+014 1.000e+003 7.475e-003 9.072e-005 
2.434e-004 2.206e+007 1.243e+014 1.000e+003 8.192e-003 9.084e-005 
2.437e-004 2.209e+007 1.243e+014 1.000e+003 7.450e-003 9.093e-005 
2.440e-004 2.212e+007 1.243e+014 1.000e+003 5.097e-003 9.099e-005 
2.443e-004 2.217e+007 1.243e+014 1.000e+003 6.490e-003 9.094e-005 
2.446e-004 2.222e+007 1.243e+014 1.000e+003 6.331e-003 9.094e-005 
2.450e-004 2.226e+007 1.243e+014 1.000e+003 1.025e-002 9.098e-005 
2.453e-004 2.229e+007 1.243e+014 1.000e+003 9.531e-003 9.107e-005 
2.456e-004 2.234e+007 1.243e+014 1.000e+003 9.872e-003 9.106e-005 
2.459e-004 2.239e+007 1.243e+014 1.000e+003 6.401e-003 9.107e-005 
2.462e-004 2.242e+007 1.243e+014 1.000e+003 7.052e-003 9.114e-005 
2.466e-004 2.247e+007 1.243e+014 1.000e+003 7.801e-003 9.115e-005 
2.469e-004 2.249e+007 1.243e+014 1.000e+003 8.725e-003 9.132e-005 
2.472e-004 2.252e+007 1.243e+014 1.000e+003 1.001e-002 9.142e-005 
2.475e-004 2.256e+007 1.243e+014 1.000e+003 6.928e-003 9.146e-005 
2.478e-004 2.261e+007 1.243e+014 1.000e+003 5.588e-003 9.146e-005 
2.481e-004 2.265e+007 1.243e+014 1.000e+003 1.073e-002 9.148e-005 
2.485e-004 2.270e+007 1.243e+014 1.000e+003 1.118e-002 9.148e-005 
2.488e-004 2.274e+007 1.243e+014 1.000e+003 7.166e-003 9.150e-005 
2.491e-004 2.278e+007 1.243e+014 1.000e+003 7.653e-003 9.154e-005 
2.494e-004 2.280e+007 1.243e+014 1.000e+003 6.787e-003 9.169e-005 
2.497e-004 2.283e+007 1.243e+014 1.000e+003 8.746e-003 9.179e-005 
2.500e-004 2.287e+007 1.243e+014 1.000e+003 6.801e-003 9.179e-005 
2.503e-004 2.292e+007 1.243e+014 1.000e+003 3.696e-003 9.179e-005 
2.506e-004 2.296e+007 1.243e+014 1.000e+003 6.644e-003 9.185e-005 
2.510e-004 2.300e+007 1.243e+014 1.000e+003 1.123e-002 9.191e-005 
2.513e-004 2.303e+007 1.243e+014 1.000e+003 8.407e-003 9.203e-005 
2.516e-004 2.306e+007 1.243e+014 1.000e+003 8.964e-003 9.213e-005 
2.519e-004 2.309e+007 1.243e+014 1.000e+003 8.143e-003 9.223e-005 
2.523e-004 2.312e+007 1.243e+014 1.000e+003 7.972e-003 9.233e-005 
2.526e-004 2.316e+007 1.243e+014 1.000e+003 4.411e-003 9.236e-005 
2.529e-004 2.313e+007 1.243e+014 1.000e+003 9.780e-003 9.291e-005 
2.532e-004 2.316e+007 1.243e+014 1.000e+003 1.137e-002 9.300e-005 
2.535e-004 2.320e+007 1.243e+014 1.000e+003 6.688e-003 9.303e-005 
2.538e-004 2.320e+007 1.243e+014 1.000e+003 7.989e-003 9.334e-005 
2.542e-004 2.323e+007 1.243e+014 1.000e+003 9.715e-003 9.351e-005 
2.545e-004 2.323e+007 1.243e+014 1.000e+003 7.790e-003 9.378e-005 
2.548e-004 2.326e+007 1.243e+014 1.000e+003 1.109e-002 9.390e-005 
2.551e-004 2.329e+007 1.243e+014 1.000e+003 1.059e-002 9.398e-005 
2.554e-004 2.332e+007 1.243e+014 1.000e+003 7.937e-003 9.411e-005 
2.557e-004 2.332e+007 1.243e+014 1.000e+003 7.939e-003 9.443e-005 
2.560e-004 2.332e+007 1.243e+014 1.000e+003 4.358e-003 9.473e-005 
2.563e-004 2.335e+007 1.243e+014 1.000e+003 7.427e-003 9.480e-005 
2.566e-004 2.339e+007 1.243e+014 1.000e+003 6.813e-003 9.480e-005 
2.569e-004 2.343e+007 1.243e+014 1.000e+003 1.025e-002 9.485e-005 
2.572e-004 2.345e+007 1.243e+014 1.000e+003 9.259e-003 9.504e-005 
2.575e-004 2.349e+007 1.243e+014 1.000e+003 1.008e-002 9.506e-005 
2.578e-004 2.353e+007 1.243e+014 1.000e+003 8.632e-003 9.514e-005 
2.582e-004 2.356e+007 1.243e+014 1.000e+003 6.617e-003 9.523e-005 
2.585e-004 2.357e+007 1.243e+014 1.000e+003 9.232e-003 9.541e-005 
2.588e-004 2.360e+007 1.243e+014 1.000e+003 1.245e-002 9.558e-005 
2.591e-004 2.364e+007 1.243e+014 1.000e+003 1.020e-002 9.561e-005 
2.594e-004 2.369e+007 1.243e+014 1.000e+003 6.412e-003 9.560e-005 
2.597e-004 2.372e+007 1.243e+014 1.000e+003 1.260e-002 9.567e-005 
2.600e-004 2.374e+007 1.243e+014 1.000e+003 5.087e-003 9.582e-005 
2.603e-004 2.378e+007 1.243e+014 1.000e+003 9.229e-003 9.588e-005 
2.607e-004 2.380e+007 1.243e+014 1.000e+003 9.922e-003 9.604e-005 
2.610e-004 2.383e+007 1.243e+014 1.000e+003 8.230e-003 9.616e-005 
2.613e-004 2.384e+007 1.243e+014 1.000e+003 5.906e-003 9.640e-005 
2.616e-004 2.383e+007 1.243e+014 1.000e+003 4.986e-003 9.682e-005 
2.619e-004 2.379e+007 1.243e+014 1.000e+003 1.051e-002 9.742e-005 
2.623e-004 2.378e+007 1.243e+014 1.000e+003 8.969e-003 9.777e-005 
2.626e-004 2.383e+007 1.243e+014 1.000e+003 5.629e-003 9.774e-005 
2.629e-004 2.386e+007 1.243e+014 1.000e+003 5.518e-003 9.785e-005 
2.632e-004 2.389e+007 1.243e+014 1.000e+003 9.414e-003 9.793e-005 
2.635e-004 2.393e+007 1.243e+014 1.000e+003 4.935e-003 9.797e-005 
2.638e-004 2.396e+007 1.243e+014 1.000e+003 8.477e-003 9.804e-005 
2.641e-004 2.400e+007 1.243e+014 1.000e+003 8.522e-003 9.810e-005 
2.644e-004 2.402e+007 1.243e+014 1.000e+003 5.795e-003 9.823e-005 
2.647e-004 2.406e+007 1.243e+014 1.000e+003 8.591e-003 9.828e-005 
2.650e-004 2.410e+007 1.243e+014 1.000e+003 8.702e-003 9.832e-005 
2.653e-004 2.414e+007 1.243e+014 1.000e+003 9.508e-003 9.832e-005 
2.656e-004 2.418e+007 1.243e+014 1.000e+003 1.040e-002 9.835e-005 
2.659e-004 2.422e+007 1.243e+014 1.000e+003 9.965e-003 9.837e-005 
2.662e-004 2.425e+007 1.243e+014 1.000e+003 8.801e-003 9.850e-005 
2.665e-004 2.428e+007 1.243e+014 1.000e+003 1.000e-002 9.855e-005 
2.668e-004 2.432e+007 1.243e+014 1.000e+003 7.435e-003 9.864e-005 
2.671e-004 2.435e+007 1.243e+014 1.000e+003 6.797e-003 9.868e-005 
2.674e-004 2.439e+007 1.243e+014 1.000e+003 6.980e-003 9.877e-005 
2.677e-004 2.442e+007 1.243e+014 1.000e+003 1.031e-002 9.884e-005 
2.681e-004 2.446e+007 1.243e+014 1.000e+003 1.198e-002 9.891e-005 
2.684e-004 2.449e+007 1.243e+014 1.000e+003 1.161e-002 9.902e-005 
2.687e-004 2.449e+007 1.243e+014 1.000e+003 1.062e-002 9.931e-005 
2.690e-004 2.445e+007 1.243e+014 1.000e+003 1.092e-002 9.987e-005 
2.693e-004 2.442e+007 1.243e+014 1.000e+003 7.382e-003 1.004e-004 
2.696e-004 2.439e+007 1.243e+014 1.000e+003 1.048e-002 1.009e-004 
2.699e-004 2.441e+007 1.243e+014 1.000e+003 7.560e-003 1.010e-004 
2.702e-004 2.442e+007 1.243e+014 1.000e+003 9.108e-003 1.012e-004 
2.705e-004 2.440e+007 1.243e+014 1.000e+003 7.072e-003 1.017e-004 
2.708e-004 2.440e+007 1.243e+014 1.000e+003 7.914e-003 1.020e-004 
2.711e-004 2.442e+007 1.243e+014 1.000e+003 3.003e-003 1.022e-004 
2.714e-004 2.442e+007 1.243e+014 1.000e+003 1.218e-002 1.025e-004 
2.717e-004 2.441e+007 1.243e+014 1.000e+003 1.001e-002 1.029e-004 
2.720e-004 2.446e+007 1.243e+014 1.000e+003 9.530e-003 1.029e-004 
2.723e-004 2.450e+007 1.243e+014 1.000e+003 1.044e-002 1.029e-004 
2.727e-004 2.455e+007 1.243e+014 1.000e+003 8.223e-003 1.029e-004 
2.729e-004 2.459e+007 1.243e+014 1.000e+003 4.788e-003 1.029e-004 
2.733e-004 2.464e+007 1.243e+014 1.000e+003 8.258e-003 1.029e-004 
2.736e-004 2.468e+007 1.243e+014 1.000e+003 8.689e-003 1.029e-004 
2.739e-004 2.470e+007 1.243e+014 1.000e+003 9.258e-003 1.030e-004 
2.742e-004 2.474e+007 1.243e+014 1.000e+003 8.068e-003 1.031e-004 
2.745e-004 2.479e+007 1.243e+014 1.000e+003 7.849e-003 1.031e-004 
2.748e-004 2.482e+007 1.243e+014 1.000e+003 1.150e-002 1.031e-004 
2.751e-004 2.486e+007 1.243e+014 1.000e+003 1.243e-002 1.032e-004 
2.754e-004 2.489e+007 1.243e+014 1.000e+003 6.575e-003 1.033e-004 
2.757e-004 2.491e+007 1.243e+014 1.000e+003 6.937e-003 1.034e-004 
2.760e-004 2.491e+007 1.243e+014 1.000e+003 5.474e-003 1.037e-004 
2.763e-004 2.491e+007 1.243e+014 1.000e+003 8.878e-003 1.040e-004 
2.766e-004 2.491e+007 1.243e+014 1.000e+003 8.773e-003 1.044e-004 
2.769e-004 2.490e+007 1.243e+014 1.000e+003 1.027e-002 1.047e-004 
2.772e-004 2.492e+007 1.243e+014 1.000e+003 1.087e-002 1.049e-004 
2.775e-004 2.493e+007 1.243e+014 1.000e+003 8.890e-003 1.051e-004 
2.778e-004 2.488e+007 1.243e+014 1.000e+003 8.900e-003 1.058e-004 
2.782e-004 2.487e+007 1.243e+014 1.000e+003 8.339e-003 1.062e-004 
2.785e-004 2.488e+007 1.243e+014 1.000e+003 6.674e-003 1.064e-004 
2.788e-004 2.493e+007 1.243e+014 1.000e+003 9.128e-003 1.063e-004 
2.791e-004 2.496e+007 1.243e+014 1.000e+003 8.034e-003 1.064e-004 
2.794e-004 2.500e+007 1.243e+014 1.000e+003 8.881e-003 1.065e-004 
2.796e-004 2.503e+007 1.243e+014 1.000e+003 1.260e-002 1.065e-004 
2.799e-004 2.507e+007 1.243e+014 1.000e+003 7.095e-003 1.065e-004 
2.803e-004 2.512e+007 1.243e+014 1.000e+003 8.854e-003 1.065e-004 
2.806e-004 2.518e+007 1.242e+014 1.000e+003 1.152e-002 1.064e-004 
2.809e-004 2.525e+007 1.243e+014 1.000e+003 7.017e-003 1.062e-004 
2.812e-004 2.526e+007 1.243e+014 1.000e+003 8.137e-003 1.064e-004 
2.815e-004 2.530e+007 1.243e+014 1.000e+003 5.567e-003 1.065e-004 
2.818e-004 2.531e+007 1.243e+014 1.000e+003 6.364e-003 1.067e-004 
2.821e-004 2.536e+007 1.243e+014 1.000e+003 8.768e-003 1.067e-004 
2.824e-004 2.540e+007 1.243e+014 1.000e+003 1.114e-002 1.067e-004 
2.827e-004 2.545e+007 1.243e+014 1.000e+003 7.777e-003 1.067e-004 
2.830e-004 2.548e+007 1.243e+014 1.000e+003 8.779e-003 1.067e-004 
2.833e-004 2.551e+007 1.243e+014 1.000e+003 8.567e-003 1.068e-004 
2.836e-004 2.555e+007 1.243e+014 1.000e+003 6.312e-003 1.069e-004 
2.839e-004 2.558e+007 1.243e+014 1.000e+003 8.582e-003 1.070e-004 
2.842e-004 2.561e+007 1.243e+014 1.000e+003 8.640e-003 1.071e-004 
2.846e-004 2.565e+007 1.243e+014 1.000e+003 9.030e-003 1.072e-004 
2.849e-004 2.568e+007 1.243e+014 1.000e+003 1.081e-002 1.072e-004 
2.852e-004 2.573e+007 1.243e+014 1.000e+003 8.310e-003 1.072e-004 
2.855e-004 2.575e+007 1.243e+014 1.000e+003 5.334e-003 1.073e-004 
2.858e-004 2.579e+007 1.243e+014 1.000e+003 6.220e-003 1.074e-004 
2.861e-004 2.582e+007 1.243e+014 1.000e+003 8.294e-003 1.075e-004 
2.864e-004 2.585e+007 1.243e+014 1.000e+003 1.135e-002 1.076e-004 
2.867e-004 2.587e+007 1.243e+014 1.000e+003 1.109e-002 1.078e-004 
2.870e-004 2.591e+007 1.243e+014 1.000e+003 4.545e-003 1.078e-004 
2.873e-004 2.593e+007 1.243e+014 1.000e+003 8.007e-003 1.080e-004 
2.876e-004 2.596e+007 1.243e+014 1.000e+003 8.749e-003 1.081e-004 
2.879e-004 2.600e+007 1.243e+014 1.000e+003 3.842e-003 1.081e-004 
2.883e-004 2.604e+007 1.243e+014 1.000e+003 1.115e-002 1.082e-004 
2.886e-004 2.607e+007 1.243e+014 1.000e+003 9.448e-003 1.083e-004 
2.889e-004 2.610e+007 1.243e+014 1.000e+003 7.150e-003 1.083e-004 
2.892e-004 2.615e+007 1.243e+014 1.000e+003 1.112e-002 1.083e-004 
2.895e-004 2.619e+007 1.243e+014 1.000e+003 1.119e-002 1.083e-004 
2.898e-004 2.623e+007 1.243e+014 1.000e+003 6.995e-003 1.084e-004 
2.901e-004 2.627e+007 1.243e+014 1.000e+003 7.126e-003 1.084e-004 
2.904e-004 2.632e+007 1.243e+014 1.000e+003 6.409e-003 1.084e-004 
2.907e-004 2.635e+007 1.243e+014 1.000e+003 8.385e-003 1.084e-004 
2.910e-004 2.640e+007 1.243e+014 1.000e+003 7.835e-003 1.084e-004 
2.913e-004 2.643e+007 1.243e+014 1.000e+003 4.203e-003 1.085e-004 
2.916e-004 2.646e+007 1.243e+014 1.000e+003 6.759e-003 1.086e-004 
2.919e-004 2.650e+007 1.243e+014 1.000e+003 5.095e-003 1.086e-004 
2.922e-004 2.656e+007 1.243e+014 1.000e+003 8.993e-003 1.085e-004 
2.925e-004 2.660e+007 1.243e+014 1.000e+003 1.046e-002 1.086e-004 
2.929e-004 2.663e+007 1.243e+014 1.000e+003 5.524e-003 1.087e-004 
2.932e-004 2.668e+007 1.243e+014 1.000e+003 5.833e-003 1.087e-004 
2.935e-004 2.672e+007 1.243e+014 1.000e+003 7.467e-003 1.087e-004 
2.938e-004 2.675e+007 1.243e+014 1.000e+003 8.039e-003 1.088e-004 
2.941e-004 2.677e+007 1.243e+014 1.000e+003 9.579e-003 1.089e-004 
2.944e-004 2.679e+007 1.243e+014 1.000e+003 7.171e-003 1.091e-004 
2.948e-004 2.680e+007 1.243e+014 1.000e+003 6.875e-003 1.094e-004 
2.951e-004 2.683e+007 1.243e+014 1.000e+003 8.366e-003 1.095e-004 
2.954e-004 2.687e+007 1.243e+014 1.000e+003 5.087e-003 1.095e-004 
2.957e-004 2.690e+007 1.243e+014 1.000e+003 4.595e-003 1.096e-004 
2.960e-004 2.695e+007 1.243e+014 1.000e+003 7.544e-003 1.096e-004 
2.963e-004 2.699e+007 1.243e+014 1.000e+003 6.165e-003 1.096e-004 
2.966e-004 2.703e+007 1.243e+014 1.000e+003 9.443e-003 1.096e-004 
2.969e-004 2.708e+007 1.243e+014 1.000e+003 1.094e-002 1.096e-004 
2.972e-004 2.709e+007 1.243e+014 1.000e+003 1.040e-002 1.099e-004 
2.975e-004 2.709e+007 1.243e+014 1.000e+003 5.190e-003 1.102e-004 
2.978e-004 2.712e+007 1.243e+014 1.000e+003 1.192e-002 1.102e-004 
2.981e-004 2.717e+007 1.243e+014 1.000e+003 1.069e-002 1.102e-004 
2.985e-004 2.722e+007 1.243e+014 1.000e+003 8.022e-003 1.102e-004 
2.988e-004 2.726e+007 1.243e+014 1.000e+003 5.529e-003 1.102e-004 
2.991e-004 2.727e+007 1.243e+014 1.000e+003 6.821e-003 1.104e-004 
2.994e-004 2.729e+007 1.243e+014 1.000e+003 4.651e-003 1.106e-004 
2.997e-004 2.733e+007 1.243e+014 1.000e+003 7.362e-003 1.106e-004 
3.000e-004 2.736e+007 1.243e+014 1.000e+003 1.209e-002 1.107e-004 
3.003e-004 2.738e+007 1.243e+014 1.000e+003 1.041e-002 1.109e-004 
3.006e-004 2.740e+007 1.243e+014 1.000e+003 9.280e-003 1.111e-004 
3.009e-004 2.741e+007 1.243e+014 1.000e+003 1.271e-002 1.113e-004 
3.012e-004 2.745e+007 1.243e+014 1.000e+003 6.140e-003 1.114e-004 
3.015e-004 2.743e+007 1.243e+014 1.000e+003 1.070e-002 1.118e-004 
3.018e-004 2.745e+007 1.243e+014 1.000e+003 7.100e-003 1.120e-004 
3.021e-004 2.743e+007 1.243e+014 1.000e+003 5.244e-003 1.124e-004 
3.024e-004 2.740e+007 1.243e+014 1.000e+003 8.718e-003 1.129e-004 
3.027e-004 2.744e+007 1.243e+014 1.000e+003 9.078e-003 1.130e-004 
3.030e-004 2.748e+007 1.243e+014 1.000e+003 8.061e-003 1.130e-004 
3.033e-004 2.752e+007 1.243e+014 1.000e+003 1.110e-002 1.130e-004 
3.036e-004 2.756e+007 1.243e+014 1.000e+003 1.291e-002 1.130e-004 
3.039e-004 2.760e+007 1.243e+014 1.000e+003 8.835e-003 1.131e-004 
3.042e-004 2.761e+007 1.243e+014 1.000e+003 6.322e-003 1.133e-004 
3.045e-004 2.764e+007 1.243e+014 1.000e+003 8.073e-003 1.134e-004 
3.048e-004 2.768e+007 1.243e+014 1.000e+003 9.214e-003 1.134e-004 
3.051e-004 2.772e+007 1.243e+014 1.000e+003 8.860e-003 1.135e-004 
3.055e-004 2.776e+007 1.243e+014 1.000e+003 5.375e-003 1.135e-004 
3.058e-004 2.781e+007 1.243e+014 1.000e+003 1.198e-002 1.134e-004 
3.061e-004 2.784e+007 1.243e+014 1.000e+003 4.770e-003 1.135e-004 
3.064e-004 2.787e+007 1.243e+014 1.000e+003 6.570e-003 1.136e-004 
3.067e-004 2.790e+007 1.243e+014 1.000e+003 9.173e-003 1.137e-004 
3.070e-004 2.794e+007 1.243e+014 1.000e+003 8.388e-003 1.137e-004 
3.073e-004 2.798e+007 1.243e+014 1.000e+003 5.334e-003 1.138e-004 
3.076e-004 2.802e+007 1.243e+014 1.000e+003 5.886e-003 1.138e-004 
3.079e-004 2.806e+007 1.243e+014 1.000e+003 7.114e-003 1.138e-004 
3.082e-004 2.810e+007 1.243e+014 1.000e+003 9.024e-003 1.139e-004 
3.085e-004 2.815e+007 1.243e+014 1.000e+003 1.069e-002 1.138e-004 
3.088e-004 2.819e+007 1.243e+014 1.000e+003 9.617e-003 1.138e-004 
3.091e-004 2.824e+007 1.243e+014 1.000e+003 9.713e-003 1.138e-004 
3.094e-004 2.828e+007 1.243e+014 1.000e+003 5.896e-003 1.138e-004 
3.098e-004 2.832e+007 1.243e+014 1.000e+003 8.213e-003 1.139e-004 
3.101e-004 2.836e+007 1.243e+014 1.000e+003 7.103e-003 1.139e-004 
3.104e-004 2.839e+007 1.243e+014 1.000e+003 8.792e-003 1.140e-004 
3.107e-004 2.843e+007 1.243e+014 1.000e+003 1.026e-002 1.141e-004 
3.110e-004 2.847e+007 1.243e+014 1.000e+003 8.784e-003 1.141e-004 
3.113e-004 2.850e+007 1.243e+014 1.000e+003 9.902e-003 1.141e-004 
3.116e-004 2.854e+007 1.243e+014 1.000e+003 1.031e-002 1.142e-004 
3.119e-004 2.858e+007 1.243e+014 1.000e+003 1.377e-002 1.142e-004 
3.122e-004 2.861e+007 1.243e+014 1.000e+003 7.473e-003 1.143e-004 
3.125e-004 2.865e+007 1.243e+014 1.000e+003 1.066e-002 1.144e-004 
3.128e-004 2.869e+007 1.243e+014 1.000e+003 8.801e-003 1.144e-004 
3.131e-004 2.874e+007 1.243e+014 1.000e+003 9.466e-003 1.144e-004 
3.134e-004 2.879e+007 1.243e+014 1.000e+003 1.118e-002 1.143e-004 
3.138e-004 2.883e+007 1.243e+014 1.000e+003 8.419e-003 1.144e-004 
3.141e-004 2.887e+007 1.243e+014 1.000e+003 9.621e-003 1.144e-004 
3.144e-004 2.892e+007 1.243e+014 1.000e+003 1.380e-002 1.144e-004 
3.147e-004 2.897e+007 1.243e+014 1.000e+003 6.593e-003 1.143e-004 
3.150e-004 2.902e+007 1.243e+014 1.000e+003 7.472e-003 1.143e-004 
3.153e-004 2.905e+007 1.243e+014 1.000e+003 9.716e-003 1.144e-004 
3.156e-004 2.910e+007 1.243e+014 1.000e+003 8.386e-003 1.143e-004 
3.159e-004 2.914e+007 1.243e+014 1.000e+003 8.995e-003 1.144e-004 
3.162e-004 2.917e+007 1.243e+014 1.000e+003 1.194e-002 1.145e-004 
3.165e-004 2.920e+007 1.243e+014 1.000e+003 9.573e-003 1.145e-004 
3.168e-004 2.924e+007 1.243e+014 1.000e+003 6.826e-003 1.146e-004 
3.171e-004 2.929e+007 1.243e+014 1.000e+003 6.969e-003 1.146e-004 
3.174e-004 2.933e+007 1.243e+014 1.000e+003 9.501e-003 1.146e-004 
3.178e-004 2.937e+007 1.243e+014 1.000e+003 9.400e-003 1.146e-004 
3.181e-004 2.941e+007 1.243e+014 1.000e+003 6.792e-003 1.147e-004 
3.184e-004 2.944e+007 1.243e+014 1.000e+003 7.429e-003 1.147e-004 
3.187e-004 2.950e+007 1.243e+014 1.000e+003 4.186e-003 1.147e-004 
3.190e-004 2.955e+007 1.243e+014 1.000e+003 1.090e-002 1.147e-004 
3.193e-004 2.959e+007 1.243e+014 1.000e+003 8.802e-003 1.147e-004 
3.196e-004 2.963e+007 1.243e+014 1.000e+003 1.045e-002 1.147e-004 
3.199e-004 2.966e+007 1.243e+014 1.000e+003 8.837e-003 1.148e-004 
3.203e-004 2.970e+007 1.243e+014 1.000e+003 8.142e-003 1.148e-004 
3.206e-004 2.972e+007 1.243e+014 1.000e+003 6.948e-003 1.150e-004 
3.209e-004 2.976e+007 1.243e+014 1.000e+003 8.454e-003 1.150e-004 
3.212e-004 2.980e+007 1.243e+014 1.000e+003 1.041e-002 1.151e-004 
3.215e-004 2.985e+007 1.243e+014 1.000e+003 6.511e-003 1.151e-004 
3.218e-004 2.989e+007 1.243e+014 1.000e+003 9.037e-003 1.151e-004 
3.221e-004 2.984e+007 1.243e+014 1.000e+003 1.359e-002 1.157e-004 
3.224e-004 2.977e+007 1.243e+014 1.000e+003 7.506e-003 1.166e-004 
3.227e-004 2.970e+007 1.243e+014 1.000e+003 9.429e-003 1.173e-004 
3.230e-004 2.963e+007 1.243e+014 1.000e+003 5.806e-003 1.181e-004 
3.234e-004 2.956e+007 1.243e+014 1.000e+003 8.803e-003 1.189e-004 
3.237e-004 2.950e+007 1.243e+014 1.000e+003 6.658e-003 1.196e-004 
3.240e-004 2.945e+007 1.243e+014 1.000e+003 6.964e-003 1.203e-004 
3.243e-004 2.945e+007 1.243e+014 1.000e+003 1.068e-002 1.206e-004 
3.246e-004 2.940e+007 1.243e+014 1.000e+003 1.062e-002 1.213e-004 
3.249e-004 2.933e+007 1.243e+014 1.000e+003 1.049e-002 1.221e-004 
3.252e-004 2.927e+007 1.243e+014 1.000e+003 5.654e-003 1.228e-004 
3.256e-004 2.924e+007 1.243e+014 1.000e+003 6.576e-003 1.233e-004 
3.259e-004 2.926e+007 1.243e+014 1.000e+003 1.036e-002 1.235e-004 
3.262e-004 2.926e+007 1.243e+014 1.000e+003 8.059e-003 1.238e-004 
3.265e-004 2.931e+007 1.243e+014 1.000e+003 1.057e-002 1.238e-004 
3.268e-004 2.932e+007 1.243e+014 1.000e+003 8.476e-003 1.240e-004 
3.271e-004 2.928e+007 1.243e+014 1.000e+003 9.334e-003 1.246e-004 
3.274e-004 2.923e+007 1.243e+014 1.000e+003 8.030e-003 1.253e-004 
3.278e-004 2.919e+007 1.243e+014 1.000e+003 8.652e-003 1.259e-004 
3.281e-004 2.912e+007 1.243e+014 1.000e+003 7.668e-003 1.267e-004 
3.284e-004 2.906e+007 1.243e+014 1.000e+003 6.063e-003 1.274e-004 
3.287e-004 2.900e+007 1.243e+014 1.000e+003 8.076e-003 1.282e-004 
3.290e-004 2.894e+007 1.243e+014 1.000e+003 5.831e-003 1.288e-004 
3.294e-004 2.887e+007 1.243e+014 1.000e+003 8.996e-003 1.296e-004 
3.297e-004 2.879e+007 1.243e+014 1.000e+003 6.955e-003 1.305e-004 
3.300e-004 2.874e+007 1.243e+014 1.000e+003 7.699e-003 1.312e-004 
3.303e-004 2.875e+007 1.243e+014 1.000e+003 8.700e-003 1.314e-004 
3.306e-004 2.870e+007 1.243e+014 1.000e+003 6.079e-003 1.321e-004 
3.309e-004 2.866e+007 1.243e+014 1.000e+003 6.836e-003 1.327e-004 
3.312e-004 2.863e+007 1.243e+014 1.000e+003 1.223e-002 1.331e-004 
3.315e-004 2.867e+007 1.243e+014 1.000e+003 9.505e-003 1.332e-004 
3.318e-004 2.871e+007 1.243e+014 1.000e+003 4.304e-003 1.332e-004 
3.321e-004 2.873e+007 1.243e+014 1.000e+003 5.615e-003 1.334e-004 
3.324e-004 2.876e+007 1.243e+014 1.000e+003 1.005e-002 1.335e-004 
3.327e-004 2.879e+007 1.243e+014 1.000e+003 4.767e-003 1.336e-004 
3.330e-004 2.881e+007 1.243e+014 1.000e+003 6.489e-003 1.338e-004 
3.334e-004 2.881e+007 1.243e+014 1.000e+003 1.209e-002 1.341e-004 
3.337e-004 2.880e+007 1.243e+014 1.000e+003 1.038e-002 1.345e-004 
3.340e-004 2.880e+007 1.243e+014 1.000e+003 6.868e-003 1.348e-004 
3.343e-004 2.882e+007 1.243e+014 1.000e+003 7.957e-003 1.350e-004 
3.346e-004 2.881e+007 1.243e+014 1.000e+003 6.309e-003 1.353e-004 
3.350e-004 2.884e+007 1.243e+014 1.000e+003 1.035e-002 1.355e-004 
3.353e-004 2.885e+007 1.243e+014 1.000e+003 7.664e-003 1.358e-004 
3.356e-004 2.883e+007 1.243e+014 1.000e+003 9.062e-003 1.362e-004 
3.359e-004 2.883e+007 1.243e+014 1.000e+003 9.349e-003 1.365e-004 
3.362e-004 2.885e+007 1.243e+014 1.000e+003 7.507e-003 1.367e-004 
3.365e-004 2.883e+007 1.243e+014 1.000e+003 4.131e-003 1.371e-004 
3.368e-004 2.883e+007 1.243e+014 1.000e+003 7.345e-003 1.374e-004 
3.371e-004 2.883e+007 1.243e+014 1.000e+003 9.718e-003 1.377e-004 
3.374e-004 2.882e+007 1.243e+014 1.000e+003 1.120e-002 1.380e-004 
3.377e-004 2.880e+007 1.243e+014 1.000e+003 8.122e-003 1.385e-004 
3.380e-004 2.881e+007 1.243e+014 1.000e+003 7.166e-003 1.388e-004 
3.383e-004 2.885e+007 1.243e+014 1.000e+003 8.110e-003 1.388e-004 
3.386e-004 2.886e+007 1.243e+014 1.000e+003 7.111e-003 1.390e-004 
3.389e-004 2.890e+007 1.243e+014 1.000e+003 3.962e-003 1.391e-004 
3.392e-004 2.893e+007 1.243e+014 1.000e+003 8.146e-003 1.391e-004 
3.395e-004 2.897e+007 1.243e+014 1.000e+003 1.006e-002 1.392e-004 
3.399e-004 2.899e+007 1.243e+014 1.000e+003 7.852e-003 1.393e-004 
3.401e-004 2.901e+007 1.243e+014 1.000e+003 9.541e-003 1.395e-004 
3.404e-004 2.904e+007 1.243e+014 1.000e+003 9.853e-003 1.396e-004 
3.407e-004 2.907e+007 1.243e+014 1.000e+003 9.158e-003 1.397e-004 
3.411e-004 2.909e+007 1.243e+014 1.000e+003 9.236e-003 1.398e-004 
3.414e-004 2.910e+007 1.243e+014 1.000e+003 8.562e-003 1.401e-004 
3.417e-004 2.910e+007 1.243e+014 1.000e+003 4.999e-003 1.404e-004 
3.420e-004 2.908e+007 1.243e+014 1.000e+003 7.526e-003 1.408e-004 
3.423e-004 2.907e+007 1.243e+014 1.000e+003 4.573e-003 1.412e-004 
3.426e-004 2.909e+007 1.243e+014 1.000e+003 5.065e-003 1.414e-004 
3.429e-004 2.910e+007 1.243e+014 1.000e+003 6.990e-003 1.417e-004 
3.432e-004 2.908e+007 1.243e+014 1.000e+003 8.614e-003 1.421e-004 
3.435e-004 2.908e+007 1.243e+014 1.000e+003 8.086e-003 1.424e-004 
3.438e-004 2.909e+007 1.243e+014 1.000e+003 7.408e-003 1.426e-004 
3.441e-004 2.909e+007 1.243e+014 1.000e+003 8.794e-003 1.430e-004 
3.444e-004 2.909e+007 1.243e+014 1.000e+003 7.232e-003 1.432e-004 
3.447e-004 2.912e+007 1.243e+014 1.000e+003 5.604e-003 1.433e-004 
3.450e-004 2.912e+007 1.243e+014 1.000e+003 2.840e-003 1.436e-004 
3.454e-004 2.915e+007 1.243e+014 1.000e+003 6.374e-003 1.438e-004 
3.457e-004 2.919e+007 1.243e+014 1.000e+003 4.796e-003 1.438e-004 
3.460e-004 2.922e+007 1.243e+014 1.000e+003 7.953e-003 1.439e-004 
3.463e-004 2.921e+007 1.243e+014 1.000e+003 6.776e-003 1.443e-004 
3.466e-004 2.920e+007 1.243e+014 1.000e+003 8.355e-003 1.447e-004 
3.469e-004 2.923e+007 1.243e+014 1.000e+003 8.158e-003 1.447e-004 
3.472e-004 2.927e+007 1.243e+014 1.000e+003 7.752e-003 1.448e-004 
3.475e-004 2.926e+007 1.243e+014 1.000e+003 5.938e-003 1.451e-004 
3.478e-004 2.926e+007 1.243e+014 1.000e+003 1.002e-002 1.455e-004 
3.482e-004 2.928e+007 1.243e+014 1.000e+003 1.146e-002 1.456e-004 
3.485e-004 2.932e+007 1.243e+014 1.000e+003 8.712e-003 1.457e-004 
3.488e-004 2.937e+007 1.243e+014 1.000e+003 6.276e-003 1.456e-004 
3.491e-004 2.942e+007 1.243e+014 1.000e+003 6.547e-003 1.457e-004 
3.494e-004 2.946e+007 1.243e+014 1.000e+003 2.189e-003 1.457e-004 
3.498e-004 2.950e+007 1.243e+014 1.000e+003 1.008e-002 1.457e-004 
3.501e-004 2.954e+007 1.243e+014 1.000e+003 8.115e-003 1.458e-004 
3.504e-004 2.958e+007 1.243e+014 1.000e+003 9.535e-003 1.458e-004 
3.507e-004 2.962e+007 1.243e+014 1.000e+003 9.074e-003 1.458e-004 
3.510e-004 2.965e+007 1.243e+014 1.000e+003 7.350e-003 1.459e-004 
3.513e-004 2.969e+007 1.243e+014 1.000e+003 3.081e-003 1.460e-004 
3.516e-004 2.970e+007 1.243e+014 1.000e+003 6.254e-003 1.462e-004 
3.519e-004 2.972e+007 1.243e+014 1.000e+003 9.549e-003 1.464e-004 
3.523e-004 2.977e+007 1.243e+014 1.000e+003 9.910e-003 1.464e-004 
3.526e-004 2.981e+007 1.243e+014 1.000e+003 9.221e-003 1.464e-004 
3.529e-004 2.985e+007 1.243e+014 1.000e+003 8.847e-003 1.465e-004 
3.532e-004 2.989e+007 1.243e+014 1.000e+003 8.253e-003 1.465e-004 
3.535e-004 2.993e+007 1.243e+014 1.000e+003 8.652e-003 1.466e-004 
3.538e-004 2.997e+007 1.243e+014 1.000e+003 7.765e-003 1.466e-004 
3.542e-004 2.997e+007 1.243e+014 1.000e+003 1.004e-002 1.469e-004 
3.545e-004 2.999e+007 1.243e+014 1.000e+003 1.195e-002 1.471e-004 
3.548e-004 3.003e+007 1.243e+014 1.000e+003 1.035e-002 1.471e-004 
3.551e-004 3.006e+007 1.243e+014 1.000e+003 1.071e-002 1.472e-004 
3.554e-004 3.001e+007 1.243e+014 1.000e+003 7.788e-003 1.478e-004 
3.557e-004 2.997e+007 1.243e+014 1.000e+003 5.434e-003 1.484e-004 
3.560e-004 2.994e+007 1.243e+014 1.000e+003 1.176e-002 1.489e-004 
3.563e-004 2.996e+007 1.243e+014 1.000e+003 1.214e-002 1.491e-004 
3.566e-004 2.999e+007 1.243e+014 1.000e+003 1.277e-002 1.492e-004 
3.569e-004 3.004e+007 1.243e+014 1.000e+003 6.329e-003 1.492e-004 
3.572e-004 3.003e+007 1.243e+014 1.000e+003 6.891e-003 1.495e-004 
3.575e-004 3.005e+007 1.243e+014 1.000e+003 6.039e-003 1.497e-004 
3.578e-004 3.008e+007 1.243e+014 1.000e+003 7.383e-003 1.498e-004 
3.581e-004 3.012e+007 1.243e+014 1.000e+003 7.591e-003 1.498e-004 
3.584e-004 3.014e+007 1.243e+014 1.000e+003 6.469e-003 1.500e-004 
3.587e-004 3.016e+007 1.243e+014 1.000e+003 1.015e-002 1.501e-004 
3.590e-004 3.017e+007 1.243e+014 1.000e+003 7.563e-003 1.504e-004 
3.593e-004 3.020e+007 1.243e+014 1.000e+003 1.080e-002 1.505e-004 
3.596e-004 3.024e+007 1.243e+014 1.000e+003 1.009e-002 1.504e-004 
3.599e-004 3.026e+007 1.243e+014 1.000e+003 1.314e-002 1.506e-004 
3.602e-004 3.021e+007 1.243e+014 1.000e+003 7.163e-003 1.512e-004 
3.605e-004 3.019e+007 1.243e+014 1.000e+003 1.129e-002 1.517e-004 
3.608e-004 3.020e+007 1.243e+014 1.000e+003 1.035e-002 1.520e-004 
3.611e-004 3.021e+007 1.243e+014 1.000e+003 7.511e-003 1.522e-004 
3.614e-004 3.022e+007 1.243e+014 1.000e+003 5.784e-003 1.524e-004 
3.617e-004 3.018e+007 1.243e+014 1.000e+003 6.813e-003 1.530e-004 
3.620e-004 3.015e+007 1.243e+014 1.000e+003 5.295e-003 1.535e-004 
3.623e-004 3.011e+007 1.243e+014 1.000e+003 1.113e-002 1.541e-004 
3.626e-004 3.008e+007 1.243e+014 1.000e+003 8.094e-003 1.546e-004 
3.629e-004 3.004e+007 1.243e+014 1.000e+003 7.837e-003 1.552e-004 
3.632e-004 2.999e+007 1.243e+014 1.000e+003 9.589e-003 1.558e-004 
3.636e-004 2.995e+007 1.243e+014 1.000e+003 5.400e-003 1.564e-004 
3.639e-004 2.992e+007 1.243e+014 1.000e+003 9.250e-003 1.569e-004 
3.642e-004 2.991e+007 1.243e+014 1.000e+003 7.173e-003 1.573e-004 
3.645e-004 2.988e+007 1.243e+014 1.000e+003 7.325e-003 1.578e-004 
3.648e-004 2.984e+007 1.243e+014 1.000e+003 9.793e-003 1.584e-004 
3.651e-004 2.981e+007 1.243e+014 1.000e+003 3.399e-003 1.589e-004 
3.654e-004 2.979e+007 1.243e+014 1.000e+003 6.640e-003 1.594e-004 
3.657e-004 2.982e+007 1.243e+014 1.000e+003 8.375e-003 1.595e-004 
3.660e-004 2.985e+007 1.243e+014 1.000e+003 6.833e-003 1.595e-004 
3.663e-004 2.991e+007 1.243e+014 1.000e+003 6.008e-003 1.595e-004 
3.666e-004 2.993e+007 1.243e+014 1.000e+003 1.000e-002 1.596e-004 
3.669e-004 2.993e+007 1.243e+014 1.000e+003 8.158e-003 1.599e-004 
3.672e-004 2.992e+007 1.243e+014 1.000e+003 1.121e-002 1.603e-004 
3.675e-004 2.993e+007 1.243e+014 1.000e+003 7.562e-003 1.605e-004 
3.678e-004 2.994e+007 1.243e+014 1.000e+003 7.012e-003 1.607e-004 
3.682e-004 2.996e+007 1.243e+014 1.000e+003 1.016e-002 1.609e-004 
3.685e-004 2.999e+007 1.243e+014 1.000e+003 5.700e-003 1.611e-004 
3.688e-004 2.999e+007 1.243e+014 1.000e+003 8.572e-003 1.614e-004 
3.691e-004 2.999e+007 1.243e+014 1.000e+003 7.796e-003 1.616e-004 
3.694e-004 3.000e+007 1.243e+014 1.000e+003 7.597e-003 1.619e-004 
3.697e-004 3.001e+007 1.243e+014 1.000e+003 5.803e-003 1.622e-004 
3.700e-004 3.004e+007 1.243e+014 1.000e+003 7.317e-003 1.623e-004 
3.703e-004 3.003e+007 1.243e+014 1.000e+003 9.105e-003 1.627e-004 
3.707e-004 3.003e+007 1.243e+014 1.000e+003 8.943e-003 1.630e-004 
3.710e-004 3.005e+007 1.243e+014 1.000e+003 5.257e-003 1.631e-004 
3.713e-004 3.007e+007 1.243e+014 1.000e+003 6.080e-003 1.633e-004 
3.716e-004 3.007e+007 1.243e+014 1.000e+003 8.298e-003 1.636e-004 
3.719e-004 3.008e+007 1.243e+014 1.000e+003 8.670e-003 1.639e-004 
3.722e-004 3.008e+007 1.243e+014 1.000e+003 7.834e-003 1.642e-004 
3.725e-004 3.009e+007 1.243e+014 1.000e+003 5.686e-003 1.644e-004 
3.728e-004 3.009e+007 1.243e+014 1.000e+003 9.509e-003 1.647e-004 
3.731e-004 3.011e+007 1.243e+014 1.000e+003 8.972e-003 1.649e-004 
3.734e-004 3.015e+007 1.243e+014 1.000e+003 4.623e-003 1.649e-004 
3.737e-004 3.019e+007 1.243e+014 1.000e+003 6.500e-003 1.649e-004 
3.740e-004 3.023e+007 1.243e+014 1.000e+003 7.929e-003 1.650e-004 
3.743e-004 3.026e+007 1.243e+014 1.000e+003 1.009e-002 1.650e-004 
3.746e-004 3.027e+007 1.243e+014 1.000e+003 6.837e-003 1.652e-004 
3.749e-004 3.028e+007 1.243e+014 1.000e+003 8.002e-003 1.655e-004 
3.752e-004 3.029e+007 1.243e+014 1.000e+003 6.948e-003 1.657e-004 
3.755e-004 3.031e+007 1.243e+014 1.000e+003 9.546e-003 1.659e-004 
3.758e-004 3.032e+007 1.243e+014 1.000e+003 9.429e-003 1.661e-004 
3.761e-004 3.033e+007 1.243e+014 1.000e+003 1.110e-002 1.663e-004 
3.764e-004 3.035e+007 1.243e+014 1.000e+003 6.564e-003 1.665e-004 
3.767e-004 3.036e+007 1.243e+014 1.000e+003 3.979e-003 1.667e-004 
3.770e-004 3.040e+007 1.243e+014 1.000e+003 1.138e-002 1.668e-004 
3.773e-004 3.043e+007 1.243e+014 1.000e+003 7.253e-003 1.669e-004 
3.777e-004 3.041e+007 1.243e+014 1.000e+003 5.370e-003 1.673e-004 
3.780e-004 3.044e+007 1.243e+014 1.000e+003 1.076e-002 1.675e-004 
3.783e-004 3.048e+007 1.243e+014 1.000e+003 7.828e-003 1.674e-004 
3.786e-004 3.053e+007 1.243e+014 1.000e+003 7.493e-003 1.674e-004 
3.789e-004 3.056e+007 1.243e+014 1.000e+003 6.807e-003 1.675e-004 
3.792e-004 3.056e+007 1.243e+014 1.000e+003 1.141e-002 1.678e-004 
3.795e-004 3.058e+007 1.243e+014 1.000e+003 8.267e-003 1.680e-004 
3.798e-004 3.062e+007 1.243e+014 1.000e+003 8.917e-003 1.680e-004 
3.801e-004 3.065e+007 1.243e+014 1.000e+003 8.571e-003 1.681e-004 
3.804e-004 3.068e+007 1.243e+014 1.000e+003 7.430e-003 1.682e-004 
3.807e-004 3.072e+007 1.243e+014 1.000e+003 1.098e-002 1.682e-004 
3.810e-004 3.076e+007 1.243e+014 1.000e+003 1.190e-002 1.682e-004 
3.813e-004 3.080e+007 1.243e+014 1.000e+003 9.693e-003 1.683e-004 
3.816e-004 3.083e+007 1.243e+014 1.000e+003 7.081e-003 1.684e-004 
3.819e-004 3.086e+007 1.243e+014 1.000e+003 8.661e-003 1.684e-004 
3.822e-004 3.090e+007 1.243e+014 1.000e+003 9.201e-003 1.685e-004 
3.825e-004 3.092e+007 1.243e+014 1.000e+003 9.333e-003 1.687e-004 
3.828e-004 3.094e+007 1.243e+014 1.000e+003 9.713e-003 1.688e-004 
3.831e-004 3.096e+007 1.243e+014 1.000e+003 1.427e-002 1.690e-004 
3.834e-004 3.099e+007 1.243e+014 1.000e+003 9.502e-003 1.690e-004 
3.837e-004 3.103e+007 1.243e+014 1.000e+003 7.938e-003 1.691e-004 
3.839e-004 3.107e+007 1.243e+014 1.000e+003 7.858e-003 1.691e-004 
3.842e-004 3.110e+007 1.243e+014 1.000e+003 1.358e-002 1.691e-004 
3.845e-004 3.111e+007 1.243e+014 1.000e+003 7.706e-003 1.694e-004 
3.848e-004 3.114e+007 1.243e+014 1.000e+003 7.230e-003 1.694e-004 
3.851e-004 3.114e+007 1.243e+014 1.000e+003 9.358e-003 1.697e-004 
3.854e-004 3.117e+007 1.243e+014 1.000e+003 9.498e-003 1.698e-004 
3.857e-004 3.121e+007 1.243e+014 1.000e+003 1.053e-002 1.698e-004 
3.860e-004 3.125e+007 1.243e+014 1.000e+003 1.015e-002 1.698e-004 
3.862e-004 3.128e+007 1.243e+014 1.000e+003 1.126e-002 1.699e-004 
3.865e-004 3.131e+007 1.243e+014 1.000e+003 1.118e-002 1.700e-004 
3.868e-004 3.134e+007 1.243e+014 1.000e+003 9.401e-003 1.701e-004 
3.871e-004 3.138e+007 1.243e+014 1.000e+003 5.843e-003 1.701e-004 
3.874e-004 3.141e+007 1.243e+014 1.000e+003 1.342e-002 1.702e-004 
3.877e-004 3.144e+007 1.243e+014 1.000e+003 9.428e-003 1.703e-004 
3.880e-004 3.146e+007 1.243e+014 1.000e+003 9.582e-003 1.704e-004 
3.883e-004 3.147e+007 1.243e+014 1.000e+003 1.258e-002 1.706e-004 
3.886e-004 3.150e+007 1.243e+014 1.000e+003 8.720e-003 1.707e-004 
3.889e-004 3.153e+007 1.243e+014 1.000e+003 7.911e-003 1.708e-004 
3.892e-004 3.147e+007 1.243e+014 1.000e+003 6.667e-003 1.715e-004 
3.895e-004 3.142e+007 1.243e+014 1.000e+003 7.216e-003 1.721e-004 
3.898e-004 3.145e+007 1.243e+014 1.000e+003 6.949e-003 1.723e-004 
3.901e-004 3.148e+007 1.243e+014 1.000e+003 6.945e-003 1.724e-004 
3.904e-004 3.149e+007 1.243e+014 1.000e+003 9.294e-003 1.725e-004 
3.907e-004 3.148e+007 1.243e+014 1.000e+003 7.497e-003 1.729e-004 
3.910e-004 3.149e+007 1.243e+014 1.000e+003 1.115e-002 1.731e-004 
3.912e-004 3.153e+007 1.243e+014 1.000e+003 9.449e-003 1.732e-004 
3.915e-004 3.149e+007 1.243e+014 1.000e+003 9.389e-003 1.738e-004 
3.918e-004 3.147e+007 1.243e+014 1.000e+003 1.051e-002 1.741e-004 
3.921e-004 3.147e+007 1.243e+014 1.000e+003 8.251e-003 1.745e-004 
3.924e-004 3.150e+007 1.243e+014 1.000e+003 6.840e-003 1.745e-004 
3.927e-004 3.153e+007 1.243e+014 1.000e+003 1.012e-002 1.746e-004 
3.930e-004 3.155e+007 1.243e+014 1.000e+003 1.483e-002 1.748e-004 
3.933e-004 3.156e+007 1.243e+014 1.000e+003 9.364e-003 1.750e-004 
3.936e-004 3.154e+007 1.243e+014 1.000e+003 9.977e-003 1.755e-004 
3.939e-004 3.154e+007 1.243e+014 1.000e+003 1.327e-002 1.758e-004 
3.942e-004 3.152e+007 1.243e+014 1.000e+003 1.098e-002 1.762e-004 
3.945e-004 3.156e+007 1.243e+014 1.000e+003 1.267e-002 1.762e-004 
3.948e-004 3.158e+007 1.243e+014 1.000e+003 1.214e-002 1.764e-004 
3.951e-004 3.162e+007 1.243e+014 1.000e+003 1.009e-002 1.764e-004 
3.954e-004 3.168e+007 1.243e+014 1.000e+003 1.048e-002 1.763e-004 
3.957e-004 3.171e+007 1.243e+014 1.000e+003 3.636e-003 1.764e-004 
3.960e-004 3.174e+007 1.243e+014 1.000e+003 1.313e-002 1.765e-004 
3.963e-004 3.177e+007 1.243e+014 1.000e+003 7.008e-003 1.766e-004 
3.966e-004 3.175e+007 1.243e+014 1.000e+003 1.096e-002 1.770e-004 
3.969e-004 3.171e+007 1.243e+014 1.000e+003 4.164e-003 1.776e-004 
3.972e-004 3.173e+007 1.243e+014 1.000e+003 1.089e-002 1.778e-004 
3.975e-004 3.175e+007 1.243e+014 1.000e+003 1.075e-002 1.779e-004 
3.978e-004 3.174e+007 1.243e+014 1.000e+003 1.225e-002 1.783e-004 
3.981e-004 3.175e+007 1.243e+014 1.000e+003 8.380e-003 1.785e-004 
3.984e-004 3.176e+007 1.243e+014 1.000e+003 1.415e-002 1.787e-004 
3.987e-004 3.176e+007 1.243e+014 1.000e+003 4.127e-003 1.790e-004 
3.990e-004 3.178e+007 1.243e+014 1.000e+003 8.196e-003 1.792e-004 
3.993e-004 3.181e+007 1.243e+014 1.000e+003 9.792e-003 1.793e-004 
3.996e-004 3.183e+007 1.243e+014 1.000e+003 8.831e-003 1.795e-004 
3.999e-004 3.184e+007 1.243e+014 1.000e+003 6.927e-003 1.797e-004 
4.002e-004 3.182e+007 1.243e+014 1.000e+003 6.751e-003 1.801e-004 
4.005e-004 3.183e+007 1.243e+014 1.000e+003 1.065e-002 1.804e-004 
4.008e-004 3.186e+007 1.243e+014 1.000e+003 7.820e-003 1.804e-004 
4.011e-004 3.191e+007 1.243e+014 1.000e+003 1.057e-002 1.804e-004 
4.014e-004 3.196e+007 1.243e+014 1.000e+003 6.028e-003 1.804e-004 
4.017e-004 3.198e+007 1.243e+014 1.000e+003 1.094e-002 1.805e-004 
4.020e-004 3.201e+007 1.243e+014 1.000e+003 4.384e-003 1.806e-004 
4.023e-004 3.203e+007 1.243e+014 1.000e+003 3.246e-003 1.808e-004 
4.026e-004 3.207e+007 1.243e+014 1.000e+003 7.357e-003 1.808e-004 
4.029e-004 3.210e+007 1.243e+014 1.000e+003 7.372e-003 1.809e-004 
4.032e-004 3.210e+007 1.243e+014 1.000e+003 6.483e-003 1.812e-004 
4.035e-004 3.212e+007 1.243e+014 1.000e+003 7.996e-003 1.814e-004 
4.038e-004 3.214e+007 1.243e+014 1.000e+003 8.473e-003 1.815e-004 
4.041e-004 3.213e+007 1.243e+014 1.000e+003 1.031e-002 1.819e-004 
4.044e-004 3.216e+007 1.243e+014 1.000e+003 4.358e-003 1.820e-004 
4.048e-004 3.220e+007 1.243e+014 1.000e+003 7.015e-003 1.821e-004 
4.051e-004 3.217e+007 1.243e+014 1.000e+003 9.983e-003 1.826e-004 
4.054e-004 3.213e+007 1.243e+014 1.000e+003 1.249e-002 1.831e-004 
4.057e-004 3.209e+007 1.243e+014 1.000e+003 7.851e-003 1.837e-004 
4.060e-004 3.208e+007 1.243e+014 1.000e+003 4.797e-003 1.841e-004 
4.063e-004 3.201e+007 1.243e+014 1.000e+003 7.533e-003 1.849e-004 
4.066e-004 3.200e+007 1.243e+014 1.000e+003 9.414e-003 1.852e-004 
4.069e-004 3.200e+007 1.243e+014 1.000e+003 8.338e-003 1.856e-004 
4.072e-004 3.197e+007 1.243e+014 1.000e+003 1.074e-002 1.861e-004 
4.075e-004 3.196e+007 1.243e+014 1.000e+003 1.432e-002 1.864e-004 
4.078e-004 3.196e+007 1.243e+014 1.000e+003 6.970e-003 1.867e-004 
4.081e-004 3.190e+007 1.243e+014 1.000e+003 9.452e-003 1.875e-004 
4.084e-004 3.185e+007 1.243e+014 1.000e+003 1.357e-002 1.881e-004 
4.087e-004 3.182e+007 1.243e+014 1.000e+003 6.703e-003 1.886e-004 
4.090e-004 3.178e+007 1.243e+014 1.000e+003 5.400e-003 1.892e-004 
4.093e-004 3.174e+007 1.243e+014 1.000e+003 9.195e-003 1.898e-004 
4.096e-004 3.170e+007 1.243e+014 1.000e+003 6.255e-003 1.904e-004 
4.099e-004 3.165e+007 1.243e+014 1.000e+003 1.151e-002 1.910e-004 
4.102e-004 3.160e+007 1.243e+014 1.000e+003 9.767e-003 1.917e-004 
4.105e-004 3.157e+007 1.243e+014 1.000e+003 1.010e-002 1.922e-004 
4.108e-004 3.153e+007 1.243e+014 1.000e+003 1.089e-002 1.927e-004 
4.111e-004 3.148e+007 1.243e+014 1.000e+003 1.181e-002 1.934e-004 
4.114e-004 3.142e+007 1.243e+014 1.000e+003 8.953e-003 1.941e-004 
4.118e-004 3.143e+007 1.243e+014 1.000e+003 7.880e-003 1.943e-004 
4.121e-004 3.147e+007 1.243e+014 1.000e+003 1.116e-002 1.944e-004 
4.124e-004 3.149e+007 1.243e+014 1.000e+003 7.709e-003 1.946e-004 
4.127e-004 3.152e+007 1.243e+014 1.000e+003 7.163e-003 1.947e-004 
4.130e-004 3.153e+007 1.243e+014 1.000e+003 9.919e-003 1.949e-004 
4.133e-004 3.153e+007 1.243e+014 1.000e+003 6.219e-003 1.953e-004 
4.136e-004 3.152e+007 1.243e+014 1.000e+003 9.399e-003 1.956e-004 
4.139e-004 3.152e+007 1.243e+014 1.000e+003 1.080e-002 1.959e-004 
4.142e-004 3.150e+007 1.243e+014 1.000e+003 1.183e-002 1.963e-004 
4.145e-004 3.146e+007 1.243e+014 1.000e+003 6.615e-003 1.969e-004 
4.148e-004 3.144e+007 1.243e+014 1.000e+003 1.013e-002 1.974e-004 
4.152e-004 3.143e+007 1.243e+014 1.000e+003 7.957e-003 1.977e-004 
4.155e-004 3.140e+007 1.243e+014 1.000e+003 5.264e-003 1.983e-004 
4.158e-004 3.138e+007 1.243e+014 1.000e+003 5.502e-003 1.988e-004 
4.161e-004 3.137e+007 1.243e+014 1.000e+003 1.071e-002 1.991e-004 
4.164e-004 3.138e+007 1.243e+014 1.000e+003 9.697e-003 1.994e-004 
4.167e-004 3.134e+007 1.243e+014 1.000e+003 6.626e-003 2.000e-004 
4.170e-004 3.126e+007 1.243e+014 1.000e+003 7.356e-003 2.008e-004 
4.173e-004 3.123e+007 1.243e+014 1.000e+003 7.011e-003 2.013e-004 
4.176e-004 3.118e+007 1.243e+014 1.000e+003 8.059e-003 2.020e-004 
4.179e-004 3.115e+007 1.243e+014 1.000e+003 9.726e-003 2.025e-004 
4.183e-004 3.114e+007 1.243e+014 1.000e+003 1.086e-002 2.029e-004 
4.186e-004 3.112e+007 1.243e+014 1.000e+003 4.932e-003 2.033e-004 
4.189e-004 3.110e+007 1.243e+014 1.000e+003 9.826e-003 2.038e-004 
4.192e-004 3.108e+007 1.243e+014 1.000e+003 9.716e-003 2.043e-004 
4.195e-004 3.104e+007 1.243e+014 1.000e+003 8.335e-003 2.048e-004 
4.198e-004 3.101e+007 1.243e+014 1.000e+003 4.440e-003 2.053e-004 
4.201e-004 3.102e+007 1.243e+014 1.000e+003 4.207e-003 2.056e-004 
4.204e-004 3.102e+007 1.243e+014 1.000e+003 1.073e-002 2.059e-004 
4.207e-004 3.101e+007 1.243e+014 1.000e+003 8.399e-003 2.063e-004 
4.211e-004 3.099e+007 1.243e+014 1.000e+003 1.329e-002 2.067e-004 
4.214e-004 3.094e+007 1.243e+014 1.000e+003 6.555e-003 2.074e-004 
4.217e-004 3.090e+007 1.243e+014 1.000e+003 6.428e-003 2.080e-004 
4.220e-004 3.087e+007 1.243e+014 1.000e+003 8.495e-003 2.084e-004 
4.223e-004 3.086e+007 1.243e+014 1.000e+003 6.900e-003 2.088e-004 
4.226e-004 3.079e+007 1.243e+014 1.000e+003 4.639e-003 2.096e-004 
4.229e-004 3.074e+007 1.243e+014 1.000e+003 7.814e-003 2.103e-004 
4.232e-004 3.073e+007 1.243e+014 1.000e+003 7.349e-003 2.106e-004 
4.235e-004 3.073e+007 1.243e+014 1.000e+003 1.058e-002 2.110e-004 
4.238e-004 3.077e+007 1.243e+014 1.000e+003 9.587e-003 2.110e-004 
4.241e-004 3.080e+007 1.243e+014 1.000e+003 6.582e-003 2.111e-004 
4.244e-004 3.083e+007 1.243e+014 1.000e+003 8.107e-003 2.112e-004 
4.247e-004 3.080e+007 1.243e+014 1.000e+003 8.185e-003 2.117e-004 
4.250e-004 3.076e+007 1.243e+014 1.000e+003 9.086e-003 2.123e-004 
4.253e-004 3.077e+007 1.243e+014 1.000e+003 8.761e-003 2.125e-004 
4.256e-004 3.077e+007 1.243e+014 1.000e+003 8.057e-003 2.128e-004 
4.259e-004 3.080e+007 1.243e+014 1.000e+003 9.028e-003 2.129e-004 
4.263e-004 3.077e+007 1.243e+014 1.000e+003 8.193e-003 2.134e-004 
4.266e-004 3.078e+007 1.243e+014 1.000e+003 7.022e-003 2.137e-004 
4.269e-004 3.082e+007 1.243e+014 1.000e+003 8.912e-003 2.137e-004 
4.272e-004 3.084e+007 1.243e+014 1.000e+003 1.039e-002 2.139e-004 
4.275e-004 3.086e+007 1.243e+014 1.000e+003 7.368e-003 2.140e-004 
4.278e-004 3.089e+007 1.243e+014 1.000e+003 7.920e-003 2.141e-004 
4.281e-004 3.091e+007 1.243e+014 1.000e+003 9.001e-003 2.143e-004 
4.284e-004 3.091e+007 1.243e+014 1.000e+003 8.573e-003 2.146e-004 
4.287e-004 3.096e+007 1.243e+014 1.000e+003 1.018e-002 2.146e-004 
4.291e-004 3.091e+007 1.243e+014 1.000e+003 4.989e-003 2.153e-004 
4.294e-004 3.087e+007 1.243e+014 1.000e+003 8.035e-003 2.159e-004 
4.297e-004 3.090e+007 1.243e+014 1.000e+003 6.037e-003 2.160e-004 
4.300e-004 3.092e+007 1.243e+014 1.000e+003 1.077e-002 2.161e-004 
4.303e-004 3.097e+007 1.243e+014 1.000e+003 8.461e-003 2.161e-004 
4.306e-004 3.101e+007 1.243e+014 1.000e+003 7.427e-003 2.162e-004 
4.309e-004 3.106e+007 1.243e+014 1.000e+003 6.938e-003 2.161e-004 
4.312e-004 3.110e+007 1.243e+014 1.000e+003 9.727e-003 2.161e-004 
4.315e-004 3.114e+007 1.243e+014 1.000e+003 6.875e-003 2.161e-004 
4.318e-004 3.118e+007 1.243e+014 1.000e+003 6.819e-003 2.162e-004 
4.322e-004 3.119e+007 1.243e+014 1.000e+003 6.970e-003 2.164e-004 
4.325e-004 3.116e+007 1.243e+014 1.000e+003 1.071e-002 2.170e-004 
4.328e-004 3.116e+007 1.243e+014 1.000e+003 1.044e-002 2.173e-004 
4.331e-004 3.118e+007 1.243e+014 1.000e+003 9.810e-003 2.174e-004 
4.334e-004 3.116e+007 1.243e+014 1.000e+003 9.632e-003 2.178e-004 
4.337e-004 3.116e+007 1.243e+014 1.000e+003 9.207e-003 2.182e-004 
4.340e-004 3.117e+007 1.243e+014 1.000e+003 1.354e-002 2.184e-004 
4.343e-004 3.121e+007 1.243e+014 1.000e+003 7.979e-003 2.184e-004 
4.346e-004 3.125e+007 1.243e+014 1.000e+003 6.255e-003 2.184e-004 
4.349e-004 3.129e+007 1.243e+014 1.000e+003 7.923e-003 2.185e-004 
4.352e-004 3.132e+007 1.243e+014 1.000e+003 1.165e-002 2.186e-004 
4.355e-004 3.135e+007 1.243e+014 1.000e+003 5.070e-003 2.186e-004 
4.358e-004 3.138e+007 1.243e+014 1.000e+003 1.014e-002 2.188e-004 
4.361e-004 3.137e+007 1.243e+014 1.000e+003 9.478e-003 2.191e-004 
4.364e-004 3.136e+007 1.243e+014 1.000e+003 6.989e-003 2.195e-004 
4.367e-004 3.137e+007 1.243e+014 1.000e+003 9.057e-003 2.197e-004 
4.370e-004 3.141e+007 1.243e+014 1.000e+003 6.082e-003 2.198e-004 
4.373e-004 3.143e+007 1.243e+014 1.000e+003 7.806e-003 2.199e-004 
4.377e-004 3.147e+007 1.243e+014 1.000e+003 4.806e-003 2.200e-004 
4.380e-004 3.152e+007 1.243e+014 1.000e+003 3.270e-003 2.199e-004 
4.383e-004 3.156e+007 1.243e+014 1.000e+003 6.771e-003 2.200e-004 
4.386e-004 3.156e+007 1.243e+014 1.000e+003 7.996e-003 2.203e-004 
4.389e-004 3.159e+007 1.243e+014 1.000e+003 6.177e-003 2.205e-004 
4.392e-004 3.162e+007 1.243e+014 1.000e+003 8.738e-003 2.205e-004 
4.395e-004 3.165e+007 1.243e+014 1.000e+003 1.204e-002 2.206e-004 
4.399e-004 3.170e+007 1.243e+014 1.000e+003 1.000e-002 2.206e-004 
4.402e-004 3.173e+007 1.243e+014 1.000e+003 8.782e-003 2.207e-004 
4.405e-004 3.176e+007 1.243e+014 1.000e+003 1.154e-002 2.208e-004 
4.408e-004 3.174e+007 1.243e+014 1.000e+003 7.625e-003 2.213e-004 
4.411e-004 3.170e+007 1.243e+014 1.000e+003 6.819e-003 2.218e-004 
4.414e-004 3.170e+007 1.243e+014 1.000e+003 8.596e-003 2.222e-004 
4.417e-004 3.168e+007 1.243e+014 1.000e+003 1.063e-002 2.226e-004 
4.420e-004 3.172e+007 1.243e+014 1.000e+003 1.041e-002 2.226e-004 
4.423e-004 3.177e+007 1.243e+014 1.000e+003 1.005e-002 2.226e-004 
4.426e-004 3.180e+007 1.243e+014 1.000e+003 8.909e-003 2.227e-004 
4.429e-004 3.182e+007 1.243e+014 1.000e+003 1.394e-002 2.228e-004 
4.432e-004 3.187e+007 1.243e+014 1.000e+003 9.146e-003 2.228e-004 
4.435e-004 3.190e+007 1.243e+014 1.000e+003 8.769e-003 2.229e-004 
4.438e-004 3.194e+007 1.243e+014 1.000e+003 1.028e-002 2.230e-004 
4.441e-004 3.198e+007 1.243e+014 1.000e+003 1.053e-002 2.229e-004 
4.445e-004 3.203e+007 1.243e+014 1.000e+003 7.001e-003 2.229e-004 
4.448e-004 3.207e+007 1.243e+014 1.000e+003 4.654e-003 2.230e-004 
4.451e-004 3.210e+007 1.243e+014 1.000e+003 7.885e-003 2.230e-004 
4.454e-004 3.213e+007 1.243e+014 1.000e+003 8.068e-003 2.231e-004 
4.457e-004 3.218e+007 1.243e+014 1.000e+003 9.162e-003 2.231e-004 
4.460e-004 3.222e+007 1.243e+014 1.000e+003 3.674e-003 2.232e-004 
4.463e-004 3.228e+007 1.243e+014 1.000e+003 6.536e-003 2.230e-004 
4.467e-004 3.232e+007 1.243e+014 1.000e+003 6.711e-003 2.231e-004 
4.470e-004 3.235e+007 1.243e+014 1.000e+003 9.610e-003 2.232e-004 
4.473e-004 3.238e+007 1.243e+014 1.000e+003 8.253e-003 2.233e-004 
4.476e-004 3.243e+007 1.243e+014 1.000e+003 9.897e-003 2.233e-004 
4.479e-004 3.246e+007 1.243e+014 1.000e+003 7.326e-003 2.233e-004 
4.482e-004 3.250e+007 1.243e+014 1.000e+003 6.025e-003 2.234e-004 
4.485e-004 3.254e+007 1.243e+014 1.000e+003 9.533e-003 2.234e-004 
4.488e-004 3.256e+007 1.243e+014 1.000e+003 7.211e-003 2.236e-004 
4.491e-004 3.259e+007 1.243e+014 1.000e+003 1.001e-002 2.237e-004 
4.494e-004 3.262e+007 1.243e+014 1.000e+003 8.093e-003 2.238e-004 
4.497e-004 3.266e+007 1.243e+014 1.000e+003 1.070e-002 2.238e-004 
4.500e-004 3.270e+007 1.243e+014 1.000e+003 1.136e-002 2.239e-004 
4.503e-004 3.273e+007 1.244e+014 1.000e+003 1.052e-002 2.239e-004 
4.506e-004 3.277e+007 1.244e+014 1.000e+003 7.963e-003 2.240e-004 
4.509e-004 3.281e+007 1.243e+014 1.000e+003 9.242e-003 2.240e-004 
4.512e-004 3.283e+007 1.244e+014 1.000e+003 1.074e-002 2.242e-004 
4.515e-004 3.285e+007 1.244e+014 1.000e+003 3.278e-003 2.243e-004 
4.519e-004 3.289e+007 1.244e+014 1.000e+003 4.167e-003 2.244e-004 
4.522e-004 3.292e+007 1.244e+014 1.000e+003 1.044e-002 2.245e-004 
4.525e-004 3.296e+007 1.244e+014 1.000e+003 6.580e-003 2.245e-004 
4.528e-004 3.299e+007 1.244e+014 1.000e+003 4.091e-003 2.246e-004 
4.531e-004 3.302e+007 1.244e+014 1.000e+003 7.822e-003 2.247e-004 
4.534e-004 3.306e+007 1.244e+014 1.000e+003 7.965e-003 2.248e-004 
4.537e-004 3.308e+007 1.244e+014 1.000e+003 1.369e-002 2.249e-004 
4.540e-004 3.310e+007 1.244e+014 1.000e+003 8.476e-003 2.251e-004 
4.543e-004 3.312e+007 1.244e+014 1.000e+003 5.108e-003 2.252e-004 
4.546e-004 3.317e+007 1.244e+014 1.000e+003 8.757e-003 2.252e-004 
4.549e-004 3.320e+007 1.244e+014 1.000e+003 7.045e-003 2.253e-004 
4.553e-004 3.325e+007 1.244e+014 1.000e+003 7.509e-003 2.253e-004 
4.556e-004 3.329e+007 1.244e+014 1.000e+003 8.948e-003 2.253e-004 
4.559e-004 3.332e+007 1.244e+014 1.000e+003 1.073e-002 2.254e-004 
4.562e-004 3.334e+007 1.244e+014 1.000e+003 1.007e-002 2.256e-004 
4.565e-004 3.338e+007 1.244e+014 1.000e+003 5.638e-003 2.256e-004 
4.568e-004 3.342e+007 1.244e+014 1.000e+003 7.678e-003 2.256e-004 
4.571e-004 3.345e+007 1.244e+014 1.000e+003 4.933e-003 2.257e-004 
4.574e-004 3.349e+007 1.244e+014 1.000e+003 9.940e-003 2.258e-004 
4.577e-004 3.354e+007 1.244e+014 1.000e+003 4.289e-003 2.258e-004 
4.580e-004 3.357e+007 1.244e+014 1.000e+003 5.899e-003 2.259e-004 
4.583e-004 3.361e+007 1.244e+014 1.000e+003 6.889e-003 2.259e-004 
4.587e-004 3.364e+007 1.244e+014 1.000e+003 6.186e-003 2.260e-004 
4.590e-004 3.367e+007 1.244e+014 1.000e+003 1.056e-002 2.261e-004 
4.593e-004 3.367e+007 1.244e+014 1.000e+003 1.220e-002 2.264e-004 
4.596e-004 3.371e+007 1.244e+014 1.000e+003 1.175e-002 2.264e-004 
4.599e-004 3.374e+007 1.244e+014 1.000e+003 9.211e-003 2.265e-004 
4.602e-004 3.377e+007 1.244e+014 1.000e+003 9.245e-003 2.266e-004 
4.605e-004 3.381e+007 1.244e+014 1.000e+003 8.152e-003 2.266e-004 
4.608e-004 3.384e+007 1.244e+014 1.000e+003 7.109e-003 2.268e-004 
4.611e-004 3.387e+007 1.244e+014 1.000e+003 9.018e-003 2.268e-004 
4.614e-004 3.392e+007 1.244e+014 1.000e+003 7.318e-003 2.268e-004 
4.617e-004 3.396e+007 1.244e+014 1.000e+003 7.743e-003 2.269e-004 
4.620e-004 3.400e+007 1.244e+014 1.000e+003 1.161e-002 2.269e-004 
4.623e-004 3.405e+007 1.244e+014 1.000e+003 3.592e-003 2.269e-004 
4.627e-004 3.408e+007 1.244e+014 1.000e+003 6.332e-003 2.269e-004 
4.630e-004 3.413e+007 1.244e+014 1.000e+003 1.090e-002 2.269e-004 
4.633e-004 3.414e+007 1.244e+014 1.000e+003 1.002e-002 2.272e-004 
4.636e-004 3.410e+007 1.244e+014 1.000e+003 7.196e-003 2.277e-004 
4.639e-004 3.412e+007 1.244e+014 1.000e+003 8.703e-003 2.279e-004 
4.642e-004 3.411e+007 1.244e+014 1.000e+003 9.294e-003 2.283e-004 
4.645e-004 3.415e+007 1.244e+014 1.000e+003 6.411e-003 2.283e-004 
4.648e-004 3.420e+007 1.244e+014 1.000e+003 6.154e-003 2.283e-004 
4.651e-004 3.423e+007 1.244e+014 1.000e+003 7.170e-003 2.284e-004 
4.655e-004 3.427e+007 1.244e+014 1.000e+003 7.175e-003 2.284e-004 
4.658e-004 3.431e+007 1.244e+014 1.000e+003 1.013e-002 2.285e-004 
4.661e-004 3.435e+007 1.244e+014 1.000e+003 9.836e-003 2.285e-004 
4.664e-004 3.438e+007 1.244e+014 1.000e+003 9.816e-003 2.286e-004 
4.667e-004 3.443e+007 1.244e+014 1.000e+003 8.471e-003 2.286e-004 
4.670e-004 3.446e+007 1.244e+014 1.000e+003 7.787e-003 2.286e-004 
4.673e-004 3.449e+007 1.244e+014 1.000e+003 8.375e-003 2.287e-004 
4.676e-004 3.452e+007 1.244e+014 1.000e+003 7.729e-003 2.288e-004 
4.679e-004 3.455e+007 1.244e+014 1.000e+003 6.360e-003 2.290e-004 
4.682e-004 3.459e+007 1.244e+014 1.000e+003 6.409e-003 2.290e-004 
4.685e-004 3.462e+007 1.244e+014 1.000e+003 6.736e-003 2.291e-004 
4.688e-004 3.466e+007 1.244e+014 1.000e+003 1.074e-002 2.291e-004 
4.691e-004 3.470e+007 1.244e+014 1.000e+003 8.787e-003 2.291e-004 
4.694e-004 3.474e+007 1.244e+014 1.000e+003 6.971e-003 2.291e-004 
4.697e-004 3.479e+007 1.244e+014 1.000e+003 6.367e-003 2.291e-004 
4.700e-004 3.484e+007 1.244e+014 1.000e+003 8.780e-003 2.291e-004 
4.703e-004 3.489e+007 1.244e+014 1.000e+003 9.179e-003 2.290e-004 
4.707e-004 3.493e+007 1.244e+014 1.000e+003 8.991e-003 2.291e-004 
4.710e-004 3.497e+007 1.244e+014 1.000e+003 5.859e-003 2.291e-004 
4.713e-004 3.500e+007 1.244e+014 1.000e+003 6.280e-003 2.292e-004 
4.716e-004 3.504e+007 1.244e+014 1.000e+003 7.563e-003 2.292e-004 
4.719e-004 3.508e+007 1.244e+014 1.000e+003 8.201e-003 2.293e-004 
4.722e-004 3.512e+007 1.244e+014 1.000e+003 9.954e-003 2.293e-004 
4.725e-004 3.516e+007 1.244e+014 1.000e+003 1.206e-002 2.293e-004 
4.728e-004 3.521e+007 1.244e+014 1.000e+003 9.397e-003 2.293e-004 
4.731e-004 3.524e+007 1.244e+014 1.000e+003 7.668e-003 2.294e-004 
4.734e-004 3.529e+007 1.244e+014 1.000e+003 1.214e-002 2.293e-004 
4.738e-004 3.535e+007 1.244e+014 1.000e+003 8.175e-003 2.293e-004 
4.741e-004 3.538e+007 1.244e+014 1.000e+003 7.915e-003 2.294e-004 
4.744e-004 3.542e+007 1.244e+014 1.000e+003 7.531e-003 2.294e-004 
4.747e-004 3.545e+007 1.244e+014 1.000e+003 8.574e-003 2.295e-004 
4.750e-004 3.548e+007 1.244e+014 1.000e+003 1.204e-002 2.296e-004 
4.753e-004 3.553e+007 1.244e+014 1.000e+003 7.823e-003 2.296e-004 
4.756e-004 3.555e+007 1.244e+014 1.000e+003 7.220e-003 2.297e-004 
4.759e-004 3.560e+007 1.244e+014 1.000e+003 1.111e-002 2.297e-004 
4.762e-004 3.564e+007 1.244e+014 1.000e+003 1.046e-002 2.297e-004 
4.765e-004 3.566e+007 1.244e+014 1.000e+003 9.611e-003 2.299e-004 
4.768e-004 3.570e+007 1.244e+014 1.000e+003 3.532e-003 2.299e-004 
4.771e-004 3.573e+007 1.244e+014 1.000e+003 1.081e-002 2.300e-004 
4.775e-004 3.577e+007 1.244e+014 1.000e+003 5.636e-003 2.300e-004 
4.778e-004 3.581e+007 1.244e+014 1.000e+003 1.006e-002 2.301e-004 
4.781e-004 3.583e+007 1.244e+014 1.000e+003 5.819e-003 2.302e-004 
4.784e-004 3.583e+007 1.244e+014 1.000e+003 7.153e-003 2.305e-004 
4.787e-004 3.582e+007 1.244e+014 1.000e+003 7.321e-003 2.309e-004 
4.790e-004 3.582e+007 1.244e+014 1.000e+003 1.040e-002 2.312e-004 
4.793e-004 3.582e+007 1.244e+014 1.000e+003 7.642e-003 2.315e-004 
4.796e-004 3.583e+007 1.244e+014 1.000e+003 8.803e-003 2.318e-004 
4.799e-004 3.586e+007 1.244e+014 1.000e+003 5.894e-003 2.319e-004 
4.802e-004 3.589e+007 1.244e+014 1.000e+003 1.054e-002 2.320e-004 
4.805e-004 3.589e+007 1.244e+014 1.000e+003 1.070e-002 2.323e-004 
4.808e-004 3.590e+007 1.244e+014 1.000e+003 8.504e-003 2.325e-004 
4.812e-004 3.591e+007 1.244e+014 1.000e+003 1.244e-002 2.328e-004 
4.815e-004 3.587e+007 1.244e+014 1.000e+003 8.976e-003 2.334e-004 
4.818e-004 3.584e+007 1.244e+014 1.000e+003 7.617e-003 2.339e-004 
4.821e-004 3.584e+007 1.244e+014 1.000e+003 8.157e-003 2.342e-004 
4.824e-004 3.583e+007 1.244e+014 1.000e+003 1.121e-002 2.346e-004 
4.827e-004 3.581e+007 1.244e+014 1.000e+003 9.931e-003 2.351e-004 
4.830e-004 3.584e+007 1.244e+014 1.000e+003 7.333e-003 2.351e-004 
4.833e-004 3.588e+007 1.244e+014 1.000e+003 8.405e-003 2.351e-004 
4.836e-004 3.592e+007 1.244e+014 1.000e+003 7.716e-003 2.352e-004 
4.839e-004 3.595e+007 1.244e+014 1.000e+003 6.177e-003 2.353e-004 
4.842e-004 3.598e+007 1.244e+014 1.000e+003 6.352e-003 2.354e-004 
4.845e-004 3.601e+007 1.244e+014 1.000e+003 8.369e-003 2.354e-004 
4.848e-004 3.605e+007 1.244e+014 1.000e+003 9.876e-003 2.355e-004 
4.851e-004 3.606e+007 1.244e+014 1.000e+003 8.109e-003 2.357e-004 
4.855e-004 3.609e+007 1.244e+014 1.000e+003 1.011e-002 2.359e-004 
4.858e-004 3.610e+007 1.244e+014 1.000e+003 9.551e-003 2.361e-004 
4.861e-004 3.612e+007 1.244e+014 1.000e+003 1.238e-002 2.363e-004 
4.864e-004 3.614e+007 1.244e+014 1.000e+003 8.145e-003 2.364e-004 
4.867e-004 3.618e+007 1.244e+014 1.000e+003 8.760e-003 2.365e-004 
4.870e-004 3.619e+007 1.244e+014 1.000e+003 5.905e-003 2.367e-004 
4.873e-004 3.621e+007 1.244e+014 1.000e+003 8.586e-003 2.369e-004 
4.876e-004 3.623e+007 1.244e+014 1.000e+003 1.068e-002 2.370e-004 
4.879e-004 3.625e+007 1.244e+014 1.000e+003 6.739e-003 2.372e-004 
4.882e-004 3.627e+007 1.244e+014 1.000e+003 5.665e-003 2.374e-004 
4.885e-004 3.628e+007 1.244e+014 1.000e+003 8.500e-003 2.376e-004 
4.889e-004 3.629e+007 1.244e+014 1.000e+003 1.110e-002 2.379e-004 
4.892e-004 3.631e+007 1.244e+014 1.000e+003 1.174e-002 2.380e-004 
4.895e-004 3.635e+007 1.244e+014 1.000e+003 9.781e-003 2.381e-004 
4.898e-004 3.637e+007 1.244e+014 1.000e+003 4.125e-003 2.382e-004 
4.901e-004 3.639e+007 1.244e+014 1.000e+003 1.125e-002 2.384e-004 
4.904e-004 3.638e+007 1.244e+014 1.000e+003 1.170e-002 2.388e-004 
4.907e-004 3.636e+007 1.244e+014 1.000e+003 7.362e-003 2.393e-004 
4.910e-004 3.633e+007 1.244e+014 1.000e+003 5.771e-003 2.397e-004 
4.913e-004 3.627e+007 1.244e+014 1.000e+003 4.295e-003 2.405e-004 
4.917e-004 3.627e+007 1.244e+014 1.000e+003 7.836e-003 2.408e-004 
4.920e-004 3.625e+007 1.243e+014 1.000e+003 8.735e-003 2.413e-004 
4.923e-004 3.625e+007 1.244e+014 1.000e+003 6.695e-003 2.416e-004 
4.926e-004 3.621e+007 1.244e+014 1.000e+003 9.749e-003 2.422e-004 
4.930e-004 3.618e+007 1.244e+014 1.000e+003 9.480e-003 2.427e-004 
4.933e-004 3.620e+007 1.244e+014 1.000e+003 8.763e-003 2.429e-004 
4.936e-004 3.618e+007 1.244e+014 1.000e+003 1.052e-002 2.434e-004 
4.939e-004 3.614e+007 1.244e+014 1.000e+003 9.723e-003 2.439e-004 
4.942e-004 3.616e+007 1.244e+014 1.000e+003 7.233e-003 2.441e-004 
4.945e-004 3.616e+007 1.244e+014 1.000e+003 5.859e-003 2.444e-004 
4.948e-004 3.616e+007 1.244e+014 1.000e+003 2.434e-003 2.447e-004 
4.952e-004 3.619e+007 1.244e+014 1.000e+003 6.674e-003 2.449e-004 
4.955e-004 3.620e+007 1.244e+014 1.000e+003 6.887e-003 2.451e-004 
4.958e-004 3.619e+007 1.244e+014 1.000e+003 4.207e-003 2.455e-004 
4.961e-004 3.620e+007 1.244e+014 1.000e+003 6.681e-003 2.457e-004 
4.964e-004 3.621e+007 1.244e+014 1.000e+003 5.750e-003 2.460e-004 
4.967e-004 3.622e+007 1.244e+014 1.000e+003 1.025e-002 2.462e-004 
4.971e-004 3.623e+007 1.244e+014 1.000e+003 9.441e-003 2.465e-004 
4.974e-004 3.626e+007 1.244e+014 1.000e+003 5.603e-003 2.466e-004 
4.977e-004 3.630e+007 1.244e+014 1.000e+003 9.706e-003 2.466e-004 
4.980e-004 3.633e+007 1.244e+014 1.000e+003 5.937e-003 2.467e-004 
4.983e-004 3.639e+007 1.244e+014 1.000e+003 5.794e-003 2.466e-004 
4.986e-004 3.640e+007 1.244e+014 1.000e+003 7.104e-003 2.469e-004 
4.989e-004 3.641e+007 1.244e+014 1.000e+003 9.003e-003 2.471e-004 
4.992e-004 3.643e+007 1.244e+014 1.000e+003 6.106e-003 2.473e-004 
4.995e-004 3.645e+007 1.244e+014 1.000e+003 6.652e-003 2.474e-004 
4.998e-004 3.647e+007 1.244e+014 1.000e+003 8.562e-003 2.476e-004 
5.002e-004 3.649e+007 1.244e+014 1.000e+003 9.940e-003 2.478e-004 
5.005e-004 3.650e+007 1.244e+014 1.000e+003 7.763e-003 2.480e-004 
5.008e-004 3.652e+007 1.244e+014 1.000e+003 6.660e-003 2.482e-004 
5.011e-004 3.654e+007 1.244e+014 1.000e+003 9.738e-003 2.484e-004 
5.014e-004 3.657e+007 1.244e+014 1.000e+003 1.022e-002 2.485e-004 
5.017e-004 3.659e+007 1.244e+014 1.000e+003 8.479e-003 2.486e-004 
5.020e-004 3.661e+007 1.244e+014 1.000e+003 8.644e-003 2.488e-004 
5.023e-004 3.663e+007 1.244e+014 1.000e+003 6.588e-003 2.490e-004 
5.027e-004 3.664e+007 1.244e+014 1.000e+003 1.001e-002 2.492e-004 
5.030e-004 3.666e+007 1.244e+014 1.000e+003 7.085e-003 2.494e-004 
5.033e-004 3.667e+007 1.244e+014 1.000e+003 6.045e-003 2.497e-004 
5.036e-004 3.670e+007 1.244e+014 1.000e+003 8.573e-003 2.498e-004 
5.039e-004 3.673e+007 1.244e+014 1.000e+003 8.921e-003 2.499e-004 
5.043e-004 3.673e+007 1.244e+014 1.000e+003 8.860e-003 2.503e-004 
5.046e-004 3.673e+007 1.244e+014 1.000e+003 5.613e-003 2.505e-004 
5.049e-004 3.675e+007 1.244e+014 1.000e+003 8.304e-003 2.507e-004 
5.052e-004 3.676e+007 1.244e+014 1.000e+003 7.399e-003 2.509e-004 
5.055e-004 3.673e+007 1.244e+014 1.000e+003 1.078e-002 2.514e-004 
5.058e-004 3.674e+007 1.244e+014 1.000e+003 7.807e-003 2.517e-004 
5.061e-004 3.675e+007 1.244e+014 1.000e+003 5.044e-003 2.519e-004 
5.064e-004 3.676e+007 1.244e+014 1.000e+003 8.339e-003 2.521e-004 
5.067e-004 3.679e+007 1.244e+014 1.000e+003 9.084e-003 2.523e-004 
5.071e-004 3.679e+007 1.244e+014 1.000e+003 9.035e-003 2.526e-004 
5.074e-004 3.679e+007 1.244e+014 1.000e+003 6.236e-003 2.529e-004 
5.077e-004 3.680e+007 1.244e+014 1.000e+003 4.729e-003 2.531e-004 
5.080e-004 3.682e+007 1.244e+014 1.000e+003 8.416e-003 2.533e-004 
5.083e-004 3.684e+007 1.244e+014 1.000e+003 8.844e-003 2.535e-004 
5.086e-004 3.686e+007 1.244e+014 1.000e+003 7.085e-003 2.537e-004 
5.089e-004 3.688e+007 1.244e+014 1.000e+003 6.345e-003 2.538e-004 
5.092e-004 3.690e+007 1.244e+014 1.000e+003 5.227e-003 2.540e-004 
5.095e-004 3.691e+007 1.244e+014 1.000e+003 7.323e-003 2.543e-004 
5.099e-004 3.691e+007 1.244e+014 1.000e+003 6.545e-003 2.546e-004 
5.102e-004 3.692e+007 1.244e+014 1.000e+003 8.920e-003 2.548e-004 
5.105e-004 3.693e+007 1.244e+014 1.000e+003 9.321e-003 2.551e-004 
5.108e-004 3.693e+007 1.244e+014 1.000e+003 1.029e-002 2.554e-004 
5.111e-004 3.694e+007 1.244e+014 1.000e+003 6.947e-003 2.557e-004 
5.115e-004 3.693e+007 1.244e+014 1.000e+003 9.645e-003 2.560e-004 
5.118e-004 3.695e+007 1.244e+014 1.000e+003 9.137e-003 2.562e-004 
5.121e-004 3.697e+007 1.244e+014 1.000e+003 9.660e-003 2.564e-004 
5.124e-004 3.698e+007 1.244e+014 1.000e+003 7.691e-003 2.566e-004 
5.127e-004 3.701e+007 1.244e+014 1.000e+003 6.986e-003 2.567e-004 
5.130e-004 3.704e+007 1.244e+014 1.000e+003 1.095e-002 2.568e-004 
5.133e-004 3.706e+007 1.244e+014 1.000e+003 1.277e-002 2.570e-004 
5.137e-004 3.708e+007 1.244e+014 1.000e+003 6.981e-003 2.572e-004 
5.140e-004 3.710e+007 1.244e+014 1.000e+003 8.026e-003 2.573e-004 
5.143e-004 3.712e+007 1.244e+014 1.000e+003 7.361e-003 2.575e-004 
5.146e-004 3.713e+007 1.244e+014 1.000e+003 1.067e-002 2.578e-004 
5.149e-004 3.716e+007 1.244e+014 1.000e+003 9.371e-003 2.579e-004 
5.152e-004 3.722e+007 1.244e+014 1.000e+003 7.695e-003 2.578e-004 
5.155e-004 3.726e+007 1.244e+014 1.000e+003 1.136e-002 2.578e-004 
5.158e-004 3.730e+007 1.244e+014 1.000e+003 6.562e-003 2.578e-004 
5.161e-004 3.734e+007 1.244e+014 1.000e+003 9.146e-003 2.579e-004 
5.165e-004 3.738e+007 1.244e+014 1.000e+003 8.421e-003 2.579e-004 
5.168e-004 3.741e+007 1.244e+014 1.000e+003 1.075e-002 2.580e-004 
5.171e-004 3.744e+007 1.244e+014 1.000e+003 6.819e-003 2.581e-004 
5.174e-004 3.749e+007 1.244e+014 1.000e+003 4.375e-003 2.581e-004 
5.176e-004 3.752e+007 1.244e+014 1.000e+003 5.935e-003 2.581e-004 
5.179e-004 3.755e+007 1.244e+014 1.000e+003 8.126e-003 2.582e-004 
5.182e-004 3.759e+007 1.244e+014 1.000e+003 7.203e-003 2.582e-004 
5.185e-004 3.763e+007 1.244e+014 1.000e+003 7.751e-003 2.583e-004 
5.188e-004 3.767e+007 1.244e+014 1.000e+003 3.946e-003 2.583e-004 
5.191e-004 3.770e+007 1.244e+014 1.000e+003 9.669e-003 2.584e-004 
5.194e-004 3.775e+007 1.244e+014 1.000e+003 6.947e-003 2.583e-004 
5.198e-004 3.775e+007 1.244e+014 1.000e+003 4.836e-003 2.587e-004 
5.201e-004 3.750e+007 1.244e+014 1.000e+003 7.978e-003 2.607e-004 
5.204e-004 3.713e+007 1.243e+014 1.000e+003 8.870e-003 2.635e-004 
5.207e-004 3.671e+007 1.243e+014 1.000e+003 9.398e-003 2.668e-004 
5.210e-004 3.630e+007 1.243e+014 1.000e+003 9.789e-003 2.699e-004 
5.213e-004 3.596e+007 1.243e+014 1.000e+003 7.726e-003 2.726e-004 
5.216e-004 3.563e+007 1.243e+014 1.000e+003 1.080e-002 2.751e-004 
5.219e-004 3.534e+007 1.243e+014 1.000e+003 8.577e-003 2.774e-004 
5.222e-004 3.513e+007 1.243e+014 1.000e+003 8.668e-003 2.792e-004 
5.225e-004 3.490e+007 1.244e+014 1.000e+003 1.185e-002 2.811e-004 
5.228e-004 3.469e+007 1.244e+014 1.000e+003 8.976e-003 2.829e-004 
5.231e-004 3.446e+007 1.245e+014 1.000e+003 7.830e-003 2.848e-004 
5.234e-004 3.432e+007 1.245e+014 1.000e+003 5.153e-003 2.860e-004 
5.237e-004 3.429e+007 1.246e+014 1.000e+003 9.289e-003 2.866e-004 
5.241e-004 3.431e+007 1.247e+014 1.000e+003 8.248e-003 2.868e-004 
5.244e-004 3.429e+007 1.247e+014 1.000e+003 1.069e-002 2.872e-004 
5.247e-004 3.427e+007 1.247e+014 1.000e+003 5.967e-003 2.876e-004 
5.250e-004 3.428e+007 1.244e+014 1.000e+003 1.096e-002 2.879e-004 
5.253e-004 3.412e+007 1.244e+014 1.000e+003 6.486e-003 2.893e-004 
5.256e-004 3.399e+007 1.244e+014 1.000e+003 6.518e-003 2.906e-004 
5.259e-004 3.377e+007 1.242e+014 1.000e+003 5.766e-003 2.923e-004 
5.262e-004 3.360e+007 1.241e+014 1.000e+003 7.650e-003 2.939e-004 
5.266e-004 3.346e+007 1.241e+014 1.000e+003 9.764e-003 2.951e-004 
5.269e-004 3.338e+007 1.241e+014 1.000e+003 8.003e-003 2.960e-004 
5.272e-004 3.334e+007 1.241e+014 1.000e+003 9.539e-003 2.966e-004 
5.275e-004 3.330e+007 1.240e+014 1.000e+003 8.822e-003 2.972e-004 
5.278e-004 3.328e+007 1.240e+014 1.000e+003 7.329e-003 2.977e-004 
5.282e-004 3.329e+007 1.240e+014 1.000e+003 1.125e-002 2.979e-004 
5.285e-004 3.327e+007 1.240e+014 1.000e+003 7.085e-003 2.983e-004 
5.288e-004 3.328e+007 1.240e+014 1.000e+003 9.556e-003 2.987e-004 
5.291e-004 3.328e+007 1.240e+014 1.000e+003 1.129e-002 2.990e-004 
5.295e-004 3.330e+007 1.240e+014 1.000e+003 7.779e-003 2.991e-004 
5.298e-004 3.333e+007 1.240e+014 1.000e+003 9.704e-003 2.993e-004 
5.301e-004 3.334e+007 1.240e+014 1.000e+003 9.523e-003 2.995e-004 
5.305e-004 3.336e+007 1.239e+014 1.000e+003 7.300e-003 2.997e-004 
5.308e-004 3.338e+007 1.239e+014 1.000e+003 7.895e-003 2.999e-004 
5.311e-004 3.340e+007 1.239e+014 1.000e+003 5.987e-003 3.001e-004 
5.315e-004 3.341e+007 1.239e+014 1.000e+003 1.216e-002 3.004e-004 
5.318e-004 3.344e+007 1.239e+014 1.000e+003 8.937e-003 3.005e-004 
5.321e-004 3.347e+007 1.239e+014 1.000e+003 3.995e-003 3.006e-004 
5.325e-004 3.351e+007 1.239e+014 1.000e+003 9.098e-003 3.007e-004 
5.328e-004 3.352e+007 1.239e+014 1.000e+003 9.278e-003 3.009e-004 
5.331e-004 3.354e+007 1.239e+014 1.000e+003 1.762e-002 3.011e-004 
5.335e-004 3.356e+007 1.239e+014 1.000e+003 8.860e-003 3.013e-004 
5.338e-004 3.359e+007 1.239e+014 1.000e+003 8.923e-003 3.015e-004 
5.342e-004 3.362e+007 1.239e+014 1.000e+003 8.589e-003 3.016e-004 
5.345e-004 3.365e+007 1.239e+014 1.000e+003 1.211e-002 3.018e-004 
5.348e-004 3.368e+007 1.239e+014 1.000e+003 1.142e-002 3.019e-004 
5.352e-004 3.373e+007 1.239e+014 1.000e+003 1.416e-002 3.019e-004 
5.355e-004 3.377e+007 1.239e+014 1.000e+003 1.613e-002 3.019e-004 
5.359e-004 3.381e+007 1.239e+014 1.000e+003 6.342e-003 3.020e-004 
5.362e-004 3.383e+007 1.239e+014 1.000e+003 1.807e-002 3.022e-004 
5.366e-004 3.385e+007 1.239e+014 1.000e+003 1.853e-002 3.024e-004 
5.369e-004 3.391e+007 1.239e+014 1.000e+003 1.863e-002 3.024e-004 
5.372e-004 3.394e+007 1.239e+014 1.000e+003 1.999e-002 3.025e-004 
5.376e-004 3.397e+007 1.239e+014 1.000e+003 1.725e-002 3.026e-004 
5.379e-004 3.401e+007 1.239e+014 1.000e+003 1.557e-002 3.027e-004 
5.383e-004 3.405e+007 1.239e+014 1.000e+003 1.082e-002 3.028e-004 
5.386e-004 3.409e+007 1.239e+014 1.000e+003 6.933e-003 3.028e-004 
5.390e-004 3.413e+007 1.239e+014 1.000e+003 6.730e-003 3.029e-004 
5.393e-004 3.418e+007 1.239e+014 1.000e+003 9.768e-003 3.029e-004 
5.396e-004 3.424e+007 1.239e+014 1.000e+003 1.258e-002 3.028e-004 
5.400e-004 3.431e+007 1.239e+014 1.000e+003 1.225e-002 3.027e-004 
5.403e-004 3.436e+007 1.239e+014 1.000e+003 1.591e-002 3.026e-004 
5.407e-004 3.440e+007 1.239e+014 1.000e+003 5.149e-003 3.027e-004 
5.410e-004 3.444e+007 1.239e+014 1.000e+003 5.855e-003 3.028e-004 
5.413e-004 3.448e+007 1.239e+014 1.000e+003 6.656e-003 3.029e-004 
5.417e-004 3.453e+007 1.239e+014 1.000e+003 1.937e-002 3.029e-004 
5.420e-004 3.457e+007 1.239e+014 1.000e+003 1.005e-002 3.029e-004 
5.424e-004 3.460e+007 1.239e+014 1.000e+003 6.036e-003 3.031e-004 
5.427e-004 3.463e+007 1.239e+014 1.000e+003 1.065e-002 3.032e-004 
5.431e-004 3.466e+007 1.239e+014 1.000e+003 1.851e-002 3.033e-004 
5.434e-004 3.473e+007 1.239e+014 1.000e+003 8.161e-003 3.032e-004 
5.438e-004 3.481e+007 1.239e+014 1.000e+003 1.205e-002 3.030e-004 
5.441e-004 3.486e+007 1.239e+014 1.000e+003 5.214e-003 3.030e-004 
5.445e-004 3.492e+007 1.239e+014 1.000e+003 1.185e-002 3.030e-004 
5.448e-004 3.495e+007 1.239e+014 1.000e+003 1.013e-002 3.030e-004 
5.452e-004 3.500e+007 1.239e+014 1.000e+003 1.460e-002 3.031e-004 
5.455e-004 3.504e+007 1.239e+014 1.000e+003 6.869e-003 3.031e-004 
5.459e-004 3.508e+007 1.239e+014 1.000e+003 6.424e-003 3.032e-004 
5.462e-004 3.511e+007 1.239e+014 1.000e+003 8.670e-003 3.033e-004 
5.466e-004 3.515e+007 1.239e+014 1.000e+003 1.769e-002 3.034e-004 
5.469e-004 3.518e+007 1.239e+014 1.000e+003 8.777e-003 3.036e-004 
5.473e-004 3.521e+007 1.239e+014 1.000e+003 9.489e-003 3.037e-004 
5.476e-004 3.526e+007 1.239e+014 1.000e+003 4.437e-003 3.037e-004 
5.479e-004 3.528e+007 1.239e+014 1.000e+003 5.715e-003 3.039e-004 
5.483e-004 3.532e+007 1.239e+014 1.000e+003 9.241e-003 3.040e-004 
5.486e-004 3.535e+007 1.239e+014 1.000e+003 1.678e-002 3.041e-004 
5.490e-004 3.538e+007 1.239e+014 1.000e+003 1.004e-002 3.042e-004 
5.493e-004 3.542e+007 1.239e+014 1.000e+003 8.955e-003 3.043e-004 
5.497e-004 3.546e+007 1.239e+014 1.000e+003 8.563e-003 3.044e-004 
5.500e-004 3.549e+007 1.239e+014 1.000e+003 8.464e-003 3.045e-004 
5.503e-004 3.553e+007 1.239e+014 1.000e+003 1.115e-002 3.046e-004 
5.507e-004 3.557e+007 1.239e+014 1.000e+003 9.109e-003 3.047e-004 
5.510e-004 3.562e+007 1.239e+014 1.000e+003 1.878e-002 3.047e-004 
5.514e-004 3.566e+007 1.239e+014 1.000e+003 9.083e-003 3.047e-004 
5.517e-004 3.569e+007 1.239e+014 1.000e+003 4.474e-003 3.049e-004 
5.521e-004 3.573e+007 1.239e+014 1.000e+003 1.118e-002 3.050e-004 
5.524e-004 3.577e+007 1.239e+014 1.000e+003 6.795e-003 3.050e-004 
5.527e-004 3.581e+007 1.239e+014 1.000e+003 6.961e-003 3.051e-004 
5.531e-004 3.584e+007 1.239e+014 1.000e+003 8.346e-003 3.051e-004 
5.534e-004 3.588e+007 1.239e+014 1.000e+003 7.405e-003 3.052e-004 
5.537e-004 3.593e+007 1.239e+014 1.000e+003 4.749e-003 3.052e-004 
5.541e-004 3.596e+007 1.239e+014 1.000e+003 1.575e-002 3.053e-004 
5.544e-004 3.601e+007 1.239e+014 1.000e+003 7.745e-003 3.054e-004 
5.548e-004 3.605e+007 1.239e+014 1.000e+003 1.073e-002 3.054e-004 
5.551e-004 3.610e+007 1.239e+014 1.000e+003 1.723e-002 3.054e-004 
5.555e-004 3.616e+007 1.239e+014 1.000e+003 1.012e-002 3.054e-004 
5.558e-004 3.620e+007 1.239e+014 1.000e+003 7.734e-003 3.055e-004 
5.562e-004 3.626e+007 1.239e+014 1.000e+003 1.579e-002 3.054e-004 
5.565e-004 3.632e+007 1.239e+014 1.000e+003 1.219e-002 3.053e-004 
5.569e-004 3.636e+007 1.239e+014 1.000e+003 1.247e-002 3.053e-004 
5.572e-004 3.642e+007 1.239e+014 1.000e+003 1.714e-002 3.053e-004 
5.576e-004 3.646e+007 1.239e+014 1.000e+003 1.449e-002 3.054e-004 
5.579e-004 3.647e+007 1.239e+014 1.000e+003 7.709e-003 3.056e-004 
5.583e-004 3.652e+007 1.239e+014 1.000e+003 1.996e-002 3.057e-004 
5.586e-004 3.734e+007 1.179e+014 1.000e+003 4.118e-003 3.004e-004 
5.589e-004 3.767e+007 1.178e+014 1.000e+003 5.583e-003 2.983e-004 
5.592e-004 3.789e+007 1.177e+014 1.000e+003 9.345e-003 2.971e-004 
5.595e-004 3.803e+007 1.176e+014 1.000e+003 8.729e-003 2.964e-004 
5.598e-004 3.814e+007 1.176e+014 1.000e+003 5.490e-003 2.960e-004 
5.601e-004 3.815e+007 1.175e+014 1.000e+003 6.360e-003 2.962e-004 
5.604e-004 3.810e+007 1.175e+014 1.000e+003 5.231e-003 2.969e-004 
5.607e-004 3.806e+007 1.175e+014 1.000e+003 7.646e-003 2.975e-004 
5.610e-004 3.798e+007 1.175e+014 1.000e+003 7.483e-003 2.984e-004 
5.613e-004 3.790e+007 1.175e+014 1.000e+003 7.406e-003 2.992e-004 
5.617e-004 3.782e+007 1.174e+014 1.000e+003 9.161e-003 3.001e-004 
5.620e-004 3.774e+007 1.174e+014 1.000e+003 8.831e-003 3.009e-004 
5.622e-004 3.767e+007 1.174e+014 1.000e+003 4.841e-003 3.017e-004 
5.625e-004 3.760e+007 1.174e+014 1.000e+003 6.390e-003 3.025e-004 
5.628e-004 3.751e+007 1.174e+014 1.000e+003 4.050e-003 3.034e-004 
5.631e-004 3.742e+007 1.174e+014 1.000e+003 7.598e-003 3.043e-004 
5.634e-004 3.732e+007 1.173e+014 1.000e+003 9.257e-003 3.053e-004 
5.637e-004 3.722e+007 1.173e+014 1.000e+003 6.515e-003 3.063e-004 
5.640e-004 3.711e+007 1.173e+014 1.000e+003 1.184e-002 3.073e-004 
5.643e-004 3.694e+007 1.173e+014 1.000e+003 8.722e-003 3.088e-004 
5.646e-004 3.656e+007 1.173e+014 1.000e+003 7.518e-003 3.118e-004 
5.649e-004 3.624e+007 1.173e+014 1.000e+003 7.038e-003 3.143e-004 
5.652e-004 3.600e+007 1.173e+014 1.000e+003 9.735e-003 3.162e-004 
5.656e-004 3.582e+007 1.174e+014 1.000e+003 4.386e-003 3.178e-004 
5.659e-004 3.567e+007 1.174e+014 1.000e+003 3.906e-003 3.192e-004 
5.662e-004 3.556e+007 1.174e+014 1.000e+003 8.739e-003 3.202e-004 
5.665e-004 3.553e+007 1.173e+014 1.000e+003 1.079e-002 3.208e-004 
5.669e-004 3.548e+007 1.173e+014 1.000e+003 9.169e-003 3.215e-004 
5.672e-004 3.542e+007 1.173e+014 1.000e+003 6.719e-003 3.222e-004 
5.675e-004 3.536e+007 1.173e+014 1.000e+003 5.539e-003 3.229e-004 
5.678e-004 3.517e+007 1.173e+014 1.000e+003 7.245e-003 3.245e-004 
5.681e-004 3.483e+007 1.173e+014 1.000e+003 9.870e-003 3.272e-004 
5.684e-004 3.455e+007 1.173e+014 1.000e+003 7.069e-003 3.295e-004 
5.688e-004 3.430e+007 1.173e+014 1.000e+003 3.602e-003 3.315e-004 
5.691e-004 3.413e+007 1.173e+014 1.000e+003 4.250e-003 3.330e-004 
5.694e-004 3.399e+007 1.173e+014 1.000e+003 7.060e-003 3.343e-004 
5.697e-004 3.389e+007 1.173e+014 1.000e+003 9.936e-003 3.353e-004 
5.700e-004 3.380e+007 1.173e+014 1.000e+003 8.895e-003 3.362e-004 
5.703e-004 3.373e+007 1.173e+014 1.000e+003 1.063e-002 3.370e-004 
5.706e-004 3.362e+007 1.173e+014 1.000e+003 9.071e-003 3.380e-004 
5.709e-004 3.353e+007 1.174e+014 1.000e+003 1.166e-002 3.390e-004 
5.712e-004 3.346e+007 1.174e+014 1.000e+003 7.041e-003 3.398e-004 
5.715e-004 3.341e+007 1.174e+014 1.000e+003 9.447e-003 3.405e-004 
5.719e-004 3.337e+007 1.174e+014 1.000e+003 6.835e-003 3.411e-004 
5.721e-004 3.333e+007 1.174e+014 1.000e+003 3.912e-003 3.416e-004 
5.724e-004 3.329e+007 1.174e+014 1.000e+003 1.079e-002 3.422e-004 
5.727e-004 3.327e+007 1.174e+014 1.000e+003 1.153e-002 3.427e-004 
5.730e-004 3.327e+007 1.174e+014 1.000e+003 9.185e-003 3.430e-004 
5.733e-004 3.326e+007 1.174e+014 1.000e+003 4.392e-003 3.433e-004 
5.736e-004 3.322e+007 1.174e+014 1.000e+003 4.370e-003 3.439e-004 
5.739e-004 3.318e+007 1.173e+014 1.000e+003 7.714e-003 3.444e-004 
5.742e-004 3.316e+007 1.173e+014 1.000e+003 7.178e-003 3.449e-004 
5.745e-004 3.315e+007 1.173e+014 1.000e+003 5.579e-003 3.453e-004 
5.748e-004 3.315e+007 1.173e+014 1.000e+003 7.190e-003 3.455e-004 
5.751e-004 3.316e+007 1.173e+014 1.000e+003 1.068e-002 3.458e-004 
5.754e-004 3.317e+007 1.172e+014 1.000e+003 1.032e-002 3.460e-004 
5.758e-004 3.318e+007 1.172e+014 1.000e+003 8.278e-003 3.463e-004 
5.761e-004 3.317e+007 1.172e+014 1.000e+003 8.696e-003 3.466e-004 
5.764e-004 3.318e+007 1.172e+014 1.000e+003 1.051e-002 3.469e-004 
5.767e-004 3.318e+007 1.172e+014 1.000e+003 1.040e-002 3.472e-004 
5.770e-004 3.313e+007 1.172e+014 1.000e+003 1.482e-002 3.479e-004 
5.773e-004 3.312e+007 1.172e+014 1.000e+003 8.027e-003 3.483e-004 
5.776e-004 3.312e+007 1.172e+014 1.000e+003 6.993e-003 3.485e-004 
5.779e-004 3.313e+007 1.172e+014 1.000e+003 9.327e-003 3.488e-004 
5.782e-004 3.316e+007 1.172e+014 1.000e+003 1.039e-002 3.489e-004 
5.786e-004 3.318e+007 1.172e+014 1.000e+003 1.352e-002 3.491e-004 
5.789e-004 3.321e+007 1.172e+014 1.000e+003 7.565e-003 3.492e-004 
5.792e-004 3.323e+007 1.172e+014 1.000e+003 1.335e-002 3.494e-004 
5.795e-004 3.325e+007 1.172e+014 1.000e+003 1.154e-002 3.495e-004 
5.798e-004 3.326e+007 1.172e+014 1.000e+003 1.006e-002 3.498e-004 
5.801e-004 3.326e+007 1.172e+014 1.000e+003 7.901e-003 3.501e-004 
5.805e-004 3.327e+007 1.172e+014 1.000e+003 1.060e-002 3.504e-004 
5.808e-004 3.327e+007 1.172e+014 1.000e+003 8.936e-003 3.507e-004 
5.811e-004 3.328e+007 1.172e+014 1.000e+003 9.385e-003 3.509e-004 
5.814e-004 3.330e+007 1.172e+014 1.000e+003 9.209e-003 3.511e-004 
5.817e-004 3.335e+007 1.172e+014 1.000e+003 6.495e-003 3.511e-004 
5.820e-004 3.337e+007 1.172e+014 1.000e+003 1.091e-002 3.512e-004 
5.824e-004 3.338e+007 1.172e+014 1.000e+003 1.000e-002 3.515e-004 
5.827e-004 3.339e+007 1.172e+014 1.000e+003 8.083e-003 3.517e-004 
5.830e-004 3.340e+007 1.173e+014 1.000e+003 4.172e-003 3.520e-004 
5.833e-004 3.341e+007 1.173e+014 1.000e+003 9.978e-003 3.522e-004 
5.836e-004 3.344e+007 1.172e+014 1.000e+003 3.368e-003 3.523e-004 
5.839e-004 3.345e+007 1.173e+014 1.000e+003 4.316e-003 3.526e-004 
5.843e-004 3.346e+007 1.173e+014 1.000e+003 1.158e-002 3.528e-004 
5.846e-004 3.348e+007 1.173e+014 1.000e+003 7.792e-003 3.530e-004 
5.849e-004 3.350e+007 1.173e+014 1.000e+003 4.951e-003 3.532e-004 
5.852e-004 3.352e+007 1.173e+014 1.000e+003 5.277e-003 3.534e-004 
5.855e-004 3.354e+007 1.173e+014 1.000e+003 7.909e-003 3.535e-004 
5.859e-004 3.357e+007 1.173e+014 1.000e+003 5.967e-003 3.536e-004 
5.862e-004 3.360e+007 1.173e+014 1.000e+003 7.089e-003 3.538e-004 
5.865e-004 3.362e+007 1.173e+014 1.000e+003 9.645e-003 3.539e-004 
5.868e-004 3.365e+007 1.173e+014 1.000e+003 7.297e-003 3.541e-004 
5.871e-004 3.367e+007 1.173e+014 1.000e+003 1.004e-002 3.542e-004 
5.874e-004 3.370e+007 1.173e+014 1.000e+003 4.098e-003 3.543e-004 
5.877e-004 3.373e+007 1.173e+014 1.000e+003 7.648e-003 3.544e-004 
5.881e-004 3.376e+007 1.173e+014 1.000e+003 1.094e-002 3.546e-004 
5.884e-004 3.378e+007 1.173e+014 1.000e+003 1.013e-002 3.547e-004 
5.887e-004 3.384e+007 1.173e+014 1.000e+003 7.413e-003 3.547e-004 
5.890e-004 3.388e+007 1.173e+014 1.000e+003 9.401e-003 3.547e-004 
5.893e-004 3.391e+007 1.173e+014 1.000e+003 1.113e-002 3.548e-004 
5.896e-004 3.394e+007 1.172e+014 1.000e+003 9.424e-003 3.549e-004 
5.900e-004 3.400e+007 1.172e+014 1.000e+003 1.120e-002 3.548e-004 
5.903e-004 3.407e+007 1.172e+014 1.000e+003 1.041e-002 3.547e-004 
5.906e-004 3.411e+007 1.172e+014 1.000e+003 1.116e-002 3.547e-004 
5.909e-004 3.414e+007 1.172e+014 1.000e+003 3.145e-003 3.548e-004 
5.912e-004 3.416e+007 1.172e+014 1.000e+003 4.582e-003 3.550e-004 
5.915e-004 3.416e+007 1.172e+014 1.000e+003 6.844e-003 3.553e-004 
5.918e-004 3.400e+007 1.172e+014 1.000e+003 4.077e-003 3.566e-004 
5.921e-004 3.385e+007 1.173e+014 1.000e+003 9.260e-003 3.580e-004 
5.924e-004 3.376e+007 1.173e+014 1.000e+003 7.548e-003 3.589e-004 
5.927e-004 3.374e+007 1.173e+014 1.000e+003 8.314e-003 3.594e-004 
5.930e-004 3.375e+007 1.173e+014 1.000e+003 7.525e-003 3.596e-004 
5.933e-004 3.378e+007 1.173e+014 1.000e+003 6.951e-003 3.597e-004 
5.936e-004 3.381e+007 1.173e+014 1.000e+003 8.509e-003 3.598e-004 
5.939e-004 3.384e+007 1.173e+014 1.000e+003 5.879e-003 3.599e-004 
5.942e-004 3.386e+007 1.173e+014 1.000e+003 8.820e-003 3.600e-004 
5.945e-004 3.389e+007 1.173e+014 1.000e+003 4.848e-003 3.601e-004 
5.948e-004 3.391e+007 1.173e+014 1.000e+003 8.047e-003 3.602e-004 
5.951e-004 3.394e+007 1.173e+014 1.000e+003 4.375e-003 3.603e-004 
5.954e-004 3.397e+007 1.173e+014 1.000e+003 6.291e-003 3.604e-004 
5.957e-004 3.401e+007 1.173e+014 1.000e+003 5.497e-003 3.605e-004 
5.960e-004 3.404e+007 1.174e+014 1.000e+003 7.021e-003 3.606e-004 
5.963e-004 3.407e+007 1.174e+014 1.000e+003 6.698e-003 3.606e-004 
5.966e-004 3.411e+007 1.174e+014 1.000e+003 8.885e-003 3.607e-004 
5.969e-004 3.414e+007 1.174e+014 1.000e+003 7.449e-003 3.608e-004 
5.972e-004 3.415e+007 1.174e+014 1.000e+003 7.632e-003 3.610e-004 
5.975e-004 3.418e+007 1.174e+014 1.000e+003 8.060e-003 3.611e-004 
5.978e-004 3.422e+007 1.174e+014 1.000e+003 9.452e-003 3.612e-004 
5.981e-004 3.423e+007 1.174e+014 1.000e+003 8.601e-003 3.614e-004 
5.985e-004 3.427e+007 1.174e+014 1.000e+003 7.787e-003 3.614e-004 
5.988e-004 3.430e+007 1.174e+014 1.000e+003 9.151e-003 3.615e-004 
5.991e-004 3.433e+007 1.174e+014 1.000e+003 4.937e-003 3.617e-004 
5.994e-004 3.433e+007 1.174e+014 1.000e+003 3.852e-003 3.620e-004 
5.997e-004 3.433e+007 1.173e+014 1.000e+003 7.253e-003 3.623e-004 
6.000e-004 3.435e+007 1.173e+014 1.000e+003 6.488e-003 3.625e-004 
6.004e-004 3.439e+007 1.173e+014 1.000e+003 8.539e-003 3.625e-004 
6.007e-004 3.443e+007 1.174e+014 1.000e+003 5.829e-003 3.625e-004 
6.010e-004 3.447e+007 1.174e+014 1.000e+003 4.805e-003 3.626e-004 
6.013e-004 3.447e+007 1.174e+014 1.000e+003 5.821e-003 3.629e-004 
6.016e-004 3.447e+007 1.174e+014 1.000e+003 6.830e-003 3.632e-004 
6.020e-004 3.448e+007 1.173e+014 1.000e+003 5.615e-003 3.635e-004 
6.023e-004 3.449e+007 1.173e+014 1.000e+003 6.773e-003 3.637e-004 
6.026e-004 3.452e+007 1.173e+014 1.000e+003 9.238e-003 3.638e-004 
6.029e-004 3.455e+007 1.173e+014 1.000e+003 3.504e-003 3.639e-004 
6.032e-004 3.458e+007 1.173e+014 1.000e+003 7.837e-003 3.640e-004 
6.035e-004 3.459e+007 1.173e+014 1.000e+003 4.593e-003 3.642e-004 
6.038e-004 3.461e+007 1.173e+014 1.000e+003 5.902e-003 3.644e-004 
6.041e-004 3.464e+007 1.173e+014 1.000e+003 6.552e-003 3.645e-004 
6.044e-004 3.468e+007 1.174e+014 1.000e+003 4.844e-003 3.645e-004 
6.047e-004 3.472e+007 1.174e+014 1.000e+003 1.029e-002 3.646e-004 
6.050e-004 3.475e+007 1.174e+014 1.000e+003 3.827e-003 3.646e-004 
6.053e-004 3.479e+007 1.174e+014 1.000e+003 8.807e-003 3.647e-004 
6.056e-004 3.483e+007 1.174e+014 1.000e+003 1.082e-002 3.647e-004 
6.059e-004 3.486e+007 1.174e+014 1.000e+003 8.836e-003 3.648e-004 
6.062e-004 3.492e+007 1.174e+014 1.000e+003 8.952e-003 3.647e-004 
6.065e-004 3.496e+007 1.174e+014 1.000e+003 8.646e-003 3.647e-004 
6.068e-004 3.498e+007 1.174e+014 1.000e+003 9.076e-003 3.649e-004 
6.071e-004 3.500e+007 1.174e+014 1.000e+003 2.425e-003 3.651e-004 
6.074e-004 3.502e+007 1.174e+014 1.000e+003 8.221e-003 3.652e-004 
6.078e-004 3.505e+007 1.174e+014 1.000e+003 8.279e-003 3.653e-004 
6.081e-004 3.509e+007 1.174e+014 1.000e+003 6.947e-003 3.654e-004 
6.084e-004 3.513e+007 1.174e+014 1.000e+003 5.850e-003 3.654e-004 
6.087e-004 3.515e+007 1.174e+014 1.000e+003 8.931e-003 3.655e-004 
6.090e-004 3.519e+007 1.174e+014 1.000e+003 3.791e-003 3.656e-004 
6.093e-004 3.520e+007 1.174e+014 1.000e+003 1.073e-002 3.658e-004 
6.096e-004 3.523e+007 1.174e+014 1.000e+003 6.343e-003 3.660e-004 
6.099e-004 3.525e+007 1.174e+014 1.000e+003 7.327e-003 3.661e-004 
6.102e-004 3.528e+007 1.174e+014 1.000e+003 9.862e-003 3.662e-004 
6.105e-004 3.530e+007 1.174e+014 1.000e+003 6.357e-003 3.663e-004 
6.108e-004 3.533e+007 1.174e+014 1.000e+003 5.151e-003 3.664e-004 
6.111e-004 3.537e+007 1.174e+014 1.000e+003 4.147e-003 3.665e-004 
6.114e-004 3.539e+007 1.174e+014 1.000e+003 7.727e-003 3.666e-004 
6.117e-004 3.543e+007 1.174e+014 1.000e+003 7.917e-003 3.666e-004 
6.120e-004 3.546e+007 1.174e+014 1.000e+003 5.285e-003 3.667e-004 
6.123e-004 3.550e+007 1.174e+014 1.000e+003 6.193e-003 3.667e-004 
6.126e-004 3.554e+007 1.174e+014 1.000e+003 9.482e-003 3.668e-004 
6.129e-004 3.557e+007 1.174e+014 1.000e+003 4.823e-003 3.669e-004 
6.132e-004 3.562e+007 1.174e+014 1.000e+003 3.485e-003 3.669e-004 
6.135e-004 3.549e+007 1.174e+014 1.000e+003 9.386e-003 3.681e-004 
6.139e-004 3.505e+007 1.174e+014 1.000e+003 1.183e-002 3.714e-004 
6.142e-004 3.456e+007 1.174e+014 1.000e+003 8.872e-003 3.752e-004 
6.145e-004 3.412e+007 1.174e+014 1.000e+003 8.504e-003 3.785e-004 
6.148e-004 3.371e+007 1.174e+014 1.000e+003 8.907e-003 3.816e-004 
6.151e-004 3.336e+007 1.174e+014 1.000e+003 9.878e-003 3.844e-004 
6.154e-004 3.306e+007 1.175e+014 1.000e+003 1.136e-002 3.868e-004 
6.158e-004 3.279e+007 1.175e+014 1.000e+003 1.002e-002 3.890e-004 
6.161e-004 3.256e+007 1.175e+014 1.000e+003 8.963e-003 3.909e-004 
6.164e-004 3.237e+007 1.175e+014 1.000e+003 9.551e-003 3.925e-004 
6.167e-004 3.219e+007 1.175e+014 1.000e+003 9.485e-003 3.941e-004 
6.170e-004 3.197e+007 1.175e+014 1.000e+003 1.080e-002 3.959e-004 
6.173e-004 3.176e+007 1.175e+014 1.000e+003 1.300e-002 3.977e-004 
6.176e-004 3.159e+007 1.174e+014 1.000e+003 8.653e-003 3.991e-004 
6.179e-004 3.142e+007 1.174e+014 1.000e+003 8.735e-003 4.006e-004 
6.182e-004 3.123e+007 1.174e+014 1.000e+003 1.232e-002 4.022e-004 
6.185e-004 3.111e+007 1.174e+014 1.000e+003 8.746e-003 4.033e-004 
6.188e-004 3.099e+007 1.175e+014 1.000e+003 9.041e-003 4.044e-004 
6.191e-004 3.083e+007 1.175e+014 1.000e+003 9.541e-003 4.059e-004 
6.194e-004 3.073e+007 1.176e+014 1.000e+003 1.043e-002 4.069e-004 
6.197e-004 3.070e+007 1.175e+014 1.000e+003 7.078e-003 4.074e-004 
6.200e-004 3.072e+007 1.175e+014 1.000e+003 9.008e-003 4.075e-004 
6.203e-004 3.074e+007 1.174e+014 1.000e+003 9.750e-003 4.077e-004 
6.206e-004 3.076e+007 1.174e+014 1.000e+003 6.617e-003 4.078e-004 
6.209e-004 3.079e+007 1.174e+014 1.000e+003 8.292e-003 4.080e-004 
6.212e-004 3.082e+007 1.173e+014 1.000e+003 8.824e-003 4.080e-004 
6.215e-004 3.089e+007 1.173e+014 1.000e+003 1.304e-002 4.079e-004 
6.219e-004 3.088e+007 1.172e+014 1.000e+003 1.078e-002 4.083e-004 
6.222e-004 3.072e+007 1.172e+014 1.000e+003 8.631e-003 4.097e-004 
6.225e-004 3.043e+007 1.172e+014 1.000e+003 1.087e-002 4.120e-004 
6.228e-004 3.020e+007 1.171e+014 1.000e+003 6.993e-003 4.139e-004 
6.231e-004 3.000e+007 1.168e+014 1.000e+003 1.240e-002 4.156e-004 
6.234e-004 2.978e+007 1.168e+014 1.000e+003 8.573e-003 4.174e-004 
6.237e-004 2.960e+007 1.166e+014 1.000e+003 1.277e-002 4.190e-004 
6.240e-004 2.934e+007 1.165e+014 1.000e+003 9.426e-003 4.211e-004 
6.243e-004 2.902e+007 1.165e+014 1.000e+003 1.025e-002 4.236e-004 
6.247e-004 2.879e+007 1.166e+014 1.000e+003 6.603e-003 4.255e-004 
6.250e-004 2.861e+007 1.166e+014 1.000e+003 1.156e-002 4.271e-004 
6.253e-004 2.843e+007 1.166e+014 1.000e+003 8.254e-003 4.286e-004 
6.256e-004 2.830e+007 1.166e+014 1.000e+003 6.769e-003 4.299e-004 
6.259e-004 2.818e+007 1.166e+014 1.000e+003 8.609e-003 4.310e-004 
6.262e-004 2.807e+007 1.166e+014 1.000e+003 6.394e-003 4.320e-004 
6.265e-004 2.797e+007 1.167e+014 1.000e+003 7.718e-003 4.331e-004 
6.269e-004 2.789e+007 1.167e+014 1.000e+003 5.545e-003 4.339e-004 
6.272e-004 2.785e+007 1.167e+014 1.000e+003 3.590e-003 4.345e-004 
6.275e-004 2.781e+007 1.167e+014 1.000e+003 7.718e-003 4.351e-004 
6.278e-004 2.778e+007 1.167e+014 1.000e+003 1.064e-002 4.356e-004 
6.281e-004 2.775e+007 1.167e+014 1.000e+003 5.326e-003 4.362e-004 
6.284e-004 2.773e+007 1.167e+014 1.000e+003 6.472e-003 4.367e-004 
6.288e-004 2.771e+007 1.167e+014 1.000e+003 6.976e-003 4.371e-004 
6.291e-004 2.767e+007 1.167e+014 1.000e+003 1.075e-002 4.377e-004 
6.294e-004 2.765e+007 1.167e+014 1.000e+003 6.925e-003 4.381e-004 
6.297e-004 2.766e+007 1.168e+014 1.000e+003 8.038e-003 4.384e-004 
6.300e-004 2.769e+007 1.167e+014 1.000e+003 1.034e-002 4.385e-004 
6.304e-004 2.772e+007 1.167e+014 1.000e+003 8.902e-003 4.386e-004 
6.307e-004 2.774e+007 1.167e+014 1.000e+003 9.592e-003 4.388e-004 
6.310e-004 2.776e+007 1.167e+014 1.000e+003 4.801e-003 4.390e-004 
6.313e-004 2.779e+007 1.167e+014 1.000e+003 6.195e-003 4.391e-004 
6.316e-004 2.782e+007 1.167e+014 1.000e+003 3.498e-003 4.392e-004 
6.319e-004 2.784e+007 1.167e+014 1.000e+003 8.770e-003 4.393e-004 
6.322e-004 2.787e+007 1.167e+014 1.000e+003 6.587e-003 4.394e-004 
6.325e-004 2.790e+007 1.167e+014 1.000e+003 2.776e-003 4.395e-004 
6.328e-004 2.792e+007 1.167e+014 1.000e+003 6.046e-003 4.396e-004 
6.331e-004 2.795e+007 1.167e+014 1.000e+003 8.272e-003 4.398e-004 
6.334e-004 2.796e+007 1.167e+014 1.000e+003 1.068e-002 4.399e-004 
6.337e-004 2.799e+007 1.167e+014 1.000e+003 1.005e-002 4.401e-004 
6.340e-004 2.801e+007 1.167e+014 1.000e+003 9.302e-003 4.402e-004 
6.343e-004 2.800e+007 1.167e+014 1.000e+003 3.483e-003 4.406e-004 
6.346e-004 2.804e+007 1.167e+014 1.000e+003 5.836e-003 4.407e-004 
6.349e-004 2.807e+007 1.167e+014 1.000e+003 8.527e-003 4.407e-004 
6.352e-004 2.809e+007 1.167e+014 1.000e+003 1.026e-002 4.409e-004 
6.355e-004 2.811e+007 1.167e+014 1.000e+003 1.038e-002 4.411e-004 
6.358e-004 2.814e+007 1.167e+014 1.000e+003 9.140e-003 4.412e-004 
6.361e-004 2.817e+007 1.167e+014 1.000e+003 8.638e-003 4.413e-004 
6.364e-004 2.819e+007 1.167e+014 1.000e+003 6.168e-003 4.415e-004 
6.368e-004 2.821e+007 1.167e+014 1.000e+003 9.921e-003 4.416e-004 
6.371e-004 2.823e+007 1.167e+014 1.000e+003 9.230e-003 4.418e-004 
6.374e-004 2.826e+007 1.167e+014 1.000e+003 6.075e-003 4.419e-004 
6.377e-004 2.830e+007 1.167e+014 1.000e+003 6.609e-003 4.420e-004 
6.380e-004 2.833e+007 1.167e+014 1.000e+003 1.046e-002 4.420e-004 
6.383e-004 2.836e+007 1.167e+014 1.000e+003 9.116e-003 4.421e-004 
6.386e-004 2.840e+007 1.167e+014 1.000e+003 1.084e-002 4.422e-004 
6.389e-004 2.841e+007 1.167e+014 1.000e+003 4.829e-003 4.424e-004 
6.393e-004 2.843e+007 1.167e+014 1.000e+003 9.830e-003 4.426e-004 
6.396e-004 2.846e+007 1.167e+014 1.000e+003 2.889e-003 4.427e-004 
6.399e-004 2.850e+007 1.167e+014 1.000e+003 6.288e-003 4.427e-004 
6.402e-004 2.853e+007 1.167e+014 1.000e+003 3.271e-003 4.429e-004 
6.405e-004 2.857e+007 1.167e+014 1.000e+003 7.324e-003 4.430e-004 
6.409e-004 2.858e+007 1.167e+014 1.000e+003 6.347e-003 4.431e-004 
6.412e-004 2.862e+007 1.167e+014 1.000e+003 5.595e-003 4.432e-004 
6.415e-004 2.866e+007 1.167e+014 1.000e+003 9.181e-003 4.432e-004 
6.417e-004 2.869e+007 1.167e+014 1.000e+003 4.924e-003 4.433e-004 
6.420e-004 2.873e+007 1.167e+014 1.000e+003 3.530e-003 4.433e-004 
6.423e-004 2.876e+007 1.167e+014 1.000e+003 8.632e-003 4.434e-004 
6.426e-004 2.879e+007 1.167e+014 1.000e+003 6.811e-003 4.435e-004 
6.429e-004 2.884e+007 1.167e+014 1.000e+003 5.708e-003 4.435e-004 
6.432e-004 2.886e+007 1.167e+014 1.000e+003 6.684e-003 4.436e-004 
6.435e-004 2.889e+007 1.167e+014 1.000e+003 7.926e-003 4.437e-004 
6.438e-004 2.892e+007 1.167e+014 1.000e+003 8.765e-003 4.437e-004 
6.440e-004 2.895e+007 1.167e+014 1.000e+003 6.698e-003 4.438e-004 
6.443e-004 2.898e+007 1.167e+014 1.000e+003 6.703e-003 4.438e-004 
6.446e-004 2.902e+007 1.168e+014 1.000e+003 9.389e-003 4.439e-004 
6.449e-004 2.903e+007 1.168e+014 1.000e+003 6.032e-003 4.441e-004 
6.452e-004 2.905e+007 1.168e+014 1.000e+003 9.364e-003 4.442e-004 
6.454e-004 2.908e+007 1.167e+014 1.000e+003 9.250e-003 4.443e-004 
6.457e-004 2.910e+007 1.167e+014 1.000e+003 9.172e-003 4.444e-004 
6.460e-004 2.913e+007 1.167e+014 1.000e+003 1.054e-002 4.445e-004 
6.463e-004 2.917e+007 1.167e+014 1.000e+003 7.392e-003 4.445e-004 
6.466e-004 2.920e+007 1.168e+014 1.000e+003 6.253e-003 4.446e-004 
6.469e-004 2.925e+007 1.168e+014 1.000e+003 9.780e-003 4.446e-004 
6.472e-004 2.927e+007 1.168e+014 1.000e+003 1.251e-002 4.447e-004 
6.475e-004 2.930e+007 1.168e+014 1.000e+003 1.054e-002 4.449e-004 
6.478e-004 2.933e+007 1.168e+014 1.000e+003 1.034e-002 4.450e-004 
6.481e-004 2.936e+007 1.167e+014 1.000e+003 9.679e-003 4.450e-004 
6.484e-004 2.939e+007 1.167e+014 1.000e+003 1.014e-002 4.451e-004 
6.487e-004 2.942e+007 1.167e+014 1.000e+003 1.105e-002 4.452e-004 
6.490e-004 2.946e+007 1.167e+014 1.000e+003 7.878e-003 4.452e-004 
6.493e-004 2.949e+007 1.168e+014 1.000e+003 1.035e-002 4.453e-004 
6.496e-004 2.953e+007 1.168e+014 1.000e+003 9.902e-003 4.454e-004 
6.499e-004 2.957e+007 1.168e+014 1.000e+003 6.148e-003 4.454e-004 
6.502e-004 2.960e+007 1.168e+014 1.000e+003 1.143e-002 4.455e-004 
6.505e-004 2.962e+007 1.168e+014 1.000e+003 4.834e-003 4.456e-004 
6.508e-004 2.966e+007 1.168e+014 1.000e+003 4.458e-003 4.457e-004 
6.511e-004 2.969e+007 1.168e+014 1.000e+003 1.090e-002 4.457e-004 
6.514e-004 2.973e+007 1.168e+014 1.000e+003 7.895e-003 4.458e-004 
6.517e-004 2.976e+007 1.168e+014 1.000e+003 9.020e-003 4.459e-004 
6.520e-004 2.980e+007 1.168e+014 1.000e+003 1.127e-002 4.459e-004 
6.523e-004 2.983e+007 1.168e+014 1.000e+003 5.956e-003 4.460e-004 
6.526e-004 2.985e+007 1.168e+014 1.000e+003 8.530e-003 4.461e-004 
6.529e-004 2.988e+007 1.168e+014 1.000e+003 5.458e-003 4.463e-004 
6.532e-004 2.991e+007 1.168e+014 1.000e+003 8.261e-003 4.463e-004 
6.535e-004 2.993e+007 1.168e+014 1.000e+003 6.275e-003 4.465e-004 
6.538e-004 2.997e+007 1.167e+014 1.000e+003 6.560e-003 4.465e-004 
6.541e-004 3.000e+007 1.168e+014 1.000e+003 1.092e-002 4.466e-004 
6.544e-004 3.002e+007 1.168e+014 1.000e+003 7.104e-003 4.468e-004 
6.547e-004 3.004e+007 1.168e+014 1.000e+003 8.218e-003 4.470e-004 
6.550e-004 3.006e+007 1.168e+014 1.000e+003 9.467e-003 4.471e-004 
6.553e-004 3.008e+007 1.168e+014 1.000e+003 7.400e-003 4.473e-004 
6.556e-004 3.010e+007 1.168e+014 1.000e+003 1.306e-002 4.474e-004 
6.560e-004 3.012e+007 1.168e+014 1.000e+003 6.907e-003 4.477e-004 
6.563e-004 3.012e+007 1.168e+014 1.000e+003 7.535e-003 4.479e-004 
6.566e-004 3.012e+007 1.168e+014 1.000e+003 1.008e-002 4.483e-004 
6.569e-004 3.011e+007 1.168e+014 1.000e+003 1.053e-002 4.486e-004 
6.572e-004 3.007e+007 1.168e+014 1.000e+003 9.818e-003 4.492e-004 
6.575e-004 3.002e+007 1.168e+014 1.000e+003 7.819e-003 4.498e-004 
6.578e-004 2.990e+007 1.168e+014 1.000e+003 5.617e-003 4.510e-004 
6.581e-004 2.968e+007 1.168e+014 1.000e+003 7.043e-003 4.527e-004 
6.584e-004 2.937e+007 1.167e+014 1.000e+003 1.034e-002 4.552e-004 
6.586e-004 2.928e+007 1.167e+014 1.000e+003 8.305e-003 4.561e-004 
6.590e-004 2.925e+007 1.167e+014 1.000e+003 1.055e-002 4.566e-004 
6.593e-004 2.925e+007 1.167e+014 1.000e+003 7.536e-003 4.569e-004 
6.596e-004 2.925e+007 1.167e+014 1.000e+003 3.359e-003 4.572e-004 
6.599e-004 2.928e+007 1.167e+014 1.000e+003 1.161e-002 4.573e-004 
6.602e-004 2.932e+007 1.168e+014 1.000e+003 3.969e-003 4.573e-004 
6.605e-004 2.936e+007 1.168e+014 1.000e+003 1.041e-002 4.574e-004 
6.608e-004 2.940e+007 1.168e+014 1.000e+003 6.504e-003 4.574e-004 
6.611e-004 2.943e+007 1.168e+014 1.000e+003 7.393e-003 4.575e-004 
6.614e-004 2.948e+007 1.168e+014 1.000e+003 7.005e-003 4.575e-004 
6.617e-004 2.950e+007 1.168e+014 1.000e+003 5.794e-003 4.576e-004 
6.620e-004 2.954e+007 1.168e+014 1.000e+003 6.476e-003 4.577e-004 
6.623e-004 2.956e+007 1.168e+014 1.000e+003 7.208e-003 4.578e-004 
6.626e-004 2.959e+007 1.168e+014 1.000e+003 5.528e-003 4.579e-004 
6.629e-004 2.963e+007 1.168e+014 1.000e+003 5.219e-003 4.580e-004 
6.632e-004 2.967e+007 1.168e+014 1.000e+003 8.581e-003 4.580e-004 
6.635e-004 2.972e+007 1.168e+014 1.000e+003 9.051e-003 4.580e-004 
6.638e-004 2.976e+007 1.168e+014 1.000e+003 9.191e-003 4.580e-004 
6.641e-004 2.985e+007 1.168e+014 1.000e+003 9.733e-003 4.577e-004 
6.644e-004 2.999e+007 1.168e+014 1.000e+003 8.278e-003 4.570e-004 
6.647e-004 3.012e+007 1.168e+014 1.000e+003 3.938e-003 4.564e-004 
6.651e-004 3.024e+007 1.168e+014 1.000e+003 3.720e-003 4.559e-004 
6.654e-004 3.036e+007 1.168e+014 1.000e+003 7.204e-003 4.554e-004 
6.657e-004 3.045e+007 1.168e+014 1.000e+003 5.063e-003 4.551e-004 
6.659e-004 3.052e+007 1.168e+014 1.000e+003 9.087e-003 4.548e-004 
6.663e-004 3.059e+007 1.168e+014 1.000e+003 5.784e-003 4.547e-004 
6.666e-004 3.066e+007 1.169e+014 1.000e+003 1.011e-002 4.545e-004 
6.669e-004 3.073e+007 1.169e+014 1.000e+003 1.238e-002 4.543e-004 
6.672e-004 3.078e+007 1.169e+014 1.000e+003 1.027e-002 4.543e-004 
6.675e-004 3.083e+007 1.169e+014 1.000e+003 9.935e-003 4.543e-004 
6.678e-004 3.087e+007 1.169e+014 1.000e+003 8.505e-003 4.543e-004 
6.681e-004 3.094e+007 1.167e+014 1.000e+003 1.003e-002 4.541e-004 
6.684e-004 3.119e+007 1.166e+014 1.000e+003 1.013e-002 4.526e-004 
6.686e-004 3.139e+007 1.166e+014 1.000e+003 7.607e-003 4.515e-004 
6.689e-004 3.147e+007 1.166e+014 1.000e+003 9.167e-003 4.513e-004 
6.692e-004 3.149e+007 1.166e+014 1.000e+003 4.438e-003 4.514e-004 
6.695e-004 3.149e+007 1.166e+014 1.000e+003 8.089e-003 4.517e-004 
6.698e-004 3.149e+007 1.166e+014 1.000e+003 9.720e-003 4.520e-004 
6.701e-004 3.150e+007 1.166e+014 1.000e+003 9.049e-003 4.523e-004 
6.704e-004 3.151e+007 1.166e+014 1.000e+003 8.890e-003 4.525e-004 
6.707e-004 3.152e+007 1.166e+014 1.000e+003 7.022e-003 4.527e-004 
6.710e-004 3.154e+007 1.166e+014 1.000e+003 4.239e-003 4.529e-004 
6.713e-004 3.154e+007 1.167e+014 1.000e+003 1.123e-002 4.531e-004 
6.716e-004 3.155e+007 1.167e+014 1.000e+003 9.545e-003 4.534e-004 
6.719e-004 3.157e+007 1.167e+014 1.000e+003 7.601e-003 4.535e-004 
6.722e-004 3.159e+007 1.167e+014 1.000e+003 9.672e-003 4.537e-004 
6.725e-004 3.135e+007 1.166e+014 1.000e+003 4.167e-003 4.557e-004 
6.728e-004 3.106e+007 1.166e+014 1.000e+003 7.559e-003 4.580e-004 
6.731e-004 3.062e+007 1.166e+014 1.000e+003 1.089e-002 4.613e-004 
6.734e-004 3.020e+007 1.165e+014 1.000e+003 9.784e-003 4.646e-004 
6.738e-004 2.981e+007 1.166e+014 1.000e+003 1.188e-002 4.676e-004 
6.741e-004 2.946e+007 1.166e+014 1.000e+003 2.834e-003 4.703e-004 
6.744e-004 2.920e+007 1.166e+014 1.000e+003 9.220e-003 4.724e-004 
6.747e-004 2.899e+007 1.166e+014 1.000e+003 6.907e-003 4.742e-004 
6.750e-004 2.881e+007 1.165e+014 1.000e+003 4.828e-003 4.757e-004 
6.753e-004 2.869e+007 1.165e+014 1.000e+003 6.298e-003 4.768e-004 
6.756e-004 2.860e+007 1.165e+014 1.000e+003 4.470e-003 4.778e-004 
6.759e-004 2.853e+007 1.165e+014 1.000e+003 9.062e-003 4.786e-004 
6.762e-004 2.847e+007 1.165e+014 1.000e+003 5.134e-003 4.793e-004 
6.766e-004 2.841e+007 1.164e+014 1.000e+003 3.310e-003 4.801e-004 
6.769e-004 2.830e+007 1.164e+014 1.000e+003 5.180e-003 4.811e-004 
6.772e-004 2.829e+007 1.164e+014 1.000e+003 6.446e-003 4.815e-004 
6.775e-004 2.835e+007 1.162e+014 1.000e+003 8.255e-003 4.814e-004 
6.778e-004 2.850e+007 1.161e+014 1.000e+003 4.217e-003 4.807e-004 
6.781e-004 2.852e+007 1.160e+014 1.000e+003 6.099e-003 4.809e-004 
6.785e-004 2.848e+007 1.160e+014 1.000e+003 5.029e-003 4.815e-004 
6.788e-004 2.843e+007 1.159e+014 1.000e+003 6.240e-003 4.822e-004 
6.791e-004 2.833e+007 1.159e+014 1.000e+003 6.965e-003 4.832e-004 
6.795e-004 2.828e+007 1.159e+014 1.000e+003 5.242e-003 4.839e-004 
6.798e-004 2.823e+007 1.159e+014 1.000e+003 5.655e-003 4.846e-004 
6.801e-004 2.809e+007 1.159e+014 1.000e+003 3.387e-003 4.859e-004 
6.805e-004 2.797e+007 1.159e+014 1.000e+003 6.424e-003 4.870e-004 
6.808e-004 2.790e+007 1.159e+014 1.000e+003 2.817e-003 4.878e-004 
6.811e-004 2.786e+007 1.159e+014 1.000e+003 2.763e-003 4.884e-004 
6.815e-004 2.784e+007 1.159e+014 1.000e+003 3.569e-003 4.889e-004 
6.818e-004 2.783e+007 1.159e+014 1.000e+003 4.029e-003 4.893e-004 
6.821e-004 2.782e+007 1.158e+014 1.000e+003 3.369e-003 4.897e-004 
6.824e-004 2.781e+007 1.158e+014 1.000e+003 3.980e-003 4.901e-004 
6.827e-004 2.779e+007 1.158e+014 1.000e+003 3.217e-003 4.905e-004 
6.830e-004 2.780e+007 1.158e+014 1.000e+003 5.188e-003 4.907e-004 
6.833e-004 2.775e+007 1.159e+014 1.000e+003 3.728e-003 4.914e-004 
6.836e-004 2.771e+007 1.159e+014 1.000e+003 2.855e-003 4.920e-004 
6.840e-004 2.755e+007 1.157e+014 1.000e+003 2.509e-003 4.935e-004 
6.843e-004 2.747e+007 1.156e+014 1.000e+003 3.292e-003 4.943e-004 
6.847e-004 2.750e+007 1.156e+014 1.000e+003 3.642e-003 4.944e-004 
6.850e-004 2.754e+007 1.156e+014 1.000e+003 3.139e-003 4.945e-004 
6.853e-004 2.754e+007 1.156e+014 1.000e+003 1.995e-003 4.948e-004 
6.856e-004 2.758e+007 1.156e+014 1.000e+003 2.336e-003 4.949e-004 
6.860e-004 2.761e+007 1.156e+014 1.000e+003 2.281e-003 4.950e-004 
6.864e-004 2.766e+007 1.155e+014 1.000e+003 1.742e-003 4.950e-004 
6.868e-004 2.771e+007 1.155e+014 1.000e+003 2.795e-003 4.951e-004 
6.873e-004 2.773e+007 1.155e+014 1.000e+003 1.990e-003 4.955e-004 
6.880e-004 2.781e+007 1.155e+014 1.000e+003 2.265e-003 4.956e-004 
6.887e-004 2.790e+007 1.155e+014 1.000e+003 3.218e-003 4.957e-004 
6.896e-004 2.818e+007 1.153e+014 1.000e+003 2.161e-003 4.947e-004 
6.905e-004 2.832e+007 1.153e+014 1.000e+003 2.253e-003 4.946e-004 
6.914e-004 2.845e+007 1.153e+014 1.000e+003 3.100e-003 4.946e-004 
6.924e-004 2.859e+007 1.153e+014 1.000e+003 2.578e-003 4.946e-004 
6.933e-004 2.883e+007 1.152e+014 1.000e+003 2.942e-003 4.939e-004 
6.943e-004 2.917e+007 1.152e+014 1.000e+003 2.719e-003 4.925e-004 
6.952e-004 2.939e+007 1.152e+014 1.000e+003 2.478e-003 4.920e-004 
6.962e-004 2.958e+007 1.152e+014 1.000e+003 1.640e-003 4.916e-004 
6.972e-004 2.973e+007 1.152e+014 1.000e+003 1.819e-003 4.915e-004 
6.982e-004 2.987e+007 1.152e+014 1.000e+003 1.909e-003 4.916e-004 
6.993e-004 3.002e+007 1.152e+014 1.000e+003 2.945e-003 4.916e-004 
7.004e-004 3.017e+007 1.152e+014 1.000e+003 1.827e-003 4.917e-004 
7.015e-004 3.030e+007 1.152e+014 1.000e+003 2.647e-003 4.919e-004 
7.025e-004 3.041e+007 1.152e+014 1.000e+003 2.011e-003 4.922e-004 
7.036e-004 3.054e+007 1.152e+014 1.000e+003 2.235e-003 4.923e-004 
7.047e-004 3.069e+007 1.152e+014 1.000e+003 2.445e-003 4.924e-004 
7.058e-004 3.082e+007 1.152e+014 1.000e+003 2.806e-003 4.926e-004 
7.068e-004 3.091e+007 1.152e+014 1.000e+003 2.283e-003 4.930e-004 
7.079e-004 3.105e+007 1.152e+014 1.000e+003 2.133e-003 4.932e-004 
7.091e-004 3.118e+007 1.152e+014 1.000e+003 2.205e-003 4.934e-004 
7.102e-004 3.131e+007 1.152e+014 1.000e+003 2.304e-003 4.936e-004 
7.112e-004 3.143e+007 1.152e+014 1.000e+003 1.912e-003 4.939e-004 
7.123e-004 3.157e+007 1.152e+014 1.000e+003 2.702e-003 4.940e-004 
7.134e-004 3.169e+007 1.152e+014 1.000e+003 1.851e-003 4.942e-004 
7.145e-004 3.182e+007 1.152e+014 1.000e+003 2.253e-003 4.944e-004 
7.156e-004 3.195e+007 1.153e+014 1.000e+003 2.701e-003 4.946e-004 
7.167e-004 3.209e+007 1.152e+014 1.000e+003 2.632e-003 4.947e-004 
7.178e-004 3.218e+007 1.153e+014 1.000e+003 2.812e-003 4.951e-004 
7.188e-004 3.231e+007 1.153e+014 1.000e+003 1.756e-003 4.954e-004 
7.199e-004 3.244e+007 1.153e+014 1.000e+003 2.150e-003 4.955e-004 
7.210e-004 3.254e+007 1.153e+014 1.000e+003 2.306e-003 4.959e-004 
7.221e-004 3.266e+007 1.153e+014 1.000e+003 2.566e-003 4.962e-004 
7.232e-004 3.280e+007 1.153e+014 1.000e+003 2.375e-003 4.963e-004 
7.243e-004 3.290e+007 1.153e+014 1.000e+003 2.384e-003 4.967e-004 
7.254e-004 3.304e+007 1.153e+014 1.000e+003 2.196e-003 4.968e-004 
7.265e-004 3.318e+007 1.153e+014 1.000e+003 2.770e-003 4.970e-004 
7.275e-004 3.330e+007 1.153e+014 1.000e+003 2.666e-003 4.972e-004 
7.286e-004 3.343e+007 1.153e+014 1.000e+003 2.629e-003 4.974e-004 
7.297e-004 3.354e+007 1.153e+014 1.000e+003 2.051e-003 4.977e-004 
7.308e-004 3.366e+007 1.153e+014 1.000e+003 2.027e-003 4.979e-004 
7.318e-004 3.381e+007 1.153e+014 1.000e+003 2.478e-003 4.980e-004 
7.329e-004 3.393e+007 1.153e+014 1.000e+003 2.661e-003 4.983e-004 
7.339e-004 3.403e+007 1.153e+014 1.000e+003 2.174e-003 4.986e-004 
7.350e-004 3.414e+007 1.153e+014 1.000e+003 1.728e-003 4.989e-004 
7.361e-004 3.425e+007 1.154e+014 1.000e+003 1.776e-003 4.992e-004 
7.371e-004 3.436e+007 1.153e+014 1.000e+003 2.552e-003 4.995e-004 
7.382e-004 3.448e+007 1.153e+014 1.000e+003 2.394e-003 4.997e-004 
7.393e-004 3.459e+007 1.153e+014 1.000e+003 2.404e-003 5.000e-004 
7.403e-004 3.470e+007 1.154e+014 1.000e+003 2.077e-003 5.003e-004 
7.414e-004 3.481e+007 1.154e+014 1.000e+003 1.977e-003 5.006e-004 
7.424e-004 3.493e+007 1.154e+014 1.000e+003 2.242e-003 5.008e-004 
7.435e-004 3.503e+007 1.154e+014 1.000e+003 2.406e-003 5.012e-004 
7.445e-004 3.514e+007 1.154e+014 1.000e+003 2.482e-003 5.015e-004 
7.456e-004 3.522e+007 1.154e+014 1.000e+003 2.657e-003 5.019e-004 
7.466e-004 3.531e+007 1.154e+014 1.000e+003 2.467e-003 5.023e-004 
7.477e-004 3.539e+007 1.154e+014 1.000e+003 2.538e-003 5.029e-004 
7.487e-004 3.549e+007 1.154e+014 1.000e+003 2.052e-003 5.033e-004 
7.498e-004 3.559e+007 1.154e+014 1.000e+003 2.006e-003 5.036e-004 
7.508e-004 3.565e+007 1.154e+014 1.000e+003 2.709e-003 5.043e-004 
7.519e-004 3.560e+007 1.154e+014 1.000e+003 2.488e-003 5.056e-004 
7.529e-004 3.573e+007 1.154e+014 1.000e+003 2.412e-003 5.058e-004 
7.540e-004 3.588e+007 1.154e+014 1.000e+003 2.856e-003 5.058e-004 
7.550e-004 3.601e+007 1.154e+014 1.000e+003 2.286e-003 5.060e-004 
7.561e-004 3.612e+007 1.155e+014 1.000e+003 2.033e-003 5.062e-004 
7.571e-004 3.621e+007 1.155e+014 1.000e+003 2.335e-003 5.067e-004 
7.581e-004 3.633e+007 1.154e+014 1.000e+003 2.383e-003 5.069e-004 
7.592e-004 3.647e+007 1.155e+014 1.000e+003 2.428e-003 5.069e-004 
7.602e-004 3.658e+007 1.155e+014 1.000e+003 2.135e-003 5.072e-004 
7.612e-004 3.671e+007 1.155e+014 1.000e+003 2.574e-003 5.074e-004 
7.623e-004 3.683e+007 1.155e+014 1.000e+003 2.269e-003 5.075e-004 
7.633e-004 3.695e+007 1.155e+014 1.000e+003 2.429e-003 5.078e-004 
7.643e-004 3.707e+007 1.155e+014 1.000e+003 2.261e-003 5.080e-004 
7.654e-004 3.717e+007 1.155e+014 1.000e+003 2.050e-003 5.083e-004 
7.664e-004 3.730e+007 1.155e+014 1.000e+003 1.831e-003 5.085e-004 
7.675e-004 3.740e+007 1.155e+014 1.000e+003 2.582e-003 5.088e-004 
7.685e-004 3.753e+007 1.155e+014 1.000e+003 2.274e-003 5.089e-004 
7.696e-004 3.765e+007 1.155e+014 1.000e+003 2.220e-003 5.091e-004 
7.706e-004 3.776e+007 1.155e+014 1.000e+003 1.779e-003 5.094e-004 
7.716e-004 3.788e+007 1.155e+014 1.000e+003 2.140e-003 5.096e-004 
7.726e-004 3.801e+007 1.155e+014 1.000e+003 2.448e-003 5.097e-004 
7.735e-004 3.815e+007 1.155e+014 1.000e+003 2.887e-003 5.097e-004 
7.746e-004 3.828e+007 1.155e+014 1.000e+003 2.562e-003 5.098e-004 
7.755e-004 3.839e+007 1.155e+014 1.000e+003 2.433e-003 5.100e-004 
7.765e-004 3.848e+007 1.155e+014 1.000e+003 2.390e-003 5.104e-004 
7.775e-004 3.858e+007 1.155e+014 1.000e+003 3.116e-003 5.106e-004 
7.783e-004 3.870e+007 1.155e+014 1.000e+003 2.175e-003 5.107e-004 
7.793e-004 3.882e+007 1.155e+014 1.000e+003 2.758e-003 5.108e-004 
7.803e-004 3.896e+007 1.155e+014 1.000e+003 2.610e-003 5.108e-004 
7.813e-004 3.910e+007 1.155e+014 1.000e+003 2.226e-003 5.109e-004 
7.824e-004 3.923e+007 1.155e+014 1.000e+003 2.644e-003 5.110e-004 
7.833e-004 3.934e+007 1.155e+014 1.000e+003 1.583e-003 5.112e-004 
7.842e-004 3.945e+007 1.155e+014 1.000e+003 3.094e-003 5.113e-004 
7.851e-004 3.957e+007 1.155e+014 1.000e+003 2.952e-003 5.114e-004 
7.860e-004 3.967e+007 1.155e+014 1.000e+003 2.688e-003 5.116e-004 
7.869e-004 3.978e+007 1.156e+014 1.000e+003 2.893e-003 5.117e-004 
7.878e-004 3.990e+007 1.156e+014 1.000e+003 2.397e-003 5.118e-004 
7.887e-004 4.001e+007 1.156e+014 1.000e+003 1.907e-003 5.120e-004 
7.896e-004 4.012e+007 1.156e+014 1.000e+003 2.596e-003 5.121e-004 
7.905e-004 4.025e+007 1.156e+014 1.000e+003 2.298e-003 5.121e-004 
7.914e-004 4.036e+007 1.156e+014 1.000e+003 3.194e-003 5.123e-004 
7.923e-004 4.046e+007 1.156e+014 1.000e+003 2.477e-003 5.125e-004 
7.931e-004 4.055e+007 1.156e+014 1.000e+003 1.744e-003 5.127e-004 
7.941e-004 4.064e+007 1.156e+014 1.000e+003 1.763e-003 5.130e-004 
7.950e-004 4.074e+007 1.156e+014 1.000e+003 2.681e-003 5.132e-004 
7.959e-004 4.084e+007 1.156e+014 1.000e+003 2.242e-003 5.134e-004 
7.969e-004 4.095e+007 1.156e+014 1.000e+003 2.174e-003 5.137e-004 
7.978e-004 4.107e+007 1.156e+014 1.000e+003 1.603e-003 5.137e-004 
7.987e-004 4.118e+007 1.156e+014 1.000e+003 2.672e-003 5.139e-004 
7.996e-004 4.129e+007 1.156e+014 1.000e+003 1.952e-003 5.141e-004 
8.005e-004 4.141e+007 1.156e+014 1.000e+003 2.194e-003 5.141e-004 
8.014e-004 4.149e+007 1.156e+014 1.000e+003 2.206e-003 5.144e-004 
8.023e-004 4.159e+007 1.156e+014 1.000e+003 1.939e-003 5.146e-004 
8.032e-004 4.171e+007 1.156e+014 1.000e+003 2.506e-003 5.147e-004 
8.041e-004 4.182e+007 1.156e+014 1.000e+003 2.160e-003 5.149e-004 
8.050e-004 4.192e+007 1.156e+014 1.000e+003 2.931e-003 5.151e-004 
8.059e-004 4.202e+007 1.156e+014 1.000e+003 3.160e-003 5.153e-004 
8.068e-004 4.211e+007 1.156e+014 1.000e+003 2.312e-003 5.155e-004 
8.076e-004 4.220e+007 1.156e+014 1.000e+003 2.131e-003 5.158e-004 
8.085e-004 4.228e+007 1.156e+014 1.000e+003 2.748e-003 5.161e-004 
8.094e-004 4.239e+007 1.156e+014 1.000e+003 2.692e-003 5.162e-004 
8.102e-004 4.249e+007 1.156e+014 1.000e+003 1.950e-003 5.164e-004 
8.111e-004 4.259e+007 1.156e+014 1.000e+003 2.649e-003 5.165e-004 
8.119e-004 4.269e+007 1.156e+014 1.000e+003 1.876e-003 5.166e-004 
8.127e-004 4.278e+007 1.156e+014 1.000e+003 2.312e-003 5.168e-004 
8.135e-004 4.284e+007 1.156e+014 1.000e+003 2.652e-003 5.172e-004 
8.144e-004 4.294e+007 1.157e+014 1.000e+003 2.670e-003 5.174e-004 
8.153e-004 4.305e+007 1.157e+014 1.000e+003 2.564e-003 5.175e-004 
8.161e-004 4.314e+007 1.157e+014 1.000e+003 2.465e-003 5.177e-004 
8.169e-004 4.323e+007 1.157e+014 1.000e+003 2.656e-003 5.179e-004 
8.178e-004 4.331e+007 1.157e+014 1.000e+003 2.749e-003 5.182e-004 
8.186e-004 4.340e+007 1.157e+014 1.000e+003 2.206e-003 5.184e-004 
8.193e-004 4.349e+007 1.157e+014 1.000e+003 1.673e-003 5.186e-004 
8.201e-004 4.357e+007 1.157e+014 1.000e+003 2.817e-003 5.188e-004 
8.209e-004 4.366e+007 1.157e+014 1.000e+003 1.962e-003 5.189e-004 
8.216e-004 4.375e+007 1.157e+014 1.000e+003 2.296e-003 5.190e-004 
8.224e-004 4.385e+007 1.157e+014 1.000e+003 3.490e-003 5.191e-004 
8.232e-004 4.394e+007 1.157e+014 1.000e+003 2.658e-003 5.193e-004 
8.240e-004 4.402e+007 1.157e+014 1.000e+003 3.100e-003 5.195e-004 
8.247e-004 4.411e+007 1.157e+014 1.000e+003 2.909e-003 5.196e-004 
8.255e-004 4.421e+007 1.157e+014 1.000e+003 3.024e-003 5.197e-004 
8.263e-004 4.430e+007 1.157e+014 1.000e+003 2.703e-003 5.199e-004 
8.271e-004 4.440e+007 1.157e+014 1.000e+003 1.910e-003 5.200e-004 
8.278e-004 4.446e+007 1.157e+014 1.000e+003 3.125e-003 5.203e-004 
8.286e-004 4.455e+007 1.157e+014 1.000e+003 1.980e-003 5.204e-004 
8.293e-004 4.462e+007 1.157e+014 1.000e+003 2.929e-003 5.207e-004 
8.301e-004 4.471e+007 1.157e+014 1.000e+003 1.975e-003 5.208e-004 
8.308e-004 4.479e+007 1.157e+014 1.000e+003 3.208e-003 5.210e-004 
8.316e-004 4.486e+007 1.157e+014 1.000e+003 1.986e-003 5.213e-004 
8.323e-004 4.496e+007 1.157e+014 1.000e+003 3.043e-003 5.213e-004 
8.330e-004 4.503e+007 1.157e+014 1.000e+003 1.907e-003 5.216e-004 
8.338e-004 4.514e+007 1.157e+014 1.000e+003 2.945e-003 5.215e-004 
8.345e-004 4.523e+007 1.157e+014 1.000e+003 1.671e-003 5.217e-004 
8.353e-004 4.531e+007 1.157e+014 1.000e+003 2.549e-003 5.219e-004 
8.361e-004 4.539e+007 1.158e+014 1.000e+003 2.693e-003 5.221e-004 
8.368e-004 4.547e+007 1.158e+014 1.000e+003 2.987e-003 5.223e-004 
8.376e-004 4.556e+007 1.158e+014 1.000e+003 3.282e-003 5.225e-004 
8.383e-004 4.565e+007 1.158e+014 1.000e+003 1.703e-003 5.225e-004 
8.390e-004 4.574e+007 1.158e+014 1.000e+003 3.081e-003 5.227e-004 
8.398e-004 4.582e+007 1.158e+014 1.000e+003 2.083e-003 5.229e-004 
8.405e-004 4.588e+007 1.158e+014 1.000e+003 2.012e-003 5.232e-004 
8.413e-004 4.598e+007 1.158e+014 1.000e+003 3.082e-003 5.233e-004 
8.421e-004 4.607e+007 1.158e+014 1.000e+003 2.937e-003 5.234e-004 
8.428e-004 4.614e+007 1.158e+014 1.000e+003 2.558e-003 5.237e-004 
8.436e-004 4.625e+007 1.158e+014 1.000e+003 3.380e-003 5.238e-004 
8.444e-004 4.632e+007 1.158e+014 1.000e+003 3.112e-003 5.240e-004 
8.450e-004 4.638e+007 1.158e+014 1.000e+003 2.736e-003 5.243e-004 
8.457e-004 4.645e+007 1.158e+014 1.000e+003 1.753e-003 5.244e-004 
8.464e-004 4.654e+007 1.158e+014 1.000e+003 2.428e-003 5.245e-004 
8.476e-004 4.636e+007 1.152e+014 1.000e+003 1.944e-003 5.270e-004 
8.494e-004 4.654e+007 1.147e+014 1.000e+003 3.070e-003 5.275e-004 
8.510e-004 4.614e+007 1.145e+014 1.000e+003 1.677e-003 5.319e-004 
8.526e-004 4.640e+007 1.144e+014 1.000e+003 1.665e-003 5.317e-004 
8.540e-004 4.662e+007 1.145e+014 1.000e+003 1.592e-003 5.316e-004 
8.555e-004 4.692e+007 1.144e+014 1.000e+003 1.782e-003 5.309e-004 
8.572e-004 4.723e+007 1.144e+014 1.000e+003 1.706e-003 5.305e-004 
8.589e-004 4.737e+007 1.144e+014 1.000e+003 1.704e-003 5.312e-004 
8.604e-004 4.753e+007 1.144e+014 1.000e+003 1.814e-003 5.317e-004 
8.620e-004 4.767e+007 1.144e+014 1.000e+003 1.922e-003 5.323e-004 
8.633e-004 4.750e+007 1.144e+014 1.000e+003 1.760e-003 5.348e-004 
8.647e-004 4.748e+007 1.144e+014 1.000e+003 1.664e-003 5.363e-004 
8.661e-004 4.739e+007 1.144e+014 1.000e+003 1.824e-003 5.383e-004 
8.674e-004 4.721e+007 1.144e+014 1.000e+003 1.806e-003 5.409e-004 
8.688e-004 4.665e+007 1.143e+014 1.000e+003 2.240e-003 5.461e-004 
8.701e-004 4.610e+007 1.143e+014 1.000e+003 1.802e-003 5.512e-004 
8.713e-004 4.604e+007 1.143e+014 1.000e+003 1.792e-003 5.529e-004 
8.726e-004 4.607e+007 1.143e+014 1.000e+003 1.834e-003 5.539e-004 
8.738e-004 4.611e+007 1.144e+014 1.000e+003 1.627e-003 5.549e-004 
8.751e-004 4.617e+007 1.144e+014 1.000e+003 1.702e-003 5.558e-004 
8.764e-004 4.625e+007 1.144e+014 1.000e+003 1.796e-003 5.565e-004 
8.777e-004 4.634e+007 1.144e+014 1.000e+003 1.757e-003 5.572e-004 
8.790e-004 4.643e+007 1.144e+014 1.000e+003 1.733e-003 5.579e-004 
8.804e-004 4.651e+007 1.144e+014 1.000e+003 1.787e-003 5.587e-004 
8.816e-004 4.660e+007 1.144e+014 1.000e+003 1.678e-003 5.593e-004 
8.829e-004 4.671e+007 1.144e+014 1.000e+003 1.693e-003 5.598e-004 
8.842e-004 4.682e+007 1.144e+014 1.000e+003 1.850e-003 5.604e-004 
8.855e-004 4.693e+007 1.144e+014 1.000e+003 1.710e-003 5.609e-004 
8.868e-004 4.703e+007 1.145e+014 1.000e+003 1.796e-003 5.615e-004 
8.881e-004 4.707e+007 1.144e+014 1.000e+003 2.163e-003 5.625e-004 
8.895e-004 4.667e+007 1.144e+014 1.000e+003 1.934e-003 5.667e-004 
8.909e-004 4.629e+007 1.145e+014 1.000e+003 1.704e-003 5.707e-004 
8.923e-004 4.591e+007 1.145e+014 1.000e+003 2.390e-003 5.747e-004 
8.938e-004 4.541e+007 1.146e+014 1.000e+003 1.864e-003 5.797e-004 
8.953e-004 4.496e+007 1.146e+014 1.000e+003 3.540e-003 5.843e-004 
8.967e-004 4.427e+007 1.140e+014 1.000e+003 2.721e-003 5.905e-004 
8.982e-004 4.401e+007 1.141e+014 1.000e+003 2.098e-003 5.938e-004 
8.997e-004 4.406e+007 1.141e+014 1.000e+003 1.888e-003 5.950e-004 
9.012e-004 4.420e+007 1.141e+014 1.000e+003 1.900e-003 5.955e-004 
9.027e-004 4.438e+007 1.141e+014 1.000e+003 1.812e-003 5.957e-004 
9.040e-004 4.456e+007 1.141e+014 1.000e+003 1.638e-003 5.958e-004 
9.055e-004 4.475e+007 1.141e+014 1.000e+003 1.638e-003 5.960e-004 
9.071e-004 4.494e+007 1.141e+014 1.000e+003 1.614e-003 5.962e-004 
9.086e-004 4.515e+007 1.141e+014 1.000e+003 1.784e-003 5.964e-004 
9.102e-004 4.534e+007 1.141e+014 1.000e+003 1.673e-003 5.966e-004 
9.118e-004 4.553e+007 1.142e+014 1.000e+003 1.693e-003 5.969e-004 
9.133e-004 4.572e+007 1.142e+014 1.000e+003 1.691e-003 5.971e-004 
9.148e-004 4.593e+007 1.142e+014 1.000e+003 1.813e-003 5.971e-004 
9.163e-004 4.610e+007 1.142e+014 1.000e+003 1.619e-003 5.974e-004 
9.176e-004 4.627e+007 1.142e+014 1.000e+003 1.617e-003 5.976e-004 
9.190e-004 4.643e+007 1.142e+014 1.000e+003 1.775e-003 5.978e-004 
9.204e-004 4.660e+007 1.142e+014 1.000e+003 1.657e-003 5.980e-004 
9.218e-004 4.678e+007 1.142e+014 1.000e+003 1.654e-003 5.983e-004 
9.233e-004 4.695e+007 1.142e+014 1.000e+003 1.845e-003 5.985e-004 
9.247e-004 4.711e+007 1.142e+014 1.000e+003 1.736e-003 5.988e-004 
9.260e-004 4.727e+007 1.142e+014 1.000e+003 1.880e-003 5.990e-004 
9.272e-004 4.739e+007 1.142e+014 1.000e+003 1.902e-003 5.995e-004 
9.285e-004 4.753e+007 1.142e+014 1.000e+003 1.721e-003 5.997e-004 
9.297e-004 4.770e+007 1.142e+014 1.000e+003 1.805e-003 5.997e-004 
9.310e-004 4.784e+007 1.142e+014 1.000e+003 1.756e-003 6.002e-004 
9.324e-004 4.799e+007 1.142e+014 1.000e+003 1.676e-003 6.005e-004 
9.339e-004 4.817e+007 1.142e+014 1.000e+003 1.652e-003 6.007e-004 
9.352e-004 4.831e+007 1.142e+014 1.000e+003 1.813e-003 6.011e-004 
9.366e-004 4.845e+007 1.142e+014 1.000e+003 1.782e-003 6.015e-004 
9.380e-004 4.860e+007 1.142e+014 1.000e+003 1.917e-003 6.018e-004 
9.393e-004 4.874e+007 1.143e+014 1.000e+003 1.689e-003 6.022e-004 
9.406e-004 4.889e+007 1.143e+014 1.000e+003 1.648e-003 6.025e-004 
9.419e-004 4.901e+007 1.143e+014 1.000e+003 1.745e-003 6.029e-004 
9.431e-004 4.916e+007 1.143e+014 1.000e+003 1.863e-003 6.031e-004 
9.444e-004 4.929e+007 1.143e+014 1.000e+003 1.768e-003 6.034e-004 
9.456e-004 4.942e+007 1.143e+014 1.000e+003 1.896e-003 6.038e-004 
9.469e-004 4.957e+007 1.143e+014 1.000e+003 1.856e-003 6.040e-004 
9.482e-004 4.972e+007 1.143e+014 1.000e+003 1.714e-003 6.043e-004 
9.496e-004 4.988e+007 1.143e+014 1.000e+003 1.720e-003 6.046e-004 
9.509e-004 5.002e+007 1.143e+014 1.000e+003 1.766e-003 6.049e-004 
9.522e-004 5.016e+007 1.143e+014 1.000e+003 1.688e-003 6.053e-004 
9.536e-004 5.033e+007 1.143e+014 1.000e+003 1.809e-003 6.055e-004 
9.550e-004 5.045e+007 1.143e+014 1.000e+003 1.749e-003 6.060e-004 
9.564e-004 5.063e+007 1.143e+014 1.000e+003 1.810e-003 6.062e-004 
9.577e-004 5.076e+007 1.143e+014 1.000e+003 1.720e-003 6.066e-004 
9.591e-004 5.091e+007 1.143e+014 1.000e+003 1.705e-003 6.070e-004 
9.604e-004 5.105e+007 1.143e+014 1.000e+003 1.785e-003 6.073e-004 
9.617e-004 5.118e+007 1.143e+014 1.000e+003 1.785e-003 6.076e-004 
9.629e-004 5.132e+007 1.143e+014 1.000e+003 1.833e-003 6.080e-004 
9.642e-004 5.146e+007 1.143e+014 1.000e+003 1.647e-003 6.082e-004 
9.655e-004 5.160e+007 1.143e+014 1.000e+003 1.650e-003 6.086e-004 
9.668e-004 5.173e+007 1.143e+014 1.000e+003 1.852e-003 6.090e-004 
9.681e-004 5.181e+007 1.144e+014 1.000e+003 1.598e-003 6.097e-004 
9.694e-004 5.175e+007 1.144e+014 1.000e+003 1.776e-003 6.115e-004 
9.708e-004 5.181e+007 1.144e+014 1.000e+003 1.611e-003 6.124e-004 
9.722e-004 5.195e+007 1.144e+014 1.000e+003 1.728e-003 6.129e-004 
9.736e-004 5.213e+007 1.144e+014 1.000e+003 1.716e-003 6.131e-004 
9.750e-004 5.228e+007 1.144e+014 1.000e+003 1.699e-003 6.134e-004 
9.763e-004 5.248e+007 1.144e+014 1.000e+003 1.924e-003 6.134e-004 
9.777e-004 5.261e+007 1.144e+014 1.000e+003 1.587e-003 6.139e-004 
9.791e-004 5.275e+007 1.144e+014 1.000e+003 1.709e-003 6.142e-004 
9.805e-004 5.293e+007 1.144e+014 1.000e+003 1.688e-003 6.144e-004 
9.819e-004 5.311e+007 1.144e+014 1.000e+003 1.732e-003 6.146e-004 
9.833e-004 5.327e+007 1.144e+014 1.000e+003 1.854e-003 6.148e-004 
9.846e-004 5.343e+007 1.144e+014 1.000e+003 1.857e-003 6.150e-004 
9.860e-004 5.357e+007 1.144e+014 1.000e+003 1.721e-003 6.154e-004 
9.873e-004 5.374e+007 1.145e+014 1.000e+003 1.796e-003 6.156e-004 
9.887e-004 5.391e+007 1.145e+014 1.000e+003 1.852e-003 6.159e-004 
9.901e-004 5.406e+007 1.145e+014 1.000e+003 1.856e-003 6.162e-004 
9.915e-004 5.420e+007 1.145e+014 1.000e+003 1.848e-003 6.166e-004 
9.929e-004 5.433e+007 1.145e+014 1.000e+003 1.753e-003 6.170e-004 
9.942e-004 5.447e+007 1.145e+014 1.000e+003 1.798e-003 6.174e-004 
9.955e-004 5.463e+007 1.145e+014 1.000e+003 2.020e-003 6.176e-004 
9.968e-004 5.476e+007 1.145e+014 1.000e+003 1.815e-003 6.180e-004 
9.981e-004 5.493e+007 1.145e+014 1.000e+003 1.660e-003 6.182e-004 
9.995e-004 5.510e+007 1.145e+014 1.000e+003 2.047e-003 6.184e-004 
1.001e-003 5.526e+007 1.145e+014 1.000e+003 1.871e-003 6.187e-004 
1.002e-003 5.542e+007 1.145e+014 1.000e+003 1.619e-003 6.190e-004 
1.004e-003 5.556e+007 1.145e+014 1.000e+003 1.898e-003 6.194e-004 
1.005e-003 5.572e+007 1.145e+014 1.000e+003 1.797e-003 6.196e-004 
1.006e-003 5.586e+007 1.145e+014 1.000e+003 1.962e-003 6.199e-004 
1.008e-003 5.599e+007 1.145e+014 1.000e+003 1.610e-003 6.203e-004 
1.009e-003 5.613e+007 1.145e+014 1.000e+003 1.773e-003 6.207e-004 
1.010e-003 5.629e+007 1.145e+014 1.000e+003 1.755e-003 6.209e-004 
1.012e-003 5.646e+007 1.145e+014 1.000e+003 1.825e-003 6.211e-004 
1.013e-003 5.661e+007 1.145e+014 1.000e+003 1.805e-003 6.215e-004 
1.014e-003 5.675e+007 1.146e+014 1.000e+003 1.804e-003 6.219e-004 
1.016e-003 5.517e+007 1.140e+014 1.000e+003 2.946e-003 6.341e-004 
1.017e-003 5.368e+007 1.141e+014 1.000e+003 2.042e-003 6.458e-004 
1.019e-003 5.319e+007 1.142e+014 1.000e+003 1.879e-003 6.507e-004 
1.020e-003 5.285e+007 1.142e+014 1.000e+003 1.918e-003 6.546e-004 
1.022e-003 5.247e+007 1.143e+014 1.000e+003 1.850e-003 6.587e-004 
1.023e-003 5.224e+007 1.144e+014 1.000e+003 1.716e-003 6.619e-004 
1.025e-003 5.212e+007 1.145e+014 1.000e+003 1.638e-003 6.642e-004 
1.026e-003 5.201e+007 1.145e+014 1.000e+003 1.801e-003 6.663e-004 
1.027e-003 5.186e+007 1.146e+014 1.000e+003 1.661e-003 6.686e-004 
1.029e-003 5.191e+007 1.146e+014 1.000e+003 1.693e-003 6.696e-004 
1.030e-003 5.199e+007 1.147e+014 1.000e+003 1.602e-003 6.704e-004 
1.031e-003 5.210e+007 1.147e+014 1.000e+003 1.614e-003 6.709e-004 
1.033e-003 5.220e+007 1.147e+014 1.000e+003 1.691e-003 6.715e-004 
1.034e-003 5.212e+007 1.147e+014 1.000e+003 1.877e-003 6.733e-004 
1.035e-003 5.204e+007 1.145e+014 1.000e+003 1.912e-003 6.750e-004 
1.036e-003 5.217e+007 1.145e+014 1.000e+003 1.565e-003 6.753e-004 
1.037e-003 5.232e+007 1.145e+014 1.000e+003 1.567e-003 6.754e-004 
1.038e-003 5.244e+007 1.145e+014 1.000e+003 1.570e-003 6.756e-004 
1.039e-003 5.256e+007 1.145e+014 1.000e+003 1.579e-003 6.758e-004 
1.040e-003 5.267e+007 1.146e+014 1.000e+003 1.593e-003 6.761e-004 
1.041e-003 5.279e+007 1.146e+014 1.000e+003 1.595e-003 6.763e-004 
1.042e-003 5.290e+007 1.146e+014 1.000e+003 1.571e-003 6.766e-004 
1.043e-003 5.300e+007 1.146e+014 1.000e+003 1.578e-003 6.769e-004 
1.045e-003 5.310e+007 1.146e+014 1.000e+003 1.565e-003 6.772e-004 
1.046e-003 5.322e+007 1.146e+014 1.000e+003 1.593e-003 6.774e-004 
1.047e-003 5.333e+007 1.146e+014 1.000e+003 1.589e-003 6.777e-004 
1.048e-003 5.343e+007 1.146e+014 1.000e+003 1.610e-003 6.780e-004 
1.049e-003 5.352e+007 1.146e+014 1.000e+003 1.631e-003 6.784e-004 
1.050e-003 5.364e+007 1.146e+014 1.000e+003 1.599e-003 6.785e-004 
1.051e-003 5.374e+007 1.146e+014 1.000e+003 1.583e-003 6.789e-004 
1.052e-003 5.386e+007 1.146e+014 1.000e+003 1.590e-003 6.791e-004 
1.053e-003 5.397e+007 1.146e+014 1.000e+003 1.600e-003 6.793e-004 
1.054e-003 5.411e+007 1.146e+014 1.000e+003 1.604e-003 6.794e-004 
1.055e-003 5.423e+007 1.146e+014 1.000e+003 1.620e-003 6.796e-004 
1.056e-003 5.435e+007 1.146e+014 1.000e+003 1.616e-003 6.799e-004 
1.057e-003 5.447e+007 1.146e+014 1.000e+003 1.635e-003 6.801e-004 
1.058e-003 5.460e+007 1.146e+014 1.000e+003 1.616e-003 6.802e-004 
1.059e-003 5.471e+007 1.146e+014 1.000e+003 1.583e-003 6.805e-004 
1.060e-003 5.480e+007 1.146e+014 1.000e+003 1.589e-003 6.809e-004 
1.061e-003 5.491e+007 1.147e+014 1.000e+003 1.590e-003 6.811e-004 
1.062e-003 5.499e+007 1.147e+014 1.000e+003 1.589e-003 6.815e-004 
1.063e-003 5.508e+007 1.147e+014 1.000e+003 1.561e-003 6.819e-004 
1.064e-003 5.518e+007 1.147e+014 1.000e+003 1.575e-003 6.821e-004 
1.065e-003 5.530e+007 1.147e+014 1.000e+003 1.596e-003 6.823e-004 
1.066e-003 5.541e+007 1.147e+014 1.000e+003 1.577e-003 6.825e-004 
1.067e-003 5.552e+007 1.147e+014 1.000e+003 1.596e-003 6.827e-004 
1.068e-003 5.542e+007 1.147e+014 1.000e+003 1.955e-003 6.843e-004 
1.069e-003 5.532e+007 1.146e+014 1.000e+003 1.835e-003 6.860e-004 
1.070e-003 5.532e+007 1.146e+014 1.000e+003 1.737e-003 6.869e-004 
1.070e-003 5.537e+007 1.146e+014 1.000e+003 1.780e-003 6.875e-004 
1.071e-003 5.547e+007 1.146e+014 1.000e+003 1.580e-003 6.878e-004 
1.072e-003 5.557e+007 1.146e+014 1.000e+003 1.621e-003 6.880e-004 
1.073e-003 5.563e+007 1.147e+014 1.000e+003 1.589e-003 6.886e-004 
1.074e-003 5.572e+007 1.147e+014 1.000e+003 1.561e-003 6.889e-004 
1.075e-003 5.582e+007 1.147e+014 1.000e+003 1.586e-003 6.892e-004 
1.076e-003 5.593e+007 1.147e+014 1.000e+003 1.590e-003 6.895e-004 
1.077e-003 5.602e+007 1.147e+014 1.000e+003 1.589e-003 6.898e-004 
1.078e-003 5.612e+007 1.147e+014 1.000e+003 1.589e-003 6.901e-004 
1.079e-003 5.620e+007 1.147e+014 1.000e+003 1.584e-003 6.904e-004 
1.080e-003 5.630e+007 1.147e+014 1.000e+003 1.585e-003 6.907e-004 
1.081e-003 5.640e+007 1.147e+014 1.000e+003 1.580e-003 6.910e-004 
1.082e-003 5.648e+007 1.147e+014 1.000e+003 1.591e-003 6.914e-004 
1.083e-003 5.657e+007 1.147e+014 1.000e+003 1.653e-003 6.918e-004 
1.084e-003 5.666e+007 1.147e+014 1.000e+003 1.851e-003 6.921e-004 
1.085e-003 5.676e+007 1.147e+014 1.000e+003 1.622e-003 6.924e-004 
1.086e-003 5.686e+007 1.148e+014 1.000e+003 1.565e-003 6.927e-004 
1.087e-003 5.623e+007 1.144e+014 1.000e+003 2.564e-003 6.979e-004 
1.088e-003 5.587e+007 1.144e+014 1.000e+003 1.600e-003 7.013e-004 
1.089e-003 5.592e+007 1.144e+014 1.000e+003 1.581e-003 7.019e-004 
1.090e-003 5.603e+007 1.144e+014 1.000e+003 1.589e-003 7.020e-004 
1.090e-003 5.615e+007 1.144e+014 1.000e+003 1.573e-003 7.021e-004 
1.091e-003 5.626e+007 1.144e+014 1.000e+003 1.560e-003 7.022e-004 
1.092e-003 5.638e+007 1.144e+014 1.000e+003 1.568e-003 7.022e-004 
1.093e-003 5.648e+007 1.144e+014 1.000e+003 1.601e-003 7.024e-004 
1.094e-003 5.658e+007 1.144e+014 1.000e+003 1.592e-003 7.027e-004 
1.095e-003 5.668e+007 1.144e+014 1.000e+003 1.588e-003 7.028e-004 
1.096e-003 5.678e+007 1.144e+014 1.000e+003 1.594e-003 7.030e-004 
1.097e-003 5.688e+007 1.145e+014 1.000e+003 1.587e-003 7.032e-004 
1.097e-003 5.697e+007 1.145e+014 1.000e+003 1.804e-003 7.035e-004 
1.098e-003 5.704e+007 1.145e+014 1.000e+003 1.608e-003 7.038e-004 
1.099e-003 5.714e+007 1.145e+014 1.000e+003 1.562e-003 7.040e-004 
1.100e-003 5.722e+007 1.145e+014 1.000e+003 1.574e-003 7.042e-004 
1.101e-003 5.731e+007 1.145e+014 1.000e+003 1.584e-003 7.045e-004 
1.102e-003 5.739e+007 1.145e+014 1.000e+003 1.579e-003 7.047e-004 
1.102e-003 5.746e+007 1.145e+014 1.000e+003 1.591e-003 7.051e-004 
1.103e-003 5.754e+007 1.145e+014 1.000e+003 1.585e-003 7.053e-004 
1.104e-003 5.762e+007 1.145e+014 1.000e+003 1.586e-003 7.056e-004 
1.105e-003 5.769e+007 1.145e+014 1.000e+003 1.564e-003 7.060e-004 
1.106e-003 5.777e+007 1.145e+014 1.000e+003 1.622e-003 7.062e-004 
1.107e-003 5.785e+007 1.145e+014 1.000e+003 1.611e-003 7.065e-004 
1.108e-003 5.794e+007 1.145e+014 1.000e+003 1.578e-003 7.068e-004 
1.108e-003 5.805e+007 1.145e+014 1.000e+003 1.617e-003 7.070e-004 
1.109e-003 5.815e+007 1.145e+014 1.000e+003 1.596e-003 7.072e-004 
1.110e-003 5.825e+007 1.145e+014 1.000e+003 1.588e-003 7.074e-004 
1.111e-003 5.835e+007 1.145e+014 1.000e+003 1.671e-003 7.076e-004 
1.112e-003 5.843e+007 1.145e+014 1.000e+003 1.594e-003 7.079e-004 
1.113e-003 5.852e+007 1.146e+014 1.000e+003 1.604e-003 7.081e-004 
1.114e-003 5.864e+007 1.146e+014 1.000e+003 1.600e-003 7.082e-004 
1.115e-003 5.873e+007 1.146e+014 1.000e+003 1.577e-003 7.083e-004 
1.115e-003 5.883e+007 1.146e+014 1.000e+003 1.600e-003 7.085e-004 
1.116e-003 5.893e+007 1.146e+014 1.000e+003 1.563e-003 7.086e-004 
1.117e-003 5.903e+007 1.146e+014 1.000e+003 1.587e-003 7.088e-004 
1.118e-003 5.911e+007 1.146e+014 1.000e+003 1.588e-003 7.090e-004 
1.119e-003 5.921e+007 1.146e+014 1.000e+003 1.596e-003 7.091e-004 
1.119e-003 5.929e+007 1.146e+014 1.000e+003 1.575e-003 7.094e-004 
1.120e-003 5.936e+007 1.146e+014 1.000e+003 1.594e-003 7.097e-004 
1.121e-003 5.946e+007 1.146e+014 1.000e+003 1.569e-003 7.099e-004 
1.122e-003 5.957e+007 1.146e+014 1.000e+003 1.597e-003 7.100e-004 
1.123e-003 5.964e+007 1.146e+014 1.000e+003 1.579e-003 7.104e-004 
1.124e-003 5.972e+007 1.146e+014 1.000e+003 1.582e-003 7.107e-004 
1.125e-003 5.981e+007 1.146e+014 1.000e+003 1.566e-003 7.109e-004 
1.125e-003 5.990e+007 1.146e+014 1.000e+003 1.576e-003 7.112e-004 
1.126e-003 5.998e+007 1.146e+014 1.000e+003 1.615e-003 7.114e-004 
1.127e-003 6.006e+007 1.146e+014 1.000e+003 1.589e-003 7.117e-004 
1.128e-003 6.013e+007 1.146e+014 1.000e+003 1.577e-003 7.120e-004 
1.129e-003 6.011e+007 1.147e+014 1.000e+003 1.634e-003 7.129e-004 
1.130e-003 6.015e+007 1.147e+014 1.000e+003 1.635e-003 7.135e-004 
1.130e-003 6.023e+007 1.148e+014 1.000e+003 2.020e-003 7.138e-004 
1.131e-003 6.032e+007 1.148e+014 1.000e+003 1.962e-003 7.140e-004 
1.132e-003 6.040e+007 1.148e+014 1.000e+003 1.997e-003 7.142e-004 
1.133e-003 6.049e+007 1.148e+014 1.000e+003 1.917e-003 7.144e-004 
1.134e-003 6.057e+007 1.148e+014 1.000e+003 2.086e-003 7.146e-004 
1.134e-003 6.064e+007 1.148e+014 1.000e+003 2.039e-003 7.149e-004 
1.135e-003 6.071e+007 1.148e+014 1.000e+003 2.020e-003 7.152e-004 
1.136e-003 6.079e+007 1.148e+014 1.000e+003 1.572e-003 7.155e-004 
1.137e-003 6.087e+007 1.148e+014 1.000e+003 1.592e-003 7.159e-004 
1.138e-003 6.096e+007 1.148e+014 1.000e+003 1.603e-003 7.161e-004 
1.139e-003 6.105e+007 1.148e+014 1.000e+003 1.637e-003 7.163e-004 
1.139e-003 6.113e+007 1.148e+014 1.000e+003 1.855e-003 7.165e-004 
1.140e-003 6.088e+007 1.145e+014 1.000e+003 2.696e-003 7.190e-004 
1.141e-003 6.088e+007 1.146e+014 1.000e+003 1.731e-003 7.199e-004 
1.142e-003 6.082e+007 1.146e+014 1.000e+003 1.691e-003 7.212e-004 
1.143e-003 6.093e+007 1.146e+014 1.000e+003 1.600e-003 7.213e-004 
1.144e-003 6.103e+007 1.146e+014 1.000e+003 1.587e-003 7.215e-004 
1.144e-003 6.111e+007 1.146e+014 1.000e+003 1.583e-003 7.217e-004 
1.145e-003 6.117e+007 1.146e+014 1.000e+003 1.586e-003 7.222e-004 
1.146e-003 6.127e+007 1.146e+014 1.000e+003 1.570e-003 7.224e-004 
1.147e-003 6.136e+007 1.146e+014 1.000e+003 1.605e-003 7.227e-004 
1.148e-003 6.145e+007 1.147e+014 1.000e+003 1.570e-003 7.230e-004 
1.149e-003 6.154e+007 1.147e+014 1.000e+003 1.561e-003 7.232e-004 
1.150e-003 6.164e+007 1.147e+014 1.000e+003 1.577e-003 7.235e-004 
1.151e-003 6.173e+007 1.147e+014 1.000e+003 1.561e-003 7.237e-004 
1.152e-003 6.181e+007 1.147e+014 1.000e+003 1.579e-003 7.240e-004 
1.152e-003 6.193e+007 1.147e+014 1.000e+003 1.577e-003 7.241e-004 
1.153e-003 6.205e+007 1.147e+014 1.000e+003 1.588e-003 7.242e-004 
1.154e-003 6.214e+007 1.147e+014 1.000e+003 1.583e-003 7.245e-004 
1.155e-003 6.225e+007 1.147e+014 1.000e+003 1.585e-003 7.246e-004 
1.156e-003 6.235e+007 1.147e+014 1.000e+003 1.689e-003 7.249e-004 
1.157e-003 6.243e+007 1.147e+014 1.000e+003 1.586e-003 7.252e-004 
1.158e-003 6.248e+007 1.147e+014 1.000e+003 1.662e-003 7.258e-004 
1.159e-003 6.197e+007 1.149e+014 1.000e+003 1.883e-003 7.302e-004 
1.160e-003 6.189e+007 1.149e+014 1.000e+003 1.594e-003 7.316e-004 
1.161e-003 6.196e+007 1.149e+014 1.000e+003 1.575e-003 7.320e-004 
1.161e-003 6.207e+007 1.149e+014 1.000e+003 1.573e-003 7.322e-004 
1.162e-003 6.216e+007 1.149e+014 1.000e+003 1.584e-003 7.324e-004 
1.163e-003 6.225e+007 1.149e+014 1.000e+003 1.564e-003 7.326e-004 
1.164e-003 6.234e+007 1.149e+014 1.000e+003 1.580e-003 7.328e-004 
1.165e-003 6.242e+007 1.150e+014 1.000e+003 1.583e-003 7.330e-004 
1.166e-003 6.250e+007 1.150e+014 1.000e+003 1.588e-003 7.333e-004 
1.166e-003 6.258e+007 1.150e+014 1.000e+003 1.685e-003 7.335e-004 
1.167e-003 6.270e+007 1.150e+014 1.000e+003 1.601e-003 7.335e-004 
1.168e-003 6.279e+007 1.150e+014 1.000e+003 1.627e-003 7.337e-004 
1.169e-003 6.290e+007 1.150e+014 1.000e+003 1.613e-003 7.337e-004 
1.170e-003 6.303e+007 1.150e+014 1.000e+003 1.564e-003 7.337e-004 
1.170e-003 6.313e+007 1.150e+014 1.000e+003 1.597e-003 7.338e-004 
1.171e-003 6.323e+007 1.150e+014 1.000e+003 1.567e-003 7.340e-004 
1.172e-003 6.332e+007 1.150e+014 1.000e+003 1.589e-003 7.342e-004 
1.173e-003 6.343e+007 1.150e+014 1.000e+003 1.584e-003 7.343e-004 
1.174e-003 6.353e+007 1.150e+014 1.000e+003 1.670e-003 7.344e-004 
1.175e-003 6.364e+007 1.150e+014 1.000e+003 1.622e-003 7.345e-004 
1.176e-003 6.373e+007 1.150e+014 1.000e+003 1.602e-003 7.347e-004 
1.176e-003 6.384e+007 1.150e+014 1.000e+003 1.584e-003 7.349e-004 
1.177e-003 6.394e+007 1.150e+014 1.000e+003 1.594e-003 7.350e-004 
1.178e-003 6.403e+007 1.150e+014 1.000e+003 1.592e-003 7.352e-004 
1.179e-003 6.413e+007 1.150e+014 1.000e+003 1.642e-003 7.353e-004 
1.180e-003 6.423e+007 1.150e+014 1.000e+003 1.601e-003 7.355e-004 
1.181e-003 6.433e+007 1.150e+014 1.000e+003 1.607e-003 7.357e-004 
1.182e-003 6.441e+007 1.151e+014 1.000e+003 1.588e-003 7.360e-004 
1.182e-003 6.451e+007 1.151e+014 1.000e+003 1.619e-003 7.362e-004 
1.183e-003 6.463e+007 1.151e+014 1.000e+003 1.600e-003 7.362e-004 
1.184e-003 6.472e+007 1.151e+014 1.000e+003 1.606e-003 7.364e-004 
1.185e-003 6.481e+007 1.151e+014 1.000e+003 1.587e-003 7.366e-004 
1.186e-003 6.490e+007 1.151e+014 1.000e+003 1.562e-003 7.368e-004 
1.186e-003 6.499e+007 1.151e+014 1.000e+003 1.656e-003 7.369e-004 
1.187e-003 6.512e+007 1.151e+014 1.000e+003 1.593e-003 7.368e-004 
1.188e-003 6.523e+007 1.151e+014 1.000e+003 1.586e-003 7.369e-004 
1.189e-003 6.532e+007 1.151e+014 1.000e+003 1.602e-003 7.370e-004 
1.190e-003 6.543e+007 1.151e+014 1.000e+003 1.575e-003 7.371e-004 
1.191e-003 6.552e+007 1.151e+014 1.000e+003 1.569e-003 7.374e-004 
1.191e-003 6.561e+007 1.151e+014 1.000e+003 1.606e-003 7.376e-004 
1.192e-003 6.569e+007 1.151e+014 1.000e+003 1.580e-003 7.378e-004 
1.193e-003 6.580e+007 1.151e+014 1.000e+003 1.585e-003 7.379e-004 
1.194e-003 6.590e+007 1.151e+014 1.000e+003 1.573e-003 7.380e-004 
1.195e-003 6.600e+007 1.151e+014 1.000e+003 1.595e-003 7.381e-004 
1.196e-003 6.611e+007 1.151e+014 1.000e+003 1.662e-003 7.383e-004 
1.196e-003 6.622e+007 1.151e+014 1.000e+003 1.597e-003 7.384e-004 
1.197e-003 6.632e+007 1.151e+014 1.000e+003 1.595e-003 7.385e-004 
1.198e-003 6.642e+007 1.151e+014 1.000e+003 1.623e-003 7.387e-004 
1.199e-003 6.652e+007 1.152e+014 1.000e+003 1.618e-003 7.389e-004 
1.200e-003 6.663e+007 1.152e+014 1.000e+003 1.575e-003 7.390e-004 
1.201e-003 6.672e+007 1.152e+014 1.000e+003 1.576e-003 7.393e-004 
1.202e-003 6.681e+007 1.152e+014 1.000e+003 1.593e-003 7.395e-004 
1.202e-003 6.688e+007 1.152e+014 1.000e+003 1.588e-003 7.398e-004 
1.203e-003 6.696e+007 1.152e+014 1.000e+003 1.599e-003 7.401e-004 
1.204e-003 6.704e+007 1.152e+014 1.000e+003 1.629e-003 7.404e-004 
1.205e-003 6.713e+007 1.152e+014 1.000e+003 1.576e-003 7.405e-004 
1.206e-003 6.723e+007 1.152e+014 1.000e+003 1.578e-003 7.406e-004 
1.206e-003 6.733e+007 1.152e+014 1.000e+003 1.600e-003 7.407e-004 
1.207e-003 6.741e+007 1.152e+014 1.000e+003 1.591e-003 7.409e-004 
1.208e-003 6.751e+007 1.152e+014 1.000e+003 1.571e-003 7.411e-004 
1.209e-003 6.763e+007 1.152e+014 1.000e+003 1.587e-003 7.412e-004 
1.210e-003 6.772e+007 1.152e+014 1.000e+003 1.580e-003 7.414e-004 
1.211e-003 6.783e+007 1.152e+014 1.000e+003 1.573e-003 7.415e-004 
1.211e-003 6.794e+007 1.152e+014 1.000e+003 1.577e-003 7.415e-004 
1.212e-003 6.804e+007 1.152e+014 1.000e+003 1.606e-003 7.417e-004 
1.213e-003 6.812e+007 1.152e+014 1.000e+003 1.585e-003 7.419e-004 
1.214e-003 6.824e+007 1.152e+014 1.000e+003 1.602e-003 7.418e-004 
1.215e-003 6.834e+007 1.152e+014 1.000e+003 1.589e-003 7.419e-004 
1.215e-003 6.843e+007 1.152e+014 1.000e+003 1.593e-003 7.421e-004 
1.216e-003 6.855e+007 1.152e+014 1.000e+003 1.637e-003 7.422e-004 
1.217e-003 6.867e+007 1.152e+014 1.000e+003 1.589e-003 7.423e-004 
1.218e-003 6.875e+007 1.153e+014 1.000e+003 1.582e-003 7.426e-004 
1.219e-003 6.884e+007 1.153e+014 1.000e+003 1.645e-003 7.428e-004 
1.220e-003 6.893e+007 1.153e+014 1.000e+003 1.576e-003 7.431e-004 
1.221e-003 6.902e+007 1.153e+014 1.000e+003 1.605e-003 7.433e-004 
1.221e-003 6.912e+007 1.153e+014 1.000e+003 1.593e-003 7.434e-004 
1.222e-003 6.923e+007 1.153e+014 1.000e+003 1.596e-003 7.435e-004 
1.223e-003 6.932e+007 1.153e+014 1.000e+003 1.596e-003 7.436e-004 
1.224e-003 6.942e+007 1.153e+014 1.000e+003 1.562e-003 7.438e-004 
1.225e-003 6.951e+007 1.153e+014 1.000e+003 1.567e-003 7.440e-004 
1.226e-003 6.960e+007 1.153e+014 1.000e+003 1.603e-003 7.442e-004 
1.226e-003 6.970e+007 1.153e+014 1.000e+003 1.607e-003 7.444e-004 
1.227e-003 6.979e+007 1.153e+014 1.000e+003 1.594e-003 7.446e-004 
1.228e-003 6.987e+007 1.153e+014 1.000e+003 1.585e-003 7.448e-004 
1.229e-003 6.996e+007 1.153e+014 1.000e+003 1.587e-003 7.450e-004 
1.230e-003 7.005e+007 1.153e+014 1.000e+003 1.603e-003 7.452e-004 
1.231e-003 7.015e+007 1.153e+014 1.000e+003 1.584e-003 7.453e-004 
1.231e-003 7.024e+007 1.153e+014 1.000e+003 1.585e-003 7.455e-004 
1.232e-003 7.031e+007 1.153e+014 1.000e+003 1.571e-003 7.459e-004 
1.233e-003 7.040e+007 1.153e+014 1.000e+003 1.586e-003 7.461e-004 
1.234e-003 7.050e+007 1.154e+014 1.000e+003 1.589e-003 7.462e-004 
1.235e-003 7.059e+007 1.154e+014 1.000e+003 1.582e-003 7.464e-004 
1.235e-003 7.068e+007 1.154e+014 1.000e+003 1.587e-003 7.466e-004 
1.236e-003 7.077e+007 1.154e+014 1.000e+003 1.623e-003 7.468e-004 
1.237e-003 7.089e+007 1.154e+014 1.000e+003 1.606e-003 7.468e-004 
1.238e-003 7.100e+007 1.154e+014 1.000e+003 1.573e-003 7.470e-004 
1.239e-003 7.110e+007 1.154e+014 1.000e+003 1.600e-003 7.471e-004 
1.240e-003 7.120e+007 1.154e+014 1.000e+003 1.657e-003 7.473e-004 
1.241e-003 7.130e+007 1.154e+014 1.000e+003 1.602e-003 7.475e-004 
1.242e-003 7.141e+007 1.154e+014 1.000e+003 2.109e-003 7.476e-004 
1.242e-003 7.151e+007 1.154e+014 1.000e+003 1.598e-003 7.477e-004 
1.243e-003 7.160e+007 1.154e+014 1.000e+003 1.576e-003 7.479e-004 
1.244e-003 7.170e+007 1.154e+014 1.000e+003 1.593e-003 7.480e-004 
1.245e-003 7.181e+007 1.154e+014 1.000e+003 1.590e-003 7.481e-004 
1.246e-003 7.190e+007 1.154e+014 1.000e+003 1.582e-003 7.483e-004 
1.246e-003 7.201e+007 1.154e+014 1.000e+003 1.564e-003 7.484e-004 
1.247e-003 7.211e+007 1.154e+014 1.000e+003 1.578e-003 7.486e-004 
1.248e-003 7.221e+007 1.154e+014 1.000e+003 1.585e-003 7.487e-004 
1.249e-003 7.229e+007 1.154e+014 1.000e+003 1.636e-003 7.490e-004 
1.250e-003 7.239e+007 1.154e+014 1.000e+003 1.590e-003 7.492e-004 
1.251e-003 7.250e+007 1.154e+014 1.000e+003 1.571e-003 7.492e-004 
1.251e-003 7.260e+007 1.155e+014 1.000e+003 1.578e-003 7.493e-004 
1.252e-003 7.269e+007 1.155e+014 1.000e+003 1.593e-003 7.495e-004 
1.253e-003 7.279e+007 1.155e+014 1.000e+003 1.617e-003 7.497e-004 
1.254e-003 7.286e+007 1.155e+014 1.000e+003 1.594e-003 7.501e-004 
1.255e-003 7.293e+007 1.155e+014 1.000e+003 1.593e-003 7.504e-004 
1.256e-003 7.302e+007 1.155e+014 1.000e+003 1.568e-003 7.507e-004 
1.256e-003 7.312e+007 1.155e+014 1.000e+003 1.608e-003 7.508e-004 
1.257e-003 7.322e+007 1.155e+014 1.000e+003 1.592e-003 7.509e-004 
1.258e-003 7.333e+007 1.155e+014 1.000e+003 1.594e-003 7.510e-004 
1.259e-003 7.344e+007 1.155e+014 1.000e+003 1.604e-003 7.512e-004 
1.260e-003 7.354e+007 1.155e+014 1.000e+003 1.572e-003 7.514e-004 
1.261e-003 7.365e+007 1.155e+014 1.000e+003 1.606e-003 7.515e-004 
1.262e-003 7.375e+007 1.155e+014 1.000e+003 1.593e-003 7.517e-004 
1.263e-003 7.384e+007 1.155e+014 1.000e+003 1.587e-003 7.519e-004 
1.264e-003 7.393e+007 1.155e+014 1.000e+003 1.585e-003 7.522e-004 
1.264e-003 7.403e+007 1.155e+014 1.000e+003 1.586e-003 7.524e-004 
1.265e-003 7.413e+007 1.155e+014 1.000e+003 1.568e-003 7.525e-004 
1.266e-003 7.424e+007 1.155e+014 1.000e+003 1.592e-003 7.527e-004 
1.267e-003 7.433e+007 1.155e+014 1.000e+003 1.581e-003 7.528e-004 
1.268e-003 7.441e+007 1.155e+014 1.000e+003 1.604e-003 7.531e-004 
1.269e-003 7.451e+007 1.155e+014 1.000e+003 1.581e-003 7.533e-004 
1.269e-003 7.459e+007 1.155e+014 1.000e+003 1.567e-003 7.535e-004 
1.270e-003 7.468e+007 1.155e+014 1.000e+003 1.585e-003 7.537e-004 
1.271e-003 7.476e+007 1.155e+014 1.000e+003 1.582e-003 7.540e-004 
1.272e-003 7.485e+007 1.156e+014 1.000e+003 1.582e-003 7.542e-004 
1.273e-003 7.494e+007 1.156e+014 1.000e+003 1.597e-003 7.544e-004 
1.273e-003 7.502e+007 1.156e+014 1.000e+003 1.613e-003 7.546e-004 
1.274e-003 7.510e+007 1.156e+014 1.000e+003 1.628e-003 7.549e-004 
1.275e-003 7.518e+007 1.156e+014 1.000e+003 1.590e-003 7.551e-004 
1.276e-003 7.527e+007 1.156e+014 1.000e+003 1.582e-003 7.552e-004 
1.277e-003 7.537e+007 1.156e+014 1.000e+003 1.736e-003 7.553e-004 
1.277e-003 7.541e+007 1.156e+014 1.000e+003 1.589e-003 7.559e-004 
1.278e-003 7.550e+007 1.156e+014 1.000e+003 1.596e-003 7.561e-004 
1.279e-003 7.561e+007 1.156e+014 1.000e+003 1.675e-003 7.563e-004 
1.280e-003 7.571e+007 1.156e+014 1.000e+003 1.681e-003 7.565e-004 
1.281e-003 7.579e+007 1.156e+014 1.000e+003 1.590e-003 7.568e-004 
1.282e-003 7.588e+007 1.156e+014 1.000e+003 1.611e-003 7.571e-004 
1.283e-003 7.597e+007 1.157e+014 1.000e+003 1.568e-003 7.574e-004 
1.284e-003 7.606e+007 1.157e+014 1.000e+003 1.600e-003 7.575e-004 
1.284e-003 7.616e+007 1.157e+014 1.000e+003 1.571e-003 7.577e-004 
1.285e-003 7.626e+007 1.157e+014 1.000e+003 1.583e-003 7.578e-004 
1.286e-003 7.636e+007 1.157e+014 1.000e+003 1.689e-003 7.579e-004 
1.287e-003 7.646e+007 1.157e+014 1.000e+003 1.752e-003 7.581e-004 
1.288e-003 7.653e+007 1.157e+014 1.000e+003 1.594e-003 7.585e-004 
1.289e-003 7.662e+007 1.157e+014 1.000e+003 1.604e-003 7.588e-004 
1.290e-003 7.671e+007 1.157e+014 1.000e+003 1.589e-003 7.590e-004 
1.290e-003 7.681e+007 1.157e+014 1.000e+003 1.596e-003 7.591e-004 
1.291e-003 7.692e+007 1.157e+014 1.000e+003 1.567e-003 7.592e-004 
1.292e-003 7.703e+007 1.157e+014 1.000e+003 1.582e-003 7.592e-004 
1.293e-003 7.714e+007 1.157e+014 1.000e+003 1.578e-003 7.593e-004 
1.294e-003 7.723e+007 1.157e+014 1.000e+003 1.593e-003 7.595e-004 
1.295e-003 7.734e+007 1.157e+014 1.000e+003 1.569e-003 7.596e-004 
1.295e-003 7.743e+007 1.157e+014 1.000e+003 1.584e-003 7.598e-004 
1.296e-003 7.754e+007 1.157e+014 1.000e+003 1.571e-003 7.600e-004 
1.297e-003 7.762e+007 1.157e+014 1.000e+003 1.671e-003 7.602e-004 
1.298e-003 7.771e+007 1.157e+014 1.000e+003 1.715e-003 7.605e-004 
1.299e-003 7.778e+007 1.157e+014 1.000e+003 1.620e-003 7.608e-004 
1.300e-003 7.788e+007 1.157e+014 1.000e+003 1.584e-003 7.610e-004 
1.300e-003 7.798e+007 1.157e+014 1.000e+003 1.730e-003 7.611e-004 
1.301e-003 7.808e+007 1.158e+014 1.000e+003 1.783e-003 7.613e-004 
1.302e-003 7.815e+007 1.158e+014 1.000e+003 1.642e-003 7.618e-004 
1.303e-003 7.815e+007 1.157e+014 1.000e+003 1.744e-003 7.627e-004 
1.304e-003 7.806e+007 1.157e+014 1.000e+003 1.637e-003 7.642e-004 
1.305e-003 7.803e+007 1.157e+014 1.000e+003 1.632e-003 7.653e-004 
1.306e-003 7.806e+007 1.157e+014 1.000e+003 1.579e-003 7.659e-004 
1.307e-003 7.814e+007 1.157e+014 1.000e+003 1.579e-003 7.662e-004 
1.307e-003 7.823e+007 1.157e+014 1.000e+003 1.597e-003 7.664e-004 
1.308e-003 7.833e+007 1.157e+014 1.000e+003 1.755e-003 7.666e-004 
1.309e-003 7.843e+007 1.156e+014 1.000e+003 1.599e-003 7.668e-004 
1.310e-003 7.851e+007 1.156e+014 1.000e+003 1.608e-003 7.671e-004 
1.311e-003 7.859e+007 1.156e+014 1.000e+003 1.684e-003 7.674e-004 
1.312e-003 7.868e+007 1.156e+014 1.000e+003 1.709e-003 7.676e-004 
1.313e-003 7.877e+007 1.156e+014 1.000e+003 1.681e-003 7.678e-004 
1.313e-003 7.886e+007 1.156e+014 1.000e+003 1.600e-003 7.680e-004 
1.314e-003 7.892e+007 1.156e+014 1.000e+003 1.625e-003 7.684e-004 
1.315e-003 7.900e+007 1.156e+014 1.000e+003 1.749e-003 7.687e-004 
1.316e-003 7.908e+007 1.156e+014 1.000e+003 1.597e-003 7.691e-004 
1.317e-003 7.915e+007 1.156e+014 1.000e+003 1.580e-003 7.695e-004 
1.318e-003 7.921e+007 1.157e+014 1.000e+003 1.601e-003 7.699e-004 
1.319e-003 7.928e+007 1.157e+014 1.000e+003 1.561e-003 7.703e-004 
1.319e-003 7.915e+007 1.156e+014 1.000e+003 2.390e-003 7.720e-004 
1.320e-003 7.885e+007 1.156e+014 1.000e+003 3.169e-003 7.750e-004 
1.321e-003 7.879e+007 1.156e+014 1.000e+003 2.410e-003 7.763e-004 
1.322e-003 7.885e+007 1.157e+014 1.000e+003 2.184e-003 7.767e-004 
1.323e-003 7.889e+007 1.157e+014 1.000e+003 1.905e-003 7.772e-004 
1.324e-003 7.890e+007 1.158e+014 1.000e+003 1.794e-003 7.780e-004 
1.325e-003 7.889e+007 1.158e+014 1.000e+003 1.623e-003 7.790e-004 
1.326e-003 7.891e+007 1.158e+014 1.000e+003 1.591e-003 7.798e-004 
1.327e-003 7.894e+007 1.159e+014 1.000e+003 1.618e-003 7.805e-004 
1.327e-003 7.896e+007 1.158e+014 1.000e+003 1.584e-003 7.812e-004 
1.328e-003 7.901e+007 1.158e+014 1.000e+003 1.627e-003 7.818e-004 
1.329e-003 7.906e+007 1.158e+014 1.000e+003 1.588e-003 7.823e-004 
1.330e-003 7.912e+007 1.158e+014 1.000e+003 1.559e-003 7.827e-004 
1.331e-003 7.918e+007 1.158e+014 1.000e+003 1.603e-003 7.831e-004 
1.332e-003 7.925e+007 1.158e+014 1.000e+003 1.592e-003 7.835e-004 
1.333e-003 7.933e+007 1.158e+014 1.000e+003 1.576e-003 7.838e-004 
1.333e-003 7.942e+007 1.158e+014 1.000e+003 1.600e-003 7.841e-004 
1.334e-003 7.949e+007 1.158e+014 1.000e+003 1.580e-003 7.845e-004 
1.335e-003 7.957e+007 1.158e+014 1.000e+003 1.569e-003 7.848e-004 
1.336e-003 7.965e+007 1.158e+014 1.000e+003 1.668e-003 7.850e-004 
1.337e-003 7.972e+007 1.159e+014 1.000e+003 1.586e-003 7.854e-004 
1.338e-003 7.951e+007 1.158e+014 1.000e+003 1.905e-003 7.878e-004 
1.339e-003 7.956e+007 1.158e+014 1.000e+003 1.626e-003 7.884e-004 
1.340e-003 7.963e+007 1.158e+014 1.000e+003 1.641e-003 7.889e-004 
1.341e-003 7.974e+007 1.158e+014 1.000e+003 1.602e-003 7.891e-004 
1.342e-003 7.983e+007 1.158e+014 1.000e+003 1.598e-003 7.895e-004 
1.343e-003 7.991e+007 1.158e+014 1.000e+003 1.672e-003 7.898e-004 
1.343e-003 8.001e+007 1.158e+014 1.000e+003 1.631e-003 7.901e-004 
1.344e-003 8.010e+007 1.158e+014 1.000e+003 1.674e-003 7.903e-004 
1.345e-003 8.019e+007 1.158e+014 1.000e+003 1.708e-003 7.907e-004 
1.346e-003 8.028e+007 1.158e+014 1.000e+003 1.711e-003 7.909e-004 
1.347e-003 8.037e+007 1.158e+014 1.000e+003 1.751e-003 7.913e-004 
1.348e-003 8.045e+007 1.158e+014 1.000e+003 1.707e-003 7.916e-004 
1.349e-003 8.055e+007 1.158e+014 1.000e+003 1.738e-003 7.919e-004 
1.350e-003 8.062e+007 1.158e+014 1.000e+003 1.681e-003 7.924e-004 
1.351e-003 8.070e+007 1.158e+014 1.000e+003 1.618e-003 7.929e-004 
1.352e-003 8.077e+007 1.159e+014 1.000e+003 1.711e-003 7.934e-004 
1.353e-003 8.085e+007 1.159e+014 1.000e+003 1.599e-003 7.938e-004 
1.354e-003 8.091e+007 1.159e+014 1.000e+003 1.610e-003 7.944e-004 
1.355e-003 8.095e+007 1.159e+014 1.000e+003 2.156e-003 7.952e-004 
1.356e-003 8.096e+007 1.159e+014 1.000e+003 1.595e-003 7.961e-004 
1.357e-003 8.097e+007 1.159e+014 1.000e+003 1.717e-003 7.970e-004 
1.358e-003 8.095e+007 1.160e+014 1.000e+003 1.715e-003 7.981e-004 
1.359e-003 8.087e+007 1.160e+014 1.000e+003 1.773e-003 7.997e-004 
1.360e-003 8.065e+007 1.161e+014 1.000e+003 2.048e-003 8.022e-004 
1.361e-003 7.978e+007 1.160e+014 1.000e+003 2.283e-003 8.092e-004 
1.362e-003 7.921e+007 1.161e+014 1.000e+003 2.162e-003 8.141e-004 
1.363e-003 7.865e+007 1.161e+014 1.000e+003 2.242e-003 8.189e-004 
1.364e-003 7.804e+007 1.161e+014 1.000e+003 3.188e-003 8.241e-004 
1.365e-003 7.699e+007 1.161e+014 1.000e+003 3.333e-003 8.322e-004 
1.366e-003 7.618e+007 1.162e+014 1.000e+003 2.953e-003 8.387e-004 
1.367e-003 7.518e+007 1.164e+014 1.000e+003 2.674e-003 8.466e-004 
1.368e-003 7.411e+007 1.167e+014 1.000e+003 2.810e-003 8.551e-004 
1.369e-003 7.269e+007 1.170e+014 1.000e+003 2.094e-003 8.661e-004 
1.370e-003 7.233e+007 1.171e+014 1.000e+003 1.690e-003 8.698e-004 
1.371e-003 7.225e+007 1.172e+014 1.000e+003 1.593e-003 8.715e-004 
1.373e-003 7.230e+007 1.172e+014 1.000e+003 1.949e-003 8.724e-004 
1.374e-003 7.238e+007 1.172e+014 1.000e+003 1.578e-003 8.731e-004 
1.375e-003 7.250e+007 1.172e+014 1.000e+003 1.594e-003 8.735e-004 
1.376e-003 7.264e+007 1.172e+014 1.000e+003 1.572e-003 8.738e-004 
1.377e-003 7.276e+007 1.172e+014 1.000e+003 1.600e-003 8.742e-004 
1.379e-003 7.290e+007 1.172e+014 1.000e+003 1.605e-003 8.745e-004 
1.380e-003 7.304e+007 1.172e+014 1.000e+003 1.580e-003 8.747e-004 
1.381e-003 7.319e+007 1.172e+014 1.000e+003 1.599e-003 8.749e-004 
1.382e-003 7.331e+007 1.173e+014 1.000e+003 1.587e-003 8.753e-004 
1.384e-003 7.345e+007 1.173e+014 1.000e+003 1.692e-003 8.756e-004 
1.385e-003 7.358e+007 1.173e+014 1.000e+003 1.570e-003 8.759e-004 
1.386e-003 7.374e+007 1.173e+014 1.000e+003 1.600e-003 8.760e-004 
1.387e-003 7.391e+007 1.173e+014 1.000e+003 1.576e-003 8.761e-004 
1.389e-003 7.407e+007 1.173e+014 1.000e+003 1.582e-003 8.762e-004 
1.390e-003 7.423e+007 1.173e+014 1.000e+003 1.602e-003 8.765e-004 
1.391e-003 7.437e+007 1.173e+014 1.000e+003 1.585e-003 8.768e-004 
1.392e-003 7.451e+007 1.173e+014 1.000e+003 1.578e-003 8.771e-004 
1.394e-003 7.466e+007 1.173e+014 1.000e+003 1.567e-003 8.773e-004 
1.395e-003 7.480e+007 1.173e+014 1.000e+003 1.592e-003 8.776e-004 
1.396e-003 7.493e+007 1.173e+014 1.000e+003 1.574e-003 8.780e-004 
1.398e-003 7.507e+007 1.174e+014 1.000e+003 1.575e-003 8.782e-004 
1.399e-003 7.520e+007 1.174e+014 1.000e+003 1.596e-003 8.786e-004 
1.400e-003 7.534e+007 1.174e+014 1.000e+003 1.588e-003 8.789e-004 
1.401e-003 7.548e+007 1.174e+014 1.000e+003 1.581e-003 8.792e-004 
1.403e-003 7.562e+007 1.174e+014 1.000e+003 1.604e-003 8.795e-004 
1.404e-003 7.577e+007 1.174e+014 1.000e+003 1.597e-003 8.798e-004 
1.405e-003 7.590e+007 1.174e+014 1.000e+003 1.586e-003 8.801e-004 
1.406e-003 7.604e+007 1.174e+014 1.000e+003 1.584e-003 8.805e-004 
1.408e-003 7.621e+007 1.174e+014 1.000e+003 1.586e-003 8.806e-004 
1.409e-003 7.613e+007 1.174e+014 1.000e+003 1.987e-003 8.825e-004 
1.410e-003 7.570e+007 1.176e+014 1.000e+003 1.754e-003 8.868e-004 
1.412e-003 7.533e+007 1.177e+014 1.000e+003 1.661e-003 8.907e-004 
1.413e-003 7.479e+007 1.179e+014 1.000e+003 1.988e-003 8.959e-004 
1.415e-003 7.333e+007 1.183e+014 1.000e+003 2.655e-003 9.075e-004 
1.416e-003 7.125e+007 1.187e+014 1.000e+003 2.923e-003 9.234e-004 
1.418e-003 6.869e+007 1.192e+014 1.000e+003 3.460e-003 9.427e-004 
1.419e-003 6.669e+007 1.188e+014 1.000e+003 3.576e-003 9.579e-004 
1.420e-003 6.545e+007 1.188e+014 1.000e+003 2.319e-003 9.675e-004 
1.421e-003 6.532e+007 1.188e+014 1.000e+003 1.876e-003 9.694e-004 
1.422e-003 6.526e+007 1.189e+014 1.000e+003 2.277e-003 9.708e-004 
1.423e-003 6.518e+007 1.189e+014 1.000e+003 1.989e-003 9.724e-004 
1.424e-003 6.511e+007 1.189e+014 1.000e+003 1.950e-003 9.738e-004 
1.425e-003 6.495e+007 1.190e+014 1.000e+003 1.972e-003 9.759e-004 
1.426e-003 6.485e+007 1.191e+014 1.000e+003 1.996e-003 9.776e-004 
1.427e-003 6.390e+007 1.184e+014 1.000e+003 3.135e-003 9.851e-004 
1.428e-003 6.294e+007 1.181e+014 1.000e+003 2.874e-003 9.925e-004 
1.429e-003 6.096e+007 1.168e+014 1.000e+003 4.129e-003 1.007e-003 
1.430e-003 5.895e+007 1.162e+014 1.000e+003 3.470e-003 1.023e-003 
1.432e-003 5.666e+007 1.158e+014 1.000e+003 2.528e-003 1.040e-003 
1.433e-003 5.477e+007 1.154e+014 1.000e+003 4.688e-003 1.054e-003 
1.435e-003 5.103e+007 1.150e+014 1.000e+003 5.232e-003 1.082e-003 
1.436e-003 4.751e+007 1.148e+014 1.000e+003 3.230e-003 1.107e-003 
1.438e-003 4.550e+007 1.148e+014 1.000e+003 2.919e-003 1.123e-003 
1.439e-003 4.382e+007 1.150e+014 1.000e+003 2.497e-003 1.136e-003 
1.441e-003 4.288e+007 1.151e+014 1.000e+003 2.312e-003 1.144e-003 
1.442e-003 4.242e+007 1.150e+014 1.000e+003 1.945e-003 1.149e-003 
1.444e-003 4.077e+007 1.145e+014 1.000e+003 3.480e-003 1.162e-003 
1.445e-003 3.918e+007 1.145e+014 1.000e+003 3.079e-003 1.174e-003 
1.446e-003 3.852e+007 1.145e+014 1.000e+003 2.685e-003 1.180e-003 
1.448e-003 3.821e+007 1.145e+014 1.000e+003 1.897e-003 1.184e-003 
1.450e-003 3.842e+007 1.145e+014 1.000e+003 1.816e-003 1.184e-003 
1.451e-003 3.864e+007 1.145e+014 1.000e+003 1.674e-003 1.184e-003 
1.453e-003 3.886e+007 1.146e+014 1.000e+003 1.818e-003 1.184e-003 
1.454e-003 3.907e+007 1.146e+014 1.000e+003 1.617e-003 1.184e-003 
1.456e-003 3.923e+007 1.146e+014 1.000e+003 1.759e-003 1.184e-003 
1.457e-003 3.937e+007 1.146e+014 1.000e+003 1.802e-003 1.185e-003 
1.459e-003 3.958e+007 1.146e+014 1.000e+003 1.734e-003 1.185e-003 
1.460e-003 3.974e+007 1.146e+014 1.000e+003 1.683e-003 1.185e-003 
1.461e-003 3.986e+007 1.146e+014 1.000e+003 1.594e-003 1.185e-003 
1.462e-003 3.999e+007 1.146e+014 1.000e+003 1.653e-003 1.185e-003 
1.463e-003 4.013e+007 1.146e+014 1.000e+003 1.683e-003 1.186e-003 
1.465e-003 4.025e+007 1.146e+014 1.000e+003 1.668e-003 1.186e-003 
1.466e-003 4.038e+007 1.146e+014 1.000e+003 1.631e-003 1.187e-003 
1.468e-003 4.055e+007 1.146e+014 1.000e+003 1.564e-003 1.187e-003 
1.469e-003 4.064e+007 1.147e+014 1.000e+003 1.645e-003 1.187e-003 
1.470e-003 4.075e+007 1.147e+014 1.000e+003 1.653e-003 1.188e-003 
1.470e-003 4.084e+007 1.147e+014 1.000e+003 1.604e-003 1.188e-003 
1.471e-003 4.095e+007 1.147e+014 1.000e+003 1.643e-003 1.188e-003 
1.473e-003 4.106e+007 1.147e+014 1.000e+003 1.682e-003 1.189e-003 
1.474e-003 4.121e+007 1.147e+014 1.000e+003 1.720e-003 1.189e-003 
1.476e-003 4.132e+007 1.147e+014 1.000e+003 1.669e-003 1.190e-003 
1.477e-003 4.141e+007 1.147e+014 1.000e+003 1.650e-003 1.191e-003 
1.478e-003 4.152e+007 1.147e+014 1.000e+003 1.664e-003 1.191e-003 
1.479e-003 4.166e+007 1.147e+014 1.000e+003 1.687e-003 1.191e-003 
1.480e-003 4.175e+007 1.147e+014 1.000e+003 1.675e-003 1.191e-003 
1.481e-003 4.183e+007 1.147e+014 1.000e+003 1.614e-003 1.191e-003 
1.482e-003 4.191e+007 1.147e+014 1.000e+003 1.636e-003 1.192e-003 
1.482e-003 4.202e+007 1.147e+014 1.000e+003 1.648e-003 1.192e-003 
1.483e-003 4.211e+007 1.147e+014 1.000e+003 1.648e-003 1.192e-003 
1.484e-003 4.220e+007 1.147e+014 1.000e+003 1.611e-003 1.192e-003 
1.484e-003 4.228e+007 1.147e+014 1.000e+003 1.639e-003 1.192e-003 
1.485e-003 4.238e+007 1.148e+014 1.000e+003 1.666e-003 1.192e-003 
1.486e-003 4.248e+007 1.148e+014 1.000e+003 1.597e-003 1.192e-003 
1.487e-003 4.256e+007 1.148e+014 1.000e+003 1.642e-003 1.192e-003 
1.487e-003 4.265e+007 1.148e+014 1.000e+003 1.640e-003 1.192e-003 
1.488e-003 4.274e+007 1.148e+014 1.000e+003 1.644e-003 1.192e-003 
1.489e-003 4.283e+007 1.148e+014 1.000e+003 1.632e-003 1.193e-003 
1.490e-003 4.291e+007 1.148e+014 1.000e+003 1.658e-003 1.193e-003 
1.490e-003 4.301e+007 1.148e+014 1.000e+003 1.648e-003 1.193e-003 
1.491e-003 4.310e+007 1.148e+014 1.000e+003 1.648e-003 1.193e-003 
1.492e-003 4.318e+007 1.148e+014 1.000e+003 1.610e-003 1.193e-003 
1.492e-003 4.327e+007 1.148e+014 1.000e+003 1.664e-003 1.193e-003 
1.493e-003 4.336e+007 1.148e+014 1.000e+003 1.632e-003 1.193e-003 
1.494e-003 4.344e+007 1.148e+014 1.000e+003 1.673e-003 1.193e-003 
1.495e-003 4.352e+007 1.148e+014 1.000e+003 1.654e-003 1.193e-003 
1.495e-003 4.362e+007 1.148e+014 1.000e+003 1.634e-003 1.193e-003 
1.496e-003 4.371e+007 1.148e+014 1.000e+003 1.598e-003 1.194e-003 
1.497e-003 4.379e+007 1.148e+014 1.000e+003 1.629e-003 1.194e-003 
1.497e-003 4.388e+007 1.148e+014 1.000e+003 1.571e-003 1.194e-003 
1.498e-003 4.398e+007 1.148e+014 1.000e+003 1.671e-003 1.194e-003 
1.499e-003 4.408e+007 1.148e+014 1.000e+003 1.614e-003 1.194e-003 
1.500e-003 4.416e+007 1.148e+014 1.000e+003 1.566e-003 1.194e-003 
1.500e-003 4.426e+007 1.148e+014 1.000e+003 1.629e-003 1.194e-003 
1.501e-003 4.434e+007 1.148e+014 1.000e+003 1.670e-003 1.194e-003 
1.502e-003 4.443e+007 1.148e+014 1.000e+003 1.590e-003 1.194e-003 
1.502e-003 4.452e+007 1.148e+014 1.000e+003 1.712e-003 1.194e-003 
1.503e-003 4.461e+007 1.148e+014 1.000e+003 1.604e-003 1.194e-003 
1.504e-003 4.468e+007 1.149e+014 1.000e+003 1.691e-003 1.195e-003 
1.504e-003 4.478e+007 1.149e+014 1.000e+003 1.669e-003 1.195e-003 
1.505e-003 4.488e+007 1.149e+014 1.000e+003 1.661e-003 1.195e-003 
1.506e-003 4.496e+007 1.149e+014 1.000e+003 1.577e-003 1.195e-003 
1.507e-003 4.505e+007 1.149e+014 1.000e+003 1.687e-003 1.195e-003 
1.507e-003 4.513e+007 1.149e+014 1.000e+003 1.639e-003 1.195e-003 
1.508e-003 4.521e+007 1.149e+014 1.000e+003 1.683e-003 1.195e-003 
1.509e-003 4.530e+007 1.149e+014 1.000e+003 1.649e-003 1.195e-003 
1.509e-003 4.539e+007 1.149e+014 1.000e+003 1.634e-003 1.195e-003 
1.510e-003 4.549e+007 1.149e+014 1.000e+003 1.650e-003 1.195e-003 
1.511e-003 4.558e+007 1.149e+014 1.000e+003 1.676e-003 1.195e-003 
1.512e-003 4.567e+007 1.149e+014 1.000e+003 1.673e-003 1.195e-003 
1.512e-003 4.575e+007 1.149e+014 1.000e+003 1.652e-003 1.196e-003 
1.513e-003 4.583e+007 1.149e+014 1.000e+003 1.632e-003 1.196e-003 
1.514e-003 4.593e+007 1.149e+014 1.000e+003 1.678e-003 1.196e-003 
1.514e-003 4.601e+007 1.149e+014 1.000e+003 1.649e-003 1.196e-003 
1.515e-003 4.609e+007 1.149e+014 1.000e+003 1.659e-003 1.196e-003 
1.516e-003 4.619e+007 1.149e+014 1.000e+003 1.690e-003 1.196e-003 
1.516e-003 4.627e+007 1.149e+014 1.000e+003 1.634e-003 1.196e-003 
1.517e-003 4.634e+007 1.149e+014 1.000e+003 1.627e-003 1.196e-003 
1.518e-003 4.641e+007 1.149e+014 1.000e+003 1.656e-003 1.197e-003 
1.519e-003 4.650e+007 1.149e+014 1.000e+003 1.574e-003 1.197e-003 
1.519e-003 4.658e+007 1.149e+014 1.000e+003 1.673e-003 1.197e-003 
1.520e-003 4.666e+007 1.149e+014 1.000e+003 1.608e-003 1.197e-003 
1.521e-003 4.675e+007 1.149e+014 1.000e+003 1.630e-003 1.197e-003 
1.521e-003 4.683e+007 1.149e+014 1.000e+003 1.613e-003 1.197e-003 
1.522e-003 4.691e+007 1.149e+014 1.000e+003 1.670e-003 1.197e-003 
1.523e-003 4.699e+007 1.150e+014 1.000e+003 1.734e-003 1.198e-003 
1.523e-003 4.707e+007 1.150e+014 1.000e+003 1.682e-003 1.198e-003 
1.524e-003 4.715e+007 1.150e+014 1.000e+003 1.662e-003 1.198e-003 
1.525e-003 4.723e+007 1.150e+014 1.000e+003 1.633e-003 1.198e-003 
1.526e-003 4.732e+007 1.150e+014 1.000e+003 1.633e-003 1.198e-003 
1.526e-003 4.740e+007 1.150e+014 1.000e+003 1.692e-003 1.198e-003 
1.527e-003 4.749e+007 1.150e+014 1.000e+003 1.662e-003 1.198e-003 
1.528e-003 4.757e+007 1.150e+014 1.000e+003 1.692e-003 1.198e-003 
1.528e-003 4.765e+007 1.150e+014 1.000e+003 1.622e-003 1.199e-003 
1.529e-003 4.773e+007 1.150e+014 1.000e+003 1.616e-003 1.199e-003 
1.530e-003 4.782e+007 1.150e+014 1.000e+003 1.661e-003 1.199e-003 
1.530e-003 4.788e+007 1.150e+014 1.000e+003 1.637e-003 1.199e-003 
1.531e-003 4.795e+007 1.150e+014 1.000e+003 1.641e-003 1.199e-003 
1.532e-003 4.803e+007 1.150e+014 1.000e+003 1.660e-003 1.200e-003 
1.533e-003 4.810e+007 1.150e+014 1.000e+003 1.636e-003 1.200e-003 
1.533e-003 4.817e+007 1.150e+014 1.000e+003 1.657e-003 1.200e-003 
1.534e-003 4.826e+007 1.150e+014 1.000e+003 1.619e-003 1.200e-003 
1.535e-003 4.834e+007 1.150e+014 1.000e+003 1.622e-003 1.200e-003 
1.535e-003 4.841e+007 1.150e+014 1.000e+003 1.665e-003 1.200e-003 
1.536e-003 4.850e+007 1.150e+014 1.000e+003 1.666e-003 1.200e-003 
1.537e-003 4.859e+007 1.150e+014 1.000e+003 1.666e-003 1.201e-003 
1.537e-003 4.866e+007 1.150e+014 1.000e+003 1.660e-003 1.201e-003 
1.538e-003 4.873e+007 1.151e+014 1.000e+003 1.561e-003 1.201e-003 
1.539e-003 4.883e+007 1.150e+014 1.000e+003 1.620e-003 1.201e-003 
1.540e-003 4.893e+007 1.151e+014 1.000e+003 1.625e-003 1.201e-003 
1.540e-003 4.903e+007 1.151e+014 1.000e+003 1.700e-003 1.201e-003 
1.541e-003 4.912e+007 1.151e+014 1.000e+003 1.568e-003 1.201e-003 
1.542e-003 4.923e+007 1.151e+014 1.000e+003 1.634e-003 1.201e-003 
1.542e-003 4.932e+007 1.151e+014 1.000e+003 1.614e-003 1.201e-003 
1.543e-003 4.941e+007 1.151e+014 1.000e+003 1.648e-003 1.201e-003 
1.544e-003 4.951e+007 1.151e+014 1.000e+003 1.694e-003 1.201e-003 
1.544e-003 4.962e+007 1.151e+014 1.000e+003 1.695e-003 1.201e-003 
1.545e-003 4.970e+007 1.151e+014 1.000e+003 1.640e-003 1.201e-003 
1.546e-003 4.978e+007 1.151e+014 1.000e+003 1.653e-003 1.201e-003 
1.546e-003 4.984e+007 1.151e+014 1.000e+003 1.676e-003 1.202e-003 
1.547e-003 4.993e+007 1.151e+014 1.000e+003 1.695e-003 1.202e-003 
1.548e-003 5.003e+007 1.151e+014 1.000e+003 1.667e-003 1.202e-003 
1.549e-003 5.010e+007 1.151e+014 1.000e+003 1.679e-003 1.202e-003 
1.549e-003 5.018e+007 1.151e+014 1.000e+003 1.612e-003 1.202e-003 
1.550e-003 5.028e+007 1.151e+014 1.000e+003 1.638e-003 1.202e-003 
1.551e-003 5.037e+007 1.151e+014 1.000e+003 1.653e-003 1.202e-003 
1.551e-003 5.045e+007 1.151e+014 1.000e+003 1.754e-003 1.202e-003 
1.552e-003 5.054e+007 1.151e+014 1.000e+003 1.817e-003 1.202e-003 
1.553e-003 5.065e+007 1.151e+014 1.000e+003 1.703e-003 1.202e-003 
1.553e-003 5.075e+007 1.151e+014 1.000e+003 1.680e-003 1.202e-003 
1.554e-003 5.083e+007 1.151e+014 1.000e+003 1.680e-003 1.202e-003 
1.555e-003 5.091e+007 1.151e+014 1.000e+003 1.651e-003 1.202e-003 
1.555e-003 5.099e+007 1.151e+014 1.000e+003 1.702e-003 1.203e-003 
1.556e-003 5.107e+007 1.151e+014 1.000e+003 1.580e-003 1.203e-003 
1.557e-003 5.113e+007 1.151e+014 1.000e+003 1.723e-003 1.203e-003 
1.557e-003 5.123e+007 1.152e+014 1.000e+003 1.589e-003 1.203e-003 
1.558e-003 5.132e+007 1.152e+014 1.000e+003 1.833e-003 1.203e-003 
1.559e-003 5.142e+007 1.152e+014 1.000e+003 1.638e-003 1.203e-003 
1.560e-003 5.150e+007 1.152e+014 1.000e+003 1.672e-003 1.203e-003 
1.560e-003 5.159e+007 1.152e+014 1.000e+003 1.658e-003 1.203e-003 
1.561e-003 5.168e+007 1.152e+014 1.000e+003 1.642e-003 1.203e-003 
1.562e-003 5.177e+007 1.152e+014 1.000e+003 1.641e-003 1.203e-003 
1.562e-003 5.186e+007 1.152e+014 1.000e+003 1.625e-003 1.203e-003 
1.563e-003 5.194e+007 1.152e+014 1.000e+003 1.581e-003 1.204e-003 
1.564e-003 5.203e+007 1.152e+014 1.000e+003 1.689e-003 1.204e-003 
1.564e-003 5.212e+007 1.152e+014 1.000e+003 1.696e-003 1.204e-003 
1.565e-003 5.221e+007 1.152e+014 1.000e+003 1.676e-003 1.204e-003 
1.566e-003 5.231e+007 1.152e+014 1.000e+003 1.678e-003 1.204e-003 
1.566e-003 5.239e+007 1.152e+014 1.000e+003 1.679e-003 1.204e-003 
1.567e-003 5.248e+007 1.152e+014 1.000e+003 1.671e-003 1.204e-003 
1.568e-003 5.256e+007 1.152e+014 1.000e+003 1.647e-003 1.204e-003 
1.568e-003 5.266e+007 1.152e+014 1.000e+003 1.660e-003 1.204e-003 
1.569e-003 5.274e+007 1.152e+014 1.000e+003 1.665e-003 1.204e-003 
1.570e-003 5.281e+007 1.152e+014 1.000e+003 1.591e-003 1.204e-003 
1.570e-003 5.290e+007 1.152e+014 1.000e+003 1.666e-003 1.204e-003 
1.571e-003 5.300e+007 1.152e+014 1.000e+003 1.729e-003 1.204e-003 
1.572e-003 5.310e+007 1.152e+014 1.000e+003 1.661e-003 1.204e-003 
1.572e-003 5.319e+007 1.152e+014 1.000e+003 1.594e-003 1.204e-003 
1.573e-003 5.328e+007 1.152e+014 1.000e+003 1.651e-003 1.205e-003 
1.574e-003 5.337e+007 1.153e+014 1.000e+003 1.593e-003 1.205e-003 
1.575e-003 5.346e+007 1.152e+014 1.000e+003 1.742e-003 1.205e-003 
1.575e-003 5.353e+007 1.153e+014 1.000e+003 1.627e-003 1.205e-003 
1.576e-003 5.361e+007 1.153e+014 1.000e+003 1.669e-003 1.205e-003 
1.577e-003 5.369e+007 1.153e+014 1.000e+003 1.691e-003 1.205e-003 
1.577e-003 5.378e+007 1.153e+014 1.000e+003 1.712e-003 1.205e-003 
1.578e-003 5.387e+007 1.153e+014 1.000e+003 1.687e-003 1.205e-003 
1.579e-003 5.396e+007 1.153e+014 1.000e+003 1.658e-003 1.205e-003 
1.579e-003 5.406e+007 1.153e+014 1.000e+003 1.650e-003 1.205e-003 
1.580e-003 5.415e+007 1.153e+014 1.000e+003 1.682e-003 1.205e-003 
1.581e-003 5.423e+007 1.153e+014 1.000e+003 1.572e-003 1.205e-003 
1.581e-003 5.431e+007 1.153e+014 1.000e+003 1.641e-003 1.206e-003 
1.582e-003 5.439e+007 1.153e+014 1.000e+003 1.609e-003 1.206e-003 
1.583e-003 5.447e+007 1.153e+014 1.000e+003 1.656e-003 1.206e-003 
1.583e-003 5.455e+007 1.153e+014 1.000e+003 1.653e-003 1.206e-003 
1.584e-003 5.465e+007 1.153e+014 1.000e+003 1.699e-003 1.206e-003 
1.585e-003 5.479e+007 1.152e+014 1.000e+003 1.644e-003 1.206e-003 
1.587e-003 5.501e+007 1.152e+014 1.000e+003 1.861e-003 1.206e-003 
1.589e-003 5.523e+007 1.152e+014 1.000e+003 1.647e-003 1.206e-003 
1.590e-003 5.545e+007 1.153e+014 1.000e+003 1.674e-003 1.207e-003 
1.592e-003 5.566e+007 1.153e+014 1.000e+003 1.639e-003 1.207e-003 
1.594e-003 5.586e+007 1.153e+014 1.000e+003 1.801e-003 1.207e-003 
1.595e-003 5.606e+007 1.153e+014 1.000e+003 1.650e-003 1.207e-003 
1.597e-003 5.627e+007 1.153e+014 1.000e+003 1.755e-003 1.208e-003 
1.599e-003 5.650e+007 1.153e+014 1.000e+003 1.748e-003 1.208e-003 
1.600e-003 5.673e+007 1.153e+014 1.000e+003 1.717e-003 1.208e-003 
1.602e-003 5.693e+007 1.153e+014 1.000e+003 1.658e-003 1.208e-003 
1.604e-003 5.714e+007 1.153e+014 1.000e+003 1.585e-003 1.208e-003 
1.605e-003 5.735e+007 1.153e+014 1.000e+003 1.650e-003 1.209e-003 
1.607e-003 5.756e+007 1.154e+014 1.000e+003 1.576e-003 1.209e-003 
1.609e-003 5.776e+007 1.154e+014 1.000e+003 1.637e-003 1.209e-003 
1.610e-003 5.798e+007 1.154e+014 1.000e+003 1.813e-003 1.209e-003 
1.612e-003 5.817e+007 1.154e+014 1.000e+003 1.780e-003 1.210e-003 
1.614e-003 5.838e+007 1.154e+014 1.000e+003 1.858e-003 1.210e-003 
1.615e-003 5.859e+007 1.154e+014 1.000e+003 1.675e-003 1.210e-003 
1.617e-003 5.881e+007 1.154e+014 1.000e+003 1.603e-003 1.210e-003 
1.619e-003 5.903e+007 1.154e+014 1.000e+003 1.745e-003 1.210e-003 
1.620e-003 5.925e+007 1.154e+014 1.000e+003 1.704e-003 1.210e-003 
1.622e-003 5.947e+007 1.154e+014 1.000e+003 1.650e-003 1.211e-003 
1.624e-003 5.968e+007 1.154e+014 1.000e+003 1.766e-003 1.211e-003 
1.625e-003 5.989e+007 1.155e+014 1.000e+003 1.810e-003 1.211e-003 
1.627e-003 6.006e+007 1.155e+014 1.000e+003 1.773e-003 1.211e-003 
1.629e-003 6.026e+007 1.155e+014 1.000e+003 1.737e-003 1.212e-003 
1.630e-003 6.046e+007 1.155e+014 1.000e+003 1.761e-003 1.212e-003 
1.632e-003 6.065e+007 1.155e+014 1.000e+003 1.633e-003 1.212e-003 
1.634e-003 6.085e+007 1.155e+014 1.000e+003 1.687e-003 1.213e-003 
1.635e-003 6.106e+007 1.155e+014 1.000e+003 2.005e-003 1.213e-003 
1.637e-003 6.125e+007 1.155e+014 1.000e+003 1.696e-003 1.213e-003 
1.639e-003 6.144e+007 1.155e+014 1.000e+003 1.697e-003 1.214e-003 
1.640e-003 6.163e+007 1.156e+014 1.000e+003 1.733e-003 1.214e-003 
1.642e-003 6.185e+007 1.156e+014 1.000e+003 1.733e-003 1.214e-003 
1.644e-003 6.206e+007 1.156e+014 1.000e+003 1.594e-003 1.214e-003 
1.645e-003 6.227e+007 1.156e+014 1.000e+003 1.709e-003 1.214e-003 
1.647e-003 6.246e+007 1.156e+014 1.000e+003 1.687e-003 1.215e-003 
1.648e-003 6.266e+007 1.156e+014 1.000e+003 1.659e-003 1.215e-003 
1.650e-003 6.285e+007 1.156e+014 1.000e+003 1.589e-003 1.215e-003 
1.652e-003 6.303e+007 1.156e+014 1.000e+003 1.701e-003 1.216e-003 
1.653e-003 6.320e+007 1.157e+014 1.000e+003 1.727e-003 1.216e-003 
1.655e-003 6.337e+007 1.157e+014 1.000e+003 1.728e-003 1.217e-003 
1.657e-003 6.356e+007 1.157e+014 1.000e+003 1.711e-003 1.217e-003 
1.658e-003 6.376e+007 1.157e+014 1.000e+003 1.702e-003 1.217e-003 
1.660e-003 6.397e+007 1.157e+014 1.000e+003 1.697e-003 1.217e-003 
1.661e-003 6.416e+007 1.157e+014 1.000e+003 1.650e-003 1.217e-003 
1.663e-003 6.435e+007 1.157e+014 1.000e+003 1.784e-003 1.218e-003 
1.665e-003 6.453e+007 1.157e+014 1.000e+003 1.670e-003 1.218e-003 
1.666e-003 6.470e+007 1.157e+014 1.000e+003 1.691e-003 1.219e-003 
1.668e-003 6.486e+007 1.158e+014 1.000e+003 1.671e-003 1.219e-003 
1.669e-003 6.503e+007 1.158e+014 1.000e+003 1.720e-003 1.219e-003 
1.671e-003 6.522e+007 1.158e+014 1.000e+003 1.674e-003 1.220e-003 
1.672e-003 6.542e+007 1.158e+014 1.000e+003 1.619e-003 1.220e-003 
1.674e-003 6.561e+007 1.158e+014 1.000e+003 1.592e-003 1.220e-003 
1.676e-003 6.581e+007 1.158e+014 1.000e+003 1.697e-003 1.220e-003 
1.677e-003 6.599e+007 1.158e+014 1.000e+003 1.738e-003 1.221e-003 
1.679e-003 6.616e+007 1.158e+014 1.000e+003 1.720e-003 1.221e-003 
1.680e-003 6.634e+007 1.158e+014 1.000e+003 1.717e-003 1.221e-003 
1.682e-003 6.654e+007 1.159e+014 1.000e+003 1.654e-003 1.221e-003 
1.683e-003 6.673e+007 1.159e+014 1.000e+003 1.666e-003 1.222e-003 
1.685e-003 6.692e+007 1.159e+014 1.000e+003 1.698e-003 1.222e-003 
1.687e-003 6.712e+007 1.159e+014 1.000e+003 1.631e-003 1.222e-003 
1.688e-003 6.731e+007 1.159e+014 1.000e+003 1.658e-003 1.222e-003 
1.690e-003 6.750e+007 1.159e+014 1.000e+003 1.709e-003 1.223e-003 
1.691e-003 6.767e+007 1.159e+014 1.000e+003 1.657e-003 1.223e-003 
1.693e-003 6.784e+007 1.159e+014 1.000e+003 1.657e-003 1.223e-003 
1.694e-003 6.801e+007 1.159e+014 1.000e+003 1.639e-003 1.223e-003 
1.696e-003 6.819e+007 1.160e+014 1.000e+003 1.612e-003 1.224e-003 
1.697e-003 6.835e+007 1.160e+014 1.000e+003 1.670e-003 1.224e-003 
1.699e-003 6.852e+007 1.160e+014 1.000e+003 1.771e-003 1.225e-003 
1.700e-003 6.869e+007 1.160e+014 1.000e+003 1.817e-003 1.225e-003 
1.702e-003 6.886e+007 1.160e+014 1.000e+003 1.707e-003 1.225e-003 
1.703e-003 6.902e+007 1.160e+014 1.000e+003 1.631e-003 1.225e-003 
1.704e-003 6.917e+007 1.160e+014 1.000e+003 1.755e-003 1.226e-003 
1.706e-003 6.935e+007 1.160e+014 1.000e+003 1.791e-003 1.226e-003 
1.707e-003 6.951e+007 1.160e+014 1.000e+003 1.803e-003 1.226e-003 
1.709e-003 6.967e+007 1.161e+014 1.000e+003 1.827e-003 1.227e-003 
1.710e-003 6.987e+007 1.161e+014 1.000e+003 1.829e-003 1.227e-003 
1.712e-003 7.004e+007 1.161e+014 1.000e+003 1.890e-003 1.227e-003 
1.713e-003 7.022e+007 1.161e+014 1.000e+003 1.751e-003 1.227e-003 
1.714e-003 7.039e+007 1.161e+014 1.000e+003 1.805e-003 1.227e-003 
1.716e-003 7.057e+007 1.161e+014 1.000e+003 1.678e-003 1.228e-003 
1.717e-003 7.075e+007 1.161e+014 1.000e+003 1.709e-003 1.228e-003 
1.719e-003 7.093e+007 1.161e+014 1.000e+003 1.726e-003 1.228e-003 
1.720e-003 7.110e+007 1.161e+014 1.000e+003 1.708e-003 1.228e-003 
1.721e-003 7.131e+007 1.162e+014 1.000e+003 1.759e-003 1.228e-003 
1.723e-003 7.147e+007 1.162e+014 1.000e+003 1.725e-003 1.228e-003 
1.724e-003 7.163e+007 1.162e+014 1.000e+003 1.684e-003 1.229e-003 
1.726e-003 7.176e+007 1.162e+014 1.000e+003 1.673e-003 1.229e-003 
1.727e-003 7.192e+007 1.162e+014 1.000e+003 1.659e-003 1.229e-003 
1.728e-003 7.208e+007 1.162e+014 1.000e+003 1.801e-003 1.230e-003 
1.730e-003 7.226e+007 1.162e+014 1.000e+003 1.662e-003 1.230e-003 
1.731e-003 7.243e+007 1.162e+014 1.000e+003 1.702e-003 1.230e-003 
1.732e-003 7.260e+007 1.162e+014 1.000e+003 1.659e-003 1.230e-003 
1.734e-003 7.276e+007 1.163e+014 1.000e+003 1.667e-003 1.230e-003 
1.735e-003 7.292e+007 1.163e+014 1.000e+003 1.651e-003 1.231e-003 
1.736e-003 7.310e+007 1.163e+014 1.000e+003 1.671e-003 1.231e-003 
1.738e-003 7.324e+007 1.163e+014 1.000e+003 1.667e-003 1.231e-003 
1.739e-003 7.340e+007 1.163e+014 1.000e+003 1.727e-003 1.231e-003 
1.740e-003 7.354e+007 1.163e+014 1.000e+003 2.033e-003 1.231e-003 
1.741e-003 7.370e+007 1.163e+014 1.000e+003 1.897e-003 1.231e-003 
1.743e-003 7.386e+007 1.163e+014 1.000e+003 1.631e-003 1.232e-003 
1.744e-003 7.399e+007 1.163e+014 1.000e+003 2.086e-003 1.232e-003 
1.745e-003 7.414e+007 1.164e+014 1.000e+003 1.720e-003 1.232e-003 
1.746e-003 7.428e+007 1.164e+014 1.000e+003 1.844e-003 1.232e-003 
1.747e-003 7.441e+007 1.164e+014 1.000e+003 1.607e-003 1.233e-003 
1.749e-003 7.455e+007 1.164e+014 1.000e+003 1.632e-003 1.233e-003 
1.750e-003 7.469e+007 1.164e+014 1.000e+003 1.905e-003 1.233e-003 
1.751e-003 7.484e+007 1.164e+014 1.000e+003 1.947e-003 1.233e-003 
1.752e-003 7.497e+007 1.164e+014 1.000e+003 1.807e-003 1.234e-003 
1.754e-003 7.510e+007 1.164e+014 1.000e+003 2.093e-003 1.234e-003 
1.755e-003 7.523e+007 1.164e+014 1.000e+003 2.021e-003 1.234e-003 
1.756e-003 7.537e+007 1.164e+014 1.000e+003 1.684e-003 1.235e-003 
1.757e-003 7.551e+007 1.165e+014 1.000e+003 1.904e-003 1.235e-003 
1.759e-003 7.565e+007 1.165e+014 1.000e+003 1.993e-003 1.235e-003 
1.760e-003 7.576e+007 1.165e+014 1.000e+003 1.756e-003 1.236e-003 
1.761e-003 7.589e+007 1.165e+014 1.000e+003 1.604e-003 1.236e-003 
1.762e-003 7.603e+007 1.165e+014 1.000e+003 1.632e-003 1.236e-003 
1.763e-003 7.617e+007 1.165e+014 1.000e+003 1.702e-003 1.237e-003 
1.765e-003 7.631e+007 1.165e+014 1.000e+003 1.664e-003 1.237e-003 
1.766e-003 7.646e+007 1.165e+014 1.000e+003 1.687e-003 1.237e-003 
1.767e-003 7.658e+007 1.165e+014 1.000e+003 1.730e-003 1.237e-003 
1.768e-003 7.672e+007 1.165e+014 1.000e+003 1.610e-003 1.238e-003 
1.770e-003 7.685e+007 1.166e+014 1.000e+003 1.676e-003 1.238e-003 
1.771e-003 7.699e+007 1.166e+014 1.000e+003 1.723e-003 1.238e-003 
1.772e-003 7.714e+007 1.166e+014 1.000e+003 1.688e-003 1.238e-003 
1.773e-003 7.728e+007 1.166e+014 1.000e+003 1.678e-003 1.238e-003 
1.774e-003 7.742e+007 1.166e+014 1.000e+003 1.585e-003 1.239e-003 
1.776e-003 7.756e+007 1.166e+014 1.000e+003 1.674e-003 1.239e-003 
1.777e-003 7.768e+007 1.166e+014 1.000e+003 1.681e-003 1.239e-003 
1.778e-003 7.780e+007 1.166e+014 1.000e+003 1.608e-003 1.240e-003 
1.779e-003 7.791e+007 1.167e+014 1.000e+003 1.648e-003 1.240e-003 
1.780e-003 7.803e+007 1.167e+014 1.000e+003 1.699e-003 1.240e-003 
1.781e-003 7.817e+007 1.167e+014 1.000e+003 1.659e-003 1.241e-003 
1.783e-003 7.828e+007 1.167e+014 1.000e+003 1.670e-003 1.241e-003 
1.784e-003 7.839e+007 1.167e+014 1.000e+003 1.639e-003 1.241e-003 
1.785e-003 7.852e+007 1.167e+014 1.000e+003 1.646e-003 1.242e-003 
1.786e-003 7.865e+007 1.167e+014 1.000e+003 1.594e-003 1.242e-003 
1.787e-003 7.878e+007 1.167e+014 1.000e+003 1.642e-003 1.242e-003 
1.788e-003 7.890e+007 1.167e+014 1.000e+003 1.698e-003 1.242e-003 
1.789e-003 7.904e+007 1.167e+014 1.000e+003 1.803e-003 1.242e-003 
1.791e-003 7.917e+007 1.168e+014 1.000e+003 1.664e-003 1.243e-003 
1.792e-003 7.929e+007 1.168e+014 1.000e+003 1.700e-003 1.243e-003 
1.793e-003 7.942e+007 1.168e+014 1.000e+003 1.666e-003 1.243e-003 
1.794e-003 7.955e+007 1.168e+014 1.000e+003 1.666e-003 1.244e-003 
1.795e-003 7.968e+007 1.168e+014 1.000e+003 1.684e-003 1.244e-003 
1.796e-003 7.982e+007 1.168e+014 1.000e+003 1.656e-003 1.244e-003 
1.797e-003 7.995e+007 1.168e+014 1.000e+003 1.690e-003 1.244e-003 
1.798e-003 8.006e+007 1.168e+014 1.000e+003 1.691e-003 1.245e-003 
1.800e-003 8.017e+007 1.168e+014 1.000e+003 1.718e-003 1.245e-003 
1.801e-003 8.028e+007 1.168e+014 1.000e+003 1.638e-003 1.245e-003 
1.802e-003 8.041e+007 1.168e+014 1.000e+003 1.720e-003 1.245e-003 
1.803e-003 8.055e+007 1.169e+014 1.000e+003 1.648e-003 1.245e-003 
1.804e-003 8.067e+007 1.169e+014 1.000e+003 1.679e-003 1.246e-003 
1.805e-003 8.078e+007 1.169e+014 1.000e+003 1.619e-003 1.246e-003 
1.806e-003 8.086e+007 1.169e+014 1.000e+003 1.629e-003 1.247e-003 
1.807e-003 8.097e+007 1.169e+014 1.000e+003 1.658e-003 1.247e-003 
1.808e-003 8.108e+007 1.169e+014 1.000e+003 1.709e-003 1.247e-003 
1.809e-003 8.119e+007 1.169e+014 1.000e+003 1.608e-003 1.247e-003 
1.810e-003 8.131e+007 1.169e+014 1.000e+003 1.661e-003 1.248e-003 
1.811e-003 8.142e+007 1.169e+014 1.000e+003 1.684e-003 1.248e-003 
1.812e-003 8.154e+007 1.169e+014 1.000e+003 1.675e-003 1.248e-003 
1.813e-003 8.168e+007 1.170e+014 1.000e+003 1.615e-003 1.248e-003 
1.814e-003 8.179e+007 1.170e+014 1.000e+003 1.678e-003 1.249e-003 
1.815e-003 8.192e+007 1.170e+014 1.000e+003 1.660e-003 1.249e-003 
1.816e-003 8.202e+007 1.170e+014 1.000e+003 1.655e-003 1.249e-003 
1.818e-003 8.215e+007 1.170e+014 1.000e+003 1.686e-003 1.249e-003 
1.819e-003 8.227e+007 1.170e+014 1.000e+003 1.675e-003 1.249e-003 
1.820e-003 8.238e+007 1.170e+014 1.000e+003 1.595e-003 1.250e-003 
1.821e-003 8.251e+007 1.170e+014 1.000e+003 1.630e-003 1.250e-003 
1.822e-003 8.264e+007 1.170e+014 1.000e+003 1.664e-003 1.250e-003 
1.823e-003 8.274e+007 1.170e+014 1.000e+003 1.663e-003 1.251e-003 
1.824e-003 8.284e+007 1.171e+014 1.000e+003 1.646e-003 1.251e-003 
1.825e-003 8.295e+007 1.171e+014 1.000e+003 1.669e-003 1.251e-003 
1.826e-003 8.307e+007 1.171e+014 1.000e+003 1.672e-003 1.251e-003 
1.827e-003 8.317e+007 1.171e+014 1.000e+003 1.618e-003 1.252e-003 
1.828e-003 8.327e+007 1.171e+014 1.000e+003 1.620e-003 1.252e-003 
1.829e-003 8.337e+007 1.171e+014 1.000e+003 1.676e-003 1.252e-003 
1.830e-003 8.348e+007 1.171e+014 1.000e+003 1.703e-003 1.253e-003 
1.831e-003 8.359e+007 1.171e+014 1.000e+003 1.651e-003 1.253e-003 
1.832e-003 8.371e+007 1.171e+014 1.000e+003 1.679e-003 1.253e-003 
1.833e-003 8.381e+007 1.171e+014 1.000e+003 1.630e-003 1.253e-003 
1.834e-003 8.392e+007 1.172e+014 1.000e+003 1.650e-003 1.254e-003 
1.835e-003 8.403e+007 1.172e+014 1.000e+003 1.703e-003 1.254e-003 
1.836e-003 8.412e+007 1.172e+014 1.000e+003 1.670e-003 1.254e-003 
1.837e-003 8.424e+007 1.172e+014 1.000e+003 1.633e-003 1.255e-003 
1.838e-003 8.437e+007 1.172e+014 1.000e+003 1.624e-003 1.255e-003 
1.839e-003 8.446e+007 1.172e+014 1.000e+003 1.630e-003 1.255e-003 
1.840e-003 8.455e+007 1.172e+014 1.000e+003 1.673e-003 1.255e-003 
1.841e-003 8.464e+007 1.172e+014 1.000e+003 1.648e-003 1.256e-003 
1.842e-003 8.472e+007 1.173e+014 1.000e+003 1.751e-003 1.256e-003 
1.843e-003 8.481e+007 1.173e+014 1.000e+003 1.678e-003 1.257e-003 
1.844e-003 8.489e+007 1.173e+014 1.000e+003 1.721e-003 1.257e-003 
1.845e-003 8.498e+007 1.173e+014 1.000e+003 1.606e-003 1.257e-003 
1.846e-003 8.508e+007 1.173e+014 1.000e+003 1.654e-003 1.258e-003 
1.847e-003 8.517e+007 1.173e+014 1.000e+003 1.647e-003 1.258e-003 
1.848e-003 8.526e+007 1.173e+014 1.000e+003 1.725e-003 1.258e-003 
1.849e-003 8.534e+007 1.173e+014 1.000e+003 1.611e-003 1.259e-003 
1.850e-003 8.544e+007 1.173e+014 1.000e+003 1.634e-003 1.259e-003 
1.851e-003 8.551e+007 1.174e+014 1.000e+003 1.671e-003 1.259e-003 
1.852e-003 8.560e+007 1.174e+014 1.000e+003 1.707e-003 1.260e-003 
1.853e-003 8.570e+007 1.174e+014 1.000e+003 2.076e-003 1.260e-003 
1.854e-003 8.577e+007 1.174e+014 1.000e+003 1.824e-003 1.261e-003 
1.855e-003 8.586e+007 1.174e+014 1.000e+003 1.662e-003 1.261e-003 
1.856e-003 8.594e+007 1.174e+014 1.000e+003 1.680e-003 1.261e-003 
1.857e-003 8.603e+007 1.174e+014 1.000e+003 1.683e-003 1.262e-003 
1.858e-003 8.613e+007 1.175e+014 1.000e+003 1.740e-003 1.262e-003 
1.859e-003 8.624e+007 1.175e+014 1.000e+003 1.635e-003 1.262e-003 
1.860e-003 8.633e+007 1.175e+014 1.000e+003 1.607e-003 1.262e-003 
1.861e-003 8.640e+007 1.175e+014 1.000e+003 1.664e-003 1.263e-003 
1.862e-003 8.567e+007 1.174e+014 1.000e+003 3.931e-003 1.269e-003 
1.862e-003 8.320e+007 1.172e+014 1.000e+003 3.511e-003 1.287e-003 
1.863e-003 8.183e+007 1.173e+014 1.000e+003 2.899e-003 1.297e-003 
1.864e-003 8.039e+007 1.176e+014 1.000e+003 2.973e-003 1.308e-003 
1.866e-003 7.904e+007 1.178e+014 1.000e+003 3.392e-003 1.319e-003 
1.867e-003 7.638e+007 1.173e+014 1.000e+003 4.231e-003 1.338e-003 
1.868e-003 7.470e+007 1.170e+014 1.000e+003 4.259e-003 1.351e-003 
1.869e-003 7.193e+007 1.165e+014 1.000e+003 2.816e-003 1.372e-003 
1.871e-003 6.917e+007 1.161e+014 1.000e+003 2.903e-003 1.392e-003 
1.872e-003 6.762e+007 1.159e+014 1.000e+003 5.200e-003 1.404e-003 
1.873e-003 6.461e+007 1.155e+014 1.000e+003 5.141e-003 1.426e-003 
1.874e-003 6.185e+007 1.153e+014 1.000e+003 4.879e-003 1.446e-003 
1.875e-003 5.944e+007 1.151e+014 1.000e+003 4.181e-003 1.463e-003 
1.875e-003 5.762e+007 1.151e+014 1.000e+003 3.526e-003 1.477e-003 
1.876e-003 5.587e+007 1.152e+014 1.000e+003 3.480e-003 1.490e-003 
1.877e-003 5.437e+007 1.154e+014 1.000e+003 2.777e-003 1.501e-003 
1.878e-003 5.286e+007 1.148e+014 1.000e+003 4.259e-003 1.512e-003 
1.879e-003 5.163e+007 1.147e+014 1.000e+003 2.817e-003 1.522e-003 
1.880e-003 5.084e+007 1.147e+014 1.000e+003 3.051e-003 1.528e-003 
1.881e-003 5.040e+007 1.147e+014 1.000e+003 2.780e-003 1.532e-003 
1.882e-003 5.017e+007 1.147e+014 1.000e+003 2.134e-003 1.535e-003 
1.883e-003 5.005e+007 1.148e+014 1.000e+003 1.788e-003 1.536e-003 
1.884e-003 4.996e+007 1.148e+014 1.000e+003 1.665e-003 1.538e-003 
1.885e-003 4.997e+007 1.149e+014 1.000e+003 1.688e-003 1.539e-003 
1.886e-003 5.002e+007 1.149e+014 1.000e+003 1.728e-003 1.540e-003 
1.887e-003 5.009e+007 1.149e+014 1.000e+003 1.603e-003 1.540e-003 
1.888e-003 5.015e+007 1.149e+014 1.000e+003 1.660e-003 1.541e-003 
1.889e-003 5.027e+007 1.149e+014 1.000e+003 1.574e-003 1.541e-003 
1.890e-003 5.039e+007 1.149e+014 1.000e+003 1.681e-003 1.541e-003 
1.891e-003 5.051e+007 1.150e+014 1.000e+003 1.725e-003 1.541e-003 
1.891e-003 5.061e+007 1.150e+014 1.000e+003 1.737e-003 1.541e-003 
1.892e-003 5.071e+007 1.150e+014 1.000e+003 1.761e-003 1.541e-003 
1.893e-003 5.082e+007 1.150e+014 1.000e+003 1.739e-003 1.542e-003 
1.894e-003 5.093e+007 1.150e+014 1.000e+003 1.701e-003 1.542e-003 
1.895e-003 5.104e+007 1.150e+014 1.000e+003 1.694e-003 1.542e-003 
1.896e-003 5.115e+007 1.150e+014 1.000e+003 1.875e-003 1.542e-003 
1.897e-003 5.123e+007 1.150e+014 1.000e+003 1.736e-003 1.542e-003 
1.898e-003 5.133e+007 1.150e+014 1.000e+003 1.608e-003 1.543e-003 
1.899e-003 5.141e+007 1.150e+014 1.000e+003 1.710e-003 1.543e-003 
1.900e-003 5.147e+007 1.150e+014 1.000e+003 1.658e-003 1.543e-003 
1.901e-003 5.155e+007 1.150e+014 1.000e+003 1.763e-003 1.544e-003 
1.902e-003 5.164e+007 1.150e+014 1.000e+003 1.669e-003 1.544e-003 
1.902e-003 5.175e+007 1.150e+014 1.000e+003 1.762e-003 1.544e-003 
1.903e-003 5.185e+007 1.150e+014 1.000e+003 1.630e-003 1.544e-003 
1.904e-003 5.196e+007 1.150e+014 1.000e+003 1.573e-003 1.545e-003 
1.905e-003 5.205e+007 1.150e+014 1.000e+003 1.665e-003 1.545e-003 
1.906e-003 5.215e+007 1.150e+014 1.000e+003 1.631e-003 1.545e-003 
1.907e-003 5.225e+007 1.150e+014 1.000e+003 1.652e-003 1.546e-003 
1.908e-003 5.233e+007 1.151e+014 1.000e+003 1.595e-003 1.546e-003 
1.909e-003 5.241e+007 1.151e+014 1.000e+003 1.743e-003 1.546e-003 
1.910e-003 5.248e+007 1.151e+014 1.000e+003 1.571e-003 1.547e-003 
1.911e-003 5.258e+007 1.151e+014 1.000e+003 1.688e-003 1.547e-003 
1.912e-003 5.268e+007 1.151e+014 1.000e+003 1.743e-003 1.547e-003 
1.913e-003 5.276e+007 1.151e+014 1.000e+003 1.612e-003 1.547e-003 
1.914e-003 5.286e+007 1.151e+014 1.000e+003 1.650e-003 1.548e-003 
1.914e-003 5.296e+007 1.151e+014 1.000e+003 1.727e-003 1.548e-003 
1.915e-003 5.307e+007 1.151e+014 1.000e+003 1.755e-003 1.548e-003 
1.916e-003 5.318e+007 1.151e+014 1.000e+003 1.570e-003 1.548e-003 
1.917e-003 5.329e+007 1.151e+014 1.000e+003 1.605e-003 1.548e-003 
1.918e-003 5.338e+007 1.151e+014 1.000e+003 1.684e-003 1.549e-003 
1.919e-003 5.347e+007 1.151e+014 1.000e+003 1.591e-003 1.549e-003 
1.920e-003 5.355e+007 1.151e+014 1.000e+003 1.677e-003 1.549e-003 
1.921e-003 5.365e+007 1.151e+014 1.000e+003 1.655e-003 1.549e-003 
1.922e-003 5.377e+007 1.151e+014 1.000e+003 1.732e-003 1.550e-003 
1.923e-003 5.387e+007 1.151e+014 1.000e+003 1.790e-003 1.550e-003 
1.924e-003 5.398e+007 1.151e+014 1.000e+003 1.701e-003 1.550e-003 
1.925e-003 5.409e+007 1.151e+014 1.000e+003 1.758e-003 1.550e-003 
1.926e-003 5.420e+007 1.152e+014 1.000e+003 1.627e-003 1.550e-003 
1.926e-003 5.431e+007 1.152e+014 1.000e+003 1.635e-003 1.551e-003 
1.927e-003 5.442e+007 1.152e+014 1.000e+003 1.696e-003 1.551e-003 
1.928e-003 5.451e+007 1.152e+014 1.000e+003 1.641e-003 1.551e-003 
1.929e-003 5.459e+007 1.152e+014 1.000e+003 1.747e-003 1.551e-003 
1.930e-003 5.472e+007 1.152e+014 1.000e+003 1.723e-003 1.551e-003 
1.931e-003 5.484e+007 1.152e+014 1.000e+003 1.733e-003 1.551e-003 
1.932e-003 5.495e+007 1.152e+014 1.000e+003 1.674e-003 1.552e-003 
1.933e-003 5.505e+007 1.152e+014 1.000e+003 1.704e-003 1.552e-003 
1.934e-003 5.514e+007 1.152e+014 1.000e+003 1.612e-003 1.552e-003 
1.935e-003 5.526e+007 1.152e+014 1.000e+003 1.593e-003 1.552e-003 
1.936e-003 5.537e+007 1.152e+014 1.000e+003 1.597e-003 1.552e-003 
1.936e-003 5.547e+007 1.152e+014 1.000e+003 1.761e-003 1.552e-003 
1.937e-003 5.559e+007 1.152e+014 1.000e+003 1.611e-003 1.553e-003 
1.939e-003 5.570e+007 1.152e+014 1.000e+003 1.813e-003 1.553e-003 
1.940e-003 5.583e+007 1.152e+014 1.000e+003 1.701e-003 1.553e-003 
1.941e-003 5.593e+007 1.152e+014 1.000e+003 1.737e-003 1.553e-003 
1.941e-003 5.604e+007 1.152e+014 1.000e+003 1.608e-003 1.553e-003 
1.942e-003 5.614e+007 1.153e+014 1.000e+003 1.789e-003 1.554e-003 
1.943e-003 5.625e+007 1.153e+014 1.000e+003 1.728e-003 1.554e-003 
1.945e-003 5.638e+007 1.153e+014 1.000e+003 1.738e-003 1.554e-003 
1.945e-003 5.648e+007 1.153e+014 1.000e+003 1.572e-003 1.555e-003 
1.946e-003 5.659e+007 1.153e+014 1.000e+003 1.616e-003 1.555e-003 
1.947e-003 5.669e+007 1.153e+014 1.000e+003 1.685e-003 1.555e-003 
1.948e-003 5.681e+007 1.153e+014 1.000e+003 1.627e-003 1.555e-003 
1.950e-003 5.690e+007 1.153e+014 1.000e+003 1.703e-003 1.556e-003 
1.951e-003 5.697e+007 1.153e+014 1.000e+003 1.637e-003 1.556e-003 
1.952e-003 5.707e+007 1.153e+014 1.000e+003 1.674e-003 1.556e-003 
1.953e-003 5.718e+007 1.153e+014 1.000e+003 1.787e-003 1.557e-003 
1.954e-003 5.731e+007 1.153e+014 1.000e+003 1.803e-003 1.557e-003 
1.955e-003 5.743e+007 1.153e+014 1.000e+003 1.621e-003 1.557e-003 
1.956e-003 5.755e+007 1.153e+014 1.000e+003 1.596e-003 1.557e-003 
1.957e-003 5.766e+007 1.153e+014 1.000e+003 1.598e-003 1.558e-003 
1.958e-003 5.776e+007 1.153e+014 1.000e+003 1.728e-003 1.558e-003 
1.959e-003 5.789e+007 1.154e+014 1.000e+003 1.683e-003 1.558e-003 
1.960e-003 5.801e+007 1.154e+014 1.000e+003 1.723e-003 1.559e-003 
1.961e-003 5.812e+007 1.154e+014 1.000e+003 1.625e-003 1.559e-003 
1.962e-003 5.824e+007 1.154e+014 1.000e+003 1.670e-003 1.559e-003 
1.963e-003 5.836e+007 1.154e+014 1.000e+003 1.677e-003 1.559e-003 
1.965e-003 5.847e+007 1.154e+014 1.000e+003 1.677e-003 1.560e-003 
1.966e-003 5.859e+007 1.154e+014 1.000e+003 1.660e-003 1.560e-003 
1.967e-003 5.871e+007 1.154e+014 1.000e+003 1.688e-003 1.560e-003 
1.968e-003 5.881e+007 1.154e+014 1.000e+003 1.617e-003 1.561e-003 
1.969e-003 5.894e+007 1.154e+014 1.000e+003 1.717e-003 1.561e-003 
1.970e-003 5.906e+007 1.154e+014 1.000e+003 1.773e-003 1.561e-003 
1.971e-003 5.919e+007 1.154e+014 1.000e+003 1.644e-003 1.561e-003 
1.972e-003 5.931e+007 1.154e+014 1.000e+003 1.630e-003 1.561e-003 
1.973e-003 5.942e+007 1.154e+014 1.000e+003 1.618e-003 1.562e-003 
1.974e-003 5.954e+007 1.154e+014 1.000e+003 1.699e-003 1.562e-003 
1.975e-003 5.966e+007 1.154e+014 1.000e+003 1.769e-003 1.562e-003 
1.976e-003 5.975e+007 1.155e+014 1.000e+003 1.646e-003 1.562e-003 
1.977e-003 5.984e+007 1.155e+014 1.000e+003 1.577e-003 1.563e-003 
1.978e-003 5.997e+007 1.155e+014 1.000e+003 1.638e-003 1.563e-003 
1.979e-003 6.010e+007 1.155e+014 1.000e+003 1.639e-003 1.563e-003 
1.980e-003 6.021e+007 1.155e+014 1.000e+003 1.578e-003 1.564e-003 
1.981e-003 6.033e+007 1.155e+014 1.000e+003 1.750e-003 1.564e-003 
1.982e-003 6.043e+007 1.155e+014 1.000e+003 1.762e-003 1.564e-003 
1.983e-003 6.056e+007 1.155e+014 1.000e+003 1.812e-003 1.564e-003 
1.985e-003 6.067e+007 1.155e+014 1.000e+003 1.706e-003 1.565e-003 
1.986e-003 6.080e+007 1.155e+014 1.000e+003 1.607e-003 1.565e-003 
1.987e-003 6.089e+007 1.155e+014 1.000e+003 1.671e-003 1.565e-003 
1.988e-003 6.100e+007 1.155e+014 1.000e+003 1.860e-003 1.565e-003 
1.989e-003 6.111e+007 1.155e+014 1.000e+003 1.651e-003 1.566e-003 
1.990e-003 6.122e+007 1.155e+014 1.000e+003 1.709e-003 1.566e-003 
1.991e-003 6.134e+007 1.155e+014 1.000e+003 1.751e-003 1.566e-003 
1.992e-003 6.146e+007 1.155e+014 1.000e+003 1.778e-003 1.566e-003 
1.993e-003 6.159e+007 1.156e+014 1.000e+003 1.599e-003 1.567e-003 
1.994e-003 6.171e+007 1.156e+014 1.000e+003 1.732e-003 1.567e-003 
1.995e-003 6.182e+007 1.156e+014 1.000e+003 1.699e-003 1.567e-003 
1.996e-003 6.194e+007 1.156e+014 1.000e+003 1.759e-003 1.567e-003 
1.997e-003 6.205e+007 1.156e+014 1.000e+003 1.699e-003 1.568e-003 
1.998e-003 6.217e+007 1.156e+014 1.000e+003 1.697e-003 1.568e-003 
1.999e-003 6.228e+007 1.156e+014 1.000e+003 1.866e-003 1.568e-003 
2.000e-003 6.240e+007 1.156e+014 1.000e+003 1.771e-003 1.568e-003 
2.001e-003 6.250e+007 1.156e+014 1.000e+003 1.711e-003 1.569e-003 
2.002e-003 6.261e+007 1.156e+014 1.000e+003 1.643e-003 1.569e-003 
2.003e-003 6.267e+007 1.156e+014 1.000e+003 1.678e-003 1.570e-003 
2.004e-003 6.275e+007 1.156e+014 1.000e+003 1.735e-003 1.570e-003 
2.006e-003 6.286e+007 1.156e+014 1.000e+003 1.673e-003 1.570e-003 
2.007e-003 6.300e+007 1.157e+014 1.000e+003 1.712e-003 1.571e-003 
2.008e-003 6.313e+007 1.157e+014 1.000e+003 1.685e-003 1.571e-003 
2.009e-003 6.324e+007 1.157e+014 1.000e+003 1.646e-003 1.571e-003 
2.010e-003 6.334e+007 1.157e+014 1.000e+003 1.735e-003 1.571e-003 
2.011e-003 6.348e+007 1.157e+014 1.000e+003 1.721e-003 1.571e-003 
2.012e-003 6.360e+007 1.157e+014 1.000e+003 1.746e-003 1.571e-003 
2.013e-003 6.373e+007 1.157e+014 1.000e+003 1.656e-003 1.572e-003 
2.014e-003 6.384e+007 1.157e+014 1.000e+003 1.731e-003 1.572e-003 
2.015e-003 6.394e+007 1.157e+014 1.000e+003 1.710e-003 1.572e-003 
2.016e-003 6.404e+007 1.157e+014 1.000e+003 1.642e-003 1.572e-003 
2.017e-003 6.415e+007 1.157e+014 1.000e+003 1.772e-003 1.573e-003 
2.018e-003 6.427e+007 1.157e+014 1.000e+003 1.615e-003 1.573e-003 
2.019e-003 6.441e+007 1.157e+014 1.000e+003 1.630e-003 1.573e-003 
2.020e-003 6.452e+007 1.158e+014 1.000e+003 1.749e-003 1.573e-003 
2.021e-003 6.463e+007 1.158e+014 1.000e+003 1.702e-003 1.573e-003 
2.022e-003 6.475e+007 1.158e+014 1.000e+003 1.714e-003 1.574e-003 
2.023e-003 6.485e+007 1.158e+014 1.000e+003 1.765e-003 1.574e-003 
2.024e-003 6.498e+007 1.158e+014 1.000e+003 1.728e-003 1.574e-003 
2.025e-003 6.509e+007 1.158e+014 1.000e+003 1.718e-003 1.574e-003 
2.026e-003 6.519e+007 1.158e+014 1.000e+003 1.638e-003 1.575e-003 
2.027e-003 6.532e+007 1.158e+014 1.000e+003 1.635e-003 1.575e-003 
2.028e-003 6.544e+007 1.158e+014 1.000e+003 1.745e-003 1.575e-003 
2.029e-003 6.554e+007 1.158e+014 1.000e+003 1.635e-003 1.575e-003 
2.030e-003 6.565e+007 1.158e+014 1.000e+003 1.692e-003 1.576e-003 
2.031e-003 6.576e+007 1.158e+014 1.000e+003 1.685e-003 1.576e-003 
2.032e-003 6.589e+007 1.158e+014 1.000e+003 1.925e-003 1.576e-003 
2.033e-003 6.601e+007 1.158e+014 1.000e+003 1.872e-003 1.576e-003 
2.034e-003 6.613e+007 1.158e+014 1.000e+003 1.608e-003 1.577e-003 
2.036e-003 6.624e+007 1.158e+014 1.000e+003 1.633e-003 1.577e-003 
2.037e-003 6.636e+007 1.159e+014 1.000e+003 1.642e-003 1.577e-003 
2.038e-003 6.647e+007 1.159e+014 1.000e+003 1.712e-003 1.578e-003 
2.039e-003 6.659e+007 1.159e+014 1.000e+003 1.705e-003 1.578e-003 
2.040e-003 6.671e+007 1.159e+014 1.000e+003 1.831e-003 1.578e-003 
2.041e-003 6.682e+007 1.159e+014 1.000e+003 1.754e-003 1.578e-003 
2.042e-003 6.691e+007 1.159e+014 1.000e+003 1.574e-003 1.579e-003 
2.043e-003 6.703e+007 1.159e+014 1.000e+003 1.576e-003 1.579e-003 
2.044e-003 6.714e+007 1.159e+014 1.000e+003 1.571e-003 1.580e-003 
2.045e-003 6.727e+007 1.159e+014 1.000e+003 1.624e-003 1.580e-003 
2.046e-003 6.738e+007 1.159e+014 1.000e+003 1.660e-003 1.580e-003 
2.048e-003 6.750e+007 1.159e+014 1.000e+003 1.755e-003 1.580e-003 
2.049e-003 6.760e+007 1.159e+014 1.000e+003 1.753e-003 1.581e-003 
2.050e-003 6.773e+007 1.160e+014 1.000e+003 1.692e-003 1.581e-003 
2.051e-003 6.785e+007 1.160e+014 1.000e+003 1.786e-003 1.581e-003 
2.052e-003 6.799e+007 1.160e+014 1.000e+003 1.773e-003 1.581e-003 
2.053e-003 6.812e+007 1.160e+014 1.000e+003 1.701e-003 1.582e-003 
2.054e-003 6.824e+007 1.160e+014 1.000e+003 1.765e-003 1.582e-003 
2.055e-003 6.837e+007 1.160e+014 1.000e+003 1.649e-003 1.582e-003 
2.056e-003 6.849e+007 1.160e+014 1.000e+003 1.576e-003 1.582e-003 
2.057e-003 6.860e+007 1.160e+014 1.000e+003 1.831e-003 1.583e-003 
2.059e-003 6.874e+007 1.160e+014 1.000e+003 1.687e-003 1.583e-003 
2.060e-003 6.886e+007 1.160e+014 1.000e+003 1.667e-003 1.583e-003 
2.061e-003 6.897e+007 1.160e+014 1.000e+003 1.564e-003 1.583e-003 
2.062e-003 6.908e+007 1.160e+014 1.000e+003 1.723e-003 1.584e-003 
2.063e-003 6.918e+007 1.160e+014 1.000e+003 1.620e-003 1.584e-003 
2.064e-003 6.929e+007 1.160e+014 1.000e+003 1.616e-003 1.584e-003 
2.065e-003 6.942e+007 1.160e+014 1.000e+003 1.750e-003 1.584e-003 
2.066e-003 6.954e+007 1.161e+014 1.000e+003 1.664e-003 1.585e-003 
2.067e-003 6.965e+007 1.160e+014 1.000e+003 1.888e-003 1.585e-003 
2.068e-003 6.974e+007 1.161e+014 1.000e+003 1.736e-003 1.586e-003 
2.069e-003 6.986e+007 1.161e+014 1.000e+003 1.769e-003 1.586e-003 
2.070e-003 6.999e+007 1.161e+014 1.000e+003 1.718e-003 1.586e-003 
2.072e-003 7.014e+007 1.161e+014 1.000e+003 1.829e-003 1.586e-003 
2.073e-003 7.023e+007 1.161e+014 1.000e+003 1.748e-003 1.586e-003 
2.074e-003 7.033e+007 1.161e+014 1.000e+003 1.742e-003 1.587e-003 
2.075e-003 7.043e+007 1.161e+014 1.000e+003 1.635e-003 1.587e-003 
2.076e-003 7.055e+007 1.161e+014 1.000e+003 1.653e-003 1.588e-003 
2.077e-003 7.066e+007 1.161e+014 1.000e+003 1.760e-003 1.588e-003 
2.078e-003 7.078e+007 1.161e+014 1.000e+003 1.642e-003 1.588e-003 
2.079e-003 7.091e+007 1.161e+014 1.000e+003 1.637e-003 1.588e-003 
2.080e-003 7.104e+007 1.162e+014 1.000e+003 1.837e-003 1.589e-003 
2.081e-003 7.115e+007 1.162e+014 1.000e+003 1.589e-003 1.589e-003 
2.082e-003 7.126e+007 1.162e+014 1.000e+003 1.707e-003 1.589e-003 
2.084e-003 7.141e+007 1.162e+014 1.000e+003 1.676e-003 1.589e-003 
2.085e-003 7.152e+007 1.162e+014 1.000e+003 1.615e-003 1.590e-003 
2.086e-003 7.165e+007 1.162e+014 1.000e+003 1.764e-003 1.590e-003 
2.087e-003 7.178e+007 1.162e+014 1.000e+003 1.955e-003 1.590e-003 
2.088e-003 7.190e+007 1.162e+014 1.000e+003 1.660e-003 1.590e-003 
2.089e-003 7.201e+007 1.162e+014 1.000e+003 1.824e-003 1.591e-003 
2.090e-003 7.212e+007 1.162e+014 1.000e+003 1.613e-003 1.591e-003 
2.091e-003 7.224e+007 1.162e+014 1.000e+003 1.608e-003 1.591e-003 
2.092e-003 7.235e+007 1.162e+014 1.000e+003 1.782e-003 1.591e-003 
2.093e-003 7.248e+007 1.162e+014 1.000e+003 1.709e-003 1.592e-003 
2.094e-003 7.261e+007 1.163e+014 1.000e+003 1.640e-003 1.592e-003 
2.095e-003 7.273e+007 1.163e+014 1.000e+003 1.606e-003 1.592e-003 
2.097e-003 7.283e+007 1.163e+014 1.000e+003 1.675e-003 1.592e-003 
2.098e-003 7.294e+007 1.163e+014 1.000e+003 1.663e-003 1.593e-003 
2.099e-003 7.305e+007 1.163e+014 1.000e+003 1.697e-003 1.593e-003 
2.100e-003 7.316e+007 1.163e+014 1.000e+003 1.741e-003 1.593e-003 
2.101e-003 7.328e+007 1.163e+014 1.000e+003 1.615e-003 1.594e-003 
2.102e-003 7.339e+007 1.163e+014 1.000e+003 1.649e-003 1.594e-003 
2.103e-003 7.350e+007 1.163e+014 1.000e+003 1.610e-003 1.594e-003 
2.104e-003 7.363e+007 1.163e+014 1.000e+003 1.635e-003 1.594e-003 
2.105e-003 7.373e+007 1.163e+014 1.000e+003 1.643e-003 1.595e-003 
2.106e-003 7.385e+007 1.164e+014 1.000e+003 1.750e-003 1.595e-003 
2.107e-003 7.396e+007 1.164e+014 1.000e+003 1.831e-003 1.596e-003 
2.109e-003 7.408e+007 1.164e+014 1.000e+003 1.608e-003 1.596e-003 
2.110e-003 7.418e+007 1.164e+014 1.000e+003 1.628e-003 1.596e-003 
2.111e-003 7.430e+007 1.164e+014 1.000e+003 1.777e-003 1.597e-003 
2.112e-003 7.442e+007 1.164e+014 1.000e+003 1.727e-003 1.597e-003 
2.113e-003 7.455e+007 1.164e+014 1.000e+003 1.716e-003 1.597e-003 
2.114e-003 7.465e+007 1.164e+014 1.000e+003 1.660e-003 1.597e-003 
2.115e-003 7.479e+007 1.164e+014 1.000e+003 1.636e-003 1.597e-003 
2.116e-003 7.490e+007 1.164e+014 1.000e+003 1.606e-003 1.598e-003 
2.117e-003 7.502e+007 1.164e+014 1.000e+003 1.651e-003 1.598e-003 
2.118e-003 7.513e+007 1.165e+014 1.000e+003 1.637e-003 1.598e-003 
2.119e-003 7.524e+007 1.165e+014 1.000e+003 1.607e-003 1.599e-003 
2.120e-003 7.537e+007 1.165e+014 1.000e+003 1.678e-003 1.599e-003 
2.122e-003 7.549e+007 1.165e+014 1.000e+003 1.809e-003 1.599e-003 
2.123e-003 7.562e+007 1.165e+014 1.000e+003 1.686e-003 1.599e-003 
2.124e-003 7.573e+007 1.165e+014 1.000e+003 1.728e-003 1.600e-003 
2.125e-003 7.582e+007 1.165e+014 1.000e+003 1.729e-003 1.600e-003 
2.126e-003 7.595e+007 1.165e+014 1.000e+003 1.694e-003 1.600e-003 
2.127e-003 7.608e+007 1.165e+014 1.000e+003 1.695e-003 1.600e-003 
2.128e-003 7.620e+007 1.165e+014 1.000e+003 1.701e-003 1.601e-003 
2.129e-003 7.636e+007 1.165e+014 1.000e+003 1.655e-003 1.601e-003 
2.130e-003 7.648e+007 1.165e+014 1.000e+003 1.718e-003 1.601e-003 
2.131e-003 7.660e+007 1.165e+014 1.000e+003 1.634e-003 1.601e-003 
2.132e-003 7.673e+007 1.166e+014 1.000e+003 1.616e-003 1.601e-003 
2.134e-003 7.685e+007 1.166e+014 1.000e+003 1.702e-003 1.602e-003 
2.135e-003 7.696e+007 1.166e+014 1.000e+003 1.730e-003 1.602e-003 
2.136e-003 7.709e+007 1.166e+014 1.000e+003 1.644e-003 1.602e-003 
2.137e-003 7.723e+007 1.166e+014 1.000e+003 1.642e-003 1.602e-003 
2.138e-003 7.736e+007 1.166e+014 1.000e+003 1.742e-003 1.602e-003 
2.139e-003 7.748e+007 1.166e+014 1.000e+003 1.704e-003 1.603e-003 
2.140e-003 7.760e+007 1.166e+014 1.000e+003 1.697e-003 1.603e-003 
2.141e-003 7.773e+007 1.166e+014 1.000e+003 1.613e-003 1.603e-003 
2.142e-003 7.784e+007 1.166e+014 1.000e+003 1.687e-003 1.603e-003 
2.143e-003 7.796e+007 1.166e+014 1.000e+003 1.845e-003 1.604e-003 
2.144e-003 7.806e+007 1.166e+014 1.000e+003 1.791e-003 1.604e-003 
2.145e-003 7.818e+007 1.167e+014 1.000e+003 1.732e-003 1.604e-003 
2.147e-003 7.830e+007 1.167e+014 1.000e+003 1.659e-003 1.605e-003 
2.148e-003 7.842e+007 1.167e+014 1.000e+003 1.680e-003 1.605e-003 
2.134e-003 7.685e+007 1.166e+014 1.000e+003 1.679e-003 1.602e-003 
2.135e-003 7.696e+007 1.166e+014 1.000e+003 1.749e-003 1.602e-003 
2.136e-003 7.709e+007 1.166e+014 1.000e+003 1.661e-003 1.602e-003 
2.137e-003 7.723e+007 1.166e+014 1.000e+003 1.682e-003 1.602e-003 
2.138e-003 7.736e+007 1.166e+014 1.000e+003 1.810e-003 1.602e-003 
2.139e-003 7.747e+007 1.166e+014 1.000e+003 1.734e-003 1.603e-003 
2.140e-003 7.759e+007 1.166e+014 1.000e+003 1.697e-003 1.603e-003 
2.141e-003 7.772e+007 1.166e+014 1.000e+003 1.662e-003 1.603e-003 
2.142e-003 7.783e+007 1.166e+014 1.000e+003 1.689e-003 1.603e-003 
2.143e-003 7.794e+007 1.166e+014 1.000e+003 1.616e-003 1.604e-003 
2.144e-003 7.805e+007 1.166e+014 1.000e+003 1.725e-003 1.604e-003 
2.145e-003 7.817e+007 1.167e+014 1.000e+003 1.784e-003 1.604e-003 
2.147e-003 7.830e+007 1.167e+014 1.000e+003 1.827e-003 1.605e-003 
2.148e-003 7.841e+007 1.167e+014 1.000e+003 1.790e-003 1.605e-003 
2.149e-003 7.852e+007 1.167e+014 1.000e+003 1.713e-003 1.605e-003 
2.150e-003 7.864e+007 1.167e+014 1.000e+003 1.803e-003 1.606e-003 
2.151e-003 7.876e+007 1.167e+014 1.000e+003 1.650e-003 1.606e-003 
2.152e-003 7.884e+007 1.167e+014 1.000e+003 1.684e-003 1.606e-003 
2.153e-003 7.893e+007 1.167e+014 1.000e+003 1.748e-003 1.606e-003 
2.154e-003 7.901e+007 1.167e+014 1.000e+003 1.571e-003 1.607e-003 
2.154e-003 7.910e+007 1.167e+014 1.000e+003 1.758e-003 1.607e-003 
2.155e-003 7.919e+007 1.167e+014 1.000e+003 1.738e-003 1.607e-003 
2.156e-003 7.927e+007 1.168e+014 1.000e+003 1.697e-003 1.607e-003 
2.157e-003 7.938e+007 1.167e+014 1.000e+003 1.858e-003 1.607e-003 
2.157e-003 7.947e+007 1.168e+014 1.000e+003 1.784e-003 1.607e-003 
2.158e-003 7.956e+007 1.168e+014 1.000e+003 1.702e-003 1.608e-003 
2.159e-003 7.965e+007 1.168e+014 1.000e+003 1.697e-003 1.608e-003 
2.160e-003 7.974e+007 1.168e+014 1.000e+003 1.614e-003 1.608e-003 
2.161e-003 7.982e+007 1.168e+014 1.000e+003 1.840e-003 1.608e-003 
2.161e-003 7.989e+007 1.168e+014 1.000e+003 1.863e-003 1.608e-003 
2.162e-003 7.991e+007 1.168e+014 1.000e+003 1.837e-003 1.609e-003 
2.163e-003 8.000e+007 1.168e+014 1.000e+003 1.932e-003 1.609e-003 
2.164e-003 8.010e+007 1.168e+014 1.000e+003 1.736e-003 1.609e-003 
2.165e-003 8.021e+007 1.168e+014 1.000e+003 1.726e-003 1.609e-003 
2.165e-003 8.029e+007 1.168e+014 1.000e+003 1.599e-003 1.610e-003 
2.166e-003 8.036e+007 1.168e+014 1.000e+003 1.796e-003 1.610e-003 
2.167e-003 8.045e+007 1.168e+014 1.000e+003 1.716e-003 1.610e-003 
2.168e-003 8.054e+007 1.168e+014 1.000e+003 1.755e-003 1.610e-003 
2.168e-003 8.061e+007 1.168e+014 1.000e+003 1.632e-003 1.610e-003 
2.169e-003 8.067e+007 1.169e+014 1.000e+003 1.894e-003 1.611e-003 
2.170e-003 8.076e+007 1.169e+014 1.000e+003 1.834e-003 1.611e-003 
2.171e-003 8.086e+007 1.169e+014 1.000e+003 1.734e-003 1.611e-003 
2.172e-003 8.095e+007 1.169e+014 1.000e+003 1.884e-003 1.611e-003 
2.172e-003 8.103e+007 1.169e+014 1.000e+003 1.757e-003 1.612e-003 
2.173e-003 8.113e+007 1.169e+014 1.000e+003 1.821e-003 1.612e-003 
2.174e-003 8.122e+007 1.169e+014 1.000e+003 1.818e-003 1.612e-003 
2.175e-003 8.130e+007 1.169e+014 1.000e+003 1.883e-003 1.612e-003 
2.176e-003 8.138e+007 1.169e+014 1.000e+003 1.810e-003 1.612e-003 
2.177e-003 8.147e+007 1.169e+014 1.000e+003 1.826e-003 1.613e-003 
2.177e-003 8.156e+007 1.169e+014 1.000e+003 1.736e-003 1.613e-003 
2.178e-003 8.162e+007 1.169e+014 1.000e+003 1.683e-003 1.613e-003 
2.179e-003 8.166e+007 1.169e+014 1.000e+003 1.898e-003 1.614e-003 
2.180e-003 8.175e+007 1.169e+014 1.000e+003 1.637e-003 1.614e-003 
2.180e-003 8.183e+007 1.169e+014 1.000e+003 1.704e-003 1.614e-003 
2.181e-003 8.191e+007 1.169e+014 1.000e+003 1.849e-003 1.614e-003 
2.182e-003 8.199e+007 1.170e+014 1.000e+003 1.815e-003 1.615e-003 
2.183e-003 8.208e+007 1.170e+014 1.000e+003 1.671e-003 1.615e-003 
2.183e-003 8.215e+007 1.170e+014 1.000e+003 1.600e-003 1.615e-003 
2.184e-003 8.223e+007 1.170e+014 1.000e+003 1.877e-003 1.615e-003 
2.185e-003 8.231e+007 1.170e+014 1.000e+003 1.730e-003 1.615e-003 
2.186e-003 8.239e+007 1.170e+014 1.000e+003 1.729e-003 1.615e-003 
2.186e-003 8.247e+007 1.170e+014 1.000e+003 1.724e-003 1.616e-003 
2.187e-003 8.255e+007 1.170e+014 1.000e+003 1.680e-003 1.616e-003 
2.188e-003 8.265e+007 1.170e+014 1.000e+003 1.788e-003 1.616e-003 
2.189e-003 8.273e+007 1.170e+014 1.000e+003 1.817e-003 1.616e-003 
2.189e-003 8.277e+007 1.170e+014 1.000e+003 1.739e-003 1.616e-003 
2.190e-003 8.285e+007 1.170e+014 1.000e+003 1.590e-003 1.617e-003 
2.191e-003 8.294e+007 1.170e+014 1.000e+003 1.693e-003 1.617e-003 
2.191e-003 8.303e+007 1.170e+014 1.000e+003 1.865e-003 1.617e-003 
2.192e-003 8.310e+007 1.170e+014 1.000e+003 1.883e-003 1.617e-003 
2.193e-003 8.317e+007 1.170e+014 1.000e+003 1.801e-003 1.617e-003 
2.194e-003 8.321e+007 1.171e+014 1.000e+003 1.789e-003 1.618e-003 
2.195e-003 8.330e+007 1.171e+014 1.000e+003 1.813e-003 1.618e-003 
2.195e-003 8.340e+007 1.171e+014 1.000e+003 1.756e-003 1.618e-003 
2.196e-003 8.348e+007 1.171e+014 1.000e+003 1.787e-003 1.618e-003 
2.197e-003 8.355e+007 1.171e+014 1.000e+003 1.666e-003 1.619e-003 
2.198e-003 8.363e+007 1.171e+014 1.000e+003 1.896e-003 1.619e-003 
2.199e-003 8.373e+007 1.171e+014 1.000e+003 1.576e-003 1.619e-003 
2.199e-003 8.377e+007 1.171e+014 1.000e+003 1.842e-003 1.620e-003 
2.200e-003 8.384e+007 1.171e+014 1.000e+003 1.819e-003 1.620e-003 
2.201e-003 8.394e+007 1.171e+014 1.000e+003 2.051e-003 1.620e-003 
2.202e-003 8.403e+007 1.171e+014 1.000e+003 1.812e-003 1.620e-003 
2.202e-003 8.409e+007 1.171e+014 1.000e+003 1.937e-003 1.620e-003 
2.203e-003 8.417e+007 1.172e+014 1.000e+003 1.939e-003 1.621e-003 
2.204e-003 8.422e+007 1.172e+014 1.000e+003 1.891e-003 1.621e-003 
2.205e-003 8.430e+007 1.172e+014 1.000e+003 1.808e-003 1.621e-003 
2.206e-003 8.438e+007 1.172e+014 1.000e+003 1.871e-003 1.622e-003 
2.206e-003 8.446e+007 1.172e+014 1.000e+003 1.780e-003 1.622e-003 
2.207e-003 8.453e+007 1.172e+014 1.000e+003 1.771e-003 1.622e-003 
2.208e-003 8.461e+007 1.172e+014 1.000e+003 1.688e-003 1.622e-003 
2.209e-003 8.469e+007 1.172e+014 1.000e+003 1.678e-003 1.622e-003 
2.209e-003 8.476e+007 1.172e+014 1.000e+003 1.578e-003 1.623e-003 
2.210e-003 8.483e+007 1.172e+014 1.000e+003 1.676e-003 1.623e-003 
2.211e-003 8.492e+007 1.172e+014 1.000e+003 1.804e-003 1.623e-003 
2.212e-003 8.500e+007 1.172e+014 1.000e+003 1.693e-003 1.623e-003 
2.212e-003 8.506e+007 1.173e+014 1.000e+003 1.683e-003 1.624e-003 
2.213e-003 8.512e+007 1.173e+014 1.000e+003 1.692e-003 1.624e-003 
2.214e-003 8.517e+007 1.173e+014 1.000e+003 1.950e-003 1.625e-003 
2.215e-003 8.522e+007 1.173e+014 1.000e+003 1.785e-003 1.625e-003 
2.216e-003 8.529e+007 1.173e+014 1.000e+003 1.761e-003 1.625e-003 
2.216e-003 8.536e+007 1.173e+014 1.000e+003 1.615e-003 1.626e-003 
2.217e-003 8.545e+007 1.173e+014 1.000e+003 1.796e-003 1.626e-003 
2.218e-003 8.553e+007 1.173e+014 1.000e+003 1.815e-003 1.626e-003 
2.219e-003 8.560e+007 1.173e+014 1.000e+003 1.870e-003 1.626e-003 
2.220e-003 8.566e+007 1.173e+014 1.000e+003 1.779e-003 1.627e-003 
2.220e-003 8.574e+007 1.173e+014 1.000e+003 1.729e-003 1.627e-003 
2.221e-003 8.580e+007 1.174e+014 1.000e+003 1.840e-003 1.627e-003 
2.222e-003 8.586e+007 1.174e+014 1.000e+003 1.580e-003 1.628e-003 
2.223e-003 8.592e+007 1.174e+014 1.000e+003 1.625e-003 1.628e-003 
2.224e-003 8.601e+007 1.174e+014 1.000e+003 1.591e-003 1.628e-003 
2.224e-003 8.608e+007 1.174e+014 1.000e+003 1.749e-003 1.629e-003 
2.225e-003 8.616e+007 1.174e+014 1.000e+003 1.813e-003 1.629e-003 
2.226e-003 8.625e+007 1.174e+014 1.000e+003 1.674e-003 1.629e-003 
2.227e-003 8.634e+007 1.174e+014 1.000e+003 1.642e-003 1.629e-003 
2.227e-003 8.643e+007 1.174e+014 1.000e+003 1.826e-003 1.629e-003 
2.228e-003 8.647e+007 1.174e+014 1.000e+003 1.666e-003 1.630e-003 
2.229e-003 8.654e+007 1.174e+014 1.000e+003 1.734e-003 1.630e-003 
2.230e-003 8.662e+007 1.174e+014 1.000e+003 1.872e-003 1.630e-003 
2.230e-003 8.668e+007 1.174e+014 1.000e+003 1.745e-003 1.631e-003 
2.231e-003 8.676e+007 1.175e+014 1.000e+003 1.802e-003 1.631e-003 
2.232e-003 8.679e+007 1.175e+014 1.000e+003 1.674e-003 1.631e-003 
2.233e-003 8.685e+007 1.175e+014 1.000e+003 1.892e-003 1.632e-003 
2.233e-003 8.691e+007 1.175e+014 1.000e+003 1.650e-003 1.632e-003 
2.234e-003 8.700e+007 1.175e+014 1.000e+003 1.590e-003 1.632e-003 
2.235e-003 8.708e+007 1.175e+014 1.000e+003 1.795e-003 1.632e-003 
2.236e-003 8.715e+007 1.175e+014 1.000e+003 1.732e-003 1.633e-003 
2.237e-003 8.722e+007 1.175e+014 1.000e+003 1.641e-003 1.633e-003 
2.237e-003 8.729e+007 1.175e+014 1.000e+003 1.732e-003 1.633e-003 
2.238e-003 8.737e+007 1.175e+014 1.000e+003 1.578e-003 1.633e-003 
2.239e-003 8.745e+007 1.175e+014 1.000e+003 1.660e-003 1.634e-003 
2.240e-003 8.750e+007 1.175e+014 1.000e+003 1.607e-003 1.634e-003 
2.240e-003 8.756e+007 1.175e+014 1.000e+003 1.716e-003 1.634e-003 
2.241e-003 8.764e+007 1.175e+014 1.000e+003 1.694e-003 1.635e-003 
2.242e-003 8.771e+007 1.175e+014 1.000e+003 1.658e-003 1.635e-003 
2.243e-003 8.681e+007 1.174e+014 1.000e+003 3.846e-003 1.642e-003 
2.243e-003 8.474e+007 1.171e+014 1.000e+003 3.457e-003 1.657e-003 
2.244e-003 8.313e+007 1.174e+014 1.000e+003 2.871e-003 1.669e-003 
2.245e-003 8.177e+007 1.172e+014 1.000e+003 2.886e-003 1.679e-003 
2.246e-003 8.026e+007 1.168e+014 1.000e+003 2.908e-003 1.691e-003 
2.247e-003 7.949e+007 1.168e+014 1.000e+003 2.524e-003 1.697e-003 
2.248e-003 7.806e+007 1.171e+014 1.000e+003 3.652e-003 1.708e-003 
2.249e-003 7.705e+007 1.173e+014 1.000e+003 2.671e-003 1.716e-003 
2.251e-003 7.648e+007 1.175e+014 1.000e+003 2.431e-003 1.721e-003 
2.252e-003 7.277e+007 1.166e+014 1.000e+003 3.689e-003 1.748e-003 
2.253e-003 6.981e+007 1.162e+014 1.000e+003 3.484e-003 1.769e-003 
2.254e-003 6.775e+007 1.160e+014 1.000e+003 4.816e-003 1.785e-003 
2.255e-003 6.370e+007 1.155e+014 1.000e+003 4.891e-003 1.814e-003 
2.256e-003 6.054e+007 1.151e+014 1.000e+003 3.684e-003 1.837e-003 
2.257e-003 5.817e+007 1.151e+014 1.000e+003 3.249e-003 1.854e-003 
2.258e-003 5.662e+007 1.152e+014 1.000e+003 2.744e-003 1.866e-003 
2.259e-003 5.514e+007 1.152e+014 1.000e+003 3.508e-003 1.878e-003 
2.261e-003 5.325e+007 1.146e+014 1.000e+003 3.018e-003 1.892e-003 
2.262e-003 5.197e+007 1.146e+014 1.000e+003 2.782e-003 1.902e-003 
2.263e-003 5.112e+007 1.147e+014 1.000e+003 2.175e-003 1.909e-003 
2.264e-003 5.093e+007 1.147e+014 1.000e+003 1.884e-003 1.911e-003 
2.265e-003 5.092e+007 1.147e+014 1.000e+003 1.912e-003 1.912e-003 
2.266e-003 5.105e+007 1.147e+014 1.000e+003 1.645e-003 1.912e-003 
2.267e-003 5.117e+007 1.147e+014 1.000e+003 1.615e-003 1.913e-003 
2.268e-003 5.132e+007 1.147e+014 1.000e+003 1.611e-003 1.913e-003 
2.269e-003 5.145e+007 1.147e+014 1.000e+003 1.601e-003 1.913e-003 
2.270e-003 5.160e+007 1.147e+014 1.000e+003 1.665e-003 1.913e-003 
2.271e-003 5.175e+007 1.147e+014 1.000e+003 1.611e-003 1.913e-003 
2.272e-003 5.190e+007 1.147e+014 1.000e+003 1.594e-003 1.913e-003 
2.274e-003 5.203e+007 1.147e+014 1.000e+003 1.620e-003 1.913e-003 
2.275e-003 5.217e+007 1.147e+014 1.000e+003 1.706e-003 1.913e-003 
2.276e-003 5.230e+007 1.147e+014 1.000e+003 1.594e-003 1.913e-003 
2.277e-003 5.243e+007 1.147e+014 1.000e+003 1.591e-003 1.914e-003 
2.278e-003 5.256e+007 1.147e+014 1.000e+003 1.718e-003 1.914e-003 
2.279e-003 5.269e+007 1.148e+014 1.000e+003 1.602e-003 1.914e-003 
2.280e-003 5.283e+007 1.148e+014 1.000e+003 1.635e-003 1.914e-003 
2.281e-003 5.296e+007 1.148e+014 1.000e+003 1.682e-003 1.914e-003 
2.282e-003 5.309e+007 1.148e+014 1.000e+003 1.675e-003 1.915e-003 
2.283e-003 5.321e+007 1.148e+014 1.000e+003 1.664e-003 1.915e-003 
2.285e-003 5.334e+007 1.148e+014 1.000e+003 1.652e-003 1.915e-003 
2.286e-003 5.348e+007 1.148e+014 1.000e+003 1.653e-003 1.915e-003 
2.287e-003 5.361e+007 1.148e+014 1.000e+003 1.652e-003 1.915e-003 
2.288e-003 5.375e+007 1.148e+014 1.000e+003 1.682e-003 1.916e-003 
2.289e-003 5.388e+007 1.148e+014 1.000e+003 1.584e-003 1.916e-003 
2.290e-003 5.401e+007 1.148e+014 1.000e+003 1.688e-003 1.916e-003 
2.291e-003 5.412e+007 1.148e+014 1.000e+003 1.621e-003 1.916e-003 
2.292e-003 5.425e+007 1.148e+014 1.000e+003 1.630e-003 1.916e-003 
2.293e-003 5.438e+007 1.148e+014 1.000e+003 1.679e-003 1.917e-003 
2.294e-003 5.450e+007 1.148e+014 1.000e+003 1.686e-003 1.917e-003 
2.296e-003 5.463e+007 1.148e+014 1.000e+003 1.676e-003 1.917e-003 
2.297e-003 5.477e+007 1.149e+014 1.000e+003 1.653e-003 1.917e-003 
2.298e-003 5.492e+007 1.149e+014 1.000e+003 1.619e-003 1.917e-003 
2.299e-003 5.504e+007 1.149e+014 1.000e+003 1.575e-003 1.918e-003 
2.300e-003 5.516e+007 1.149e+014 1.000e+003 1.636e-003 1.918e-003 
2.301e-003 5.528e+007 1.149e+014 1.000e+003 1.654e-003 1.918e-003 
2.302e-003 5.541e+007 1.149e+014 1.000e+003 1.663e-003 1.918e-003 
2.303e-003 5.555e+007 1.149e+014 1.000e+003 1.651e-003 1.918e-003 
2.304e-003 5.567e+007 1.149e+014 1.000e+003 1.675e-003 1.919e-003 
2.305e-003 5.581e+007 1.149e+014 1.000e+003 1.654e-003 1.919e-003 
2.307e-003 5.594e+007 1.149e+014 1.000e+003 1.691e-003 1.919e-003 
2.308e-003 5.606e+007 1.149e+014 1.000e+003 1.587e-003 1.919e-003 
2.309e-003 5.620e+007 1.149e+014 1.000e+003 1.632e-003 1.919e-003 
2.310e-003 5.633e+007 1.149e+014 1.000e+003 1.612e-003 1.920e-003 
2.311e-003 5.645e+007 1.149e+014 1.000e+003 1.570e-003 1.920e-003 
2.312e-003 5.657e+007 1.149e+014 1.000e+003 1.659e-003 1.920e-003 
2.313e-003 5.669e+007 1.149e+014 1.000e+003 1.725e-003 1.920e-003 
2.314e-003 5.684e+007 1.149e+014 1.000e+003 1.640e-003 1.920e-003 
2.315e-003 5.698e+007 1.149e+014 1.000e+003 1.629e-003 1.921e-003 
2.316e-003 5.710e+007 1.150e+014 1.000e+003 1.620e-003 1.921e-003 
2.318e-003 5.723e+007 1.150e+014 1.000e+003 1.609e-003 1.921e-003 
2.319e-003 5.734e+007 1.150e+014 1.000e+003 1.679e-003 1.921e-003 
2.320e-003 5.745e+007 1.150e+014 1.000e+003 1.614e-003 1.922e-003 
2.321e-003 5.757e+007 1.150e+014 1.000e+003 1.647e-003 1.922e-003 
2.322e-003 5.771e+007 1.150e+014 1.000e+003 1.629e-003 1.922e-003 
2.323e-003 5.783e+007 1.150e+014 1.000e+003 1.599e-003 1.922e-003 
2.324e-003 5.796e+007 1.150e+014 1.000e+003 1.591e-003 1.923e-003 
2.325e-003 5.807e+007 1.150e+014 1.000e+003 1.577e-003 1.923e-003 
2.326e-003 5.820e+007 1.150e+014 1.000e+003 1.684e-003 1.923e-003 
2.327e-003 5.834e+007 1.150e+014 1.000e+003 1.667e-003 1.923e-003 
2.328e-003 5.847e+007 1.150e+014 1.000e+003 1.624e-003 1.923e-003 
2.330e-003 5.860e+007 1.150e+014 1.000e+003 1.606e-003 1.924e-003 
2.331e-003 5.873e+007 1.150e+014 1.000e+003 1.575e-003 1.924e-003 
2.332e-003 5.886e+007 1.151e+014 1.000e+003 1.655e-003 1.924e-003 
2.333e-003 5.899e+007 1.151e+014 1.000e+003 1.663e-003 1.924e-003 
2.334e-003 5.911e+007 1.151e+014 1.000e+003 1.673e-003 1.924e-003 
2.335e-003 5.925e+007 1.151e+014 1.000e+003 1.712e-003 1.925e-003 
2.336e-003 5.938e+007 1.151e+014 1.000e+003 1.584e-003 1.925e-003 
2.337e-003 5.950e+007 1.151e+014 1.000e+003 1.638e-003 1.925e-003 
2.338e-003 5.961e+007 1.151e+014 1.000e+003 1.671e-003 1.925e-003 
2.339e-003 5.975e+007 1.151e+014 1.000e+003 1.609e-003 1.925e-003 
2.340e-003 5.987e+007 1.151e+014 1.000e+003 1.660e-003 1.926e-003 
2.342e-003 5.998e+007 1.151e+014 1.000e+003 1.657e-003 1.926e-003 
2.343e-003 6.011e+007 1.151e+014 1.000e+003 1.590e-003 1.926e-003 
2.344e-003 6.024e+007 1.151e+014 1.000e+003 1.599e-003 1.926e-003 
2.345e-003 6.035e+007 1.151e+014 1.000e+003 1.642e-003 1.927e-003 
2.346e-003 6.048e+007 1.151e+014 1.000e+003 1.675e-003 1.927e-003 
2.347e-003 6.062e+007 1.152e+014 1.000e+003 1.712e-003 1.927e-003 
2.348e-003 6.074e+007 1.152e+014 1.000e+003 1.622e-003 1.927e-003 
2.349e-003 6.089e+007 1.152e+014 1.000e+003 1.766e-003 1.927e-003 
2.350e-003 6.100e+007 1.152e+014 1.000e+003 1.618e-003 1.928e-003 
2.351e-003 6.111e+007 1.152e+014 1.000e+003 1.608e-003 1.928e-003 
2.352e-003 6.124e+007 1.152e+014 1.000e+003 1.640e-003 1.928e-003 
2.354e-003 6.136e+007 1.152e+014 1.000e+003 1.660e-003 1.929e-003 
2.355e-003 6.148e+007 1.152e+014 1.000e+003 1.638e-003 1.929e-003 
2.356e-003 6.159e+007 1.152e+014 1.000e+003 1.644e-003 1.929e-003 
2.357e-003 6.171e+007 1.152e+014 1.000e+003 1.590e-003 1.929e-003 
2.358e-003 6.185e+007 1.152e+014 1.000e+003 1.671e-003 1.929e-003 
2.359e-003 6.197e+007 1.152e+014 1.000e+003 1.667e-003 1.930e-003 
2.360e-003 6.209e+007 1.153e+014 1.000e+003 1.584e-003 1.930e-003 
2.361e-003 6.220e+007 1.153e+014 1.000e+003 1.662e-003 1.930e-003 
2.362e-003 6.230e+007 1.153e+014 1.000e+003 1.695e-003 1.931e-003 
2.363e-003 6.240e+007 1.153e+014 1.000e+003 1.659e-003 1.931e-003 
2.364e-003 6.252e+007 1.153e+014 1.000e+003 1.589e-003 1.931e-003 
2.366e-003 6.265e+007 1.153e+014 1.000e+003 1.610e-003 1.932e-003 
2.367e-003 6.276e+007 1.153e+014 1.000e+003 1.608e-003 1.932e-003 
2.368e-003 6.288e+007 1.153e+014 1.000e+003 1.634e-003 1.932e-003 
2.369e-003 6.303e+007 1.153e+014 1.000e+003 1.691e-003 1.932e-003 
2.370e-003 6.315e+007 1.153e+014 1.000e+003 1.640e-003 1.932e-003 
2.371e-003 6.328e+007 1.153e+014 1.000e+003 1.603e-003 1.933e-003 
2.372e-003 6.339e+007 1.153e+014 1.000e+003 1.635e-003 1.933e-003 
2.373e-003 6.351e+007 1.154e+014 1.000e+003 1.586e-003 1.933e-003 
2.374e-003 6.363e+007 1.154e+014 1.000e+003 1.657e-003 1.933e-003 
2.375e-003 6.376e+007 1.154e+014 1.000e+003 1.598e-003 1.934e-003 
2.376e-003 6.386e+007 1.154e+014 1.000e+003 1.641e-003 1.934e-003 
2.378e-003 6.397e+007 1.154e+014 1.000e+003 1.782e-003 1.934e-003 
2.379e-003 6.411e+007 1.154e+014 1.000e+003 1.668e-003 1.935e-003 
2.380e-003 6.423e+007 1.154e+014 1.000e+003 1.667e-003 1.935e-003 
2.381e-003 6.438e+007 1.154e+014 1.000e+003 1.637e-003 1.935e-003 
2.382e-003 6.451e+007 1.154e+014 1.000e+003 1.646e-003 1.935e-003 
2.383e-003 6.463e+007 1.154e+014 1.000e+003 1.668e-003 1.935e-003 
2.384e-003 6.476e+007 1.154e+014 1.000e+003 1.658e-003 1.936e-003 
2.385e-003 6.490e+007 1.154e+014 1.000e+003 1.600e-003 1.936e-003 
2.386e-003 6.502e+007 1.154e+014 1.000e+003 1.572e-003 1.936e-003 
2.387e-003 6.515e+007 1.154e+014 1.000e+003 1.637e-003 1.936e-003 
2.388e-003 6.527e+007 1.155e+014 1.000e+003 1.611e-003 1.936e-003 
2.390e-003 6.539e+007 1.155e+014 1.000e+003 1.593e-003 1.937e-003 
2.391e-003 6.551e+007 1.155e+014 1.000e+003 1.622e-003 1.937e-003 
2.392e-003 6.564e+007 1.155e+014 1.000e+003 1.577e-003 1.937e-003 
2.393e-003 6.576e+007 1.155e+014 1.000e+003 1.578e-003 1.937e-003 
2.394e-003 6.590e+007 1.155e+014 1.000e+003 1.834e-003 1.937e-003 
2.395e-003 6.602e+007 1.155e+014 1.000e+003 1.627e-003 1.938e-003 
2.396e-003 6.614e+007 1.155e+014 1.000e+003 1.666e-003 1.938e-003 
2.397e-003 6.627e+007 1.155e+014 1.000e+003 1.657e-003 1.938e-003 
2.398e-003 6.638e+007 1.155e+014 1.000e+003 1.666e-003 1.938e-003 
2.399e-003 6.650e+007 1.155e+014 1.000e+003 1.620e-003 1.939e-003 
2.400e-003 6.662e+007 1.155e+014 1.000e+003 1.643e-003 1.939e-003 
2.401e-003 6.675e+007 1.155e+014 1.000e+003 1.599e-003 1.939e-003 
2.403e-003 6.688e+007 1.155e+014 1.000e+003 1.684e-003 1.939e-003 
2.404e-003 6.701e+007 1.155e+014 1.000e+003 1.654e-003 1.940e-003 
2.405e-003 6.714e+007 1.155e+014 1.000e+003 1.662e-003 1.940e-003 
2.406e-003 6.724e+007 1.156e+014 1.000e+003 1.616e-003 1.940e-003 
2.407e-003 6.738e+007 1.156e+014 1.000e+003 1.620e-003 1.940e-003 
2.408e-003 6.750e+007 1.156e+014 1.000e+003 1.577e-003 1.941e-003 
2.409e-003 6.760e+007 1.156e+014 1.000e+003 1.610e-003 1.941e-003 
2.410e-003 6.773e+007 1.156e+014 1.000e+003 1.695e-003 1.941e-003 
2.411e-003 6.784e+007 1.156e+014 1.000e+003 1.636e-003 1.941e-003 
2.412e-003 6.796e+007 1.156e+014 1.000e+003 1.604e-003 1.942e-003 
2.413e-003 6.807e+007 1.156e+014 1.000e+003 1.608e-003 1.942e-003 
2.414e-003 6.819e+007 1.156e+014 1.000e+003 1.603e-003 1.942e-003 
2.416e-003 6.831e+007 1.156e+014 1.000e+003 1.637e-003 1.942e-003 
2.417e-003 6.845e+007 1.156e+014 1.000e+003 1.657e-003 1.943e-003 
2.418e-003 6.859e+007 1.157e+014 1.000e+003 1.602e-003 1.943e-003 
2.419e-003 6.869e+007 1.157e+014 1.000e+003 1.689e-003 1.943e-003 
2.420e-003 6.882e+007 1.157e+014 1.000e+003 1.646e-003 1.943e-003 
2.421e-003 6.895e+007 1.157e+014 1.000e+003 1.645e-003 1.944e-003 
2.422e-003 6.908e+007 1.157e+014 1.000e+003 1.631e-003 1.944e-003 
2.423e-003 6.919e+007 1.157e+014 1.000e+003 1.602e-003 1.944e-003 
2.424e-003 6.929e+007 1.157e+014 1.000e+003 1.655e-003 1.944e-003 
2.425e-003 6.941e+007 1.157e+014 1.000e+003 1.596e-003 1.945e-003 
2.427e-003 6.952e+007 1.157e+014 1.000e+003 1.640e-003 1.945e-003 
2.428e-003 6.963e+007 1.157e+014 1.000e+003 1.612e-003 1.945e-003 
2.429e-003 6.974e+007 1.157e+014 1.000e+003 1.583e-003 1.946e-003 
2.430e-003 6.987e+007 1.158e+014 1.000e+003 1.589e-003 1.946e-003 
2.431e-003 7.000e+007 1.158e+014 1.000e+003 1.662e-003 1.946e-003 
2.432e-003 7.011e+007 1.158e+014 1.000e+003 1.645e-003 1.947e-003 
2.433e-003 7.023e+007 1.158e+014 1.000e+003 1.628e-003 1.947e-003 
2.434e-003 7.035e+007 1.158e+014 1.000e+003 1.695e-003 1.947e-003 
2.435e-003 7.048e+007 1.158e+014 1.000e+003 1.762e-003 1.947e-003 
2.436e-003 7.060e+007 1.158e+014 1.000e+003 1.590e-003 1.947e-003 
2.437e-003 7.073e+007 1.158e+014 1.000e+003 1.653e-003 1.948e-003 
2.439e-003 7.087e+007 1.158e+014 1.000e+003 1.665e-003 1.948e-003 
2.440e-003 7.099e+007 1.158e+014 1.000e+003 1.592e-003 1.948e-003 
2.441e-003 7.110e+007 1.158e+014 1.000e+003 1.604e-003 1.948e-003 
2.442e-003 7.123e+007 1.158e+014 1.000e+003 1.716e-003 1.949e-003 
2.443e-003 7.136e+007 1.158e+014 1.000e+003 1.671e-003 1.949e-003 
2.444e-003 7.149e+007 1.159e+014 1.000e+003 1.653e-003 1.949e-003 
2.445e-003 7.162e+007 1.159e+014 1.000e+003 1.667e-003 1.949e-003 
2.446e-003 7.174e+007 1.159e+014 1.000e+003 1.638e-003 1.949e-003 
2.447e-003 7.185e+007 1.159e+014 1.000e+003 1.617e-003 1.950e-003 
2.448e-003 7.198e+007 1.159e+014 1.000e+003 1.651e-003 1.950e-003 
2.450e-003 7.210e+007 1.159e+014 1.000e+003 1.654e-003 1.950e-003 
2.451e-003 7.222e+007 1.159e+014 1.000e+003 1.587e-003 1.950e-003 
2.452e-003 7.232e+007 1.159e+014 1.000e+003 1.619e-003 1.951e-003 
2.453e-003 7.244e+007 1.159e+014 1.000e+003 1.617e-003 1.951e-003 
2.454e-003 7.257e+007 1.159e+014 1.000e+003 1.642e-003 1.951e-003 
2.455e-003 7.270e+007 1.159e+014 1.000e+003 1.607e-003 1.951e-003 
2.456e-003 7.281e+007 1.160e+014 1.000e+003 1.668e-003 1.952e-003 
2.457e-003 7.293e+007 1.160e+014 1.000e+003 1.688e-003 1.952e-003 
2.458e-003 7.303e+007 1.160e+014 1.000e+003 1.631e-003 1.952e-003 
2.459e-003 7.316e+007 1.160e+014 1.000e+003 1.666e-003 1.953e-003 
2.460e-003 7.328e+007 1.160e+014 1.000e+003 1.609e-003 1.953e-003 
2.461e-003 7.339e+007 1.160e+014 1.000e+003 1.648e-003 1.953e-003 
2.463e-003 7.350e+007 1.160e+014 1.000e+003 1.597e-003 1.953e-003 
2.464e-003 7.362e+007 1.160e+014 1.000e+003 1.714e-003 1.954e-003 
2.465e-003 7.374e+007 1.160e+014 1.000e+003 1.643e-003 1.954e-003 
2.466e-003 7.389e+007 1.160e+014 1.000e+003 1.643e-003 1.954e-003 
2.467e-003 7.403e+007 1.161e+014 1.000e+003 1.657e-003 1.954e-003 
2.468e-003 7.415e+007 1.161e+014 1.000e+003 1.710e-003 1.955e-003 
2.469e-003 7.427e+007 1.161e+014 1.000e+003 1.585e-003 1.955e-003 
2.470e-003 7.439e+007 1.161e+014 1.000e+003 1.611e-003 1.955e-003 
2.471e-003 7.448e+007 1.161e+014 1.000e+003 1.621e-003 1.955e-003 
2.472e-003 7.460e+007 1.161e+014 1.000e+003 1.636e-003 1.956e-003 
2.473e-003 7.472e+007 1.161e+014 1.000e+003 1.654e-003 1.956e-003 
2.475e-003 7.485e+007 1.161e+014 1.000e+003 1.603e-003 1.956e-003 
2.476e-003 7.498e+007 1.161e+014 1.000e+003 1.608e-003 1.956e-003 
2.477e-003 7.511e+007 1.161e+014 1.000e+003 1.595e-003 1.957e-003 
2.478e-003 7.524e+007 1.161e+014 1.000e+003 1.592e-003 1.957e-003 
2.479e-003 7.535e+007 1.161e+014 1.000e+003 1.635e-003 1.957e-003 
2.480e-003 7.549e+007 1.161e+014 1.000e+003 1.626e-003 1.957e-003 
2.481e-003 7.562e+007 1.161e+014 1.000e+003 1.630e-003 1.957e-003 
2.482e-003 7.575e+007 1.162e+014 1.000e+003 1.710e-003 1.957e-003 
2.483e-003 7.588e+007 1.162e+014 1.000e+003 1.599e-003 1.958e-003 
2.484e-003 7.599e+007 1.162e+014 1.000e+003 1.572e-003 1.958e-003 
2.485e-003 7.611e+007 1.162e+014 1.000e+003 1.647e-003 1.958e-003 
2.486e-003 7.622e+007 1.162e+014 1.000e+003 1.632e-003 1.959e-003 
2.488e-003 7.635e+007 1.162e+014 1.000e+003 1.652e-003 1.959e-003 
2.489e-003 7.646e+007 1.162e+014 1.000e+003 1.625e-003 1.959e-003 
2.490e-003 7.658e+007 1.162e+014 1.000e+003 1.598e-003 1.960e-003 
2.491e-003 7.671e+007 1.162e+014 1.000e+003 1.625e-003 1.960e-003 
2.492e-003 7.683e+007 1.162e+014 1.000e+003 1.647e-003 1.960e-003 
2.493e-003 7.695e+007 1.163e+014 1.000e+003 1.768e-003 1.960e-003 
2.494e-003 7.693e+007 1.161e+014 1.000e+003 1.902e-003 1.961e-003 
2.495e-003 7.696e+007 1.161e+014 1.000e+003 1.661e-003 1.962e-003 
2.496e-003 7.704e+007 1.162e+014 1.000e+003 1.769e-003 1.963e-003 
2.497e-003 7.712e+007 1.162e+014 1.000e+003 1.653e-003 1.963e-003 
2.498e-003 7.724e+007 1.162e+014 1.000e+003 1.692e-003 1.964e-003 
2.500e-003 7.734e+007 1.162e+014 1.000e+003 1.652e-003 1.964e-003 
2.501e-003 7.745e+007 1.162e+014 1.000e+003 1.830e-003 1.964e-003 
2.502e-003 7.756e+007 1.162e+014 1.000e+003 1.761e-003 1.965e-003 
2.503e-003 7.765e+007 1.162e+014 1.000e+003 1.664e-003 1.965e-003 
2.504e-003 7.775e+007 1.162e+014 1.000e+003 1.662e-003 1.965e-003 
2.505e-003 7.787e+007 1.162e+014 1.000e+003 1.711e-003 1.966e-003 
2.506e-003 7.801e+007 1.162e+014 1.000e+003 1.678e-003 1.966e-003 
2.507e-003 7.812e+007 1.163e+014 1.000e+003 1.640e-003 1.966e-003 
2.508e-003 7.825e+007 1.163e+014 1.000e+003 1.717e-003 1.966e-003 
2.509e-003 7.837e+007 1.163e+014 1.000e+003 1.724e-003 1.966e-003 
2.510e-003 7.848e+007 1.163e+014 1.000e+003 1.702e-003 1.967e-003 
2.511e-003 7.860e+007 1.163e+014 1.000e+003 1.706e-003 1.967e-003 
2.512e-003 7.871e+007 1.163e+014 1.000e+003 1.712e-003 1.967e-003 
2.513e-003 7.882e+007 1.163e+014 1.000e+003 1.710e-003 1.968e-003 
2.514e-003 7.894e+007 1.163e+014 1.000e+003 1.696e-003 1.968e-003 
2.516e-003 7.904e+007 1.163e+014 1.000e+003 1.750e-003 1.968e-003 
2.517e-003 7.914e+007 1.163e+014 1.000e+003 1.694e-003 1.969e-003 
2.518e-003 7.924e+007 1.163e+014 1.000e+003 1.668e-003 1.969e-003 
2.519e-003 7.934e+007 1.164e+014 1.000e+003 1.758e-003 1.969e-003 
2.520e-003 7.943e+007 1.164e+014 1.000e+003 1.677e-003 1.970e-003 
2.521e-003 7.954e+007 1.164e+014 1.000e+003 1.650e-003 1.970e-003 
2.522e-003 7.967e+007 1.164e+014 1.000e+003 1.647e-003 1.970e-003 
2.523e-003 7.978e+007 1.164e+014 1.000e+003 1.667e-003 1.970e-003 
2.524e-003 7.987e+007 1.164e+014 1.000e+003 1.669e-003 1.971e-003 
2.525e-003 7.995e+007 1.164e+014 1.000e+003 1.661e-003 1.971e-003 
2.526e-003 8.006e+007 1.164e+014 1.000e+003 1.722e-003 1.971e-003 
2.527e-003 8.015e+007 1.164e+014 1.000e+003 1.701e-003 1.972e-003 
2.528e-003 8.024e+007 1.165e+014 1.000e+003 1.713e-003 1.972e-003 
2.529e-003 8.036e+007 1.165e+014 1.000e+003 1.648e-003 1.972e-003 
2.530e-003 8.045e+007 1.165e+014 1.000e+003 1.625e-003 1.973e-003 
2.531e-003 8.055e+007 1.165e+014 1.000e+003 1.642e-003 1.973e-003 
2.532e-003 8.066e+007 1.165e+014 1.000e+003 1.657e-003 1.973e-003 
2.533e-003 8.076e+007 1.165e+014 1.000e+003 1.732e-003 1.974e-003 
2.534e-003 8.085e+007 1.165e+014 1.000e+003 1.677e-003 1.974e-003 
2.535e-003 8.097e+007 1.165e+014 1.000e+003 1.647e-003 1.974e-003 
2.536e-003 8.110e+007 1.165e+014 1.000e+003 1.644e-003 1.974e-003 
2.537e-003 8.121e+007 1.165e+014 1.000e+003 1.636e-003 1.974e-003 
2.538e-003 8.133e+007 1.165e+014 1.000e+003 1.574e-003 1.974e-003 
2.539e-003 8.145e+007 1.165e+014 1.000e+003 1.583e-003 1.975e-003 
2.539e-003 8.155e+007 1.165e+014 1.000e+003 1.665e-003 1.975e-003 
2.540e-003 8.164e+007 1.165e+014 1.000e+003 1.614e-003 1.975e-003 
2.541e-003 8.172e+007 1.166e+014 1.000e+003 1.708e-003 1.976e-003 
2.542e-003 8.180e+007 1.166e+014 1.000e+003 1.712e-003 1.976e-003 
2.543e-003 8.186e+007 1.166e+014 1.000e+003 1.710e-003 1.976e-003 
2.544e-003 8.194e+007 1.166e+014 1.000e+003 1.701e-003 1.977e-003 
2.545e-003 8.201e+007 1.166e+014 1.000e+003 1.648e-003 1.977e-003 
2.546e-003 8.210e+007 1.166e+014 1.000e+003 1.647e-003 1.977e-003 
2.547e-003 8.217e+007 1.166e+014 1.000e+003 1.676e-003 1.978e-003 
2.548e-003 8.223e+007 1.166e+014 1.000e+003 1.795e-003 1.978e-003 
2.549e-003 8.229e+007 1.166e+014 1.000e+003 2.330e-003 1.979e-003 
2.550e-003 8.216e+007 1.164e+014 1.000e+003 1.998e-003 1.981e-003 
2.551e-003 8.195e+007 1.165e+014 1.000e+003 1.868e-003 1.983e-003 
2.552e-003 8.161e+007 1.165e+014 1.000e+003 1.919e-003 1.987e-003 
2.553e-003 8.119e+007 1.166e+014 1.000e+003 1.808e-003 1.991e-003 
2.554e-003 7.843e+007 1.161e+014 1.000e+003 4.142e-003 2.011e-003 
2.555e-003 7.644e+007 1.162e+014 1.000e+003 2.566e-003 2.026e-003 
2.556e-003 7.524e+007 1.160e+014 1.000e+003 2.496e-003 2.035e-003 
2.557e-003 7.373e+007 1.163e+014 1.000e+003 3.101e-003 2.047e-003 
2.558e-003 7.286e+007 1.165e+014 1.000e+003 2.486e-003 2.054e-003 
2.559e-003 7.228e+007 1.167e+014 1.000e+003 2.080e-003 2.059e-003 
2.560e-003 7.210e+007 1.168e+014 1.000e+003 1.786e-003 2.061e-003 
2.561e-003 7.207e+007 1.168e+014 1.000e+003 1.732e-003 2.062e-003 
2.562e-003 7.206e+007 1.169e+014 1.000e+003 1.693e-003 2.063e-003 
2.564e-003 7.209e+007 1.169e+014 1.000e+003 1.990e-003 2.064e-003 
2.565e-003 7.214e+007 1.169e+014 1.000e+003 1.812e-003 2.065e-003 
2.566e-003 7.221e+007 1.169e+014 1.000e+003 1.731e-003 2.066e-003 
2.567e-003 7.229e+007 1.169e+014 1.000e+003 1.828e-003 2.066e-003 
2.568e-003 7.241e+007 1.169e+014 1.000e+003 1.729e-003 2.066e-003 
2.569e-003 7.251e+007 1.169e+014 1.000e+003 1.741e-003 2.067e-003 
2.570e-003 7.264e+007 1.169e+014 1.000e+003 1.832e-003 2.067e-003 
2.571e-003 7.251e+007 1.169e+014 1.000e+003 2.148e-003 2.069e-003 
2.572e-003 7.158e+007 1.169e+014 1.000e+003 4.079e-003 2.076e-003 
2.573e-003 6.808e+007 1.163e+014 1.000e+003 3.314e-003 2.102e-003 
2.574e-003 6.549e+007 1.158e+014 1.000e+003 3.219e-003 2.121e-003 
2.575e-003 6.367e+007 1.157e+014 1.000e+003 4.652e-003 2.134e-003 
2.577e-003 5.982e+007 1.152e+014 1.000e+003 5.401e-003 2.162e-003 
2.578e-003 5.645e+007 1.149e+014 1.000e+003 3.549e-003 2.186e-003 
2.579e-003 5.429e+007 1.148e+014 1.000e+003 3.400e-003 2.202e-003 
2.580e-003 5.240e+007 1.149e+014 1.000e+003 2.959e-003 2.216e-003 
2.581e-003 5.100e+007 1.149e+014 1.000e+003 3.607e-003 2.227e-003 
2.582e-003 4.928e+007 1.144e+014 1.000e+003 4.099e-003 2.240e-003 
2.583e-003 4.798e+007 1.143e+014 1.000e+003 2.817e-003 2.250e-003 
2.584e-003 4.717e+007 1.142e+014 1.000e+003 2.259e-003 2.257e-003 
2.585e-003 4.678e+007 1.143e+014 1.000e+003 1.915e-003 2.261e-003 
2.586e-003 4.666e+007 1.143e+014 1.000e+003 1.718e-003 2.263e-003 
2.587e-003 4.661e+007 1.144e+014 1.000e+003 1.709e-003 2.264e-003 
2.588e-003 4.664e+007 1.144e+014 1.000e+003 1.630e-003 2.265e-003 
2.589e-003 4.674e+007 1.144e+014 1.000e+003 1.585e-003 2.265e-003 
2.591e-003 4.684e+007 1.144e+014 1.000e+003 1.661e-003 2.266e-003 
2.592e-003 4.697e+007 1.144e+014 1.000e+003 1.689e-003 2.266e-003 
2.593e-003 4.710e+007 1.144e+014 1.000e+003 1.656e-003 2.266e-003 
2.594e-003 4.725e+007 1.144e+014 1.000e+003 1.660e-003 2.266e-003 
2.595e-003 4.737e+007 1.145e+014 1.000e+003 1.630e-003 2.266e-003 
2.596e-003 4.751e+007 1.145e+014 1.000e+003 1.648e-003 2.266e-003 
2.597e-003 4.766e+007 1.145e+014 1.000e+003 1.687e-003 2.266e-003 
2.598e-003 4.779e+007 1.145e+014 1.000e+003 1.652e-003 2.267e-003 
2.599e-003 4.790e+007 1.145e+014 1.000e+003 1.623e-003 2.267e-003 
2.600e-003 4.803e+007 1.145e+014 1.000e+003 1.684e-003 2.267e-003 
2.601e-003 4.814e+007 1.145e+014 1.000e+003 1.610e-003 2.267e-003 
2.602e-003 4.827e+007 1.145e+014 1.000e+003 1.911e-003 2.268e-003 
2.603e-003 4.840e+007 1.145e+014 1.000e+003 1.750e-003 2.268e-003 
2.604e-003 4.853e+007 1.145e+014 1.000e+003 1.657e-003 2.268e-003 
2.606e-003 4.866e+007 1.145e+014 1.000e+003 1.707e-003 2.268e-003 
2.607e-003 4.877e+007 1.145e+014 1.000e+003 1.659e-003 2.268e-003 
2.608e-003 4.890e+007 1.145e+014 1.000e+003 1.642e-003 2.269e-003 
2.609e-003 4.905e+007 1.145e+014 1.000e+003 1.598e-003 2.269e-003 
2.610e-003 4.917e+007 1.145e+014 1.000e+003 1.577e-003 2.269e-003 
2.611e-003 4.930e+007 1.145e+014 1.000e+003 1.636e-003 2.269e-003 
2.612e-003 4.944e+007 1.145e+014 1.000e+003 1.663e-003 2.269e-003 
2.613e-003 4.955e+007 1.145e+014 1.000e+003 1.639e-003 2.270e-003 
2.614e-003 4.970e+007 1.146e+014 1.000e+003 1.633e-003 2.270e-003 
2.615e-003 4.982e+007 1.146e+014 1.000e+003 1.656e-003 2.270e-003 
2.616e-003 4.993e+007 1.146e+014 1.000e+003 1.619e-003 2.270e-003 
2.618e-003 5.007e+007 1.146e+014 1.000e+003 1.650e-003 2.270e-003 
2.619e-003 5.020e+007 1.146e+014 1.000e+003 1.704e-003 2.270e-003 
2.620e-003 5.033e+007 1.146e+014 1.000e+003 1.648e-003 2.271e-003 
2.621e-003 5.047e+007 1.146e+014 1.000e+003 1.627e-003 2.271e-003 
2.622e-003 5.059e+007 1.146e+014 1.000e+003 1.683e-003 2.271e-003 
2.623e-003 5.071e+007 1.146e+014 1.000e+003 1.643e-003 2.271e-003 
2.624e-003 5.086e+007 1.146e+014 1.000e+003 1.649e-003 2.271e-003 
2.625e-003 5.098e+007 1.146e+014 1.000e+003 1.606e-003 2.272e-003 
2.626e-003 5.110e+007 1.146e+014 1.000e+003 1.601e-003 2.272e-003 
2.627e-003 5.121e+007 1.146e+014 1.000e+003 1.715e-003 2.272e-003 
2.628e-003 5.134e+007 1.146e+014 1.000e+003 1.612e-003 2.272e-003 
2.629e-003 5.147e+007 1.146e+014 1.000e+003 1.645e-003 2.272e-003 
2.630e-003 5.160e+007 1.146e+014 1.000e+003 1.614e-003 2.273e-003 
2.632e-003 5.173e+007 1.146e+014 1.000e+003 1.644e-003 2.273e-003 
2.633e-003 5.186e+007 1.146e+014 1.000e+003 1.673e-003 2.273e-003 
2.634e-003 5.200e+007 1.146e+014 1.000e+003 1.684e-003 2.273e-003 
2.635e-003 5.211e+007 1.147e+014 1.000e+003 1.634e-003 2.273e-003 
2.636e-003 5.222e+007 1.147e+014 1.000e+003 1.813e-003 2.274e-003 
2.637e-003 5.234e+007 1.147e+014 1.000e+003 1.686e-003 2.274e-003 
2.638e-003 5.248e+007 1.147e+014 1.000e+003 1.714e-003 2.274e-003 
2.639e-003 5.261e+007 1.147e+014 1.000e+003 1.613e-003 2.274e-003 
2.640e-003 5.274e+007 1.147e+014 1.000e+003 1.616e-003 2.275e-003 
2.641e-003 5.287e+007 1.147e+014 1.000e+003 1.698e-003 2.275e-003 
2.642e-003 5.299e+007 1.147e+014 1.000e+003 1.641e-003 2.275e-003 
2.644e-003 5.313e+007 1.147e+014 1.000e+003 1.641e-003 2.275e-003 
2.645e-003 5.326e+007 1.147e+014 1.000e+003 1.633e-003 2.275e-003 
2.646e-003 5.340e+007 1.147e+014 1.000e+003 1.673e-003 2.275e-003 
2.647e-003 5.353e+007 1.147e+014 1.000e+003 1.665e-003 2.276e-003 
2.648e-003 5.364e+007 1.147e+014 1.000e+003 1.680e-003 2.276e-003 
2.649e-003 5.377e+007 1.147e+014 1.000e+003 1.645e-003 2.276e-003 
2.650e-003 5.390e+007 1.147e+014 1.000e+003 1.654e-003 2.276e-003 
2.651e-003 5.404e+007 1.147e+014 1.000e+003 1.637e-003 2.276e-003 
2.652e-003 5.417e+007 1.147e+014 1.000e+003 1.967e-003 2.276e-003 
2.653e-003 5.430e+007 1.147e+014 1.000e+003 1.586e-003 2.277e-003 
2.654e-003 5.442e+007 1.147e+014 1.000e+003 1.660e-003 2.277e-003 
2.655e-003 5.455e+007 1.148e+014 1.000e+003 1.803e-003 2.277e-003 
2.656e-003 5.468e+007 1.148e+014 1.000e+003 1.713e-003 2.277e-003 
2.658e-003 5.480e+007 1.148e+014 1.000e+003 1.681e-003 2.278e-003 
2.659e-003 5.495e+007 1.148e+014 1.000e+003 1.655e-003 2.278e-003 
2.660e-003 5.509e+007 1.148e+014 1.000e+003 1.606e-003 2.278e-003 
2.661e-003 5.521e+007 1.148e+014 1.000e+003 1.608e-003 2.278e-003 
2.662e-003 5.534e+007 1.148e+014 1.000e+003 1.575e-003 2.278e-003 
2.663e-003 5.547e+007 1.148e+014 1.000e+003 1.737e-003 2.278e-003 
2.664e-003 5.558e+007 1.148e+014 1.000e+003 1.667e-003 2.279e-003 
2.665e-003 5.570e+007 1.148e+014 1.000e+003 1.666e-003 2.279e-003 
2.666e-003 5.583e+007 1.148e+014 1.000e+003 1.617e-003 2.279e-003 
2.667e-003 5.597e+007 1.148e+014 1.000e+003 1.598e-003 2.279e-003 
2.668e-003 5.610e+007 1.148e+014 1.000e+003 1.568e-003 2.279e-003 
2.669e-003 5.624e+007 1.148e+014 1.000e+003 1.600e-003 2.280e-003 
2.671e-003 5.634e+007 1.148e+014 1.000e+003 1.653e-003 2.280e-003 
2.672e-003 5.645e+007 1.148e+014 1.000e+003 1.625e-003 2.280e-003 
2.673e-003 5.659e+007 1.148e+014 1.000e+003 1.644e-003 2.280e-003 
2.674e-003 5.672e+007 1.148e+014 1.000e+003 1.640e-003 2.281e-003 
2.675e-003 5.684e+007 1.149e+014 1.000e+003 1.594e-003 2.281e-003 
2.676e-003 5.698e+007 1.148e+014 1.000e+003 1.715e-003 2.281e-003 
2.677e-003 5.710e+007 1.149e+014 1.000e+003 1.650e-003 2.281e-003 
2.678e-003 5.723e+007 1.149e+014 1.000e+003 1.664e-003 2.281e-003 
2.679e-003 5.737e+007 1.149e+014 1.000e+003 1.659e-003 2.282e-003 
2.680e-003 5.751e+007 1.149e+014 1.000e+003 1.697e-003 2.282e-003 
2.681e-003 5.763e+007 1.149e+014 1.000e+003 1.615e-003 2.282e-003 
2.683e-003 5.773e+007 1.149e+014 1.000e+003 1.698e-003 2.282e-003 
2.684e-003 5.786e+007 1.149e+014 1.000e+003 1.699e-003 2.282e-003 
2.685e-003 5.800e+007 1.149e+014 1.000e+003 1.600e-003 2.283e-003 
2.686e-003 5.812e+007 1.149e+014 1.000e+003 1.626e-003 2.283e-003 
2.687e-003 5.824e+007 1.149e+014 1.000e+003 1.716e-003 2.283e-003 
2.688e-003 5.837e+007 1.149e+014 1.000e+003 1.642e-003 2.283e-003 
2.689e-003 5.849e+007 1.149e+014 1.000e+003 1.624e-003 2.283e-003 
2.690e-003 5.861e+007 1.149e+014 1.000e+003 1.606e-003 2.284e-003 
2.691e-003 5.874e+007 1.149e+014 1.000e+003 1.757e-003 2.284e-003 
2.692e-003 5.888e+007 1.149e+014 1.000e+003 1.676e-003 2.284e-003 
2.693e-003 5.902e+007 1.149e+014 1.000e+003 1.625e-003 2.284e-003 
2.694e-003 5.915e+007 1.149e+014 1.000e+003 1.623e-003 2.284e-003 
2.695e-003 5.928e+007 1.150e+014 1.000e+003 1.669e-003 2.284e-003 
2.697e-003 5.939e+007 1.150e+014 1.000e+003 1.662e-003 2.285e-003 
2.698e-003 5.948e+007 1.150e+014 1.000e+003 1.709e-003 2.285e-003 
2.699e-003 5.959e+007 1.150e+014 1.000e+003 1.658e-003 2.286e-003 
2.700e-003 5.971e+007 1.150e+014 1.000e+003 1.604e-003 2.286e-003 
2.701e-003 5.983e+007 1.150e+014 1.000e+003 1.743e-003 2.286e-003 
2.702e-003 5.994e+007 1.150e+014 1.000e+003 1.672e-003 2.286e-003 
2.703e-003 6.006e+007 1.150e+014 1.000e+003 1.706e-003 2.287e-003 
2.704e-003 6.018e+007 1.150e+014 1.000e+003 1.582e-003 2.287e-003 
2.705e-003 6.030e+007 1.150e+014 1.000e+003 1.636e-003 2.287e-003 
2.706e-003 6.043e+007 1.150e+014 1.000e+003 1.650e-003 2.287e-003 
2.707e-003 6.055e+007 1.151e+014 1.000e+003 1.631e-003 2.288e-003 
2.708e-003 6.069e+007 1.151e+014 1.000e+003 1.670e-003 2.288e-003 
2.709e-003 6.083e+007 1.151e+014 1.000e+003 1.683e-003 2.288e-003 
2.711e-003 6.096e+007 1.151e+014 1.000e+003 1.690e-003 2.288e-003 
2.712e-003 6.110e+007 1.151e+014 1.000e+003 1.645e-003 2.288e-003 
2.713e-003 6.123e+007 1.151e+014 1.000e+003 1.670e-003 2.288e-003 
2.714e-003 6.135e+007 1.151e+014 1.000e+003 1.710e-003 2.289e-003 
2.715e-003 6.147e+007 1.151e+014 1.000e+003 1.572e-003 2.289e-003 
2.716e-003 6.159e+007 1.151e+014 1.000e+003 1.672e-003 2.289e-003 
2.717e-003 6.172e+007 1.151e+014 1.000e+003 1.645e-003 2.289e-003 
2.718e-003 6.183e+007 1.151e+014 1.000e+003 1.648e-003 2.290e-003 
2.719e-003 6.195e+007 1.151e+014 1.000e+003 1.678e-003 2.290e-003 
2.720e-003 6.207e+007 1.151e+014 1.000e+003 1.656e-003 2.290e-003 
2.721e-003 6.219e+007 1.151e+014 1.000e+003 1.635e-003 2.290e-003 
2.722e-003 6.230e+007 1.151e+014 1.000e+003 1.727e-003 2.291e-003 
2.723e-003 6.241e+007 1.151e+014 1.000e+003 1.688e-003 2.291e-003 
2.725e-003 6.253e+007 1.152e+014 1.000e+003 1.660e-003 2.291e-003 
2.726e-003 6.266e+007 1.152e+014 1.000e+003 1.697e-003 2.291e-003 
2.727e-003 6.278e+007 1.152e+014 1.000e+003 1.682e-003 2.292e-003 
2.728e-003 6.292e+007 1.152e+014 1.000e+003 1.714e-003 2.292e-003 
2.729e-003 6.304e+007 1.152e+014 1.000e+003 1.638e-003 2.292e-003 
2.730e-003 6.320e+007 1.152e+014 1.000e+003 1.653e-003 2.292e-003 
2.731e-003 6.335e+007 1.152e+014 1.000e+003 1.723e-003 2.292e-003 
2.732e-003 6.350e+007 1.152e+014 1.000e+003 1.736e-003 2.292e-003 
2.733e-003 6.366e+007 1.152e+014 1.000e+003 1.729e-003 2.292e-003 
2.734e-003 6.380e+007 1.152e+014 1.000e+003 1.683e-003 2.292e-003 
2.735e-003 6.393e+007 1.152e+014 1.000e+003 1.625e-003 2.292e-003 
2.736e-003 6.404e+007 1.152e+014 1.000e+003 1.619e-003 2.293e-003 
2.738e-003 6.416e+007 1.152e+014 1.000e+003 1.616e-003 2.293e-003 
2.739e-003 6.429e+007 1.152e+014 1.000e+003 1.622e-003 2.293e-003 
2.740e-003 6.442e+007 1.153e+014 1.000e+003 1.900e-003 2.293e-003 
2.741e-003 6.455e+007 1.153e+014 1.000e+003 1.639e-003 2.293e-003 
2.742e-003 6.466e+007 1.153e+014 1.000e+003 1.658e-003 2.294e-003 
2.743e-003 6.480e+007 1.153e+014 1.000e+003 1.697e-003 2.294e-003 
2.744e-003 6.492e+007 1.153e+014 1.000e+003 1.651e-003 2.294e-003 
2.745e-003 6.506e+007 1.153e+014 1.000e+003 1.706e-003 2.294e-003 
2.746e-003 6.519e+007 1.153e+014 1.000e+003 1.587e-003 2.294e-003 
2.747e-003 6.531e+007 1.153e+014 1.000e+003 1.675e-003 2.295e-003 
2.748e-003 6.545e+007 1.153e+014 1.000e+003 1.643e-003 2.295e-003 
2.749e-003 6.558e+007 1.153e+014 1.000e+003 1.660e-003 2.295e-003 
2.750e-003 6.569e+007 1.153e+014 1.000e+003 1.577e-003 2.295e-003 
2.752e-003 6.581e+007 1.153e+014 1.000e+003 1.730e-003 2.295e-003 
2.753e-003 6.594e+007 1.153e+014 1.000e+003 1.693e-003 2.296e-003 
2.754e-003 6.606e+007 1.153e+014 1.000e+003 1.667e-003 2.296e-003 
2.755e-003 6.621e+007 1.153e+014 1.000e+003 1.585e-003 2.296e-003 
2.756e-003 6.633e+007 1.153e+014 1.000e+003 1.708e-003 2.296e-003 
2.757e-003 6.645e+007 1.153e+014 1.000e+003 1.593e-003 2.296e-003 
2.758e-003 6.657e+007 1.154e+014 1.000e+003 1.616e-003 2.297e-003 
2.759e-003 6.670e+007 1.154e+014 1.000e+003 1.640e-003 2.297e-003 
2.760e-003 6.682e+007 1.154e+014 1.000e+003 1.601e-003 2.297e-003 
2.761e-003 6.694e+007 1.154e+014 1.000e+003 1.674e-003 2.297e-003 
2.762e-003 6.709e+007 1.154e+014 1.000e+003 1.671e-003 2.297e-003 
2.763e-003 6.720e+007 1.154e+014 1.000e+003 1.645e-003 2.298e-003 
2.764e-003 6.733e+007 1.154e+014 1.000e+003 1.642e-003 2.298e-003 
2.766e-003 6.745e+007 1.154e+014 1.000e+003 1.647e-003 2.298e-003 
2.767e-003 6.758e+007 1.154e+014 1.000e+003 1.605e-003 2.298e-003 
2.768e-003 6.770e+007 1.154e+014 1.000e+003 1.724e-003 2.298e-003 
2.769e-003 6.784e+007 1.154e+014 1.000e+003 1.703e-003 2.299e-003 
2.770e-003 6.798e+007 1.154e+014 1.000e+003 1.584e-003 2.299e-003 
2.771e-003 6.809e+007 1.154e+014 1.000e+003 1.825e-003 2.299e-003 
2.772e-003 6.821e+007 1.154e+014 1.000e+003 1.618e-003 2.299e-003 
2.773e-003 6.834e+007 1.155e+014 1.000e+003 1.650e-003 2.299e-003 
2.774e-003 6.847e+007 1.155e+014 1.000e+003 1.617e-003 2.300e-003 
2.775e-003 6.858e+007 1.155e+014 1.000e+003 1.679e-003 2.300e-003 
2.776e-003 6.871e+007 1.155e+014 1.000e+003 1.674e-003 2.300e-003 
2.777e-003 6.881e+007 1.155e+014 1.000e+003 1.622e-003 2.301e-003 
2.779e-003 6.895e+007 1.155e+014 1.000e+003 1.679e-003 2.301e-003 
2.780e-003 6.908e+007 1.155e+014 1.000e+003 1.592e-003 2.301e-003 
2.781e-003 6.919e+007 1.155e+014 1.000e+003 1.679e-003 2.301e-003 
2.782e-003 6.932e+007 1.155e+014 1.000e+003 1.708e-003 2.301e-003 
2.783e-003 6.945e+007 1.155e+014 1.000e+003 1.715e-003 2.301e-003 
2.784e-003 6.958e+007 1.155e+014 1.000e+003 1.785e-003 2.302e-003 
2.785e-003 6.971e+007 1.155e+014 1.000e+003 1.672e-003 2.302e-003 
2.786e-003 6.985e+007 1.155e+014 1.000e+003 1.584e-003 2.302e-003 
2.787e-003 6.998e+007 1.155e+014 1.000e+003 1.627e-003 2.302e-003 
2.788e-003 7.011e+007 1.155e+014 1.000e+003 1.687e-003 2.302e-003 
2.789e-003 7.025e+007 1.156e+014 1.000e+003 1.772e-003 2.302e-003 
2.790e-003 7.037e+007 1.156e+014 1.000e+003 1.676e-003 2.303e-003 
2.792e-003 7.048e+007 1.156e+014 1.000e+003 1.705e-003 2.303e-003 
2.793e-003 7.060e+007 1.156e+014 1.000e+003 1.649e-003 2.303e-003 
2.794e-003 7.071e+007 1.156e+014 1.000e+003 1.698e-003 2.304e-003 
2.795e-003 7.083e+007 1.156e+014 1.000e+003 1.654e-003 2.304e-003 
2.796e-003 7.096e+007 1.156e+014 1.000e+003 1.630e-003 2.304e-003 
2.797e-003 7.110e+007 1.156e+014 1.000e+003 1.646e-003 2.304e-003 
2.798e-003 7.123e+007 1.156e+014 1.000e+003 1.664e-003 2.304e-003 
2.799e-003 7.136e+007 1.156e+014 1.000e+003 1.680e-003 2.305e-003 
2.800e-003 7.149e+007 1.156e+014 1.000e+003 1.713e-003 2.305e-003 
2.801e-003 7.160e+007 1.156e+014 1.000e+003 1.698e-003 2.305e-003 
2.802e-003 7.172e+007 1.156e+014 1.000e+003 1.688e-003 2.305e-003 
2.803e-003 7.184e+007 1.157e+014 1.000e+003 1.639e-003 2.306e-003 
2.804e-003 7.197e+007 1.157e+014 1.000e+003 1.679e-003 2.306e-003 
2.806e-003 7.208e+007 1.157e+014 1.000e+003 1.640e-003 2.306e-003 
2.807e-003 7.219e+007 1.157e+014 1.000e+003 1.669e-003 2.306e-003 
2.808e-003 7.232e+007 1.157e+014 1.000e+003 1.651e-003 2.307e-003 
2.809e-003 7.243e+007 1.157e+014 1.000e+003 1.725e-003 2.307e-003 
2.810e-003 7.256e+007 1.157e+014 1.000e+003 1.733e-003 2.307e-003 
2.811e-003 7.269e+007 1.157e+014 1.000e+003 1.761e-003 2.307e-003 
2.812e-003 7.282e+007 1.157e+014 1.000e+003 1.699e-003 2.307e-003 
2.813e-003 7.295e+007 1.157e+014 1.000e+003 1.687e-003 2.308e-003 
2.814e-003 7.307e+007 1.157e+014 1.000e+003 1.690e-003 2.308e-003 
2.815e-003 7.318e+007 1.157e+014 1.000e+003 1.671e-003 2.308e-003 
2.816e-003 7.330e+007 1.158e+014 1.000e+003 1.595e-003 2.308e-003 
2.817e-003 7.342e+007 1.158e+014 1.000e+003 1.683e-003 2.309e-003 
2.818e-003 7.356e+007 1.158e+014 1.000e+003 1.619e-003 2.309e-003 
2.820e-003 7.370e+007 1.158e+014 1.000e+003 1.644e-003 2.309e-003 
2.821e-003 7.384e+007 1.158e+014 1.000e+003 1.696e-003 2.309e-003 
2.822e-003 7.397e+007 1.158e+014 1.000e+003 1.750e-003 2.309e-003 
2.823e-003 7.410e+007 1.158e+014 1.000e+003 1.683e-003 2.309e-003 
2.824e-003 7.423e+007 1.158e+014 1.000e+003 1.593e-003 2.310e-003 
2.825e-003 7.434e+007 1.158e+014 1.000e+003 1.712e-003 2.310e-003 
2.826e-003 7.447e+007 1.158e+014 1.000e+003 1.588e-003 2.310e-003 
2.827e-003 7.457e+007 1.158e+014 1.000e+003 1.739e-003 2.310e-003 
2.828e-003 7.470e+007 1.158e+014 1.000e+003 1.746e-003 2.311e-003 
2.829e-003 7.482e+007 1.158e+014 1.000e+003 1.743e-003 2.311e-003 
2.830e-003 7.492e+007 1.159e+014 1.000e+003 1.966e-003 2.311e-003 
2.831e-003 7.506e+007 1.159e+014 1.000e+003 1.606e-003 2.311e-003 
2.832e-003 7.518e+007 1.159e+014 1.000e+003 1.741e-003 2.312e-003 
2.834e-003 7.529e+007 1.159e+014 1.000e+003 1.714e-003 2.312e-003 
2.835e-003 7.539e+007 1.159e+014 1.000e+003 1.766e-003 2.312e-003 
2.836e-003 7.554e+007 1.159e+014 1.000e+003 1.645e-003 2.312e-003 
2.837e-003 7.567e+007 1.159e+014 1.000e+003 1.728e-003 2.312e-003 
2.838e-003 7.579e+007 1.159e+014 1.000e+003 1.707e-003 2.313e-003 
2.839e-003 7.591e+007 1.159e+014 1.000e+003 1.704e-003 2.313e-003 
2.840e-003 7.602e+007 1.159e+014 1.000e+003 1.678e-003 2.313e-003 
2.841e-003 7.616e+007 1.159e+014 1.000e+003 1.645e-003 2.313e-003 
2.842e-003 7.629e+007 1.159e+014 1.000e+003 1.659e-003 2.314e-003 
2.843e-003 7.640e+007 1.160e+014 1.000e+003 1.642e-003 2.314e-003 
2.844e-003 7.652e+007 1.160e+014 1.000e+003 1.671e-003 2.314e-003 
2.845e-003 7.662e+007 1.160e+014 1.000e+003 1.722e-003 2.314e-003 
2.846e-003 7.674e+007 1.160e+014 1.000e+003 1.751e-003 2.315e-003 
2.848e-003 7.685e+007 1.160e+014 1.000e+003 1.675e-003 2.315e-003 
2.849e-003 7.698e+007 1.160e+014 1.000e+003 1.665e-003 2.315e-003 
2.850e-003 7.711e+007 1.160e+014 1.000e+003 1.742e-003 2.315e-003 
2.851e-003 7.723e+007 1.160e+014 1.000e+003 1.717e-003 2.316e-003 
2.852e-003 7.735e+007 1.160e+014 1.000e+003 1.780e-003 2.316e-003 
2.853e-003 7.746e+007 1.160e+014 1.000e+003 1.634e-003 2.316e-003 
2.854e-003 7.758e+007 1.160e+014 1.000e+003 1.674e-003 2.316e-003 
2.855e-003 7.773e+007 1.160e+014 1.000e+003 1.585e-003 2.316e-003 
2.856e-003 7.785e+007 1.161e+014 1.000e+003 1.709e-003 2.317e-003 
2.857e-003 7.795e+007 1.161e+014 1.000e+003 1.691e-003 2.317e-003 
2.858e-003 7.807e+007 1.161e+014 1.000e+003 1.666e-003 2.317e-003 
2.859e-003 7.821e+007 1.161e+014 1.000e+003 1.775e-003 2.317e-003 
2.860e-003 7.833e+007 1.161e+014 1.000e+003 1.667e-003 2.318e-003 
2.861e-003 7.843e+007 1.161e+014 1.000e+003 1.774e-003 2.318e-003 
2.863e-003 7.856e+007 1.161e+014 1.000e+003 1.680e-003 2.318e-003 
2.864e-003 7.871e+007 1.161e+014 1.000e+003 1.736e-003 2.318e-003 
2.865e-003 7.884e+007 1.161e+014 1.000e+003 1.818e-003 2.318e-003 
2.866e-003 7.896e+007 1.161e+014 1.000e+003 1.719e-003 2.319e-003 
2.867e-003 7.909e+007 1.161e+014 1.000e+003 1.748e-003 2.319e-003 
2.868e-003 7.922e+007 1.161e+014 1.000e+003 1.740e-003 2.319e-003 
2.869e-003 7.932e+007 1.162e+014 1.000e+003 1.683e-003 2.319e-003 
2.870e-003 7.943e+007 1.162e+014 1.000e+003 1.694e-003 2.320e-003 
2.871e-003 7.953e+007 1.162e+014 1.000e+003 1.705e-003 2.320e-003 
2.872e-003 7.964e+007 1.162e+014 1.000e+003 1.702e-003 2.320e-003 
2.873e-003 7.977e+007 1.162e+014 1.000e+003 1.729e-003 2.320e-003 
2.874e-003 7.988e+007 1.162e+014 1.000e+003 1.708e-003 2.321e-003 
2.875e-003 8.001e+007 1.162e+014 1.000e+003 1.800e-003 2.321e-003 
2.876e-003 8.013e+007 1.162e+014 1.000e+003 2.039e-003 2.321e-003 
2.877e-003 8.025e+007 1.162e+014 1.000e+003 1.712e-003 2.321e-003 
2.878e-003 8.035e+007 1.162e+014 1.000e+003 1.698e-003 2.322e-003 
2.880e-003 8.045e+007 1.163e+014 1.000e+003 1.865e-003 2.322e-003 
2.881e-003 8.056e+007 1.163e+014 1.000e+003 1.687e-003 2.322e-003 
2.882e-003 8.066e+007 1.163e+014 1.000e+003 1.602e-003 2.323e-003 
2.883e-003 8.077e+007 1.163e+014 1.000e+003 1.742e-003 2.323e-003 
2.884e-003 8.089e+007 1.163e+014 1.000e+003 1.776e-003 2.323e-003 
2.885e-003 8.099e+007 1.163e+014 1.000e+003 1.869e-003 2.324e-003 
2.886e-003 8.111e+007 1.163e+014 1.000e+003 1.840e-003 2.324e-003 
2.887e-003 8.122e+007 1.163e+014 1.000e+003 1.642e-003 2.324e-003 
2.888e-003 8.133e+007 1.163e+014 1.000e+003 1.697e-003 2.325e-003 
2.889e-003 8.143e+007 1.164e+014 1.000e+003 1.784e-003 2.325e-003 
2.890e-003 8.154e+007 1.164e+014 1.000e+003 1.680e-003 2.325e-003 
2.891e-003 8.164e+007 1.164e+014 1.000e+003 1.714e-003 2.326e-003 
2.892e-003 8.175e+007 1.164e+014 1.000e+003 1.729e-003 2.326e-003 
2.893e-003 8.185e+007 1.164e+014 1.000e+003 1.614e-003 2.326e-003 
2.894e-003 8.197e+007 1.164e+014 1.000e+003 1.744e-003 2.326e-003 
2.895e-003 8.207e+007 1.164e+014 1.000e+003 1.613e-003 2.327e-003 
2.896e-003 8.219e+007 1.164e+014 1.000e+003 1.709e-003 2.327e-003 
2.897e-003 8.231e+007 1.164e+014 1.000e+003 1.703e-003 2.327e-003 
2.898e-003 8.243e+007 1.164e+014 1.000e+003 1.723e-003 2.327e-003 
2.899e-003 8.255e+007 1.164e+014 1.000e+003 1.845e-003 2.328e-003 
2.901e-003 8.266e+007 1.165e+014 1.000e+003 1.590e-003 2.328e-003 
2.902e-003 8.278e+007 1.165e+014 1.000e+003 1.724e-003 2.328e-003 
2.903e-003 8.289e+007 1.165e+014 1.000e+003 1.670e-003 2.328e-003 
2.904e-003 8.300e+007 1.165e+014 1.000e+003 1.619e-003 2.329e-003 
2.905e-003 8.310e+007 1.165e+014 1.000e+003 1.795e-003 2.329e-003 
2.906e-003 8.322e+007 1.165e+014 1.000e+003 1.733e-003 2.329e-003 
2.907e-003 8.334e+007 1.165e+014 1.000e+003 1.672e-003 2.329e-003 
2.908e-003 8.344e+007 1.165e+014 1.000e+003 1.690e-003 2.330e-003 
2.909e-003 8.355e+007 1.165e+014 1.000e+003 1.767e-003 2.330e-003 
2.910e-003 8.367e+007 1.165e+014 1.000e+003 1.718e-003 2.330e-003 
2.911e-003 8.376e+007 1.166e+014 1.000e+003 1.653e-003 2.331e-003 
2.912e-003 8.387e+007 1.166e+014 1.000e+003 1.674e-003 2.331e-003 
2.913e-003 8.396e+007 1.166e+014 1.000e+003 1.718e-003 2.331e-003 
2.914e-003 8.402e+007 1.166e+014 1.000e+003 1.714e-003 2.332e-003 
2.915e-003 8.409e+007 1.166e+014 1.000e+003 1.752e-003 2.332e-003 
2.916e-003 8.416e+007 1.166e+014 1.000e+003 1.767e-003 2.333e-003 
2.917e-003 8.422e+007 1.166e+014 1.000e+003 1.725e-003 2.333e-003 
2.918e-003 8.432e+007 1.167e+014 1.000e+003 1.675e-003 2.334e-003 
2.919e-003 8.435e+007 1.167e+014 1.000e+003 1.634e-003 2.334e-003 
2.920e-003 8.443e+007 1.167e+014 1.000e+003 1.820e-003 2.335e-003 
2.921e-003 8.447e+007 1.167e+014 1.000e+003 1.771e-003 2.336e-003 
2.922e-003 8.459e+007 1.167e+014 1.000e+003 1.801e-003 2.336e-003 
2.923e-003 8.468e+007 1.167e+014 1.000e+003 1.678e-003 2.336e-003 
2.924e-003 8.479e+007 1.167e+014 1.000e+003 1.616e-003 2.336e-003 
2.925e-003 8.490e+007 1.167e+014 1.000e+003 1.706e-003 2.337e-003 
2.926e-003 8.501e+007 1.167e+014 1.000e+003 1.703e-003 2.337e-003 
2.927e-003 8.504e+007 1.168e+014 1.000e+003 1.800e-003 2.338e-003 
2.928e-003 8.513e+007 1.168e+014 1.000e+003 1.801e-003 2.338e-003 
2.929e-003 8.518e+007 1.168e+014 1.000e+003 2.364e-003 2.339e-003 
2.930e-003 8.526e+007 1.168e+014 1.000e+003 1.657e-003 2.339e-003 
2.931e-003 8.473e+007 1.166e+014 1.000e+003 4.046e-003 2.344e-003 
2.932e-003 8.292e+007 1.164e+014 1.000e+003 4.641e-003 2.357e-003 
2.933e-003 8.080e+007 1.166e+014 1.000e+003 3.026e-003 2.373e-003 
2.934e-003 7.976e+007 1.169e+014 1.000e+003 2.671e-003 2.381e-003 
2.935e-003 7.887e+007 1.170e+014 1.000e+003 3.669e-003 2.388e-003 
2.936e-003 7.665e+007 1.167e+014 1.000e+003 3.882e-003 2.404e-003 
2.937e-003 7.544e+007 1.167e+014 1.000e+003 2.772e-003 2.414e-003 
2.938e-003 7.500e+007 1.169e+014 1.000e+003 1.984e-003 2.418e-003 
2.939e-003 7.489e+007 1.169e+014 1.000e+003 1.856e-003 2.420e-003 
2.940e-003 7.481e+007 1.170e+014 1.000e+003 1.823e-003 2.421e-003 
2.941e-003 7.479e+007 1.170e+014 1.000e+003 1.836e-003 2.423e-003 
2.942e-003 7.481e+007 1.170e+014 1.000e+003 1.931e-003 2.423e-003 
2.943e-003 7.488e+007 1.170e+014 1.000e+003 1.689e-003 2.424e-003 
2.944e-003 7.498e+007 1.170e+014 1.000e+003 1.769e-003 2.424e-003 
2.945e-003 7.508e+007 1.170e+014 1.000e+003 1.707e-003 2.425e-003 
2.946e-003 7.436e+007 1.171e+014 1.000e+003 2.428e-003 2.431e-003 
2.947e-003 7.080e+007 1.164e+014 1.000e+003 3.566e-003 2.456e-003 
2.948e-003 6.797e+007 1.159e+014 1.000e+003 3.675e-003 2.477e-003 
2.950e-003 6.572e+007 1.157e+014 1.000e+003 4.628e-003 2.494e-003 
2.951e-003 6.188e+007 1.153e+014 1.000e+003 5.147e-003 2.521e-003 
2.952e-003 5.882e+007 1.150e+014 1.000e+003 3.730e-003 2.544e-003 
2.953e-003 5.653e+007 1.149e+014 1.000e+003 3.556e-003 2.561e-003 
2.954e-003 5.473e+007 1.150e+014 1.000e+003 3.114e-003 2.574e-003 
2.955e-003 5.288e+007 1.149e+014 1.000e+003 3.381e-003 2.588e-003 
2.956e-003 5.102e+007 1.145e+014 1.000e+003 3.520e-003 2.602e-003 
2.957e-003 4.965e+007 1.145e+014 1.000e+003 2.699e-003 2.612e-003 
2.958e-003 4.894e+007 1.145e+014 1.000e+003 2.268e-003 2.618e-003 
2.959e-003 4.864e+007 1.145e+014 1.000e+003 1.989e-003 2.621e-003 
2.960e-003 4.848e+007 1.146e+014 1.000e+003 1.837e-003 2.623e-003 
2.961e-003 4.845e+007 1.146e+014 1.000e+003 1.664e-003 2.625e-003 
2.962e-003 4.853e+007 1.146e+014 1.000e+003 1.702e-003 2.625e-003 
2.963e-003 4.864e+007 1.147e+014 1.000e+003 1.682e-003 2.626e-003 
2.964e-003 4.876e+007 1.147e+014 1.000e+003 1.709e-003 2.626e-003 
2.966e-003 4.890e+007 1.147e+014 1.000e+003 1.597e-003 2.626e-003 
2.967e-003 4.903e+007 1.147e+014 1.000e+003 1.623e-003 2.626e-003 
2.968e-003 4.916e+007 1.147e+014 1.000e+003 1.577e-003 2.626e-003 
2.969e-003 4.930e+007 1.147e+014 1.000e+003 1.636e-003 2.626e-003 
2.970e-003 4.943e+007 1.147e+014 1.000e+003 1.596e-003 2.627e-003 
2.971e-003 4.955e+007 1.147e+014 1.000e+003 1.627e-003 2.627e-003 
2.972e-003 4.969e+007 1.147e+014 1.000e+003 1.654e-003 2.627e-003 
2.973e-003 4.982e+007 1.147e+014 1.000e+003 1.620e-003 2.627e-003 
2.974e-003 4.995e+007 1.147e+014 1.000e+003 1.738e-003 2.627e-003 
2.975e-003 5.007e+007 1.147e+014 1.000e+003 1.638e-003 2.628e-003 
2.976e-003 5.022e+007 1.147e+014 1.000e+003 1.640e-003 2.628e-003 
2.977e-003 5.034e+007 1.147e+014 1.000e+003 1.687e-003 2.628e-003 
2.978e-003 5.048e+007 1.148e+014 1.000e+003 1.683e-003 2.628e-003 
2.980e-003 5.061e+007 1.148e+014 1.000e+003 1.583e-003 2.628e-003 
2.981e-003 5.075e+007 1.148e+014 1.000e+003 1.685e-003 2.628e-003 
2.982e-003 5.089e+007 1.148e+014 1.000e+003 1.726e-003 2.628e-003 
2.983e-003 5.103e+007 1.148e+014 1.000e+003 1.622e-003 2.629e-003 
2.984e-003 5.117e+007 1.148e+014 1.000e+003 1.696e-003 2.629e-003 
2.985e-003 5.130e+007 1.148e+014 1.000e+003 1.722e-003 2.629e-003 
2.986e-003 5.143e+007 1.148e+014 1.000e+003 1.590e-003 2.629e-003 
2.987e-003 5.157e+007 1.148e+014 1.000e+003 1.752e-003 2.629e-003 
2.988e-003 5.170e+007 1.148e+014 1.000e+003 1.685e-003 2.630e-003 
2.990e-003 5.185e+007 1.148e+014 1.000e+003 1.691e-003 2.630e-003 
2.991e-003 5.200e+007 1.148e+014 1.000e+003 1.738e-003 2.630e-003 
2.992e-003 5.213e+007 1.148e+014 1.000e+003 1.761e-003 2.630e-003 
2.993e-003 5.225e+007 1.148e+014 1.000e+003 1.756e-003 2.630e-003 
2.994e-003 5.240e+007 1.148e+014 1.000e+003 1.704e-003 2.630e-003 
2.995e-003 5.255e+007 1.148e+014 1.000e+003 1.731e-003 2.630e-003 
2.996e-003 5.268e+007 1.148e+014 1.000e+003 1.641e-003 2.630e-003 
2.997e-003 5.280e+007 1.148e+014 1.000e+003 1.639e-003 2.631e-003 
2.998e-003 5.294e+007 1.149e+014 1.000e+003 1.629e-003 2.631e-003 
3.000e-003 5.309e+007 1.149e+014 1.000e+003 1.741e-003 2.631e-003 
3.001e-003 5.323e+007 1.149e+014 1.000e+003 1.662e-003 2.631e-003 
3.002e-003 5.335e+007 1.149e+014 1.000e+003 1.676e-003 2.631e-003 
3.003e-003 5.350e+007 1.149e+014 1.000e+003 1.625e-003 2.631e-003 
3.004e-003 5.364e+007 1.149e+014 1.000e+003 1.755e-003 2.632e-003 
3.005e-003 5.377e+007 1.149e+014 1.000e+003 1.696e-003 2.632e-003 
3.006e-003 5.386e+007 1.149e+014 1.000e+003 1.703e-003 2.632e-003 
3.007e-003 5.401e+007 1.149e+014 1.000e+003 1.665e-003 2.632e-003 
3.008e-003 5.413e+007 1.149e+014 1.000e+003 1.709e-003 2.633e-003 
3.009e-003 5.429e+007 1.149e+014 1.000e+003 1.676e-003 2.633e-003 
3.011e-003 5.442e+007 1.149e+014 1.000e+003 1.623e-003 2.633e-003 
3.012e-003 5.456e+007 1.149e+014 1.000e+003 1.812e-003 2.633e-003 
3.013e-003 5.470e+007 1.149e+014 1.000e+003 1.714e-003 2.633e-003 
3.014e-003 5.483e+007 1.149e+014 1.000e+003 1.689e-003 2.633e-003 
3.015e-003 5.495e+007 1.149e+014 1.000e+003 1.726e-003 2.634e-003 
3.016e-003 5.509e+007 1.149e+014 1.000e+003 1.854e-003 2.634e-003 
3.017e-003 5.522e+007 1.150e+014 1.000e+003 1.724e-003 2.634e-003 
3.018e-003 5.536e+007 1.149e+014 1.000e+003 1.695e-003 2.634e-003 
3.019e-003 5.550e+007 1.150e+014 1.000e+003 1.600e-003 2.634e-003 
3.020e-003 5.563e+007 1.150e+014 1.000e+003 1.713e-003 2.634e-003 
3.022e-003 5.576e+007 1.150e+014 1.000e+003 1.772e-003 2.635e-003 
3.023e-003 5.590e+007 1.150e+014 1.000e+003 1.695e-003 2.635e-003 
3.024e-003 5.604e+007 1.150e+014 1.000e+003 1.719e-003 2.635e-003 
3.025e-003 5.617e+007 1.150e+014 1.000e+003 1.624e-003 2.635e-003 
3.026e-003 5.631e+007 1.150e+014 1.000e+003 1.632e-003 2.635e-003 
3.027e-003 5.646e+007 1.150e+014 1.000e+003 1.650e-003 2.635e-003 
3.028e-003 5.658e+007 1.150e+014 1.000e+003 1.684e-003 2.635e-003 
3.029e-003 5.671e+007 1.150e+014 1.000e+003 1.670e-003 2.636e-003 
3.030e-003 5.687e+007 1.150e+014 1.000e+003 1.615e-003 2.636e-003 
3.031e-003 5.701e+007 1.150e+014 1.000e+003 1.679e-003 2.636e-003 
3.033e-003 5.715e+007 1.150e+014 1.000e+003 1.646e-003 2.636e-003 
3.034e-003 5.731e+007 1.150e+014 1.000e+003 1.684e-003 2.636e-003 
3.035e-003 5.746e+007 1.150e+014 1.000e+003 1.792e-003 2.636e-003 
3.036e-003 5.761e+007 1.150e+014 1.000e+003 1.601e-003 2.636e-003 
3.037e-003 5.776e+007 1.150e+014 1.000e+003 1.736e-003 2.636e-003 
3.038e-003 5.790e+007 1.150e+014 1.000e+003 1.764e-003 2.636e-003 
3.039e-003 5.802e+007 1.151e+014 1.000e+003 1.660e-003 2.636e-003 
3.040e-003 5.814e+007 1.151e+014 1.000e+003 1.672e-003 2.637e-003 
3.041e-003 5.826e+007 1.151e+014 1.000e+003 1.692e-003 2.637e-003 
3.042e-003 5.841e+007 1.151e+014 1.000e+003 1.762e-003 2.637e-003 
3.044e-003 5.853e+007 1.151e+014 1.000e+003 1.689e-003 2.637e-003 
3.045e-003 5.867e+007 1.151e+014 1.000e+003 1.842e-003 2.637e-003 
3.046e-003 5.879e+007 1.151e+014 1.000e+003 1.608e-003 2.638e-003 
3.047e-003 5.894e+007 1.151e+014 1.000e+003 1.680e-003 2.638e-003 
3.048e-003 5.907e+007 1.151e+014 1.000e+003 1.628e-003 2.638e-003 
3.049e-003 5.920e+007 1.151e+014 1.000e+003 1.690e-003 2.638e-003 
3.050e-003 5.933e+007 1.151e+014 1.000e+003 1.811e-003 2.638e-003 
3.051e-003 5.945e+007 1.151e+014 1.000e+003 1.640e-003 2.639e-003 
3.052e-003 5.958e+007 1.151e+014 1.000e+003 1.623e-003 2.639e-003 
3.053e-003 5.971e+007 1.151e+014 1.000e+003 1.764e-003 2.639e-003 
3.055e-003 5.983e+007 1.151e+014 1.000e+003 1.705e-003 2.639e-003 
3.056e-003 5.997e+007 1.151e+014 1.000e+003 1.694e-003 2.640e-003 
3.057e-003 6.012e+007 1.151e+014 1.000e+003 1.630e-003 2.640e-003 
3.058e-003 6.025e+007 1.151e+014 1.000e+003 1.700e-003 2.640e-003 
3.059e-003 6.037e+007 1.152e+014 1.000e+003 1.628e-003 2.640e-003 
3.060e-003 6.049e+007 1.152e+014 1.000e+003 1.711e-003 2.640e-003 
3.061e-003 6.060e+007 1.152e+014 1.000e+003 1.632e-003 2.641e-003 
3.062e-003 6.072e+007 1.152e+014 1.000e+003 1.644e-003 2.641e-003 
3.063e-003 6.085e+007 1.152e+014 1.000e+003 1.633e-003 2.641e-003 
3.064e-003 6.098e+007 1.152e+014 1.000e+003 1.704e-003 2.641e-003 
3.066e-003 6.111e+007 1.152e+014 1.000e+003 1.763e-003 2.642e-003 
3.067e-003 6.123e+007 1.152e+014 1.000e+003 1.698e-003 2.642e-003 
3.068e-003 6.136e+007 1.152e+014 1.000e+003 1.612e-003 2.642e-003 
3.069e-003 6.149e+007 1.152e+014 1.000e+003 1.633e-003 2.642e-003 
3.070e-003 6.163e+007 1.152e+014 1.000e+003 1.629e-003 2.642e-003 
3.071e-003 6.176e+007 1.152e+014 1.000e+003 1.686e-003 2.642e-003 
3.072e-003 6.190e+007 1.152e+014 1.000e+003 1.717e-003 2.643e-003 
3.073e-003 6.204e+007 1.152e+014 1.000e+003 1.676e-003 2.643e-003 
3.074e-003 6.217e+007 1.152e+014 1.000e+003 1.628e-003 2.643e-003 
3.075e-003 6.228e+007 1.153e+014 1.000e+003 1.780e-003 2.643e-003 
3.076e-003 6.241e+007 1.153e+014 1.000e+003 1.666e-003 2.643e-003 
3.078e-003 6.255e+007 1.153e+014 1.000e+003 1.682e-003 2.644e-003 
3.079e-003 6.268e+007 1.153e+014 1.000e+003 1.839e-003 2.644e-003 
3.080e-003 6.281e+007 1.153e+014 1.000e+003 1.728e-003 2.644e-003 
3.081e-003 6.294e+007 1.153e+014 1.000e+003 1.772e-003 2.644e-003 
3.082e-003 6.306e+007 1.153e+014 1.000e+003 1.721e-003 2.644e-003 
3.083e-003 6.319e+007 1.153e+014 1.000e+003 1.648e-003 2.645e-003 
3.084e-003 6.332e+007 1.153e+014 1.000e+003 1.732e-003 2.645e-003 
3.085e-003 6.344e+007 1.153e+014 1.000e+003 1.665e-003 2.645e-003 
3.086e-003 6.357e+007 1.153e+014 1.000e+003 1.668e-003 2.645e-003 
3.087e-003 6.371e+007 1.153e+014 1.000e+003 1.699e-003 2.645e-003 
3.089e-003 6.384e+007 1.153e+014 1.000e+003 1.737e-003 2.646e-003 
3.090e-003 6.397e+007 1.153e+014 1.000e+003 1.778e-003 2.646e-003 
3.091e-003 6.410e+007 1.154e+014 1.000e+003 1.716e-003 2.646e-003 
3.092e-003 6.423e+007 1.154e+014 1.000e+003 1.679e-003 2.646e-003 
3.093e-003 6.437e+007 1.154e+014 1.000e+003 1.642e-003 2.646e-003 
3.094e-003 6.451e+007 1.154e+014 1.000e+003 1.777e-003 2.647e-003 
3.095e-003 6.464e+007 1.154e+014 1.000e+003 1.747e-003 2.647e-003 
3.096e-003 6.477e+007 1.154e+014 1.000e+003 1.718e-003 2.647e-003 
3.097e-003 6.491e+007 1.154e+014 1.000e+003 1.710e-003 2.647e-003 
3.098e-003 6.504e+007 1.154e+014 1.000e+003 1.699e-003 2.647e-003 
3.100e-003 6.516e+007 1.154e+014 1.000e+003 1.662e-003 2.647e-003 
3.101e-003 6.531e+007 1.154e+014 1.000e+003 1.619e-003 2.648e-003 
3.102e-003 6.542e+007 1.154e+014 1.000e+003 1.708e-003 2.648e-003 
3.103e-003 6.556e+007 1.154e+014 1.000e+003 1.675e-003 2.648e-003 
3.104e-003 6.568e+007 1.154e+014 1.000e+003 1.665e-003 2.648e-003 
3.105e-003 6.580e+007 1.154e+014 1.000e+003 1.696e-003 2.649e-003 
3.106e-003 6.593e+007 1.154e+014 1.000e+003 1.721e-003 2.649e-003 
3.107e-003 6.607e+007 1.154e+014 1.000e+003 1.802e-003 2.649e-003 
3.108e-003 6.619e+007 1.154e+014 1.000e+003 1.649e-003 2.649e-003 
3.109e-003 6.631e+007 1.155e+014 1.000e+003 1.668e-003 2.649e-003 
3.110e-003 6.645e+007 1.155e+014 1.000e+003 1.718e-003 2.649e-003 
3.112e-003 6.658e+007 1.155e+014 1.000e+003 1.734e-003 2.650e-003 
3.113e-003 6.672e+007 1.155e+014 1.000e+003 1.655e-003 2.650e-003 
3.114e-003 6.686e+007 1.155e+014 1.000e+003 1.771e-003 2.650e-003 
3.115e-003 6.698e+007 1.155e+014 1.000e+003 1.728e-003 2.650e-003 
3.116e-003 6.710e+007 1.155e+014 1.000e+003 1.657e-003 2.650e-003 
3.117e-003 6.723e+007 1.155e+014 1.000e+003 1.690e-003 2.651e-003 
3.118e-003 6.736e+007 1.155e+014 1.000e+003 1.633e-003 2.651e-003 
3.119e-003 6.750e+007 1.155e+014 1.000e+003 1.752e-003 2.651e-003 
3.120e-003 6.763e+007 1.155e+014 1.000e+003 1.700e-003 2.651e-003 
3.121e-003 6.775e+007 1.155e+014 1.000e+003 1.712e-003 2.651e-003 
3.122e-003 6.789e+007 1.155e+014 1.000e+003 1.694e-003 2.652e-003 
3.124e-003 6.800e+007 1.155e+014 1.000e+003 1.708e-003 2.652e-003 
3.125e-003 6.813e+007 1.155e+014 1.000e+003 1.684e-003 2.652e-003 
3.126e-003 6.825e+007 1.155e+014 1.000e+003 1.603e-003 2.652e-003 
3.127e-003 6.839e+007 1.156e+014 1.000e+003 1.690e-003 2.652e-003 
3.128e-003 6.851e+007 1.156e+014 1.000e+003 1.609e-003 2.653e-003 
3.129e-003 6.864e+007 1.156e+014 1.000e+003 1.686e-003 2.653e-003 
3.130e-003 6.876e+007 1.156e+014 1.000e+003 1.622e-003 2.653e-003 
3.131e-003 6.888e+007 1.156e+014 1.000e+003 1.746e-003 2.654e-003 
3.132e-003 6.901e+007 1.156e+014 1.000e+003 1.696e-003 2.654e-003 
3.133e-003 6.915e+007 1.156e+014 1.000e+003 1.641e-003 2.654e-003 
3.135e-003 6.927e+007 1.156e+014 1.000e+003 1.704e-003 2.654e-003 
3.136e-003 6.940e+007 1.156e+014 1.000e+003 1.671e-003 2.654e-003 
3.137e-003 6.954e+007 1.156e+014 1.000e+003 1.751e-003 2.654e-003 
3.138e-003 6.965e+007 1.156e+014 1.000e+003 1.665e-003 2.655e-003 
3.139e-003 6.979e+007 1.156e+014 1.000e+003 1.676e-003 2.655e-003 
3.140e-003 6.992e+007 1.156e+014 1.000e+003 1.689e-003 2.655e-003 
3.141e-003 7.005e+007 1.156e+014 1.000e+003 1.634e-003 2.655e-003 
3.142e-003 7.017e+007 1.156e+014 1.000e+003 1.683e-003 2.655e-003 
3.143e-003 7.030e+007 1.157e+014 1.000e+003 1.768e-003 2.656e-003 
3.144e-003 7.041e+007 1.157e+014 1.000e+003 1.653e-003 2.656e-003 
3.145e-003 7.052e+007 1.157e+014 1.000e+003 1.625e-003 2.656e-003 
3.147e-003 7.066e+007 1.157e+014 1.000e+003 1.757e-003 2.656e-003 
3.148e-003 7.078e+007 1.157e+014 1.000e+003 1.576e-003 2.657e-003 
3.149e-003 7.090e+007 1.157e+014 1.000e+003 1.646e-003 2.657e-003 
3.150e-003 7.103e+007 1.157e+014 1.000e+003 1.735e-003 2.657e-003 
3.151e-003 7.115e+007 1.157e+014 1.000e+003 1.636e-003 2.658e-003 
3.152e-003 7.127e+007 1.157e+014 1.000e+003 1.743e-003 2.658e-003 
3.153e-003 7.140e+007 1.157e+014 1.000e+003 1.597e-003 2.658e-003 
3.154e-003 7.154e+007 1.157e+014 1.000e+003 2.698e-003 2.658e-003 
3.155e-003 7.165e+007 1.157e+014 1.000e+003 1.711e-003 2.658e-003 
3.156e-003 7.178e+007 1.157e+014 1.000e+003 1.647e-003 2.659e-003 
3.158e-003 7.189e+007 1.158e+014 1.000e+003 1.674e-003 2.659e-003 
3.159e-003 7.199e+007 1.158e+014 1.000e+003 1.675e-003 2.659e-003 
3.160e-003 7.213e+007 1.158e+014 1.000e+003 1.732e-003 2.660e-003 
3.161e-003 7.225e+007 1.158e+014 1.000e+003 1.663e-003 2.660e-003 
3.162e-003 7.237e+007 1.158e+014 1.000e+003 1.700e-003 2.660e-003 
3.163e-003 7.249e+007 1.158e+014 1.000e+003 1.692e-003 2.660e-003 
3.164e-003 7.262e+007 1.158e+014 1.000e+003 1.649e-003 2.660e-003 
3.165e-003 7.273e+007 1.158e+014 1.000e+003 1.656e-003 2.661e-003 
3.166e-003 7.285e+007 1.158e+014 1.000e+003 1.661e-003 2.661e-003 
3.167e-003 7.296e+007 1.158e+014 1.000e+003 1.664e-003 2.661e-003 
3.168e-003 7.312e+007 1.158e+014 1.000e+003 1.677e-003 2.661e-003 
3.169e-003 7.326e+007 1.158e+014 1.000e+003 1.642e-003 2.661e-003 
3.171e-003 7.338e+007 1.158e+014 1.000e+003 1.616e-003 2.662e-003 
3.172e-003 7.352e+007 1.159e+014 1.000e+003 1.713e-003 2.662e-003 
3.173e-003 7.362e+007 1.159e+014 1.000e+003 1.626e-003 2.662e-003 
3.174e-003 7.375e+007 1.158e+014 1.000e+003 1.705e-003 2.662e-003 
3.175e-003 7.387e+007 1.158e+014 1.000e+003 1.719e-003 2.663e-003 
3.176e-003 7.398e+007 1.158e+014 1.000e+003 1.643e-003 2.663e-003 
3.177e-003 7.411e+007 1.158e+014 1.000e+003 1.701e-003 2.663e-003 
3.178e-003 7.421e+007 1.158e+014 1.000e+003 1.711e-003 2.663e-003 
3.179e-003 7.434e+007 1.159e+014 1.000e+003 1.754e-003 2.664e-003 
3.180e-003 7.445e+007 1.159e+014 1.000e+003 1.712e-003 2.664e-003 
3.181e-003 7.457e+007 1.159e+014 1.000e+003 1.664e-003 2.664e-003 
3.183e-003 7.469e+007 1.159e+014 1.000e+003 1.744e-003 2.665e-003 
3.184e-003 7.481e+007 1.159e+014 1.000e+003 1.698e-003 2.665e-003 
3.185e-003 7.493e+007 1.159e+014 1.000e+003 1.669e-003 2.665e-003 
3.186e-003 7.506e+007 1.159e+014 1.000e+003 1.660e-003 2.665e-003 
3.187e-003 7.520e+007 1.159e+014 1.000e+003 1.724e-003 2.665e-003 
3.188e-003 7.532e+007 1.159e+014 1.000e+003 1.739e-003 2.666e-003 
3.189e-003 7.545e+007 1.159e+014 1.000e+003 1.651e-003 2.666e-003 
3.190e-003 7.559e+007 1.159e+014 1.000e+003 1.762e-003 2.666e-003 
3.191e-003 7.571e+007 1.160e+014 1.000e+003 1.693e-003 2.666e-003 
3.192e-003 7.584e+007 1.160e+014 1.000e+003 1.746e-003 2.666e-003 
3.193e-003 7.595e+007 1.160e+014 1.000e+003 1.711e-003 2.667e-003 
3.195e-003 7.608e+007 1.160e+014 1.000e+003 1.773e-003 2.667e-003 
3.196e-003 7.623e+007 1.160e+014 1.000e+003 1.683e-003 2.667e-003 
3.197e-003 7.634e+007 1.160e+014 1.000e+003 1.720e-003 2.667e-003 
3.198e-003 7.645e+007 1.160e+014 1.000e+003 1.831e-003 2.668e-003 
3.199e-003 7.656e+007 1.160e+014 1.000e+003 1.740e-003 2.668e-003 
3.200e-003 7.668e+007 1.160e+014 1.000e+003 1.658e-003 2.668e-003 
3.201e-003 7.679e+007 1.160e+014 1.000e+003 1.681e-003 2.669e-003 
3.202e-003 7.693e+007 1.160e+014 1.000e+003 1.624e-003 2.669e-003 
3.203e-003 7.704e+007 1.160e+014 1.000e+003 1.701e-003 2.669e-003 
3.204e-003 7.716e+007 1.161e+014 1.000e+003 1.665e-003 2.669e-003 
3.205e-003 7.729e+007 1.161e+014 1.000e+003 1.667e-003 2.669e-003 
3.206e-003 7.742e+007 1.161e+014 1.000e+003 1.655e-003 2.669e-003 
