# Supplementary material for: Strain rate dependency of dislocation plasticity
Source: Nat Commun. 2021 Mar 23;12:1845. doi: 10.1038/s41467-021-21939-1 (PMC7988163; doi:10.1038/s41467-021-21939-1)
Supplement: Supplementary file 3 — Supplementary Data 1 [file 41467_2021_21939_MOESM3_ESM.zip › Supplementary Data 1/DDDSimulationSet3/StrainRate=1e3s-1/InitialDislocationDensity=1.4e10m-2.dat]

#strain(1), stress(Pa), dislocation density(m-2), strain rate(s-1), mean dislocation velocity(km/s), plastic strain(1)
1.392e-006 2.007e+005 1.356e+010 1.000e+003 9.165e-003 1.895e-009 
2.785e-006 4.016e+005 1.356e+010 1.000e+003 9.738e-003 5.496e-009 
4.178e-006 6.023e+005 1.355e+010 1.000e+003 6.991e-003 1.075e-008 
5.571e-006 8.027e+005 1.354e+010 1.000e+003 8.726e-003 1.779e-008 
6.964e-006 1.003e+006 1.353e+010 1.000e+003 6.999e-003 2.656e-008 
8.357e-006 1.203e+006 1.352e+010 1.000e+003 7.519e-003 3.691e-008 
1.100e-005 1.581e+006 1.352e+010 1.000e+003 8.803e-003 6.057e-008 
1.543e-005 2.214e+006 1.351e+010 1.000e+003 1.128e-002 1.126e-007 
3.369e-005 4.795e+006 1.349e+010 1.000e+003 2.218e-002 5.008e-007 
5.306e-005 7.498e+006 1.349e+010 1.000e+003 3.208e-002 1.196e-006 
5.824e-005 8.213e+006 1.350e+010 1.000e+003 3.410e-002 1.422e-006 
6.260e-005 8.815e+006 1.352e+010 1.000e+003 3.594e-002 1.623e-006 
6.979e-005 9.802e+006 1.353e+010 1.000e+003 4.180e-002 1.993e-006 
7.104e-005 9.973e+006 1.354e+010 1.000e+003 4.249e-002 2.062e-006 
7.229e-005 1.014e+007 1.354e+010 1.000e+003 4.322e-002 2.131e-006 
7.354e-005 1.031e+007 1.355e+010 1.000e+003 4.388e-002 2.201e-006 
7.479e-005 1.048e+007 1.355e+010 1.000e+003 4.463e-002 2.272e-006 
7.604e-005 1.065e+007 1.356e+010 1.000e+003 4.532e-002 2.345e-006 
7.729e-005 1.082e+007 1.357e+010 1.000e+003 4.605e-002 2.418e-006 
7.854e-005 1.099e+007 1.358e+010 1.000e+003 4.674e-002 2.493e-006 
7.979e-005 1.116e+007 1.358e+010 1.000e+003 4.717e-002 2.569e-006 
8.104e-005 1.133e+007 1.359e+010 1.000e+003 4.786e-002 2.645e-006 
8.229e-005 1.150e+007 1.360e+010 1.000e+003 4.855e-002 2.723e-006 
8.354e-005 1.167e+007 1.361e+010 1.000e+003 4.929e-002 2.802e-006 
8.479e-005 1.184e+007 1.362e+010 1.000e+003 5.004e-002 2.883e-006 
8.604e-005 1.201e+007 1.364e+010 1.000e+003 5.083e-002 2.964e-006 
8.729e-005 1.218e+007 1.365e+010 1.000e+003 5.146e-002 3.047e-006 
8.854e-005 1.235e+007 1.366e+010 1.000e+003 5.218e-002 3.131e-006 
8.979e-005 1.252e+007 1.368e+010 1.000e+003 5.400e-002 3.216e-006 
9.104e-005 1.269e+007 1.370e+010 1.000e+003 5.578e-002 3.302e-006 
9.229e-005 1.285e+007 1.371e+010 1.000e+003 5.755e-002 3.388e-006 
9.354e-005 1.302e+007 1.373e+010 1.000e+003 5.841e-002 3.475e-006 
9.479e-005 1.319e+007 1.375e+010 1.000e+003 5.925e-002 3.564e-006 
9.604e-005 1.336e+007 1.377e+010 1.000e+003 6.003e-002 3.653e-006 
9.729e-005 1.352e+007 1.378e+010 1.000e+003 5.879e-002 3.744e-006 
9.854e-005 1.369e+007 1.380e+010 1.000e+003 6.010e-002 3.837e-006 
9.979e-005 1.386e+007 1.382e+010 1.000e+003 6.137e-002 3.931e-006 
1.010e-004 1.403e+007 1.385e+010 1.000e+003 6.219e-002 4.026e-006 
1.023e-004 1.419e+007 1.387e+010 1.000e+003 6.346e-002 4.123e-006 
1.035e-004 1.436e+007 1.390e+010 1.000e+003 6.472e-002 4.221e-006 
1.048e-004 1.453e+007 1.393e+010 1.000e+003 6.714e-002 4.321e-006 
1.060e-004 1.469e+007 1.396e+010 1.000e+003 6.783e-002 4.423e-006 
1.073e-004 1.486e+007 1.398e+010 1.000e+003 6.951e-002 4.526e-006 
1.085e-004 1.502e+007 1.400e+010 1.000e+003 7.030e-002 4.632e-006 
1.098e-004 1.519e+007 1.403e+010 1.000e+003 7.106e-002 4.741e-006 
1.110e-004 1.535e+007 1.406e+010 1.000e+003 7.152e-002 4.851e-006 
1.123e-004 1.552e+007 1.410e+010 1.000e+003 7.290e-002 4.963e-006 
1.135e-004 1.568e+007 1.412e+010 1.000e+003 7.319e-002 5.077e-006 
1.148e-004 1.585e+007 1.414e+010 1.000e+003 7.506e-002 5.193e-006 
1.160e-004 1.601e+007 1.411e+010 1.000e+003 7.369e-002 5.311e-006 
1.173e-004 1.617e+007 1.412e+010 1.000e+003 7.443e-002 5.431e-006 
1.185e-004 1.634e+007 1.413e+010 1.000e+003 7.475e-002 5.553e-006 
1.198e-004 1.650e+007 1.415e+010 1.000e+003 7.337e-002 5.677e-006 
1.211e-004 1.667e+007 1.417e+010 1.000e+003 7.264e-002 5.807e-006 
1.229e-004 1.690e+007 1.421e+010 1.000e+003 7.630e-002 5.991e-006 
1.239e-004 1.704e+007 1.423e+010 1.000e+003 7.799e-002 6.099e-006 
1.250e-004 1.717e+007 1.426e+010 1.000e+003 7.944e-002 6.209e-006 
1.260e-004 1.731e+007 1.428e+010 1.000e+003 8.071e-002 6.321e-006 
1.271e-004 1.744e+007 1.429e+010 1.000e+003 7.852e-002 6.435e-006 
1.280e-004 1.757e+007 1.430e+010 1.000e+003 7.949e-002 6.545e-006 
1.403e-004 1.913e+007 1.445e+010 1.000e+003 8.955e-002 8.021e-006 
1.540e-004 2.084e+007 1.477e+010 1.000e+003 9.826e-002 9.874e-006 
1.585e-004 2.140e+007 1.494e+010 1.000e+003 1.005e-001 1.054e-005 
1.687e-004 2.263e+007 1.520e+010 1.000e+003 1.113e-001 1.217e-005 
1.781e-004 2.375e+007 1.537e+010 1.000e+003 1.218e-001 1.385e-005 
1.945e-004 2.564e+007 1.583e+010 1.000e+003 1.373e-001 1.715e-005 
2.096e-004 2.733e+007 1.583e+010 1.000e+003 1.458e-001 2.051e-005 
2.259e-004 2.912e+007 1.646e+010 1.000e+003 1.573e-001 2.451e-005 
2.337e-004 2.994e+007 1.689e+010 1.000e+003 1.677e-001 2.662e-005 
2.414e-004 3.073e+007 1.706e+010 1.000e+003 1.709e-001 2.881e-005 
2.527e-004 3.186e+007 1.768e+010 1.000e+003 1.792e-001 3.226e-005 
2.660e-004 3.315e+007 1.837e+010 1.000e+003 1.924e-001 3.677e-005 
2.672e-004 3.326e+007 1.783e+010 1.000e+003 1.915e-001 3.718e-005 
2.681e-004 3.335e+007 1.760e+010 1.000e+003 1.898e-001 3.750e-005 
2.689e-004 3.342e+007 1.752e+010 1.000e+003 1.901e-001 3.776e-005 
2.700e-004 3.353e+007 1.744e+010 1.000e+003 1.880e-001 3.812e-005 
2.710e-004 3.362e+007 1.738e+010 1.000e+003 1.882e-001 3.845e-005 
2.720e-004 3.372e+007 1.732e+010 1.000e+003 1.946e-001 3.875e-005 
2.729e-004 3.381e+007 1.727e+010 1.000e+003 1.987e-001 3.906e-005 
2.739e-004 3.390e+007 1.723e+010 1.000e+003 2.009e-001 3.937e-005 
2.748e-004 3.400e+007 1.716e+010 1.000e+003 2.052e-001 3.967e-005 
2.758e-004 3.409e+007 1.708e+010 1.000e+003 2.124e-001 3.997e-005 
2.767e-004 3.418e+007 1.698e+010 1.000e+003 2.121e-001 4.027e-005 
2.776e-004 3.428e+007 1.692e+010 1.000e+003 2.134e-001 4.056e-005 
2.786e-004 3.437e+007 1.686e+010 1.000e+003 2.138e-001 4.085e-005 
2.795e-004 3.447e+007 1.682e+010 1.000e+003 2.162e-001 4.114e-005 
2.805e-004 3.456e+007 1.678e+010 1.000e+003 2.187e-001 4.142e-005 
2.814e-004 3.466e+007 1.677e+010 1.000e+003 2.220e-001 4.171e-005 
2.824e-004 3.476e+007 1.675e+010 1.000e+003 2.201e-001 4.199e-005 
2.833e-004 3.485e+007 1.674e+010 1.000e+003 2.195e-001 4.227e-005 
2.843e-004 3.495e+007 1.672e+010 1.000e+003 2.209e-001 4.255e-005 
2.852e-004 3.504e+007 1.637e+010 1.000e+003 2.203e-001 4.283e-005 
2.862e-004 3.514e+007 1.618e+010 1.000e+003 2.231e-001 4.310e-005 
2.871e-004 3.524e+007 1.598e+010 1.000e+003 2.200e-001 4.337e-005 
2.881e-004 3.534e+007 1.589e+010 1.000e+003 2.206e-001 4.364e-005 
2.890e-004 3.544e+007 1.580e+010 1.000e+003 2.188e-001 4.390e-005 
2.900e-004 3.554e+007 1.574e+010 1.000e+003 2.195e-001 4.416e-005 
2.909e-004 3.564e+007 1.565e+010 1.000e+003 2.158e-001 4.442e-005 
2.919e-004 3.574e+007 1.565e+010 1.000e+003 2.179e-001 4.468e-005 
2.928e-004 3.584e+007 1.564e+010 1.000e+003 2.182e-001 4.494e-005 
2.937e-004 3.594e+007 1.559e+010 1.000e+003 2.188e-001 4.519e-005 
2.947e-004 3.604e+007 1.553e+010 1.000e+003 2.221e-001 4.545e-005 
2.956e-004 3.614e+007 1.554e+010 1.000e+003 2.288e-001 4.570e-005 
2.966e-004 3.624e+007 1.545e+010 1.000e+003 2.239e-001 4.595e-005 
2.975e-004 3.634e+007 1.540e+010 1.000e+003 2.227e-001 4.621e-005 
2.985e-004 3.644e+007 1.536e+010 1.000e+003 2.216e-001 4.646e-005 
2.994e-004 3.654e+007 1.534e+010 1.000e+003 2.194e-001 4.671e-005 
3.004e-004 3.664e+007 1.531e+010 1.000e+003 2.181e-001 4.697e-005 
3.013e-004 3.674e+007 1.528e+010 1.000e+003 2.153e-001 4.722e-005 
3.023e-004 3.684e+007 1.523e+010 1.000e+003 2.139e-001 4.747e-005 
3.032e-004 3.694e+007 1.521e+010 1.000e+003 2.118e-001 4.772e-005 
3.042e-004 3.704e+007 1.522e+010 1.000e+003 2.100e-001 4.798e-005 
3.051e-004 3.714e+007 1.517e+010 1.000e+003 2.081e-001 4.823e-005 
3.061e-004 3.724e+007 1.518e+010 1.000e+003 2.086e-001 4.848e-005 
3.070e-004 3.734e+007 1.517e+010 1.000e+003 2.081e-001 4.874e-005 
3.080e-004 3.744e+007 1.516e+010 1.000e+003 2.079e-001 4.899e-005 
3.089e-004 3.754e+007 1.512e+010 1.000e+003 2.069e-001 4.925e-005 
3.098e-004 3.764e+007 1.510e+010 1.000e+003 2.059e-001 4.950e-005 
3.108e-004 3.774e+007 1.510e+010 1.000e+003 2.057e-001 4.976e-005 
3.117e-004 3.784e+007 1.510e+010 1.000e+003 2.053e-001 5.002e-005 
3.127e-004 3.794e+007 1.510e+010 1.000e+003 2.044e-001 5.028e-005 
3.136e-004 3.804e+007 1.511e+010 1.000e+003 2.036e-001 5.054e-005 
3.146e-004 3.814e+007 1.511e+010 1.000e+003 2.041e-001 5.079e-005 
3.155e-004 3.824e+007 1.511e+010 1.000e+003 2.046e-001 5.105e-005 
3.165e-004 3.834e+007 1.512e+010 1.000e+003 2.044e-001 5.132e-005 
3.174e-004 3.844e+007 1.513e+010 1.000e+003 2.042e-001 5.158e-005 
3.184e-004 3.853e+007 1.514e+010 1.000e+003 2.045e-001 5.184e-005 
3.193e-004 3.863e+007 1.515e+010 1.000e+003 2.054e-001 5.211e-005 
3.203e-004 3.873e+007 1.494e+010 1.000e+003 2.039e-001 5.238e-005 
3.212e-004 3.883e+007 1.488e+010 1.000e+003 2.015e-001 5.264e-005 
3.222e-004 3.893e+007 1.485e+010 1.000e+003 2.028e-001 5.290e-005 
3.231e-004 3.903e+007 1.482e+010 1.000e+003 2.022e-001 5.316e-005 
3.241e-004 3.913e+007 1.479e+010 1.000e+003 2.024e-001 5.342e-005 
3.250e-004 3.923e+007 1.477e+010 1.000e+003 2.021e-001 5.368e-005 
3.260e-004 3.933e+007 1.475e+010 1.000e+003 2.022e-001 5.395e-005 
3.269e-004 3.943e+007 1.473e+010 1.000e+003 2.021e-001 5.421e-005 
3.278e-004 3.952e+007 1.471e+010 1.000e+003 2.016e-001 5.447e-005 
3.288e-004 3.962e+007 1.469e+010 1.000e+003 2.019e-001 5.474e-005 
3.297e-004 3.972e+007 1.467e+010 1.000e+003 2.013e-001 5.500e-005 
3.307e-004 3.982e+007 1.466e+010 1.000e+003 2.009e-001 5.526e-005 
3.316e-004 3.992e+007 1.463e+010 1.000e+003 2.008e-001 5.553e-005 
3.326e-004 4.002e+007 1.460e+010 1.000e+003 2.014e-001 5.579e-005 
3.335e-004 4.012e+007 1.458e+010 1.000e+003 2.013e-001 5.606e-005 
3.345e-004 4.022e+007 1.457e+010 1.000e+003 1.997e-001 5.632e-005 
3.354e-004 4.031e+007 1.455e+010 1.000e+003 1.998e-001 5.659e-005 
3.364e-004 4.041e+007 1.453e+010 1.000e+003 1.994e-001 5.685e-005 
3.373e-004 4.051e+007 1.451e+010 1.000e+003 2.000e-001 5.712e-005 
3.383e-004 4.061e+007 1.449e+010 1.000e+003 2.000e-001 5.739e-005 
3.392e-004 4.071e+007 1.447e+010 1.000e+003 1.999e-001 5.766e-005 
3.402e-004 4.081e+007 1.446e+010 1.000e+003 1.999e-001 5.792e-005 
3.411e-004 4.090e+007 1.444e+010 1.000e+003 1.996e-001 5.819e-005 
3.421e-004 4.100e+007 1.442e+010 1.000e+003 1.992e-001 5.846e-005 
3.430e-004 4.110e+007 1.441e+010 1.000e+003 1.991e-001 5.873e-005 
3.439e-004 4.120e+007 1.439e+010 1.000e+003 1.991e-001 5.900e-005 
3.449e-004 4.130e+007 1.438e+010 1.000e+003 1.993e-001 5.926e-005 
3.458e-004 4.139e+007 1.437e+010 1.000e+003 1.992e-001 5.953e-005 
3.468e-004 4.149e+007 1.436e+010 1.000e+003 1.993e-001 5.980e-005 
3.477e-004 4.159e+007 1.434e+010 1.000e+003 1.999e-001 6.007e-005 
3.487e-004 4.169e+007 1.432e+010 1.000e+003 2.002e-001 6.034e-005 
3.496e-004 4.179e+007 1.431e+010 1.000e+003 2.007e-001 6.062e-005 
3.506e-004 4.188e+007 1.430e+010 1.000e+003 2.011e-001 6.089e-005 
3.515e-004 4.198e+007 1.428e+010 1.000e+003 2.018e-001 6.116e-005 
3.525e-004 4.208e+007 1.427e+010 1.000e+003 2.030e-001 6.143e-005 
3.534e-004 4.218e+007 1.425e+010 1.000e+003 2.041e-001 6.171e-005 
3.544e-004 4.227e+007 1.424e+010 1.000e+003 2.044e-001 6.198e-005 
3.553e-004 4.237e+007 1.422e+010 1.000e+003 2.048e-001 6.226e-005 
3.563e-004 4.247e+007 1.421e+010 1.000e+003 2.052e-001 6.253e-005 
3.572e-004 4.256e+007 1.420e+010 1.000e+003 2.051e-001 6.281e-005 
3.582e-004 4.266e+007 1.420e+010 1.000e+003 2.054e-001 6.309e-005 
3.591e-004 4.276e+007 1.421e+010 1.000e+003 2.057e-001 6.336e-005 
3.601e-004 4.285e+007 1.417e+010 1.000e+003 2.079e-001 6.364e-005 
3.610e-004 4.295e+007 1.415e+010 1.000e+003 2.083e-001 6.392e-005 
3.619e-004 4.305e+007 1.414e+010 1.000e+003 2.092e-001 6.420e-005 
3.629e-004 4.314e+007 1.413e+010 1.000e+003 2.093e-001 6.448e-005 
3.638e-004 4.324e+007 1.413e+010 1.000e+003 2.092e-001 6.476e-005 
3.648e-004 4.334e+007 1.411e+010 1.000e+003 2.116e-001 6.505e-005 
3.657e-004 4.343e+007 1.410e+010 1.000e+003 2.121e-001 6.533e-005 
3.667e-004 4.353e+007 1.410e+010 1.000e+003 2.127e-001 6.562e-005 
3.676e-004 4.362e+007 1.410e+010 1.000e+003 2.134e-001 6.590e-005 
3.686e-004 4.372e+007 1.409e+010 1.000e+003 2.118e-001 6.618e-005 
3.695e-004 4.382e+007 1.409e+010 1.000e+003 2.113e-001 6.647e-005 
3.705e-004 4.391e+007 1.409e+010 1.000e+003 2.125e-001 6.675e-005 
3.714e-004 4.401e+007 1.409e+010 1.000e+003 2.128e-001 6.703e-005 
3.724e-004 4.410e+007 1.410e+010 1.000e+003 2.140e-001 6.731e-005 
3.733e-004 4.420e+007 1.412e+010 1.000e+003 2.147e-001 6.760e-005 
3.743e-004 4.430e+007 1.413e+010 1.000e+003 2.162e-001 6.788e-005 
3.752e-004 4.439e+007 1.414e+010 1.000e+003 2.171e-001 6.817e-005 
3.762e-004 4.449e+007 1.416e+010 1.000e+003 2.181e-001 6.846e-005 
3.771e-004 4.458e+007 1.418e+010 1.000e+003 2.196e-001 6.875e-005 
3.780e-004 4.468e+007 1.420e+010 1.000e+003 2.205e-001 6.904e-005 
3.790e-004 4.477e+007 1.415e+010 1.000e+003 2.222e-001 6.933e-005 
3.799e-004 4.487e+007 1.415e+010 1.000e+003 2.230e-001 6.962e-005 
3.809e-004 4.496e+007 1.414e+010 1.000e+003 2.235e-001 6.991e-005 
3.818e-004 4.506e+007 1.414e+010 1.000e+003 2.246e-001 7.020e-005 
3.828e-004 4.515e+007 1.414e+010 1.000e+003 2.251e-001 7.049e-005 
3.837e-004 4.525e+007 1.415e+010 1.000e+003 2.251e-001 7.078e-005 
3.847e-004 4.534e+007 1.415e+010 1.000e+003 2.269e-001 7.108e-005 
3.856e-004 4.544e+007 1.415e+010 1.000e+003 2.278e-001 7.137e-005 
3.866e-004 4.553e+007 1.416e+010 1.000e+003 2.277e-001 7.166e-005 
3.875e-004 4.562e+007 1.417e+010 1.000e+003 2.285e-001 7.196e-005 
3.885e-004 4.572e+007 1.418e+010 1.000e+003 2.300e-001 7.225e-005 
3.894e-004 4.581e+007 1.420e+010 1.000e+003 2.304e-001 7.255e-005 
3.904e-004 4.591e+007 1.421e+010 1.000e+003 2.317e-001 7.284e-005 
3.913e-004 4.600e+007 1.422e+010 1.000e+003 2.319e-001 7.314e-005 
3.923e-004 4.610e+007 1.424e+010 1.000e+003 2.328e-001 7.344e-005 
3.932e-004 4.619e+007 1.425e+010 1.000e+003 2.334e-001 7.373e-005 
3.942e-004 4.628e+007 1.427e+010 1.000e+003 2.333e-001 7.403e-005 
3.951e-004 4.638e+007 1.428e+010 1.000e+003 2.342e-001 7.433e-005 
3.960e-004 4.647e+007 1.429e+010 1.000e+003 2.344e-001 7.463e-005 
3.970e-004 4.656e+007 1.430e+010 1.000e+003 2.353e-001 7.493e-005 
3.979e-004 4.666e+007 1.432e+010 1.000e+003 2.361e-001 7.523e-005 
3.989e-004 4.675e+007 1.434e+010 1.000e+003 2.359e-001 7.553e-005 
3.998e-004 4.685e+007 1.437e+010 1.000e+003 2.361e-001 7.583e-005 
4.008e-004 4.694e+007 1.441e+010 1.000e+003 2.377e-001 7.613e-005 
4.017e-004 4.703e+007 1.447e+010 1.000e+003 2.392e-001 7.643e-005 
4.027e-004 4.712e+007 1.446e+010 1.000e+003 2.421e-001 7.674e-005 
4.036e-004 4.722e+007 1.450e+010 1.000e+003 2.450e-001 7.704e-005 
4.046e-004 4.731e+007 1.450e+010 1.000e+003 2.492e-001 7.735e-005 
4.055e-004 4.740e+007 1.451e+010 1.000e+003 2.468e-001 7.766e-005 
4.065e-004 4.749e+007 1.453e+010 1.000e+003 2.477e-001 7.797e-005 
4.074e-004 4.759e+007 1.455e+010 1.000e+003 2.487e-001 7.828e-005 
4.084e-004 4.768e+007 1.458e+010 1.000e+003 2.480e-001 7.859e-005 
4.093e-004 4.777e+007 1.461e+010 1.000e+003 2.497e-001 7.890e-005 
4.103e-004 4.786e+007 1.465e+010 1.000e+003 2.506e-001 7.922e-005 
4.112e-004 4.795e+007 1.468e+010 1.000e+003 2.507e-001 7.953e-005 
4.121e-004 4.804e+007 1.472e+010 1.000e+003 2.504e-001 7.985e-005 
4.131e-004 4.814e+007 1.475e+010 1.000e+003 2.501e-001 8.016e-005 
4.140e-004 4.823e+007 1.476e+010 1.000e+003 2.510e-001 8.048e-005 
4.150e-004 4.832e+007 1.480e+010 1.000e+003 2.526e-001 8.080e-005 
4.159e-004 4.841e+007 1.481e+010 1.000e+003 2.524e-001 8.112e-005 
4.169e-004 4.850e+007 1.485e+010 1.000e+003 2.532e-001 8.144e-005 
4.178e-004 4.859e+007 1.489e+010 1.000e+003 2.536e-001 8.176e-005 
4.188e-004 4.868e+007 1.494e+010 1.000e+003 2.535e-001 8.208e-005 
4.197e-004 4.877e+007 1.500e+010 1.000e+003 2.548e-001 8.240e-005 
4.207e-004 4.886e+007 1.505e+010 1.000e+003 2.573e-001 8.273e-005 
4.216e-004 4.895e+007 1.482e+010 1.000e+003 2.591e-001 8.306e-005 
4.226e-004 4.904e+007 1.477e+010 1.000e+003 2.588e-001 8.338e-005 
4.235e-004 4.913e+007 1.474e+010 1.000e+003 2.605e-001 8.370e-005 
4.245e-004 4.922e+007 1.471e+010 1.000e+003 2.598e-001 8.403e-005 
4.254e-004 4.931e+007 1.470e+010 1.000e+003 2.597e-001 8.435e-005 
4.264e-004 4.940e+007 1.467e+010 1.000e+003 2.598e-001 8.467e-005 
4.273e-004 4.949e+007 1.465e+010 1.000e+003 2.595e-001 8.500e-005 
4.283e-004 4.958e+007 1.465e+010 1.000e+003 2.602e-001 8.532e-005 
4.292e-004 4.967e+007 1.464e+010 1.000e+003 2.604e-001 8.565e-005 
4.301e-004 4.976e+007 1.464e+010 1.000e+003 2.625e-001 8.597e-005 
4.311e-004 4.985e+007 1.465e+010 1.000e+003 2.633e-001 8.630e-005 
4.320e-004 4.994e+007 1.465e+010 1.000e+003 2.649e-001 8.662e-005 
4.330e-004 5.003e+007 1.465e+010 1.000e+003 2.639e-001 8.695e-005 
4.339e-004 5.012e+007 1.464e+010 1.000e+003 2.656e-001 8.727e-005 
4.349e-004 5.021e+007 1.464e+010 1.000e+003 2.677e-001 8.760e-005 
4.358e-004 5.030e+007 1.464e+010 1.000e+003 2.698e-001 8.793e-005 
4.368e-004 5.039e+007 1.464e+010 1.000e+003 2.702e-001 8.825e-005 
4.377e-004 5.048e+007 1.462e+010 1.000e+003 2.693e-001 8.858e-005 
4.387e-004 5.057e+007 1.462e+010 1.000e+003 2.696e-001 8.891e-005 
4.396e-004 5.066e+007 1.462e+010 1.000e+003 2.715e-001 8.924e-005 
4.406e-004 5.075e+007 1.461e+010 1.000e+003 2.711e-001 8.956e-005 
4.415e-004 5.084e+007 1.460e+010 1.000e+003 2.703e-001 8.989e-005 
4.425e-004 5.093e+007 1.460e+010 1.000e+003 2.708e-001 9.022e-005 
4.434e-004 5.102e+007 1.460e+010 1.000e+003 2.690e-001 9.055e-005 
4.444e-004 5.111e+007 1.459e+010 1.000e+003 2.700e-001 9.088e-005 
4.453e-004 5.119e+007 1.459e+010 1.000e+003 2.704e-001 9.121e-005 
4.462e-004 5.128e+007 1.459e+010 1.000e+003 2.686e-001 9.155e-005 
4.472e-004 5.137e+007 1.460e+010 1.000e+003 2.686e-001 9.188e-005 
4.481e-004 5.146e+007 1.455e+010 1.000e+003 2.672e-001 9.221e-005 
4.491e-004 5.155e+007 1.453e+010 1.000e+003 2.654e-001 9.254e-005 
4.500e-004 5.164e+007 1.452e+010 1.000e+003 2.659e-001 9.287e-005 
4.510e-004 5.173e+007 1.453e+010 1.000e+003 2.663e-001 9.321e-005 
4.519e-004 5.182e+007 1.453e+010 1.000e+003 2.674e-001 9.354e-005 
4.529e-004 5.190e+007 1.451e+010 1.000e+003 2.660e-001 9.388e-005 
4.538e-004 5.199e+007 1.452e+010 1.000e+003 2.677e-001 9.421e-005 
4.548e-004 5.208e+007 1.451e+010 1.000e+003 2.670e-001 9.455e-005 
4.557e-004 5.217e+007 1.452e+010 1.000e+003 2.689e-001 9.489e-005 
4.567e-004 5.226e+007 1.452e+010 1.000e+003 2.690e-001 9.522e-005 
4.576e-004 5.235e+007 1.454e+010 1.000e+003 2.700e-001 9.556e-005 
4.586e-004 5.243e+007 1.453e+010 1.000e+003 2.698e-001 9.589e-005 
4.595e-004 5.252e+007 1.453e+010 1.000e+003 2.696e-001 9.623e-005 
4.605e-004 5.261e+007 1.453e+010 1.000e+003 2.710e-001 9.657e-005 
4.614e-004 5.270e+007 1.451e+010 1.000e+003 2.690e-001 9.691e-005 
4.624e-004 5.279e+007 1.451e+010 1.000e+003 2.699e-001 9.725e-005 
4.633e-004 5.287e+007 1.452e+010 1.000e+003 2.703e-001 9.759e-005 
4.642e-004 5.296e+007 1.451e+010 1.000e+003 2.711e-001 9.793e-005 
4.652e-004 5.305e+007 1.451e+010 1.000e+003 2.713e-001 9.827e-005 
4.661e-004 5.314e+007 1.452e+010 1.000e+003 2.711e-001 9.861e-005 
4.671e-004 5.323e+007 1.451e+010 1.000e+003 2.707e-001 9.895e-005 
4.680e-004 5.331e+007 1.451e+010 1.000e+003 2.699e-001 9.929e-005 
4.690e-004 5.340e+007 1.450e+010 1.000e+003 2.703e-001 9.964e-005 
4.699e-004 5.349e+007 1.450e+010 1.000e+003 2.711e-001 9.998e-005 
4.709e-004 5.358e+007 1.448e+010 1.000e+003 2.707e-001 1.003e-004 
4.718e-004 5.366e+007 1.447e+010 1.000e+003 2.698e-001 1.007e-004 
4.728e-004 5.375e+007 1.447e+010 1.000e+003 2.706e-001 1.010e-004 
4.737e-004 5.384e+007 1.447e+010 1.000e+003 2.688e-001 1.014e-004 
4.747e-004 5.392e+007 1.450e+010 1.000e+003 2.702e-001 1.017e-004 
4.756e-004 5.401e+007 1.449e+010 1.000e+003 2.708e-001 1.020e-004 
4.766e-004 5.410e+007 1.448e+010 1.000e+003 2.709e-001 1.024e-004 
4.775e-004 5.419e+007 1.447e+010 1.000e+003 2.722e-001 1.027e-004 
4.785e-004 5.427e+007 1.443e+010 1.000e+003 2.696e-001 1.031e-004 
4.794e-004 5.436e+007 1.441e+010 1.000e+003 2.680e-001 1.034e-004 
4.803e-004 5.445e+007 1.440e+010 1.000e+003 2.697e-001 1.038e-004 
4.813e-004 5.453e+007 1.438e+010 1.000e+003 2.700e-001 1.041e-004 
4.822e-004 5.462e+007 1.437e+010 1.000e+003 2.697e-001 1.045e-004 
4.832e-004 5.471e+007 1.436e+010 1.000e+003 2.698e-001 1.048e-004 
4.841e-004 5.479e+007 1.435e+010 1.000e+003 2.695e-001 1.052e-004 
4.851e-004 5.488e+007 1.433e+010 1.000e+003 2.702e-001 1.055e-004 
4.860e-004 5.496e+007 1.433e+010 1.000e+003 2.697e-001 1.059e-004 
4.870e-004 5.505e+007 1.431e+010 1.000e+003 2.700e-001 1.062e-004 
4.879e-004 5.514e+007 1.431e+010 1.000e+003 2.704e-001 1.066e-004 
4.889e-004 5.522e+007 1.430e+010 1.000e+003 2.717e-001 1.069e-004 
4.898e-004 5.531e+007 1.430e+010 1.000e+003 2.723e-001 1.073e-004 
4.908e-004 5.539e+007 1.430e+010 1.000e+003 2.733e-001 1.076e-004 
4.917e-004 5.548e+007 1.429e+010 1.000e+003 2.746e-001 1.080e-004 
4.927e-004 5.557e+007 1.428e+010 1.000e+003 2.742e-001 1.083e-004 
4.936e-004 5.565e+007 1.427e+010 1.000e+003 2.750e-001 1.087e-004 
4.946e-004 5.574e+007 1.426e+010 1.000e+003 2.746e-001 1.090e-004 
4.955e-004 5.582e+007 1.426e+010 1.000e+003 2.750e-001 1.094e-004 
4.965e-004 5.591e+007 1.426e+010 1.000e+003 2.745e-001 1.098e-004 
4.974e-004 5.599e+007 1.426e+010 1.000e+003 2.753e-001 1.101e-004 
4.983e-004 5.608e+007 1.423e+010 1.000e+003 2.763e-001 1.105e-004 
4.993e-004 5.616e+007 1.421e+010 1.000e+003 2.770e-001 1.108e-004 
5.002e-004 5.625e+007 1.420e+010 1.000e+003 2.776e-001 1.112e-004 
5.012e-004 5.633e+007 1.419e+010 1.000e+003 2.765e-001 1.116e-004 
5.021e-004 5.642e+007 1.419e+010 1.000e+003 2.754e-001 1.119e-004 
5.031e-004 5.650e+007 1.418e+010 1.000e+003 2.763e-001 1.123e-004 
5.040e-004 5.659e+007 1.417e+010 1.000e+003 2.765e-001 1.126e-004 
5.050e-004 5.667e+007 1.417e+010 1.000e+003 2.766e-001 1.130e-004 
5.059e-004 5.676e+007 1.416e+010 1.000e+003 2.766e-001 1.134e-004 
5.069e-004 5.684e+007 1.416e+010 1.000e+003 2.770e-001 1.137e-004 
5.078e-004 5.693e+007 1.415e+010 1.000e+003 2.771e-001 1.141e-004 
5.088e-004 5.701e+007 1.415e+010 1.000e+003 2.763e-001 1.144e-004 
5.097e-004 5.710e+007 1.414e+010 1.000e+003 2.755e-001 1.148e-004 
5.107e-004 5.718e+007 1.411e+010 1.000e+003 2.757e-001 1.152e-004 
5.116e-004 5.726e+007 1.412e+010 1.000e+003 2.751e-001 1.155e-004 
5.126e-004 5.735e+007 1.413e+010 1.000e+003 2.734e-001 1.159e-004 
5.135e-004 5.743e+007 1.415e+010 1.000e+003 2.737e-001 1.163e-004 
5.144e-004 5.752e+007 1.417e+010 1.000e+003 2.747e-001 1.166e-004 
5.154e-004 5.760e+007 1.416e+010 1.000e+003 2.752e-001 1.170e-004 
5.163e-004 5.769e+007 1.418e+010 1.000e+003 2.763e-001 1.174e-004 
5.173e-004 5.777e+007 1.419e+010 1.000e+003 2.755e-001 1.177e-004 
5.182e-004 5.785e+007 1.421e+010 1.000e+003 2.754e-001 1.181e-004 
5.192e-004 5.794e+007 1.424e+010 1.000e+003 2.758e-001 1.185e-004 
5.201e-004 5.802e+007 1.426e+010 1.000e+003 2.757e-001 1.188e-004 
5.211e-004 5.811e+007 1.429e+010 1.000e+003 2.760e-001 1.192e-004 
5.220e-004 5.819e+007 1.432e+010 1.000e+003 2.753e-001 1.196e-004 
5.230e-004 5.827e+007 1.436e+010 1.000e+003 2.748e-001 1.199e-004 
5.239e-004 5.836e+007 1.441e+010 1.000e+003 2.747e-001 1.203e-004 
5.249e-004 5.844e+007 1.445e+010 1.000e+003 2.755e-001 1.207e-004 
5.258e-004 5.852e+007 1.449e+010 1.000e+003 2.758e-001 1.210e-004 
5.268e-004 5.861e+007 1.448e+010 1.000e+003 2.770e-001 1.214e-004 
5.277e-004 5.869e+007 1.451e+010 1.000e+003 2.777e-001 1.218e-004 
5.287e-004 5.877e+007 1.455e+010 1.000e+003 2.792e-001 1.222e-004 
5.296e-004 5.885e+007 1.459e+010 1.000e+003 2.910e-001 1.225e-004 
5.306e-004 5.894e+007 1.462e+010 1.000e+003 2.934e-001 1.229e-004 
5.315e-004 5.902e+007 1.463e+010 1.000e+003 2.966e-001 1.233e-004 
5.324e-004 5.910e+007 1.466e+010 1.000e+003 2.982e-001 1.237e-004 
5.334e-004 5.918e+007 1.469e+010 1.000e+003 2.995e-001 1.240e-004 
5.343e-004 5.927e+007 1.468e+010 1.000e+003 3.048e-001 1.244e-004 
5.353e-004 5.935e+007 1.470e+010 1.000e+003 3.076e-001 1.248e-004 
5.362e-004 5.943e+007 1.472e+010 1.000e+003 3.087e-001 1.252e-004 
5.372e-004 5.951e+007 1.474e+010 1.000e+003 3.116e-001 1.256e-004 
5.381e-004 5.960e+007 1.476e+010 1.000e+003 3.134e-001 1.259e-004 
5.391e-004 5.968e+007 1.477e+010 1.000e+003 3.153e-001 1.263e-004 
5.400e-004 5.976e+007 1.479e+010 1.000e+003 3.173e-001 1.267e-004 
5.410e-004 5.984e+007 1.481e+010 1.000e+003 3.205e-001 1.271e-004 
5.419e-004 5.992e+007 1.483e+010 1.000e+003 3.227e-001 1.274e-004 
5.429e-004 6.001e+007 1.485e+010 1.000e+003 3.244e-001 1.278e-004 
5.438e-004 6.009e+007 1.488e+010 1.000e+003 3.267e-001 1.282e-004 
5.448e-004 6.017e+007 1.489e+010 1.000e+003 3.300e-001 1.286e-004 
5.457e-004 6.025e+007 1.490e+010 1.000e+003 3.315e-001 1.290e-004 
5.467e-004 6.033e+007 1.491e+010 1.000e+003 3.338e-001 1.294e-004 
5.476e-004 6.042e+007 1.492e+010 1.000e+003 3.364e-001 1.297e-004 
5.485e-004 6.050e+007 1.495e+010 1.000e+003 3.383e-001 1.301e-004 
5.495e-004 6.058e+007 1.497e+010 1.000e+003 3.392e-001 1.305e-004 
5.504e-004 6.066e+007 1.498e+010 1.000e+003 3.413e-001 1.309e-004 
5.514e-004 6.074e+007 1.501e+010 1.000e+003 3.434e-001 1.313e-004 
5.523e-004 6.082e+007 1.502e+010 1.000e+003 3.457e-001 1.317e-004 
5.533e-004 6.090e+007 1.505e+010 1.000e+003 3.505e-001 1.320e-004 
5.542e-004 6.099e+007 1.507e+010 1.000e+003 3.499e-001 1.324e-004 
5.552e-004 6.107e+007 1.510e+010 1.000e+003 3.532e-001 1.328e-004 
5.561e-004 6.115e+007 1.514e+010 1.000e+003 3.570e-001 1.332e-004 
5.571e-004 6.123e+007 1.518e+010 1.000e+003 3.616e-001 1.336e-004 
5.580e-004 6.131e+007 1.522e+010 1.000e+003 3.646e-001 1.340e-004 
5.590e-004 6.139e+007 1.521e+010 1.000e+003 3.665e-001 1.343e-004 
5.599e-004 6.147e+007 1.523e+010 1.000e+003 3.690e-001 1.347e-004 
5.609e-004 6.155e+007 1.523e+010 1.000e+003 3.727e-001 1.351e-004 
5.618e-004 6.164e+007 1.525e+010 1.000e+003 3.724e-001 1.355e-004 
5.628e-004 6.172e+007 1.527e+010 1.000e+003 3.751e-001 1.359e-004 
5.637e-004 6.180e+007 1.529e+010 1.000e+003 3.764e-001 1.363e-004 
5.647e-004 6.188e+007 1.532e+010 1.000e+003 3.782e-001 1.367e-004 
5.656e-004 6.196e+007 1.534e+010 1.000e+003 3.816e-001 1.371e-004 
5.665e-004 6.204e+007 1.537e+010 1.000e+003 3.842e-001 1.374e-004 
5.675e-004 6.212e+007 1.540e+010 1.000e+003 3.874e-001 1.378e-004 
5.684e-004 6.220e+007 1.542e+010 1.000e+003 3.915e-001 1.382e-004 
5.694e-004 6.228e+007 1.545e+010 1.000e+003 3.952e-001 1.386e-004 
5.703e-004 6.236e+007 1.546e+010 1.000e+003 3.956e-001 1.390e-004 
5.713e-004 6.244e+007 1.549e+010 1.000e+003 3.983e-001 1.394e-004 
5.722e-004 6.252e+007 1.553e+010 1.000e+003 4.012e-001 1.398e-004 
5.732e-004 6.260e+007 1.556e+010 1.000e+003 4.024e-001 1.402e-004 
5.741e-004 6.268e+007 1.557e+010 1.000e+003 4.043e-001 1.406e-004 
5.751e-004 6.277e+007 1.559e+010 1.000e+003 4.050e-001 1.410e-004 
5.760e-004 6.285e+007 1.560e+010 1.000e+003 4.061e-001 1.413e-004 
5.770e-004 6.293e+007 1.563e+010 1.000e+003 4.074e-001 1.417e-004 
5.779e-004 6.301e+007 1.565e+010 1.000e+003 4.105e-001 1.421e-004 
5.789e-004 6.309e+007 1.566e+010 1.000e+003 4.100e-001 1.425e-004 
5.798e-004 6.317e+007 1.568e+010 1.000e+003 4.141e-001 1.429e-004 
5.808e-004 6.325e+007 1.571e+010 1.000e+003 4.187e-001 1.433e-004 
5.817e-004 6.333e+007 1.574e+010 1.000e+003 4.190e-001 1.437e-004 
5.826e-004 6.341e+007 1.576e+010 1.000e+003 4.203e-001 1.441e-004 
5.836e-004 6.349e+007 1.577e+010 1.000e+003 4.216e-001 1.445e-004 
5.845e-004 6.357e+007 1.577e+010 1.000e+003 4.234e-001 1.449e-004 
5.855e-004 6.364e+007 1.579e+010 1.000e+003 4.250e-001 1.453e-004 
5.864e-004 6.372e+007 1.582e+010 1.000e+003 4.279e-001 1.457e-004 
5.874e-004 6.380e+007 1.584e+010 1.000e+003 4.319e-001 1.461e-004 
5.883e-004 6.388e+007 1.586e+010 1.000e+003 4.337e-001 1.465e-004 
5.893e-004 6.396e+007 1.587e+010 1.000e+003 4.341e-001 1.469e-004 
5.902e-004 6.404e+007 1.590e+010 1.000e+003 4.373e-001 1.473e-004 
5.912e-004 6.412e+007 1.592e+010 1.000e+003 4.394e-001 1.477e-004 
5.921e-004 6.420e+007 1.592e+010 1.000e+003 4.387e-001 1.481e-004 
5.931e-004 6.428e+007 1.595e+010 1.000e+003 4.401e-001 1.485e-004 
5.940e-004 6.436e+007 1.598e+010 1.000e+003 4.405e-001 1.489e-004 
5.950e-004 6.444e+007 1.599e+010 1.000e+003 4.453e-001 1.493e-004 
5.959e-004 6.452e+007 1.601e+010 1.000e+003 4.456e-001 1.497e-004 
5.969e-004 6.460e+007 1.604e+010 1.000e+003 4.461e-001 1.501e-004 
5.978e-004 6.467e+007 1.603e+010 1.000e+003 4.508e-001 1.505e-004 
5.988e-004 6.475e+007 1.603e+010 1.000e+003 4.511e-001 1.509e-004 
5.997e-004 6.483e+007 1.603e+010 1.000e+003 4.533e-001 1.513e-004 
6.006e-004 6.491e+007 1.604e+010 1.000e+003 4.553e-001 1.517e-004 
6.016e-004 6.499e+007 1.606e+010 1.000e+003 4.585e-001 1.521e-004 
6.025e-004 6.507e+007 1.607e+010 1.000e+003 4.604e-001 1.525e-004 
6.035e-004 6.515e+007 1.608e+010 1.000e+003 4.627e-001 1.529e-004 
6.044e-004 6.522e+007 1.610e+010 1.000e+003 4.651e-001 1.533e-004 
6.054e-004 6.530e+007 1.611e+010 1.000e+003 4.685e-001 1.537e-004 
6.063e-004 6.538e+007 1.614e+010 1.000e+003 4.692e-001 1.541e-004 
6.073e-004 6.546e+007 1.617e+010 1.000e+003 4.713e-001 1.545e-004 
6.082e-004 6.554e+007 1.620e+010 1.000e+003 4.718e-001 1.549e-004 
6.092e-004 6.562e+007 1.623e+010 1.000e+003 4.759e-001 1.553e-004 
6.101e-004 6.569e+007 1.626e+010 1.000e+003 4.764e-001 1.557e-004 
6.111e-004 6.577e+007 1.630e+010 1.000e+003 4.777e-001 1.562e-004 
6.120e-004 6.585e+007 1.633e+010 1.000e+003 4.798e-001 1.566e-004 
6.130e-004 6.593e+007 1.635e+010 1.000e+003 4.808e-001 1.570e-004 
6.139e-004 6.600e+007 1.639e+010 1.000e+003 4.825e-001 1.574e-004 
6.149e-004 6.608e+007 1.644e+010 1.000e+003 4.856e-001 1.578e-004 
6.158e-004 6.616e+007 1.648e+010 1.000e+003 4.862e-001 1.582e-004 
6.167e-004 6.624e+007 1.651e+010 1.000e+003 4.867e-001 1.586e-004 
6.177e-004 6.631e+007 1.655e+010 1.000e+003 4.872e-001 1.590e-004 
6.186e-004 6.639e+007 1.658e+010 1.000e+003 4.845e-001 1.595e-004 
6.196e-004 6.647e+007 1.663e+010 1.000e+003 4.856e-001 1.599e-004 
6.205e-004 6.654e+007 1.667e+010 1.000e+003 4.853e-001 1.603e-004 
6.215e-004 6.662e+007 1.671e+010 1.000e+003 4.838e-001 1.607e-004 
6.224e-004 6.669e+007 1.672e+010 1.000e+003 4.855e-001 1.611e-004 
6.234e-004 6.677e+007 1.675e+010 1.000e+003 4.846e-001 1.616e-004 
6.243e-004 6.685e+007 1.680e+010 1.000e+003 4.867e-001 1.620e-004 
6.253e-004 6.692e+007 1.683e+010 1.000e+003 4.974e-001 1.624e-004 
6.262e-004 6.700e+007 1.686e+010 1.000e+003 4.998e-001 1.628e-004 
6.272e-004 6.707e+007 1.686e+010 1.000e+003 5.040e-001 1.633e-004 
6.281e-004 6.715e+007 1.687e+010 1.000e+003 5.065e-001 1.637e-004 
6.291e-004 6.722e+007 1.687e+010 1.000e+003 5.100e-001 1.641e-004 
6.300e-004 6.730e+007 1.689e+010 1.000e+003 5.092e-001 1.645e-004 
6.310e-004 6.738e+007 1.690e+010 1.000e+003 5.107e-001 1.649e-004 
6.319e-004 6.745e+007 1.692e+010 1.000e+003 5.133e-001 1.654e-004 
6.329e-004 6.753e+007 1.692e+010 1.000e+003 5.137e-001 1.658e-004 
6.338e-004 6.760e+007 1.693e+010 1.000e+003 5.143e-001 1.662e-004 
6.347e-004 6.768e+007 1.696e+010 1.000e+003 5.162e-001 1.666e-004 
6.357e-004 6.775e+007 1.696e+010 1.000e+003 5.187e-001 1.671e-004 
6.366e-004 6.783e+007 1.699e+010 1.000e+003 5.207e-001 1.675e-004 
6.376e-004 6.791e+007 1.702e+010 1.000e+003 5.223e-001 1.679e-004 
6.385e-004 6.798e+007 1.703e+010 1.000e+003 5.223e-001 1.683e-004 
6.395e-004 6.806e+007 1.706e+010 1.000e+003 5.237e-001 1.688e-004 
6.404e-004 6.813e+007 1.707e+010 1.000e+003 5.277e-001 1.692e-004 
6.414e-004 6.821e+007 1.708e+010 1.000e+003 5.285e-001 1.696e-004 
6.423e-004 6.828e+007 1.711e+010 1.000e+003 5.289e-001 1.700e-004 
6.433e-004 6.836e+007 1.713e+010 1.000e+003 5.292e-001 1.705e-004 
6.442e-004 6.843e+007 1.712e+010 1.000e+003 5.303e-001 1.709e-004 
6.452e-004 6.851e+007 1.701e+010 1.000e+003 5.234e-001 1.713e-004 
6.461e-004 6.858e+007 1.704e+010 1.000e+003 5.245e-001 1.717e-004 
6.471e-004 6.866e+007 1.706e+010 1.000e+003 5.270e-001 1.722e-004 
6.480e-004 6.873e+007 1.708e+010 1.000e+003 5.284e-001 1.726e-004 
6.490e-004 6.881e+007 1.710e+010 1.000e+003 5.302e-001 1.730e-004 
6.499e-004 6.888e+007 1.711e+010 1.000e+003 5.312e-001 1.735e-004 
6.508e-004 6.896e+007 1.711e+010 1.000e+003 5.319e-001 1.739e-004 
6.518e-004 6.903e+007 1.714e+010 1.000e+003 5.314e-001 1.743e-004 
6.527e-004 6.911e+007 1.715e+010 1.000e+003 5.330e-001 1.747e-004 
6.537e-004 6.918e+007 1.718e+010 1.000e+003 5.359e-001 1.752e-004 
6.546e-004 6.926e+007 1.720e+010 1.000e+003 5.372e-001 1.756e-004 
6.556e-004 6.933e+007 1.721e+010 1.000e+003 5.384e-001 1.760e-004 
6.565e-004 6.941e+007 1.723e+010 1.000e+003 5.395e-001 1.765e-004 
6.575e-004 6.948e+007 1.721e+010 1.000e+003 5.394e-001 1.769e-004 
6.584e-004 6.956e+007 1.721e+010 1.000e+003 5.421e-001 1.773e-004 
6.594e-004 6.963e+007 1.723e+010 1.000e+003 5.444e-001 1.778e-004 
6.603e-004 6.971e+007 1.724e+010 1.000e+003 5.446e-001 1.782e-004 
6.613e-004 6.978e+007 1.725e+010 1.000e+003 5.459e-001 1.786e-004 
6.622e-004 6.986e+007 1.606e+010 1.000e+003 4.753e-001 1.791e-004 
6.632e-004 6.993e+007 1.605e+010 1.000e+003 4.743e-001 1.795e-004 
6.641e-004 7.000e+007 1.603e+010 1.000e+003 4.742e-001 1.799e-004 
6.651e-004 7.008e+007 1.601e+010 1.000e+003 4.744e-001 1.804e-004 
6.660e-004 7.015e+007 1.602e+010 1.000e+003 4.744e-001 1.808e-004 
6.670e-004 7.023e+007 1.601e+010 1.000e+003 4.730e-001 1.812e-004 
6.679e-004 7.030e+007 1.601e+010 1.000e+003 4.737e-001 1.817e-004 
6.688e-004 7.037e+007 1.604e+010 1.000e+003 4.751e-001 1.821e-004 
6.698e-004 7.045e+007 1.602e+010 1.000e+003 4.772e-001 1.825e-004 
6.707e-004 7.052e+007 1.600e+010 1.000e+003 4.764e-001 1.830e-004 
6.717e-004 7.060e+007 1.601e+010 1.000e+003 4.767e-001 1.834e-004 
6.726e-004 7.067e+007 1.600e+010 1.000e+003 4.749e-001 1.838e-004 
6.736e-004 7.074e+007 1.601e+010 1.000e+003 4.764e-001 1.843e-004 
6.745e-004 7.082e+007 1.599e+010 1.000e+003 4.759e-001 1.847e-004 
6.755e-004 7.089e+007 1.601e+010 1.000e+003 4.769e-001 1.852e-004 
6.764e-004 7.096e+007 1.600e+010 1.000e+003 4.754e-001 1.856e-004 
6.774e-004 7.104e+007 1.599e+010 1.000e+003 4.769e-001 1.860e-004 
6.783e-004 7.111e+007 1.597e+010 1.000e+003 4.765e-001 1.865e-004 
6.793e-004 7.118e+007 1.596e+010 1.000e+003 4.773e-001 1.869e-004 
6.802e-004 7.126e+007 1.595e+010 1.000e+003 4.768e-001 1.874e-004 
6.812e-004 7.133e+007 1.595e+010 1.000e+003 4.774e-001 1.878e-004 
6.821e-004 7.140e+007 1.594e+010 1.000e+003 4.777e-001 1.882e-004 
6.831e-004 7.148e+007 1.594e+010 1.000e+003 4.774e-001 1.887e-004 
6.840e-004 7.155e+007 1.594e+010 1.000e+003 4.774e-001 1.891e-004 
6.849e-004 7.162e+007 1.594e+010 1.000e+003 4.782e-001 1.896e-004 
6.859e-004 7.170e+007 1.594e+010 1.000e+003 4.794e-001 1.900e-004 
6.868e-004 7.177e+007 1.592e+010 1.000e+003 4.783e-001 1.905e-004 
6.878e-004 7.184e+007 1.593e+010 1.000e+003 4.780e-001 1.909e-004 
6.887e-004 7.191e+007 1.593e+010 1.000e+003 4.788e-001 1.913e-004 
6.897e-004 7.199e+007 1.593e+010 1.000e+003 4.781e-001 1.918e-004 
6.906e-004 7.206e+007 1.593e+010 1.000e+003 4.789e-001 1.922e-004 
6.916e-004 7.213e+007 1.591e+010 1.000e+003 4.774e-001 1.927e-004 
6.925e-004 7.220e+007 1.591e+010 1.000e+003 4.779e-001 1.931e-004 
6.935e-004 7.228e+007 1.588e+010 1.000e+003 4.767e-001 1.936e-004 
6.944e-004 7.235e+007 1.587e+010 1.000e+003 4.780e-001 1.940e-004 
6.954e-004 7.242e+007 1.582e+010 1.000e+003 4.736e-001 1.945e-004 
6.963e-004 7.249e+007 1.580e+010 1.000e+003 4.735e-001 1.949e-004 
6.973e-004 7.256e+007 1.578e+010 1.000e+003 4.730e-001 1.954e-004 
6.982e-004 7.264e+007 1.575e+010 1.000e+003 4.708e-001 1.958e-004 
6.992e-004 7.271e+007 1.572e+010 1.000e+003 4.683e-001 1.963e-004 
7.001e-004 7.278e+007 1.569e+010 1.000e+003 4.658e-001 1.967e-004 
7.011e-004 7.285e+007 1.566e+010 1.000e+003 4.643e-001 1.972e-004 
7.020e-004 7.292e+007 1.566e+010 1.000e+003 4.625e-001 1.976e-004 
7.029e-004 7.300e+007 1.566e+010 1.000e+003 4.612e-001 1.981e-004 
7.039e-004 7.307e+007 1.566e+010 1.000e+003 4.633e-001 1.985e-004 
7.048e-004 7.314e+007 1.568e+010 1.000e+003 4.631e-001 1.990e-004 
7.058e-004 7.321e+007 1.571e+010 1.000e+003 4.604e-001 1.994e-004 
7.067e-004 7.328e+007 1.573e+010 1.000e+003 4.603e-001 1.999e-004 
7.077e-004 7.335e+007 1.575e+010 1.000e+003 4.587e-001 2.003e-004 
7.086e-004 7.342e+007 1.580e+010 1.000e+003 4.578e-001 2.008e-004 
7.096e-004 7.349e+007 1.586e+010 1.000e+003 4.573e-001 2.013e-004 
7.105e-004 7.356e+007 1.592e+010 1.000e+003 4.565e-001 2.017e-004 
7.115e-004 7.363e+007 1.600e+010 1.000e+003 4.565e-001 2.022e-004 
7.124e-004 7.370e+007 1.607e+010 1.000e+003 4.618e-001 2.027e-004 
7.134e-004 7.377e+007 1.612e+010 1.000e+003 4.683e-001 2.031e-004 
7.143e-004 7.384e+007 1.617e+010 1.000e+003 4.697e-001 2.036e-004 
7.153e-004 7.390e+007 1.622e+010 1.000e+003 4.713e-001 2.041e-004 
7.162e-004 7.397e+007 1.628e+010 1.000e+003 4.746e-001 2.046e-004 
7.172e-004 7.404e+007 1.635e+010 1.000e+003 4.751e-001 2.051e-004 
7.181e-004 7.410e+007 1.644e+010 1.000e+003 4.774e-001 2.056e-004 
7.190e-004 7.417e+007 1.651e+010 1.000e+003 4.787e-001 2.061e-004 
7.200e-004 7.423e+007 1.657e+010 1.000e+003 4.801e-001 2.066e-004 
7.209e-004 7.430e+007 1.665e+010 1.000e+003 4.798e-001 2.071e-004 
7.219e-004 7.436e+007 1.674e+010 1.000e+003 4.818e-001 2.076e-004 
7.228e-004 7.442e+007 1.682e+010 1.000e+003 4.829e-001 2.081e-004 
7.238e-004 7.448e+007 1.691e+010 1.000e+003 4.842e-001 2.086e-004 
7.247e-004 7.455e+007 1.701e+010 1.000e+003 4.827e-001 2.091e-004 
7.257e-004 7.461e+007 1.711e+010 1.000e+003 4.832e-001 2.097e-004 
7.266e-004 7.467e+007 1.719e+010 1.000e+003 4.839e-001 2.102e-004 
7.276e-004 7.473e+007 1.729e+010 1.000e+003 4.876e-001 2.107e-004 
7.285e-004 7.479e+007 1.738e+010 1.000e+003 4.838e-001 2.113e-004 
7.295e-004 7.484e+007 1.727e+010 1.000e+003 4.730e-001 2.118e-004 
7.304e-004 7.490e+007 1.730e+010 1.000e+003 4.725e-001 2.124e-004 
7.314e-004 7.496e+007 1.743e+010 1.000e+003 4.758e-001 2.129e-004 
7.323e-004 7.501e+007 1.755e+010 1.000e+003 4.774e-001 2.135e-004 
7.333e-004 7.507e+007 1.769e+010 1.000e+003 4.792e-001 2.141e-004 
7.342e-004 7.512e+007 1.779e+010 1.000e+003 4.791e-001 2.146e-004 
7.352e-004 7.517e+007 1.793e+010 1.000e+003 4.811e-001 2.152e-004 
7.361e-004 7.522e+007 1.802e+010 1.000e+003 4.810e-001 2.158e-004 
7.370e-004 7.527e+007 1.817e+010 1.000e+003 4.820e-001 2.164e-004 
7.380e-004 7.532e+007 1.829e+010 1.000e+003 4.835e-001 2.170e-004 
7.389e-004 7.537e+007 1.840e+010 1.000e+003 4.833e-001 2.176e-004 
7.399e-004 7.542e+007 1.853e+010 1.000e+003 4.837e-001 2.183e-004 
7.408e-004 7.546e+007 1.864e+010 1.000e+003 4.860e-001 2.189e-004 
7.418e-004 7.551e+007 1.880e+010 1.000e+003 4.855e-001 2.195e-004 
7.427e-004 7.555e+007 1.893e+010 1.000e+003 4.882e-001 2.202e-004 
7.437e-004 7.559e+007 1.910e+010 1.000e+003 5.067e-001 2.208e-004 
7.446e-004 7.564e+007 1.923e+010 1.000e+003 5.171e-001 2.215e-004 
7.456e-004 7.568e+007 1.933e+010 1.000e+003 5.276e-001 2.221e-004 
7.465e-004 7.572e+007 1.945e+010 1.000e+003 5.323e-001 2.228e-004 
7.475e-004 7.577e+007 1.961e+010 1.000e+003 5.358e-001 2.234e-004 
7.484e-004 7.581e+007 1.972e+010 1.000e+003 5.385e-001 2.241e-004 
7.494e-004 7.585e+007 1.992e+010 1.000e+003 5.401e-001 2.247e-004 
7.503e-004 7.589e+007 2.011e+010 1.000e+003 5.418e-001 2.254e-004 
7.513e-004 7.593e+007 2.034e+010 1.000e+003 5.437e-001 2.261e-004 
7.522e-004 7.597e+007 2.056e+010 1.000e+003 5.443e-001 2.268e-004 
7.531e-004 7.600e+007 2.080e+010 1.000e+003 5.440e-001 2.275e-004 
7.541e-004 7.604e+007 2.103e+010 1.000e+003 5.438e-001 2.282e-004 
7.550e-004 7.607e+007 2.127e+010 1.000e+003 5.434e-001 2.289e-004 
7.560e-004 7.610e+007 2.127e+010 1.000e+003 5.430e-001 2.297e-004 
7.569e-004 7.613e+007 2.116e+010 1.000e+003 5.405e-001 2.304e-004 
7.579e-004 7.616e+007 2.119e+010 1.000e+003 5.389e-001 2.311e-004 
7.588e-004 7.619e+007 2.127e+010 1.000e+003 5.358e-001 2.318e-004 
7.598e-004 7.623e+007 2.142e+010 1.000e+003 5.353e-001 2.326e-004 
7.607e-004 7.626e+007 2.159e+010 1.000e+003 5.345e-001 2.333e-004 
7.617e-004 7.628e+007 2.148e+010 1.000e+003 5.332e-001 2.340e-004 
7.626e-004 7.632e+007 2.127e+010 1.000e+003 5.261e-001 2.348e-004 
7.636e-004 7.635e+007 2.132e+010 1.000e+003 5.242e-001 2.355e-004 
7.645e-004 7.639e+007 2.137e+010 1.000e+003 5.216e-001 2.362e-004 
7.655e-004 7.642e+007 2.130e+010 1.000e+003 5.195e-001 2.369e-004 
7.664e-004 7.646e+007 2.140e+010 1.000e+003 5.186e-001 2.376e-004 
7.674e-004 7.649e+007 2.157e+010 1.000e+003 5.204e-001 2.383e-004 
7.683e-004 7.652e+007 2.185e+010 1.000e+003 5.223e-001 2.390e-004 
7.693e-004 7.656e+007 2.211e+010 1.000e+003 5.214e-001 2.398e-004 
7.702e-004 7.658e+007 2.239e+010 1.000e+003 5.226e-001 2.405e-004 
7.711e-004 7.661e+007 2.267e+010 1.000e+003 5.233e-001 2.413e-004 
7.721e-004 7.663e+007 2.298e+010 1.000e+003 5.255e-001 2.421e-004 
7.730e-004 7.665e+007 2.307e+010 1.000e+003 5.281e-001 2.429e-004 
7.740e-004 7.667e+007 2.332e+010 1.000e+003 5.288e-001 2.437e-004 
7.749e-004 7.669e+007 2.351e+010 1.000e+003 5.276e-001 2.445e-004 
7.759e-004 7.671e+007 2.336e+010 1.000e+003 5.275e-001 2.453e-004 
7.768e-004 7.673e+007 2.334e+010 1.000e+003 5.266e-001 2.462e-004 
7.778e-004 7.674e+007 2.312e+010 1.000e+003 5.125e-001 2.470e-004 
7.787e-004 7.676e+007 2.304e+010 1.000e+003 5.051e-001 2.478e-004 
7.797e-004 7.678e+007 2.308e+010 1.000e+003 4.997e-001 2.486e-004 
7.806e-004 7.680e+007 2.275e+010 1.000e+003 4.892e-001 2.494e-004 
7.816e-004 7.682e+007 2.256e+010 1.000e+003 4.821e-001 2.502e-004 
7.825e-004 7.684e+007 2.251e+010 1.000e+003 4.741e-001 2.510e-004 
7.835e-004 7.686e+007 2.241e+010 1.000e+003 4.662e-001 2.519e-004 
7.844e-004 7.688e+007 2.254e+010 1.000e+003 4.650e-001 2.527e-004 
7.854e-004 7.690e+007 2.269e+010 1.000e+003 4.615e-001 2.535e-004 
7.863e-004 7.691e+007 2.271e+010 1.000e+003 4.574e-001 2.543e-004 
7.872e-004 7.693e+007 2.293e+010 1.000e+003 4.544e-001 2.552e-004 
7.882e-004 7.694e+007 2.307e+010 1.000e+003 4.546e-001 2.560e-004 
7.891e-004 7.695e+007 2.333e+010 1.000e+003 4.603e-001 2.569e-004 
7.901e-004 7.697e+007 2.358e+010 1.000e+003 4.592e-001 2.578e-004 
7.910e-004 7.697e+007 2.385e+010 1.000e+003 4.570e-001 2.586e-004 
7.920e-004 7.698e+007 2.415e+010 1.000e+003 4.594e-001 2.595e-004 
7.929e-004 7.699e+007 2.414e+010 1.000e+003 4.569e-001 2.604e-004 
7.939e-004 7.699e+007 2.411e+010 1.000e+003 4.598e-001 2.614e-004 
7.948e-004 7.700e+007 2.359e+010 1.000e+003 4.585e-001 2.623e-004 
7.958e-004 7.701e+007 2.338e+010 1.000e+003 4.564e-001 2.631e-004 
7.967e-004 7.702e+007 2.317e+010 1.000e+003 4.572e-001 2.640e-004 
7.977e-004 7.703e+007 2.303e+010 1.000e+003 4.618e-001 2.649e-004 
7.986e-004 7.704e+007 2.264e+010 1.000e+003 4.613e-001 2.657e-004 
7.996e-004 7.706e+007 2.227e+010 1.000e+003 4.602e-001 2.666e-004 
8.005e-004 7.708e+007 2.212e+010 1.000e+003 4.632e-001 2.674e-004 
8.015e-004 7.710e+007 2.209e+010 1.000e+003 4.664e-001 2.682e-004 
8.024e-004 7.712e+007 2.200e+010 1.000e+003 4.665e-001 2.690e-004 
8.034e-004 7.714e+007 2.194e+010 1.000e+003 4.700e-001 2.698e-004 
8.043e-004 7.716e+007 2.185e+010 1.000e+003 4.760e-001 2.706e-004 
8.052e-004 7.718e+007 2.181e+010 1.000e+003 4.824e-001 2.714e-004 
8.062e-004 7.720e+007 2.183e+010 1.000e+003 4.867e-001 2.722e-004 
8.071e-004 7.722e+007 2.207e+010 1.000e+003 4.860e-001 2.730e-004 
8.081e-004 7.724e+007 2.236e+010 1.000e+003 4.836e-001 2.738e-004 
8.090e-004 7.726e+007 2.262e+010 1.000e+003 4.850e-001 2.747e-004 
8.100e-004 7.728e+007 2.286e+010 1.000e+003 4.849e-001 2.755e-004 
8.109e-004 7.729e+007 2.310e+010 1.000e+003 4.873e-001 2.763e-004 
8.119e-004 7.730e+007 2.333e+010 1.000e+003 4.860e-001 2.772e-004 
8.128e-004 7.731e+007 2.326e+010 1.000e+003 4.856e-001 2.781e-004 
8.138e-004 7.733e+007 2.322e+010 1.000e+003 4.853e-001 2.789e-004 
8.147e-004 7.734e+007 2.324e+010 1.000e+003 4.856e-001 2.798e-004 
8.157e-004 7.735e+007 2.329e+010 1.000e+003 4.863e-001 2.807e-004 
8.166e-004 7.736e+007 2.338e+010 1.000e+003 4.876e-001 2.816e-004 
8.176e-004 7.737e+007 2.317e+010 1.000e+003 5.042e-001 2.824e-004 
8.185e-004 7.738e+007 2.320e+010 1.000e+003 5.127e-001 2.833e-004 
8.195e-004 7.739e+007 2.321e+010 1.000e+003 5.198e-001 2.841e-004 
8.204e-004 7.741e+007 2.302e+010 1.000e+003 5.260e-001 2.850e-004 
8.213e-004 7.743e+007 2.274e+010 1.000e+003 5.318e-001 2.858e-004 
8.223e-004 7.745e+007 2.271e+010 1.000e+003 5.377e-001 2.866e-004 
8.232e-004 7.747e+007 2.263e+010 1.000e+003 5.429e-001 2.874e-004 
8.242e-004 7.749e+007 2.278e+010 1.000e+003 5.553e-001 2.882e-004 
8.251e-004 7.752e+007 2.296e+010 1.000e+003 5.641e-001 2.890e-004 
8.261e-004 7.754e+007 2.316e+010 1.000e+003 5.686e-001 2.898e-004 
8.270e-004 7.757e+007 2.338e+010 1.000e+003 5.684e-001 2.905e-004 
8.280e-004 7.759e+007 2.360e+010 1.000e+003 5.703e-001 2.913e-004 
8.289e-004 7.761e+007 2.389e+010 1.000e+003 5.682e-001 2.921e-004 
8.299e-004 7.763e+007 2.410e+010 1.000e+003 5.682e-001 2.929e-004 
8.308e-004 7.765e+007 2.409e+010 1.000e+003 5.687e-001 2.938e-004 
8.318e-004 7.767e+007 2.402e+010 1.000e+003 5.643e-001 2.946e-004 
8.327e-004 7.768e+007 2.412e+010 1.000e+003 5.643e-001 2.954e-004 
8.337e-004 7.770e+007 2.424e+010 1.000e+003 5.643e-001 2.962e-004 
8.346e-004 7.772e+007 2.438e+010 1.000e+003 5.634e-001 2.971e-004 
8.356e-004 7.773e+007 2.395e+010 1.000e+003 5.547e-001 2.979e-004 
8.365e-004 7.775e+007 2.395e+010 1.000e+003 5.521e-001 2.987e-004 
8.375e-004 7.777e+007 2.402e+010 1.000e+003 5.507e-001 2.996e-004 
8.384e-004 7.779e+007 2.393e+010 1.000e+003 5.474e-001 3.004e-004 
8.393e-004 7.780e+007 2.410e+010 1.000e+003 5.470e-001 3.012e-004 
8.403e-004 7.782e+007 2.408e+010 1.000e+003 5.453e-001 3.020e-004 
8.412e-004 7.784e+007 2.417e+010 1.000e+003 5.446e-001 3.029e-004 
8.422e-004 7.785e+007 2.444e+010 1.000e+003 5.415e-001 3.037e-004 
8.431e-004 7.787e+007 2.474e+010 1.000e+003 5.391e-001 3.046e-004 
8.441e-004 7.788e+007 2.502e+010 1.000e+003 5.353e-001 3.054e-004 
8.450e-004 7.789e+007 2.533e+010 1.000e+003 5.345e-001 3.063e-004 
8.460e-004 7.790e+007 2.563e+010 1.000e+003 5.344e-001 3.072e-004 
8.469e-004 7.790e+007 2.593e+010 1.000e+003 5.336e-001 3.081e-004 
8.479e-004 7.791e+007 2.553e+010 1.000e+003 5.047e-001 3.090e-004 
8.488e-004 7.791e+007 2.480e+010 1.000e+003 4.629e-001 3.100e-004 
8.498e-004 7.791e+007 2.447e+010 1.000e+003 4.557e-001 3.109e-004 
8.507e-004 7.791e+007 2.418e+010 1.000e+003 4.580e-001 3.118e-004 
8.517e-004 7.792e+007 2.389e+010 1.000e+003 4.573e-001 3.127e-004 
8.526e-004 7.792e+007 2.347e+010 1.000e+003 4.572e-001 3.136e-004 
8.536e-004 7.793e+007 2.313e+010 1.000e+003 4.595e-001 3.145e-004 
8.545e-004 7.794e+007 2.272e+010 1.000e+003 4.564e-001 3.154e-004 
8.554e-004 7.796e+007 2.248e+010 1.000e+003 4.580e-001 3.162e-004 
8.564e-004 7.797e+007 2.152e+010 1.000e+003 4.238e-001 3.171e-004 
8.573e-004 7.799e+007 2.093e+010 1.000e+003 4.209e-001 3.179e-004 
8.583e-004 7.801e+007 2.057e+010 1.000e+003 4.178e-001 3.187e-004 
8.592e-004 7.803e+007 2.022e+010 1.000e+003 4.147e-001 3.195e-004 
8.602e-004 7.805e+007 2.026e+010 1.000e+003 4.153e-001 3.203e-004 
8.611e-004 7.807e+007 2.044e+010 1.000e+003 4.184e-001 3.211e-004 
8.621e-004 7.809e+007 2.064e+010 1.000e+003 4.183e-001 3.219e-004 
8.630e-004 7.811e+007 2.094e+010 1.000e+003 4.182e-001 3.228e-004 
8.640e-004 7.812e+007 2.122e+010 1.000e+003 4.228e-001 3.236e-004 
8.649e-004 7.814e+007 2.151e+010 1.000e+003 4.238e-001 3.245e-004 
8.659e-004 7.815e+007 2.182e+010 1.000e+003 4.260e-001 3.254e-004 
8.668e-004 7.816e+007 2.215e+010 1.000e+003 4.269e-001 3.262e-004 
8.678e-004 7.816e+007 2.211e+010 1.000e+003 4.263e-001 3.271e-004 
8.687e-004 7.817e+007 2.212e+010 1.000e+003 4.282e-001 3.280e-004 
8.697e-004 7.818e+007 2.224e+010 1.000e+003 4.299e-001 3.289e-004 
8.706e-004 7.818e+007 2.240e+010 1.000e+003 4.330e-001 3.299e-004 
8.716e-004 7.818e+007 2.234e+010 1.000e+003 4.342e-001 3.308e-004 
8.725e-004 7.819e+007 2.232e+010 1.000e+003 4.268e-001 3.317e-004 
8.734e-004 7.820e+007 2.219e+010 1.000e+003 4.237e-001 3.326e-004 
8.744e-004 7.821e+007 2.195e+010 1.000e+003 4.216e-001 3.335e-004 
8.753e-004 7.822e+007 2.149e+010 1.000e+003 4.189e-001 3.344e-004 
8.763e-004 7.823e+007 2.130e+010 1.000e+003 4.184e-001 3.352e-004 
8.772e-004 7.825e+007 2.121e+010 1.000e+003 4.194e-001 3.360e-004 
8.782e-004 7.826e+007 2.095e+010 1.000e+003 4.182e-001 3.369e-004 
8.791e-004 7.828e+007 2.098e+010 1.000e+003 4.213e-001 3.377e-004 
8.801e-004 7.829e+007 2.112e+010 1.000e+003 4.217e-001 3.385e-004 
8.810e-004 7.831e+007 2.113e+010 1.000e+003 4.245e-001 3.394e-004 
8.820e-004 7.832e+007 2.122e+010 1.000e+003 4.273e-001 3.402e-004 
8.829e-004 7.834e+007 2.134e+010 1.000e+003 4.300e-001 3.411e-004 
8.839e-004 7.835e+007 2.141e+010 1.000e+003 4.308e-001 3.420e-004 
8.848e-004 7.836e+007 2.123e+010 1.000e+003 4.285e-001 3.428e-004 
8.858e-004 7.838e+007 2.102e+010 1.000e+003 4.260e-001 3.437e-004 
8.867e-004 7.839e+007 2.107e+010 1.000e+003 4.259e-001 3.445e-004 
8.877e-004 7.841e+007 2.117e+010 1.000e+003 4.261e-001 3.453e-004 
8.886e-004 7.842e+007 2.128e+010 1.000e+003 4.266e-001 3.462e-004 
8.895e-004 7.843e+007 2.124e+010 1.000e+003 4.262e-001 3.471e-004 
8.905e-004 7.845e+007 2.114e+010 1.000e+003 4.198e-001 3.479e-004 
8.914e-004 7.846e+007 2.118e+010 1.000e+003 4.194e-001 3.487e-004 
8.924e-004 7.848e+007 2.130e+010 1.000e+003 4.192e-001 3.496e-004 
8.933e-004 7.849e+007 2.116e+010 1.000e+003 4.169e-001 3.504e-004 
8.943e-004 7.851e+007 2.121e+010 1.000e+003 4.169e-001 3.513e-004 
8.952e-004 7.852e+007 2.133e+010 1.000e+003 4.179e-001 3.521e-004 
8.962e-004 7.853e+007 2.144e+010 1.000e+003 4.171e-001 3.530e-004 
8.971e-004 7.855e+007 2.175e+010 1.000e+003 4.193e-001 3.539e-004 
8.981e-004 7.856e+007 2.206e+010 1.000e+003 4.201e-001 3.547e-004 
8.990e-004 7.856e+007 2.238e+010 1.000e+003 4.231e-001 3.556e-004 
9.000e-004 7.857e+007 2.272e+010 1.000e+003 4.265e-001 3.565e-004 
9.009e-004 7.857e+007 2.277e+010 1.000e+003 4.274e-001 3.575e-004 
9.019e-004 7.858e+007 2.287e+010 1.000e+003 4.271e-001 3.584e-004 
9.028e-004 7.858e+007 2.290e+010 1.000e+003 4.277e-001 3.593e-004 
9.038e-004 7.859e+007 2.237e+010 1.000e+003 4.217e-001 3.602e-004 
9.047e-004 7.860e+007 2.212e+010 1.000e+003 4.184e-001 3.611e-004 
9.057e-004 7.861e+007 2.183e+010 1.000e+003 4.165e-001 3.619e-004 
9.066e-004 7.862e+007 2.179e+010 1.000e+003 4.187e-001 3.628e-004 
9.075e-004 7.864e+007 2.142e+010 1.000e+003 4.170e-001 3.636e-004 
9.085e-004 7.865e+007 2.123e+010 1.000e+003 4.173e-001 3.645e-004 
9.094e-004 7.868e+007 2.098e+010 1.000e+003 4.103e-001 3.653e-004 
9.104e-004 7.870e+007 2.057e+010 1.000e+003 4.036e-001 3.661e-004 
9.113e-004 7.873e+007 2.049e+010 1.000e+003 3.986e-001 3.668e-004 
9.123e-004 7.876e+007 2.059e+010 1.000e+003 3.997e-001 3.676e-004 
9.132e-004 7.878e+007 2.076e+010 1.000e+003 3.982e-001 3.683e-004 
9.142e-004 7.881e+007 2.092e+010 1.000e+003 3.971e-001 3.691e-004 
9.151e-004 7.883e+007 2.114e+010 1.000e+003 3.980e-001 3.699e-004 
9.161e-004 7.886e+007 2.138e+010 1.000e+003 3.973e-001 3.706e-004 
9.170e-004 7.888e+007 2.165e+010 1.000e+003 3.990e-001 3.714e-004 
9.180e-004 7.890e+007 2.193e+010 1.000e+003 4.014e-001 3.723e-004 
9.189e-004 7.892e+007 2.222e+010 1.000e+003 4.034e-001 3.731e-004 
9.199e-004 7.893e+007 2.252e+010 1.000e+003 4.071e-001 3.739e-004 
9.208e-004 7.894e+007 2.244e+010 1.000e+003 4.064e-001 3.748e-004 
9.218e-004 7.896e+007 2.258e+010 1.000e+003 4.111e-001 3.756e-004 
9.227e-004 7.897e+007 2.274e+010 1.000e+003 4.116e-001 3.765e-004 
9.236e-004 7.899e+007 2.291e+010 1.000e+003 4.139e-001 3.773e-004 
9.246e-004 7.900e+007 2.310e+010 1.000e+003 4.166e-001 3.782e-004 
9.255e-004 7.901e+007 2.294e+010 1.000e+003 4.152e-001 3.791e-004 
9.265e-004 7.902e+007 2.300e+010 1.000e+003 4.144e-001 3.799e-004 
9.274e-004 7.904e+007 2.314e+010 1.000e+003 4.164e-001 3.808e-004 
9.284e-004 7.905e+007 2.330e+010 1.000e+003 4.158e-001 3.816e-004 
9.293e-004 7.906e+007 2.353e+010 1.000e+003 4.207e-001 3.825e-004 
9.303e-004 7.907e+007 2.318e+010 1.000e+003 4.190e-001 3.834e-004 
9.312e-004 7.909e+007 2.306e+010 1.000e+003 4.196e-001 3.842e-004 
9.322e-004 7.910e+007 2.311e+010 1.000e+003 4.204e-001 3.851e-004 
9.331e-004 7.911e+007 2.289e+010 1.000e+003 4.182e-001 3.859e-004 
9.341e-004 7.913e+007 2.280e+010 1.000e+003 4.201e-001 3.868e-004 
9.350e-004 7.914e+007 2.273e+010 1.000e+003 4.201e-001 3.876e-004 
9.360e-004 7.915e+007 2.273e+010 1.000e+003 4.216e-001 3.885e-004 
9.369e-004 7.916e+007 2.274e+010 1.000e+003 4.236e-001 3.894e-004 
9.379e-004 7.918e+007 2.281e+010 1.000e+003 4.238e-001 3.902e-004 
9.388e-004 7.919e+007 2.194e+010 1.000e+003 4.294e-001 3.911e-004 
9.398e-004 7.920e+007 2.145e+010 1.000e+003 4.282e-001 3.919e-004 
9.407e-004 7.922e+007 2.126e+010 1.000e+003 4.264e-001 3.927e-004 
9.416e-004 7.924e+007 2.120e+010 1.000e+003 4.250e-001 3.935e-004 
9.426e-004 7.926e+007 2.117e+010 1.000e+003 4.268e-001 3.944e-004 
9.435e-004 7.928e+007 2.084e+010 1.000e+003 4.220e-001 3.952e-004 
9.445e-004 7.931e+007 2.074e+010 1.000e+003 4.221e-001 3.960e-004 
9.454e-004 7.933e+007 2.068e+010 1.000e+003 4.218e-001 3.968e-004 
9.464e-004 7.935e+007 2.037e+010 1.000e+003 4.207e-001 3.976e-004 
9.473e-004 7.937e+007 2.014e+010 1.000e+003 4.203e-001 3.984e-004 
9.483e-004 7.939e+007 1.984e+010 1.000e+003 4.210e-001 3.991e-004 
9.492e-004 7.942e+007 1.963e+010 1.000e+003 4.218e-001 3.999e-004 
9.502e-004 7.944e+007 1.986e+010 1.000e+003 4.223e-001 4.007e-004 
9.511e-004 7.946e+007 2.014e+010 1.000e+003 4.253e-001 4.015e-004 
9.521e-004 7.948e+007 2.041e+010 1.000e+003 4.268e-001 4.023e-004 
9.530e-004 7.950e+007 2.067e+010 1.000e+003 4.275e-001 4.031e-004 
9.540e-004 7.952e+007 2.097e+010 1.000e+003 4.308e-001 4.040e-004 
9.549e-004 7.953e+007 2.128e+010 1.000e+003 4.338e-001 4.048e-004 
9.559e-004 7.955e+007 2.160e+010 1.000e+003 4.365e-001 4.057e-004 
9.568e-004 7.956e+007 2.148e+010 1.000e+003 4.379e-001 4.065e-004 
9.577e-004 7.957e+007 2.164e+010 1.000e+003 4.417e-001 4.074e-004 
9.587e-004 7.958e+007 2.176e+010 1.000e+003 4.429e-001 4.083e-004 
9.596e-004 7.959e+007 2.189e+010 1.000e+003 4.443e-001 4.092e-004 
9.606e-004 7.960e+007 2.175e+010 1.000e+003 4.428e-001 4.100e-004 
9.615e-004 7.961e+007 2.180e+010 1.000e+003 4.437e-001 4.109e-004 
9.625e-004 7.962e+007 2.167e+010 1.000e+003 4.479e-001 4.118e-004 
9.634e-004 7.964e+007 2.139e+010 1.000e+003 4.467e-001 4.126e-004 
9.644e-004 7.965e+007 2.096e+010 1.000e+003 4.446e-001 4.135e-004 
9.653e-004 7.967e+007 2.089e+010 1.000e+003 4.446e-001 4.143e-004 
9.663e-004 7.969e+007 2.087e+010 1.000e+003 4.435e-001 4.151e-004 
9.672e-004 7.971e+007 2.095e+010 1.000e+003 4.427e-001 4.159e-004 
9.682e-004 7.972e+007 2.084e+010 1.000e+003 4.401e-001 4.167e-004 
9.691e-004 7.974e+007 2.099e+010 1.000e+003 4.388e-001 4.176e-004 
9.701e-004 7.976e+007 2.106e+010 1.000e+003 4.400e-001 4.184e-004 
9.710e-004 7.977e+007 2.121e+010 1.000e+003 4.404e-001 4.193e-004 
9.720e-004 7.978e+007 2.128e+010 1.000e+003 4.432e-001 4.201e-004 
9.729e-004 7.980e+007 2.121e+010 1.000e+003 4.435e-001 4.210e-004 
9.739e-004 7.981e+007 2.097e+010 1.000e+003 4.425e-001 4.218e-004 
9.748e-004 7.983e+007 2.094e+010 1.000e+003 4.457e-001 4.227e-004 
9.757e-004 7.984e+007 2.101e+010 1.000e+003 4.537e-001 4.235e-004 
9.767e-004 7.986e+007 2.032e+010 1.000e+003 4.512e-001 4.243e-004 
9.776e-004 7.988e+007 2.000e+010 1.000e+003 4.510e-001 4.251e-004 
9.786e-004 7.991e+007 2.001e+010 1.000e+003 4.516e-001 4.259e-004 
9.795e-004 7.993e+007 2.009e+010 1.000e+003 4.523e-001 4.267e-004 
9.805e-004 7.995e+007 2.026e+010 1.000e+003 4.525e-001 4.275e-004 
9.814e-004 7.998e+007 2.009e+010 1.000e+003 4.521e-001 4.283e-004 
9.824e-004 8.000e+007 2.010e+010 1.000e+003 4.503e-001 4.290e-004 
9.833e-004 8.002e+007 2.014e+010 1.000e+003 4.506e-001 4.298e-004 
9.843e-004 8.005e+007 2.020e+010 1.000e+003 4.432e-001 4.306e-004 
9.852e-004 8.007e+007 2.038e+010 1.000e+003 4.411e-001 4.314e-004 
9.862e-004 8.009e+007 2.061e+010 1.000e+003 4.401e-001 4.322e-004 
9.871e-004 8.011e+007 2.082e+010 1.000e+003 4.371e-001 4.330e-004 
9.881e-004 8.012e+007 2.105e+010 1.000e+003 4.348e-001 4.339e-004 
9.890e-004 8.014e+007 2.128e+010 1.000e+003 4.345e-001 4.347e-004 
9.900e-004 8.015e+007 2.153e+010 1.000e+003 4.363e-001 4.356e-004 
9.909e-004 8.016e+007 2.137e+010 1.000e+003 4.348e-001 4.365e-004 
9.918e-004 8.017e+007 2.143e+010 1.000e+003 4.339e-001 4.373e-004 
9.928e-004 8.018e+007 2.151e+010 1.000e+003 4.349e-001 4.382e-004 
9.937e-004 8.020e+007 2.125e+010 1.000e+003 4.313e-001 4.391e-004 
9.947e-004 8.021e+007 2.113e+010 1.000e+003 4.308e-001 4.399e-004 
9.956e-004 8.022e+007 2.111e+010 1.000e+003 4.298e-001 4.408e-004 
9.966e-004 8.024e+007 2.124e+010 1.000e+003 4.302e-001 4.416e-004 
9.975e-004 8.025e+007 2.144e+010 1.000e+003 4.330e-001 4.425e-004 
9.985e-004 8.026e+007 2.138e+010 1.000e+003 4.316e-001 4.434e-004 
9.994e-004 8.027e+007 2.088e+010 1.000e+003 4.268e-001 4.442e-004 
1.000e-003 8.029e+007 2.068e+010 1.000e+003 4.261e-001 4.450e-004 
1.001e-003 8.031e+007 2.075e+010 1.000e+003 4.243e-001 4.459e-004 
1.002e-003 8.032e+007 2.064e+010 1.000e+003 4.231e-001 4.467e-004 
1.003e-003 8.034e+007 2.055e+010 1.000e+003 4.230e-001 4.475e-004 
1.004e-003 8.036e+007 2.059e+010 1.000e+003 4.234e-001 4.483e-004 
1.005e-003 8.038e+007 2.062e+010 1.000e+003 4.248e-001 4.492e-004 
1.006e-003 8.040e+007 2.071e+010 1.000e+003 4.271e-001 4.500e-004 
1.007e-003 8.041e+007 2.032e+010 1.000e+003 4.269e-001 4.508e-004 
1.008e-003 8.044e+007 1.996e+010 1.000e+003 4.263e-001 4.516e-004 
1.009e-003 8.046e+007 1.960e+010 1.000e+003 4.230e-001 4.524e-004 
1.010e-003 8.049e+007 1.922e+010 1.000e+003 4.185e-001 4.531e-004 
1.011e-003 8.052e+007 1.907e+010 1.000e+003 4.171e-001 4.539e-004 
1.012e-003 8.055e+007 1.898e+010 1.000e+003 4.169e-001 4.546e-004 
1.013e-003 8.059e+007 1.896e+010 1.000e+003 4.118e-001 4.553e-004 
1.014e-003 8.062e+007 1.896e+010 1.000e+003 4.107e-001 4.560e-004 
1.015e-003 8.065e+007 1.891e+010 1.000e+003 4.066e-001 4.567e-004 
1.016e-003 8.069e+007 1.891e+010 1.000e+003 4.056e-001 4.574e-004 
1.016e-003 8.072e+007 1.893e+010 1.000e+003 4.054e-001 4.581e-004 
1.017e-003 8.076e+007 1.897e+010 1.000e+003 4.023e-001 4.588e-004 
1.018e-003 8.079e+007 1.904e+010 1.000e+003 4.023e-001 4.596e-004 
1.019e-003 8.083e+007 1.920e+010 1.000e+003 4.042e-001 4.603e-004 
1.020e-003 8.086e+007 1.944e+010 1.000e+003 4.066e-001 4.610e-004 
1.021e-003 8.089e+007 1.969e+010 1.000e+003 4.085e-001 4.617e-004 
1.022e-003 8.092e+007 1.994e+010 1.000e+003 4.112e-001 4.624e-004 
1.023e-003 8.095e+007 2.022e+010 1.000e+003 4.143e-001 4.632e-004 
1.024e-003 8.097e+007 2.053e+010 1.000e+003 4.158e-001 4.640e-004 
1.025e-003 8.100e+007 2.084e+010 1.000e+003 4.189e-001 4.648e-004 
1.026e-003 8.102e+007 2.064e+010 1.000e+003 4.189e-001 4.656e-004 
1.027e-003 8.104e+007 2.080e+010 1.000e+003 4.236e-001 4.664e-004 
1.028e-003 8.106e+007 2.095e+010 1.000e+003 4.262e-001 4.672e-004 
1.029e-003 8.108e+007 2.111e+010 1.000e+003 4.252e-001 4.680e-004 
1.030e-003 8.110e+007 2.130e+010 1.000e+003 4.238e-001 4.688e-004 
1.031e-003 8.112e+007 2.133e+010 1.000e+003 4.242e-001 4.696e-004 
1.032e-003 8.113e+007 2.143e+010 1.000e+003 4.250e-001 4.705e-004 
1.033e-003 8.115e+007 2.117e+010 1.000e+003 4.236e-001 4.713e-004 
1.034e-003 8.117e+007 2.113e+010 1.000e+003 4.212e-001 4.721e-004 
1.034e-003 8.119e+007 2.109e+010 1.000e+003 4.187e-001 4.729e-004 
1.035e-003 8.120e+007 2.115e+010 1.000e+003 4.189e-001 4.738e-004 
1.036e-003 8.122e+007 2.120e+010 1.000e+003 4.205e-001 4.746e-004 
1.037e-003 8.124e+007 2.129e+010 1.000e+003 4.150e-001 4.754e-004 
1.038e-003 8.126e+007 2.154e+010 1.000e+003 4.178e-001 4.762e-004 
1.039e-003 8.127e+007 2.181e+010 1.000e+003 4.182e-001 4.771e-004 
1.040e-003 8.129e+007 2.221e+010 1.000e+003 4.208e-001 4.779e-004 
1.041e-003 8.130e+007 2.265e+010 1.000e+003 4.244e-001 4.788e-004 
1.042e-003 8.130e+007 2.299e+010 1.000e+003 4.275e-001 4.797e-004 
1.043e-003 8.131e+007 2.291e+010 1.000e+003 4.254e-001 4.806e-004 
1.044e-003 8.132e+007 2.314e+010 1.000e+003 4.274e-001 4.815e-004 
1.045e-003 8.132e+007 2.319e+010 1.000e+003 4.247e-001 4.824e-004 
1.046e-003 8.133e+007 2.340e+010 1.000e+003 4.256e-001 4.833e-004 
1.047e-003 8.133e+007 2.323e+010 1.000e+003 4.231e-001 4.842e-004 
1.048e-003 8.134e+007 2.331e+010 1.000e+003 4.222e-001 4.852e-004 
1.049e-003 8.134e+007 2.342e+010 1.000e+003 4.220e-001 4.861e-004 
1.050e-003 8.135e+007 2.355e+010 1.000e+003 4.218e-001 4.870e-004 
1.051e-003 8.135e+007 2.374e+010 1.000e+003 4.214e-001 4.879e-004 
1.052e-003 8.135e+007 2.390e+010 1.000e+003 4.228e-001 4.888e-004 
1.052e-003 8.136e+007 2.394e+010 1.000e+003 4.245e-001 4.898e-004 
1.053e-003 8.136e+007 2.398e+010 1.000e+003 4.202e-001 4.907e-004 
1.054e-003 8.135e+007 2.424e+010 1.000e+003 4.231e-001 4.917e-004 
1.055e-003 8.135e+007 2.408e+010 1.000e+003 4.241e-001 4.926e-004 
1.056e-003 8.135e+007 2.415e+010 1.000e+003 4.257e-001 4.936e-004 
1.057e-003 8.135e+007 2.427e+010 1.000e+003 4.277e-001 4.946e-004 
1.058e-003 8.134e+007 2.437e+010 1.000e+003 4.311e-001 4.955e-004 
1.059e-003 8.134e+007 2.387e+010 1.000e+003 4.307e-001 4.965e-004 
1.060e-003 8.134e+007 2.366e+010 1.000e+003 4.321e-001 4.974e-004 
1.061e-003 8.134e+007 2.349e+010 1.000e+003 4.360e-001 4.984e-004 
1.062e-003 8.134e+007 2.325e+010 1.000e+003 4.351e-001 4.994e-004 
1.063e-003 8.134e+007 2.297e+010 1.000e+003 4.331e-001 5.003e-004 
1.064e-003 8.134e+007 2.271e+010 1.000e+003 4.280e-001 5.012e-004 
1.065e-003 8.135e+007 2.254e+010 1.000e+003 4.266e-001 5.021e-004 
1.066e-003 8.135e+007 2.246e+010 1.000e+003 4.248e-001 5.030e-004 
1.067e-003 8.136e+007 2.241e+010 1.000e+003 4.218e-001 5.039e-004 
1.068e-003 8.137e+007 2.253e+010 1.000e+003 4.234e-001 5.048e-004 
1.069e-003 8.137e+007 2.253e+010 1.000e+003 4.208e-001 5.058e-004 
1.070e-003 8.138e+007 2.267e+010 1.000e+003 4.218e-001 5.067e-004 
1.070e-003 8.138e+007 2.279e+010 1.000e+003 4.190e-001 5.076e-004 
1.071e-003 8.139e+007 2.311e+010 1.000e+003 4.197e-001 5.085e-004 
1.072e-003 8.139e+007 2.343e+010 1.000e+003 4.209e-001 5.094e-004 
1.073e-003 8.139e+007 2.379e+010 1.000e+003 4.221e-001 5.104e-004 
1.074e-003 8.139e+007 2.382e+010 1.000e+003 4.252e-001 5.113e-004 
1.075e-003 8.138e+007 2.357e+010 1.000e+003 4.264e-001 5.123e-004 
1.076e-003 8.138e+007 2.352e+010 1.000e+003 4.262e-001 5.133e-004 
1.077e-003 8.138e+007 2.352e+010 1.000e+003 4.248e-001 5.142e-004 
1.078e-003 8.138e+007 2.357e+010 1.000e+003 4.285e-001 5.152e-004 
1.079e-003 8.138e+007 2.295e+010 1.000e+003 4.253e-001 5.161e-004 
1.080e-003 8.139e+007 2.268e+010 1.000e+003 4.241e-001 5.170e-004 
1.081e-003 8.139e+007 2.215e+010 1.000e+003 4.213e-001 5.179e-004 
1.082e-003 8.141e+007 2.192e+010 1.000e+003 4.190e-001 5.188e-004 
1.083e-003 8.142e+007 2.158e+010 1.000e+003 4.136e-001 5.196e-004 
1.084e-003 8.143e+007 2.160e+010 1.000e+003 4.122e-001 5.205e-004 
1.085e-003 8.145e+007 2.167e+010 1.000e+003 4.126e-001 5.213e-004 
1.086e-003 8.146e+007 2.174e+010 1.000e+003 4.164e-001 5.222e-004 
1.087e-003 8.148e+007 2.174e+010 1.000e+003 4.179e-001 5.230e-004 
1.088e-003 8.149e+007 2.150e+010 1.000e+003 4.146e-001 5.239e-004 
1.088e-003 8.151e+007 2.160e+010 1.000e+003 4.112e-001 5.247e-004 
1.089e-003 8.152e+007 2.180e+010 1.000e+003 4.099e-001 5.255e-004 
1.090e-003 8.154e+007 2.204e+010 1.000e+003 4.153e-001 5.264e-004 
1.091e-003 8.155e+007 2.196e+010 1.000e+003 4.172e-001 5.273e-004 
1.092e-003 8.156e+007 2.159e+010 1.000e+003 4.102e-001 5.281e-004 
1.093e-003 8.158e+007 2.150e+010 1.000e+003 4.103e-001 5.289e-004 
1.094e-003 8.160e+007 2.153e+010 1.000e+003 4.117e-001 5.298e-004 
1.095e-003 8.161e+007 2.141e+010 1.000e+003 4.137e-001 5.306e-004 
1.096e-003 8.163e+007 2.123e+010 1.000e+003 4.129e-001 5.314e-004 
1.097e-003 8.165e+007 2.097e+010 1.000e+003 4.042e-001 5.322e-004 
1.098e-003 8.168e+007 2.096e+010 1.000e+003 4.015e-001 5.330e-004 
1.099e-003 8.170e+007 2.096e+010 1.000e+003 3.996e-001 5.338e-004 
1.100e-003 8.172e+007 2.109e+010 1.000e+003 4.003e-001 5.346e-004 
1.101e-003 8.174e+007 2.126e+010 1.000e+003 4.023e-001 5.354e-004 
1.102e-003 8.176e+007 2.149e+010 1.000e+003 4.046e-001 5.362e-004 
1.103e-003 8.178e+007 2.170e+010 1.000e+003 4.074e-001 5.370e-004 
1.104e-003 8.180e+007 2.178e+010 1.000e+003 4.111e-001 5.379e-004 
1.105e-003 8.181e+007 2.195e+010 1.000e+003 4.156e-001 5.387e-004 
1.106e-003 8.183e+007 2.216e+010 1.000e+003 4.153e-001 5.395e-004 
1.106e-003 8.184e+007 2.233e+010 1.000e+003 4.079e-001 5.404e-004 
1.107e-003 8.186e+007 2.255e+010 1.000e+003 4.098e-001 5.412e-004 
1.108e-003 8.187e+007 2.241e+010 1.000e+003 4.044e-001 5.421e-004 
1.109e-003 8.189e+007 2.245e+010 1.000e+003 4.075e-001 5.429e-004 
1.110e-003 8.190e+007 2.224e+010 1.000e+003 4.091e-001 5.438e-004 
1.111e-003 8.192e+007 2.202e+010 1.000e+003 4.105e-001 5.446e-004 
1.112e-003 8.194e+007 2.159e+010 1.000e+003 4.079e-001 5.454e-004 
1.113e-003 8.197e+007 2.129e+010 1.000e+003 4.064e-001 5.462e-004 
1.114e-003 8.199e+007 2.106e+010 1.000e+003 4.063e-001 5.469e-004 
1.115e-003 8.202e+007 2.088e+010 1.000e+003 4.066e-001 5.477e-004 
1.116e-003 8.205e+007 2.074e+010 1.000e+003 4.046e-001 5.484e-004 
1.117e-003 8.208e+007 2.045e+010 1.000e+003 4.002e-001 5.492e-004 
1.118e-003 8.211e+007 2.054e+010 1.000e+003 3.994e-001 5.499e-004 
1.119e-003 8.214e+007 2.065e+010 1.000e+003 4.005e-001 5.507e-004 
1.120e-003 8.216e+007 2.077e+010 1.000e+003 4.034e-001 5.514e-004 
1.121e-003 8.219e+007 2.094e+010 1.000e+003 4.063e-001 5.522e-004 
1.122e-003 8.221e+007 2.112e+010 1.000e+003 4.085e-001 5.530e-004 
1.123e-003 8.223e+007 2.131e+010 1.000e+003 4.108e-001 5.538e-004 
1.124e-003 8.225e+007 2.148e+010 1.000e+003 4.135e-001 5.546e-004 
1.124e-003 8.227e+007 2.159e+010 1.000e+003 4.210e-001 5.554e-004 
1.125e-003 8.229e+007 2.070e+010 1.000e+003 4.204e-001 5.562e-004 
1.126e-003 8.231e+007 2.065e+010 1.000e+003 4.236e-001 5.570e-004 
1.127e-003 8.233e+007 2.066e+010 1.000e+003 4.261e-001 5.579e-004 
1.128e-003 8.235e+007 2.025e+010 1.000e+003 4.261e-001 5.587e-004 
1.129e-003 8.237e+007 1.991e+010 1.000e+003 4.256e-001 5.595e-004 
1.130e-003 8.239e+007 1.962e+010 1.000e+003 4.241e-001 5.603e-004 
1.131e-003 8.242e+007 1.940e+010 1.000e+003 4.213e-001 5.610e-004 
1.132e-003 8.244e+007 1.915e+010 1.000e+003 4.174e-001 5.618e-004 
1.133e-003 8.247e+007 1.922e+010 1.000e+003 4.179e-001 5.626e-004 
1.134e-003 8.250e+007 1.933e+010 1.000e+003 4.185e-001 5.633e-004 
1.135e-003 8.252e+007 1.951e+010 1.000e+003 4.199e-001 5.641e-004 
1.136e-003 8.255e+007 1.980e+010 1.000e+003 4.225e-001 5.649e-004 
1.137e-003 8.257e+007 2.004e+010 1.000e+003 4.216e-001 5.657e-004 
1.138e-003 8.259e+007 2.031e+010 1.000e+003 4.234e-001 5.665e-004 
1.139e-003 8.261e+007 2.056e+010 1.000e+003 4.250e-001 5.673e-004 
1.140e-003 8.262e+007 2.082e+010 1.000e+003 4.270e-001 5.682e-004 
1.141e-003 8.264e+007 2.086e+010 1.000e+003 4.262e-001 5.690e-004 
1.142e-003 8.265e+007 2.079e+010 1.000e+003 4.256e-001 5.699e-004 
1.142e-003 8.267e+007 2.088e+010 1.000e+003 4.268e-001 5.707e-004 
1.143e-003 8.268e+007 2.100e+010 1.000e+003 4.281e-001 5.715e-004 
1.144e-003 8.269e+007 2.084e+010 1.000e+003 4.261e-001 5.724e-004 
1.145e-003 8.271e+007 2.074e+010 1.000e+003 4.226e-001 5.732e-004 
1.146e-003 8.273e+007 2.071e+010 1.000e+003 4.200e-001 5.741e-004 
1.147e-003 8.274e+007 2.078e+010 1.000e+003 4.197e-001 5.749e-004 
1.148e-003 8.276e+007 2.048e+010 1.000e+003 4.162e-001 5.757e-004 
1.149e-003 8.278e+007 2.055e+010 1.000e+003 4.168e-001 5.765e-004 
1.150e-003 8.280e+007 2.063e+010 1.000e+003 4.170e-001 5.773e-004 
1.151e-003 8.282e+007 2.090e+010 1.000e+003 4.177e-001 5.782e-004 
1.152e-003 8.283e+007 2.120e+010 1.000e+003 4.199e-001 5.790e-004 
1.153e-003 8.284e+007 2.152e+010 1.000e+003 4.223e-001 5.799e-004 
1.154e-003 8.285e+007 2.185e+010 1.000e+003 4.237e-001 5.807e-004 
1.155e-003 8.286e+007 2.220e+010 1.000e+003 4.249e-001 5.816e-004 
1.156e-003 8.287e+007 2.252e+010 1.000e+003 4.262e-001 5.826e-004 
1.157e-003 8.287e+007 2.256e+010 1.000e+003 4.250e-001 5.835e-004 
1.158e-003 8.288e+007 2.262e+010 1.000e+003 4.244e-001 5.844e-004 
1.159e-003 8.288e+007 2.278e+010 1.000e+003 4.260e-001 5.853e-004 
1.160e-003 8.288e+007 2.296e+010 1.000e+003 4.295e-001 5.862e-004 
1.160e-003 8.289e+007 2.284e+010 1.000e+003 4.267e-001 5.872e-004 
1.161e-003 8.289e+007 2.275e+010 1.000e+003 4.208e-001 5.881e-004 
1.162e-003 8.290e+007 2.281e+010 1.000e+003 4.211e-001 5.890e-004 
1.163e-003 8.290e+007 2.292e+010 1.000e+003 4.221e-001 5.899e-004 
1.164e-003 8.291e+007 2.198e+010 1.000e+003 4.126e-001 5.908e-004 
1.165e-003 8.293e+007 2.185e+010 1.000e+003 4.112e-001 5.916e-004 
1.166e-003 8.294e+007 2.183e+010 1.000e+003 4.094e-001 5.925e-004 
1.167e-003 8.295e+007 2.206e+010 1.000e+003 4.116e-001 5.933e-004 
1.168e-003 8.297e+007 2.200e+010 1.000e+003 4.096e-001 5.942e-004 
1.169e-003 8.298e+007 2.207e+010 1.000e+003 4.073e-001 5.950e-004 
1.170e-003 8.299e+007 2.234e+010 1.000e+003 4.070e-001 5.959e-004 
1.171e-003 8.300e+007 2.261e+010 1.000e+003 4.094e-001 5.968e-004 
1.172e-003 8.301e+007 2.289e+010 1.000e+003 4.102e-001 5.977e-004 
1.173e-003 8.302e+007 2.286e+010 1.000e+003 4.088e-001 5.985e-004 
1.174e-003 8.303e+007 2.289e+010 1.000e+003 4.073e-001 5.994e-004 
1.175e-003 8.304e+007 2.308e+010 1.000e+003 4.064e-001 6.003e-004 
1.176e-003 8.305e+007 2.316e+010 1.000e+003 4.092e-001 6.012e-004 
1.177e-003 8.306e+007 2.306e+010 1.000e+003 4.069e-001 6.021e-004 
1.178e-003 8.307e+007 2.296e+010 1.000e+003 4.049e-001 6.029e-004 
1.178e-003 8.308e+007 2.303e+010 1.000e+003 4.030e-001 6.038e-004 
1.179e-003 8.309e+007 2.270e+010 1.000e+003 3.974e-001 6.047e-004 
1.180e-003 8.311e+007 2.276e+010 1.000e+003 3.960e-001 6.055e-004 
1.181e-003 8.313e+007 2.292e+010 1.000e+003 3.952e-001 6.063e-004 
1.182e-003 8.314e+007 2.296e+010 1.000e+003 3.940e-001 6.072e-004 
1.183e-003 8.316e+007 2.328e+010 1.000e+003 3.942e-001 6.080e-004 
1.184e-003 8.317e+007 2.360e+010 1.000e+003 3.950e-001 6.089e-004 
1.185e-003 8.318e+007 2.393e+010 1.000e+003 3.967e-001 6.097e-004 
1.186e-003 8.319e+007 2.427e+010 1.000e+003 3.996e-001 6.106e-004 
1.187e-003 8.320e+007 2.464e+010 1.000e+003 4.029e-001 6.115e-004 
1.188e-003 8.321e+007 2.470e+010 1.000e+003 4.028e-001 6.124e-004 
1.189e-003 8.321e+007 2.455e+010 1.000e+003 4.046e-001 6.133e-004 
1.190e-003 8.322e+007 2.456e+010 1.000e+003 4.053e-001 6.142e-004 
1.191e-003 8.323e+007 2.470e+010 1.000e+003 4.091e-001 6.151e-004 
1.192e-003 8.323e+007 2.481e+010 1.000e+003 4.106e-001 6.160e-004 
1.193e-003 8.324e+007 2.460e+010 1.000e+003 4.063e-001 6.169e-004 
1.194e-003 8.325e+007 2.458e+010 1.000e+003 4.055e-001 6.178e-004 
1.195e-003 8.326e+007 2.464e+010 1.000e+003 4.049e-001 6.187e-004 
1.196e-003 8.327e+007 2.478e+010 1.000e+003 4.061e-001 6.196e-004 
1.196e-003 8.328e+007 2.490e+010 1.000e+003 4.068e-001 6.204e-004 
1.197e-003 8.328e+007 2.496e+010 1.000e+003 4.074e-001 6.213e-004 
1.198e-003 8.329e+007 2.505e+010 1.000e+003 4.098e-001 6.222e-004 
1.199e-003 8.330e+007 2.523e+010 1.000e+003 4.121e-001 6.232e-004 
1.200e-003 8.330e+007 2.543e+010 1.000e+003 4.124e-001 6.241e-004 
1.201e-003 8.330e+007 2.561e+010 1.000e+003 4.147e-001 6.250e-004 
1.202e-003 8.330e+007 2.554e+010 1.000e+003 4.142e-001 6.260e-004 
1.203e-003 8.330e+007 2.561e+010 1.000e+003 4.161e-001 6.269e-004 
1.204e-003 8.330e+007 2.552e+010 1.000e+003 4.166e-001 6.279e-004 
1.205e-003 8.330e+007 2.531e+010 1.000e+003 4.168e-001 6.288e-004 
1.206e-003 8.330e+007 2.523e+010 1.000e+003 4.160e-001 6.298e-004 
1.207e-003 8.330e+007 2.467e+010 1.000e+003 4.148e-001 6.307e-004 
1.208e-003 8.331e+007 2.397e+010 1.000e+003 4.112e-001 6.316e-004 
1.209e-003 8.332e+007 2.372e+010 1.000e+003 4.077e-001 6.325e-004 
1.210e-003 8.333e+007 2.358e+010 1.000e+003 4.040e-001 6.333e-004 
1.211e-003 8.335e+007 2.353e+010 1.000e+003 4.037e-001 6.342e-004 
1.212e-003 8.336e+007 2.310e+010 1.000e+003 4.000e-001 6.350e-004 
1.213e-003 8.338e+007 2.276e+010 1.000e+003 3.975e-001 6.359e-004 
1.213e-003 8.339e+007 2.233e+010 1.000e+003 3.913e-001 6.367e-004 
1.214e-003 8.341e+007 2.262e+010 1.000e+003 3.937e-001 6.375e-004 
1.215e-003 8.343e+007 2.291e+010 1.000e+003 3.948e-001 6.384e-004 
1.216e-003 8.344e+007 2.322e+010 1.000e+003 3.966e-001 6.392e-004 
1.217e-003 8.345e+007 2.354e+010 1.000e+003 3.973e-001 6.401e-004 
1.218e-003 8.346e+007 2.389e+010 1.000e+003 4.003e-001 6.410e-004 
1.219e-003 8.347e+007 2.419e+010 1.000e+003 4.054e-001 6.419e-004 
1.220e-003 8.347e+007 2.405e+010 1.000e+003 4.040e-001 6.428e-004 
1.221e-003 8.348e+007 2.417e+010 1.000e+003 4.041e-001 6.437e-004 
1.222e-003 8.348e+007 2.435e+010 1.000e+003 4.055e-001 6.446e-004 
1.223e-003 8.348e+007 2.436e+010 1.000e+003 4.068e-001 6.456e-004 
1.224e-003 8.348e+007 2.428e+010 1.000e+003 4.053e-001 6.465e-004 
1.225e-003 8.349e+007 2.436e+010 1.000e+003 4.042e-001 6.474e-004 
1.226e-003 8.349e+007 2.448e+010 1.000e+003 4.022e-001 6.483e-004 
1.227e-003 8.350e+007 2.427e+010 1.000e+003 4.021e-001 6.492e-004 
1.228e-003 8.350e+007 2.400e+010 1.000e+003 3.999e-001 6.501e-004 
1.229e-003 8.351e+007 2.386e+010 1.000e+003 3.998e-001 6.510e-004 
1.230e-003 8.352e+007 2.394e+010 1.000e+003 3.987e-001 6.519e-004 
1.231e-003 8.353e+007 2.410e+010 1.000e+003 3.980e-001 6.528e-004 
1.231e-003 8.354e+007 2.437e+010 1.000e+003 3.999e-001 6.537e-004 
1.232e-003 8.354e+007 2.427e+010 1.000e+003 3.979e-001 6.546e-004 
1.233e-003 8.355e+007 2.446e+010 1.000e+003 3.992e-001 6.555e-004 
1.234e-003 8.355e+007 2.465e+010 1.000e+003 4.000e-001 6.564e-004 
1.235e-003 8.356e+007 2.455e+010 1.000e+003 4.015e-001 6.573e-004 
1.236e-003 8.356e+007 2.458e+010 1.000e+003 4.039e-001 6.583e-004 
1.237e-003 8.357e+007 2.450e+010 1.000e+003 4.024e-001 6.592e-004 
1.238e-003 8.357e+007 2.447e+010 1.000e+003 3.976e-001 6.601e-004 
1.239e-003 8.358e+007 2.411e+010 1.000e+003 3.916e-001 6.610e-004 
1.240e-003 8.359e+007 2.363e+010 1.000e+003 3.821e-001 6.619e-004 
1.241e-003 8.360e+007 2.371e+010 1.000e+003 3.880e-001 6.627e-004 
1.242e-003 8.362e+007 2.391e+010 1.000e+003 3.873e-001 6.636e-004 
1.243e-003 8.363e+007 2.376e+010 1.000e+003 3.849e-001 6.644e-004 
1.244e-003 8.364e+007 2.384e+010 1.000e+003 3.825e-001 6.653e-004 
1.245e-003 8.366e+007 2.407e+010 1.000e+003 3.827e-001 6.661e-004 
1.246e-003 8.367e+007 2.438e+010 1.000e+003 3.828e-001 6.670e-004 
1.247e-003 8.368e+007 2.468e+010 1.000e+003 3.856e-001 6.679e-004 
1.248e-003 8.368e+007 2.504e+010 1.000e+003 3.872e-001 6.688e-004 
1.249e-003 8.369e+007 2.545e+010 1.000e+003 3.913e-001 6.697e-004 
1.249e-003 8.369e+007 2.553e+010 1.000e+003 3.897e-001 6.706e-004 
1.250e-003 8.369e+007 2.584e+010 1.000e+003 3.920e-001 6.716e-004 
1.251e-003 8.369e+007 2.573e+010 1.000e+003 3.909e-001 6.725e-004 
1.252e-003 8.369e+007 2.585e+010 1.000e+003 3.893e-001 6.735e-004 
1.253e-003 8.369e+007 2.602e+010 1.000e+003 3.890e-001 6.744e-004 
1.254e-003 8.369e+007 2.624e+010 1.000e+003 3.908e-001 6.754e-004 
1.255e-003 8.369e+007 2.609e+010 1.000e+003 3.858e-001 6.763e-004 
1.256e-003 8.369e+007 2.592e+010 1.000e+003 3.834e-001 6.772e-004 
1.257e-003 8.370e+007 2.615e+010 1.000e+003 3.834e-001 6.782e-004 
1.258e-003 8.370e+007 2.610e+010 1.000e+003 3.811e-001 6.791e-004 
1.259e-003 8.370e+007 2.613e+010 1.000e+003 3.798e-001 6.800e-004 
1.260e-003 8.370e+007 2.622e+010 1.000e+003 3.774e-001 6.810e-004 
1.261e-003 8.370e+007 2.643e+010 1.000e+003 3.768e-001 6.819e-004 
1.262e-003 8.370e+007 2.676e+010 1.000e+003 3.769e-001 6.829e-004 
1.263e-003 8.370e+007 2.714e+010 1.000e+003 3.802e-001 6.838e-004 
1.264e-003 8.370e+007 2.753e+010 1.000e+003 3.827e-001 6.848e-004 
1.265e-003 8.369e+007 2.754e+010 1.000e+003 3.816e-001 6.858e-004 
1.266e-003 8.369e+007 2.779e+010 1.000e+003 3.825e-001 6.868e-004 
1.267e-003 8.368e+007 2.803e+010 1.000e+003 3.846e-001 6.877e-004 
1.267e-003 8.367e+007 2.780e+010 1.000e+003 3.824e-001 6.887e-004 
1.268e-003 8.367e+007 2.744e+010 1.000e+003 3.797e-001 6.897e-004 
1.269e-003 8.367e+007 2.703e+010 1.000e+003 3.745e-001 6.907e-004 
1.270e-003 8.367e+007 2.676e+010 1.000e+003 3.702e-001 6.916e-004 
1.271e-003 8.368e+007 2.668e+010 1.000e+003 3.678e-001 6.925e-004 
1.272e-003 8.368e+007 2.694e+010 1.000e+003 3.681e-001 6.934e-004 
1.273e-003 8.369e+007 2.709e+010 1.000e+003 3.646e-001 6.943e-004 
1.274e-003 8.369e+007 2.731e+010 1.000e+003 3.640e-001 6.952e-004 
1.275e-003 8.370e+007 2.745e+010 1.000e+003 3.596e-001 6.961e-004 
1.276e-003 8.370e+007 2.770e+010 1.000e+003 3.609e-001 6.971e-004 
1.277e-003 8.371e+007 2.801e+010 1.000e+003 3.628e-001 6.980e-004 
1.278e-003 8.371e+007 2.839e+010 1.000e+003 3.642e-001 6.989e-004 
1.279e-003 8.371e+007 2.876e+010 1.000e+003 3.650e-001 6.999e-004 
1.280e-003 8.370e+007 2.921e+010 1.000e+003 3.670e-001 7.009e-004 
1.281e-003 8.370e+007 2.963e+010 1.000e+003 3.690e-001 7.019e-004 
1.282e-003 8.369e+007 3.005e+010 1.000e+003 3.694e-001 7.029e-004 
1.283e-003 8.368e+007 2.964e+010 1.000e+003 3.637e-001 7.039e-004 
1.284e-003 8.367e+007 2.976e+010 1.000e+003 3.633e-001 7.049e-004 
1.285e-003 8.366e+007 3.006e+010 1.000e+003 3.659e-001 7.059e-004 
1.285e-003 8.365e+007 3.013e+010 1.000e+003 3.650e-001 7.069e-004 
1.286e-003 8.364e+007 2.985e+010 1.000e+003 3.587e-001 7.079e-004 
1.287e-003 8.363e+007 2.995e+010 1.000e+003 3.578e-001 7.089e-004 
1.288e-003 8.363e+007 3.020e+010 1.000e+003 3.591e-001 7.099e-004 
1.289e-003 8.362e+007 3.047e+010 1.000e+003 3.621e-001 7.109e-004 
1.290e-003 8.361e+007 3.025e+010 1.000e+003 3.595e-001 7.119e-004 
1.291e-003 8.361e+007 3.017e+010 1.000e+003 3.591e-001 7.129e-004 
1.292e-003 8.360e+007 3.023e+010 1.000e+003 3.589e-001 7.139e-004 
1.293e-003 8.360e+007 3.052e+010 1.000e+003 3.613e-001 7.148e-004 
1.294e-003 8.359e+007 3.083e+010 1.000e+003 3.665e-001 7.158e-004 
1.295e-003 8.358e+007 3.117e+010 1.000e+003 3.691e-001 7.168e-004 
1.296e-003 8.357e+007 3.142e+010 1.000e+003 3.708e-001 7.179e-004 
1.297e-003 8.356e+007 3.152e+010 1.000e+003 3.718e-001 7.189e-004 
1.298e-003 8.355e+007 3.154e+010 1.000e+003 3.725e-001 7.199e-004 
1.299e-003 8.353e+007 3.179e+010 1.000e+003 3.762e-001 7.210e-004 
1.300e-003 8.352e+007 3.211e+010 1.000e+003 3.807e-001 7.220e-004 
1.301e-003 8.350e+007 3.229e+010 1.000e+003 3.811e-001 7.231e-004 
1.302e-003 8.348e+007 3.203e+010 1.000e+003 3.793e-001 7.242e-004 
1.303e-003 8.346e+007 3.151e+010 1.000e+003 3.794e-001 7.253e-004 
1.303e-003 8.344e+007 3.115e+010 1.000e+003 3.769e-001 7.263e-004 
1.304e-003 8.343e+007 3.105e+010 1.000e+003 3.772e-001 7.274e-004 
1.305e-003 8.341e+007 3.088e+010 1.000e+003 3.775e-001 7.284e-004 
1.306e-003 8.340e+007 3.086e+010 1.000e+003 3.783e-001 7.295e-004 
1.307e-003 8.338e+007 3.056e+010 1.000e+003 3.763e-001 7.306e-004 
1.308e-003 8.336e+007 3.042e+010 1.000e+003 3.766e-001 7.316e-004 
1.309e-003 8.335e+007 2.990e+010 1.000e+003 3.732e-001 7.327e-004 
1.310e-003 8.334e+007 2.975e+010 1.000e+003 3.714e-001 7.337e-004 
1.311e-003 8.333e+007 2.972e+010 1.000e+003 3.715e-001 7.347e-004 
1.312e-003 8.332e+007 2.968e+010 1.000e+003 3.723e-001 7.357e-004 
1.313e-003 8.330e+007 2.957e+010 1.000e+003 3.728e-001 7.368e-004 
1.314e-003 8.329e+007 2.949e+010 1.000e+003 3.716e-001 7.378e-004 
1.315e-003 8.328e+007 2.917e+010 1.000e+003 3.685e-001 7.388e-004 
1.316e-003 8.327e+007 2.886e+010 1.000e+003 3.665e-001 7.398e-004 
1.317e-003 8.326e+007 2.850e+010 1.000e+003 3.648e-001 7.408e-004 
1.318e-003 8.326e+007 2.813e+010 1.000e+003 3.604e-001 7.418e-004 
1.319e-003 8.326e+007 2.797e+010 1.000e+003 3.606e-001 7.427e-004 
1.320e-003 8.326e+007 2.792e+010 1.000e+003 3.607e-001 7.437e-004 
1.321e-003 8.327e+007 2.782e+010 1.000e+003 3.591e-001 7.446e-004 
1.321e-003 8.327e+007 2.728e+010 1.000e+003 3.538e-001 7.455e-004 
1.322e-003 8.328e+007 2.713e+010 1.000e+003 3.516e-001 7.464e-004 
1.323e-003 8.329e+007 2.713e+010 1.000e+003 3.487e-001 7.473e-004 
1.324e-003 8.330e+007 2.740e+010 1.000e+003 3.520e-001 7.482e-004 
1.325e-003 8.331e+007 2.755e+010 1.000e+003 3.527e-001 7.491e-004 
1.326e-003 8.332e+007 2.778e+010 1.000e+003 3.547e-001 7.500e-004 
1.327e-003 8.332e+007 2.803e+010 1.000e+003 3.540e-001 7.509e-004 
1.328e-003 8.333e+007 2.828e+010 1.000e+003 3.563e-001 7.518e-004 
1.329e-003 8.333e+007 2.805e+010 1.000e+003 3.510e-001 7.527e-004 
1.330e-003 8.334e+007 2.793e+010 1.000e+003 3.474e-001 7.536e-004 
1.331e-003 8.334e+007 2.792e+010 1.000e+003 3.476e-001 7.545e-004 
1.332e-003 8.335e+007 2.801e+010 1.000e+003 3.472e-001 7.554e-004 
1.333e-003 8.336e+007 2.800e+010 1.000e+003 3.452e-001 7.563e-004 
1.334e-003 8.337e+007 2.791e+010 1.000e+003 3.430e-001 7.571e-004 
1.335e-003 8.338e+007 2.802e+010 1.000e+003 3.533e-001 7.580e-004 
1.336e-003 8.339e+007 2.815e+010 1.000e+003 3.634e-001 7.589e-004 
1.337e-003 8.341e+007 2.755e+010 1.000e+003 3.365e-001 7.597e-004 
1.338e-003 8.342e+007 2.729e+010 1.000e+003 3.345e-001 7.606e-004 
1.339e-003 8.344e+007 2.724e+010 1.000e+003 3.312e-001 7.614e-004 
1.339e-003 8.346e+007 2.733e+010 1.000e+003 3.297e-001 7.622e-004 
1.340e-003 8.348e+007 2.762e+010 1.000e+003 3.314e-001 7.631e-004 
1.341e-003 8.349e+007 2.785e+010 1.000e+003 3.358e-001 7.639e-004 
1.342e-003 8.350e+007 2.806e+010 1.000e+003 3.410e-001 7.648e-004 
1.343e-003 8.351e+007 2.822e+010 1.000e+003 3.440e-001 7.656e-004 
1.344e-003 8.352e+007 2.838e+010 1.000e+003 3.474e-001 7.665e-004 
1.345e-003 8.353e+007 2.817e+010 1.000e+003 3.454e-001 7.674e-004 
1.346e-003 8.353e+007 2.818e+010 1.000e+003 3.470e-001 7.683e-004 
1.347e-003 8.355e+007 2.762e+010 1.000e+003 3.419e-001 7.692e-004 
1.348e-003 8.356e+007 2.746e+010 1.000e+003 3.437e-001 7.701e-004 
1.349e-003 8.357e+007 2.755e+010 1.000e+003 3.458e-001 7.709e-004 
1.350e-003 8.358e+007 2.767e+010 1.000e+003 3.492e-001 7.718e-004 
1.351e-003 8.359e+007 2.777e+010 1.000e+003 3.525e-001 7.727e-004 
1.352e-003 8.360e+007 2.772e+010 1.000e+003 3.548e-001 7.736e-004 
1.353e-003 8.361e+007 2.739e+010 1.000e+003 3.524e-001 7.745e-004 
1.354e-003 8.362e+007 2.725e+010 1.000e+003 3.519e-001 7.753e-004 
1.355e-003 8.363e+007 2.709e+010 1.000e+003 3.521e-001 7.762e-004 
1.356e-003 8.364e+007 2.683e+010 1.000e+003 3.513e-001 7.771e-004 
1.357e-003 8.365e+007 2.692e+010 1.000e+003 3.520e-001 7.779e-004 
1.357e-003 8.367e+007 2.698e+010 1.000e+003 3.561e-001 7.788e-004 
1.358e-003 8.368e+007 2.705e+010 1.000e+003 3.553e-001 7.797e-004 
1.359e-003 8.368e+007 2.730e+010 1.000e+003 3.598e-001 7.805e-004 
1.360e-003 8.369e+007 2.714e+010 1.000e+003 3.581e-001 7.814e-004 
1.361e-003 8.370e+007 2.717e+010 1.000e+003 3.582e-001 7.823e-004 
1.362e-003 8.371e+007 2.724e+010 1.000e+003 3.597e-001 7.832e-004 
1.363e-003 8.372e+007 2.737e+010 1.000e+003 3.600e-001 7.841e-004 
1.364e-003 8.372e+007 2.733e+010 1.000e+003 3.613e-001 7.850e-004 
1.365e-003 8.373e+007 2.735e+010 1.000e+003 3.628e-001 7.859e-004 
1.366e-003 8.374e+007 2.732e+010 1.000e+003 3.642e-001 7.868e-004 
1.367e-003 8.375e+007 2.706e+010 1.000e+003 3.639e-001 7.877e-004 
1.368e-003 8.375e+007 2.693e+010 1.000e+003 3.627e-001 7.886e-004 
1.369e-003 8.376e+007 2.657e+010 1.000e+003 3.578e-001 7.895e-004 
1.370e-003 8.378e+007 2.642e+010 1.000e+003 3.564e-001 7.903e-004 
1.371e-003 8.379e+007 2.645e+010 1.000e+003 3.552e-001 7.912e-004 
1.372e-003 8.380e+007 2.663e+010 1.000e+003 3.570e-001 7.921e-004 
1.373e-003 8.381e+007 2.680e+010 1.000e+003 3.593e-001 7.929e-004 
1.374e-003 8.382e+007 2.701e+010 1.000e+003 3.615e-001 7.938e-004 
1.375e-003 8.383e+007 2.723e+010 1.000e+003 3.627e-001 7.947e-004 
1.375e-003 8.383e+007 2.701e+010 1.000e+003 3.620e-001 7.956e-004 
1.376e-003 8.384e+007 2.686e+010 1.000e+003 3.607e-001 7.965e-004 
1.377e-003 8.385e+007 2.681e+010 1.000e+003 3.613e-001 7.974e-004 
1.378e-003 8.386e+007 2.685e+010 1.000e+003 3.633e-001 7.983e-004 
1.379e-003 8.387e+007 2.632e+010 1.000e+003 3.624e-001 7.991e-004 
1.380e-003 8.389e+007 2.602e+010 1.000e+003 3.593e-001 8.000e-004 
1.381e-003 8.390e+007 2.582e+010 1.000e+003 3.552e-001 8.008e-004 
1.382e-003 8.392e+007 2.542e+010 1.000e+003 3.509e-001 8.016e-004 
1.383e-003 8.394e+007 2.516e+010 1.000e+003 3.471e-001 8.025e-004 
1.384e-003 8.396e+007 2.509e+010 1.000e+003 3.464e-001 8.032e-004 
1.385e-003 8.399e+007 2.507e+010 1.000e+003 3.460e-001 8.040e-004 
1.386e-003 8.401e+007 2.510e+010 1.000e+003 3.492e-001 8.048e-004 
1.387e-003 8.403e+007 2.509e+010 1.000e+003 3.519e-001 8.056e-004 
1.388e-003 8.405e+007 2.516e+010 1.000e+003 3.539e-001 8.065e-004 
1.389e-003 8.407e+007 2.525e+010 1.000e+003 3.575e-001 8.073e-004 
1.390e-003 8.408e+007 2.535e+010 1.000e+003 3.619e-001 8.081e-004 
1.391e-003 8.410e+007 2.518e+010 1.000e+003 3.635e-001 8.090e-004 
1.392e-003 8.411e+007 2.507e+010 1.000e+003 3.666e-001 8.098e-004 
1.393e-003 8.413e+007 2.482e+010 1.000e+003 3.645e-001 8.106e-004 
1.393e-003 8.415e+007 2.473e+010 1.000e+003 3.659e-001 8.114e-004 
1.394e-003 8.417e+007 2.433e+010 1.000e+003 3.648e-001 8.123e-004 
1.395e-003 8.419e+007 2.386e+010 1.000e+003 3.630e-001 8.131e-004 
1.396e-003 8.421e+007 2.327e+010 1.000e+003 3.589e-001 8.138e-004 
1.397e-003 8.424e+007 2.322e+010 1.000e+003 3.613e-001 8.146e-004 
1.398e-003 8.427e+007 2.321e+010 1.000e+003 3.602e-001 8.153e-004 
1.399e-003 8.429e+007 2.324e+010 1.000e+003 3.625e-001 8.161e-004 
1.400e-003 8.432e+007 2.333e+010 1.000e+003 3.648e-001 8.169e-004 
1.401e-003 8.434e+007 2.341e+010 1.000e+003 3.664e-001 8.177e-004 
1.402e-003 8.437e+007 2.356e+010 1.000e+003 3.699e-001 8.185e-004 
1.403e-003 8.439e+007 2.368e+010 1.000e+003 3.729e-001 8.193e-004 
1.404e-003 8.441e+007 2.392e+010 1.000e+003 3.783e-001 8.201e-004 
1.405e-003 8.442e+007 2.412e+010 1.000e+003 3.820e-001 8.209e-004 
1.406e-003 8.443e+007 2.436e+010 1.000e+003 3.880e-001 8.218e-004 
1.407e-003 8.445e+007 2.421e+010 1.000e+003 3.913e-001 8.226e-004 
1.408e-003 8.446e+007 2.420e+010 1.000e+003 3.916e-001 8.235e-004 
1.409e-003 8.447e+007 2.425e+010 1.000e+003 3.952e-001 8.244e-004 
1.410e-003 8.448e+007 2.435e+010 1.000e+003 3.982e-001 8.253e-004 
1.411e-003 8.449e+007 2.372e+010 1.000e+003 3.918e-001 8.261e-004 
1.411e-003 8.450e+007 2.346e+010 1.000e+003 3.916e-001 8.270e-004 
1.412e-003 8.452e+007 2.329e+010 1.000e+003 3.931e-001 8.278e-004 
1.413e-003 8.453e+007 2.319e+010 1.000e+003 3.924e-001 8.287e-004 
1.414e-003 8.455e+007 2.326e+010 1.000e+003 3.936e-001 8.295e-004 
1.415e-003 8.456e+007 2.331e+010 1.000e+003 3.932e-001 8.304e-004 
1.416e-003 8.457e+007 2.349e+010 1.000e+003 3.947e-001 8.312e-004 
1.417e-003 8.459e+007 2.377e+010 1.000e+003 3.961e-001 8.321e-004 
1.418e-003 8.459e+007 2.414e+010 1.000e+003 3.994e-001 8.330e-004 
1.419e-003 8.460e+007 2.453e+010 1.000e+003 4.027e-001 8.339e-004 
1.420e-003 8.460e+007 2.492e+010 1.000e+003 4.067e-001 8.348e-004 
1.421e-003 8.460e+007 2.532e+010 1.000e+003 4.081e-001 8.358e-004 
1.422e-003 8.460e+007 2.534e+010 1.000e+003 4.086e-001 8.367e-004 
1.423e-003 8.460e+007 2.516e+010 1.000e+003 4.078e-001 8.377e-004 
1.424e-003 8.460e+007 2.513e+010 1.000e+003 4.098e-001 8.386e-004 
1.425e-003 8.460e+007 2.524e+010 1.000e+003 4.097e-001 8.396e-004 
1.426e-003 8.460e+007 2.507e+010 1.000e+003 4.077e-001 8.405e-004 
1.427e-003 8.460e+007 2.505e+010 1.000e+003 4.051e-001 8.415e-004 
1.428e-003 8.460e+007 2.510e+010 1.000e+003 4.042e-001 8.424e-004 
1.429e-003 8.460e+007 2.528e+010 1.000e+003 4.049e-001 8.434e-004 
1.429e-003 8.460e+007 2.504e+010 1.000e+003 4.024e-001 8.443e-004 
1.430e-003 8.460e+007 2.503e+010 1.000e+003 4.050e-001 8.453e-004 
1.431e-003 8.460e+007 2.467e+010 1.000e+003 3.989e-001 8.462e-004 
1.432e-003 8.461e+007 2.491e+010 1.000e+003 3.994e-001 8.471e-004 
1.433e-003 8.461e+007 2.513e+010 1.000e+003 4.022e-001 8.480e-004 
1.434e-003 8.461e+007 2.541e+010 1.000e+003 4.062e-001 8.490e-004 
1.435e-003 8.460e+007 2.567e+010 1.000e+003 4.096e-001 8.500e-004 
1.436e-003 8.460e+007 2.595e+010 1.000e+003 4.126e-001 8.510e-004 
1.437e-003 8.459e+007 2.592e+010 1.000e+003 4.165e-001 8.520e-004 
1.438e-003 8.458e+007 2.557e+010 1.000e+003 4.137e-001 8.530e-004 
1.439e-003 8.458e+007 2.558e+010 1.000e+003 4.173e-001 8.539e-004 
1.440e-003 8.457e+007 2.550e+010 1.000e+003 4.198e-001 8.549e-004 
1.441e-003 8.457e+007 2.519e+010 1.000e+003 4.160e-001 8.559e-004 
1.442e-003 8.457e+007 2.508e+010 1.000e+003 4.148e-001 8.568e-004 
1.443e-003 8.457e+007 2.499e+010 1.000e+003 4.142e-001 8.578e-004 
1.444e-003 8.457e+007 2.496e+010 1.000e+003 4.139e-001 8.588e-004 
1.445e-003 8.457e+007 2.497e+010 1.000e+003 4.141e-001 8.597e-004 
1.446e-003 8.456e+007 2.500e+010 1.000e+003 4.132e-001 8.607e-004 
1.447e-003 8.456e+007 2.514e+010 1.000e+003 4.100e-001 8.616e-004 
1.447e-003 8.456e+007 2.541e+010 1.000e+003 4.114e-001 8.626e-004 
1.448e-003 8.456e+007 2.557e+010 1.000e+003 4.118e-001 8.636e-004 
1.449e-003 8.455e+007 2.594e+010 1.000e+003 4.138e-001 8.646e-004 
1.450e-003 8.454e+007 2.634e+010 1.000e+003 4.177e-001 8.656e-004 
1.451e-003 8.453e+007 2.662e+010 1.000e+003 4.277e-001 8.666e-004 
1.452e-003 8.451e+007 2.639e+010 1.000e+003 4.237e-001 8.676e-004 
1.453e-003 8.450e+007 2.639e+010 1.000e+003 4.213e-001 8.687e-004 
1.454e-003 8.449e+007 2.655e+010 1.000e+003 4.245e-001 8.697e-004 
1.455e-003 8.448e+007 2.670e+010 1.000e+003 4.330e-001 8.707e-004 
1.456e-003 8.446e+007 2.638e+010 1.000e+003 4.243e-001 8.718e-004 
1.457e-003 8.445e+007 2.630e+010 1.000e+003 4.234e-001 8.728e-004 
1.458e-003 8.443e+007 2.634e+010 1.000e+003 4.295e-001 8.739e-004 
1.459e-003 8.442e+007 2.582e+010 1.000e+003 4.215e-001 8.749e-004 
1.460e-003 8.441e+007 2.573e+010 1.000e+003 4.189e-001 8.759e-004 
1.461e-003 8.440e+007 2.557e+010 1.000e+003 4.187e-001 8.770e-004 
1.462e-003 8.439e+007 2.535e+010 1.000e+003 4.176e-001 8.780e-004 
1.463e-003 8.438e+007 2.545e+010 1.000e+003 4.196e-001 8.790e-004 
1.464e-003 8.437e+007 2.527e+010 1.000e+003 4.214e-001 8.800e-004 
1.465e-003 8.436e+007 2.532e+010 1.000e+003 4.217e-001 8.810e-004 
1.465e-003 8.436e+007 2.540e+010 1.000e+003 4.207e-001 8.820e-004 
1.466e-003 8.435e+007 2.547e+010 1.000e+003 4.230e-001 8.830e-004 
1.467e-003 8.434e+007 2.513e+010 1.000e+003 4.225e-001 8.840e-004 
1.468e-003 8.433e+007 2.503e+010 1.000e+003 4.193e-001 8.850e-004 
1.469e-003 8.433e+007 2.499e+010 1.000e+003 4.156e-001 8.860e-004 
1.470e-003 8.432e+007 2.508e+010 1.000e+003 4.144e-001 8.870e-004 
1.471e-003 8.432e+007 2.496e+010 1.000e+003 4.136e-001 8.879e-004 
1.472e-003 8.431e+007 2.495e+010 1.000e+003 4.098e-001 8.889e-004 
1.473e-003 8.431e+007 2.504e+010 1.000e+003 4.095e-001 8.899e-004 
1.474e-003 8.431e+007 2.508e+010 1.000e+003 4.105e-001 8.908e-004 
1.475e-003 8.431e+007 2.516e+010 1.000e+003 4.107e-001 8.918e-004 
1.476e-003 8.430e+007 2.531e+010 1.000e+003 4.129e-001 8.928e-004 
1.477e-003 8.430e+007 2.510e+010 1.000e+003 4.103e-001 8.938e-004 
1.478e-003 8.430e+007 2.499e+010 1.000e+003 4.103e-001 8.947e-004 
1.479e-003 8.429e+007 2.505e+010 1.000e+003 4.115e-001 8.957e-004 
1.480e-003 8.429e+007 2.514e+010 1.000e+003 4.152e-001 8.967e-004 
1.481e-003 8.428e+007 2.527e+010 1.000e+003 4.168e-001 8.977e-004 
1.482e-003 8.428e+007 2.545e+010 1.000e+003 4.180e-001 8.986e-004 
1.483e-003 8.427e+007 2.506e+010 1.000e+003 4.152e-001 8.996e-004 
1.483e-003 8.427e+007 2.482e+010 1.000e+003 4.123e-001 9.006e-004 
1.484e-003 8.427e+007 2.411e+010 1.000e+003 4.023e-001 9.015e-004 
1.485e-003 8.427e+007 2.406e+010 1.000e+003 4.006e-001 9.025e-004 
1.486e-003 8.428e+007 2.394e+010 1.000e+003 3.992e-001 9.034e-004 
1.487e-003 8.429e+007 2.398e+010 1.000e+003 3.955e-001 9.043e-004 
1.488e-003 8.430e+007 2.399e+010 1.000e+003 3.904e-001 9.051e-004 
1.489e-003 8.431e+007 2.404e+010 1.000e+003 3.872e-001 9.060e-004 
1.490e-003 8.432e+007 2.415e+010 1.000e+003 3.862e-001 9.069e-004 
1.491e-003 8.433e+007 2.456e+010 1.000e+003 3.901e-001 9.078e-004 
1.492e-003 8.433e+007 2.489e+010 1.000e+003 3.921e-001 9.087e-004 
1.493e-003 8.434e+007 2.528e+010 1.000e+003 3.929e-001 9.096e-004 
1.494e-003 8.434e+007 2.567e+010 1.000e+003 3.969e-001 9.105e-004 
1.495e-003 8.434e+007 2.606e+010 1.000e+003 4.003e-001 9.115e-004 
1.496e-003 8.433e+007 2.643e+010 1.000e+003 4.038e-001 9.125e-004 
1.497e-003 8.432e+007 2.680e+010 1.000e+003 4.065e-001 9.135e-004 
1.498e-003 8.431e+007 2.719e+010 1.000e+003 4.087e-001 9.145e-004 
1.499e-003 8.430e+007 2.712e+010 1.000e+003 4.046e-001 9.155e-004 
1.500e-003 8.430e+007 2.711e+010 1.000e+003 4.041e-001 9.165e-004 
1.501e-003 8.429e+007 2.690e+010 1.000e+003 4.013e-001 9.175e-004 
1.501e-003 8.429e+007 2.683e+010 1.000e+003 3.978e-001 9.185e-004 
1.502e-003 8.428e+007 2.625e+010 1.000e+003 3.906e-001 9.194e-004 
1.503e-003 8.429e+007 2.594e+010 1.000e+003 3.858e-001 9.203e-004 
1.504e-003 8.430e+007 2.584e+010 1.000e+003 3.811e-001 9.212e-004 
1.505e-003 8.430e+007 2.582e+010 1.000e+003 3.796e-001 9.221e-004 
1.506e-003 8.431e+007 2.592e+010 1.000e+003 3.777e-001 9.230e-004 
1.507e-003 8.432e+007 2.586e+010 1.000e+003 3.763e-001 9.239e-004 
1.508e-003 8.433e+007 2.589e+010 1.000e+003 3.754e-001 9.248e-004 
1.509e-003 8.434e+007 2.614e+010 1.000e+003 3.784e-001 9.257e-004 
1.510e-003 8.435e+007 2.646e+010 1.000e+003 3.841e-001 9.266e-004 
1.511e-003 8.435e+007 2.683e+010 1.000e+003 3.881e-001 9.275e-004 
1.512e-003 8.435e+007 2.725e+010 1.000e+003 3.941e-001 9.284e-004 
1.513e-003 8.435e+007 2.766e+010 1.000e+003 3.971e-001 9.294e-004 
1.514e-003 8.434e+007 2.750e+010 1.000e+003 3.975e-001 9.304e-004 
1.515e-003 8.434e+007 2.715e+010 1.000e+003 3.947e-001 9.314e-004 
1.516e-003 8.433e+007 2.709e+010 1.000e+003 3.966e-001 9.324e-004 
1.517e-003 8.433e+007 2.710e+010 1.000e+003 3.993e-001 9.333e-004 
1.518e-003 8.432e+007 2.675e+010 1.000e+003 3.954e-001 9.343e-004 
1.519e-003 8.432e+007 2.670e+010 1.000e+003 3.995e-001 9.353e-004 
1.519e-003 8.432e+007 2.668e+010 1.000e+003 4.014e-001 9.363e-004 
1.520e-003 8.431e+007 2.667e+010 1.000e+003 4.034e-001 9.372e-004 
1.521e-003 8.431e+007 2.673e+010 1.000e+003 4.069e-001 9.382e-004 
1.522e-003 8.430e+007 2.691e+010 1.000e+003 4.089e-001 9.392e-004 
1.523e-003 8.429e+007 2.713e+010 1.000e+003 4.130e-001 9.402e-004 
1.524e-003 8.427e+007 2.733e+010 1.000e+003 4.190e-001 9.413e-004 
1.525e-003 8.426e+007 2.719e+010 1.000e+003 4.222e-001 9.424e-004 
1.526e-003 8.424e+007 2.649e+010 1.000e+003 4.261e-001 9.434e-004 
1.527e-003 8.423e+007 2.620e+010 1.000e+003 4.328e-001 9.445e-004 
1.528e-003 8.421e+007 2.607e+010 1.000e+003 4.408e-001 9.455e-004 
1.529e-003 8.420e+007 2.503e+010 1.000e+003 4.348e-001 9.465e-004 
1.530e-003 8.419e+007 2.476e+010 1.000e+003 4.318e-001 9.475e-004 
1.531e-003 8.419e+007 2.467e+010 1.000e+003 4.340e-001 9.485e-004 
1.532e-003 8.418e+007 2.459e+010 1.000e+003 4.328e-001 9.495e-004 
1.533e-003 8.418e+007 2.479e+010 1.000e+003 4.331e-001 9.505e-004 
1.534e-003 8.418e+007 2.457e+010 1.000e+003 4.274e-001 9.514e-004 
1.535e-003 8.417e+007 2.472e+010 1.000e+003 4.278e-001 9.524e-004 
1.536e-003 8.417e+007 2.464e+010 1.000e+003 4.223e-001 9.534e-004 
1.536e-003 8.417e+007 2.489e+010 1.000e+003 4.229e-001 9.543e-004 
1.537e-003 8.417e+007 2.524e+010 1.000e+003 4.218e-001 9.553e-004 
1.538e-003 8.416e+007 2.568e+010 1.000e+003 4.242e-001 9.563e-004 
1.539e-003 8.415e+007 2.617e+010 1.000e+003 4.265e-001 9.573e-004 
1.540e-003 8.413e+007 2.662e+010 1.000e+003 4.278e-001 9.584e-004 
1.541e-003 8.411e+007 2.712e+010 1.000e+003 4.299e-001 9.595e-004 
1.542e-003 8.408e+007 2.756e+010 1.000e+003 4.319e-001 9.606e-004 
1.543e-003 8.406e+007 2.803e+010 1.000e+003 4.346e-001 9.617e-004 
1.544e-003 8.403e+007 2.812e+010 1.000e+003 4.385e-001 9.629e-004 
1.545e-003 8.400e+007 2.805e+010 1.000e+003 4.345e-001 9.640e-004 
1.546e-003 8.396e+007 2.836e+010 1.000e+003 4.352e-001 9.652e-004 
1.547e-003 8.393e+007 2.843e+010 1.000e+003 4.358e-001 9.664e-004 
1.548e-003 8.390e+007 2.843e+010 1.000e+003 4.419e-001 9.675e-004 
1.549e-003 8.387e+007 2.794e+010 1.000e+003 4.362e-001 9.687e-004 
1.550e-003 8.384e+007 2.782e+010 1.000e+003 4.294e-001 9.698e-004 
1.551e-003 8.382e+007 2.799e+010 1.000e+003 4.292e-001 9.710e-004 
1.552e-003 8.379e+007 2.813e+010 1.000e+003 4.290e-001 9.721e-004 
1.553e-003 8.376e+007 2.822e+010 1.000e+003 4.257e-001 9.732e-004 
1.554e-003 8.374e+007 2.834e+010 1.000e+003 4.246e-001 9.744e-004 
1.554e-003 8.371e+007 2.875e+010 1.000e+003 4.274e-001 9.755e-004 
1.555e-003 8.368e+007 2.905e+010 1.000e+003 4.296e-001 9.767e-004 
1.556e-003 8.364e+007 2.921e+010 1.000e+003 4.287e-001 9.778e-004 
1.557e-003 8.361e+007 2.946e+010 1.000e+003 4.298e-001 9.790e-004 
1.558e-003 8.358e+007 2.888e+010 1.000e+003 4.214e-001 9.802e-004 
1.559e-003 8.355e+007 2.872e+010 1.000e+003 4.184e-001 9.813e-004 
1.560e-003 8.352e+007 2.856e+010 1.000e+003 4.202e-001 9.825e-004 
1.561e-003 8.350e+007 2.822e+010 1.000e+003 4.124e-001 9.836e-004 
1.562e-003 8.348e+007 2.829e+010 1.000e+003 4.131e-001 9.847e-004 
1.563e-003 8.346e+007 2.817e+010 1.000e+003 4.119e-001 9.857e-004 
1.564e-003 8.344e+007 2.830e+010 1.000e+003 4.127e-001 9.868e-004 
1.565e-003 8.342e+007 2.844e+010 1.000e+003 4.119e-001 9.879e-004 
1.566e-003 8.340e+007 2.863e+010 1.000e+003 4.180e-001 9.890e-004 
1.567e-003 8.338e+007 2.863e+010 1.000e+003 4.154e-001 9.901e-004 
1.568e-003 8.336e+007 2.875e+010 1.000e+003 4.142e-001 9.912e-004 
1.569e-003 8.334e+007 2.910e+010 1.000e+003 4.196e-001 9.923e-004 
1.570e-003 8.331e+007 2.892e+010 1.000e+003 4.188e-001 9.934e-004 
1.571e-003 8.329e+007 2.927e+010 1.000e+003 4.192e-001 9.945e-004 
1.572e-003 8.326e+007 2.976e+010 1.000e+003 4.227e-001 9.957e-004 
1.572e-003 8.323e+007 2.974e+010 1.000e+003 4.228e-001 9.968e-004 
1.573e-003 8.320e+007 2.970e+010 1.000e+003 4.234e-001 9.980e-004 
1.574e-003 8.316e+007 2.992e+010 1.000e+003 4.264e-001 9.992e-004 
1.575e-003 8.313e+007 3.027e+010 1.000e+003 4.289e-001 1.000e-003 
1.576e-003 8.309e+007 3.028e+010 1.000e+003 4.294e-001 1.002e-003 
1.577e-003 8.306e+007 3.014e+010 1.000e+003 4.338e-001 1.003e-003 
1.578e-003 8.302e+007 3.006e+010 1.000e+003 4.349e-001 1.004e-003 
1.579e-003 8.298e+007 2.963e+010 1.000e+003 4.291e-001 1.005e-003 
1.580e-003 8.295e+007 2.966e+010 1.000e+003 4.330e-001 1.006e-003 
1.581e-003 8.291e+007 2.966e+010 1.000e+003 4.295e-001 1.008e-003 
1.582e-003 8.287e+007 2.985e+010 1.000e+003 4.262e-001 1.009e-003 
1.583e-003 8.284e+007 3.003e+010 1.000e+003 4.258e-001 1.010e-003 
1.584e-003 8.280e+007 3.034e+010 1.000e+003 4.253e-001 1.011e-003 
1.585e-003 8.276e+007 3.080e+010 1.000e+003 4.260e-001 1.012e-003 
1.586e-003 8.272e+007 3.120e+010 1.000e+003 4.272e-001 1.014e-003 
1.587e-003 8.267e+007 3.127e+010 1.000e+003 4.267e-001 1.015e-003 
1.588e-003 8.262e+007 3.158e+010 1.000e+003 4.264e-001 1.016e-003 
1.589e-003 8.258e+007 3.199e+010 1.000e+003 4.305e-001 1.017e-003 
1.590e-003 8.252e+007 3.199e+010 1.000e+003 4.337e-001 1.019e-003 
1.590e-003 8.247e+007 3.222e+010 1.000e+003 4.398e-001 1.020e-003 
1.591e-003 8.242e+007 3.186e+010 1.000e+003 4.437e-001 1.021e-003 
1.592e-003 8.237e+007 3.154e+010 1.000e+003 4.432e-001 1.023e-003 
1.593e-003 8.231e+007 3.150e+010 1.000e+003 4.412e-001 1.024e-003 
1.594e-003 8.226e+007 3.154e+010 1.000e+003 4.381e-001 1.025e-003 
1.595e-003 8.222e+007 3.135e+010 1.000e+003 4.362e-001 1.027e-003 
1.596e-003 8.217e+007 3.089e+010 1.000e+003 4.327e-001 1.028e-003 
1.597e-003 8.213e+007 3.063e+010 1.000e+003 4.281e-001 1.029e-003 
1.598e-003 8.210e+007 3.052e+010 1.000e+003 4.265e-001 1.030e-003 
1.599e-003 8.206e+007 2.986e+010 1.000e+003 4.188e-001 1.031e-003 
1.600e-003 8.203e+007 2.954e+010 1.000e+003 4.150e-001 1.033e-003 
1.601e-003 8.201e+007 2.973e+010 1.000e+003 4.148e-001 1.034e-003 
1.602e-003 8.198e+007 2.998e+010 1.000e+003 4.159e-001 1.035e-003 
1.603e-003 8.195e+007 2.985e+010 1.000e+003 4.148e-001 1.036e-003 
1.604e-003 8.193e+007 2.994e+010 1.000e+003 4.134e-001 1.037e-003 
1.605e-003 8.190e+007 3.000e+010 1.000e+003 4.187e-001 1.038e-003 
1.606e-003 8.187e+007 2.986e+010 1.000e+003 4.206e-001 1.039e-003 
1.607e-003 8.184e+007 2.945e+010 1.000e+003 4.163e-001 1.041e-003 
1.608e-003 8.182e+007 2.901e+010 1.000e+003 4.131e-001 1.042e-003 
1.608e-003 8.180e+007 2.813e+010 1.000e+003 4.057e-001 1.043e-003 
1.609e-003 8.178e+007 2.772e+010 1.000e+003 4.062e-001 1.044e-003 
1.610e-003 8.177e+007 2.749e+010 1.000e+003 4.080e-001 1.045e-003 
1.611e-003 8.176e+007 2.728e+010 1.000e+003 4.070e-001 1.046e-003 
1.612e-003 8.175e+007 2.651e+010 1.000e+003 3.998e-001 1.047e-003 
1.613e-003 8.175e+007 2.581e+010 1.000e+003 3.920e-001 1.048e-003 
1.614e-003 8.175e+007 2.585e+010 1.000e+003 3.911e-001 1.049e-003 
1.615e-003 8.175e+007 2.606e+010 1.000e+003 3.910e-001 1.050e-003 
1.616e-003 8.175e+007 2.622e+010 1.000e+003 3.893e-001 1.051e-003 
1.617e-003 8.174e+007 2.653e+010 1.000e+003 3.917e-001 1.052e-003 
1.618e-003 8.174e+007 2.689e+010 1.000e+003 3.945e-001 1.053e-003 
1.619e-003 8.173e+007 2.697e+010 1.000e+003 3.949e-001 1.054e-003 
1.620e-003 8.172e+007 2.705e+010 1.000e+003 3.954e-001 1.055e-003 
1.621e-003 8.171e+007 2.698e+010 1.000e+003 3.960e-001 1.056e-003 
1.622e-003 8.170e+007 2.702e+010 1.000e+003 3.970e-001 1.057e-003 
1.623e-003 8.169e+007 2.716e+010 1.000e+003 3.980e-001 1.058e-003 
1.624e-003 8.168e+007 2.728e+010 1.000e+003 4.010e-001 1.059e-003 
1.625e-003 8.167e+007 2.744e+010 1.000e+003 4.042e-001 1.060e-003 
1.626e-003 8.165e+007 2.763e+010 1.000e+003 4.060e-001 1.061e-003 
1.626e-003 8.164e+007 2.786e+010 1.000e+003 4.088e-001 1.062e-003 
1.627e-003 8.162e+007 2.797e+010 1.000e+003 4.135e-001 1.063e-003 
1.628e-003 8.160e+007 2.807e+010 1.000e+003 4.195e-001 1.064e-003 
1.629e-003 8.158e+007 2.743e+010 1.000e+003 4.244e-001 1.065e-003 
1.630e-003 8.156e+007 2.657e+010 1.000e+003 4.249e-001 1.066e-003 
1.631e-003 8.155e+007 2.628e+010 1.000e+003 4.287e-001 1.067e-003 
1.632e-003 8.154e+007 2.586e+010 1.000e+003 4.308e-001 1.068e-003 
1.633e-003 8.153e+007 2.561e+010 1.000e+003 4.317e-001 1.069e-003 
1.634e-003 8.152e+007 2.470e+010 1.000e+003 4.273e-001 1.070e-003 
1.635e-003 8.151e+007 2.433e+010 1.000e+003 4.241e-001 1.071e-003 
1.636e-003 8.151e+007 2.434e+010 1.000e+003 4.255e-001 1.072e-003 
1.637e-003 8.151e+007 2.441e+010 1.000e+003 4.267e-001 1.073e-003 
1.638e-003 8.150e+007 2.458e+010 1.000e+003 4.276e-001 1.074e-003 
1.639e-003 8.150e+007 2.444e+010 1.000e+003 4.272e-001 1.075e-003 
1.640e-003 8.149e+007 2.431e+010 1.000e+003 4.271e-001 1.076e-003 
1.641e-003 8.149e+007 2.400e+010 1.000e+003 4.243e-001 1.077e-003 
1.642e-003 8.149e+007 2.372e+010 1.000e+003 4.202e-001 1.078e-003 
1.643e-003 8.149e+007 2.389e+010 1.000e+003 4.194e-001 1.079e-003 
1.644e-003 8.149e+007 2.409e+010 1.000e+003 4.203e-001 1.080e-003 
1.644e-003 8.149e+007 2.435e+010 1.000e+003 4.217e-001 1.081e-003 
1.645e-003 8.149e+007 2.449e+010 1.000e+003 4.233e-001 1.082e-003 
1.646e-003 8.149e+007 2.473e+010 1.000e+003 4.240e-001 1.083e-003 
1.647e-003 8.148e+007 2.502e+010 1.000e+003 4.256e-001 1.084e-003 
1.648e-003 8.147e+007 2.534e+010 1.000e+003 4.259e-001 1.085e-003 
1.649e-003 8.146e+007 2.572e+010 1.000e+003 4.270e-001 1.086e-003 
1.650e-003 8.144e+007 2.614e+010 1.000e+003 4.288e-001 1.087e-003 
1.651e-003 8.143e+007 2.658e+010 1.000e+003 4.291e-001 1.088e-003 
1.652e-003 8.140e+007 2.705e+010 1.000e+003 4.347e-001 1.089e-003 
1.653e-003 8.138e+007 2.721e+010 1.000e+003 4.383e-001 1.090e-003 
1.654e-003 8.135e+007 2.745e+010 1.000e+003 4.447e-001 1.091e-003 
1.655e-003 8.132e+007 2.737e+010 1.000e+003 4.473e-001 1.092e-003 
1.656e-003 8.129e+007 2.693e+010 1.000e+003 4.469e-001 1.094e-003 
1.657e-003 8.127e+007 2.688e+010 1.000e+003 4.482e-001 1.095e-003 
1.658e-003 8.124e+007 2.694e+010 1.000e+003 4.505e-001 1.096e-003 
1.659e-003 8.121e+007 2.698e+010 1.000e+003 4.553e-001 1.097e-003 
1.660e-003 8.118e+007 2.708e+010 1.000e+003 4.511e-001 1.098e-003 
1.661e-003 8.115e+007 2.734e+010 1.000e+003 4.490e-001 1.099e-003 
1.662e-003 8.112e+007 2.769e+010 1.000e+003 4.493e-001 1.100e-003 
1.662e-003 8.109e+007 2.807e+010 1.000e+003 4.503e-001 1.102e-003 
1.663e-003 8.105e+007 2.847e+010 1.000e+003 4.486e-001 1.103e-003 
1.664e-003 8.101e+007 2.891e+010 1.000e+003 4.487e-001 1.104e-003 
1.665e-003 8.097e+007 2.911e+010 1.000e+003 4.478e-001 1.105e-003 
1.666e-003 8.094e+007 2.915e+010 1.000e+003 4.423e-001 1.106e-003 
1.667e-003 8.090e+007 2.870e+010 1.000e+003 4.353e-001 1.108e-003 
1.668e-003 8.087e+007 2.851e+010 1.000e+003 4.300e-001 1.109e-003 
1.669e-003 8.085e+007 2.865e+010 1.000e+003 4.257e-001 1.110e-003 
1.670e-003 8.082e+007 2.895e+010 1.000e+003 4.259e-001 1.111e-003 
1.671e-003 8.080e+007 2.907e+010 1.000e+003 4.242e-001 1.112e-003 
1.672e-003 8.077e+007 2.939e+010 1.000e+003 4.240e-001 1.113e-003 
1.673e-003 8.074e+007 2.950e+010 1.000e+003 4.266e-001 1.114e-003 
1.674e-003 8.072e+007 2.981e+010 1.000e+003 4.246e-001 1.116e-003 
1.675e-003 8.069e+007 2.979e+010 1.000e+003 4.215e-001 1.117e-003 
1.676e-003 8.066e+007 3.004e+010 1.000e+003 4.233e-001 1.118e-003 
1.677e-003 8.063e+007 3.031e+010 1.000e+003 4.253e-001 1.119e-003 
1.678e-003 8.060e+007 3.065e+010 1.000e+003 4.252e-001 1.120e-003 
1.679e-003 8.057e+007 3.101e+010 1.000e+003 4.268e-001 1.121e-003 
1.680e-003 8.054e+007 3.095e+010 1.000e+003 4.272e-001 1.122e-003 
1.680e-003 8.051e+007 3.056e+010 1.000e+003 4.267e-001 1.124e-003 
1.681e-003 8.048e+007 3.051e+010 1.000e+003 4.258e-001 1.125e-003 
1.682e-003 8.045e+007 3.069e+010 1.000e+003 4.274e-001 1.126e-003 
1.683e-003 8.042e+007 3.089e+010 1.000e+003 4.290e-001 1.127e-003 
1.684e-003 8.039e+007 3.110e+010 1.000e+003 4.321e-001 1.128e-003 
1.685e-003 8.036e+007 3.086e+010 1.000e+003 4.285e-001 1.129e-003 
1.686e-003 8.033e+007 3.058e+010 1.000e+003 4.288e-001 1.131e-003 
1.687e-003 8.030e+007 3.047e+010 1.000e+003 4.278e-001 1.132e-003 
1.688e-003 8.028e+007 3.041e+010 1.000e+003 4.273e-001 1.133e-003 
1.689e-003 8.025e+007 2.997e+010 1.000e+003 4.242e-001 1.134e-003 
1.690e-003 8.023e+007 2.973e+010 1.000e+003 4.193e-001 1.135e-003 
1.691e-003 8.021e+007 2.966e+010 1.000e+003 4.176e-001 1.136e-003 
1.692e-003 8.019e+007 2.950e+010 1.000e+003 4.177e-001 1.137e-003 
1.693e-003 8.017e+007 2.938e+010 1.000e+003 4.160e-001 1.138e-003 
1.694e-003 8.015e+007 2.944e+010 1.000e+003 4.161e-001 1.139e-003 
1.695e-003 8.013e+007 2.924e+010 1.000e+003 4.141e-001 1.140e-003 
1.696e-003 8.011e+007 2.902e+010 1.000e+003 4.165e-001 1.142e-003 
1.697e-003 8.010e+007 2.841e+010 1.000e+003 4.106e-001 1.143e-003 
1.698e-003 8.009e+007 2.811e+010 1.000e+003 4.086e-001 1.144e-003 
1.698e-003 8.007e+007 2.778e+010 1.000e+003 4.070e-001 1.145e-003 
1.699e-003 8.007e+007 2.754e+010 1.000e+003 4.055e-001 1.146e-003 
1.700e-003 8.006e+007 2.758e+010 1.000e+003 4.052e-001 1.147e-003 
1.701e-003 8.005e+007 2.771e+010 1.000e+003 4.010e-001 1.148e-003 
1.702e-003 8.004e+007 2.792e+010 1.000e+003 4.034e-001 1.149e-003 
1.703e-003 8.002e+007 2.802e+010 1.000e+003 4.045e-001 1.150e-003 
1.704e-003 8.001e+007 2.815e+010 1.000e+003 4.078e-001 1.151e-003 
1.705e-003 7.999e+007 2.789e+010 1.000e+003 4.080e-001 1.152e-003 
1.706e-003 7.998e+007 2.784e+010 1.000e+003 4.084e-001 1.153e-003 
1.707e-003 7.997e+007 2.791e+010 1.000e+003 4.100e-001 1.154e-003 
1.708e-003 7.996e+007 2.797e+010 1.000e+003 4.136e-001 1.155e-003 
1.709e-003 7.994e+007 2.811e+010 1.000e+003 4.194e-001 1.156e-003 
1.710e-003 7.993e+007 2.773e+010 1.000e+003 4.186e-001 1.157e-003 
1.711e-003 7.992e+007 2.682e+010 1.000e+003 4.082e-001 1.158e-003 
1.712e-003 7.992e+007 2.660e+010 1.000e+003 4.060e-001 1.159e-003 
1.713e-003 7.991e+007 2.612e+010 1.000e+003 4.066e-001 1.160e-003 
1.714e-003 7.991e+007 2.505e+010 1.000e+003 4.008e-001 1.161e-003 
1.715e-003 7.992e+007 2.419e+010 1.000e+003 3.919e-001 1.162e-003 
1.716e-003 7.993e+007 2.385e+010 1.000e+003 3.894e-001 1.163e-003 
1.716e-003 7.995e+007 2.344e+010 1.000e+003 3.848e-001 1.163e-003 
1.717e-003 7.997e+007 2.338e+010 1.000e+003 3.851e-001 1.164e-003 
1.718e-003 7.998e+007 2.334e+010 1.000e+003 3.837e-001 1.165e-003 
1.719e-003 8.000e+007 2.347e+010 1.000e+003 3.834e-001 1.166e-003 
1.720e-003 8.002e+007 2.350e+010 1.000e+003 3.847e-001 1.167e-003 
1.721e-003 8.003e+007 2.357e+010 1.000e+003 3.835e-001 1.168e-003 
1.722e-003 8.005e+007 2.367e+010 1.000e+003 3.854e-001 1.168e-003 
1.723e-003 8.006e+007 2.376e+010 1.000e+003 3.854e-001 1.169e-003 
1.724e-003 8.008e+007 2.389e+010 1.000e+003 3.863e-001 1.170e-003 
1.725e-003 8.009e+007 2.397e+010 1.000e+003 3.852e-001 1.171e-003 
1.726e-003 8.010e+007 2.408e+010 1.000e+003 3.858e-001 1.172e-003 
1.727e-003 8.012e+007 2.412e+010 1.000e+003 3.906e-001 1.173e-003 
1.728e-003 8.013e+007 2.390e+010 1.000e+003 3.927e-001 1.174e-003 
1.729e-003 8.014e+007 2.333e+010 1.000e+003 3.862e-001 1.174e-003 
1.730e-003 8.016e+007 2.326e+010 1.000e+003 3.870e-001 1.175e-003 
1.731e-003 8.018e+007 2.323e+010 1.000e+003 3.892e-001 1.176e-003 
1.732e-003 8.019e+007 2.328e+010 1.000e+003 3.888e-001 1.177e-003 
1.733e-003 8.021e+007 2.321e+010 1.000e+003 3.935e-001 1.178e-003 
1.734e-003 8.023e+007 2.307e+010 1.000e+003 3.972e-001 1.179e-003 
1.734e-003 8.024e+007 2.297e+010 1.000e+003 4.000e-001 1.179e-003 
1.735e-003 8.026e+007 2.252e+010 1.000e+003 3.915e-001 1.180e-003 
1.736e-003 8.028e+007 2.251e+010 1.000e+003 3.890e-001 1.181e-003 
1.737e-003 8.030e+007 2.247e+010 1.000e+003 3.893e-001 1.182e-003 
1.738e-003 8.032e+007 2.242e+010 1.000e+003 3.874e-001 1.183e-003 
1.739e-003 8.034e+007 2.243e+010 1.000e+003 3.838e-001 1.183e-003 
1.740e-003 8.037e+007 2.253e+010 1.000e+003 3.826e-001 1.184e-003 
1.741e-003 8.039e+007 2.267e+010 1.000e+003 3.828e-001 1.185e-003 
1.742e-003 8.041e+007 2.283e+010 1.000e+003 3.852e-001 1.186e-003 
1.743e-003 8.043e+007 2.264e+010 1.000e+003 3.825e-001 1.187e-003 
1.744e-003 8.045e+007 2.266e+010 1.000e+003 3.898e-001 1.187e-003 
1.745e-003 8.047e+007 2.266e+010 1.000e+003 3.901e-001 1.188e-003 
1.746e-003 8.050e+007 2.273e+010 1.000e+003 3.893e-001 1.189e-003 
1.747e-003 8.052e+007 2.285e+010 1.000e+003 3.892e-001 1.190e-003 
1.748e-003 8.055e+007 2.270e+010 1.000e+003 3.891e-001 1.191e-003 
1.749e-003 8.057e+007 2.273e+010 1.000e+003 3.927e-001 1.191e-003 
1.750e-003 8.059e+007 2.238e+010 1.000e+003 3.915e-001 1.192e-003 
1.751e-003 8.062e+007 2.234e+010 1.000e+003 3.892e-001 1.193e-003 
1.752e-003 8.065e+007 2.239e+010 1.000e+003 3.900e-001 1.194e-003 
1.752e-003 8.068e+007 2.249e+010 1.000e+003 3.895e-001 1.194e-003 
1.753e-003 8.070e+007 2.261e+010 1.000e+003 3.896e-001 1.195e-003 
1.754e-003 8.073e+007 2.270e+010 1.000e+003 3.876e-001 1.196e-003 
1.755e-003 8.076e+007 2.283e+010 1.000e+003 3.900e-001 1.197e-003 
1.756e-003 8.078e+007 2.290e+010 1.000e+003 3.887e-001 1.198e-003 
1.757e-003 8.081e+007 2.279e+010 1.000e+003 3.849e-001 1.198e-003 
1.758e-003 8.083e+007 2.290e+010 1.000e+003 3.867e-001 1.199e-003 
1.759e-003 8.086e+007 2.294e+010 1.000e+003 3.854e-001 1.200e-003 
1.760e-003 8.089e+007 2.299e+010 1.000e+003 3.844e-001 1.201e-003 
1.761e-003 8.091e+007 2.307e+010 1.000e+003 3.843e-001 1.201e-003 
1.762e-003 8.094e+007 2.304e+010 1.000e+003 3.829e-001 1.202e-003 
1.763e-003 8.096e+007 2.308e+010 1.000e+003 3.819e-001 1.203e-003 
1.764e-003 8.099e+007 2.307e+010 1.000e+003 3.815e-001 1.204e-003 
1.765e-003 8.101e+007 2.314e+010 1.000e+003 3.819e-001 1.204e-003 
1.766e-003 8.104e+007 2.310e+010 1.000e+003 3.773e-001 1.205e-003 
1.767e-003 8.107e+007 2.314e+010 1.000e+003 3.729e-001 1.206e-003 
1.768e-003 8.109e+007 2.314e+010 1.000e+003 3.666e-001 1.207e-003 
1.769e-003 8.112e+007 2.317e+010 1.000e+003 3.691e-001 1.207e-003 
1.770e-003 8.115e+007 2.325e+010 1.000e+003 3.682e-001 1.208e-003 
1.770e-003 8.117e+007 2.343e+010 1.000e+003 3.688e-001 1.209e-003 
1.771e-003 8.120e+007 2.353e+010 1.000e+003 3.719e-001 1.210e-003 
1.772e-003 8.122e+007 2.366e+010 1.000e+003 3.725e-001 1.211e-003 
1.773e-003 8.124e+007 2.380e+010 1.000e+003 3.730e-001 1.211e-003 
1.774e-003 8.126e+007 2.384e+010 1.000e+003 3.737e-001 1.212e-003 
1.775e-003 8.128e+007 2.400e+010 1.000e+003 3.727e-001 1.213e-003 
1.776e-003 8.130e+007 2.421e+010 1.000e+003 3.732e-001 1.214e-003 
1.777e-003 8.132e+007 2.444e+010 1.000e+003 3.754e-001 1.215e-003 
1.778e-003 8.133e+007 2.464e+010 1.000e+003 3.778e-001 1.215e-003 
1.779e-003 8.135e+007 2.470e+010 1.000e+003 3.791e-001 1.216e-003 
1.780e-003 8.136e+007 2.461e+010 1.000e+003 3.784e-001 1.217e-003 
1.781e-003 8.138e+007 2.462e+010 1.000e+003 3.776e-001 1.218e-003 
1.782e-003 8.139e+007 2.471e+010 1.000e+003 3.790e-001 1.219e-003 
1.783e-003 8.140e+007 2.473e+010 1.000e+003 3.768e-001 1.220e-003 
1.784e-003 8.142e+007 2.485e+010 1.000e+003 3.796e-001 1.221e-003 
1.785e-003 8.143e+007 2.496e+010 1.000e+003 3.800e-001 1.221e-003 
1.786e-003 8.144e+007 2.495e+010 1.000e+003 3.833e-001 1.222e-003 
1.787e-003 8.146e+007 2.436e+010 1.000e+003 3.782e-001 1.223e-003 
1.788e-003 8.147e+007 2.396e+010 1.000e+003 3.728e-001 1.224e-003 
1.788e-003 8.149e+007 2.387e+010 1.000e+003 3.734e-001 1.225e-003 
1.789e-003 8.151e+007 2.384e+010 1.000e+003 3.730e-001 1.226e-003 
1.790e-003 8.153e+007 2.363e+010 1.000e+003 3.757e-001 1.226e-003 
1.791e-003 8.155e+007 2.331e+010 1.000e+003 3.767e-001 1.227e-003 
1.792e-003 8.158e+007 2.273e+010 1.000e+003 3.677e-001 1.228e-003 
1.793e-003 8.160e+007 2.265e+010 1.000e+003 3.704e-001 1.229e-003 
1.794e-003 8.163e+007 2.248e+010 1.000e+003 3.692e-001 1.230e-003 
1.795e-003 8.165e+007 2.257e+010 1.000e+003 3.730e-001 1.230e-003 
1.796e-003 8.167e+007 2.263e+010 1.000e+003 3.740e-001 1.231e-003 
1.797e-003 8.169e+007 2.273e+010 1.000e+003 3.763e-001 1.232e-003 
1.798e-003 8.171e+007 2.284e+010 1.000e+003 3.787e-001 1.233e-003 
1.799e-003 8.173e+007 2.295e+010 1.000e+003 3.808e-001 1.234e-003 
1.800e-003 8.175e+007 2.308e+010 1.000e+003 3.834e-001 1.234e-003 
1.801e-003 8.177e+007 2.319e+010 1.000e+003 3.869e-001 1.235e-003 
1.802e-003 8.178e+007 2.327e+010 1.000e+003 3.905e-001 1.236e-003 
1.803e-003 8.179e+007 2.336e+010 1.000e+003 3.938e-001 1.237e-003 
1.804e-003 8.180e+007 2.338e+010 1.000e+003 3.971e-001 1.238e-003 
1.805e-003 8.181e+007 2.342e+010 1.000e+003 3.996e-001 1.239e-003 
1.806e-003 8.182e+007 2.347e+010 1.000e+003 4.026e-001 1.240e-003 
1.806e-003 8.183e+007 2.353e+010 1.000e+003 4.039e-001 1.240e-003 
1.807e-003 8.184e+007 2.359e+010 1.000e+003 4.078e-001 1.241e-003 
1.808e-003 8.185e+007 2.369e+010 1.000e+003 4.122e-001 1.242e-003 
1.809e-003 8.185e+007 2.364e+010 1.000e+003 4.098e-001 1.243e-003 
1.810e-003 8.186e+007 2.360e+010 1.000e+003 4.108e-001 1.244e-003 
1.811e-003 8.187e+007 2.361e+010 1.000e+003 4.170e-001 1.245e-003 
1.812e-003 8.188e+007 2.296e+010 1.000e+003 4.137e-001 1.246e-003 
1.813e-003 8.189e+007 2.241e+010 1.000e+003 4.159e-001 1.247e-003 
1.814e-003 8.191e+007 2.196e+010 1.000e+003 4.137e-001 1.248e-003 
1.815e-003 8.192e+007 2.137e+010 1.000e+003 4.080e-001 1.248e-003 
1.816e-003 8.195e+007 2.080e+010 1.000e+003 4.046e-001 1.249e-003 
1.817e-003 8.198e+007 2.030e+010 1.000e+003 4.046e-001 1.250e-003 
1.818e-003 8.201e+007 1.979e+010 1.000e+003 4.076e-001 1.251e-003 
1.819e-003 8.204e+007 1.917e+010 1.000e+003 4.038e-001 1.251e-003 
1.820e-003 8.208e+007 1.874e+010 1.000e+003 3.972e-001 1.252e-003 
1.821e-003 8.212e+007 1.825e+010 1.000e+003 3.892e-001 1.253e-003 
1.822e-003 8.216e+007 1.799e+010 1.000e+003 3.865e-001 1.253e-003 
1.823e-003 8.221e+007 1.767e+010 1.000e+003 3.811e-001 1.254e-003 
1.824e-003 8.226e+007 1.740e+010 1.000e+003 3.756e-001 1.255e-003 
1.824e-003 8.231e+007 1.719e+010 1.000e+003 3.709e-001 1.255e-003 
1.825e-003 8.236e+007 1.706e+010 1.000e+003 3.692e-001 1.256e-003 
1.826e-003 8.242e+007 1.694e+010 1.000e+003 3.676e-001 1.256e-003 
1.827e-003 8.247e+007 1.699e+010 1.000e+003 3.659e-001 1.257e-003 
1.828e-003 8.253e+007 1.699e+010 1.000e+003 3.660e-001 1.257e-003 
1.829e-003 8.258e+007 1.703e+010 1.000e+003 3.689e-001 1.258e-003 
1.830e-003 8.264e+007 1.707e+010 1.000e+003 3.695e-001 1.259e-003 
1.831e-003 8.269e+007 1.711e+010 1.000e+003 3.688e-001 1.259e-003 
1.832e-003 8.275e+007 1.717e+010 1.000e+003 3.710e-001 1.260e-003 
1.833e-003 8.280e+007 1.722e+010 1.000e+003 3.706e-001 1.260e-003 
1.834e-003 8.286e+007 1.718e+010 1.000e+003 3.697e-001 1.261e-003 
1.835e-003 8.291e+007 1.711e+010 1.000e+003 3.712e-001 1.261e-003 
1.836e-003 8.296e+007 1.708e+010 1.000e+003 3.725e-001 1.262e-003 
1.837e-003 8.302e+007 1.705e+010 1.000e+003 3.719e-001 1.263e-003 
1.838e-003 8.307e+007 1.703e+010 1.000e+003 3.723e-001 1.263e-003 
1.839e-003 8.313e+007 1.704e+010 1.000e+003 3.746e-001 1.264e-003 
1.840e-003 8.318e+007 1.702e+010 1.000e+003 3.784e-001 1.264e-003 
1.841e-003 8.324e+007 1.696e+010 1.000e+003 3.806e-001 1.265e-003 
1.842e-003 8.329e+007 1.694e+010 1.000e+003 3.829e-001 1.265e-003 
1.842e-003 8.334e+007 1.688e+010 1.000e+003 3.845e-001 1.266e-003 
1.843e-003 8.340e+007 1.680e+010 1.000e+003 3.817e-001 1.267e-003 
1.844e-003 8.345e+007 1.673e+010 1.000e+003 3.785e-001 1.267e-003 
1.845e-003 8.350e+007 1.670e+010 1.000e+003 3.791e-001 1.268e-003 
1.846e-003 8.356e+007 1.666e+010 1.000e+003 3.782e-001 1.268e-003 
1.847e-003 8.361e+007 1.663e+010 1.000e+003 3.786e-001 1.269e-003 
1.848e-003 8.367e+007 1.665e+010 1.000e+003 3.806e-001 1.269e-003 
1.849e-003 8.372e+007 1.667e+010 1.000e+003 3.819e-001 1.270e-003 
1.850e-003 8.377e+007 1.668e+010 1.000e+003 3.799e-001 1.271e-003 
1.851e-003 8.383e+007 1.667e+010 1.000e+003 3.788e-001 1.271e-003 
1.852e-003 8.388e+007 1.667e+010 1.000e+003 3.794e-001 1.272e-003 
1.853e-003 8.394e+007 1.668e+010 1.000e+003 3.801e-001 1.272e-003 
1.854e-003 8.399e+007 1.668e+010 1.000e+003 3.785e-001 1.273e-003 
1.855e-003 8.404e+007 1.665e+010 1.000e+003 3.774e-001 1.273e-003 
1.856e-003 8.410e+007 1.668e+010 1.000e+003 3.769e-001 1.274e-003 
1.857e-003 8.415e+007 1.668e+010 1.000e+003 3.772e-001 1.275e-003 
1.858e-003 8.420e+007 1.671e+010 1.000e+003 3.765e-001 1.275e-003 
1.859e-003 8.426e+007 1.677e+010 1.000e+003 3.774e-001 1.276e-003 
1.860e-003 8.431e+007 1.675e+010 1.000e+003 3.772e-001 1.276e-003 
1.860e-003 8.436e+007 1.676e+010 1.000e+003 3.769e-001 1.277e-003 
1.861e-003 8.442e+007 1.677e+010 1.000e+003 3.752e-001 1.278e-003 
1.862e-003 8.447e+007 1.678e+010 1.000e+003 3.760e-001 1.278e-003 
1.863e-003 8.452e+007 1.678e+010 1.000e+003 3.737e-001 1.279e-003 
1.864e-003 8.458e+007 1.681e+010 1.000e+003 3.732e-001 1.279e-003 
1.865e-003 8.463e+007 1.680e+010 1.000e+003 3.712e-001 1.280e-003 
1.866e-003 8.468e+007 1.681e+010 1.000e+003 3.715e-001 1.280e-003 
1.867e-003 8.474e+007 1.682e+010 1.000e+003 3.718e-001 1.281e-003 
1.868e-003 8.479e+007 1.684e+010 1.000e+003 3.715e-001 1.282e-003 
1.869e-003 8.484e+007 1.686e+010 1.000e+003 3.699e-001 1.282e-003 
1.870e-003 8.490e+007 1.688e+010 1.000e+003 3.702e-001 1.283e-003 
1.871e-003 8.495e+007 1.690e+010 1.000e+003 3.712e-001 1.283e-003 
1.872e-003 8.500e+007 1.691e+010 1.000e+003 3.684e-001 1.284e-003 
1.873e-003 8.506e+007 1.694e+010 1.000e+003 3.666e-001 1.284e-003 
1.874e-003 8.511e+007 1.691e+010 1.000e+003 3.671e-001 1.285e-003 
1.875e-003 8.516e+007 1.695e+010 1.000e+003 3.665e-001 1.286e-003 
1.876e-003 8.522e+007 1.696e+010 1.000e+003 3.667e-001 1.286e-003 
1.877e-003 8.527e+007 1.695e+010 1.000e+003 3.665e-001 1.287e-003 
1.877e-003 8.532e+007 1.699e+010 1.000e+003 3.676e-001 1.287e-003 
1.878e-003 8.537e+007 1.703e+010 1.000e+003 3.691e-001 1.288e-003 
1.879e-003 8.543e+007 1.689e+010 1.000e+003 3.659e-001 1.289e-003 
1.880e-003 8.548e+007 1.690e+010 1.000e+003 3.668e-001 1.289e-003 
1.881e-003 8.553e+007 1.686e+010 1.000e+003 3.676e-001 1.290e-003 
1.882e-003 8.558e+007 1.684e+010 1.000e+003 3.693e-001 1.290e-003 
1.883e-003 8.564e+007 1.680e+010 1.000e+003 3.690e-001 1.291e-003 
1.884e-003 8.569e+007 1.674e+010 1.000e+003 3.701e-001 1.291e-003 
1.885e-003 8.574e+007 1.673e+010 1.000e+003 3.708e-001 1.292e-003 
1.886e-003 8.579e+007 1.671e+010 1.000e+003 3.727e-001 1.293e-003 
1.887e-003 8.585e+007 1.667e+010 1.000e+003 3.746e-001 1.293e-003 
1.888e-003 8.590e+007 1.664e+010 1.000e+003 3.759e-001 1.294e-003 
1.889e-003 8.595e+007 1.663e+010 1.000e+003 3.749e-001 1.294e-003 
1.890e-003 8.600e+007 1.666e+010 1.000e+003 3.773e-001 1.295e-003 
1.891e-003 8.606e+007 1.667e+010 1.000e+003 3.749e-001 1.296e-003 
1.892e-003 8.611e+007 1.665e+010 1.000e+003 3.758e-001 1.296e-003 
1.893e-003 8.616e+007 1.665e+010 1.000e+003 3.747e-001 1.297e-003 
1.894e-003 8.621e+007 1.663e+010 1.000e+003 3.720e-001 1.297e-003 
1.895e-003 8.627e+007 1.667e+010 1.000e+003 3.745e-001 1.298e-003 
1.895e-003 8.632e+007 1.668e+010 1.000e+003 3.754e-001 1.298e-003 
1.896e-003 8.637e+007 1.667e+010 1.000e+003 3.723e-001 1.299e-003 
1.897e-003 8.642e+007 1.669e+010 1.000e+003 3.719e-001 1.300e-003 
1.898e-003 8.647e+007 1.674e+010 1.000e+003 3.724e-001 1.300e-003 
1.899e-003 8.653e+007 1.676e+010 1.000e+003 3.726e-001 1.301e-003 
1.900e-003 8.658e+007 1.672e+010 1.000e+003 3.754e-001 1.301e-003 
1.901e-003 8.663e+007 1.673e+010 1.000e+003 3.731e-001 1.302e-003 
1.902e-003 8.668e+007 1.673e+010 1.000e+003 3.726e-001 1.303e-003 
1.903e-003 8.673e+007 1.675e+010 1.000e+003 3.734e-001 1.303e-003 
1.904e-003 8.679e+007 1.677e+010 1.000e+003 3.736e-001 1.304e-003 
1.905e-003 8.684e+007 1.679e+010 1.000e+003 3.748e-001 1.304e-003 
1.906e-003 8.689e+007 1.682e+010 1.000e+003 3.747e-001 1.305e-003 
1.907e-003 8.694e+007 1.685e+010 1.000e+003 3.752e-001 1.306e-003 
1.908e-003 8.699e+007 1.688e+010 1.000e+003 3.746e-001 1.306e-003 
1.909e-003 8.704e+007 1.697e+010 1.000e+003 3.787e-001 1.307e-003 
1.910e-003 8.709e+007 1.693e+010 1.000e+003 3.807e-001 1.307e-003 
1.911e-003 8.714e+007 1.694e+010 1.000e+003 3.830e-001 1.308e-003 
1.912e-003 8.719e+007 1.697e+010 1.000e+003 3.857e-001 1.309e-003 
1.913e-003 8.723e+007 1.696e+010 1.000e+003 3.860e-001 1.309e-003 
1.913e-003 8.728e+007 1.701e+010 1.000e+003 3.885e-001 1.310e-003 
1.914e-003 8.733e+007 1.705e+010 1.000e+003 3.898e-001 1.310e-003 
1.915e-003 8.737e+007 1.707e+010 1.000e+003 3.947e-001 1.311e-003 
1.916e-003 8.742e+007 1.709e+010 1.000e+003 3.968e-001 1.312e-003 
1.917e-003 8.746e+007 1.712e+010 1.000e+003 3.980e-001 1.312e-003 
1.918e-003 8.750e+007 1.718e+010 1.000e+003 4.017e-001 1.313e-003 
1.919e-003 8.754e+007 1.724e+010 1.000e+003 4.050e-001 1.314e-003 
1.920e-003 8.759e+007 1.727e+010 1.000e+003 4.063e-001 1.314e-003 
1.921e-003 8.763e+007 1.732e+010 1.000e+003 4.087e-001 1.315e-003 
1.922e-003 8.767e+007 1.736e+010 1.000e+003 4.126e-001 1.316e-003 
1.923e-003 8.771e+007 1.740e+010 1.000e+003 4.132e-001 1.316e-003 
1.924e-003 8.775e+007 1.747e+010 1.000e+003 4.150e-001 1.317e-003 
1.925e-003 8.778e+007 1.756e+010 1.000e+003 4.160e-001 1.318e-003 
1.926e-003 8.782e+007 1.766e+010 1.000e+003 4.162e-001 1.318e-003 
1.927e-003 8.786e+007 1.775e+010 1.000e+003 4.157e-001 1.319e-003 
1.928e-003 8.790e+007 1.786e+010 1.000e+003 4.162e-001 1.320e-003 
1.929e-003 8.793e+007 1.794e+010 1.000e+003 4.141e-001 1.320e-003 
1.930e-003 8.797e+007 1.802e+010 1.000e+003 4.135e-001 1.321e-003 
1.931e-003 8.800e+007 1.813e+010 1.000e+003 4.125e-001 1.322e-003 
1.931e-003 8.803e+007 1.828e+010 1.000e+003 4.163e-001 1.323e-003 
1.932e-003 8.807e+007 1.839e+010 1.000e+003 4.137e-001 1.323e-003 
1.933e-003 8.810e+007 1.852e+010 1.000e+003 4.138e-001 1.324e-003 
1.934e-003 8.813e+007 1.865e+010 1.000e+003 4.136e-001 1.325e-003 
1.935e-003 8.816e+007 1.880e+010 1.000e+003 4.131e-001 1.326e-003 
1.936e-003 8.819e+007 1.893e+010 1.000e+003 4.140e-001 1.326e-003 
1.937e-003 8.822e+007 1.906e+010 1.000e+003 4.137e-001 1.327e-003 
1.938e-003 8.825e+007 1.922e+010 1.000e+003 4.161e-001 1.328e-003 
1.939e-003 8.828e+007 1.937e+010 1.000e+003 4.183e-001 1.328e-003 
1.940e-003 8.831e+007 1.950e+010 1.000e+003 4.164e-001 1.329e-003 
1.941e-003 8.833e+007 1.912e+010 1.000e+003 4.084e-001 1.330e-003 
1.942e-003 8.837e+007 1.905e+010 1.000e+003 4.077e-001 1.331e-003 
1.943e-003 8.840e+007 1.904e+010 1.000e+003 4.103e-001 1.331e-003 
1.944e-003 8.843e+007 1.904e+010 1.000e+003 4.063e-001 1.332e-003 
1.945e-003 8.847e+007 1.911e+010 1.000e+003 4.053e-001 1.333e-003 
1.946e-003 8.850e+007 1.912e+010 1.000e+003 4.025e-001 1.334e-003 
1.947e-003 8.853e+007 1.923e+010 1.000e+003 4.043e-001 1.334e-003 
1.948e-003 8.856e+007 1.936e+010 1.000e+003 4.092e-001 1.335e-003 
1.949e-003 8.860e+007 1.932e+010 1.000e+003 4.111e-001 1.336e-003 
1.949e-003 8.863e+007 1.941e+010 1.000e+003 4.130e-001 1.336e-003 
1.950e-003 8.866e+007 1.950e+010 1.000e+003 4.087e-001 1.337e-003 
1.951e-003 8.869e+007 1.949e+010 1.000e+003 4.062e-001 1.338e-003 
1.952e-003 8.872e+007 1.950e+010 1.000e+003 4.031e-001 1.339e-003 
1.953e-003 8.875e+007 1.952e+010 1.000e+003 4.033e-001 1.339e-003 
1.954e-003 8.878e+007 1.963e+010 1.000e+003 4.062e-001 1.340e-003 
1.955e-003 8.881e+007 1.970e+010 1.000e+003 4.122e-001 1.341e-003 
1.956e-003 8.884e+007 1.971e+010 1.000e+003 4.121e-001 1.342e-003 
1.957e-003 8.887e+007 1.974e+010 1.000e+003 4.116e-001 1.342e-003 
1.958e-003 8.890e+007 1.982e+010 1.000e+003 4.107e-001 1.343e-003 
1.959e-003 8.892e+007 1.989e+010 1.000e+003 4.116e-001 1.344e-003 
1.960e-003 8.895e+007 2.004e+010 1.000e+003 4.140e-001 1.345e-003 
1.961e-003 8.898e+007 2.011e+010 1.000e+003 4.175e-001 1.345e-003 
1.962e-003 8.900e+007 2.022e+010 1.000e+003 4.248e-001 1.346e-003 
1.963e-003 8.902e+007 2.036e+010 1.000e+003 4.407e-001 1.347e-003 
1.964e-003 8.905e+007 2.050e+010 1.000e+003 4.505e-001 1.348e-003 
1.965e-003 8.907e+007 2.061e+010 1.000e+003 4.600e-001 1.349e-003 
1.966e-003 8.910e+007 2.069e+010 1.000e+003 4.653e-001 1.349e-003 
1.967e-003 8.912e+007 2.085e+010 1.000e+003 4.704e-001 1.350e-003 
1.967e-003 8.915e+007 2.106e+010 1.000e+003 4.770e-001 1.351e-003 
1.968e-003 8.917e+007 2.126e+010 1.000e+003 4.783e-001 1.352e-003 
1.969e-003 8.919e+007 2.137e+010 1.000e+003 4.847e-001 1.352e-003 
1.970e-003 8.921e+007 2.150e+010 1.000e+003 4.898e-001 1.353e-003 
1.971e-003 8.924e+007 2.168e+010 1.000e+003 4.957e-001 1.354e-003 
1.972e-003 8.926e+007 2.189e+010 1.000e+003 4.967e-001 1.355e-003 
1.973e-003 8.928e+007 2.209e+010 1.000e+003 5.031e-001 1.356e-003 
1.974e-003 8.930e+007 2.224e+010 1.000e+003 5.084e-001 1.356e-003 
1.975e-003 8.931e+007 2.240e+010 1.000e+003 5.129e-001 1.357e-003 
1.976e-003 8.933e+007 2.146e+010 1.000e+003 4.717e-001 1.358e-003 
1.977e-003 8.935e+007 2.085e+010 1.000e+003 4.438e-001 1.359e-003 
1.978e-003 8.936e+007 2.094e+010 1.000e+003 4.460e-001 1.360e-003 
1.979e-003 8.938e+007 2.088e+010 1.000e+003 4.529e-001 1.361e-003 
1.980e-003 8.940e+007 2.040e+010 1.000e+003 4.517e-001 1.361e-003 
1.981e-003 8.941e+007 2.000e+010 1.000e+003 4.508e-001 1.362e-003 
1.982e-003 8.944e+007 1.952e+010 1.000e+003 4.477e-001 1.363e-003 
1.983e-003 8.946e+007 1.946e+010 1.000e+003 4.484e-001 1.364e-003 
1.984e-003 8.948e+007 1.943e+010 1.000e+003 4.470e-001 1.365e-003 
1.985e-003 8.950e+007 1.942e+010 1.000e+003 4.485e-001 1.365e-003 
1.985e-003 8.953e+007 1.942e+010 1.000e+003 4.495e-001 1.366e-003 
1.986e-003 8.955e+007 1.939e+010 1.000e+003 4.507e-001 1.367e-003 
1.987e-003 8.957e+007 1.939e+010 1.000e+003 4.503e-001 1.368e-003 
1.988e-003 8.959e+007 1.941e+010 1.000e+003 4.504e-001 1.369e-003 
1.989e-003 8.961e+007 1.943e+010 1.000e+003 4.511e-001 1.369e-003 
1.990e-003 8.963e+007 1.943e+010 1.000e+003 4.498e-001 1.370e-003 
1.991e-003 8.965e+007 1.951e+010 1.000e+003 4.501e-001 1.371e-003 
1.992e-003 8.967e+007 1.953e+010 1.000e+003 4.523e-001 1.372e-003 
1.993e-003 8.969e+007 1.956e+010 1.000e+003 4.546e-001 1.373e-003 
1.994e-003 8.971e+007 1.946e+010 1.000e+003 4.537e-001 1.373e-003 
1.995e-003 8.973e+007 1.946e+010 1.000e+003 4.541e-001 1.374e-003 
1.996e-003 8.975e+007 1.952e+010 1.000e+003 4.552e-001 1.375e-003 
1.997e-003 8.977e+007 1.961e+010 1.000e+003 4.549e-001 1.376e-003 
1.998e-003 8.979e+007 1.954e+010 1.000e+003 4.556e-001 1.377e-003 
1.999e-003 8.982e+007 1.944e+010 1.000e+003 4.533e-001 1.378e-003 
2.000e-003 8.984e+007 1.892e+010 1.000e+003 4.467e-001 1.378e-003 
2.001e-003 8.987e+007 1.859e+010 1.000e+003 4.356e-001 1.379e-003 
2.002e-003 8.990e+007 1.848e+010 1.000e+003 4.324e-001 1.380e-003 
2.003e-003 8.994e+007 1.831e+010 1.000e+003 4.298e-001 1.380e-003 
2.003e-003 8.997e+007 1.826e+010 1.000e+003 4.294e-001 1.381e-003 
2.004e-003 9.001e+007 1.813e+010 1.000e+003 4.308e-001 1.382e-003 
2.005e-003 9.004e+007 1.806e+010 1.000e+003 4.304e-001 1.383e-003 
2.006e-003 9.008e+007 1.798e+010 1.000e+003 4.289e-001 1.383e-003 
2.007e-003 9.011e+007 1.789e+010 1.000e+003 4.274e-001 1.384e-003 
2.008e-003 9.015e+007 1.784e+010 1.000e+003 4.281e-001 1.385e-003 
2.009e-003 9.019e+007 1.782e+010 1.000e+003 4.289e-001 1.385e-003 
2.010e-003 9.022e+007 1.779e+010 1.000e+003 4.300e-001 1.386e-003 
2.011e-003 9.026e+007 1.770e+010 1.000e+003 4.287e-001 1.387e-003 
2.012e-003 9.030e+007 1.767e+010 1.000e+003 4.289e-001 1.387e-003 
2.013e-003 9.033e+007 1.763e+010 1.000e+003 4.301e-001 1.388e-003 
2.014e-003 9.037e+007 1.759e+010 1.000e+003 4.298e-001 1.389e-003 
2.015e-003 9.041e+007 1.755e+010 1.000e+003 4.295e-001 1.390e-003 
2.016e-003 9.044e+007 1.746e+010 1.000e+003 4.251e-001 1.390e-003 
2.017e-003 9.048e+007 1.734e+010 1.000e+003 4.235e-001 1.391e-003 
2.018e-003 9.052e+007 1.729e+010 1.000e+003 4.249e-001 1.392e-003 
2.019e-003 9.056e+007 1.723e+010 1.000e+003 4.261e-001 1.392e-003 
2.020e-003 9.059e+007 1.719e+010 1.000e+003 4.262e-001 1.393e-003 
2.021e-003 9.063e+007 1.719e+010 1.000e+003 4.305e-001 1.394e-003 
2.021e-003 9.067e+007 1.718e+010 1.000e+003 4.327e-001 1.394e-003 
2.022e-003 9.071e+007 1.706e+010 1.000e+003 4.295e-001 1.395e-003 
2.023e-003 9.074e+007 1.703e+010 1.000e+003 4.314e-001 1.396e-003 
2.024e-003 9.078e+007 1.697e+010 1.000e+003 4.312e-001 1.396e-003 
2.025e-003 9.082e+007 1.695e+010 1.000e+003 4.322e-001 1.397e-003 
2.026e-003 9.086e+007 1.694e+010 1.000e+003 4.329e-001 1.398e-003 
2.027e-003 9.089e+007 1.692e+010 1.000e+003 4.332e-001 1.398e-003 
2.028e-003 9.093e+007 1.690e+010 1.000e+003 4.314e-001 1.399e-003 
2.029e-003 9.097e+007 1.692e+010 1.000e+003 4.324e-001 1.400e-003 
2.030e-003 9.101e+007 1.693e+010 1.000e+003 4.348e-001 1.401e-003 
2.031e-003 9.105e+007 1.695e+010 1.000e+003 4.366e-001 1.401e-003 
2.032e-003 9.108e+007 1.695e+010 1.000e+003 4.389e-001 1.402e-003 
2.033e-003 9.112e+007 1.679e+010 1.000e+003 4.476e-001 1.403e-003 
2.034e-003 9.116e+007 1.670e+010 1.000e+003 4.528e-001 1.403e-003 
2.035e-003 9.120e+007 1.659e+010 1.000e+003 4.530e-001 1.404e-003 
2.036e-003 9.123e+007 1.659e+010 1.000e+003 4.549e-001 1.405e-003 
2.037e-003 9.127e+007 1.657e+010 1.000e+003 4.582e-001 1.405e-003 
2.038e-003 9.131e+007 1.661e+010 1.000e+003 4.586e-001 1.406e-003 
2.039e-003 9.135e+007 1.669e+010 1.000e+003 4.572e-001 1.407e-003 
2.039e-003 9.139e+007 1.680e+010 1.000e+003 4.576e-001 1.407e-003 
2.040e-003 9.142e+007 1.681e+010 1.000e+003 4.565e-001 1.408e-003 
2.041e-003 9.146e+007 1.682e+010 1.000e+003 4.584e-001 1.409e-003 
2.042e-003 9.150e+007 1.691e+010 1.000e+003 4.622e-001 1.409e-003 
2.043e-003 9.154e+007 1.696e+010 1.000e+003 4.634e-001 1.410e-003 
2.044e-003 9.157e+007 1.704e+010 1.000e+003 4.627e-001 1.411e-003 
2.045e-003 9.161e+007 1.706e+010 1.000e+003 4.660e-001 1.412e-003 
2.046e-003 9.165e+007 1.711e+010 1.000e+003 4.651e-001 1.412e-003 
2.047e-003 9.169e+007 1.720e+010 1.000e+003 4.677e-001 1.413e-003 
2.048e-003 9.172e+007 1.723e+010 1.000e+003 4.678e-001 1.414e-003 
2.049e-003 9.176e+007 1.732e+010 1.000e+003 4.670e-001 1.414e-003 
2.050e-003 9.180e+007 1.742e+010 1.000e+003 4.696e-001 1.415e-003 
2.051e-003 9.184e+007 1.748e+010 1.000e+003 4.720e-001 1.416e-003 
2.052e-003 9.187e+007 1.755e+010 1.000e+003 4.740e-001 1.416e-003 
2.053e-003 9.191e+007 1.762e+010 1.000e+003 4.770e-001 1.417e-003 
2.054e-003 9.195e+007 1.723e+010 1.000e+003 4.488e-001 1.418e-003 
2.055e-003 9.199e+007 1.726e+010 1.000e+003 4.501e-001 1.418e-003 
2.056e-003 9.203e+007 1.728e+010 1.000e+003 4.496e-001 1.419e-003 
2.057e-003 9.206e+007 1.726e+010 1.000e+003 4.471e-001 1.420e-003 
2.057e-003 9.210e+007 1.729e+010 1.000e+003 4.471e-001 1.420e-003 
2.058e-003 9.214e+007 1.731e+010 1.000e+003 4.457e-001 1.421e-003 
2.059e-003 9.217e+007 1.733e+010 1.000e+003 4.426e-001 1.422e-003 
2.060e-003 9.221e+007 1.737e+010 1.000e+003 4.400e-001 1.423e-003 
2.061e-003 9.225e+007 1.739e+010 1.000e+003 4.374e-001 1.423e-003 
2.062e-003 9.229e+007 1.742e+010 1.000e+003 4.370e-001 1.424e-003 
2.063e-003 9.232e+007 1.745e+010 1.000e+003 4.341e-001 1.425e-003 
2.064e-003 9.236e+007 1.748e+010 1.000e+003 4.313e-001 1.425e-003 
2.065e-003 9.240e+007 1.753e+010 1.000e+003 4.287e-001 1.426e-003 
2.066e-003 9.243e+007 1.754e+010 1.000e+003 4.259e-001 1.427e-003 
2.067e-003 9.247e+007 1.760e+010 1.000e+003 4.238e-001 1.427e-003 
2.068e-003 9.251e+007 1.766e+010 1.000e+003 4.205e-001 1.428e-003 
2.069e-003 9.255e+007 1.773e+010 1.000e+003 4.185e-001 1.429e-003 
2.070e-003 9.258e+007 1.779e+010 1.000e+003 4.154e-001 1.429e-003 
2.071e-003 9.262e+007 1.788e+010 1.000e+003 4.136e-001 1.430e-003 
2.072e-003 9.266e+007 1.796e+010 1.000e+003 4.105e-001 1.431e-003 
2.073e-003 9.270e+007 1.799e+010 1.000e+003 4.073e-001 1.431e-003 
2.074e-003 9.273e+007 1.806e+010 1.000e+003 4.063e-001 1.432e-003 
2.075e-003 9.277e+007 1.814e+010 1.000e+003 4.050e-001 1.433e-003 
2.075e-003 9.281e+007 1.821e+010 1.000e+003 4.014e-001 1.434e-003 
2.076e-003 9.285e+007 1.830e+010 1.000e+003 4.012e-001 1.434e-003 
2.077e-003 9.288e+007 1.838e+010 1.000e+003 3.991e-001 1.435e-003 
2.078e-003 9.292e+007 1.843e+010 1.000e+003 3.962e-001 1.436e-003 
2.079e-003 9.296e+007 1.854e+010 1.000e+003 3.963e-001 1.436e-003 
2.080e-003 9.300e+007 1.859e+010 1.000e+003 3.953e-001 1.437e-003 
2.081e-003 9.303e+007 1.863e+010 1.000e+003 3.914e-001 1.438e-003 
2.082e-003 9.307e+007 1.874e+010 1.000e+003 3.922e-001 1.438e-003 
2.083e-003 9.311e+007 1.884e+010 1.000e+003 3.922e-001 1.439e-003 
2.084e-003 9.314e+007 1.889e+010 1.000e+003 3.897e-001 1.440e-003 
2.085e-003 9.318e+007 1.897e+010 1.000e+003 3.879e-001 1.440e-003 
2.086e-003 9.322e+007 1.903e+010 1.000e+003 3.848e-001 1.441e-003 
2.087e-003 9.326e+007 1.912e+010 1.000e+003 3.847e-001 1.442e-003 
2.088e-003 9.329e+007 1.922e+010 1.000e+003 3.832e-001 1.442e-003 
2.089e-003 9.333e+007 1.932e+010 1.000e+003 3.817e-001 1.443e-003 
2.090e-003 9.337e+007 1.942e+010 1.000e+003 3.823e-001 1.444e-003 
2.091e-003 9.341e+007 1.951e+010 1.000e+003 3.799e-001 1.445e-003 
2.092e-003 9.344e+007 1.962e+010 1.000e+003 3.794e-001 1.445e-003 
2.093e-003 9.348e+007 1.974e+010 1.000e+003 3.814e-001 1.446e-003 
2.093e-003 9.352e+007 1.985e+010 1.000e+003 3.805e-001 1.447e-003 
2.094e-003 9.355e+007 1.989e+010 1.000e+003 3.777e-001 1.447e-003 
2.095e-003 9.359e+007 1.994e+010 1.000e+003 3.748e-001 1.448e-003 
2.096e-003 9.363e+007 2.008e+010 1.000e+003 3.733e-001 1.449e-003 
2.097e-003 9.366e+007 2.021e+010 1.000e+003 3.735e-001 1.449e-003 
2.098e-003 9.370e+007 2.033e+010 1.000e+003 3.714e-001 1.450e-003 
2.099e-003 9.373e+007 2.048e+010 1.000e+003 3.710e-001 1.451e-003 
2.100e-003 9.377e+007 2.060e+010 1.000e+003 3.724e-001 1.452e-003 
2.101e-003 9.380e+007 2.074e+010 1.000e+003 3.719e-001 1.452e-003 
2.102e-003 9.384e+007 2.079e+010 1.000e+003 3.700e-001 1.453e-003 
2.103e-003 9.387e+007 2.086e+010 1.000e+003 3.705e-001 1.454e-003 
2.104e-003 9.390e+007 2.091e+010 1.000e+003 3.726e-001 1.454e-003 
2.105e-003 9.394e+007 2.095e+010 1.000e+003 3.750e-001 1.455e-003 
2.106e-003 9.397e+007 2.098e+010 1.000e+003 3.762e-001 1.456e-003 
2.107e-003 9.400e+007 2.103e+010 1.000e+003 3.785e-001 1.457e-003 
2.108e-003 9.403e+007 2.107e+010 1.000e+003 3.779e-001 1.457e-003 
2.109e-003 9.406e+007 2.087e+010 1.000e+003 3.750e-001 1.458e-003 
2.110e-003 9.409e+007 2.073e+010 1.000e+003 3.746e-001 1.459e-003 
2.111e-003 9.413e+007 2.068e+010 1.000e+003 3.754e-001 1.459e-003 
2.111e-003 9.416e+007 2.064e+010 1.000e+003 3.756e-001 1.460e-003 
2.112e-003 9.419e+007 2.059e+010 1.000e+003 3.775e-001 1.461e-003 
2.113e-003 9.423e+007 2.051e+010 1.000e+003 3.742e-001 1.462e-003 
2.114e-003 9.426e+007 2.051e+010 1.000e+003 3.741e-001 1.462e-003 
2.115e-003 9.429e+007 2.045e+010 1.000e+003 3.752e-001 1.463e-003 
2.116e-003 9.433e+007 2.041e+010 1.000e+003 3.739e-001 1.464e-003 
2.117e-003 9.436e+007 2.039e+010 1.000e+003 3.740e-001 1.464e-003 
2.118e-003 9.440e+007 2.040e+010 1.000e+003 3.739e-001 1.465e-003 
2.119e-003 9.443e+007 2.040e+010 1.000e+003 3.778e-001 1.466e-003 
2.120e-003 9.446e+007 2.034e+010 1.000e+003 3.765e-001 1.467e-003 
2.121e-003 9.450e+007 2.033e+010 1.000e+003 3.749e-001 1.467e-003 
2.122e-003 9.453e+007 2.031e+010 1.000e+003 3.776e-001 1.468e-003 
2.123e-003 9.457e+007 2.027e+010 1.000e+003 3.768e-001 1.469e-003 
2.124e-003 9.460e+007 2.019e+010 1.000e+003 3.770e-001 1.469e-003 
2.125e-003 9.463e+007 2.014e+010 1.000e+003 3.782e-001 1.470e-003 
2.126e-003 9.467e+007 2.012e+010 1.000e+003 3.801e-001 1.471e-003 
2.127e-003 9.470e+007 2.008e+010 1.000e+003 3.806e-001 1.472e-003 
2.128e-003 9.474e+007 2.007e+010 1.000e+003 3.821e-001 1.472e-003 
2.129e-003 9.477e+007 2.003e+010 1.000e+003 3.815e-001 1.473e-003 
2.129e-003 9.480e+007 1.999e+010 1.000e+003 3.829e-001 1.474e-003 
2.130e-003 9.484e+007 1.994e+010 1.000e+003 3.836e-001 1.474e-003 
2.131e-003 9.487e+007 1.990e+010 1.000e+003 3.838e-001 1.475e-003 
2.132e-003 9.490e+007 1.977e+010 1.000e+003 3.871e-001 1.476e-003 
2.133e-003 9.494e+007 1.968e+010 1.000e+003 3.885e-001 1.477e-003 
2.134e-003 9.497e+007 1.958e+010 1.000e+003 3.889e-001 1.477e-003 
2.135e-003 9.500e+007 1.951e+010 1.000e+003 3.909e-001 1.478e-003 
2.136e-003 9.504e+007 1.940e+010 1.000e+003 3.909e-001 1.479e-003 
2.137e-003 9.507e+007 1.934e+010 1.000e+003 3.931e-001 1.479e-003 
2.138e-003 9.511e+007 1.926e+010 1.000e+003 3.929e-001 1.480e-003 
2.139e-003 9.514e+007 1.921e+010 1.000e+003 3.960e-001 1.481e-003 
2.140e-003 9.517e+007 1.916e+010 1.000e+003 4.008e-001 1.482e-003 
2.141e-003 9.521e+007 1.908e+010 1.000e+003 4.015e-001 1.482e-003 
2.142e-003 9.524e+007 1.906e+010 1.000e+003 4.067e-001 1.483e-003 
2.143e-003 9.528e+007 1.901e+010 1.000e+003 4.043e-001 1.484e-003 
2.144e-003 9.531e+007 1.896e+010 1.000e+003 4.065e-001 1.484e-003 
2.145e-003 9.534e+007 1.888e+010 1.000e+003 4.103e-001 1.485e-003 
2.146e-003 9.538e+007 1.878e+010 1.000e+003 4.088e-001 1.486e-003 
2.147e-003 9.541e+007 1.872e+010 1.000e+003 4.096e-001 1.487e-003 
2.147e-003 9.545e+007 1.861e+010 1.000e+003 4.113e-001 1.487e-003 
2.148e-003 9.548e+007 1.849e+010 1.000e+003 4.120e-001 1.488e-003 
2.149e-003 9.551e+007 1.847e+010 1.000e+003 4.108e-001 1.489e-003 
2.150e-003 9.555e+007 1.845e+010 1.000e+003 4.109e-001 1.489e-003 
2.151e-003 9.558e+007 1.844e+010 1.000e+003 4.112e-001 1.490e-003 
2.152e-003 9.561e+007 1.841e+010 1.000e+003 4.107e-001 1.491e-003 
2.153e-003 9.565e+007 1.840e+010 1.000e+003 4.108e-001 1.492e-003 
2.154e-003 9.568e+007 1.839e+010 1.000e+003 4.105e-001 1.492e-003 
2.155e-003 9.571e+007 1.836e+010 1.000e+003 4.117e-001 1.493e-003 
2.156e-003 9.575e+007 1.833e+010 1.000e+003 4.116e-001 1.494e-003 
2.157e-003 9.578e+007 1.831e+010 1.000e+003 4.114e-001 1.494e-003 
2.158e-003 9.582e+007 1.825e+010 1.000e+003 4.120e-001 1.495e-003 
2.159e-003 9.585e+007 1.825e+010 1.000e+003 4.128e-001 1.496e-003 
2.160e-003 9.588e+007 1.823e+010 1.000e+003 4.126e-001 1.497e-003 
2.161e-003 9.592e+007 1.824e+010 1.000e+003 4.151e-001 1.497e-003 
2.162e-003 9.595e+007 1.822e+010 1.000e+003 4.148e-001 1.498e-003 
2.163e-003 9.598e+007 1.819e+010 1.000e+003 4.153e-001 1.499e-003 
2.164e-003 9.602e+007 1.819e+010 1.000e+003 4.159e-001 1.499e-003 
2.165e-003 9.605e+007 1.821e+010 1.000e+003 4.170e-001 1.500e-003 
2.165e-003 9.608e+007 1.824e+010 1.000e+003 4.186e-001 1.501e-003 
2.166e-003 9.612e+007 1.822e+010 1.000e+003 4.168e-001 1.502e-003 
2.167e-003 9.615e+007 1.822e+010 1.000e+003 4.169e-001 1.502e-003 
2.168e-003 9.619e+007 1.825e+010 1.000e+003 4.179e-001 1.503e-003 
2.169e-003 9.622e+007 1.817e+010 1.000e+003 4.172e-001 1.504e-003 
2.170e-003 9.625e+007 1.818e+010 1.000e+003 4.196e-001 1.504e-003 
2.171e-003 9.628e+007 1.815e+010 1.000e+003 4.193e-001 1.505e-003 
2.172e-003 9.632e+007 1.816e+010 1.000e+003 4.187e-001 1.506e-003 
2.173e-003 9.635e+007 1.818e+010 1.000e+003 4.194e-001 1.507e-003 
2.174e-003 9.638e+007 1.809e+010 1.000e+003 4.220e-001 1.507e-003 
2.175e-003 9.641e+007 1.806e+010 1.000e+003 4.199e-001 1.508e-003 
2.176e-003 9.645e+007 1.808e+010 1.000e+003 4.175e-001 1.509e-003 
2.177e-003 9.648e+007 1.810e+010 1.000e+003 4.201e-001 1.509e-003 
2.178e-003 9.651e+007 1.810e+010 1.000e+003 4.194e-001 1.510e-003 
2.179e-003 9.655e+007 1.813e+010 1.000e+003 4.207e-001 1.511e-003 
2.180e-003 9.658e+007 1.816e+010 1.000e+003 4.243e-001 1.512e-003 
2.181e-003 9.661e+007 1.819e+010 1.000e+003 4.257e-001 1.512e-003 
2.182e-003 9.665e+007 1.818e+010 1.000e+003 4.263e-001 1.513e-003 
2.183e-003 9.668e+007 1.822e+010 1.000e+003 4.248e-001 1.514e-003 
2.183e-003 9.671e+007 1.820e+010 1.000e+003 4.201e-001 1.515e-003 
2.184e-003 9.674e+007 1.820e+010 1.000e+003 4.168e-001 1.515e-003 
2.185e-003 9.678e+007 1.821e+010 1.000e+003 4.154e-001 1.516e-003 
2.186e-003 9.681e+007 1.824e+010 1.000e+003 4.160e-001 1.517e-003 
2.187e-003 9.684e+007 1.830e+010 1.000e+003 4.169e-001 1.517e-003 
2.188e-003 9.688e+007 1.826e+010 1.000e+003 4.159e-001 1.518e-003 
2.189e-003 9.691e+007 1.828e+010 1.000e+003 4.142e-001 1.519e-003 
2.190e-003 9.694e+007 1.832e+010 1.000e+003 4.135e-001 1.520e-003 
2.191e-003 9.698e+007 1.839e+010 1.000e+003 4.147e-001 1.520e-003 
2.192e-003 9.701e+007 1.839e+010 1.000e+003 4.185e-001 1.521e-003 
2.193e-003 9.704e+007 1.839e+010 1.000e+003 4.191e-001 1.522e-003 
2.194e-003 9.708e+007 1.840e+010 1.000e+003 4.217e-001 1.522e-003 
2.195e-003 9.711e+007 1.840e+010 1.000e+003 4.228e-001 1.523e-003 
2.196e-003 9.714e+007 1.842e+010 1.000e+003 4.202e-001 1.524e-003 
2.197e-003 9.718e+007 1.844e+010 1.000e+003 4.238e-001 1.525e-003 
2.198e-003 9.721e+007 1.847e+010 1.000e+003 4.248e-001 1.525e-003 
2.199e-003 9.724e+007 1.852e+010 1.000e+003 4.225e-001 1.526e-003 
2.200e-003 9.728e+007 1.856e+010 1.000e+003 4.211e-001 1.527e-003 
2.201e-003 9.731e+007 1.854e+010 1.000e+003 4.158e-001 1.527e-003 
2.201e-003 9.734e+007 1.853e+010 1.000e+003 4.130e-001 1.528e-003 
2.202e-003 9.737e+007 1.856e+010 1.000e+003 4.119e-001 1.529e-003 
2.203e-003 9.741e+007 1.862e+010 1.000e+003 4.118e-001 1.530e-003 
2.204e-003 9.744e+007 1.868e+010 1.000e+003 4.130e-001 1.530e-003 
2.205e-003 9.747e+007 1.872e+010 1.000e+003 4.105e-001 1.531e-003 
2.206e-003 9.751e+007 1.877e+010 1.000e+003 4.093e-001 1.532e-003 
2.207e-003 9.754e+007 1.875e+010 1.000e+003 4.062e-001 1.532e-003 
2.208e-003 9.757e+007 1.879e+010 1.000e+003 4.045e-001 1.533e-003 
2.209e-003 9.761e+007 1.884e+010 1.000e+003 4.038e-001 1.534e-003 
2.210e-003 9.764e+007 1.889e+010 1.000e+003 4.034e-001 1.535e-003 
2.211e-003 9.767e+007 1.892e+010 1.000e+003 4.015e-001 1.535e-003 
2.212e-003 9.771e+007 1.894e+010 1.000e+003 4.009e-001 1.536e-003 
2.213e-003 9.774e+007 1.900e+010 1.000e+003 4.000e-001 1.537e-003 
2.214e-003 9.777e+007 1.912e+010 1.000e+003 4.000e-001 1.537e-003 
2.215e-003 9.781e+007 1.916e+010 1.000e+003 4.017e-001 1.538e-003 
2.216e-003 9.784e+007 1.921e+010 1.000e+003 4.005e-001 1.539e-003 
2.217e-003 9.787e+007 1.929e+010 1.000e+003 4.007e-001 1.540e-003 
2.218e-003 9.790e+007 1.928e+010 1.000e+003 4.018e-001 1.540e-003 
2.218e-003 9.793e+007 1.931e+010 1.000e+003 4.020e-001 1.541e-003 
2.219e-003 9.797e+007 1.933e+010 1.000e+003 4.023e-001 1.542e-003 
2.220e-003 9.800e+007 1.938e+010 1.000e+003 4.030e-001 1.543e-003 
2.221e-003 9.803e+007 1.943e+010 1.000e+003 4.054e-001 1.543e-003 
2.222e-003 9.806e+007 1.942e+010 1.000e+003 4.036e-001 1.544e-003 
2.223e-003 9.809e+007 1.930e+010 1.000e+003 4.016e-001 1.545e-003 
2.224e-003 9.812e+007 1.932e+010 1.000e+003 4.007e-001 1.546e-003 
2.225e-003 9.815e+007 1.936e+010 1.000e+003 4.003e-001 1.546e-003 
2.226e-003 9.818e+007 1.939e+010 1.000e+003 3.999e-001 1.547e-003 
2.227e-003 9.822e+007 1.946e+010 1.000e+003 4.011e-001 1.548e-003 
2.228e-003 9.825e+007 1.947e+010 1.000e+003 3.993e-001 1.548e-003 
2.229e-003 9.828e+007 1.950e+010 1.000e+003 3.979e-001 1.549e-003 
2.230e-003 9.831e+007 1.955e+010 1.000e+003 3.984e-001 1.550e-003 
2.231e-003 9.834e+007 1.965e+010 1.000e+003 4.028e-001 1.551e-003 
2.232e-003 9.837e+007 1.969e+010 1.000e+003 4.003e-001 1.551e-003 
2.233e-003 9.841e+007 1.971e+010 1.000e+003 3.970e-001 1.552e-003 
2.234e-003 9.844e+007 1.976e+010 1.000e+003 3.967e-001 1.553e-003 
2.235e-003 9.847e+007 1.979e+010 1.000e+003 3.947e-001 1.554e-003 
2.236e-003 9.850e+007 1.983e+010 1.000e+003 3.938e-001 1.554e-003 
2.236e-003 9.853e+007 1.980e+010 1.000e+003 3.890e-001 1.555e-003 
2.237e-003 9.856e+007 1.988e+010 1.000e+003 3.899e-001 1.556e-003 
2.238e-003 9.859e+007 1.994e+010 1.000e+003 3.897e-001 1.556e-003 
2.239e-003 9.863e+007 1.992e+010 1.000e+003 3.890e-001 1.557e-003 
2.240e-003 9.866e+007 1.999e+010 1.000e+003 3.903e-001 1.558e-003 
2.241e-003 9.869e+007 2.007e+010 1.000e+003 3.912e-001 1.559e-003 
2.242e-003 9.872e+007 2.014e+010 1.000e+003 3.929e-001 1.559e-003 
2.243e-003 9.875e+007 2.020e+010 1.000e+003 3.933e-001 1.560e-003 
2.244e-003 9.878e+007 2.026e+010 1.000e+003 3.935e-001 1.561e-003 
2.245e-003 9.881e+007 2.033e+010 1.000e+003 3.919e-001 1.562e-003 
2.246e-003 9.885e+007 2.041e+010 1.000e+003 3.951e-001 1.562e-003 
2.247e-003 9.888e+007 2.046e+010 1.000e+003 3.981e-001 1.563e-003 
2.248e-003 9.891e+007 2.052e+010 1.000e+003 3.963e-001 1.564e-003 
2.249e-003 9.894e+007 2.059e+010 1.000e+003 3.939e-001 1.564e-003 
2.250e-003 9.897e+007 2.065e+010 1.000e+003 3.965e-001 1.565e-003 
2.251e-003 9.900e+007 2.077e+010 1.000e+003 3.972e-001 1.566e-003 
2.252e-003 9.903e+007 2.085e+010 1.000e+003 3.988e-001 1.567e-003 
2.253e-003 9.906e+007 2.095e+010 1.000e+003 3.978e-001 1.567e-003 
2.254e-003 9.910e+007 2.097e+010 1.000e+003 3.933e-001 1.568e-003 
2.254e-003 9.913e+007 2.102e+010 1.000e+003 3.912e-001 1.569e-003 
2.255e-003 9.916e+007 2.111e+010 1.000e+003 3.917e-001 1.570e-003 
2.256e-003 9.919e+007 2.114e+010 1.000e+003 3.945e-001 1.570e-003 
2.257e-003 9.922e+007 2.118e+010 1.000e+003 3.986e-001 1.571e-003 
2.258e-003 9.925e+007 2.123e+010 1.000e+003 3.971e-001 1.572e-003 
2.259e-003 9.928e+007 2.129e+010 1.000e+003 4.011e-001 1.573e-003 
2.260e-003 9.931e+007 2.123e+010 1.000e+003 4.022e-001 1.573e-003 
2.261e-003 9.934e+007 2.116e+010 1.000e+003 4.041e-001 1.574e-003 
2.262e-003 9.937e+007 2.115e+010 1.000e+003 4.056e-001 1.575e-003 
2.263e-003 9.940e+007 2.110e+010 1.000e+003 4.135e-001 1.575e-003 
2.264e-003 9.944e+007 2.105e+010 1.000e+003 4.165e-001 1.576e-003 
2.265e-003 9.947e+007 2.104e+010 1.000e+003 4.224e-001 1.577e-003 
2.266e-003 9.950e+007 2.092e+010 1.000e+003 4.204e-001 1.578e-003 
2.267e-003 9.953e+007 2.089e+010 1.000e+003 4.237e-001 1.578e-003 
2.268e-003 9.956e+007 2.087e+010 1.000e+003 4.282e-001 1.579e-003 
2.269e-003 9.959e+007 2.080e+010 1.000e+003 4.314e-001 1.580e-003 
2.270e-003 9.962e+007 2.073e+010 1.000e+003 4.318e-001 1.581e-003 
2.271e-003 9.965e+007 2.069e+010 1.000e+003 4.335e-001 1.581e-003 
2.272e-003 9.968e+007 2.071e+010 1.000e+003 4.356e-001 1.582e-003 
2.272e-003 9.971e+007 2.068e+010 1.000e+003 4.380e-001 1.583e-003 
2.273e-003 9.974e+007 2.066e+010 1.000e+003 4.381e-001 1.584e-003 
2.274e-003 9.977e+007 2.070e+010 1.000e+003 4.425e-001 1.584e-003 
2.275e-003 9.981e+007 2.068e+010 1.000e+003 4.487e-001 1.585e-003 
2.276e-003 9.984e+007 2.068e+010 1.000e+003 4.504e-001 1.586e-003 
2.277e-003 9.987e+007 2.071e+010 1.000e+003 4.558e-001 1.586e-003 
2.278e-003 9.990e+007 2.073e+010 1.000e+003 4.563e-001 1.587e-003 
2.279e-003 9.993e+007 2.071e+010 1.000e+003 4.579e-001 1.588e-003 
2.280e-003 9.996e+007 2.072e+010 1.000e+003 4.581e-001 1.589e-003 
2.281e-003 9.999e+007 2.073e+010 1.000e+003 4.621e-001 1.589e-003 
2.282e-003 1.000e+008 2.072e+010 1.000e+003 4.616e-001 1.590e-003 
2.283e-003 1.001e+008 2.072e+010 1.000e+003 4.630e-001 1.591e-003 
2.284e-003 1.001e+008 2.075e+010 1.000e+003 4.669e-001 1.592e-003 
2.285e-003 1.001e+008 2.078e+010 1.000e+003 4.688e-001 1.592e-003 
2.286e-003 1.001e+008 2.080e+010 1.000e+003 4.704e-001 1.593e-003 
2.287e-003 1.002e+008 2.075e+010 1.000e+003 4.681e-001 1.594e-003 
2.288e-003 1.002e+008 2.075e+010 1.000e+003 4.705e-001 1.595e-003 
2.289e-003 1.002e+008 2.075e+010 1.000e+003 4.728e-001 1.595e-003 
2.290e-003 1.003e+008 2.066e+010 1.000e+003 4.761e-001 1.596e-003 
2.290e-003 1.003e+008 1.944e+010 1.000e+003 4.198e-001 1.597e-003 
2.291e-003 1.003e+008 1.937e+010 1.000e+003 4.201e-001 1.598e-003 
2.292e-003 1.004e+008 1.930e+010 1.000e+003 4.219e-001 1.598e-003 
2.293e-003 1.004e+008 1.926e+010 1.000e+003 4.241e-001 1.599e-003 
2.294e-003 1.004e+008 1.919e+010 1.000e+003 4.249e-001 1.600e-003 
2.295e-003 1.004e+008 1.914e+010 1.000e+003 4.254e-001 1.600e-003 
2.296e-003 1.005e+008 1.907e+010 1.000e+003 4.258e-001 1.601e-003 
2.297e-003 1.005e+008 1.901e+010 1.000e+003 4.253e-001 1.602e-003 
2.298e-003 1.005e+008 1.891e+010 1.000e+003 4.272e-001 1.603e-003 
2.299e-003 1.006e+008 1.889e+010 1.000e+003 4.258e-001 1.603e-003 
2.300e-003 1.006e+008 1.884e+010 1.000e+003 4.274e-001 1.604e-003 
2.301e-003 1.006e+008 1.884e+010 1.000e+003 4.253e-001 1.605e-003 
2.302e-003 1.007e+008 1.881e+010 1.000e+003 4.245e-001 1.606e-003 
2.303e-003 1.007e+008 1.881e+010 1.000e+003 4.260e-001 1.606e-003 
2.304e-003 1.007e+008 1.875e+010 1.000e+003 4.241e-001 1.607e-003 
2.305e-003 1.007e+008 1.875e+010 1.000e+003 4.239e-001 1.608e-003 
2.306e-003 1.008e+008 1.876e+010 1.000e+003 4.235e-001 1.609e-003 
2.307e-003 1.008e+008 1.869e+010 1.000e+003 4.240e-001 1.609e-003 
2.308e-003 1.008e+008 1.869e+010 1.000e+003 4.247e-001 1.610e-003 
2.308e-003 1.009e+008 1.865e+010 1.000e+003 4.221e-001 1.611e-003 
2.309e-003 1.009e+008 1.861e+010 1.000e+003 4.218e-001 1.612e-003 
2.310e-003 1.009e+008 1.860e+010 1.000e+003 4.222e-001 1.612e-003 
2.311e-003 1.010e+008 1.861e+010 1.000e+003 4.203e-001 1.613e-003 
2.312e-003 1.010e+008 1.864e+010 1.000e+003 4.211e-001 1.614e-003 
2.313e-003 1.010e+008 1.870e+010 1.000e+003 4.232e-001 1.615e-003 
2.314e-003 1.010e+008 1.872e+010 1.000e+003 4.235e-001 1.615e-003 
2.315e-003 1.011e+008 1.877e+010 1.000e+003 4.221e-001 1.616e-003 
2.316e-003 1.011e+008 1.883e+010 1.000e+003 4.244e-001 1.617e-003 
2.317e-003 1.011e+008 1.891e+010 1.000e+003 4.253e-001 1.618e-003 
2.318e-003 1.012e+008 1.896e+010 1.000e+003 4.255e-001 1.618e-003 
2.319e-003 1.012e+008 1.905e+010 1.000e+003 4.277e-001 1.619e-003 
2.320e-003 1.012e+008 1.897e+010 1.000e+003 4.279e-001 1.620e-003 
2.321e-003 1.012e+008 1.895e+010 1.000e+003 4.280e-001 1.621e-003 
2.322e-003 1.013e+008 1.893e+010 1.000e+003 4.229e-001 1.621e-003 
2.323e-003 1.013e+008 1.893e+010 1.000e+003 4.288e-001 1.622e-003 
2.324e-003 1.013e+008 1.896e+010 1.000e+003 4.311e-001 1.623e-003 
2.325e-003 1.013e+008 1.896e+010 1.000e+003 4.286e-001 1.624e-003 
2.326e-003 1.014e+008 1.896e+010 1.000e+003 4.290e-001 1.624e-003 
2.326e-003 1.014e+008 1.901e+010 1.000e+003 4.312e-001 1.625e-003 
2.327e-003 1.014e+008 1.903e+010 1.000e+003 4.291e-001 1.626e-003 
2.328e-003 1.015e+008 1.906e+010 1.000e+003 4.300e-001 1.627e-003 
2.329e-003 1.015e+008 1.904e+010 1.000e+003 4.279e-001 1.627e-003 
2.330e-003 1.015e+008 1.911e+010 1.000e+003 4.306e-001 1.628e-003 
2.331e-003 1.015e+008 1.918e+010 1.000e+003 4.329e-001 1.629e-003 
2.332e-003 1.016e+008 1.924e+010 1.000e+003 4.319e-001 1.630e-003 
2.333e-003 1.016e+008 1.929e+010 1.000e+003 4.294e-001 1.630e-003 
2.334e-003 1.016e+008 1.936e+010 1.000e+003 4.387e-001 1.631e-003 
2.335e-003 1.017e+008 1.941e+010 1.000e+003 4.366e-001 1.632e-003 
2.336e-003 1.017e+008 1.948e+010 1.000e+003 4.404e-001 1.633e-003 
2.337e-003 1.017e+008 1.955e+010 1.000e+003 4.445e-001 1.633e-003 
2.338e-003 1.018e+008 1.965e+010 1.000e+003 4.475e-001 1.634e-003 
2.339e-003 1.018e+008 1.972e+010 1.000e+003 4.498e-001 1.635e-003 
2.340e-003 1.018e+008 1.977e+010 1.000e+003 4.508e-001 1.636e-003 
2.341e-003 1.018e+008 1.989e+010 1.000e+003 4.525e-001 1.636e-003 
2.342e-003 1.019e+008 1.995e+010 1.000e+003 4.576e-001 1.637e-003 
2.343e-003 1.019e+008 1.997e+010 1.000e+003 4.565e-001 1.638e-003 
2.344e-003 1.019e+008 1.999e+010 1.000e+003 4.540e-001 1.639e-003 
2.344e-003 1.020e+008 2.002e+010 1.000e+003 4.607e-001 1.639e-003 
2.345e-003 1.020e+008 2.005e+010 1.000e+003 4.591e-001 1.640e-003 
2.346e-003 1.020e+008 2.008e+010 1.000e+003 4.605e-001 1.641e-003 
2.347e-003 1.020e+008 2.012e+010 1.000e+003 4.616e-001 1.642e-003 
2.348e-003 1.021e+008 2.018e+010 1.000e+003 4.631e-001 1.642e-003 
2.349e-003 1.021e+008 2.021e+010 1.000e+003 4.643e-001 1.643e-003 
2.350e-003 1.021e+008 2.026e+010 1.000e+003 4.669e-001 1.644e-003 
2.351e-003 1.022e+008 2.029e+010 1.000e+003 4.660e-001 1.645e-003 
2.352e-003 1.022e+008 2.033e+010 1.000e+003 4.642e-001 1.645e-003 
2.353e-003 1.022e+008 2.043e+010 1.000e+003 4.684e-001 1.646e-003 
2.354e-003 1.022e+008 2.050e+010 1.000e+003 4.711e-001 1.647e-003 
2.355e-003 1.023e+008 2.054e+010 1.000e+003 4.706e-001 1.648e-003 
2.356e-003 1.023e+008 2.060e+010 1.000e+003 4.751e-001 1.648e-003 
2.357e-003 1.023e+008 2.064e+010 1.000e+003 4.760e-001 1.649e-003 
2.358e-003 1.024e+008 2.060e+010 1.000e+003 4.779e-001 1.650e-003 
2.359e-003 1.024e+008 2.059e+010 1.000e+003 4.827e-001 1.650e-003 
2.360e-003 1.024e+008 2.058e+010 1.000e+003 4.824e-001 1.651e-003 
2.361e-003 1.024e+008 2.059e+010 1.000e+003 4.835e-001 1.652e-003 
2.362e-003 1.025e+008 2.060e+010 1.000e+003 4.863e-001 1.653e-003 
2.362e-003 1.025e+008 2.061e+010 1.000e+003 4.880e-001 1.653e-003 
2.363e-003 1.025e+008 2.061e+010 1.000e+003 4.901e-001 1.654e-003 
2.364e-003 1.026e+008 2.061e+010 1.000e+003 4.937e-001 1.655e-003 
2.365e-003 1.026e+008 2.066e+010 1.000e+003 4.973e-001 1.656e-003 
2.366e-003 1.026e+008 2.066e+010 1.000e+003 4.966e-001 1.656e-003 
2.367e-003 1.026e+008 2.067e+010 1.000e+003 4.993e-001 1.657e-003 
2.368e-003 1.027e+008 2.071e+010 1.000e+003 5.015e-001 1.658e-003 
2.369e-003 1.027e+008 2.073e+010 1.000e+003 5.006e-001 1.659e-003 
2.370e-003 1.027e+008 2.079e+010 1.000e+003 5.055e-001 1.659e-003 
2.371e-003 1.028e+008 2.081e+010 1.000e+003 5.068e-001 1.660e-003 
2.372e-003 1.028e+008 2.084e+010 1.000e+003 5.084e-001 1.661e-003 
2.373e-003 1.028e+008 2.087e+010 1.000e+003 5.087e-001 1.662e-003 
2.374e-003 1.028e+008 2.088e+010 1.000e+003 5.089e-001 1.663e-003 
2.375e-003 1.029e+008 2.093e+010 1.000e+003 5.106e-001 1.663e-003 
2.376e-003 1.029e+008 2.095e+010 1.000e+003 5.118e-001 1.664e-003 
2.377e-003 1.029e+008 2.099e+010 1.000e+003 5.119e-001 1.665e-003 
2.378e-003 1.030e+008 2.108e+010 1.000e+003 5.126e-001 1.666e-003 
2.379e-003 1.030e+008 2.106e+010 1.000e+003 5.164e-001 1.666e-003 
2.380e-003 1.030e+008 2.107e+010 1.000e+003 5.161e-001 1.667e-003 
2.380e-003 1.030e+008 2.113e+010 1.000e+003 5.178e-001 1.668e-003 
2.381e-003 1.031e+008 2.117e+010 1.000e+003 5.182e-001 1.669e-003 
2.382e-003 1.031e+008 2.117e+010 1.000e+003 5.170e-001 1.669e-003 
2.383e-003 1.031e+008 2.118e+010 1.000e+003 5.130e-001 1.670e-003 
2.384e-003 1.032e+008 2.120e+010 1.000e+003 5.145e-001 1.671e-003 
2.385e-003 1.032e+008 2.123e+010 1.000e+003 5.149e-001 1.672e-003 
2.386e-003 1.032e+008 2.124e+010 1.000e+003 5.133e-001 1.672e-003 
2.387e-003 1.032e+008 2.127e+010 1.000e+003 5.142e-001 1.673e-003 
2.388e-003 1.033e+008 2.131e+010 1.000e+003 5.144e-001 1.674e-003 
2.389e-003 1.033e+008 2.134e+010 1.000e+003 5.170e-001 1.675e-003 
2.390e-003 1.033e+008 2.141e+010 1.000e+003 5.164e-001 1.675e-003 
2.391e-003 1.034e+008 2.140e+010 1.000e+003 5.122e-001 1.676e-003 
2.392e-003 1.034e+008 2.142e+010 1.000e+003 5.081e-001 1.677e-003 
2.393e-003 1.034e+008 2.140e+010 1.000e+003 5.045e-001 1.678e-003 
2.394e-003 1.034e+008 2.143e+010 1.000e+003 5.037e-001 1.678e-003 
2.395e-003 1.035e+008 2.141e+010 1.000e+003 4.976e-001 1.679e-003 
2.396e-003 1.035e+008 2.150e+010 1.000e+003 4.944e-001 1.680e-003 
2.397e-003 1.035e+008 2.142e+010 1.000e+003 4.956e-001 1.681e-003 
2.398e-003 1.036e+008 2.140e+010 1.000e+003 4.928e-001 1.681e-003 
2.398e-003 1.036e+008 2.140e+010 1.000e+003 4.906e-001 1.682e-003 
2.399e-003 1.036e+008 2.141e+010 1.000e+003 4.883e-001 1.683e-003 
2.400e-003 1.036e+008 2.144e+010 1.000e+003 4.888e-001 1.684e-003 
2.401e-003 1.037e+008 2.145e+010 1.000e+003 4.857e-001 1.684e-003 
2.402e-003 1.037e+008 2.145e+010 1.000e+003 4.879e-001 1.685e-003 
2.403e-003 1.037e+008 2.135e+010 1.000e+003 4.884e-001 1.686e-003 
2.404e-003 1.037e+008 2.131e+010 1.000e+003 4.886e-001 1.687e-003 
2.405e-003 1.038e+008 2.127e+010 1.000e+003 4.916e-001 1.687e-003 
2.406e-003 1.038e+008 2.119e+010 1.000e+003 4.924e-001 1.688e-003 
2.407e-003 1.038e+008 2.114e+010 1.000e+003 4.915e-001 1.689e-003 
2.408e-003 1.039e+008 2.109e+010 1.000e+003 4.910e-001 1.690e-003 
2.409e-003 1.039e+008 2.102e+010 1.000e+003 4.907e-001 1.690e-003 
2.410e-003 1.039e+008 2.098e+010 1.000e+003 4.897e-001 1.691e-003 
2.411e-003 1.039e+008 2.090e+010 1.000e+003 4.877e-001 1.692e-003 
2.412e-003 1.040e+008 2.085e+010 1.000e+003 4.872e-001 1.693e-003 
2.413e-003 1.040e+008 2.067e+010 1.000e+003 4.874e-001 1.693e-003 
2.414e-003 1.040e+008 2.052e+010 1.000e+003 4.850e-001 1.694e-003 
2.415e-003 1.040e+008 2.039e+010 1.000e+003 4.805e-001 1.695e-003 
2.416e-003 1.041e+008 2.029e+010 1.000e+003 4.785e-001 1.696e-003 
2.416e-003 1.041e+008 2.015e+010 1.000e+003 4.719e-001 1.696e-003 
2.417e-003 1.041e+008 1.999e+010 1.000e+003 4.679e-001 1.697e-003 
2.418e-003 1.042e+008 1.988e+010 1.000e+003 4.648e-001 1.698e-003 
2.419e-003 1.042e+008 1.975e+010 1.000e+003 4.576e-001 1.699e-003 
2.420e-003 1.042e+008 1.962e+010 1.000e+003 4.543e-001 1.700e-003 
2.421e-003 1.042e+008 1.954e+010 1.000e+003 4.545e-001 1.700e-003 
2.422e-003 1.043e+008 1.946e+010 1.000e+003 4.519e-001 1.701e-003 
2.423e-003 1.043e+008 1.935e+010 1.000e+003 4.516e-001 1.702e-003 
2.424e-003 1.043e+008 1.929e+010 1.000e+003 4.548e-001 1.703e-003 
2.425e-003 1.043e+008 1.920e+010 1.000e+003 4.556e-001 1.703e-003 
2.426e-003 1.044e+008 1.916e+010 1.000e+003 4.587e-001 1.704e-003 
2.427e-003 1.044e+008 1.910e+010 1.000e+003 4.609e-001 1.705e-003 
2.428e-003 1.044e+008 1.903e+010 1.000e+003 4.606e-001 1.706e-003 
2.429e-003 1.044e+008 1.898e+010 1.000e+003 4.614e-001 1.706e-003 
2.430e-003 1.045e+008 1.890e+010 1.000e+003 4.622e-001 1.707e-003 
2.431e-003 1.045e+008 1.884e+010 1.000e+003 4.623e-001 1.708e-003 
2.432e-003 1.045e+008 1.881e+010 1.000e+003 4.633e-001 1.709e-003 
2.433e-003 1.046e+008 1.876e+010 1.000e+003 4.627e-001 1.709e-003 
2.434e-003 1.046e+008 1.873e+010 1.000e+003 4.622e-001 1.710e-003 
2.434e-003 1.046e+008 1.868e+010 1.000e+003 4.609e-001 1.711e-003 
2.435e-003 1.046e+008 1.866e+010 1.000e+003 4.617e-001 1.712e-003 
2.436e-003 1.047e+008 1.865e+010 1.000e+003 4.655e-001 1.712e-003 
2.437e-003 1.047e+008 1.863e+010 1.000e+003 4.677e-001 1.713e-003 
2.438e-003 1.047e+008 1.863e+010 1.000e+003 4.710e-001 1.714e-003 
2.439e-003 1.047e+008 1.858e+010 1.000e+003 4.685e-001 1.715e-003 
2.440e-003 1.048e+008 1.855e+010 1.000e+003 4.643e-001 1.715e-003 
2.441e-003 1.048e+008 1.847e+010 1.000e+003 4.591e-001 1.716e-003 
2.442e-003 1.048e+008 1.848e+010 1.000e+003 4.578e-001 1.717e-003 
2.443e-003 1.048e+008 1.845e+010 1.000e+003 4.587e-001 1.718e-003 
2.444e-003 1.049e+008 1.847e+010 1.000e+003 4.565e-001 1.719e-003 
2.445e-003 1.049e+008 1.850e+010 1.000e+003 4.550e-001 1.719e-003 
2.446e-003 1.049e+008 1.851e+010 1.000e+003 4.514e-001 1.720e-003 
2.447e-003 1.050e+008 1.849e+010 1.000e+003 4.541e-001 1.721e-003 
2.448e-003 1.050e+008 1.854e+010 1.000e+003 4.553e-001 1.722e-003 
2.449e-003 1.050e+008 1.853e+010 1.000e+003 4.524e-001 1.722e-003 
2.450e-003 1.050e+008 1.856e+010 1.000e+003 4.510e-001 1.723e-003 
2.451e-003 1.051e+008 1.861e+010 1.000e+003 4.475e-001 1.724e-003 
2.452e-003 1.051e+008 1.873e+010 1.000e+003 4.435e-001 1.725e-003 
2.452e-003 1.051e+008 1.881e+010 1.000e+003 4.409e-001 1.725e-003 
2.453e-003 1.051e+008 1.895e+010 1.000e+003 4.388e-001 1.726e-003 
2.454e-003 1.052e+008 1.908e+010 1.000e+003 4.353e-001 1.727e-003 
2.455e-003 1.052e+008 1.919e+010 1.000e+003 4.333e-001 1.728e-003 
2.456e-003 1.052e+008 1.923e+010 1.000e+003 4.270e-001 1.728e-003 
2.457e-003 1.053e+008 1.933e+010 1.000e+003 4.232e-001 1.729e-003 
2.458e-003 1.053e+008 1.949e+010 1.000e+003 4.224e-001 1.730e-003 
2.459e-003 1.053e+008 1.961e+010 1.000e+003 4.168e-001 1.731e-003 
2.460e-003 1.053e+008 1.977e+010 1.000e+003 4.141e-001 1.731e-003 
2.461e-003 1.054e+008 1.988e+010 1.000e+003 4.117e-001 1.732e-003 
2.462e-003 1.054e+008 1.998e+010 1.000e+003 4.081e-001 1.733e-003 
2.463e-003 1.054e+008 2.000e+010 1.000e+003 4.078e-001 1.734e-003 
2.464e-003 1.054e+008 2.006e+010 1.000e+003 4.045e-001 1.734e-003 
2.465e-003 1.055e+008 2.017e+010 1.000e+003 4.041e-001 1.735e-003 
2.466e-003 1.055e+008 2.022e+010 1.000e+003 4.028e-001 1.736e-003 
2.467e-003 1.055e+008 2.024e+010 1.000e+003 4.041e-001 1.737e-003 
2.468e-003 1.056e+008 2.016e+010 1.000e+003 4.034e-001 1.738e-003 
2.469e-003 1.056e+008 2.016e+010 1.000e+003 4.039e-001 1.738e-003 
2.470e-003 1.056e+008 2.015e+010 1.000e+003 4.048e-001 1.739e-003 
2.470e-003 1.056e+008 2.014e+010 1.000e+003 4.052e-001 1.740e-003 
2.471e-003 1.057e+008 2.013e+010 1.000e+003 4.033e-001 1.741e-003 
2.472e-003 1.057e+008 2.013e+010 1.000e+003 4.019e-001 1.741e-003 
2.473e-003 1.057e+008 2.016e+010 1.000e+003 4.047e-001 1.742e-003 
2.474e-003 1.057e+008 2.017e+010 1.000e+003 4.031e-001 1.743e-003 
2.475e-003 1.058e+008 2.020e+010 1.000e+003 4.015e-001 1.744e-003 
2.476e-003 1.058e+008 2.026e+010 1.000e+003 4.007e-001 1.744e-003 
2.477e-003 1.058e+008 2.032e+010 1.000e+003 4.004e-001 1.745e-003 
2.478e-003 1.058e+008 2.040e+010 1.000e+003 4.016e-001 1.746e-003 
2.479e-003 1.059e+008 2.048e+010 1.000e+003 4.023e-001 1.747e-003 
2.480e-003 1.059e+008 2.054e+010 1.000e+003 4.023e-001 1.747e-003 
2.481e-003 1.059e+008 2.059e+010 1.000e+003 4.021e-001 1.748e-003 
2.482e-003 1.059e+008 2.068e+010 1.000e+003 4.011e-001 1.749e-003 
2.483e-003 1.060e+008 2.074e+010 1.000e+003 4.016e-001 1.750e-003 
2.484e-003 1.060e+008 2.082e+010 1.000e+003 4.026e-001 1.751e-003 
2.485e-003 1.060e+008 2.081e+010 1.000e+003 4.038e-001 1.751e-003 
2.486e-003 1.060e+008 2.087e+010 1.000e+003 4.069e-001 1.752e-003 
2.487e-003 1.061e+008 2.088e+010 1.000e+003 4.079e-001 1.753e-003 
2.488e-003 1.061e+008 2.092e+010 1.000e+003 4.088e-001 1.754e-003 
2.488e-003 1.061e+008 2.072e+010 1.000e+003 4.080e-001 1.755e-003 
2.489e-003 1.061e+008 2.068e+010 1.000e+003 4.066e-001 1.755e-003 
2.490e-003 1.061e+008 2.063e+010 1.000e+003 4.067e-001 1.756e-003 
2.491e-003 1.062e+008 2.063e+010 1.000e+003 4.062e-001 1.757e-003 
2.492e-003 1.062e+008 2.060e+010 1.000e+003 4.059e-001 1.758e-003 
2.493e-003 1.062e+008 2.060e+010 1.000e+003 4.060e-001 1.759e-003 
2.494e-003 1.062e+008 2.064e+010 1.000e+003 4.065e-001 1.759e-003 
2.495e-003 1.063e+008 2.070e+010 1.000e+003 4.083e-001 1.760e-003 
2.496e-003 1.063e+008 2.071e+010 1.000e+003 4.078e-001 1.761e-003 
2.497e-003 1.063e+008 2.076e+010 1.000e+003 4.116e-001 1.762e-003 
2.498e-003 1.063e+008 2.085e+010 1.000e+003 4.143e-001 1.762e-003 
2.499e-003 1.064e+008 2.093e+010 1.000e+003 4.176e-001 1.763e-003 
2.500e-003 1.064e+008 2.103e+010 1.000e+003 4.224e-001 1.764e-003 
2.501e-003 1.064e+008 2.113e+010 1.000e+003 4.249e-001 1.765e-003 
2.502e-003 1.064e+008 2.123e+010 1.000e+003 4.291e-001 1.766e-003 
2.503e-003 1.064e+008 2.132e+010 1.000e+003 4.333e-001 1.767e-003 
2.504e-003 1.064e+008 2.144e+010 1.000e+003 4.366e-001 1.767e-003 
2.505e-003 1.065e+008 2.153e+010 1.000e+003 4.422e-001 1.768e-003 
2.506e-003 1.065e+008 2.143e+010 1.000e+003 4.270e-001 1.769e-003 
2.506e-003 1.065e+008 2.148e+010 1.000e+003 4.266e-001 1.770e-003 
2.507e-003 1.065e+008 2.149e+010 1.000e+003 4.299e-001 1.771e-003 
2.508e-003 1.065e+008 2.152e+010 1.000e+003 4.314e-001 1.772e-003 
2.509e-003 1.065e+008 2.157e+010 1.000e+003 4.342e-001 1.773e-003 
2.510e-003 1.065e+008 2.168e+010 1.000e+003 4.370e-001 1.773e-003 
2.511e-003 1.065e+008 2.179e+010 1.000e+003 4.394e-001 1.774e-003 
2.512e-003 1.065e+008 2.196e+010 1.000e+003 4.434e-001 1.775e-003 
2.513e-003 1.065e+008 2.209e+010 1.000e+003 4.467e-001 1.776e-003 
2.514e-003 1.065e+008 2.216e+010 1.000e+003 4.478e-001 1.777e-003 
2.515e-003 1.065e+008 2.231e+010 1.000e+003 4.520e-001 1.778e-003 
2.516e-003 1.065e+008 2.242e+010 1.000e+003 4.519e-001 1.779e-003 
2.517e-003 1.065e+008 2.257e+010 1.000e+003 4.585e-001 1.780e-003 
2.518e-003 1.065e+008 2.271e+010 1.000e+003 4.637e-001 1.781e-003 
2.519e-003 1.065e+008 2.283e+010 1.000e+003 4.665e-001 1.782e-003 
2.520e-003 1.065e+008 2.277e+010 1.000e+003 4.730e-001 1.783e-003 
2.521e-003 1.065e+008 2.288e+010 1.000e+003 4.786e-001 1.784e-003 
2.522e-003 1.065e+008 2.300e+010 1.000e+003 4.854e-001 1.785e-003 
2.523e-003 1.065e+008 2.305e+010 1.000e+003 4.916e-001 1.786e-003 
2.524e-003 1.065e+008 2.311e+010 1.000e+003 4.963e-001 1.787e-003 
2.524e-003 1.065e+008 2.320e+010 1.000e+003 5.046e-001 1.788e-003 
2.525e-003 1.065e+008 2.285e+010 1.000e+003 4.911e-001 1.789e-003 
2.526e-003 1.065e+008 2.277e+010 1.000e+003 4.923e-001 1.790e-003 
2.527e-003 1.065e+008 2.271e+010 1.000e+003 4.888e-001 1.791e-003 
2.528e-003 1.064e+008 2.261e+010 1.000e+003 4.917e-001 1.792e-003 
2.529e-003 1.064e+008 2.260e+010 1.000e+003 4.958e-001 1.793e-003 
2.530e-003 1.064e+008 2.264e+010 1.000e+003 4.973e-001 1.794e-003 
2.531e-003 1.064e+008 2.274e+010 1.000e+003 5.013e-001 1.795e-003 
2.532e-003 1.064e+008 2.275e+010 1.000e+003 5.053e-001 1.796e-003 
2.533e-003 1.064e+008 2.289e+010 1.000e+003 5.168e-001 1.797e-003 
2.534e-003 1.064e+008 2.296e+010 1.000e+003 5.280e-001 1.798e-003 
2.535e-003 1.064e+008 2.303e+010 1.000e+003 5.079e-001 1.799e-003 
2.536e-003 1.064e+008 2.315e+010 1.000e+003 4.953e-001 1.800e-003 
2.537e-003 1.064e+008 2.321e+010 1.000e+003 4.863e-001 1.801e-003 
2.538e-003 1.064e+008 2.324e+010 1.000e+003 4.829e-001 1.802e-003 
2.539e-003 1.064e+008 2.329e+010 1.000e+003 4.780e-001 1.803e-003 
2.540e-003 1.064e+008 2.335e+010 1.000e+003 4.744e-001 1.804e-003 
2.541e-003 1.064e+008 2.341e+010 1.000e+003 4.706e-001 1.805e-003 
2.541e-003 1.064e+008 2.290e+010 1.000e+003 4.807e-001 1.806e-003 
2.542e-003 1.064e+008 2.311e+010 1.000e+003 4.770e-001 1.807e-003 
2.543e-003 1.064e+008 2.332e+010 1.000e+003 4.721e-001 1.808e-003 
2.544e-003 1.064e+008 2.357e+010 1.000e+003 4.672e-001 1.809e-003 
2.545e-003 1.064e+008 2.373e+010 1.000e+003 4.659e-001 1.810e-003 
2.546e-003 1.064e+008 2.396e+010 1.000e+003 4.709e-001 1.811e-003 
2.547e-003 1.064e+008 2.425e+010 1.000e+003 4.734e-001 1.812e-003 
2.548e-003 1.063e+008 2.416e+010 1.000e+003 4.755e-001 1.813e-003 
2.549e-003 1.063e+008 2.430e+010 1.000e+003 4.826e-001 1.814e-003 
2.550e-003 1.063e+008 2.438e+010 1.000e+003 4.814e-001 1.815e-003 
2.551e-003 1.063e+008 2.450e+010 1.000e+003 4.887e-001 1.816e-003 
2.552e-003 1.063e+008 2.466e+010 1.000e+003 4.916e-001 1.817e-003 
2.553e-003 1.063e+008 2.479e+010 1.000e+003 4.931e-001 1.818e-003 
2.554e-003 1.063e+008 2.476e+010 1.000e+003 4.984e-001 1.819e-003 
2.555e-003 1.063e+008 2.438e+010 1.000e+003 4.986e-001 1.820e-003 
2.556e-003 1.063e+008 2.433e+010 1.000e+003 4.976e-001 1.821e-003 
2.557e-003 1.062e+008 2.432e+010 1.000e+003 5.006e-001 1.822e-003 
2.558e-003 1.062e+008 2.440e+010 1.000e+003 5.047e-001 1.823e-003 
2.559e-003 1.062e+008 2.446e+010 1.000e+003 5.119e-001 1.824e-003 
2.559e-003 1.062e+008 2.452e+010 1.000e+003 5.160e-001 1.825e-003 
2.560e-003 1.062e+008 2.458e+010 1.000e+003 5.193e-001 1.826e-003 
2.561e-003 1.062e+008 2.473e+010 1.000e+003 5.144e-001 1.827e-003 
2.562e-003 1.062e+008 2.486e+010 1.000e+003 5.166e-001 1.828e-003 
2.563e-003 1.061e+008 2.503e+010 1.000e+003 5.182e-001 1.829e-003 
2.564e-003 1.061e+008 2.447e+010 1.000e+003 4.925e-001 1.830e-003 
2.565e-003 1.061e+008 2.454e+010 1.000e+003 4.935e-001 1.831e-003 
2.566e-003 1.061e+008 2.474e+010 1.000e+003 4.970e-001 1.832e-003 
2.567e-003 1.061e+008 2.483e+010 1.000e+003 4.988e-001 1.833e-003 
2.568e-003 1.061e+008 2.468e+010 1.000e+003 4.995e-001 1.834e-003 
2.569e-003 1.061e+008 2.465e+010 1.000e+003 4.993e-001 1.835e-003 
2.570e-003 1.061e+008 2.457e+010 1.000e+003 4.995e-001 1.836e-003 
2.571e-003 1.060e+008 2.456e+010 1.000e+003 5.004e-001 1.837e-003 
2.572e-003 1.060e+008 2.456e+010 1.000e+003 5.048e-001 1.838e-003 
2.573e-003 1.060e+008 2.453e+010 1.000e+003 5.015e-001 1.839e-003 
2.574e-003 1.060e+008 2.453e+010 1.000e+003 4.943e-001 1.840e-003 
2.575e-003 1.060e+008 2.440e+010 1.000e+003 4.913e-001 1.841e-003 
2.576e-003 1.060e+008 2.448e+010 1.000e+003 4.868e-001 1.842e-003 
2.577e-003 1.060e+008 2.452e+010 1.000e+003 4.802e-001 1.843e-003 
2.577e-003 1.060e+008 2.475e+010 1.000e+003 4.782e-001 1.844e-003 
2.578e-003 1.060e+008 2.498e+010 1.000e+003 4.796e-001 1.845e-003 
2.579e-003 1.060e+008 2.522e+010 1.000e+003 4.781e-001 1.846e-003 
2.580e-003 1.060e+008 2.535e+010 1.000e+003 4.798e-001 1.847e-003 
2.581e-003 1.060e+008 2.544e+010 1.000e+003 4.813e-001 1.848e-003 
2.582e-003 1.060e+008 2.467e+010 1.000e+003 4.546e-001 1.849e-003 
2.583e-003 1.060e+008 2.421e+010 1.000e+003 4.531e-001 1.850e-003 
2.584e-003 1.060e+008 2.425e+010 1.000e+003 4.539e-001 1.851e-003 
2.585e-003 1.060e+008 2.431e+010 1.000e+003 4.531e-001 1.852e-003 
2.586e-003 1.060e+008 2.442e+010 1.000e+003 4.532e-001 1.853e-003 
2.587e-003 1.060e+008 2.453e+010 1.000e+003 4.538e-001 1.854e-003 
2.588e-003 1.060e+008 2.468e+010 1.000e+003 4.553e-001 1.855e-003 
2.589e-003 1.060e+008 2.447e+010 1.000e+003 4.615e-001 1.856e-003 
2.590e-003 1.060e+008 2.445e+010 1.000e+003 4.649e-001 1.857e-003 
2.591e-003 1.060e+008 2.445e+010 1.000e+003 4.673e-001 1.858e-003 
2.592e-003 1.059e+008 2.450e+010 1.000e+003 4.530e-001 1.859e-003 
2.593e-003 1.059e+008 2.456e+010 1.000e+003 4.390e-001 1.860e-003 
2.594e-003 1.059e+008 2.463e+010 1.000e+003 4.332e-001 1.861e-003 
2.595e-003 1.060e+008 2.470e+010 1.000e+003 4.275e-001 1.862e-003 
2.595e-003 1.060e+008 2.472e+010 1.000e+003 4.244e-001 1.863e-003 
2.596e-003 1.060e+008 2.474e+010 1.000e+003 4.277e-001 1.863e-003 
2.597e-003 1.060e+008 2.480e+010 1.000e+003 4.343e-001 1.864e-003 
2.598e-003 1.060e+008 2.479e+010 1.000e+003 4.422e-001 1.865e-003 
2.599e-003 1.060e+008 2.482e+010 1.000e+003 4.482e-001 1.866e-003 
2.600e-003 1.060e+008 2.459e+010 1.000e+003 4.529e-001 1.867e-003 
2.601e-003 1.060e+008 2.458e+010 1.000e+003 4.578e-001 1.868e-003 
2.602e-003 1.060e+008 2.458e+010 1.000e+003 4.629e-001 1.869e-003 
2.603e-003 1.060e+008 2.460e+010 1.000e+003 4.703e-001 1.870e-003 
2.604e-003 1.060e+008 2.463e+010 1.000e+003 4.729e-001 1.871e-003 
2.605e-003 1.060e+008 2.467e+010 1.000e+003 4.756e-001 1.872e-003 
2.606e-003 1.060e+008 2.468e+010 1.000e+003 4.829e-001 1.873e-003 
2.607e-003 1.060e+008 2.469e+010 1.000e+003 4.872e-001 1.874e-003 
2.608e-003 1.060e+008 2.466e+010 1.000e+003 4.881e-001 1.875e-003 
2.609e-003 1.060e+008 2.456e+010 1.000e+003 4.902e-001 1.876e-003 
2.610e-003 1.060e+008 2.447e+010 1.000e+003 4.892e-001 1.877e-003 
2.611e-003 1.059e+008 2.440e+010 1.000e+003 4.843e-001 1.878e-003 
2.612e-003 1.059e+008 2.451e+010 1.000e+003 4.808e-001 1.879e-003 
2.613e-003 1.059e+008 2.467e+010 1.000e+003 4.805e-001 1.880e-003 
2.613e-003 1.059e+008 2.480e+010 1.000e+003 4.812e-001 1.881e-003 
2.614e-003 1.059e+008 2.492e+010 1.000e+003 4.806e-001 1.882e-003 
2.615e-003 1.059e+008 2.506e+010 1.000e+003 4.782e-001 1.883e-003 
2.616e-003 1.059e+008 2.522e+010 1.000e+003 4.791e-001 1.884e-003 
2.617e-003 1.059e+008 2.525e+010 1.000e+003 4.785e-001 1.885e-003 
2.618e-003 1.059e+008 2.535e+010 1.000e+003 4.774e-001 1.886e-003 
2.619e-003 1.059e+008 2.541e+010 1.000e+003 4.767e-001 1.887e-003 
2.620e-003 1.059e+008 2.554e+010 1.000e+003 4.762e-001 1.888e-003 
2.621e-003 1.059e+008 2.570e+010 1.000e+003 4.783e-001 1.889e-003 
2.622e-003 1.059e+008 2.582e+010 1.000e+003 4.774e-001 1.890e-003 
2.623e-003 1.058e+008 2.597e+010 1.000e+003 4.781e-001 1.891e-003 
2.624e-003 1.058e+008 2.579e+010 1.000e+003 4.739e-001 1.892e-003 
2.625e-003 1.058e+008 2.579e+010 1.000e+003 4.753e-001 1.893e-003 
2.626e-003 1.058e+008 2.583e+010 1.000e+003 4.735e-001 1.894e-003 
2.627e-003 1.058e+008 2.586e+010 1.000e+003 4.717e-001 1.895e-003 
2.628e-003 1.058e+008 2.592e+010 1.000e+003 4.707e-001 1.896e-003 
2.629e-003 1.058e+008 2.597e+010 1.000e+003 4.649e-001 1.897e-003 
2.630e-003 1.057e+008 2.604e+010 1.000e+003 4.538e-001 1.898e-003 
2.631e-003 1.057e+008 2.610e+010 1.000e+003 4.492e-001 1.899e-003 
2.631e-003 1.057e+008 2.591e+010 1.000e+003 4.387e-001 1.900e-003 
2.632e-003 1.057e+008 2.563e+010 1.000e+003 4.293e-001 1.901e-003 
2.633e-003 1.057e+008 2.547e+010 1.000e+003 4.298e-001 1.902e-003 
2.634e-003 1.057e+008 2.541e+010 1.000e+003 4.198e-001 1.903e-003 
2.635e-003 1.057e+008 2.537e+010 1.000e+003 4.155e-001 1.904e-003 
2.636e-003 1.057e+008 2.531e+010 1.000e+003 4.132e-001 1.905e-003 
2.637e-003 1.057e+008 2.523e+010 1.000e+003 4.138e-001 1.906e-003 
2.638e-003 1.057e+008 2.521e+010 1.000e+003 4.155e-001 1.907e-003 
2.639e-003 1.058e+008 2.513e+010 1.000e+003 4.166e-001 1.908e-003 
2.640e-003 1.058e+008 2.505e+010 1.000e+003 4.183e-001 1.908e-003 
2.641e-003 1.058e+008 2.510e+010 1.000e+003 4.172e-001 1.909e-003 
2.642e-003 1.058e+008 2.524e+010 1.000e+003 4.200e-001 1.910e-003 
2.643e-003 1.058e+008 2.536e+010 1.000e+003 4.234e-001 1.911e-003 
2.644e-003 1.058e+008 2.550e+010 1.000e+003 4.287e-001 1.912e-003 
2.645e-003 1.058e+008 2.560e+010 1.000e+003 4.323e-001 1.913e-003 
2.646e-003 1.058e+008 2.575e+010 1.000e+003 4.382e-001 1.914e-003 
2.647e-003 1.058e+008 2.588e+010 1.000e+003 4.455e-001 1.915e-003 
2.648e-003 1.058e+008 2.601e+010 1.000e+003 4.527e-001 1.915e-003 
2.649e-003 1.058e+008 2.615e+010 1.000e+003 4.564e-001 1.916e-003 
2.649e-003 1.058e+008 2.621e+010 1.000e+003 4.609e-001 1.917e-003 
2.650e-003 1.058e+008 2.637e+010 1.000e+003 4.652e-001 1.918e-003 
2.651e-003 1.058e+008 2.655e+010 1.000e+003 4.705e-001 1.919e-003 
2.652e-003 1.058e+008 2.673e+010 1.000e+003 4.759e-001 1.920e-003 
2.653e-003 1.058e+008 2.659e+010 1.000e+003 4.753e-001 1.921e-003 
2.654e-003 1.058e+008 2.663e+010 1.000e+003 4.784e-001 1.922e-003 
2.655e-003 1.058e+008 2.671e+010 1.000e+003 4.802e-001 1.923e-003 
2.656e-003 1.058e+008 2.684e+010 1.000e+003 4.770e-001 1.924e-003 
2.657e-003 1.058e+008 2.694e+010 1.000e+003 4.791e-001 1.925e-003 
2.658e-003 1.058e+008 2.707e+010 1.000e+003 4.815e-001 1.926e-003 
2.659e-003 1.058e+008 2.717e+010 1.000e+003 4.834e-001 1.927e-003 
2.660e-003 1.058e+008 2.730e+010 1.000e+003 4.865e-001 1.928e-003 
2.661e-003 1.058e+008 2.737e+010 1.000e+003 4.883e-001 1.929e-003 
2.662e-003 1.058e+008 2.743e+010 1.000e+003 4.925e-001 1.930e-003 
2.663e-003 1.058e+008 2.749e+010 1.000e+003 4.861e-001 1.931e-003 
2.664e-003 1.058e+008 2.759e+010 1.000e+003 4.807e-001 1.932e-003 
2.665e-003 1.058e+008 2.771e+010 1.000e+003 4.911e-001 1.933e-003 
2.666e-003 1.058e+008 2.779e+010 1.000e+003 4.889e-001 1.934e-003 
2.667e-003 1.058e+008 2.790e+010 1.000e+003 4.904e-001 1.935e-003 
2.667e-003 1.058e+008 2.783e+010 1.000e+003 4.898e-001 1.936e-003 
2.668e-003 1.057e+008 2.788e+010 1.000e+003 4.977e-001 1.937e-003 
2.669e-003 1.057e+008 2.789e+010 1.000e+003 5.010e-001 1.938e-003 
2.670e-003 1.057e+008 2.740e+010 1.000e+003 4.851e-001 1.939e-003 
2.671e-003 1.057e+008 2.740e+010 1.000e+003 4.908e-001 1.940e-003 
2.672e-003 1.057e+008 2.740e+010 1.000e+003 4.830e-001 1.941e-003 
2.673e-003 1.057e+008 2.742e+010 1.000e+003 4.834e-001 1.942e-003 
2.674e-003 1.057e+008 2.747e+010 1.000e+003 4.878e-001 1.943e-003 
2.675e-003 1.057e+008 2.717e+010 1.000e+003 4.956e-001 1.944e-003 
2.676e-003 1.058e+008 2.666e+010 1.000e+003 4.859e-001 1.945e-003 
2.677e-003 1.058e+008 2.644e+010 1.000e+003 4.736e-001 1.945e-003 
2.678e-003 1.058e+008 2.634e+010 1.000e+003 4.718e-001 1.946e-003 
2.679e-003 1.058e+008 2.634e+010 1.000e+003 4.733e-001 1.947e-003 
2.680e-003 1.058e+008 2.635e+010 1.000e+003 4.752e-001 1.948e-003 
2.681e-003 1.058e+008 2.642e+010 1.000e+003 4.775e-001 1.949e-003 
2.682e-003 1.058e+008 2.647e+010 1.000e+003 4.819e-001 1.950e-003 
2.683e-003 1.058e+008 2.654e+010 1.000e+003 4.837e-001 1.951e-003 
2.684e-003 1.058e+008 2.667e+010 1.000e+003 4.887e-001 1.952e-003 
2.685e-003 1.058e+008 2.684e+010 1.000e+003 4.907e-001 1.953e-003 
2.685e-003 1.058e+008 2.702e+010 1.000e+003 4.876e-001 1.954e-003 
2.686e-003 1.058e+008 2.724e+010 1.000e+003 5.008e-001 1.955e-003 
2.687e-003 1.058e+008 2.736e+010 1.000e+003 5.092e-001 1.956e-003 
2.688e-003 1.057e+008 2.757e+010 1.000e+003 5.111e-001 1.957e-003 
2.689e-003 1.057e+008 2.786e+010 1.000e+003 5.221e-001 1.958e-003 
2.690e-003 1.057e+008 2.809e+010 1.000e+003 5.355e-001 1.959e-003 
2.691e-003 1.057e+008 2.822e+010 1.000e+003 5.461e-001 1.960e-003 
2.692e-003 1.056e+008 2.846e+010 1.000e+003 5.522e-001 1.961e-003 
2.693e-003 1.056e+008 2.877e+010 1.000e+003 5.565e-001 1.963e-003 
2.694e-003 1.056e+008 2.912e+010 1.000e+003 5.611e-001 1.964e-003 
2.695e-003 1.055e+008 2.941e+010 1.000e+003 5.627e-001 1.965e-003 
2.696e-003 1.055e+008 2.967e+010 1.000e+003 5.713e-001 1.966e-003 
2.697e-003 1.054e+008 3.002e+010 1.000e+003 5.768e-001 1.968e-003 
2.698e-003 1.054e+008 3.038e+010 1.000e+003 5.825e-001 1.969e-003 
2.699e-003 1.053e+008 3.084e+010 1.000e+003 5.862e-001 1.970e-003 
2.700e-003 1.053e+008 3.126e+010 1.000e+003 5.871e-001 1.972e-003 
2.701e-003 1.052e+008 3.161e+010 1.000e+003 5.863e-001 1.973e-003 
2.702e-003 1.051e+008 3.201e+010 1.000e+003 5.821e-001 1.974e-003 
2.703e-003 1.051e+008 3.195e+010 1.000e+003 5.837e-001 1.976e-003 
2.703e-003 1.050e+008 3.215e+010 1.000e+003 5.839e-001 1.977e-003 
2.704e-003 1.049e+008 3.254e+010 1.000e+003 5.874e-001 1.979e-003 
2.705e-003 1.048e+008 3.303e+010 1.000e+003 5.909e-001 1.980e-003 
2.706e-003 1.048e+008 3.359e+010 1.000e+003 5.888e-001 1.982e-003 
2.707e-003 1.047e+008 3.419e+010 1.000e+003 5.978e-001 1.983e-003 
2.708e-003 1.046e+008 3.491e+010 1.000e+003 5.998e-001 1.985e-003 
2.709e-003 1.045e+008 3.566e+010 1.000e+003 5.984e-001 1.986e-003 
2.710e-003 1.044e+008 3.639e+010 1.000e+003 5.937e-001 1.988e-003 
2.711e-003 1.043e+008 3.710e+010 1.000e+003 5.923e-001 1.990e-003 
2.712e-003 1.042e+008 3.744e+010 1.000e+003 5.839e-001 1.991e-003 
2.713e-003 1.041e+008 3.790e+010 1.000e+003 5.804e-001 1.993e-003 
2.714e-003 1.040e+008 3.850e+010 1.000e+003 5.799e-001 1.995e-003 
2.715e-003 1.039e+008 3.922e+010 1.000e+003 5.839e-001 1.996e-003 
2.716e-003 1.038e+008 3.963e+010 1.000e+003 5.850e-001 1.998e-003 
2.717e-003 1.037e+008 3.978e+010 1.000e+003 5.846e-001 2.000e-003 
2.718e-003 1.036e+008 4.042e+010 1.000e+003 5.883e-001 2.001e-003 
2.719e-003 1.035e+008 4.105e+010 1.000e+003 5.902e-001 2.003e-003 
2.720e-003 1.034e+008 4.122e+010 1.000e+003 5.908e-001 2.004e-003 
2.721e-003 1.033e+008 4.159e+010 1.000e+003 5.896e-001 2.006e-003 
2.721e-003 1.032e+008 4.156e+010 1.000e+003 5.890e-001 2.008e-003 
