# Supplementary material for: Strain rate dependency of dislocation plasticity
Source: Nat Commun. 2021 Mar 23;12:1845. doi: 10.1038/s41467-021-21939-1 (PMC7988163; doi:10.1038/s41467-021-21939-1)
Supplement: Supplementary file 3 — Supplementary Data 1 [file 41467_2021_21939_MOESM3_ESM.zip › Supplementary Data 1/DDDSimulationSet3/StrainRate=1e3s-1/InitialDislocationDensity=2.0e9m-2.dat]

#strain(1), stress(Pa), dislocation density(m-2), strain rate(s-1), mean dislocation velocity(km/s), plastic strain(1)
9.990e-006 1.442e+006 2.016e+009 1.000e+003 9.537e-003 9.460e-009 
1.999e-005 2.883e+006 2.016e+009 1.000e+003 1.864e-002 3.771e-008 
2.999e-005 4.322e+006 2.016e+009 1.000e+003 2.768e-002 8.466e-008 
3.999e-005 5.759e+006 2.016e+009 1.000e+003 3.661e-002 1.501e-007 
4.999e-005 7.192e+006 2.016e+009 1.000e+003 4.544e-002 2.337e-007 
5.999e-005 8.623e+006 2.016e+009 1.000e+003 5.383e-002 3.352e-007 
6.999e-005 1.005e+007 2.018e+009 1.000e+003 6.244e-002 4.541e-007 
7.999e-005 1.148e+007 2.018e+009 1.000e+003 7.185e-002 5.908e-007 
8.999e-005 1.290e+007 2.016e+009 1.000e+003 8.026e-002 7.465e-007 
9.999e-005 1.432e+007 2.016e+009 1.000e+003 8.869e-002 9.194e-007 
1.100e-004 1.574e+007 2.016e+009 1.000e+003 9.681e-002 1.109e-006 
1.199e-004 1.715e+007 2.016e+009 1.000e+003 1.049e-001 1.315e-006 
1.299e-004 1.856e+007 2.015e+009 1.000e+003 1.134e-001 1.539e-006 
1.399e-004 1.997e+007 2.015e+009 1.000e+003 1.213e-001 1.780e-006 
1.499e-004 2.138e+007 2.015e+009 1.000e+003 1.296e-001 2.037e-006 
1.599e-004 2.279e+007 2.015e+009 1.000e+003 1.374e-001 2.311e-006 
1.699e-004 2.419e+007 2.015e+009 1.000e+003 1.454e-001 2.600e-006 
1.799e-004 2.559e+007 2.015e+009 1.000e+003 1.535e-001 2.907e-006 
1.876e-004 2.667e+007 2.015e+009 1.000e+003 1.592e-001 3.152e-006 
1.976e-004 2.807e+007 2.015e+009 1.000e+003 1.671e-001 3.487e-006 
2.076e-004 2.946e+007 2.015e+009 1.000e+003 1.747e-001 3.837e-006 
2.176e-004 3.085e+007 2.015e+009 1.000e+003 1.819e-001 4.200e-006 
2.252e-004 3.191e+007 2.015e+009 1.000e+003 1.873e-001 4.488e-006 
2.352e-004 3.330e+007 2.015e+009 1.000e+003 1.952e-001 4.880e-006 
2.452e-004 3.468e+007 2.015e+009 1.000e+003 2.033e-001 5.288e-006 
2.552e-004 3.607e+007 2.015e+009 1.000e+003 2.110e-001 5.713e-006 
2.652e-004 3.745e+007 2.015e+009 1.000e+003 2.190e-001 6.154e-006 
2.752e-004 3.883e+007 2.015e+009 1.000e+003 2.266e-001 6.611e-006 
2.852e-004 4.021e+007 2.015e+009 1.000e+003 2.342e-001 7.083e-006 
2.952e-004 4.158e+007 2.015e+009 1.000e+003 2.421e-001 7.572e-006 
3.052e-004 4.296e+007 2.015e+009 1.000e+003 2.490e-001 8.076e-006 
3.152e-004 4.433e+007 2.015e+009 1.000e+003 2.562e-001 8.594e-006 
3.252e-004 4.569e+007 2.014e+009 1.000e+003 2.639e-001 9.128e-006 
3.352e-004 4.706e+007 2.014e+009 1.000e+003 2.708e-001 9.675e-006 
3.452e-004 4.842e+007 2.014e+009 1.000e+003 2.781e-001 1.024e-005 
3.552e-004 4.978e+007 2.015e+009 1.000e+003 2.853e-001 1.082e-005 
3.652e-004 5.114e+007 2.015e+009 1.000e+003 2.913e-001 1.141e-005 
3.752e-004 5.250e+007 2.015e+009 1.000e+003 2.983e-001 1.201e-005 
3.852e-004 5.386e+007 2.015e+009 1.000e+003 3.052e-001 1.263e-005 
3.952e-004 5.521e+007 2.015e+009 1.000e+003 3.122e-001 1.326e-005 
4.052e-004 5.656e+007 2.014e+009 1.000e+003 3.194e-001 1.391e-005 
4.152e-004 5.791e+007 2.014e+009 1.000e+003 3.262e-001 1.458e-005 
4.252e-004 5.926e+007 2.014e+009 1.000e+003 3.329e-001 1.525e-005 
4.352e-004 6.061e+007 2.014e+009 1.000e+003 3.398e-001 1.594e-005 
4.452e-004 6.195e+007 2.014e+009 1.000e+003 3.463e-001 1.665e-005 
4.552e-004 6.329e+007 2.014e+009 1.000e+003 3.527e-001 1.736e-005 
4.652e-004 6.463e+007 2.014e+009 1.000e+003 3.586e-001 1.809e-005 
4.751e-004 6.597e+007 2.014e+009 1.000e+003 3.640e-001 1.883e-005 
4.851e-004 6.731e+007 2.014e+009 1.000e+003 3.707e-001 1.959e-005 
4.951e-004 6.864e+007 2.014e+009 1.000e+003 3.776e-001 2.035e-005 
5.051e-004 6.997e+007 2.014e+009 1.000e+003 3.840e-001 2.114e-005 
5.151e-004 7.131e+007 2.014e+009 1.000e+003 3.900e-001 2.193e-005 
5.251e-004 7.263e+007 2.014e+009 1.000e+003 3.961e-001 2.274e-005 
5.351e-004 7.396e+007 2.014e+009 1.000e+003 4.015e-001 2.356e-005 
5.451e-004 7.529e+007 2.014e+009 1.000e+003 4.081e-001 2.439e-005 
5.551e-004 7.661e+007 2.014e+009 1.000e+003 4.137e-001 2.523e-005 
5.651e-004 7.793e+007 2.014e+009 1.000e+003 4.192e-001 2.609e-005 
5.751e-004 7.925e+007 2.014e+009 1.000e+003 4.250e-001 2.695e-005 
5.851e-004 8.057e+007 2.014e+009 1.000e+003 4.310e-001 2.783e-005 
5.951e-004 8.189e+007 2.014e+009 1.000e+003 4.372e-001 2.872e-005 
6.051e-004 8.320e+007 2.014e+009 1.000e+003 4.426e-001 2.963e-005 
6.151e-004 8.452e+007 2.014e+009 1.000e+003 4.483e-001 3.054e-005 
6.251e-004 8.583e+007 2.014e+009 1.000e+003 4.541e-001 3.147e-005 
6.351e-004 8.714e+007 2.014e+009 1.000e+003 4.593e-001 3.241e-005 
6.451e-004 8.845e+007 2.014e+009 1.000e+003 4.643e-001 3.335e-005 
6.551e-004 8.976e+007 2.014e+009 1.000e+003 4.701e-001 3.431e-005 
6.651e-004 9.106e+007 2.014e+009 1.000e+003 4.758e-001 3.528e-005 
6.751e-004 9.237e+007 2.014e+009 1.000e+003 4.810e-001 3.626e-005 
6.851e-004 9.367e+007 2.014e+009 1.000e+003 4.866e-001 3.726e-005 
6.951e-004 9.497e+007 2.014e+009 1.000e+003 4.919e-001 3.826e-005 
7.051e-004 9.627e+007 2.014e+009 1.000e+003 4.967e-001 3.928e-005 
7.151e-004 9.757e+007 2.014e+009 1.000e+003 5.011e-001 4.030e-005 
7.251e-004 9.886e+007 2.014e+009 1.000e+003 5.064e-001 4.133e-005 
7.351e-004 1.002e+008 2.014e+009 1.000e+003 5.116e-001 4.238e-005 
7.451e-004 1.014e+008 2.014e+009 1.000e+003 5.169e-001 4.344e-005 
7.551e-004 1.027e+008 2.014e+009 1.000e+003 5.223e-001 4.450e-005 
7.651e-004 1.040e+008 2.014e+009 1.000e+003 5.268e-001 4.558e-005 
7.751e-004 1.053e+008 2.014e+009 1.000e+003 5.302e-001 4.666e-005 
7.851e-004 1.066e+008 2.014e+009 1.000e+003 5.356e-001 4.775e-005 
7.951e-004 1.079e+008 2.014e+009 1.000e+003 5.411e-001 4.886e-005 
8.051e-004 1.092e+008 2.014e+009 1.000e+003 5.459e-001 4.997e-005 
8.151e-004 1.105e+008 2.014e+009 1.000e+003 5.505e-001 5.110e-005 
8.251e-004 1.117e+008 2.014e+009 1.000e+003 5.552e-001 5.224e-005 
8.351e-004 1.130e+008 2.014e+009 1.000e+003 5.596e-001 5.338e-005 
8.450e-004 1.143e+008 2.014e+009 1.000e+003 5.639e-001 5.453e-005 
8.550e-004 1.156e+008 2.014e+009 1.000e+003 5.685e-001 5.569e-005 
8.650e-004 1.168e+008 2.013e+009 1.000e+003 5.735e-001 5.686e-005 
8.750e-004 1.181e+008 2.013e+009 1.000e+003 5.781e-001 5.804e-005 
8.850e-004 1.194e+008 2.014e+009 1.000e+003 5.826e-001 5.923e-005 
8.950e-004 1.207e+008 2.013e+009 1.000e+003 5.867e-001 6.043e-005 
9.050e-004 1.219e+008 2.014e+009 1.000e+003 5.905e-001 6.164e-005 
9.150e-004 1.232e+008 2.014e+009 1.000e+003 5.951e-001 6.286e-005 
9.250e-004 1.245e+008 2.014e+009 1.000e+003 6.001e-001 6.408e-005 
9.350e-004 1.257e+008 2.013e+009 1.000e+003 6.042e-001 6.532e-005 
9.450e-004 1.270e+008 2.014e+009 1.000e+003 6.079e-001 6.656e-005 
9.550e-004 1.283e+008 2.014e+009 1.000e+003 6.117e-001 6.782e-005 
9.650e-004 1.295e+008 2.014e+009 1.000e+003 6.163e-001 6.908e-005 
9.750e-004 1.308e+008 2.014e+009 1.000e+003 6.202e-001 7.035e-005 
9.850e-004 1.321e+008 2.013e+009 1.000e+003 6.250e-001 7.163e-005 
9.950e-004 1.333e+008 2.013e+009 1.000e+003 6.286e-001 7.291e-005 
1.005e-003 1.346e+008 2.013e+009 1.000e+003 6.327e-001 7.421e-005 
1.015e-003 1.358e+008 2.013e+009 1.000e+003 6.363e-001 7.551e-005 
1.025e-003 1.371e+008 2.013e+009 1.000e+003 6.402e-001 7.682e-005 
1.035e-003 1.383e+008 2.013e+009 1.000e+003 6.447e-001 7.814e-005 
1.045e-003 1.396e+008 2.013e+009 1.000e+003 6.483e-001 7.947e-005 
1.055e-003 1.408e+008 2.013e+009 1.000e+003 6.523e-001 8.080e-005 
1.065e-003 1.421e+008 2.013e+009 1.000e+003 6.556e-001 8.214e-005 
1.075e-003 1.433e+008 2.013e+009 1.000e+003 6.593e-001 8.349e-005 
1.085e-003 1.446e+008 2.013e+009 1.000e+003 6.631e-001 8.485e-005 
1.095e-003 1.458e+008 2.013e+009 1.000e+003 6.673e-001 8.621e-005 
1.105e-003 1.471e+008 2.013e+009 1.000e+003 6.709e-001 8.759e-005 
1.115e-003 1.483e+008 2.013e+009 1.000e+003 6.740e-001 8.897e-005 
1.125e-003 1.496e+008 2.013e+009 1.000e+003 6.779e-001 9.036e-005 
1.135e-003 1.508e+008 2.013e+009 1.000e+003 6.815e-001 9.175e-005 
1.145e-003 1.521e+008 2.013e+009 1.000e+003 6.849e-001 9.316e-005 
1.155e-003 1.533e+008 2.013e+009 1.000e+003 6.888e-001 9.457e-005 
1.165e-003 1.546e+008 2.013e+009 1.000e+003 6.919e-001 9.599e-005 
1.175e-003 1.558e+008 2.013e+009 1.000e+003 6.955e-001 9.741e-005 
1.185e-003 1.570e+008 2.013e+009 1.000e+003 6.992e-001 9.884e-005 
1.195e-003 1.583e+008 2.013e+009 1.000e+003 7.029e-001 1.003e-004 
1.205e-003 1.595e+008 2.013e+009 1.000e+003 7.060e-001 1.017e-004 
1.215e-003 1.607e+008 2.013e+009 1.000e+003 7.089e-001 1.032e-004 
1.225e-003 1.620e+008 2.013e+009 1.000e+003 7.123e-001 1.046e-004 
1.235e-003 1.632e+008 2.013e+009 1.000e+003 7.162e-001 1.061e-004 
1.245e-003 1.644e+008 2.013e+009 1.000e+003 7.193e-001 1.076e-004 
1.255e-003 1.657e+008 2.013e+009 1.000e+003 7.225e-001 1.091e-004 
1.265e-003 1.669e+008 2.013e+009 1.000e+003 7.255e-001 1.105e-004 
1.275e-003 1.681e+008 2.013e+009 1.000e+003 7.289e-001 1.120e-004 
1.285e-003 1.694e+008 2.013e+009 1.000e+003 7.324e-001 1.135e-004 
1.295e-003 1.706e+008 2.013e+009 1.000e+003 7.356e-001 1.150e-004 
1.305e-003 1.718e+008 2.013e+009 1.000e+003 7.378e-001 1.166e-004 
1.315e-003 1.730e+008 2.013e+009 1.000e+003 7.411e-001 1.181e-004 
1.325e-003 1.743e+008 2.013e+009 1.000e+003 7.444e-001 1.196e-004 
1.335e-003 1.755e+008 2.013e+009 1.000e+003 7.478e-001 1.211e-004 
1.345e-003 1.767e+008 2.013e+009 1.000e+003 7.505e-001 1.227e-004 
1.355e-003 1.779e+008 2.013e+009 1.000e+003 7.537e-001 1.242e-004 
1.365e-003 1.792e+008 2.013e+009 1.000e+003 7.566e-001 1.258e-004 
1.375e-003 1.804e+008 2.013e+009 1.000e+003 7.599e-001 1.273e-004 
1.385e-003 1.816e+008 2.013e+009 1.000e+003 7.628e-001 1.289e-004 
1.395e-003 1.828e+008 2.013e+009 1.000e+003 7.658e-001 1.305e-004 
1.405e-003 1.840e+008 2.013e+009 1.000e+003 7.683e-001 1.320e-004 
1.415e-003 1.853e+008 2.013e+009 1.000e+003 7.713e-001 1.336e-004 
1.425e-003 1.865e+008 2.013e+009 1.000e+003 7.740e-001 1.352e-004 
1.435e-003 1.877e+008 2.013e+009 1.000e+003 7.770e-001 1.368e-004 
1.445e-003 1.889e+008 2.013e+009 1.000e+003 7.795e-001 1.384e-004 
1.455e-003 1.901e+008 2.013e+009 1.000e+003 7.826e-001 1.400e-004 
1.465e-003 1.913e+008 2.013e+009 1.000e+003 7.853e-001 1.416e-004 
1.475e-003 1.925e+008 2.013e+009 1.000e+003 7.879e-001 1.432e-004 
1.485e-003 1.938e+008 2.013e+009 1.000e+003 7.910e-001 1.448e-004 
1.495e-003 1.950e+008 2.013e+009 1.000e+003 7.934e-001 1.465e-004 
1.505e-003 1.962e+008 2.013e+009 1.000e+003 7.959e-001 1.481e-004 
1.515e-003 1.974e+008 2.013e+009 1.000e+003 7.991e-001 1.497e-004 
1.525e-003 1.986e+008 2.013e+009 1.000e+003 8.016e-001 1.514e-004 
1.535e-003 1.998e+008 2.013e+009 1.000e+003 8.035e-001 1.530e-004 
1.545e-003 2.010e+008 2.013e+009 1.000e+003 8.063e-001 1.547e-004 
1.555e-003 2.022e+008 2.013e+009 1.000e+003 8.091e-001 1.563e-004 
1.565e-003 2.034e+008 2.013e+009 1.000e+003 8.119e-001 1.580e-004 
1.575e-003 2.046e+008 2.013e+009 1.000e+003 8.140e-001 1.597e-004 
1.585e-003 2.058e+008 2.013e+009 1.000e+003 8.163e-001 1.613e-004 
1.595e-003 2.070e+008 2.013e+009 1.000e+003 8.194e-001 1.630e-004 
1.605e-003 2.082e+008 2.013e+009 1.000e+003 8.219e-001 1.647e-004 
1.615e-003 2.094e+008 2.013e+009 1.000e+003 8.246e-001 1.664e-004 
1.625e-003 2.106e+008 2.013e+009 1.000e+003 8.263e-001 1.681e-004 
1.635e-003 2.118e+008 2.013e+009 1.000e+003 8.288e-001 1.698e-004 
1.645e-003 2.130e+008 2.013e+009 1.000e+003 8.315e-001 1.715e-004 
1.655e-003 2.142e+008 2.013e+009 1.000e+003 8.340e-001 1.732e-004 
1.665e-003 2.154e+008 2.013e+009 1.000e+003 8.361e-001 1.749e-004 
1.675e-003 2.166e+008 2.013e+009 1.000e+003 8.383e-001 1.766e-004 
1.685e-003 2.178e+008 2.013e+009 1.000e+003 8.407e-001 1.783e-004 
1.695e-003 2.190e+008 2.013e+009 1.000e+003 8.431e-001 1.801e-004 
1.705e-003 2.202e+008 2.013e+009 1.000e+003 8.452e-001 1.818e-004 
1.715e-003 2.214e+008 2.013e+009 1.000e+003 8.478e-001 1.835e-004 
1.725e-003 2.226e+008 2.013e+009 1.000e+003 8.495e-001 1.853e-004 
1.735e-003 2.238e+008 2.013e+009 1.000e+003 8.523e-001 1.870e-004 
1.745e-003 2.250e+008 2.013e+009 1.000e+003 8.543e-001 1.888e-004 
1.755e-003 2.262e+008 2.013e+009 1.000e+003 8.562e-001 1.905e-004 
1.765e-003 2.274e+008 2.013e+009 1.000e+003 8.587e-001 1.923e-004 
1.775e-003 2.286e+008 2.013e+009 1.000e+003 8.612e-001 1.941e-004 
1.785e-003 2.298e+008 2.013e+009 1.000e+003 8.629e-001 1.958e-004 
1.795e-003 2.309e+008 2.013e+009 1.000e+003 8.649e-001 1.976e-004 
1.805e-003 2.321e+008 2.013e+009 1.000e+003 8.673e-001 1.994e-004 
1.815e-003 2.333e+008 2.013e+009 1.000e+003 8.695e-001 2.012e-004 
1.825e-003 2.345e+008 2.013e+009 1.000e+003 8.716e-001 2.030e-004 
1.835e-003 2.357e+008 2.013e+009 1.000e+003 8.733e-001 2.047e-004 
1.845e-003 2.369e+008 2.013e+009 1.000e+003 8.750e-001 2.065e-004 
1.855e-003 2.381e+008 2.013e+009 1.000e+003 8.781e-001 2.083e-004 
1.865e-003 2.392e+008 2.013e+009 1.000e+003 8.794e-001 2.101e-004 
1.875e-003 2.404e+008 2.013e+009 1.000e+003 8.817e-001 2.120e-004 
1.885e-003 2.416e+008 2.013e+009 1.000e+003 8.840e-001 2.138e-004 
1.895e-003 2.428e+008 2.013e+009 1.000e+003 8.854e-001 2.156e-004 
1.905e-003 2.440e+008 2.013e+009 1.000e+003 8.872e-001 2.174e-004 
1.915e-003 2.452e+008 2.013e+009 1.000e+003 8.897e-001 2.192e-004 
1.925e-003 2.463e+008 2.013e+009 1.000e+003 8.916e-001 2.211e-004 
1.935e-003 2.475e+008 2.013e+009 1.000e+003 8.934e-001 2.229e-004 
1.945e-003 2.487e+008 2.013e+009 1.000e+003 8.950e-001 2.247e-004 
1.955e-003 2.499e+008 2.013e+009 1.000e+003 8.971e-001 2.266e-004 
1.965e-003 2.511e+008 2.013e+009 1.000e+003 8.989e-001 2.284e-004 
1.975e-003 2.522e+008 2.013e+009 1.000e+003 9.009e-001 2.302e-004 
1.985e-003 2.534e+008 2.013e+009 1.000e+003 9.028e-001 2.321e-004 
1.995e-003 2.546e+008 2.013e+009 1.000e+003 9.048e-001 2.340e-004 
2.005e-003 2.558e+008 2.012e+009 1.000e+003 9.066e-001 2.358e-004 
2.015e-003 2.570e+008 2.012e+009 1.000e+003 9.080e-001 2.377e-004 
2.025e-003 2.581e+008 2.013e+009 1.000e+003 9.100e-001 2.395e-004 
2.035e-003 2.593e+008 2.012e+009 1.000e+003 9.121e-001 2.414e-004 
2.045e-003 2.605e+008 2.013e+009 1.000e+003 9.140e-001 2.433e-004 
2.055e-003 2.617e+008 2.012e+009 1.000e+003 9.157e-001 2.452e-004 
2.065e-003 2.628e+008 2.013e+009 1.000e+003 9.170e-001 2.470e-004 
2.075e-003 2.640e+008 2.012e+009 1.000e+003 9.188e-001 2.489e-004 
2.085e-003 2.652e+008 2.012e+009 1.000e+003 9.209e-001 2.508e-004 
2.095e-003 2.663e+008 2.012e+009 1.000e+003 9.222e-001 2.527e-004 
2.105e-003 2.675e+008 2.012e+009 1.000e+003 9.239e-001 2.546e-004 
2.115e-003 2.687e+008 2.012e+009 1.000e+003 9.255e-001 2.565e-004 
2.125e-003 2.699e+008 2.012e+009 1.000e+003 9.277e-001 2.584e-004 
2.135e-003 2.710e+008 2.012e+009 1.000e+003 9.290e-001 2.603e-004 
2.145e-003 2.722e+008 2.012e+009 1.000e+003 9.305e-001 2.622e-004 
2.155e-003 2.734e+008 2.012e+009 1.000e+003 9.324e-001 2.641e-004 
2.165e-003 2.745e+008 2.012e+009 1.000e+003 9.338e-001 2.660e-004 
2.175e-003 2.757e+008 2.012e+009 1.000e+003 9.352e-001 2.680e-004 
2.185e-003 2.769e+008 2.012e+009 1.000e+003 9.374e-001 2.699e-004 
2.195e-003 2.780e+008 2.012e+009 1.000e+003 9.385e-001 2.718e-004 
2.205e-003 2.792e+008 2.012e+009 1.000e+003 9.402e-001 2.737e-004 
2.215e-003 2.804e+008 2.012e+009 1.000e+003 9.420e-001 2.757e-004 
2.225e-003 2.815e+008 2.012e+009 1.000e+003 9.434e-001 2.776e-004 
2.235e-003 2.827e+008 2.012e+009 1.000e+003 9.449e-001 2.795e-004 
2.245e-003 2.839e+008 2.012e+009 1.000e+003 9.461e-001 2.815e-004 
2.255e-003 2.850e+008 2.012e+009 1.000e+003 9.481e-001 2.834e-004 
2.265e-003 2.862e+008 2.012e+009 1.000e+003 9.496e-001 2.854e-004 
2.275e-003 2.874e+008 2.012e+009 1.000e+003 9.506e-001 2.873e-004 
2.285e-003 2.885e+008 2.012e+009 1.000e+003 9.523e-001 2.893e-004 
2.295e-003 2.897e+008 2.012e+009 1.000e+003 9.536e-001 2.912e-004 
2.305e-003 2.909e+008 2.012e+009 1.000e+003 9.556e-001 2.932e-004 
2.315e-003 2.920e+008 2.012e+009 1.000e+003 9.563e-001 2.952e-004 
2.325e-003 2.932e+008 2.012e+009 1.000e+003 9.583e-001 2.971e-004 
2.335e-003 2.943e+008 2.012e+009 1.000e+003 9.598e-001 2.991e-004 
2.345e-003 2.955e+008 2.012e+009 1.000e+003 9.612e-001 3.011e-004 
2.355e-003 2.967e+008 2.012e+009 1.000e+003 9.626e-001 3.030e-004 
2.365e-003 2.978e+008 2.012e+009 1.000e+003 9.640e-001 3.050e-004 
2.375e-003 2.990e+008 2.012e+009 1.000e+003 9.655e-001 3.070e-004 
2.385e-003 3.001e+008 2.012e+009 1.000e+003 9.666e-001 3.090e-004 
2.395e-003 3.013e+008 2.012e+009 1.000e+003 9.682e-001 3.110e-004 
2.405e-003 3.025e+008 2.012e+009 1.000e+003 9.695e-001 3.129e-004 
2.415e-003 3.036e+008 2.012e+009 1.000e+003 9.709e-001 3.149e-004 
2.425e-003 3.048e+008 2.012e+009 1.000e+003 9.720e-001 3.169e-004 
2.435e-003 3.059e+008 2.012e+009 1.000e+003 9.735e-001 3.189e-004 
2.445e-003 3.071e+008 2.012e+009 1.000e+003 9.751e-001 3.209e-004 
2.455e-003 3.082e+008 2.012e+009 1.000e+003 9.760e-001 3.229e-004 
2.465e-003 3.094e+008 2.012e+009 1.000e+003 9.775e-001 3.249e-004 
2.475e-003 3.106e+008 2.012e+009 1.000e+003 9.784e-001 3.269e-004 
2.485e-003 3.117e+008 2.012e+009 1.000e+003 9.801e-001 3.290e-004 
2.495e-003 3.129e+008 2.012e+009 1.000e+003 9.811e-001 3.310e-004 
2.505e-003 3.140e+008 2.012e+009 1.000e+003 9.824e-001 3.330e-004 
2.515e-003 3.152e+008 2.012e+009 1.000e+003 9.837e-001 3.350e-004 
2.525e-003 3.163e+008 2.012e+009 1.000e+003 9.849e-001 3.370e-004 
2.535e-003 3.175e+008 2.012e+009 1.000e+003 9.862e-001 3.390e-004 
2.545e-003 3.186e+008 2.012e+009 1.000e+003 9.878e-001 3.411e-004 
2.555e-003 3.198e+008 2.012e+009 1.000e+003 9.889e-001 3.431e-004 
2.565e-003 3.209e+008 2.012e+009 1.000e+003 9.898e-001 3.451e-004 
2.575e-003 3.221e+008 2.012e+009 1.000e+003 9.911e-001 3.472e-004 
2.585e-003 3.232e+008 2.012e+009 1.000e+003 9.926e-001 3.492e-004 
2.595e-003 3.244e+008 2.012e+009 1.000e+003 9.932e-001 3.512e-004 
2.605e-003 3.255e+008 2.012e+009 1.000e+003 9.949e-001 3.533e-004 
2.615e-003 3.267e+008 2.012e+009 1.000e+003 9.960e-001 3.553e-004 
2.625e-003 3.278e+008 2.012e+009 1.000e+003 9.971e-001 3.574e-004 
2.635e-003 3.290e+008 2.012e+009 1.000e+003 9.978e-001 3.594e-004 
2.645e-003 3.301e+008 2.012e+009 1.000e+003 9.992e-001 3.615e-004 
2.655e-003 3.313e+008 2.012e+009 1.000e+003 1.001e+000 3.635e-004 
2.665e-003 3.324e+008 2.012e+009 1.000e+003 1.001e+000 3.656e-004 
2.675e-003 3.336e+008 2.012e+009 1.000e+003 1.003e+000 3.676e-004 
2.685e-003 3.347e+008 2.012e+009 1.000e+003 1.004e+000 3.697e-004 
2.695e-003 3.359e+008 2.012e+009 1.000e+003 1.005e+000 3.717e-004 
2.705e-003 3.370e+008 2.012e+009 1.000e+003 1.006e+000 3.738e-004 
2.715e-003 3.382e+008 2.012e+009 1.000e+003 1.007e+000 3.759e-004 
2.725e-003 3.393e+008 2.012e+009 1.000e+003 1.008e+000 3.779e-004 
2.735e-003 3.405e+008 2.012e+009 1.000e+003 1.009e+000 3.800e-004 
2.745e-003 3.416e+008 2.012e+009 1.000e+003 1.010e+000 3.821e-004 
2.755e-003 3.428e+008 2.012e+009 1.000e+003 1.011e+000 3.842e-004 
2.765e-003 3.439e+008 2.012e+009 1.000e+003 1.012e+000 3.862e-004 
2.775e-003 3.451e+008 2.012e+009 1.000e+003 1.014e+000 3.883e-004 
2.785e-003 3.462e+008 2.012e+009 1.000e+003 1.014e+000 3.904e-004 
2.795e-003 3.473e+008 2.012e+009 1.000e+003 1.016e+000 3.925e-004 
2.805e-003 3.485e+008 2.012e+009 1.000e+003 1.016e+000 3.946e-004 
2.815e-003 3.496e+008 2.012e+009 1.000e+003 1.018e+000 3.966e-004 
2.825e-003 3.508e+008 2.012e+009 1.000e+003 1.019e+000 3.987e-004 
2.835e-003 3.519e+008 2.012e+009 1.000e+003 1.020e+000 4.008e-004 
2.845e-003 3.531e+008 2.012e+009 1.000e+003 1.021e+000 4.029e-004 
2.855e-003 3.542e+008 2.012e+009 1.000e+003 1.022e+000 4.050e-004 
2.865e-003 3.553e+008 2.012e+009 1.000e+003 1.022e+000 4.071e-004 
2.875e-003 3.565e+008 2.012e+009 1.000e+003 1.024e+000 4.092e-004 
2.885e-003 3.576e+008 2.012e+009 1.000e+003 1.024e+000 4.113e-004 
2.895e-003 3.588e+008 2.012e+009 1.000e+003 1.025e+000 4.134e-004 
2.905e-003 3.599e+008 2.012e+009 1.000e+003 1.026e+000 4.155e-004 
2.915e-003 3.611e+008 2.012e+009 1.000e+003 1.027e+000 4.176e-004 
2.925e-003 3.622e+008 2.012e+009 1.000e+003 1.028e+000 4.197e-004 
2.935e-003 3.633e+008 2.012e+009 1.000e+003 1.029e+000 4.219e-004 
2.945e-003 3.645e+008 2.012e+009 1.000e+003 1.030e+000 4.240e-004 
2.955e-003 3.656e+008 2.012e+009 1.000e+003 1.031e+000 4.261e-004 
2.965e-003 3.668e+008 2.012e+009 1.000e+003 1.032e+000 4.282e-004 
2.975e-003 3.679e+008 2.012e+009 1.000e+003 1.033e+000 4.303e-004 
2.985e-003 3.690e+008 2.012e+009 1.000e+003 1.034e+000 4.324e-004 
2.995e-003 3.702e+008 2.012e+009 1.000e+003 1.035e+000 4.346e-004 
3.005e-003 3.713e+008 2.012e+009 1.000e+003 1.036e+000 4.367e-004 
3.015e-003 3.725e+008 2.012e+009 1.000e+003 1.036e+000 4.388e-004 
3.025e-003 3.736e+008 2.012e+009 1.000e+003 1.037e+000 4.409e-004 
3.035e-003 3.747e+008 2.012e+009 1.000e+003 1.038e+000 4.431e-004 
3.045e-003 3.759e+008 2.012e+009 1.000e+003 1.039e+000 4.452e-004 
3.055e-003 3.770e+008 2.012e+009 1.000e+003 1.040e+000 4.473e-004 
3.065e-003 3.781e+008 2.012e+009 1.000e+003 1.041e+000 4.495e-004 
3.075e-003 3.793e+008 2.012e+009 1.000e+003 1.042e+000 4.516e-004 
3.085e-003 3.804e+008 2.012e+009 1.000e+003 1.042e+000 4.538e-004 
3.095e-003 3.815e+008 2.012e+009 1.000e+003 1.044e+000 4.559e-004 
3.105e-003 3.827e+008 2.012e+009 1.000e+003 1.044e+000 4.580e-004 
3.115e-003 3.838e+008 2.012e+009 1.000e+003 1.045e+000 4.602e-004 
3.125e-003 3.850e+008 2.012e+009 1.000e+003 1.046e+000 4.623e-004 
3.135e-003 3.861e+008 2.012e+009 1.000e+003 1.047e+000 4.645e-004 
3.145e-003 3.872e+008 2.012e+009 1.000e+003 1.047e+000 4.666e-004 
3.155e-003 3.884e+008 2.012e+009 1.000e+003 1.048e+000 4.688e-004 
3.165e-003 3.895e+008 2.012e+009 1.000e+003 1.049e+000 4.709e-004 
3.175e-003 3.906e+008 2.012e+009 1.000e+003 1.050e+000 4.731e-004 
3.185e-003 3.918e+008 2.012e+009 1.000e+003 1.051e+000 4.752e-004 
3.195e-003 3.929e+008 2.012e+009 1.000e+003 1.051e+000 4.774e-004 
3.205e-003 3.940e+008 2.012e+009 1.000e+003 1.052e+000 4.795e-004 
3.215e-003 3.952e+008 2.012e+009 1.000e+003 1.053e+000 4.817e-004 
3.225e-003 3.963e+008 2.012e+009 1.000e+003 1.054e+000 4.839e-004 
3.235e-003 3.974e+008 2.012e+009 1.000e+003 1.054e+000 4.860e-004 
3.245e-003 3.986e+008 2.012e+009 1.000e+003 1.055e+000 4.882e-004 
3.255e-003 3.997e+008 2.012e+009 1.000e+003 1.056e+000 4.904e-004 
3.265e-003 4.008e+008 2.012e+009 1.000e+003 1.057e+000 4.925e-004 
3.275e-003 4.020e+008 2.012e+009 1.000e+003 1.058e+000 4.947e-004 
3.285e-003 4.031e+008 2.012e+009 1.000e+003 1.058e+000 4.969e-004 
3.295e-003 4.042e+008 2.012e+009 1.000e+003 1.059e+000 4.990e-004 
3.305e-003 4.054e+008 2.012e+009 1.000e+003 1.060e+000 5.012e-004 
3.315e-003 4.065e+008 2.012e+009 1.000e+003 1.060e+000 5.034e-004 
3.325e-003 4.076e+008 2.012e+009 1.000e+003 1.061e+000 5.056e-004 
3.335e-003 4.088e+008 2.012e+009 1.000e+003 1.062e+000 5.078e-004 
3.345e-003 4.099e+008 2.012e+009 1.000e+003 1.062e+000 5.099e-004 
3.355e-003 4.110e+008 2.012e+009 1.000e+003 1.063e+000 5.121e-004 
3.365e-003 4.121e+008 2.012e+009 1.000e+003 1.064e+000 5.143e-004 
3.375e-003 4.133e+008 2.012e+009 1.000e+003 1.065e+000 5.165e-004 
3.385e-003 4.144e+008 2.012e+009 1.000e+003 1.065e+000 5.187e-004 
3.395e-003 4.155e+008 2.012e+009 1.000e+003 1.066e+000 5.209e-004 
3.405e-003 4.167e+008 2.012e+009 1.000e+003 1.067e+000 5.230e-004 
3.415e-003 4.178e+008 2.012e+009 1.000e+003 1.067e+000 5.252e-004 
3.425e-003 4.189e+008 2.012e+009 1.000e+003 1.068e+000 5.274e-004 
3.435e-003 4.200e+008 2.012e+009 1.000e+003 1.069e+000 5.296e-004 
3.445e-003 4.212e+008 2.012e+009 1.000e+003 1.069e+000 5.318e-004 
3.455e-003 4.223e+008 2.012e+009 1.000e+003 1.070e+000 5.340e-004 
3.465e-003 4.234e+008 2.012e+009 1.000e+003 1.070e+000 5.362e-004 
3.475e-003 4.246e+008 2.012e+009 1.000e+003 1.071e+000 5.384e-004 
3.485e-003 4.257e+008 2.012e+009 1.000e+003 1.072e+000 5.406e-004 
3.495e-003 4.268e+008 2.012e+009 1.000e+003 1.072e+000 5.428e-004 
3.505e-003 4.279e+008 2.012e+009 1.000e+003 1.073e+000 5.450e-004 
3.515e-003 4.291e+008 2.012e+009 1.000e+003 1.074e+000 5.472e-004 
3.525e-003 4.302e+008 2.012e+009 1.000e+003 1.074e+000 5.494e-004 
3.535e-003 4.313e+008 2.012e+009 1.000e+003 1.075e+000 5.516e-004 
3.545e-003 4.325e+008 2.012e+009 1.000e+003 1.076e+000 5.538e-004 
3.555e-003 4.336e+008 2.012e+009 1.000e+003 1.076e+000 5.560e-004 
3.565e-003 4.347e+008 2.012e+009 1.000e+003 1.077e+000 5.582e-004 
3.575e-003 4.358e+008 2.012e+009 1.000e+003 1.077e+000 5.604e-004 
3.585e-003 4.370e+008 2.012e+009 1.000e+003 1.078e+000 5.627e-004 
3.595e-003 4.381e+008 2.012e+009 1.000e+003 1.079e+000 5.649e-004 
3.605e-003 4.392e+008 2.012e+009 1.000e+003 1.079e+000 5.671e-004 
3.615e-003 4.403e+008 2.012e+009 1.000e+003 1.080e+000 5.693e-004 
3.625e-003 4.415e+008 2.012e+009 1.000e+003 1.080e+000 5.715e-004 
3.635e-003 4.426e+008 2.012e+009 1.000e+003 1.081e+000 5.737e-004 
3.645e-003 4.437e+008 2.012e+009 1.000e+003 1.082e+000 5.760e-004 
3.655e-003 4.448e+008 2.012e+009 1.000e+003 1.082e+000 5.782e-004 
3.665e-003 4.460e+008 2.012e+009 1.000e+003 1.083e+000 5.804e-004 
3.675e-003 4.471e+008 2.012e+009 1.000e+003 1.083e+000 5.826e-004 
3.685e-003 4.482e+008 2.012e+009 1.000e+003 1.084e+000 5.848e-004 
3.695e-003 4.493e+008 2.012e+009 1.000e+003 1.084e+000 5.871e-004 
3.705e-003 4.505e+008 2.012e+009 1.000e+003 1.085e+000 5.893e-004 
3.715e-003 4.516e+008 2.012e+009 1.000e+003 1.086e+000 5.915e-004 
3.725e-003 4.527e+008 2.012e+009 1.000e+003 1.086e+000 5.938e-004 
3.735e-003 4.538e+008 2.012e+009 1.000e+003 1.087e+000 5.960e-004 
3.745e-003 4.550e+008 2.012e+009 1.000e+003 1.087e+000 5.982e-004 
3.755e-003 4.561e+008 2.012e+009 1.000e+003 1.088e+000 6.004e-004 
3.765e-003 4.572e+008 2.012e+009 1.000e+003 1.088e+000 6.027e-004 
3.775e-003 4.583e+008 2.012e+009 1.000e+003 1.089e+000 6.049e-004 
3.785e-003 4.594e+008 2.012e+009 1.000e+003 1.089e+000 6.071e-004 
3.795e-003 4.606e+008 2.012e+009 1.000e+003 1.090e+000 6.094e-004 
3.805e-003 4.617e+008 2.012e+009 1.000e+003 1.090e+000 6.116e-004 
3.815e-003 4.628e+008 2.012e+009 1.000e+003 1.091e+000 6.139e-004 
3.825e-003 4.639e+008 2.012e+009 1.000e+003 1.091e+000 6.161e-004 
3.835e-003 4.651e+008 2.012e+009 1.000e+003 1.092e+000 6.183e-004 
3.845e-003 4.662e+008 2.012e+009 1.000e+003 1.092e+000 6.206e-004 
3.855e-003 4.673e+008 2.012e+009 1.000e+003 1.093e+000 6.228e-004 
3.865e-003 4.684e+008 2.012e+009 1.000e+003 1.093e+000 6.251e-004 
3.875e-003 4.695e+008 2.012e+009 1.000e+003 1.094e+000 6.273e-004 
3.885e-003 4.707e+008 2.012e+009 1.000e+003 1.094e+000 6.295e-004 
3.895e-003 4.718e+008 2.012e+009 1.000e+003 1.095e+000 6.318e-004 
3.905e-003 4.729e+008 2.012e+009 1.000e+003 1.095e+000 6.340e-004 
3.915e-003 4.740e+008 2.012e+009 1.000e+003 1.096e+000 6.363e-004 
3.925e-003 4.751e+008 2.012e+009 1.000e+003 1.096e+000 6.385e-004 
3.935e-003 4.763e+008 2.012e+009 1.000e+003 1.097e+000 6.408e-004 
3.945e-003 4.774e+008 2.012e+009 1.000e+003 1.097e+000 6.430e-004 
3.955e-003 4.785e+008 2.012e+009 1.000e+003 1.097e+000 6.453e-004 
3.965e-003 4.796e+008 2.012e+009 1.000e+003 1.098e+000 6.475e-004 
3.975e-003 4.807e+008 2.012e+009 1.000e+003 1.098e+000 6.498e-004 
3.985e-003 4.819e+008 2.012e+009 1.000e+003 1.099e+000 6.521e-004 
3.995e-003 4.830e+008 2.012e+009 1.000e+003 1.099e+000 6.543e-004 
4.005e-003 4.841e+008 2.012e+009 1.000e+003 1.100e+000 6.566e-004 
4.015e-003 4.852e+008 2.012e+009 1.000e+003 1.100e+000 6.588e-004 
4.025e-003 4.863e+008 2.012e+009 1.000e+003 1.101e+000 6.611e-004 
4.035e-003 4.875e+008 2.012e+009 1.000e+003 1.101e+000 6.633e-004 
4.045e-003 4.886e+008 2.012e+009 1.000e+003 1.102e+000 6.656e-004 
4.055e-003 4.897e+008 2.012e+009 1.000e+003 1.102e+000 6.679e-004 
4.065e-003 4.908e+008 2.012e+009 1.000e+003 1.102e+000 6.701e-004 
4.075e-003 4.919e+008 2.012e+009 1.000e+003 1.103e+000 6.724e-004 
4.085e-003 4.931e+008 2.012e+009 1.000e+003 1.104e+000 6.747e-004 
4.095e-003 4.942e+008 2.012e+009 1.000e+003 1.104e+000 6.769e-004 
4.105e-003 4.953e+008 2.012e+009 1.000e+003 1.104e+000 6.792e-004 
4.115e-003 4.964e+008 2.012e+009 1.000e+003 1.104e+000 6.814e-004 
4.125e-003 4.975e+008 2.012e+009 1.000e+003 1.105e+000 6.837e-004 
4.135e-003 4.986e+008 2.012e+009 1.000e+003 1.105e+000 6.860e-004 
4.145e-003 4.998e+008 2.012e+009 1.000e+003 1.106e+000 6.883e-004 
4.155e-003 5.009e+008 2.012e+009 1.000e+003 1.106e+000 6.905e-004 
4.165e-003 5.020e+008 2.012e+009 1.000e+003 1.106e+000 6.928e-004 
4.175e-003 5.031e+008 2.012e+009 1.000e+003 1.107e+000 6.951e-004 
4.185e-003 5.042e+008 2.012e+009 1.000e+003 1.107e+000 6.973e-004 
4.195e-003 5.054e+008 2.012e+009 1.000e+003 1.108e+000 6.996e-004 
4.205e-003 5.065e+008 2.012e+009 1.000e+003 1.108e+000 7.019e-004 
4.215e-003 5.076e+008 2.012e+009 1.000e+003 1.109e+000 7.042e-004 
4.225e-003 5.087e+008 2.012e+009 1.000e+003 1.109e+000 7.064e-004 
4.235e-003 5.098e+008 2.012e+009 1.000e+003 1.109e+000 7.087e-004 
4.245e-003 5.109e+008 2.012e+009 1.000e+003 1.110e+000 7.110e-004 
4.255e-003 5.121e+008 2.012e+009 1.000e+003 1.110e+000 7.133e-004 
4.265e-003 5.132e+008 2.012e+009 1.000e+003 1.110e+000 7.155e-004 
4.275e-003 5.143e+008 2.012e+009 1.000e+003 1.111e+000 7.178e-004 
4.285e-003 5.154e+008 2.012e+009 1.000e+003 1.111e+000 7.201e-004 
4.295e-003 5.165e+008 2.012e+009 1.000e+003 1.111e+000 7.224e-004 
4.305e-003 5.176e+008 2.012e+009 1.000e+003 1.112e+000 7.247e-004 
4.315e-003 5.187e+008 2.012e+009 1.000e+003 1.112e+000 7.269e-004 
4.325e-003 5.199e+008 2.012e+009 1.000e+003 1.113e+000 7.292e-004 
4.335e-003 5.210e+008 2.012e+009 1.000e+003 1.113e+000 7.315e-004 
4.345e-003 5.221e+008 2.012e+009 1.000e+003 1.113e+000 7.338e-004 
4.355e-003 5.232e+008 2.012e+009 1.000e+003 1.114e+000 7.361e-004 
4.365e-003 5.243e+008 2.012e+009 1.000e+003 1.114e+000 7.384e-004 
4.375e-003 5.254e+008 2.012e+009 1.000e+003 1.115e+000 7.407e-004 
4.385e-003 5.266e+008 2.012e+009 1.000e+003 1.115e+000 7.429e-004 
4.395e-003 5.277e+008 2.012e+009 1.000e+003 1.115e+000 7.452e-004 
4.405e-003 5.288e+008 2.012e+009 1.000e+003 1.116e+000 7.475e-004 
4.415e-003 5.299e+008 2.012e+009 1.000e+003 1.116e+000 7.498e-004 
4.425e-003 5.310e+008 2.012e+009 1.000e+003 1.116e+000 7.521e-004 
4.435e-003 5.321e+008 2.012e+009 1.000e+003 1.117e+000 7.544e-004 
4.445e-003 5.332e+008 2.012e+009 1.000e+003 1.117e+000 7.567e-004 
4.455e-003 5.344e+008 2.012e+009 1.000e+003 1.117e+000 7.590e-004 
4.465e-003 5.355e+008 2.012e+009 1.000e+003 1.118e+000 7.613e-004 
4.475e-003 5.366e+008 2.012e+009 1.000e+003 1.118e+000 7.636e-004 
4.485e-003 5.377e+008 2.012e+009 1.000e+003 1.118e+000 7.659e-004 
4.495e-003 5.388e+008 2.012e+009 1.000e+003 1.119e+000 7.682e-004 
4.505e-003 5.399e+008 2.012e+009 1.000e+003 1.119e+000 7.704e-004 
4.515e-003 5.410e+008 2.012e+009 1.000e+003 1.119e+000 7.727e-004 
4.525e-003 5.422e+008 2.012e+009 1.000e+003 1.120e+000 7.750e-004 
4.535e-003 5.433e+008 2.012e+009 1.000e+003 1.120e+000 7.773e-004 
4.545e-003 5.444e+008 2.012e+009 1.000e+003 1.120e+000 7.796e-004 
4.555e-003 5.455e+008 2.012e+009 1.000e+003 1.120e+000 7.819e-004 
4.565e-003 5.466e+008 2.012e+009 1.000e+003 1.121e+000 7.842e-004 
4.575e-003 5.477e+008 2.012e+009 1.000e+003 1.121e+000 7.865e-004 
4.585e-003 5.488e+008 2.012e+009 1.000e+003 1.121e+000 7.888e-004 
4.595e-003 5.499e+008 2.012e+009 1.000e+003 1.122e+000 7.911e-004 
4.605e-003 5.511e+008 2.012e+009 1.000e+003 1.122e+000 7.934e-004 
4.615e-003 5.522e+008 2.012e+009 1.000e+003 1.122e+000 7.957e-004 
4.625e-003 5.533e+008 2.012e+009 1.000e+003 1.123e+000 7.980e-004 
4.635e-003 5.544e+008 2.012e+009 1.000e+003 1.123e+000 8.003e-004 
4.645e-003 5.555e+008 2.012e+009 1.000e+003 1.123e+000 8.027e-004 
4.655e-003 5.566e+008 2.012e+009 1.000e+003 1.123e+000 8.050e-004 
4.665e-003 5.577e+008 2.012e+009 1.000e+003 1.124e+000 8.073e-004 
4.675e-003 5.588e+008 2.012e+009 1.000e+003 1.124e+000 8.096e-004 
4.685e-003 5.600e+008 2.012e+009 1.000e+003 1.124e+000 8.119e-004 
4.695e-003 5.611e+008 2.012e+009 1.000e+003 1.125e+000 8.142e-004 
4.705e-003 5.622e+008 2.012e+009 1.000e+003 1.125e+000 8.165e-004 
4.715e-003 5.633e+008 2.012e+009 1.000e+003 1.125e+000 8.188e-004 
4.725e-003 5.644e+008 2.012e+009 1.000e+003 1.125e+000 8.211e-004 
4.735e-003 5.655e+008 2.012e+009 1.000e+003 1.126e+000 8.234e-004 
4.745e-003 5.666e+008 2.012e+009 1.000e+003 1.126e+000 8.257e-004 
4.755e-003 5.677e+008 2.012e+009 1.000e+003 1.126e+000 8.280e-004 
4.765e-003 5.689e+008 2.012e+009 1.000e+003 1.127e+000 8.304e-004 
4.775e-003 5.700e+008 2.012e+009 1.000e+003 1.127e+000 8.327e-004 
4.785e-003 5.711e+008 2.012e+009 1.000e+003 1.127e+000 8.350e-004 
4.795e-003 5.722e+008 2.012e+009 1.000e+003 1.127e+000 8.373e-004 
4.805e-003 5.733e+008 2.012e+009 1.000e+003 1.128e+000 8.396e-004 
4.815e-003 5.744e+008 2.012e+009 1.000e+003 1.128e+000 8.419e-004 
4.825e-003 5.755e+008 2.012e+009 1.000e+003 1.128e+000 8.442e-004 
4.835e-003 5.766e+008 2.012e+009 1.000e+003 1.128e+000 8.465e-004 
4.845e-003 5.777e+008 2.012e+009 1.000e+003 1.129e+000 8.489e-004 
4.855e-003 5.789e+008 2.012e+009 1.000e+003 1.129e+000 8.512e-004 
4.865e-003 5.800e+008 2.012e+009 1.000e+003 1.129e+000 8.535e-004 
4.875e-003 5.811e+008 2.012e+009 1.000e+003 1.130e+000 8.558e-004 
4.885e-003 5.822e+008 2.012e+009 1.000e+003 1.130e+000 8.581e-004 
4.895e-003 5.833e+008 2.012e+009 1.000e+003 1.130e+000 8.604e-004 
4.905e-003 5.844e+008 2.012e+009 1.000e+003 1.130e+000 8.627e-004 
4.915e-003 5.855e+008 2.012e+009 1.000e+003 1.130e+000 8.650e-004 
4.925e-003 5.866e+008 2.012e+009 1.000e+003 1.131e+000 8.673e-004 
4.935e-003 5.877e+008 2.012e+009 1.000e+003 1.131e+000 8.697e-004 
4.945e-003 5.888e+008 2.012e+009 1.000e+003 1.131e+000 8.720e-004 
4.955e-003 5.899e+008 2.012e+009 1.000e+003 1.132e+000 8.743e-004 
4.965e-003 5.910e+008 2.012e+009 1.000e+003 1.132e+000 8.766e-004 
4.975e-003 5.921e+008 2.012e+009 1.000e+003 1.132e+000 8.789e-004 
4.985e-003 5.933e+008 2.012e+009 1.000e+003 1.132e+000 8.813e-004 
4.995e-003 5.944e+008 2.012e+009 1.000e+003 1.132e+000 8.836e-004 
5.005e-003 5.955e+008 2.012e+009 1.000e+003 1.133e+000 8.859e-004 
5.015e-003 5.966e+008 2.012e+009 1.000e+003 1.133e+000 8.882e-004 
5.025e-003 5.977e+008 2.012e+009 1.000e+003 1.133e+000 8.906e-004 
5.035e-003 5.988e+008 2.012e+009 1.000e+003 1.133e+000 8.929e-004 
5.045e-003 5.999e+008 2.012e+009 1.000e+003 1.134e+000 8.952e-004 
5.055e-003 6.010e+008 2.012e+009 1.000e+003 1.134e+000 8.975e-004 
5.065e-003 6.021e+008 2.012e+009 1.000e+003 1.134e+000 8.999e-004 
5.075e-003 6.032e+008 2.012e+009 1.000e+003 1.134e+000 9.022e-004 
5.085e-003 6.044e+008 2.012e+009 1.000e+003 1.134e+000 9.045e-004 
5.095e-003 6.055e+008 2.012e+009 1.000e+003 1.135e+000 9.069e-004 
5.105e-003 6.066e+008 2.012e+009 1.000e+003 1.135e+000 9.092e-004 
5.115e-003 6.077e+008 2.012e+009 1.000e+003 1.135e+000 9.115e-004 
5.125e-003 6.088e+008 2.012e+009 1.000e+003 1.135e+000 9.138e-004 
5.135e-003 6.099e+008 2.012e+009 1.000e+003 1.135e+000 9.162e-004 
5.145e-003 6.110e+008 2.012e+009 1.000e+003 1.136e+000 9.185e-004 
5.155e-003 6.121e+008 2.012e+009 1.000e+003 1.136e+000 9.208e-004 
5.165e-003 6.132e+008 2.012e+009 1.000e+003 1.136e+000 9.232e-004 
5.175e-003 6.143e+008 2.012e+009 1.000e+003 1.136e+000 9.255e-004 
5.185e-003 6.154e+008 2.012e+009 1.000e+003 1.137e+000 9.278e-004 
5.195e-003 6.166e+008 2.012e+009 1.000e+003 1.137e+000 9.302e-004 
5.205e-003 6.177e+008 2.012e+009 1.000e+003 1.137e+000 9.325e-004 
5.215e-003 6.188e+008 2.012e+009 1.000e+003 1.137e+000 9.348e-004 
5.225e-003 6.199e+008 2.012e+009 1.000e+003 1.137e+000 9.372e-004 
5.235e-003 6.210e+008 2.012e+009 1.000e+003 1.137e+000 9.395e-004 
5.245e-003 6.221e+008 2.012e+009 1.000e+003 1.137e+000 9.418e-004 
5.255e-003 6.232e+008 2.012e+009 1.000e+003 1.138e+000 9.442e-004 
5.265e-003 6.243e+008 2.012e+009 1.000e+003 1.138e+000 9.465e-004 
5.275e-003 6.254e+008 2.012e+009 1.000e+003 1.138e+000 9.488e-004 
5.285e-003 6.265e+008 2.012e+009 1.000e+003 1.139e+000 9.512e-004 
5.295e-003 6.276e+008 2.012e+009 1.000e+003 1.139e+000 9.535e-004 
5.305e-003 6.287e+008 2.012e+009 1.000e+003 1.139e+000 9.558e-004 
5.315e-003 6.299e+008 2.012e+009 1.000e+003 1.139e+000 9.582e-004 
5.325e-003 6.310e+008 2.012e+009 1.000e+003 1.139e+000 9.605e-004 
5.335e-003 6.321e+008 2.012e+009 1.000e+003 1.139e+000 9.629e-004 
5.345e-003 6.332e+008 2.012e+009 1.000e+003 1.140e+000 9.652e-004 
5.355e-003 6.343e+008 2.012e+009 1.000e+003 1.140e+000 9.675e-004 
5.365e-003 6.354e+008 2.012e+009 1.000e+003 1.140e+000 9.699e-004 
5.375e-003 6.365e+008 2.012e+009 1.000e+003 1.140e+000 9.722e-004 
5.385e-003 6.376e+008 2.012e+009 1.000e+003 1.140e+000 9.745e-004 
5.395e-003 6.387e+008 2.012e+009 1.000e+003 1.140e+000 9.769e-004 
5.405e-003 6.398e+008 2.012e+009 1.000e+003 1.141e+000 9.792e-004 
5.415e-003 6.409e+008 2.012e+009 1.000e+003 1.141e+000 9.816e-004 
5.425e-003 6.420e+008 2.012e+009 1.000e+003 1.141e+000 9.839e-004 
5.435e-003 6.431e+008 2.012e+009 1.000e+003 1.142e+000 9.862e-004 
5.445e-003 6.442e+008 2.012e+009 1.000e+003 1.141e+000 9.886e-004 
5.455e-003 6.454e+008 2.012e+009 1.000e+003 1.142e+000 9.909e-004 
5.465e-003 6.465e+008 2.012e+009 1.000e+003 1.142e+000 9.933e-004 
5.475e-003 6.476e+008 2.012e+009 1.000e+003 1.142e+000 9.956e-004 
5.485e-003 6.487e+008 2.012e+009 1.000e+003 1.142e+000 9.980e-004 
5.495e-003 6.498e+008 2.012e+009 1.000e+003 1.142e+000 1.000e-003 
5.505e-003 6.509e+008 2.012e+009 1.000e+003 1.142e+000 1.003e-003 
5.515e-003 6.520e+008 2.012e+009 1.000e+003 1.142e+000 1.005e-003 
5.525e-003 6.531e+008 2.012e+009 1.000e+003 1.143e+000 1.007e-003 
5.535e-003 6.542e+008 2.012e+009 1.000e+003 1.143e+000 1.010e-003 
5.545e-003 6.553e+008 2.012e+009 1.000e+003 1.143e+000 1.012e-003 
5.555e-003 6.564e+008 2.012e+009 1.000e+003 1.143e+000 1.014e-003 
5.565e-003 6.575e+008 2.012e+009 1.000e+003 1.144e+000 1.017e-003 
5.575e-003 6.586e+008 2.012e+009 1.000e+003 1.144e+000 1.019e-003 
5.585e-003 6.597e+008 2.012e+009 1.000e+003 1.144e+000 1.021e-003 
5.595e-003 6.609e+008 2.012e+009 1.000e+003 1.144e+000 1.024e-003 
5.605e-003 6.620e+008 2.012e+009 1.000e+003 1.144e+000 1.026e-003 
5.615e-003 6.631e+008 2.012e+009 1.000e+003 1.144e+000 1.028e-003 
5.625e-003 6.642e+008 2.012e+009 1.000e+003 1.144e+000 1.031e-003 
5.635e-003 6.653e+008 2.012e+009 1.000e+003 1.144e+000 1.033e-003 
5.645e-003 6.664e+008 2.012e+009 1.000e+003 1.145e+000 1.036e-003 
5.655e-003 6.675e+008 2.012e+009 1.000e+003 1.145e+000 1.038e-003 
5.665e-003 6.686e+008 2.012e+009 1.000e+003 1.145e+000 1.040e-003 
5.675e-003 6.697e+008 2.012e+009 1.000e+003 1.145e+000 1.043e-003 
5.685e-003 6.708e+008 2.012e+009 1.000e+003 1.145e+000 1.045e-003 
5.695e-003 6.719e+008 2.012e+009 1.000e+003 1.146e+000 1.047e-003 
5.705e-003 6.730e+008 2.012e+009 1.000e+003 1.146e+000 1.050e-003 
5.715e-003 6.741e+008 2.012e+009 1.000e+003 1.146e+000 1.052e-003 
5.725e-003 6.752e+008 2.012e+009 1.000e+003 1.146e+000 1.054e-003 
5.735e-003 6.763e+008 2.012e+009 1.000e+003 1.146e+000 1.057e-003 
5.745e-003 6.774e+008 2.012e+009 1.000e+003 1.146e+000 1.059e-003 
5.755e-003 6.785e+008 2.012e+009 1.000e+003 1.146e+000 1.061e-003 
5.765e-003 6.797e+008 2.012e+009 1.000e+003 1.147e+000 1.064e-003 
5.775e-003 6.808e+008 2.012e+009 1.000e+003 1.147e+000 1.066e-003 
5.785e-003 6.819e+008 2.012e+009 1.000e+003 1.147e+000 1.068e-003 
5.795e-003 6.830e+008 2.012e+009 1.000e+003 1.147e+000 1.071e-003 
5.805e-003 6.841e+008 2.012e+009 1.000e+003 1.147e+000 1.073e-003 
5.815e-003 6.852e+008 2.012e+009 1.000e+003 1.147e+000 1.075e-003 
5.825e-003 6.863e+008 2.012e+009 1.000e+003 1.147e+000 1.078e-003 
5.835e-003 6.874e+008 2.012e+009 1.000e+003 1.147e+000 1.080e-003 
5.845e-003 6.885e+008 2.012e+009 1.000e+003 1.147e+000 1.083e-003 
5.855e-003 6.896e+008 2.012e+009 1.000e+003 1.148e+000 1.085e-003 
5.865e-003 6.907e+008 2.012e+009 1.000e+003 1.148e+000 1.087e-003 
5.875e-003 6.918e+008 2.012e+009 1.000e+003 1.148e+000 1.090e-003 
5.885e-003 6.929e+008 2.012e+009 1.000e+003 1.148e+000 1.092e-003 
5.895e-003 6.940e+008 2.012e+009 1.000e+003 1.148e+000 1.094e-003 
5.905e-003 6.951e+008 2.012e+009 1.000e+003 1.149e+000 1.097e-003 
5.915e-003 6.962e+008 2.012e+009 1.000e+003 1.149e+000 1.099e-003 
5.925e-003 6.973e+008 2.012e+009 1.000e+003 1.149e+000 1.101e-003 
5.935e-003 6.984e+008 2.012e+009 1.000e+003 1.149e+000 1.104e-003 
5.945e-003 6.996e+008 2.012e+009 1.000e+003 1.149e+000 1.106e-003 
5.955e-003 7.007e+008 2.012e+009 1.000e+003 1.149e+000 1.108e-003 
5.965e-003 7.018e+008 2.012e+009 1.000e+003 1.149e+000 1.111e-003 
5.975e-003 7.029e+008 2.012e+009 1.000e+003 1.149e+000 1.113e-003 
5.985e-003 7.040e+008 2.012e+009 1.000e+003 1.149e+000 1.116e-003 
5.995e-003 7.051e+008 2.012e+009 1.000e+003 1.149e+000 1.118e-003 
6.005e-003 7.062e+008 2.012e+009 1.000e+003 1.149e+000 1.120e-003 
6.015e-003 7.073e+008 2.012e+009 1.000e+003 1.150e+000 1.123e-003 
6.025e-003 7.084e+008 2.012e+009 1.000e+003 1.150e+000 1.125e-003 
6.035e-003 7.095e+008 2.012e+009 1.000e+003 1.150e+000 1.127e-003 
6.045e-003 7.106e+008 2.012e+009 1.000e+003 1.150e+000 1.130e-003 
6.055e-003 7.117e+008 2.012e+009 1.000e+003 1.150e+000 1.132e-003 
6.065e-003 7.128e+008 2.012e+009 1.000e+003 1.150e+000 1.134e-003 
6.075e-003 7.139e+008 2.012e+009 1.000e+003 1.151e+000 1.137e-003 
6.085e-003 7.150e+008 2.012e+009 1.000e+003 1.151e+000 1.139e-003 
6.095e-003 7.161e+008 2.012e+009 1.000e+003 1.151e+000 1.141e-003 
6.105e-003 7.172e+008 2.012e+009 1.000e+003 1.151e+000 1.144e-003 
6.115e-003 7.183e+008 2.012e+009 1.000e+003 1.151e+000 1.146e-003 
6.125e-003 7.194e+008 2.012e+009 1.000e+003 1.151e+000 1.149e-003 
6.135e-003 7.205e+008 2.012e+009 1.000e+003 1.151e+000 1.151e-003 
6.145e-003 7.216e+008 2.012e+009 1.000e+003 1.151e+000 1.153e-003 
6.155e-003 7.227e+008 2.012e+009 1.000e+003 1.151e+000 1.156e-003 
6.165e-003 7.239e+008 2.012e+009 1.000e+003 1.152e+000 1.158e-003 
6.175e-003 7.250e+008 2.012e+009 1.000e+003 1.151e+000 1.160e-003 
6.185e-003 7.261e+008 2.012e+009 1.000e+003 1.152e+000 1.163e-003 
6.195e-003 7.272e+008 2.012e+009 1.000e+003 1.152e+000 1.165e-003 
6.205e-003 7.283e+008 2.012e+009 1.000e+003 1.152e+000 1.167e-003 
6.215e-003 7.294e+008 2.012e+009 1.000e+003 1.152e+000 1.170e-003 
6.225e-003 7.305e+008 2.012e+009 1.000e+003 1.152e+000 1.172e-003 
6.235e-003 7.316e+008 2.012e+009 1.000e+003 1.152e+000 1.175e-003 
6.245e-003 7.327e+008 2.012e+009 1.000e+003 1.152e+000 1.177e-003 
6.255e-003 7.338e+008 2.012e+009 1.000e+003 1.152e+000 1.179e-003 
6.265e-003 7.349e+008 2.012e+009 1.000e+003 1.152e+000 1.182e-003 
6.275e-003 7.360e+008 2.012e+009 1.000e+003 1.153e+000 1.184e-003 
6.285e-003 7.371e+008 2.012e+009 1.000e+003 1.153e+000 1.186e-003 
6.295e-003 7.382e+008 2.012e+009 1.000e+003 1.153e+000 1.189e-003 
6.305e-003 7.393e+008 2.012e+009 1.000e+003 1.153e+000 1.191e-003 
6.315e-003 7.404e+008 2.012e+009 1.000e+003 1.153e+000 1.193e-003 
6.325e-003 7.415e+008 2.012e+009 1.000e+003 1.153e+000 1.196e-003 
6.335e-003 7.426e+008 2.012e+009 1.000e+003 1.154e+000 1.198e-003 
6.345e-003 7.437e+008 2.012e+009 1.000e+003 1.154e+000 1.201e-003 
6.355e-003 7.448e+008 2.012e+009 1.000e+003 1.154e+000 1.203e-003 
6.365e-003 7.459e+008 2.012e+009 1.000e+003 1.154e+000 1.205e-003 
6.375e-003 7.470e+008 2.012e+009 1.000e+003 1.154e+000 1.208e-003 
6.385e-003 7.481e+008 2.012e+009 1.000e+003 1.154e+000 1.210e-003 
6.395e-003 7.492e+008 2.012e+009 1.000e+003 1.154e+000 1.212e-003 
6.405e-003 7.503e+008 2.012e+009 1.000e+003 1.154e+000 1.215e-003 
6.415e-003 7.514e+008 2.012e+009 1.000e+003 1.154e+000 1.217e-003 
6.425e-003 7.526e+008 2.012e+009 1.000e+003 1.154e+000 1.220e-003 
6.435e-003 7.537e+008 2.012e+009 1.000e+003 1.154e+000 1.222e-003 
6.445e-003 7.548e+008 2.012e+009 1.000e+003 1.154e+000 1.224e-003 
6.455e-003 7.559e+008 2.012e+009 1.000e+003 1.154e+000 1.227e-003 
6.465e-003 7.570e+008 2.012e+009 1.000e+003 1.154e+000 1.229e-003 
6.475e-003 7.581e+008 2.012e+009 1.000e+003 1.154e+000 1.231e-003 
6.485e-003 7.592e+008 2.012e+009 1.000e+003 1.154e+000 1.234e-003 
6.495e-003 7.603e+008 2.012e+009 1.000e+003 1.154e+000 1.236e-003 
6.505e-003 7.614e+008 2.012e+009 1.000e+003 1.155e+000 1.238e-003 
6.515e-003 7.625e+008 2.012e+009 1.000e+003 1.155e+000 1.241e-003 
6.525e-003 7.636e+008 2.012e+009 1.000e+003 1.155e+000 1.243e-003 
6.535e-003 7.647e+008 2.012e+009 1.000e+003 1.155e+000 1.246e-003 
6.545e-003 7.658e+008 2.012e+009 1.000e+003 1.155e+000 1.248e-003 
6.555e-003 7.669e+008 2.012e+009 1.000e+003 1.155e+000 1.250e-003 
6.565e-003 7.680e+008 2.012e+009 1.000e+003 1.155e+000 1.253e-003 
6.575e-003 7.691e+008 2.012e+009 1.000e+003 1.156e+000 1.255e-003 
6.585e-003 7.702e+008 2.012e+009 1.000e+003 1.156e+000 1.257e-003 
6.595e-003 7.713e+008 2.012e+009 1.000e+003 1.156e+000 1.260e-003 
6.605e-003 7.724e+008 2.012e+009 1.000e+003 1.156e+000 1.262e-003 
6.615e-003 7.735e+008 2.012e+009 1.000e+003 1.156e+000 1.265e-003 
6.625e-003 7.746e+008 2.012e+009 1.000e+003 1.156e+000 1.267e-003 
6.635e-003 7.757e+008 2.012e+009 1.000e+003 1.156e+000 1.269e-003 
6.645e-003 7.768e+008 2.012e+009 1.000e+003 1.156e+000 1.272e-003 
6.655e-003 7.779e+008 2.012e+009 1.000e+003 1.156e+000 1.274e-003 
6.665e-003 7.790e+008 2.012e+009 1.000e+003 1.156e+000 1.276e-003 
6.675e-003 7.801e+008 2.012e+009 1.000e+003 1.156e+000 1.279e-003 
6.685e-003 7.812e+008 2.012e+009 1.000e+003 1.156e+000 1.281e-003 
6.695e-003 7.823e+008 2.012e+009 1.000e+003 1.156e+000 1.283e-003 
6.705e-003 7.834e+008 2.012e+009 1.000e+003 1.156e+000 1.286e-003 
6.715e-003 7.845e+008 2.012e+009 1.000e+003 1.156e+000 1.288e-003 
6.725e-003 7.856e+008 2.012e+009 1.000e+003 1.156e+000 1.291e-003 
6.735e-003 7.867e+008 2.012e+009 1.000e+003 1.156e+000 1.293e-003 
6.745e-003 7.879e+008 2.012e+009 1.000e+003 1.156e+000 1.295e-003 
6.755e-003 7.890e+008 2.012e+009 1.000e+003 1.157e+000 1.298e-003 
6.765e-003 7.901e+008 2.012e+009 1.000e+003 1.157e+000 1.300e-003 
6.775e-003 7.912e+008 2.012e+009 1.000e+003 1.157e+000 1.302e-003 
6.785e-003 7.923e+008 2.012e+009 1.000e+003 1.157e+000 1.305e-003 
6.795e-003 7.934e+008 2.012e+009 1.000e+003 1.157e+000 1.307e-003 
6.805e-003 7.945e+008 2.012e+009 1.000e+003 1.157e+000 1.310e-003 
6.815e-003 7.956e+008 2.012e+009 1.000e+003 1.157e+000 1.312e-003 
6.825e-003 7.967e+008 2.012e+009 1.000e+003 1.157e+000 1.314e-003 
6.835e-003 7.978e+008 2.012e+009 1.000e+003 1.157e+000 1.317e-003 
6.845e-003 7.989e+008 2.012e+009 1.000e+003 1.158e+000 1.319e-003 
6.855e-003 8.000e+008 2.012e+009 1.000e+003 1.158e+000 1.321e-003 
6.865e-003 8.011e+008 2.012e+009 1.000e+003 1.158e+000 1.324e-003 
6.873e-003 8.021e+008 2.012e+009 1.000e+003 1.158e+000 1.326e-003 
6.877e-003 8.024e+008 2.012e+009 1.000e+003 1.158e+000 1.327e-003 
6.886e-003 8.035e+008 2.012e+009 1.000e+003 1.158e+000 1.329e-003 
6.896e-003 8.046e+008 2.012e+009 1.000e+003 1.158e+000 1.331e-003 
6.906e-003 8.057e+008 2.012e+009 1.000e+003 1.158e+000 1.334e-003 
6.916e-003 8.068e+008 2.012e+009 1.000e+003 1.158e+000 1.336e-003 
6.926e-003 8.079e+008 2.012e+009 1.000e+003 1.159e+000 1.338e-003 
6.934e-003 8.087e+008 2.012e+009 1.000e+003 1.159e+000 1.340e-003 
6.942e-003 8.096e+008 2.012e+009 1.000e+003 1.158e+000 1.342e-003 
6.950e-003 8.106e+008 2.012e+009 1.000e+003 1.158e+000 1.344e-003 
6.960e-003 8.117e+008 2.012e+009 1.000e+003 1.159e+000 1.347e-003 
6.970e-003 8.128e+008 2.012e+009 1.000e+003 1.159e+000 1.349e-003 
6.980e-003 8.139e+008 2.012e+009 1.000e+003 1.159e+000 1.351e-003 
6.989e-003 8.148e+008 2.012e+009 1.000e+003 1.159e+000 1.353e-003 
6.999e-003 8.159e+008 2.012e+009 1.000e+003 1.159e+000 1.356e-003 
7.007e-003 8.168e+008 2.012e+009 1.000e+003 1.159e+000 1.358e-003 
7.017e-003 8.179e+008 2.012e+009 1.000e+003 1.159e+000 1.360e-003 
7.027e-003 8.190e+008 2.012e+009 1.000e+003 1.159e+000 1.362e-003 
7.037e-003 8.201e+008 2.012e+009 1.000e+003 1.159e+000 1.365e-003 
7.045e-003 8.209e+008 2.012e+009 1.000e+003 1.159e+000 1.367e-003 
7.054e-003 8.220e+008 2.012e+009 1.000e+003 1.159e+000 1.369e-003 
7.064e-003 8.231e+008 2.012e+009 1.000e+003 1.159e+000 1.371e-003 
7.073e-003 8.240e+008 2.012e+009 1.000e+003 1.159e+000 1.373e-003 
7.083e-003 8.251e+008 2.012e+009 1.000e+003 1.159e+000 1.376e-003 
7.093e-003 8.262e+008 2.012e+009 1.000e+003 1.159e+000 1.378e-003 
7.101e-003 8.271e+008 2.012e+009 1.000e+003 1.159e+000 1.380e-003 
7.111e-003 8.282e+008 2.012e+009 1.000e+003 1.159e+000 1.382e-003 
7.121e-003 8.293e+008 2.012e+009 1.000e+003 1.159e+000 1.385e-003 
7.130e-003 8.304e+008 2.012e+009 1.000e+003 1.159e+000 1.387e-003 
7.137e-003 8.311e+008 2.012e+009 1.000e+003 1.159e+000 1.389e-003 
7.147e-003 8.322e+008 2.012e+009 1.000e+003 1.159e+000 1.391e-003 
7.156e-003 8.332e+008 2.012e+009 1.000e+003 1.159e+000 1.393e-003 
7.164e-003 8.341e+008 2.012e+009 1.000e+003 1.159e+000 1.395e-003 
7.174e-003 8.352e+008 2.012e+009 1.000e+003 1.159e+000 1.397e-003 
7.184e-003 8.363e+008 2.012e+009 1.000e+003 1.160e+000 1.400e-003 
7.194e-003 8.374e+008 2.012e+009 1.000e+003 1.160e+000 1.402e-003 
7.203e-003 8.384e+008 2.012e+009 1.000e+003 1.159e+000 1.404e-003 
7.209e-003 8.390e+008 2.015e+009 1.000e+003 1.159e+000 1.406e-003 
7.211e-003 8.393e+008 2.062e+009 1.000e+003 1.167e+000 1.406e-003 
7.215e-003 8.397e+008 2.237e+009 1.000e+003 1.195e+000 1.407e-003 
7.217e-003 8.399e+008 2.363e+009 1.000e+003 1.214e+000 1.408e-003 
7.218e-003 8.400e+008 2.410e+009 1.000e+003 1.220e+000 1.408e-003 
7.218e-003 8.400e+008 2.458e+009 1.000e+003 1.227e+000 1.408e-003 
7.222e-003 8.404e+008 2.873e+009 1.000e+003 1.273e+000 1.409e-003 
7.222e-003 8.404e+008 2.945e+009 1.000e+003 1.279e+000 1.410e-003 
7.223e-003 8.404e+008 2.989e+009 1.000e+003 1.283e+000 1.410e-003 
7.224e-003 8.406e+008 3.187e+009 1.000e+003 1.301e+000 1.410e-003 
7.234e-003 8.412e+008 4.536e+009 1.000e+003 1.375e+000 1.416e-003 
7.238e-003 8.414e+008 5.095e+009 1.000e+003 1.392e+000 1.418e-003 
7.238e-003 8.414e+008 5.142e+009 1.000e+003 1.394e+000 1.419e-003 
7.239e-003 8.415e+008 5.190e+009 1.000e+003 1.395e+000 1.419e-003 
7.243e-003 8.416e+008 5.543e+009 1.000e+003 1.404e+000 1.422e-003 
7.244e-003 8.416e+008 5.595e+009 1.000e+003 1.406e+000 1.423e-003 
7.244e-003 8.416e+008 5.616e+009 1.000e+003 1.406e+000 1.423e-003 
7.244e-003 8.416e+008 5.654e+009 1.000e+003 1.407e+000 1.423e-003 
7.245e-003 8.417e+008 5.694e+009 1.000e+003 1.407e+000 1.424e-003 
7.245e-003 8.417e+008 5.709e+009 1.000e+003 1.407e+000 1.424e-003 
7.248e-003 8.417e+008 5.459e+009 1.000e+003 1.400e+000 1.426e-003 
7.248e-003 8.417e+008 5.363e+009 1.000e+003 1.396e+000 1.426e-003 
7.250e-003 8.418e+008 5.087e+009 1.000e+003 1.387e+000 1.428e-003 
7.251e-003 8.418e+008 5.059e+009 1.000e+003 1.387e+000 1.428e-003 
7.252e-003 8.419e+008 4.891e+009 1.000e+003 1.382e+000 1.429e-003 
7.255e-003 8.421e+008 4.125e+009 1.000e+003 1.351e+000 1.431e-003 
7.257e-003 8.422e+008 3.983e+009 1.000e+003 1.346e+000 1.432e-003 
7.257e-003 8.422e+008 3.887e+009 1.000e+003 1.341e+000 1.432e-003 
7.258e-003 8.422e+008 3.852e+009 1.000e+003 1.338e+000 1.432e-003 
7.258e-003 8.423e+008 3.826e+009 1.000e+003 1.338e+000 1.432e-003 
7.267e-003 8.429e+008 3.668e+009 1.000e+003 1.333e+000 1.437e-003 
7.273e-003 8.433e+008 3.594e+009 1.000e+003 1.326e+000 1.440e-003 
7.273e-003 8.434e+008 3.590e+009 1.000e+003 1.326e+000 1.440e-003 
7.275e-003 8.435e+008 3.576e+009 1.000e+003 1.325e+000 1.441e-003 
7.280e-003 8.439e+008 3.548e+009 1.000e+003 1.326e+000 1.443e-003 
7.284e-003 8.442e+008 3.520e+009 1.000e+003 1.326e+000 1.445e-003 
7.294e-003 8.450e+008 3.355e+009 1.000e+003 1.314e+000 1.450e-003 
7.304e-003 8.457e+008 3.294e+009 1.000e+003 1.308e+000 1.454e-003 
7.304e-003 8.458e+008 3.293e+009 1.000e+003 1.307e+000 1.454e-003 
7.305e-003 8.458e+008 3.294e+009 1.000e+003 1.308e+000 1.455e-003 
7.305e-003 8.459e+008 3.296e+009 1.000e+003 1.308e+000 1.455e-003 
7.306e-003 8.459e+008 3.296e+009 1.000e+003 1.306e+000 1.455e-003 
7.306e-003 8.459e+008 3.297e+009 1.000e+003 1.307e+000 1.455e-003 
7.314e-003 8.465e+008 3.275e+009 1.000e+003 1.309e+000 1.458e-003 
7.324e-003 8.474e+008 3.259e+009 1.000e+003 1.308e+000 1.463e-003 
7.332e-003 8.481e+008 3.250e+009 1.000e+003 1.306e+000 1.467e-003 
7.333e-003 8.481e+008 3.251e+009 1.000e+003 1.306e+000 1.467e-003 
7.333e-003 8.481e+008 3.253e+009 1.000e+003 1.306e+000 1.467e-003 
7.333e-003 8.482e+008 3.255e+009 1.000e+003 1.304e+000 1.467e-003 
7.335e-003 8.483e+008 3.252e+009 1.000e+003 1.305e+000 1.468e-003 
7.337e-003 8.484e+008 3.250e+009 1.000e+003 1.306e+000 1.468e-003 
7.337e-003 8.485e+008 3.252e+009 1.000e+003 1.306e+000 1.469e-003 
7.338e-003 8.485e+008 3.254e+009 1.000e+003 1.301e+000 1.469e-003 
7.340e-003 8.487e+008 3.250e+009 1.000e+003 1.304e+000 1.470e-003 
7.349e-003 8.495e+008 3.241e+009 1.000e+003 1.307e+000 1.474e-003 
7.359e-003 8.503e+008 3.235e+009 1.000e+003 1.306e+000 1.478e-003 
7.363e-003 8.506e+008 3.235e+009 1.000e+003 1.302e+000 1.480e-003 
7.363e-003 8.506e+008 3.236e+009 1.000e+003 1.302e+000 1.480e-003 
7.364e-003 8.506e+008 3.237e+009 1.000e+003 1.304e+000 1.480e-003 
7.366e-003 8.508e+008 3.237e+009 1.000e+003 1.303e+000 1.481e-003 
7.366e-003 8.509e+008 3.238e+009 1.000e+003 1.303e+000 1.481e-003 
7.367e-003 8.509e+008 3.241e+009 1.000e+003 1.304e+000 1.481e-003 
7.374e-003 8.515e+008 3.231e+009 1.000e+003 1.306e+000 1.484e-003 
7.384e-003 8.523e+008 3.228e+009 1.000e+003 1.306e+000 1.489e-003 
7.394e-003 8.531e+008 3.225e+009 1.000e+003 1.306e+000 1.493e-003 
7.395e-003 8.532e+008 3.226e+009 1.000e+003 1.301e+000 1.494e-003 
7.395e-003 8.533e+008 3.230e+009 1.000e+003 1.302e+000 1.494e-003 
7.396e-003 8.533e+008 3.233e+009 1.000e+003 1.303e+000 1.494e-003 
7.396e-003 8.533e+008 3.234e+009 1.000e+003 1.305e+000 1.494e-003 
7.396e-003 8.533e+008 3.234e+009 1.000e+003 1.305e+000 1.494e-003 
7.400e-003 8.536e+008 3.226e+009 1.000e+003 1.306e+000 1.496e-003 
7.410e-003 8.545e+008 3.221e+009 1.000e+003 1.306e+000 1.500e-003 
7.420e-003 8.553e+008 3.219e+009 1.000e+003 1.306e+000 1.504e-003 
7.428e-003 8.560e+008 3.217e+009 1.000e+003 1.303e+000 1.508e-003 
7.430e-003 8.561e+008 3.217e+009 1.000e+003 1.305e+000 1.509e-003 
7.440e-003 8.570e+008 3.215e+009 1.000e+003 1.305e+000 1.513e-003 
7.450e-003 8.578e+008 3.214e+009 1.000e+003 1.306e+000 1.517e-003 
7.460e-003 8.586e+008 3.213e+009 1.000e+003 1.307e+000 1.521e-003 
7.470e-003 8.594e+008 3.212e+009 1.000e+003 1.306e+000 1.526e-003 
7.480e-003 8.603e+008 3.211e+009 1.000e+003 1.305e+000 1.530e-003 
7.490e-003 8.611e+008 3.211e+009 1.000e+003 1.305e+000 1.534e-003 
7.500e-003 8.619e+008 3.210e+009 1.000e+003 1.305e+000 1.538e-003 
7.510e-003 8.627e+008 3.209e+009 1.000e+003 1.305e+000 1.543e-003 
7.520e-003 8.636e+008 3.208e+009 1.000e+003 1.307e+000 1.547e-003 
7.530e-003 8.644e+008 3.208e+009 1.000e+003 1.305e+000 1.551e-003 
7.540e-003 8.652e+008 3.207e+009 1.000e+003 1.305e+000 1.556e-003 
7.550e-003 8.660e+008 3.207e+009 1.000e+003 1.305e+000 1.560e-003 
7.560e-003 8.669e+008 3.207e+009 1.000e+003 1.305e+000 1.564e-003 
7.570e-003 8.677e+008 3.206e+009 1.000e+003 1.305e+000 1.568e-003 
7.580e-003 8.685e+008 3.206e+009 1.000e+003 1.306e+000 1.573e-003 
7.590e-003 8.694e+008 3.206e+009 1.000e+003 1.305e+000 1.577e-003 
7.600e-003 8.702e+008 3.206e+009 1.000e+003 1.305e+000 1.581e-003 
7.610e-003 8.710e+008 3.206e+009 1.000e+003 1.305e+000 1.585e-003 
7.620e-003 8.718e+008 3.205e+009 1.000e+003 1.305e+000 1.590e-003 
7.630e-003 8.727e+008 3.205e+009 1.000e+003 1.305e+000 1.594e-003 
7.640e-003 8.735e+008 3.205e+009 1.000e+003 1.306e+000 1.598e-003 
7.650e-003 8.743e+008 3.204e+009 1.000e+003 1.305e+000 1.602e-003 
7.660e-003 8.752e+008 3.204e+009 1.000e+003 1.305e+000 1.607e-003 
7.670e-003 8.760e+008 3.204e+009 1.000e+003 1.305e+000 1.611e-003 
7.680e-003 8.768e+008 3.204e+009 1.000e+003 1.305e+000 1.615e-003 
7.690e-003 8.776e+008 3.204e+009 1.000e+003 1.305e+000 1.620e-003 
7.700e-003 8.785e+008 3.204e+009 1.000e+003 1.305e+000 1.624e-003 
7.710e-003 8.793e+008 3.204e+009 1.000e+003 1.305e+000 1.628e-003 
7.720e-003 8.801e+008 3.204e+009 1.000e+003 1.305e+000 1.632e-003 
7.730e-003 8.810e+008 3.204e+009 1.000e+003 1.305e+000 1.637e-003 
7.740e-003 8.818e+008 3.203e+009 1.000e+003 1.305e+000 1.641e-003 
7.750e-003 8.826e+008 3.203e+009 1.000e+003 1.306e+000 1.645e-003 
7.760e-003 8.835e+008 3.203e+009 1.000e+003 1.306e+000 1.649e-003 
7.770e-003 8.843e+008 3.203e+009 1.000e+003 1.306e+000 1.654e-003 
7.780e-003 8.851e+008 3.203e+009 1.000e+003 1.305e+000 1.658e-003 
7.790e-003 8.859e+008 3.203e+009 1.000e+003 1.305e+000 1.662e-003 
7.800e-003 8.868e+008 3.203e+009 1.000e+003 1.306e+000 1.666e-003 
7.810e-003 8.876e+008 3.203e+009 1.000e+003 1.306e+000 1.671e-003 
7.820e-003 8.884e+008 3.203e+009 1.000e+003 1.306e+000 1.675e-003 
7.830e-003 8.893e+008 3.203e+009 1.000e+003 1.306e+000 1.679e-003 
7.840e-003 8.901e+008 3.203e+009 1.000e+003 1.306e+000 1.683e-003 
7.850e-003 8.909e+008 3.203e+009 1.000e+003 1.306e+000 1.688e-003 
7.858e-003 8.916e+008 3.203e+009 1.000e+003 1.306e+000 1.691e-003 
7.867e-003 8.923e+008 3.203e+009 1.000e+003 1.306e+000 1.695e-003 
7.877e-003 8.931e+008 3.203e+009 1.000e+003 1.307e+000 1.699e-003 
7.887e-003 8.940e+008 3.203e+009 1.000e+003 1.306e+000 1.703e-003 
7.897e-003 8.948e+008 3.203e+009 1.000e+003 1.306e+000 1.708e-003 
7.907e-003 8.956e+008 3.203e+009 1.000e+003 1.306e+000 1.712e-003 
7.915e-003 8.963e+008 3.203e+009 1.000e+003 1.306e+000 1.715e-003 
7.923e-003 8.970e+008 3.203e+009 1.000e+003 1.307e+000 1.719e-003 
7.931e-003 8.976e+008 3.203e+009 1.000e+003 1.308e+000 1.722e-003 
7.940e-003 8.983e+008 3.202e+009 1.000e+003 1.307e+000 1.726e-003 
7.950e-003 8.992e+008 3.203e+009 1.000e+003 1.306e+000 1.730e-003 
7.960e-003 9.000e+008 3.203e+009 1.000e+003 1.307e+000 1.735e-003 
7.970e-003 9.008e+008 3.202e+009 1.000e+003 1.306e+000 1.739e-003 
7.978e-003 9.015e+008 3.202e+009 1.000e+003 1.307e+000 1.742e-003 
7.987e-003 9.022e+008 3.203e+009 1.000e+003 1.307e+000 1.746e-003 
7.993e-003 9.027e+008 3.202e+009 1.000e+003 1.307e+000 1.749e-003 
8.001e-003 9.034e+008 3.203e+009 1.000e+003 1.307e+000 1.752e-003 
8.005e-003 9.038e+008 3.202e+009 1.000e+003 1.307e+000 1.754e-003 
8.014e-003 9.046e+008 3.202e+009 1.000e+003 1.307e+000 1.758e-003 
8.024e-003 9.054e+008 3.202e+009 1.000e+003 1.307e+000 1.762e-003 
8.031e-003 9.059e+008 3.202e+009 1.000e+003 1.307e+000 1.765e-003 
8.041e-003 9.068e+008 3.202e+009 1.000e+003 1.307e+000 1.769e-003 
8.048e-003 9.073e+008 3.203e+009 1.000e+003 1.308e+000 1.772e-003 
8.057e-003 9.081e+008 3.202e+009 1.000e+003 1.307e+000 1.776e-003 
8.067e-003 9.089e+008 3.202e+009 1.000e+003 1.307e+000 1.780e-003 
8.074e-003 9.095e+008 3.202e+009 1.000e+003 1.307e+000 1.783e-003 
8.084e-003 9.103e+008 3.202e+009 1.000e+003 1.307e+000 1.788e-003 
8.091e-003 9.109e+008 3.202e+009 1.000e+003 1.307e+000 1.791e-003 
8.101e-003 9.118e+008 3.202e+009 1.000e+003 1.307e+000 1.795e-003 
8.109e-003 9.124e+008 3.204e+009 1.000e+003 1.308e+000 1.798e-003 
8.119e-003 9.132e+008 3.202e+009 1.000e+003 1.307e+000 1.802e-003 
8.129e-003 9.140e+008 3.202e+009 1.000e+003 1.307e+000 1.807e-003 
8.135e-003 9.145e+008 3.202e+009 1.000e+003 1.307e+000 1.809e-003 
8.143e-003 9.152e+008 3.202e+009 1.000e+003 1.307e+000 1.813e-003 
8.149e-003 9.157e+008 3.202e+009 1.000e+003 1.307e+000 1.816e-003 
8.159e-003 9.166e+008 3.202e+009 1.000e+003 1.307e+000 1.820e-003 
8.168e-003 9.173e+008 3.202e+009 1.000e+003 1.308e+000 1.824e-003 
8.178e-003 9.181e+008 3.202e+009 1.000e+003 1.308e+000 1.828e-003 
8.188e-003 9.189e+008 3.202e+009 1.000e+003 1.307e+000 1.832e-003 
8.196e-003 9.196e+008 3.202e+009 1.000e+003 1.307e+000 1.835e-003 
8.201e-003 9.200e+008 3.286e+009 1.000e+003 1.313e+000 1.837e-003 
8.208e-003 9.206e+008 3.458e+009 1.000e+003 1.325e+000 1.841e-003 
8.218e-003 9.213e+008 3.688e+009 1.000e+003 1.339e+000 1.846e-003 
8.226e-003 9.218e+008 3.859e+009 1.000e+003 1.349e+000 1.850e-003 
8.234e-003 9.224e+008 3.386e+009 1.000e+003 1.319e+000 1.854e-003 
8.244e-003 9.233e+008 3.233e+009 1.000e+003 1.310e+000 1.858e-003 
8.254e-003 9.241e+008 3.221e+009 1.000e+003 1.309e+000 1.862e-003 
8.264e-003 9.249e+008 3.215e+009 1.000e+003 1.308e+000 1.867e-003 
8.274e-003 9.257e+008 3.211e+009 1.000e+003 1.308e+000 1.871e-003 
8.284e-003 9.266e+008 3.209e+009 1.000e+003 1.308e+000 1.875e-003 
8.290e-003 9.271e+008 3.208e+009 1.000e+003 1.308e+000 1.878e-003 
8.300e-003 9.279e+008 3.207e+009 1.000e+003 1.308e+000 1.882e-003 
8.310e-003 9.287e+008 3.206e+009 1.000e+003 1.308e+000 1.886e-003 
8.319e-003 9.295e+008 3.205e+009 1.000e+003 1.308e+000 1.890e-003 
8.329e-003 9.303e+008 3.205e+009 1.000e+003 1.307e+000 1.894e-003 
8.339e-003 9.311e+008 3.204e+009 1.000e+003 1.308e+000 1.899e-003 
8.349e-003 9.319e+008 3.204e+009 1.000e+003 1.308e+000 1.903e-003 
8.359e-003 9.328e+008 3.204e+009 1.000e+003 1.307e+000 1.907e-003 
8.369e-003 9.336e+008 3.204e+009 1.000e+003 1.308e+000 1.911e-003 
8.378e-003 9.344e+008 3.203e+009 1.000e+003 1.308e+000 1.916e-003 
8.381e-003 9.346e+008 3.205e+009 1.000e+003 1.306e+000 1.917e-003 
8.382e-003 9.347e+008 3.211e+009 1.000e+003 1.307e+000 1.917e-003 
8.382e-003 9.347e+008 3.217e+009 1.000e+003 1.306e+000 1.917e-003 
8.384e-003 9.349e+008 3.270e+009 1.000e+003 1.311e+000 1.918e-003 
8.393e-003 9.355e+008 3.898e+009 1.000e+003 1.350e+000 1.922e-003 
8.395e-003 9.356e+008 4.083e+009 1.000e+003 1.358e+000 1.923e-003 
8.396e-003 9.357e+008 4.309e+009 1.000e+003 1.369e+000 1.924e-003 
8.399e-003 9.359e+008 4.813e+009 1.000e+003 1.388e+000 1.926e-003 
8.403e-003 9.360e+008 5.485e+009 1.000e+003 1.408e+000 1.929e-003 
8.405e-003 9.361e+008 6.051e+009 1.000e+003 1.422e+000 1.931e-003 
8.406e-003 9.361e+008 6.159e+009 1.000e+003 1.424e+000 1.931e-003 
8.406e-003 9.361e+008 6.257e+009 1.000e+003 1.426e+000 1.932e-003 
8.407e-003 9.361e+008 6.356e+009 1.000e+003 1.427e+000 1.932e-003 
8.407e-003 9.361e+008 6.457e+009 1.000e+003 1.429e+000 1.932e-003 
8.408e-003 9.361e+008 6.561e+009 1.000e+003 1.431e+000 1.933e-003 
8.408e-003 9.361e+008 6.664e+009 1.000e+003 1.433e+000 1.933e-003 
8.413e-003 9.361e+008 7.912e+009 1.000e+003 1.451e+000 1.939e-003 
8.419e-003 9.359e+008 8.947e+009 1.000e+003 1.460e+000 1.946e-003 
8.419e-003 9.358e+008 9.039e+009 1.000e+003 1.461e+000 1.946e-003 
8.420e-003 9.358e+008 9.142e+009 1.000e+003 1.463e+000 1.947e-003 
8.422e-003 9.357e+008 9.398e+009 1.000e+003 1.465e+000 1.950e-003 
8.422e-003 9.357e+008 9.359e+009 1.000e+003 1.462e+000 1.951e-003 
8.424e-003 9.356e+008 9.405e+009 1.000e+003 1.464e+000 1.953e-003 
8.425e-003 9.355e+008 9.627e+009 1.000e+003 1.466e+000 1.954e-003 
8.426e-003 9.354e+008 9.756e+009 1.000e+003 1.466e+000 1.956e-003 
8.427e-003 9.354e+008 9.681e+009 1.000e+003 1.466e+000 1.958e-003 
8.429e-003 9.352e+008 9.694e+009 1.000e+003 1.463e+000 1.960e-003 
8.429e-003 9.352e+008 9.747e+009 1.000e+003 1.465e+000 1.961e-003 
8.430e-003 9.352e+008 9.856e+009 1.000e+003 1.467e+000 1.962e-003 
8.431e-003 9.351e+008 9.952e+009 1.000e+003 1.467e+000 1.963e-003 
8.431e-003 9.351e+008 1.000e+010 1.000e+003 1.468e+000 1.964e-003 
8.432e-003 9.350e+008 9.929e+009 1.000e+003 1.468e+000 1.964e-003 
8.433e-003 9.350e+008 9.890e+009 1.000e+003 1.464e+000 1.966e-003 
8.434e-003 9.349e+008 9.847e+009 1.000e+003 1.466e+000 1.967e-003 
8.434e-003 9.349e+008 9.820e+009 1.000e+003 1.466e+000 1.967e-003 
8.435e-003 9.349e+008 9.749e+009 1.000e+003 1.464e+000 1.969e-003 
8.435e-003 9.348e+008 9.726e+009 1.000e+003 1.465e+000 1.969e-003 
8.436e-003 9.348e+008 9.679e+009 1.000e+003 1.465e+000 1.970e-003 
8.437e-003 9.347e+008 9.329e+009 1.000e+003 1.461e+000 1.972e-003 
8.438e-003 9.347e+008 9.251e+009 1.000e+003 1.460e+000 1.973e-003 
8.439e-003 9.346e+008 9.226e+009 1.000e+003 1.461e+000 1.974e-003 
8.439e-003 9.346e+008 9.132e+009 1.000e+003 1.460e+000 1.975e-003 
8.440e-003 9.345e+008 8.917e+009 1.000e+003 1.456e+000 1.976e-003 
8.442e-003 9.345e+008 8.525e+009 1.000e+003 1.455e+000 1.979e-003 
8.444e-003 9.344e+008 8.551e+009 1.000e+003 1.456e+000 1.982e-003 
8.446e-003 9.343e+008 8.741e+009 1.000e+003 1.457e+000 1.983e-003 
8.446e-003 9.343e+008 8.755e+009 1.000e+003 1.458e+000 1.984e-003 
8.447e-003 9.343e+008 8.763e+009 1.000e+003 1.459e+000 1.985e-003 
8.448e-003 9.342e+008 8.792e+009 1.000e+003 1.458e+000 1.987e-003 
8.449e-003 9.342e+008 8.757e+009 1.000e+003 1.457e+000 1.988e-003 
8.450e-003 9.341e+008 8.742e+009 1.000e+003 1.457e+000 1.988e-003 
8.450e-003 9.341e+008 8.709e+009 1.000e+003 1.457e+000 1.989e-003 
8.450e-003 9.341e+008 8.744e+009 1.000e+003 1.459e+000 1.989e-003 
8.451e-003 9.341e+008 8.806e+009 1.000e+003 1.459e+000 1.990e-003 
8.452e-003 9.340e+008 8.944e+009 1.000e+003 1.459e+000 1.992e-003 
8.453e-003 9.340e+008 8.860e+009 1.000e+003 1.458e+000 1.992e-003 
8.453e-003 9.340e+008 8.851e+009 1.000e+003 1.458e+000 1.993e-003 
8.454e-003 9.340e+008 8.712e+009 1.000e+003 1.455e+000 1.994e-003 
8.454e-003 9.339e+008 8.587e+009 1.000e+003 1.455e+000 1.995e-003 
8.455e-003 9.339e+008 8.578e+009 1.000e+003 1.453e+000 1.995e-003 
8.455e-003 9.339e+008 8.493e+009 1.000e+003 1.453e+000 1.996e-003 
8.455e-003 9.339e+008 8.459e+009 1.000e+003 1.452e+000 1.996e-003 
8.457e-003 9.339e+008 8.149e+009 1.000e+003 1.449e+000 1.997e-003 
8.457e-003 9.338e+008 8.130e+009 1.000e+003 1.447e+000 1.998e-003 
8.457e-003 9.338e+008 8.041e+009 1.000e+003 1.446e+000 1.998e-003 
8.458e-003 9.338e+008 7.992e+009 1.000e+003 1.446e+000 1.999e-003 
8.459e-003 9.338e+008 7.791e+009 1.000e+003 1.445e+000 2.000e-003 
8.459e-003 9.338e+008 7.663e+009 1.000e+003 1.441e+000 2.001e-003 
8.460e-003 9.338e+008 7.599e+009 1.000e+003 1.442e+000 2.001e-003 
8.460e-003 9.338e+008 7.491e+009 1.000e+003 1.441e+000 2.002e-003 
8.461e-003 9.338e+008 7.448e+009 1.000e+003 1.439e+000 2.002e-003 
8.461e-003 9.338e+008 7.362e+009 1.000e+003 1.438e+000 2.003e-003 
8.462e-003 9.338e+008 7.308e+009 1.000e+003 1.436e+000 2.004e-003 
8.463e-003 9.337e+008 7.234e+009 1.000e+003 1.435e+000 2.004e-003 
8.463e-003 9.337e+008 7.186e+009 1.000e+003 1.434e+000 2.005e-003 
8.463e-003 9.337e+008 7.059e+009 1.000e+003 1.431e+000 2.005e-003 
8.464e-003 9.337e+008 7.009e+009 1.000e+003 1.433e+000 2.005e-003 
8.464e-003 9.337e+008 6.988e+009 1.000e+003 1.429e+000 2.006e-003 
8.465e-003 9.337e+008 6.786e+009 1.000e+003 1.428e+000 2.007e-003 
8.466e-003 9.337e+008 6.625e+009 1.000e+003 1.428e+000 2.008e-003 
8.468e-003 9.338e+008 6.613e+009 1.000e+003 1.428e+000 2.010e-003 
8.469e-003 9.338e+008 6.596e+009 1.000e+003 1.426e+000 2.011e-003 
8.470e-003 9.338e+008 6.613e+009 1.000e+003 1.426e+000 2.011e-003 
8.470e-003 9.338e+008 6.609e+009 1.000e+003 1.428e+000 2.011e-003 
8.470e-003 9.338e+008 6.605e+009 1.000e+003 1.428e+000 2.012e-003 
8.471e-003 9.338e+008 6.608e+009 1.000e+003 1.427e+000 2.012e-003 
8.471e-003 9.338e+008 6.525e+009 1.000e+003 1.425e+000 2.013e-003 
8.472e-003 9.338e+008 6.531e+009 1.000e+003 1.428e+000 2.014e-003 
8.479e-003 9.338e+008 6.821e+009 1.000e+003 1.433e+000 2.020e-003 
8.480e-003 9.338e+008 6.801e+009 1.000e+003 1.433e+000 2.022e-003 
8.481e-003 9.338e+008 6.806e+009 1.000e+003 1.433e+000 2.022e-003 
8.483e-003 9.338e+008 6.758e+009 1.000e+003 1.431e+000 2.024e-003 
8.484e-003 9.338e+008 6.754e+009 1.000e+003 1.431e+000 2.025e-003 
8.484e-003 9.338e+008 6.742e+009 1.000e+003 1.429e+000 2.026e-003 
8.485e-003 9.338e+008 6.743e+009 1.000e+003 1.428e+000 2.026e-003 
8.486e-003 9.338e+008 6.615e+009 1.000e+003 1.427e+000 2.027e-003 
8.486e-003 9.338e+008 6.470e+009 1.000e+003 1.423e+000 2.027e-003 
8.487e-003 9.338e+008 6.376e+009 1.000e+003 1.422e+000 2.028e-003 
8.488e-003 9.338e+008 6.333e+009 1.000e+003 1.423e+000 2.029e-003 
8.489e-003 9.339e+008 6.217e+009 1.000e+003 1.419e+000 2.030e-003 
8.489e-003 9.339e+008 6.194e+009 1.000e+003 1.420e+000 2.030e-003 
8.490e-003 9.339e+008 6.189e+009 1.000e+003 1.421e+000 2.031e-003 
8.491e-003 9.339e+008 6.189e+009 1.000e+003 1.421e+000 2.032e-003 
8.494e-003 9.339e+008 6.056e+009 1.000e+003 1.419e+000 2.034e-003 
8.499e-003 9.340e+008 5.913e+009 1.000e+003 1.415e+000 2.039e-003 
8.500e-003 9.340e+008 5.879e+009 1.000e+003 1.414e+000 2.039e-003 
8.500e-003 9.341e+008 5.891e+009 1.000e+003 1.415e+000 2.039e-003 
8.500e-003 9.341e+008 5.901e+009 1.000e+003 1.416e+000 2.040e-003 
8.502e-003 9.341e+008 5.830e+009 1.000e+003 1.414e+000 2.041e-003 
8.506e-003 9.342e+008 5.690e+009 1.000e+003 1.411e+000 2.044e-003 
8.510e-003 9.343e+008 5.248e+009 1.000e+003 1.399e+000 2.048e-003 
8.513e-003 9.344e+008 5.202e+009 1.000e+003 1.396e+000 2.050e-003 
8.513e-003 9.344e+008 5.163e+009 1.000e+003 1.395e+000 2.050e-003 
8.516e-003 9.345e+008 5.063e+009 1.000e+003 1.392e+000 2.052e-003 
8.517e-003 9.346e+008 5.063e+009 1.000e+003 1.392e+000 2.052e-003 
8.519e-003 9.346e+008 5.077e+009 1.000e+003 1.392e+000 2.054e-003 
8.519e-003 9.347e+008 5.082e+009 1.000e+003 1.391e+000 2.054e-003 
8.519e-003 9.347e+008 5.092e+009 1.000e+003 1.392e+000 2.054e-003 
8.520e-003 9.347e+008 5.096e+009 1.000e+003 1.395e+000 2.055e-003 
8.521e-003 9.348e+008 5.111e+009 1.000e+003 1.395e+000 2.056e-003 
8.522e-003 9.348e+008 5.121e+009 1.000e+003 1.394e+000 2.056e-003 
8.522e-003 9.348e+008 5.126e+009 1.000e+003 1.395e+000 2.057e-003 
8.524e-003 9.349e+008 5.118e+009 1.000e+003 1.395e+000 2.058e-003 
8.532e-003 9.351e+008 5.323e+009 1.000e+003 1.402e+000 2.063e-003 
8.532e-003 9.352e+008 5.340e+009 1.000e+003 1.403e+000 2.064e-003 
8.533e-003 9.352e+008 5.339e+009 1.000e+003 1.403e+000 2.064e-003 
8.535e-003 9.353e+008 5.444e+009 1.000e+003 1.404e+000 2.066e-003 
8.540e-003 9.354e+008 5.501e+009 1.000e+003 1.407e+000 2.070e-003 
8.544e-003 9.355e+008 5.557e+009 1.000e+003 1.407e+000 2.074e-003 
8.545e-003 9.356e+008 5.569e+009 1.000e+003 1.409e+000 2.074e-003 
8.546e-003 9.356e+008 5.584e+009 1.000e+003 1.408e+000 2.075e-003 
8.546e-003 9.356e+008 5.592e+009 1.000e+003 1.406e+000 2.075e-003 
8.547e-003 9.356e+008 5.598e+009 1.000e+003 1.406e+000 2.075e-003 
8.547e-003 9.356e+008 5.604e+009 1.000e+003 1.406e+000 2.076e-003 
8.549e-003 9.357e+008 5.617e+009 1.000e+003 1.410e+000 2.077e-003 
8.550e-003 9.357e+008 5.616e+009 1.000e+003 1.408e+000 2.078e-003 
8.552e-003 9.358e+008 5.567e+009 1.000e+003 1.407e+000 2.080e-003 
8.553e-003 9.358e+008 5.555e+009 1.000e+003 1.406e+000 2.080e-003 
8.554e-003 9.358e+008 5.491e+009 1.000e+003 1.403e+000 2.081e-003 
8.556e-003 9.359e+008 5.431e+009 1.000e+003 1.406e+000 2.083e-003 
8.565e-003 9.362e+008 5.424e+009 1.000e+003 1.405e+000 2.090e-003 
8.573e-003 9.364e+008 5.216e+009 1.000e+003 1.400e+000 2.096e-003 
8.577e-003 9.366e+008 5.112e+009 1.000e+003 1.395e+000 2.099e-003 
8.578e-003 9.366e+008 5.102e+009 1.000e+003 1.395e+000 2.100e-003 
8.579e-003 9.367e+008 5.071e+009 1.000e+003 1.394e+000 2.100e-003 
8.579e-003 9.367e+008 5.083e+009 1.000e+003 1.395e+000 2.100e-003 
8.581e-003 9.367e+008 5.116e+009 1.000e+003 1.396e+000 2.102e-003 
8.581e-003 9.368e+008 5.124e+009 1.000e+003 1.396e+000 2.102e-003 
8.581e-003 9.368e+008 5.132e+009 1.000e+003 1.397e+000 2.102e-003 
8.583e-003 9.369e+008 5.167e+009 1.000e+003 1.399e+000 2.104e-003 
8.590e-003 9.371e+008 5.242e+009 1.000e+003 1.401e+000 2.108e-003 
8.593e-003 9.372e+008 5.351e+009 1.000e+003 1.404e+000 2.110e-003 
8.599e-003 9.374e+008 5.590e+009 1.000e+003 1.410e+000 2.115e-003 
8.604e-003 9.375e+008 5.620e+009 1.000e+003 1.410e+000 2.120e-003 
8.606e-003 9.376e+008 5.622e+009 1.000e+003 1.409e+000 2.121e-003 
8.606e-003 9.376e+008 5.625e+009 1.000e+003 1.409e+000 2.121e-003 
8.609e-003 9.377e+008 5.639e+009 1.000e+003 1.410e+000 2.124e-003 
8.609e-003 9.377e+008 5.645e+009 1.000e+003 1.410e+000 2.124e-003 
8.610e-003 9.377e+008 5.648e+009 1.000e+003 1.411e+000 2.124e-003 
8.612e-003 9.377e+008 5.675e+009 1.000e+003 1.412e+000 2.126e-003 
8.615e-003 9.378e+008 5.637e+009 1.000e+003 1.411e+000 2.129e-003 
8.619e-003 9.379e+008 5.656e+009 1.000e+003 1.410e+000 2.132e-003 
8.622e-003 9.380e+008 5.586e+009 1.000e+003 1.410e+000 2.134e-003 
8.626e-003 9.381e+008 5.290e+009 1.000e+003 1.402e+000 2.137e-003 
8.630e-003 9.383e+008 5.222e+009 1.000e+003 1.401e+000 2.140e-003 
8.638e-003 9.386e+008 5.173e+009 1.000e+003 1.399e+000 2.146e-003 
8.644e-003 9.388e+008 5.149e+009 1.000e+003 1.398e+000 2.151e-003 
8.645e-003 9.389e+008 5.097e+009 1.000e+003 1.395e+000 2.151e-003 
8.645e-003 9.389e+008 5.058e+009 1.000e+003 1.395e+000 2.151e-003 
8.646e-003 9.389e+008 5.066e+009 1.000e+003 1.395e+000 2.152e-003 
8.646e-003 9.389e+008 5.076e+009 1.000e+003 1.394e+000 2.152e-003 
8.646e-003 9.389e+008 5.084e+009 1.000e+003 1.395e+000 2.152e-003 
8.649e-003 9.390e+008 5.103e+009 1.000e+003 1.396e+000 2.154e-003 
8.653e-003 9.392e+008 5.164e+009 1.000e+003 1.397e+000 2.157e-003 
8.657e-003 9.393e+008 5.137e+009 1.000e+003 1.398e+000 2.160e-003 
8.662e-003 9.395e+008 5.119e+009 1.000e+003 1.398e+000 2.164e-003 
8.668e-003 9.398e+008 5.111e+009 1.000e+003 1.398e+000 2.168e-003 
8.673e-003 9.400e+008 5.105e+009 1.000e+003 1.396e+000 2.172e-003 
8.674e-003 9.400e+008 5.106e+009 1.000e+003 1.395e+000 2.173e-003 
8.676e-003 9.400e+008 5.086e+009 1.000e+003 1.396e+000 2.173e-003 
8.678e-003 9.402e+008 5.039e+009 1.000e+003 1.394e+000 2.176e-003 
8.686e-003 9.405e+008 4.885e+009 1.000e+003 1.389e+000 2.181e-003 
8.690e-003 9.407e+008 4.849e+009 1.000e+003 1.387e+000 2.183e-003 
8.691e-003 9.407e+008 4.837e+009 1.000e+003 1.387e+000 2.185e-003 
8.698e-003 9.410e+008 4.802e+009 1.000e+003 1.388e+000 2.189e-003 
8.702e-003 9.412e+008 4.782e+009 1.000e+003 1.387e+000 2.192e-003 
8.712e-003 9.417e+008 4.760e+009 1.000e+003 1.387e+000 2.199e-003 
8.722e-003 9.422e+008 4.730e+009 1.000e+003 1.386e+000 2.205e-003 
8.730e-003 9.425e+008 4.706e+009 1.000e+003 1.385e+000 2.211e-003 
8.740e-003 9.430e+008 4.687e+009 1.000e+003 1.384e+000 2.217e-003 
8.742e-003 9.431e+008 4.682e+009 1.000e+003 1.382e+000 2.219e-003 
8.751e-003 9.436e+008 4.671e+009 1.000e+003 1.383e+000 2.225e-003 
8.757e-003 9.439e+008 4.664e+009 1.000e+003 1.383e+000 2.229e-003 
8.760e-003 9.440e+008 4.661e+009 1.000e+003 1.384e+000 2.231e-003 
8.764e-003 9.442e+008 4.659e+009 1.000e+003 1.382e+000 2.233e-003 
8.771e-003 9.445e+008 4.655e+009 1.000e+003 1.382e+000 2.237e-003 
8.780e-003 9.450e+008 4.651e+009 1.000e+003 1.383e+000 2.243e-003 
8.786e-003 9.453e+008 4.647e+009 1.000e+003 1.378e+000 2.248e-003 
8.790e-003 9.455e+008 4.644e+009 1.000e+003 1.381e+000 2.250e-003 
8.795e-003 9.458e+008 4.642e+009 1.000e+003 1.380e+000 2.253e-003 
8.799e-003 9.459e+008 4.640e+009 1.000e+003 1.378e+000 2.256e-003 
8.799e-003 9.460e+008 4.642e+009 1.000e+003 1.380e+000 2.256e-003 
8.808e-003 9.464e+008 4.637e+009 1.000e+003 1.382e+000 2.262e-003 
8.816e-003 9.468e+008 4.634e+009 1.000e+003 1.379e+000 2.267e-003 
8.821e-003 9.471e+008 4.633e+009 1.000e+003 1.382e+000 2.270e-003 
8.822e-003 9.471e+008 4.633e+009 1.000e+003 1.377e+000 2.271e-003 
8.824e-003 9.472e+008 4.634e+009 1.000e+003 1.380e+000 2.273e-003 
8.828e-003 9.474e+008 4.632e+009 1.000e+003 1.382e+000 2.275e-003 
8.832e-003 9.476e+008 4.631e+009 1.000e+003 1.382e+000 2.278e-003 
8.835e-003 9.477e+008 4.630e+009 1.000e+003 1.382e+000 2.279e-003 
8.845e-003 9.482e+008 4.629e+009 1.000e+003 1.382e+000 2.286e-003 
8.849e-003 9.485e+008 4.628e+009 1.000e+003 1.379e+000 2.289e-003 
8.853e-003 9.486e+008 4.628e+009 1.000e+003 1.382e+000 2.291e-003 
8.858e-003 9.489e+008 4.627e+009 1.000e+003 1.381e+000 2.294e-003 
8.860e-003 9.490e+008 4.627e+009 1.000e+003 1.377e+000 2.296e-003 
8.860e-003 9.490e+008 4.630e+009 1.000e+003 1.379e+000 2.296e-003 
8.862e-003 9.491e+008 4.628e+009 1.000e+003 1.382e+000 2.297e-003 
8.872e-003 9.496e+008 4.625e+009 1.000e+003 1.382e+000 2.304e-003 
8.880e-003 9.500e+008 4.625e+009 1.000e+003 1.382e+000 2.309e-003 
8.883e-003 9.502e+008 4.625e+009 1.000e+003 1.379e+000 2.311e-003 
8.887e-003 9.504e+008 4.624e+009 1.000e+003 1.380e+000 2.313e-003 
8.889e-003 9.505e+008 4.625e+009 1.000e+003 1.382e+000 2.315e-003 
8.894e-003 9.507e+008 4.624e+009 1.000e+003 1.382e+000 2.318e-003 
8.904e-003 9.512e+008 4.623e+009 1.000e+003 1.382e+000 2.325e-003 
8.908e-003 9.515e+008 4.623e+009 1.000e+003 1.382e+000 2.327e-003 
8.915e-003 9.518e+008 4.622e+009 1.000e+003 1.382e+000 2.332e-003 
8.919e-003 9.520e+008 4.623e+009 1.000e+003 1.375e+000 2.334e-003 
8.923e-003 9.522e+008 4.624e+009 1.000e+003 1.382e+000 2.337e-003 
8.933e-003 9.527e+008 4.622e+009 1.000e+003 1.383e+000 2.343e-003 
8.941e-003 9.531e+008 4.621e+009 1.000e+003 1.383e+000 2.349e-003 
8.946e-003 9.534e+008 4.622e+009 1.000e+003 1.380e+000 2.352e-003 
8.951e-003 9.536e+008 4.621e+009 1.000e+003 1.381e+000 2.355e-003 
8.960e-003 9.541e+008 4.621e+009 1.000e+003 1.383e+000 2.361e-003 
8.969e-003 9.545e+008 4.621e+009 1.000e+003 1.382e+000 2.367e-003 
8.972e-003 9.546e+008 4.621e+009 1.000e+003 1.380e+000 2.369e-003 
8.972e-003 9.547e+008 4.622e+009 1.000e+003 1.379e+000 2.369e-003 
8.976e-003 9.549e+008 4.622e+009 1.000e+003 1.380e+000 2.372e-003 
8.982e-003 9.552e+008 4.621e+009 1.000e+003 1.383e+000 2.376e-003 
8.992e-003 9.557e+008 4.620e+009 1.000e+003 1.383e+000 2.382e-003 
9.001e-003 9.561e+008 4.619e+009 1.000e+003 1.383e+000 2.388e-003 
9.008e-003 9.565e+008 4.619e+009 1.000e+003 1.383e+000 2.392e-003 
9.018e-003 9.570e+008 4.619e+009 1.000e+003 1.383e+000 2.399e-003 
9.028e-003 9.575e+008 4.619e+009 1.000e+003 1.383e+000 2.405e-003 
9.034e-003 9.578e+008 4.619e+009 1.000e+003 1.382e+000 2.409e-003 
9.043e-003 9.582e+008 4.619e+009 1.000e+003 1.383e+000 2.415e-003 
9.053e-003 9.587e+008 4.618e+009 1.000e+003 1.383e+000 2.422e-003 
9.062e-003 9.592e+008 4.618e+009 1.000e+003 1.382e+000 2.428e-003 
9.062e-003 9.592e+008 4.620e+009 1.000e+003 1.379e+000 2.428e-003 
9.068e-003 9.595e+008 4.619e+009 1.000e+003 1.382e+000 2.431e-003 
9.076e-003 9.599e+008 4.618e+009 1.000e+003 1.383e+000 2.437e-003 
9.086e-003 9.604e+008 4.618e+009 1.000e+003 1.383e+000 2.443e-003 
9.095e-003 9.608e+008 4.618e+009 1.000e+003 1.382e+000 2.449e-003 
9.103e-003 9.612e+008 4.618e+009 1.000e+003 1.383e+000 2.454e-003 
9.113e-003 9.618e+008 4.618e+009 1.000e+003 1.383e+000 2.461e-003 
9.122e-003 9.622e+008 4.618e+009 1.000e+003 1.383e+000 2.467e-003 
9.130e-003 9.626e+008 4.617e+009 1.000e+003 1.383e+000 2.472e-003 
9.140e-003 9.631e+008 4.617e+009 1.000e+003 1.383e+000 2.478e-003 
9.150e-003 9.636e+008 4.617e+009 1.000e+003 1.383e+000 2.485e-003 
9.157e-003 9.640e+008 4.617e+009 1.000e+003 1.383e+000 2.490e-003 
9.167e-003 9.645e+008 4.617e+009 1.000e+003 1.383e+000 2.496e-003 
9.177e-003 9.650e+008 4.617e+009 1.000e+003 1.383e+000 2.503e-003 
9.184e-003 9.653e+008 4.617e+009 1.000e+003 1.382e+000 2.507e-003 
9.190e-003 9.656e+008 4.617e+009 1.000e+003 1.383e+000 2.511e-003 
9.200e-003 9.662e+008 4.617e+009 1.000e+003 1.383e+000 2.518e-003 
9.210e-003 9.667e+008 4.617e+009 1.000e+003 1.383e+000 2.524e-003 
9.220e-003 9.672e+008 4.616e+009 1.000e+003 1.383e+000 2.530e-003 
9.230e-003 9.677e+008 4.617e+009 1.000e+003 1.384e+000 2.537e-003 
9.240e-003 9.682e+008 4.616e+009 1.000e+003 1.383e+000 2.543e-003 
9.246e-003 9.685e+008 4.617e+009 1.000e+003 1.383e+000 2.547e-003 
9.256e-003 9.690e+008 4.616e+009 1.000e+003 1.384e+000 2.554e-003 
9.266e-003 9.695e+008 4.616e+009 1.000e+003 1.384e+000 2.560e-003 
9.276e-003 9.700e+008 4.616e+009 1.000e+003 1.383e+000 2.567e-003 
9.286e-003 9.705e+008 4.616e+009 1.000e+003 1.384e+000 2.573e-003 
9.296e-003 9.710e+008 4.616e+009 1.000e+003 1.384e+000 2.580e-003 
9.305e-003 9.715e+008 4.616e+009 1.000e+003 1.384e+000 2.586e-003 
9.315e-003 9.720e+008 4.616e+009 1.000e+003 1.384e+000 2.593e-003 
9.325e-003 9.725e+008 4.616e+009 1.000e+003 1.384e+000 2.599e-003 
9.335e-003 9.730e+008 4.616e+009 1.000e+003 1.383e+000 2.605e-003 
9.345e-003 9.735e+008 4.616e+009 1.000e+003 1.384e+000 2.612e-003 
9.355e-003 9.740e+008 4.616e+009 1.000e+003 1.384e+000 2.618e-003 
9.365e-003 9.745e+008 4.616e+009 1.000e+003 1.384e+000 2.625e-003 
9.375e-003 9.750e+008 4.616e+009 1.000e+003 1.384e+000 2.631e-003 
9.385e-003 9.755e+008 4.616e+009 1.000e+003 1.384e+000 2.638e-003 
9.395e-003 9.760e+008 4.616e+009 1.000e+003 1.384e+000 2.644e-003 
9.405e-003 9.765e+008 4.615e+009 1.000e+003 1.384e+000 2.651e-003 
9.415e-003 9.770e+008 4.615e+009 1.000e+003 1.384e+000 2.658e-003 
9.425e-003 9.775e+008 4.615e+009 1.000e+003 1.384e+000 2.664e-003 
9.435e-003 9.780e+008 4.615e+009 1.000e+003 1.384e+000 2.671e-003 
9.445e-003 9.785e+008 4.615e+009 1.000e+003 1.384e+000 2.677e-003 
9.455e-003 9.790e+008 4.615e+009 1.000e+003 1.384e+000 2.684e-003 
9.465e-003 9.795e+008 4.615e+009 1.000e+003 1.384e+000 2.690e-003 
9.475e-003 9.800e+008 4.615e+009 1.000e+003 1.384e+000 2.697e-003 
9.485e-003 9.805e+008 4.615e+009 1.000e+003 1.384e+000 2.703e-003 
9.495e-003 9.810e+008 4.615e+009 1.000e+003 1.384e+000 2.709e-003 
9.505e-003 9.815e+008 4.615e+009 1.000e+003 1.384e+000 2.716e-003 
9.515e-003 9.820e+008 4.615e+009 1.000e+003 1.384e+000 2.722e-003 
9.525e-003 9.825e+008 4.615e+009 1.000e+003 1.384e+000 2.729e-003 
9.535e-003 9.830e+008 4.614e+009 1.000e+003 1.384e+000 2.735e-003 
9.545e-003 9.835e+008 4.615e+009 1.000e+003 1.384e+000 2.742e-003 
9.555e-003 9.840e+008 4.614e+009 1.000e+003 1.384e+000 2.748e-003 
9.565e-003 9.845e+008 4.614e+009 1.000e+003 1.384e+000 2.755e-003 
9.575e-003 9.850e+008 4.614e+009 1.000e+003 1.384e+000 2.761e-003 
9.585e-003 9.855e+008 4.614e+009 1.000e+003 1.384e+000 2.768e-003 
9.595e-003 9.860e+008 4.614e+009 1.000e+003 1.384e+000 2.774e-003 
9.605e-003 9.865e+008 4.614e+009 1.000e+003 1.384e+000 2.781e-003 
9.615e-003 9.870e+008 4.614e+009 1.000e+003 1.384e+000 2.787e-003 
9.625e-003 9.876e+008 4.614e+009 1.000e+003 1.384e+000 2.794e-003 
9.635e-003 9.881e+008 4.614e+009 1.000e+003 1.384e+000 2.800e-003 
9.645e-003 9.886e+008 4.614e+009 1.000e+003 1.384e+000 2.807e-003 
9.655e-003 9.891e+008 4.614e+009 1.000e+003 1.384e+000 2.814e-003 
9.665e-003 9.896e+008 4.614e+009 1.000e+003 1.384e+000 2.820e-003 
9.675e-003 9.901e+008 4.614e+009 1.000e+003 1.384e+000 2.827e-003 
9.685e-003 9.906e+008 4.614e+009 1.000e+003 1.384e+000 2.833e-003 
9.695e-003 9.911e+008 4.614e+009 1.000e+003 1.384e+000 2.840e-003 
9.705e-003 9.916e+008 4.614e+009 1.000e+003 1.384e+000 2.846e-003 
9.715e-003 9.921e+008 4.613e+009 1.000e+003 1.384e+000 2.853e-003 
9.725e-003 9.926e+008 4.613e+009 1.000e+003 1.384e+000 2.859e-003 
9.735e-003 9.931e+008 4.613e+009 1.000e+003 1.384e+000 2.866e-003 
9.745e-003 9.936e+008 4.613e+009 1.000e+003 1.384e+000 2.872e-003 
9.755e-003 9.941e+008 4.613e+009 1.000e+003 1.384e+000 2.879e-003 
9.765e-003 9.946e+008 4.613e+009 1.000e+003 1.384e+000 2.885e-003 
9.775e-003 9.951e+008 4.613e+009 1.000e+003 1.384e+000 2.892e-003 
9.785e-003 9.956e+008 4.613e+009 1.000e+003 1.384e+000 2.898e-003 
9.795e-003 9.961e+008 4.613e+009 1.000e+003 1.384e+000 2.905e-003 
9.805e-003 9.966e+008 4.613e+009 1.000e+003 1.384e+000 2.911e-003 
9.815e-003 9.971e+008 4.613e+009 1.000e+003 1.384e+000 2.918e-003 
9.825e-003 9.976e+008 4.613e+009 1.000e+003 1.384e+000 2.924e-003 
9.835e-003 9.981e+008 4.613e+009 1.000e+003 1.384e+000 2.931e-003 
9.845e-003 9.986e+008 4.613e+009 1.000e+003 1.384e+000 2.937e-003 
9.855e-003 9.991e+008 4.613e+009 1.000e+003 1.384e+000 2.944e-003 
9.865e-003 9.997e+008 4.613e+009 1.000e+003 1.384e+000 2.950e-003 
9.875e-003 1.000e+009 4.613e+009 1.000e+003 1.384e+000 2.957e-003 
9.885e-003 1.001e+009 4.613e+009 1.000e+003 1.384e+000 2.963e-003 
9.895e-003 1.001e+009 4.613e+009 1.000e+003 1.384e+000 2.970e-003 
9.905e-003 1.002e+009 4.613e+009 1.000e+003 1.384e+000 2.976e-003 
9.915e-003 1.002e+009 4.613e+009 1.000e+003 1.384e+000 2.983e-003 
9.925e-003 1.003e+009 4.613e+009 1.000e+003 1.384e+000 2.989e-003 
9.935e-003 1.003e+009 4.613e+009 1.000e+003 1.384e+000 2.996e-003 
9.945e-003 1.004e+009 4.613e+009 1.000e+003 1.384e+000 3.002e-003 
9.955e-003 1.004e+009 4.613e+009 1.000e+003 1.384e+000 3.009e-003 
9.965e-003 1.005e+009 4.613e+009 1.000e+003 1.384e+000 3.015e-003 
9.975e-003 1.005e+009 4.613e+009 1.000e+003 1.384e+000 3.022e-003 
9.985e-003 1.006e+009 4.613e+009 1.000e+003 1.384e+000 3.028e-003 
9.995e-003 1.006e+009 4.613e+009 1.000e+003 1.384e+000 3.035e-003 
1.000e-002 1.007e+009 4.613e+009 1.000e+003 1.384e+000 3.041e-003 
1.001e-002 1.007e+009 4.613e+009 1.000e+003 1.384e+000 3.048e-003 
1.002e-002 1.008e+009 4.613e+009 1.000e+003 1.384e+000 3.054e-003 
1.003e-002 1.008e+009 4.613e+009 1.000e+003 1.384e+000 3.061e-003 
1.004e-002 1.009e+009 4.613e+009 1.000e+003 1.384e+000 3.067e-003 
1.005e-002 1.009e+009 4.613e+009 1.000e+003 1.384e+000 3.074e-003 
1.006e-002 1.010e+009 4.613e+009 1.000e+003 1.384e+000 3.080e-003 
1.007e-002 1.010e+009 4.612e+009 1.000e+003 1.384e+000 3.087e-003 
1.008e-002 1.011e+009 4.612e+009 1.000e+003 1.384e+000 3.093e-003 
1.009e-002 1.011e+009 4.612e+009 1.000e+003 1.384e+000 3.100e-003 
1.010e-002 1.012e+009 4.612e+009 1.000e+003 1.384e+000 3.106e-003 
1.011e-002 1.012e+009 4.612e+009 1.000e+003 1.384e+000 3.113e-003 
1.012e-002 1.013e+009 4.612e+009 1.000e+003 1.384e+000 3.119e-003 
1.013e-002 1.013e+009 4.612e+009 1.000e+003 1.384e+000 3.126e-003 
1.014e-002 1.014e+009 4.612e+009 1.000e+003 1.384e+000 3.132e-003 
1.015e-002 1.014e+009 4.612e+009 1.000e+003 1.384e+000 3.139e-003 
1.016e-002 1.015e+009 4.612e+009 1.000e+003 1.384e+000 3.145e-003 
1.017e-002 1.015e+009 4.612e+009 1.000e+003 1.384e+000 3.152e-003 
1.018e-002 1.016e+009 4.612e+009 1.000e+003 1.384e+000 3.158e-003 
1.019e-002 1.016e+009 4.612e+009 1.000e+003 1.384e+000 3.165e-003 
1.020e-002 1.017e+009 4.612e+009 1.000e+003 1.384e+000 3.171e-003 
1.021e-002 1.017e+009 4.612e+009 1.000e+003 1.384e+000 3.178e-003 
1.022e-002 1.018e+009 4.612e+009 1.000e+003 1.384e+000 3.184e-003 
1.023e-002 1.018e+009 4.612e+009 1.000e+003 1.384e+000 3.191e-003 
1.024e-002 1.019e+009 4.612e+009 1.000e+003 1.384e+000 3.198e-003 
1.025e-002 1.019e+009 4.612e+009 1.000e+003 1.384e+000 3.204e-003 
1.026e-002 1.020e+009 4.612e+009 1.000e+003 1.384e+000 3.211e-003 
1.027e-002 1.020e+009 4.612e+009 1.000e+003 1.384e+000 3.217e-003 
1.028e-002 1.021e+009 4.612e+009 1.000e+003 1.384e+000 3.224e-003 
1.029e-002 1.021e+009 4.612e+009 1.000e+003 1.384e+000 3.230e-003 
1.030e-002 1.022e+009 4.612e+009 1.000e+003 1.384e+000 3.237e-003 
1.031e-002 1.022e+009 4.612e+009 1.000e+003 1.384e+000 3.243e-003 
1.032e-002 1.023e+009 4.612e+009 1.000e+003 1.384e+000 3.249e-003 
1.033e-002 1.023e+009 4.612e+009 1.000e+003 1.384e+000 3.256e-003 
1.034e-002 1.024e+009 4.612e+009 1.000e+003 1.384e+000 3.262e-003 
1.035e-002 1.024e+009 4.612e+009 1.000e+003 1.384e+000 3.269e-003 
1.036e-002 1.025e+009 4.612e+009 1.000e+003 1.384e+000 3.276e-003 
1.037e-002 1.025e+009 4.612e+009 1.000e+003 1.384e+000 3.282e-003 
1.038e-002 1.026e+009 4.612e+009 1.000e+003 1.384e+000 3.289e-003 
1.039e-002 1.026e+009 4.612e+009 1.000e+003 1.384e+000 3.295e-003 
1.040e-002 1.027e+009 4.612e+009 1.000e+003 1.384e+000 3.302e-003 
1.041e-002 1.027e+009 4.612e+009 1.000e+003 1.384e+000 3.308e-003 
1.042e-002 1.028e+009 4.612e+009 1.000e+003 1.384e+000 3.315e-003 
1.043e-002 1.028e+009 4.612e+009 1.000e+003 1.384e+000 3.321e-003 
1.044e-002 1.029e+009 4.612e+009 1.000e+003 1.384e+000 3.328e-003 
1.045e-002 1.029e+009 4.612e+009 1.000e+003 1.384e+000 3.334e-003 
1.046e-002 1.030e+009 4.612e+009 1.000e+003 1.384e+000 3.341e-003 
1.047e-002 1.030e+009 4.612e+009 1.000e+003 1.384e+000 3.347e-003 
1.048e-002 1.031e+009 4.612e+009 1.000e+003 1.384e+000 3.354e-003 
1.049e-002 1.031e+009 4.612e+009 1.000e+003 1.384e+000 3.360e-003 
1.050e-002 1.032e+009 4.612e+009 1.000e+003 1.384e+000 3.367e-003 
1.051e-002 1.032e+009 4.612e+009 1.000e+003 1.384e+000 3.373e-003 
1.052e-002 1.033e+009 4.612e+009 1.000e+003 1.384e+000 3.380e-003 
1.053e-002 1.033e+009 4.612e+009 1.000e+003 1.384e+000 3.386e-003 
1.054e-002 1.034e+009 4.612e+009 1.000e+003 1.384e+000 3.393e-003 
1.055e-002 1.034e+009 4.612e+009 1.000e+003 1.384e+000 3.399e-003 
1.056e-002 1.035e+009 4.612e+009 1.000e+003 1.384e+000 3.406e-003 
1.057e-002 1.035e+009 4.612e+009 1.000e+003 1.384e+000 3.412e-003 
1.058e-002 1.036e+009 4.612e+009 1.000e+003 1.384e+000 3.419e-003 
1.059e-002 1.036e+009 4.612e+009 1.000e+003 1.384e+000 3.425e-003 
1.060e-002 1.037e+009 4.612e+009 1.000e+003 1.384e+000 3.432e-003 
1.061e-002 1.037e+009 4.612e+009 1.000e+003 1.384e+000 3.438e-003 
1.062e-002 1.038e+009 4.612e+009 1.000e+003 1.384e+000 3.445e-003 
1.063e-002 1.038e+009 4.612e+009 1.000e+003 1.384e+000 3.451e-003 
1.064e-002 1.039e+009 4.612e+009 1.000e+003 1.384e+000 3.458e-003 
1.065e-002 1.039e+009 4.612e+009 1.000e+003 1.384e+000 3.464e-003 
1.066e-002 1.040e+009 4.612e+009 1.000e+003 1.384e+000 3.471e-003 
1.067e-002 1.040e+009 4.612e+009 1.000e+003 1.384e+000 3.477e-003 
1.068e-002 1.041e+009 4.612e+009 1.000e+003 1.384e+000 3.484e-003 
1.069e-002 1.041e+009 4.612e+009 1.000e+003 1.384e+000 3.490e-003 
1.070e-002 1.042e+009 4.612e+009 1.000e+003 1.384e+000 3.497e-003 
1.071e-002 1.042e+009 4.612e+009 1.000e+003 1.384e+000 3.503e-003 
1.072e-002 1.043e+009 4.612e+009 1.000e+003 1.384e+000 3.510e-003 
1.073e-002 1.043e+009 4.612e+009 1.000e+003 1.384e+000 3.516e-003 
1.074e-002 1.044e+009 4.612e+009 1.000e+003 1.384e+000 3.523e-003 
1.075e-002 1.045e+009 4.612e+009 1.000e+003 1.384e+000 3.529e-003 
1.076e-002 1.045e+009 4.612e+009 1.000e+003 1.384e+000 3.536e-003 
1.077e-002 1.046e+009 4.612e+009 1.000e+003 1.384e+000 3.542e-003 
1.078e-002 1.046e+009 4.612e+009 1.000e+003 1.384e+000 3.549e-003 
1.079e-002 1.047e+009 4.612e+009 1.000e+003 1.384e+000 3.556e-003 
1.080e-002 1.047e+009 4.612e+009 1.000e+003 1.384e+000 3.562e-003 
1.081e-002 1.048e+009 4.612e+009 1.000e+003 1.384e+000 3.569e-003 
1.082e-002 1.048e+009 4.612e+009 1.000e+003 1.384e+000 3.575e-003 
1.083e-002 1.049e+009 4.612e+009 1.000e+003 1.384e+000 3.582e-003 
1.084e-002 1.049e+009 4.612e+009 1.000e+003 1.384e+000 3.588e-003 
1.085e-002 1.050e+009 4.612e+009 1.000e+003 1.384e+000 3.595e-003 
1.086e-002 1.050e+009 4.612e+009 1.000e+003 1.384e+000 3.601e-003 
1.087e-002 1.051e+009 4.612e+009 1.000e+003 1.384e+000 3.608e-003 
1.088e-002 1.051e+009 4.612e+009 1.000e+003 1.384e+000 3.614e-003 
1.089e-002 1.052e+009 4.612e+009 1.000e+003 1.384e+000 3.621e-003 
1.090e-002 1.052e+009 4.612e+009 1.000e+003 1.384e+000 3.627e-003 
1.091e-002 1.053e+009 4.612e+009 1.000e+003 1.384e+000 3.634e-003 
1.092e-002 1.053e+009 4.612e+009 1.000e+003 1.384e+000 3.640e-003 
1.093e-002 1.054e+009 4.612e+009 1.000e+003 1.384e+000 3.647e-003 
1.094e-002 1.054e+009 4.612e+009 1.000e+003 1.384e+000 3.653e-003 
1.095e-002 1.055e+009 4.612e+009 1.000e+003 1.384e+000 3.660e-003 
1.096e-002 1.055e+009 4.612e+009 1.000e+003 1.384e+000 3.666e-003 
1.097e-002 1.056e+009 4.612e+009 1.000e+003 1.384e+000 3.673e-003 
1.098e-002 1.056e+009 4.612e+009 1.000e+003 1.384e+000 3.679e-003 
1.099e-002 1.057e+009 4.612e+009 1.000e+003 1.384e+000 3.686e-003 
1.100e-002 1.057e+009 4.612e+009 1.000e+003 1.384e+000 3.692e-003 
1.101e-002 1.058e+009 4.612e+009 1.000e+003 1.384e+000 3.699e-003 
1.102e-002 1.058e+009 4.612e+009 1.000e+003 1.384e+000 3.705e-003 
1.103e-002 1.059e+009 4.612e+009 1.000e+003 1.384e+000 3.712e-003 
1.104e-002 1.059e+009 4.612e+009 1.000e+003 1.384e+000 3.718e-003 
1.105e-002 1.060e+009 4.612e+009 1.000e+003 1.384e+000 3.725e-003 
1.106e-002 1.060e+009 4.612e+009 1.000e+003 1.384e+000 3.731e-003 
1.107e-002 1.061e+009 4.612e+009 1.000e+003 1.384e+000 3.738e-003 
1.108e-002 1.061e+009 4.612e+009 1.000e+003 1.384e+000 3.744e-003 
1.109e-002 1.062e+009 4.612e+009 1.000e+003 1.384e+000 3.751e-003 
1.110e-002 1.062e+009 4.612e+009 1.000e+003 1.384e+000 3.757e-003 
1.111e-002 1.063e+009 4.612e+009 1.000e+003 1.384e+000 3.764e-003 
1.112e-002 1.063e+009 4.612e+009 1.000e+003 1.384e+000 3.770e-003 
1.113e-002 1.064e+009 4.612e+009 1.000e+003 1.384e+000 3.777e-003 
1.114e-002 1.064e+009 4.612e+009 1.000e+003 1.384e+000 3.783e-003 
1.115e-002 1.065e+009 4.612e+009 1.000e+003 1.384e+000 3.790e-003 
1.116e-002 1.065e+009 4.612e+009 1.000e+003 1.384e+000 3.796e-003 
1.117e-002 1.066e+009 4.612e+009 1.000e+003 1.384e+000 3.803e-003 
1.118e-002 1.066e+009 4.612e+009 1.000e+003 1.384e+000 3.810e-003 
1.119e-002 1.067e+009 4.612e+009 1.000e+003 1.384e+000 3.816e-003 
1.120e-002 1.067e+009 4.612e+009 1.000e+003 1.384e+000 3.822e-003 
1.121e-002 1.068e+009 4.612e+009 1.000e+003 1.384e+000 3.829e-003 
1.122e-002 1.068e+009 4.612e+009 1.000e+003 1.384e+000 3.836e-003 
1.123e-002 1.069e+009 4.612e+009 1.000e+003 1.384e+000 3.842e-003 
1.124e-002 1.069e+009 4.612e+009 1.000e+003 1.384e+000 3.849e-003 
1.125e-002 1.070e+009 4.612e+009 1.000e+003 1.384e+000 3.855e-003 
1.126e-002 1.070e+009 4.612e+009 1.000e+003 1.384e+000 3.862e-003 
1.127e-002 1.071e+009 4.612e+009 1.000e+003 1.384e+000 3.868e-003 
1.128e-002 1.071e+009 4.612e+009 1.000e+003 1.384e+000 3.875e-003 
1.129e-002 1.072e+009 4.612e+009 1.000e+003 1.384e+000 3.881e-003 
1.130e-002 1.072e+009 4.612e+009 1.000e+003 1.384e+000 3.888e-003 
1.131e-002 1.073e+009 4.612e+009 1.000e+003 1.384e+000 3.894e-003 
1.132e-002 1.073e+009 4.612e+009 1.000e+003 1.385e+000 3.901e-003 
1.133e-002 1.074e+009 4.612e+009 1.000e+003 1.384e+000 3.907e-003 
1.134e-002 1.074e+009 4.612e+009 1.000e+003 1.384e+000 3.914e-003 
1.135e-002 1.075e+009 4.612e+009 1.000e+003 1.384e+000 3.920e-003 
1.136e-002 1.075e+009 4.612e+009 1.000e+003 1.384e+000 3.927e-003 
1.137e-002 1.076e+009 4.612e+009 1.000e+003 1.385e+000 3.933e-003 
1.138e-002 1.076e+009 4.612e+009 1.000e+003 1.385e+000 3.940e-003 
1.139e-002 1.077e+009 4.612e+009 1.000e+003 1.385e+000 3.946e-003 
1.140e-002 1.077e+009 4.612e+009 1.000e+003 1.385e+000 3.953e-003 
1.141e-002 1.078e+009 4.612e+009 1.000e+003 1.385e+000 3.959e-003 
1.142e-002 1.078e+009 4.612e+009 1.000e+003 1.385e+000 3.966e-003 
1.143e-002 1.079e+009 4.612e+009 1.000e+003 1.385e+000 3.972e-003 
1.144e-002 1.079e+009 4.612e+009 1.000e+003 1.385e+000 3.979e-003 
1.145e-002 1.080e+009 4.612e+009 1.000e+003 1.385e+000 3.985e-003 
1.146e-002 1.080e+009 4.612e+009 1.000e+003 1.385e+000 3.992e-003 
1.147e-002 1.081e+009 4.612e+009 1.000e+003 1.385e+000 3.998e-003 
1.148e-002 1.081e+009 4.612e+009 1.000e+003 1.385e+000 4.005e-003 
1.149e-002 1.082e+009 4.612e+009 1.000e+003 1.385e+000 4.011e-003 
1.150e-002 1.082e+009 4.612e+009 1.000e+003 1.385e+000 4.018e-003 
1.151e-002 1.083e+009 4.612e+009 1.000e+003 1.385e+000 4.024e-003 
1.152e-002 1.083e+009 4.612e+009 1.000e+003 1.385e+000 4.031e-003 
1.153e-002 1.084e+009 4.612e+009 1.000e+003 1.385e+000 4.037e-003 
1.154e-002 1.084e+009 4.612e+009 1.000e+003 1.385e+000 4.044e-003 
1.155e-002 1.085e+009 4.612e+009 1.000e+003 1.385e+000 4.050e-003 
1.156e-002 1.085e+009 4.612e+009 1.000e+003 1.385e+000 4.057e-003 
1.157e-002 1.086e+009 4.612e+009 1.000e+003 1.385e+000 4.063e-003 
1.158e-002 1.086e+009 4.612e+009 1.000e+003 1.385e+000 4.070e-003 
1.159e-002 1.087e+009 4.612e+009 1.000e+003 1.385e+000 4.076e-003 
1.160e-002 1.087e+009 4.612e+009 1.000e+003 1.385e+000 4.083e-003 
1.161e-002 1.088e+009 4.612e+009 1.000e+003 1.385e+000 4.090e-003 
1.162e-002 1.088e+009 4.612e+009 1.000e+003 1.385e+000 4.096e-003 
1.163e-002 1.089e+009 4.612e+009 1.000e+003 1.385e+000 4.103e-003 
1.164e-002 1.089e+009 4.612e+009 1.000e+003 1.385e+000 4.109e-003 
1.165e-002 1.090e+009 4.612e+009 1.000e+003 1.385e+000 4.116e-003 
1.166e-002 1.090e+009 4.612e+009 1.000e+003 1.385e+000 4.122e-003 
1.167e-002 1.091e+009 4.612e+009 1.000e+003 1.385e+000 4.129e-003 
1.168e-002 1.091e+009 4.612e+009 1.000e+003 1.385e+000 4.135e-003 
1.169e-002 1.092e+009 4.612e+009 1.000e+003 1.385e+000 4.142e-003 
1.170e-002 1.092e+009 4.612e+009 1.000e+003 1.385e+000 4.148e-003 
1.171e-002 1.093e+009 4.612e+009 1.000e+003 1.385e+000 4.155e-003 
1.172e-002 1.093e+009 4.612e+009 1.000e+003 1.385e+000 4.161e-003 
1.173e-002 1.094e+009 4.612e+009 1.000e+003 1.385e+000 4.168e-003 
1.174e-002 1.094e+009 4.612e+009 1.000e+003 1.385e+000 4.174e-003 
1.175e-002 1.095e+009 4.612e+009 1.000e+003 1.385e+000 4.181e-003 
1.176e-002 1.095e+009 4.612e+009 1.000e+003 1.385e+000 4.187e-003 
1.177e-002 1.096e+009 4.612e+009 1.000e+003 1.385e+000 4.194e-003 
1.178e-002 1.096e+009 4.612e+009 1.000e+003 1.385e+000 4.200e-003 
1.179e-002 1.097e+009 4.612e+009 1.000e+003 1.385e+000 4.207e-003 
1.180e-002 1.097e+009 4.612e+009 1.000e+003 1.385e+000 4.213e-003 
1.181e-002 1.098e+009 4.612e+009 1.000e+003 1.385e+000 4.220e-003 
1.182e-002 1.098e+009 4.612e+009 1.000e+003 1.385e+000 4.226e-003 
1.183e-002 1.099e+009 4.612e+009 1.000e+003 1.385e+000 4.233e-003 
1.184e-002 1.099e+009 4.612e+009 1.000e+003 1.385e+000 4.239e-003 
1.185e-002 1.100e+009 4.612e+009 1.000e+003 1.386e+000 4.246e-003 
1.186e-002 1.100e+009 4.612e+009 1.000e+003 1.386e+000 4.252e-003 
1.187e-002 1.101e+009 4.612e+009 1.000e+003 1.385e+000 4.259e-003 
1.188e-002 1.101e+009 4.611e+009 1.000e+003 1.386e+000 4.265e-003 
1.189e-002 1.102e+009 4.611e+009 1.000e+003 1.386e+000 4.272e-003 
1.190e-002 1.102e+009 4.611e+009 1.000e+003 1.386e+000 4.278e-003 
1.191e-002 1.103e+009 4.611e+009 1.000e+003 1.386e+000 4.285e-003 
1.192e-002 1.103e+009 4.611e+009 1.000e+003 1.386e+000 4.291e-003 
1.193e-002 1.104e+009 4.611e+009 1.000e+003 1.386e+000 4.298e-003 
1.194e-002 1.104e+009 4.611e+009 1.000e+003 1.386e+000 4.305e-003 
1.195e-002 1.105e+009 4.611e+009 1.000e+003 1.386e+000 4.311e-003 
1.196e-002 1.105e+009 4.611e+009 1.000e+003 1.386e+000 4.318e-003 
1.197e-002 1.106e+009 4.611e+009 1.000e+003 1.386e+000 4.324e-003 
1.198e-002 1.106e+009 4.611e+009 1.000e+003 1.386e+000 4.331e-003 
1.199e-002 1.107e+009 4.611e+009 1.000e+003 1.386e+000 4.337e-003 
1.200e-002 1.107e+009 4.611e+009 1.000e+003 1.386e+000 4.344e-003 
1.201e-002 1.108e+009 4.611e+009 1.000e+003 1.386e+000 4.350e-003 
1.202e-002 1.108e+009 4.611e+009 1.000e+003 1.386e+000 4.357e-003 
1.203e-002 1.109e+009 4.611e+009 1.000e+003 1.386e+000 4.363e-003 
1.204e-002 1.109e+009 4.611e+009 1.000e+003 1.386e+000 4.370e-003 
1.205e-002 1.110e+009 4.611e+009 1.000e+003 1.386e+000 4.376e-003 
1.206e-002 1.110e+009 4.611e+009 1.000e+003 1.386e+000 4.383e-003 
1.207e-002 1.111e+009 4.611e+009 1.000e+003 1.386e+000 4.389e-003 
1.208e-002 1.111e+009 4.611e+009 1.000e+003 1.386e+000 4.396e-003 
1.209e-002 1.112e+009 4.611e+009 1.000e+003 1.386e+000 4.402e-003 
1.210e-002 1.112e+009 4.611e+009 1.000e+003 1.386e+000 4.409e-003 
1.211e-002 1.113e+009 4.611e+009 1.000e+003 1.386e+000 4.415e-003 
1.212e-002 1.113e+009 4.611e+009 1.000e+003 1.386e+000 4.422e-003 
1.213e-002 1.114e+009 4.611e+009 1.000e+003 1.386e+000 4.428e-003 
1.214e-002 1.114e+009 4.611e+009 1.000e+003 1.386e+000 4.435e-003 
1.215e-002 1.115e+009 4.611e+009 1.000e+003 1.386e+000 4.441e-003 
1.216e-002 1.116e+009 4.611e+009 1.000e+003 1.386e+000 4.448e-003 
1.217e-002 1.116e+009 4.611e+009 1.000e+003 1.386e+000 4.454e-003 
1.218e-002 1.117e+009 4.611e+009 1.000e+003 1.386e+000 4.461e-003 
1.219e-002 1.117e+009 4.611e+009 1.000e+003 1.386e+000 4.467e-003 
1.220e-002 1.118e+009 4.611e+009 1.000e+003 1.386e+000 4.474e-003 
1.221e-002 1.118e+009 4.611e+009 1.000e+003 1.386e+000 4.480e-003 
1.222e-002 1.119e+009 4.611e+009 1.000e+003 1.386e+000 4.487e-003 
1.223e-002 1.119e+009 4.611e+009 1.000e+003 1.386e+000 4.493e-003 
1.224e-002 1.120e+009 4.611e+009 1.000e+003 1.386e+000 4.500e-003 
1.225e-002 1.120e+009 4.611e+009 1.000e+003 1.386e+000 4.506e-003 
1.226e-002 1.121e+009 4.611e+009 1.000e+003 1.386e+000 4.513e-003 
1.227e-002 1.121e+009 4.611e+009 1.000e+003 1.386e+000 4.519e-003 
1.228e-002 1.122e+009 4.611e+009 1.000e+003 1.386e+000 4.526e-003 
1.229e-002 1.122e+009 4.611e+009 1.000e+003 1.386e+000 4.532e-003 
1.230e-002 1.123e+009 4.611e+009 1.000e+003 1.386e+000 4.539e-003 
1.231e-002 1.123e+009 4.611e+009 1.000e+003 1.386e+000 4.545e-003 
1.232e-002 1.124e+009 4.611e+009 1.000e+003 1.386e+000 4.552e-003 
1.233e-002 1.124e+009 4.611e+009 1.000e+003 1.386e+000 4.558e-003 
1.234e-002 1.125e+009 4.611e+009 1.000e+003 1.386e+000 4.565e-003 
1.235e-002 1.125e+009 4.611e+009 1.000e+003 1.386e+000 4.571e-003 
1.236e-002 1.126e+009 4.611e+009 1.000e+003 1.386e+000 4.578e-003 
1.237e-002 1.126e+009 4.611e+009 1.000e+003 1.386e+000 4.584e-003 
1.238e-002 1.127e+009 4.611e+009 1.000e+003 1.386e+000 4.591e-003 
1.239e-002 1.127e+009 4.611e+009 1.000e+003 1.386e+000 4.597e-003 
1.240e-002 1.128e+009 4.611e+009 1.000e+003 1.386e+000 4.604e-003 
1.241e-002 1.128e+009 4.611e+009 1.000e+003 1.386e+000 4.610e-003 
1.242e-002 1.129e+009 4.611e+009 1.000e+003 1.386e+000 4.617e-003 
1.243e-002 1.129e+009 4.611e+009 1.000e+003 1.386e+000 4.623e-003 
1.244e-002 1.130e+009 4.611e+009 1.000e+003 1.386e+000 4.630e-003 
1.245e-002 1.130e+009 4.611e+009 1.000e+003 1.386e+000 4.636e-003 
1.246e-002 1.131e+009 4.611e+009 1.000e+003 1.386e+000 4.643e-003 
1.247e-002 1.131e+009 4.611e+009 1.000e+003 1.386e+000 4.649e-003 
1.248e-002 1.132e+009 4.611e+009 1.000e+003 1.386e+000 4.656e-003 
1.249e-002 1.132e+009 4.611e+009 1.000e+003 1.386e+000 4.662e-003 
1.250e-002 1.133e+009 4.611e+009 1.000e+003 1.386e+000 4.669e-003 
1.251e-002 1.133e+009 4.611e+009 1.000e+003 1.386e+000 4.675e-003 
1.252e-002 1.134e+009 4.611e+009 1.000e+003 1.386e+000 4.682e-003 
1.253e-002 1.134e+009 4.611e+009 1.000e+003 1.386e+000 4.689e-003 
1.254e-002 1.135e+009 4.611e+009 1.000e+003 1.386e+000 4.695e-003 
1.255e-002 1.135e+009 4.611e+009 1.000e+003 1.386e+000 4.702e-003 
1.256e-002 1.136e+009 4.611e+009 1.000e+003 1.386e+000 4.708e-003 
1.257e-002 1.136e+009 4.611e+009 1.000e+003 1.386e+000 4.715e-003 
1.258e-002 1.137e+009 4.611e+009 1.000e+003 1.386e+000 4.721e-003 
1.259e-002 1.137e+009 4.611e+009 1.000e+003 1.386e+000 4.728e-003 
1.260e-002 1.138e+009 4.611e+009 1.000e+003 1.386e+000 4.734e-003 
1.261e-002 1.138e+009 4.612e+009 1.000e+003 1.386e+000 4.741e-003 
1.262e-002 1.139e+009 4.611e+009 1.000e+003 1.386e+000 4.747e-003 
1.263e-002 1.139e+009 4.612e+009 1.000e+003 1.386e+000 4.754e-003 
1.264e-002 1.140e+009 4.612e+009 1.000e+003 1.386e+000 4.760e-003 
1.265e-002 1.140e+009 4.611e+009 1.000e+003 1.386e+000 4.767e-003 
1.266e-002 1.141e+009 4.612e+009 1.000e+003 1.386e+000 4.773e-003 
1.267e-002 1.141e+009 4.612e+009 1.000e+003 1.386e+000 4.780e-003 
1.268e-002 1.142e+009 4.612e+009 1.000e+003 1.386e+000 4.786e-003 
1.269e-002 1.142e+009 4.612e+009 1.000e+003 1.386e+000 4.793e-003 
1.270e-002 1.143e+009 4.612e+009 1.000e+003 1.386e+000 4.799e-003 
1.271e-002 1.143e+009 4.612e+009 1.000e+003 1.386e+000 4.806e-003 
1.272e-002 1.144e+009 4.612e+009 1.000e+003 1.386e+000 4.812e-003 
1.273e-002 1.144e+009 4.612e+009 1.000e+003 1.386e+000 4.819e-003 
1.274e-002 1.145e+009 4.612e+009 1.000e+003 1.386e+000 4.825e-003 
1.275e-002 1.145e+009 4.612e+009 1.000e+003 1.386e+000 4.832e-003 
1.276e-002 1.146e+009 4.612e+009 1.000e+003 1.386e+000 4.838e-003 
1.277e-002 1.146e+009 4.612e+009 1.000e+003 1.387e+000 4.845e-003 
1.278e-002 1.147e+009 4.612e+009 1.000e+003 1.386e+000 4.851e-003 
1.279e-002 1.147e+009 4.612e+009 1.000e+003 1.386e+000 4.858e-003 
1.280e-002 1.148e+009 4.612e+009 1.000e+003 1.386e+000 4.864e-003 
1.281e-002 1.148e+009 4.612e+009 1.000e+003 1.386e+000 4.871e-003 
1.282e-002 1.149e+009 4.612e+009 1.000e+003 1.386e+000 4.878e-003 
1.283e-002 1.149e+009 4.612e+009 1.000e+003 1.387e+000 4.884e-003 
1.284e-002 1.150e+009 4.612e+009 1.000e+003 1.386e+000 4.891e-003 
1.285e-002 1.150e+009 4.612e+009 1.000e+003 1.386e+000 4.897e-003 
1.286e-002 1.151e+009 4.612e+009 1.000e+003 1.386e+000 4.904e-003 
1.287e-002 1.151e+009 4.612e+009 1.000e+003 1.387e+000 4.910e-003 
1.288e-002 1.152e+009 4.612e+009 1.000e+003 1.386e+000 4.917e-003 
1.289e-002 1.152e+009 4.612e+009 1.000e+003 1.387e+000 4.923e-003 
1.290e-002 1.153e+009 4.612e+009 1.000e+003 1.386e+000 4.930e-003 
1.291e-002 1.153e+009 4.612e+009 1.000e+003 1.387e+000 4.936e-003 
1.292e-002 1.154e+009 4.612e+009 1.000e+003 1.387e+000 4.943e-003 
1.293e-002 1.154e+009 4.612e+009 1.000e+003 1.387e+000 4.949e-003 
1.294e-002 1.155e+009 4.612e+009 1.000e+003 1.387e+000 4.956e-003 
1.295e-002 1.155e+009 4.612e+009 1.000e+003 1.387e+000 4.962e-003 
1.296e-002 1.156e+009 4.612e+009 1.000e+003 1.386e+000 4.969e-003 
1.297e-002 1.156e+009 4.612e+009 1.000e+003 1.387e+000 4.975e-003 
1.298e-002 1.157e+009 4.612e+009 1.000e+003 1.387e+000 4.982e-003 
1.299e-002 1.157e+009 4.612e+009 1.000e+003 1.387e+000 4.988e-003 
1.300e-002 1.158e+009 4.612e+009 1.000e+003 1.387e+000 4.995e-003 
1.301e-002 1.158e+009 4.612e+009 1.000e+003 1.387e+000 5.001e-003 
1.302e-002 1.159e+009 4.612e+009 1.000e+003 1.387e+000 5.008e-003 
1.303e-002 1.159e+009 4.612e+009 1.000e+003 1.387e+000 5.014e-003 
1.304e-002 1.160e+009 4.612e+009 1.000e+003 1.387e+000 5.021e-003 
1.305e-002 1.160e+009 4.612e+009 1.000e+003 1.387e+000 5.027e-003 
1.306e-002 1.161e+009 4.612e+009 1.000e+003 1.387e+000 5.034e-003 
1.307e-002 1.161e+009 4.612e+009 1.000e+003 1.387e+000 5.040e-003 
1.308e-002 1.162e+009 4.612e+009 1.000e+003 1.387e+000 5.047e-003 
1.309e-002 1.162e+009 4.612e+009 1.000e+003 1.387e+000 5.054e-003 
1.310e-002 1.163e+009 4.612e+009 1.000e+003 1.387e+000 5.060e-003 
1.311e-002 1.163e+009 4.612e+009 1.000e+003 1.387e+000 5.067e-003 
1.312e-002 1.164e+009 4.612e+009 1.000e+003 1.387e+000 5.073e-003 
1.313e-002 1.164e+009 4.612e+009 1.000e+003 1.387e+000 5.080e-003 
1.314e-002 1.165e+009 4.611e+009 1.000e+003 1.387e+000 5.086e-003 
1.315e-002 1.165e+009 4.611e+009 1.000e+003 1.387e+000 5.093e-003 
1.316e-002 1.166e+009 4.612e+009 1.000e+003 1.387e+000 5.099e-003 
1.317e-002 1.166e+009 4.611e+009 1.000e+003 1.387e+000 5.106e-003 
1.318e-002 1.167e+009 4.611e+009 1.000e+003 1.387e+000 5.112e-003 
1.319e-002 1.167e+009 4.611e+009 1.000e+003 1.387e+000 5.119e-003 
1.320e-002 1.168e+009 4.611e+009 1.000e+003 1.387e+000 5.125e-003 
1.321e-002 1.168e+009 4.611e+009 1.000e+003 1.387e+000 5.132e-003 
1.322e-002 1.169e+009 4.611e+009 1.000e+003 1.387e+000 5.138e-003 
1.323e-002 1.169e+009 4.611e+009 1.000e+003 1.387e+000 5.145e-003 
1.324e-002 1.170e+009 4.611e+009 1.000e+003 1.387e+000 5.151e-003 
1.325e-002 1.170e+009 4.612e+009 1.000e+003 1.387e+000 5.158e-003 
1.326e-002 1.171e+009 4.611e+009 1.000e+003 1.387e+000 5.164e-003 
1.327e-002 1.171e+009 4.611e+009 1.000e+003 1.387e+000 5.171e-003 
1.328e-002 1.172e+009 4.611e+009 1.000e+003 1.387e+000 5.177e-003 
1.329e-002 1.172e+009 4.611e+009 1.000e+003 1.387e+000 5.184e-003 
1.330e-002 1.173e+009 4.611e+009 1.000e+003 1.387e+000 5.190e-003 
1.331e-002 1.173e+009 4.611e+009 1.000e+003 1.387e+000 5.197e-003 
1.332e-002 1.174e+009 4.611e+009 1.000e+003 1.387e+000 5.203e-003 
1.333e-002 1.174e+009 4.611e+009 1.000e+003 1.387e+000 5.210e-003 
1.334e-002 1.175e+009 4.611e+009 1.000e+003 1.387e+000 5.216e-003 
1.335e-002 1.175e+009 4.611e+009 1.000e+003 1.387e+000 5.223e-003 
1.336e-002 1.176e+009 4.611e+009 1.000e+003 1.387e+000 5.229e-003 
1.337e-002 1.176e+009 4.611e+009 1.000e+003 1.387e+000 5.236e-003 
1.338e-002 1.177e+009 4.611e+009 1.000e+003 1.387e+000 5.243e-003 
1.339e-002 1.177e+009 4.611e+009 1.000e+003 1.387e+000 5.249e-003 
1.340e-002 1.178e+009 4.611e+009 1.000e+003 1.387e+000 5.256e-003 
1.341e-002 1.178e+009 4.611e+009 1.000e+003 1.387e+000 5.262e-003 
1.342e-002 1.179e+009 4.611e+009 1.000e+003 1.387e+000 5.269e-003 
1.343e-002 1.179e+009 4.611e+009 1.000e+003 1.387e+000 5.275e-003 
1.344e-002 1.180e+009 4.611e+009 1.000e+003 1.387e+000 5.282e-003 
1.345e-002 1.180e+009 4.611e+009 1.000e+003 1.387e+000 5.288e-003 
1.346e-002 1.181e+009 4.611e+009 1.000e+003 1.387e+000 5.295e-003 
1.347e-002 1.181e+009 4.611e+009 1.000e+003 1.387e+000 5.301e-003 
1.348e-002 1.182e+009 4.611e+009 1.000e+003 1.387e+000 5.308e-003 
1.349e-002 1.182e+009 4.611e+009 1.000e+003 1.387e+000 5.314e-003 
1.350e-002 1.183e+009 4.611e+009 1.000e+003 1.387e+000 5.321e-003 
1.351e-002 1.183e+009 4.611e+009 1.000e+003 1.387e+000 5.327e-003 
1.352e-002 1.184e+009 4.611e+009 1.000e+003 1.387e+000 5.334e-003 
1.353e-002 1.184e+009 4.611e+009 1.000e+003 1.387e+000 5.340e-003 
1.354e-002 1.185e+009 4.611e+009 1.000e+003 1.387e+000 5.347e-003 
1.355e-002 1.185e+009 4.611e+009 1.000e+003 1.387e+000 5.353e-003 
1.356e-002 1.186e+009 4.611e+009 1.000e+003 1.387e+000 5.360e-003 
1.357e-002 1.186e+009 4.611e+009 1.000e+003 1.387e+000 5.366e-003 
1.358e-002 1.187e+009 4.611e+009 1.000e+003 1.387e+000 5.373e-003 
1.359e-002 1.187e+009 4.611e+009 1.000e+003 1.387e+000 5.379e-003 
1.360e-002 1.188e+009 4.611e+009 1.000e+003 1.387e+000 5.386e-003 
1.361e-002 1.188e+009 4.611e+009 1.000e+003 1.387e+000 5.392e-003 
1.362e-002 1.189e+009 4.611e+009 1.000e+003 1.387e+000 5.399e-003 
1.363e-002 1.189e+009 4.611e+009 1.000e+003 1.387e+000 5.405e-003 
1.364e-002 1.190e+009 4.611e+009 1.000e+003 1.387e+000 5.412e-003 
1.365e-002 1.190e+009 4.611e+009 1.000e+003 1.387e+000 5.419e-003 
1.366e-002 1.191e+009 4.611e+009 1.000e+003 1.387e+000 5.425e-003 
1.367e-002 1.191e+009 4.611e+009 1.000e+003 1.387e+000 5.432e-003 
1.368e-002 1.192e+009 4.611e+009 1.000e+003 1.387e+000 5.438e-003 
1.369e-002 1.192e+009 4.611e+009 1.000e+003 1.387e+000 5.445e-003 
1.370e-002 1.193e+009 4.611e+009 1.000e+003 1.387e+000 5.451e-003 
1.371e-002 1.193e+009 4.611e+009 1.000e+003 1.387e+000 5.458e-003 
1.372e-002 1.194e+009 4.611e+009 1.000e+003 1.387e+000 5.464e-003 
1.373e-002 1.194e+009 4.611e+009 1.000e+003 1.387e+000 5.471e-003 
1.374e-002 1.195e+009 4.611e+009 1.000e+003 1.387e+000 5.477e-003 
1.375e-002 1.195e+009 4.611e+009 1.000e+003 1.387e+000 5.484e-003 
1.376e-002 1.196e+009 4.611e+009 1.000e+003 1.387e+000 5.490e-003 
1.377e-002 1.196e+009 4.611e+009 1.000e+003 1.387e+000 5.497e-003 
1.378e-002 1.197e+009 4.611e+009 1.000e+003 1.387e+000 5.503e-003 
1.379e-002 1.197e+009 4.611e+009 1.000e+003 1.387e+000 5.510e-003 
1.380e-002 1.198e+009 4.611e+009 1.000e+003 1.387e+000 5.516e-003 
1.381e-002 1.198e+009 4.611e+009 1.000e+003 1.387e+000 5.523e-003 
1.382e-002 1.199e+009 4.611e+009 1.000e+003 1.387e+000 5.529e-003 
1.383e-002 1.199e+009 4.611e+009 1.000e+003 1.387e+000 5.536e-003 
1.384e-002 1.200e+009 4.611e+009 1.000e+003 1.387e+000 5.542e-003 
1.385e-002 1.200e+009 4.611e+009 1.000e+003 1.387e+000 5.549e-003 
1.386e-002 1.201e+009 4.611e+009 1.000e+003 1.387e+000 5.555e-003 
1.387e-002 1.202e+009 4.611e+009 1.000e+003 1.387e+000 5.562e-003 
1.388e-002 1.202e+009 4.611e+009 1.000e+003 1.387e+000 5.568e-003 
1.389e-002 1.203e+009 4.611e+009 1.000e+003 1.387e+000 5.575e-003 
1.390e-002 1.203e+009 4.611e+009 1.000e+003 1.387e+000 5.581e-003 
1.391e-002 1.204e+009 4.611e+009 1.000e+003 1.387e+000 5.588e-003 
1.392e-002 1.204e+009 4.611e+009 1.000e+003 1.387e+000 5.595e-003 
1.393e-002 1.205e+009 4.611e+009 1.000e+003 1.387e+000 5.601e-003 
1.394e-002 1.205e+009 4.611e+009 1.000e+003 1.387e+000 5.608e-003 
1.395e-002 1.206e+009 4.611e+009 1.000e+003 1.387e+000 5.614e-003 
1.396e-002 1.206e+009 4.611e+009 1.000e+003 1.387e+000 5.621e-003 
1.397e-002 1.207e+009 4.611e+009 1.000e+003 1.387e+000 5.627e-003 
1.398e-002 1.207e+009 4.611e+009 1.000e+003 1.387e+000 5.634e-003 
1.399e-002 1.208e+009 4.611e+009 1.000e+003 1.387e+000 5.640e-003 
1.400e-002 1.208e+009 4.611e+009 1.000e+003 1.387e+000 5.647e-003 
1.401e-002 1.209e+009 4.611e+009 1.000e+003 1.387e+000 5.653e-003 
1.402e-002 1.209e+009 4.611e+009 1.000e+003 1.387e+000 5.660e-003 
1.403e-002 1.210e+009 4.611e+009 1.000e+003 1.387e+000 5.666e-003 
1.404e-002 1.210e+009 4.611e+009 1.000e+003 1.387e+000 5.673e-003 
1.405e-002 1.211e+009 4.611e+009 1.000e+003 1.387e+000 5.679e-003 
1.406e-002 1.211e+009 4.611e+009 1.000e+003 1.387e+000 5.686e-003 
1.407e-002 1.212e+009 4.611e+009 1.000e+003 1.387e+000 5.692e-003 
1.408e-002 1.212e+009 4.611e+009 1.000e+003 1.387e+000 5.699e-003 
1.409e-002 1.213e+009 4.611e+009 1.000e+003 1.387e+000 5.705e-003 
1.410e-002 1.213e+009 4.611e+009 1.000e+003 1.387e+000 5.712e-003 
1.411e-002 1.214e+009 4.611e+009 1.000e+003 1.387e+000 5.718e-003 
1.412e-002 1.214e+009 4.611e+009 1.000e+003 1.387e+000 5.725e-003 
1.413e-002 1.215e+009 4.611e+009 1.000e+003 1.387e+000 5.731e-003 
1.414e-002 1.215e+009 4.611e+009 1.000e+003 1.387e+000 5.738e-003 
1.415e-002 1.216e+009 4.611e+009 1.000e+003 1.387e+000 5.744e-003 
1.416e-002 1.216e+009 4.611e+009 1.000e+003 1.387e+000 5.751e-003 
1.417e-002 1.217e+009 4.611e+009 1.000e+003 1.387e+000 5.757e-003 
1.418e-002 1.217e+009 4.611e+009 1.000e+003 1.387e+000 5.764e-003 
1.419e-002 1.218e+009 4.611e+009 1.000e+003 1.387e+000 5.771e-003 
1.420e-002 1.218e+009 4.611e+009 1.000e+003 1.387e+000 5.777e-003 
1.421e-002 1.219e+009 4.611e+009 1.000e+003 1.387e+000 5.784e-003 
1.422e-002 1.219e+009 4.611e+009 1.000e+003 1.387e+000 5.790e-003 
1.423e-002 1.220e+009 4.611e+009 1.000e+003 1.387e+000 5.797e-003 
1.424e-002 1.220e+009 4.611e+009 1.000e+003 1.387e+000 5.803e-003 
1.425e-002 1.221e+009 4.611e+009 1.000e+003 1.387e+000 5.810e-003 
1.426e-002 1.221e+009 4.611e+009 1.000e+003 1.387e+000 5.816e-003 
1.427e-002 1.222e+009 4.611e+009 1.000e+003 1.387e+000 5.823e-003 
1.428e-002 1.222e+009 4.611e+009 1.000e+003 1.387e+000 5.829e-003 
1.429e-002 1.223e+009 4.611e+009 1.000e+003 1.387e+000 5.836e-003 
1.430e-002 1.223e+009 4.611e+009 1.000e+003 1.387e+000 5.842e-003 
1.431e-002 1.224e+009 4.611e+009 1.000e+003 1.387e+000 5.849e-003 
1.432e-002 1.224e+009 4.611e+009 1.000e+003 1.387e+000 5.855e-003 
1.433e-002 1.225e+009 4.611e+009 1.000e+003 1.387e+000 5.862e-003 
1.434e-002 1.225e+009 4.611e+009 1.000e+003 1.387e+000 5.868e-003 
1.435e-002 1.226e+009 4.611e+009 1.000e+003 1.387e+000 5.875e-003 
1.436e-002 1.226e+009 4.611e+009 1.000e+003 1.387e+000 5.881e-003 
1.437e-002 1.227e+009 4.611e+009 1.000e+003 1.387e+000 5.888e-003 
1.438e-002 1.227e+009 4.611e+009 1.000e+003 1.387e+000 5.894e-003 
1.439e-002 1.228e+009 4.611e+009 1.000e+003 1.387e+000 5.901e-003 
1.440e-002 1.228e+009 4.611e+009 1.000e+003 1.387e+000 5.907e-003 
1.441e-002 1.229e+009 4.611e+009 1.000e+003 1.387e+000 5.914e-003 
1.442e-002 1.229e+009 4.611e+009 1.000e+003 1.387e+000 5.920e-003 
1.443e-002 1.230e+009 4.611e+009 1.000e+003 1.387e+000 5.927e-003 
1.444e-002 1.230e+009 4.611e+009 1.000e+003 1.387e+000 5.934e-003 
1.445e-002 1.231e+009 4.611e+009 1.000e+003 1.387e+000 5.940e-003 
1.446e-002 1.231e+009 4.611e+009 1.000e+003 1.387e+000 5.947e-003 
1.447e-002 1.232e+009 4.611e+009 1.000e+003 1.387e+000 5.953e-003 
1.448e-002 1.232e+009 4.611e+009 1.000e+003 1.387e+000 5.960e-003 
1.449e-002 1.233e+009 4.611e+009 1.000e+003 1.387e+000 5.966e-003 
1.450e-002 1.233e+009 4.611e+009 1.000e+003 1.387e+000 5.973e-003 
1.451e-002 1.234e+009 4.611e+009 1.000e+003 1.387e+000 5.979e-003 
1.452e-002 1.234e+009 4.611e+009 1.000e+003 1.387e+000 5.986e-003 
1.453e-002 1.235e+009 4.611e+009 1.000e+003 1.387e+000 5.992e-003 
1.454e-002 1.235e+009 4.611e+009 1.000e+003 1.387e+000 5.999e-003 
1.455e-002 1.236e+009 4.611e+009 1.000e+003 1.387e+000 6.005e-003 
1.456e-002 1.236e+009 4.611e+009 1.000e+003 1.387e+000 6.012e-003 
1.457e-002 1.237e+009 4.611e+009 1.000e+003 1.387e+000 6.018e-003 
1.458e-002 1.237e+009 4.611e+009 1.000e+003 1.387e+000 6.025e-003 
1.459e-002 1.238e+009 4.611e+009 1.000e+003 1.387e+000 6.031e-003 
1.460e-002 1.238e+009 4.611e+009 1.000e+003 1.387e+000 6.038e-003 
1.461e-002 1.239e+009 4.611e+009 1.000e+003 1.387e+000 6.044e-003 
1.462e-002 1.239e+009 4.611e+009 1.000e+003 1.387e+000 6.051e-003 
1.463e-002 1.240e+009 4.611e+009 1.000e+003 1.387e+000 6.057e-003 
1.464e-002 1.240e+009 4.611e+009 1.000e+003 1.387e+000 6.064e-003 
1.465e-002 1.241e+009 4.611e+009 1.000e+003 1.387e+000 6.070e-003 
1.466e-002 1.241e+009 4.611e+009 1.000e+003 1.387e+000 6.077e-003 
1.467e-002 1.242e+009 4.611e+009 1.000e+003 1.387e+000 6.083e-003 
1.468e-002 1.242e+009 4.611e+009 1.000e+003 1.387e+000 6.090e-003 
1.469e-002 1.243e+009 4.611e+009 1.000e+003 1.387e+000 6.097e-003 
1.470e-002 1.243e+009 4.611e+009 1.000e+003 1.387e+000 6.103e-003 
1.471e-002 1.244e+009 4.611e+009 1.000e+003 1.387e+000 6.110e-003 
1.472e-002 1.244e+009 4.611e+009 1.000e+003 1.387e+000 6.116e-003 
1.473e-002 1.245e+009 4.611e+009 1.000e+003 1.387e+000 6.123e-003 
1.474e-002 1.245e+009 4.611e+009 1.000e+003 1.387e+000 6.129e-003 
1.475e-002 1.246e+009 4.611e+009 1.000e+003 1.387e+000 6.136e-003 
1.476e-002 1.246e+009 4.611e+009 1.000e+003 1.387e+000 6.142e-003 
1.477e-002 1.247e+009 4.611e+009 1.000e+003 1.387e+000 6.149e-003 
1.478e-002 1.247e+009 4.611e+009 1.000e+003 1.387e+000 6.155e-003 
1.479e-002 1.248e+009 4.611e+009 1.000e+003 1.387e+000 6.162e-003 
1.480e-002 1.248e+009 4.611e+009 1.000e+003 1.387e+000 6.168e-003 
1.481e-002 1.249e+009 4.611e+009 1.000e+003 1.387e+000 6.175e-003 
1.482e-002 1.249e+009 4.611e+009 1.000e+003 1.387e+000 6.181e-003 
1.483e-002 1.250e+009 4.611e+009 1.000e+003 1.387e+000 6.188e-003 
1.484e-002 1.250e+009 4.611e+009 1.000e+003 1.387e+000 6.194e-003 
1.485e-002 1.251e+009 4.611e+009 1.000e+003 1.387e+000 6.201e-003 
1.486e-002 1.251e+009 4.611e+009 1.000e+003 1.387e+000 6.207e-003 
1.487e-002 1.252e+009 4.611e+009 1.000e+003 1.387e+000 6.214e-003 
1.488e-002 1.252e+009 4.611e+009 1.000e+003 1.387e+000 6.220e-003 
1.489e-002 1.253e+009 4.611e+009 1.000e+003 1.387e+000 6.227e-003 
1.490e-002 1.253e+009 4.611e+009 1.000e+003 1.387e+000 6.233e-003 
1.491e-002 1.254e+009 4.611e+009 1.000e+003 1.387e+000 6.240e-003 
1.492e-002 1.254e+009 4.611e+009 1.000e+003 1.387e+000 6.246e-003 
1.493e-002 1.255e+009 4.611e+009 1.000e+003 1.387e+000 6.253e-003 
1.494e-002 1.255e+009 4.611e+009 1.000e+003 1.387e+000 6.260e-003 
1.495e-002 1.256e+009 4.611e+009 1.000e+003 1.387e+000 6.266e-003 
1.496e-002 1.256e+009 4.611e+009 1.000e+003 1.387e+000 6.273e-003 
1.497e-002 1.257e+009 4.611e+009 1.000e+003 1.387e+000 6.279e-003 
1.498e-002 1.257e+009 4.611e+009 1.000e+003 1.387e+000 6.286e-003 
1.499e-002 1.258e+009 4.611e+009 1.000e+003 1.387e+000 6.292e-003 
1.500e-002 1.258e+009 4.611e+009 1.000e+003 1.387e+000 6.299e-003 
1.501e-002 1.259e+009 4.611e+009 1.000e+003 1.387e+000 6.305e-003 
1.502e-002 1.259e+009 4.611e+009 1.000e+003 1.387e+000 6.312e-003 
1.503e-002 1.260e+009 4.611e+009 1.000e+003 1.387e+000 6.318e-003 
1.504e-002 1.260e+009 4.611e+009 1.000e+003 1.387e+000 6.325e-003 
1.505e-002 1.261e+009 4.611e+009 1.000e+003 1.387e+000 6.331e-003 
1.506e-002 1.261e+009 4.611e+009 1.000e+003 1.387e+000 6.338e-003 
1.507e-002 1.262e+009 4.611e+009 1.000e+003 1.387e+000 6.344e-003 
1.508e-002 1.262e+009 4.611e+009 1.000e+003 1.387e+000 6.351e-003 
1.509e-002 1.263e+009 4.611e+009 1.000e+003 1.387e+000 6.357e-003 
1.510e-002 1.263e+009 4.611e+009 1.000e+003 1.387e+000 6.364e-003 
1.511e-002 1.264e+009 4.611e+009 1.000e+003 1.387e+000 6.370e-003 
1.512e-002 1.264e+009 4.611e+009 1.000e+003 1.387e+000 6.377e-003 
1.513e-002 1.265e+009 4.611e+009 1.000e+003 1.387e+000 6.383e-003 
1.514e-002 1.265e+009 4.611e+009 1.000e+003 1.387e+000 6.390e-003 
1.515e-002 1.266e+009 4.611e+009 1.000e+003 1.387e+000 6.396e-003 
1.516e-002 1.266e+009 4.611e+009 1.000e+003 1.387e+000 6.403e-003 
1.517e-002 1.267e+009 4.611e+009 1.000e+003 1.387e+000 6.409e-003 
1.518e-002 1.267e+009 4.611e+009 1.000e+003 1.387e+000 6.416e-003 
1.519e-002 1.268e+009 4.611e+009 1.000e+003 1.387e+000 6.423e-003 
1.520e-002 1.268e+009 4.611e+009 1.000e+003 1.387e+000 6.429e-003 
1.521e-002 1.269e+009 4.611e+009 1.000e+003 1.387e+000 6.436e-003 
1.522e-002 1.269e+009 4.611e+009 1.000e+003 1.387e+000 6.442e-003 
1.523e-002 1.270e+009 4.611e+009 1.000e+003 1.387e+000 6.449e-003 
1.524e-002 1.270e+009 4.611e+009 1.000e+003 1.387e+000 6.455e-003 
1.525e-002 1.271e+009 4.611e+009 1.000e+003 1.387e+000 6.462e-003 
1.526e-002 1.271e+009 4.611e+009 1.000e+003 1.387e+000 6.468e-003 
1.527e-002 1.272e+009 4.611e+009 1.000e+003 1.387e+000 6.475e-003 
1.528e-002 1.272e+009 4.611e+009 1.000e+003 1.387e+000 6.481e-003 
1.529e-002 1.273e+009 4.611e+009 1.000e+003 1.387e+000 6.488e-003 
1.530e-002 1.273e+009 4.611e+009 1.000e+003 1.387e+000 6.494e-003 
1.531e-002 1.274e+009 4.611e+009 1.000e+003 1.387e+000 6.501e-003 
1.532e-002 1.274e+009 4.611e+009 1.000e+003 1.387e+000 6.507e-003 
1.533e-002 1.275e+009 4.611e+009 1.000e+003 1.387e+000 6.514e-003 
1.534e-002 1.275e+009 4.611e+009 1.000e+003 1.387e+000 6.520e-003 
1.535e-002 1.276e+009 4.611e+009 1.000e+003 1.387e+000 6.527e-003 
1.536e-002 1.276e+009 4.611e+009 1.000e+003 1.387e+000 6.533e-003 
1.537e-002 1.277e+009 4.611e+009 1.000e+003 1.387e+000 6.540e-003 
1.538e-002 1.277e+009 4.611e+009 1.000e+003 1.387e+000 6.546e-003 
1.539e-002 1.278e+009 4.611e+009 1.000e+003 1.387e+000 6.553e-003 
1.540e-002 1.278e+009 4.611e+009 1.000e+003 1.387e+000 6.559e-003 
1.541e-002 1.279e+009 4.611e+009 1.000e+003 1.387e+000 6.566e-003 
1.542e-002 1.279e+009 4.611e+009 1.000e+003 1.388e+000 6.572e-003 
1.543e-002 1.280e+009 4.611e+009 1.000e+003 1.387e+000 6.579e-003 
1.544e-002 1.280e+009 4.611e+009 1.000e+003 1.387e+000 6.586e-003 
1.545e-002 1.281e+009 4.611e+009 1.000e+003 1.387e+000 6.592e-003 
1.546e-002 1.281e+009 4.611e+009 1.000e+003 1.387e+000 6.599e-003 
1.547e-002 1.282e+009 4.611e+009 1.000e+003 1.387e+000 6.605e-003 
1.548e-002 1.282e+009 4.611e+009 1.000e+003 1.388e+000 6.612e-003 
1.549e-002 1.283e+009 4.611e+009 1.000e+003 1.387e+000 6.618e-003 
1.550e-002 1.283e+009 4.611e+009 1.000e+003 1.387e+000 6.625e-003 
1.551e-002 1.284e+009 4.611e+009 1.000e+003 1.387e+000 6.631e-003 
1.552e-002 1.284e+009 4.611e+009 1.000e+003 1.387e+000 6.638e-003 
1.553e-002 1.285e+009 4.611e+009 1.000e+003 1.387e+000 6.644e-003 
