# Supplementary material for: Strain rate dependency of dislocation plasticity
Source: Nat Commun. 2021 Mar 23;12:1845. doi: 10.1038/s41467-021-21939-1 (PMC7988163; doi:10.1038/s41467-021-21939-1)
Supplement: Supplementary file 3 — Supplementary Data 1 [file 41467_2021_21939_MOESM3_ESM.zip › Supplementary Data 1/DDDSimulationSet3/StrainRate=1e3s-1/InitialDislocationDensity=2.5e13m-2.dat]

#strain(1), stress(Pa), dislocation density(m-2), strain rate(s-1), mean dislocation velocity(km/s), plastic strain(1)
2.373e-007 3.240e+004 2.548e+013 1.000e+003 1.219e-002 1.298e-008 
4.735e-007 6.484e+004 2.548e+013 1.000e+003 9.800e-003 2.479e-008 
7.089e-007 9.580e+004 2.548e+013 1.000e+003 1.397e-002 4.594e-008 
9.430e-007 1.262e+005 2.548e+013 1.000e+003 1.623e-002 6.998e-008 
1.176e-006 1.540e+005 2.548e+013 1.000e+003 1.495e-002 1.107e-007 
1.407e-006 1.812e+005 2.548e+013 1.000e+003 1.100e-002 1.534e-007 
1.638e-006 2.101e+005 2.548e+013 1.000e+003 1.450e-002 1.839e-007 
1.869e-006 2.397e+005 2.548e+013 1.000e+003 9.044e-003 2.111e-007 
2.100e-006 2.683e+005 2.548e+013 1.000e+003 1.224e-002 2.440e-007 
2.326e-006 2.983e+005 2.548e+013 1.000e+003 1.229e-002 2.624e-007 
2.551e-006 3.267e+005 2.548e+013 1.000e+003 1.978e-002 2.916e-007 
2.783e-006 3.545e+005 2.548e+013 1.000e+003 1.011e-002 3.307e-007 
3.014e-006 3.817e+005 2.548e+013 1.000e+003 1.007e-002 3.734e-007 
3.242e-006 4.087e+005 2.548e+013 1.000e+003 1.312e-002 4.144e-007 
3.468e-006 4.359e+005 2.548e+013 1.000e+003 1.150e-002 4.523e-007 
3.698e-006 4.592e+005 2.548e+013 1.000e+003 7.342e-003 5.219e-007 
3.932e-006 4.863e+005 2.548e+013 1.000e+003 1.415e-002 5.676e-007 
4.166e-006 5.165e+005 2.548e+013 1.000e+003 1.686e-002 5.931e-007 
4.395e-006 5.453e+005 2.548e+013 1.000e+003 1.908e-002 6.231e-007 
4.625e-006 5.735e+005 2.548e+013 1.000e+003 1.581e-002 6.585e-007 
4.856e-006 6.001e+005 2.548e+013 1.000e+003 1.191e-002 7.047e-007 
5.085e-006 6.275e+005 2.548e+013 1.000e+003 1.998e-002 7.449e-007 
5.318e-006 6.534e+005 2.548e+013 1.000e+003 1.542e-002 7.987e-007 
5.552e-006 6.802e+005 2.548e+013 1.000e+003 1.092e-002 8.471e-007 
5.783e-006 7.066e+005 2.548e+013 1.000e+003 1.294e-002 8.956e-007 
6.018e-006 7.329e+005 2.548e+013 1.000e+003 2.025e-002 9.488e-007 
6.255e-006 7.599e+005 2.548e+013 1.000e+003 1.742e-002 9.985e-007 
6.493e-006 7.837e+005 2.548e+013 1.000e+003 1.562e-002 1.073e-006 
6.732e-006 8.079e+005 2.548e+013 1.000e+003 1.445e-002 1.144e-006 
6.971e-006 8.345e+005 2.548e+013 1.000e+003 1.158e-002 1.199e-006 
7.210e-006 8.607e+005 2.548e+013 1.000e+003 1.127e-002 1.256e-006 
7.449e-006 8.884e+005 2.548e+013 1.000e+003 1.020e-002 1.304e-006 
7.689e-006 9.165e+005 2.548e+013 1.000e+003 1.416e-002 1.349e-006 
7.927e-006 9.433e+005 2.548e+013 1.000e+003 1.551e-002 1.403e-006 
8.165e-006 9.706e+005 2.548e+013 1.000e+003 1.500e-002 1.452e-006 
8.405e-006 9.961e+005 2.548e+013 1.000e+003 1.033e-002 1.516e-006 
8.646e-006 1.022e+006 2.548e+013 1.000e+003 1.789e-002 1.576e-006 
8.885e-006 1.052e+006 2.548e+013 1.000e+003 1.953e-002 1.608e-006 
9.125e-006 1.082e+006 2.548e+013 1.000e+003 1.902e-002 1.639e-006 
9.364e-006 1.108e+006 2.548e+013 1.000e+003 1.226e-002 1.703e-006 
9.604e-006 1.130e+006 2.548e+013 1.000e+003 1.375e-002 1.786e-006 
9.843e-006 1.157e+006 2.548e+013 1.000e+003 1.596e-002 1.837e-006 
1.008e-005 1.184e+006 2.548e+013 1.000e+003 1.376e-002 1.891e-006 
1.032e-005 1.210e+006 2.548e+013 1.000e+003 1.176e-002 1.954e-006 
1.056e-005 1.236e+006 2.548e+013 1.000e+003 1.676e-002 2.011e-006 
1.080e-005 1.266e+006 2.548e+013 1.000e+003 1.168e-002 2.036e-006 
1.103e-005 1.294e+006 2.548e+013 1.000e+003 1.520e-002 2.084e-006 
1.127e-005 1.320e+006 2.548e+013 1.000e+003 2.119e-002 2.142e-006 
1.151e-005 1.346e+006 2.548e+013 1.000e+003 1.204e-002 2.194e-006 
1.174e-005 1.372e+006 2.548e+013 1.000e+003 1.775e-002 2.255e-006 
1.198e-005 1.398e+006 2.548e+013 1.000e+003 1.784e-002 2.308e-006 
1.221e-005 1.422e+006 2.548e+013 1.000e+003 1.429e-002 2.380e-006 
1.245e-005 1.447e+006 2.548e+013 1.000e+003 7.378e-003 2.439e-006 
1.268e-005 1.472e+006 2.548e+013 1.000e+003 1.128e-002 2.503e-006 
1.292e-005 1.498e+006 2.548e+013 1.000e+003 1.226e-002 2.555e-006 
1.317e-005 1.523e+006 2.548e+013 1.000e+003 2.095e-002 2.631e-006 
1.341e-005 1.548e+006 2.548e+013 1.000e+003 1.539e-002 2.703e-006 
1.366e-005 1.575e+006 2.548e+013 1.000e+003 1.789e-002 2.767e-006 
1.390e-005 1.605e+006 2.548e+013 1.000e+003 1.469e-002 2.799e-006 
1.414e-005 1.628e+006 2.548e+013 1.000e+003 2.087e-002 2.880e-006 
1.439e-005 1.655e+006 2.548e+013 1.000e+003 1.973e-002 2.939e-006 
1.463e-005 1.681e+006 2.548e+013 1.000e+003 2.009e-002 2.998e-006 
1.487e-005 1.706e+006 2.548e+013 1.000e+003 1.694e-002 3.069e-006 
1.511e-005 1.734e+006 2.548e+013 1.000e+003 1.246e-002 3.119e-006 
1.536e-005 1.759e+006 2.548e+013 1.000e+003 2.122e-002 3.189e-006 
1.560e-005 1.789e+006 2.548e+013 1.000e+003 1.693e-002 3.226e-006 
1.583e-005 1.816e+006 2.548e+013 1.000e+003 2.164e-002 3.274e-006 
1.606e-005 1.843e+006 2.548e+013 1.000e+003 1.516e-002 3.317e-006 
1.630e-005 1.869e+006 2.548e+013 1.000e+003 1.773e-002 3.373e-006 
1.654e-005 1.896e+006 2.548e+013 1.000e+003 2.045e-002 3.423e-006 
1.677e-005 1.921e+006 2.548e+013 1.000e+003 1.557e-002 3.488e-006 
1.701e-005 1.945e+006 2.548e+013 1.000e+003 1.677e-002 3.551e-006 
1.724e-005 1.971e+006 2.548e+013 1.000e+003 1.665e-002 3.609e-006 
1.747e-005 1.994e+006 2.548e+013 1.000e+003 1.215e-002 3.679e-006 
1.770e-005 2.019e+006 2.548e+013 1.000e+003 1.802e-002 3.741e-006 
1.794e-005 2.044e+006 2.548e+013 1.000e+003 1.523e-002 3.800e-006 
1.818e-005 2.068e+006 2.548e+013 1.000e+003 1.970e-002 3.873e-006 
1.841e-005 2.096e+006 2.548e+013 1.000e+003 1.929e-002 3.915e-006 
1.865e-005 2.121e+006 2.548e+013 1.000e+003 2.190e-002 3.978e-006 
1.888e-005 2.148e+006 2.548e+013 1.000e+003 2.140e-002 4.029e-006 
1.912e-005 2.172e+006 2.548e+013 1.000e+003 2.238e-002 4.098e-006 
1.935e-005 2.198e+006 2.548e+013 1.000e+003 1.810e-002 4.149e-006 
1.958e-005 2.223e+006 2.548e+013 1.000e+003 1.800e-002 4.203e-006 
1.981e-005 2.249e+006 2.548e+013 1.000e+003 2.060e-002 4.257e-006 
2.004e-005 2.274e+006 2.548e+013 1.000e+003 2.207e-002 4.315e-006 
2.027e-005 2.298e+006 2.548e+013 1.000e+003 1.878e-002 4.376e-006 
2.050e-005 2.320e+006 2.548e+013 1.000e+003 1.720e-002 4.452e-006 
2.073e-005 2.347e+006 2.548e+013 1.000e+003 1.395e-002 4.500e-006 
2.096e-005 2.371e+006 2.548e+013 1.000e+003 1.606e-002 4.562e-006 
2.119e-005 2.395e+006 2.548e+013 1.000e+003 2.178e-002 4.622e-006 
2.142e-005 2.415e+006 2.548e+013 1.000e+003 2.065e-002 4.719e-006 
2.165e-005 2.441e+006 2.548e+013 1.000e+003 1.997e-002 4.767e-006 
2.188e-005 2.466e+006 2.548e+013 1.000e+003 2.801e-002 4.823e-006 
2.211e-005 2.489e+006 2.548e+013 1.000e+003 1.779e-002 4.889e-006 
2.233e-005 2.514e+006 2.548e+013 1.000e+003 1.213e-002 4.944e-006 
2.256e-005 2.537e+006 2.548e+013 1.000e+003 2.132e-002 5.012e-006 
2.279e-005 2.564e+006 2.548e+013 1.000e+003 2.849e-002 5.054e-006 
2.301e-005 2.587e+006 2.548e+013 1.000e+003 1.859e-002 5.118e-006 
2.324e-005 2.611e+006 2.548e+013 1.000e+003 1.852e-002 5.177e-006 
2.346e-005 2.634e+006 2.548e+013 1.000e+003 1.810e-002 5.241e-006 
2.369e-005 2.660e+006 2.548e+013 1.000e+003 2.324e-002 5.288e-006 
2.391e-005 2.684e+006 2.548e+013 1.000e+003 2.487e-002 5.348e-006 
2.413e-005 2.708e+006 2.548e+013 1.000e+003 1.631e-002 5.404e-006 
2.436e-005 2.733e+006 2.548e+013 1.000e+003 2.078e-002 5.456e-006 
2.458e-005 2.755e+006 2.548e+013 1.000e+003 1.692e-002 5.525e-006 
2.480e-005 2.781e+006 2.548e+013 1.000e+003 1.873e-002 5.561e-006 
2.502e-005 2.806e+006 2.548e+013 1.000e+003 2.141e-002 5.617e-006 
2.524e-005 2.832e+006 2.548e+013 1.000e+003 2.192e-002 5.654e-006 
2.547e-005 2.857e+006 2.548e+013 1.000e+003 2.347e-002 5.707e-006 
2.569e-005 2.881e+006 2.548e+013 1.000e+003 2.046e-002 5.758e-006 
2.591e-005 2.906e+006 2.548e+013 1.000e+003 1.774e-002 5.808e-006 
2.613e-005 2.931e+006 2.548e+013 1.000e+003 2.340e-002 5.850e-006 
2.635e-005 2.958e+006 2.548e+013 1.000e+003 2.515e-002 5.889e-006 
2.657e-005 2.982e+006 2.548e+013 1.000e+003 1.979e-002 5.943e-006 
2.678e-005 3.006e+006 2.548e+013 1.000e+003 1.950e-002 5.991e-006 
2.700e-005 3.030e+006 2.548e+013 1.000e+003 1.584e-002 6.044e-006 
2.722e-005 3.055e+006 2.548e+013 1.000e+003 2.508e-002 6.094e-006 
2.744e-005 3.078e+006 2.549e+013 1.000e+003 1.956e-002 6.147e-006 
2.766e-005 3.103e+006 2.549e+013 1.000e+003 2.407e-002 6.196e-006 
2.787e-005 3.127e+006 2.548e+013 1.000e+003 2.225e-002 6.245e-006 
2.809e-005 3.153e+006 2.548e+013 1.000e+003 2.318e-002 6.288e-006 
2.831e-005 3.176e+006 2.548e+013 1.000e+003 1.994e-002 6.344e-006 
2.853e-005 3.200e+006 2.548e+013 1.000e+003 2.249e-002 6.397e-006 
2.876e-005 3.226e+006 2.548e+013 1.000e+003 2.055e-002 6.440e-006 
2.898e-005 3.251e+006 2.548e+013 1.000e+003 1.276e-002 6.490e-006 
2.920e-005 3.274e+006 2.548e+013 1.000e+003 2.105e-002 6.550e-006 
2.942e-005 3.298e+006 2.548e+013 1.000e+003 2.038e-002 6.608e-006 
2.964e-005 3.323e+006 2.548e+013 1.000e+003 2.353e-002 6.655e-006 
2.986e-005 3.350e+006 2.548e+013 1.000e+003 1.779e-002 6.696e-006 
3.009e-005 3.375e+006 2.548e+013 1.000e+003 1.193e-002 6.745e-006 
3.031e-005 3.400e+006 2.548e+013 1.000e+003 2.079e-002 6.789e-006 
3.053e-005 3.425e+006 2.548e+013 1.000e+003 2.489e-002 6.838e-006 
3.075e-005 3.450e+006 2.548e+013 1.000e+003 1.950e-002 6.889e-006 
3.097e-005 3.473e+006 2.549e+013 1.000e+003 1.374e-002 6.946e-006 
3.119e-005 3.498e+006 2.549e+013 1.000e+003 2.308e-002 6.998e-006 
3.141e-005 3.521e+006 2.549e+013 1.000e+003 1.557e-002 7.053e-006 
3.163e-005 3.546e+006 2.549e+013 1.000e+003 1.782e-002 7.105e-006 
3.185e-005 3.570e+006 2.549e+013 1.000e+003 1.611e-002 7.157e-006 
3.207e-005 3.594e+006 2.549e+013 1.000e+003 2.592e-002 7.210e-006 
3.229e-005 3.618e+006 2.549e+013 1.000e+003 1.712e-002 7.264e-006 
3.251e-005 3.642e+006 2.548e+013 1.000e+003 1.983e-002 7.317e-006 
3.273e-005 3.666e+006 2.548e+013 1.000e+003 8.894e-003 7.370e-006 
3.295e-005 3.689e+006 2.548e+013 1.000e+003 2.398e-002 7.431e-006 
3.317e-005 3.714e+006 2.548e+013 1.000e+003 2.287e-002 7.485e-006 
3.339e-005 3.733e+006 2.548e+013 1.000e+003 1.774e-002 7.570e-006 
3.361e-005 3.752e+006 2.548e+013 1.000e+003 2.300e-002 7.661e-006 
3.384e-005 3.774e+006 2.548e+013 1.000e+003 2.558e-002 7.733e-006 
3.406e-005 3.798e+006 2.548e+013 1.000e+003 2.073e-002 7.793e-006 
3.428e-005 3.821e+006 2.548e+013 1.000e+003 2.551e-002 7.851e-006 
3.450e-005 3.848e+006 2.548e+013 1.000e+003 2.449e-002 7.891e-006 
3.473e-005 3.875e+006 2.548e+013 1.000e+003 2.659e-002 7.925e-006 
3.495e-005 3.903e+006 2.548e+013 1.000e+003 2.079e-002 7.958e-006 
3.518e-005 3.929e+006 2.548e+013 1.000e+003 1.615e-002 8.004e-006 
3.540e-005 3.954e+006 2.548e+013 1.000e+003 1.373e-002 8.054e-006 
3.563e-005 3.978e+006 2.548e+013 1.000e+003 2.285e-002 8.108e-006 
3.585e-005 4.002e+006 2.548e+013 1.000e+003 2.615e-002 8.167e-006 
3.607e-005 4.024e+006 2.548e+013 1.000e+003 2.400e-002 8.237e-006 
3.630e-005 4.049e+006 2.548e+013 1.000e+003 1.870e-002 8.295e-006 
3.653e-005 4.073e+006 2.548e+013 1.000e+003 2.600e-002 8.356e-006 
3.675e-005 4.097e+006 2.548e+013 1.000e+003 2.563e-002 8.419e-006 
3.698e-005 4.121e+006 2.548e+013 1.000e+003 2.287e-002 8.480e-006 
3.721e-005 4.142e+006 2.548e+013 1.000e+003 2.461e-002 8.563e-006 
3.744e-005 4.164e+006 2.549e+013 1.000e+003 2.441e-002 8.638e-006 
3.766e-005 4.186e+006 2.549e+013 1.000e+003 2.752e-002 8.714e-006 
3.789e-005 4.209e+006 2.548e+013 1.000e+003 2.529e-002 8.778e-006 
3.812e-005 4.231e+006 2.549e+013 1.000e+003 2.725e-002 8.851e-006 
3.834e-005 4.253e+006 2.549e+013 1.000e+003 2.718e-002 8.926e-006 
3.857e-005 4.274e+006 2.549e+013 1.000e+003 3.070e-002 9.006e-006 
3.879e-005 4.298e+006 2.549e+013 1.000e+003 2.780e-002 9.068e-006 
3.902e-005 4.321e+006 2.549e+013 1.000e+003 1.487e-002 9.132e-006 
3.925e-005 4.346e+006 2.548e+013 1.000e+003 2.733e-002 9.184e-006 
3.947e-005 4.370e+006 2.548e+013 1.000e+003 2.973e-002 9.250e-006 
3.970e-005 4.392e+006 2.548e+013 1.000e+003 2.632e-002 9.326e-006 
3.993e-005 4.416e+006 2.548e+013 1.000e+003 1.945e-002 9.391e-006 
4.016e-005 4.441e+006 2.548e+013 1.000e+003 2.611e-002 9.449e-006 
4.039e-005 4.464e+006 2.548e+013 1.000e+003 2.224e-002 9.514e-006 
4.062e-005 4.487e+006 2.548e+013 1.000e+003 1.860e-002 9.588e-006 
4.085e-005 4.510e+006 2.548e+013 1.000e+003 2.730e-002 9.656e-006 
4.108e-005 4.532e+006 2.548e+013 1.000e+003 3.110e-002 9.730e-006 
4.131e-005 4.555e+006 2.548e+013 1.000e+003 2.214e-002 9.799e-006 
4.154e-005 4.578e+006 2.548e+013 1.000e+003 2.671e-002 9.871e-006 
4.176e-005 4.600e+006 2.548e+013 1.000e+003 2.307e-002 9.947e-006 
4.199e-005 4.622e+006 2.548e+013 1.000e+003 3.337e-002 1.002e-005 
4.222e-005 4.644e+006 2.548e+013 1.000e+003 2.910e-002 1.010e-005 
4.245e-005 4.662e+006 2.548e+013 1.000e+003 2.249e-002 1.020e-005 
4.268e-005 4.683e+006 2.548e+013 1.000e+003 2.670e-002 1.029e-005 
4.291e-005 4.702e+006 2.548e+013 1.000e+003 2.465e-002 1.038e-005 
4.313e-005 4.720e+006 2.548e+013 1.000e+003 2.210e-002 1.049e-005 
4.336e-005 4.741e+006 2.548e+013 1.000e+003 1.523e-002 1.057e-005 
4.359e-005 4.763e+006 2.548e+013 1.000e+003 2.508e-002 1.064e-005 
4.382e-005 4.786e+006 2.548e+013 1.000e+003 2.066e-002 1.071e-005 
4.405e-005 4.808e+006 2.548e+013 1.000e+003 1.890e-002 1.079e-005 
4.427e-005 4.830e+006 2.548e+013 1.000e+003 2.411e-002 1.087e-005 
4.450e-005 4.851e+006 2.548e+013 1.000e+003 2.017e-002 1.095e-005 
4.473e-005 4.873e+006 2.548e+013 1.000e+003 2.324e-002 1.102e-005 
4.495e-005 4.893e+006 2.548e+013 1.000e+003 2.907e-002 1.111e-005 
4.518e-005 4.908e+006 2.548e+013 1.000e+003 2.925e-002 1.123e-005 
4.540e-005 4.924e+006 2.547e+013 1.000e+003 3.180e-002 1.135e-005 
4.563e-005 4.939e+006 2.547e+013 1.000e+003 2.480e-002 1.147e-005 
4.585e-005 4.954e+006 2.547e+013 1.000e+003 2.993e-002 1.159e-005 
4.608e-005 4.966e+006 2.547e+013 1.000e+003 3.159e-002 1.173e-005 
4.630e-005 4.979e+006 2.547e+013 1.000e+003 2.337e-002 1.187e-005 
4.653e-005 4.993e+006 2.547e+013 1.000e+003 2.632e-002 1.199e-005 
4.675e-005 5.007e+006 2.547e+013 1.000e+003 1.801e-002 1.212e-005 
4.698e-005 5.022e+006 2.547e+013 1.000e+003 2.216e-002 1.224e-005 
4.720e-005 5.039e+006 2.547e+013 1.000e+003 2.564e-002 1.235e-005 
4.742e-005 5.058e+006 2.547e+013 1.000e+003 2.004e-002 1.244e-005 
4.765e-005 5.078e+006 2.547e+013 1.000e+003 2.680e-002 1.253e-005 
4.787e-005 5.097e+006 2.547e+013 1.000e+003 2.906e-002 1.261e-005 
4.809e-005 5.118e+006 2.547e+013 1.000e+003 2.954e-002 1.270e-005 
4.831e-005 5.137e+006 2.546e+013 1.000e+003 3.030e-002 1.279e-005 
4.854e-005 5.156e+006 2.546e+013 1.000e+003 2.233e-002 1.287e-005 
4.876e-005 5.180e+006 2.545e+013 1.000e+003 2.044e-002 1.293e-005 
4.898e-005 5.203e+006 2.545e+013 1.000e+003 3.251e-002 1.299e-005 
4.920e-005 5.228e+006 2.545e+013 1.000e+003 2.550e-002 1.305e-005 
4.942e-005 5.252e+006 2.545e+013 1.000e+003 1.938e-002 1.310e-005 
4.965e-005 5.277e+006 2.545e+013 1.000e+003 3.204e-002 1.315e-005 
4.987e-005 5.302e+006 2.545e+013 1.000e+003 3.637e-002 1.319e-005 
5.009e-005 5.327e+006 2.544e+013 1.000e+003 2.463e-002 1.325e-005 
5.031e-005 5.350e+006 2.544e+013 1.000e+003 1.836e-002 1.330e-005 
5.053e-005 5.371e+006 2.544e+013 1.000e+003 3.051e-002 1.338e-005 
5.075e-005 5.391e+006 2.544e+013 1.000e+003 3.081e-002 1.347e-005 
5.097e-005 5.410e+006 2.544e+013 1.000e+003 1.665e-002 1.355e-005 
5.119e-005 5.428e+006 2.544e+013 1.000e+003 1.457e-002 1.365e-005 
5.141e-005 5.449e+006 2.544e+013 1.000e+003 2.275e-002 1.372e-005 
5.163e-005 5.469e+006 2.544e+013 1.000e+003 2.051e-002 1.380e-005 
5.185e-005 5.489e+006 2.544e+013 1.000e+003 2.312e-002 1.389e-005 
5.207e-005 5.508e+006 2.544e+013 1.000e+003 2.365e-002 1.397e-005 
5.229e-005 5.529e+006 2.545e+013 1.000e+003 2.903e-002 1.404e-005 
5.251e-005 5.551e+006 2.545e+013 1.000e+003 1.929e-002 1.411e-005 
5.272e-005 5.571e+006 2.545e+013 1.000e+003 2.525e-002 1.419e-005 
5.294e-005 5.589e+006 2.545e+013 1.000e+003 2.488e-002 1.428e-005 
5.316e-005 5.608e+006 2.545e+013 1.000e+003 2.930e-002 1.437e-005 
5.337e-005 5.628e+006 2.545e+013 1.000e+003 2.238e-002 1.445e-005 
5.359e-005 5.646e+006 2.545e+013 1.000e+003 1.520e-002 1.453e-005 
5.380e-005 5.665e+006 2.545e+013 1.000e+003 2.122e-002 1.462e-005 
5.401e-005 5.683e+006 2.545e+013 1.000e+003 2.043e-002 1.471e-005 
5.423e-005 5.702e+006 2.545e+013 1.000e+003 2.332e-002 1.479e-005 
5.445e-005 5.718e+006 2.545e+013 1.000e+003 2.193e-002 1.490e-005 
5.466e-005 5.733e+006 2.545e+013 1.000e+003 2.438e-002 1.501e-005 
5.488e-005 5.749e+006 2.545e+013 1.000e+003 2.498e-002 1.512e-005 
5.509e-005 5.764e+006 2.545e+013 1.000e+003 1.973e-002 1.523e-005 
5.531e-005 5.781e+006 2.545e+013 1.000e+003 1.996e-002 1.532e-005 
5.552e-005 5.800e+006 2.545e+013 1.000e+003 2.633e-002 1.541e-005 
5.574e-005 5.818e+006 2.546e+013 1.000e+003 2.580e-002 1.549e-005 
5.595e-005 5.837e+006 2.546e+013 1.000e+003 1.699e-002 1.558e-005 
5.616e-005 5.855e+006 2.546e+013 1.000e+003 2.298e-002 1.567e-005 
5.638e-005 5.873e+006 2.546e+013 1.000e+003 1.786e-002 1.576e-005 
5.659e-005 5.892e+006 2.546e+013 1.000e+003 2.196e-002 1.585e-005 
5.681e-005 5.915e+006 2.546e+013 1.000e+003 2.353e-002 1.590e-005 
5.703e-005 5.935e+006 2.546e+013 1.000e+003 1.799e-002 1.598e-005 
5.724e-005 5.955e+006 2.546e+013 1.000e+003 2.825e-002 1.606e-005 
5.746e-005 5.974e+006 2.546e+013 1.000e+003 3.344e-002 1.614e-005 
5.767e-005 5.993e+006 2.546e+013 1.000e+003 2.641e-002 1.622e-005 
5.789e-005 6.012e+006 2.545e+013 1.000e+003 1.936e-002 1.630e-005 
5.810e-005 6.031e+006 2.545e+013 1.000e+003 2.990e-002 1.639e-005 
5.831e-005 6.050e+006 2.544e+013 1.000e+003 3.440e-002 1.647e-005 
5.853e-005 6.068e+006 2.544e+013 1.000e+003 2.820e-002 1.656e-005 
5.874e-005 6.086e+006 2.544e+013 1.000e+003 2.516e-002 1.664e-005 
5.895e-005 6.101e+006 2.544e+013 1.000e+003 3.071e-002 1.675e-005 
5.916e-005 6.111e+006 2.544e+013 1.000e+003 3.165e-002 1.690e-005 
5.938e-005 6.122e+006 2.544e+013 1.000e+003 2.615e-002 1.704e-005 
5.959e-005 6.130e+006 2.544e+013 1.000e+003 2.407e-002 1.719e-005 
5.980e-005 6.136e+006 2.545e+013 1.000e+003 2.804e-002 1.737e-005 
6.002e-005 6.144e+006 2.545e+013 1.000e+003 2.052e-002 1.752e-005 
6.023e-005 6.155e+006 2.545e+013 1.000e+003 2.844e-002 1.766e-005 
6.045e-005 6.180e+006 2.545e+013 1.000e+003 2.853e-002 1.770e-005 
6.066e-005 6.206e+006 2.545e+013 1.000e+003 3.239e-002 1.773e-005 
6.087e-005 6.226e+006 2.545e+013 1.000e+003 2.368e-002 1.781e-005 
6.109e-005 6.242e+006 2.545e+013 1.000e+003 3.164e-002 1.792e-005 
6.130e-005 6.252e+006 2.545e+013 1.000e+003 3.106e-002 1.806e-005 
6.151e-005 6.267e+006 2.545e+013 1.000e+003 3.127e-002 1.817e-005 
6.173e-005 6.288e+006 2.545e+013 1.000e+003 2.540e-002 1.824e-005 
6.194e-005 6.312e+006 2.545e+013 1.000e+003 3.366e-002 1.828e-005 
6.215e-005 6.339e+006 2.545e+013 1.000e+003 3.042e-002 1.831e-005 
6.237e-005 6.362e+006 2.545e+013 1.000e+003 2.494e-002 1.837e-005 
6.258e-005 6.388e+006 2.545e+013 1.000e+003 2.516e-002 1.840e-005 
6.280e-005 6.413e+006 2.545e+013 1.000e+003 2.425e-002 1.844e-005 
6.301e-005 6.447e+006 2.545e+013 1.000e+003 2.646e-002 1.842e-005 
6.322e-005 6.474e+006 2.545e+013 1.000e+003 2.748e-002 1.845e-005 
6.344e-005 6.502e+006 2.545e+013 1.000e+003 2.767e-002 1.847e-005 
6.365e-005 6.527e+006 2.545e+013 1.000e+003 2.666e-002 1.851e-005 
6.386e-005 6.555e+006 2.546e+013 1.000e+003 2.973e-002 1.853e-005 
6.408e-005 6.581e+006 2.546e+013 1.000e+003 2.967e-002 1.856e-005 
6.429e-005 6.608e+006 2.546e+013 1.000e+003 2.500e-002 1.859e-005 
6.450e-005 6.632e+006 2.546e+013 1.000e+003 2.013e-002 1.864e-005 
6.472e-005 6.657e+006 2.546e+013 1.000e+003 2.743e-002 1.868e-005 
6.493e-005 6.681e+006 2.546e+013 1.000e+003 3.029e-002 1.872e-005 
6.514e-005 6.705e+006 2.546e+013 1.000e+003 3.049e-002 1.877e-005 
6.536e-005 6.727e+006 2.547e+013 1.000e+003 1.824e-002 1.883e-005 
6.557e-005 6.750e+006 2.547e+013 1.000e+003 2.833e-002 1.888e-005 
6.578e-005 6.768e+006 2.547e+013 1.000e+003 3.120e-002 1.897e-005 
6.600e-005 6.786e+006 2.547e+013 1.000e+003 2.432e-002 1.906e-005 
6.621e-005 6.804e+006 2.546e+013 1.000e+003 1.964e-002 1.915e-005 
6.642e-005 6.823e+006 2.546e+013 1.000e+003 2.833e-002 1.923e-005 
6.663e-005 6.844e+006 2.546e+013 1.000e+003 3.009e-002 1.930e-005 
6.685e-005 6.864e+006 2.547e+013 1.000e+003 2.555e-002 1.937e-005 
6.706e-005 6.884e+006 2.547e+013 1.000e+003 2.124e-002 1.945e-005 
6.727e-005 6.906e+006 2.547e+013 1.000e+003 2.923e-002 1.951e-005 
6.749e-005 6.927e+006 2.547e+013 1.000e+003 3.219e-002 1.958e-005 
6.770e-005 6.948e+006 2.547e+013 1.000e+003 2.924e-002 1.964e-005 
6.792e-005 6.969e+006 2.547e+013 1.000e+003 2.420e-002 1.972e-005 
6.813e-005 6.990e+006 2.547e+013 1.000e+003 2.625e-002 1.978e-005 
6.834e-005 7.011e+006 2.547e+013 1.000e+003 2.180e-002 1.985e-005 
6.856e-005 7.031e+006 2.547e+013 1.000e+003 2.603e-002 1.993e-005 
6.877e-005 7.052e+006 2.547e+013 1.000e+003 2.577e-002 2.000e-005 
6.899e-005 7.071e+006 2.547e+013 1.000e+003 2.032e-002 2.008e-005 
6.920e-005 7.091e+006 2.547e+013 1.000e+003 2.128e-002 2.015e-005 
6.942e-005 7.111e+006 2.547e+013 1.000e+003 2.561e-002 2.023e-005 
6.963e-005 7.129e+006 2.547e+013 1.000e+003 2.760e-002 2.032e-005 
6.984e-005 7.147e+006 2.547e+013 1.000e+003 2.637e-002 2.041e-005 
7.006e-005 7.164e+006 2.546e+013 1.000e+003 2.666e-002 2.050e-005 
7.027e-005 7.183e+006 2.546e+013 1.000e+003 2.007e-002 2.059e-005 
7.048e-005 7.198e+006 2.546e+013 1.000e+003 2.370e-002 2.070e-005 
7.070e-005 7.214e+006 2.546e+013 1.000e+003 2.624e-002 2.080e-005 
7.091e-005 7.232e+006 2.546e+013 1.000e+003 2.738e-002 2.089e-005 
7.113e-005 7.252e+006 2.546e+013 1.000e+003 1.922e-002 2.097e-005 
7.134e-005 7.274e+006 2.546e+013 1.000e+003 2.672e-002 2.103e-005 
7.156e-005 7.294e+006 2.546e+013 1.000e+003 2.643e-002 2.110e-005 
7.177e-005 7.315e+006 2.547e+013 1.000e+003 2.521e-002 2.118e-005 
7.199e-005 7.339e+006 2.547e+013 1.000e+003 2.470e-002 2.123e-005 
7.220e-005 7.362e+006 2.547e+013 1.000e+003 2.670e-002 2.128e-005 
7.242e-005 7.384e+006 2.547e+013 1.000e+003 2.632e-002 2.134e-005 
7.263e-005 7.406e+006 2.547e+013 1.000e+003 2.831e-002 2.141e-005 
7.285e-005 7.428e+006 2.547e+013 1.000e+003 2.678e-002 2.147e-005 
7.306e-005 7.450e+006 2.547e+013 1.000e+003 2.905e-002 2.153e-005 
7.328e-005 7.472e+006 2.547e+013 1.000e+003 2.913e-002 2.160e-005 
7.349e-005 7.493e+006 2.547e+013 1.000e+003 3.162e-002 2.166e-005 
7.370e-005 7.515e+006 2.547e+013 1.000e+003 2.395e-002 2.172e-005 
7.392e-005 7.538e+006 2.547e+013 1.000e+003 1.846e-002 2.178e-005 
7.414e-005 7.559e+006 2.547e+013 1.000e+003 2.892e-002 2.185e-005 
7.435e-005 7.574e+006 2.547e+013 1.000e+003 1.848e-002 2.196e-005 
7.457e-005 7.593e+006 2.546e+013 1.000e+003 2.081e-002 2.205e-005 
7.478e-005 7.616e+006 2.546e+013 1.000e+003 2.397e-002 2.211e-005 
7.500e-005 7.635e+006 2.546e+013 1.000e+003 2.694e-002 2.219e-005 
7.521e-005 7.655e+006 2.546e+013 1.000e+003 2.316e-002 2.226e-005 
7.543e-005 7.676e+006 2.546e+013 1.000e+003 1.776e-002 2.233e-005 
7.564e-005 7.700e+006 2.547e+013 1.000e+003 2.692e-002 2.239e-005 
7.586e-005 7.723e+006 2.547e+013 1.000e+003 3.140e-002 2.244e-005 
7.607e-005 7.746e+006 2.547e+013 1.000e+003 2.694e-002 2.250e-005 
7.629e-005 7.770e+006 2.547e+013 1.000e+003 1.975e-002 2.255e-005 
7.650e-005 7.793e+006 2.547e+013 1.000e+003 3.008e-002 2.260e-005 
7.672e-005 7.815e+006 2.547e+013 1.000e+003 3.451e-002 2.267e-005 
7.694e-005 7.835e+006 2.547e+013 1.000e+003 2.671e-002 2.275e-005 
7.715e-005 7.856e+006 2.547e+013 1.000e+003 2.131e-002 2.282e-005 
7.737e-005 7.877e+006 2.547e+013 1.000e+003 2.346e-002 2.289e-005 
7.758e-005 7.898e+006 2.547e+013 1.000e+003 2.425e-002 2.296e-005 
7.780e-005 7.919e+006 2.547e+013 1.000e+003 1.745e-002 2.303e-005 
7.802e-005 7.941e+006 2.547e+013 1.000e+003 2.473e-002 2.309e-005 
7.824e-005 7.952e+006 2.547e+013 1.000e+003 3.372e-002 2.324e-005 
7.845e-005 7.969e+006 2.547e+013 1.000e+003 2.920e-002 2.334e-005 
7.867e-005 7.990e+006 2.547e+013 1.000e+003 2.346e-002 2.341e-005 
7.889e-005 8.006e+006 2.547e+013 1.000e+003 2.638e-002 2.352e-005 
7.911e-005 8.019e+006 2.547e+013 1.000e+003 2.341e-002 2.365e-005 
7.933e-005 8.033e+006 2.546e+013 1.000e+003 2.476e-002 2.377e-005 
7.955e-005 8.048e+006 2.546e+013 1.000e+003 2.417e-002 2.389e-005 
7.977e-005 8.063e+006 2.545e+013 1.000e+003 2.794e-002 2.400e-005 
7.999e-005 8.082e+006 2.545e+013 1.000e+003 1.898e-002 2.409e-005 
8.021e-005 8.097e+006 2.545e+013 1.000e+003 2.572e-002 2.421e-005 
8.043e-005 8.114e+006 2.545e+013 1.000e+003 2.240e-002 2.431e-005 
8.065e-005 8.132e+006 2.545e+013 1.000e+003 2.061e-002 2.441e-005 
8.087e-005 8.147e+006 2.544e+013 1.000e+003 2.993e-002 2.452e-005 
8.109e-005 8.166e+006 2.544e+013 1.000e+003 3.239e-002 2.461e-005 
8.131e-005 8.181e+006 2.544e+013 1.000e+003 1.493e-002 2.473e-005 
8.154e-005 8.199e+006 2.544e+013 1.000e+003 2.033e-002 2.483e-005 
8.176e-005 8.214e+006 2.544e+013 1.000e+003 2.943e-002 2.495e-005 
8.199e-005 8.229e+006 2.543e+013 1.000e+003 3.468e-002 2.507e-005 
8.221e-005 8.244e+006 2.543e+013 1.000e+003 3.375e-002 2.519e-005 
8.243e-005 8.259e+006 2.543e+013 1.000e+003 3.762e-002 2.531e-005 
8.265e-005 8.280e+006 2.543e+013 1.000e+003 2.271e-002 2.539e-005 
8.287e-005 8.300e+006 2.543e+013 1.000e+003 2.357e-002 2.546e-005 
8.309e-005 8.324e+006 2.544e+013 1.000e+003 2.940e-002 2.552e-005 
8.331e-005 8.345e+006 2.543e+013 1.000e+003 2.861e-002 2.559e-005 
8.353e-005 8.366e+006 2.543e+013 1.000e+003 1.921e-002 2.567e-005 
8.375e-005 8.388e+006 2.543e+013 1.000e+003 2.818e-002 2.574e-005 
8.397e-005 8.408e+006 2.544e+013 1.000e+003 2.504e-002 2.581e-005 
8.419e-005 8.428e+006 2.544e+013 1.000e+003 2.673e-002 2.589e-005 
8.441e-005 8.448e+006 2.544e+013 1.000e+003 2.755e-002 2.597e-005 
8.463e-005 8.469e+006 2.544e+013 1.000e+003 2.683e-002 2.605e-005 
8.485e-005 8.488e+006 2.544e+013 1.000e+003 2.897e-002 2.614e-005 
8.506e-005 8.508e+006 2.544e+013 1.000e+003 2.012e-002 2.622e-005 
8.528e-005 8.526e+006 2.543e+013 1.000e+003 2.527e-002 2.631e-005 
8.550e-005 8.547e+006 2.543e+013 1.000e+003 2.660e-002 2.639e-005 
8.572e-005 8.571e+006 2.543e+013 1.000e+003 2.981e-002 2.644e-005 
8.594e-005 8.592e+006 2.543e+013 1.000e+003 2.421e-002 2.651e-005 
8.616e-005 8.616e+006 2.544e+013 1.000e+003 2.978e-002 2.656e-005 
8.638e-005 8.641e+006 2.543e+013 1.000e+003 2.868e-002 2.661e-005 
8.660e-005 8.664e+006 2.543e+013 1.000e+003 2.898e-002 2.667e-005 
8.681e-005 8.686e+006 2.543e+013 1.000e+003 2.269e-002 2.674e-005 
8.703e-005 8.711e+006 2.544e+013 1.000e+003 2.514e-002 2.678e-005 
8.725e-005 8.735e+006 2.544e+013 1.000e+003 2.223e-002 2.683e-005 
8.747e-005 8.760e+006 2.544e+013 1.000e+003 2.787e-002 2.688e-005 
8.769e-005 8.783e+006 2.544e+013 1.000e+003 2.881e-002 2.695e-005 
8.791e-005 8.807e+006 2.544e+013 1.000e+003 2.640e-002 2.700e-005 
8.813e-005 8.830e+006 2.544e+013 1.000e+003 2.764e-002 2.705e-005 
8.835e-005 8.853e+006 2.544e+013 1.000e+003 2.783e-002 2.712e-005 
8.857e-005 8.875e+006 2.544e+013 1.000e+003 3.106e-002 2.719e-005 
8.879e-005 8.898e+006 2.544e+013 1.000e+003 2.930e-002 2.725e-005 
8.901e-005 8.920e+006 2.544e+013 1.000e+003 3.191e-002 2.731e-005 
8.923e-005 8.940e+006 2.544e+013 1.000e+003 3.205e-002 2.739e-005 
8.944e-005 8.963e+006 2.544e+013 1.000e+003 2.904e-002 2.745e-005 
8.966e-005 8.983e+006 2.543e+013 1.000e+003 2.118e-002 2.753e-005 
8.988e-005 9.002e+006 2.543e+013 1.000e+003 2.477e-002 2.762e-005 
9.010e-005 9.024e+006 2.543e+013 1.000e+003 3.870e-002 2.769e-005 
9.032e-005 9.047e+006 2.543e+013 1.000e+003 3.130e-002 2.775e-005 
9.054e-005 9.073e+006 2.544e+013 1.000e+003 2.558e-002 2.779e-005 
9.076e-005 9.096e+006 2.544e+013 1.000e+003 2.255e-002 2.785e-005 
9.098e-005 9.119e+006 2.544e+013 1.000e+003 3.106e-002 2.791e-005 
9.120e-005 9.143e+006 2.544e+013 1.000e+003 2.740e-002 2.797e-005 
9.142e-005 9.166e+006 2.544e+013 1.000e+003 2.126e-002 2.803e-005 
9.164e-005 9.190e+006 2.544e+013 1.000e+003 3.010e-002 2.808e-005 
9.186e-005 9.215e+006 2.544e+013 1.000e+003 3.528e-002 2.813e-005 
9.208e-005 9.236e+006 2.544e+013 1.000e+003 2.923e-002 2.820e-005 
9.230e-005 9.257e+006 2.544e+013 1.000e+003 2.410e-002 2.827e-005 
9.251e-005 9.279e+006 2.544e+013 1.000e+003 2.366e-002 2.834e-005 
9.273e-005 9.300e+006 2.544e+013 1.000e+003 3.294e-002 2.841e-005 
9.295e-005 9.323e+006 2.544e+013 1.000e+003 2.217e-002 2.847e-005 
9.317e-005 9.342e+006 2.543e+013 1.000e+003 2.267e-002 2.855e-005 
9.339e-005 9.363e+006 2.543e+013 1.000e+003 2.785e-002 2.863e-005 
9.361e-005 9.389e+006 2.543e+013 1.000e+003 2.248e-002 2.867e-005 
9.383e-005 9.416e+006 2.543e+013 1.000e+003 1.885e-002 2.870e-005 
9.405e-005 9.441e+006 2.544e+013 1.000e+003 1.717e-002 2.875e-005 
9.426e-005 9.466e+006 2.544e+013 1.000e+003 2.585e-002 2.879e-005 
9.448e-005 9.490e+006 2.544e+013 1.000e+003 2.217e-002 2.884e-005 
9.470e-005 9.515e+006 2.544e+013 1.000e+003 2.184e-002 2.889e-005 
9.492e-005 9.537e+006 2.544e+013 1.000e+003 2.650e-002 2.896e-005 
9.514e-005 9.560e+006 2.544e+013 1.000e+003 3.019e-002 2.901e-005 
9.535e-005 9.583e+006 2.544e+013 1.000e+003 2.324e-002 2.907e-005 
9.557e-005 9.614e+006 2.544e+013 1.000e+003 1.928e-002 2.908e-005 
9.579e-005 9.637e+006 2.544e+013 1.000e+003 1.937e-002 2.913e-005 
9.601e-005 9.660e+006 2.544e+013 1.000e+003 3.003e-002 2.920e-005 
9.623e-005 9.671e+006 2.543e+013 1.000e+003 1.595e-002 2.933e-005 
9.644e-005 9.678e+006 2.543e+013 1.000e+003 3.397e-002 2.950e-005 
9.666e-005 9.686e+006 2.543e+013 1.000e+003 3.302e-002 2.967e-005 
9.688e-005 9.693e+006 2.542e+013 1.000e+003 2.743e-002 2.984e-005 
9.710e-005 9.700e+006 2.542e+013 1.000e+003 1.929e-002 3.001e-005 
9.731e-005 9.706e+006 2.542e+013 1.000e+003 2.088e-002 3.018e-005 
9.753e-005 9.712e+006 2.542e+013 1.000e+003 2.558e-002 3.036e-005 
9.775e-005 9.718e+006 2.542e+013 1.000e+003 2.747e-002 3.053e-005 
9.797e-005 9.726e+006 2.542e+013 1.000e+003 3.093e-002 3.069e-005 
9.818e-005 9.737e+006 2.542e+013 1.000e+003 2.783e-002 3.084e-005 
9.840e-005 9.746e+006 2.541e+013 1.000e+003 2.174e-002 3.099e-005 
9.861e-005 9.755e+006 2.541e+013 1.000e+003 3.654e-002 3.115e-005 
9.883e-005 9.766e+006 2.541e+013 1.000e+003 3.346e-002 3.129e-005 
9.905e-005 9.779e+006 2.541e+013 1.000e+003 2.276e-002 3.141e-005 
9.926e-005 9.792e+006 2.541e+013 1.000e+003 2.921e-002 3.153e-005 
9.948e-005 9.806e+006 2.541e+013 1.000e+003 3.212e-002 3.165e-005 
9.970e-005 9.821e+006 2.541e+013 1.000e+003 2.392e-002 3.177e-005 
9.991e-005 9.837e+006 2.542e+013 1.000e+003 2.369e-002 3.187e-005 
1.001e-004 9.852e+006 2.542e+013 1.000e+003 3.500e-002 3.199e-005 
1.003e-004 9.866e+006 2.540e+013 1.000e+003 3.082e-002 3.210e-005 
1.006e-004 9.894e+006 2.537e+013 1.000e+003 3.059e-002 3.212e-005 
1.008e-004 9.916e+006 2.536e+013 1.000e+003 2.804e-002 3.218e-005 
1.010e-004 9.932e+006 2.535e+013 1.000e+003 3.875e-002 3.228e-005 
1.012e-004 9.946e+006 2.535e+013 1.000e+003 4.225e-002 3.241e-005 
1.014e-004 9.959e+006 2.535e+013 1.000e+003 2.367e-002 3.252e-005 
1.016e-004 9.972e+006 2.534e+013 1.000e+003 2.381e-002 3.265e-005 
1.018e-004 9.984e+006 2.534e+013 1.000e+003 2.956e-002 3.278e-005 
1.021e-004 9.996e+006 2.534e+013 1.000e+003 3.442e-002 3.292e-005 
1.023e-004 1.001e+007 2.534e+013 1.000e+003 2.146e-002 3.305e-005 
1.025e-004 1.002e+007 2.534e+013 1.000e+003 1.919e-002 3.318e-005 
1.027e-004 1.003e+007 2.534e+013 1.000e+003 2.630e-002 3.331e-005 
1.029e-004 1.004e+007 2.534e+013 1.000e+003 2.462e-002 3.345e-005 
1.031e-004 1.006e+007 2.534e+013 1.000e+003 2.153e-002 3.357e-005 
1.033e-004 1.007e+007 2.534e+013 1.000e+003 2.126e-002 3.369e-005 
1.036e-004 1.008e+007 2.534e+013 1.000e+003 2.684e-002 3.381e-005 
1.038e-004 1.010e+007 2.534e+013 1.000e+003 2.735e-002 3.392e-005 
1.040e-004 1.011e+007 2.534e+013 1.000e+003 3.380e-002 3.403e-005 
1.042e-004 1.013e+007 2.533e+013 1.000e+003 2.952e-002 3.413e-005 
1.044e-004 1.014e+007 2.533e+013 1.000e+003 3.256e-002 3.424e-005 
1.046e-004 1.016e+007 2.533e+013 1.000e+003 2.630e-002 3.435e-005 
1.048e-004 1.018e+007 2.533e+013 1.000e+003 2.819e-002 3.445e-005 
1.050e-004 1.019e+007 2.533e+013 1.000e+003 2.533e-002 3.454e-005 
1.053e-004 1.021e+007 2.533e+013 1.000e+003 2.570e-002 3.464e-005 
1.055e-004 1.023e+007 2.532e+013 1.000e+003 2.171e-002 3.475e-005 
1.057e-004 1.024e+007 2.532e+013 1.000e+003 2.218e-002 3.484e-005 
1.059e-004 1.026e+007 2.532e+013 1.000e+003 2.663e-002 3.493e-005 
1.061e-004 1.028e+007 2.532e+013 1.000e+003 2.850e-002 3.502e-005 
1.063e-004 1.029e+007 2.532e+013 1.000e+003 2.411e-002 3.512e-005 
1.065e-004 1.031e+007 2.532e+013 1.000e+003 3.144e-002 3.521e-005 
1.067e-004 1.033e+007 2.532e+013 1.000e+003 3.186e-002 3.531e-005 
1.070e-004 1.034e+007 2.532e+013 1.000e+003 4.024e-002 3.541e-005 
1.072e-004 1.036e+007 2.532e+013 1.000e+003 3.118e-002 3.551e-005 
1.074e-004 1.037e+007 2.532e+013 1.000e+003 3.003e-002 3.563e-005 
1.076e-004 1.039e+007 2.532e+013 1.000e+003 2.555e-002 3.574e-005 
1.078e-004 1.040e+007 2.532e+013 1.000e+003 3.675e-002 3.587e-005 
1.080e-004 1.042e+007 2.532e+013 1.000e+003 2.978e-002 3.597e-005 
1.082e-004 1.043e+007 2.532e+013 1.000e+003 2.352e-002 3.606e-005 
1.084e-004 1.045e+007 2.532e+013 1.000e+003 3.154e-002 3.616e-005 
1.087e-004 1.047e+007 2.532e+013 1.000e+003 3.534e-002 3.626e-005 
1.089e-004 1.048e+007 2.532e+013 1.000e+003 2.727e-002 3.637e-005 
1.091e-004 1.050e+007 2.532e+013 1.000e+003 2.110e-002 3.647e-005 
1.093e-004 1.051e+007 2.532e+013 1.000e+003 2.656e-002 3.657e-005 
1.095e-004 1.053e+007 2.533e+013 1.000e+003 3.697e-002 3.668e-005 
1.097e-004 1.054e+007 2.533e+013 1.000e+003 2.591e-002 3.679e-005 
1.099e-004 1.056e+007 2.533e+013 1.000e+003 2.273e-002 3.689e-005 
1.101e-004 1.057e+007 2.533e+013 1.000e+003 2.326e-002 3.699e-005 
1.103e-004 1.059e+007 2.533e+013 1.000e+003 3.072e-002 3.709e-005 
1.105e-004 1.061e+007 2.533e+013 1.000e+003 2.107e-002 3.718e-005 
1.108e-004 1.062e+007 2.533e+013 1.000e+003 2.035e-002 3.727e-005 
1.110e-004 1.064e+007 2.533e+013 1.000e+003 2.609e-002 3.737e-005 
1.112e-004 1.065e+007 2.533e+013 1.000e+003 2.337e-002 3.748e-005 
1.114e-004 1.067e+007 2.533e+013 1.000e+003 2.146e-002 3.758e-005 
1.116e-004 1.069e+007 2.533e+013 1.000e+003 2.176e-002 3.768e-005 
1.118e-004 1.070e+007 2.534e+013 1.000e+003 2.850e-002 3.777e-005 
1.120e-004 1.072e+007 2.534e+013 1.000e+003 2.233e-002 3.788e-005 
1.122e-004 1.073e+007 2.534e+013 1.000e+003 2.194e-002 3.799e-005 
1.124e-004 1.074e+007 2.534e+013 1.000e+003 2.440e-002 3.812e-005 
1.126e-004 1.076e+007 2.534e+013 1.000e+003 3.037e-002 3.821e-005 
1.128e-004 1.078e+007 2.534e+013 1.000e+003 3.266e-002 3.826e-005 
1.130e-004 1.081e+007 2.534e+013 1.000e+003 1.942e-002 3.831e-005 
1.133e-004 1.083e+007 2.534e+013 1.000e+003 2.514e-002 3.837e-005 
1.135e-004 1.085e+007 2.535e+013 1.000e+003 2.905e-002 3.841e-005 
1.137e-004 1.087e+007 2.535e+013 1.000e+003 2.027e-002 3.846e-005 
1.139e-004 1.090e+007 2.535e+013 1.000e+003 2.154e-002 3.849e-005 
1.141e-004 1.093e+007 2.535e+013 1.000e+003 3.337e-002 3.853e-005 
1.143e-004 1.095e+007 2.535e+013 1.000e+003 3.051e-002 3.854e-005 
1.145e-004 1.098e+007 2.535e+013 1.000e+003 1.905e-002 3.858e-005 
1.147e-004 1.100e+007 2.536e+013 1.000e+003 2.653e-002 3.862e-005 
1.149e-004 1.103e+007 2.536e+013 1.000e+003 3.293e-002 3.868e-005 
1.151e-004 1.105e+007 2.536e+013 1.000e+003 3.113e-002 3.872e-005 
1.154e-004 1.108e+007 2.536e+013 1.000e+003 2.724e-002 3.874e-005 
1.156e-004 1.110e+007 2.536e+013 1.000e+003 1.324e-002 3.879e-005 
1.158e-004 1.113e+007 2.536e+013 1.000e+003 3.085e-002 3.883e-005 
1.160e-004 1.115e+007 2.536e+013 1.000e+003 2.723e-002 3.888e-005 
1.162e-004 1.117e+007 2.536e+013 1.000e+003 2.658e-002 3.893e-005 
1.164e-004 1.120e+007 2.536e+013 1.000e+003 2.239e-002 3.897e-005 
1.166e-004 1.122e+007 2.536e+013 1.000e+003 2.801e-002 3.904e-005 
1.168e-004 1.124e+007 2.536e+013 1.000e+003 3.447e-002 3.908e-005 
1.170e-004 1.127e+007 2.536e+013 1.000e+003 2.578e-002 3.912e-005 
1.173e-004 1.129e+007 2.536e+013 1.000e+003 2.221e-002 3.916e-005 
1.175e-004 1.132e+007 2.536e+013 1.000e+003 2.304e-002 3.919e-005 
1.177e-004 1.134e+007 2.536e+013 1.000e+003 3.278e-002 3.922e-005 
1.179e-004 1.137e+007 2.536e+013 1.000e+003 2.314e-002 3.924e-005 
1.181e-004 1.140e+007 2.536e+013 1.000e+003 2.587e-002 3.927e-005 
1.183e-004 1.142e+007 2.536e+013 1.000e+003 2.534e-002 3.930e-005 
1.185e-004 1.145e+007 2.536e+013 1.000e+003 2.981e-002 3.933e-005 
1.187e-004 1.148e+007 2.536e+013 1.000e+003 2.297e-002 3.936e-005 
1.190e-004 1.151e+007 2.536e+013 1.000e+003 2.704e-002 3.938e-005 
1.192e-004 1.153e+007 2.536e+013 1.000e+003 2.729e-002 3.940e-005 
1.194e-004 1.156e+007 2.537e+013 1.000e+003 3.757e-002 3.944e-005 
1.196e-004 1.158e+007 2.537e+013 1.000e+003 2.479e-002 3.948e-005 
1.198e-004 1.161e+007 2.536e+013 1.000e+003 2.749e-002 3.953e-005 
1.200e-004 1.163e+007 2.537e+013 1.000e+003 2.757e-002 3.957e-005 
1.203e-004 1.166e+007 2.537e+013 1.000e+003 3.343e-002 3.960e-005 
1.205e-004 1.169e+007 2.537e+013 1.000e+003 2.545e-002 3.964e-005 
1.207e-004 1.171e+007 2.537e+013 1.000e+003 2.507e-002 3.968e-005 
1.209e-004 1.174e+007 2.536e+013 1.000e+003 2.890e-002 3.969e-005 
1.211e-004 1.177e+007 2.536e+013 1.000e+003 2.623e-002 3.972e-005 
1.214e-004 1.180e+007 2.536e+013 1.000e+003 2.300e-002 3.975e-005 
1.216e-004 1.183e+007 2.537e+013 1.000e+003 2.977e-002 3.978e-005 
1.218e-004 1.185e+007 2.537e+013 1.000e+003 3.201e-002 3.982e-005 
1.220e-004 1.188e+007 2.537e+013 1.000e+003 2.857e-002 3.987e-005 
1.222e-004 1.190e+007 2.537e+013 1.000e+003 2.566e-002 3.991e-005 
1.224e-004 1.192e+007 2.537e+013 1.000e+003 3.351e-002 3.997e-005 
1.227e-004 1.195e+007 2.537e+013 1.000e+003 3.448e-002 4.005e-005 
1.229e-004 1.197e+007 2.537e+013 1.000e+003 3.169e-002 4.012e-005 
1.231e-004 1.199e+007 2.537e+013 1.000e+003 2.737e-002 4.018e-005 
1.233e-004 1.201e+007 2.537e+013 1.000e+003 3.021e-002 4.024e-005 
1.235e-004 1.204e+007 2.537e+013 1.000e+003 3.238e-002 4.029e-005 
1.238e-004 1.206e+007 2.537e+013 1.000e+003 3.246e-002 4.033e-005 
1.240e-004 1.209e+007 2.537e+013 1.000e+003 2.554e-002 4.036e-005 
1.242e-004 1.212e+007 2.537e+013 1.000e+003 2.304e-002 4.040e-005 
1.244e-004 1.214e+007 2.537e+013 1.000e+003 2.815e-002 4.044e-005 
1.246e-004 1.217e+007 2.537e+013 1.000e+003 2.972e-002 4.049e-005 
1.249e-004 1.219e+007 2.537e+013 1.000e+003 3.105e-002 4.053e-005 
1.251e-004 1.222e+007 2.537e+013 1.000e+003 2.451e-002 4.056e-005 
1.253e-004 1.225e+007 2.537e+013 1.000e+003 3.093e-002 4.060e-005 
1.255e-004 1.227e+007 2.537e+013 1.000e+003 3.091e-002 4.064e-005 
1.257e-004 1.230e+007 2.537e+013 1.000e+003 2.366e-002 4.068e-005 
1.260e-004 1.232e+007 2.537e+013 1.000e+003 3.340e-002 4.072e-005 
1.262e-004 1.235e+007 2.537e+013 1.000e+003 3.127e-002 4.075e-005 
1.264e-004 1.238e+007 2.537e+013 1.000e+003 2.240e-002 4.080e-005 
1.266e-004 1.240e+007 2.537e+013 1.000e+003 2.230e-002 4.084e-005 
1.268e-004 1.242e+007 2.537e+013 1.000e+003 2.682e-002 4.090e-005 
1.271e-004 1.245e+007 2.537e+013 1.000e+003 2.462e-002 4.096e-005 
1.273e-004 1.247e+007 2.537e+013 1.000e+003 3.678e-002 4.103e-005 
1.275e-004 1.249e+007 2.537e+013 1.000e+003 2.574e-002 4.109e-005 
1.277e-004 1.252e+007 2.537e+013 1.000e+003 2.239e-002 4.112e-005 
1.279e-004 1.254e+007 2.537e+013 1.000e+003 3.010e-002 4.118e-005 
1.281e-004 1.257e+007 2.537e+013 1.000e+003 2.487e-002 4.122e-005 
1.284e-004 1.259e+007 2.537e+013 1.000e+003 1.725e-002 4.125e-005 
1.286e-004 1.262e+007 2.537e+013 1.000e+003 3.119e-002 4.130e-005 
1.288e-004 1.264e+007 2.537e+013 1.000e+003 2.956e-002 4.134e-005 
1.290e-004 1.267e+007 2.537e+013 1.000e+003 2.107e-002 4.140e-005 
1.292e-004 1.269e+007 2.537e+013 1.000e+003 1.561e-002 4.145e-005 
1.294e-004 1.272e+007 2.537e+013 1.000e+003 2.686e-002 4.149e-005 
1.297e-004 1.274e+007 2.537e+013 1.000e+003 3.331e-002 4.154e-005 
1.299e-004 1.276e+007 2.537e+013 1.000e+003 2.619e-002 4.159e-005 
1.301e-004 1.279e+007 2.537e+013 1.000e+003 2.640e-002 4.160e-005 
1.303e-004 1.282e+007 2.537e+013 1.000e+003 3.160e-002 4.163e-005 
1.305e-004 1.285e+007 2.537e+013 1.000e+003 2.495e-002 4.166e-005 
1.308e-004 1.288e+007 2.537e+013 1.000e+003 2.777e-002 4.169e-005 
1.310e-004 1.290e+007 2.537e+013 1.000e+003 2.521e-002 4.172e-005 
1.312e-004 1.293e+007 2.537e+013 1.000e+003 3.396e-002 4.174e-005 
1.314e-004 1.296e+007 2.537e+013 1.000e+003 1.793e-002 4.180e-005 
1.316e-004 1.299e+007 2.537e+013 1.000e+003 1.823e-002 4.182e-005 
1.319e-004 1.301e+007 2.537e+013 1.000e+003 1.764e-002 4.188e-005 
1.321e-004 1.304e+007 2.537e+013 1.000e+003 2.830e-002 4.190e-005 
1.323e-004 1.306e+007 2.537e+013 1.000e+003 2.908e-002 4.194e-005 
1.325e-004 1.309e+007 2.538e+013 1.000e+003 2.301e-002 4.197e-005 
1.327e-004 1.312e+007 2.538e+013 1.000e+003 2.617e-002 4.201e-005 
1.330e-004 1.314e+007 2.538e+013 1.000e+003 3.516e-002 4.205e-005 
1.332e-004 1.317e+007 2.538e+013 1.000e+003 3.728e-002 4.209e-005 
1.334e-004 1.319e+007 2.538e+013 1.000e+003 2.824e-002 4.213e-005 
1.336e-004 1.322e+007 2.538e+013 1.000e+003 2.826e-002 4.218e-005 
1.338e-004 1.324e+007 2.538e+013 1.000e+003 2.575e-002 4.222e-005 
1.340e-004 1.327e+007 2.538e+013 1.000e+003 2.258e-002 4.225e-005 
1.343e-004 1.330e+007 2.538e+013 1.000e+003 2.545e-002 4.229e-005 
1.345e-004 1.332e+007 2.538e+013 1.000e+003 2.205e-002 4.233e-005 
1.347e-004 1.335e+007 2.538e+013 1.000e+003 3.461e-002 4.236e-005 
1.349e-004 1.337e+007 2.538e+013 1.000e+003 2.524e-002 4.241e-005 
1.351e-004 1.340e+007 2.538e+013 1.000e+003 2.760e-002 4.247e-005 
1.353e-004 1.342e+007 2.538e+013 1.000e+003 2.382e-002 4.254e-005 
1.356e-004 1.344e+007 2.538e+013 1.000e+003 3.802e-002 4.262e-005 
1.358e-004 1.346e+007 2.538e+013 1.000e+003 2.737e-002 4.269e-005 
1.360e-004 1.348e+007 2.538e+013 1.000e+003 2.983e-002 4.276e-005 
1.362e-004 1.350e+007 2.538e+013 1.000e+003 3.563e-002 4.282e-005 
1.364e-004 1.352e+007 2.538e+013 1.000e+003 4.300e-002 4.291e-005 
1.367e-004 1.355e+007 2.538e+013 1.000e+003 2.493e-002 4.296e-005 
1.369e-004 1.356e+007 2.538e+013 1.000e+003 2.548e-002 4.305e-005 
1.371e-004 1.359e+007 2.538e+013 1.000e+003 2.359e-002 4.310e-005 
1.373e-004 1.361e+007 2.538e+013 1.000e+003 3.095e-002 4.320e-005 
1.375e-004 1.363e+007 2.538e+013 1.000e+003 2.012e-002 4.326e-005 
1.377e-004 1.365e+007 2.538e+013 1.000e+003 3.133e-002 4.334e-005 
1.380e-004 1.367e+007 2.538e+013 1.000e+003 4.080e-002 4.341e-005 
1.382e-004 1.369e+007 2.538e+013 1.000e+003 4.418e-002 4.350e-005 
1.384e-004 1.371e+007 2.538e+013 1.000e+003 3.037e-002 4.357e-005 
1.386e-004 1.373e+007 2.538e+013 1.000e+003 3.020e-002 4.363e-005 
1.388e-004 1.375e+007 2.538e+013 1.000e+003 3.462e-002 4.370e-005 
1.390e-004 1.378e+007 2.538e+013 1.000e+003 2.610e-002 4.376e-005 
1.393e-004 1.380e+007 2.538e+013 1.000e+003 2.053e-002 4.383e-005 
1.395e-004 1.382e+007 2.539e+013 1.000e+003 1.379e-002 4.387e-005 
1.397e-004 1.384e+007 2.539e+013 1.000e+003 3.227e-002 4.394e-005 
1.399e-004 1.387e+007 2.539e+013 1.000e+003 3.096e-002 4.397e-005 
1.401e-004 1.389e+007 2.539e+013 1.000e+003 2.374e-002 4.405e-005 
1.403e-004 1.391e+007 2.538e+013 1.000e+003 3.218e-002 4.412e-005 
1.406e-004 1.393e+007 2.538e+013 1.000e+003 3.394e-002 4.420e-005 
1.408e-004 1.395e+007 2.538e+013 1.000e+003 3.375e-002 4.426e-005 
1.410e-004 1.397e+007 2.538e+013 1.000e+003 2.616e-002 4.436e-005 
1.412e-004 1.400e+007 2.538e+013 1.000e+003 3.114e-002 4.439e-005 
1.414e-004 1.402e+007 2.538e+013 1.000e+003 3.024e-002 4.445e-005 
1.416e-004 1.404e+007 2.539e+013 1.000e+003 3.331e-002 4.452e-005 
1.419e-004 1.406e+007 2.539e+013 1.000e+003 2.899e-002 4.460e-005 
1.421e-004 1.408e+007 2.539e+013 1.000e+003 3.439e-002 4.469e-005 
1.423e-004 1.410e+007 2.539e+013 1.000e+003 3.448e-002 4.476e-005 
1.425e-004 1.412e+007 2.539e+013 1.000e+003 2.819e-002 4.484e-005 
1.427e-004 1.414e+007 2.538e+013 1.000e+003 2.522e-002 4.492e-005 
1.429e-004 1.415e+007 2.538e+013 1.000e+003 1.918e-002 4.503e-005 
1.431e-004 1.417e+007 2.538e+013 1.000e+003 3.238e-002 4.512e-005 
1.434e-004 1.419e+007 2.538e+013 1.000e+003 2.986e-002 4.520e-005 
1.436e-004 1.422e+007 2.539e+013 1.000e+003 2.572e-002 4.525e-005 
1.438e-004 1.423e+007 2.538e+013 1.000e+003 2.290e-002 4.536e-005 
1.440e-004 1.425e+007 2.538e+013 1.000e+003 3.635e-002 4.541e-005 
1.442e-004 1.428e+007 2.538e+013 1.000e+003 3.220e-002 4.546e-005 
1.444e-004 1.430e+007 2.539e+013 1.000e+003 2.904e-002 4.551e-005 
1.447e-004 1.433e+007 2.538e+013 1.000e+003 3.444e-002 4.557e-005 
1.449e-004 1.434e+007 2.538e+013 1.000e+003 3.415e-002 4.567e-005 
1.451e-004 1.437e+007 2.538e+013 1.000e+003 3.270e-002 4.574e-005 
1.453e-004 1.439e+007 2.539e+013 1.000e+003 2.321e-002 4.579e-005 
1.455e-004 1.441e+007 2.539e+013 1.000e+003 2.622e-002 4.587e-005 
1.457e-004 1.443e+007 2.539e+013 1.000e+003 2.867e-002 4.591e-005 
1.460e-004 1.445e+007 2.539e+013 1.000e+003 1.866e-002 4.600e-005 
1.462e-004 1.448e+007 2.539e+013 1.000e+003 2.840e-002 4.605e-005 
1.464e-004 1.450e+007 2.539e+013 1.000e+003 2.682e-002 4.613e-005 
1.466e-004 1.452e+007 2.539e+013 1.000e+003 3.566e-002 4.618e-005 
1.468e-004 1.454e+007 2.539e+013 1.000e+003 2.646e-002 4.626e-005 
1.470e-004 1.456e+007 2.539e+013 1.000e+003 3.132e-002 4.633e-005 
1.473e-004 1.458e+007 2.539e+013 1.000e+003 4.317e-002 4.641e-005 
1.475e-004 1.460e+007 2.539e+013 1.000e+003 2.675e-002 4.648e-005 
1.477e-004 1.463e+007 2.539e+013 1.000e+003 2.152e-002 4.652e-005 
1.479e-004 1.464e+007 2.539e+013 1.000e+003 3.400e-002 4.664e-005 
1.481e-004 1.465e+007 2.538e+013 1.000e+003 4.594e-002 4.677e-005 
1.483e-004 1.466e+007 2.538e+013 1.000e+003 4.075e-002 4.698e-005 
1.486e-004 1.465e+007 2.538e+013 1.000e+003 2.565e-002 4.726e-005 
1.488e-004 1.464e+007 2.538e+013 1.000e+003 3.031e-002 4.752e-005 
1.490e-004 1.464e+007 2.537e+013 1.000e+003 3.578e-002 4.778e-005 
1.492e-004 1.463e+007 2.537e+013 1.000e+003 3.452e-002 4.804e-005 
1.494e-004 1.462e+007 2.537e+013 1.000e+003 4.040e-002 4.831e-005 
1.497e-004 1.462e+007 2.537e+013 1.000e+003 3.309e-002 4.857e-005 
1.499e-004 1.461e+007 2.537e+013 1.000e+003 4.092e-002 4.883e-005 
1.501e-004 1.461e+007 2.537e+013 1.000e+003 1.636e-002 4.906e-005 
1.503e-004 1.460e+007 2.537e+013 1.000e+003 3.966e-002 4.930e-005 
1.505e-004 1.460e+007 2.537e+013 1.000e+003 2.705e-002 4.953e-005 
1.507e-004 1.461e+007 2.537e+013 1.000e+003 3.230e-002 4.972e-005 
1.510e-004 1.461e+007 2.537e+013 1.000e+003 2.956e-002 4.992e-005 
1.512e-004 1.462e+007 2.537e+013 1.000e+003 3.020e-002 5.009e-005 
1.514e-004 1.462e+007 2.537e+013 1.000e+003 2.818e-002 5.026e-005 
1.516e-004 1.463e+007 2.537e+013 1.000e+003 3.674e-002 5.042e-005 
1.518e-004 1.464e+007 2.537e+013 1.000e+003 4.209e-002 5.058e-005 
1.520e-004 1.465e+007 2.537e+013 1.000e+003 3.257e-002 5.072e-005 
1.523e-004 1.466e+007 2.537e+013 1.000e+003 3.592e-002 5.085e-005 
1.525e-004 1.467e+007 2.537e+013 1.000e+003 3.656e-002 5.098e-005 
1.527e-004 1.468e+007 2.537e+013 1.000e+003 3.775e-002 5.111e-005 
1.529e-004 1.470e+007 2.537e+013 1.000e+003 2.451e-002 5.123e-005 
1.531e-004 1.471e+007 2.537e+013 1.000e+003 3.371e-002 5.136e-005 
1.533e-004 1.472e+007 2.537e+013 1.000e+003 3.780e-002 5.148e-005 
1.535e-004 1.474e+007 2.537e+013 1.000e+003 2.773e-002 5.161e-005 
1.537e-004 1.475e+007 2.537e+013 1.000e+003 2.398e-002 5.172e-005 
1.540e-004 1.476e+007 2.537e+013 1.000e+003 2.558e-002 5.184e-005 
1.542e-004 1.478e+007 2.537e+013 1.000e+003 2.903e-002 5.196e-005 
1.544e-004 1.479e+007 2.537e+013 1.000e+003 2.935e-002 5.208e-005 
1.546e-004 1.480e+007 2.537e+013 1.000e+003 2.016e-002 5.219e-005 
1.548e-004 1.482e+007 2.537e+013 1.000e+003 3.382e-002 5.230e-005 
1.550e-004 1.483e+007 2.537e+013 1.000e+003 3.758e-002 5.241e-005 
1.552e-004 1.485e+007 2.537e+013 1.000e+003 2.679e-002 5.252e-005 
1.554e-004 1.486e+007 2.537e+013 1.000e+003 2.510e-002 5.263e-005 
1.556e-004 1.488e+007 2.537e+013 1.000e+003 3.252e-002 5.274e-005 
1.559e-004 1.489e+007 2.537e+013 1.000e+003 3.411e-002 5.286e-005 
1.561e-004 1.491e+007 2.537e+013 1.000e+003 1.863e-002 5.297e-005 
1.563e-004 1.492e+007 2.537e+013 1.000e+003 2.309e-002 5.309e-005 
1.565e-004 1.493e+007 2.537e+013 1.000e+003 2.653e-002 5.321e-005 
1.567e-004 1.495e+007 2.537e+013 1.000e+003 1.992e-002 5.333e-005 
1.569e-004 1.496e+007 2.537e+013 1.000e+003 2.638e-002 5.345e-005 
1.571e-004 1.497e+007 2.537e+013 1.000e+003 1.908e-002 5.356e-005 
1.573e-004 1.499e+007 2.537e+013 1.000e+003 2.929e-002 5.369e-005 
1.576e-004 1.500e+007 2.537e+013 1.000e+003 2.758e-002 5.381e-005 
1.578e-004 1.501e+007 2.537e+013 1.000e+003 3.330e-002 5.393e-005 
1.580e-004 1.502e+007 2.537e+013 1.000e+003 3.100e-002 5.406e-005 
1.582e-004 1.504e+007 2.537e+013 1.000e+003 2.599e-002 5.418e-005 
1.584e-004 1.505e+007 2.537e+013 1.000e+003 2.173e-002 5.430e-005 
1.586e-004 1.506e+007 2.537e+013 1.000e+003 2.619e-002 5.443e-005 
1.588e-004 1.508e+007 2.537e+013 1.000e+003 2.801e-002 5.455e-005 
1.590e-004 1.509e+007 2.537e+013 1.000e+003 2.844e-002 5.467e-005 
1.592e-004 1.510e+007 2.537e+013 1.000e+003 1.688e-002 5.479e-005 
1.594e-004 1.512e+007 2.537e+013 1.000e+003 1.919e-002 5.490e-005 
1.597e-004 1.513e+007 2.537e+013 1.000e+003 2.364e-002 5.502e-005 
1.599e-004 1.514e+007 2.537e+013 1.000e+003 2.448e-002 5.514e-005 
1.601e-004 1.516e+007 2.537e+013 1.000e+003 1.957e-002 5.525e-005 
1.603e-004 1.517e+007 2.537e+013 1.000e+003 2.472e-002 5.536e-005 
1.605e-004 1.518e+007 2.537e+013 1.000e+003 2.708e-002 5.549e-005 
1.607e-004 1.520e+007 2.537e+013 1.000e+003 2.745e-002 5.561e-005 
1.609e-004 1.521e+007 2.537e+013 1.000e+003 1.731e-002 5.574e-005 
1.611e-004 1.522e+007 2.537e+013 1.000e+003 2.265e-002 5.586e-005 
1.613e-004 1.523e+007 2.537e+013 1.000e+003 2.760e-002 5.599e-005 
1.616e-004 1.524e+007 2.537e+013 1.000e+003 3.105e-002 5.613e-005 
1.618e-004 1.525e+007 2.537e+013 1.000e+003 3.058e-002 5.627e-005 
1.620e-004 1.527e+007 2.537e+013 1.000e+003 2.030e-002 5.640e-005 
1.622e-004 1.528e+007 2.537e+013 1.000e+003 2.897e-002 5.653e-005 
1.624e-004 1.529e+007 2.537e+013 1.000e+003 3.112e-002 5.666e-005 
1.626e-004 1.530e+007 2.537e+013 1.000e+003 2.399e-002 5.681e-005 
1.628e-004 1.531e+007 2.537e+013 1.000e+003 1.820e-002 5.696e-005 
1.631e-004 1.532e+007 2.537e+013 1.000e+003 2.942e-002 5.712e-005 
1.633e-004 1.532e+007 2.537e+013 1.000e+003 3.356e-002 5.728e-005 
1.635e-004 1.533e+007 2.537e+013 1.000e+003 2.634e-002 5.744e-005 
1.637e-004 1.534e+007 2.537e+013 1.000e+003 2.072e-002 5.760e-005 
1.639e-004 1.535e+007 2.537e+013 1.000e+003 2.886e-002 5.776e-005 
1.641e-004 1.535e+007 2.537e+013 1.000e+003 3.105e-002 5.793e-005 
1.643e-004 1.536e+007 2.537e+013 1.000e+003 2.222e-002 5.810e-005 
1.645e-004 1.537e+007 2.537e+013 1.000e+003 2.150e-002 5.827e-005 
1.648e-004 1.537e+007 2.537e+013 1.000e+003 2.677e-002 5.844e-005 
1.650e-004 1.538e+007 2.538e+013 1.000e+003 1.774e-002 5.860e-005 
1.652e-004 1.539e+007 2.538e+013 1.000e+003 1.777e-002 5.876e-005 
1.654e-004 1.539e+007 2.538e+013 1.000e+003 2.557e-002 5.893e-005 
1.656e-004 1.540e+007 2.538e+013 1.000e+003 3.542e-002 5.910e-005 
1.658e-004 1.541e+007 2.538e+013 1.000e+003 1.973e-002 5.927e-005 
1.660e-004 1.541e+007 2.538e+013 1.000e+003 2.638e-002 5.944e-005 
1.663e-004 1.542e+007 2.538e+013 1.000e+003 2.612e-002 5.960e-005 
1.665e-004 1.542e+007 2.538e+013 1.000e+003 3.021e-002 5.978e-005 
1.667e-004 1.543e+007 2.538e+013 1.000e+003 2.194e-002 5.996e-005 
1.669e-004 1.543e+007 2.538e+013 1.000e+003 2.853e-002 6.014e-005 
1.671e-004 1.544e+007 2.538e+013 1.000e+003 2.363e-002 6.032e-005 
1.673e-004 1.544e+007 2.538e+013 1.000e+003 2.290e-002 6.051e-005 
1.675e-004 1.545e+007 2.538e+013 1.000e+003 1.599e-002 6.070e-005 
1.677e-004 1.545e+007 2.538e+013 1.000e+003 2.283e-002 6.090e-005 
1.680e-004 1.545e+007 2.538e+013 1.000e+003 2.422e-002 6.111e-005 
1.682e-004 1.545e+007 2.538e+013 1.000e+003 2.386e-002 6.131e-005 
1.684e-004 1.545e+007 2.538e+013 1.000e+003 2.591e-002 6.152e-005 
1.686e-004 1.545e+007 2.538e+013 1.000e+003 2.627e-002 6.173e-005 
1.688e-004 1.545e+007 2.539e+013 1.000e+003 2.733e-002 6.195e-005 
1.690e-004 1.545e+007 2.539e+013 1.000e+003 2.800e-002 6.217e-005 
1.692e-004 1.544e+007 2.539e+013 1.000e+003 2.867e-002 6.241e-005 
1.694e-004 1.544e+007 2.539e+013 1.000e+003 2.761e-002 6.265e-005 
1.697e-004 1.543e+007 2.539e+013 1.000e+003 3.042e-002 6.291e-005 
1.699e-004 1.542e+007 2.539e+013 1.000e+003 2.267e-002 6.321e-005 
1.701e-004 1.541e+007 2.539e+013 1.000e+003 2.996e-002 6.349e-005 
1.703e-004 1.540e+007 2.539e+013 1.000e+003 2.242e-002 6.376e-005 
1.705e-004 1.539e+007 2.539e+013 1.000e+003 2.633e-002 6.403e-005 
1.707e-004 1.538e+007 2.540e+013 1.000e+003 2.332e-002 6.435e-005 
1.709e-004 1.537e+007 2.540e+013 1.000e+003 2.393e-002 6.464e-005 
1.711e-004 1.536e+007 2.540e+013 1.000e+003 2.332e-002 6.488e-005 
1.713e-004 1.536e+007 2.540e+013 1.000e+003 3.180e-002 6.511e-005 
1.716e-004 1.536e+007 2.540e+013 1.000e+003 3.314e-002 6.532e-005 
1.718e-004 1.536e+007 2.541e+013 1.000e+003 2.579e-002 6.552e-005 
1.720e-004 1.536e+007 2.541e+013 1.000e+003 2.054e-002 6.573e-005 
1.722e-004 1.536e+007 2.541e+013 1.000e+003 3.306e-002 6.593e-005 
1.724e-004 1.536e+007 2.541e+013 1.000e+003 3.722e-002 6.613e-005 
1.726e-004 1.536e+007 2.541e+013 1.000e+003 3.129e-002 6.634e-005 
1.728e-004 1.537e+007 2.541e+013 1.000e+003 2.818e-002 6.654e-005 
1.730e-004 1.537e+007 2.541e+013 1.000e+003 3.003e-002 6.674e-005 
1.732e-004 1.537e+007 2.541e+013 1.000e+003 2.221e-002 6.693e-005 
1.735e-004 1.537e+007 2.541e+013 1.000e+003 2.043e-002 6.712e-005 
1.737e-004 1.538e+007 2.542e+013 1.000e+003 2.729e-002 6.731e-005 
1.739e-004 1.538e+007 2.542e+013 1.000e+003 2.950e-002 6.750e-005 
1.741e-004 1.538e+007 2.542e+013 1.000e+003 2.151e-002 6.769e-005 
1.743e-004 1.539e+007 2.542e+013 1.000e+003 2.928e-002 6.788e-005 
1.745e-004 1.539e+007 2.542e+013 1.000e+003 3.048e-002 6.807e-005 
1.747e-004 1.539e+007 2.542e+013 1.000e+003 4.118e-002 6.826e-005 
1.749e-004 1.540e+007 2.542e+013 1.000e+003 2.445e-002 6.844e-005 
1.752e-004 1.540e+007 2.542e+013 1.000e+003 3.087e-002 6.861e-005 
1.754e-004 1.541e+007 2.542e+013 1.000e+003 3.104e-002 6.878e-005 
1.756e-004 1.542e+007 2.542e+013 1.000e+003 3.386e-002 6.895e-005 
1.758e-004 1.542e+007 2.542e+013 1.000e+003 1.851e-002 6.912e-005 
1.760e-004 1.543e+007 2.542e+013 1.000e+003 1.972e-002 6.929e-005 
1.762e-004 1.543e+007 2.542e+013 1.000e+003 2.476e-002 6.947e-005 
1.764e-004 1.544e+007 2.542e+013 1.000e+003 3.555e-002 6.966e-005 
1.766e-004 1.544e+007 2.542e+013 1.000e+003 1.902e-002 6.985e-005 
1.768e-004 1.544e+007 2.543e+013 1.000e+003 2.053e-002 7.003e-005 
1.771e-004 1.545e+007 2.543e+013 1.000e+003 2.404e-002 7.021e-005 
1.773e-004 1.545e+007 2.543e+013 1.000e+003 2.877e-002 7.038e-005 
1.775e-004 1.546e+007 2.543e+013 1.000e+003 2.584e-002 7.056e-005 
1.777e-004 1.546e+007 2.543e+013 1.000e+003 2.542e-002 7.073e-005 
1.779e-004 1.547e+007 2.543e+013 1.000e+003 3.173e-002 7.091e-005 
1.781e-004 1.547e+007 2.543e+013 1.000e+003 3.094e-002 7.108e-005 
1.783e-004 1.548e+007 2.543e+013 1.000e+003 1.880e-002 7.127e-005 
1.785e-004 1.548e+007 2.543e+013 1.000e+003 2.409e-002 7.147e-005 
1.787e-004 1.548e+007 2.543e+013 1.000e+003 2.087e-002 7.168e-005 
1.790e-004 1.548e+007 2.543e+013 1.000e+003 3.382e-002 7.186e-005 
1.792e-004 1.549e+007 2.543e+013 1.000e+003 3.389e-002 7.206e-005 
1.794e-004 1.549e+007 2.543e+013 1.000e+003 2.780e-002 7.226e-005 
1.796e-004 1.549e+007 2.543e+013 1.000e+003 2.324e-002 7.245e-005 
1.798e-004 1.549e+007 2.543e+013 1.000e+003 3.037e-002 7.264e-005 
1.800e-004 1.550e+007 2.543e+013 1.000e+003 2.910e-002 7.285e-005 
1.802e-004 1.550e+007 2.543e+013 1.000e+003 2.692e-002 7.304e-005 
1.804e-004 1.550e+007 2.544e+013 1.000e+003 3.342e-002 7.324e-005 
1.807e-004 1.550e+007 2.544e+013 1.000e+003 3.057e-002 7.343e-005 
1.809e-004 1.550e+007 2.544e+013 1.000e+003 1.729e-002 7.366e-005 
1.811e-004 1.550e+007 2.544e+013 1.000e+003 2.728e-002 7.386e-005 
1.813e-004 1.550e+007 2.544e+013 1.000e+003 2.706e-002 7.410e-005 
1.815e-004 1.549e+007 2.544e+013 1.000e+003 3.890e-002 7.432e-005 
1.817e-004 1.549e+007 2.544e+013 1.000e+003 2.084e-002 7.459e-005 
1.819e-004 1.548e+007 2.545e+013 1.000e+003 2.904e-002 7.483e-005 
1.821e-004 1.548e+007 2.545e+013 1.000e+003 2.825e-002 7.507e-005 
1.823e-004 1.547e+007 2.545e+013 1.000e+003 3.474e-002 7.533e-005 
1.825e-004 1.546e+007 2.545e+013 1.000e+003 2.259e-002 7.559e-005 
1.828e-004 1.545e+007 2.545e+013 1.000e+003 3.160e-002 7.586e-005 
1.830e-004 1.544e+007 2.546e+013 1.000e+003 3.065e-002 7.616e-005 
1.832e-004 1.543e+007 2.546e+013 1.000e+003 2.122e-002 7.647e-005 
1.834e-004 1.541e+007 2.546e+013 1.000e+003 3.120e-002 7.680e-005 
1.836e-004 1.539e+007 2.547e+013 1.000e+003 3.462e-002 7.717e-005 
1.838e-004 1.536e+007 2.547e+013 1.000e+003 3.999e-002 7.760e-005 
1.840e-004 1.531e+007 2.546e+013 1.000e+003 2.107e-002 7.812e-005 
1.842e-004 1.527e+007 2.547e+013 1.000e+003 2.488e-002 7.865e-005 
1.845e-004 1.521e+007 2.547e+013 1.000e+003 3.154e-002 7.927e-005 
1.847e-004 1.515e+007 2.547e+013 1.000e+003 3.647e-002 7.992e-005 
1.849e-004 1.507e+007 2.547e+013 1.000e+003 2.423e-002 8.063e-005 
1.851e-004 1.500e+007 2.548e+013 1.000e+003 3.491e-002 8.137e-005 
1.853e-004 1.492e+007 2.548e+013 1.000e+003 3.306e-002 8.209e-005 
1.855e-004 1.484e+007 2.548e+013 1.000e+003 3.535e-002 8.288e-005 
1.857e-004 1.476e+007 2.548e+013 1.000e+003 3.200e-002 8.366e-005 
1.860e-004 1.469e+007 2.547e+013 1.000e+003 3.150e-002 8.433e-005 
1.862e-004 1.464e+007 2.547e+013 1.000e+003 3.179e-002 8.492e-005 
1.864e-004 1.459e+007 2.547e+013 1.000e+003 2.997e-002 8.543e-005 
1.866e-004 1.455e+007 2.547e+013 1.000e+003 2.436e-002 8.591e-005 
1.868e-004 1.452e+007 2.547e+013 1.000e+003 2.859e-002 8.633e-005 
1.870e-004 1.450e+007 2.547e+013 1.000e+003 3.461e-002 8.670e-005 
1.872e-004 1.448e+007 2.547e+013 1.000e+003 4.360e-002 8.703e-005 
1.874e-004 1.447e+007 2.547e+013 1.000e+003 2.425e-002 8.734e-005 
1.876e-004 1.446e+007 2.547e+013 1.000e+003 3.116e-002 8.763e-005 
1.878e-004 1.445e+007 2.548e+013 1.000e+003 3.631e-002 8.788e-005 
1.880e-004 1.444e+007 2.548e+013 1.000e+003 3.697e-002 8.813e-005 
1.883e-004 1.444e+007 2.548e+013 1.000e+003 2.789e-002 8.837e-005 
1.885e-004 1.444e+007 2.548e+013 1.000e+003 3.203e-002 8.859e-005 
1.887e-004 1.444e+007 2.548e+013 1.000e+003 3.803e-002 8.881e-005 
1.889e-004 1.444e+007 2.548e+013 1.000e+003 3.899e-002 8.903e-005 
1.891e-004 1.444e+007 2.548e+013 1.000e+003 2.598e-002 8.923e-005 
1.893e-004 1.444e+007 2.548e+013 1.000e+003 3.555e-002 8.943e-005 
1.895e-004 1.444e+007 2.548e+013 1.000e+003 3.056e-002 8.961e-005 
1.897e-004 1.445e+007 2.549e+013 1.000e+003 3.699e-002 8.979e-005 
1.899e-004 1.445e+007 2.549e+013 1.000e+003 3.349e-002 8.998e-005 
1.902e-004 1.446e+007 2.549e+013 1.000e+003 3.417e-002 9.014e-005 
1.904e-004 1.446e+007 2.549e+013 1.000e+003 3.223e-002 9.031e-005 
1.906e-004 1.447e+007 2.549e+013 1.000e+003 3.901e-002 9.048e-005 
1.908e-004 1.448e+007 2.549e+013 1.000e+003 3.746e-002 9.065e-005 
1.910e-004 1.449e+007 2.549e+013 1.000e+003 3.159e-002 9.080e-005 
1.912e-004 1.449e+007 2.549e+013 1.000e+003 3.399e-002 9.097e-005 
1.914e-004 1.450e+007 2.549e+013 1.000e+003 4.141e-002 9.115e-005 
1.916e-004 1.450e+007 2.550e+013 1.000e+003 2.624e-002 9.133e-005 
1.918e-004 1.451e+007 2.550e+013 1.000e+003 3.780e-002 9.150e-005 
1.920e-004 1.451e+007 2.550e+013 1.000e+003 3.575e-002 9.167e-005 
1.923e-004 1.452e+007 2.550e+013 1.000e+003 4.527e-002 9.184e-005 
1.925e-004 1.453e+007 2.550e+013 1.000e+003 2.540e-002 9.199e-005 
1.927e-004 1.453e+007 2.550e+013 1.000e+003 3.181e-002 9.214e-005 
1.929e-004 1.454e+007 2.550e+013 1.000e+003 3.596e-002 9.232e-005 
1.931e-004 1.454e+007 2.551e+013 1.000e+003 3.658e-002 9.250e-005 
1.933e-004 1.454e+007 2.551e+013 1.000e+003 2.650e-002 9.276e-005 
1.935e-004 1.455e+007 2.551e+013 1.000e+003 2.322e-002 9.291e-005 
1.937e-004 1.456e+007 2.551e+013 1.000e+003 3.384e-002 9.301e-005 
1.939e-004 1.457e+007 2.551e+013 1.000e+003 3.109e-002 9.315e-005 
1.942e-004 1.458e+007 2.550e+013 1.000e+003 2.730e-002 9.333e-005 
1.944e-004 1.458e+007 2.549e+013 1.000e+003 2.488e-002 9.357e-005 
1.946e-004 1.458e+007 2.548e+013 1.000e+003 3.797e-002 9.377e-005 
1.948e-004 1.459e+007 2.548e+013 1.000e+003 4.250e-002 9.390e-005 
1.950e-004 1.460e+007 2.548e+013 1.000e+003 2.920e-002 9.402e-005 
1.952e-004 1.462e+007 2.548e+013 1.000e+003 1.757e-002 9.412e-005 
1.955e-004 1.464e+007 2.547e+013 1.000e+003 3.594e-002 9.420e-005 
1.957e-004 1.466e+007 2.547e+013 1.000e+003 4.235e-002 9.428e-005 
1.959e-004 1.468e+007 2.547e+013 1.000e+003 2.873e-002 9.431e-005 
1.961e-004 1.471e+007 2.547e+013 1.000e+003 2.239e-002 9.435e-005 
1.963e-004 1.472e+007 2.547e+013 1.000e+003 3.788e-002 9.446e-005 
1.965e-004 1.474e+007 2.547e+013 1.000e+003 2.414e-002 9.453e-005 
1.967e-004 1.476e+007 2.547e+013 1.000e+003 2.705e-002 9.459e-005 
1.969e-004 1.479e+007 2.547e+013 1.000e+003 3.350e-002 9.464e-005 
1.971e-004 1.481e+007 2.547e+013 1.000e+003 3.474e-002 9.469e-005 
1.974e-004 1.484e+007 2.546e+013 1.000e+003 2.280e-002 9.472e-005 
1.976e-004 1.486e+007 2.546e+013 1.000e+003 2.931e-002 9.476e-005 
1.978e-004 1.489e+007 2.546e+013 1.000e+003 3.594e-002 9.481e-005 
1.980e-004 1.492e+007 2.546e+013 1.000e+003 3.268e-002 9.483e-005 
1.982e-004 1.494e+007 2.546e+013 1.000e+003 2.584e-002 9.487e-005 
1.984e-004 1.497e+007 2.546e+013 1.000e+003 3.127e-002 9.491e-005 
1.987e-004 1.500e+007 2.546e+013 1.000e+003 2.816e-002 9.494e-005 
1.989e-004 1.501e+007 2.546e+013 1.000e+003 4.285e-002 9.506e-005 
1.991e-004 1.503e+007 2.546e+013 1.000e+003 3.175e-002 9.516e-005 
1.993e-004 1.505e+007 2.546e+013 1.000e+003 2.754e-002 9.518e-005 
1.995e-004 1.508e+007 2.546e+013 1.000e+003 2.722e-002 9.518e-005 
1.997e-004 1.511e+007 2.546e+013 1.000e+003 2.859e-002 9.519e-005 
1.999e-004 1.514e+007 2.546e+013 1.000e+003 3.084e-002 9.520e-005 
2.002e-004 1.518e+007 2.546e+013 1.000e+003 3.137e-002 9.518e-005 
2.004e-004 1.521e+007 2.546e+013 1.000e+003 2.909e-002 9.520e-005 
2.006e-004 1.523e+007 2.546e+013 1.000e+003 3.586e-002 9.523e-005 
2.008e-004 1.526e+007 2.546e+013 1.000e+003 3.306e-002 9.526e-005 
2.010e-004 1.529e+007 2.546e+013 1.000e+003 2.500e-002 9.530e-005 
2.013e-004 1.532e+007 2.546e+013 1.000e+003 3.189e-002 9.532e-005 
2.015e-004 1.534e+007 2.546e+013 1.000e+003 3.589e-002 9.535e-005 
2.017e-004 1.537e+007 2.546e+013 1.000e+003 2.271e-002 9.539e-005 
2.019e-004 1.539e+007 2.546e+013 1.000e+003 3.346e-002 9.543e-005 
2.021e-004 1.542e+007 2.546e+013 1.000e+003 3.130e-002 9.547e-005 
2.023e-004 1.545e+007 2.546e+013 1.000e+003 3.876e-002 9.551e-005 
2.026e-004 1.547e+007 2.546e+013 1.000e+003 2.195e-002 9.553e-005 
2.028e-004 1.550e+007 2.546e+013 1.000e+003 3.484e-002 9.557e-005 
2.030e-004 1.552e+007 2.546e+013 1.000e+003 3.321e-002 9.561e-005 
2.032e-004 1.555e+007 2.546e+013 1.000e+003 3.804e-002 9.566e-005 
2.034e-004 1.557e+007 2.546e+013 1.000e+003 2.651e-002 9.569e-005 
2.036e-004 1.560e+007 2.546e+013 1.000e+003 2.351e-002 9.573e-005 
2.038e-004 1.562e+007 2.546e+013 1.000e+003 3.976e-002 9.577e-005 
2.041e-004 1.565e+007 2.546e+013 1.000e+003 2.536e-002 9.580e-005 
2.043e-004 1.568e+007 2.546e+013 1.000e+003 2.407e-002 9.585e-005 
2.045e-004 1.570e+007 2.546e+013 1.000e+003 3.031e-002 9.589e-005 
2.047e-004 1.572e+007 2.546e+013 1.000e+003 4.245e-002 9.594e-005 
2.049e-004 1.575e+007 2.546e+013 1.000e+003 4.671e-002 9.598e-005 
2.051e-004 1.577e+007 2.546e+013 1.000e+003 2.742e-002 9.603e-005 
2.053e-004 1.580e+007 2.546e+013 1.000e+003 3.300e-002 9.608e-005 
2.056e-004 1.582e+007 2.546e+013 1.000e+003 4.278e-002 9.613e-005 
2.058e-004 1.585e+007 2.546e+013 1.000e+003 2.649e-002 9.617e-005 
2.060e-004 1.587e+007 2.546e+013 1.000e+003 3.011e-002 9.621e-005 
2.062e-004 1.590e+007 2.546e+013 1.000e+003 3.470e-002 9.625e-005 
2.064e-004 1.592e+007 2.546e+013 1.000e+003 3.468e-002 9.629e-005 
2.066e-004 1.595e+007 2.546e+013 1.000e+003 2.721e-002 9.633e-005 
2.068e-004 1.597e+007 2.546e+013 1.000e+003 1.920e-002 9.637e-005 
2.071e-004 1.600e+007 2.546e+013 1.000e+003 2.834e-002 9.640e-005 
2.073e-004 1.602e+007 2.546e+013 1.000e+003 4.283e-002 9.645e-005 
2.075e-004 1.605e+007 2.546e+013 1.000e+003 2.854e-002 9.649e-005 
2.077e-004 1.607e+007 2.546e+013 1.000e+003 3.337e-002 9.653e-005 
2.079e-004 1.610e+007 2.546e+013 1.000e+003 3.016e-002 9.658e-005 
2.081e-004 1.612e+007 2.546e+013 1.000e+003 3.024e-002 9.663e-005 
2.083e-004 1.614e+007 2.546e+013 1.000e+003 2.414e-002 9.668e-005 
2.086e-004 1.617e+007 2.546e+013 1.000e+003 3.224e-002 9.672e-005 
2.088e-004 1.619e+007 2.546e+013 1.000e+003 3.119e-002 9.676e-005 
2.090e-004 1.622e+007 2.546e+013 1.000e+003 3.732e-002 9.680e-005 
2.092e-004 1.624e+007 2.545e+013 1.000e+003 2.549e-002 9.684e-005 
2.094e-004 1.627e+007 2.545e+013 1.000e+003 3.449e-002 9.689e-005 
2.096e-004 1.629e+007 2.545e+013 1.000e+003 3.291e-002 9.694e-005 
2.098e-004 1.631e+007 2.545e+013 1.000e+003 3.800e-002 9.698e-005 
2.100e-004 1.634e+007 2.545e+013 1.000e+003 2.562e-002 9.702e-005 
2.103e-004 1.636e+007 2.546e+013 1.000e+003 2.547e-002 9.706e-005 
2.105e-004 1.639e+007 2.546e+013 1.000e+003 3.340e-002 9.710e-005 
2.107e-004 1.642e+007 2.546e+013 1.000e+003 4.162e-002 9.714e-005 
2.109e-004 1.644e+007 2.546e+013 1.000e+003 2.818e-002 9.720e-005 
2.111e-004 1.646e+007 2.546e+013 1.000e+003 2.553e-002 9.726e-005 
2.113e-004 1.648e+007 2.546e+013 1.000e+003 3.543e-002 9.733e-005 
2.116e-004 1.650e+007 2.546e+013 1.000e+003 4.085e-002 9.741e-005 
2.118e-004 1.652e+007 2.546e+013 1.000e+003 2.210e-002 9.749e-005 
2.120e-004 1.654e+007 2.546e+013 1.000e+003 2.892e-002 9.756e-005 
2.122e-004 1.657e+007 2.546e+013 1.000e+003 4.843e-002 9.761e-005 
2.124e-004 1.660e+007 2.546e+013 1.000e+003 3.160e-002 9.765e-005 
2.127e-004 1.662e+007 2.546e+013 1.000e+003 2.831e-002 9.770e-005 
2.129e-004 1.665e+007 2.546e+013 1.000e+003 2.912e-002 9.774e-005 
2.131e-004 1.667e+007 2.546e+013 1.000e+003 3.894e-002 9.778e-005 
2.133e-004 1.669e+007 2.546e+013 1.000e+003 2.533e-002 9.783e-005 
2.135e-004 1.672e+007 2.546e+013 1.000e+003 3.126e-002 9.788e-005 
2.137e-004 1.674e+007 2.546e+013 1.000e+003 3.503e-002 9.792e-005 
2.139e-004 1.677e+007 2.546e+013 1.000e+003 4.012e-002 9.796e-005 
2.142e-004 1.679e+007 2.546e+013 1.000e+003 3.404e-002 9.799e-005 
2.144e-004 1.682e+007 2.546e+013 1.000e+003 3.109e-002 9.804e-005 
2.146e-004 1.684e+007 2.546e+013 1.000e+003 3.689e-002 9.807e-005 
2.148e-004 1.687e+007 2.546e+013 1.000e+003 3.417e-002 9.811e-005 
2.150e-004 1.689e+007 2.546e+013 1.000e+003 2.747e-002 9.815e-005 
2.152e-004 1.692e+007 2.546e+013 1.000e+003 2.802e-002 9.820e-005 
2.154e-004 1.694e+007 2.546e+013 1.000e+003 3.286e-002 9.824e-005 
2.156e-004 1.697e+007 2.546e+013 1.000e+003 2.909e-002 9.829e-005 
2.158e-004 1.699e+007 2.546e+013 1.000e+003 3.117e-002 9.833e-005 
2.161e-004 1.701e+007 2.546e+013 1.000e+003 2.570e-002 9.838e-005 
2.163e-004 1.704e+007 2.546e+013 1.000e+003 3.737e-002 9.842e-005 
2.165e-004 1.706e+007 2.546e+013 1.000e+003 4.160e-002 9.847e-005 
2.167e-004 1.709e+007 2.546e+013 1.000e+003 3.422e-002 9.850e-005 
2.169e-004 1.711e+007 2.546e+013 1.000e+003 2.777e-002 9.855e-005 
2.171e-004 1.714e+007 2.546e+013 1.000e+003 4.042e-002 9.859e-005 
2.173e-004 1.716e+007 2.546e+013 1.000e+003 4.380e-002 9.863e-005 
2.175e-004 1.718e+007 2.546e+013 1.000e+003 3.611e-002 9.867e-005 
2.177e-004 1.721e+007 2.546e+013 1.000e+003 2.979e-002 9.872e-005 
2.180e-004 1.723e+007 2.546e+013 1.000e+003 3.593e-002 9.876e-005 
2.182e-004 1.726e+007 2.546e+013 1.000e+003 4.594e-002 9.880e-005 
2.184e-004 1.728e+007 2.546e+013 1.000e+003 3.284e-002 9.885e-005 
2.186e-004 1.730e+007 2.546e+013 1.000e+003 3.215e-002 9.891e-005 
2.188e-004 1.733e+007 2.546e+013 1.000e+003 3.627e-002 9.897e-005 
2.190e-004 1.735e+007 2.546e+013 1.000e+003 4.526e-002 9.903e-005 
2.192e-004 1.737e+007 2.546e+013 1.000e+003 2.842e-002 9.908e-005 
2.194e-004 1.739e+007 2.546e+013 1.000e+003 4.032e-002 9.912e-005 
2.196e-004 1.742e+007 2.546e+013 1.000e+003 3.936e-002 9.916e-005 
2.199e-004 1.744e+007 2.546e+013 1.000e+003 3.693e-002 9.920e-005 
2.201e-004 1.747e+007 2.546e+013 1.000e+003 2.979e-002 9.924e-005 
2.203e-004 1.749e+007 2.546e+013 1.000e+003 2.920e-002 9.928e-005 
2.205e-004 1.752e+007 2.546e+013 1.000e+003 3.770e-002 9.932e-005 
2.207e-004 1.754e+007 2.546e+013 1.000e+003 4.013e-002 9.936e-005 
2.209e-004 1.756e+007 2.546e+013 1.000e+003 2.888e-002 9.940e-005 
2.211e-004 1.759e+007 2.546e+013 1.000e+003 2.599e-002 9.944e-005 
2.213e-004 1.761e+007 2.546e+013 1.000e+003 2.366e-002 9.951e-005 
2.215e-004 1.763e+007 2.546e+013 1.000e+003 4.184e-002 9.956e-005 
2.217e-004 1.766e+007 2.546e+013 1.000e+003 2.892e-002 9.961e-005 
2.220e-004 1.768e+007 2.546e+013 1.000e+003 2.624e-002 9.967e-005 
2.222e-004 1.770e+007 2.546e+013 1.000e+003 3.849e-002 9.973e-005 
2.224e-004 1.772e+007 2.546e+013 1.000e+003 4.109e-002 9.979e-005 
2.226e-004 1.775e+007 2.546e+013 1.000e+003 2.789e-002 9.985e-005 
2.228e-004 1.777e+007 2.546e+013 1.000e+003 2.608e-002 9.992e-005 
2.230e-004 1.779e+007 2.546e+013 1.000e+003 3.942e-002 9.997e-005 
2.233e-004 1.782e+007 2.546e+013 1.000e+003 2.217e-002 1.000e-004 
2.235e-004 1.784e+007 2.546e+013 1.000e+003 2.623e-002 1.001e-004 
2.237e-004 1.787e+007 2.546e+013 1.000e+003 3.463e-002 1.001e-004 
2.239e-004 1.789e+007 2.546e+013 1.000e+003 3.442e-002 1.002e-004 
2.241e-004 1.792e+007 2.546e+013 1.000e+003 3.204e-002 1.002e-004 
2.243e-004 1.794e+007 2.546e+013 1.000e+003 3.009e-002 1.002e-004 
2.246e-004 1.797e+007 2.546e+013 1.000e+003 3.704e-002 1.003e-004 
2.248e-004 1.799e+007 2.546e+013 1.000e+003 3.483e-002 1.003e-004 
2.250e-004 1.802e+007 2.546e+013 1.000e+003 2.696e-002 1.004e-004 
2.252e-004 1.804e+007 2.546e+013 1.000e+003 3.058e-002 1.004e-004 
2.254e-004 1.807e+007 2.546e+013 1.000e+003 2.717e-002 1.005e-004 
2.257e-004 1.809e+007 2.546e+013 1.000e+003 4.240e-002 1.005e-004 
2.259e-004 1.811e+007 2.546e+013 1.000e+003 2.586e-002 1.006e-004 
2.261e-004 1.814e+007 2.546e+013 1.000e+003 3.232e-002 1.006e-004 
2.263e-004 1.816e+007 2.546e+013 1.000e+003 2.708e-002 1.007e-004 
2.265e-004 1.819e+007 2.546e+013 1.000e+003 4.275e-002 1.007e-004 
2.268e-004 1.822e+007 2.546e+013 1.000e+003 3.045e-002 1.008e-004 
2.270e-004 1.824e+007 2.546e+013 1.000e+003 3.323e-002 1.008e-004 
2.272e-004 1.827e+007 2.546e+013 1.000e+003 2.990e-002 1.008e-004 
2.274e-004 1.830e+007 2.546e+013 1.000e+003 3.230e-002 1.009e-004 
2.276e-004 1.832e+007 2.546e+013 1.000e+003 3.140e-002 1.009e-004 
2.279e-004 1.835e+007 2.546e+013 1.000e+003 3.819e-002 1.009e-004 
2.281e-004 1.838e+007 2.546e+013 1.000e+003 3.046e-002 1.010e-004 
2.283e-004 1.840e+007 2.546e+013 1.000e+003 3.671e-002 1.010e-004 
2.285e-004 1.843e+007 2.546e+013 1.000e+003 2.330e-002 1.010e-004 
2.287e-004 1.845e+007 2.546e+013 1.000e+003 3.406e-002 1.011e-004 
2.290e-004 1.848e+007 2.546e+013 1.000e+003 3.318e-002 1.011e-004 
2.292e-004 1.851e+007 2.546e+013 1.000e+003 4.000e-002 1.012e-004 
2.294e-004 1.853e+007 2.546e+013 1.000e+003 2.537e-002 1.012e-004 
2.296e-004 1.856e+007 2.546e+013 1.000e+003 1.740e-002 1.013e-004 
2.299e-004 1.858e+007 2.546e+013 1.000e+003 3.837e-002 1.013e-004 
2.301e-004 1.861e+007 2.546e+013 1.000e+003 4.029e-002 1.014e-004 
2.303e-004 1.864e+007 2.546e+013 1.000e+003 3.726e-002 1.014e-004 
2.305e-004 1.866e+007 2.546e+013 1.000e+003 3.405e-002 1.014e-004 
2.307e-004 1.869e+007 2.546e+013 1.000e+003 3.831e-002 1.015e-004 
2.309e-004 1.871e+007 2.546e+013 1.000e+003 3.876e-002 1.015e-004 
2.312e-004 1.874e+007 2.546e+013 1.000e+003 2.736e-002 1.016e-004 
2.314e-004 1.877e+007 2.546e+013 1.000e+003 2.998e-002 1.016e-004 
2.316e-004 1.879e+007 2.546e+013 1.000e+003 3.356e-002 1.016e-004 
2.318e-004 1.881e+007 2.546e+013 1.000e+003 3.816e-002 1.017e-004 
2.320e-004 1.884e+007 2.546e+013 1.000e+003 2.964e-002 1.017e-004 
2.322e-004 1.886e+007 2.546e+013 1.000e+003 2.779e-002 1.018e-004 
2.325e-004 1.888e+007 2.546e+013 1.000e+003 3.364e-002 1.018e-004 
2.327e-004 1.891e+007 2.546e+013 1.000e+003 3.005e-002 1.019e-004 
2.329e-004 1.893e+007 2.546e+013 1.000e+003 2.888e-002 1.020e-004 
2.331e-004 1.895e+007 2.546e+013 1.000e+003 3.013e-002 1.020e-004 
2.333e-004 1.897e+007 2.546e+013 1.000e+003 3.618e-002 1.021e-004 
2.335e-004 1.900e+007 2.547e+013 1.000e+003 2.486e-002 1.021e-004 
2.337e-004 1.902e+007 2.547e+013 1.000e+003 2.885e-002 1.022e-004 
2.340e-004 1.904e+007 2.547e+013 1.000e+003 2.579e-002 1.022e-004 
2.342e-004 1.907e+007 2.547e+013 1.000e+003 4.150e-002 1.023e-004 
2.344e-004 1.909e+007 2.547e+013 1.000e+003 2.511e-002 1.023e-004 
2.346e-004 1.911e+007 2.547e+013 1.000e+003 2.686e-002 1.024e-004 
2.348e-004 1.914e+007 2.547e+013 1.000e+003 2.678e-002 1.025e-004 
2.350e-004 1.916e+007 2.546e+013 1.000e+003 4.367e-002 1.025e-004 
2.353e-004 1.918e+007 2.546e+013 1.000e+003 2.744e-002 1.026e-004 
2.355e-004 1.920e+007 2.546e+013 1.000e+003 2.689e-002 1.027e-004 
2.357e-004 1.922e+007 2.547e+013 1.000e+003 2.434e-002 1.027e-004 
2.359e-004 1.924e+007 2.546e+013 1.000e+003 2.842e-002 1.028e-004 
2.361e-004 1.927e+007 2.546e+013 1.000e+003 2.085e-002 1.028e-004 
2.363e-004 1.929e+007 2.546e+013 1.000e+003 2.322e-002 1.029e-004 
2.365e-004 1.932e+007 2.546e+013 1.000e+003 3.076e-002 1.029e-004 
2.367e-004 1.934e+007 2.546e+013 1.000e+003 3.272e-002 1.030e-004 
2.370e-004 1.937e+007 2.546e+013 1.000e+003 2.254e-002 1.030e-004 
2.372e-004 1.939e+007 2.547e+013 1.000e+003 2.411e-002 1.030e-004 
2.374e-004 1.942e+007 2.547e+013 1.000e+003 2.510e-002 1.031e-004 
2.376e-004 1.944e+007 2.547e+013 1.000e+003 3.760e-002 1.031e-004 
2.378e-004 1.947e+007 2.547e+013 1.000e+003 2.591e-002 1.031e-004 
2.380e-004 1.949e+007 2.547e+013 1.000e+003 2.670e-002 1.032e-004 
2.382e-004 1.952e+007 2.547e+013 1.000e+003 2.554e-002 1.032e-004 
2.384e-004 1.954e+007 2.547e+013 1.000e+003 2.833e-002 1.032e-004 
2.386e-004 1.957e+007 2.547e+013 1.000e+003 2.138e-002 1.033e-004 
2.389e-004 1.959e+007 2.547e+013 1.000e+003 2.307e-002 1.033e-004 
2.391e-004 1.962e+007 2.547e+013 1.000e+003 2.736e-002 1.034e-004 
2.393e-004 1.964e+007 2.547e+013 1.000e+003 1.795e-002 1.034e-004 
2.395e-004 1.967e+007 2.547e+013 1.000e+003 1.472e-002 1.034e-004 
2.397e-004 1.969e+007 2.547e+013 1.000e+003 2.338e-002 1.035e-004 
2.399e-004 1.971e+007 2.547e+013 1.000e+003 3.183e-002 1.035e-004 
2.401e-004 1.974e+007 2.547e+013 1.000e+003 2.940e-002 1.036e-004 
2.403e-004 1.976e+007 2.547e+013 1.000e+003 1.631e-002 1.037e-004 
2.406e-004 1.979e+007 2.547e+013 1.000e+003 3.986e-002 1.037e-004 
2.408e-004 1.981e+007 2.547e+013 1.000e+003 3.567e-002 1.037e-004 
2.410e-004 1.983e+007 2.547e+013 1.000e+003 3.965e-002 1.038e-004 
2.412e-004 1.986e+007 2.547e+013 1.000e+003 3.047e-002 1.038e-004 
2.414e-004 1.989e+007 2.547e+013 1.000e+003 3.009e-002 1.039e-004 
2.416e-004 1.991e+007 2.547e+013 1.000e+003 3.437e-002 1.039e-004 
2.419e-004 1.993e+007 2.547e+013 1.000e+003 4.053e-002 1.040e-004 
2.421e-004 1.995e+007 2.547e+013 1.000e+003 3.164e-002 1.041e-004 
2.423e-004 1.998e+007 2.547e+013 1.000e+003 2.344e-002 1.041e-004 
2.425e-004 2.000e+007 2.547e+013 1.000e+003 3.491e-002 1.042e-004 
2.427e-004 2.002e+007 2.547e+013 1.000e+003 2.462e-002 1.042e-004 
2.429e-004 2.004e+007 2.547e+013 1.000e+003 2.564e-002 1.043e-004 
2.432e-004 2.006e+007 2.547e+013 1.000e+003 2.411e-002 1.044e-004 
2.434e-004 2.008e+007 2.547e+013 1.000e+003 4.069e-002 1.045e-004 
2.436e-004 2.011e+007 2.547e+013 1.000e+003 3.078e-002 1.045e-004 
2.438e-004 2.013e+007 2.547e+013 1.000e+003 2.889e-002 1.046e-004 
2.440e-004 2.015e+007 2.547e+013 1.000e+003 2.544e-002 1.046e-004 
2.442e-004 2.017e+007 2.547e+013 1.000e+003 3.225e-002 1.047e-004 
2.445e-004 2.019e+007 2.547e+013 1.000e+003 3.274e-002 1.048e-004 
2.447e-004 2.021e+007 2.547e+013 1.000e+003 3.163e-002 1.049e-004 
2.449e-004 2.023e+007 2.547e+013 1.000e+003 3.425e-002 1.050e-004 
2.451e-004 2.026e+007 2.547e+013 1.000e+003 3.936e-002 1.050e-004 
2.453e-004 2.028e+007 2.547e+013 1.000e+003 2.448e-002 1.051e-004 
2.456e-004 2.031e+007 2.547e+013 1.000e+003 1.272e-002 1.051e-004 
2.458e-004 2.033e+007 2.547e+013 1.000e+003 2.434e-002 1.052e-004 
2.460e-004 2.035e+007 2.547e+013 1.000e+003 4.539e-002 1.052e-004 
2.462e-004 2.038e+007 2.547e+013 1.000e+003 1.971e-002 1.053e-004 
2.464e-004 2.040e+007 2.548e+013 1.000e+003 2.495e-002 1.053e-004 
2.466e-004 2.042e+007 2.548e+013 1.000e+003 2.560e-002 1.054e-004 
2.469e-004 2.045e+007 2.548e+013 1.000e+003 2.958e-002 1.054e-004 
2.471e-004 2.047e+007 2.548e+013 1.000e+003 2.643e-002 1.055e-004 
2.473e-004 2.049e+007 2.547e+013 1.000e+003 3.008e-002 1.055e-004 
2.475e-004 2.051e+007 2.548e+013 1.000e+003 4.093e-002 1.056e-004 
2.477e-004 2.054e+007 2.548e+013 1.000e+003 2.057e-002 1.057e-004 
2.480e-004 2.056e+007 2.548e+013 1.000e+003 2.808e-002 1.057e-004 
2.482e-004 2.058e+007 2.548e+013 1.000e+003 2.637e-002 1.058e-004 
2.484e-004 2.060e+007 2.548e+013 1.000e+003 2.673e-002 1.059e-004 
2.486e-004 2.062e+007 2.548e+013 1.000e+003 1.222e-002 1.059e-004 
2.488e-004 2.065e+007 2.548e+013 1.000e+003 1.655e-002 1.060e-004 
2.490e-004 2.067e+007 2.548e+013 1.000e+003 3.063e-002 1.061e-004 
2.493e-004 2.069e+007 2.548e+013 1.000e+003 2.432e-002 1.061e-004 
2.495e-004 2.071e+007 2.548e+013 1.000e+003 2.233e-002 1.062e-004 
2.497e-004 2.073e+007 2.548e+013 1.000e+003 2.477e-002 1.063e-004 
2.499e-004 2.075e+007 2.547e+013 1.000e+003 2.519e-002 1.064e-004 
2.501e-004 2.078e+007 2.548e+013 1.000e+003 2.779e-002 1.064e-004 
2.503e-004 2.080e+007 2.547e+013 1.000e+003 2.610e-002 1.065e-004 
2.506e-004 2.082e+007 2.548e+013 1.000e+003 3.893e-002 1.066e-004 
2.508e-004 2.084e+007 2.548e+013 1.000e+003 3.381e-002 1.066e-004 
2.510e-004 2.086e+007 2.548e+013 1.000e+003 2.763e-002 1.067e-004 
2.512e-004 2.089e+007 2.548e+013 1.000e+003 2.733e-002 1.067e-004 
2.514e-004 2.091e+007 2.548e+013 1.000e+003 1.922e-002 1.068e-004 
2.516e-004 2.093e+007 2.548e+013 1.000e+003 1.906e-002 1.068e-004 
2.519e-004 2.095e+007 2.548e+013 1.000e+003 1.564e-002 1.069e-004 
2.521e-004 2.098e+007 2.548e+013 1.000e+003 3.867e-002 1.070e-004 
2.523e-004 2.100e+007 2.548e+013 1.000e+003 1.900e-002 1.071e-004 
2.525e-004 2.102e+007 2.548e+013 1.000e+003 2.033e-002 1.071e-004 
2.527e-004 2.104e+007 2.548e+013 1.000e+003 2.337e-002 1.072e-004 
2.529e-004 2.106e+007 2.548e+013 1.000e+003 2.531e-002 1.073e-004 
2.531e-004 2.108e+007 2.548e+013 1.000e+003 2.543e-002 1.074e-004 
2.534e-004 2.109e+007 2.548e+013 1.000e+003 2.809e-002 1.074e-004 
2.536e-004 2.111e+007 2.548e+013 1.000e+003 3.022e-002 1.075e-004 
2.538e-004 2.113e+007 2.548e+013 1.000e+003 2.607e-002 1.076e-004 
2.540e-004 2.115e+007 2.548e+013 1.000e+003 2.311e-002 1.077e-004 
2.542e-004 2.117e+007 2.548e+013 1.000e+003 2.602e-002 1.078e-004 
2.544e-004 2.119e+007 2.548e+013 1.000e+003 3.296e-002 1.079e-004 
2.546e-004 2.121e+007 2.549e+013 1.000e+003 2.368e-002 1.079e-004 
2.548e-004 2.122e+007 2.548e+013 1.000e+003 2.729e-002 1.080e-004 
2.550e-004 2.124e+007 2.549e+013 1.000e+003 2.942e-002 1.081e-004 
2.553e-004 2.126e+007 2.549e+013 1.000e+003 3.459e-002 1.082e-004 
2.555e-004 2.128e+007 2.549e+013 1.000e+003 2.302e-002 1.083e-004 
2.557e-004 2.130e+007 2.549e+013 1.000e+003 2.826e-002 1.084e-004 
2.559e-004 2.131e+007 2.548e+013 1.000e+003 2.477e-002 1.085e-004 
2.561e-004 2.133e+007 2.548e+013 1.000e+003 3.236e-002 1.086e-004 
2.563e-004 2.135e+007 2.549e+013 1.000e+003 2.061e-002 1.087e-004 
2.565e-004 2.136e+007 2.549e+013 1.000e+003 2.076e-002 1.087e-004 
2.567e-004 2.138e+007 2.549e+013 1.000e+003 3.227e-002 1.088e-004 
2.569e-004 2.140e+007 2.549e+013 1.000e+003 2.830e-002 1.089e-004 
2.572e-004 2.142e+007 2.549e+013 1.000e+003 2.095e-002 1.090e-004 
2.574e-004 2.144e+007 2.549e+013 1.000e+003 2.204e-002 1.091e-004 
2.576e-004 2.145e+007 2.549e+013 1.000e+003 2.915e-002 1.092e-004 
2.578e-004 2.147e+007 2.549e+013 1.000e+003 2.745e-002 1.093e-004 
2.580e-004 2.149e+007 2.549e+013 1.000e+003 2.485e-002 1.094e-004 
2.582e-004 2.151e+007 2.549e+013 1.000e+003 3.000e-002 1.095e-004 
2.584e-004 2.152e+007 2.549e+013 1.000e+003 3.066e-002 1.096e-004 
2.587e-004 2.154e+007 2.549e+013 1.000e+003 3.295e-002 1.097e-004 
2.589e-004 2.156e+007 2.549e+013 1.000e+003 3.098e-002 1.098e-004 
2.591e-004 2.157e+007 2.549e+013 1.000e+003 4.075e-002 1.099e-004 
2.593e-004 2.159e+007 2.549e+013 1.000e+003 2.509e-002 1.100e-004 
2.595e-004 2.161e+007 2.550e+013 1.000e+003 2.090e-002 1.101e-004 
2.597e-004 2.162e+007 2.550e+013 1.000e+003 2.390e-002 1.102e-004 
2.599e-004 2.164e+007 2.550e+013 1.000e+003 2.182e-002 1.102e-004 
2.601e-004 2.166e+007 2.550e+013 1.000e+003 2.644e-002 1.103e-004 
2.603e-004 2.167e+007 2.550e+013 1.000e+003 2.454e-002 1.104e-004 
2.606e-004 2.169e+007 2.550e+013 1.000e+003 2.424e-002 1.105e-004 
2.608e-004 2.171e+007 2.550e+013 1.000e+003 1.755e-002 1.106e-004 
2.610e-004 2.172e+007 2.550e+013 1.000e+003 2.801e-002 1.107e-004 
2.612e-004 2.174e+007 2.550e+013 1.000e+003 2.097e-002 1.108e-004 
2.614e-004 2.175e+007 2.550e+013 1.000e+003 2.234e-002 1.110e-004 
2.616e-004 2.177e+007 2.550e+013 1.000e+003 2.140e-002 1.111e-004 
2.619e-004 2.178e+007 2.550e+013 1.000e+003 3.051e-002 1.112e-004 
2.621e-004 2.180e+007 2.550e+013 1.000e+003 3.054e-002 1.113e-004 
2.623e-004 2.182e+007 2.551e+013 1.000e+003 2.473e-002 1.114e-004 
2.625e-004 2.183e+007 2.551e+013 1.000e+003 3.695e-002 1.115e-004 
2.627e-004 2.185e+007 2.551e+013 1.000e+003 3.766e-002 1.116e-004 
2.629e-004 2.187e+007 2.551e+013 1.000e+003 3.690e-002 1.117e-004 
2.632e-004 2.189e+007 2.551e+013 1.000e+003 1.756e-002 1.118e-004 
2.634e-004 2.190e+007 2.551e+013 1.000e+003 2.476e-002 1.119e-004 
2.636e-004 2.192e+007 2.550e+013 1.000e+003 3.457e-002 1.120e-004 
2.638e-004 2.193e+007 2.551e+013 1.000e+003 1.337e-002 1.121e-004 
2.640e-004 2.195e+007 2.551e+013 1.000e+003 2.450e-002 1.122e-004 
2.642e-004 2.196e+007 2.551e+013 1.000e+003 2.547e-002 1.123e-004 
2.645e-004 2.199e+007 2.551e+013 1.000e+003 3.169e-002 1.124e-004 
2.647e-004 2.200e+007 2.551e+013 1.000e+003 2.462e-002 1.125e-004 
2.649e-004 2.202e+007 2.551e+013 1.000e+003 2.083e-002 1.126e-004 
2.651e-004 2.204e+007 2.551e+013 1.000e+003 2.899e-002 1.127e-004 
2.653e-004 2.206e+007 2.551e+013 1.000e+003 3.111e-002 1.128e-004 
2.655e-004 2.207e+007 2.551e+013 1.000e+003 2.363e-002 1.129e-004 
2.657e-004 2.209e+007 2.551e+013 1.000e+003 2.063e-002 1.130e-004 
2.660e-004 2.211e+007 2.551e+013 1.000e+003 2.863e-002 1.131e-004 
2.662e-004 2.212e+007 2.551e+013 1.000e+003 2.359e-002 1.132e-004 
2.664e-004 2.214e+007 2.552e+013 1.000e+003 2.606e-002 1.132e-004 
2.666e-004 2.216e+007 2.552e+013 1.000e+003 2.352e-002 1.133e-004 
2.668e-004 2.218e+007 2.552e+013 1.000e+003 3.442e-002 1.134e-004 
2.670e-004 2.219e+007 2.552e+013 1.000e+003 3.493e-002 1.135e-004 
2.672e-004 2.221e+007 2.552e+013 1.000e+003 2.522e-002 1.136e-004 
2.675e-004 2.223e+007 2.552e+013 1.000e+003 2.187e-002 1.137e-004 
2.677e-004 2.224e+007 2.552e+013 1.000e+003 2.208e-002 1.138e-004 
2.679e-004 2.226e+007 2.552e+013 1.000e+003 1.762e-002 1.139e-004 
2.681e-004 2.227e+007 2.552e+013 1.000e+003 2.720e-002 1.141e-004 
2.683e-004 2.229e+007 2.552e+013 1.000e+003 2.916e-002 1.142e-004 
2.685e-004 2.230e+007 2.553e+013 1.000e+003 3.605e-002 1.143e-004 
2.688e-004 2.230e+007 2.553e+013 1.000e+003 3.044e-002 1.145e-004 
2.690e-004 2.232e+007 2.553e+013 1.000e+003 2.620e-002 1.146e-004 
2.692e-004 2.234e+007 2.553e+013 1.000e+003 3.090e-002 1.147e-004 
2.694e-004 2.236e+007 2.553e+013 1.000e+003 3.866e-002 1.148e-004 
2.696e-004 2.238e+007 2.553e+013 1.000e+003 3.013e-002 1.149e-004 
2.699e-004 2.240e+007 2.553e+013 1.000e+003 2.264e-002 1.149e-004 
2.701e-004 2.242e+007 2.553e+013 1.000e+003 3.643e-002 1.150e-004 
2.703e-004 2.244e+007 2.553e+013 1.000e+003 3.134e-002 1.151e-004 
2.705e-004 2.246e+007 2.553e+013 1.000e+003 4.116e-002 1.152e-004 
2.707e-004 2.249e+007 2.554e+013 1.000e+003 3.547e-002 1.152e-004 
2.710e-004 2.251e+007 2.554e+013 1.000e+003 3.807e-002 1.153e-004 
2.712e-004 2.254e+007 2.554e+013 1.000e+003 3.770e-002 1.153e-004 
2.714e-004 2.256e+007 2.554e+013 1.000e+003 2.885e-002 1.154e-004 
2.716e-004 2.258e+007 2.554e+013 1.000e+003 3.870e-002 1.154e-004 
2.719e-004 2.261e+007 2.554e+013 1.000e+003 3.532e-002 1.155e-004 
2.721e-004 2.263e+007 2.554e+013 1.000e+003 2.667e-002 1.155e-004 
2.723e-004 2.266e+007 2.554e+013 1.000e+003 3.806e-002 1.156e-004 
2.725e-004 2.268e+007 2.554e+013 1.000e+003 1.359e-002 1.156e-004 
2.727e-004 2.270e+007 2.554e+013 1.000e+003 3.978e-002 1.157e-004 
2.730e-004 2.273e+007 2.554e+013 1.000e+003 3.552e-002 1.158e-004 
2.732e-004 2.275e+007 2.554e+013 1.000e+003 2.358e-002 1.158e-004 
2.734e-004 2.278e+007 2.554e+013 1.000e+003 2.571e-002 1.159e-004 
2.736e-004 2.280e+007 2.554e+013 1.000e+003 3.182e-002 1.159e-004 
2.739e-004 2.282e+007 2.554e+013 1.000e+003 3.343e-002 1.160e-004 
2.741e-004 2.285e+007 2.554e+013 1.000e+003 2.814e-002 1.160e-004 
2.743e-004 2.287e+007 2.554e+013 1.000e+003 2.828e-002 1.161e-004 
2.745e-004 2.290e+007 2.554e+013 1.000e+003 3.558e-002 1.161e-004 
2.747e-004 2.292e+007 2.554e+013 1.000e+003 4.436e-002 1.162e-004 
2.750e-004 2.295e+007 2.554e+013 1.000e+003 3.351e-002 1.162e-004 
2.752e-004 2.298e+007 2.554e+013 1.000e+003 1.743e-002 1.163e-004 
2.754e-004 2.300e+007 2.554e+013 1.000e+003 2.754e-002 1.163e-004 
2.756e-004 2.303e+007 2.554e+013 1.000e+003 3.488e-002 1.163e-004 
2.759e-004 2.306e+007 2.554e+013 1.000e+003 4.100e-002 1.164e-004 
2.761e-004 2.308e+007 2.554e+013 1.000e+003 3.242e-002 1.164e-004 
2.763e-004 2.311e+007 2.554e+013 1.000e+003 3.754e-002 1.165e-004 
2.765e-004 2.313e+007 2.554e+013 1.000e+003 3.012e-002 1.165e-004 
2.768e-004 2.316e+007 2.554e+013 1.000e+003 3.091e-002 1.166e-004 
2.770e-004 2.319e+007 2.554e+013 1.000e+003 2.290e-002 1.166e-004 
2.772e-004 2.321e+007 2.554e+013 1.000e+003 4.475e-002 1.166e-004 
2.774e-004 2.324e+007 2.554e+013 1.000e+003 3.164e-002 1.167e-004 
2.776e-004 2.327e+007 2.554e+013 1.000e+003 2.708e-002 1.167e-004 
2.779e-004 2.329e+007 2.554e+013 1.000e+003 3.064e-002 1.168e-004 
2.781e-004 2.332e+007 2.554e+013 1.000e+003 4.027e-002 1.168e-004 
2.783e-004 2.334e+007 2.554e+013 1.000e+003 2.147e-002 1.168e-004 
2.785e-004 2.337e+007 2.554e+013 1.000e+003 2.479e-002 1.169e-004 
2.788e-004 2.339e+007 2.554e+013 1.000e+003 2.958e-002 1.169e-004 
2.790e-004 2.342e+007 2.554e+013 1.000e+003 4.119e-002 1.170e-004 
2.792e-004 2.344e+007 2.554e+013 1.000e+003 2.692e-002 1.171e-004 
2.794e-004 2.347e+007 2.554e+013 1.000e+003 2.749e-002 1.171e-004 
2.796e-004 2.349e+007 2.554e+013 1.000e+003 3.181e-002 1.172e-004 
2.799e-004 2.352e+007 2.554e+013 1.000e+003 3.218e-002 1.172e-004 
2.801e-004 2.354e+007 2.554e+013 1.000e+003 2.932e-002 1.172e-004 
2.803e-004 2.357e+007 2.554e+013 1.000e+003 3.563e-002 1.173e-004 
2.805e-004 2.360e+007 2.554e+013 1.000e+003 2.651e-002 1.173e-004 
2.808e-004 2.362e+007 2.554e+013 1.000e+003 4.123e-002 1.174e-004 
2.810e-004 2.365e+007 2.554e+013 1.000e+003 2.164e-002 1.174e-004 
2.812e-004 2.367e+007 2.554e+013 1.000e+003 3.487e-002 1.175e-004 
2.814e-004 2.370e+007 2.555e+013 1.000e+003 2.797e-002 1.175e-004 
2.816e-004 2.372e+007 2.555e+013 1.000e+003 2.757e-002 1.176e-004 
2.819e-004 2.375e+007 2.555e+013 1.000e+003 2.975e-002 1.176e-004 
2.821e-004 2.377e+007 2.555e+013 1.000e+003 3.463e-002 1.177e-004 
2.823e-004 2.380e+007 2.555e+013 1.000e+003 2.634e-002 1.177e-004 
2.825e-004 2.382e+007 2.555e+013 1.000e+003 2.853e-002 1.178e-004 
2.828e-004 2.385e+007 2.555e+013 1.000e+003 3.775e-002 1.178e-004 
2.830e-004 2.388e+007 2.555e+013 1.000e+003 2.770e-002 1.178e-004 
2.832e-004 2.390e+007 2.555e+013 1.000e+003 2.763e-002 1.179e-004 
2.834e-004 2.393e+007 2.555e+013 1.000e+003 4.289e-002 1.179e-004 
2.836e-004 2.395e+007 2.555e+013 1.000e+003 3.625e-002 1.180e-004 
2.839e-004 2.398e+007 2.555e+013 1.000e+003 3.171e-002 1.180e-004 
2.841e-004 2.400e+007 2.555e+013 1.000e+003 2.822e-002 1.181e-004 
2.843e-004 2.403e+007 2.554e+013 1.000e+003 3.055e-002 1.181e-004 
2.845e-004 2.405e+007 2.555e+013 1.000e+003 2.062e-002 1.182e-004 
2.847e-004 2.408e+007 2.555e+013 1.000e+003 1.913e-002 1.182e-004 
2.850e-004 2.410e+007 2.555e+013 1.000e+003 3.032e-002 1.183e-004 
2.852e-004 2.413e+007 2.554e+013 1.000e+003 3.322e-002 1.183e-004 
2.854e-004 2.415e+007 2.555e+013 1.000e+003 2.673e-002 1.183e-004 
2.856e-004 2.418e+007 2.555e+013 1.000e+003 2.882e-002 1.184e-004 
2.858e-004 2.420e+007 2.554e+013 1.000e+003 3.591e-002 1.184e-004 
2.860e-004 2.423e+007 2.555e+013 1.000e+003 3.745e-002 1.185e-004 
2.863e-004 2.425e+007 2.555e+013 1.000e+003 2.962e-002 1.185e-004 
2.865e-004 2.428e+007 2.555e+013 1.000e+003 2.816e-002 1.186e-004 
2.867e-004 2.430e+007 2.555e+013 1.000e+003 3.599e-002 1.186e-004 
2.869e-004 2.432e+007 2.555e+013 1.000e+003 3.155e-002 1.187e-004 
2.871e-004 2.435e+007 2.555e+013 1.000e+003 3.653e-002 1.187e-004 
2.874e-004 2.437e+007 2.555e+013 1.000e+003 2.760e-002 1.188e-004 
2.876e-004 2.440e+007 2.555e+013 1.000e+003 3.368e-002 1.188e-004 
2.878e-004 2.442e+007 2.555e+013 1.000e+003 1.957e-002 1.189e-004 
2.880e-004 2.445e+007 2.555e+013 1.000e+003 1.868e-002 1.189e-004 
2.882e-004 2.448e+007 2.555e+013 1.000e+003 1.855e-002 1.189e-004 
2.885e-004 2.450e+007 2.555e+013 1.000e+003 2.969e-002 1.190e-004 
2.887e-004 2.453e+007 2.555e+013 1.000e+003 3.951e-002 1.190e-004 
2.889e-004 2.455e+007 2.555e+013 1.000e+003 2.611e-002 1.191e-004 
2.891e-004 2.458e+007 2.555e+013 1.000e+003 2.205e-002 1.191e-004 
2.893e-004 2.460e+007 2.555e+013 1.000e+003 3.090e-002 1.192e-004 
2.895e-004 2.463e+007 2.555e+013 1.000e+003 2.927e-002 1.192e-004 
2.898e-004 2.465e+007 2.555e+013 1.000e+003 1.759e-002 1.193e-004 
2.900e-004 2.467e+007 2.555e+013 1.000e+003 2.421e-002 1.193e-004 
2.902e-004 2.469e+007 2.555e+013 1.000e+003 2.460e-002 1.194e-004 
2.904e-004 2.472e+007 2.555e+013 1.000e+003 1.856e-002 1.195e-004 
2.906e-004 2.474e+007 2.555e+013 1.000e+003 2.119e-002 1.195e-004 
2.909e-004 2.476e+007 2.555e+013 1.000e+003 2.272e-002 1.196e-004 
2.911e-004 2.479e+007 2.555e+013 1.000e+003 3.209e-002 1.196e-004 
2.913e-004 2.481e+007 2.555e+013 1.000e+003 2.666e-002 1.197e-004 
2.915e-004 2.484e+007 2.555e+013 1.000e+003 1.490e-002 1.197e-004 
2.917e-004 2.487e+007 2.555e+013 1.000e+003 2.211e-002 1.197e-004 
2.919e-004 2.489e+007 2.555e+013 1.000e+003 2.249e-002 1.198e-004 
2.922e-004 2.491e+007 2.555e+013 1.000e+003 2.054e-002 1.199e-004 
2.924e-004 2.493e+007 2.555e+013 1.000e+003 1.190e-002 1.199e-004 
2.926e-004 2.496e+007 2.555e+013 1.000e+003 1.782e-002 1.200e-004 
2.928e-004 2.498e+007 2.555e+013 1.000e+003 2.475e-002 1.200e-004 
2.930e-004 2.500e+007 2.555e+013 1.000e+003 1.614e-002 1.201e-004 
2.932e-004 2.502e+007 2.555e+013 1.000e+003 2.516e-002 1.201e-004 
2.934e-004 2.505e+007 2.556e+013 1.000e+003 2.625e-002 1.202e-004 
2.937e-004 2.507e+007 2.556e+013 1.000e+003 1.870e-002 1.202e-004 
2.939e-004 2.510e+007 2.556e+013 1.000e+003 2.935e-002 1.203e-004 
2.941e-004 2.512e+007 2.556e+013 1.000e+003 2.224e-002 1.204e-004 
2.943e-004 2.514e+007 2.556e+013 1.000e+003 3.070e-002 1.204e-004 
2.945e-004 2.517e+007 2.556e+013 1.000e+003 3.014e-002 1.204e-004 
2.947e-004 2.519e+007 2.556e+013 1.000e+003 2.588e-002 1.205e-004 
2.950e-004 2.521e+007 2.556e+013 1.000e+003 3.482e-002 1.206e-004 
2.952e-004 2.524e+007 2.556e+013 1.000e+003 2.256e-002 1.206e-004 
2.954e-004 2.526e+007 2.555e+013 1.000e+003 1.580e-002 1.207e-004 
2.956e-004 2.528e+007 2.556e+013 1.000e+003 1.984e-002 1.207e-004 
2.958e-004 2.531e+007 2.556e+013 1.000e+003 1.880e-002 1.208e-004 
2.960e-004 2.533e+007 2.556e+013 1.000e+003 2.856e-002 1.208e-004 
2.962e-004 2.536e+007 2.556e+013 1.000e+003 2.664e-002 1.208e-004 
2.965e-004 2.539e+007 2.556e+013 1.000e+003 3.930e-002 1.209e-004 
2.967e-004 2.541e+007 2.556e+013 1.000e+003 2.911e-002 1.209e-004 
2.969e-004 2.543e+007 2.556e+013 1.000e+003 2.336e-002 1.210e-004 
2.971e-004 2.546e+007 2.556e+013 1.000e+003 2.087e-002 1.210e-004 
2.973e-004 2.548e+007 2.556e+013 1.000e+003 2.199e-002 1.210e-004 
2.975e-004 2.551e+007 2.556e+013 1.000e+003 3.226e-002 1.211e-004 
2.977e-004 2.553e+007 2.556e+013 1.000e+003 3.464e-002 1.211e-004 
2.980e-004 2.556e+007 2.556e+013 1.000e+003 2.898e-002 1.212e-004 
2.982e-004 2.558e+007 2.556e+013 1.000e+003 2.029e-002 1.212e-004 
2.984e-004 2.561e+007 2.556e+013 1.000e+003 2.465e-002 1.213e-004 
2.986e-004 2.563e+007 2.556e+013 1.000e+003 3.646e-002 1.213e-004 
2.988e-004 2.565e+007 2.556e+013 1.000e+003 2.263e-002 1.214e-004 
2.990e-004 2.568e+007 2.556e+013 1.000e+003 2.956e-002 1.214e-004 
2.992e-004 2.570e+007 2.556e+013 1.000e+003 2.631e-002 1.215e-004 
2.995e-004 2.573e+007 2.556e+013 1.000e+003 3.130e-002 1.215e-004 
2.997e-004 2.576e+007 2.556e+013 1.000e+003 2.823e-002 1.215e-004 
2.999e-004 2.579e+007 2.556e+013 1.000e+003 2.747e-002 1.215e-004 
3.001e-004 2.582e+007 2.556e+013 1.000e+003 2.897e-002 1.215e-004 
3.003e-004 2.585e+007 2.556e+013 1.000e+003 3.409e-002 1.215e-004 
3.005e-004 2.588e+007 2.556e+013 1.000e+003 2.494e-002 1.215e-004 
3.007e-004 2.591e+007 2.556e+013 1.000e+003 3.100e-002 1.215e-004 
3.009e-004 2.593e+007 2.556e+013 1.000e+003 2.918e-002 1.216e-004 
3.012e-004 2.596e+007 2.556e+013 1.000e+003 3.886e-002 1.216e-004 
3.014e-004 2.598e+007 2.556e+013 1.000e+003 2.647e-002 1.217e-004 
3.016e-004 2.600e+007 2.556e+013 1.000e+003 2.539e-002 1.217e-004 
3.018e-004 2.603e+007 2.556e+013 1.000e+003 2.992e-002 1.218e-004 
3.020e-004 2.605e+007 2.556e+013 1.000e+003 3.807e-002 1.218e-004 
3.022e-004 2.607e+007 2.556e+013 1.000e+003 2.150e-002 1.219e-004 
3.024e-004 2.610e+007 2.556e+013 1.000e+003 2.314e-002 1.219e-004 
3.026e-004 2.612e+007 2.557e+013 1.000e+003 3.190e-002 1.220e-004 
3.028e-004 2.614e+007 2.557e+013 1.000e+003 2.576e-002 1.220e-004 
3.031e-004 2.616e+007 2.557e+013 1.000e+003 2.309e-002 1.221e-004 
3.033e-004 2.619e+007 2.557e+013 1.000e+003 2.290e-002 1.221e-004 
3.035e-004 2.621e+007 2.557e+013 1.000e+003 3.217e-002 1.222e-004 
3.037e-004 2.624e+007 2.556e+013 1.000e+003 2.863e-002 1.222e-004 
3.039e-004 2.626e+007 2.557e+013 1.000e+003 2.281e-002 1.223e-004 
3.041e-004 2.629e+007 2.557e+013 1.000e+003 1.898e-002 1.223e-004 
3.043e-004 2.631e+007 2.557e+013 1.000e+003 2.654e-002 1.223e-004 
3.046e-004 2.634e+007 2.557e+013 1.000e+003 2.567e-002 1.224e-004 
3.048e-004 2.636e+007 2.557e+013 1.000e+003 2.667e-002 1.224e-004 
3.050e-004 2.638e+007 2.557e+013 1.000e+003 2.845e-002 1.225e-004 
3.052e-004 2.641e+007 2.557e+013 1.000e+003 2.633e-002 1.225e-004 
3.054e-004 2.643e+007 2.557e+013 1.000e+003 2.821e-002 1.226e-004 
3.056e-004 2.646e+007 2.557e+013 1.000e+003 2.956e-002 1.226e-004 
3.059e-004 2.648e+007 2.557e+013 1.000e+003 3.199e-002 1.227e-004 
3.061e-004 2.651e+007 2.557e+013 1.000e+003 3.226e-002 1.227e-004 
3.063e-004 2.653e+007 2.557e+013 1.000e+003 3.463e-002 1.228e-004 
3.065e-004 2.656e+007 2.557e+013 1.000e+003 3.287e-002 1.228e-004 
3.067e-004 2.658e+007 2.557e+013 1.000e+003 3.445e-002 1.229e-004 
3.070e-004 2.661e+007 2.557e+013 1.000e+003 3.521e-002 1.229e-004 
3.072e-004 2.663e+007 2.557e+013 1.000e+003 3.776e-002 1.230e-004 
3.074e-004 2.665e+007 2.557e+013 1.000e+003 3.491e-002 1.230e-004 
3.076e-004 2.668e+007 2.557e+013 1.000e+003 3.770e-002 1.231e-004 
3.078e-004 2.670e+007 2.557e+013 1.000e+003 3.839e-002 1.232e-004 
3.081e-004 2.672e+007 2.557e+013 1.000e+003 3.978e-002 1.232e-004 
3.083e-004 2.675e+007 2.557e+013 1.000e+003 3.178e-002 1.233e-004 
3.085e-004 2.677e+007 2.557e+013 1.000e+003 3.482e-002 1.233e-004 
3.087e-004 2.680e+007 2.557e+013 1.000e+003 3.920e-002 1.234e-004 
3.089e-004 2.682e+007 2.557e+013 1.000e+003 3.296e-002 1.234e-004 
3.092e-004 2.685e+007 2.557e+013 1.000e+003 2.467e-002 1.235e-004 
3.094e-004 2.687e+007 2.557e+013 1.000e+003 3.790e-002 1.235e-004 
3.096e-004 2.690e+007 2.557e+013 1.000e+003 4.382e-002 1.236e-004 
3.098e-004 2.692e+007 2.557e+013 1.000e+003 3.508e-002 1.236e-004 
3.101e-004 2.695e+007 2.557e+013 1.000e+003 2.750e-002 1.237e-004 
3.103e-004 2.697e+007 2.557e+013 1.000e+003 4.178e-002 1.237e-004 
3.105e-004 2.700e+007 2.557e+013 1.000e+003 5.189e-002 1.237e-004 
3.107e-004 2.702e+007 2.557e+013 1.000e+003 4.025e-002 1.238e-004 
3.109e-004 2.705e+007 2.557e+013 1.000e+003 2.648e-002 1.238e-004 
3.112e-004 2.708e+007 2.557e+013 1.000e+003 4.469e-002 1.238e-004 
3.114e-004 2.712e+007 2.557e+013 1.000e+003 4.309e-002 1.238e-004 
3.116e-004 2.714e+007 2.557e+013 1.000e+003 3.532e-002 1.239e-004 
3.118e-004 2.716e+007 2.557e+013 1.000e+003 2.722e-002 1.240e-004 
3.120e-004 2.718e+007 2.557e+013 1.000e+003 3.070e-002 1.240e-004 
3.123e-004 2.721e+007 2.557e+013 1.000e+003 4.005e-002 1.241e-004 
3.125e-004 2.723e+007 2.557e+013 1.000e+003 2.189e-002 1.241e-004 
3.127e-004 2.726e+007 2.557e+013 1.000e+003 3.561e-002 1.242e-004 
3.129e-004 2.728e+007 2.557e+013 1.000e+003 3.389e-002 1.242e-004 
3.132e-004 2.731e+007 2.557e+013 1.000e+003 4.346e-002 1.243e-004 
3.134e-004 2.733e+007 2.557e+013 1.000e+003 3.599e-002 1.243e-004 
3.136e-004 2.736e+007 2.557e+013 1.000e+003 4.083e-002 1.244e-004 
3.138e-004 2.738e+007 2.557e+013 1.000e+003 3.365e-002 1.244e-004 
3.140e-004 2.741e+007 2.557e+013 1.000e+003 2.258e-002 1.245e-004 
3.143e-004 2.743e+007 2.557e+013 1.000e+003 4.396e-002 1.245e-004 
3.145e-004 2.746e+007 2.557e+013 1.000e+003 3.070e-002 1.246e-004 
3.147e-004 2.748e+007 2.557e+013 1.000e+003 3.553e-002 1.246e-004 
3.149e-004 2.751e+007 2.557e+013 1.000e+003 4.335e-002 1.246e-004 
3.151e-004 2.754e+007 2.558e+013 1.000e+003 2.288e-002 1.247e-004 
3.154e-004 2.756e+007 2.558e+013 1.000e+003 2.880e-002 1.247e-004 
3.156e-004 2.758e+007 2.558e+013 1.000e+003 4.245e-002 1.248e-004 
3.158e-004 2.761e+007 2.558e+013 1.000e+003 3.239e-002 1.249e-004 
3.160e-004 2.763e+007 2.558e+013 1.000e+003 3.530e-002 1.249e-004 
3.162e-004 2.765e+007 2.558e+013 1.000e+003 2.630e-002 1.250e-004 
3.165e-004 2.767e+007 2.558e+013 1.000e+003 4.491e-002 1.251e-004 
3.167e-004 2.770e+007 2.558e+013 1.000e+003 3.212e-002 1.251e-004 
3.169e-004 2.772e+007 2.558e+013 1.000e+003 2.812e-002 1.252e-004 
3.171e-004 2.775e+007 2.558e+013 1.000e+003 4.093e-002 1.252e-004 
3.174e-004 2.777e+007 2.559e+013 1.000e+003 4.037e-002 1.253e-004 
3.176e-004 2.779e+007 2.559e+013 1.000e+003 3.198e-002 1.253e-004 
3.178e-004 2.782e+007 2.559e+013 1.000e+003 3.135e-002 1.254e-004 
3.180e-004 2.785e+007 2.559e+013 1.000e+003 3.146e-002 1.254e-004 
3.182e-004 2.787e+007 2.559e+013 1.000e+003 3.570e-002 1.255e-004 
3.185e-004 2.790e+007 2.559e+013 1.000e+003 3.774e-002 1.255e-004 
3.187e-004 2.792e+007 2.559e+013 1.000e+003 3.541e-002 1.256e-004 
3.189e-004 2.794e+007 2.559e+013 1.000e+003 3.637e-002 1.256e-004 
3.191e-004 2.796e+007 2.559e+013 1.000e+003 4.774e-002 1.257e-004 
3.193e-004 2.799e+007 2.559e+013 1.000e+003 4.155e-002 1.257e-004 
3.195e-004 2.802e+007 2.559e+013 1.000e+003 3.010e-002 1.258e-004 
3.198e-004 2.804e+007 2.559e+013 1.000e+003 4.121e-002 1.258e-004 
3.200e-004 2.807e+007 2.557e+013 1.000e+003 3.591e-002 1.259e-004 
3.202e-004 2.807e+007 2.556e+013 1.000e+003 3.082e-002 1.260e-004 
3.204e-004 2.808e+007 2.556e+013 1.000e+003 3.143e-002 1.262e-004 
3.207e-004 2.808e+007 2.556e+013 1.000e+003 3.039e-002 1.265e-004 
3.209e-004 2.808e+007 2.556e+013 1.000e+003 3.300e-002 1.267e-004 
3.211e-004 2.808e+007 2.556e+013 1.000e+003 3.608e-002 1.269e-004 
3.213e-004 2.809e+007 2.556e+013 1.000e+003 1.897e-002 1.270e-004 
3.215e-004 2.810e+007 2.556e+013 1.000e+003 3.250e-002 1.272e-004 
3.218e-004 2.811e+007 2.556e+013 1.000e+003 3.515e-002 1.273e-004 
3.220e-004 2.812e+007 2.557e+013 1.000e+003 1.977e-002 1.274e-004 
3.222e-004 2.814e+007 2.557e+013 1.000e+003 2.133e-002 1.276e-004 
3.224e-004 2.815e+007 2.557e+013 1.000e+003 5.448e-002 1.277e-004 
3.226e-004 2.817e+007 2.557e+013 1.000e+003 3.164e-002 1.278e-004 
3.228e-004 2.819e+007 2.557e+013 1.000e+003 2.232e-002 1.279e-004 
3.231e-004 2.821e+007 2.557e+013 1.000e+003 2.142e-002 1.279e-004 
3.233e-004 2.823e+007 2.557e+013 1.000e+003 3.040e-002 1.280e-004 
3.235e-004 2.826e+007 2.557e+013 1.000e+003 3.703e-002 1.281e-004 
3.237e-004 2.827e+007 2.557e+013 1.000e+003 1.820e-002 1.281e-004 
3.239e-004 2.830e+007 2.557e+013 1.000e+003 2.742e-002 1.282e-004 
3.241e-004 2.832e+007 2.557e+013 1.000e+003 3.302e-002 1.283e-004 
3.244e-004 2.834e+007 2.557e+013 1.000e+003 2.726e-002 1.283e-004 
3.246e-004 2.836e+007 2.558e+013 1.000e+003 2.683e-002 1.284e-004 
3.248e-004 2.839e+007 2.558e+013 1.000e+003 3.057e-002 1.284e-004 
3.250e-004 2.841e+007 2.558e+013 1.000e+003 3.119e-002 1.285e-004 
3.252e-004 2.844e+007 2.558e+013 1.000e+003 2.217e-002 1.285e-004 
3.254e-004 2.846e+007 2.558e+013 1.000e+003 2.558e-002 1.286e-004 
3.256e-004 2.848e+007 2.558e+013 1.000e+003 3.062e-002 1.286e-004 
3.259e-004 2.851e+007 2.558e+013 1.000e+003 3.821e-002 1.287e-004 
3.261e-004 2.853e+007 2.558e+013 1.000e+003 3.019e-002 1.287e-004 
3.263e-004 2.856e+007 2.558e+013 1.000e+003 2.680e-002 1.288e-004 
3.265e-004 2.858e+007 2.558e+013 1.000e+003 2.679e-002 1.288e-004 
3.267e-004 2.861e+007 2.558e+013 1.000e+003 3.018e-002 1.289e-004 
3.269e-004 2.863e+007 2.558e+013 1.000e+003 4.181e-002 1.289e-004 
3.272e-004 2.866e+007 2.557e+013 1.000e+003 3.960e-002 1.289e-004 
3.274e-004 2.869e+007 2.557e+013 1.000e+003 3.724e-002 1.290e-004 
3.276e-004 2.871e+007 2.557e+013 1.000e+003 4.630e-002 1.290e-004 
3.278e-004 2.874e+007 2.557e+013 1.000e+003 4.182e-002 1.290e-004 
3.280e-004 2.877e+007 2.558e+013 1.000e+003 3.019e-002 1.290e-004 
3.283e-004 2.880e+007 2.558e+013 1.000e+003 2.858e-002 1.291e-004 
3.285e-004 2.883e+007 2.558e+013 1.000e+003 3.641e-002 1.291e-004 
3.287e-004 2.885e+007 2.558e+013 1.000e+003 2.388e-002 1.291e-004 
3.289e-004 2.888e+007 2.558e+013 1.000e+003 3.571e-002 1.292e-004 
3.291e-004 2.890e+007 2.558e+013 1.000e+003 3.703e-002 1.292e-004 
3.293e-004 2.893e+007 2.558e+013 1.000e+003 5.105e-002 1.293e-004 
3.296e-004 2.895e+007 2.558e+013 1.000e+003 2.091e-002 1.293e-004 
3.298e-004 2.897e+007 2.558e+013 1.000e+003 3.888e-002 1.294e-004 
3.300e-004 2.900e+007 2.558e+013 1.000e+003 3.313e-002 1.294e-004 
3.302e-004 2.903e+007 2.558e+013 1.000e+003 3.929e-002 1.294e-004 
3.304e-004 2.905e+007 2.558e+013 1.000e+003 3.782e-002 1.295e-004 
3.307e-004 2.908e+007 2.558e+013 1.000e+003 4.145e-002 1.295e-004 
3.309e-004 2.910e+007 2.558e+013 1.000e+003 3.353e-002 1.296e-004 
3.311e-004 2.912e+007 2.558e+013 1.000e+003 3.280e-002 1.296e-004 
3.313e-004 2.914e+007 2.558e+013 1.000e+003 2.806e-002 1.297e-004 
3.315e-004 2.915e+007 2.558e+013 1.000e+003 3.116e-002 1.299e-004 
3.317e-004 2.915e+007 2.557e+013 1.000e+003 3.510e-002 1.301e-004 
3.319e-004 2.915e+007 2.557e+013 1.000e+003 2.224e-002 1.303e-004 
3.321e-004 2.914e+007 2.557e+013 1.000e+003 2.528e-002 1.306e-004 
3.324e-004 2.914e+007 2.557e+013 1.000e+003 3.090e-002 1.308e-004 
3.326e-004 2.914e+007 2.556e+013 1.000e+003 3.335e-002 1.310e-004 
3.328e-004 2.914e+007 2.556e+013 1.000e+003 3.214e-002 1.313e-004 
3.330e-004 2.914e+007 2.556e+013 1.000e+003 2.304e-002 1.315e-004 
3.332e-004 2.914e+007 2.556e+013 1.000e+003 3.658e-002 1.317e-004 
3.334e-004 2.914e+007 2.556e+013 1.000e+003 3.712e-002 1.319e-004 
3.337e-004 2.914e+007 2.556e+013 1.000e+003 2.289e-002 1.321e-004 
3.339e-004 2.914e+007 2.556e+013 1.000e+003 3.614e-002 1.323e-004 
3.341e-004 2.913e+007 2.556e+013 1.000e+003 2.925e-002 1.326e-004 
3.343e-004 2.912e+007 2.556e+013 1.000e+003 4.152e-002 1.329e-004 
3.345e-004 2.912e+007 2.556e+013 1.000e+003 4.294e-002 1.331e-004 
3.347e-004 2.911e+007 2.556e+013 1.000e+003 3.276e-002 1.334e-004 
3.349e-004 2.910e+007 2.556e+013 1.000e+003 2.213e-002 1.337e-004 
3.352e-004 2.909e+007 2.556e+013 1.000e+003 2.772e-002 1.339e-004 
3.354e-004 2.908e+007 2.556e+013 1.000e+003 3.665e-002 1.342e-004 
3.356e-004 2.907e+007 2.556e+013 1.000e+003 2.046e-002 1.345e-004 
3.358e-004 2.906e+007 2.556e+013 1.000e+003 2.936e-002 1.348e-004 
3.360e-004 2.904e+007 2.556e+013 1.000e+003 3.441e-002 1.351e-004 
3.362e-004 2.903e+007 2.556e+013 1.000e+003 3.177e-002 1.355e-004 
3.365e-004 2.901e+007 2.555e+013 1.000e+003 3.180e-002 1.358e-004 
3.367e-004 2.899e+007 2.555e+013 1.000e+003 3.143e-002 1.362e-004 
3.369e-004 2.897e+007 2.556e+013 1.000e+003 3.274e-002 1.365e-004 
3.371e-004 2.895e+007 2.556e+013 1.000e+003 3.431e-002 1.369e-004 
3.373e-004 2.893e+007 2.556e+013 1.000e+003 2.447e-002 1.372e-004 
3.375e-004 2.891e+007 2.556e+013 1.000e+003 2.783e-002 1.376e-004 
3.378e-004 2.888e+007 2.556e+013 1.000e+003 3.306e-002 1.380e-004 
3.380e-004 2.885e+007 2.556e+013 1.000e+003 2.692e-002 1.384e-004 
3.382e-004 2.882e+007 2.556e+013 1.000e+003 3.758e-002 1.388e-004 
3.384e-004 2.879e+007 2.556e+013 1.000e+003 3.966e-002 1.393e-004 
3.386e-004 2.875e+007 2.557e+013 1.000e+003 4.632e-002 1.397e-004 
3.388e-004 2.872e+007 2.557e+013 1.000e+003 3.482e-002 1.402e-004 
3.390e-004 2.868e+007 2.557e+013 1.000e+003 4.233e-002 1.407e-004 
3.393e-004 2.864e+007 2.557e+013 1.000e+003 3.872e-002 1.412e-004 
3.395e-004 2.860e+007 2.557e+013 1.000e+003 3.930e-002 1.417e-004 
3.397e-004 2.856e+007 2.557e+013 1.000e+003 3.618e-002 1.421e-004 
3.399e-004 2.852e+007 2.558e+013 1.000e+003 3.052e-002 1.426e-004 
3.401e-004 2.849e+007 2.558e+013 1.000e+003 3.635e-002 1.431e-004 
3.403e-004 2.845e+007 2.558e+013 1.000e+003 3.754e-002 1.436e-004 
3.406e-004 2.840e+007 2.558e+013 1.000e+003 2.980e-002 1.441e-004 
3.408e-004 2.836e+007 2.559e+013 1.000e+003 2.644e-002 1.446e-004 
3.410e-004 2.831e+007 2.559e+013 1.000e+003 3.776e-002 1.452e-004 
3.412e-004 2.827e+007 2.559e+013 1.000e+003 4.589e-002 1.457e-004 
3.414e-004 2.822e+007 2.560e+013 1.000e+003 2.294e-002 1.463e-004 
3.417e-004 2.816e+007 2.560e+013 1.000e+003 3.536e-002 1.469e-004 
3.419e-004 2.811e+007 2.560e+013 1.000e+003 3.512e-002 1.475e-004 
3.421e-004 2.805e+007 2.561e+013 1.000e+003 3.344e-002 1.481e-004 
3.423e-004 2.799e+007 2.561e+013 1.000e+003 4.157e-002 1.487e-004 
3.425e-004 2.792e+007 2.562e+013 1.000e+003 4.601e-002 1.494e-004 
3.427e-004 2.785e+007 2.563e+013 1.000e+003 5.045e-002 1.501e-004 
3.429e-004 2.775e+007 2.560e+013 1.000e+003 4.667e-002 1.510e-004 
3.432e-004 2.763e+007 2.560e+013 1.000e+003 3.799e-002 1.521e-004 
3.434e-004 2.750e+007 2.560e+013 1.000e+003 2.930e-002 1.532e-004 
3.436e-004 2.737e+007 2.561e+013 1.000e+003 5.212e-002 1.543e-004 
3.438e-004 2.726e+007 2.561e+013 1.000e+003 5.472e-002 1.553e-004 
3.440e-004 2.714e+007 2.562e+013 1.000e+003 3.708e-002 1.563e-004 
3.442e-004 2.702e+007 2.562e+013 1.000e+003 5.084e-002 1.573e-004 
3.445e-004 2.691e+007 2.563e+013 1.000e+003 5.605e-002 1.584e-004 
3.447e-004 2.679e+007 2.562e+013 1.000e+003 5.800e-002 1.594e-004 
3.449e-004 2.665e+007 2.563e+013 1.000e+003 4.007e-002 1.606e-004 
3.451e-004 2.652e+007 2.563e+013 1.000e+003 5.521e-002 1.617e-004 
3.453e-004 2.641e+007 2.564e+013 1.000e+003 6.039e-002 1.627e-004 
3.456e-004 2.632e+007 2.565e+013 1.000e+003 6.049e-002 1.635e-004 
3.458e-004 2.624e+007 2.566e+013 1.000e+003 3.215e-002 1.643e-004 
3.460e-004 2.617e+007 2.566e+013 1.000e+003 5.259e-002 1.650e-004 
3.462e-004 2.611e+007 2.568e+013 1.000e+003 4.664e-002 1.657e-004 
3.464e-004 2.605e+007 2.568e+013 1.000e+003 2.809e-002 1.663e-004 
3.467e-004 2.599e+007 2.569e+013 1.000e+003 4.068e-002 1.669e-004 
3.469e-004 2.595e+007 2.570e+013 1.000e+003 3.892e-002 1.674e-004 
3.471e-004 2.591e+007 2.571e+013 1.000e+003 4.871e-002 1.679e-004 
3.473e-004 2.587e+007 2.572e+013 1.000e+003 3.061e-002 1.684e-004 
3.475e-004 2.584e+007 2.572e+013 1.000e+003 4.549e-002 1.688e-004 
3.477e-004 2.582e+007 2.573e+013 1.000e+003 4.458e-002 1.692e-004 
3.479e-004 2.579e+007 2.574e+013 1.000e+003 5.135e-002 1.695e-004 
3.482e-004 2.577e+007 2.574e+013 1.000e+003 3.298e-002 1.699e-004 
3.484e-004 2.573e+007 2.573e+013 1.000e+003 3.400e-002 1.704e-004 
3.486e-004 2.558e+007 2.570e+013 1.000e+003 5.142e-002 1.717e-004 
3.488e-004 2.545e+007 2.569e+013 1.000e+003 4.639e-002 1.728e-004 
3.490e-004 2.533e+007 2.568e+013 1.000e+003 5.334e-002 1.738e-004 
3.492e-004 2.521e+007 2.564e+013 1.000e+003 3.448e-002 1.748e-004 
3.495e-004 2.509e+007 2.563e+013 1.000e+003 4.534e-002 1.759e-004 
3.497e-004 2.501e+007 2.558e+013 1.000e+003 5.406e-002 1.767e-004 
3.499e-004 2.495e+007 2.556e+013 1.000e+003 3.595e-002 1.773e-004 
3.501e-004 2.490e+007 2.555e+013 1.000e+003 3.875e-002 1.779e-004 
3.503e-004 2.484e+007 2.553e+013 1.000e+003 5.395e-002 1.785e-004 
3.505e-004 2.479e+007 2.552e+013 1.000e+003 2.641e-002 1.791e-004 
3.507e-004 2.473e+007 2.552e+013 1.000e+003 4.259e-002 1.797e-004 
3.510e-004 2.467e+007 2.551e+013 1.000e+003 4.975e-002 1.803e-004 
3.512e-004 2.460e+007 2.549e+013 1.000e+003 5.190e-002 1.810e-004 
3.514e-004 2.453e+007 2.549e+013 1.000e+003 3.023e-002 1.817e-004 
3.516e-004 2.447e+007 2.549e+013 1.000e+003 2.886e-002 1.824e-004 
3.518e-004 2.441e+007 2.549e+013 1.000e+003 3.674e-002 1.830e-004 
3.520e-004 2.435e+007 2.549e+013 1.000e+003 5.370e-002 1.836e-004 
3.522e-004 2.429e+007 2.549e+013 1.000e+003 2.909e-002 1.842e-004 
3.525e-004 2.424e+007 2.550e+013 1.000e+003 2.940e-002 1.848e-004 
3.527e-004 2.418e+007 2.550e+013 1.000e+003 3.507e-002 1.854e-004 
3.529e-004 2.412e+007 2.550e+013 1.000e+003 4.167e-002 1.860e-004 
3.531e-004 2.407e+007 2.550e+013 1.000e+003 3.143e-002 1.867e-004 
3.533e-004 2.401e+007 2.550e+013 1.000e+003 3.080e-002 1.873e-004 
3.535e-004 2.395e+007 2.551e+013 1.000e+003 3.233e-002 1.879e-004 
3.538e-004 2.389e+007 2.551e+013 1.000e+003 4.267e-002 1.885e-004 
3.540e-004 2.382e+007 2.551e+013 1.000e+003 3.271e-002 1.892e-004 
3.542e-004 2.374e+007 2.552e+013 1.000e+003 4.020e-002 1.900e-004 
3.544e-004 2.366e+007 2.552e+013 1.000e+003 4.497e-002 1.907e-004 
3.546e-004 2.360e+007 2.552e+013 1.000e+003 4.936e-002 1.914e-004 
3.549e-004 2.352e+007 2.552e+013 1.000e+003 4.335e-002 1.922e-004 
3.551e-004 2.346e+007 2.552e+013 1.000e+003 3.109e-002 1.928e-004 
3.553e-004 2.341e+007 2.552e+013 1.000e+003 3.639e-002 1.934e-004 
3.555e-004 2.337e+007 2.552e+013 1.000e+003 4.352e-002 1.939e-004 
3.557e-004 2.333e+007 2.552e+013 1.000e+003 3.844e-002 1.944e-004 
3.559e-004 2.330e+007 2.552e+013 1.000e+003 3.222e-002 1.948e-004 
3.561e-004 2.327e+007 2.552e+013 1.000e+003 3.852e-002 1.952e-004 
3.564e-004 2.325e+007 2.552e+013 1.000e+003 4.289e-002 1.956e-004 
3.566e-004 2.323e+007 2.552e+013 1.000e+003 2.693e-002 1.959e-004 
3.568e-004 2.321e+007 2.552e+013 1.000e+003 2.564e-002 1.962e-004 
3.570e-004 2.320e+007 2.552e+013 1.000e+003 3.357e-002 1.965e-004 
3.572e-004 2.320e+007 2.552e+013 1.000e+003 4.072e-002 1.968e-004 
3.574e-004 2.319e+007 2.552e+013 1.000e+003 3.487e-002 1.970e-004 
3.576e-004 2.317e+007 2.552e+013 1.000e+003 3.992e-002 1.974e-004 
3.578e-004 2.313e+007 2.552e+013 1.000e+003 4.518e-002 1.979e-004 
3.581e-004 2.308e+007 2.552e+013 1.000e+003 3.946e-002 1.984e-004 
3.583e-004 2.307e+007 2.552e+013 1.000e+003 3.160e-002 1.987e-004 
3.585e-004 2.306e+007 2.551e+013 1.000e+003 3.347e-002 1.990e-004 
3.587e-004 2.306e+007 2.551e+013 1.000e+003 4.175e-002 1.992e-004 
3.589e-004 2.308e+007 2.551e+013 1.000e+003 3.207e-002 1.993e-004 
3.591e-004 2.309e+007 2.550e+013 1.000e+003 3.093e-002 1.994e-004 
3.593e-004 2.311e+007 2.550e+013 1.000e+003 3.170e-002 1.995e-004 
3.596e-004 2.312e+007 2.550e+013 1.000e+003 4.032e-002 1.996e-004 
3.598e-004 2.310e+007 2.547e+013 1.000e+003 4.228e-002 2.000e-004 
3.600e-004 2.308e+007 2.547e+013 1.000e+003 3.076e-002 2.003e-004 
3.602e-004 2.308e+007 2.547e+013 1.000e+003 3.755e-002 2.006e-004 
3.604e-004 2.309e+007 2.547e+013 1.000e+003 3.989e-002 2.007e-004 
3.606e-004 2.309e+007 2.546e+013 1.000e+003 4.038e-002 2.009e-004 
3.608e-004 2.310e+007 2.545e+013 1.000e+003 3.808e-002 2.011e-004 
3.611e-004 2.310e+007 2.546e+013 1.000e+003 4.002e-002 2.013e-004 
3.613e-004 2.311e+007 2.546e+013 1.000e+003 3.966e-002 2.014e-004 
3.615e-004 2.312e+007 2.546e+013 1.000e+003 3.163e-002 2.016e-004 
3.617e-004 2.313e+007 2.546e+013 1.000e+003 3.553e-002 2.017e-004 
3.619e-004 2.314e+007 2.546e+013 1.000e+003 4.088e-002 2.019e-004 
3.621e-004 2.315e+007 2.546e+013 1.000e+003 3.391e-002 2.020e-004 
3.623e-004 2.317e+007 2.546e+013 1.000e+003 3.127e-002 2.021e-004 
3.626e-004 2.318e+007 2.546e+013 1.000e+003 3.267e-002 2.022e-004 
3.628e-004 2.319e+007 2.546e+013 1.000e+003 2.964e-002 2.023e-004 
3.630e-004 2.321e+007 2.546e+013 1.000e+003 3.375e-002 2.025e-004 
3.632e-004 2.322e+007 2.546e+013 1.000e+003 3.574e-002 2.026e-004 
3.634e-004 2.324e+007 2.546e+013 1.000e+003 3.698e-002 2.027e-004 
3.636e-004 2.326e+007 2.546e+013 1.000e+003 4.073e-002 2.028e-004 
3.638e-004 2.327e+007 2.546e+013 1.000e+003 3.718e-002 2.029e-004 
3.641e-004 2.329e+007 2.546e+013 1.000e+003 3.598e-002 2.030e-004 
3.643e-004 2.331e+007 2.546e+013 1.000e+003 2.774e-002 2.031e-004 
3.645e-004 2.332e+007 2.546e+013 1.000e+003 4.643e-002 2.031e-004 
3.647e-004 2.334e+007 2.546e+013 1.000e+003 4.568e-002 2.032e-004 
3.649e-004 2.336e+007 2.546e+013 1.000e+003 4.055e-002 2.033e-004 
3.651e-004 2.338e+007 2.546e+013 1.000e+003 2.407e-002 2.034e-004 
3.653e-004 2.340e+007 2.546e+013 1.000e+003 3.540e-002 2.035e-004 
3.655e-004 2.342e+007 2.546e+013 1.000e+003 4.337e-002 2.036e-004 
3.657e-004 2.344e+007 2.546e+013 1.000e+003 2.995e-002 2.036e-004 
3.660e-004 2.346e+007 2.546e+013 1.000e+003 2.924e-002 2.037e-004 
3.662e-004 2.348e+007 2.546e+013 1.000e+003 3.664e-002 2.038e-004 
3.664e-004 2.350e+007 2.546e+013 1.000e+003 3.875e-002 2.038e-004 
3.666e-004 2.352e+007 2.546e+013 1.000e+003 3.090e-002 2.039e-004 
3.668e-004 2.354e+007 2.546e+013 1.000e+003 3.257e-002 2.040e-004 
3.670e-004 2.357e+007 2.546e+013 1.000e+003 4.463e-002 2.040e-004 
3.672e-004 2.359e+007 2.546e+013 1.000e+003 3.287e-002 2.041e-004 
3.674e-004 2.361e+007 2.546e+013 1.000e+003 3.156e-002 2.041e-004 
3.677e-004 2.363e+007 2.546e+013 1.000e+003 3.115e-002 2.042e-004 
3.679e-004 2.366e+007 2.545e+013 1.000e+003 4.048e-002 2.043e-004 
3.681e-004 2.368e+007 2.545e+013 1.000e+003 2.538e-002 2.043e-004 
3.683e-004 2.370e+007 2.545e+013 1.000e+003 2.847e-002 2.044e-004 
3.685e-004 2.372e+007 2.545e+013 1.000e+003 3.315e-002 2.044e-004 
3.687e-004 2.375e+007 2.545e+013 1.000e+003 4.194e-002 2.045e-004 
3.689e-004 2.377e+007 2.545e+013 1.000e+003 4.310e-002 2.045e-004 
3.691e-004 2.379e+007 2.545e+013 1.000e+003 3.178e-002 2.046e-004 
3.693e-004 2.382e+007 2.545e+013 1.000e+003 4.007e-002 2.046e-004 
3.696e-004 2.384e+007 2.545e+013 1.000e+003 3.838e-002 2.047e-004 
3.698e-004 2.386e+007 2.545e+013 1.000e+003 4.295e-002 2.047e-004 
3.700e-004 2.389e+007 2.545e+013 1.000e+003 3.511e-002 2.048e-004 
3.702e-004 2.391e+007 2.545e+013 1.000e+003 3.996e-002 2.048e-004 
3.704e-004 2.393e+007 2.545e+013 1.000e+003 4.168e-002 2.049e-004 
3.706e-004 2.395e+007 2.545e+013 1.000e+003 2.999e-002 2.049e-004 
3.708e-004 2.398e+007 2.545e+013 1.000e+003 3.485e-002 2.050e-004 
3.710e-004 2.400e+007 2.545e+013 1.000e+003 3.162e-002 2.050e-004 
3.712e-004 2.402e+007 2.545e+013 1.000e+003 4.309e-002 2.051e-004 
3.715e-004 2.404e+007 2.545e+013 1.000e+003 3.293e-002 2.052e-004 
3.717e-004 2.406e+007 2.545e+013 1.000e+003 3.705e-002 2.052e-004 
3.719e-004 2.408e+007 2.545e+013 1.000e+003 3.453e-002 2.053e-004 
3.721e-004 2.411e+007 2.545e+013 1.000e+003 4.486e-002 2.054e-004 
3.723e-004 2.413e+007 2.545e+013 1.000e+003 3.840e-002 2.054e-004 
3.725e-004 2.415e+007 2.545e+013 1.000e+003 3.020e-002 2.054e-004 
3.727e-004 2.418e+007 2.545e+013 1.000e+003 4.328e-002 2.055e-004 
3.729e-004 2.420e+007 2.545e+013 1.000e+003 4.325e-002 2.055e-004 
3.731e-004 2.423e+007 2.545e+013 1.000e+003 3.839e-002 2.056e-004 
3.734e-004 2.425e+007 2.545e+013 1.000e+003 2.332e-002 2.056e-004 
3.736e-004 2.428e+007 2.545e+013 1.000e+003 3.385e-002 2.057e-004 
3.738e-004 2.430e+007 2.545e+013 1.000e+003 4.024e-002 2.057e-004 
3.740e-004 2.432e+007 2.545e+013 1.000e+003 2.827e-002 2.057e-004 
3.742e-004 2.434e+007 2.545e+013 1.000e+003 3.582e-002 2.058e-004 
3.744e-004 2.437e+007 2.545e+013 1.000e+003 3.411e-002 2.059e-004 
3.746e-004 2.439e+007 2.545e+013 1.000e+003 4.138e-002 2.059e-004 
3.748e-004 2.442e+007 2.545e+013 1.000e+003 3.966e-002 2.059e-004 
3.750e-004 2.444e+007 2.545e+013 1.000e+003 3.024e-002 2.060e-004 
3.752e-004 2.447e+007 2.545e+013 1.000e+003 3.802e-002 2.060e-004 
3.755e-004 2.449e+007 2.545e+013 1.000e+003 3.616e-002 2.061e-004 
3.757e-004 2.452e+007 2.545e+013 1.000e+003 3.280e-002 2.061e-004 
3.759e-004 2.454e+007 2.545e+013 1.000e+003 3.272e-002 2.061e-004 
3.761e-004 2.456e+007 2.545e+013 1.000e+003 3.822e-002 2.062e-004 
3.763e-004 2.458e+007 2.545e+013 1.000e+003 2.500e-002 2.062e-004 
3.765e-004 2.461e+007 2.545e+013 1.000e+003 2.763e-002 2.063e-004 
3.767e-004 2.463e+007 2.545e+013 1.000e+003 3.255e-002 2.063e-004 
3.769e-004 2.466e+007 2.545e+013 1.000e+003 4.038e-002 2.064e-004 
3.771e-004 2.468e+007 2.545e+013 1.000e+003 2.694e-002 2.064e-004 
3.773e-004 2.471e+007 2.545e+013 1.000e+003 2.891e-002 2.064e-004 
3.775e-004 2.473e+007 2.545e+013 1.000e+003 3.530e-002 2.065e-004 
3.777e-004 2.476e+007 2.545e+013 1.000e+003 3.728e-002 2.065e-004 
3.780e-004 2.478e+007 2.545e+013 1.000e+003 2.964e-002 2.065e-004 
3.782e-004 2.481e+007 2.545e+013 1.000e+003 3.322e-002 2.066e-004 
3.784e-004 2.483e+007 2.545e+013 1.000e+003 4.228e-002 2.066e-004 
3.786e-004 2.486e+007 2.545e+013 1.000e+003 4.230e-002 2.067e-004 
3.788e-004 2.488e+007 2.545e+013 1.000e+003 3.116e-002 2.067e-004 
3.790e-004 2.491e+007 2.545e+013 1.000e+003 3.756e-002 2.067e-004 
3.792e-004 2.493e+007 2.545e+013 1.000e+003 2.949e-002 2.067e-004 
3.794e-004 2.496e+007 2.545e+013 1.000e+003 5.181e-002 2.068e-004 
3.796e-004 2.498e+007 2.545e+013 1.000e+003 2.921e-002 2.068e-004 
3.799e-004 2.501e+007 2.545e+013 1.000e+003 3.714e-002 2.069e-004 
3.801e-004 2.503e+007 2.545e+013 1.000e+003 3.240e-002 2.069e-004 
3.803e-004 2.506e+007 2.545e+013 1.000e+003 5.888e-002 2.070e-004 
3.805e-004 2.508e+007 2.545e+013 1.000e+003 2.966e-002 2.070e-004 
3.807e-004 2.511e+007 2.545e+013 1.000e+003 3.623e-002 2.071e-004 
3.809e-004 2.513e+007 2.545e+013 1.000e+003 4.336e-002 2.071e-004 
3.811e-004 2.515e+007 2.545e+013 1.000e+003 4.880e-002 2.071e-004 
3.813e-004 2.518e+007 2.545e+013 1.000e+003 3.567e-002 2.072e-004 
3.816e-004 2.520e+007 2.545e+013 1.000e+003 2.545e-002 2.072e-004 
3.818e-004 2.523e+007 2.545e+013 1.000e+003 3.163e-002 2.073e-004 
3.820e-004 2.525e+007 2.545e+013 1.000e+003 4.081e-002 2.073e-004 
3.822e-004 2.528e+007 2.545e+013 1.000e+003 2.494e-002 2.074e-004 
3.824e-004 2.530e+007 2.545e+013 1.000e+003 3.748e-002 2.074e-004 
3.826e-004 2.533e+007 2.545e+013 1.000e+003 3.392e-002 2.075e-004 
3.828e-004 2.535e+007 2.545e+013 1.000e+003 4.644e-002 2.075e-004 
3.830e-004 2.538e+007 2.545e+013 1.000e+003 2.588e-002 2.075e-004 
3.833e-004 2.540e+007 2.545e+013 1.000e+003 3.760e-002 2.076e-004 
3.835e-004 2.543e+007 2.545e+013 1.000e+003 3.550e-002 2.076e-004 
3.837e-004 2.545e+007 2.545e+013 1.000e+003 4.310e-002 2.077e-004 
3.839e-004 2.547e+007 2.545e+013 1.000e+003 3.239e-002 2.077e-004 
3.841e-004 2.550e+007 2.545e+013 1.000e+003 3.255e-002 2.078e-004 
3.843e-004 2.552e+007 2.545e+013 1.000e+003 4.458e-002 2.078e-004 
3.845e-004 2.555e+007 2.545e+013 1.000e+003 3.624e-002 2.078e-004 
3.847e-004 2.557e+007 2.545e+013 1.000e+003 3.123e-002 2.079e-004 
3.850e-004 2.559e+007 2.545e+013 1.000e+003 3.304e-002 2.079e-004 
3.852e-004 2.562e+007 2.545e+013 1.000e+003 4.177e-002 2.080e-004 
3.854e-004 2.564e+007 2.545e+013 1.000e+003 3.546e-002 2.080e-004 
3.856e-004 2.567e+007 2.545e+013 1.000e+003 3.232e-002 2.081e-004 
3.858e-004 2.569e+007 2.545e+013 1.000e+003 3.680e-002 2.081e-004 
3.860e-004 2.571e+007 2.545e+013 1.000e+003 4.778e-002 2.082e-004 
3.862e-004 2.574e+007 2.545e+013 1.000e+003 2.340e-002 2.082e-004 
3.865e-004 2.576e+007 2.545e+013 1.000e+003 3.076e-002 2.083e-004 
3.867e-004 2.579e+007 2.545e+013 1.000e+003 3.780e-002 2.083e-004 
3.869e-004 2.581e+007 2.545e+013 1.000e+003 4.450e-002 2.084e-004 
3.871e-004 2.584e+007 2.545e+013 1.000e+003 3.483e-002 2.084e-004 
3.873e-004 2.586e+007 2.545e+013 1.000e+003 3.462e-002 2.084e-004 
3.875e-004 2.588e+007 2.545e+013 1.000e+003 3.814e-002 2.085e-004 
3.877e-004 2.591e+007 2.545e+013 1.000e+003 3.507e-002 2.085e-004 
3.879e-004 2.593e+007 2.545e+013 1.000e+003 2.912e-002 2.086e-004 
3.882e-004 2.595e+007 2.545e+013 1.000e+003 3.123e-002 2.087e-004 
3.884e-004 2.596e+007 2.545e+013 1.000e+003 2.942e-002 2.088e-004 
3.886e-004 2.598e+007 2.545e+013 1.000e+003 3.960e-002 2.089e-004 
3.888e-004 2.599e+007 2.545e+013 1.000e+003 3.046e-002 2.091e-004 
3.890e-004 2.600e+007 2.545e+013 1.000e+003 3.590e-002 2.092e-004 
3.892e-004 2.601e+007 2.545e+013 1.000e+003 2.765e-002 2.093e-004 
3.894e-004 2.602e+007 2.545e+013 1.000e+003 3.971e-002 2.095e-004 
3.896e-004 2.603e+007 2.545e+013 1.000e+003 3.254e-002 2.096e-004 
3.899e-004 2.604e+007 2.545e+013 1.000e+003 3.483e-002 2.098e-004 
3.901e-004 2.605e+007 2.545e+013 1.000e+003 3.257e-002 2.099e-004 
3.903e-004 2.605e+007 2.545e+013 1.000e+003 3.864e-002 2.101e-004 
3.905e-004 2.606e+007 2.545e+013 1.000e+003 4.010e-002 2.103e-004 
3.907e-004 2.607e+007 2.545e+013 1.000e+003 2.765e-002 2.104e-004 
3.909e-004 2.607e+007 2.545e+013 1.000e+003 3.362e-002 2.106e-004 
3.911e-004 2.607e+007 2.545e+013 1.000e+003 4.089e-002 2.108e-004 
3.914e-004 2.608e+007 2.545e+013 1.000e+003 3.814e-002 2.110e-004 
3.916e-004 2.608e+007 2.545e+013 1.000e+003 2.770e-002 2.112e-004 
3.918e-004 2.608e+007 2.546e+013 1.000e+003 4.524e-002 2.114e-004 
3.920e-004 2.607e+007 2.546e+013 1.000e+003 4.159e-002 2.117e-004 
3.922e-004 2.605e+007 2.546e+013 1.000e+003 2.576e-002 2.120e-004 
3.924e-004 2.604e+007 2.547e+013 1.000e+003 2.518e-002 2.123e-004 
3.926e-004 2.603e+007 2.547e+013 1.000e+003 3.339e-002 2.126e-004 
3.928e-004 2.603e+007 2.547e+013 1.000e+003 4.049e-002 2.128e-004 
3.931e-004 2.603e+007 2.547e+013 1.000e+003 3.092e-002 2.130e-004 
3.933e-004 2.604e+007 2.547e+013 1.000e+003 3.732e-002 2.132e-004 
3.935e-004 2.605e+007 2.547e+013 1.000e+003 4.063e-002 2.133e-004 
3.937e-004 2.607e+007 2.547e+013 1.000e+003 3.093e-002 2.134e-004 
3.939e-004 2.608e+007 2.547e+013 1.000e+003 2.890e-002 2.135e-004 
3.941e-004 2.610e+007 2.547e+013 1.000e+003 2.987e-002 2.136e-004 
3.943e-004 2.612e+007 2.547e+013 1.000e+003 4.251e-002 2.137e-004 
3.945e-004 2.614e+007 2.547e+013 1.000e+003 2.943e-002 2.137e-004 
3.947e-004 2.616e+007 2.547e+013 1.000e+003 2.580e-002 2.138e-004 
3.950e-004 2.619e+007 2.547e+013 1.000e+003 3.155e-002 2.138e-004 
3.952e-004 2.621e+007 2.547e+013 1.000e+003 4.247e-002 2.139e-004 
3.954e-004 2.623e+007 2.547e+013 1.000e+003 4.473e-002 2.139e-004 
3.956e-004 2.626e+007 2.547e+013 1.000e+003 3.159e-002 2.140e-004 
3.958e-004 2.628e+007 2.547e+013 1.000e+003 3.864e-002 2.140e-004 
3.960e-004 2.631e+007 2.547e+013 1.000e+003 4.546e-002 2.140e-004 
3.962e-004 2.634e+007 2.547e+013 1.000e+003 3.484e-002 2.141e-004 
3.965e-004 2.637e+007 2.547e+013 1.000e+003 3.928e-002 2.141e-004 
3.967e-004 2.639e+007 2.547e+013 1.000e+003 3.991e-002 2.141e-004 
3.969e-004 2.642e+007 2.547e+013 1.000e+003 3.608e-002 2.142e-004 
3.971e-004 2.644e+007 2.547e+013 1.000e+003 2.806e-002 2.142e-004 
3.973e-004 2.646e+007 2.547e+013 1.000e+003 3.146e-002 2.143e-004 
3.975e-004 2.649e+007 2.547e+013 1.000e+003 3.723e-002 2.143e-004 
3.977e-004 2.651e+007 2.547e+013 1.000e+003 4.006e-002 2.143e-004 
3.979e-004 2.654e+007 2.547e+013 1.000e+003 2.668e-002 2.144e-004 
3.982e-004 2.656e+007 2.547e+013 1.000e+003 3.153e-002 2.144e-004 
3.984e-004 2.659e+007 2.547e+013 1.000e+003 2.857e-002 2.145e-004 
3.986e-004 2.661e+007 2.547e+013 1.000e+003 3.107e-002 2.145e-004 
3.988e-004 2.663e+007 2.547e+013 1.000e+003 3.505e-002 2.146e-004 
3.990e-004 2.666e+007 2.546e+013 1.000e+003 3.524e-002 2.146e-004 
3.992e-004 2.668e+007 2.546e+013 1.000e+003 3.899e-002 2.147e-004 
3.994e-004 2.671e+007 2.546e+013 1.000e+003 3.661e-002 2.147e-004 
3.996e-004 2.673e+007 2.547e+013 1.000e+003 3.388e-002 2.147e-004 
3.998e-004 2.676e+007 2.547e+013 1.000e+003 2.653e-002 2.147e-004 
4.001e-004 2.679e+007 2.547e+013 1.000e+003 3.382e-002 2.148e-004 
4.003e-004 2.681e+007 2.547e+013 1.000e+003 4.421e-002 2.148e-004 
4.005e-004 2.684e+007 2.546e+013 1.000e+003 4.186e-002 2.148e-004 
4.007e-004 2.687e+007 2.547e+013 1.000e+003 2.121e-002 2.149e-004 
4.009e-004 2.689e+007 2.547e+013 1.000e+003 3.064e-002 2.149e-004 
4.011e-004 2.692e+007 2.547e+013 1.000e+003 4.781e-002 2.149e-004 
4.013e-004 2.694e+007 2.547e+013 1.000e+003 3.013e-002 2.150e-004 
4.015e-004 2.697e+007 2.547e+013 1.000e+003 4.074e-002 2.150e-004 
4.017e-004 2.699e+007 2.547e+013 1.000e+003 3.820e-002 2.151e-004 
4.019e-004 2.701e+007 2.547e+013 1.000e+003 3.236e-002 2.151e-004 
4.022e-004 2.704e+007 2.547e+013 1.000e+003 2.803e-002 2.151e-004 
4.024e-004 2.706e+007 2.546e+013 1.000e+003 2.872e-002 2.152e-004 
4.026e-004 2.709e+007 2.547e+013 1.000e+003 3.844e-002 2.152e-004 
4.028e-004 2.711e+007 2.547e+013 1.000e+003 3.065e-002 2.153e-004 
4.030e-004 2.714e+007 2.547e+013 1.000e+003 2.818e-002 2.153e-004 
4.032e-004 2.716e+007 2.547e+013 1.000e+003 3.029e-002 2.153e-004 
4.034e-004 2.719e+007 2.547e+013 1.000e+003 4.256e-002 2.154e-004 
4.036e-004 2.721e+007 2.547e+013 1.000e+003 2.673e-002 2.154e-004 
4.038e-004 2.724e+007 2.547e+013 1.000e+003 3.031e-002 2.154e-004 
4.040e-004 2.726e+007 2.547e+013 1.000e+003 3.729e-002 2.155e-004 
4.043e-004 2.729e+007 2.547e+013 1.000e+003 4.430e-002 2.155e-004 
4.045e-004 2.731e+007 2.547e+013 1.000e+003 3.215e-002 2.156e-004 
4.047e-004 2.734e+007 2.547e+013 1.000e+003 3.711e-002 2.156e-004 
4.049e-004 2.736e+007 2.547e+013 1.000e+003 4.200e-002 2.156e-004 
4.051e-004 2.738e+007 2.547e+013 1.000e+003 4.362e-002 2.157e-004 
4.053e-004 2.741e+007 2.547e+013 1.000e+003 3.359e-002 2.157e-004 
4.055e-004 2.743e+007 2.547e+013 1.000e+003 3.776e-002 2.158e-004 
4.057e-004 2.746e+007 2.547e+013 1.000e+003 4.503e-002 2.158e-004 
4.059e-004 2.748e+007 2.547e+013 1.000e+003 4.803e-002 2.159e-004 
4.061e-004 2.750e+007 2.547e+013 1.000e+003 3.002e-002 2.159e-004 
4.063e-004 2.753e+007 2.546e+013 1.000e+003 3.641e-002 2.160e-004 
4.066e-004 2.755e+007 2.546e+013 1.000e+003 3.444e-002 2.160e-004 
4.068e-004 2.757e+007 2.546e+013 1.000e+003 3.670e-002 2.161e-004 
4.070e-004 2.759e+007 2.546e+013 1.000e+003 3.576e-002 2.161e-004 
4.072e-004 2.762e+007 2.546e+013 1.000e+003 4.248e-002 2.162e-004 
4.074e-004 2.764e+007 2.546e+013 1.000e+003 3.688e-002 2.162e-004 
4.076e-004 2.766e+007 2.546e+013 1.000e+003 5.623e-002 2.163e-004 
4.078e-004 2.768e+007 2.546e+013 1.000e+003 4.065e-002 2.163e-004 
4.080e-004 2.771e+007 2.546e+013 1.000e+003 3.237e-002 2.164e-004 
4.082e-004 2.773e+007 2.546e+013 1.000e+003 3.793e-002 2.164e-004 
4.084e-004 2.776e+007 2.546e+013 1.000e+003 5.506e-002 2.165e-004 
4.087e-004 2.778e+007 2.546e+013 1.000e+003 4.304e-002 2.165e-004 
4.089e-004 2.781e+007 2.546e+013 1.000e+003 4.151e-002 2.165e-004 
4.091e-004 2.783e+007 2.546e+013 1.000e+003 3.468e-002 2.166e-004 
4.093e-004 2.785e+007 2.546e+013 1.000e+003 4.819e-002 2.166e-004 
4.095e-004 2.788e+007 2.547e+013 1.000e+003 3.111e-002 2.167e-004 
4.097e-004 2.790e+007 2.547e+013 1.000e+003 2.570e-002 2.167e-004 
4.099e-004 2.792e+007 2.547e+013 1.000e+003 3.532e-002 2.168e-004 
4.101e-004 2.795e+007 2.547e+013 1.000e+003 3.320e-002 2.168e-004 
4.103e-004 2.797e+007 2.547e+013 1.000e+003 5.079e-002 2.169e-004 
4.105e-004 2.800e+007 2.547e+013 1.000e+003 4.941e-002 2.169e-004 
4.107e-004 2.802e+007 2.547e+013 1.000e+003 4.784e-002 2.169e-004 
4.110e-004 2.804e+007 2.547e+013 1.000e+003 4.239e-002 2.170e-004 
4.112e-004 2.806e+007 2.547e+013 1.000e+003 4.576e-002 2.171e-004 
4.114e-004 2.809e+007 2.547e+013 1.000e+003 3.114e-002 2.171e-004 
4.116e-004 2.811e+007 2.546e+013 1.000e+003 4.537e-002 2.172e-004 
4.118e-004 2.813e+007 2.546e+013 1.000e+003 5.012e-002 2.172e-004 
4.120e-004 2.815e+007 2.546e+013 1.000e+003 3.482e-002 2.173e-004 
4.122e-004 2.817e+007 2.546e+013 1.000e+003 3.473e-002 2.174e-004 
4.124e-004 2.820e+007 2.546e+013 1.000e+003 4.850e-002 2.174e-004 
4.127e-004 2.822e+007 2.546e+013 1.000e+003 5.211e-002 2.174e-004 
4.129e-004 2.825e+007 2.546e+013 1.000e+003 3.050e-002 2.175e-004 
4.131e-004 2.827e+007 2.546e+013 1.000e+003 3.780e-002 2.175e-004 
4.133e-004 2.829e+007 2.546e+013 1.000e+003 5.318e-002 2.176e-004 
4.135e-004 2.832e+007 2.546e+013 1.000e+003 3.107e-002 2.176e-004 
4.137e-004 2.834e+007 2.546e+013 1.000e+003 3.758e-002 2.177e-004 
4.139e-004 2.836e+007 2.546e+013 1.000e+003 4.394e-002 2.177e-004 
4.141e-004 2.839e+007 2.546e+013 1.000e+003 4.462e-002 2.178e-004 
4.144e-004 2.841e+007 2.546e+013 1.000e+003 3.316e-002 2.178e-004 
4.146e-004 2.844e+007 2.546e+013 1.000e+003 3.953e-002 2.179e-004 
4.148e-004 2.847e+007 2.546e+013 1.000e+003 4.569e-002 2.179e-004 
4.150e-004 2.850e+007 2.546e+013 1.000e+003 4.540e-002 2.179e-004 
4.152e-004 2.852e+007 2.546e+013 1.000e+003 3.231e-002 2.179e-004 
4.154e-004 2.855e+007 2.546e+013 1.000e+003 3.947e-002 2.180e-004 
4.156e-004 2.857e+007 2.546e+013 1.000e+003 3.482e-002 2.180e-004 
4.158e-004 2.859e+007 2.546e+013 1.000e+003 5.603e-002 2.181e-004 
4.160e-004 2.862e+007 2.546e+013 1.000e+003 3.791e-002 2.181e-004 
4.163e-004 2.863e+007 2.545e+013 1.000e+003 4.149e-002 2.182e-004 
4.165e-004 2.864e+007 2.545e+013 1.000e+003 3.753e-002 2.184e-004 
4.167e-004 2.866e+007 2.545e+013 1.000e+003 4.833e-002 2.185e-004 
4.169e-004 2.868e+007 2.545e+013 1.000e+003 3.768e-002 2.186e-004 
4.171e-004 2.870e+007 2.545e+013 1.000e+003 3.394e-002 2.186e-004 
4.173e-004 2.872e+007 2.545e+013 1.000e+003 4.841e-002 2.187e-004 
4.175e-004 2.874e+007 2.545e+013 1.000e+003 4.564e-002 2.187e-004 
4.177e-004 2.876e+007 2.545e+013 1.000e+003 3.803e-002 2.188e-004 
4.180e-004 2.879e+007 2.545e+013 1.000e+003 2.785e-002 2.189e-004 
4.182e-004 2.881e+007 2.546e+013 1.000e+003 3.932e-002 2.189e-004 
4.184e-004 2.883e+007 2.546e+013 1.000e+003 4.700e-002 2.190e-004 
4.186e-004 2.885e+007 2.545e+013 1.000e+003 2.811e-002 2.190e-004 
4.188e-004 2.887e+007 2.546e+013 1.000e+003 2.632e-002 2.191e-004 
4.190e-004 2.889e+007 2.546e+013 1.000e+003 3.508e-002 2.192e-004 
4.192e-004 2.891e+007 2.546e+013 1.000e+003 4.812e-002 2.192e-004 
4.194e-004 2.894e+007 2.546e+013 1.000e+003 2.828e-002 2.193e-004 
4.196e-004 2.896e+007 2.546e+013 1.000e+003 3.733e-002 2.193e-004 
4.199e-004 2.898e+007 2.546e+013 1.000e+003 4.566e-002 2.194e-004 
4.201e-004 2.900e+007 2.546e+013 1.000e+003 2.854e-002 2.195e-004 
4.203e-004 2.902e+007 2.546e+013 1.000e+003 4.799e-002 2.196e-004 
4.205e-004 2.904e+007 2.546e+013 1.000e+003 3.476e-002 2.196e-004 
4.207e-004 2.906e+007 2.546e+013 1.000e+003 4.405e-002 2.197e-004 
4.209e-004 2.908e+007 2.546e+013 1.000e+003 3.318e-002 2.198e-004 
4.211e-004 2.910e+007 2.546e+013 1.000e+003 2.986e-002 2.199e-004 
4.214e-004 2.912e+007 2.546e+013 1.000e+003 3.145e-002 2.200e-004 
4.216e-004 2.914e+007 2.546e+013 1.000e+003 4.695e-002 2.201e-004 
4.218e-004 2.915e+007 2.546e+013 1.000e+003 4.957e-002 2.201e-004 
4.220e-004 2.917e+007 2.546e+013 1.000e+003 2.594e-002 2.202e-004 
4.222e-004 2.919e+007 2.546e+013 1.000e+003 3.154e-002 2.203e-004 
4.224e-004 2.921e+007 2.546e+013 1.000e+003 4.486e-002 2.204e-004 
4.226e-004 2.922e+007 2.546e+013 1.000e+003 2.252e-002 2.205e-004 
4.229e-004 2.924e+007 2.546e+013 1.000e+003 2.856e-002 2.206e-004 
4.231e-004 2.925e+007 2.546e+013 1.000e+003 3.484e-002 2.207e-004 
4.233e-004 2.927e+007 2.546e+013 1.000e+003 4.910e-002 2.209e-004 
4.235e-004 2.928e+007 2.546e+013 1.000e+003 2.786e-002 2.210e-004 
4.237e-004 2.930e+007 2.546e+013 1.000e+003 3.293e-002 2.211e-004 
4.239e-004 2.931e+007 2.546e+013 1.000e+003 3.957e-002 2.212e-004 
4.241e-004 2.932e+007 2.547e+013 1.000e+003 3.854e-002 2.213e-004 
4.244e-004 2.933e+007 2.547e+013 1.000e+003 2.821e-002 2.215e-004 
4.246e-004 2.935e+007 2.547e+013 1.000e+003 3.526e-002 2.216e-004 
4.248e-004 2.936e+007 2.547e+013 1.000e+003 4.057e-002 2.217e-004 
4.250e-004 2.938e+007 2.547e+013 1.000e+003 5.075e-002 2.218e-004 
4.252e-004 2.940e+007 2.547e+013 1.000e+003 2.895e-002 2.219e-004 
4.254e-004 2.942e+007 2.547e+013 1.000e+003 3.680e-002 2.220e-004 
4.256e-004 2.943e+007 2.548e+013 1.000e+003 3.253e-002 2.221e-004 
4.259e-004 2.945e+007 2.548e+013 1.000e+003 3.518e-002 2.221e-004 
4.261e-004 2.948e+007 2.548e+013 1.000e+003 3.403e-002 2.222e-004 
4.263e-004 2.950e+007 2.548e+013 1.000e+003 4.030e-002 2.222e-004 
4.265e-004 2.952e+007 2.548e+013 1.000e+003 3.557e-002 2.223e-004 
4.267e-004 2.955e+007 2.548e+013 1.000e+003 4.419e-002 2.223e-004 
4.269e-004 2.957e+007 2.548e+013 1.000e+003 4.001e-002 2.224e-004 
4.271e-004 2.959e+007 2.548e+013 1.000e+003 2.712e-002 2.224e-004 
4.274e-004 2.962e+007 2.548e+013 1.000e+003 3.829e-002 2.225e-004 
4.276e-004 2.964e+007 2.548e+013 1.000e+003 5.092e-002 2.225e-004 
4.278e-004 2.967e+007 2.548e+013 1.000e+003 3.933e-002 2.226e-004 
4.280e-004 2.969e+007 2.548e+013 1.000e+003 4.281e-002 2.227e-004 
4.282e-004 2.971e+007 2.548e+013 1.000e+003 4.030e-002 2.227e-004 
4.284e-004 2.973e+007 2.548e+013 1.000e+003 4.959e-002 2.228e-004 
4.286e-004 2.975e+007 2.548e+013 1.000e+003 3.218e-002 2.228e-004 
4.288e-004 2.978e+007 2.548e+013 1.000e+003 2.806e-002 2.229e-004 
4.291e-004 2.980e+007 2.549e+013 1.000e+003 3.918e-002 2.230e-004 
4.293e-004 2.982e+007 2.549e+013 1.000e+003 5.369e-002 2.230e-004 
4.295e-004 2.984e+007 2.549e+013 1.000e+003 3.104e-002 2.231e-004 
4.297e-004 2.986e+007 2.549e+013 1.000e+003 3.275e-002 2.231e-004 
4.299e-004 2.988e+007 2.549e+013 1.000e+003 4.876e-002 2.232e-004 
4.301e-004 2.990e+007 2.549e+013 1.000e+003 3.628e-002 2.233e-004 
4.303e-004 2.992e+007 2.549e+013 1.000e+003 3.560e-002 2.234e-004 
4.306e-004 2.994e+007 2.549e+013 1.000e+003 3.820e-002 2.234e-004 
4.308e-004 2.997e+007 2.549e+013 1.000e+003 4.784e-002 2.235e-004 
4.310e-004 2.999e+007 2.549e+013 1.000e+003 2.768e-002 2.236e-004 
4.312e-004 3.001e+007 2.549e+013 1.000e+003 3.169e-002 2.236e-004 
4.314e-004 3.003e+007 2.550e+013 1.000e+003 3.840e-002 2.237e-004 
4.316e-004 3.005e+007 2.550e+013 1.000e+003 5.081e-002 2.238e-004 
4.318e-004 3.007e+007 2.550e+013 1.000e+003 3.262e-002 2.239e-004 
4.321e-004 3.009e+007 2.550e+013 1.000e+003 3.545e-002 2.239e-004 
4.323e-004 3.011e+007 2.550e+013 1.000e+003 4.420e-002 2.240e-004 
4.325e-004 3.012e+007 2.550e+013 1.000e+003 4.359e-002 2.241e-004 
4.327e-004 3.014e+007 2.550e+013 1.000e+003 3.326e-002 2.242e-004 
4.329e-004 3.016e+007 2.550e+013 1.000e+003 3.919e-002 2.243e-004 
4.331e-004 3.018e+007 2.550e+013 1.000e+003 4.744e-002 2.244e-004 
4.333e-004 3.020e+007 2.550e+013 1.000e+003 4.802e-002 2.245e-004 
4.335e-004 3.021e+007 2.550e+013 1.000e+003 3.685e-002 2.246e-004 
4.338e-004 3.024e+007 2.550e+013 1.000e+003 4.050e-002 2.246e-004 
4.340e-004 3.026e+007 2.550e+013 1.000e+003 3.555e-002 2.247e-004 
4.342e-004 3.028e+007 2.550e+013 1.000e+003 4.541e-002 2.248e-004 
4.344e-004 3.030e+007 2.550e+013 1.000e+003 3.664e-002 2.248e-004 
4.346e-004 3.032e+007 2.550e+013 1.000e+003 4.339e-002 2.249e-004 
4.348e-004 3.034e+007 2.550e+013 1.000e+003 3.832e-002 2.250e-004 
4.350e-004 3.036e+007 2.550e+013 1.000e+003 4.226e-002 2.250e-004 
4.353e-004 3.038e+007 2.551e+013 1.000e+003 4.459e-002 2.251e-004 
4.355e-004 3.040e+007 2.551e+013 1.000e+003 3.255e-002 2.252e-004 
4.357e-004 3.042e+007 2.551e+013 1.000e+003 4.089e-002 2.252e-004 
4.359e-004 3.045e+007 2.551e+013 1.000e+003 4.936e-002 2.253e-004 
4.361e-004 3.047e+007 2.551e+013 1.000e+003 4.377e-002 2.254e-004 
4.363e-004 3.049e+007 2.551e+013 1.000e+003 3.323e-002 2.254e-004 
4.365e-004 3.051e+007 2.551e+013 1.000e+003 5.405e-002 2.255e-004 
4.367e-004 3.053e+007 2.551e+013 1.000e+003 5.193e-002 2.256e-004 
4.370e-004 3.055e+007 2.551e+013 1.000e+003 3.362e-002 2.256e-004 
4.372e-004 3.057e+007 2.551e+013 1.000e+003 3.105e-002 2.257e-004 
4.374e-004 3.059e+007 2.551e+013 1.000e+003 4.074e-002 2.258e-004 
4.376e-004 3.060e+007 2.551e+013 1.000e+003 5.464e-002 2.259e-004 
4.378e-004 3.062e+007 2.552e+013 1.000e+003 3.823e-002 2.260e-004 
4.380e-004 3.063e+007 2.552e+013 1.000e+003 4.751e-002 2.261e-004 
4.382e-004 3.065e+007 2.552e+013 1.000e+003 4.227e-002 2.263e-004 
4.385e-004 3.065e+007 2.552e+013 1.000e+003 3.781e-002 2.264e-004 
4.387e-004 3.065e+007 2.553e+013 1.000e+003 3.423e-002 2.267e-004 
4.389e-004 3.065e+007 2.553e+013 1.000e+003 3.647e-002 2.269e-004 
4.391e-004 3.066e+007 2.553e+013 1.000e+003 5.108e-002 2.271e-004 
4.393e-004 3.067e+007 2.553e+013 1.000e+003 3.605e-002 2.272e-004 
4.395e-004 3.068e+007 2.553e+013 1.000e+003 3.653e-002 2.273e-004 
4.397e-004 3.070e+007 2.554e+013 1.000e+003 3.873e-002 2.274e-004 
4.399e-004 3.071e+007 2.554e+013 1.000e+003 4.945e-002 2.275e-004 
4.402e-004 3.073e+007 2.554e+013 1.000e+003 2.935e-002 2.276e-004 
4.404e-004 3.075e+007 2.554e+013 1.000e+003 3.446e-002 2.277e-004 
4.406e-004 3.077e+007 2.554e+013 1.000e+003 4.138e-002 2.278e-004 
4.408e-004 3.078e+007 2.554e+013 1.000e+003 5.023e-002 2.279e-004 
4.410e-004 3.080e+007 2.554e+013 1.000e+003 3.690e-002 2.280e-004 
4.412e-004 3.082e+007 2.554e+013 1.000e+003 4.342e-002 2.281e-004 
4.414e-004 3.084e+007 2.554e+013 1.000e+003 4.733e-002 2.281e-004 
4.417e-004 3.086e+007 2.554e+013 1.000e+003 4.639e-002 2.282e-004 
4.419e-004 3.088e+007 2.554e+013 1.000e+003 3.555e-002 2.283e-004 
4.421e-004 3.089e+007 2.554e+013 1.000e+003 3.975e-002 2.284e-004 
4.423e-004 3.091e+007 2.554e+013 1.000e+003 4.751e-002 2.285e-004 
4.425e-004 3.093e+007 2.554e+013 1.000e+003 4.833e-002 2.285e-004 
4.427e-004 3.095e+007 2.554e+013 1.000e+003 3.394e-002 2.286e-004 
4.429e-004 3.098e+007 2.554e+013 1.000e+003 4.101e-002 2.287e-004 
4.432e-004 3.100e+007 2.555e+013 1.000e+003 3.701e-002 2.288e-004 
4.434e-004 3.102e+007 2.555e+013 1.000e+003 3.839e-002 2.288e-004 
4.436e-004 3.104e+007 2.555e+013 1.000e+003 3.698e-002 2.289e-004 
4.438e-004 3.106e+007 2.555e+013 1.000e+003 4.341e-002 2.290e-004 
4.440e-004 3.108e+007 2.555e+013 1.000e+003 3.881e-002 2.290e-004 
4.442e-004 3.110e+007 2.555e+013 1.000e+003 3.995e-002 2.291e-004 
4.444e-004 3.112e+007 2.555e+013 1.000e+003 4.267e-002 2.292e-004 
4.446e-004 3.115e+007 2.555e+013 1.000e+003 3.961e-002 2.292e-004 
4.449e-004 3.117e+007 2.555e+013 1.000e+003 4.964e-002 2.293e-004 
4.451e-004 3.119e+007 2.555e+013 1.000e+003 5.004e-002 2.293e-004 
4.453e-004 3.122e+007 2.555e+013 1.000e+003 4.281e-002 2.294e-004 
4.455e-004 3.124e+007 2.555e+013 1.000e+003 3.360e-002 2.294e-004 
4.457e-004 3.126e+007 2.555e+013 1.000e+003 3.767e-002 2.295e-004 
4.459e-004 3.129e+007 2.555e+013 1.000e+003 4.596e-002 2.295e-004 
4.461e-004 3.131e+007 2.555e+013 1.000e+003 3.138e-002 2.296e-004 
4.464e-004 3.134e+007 2.555e+013 1.000e+003 3.211e-002 2.296e-004 
4.466e-004 3.136e+007 2.555e+013 1.000e+003 3.600e-002 2.297e-004 
4.468e-004 3.139e+007 2.555e+013 1.000e+003 4.401e-002 2.297e-004 
4.470e-004 3.141e+007 2.555e+013 1.000e+003 3.445e-002 2.298e-004 
4.472e-004 3.143e+007 2.556e+013 1.000e+003 3.315e-002 2.298e-004 
4.474e-004 3.145e+007 2.556e+013 1.000e+003 4.284e-002 2.299e-004 
4.476e-004 3.148e+007 2.556e+013 1.000e+003 3.865e-002 2.299e-004 
4.478e-004 3.150e+007 2.556e+013 1.000e+003 4.581e-002 2.300e-004 
4.481e-004 3.152e+007 2.556e+013 1.000e+003 4.194e-002 2.301e-004 
4.483e-004 3.154e+007 2.556e+013 1.000e+003 4.735e-002 2.301e-004 
4.485e-004 3.157e+007 2.556e+013 1.000e+003 3.500e-002 2.302e-004 
4.487e-004 3.159e+007 2.556e+013 1.000e+003 3.180e-002 2.302e-004 
4.489e-004 3.161e+007 2.556e+013 1.000e+003 3.717e-002 2.303e-004 
4.491e-004 3.164e+007 2.556e+013 1.000e+003 4.470e-002 2.303e-004 
4.493e-004 3.166e+007 2.556e+013 1.000e+003 3.393e-002 2.304e-004 
4.496e-004 3.168e+007 2.556e+013 1.000e+003 3.416e-002 2.304e-004 
4.498e-004 3.171e+007 2.555e+013 1.000e+003 3.949e-002 2.305e-004 
4.500e-004 3.173e+007 2.555e+013 1.000e+003 4.594e-002 2.305e-004 
4.502e-004 3.176e+007 2.555e+013 1.000e+003 3.517e-002 2.306e-004 
4.504e-004 3.178e+007 2.555e+013 1.000e+003 3.645e-002 2.306e-004 
4.506e-004 3.181e+007 2.555e+013 1.000e+003 4.601e-002 2.306e-004 
4.508e-004 3.183e+007 2.555e+013 1.000e+003 4.878e-002 2.307e-004 
4.511e-004 3.186e+007 2.555e+013 1.000e+003 3.992e-002 2.307e-004 
4.513e-004 3.188e+007 2.555e+013 1.000e+003 4.263e-002 2.307e-004 
4.515e-004 3.191e+007 2.555e+013 1.000e+003 4.990e-002 2.308e-004 
4.517e-004 3.194e+007 2.555e+013 1.000e+003 3.996e-002 2.308e-004 
4.519e-004 3.196e+007 2.556e+013 1.000e+003 4.001e-002 2.308e-004 
4.521e-004 3.199e+007 2.556e+013 1.000e+003 4.509e-002 2.308e-004 
4.523e-004 3.202e+007 2.556e+013 1.000e+003 3.613e-002 2.309e-004 
4.525e-004 3.204e+007 2.556e+013 1.000e+003 4.758e-002 2.309e-004 
4.528e-004 3.207e+007 2.556e+013 1.000e+003 4.188e-002 2.309e-004 
4.530e-004 3.209e+007 2.556e+013 1.000e+003 4.551e-002 2.310e-004 
4.532e-004 3.212e+007 2.556e+013 1.000e+003 3.902e-002 2.310e-004 
4.534e-004 3.215e+007 2.556e+013 1.000e+003 4.615e-002 2.311e-004 
4.536e-004 3.217e+007 2.556e+013 1.000e+003 4.613e-002 2.311e-004 
4.538e-004 3.219e+007 2.556e+013 1.000e+003 3.705e-002 2.311e-004 
4.540e-004 3.222e+007 2.556e+013 1.000e+003 4.620e-002 2.312e-004 
4.542e-004 3.224e+007 2.556e+013 1.000e+003 5.010e-002 2.312e-004 
4.545e-004 3.227e+007 2.556e+013 1.000e+003 3.622e-002 2.313e-004 
4.547e-004 3.229e+007 2.556e+013 1.000e+003 4.305e-002 2.313e-004 
4.549e-004 3.231e+007 2.556e+013 1.000e+003 4.403e-002 2.314e-004 
4.551e-004 3.234e+007 2.556e+013 1.000e+003 5.376e-002 2.314e-004 
4.553e-004 3.236e+007 2.556e+013 1.000e+003 3.551e-002 2.315e-004 
4.555e-004 3.239e+007 2.556e+013 1.000e+003 3.395e-002 2.315e-004 
4.557e-004 3.241e+007 2.556e+013 1.000e+003 4.573e-002 2.316e-004 
4.559e-004 3.244e+007 2.556e+013 1.000e+003 4.918e-002 2.316e-004 
4.562e-004 3.246e+007 2.556e+013 1.000e+003 3.742e-002 2.316e-004 
4.564e-004 3.248e+007 2.556e+013 1.000e+003 4.190e-002 2.317e-004 
4.566e-004 3.251e+007 2.556e+013 1.000e+003 4.763e-002 2.317e-004 
4.568e-004 3.254e+007 2.556e+013 1.000e+003 4.724e-002 2.317e-004 
4.570e-004 3.257e+007 2.557e+013 1.000e+003 4.129e-002 2.318e-004 
4.572e-004 3.259e+007 2.557e+013 1.000e+003 4.636e-002 2.318e-004 
4.574e-004 3.262e+007 2.557e+013 1.000e+003 5.238e-002 2.318e-004 
4.576e-004 3.265e+007 2.557e+013 1.000e+003 5.040e-002 2.318e-004 
4.579e-004 3.267e+007 2.557e+013 1.000e+003 4.469e-002 2.319e-004 
4.581e-004 3.270e+007 2.557e+013 1.000e+003 5.141e-002 2.319e-004 
4.583e-004 3.272e+007 2.557e+013 1.000e+003 4.765e-002 2.320e-004 
4.585e-004 3.275e+007 2.557e+013 1.000e+003 3.041e-002 2.320e-004 
4.587e-004 3.277e+007 2.557e+013 1.000e+003 4.197e-002 2.320e-004 
4.589e-004 3.279e+007 2.557e+013 1.000e+003 4.079e-002 2.321e-004 
4.591e-004 3.281e+007 2.557e+013 1.000e+003 5.947e-002 2.322e-004 
4.593e-004 3.284e+007 2.557e+013 1.000e+003 4.309e-002 2.322e-004 
4.595e-004 3.286e+007 2.557e+013 1.000e+003 4.756e-002 2.322e-004 
4.597e-004 3.289e+007 2.557e+013 1.000e+003 4.232e-002 2.323e-004 
4.599e-004 3.291e+007 2.557e+013 1.000e+003 5.356e-002 2.323e-004 
4.602e-004 3.293e+007 2.557e+013 1.000e+003 5.417e-002 2.324e-004 
4.604e-004 3.295e+007 2.557e+013 1.000e+003 4.635e-002 2.325e-004 
4.606e-004 3.297e+007 2.557e+013 1.000e+003 6.135e-002 2.325e-004 
4.608e-004 3.299e+007 2.558e+013 1.000e+003 6.235e-002 2.326e-004 
4.610e-004 3.302e+007 2.558e+013 1.000e+003 5.688e-002 2.326e-004 
4.612e-004 3.304e+007 2.558e+013 1.000e+003 4.836e-002 2.327e-004 
4.614e-004 3.306e+007 2.558e+013 1.000e+003 4.669e-002 2.327e-004 
4.616e-004 3.309e+007 2.558e+013 1.000e+003 5.257e-002 2.327e-004 
4.618e-004 3.311e+007 2.558e+013 1.000e+003 3.729e-002 2.328e-004 
4.620e-004 3.314e+007 2.558e+013 1.000e+003 4.243e-002 2.328e-004 
4.622e-004 3.316e+007 2.558e+013 1.000e+003 4.241e-002 2.329e-004 
4.624e-004 3.318e+007 2.558e+013 1.000e+003 5.224e-002 2.329e-004 
4.626e-004 3.321e+007 2.558e+013 1.000e+003 4.123e-002 2.330e-004 
4.628e-004 3.323e+007 2.558e+013 1.000e+003 4.771e-002 2.330e-004 
4.631e-004 3.325e+007 2.558e+013 1.000e+003 4.427e-002 2.331e-004 
4.633e-004 3.327e+007 2.558e+013 1.000e+003 5.799e-002 2.332e-004 
4.635e-004 3.328e+007 2.558e+013 1.000e+003 4.332e-002 2.333e-004 
4.637e-004 3.331e+007 2.558e+013 1.000e+003 5.293e-002 2.333e-004 
4.639e-004 3.333e+007 2.558e+013 1.000e+003 5.183e-002 2.334e-004 
4.641e-004 3.335e+007 2.558e+013 1.000e+003 6.085e-002 2.334e-004 
4.643e-004 3.338e+007 2.558e+013 1.000e+003 6.347e-002 2.335e-004 
4.645e-004 3.340e+007 2.558e+013 1.000e+003 4.594e-002 2.335e-004 
4.647e-004 3.342e+007 2.558e+013 1.000e+003 5.256e-002 2.336e-004 
4.650e-004 3.345e+007 2.558e+013 1.000e+003 5.493e-002 2.336e-004 
4.652e-004 3.347e+007 2.558e+013 1.000e+003 4.260e-002 2.337e-004 
4.654e-004 3.349e+007 2.558e+013 1.000e+003 4.679e-002 2.337e-004 
4.656e-004 3.352e+007 2.558e+013 1.000e+003 5.332e-002 2.338e-004 
4.658e-004 3.354e+007 2.558e+013 1.000e+003 5.170e-002 2.338e-004 
4.660e-004 3.357e+007 2.558e+013 1.000e+003 4.490e-002 2.339e-004 
4.662e-004 3.359e+007 2.558e+013 1.000e+003 4.981e-002 2.339e-004 
4.664e-004 3.362e+007 2.558e+013 1.000e+003 5.666e-002 2.339e-004 
4.666e-004 3.364e+007 2.559e+013 1.000e+003 5.382e-002 2.340e-004 
4.669e-004 3.366e+007 2.559e+013 1.000e+003 4.489e-002 2.340e-004 
4.671e-004 3.369e+007 2.559e+013 1.000e+003 5.130e-002 2.341e-004 
4.673e-004 3.371e+007 2.559e+013 1.000e+003 5.702e-002 2.341e-004 
4.675e-004 3.374e+007 2.559e+013 1.000e+003 4.473e-002 2.342e-004 
4.677e-004 3.376e+007 2.559e+013 1.000e+003 4.377e-002 2.342e-004 
4.679e-004 3.378e+007 2.559e+013 1.000e+003 5.511e-002 2.343e-004 
4.681e-004 3.381e+007 2.559e+013 1.000e+003 5.375e-002 2.343e-004 
4.683e-004 3.383e+007 2.559e+013 1.000e+003 4.817e-002 2.344e-004 
4.686e-004 3.385e+007 2.559e+013 1.000e+003 4.993e-002 2.344e-004 
4.688e-004 3.388e+007 2.559e+013 1.000e+003 4.437e-002 2.345e-004 
4.690e-004 3.390e+007 2.559e+013 1.000e+003 6.101e-002 2.345e-004 
4.692e-004 3.392e+007 2.559e+013 1.000e+003 5.301e-002 2.346e-004 
4.694e-004 3.394e+007 2.559e+013 1.000e+003 4.669e-002 2.346e-004 
4.696e-004 3.397e+007 2.559e+013 1.000e+003 6.051e-002 2.347e-004 
4.698e-004 3.399e+007 2.559e+013 1.000e+003 6.316e-002 2.347e-004 
4.700e-004 3.402e+007 2.559e+013 1.000e+003 5.662e-002 2.347e-004 
4.702e-004 3.404e+007 2.559e+013 1.000e+003 4.534e-002 2.348e-004 
4.704e-004 3.406e+007 2.559e+013 1.000e+003 4.809e-002 2.348e-004 
4.706e-004 3.409e+007 2.559e+013 1.000e+003 5.444e-002 2.349e-004 
4.708e-004 3.411e+007 2.559e+013 1.000e+003 3.770e-002 2.349e-004 
4.711e-004 3.414e+007 2.559e+013 1.000e+003 4.793e-002 2.349e-004 
4.713e-004 3.417e+007 2.559e+013 1.000e+003 4.407e-002 2.350e-004 
4.715e-004 3.419e+007 2.559e+013 1.000e+003 5.689e-002 2.350e-004 
4.717e-004 3.422e+007 2.559e+013 1.000e+003 5.429e-002 2.350e-004 
4.719e-004 3.424e+007 2.559e+013 1.000e+003 4.151e-002 2.351e-004 
4.721e-004 3.426e+007 2.559e+013 1.000e+003 5.507e-002 2.351e-004 
4.723e-004 3.429e+007 2.559e+013 1.000e+003 4.895e-002 2.351e-004 
4.725e-004 3.431e+007 2.559e+013 1.000e+003 5.887e-002 2.352e-004 
4.727e-004 3.434e+007 2.559e+013 1.000e+003 5.604e-002 2.352e-004 
4.729e-004 3.436e+007 2.559e+013 1.000e+003 5.837e-002 2.352e-004 
4.731e-004 3.439e+007 2.559e+013 1.000e+003 5.168e-002 2.353e-004 
4.733e-004 3.441e+007 2.559e+013 1.000e+003 4.529e-002 2.353e-004 
4.735e-004 3.443e+007 2.559e+013 1.000e+003 4.656e-002 2.354e-004 
4.737e-004 3.446e+007 2.560e+013 1.000e+003 5.502e-002 2.354e-004 
4.739e-004 3.448e+007 2.560e+013 1.000e+003 5.503e-002 2.354e-004 
4.741e-004 3.451e+007 2.560e+013 1.000e+003 4.863e-002 2.355e-004 
4.744e-004 3.453e+007 2.560e+013 1.000e+003 5.272e-002 2.355e-004 
4.746e-004 3.455e+007 2.560e+013 1.000e+003 5.206e-002 2.356e-004 
4.748e-004 3.458e+007 2.560e+013 1.000e+003 5.907e-002 2.356e-004 
4.750e-004 3.460e+007 2.560e+013 1.000e+003 5.058e-002 2.357e-004 
4.752e-004 3.462e+007 2.560e+013 1.000e+003 5.519e-002 2.357e-004 
4.754e-004 3.464e+007 2.560e+013 1.000e+003 5.430e-002 2.358e-004 
4.756e-004 3.466e+007 2.560e+013 1.000e+003 6.152e-002 2.358e-004 
4.758e-004 3.469e+007 2.560e+013 1.000e+003 5.264e-002 2.359e-004 
4.760e-004 3.471e+007 2.560e+013 1.000e+003 5.650e-002 2.359e-004 
4.762e-004 3.474e+007 2.560e+013 1.000e+003 5.360e-002 2.360e-004 
4.764e-004 3.476e+007 2.560e+013 1.000e+003 4.782e-002 2.360e-004 
4.766e-004 3.478e+007 2.560e+013 1.000e+003 4.650e-002 2.360e-004 
4.768e-004 3.480e+007 2.560e+013 1.000e+003 4.172e-002 2.361e-004 
4.770e-004 3.483e+007 2.560e+013 1.000e+003 4.263e-002 2.362e-004 
4.772e-004 3.485e+007 2.560e+013 1.000e+003 4.670e-002 2.362e-004 
4.774e-004 3.487e+007 2.560e+013 1.000e+003 4.104e-002 2.363e-004 
4.776e-004 3.489e+007 2.560e+013 1.000e+003 5.709e-002 2.363e-004 
4.779e-004 3.491e+007 2.560e+013 1.000e+003 6.050e-002 2.364e-004 
4.781e-004 3.494e+007 2.560e+013 1.000e+003 5.445e-002 2.364e-004 
4.783e-004 3.496e+007 2.560e+013 1.000e+003 4.662e-002 2.365e-004 
4.785e-004 3.498e+007 2.560e+013 1.000e+003 5.956e-002 2.365e-004 
4.787e-004 3.500e+007 2.560e+013 1.000e+003 6.217e-002 2.366e-004 
4.789e-004 3.502e+007 2.560e+013 1.000e+003 5.273e-002 2.366e-004 
4.791e-004 3.504e+007 2.560e+013 1.000e+003 5.089e-002 2.367e-004 
4.793e-004 3.506e+007 2.560e+013 1.000e+003 4.096e-002 2.368e-004 
4.795e-004 3.509e+007 2.560e+013 1.000e+003 5.102e-002 2.368e-004 
4.797e-004 3.511e+007 2.560e+013 1.000e+003 3.811e-002 2.369e-004 
4.799e-004 3.513e+007 2.560e+013 1.000e+003 3.809e-002 2.370e-004 
4.801e-004 3.513e+007 2.559e+013 1.000e+003 5.245e-002 2.372e-004 
4.803e-004 3.511e+007 2.559e+013 1.000e+003 4.848e-002 2.375e-004 
4.805e-004 3.509e+007 2.558e+013 1.000e+003 5.594e-002 2.378e-004 
4.807e-004 3.508e+007 2.558e+013 1.000e+003 5.461e-002 2.381e-004 
4.809e-004 3.506e+007 2.558e+013 1.000e+003 5.473e-002 2.384e-004 
4.812e-004 3.505e+007 2.558e+013 1.000e+003 5.108e-002 2.387e-004 
4.814e-004 3.504e+007 2.558e+013 1.000e+003 6.034e-002 2.390e-004 
4.816e-004 3.503e+007 2.558e+013 1.000e+003 5.803e-002 2.393e-004 
4.818e-004 3.501e+007 2.558e+013 1.000e+003 5.916e-002 2.396e-004 
4.820e-004 3.500e+007 2.558e+013 1.000e+003 4.597e-002 2.399e-004 
4.822e-004 3.499e+007 2.558e+013 1.000e+003 4.352e-002 2.402e-004 
4.824e-004 3.499e+007 2.558e+013 1.000e+003 4.245e-002 2.404e-004 
4.826e-004 3.498e+007 2.558e+013 1.000e+003 5.555e-002 2.407e-004 
4.828e-004 3.497e+007 2.558e+013 1.000e+003 5.748e-002 2.409e-004 
4.830e-004 3.497e+007 2.558e+013 1.000e+003 4.248e-002 2.412e-004 
4.832e-004 3.497e+007 2.558e+013 1.000e+003 4.970e-002 2.414e-004 
4.834e-004 3.496e+007 2.558e+013 1.000e+003 5.575e-002 2.416e-004 
4.837e-004 3.496e+007 2.558e+013 1.000e+003 4.311e-002 2.418e-004 
4.839e-004 3.496e+007 2.558e+013 1.000e+003 4.324e-002 2.420e-004 
4.841e-004 3.497e+007 2.558e+013 1.000e+003 5.507e-002 2.422e-004 
4.843e-004 3.497e+007 2.558e+013 1.000e+003 5.315e-002 2.424e-004 
4.845e-004 3.497e+007 2.558e+013 1.000e+003 4.801e-002 2.426e-004 
4.847e-004 3.498e+007 2.558e+013 1.000e+003 5.374e-002 2.428e-004 
4.849e-004 3.498e+007 2.558e+013 1.000e+003 5.690e-002 2.429e-004 
4.851e-004 3.499e+007 2.558e+013 1.000e+003 5.705e-002 2.431e-004 
4.853e-004 3.499e+007 2.558e+013 1.000e+003 4.718e-002 2.433e-004 
4.855e-004 3.500e+007 2.558e+013 1.000e+003 4.948e-002 2.435e-004 
4.857e-004 3.500e+007 2.558e+013 1.000e+003 4.438e-002 2.437e-004 
4.860e-004 3.500e+007 2.558e+013 1.000e+003 6.070e-002 2.438e-004 
4.862e-004 3.501e+007 2.558e+013 1.000e+003 5.188e-002 2.440e-004 
4.864e-004 3.501e+007 2.553e+013 1.000e+003 5.486e-002 2.442e-004 
4.866e-004 3.501e+007 2.552e+013 1.000e+003 4.835e-002 2.444e-004 
4.868e-004 3.501e+007 2.551e+013 1.000e+003 6.879e-002 2.446e-004 
4.870e-004 3.502e+007 2.551e+013 1.000e+003 5.788e-002 2.448e-004 
4.872e-004 3.502e+007 2.550e+013 1.000e+003 4.360e-002 2.450e-004 
4.874e-004 3.501e+007 2.550e+013 1.000e+003 6.651e-002 2.452e-004 
4.876e-004 3.501e+007 2.550e+013 1.000e+003 7.109e-002 2.455e-004 
4.878e-004 3.500e+007 2.550e+013 1.000e+003 6.071e-002 2.457e-004 
4.880e-004 3.499e+007 2.550e+013 1.000e+003 5.051e-002 2.460e-004 
4.882e-004 3.499e+007 2.550e+013 1.000e+003 5.536e-002 2.463e-004 
4.885e-004 3.498e+007 2.550e+013 1.000e+003 6.329e-002 2.465e-004 
4.887e-004 3.498e+007 2.550e+013 1.000e+003 4.224e-002 2.467e-004 
4.889e-004 3.497e+007 2.550e+013 1.000e+003 4.091e-002 2.470e-004 
4.891e-004 3.496e+007 2.551e+013 1.000e+003 5.740e-002 2.473e-004 
4.893e-004 3.495e+007 2.551e+013 1.000e+003 5.003e-002 2.476e-004 
4.895e-004 3.494e+007 2.551e+013 1.000e+003 6.030e-002 2.478e-004 
4.897e-004 3.492e+007 2.551e+013 1.000e+003 5.778e-002 2.482e-004 
4.899e-004 3.491e+007 2.551e+013 1.000e+003 5.930e-002 2.484e-004 
4.901e-004 3.491e+007 2.552e+013 1.000e+003 5.212e-002 2.486e-004 
4.903e-004 3.491e+007 2.552e+013 1.000e+003 6.345e-002 2.488e-004 
4.905e-004 3.491e+007 2.552e+013 1.000e+003 5.988e-002 2.491e-004 
4.907e-004 3.491e+007 2.552e+013 1.000e+003 5.575e-002 2.493e-004 
4.909e-004 3.491e+007 2.552e+013 1.000e+003 5.312e-002 2.495e-004 
4.911e-004 3.491e+007 2.552e+013 1.000e+003 3.932e-002 2.497e-004 
4.913e-004 3.491e+007 2.552e+013 1.000e+003 4.833e-002 2.499e-004 
4.915e-004 3.492e+007 2.552e+013 1.000e+003 5.031e-002 2.500e-004 
4.918e-004 3.493e+007 2.553e+013 1.000e+003 5.676e-002 2.502e-004 
4.920e-004 3.493e+007 2.552e+013 1.000e+003 4.987e-002 2.503e-004 
4.922e-004 3.494e+007 2.552e+013 1.000e+003 5.443e-002 2.505e-004 
4.924e-004 3.495e+007 2.552e+013 1.000e+003 5.346e-002 2.506e-004 
4.926e-004 3.497e+007 2.552e+013 1.000e+003 5.996e-002 2.507e-004 
4.928e-004 3.498e+007 2.552e+013 1.000e+003 5.177e-002 2.508e-004 
4.930e-004 3.499e+007 2.552e+013 1.000e+003 5.599e-002 2.510e-004 
4.932e-004 3.501e+007 2.552e+013 1.000e+003 5.621e-002 2.511e-004 
4.934e-004 3.500e+007 2.552e+013 1.000e+003 6.057e-002 2.513e-004 
4.936e-004 3.498e+007 2.552e+013 1.000e+003 4.746e-002 2.517e-004 
4.938e-004 3.496e+007 2.551e+013 1.000e+003 4.071e-002 2.520e-004 
4.940e-004 3.494e+007 2.551e+013 1.000e+003 4.520e-002 2.523e-004 
4.942e-004 3.492e+007 2.551e+013 1.000e+003 4.933e-002 2.527e-004 
4.944e-004 3.489e+007 2.551e+013 1.000e+003 4.730e-002 2.531e-004 
4.946e-004 3.486e+007 2.551e+013 1.000e+003 4.171e-002 2.536e-004 
4.949e-004 3.482e+007 2.551e+013 1.000e+003 5.900e-002 2.540e-004 
4.951e-004 3.478e+007 2.550e+013 1.000e+003 4.727e-002 2.545e-004 
4.953e-004 3.473e+007 2.550e+013 1.000e+003 5.264e-002 2.551e-004 
4.955e-004 3.467e+007 2.550e+013 1.000e+003 4.651e-002 2.557e-004 
4.957e-004 3.459e+007 2.550e+013 1.000e+003 6.545e-002 2.564e-004 
4.959e-004 3.454e+007 2.550e+013 1.000e+003 5.133e-002 2.570e-004 
4.961e-004 3.449e+007 2.550e+013 1.000e+003 5.549e-002 2.576e-004 
4.963e-004 3.445e+007 2.550e+013 1.000e+003 5.690e-002 2.580e-004 
4.965e-004 3.442e+007 2.550e+013 1.000e+003 5.672e-002 2.585e-004 
4.968e-004 3.439e+007 2.550e+013 1.000e+003 5.769e-002 2.589e-004 
4.970e-004 3.437e+007 2.550e+013 1.000e+003 4.932e-002 2.593e-004 
4.972e-004 3.435e+007 2.550e+013 1.000e+003 4.656e-002 2.596e-004 
4.974e-004 3.433e+007 2.550e+013 1.000e+003 5.858e-002 2.599e-004 
4.976e-004 3.432e+007 2.550e+013 1.000e+003 3.991e-002 2.602e-004 
4.978e-004 3.430e+007 2.551e+013 1.000e+003 5.301e-002 2.606e-004 
4.980e-004 3.429e+007 2.551e+013 1.000e+003 5.025e-002 2.608e-004 
4.982e-004 3.428e+007 2.551e+013 1.000e+003 6.383e-002 2.611e-004 
4.985e-004 3.427e+007 2.551e+013 1.000e+003 4.199e-002 2.614e-004 
4.987e-004 3.424e+007 2.550e+013 1.000e+003 5.523e-002 2.618e-004 
4.989e-004 3.418e+007 2.551e+013 1.000e+003 5.219e-002 2.624e-004 
4.991e-004 3.414e+007 2.551e+013 1.000e+003 6.519e-002 2.630e-004 
4.993e-004 3.404e+007 2.553e+013 1.000e+003 4.544e-002 2.639e-004 
4.995e-004 3.392e+007 2.554e+013 1.000e+003 4.529e-002 2.649e-004 
4.997e-004 3.384e+007 2.555e+013 1.000e+003 5.357e-002 2.656e-004 
4.999e-004 3.381e+007 2.554e+013 1.000e+003 5.027e-002 2.661e-004 
5.002e-004 3.376e+007 2.554e+013 1.000e+003 4.143e-002 2.666e-004 
5.004e-004 3.369e+007 2.553e+013 1.000e+003 4.476e-002 2.673e-004 
5.006e-004 3.362e+007 2.552e+013 1.000e+003 5.698e-002 2.681e-004 
5.008e-004 3.355e+007 2.552e+013 1.000e+003 6.006e-002 2.687e-004 
5.010e-004 3.348e+007 2.552e+013 1.000e+003 4.457e-002 2.694e-004 
5.016e-004 3.349e+007 2.351e+013 1.000e+003 6.122e-003 2.699e-004 
5.023e-004 3.329e+007 2.344e+013 1.000e+003 5.256e-003 2.721e-004 
5.033e-004 3.302e+007 2.344e+013 1.000e+003 4.917e-003 2.749e-004 
5.048e-004 3.256e+007 2.348e+013 1.000e+003 4.472e-003 2.796e-004 
5.064e-004 3.209e+007 2.355e+013 1.000e+003 3.334e-003 2.845e-004 
5.083e-004 3.175e+007 2.363e+013 1.000e+003 3.887e-003 2.887e-004 
5.104e-004 3.195e+007 2.365e+013 1.000e+003 2.000e-003 2.894e-004 
5.123e-004 3.216e+007 2.365e+013 1.000e+003 1.831e-003 2.899e-004 
5.142e-004 3.232e+007 2.367e+013 1.000e+003 1.953e-003 2.907e-004 
5.161e-004 3.216e+007 2.361e+013 1.000e+003 2.844e-003 2.936e-004 
5.178e-004 3.228e+007 2.363e+013 1.000e+003 1.718e-003 2.945e-004 
5.196e-004 3.252e+007 2.363e+013 1.000e+003 1.656e-003 2.947e-004 
5.217e-004 3.277e+007 2.363e+013 1.000e+003 1.758e-003 2.950e-004 
5.237e-004 3.297e+007 2.363e+013 1.000e+003 1.791e-003 2.956e-004 
5.256e-004 3.319e+007 2.364e+013 1.000e+003 1.758e-003 2.961e-004 
5.276e-004 3.341e+007 2.364e+013 1.000e+003 1.626e-003 2.965e-004 
5.296e-004 3.366e+007 2.364e+013 1.000e+003 1.625e-003 2.968e-004 
5.315e-004 3.389e+007 2.365e+013 1.000e+003 1.601e-003 2.970e-004 
5.334e-004 3.413e+007 2.365e+013 1.000e+003 1.651e-003 2.973e-004 
5.352e-004 3.436e+007 2.365e+013 1.000e+003 1.910e-003 2.975e-004 
5.371e-004 3.461e+007 2.365e+013 1.000e+003 1.678e-003 2.978e-004 
5.390e-004 3.484e+007 2.365e+013 1.000e+003 1.607e-003 2.980e-004 
5.409e-004 3.508e+007 2.366e+013 1.000e+003 1.579e-003 2.983e-004 
5.429e-004 3.532e+007 2.366e+013 1.000e+003 1.665e-003 2.985e-004 
5.447e-004 3.556e+007 2.366e+013 1.000e+003 1.620e-003 2.988e-004 
5.466e-004 3.579e+007 2.366e+013 1.000e+003 1.686e-003 2.990e-004 
5.485e-004 3.603e+007 2.367e+013 1.000e+003 1.608e-003 2.993e-004 
5.504e-004 3.626e+007 2.367e+013 1.000e+003 1.651e-003 2.996e-004 
5.523e-004 3.649e+007 2.367e+013 1.000e+003 1.593e-003 2.999e-004 
5.541e-004 3.672e+007 2.367e+013 1.000e+003 1.573e-003 3.002e-004 
5.560e-004 3.695e+007 2.368e+013 1.000e+003 1.688e-003 3.004e-004 
5.579e-004 3.717e+007 2.368e+013 1.000e+003 1.693e-003 3.008e-004 
5.598e-004 3.739e+007 2.368e+013 1.000e+003 1.651e-003 3.012e-004 
5.616e-004 3.761e+007 2.368e+013 1.000e+003 1.600e-003 3.015e-004 
5.635e-004 3.784e+007 2.369e+013 1.000e+003 1.563e-003 3.018e-004 
5.654e-004 3.806e+007 2.369e+013 1.000e+003 1.682e-003 3.021e-004 
5.672e-004 3.828e+007 2.369e+013 1.000e+003 1.719e-003 3.025e-004 
5.691e-004 3.851e+007 2.370e+013 1.000e+003 1.581e-003 3.028e-004 
5.710e-004 3.871e+007 2.370e+013 1.000e+003 1.655e-003 3.032e-004 
5.728e-004 3.890e+007 2.371e+013 1.000e+003 1.835e-003 3.038e-004 
5.746e-004 3.912e+007 2.371e+013 1.000e+003 1.755e-003 3.040e-004 
5.765e-004 3.935e+007 2.371e+013 1.000e+003 1.720e-003 3.043e-004 
5.783e-004 3.957e+007 2.372e+013 1.000e+003 1.828e-003 3.045e-004 
5.801e-004 3.980e+007 2.372e+013 1.000e+003 1.842e-003 3.048e-004 
5.819e-004 4.003e+007 2.372e+013 1.000e+003 1.893e-003 3.050e-004 
5.837e-004 4.025e+007 2.372e+013 1.000e+003 1.648e-003 3.053e-004 
5.855e-004 4.048e+007 2.372e+013 1.000e+003 1.737e-003 3.054e-004 
5.873e-004 4.071e+007 2.372e+013 1.000e+003 1.860e-003 3.057e-004 
5.892e-004 4.095e+007 2.373e+013 1.000e+003 1.750e-003 3.059e-004 
5.911e-004 4.119e+007 2.373e+013 1.000e+003 1.595e-003 3.061e-004 
5.930e-004 4.138e+007 2.373e+013 1.000e+003 2.036e-003 3.068e-004 
5.949e-004 4.141e+007 2.375e+013 1.000e+003 2.122e-003 3.085e-004 
5.964e-004 4.148e+007 2.377e+013 1.000e+003 2.137e-003 3.095e-004 
5.976e-004 4.158e+007 2.378e+013 1.000e+003 2.071e-003 3.100e-004 
5.989e-004 4.170e+007 2.379e+013 1.000e+003 1.986e-003 3.104e-004 
6.001e-004 4.184e+007 2.380e+013 1.000e+003 1.775e-003 3.107e-004 
6.014e-004 4.198e+007 2.381e+013 1.000e+003 1.779e-003 3.110e-004 
6.027e-004 4.214e+007 2.382e+013 1.000e+003 1.703e-003 3.113e-004 
6.040e-004 4.230e+007 2.382e+013 1.000e+003 1.647e-003 3.114e-004 
6.053e-004 4.246e+007 2.383e+013 1.000e+003 1.649e-003 3.116e-004 
6.066e-004 4.263e+007 2.383e+013 1.000e+003 1.622e-003 3.118e-004 
6.079e-004 4.279e+007 2.383e+013 1.000e+003 1.675e-003 3.120e-004 
6.093e-004 4.296e+007 2.384e+013 1.000e+003 1.620e-003 3.122e-004 
6.106e-004 4.312e+007 2.384e+013 1.000e+003 1.604e-003 3.123e-004 
6.119e-004 4.328e+007 2.384e+013 1.000e+003 1.631e-003 3.125e-004 
6.133e-004 4.346e+007 2.384e+013 1.000e+003 1.692e-003 3.127e-004 
6.145e-004 4.362e+007 2.384e+013 1.000e+003 1.679e-003 3.128e-004 
6.158e-004 4.378e+007 2.385e+013 1.000e+003 1.719e-003 3.130e-004 
6.171e-004 4.395e+007 2.385e+013 1.000e+003 1.567e-003 3.132e-004 
6.184e-004 4.411e+007 2.385e+013 1.000e+003 1.668e-003 3.133e-004 
6.198e-004 4.428e+007 2.385e+013 1.000e+003 1.622e-003 3.135e-004 
6.210e-004 4.444e+007 2.385e+013 1.000e+003 1.612e-003 3.136e-004 
6.223e-004 4.461e+007 2.385e+013 1.000e+003 1.636e-003 3.137e-004 
6.237e-004 4.479e+007 2.386e+013 1.000e+003 1.624e-003 3.139e-004 
6.251e-004 4.495e+007 2.386e+013 1.000e+003 1.615e-003 3.141e-004 
6.264e-004 4.511e+007 2.386e+013 1.000e+003 1.568e-003 3.143e-004 
6.277e-004 4.528e+007 2.386e+013 1.000e+003 1.587e-003 3.145e-004 
6.290e-004 4.545e+007 2.386e+013 1.000e+003 1.757e-003 3.147e-004 
6.303e-004 4.561e+007 2.387e+013 1.000e+003 1.637e-003 3.148e-004 
6.317e-004 4.579e+007 2.387e+013 1.000e+003 1.741e-003 3.150e-004 
6.330e-004 4.596e+007 2.387e+013 1.000e+003 1.630e-003 3.151e-004 
6.343e-004 4.612e+007 2.387e+013 1.000e+003 1.638e-003 3.153e-004 
6.357e-004 4.628e+007 2.385e+013 1.000e+003 4.273e-003 3.156e-004 
6.370e-004 4.565e+007 2.372e+013 1.000e+003 4.216e-003 3.212e-004 
6.383e-004 4.496e+007 2.372e+013 1.000e+003 3.767e-003 3.273e-004 
6.395e-004 4.422e+007 2.373e+013 1.000e+003 3.767e-003 3.337e-004 
6.407e-004 4.344e+007 2.374e+013 1.000e+003 4.232e-003 3.402e-004 
6.419e-004 4.263e+007 2.375e+013 1.000e+003 4.128e-003 3.470e-004 
6.430e-004 4.197e+007 2.379e+013 1.000e+003 3.789e-003 3.526e-004 
6.441e-004 4.139e+007 2.384e+013 1.000e+003 3.432e-003 3.578e-004 
6.454e-004 4.092e+007 2.389e+013 1.000e+003 3.336e-003 3.623e-004 
6.467e-004 3.999e+007 2.368e+013 1.000e+003 5.312e-003 3.701e-004 
6.479e-004 3.896e+007 2.362e+013 1.000e+003 4.271e-003 3.784e-004 
6.491e-004 3.829e+007 2.363e+013 1.000e+003 4.785e-003 3.843e-004 
6.502e-004 3.783e+007 2.365e+013 1.000e+003 2.895e-003 3.885e-004 
6.512e-004 3.759e+007 2.363e+013 1.000e+003 3.775e-003 3.912e-004 
6.522e-004 3.743e+007 2.361e+013 1.000e+003 3.004e-003 3.934e-004 
6.532e-004 3.721e+007 2.360e+013 1.000e+003 3.520e-003 3.959e-004 
6.542e-004 3.683e+007 2.358e+013 1.000e+003 3.476e-003 3.994e-004 
6.551e-004 3.642e+007 2.358e+013 1.000e+003 3.534e-003 4.032e-004 
6.561e-004 3.595e+007 2.358e+013 1.000e+003 3.703e-003 4.074e-004 
6.570e-004 3.545e+007 2.358e+013 1.000e+003 3.784e-003 4.118e-004 
6.577e-004 3.512e+007 2.359e+013 1.000e+003 4.266e-003 4.148e-004 
6.582e-004 3.491e+007 2.358e+013 1.000e+003 4.761e-003 4.167e-004 
6.591e-004 3.465e+007 2.353e+013 1.000e+003 4.194e-003 4.194e-004 
6.602e-004 3.421e+007 2.353e+013 1.000e+003 3.587e-003 4.236e-004 
6.612e-004 3.375e+007 2.353e+013 1.000e+003 3.579e-003 4.278e-004 
6.624e-004 3.324e+007 2.353e+013 1.000e+003 3.468e-003 4.325e-004 
6.635e-004 3.246e+007 2.352e+013 1.000e+003 4.467e-003 4.390e-004 
6.645e-004 3.171e+007 2.352e+013 1.000e+003 4.182e-003 4.451e-004 
6.657e-004 3.112e+007 2.352e+013 1.000e+003 3.668e-003 4.504e-004 
6.667e-004 3.069e+007 2.353e+013 1.000e+003 3.346e-003 4.544e-004 
6.679e-004 3.035e+007 2.355e+013 1.000e+003 3.463e-003 4.579e-004 
6.689e-004 3.022e+007 2.355e+013 1.000e+003 2.162e-003 4.599e-004 
6.701e-004 3.026e+007 2.355e+013 1.000e+003 1.930e-003 4.608e-004 
6.710e-004 3.033e+007 2.355e+013 1.000e+003 1.781e-003 4.613e-004 
6.722e-004 3.044e+007 2.355e+013 1.000e+003 1.718e-003 4.617e-004 
6.733e-004 3.056e+007 2.355e+013 1.000e+003 1.714e-003 4.619e-004 
6.742e-004 3.067e+007 2.355e+013 1.000e+003 1.630e-003 4.621e-004 
6.754e-004 3.082e+007 2.355e+013 1.000e+003 1.758e-003 4.623e-004 
6.764e-004 3.094e+007 2.355e+013 1.000e+003 1.667e-003 4.624e-004 
6.776e-004 3.110e+007 2.355e+013 1.000e+003 1.620e-003 4.625e-004 
6.786e-004 3.124e+007 2.355e+013 1.000e+003 1.598e-003 4.626e-004 
6.799e-004 3.140e+007 2.355e+013 1.000e+003 1.592e-003 4.627e-004 
6.808e-004 3.153e+007 2.355e+013 1.000e+003 1.627e-003 4.627e-004 
6.820e-004 3.169e+007 2.356e+013 1.000e+003 1.604e-003 4.628e-004 
6.831e-004 3.183e+007 2.356e+013 1.000e+003 1.606e-003 4.629e-004 
6.842e-004 3.198e+007 2.356e+013 1.000e+003 1.599e-003 4.630e-004 
6.853e-004 3.213e+007 2.356e+013 1.000e+003 1.589e-003 4.631e-004 
6.864e-004 3.226e+007 2.356e+013 1.000e+003 1.677e-003 4.633e-004 
6.876e-004 3.242e+007 2.356e+013 1.000e+003 1.575e-003 4.634e-004 
6.886e-004 3.256e+007 2.356e+013 1.000e+003 1.596e-003 4.634e-004 
6.898e-004 3.271e+007 2.356e+013 1.000e+003 1.592e-003 4.635e-004 
6.909e-004 3.274e+007 2.355e+013 1.000e+003 2.015e-003 4.644e-004 
6.919e-004 3.272e+007 2.356e+013 1.000e+003 2.003e-003 4.656e-004 
6.931e-004 3.271e+007 2.357e+013 1.000e+003 1.958e-003 4.668e-004 
6.942e-004 3.269e+007 2.358e+013 1.000e+003 1.942e-003 4.681e-004 
6.953e-004 3.273e+007 2.359e+013 1.000e+003 1.944e-003 4.689e-004 
6.962e-004 3.276e+007 2.360e+013 1.000e+003 1.726e-003 4.697e-004 
6.973e-004 3.285e+007 2.360e+013 1.000e+003 1.670e-003 4.701e-004 
6.983e-004 3.296e+007 2.361e+013 1.000e+003 1.607e-003 4.703e-004 
6.993e-004 3.307e+007 2.361e+013 1.000e+003 1.752e-003 4.705e-004 
7.002e-004 3.318e+007 2.361e+013 1.000e+003 1.654e-003 4.707e-004 
7.018e-004 3.336e+007 2.361e+013 1.000e+003 1.828e-003 4.711e-004 
7.036e-004 3.354e+007 2.362e+013 1.000e+003 1.867e-003 4.717e-004 
7.054e-004 3.363e+007 2.364e+013 1.000e+003 1.800e-003 4.728e-004 
7.072e-004 3.384e+007 2.365e+013 1.000e+003 1.735e-003 4.731e-004 
7.090e-004 3.408e+007 2.365e+013 1.000e+003 1.925e-003 4.733e-004 
7.108e-004 3.430e+007 2.365e+013 1.000e+003 1.686e-003 4.735e-004 
7.126e-004 3.454e+007 2.365e+013 1.000e+003 1.833e-003 4.737e-004 
7.144e-004 3.477e+007 2.365e+013 1.000e+003 1.668e-003 4.739e-004 
7.161e-004 3.498e+007 2.365e+013 1.000e+003 1.648e-003 4.741e-004 
7.178e-004 3.520e+007 2.365e+013 1.000e+003 1.561e-003 4.744e-004 
7.196e-004 3.543e+007 2.366e+013 1.000e+003 1.945e-003 4.746e-004 
7.214e-004 3.566e+007 2.366e+013 1.000e+003 1.814e-003 4.748e-004 
7.233e-004 3.589e+007 2.366e+013 1.000e+003 1.645e-003 4.750e-004 
7.251e-004 3.613e+007 2.366e+013 1.000e+003 1.641e-003 4.752e-004 
7.269e-004 3.636e+007 2.366e+013 1.000e+003 1.624e-003 4.755e-004 
7.288e-004 3.659e+007 2.367e+013 1.000e+003 1.706e-003 4.757e-004 
7.306e-004 3.682e+007 2.367e+013 1.000e+003 1.635e-003 4.759e-004 
7.325e-004 3.705e+007 2.367e+013 1.000e+003 1.661e-003 4.762e-004 
7.343e-004 3.728e+007 2.367e+013 1.000e+003 1.616e-003 4.765e-004 
7.362e-004 3.750e+007 2.368e+013 1.000e+003 1.640e-003 4.768e-004 
7.380e-004 3.772e+007 2.368e+013 1.000e+003 1.644e-003 4.771e-004 
7.398e-004 3.795e+007 2.368e+013 1.000e+003 1.808e-003 4.773e-004 
7.417e-004 3.818e+007 2.368e+013 1.000e+003 1.855e-003 4.776e-004 
7.435e-004 3.841e+007 2.368e+013 1.000e+003 1.674e-003 4.778e-004 
7.453e-004 3.864e+007 2.368e+013 1.000e+003 1.652e-003 4.780e-004 
7.471e-004 3.888e+007 2.369e+013 1.000e+003 1.793e-003 4.782e-004 
7.489e-004 3.911e+007 2.369e+013 1.000e+003 1.622e-003 4.784e-004 
7.508e-004 3.935e+007 2.369e+013 1.000e+003 1.674e-003 4.786e-004 
7.527e-004 3.959e+007 2.369e+013 1.000e+003 1.793e-003 4.789e-004 
7.545e-004 3.982e+007 2.369e+013 1.000e+003 1.591e-003 4.791e-004 
7.562e-004 4.004e+007 2.370e+013 1.000e+003 1.602e-003 4.793e-004 
7.580e-004 4.025e+007 2.370e+013 1.000e+003 1.746e-003 4.796e-004 
7.598e-004 4.048e+007 2.370e+013 1.000e+003 1.787e-003 4.798e-004 
7.616e-004 4.071e+007 2.370e+013 1.000e+003 1.615e-003 4.800e-004 
7.635e-004 4.095e+007 2.370e+013 1.000e+003 1.620e-003 4.802e-004 
7.654e-004 4.119e+007 2.371e+013 1.000e+003 1.654e-003 4.805e-004 
7.672e-004 4.142e+007 2.371e+013 1.000e+003 1.942e-003 4.807e-004 
7.691e-004 4.166e+007 2.371e+013 1.000e+003 1.654e-003 4.809e-004 
7.711e-004 4.190e+007 2.371e+013 1.000e+003 1.910e-003 4.813e-004 
7.730e-004 4.195e+007 2.372e+013 1.000e+003 2.006e-003 4.829e-004 
7.750e-004 4.205e+007 2.374e+013 1.000e+003 2.147e-003 4.841e-004 
7.761e-004 4.213e+007 2.375e+013 1.000e+003 1.983e-003 4.847e-004 
7.774e-004 4.225e+007 2.377e+013 1.000e+003 1.899e-003 4.852e-004 
7.786e-004 4.237e+007 2.378e+013 1.000e+003 1.782e-003 4.855e-004 
7.799e-004 4.252e+007 2.379e+013 1.000e+003 1.752e-003 4.858e-004 
7.812e-004 4.268e+007 2.379e+013 1.000e+003 1.656e-003 4.861e-004 
7.825e-004 4.283e+007 2.380e+013 1.000e+003 1.631e-003 4.863e-004 
7.839e-004 4.301e+007 2.380e+013 1.000e+003 1.607e-003 4.865e-004 
7.852e-004 4.316e+007 2.381e+013 1.000e+003 1.603e-003 4.866e-004 
7.862e-004 4.329e+007 2.381e+013 1.000e+003 1.616e-003 4.868e-004 
7.873e-004 4.343e+007 2.381e+013 1.000e+003 1.574e-003 4.869e-004 
7.884e-004 4.357e+007 2.381e+013 1.000e+003 1.590e-003 4.870e-004 
7.895e-004 4.371e+007 2.381e+013 1.000e+003 1.615e-003 4.871e-004 
7.906e-004 4.385e+007 2.382e+013 1.000e+003 1.614e-003 4.873e-004 
7.916e-004 4.398e+007 2.382e+013 1.000e+003 1.633e-003 4.874e-004 
7.927e-004 4.413e+007 2.382e+013 1.000e+003 1.590e-003 4.875e-004 
7.938e-004 4.426e+007 2.382e+013 1.000e+003 1.680e-003 4.876e-004 
7.949e-004 4.441e+007 2.382e+013 1.000e+003 1.680e-003 4.878e-004 
7.960e-004 4.455e+007 2.383e+013 1.000e+003 1.635e-003 4.879e-004 
7.971e-004 4.468e+007 2.383e+013 1.000e+003 1.618e-003 4.880e-004 
7.981e-004 4.482e+007 2.383e+013 1.000e+003 1.618e-003 4.881e-004 
7.992e-004 4.496e+007 2.383e+013 1.000e+003 1.620e-003 4.882e-004 
8.002e-004 4.509e+007 2.383e+013 1.000e+003 1.634e-003 4.884e-004 
8.014e-004 4.515e+007 2.378e+013 1.000e+003 4.294e-003 4.891e-004 
8.026e-004 4.459e+007 2.368e+013 1.000e+003 4.349e-003 4.942e-004 
8.039e-004 4.398e+007 2.368e+013 1.000e+003 3.549e-003 4.997e-004 
8.051e-004 4.334e+007 2.369e+013 1.000e+003 3.522e-003 5.053e-004 
8.062e-004 4.266e+007 2.369e+013 1.000e+003 3.986e-003 5.112e-004 
8.073e-004 4.187e+007 2.370e+013 1.000e+003 4.115e-003 5.177e-004 
8.084e-004 4.117e+007 2.373e+013 1.000e+003 3.814e-003 5.237e-004 
8.096e-004 4.058e+007 2.377e+013 1.000e+003 3.400e-003 5.289e-004 
8.107e-004 4.012e+007 2.382e+013 1.000e+003 3.108e-003 5.332e-004 
8.119e-004 3.971e+007 2.387e+013 1.000e+003 3.381e-003 5.372e-004 
8.131e-004 3.890e+007 2.365e+013 1.000e+003 5.125e-003 5.441e-004 
8.143e-004 3.790e+007 2.358e+013 1.000e+003 4.494e-003 5.522e-004 
8.154e-004 3.718e+007 2.359e+013 1.000e+003 3.447e-003 5.583e-004 
8.165e-004 3.685e+007 2.360e+013 1.000e+003 2.697e-003 5.616e-004 
8.176e-004 3.663e+007 2.357e+013 1.000e+003 3.376e-003 5.642e-004 
8.185e-004 3.645e+007 2.357e+013 1.000e+003 2.630e-003 5.664e-004 
8.195e-004 3.634e+007 2.358e+013 1.000e+003 2.347e-003 5.681e-004 
8.204e-004 3.620e+007 2.357e+013 1.000e+003 3.161e-003 5.700e-004 
8.220e-004 3.558e+007 2.354e+013 1.000e+003 3.418e-003 5.759e-004 
8.235e-004 3.482e+007 2.353e+013 1.000e+003 3.580e-003 5.826e-004 
8.252e-004 3.398e+007 2.353e+013 1.000e+003 3.614e-003 5.902e-004 
8.264e-004 3.352e+007 2.352e+013 1.000e+003 3.425e-003 5.945e-004 
8.276e-004 3.306e+007 2.352e+013 1.000e+003 3.469e-003 5.989e-004 
8.285e-004 3.268e+007 2.352e+013 1.000e+003 3.412e-003 6.025e-004 
8.295e-004 3.228e+007 2.352e+013 1.000e+003 3.402e-003 6.062e-004 
8.305e-004 3.170e+007 2.351e+013 1.000e+003 4.168e-003 6.113e-004 
8.316e-004 3.092e+007 2.351e+013 1.000e+003 4.683e-003 6.178e-004 
8.326e-004 3.033e+007 2.351e+013 1.000e+003 3.863e-003 6.228e-004 
8.335e-004 2.991e+007 2.352e+013 1.000e+003 3.468e-003 6.267e-004 
8.347e-004 2.953e+007 2.353e+013 1.000e+003 3.058e-003 6.305e-004 
8.358e-004 2.921e+007 2.354e+013 1.000e+003 2.834e-003 6.337e-004 
8.367e-004 2.915e+007 2.354e+013 1.000e+003 2.193e-003 6.351e-004 
8.377e-004 2.918e+007 2.354e+013 1.000e+003 1.913e-003 6.358e-004 
8.387e-004 2.927e+007 2.354e+013 1.000e+003 1.729e-003 6.363e-004 
8.399e-004 2.939e+007 2.354e+013 1.000e+003 1.637e-003 6.366e-004 
8.410e-004 2.954e+007 2.354e+013 1.000e+003 1.575e-003 6.367e-004 
8.420e-004 2.967e+007 2.354e+013 1.000e+003 1.586e-003 6.368e-004 
8.429e-004 2.980e+007 2.354e+013 1.000e+003 1.571e-003 6.368e-004 
8.439e-004 2.992e+007 2.354e+013 1.000e+003 1.607e-003 6.369e-004 
8.452e-004 3.009e+007 2.354e+013 1.000e+003 1.597e-003 6.370e-004 
8.462e-004 3.023e+007 2.354e+013 1.000e+003 1.636e-003 6.371e-004 
8.472e-004 3.036e+007 2.354e+013 1.000e+003 1.612e-003 6.371e-004 
8.481e-004 3.049e+007 2.354e+013 1.000e+003 1.620e-003 6.372e-004 
8.491e-004 3.063e+007 2.354e+013 1.000e+003 1.580e-003 6.373e-004 
8.504e-004 3.080e+007 2.354e+013 1.000e+003 1.593e-003 6.374e-004 
8.514e-004 3.094e+007 2.355e+013 1.000e+003 1.591e-003 6.375e-004 
8.524e-004 3.106e+007 2.355e+013 1.000e+003 1.577e-003 6.376e-004 
8.533e-004 3.117e+007 2.355e+013 1.000e+003 1.780e-003 6.378e-004 
8.543e-004 3.127e+007 2.355e+013 1.000e+003 1.678e-003 6.380e-004 
8.555e-004 3.141e+007 2.355e+013 1.000e+003 1.620e-003 6.383e-004 
8.565e-004 3.153e+007 2.355e+013 1.000e+003 1.652e-003 6.385e-004 
8.575e-004 3.164e+007 2.355e+013 1.000e+003 1.662e-003 6.386e-004 
8.584e-004 3.176e+007 2.355e+013 1.000e+003 1.583e-003 6.387e-004 
8.593e-004 3.187e+007 2.355e+013 1.000e+003 1.591e-003 6.388e-004 
8.605e-004 3.203e+007 2.356e+013 1.000e+003 1.572e-003 6.389e-004 
8.616e-004 3.218e+007 2.356e+013 1.000e+003 1.602e-003 6.391e-004 
8.625e-004 3.229e+007 2.356e+013 1.000e+003 1.579e-003 6.392e-004 
8.634e-004 3.241e+007 2.356e+013 1.000e+003 1.580e-003 6.393e-004 
8.644e-004 3.253e+007 2.356e+013 1.000e+003 1.572e-003 6.393e-004 
8.654e-004 3.266e+007 2.356e+013 1.000e+003 1.646e-003 6.395e-004 
8.666e-004 3.282e+007 2.356e+013 1.000e+003 1.610e-003 6.396e-004 
8.675e-004 3.294e+007 2.356e+013 1.000e+003 1.645e-003 6.397e-004 
8.684e-004 3.306e+007 2.356e+013 1.000e+003 1.605e-003 6.398e-004 
8.694e-004 3.318e+007 2.356e+013 1.000e+003 1.612e-003 6.399e-004 
8.703e-004 3.329e+007 2.356e+013 1.000e+003 1.570e-003 6.400e-004 
8.712e-004 3.342e+007 2.357e+013 1.000e+003 1.602e-003 6.401e-004 
8.725e-004 3.358e+007 2.357e+013 1.000e+003 1.582e-003 6.402e-004 
8.735e-004 3.361e+007 2.356e+013 1.000e+003 1.996e-003 6.410e-004 
8.744e-004 3.360e+007 2.356e+013 1.000e+003 1.956e-003 6.420e-004 
8.753e-004 3.359e+007 2.357e+013 1.000e+003 1.946e-003 6.429e-004 
8.762e-004 3.360e+007 2.358e+013 1.000e+003 1.919e-003 6.438e-004 
8.770e-004 3.358e+007 2.359e+013 1.000e+003 1.935e-003 6.448e-004 
8.779e-004 3.361e+007 2.359e+013 1.000e+003 1.853e-003 6.454e-004 
8.787e-004 3.362e+007 2.360e+013 1.000e+003 1.768e-003 6.461e-004 
8.797e-004 3.370e+007 2.361e+013 1.000e+003 1.747e-003 6.465e-004 
8.806e-004 3.379e+007 2.361e+013 1.000e+003 1.645e-003 6.469e-004 
8.815e-004 3.389e+007 2.361e+013 1.000e+003 1.613e-003 6.471e-004 
8.828e-004 3.403e+007 2.362e+013 1.000e+003 1.645e-003 6.475e-004 
8.844e-004 3.416e+007 2.363e+013 1.000e+003 1.798e-003 6.481e-004 
8.860e-004 3.422e+007 2.364e+013 1.000e+003 1.915e-003 6.493e-004 
8.876e-004 3.439e+007 2.365e+013 1.000e+003 1.641e-003 6.497e-004 
8.892e-004 3.459e+007 2.365e+013 1.000e+003 1.631e-003 6.499e-004 
8.908e-004 3.479e+007 2.365e+013 1.000e+003 1.672e-003 6.501e-004 
8.923e-004 3.500e+007 2.365e+013 1.000e+003 1.604e-003 6.503e-004 
8.939e-004 3.520e+007 2.365e+013 1.000e+003 1.759e-003 6.504e-004 
8.953e-004 3.539e+007 2.365e+013 1.000e+003 1.605e-003 6.506e-004 
8.970e-004 3.559e+007 2.366e+013 1.000e+003 1.664e-003 6.507e-004 
8.985e-004 3.580e+007 2.366e+013 1.000e+003 1.693e-003 6.509e-004 
8.999e-004 3.598e+007 2.366e+013 1.000e+003 1.780e-003 6.511e-004 
9.014e-004 3.616e+007 2.366e+013 1.000e+003 1.594e-003 6.513e-004 
9.030e-004 3.635e+007 2.366e+013 1.000e+003 1.738e-003 6.515e-004 
9.046e-004 3.655e+007 2.366e+013 1.000e+003 1.830e-003 6.517e-004 
9.061e-004 3.675e+007 2.367e+013 1.000e+003 1.850e-003 6.519e-004 
9.074e-004 3.692e+007 2.367e+013 1.000e+003 1.707e-003 6.521e-004 
9.090e-004 3.711e+007 2.367e+013 1.000e+003 1.931e-003 6.523e-004 
9.106e-004 3.731e+007 2.367e+013 1.000e+003 1.753e-003 6.525e-004 
9.121e-004 3.749e+007 2.367e+013 1.000e+003 1.643e-003 6.528e-004 
9.137e-004 3.769e+007 2.368e+013 1.000e+003 1.562e-003 6.530e-004 
9.153e-004 3.788e+007 2.368e+013 1.000e+003 1.643e-003 6.532e-004 
9.168e-004 3.806e+007 2.368e+013 1.000e+003 1.640e-003 6.536e-004 
9.184e-004 3.826e+007 2.368e+013 1.000e+003 1.652e-003 6.538e-004 
9.200e-004 3.846e+007 2.369e+013 1.000e+003 1.635e-003 6.540e-004 
9.216e-004 3.866e+007 2.369e+013 1.000e+003 1.566e-003 6.542e-004 
9.232e-004 3.886e+007 2.369e+013 1.000e+003 1.571e-003 6.544e-004 
9.248e-004 3.906e+007 2.369e+013 1.000e+003 1.674e-003 6.546e-004 
9.263e-004 3.926e+007 2.369e+013 1.000e+003 1.670e-003 6.548e-004 
9.279e-004 3.946e+007 2.369e+013 1.000e+003 1.670e-003 6.550e-004 
9.295e-004 3.967e+007 2.370e+013 1.000e+003 1.660e-003 6.552e-004 
9.311e-004 3.987e+007 2.370e+013 1.000e+003 1.693e-003 6.553e-004 
9.327e-004 4.008e+007 2.370e+013 1.000e+003 1.647e-003 6.555e-004 
9.343e-004 4.029e+007 2.370e+013 1.000e+003 1.592e-003 6.556e-004 
9.359e-004 4.049e+007 2.370e+013 1.000e+003 1.671e-003 6.558e-004 
9.375e-004 4.070e+007 2.370e+013 1.000e+003 1.649e-003 6.560e-004 
9.391e-004 4.089e+007 2.371e+013 1.000e+003 1.652e-003 6.562e-004 
9.406e-004 4.109e+007 2.371e+013 1.000e+003 1.769e-003 6.564e-004 
9.422e-004 4.129e+007 2.371e+013 1.000e+003 1.769e-003 6.566e-004 
9.438e-004 4.149e+007 2.371e+013 1.000e+003 1.678e-003 6.568e-004 
9.454e-004 4.169e+007 2.371e+013 1.000e+003 1.620e-003 6.570e-004 
9.470e-004 4.188e+007 2.372e+013 1.000e+003 1.818e-003 6.573e-004 
9.485e-004 4.208e+007 2.372e+013 1.000e+003 2.086e-003 6.575e-004 
9.501e-004 4.209e+007 2.373e+013 1.000e+003 2.146e-003 6.590e-004 
9.516e-004 4.216e+007 2.374e+013 1.000e+003 2.033e-003 6.600e-004 
9.527e-004 4.221e+007 2.375e+013 1.000e+003 2.112e-003 6.607e-004 
9.538e-004 4.231e+007 2.376e+013 1.000e+003 2.041e-003 6.612e-004 
9.549e-004 4.241e+007 2.378e+013 1.000e+003 1.931e-003 6.616e-004 
9.561e-004 4.254e+007 2.378e+013 1.000e+003 1.791e-003 6.619e-004 
9.573e-004 4.268e+007 2.379e+013 1.000e+003 1.740e-003 6.621e-004 
9.587e-004 4.284e+007 2.380e+013 1.000e+003 1.669e-003 6.624e-004 
9.600e-004 4.300e+007 2.380e+013 1.000e+003 1.605e-003 6.625e-004 
9.614e-004 4.318e+007 2.381e+013 1.000e+003 1.651e-003 6.627e-004 
9.628e-004 4.335e+007 2.381e+013 1.000e+003 1.659e-003 6.629e-004 
9.642e-004 4.330e+007 2.372e+013 1.000e+003 3.593e-003 6.646e-004 
9.655e-004 4.274e+007 2.366e+013 1.000e+003 3.679e-003 6.699e-004 
9.668e-004 4.215e+007 2.366e+013 1.000e+003 3.719e-003 6.753e-004 
9.681e-004 4.141e+007 2.367e+013 1.000e+003 3.599e-003 6.817e-004 
9.693e-004 4.068e+007 2.367e+013 1.000e+003 4.350e-003 6.879e-004 
9.709e-004 3.934e+007 2.360e+013 1.000e+003 5.344e-003 6.988e-004 
9.727e-004 3.740e+007 2.353e+013 1.000e+003 5.760e-003 7.140e-004 
9.741e-004 3.612e+007 2.352e+013 1.000e+003 5.216e-003 7.242e-004 
9.752e-004 3.557e+007 2.353e+013 1.000e+003 3.686e-003 7.292e-004 
9.763e-004 3.525e+007 2.354e+013 1.000e+003 2.981e-003 7.325e-004 
9.774e-004 3.501e+007 2.355e+013 1.000e+003 2.568e-003 7.352e-004 
9.785e-004 3.478e+007 2.357e+013 1.000e+003 2.538e-003 7.379e-004 
9.795e-004 3.467e+007 2.359e+013 1.000e+003 1.988e-003 7.397e-004 
9.805e-004 3.464e+007 2.360e+013 1.000e+003 1.951e-003 7.409e-004 
9.816e-004 3.464e+007 2.360e+013 1.000e+003 1.900e-003 7.420e-004 
9.826e-004 3.464e+007 2.361e+013 1.000e+003 1.873e-003 7.430e-004 
9.836e-004 3.466e+007 2.361e+013 1.000e+003 1.864e-003 7.439e-004 
9.846e-004 3.466e+007 2.362e+013 1.000e+003 1.887e-003 7.449e-004 
9.857e-004 3.464e+007 2.363e+013 1.000e+003 1.955e-003 7.461e-004 
9.867e-004 3.461e+007 2.363e+013 1.000e+003 1.900e-003 7.473e-004 
9.878e-004 3.461e+007 2.364e+013 1.000e+003 1.804e-003 7.483e-004 
9.889e-004 3.466e+007 2.365e+013 1.000e+003 1.701e-003 7.492e-004 
9.899e-004 3.472e+007 2.365e+013 1.000e+003 1.669e-003 7.498e-004 
9.909e-004 3.479e+007 2.365e+013 1.000e+003 1.627e-003 7.503e-004 
9.920e-004 3.488e+007 2.366e+013 1.000e+003 1.601e-003 7.507e-004 
9.930e-004 3.498e+007 2.366e+013 1.000e+003 1.606e-003 7.510e-004 
9.941e-004 3.509e+007 2.366e+013 1.000e+003 1.580e-003 7.514e-004 
9.952e-004 3.521e+007 2.367e+013 1.000e+003 1.576e-003 7.517e-004 
9.963e-004 3.533e+007 2.367e+013 1.000e+003 1.610e-003 7.519e-004 
9.973e-004 3.544e+007 2.367e+013 1.000e+003 1.588e-003 7.522e-004 
9.983e-004 3.557e+007 2.367e+013 1.000e+003 1.594e-003 7.523e-004 
9.994e-004 3.569e+007 2.367e+013 1.000e+003 1.610e-003 7.525e-004 
1.000e-003 3.576e+007 2.367e+013 1.000e+003 1.831e-003 7.530e-004 
1.001e-003 3.581e+007 2.367e+013 1.000e+003 1.767e-003 7.538e-004 
1.002e-003 3.586e+007 2.368e+013 1.000e+003 1.721e-003 7.544e-004 
1.004e-003 3.592e+007 2.368e+013 1.000e+003 1.739e-003 7.551e-004 
1.005e-003 3.598e+007 2.368e+013 1.000e+003 1.724e-003 7.557e-004 
1.006e-003 3.604e+007 2.369e+013 1.000e+003 1.734e-003 7.563e-004 
1.007e-003 3.610e+007 2.369e+013 1.000e+003 1.813e-003 7.571e-004 
1.008e-003 3.615e+007 2.370e+013 1.000e+003 1.761e-003 7.578e-004 
1.009e-003 3.619e+007 2.371e+013 1.000e+003 1.789e-003 7.587e-004 
1.010e-003 3.622e+007 2.372e+013 1.000e+003 1.790e-003 7.597e-004 
1.011e-003 3.623e+007 2.373e+013 1.000e+003 1.881e-003 7.607e-004 
1.012e-003 3.623e+007 2.374e+013 1.000e+003 1.934e-003 7.618e-004 
1.013e-003 3.621e+007 2.375e+013 1.000e+003 1.996e-003 7.630e-004 
1.015e-003 3.614e+007 2.377e+013 1.000e+003 2.107e-003 7.646e-004 
1.016e-003 3.605e+007 2.377e+013 1.000e+003 2.566e-003 7.663e-004 
1.016e-003 3.590e+007 2.380e+013 1.000e+003 6.607e-003 7.681e-004 
1.017e-003 3.555e+007 2.353e+013 1.000e+003 4.582e-003 7.715e-004 
1.019e-003 3.506e+007 2.351e+013 1.000e+003 4.164e-003 7.761e-004 
1.020e-003 3.449e+007 2.350e+013 1.000e+003 4.174e-003 7.812e-004 
1.021e-003 3.364e+007 2.350e+013 1.000e+003 4.459e-003 7.881e-004 
1.022e-003 3.272e+007 2.350e+013 1.000e+003 4.562e-003 7.956e-004 
1.023e-003 3.204e+007 2.351e+013 1.000e+003 3.829e-003 8.014e-004 
1.024e-003 3.158e+007 2.352e+013 1.000e+003 3.336e-003 8.057e-004 
1.025e-003 3.123e+007 2.353e+013 1.000e+003 3.416e-003 8.092e-004 
1.026e-003 3.110e+007 2.354e+013 1.000e+003 2.144e-003 8.114e-004 
1.028e-003 3.114e+007 2.354e+013 1.000e+003 1.907e-003 8.123e-004 
1.029e-003 3.124e+007 2.354e+013 1.000e+003 1.641e-003 8.128e-004 
1.030e-003 3.137e+007 2.354e+013 1.000e+003 1.694e-003 8.131e-004 
1.031e-003 3.152e+007 2.354e+013 1.000e+003 1.596e-003 8.133e-004 
1.033e-003 3.168e+007 2.354e+013 1.000e+003 1.604e-003 8.135e-004 
1.034e-003 3.183e+007 2.354e+013 1.000e+003 1.583e-003 8.136e-004 
1.035e-003 3.198e+007 2.354e+013 1.000e+003 1.601e-003 8.137e-004 
1.036e-003 3.215e+007 2.354e+013 1.000e+003 1.576e-003 8.138e-004 
1.037e-003 3.230e+007 2.354e+013 1.000e+003 1.579e-003 8.140e-004 
1.039e-003 3.245e+007 2.354e+013 1.000e+003 1.582e-003 8.141e-004 
1.040e-003 3.260e+007 2.354e+013 1.000e+003 1.604e-003 8.142e-004 
1.041e-003 3.275e+007 2.355e+013 1.000e+003 1.618e-003 8.144e-004 
1.042e-003 3.290e+007 2.355e+013 1.000e+003 1.577e-003 8.146e-004 
1.043e-003 3.305e+007 2.355e+013 1.000e+003 1.572e-003 8.148e-004 
1.045e-003 3.316e+007 2.354e+013 1.000e+003 1.993e-003 8.151e-004 
1.046e-003 3.314e+007 2.354e+013 1.000e+003 2.020e-003 8.165e-004 
1.047e-003 3.313e+007 2.355e+013 1.000e+003 1.908e-003 8.178e-004 
1.048e-003 3.312e+007 2.357e+013 1.000e+003 2.110e-003 8.191e-004 
1.049e-003 3.315e+007 2.358e+013 1.000e+003 1.905e-003 8.200e-004 
1.050e-003 3.320e+007 2.358e+013 1.000e+003 1.698e-003 8.207e-004 
1.051e-003 3.330e+007 2.359e+013 1.000e+003 1.768e-003 8.211e-004 
1.053e-003 3.341e+007 2.359e+013 1.000e+003 1.637e-003 8.214e-004 
1.054e-003 3.352e+007 2.360e+013 1.000e+003 1.645e-003 8.216e-004 
1.055e-003 3.363e+007 2.360e+013 1.000e+003 1.684e-003 8.219e-004 
1.055e-003 3.370e+007 2.361e+013 1.000e+003 1.738e-003 8.223e-004 
1.056e-003 3.374e+007 2.362e+013 1.000e+003 1.755e-003 8.230e-004 
1.058e-003 3.386e+007 2.362e+013 1.000e+003 1.677e-003 8.235e-004 
1.059e-003 3.405e+007 2.363e+013 1.000e+003 1.685e-003 8.238e-004 
1.061e-003 3.425e+007 2.363e+013 1.000e+003 1.657e-003 8.239e-004 
1.062e-003 3.446e+007 2.363e+013 1.000e+003 1.645e-003 8.241e-004 
1.064e-003 3.467e+007 2.363e+013 1.000e+003 1.689e-003 8.242e-004 
1.066e-003 3.487e+007 2.363e+013 1.000e+003 1.660e-003 8.244e-004 
1.067e-003 3.507e+007 2.363e+013 1.000e+003 1.692e-003 8.246e-004 
1.069e-003 3.528e+007 2.363e+013 1.000e+003 1.656e-003 8.248e-004 
1.070e-003 3.548e+007 2.364e+013 1.000e+003 1.604e-003 8.250e-004 
1.072e-003 3.567e+007 2.364e+013 1.000e+003 1.647e-003 8.252e-004 
1.074e-003 3.587e+007 2.364e+013 1.000e+003 1.621e-003 8.254e-004 
1.075e-003 3.605e+007 2.364e+013 1.000e+003 1.642e-003 8.257e-004 
1.077e-003 3.625e+007 2.364e+013 1.000e+003 1.665e-003 8.260e-004 
1.078e-003 3.645e+007 2.365e+013 1.000e+003 1.659e-003 8.262e-004 
1.080e-003 3.665e+007 2.365e+013 1.000e+003 1.699e-003 8.264e-004 
1.082e-003 3.685e+007 2.365e+013 1.000e+003 1.906e-003 8.266e-004 
1.083e-003 3.704e+007 2.365e+013 1.000e+003 1.621e-003 8.269e-004 
1.085e-003 3.722e+007 2.365e+013 1.000e+003 1.660e-003 8.272e-004 
1.086e-003 3.741e+007 2.366e+013 1.000e+003 1.583e-003 8.275e-004 
1.088e-003 3.760e+007 2.366e+013 1.000e+003 1.565e-003 8.277e-004 
1.089e-003 3.779e+007 2.366e+013 1.000e+003 1.578e-003 8.280e-004 
1.091e-003 3.799e+007 2.367e+013 1.000e+003 1.595e-003 8.282e-004 
1.093e-003 3.818e+007 2.367e+013 1.000e+003 1.617e-003 8.285e-004 
1.094e-003 3.835e+007 2.367e+013 1.000e+003 1.670e-003 8.289e-004 
1.096e-003 3.852e+007 2.367e+013 1.000e+003 1.611e-003 8.293e-004 
1.097e-003 3.870e+007 2.368e+013 1.000e+003 1.666e-003 8.296e-004 
1.099e-003 3.887e+007 2.368e+013 1.000e+003 1.692e-003 8.301e-004 
1.101e-003 3.903e+007 2.369e+013 1.000e+003 1.578e-003 8.306e-004 
1.102e-003 3.922e+007 2.369e+013 1.000e+003 1.626e-003 8.308e-004 
1.104e-003 3.942e+007 2.369e+013 1.000e+003 1.560e-003 8.310e-004 
1.105e-003 3.961e+007 2.369e+013 1.000e+003 1.644e-003 8.312e-004 
1.107e-003 3.982e+007 2.369e+013 1.000e+003 1.676e-003 8.314e-004 
1.108e-003 4.002e+007 2.370e+013 1.000e+003 1.566e-003 8.316e-004 
1.110e-003 4.022e+007 2.370e+013 1.000e+003 1.658e-003 8.318e-004 
1.112e-003 4.041e+007 2.370e+013 1.000e+003 1.672e-003 8.319e-004 
1.113e-003 4.061e+007 2.370e+013 1.000e+003 1.562e-003 8.321e-004 
1.115e-003 4.080e+007 2.370e+013 1.000e+003 1.620e-003 8.324e-004 
1.116e-003 4.099e+007 2.371e+013 1.000e+003 1.582e-003 8.327e-004 
1.118e-003 4.119e+007 2.371e+013 1.000e+003 1.680e-003 8.329e-004 
1.119e-003 4.137e+007 2.371e+013 1.000e+003 2.121e-003 8.333e-004 
1.121e-003 4.138e+007 2.372e+013 1.000e+003 2.096e-003 8.348e-004 
1.122e-003 4.144e+007 2.373e+013 1.000e+003 2.050e-003 8.357e-004 
1.124e-003 4.151e+007 2.375e+013 1.000e+003 2.120e-003 8.364e-004 
1.125e-003 4.160e+007 2.376e+013 1.000e+003 2.326e-003 8.368e-004 
1.126e-003 4.172e+007 2.377e+013 1.000e+003 1.915e-003 8.372e-004 
1.127e-003 4.186e+007 2.378e+013 1.000e+003 1.844e-003 8.375e-004 
1.128e-003 4.201e+007 2.378e+013 1.000e+003 1.782e-003 8.378e-004 
1.130e-003 4.216e+007 2.379e+013 1.000e+003 1.683e-003 8.380e-004 
1.131e-003 4.232e+007 2.380e+013 1.000e+003 1.664e-003 8.382e-004 
1.132e-003 4.249e+007 2.380e+013 1.000e+003 1.623e-003 8.383e-004 
1.134e-003 4.266e+007 2.380e+013 1.000e+003 1.649e-003 8.385e-004 
1.135e-003 4.283e+007 2.380e+013 1.000e+003 1.609e-003 8.386e-004 
1.136e-003 4.300e+007 2.381e+013 1.000e+003 1.621e-003 8.388e-004 
1.138e-003 4.269e+007 2.368e+013 1.000e+003 3.249e-003 8.423e-004 
1.139e-003 4.197e+007 2.365e+013 1.000e+003 3.458e-003 8.486e-004 
1.140e-003 4.132e+007 2.366e+013 1.000e+003 3.520e-003 8.544e-004 
1.141e-003 4.066e+007 2.367e+013 1.000e+003 3.785e-003 8.602e-004 
1.143e-003 3.984e+007 2.368e+013 1.000e+003 4.171e-003 8.672e-004 
1.144e-003 3.911e+007 2.371e+013 1.000e+003 3.757e-003 8.734e-004 
1.145e-003 3.854e+007 2.375e+013 1.000e+003 3.266e-003 8.785e-004 
1.146e-003 3.807e+007 2.379e+013 1.000e+003 3.045e-003 8.829e-004 
1.147e-003 3.774e+007 2.383e+013 1.000e+003 3.105e-003 8.864e-004 
1.149e-003 3.744e+007 2.374e+013 1.000e+003 5.227e-003 8.898e-004 
1.150e-003 3.650e+007 2.355e+013 1.000e+003 4.871e-003 8.976e-004 
1.151e-003 3.577e+007 2.352e+013 1.000e+003 4.297e-003 9.038e-004 
1.152e-003 3.526e+007 2.351e+013 1.000e+003 3.407e-003 9.084e-004 
1.153e-003 3.492e+007 2.352e+013 1.000e+003 2.649e-003 9.119e-004 
1.155e-003 3.473e+007 2.353e+013 1.000e+003 2.299e-003 9.143e-004 
1.156e-003 3.464e+007 2.354e+013 1.000e+003 2.110e-003 9.159e-004 
1.157e-003 3.454e+007 2.353e+013 1.000e+003 2.900e-003 9.176e-004 
1.158e-003 3.422e+007 2.351e+013 1.000e+003 2.996e-003 9.208e-004 
1.159e-003 3.385e+007 2.350e+013 1.000e+003 3.043e-003 9.244e-004 
1.160e-003 3.340e+007 2.350e+013 1.000e+003 3.304e-003 9.285e-004 
1.161e-003 3.287e+007 2.350e+013 1.000e+003 3.545e-003 9.332e-004 
1.162e-003 3.231e+007 2.349e+013 1.000e+003 3.518e-003 9.383e-004 
1.163e-003 3.190e+007 2.349e+013 1.000e+003 3.360e-003 9.422e-004 
1.164e-003 3.149e+007 2.348e+013 1.000e+003 3.306e-003 9.462e-004 
1.165e-003 3.105e+007 2.348e+013 1.000e+003 3.226e-003 9.505e-004 
1.167e-003 3.060e+007 2.348e+013 1.000e+003 3.295e-003 9.549e-004 
1.168e-003 2.997e+007 2.348e+013 1.000e+003 4.108e-003 9.603e-004 
1.169e-003 2.918e+007 2.347e+013 1.000e+003 4.235e-003 9.669e-004 
1.170e-003 2.855e+007 2.348e+013 1.000e+003 3.727e-003 9.725e-004 
1.171e-003 2.808e+007 2.349e+013 1.000e+003 3.218e-003 9.769e-004 
1.172e-003 2.777e+007 2.350e+013 1.000e+003 2.798e-003 9.803e-004 
1.174e-003 2.751e+007 2.351e+013 1.000e+003 2.340e-003 9.833e-004 
1.175e-003 2.754e+007 2.351e+013 1.000e+003 1.951e-003 9.842e-004 
1.176e-003 2.767e+007 2.351e+013 1.000e+003 1.704e-003 9.846e-004 
1.177e-003 2.779e+007 2.351e+013 1.000e+003 1.699e-003 9.849e-004 
1.179e-003 2.796e+007 2.351e+013 1.000e+003 1.625e-003 9.851e-004 
1.180e-003 2.810e+007 2.351e+013 1.000e+003 1.572e-003 9.852e-004 
1.181e-003 2.827e+007 2.351e+013 1.000e+003 1.575e-003 9.852e-004 
1.182e-003 2.842e+007 2.351e+013 1.000e+003 1.594e-003 9.853e-004 
1.183e-003 2.860e+007 2.351e+013 1.000e+003 1.591e-003 9.854e-004 
1.184e-003 2.874e+007 2.351e+013 1.000e+003 1.601e-003 9.855e-004 
1.186e-003 2.892e+007 2.351e+013 1.000e+003 1.591e-003 9.856e-004 
1.187e-003 2.907e+007 2.351e+013 1.000e+003 1.579e-003 9.857e-004 
1.188e-003 2.923e+007 2.351e+013 1.000e+003 1.620e-003 9.858e-004 
1.189e-003 2.939e+007 2.351e+013 1.000e+003 1.564e-003 9.860e-004 
1.190e-003 2.954e+007 2.351e+013 1.000e+003 1.595e-003 9.861e-004 
1.192e-003 2.971e+007 2.352e+013 1.000e+003 1.583e-003 9.862e-004 
1.193e-003 2.985e+007 2.352e+013 1.000e+003 1.576e-003 9.863e-004 
1.194e-003 3.001e+007 2.352e+013 1.000e+003 1.586e-003 9.865e-004 
1.195e-003 3.017e+007 2.352e+013 1.000e+003 1.575e-003 9.866e-004 
1.196e-003 3.031e+007 2.352e+013 1.000e+003 1.578e-003 9.867e-004 
1.198e-003 3.048e+007 2.352e+013 1.000e+003 1.582e-003 9.869e-004 
1.199e-003 3.064e+007 2.352e+013 1.000e+003 1.609e-003 9.870e-004 
1.200e-003 3.078e+007 2.352e+013 1.000e+003 2.040e-003 9.871e-004 
1.201e-003 3.096e+007 2.352e+013 1.000e+003 1.591e-003 9.873e-004 
1.203e-003 3.112e+007 2.353e+013 1.000e+003 1.585e-003 9.874e-004 
1.204e-003 3.126e+007 2.353e+013 1.000e+003 1.575e-003 9.876e-004 
1.205e-003 3.144e+007 2.353e+013 1.000e+003 1.584e-003 9.877e-004 
1.206e-003 3.160e+007 2.353e+013 1.000e+003 1.888e-003 9.878e-004 
1.208e-003 3.177e+007 2.353e+013 1.000e+003 1.598e-003 9.880e-004 
1.209e-003 3.194e+007 2.353e+013 1.000e+003 1.624e-003 9.882e-004 
1.210e-003 3.209e+007 2.353e+013 1.000e+003 1.641e-003 9.884e-004 
1.212e-003 3.225e+007 2.354e+013 1.000e+003 1.612e-003 9.885e-004 
1.213e-003 3.242e+007 2.354e+013 1.000e+003 1.598e-003 9.887e-004 
1.214e-003 3.257e+007 2.354e+013 1.000e+003 1.593e-003 9.889e-004 
1.216e-003 3.275e+007 2.354e+013 1.000e+003 1.641e-003 9.890e-004 
1.217e-003 3.290e+007 2.354e+013 1.000e+003 1.606e-003 9.892e-004 
1.218e-003 3.307e+007 2.354e+013 1.000e+003 1.601e-003 9.893e-004 
1.219e-003 3.323e+007 2.355e+013 1.000e+003 1.590e-003 9.895e-004 
1.220e-003 3.337e+007 2.355e+013 1.000e+003 1.613e-003 9.897e-004 
1.222e-003 3.351e+007 2.355e+013 1.000e+003 1.837e-003 9.899e-004 
1.223e-003 3.363e+007 2.355e+013 1.000e+003 1.865e-003 9.903e-004 
1.224e-003 3.375e+007 2.355e+013 1.000e+003 1.646e-003 9.906e-004 
1.225e-003 3.389e+007 2.356e+013 1.000e+003 1.618e-003 9.909e-004 
1.227e-003 3.403e+007 2.356e+013 1.000e+003 1.629e-003 9.911e-004 
1.228e-003 3.417e+007 2.356e+013 1.000e+003 1.619e-003 9.914e-004 
1.229e-003 3.432e+007 2.356e+013 1.000e+003 1.621e-003 9.915e-004 
1.230e-003 3.448e+007 2.356e+013 1.000e+003 1.595e-003 9.918e-004 
1.232e-003 3.463e+007 2.357e+013 1.000e+003 1.606e-003 9.919e-004 
1.233e-003 3.479e+007 2.357e+013 1.000e+003 1.624e-003 9.921e-004 
1.234e-003 3.493e+007 2.357e+013 1.000e+003 1.607e-003 9.923e-004 
1.235e-003 3.509e+007 2.357e+013 1.000e+003 1.581e-003 9.925e-004 
1.237e-003 3.526e+007 2.357e+013 1.000e+003 1.621e-003 9.926e-004 
1.238e-003 3.542e+007 2.357e+013 1.000e+003 1.688e-003 9.928e-004 
1.239e-003 3.558e+007 2.358e+013 1.000e+003 1.573e-003 9.930e-004 
1.241e-003 3.576e+007 2.358e+013 1.000e+003 1.595e-003 9.932e-004 
1.242e-003 3.593e+007 2.358e+013 1.000e+003 1.570e-003 9.934e-004 
1.243e-003 3.609e+007 2.358e+013 1.000e+003 1.585e-003 9.936e-004 
1.245e-003 3.625e+007 2.358e+013 1.000e+003 1.571e-003 9.938e-004 
1.246e-003 3.638e+007 2.358e+013 1.000e+003 1.571e-003 9.940e-004 
1.247e-003 3.653e+007 2.359e+013 1.000e+003 1.574e-003 9.942e-004 
1.248e-003 3.652e+007 2.358e+013 1.000e+003 2.080e-003 9.955e-004 
1.249e-003 3.647e+007 2.359e+013 1.000e+003 2.043e-003 9.970e-004 
1.250e-003 3.642e+007 2.360e+013 1.000e+003 1.957e-003 9.985e-004 
1.252e-003 3.643e+007 2.362e+013 1.000e+003 1.969e-003 9.996e-004 
1.253e-003 3.650e+007 2.362e+013 1.000e+003 1.787e-003 1.000e-003 
1.254e-003 3.657e+007 2.363e+013 1.000e+003 1.834e-003 1.001e-003 
1.255e-003 3.659e+007 2.365e+013 1.000e+003 1.990e-003 1.002e-003 
1.256e-003 3.671e+007 2.365e+013 1.000e+003 2.081e-003 1.002e-003 
1.258e-003 3.690e+007 2.365e+013 1.000e+003 1.883e-003 1.003e-003 
1.259e-003 3.709e+007 2.366e+013 1.000e+003 1.703e-003 1.003e-003 
1.261e-003 3.727e+007 2.366e+013 1.000e+003 1.616e-003 1.003e-003 
1.262e-003 3.747e+007 2.366e+013 1.000e+003 2.030e-003 1.003e-003 
1.264e-003 3.767e+007 2.366e+013 1.000e+003 1.941e-003 1.003e-003 
1.266e-003 3.786e+007 2.366e+013 1.000e+003 1.892e-003 1.004e-003 
1.267e-003 3.805e+007 2.367e+013 1.000e+003 1.731e-003 1.004e-003 
1.269e-003 3.823e+007 2.367e+013 1.000e+003 1.788e-003 1.004e-003 
1.270e-003 3.841e+007 2.367e+013 1.000e+003 1.922e-003 1.005e-003 
1.272e-003 3.859e+007 2.368e+013 1.000e+003 1.761e-003 1.005e-003 
1.273e-003 3.878e+007 2.368e+013 1.000e+003 1.681e-003 1.005e-003 
1.275e-003 3.893e+007 2.369e+013 1.000e+003 1.781e-003 1.006e-003 
1.277e-003 3.911e+007 2.369e+013 1.000e+003 1.727e-003 1.006e-003 
1.278e-003 3.930e+007 2.369e+013 1.000e+003 1.854e-003 1.006e-003 
1.280e-003 3.949e+007 2.369e+013 1.000e+003 1.764e-003 1.006e-003 
1.281e-003 3.969e+007 2.369e+013 1.000e+003 1.867e-003 1.007e-003 
1.283e-003 3.989e+007 2.370e+013 1.000e+003 1.785e-003 1.007e-003 
1.284e-003 4.008e+007 2.370e+013 1.000e+003 1.934e-003 1.007e-003 
1.286e-003 4.028e+007 2.370e+013 1.000e+003 1.784e-003 1.007e-003 
1.287e-003 4.047e+007 2.370e+013 1.000e+003 1.862e-003 1.007e-003 
1.289e-003 4.067e+007 2.370e+013 1.000e+003 1.944e-003 1.007e-003 
1.290e-003 4.087e+007 2.370e+013 1.000e+003 1.889e-003 1.008e-003 
1.292e-003 4.105e+007 2.371e+013 1.000e+003 1.808e-003 1.008e-003 
1.293e-003 4.124e+007 2.371e+013 1.000e+003 1.768e-003 1.008e-003 
1.295e-003 4.144e+007 2.371e+013 1.000e+003 1.703e-003 1.008e-003 
1.297e-003 4.164e+007 2.371e+013 1.000e+003 1.839e-003 1.008e-003 
1.298e-003 4.184e+007 2.372e+013 1.000e+003 1.821e-003 1.009e-003 
1.300e-003 4.188e+007 2.372e+013 1.000e+003 2.052e-003 1.010e-003 
1.301e-003 4.195e+007 2.374e+013 1.000e+003 2.058e-003 1.011e-003 
1.303e-003 4.203e+007 2.375e+013 1.000e+003 2.102e-003 1.012e-003 
1.304e-003 4.215e+007 2.376e+013 1.000e+003 1.941e-003 1.012e-003 
1.305e-003 4.227e+007 2.378e+013 1.000e+003 1.977e-003 1.013e-003 
1.307e-003 4.241e+007 2.379e+013 1.000e+003 1.779e-003 1.013e-003 
1.308e-003 4.256e+007 2.380e+013 1.000e+003 1.657e-003 1.014e-003 
1.309e-003 4.273e+007 2.380e+013 1.000e+003 1.638e-003 1.014e-003 
1.311e-003 4.289e+007 2.381e+013 1.000e+003 1.595e-003 1.014e-003 
1.312e-003 4.305e+007 2.381e+013 1.000e+003 1.682e-003 1.014e-003 
1.313e-003 4.322e+007 2.381e+013 1.000e+003 1.608e-003 1.014e-003 
1.315e-003 4.339e+007 2.382e+013 1.000e+003 1.623e-003 1.014e-003 
1.316e-003 4.357e+007 2.382e+013 1.000e+003 1.706e-003 1.014e-003 
1.317e-003 4.374e+007 2.382e+013 1.000e+003 1.606e-003 1.015e-003 
1.318e-003 4.390e+007 2.382e+013 1.000e+003 1.614e-003 1.015e-003 
1.320e-003 4.407e+007 2.382e+013 1.000e+003 1.593e-003 1.015e-003 
1.321e-003 4.423e+007 2.382e+013 1.000e+003 1.603e-003 1.015e-003 
1.322e-003 4.441e+007 2.383e+013 1.000e+003 1.654e-003 1.015e-003 
1.324e-003 4.457e+007 2.383e+013 1.000e+003 1.599e-003 1.015e-003 
1.325e-003 4.474e+007 2.383e+013 1.000e+003 1.582e-003 1.015e-003 
1.326e-003 4.492e+007 2.383e+013 1.000e+003 1.678e-003 1.016e-003 
1.328e-003 4.508e+007 2.383e+013 1.000e+003 1.681e-003 1.016e-003 
1.329e-003 4.526e+007 2.384e+013 1.000e+003 1.601e-003 1.016e-003 
1.330e-003 4.542e+007 2.384e+013 1.000e+003 1.602e-003 1.016e-003 
1.332e-003 4.558e+007 2.384e+013 1.000e+003 1.573e-003 1.016e-003 
1.333e-003 4.546e+007 2.374e+013 1.000e+003 3.505e-003 1.018e-003 
1.334e-003 4.485e+007 2.369e+013 1.000e+003 3.702e-003 1.024e-003 
1.335e-003 4.411e+007 2.369e+013 1.000e+003 3.777e-003 1.030e-003 
1.337e-003 4.342e+007 2.370e+013 1.000e+003 3.635e-003 1.036e-003 
1.338e-003 4.265e+007 2.370e+013 1.000e+003 4.414e-003 1.043e-003 
1.339e-003 4.188e+007 2.372e+013 1.000e+003 3.949e-003 1.049e-003 
1.340e-003 4.126e+007 2.376e+013 1.000e+003 3.580e-003 1.055e-003 
1.341e-003 4.075e+007 2.381e+013 1.000e+003 3.131e-003 1.059e-003 
1.342e-003 4.031e+007 2.386e+013 1.000e+003 3.025e-003 1.064e-003 
1.344e-003 3.980e+007 2.376e+013 1.000e+003 5.098e-003 1.068e-003 
1.345e-003 3.868e+007 2.359e+013 1.000e+003 4.737e-003 1.077e-003 
1.346e-003 3.786e+007 2.356e+013 1.000e+003 4.177e-003 1.084e-003 
1.347e-003 3.735e+007 2.356e+013 1.000e+003 3.286e-003 1.089e-003 
1.348e-003 3.699e+007 2.357e+013 1.000e+003 2.709e-003 1.092e-003 
1.349e-003 3.679e+007 2.358e+013 1.000e+003 2.333e-003 1.095e-003 
1.350e-003 3.667e+007 2.358e+013 1.000e+003 2.161e-003 1.096e-003 
1.351e-003 3.659e+007 2.359e+013 1.000e+003 2.098e-003 1.098e-003 
1.352e-003 3.632e+007 2.356e+013 1.000e+003 3.165e-003 1.101e-003 
1.353e-003 3.587e+007 2.355e+013 1.000e+003 3.508e-003 1.105e-003 
1.354e-003 3.532e+007 2.354e+013 1.000e+003 3.598e-003 1.110e-003 
1.355e-003 3.476e+007 2.354e+013 1.000e+003 3.644e-003 1.114e-003 
1.356e-003 3.426e+007 2.353e+013 1.000e+003 3.569e-003 1.119e-003 
1.357e-003 3.385e+007 2.352e+013 1.000e+003 3.507e-003 1.123e-003 
1.358e-003 3.343e+007 2.352e+013 1.000e+003 3.526e-003 1.127e-003 
1.359e-003 3.298e+007 2.352e+013 1.000e+003 3.443e-003 1.131e-003 
1.360e-003 3.252e+007 2.353e+013 1.000e+003 3.464e-003 1.135e-003 
1.361e-003 3.176e+007 2.351e+013 1.000e+003 4.226e-003 1.142e-003 
1.363e-003 3.097e+007 2.352e+013 1.000e+003 4.129e-003 1.148e-003 
1.364e-003 3.039e+007 2.352e+013 1.000e+003 3.677e-003 1.153e-003 
1.365e-003 2.996e+007 2.353e+013 1.000e+003 3.218e-003 1.157e-003 
1.366e-003 2.964e+007 2.355e+013 1.000e+003 3.011e-003 1.161e-003 
1.367e-003 2.949e+007 2.355e+013 1.000e+003 2.249e-003 1.163e-003 
1.368e-003 2.952e+007 2.355e+013 1.000e+003 1.924e-003 1.164e-003 
1.370e-003 2.962e+007 2.355e+013 1.000e+003 1.769e-003 1.165e-003 
1.371e-003 2.975e+007 2.355e+013 1.000e+003 1.610e-003 1.165e-003 
1.372e-003 2.991e+007 2.355e+013 1.000e+003 1.567e-003 1.165e-003 
1.373e-003 3.006e+007 2.355e+013 1.000e+003 1.595e-003 1.165e-003 
1.374e-003 3.022e+007 2.355e+013 1.000e+003 1.692e-003 1.165e-003 
1.376e-003 3.039e+007 2.355e+013 1.000e+003 1.616e-003 1.165e-003 
1.377e-003 3.055e+007 2.355e+013 1.000e+003 1.634e-003 1.165e-003 
1.378e-003 3.072e+007 2.355e+013 1.000e+003 1.598e-003 1.166e-003 
1.379e-003 3.087e+007 2.355e+013 1.000e+003 1.665e-003 1.166e-003 
1.381e-003 3.100e+007 2.355e+013 1.000e+003 1.642e-003 1.166e-003 
1.382e-003 3.114e+007 2.355e+013 1.000e+003 1.631e-003 1.166e-003 
1.383e-003 3.128e+007 2.355e+013 1.000e+003 1.631e-003 1.166e-003 
1.384e-003 3.143e+007 2.355e+013 1.000e+003 1.625e-003 1.167e-003 
1.385e-003 3.158e+007 2.355e+013 1.000e+003 1.614e-003 1.167e-003 
1.387e-003 3.173e+007 2.355e+013 1.000e+003 1.596e-003 1.167e-003 
1.388e-003 3.189e+007 2.356e+013 1.000e+003 1.571e-003 1.167e-003 
1.389e-003 3.204e+007 2.356e+013 1.000e+003 1.589e-003 1.167e-003 
1.390e-003 3.219e+007 2.356e+013 1.000e+003 1.586e-003 1.167e-003 
1.391e-003 3.230e+007 2.355e+013 1.000e+003 1.943e-003 1.168e-003 
1.392e-003 3.230e+007 2.356e+013 1.000e+003 1.940e-003 1.169e-003 
1.393e-003 3.231e+007 2.356e+013 1.000e+003 1.876e-003 1.170e-003 
1.395e-003 3.234e+007 2.357e+013 1.000e+003 1.894e-003 1.171e-003 
1.396e-003 3.234e+007 2.358e+013 1.000e+003 1.802e-003 1.172e-003 
1.397e-003 3.240e+007 2.359e+013 1.000e+003 1.874e-003 1.173e-003 
1.398e-003 3.246e+007 2.360e+013 1.000e+003 1.772e-003 1.173e-003 
1.399e-003 3.257e+007 2.360e+013 1.000e+003 1.609e-003 1.174e-003 
1.400e-003 3.269e+007 2.360e+013 1.000e+003 1.605e-003 1.174e-003 
1.401e-003 3.282e+007 2.361e+013 1.000e+003 1.581e-003 1.174e-003 
1.402e-003 3.293e+007 2.361e+013 1.000e+003 1.612e-003 1.174e-003 
1.403e-003 3.304e+007 2.361e+013 1.000e+003 1.622e-003 1.175e-003 
1.404e-003 3.316e+007 2.362e+013 1.000e+003 1.675e-003 1.175e-003 
1.406e-003 3.330e+007 2.363e+013 1.000e+003 1.820e-003 1.176e-003 
1.408e-003 3.339e+007 2.364e+013 1.000e+003 1.638e-003 1.177e-003 
1.409e-003 3.359e+007 2.364e+013 1.000e+003 1.611e-003 1.177e-003 
1.411e-003 3.379e+007 2.365e+013 1.000e+003 1.601e-003 1.177e-003 
1.412e-003 3.399e+007 2.365e+013 1.000e+003 1.655e-003 1.177e-003 
1.414e-003 3.419e+007 2.365e+013 1.000e+003 1.669e-003 1.177e-003 
1.416e-003 3.440e+007 2.365e+013 1.000e+003 1.646e-003 1.178e-003 
1.417e-003 3.461e+007 2.365e+013 1.000e+003 1.680e-003 1.178e-003 
1.419e-003 3.482e+007 2.365e+013 1.000e+003 1.592e-003 1.178e-003 
1.420e-003 3.503e+007 2.365e+013 1.000e+003 1.603e-003 1.178e-003 
1.422e-003 3.523e+007 2.365e+013 1.000e+003 1.686e-003 1.178e-003 
1.424e-003 3.544e+007 2.366e+013 1.000e+003 1.586e-003 1.178e-003 
1.425e-003 3.565e+007 2.366e+013 1.000e+003 1.644e-003 1.179e-003 
1.427e-003 3.585e+007 2.366e+013 1.000e+003 1.760e-003 1.179e-003 
1.428e-003 3.605e+007 2.366e+013 1.000e+003 1.660e-003 1.179e-003 
1.430e-003 3.623e+007 2.366e+013 1.000e+003 1.671e-003 1.179e-003 
1.432e-003 3.644e+007 2.366e+013 1.000e+003 1.644e-003 1.179e-003 
1.433e-003 3.664e+007 2.367e+013 1.000e+003 1.656e-003 1.180e-003 
1.435e-003 3.684e+007 2.367e+013 1.000e+003 1.672e-003 1.180e-003 
1.436e-003 3.704e+007 2.367e+013 1.000e+003 1.661e-003 1.180e-003 
1.438e-003 3.724e+007 2.367e+013 1.000e+003 1.709e-003 1.180e-003 
1.439e-003 3.745e+007 2.367e+013 1.000e+003 1.662e-003 1.180e-003 
1.441e-003 3.764e+007 2.367e+013 1.000e+003 1.668e-003 1.181e-003 
1.443e-003 3.784e+007 2.368e+013 1.000e+003 1.728e-003 1.181e-003 
1.444e-003 3.804e+007 2.368e+013 1.000e+003 1.687e-003 1.181e-003 
1.446e-003 3.823e+007 2.368e+013 1.000e+003 1.678e-003 1.181e-003 
1.447e-003 3.843e+007 2.368e+013 1.000e+003 1.730e-003 1.182e-003 
1.449e-003 3.863e+007 2.369e+013 1.000e+003 1.607e-003 1.182e-003 
1.451e-003 3.884e+007 2.369e+013 1.000e+003 1.695e-003 1.182e-003 
1.452e-003 3.905e+007 2.369e+013 1.000e+003 1.737e-003 1.182e-003 
1.454e-003 3.925e+007 2.369e+013 1.000e+003 1.584e-003 1.182e-003 
1.455e-003 3.946e+007 2.369e+013 1.000e+003 1.723e-003 1.182e-003 
1.457e-003 3.967e+007 2.369e+013 1.000e+003 1.681e-003 1.183e-003 
1.459e-003 3.987e+007 2.370e+013 1.000e+003 1.580e-003 1.183e-003 
1.460e-003 4.007e+007 2.370e+013 1.000e+003 1.611e-003 1.183e-003 
1.462e-003 4.028e+007 2.370e+013 1.000e+003 1.633e-003 1.183e-003 
1.463e-003 4.049e+007 2.370e+013 1.000e+003 1.633e-003 1.183e-003 
1.465e-003 4.069e+007 2.370e+013 1.000e+003 1.764e-003 1.184e-003 
1.467e-003 4.090e+007 2.371e+013 1.000e+003 1.740e-003 1.184e-003 
1.468e-003 4.111e+007 2.371e+013 1.000e+003 1.739e-003 1.184e-003 
1.470e-003 4.131e+007 2.371e+013 1.000e+003 1.618e-003 1.184e-003 
1.472e-003 4.150e+007 2.371e+013 1.000e+003 1.621e-003 1.184e-003 
1.473e-003 4.170e+007 2.371e+013 1.000e+003 1.578e-003 1.185e-003 
1.475e-003 4.190e+007 2.372e+013 1.000e+003 1.783e-003 1.185e-003 
1.476e-003 4.192e+007 2.373e+013 1.000e+003 2.073e-003 1.186e-003 
1.478e-003 4.200e+007 2.374e+013 1.000e+003 2.109e-003 1.188e-003 
1.479e-003 4.208e+007 2.375e+013 1.000e+003 2.061e-003 1.188e-003 
1.480e-003 4.216e+007 2.376e+013 1.000e+003 1.948e-003 1.189e-003 
1.482e-003 4.228e+007 2.377e+013 1.000e+003 1.877e-003 1.189e-003 
1.483e-003 4.241e+007 2.378e+013 1.000e+003 1.787e-003 1.189e-003 
1.484e-003 4.256e+007 2.379e+013 1.000e+003 1.826e-003 1.189e-003 
1.485e-003 4.272e+007 2.380e+013 1.000e+003 1.637e-003 1.190e-003 
1.487e-003 4.287e+007 2.381e+013 1.000e+003 1.632e-003 1.190e-003 
1.488e-003 4.301e+007 2.381e+013 1.000e+003 1.933e-003 1.190e-003 
1.489e-003 4.311e+007 2.382e+013 1.000e+003 1.808e-003 1.190e-003 
1.489e-003 4.322e+007 2.382e+013 1.000e+003 1.637e-003 1.190e-003 
1.490e-003 4.334e+007 2.382e+013 1.000e+003 1.872e-003 1.190e-003 
1.491e-003 4.347e+007 2.382e+013 1.000e+003 1.709e-003 1.190e-003 
1.492e-003 4.359e+007 2.382e+013 1.000e+003 1.888e-003 1.191e-003 
1.493e-003 4.369e+007 2.382e+013 1.000e+003 1.900e-003 1.191e-003 
1.494e-003 4.347e+007 2.371e+013 1.000e+003 3.477e-003 1.193e-003 
1.495e-003 4.317e+007 2.367e+013 1.000e+003 4.782e-003 1.196e-003 
1.495e-003 4.275e+007 2.366e+013 1.000e+003 4.293e-003 1.200e-003 
1.496e-003 4.218e+007 2.367e+013 1.000e+003 4.085e-003 1.205e-003 
1.498e-003 4.150e+007 2.368e+013 1.000e+003 3.552e-003 1.210e-003 
1.499e-003 4.076e+007 2.368e+013 1.000e+003 4.295e-003 1.217e-003 
1.500e-003 3.955e+007 2.361e+013 1.000e+003 5.308e-003 1.226e-003 
1.502e-003 3.798e+007 2.353e+013 1.000e+003 5.826e-003 1.239e-003 
1.503e-003 3.673e+007 2.352e+013 1.000e+003 5.650e-003 1.249e-003 
1.504e-003 3.588e+007 2.353e+013 1.000e+003 4.138e-003 1.255e-003 
1.505e-003 3.538e+007 2.354e+013 1.000e+003 3.512e-003 1.260e-003 
1.506e-003 3.513e+007 2.355e+013 1.000e+003 3.413e-003 1.263e-003 
1.507e-003 3.496e+007 2.356e+013 1.000e+003 2.778e-003 1.265e-003 
1.508e-003 3.484e+007 2.357e+013 1.000e+003 3.315e-003 1.267e-003 
1.509e-003 3.473e+007 2.358e+013 1.000e+003 2.158e-003 1.268e-003 
1.510e-003 3.472e+007 2.359e+013 1.000e+003 2.093e-003 1.270e-003 
1.511e-003 3.473e+007 2.360e+013 1.000e+003 1.952e-003 1.271e-003 
1.512e-003 3.475e+007 2.360e+013 1.000e+003 1.875e-003 1.271e-003 
1.513e-003 3.476e+007 2.361e+013 1.000e+003 1.923e-003 1.272e-003 
1.514e-003 3.477e+007 2.361e+013 1.000e+003 2.105e-003 1.273e-003 
1.515e-003 3.475e+007 2.362e+013 1.000e+003 2.024e-003 1.274e-003 
1.516e-003 3.472e+007 2.363e+013 1.000e+003 1.975e-003 1.276e-003 
1.517e-003 3.473e+007 2.363e+013 1.000e+003 1.965e-003 1.276e-003 
1.518e-003 3.477e+007 2.364e+013 1.000e+003 1.990e-003 1.277e-003 
1.519e-003 3.484e+007 2.364e+013 1.000e+003 1.833e-003 1.278e-003 
1.520e-003 3.493e+007 2.365e+013 1.000e+003 1.894e-003 1.278e-003 
1.521e-003 3.502e+007 2.365e+013 1.000e+003 1.843e-003 1.278e-003 
1.522e-003 3.511e+007 2.365e+013 1.000e+003 1.881e-003 1.279e-003 
1.523e-003 3.521e+007 2.365e+013 1.000e+003 1.827e-003 1.279e-003 
1.524e-003 3.532e+007 2.366e+013 1.000e+003 1.595e-003 1.279e-003 
1.525e-003 3.543e+007 2.366e+013 1.000e+003 1.851e-003 1.280e-003 
1.526e-003 3.553e+007 2.366e+013 1.000e+003 1.675e-003 1.280e-003 
1.527e-003 3.564e+007 2.366e+013 1.000e+003 2.373e-003 1.280e-003 
1.528e-003 3.568e+007 2.366e+013 1.000e+003 1.925e-003 1.281e-003 
1.529e-003 3.574e+007 2.366e+013 1.000e+003 1.906e-003 1.281e-003 
1.530e-003 3.578e+007 2.366e+013 1.000e+003 2.174e-003 1.282e-003 
1.530e-003 3.583e+007 2.367e+013 1.000e+003 1.824e-003 1.282e-003 
1.531e-003 3.587e+007 2.367e+013 1.000e+003 2.055e-003 1.283e-003 
1.532e-003 3.592e+007 2.368e+013 1.000e+003 1.805e-003 1.283e-003 
1.533e-003 3.596e+007 2.368e+013 1.000e+003 2.056e-003 1.284e-003 
1.533e-003 3.600e+007 2.368e+013 1.000e+003 1.922e-003 1.284e-003 
1.534e-003 3.604e+007 2.368e+013 1.000e+003 1.958e-003 1.285e-003 
1.535e-003 3.608e+007 2.369e+013 1.000e+003 2.273e-003 1.285e-003 
1.535e-003 3.611e+007 2.369e+013 1.000e+003 2.179e-003 1.286e-003 
1.536e-003 3.614e+007 2.370e+013 1.000e+003 2.278e-003 1.286e-003 
1.537e-003 3.618e+007 2.370e+013 1.000e+003 2.014e-003 1.286e-003 
1.537e-003 3.620e+007 2.370e+013 1.000e+003 2.449e-003 1.287e-003 
1.538e-003 3.623e+007 2.371e+013 1.000e+003 1.796e-003 1.288e-003 
1.539e-003 3.626e+007 2.372e+013 1.000e+003 1.806e-003 1.288e-003 
1.540e-003 3.628e+007 2.373e+013 1.000e+003 1.839e-003 1.289e-003 
1.541e-003 3.627e+007 2.374e+013 1.000e+003 1.921e-003 1.290e-003 
1.543e-003 3.624e+007 2.375e+013 1.000e+003 2.016e-003 1.292e-003 
1.544e-003 3.622e+007 2.376e+013 1.000e+003 1.930e-003 1.293e-003 
1.545e-003 3.615e+007 2.377e+013 1.000e+003 2.483e-003 1.295e-003 
1.546e-003 3.596e+007 2.358e+013 1.000e+003 4.528e-003 1.297e-003 
1.547e-003 3.559e+007 2.352e+013 1.000e+003 4.117e-003 1.301e-003 
1.548e-003 3.516e+007 2.350e+013 1.000e+003 3.746e-003 1.305e-003 
1.549e-003 3.471e+007 2.350e+013 1.000e+003 3.635e-003 1.309e-003 
1.550e-003 3.403e+007 2.350e+013 1.000e+003 4.058e-003 1.315e-003 
1.551e-003 3.329e+007 2.349e+013 1.000e+003 4.561e-003 1.321e-003 
1.552e-003 3.263e+007 2.350e+013 1.000e+003 3.971e-003 1.326e-003 
1.554e-003 3.208e+007 2.351e+013 1.000e+003 3.530e-003 1.331e-003 
1.555e-003 3.170e+007 2.352e+013 1.000e+003 2.985e-003 1.335e-003 
1.556e-003 3.139e+007 2.353e+013 1.000e+003 2.569e-003 1.338e-003 
1.557e-003 3.134e+007 2.353e+013 1.000e+003 2.126e-003 1.340e-003 
1.558e-003 3.140e+007 2.353e+013 1.000e+003 1.795e-003 1.341e-003 
1.559e-003 3.151e+007 2.353e+013 1.000e+003 1.656e-003 1.341e-003 
1.561e-003 3.165e+007 2.353e+013 1.000e+003 1.730e-003 1.342e-003 
1.562e-003 3.180e+007 2.354e+013 1.000e+003 1.628e-003 1.342e-003 
1.563e-003 3.195e+007 2.354e+013 1.000e+003 1.589e-003 1.342e-003 
1.564e-003 3.211e+007 2.354e+013 1.000e+003 1.579e-003 1.342e-003 
1.565e-003 3.227e+007 2.354e+013 1.000e+003 1.599e-003 1.342e-003 
1.567e-003 3.242e+007 2.354e+013 1.000e+003 1.562e-003 1.342e-003 
1.568e-003 3.258e+007 2.354e+013 1.000e+003 1.570e-003 1.342e-003 
1.569e-003 3.275e+007 2.354e+013 1.000e+003 1.586e-003 1.342e-003 
1.570e-003 3.291e+007 2.355e+013 1.000e+003 1.752e-003 1.343e-003 
1.572e-003 3.294e+007 2.354e+013 1.000e+003 1.931e-003 1.343e-003 
1.573e-003 3.294e+007 2.355e+013 1.000e+003 1.902e-003 1.345e-003 
1.574e-003 3.295e+007 2.355e+013 1.000e+003 1.876e-003 1.346e-003 
1.575e-003 3.296e+007 2.357e+013 1.000e+003 1.871e-003 1.347e-003 
1.576e-003 3.301e+007 2.358e+013 1.000e+003 1.860e-003 1.348e-003 
1.577e-003 3.306e+007 2.358e+013 1.000e+003 1.695e-003 1.349e-003 
1.578e-003 3.317e+007 2.359e+013 1.000e+003 1.648e-003 1.349e-003 
1.579e-003 3.327e+007 2.359e+013 1.000e+003 1.613e-003 1.349e-003 
1.581e-003 3.339e+007 2.360e+013 1.000e+003 1.643e-003 1.349e-003 
1.582e-003 3.350e+007 2.360e+013 1.000e+003 1.750e-003 1.350e-003 
1.583e-003 3.357e+007 2.361e+013 1.000e+003 2.033e-003 1.350e-003 
1.584e-003 3.366e+007 2.362e+013 1.000e+003 1.759e-003 1.351e-003 
1.586e-003 3.384e+007 2.363e+013 1.000e+003 1.677e-003 1.351e-003 
1.587e-003 3.403e+007 2.363e+013 1.000e+003 1.713e-003 1.352e-003 
1.589e-003 3.422e+007 2.363e+013 1.000e+003 1.745e-003 1.352e-003 
1.590e-003 3.441e+007 2.363e+013 1.000e+003 1.762e-003 1.352e-003 
1.592e-003 3.459e+007 2.363e+013 1.000e+003 1.715e-003 1.352e-003 
1.593e-003 3.478e+007 2.363e+013 1.000e+003 1.689e-003 1.352e-003 
1.595e-003 3.496e+007 2.363e+013 1.000e+003 1.682e-003 1.353e-003 
1.596e-003 3.514e+007 2.363e+013 1.000e+003 1.731e-003 1.353e-003 
1.597e-003 3.532e+007 2.364e+013 1.000e+003 1.878e-003 1.353e-003 
1.599e-003 3.551e+007 2.364e+013 1.000e+003 1.610e-003 1.353e-003 
1.600e-003 3.570e+007 2.364e+013 1.000e+003 1.660e-003 1.353e-003 
1.602e-003 3.589e+007 2.364e+013 1.000e+003 1.577e-003 1.353e-003 
1.603e-003 3.607e+007 2.364e+013 1.000e+003 1.674e-003 1.354e-003 
1.605e-003 3.624e+007 2.365e+013 1.000e+003 1.599e-003 1.354e-003 
1.606e-003 3.643e+007 2.365e+013 1.000e+003 1.680e-003 1.354e-003 
1.608e-003 3.661e+007 2.365e+013 1.000e+003 1.622e-003 1.354e-003 
1.609e-003 3.679e+007 2.365e+013 1.000e+003 1.676e-003 1.355e-003 
1.611e-003 3.697e+007 2.365e+013 1.000e+003 1.657e-003 1.355e-003 
1.612e-003 3.714e+007 2.366e+013 1.000e+003 1.665e-003 1.355e-003 
1.614e-003 3.732e+007 2.366e+013 1.000e+003 1.562e-003 1.355e-003 
1.615e-003 3.750e+007 2.366e+013 1.000e+003 1.685e-003 1.355e-003 
1.617e-003 3.767e+007 2.366e+013 1.000e+003 1.674e-003 1.356e-003 
1.618e-003 3.785e+007 2.366e+013 1.000e+003 1.616e-003 1.356e-003 
1.619e-003 3.803e+007 2.367e+013 1.000e+003 1.642e-003 1.356e-003 
1.621e-003 3.820e+007 2.367e+013 1.000e+003 1.807e-003 1.356e-003 
1.622e-003 3.838e+007 2.367e+013 1.000e+003 1.742e-003 1.357e-003 
1.624e-003 3.856e+007 2.367e+013 1.000e+003 1.739e-003 1.357e-003 
1.625e-003 3.874e+007 2.368e+013 1.000e+003 1.684e-003 1.357e-003 
1.627e-003 3.891e+007 2.368e+013 1.000e+003 1.616e-003 1.357e-003 
1.628e-003 3.907e+007 2.368e+013 1.000e+003 1.680e-003 1.358e-003 
1.630e-003 3.922e+007 2.369e+013 1.000e+003 1.689e-003 1.358e-003 
1.631e-003 3.940e+007 2.369e+013 1.000e+003 1.703e-003 1.358e-003 
1.633e-003 3.959e+007 2.369e+013 1.000e+003 1.609e-003 1.359e-003 
1.634e-003 3.978e+007 2.369e+013 1.000e+003 1.581e-003 1.359e-003 
1.636e-003 3.997e+007 2.369e+013 1.000e+003 1.631e-003 1.359e-003 
1.637e-003 4.015e+007 2.370e+013 1.000e+003 1.596e-003 1.359e-003 
1.639e-003 4.035e+007 2.370e+013 1.000e+003 1.583e-003 1.359e-003 
1.640e-003 4.053e+007 2.370e+013 1.000e+003 1.764e-003 1.359e-003 
1.641e-003 4.071e+007 2.370e+013 1.000e+003 1.696e-003 1.360e-003 
1.643e-003 4.090e+007 2.370e+013 1.000e+003 1.613e-003 1.360e-003 
1.644e-003 4.107e+007 2.370e+013 1.000e+003 1.593e-003 1.360e-003 
1.646e-003 4.123e+007 2.371e+013 1.000e+003 1.942e-003 1.360e-003 
1.647e-003 4.126e+007 2.372e+013 1.000e+003 1.947e-003 1.362e-003 
1.649e-003 4.132e+007 2.373e+013 1.000e+003 2.062e-003 1.363e-003 
1.650e-003 4.140e+007 2.374e+013 1.000e+003 2.069e-003 1.364e-003 
1.651e-003 4.150e+007 2.375e+013 1.000e+003 2.031e-003 1.364e-003 
1.652e-003 4.160e+007 2.377e+013 1.000e+003 1.944e-003 1.364e-003 
1.653e-003 4.172e+007 2.378e+013 1.000e+003 1.900e-003 1.365e-003 
1.654e-003 4.182e+007 2.379e+013 1.000e+003 2.167e-003 1.365e-003 
1.655e-003 4.191e+007 2.379e+013 1.000e+003 2.028e-003 1.365e-003 
1.656e-003 4.199e+007 2.380e+013 1.000e+003 1.894e-003 1.365e-003 
1.657e-003 4.209e+007 2.380e+013 1.000e+003 1.832e-003 1.365e-003 
1.657e-003 4.218e+007 2.380e+013 1.000e+003 1.682e-003 1.365e-003 
1.658e-003 4.227e+007 2.380e+013 1.000e+003 2.001e-003 1.365e-003 
1.659e-003 4.236e+007 2.380e+013 1.000e+003 1.805e-003 1.366e-003 
1.659e-003 4.245e+007 2.381e+013 1.000e+003 1.748e-003 1.366e-003 
1.660e-003 4.254e+007 2.381e+013 1.000e+003 1.753e-003 1.366e-003 
1.661e-003 4.263e+007 2.381e+013 1.000e+003 1.991e-003 1.366e-003 
1.662e-003 4.274e+007 2.381e+013 1.000e+003 1.740e-003 1.366e-003 
1.663e-003 4.285e+007 2.381e+013 1.000e+003 1.847e-003 1.366e-003 
1.663e-003 4.295e+007 2.381e+013 1.000e+003 1.889e-003 1.366e-003 
1.664e-003 4.305e+007 2.382e+013 1.000e+003 1.751e-003 1.366e-003 
1.665e-003 4.315e+007 2.382e+013 1.000e+003 1.839e-003 1.366e-003 
1.666e-003 4.325e+007 2.382e+013 1.000e+003 1.582e-003 1.366e-003 
1.667e-003 4.336e+007 2.382e+013 1.000e+003 1.806e-003 1.367e-003 
1.667e-003 4.347e+007 2.382e+013 1.000e+003 1.821e-003 1.367e-003 
1.668e-003 4.357e+007 2.382e+013 1.000e+003 1.860e-003 1.367e-003 
1.669e-003 4.368e+007 2.382e+013 1.000e+003 2.047e-003 1.367e-003 
1.670e-003 4.378e+007 2.383e+013 1.000e+003 1.846e-003 1.367e-003 
1.671e-003 4.389e+007 2.383e+013 1.000e+003 1.876e-003 1.367e-003 
1.672e-003 4.399e+007 2.383e+013 1.000e+003 2.037e-003 1.367e-003 
1.672e-003 4.410e+007 2.383e+013 1.000e+003 1.815e-003 1.367e-003 
1.673e-003 4.421e+007 2.383e+013 1.000e+003 1.666e-003 1.367e-003 
1.674e-003 4.431e+007 2.383e+013 1.000e+003 1.757e-003 1.367e-003 
1.675e-003 4.442e+007 2.383e+013 1.000e+003 1.725e-003 1.367e-003 
1.676e-003 4.452e+007 2.383e+013 1.000e+003 2.000e-003 1.368e-003 
1.677e-003 4.463e+007 2.384e+013 1.000e+003 1.764e-003 1.368e-003 
1.677e-003 4.473e+007 2.384e+013 1.000e+003 1.894e-003 1.368e-003 
1.678e-003 4.484e+007 2.384e+013 1.000e+003 1.777e-003 1.368e-003 
1.679e-003 4.494e+007 2.384e+013 1.000e+003 2.016e-003 1.368e-003 
1.680e-003 4.505e+007 2.384e+013 1.000e+003 1.685e-003 1.368e-003 
1.681e-003 4.499e+007 2.376e+013 1.000e+003 4.002e-003 1.369e-003 
1.682e-003 4.461e+007 2.369e+013 1.000e+003 5.063e-003 1.373e-003 
1.682e-003 4.410e+007 2.368e+013 1.000e+003 3.971e-003 1.377e-003 
1.684e-003 4.345e+007 2.369e+013 1.000e+003 3.800e-003 1.383e-003 
1.685e-003 4.273e+007 2.370e+013 1.000e+003 3.880e-003 1.389e-003 
1.686e-003 4.192e+007 2.370e+013 1.000e+003 4.191e-003 1.396e-003 
1.687e-003 4.111e+007 2.372e+013 1.000e+003 3.737e-003 1.403e-003 
1.688e-003 4.053e+007 2.376e+013 1.000e+003 3.324e-003 1.408e-003 
1.690e-003 4.011e+007 2.380e+013 1.000e+003 3.197e-003 1.412e-003 
1.690e-003 3.987e+007 2.383e+013 1.000e+003 3.249e-003 1.414e-003 
1.691e-003 3.965e+007 2.386e+013 1.000e+003 3.657e-003 1.417e-003 
1.692e-003 3.953e+007 2.388e+013 1.000e+003 2.775e-003 1.418e-003 
1.692e-003 3.934e+007 2.378e+013 1.000e+003 4.797e-003 1.420e-003 
1.693e-003 3.880e+007 2.365e+013 1.000e+003 5.121e-003 1.425e-003 
1.694e-003 3.824e+007 2.359e+013 1.000e+003 4.900e-003 1.429e-003 
1.695e-003 3.771e+007 2.357e+013 1.000e+003 4.332e-003 1.434e-003 
1.696e-003 3.731e+007 2.358e+013 1.000e+003 4.164e-003 1.437e-003 
1.696e-003 3.693e+007 2.359e+013 1.000e+003 3.196e-003 1.441e-003 
1.697e-003 3.668e+007 2.360e+013 1.000e+003 2.763e-003 1.443e-003 
1.698e-003 3.652e+007 2.362e+013 1.000e+003 2.560e-003 1.445e-003 
1.699e-003 3.642e+007 2.363e+013 1.000e+003 2.126e-003 1.447e-003 
1.700e-003 3.637e+007 2.364e+013 1.000e+003 2.593e-003 1.448e-003 
1.701e-003 3.635e+007 2.365e+013 1.000e+003 2.603e-003 1.449e-003 
1.702e-003 3.633e+007 2.365e+013 1.000e+003 2.119e-003 1.450e-003 
1.703e-003 3.633e+007 2.366e+013 1.000e+003 1.895e-003 1.451e-003 
1.703e-003 3.632e+007 2.367e+013 1.000e+003 2.097e-003 1.452e-003 
1.704e-003 3.628e+007 2.367e+013 1.000e+003 2.359e-003 1.453e-003 
1.705e-003 3.623e+007 2.368e+013 1.000e+003 2.342e-003 1.454e-003 
1.706e-003 3.620e+007 2.369e+013 1.000e+003 2.681e-003 1.455e-003 
1.707e-003 3.620e+007 2.369e+013 1.000e+003 2.221e-003 1.456e-003 
1.707e-003 3.622e+007 2.370e+013 1.000e+003 2.374e-003 1.457e-003 
1.708e-003 3.626e+007 2.370e+013 1.000e+003 2.053e-003 1.457e-003 
1.709e-003 3.631e+007 2.371e+013 1.000e+003 2.312e-003 1.458e-003 
1.710e-003 3.637e+007 2.371e+013 1.000e+003 2.128e-003 1.458e-003 
1.711e-003 3.643e+007 2.372e+013 1.000e+003 2.117e-003 1.458e-003 
1.711e-003 3.650e+007 2.372e+013 1.000e+003 2.174e-003 1.459e-003 
1.712e-003 3.654e+007 2.371e+013 1.000e+003 2.436e-003 1.459e-003 
1.713e-003 3.650e+007 2.371e+013 1.000e+003 2.624e-003 1.460e-003 
1.714e-003 3.644e+007 2.364e+013 1.000e+003 4.447e-003 1.461e-003 
1.714e-003 3.623e+007 2.357e+013 1.000e+003 4.406e-003 1.464e-003 
1.715e-003 3.597e+007 2.355e+013 1.000e+003 3.993e-003 1.466e-003 
1.716e-003 3.556e+007 2.355e+013 1.000e+003 4.065e-003 1.470e-003 
1.717e-003 3.497e+007 2.352e+013 1.000e+003 3.875e-003 1.475e-003 
1.719e-003 3.445e+007 2.352e+013 1.000e+003 3.679e-003 1.480e-003 
1.720e-003 3.406e+007 2.351e+013 1.000e+003 3.628e-003 1.484e-003 
1.721e-003 3.351e+007 2.351e+013 1.000e+003 4.297e-003 1.489e-003 
1.722e-003 3.278e+007 2.351e+013 1.000e+003 4.244e-003 1.495e-003 
1.723e-003 3.205e+007 2.351e+013 1.000e+003 4.052e-003 1.501e-003 
1.724e-003 3.147e+007 2.351e+013 1.000e+003 3.625e-003 1.506e-003 
1.725e-003 3.110e+007 2.352e+013 1.000e+003 3.266e-003 1.510e-003 
1.726e-003 3.074e+007 2.353e+013 1.000e+003 3.098e-003 1.513e-003 
1.727e-003 3.049e+007 2.354e+013 1.000e+003 2.396e-003 1.516e-003 
1.728e-003 3.047e+007 2.354e+013 1.000e+003 2.661e-003 1.517e-003 
1.730e-003 3.055e+007 2.354e+013 1.000e+003 1.767e-003 1.518e-003 
1.731e-003 3.065e+007 2.354e+013 1.000e+003 1.678e-003 1.518e-003 
1.732e-003 3.076e+007 2.354e+013 1.000e+003 1.605e-003 1.519e-003 
1.733e-003 3.092e+007 2.354e+013 1.000e+003 1.584e-003 1.519e-003 
1.734e-003 3.106e+007 2.354e+013 1.000e+003 1.606e-003 1.519e-003 
1.735e-003 3.119e+007 2.354e+013 1.000e+003 1.581e-003 1.519e-003 
1.737e-003 3.138e+007 2.354e+013 1.000e+003 1.589e-003 1.519e-003 
1.738e-003 3.152e+007 2.354e+013 1.000e+003 1.606e-003 1.519e-003 
1.739e-003 3.169e+007 2.354e+013 1.000e+003 1.687e-003 1.519e-003 
1.740e-003 3.187e+007 2.354e+013 1.000e+003 1.632e-003 1.519e-003 
1.741e-003 3.201e+007 2.354e+013 1.000e+003 1.582e-003 1.519e-003 
1.743e-003 3.220e+007 2.354e+013 1.000e+003 1.604e-003 1.520e-003 
1.744e-003 3.233e+007 2.354e+013 1.000e+003 1.641e-003 1.520e-003 
1.745e-003 3.250e+007 2.355e+013 1.000e+003 1.627e-003 1.520e-003 
1.746e-003 3.263e+007 2.355e+013 1.000e+003 1.611e-003 1.520e-003 
1.747e-003 3.280e+007 2.355e+013 1.000e+003 1.607e-003 1.520e-003 
1.748e-003 3.291e+007 2.354e+013 1.000e+003 1.924e-003 1.520e-003 
1.749e-003 3.291e+007 2.354e+013 1.000e+003 1.994e-003 1.521e-003 
1.750e-003 3.291e+007 2.355e+013 1.000e+003 1.930e-003 1.522e-003 
1.751e-003 3.293e+007 2.356e+013 1.000e+003 1.863e-003 1.523e-003 
1.752e-003 3.293e+007 2.357e+013 1.000e+003 1.931e-003 1.524e-003 
1.753e-003 3.297e+007 2.357e+013 1.000e+003 1.733e-003 1.525e-003 
1.754e-003 3.300e+007 2.358e+013 1.000e+003 1.849e-003 1.526e-003 
1.755e-003 3.304e+007 2.359e+013 1.000e+003 1.733e-003 1.526e-003 
1.756e-003 3.311e+007 2.359e+013 1.000e+003 1.657e-003 1.526e-003 
1.757e-003 3.321e+007 2.359e+013 1.000e+003 1.728e-003 1.527e-003 
1.758e-003 3.338e+007 2.360e+013 1.000e+003 1.639e-003 1.527e-003 
1.760e-003 3.355e+007 2.360e+013 1.000e+003 1.709e-003 1.527e-003 
1.761e-003 3.372e+007 2.360e+013 1.000e+003 1.656e-003 1.528e-003 
1.763e-003 3.389e+007 2.361e+013 1.000e+003 1.769e-003 1.528e-003 
1.764e-003 3.396e+007 2.363e+013 1.000e+003 1.811e-003 1.529e-003 
1.766e-003 3.412e+007 2.363e+013 1.000e+003 1.602e-003 1.529e-003 
1.767e-003 3.430e+007 2.363e+013 1.000e+003 1.885e-003 1.530e-003 
1.769e-003 3.449e+007 2.364e+013 1.000e+003 1.573e-003 1.530e-003 
1.770e-003 3.469e+007 2.364e+013 1.000e+003 1.629e-003 1.530e-003 
1.772e-003 3.489e+007 2.364e+013 1.000e+003 1.582e-003 1.530e-003 
1.773e-003 3.509e+007 2.364e+013 1.000e+003 1.631e-003 1.530e-003 
1.775e-003 3.528e+007 2.364e+013 1.000e+003 1.642e-003 1.531e-003 
1.776e-003 3.546e+007 2.364e+013 1.000e+003 2.100e-003 1.531e-003 
1.778e-003 3.563e+007 2.365e+013 1.000e+003 1.809e-003 1.531e-003 
1.779e-003 3.582e+007 2.365e+013 1.000e+003 1.727e-003 1.531e-003 
1.781e-003 3.601e+007 2.365e+013 1.000e+003 1.923e-003 1.531e-003 
1.782e-003 3.620e+007 2.365e+013 1.000e+003 1.750e-003 1.532e-003 
1.784e-003 3.640e+007 2.365e+013 1.000e+003 1.840e-003 1.532e-003 
1.785e-003 3.658e+007 2.365e+013 1.000e+003 2.045e-003 1.532e-003 
1.787e-003 3.677e+007 2.366e+013 1.000e+003 1.865e-003 1.532e-003 
1.788e-003 3.696e+007 2.366e+013 1.000e+003 1.778e-003 1.532e-003 
1.790e-003 3.716e+007 2.366e+013 1.000e+003 1.996e-003 1.533e-003 
1.791e-003 3.734e+007 2.366e+013 1.000e+003 1.765e-003 1.533e-003 
1.793e-003 3.753e+007 2.366e+013 1.000e+003 1.690e-003 1.533e-003 
1.794e-003 3.772e+007 2.367e+013 1.000e+003 1.833e-003 1.533e-003 
1.796e-003 3.791e+007 2.367e+013 1.000e+003 1.595e-003 1.533e-003 
1.797e-003 3.810e+007 2.367e+013 1.000e+003 1.872e-003 1.534e-003 
1.799e-003 3.830e+007 2.367e+013 1.000e+003 1.652e-003 1.534e-003 
1.800e-003 3.849e+007 2.367e+013 1.000e+003 1.656e-003 1.534e-003 
1.802e-003 3.868e+007 2.368e+013 1.000e+003 1.642e-003 1.534e-003 
1.803e-003 3.888e+007 2.368e+013 1.000e+003 1.714e-003 1.534e-003 
1.805e-003 3.908e+007 2.368e+013 1.000e+003 1.587e-003 1.534e-003 
1.806e-003 3.927e+007 2.368e+013 1.000e+003 1.612e-003 1.535e-003 
1.808e-003 3.947e+007 2.368e+013 1.000e+003 1.642e-003 1.535e-003 
1.810e-003 3.966e+007 2.368e+013 1.000e+003 1.626e-003 1.535e-003 
1.811e-003 3.986e+007 2.369e+013 1.000e+003 1.615e-003 1.535e-003 
1.813e-003 4.005e+007 2.369e+013 1.000e+003 1.799e-003 1.535e-003 
1.814e-003 4.024e+007 2.369e+013 1.000e+003 1.564e-003 1.535e-003 
1.816e-003 4.044e+007 2.369e+013 1.000e+003 1.653e-003 1.536e-003 
1.817e-003 4.063e+007 2.369e+013 1.000e+003 1.659e-003 1.536e-003 
1.819e-003 4.082e+007 2.369e+013 1.000e+003 1.664e-003 1.536e-003 
1.820e-003 4.102e+007 2.369e+013 1.000e+003 1.681e-003 1.536e-003 
1.822e-003 4.121e+007 2.370e+013 1.000e+003 1.612e-003 1.536e-003 
1.823e-003 4.139e+007 2.370e+013 1.000e+003 1.596e-003 1.537e-003 
1.825e-003 4.158e+007 2.370e+013 1.000e+003 1.587e-003 1.537e-003 
1.826e-003 4.177e+007 2.370e+013 1.000e+003 1.640e-003 1.537e-003 
1.828e-003 4.197e+007 2.371e+013 1.000e+003 1.652e-003 1.537e-003 
1.829e-003 4.206e+007 2.371e+013 1.000e+003 1.950e-003 1.538e-003 
1.831e-003 4.210e+007 2.372e+013 1.000e+003 2.047e-003 1.539e-003 
1.832e-003 4.219e+007 2.374e+013 1.000e+003 2.015e-003 1.540e-003 
1.834e-003 4.229e+007 2.375e+013 1.000e+003 2.011e-003 1.541e-003 
1.835e-003 4.240e+007 2.376e+013 1.000e+003 1.875e-003 1.541e-003 
1.836e-003 4.251e+007 2.377e+013 1.000e+003 1.813e-003 1.542e-003 
1.837e-003 4.264e+007 2.378e+013 1.000e+003 1.718e-003 1.542e-003 
1.838e-003 4.279e+007 2.379e+013 1.000e+003 1.675e-003 1.542e-003 
1.840e-003 4.295e+007 2.379e+013 1.000e+003 1.612e-003 1.542e-003 
1.841e-003 4.310e+007 2.380e+013 1.000e+003 1.584e-003 1.542e-003 
1.842e-003 4.326e+007 2.380e+013 1.000e+003 1.574e-003 1.542e-003 
1.843e-003 4.342e+007 2.380e+013 1.000e+003 1.570e-003 1.543e-003 
1.844e-003 4.359e+007 2.380e+013 1.000e+003 1.594e-003 1.543e-003 
1.846e-003 4.374e+007 2.381e+013 1.000e+003 1.563e-003 1.543e-003 
1.847e-003 4.390e+007 2.381e+013 1.000e+003 1.578e-003 1.543e-003 
1.848e-003 4.406e+007 2.381e+013 1.000e+003 1.570e-003 1.543e-003 
1.849e-003 4.421e+007 2.381e+013 1.000e+003 1.592e-003 1.543e-003 
1.850e-003 4.436e+007 2.382e+013 1.000e+003 1.710e-003 1.543e-003 
1.852e-003 4.453e+007 2.382e+013 1.000e+003 1.604e-003 1.543e-003 
1.853e-003 4.469e+007 2.381e+013 1.000e+003 3.687e-003 1.544e-003 
1.854e-003 4.416e+007 2.368e+013 1.000e+003 4.755e-003 1.549e-003 
1.856e-003 4.351e+007 2.367e+013 1.000e+003 3.828e-003 1.554e-003 
1.857e-003 4.282e+007 2.368e+013 1.000e+003 3.772e-003 1.560e-003 
1.858e-003 4.212e+007 2.369e+013 1.000e+003 3.872e-003 1.566e-003 
1.859e-003 4.137e+007 2.369e+013 1.000e+003 3.940e-003 1.573e-003 
1.860e-003 4.089e+007 2.370e+013 1.000e+003 3.773e-003 1.577e-003 
1.861e-003 4.050e+007 2.373e+013 1.000e+003 3.556e-003 1.580e-003 
1.862e-003 4.001e+007 2.377e+013 1.000e+003 3.195e-003 1.585e-003 
1.863e-003 3.961e+007 2.381e+013 1.000e+003 2.966e-003 1.589e-003 
1.864e-003 3.924e+007 2.385e+013 1.000e+003 3.201e-003 1.592e-003 
1.865e-003 3.897e+007 2.378e+013 1.000e+003 4.572e-003 1.596e-003 
1.867e-003 3.802e+007 2.360e+013 1.000e+003 4.644e-003 1.603e-003 
1.868e-003 3.718e+007 2.355e+013 1.000e+003 4.679e-003 1.610e-003 
1.869e-003 3.658e+007 2.354e+013 1.000e+003 3.501e-003 1.616e-003 
1.870e-003 3.621e+007 2.355e+013 1.000e+003 3.053e-003 1.619e-003 
1.871e-003 3.600e+007 2.355e+013 1.000e+003 2.376e-003 1.622e-003 
1.872e-003 3.585e+007 2.356e+013 1.000e+003 2.174e-003 1.624e-003 
1.873e-003 3.555e+007 2.354e+013 1.000e+003 3.127e-003 1.627e-003 
1.874e-003 3.518e+007 2.353e+013 1.000e+003 3.257e-003 1.630e-003 
1.875e-003 3.474e+007 2.353e+013 1.000e+003 3.298e-003 1.634e-003 
1.876e-003 3.423e+007 2.352e+013 1.000e+003 3.558e-003 1.639e-003 
1.877e-003 3.362e+007 2.352e+013 1.000e+003 3.597e-003 1.644e-003 
1.878e-003 3.324e+007 2.351e+013 1.000e+003 3.521e-003 1.648e-003 
1.879e-003 3.281e+007 2.351e+013 1.000e+003 3.443e-003 1.652e-003 
1.880e-003 3.238e+007 2.351e+013 1.000e+003 3.412e-003 1.656e-003 
1.882e-003 3.191e+007 2.351e+013 1.000e+003 3.359e-003 1.661e-003 
1.883e-003 3.144e+007 2.351e+013 1.000e+003 4.126e-003 1.665e-003 
1.884e-003 3.061e+007 2.350e+013 1.000e+003 4.383e-003 1.672e-003 
1.885e-003 2.989e+007 2.350e+013 1.000e+003 3.853e-003 1.678e-003 
1.886e-003 2.943e+007 2.350e+013 1.000e+003 3.375e-003 1.682e-003 
1.887e-003 2.904e+007 2.351e+013 1.000e+003 2.985e-003 1.686e-003 
1.889e-003 2.878e+007 2.352e+013 1.000e+003 3.143e-003 1.689e-003 
1.890e-003 2.869e+007 2.353e+013 1.000e+003 2.132e-003 1.691e-003 
1.891e-003 2.873e+007 2.353e+013 1.000e+003 1.949e-003 1.692e-003 
1.892e-003 2.884e+007 2.352e+013 1.000e+003 1.679e-003 1.692e-003 
1.893e-003 2.897e+007 2.352e+013 1.000e+003 1.762e-003 1.692e-003 
1.894e-003 2.912e+007 2.352e+013 1.000e+003 1.641e-003 1.693e-003 
1.896e-003 2.927e+007 2.352e+013 1.000e+003 1.623e-003 1.693e-003 
1.897e-003 2.941e+007 2.352e+013 1.000e+003 1.681e-003 1.693e-003 
1.898e-003 2.959e+007 2.352e+013 1.000e+003 1.659e-003 1.693e-003 
1.899e-003 2.971e+007 2.353e+013 1.000e+003 1.655e-003 1.693e-003 
1.900e-003 2.989e+007 2.353e+013 1.000e+003 1.654e-003 1.693e-003 
1.901e-003 3.003e+007 2.353e+013 1.000e+003 1.650e-003 1.693e-003 
1.902e-003 3.018e+007 2.353e+013 1.000e+003 1.617e-003 1.693e-003 
1.904e-003 3.033e+007 2.353e+013 1.000e+003 1.632e-003 1.693e-003 
1.905e-003 3.049e+007 2.353e+013 1.000e+003 1.651e-003 1.693e-003 
1.906e-003 3.064e+007 2.353e+013 1.000e+003 1.639e-003 1.694e-003 
1.907e-003 3.079e+007 2.353e+013 1.000e+003 1.623e-003 1.694e-003 
1.908e-003 3.085e+007 2.353e+013 1.000e+003 2.016e-003 1.694e-003 
1.909e-003 3.086e+007 2.353e+013 1.000e+003 1.872e-003 1.696e-003 
1.911e-003 3.087e+007 2.354e+013 1.000e+003 2.074e-003 1.697e-003 
1.912e-003 3.089e+007 2.354e+013 1.000e+003 1.981e-003 1.698e-003 
1.913e-003 3.090e+007 2.356e+013 1.000e+003 2.123e-003 1.699e-003 
1.914e-003 3.092e+007 2.357e+013 1.000e+003 2.023e-003 1.700e-003 
1.915e-003 3.098e+007 2.357e+013 1.000e+003 1.733e-003 1.701e-003 
1.916e-003 3.110e+007 2.358e+013 1.000e+003 1.692e-003 1.701e-003 
1.918e-003 3.123e+007 2.358e+013 1.000e+003 1.633e-003 1.701e-003 
1.919e-003 3.137e+007 2.358e+013 1.000e+003 1.627e-003 1.701e-003 
1.920e-003 3.151e+007 2.358e+013 1.000e+003 1.679e-003 1.702e-003 
1.921e-003 3.166e+007 2.358e+013 1.000e+003 1.667e-003 1.702e-003 
1.922e-003 3.179e+007 2.359e+013 1.000e+003 1.631e-003 1.702e-003 
1.923e-003 3.192e+007 2.359e+013 1.000e+003 1.602e-003 1.702e-003 
1.924e-003 3.204e+007 2.359e+013 1.000e+003 1.747e-003 1.702e-003 
1.925e-003 3.217e+007 2.359e+013 1.000e+003 1.620e-003 1.702e-003 
1.926e-003 3.229e+007 2.359e+013 1.000e+003 1.640e-003 1.702e-003 
1.928e-003 3.247e+007 2.359e+013 1.000e+003 1.640e-003 1.703e-003 
1.929e-003 3.267e+007 2.360e+013 1.000e+003 1.563e-003 1.703e-003 
1.931e-003 3.286e+007 2.360e+013 1.000e+003 1.695e-003 1.703e-003 
1.932e-003 3.304e+007 2.360e+013 1.000e+003 1.675e-003 1.703e-003 
1.934e-003 3.317e+007 2.362e+013 1.000e+003 2.026e-003 1.704e-003 
1.935e-003 3.327e+007 2.363e+013 1.000e+003 1.649e-003 1.705e-003 
1.937e-003 3.347e+007 2.363e+013 1.000e+003 1.593e-003 1.705e-003 
1.939e-003 3.367e+007 2.363e+013 1.000e+003 1.655e-003 1.705e-003 
1.940e-003 3.388e+007 2.363e+013 1.000e+003 1.640e-003 1.706e-003 
1.942e-003 3.408e+007 2.363e+013 1.000e+003 1.621e-003 1.706e-003 
1.943e-003 3.429e+007 2.363e+013 1.000e+003 1.558e-003 1.706e-003 
1.945e-003 3.451e+007 2.363e+013 1.000e+003 1.622e-003 1.706e-003 
1.947e-003 3.471e+007 2.364e+013 1.000e+003 1.682e-003 1.706e-003 
1.948e-003 3.492e+007 2.364e+013 1.000e+003 1.620e-003 1.706e-003 
1.950e-003 3.513e+007 2.364e+013 1.000e+003 1.710e-003 1.706e-003 
1.951e-003 3.534e+007 2.364e+013 1.000e+003 1.628e-003 1.707e-003 
1.953e-003 3.553e+007 2.364e+013 1.000e+003 1.646e-003 1.707e-003 
1.955e-003 3.573e+007 2.364e+013 1.000e+003 1.635e-003 1.707e-003 
1.956e-003 3.592e+007 2.365e+013 1.000e+003 1.665e-003 1.707e-003 
1.958e-003 3.613e+007 2.365e+013 1.000e+003 1.650e-003 1.708e-003 
1.959e-003 3.632e+007 2.365e+013 1.000e+003 1.619e-003 1.708e-003 
1.961e-003 3.650e+007 2.365e+013 1.000e+003 1.643e-003 1.708e-003 
1.962e-003 3.668e+007 2.366e+013 1.000e+003 1.594e-003 1.708e-003 
1.964e-003 3.687e+007 2.366e+013 1.000e+003 1.680e-003 1.709e-003 
1.966e-003 3.707e+007 2.366e+013 1.000e+003 1.625e-003 1.709e-003 
1.967e-003 3.727e+007 2.366e+013 1.000e+003 1.597e-003 1.709e-003 
1.969e-003 3.748e+007 2.366e+013 1.000e+003 1.618e-003 1.709e-003 
1.970e-003 3.768e+007 2.367e+013 1.000e+003 1.647e-003 1.709e-003 
1.972e-003 3.789e+007 2.367e+013 1.000e+003 1.647e-003 1.709e-003 
1.973e-003 3.809e+007 2.367e+013 1.000e+003 1.630e-003 1.710e-003 
1.975e-003 3.830e+007 2.367e+013 1.000e+003 1.685e-003 1.710e-003 
1.977e-003 3.850e+007 2.367e+013 1.000e+003 1.666e-003 1.710e-003 
1.978e-003 3.871e+007 2.367e+013 1.000e+003 1.602e-003 1.710e-003 
1.980e-003 3.891e+007 2.368e+013 1.000e+003 1.666e-003 1.710e-003 
1.981e-003 3.912e+007 2.368e+013 1.000e+003 1.741e-003 1.710e-003 
1.983e-003 3.933e+007 2.368e+013 1.000e+003 1.655e-003 1.711e-003 
1.985e-003 3.953e+007 2.368e+013 1.000e+003 1.688e-003 1.711e-003 
1.986e-003 3.974e+007 2.368e+013 1.000e+003 1.692e-003 1.711e-003 
1.988e-003 3.994e+007 2.369e+013 1.000e+003 1.706e-003 1.711e-003 
1.989e-003 4.014e+007 2.369e+013 1.000e+003 1.681e-003 1.711e-003 
1.991e-003 4.035e+007 2.369e+013 1.000e+003 1.651e-003 1.712e-003 
1.993e-003 4.056e+007 2.369e+013 1.000e+003 1.688e-003 1.712e-003 
1.994e-003 4.077e+007 2.369e+013 1.000e+003 1.680e-003 1.712e-003 
1.996e-003 4.097e+007 2.369e+013 1.000e+003 1.687e-003 1.712e-003 
1.997e-003 4.118e+007 2.370e+013 1.000e+003 1.661e-003 1.712e-003 
1.999e-003 4.139e+007 2.370e+013 1.000e+003 1.751e-003 1.712e-003 
2.001e-003 4.158e+007 2.370e+013 1.000e+003 1.670e-003 1.713e-003 
2.002e-003 4.179e+007 2.370e+013 1.000e+003 1.671e-003 1.713e-003 
2.004e-003 4.200e+007 2.370e+013 1.000e+003 1.638e-003 1.713e-003 
2.005e-003 4.220e+007 2.371e+013 1.000e+003 1.662e-003 1.713e-003 
2.007e-003 4.241e+007 2.371e+013 1.000e+003 1.680e-003 1.713e-003 
2.009e-003 4.253e+007 2.371e+013 1.000e+003 2.019e-003 1.714e-003 
2.010e-003 4.258e+007 2.372e+013 1.000e+003 2.010e-003 1.716e-003 
2.012e-003 4.267e+007 2.374e+013 1.000e+003 2.245e-003 1.717e-003 
2.013e-003 4.276e+007 2.375e+013 1.000e+003 1.995e-003 1.717e-003 
2.014e-003 4.286e+007 2.376e+013 1.000e+003 1.952e-003 1.717e-003 
2.015e-003 4.298e+007 2.377e+013 1.000e+003 1.848e-003 1.718e-003 
2.017e-003 4.312e+007 2.378e+013 1.000e+003 1.797e-003 1.718e-003 
2.018e-003 4.326e+007 2.379e+013 1.000e+003 1.646e-003 1.718e-003 
2.019e-003 4.341e+007 2.380e+013 1.000e+003 1.687e-003 1.719e-003 
2.020e-003 4.356e+007 2.380e+013 1.000e+003 1.574e-003 1.719e-003 
2.021e-003 4.371e+007 2.380e+013 1.000e+003 1.587e-003 1.719e-003 
2.023e-003 4.386e+007 2.381e+013 1.000e+003 1.599e-003 1.719e-003 
2.024e-003 4.376e+007 2.371e+013 1.000e+003 3.747e-003 1.721e-003 
2.025e-003 4.327e+007 2.365e+013 1.000e+003 3.897e-003 1.725e-003 
2.026e-003 4.272e+007 2.366e+013 1.000e+003 3.732e-003 1.730e-003 
2.027e-003 4.208e+007 2.367e+013 1.000e+003 3.587e-003 1.736e-003 
2.028e-003 4.146e+007 2.368e+013 1.000e+003 3.961e-003 1.741e-003 
2.030e-003 4.074e+007 2.368e+013 1.000e+003 4.027e-003 1.747e-003 
2.031e-003 4.010e+007 2.370e+013 1.000e+003 3.841e-003 1.753e-003 
2.032e-003 3.958e+007 2.373e+013 1.000e+003 3.421e-003 1.757e-003 
2.033e-003 3.912e+007 2.378e+013 1.000e+003 3.071e-003 1.762e-003 
2.034e-003 3.875e+007 2.382e+013 1.000e+003 2.955e-003 1.765e-003 
2.035e-003 3.846e+007 2.385e+013 1.000e+003 2.685e-003 1.768e-003 
2.036e-003 3.816e+007 2.374e+013 1.000e+003 4.938e-003 1.771e-003 
2.037e-003 3.734e+007 2.359e+013 1.000e+003 4.750e-003 1.778e-003 
2.038e-003 3.671e+007 2.356e+013 1.000e+003 4.299e-003 1.783e-003 
2.038e-003 3.625e+007 2.355e+013 1.000e+003 3.533e-003 1.787e-003 
2.039e-003 3.592e+007 2.356e+013 1.000e+003 3.139e-003 1.790e-003 
2.041e-003 3.537e+007 2.359e+013 1.000e+003 2.512e-003 1.796e-003 
2.043e-003 3.514e+007 2.361e+013 1.000e+003 2.248e-003 1.799e-003 
2.044e-003 3.508e+007 2.363e+013 1.000e+003 2.004e-003 1.801e-003 
2.046e-003 3.505e+007 2.364e+013 1.000e+003 2.035e-003 1.804e-003 
2.048e-003 3.497e+007 2.365e+013 1.000e+003 1.938e-003 1.806e-003 
2.050e-003 3.498e+007 2.367e+013 1.000e+003 1.830e-003 1.808e-003 
2.052e-003 3.510e+007 2.367e+013 1.000e+003 1.659e-003 1.809e-003 
2.054e-003 3.528e+007 2.368e+013 1.000e+003 1.678e-003 1.810e-003 
2.056e-003 3.549e+007 2.369e+013 1.000e+003 1.638e-003 1.810e-003 
2.058e-003 3.571e+007 2.369e+013 1.000e+003 1.652e-003 1.811e-003 
2.060e-003 3.593e+007 2.369e+013 1.000e+003 1.710e-003 1.811e-003 
2.062e-003 3.614e+007 2.369e+013 1.000e+003 2.307e-003 1.812e-003 
2.064e-003 3.620e+007 2.370e+013 1.000e+003 1.849e-003 1.813e-003 
2.066e-003 3.626e+007 2.371e+013 1.000e+003 1.883e-003 1.815e-003 
2.068e-003 3.632e+007 2.372e+013 1.000e+003 1.894e-003 1.817e-003 
2.070e-003 3.633e+007 2.374e+013 1.000e+003 1.980e-003 1.819e-003 
2.072e-003 3.630e+007 2.375e+013 1.000e+003 1.957e-003 1.820e-003 
2.073e-003 3.625e+007 2.377e+013 1.000e+003 2.122e-003 1.821e-003 
2.074e-003 3.618e+007 2.379e+013 1.000e+003 2.048e-003 1.823e-003 
2.075e-003 3.605e+007 2.379e+013 1.000e+003 2.687e-003 1.825e-003 
2.076e-003 3.568e+007 2.356e+013 1.000e+003 4.799e-003 1.829e-003 
2.077e-003 3.525e+007 2.353e+013 1.000e+003 4.135e-003 1.833e-003 
2.078e-003 3.479e+007 2.352e+013 1.000e+003 3.894e-003 1.837e-003 
2.079e-003 3.426e+007 2.352e+013 1.000e+003 3.814e-003 1.842e-003 
2.080e-003 3.349e+007 2.351e+013 1.000e+003 4.757e-003 1.848e-003 
2.081e-003 3.268e+007 2.351e+013 1.000e+003 4.153e-003 1.855e-003 
2.082e-003 3.211e+007 2.352e+013 1.000e+003 3.785e-003 1.860e-003 
2.083e-003 3.168e+007 2.353e+013 1.000e+003 3.299e-003 1.864e-003 
2.084e-003 3.133e+007 2.354e+013 1.000e+003 3.007e-003 1.867e-003 
2.086e-003 3.122e+007 2.355e+013 1.000e+003 2.215e-003 1.869e-003 
2.087e-003 3.127e+007 2.355e+013 1.000e+003 1.862e-003 1.870e-003 
2.088e-003 3.137e+007 2.355e+013 1.000e+003 1.701e-003 1.870e-003 
2.089e-003 3.149e+007 2.355e+013 1.000e+003 1.637e-003 1.871e-003 
2.090e-003 3.164e+007 2.355e+013 1.000e+003 1.698e-003 1.871e-003 
2.091e-003 3.180e+007 2.355e+013 1.000e+003 1.607e-003 1.871e-003 
2.093e-003 3.195e+007 2.355e+013 1.000e+003 1.635e-003 1.871e-003 
2.094e-003 3.211e+007 2.355e+013 1.000e+003 1.611e-003 1.871e-003 
2.095e-003 3.226e+007 2.355e+013 1.000e+003 1.594e-003 1.871e-003 
2.096e-003 3.242e+007 2.355e+013 1.000e+003 1.645e-003 1.871e-003 
2.097e-003 3.258e+007 2.355e+013 1.000e+003 1.622e-003 1.872e-003 
2.099e-003 3.274e+007 2.355e+013 1.000e+003 1.632e-003 1.872e-003 
2.100e-003 3.289e+007 2.355e+013 1.000e+003 1.611e-003 1.872e-003 
2.101e-003 3.304e+007 2.355e+013 1.000e+003 1.620e-003 1.872e-003 
2.102e-003 3.319e+007 2.355e+013 1.000e+003 1.619e-003 1.872e-003 
2.103e-003 3.334e+007 2.355e+013 1.000e+003 1.588e-003 1.872e-003 
2.104e-003 3.350e+007 2.355e+013 1.000e+003 1.669e-003 1.872e-003 
2.106e-003 3.365e+007 2.356e+013 1.000e+003 1.656e-003 1.872e-003 
2.107e-003 3.380e+007 2.356e+013 1.000e+003 1.631e-003 1.872e-003 
2.108e-003 3.395e+007 2.356e+013 1.000e+003 1.642e-003 1.873e-003 
2.109e-003 3.410e+007 2.356e+013 1.000e+003 1.600e-003 1.873e-003 
2.110e-003 3.426e+007 2.356e+013 1.000e+003 1.599e-003 1.873e-003 
2.111e-003 3.442e+007 2.356e+013 1.000e+003 1.713e-003 1.873e-003 
2.113e-003 3.457e+007 2.356e+013 1.000e+003 1.655e-003 1.873e-003 
2.114e-003 3.472e+007 2.356e+013 1.000e+003 1.629e-003 1.873e-003 
2.115e-003 3.475e+007 2.356e+013 1.000e+003 2.115e-003 1.874e-003 
2.116e-003 3.470e+007 2.356e+013 1.000e+003 2.051e-003 1.875e-003 
2.117e-003 3.468e+007 2.357e+013 1.000e+003 2.077e-003 1.877e-003 
2.118e-003 3.467e+007 2.359e+013 1.000e+003 1.823e-003 1.878e-003 
2.119e-003 3.470e+007 2.360e+013 1.000e+003 1.745e-003 1.879e-003 
2.120e-003 3.479e+007 2.360e+013 1.000e+003 1.707e-003 1.879e-003 
2.122e-003 3.490e+007 2.361e+013 1.000e+003 1.677e-003 1.880e-003 
2.123e-003 3.501e+007 2.361e+013 1.000e+003 1.638e-003 1.880e-003 
2.124e-003 3.511e+007 2.362e+013 1.000e+003 1.757e-003 1.880e-003 
2.125e-003 3.519e+007 2.362e+013 1.000e+003 2.024e-003 1.881e-003 
2.126e-003 3.523e+007 2.364e+013 1.000e+003 1.741e-003 1.882e-003 
2.127e-003 3.541e+007 2.364e+013 1.000e+003 1.656e-003 1.882e-003 
2.129e-003 3.559e+007 2.364e+013 1.000e+003 1.591e-003 1.882e-003 
2.131e-003 3.579e+007 2.365e+013 1.000e+003 1.702e-003 1.883e-003 
2.132e-003 3.599e+007 2.365e+013 1.000e+003 1.583e-003 1.883e-003 
2.134e-003 3.619e+007 2.365e+013 1.000e+003 1.713e-003 1.883e-003 
2.135e-003 3.639e+007 2.365e+013 1.000e+003 1.691e-003 1.883e-003 
2.137e-003 3.659e+007 2.365e+013 1.000e+003 1.613e-003 1.883e-003 
2.139e-003 3.679e+007 2.366e+013 1.000e+003 1.630e-003 1.884e-003 
2.140e-003 3.698e+007 2.366e+013 1.000e+003 1.623e-003 1.884e-003 
2.142e-003 3.717e+007 2.366e+013 1.000e+003 1.574e-003 1.884e-003 
2.143e-003 3.736e+007 2.366e+013 1.000e+003 1.617e-003 1.884e-003 
2.145e-003 3.755e+007 2.367e+013 1.000e+003 1.572e-003 1.885e-003 
2.146e-003 3.776e+007 2.367e+013 1.000e+003 1.620e-003 1.885e-003 
2.148e-003 3.796e+007 2.367e+013 1.000e+003 1.675e-003 1.885e-003 
2.150e-003 3.816e+007 2.367e+013 1.000e+003 1.571e-003 1.885e-003 
2.151e-003 3.837e+007 2.367e+013 1.000e+003 1.607e-003 1.885e-003 
2.153e-003 3.857e+007 2.367e+013 1.000e+003 1.731e-003 1.886e-003 
2.154e-003 3.877e+007 2.368e+013 1.000e+003 1.597e-003 1.886e-003 
2.156e-003 3.898e+007 2.368e+013 1.000e+003 1.612e-003 1.886e-003 
2.158e-003 3.919e+007 2.368e+013 1.000e+003 1.654e-003 1.886e-003 
2.159e-003 3.940e+007 2.368e+013 1.000e+003 1.607e-003 1.886e-003 
2.161e-003 3.961e+007 2.368e+013 1.000e+003 1.715e-003 1.886e-003 
2.162e-003 3.982e+007 2.368e+013 1.000e+003 1.668e-003 1.886e-003 
2.164e-003 4.002e+007 2.368e+013 1.000e+003 1.661e-003 1.887e-003 
2.166e-003 4.023e+007 2.369e+013 1.000e+003 1.663e-003 1.887e-003 
2.167e-003 4.043e+007 2.369e+013 1.000e+003 1.683e-003 1.887e-003 
2.169e-003 4.064e+007 2.369e+013 1.000e+003 1.708e-003 1.887e-003 
2.170e-003 4.083e+007 2.369e+013 1.000e+003 1.757e-003 1.887e-003 
2.172e-003 4.102e+007 2.369e+013 1.000e+003 1.579e-003 1.888e-003 
2.174e-003 4.123e+007 2.370e+013 1.000e+003 1.629e-003 1.888e-003 
2.175e-003 4.143e+007 2.370e+013 1.000e+003 1.700e-003 1.888e-003 
2.177e-003 4.164e+007 2.370e+013 1.000e+003 1.676e-003 1.888e-003 
2.178e-003 4.184e+007 2.370e+013 1.000e+003 1.640e-003 1.888e-003 
2.180e-003 4.203e+007 2.370e+013 1.000e+003 1.819e-003 1.889e-003 
2.182e-003 4.206e+007 2.371e+013 1.000e+003 2.043e-003 1.890e-003 
2.183e-003 4.214e+007 2.373e+013 1.000e+003 2.037e-003 1.891e-003 
2.185e-003 4.224e+007 2.374e+013 1.000e+003 2.041e-003 1.892e-003 
2.186e-003 4.233e+007 2.375e+013 1.000e+003 1.959e-003 1.893e-003 
2.187e-003 4.245e+007 2.377e+013 1.000e+003 1.870e-003 1.893e-003 
2.188e-003 4.258e+007 2.378e+013 1.000e+003 1.775e-003 1.893e-003 
2.190e-003 4.273e+007 2.379e+013 1.000e+003 1.689e-003 1.894e-003 
2.191e-003 4.287e+007 2.379e+013 1.000e+003 1.670e-003 1.894e-003 
2.192e-003 4.302e+007 2.379e+013 1.000e+003 1.606e-003 1.894e-003 
2.193e-003 4.317e+007 2.380e+013 1.000e+003 1.591e-003 1.894e-003 
2.194e-003 4.332e+007 2.380e+013 1.000e+003 1.630e-003 1.894e-003 
2.195e-003 4.346e+007 2.380e+013 1.000e+003 1.615e-003 1.894e-003 
2.197e-003 4.361e+007 2.381e+013 1.000e+003 1.595e-003 1.894e-003 
2.198e-003 4.345e+007 2.369e+013 1.000e+003 3.548e-003 1.897e-003 
2.199e-003 4.291e+007 2.365e+013 1.000e+003 3.591e-003 1.902e-003 
2.200e-003 4.233e+007 2.366e+013 1.000e+003 3.743e-003 1.907e-003 
2.201e-003 4.167e+007 2.367e+013 1.000e+003 3.663e-003 1.913e-003 
2.202e-003 4.099e+007 2.367e+013 1.000e+003 4.187e-003 1.918e-003 
2.204e-003 3.968e+007 2.361e+013 1.000e+003 5.086e-003 1.929e-003 
2.206e-003 3.775e+007 2.352e+013 1.000e+003 5.759e-003 1.944e-003 
2.207e-003 3.627e+007 2.352e+013 1.000e+003 5.257e-003 1.956e-003 
2.209e-003 3.547e+007 2.354e+013 1.000e+003 3.334e-003 1.963e-003 
2.210e-003 3.488e+007 2.357e+013 1.000e+003 2.543e-003 1.969e-003 
2.213e-003 3.455e+007 2.360e+013 1.000e+003 2.371e-003 1.973e-003 
2.214e-003 3.441e+007 2.362e+013 1.000e+003 2.252e-003 1.976e-003 
2.216e-003 3.441e+007 2.363e+013 1.000e+003 2.029e-003 1.978e-003 
2.218e-003 3.443e+007 2.364e+013 1.000e+003 1.979e-003 1.979e-003 
2.220e-003 3.437e+007 2.365e+013 1.000e+003 2.167e-003 1.982e-003 
2.222e-003 3.443e+007 2.366e+013 1.000e+003 1.877e-003 1.983e-003 
2.224e-003 3.456e+007 2.367e+013 1.000e+003 1.723e-003 1.984e-003 
2.226e-003 3.474e+007 2.367e+013 1.000e+003 1.730e-003 1.985e-003 
2.228e-003 3.497e+007 2.368e+013 1.000e+003 1.856e-003 1.986e-003 
2.230e-003 3.521e+007 2.368e+013 1.000e+003 1.630e-003 1.986e-003 
2.232e-003 3.547e+007 2.369e+013 1.000e+003 1.681e-003 1.987e-003 
2.235e-003 3.570e+007 2.369e+013 1.000e+003 1.684e-003 1.987e-003 
2.236e-003 3.588e+007 2.369e+013 1.000e+003 1.615e-003 1.987e-003 
2.238e-003 3.595e+007 2.369e+013 1.000e+003 1.908e-003 1.988e-003 
2.239e-003 3.602e+007 2.370e+013 1.000e+003 1.817e-003 1.989e-003 
2.240e-003 3.609e+007 2.370e+013 1.000e+003 1.871e-003 1.990e-003 
2.242e-003 3.615e+007 2.371e+013 1.000e+003 1.955e-003 1.991e-003 
2.243e-003 3.621e+007 2.372e+013 1.000e+003 1.880e-003 1.992e-003 
2.245e-003 3.625e+007 2.373e+013 1.000e+003 1.881e-003 1.993e-003 
2.246e-003 3.627e+007 2.374e+013 1.000e+003 1.912e-003 1.995e-003 
2.247e-003 3.627e+007 2.375e+013 1.000e+003 1.964e-003 1.996e-003 
2.248e-003 3.625e+007 2.376e+013 1.000e+003 1.960e-003 1.997e-003 
2.249e-003 3.618e+007 2.378e+013 1.000e+003 2.077e-003 1.998e-003 
2.250e-003 3.618e+007 2.379e+013 1.000e+003 1.995e-003 1.999e-003 
2.251e-003 3.618e+007 2.380e+013 1.000e+003 1.987e-003 2.001e-003 
2.252e-003 3.617e+007 2.381e+013 1.000e+003 2.014e-003 2.002e-003 
2.254e-003 3.614e+007 2.381e+013 1.000e+003 2.437e-003 2.003e-003 
2.255e-003 3.585e+007 2.364e+013 1.000e+003 5.514e-003 2.006e-003 
2.256e-003 3.543e+007 2.354e+013 1.000e+003 4.516e-003 2.010e-003 
2.257e-003 3.493e+007 2.352e+013 1.000e+003 3.983e-003 2.015e-003 
2.258e-003 3.418e+007 2.352e+013 1.000e+003 4.782e-003 2.021e-003 
2.259e-003 3.325e+007 2.352e+013 1.000e+003 4.780e-003 2.028e-003 
2.260e-003 3.253e+007 2.352e+013 1.000e+003 4.249e-003 2.034e-003 
2.261e-003 3.207e+007 2.353e+013 1.000e+003 3.473e-003 2.039e-003 
2.262e-003 3.167e+007 2.354e+013 1.000e+003 3.436e-003 2.043e-003 
2.263e-003 3.148e+007 2.355e+013 1.000e+003 2.390e-003 2.045e-003 
2.265e-003 3.151e+007 2.355e+013 1.000e+003 1.926e-003 2.046e-003 
2.266e-003 3.160e+007 2.355e+013 1.000e+003 1.703e-003 2.047e-003 
2.267e-003 3.172e+007 2.355e+013 1.000e+003 1.636e-003 2.047e-003 
2.268e-003 3.187e+007 2.355e+013 1.000e+003 1.633e-003 2.047e-003 
2.269e-003 3.201e+007 2.355e+013 1.000e+003 1.735e-003 2.047e-003 
2.270e-003 3.216e+007 2.355e+013 1.000e+003 1.621e-003 2.047e-003 
2.272e-003 3.232e+007 2.355e+013 1.000e+003 1.599e-003 2.047e-003 
2.273e-003 3.249e+007 2.355e+013 1.000e+003 1.589e-003 2.048e-003 
2.274e-003 3.264e+007 2.355e+013 1.000e+003 1.629e-003 2.048e-003 
2.275e-003 3.278e+007 2.355e+013 1.000e+003 1.625e-003 2.048e-003 
2.276e-003 3.293e+007 2.355e+013 1.000e+003 1.684e-003 2.048e-003 
2.277e-003 3.310e+007 2.355e+013 1.000e+003 1.628e-003 2.048e-003 
2.279e-003 3.326e+007 2.355e+013 1.000e+003 1.586e-003 2.048e-003 
2.280e-003 3.341e+007 2.356e+013 1.000e+003 1.660e-003 2.048e-003 
2.281e-003 3.356e+007 2.356e+013 1.000e+003 1.603e-003 2.048e-003 
2.282e-003 3.371e+007 2.356e+013 1.000e+003 1.584e-003 2.048e-003 
2.283e-003 3.386e+007 2.356e+013 1.000e+003 1.575e-003 2.048e-003 
2.284e-003 3.401e+007 2.356e+013 1.000e+003 1.616e-003 2.049e-003 
2.286e-003 3.416e+007 2.356e+013 1.000e+003 1.806e-003 2.049e-003 
2.287e-003 3.430e+007 2.356e+013 1.000e+003 1.599e-003 2.049e-003 
2.288e-003 3.445e+007 2.356e+013 1.000e+003 1.689e-003 2.049e-003 
2.289e-003 3.460e+007 2.356e+013 1.000e+003 1.627e-003 2.049e-003 
2.290e-003 3.475e+007 2.357e+013 1.000e+003 1.597e-003 2.049e-003 
2.291e-003 3.491e+007 2.357e+013 1.000e+003 1.602e-003 2.049e-003 
2.293e-003 3.498e+007 2.356e+013 1.000e+003 2.103e-003 2.050e-003 
2.294e-003 3.493e+007 2.357e+013 1.000e+003 2.060e-003 2.051e-003 
2.295e-003 3.490e+007 2.358e+013 1.000e+003 1.994e-003 2.053e-003 
2.296e-003 3.487e+007 2.359e+013 1.000e+003 1.927e-003 2.054e-003 
2.297e-003 3.489e+007 2.360e+013 1.000e+003 1.766e-003 2.055e-003 
2.298e-003 3.498e+007 2.361e+013 1.000e+003 1.690e-003 2.055e-003 
2.299e-003 3.507e+007 2.361e+013 1.000e+003 1.646e-003 2.056e-003 
2.300e-003 3.517e+007 2.361e+013 1.000e+003 1.677e-003 2.056e-003 
2.301e-003 3.526e+007 2.362e+013 1.000e+003 1.661e-003 2.056e-003 
2.302e-003 3.535e+007 2.363e+013 1.000e+003 2.415e-003 2.057e-003 
2.304e-003 3.544e+007 2.364e+013 1.000e+003 1.756e-003 2.058e-003 
2.305e-003 3.563e+007 2.365e+013 1.000e+003 1.898e-003 2.058e-003 
2.307e-003 3.583e+007 2.365e+013 1.000e+003 1.650e-003 2.059e-003 
2.309e-003 3.603e+007 2.365e+013 1.000e+003 1.978e-003 2.059e-003 
2.310e-003 3.623e+007 2.365e+013 1.000e+003 2.082e-003 2.059e-003 
2.312e-003 3.642e+007 2.365e+013 1.000e+003 1.656e-003 2.059e-003 
2.313e-003 3.662e+007 2.366e+013 1.000e+003 1.710e-003 2.059e-003 
2.315e-003 3.682e+007 2.366e+013 1.000e+003 1.616e-003 2.060e-003 
2.317e-003 3.702e+007 2.366e+013 1.000e+003 1.755e-003 2.060e-003 
2.318e-003 3.721e+007 2.366e+013 1.000e+003 1.690e-003 2.060e-003 
2.320e-003 3.740e+007 2.366e+013 1.000e+003 1.685e-003 2.060e-003 
2.321e-003 3.760e+007 2.367e+013 1.000e+003 1.741e-003 2.061e-003 
2.323e-003 3.780e+007 2.367e+013 1.000e+003 1.629e-003 2.061e-003 
2.324e-003 3.801e+007 2.367e+013 1.000e+003 1.767e-003 2.061e-003 
2.326e-003 3.821e+007 2.367e+013 1.000e+003 1.743e-003 2.061e-003 
2.328e-003 3.842e+007 2.367e+013 1.000e+003 1.674e-003 2.061e-003 
2.329e-003 3.862e+007 2.367e+013 1.000e+003 1.663e-003 2.062e-003 
2.331e-003 3.883e+007 2.368e+013 1.000e+003 1.649e-003 2.062e-003 
2.332e-003 3.903e+007 2.368e+013 1.000e+003 1.678e-003 2.062e-003 
2.334e-003 3.924e+007 2.368e+013 1.000e+003 1.672e-003 2.062e-003 
2.336e-003 3.944e+007 2.368e+013 1.000e+003 1.677e-003 2.062e-003 
2.337e-003 3.965e+007 2.368e+013 1.000e+003 1.678e-003 2.062e-003 
2.339e-003 3.986e+007 2.368e+013 1.000e+003 1.695e-003 2.063e-003 
2.341e-003 4.005e+007 2.369e+013 1.000e+003 1.680e-003 2.063e-003 
2.342e-003 4.025e+007 2.369e+013 1.000e+003 1.566e-003 2.063e-003 
2.344e-003 4.045e+007 2.369e+013 1.000e+003 1.582e-003 2.063e-003 
2.345e-003 4.065e+007 2.369e+013 1.000e+003 1.644e-003 2.064e-003 
2.347e-003 4.087e+007 2.370e+013 1.000e+003 1.681e-003 2.064e-003 
2.349e-003 4.107e+007 2.370e+013 1.000e+003 1.806e-003 2.064e-003 
2.350e-003 4.127e+007 2.370e+013 1.000e+003 1.666e-003 2.064e-003 
2.352e-003 4.148e+007 2.370e+013 1.000e+003 1.682e-003 2.064e-003 
2.353e-003 4.168e+007 2.370e+013 1.000e+003 1.663e-003 2.064e-003 
2.355e-003 4.174e+007 2.371e+013 1.000e+003 1.993e-003 2.066e-003 
2.357e-003 4.181e+007 2.372e+013 1.000e+003 2.101e-003 2.067e-003 
2.358e-003 4.190e+007 2.374e+013 1.000e+003 2.063e-003 2.068e-003 
2.359e-003 4.201e+007 2.375e+013 1.000e+003 1.971e-003 2.068e-003 
2.361e-003 4.211e+007 2.376e+013 1.000e+003 1.831e-003 2.069e-003 
2.362e-003 4.224e+007 2.377e+013 1.000e+003 1.792e-003 2.069e-003 
2.363e-003 4.237e+007 2.378e+013 1.000e+003 1.719e-003 2.069e-003 
2.364e-003 4.253e+007 2.379e+013 1.000e+003 1.616e-003 2.069e-003 
2.365e-003 4.269e+007 2.379e+013 1.000e+003 1.580e-003 2.070e-003 
2.367e-003 4.285e+007 2.380e+013 1.000e+003 1.579e-003 2.070e-003 
2.368e-003 4.301e+007 2.380e+013 1.000e+003 1.593e-003 2.070e-003 
2.369e-003 4.317e+007 2.380e+013 1.000e+003 1.622e-003 2.070e-003 
2.371e-003 4.333e+007 2.380e+013 1.000e+003 1.581e-003 2.070e-003 
2.372e-003 4.349e+007 2.381e+013 1.000e+003 1.594e-003 2.070e-003 
2.373e-003 4.340e+007 2.371e+013 1.000e+003 3.726e-003 2.072e-003 
2.374e-003 4.285e+007 2.365e+013 1.000e+003 3.720e-003 2.077e-003 
2.375e-003 4.226e+007 2.366e+013 1.000e+003 3.712e-003 2.082e-003 
2.377e-003 4.161e+007 2.367e+013 1.000e+003 3.618e-003 2.088e-003 
2.378e-003 4.099e+007 2.367e+013 1.000e+003 3.944e-003 2.093e-003 
2.379e-003 4.025e+007 2.368e+013 1.000e+003 4.120e-003 2.100e-003 
2.380e-003 3.955e+007 2.371e+013 1.000e+003 3.786e-003 2.106e-003 
2.381e-003 3.898e+007 2.375e+013 1.000e+003 3.329e-003 2.111e-003 
2.382e-003 3.852e+007 2.379e+013 1.000e+003 3.057e-003 2.115e-003 
2.383e-003 3.813e+007 2.384e+013 1.000e+003 3.136e-003 2.119e-003 
2.384e-003 3.766e+007 2.371e+013 1.000e+003 4.901e-003 2.123e-003 
2.386e-003 3.663e+007 2.356e+013 1.000e+003 4.300e-003 2.132e-003 
2.387e-003 3.591e+007 2.355e+013 1.000e+003 3.732e-003 2.138e-003 
2.388e-003 3.546e+007 2.356e+013 1.000e+003 3.037e-003 2.142e-003 
2.389e-003 3.514e+007 2.358e+013 1.000e+003 2.636e-003 2.145e-003 
2.390e-003 3.494e+007 2.359e+013 1.000e+003 2.270e-003 2.148e-003 
2.391e-003 3.477e+007 2.360e+013 1.000e+003 2.082e-003 2.150e-003 
2.392e-003 3.472e+007 2.361e+013 1.000e+003 1.979e-003 2.151e-003 
2.393e-003 3.470e+007 2.362e+013 1.000e+003 1.905e-003 2.152e-003 
2.394e-003 3.470e+007 2.363e+013 1.000e+003 1.859e-003 2.153e-003 
2.395e-003 3.470e+007 2.363e+013 1.000e+003 1.861e-003 2.154e-003 
2.396e-003 3.470e+007 2.364e+013 1.000e+003 1.906e-003 2.155e-003 
2.397e-003 3.467e+007 2.364e+013 1.000e+003 1.963e-003 2.157e-003 
2.398e-003 3.465e+007 2.365e+013 1.000e+003 1.891e-003 2.158e-003 
2.399e-003 3.466e+007 2.366e+013 1.000e+003 1.754e-003 2.159e-003 
2.400e-003 3.469e+007 2.366e+013 1.000e+003 1.740e-003 2.159e-003 
2.401e-003 3.475e+007 2.367e+013 1.000e+003 1.675e-003 2.160e-003 
2.402e-003 3.483e+007 2.367e+013 1.000e+003 1.635e-003 2.160e-003 
2.403e-003 3.491e+007 2.367e+013 1.000e+003 1.581e-003 2.161e-003 
2.404e-003 3.501e+007 2.368e+013 1.000e+003 1.607e-003 2.161e-003 
2.405e-003 3.511e+007 2.368e+013 1.000e+003 1.573e-003 2.161e-003 
2.406e-003 3.522e+007 2.368e+013 1.000e+003 1.583e-003 2.162e-003 
2.407e-003 3.532e+007 2.368e+013 1.000e+003 1.657e-003 2.162e-003 
2.408e-003 3.543e+007 2.368e+013 1.000e+003 1.589e-003 2.162e-003 
2.409e-003 3.554e+007 2.369e+013 1.000e+003 1.596e-003 2.162e-003 
2.410e-003 3.566e+007 2.369e+013 1.000e+003 1.621e-003 2.163e-003 
2.411e-003 3.577e+007 2.369e+013 1.000e+003 1.736e-003 2.163e-003 
2.412e-003 3.589e+007 2.369e+013 1.000e+003 1.589e-003 2.163e-003 
2.413e-003 3.601e+007 2.369e+013 1.000e+003 1.600e-003 2.163e-003 
2.414e-003 3.605e+007 2.369e+013 1.000e+003 1.846e-003 2.164e-003 
2.415e-003 3.609e+007 2.369e+013 1.000e+003 1.854e-003 2.165e-003 
2.416e-003 3.613e+007 2.370e+013 1.000e+003 1.788e-003 2.165e-003 
2.417e-003 3.618e+007 2.370e+013 1.000e+003 1.768e-003 2.166e-003 
2.418e-003 3.622e+007 2.371e+013 1.000e+003 1.757e-003 2.167e-003 
2.419e-003 3.625e+007 2.371e+013 1.000e+003 1.796e-003 2.168e-003 
2.420e-003 3.628e+007 2.372e+013 1.000e+003 1.832e-003 2.169e-003 
2.422e-003 3.629e+007 2.373e+013 1.000e+003 1.831e-003 2.170e-003 
2.423e-003 3.629e+007 2.375e+013 1.000e+003 1.915e-003 2.171e-003 
2.424e-003 3.626e+007 2.376e+013 1.000e+003 2.012e-003 2.172e-003 
2.425e-003 3.619e+007 2.378e+013 1.000e+003 2.083e-003 2.174e-003 
2.426e-003 3.617e+007 2.379e+013 1.000e+003 2.012e-003 2.175e-003 
2.427e-003 3.616e+007 2.380e+013 1.000e+003 1.980e-003 2.176e-003 
2.428e-003 3.615e+007 2.380e+013 1.000e+003 1.928e-003 2.177e-003 
2.429e-003 3.613e+007 2.381e+013 1.000e+003 2.226e-003 2.179e-003 
2.430e-003 3.589e+007 2.376e+013 1.000e+003 5.435e-003 2.181e-003 
2.431e-003 3.542e+007 2.354e+013 1.000e+003 4.628e-003 2.186e-003 
2.432e-003 3.495e+007 2.352e+013 1.000e+003 4.054e-003 2.190e-003 
2.434e-003 3.414e+007 2.352e+013 1.000e+003 4.392e-003 2.197e-003 
2.435e-003 3.329e+007 2.352e+013 1.000e+003 5.321e-003 2.204e-003 
2.436e-003 3.249e+007 2.352e+013 1.000e+003 4.279e-003 2.210e-003 
2.437e-003 3.195e+007 2.353e+013 1.000e+003 3.477e-003 2.215e-003 
2.438e-003 3.159e+007 2.354e+013 1.000e+003 3.510e-003 2.219e-003 
2.439e-003 3.140e+007 2.355e+013 1.000e+003 2.285e-003 2.221e-003 
2.440e-003 3.144e+007 2.355e+013 1.000e+003 1.865e-003 2.222e-003 
2.442e-003 3.154e+007 2.355e+013 1.000e+003 1.643e-003 2.223e-003 
2.443e-003 3.167e+007 2.355e+013 1.000e+003 1.609e-003 2.223e-003 
2.444e-003 3.181e+007 2.355e+013 1.000e+003 1.590e-003 2.223e-003 
2.445e-003 3.196e+007 2.355e+013 1.000e+003 1.588e-003 2.223e-003 
2.446e-003 3.210e+007 2.355e+013 1.000e+003 1.620e-003 2.223e-003 
2.447e-003 3.227e+007 2.355e+013 1.000e+003 1.588e-003 2.223e-003 
2.448e-003 3.239e+007 2.355e+013 1.000e+003 1.959e-003 2.224e-003 
2.450e-003 3.237e+007 2.355e+013 1.000e+003 1.982e-003 2.225e-003 
2.451e-003 3.237e+007 2.356e+013 1.000e+003 1.912e-003 2.226e-003 
2.452e-003 3.238e+007 2.357e+013 1.000e+003 1.922e-003 2.227e-003 
2.453e-003 3.240e+007 2.358e+013 1.000e+003 1.831e-003 2.229e-003 
2.455e-003 3.244e+007 2.359e+013 1.000e+003 1.696e-003 2.229e-003 
2.456e-003 3.255e+007 2.359e+013 1.000e+003 1.611e-003 2.230e-003 
2.457e-003 3.267e+007 2.359e+013 1.000e+003 1.631e-003 2.230e-003 
2.458e-003 3.279e+007 2.359e+013 1.000e+003 1.580e-003 2.230e-003 
2.459e-003 3.291e+007 2.360e+013 1.000e+003 1.632e-003 2.230e-003 
2.460e-003 3.303e+007 2.360e+013 1.000e+003 1.855e-003 2.231e-003 
2.461e-003 3.314e+007 2.360e+013 1.000e+003 1.618e-003 2.231e-003 
2.462e-003 3.326e+007 2.361e+013 1.000e+003 1.616e-003 2.231e-003 
2.463e-003 3.343e+007 2.361e+013 1.000e+003 1.646e-003 2.231e-003 
2.465e-003 3.352e+007 2.363e+013 1.000e+003 1.756e-003 2.232e-003 
2.467e-003 3.369e+007 2.363e+013 1.000e+003 1.689e-003 2.233e-003 
2.468e-003 3.389e+007 2.363e+013 1.000e+003 1.637e-003 2.233e-003 
2.470e-003 3.409e+007 2.364e+013 1.000e+003 1.688e-003 2.233e-003 
2.471e-003 3.430e+007 2.364e+013 1.000e+003 1.655e-003 2.233e-003 
2.473e-003 3.449e+007 2.364e+013 1.000e+003 1.652e-003 2.234e-003 
2.475e-003 3.470e+007 2.364e+013 1.000e+003 1.605e-003 2.234e-003 
2.476e-003 3.490e+007 2.364e+013 1.000e+003 1.576e-003 2.234e-003 
2.478e-003 3.510e+007 2.364e+013 1.000e+003 1.657e-003 2.234e-003 
2.479e-003 3.530e+007 2.365e+013 1.000e+003 1.588e-003 2.234e-003 
2.481e-003 3.551e+007 2.365e+013 1.000e+003 1.572e-003 2.235e-003 
2.483e-003 3.571e+007 2.365e+013 1.000e+003 1.654e-003 2.235e-003 
2.484e-003 3.590e+007 2.365e+013 1.000e+003 1.591e-003 2.235e-003 
2.486e-003 3.611e+007 2.365e+013 1.000e+003 1.671e-003 2.235e-003 
2.487e-003 3.631e+007 2.366e+013 1.000e+003 1.683e-003 2.235e-003 
2.489e-003 3.651e+007 2.366e+013 1.000e+003 1.720e-003 2.236e-003 
2.491e-003 3.671e+007 2.366e+013 1.000e+003 1.601e-003 2.236e-003 
2.492e-003 3.691e+007 2.366e+013 1.000e+003 1.652e-003 2.236e-003 
2.494e-003 3.711e+007 2.366e+013 1.000e+003 1.690e-003 2.236e-003 
2.495e-003 3.731e+007 2.366e+013 1.000e+003 1.654e-003 2.236e-003 
2.497e-003 3.752e+007 2.367e+013 1.000e+003 1.625e-003 2.237e-003 
2.498e-003 3.772e+007 2.367e+013 1.000e+003 1.658e-003 2.237e-003 
2.500e-003 3.793e+007 2.367e+013 1.000e+003 1.768e-003 2.237e-003 
2.502e-003 3.813e+007 2.367e+013 1.000e+003 1.756e-003 2.237e-003 
2.503e-003 3.834e+007 2.367e+013 1.000e+003 1.717e-003 2.237e-003 
2.505e-003 3.854e+007 2.368e+013 1.000e+003 1.699e-003 2.238e-003 
2.506e-003 3.875e+007 2.368e+013 1.000e+003 1.652e-003 2.238e-003 
2.508e-003 3.895e+007 2.368e+013 1.000e+003 1.712e-003 2.238e-003 
2.510e-003 3.915e+007 2.368e+013 1.000e+003 1.674e-003 2.238e-003 
2.511e-003 3.936e+007 2.368e+013 1.000e+003 1.776e-003 2.238e-003 
2.513e-003 3.956e+007 2.368e+013 1.000e+003 1.794e-003 2.238e-003 
2.514e-003 3.976e+007 2.369e+013 1.000e+003 1.740e-003 2.239e-003 
2.516e-003 3.995e+007 2.369e+013 1.000e+003 1.703e-003 2.239e-003 
2.518e-003 4.015e+007 2.369e+013 1.000e+003 1.754e-003 2.239e-003 
2.519e-003 4.035e+007 2.369e+013 1.000e+003 1.606e-003 2.239e-003 
2.521e-003 4.055e+007 2.369e+013 1.000e+003 1.711e-003 2.239e-003 
2.522e-003 4.075e+007 2.370e+013 1.000e+003 1.697e-003 2.240e-003 
2.524e-003 4.096e+007 2.370e+013 1.000e+003 1.737e-003 2.240e-003 
2.525e-003 4.117e+007 2.370e+013 1.000e+003 1.760e-003 2.240e-003 
2.527e-003 4.138e+007 2.370e+013 1.000e+003 1.737e-003 2.240e-003 
2.529e-003 4.159e+007 2.370e+013 1.000e+003 1.633e-003 2.240e-003 
2.530e-003 4.179e+007 2.370e+013 1.000e+003 1.690e-003 2.240e-003 
2.532e-003 4.200e+007 2.371e+013 1.000e+003 1.716e-003 2.241e-003 
2.534e-003 4.220e+007 2.371e+013 1.000e+003 1.721e-003 2.241e-003 
2.535e-003 4.234e+007 2.371e+013 1.000e+003 2.108e-003 2.242e-003 
2.537e-003 4.238e+007 2.372e+013 1.000e+003 2.003e-003 2.243e-003 
2.538e-003 4.246e+007 2.374e+013 1.000e+003 2.245e-003 2.244e-003 
2.540e-003 4.256e+007 2.375e+013 1.000e+003 2.079e-003 2.245e-003 
2.541e-003 4.267e+007 2.376e+013 1.000e+003 1.960e-003 2.245e-003 
2.542e-003 4.279e+007 2.377e+013 1.000e+003 1.833e-003 2.245e-003 
2.543e-003 4.293e+007 2.378e+013 1.000e+003 1.759e-003 2.246e-003 
2.544e-003 4.307e+007 2.379e+013 1.000e+003 1.636e-003 2.246e-003 
2.546e-003 4.322e+007 2.380e+013 1.000e+003 1.615e-003 2.246e-003 
2.547e-003 4.337e+007 2.380e+013 1.000e+003 1.618e-003 2.246e-003 
2.548e-003 4.352e+007 2.380e+013 1.000e+003 1.585e-003 2.246e-003 
2.549e-003 4.368e+007 2.381e+013 1.000e+003 1.567e-003 2.246e-003 
2.551e-003 4.383e+007 2.381e+013 1.000e+003 1.589e-003 2.247e-003 
2.552e-003 4.398e+007 2.381e+013 1.000e+003 1.670e-003 2.247e-003 
2.553e-003 4.414e+007 2.382e+013 1.000e+003 1.607e-003 2.247e-003 
2.554e-003 4.400e+007 2.371e+013 1.000e+003 3.576e-003 2.249e-003 
2.555e-003 4.344e+007 2.366e+013 1.000e+003 3.828e-003 2.254e-003 
2.557e-003 4.274e+007 2.366e+013 1.000e+003 3.843e-003 2.260e-003 
2.558e-003 4.213e+007 2.367e+013 1.000e+003 3.501e-003 2.266e-003 
2.559e-003 4.149e+007 2.368e+013 1.000e+003 3.996e-003 2.271e-003 
2.560e-003 4.078e+007 2.369e+013 1.000e+003 4.054e-003 2.277e-003 
2.561e-003 4.010e+007 2.372e+013 1.000e+003 3.643e-003 2.283e-003 
2.562e-003 3.959e+007 2.376e+013 1.000e+003 3.278e-003 2.288e-003 
2.563e-003 3.918e+007 2.380e+013 1.000e+003 2.995e-003 2.291e-003 
2.564e-003 3.881e+007 2.385e+013 1.000e+003 3.011e-003 2.295e-003 
2.566e-003 3.828e+007 2.370e+013 1.000e+003 5.037e-003 2.300e-003 
2.567e-003 3.723e+007 2.356e+013 1.000e+003 4.215e-003 2.309e-003 
2.568e-003 3.653e+007 2.356e+013 1.000e+003 3.643e-003 2.315e-003 
2.569e-003 3.615e+007 2.356e+013 1.000e+003 3.170e-003 2.318e-003 
2.570e-003 3.589e+007 2.358e+013 1.000e+003 2.959e-003 2.321e-003 
2.571e-003 3.560e+007 2.359e+013 1.000e+003 2.353e-003 2.324e-003 
2.572e-003 3.547e+007 2.360e+013 1.000e+003 2.136e-003 2.326e-003 
2.573e-003 3.538e+007 2.361e+013 1.000e+003 2.196e-003 2.327e-003 
2.575e-003 3.532e+007 2.363e+013 1.000e+003 2.029e-003 2.330e-003 
2.577e-003 3.529e+007 2.364e+013 1.000e+003 2.022e-003 2.332e-003 
2.579e-003 3.521e+007 2.366e+013 1.000e+003 2.285e-003 2.334e-003 
2.581e-003 3.524e+007 2.367e+013 1.000e+003 1.820e-003 2.336e-003 
2.583e-003 3.539e+007 2.368e+013 1.000e+003 1.932e-003 2.337e-003 
2.585e-003 3.545e+007 2.368e+013 1.000e+003 2.035e-003 2.339e-003 
2.587e-003 3.555e+007 2.369e+013 1.000e+003 1.924e-003 2.341e-003 
2.589e-003 3.565e+007 2.370e+013 1.000e+003 1.992e-003 2.342e-003 
2.591e-003 3.574e+007 2.371e+013 1.000e+003 1.927e-003 2.343e-003 
2.594e-003 3.579e+007 2.373e+013 1.000e+003 1.892e-003 2.345e-003 
2.595e-003 3.579e+007 2.375e+013 1.000e+003 1.961e-003 2.347e-003 
2.597e-003 3.575e+007 2.377e+013 1.000e+003 2.061e-003 2.349e-003 
2.598e-003 3.571e+007 2.378e+013 1.000e+003 2.052e-003 2.350e-003 
2.599e-003 3.571e+007 2.379e+013 1.000e+003 2.008e-003 2.352e-003 
2.600e-003 3.570e+007 2.380e+013 1.000e+003 2.018e-003 2.353e-003 
2.601e-003 3.570e+007 2.381e+013 1.000e+003 1.989e-003 2.354e-003 
2.603e-003 3.559e+007 2.381e+013 1.000e+003 2.710e-003 2.356e-003 
2.604e-003 3.525e+007 2.357e+013 1.000e+003 5.030e-003 2.359e-003 
2.605e-003 3.481e+007 2.353e+013 1.000e+003 4.285e-003 2.363e-003 
2.606e-003 3.432e+007 2.352e+013 1.000e+003 3.996e-003 2.368e-003 
2.607e-003 3.352e+007 2.352e+013 1.000e+003 4.517e-003 2.374e-003 
2.608e-003 3.265e+007 2.351e+013 1.000e+003 4.698e-003 2.381e-003 
2.609e-003 3.196e+007 2.352e+013 1.000e+003 4.096e-003 2.387e-003 
2.610e-003 3.148e+007 2.353e+013 1.000e+003 3.485e-003 2.391e-003 
2.611e-003 3.109e+007 2.354e+013 1.000e+003 3.112e-003 2.395e-003 
2.612e-003 3.097e+007 2.355e+013 1.000e+003 2.315e-003 2.397e-003 
2.613e-003 3.099e+007 2.355e+013 1.000e+003 1.932e-003 2.398e-003 
2.614e-003 3.105e+007 2.355e+013 1.000e+003 1.831e-003 2.398e-003 
2.615e-003 3.115e+007 2.355e+013 1.000e+003 1.698e-003 2.398e-003 
2.616e-003 3.126e+007 2.355e+013 1.000e+003 1.618e-003 2.399e-003 
2.617e-003 3.139e+007 2.355e+013 1.000e+003 1.588e-003 2.399e-003 
2.618e-003 3.155e+007 2.355e+013 1.000e+003 1.620e-003 2.399e-003 
2.619e-003 3.171e+007 2.355e+013 1.000e+003 1.601e-003 2.399e-003 
2.620e-003 3.186e+007 2.355e+013 1.000e+003 1.638e-003 2.399e-003 
2.622e-003 3.202e+007 2.355e+013 1.000e+003 1.622e-003 2.399e-003 
2.623e-003 3.219e+007 2.355e+013 1.000e+003 1.575e-003 2.399e-003 
2.624e-003 3.234e+007 2.355e+013 1.000e+003 1.611e-003 2.400e-003 
2.625e-003 3.250e+007 2.355e+013 1.000e+003 1.641e-003 2.400e-003 
2.627e-003 3.266e+007 2.355e+013 1.000e+003 1.604e-003 2.400e-003 
2.628e-003 3.282e+007 2.355e+013 1.000e+003 1.619e-003 2.400e-003 
2.629e-003 3.297e+007 2.355e+013 1.000e+003 1.575e-003 2.400e-003 
2.630e-003 3.314e+007 2.355e+013 1.000e+003 1.582e-003 2.400e-003 
2.631e-003 3.330e+007 2.355e+013 1.000e+003 1.634e-003 2.400e-003 
2.632e-003 3.345e+007 2.356e+013 1.000e+003 1.612e-003 2.400e-003 
2.634e-003 3.360e+007 2.356e+013 1.000e+003 1.629e-003 2.400e-003 
2.635e-003 3.376e+007 2.356e+013 1.000e+003 1.612e-003 2.400e-003 
2.636e-003 3.390e+007 2.355e+013 1.000e+003 1.956e-003 2.401e-003 
2.637e-003 3.387e+007 2.355e+013 1.000e+003 2.143e-003 2.402e-003 
2.638e-003 3.383e+007 2.357e+013 1.000e+003 2.029e-003 2.403e-003 
2.640e-003 3.378e+007 2.358e+013 1.000e+003 1.910e-003 2.405e-003 
2.641e-003 3.381e+007 2.359e+013 1.000e+003 1.924e-003 2.406e-003 
2.642e-003 3.387e+007 2.360e+013 1.000e+003 1.711e-003 2.407e-003 
2.643e-003 3.398e+007 2.360e+013 1.000e+003 1.613e-003 2.407e-003 
2.644e-003 3.409e+007 2.361e+013 1.000e+003 1.627e-003 2.407e-003 
2.645e-003 3.420e+007 2.361e+013 1.000e+003 1.629e-003 2.408e-003 
2.646e-003 3.430e+007 2.362e+013 1.000e+003 1.727e-003 2.408e-003 
2.648e-003 3.438e+007 2.363e+013 1.000e+003 1.681e-003 2.409e-003 
2.649e-003 3.456e+007 2.363e+013 1.000e+003 1.645e-003 2.409e-003 
2.651e-003 3.477e+007 2.364e+013 1.000e+003 1.653e-003 2.409e-003 
2.652e-003 3.498e+007 2.364e+013 1.000e+003 1.583e-003 2.410e-003 
2.654e-003 3.517e+007 2.364e+013 1.000e+003 1.583e-003 2.410e-003 
2.656e-003 3.537e+007 2.364e+013 1.000e+003 1.623e-003 2.410e-003 
2.657e-003 3.558e+007 2.364e+013 1.000e+003 1.645e-003 2.410e-003 
2.659e-003 3.578e+007 2.364e+013 1.000e+003 1.558e-003 2.410e-003 
2.660e-003 3.599e+007 2.364e+013 1.000e+003 1.585e-003 2.411e-003 
2.662e-003 3.620e+007 2.365e+013 1.000e+003 1.707e-003 2.411e-003 
2.664e-003 3.640e+007 2.365e+013 1.000e+003 1.681e-003 2.411e-003 
2.665e-003 3.661e+007 2.365e+013 1.000e+003 1.704e-003 2.411e-003 
2.667e-003 3.682e+007 2.365e+013 1.000e+003 1.761e-003 2.411e-003 
2.668e-003 3.703e+007 2.365e+013 1.000e+003 1.675e-003 2.411e-003 
2.670e-003 3.724e+007 2.365e+013 1.000e+003 1.595e-003 2.411e-003 
2.672e-003 3.745e+007 2.365e+013 1.000e+003 1.657e-003 2.412e-003 
2.673e-003 3.766e+007 2.366e+013 1.000e+003 1.691e-003 2.412e-003 
2.675e-003 3.787e+007 2.366e+013 1.000e+003 1.624e-003 2.412e-003 
2.676e-003 3.807e+007 2.366e+013 1.000e+003 1.632e-003 2.412e-003 
2.678e-003 3.828e+007 2.366e+013 1.000e+003 1.594e-003 2.412e-003 
2.680e-003 3.849e+007 2.366e+013 1.000e+003 1.592e-003 2.412e-003 
2.681e-003 3.870e+007 2.366e+013 1.000e+003 1.680e-003 2.413e-003 
2.683e-003 3.891e+007 2.366e+013 1.000e+003 1.663e-003 2.413e-003 
2.684e-003 3.911e+007 2.367e+013 1.000e+003 1.578e-003 2.413e-003 
2.686e-003 3.932e+007 2.367e+013 1.000e+003 1.724e-003 2.413e-003 
2.688e-003 3.953e+007 2.367e+013 1.000e+003 1.668e-003 2.413e-003 
2.689e-003 3.973e+007 2.367e+013 1.000e+003 1.632e-003 2.413e-003 
2.691e-003 3.994e+007 2.367e+013 1.000e+003 1.613e-003 2.414e-003 
2.692e-003 4.015e+007 2.367e+013 1.000e+003 1.651e-003 2.414e-003 
2.694e-003 4.036e+007 2.368e+013 1.000e+003 1.736e-003 2.414e-003 
2.696e-003 4.057e+007 2.368e+013 1.000e+003 1.641e-003 2.414e-003 
2.697e-003 4.078e+007 2.368e+013 1.000e+003 1.612e-003 2.414e-003 
2.699e-003 4.099e+007 2.368e+013 1.000e+003 1.602e-003 2.414e-003 
2.700e-003 4.121e+007 2.368e+013 1.000e+003 1.617e-003 2.414e-003 
2.702e-003 4.142e+007 2.368e+013 1.000e+003 1.678e-003 2.415e-003 
2.704e-003 4.162e+007 2.368e+013 1.000e+003 1.712e-003 2.415e-003 
2.705e-003 4.183e+007 2.369e+013 1.000e+003 1.568e-003 2.415e-003 
2.707e-003 4.203e+007 2.369e+013 1.000e+003 1.688e-003 2.415e-003 
2.708e-003 4.223e+007 2.369e+013 1.000e+003 1.620e-003 2.415e-003 
2.710e-003 4.244e+007 2.369e+013 1.000e+003 1.672e-003 2.416e-003 
2.712e-003 4.265e+007 2.369e+013 1.000e+003 1.654e-003 2.416e-003 
2.713e-003 4.286e+007 2.369e+013 1.000e+003 1.666e-003 2.416e-003 
2.715e-003 4.308e+007 2.370e+013 1.000e+003 1.664e-003 2.416e-003 
2.716e-003 4.329e+007 2.370e+013 1.000e+003 1.598e-003 2.416e-003 
2.718e-003 4.350e+007 2.370e+013 1.000e+003 1.696e-003 2.416e-003 
2.720e-003 4.372e+007 2.370e+013 1.000e+003 1.569e-003 2.416e-003 
2.721e-003 4.393e+007 2.370e+013 1.000e+003 1.705e-003 2.417e-003 
2.723e-003 4.414e+007 2.370e+013 1.000e+003 1.685e-003 2.417e-003 
2.725e-003 4.435e+007 2.371e+013 1.000e+003 1.632e-003 2.417e-003 
2.726e-003 4.457e+007 2.371e+013 1.000e+003 1.708e-003 2.417e-003 
2.728e-003 4.478e+007 2.371e+013 1.000e+003 1.680e-003 2.417e-003 
2.730e-003 4.499e+007 2.371e+013 1.000e+003 1.658e-003 2.417e-003 
2.731e-003 4.521e+007 2.371e+013 1.000e+003 1.767e-003 2.418e-003 
2.733e-003 4.543e+007 2.372e+013 1.000e+003 1.661e-003 2.418e-003 
2.735e-003 4.565e+007 2.372e+013 1.000e+003 1.657e-003 2.418e-003 
2.736e-003 4.587e+007 2.372e+013 1.000e+003 1.646e-003 2.418e-003 
2.738e-003 4.610e+007 2.372e+013 1.000e+003 1.781e-003 2.418e-003 
2.740e-003 4.633e+007 2.372e+013 1.000e+003 1.667e-003 2.419e-003 
2.742e-003 4.657e+007 2.373e+013 1.000e+003 1.718e-003 2.419e-003 
2.744e-003 4.681e+007 2.373e+013 1.000e+003 1.747e-003 2.419e-003 
2.746e-003 4.706e+007 2.373e+013 1.000e+003 1.628e-003 2.419e-003 
2.748e-003 4.735e+007 2.373e+013 1.000e+003 1.687e-003 2.419e-003 
2.750e-003 4.758e+007 2.374e+013 1.000e+003 1.642e-003 2.420e-003 
2.752e-003 4.787e+007 2.374e+013 1.000e+003 1.748e-003 2.420e-003 
2.754e-003 4.813e+007 2.374e+013 1.000e+003 1.733e-003 2.420e-003 
2.756e-003 4.835e+007 2.374e+013 1.000e+003 1.568e-003 2.420e-003 
2.757e-003 4.857e+007 2.375e+013 1.000e+003 1.586e-003 2.420e-003 
2.759e-003 4.879e+007 2.375e+013 1.000e+003 1.742e-003 2.421e-003 
2.761e-003 4.902e+007 2.375e+013 1.000e+003 1.766e-003 2.421e-003 
2.763e-003 4.925e+007 2.375e+013 1.000e+003 1.572e-003 2.421e-003 
2.764e-003 4.947e+007 2.376e+013 1.000e+003 1.615e-003 2.421e-003 
2.766e-003 4.969e+007 2.376e+013 1.000e+003 1.834e-003 2.421e-003 
2.768e-003 4.991e+007 2.376e+013 1.000e+003 1.748e-003 2.422e-003 
2.770e-003 5.013e+007 2.377e+013 1.000e+003 1.753e-003 2.422e-003 
2.771e-003 5.031e+007 2.377e+013 1.000e+003 1.684e-003 2.422e-003 
2.772e-003 5.045e+007 2.377e+013 1.000e+003 1.611e-003 2.422e-003 
2.774e-003 5.064e+007 2.378e+013 1.000e+003 1.652e-003 2.423e-003 
2.776e-003 5.082e+007 2.379e+013 1.000e+003 1.632e-003 2.423e-003 
2.777e-003 5.101e+007 2.379e+013 1.000e+003 1.633e-003 2.424e-003 
2.779e-003 5.120e+007 2.380e+013 1.000e+003 1.584e-003 2.424e-003 
2.781e-003 5.139e+007 2.380e+013 1.000e+003 1.602e-003 2.424e-003 
2.783e-003 5.159e+007 2.381e+013 1.000e+003 1.573e-003 2.425e-003 
2.784e-003 5.181e+007 2.381e+013 1.000e+003 1.609e-003 2.425e-003 
2.786e-003 5.201e+007 2.381e+013 1.000e+003 1.596e-003 2.425e-003 
2.788e-003 5.222e+007 2.382e+013 1.000e+003 1.671e-003 2.425e-003 
2.789e-003 5.243e+007 2.382e+013 1.000e+003 1.608e-003 2.426e-003 
2.791e-003 5.264e+007 2.382e+013 1.000e+003 1.584e-003 2.426e-003 
2.793e-003 5.285e+007 2.382e+013 1.000e+003 1.608e-003 2.426e-003 
2.794e-003 5.307e+007 2.383e+013 1.000e+003 1.587e-003 2.426e-003 
2.796e-003 5.328e+007 2.383e+013 1.000e+003 1.626e-003 2.426e-003 
2.798e-003 5.350e+007 2.383e+013 1.000e+003 1.582e-003 2.427e-003 
2.799e-003 5.371e+007 2.383e+013 1.000e+003 1.588e-003 2.427e-003 
2.801e-003 5.392e+007 2.384e+013 1.000e+003 1.597e-003 2.427e-003 
2.803e-003 5.413e+007 2.384e+013 1.000e+003 1.669e-003 2.427e-003 
2.804e-003 5.435e+007 2.384e+013 1.000e+003 1.587e-003 2.428e-003 
2.806e-003 5.456e+007 2.385e+013 1.000e+003 1.684e-003 2.428e-003 
2.808e-003 5.478e+007 2.385e+013 1.000e+003 1.672e-003 2.428e-003 
2.809e-003 5.498e+007 2.385e+013 1.000e+003 1.584e-003 2.428e-003 
2.811e-003 5.519e+007 2.386e+013 1.000e+003 1.593e-003 2.428e-003 
2.812e-003 5.533e+007 2.386e+013 1.000e+003 1.682e-003 2.429e-003 
2.813e-003 5.482e+007 2.364e+013 1.000e+003 3.322e-003 2.433e-003 
2.815e-003 5.429e+007 2.361e+013 1.000e+003 2.882e-003 2.438e-003 
2.816e-003 5.404e+007 2.362e+013 1.000e+003 2.093e-003 2.441e-003 
2.818e-003 5.388e+007 2.360e+013 1.000e+003 3.140e-003 2.444e-003 
2.819e-003 5.289e+007 2.343e+013 1.000e+003 7.070e-003 2.452e-003 
2.820e-003 5.186e+007 2.335e+013 1.000e+003 7.091e-003 2.460e-003 
2.821e-003 5.121e+007 2.334e+013 1.000e+003 6.209e-003 2.465e-003 
2.822e-003 4.959e+007 2.331e+013 1.000e+003 8.064e-003 2.478e-003 
2.822e-003 4.904e+007 2.332e+013 1.000e+003 8.389e-003 2.482e-003 
2.823e-003 4.764e+007 2.316e+013 1.000e+003 9.638e-003 2.493e-003 
2.824e-003 4.649e+007 2.306e+013 1.000e+003 9.095e-003 2.501e-003 
2.825e-003 4.530e+007 2.284e+013 1.000e+003 8.691e-003 2.510e-003 
2.826e-003 4.431e+007 2.284e+013 1.000e+003 6.857e-003 2.518e-003 
2.827e-003 4.329e+007 2.286e+013 1.000e+003 7.806e-003 2.526e-003 
2.827e-003 4.257e+007 2.291e+013 1.000e+003 6.538e-003 2.532e-003 
2.828e-003 4.193e+007 2.289e+013 1.000e+003 8.574e-003 2.537e-003 
2.829e-003 4.087e+007 2.289e+013 1.000e+003 9.457e-003 2.545e-003 
2.830e-003 3.963e+007 2.292e+013 1.000e+003 7.582e-003 2.554e-003 
2.831e-003 3.849e+007 2.294e+013 1.000e+003 7.268e-003 2.563e-003 
2.832e-003 3.752e+007 2.297e+013 1.000e+003 5.932e-003 2.571e-003 
2.833e-003 3.618e+007 2.291e+013 1.000e+003 6.110e-003 2.581e-003 
2.834e-003 3.507e+007 2.297e+013 1.000e+003 4.801e-003 2.590e-003 
2.835e-003 3.417e+007 2.301e+013 1.000e+003 4.269e-003 2.597e-003 
2.836e-003 3.346e+007 2.304e+013 1.000e+003 3.966e-003 2.603e-003 
2.837e-003 3.299e+007 2.308e+013 1.000e+003 3.328e-003 2.608e-003 
2.838e-003 3.271e+007 2.312e+013 1.000e+003 2.768e-003 2.611e-003 
2.839e-003 3.266e+007 2.313e+013 1.000e+003 1.871e-003 2.612e-003 
2.840e-003 3.272e+007 2.314e+013 1.000e+003 1.951e-003 2.613e-003 
2.841e-003 3.281e+007 2.314e+013 1.000e+003 1.841e-003 2.613e-003 
2.842e-003 3.292e+007 2.315e+013 1.000e+003 1.924e-003 2.613e-003 
2.843e-003 3.305e+007 2.315e+013 1.000e+003 1.834e-003 2.613e-003 
2.844e-003 3.300e+007 2.303e+013 1.000e+003 4.121e-003 2.615e-003 
2.845e-003 3.230e+007 2.287e+013 1.000e+003 4.193e-003 2.621e-003 
2.846e-003 3.169e+007 2.283e+013 1.000e+003 3.933e-003 2.626e-003 
2.847e-003 3.127e+007 2.280e+013 1.000e+003 3.948e-003 2.630e-003 
2.849e-003 3.107e+007 2.281e+013 1.000e+003 2.642e-003 2.632e-003 
2.850e-003 3.099e+007 2.281e+013 1.000e+003 2.492e-003 2.634e-003 
2.851e-003 3.096e+007 2.281e+013 1.000e+003 2.038e-003 2.635e-003 
2.852e-003 3.099e+007 2.282e+013 1.000e+003 2.150e-003 2.636e-003 
2.853e-003 3.104e+007 2.282e+013 1.000e+003 1.885e-003 2.637e-003 
2.854e-003 3.112e+007 2.282e+013 1.000e+003 1.885e-003 2.637e-003 
2.855e-003 3.121e+007 2.283e+013 1.000e+003 2.259e-003 2.638e-003 
2.856e-003 3.132e+007 2.283e+013 1.000e+003 1.924e-003 2.638e-003 
2.857e-003 3.143e+007 2.283e+013 1.000e+003 1.780e-003 2.638e-003 
2.858e-003 3.154e+007 2.283e+013 1.000e+003 1.821e-003 2.639e-003 
2.859e-003 3.165e+007 2.284e+013 1.000e+003 1.803e-003 2.639e-003 
2.860e-003 3.177e+007 2.284e+013 1.000e+003 1.739e-003 2.639e-003 
2.861e-003 3.190e+007 2.284e+013 1.000e+003 1.736e-003 2.639e-003 
2.862e-003 3.202e+007 2.284e+013 1.000e+003 1.808e-003 2.640e-003 
2.863e-003 3.214e+007 2.284e+013 1.000e+003 1.801e-003 2.640e-003 
2.864e-003 3.226e+007 2.285e+013 1.000e+003 1.761e-003 2.640e-003 
2.865e-003 3.238e+007 2.285e+013 1.000e+003 1.634e-003 2.640e-003 
2.867e-003 3.250e+007 2.285e+013 1.000e+003 1.758e-003 2.640e-003 
2.868e-003 3.264e+007 2.285e+013 1.000e+003 1.787e-003 2.641e-003 
2.869e-003 3.276e+007 2.285e+013 1.000e+003 1.826e-003 2.641e-003 
2.870e-003 3.288e+007 2.285e+013 1.000e+003 1.807e-003 2.641e-003 
2.871e-003 3.300e+007 2.285e+013 1.000e+003 1.858e-003 2.641e-003 
2.872e-003 3.311e+007 2.286e+013 1.000e+003 1.749e-003 2.641e-003 
2.873e-003 3.322e+007 2.286e+013 1.000e+003 2.331e-003 2.642e-003 
2.874e-003 3.334e+007 2.286e+013 1.000e+003 1.793e-003 2.642e-003 
2.875e-003 3.346e+007 2.286e+013 1.000e+003 2.206e-003 2.642e-003 
2.876e-003 3.358e+007 2.286e+013 1.000e+003 1.671e-003 2.642e-003 
2.877e-003 3.370e+007 2.287e+013 1.000e+003 1.777e-003 2.642e-003 
2.878e-003 3.382e+007 2.287e+013 1.000e+003 1.859e-003 2.642e-003 
2.879e-003 3.394e+007 2.287e+013 1.000e+003 1.850e-003 2.643e-003 
2.880e-003 3.406e+007 2.287e+013 1.000e+003 1.804e-003 2.643e-003 
