# Supplementary material for: Strain rate dependency of dislocation plasticity
Source: Nat Commun. 2021 Mar 23;12:1845. doi: 10.1038/s41467-021-21939-1 (PMC7988163; doi:10.1038/s41467-021-21939-1)
Supplement: Supplementary file 3 — Supplementary Data 1 [file 41467_2021_21939_MOESM3_ESM.zip › Supplementary Data 1/DDDSimulationSet3/StrainRate=1e3s-1/InitialDislocationDensity=4.1e12m-2.dat]

#strain(1), stress(Pa), dislocation density(m-2), strain rate(s-1), mean dislocation velocity(km/s), plastic strain(1)
2.320e-006 3.145e+005 4.055e+012 1.000e+003 3.487e-002 1.421e-007 
4.641e-006 6.094e+005 4.055e+012 1.000e+003 3.460e-002 4.240e-007 
6.963e-006 8.944e+005 4.055e+012 1.000e+003 3.459e-002 7.748e-007 
9.285e-006 1.168e+006 4.055e+012 1.000e+003 3.439e-002 1.204e-006 
1.161e-005 1.435e+006 4.055e+012 1.000e+003 3.491e-002 1.677e-006 
1.393e-005 1.698e+006 4.055e+012 1.000e+003 3.446e-002 2.186e-006 
1.625e-005 1.953e+006 4.055e+012 1.000e+003 3.256e-002 2.739e-006 
1.857e-005 2.208e+006 4.055e+012 1.000e+003 3.383e-002 3.299e-006 
2.089e-005 2.460e+006 4.056e+012 1.000e+003 3.474e-002 3.879e-006 
2.322e-005 2.710e+006 4.056e+012 1.000e+003 3.273e-002 4.474e-006 
2.554e-005 2.955e+006 4.056e+012 1.000e+003 3.308e-002 5.097e-006 
2.786e-005 3.200e+006 4.056e+012 1.000e+003 3.588e-002 5.729e-006 
3.018e-005 3.443e+006 4.057e+012 1.000e+003 3.376e-002 6.366e-006 
3.250e-005 3.687e+006 4.057e+012 1.000e+003 3.659e-002 7.001e-006 
3.483e-005 3.930e+006 4.057e+012 1.000e+003 3.305e-002 7.643e-006 
3.715e-005 4.175e+006 4.058e+012 1.000e+003 3.701e-002 8.269e-006 
3.947e-005 4.419e+006 4.059e+012 1.000e+003 3.464e-002 8.900e-006 
4.179e-005 4.663e+006 4.060e+012 1.000e+003 3.510e-002 9.540e-006 
4.411e-005 4.902e+006 4.061e+012 1.000e+003 3.376e-002 1.021e-005 
4.644e-005 5.141e+006 4.062e+012 1.000e+003 3.649e-002 1.087e-005 
4.876e-005 5.375e+006 4.063e+012 1.000e+003 3.599e-002 1.158e-005 
5.108e-005 5.515e+006 4.066e+012 1.000e+003 3.813e-002 1.294e-005 
5.340e-005 5.688e+006 4.067e+012 1.000e+003 3.869e-002 1.405e-005 
5.572e-005 5.896e+006 4.068e+012 1.000e+003 3.886e-002 1.494e-005 
5.805e-005 6.111e+006 4.069e+012 1.000e+003 4.068e-002 1.577e-005 
6.037e-005 6.329e+006 4.070e+012 1.000e+003 3.962e-002 1.659e-005 
6.269e-005 6.544e+006 4.071e+012 1.000e+003 3.907e-002 1.743e-005 
6.501e-005 6.760e+006 4.072e+012 1.000e+003 4.076e-002 1.825e-005 
6.733e-005 6.971e+006 4.074e+012 1.000e+003 4.080e-002 1.912e-005 
6.965e-005 7.173e+006 4.076e+012 1.000e+003 4.258e-002 2.004e-005 
7.198e-005 7.371e+006 4.082e+012 1.000e+003 4.769e-002 2.099e-005 
7.430e-005 7.568e+006 4.084e+012 1.000e+003 4.946e-002 2.195e-005 
7.662e-005 7.760e+006 4.087e+012 1.000e+003 5.377e-002 2.294e-005 
7.894e-005 7.945e+006 4.090e+012 1.000e+003 5.908e-002 2.399e-005 
8.126e-005 8.127e+006 4.093e+012 1.000e+003 5.871e-002 2.505e-005 
8.359e-005 8.298e+006 4.095e+012 1.000e+003 6.250e-002 2.619e-005 
8.591e-005 8.469e+006 4.095e+012 1.000e+003 6.736e-002 2.733e-005 
8.823e-005 8.609e+006 4.096e+012 1.000e+003 6.655e-002 2.869e-005 
9.055e-005 8.719e+006 4.096e+012 1.000e+003 6.557e-002 3.024e-005 
9.287e-005 8.862e+006 4.096e+012 1.000e+003 6.239e-002 3.158e-005 
9.520e-005 8.993e+006 4.093e+012 1.000e+003 6.635e-002 3.299e-005 
9.752e-005 9.106e+006 4.084e+012 1.000e+003 5.984e-002 3.453e-005 
9.984e-005 9.211e+006 4.055e+012 1.000e+003 4.329e-002 3.613e-005 
1.022e-004 9.342e+006 4.024e+012 1.000e+003 2.931e-002 3.755e-005 
1.045e-004 9.453e+006 4.022e+012 1.000e+003 2.801e-002 3.910e-005 
1.068e-004 9.572e+006 4.020e+012 1.000e+003 3.124e-002 4.060e-005 
1.091e-004 9.709e+006 4.019e+012 1.000e+003 2.765e-002 4.197e-005 
1.114e-004 9.888e+006 4.016e+012 1.000e+003 2.728e-002 4.306e-005 
1.138e-004 1.006e+007 4.013e+012 1.000e+003 2.722e-002 4.422e-005 
1.161e-004 1.024e+007 4.013e+012 1.000e+003 2.458e-002 4.527e-005 
1.184e-004 1.041e+007 4.013e+012 1.000e+003 2.548e-002 4.639e-005 
1.207e-004 1.054e+007 4.009e+012 1.000e+003 2.352e-002 4.784e-005 
1.231e-004 1.071e+007 4.006e+012 1.000e+003 2.470e-002 4.898e-005 
1.254e-004 1.088e+007 4.004e+012 1.000e+003 2.592e-002 5.009e-005 
1.277e-004 1.104e+007 3.999e+012 1.000e+003 2.527e-002 5.134e-005 
1.300e-004 1.114e+007 3.997e+012 1.000e+003 2.658e-002 5.300e-005 
1.323e-004 1.131e+007 3.995e+012 1.000e+003 2.665e-002 5.413e-005 
1.347e-004 1.150e+007 3.995e+012 1.000e+003 2.619e-002 5.512e-005 
1.370e-004 1.170e+007 3.995e+012 1.000e+003 2.619e-002 5.609e-005 
1.393e-004 1.190e+007 3.993e+012 1.000e+003 2.633e-002 5.700e-005 
1.416e-004 1.207e+007 3.991e+012 1.000e+003 2.907e-002 5.811e-005 
1.440e-004 1.219e+007 3.987e+012 1.000e+003 2.587e-002 5.964e-005 
1.463e-004 1.227e+007 3.983e+012 1.000e+003 2.665e-002 6.144e-005 
1.486e-004 1.236e+007 3.982e+012 1.000e+003 2.905e-002 6.312e-005 
1.509e-004 1.242e+007 3.972e+012 1.000e+003 2.689e-002 6.499e-005 
1.532e-004 1.250e+007 3.969e+012 1.000e+003 2.614e-002 6.679e-005 
1.556e-004 1.259e+007 3.959e+012 1.000e+003 2.706e-002 6.851e-005 
1.579e-004 1.264e+007 3.956e+012 1.000e+003 2.653e-002 7.044e-005 
1.602e-004 1.279e+007 3.956e+012 1.000e+003 2.493e-002 7.174e-005 
1.625e-004 1.292e+007 3.954e+012 1.000e+003 2.442e-002 7.314e-005 
1.649e-004 1.306e+007 3.954e+012 1.000e+003 2.395e-002 7.454e-005 
1.672e-004 1.320e+007 3.954e+012 1.000e+003 2.321e-002 7.589e-005 
1.695e-004 1.333e+007 3.954e+012 1.000e+003 2.419e-002 7.730e-005 
1.718e-004 1.349e+007 3.955e+012 1.000e+003 2.444e-002 7.853e-005 
1.741e-004 1.357e+007 3.956e+012 1.000e+003 2.546e-002 8.029e-005 
1.765e-004 1.368e+007 3.957e+012 1.000e+003 2.885e-002 8.187e-005 
1.788e-004 1.380e+007 3.960e+012 1.000e+003 2.543e-002 8.330e-005 
1.811e-004 1.395e+007 3.964e+012 1.000e+003 2.545e-002 8.462e-005 
1.834e-004 1.411e+007 3.966e+012 1.000e+003 2.565e-002 8.581e-005 
1.857e-004 1.433e+007 3.970e+012 1.000e+003 2.805e-002 8.666e-005 
1.881e-004 1.452e+007 3.970e+012 1.000e+003 3.043e-002 8.763e-005 
1.904e-004 1.465e+007 3.955e+012 1.000e+003 2.535e-002 8.903e-005 
1.927e-004 1.477e+007 3.955e+012 1.000e+003 2.363e-002 9.054e-005 
1.950e-004 1.490e+007 3.956e+012 1.000e+003 2.518e-002 9.199e-005 
1.974e-004 1.503e+007 3.958e+012 1.000e+003 2.635e-002 9.341e-005 
1.997e-004 1.516e+007 3.961e+012 1.000e+003 2.723e-002 9.482e-005 
2.020e-004 1.530e+007 3.963e+012 1.000e+003 2.335e-002 9.615e-005 
2.043e-004 1.545e+007 3.965e+012 1.000e+003 2.554e-002 9.746e-005 
2.066e-004 1.561e+007 3.966e+012 1.000e+003 2.461e-002 9.865e-005 
2.090e-004 1.577e+007 3.966e+012 1.000e+003 2.473e-002 9.991e-005 
2.113e-004 1.597e+007 3.969e+012 1.000e+003 2.938e-002 1.009e-004 
2.136e-004 1.617e+007 3.971e+012 1.000e+003 2.588e-002 1.017e-004 
2.159e-004 1.639e+007 3.973e+012 1.000e+003 2.743e-002 1.026e-004 
2.183e-004 1.661e+007 3.975e+012 1.000e+003 2.338e-002 1.034e-004 
2.206e-004 1.683e+007 3.977e+012 1.000e+003 2.611e-002 1.042e-004 
2.229e-004 1.698e+007 3.977e+012 1.000e+003 2.553e-002 1.054e-004 
2.252e-004 1.705e+007 3.977e+012 1.000e+003 2.568e-002 1.073e-004 
2.275e-004 1.710e+007 3.978e+012 1.000e+003 3.374e-002 1.093e-004 
2.299e-004 1.711e+007 3.981e+012 1.000e+003 2.270e-002 1.115e-004 
2.322e-004 1.712e+007 3.984e+012 1.000e+003 2.485e-002 1.138e-004 
2.345e-004 1.713e+007 3.988e+012 1.000e+003 2.774e-002 1.161e-004 
2.368e-004 1.713e+007 3.993e+012 1.000e+003 3.013e-002 1.184e-004 
2.392e-004 1.712e+007 3.998e+012 1.000e+003 2.482e-002 1.207e-004 
2.415e-004 1.710e+007 4.000e+012 1.000e+003 2.735e-002 1.232e-004 
2.438e-004 1.704e+007 4.000e+012 1.000e+003 2.775e-002 1.259e-004 
2.461e-004 1.703e+007 4.002e+012 1.000e+003 2.483e-002 1.283e-004 
2.484e-004 1.709e+007 4.004e+012 1.000e+003 3.050e-002 1.302e-004 
2.508e-004 1.720e+007 4.006e+012 1.000e+003 2.275e-002 1.318e-004 
2.531e-004 1.734e+007 4.009e+012 1.000e+003 2.717e-002 1.332e-004 
2.554e-004 1.750e+007 4.012e+012 1.000e+003 2.528e-002 1.344e-004 
2.577e-004 1.768e+007 4.015e+012 1.000e+003 2.601e-002 1.354e-004 
2.601e-004 1.784e+007 4.018e+012 1.000e+003 3.317e-002 1.366e-004 
2.624e-004 1.796e+007 4.022e+012 1.000e+003 2.840e-002 1.381e-004 
2.647e-004 1.811e+007 4.026e+012 1.000e+003 2.927e-002 1.394e-004 
2.670e-004 1.828e+007 4.031e+012 1.000e+003 2.873e-002 1.406e-004 
2.693e-004 1.845e+007 4.036e+012 1.000e+003 2.852e-002 1.417e-004 
2.717e-004 1.862e+007 4.040e+012 1.000e+003 2.841e-002 1.428e-004 
2.740e-004 1.880e+007 4.045e+012 1.000e+003 3.212e-002 1.439e-004 
2.763e-004 1.897e+007 4.051e+012 1.000e+003 3.253e-002 1.451e-004 
2.786e-004 1.911e+007 4.057e+012 1.000e+003 3.500e-002 1.465e-004 
2.809e-004 1.926e+007 4.063e+012 1.000e+003 3.079e-002 1.477e-004 
2.833e-004 1.947e+007 4.067e+012 1.000e+003 2.855e-002 1.486e-004 
2.856e-004 1.969e+007 4.071e+012 1.000e+003 3.163e-002 1.494e-004 
2.879e-004 1.993e+007 4.074e+012 1.000e+003 3.493e-002 1.501e-004 
2.902e-004 2.017e+007 4.077e+012 1.000e+003 3.203e-002 1.507e-004 
2.926e-004 2.040e+007 4.080e+012 1.000e+003 2.766e-002 1.515e-004 
2.949e-004 2.063e+007 4.083e+012 1.000e+003 2.815e-002 1.522e-004 
2.972e-004 2.083e+007 4.087e+012 1.000e+003 3.211e-002 1.531e-004 
2.995e-004 2.097e+007 4.089e+012 1.000e+003 3.186e-002 1.545e-004 
3.018e-004 2.102e+007 4.088e+012 1.000e+003 3.732e-002 1.565e-004 
3.042e-004 2.103e+007 4.090e+012 1.000e+003 3.494e-002 1.587e-004 
3.065e-004 2.104e+007 4.094e+012 1.000e+003 3.821e-002 1.609e-004 
3.088e-004 2.107e+007 4.098e+012 1.000e+003 3.734e-002 1.631e-004 
3.111e-004 2.110e+007 4.103e+012 1.000e+003 3.397e-002 1.652e-004 
3.135e-004 2.111e+007 4.100e+012 1.000e+003 3.205e-002 1.674e-004 
3.158e-004 2.109e+007 4.104e+012 1.000e+003 2.956e-002 1.699e-004 
3.181e-004 2.105e+007 4.110e+012 1.000e+003 3.518e-002 1.725e-004 
3.204e-004 2.100e+007 4.108e+012 1.000e+003 3.355e-002 1.752e-004 
3.227e-004 2.092e+007 4.109e+012 1.000e+003 3.451e-002 1.781e-004 
3.251e-004 2.094e+007 4.102e+012 1.000e+003 2.936e-002 1.803e-004 
3.274e-004 2.106e+007 4.103e+012 1.000e+003 2.513e-002 1.817e-004 
3.297e-004 2.116e+007 4.102e+012 1.000e+003 2.981e-002 1.833e-004 
3.320e-004 2.126e+007 4.102e+012 1.000e+003 1.988e-002 1.850e-004 
3.344e-004 2.134e+007 4.106e+012 1.000e+003 2.425e-002 1.867e-004 
3.367e-004 2.140e+007 4.114e+012 1.000e+003 2.138e-002 1.887e-004 
3.390e-004 2.105e+007 4.102e+012 1.000e+003 4.453e-002 1.934e-004 
3.413e-004 2.060e+007 4.106e+012 1.000e+003 4.812e-002 1.988e-004 
3.436e-004 2.042e+007 4.105e+012 1.000e+003 4.947e-002 2.024e-004 
3.460e-004 2.029e+007 4.106e+012 1.000e+003 5.013e-002 2.056e-004 
3.483e-004 2.020e+007 4.112e+012 1.000e+003 5.898e-002 2.086e-004 
3.506e-004 2.014e+007 4.119e+012 1.000e+003 6.612e-002 2.113e-004 
3.529e-004 2.003e+007 4.107e+012 1.000e+003 6.043e-002 2.144e-004 
3.552e-004 1.988e+007 4.094e+012 1.000e+003 5.220e-002 2.177e-004 
3.576e-004 1.973e+007 4.092e+012 1.000e+003 5.185e-002 2.211e-004 
3.599e-004 1.968e+007 4.095e+012 1.000e+003 5.588e-002 2.238e-004 
3.622e-004 1.961e+007 4.100e+012 1.000e+003 5.292e-002 2.266e-004 
3.645e-004 1.958e+007 4.108e+012 1.000e+003 5.453e-002 2.291e-004 
3.669e-004 1.958e+007 4.114e+012 1.000e+003 5.341e-002 2.314e-004 
3.692e-004 1.961e+007 4.113e+012 1.000e+003 5.317e-002 2.335e-004 
3.715e-004 1.964e+007 4.113e+012 1.000e+003 5.445e-002 2.357e-004 
3.738e-004 1.954e+007 4.110e+012 1.000e+003 5.792e-002 2.387e-004 
3.761e-004 1.945e+007 4.118e+012 1.000e+003 5.794e-002 2.416e-004 
3.785e-004 1.938e+007 4.121e+012 1.000e+003 5.714e-002 2.444e-004 
3.808e-004 1.932e+007 4.129e+012 1.000e+003 5.915e-002 2.472e-004 
3.831e-004 1.934e+007 4.132e+012 1.000e+003 5.715e-002 2.493e-004 
3.854e-004 1.941e+007 4.132e+012 1.000e+003 5.700e-002 2.512e-004 
3.878e-004 1.952e+007 4.137e+012 1.000e+003 5.562e-002 2.528e-004 
3.901e-004 1.963e+007 4.141e+012 1.000e+003 5.495e-002 2.543e-004 
3.924e-004 1.975e+007 4.146e+012 1.000e+003 5.487e-002 2.558e-004 
3.947e-004 1.986e+007 4.150e+012 1.000e+003 5.424e-002 2.574e-004 
3.970e-004 1.992e+007 4.147e+012 1.000e+003 5.413e-002 2.593e-004 
3.994e-004 2.002e+007 4.148e+012 1.000e+003 5.078e-002 2.609e-004 
4.017e-004 1.988e+007 4.130e+012 1.000e+003 5.201e-002 2.642e-004 
4.040e-004 1.978e+007 4.132e+012 1.000e+003 5.130e-002 2.672e-004 
4.063e-004 1.971e+007 4.129e+012 1.000e+003 4.694e-002 2.700e-004 
4.087e-004 1.969e+007 4.133e+012 1.000e+003 4.321e-002 2.725e-004 
4.110e-004 1.973e+007 4.091e+012 1.000e+003 1.333e-002 2.745e-004 
4.133e-004 1.975e+007 4.082e+012 1.000e+003 1.108e-002 2.767e-004 
4.156e-004 1.978e+007 4.089e+012 1.000e+003 1.190e-002 2.788e-004 
4.179e-004 1.962e+007 4.064e+012 1.000e+003 1.068e-002 2.822e-004 
4.203e-004 1.950e+007 4.060e+012 1.000e+003 9.934e-003 2.854e-004 
4.226e-004 1.947e+007 4.064e+012 1.000e+003 9.770e-003 2.879e-004 
4.249e-004 1.943e+007 4.062e+012 1.000e+003 1.249e-002 2.905e-004 
4.272e-004 1.939e+007 4.044e+012 1.000e+003 1.138e-002 2.931e-004 
4.295e-004 1.943e+007 4.051e+012 1.000e+003 1.285e-002 2.951e-004 
4.319e-004 1.959e+007 4.057e+012 1.000e+003 1.107e-002 2.964e-004 
4.342e-004 1.977e+007 4.063e+012 1.000e+003 1.289e-002 2.974e-004 
4.365e-004 1.999e+007 4.071e+012 1.000e+003 1.420e-002 2.983e-004 
4.388e-004 2.022e+007 4.075e+012 1.000e+003 1.428e-002 2.990e-004 
4.412e-004 2.048e+007 4.079e+012 1.000e+003 1.389e-002 2.995e-004 
4.435e-004 2.075e+007 4.081e+012 1.000e+003 1.552e-002 2.999e-004 
4.458e-004 2.103e+007 4.083e+012 1.000e+003 1.489e-002 3.004e-004 
4.481e-004 2.130e+007 4.086e+012 1.000e+003 1.528e-002 3.008e-004 
4.504e-004 2.158e+007 4.088e+012 1.000e+003 1.457e-002 3.012e-004 
4.528e-004 2.185e+007 4.083e+012 1.000e+003 1.124e-002 3.016e-004 
4.551e-004 2.214e+007 4.085e+012 1.000e+003 1.093e-002 3.019e-004 
4.574e-004 2.243e+007 4.086e+012 1.000e+003 1.128e-002 3.022e-004 
4.597e-004 2.272e+007 4.088e+012 1.000e+003 1.046e-002 3.026e-004 
4.621e-004 2.300e+007 4.090e+012 1.000e+003 1.033e-002 3.030e-004 
4.644e-004 2.327e+007 4.093e+012 1.000e+003 1.039e-002 3.034e-004 
4.667e-004 2.355e+007 4.095e+012 1.000e+003 1.003e-002 3.038e-004 
4.690e-004 2.381e+007 4.097e+012 1.000e+003 9.640e-003 3.043e-004 
4.713e-004 2.408e+007 4.100e+012 1.000e+003 9.577e-003 3.048e-004 
4.737e-004 2.434e+007 4.103e+012 1.000e+003 8.923e-003 3.053e-004 
4.760e-004 2.454e+007 4.104e+012 1.000e+003 1.042e-002 3.062e-004 
4.783e-004 2.466e+007 4.110e+012 1.000e+003 1.083e-002 3.078e-004 
4.806e-004 2.483e+007 4.116e+012 1.000e+003 1.015e-002 3.089e-004 
4.830e-004 2.500e+007 4.117e+012 1.000e+003 1.012e-002 3.101e-004 
4.853e-004 2.515e+007 4.118e+012 1.000e+003 9.779e-003 3.113e-004 
4.876e-004 2.519e+007 4.119e+012 1.000e+003 1.023e-002 3.134e-004 
4.899e-004 2.526e+007 4.124e+012 1.000e+003 1.035e-002 3.152e-004 
4.922e-004 2.546e+007 4.127e+012 1.000e+003 9.681e-003 3.162e-004 
4.946e-004 2.569e+007 4.131e+012 1.000e+003 9.122e-003 3.169e-004 
4.969e-004 2.594e+007 4.134e+012 1.000e+003 8.935e-003 3.175e-004 
4.992e-004 2.619e+007 4.136e+012 1.000e+003 9.100e-003 3.181e-004 
5.015e-004 2.644e+007 4.139e+012 1.000e+003 8.499e-003 3.187e-004 
5.039e-004 2.669e+007 4.142e+012 1.000e+003 8.553e-003 3.192e-004 
5.062e-004 2.694e+007 4.144e+012 1.000e+003 8.631e-003 3.198e-004 
5.085e-004 2.719e+007 4.147e+012 1.000e+003 8.419e-003 3.204e-004 
5.108e-004 2.742e+007 4.150e+012 1.000e+003 8.582e-003 3.212e-004 
5.131e-004 2.762e+007 4.154e+012 1.000e+003 8.304e-003 3.221e-004 
5.155e-004 2.781e+007 4.159e+012 1.000e+003 8.785e-003 3.231e-004 
5.178e-004 2.798e+007 4.165e+012 1.000e+003 9.598e-003 3.242e-004 
5.201e-004 2.817e+007 4.171e+012 1.000e+003 8.969e-003 3.253e-004 
5.224e-004 2.834e+007 4.178e+012 1.000e+003 9.590e-003 3.264e-004 
5.247e-004 2.841e+007 4.183e+012 1.000e+003 1.107e-002 3.282e-004 
5.271e-004 2.846e+007 4.193e+012 1.000e+003 1.216e-002 3.302e-004 
5.294e-004 2.836e+007 4.184e+012 1.000e+003 1.523e-002 3.332e-004 
5.317e-004 2.826e+007 4.193e+012 1.000e+003 1.430e-002 3.362e-004 
5.340e-004 2.817e+007 4.207e+012 1.000e+003 1.501e-002 3.392e-004 
5.364e-004 2.807e+007 4.223e+012 1.000e+003 1.549e-002 3.422e-004 
5.387e-004 2.781e+007 4.232e+012 1.000e+003 1.969e-002 3.463e-004 
5.410e-004 2.745e+007 4.251e+012 1.000e+003 2.090e-002 3.511e-004 
5.433e-004 2.714e+007 4.276e+012 1.000e+003 2.233e-002 3.556e-004 
5.456e-004 2.693e+007 4.295e+012 1.000e+003 1.912e-002 3.594e-004 
5.480e-004 2.688e+007 4.311e+012 1.000e+003 1.939e-002 3.620e-004 
5.503e-004 2.676e+007 4.324e+012 1.000e+003 1.847e-002 3.652e-004 
5.526e-004 2.662e+007 4.333e+012 1.000e+003 1.702e-002 3.685e-004 
5.549e-004 2.626e+007 4.282e+012 1.000e+003 1.886e-002 3.733e-004 
5.573e-004 2.589e+007 4.271e+012 1.000e+003 2.378e-002 3.782e-004 
5.596e-004 2.543e+007 4.263e+012 1.000e+003 4.170e-002 3.837e-004 
5.619e-004 2.503e+007 4.236e+012 1.000e+003 3.199e-002 3.888e-004 
5.642e-004 2.467e+007 4.244e+012 1.000e+003 3.295e-002 3.935e-004 
5.665e-004 2.445e+007 4.258e+012 1.000e+003 3.036e-002 3.974e-004 
5.689e-004 2.423e+007 4.270e+012 1.000e+003 2.971e-002 4.013e-004 
5.712e-004 2.406e+007 4.284e+012 1.000e+003 3.189e-002 4.048e-004 
5.735e-004 2.385e+007 4.251e+012 1.000e+003 1.350e-002 4.085e-004 
5.758e-004 2.364e+007 4.247e+012 1.000e+003 1.366e-002 4.123e-004 
5.782e-004 2.344e+007 4.256e+012 1.000e+003 1.264e-002 4.160e-004 
5.805e-004 2.332e+007 4.258e+012 1.000e+003 1.251e-002 4.192e-004 
5.828e-004 2.318e+007 4.272e+012 1.000e+003 1.183e-002 4.225e-004 
5.851e-004 2.310e+007 4.293e+012 1.000e+003 1.207e-002 4.253e-004 
5.874e-004 2.311e+007 4.261e+012 1.000e+003 1.148e-002 4.276e-004 
5.898e-004 2.313e+007 4.255e+012 1.000e+003 1.194e-002 4.297e-004 
5.921e-004 2.321e+007 4.257e+012 1.000e+003 1.094e-002 4.316e-004 
5.944e-004 2.330e+007 4.259e+012 1.000e+003 9.814e-003 4.332e-004 
5.967e-004 2.343e+007 4.265e+012 1.000e+003 8.978e-003 4.346e-004 
5.990e-004 2.348e+007 4.272e+012 1.000e+003 1.037e-002 4.367e-004 
6.014e-004 2.353e+007 4.281e+012 1.000e+003 9.707e-003 4.386e-004 
6.037e-004 2.364e+007 4.289e+012 1.000e+003 9.384e-003 4.402e-004 
6.060e-004 2.379e+007 4.297e+012 1.000e+003 1.027e-002 4.415e-004 
6.083e-004 2.394e+007 4.304e+012 1.000e+003 1.014e-002 4.427e-004 
6.107e-004 2.411e+007 4.312e+012 1.000e+003 9.608e-003 4.439e-004 
6.130e-004 2.430e+007 4.318e+012 1.000e+003 1.036e-002 4.449e-004 
6.153e-004 2.433e+007 4.322e+012 1.000e+003 1.159e-002 4.470e-004 
6.176e-004 2.419e+007 4.304e+012 1.000e+003 1.305e-002 4.503e-004 
6.199e-004 2.405e+007 4.310e+012 1.000e+003 1.155e-002 4.536e-004 
6.223e-004 2.400e+007 4.320e+012 1.000e+003 1.136e-002 4.563e-004 
6.246e-004 2.397e+007 4.322e+012 1.000e+003 1.125e-002 4.588e-004 
6.269e-004 2.381e+007 4.327e+012 1.000e+003 1.172e-002 4.622e-004 
6.292e-004 2.371e+007 4.326e+012 1.000e+003 1.225e-002 4.653e-004 
6.316e-004 2.354e+007 4.328e+012 1.000e+003 1.157e-002 4.687e-004 
6.339e-004 2.338e+007 4.331e+012 1.000e+003 1.434e-002 4.722e-004 
6.362e-004 2.332e+007 4.329e+012 1.000e+003 1.341e-002 4.749e-004 
6.385e-004 2.339e+007 4.334e+012 1.000e+003 1.180e-002 4.767e-004 
6.408e-004 2.349e+007 4.340e+012 1.000e+003 1.141e-002 4.784e-004 
6.432e-004 2.357e+007 4.349e+012 1.000e+003 1.232e-002 4.801e-004 
6.455e-004 2.366e+007 4.360e+012 1.000e+003 1.160e-002 4.818e-004 
6.478e-004 2.375e+007 4.371e+012 1.000e+003 1.579e-002 4.836e-004 
6.501e-004 2.385e+007 4.373e+012 1.000e+003 1.589e-002 4.852e-004 
6.525e-004 2.393e+007 4.375e+012 1.000e+003 1.726e-002 4.869e-004 
6.548e-004 2.405e+007 4.384e+012 1.000e+003 1.831e-002 4.884e-004 
6.571e-004 2.413e+007 4.389e+012 1.000e+003 2.026e-002 4.902e-004 
6.594e-004 2.401e+007 4.391e+012 1.000e+003 2.105e-002 4.934e-004 
6.617e-004 2.394e+007 4.374e+012 1.000e+003 2.205e-002 4.962e-004 
6.641e-004 2.391e+007 4.370e+012 1.000e+003 3.028e-002 4.987e-004 
6.664e-004 2.391e+007 4.372e+012 1.000e+003 3.121e-002 5.010e-004 
6.687e-004 2.400e+007 4.370e+012 1.000e+003 3.327e-002 5.027e-004 
6.710e-004 2.410e+007 4.372e+012 1.000e+003 3.294e-002 5.043e-004 
6.733e-004 2.418e+007 4.374e+012 1.000e+003 3.309e-002 5.061e-004 
6.757e-004 2.426e+007 4.378e+012 1.000e+003 3.260e-002 5.078e-004 
6.780e-004 2.425e+007 4.381e+012 1.000e+003 3.305e-002 5.102e-004 
6.803e-004 2.416e+007 4.387e+012 1.000e+003 3.399e-002 5.132e-004 
6.826e-004 2.391e+007 4.387e+012 1.000e+003 3.356e-002 5.172e-004 
6.850e-004 2.365e+007 4.392e+012 1.000e+003 3.347e-002 5.213e-004 
6.873e-004 2.337e+007 4.399e+012 1.000e+003 3.307e-002 5.256e-004 
6.896e-004 2.312e+007 4.403e+012 1.000e+003 3.622e-002 5.297e-004 
6.919e-004 2.291e+007 4.407e+012 1.000e+003 3.614e-002 5.335e-004 
6.942e-004 2.271e+007 4.415e+012 1.000e+003 3.671e-002 5.371e-004 
6.966e-004 2.258e+007 4.419e+012 1.000e+003 3.783e-002 5.404e-004 
6.989e-004 2.247e+007 4.428e+012 1.000e+003 3.839e-002 5.435e-004 
7.012e-004 2.235e+007 4.435e+012 1.000e+003 3.962e-002 5.466e-004 
7.035e-004 2.228e+007 4.437e+012 1.000e+003 3.967e-002 5.494e-004 
7.059e-004 2.217e+007 4.446e+012 1.000e+003 4.114e-002 5.525e-004 
7.082e-004 2.181e+007 4.379e+012 1.000e+003 3.859e-002 5.573e-004 
7.105e-004 2.149e+007 4.358e+012 1.000e+003 4.123e-002 5.619e-004 
7.128e-004 2.130e+007 4.345e+012 1.000e+003 4.322e-002 5.655e-004 
7.151e-004 2.116e+007 4.316e+012 1.000e+003 4.235e-002 5.687e-004 
7.175e-004 2.096e+007 4.288e+012 1.000e+003 3.331e-002 5.725e-004 
7.198e-004 2.082e+007 4.292e+012 1.000e+003 3.402e-002 5.758e-004 
7.221e-004 2.084e+007 4.297e+012 1.000e+003 3.359e-002 5.780e-004 
7.244e-004 2.077e+007 4.309e+012 1.000e+003 3.135e-002 5.808e-004 
7.268e-004 2.083e+007 4.315e+012 1.000e+003 3.331e-002 5.826e-004 
7.291e-004 2.094e+007 4.321e+012 1.000e+003 3.242e-002 5.842e-004 
7.314e-004 2.108e+007 4.328e+012 1.000e+003 3.279e-002 5.856e-004 
7.337e-004 2.124e+007 4.339e+012 1.000e+003 3.731e-002 5.868e-004 
7.360e-004 2.143e+007 4.346e+012 1.000e+003 3.437e-002 5.878e-004 
7.384e-004 2.161e+007 4.354e+012 1.000e+003 3.785e-002 5.889e-004 
7.407e-004 2.180e+007 4.364e+012 1.000e+003 3.965e-002 5.899e-004 
7.430e-004 2.198e+007 4.366e+012 1.000e+003 3.702e-002 5.910e-004 
7.453e-004 2.216e+007 4.375e+012 1.000e+003 3.553e-002 5.921e-004 
7.476e-004 2.206e+007 4.337e+012 1.000e+003 3.696e-002 5.950e-004 
7.500e-004 2.180e+007 4.341e+012 1.000e+003 3.422e-002 5.992e-004 
7.523e-004 2.147e+007 4.350e+012 1.000e+003 3.372e-002 6.037e-004 
7.546e-004 2.123e+007 4.364e+012 1.000e+003 3.638e-002 6.077e-004 
7.569e-004 2.105e+007 4.381e+012 1.000e+003 3.443e-002 6.113e-004 
7.593e-004 2.101e+007 4.392e+012 1.000e+003 3.489e-002 6.139e-004 
7.616e-004 2.100e+007 4.403e+012 1.000e+003 3.234e-002 6.163e-004 
7.639e-004 2.099e+007 4.413e+012 1.000e+003 3.257e-002 6.187e-004 
7.662e-004 2.101e+007 4.429e+012 1.000e+003 3.590e-002 6.209e-004 
7.685e-004 2.116e+007 4.409e+012 1.000e+003 2.980e-002 6.221e-004 
7.709e-004 2.135e+007 4.399e+012 1.000e+003 3.045e-002 6.232e-004 
7.732e-004 2.156e+007 4.385e+012 1.000e+003 2.734e-002 6.240e-004 
7.755e-004 2.179e+007 4.375e+012 1.000e+003 2.963e-002 6.248e-004 
7.778e-004 2.199e+007 4.376e+012 1.000e+003 2.669e-002 6.257e-004 
7.802e-004 2.218e+007 4.381e+012 1.000e+003 2.568e-002 6.267e-004 
7.825e-004 2.238e+007 4.387e+012 1.000e+003 2.716e-002 6.277e-004 
7.848e-004 2.260e+007 4.393e+012 1.000e+003 2.576e-002 6.285e-004 
7.871e-004 2.282e+007 4.398e+012 1.000e+003 2.745e-002 6.293e-004 
7.894e-004 2.304e+007 4.402e+012 1.000e+003 2.754e-002 6.300e-004 
7.918e-004 2.327e+007 4.406e+012 1.000e+003 2.503e-002 6.308e-004 
7.941e-004 2.348e+007 4.409e+012 1.000e+003 2.490e-002 6.317e-004 
7.964e-004 2.368e+007 4.413e+012 1.000e+003 2.478e-002 6.326e-004 
7.987e-004 2.387e+007 4.417e+012 1.000e+003 2.502e-002 6.336e-004 
8.011e-004 2.405e+007 4.422e+012 1.000e+003 2.513e-002 6.347e-004 
8.034e-004 2.421e+007 4.428e+012 1.000e+003 2.529e-002 6.359e-004 
8.057e-004 2.433e+007 4.433e+012 1.000e+003 2.404e-002 6.374e-004 
8.080e-004 2.438e+007 4.436e+012 1.000e+003 2.542e-002 6.394e-004 
8.103e-004 2.434e+007 4.437e+012 1.000e+003 2.313e-002 6.420e-004 
8.127e-004 2.441e+007 4.446e+012 1.000e+003 2.492e-002 6.438e-004 
8.150e-004 2.450e+007 4.456e+012 1.000e+003 2.169e-002 6.455e-004 
8.173e-004 2.459e+007 4.467e+012 1.000e+003 2.434e-002 6.472e-004 
8.196e-004 2.466e+007 4.468e+012 1.000e+003 2.271e-002 6.490e-004 
8.220e-004 2.467e+007 4.477e+012 1.000e+003 2.520e-002 6.513e-004 
8.243e-004 2.472e+007 4.484e+012 1.000e+003 2.098e-002 6.533e-004 
8.266e-004 2.481e+007 4.490e+012 1.000e+003 2.014e-002 6.549e-004 
8.289e-004 2.495e+007 4.496e+012 1.000e+003 2.123e-002 6.563e-004 
8.312e-004 2.513e+007 4.499e+012 1.000e+003 2.122e-002 6.574e-004 
8.336e-004 2.531e+007 4.504e+012 1.000e+003 2.042e-002 6.585e-004 
8.359e-004 2.550e+007 4.510e+012 1.000e+003 2.232e-002 6.595e-004 
8.382e-004 2.568e+007 4.517e+012 1.000e+003 2.106e-002 6.606e-004 
8.405e-004 2.589e+007 4.510e+012 1.000e+003 2.110e-002 6.614e-004 
8.428e-004 2.608e+007 4.518e+012 1.000e+003 2.524e-002 6.624e-004 
8.452e-004 2.627e+007 4.500e+012 1.000e+003 2.193e-002 6.634e-004 
8.475e-004 2.649e+007 4.505e+012 1.000e+003 1.998e-002 6.642e-004 
8.498e-004 2.672e+007 4.509e+012 1.000e+003 2.101e-002 6.650e-004 
8.521e-004 2.695e+007 4.508e+012 1.000e+003 2.164e-002 6.657e-004 
8.545e-004 2.713e+007 4.512e+012 1.000e+003 2.118e-002 6.668e-004 
8.568e-004 2.716e+007 4.514e+012 1.000e+003 2.464e-002 6.689e-004 
8.591e-004 2.702e+007 4.496e+012 1.000e+003 1.990e-002 6.722e-004 
8.614e-004 2.691e+007 4.503e+012 1.000e+003 2.230e-002 6.753e-004 
8.637e-004 2.684e+007 4.519e+012 1.000e+003 2.200e-002 6.781e-004 
8.661e-004 2.684e+007 4.530e+012 1.000e+003 2.155e-002 6.804e-004 
8.684e-004 2.681e+007 4.541e+012 1.000e+003 1.875e-002 6.829e-004 
8.707e-004 2.670e+007 4.554e+012 1.000e+003 2.243e-002 6.860e-004 
8.730e-004 2.665e+007 4.569e+012 1.000e+003 2.476e-002 6.887e-004 
8.754e-004 2.665e+007 4.583e+012 1.000e+003 2.327e-002 6.910e-004 
8.777e-004 2.661e+007 4.581e+012 1.000e+003 2.830e-002 6.936e-004 
8.800e-004 2.645e+007 4.565e+012 1.000e+003 2.896e-002 6.970e-004 
8.823e-004 2.614e+007 4.559e+012 1.000e+003 3.019e-002 7.015e-004 
8.846e-004 2.575e+007 4.561e+012 1.000e+003 3.029e-002 7.065e-004 
8.870e-004 2.518e+007 4.573e+012 1.000e+003 3.275e-002 7.127e-004 
8.893e-004 2.460e+007 4.582e+012 1.000e+003 3.838e-002 7.191e-004 
8.916e-004 2.418e+007 4.581e+012 1.000e+003 3.647e-002 7.243e-004 
8.939e-004 2.379e+007 4.591e+012 1.000e+003 3.742e-002 7.293e-004 
8.963e-004 2.354e+007 4.605e+012 1.000e+003 3.281e-002 7.334e-004 
8.986e-004 2.325e+007 4.620e+012 1.000e+003 3.524e-002 7.377e-004 
9.009e-004 2.296e+007 4.634e+012 1.000e+003 3.404e-002 7.421e-004 
9.032e-004 2.292e+007 4.643e+012 1.000e+003 3.267e-002 7.447e-004 
9.055e-004 2.298e+007 4.631e+012 1.000e+003 3.245e-002 7.466e-004 
9.079e-004 2.300e+007 4.642e+012 1.000e+003 3.274e-002 7.487e-004 
9.102e-004 2.309e+007 4.626e+012 1.000e+003 3.373e-002 7.505e-004 
9.125e-004 2.326e+007 4.616e+012 1.000e+003 3.263e-002 7.516e-004 
9.148e-004 2.346e+007 4.610e+012 1.000e+003 3.052e-002 7.525e-004 
9.171e-004 2.367e+007 4.605e+012 1.000e+003 2.994e-002 7.534e-004 
9.195e-004 2.388e+007 4.607e+012 1.000e+003 2.918e-002 7.542e-004 
9.218e-004 2.408e+007 4.604e+012 1.000e+003 3.487e-002 7.552e-004 
9.241e-004 2.410e+007 4.598e+012 1.000e+003 3.260e-002 7.574e-004 
9.264e-004 2.432e+007 4.602e+012 1.000e+003 3.028e-002 7.582e-004 
9.288e-004 2.456e+007 4.589e+012 1.000e+003 2.159e-002 7.588e-004 
9.311e-004 2.482e+007 4.592e+012 1.000e+003 2.362e-002 7.594e-004 
9.334e-004 2.505e+007 4.598e+012 1.000e+003 2.865e-002 7.601e-004 
9.357e-004 2.523e+007 4.602e+012 1.000e+003 2.890e-002 7.612e-004 
9.380e-004 2.548e+007 4.606e+012 1.000e+003 2.931e-002 7.618e-004 
9.404e-004 2.571e+007 4.612e+012 1.000e+003 2.908e-002 7.625e-004 
9.427e-004 2.595e+007 4.617e+012 1.000e+003 2.950e-002 7.632e-004 
9.450e-004 2.619e+007 4.623e+012 1.000e+003 2.947e-002 7.638e-004 
9.473e-004 2.644e+007 4.628e+012 1.000e+003 2.860e-002 7.644e-004 
9.497e-004 2.669e+007 4.634e+012 1.000e+003 2.722e-002 7.650e-004 
9.520e-004 2.693e+007 4.639e+012 1.000e+003 2.619e-002 7.657e-004 
9.543e-004 2.717e+007 4.645e+012 1.000e+003 2.837e-002 7.663e-004 
9.566e-004 2.741e+007 4.651e+012 1.000e+003 2.879e-002 7.670e-004 
9.589e-004 2.766e+007 4.657e+012 1.000e+003 2.806e-002 7.676e-004 
9.613e-004 2.789e+007 4.663e+012 1.000e+003 3.021e-002 7.683e-004 
9.636e-004 2.812e+007 4.670e+012 1.000e+003 2.923e-002 7.690e-004 
9.659e-004 2.834e+007 4.676e+012 1.000e+003 2.973e-002 7.698e-004 
9.682e-004 2.856e+007 4.684e+012 1.000e+003 3.085e-002 7.707e-004 
9.706e-004 2.876e+007 4.692e+012 1.000e+003 3.102e-002 7.716e-004 
9.729e-004 2.891e+007 4.704e+012 1.000e+003 3.743e-002 7.729e-004 
9.752e-004 2.901e+007 4.723e+012 1.000e+003 4.053e-002 7.745e-004 
9.775e-004 2.915e+007 4.738e+012 1.000e+003 3.838e-002 7.759e-004 
9.798e-004 2.931e+007 4.750e+012 1.000e+003 3.888e-002 7.771e-004 
9.822e-004 2.946e+007 4.759e+012 1.000e+003 3.876e-002 7.784e-004 
9.845e-004 2.963e+007 4.770e+012 1.000e+003 4.087e-002 7.795e-004 
9.868e-004 2.980e+007 4.782e+012 1.000e+003 4.096e-002 7.807e-004 
9.891e-004 2.996e+007 4.794e+012 1.000e+003 4.019e-002 7.819e-004 
9.914e-004 3.009e+007 4.805e+012 1.000e+003 3.930e-002 7.833e-004 
9.938e-004 3.025e+007 4.816e+012 1.000e+003 3.908e-002 7.845e-004 
9.961e-004 3.025e+007 4.809e+012 1.000e+003 4.043e-002 7.868e-004 
9.984e-004 3.026e+007 4.819e+012 1.000e+003 3.539e-002 7.891e-004 
1.001e-003 3.035e+007 4.830e+012 1.000e+003 3.638e-002 7.908e-004 
1.003e-003 3.041e+007 4.819e+012 1.000e+003 3.201e-002 7.927e-004 
1.005e-003 3.030e+007 4.820e+012 1.000e+003 3.066e-002 7.958e-004 
1.008e-003 3.019e+007 4.834e+012 1.000e+003 3.038e-002 7.989e-004 
1.010e-003 3.014e+007 4.849e+012 1.000e+003 2.700e-002 8.015e-004 
1.012e-003 2.997e+007 4.860e+012 1.000e+003 3.178e-002 8.050e-004 
1.015e-003 2.963e+007 4.879e+012 1.000e+003 2.993e-002 8.097e-004 
1.017e-003 2.907e+007 4.857e+012 1.000e+003 3.268e-002 8.159e-004 
1.019e-003 2.834e+007 4.814e+012 1.000e+003 3.199e-002 8.233e-004 
1.022e-003 2.774e+007 4.814e+012 1.000e+003 3.190e-002 8.298e-004 
1.024e-003 2.729e+007 4.849e+012 1.000e+003 3.229e-002 8.352e-004 
1.026e-003 2.691e+007 4.881e+012 1.000e+003 2.955e-002 8.401e-004 
1.029e-003 2.646e+007 4.895e+012 1.000e+003 3.158e-002 8.455e-004 
1.031e-003 2.599e+007 4.903e+012 1.000e+003 2.763e-002 8.511e-004 
1.033e-003 2.581e+007 4.855e+012 1.000e+003 3.326e-002 8.547e-004 
1.036e-003 2.555e+007 4.773e+012 1.000e+003 3.525e-002 8.588e-004 
1.038e-003 2.545e+007 4.755e+012 1.000e+003 3.121e-002 8.618e-004 
1.040e-003 2.552e+007 4.748e+012 1.000e+003 2.800e-002 8.636e-004 
1.043e-003 2.559e+007 4.747e+012 1.000e+003 2.741e-002 8.655e-004 
1.045e-003 2.554e+007 4.756e+012 1.000e+003 2.595e-002 8.682e-004 
1.047e-003 2.550e+007 4.769e+012 1.000e+003 2.745e-002 8.708e-004 
1.049e-003 2.551e+007 4.779e+012 1.000e+003 2.969e-002 8.730e-004 
1.052e-003 2.532e+007 4.743e+012 1.000e+003 3.173e-002 8.767e-004 
1.054e-003 2.529e+007 4.725e+012 1.000e+003 2.469e-002 8.792e-004 
1.056e-003 2.509e+007 4.717e+012 1.000e+003 4.279e-002 8.829e-004 
1.059e-003 2.501e+007 4.654e+012 1.000e+003 4.385e-002 8.858e-004 
1.061e-003 2.501e+007 4.649e+012 1.000e+003 4.376e-002 8.881e-004 
1.063e-003 2.503e+007 4.645e+012 1.000e+003 4.377e-002 8.903e-004 
1.066e-003 2.495e+007 4.548e+012 1.000e+003 3.411e-002 8.932e-004 
1.068e-003 2.469e+007 4.495e+012 1.000e+003 2.503e-002 8.973e-004 
1.070e-003 2.463e+007 4.502e+012 1.000e+003 2.408e-002 9.000e-004 
1.073e-003 2.464e+007 4.510e+012 1.000e+003 2.160e-002 9.023e-004 
1.075e-003 2.466e+007 4.522e+012 1.000e+003 2.560e-002 9.044e-004 
1.077e-003 2.449e+007 4.491e+012 1.000e+003 2.264e-002 9.079e-004 
1.080e-003 2.437e+007 4.494e+012 1.000e+003 2.677e-002 9.111e-004 
1.082e-003 2.438e+007 4.500e+012 1.000e+003 2.529e-002 9.133e-004 
1.084e-003 2.447e+007 4.506e+012 1.000e+003 2.480e-002 9.150e-004 
1.087e-003 2.454e+007 4.499e+012 1.000e+003 2.382e-002 9.168e-004 
1.089e-003 2.443e+007 4.487e+012 1.000e+003 2.637e-002 9.200e-004 
1.091e-003 2.421e+007 4.475e+012 1.000e+003 3.012e-002 9.238e-004 
1.094e-003 2.394e+007 4.455e+012 1.000e+003 2.671e-002 9.280e-004 
1.096e-003 2.378e+007 4.447e+012 1.000e+003 2.489e-002 9.314e-004 
1.098e-003 2.366e+007 4.435e+012 1.000e+003 2.723e-002 9.346e-004 
1.101e-003 2.363e+007 4.439e+012 1.000e+003 2.402e-002 9.371e-004 
1.103e-003 2.365e+007 4.444e+012 1.000e+003 2.184e-002 9.393e-004 
1.105e-003 2.370e+007 4.448e+012 1.000e+003 2.628e-002 9.413e-004 
1.108e-003 2.375e+007 4.452e+012 1.000e+003 2.636e-002 9.432e-004 
1.110e-003 2.381e+007 4.456e+012 1.000e+003 2.595e-002 9.451e-004 
1.112e-003 2.388e+007 4.461e+012 1.000e+003 2.595e-002 9.470e-004 
1.115e-003 2.390e+007 4.456e+012 1.000e+003 2.704e-002 9.492e-004 
1.117e-003 2.385e+007 4.454e+012 1.000e+003 2.720e-002 9.518e-004 
1.119e-003 2.393e+007 4.464e+012 1.000e+003 2.934e-002 9.536e-004 
1.121e-003 2.412e+007 4.470e+012 1.000e+003 2.946e-002 9.546e-004 
1.124e-003 2.432e+007 4.476e+012 1.000e+003 2.762e-002 9.555e-004 
1.126e-003 2.453e+007 4.482e+012 1.000e+003 3.026e-002 9.564e-004 
1.128e-003 2.470e+007 4.481e+012 1.000e+003 2.709e-002 9.576e-004 
1.131e-003 2.478e+007 4.493e+012 1.000e+003 2.798e-002 9.593e-004 
1.133e-003 2.483e+007 4.490e+012 1.000e+003 2.338e-002 9.613e-004 
1.135e-003 2.482e+007 4.479e+012 1.000e+003 2.457e-002 9.637e-004 
1.138e-003 2.476e+007 4.482e+012 1.000e+003 2.519e-002 9.664e-004 
1.140e-003 2.469e+007 4.491e+012 1.000e+003 2.619e-002 9.692e-004 
1.142e-003 2.467e+007 4.507e+012 1.000e+003 2.638e-002 9.717e-004 
1.145e-003 2.467e+007 4.523e+012 1.000e+003 2.650e-002 9.740e-004 
1.147e-003 2.468e+007 4.538e+012 1.000e+003 2.857e-002 9.763e-004 
1.149e-003 2.472e+007 4.545e+012 1.000e+003 2.721e-002 9.783e-004 
1.152e-003 2.487e+007 4.555e+012 1.000e+003 2.815e-002 9.796e-004 
1.154e-003 2.501e+007 4.568e+012 1.000e+003 2.887e-002 9.810e-004 
1.156e-003 2.511e+007 4.581e+012 1.000e+003 2.865e-002 9.826e-004 
1.159e-003 2.525e+007 4.591e+012 1.000e+003 2.906e-002 9.840e-004 
1.161e-003 2.538e+007 4.600e+012 1.000e+003 2.842e-002 9.854e-004 
1.163e-003 2.544e+007 4.605e+012 1.000e+003 3.043e-002 9.873e-004 
1.166e-003 2.554e+007 4.547e+012 1.000e+003 2.705e-002 9.889e-004 
1.168e-003 2.583e+007 4.525e+012 1.000e+003 2.459e-002 9.892e-004 
1.170e-003 2.612e+007 4.520e+012 1.000e+003 2.539e-002 9.895e-004 
1.173e-003 2.637e+007 4.519e+012 1.000e+003 2.535e-002 9.901e-004 
1.175e-003 2.661e+007 4.524e+012 1.000e+003 2.751e-002 9.908e-004 
1.177e-003 2.684e+007 4.522e+012 1.000e+003 2.543e-002 9.915e-004 
1.180e-003 2.702e+007 4.530e+012 1.000e+003 2.641e-002 9.926e-004 
1.182e-003 2.716e+007 4.541e+012 1.000e+003 2.530e-002 9.940e-004 
1.184e-003 2.737e+007 4.547e+012 1.000e+003 2.496e-002 9.948e-004 
1.186e-003 2.760e+007 4.552e+012 1.000e+003 2.535e-002 9.956e-004 
1.189e-003 2.782e+007 4.554e+012 1.000e+003 2.812e-002 9.963e-004 
1.191e-003 2.805e+007 4.546e+012 1.000e+003 2.931e-002 9.971e-004 
1.193e-003 2.829e+007 4.542e+012 1.000e+003 3.003e-002 9.977e-004 
1.196e-003 2.819e+007 4.521e+012 1.000e+003 3.421e-002 1.001e-003 
1.198e-003 2.813e+007 4.524e+012 1.000e+003 3.758e-002 1.003e-003 
1.200e-003 2.817e+007 4.530e+012 1.000e+003 3.757e-002 1.006e-003 
1.203e-003 2.826e+007 4.539e+012 1.000e+003 3.621e-002 1.007e-003 
1.205e-003 2.832e+007 4.548e+012 1.000e+003 3.660e-002 1.009e-003 
1.207e-003 2.825e+007 4.571e+012 1.000e+003 4.729e-002 1.012e-003 
1.210e-003 2.826e+007 4.583e+012 1.000e+003 4.783e-002 1.014e-003 
1.212e-003 2.841e+007 4.589e+012 1.000e+003 4.523e-002 1.015e-003 
1.214e-003 2.858e+007 4.600e+012 1.000e+003 4.429e-002 1.017e-003 
1.217e-003 2.864e+007 4.577e+012 1.000e+003 4.427e-002 1.019e-003 
1.219e-003 2.889e+007 4.575e+012 1.000e+003 3.991e-002 1.019e-003 
1.221e-003 2.918e+007 4.573e+012 1.000e+003 3.781e-002 1.019e-003 
1.224e-003 2.948e+007 4.570e+012 1.000e+003 3.639e-002 1.020e-003 
1.226e-003 2.979e+007 4.565e+012 1.000e+003 3.705e-002 1.020e-003 
1.228e-003 3.010e+007 4.557e+012 1.000e+003 3.608e-002 1.020e-003 
1.231e-003 3.040e+007 4.547e+012 1.000e+003 3.898e-002 1.020e-003 
1.233e-003 3.068e+007 4.534e+012 1.000e+003 4.040e-002 1.021e-003 
1.235e-003 3.089e+007 4.523e+012 1.000e+003 4.057e-002 1.022e-003 
1.238e-003 3.111e+007 4.528e+012 1.000e+003 4.021e-002 1.022e-003 
1.240e-003 3.136e+007 4.534e+012 1.000e+003 3.666e-002 1.023e-003 
1.242e-003 3.162e+007 4.539e+012 1.000e+003 3.580e-002 1.023e-003 
1.245e-003 3.176e+007 4.539e+012 1.000e+003 3.986e-002 1.025e-003 
1.247e-003 3.173e+007 4.538e+012 1.000e+003 4.607e-002 1.027e-003 
1.249e-003 3.163e+007 4.553e+012 1.000e+003 4.910e-002 1.030e-003 
1.252e-003 3.160e+007 4.569e+012 1.000e+003 5.037e-002 1.033e-003 
1.254e-003 3.162e+007 4.575e+012 1.000e+003 4.731e-002 1.035e-003 
1.256e-003 3.178e+007 4.582e+012 1.000e+003 4.593e-002 1.036e-003 
1.258e-003 3.199e+007 4.591e+012 1.000e+003 4.565e-002 1.037e-003 
1.261e-003 3.222e+007 4.597e+012 1.000e+003 4.689e-002 1.038e-003 
1.263e-003 3.246e+007 4.603e+012 1.000e+003 4.374e-002 1.039e-003 
1.265e-003 3.270e+007 4.608e+012 1.000e+003 4.593e-002 1.039e-003 
1.268e-003 3.294e+007 4.614e+012 1.000e+003 4.070e-002 1.040e-003 
1.270e-003 3.316e+007 4.622e+012 1.000e+003 4.462e-002 1.041e-003 
1.272e-003 3.337e+007 4.630e+012 1.000e+003 4.691e-002 1.042e-003 
1.275e-003 3.354e+007 4.640e+012 1.000e+003 4.714e-002 1.043e-003 
1.277e-003 3.354e+007 4.648e+012 1.000e+003 4.880e-002 1.045e-003 
1.279e-003 3.343e+007 4.655e+012 1.000e+003 4.558e-002 1.048e-003 
1.282e-003 3.324e+007 4.665e+012 1.000e+003 4.974e-002 1.052e-003 
1.284e-003 3.312e+007 4.687e+012 1.000e+003 4.761e-002 1.055e-003 
1.286e-003 3.311e+007 4.704e+012 1.000e+003 4.897e-002 1.057e-003 
1.289e-003 3.310e+007 4.721e+012 1.000e+003 4.784e-002 1.060e-003 
1.291e-003 3.313e+007 4.738e+012 1.000e+003 4.821e-002 1.062e-003 
1.293e-003 3.317e+007 4.755e+012 1.000e+003 5.048e-002 1.064e-003 
1.296e-003 3.322e+007 4.771e+012 1.000e+003 5.099e-002 1.066e-003 
1.298e-003 3.327e+007 4.774e+012 1.000e+003 5.159e-002 1.068e-003 
1.300e-003 3.330e+007 4.781e+012 1.000e+003 5.179e-002 1.070e-003 
1.303e-003 3.330e+007 4.794e+012 1.000e+003 5.621e-002 1.072e-003 
1.305e-003 3.323e+007 4.798e+012 1.000e+003 6.056e-002 1.075e-003 
1.307e-003 3.293e+007 4.793e+012 1.000e+003 6.379e-002 1.079e-003 
1.310e-003 3.250e+007 4.809e+012 1.000e+003 6.731e-002 1.085e-003 
1.312e-003 3.215e+007 4.825e+012 1.000e+003 8.356e-002 1.089e-003 
1.314e-003 3.210e+007 4.843e+012 1.000e+003 8.601e-002 1.092e-003 
1.317e-003 3.212e+007 4.866e+012 1.000e+003 9.638e-002 1.094e-003 
1.319e-003 3.203e+007 4.896e+012 1.000e+003 1.040e-001 1.097e-003 
1.321e-003 3.201e+007 4.908e+012 1.000e+003 1.100e-001 1.100e-003 
1.323e-003 3.204e+007 4.931e+012 1.000e+003 1.147e-001 1.102e-003 
1.326e-003 3.198e+007 4.957e+012 1.000e+003 1.194e-001 1.105e-003 
1.328e-003 3.179e+007 4.989e+012 1.000e+003 1.191e-001 1.108e-003 
1.330e-003 3.166e+007 5.015e+012 1.000e+003 1.235e-001 1.111e-003 
1.333e-003 3.153e+007 5.041e+012 1.000e+003 1.272e-001 1.115e-003 
1.335e-003 3.143e+007 5.065e+012 1.000e+003 1.283e-001 1.118e-003 
1.337e-003 3.139e+007 5.084e+012 1.000e+003 1.309e-001 1.120e-003 
1.340e-003 3.140e+007 5.055e+012 1.000e+003 1.083e-001 1.122e-003 
1.342e-003 3.143e+007 5.073e+012 1.000e+003 1.096e-001 1.125e-003 
1.344e-003 3.147e+007 5.093e+012 1.000e+003 1.103e-001 1.127e-003 
1.347e-003 3.132e+007 5.098e+012 1.000e+003 1.133e-001 1.130e-003 
1.349e-003 3.120e+007 5.118e+012 1.000e+003 1.124e-001 1.133e-003 
1.351e-003 3.112e+007 5.138e+012 1.000e+003 1.163e-001 1.136e-003 
1.354e-003 3.104e+007 5.159e+012 1.000e+003 1.180e-001 1.139e-003 
1.356e-003 3.099e+007 5.182e+012 1.000e+003 1.195e-001 1.142e-003 
1.358e-003 3.098e+007 5.204e+012 1.000e+003 1.208e-001 1.144e-003 
1.361e-003 3.087e+007 5.203e+012 1.000e+003 1.264e-001 1.147e-003 
1.363e-003 3.068e+007 5.175e+012 1.000e+003 1.280e-001 1.151e-003 
1.365e-003 3.058e+007 5.193e+012 1.000e+003 1.356e-001 1.154e-003 
1.368e-003 3.050e+007 5.206e+012 1.000e+003 1.364e-001 1.157e-003 
1.370e-003 3.038e+007 5.235e+012 1.000e+003 1.434e-001 1.160e-003 
1.372e-003 3.015e+007 5.266e+012 1.000e+003 1.458e-001 1.164e-003 
1.375e-003 2.968e+007 5.305e+012 1.000e+003 1.497e-001 1.169e-003 
1.377e-003 2.929e+007 5.262e+012 1.000e+003 1.462e-001 1.174e-003 
1.379e-003 2.917e+007 5.283e+012 1.000e+003 1.453e-001 1.177e-003 
1.382e-003 2.911e+007 5.308e+012 1.000e+003 1.502e-001 1.180e-003 
1.384e-003 2.901e+007 5.291e+012 1.000e+003 1.505e-001 1.183e-003 
1.386e-003 2.895e+007 5.310e+012 1.000e+003 1.519e-001 1.186e-003 
1.388e-003 2.889e+007 4.890e+012 1.000e+003 5.107e-002 1.189e-003 
1.391e-003 2.860e+007 4.703e+012 1.000e+003 5.372e-002 1.193e-003 
1.393e-003 2.821e+007 4.668e+012 1.000e+003 6.254e-002 1.198e-003 
1.395e-003 2.808e+007 4.658e+012 1.000e+003 5.311e-002 1.201e-003 
1.398e-003 2.808e+007 4.670e+012 1.000e+003 5.217e-002 1.204e-003 
1.400e-003 2.810e+007 4.685e+012 1.000e+003 5.054e-002 1.206e-003 
1.402e-003 2.813e+007 4.697e+012 1.000e+003 5.147e-002 1.208e-003 
1.405e-003 2.816e+007 4.710e+012 1.000e+003 5.123e-002 1.210e-003 
1.407e-003 2.821e+007 4.723e+012 1.000e+003 5.001e-002 1.212e-003 
1.409e-003 2.806e+007 4.709e+012 1.000e+003 4.854e-002 1.215e-003 
1.412e-003 2.795e+007 4.711e+012 1.000e+003 4.404e-002 1.218e-003 
1.414e-003 2.795e+007 4.700e+012 1.000e+003 4.486e-002 1.221e-003 
1.416e-003 2.796e+007 4.692e+012 1.000e+003 4.422e-002 1.223e-003 
1.419e-003 2.795e+007 4.685e+012 1.000e+003 4.422e-002 1.225e-003 
1.421e-003 2.788e+007 4.675e+012 1.000e+003 4.449e-002 1.228e-003 
1.423e-003 2.768e+007 4.675e+012 1.000e+003 4.292e-002 1.232e-003 
1.426e-003 2.749e+007 4.690e+012 1.000e+003 4.449e-002 1.235e-003 
1.428e-003 2.720e+007 4.667e+012 1.000e+003 4.597e-002 1.240e-003 
1.430e-003 2.684e+007 4.662e+012 1.000e+003 4.554e-002 1.245e-003 
1.433e-003 2.640e+007 4.659e+012 1.000e+003 4.507e-002 1.250e-003 
1.435e-003 2.592e+007 4.646e+012 1.000e+003 4.477e-002 1.256e-003 
1.437e-003 2.548e+007 4.636e+012 1.000e+003 4.377e-002 1.261e-003 
1.440e-003 2.508e+007 4.638e+012 1.000e+003 4.272e-002 1.266e-003 
1.442e-003 2.475e+007 4.633e+012 1.000e+003 4.199e-002 1.271e-003 
1.444e-003 2.444e+007 4.642e+012 1.000e+003 4.116e-002 1.275e-003 
1.447e-003 2.424e+007 4.651e+012 1.000e+003 4.028e-002 1.279e-003 
1.449e-003 2.416e+007 4.618e+012 1.000e+003 3.921e-002 1.282e-003 
1.451e-003 2.399e+007 4.616e+012 1.000e+003 3.905e-002 1.285e-003 
1.454e-003 2.388e+007 4.618e+012 1.000e+003 3.855e-002 1.288e-003 
1.456e-003 2.383e+007 4.627e+012 1.000e+003 3.773e-002 1.291e-003 
1.458e-003 2.382e+007 4.624e+012 1.000e+003 3.645e-002 1.293e-003 
1.460e-003 2.389e+007 4.614e+012 1.000e+003 3.225e-002 1.295e-003 
1.463e-003 2.392e+007 4.616e+012 1.000e+003 3.339e-002 1.297e-003 
1.465e-003 2.390e+007 4.618e+012 1.000e+003 2.974e-002 1.300e-003 
1.467e-003 2.396e+007 4.629e+012 1.000e+003 2.673e-002 1.302e-003 
1.470e-003 2.404e+007 4.640e+012 1.000e+003 2.666e-002 1.303e-003 
1.472e-003 2.415e+007 4.651e+012 1.000e+003 2.496e-002 1.305e-003 
1.474e-003 2.425e+007 4.661e+012 1.000e+003 2.317e-002 1.307e-003 
1.477e-003 2.435e+007 4.672e+012 1.000e+003 2.134e-002 1.308e-003 
1.479e-003 2.440e+007 4.672e+012 1.000e+003 2.662e-002 1.310e-003 
1.481e-003 2.427e+007 4.681e+012 1.000e+003 2.566e-002 1.313e-003 
1.484e-003 2.415e+007 4.700e+012 1.000e+003 2.404e-002 1.317e-003 
1.486e-003 2.404e+007 4.700e+012 1.000e+003 2.714e-002 1.320e-003 
1.488e-003 2.396e+007 4.714e+012 1.000e+003 2.866e-002 1.323e-003 
1.491e-003 2.383e+007 4.717e+012 1.000e+003 2.933e-002 1.326e-003 
1.493e-003 2.370e+007 4.727e+012 1.000e+003 2.985e-002 1.329e-003 
1.495e-003 2.369e+007 4.740e+012 1.000e+003 2.959e-002 1.331e-003 
1.498e-003 2.382e+007 4.740e+012 1.000e+003 2.635e-002 1.333e-003 
1.500e-003 2.399e+007 4.747e+012 1.000e+003 2.645e-002 1.334e-003 
1.502e-003 2.417e+007 4.752e+012 1.000e+003 2.626e-002 1.335e-003 
1.505e-003 2.438e+007 4.757e+012 1.000e+003 2.647e-002 1.336e-003 
1.507e-003 2.460e+007 4.762e+012 1.000e+003 2.593e-002 1.337e-003 
1.509e-003 2.481e+007 4.770e+012 1.000e+003 2.493e-002 1.338e-003 
1.512e-003 2.499e+007 4.773e+012 1.000e+003 2.661e-002 1.339e-003 
1.514e-003 2.519e+007 4.781e+012 1.000e+003 2.695e-002 1.340e-003 
1.516e-003 2.540e+007 4.795e+012 1.000e+003 3.266e-002 1.340e-003 
1.519e-003 2.562e+007 4.804e+012 1.000e+003 3.376e-002 1.341e-003 
1.521e-003 2.585e+007 4.809e+012 1.000e+003 3.082e-002 1.342e-003 
1.523e-003 2.608e+007 4.813e+012 1.000e+003 3.298e-002 1.343e-003 
1.525e-003 2.631e+007 4.817e+012 1.000e+003 3.212e-002 1.343e-003 
1.528e-003 2.654e+007 4.822e+012 1.000e+003 3.204e-002 1.344e-003 
1.530e-003 2.676e+007 4.821e+012 1.000e+003 3.046e-002 1.345e-003 
1.532e-003 2.695e+007 4.826e+012 1.000e+003 2.837e-002 1.346e-003 
1.535e-003 2.712e+007 4.835e+012 1.000e+003 2.781e-002 1.347e-003 
1.537e-003 2.730e+007 4.840e+012 1.000e+003 2.494e-002 1.348e-003 
1.539e-003 2.738e+007 4.840e+012 1.000e+003 2.749e-002 1.350e-003 
1.542e-003 2.736e+007 4.842e+012 1.000e+003 2.715e-002 1.352e-003 
1.544e-003 2.740e+007 4.851e+012 1.000e+003 2.665e-002 1.355e-003 
1.546e-003 2.746e+007 4.862e+012 1.000e+003 2.578e-002 1.356e-003 
1.549e-003 2.753e+007 4.874e+012 1.000e+003 2.675e-002 1.358e-003 
1.551e-003 2.742e+007 4.867e+012 1.000e+003 2.862e-002 1.361e-003 
1.553e-003 2.741e+007 4.880e+012 1.000e+003 2.922e-002 1.364e-003 
1.556e-003 2.747e+007 4.893e+012 1.000e+003 2.813e-002 1.366e-003 
1.558e-003 2.744e+007 4.896e+012 1.000e+003 3.039e-002 1.368e-003 
1.560e-003 2.712e+007 4.908e+012 1.000e+003 3.005e-002 1.373e-003 
1.563e-003 2.692e+007 4.927e+012 1.000e+003 2.928e-002 1.376e-003 
1.565e-003 2.683e+007 4.946e+012 1.000e+003 2.973e-002 1.379e-003 
1.567e-003 2.677e+007 4.966e+012 1.000e+003 3.130e-002 1.382e-003 
1.570e-003 2.665e+007 4.977e+012 1.000e+003 3.005e-002 1.385e-003 
1.572e-003 2.653e+007 4.999e+012 1.000e+003 2.960e-002 1.388e-003 
1.574e-003 2.641e+007 5.023e+012 1.000e+003 2.871e-002 1.392e-003 
1.577e-003 2.628e+007 5.053e+012 1.000e+003 2.940e-002 1.395e-003 
1.579e-003 2.609e+007 5.095e+012 1.000e+003 5.439e-002 1.398e-003 
1.581e-003 2.579e+007 5.078e+012 1.000e+003 7.731e-002 1.403e-003 
1.584e-003 2.550e+007 5.002e+012 1.000e+003 8.888e-002 1.407e-003 
1.586e-003 2.557e+007 4.990e+012 1.000e+003 9.125e-002 1.409e-003 
1.588e-003 2.564e+007 4.994e+012 1.000e+003 9.047e-002 1.411e-003 
1.591e-003 2.572e+007 4.929e+012 1.000e+003 6.186e-002 1.413e-003 
1.593e-003 2.584e+007 4.910e+012 1.000e+003 5.361e-002 1.414e-003 
1.595e-003 2.593e+007 4.899e+012 1.000e+003 5.221e-002 1.416e-003 
1.597e-003 2.602e+007 4.891e+012 1.000e+003 5.028e-002 1.417e-003 
1.600e-003 2.609e+007 4.891e+012 1.000e+003 4.966e-002 1.419e-003 
1.602e-003 2.629e+007 4.896e+012 1.000e+003 5.095e-002 1.420e-003 
1.604e-003 2.649e+007 4.903e+012 1.000e+003 5.103e-002 1.421e-003 
1.607e-003 2.657e+007 4.907e+012 1.000e+003 5.294e-002 1.423e-003 
1.609e-003 2.662e+007 4.850e+012 1.000e+003 4.974e-002 1.425e-003 
1.611e-003 2.680e+007 4.762e+012 1.000e+003 3.601e-002 1.426e-003 
1.614e-003 2.700e+007 4.745e+012 1.000e+003 3.394e-002 1.427e-003 
1.616e-003 2.717e+007 4.726e+012 1.000e+003 3.814e-002 1.428e-003 
1.618e-003 2.729e+007 4.725e+012 1.000e+003 3.720e-002 1.430e-003 
1.621e-003 2.734e+007 4.718e+012 1.000e+003 3.873e-002 1.432e-003 
1.623e-003 2.720e+007 4.707e+012 1.000e+003 3.984e-002 1.435e-003 
1.625e-003 2.696e+007 4.704e+012 1.000e+003 3.854e-002 1.439e-003 
1.628e-003 2.689e+007 4.708e+012 1.000e+003 3.651e-002 1.442e-003 
1.630e-003 2.694e+007 4.712e+012 1.000e+003 3.625e-002 1.444e-003 
1.632e-003 2.701e+007 4.718e+012 1.000e+003 3.609e-002 1.445e-003 
1.635e-003 2.704e+007 4.728e+012 1.000e+003 3.787e-002 1.448e-003 
1.637e-003 2.719e+007 4.736e+012 1.000e+003 3.738e-002 1.449e-003 
1.639e-003 2.735e+007 4.715e+012 1.000e+003 3.173e-002 1.450e-003 
1.642e-003 2.755e+007 4.702e+012 1.000e+003 3.206e-002 1.451e-003 
1.644e-003 2.774e+007 4.674e+012 1.000e+003 2.915e-002 1.452e-003 
1.646e-003 2.794e+007 4.666e+012 1.000e+003 2.914e-002 1.453e-003 
1.649e-003 2.806e+007 4.656e+012 1.000e+003 3.023e-002 1.454e-003 
1.651e-003 2.807e+007 4.654e+012 1.000e+003 2.982e-002 1.457e-003 
1.653e-003 2.810e+007 4.657e+012 1.000e+003 2.871e-002 1.459e-003 
1.656e-003 2.817e+007 4.668e+012 1.000e+003 2.740e-002 1.461e-003 
1.658e-003 2.828e+007 4.679e+012 1.000e+003 2.764e-002 1.462e-003 
1.660e-003 2.840e+007 4.690e+012 1.000e+003 2.722e-002 1.464e-003 
1.662e-003 2.847e+007 4.670e+012 1.000e+003 2.918e-002 1.466e-003 
1.665e-003 2.843e+007 4.659e+012 1.000e+003 2.782e-002 1.468e-003 
1.667e-003 2.835e+007 4.655e+012 1.000e+003 2.321e-002 1.471e-003 
1.669e-003 2.829e+007 4.665e+012 1.000e+003 2.135e-002 1.474e-003 
1.672e-003 2.825e+007 4.668e+012 1.000e+003 1.995e-002 1.476e-003 
1.674e-003 2.818e+007 4.686e+012 1.000e+003 2.640e-002 1.479e-003 
1.676e-003 2.808e+007 4.686e+012 1.000e+003 3.275e-002 1.482e-003 
1.679e-003 2.776e+007 4.628e+012 1.000e+003 3.756e-002 1.487e-003 
1.681e-003 2.767e+007 4.615e+012 1.000e+003 3.591e-002 1.490e-003 
1.683e-003 2.760e+007 4.575e+012 1.000e+003 3.414e-002 1.492e-003 
1.686e-003 2.764e+007 4.584e+012 1.000e+003 3.400e-002 1.494e-003 
1.688e-003 2.764e+007 4.590e+012 1.000e+003 2.816e-002 1.497e-003 
1.690e-003 2.757e+007 4.583e+012 1.000e+003 1.684e-002 1.500e-003 
1.693e-003 2.748e+007 4.602e+012 1.000e+003 1.884e-002 1.503e-003 
1.695e-003 2.723e+007 4.627e+012 1.000e+003 2.856e-002 1.507e-003 
1.697e-003 2.705e+007 4.598e+012 1.000e+003 3.027e-002 1.510e-003 
1.700e-003 2.673e+007 4.565e+012 1.000e+003 2.979e-002 1.515e-003 
1.702e-003 2.661e+007 4.551e+012 1.000e+003 2.898e-002 1.518e-003 
1.704e-003 2.656e+007 4.543e+012 1.000e+003 2.826e-002 1.521e-003 
1.707e-003 2.653e+007 4.540e+012 1.000e+003 2.837e-002 1.523e-003 
1.709e-003 2.651e+007 4.540e+012 1.000e+003 2.896e-002 1.525e-003 
1.711e-003 2.649e+007 4.541e+012 1.000e+003 2.888e-002 1.528e-003 
1.714e-003 2.629e+007 4.536e+012 1.000e+003 2.832e-002 1.532e-003 
1.716e-003 2.613e+007 4.536e+012 1.000e+003 2.919e-002 1.535e-003 
1.718e-003 2.592e+007 4.537e+012 1.000e+003 2.884e-002 1.539e-003 
1.721e-003 2.571e+007 4.541e+012 1.000e+003 3.145e-002 1.543e-003 
1.723e-003 2.551e+007 4.540e+012 1.000e+003 3.185e-002 1.546e-003 
1.725e-003 2.534e+007 4.547e+012 1.000e+003 2.877e-002 1.550e-003 
1.727e-003 2.528e+007 4.551e+012 1.000e+003 3.521e-002 1.553e-003 
1.730e-003 2.524e+007 4.553e+012 1.000e+003 3.203e-002 1.555e-003 
1.732e-003 2.510e+007 4.558e+012 1.000e+003 3.372e-002 1.559e-003 
1.734e-003 2.513e+007 4.528e+012 1.000e+003 2.364e-002 1.561e-003 
1.737e-003 2.526e+007 4.536e+012 1.000e+003 2.329e-002 1.562e-003 
1.739e-003 2.542e+007 4.545e+012 1.000e+003 2.281e-002 1.563e-003 
1.741e-003 2.558e+007 4.553e+012 1.000e+003 2.224e-002 1.564e-003 
1.744e-003 2.572e+007 4.563e+012 1.000e+003 2.374e-002 1.566e-003 
1.746e-003 2.585e+007 4.573e+012 1.000e+003 2.323e-002 1.567e-003 
1.748e-003 2.589e+007 4.574e+012 1.000e+003 2.288e-002 1.569e-003 
1.751e-003 2.588e+007 4.583e+012 1.000e+003 2.314e-002 1.572e-003 
1.753e-003 2.588e+007 4.596e+012 1.000e+003 2.285e-002 1.574e-003 
1.755e-003 2.588e+007 4.610e+012 1.000e+003 2.317e-002 1.576e-003 
1.758e-003 2.588e+007 4.626e+012 1.000e+003 2.276e-002 1.579e-003 
1.760e-003 2.581e+007 4.643e+012 1.000e+003 2.255e-002 1.581e-003 
1.762e-003 2.575e+007 4.659e+012 1.000e+003 2.303e-002 1.584e-003 
1.765e-003 2.558e+007 4.638e+012 1.000e+003 2.397e-002 1.588e-003 
1.767e-003 2.561e+007 4.630e+012 1.000e+003 2.173e-002 1.590e-003 
1.769e-003 2.571e+007 4.633e+012 1.000e+003 2.170e-002 1.591e-003 
1.772e-003 2.585e+007 4.639e+012 1.000e+003 2.350e-002 1.593e-003 
1.774e-003 2.599e+007 4.642e+012 1.000e+003 2.473e-002 1.594e-003 
1.776e-003 2.616e+007 4.646e+012 1.000e+003 2.462e-002 1.595e-003 
1.779e-003 2.634e+007 4.651e+012 1.000e+003 2.491e-002 1.596e-003 
1.781e-003 2.651e+007 4.654e+012 1.000e+003 2.581e-002 1.597e-003 
1.783e-003 2.664e+007 4.655e+012 1.000e+003 2.588e-002 1.599e-003 
1.786e-003 2.667e+007 4.651e+012 1.000e+003 2.675e-002 1.601e-003 
1.788e-003 2.669e+007 4.650e+012 1.000e+003 2.642e-002 1.603e-003 
1.790e-003 2.670e+007 4.652e+012 1.000e+003 2.590e-002 1.605e-003 
1.793e-003 2.673e+007 4.655e+012 1.000e+003 2.605e-002 1.608e-003 
1.795e-003 2.663e+007 4.639e+012 1.000e+003 2.976e-002 1.611e-003 
1.797e-003 2.657e+007 4.645e+012 1.000e+003 3.324e-002 1.613e-003 
1.799e-003 2.648e+007 4.642e+012 1.000e+003 3.242e-002 1.616e-003 
1.802e-003 2.641e+007 4.649e+012 1.000e+003 3.359e-002 1.619e-003 
1.804e-003 2.634e+007 4.664e+012 1.000e+003 3.981e-002 1.622e-003 
1.806e-003 2.633e+007 4.676e+012 1.000e+003 3.976e-002 1.624e-003 
1.809e-003 2.628e+007 4.683e+012 1.000e+003 4.078e-002 1.627e-003 
1.811e-003 2.613e+007 4.693e+012 1.000e+003 3.949e-002 1.630e-003 
1.813e-003 2.604e+007 4.706e+012 1.000e+003 3.884e-002 1.633e-003 
1.816e-003 2.598e+007 4.718e+012 1.000e+003 3.866e-002 1.636e-003 
1.818e-003 2.595e+007 4.730e+012 1.000e+003 3.783e-002 1.639e-003 
1.820e-003 2.595e+007 4.741e+012 1.000e+003 3.788e-002 1.641e-003 
1.823e-003 2.595e+007 4.738e+012 1.000e+003 3.000e-002 1.643e-003 
1.825e-003 2.593e+007 4.750e+012 1.000e+003 2.895e-002 1.646e-003 
1.827e-003 2.596e+007 4.755e+012 1.000e+003 2.704e-002 1.648e-003 
1.830e-003 2.598e+007 4.764e+012 1.000e+003 2.528e-002 1.650e-003 
1.832e-003 2.599e+007 4.778e+012 1.000e+003 2.597e-002 1.652e-003 
1.834e-003 2.593e+007 4.753e+012 1.000e+003 2.844e-002 1.655e-003 
1.837e-003 2.571e+007 4.718e+012 1.000e+003 2.797e-002 1.659e-003 
1.839e-003 2.557e+007 4.710e+012 1.000e+003 2.906e-002 1.662e-003 
1.841e-003 2.538e+007 4.710e+012 1.000e+003 2.997e-002 1.666e-003 
1.844e-003 2.518e+007 4.715e+012 1.000e+003 3.140e-002 1.669e-003 
1.846e-003 2.506e+007 4.721e+012 1.000e+003 3.085e-002 1.673e-003 
1.848e-003 2.494e+007 4.729e+012 1.000e+003 3.047e-002 1.676e-003 
1.851e-003 2.482e+007 4.737e+012 1.000e+003 3.118e-002 1.679e-003 
1.853e-003 2.470e+007 4.748e+012 1.000e+003 3.107e-002 1.682e-003 
1.855e-003 2.451e+007 4.763e+012 1.000e+003 3.299e-002 1.686e-003 
1.858e-003 2.398e+007 4.733e+012 1.000e+003 3.763e-002 1.692e-003 
1.860e-003 2.353e+007 4.744e+012 1.000e+003 4.025e-002 1.697e-003 
1.862e-003 2.337e+007 4.739e+012 1.000e+003 3.890e-002 1.700e-003 
1.864e-003 2.326e+007 4.734e+012 1.000e+003 3.756e-002 1.704e-003 
1.867e-003 2.314e+007 4.744e+012 1.000e+003 3.297e-002 1.707e-003 
1.869e-003 2.322e+007 4.706e+012 1.000e+003 2.341e-002 1.708e-003 
1.871e-003 2.341e+007 4.694e+012 1.000e+003 2.104e-002 1.709e-003 
1.874e-003 2.358e+007 4.682e+012 1.000e+003 1.908e-002 1.711e-003 
1.876e-003 2.368e+007 4.685e+012 1.000e+003 2.565e-002 1.712e-003 
1.878e-003 2.389e+007 4.692e+012 1.000e+003 2.525e-002 1.713e-003 
1.881e-003 2.414e+007 4.698e+012 1.000e+003 2.591e-002 1.714e-003 
1.883e-003 2.440e+007 4.702e+012 1.000e+003 2.664e-002 1.714e-003 
1.885e-003 2.465e+007 4.677e+012 1.000e+003 2.293e-002 1.715e-003 
1.888e-003 2.487e+007 4.682e+012 1.000e+003 2.298e-002 1.716e-003 
1.890e-003 2.512e+007 4.687e+012 1.000e+003 2.182e-002 1.716e-003 
1.892e-003 2.538e+007 4.693e+012 1.000e+003 2.132e-002 1.717e-003 
1.895e-003 2.562e+007 4.701e+012 1.000e+003 2.190e-002 1.717e-003 
1.897e-003 2.572e+007 4.701e+012 1.000e+003 2.346e-002 1.719e-003 
1.899e-003 2.593e+007 4.710e+012 1.000e+003 2.259e-002 1.720e-003 
1.902e-003 2.618e+007 4.716e+012 1.000e+003 2.313e-002 1.721e-003 
1.904e-003 2.643e+007 4.716e+012 1.000e+003 2.362e-002 1.721e-003 
1.906e-003 2.636e+007 4.689e+012 1.000e+003 2.580e-002 1.724e-003 
1.909e-003 2.627e+007 4.662e+012 1.000e+003 3.029e-002 1.727e-003 
1.911e-003 2.596e+007 4.644e+012 1.000e+003 3.029e-002 1.731e-003 
1.913e-003 2.574e+007 4.643e+012 1.000e+003 2.915e-002 1.735e-003 
1.916e-003 2.571e+007 4.659e+012 1.000e+003 2.919e-002 1.738e-003 
1.918e-003 2.577e+007 4.561e+012 1.000e+003 3.079e-002 1.740e-003 
1.920e-003 2.587e+007 4.526e+012 1.000e+003 2.569e-002 1.741e-003 
1.923e-003 2.608e+007 4.527e+012 1.000e+003 2.272e-002 1.742e-003 
1.925e-003 2.631e+007 4.526e+012 1.000e+003 2.121e-002 1.743e-003 
1.927e-003 2.654e+007 4.524e+012 1.000e+003 1.977e-002 1.744e-003 
1.929e-003 2.678e+007 4.528e+012 1.000e+003 1.920e-002 1.744e-003 
1.932e-003 2.703e+007 4.533e+012 1.000e+003 1.862e-002 1.745e-003 
1.934e-003 2.729e+007 4.537e+012 1.000e+003 1.874e-002 1.745e-003 
1.936e-003 2.755e+007 4.541e+012 1.000e+003 1.865e-002 1.746e-003 
1.939e-003 2.781e+007 4.544e+012 1.000e+003 1.876e-002 1.746e-003 
1.941e-003 2.806e+007 4.544e+012 1.000e+003 1.794e-002 1.747e-003 
1.943e-003 2.831e+007 4.549e+012 1.000e+003 1.792e-002 1.748e-003 
1.946e-003 2.856e+007 4.555e+012 1.000e+003 1.822e-002 1.748e-003 
1.948e-003 2.880e+007 4.561e+012 1.000e+003 1.774e-002 1.749e-003 
1.950e-003 2.904e+007 4.567e+012 1.000e+003 1.750e-002 1.749e-003 
1.953e-003 2.926e+007 4.574e+012 1.000e+003 1.729e-002 1.750e-003 
1.955e-003 2.942e+007 4.577e+012 1.000e+003 1.851e-002 1.752e-003 
1.957e-003 2.946e+007 4.580e+012 1.000e+003 1.832e-002 1.754e-003 
1.960e-003 2.961e+007 4.583e+012 1.000e+003 1.873e-002 1.755e-003 
1.962e-003 2.978e+007 4.592e+012 1.000e+003 1.746e-002 1.756e-003 
1.964e-003 2.997e+007 4.601e+012 1.000e+003 1.727e-002 1.757e-003 
1.967e-003 3.017e+007 4.609e+012 1.000e+003 1.695e-002 1.758e-003 
1.969e-003 3.037e+007 4.618e+012 1.000e+003 1.704e-002 1.759e-003 
1.971e-003 3.059e+007 4.626e+012 1.000e+003 1.726e-002 1.760e-003 
1.974e-003 3.081e+007 4.633e+012 1.000e+003 1.727e-002 1.760e-003 
1.976e-003 3.104e+007 4.640e+012 1.000e+003 1.658e-002 1.761e-003 
1.978e-003 3.127e+007 4.646e+012 1.000e+003 1.687e-002 1.762e-003 
1.981e-003 3.151e+007 4.653e+012 1.000e+003 1.672e-002 1.763e-003 
1.983e-003 3.174e+007 4.660e+012 1.000e+003 1.652e-002 1.763e-003 
1.985e-003 3.197e+007 4.667e+012 1.000e+003 1.656e-002 1.764e-003 
1.988e-003 3.219e+007 4.674e+012 1.000e+003 1.642e-002 1.765e-003 
1.990e-003 3.241e+007 4.682e+012 1.000e+003 1.642e-002 1.766e-003 
1.992e-003 3.252e+007 4.697e+012 1.000e+003 1.768e-002 1.767e-003 
1.995e-003 3.259e+007 4.715e+012 1.000e+003 1.764e-002 1.769e-003 
1.997e-003 3.248e+007 4.699e+012 1.000e+003 2.023e-002 1.772e-003 
1.999e-003 3.219e+007 4.655e+012 1.000e+003 1.944e-002 1.776e-003 
2.001e-003 3.195e+007 4.624e+012 1.000e+003 1.732e-002 1.780e-003 
2.004e-003 3.179e+007 4.610e+012 1.000e+003 1.878e-002 1.784e-003 
2.006e-003 3.146e+007 4.599e+012 1.000e+003 1.887e-002 1.788e-003 
2.008e-003 3.119e+007 4.595e+012 1.000e+003 1.776e-002 1.793e-003 
2.011e-003 3.091e+007 4.596e+012 1.000e+003 1.766e-002 1.797e-003 
2.013e-003 3.065e+007 4.600e+012 1.000e+003 1.823e-002 1.801e-003 
2.015e-003 3.038e+007 4.607e+012 1.000e+003 1.820e-002 1.805e-003 
2.018e-003 3.011e+007 4.611e+012 1.000e+003 1.968e-002 1.809e-003 
2.020e-003 2.978e+007 4.610e+012 1.000e+003 1.968e-002 1.814e-003 
2.022e-003 2.945e+007 4.619e+012 1.000e+003 2.475e-002 1.819e-003 
2.025e-003 2.921e+007 4.627e+012 1.000e+003 2.382e-002 1.823e-003 
2.027e-003 2.901e+007 4.643e+012 1.000e+003 2.555e-002 1.826e-003 
2.029e-003 2.878e+007 4.665e+012 1.000e+003 2.631e-002 1.830e-003 
2.032e-003 2.846e+007 4.710e+012 1.000e+003 3.211e-002 1.835e-003 
2.034e-003 2.849e+007 4.700e+012 1.000e+003 3.246e-002 1.837e-003 
2.036e-003 2.844e+007 4.654e+012 1.000e+003 3.016e-002 1.839e-003 
2.039e-003 2.855e+007 4.664e+012 1.000e+003 3.134e-002 1.841e-003 
2.041e-003 2.872e+007 4.673e+012 1.000e+003 3.204e-002 1.842e-003 
2.043e-003 2.888e+007 4.684e+012 1.000e+003 3.192e-002 1.843e-003 
2.046e-003 2.911e+007 4.659e+012 1.000e+003 3.043e-002 1.844e-003 
2.048e-003 2.930e+007 4.660e+012 1.000e+003 2.936e-002 1.845e-003 
2.050e-003 2.947e+007 4.669e+012 1.000e+003 2.764e-002 1.846e-003 
2.053e-003 2.965e+007 4.678e+012 1.000e+003 2.771e-002 1.847e-003 
2.055e-003 2.985e+007 4.680e+012 1.000e+003 2.359e-002 1.848e-003 
2.057e-003 3.005e+007 4.689e+012 1.000e+003 2.357e-002 1.849e-003 
2.060e-003 3.024e+007 4.681e+012 1.000e+003 1.603e-002 1.850e-003 
2.062e-003 3.038e+007 4.673e+012 1.000e+003 1.576e-002 1.852e-003 
2.064e-003 3.040e+007 4.678e+012 1.000e+003 1.504e-002 1.854e-003 
2.066e-003 3.048e+007 4.690e+012 1.000e+003 1.556e-002 1.856e-003 
2.069e-003 3.057e+007 4.704e+012 1.000e+003 1.522e-002 1.857e-003 
2.071e-003 3.069e+007 4.716e+012 1.000e+003 1.508e-002 1.859e-003 
2.073e-003 3.084e+007 4.727e+012 1.000e+003 1.516e-002 1.860e-003 
2.076e-003 3.099e+007 4.738e+012 1.000e+003 1.501e-002 1.861e-003 
2.078e-003 3.115e+007 4.748e+012 1.000e+003 1.479e-002 1.863e-003 
2.080e-003 3.132e+007 4.759e+012 1.000e+003 1.479e-002 1.864e-003 
2.083e-003 3.148e+007 4.770e+012 1.000e+003 1.475e-002 1.865e-003 
2.085e-003 3.164e+007 4.782e+012 1.000e+003 1.482e-002 1.866e-003 
2.087e-003 3.177e+007 4.795e+012 1.000e+003 1.528e-002 1.868e-003 
2.090e-003 3.188e+007 4.810e+012 1.000e+003 1.548e-002 1.869e-003 
2.092e-003 3.195e+007 4.828e+012 1.000e+003 1.533e-002 1.871e-003 
2.094e-003 3.193e+007 4.848e+012 1.000e+003 1.705e-002 1.873e-003 
2.097e-003 3.163e+007 4.770e+012 1.000e+003 1.667e-002 1.878e-003 
2.099e-003 3.120e+007 4.742e+012 1.000e+003 1.731e-002 1.883e-003 
2.101e-003 3.070e+007 4.740e+012 1.000e+003 1.699e-002 1.889e-003 
2.104e-003 3.031e+007 4.746e+012 1.000e+003 1.770e-002 1.894e-003 
2.106e-003 2.982e+007 4.748e+012 1.000e+003 1.746e-002 1.900e-003 
2.108e-003 2.944e+007 4.758e+012 1.000e+003 1.726e-002 1.905e-003 
2.111e-003 2.924e+007 4.755e+012 1.000e+003 1.631e-002 1.908e-003 
2.113e-003 2.912e+007 4.761e+012 1.000e+003 1.343e-002 1.911e-003 
2.115e-003 2.904e+007 4.776e+012 1.000e+003 1.790e-002 1.914e-003 
2.118e-003 2.890e+007 4.773e+012 1.000e+003 2.156e-002 1.918e-003 
2.120e-003 2.888e+007 4.771e+012 1.000e+003 2.466e-002 1.920e-003 
2.122e-003 2.885e+007 4.769e+012 1.000e+003 2.358e-002 1.923e-003 
2.125e-003 2.880e+007 4.766e+012 1.000e+003 2.178e-002 1.925e-003 
2.127e-003 2.871e+007 4.763e+012 1.000e+003 2.007e-002 1.928e-003 
2.129e-003 2.868e+007 4.761e+012 1.000e+003 1.583e-002 1.931e-003 
2.132e-003 2.863e+007 4.761e+012 1.000e+003 1.649e-002 1.933e-003 
2.134e-003 2.848e+007 4.756e+012 1.000e+003 1.610e-002 1.937e-003 
2.136e-003 2.850e+007 4.766e+012 1.000e+003 1.579e-002 1.939e-003 
2.138e-003 2.851e+007 4.751e+012 1.000e+003 2.155e-002 1.941e-003 
2.141e-003 2.870e+007 4.760e+012 1.000e+003 1.805e-002 1.942e-003 
2.143e-003 2.893e+007 4.766e+012 1.000e+003 1.751e-002 1.943e-003 
2.145e-003 2.916e+007 4.772e+012 1.000e+003 1.677e-002 1.944e-003 
2.148e-003 2.938e+007 4.778e+012 1.000e+003 1.260e-002 1.944e-003 
2.150e-003 2.961e+007 4.786e+012 1.000e+003 1.443e-002 1.945e-003 
2.152e-003 2.984e+007 4.793e+012 1.000e+003 1.449e-002 1.946e-003 
2.155e-003 3.006e+007 4.800e+012 1.000e+003 1.682e-002 1.947e-003 
2.157e-003 3.017e+007 4.786e+012 1.000e+003 1.579e-002 1.948e-003 
2.159e-003 3.020e+007 4.793e+012 1.000e+003 1.465e-002 1.950e-003 
2.162e-003 3.028e+007 4.805e+012 1.000e+003 1.524e-002 1.952e-003 
2.164e-003 3.040e+007 4.815e+012 1.000e+003 1.307e-002 1.954e-003 
2.166e-003 3.055e+007 4.824e+012 1.000e+003 1.242e-002 1.955e-003 
2.169e-003 3.073e+007 4.832e+012 1.000e+003 1.146e-002 1.956e-003 
2.171e-003 3.091e+007 4.838e+012 1.000e+003 1.251e-002 1.957e-003 
2.173e-003 3.110e+007 4.846e+012 1.000e+003 1.226e-002 1.958e-003 
2.176e-003 3.129e+007 4.853e+012 1.000e+003 1.283e-002 1.959e-003 
2.178e-003 3.149e+007 4.860e+012 1.000e+003 1.236e-002 1.960e-003 
2.180e-003 3.165e+007 4.867e+012 1.000e+003 1.338e-002 1.961e-003 
2.183e-003 3.170e+007 4.877e+012 1.000e+003 1.198e-002 1.963e-003 
2.185e-003 3.156e+007 4.836e+012 1.000e+003 1.410e-002 1.966e-003 
2.187e-003 3.135e+007 4.817e+012 1.000e+003 1.754e-002 1.970e-003 
2.190e-003 3.114e+007 4.805e+012 1.000e+003 1.745e-002 1.974e-003 
2.192e-003 3.091e+007 4.797e+012 1.000e+003 1.617e-002 1.978e-003 
2.194e-003 3.076e+007 4.794e+012 1.000e+003 1.682e-002 1.981e-003 
2.197e-003 3.064e+007 4.794e+012 1.000e+003 1.645e-002 1.984e-003 
2.199e-003 3.051e+007 4.804e+012 1.000e+003 1.954e-002 1.988e-003 
2.201e-003 3.043e+007 4.814e+012 1.000e+003 2.083e-002 1.991e-003 
2.203e-003 3.040e+007 4.820e+012 1.000e+003 2.029e-002 1.993e-003 
2.206e-003 3.021e+007 4.811e+012 1.000e+003 2.211e-002 1.997e-003 
2.208e-003 3.013e+007 4.808e+012 1.000e+003 2.111e-002 2.000e-003 
2.210e-003 3.009e+007 4.801e+012 1.000e+003 1.785e-002 2.002e-003 
2.213e-003 3.005e+007 4.796e+012 1.000e+003 1.780e-002 2.005e-003 
2.215e-003 3.005e+007 4.792e+012 1.000e+003 1.720e-002 2.007e-003 
2.217e-003 2.993e+007 4.784e+012 1.000e+003 1.652e-002 2.010e-003 
2.220e-003 2.973e+007 4.788e+012 1.000e+003 2.738e-002 2.014e-003 
2.222e-003 2.980e+007 4.798e+012 1.000e+003 2.669e-002 2.016e-003 
2.224e-003 2.991e+007 4.800e+012 1.000e+003 2.722e-002 2.017e-003 
2.227e-003 3.014e+007 4.789e+012 1.000e+003 1.604e-002 2.018e-003 
2.229e-003 3.042e+007 4.793e+012 1.000e+003 1.581e-002 2.019e-003 
2.231e-003 3.070e+007 4.797e+012 1.000e+003 1.572e-002 2.019e-003 
2.234e-003 3.098e+007 4.802e+012 1.000e+003 1.545e-002 2.019e-003 
2.236e-003 3.123e+007 4.804e+012 1.000e+003 1.792e-002 2.020e-003 
2.238e-003 3.140e+007 4.807e+012 1.000e+003 1.801e-002 2.021e-003 
2.241e-003 3.151e+007 4.807e+012 1.000e+003 1.658e-002 2.023e-003 
2.243e-003 3.152e+007 4.811e+012 1.000e+003 1.718e-002 2.025e-003 
2.245e-003 3.154e+007 4.820e+012 1.000e+003 1.631e-002 2.027e-003 
2.248e-003 3.155e+007 4.831e+012 1.000e+003 1.776e-002 2.029e-003 
2.250e-003 3.143e+007 4.829e+012 1.000e+003 1.704e-002 2.032e-003 
2.252e-003 3.128e+007 4.841e+012 1.000e+003 2.132e-002 2.036e-003 
2.255e-003 3.101e+007 4.798e+012 1.000e+003 1.678e-002 2.040e-003 
2.257e-003 3.078e+007 4.798e+012 1.000e+003 1.646e-002 2.044e-003 
2.259e-003 3.053e+007 4.802e+012 1.000e+003 1.912e-002 2.048e-003 
2.262e-003 3.019e+007 4.801e+012 1.000e+003 1.859e-002 2.053e-003 
2.264e-003 2.995e+007 4.803e+012 1.000e+003 1.846e-002 2.057e-003 
2.266e-003 2.986e+007 4.803e+012 1.000e+003 1.811e-002 2.059e-003 
2.268e-003 2.977e+007 4.805e+012 1.000e+003 1.771e-002 2.062e-003 
2.271e-003 2.969e+007 4.810e+012 1.000e+003 1.627e-002 2.065e-003 
2.273e-003 2.963e+007 4.815e+012 1.000e+003 1.665e-002 2.068e-003 
2.275e-003 2.949e+007 4.814e+012 1.000e+003 1.746e-002 2.071e-003 
2.278e-003 2.926e+007 4.815e+012 1.000e+003 2.123e-002 2.075e-003 
2.280e-003 2.912e+007 4.811e+012 1.000e+003 2.179e-002 2.079e-003 
2.282e-003 2.892e+007 4.796e+012 1.000e+003 1.957e-002 2.082e-003 
