# Supplementary material for: Strain rate dependency of dislocation plasticity
Source: Nat Commun. 2021 Mar 23;12:1845. doi: 10.1038/s41467-021-21939-1 (PMC7988163; doi:10.1038/s41467-021-21939-1)
Supplement: Supplementary file 3 — Supplementary Data 1 [file 41467_2021_21939_MOESM3_ESM.zip › Supplementary Data 1/DDDSimulationSet3/StrainRate=1e3s-1/InitialDislocationDensity=5.7e8m-2.dat]

#strain(1), stress(Pa), dislocation density(m-2), strain rate(s-1), mean dislocation velocity(km/s), plastic strain(1)
4.995e-005 7.205e+006 5.661e+008 1.000e+003 4.571e-002 6.667e-008 
9.995e-005 1.441e+007 5.660e+008 1.000e+003 9.038e-002 2.633e-007 
1.500e-004 2.159e+007 5.660e+008 1.000e+003 1.317e-001 5.830e-007 
1.986e-004 2.856e+007 5.659e+008 1.000e+003 1.699e-001 1.005e-006 
2.481e-004 3.564e+007 5.659e+008 1.000e+003 2.087e-001 1.545e-006 
2.980e-004 4.276e+007 5.659e+008 1.000e+003 2.471e-001 2.200e-006 
3.479e-004 4.987e+007 5.660e+008 1.000e+003 2.851e-001 2.967e-006 
3.976e-004 5.692e+007 5.661e+008 1.000e+003 3.201e-001 3.835e-006 
4.465e-004 6.386e+007 5.661e+008 1.000e+003 3.545e-001 4.789e-006 
4.958e-004 7.083e+007 5.661e+008 1.000e+003 3.872e-001 5.845e-006 
5.448e-004 7.775e+007 5.661e+008 1.000e+003 4.190e-001 6.985e-006 
5.947e-004 8.478e+007 5.660e+008 1.000e+003 4.495e-001 8.235e-006 
6.440e-004 9.172e+007 5.660e+008 1.000e+003 4.773e-001 9.554e-006 
6.935e-004 9.867e+007 5.660e+008 1.000e+003 5.058e-001 1.096e-005 
7.431e-004 1.056e+008 5.660e+008 1.000e+003 5.326e-001 1.245e-005 
7.928e-004 1.126e+008 5.660e+008 1.000e+003 5.586e-001 1.401e-005 
8.425e-004 1.195e+008 5.660e+008 1.000e+003 5.826e-001 1.565e-005 
8.915e-004 1.264e+008 5.660e+008 1.000e+003 6.057e-001 1.733e-005 
9.414e-004 1.333e+008 5.660e+008 1.000e+003 6.289e-001 1.911e-005 
9.905e-004 1.402e+008 5.660e+008 1.000e+003 6.500e-001 2.092e-005 
1.040e-003 1.471e+008 5.660e+008 1.000e+003 6.704e-001 2.281e-005 
1.089e-003 1.539e+008 5.660e+008 1.000e+003 6.903e-001 2.475e-005 
1.139e-003 1.608e+008 5.659e+008 1.000e+003 7.094e-001 2.675e-005 
1.188e-003 1.677e+008 5.660e+008 1.000e+003 7.275e-001 2.880e-005 
1.238e-003 1.746e+008 5.660e+008 1.000e+003 7.454e-001 3.093e-005 
1.288e-003 1.815e+008 5.659e+008 1.000e+003 7.621e-001 3.310e-005 
1.338e-003 1.883e+008 5.659e+008 1.000e+003 7.784e-001 3.531e-005 
1.387e-003 1.951e+008 5.660e+008 1.000e+003 7.933e-001 3.753e-005 
1.437e-003 2.019e+008 5.659e+008 1.000e+003 8.082e-001 3.983e-005 
1.486e-003 2.087e+008 5.659e+008 1.000e+003 8.227e-001 4.214e-005 
1.536e-003 2.156e+008 5.659e+008 1.000e+003 8.363e-001 4.452e-005 
1.585e-003 2.224e+008 5.659e+008 1.000e+003 8.492e-001 4.694e-005 
1.635e-003 2.292e+008 5.659e+008 1.000e+003 8.619e-001 4.938e-005 
1.684e-003 2.359e+008 5.659e+008 1.000e+003 8.738e-001 5.185e-005 
1.734e-003 2.428e+008 5.659e+008 1.000e+003 8.857e-001 5.437e-005 
1.783e-003 2.495e+008 5.659e+008 1.000e+003 8.966e-001 5.691e-005 
1.832e-003 2.563e+008 5.659e+008 1.000e+003 9.075e-001 5.947e-005 
1.882e-003 2.631e+008 5.659e+008 1.000e+003 9.173e-001 6.208e-005 
1.931e-003 2.699e+008 5.659e+008 1.000e+003 9.272e-001 6.473e-005 
1.981e-003 2.767e+008 5.659e+008 1.000e+003 9.367e-001 6.741e-005 
2.031e-003 2.835e+008 5.659e+008 1.000e+003 9.458e-001 7.011e-005 
2.080e-003 2.902e+008 5.659e+008 1.000e+003 9.545e-001 7.281e-005 
2.129e-003 2.969e+008 5.659e+008 1.000e+003 9.627e-001 7.554e-005 
2.179e-003 3.037e+008 5.659e+008 1.000e+003 9.709e-001 7.831e-005 
2.229e-003 3.105e+008 5.659e+008 1.000e+003 9.785e-001 8.111e-005 
2.278e-003 3.173e+008 5.659e+008 1.000e+003 9.859e-001 8.392e-005 
2.328e-003 3.240e+008 5.659e+008 1.000e+003 9.928e-001 8.676e-005 
2.378e-003 3.308e+008 5.659e+008 1.000e+003 1.000e+000 8.962e-005 
2.427e-003 3.376e+008 5.659e+008 1.000e+003 1.006e+000 9.250e-005 
2.476e-003 3.443e+008 5.658e+008 1.000e+003 1.013e+000 9.535e-005 
2.526e-003 3.511e+008 5.659e+008 1.000e+003 1.019e+000 9.829e-005 
2.576e-003 3.578e+008 5.659e+008 1.000e+003 1.024e+000 1.012e-004 
2.625e-003 3.645e+008 5.659e+008 1.000e+003 1.030e+000 1.041e-004 
2.675e-003 3.712e+008 5.658e+008 1.000e+003 1.035e+000 1.071e-004 
2.724e-003 3.780e+008 5.659e+008 1.000e+003 1.040e+000 1.101e-004 
2.774e-003 3.847e+008 5.658e+008 1.000e+003 1.046e+000 1.130e-004 
2.824e-003 3.915e+008 5.658e+008 1.000e+003 1.051e+000 1.161e-004 
2.873e-003 3.982e+008 5.659e+008 1.000e+003 1.055e+000 1.191e-004 
2.923e-003 4.049e+008 5.658e+008 1.000e+003 1.059e+000 1.221e-004 
2.972e-003 4.117e+008 5.658e+008 1.000e+003 1.063e+000 1.251e-004 
3.022e-003 4.184e+008 5.658e+008 1.000e+003 1.067e+000 1.282e-004 
3.071e-003 4.251e+008 5.658e+008 1.000e+003 1.072e+000 1.312e-004 
3.121e-003 4.318e+008 5.658e+008 1.000e+003 1.075e+000 1.343e-004 
3.171e-003 4.386e+008 5.659e+008 1.000e+003 1.079e+000 1.374e-004 
3.221e-003 4.453e+008 5.658e+008 1.000e+003 1.082e+000 1.405e-004 
3.270e-003 4.521e+008 5.658e+008 1.000e+003 1.086e+000 1.436e-004 
3.320e-003 4.589e+008 5.658e+008 1.000e+003 1.089e+000 1.468e-004 
3.370e-003 4.656e+008 5.658e+008 1.000e+003 1.092e+000 1.499e-004 
3.420e-003 4.724e+008 5.658e+008 1.000e+003 1.095e+000 1.530e-004 
3.470e-003 4.791e+008 5.658e+008 1.000e+003 1.097e+000 1.562e-004 
3.519e-003 4.858e+008 5.658e+008 1.000e+003 1.100e+000 1.593e-004 
3.569e-003 4.926e+008 5.658e+008 1.000e+003 1.103e+000 1.625e-004 
3.619e-003 4.993e+008 5.658e+008 1.000e+003 1.106e+000 1.657e-004 
3.669e-003 5.060e+008 5.658e+008 1.000e+003 1.108e+000 1.689e-004 
3.719e-003 5.128e+008 5.658e+008 1.000e+003 1.110e+000 1.721e-004 
3.769e-003 5.196e+008 5.658e+008 1.000e+003 1.113e+000 1.753e-004 
3.819e-003 5.263e+008 5.658e+008 1.000e+003 1.115e+000 1.785e-004 
3.869e-003 5.331e+008 5.658e+008 1.000e+003 1.117e+000 1.817e-004 
3.919e-003 5.398e+008 5.658e+008 1.000e+003 1.119e+000 1.849e-004 
3.969e-003 5.466e+008 5.658e+008 1.000e+003 1.121e+000 1.881e-004 
4.019e-003 5.533e+008 5.658e+008 1.000e+003 1.122e+000 1.914e-004 
4.069e-003 5.601e+008 5.658e+008 1.000e+003 1.124e+000 1.946e-004 
4.119e-003 5.668e+008 5.658e+008 1.000e+003 1.126e+000 1.979e-004 
4.169e-003 5.736e+008 5.658e+008 1.000e+003 1.128e+000 2.011e-004 
4.218e-003 5.803e+008 5.658e+008 1.000e+003 1.129e+000 2.044e-004 
4.268e-003 5.871e+008 5.658e+008 1.000e+003 1.131e+000 2.076e-004 
4.318e-003 5.938e+008 5.658e+008 1.000e+003 1.132e+000 2.109e-004 
4.368e-003 6.006e+008 5.658e+008 1.000e+003 1.134e+000 2.141e-004 
4.418e-003 6.073e+008 5.658e+008 1.000e+003 1.135e+000 2.174e-004 
4.468e-003 6.141e+008 5.658e+008 1.000e+003 1.136e+000 2.207e-004 
4.518e-003 6.208e+008 5.658e+008 1.000e+003 1.137e+000 2.240e-004 
4.568e-003 6.276e+008 5.658e+008 1.000e+003 1.139e+000 2.273e-004 
4.618e-003 6.343e+008 5.658e+008 1.000e+003 1.140e+000 2.305e-004 
4.668e-003 6.411e+008 5.658e+008 1.000e+003 1.141e+000 2.338e-004 
4.718e-003 6.478e+008 5.658e+008 1.000e+003 1.142e+000 2.371e-004 
4.768e-003 6.546e+008 5.658e+008 1.000e+003 1.143e+000 2.404e-004 
4.818e-003 6.613e+008 5.658e+008 1.000e+003 1.144e+000 2.437e-004 
4.868e-003 6.681e+008 5.658e+008 1.000e+003 1.145e+000 2.470e-004 
4.918e-003 6.748e+008 5.658e+008 1.000e+003 1.146e+000 2.503e-004 
4.968e-003 6.816e+008 5.658e+008 1.000e+003 1.146e+000 2.536e-004 
5.018e-003 6.883e+008 5.658e+008 1.000e+003 1.147e+000 2.569e-004 
5.068e-003 6.951e+008 5.658e+008 1.000e+003 1.148e+000 2.602e-004 
5.118e-003 7.018e+008 5.658e+008 1.000e+003 1.149e+000 2.636e-004 
5.168e-003 7.086e+008 5.658e+008 1.000e+003 1.150e+000 2.669e-004 
5.218e-003 7.153e+008 5.658e+008 1.000e+003 1.150e+000 2.702e-004 
5.268e-003 7.220e+008 5.658e+008 1.000e+003 1.151e+000 2.735e-004 
5.318e-003 7.288e+008 5.658e+008 1.000e+003 1.151e+000 2.768e-004 
5.367e-003 7.355e+008 5.658e+008 1.000e+003 1.152e+000 2.801e-004 
5.417e-003 7.423e+008 5.658e+008 1.000e+003 1.153e+000 2.835e-004 
5.467e-003 7.490e+008 5.657e+008 1.000e+003 1.153e+000 2.868e-004 
5.517e-003 7.557e+008 5.657e+008 1.000e+003 1.154e+000 2.901e-004 
5.567e-003 7.624e+008 5.658e+008 1.000e+003 1.154e+000 2.934e-004 
5.617e-003 7.691e+008 5.657e+008 1.000e+003 1.155e+000 2.967e-004 
5.667e-003 7.759e+008 5.657e+008 1.000e+003 1.156e+000 3.001e-004 
5.717e-003 7.826e+008 5.658e+008 1.000e+003 1.156e+000 3.034e-004 
5.767e-003 7.894e+008 5.657e+008 1.000e+003 1.156e+000 3.067e-004 
5.817e-003 7.961e+008 5.657e+008 1.000e+003 1.157e+000 3.101e-004 
5.866e-003 8.029e+008 5.657e+008 1.000e+003 1.158e+000 3.134e-004 
5.916e-003 8.096e+008 5.657e+008 1.000e+003 1.158e+000 3.167e-004 
5.966e-003 8.164e+008 5.657e+008 1.000e+003 1.158e+000 3.201e-004 
6.016e-003 8.231e+008 5.657e+008 1.000e+003 1.158e+000 3.234e-004 
6.066e-003 8.298e+008 5.657e+008 1.000e+003 1.159e+000 3.268e-004 
6.116e-003 8.366e+008 5.657e+008 1.000e+003 1.159e+000 3.301e-004 
6.166e-003 8.433e+008 5.657e+008 1.000e+003 1.160e+000 3.335e-004 
6.216e-003 8.501e+008 5.657e+008 1.000e+003 1.160e+000 3.368e-004 
6.266e-003 8.568e+008 5.657e+008 1.000e+003 1.160e+000 3.402e-004 
6.316e-003 8.636e+008 5.657e+008 1.000e+003 1.161e+000 3.435e-004 
6.366e-003 8.703e+008 5.657e+008 1.000e+003 1.161e+000 3.469e-004 
6.416e-003 8.770e+008 5.657e+008 1.000e+003 1.161e+000 3.502e-004 
6.466e-003 8.838e+008 5.657e+008 1.000e+003 1.161e+000 3.536e-004 
6.516e-003 8.905e+008 5.657e+008 1.000e+003 1.162e+000 3.569e-004 
6.566e-003 8.973e+008 5.657e+008 1.000e+003 1.162e+000 3.603e-004 
6.616e-003 9.040e+008 5.657e+008 1.000e+003 1.163e+000 3.636e-004 
6.666e-003 9.108e+008 5.657e+008 1.000e+003 1.163e+000 3.670e-004 
6.716e-003 9.175e+008 5.657e+008 1.000e+003 1.163e+000 3.703e-004 
6.766e-003 9.243e+008 5.657e+008 1.000e+003 1.163e+000 3.737e-004 
6.816e-003 9.310e+008 5.658e+008 1.000e+003 1.163e+000 3.770e-004 
6.866e-003 9.377e+008 5.657e+008 1.000e+003 1.163e+000 3.804e-004 
6.916e-003 9.445e+008 5.657e+008 1.000e+003 1.163e+000 3.837e-004 
6.966e-003 9.512e+008 5.657e+008 1.000e+003 1.163e+000 3.871e-004 
7.016e-003 9.579e+008 5.657e+008 1.000e+003 1.163e+000 3.904e-004 
7.066e-003 9.647e+008 5.657e+008 1.000e+003 1.164e+000 3.938e-004 
7.116e-003 9.714e+008 5.657e+008 1.000e+003 1.164e+000 3.972e-004 
7.166e-003 9.782e+008 5.657e+008 1.000e+003 1.164e+000 4.005e-004 
7.216e-003 9.849e+008 5.657e+008 1.000e+003 1.165e+000 4.039e-004 
7.266e-003 9.917e+008 5.657e+008 1.000e+003 1.165e+000 4.072e-004 
7.316e-003 9.984e+008 5.657e+008 1.000e+003 1.165e+000 4.106e-004 
7.366e-003 1.005e+009 5.657e+008 1.000e+003 1.165e+000 4.140e-004 
7.416e-003 1.012e+009 5.657e+008 1.000e+003 1.165e+000 4.173e-004 
7.466e-003 1.019e+009 5.657e+008 1.000e+003 1.165e+000 4.207e-004 
7.516e-003 1.025e+009 5.657e+008 1.000e+003 1.165e+000 4.240e-004 
7.566e-003 1.032e+009 5.657e+008 1.000e+003 1.165e+000 4.274e-004 
7.616e-003 1.039e+009 5.657e+008 1.000e+003 1.165e+000 4.308e-004 
7.666e-003 1.046e+009 5.657e+008 1.000e+003 1.165e+000 4.341e-004 
7.716e-003 1.052e+009 5.657e+008 1.000e+003 1.165e+000 4.375e-004 
7.766e-003 1.059e+009 5.657e+008 1.000e+003 1.165e+000 4.409e-004 
7.816e-003 1.066e+009 5.657e+008 1.000e+003 1.165e+000 4.442e-004 
7.866e-003 1.073e+009 5.657e+008 1.000e+003 1.165e+000 4.476e-004 
7.916e-003 1.079e+009 5.657e+008 1.000e+003 1.165e+000 4.510e-004 
7.966e-003 1.086e+009 5.657e+008 1.000e+003 1.165e+000 4.543e-004 
8.016e-003 1.093e+009 5.657e+008 1.000e+003 1.166e+000 4.577e-004 
8.066e-003 1.100e+009 5.657e+008 1.000e+003 1.166e+000 4.610e-004 
8.116e-003 1.106e+009 5.657e+008 1.000e+003 1.166e+000 4.644e-004 
8.166e-003 1.113e+009 5.657e+008 1.000e+003 1.166e+000 4.678e-004 
8.216e-003 1.120e+009 5.657e+008 1.000e+003 1.166e+000 4.711e-004 
8.266e-003 1.126e+009 5.657e+008 1.000e+003 1.167e+000 4.745e-004 
8.316e-003 1.133e+009 5.657e+008 1.000e+003 1.167e+000 4.779e-004 
8.366e-003 1.140e+009 5.657e+008 1.000e+003 1.167e+000 4.812e-004 
8.416e-003 1.147e+009 5.657e+008 1.000e+003 1.167e+000 4.846e-004 
8.466e-003 1.153e+009 5.657e+008 1.000e+003 1.167e+000 4.880e-004 
8.516e-003 1.160e+009 5.657e+008 1.000e+003 1.167e+000 4.913e-004 
8.566e-003 1.167e+009 5.657e+008 1.000e+003 1.168e+000 4.947e-004 
8.616e-003 1.174e+009 5.657e+008 1.000e+003 1.168e+000 4.981e-004 
8.666e-003 1.180e+009 5.657e+008 1.000e+003 1.168e+000 5.014e-004 
8.716e-003 1.187e+009 5.657e+008 1.000e+003 1.168e+000 5.048e-004 
8.766e-003 1.194e+009 5.657e+008 1.000e+003 1.168e+000 5.082e-004 
8.816e-003 1.201e+009 5.657e+008 1.000e+003 1.168e+000 5.115e-004 
8.866e-003 1.207e+009 5.657e+008 1.000e+003 1.168e+000 5.149e-004 
8.916e-003 1.214e+009 5.657e+008 1.000e+003 1.168e+000 5.183e-004 
8.966e-003 1.221e+009 5.657e+008 1.000e+003 1.168e+000 5.216e-004 
9.015e-003 1.228e+009 5.657e+008 1.000e+003 1.168e+000 5.250e-004 
9.065e-003 1.234e+009 5.657e+008 1.000e+003 1.168e+000 5.284e-004 
9.115e-003 1.241e+009 5.657e+008 1.000e+003 1.168e+000 5.317e-004 
9.165e-003 1.248e+009 5.657e+008 1.000e+003 1.168e+000 5.351e-004 
9.215e-003 1.255e+009 5.657e+008 1.000e+003 1.168e+000 5.385e-004 
9.265e-003 1.261e+009 5.657e+008 1.000e+003 1.168e+000 5.418e-004 
9.315e-003 1.268e+009 5.657e+008 1.000e+003 1.168e+000 5.452e-004 
9.365e-003 1.275e+009 5.657e+008 1.000e+003 1.168e+000 5.486e-004 
9.415e-003 1.281e+009 5.657e+008 1.000e+003 1.168e+000 5.519e-004 
9.465e-003 1.288e+009 5.657e+008 1.000e+003 1.168e+000 5.553e-004 
9.515e-003 1.295e+009 5.657e+008 1.000e+003 1.168e+000 5.587e-004 
9.565e-003 1.302e+009 5.657e+008 1.000e+003 1.168e+000 5.620e-004 
9.615e-003 1.308e+009 5.657e+008 1.000e+003 1.168e+000 5.654e-004 
9.665e-003 1.315e+009 5.657e+008 1.000e+003 1.168e+000 5.688e-004 
9.715e-003 1.322e+009 5.657e+008 1.000e+003 1.168e+000 5.722e-004 
9.765e-003 1.329e+009 5.657e+008 1.000e+003 1.168e+000 5.755e-004 
9.815e-003 1.335e+009 5.657e+008 1.000e+003 1.168e+000 5.789e-004 
9.865e-003 1.342e+009 5.657e+008 1.000e+003 1.168e+000 5.823e-004 
9.915e-003 1.349e+009 5.657e+008 1.000e+003 1.168e+000 5.856e-004 
9.965e-003 1.356e+009 5.657e+008 1.000e+003 1.168e+000 5.890e-004 
1.002e-002 1.362e+009 5.657e+008 1.000e+003 1.168e+000 5.924e-004 
1.007e-002 1.369e+009 5.657e+008 1.000e+003 1.168e+000 5.957e-004 
1.012e-002 1.376e+009 5.657e+008 1.000e+003 1.168e+000 5.991e-004 
1.017e-002 1.383e+009 5.657e+008 1.000e+003 1.168e+000 6.025e-004 
1.022e-002 1.389e+009 5.657e+008 1.000e+003 1.168e+000 6.058e-004 
1.027e-002 1.396e+009 5.657e+008 1.000e+003 1.168e+000 6.092e-004 
1.032e-002 1.403e+009 5.657e+008 1.000e+003 1.168e+000 6.126e-004 
1.037e-002 1.410e+009 5.657e+008 1.000e+003 1.168e+000 6.159e-004 
1.042e-002 1.416e+009 5.657e+008 1.000e+003 1.168e+000 6.193e-004 
1.047e-002 1.423e+009 5.657e+008 1.000e+003 1.168e+000 6.227e-004 
1.052e-002 1.430e+009 5.657e+008 1.000e+003 1.168e+000 6.261e-004 
1.057e-002 1.437e+009 5.657e+008 1.000e+003 1.168e+000 6.294e-004 
1.062e-002 1.443e+009 5.657e+008 1.000e+003 1.168e+000 6.328e-004 
1.066e-002 1.450e+009 5.657e+008 1.000e+003 1.168e+000 6.361e-004 
1.071e-002 1.457e+009 5.657e+008 1.000e+003 1.168e+000 6.395e-004 
1.076e-002 1.463e+009 5.657e+008 1.000e+003 1.168e+000 6.429e-004 
1.081e-002 1.470e+009 5.657e+008 1.000e+003 1.168e+000 6.462e-004 
1.086e-002 1.477e+009 5.657e+008 1.000e+003 1.168e+000 6.496e-004 
1.091e-002 1.484e+009 5.657e+008 1.000e+003 1.168e+000 6.530e-004 
1.096e-002 1.490e+009 5.657e+008 1.000e+003 1.168e+000 6.564e-004 
1.101e-002 1.497e+009 5.657e+008 1.000e+003 1.168e+000 6.597e-004 
1.106e-002 1.504e+009 5.657e+008 1.000e+003 1.168e+000 6.631e-004 
1.111e-002 1.511e+009 5.657e+008 1.000e+003 1.168e+000 6.665e-004 
1.116e-002 1.517e+009 5.657e+008 1.000e+003 1.168e+000 6.698e-004 
1.121e-002 1.524e+009 5.657e+008 1.000e+003 1.168e+000 6.732e-004 
1.126e-002 1.531e+009 5.657e+008 1.000e+003 1.168e+000 6.766e-004 
1.131e-002 1.538e+009 5.657e+008 1.000e+003 1.168e+000 6.799e-004 
1.136e-002 1.544e+009 5.657e+008 1.000e+003 1.168e+000 6.833e-004 
1.141e-002 1.551e+009 5.657e+008 1.000e+003 1.168e+000 6.866e-004 
1.146e-002 1.558e+009 5.657e+008 1.000e+003 1.168e+000 6.900e-004 
1.151e-002 1.564e+009 5.657e+008 1.000e+003 1.168e+000 6.934e-004 
1.156e-002 1.571e+009 5.657e+008 1.000e+003 1.168e+000 6.967e-004 
1.161e-002 1.578e+009 5.657e+008 1.000e+003 1.168e+000 7.001e-004 
1.166e-002 1.585e+009 5.657e+008 1.000e+003 1.168e+000 7.035e-004 
1.171e-002 1.591e+009 5.657e+008 1.000e+003 1.168e+000 7.069e-004 
1.176e-002 1.598e+009 5.657e+008 1.000e+003 1.168e+000 7.102e-004 
1.181e-002 1.605e+009 5.657e+008 1.000e+003 1.168e+000 7.136e-004 
1.186e-002 1.612e+009 5.657e+008 1.000e+003 1.168e+000 7.170e-004 
1.191e-002 1.618e+009 5.657e+008 1.000e+003 1.168e+000 7.203e-004 
1.196e-002 1.625e+009 5.657e+008 1.000e+003 1.168e+000 7.237e-004 
1.201e-002 1.632e+009 5.657e+008 1.000e+003 1.168e+000 7.271e-004 
1.206e-002 1.639e+009 5.657e+008 1.000e+003 1.168e+000 7.304e-004 
1.211e-002 1.645e+009 5.657e+008 1.000e+003 1.168e+000 7.338e-004 
1.216e-002 1.652e+009 5.657e+008 1.000e+003 1.168e+000 7.372e-004 
1.221e-002 1.659e+009 5.657e+008 1.000e+003 1.168e+000 7.406e-004 
1.226e-002 1.665e+009 5.657e+008 1.000e+003 1.168e+000 7.439e-004 
1.231e-002 1.672e+009 5.657e+008 1.000e+003 1.168e+000 7.473e-004 
1.236e-002 1.679e+009 5.657e+008 1.000e+003 1.168e+000 7.507e-004 
1.241e-002 1.686e+009 5.657e+008 1.000e+003 1.168e+000 7.540e-004 
1.246e-002 1.692e+009 5.657e+008 1.000e+003 1.168e+000 7.574e-004 
1.251e-002 1.699e+009 5.657e+008 1.000e+003 1.168e+000 7.608e-004 
1.256e-002 1.706e+009 5.657e+008 1.000e+003 1.168e+000 7.642e-004 
1.261e-002 1.713e+009 5.657e+008 1.000e+003 1.168e+000 7.675e-004 
1.266e-002 1.719e+009 5.657e+008 1.000e+003 1.168e+000 7.709e-004 
1.271e-002 1.726e+009 5.657e+008 1.000e+003 1.168e+000 7.743e-004 
1.276e-002 1.733e+009 5.657e+008 1.000e+003 1.168e+000 7.776e-004 
1.281e-002 1.740e+009 5.657e+008 1.000e+003 1.168e+000 7.810e-004 
1.286e-002 1.746e+009 5.657e+008 1.000e+003 1.168e+000 7.844e-004 
1.291e-002 1.753e+009 5.657e+008 1.000e+003 1.168e+000 7.878e-004 
1.296e-002 1.760e+009 5.657e+008 1.000e+003 1.168e+000 7.911e-004 
1.301e-002 1.767e+009 5.657e+008 1.000e+003 1.168e+000 7.945e-004 
1.306e-002 1.773e+009 5.657e+008 1.000e+003 1.168e+000 7.978e-004 
1.311e-002 1.780e+009 5.657e+008 1.000e+003 1.168e+000 8.012e-004 
1.316e-002 1.787e+009 5.657e+008 1.000e+003 1.168e+000 8.046e-004 
1.321e-002 1.794e+009 5.657e+008 1.000e+003 1.168e+000 8.080e-004 
1.326e-002 1.800e+009 5.657e+008 1.000e+003 1.168e+000 8.113e-004 
1.331e-002 1.807e+009 5.657e+008 1.000e+003 1.168e+000 8.147e-004 
1.336e-002 1.814e+009 5.657e+008 1.000e+003 1.168e+000 8.181e-004 
1.341e-002 1.820e+009 5.657e+008 1.000e+003 1.168e+000 8.215e-004 
1.346e-002 1.827e+009 5.657e+008 1.000e+003 1.168e+000 8.248e-004 
1.351e-002 1.834e+009 5.657e+008 1.000e+003 1.168e+000 8.282e-004 
1.356e-002 1.841e+009 5.657e+008 1.000e+003 1.168e+000 8.316e-004 
1.361e-002 1.847e+009 5.657e+008 1.000e+003 1.168e+000 8.349e-004 
1.366e-002 1.854e+009 5.657e+008 1.000e+003 1.168e+000 8.383e-004 
1.371e-002 1.861e+009 5.657e+008 1.000e+003 1.168e+000 8.417e-004 
1.376e-002 1.868e+009 5.657e+008 1.000e+003 1.168e+000 8.451e-004 
1.381e-002 1.874e+009 5.657e+008 1.000e+003 1.168e+000 8.484e-004 
1.386e-002 1.881e+009 5.657e+008 1.000e+003 1.168e+000 8.518e-004 
1.391e-002 1.888e+009 5.657e+008 1.000e+003 1.168e+000 8.552e-004 
1.396e-002 1.895e+009 5.657e+008 1.000e+003 1.168e+000 8.585e-004 
1.401e-002 1.901e+009 5.657e+008 1.000e+003 1.168e+000 8.619e-004 
1.406e-002 1.908e+009 5.657e+008 1.000e+003 1.168e+000 8.653e-004 
1.411e-002 1.915e+009 5.657e+008 1.000e+003 1.168e+000 8.687e-004 
1.416e-002 1.922e+009 5.657e+008 1.000e+003 1.168e+000 8.720e-004 
1.421e-002 1.928e+009 5.657e+008 1.000e+003 1.168e+000 8.754e-004 
1.426e-002 1.935e+009 5.657e+008 1.000e+003 1.168e+000 8.788e-004 
1.431e-002 1.942e+009 5.657e+008 1.000e+003 1.168e+000 8.821e-004 
1.436e-002 1.949e+009 5.657e+008 1.000e+003 1.168e+000 8.855e-004 
1.441e-002 1.955e+009 5.657e+008 1.000e+003 1.168e+000 8.889e-004 
1.446e-002 1.962e+009 5.657e+008 1.000e+003 1.168e+000 8.923e-004 
1.451e-002 1.969e+009 5.657e+008 1.000e+003 1.168e+000 8.956e-004 
1.456e-002 1.976e+009 5.657e+008 1.000e+003 1.168e+000 8.990e-004 
1.461e-002 1.982e+009 5.657e+008 1.000e+003 1.168e+000 9.024e-004 
1.466e-002 1.989e+009 5.657e+008 1.000e+003 1.168e+000 9.057e-004 
1.471e-002 1.996e+009 5.657e+008 1.000e+003 1.168e+000 9.091e-004 
1.476e-002 2.003e+009 5.657e+008 1.000e+003 1.168e+000 9.125e-004 
1.481e-002 2.009e+009 5.657e+008 1.000e+003 1.168e+000 9.159e-004 
1.486e-002 2.016e+009 5.657e+008 1.000e+003 1.168e+000 9.192e-004 
1.491e-002 2.023e+009 5.657e+008 1.000e+003 1.168e+000 9.226e-004 
1.496e-002 2.029e+009 5.657e+008 1.000e+003 1.168e+000 9.260e-004 
1.501e-002 2.036e+009 5.657e+008 1.000e+003 1.168e+000 9.293e-004 
1.506e-002 2.043e+009 5.657e+008 1.000e+003 1.168e+000 9.327e-004 
1.511e-002 2.050e+009 5.657e+008 1.000e+003 1.168e+000 9.361e-004 
1.516e-002 2.056e+009 5.657e+008 1.000e+003 1.168e+000 9.395e-004 
1.521e-002 2.063e+009 5.657e+008 1.000e+003 1.168e+000 9.428e-004 
1.526e-002 2.070e+009 5.657e+008 1.000e+003 1.168e+000 9.462e-004 
1.531e-002 2.077e+009 5.657e+008 1.000e+003 1.168e+000 9.496e-004 
1.536e-002 2.083e+009 5.657e+008 1.000e+003 1.168e+000 9.530e-004 
1.541e-002 2.090e+009 5.657e+008 1.000e+003 1.168e+000 9.563e-004 
1.546e-002 2.097e+009 5.657e+008 1.000e+003 1.168e+000 9.597e-004 
1.551e-002 2.104e+009 5.657e+008 1.000e+003 1.168e+000 9.631e-004 
1.556e-002 2.110e+009 5.657e+008 1.000e+003 1.168e+000 9.664e-004 
1.561e-002 2.117e+009 5.657e+008 1.000e+003 1.168e+000 9.698e-004 
1.566e-002 2.124e+009 5.657e+008 1.000e+003 1.168e+000 9.732e-004 
1.571e-002 2.131e+009 5.657e+008 1.000e+003 1.168e+000 9.766e-004 
1.576e-002 2.137e+009 5.657e+008 1.000e+003 1.168e+000 9.799e-004 
1.581e-002 2.144e+009 5.657e+008 1.000e+003 1.168e+000 9.833e-004 
1.586e-002 2.151e+009 5.657e+008 1.000e+003 1.168e+000 9.867e-004 
1.591e-002 2.158e+009 5.657e+008 1.000e+003 1.168e+000 9.900e-004 
1.596e-002 2.164e+009 5.657e+008 1.000e+003 1.168e+000 9.934e-004 
1.601e-002 2.171e+009 5.657e+008 1.000e+003 1.168e+000 9.968e-004 
1.606e-002 2.178e+009 5.657e+008 1.000e+003 1.168e+000 1.000e-003 
1.611e-002 2.185e+009 5.657e+008 1.000e+003 1.168e+000 1.004e-003 
1.616e-002 2.191e+009 5.657e+008 1.000e+003 1.168e+000 1.007e-003 
1.621e-002 2.198e+009 5.657e+008 1.000e+003 1.168e+000 1.010e-003 
1.626e-002 2.205e+009 5.657e+008 1.000e+003 1.168e+000 1.014e-003 
1.631e-002 2.212e+009 5.657e+008 1.000e+003 1.168e+000 1.017e-003 
1.636e-002 2.218e+009 5.657e+008 1.000e+003 1.168e+000 1.020e-003 
1.641e-002 2.225e+009 5.657e+008 1.000e+003 1.168e+000 1.024e-003 
1.646e-002 2.232e+009 5.657e+008 1.000e+003 1.168e+000 1.027e-003 
1.651e-002 2.238e+009 5.657e+008 1.000e+003 1.168e+000 1.031e-003 
1.656e-002 2.245e+009 5.657e+008 1.000e+003 1.168e+000 1.034e-003 
1.661e-002 2.252e+009 5.657e+008 1.000e+003 1.168e+000 1.037e-003 
1.666e-002 2.259e+009 5.657e+008 1.000e+003 1.168e+000 1.041e-003 
1.671e-002 2.265e+009 5.657e+008 1.000e+003 1.168e+000 1.044e-003 
1.676e-002 2.272e+009 5.657e+008 1.000e+003 1.168e+000 1.047e-003 
1.681e-002 2.279e+009 5.657e+008 1.000e+003 1.168e+000 1.051e-003 
1.686e-002 2.286e+009 5.657e+008 1.000e+003 1.168e+000 1.054e-003 
1.691e-002 2.292e+009 5.657e+008 1.000e+003 1.168e+000 1.057e-003 
1.696e-002 2.299e+009 5.657e+008 1.000e+003 1.168e+000 1.061e-003 
1.701e-002 2.306e+009 5.657e+008 1.000e+003 1.168e+000 1.064e-003 
1.706e-002 2.313e+009 5.657e+008 1.000e+003 1.168e+000 1.068e-003 
1.711e-002 2.319e+009 5.657e+008 1.000e+003 1.168e+000 1.071e-003 
1.716e-002 2.326e+009 5.657e+008 1.000e+003 1.168e+000 1.074e-003 
1.721e-002 2.333e+009 5.657e+008 1.000e+003 1.168e+000 1.078e-003 
1.726e-002 2.340e+009 5.657e+008 1.000e+003 1.168e+000 1.081e-003 
1.731e-002 2.346e+009 5.657e+008 1.000e+003 1.168e+000 1.084e-003 
1.736e-002 2.353e+009 5.657e+008 1.000e+003 1.168e+000 1.088e-003 
1.741e-002 2.360e+009 5.657e+008 1.000e+003 1.168e+000 1.091e-003 
1.746e-002 2.367e+009 5.657e+008 1.000e+003 1.168e+000 1.095e-003 
1.751e-002 2.373e+009 5.657e+008 1.000e+003 1.168e+000 1.098e-003 
1.756e-002 2.380e+009 5.657e+008 1.000e+003 1.168e+000 1.101e-003 
1.761e-002 2.387e+009 5.657e+008 1.000e+003 1.168e+000 1.105e-003 
1.766e-002 2.393e+009 5.657e+008 1.000e+003 1.168e+000 1.108e-003 
1.771e-002 2.400e+009 5.657e+008 1.000e+003 1.168e+000 1.111e-003 
1.776e-002 2.407e+009 5.657e+008 1.000e+003 1.168e+000 1.115e-003 
1.781e-002 2.414e+009 5.657e+008 1.000e+003 1.168e+000 1.118e-003 
1.786e-002 2.420e+009 5.657e+008 1.000e+003 1.168e+000 1.122e-003 
1.791e-002 2.427e+009 5.657e+008 1.000e+003 1.168e+000 1.125e-003 
1.796e-002 2.434e+009 5.657e+008 1.000e+003 1.168e+000 1.128e-003 
1.801e-002 2.441e+009 5.657e+008 1.000e+003 1.168e+000 1.132e-003 
1.806e-002 2.447e+009 5.657e+008 1.000e+003 1.168e+000 1.135e-003 
1.811e-002 2.454e+009 5.657e+008 1.000e+003 1.168e+000 1.138e-003 
1.816e-002 2.461e+009 5.657e+008 1.000e+003 1.168e+000 1.142e-003 
1.821e-002 2.468e+009 5.657e+008 1.000e+003 1.168e+000 1.145e-003 
1.826e-002 2.474e+009 5.657e+008 1.000e+003 1.168e+000 1.149e-003 
1.831e-002 2.481e+009 5.657e+008 1.000e+003 1.168e+000 1.152e-003 
1.836e-002 2.488e+009 5.657e+008 1.000e+003 1.168e+000 1.155e-003 
1.841e-002 2.495e+009 5.657e+008 1.000e+003 1.168e+000 1.159e-003 
1.846e-002 2.501e+009 5.657e+008 1.000e+003 1.168e+000 1.162e-003 
1.851e-002 2.508e+009 5.657e+008 1.000e+003 1.168e+000 1.165e-003 
1.856e-002 2.515e+009 5.657e+008 1.000e+003 1.168e+000 1.169e-003 
1.861e-002 2.522e+009 5.657e+008 1.000e+003 1.168e+000 1.172e-003 
1.866e-002 2.528e+009 5.657e+008 1.000e+003 1.168e+000 1.175e-003 
1.871e-002 2.535e+009 5.657e+008 1.000e+003 1.168e+000 1.179e-003 
1.876e-002 2.542e+009 5.657e+008 1.000e+003 1.168e+000 1.182e-003 
1.881e-002 2.549e+009 5.657e+008 1.000e+003 1.168e+000 1.186e-003 
1.886e-002 2.555e+009 5.657e+008 1.000e+003 1.168e+000 1.189e-003 
1.891e-002 2.562e+009 5.657e+008 1.000e+003 1.168e+000 1.192e-003 
1.896e-002 2.569e+009 5.657e+008 1.000e+003 1.168e+000 1.196e-003 
1.901e-002 2.575e+009 5.657e+008 1.000e+003 1.168e+000 1.199e-003 
1.906e-002 2.582e+009 5.657e+008 1.000e+003 1.168e+000 1.202e-003 
1.911e-002 2.589e+009 5.657e+008 1.000e+003 1.168e+000 1.206e-003 
1.916e-002 2.596e+009 5.657e+008 1.000e+003 1.168e+000 1.209e-003 
1.921e-002 2.602e+009 5.657e+008 1.000e+003 1.168e+000 1.213e-003 
1.926e-002 2.609e+009 5.657e+008 1.000e+003 1.168e+000 1.216e-003 
1.931e-002 2.616e+009 5.657e+008 1.000e+003 1.168e+000 1.219e-003 
1.936e-002 2.623e+009 5.657e+008 1.000e+003 1.168e+000 1.223e-003 
1.941e-002 2.629e+009 5.657e+008 1.000e+003 1.168e+000 1.226e-003 
1.946e-002 2.636e+009 5.657e+008 1.000e+003 1.168e+000 1.229e-003 
1.951e-002 2.643e+009 5.657e+008 1.000e+003 1.168e+000 1.233e-003 
1.956e-002 2.650e+009 5.657e+008 1.000e+003 1.168e+000 1.236e-003 
1.961e-002 2.656e+009 5.657e+008 1.000e+003 1.168e+000 1.240e-003 
1.966e-002 2.663e+009 5.657e+008 1.000e+003 1.168e+000 1.243e-003 
1.971e-002 2.670e+009 5.657e+008 1.000e+003 1.168e+000 1.246e-003 
1.976e-002 2.677e+009 5.657e+008 1.000e+003 1.168e+000 1.250e-003 
1.981e-002 2.683e+009 5.657e+008 1.000e+003 1.168e+000 1.253e-003 
1.986e-002 2.690e+009 5.657e+008 1.000e+003 1.168e+000 1.256e-003 
1.991e-002 2.697e+009 5.657e+008 1.000e+003 1.168e+000 1.260e-003 
1.996e-002 2.703e+009 5.657e+008 1.000e+003 1.168e+000 1.263e-003 
2.001e-002 2.710e+009 5.657e+008 1.000e+003 1.168e+000 1.266e-003 
2.006e-002 2.717e+009 5.657e+008 1.000e+003 1.168e+000 1.270e-003 
2.011e-002 2.724e+009 5.657e+008 1.000e+003 1.168e+000 1.273e-003 
2.016e-002 2.730e+009 5.657e+008 1.000e+003 1.168e+000 1.276e-003 
2.021e-002 2.737e+009 5.657e+008 1.000e+003 1.168e+000 1.280e-003 
2.026e-002 2.744e+009 5.657e+008 1.000e+003 1.168e+000 1.283e-003 
2.031e-002 2.750e+009 5.657e+008 1.000e+003 1.168e+000 1.286e-003 
2.036e-002 2.757e+009 5.657e+008 1.000e+003 1.168e+000 1.290e-003 
2.041e-002 2.764e+009 5.657e+008 1.000e+003 1.168e+000 1.293e-003 
2.046e-002 2.770e+009 5.657e+008 1.000e+003 1.168e+000 1.297e-003 
2.051e-002 2.777e+009 5.657e+008 1.000e+003 1.168e+000 1.300e-003 
2.056e-002 2.784e+009 5.657e+008 1.000e+003 1.168e+000 1.303e-003 
2.061e-002 2.790e+009 5.657e+008 1.000e+003 1.168e+000 1.307e-003 
2.066e-002 2.797e+009 5.657e+008 1.000e+003 1.168e+000 1.310e-003 
2.071e-002 2.804e+009 5.657e+008 1.000e+003 1.168e+000 1.313e-003 
2.076e-002 2.810e+009 5.657e+008 1.000e+003 1.168e+000 1.317e-003 
2.080e-002 2.817e+009 5.657e+008 1.000e+003 1.168e+000 1.320e-003 
2.085e-002 2.824e+009 5.657e+008 1.000e+003 1.168e+000 1.323e-003 
2.090e-002 2.831e+009 5.657e+008 1.000e+003 1.168e+000 1.327e-003 
2.095e-002 2.837e+009 5.657e+008 1.000e+003 1.168e+000 1.330e-003 
2.100e-002 2.844e+009 5.657e+008 1.000e+003 1.168e+000 1.333e-003 
2.105e-002 2.851e+009 5.657e+008 1.000e+003 1.168e+000 1.337e-003 
2.110e-002 2.857e+009 5.657e+008 1.000e+003 1.168e+000 1.340e-003 
2.115e-002 2.864e+009 5.657e+008 1.000e+003 1.168e+000 1.343e-003 
2.120e-002 2.871e+009 5.657e+008 1.000e+003 1.168e+000 1.347e-003 
2.125e-002 2.878e+009 5.657e+008 1.000e+003 1.168e+000 1.350e-003 
2.130e-002 2.884e+009 5.657e+008 1.000e+003 1.168e+000 1.354e-003 
2.135e-002 2.891e+009 5.657e+008 1.000e+003 1.168e+000 1.357e-003 
2.140e-002 2.898e+009 5.657e+008 1.000e+003 1.168e+000 1.360e-003 
2.145e-002 2.904e+009 5.657e+008 1.000e+003 1.168e+000 1.364e-003 
2.150e-002 2.911e+009 5.657e+008 1.000e+003 1.168e+000 1.367e-003 
2.155e-002 2.918e+009 5.657e+008 1.000e+003 1.168e+000 1.370e-003 
2.160e-002 2.924e+009 5.657e+008 1.000e+003 1.168e+000 1.374e-003 
2.165e-002 2.931e+009 5.657e+008 1.000e+003 1.168e+000 1.377e-003 
2.170e-002 2.938e+009 5.657e+008 1.000e+003 1.168e+000 1.380e-003 
2.175e-002 2.945e+009 5.657e+008 1.000e+003 1.168e+000 1.384e-003 
2.180e-002 2.951e+009 5.657e+008 1.000e+003 1.168e+000 1.387e-003 
2.185e-002 2.958e+009 5.657e+008 1.000e+003 1.168e+000 1.390e-003 
2.190e-002 2.965e+009 5.657e+008 1.000e+003 1.168e+000 1.394e-003 
2.195e-002 2.972e+009 5.657e+008 1.000e+003 1.168e+000 1.397e-003 
2.200e-002 2.978e+009 5.657e+008 1.000e+003 1.168e+000 1.401e-003 
2.205e-002 2.985e+009 5.657e+008 1.000e+003 1.168e+000 1.404e-003 
2.210e-002 2.992e+009 5.657e+008 1.000e+003 1.168e+000 1.407e-003 
2.215e-002 2.999e+009 5.657e+008 1.000e+003 1.168e+000 1.411e-003 
2.220e-002 3.005e+009 5.657e+008 1.000e+003 1.168e+000 1.414e-003 
2.225e-002 3.012e+009 5.657e+008 1.000e+003 1.168e+000 1.417e-003 
2.230e-002 3.019e+009 5.657e+008 1.000e+003 1.168e+000 1.421e-003 
2.235e-002 3.026e+009 5.657e+008 1.000e+003 1.168e+000 1.424e-003 
2.240e-002 3.032e+009 5.657e+008 1.000e+003 1.168e+000 1.428e-003 
2.245e-002 3.039e+009 5.657e+008 1.000e+003 1.168e+000 1.431e-003 
2.250e-002 3.046e+009 5.657e+008 1.000e+003 1.168e+000 1.434e-003 
2.255e-002 3.052e+009 5.657e+008 1.000e+003 1.168e+000 1.438e-003 
2.260e-002 3.059e+009 5.657e+008 1.000e+003 1.168e+000 1.441e-003 
2.265e-002 3.066e+009 5.657e+008 1.000e+003 1.168e+000 1.444e-003 
2.270e-002 3.073e+009 5.657e+008 1.000e+003 1.168e+000 1.448e-003 
2.275e-002 3.079e+009 5.657e+008 1.000e+003 1.168e+000 1.451e-003 
2.280e-002 3.086e+009 5.657e+008 1.000e+003 1.168e+000 1.455e-003 
2.285e-002 3.093e+009 5.657e+008 1.000e+003 1.168e+000 1.458e-003 
2.290e-002 3.100e+009 5.657e+008 1.000e+003 1.168e+000 1.461e-003 
2.295e-002 3.106e+009 5.657e+008 1.000e+003 1.168e+000 1.465e-003 
2.300e-002 3.113e+009 5.657e+008 1.000e+003 1.168e+000 1.468e-003 
2.305e-002 3.120e+009 5.657e+008 1.000e+003 1.168e+000 1.471e-003 
2.310e-002 3.127e+009 5.657e+008 1.000e+003 1.168e+000 1.475e-003 
2.315e-002 3.133e+009 5.657e+008 1.000e+003 1.168e+000 1.478e-003 
2.320e-002 3.140e+009 5.657e+008 1.000e+003 1.168e+000 1.481e-003 
2.325e-002 3.147e+009 5.657e+008 1.000e+003 1.168e+000 1.485e-003 
2.330e-002 3.154e+009 5.657e+008 1.000e+003 1.168e+000 1.488e-003 
2.335e-002 3.160e+009 5.657e+008 1.000e+003 1.168e+000 1.492e-003 
2.340e-002 3.167e+009 5.657e+008 1.000e+003 1.168e+000 1.495e-003 
2.345e-002 3.174e+009 5.657e+008 1.000e+003 1.168e+000 1.498e-003 
2.350e-002 3.181e+009 5.657e+008 1.000e+003 1.168e+000 1.502e-003 
2.355e-002 3.187e+009 5.657e+008 1.000e+003 1.168e+000 1.505e-003 
2.360e-002 3.194e+009 5.657e+008 1.000e+003 1.168e+000 1.508e-003 
2.365e-002 3.201e+009 5.657e+008 1.000e+003 1.168e+000 1.512e-003 
2.370e-002 3.208e+009 5.657e+008 1.000e+003 1.168e+000 1.515e-003 
2.375e-002 3.214e+009 5.657e+008 1.000e+003 1.168e+000 1.519e-003 
2.380e-002 3.221e+009 5.657e+008 1.000e+003 1.168e+000 1.522e-003 
2.385e-002 3.228e+009 5.657e+008 1.000e+003 1.168e+000 1.525e-003 
2.390e-002 3.234e+009 5.657e+008 1.000e+003 1.168e+000 1.529e-003 
2.395e-002 3.241e+009 5.657e+008 1.000e+003 1.168e+000 1.532e-003 
2.400e-002 3.248e+009 5.657e+008 1.000e+003 1.168e+000 1.535e-003 
2.405e-002 3.255e+009 5.657e+008 1.000e+003 1.168e+000 1.539e-003 
2.410e-002 3.261e+009 5.657e+008 1.000e+003 1.168e+000 1.542e-003 
2.415e-002 3.268e+009 5.657e+008 1.000e+003 1.168e+000 1.546e-003 
2.420e-002 3.275e+009 5.657e+008 1.000e+003 1.168e+000 1.549e-003 
2.425e-002 3.282e+009 5.657e+008 1.000e+003 1.168e+000 1.552e-003 
2.430e-002 3.288e+009 5.657e+008 1.000e+003 1.168e+000 1.556e-003 
2.435e-002 3.295e+009 5.657e+008 1.000e+003 1.168e+000 1.559e-003 
2.440e-002 3.302e+009 5.657e+008 1.000e+003 1.168e+000 1.562e-003 
2.445e-002 3.309e+009 5.657e+008 1.000e+003 1.168e+000 1.566e-003 
2.450e-002 3.315e+009 5.657e+008 1.000e+003 1.168e+000 1.569e-003 
2.455e-002 3.322e+009 5.657e+008 1.000e+003 1.168e+000 1.573e-003 
2.460e-002 3.329e+009 5.657e+008 1.000e+003 1.168e+000 1.576e-003 
2.465e-002 3.336e+009 5.657e+008 1.000e+003 1.168e+000 1.579e-003 
2.470e-002 3.342e+009 5.657e+008 1.000e+003 1.168e+000 1.583e-003 
2.475e-002 3.349e+009 5.657e+008 1.000e+003 1.168e+000 1.586e-003 
2.480e-002 3.356e+009 5.657e+008 1.000e+003 1.168e+000 1.589e-003 
2.485e-002 3.362e+009 5.657e+008 1.000e+003 1.168e+000 1.593e-003 
2.490e-002 3.369e+009 5.657e+008 1.000e+003 1.168e+000 1.596e-003 
2.495e-002 3.376e+009 5.657e+008 1.000e+003 1.168e+000 1.599e-003 
2.500e-002 3.383e+009 5.657e+008 1.000e+003 1.168e+000 1.603e-003 
2.505e-002 3.389e+009 5.657e+008 1.000e+003 1.168e+000 1.606e-003 
2.510e-002 3.396e+009 5.657e+008 1.000e+003 1.168e+000 1.610e-003 
2.515e-002 3.403e+009 5.657e+008 1.000e+003 1.168e+000 1.613e-003 
2.520e-002 3.410e+009 5.657e+008 1.000e+003 1.168e+000 1.616e-003 
2.525e-002 3.416e+009 5.657e+008 1.000e+003 1.168e+000 1.620e-003 
2.530e-002 3.423e+009 5.657e+008 1.000e+003 1.168e+000 1.623e-003 
2.535e-002 3.430e+009 5.657e+008 1.000e+003 1.168e+000 1.626e-003 
2.540e-002 3.437e+009 5.657e+008 1.000e+003 1.168e+000 1.630e-003 
2.545e-002 3.443e+009 5.657e+008 1.000e+003 1.168e+000 1.633e-003 
2.550e-002 3.450e+009 5.657e+008 1.000e+003 1.168e+000 1.637e-003 
2.555e-002 3.457e+009 5.657e+008 1.000e+003 1.168e+000 1.640e-003 
2.560e-002 3.464e+009 5.657e+008 1.000e+003 1.168e+000 1.643e-003 
2.565e-002 3.470e+009 5.657e+008 1.000e+003 1.168e+000 1.647e-003 
2.570e-002 3.477e+009 5.657e+008 1.000e+003 1.168e+000 1.650e-003 
2.575e-002 3.484e+009 5.657e+008 1.000e+003 1.168e+000 1.653e-003 
2.580e-002 3.491e+009 5.657e+008 1.000e+003 1.168e+000 1.657e-003 
2.585e-002 3.497e+009 5.657e+008 1.000e+003 1.168e+000 1.660e-003 
2.590e-002 3.504e+009 5.657e+008 1.000e+003 1.168e+000 1.664e-003 
2.595e-002 3.511e+009 5.657e+008 1.000e+003 1.168e+000 1.667e-003 
2.600e-002 3.517e+009 5.657e+008 1.000e+003 1.168e+000 1.670e-003 
2.605e-002 3.524e+009 5.657e+008 1.000e+003 1.168e+000 1.673e-003 
2.610e-002 3.531e+009 5.657e+008 1.000e+003 1.168e+000 1.677e-003 
2.615e-002 3.537e+009 5.657e+008 1.000e+003 1.168e+000 1.680e-003 
2.620e-002 3.544e+009 5.657e+008 1.000e+003 1.168e+000 1.684e-003 
2.625e-002 3.551e+009 5.657e+008 1.000e+003 1.168e+000 1.687e-003 
2.630e-002 3.557e+009 5.658e+008 1.000e+003 1.168e+000 1.690e-003 
2.634e-002 3.564e+009 5.657e+008 1.000e+003 1.168e+000 1.694e-003 
2.639e-002 3.571e+009 5.657e+008 1.000e+003 1.168e+000 1.697e-003 
2.644e-002 3.577e+009 5.657e+008 1.000e+003 1.168e+000 1.700e-003 
2.649e-002 3.584e+009 5.657e+008 1.000e+003 1.168e+000 1.704e-003 
2.654e-002 3.591e+009 5.657e+008 1.000e+003 1.168e+000 1.707e-003 
2.659e-002 3.597e+009 5.657e+008 1.000e+003 1.168e+000 1.710e-003 
2.664e-002 3.604e+009 5.657e+008 1.000e+003 1.168e+000 1.714e-003 
2.669e-002 3.611e+009 5.657e+008 1.000e+003 1.168e+000 1.717e-003 
2.674e-002 3.617e+009 5.657e+008 1.000e+003 1.168e+000 1.720e-003 
2.679e-002 3.624e+009 5.657e+008 1.000e+003 1.168e+000 1.724e-003 
2.684e-002 3.631e+009 5.657e+008 1.000e+003 1.168e+000 1.727e-003 
2.689e-002 3.637e+009 5.657e+008 1.000e+003 1.168e+000 1.730e-003 
2.694e-002 3.644e+009 5.657e+008 1.000e+003 1.168e+000 1.734e-003 
2.699e-002 3.651e+009 5.657e+008 1.000e+003 1.168e+000 1.737e-003 
2.704e-002 3.657e+009 5.657e+008 1.000e+003 1.168e+000 1.740e-003 
2.708e-002 3.664e+009 5.657e+008 1.000e+003 1.168e+000 1.743e-003 
2.713e-002 3.670e+009 5.657e+008 1.000e+003 1.168e+000 1.747e-003 
2.718e-002 3.677e+009 5.657e+008 1.000e+003 1.168e+000 1.750e-003 
2.723e-002 3.684e+009 5.657e+008 1.000e+003 1.169e+000 1.753e-003 
2.728e-002 3.691e+009 5.657e+008 1.000e+003 1.168e+000 1.757e-003 
2.733e-002 3.697e+009 5.657e+008 1.000e+003 1.168e+000 1.760e-003 
2.738e-002 3.704e+009 5.657e+008 1.000e+003 1.168e+000 1.764e-003 
2.743e-002 3.711e+009 5.657e+008 1.000e+003 1.168e+000 1.767e-003 
2.748e-002 3.717e+009 5.657e+008 1.000e+003 1.168e+000 1.770e-003 
2.753e-002 3.724e+009 5.657e+008 1.000e+003 1.168e+000 1.774e-003 
2.758e-002 3.731e+009 5.657e+008 1.000e+003 1.168e+000 1.777e-003 
2.763e-002 3.737e+009 5.657e+008 1.000e+003 1.168e+000 1.780e-003 
2.768e-002 3.744e+009 5.657e+008 1.000e+003 1.168e+000 1.784e-003 
2.773e-002 3.751e+009 5.657e+008 1.000e+003 1.168e+000 1.787e-003 
2.778e-002 3.757e+009 5.657e+008 1.000e+003 1.168e+000 1.790e-003 
2.783e-002 3.764e+009 5.657e+008 1.000e+003 1.168e+000 1.794e-003 
2.788e-002 3.771e+009 5.657e+008 1.000e+003 1.168e+000 1.797e-003 
2.793e-002 3.778e+009 5.657e+008 1.000e+003 1.168e+000 1.800e-003 
2.798e-002 3.784e+009 5.657e+008 1.000e+003 1.168e+000 1.804e-003 
2.803e-002 3.791e+009 5.657e+008 1.000e+003 1.168e+000 1.807e-003 
2.808e-002 3.798e+009 5.657e+008 1.000e+003 1.168e+000 1.810e-003 
2.813e-002 3.804e+009 5.657e+008 1.000e+003 1.168e+000 1.814e-003 
2.818e-002 3.811e+009 5.657e+008 1.000e+003 1.168e+000 1.817e-003 
2.822e-002 3.818e+009 5.657e+008 1.000e+003 1.168e+000 1.820e-003 
2.827e-002 3.824e+009 5.657e+008 1.000e+003 1.168e+000 1.824e-003 
2.832e-002 3.831e+009 5.657e+008 1.000e+003 1.168e+000 1.827e-003 
2.837e-002 3.838e+009 5.657e+008 1.000e+003 1.168e+000 1.830e-003 
2.842e-002 3.844e+009 5.657e+008 1.000e+003 1.168e+000 1.834e-003 
2.847e-002 3.851e+009 5.657e+008 1.000e+003 1.168e+000 1.837e-003 
2.852e-002 3.858e+009 5.657e+008 1.000e+003 1.168e+000 1.840e-003 
2.857e-002 3.864e+009 5.657e+008 1.000e+003 1.168e+000 1.844e-003 
2.862e-002 3.871e+009 5.658e+008 1.000e+003 1.168e+000 1.847e-003 
2.867e-002 3.877e+009 5.658e+008 1.000e+003 1.168e+000 1.850e-003 
2.872e-002 3.884e+009 5.657e+008 1.000e+003 1.168e+000 1.854e-003 
2.877e-002 3.891e+009 5.658e+008 1.000e+003 1.168e+000 1.857e-003 
2.881e-002 3.897e+009 5.657e+008 1.000e+003 1.168e+000 1.860e-003 
2.886e-002 3.904e+009 5.657e+008 1.000e+003 1.168e+000 1.863e-003 
2.891e-002 3.910e+009 5.657e+008 1.000e+003 1.168e+000 1.867e-003 
2.896e-002 3.917e+009 5.658e+008 1.000e+003 1.168e+000 1.870e-003 
2.901e-002 3.924e+009 5.657e+008 1.000e+003 1.168e+000 1.873e-003 
2.906e-002 3.930e+009 5.657e+008 1.000e+003 1.168e+000 1.877e-003 
2.911e-002 3.937e+009 5.657e+008 1.000e+003 1.168e+000 1.880e-003 
2.916e-002 3.943e+009 5.658e+008 1.000e+003 1.168e+000 1.883e-003 
2.921e-002 3.950e+009 5.658e+008 1.000e+003 1.168e+000 1.887e-003 
2.926e-002 3.957e+009 5.657e+008 1.000e+003 1.168e+000 1.890e-003 
2.931e-002 3.963e+009 5.657e+008 1.000e+003 1.168e+000 1.893e-003 
2.936e-002 3.970e+009 5.657e+008 1.000e+003 1.168e+000 1.897e-003 
2.940e-002 3.977e+009 5.657e+008 1.000e+003 1.168e+000 1.900e-003 
2.945e-002 3.983e+009 5.657e+008 1.000e+003 1.168e+000 1.903e-003 
2.950e-002 3.990e+009 5.657e+008 1.000e+003 1.168e+000 1.906e-003 
2.955e-002 3.996e+009 5.658e+008 1.000e+003 1.168e+000 1.910e-003 
2.960e-002 4.003e+009 5.657e+008 1.000e+003 1.168e+000 1.913e-003 
2.965e-002 4.010e+009 5.657e+008 1.000e+003 1.168e+000 1.916e-003 
2.970e-002 4.016e+009 5.657e+008 1.000e+003 1.169e+000 1.920e-003 
2.975e-002 4.023e+009 5.657e+008 1.000e+003 1.168e+000 1.923e-003 
2.980e-002 4.029e+009 5.658e+008 1.000e+003 1.168e+000 1.926e-003 
2.985e-002 4.036e+009 5.657e+008 1.000e+003 1.168e+000 1.930e-003 
2.989e-002 4.043e+009 5.657e+008 1.000e+003 1.168e+000 1.933e-003 
2.994e-002 4.049e+009 5.657e+008 1.000e+003 1.168e+000 1.936e-003 
2.999e-002 4.056e+009 5.657e+008 1.000e+003 1.169e+000 1.940e-003 
3.004e-002 4.063e+009 5.658e+008 1.000e+003 1.168e+000 1.943e-003 
3.009e-002 4.069e+009 5.657e+008 1.000e+003 1.169e+000 1.946e-003 
3.014e-002 4.076e+009 5.657e+008 1.000e+003 1.168e+000 1.950e-003 
3.019e-002 4.082e+009 5.657e+008 1.000e+003 1.169e+000 1.953e-003 
3.024e-002 4.089e+009 5.657e+008 1.000e+003 1.168e+000 1.956e-003 
3.029e-002 4.096e+009 5.657e+008 1.000e+003 1.169e+000 1.960e-003 
3.034e-002 4.102e+009 5.657e+008 1.000e+003 1.168e+000 1.963e-003 
3.039e-002 4.109e+009 5.657e+008 1.000e+003 1.169e+000 1.966e-003 
3.044e-002 4.116e+009 5.657e+008 1.000e+003 1.168e+000 1.969e-003 
3.048e-002 4.122e+009 5.657e+008 1.000e+003 1.168e+000 1.973e-003 
3.053e-002 4.129e+009 5.657e+008 1.000e+003 1.168e+000 1.976e-003 
3.058e-002 4.135e+009 5.657e+008 1.000e+003 1.168e+000 1.979e-003 
3.063e-002 4.142e+009 5.657e+008 1.000e+003 1.168e+000 1.983e-003 
3.068e-002 4.149e+009 5.657e+008 1.000e+003 1.169e+000 1.986e-003 
3.073e-002 4.156e+009 5.657e+008 1.000e+003 1.168e+000 1.989e-003 
3.078e-002 4.162e+009 5.657e+008 1.000e+003 1.169e+000 1.993e-003 
3.083e-002 4.169e+009 5.657e+008 1.000e+003 1.169e+000 1.996e-003 
3.088e-002 4.176e+009 5.657e+008 1.000e+003 1.169e+000 2.000e-003 
3.093e-002 4.182e+009 5.657e+008 1.000e+003 1.169e+000 2.003e-003 
3.098e-002 4.189e+009 5.657e+008 1.000e+003 1.169e+000 2.006e-003 
3.103e-002 4.196e+009 5.657e+008 1.000e+003 1.169e+000 2.010e-003 
3.108e-002 4.202e+009 5.657e+008 1.000e+003 1.169e+000 2.013e-003 
3.113e-002 4.209e+009 5.657e+008 1.000e+003 1.169e+000 2.016e-003 
3.118e-002 4.216e+009 5.657e+008 1.000e+003 1.169e+000 2.020e-003 
3.123e-002 4.222e+009 5.657e+008 1.000e+003 1.169e+000 2.023e-003 
3.128e-002 4.229e+009 5.657e+008 1.000e+003 1.169e+000 2.026e-003 
3.133e-002 4.236e+009 5.657e+008 1.000e+003 1.169e+000 2.030e-003 
3.138e-002 4.242e+009 5.657e+008 1.000e+003 1.169e+000 2.033e-003 
3.143e-002 4.249e+009 5.657e+008 1.000e+003 1.169e+000 2.036e-003 
3.148e-002 4.256e+009 5.657e+008 1.000e+003 1.169e+000 2.040e-003 
3.153e-002 4.263e+009 5.657e+008 1.000e+003 1.169e+000 2.043e-003 
3.157e-002 4.269e+009 5.657e+008 1.000e+003 1.169e+000 2.046e-003 
3.162e-002 4.276e+009 5.657e+008 1.000e+003 1.169e+000 2.050e-003 
3.167e-002 4.282e+009 5.657e+008 1.000e+003 1.169e+000 2.053e-003 
3.172e-002 4.289e+009 5.657e+008 1.000e+003 1.169e+000 2.056e-003 
3.177e-002 4.296e+009 5.657e+008 1.000e+003 1.169e+000 2.059e-003 
3.182e-002 4.302e+009 5.657e+008 1.000e+003 1.169e+000 2.063e-003 
3.187e-002 4.309e+009 5.657e+008 1.000e+003 1.169e+000 2.066e-003 
3.192e-002 4.316e+009 5.657e+008 1.000e+003 1.169e+000 2.069e-003 
3.197e-002 4.322e+009 5.657e+008 1.000e+003 1.169e+000 2.073e-003 
3.202e-002 4.329e+009 5.657e+008 1.000e+003 1.169e+000 2.076e-003 
3.207e-002 4.336e+009 5.657e+008 1.000e+003 1.169e+000 2.080e-003 
3.212e-002 4.342e+009 5.657e+008 1.000e+003 1.169e+000 2.083e-003 
3.217e-002 4.349e+009 5.657e+008 1.000e+003 1.169e+000 2.086e-003 
3.222e-002 4.356e+009 5.657e+008 1.000e+003 1.169e+000 2.090e-003 
3.227e-002 4.362e+009 5.657e+008 1.000e+003 1.169e+000 2.093e-003 
3.232e-002 4.369e+009 5.657e+008 1.000e+003 1.169e+000 2.096e-003 
3.236e-002 4.376e+009 5.657e+008 1.000e+003 1.169e+000 2.100e-003 
3.241e-002 4.382e+009 5.657e+008 1.000e+003 1.169e+000 2.103e-003 
3.246e-002 4.389e+009 5.657e+008 1.000e+003 1.169e+000 2.106e-003 
3.251e-002 4.396e+009 5.657e+008 1.000e+003 1.169e+000 2.110e-003 
3.256e-002 4.403e+009 5.657e+008 1.000e+003 1.169e+000 2.113e-003 
3.261e-002 4.409e+009 5.657e+008 1.000e+003 1.169e+000 2.116e-003 
3.266e-002 4.416e+009 5.657e+008 1.000e+003 1.169e+000 2.120e-003 
3.271e-002 4.423e+009 5.657e+008 1.000e+003 1.169e+000 2.123e-003 
3.276e-002 4.429e+009 5.657e+008 1.000e+003 1.169e+000 2.126e-003 
3.281e-002 4.436e+009 5.657e+008 1.000e+003 1.169e+000 2.130e-003 
3.286e-002 4.442e+009 5.657e+008 1.000e+003 1.169e+000 2.133e-003 
3.291e-002 4.449e+009 5.657e+008 1.000e+003 1.169e+000 2.136e-003 
3.296e-002 4.456e+009 5.657e+008 1.000e+003 1.169e+000 2.140e-003 
3.301e-002 4.463e+009 5.657e+008 1.000e+003 1.169e+000 2.143e-003 
3.306e-002 4.469e+009 5.657e+008 1.000e+003 1.169e+000 2.146e-003 
3.311e-002 4.476e+009 5.657e+008 1.000e+003 1.169e+000 2.150e-003 
3.316e-002 4.483e+009 5.657e+008 1.000e+003 1.169e+000 2.153e-003 
3.321e-002 4.489e+009 5.657e+008 1.000e+003 1.169e+000 2.156e-003 
3.326e-002 4.496e+009 5.657e+008 1.000e+003 1.169e+000 2.160e-003 
3.331e-002 4.503e+009 5.657e+008 1.000e+003 1.169e+000 2.163e-003 
3.336e-002 4.510e+009 5.657e+008 1.000e+003 1.169e+000 2.166e-003 
 
