# Supplementary material for: Strain rate dependency of dislocation plasticity
Source: Nat Commun. 2021 Mar 23;12:1845. doi: 10.1038/s41467-021-21939-1 (PMC7988163; doi:10.1038/s41467-021-21939-1)
Supplement: Supplementary file 3 — Supplementary Data 1 [file 41467_2021_21939_MOESM3_ESM.zip › Supplementary Data 1/DDDSimulationSet3/StrainRate=1e3s-1/InitialDislocationDensity=6.8e11m-2.dat]

#strain(1), stress(Pa), dislocation density(m-2), strain rate(s-1), mean dislocation velocity(km/s), plastic strain(1)
2.426e-006 3.443e+005 6.390e+011 1.000e+003 2.870e-003 4.231e-008 
4.854e-006 6.841e+005 6.390e+011 1.000e+003 3.000e-003 1.203e-007 
7.282e-006 1.021e+006 6.390e+011 1.000e+003 3.134e-003 2.197e-007 
9.711e-006 1.355e+006 6.390e+011 1.000e+003 3.235e-003 3.343e-007 
1.214e-005 1.688e+006 6.390e+011 1.000e+003 3.368e-003 4.597e-007 
1.457e-005 2.020e+006 6.390e+011 1.000e+003 3.436e-003 5.935e-007 
1.700e-005 2.351e+006 6.390e+011 1.000e+003 4.513e-003 7.323e-007 
1.942e-005 2.681e+006 6.390e+011 1.000e+003 4.564e-003 8.757e-007 
2.185e-005 3.011e+006 6.390e+011 1.000e+003 4.577e-003 1.020e-006 
2.428e-005 3.341e+006 6.390e+011 1.000e+003 4.602e-003 1.168e-006 
2.671e-005 3.670e+006 6.391e+011 1.000e+003 4.628e-003 1.319e-006 
2.914e-005 3.999e+006 6.391e+011 1.000e+003 4.642e-003 1.474e-006 
3.157e-005 4.328e+006 6.392e+011 1.000e+003 4.620e-003 1.631e-006 
3.399e-005 4.656e+006 6.393e+011 1.000e+003 4.598e-003 1.791e-006 
3.642e-005 4.983e+006 6.394e+011 1.000e+003 4.557e-003 1.952e-006 
3.885e-005 5.311e+006 6.395e+011 1.000e+003 4.512e-003 2.117e-006 
4.128e-005 5.638e+006 6.396e+011 1.000e+003 4.464e-003 2.283e-006 
4.371e-005 5.964e+006 6.397e+011 1.000e+003 3.782e-003 2.451e-006 
4.613e-005 6.291e+006 6.399e+011 1.000e+003 3.747e-003 2.618e-006 
4.856e-005 6.618e+006 6.400e+011 1.000e+003 3.754e-003 2.786e-006 
5.099e-005 6.945e+006 6.402e+011 1.000e+003 3.760e-003 2.956e-006 
5.342e-005 7.271e+006 6.404e+011 1.000e+003 3.783e-003 3.126e-006 
5.585e-005 7.597e+006 6.407e+011 1.000e+003 3.796e-003 3.297e-006 
5.828e-005 7.923e+006 6.409e+011 1.000e+003 3.855e-003 3.472e-006 
6.070e-005 8.240e+006 6.409e+011 1.000e+003 4.651e-003 3.708e-006 
6.313e-005 8.548e+006 6.414e+011 1.000e+003 7.810e-003 4.008e-006 
6.556e-005 8.859e+006 6.416e+011 1.000e+003 7.048e-003 4.287e-006 
6.799e-005 9.172e+006 6.409e+011 1.000e+003 4.319e-003 4.548e-006 
7.042e-005 9.493e+006 6.397e+011 1.000e+003 4.739e-003 4.754e-006 
7.285e-005 9.810e+006 6.395e+011 1.000e+003 5.375e-003 4.995e-006 
7.527e-005 1.011e+007 6.398e+011 1.000e+003 5.485e-003 5.377e-006 
7.770e-005 1.040e+007 6.403e+011 1.000e+003 4.678e-003 5.753e-006 
8.158e-005 1.087e+007 6.400e+011 1.000e+003 5.076e-003 6.374e-006 
9.018e-005 1.185e+007 6.409e+011 1.000e+003 6.126e-003 8.229e-006 
9.269e-005 1.212e+007 6.417e+011 1.000e+003 8.706e-003 8.826e-006 
9.448e-005 1.232e+007 6.427e+011 1.000e+003 1.157e-002 9.259e-006 
9.627e-005 1.252e+007 6.435e+011 1.000e+003 1.313e-002 9.691e-006 
9.806e-005 1.271e+007 6.444e+011 1.000e+003 1.585e-002 1.012e-005 
9.985e-005 1.291e+007 6.453e+011 1.000e+003 1.697e-002 1.056e-005 
1.016e-004 1.310e+007 6.464e+011 1.000e+003 1.911e-002 1.100e-005 
1.034e-004 1.330e+007 6.472e+011 1.000e+003 2.020e-002 1.141e-005 
1.052e-004 1.351e+007 6.481e+011 1.000e+003 2.178e-002 1.179e-005 
1.070e-004 1.371e+007 6.491e+011 1.000e+003 2.301e-002 1.215e-005 
1.088e-004 1.392e+007 6.502e+011 1.000e+003 2.464e-002 1.249e-005 
1.106e-004 1.414e+007 6.511e+011 1.000e+003 2.595e-002 1.282e-005 
1.124e-004 1.435e+007 6.521e+011 1.000e+003 2.740e-002 1.313e-005 
1.142e-004 1.456e+007 6.532e+011 1.000e+003 2.998e-002 1.344e-005 
1.160e-004 1.477e+007 6.544e+011 1.000e+003 3.175e-002 1.378e-005 
1.178e-004 1.498e+007 6.556e+011 1.000e+003 3.398e-002 1.413e-005 
1.195e-004 1.519e+007 6.568e+011 1.000e+003 3.499e-002 1.448e-005 
1.213e-004 1.540e+007 6.581e+011 1.000e+003 3.629e-002 1.484e-005 
1.231e-004 1.561e+007 6.594e+011 1.000e+003 3.806e-002 1.518e-005 
1.249e-004 1.582e+007 6.606e+011 1.000e+003 3.853e-002 1.551e-005 
1.267e-004 1.602e+007 6.615e+011 1.000e+003 4.195e-002 1.588e-005 
1.285e-004 1.622e+007 6.626e+011 1.000e+003 4.202e-002 1.632e-005 
1.303e-004 1.641e+007 6.639e+011 1.000e+003 4.356e-002 1.679e-005 
1.321e-004 1.660e+007 6.652e+011 1.000e+003 4.374e-002 1.727e-005 
1.339e-004 1.679e+007 6.666e+011 1.000e+003 4.430e-002 1.777e-005 
1.357e-004 1.697e+007 6.681e+011 1.000e+003 4.486e-002 1.828e-005 
1.374e-004 1.716e+007 6.696e+011 1.000e+003 4.431e-002 1.879e-005 
1.392e-004 1.734e+007 6.713e+011 1.000e+003 4.579e-002 1.931e-005 
1.410e-004 1.752e+007 6.733e+011 1.000e+003 4.849e-002 1.986e-005 
1.428e-004 1.770e+007 6.753e+011 1.000e+003 5.009e-002 2.042e-005 
1.446e-004 1.787e+007 6.773e+011 1.000e+003 5.232e-002 2.101e-005 
1.464e-004 1.804e+007 6.766e+011 1.000e+003 4.851e-002 2.163e-005 
1.482e-004 1.819e+007 6.769e+011 1.000e+003 4.781e-002 2.236e-005 
1.500e-004 1.834e+007 6.783e+011 1.000e+003 4.821e-002 2.311e-005 
1.518e-004 1.849e+007 6.800e+011 1.000e+003 4.914e-002 2.392e-005 
1.536e-004 1.862e+007 6.811e+011 1.000e+003 4.949e-002 2.478e-005 
1.554e-004 1.877e+007 6.824e+011 1.000e+003 4.866e-002 2.555e-005 
1.571e-004 1.887e+007 6.749e+011 1.000e+003 5.217e-002 2.665e-005 
1.589e-004 1.896e+007 6.716e+011 1.000e+003 5.084e-002 2.776e-005 
1.607e-004 1.908e+007 6.704e+011 1.000e+003 4.930e-002 2.874e-005 
1.625e-004 1.921e+007 6.698e+011 1.000e+003 4.990e-002 2.966e-005 
1.643e-004 1.931e+007 6.698e+011 1.000e+003 5.139e-002 3.076e-005 
1.661e-004 1.940e+007 6.711e+011 1.000e+003 5.413e-002 3.191e-005 
1.679e-004 1.950e+007 6.726e+011 1.000e+003 5.680e-002 3.304e-005 
1.697e-004 1.959e+007 6.743e+011 1.000e+003 5.827e-002 3.418e-005 
1.715e-004 1.970e+007 6.761e+011 1.000e+003 5.779e-002 3.525e-005 
1.733e-004 1.980e+007 6.780e+011 1.000e+003 5.821e-002 3.631e-005 
1.751e-004 1.989e+007 6.780e+011 1.000e+003 4.866e-002 3.746e-005 
1.768e-004 1.998e+007 6.784e+011 1.000e+003 3.835e-002 3.867e-005 
1.786e-004 2.004e+007 6.762e+011 1.000e+003 2.656e-002 4.001e-005 
1.804e-004 2.008e+007 6.771e+011 1.000e+003 2.142e-002 4.152e-005 
1.822e-004 2.009e+007 6.804e+011 1.000e+003 2.214e-002 4.323e-005 
1.840e-004 2.003e+007 6.757e+011 1.000e+003 2.305e-002 4.548e-005 
1.858e-004 1.995e+007 6.757e+011 1.000e+003 2.186e-002 4.784e-005 
1.876e-004 1.989e+007 6.779e+011 1.000e+003 2.003e-002 5.000e-005 
1.894e-004 1.988e+007 6.812e+011 1.000e+003 2.371e-002 5.184e-005 
1.912e-004 1.987e+007 6.849e+011 1.000e+003 2.625e-002 5.370e-005 
1.930e-004 1.989e+007 6.892e+011 1.000e+003 2.904e-002 5.540e-005 
1.947e-004 1.992e+007 6.837e+011 1.000e+003 3.785e-002 5.696e-005 
1.965e-004 1.997e+007 6.800e+011 1.000e+003 3.065e-002 5.843e-005 
1.983e-004 2.005e+007 6.778e+011 1.000e+003 2.882e-002 5.964e-005 
2.001e-004 2.015e+007 6.774e+011 1.000e+003 2.768e-002 6.078e-005 
2.019e-004 2.025e+007 6.779e+011 1.000e+003 2.724e-002 6.188e-005 
2.037e-004 2.034e+007 6.788e+011 1.000e+003 2.587e-002 6.298e-005 
2.055e-004 2.044e+007 6.799e+011 1.000e+003 2.687e-002 6.412e-005 
2.073e-004 2.056e+007 6.813e+011 1.000e+003 2.978e-002 6.508e-005 
2.091e-004 2.070e+007 6.819e+011 1.000e+003 3.362e-002 6.587e-005 
2.109e-004 2.083e+007 6.825e+011 1.000e+003 3.794e-002 6.678e-005 
2.127e-004 2.096e+007 6.833e+011 1.000e+003 3.922e-002 6.770e-005 
2.144e-004 2.108e+007 6.844e+011 1.000e+003 4.163e-002 6.867e-005 
2.162e-004 2.118e+007 6.833e+011 1.000e+003 3.364e-002 6.972e-005 
2.180e-004 2.127e+007 6.841e+011 1.000e+003 3.306e-002 7.088e-005 
2.198e-004 2.135e+007 6.873e+011 1.000e+003 3.417e-002 7.215e-005 
2.216e-004 2.140e+007 6.830e+011 1.000e+003 3.868e-002 7.361e-005 
2.234e-004 2.140e+007 6.774e+011 1.000e+003 3.459e-002 7.535e-005 
2.252e-004 2.141e+007 6.757e+011 1.000e+003 3.472e-002 7.711e-005 
2.270e-004 2.141e+007 6.772e+011 1.000e+003 3.842e-002 7.889e-005 
2.288e-004 2.142e+007 6.797e+011 1.000e+003 3.924e-002 8.064e-005 
2.306e-004 2.142e+007 6.825e+011 1.000e+003 3.495e-002 8.239e-005 
2.323e-004 2.143e+007 6.856e+011 1.000e+003 2.982e-002 8.412e-005 
2.341e-004 2.146e+007 6.895e+011 1.000e+003 3.176e-002 8.574e-005 
2.359e-004 2.149e+007 6.922e+011 1.000e+003 3.590e-002 8.727e-005 
2.377e-004 2.152e+007 6.938e+011 1.000e+003 3.787e-002 8.886e-005 
2.395e-004 2.152e+007 6.954e+011 1.000e+003 3.935e-002 9.066e-005 
2.413e-004 2.150e+007 6.988e+011 1.000e+003 3.824e-002 9.263e-005 
2.431e-004 2.147e+007 7.028e+011 1.000e+003 3.636e-002 9.458e-005 
2.449e-004 2.147e+007 7.069e+011 1.000e+003 3.295e-002 9.637e-005 
2.467e-004 2.148e+007 7.100e+011 1.000e+003 2.986e-002 9.811e-005 
2.485e-004 2.150e+007 7.123e+011 1.000e+003 2.502e-002 9.979e-005 
2.503e-004 2.149e+007 7.147e+011 1.000e+003 2.332e-002 1.016e-004 
2.520e-004 2.145e+007 7.177e+011 1.000e+003 2.117e-002 1.037e-004 
2.538e-004 2.142e+007 7.221e+011 1.000e+003 2.075e-002 1.057e-004 
2.556e-004 2.139e+007 7.196e+011 1.000e+003 2.158e-002 1.077e-004 
2.574e-004 2.130e+007 7.051e+011 1.000e+003 2.268e-002 1.101e-004 
2.592e-004 2.122e+007 7.031e+011 1.000e+003 2.539e-002 1.124e-004 
2.610e-004 2.110e+007 7.025e+011 1.000e+003 2.607e-002 1.150e-004 
2.628e-004 2.100e+007 7.035e+011 1.000e+003 2.474e-002 1.175e-004 
2.646e-004 2.089e+007 7.047e+011 1.000e+003 2.391e-002 1.201e-004 
2.664e-004 2.078e+007 7.060e+011 1.000e+003 2.496e-002 1.226e-004 
2.682e-004 2.065e+007 7.084e+011 1.000e+003 2.550e-002 1.253e-004 
2.700e-004 2.049e+007 7.107e+011 1.000e+003 2.782e-002 1.282e-004 
2.717e-004 2.032e+007 7.139e+011 1.000e+003 2.547e-002 1.312e-004 
2.735e-004 2.020e+007 7.176e+011 1.000e+003 2.393e-002 1.338e-004 
2.753e-004 2.008e+007 7.220e+011 1.000e+003 2.503e-002 1.365e-004 
2.771e-004 1.992e+007 7.170e+011 1.000e+003 2.736e-002 1.394e-004 
2.789e-004 1.974e+007 7.199e+011 1.000e+003 2.820e-002 1.423e-004 
2.807e-004 1.957e+007 7.241e+011 1.000e+003 2.719e-002 1.454e-004 
2.825e-004 1.937e+007 7.272e+011 1.000e+003 2.934e-002 1.485e-004 
2.843e-004 1.921e+007 7.301e+011 1.000e+003 2.936e-002 1.514e-004 
2.861e-004 1.907e+007 7.333e+011 1.000e+003 2.976e-002 1.541e-004 
2.879e-004 1.894e+007 7.370e+011 1.000e+003 3.182e-002 1.569e-004 
2.896e-004 1.880e+007 7.412e+011 1.000e+003 3.276e-002 1.596e-004 
2.914e-004 1.867e+007 7.458e+011 1.000e+003 3.065e-002 1.623e-004 
2.932e-004 1.863e+007 7.494e+011 1.000e+003 2.747e-002 1.644e-004 
2.950e-004 1.864e+007 7.529e+011 1.000e+003 2.565e-002 1.661e-004 
2.968e-004 1.867e+007 7.557e+011 1.000e+003 2.673e-002 1.677e-004 
2.986e-004 1.868e+007 7.584e+011 1.000e+003 2.540e-002 1.694e-004 
3.004e-004 1.867e+007 7.607e+011 1.000e+003 2.721e-002 1.713e-004 
3.022e-004 1.864e+007 7.641e+011 1.000e+003 2.669e-002 1.733e-004 
3.040e-004 1.859e+007 7.676e+011 1.000e+003 2.653e-002 1.754e-004 
3.058e-004 1.853e+007 7.710e+011 1.000e+003 2.689e-002 1.776e-004 
3.076e-004 1.845e+007 7.715e+011 1.000e+003 2.773e-002 1.800e-004 
3.093e-004 1.832e+007 7.740e+011 1.000e+003 3.162e-002 1.826e-004 
3.111e-004 1.818e+007 7.788e+011 1.000e+003 3.274e-002 1.854e-004 
3.129e-004 1.804e+007 7.837e+011 1.000e+003 3.181e-002 1.881e-004 
3.147e-004 1.788e+007 7.893e+011 1.000e+003 2.883e-002 1.910e-004 
3.165e-004 1.774e+007 7.947e+011 1.000e+003 2.448e-002 1.938e-004 
3.183e-004 1.764e+007 8.003e+011 1.000e+003 2.390e-002 1.963e-004 
3.201e-004 1.752e+007 8.068e+011 1.000e+003 2.744e-002 1.989e-004 
3.219e-004 1.736e+007 7.975e+011 1.000e+003 3.207e-002 2.018e-004 
3.237e-004 1.717e+007 8.026e+011 1.000e+003 3.619e-002 2.049e-004 
3.255e-004 1.700e+007 8.086e+011 1.000e+003 3.784e-002 2.079e-004 
3.272e-004 1.684e+007 8.141e+011 1.000e+003 4.017e-002 2.108e-004 
3.290e-004 1.667e+007 8.202e+011 1.000e+003 4.399e-002 2.137e-004 
3.308e-004 1.647e+007 8.188e+011 1.000e+003 5.016e-002 2.169e-004 
3.326e-004 1.630e+007 8.234e+011 1.000e+003 5.100e-002 2.199e-004 
3.344e-004 1.615e+007 8.298e+011 1.000e+003 6.107e-002 2.227e-004 
3.362e-004 1.600e+007 8.342e+011 1.000e+003 5.696e-002 2.255e-004 
3.380e-004 1.588e+007 8.361e+011 1.000e+003 5.159e-002 2.282e-004 
3.398e-004 1.580e+007 8.365e+011 1.000e+003 5.057e-002 2.305e-004 
3.416e-004 1.577e+007 8.339e+011 1.000e+003 5.254e-002 2.325e-004 
3.434e-004 1.580e+007 8.321e+011 1.000e+003 6.138e-002 2.341e-004 
3.452e-004 1.583e+007 8.095e+011 1.000e+003 6.841e-002 2.357e-004 
3.469e-004 1.588e+007 8.016e+011 1.000e+003 7.152e-002 2.371e-004 
3.487e-004 1.595e+007 7.970e+011 1.000e+003 7.485e-002 2.384e-004 
3.505e-004 1.602e+007 7.945e+011 1.000e+003 7.859e-002 2.397e-004 
3.523e-004 1.610e+007 7.935e+011 1.000e+003 8.270e-002 2.409e-004 
3.541e-004 1.620e+007 7.937e+011 1.000e+003 8.639e-002 2.421e-004 
3.559e-004 1.629e+007 7.951e+011 1.000e+003 9.389e-002 2.432e-004 
3.577e-004 1.640e+007 7.973e+011 1.000e+003 1.001e-001 2.443e-004 
3.595e-004 1.648e+007 7.990e+011 1.000e+003 1.086e-001 2.455e-004 
3.613e-004 1.656e+007 7.976e+011 1.000e+003 1.078e-001 2.468e-004 
3.631e-004 1.665e+007 7.971e+011 1.000e+003 1.179e-001 2.479e-004 
3.649e-004 1.671e+007 7.971e+011 1.000e+003 1.277e-001 2.493e-004 
3.666e-004 1.676e+007 7.985e+011 1.000e+003 1.307e-001 2.507e-004 
3.684e-004 1.680e+007 7.553e+011 1.000e+003 5.240e-002 2.522e-004 
3.702e-004 1.686e+007 7.506e+011 1.000e+003 4.012e-002 2.536e-004 
3.720e-004 1.695e+007 7.489e+011 1.000e+003 3.470e-002 2.548e-004 
3.738e-004 1.706e+007 7.514e+011 1.000e+003 3.231e-002 2.558e-004 
3.756e-004 1.717e+007 7.553e+011 1.000e+003 4.942e-002 2.568e-004 
3.774e-004 1.728e+007 7.594e+011 1.000e+003 6.207e-002 2.579e-004 
3.792e-004 1.738e+007 7.570e+011 1.000e+003 5.451e-002 2.590e-004 
3.810e-004 1.747e+007 7.382e+011 1.000e+003 3.277e-002 2.601e-004 
3.828e-004 1.756e+007 7.378e+011 1.000e+003 3.509e-002 2.613e-004 
3.845e-004 1.765e+007 7.379e+011 1.000e+003 3.861e-002 2.624e-004 
3.863e-004 1.771e+007 7.387e+011 1.000e+003 4.125e-002 2.639e-004 
3.881e-004 1.775e+007 7.387e+011 1.000e+003 4.140e-002 2.654e-004 
3.899e-004 1.777e+007 7.403e+011 1.000e+003 4.417e-002 2.670e-004 
3.917e-004 1.778e+007 7.425e+011 1.000e+003 4.656e-002 2.688e-004 
3.935e-004 1.778e+007 7.451e+011 1.000e+003 4.835e-002 2.705e-004 
3.953e-004 1.779e+007 7.485e+011 1.000e+003 5.056e-002 2.722e-004 
3.971e-004 1.781e+007 7.523e+011 1.000e+003 5.275e-002 2.739e-004 
3.989e-004 1.781e+007 7.565e+011 1.000e+003 5.653e-002 2.757e-004 
4.007e-004 1.782e+007 7.610e+011 1.000e+003 6.071e-002 2.774e-004 
4.025e-004 1.778e+007 7.536e+011 1.000e+003 6.940e-002 2.795e-004 
4.042e-004 1.775e+007 7.548e+011 1.000e+003 7.423e-002 2.815e-004 
4.060e-004 1.772e+007 7.574e+011 1.000e+003 8.172e-002 2.835e-004 
4.078e-004 1.769e+007 7.621e+011 1.000e+003 8.845e-002 2.854e-004 
4.096e-004 1.771e+007 7.663e+011 1.000e+003 9.072e-002 2.871e-004 
4.114e-004 1.776e+007 7.684e+011 1.000e+003 9.279e-002 2.886e-004 
4.132e-004 1.782e+007 7.707e+011 1.000e+003 9.456e-002 2.899e-004 
4.150e-004 1.790e+007 7.732e+011 1.000e+003 9.964e-002 2.912e-004 
4.168e-004 1.795e+007 7.726e+011 1.000e+003 1.025e-001 2.926e-004 
4.186e-004 1.798e+007 7.748e+011 1.000e+003 1.052e-001 2.942e-004 
4.204e-004 1.802e+007 7.774e+011 1.000e+003 1.093e-001 2.957e-004 
4.221e-004 1.807e+007 7.800e+011 1.000e+003 1.113e-001 2.972e-004 
4.239e-004 1.811e+007 7.826e+011 1.000e+003 1.143e-001 2.987e-004 
4.257e-004 1.815e+007 7.854e+011 1.000e+003 1.163e-001 3.002e-004 
4.275e-004 1.820e+007 7.872e+011 1.000e+003 1.156e-001 3.017e-004 
4.293e-004 1.825e+007 7.905e+011 1.000e+003 1.168e-001 3.031e-004 
4.311e-004 1.830e+007 7.937e+011 1.000e+003 1.175e-001 3.045e-004 
4.329e-004 1.833e+007 7.974e+011 1.000e+003 1.218e-001 3.061e-004 
4.347e-004 1.836e+007 7.995e+011 1.000e+003 1.210e-001 3.077e-004 
4.365e-004 1.837e+007 8.012e+011 1.000e+003 1.227e-001 3.094e-004 
4.383e-004 1.838e+007 8.036e+011 1.000e+003 1.240e-001 3.111e-004 
4.401e-004 1.840e+007 8.055e+011 1.000e+003 1.281e-001 3.128e-004 
4.418e-004 1.840e+007 8.079e+011 1.000e+003 1.301e-001 3.146e-004 
4.436e-004 1.842e+007 8.102e+011 1.000e+003 1.362e-001 3.162e-004 
4.454e-004 1.844e+007 8.026e+011 1.000e+003 1.259e-001 3.179e-004 
4.472e-004 1.844e+007 8.013e+011 1.000e+003 1.225e-001 3.197e-004 
4.490e-004 1.845e+007 8.005e+011 1.000e+003 1.212e-001 3.214e-004 
4.508e-004 1.846e+007 8.012e+011 1.000e+003 1.192e-001 3.231e-004 
4.526e-004 1.850e+007 7.868e+011 1.000e+003 1.181e-001 3.246e-004 
4.544e-004 1.860e+007 7.803e+011 1.000e+003 1.138e-001 3.257e-004 
4.562e-004 1.871e+007 7.792e+011 1.000e+003 1.116e-001 3.267e-004 
4.580e-004 1.882e+007 7.794e+011 1.000e+003 1.098e-001 3.278e-004 
4.597e-004 1.891e+007 7.802e+011 1.000e+003 1.061e-001 3.289e-004 
4.615e-004 1.901e+007 7.818e+011 1.000e+003 1.074e-001 3.300e-004 
4.633e-004 1.910e+007 7.836e+011 1.000e+003 1.162e-001 3.312e-004 
4.651e-004 1.920e+007 7.851e+011 1.000e+003 1.170e-001 3.323e-004 
4.669e-004 1.928e+007 7.880e+011 1.000e+003 1.186e-001 3.335e-004 
4.687e-004 1.936e+007 7.861e+011 1.000e+003 1.073e-001 3.348e-004 
4.705e-004 1.944e+007 7.889e+011 1.000e+003 1.078e-001 3.361e-004 
4.723e-004 1.950e+007 7.923e+011 1.000e+003 1.058e-001 3.374e-004 
4.741e-004 1.956e+007 7.961e+011 1.000e+003 1.054e-001 3.388e-004 
4.759e-004 1.961e+007 8.003e+011 1.000e+003 1.083e-001 3.402e-004 
4.777e-004 1.965e+007 8.051e+011 1.000e+003 1.061e-001 3.417e-004 
4.794e-004 1.967e+007 7.975e+011 1.000e+003 1.087e-001 3.434e-004 
4.812e-004 1.970e+007 7.983e+011 1.000e+003 1.086e-001 3.449e-004 
4.830e-004 1.973e+007 8.003e+011 1.000e+003 1.075e-001 3.465e-004 
4.848e-004 1.977e+007 8.039e+011 1.000e+003 1.061e-001 3.481e-004 
4.866e-004 1.978e+007 8.079e+011 1.000e+003 1.076e-001 3.498e-004 
4.884e-004 1.980e+007 8.081e+011 1.000e+003 9.696e-002 3.515e-004 
4.902e-004 1.981e+007 8.104e+011 1.000e+003 8.959e-002 3.532e-004 
4.920e-004 1.981e+007 8.135e+011 1.000e+003 8.013e-002 3.550e-004 
4.938e-004 1.977e+007 8.163e+011 1.000e+003 8.271e-002 3.570e-004 
4.956e-004 1.974e+007 8.215e+011 1.000e+003 8.585e-002 3.590e-004 
4.974e-004 1.971e+007 8.245e+011 1.000e+003 8.678e-002 3.610e-004 
4.991e-004 1.963e+007 8.280e+011 1.000e+003 9.036e-002 3.634e-004 
5.009e-004 1.951e+007 8.152e+011 1.000e+003 9.719e-002 3.660e-004 
5.027e-004 1.941e+007 8.055e+011 1.000e+003 9.293e-002 3.685e-004 
5.045e-004 1.931e+007 7.954e+011 1.000e+003 9.805e-002 3.709e-004 
5.063e-004 1.920e+007 7.947e+011 1.000e+003 1.003e-001 3.735e-004 
5.081e-004 1.912e+007 7.964e+011 1.000e+003 9.801e-002 3.759e-004 
5.099e-004 1.908e+007 8.002e+011 1.000e+003 1.069e-001 3.779e-004 
5.117e-004 1.903e+007 7.942e+011 1.000e+003 1.119e-001 3.800e-004 
5.135e-004 1.898e+007 7.944e+011 1.000e+003 1.125e-001 3.822e-004 
5.153e-004 1.893e+007 7.912e+011 1.000e+003 1.018e-001 3.843e-004 
5.170e-004 1.889e+007 7.925e+011 1.000e+003 1.009e-001 3.864e-004 
5.188e-004 1.884e+007 7.949e+011 1.000e+003 9.928e-002 3.885e-004 
5.206e-004 1.877e+007 7.948e+011 1.000e+003 9.938e-002 3.908e-004 
5.224e-004 1.871e+007 7.956e+011 1.000e+003 9.626e-002 3.930e-004 
5.242e-004 1.867e+007 7.979e+011 1.000e+003 9.644e-002 3.951e-004 
5.260e-004 1.866e+007 8.006e+011 1.000e+003 9.348e-002 3.969e-004 
5.278e-004 1.865e+007 7.929e+011 1.000e+003 9.614e-002 3.988e-004 
5.296e-004 1.862e+007 7.894e+011 1.000e+003 9.640e-002 4.008e-004 
5.314e-004 1.859e+007 7.856e+011 1.000e+003 9.708e-002 4.028e-004 
5.332e-004 1.853e+007 7.846e+011 1.000e+003 9.482e-002 4.050e-004 
5.350e-004 1.851e+007 7.852e+011 1.000e+003 9.490e-002 4.069e-004 
5.367e-004 1.847e+007 7.865e+011 1.000e+003 9.448e-002 4.090e-004 
5.385e-004 1.845e+007 7.857e+011 1.000e+003 9.381e-002 4.109e-004 
5.403e-004 1.844e+007 7.862e+011 1.000e+003 1.094e-001 4.128e-004 
5.421e-004 1.842e+007 7.880e+011 1.000e+003 1.137e-001 4.147e-004 
5.439e-004 1.840e+007 7.899e+011 1.000e+003 1.086e-001 4.166e-004 
5.457e-004 1.839e+007 7.928e+011 1.000e+003 1.070e-001 4.185e-004 
5.475e-004 1.839e+007 7.957e+011 1.000e+003 1.046e-001 4.203e-004 
5.493e-004 1.834e+007 7.960e+011 1.000e+003 1.027e-001 4.224e-004 
5.511e-004 1.829e+007 7.992e+011 1.000e+003 1.077e-001 4.246e-004 
5.529e-004 1.824e+007 7.972e+011 1.000e+003 1.170e-001 4.267e-004 
5.546e-004 1.818e+007 7.814e+011 1.000e+003 9.814e-002 4.289e-004 
5.564e-004 1.811e+007 7.814e+011 1.000e+003 9.783e-002 4.312e-004 
5.582e-004 1.804e+007 7.813e+011 1.000e+003 9.855e-002 4.335e-004 
5.600e-004 1.795e+007 7.797e+011 1.000e+003 9.876e-002 4.359e-004 
5.618e-004 1.787e+007 7.821e+011 1.000e+003 9.968e-002 4.382e-004 
5.636e-004 1.779e+007 7.741e+011 1.000e+003 1.087e-001 4.405e-004 
5.654e-004 1.768e+007 7.688e+011 1.000e+003 1.131e-001 4.431e-004 
5.672e-004 1.758e+007 7.675e+011 1.000e+003 1.184e-001 4.456e-004 
5.690e-004 1.746e+007 7.660e+011 1.000e+003 1.218e-001 4.482e-004 
5.708e-004 1.735e+007 7.665e+011 1.000e+003 1.298e-001 4.507e-004 
5.726e-004 1.726e+007 7.671e+011 1.000e+003 1.354e-001 4.531e-004 
5.743e-004 1.717e+007 7.649e+011 1.000e+003 1.332e-001 4.556e-004 
5.761e-004 1.708e+007 7.669e+011 1.000e+003 1.385e-001 4.580e-004 
5.779e-004 1.703e+007 7.538e+011 1.000e+003 1.245e-001 4.602e-004 
5.797e-004 1.695e+007 7.399e+011 1.000e+003 1.298e-001 4.625e-004 
5.815e-004 1.690e+007 7.324e+011 1.000e+003 1.353e-001 4.646e-004 
5.833e-004 1.687e+007 7.296e+011 1.000e+003 1.425e-001 4.666e-004 
5.851e-004 1.683e+007 7.273e+011 1.000e+003 1.508e-001 4.687e-004 
5.869e-004 1.681e+007 7.286e+011 1.000e+003 1.438e-001 4.706e-004 
5.887e-004 1.682e+007 7.309e+011 1.000e+003 1.383e-001 4.724e-004 
5.905e-004 1.683e+007 7.328e+011 1.000e+003 1.321e-001 4.741e-004 
5.923e-004 1.683e+007 7.308e+011 1.000e+003 1.177e-001 4.759e-004 
5.940e-004 1.684e+007 7.314e+011 1.000e+003 1.091e-001 4.776e-004 
5.958e-004 1.686e+007 7.321e+011 1.000e+003 1.037e-001 4.792e-004 
5.976e-004 1.688e+007 7.345e+011 1.000e+003 9.991e-002 4.809e-004 
5.994e-004 1.689e+007 7.371e+011 1.000e+003 9.484e-002 4.826e-004 
6.012e-004 1.690e+007 7.404e+011 1.000e+003 9.119e-002 4.843e-004 
6.030e-004 1.691e+007 7.433e+011 1.000e+003 8.837e-002 4.860e-004 
6.048e-004 1.691e+007 7.450e+011 1.000e+003 8.847e-002 4.879e-004 
6.066e-004 1.689e+007 7.447e+011 1.000e+003 8.791e-002 4.897e-004 
6.084e-004 1.685e+007 7.476e+011 1.000e+003 8.544e-002 4.918e-004 
6.102e-004 1.682e+007 7.515e+011 1.000e+003 8.653e-002 4.938e-004 
6.119e-004 1.681e+007 7.559e+011 1.000e+003 8.572e-002 4.956e-004 
6.137e-004 1.679e+007 7.592e+011 1.000e+003 8.693e-002 4.976e-004 
6.155e-004 1.671e+007 7.597e+011 1.000e+003 8.791e-002 4.999e-004 
6.173e-004 1.658e+007 7.619e+011 1.000e+003 8.353e-002 5.026e-004 
6.191e-004 1.648e+007 7.669e+011 1.000e+003 8.174e-002 5.051e-004 
6.209e-004 1.639e+007 7.722e+011 1.000e+003 7.979e-002 5.075e-004 
6.227e-004 1.630e+007 7.769e+011 1.000e+003 7.711e-002 5.099e-004 
6.245e-004 1.621e+007 7.807e+011 1.000e+003 8.110e-002 5.124e-004 
6.263e-004 1.614e+007 7.472e+011 1.000e+003 7.418e-002 5.146e-004 
6.281e-004 1.608e+007 7.505e+011 1.000e+003 7.255e-002 5.168e-004 
6.299e-004 1.603e+007 7.546e+011 1.000e+003 7.036e-002 5.189e-004 
6.316e-004 1.600e+007 7.593e+011 1.000e+003 6.785e-002 5.210e-004 
6.334e-004 1.599e+007 7.635e+011 1.000e+003 6.858e-002 5.228e-004 
6.352e-004 1.601e+007 7.671e+011 1.000e+003 6.773e-002 5.245e-004 
6.370e-004 1.605e+007 7.710e+011 1.000e+003 6.930e-002 5.260e-004 
6.388e-004 1.608e+007 7.736e+011 1.000e+003 7.173e-002 5.276e-004 
6.406e-004 1.611e+007 7.770e+011 1.000e+003 7.297e-002 5.291e-004 
6.424e-004 1.615e+007 7.802e+011 1.000e+003 7.368e-002 5.307e-004 
6.442e-004 1.619e+007 7.839e+011 1.000e+003 7.772e-002 5.322e-004 
6.460e-004 1.623e+007 7.876e+011 1.000e+003 7.710e-002 5.337e-004 
6.478e-004 1.626e+007 7.910e+011 1.000e+003 7.576e-002 5.353e-004 
6.495e-004 1.628e+007 7.889e+011 1.000e+003 7.963e-002 5.370e-004 
6.513e-004 1.629e+007 7.883e+011 1.000e+003 8.112e-002 5.387e-004 
6.531e-004 1.631e+007 7.894e+011 1.000e+003 8.296e-002 5.403e-004 
6.549e-004 1.634e+007 7.918e+011 1.000e+003 8.332e-002 5.419e-004 
6.567e-004 1.638e+007 7.938e+011 1.000e+003 8.187e-002 5.434e-004 
6.585e-004 1.643e+007 7.964e+011 1.000e+003 8.366e-002 5.449e-004 
6.603e-004 1.649e+007 7.977e+011 1.000e+003 8.549e-002 5.463e-004 
6.621e-004 1.653e+007 7.935e+011 1.000e+003 8.553e-002 5.478e-004 
6.639e-004 1.659e+007 7.877e+011 1.000e+003 8.181e-002 5.491e-004 
6.657e-004 1.664e+007 7.826e+011 1.000e+003 8.516e-002 5.506e-004 
6.675e-004 1.669e+007 7.795e+011 1.000e+003 8.615e-002 5.520e-004 
6.692e-004 1.674e+007 7.780e+011 1.000e+003 8.614e-002 5.534e-004 
6.710e-004 1.678e+007 7.764e+011 1.000e+003 8.475e-002 5.549e-004 
6.728e-004 1.679e+007 7.762e+011 1.000e+003 8.454e-002 5.567e-004 
6.746e-004 1.680e+007 7.763e+011 1.000e+003 8.329e-002 5.584e-004 
6.764e-004 1.680e+007 7.774e+011 1.000e+003 8.328e-002 5.602e-004 
6.782e-004 1.679e+007 7.775e+011 1.000e+003 8.068e-002 5.620e-004 
6.800e-004 1.678e+007 7.787e+011 1.000e+003 8.008e-002 5.639e-004 
6.818e-004 1.677e+007 7.804e+011 1.000e+003 7.982e-002 5.658e-004 
6.836e-004 1.678e+007 7.817e+011 1.000e+003 7.634e-002 5.675e-004 
6.854e-004 1.680e+007 7.827e+011 1.000e+003 7.209e-002 5.692e-004 
6.872e-004 1.682e+007 7.828e+011 1.000e+003 7.129e-002 5.708e-004 
6.889e-004 1.685e+007 7.841e+011 1.000e+003 7.099e-002 5.724e-004 
6.907e-004 1.688e+007 7.860e+011 1.000e+003 6.919e-002 5.740e-004 
6.925e-004 1.688e+007 7.795e+011 1.000e+003 7.306e-002 5.757e-004 
6.943e-004 1.687e+007 7.772e+011 1.000e+003 7.283e-002 5.776e-004 
6.961e-004 1.687e+007 7.762e+011 1.000e+003 7.247e-002 5.794e-004 
6.979e-004 1.688e+007 7.760e+011 1.000e+003 7.252e-002 5.812e-004 
6.997e-004 1.691e+007 7.766e+011 1.000e+003 7.054e-002 5.827e-004 
7.015e-004 1.695e+007 7.779e+011 1.000e+003 7.035e-002 5.842e-004 
7.033e-004 1.700e+007 7.793e+011 1.000e+003 6.977e-002 5.857e-004 
7.051e-004 1.703e+007 7.809e+011 1.000e+003 7.102e-002 5.873e-004 
7.068e-004 1.701e+007 7.776e+011 1.000e+003 7.387e-002 5.892e-004 
7.086e-004 1.695e+007 7.783e+011 1.000e+003 7.763e-002 5.914e-004 
7.104e-004 1.687e+007 7.801e+011 1.000e+003 7.463e-002 5.937e-004 
7.122e-004 1.685e+007 7.836e+011 1.000e+003 6.996e-002 5.957e-004 
7.140e-004 1.687e+007 7.856e+011 1.000e+003 6.725e-002 5.973e-004 
7.158e-004 1.691e+007 7.863e+011 1.000e+003 7.057e-002 5.989e-004 
7.176e-004 1.690e+007 7.828e+011 1.000e+003 7.090e-002 6.007e-004 
7.194e-004 1.689e+007 7.816e+011 1.000e+003 7.093e-002 6.025e-004 
7.212e-004 1.689e+007 7.809e+011 1.000e+003 7.247e-002 6.044e-004 
7.230e-004 1.690e+007 7.807e+011 1.000e+003 7.154e-002 6.061e-004 
7.248e-004 1.694e+007 7.810e+011 1.000e+003 7.006e-002 6.076e-004 
7.265e-004 1.697e+007 7.817e+011 1.000e+003 7.048e-002 6.092e-004 
7.283e-004 1.700e+007 7.834e+011 1.000e+003 6.834e-002 6.107e-004 
7.301e-004 1.703e+007 7.868e+011 1.000e+003 7.022e-002 6.124e-004 
7.319e-004 1.705e+007 7.908e+011 1.000e+003 6.828e-002 6.139e-004 
7.337e-004 1.709e+007 7.956e+011 1.000e+003 6.919e-002 6.155e-004 
7.355e-004 1.716e+007 7.934e+011 1.000e+003 6.934e-002 6.168e-004 
7.373e-004 1.724e+007 7.935e+011 1.000e+003 6.761e-002 6.180e-004 
7.391e-004 1.731e+007 7.937e+011 1.000e+003 6.829e-002 6.193e-004 
7.409e-004 1.734e+007 7.946e+011 1.000e+003 6.647e-002 6.209e-004 
7.427e-004 1.733e+007 7.969e+011 1.000e+003 6.274e-002 6.228e-004 
7.444e-004 1.731e+007 8.011e+011 1.000e+003 5.762e-002 6.247e-004 
7.462e-004 1.731e+007 8.069e+011 1.000e+003 5.948e-002 6.265e-004 
7.480e-004 1.730e+007 8.118e+011 1.000e+003 5.967e-002 6.284e-004 
7.498e-004 1.723e+007 7.902e+011 1.000e+003 6.340e-002 6.306e-004 
7.516e-004 1.723e+007 7.855e+011 1.000e+003 6.169e-002 6.324e-004 
7.534e-004 1.728e+007 7.778e+011 1.000e+003 4.188e-002 6.339e-004 
7.552e-004 1.733e+007 7.718e+011 1.000e+003 3.357e-002 6.353e-004 
7.570e-004 1.739e+007 7.726e+011 1.000e+003 3.476e-002 6.367e-004 
7.588e-004 1.744e+007 7.707e+011 1.000e+003 2.588e-002 6.382e-004 
7.606e-004 1.745e+007 7.704e+011 1.000e+003 2.314e-002 6.398e-004 
7.624e-004 1.745e+007 7.737e+011 1.000e+003 2.264e-002 6.417e-004 
7.641e-004 1.745e+007 7.776e+011 1.000e+003 2.210e-002 6.435e-004 
7.659e-004 1.747e+007 7.805e+011 1.000e+003 2.140e-002 6.451e-004 
7.677e-004 1.749e+007 7.836e+011 1.000e+003 2.186e-002 6.467e-004 
7.695e-004 1.752e+007 7.870e+011 1.000e+003 2.258e-002 6.483e-004 
7.713e-004 1.755e+007 7.900e+011 1.000e+003 2.238e-002 6.499e-004 
7.731e-004 1.755e+007 7.924e+011 1.000e+003 2.586e-002 6.517e-004 
7.749e-004 1.754e+007 7.956e+011 1.000e+003 2.627e-002 6.536e-004 
7.767e-004 1.751e+007 7.991e+011 1.000e+003 2.833e-002 6.555e-004 
7.785e-004 1.747e+007 8.030e+011 1.000e+003 3.052e-002 6.576e-004 
7.803e-004 1.742e+007 8.087e+011 1.000e+003 4.378e-002 6.598e-004 
7.820e-004 1.736e+007 8.045e+011 1.000e+003 3.949e-002 6.620e-004 
7.838e-004 1.730e+007 8.080e+011 1.000e+003 4.343e-002 6.642e-004 
7.856e-004 1.723e+007 8.059e+011 1.000e+003 5.081e-002 6.664e-004 
7.874e-004 1.715e+007 8.014e+011 1.000e+003 5.347e-002 6.688e-004 
7.892e-004 1.709e+007 8.009e+011 1.000e+003 5.708e-002 6.710e-004 
7.910e-004 1.707e+007 8.010e+011 1.000e+003 5.851e-002 6.729e-004 
7.928e-004 1.709e+007 8.012e+011 1.000e+003 6.065e-002 6.745e-004 
7.946e-004 1.713e+007 8.024e+011 1.000e+003 6.534e-002 6.761e-004 
7.964e-004 1.716e+007 8.038e+011 1.000e+003 6.523e-002 6.777e-004 
7.982e-004 1.713e+007 7.999e+011 1.000e+003 6.152e-002 6.797e-004 
8.000e-004 1.706e+007 7.991e+011 1.000e+003 5.934e-002 6.819e-004 
8.017e-004 1.698e+007 7.994e+011 1.000e+003 5.526e-002 6.843e-004 
8.035e-004 1.688e+007 8.003e+011 1.000e+003 5.190e-002 6.868e-004 
8.053e-004 1.677e+007 7.953e+011 1.000e+003 5.163e-002 6.893e-004 
8.071e-004 1.666e+007 7.829e+011 1.000e+003 4.437e-002 6.919e-004 
8.089e-004 1.655e+007 7.781e+011 1.000e+003 4.026e-002 6.944e-004 
8.107e-004 1.643e+007 7.753e+011 1.000e+003 3.618e-002 6.971e-004 
8.125e-004 1.625e+007 7.698e+011 1.000e+003 3.726e-002 7.001e-004 
8.143e-004 1.610e+007 7.689e+011 1.000e+003 4.001e-002 7.029e-004 
8.161e-004 1.602e+007 7.684e+011 1.000e+003 4.690e-002 7.053e-004 
8.179e-004 1.596e+007 7.689e+011 1.000e+003 5.988e-002 7.075e-004 
8.197e-004 1.589e+007 7.657e+011 1.000e+003 8.075e-002 7.097e-004 
8.214e-004 1.586e+007 7.648e+011 1.000e+003 8.648e-002 7.117e-004 
8.232e-004 1.576e+007 7.664e+011 1.000e+003 1.277e-001 7.142e-004 
8.250e-004 1.579e+007 7.537e+011 1.000e+003 9.860e-002 7.158e-004 
8.268e-004 1.587e+007 7.488e+011 1.000e+003 8.240e-002 7.171e-004 
8.286e-004 1.596e+007 7.415e+011 1.000e+003 7.962e-002 7.182e-004 
8.304e-004 1.607e+007 7.416e+011 1.000e+003 7.746e-002 7.192e-004 
8.322e-004 1.619e+007 7.368e+011 1.000e+003 5.344e-002 7.202e-004 
8.340e-004 1.631e+007 7.346e+011 1.000e+003 3.942e-002 7.211e-004 
8.358e-004 1.645e+007 7.325e+011 1.000e+003 2.280e-002 7.220e-004 
8.376e-004 1.659e+007 7.289e+011 1.000e+003 2.418e-002 7.228e-004 
8.393e-004 1.667e+007 7.269e+011 1.000e+003 2.410e-002 7.240e-004 
8.411e-004 1.676e+007 7.276e+011 1.000e+003 2.341e-002 7.252e-004 
8.429e-004 1.684e+007 7.270e+011 1.000e+003 2.506e-002 7.264e-004 
8.447e-004 1.689e+007 7.270e+011 1.000e+003 2.577e-002 7.279e-004 
8.465e-004 1.694e+007 7.281e+011 1.000e+003 2.697e-002 7.293e-004 
8.483e-004 1.701e+007 7.304e+011 1.000e+003 2.382e-002 7.307e-004 
8.501e-004 1.708e+007 7.271e+011 1.000e+003 2.603e-002 7.320e-004 
8.519e-004 1.711e+007 7.244e+011 1.000e+003 2.807e-002 7.335e-004 
8.537e-004 1.714e+007 7.249e+011 1.000e+003 2.794e-002 7.351e-004 
8.555e-004 1.716e+007 7.268e+011 1.000e+003 2.882e-002 7.367e-004 
8.573e-004 1.720e+007 7.289e+011 1.000e+003 2.909e-002 7.383e-004 
8.590e-004 1.723e+007 7.316e+011 1.000e+003 2.894e-002 7.399e-004 
8.608e-004 1.725e+007 7.344e+011 1.000e+003 2.784e-002 7.415e-004 
8.626e-004 1.724e+007 7.351e+011 1.000e+003 2.823e-002 7.433e-004 
8.644e-004 1.722e+007 7.389e+011 1.000e+003 2.966e-002 7.453e-004 
8.662e-004 1.721e+007 7.438e+011 1.000e+003 2.728e-002 7.472e-004 
8.680e-004 1.717e+007 7.467e+011 1.000e+003 2.990e-002 7.492e-004 
8.698e-004 1.712e+007 7.516e+011 1.000e+003 3.068e-002 7.514e-004 
8.716e-004 1.706e+007 7.559e+011 1.000e+003 3.394e-002 7.536e-004 
8.734e-004 1.703e+007 7.605e+011 1.000e+003 3.610e-002 7.556e-004 
8.752e-004 1.702e+007 7.655e+011 1.000e+003 3.714e-002 7.574e-004 
8.769e-004 1.702e+007 7.629e+011 1.000e+003 4.175e-002 7.592e-004 
8.787e-004 1.701e+007 7.633e+011 1.000e+003 4.200e-002 7.610e-004 
8.805e-004 1.704e+007 7.653e+011 1.000e+003 4.384e-002 7.627e-004 
8.823e-004 1.707e+007 7.664e+011 1.000e+003 4.650e-002 7.642e-004 
8.841e-004 1.710e+007 7.610e+011 1.000e+003 4.018e-002 7.658e-004 
8.859e-004 1.713e+007 7.609e+011 1.000e+003 4.071e-002 7.674e-004 
8.877e-004 1.715e+007 7.639e+011 1.000e+003 3.760e-002 7.691e-004 
8.895e-004 1.714e+007 7.660e+011 1.000e+003 3.902e-002 7.709e-004 
8.913e-004 1.712e+007 7.584e+011 1.000e+003 4.156e-002 7.728e-004 
8.931e-004 1.714e+007 7.513e+011 1.000e+003 3.537e-002 7.745e-004 
8.949e-004 1.715e+007 7.436e+011 1.000e+003 3.742e-002 7.762e-004 
8.966e-004 1.716e+007 7.398e+011 1.000e+003 3.487e-002 7.780e-004 
8.984e-004 1.713e+007 7.225e+011 1.000e+003 3.965e-002 7.799e-004 
9.002e-004 1.712e+007 7.158e+011 1.000e+003 3.574e-002 7.818e-004 
9.020e-004 1.717e+007 7.118e+011 1.000e+003 3.251e-002 7.832e-004 
9.038e-004 1.727e+007 7.101e+011 1.000e+003 3.007e-002 7.843e-004 
9.056e-004 1.737e+007 7.063e+011 1.000e+003 2.811e-002 7.855e-004 
9.074e-004 1.749e+007 7.034e+011 1.000e+003 2.375e-002 7.864e-004 
9.092e-004 1.762e+007 7.016e+011 1.000e+003 2.243e-002 7.873e-004 
9.110e-004 1.775e+007 6.978e+011 1.000e+003 2.107e-002 7.882e-004 
9.128e-004 1.785e+007 6.980e+011 1.000e+003 2.067e-002 7.893e-004 
9.146e-004 1.794e+007 6.996e+011 1.000e+003 2.167e-002 7.905e-004 
9.163e-004 1.801e+007 7.025e+011 1.000e+003 2.200e-002 7.918e-004 
9.181e-004 1.804e+007 7.065e+011 1.000e+003 2.329e-002 7.933e-004 
9.199e-004 1.802e+007 7.073e+011 1.000e+003 2.711e-002 7.952e-004 
9.217e-004 1.800e+007 7.108e+011 1.000e+003 2.569e-002 7.972e-004 
9.235e-004 1.799e+007 7.160e+011 1.000e+003 2.384e-002 7.991e-004 
9.253e-004 1.801e+007 7.212e+011 1.000e+003 2.167e-002 8.007e-004 
9.271e-004 1.807e+007 7.256e+011 1.000e+003 2.082e-002 8.021e-004 
9.289e-004 1.814e+007 7.298e+011 1.000e+003 1.970e-002 8.034e-004 
9.307e-004 1.818e+007 7.311e+011 1.000e+003 2.409e-002 8.049e-004 
9.325e-004 1.820e+007 7.339e+011 1.000e+003 2.172e-002 8.066e-004 
9.342e-004 1.822e+007 7.374e+011 1.000e+003 2.132e-002 8.082e-004 
9.360e-004 1.825e+007 7.406e+011 1.000e+003 2.183e-002 8.098e-004 
9.378e-004 1.827e+007 7.411e+011 1.000e+003 2.348e-002 8.115e-004 
9.396e-004 1.828e+007 7.438e+011 1.000e+003 2.352e-002 8.131e-004 
9.414e-004 1.829e+007 7.460e+011 1.000e+003 2.396e-002 8.149e-004 
9.432e-004 1.831e+007 7.495e+011 1.000e+003 2.173e-002 8.166e-004 
9.450e-004 1.833e+007 7.534e+011 1.000e+003 2.170e-002 8.182e-004 
9.468e-004 1.837e+007 7.577e+011 1.000e+003 2.079e-002 8.197e-004 
9.486e-004 1.840e+007 7.618e+011 1.000e+003 2.052e-002 8.213e-004 
9.504e-004 1.844e+007 7.662e+011 1.000e+003 2.100e-002 8.228e-004 
9.522e-004 1.845e+007 7.598e+011 1.000e+003 2.464e-002 8.245e-004 
9.539e-004 1.845e+007 7.607e+011 1.000e+003 4.504e-002 8.263e-004 
9.557e-004 1.845e+007 7.628e+011 1.000e+003 4.986e-002 8.281e-004 
9.575e-004 1.846e+007 7.667e+011 1.000e+003 5.299e-002 8.298e-004 
9.593e-004 1.849e+007 7.715e+011 1.000e+003 5.369e-002 8.314e-004 
9.611e-004 1.851e+007 7.771e+011 1.000e+003 5.565e-002 8.330e-004 
9.629e-004 1.855e+007 7.822e+011 1.000e+003 5.672e-002 8.345e-004 
9.647e-004 1.862e+007 7.873e+011 1.000e+003 5.744e-002 8.359e-004 
9.665e-004 1.864e+007 7.921e+011 1.000e+003 7.669e-002 8.375e-004 
9.683e-004 1.865e+007 7.987e+011 1.000e+003 9.037e-002 8.393e-004 
9.701e-004 1.866e+007 8.040e+011 1.000e+003 1.023e-001 8.410e-004 
9.718e-004 1.870e+007 8.085e+011 1.000e+003 1.156e-001 8.425e-004 
9.736e-004 1.874e+007 8.121e+011 1.000e+003 1.331e-001 8.440e-004 
9.754e-004 1.881e+007 8.161e+011 1.000e+003 1.392e-001 8.453e-004 
9.772e-004 1.889e+007 8.198e+011 1.000e+003 1.431e-001 8.465e-004 
9.790e-004 1.900e+007 8.234e+011 1.000e+003 1.463e-001 8.476e-004 
9.808e-004 1.912e+007 8.268e+011 1.000e+003 1.478e-001 8.485e-004 
9.826e-004 1.925e+007 8.301e+011 1.000e+003 1.491e-001 8.495e-004 
9.844e-004 1.934e+007 8.334e+011 1.000e+003 1.485e-001 8.506e-004 
9.862e-004 1.943e+007 8.353e+011 1.000e+003 1.464e-001 8.518e-004 
9.880e-004 1.951e+007 8.327e+011 1.000e+003 1.221e-001 8.530e-004 
9.898e-004 1.957e+007 8.299e+011 1.000e+003 1.031e-001 8.544e-004 
9.915e-004 1.957e+007 8.275e+011 1.000e+003 9.581e-002 8.562e-004 
9.933e-004 1.959e+007 8.286e+011 1.000e+003 8.776e-002 8.578e-004 
9.951e-004 1.963e+007 8.336e+011 1.000e+003 8.932e-002 8.593e-004 
9.969e-004 1.969e+007 8.388e+011 1.000e+003 8.829e-002 8.607e-004 
9.987e-004 1.973e+007 8.444e+011 1.000e+003 9.179e-002 8.622e-004 
1.000e-003 1.977e+007 8.477e+011 1.000e+003 9.214e-002 8.638e-004 
1.002e-003 1.981e+007 8.517e+011 1.000e+003 9.167e-002 8.652e-004 
1.004e-003 1.987e+007 8.561e+011 1.000e+003 9.255e-002 8.666e-004 
1.006e-003 1.993e+007 8.607e+011 1.000e+003 9.429e-002 8.680e-004 
1.008e-003 1.998e+007 8.656e+011 1.000e+003 9.475e-002 8.695e-004 
1.009e-003 1.998e+007 8.697e+011 1.000e+003 1.104e-001 8.712e-004 
1.011e-003 1.993e+007 8.508e+011 1.000e+003 1.134e-001 8.734e-004 
1.013e-003 1.985e+007 8.143e+011 1.000e+003 9.273e-002 8.757e-004 
1.015e-003 1.979e+007 8.084e+011 1.000e+003 9.153e-002 8.779e-004 
1.017e-003 1.975e+007 8.075e+011 1.000e+003 9.212e-002 8.800e-004 
1.018e-003 1.973e+007 8.087e+011 1.000e+003 8.912e-002 8.819e-004 
1.020e-003 1.974e+007 8.106e+011 1.000e+003 8.727e-002 8.836e-004 
1.022e-003 1.976e+007 8.148e+011 1.000e+003 8.735e-002 8.853e-004 
1.024e-003 1.969e+007 8.052e+011 1.000e+003 9.168e-002 8.875e-004 
1.026e-003 1.966e+007 8.051e+011 1.000e+003 9.231e-002 8.896e-004 
1.027e-003 1.963e+007 8.049e+011 1.000e+003 8.766e-002 8.916e-004 
1.029e-003 1.960e+007 8.050e+011 1.000e+003 7.799e-002 8.935e-004 
1.031e-003 1.959e+007 8.060e+011 1.000e+003 6.988e-002 8.954e-004 
1.033e-003 1.958e+007 8.056e+011 1.000e+003 5.943e-002 8.973e-004 
1.035e-003 1.951e+007 7.989e+011 1.000e+003 6.147e-002 8.995e-004 
1.036e-003 1.940e+007 7.991e+011 1.000e+003 6.149e-002 9.021e-004 
1.038e-003 1.935e+007 8.004e+011 1.000e+003 5.790e-002 9.043e-004 
1.040e-003 1.936e+007 8.020e+011 1.000e+003 5.654e-002 9.060e-004 
1.042e-003 1.937e+007 8.043e+011 1.000e+003 5.322e-002 9.077e-004 
1.043e-003 1.931e+007 8.031e+011 1.000e+003 5.469e-002 9.099e-004 
1.045e-003 1.920e+007 8.068e+011 1.000e+003 6.106e-002 9.124e-004 
1.047e-003 1.905e+007 8.067e+011 1.000e+003 9.463e-002 9.152e-004 
1.049e-003 1.900e+007 8.058e+011 1.000e+003 1.052e-001 9.174e-004 
1.051e-003 1.897e+007 8.071e+011 1.000e+003 1.138e-001 9.194e-004 
1.052e-003 1.896e+007 8.009e+011 1.000e+003 1.123e-001 9.213e-004 
1.054e-003 1.897e+007 7.931e+011 1.000e+003 1.023e-001 9.230e-004 
1.056e-003 1.898e+007 7.875e+011 1.000e+003 9.940e-002 9.247e-004 
1.058e-003 1.898e+007 7.792e+011 1.000e+003 9.065e-002 9.265e-004 
1.060e-003 1.900e+007 7.754e+011 1.000e+003 8.279e-002 9.281e-004 
1.061e-003 1.902e+007 7.687e+011 1.000e+003 7.582e-002 9.298e-004 
1.063e-003 1.905e+007 7.720e+011 1.000e+003 7.754e-002 9.314e-004 
1.065e-003 1.906e+007 7.766e+011 1.000e+003 8.056e-002 9.331e-004 
1.067e-003 1.908e+007 7.813e+011 1.000e+003 8.372e-002 9.347e-004 
1.069e-003 1.910e+007 7.850e+011 1.000e+003 8.754e-002 9.364e-004 
1.070e-003 1.910e+007 7.891e+011 1.000e+003 8.754e-002 9.382e-004 
1.072e-003 1.908e+007 7.913e+011 1.000e+003 8.499e-002 9.401e-004 
1.074e-003 1.910e+007 7.959e+011 1.000e+003 8.518e-002 9.418e-004 
1.076e-003 1.913e+007 8.005e+011 1.000e+003 8.382e-002 9.433e-004 
1.077e-003 1.917e+007 8.051e+011 1.000e+003 7.735e-002 9.449e-004 
1.079e-003 1.920e+007 8.095e+011 1.000e+003 6.949e-002 9.464e-004 
1.081e-003 1.926e+007 8.136e+011 1.000e+003 7.029e-002 9.478e-004 
1.083e-003 1.932e+007 8.178e+011 1.000e+003 7.799e-002 9.492e-004 
1.085e-003 1.937e+007 8.224e+011 1.000e+003 7.492e-002 9.506e-004 
1.086e-003 1.940e+007 8.245e+011 1.000e+003 7.442e-002 9.522e-004 
1.088e-003 1.943e+007 8.276e+011 1.000e+003 6.923e-002 9.538e-004 
1.090e-003 1.944e+007 8.253e+011 1.000e+003 7.632e-002 9.555e-004 
1.092e-003 1.944e+007 8.255e+011 1.000e+003 8.225e-002 9.573e-004 
1.094e-003 1.942e+007 8.280e+011 1.000e+003 7.630e-002 9.593e-004 
1.095e-003 1.937e+007 8.316e+011 1.000e+003 7.898e-002 9.614e-004 
1.097e-003 1.933e+007 8.357e+011 1.000e+003 8.104e-002 9.635e-004 
1.099e-003 1.928e+007 8.396e+011 1.000e+003 8.765e-002 9.656e-004 
1.101e-003 1.924e+007 8.436e+011 1.000e+003 9.730e-002 9.677e-004 
1.103e-003 1.918e+007 8.481e+011 1.000e+003 9.246e-002 9.699e-004 
1.104e-003 1.910e+007 8.529e+011 1.000e+003 9.364e-002 9.722e-004 
1.106e-003 1.901e+007 8.582e+011 1.000e+003 1.021e-001 9.746e-004 
1.108e-003 1.893e+007 8.632e+011 1.000e+003 1.016e-001 9.769e-004 
1.110e-003 1.889e+007 8.660e+011 1.000e+003 9.712e-002 9.790e-004 
1.112e-003 1.890e+007 8.685e+011 1.000e+003 1.030e-001 9.807e-004 
1.113e-003 1.895e+007 8.715e+011 1.000e+003 9.465e-002 9.822e-004 
1.115e-003 1.900e+007 8.746e+011 1.000e+003 9.354e-002 9.837e-004 
1.117e-003 1.905e+007 8.765e+011 1.000e+003 1.037e-001 9.851e-004 
1.119e-003 1.907e+007 8.794e+011 1.000e+003 1.013e-001 9.867e-004 
1.120e-003 1.904e+007 8.840e+011 1.000e+003 9.772e-002 9.887e-004 
1.122e-003 1.899e+007 8.903e+011 1.000e+003 9.794e-002 9.909e-004 
1.124e-003 1.892e+007 8.969e+011 1.000e+003 9.174e-002 9.932e-004 
1.126e-003 1.881e+007 9.004e+011 1.000e+003 1.027e-001 9.957e-004 
1.128e-003 1.873e+007 9.053e+011 1.000e+003 1.088e-001 9.981e-004 
1.129e-003 1.866e+007 9.095e+011 1.000e+003 1.143e-001 1.000e-003 
1.131e-003 1.858e+007 9.166e+011 1.000e+003 1.201e-001 1.003e-003 
1.133e-003 1.853e+007 9.201e+011 1.000e+003 1.157e-001 1.005e-003 
1.135e-003 1.850e+007 9.200e+011 1.000e+003 1.100e-001 1.007e-003 
1.137e-003 1.851e+007 9.227e+011 1.000e+003 1.150e-001 1.009e-003 
1.138e-003 1.849e+007 9.242e+011 1.000e+003 1.121e-001 1.010e-003 
1.140e-003 1.850e+007 9.279e+011 1.000e+003 1.131e-001 1.012e-003 
1.142e-003 1.852e+007 9.316e+011 1.000e+003 1.153e-001 1.014e-003 
1.144e-003 1.852e+007 9.300e+011 1.000e+003 1.168e-001 1.016e-003 
1.146e-003 1.850e+007 9.238e+011 1.000e+003 1.189e-001 1.018e-003 
1.147e-003 1.850e+007 9.237e+011 1.000e+003 1.259e-001 1.019e-003 
1.149e-003 1.849e+007 9.214e+011 1.000e+003 1.221e-001 1.021e-003 
1.151e-003 1.846e+007 9.240e+011 1.000e+003 1.360e-001 1.023e-003 
1.153e-003 1.845e+007 9.289e+011 1.000e+003 1.327e-001 1.025e-003 
1.154e-003 1.846e+007 9.339e+011 1.000e+003 1.339e-001 1.027e-003 
1.156e-003 1.850e+007 9.396e+011 1.000e+003 1.339e-001 1.028e-003 
1.158e-003 1.853e+007 9.300e+011 1.000e+003 1.489e-001 1.030e-003 
1.160e-003 1.858e+007 9.314e+011 1.000e+003 1.587e-001 1.031e-003 
1.162e-003 1.864e+007 9.349e+011 1.000e+003 1.617e-001 1.033e-003 
1.163e-003 1.869e+007 9.382e+011 1.000e+003 1.600e-001 1.034e-003 
1.165e-003 1.872e+007 9.402e+011 1.000e+003 1.632e-001 1.036e-003 
1.167e-003 1.873e+007 9.425e+011 1.000e+003 1.612e-001 1.037e-003 
1.169e-003 1.878e+007 9.459e+011 1.000e+003 1.623e-001 1.039e-003 
1.171e-003 1.885e+007 9.487e+011 1.000e+003 1.606e-001 1.040e-003 
1.172e-003 1.893e+007 9.499e+011 1.000e+003 1.485e-001 1.041e-003 
1.174e-003 1.900e+007 9.522e+011 1.000e+003 1.558e-001 1.043e-003 
1.176e-003 1.906e+007 9.551e+011 1.000e+003 1.611e-001 1.044e-003 
1.178e-003 1.912e+007 9.594e+011 1.000e+003 1.484e-001 1.045e-003 
1.180e-003 1.918e+007 9.640e+011 1.000e+003 1.598e-001 1.047e-003 
1.181e-003 1.924e+007 9.684e+011 1.000e+003 1.590e-001 1.048e-003 
1.183e-003 1.928e+007 9.733e+011 1.000e+003 1.640e-001 1.050e-003 
1.185e-003 1.931e+007 9.791e+011 1.000e+003 1.712e-001 1.051e-003 
1.187e-003 1.928e+007 9.753e+011 1.000e+003 1.811e-001 1.053e-003 
1.189e-003 1.922e+007 9.790e+011 1.000e+003 1.817e-001 1.056e-003 
1.190e-003 1.915e+007 9.803e+011 1.000e+003 1.853e-001 1.058e-003 
1.192e-003 1.906e+007 9.380e+011 1.000e+003 1.692e-001 1.060e-003 
1.194e-003 1.898e+007 9.403e+011 1.000e+003 1.783e-001 1.063e-003 
1.196e-003 1.891e+007 9.423e+011 1.000e+003 1.817e-001 1.065e-003 
1.197e-003 1.886e+007 9.457e+011 1.000e+003 1.832e-001 1.067e-003 
1.199e-003 1.878e+007 9.504e+011 1.000e+003 1.835e-001 1.069e-003 
1.201e-003 1.872e+007 9.442e+011 1.000e+003 1.988e-001 1.072e-003 
1.203e-003 1.873e+007 9.441e+011 1.000e+003 2.131e-001 1.073e-003 
1.205e-003 1.878e+007 9.405e+011 1.000e+003 2.122e-001 1.075e-003 
1.206e-003 1.881e+007 9.396e+011 1.000e+003 2.070e-001 1.076e-003 
1.208e-003 1.881e+007 8.919e+011 1.000e+003 1.408e-001 1.078e-003 
1.210e-003 1.878e+007 8.814e+011 1.000e+003 1.301e-001 1.080e-003 
1.212e-003 1.868e+007 8.704e+011 1.000e+003 1.316e-001 1.083e-003 
1.214e-003 1.859e+007 8.550e+011 1.000e+003 1.283e-001 1.085e-003 
1.215e-003 1.855e+007 8.496e+011 1.000e+003 1.254e-001 1.087e-003 
1.217e-003 1.858e+007 8.483e+011 1.000e+003 1.235e-001 1.089e-003 
1.219e-003 1.864e+007 8.472e+011 1.000e+003 1.358e-001 1.090e-003 
1.221e-003 1.871e+007 8.458e+011 1.000e+003 1.366e-001 1.091e-003 
1.223e-003 1.878e+007 8.404e+011 1.000e+003 1.337e-001 1.093e-003 
1.224e-003 1.885e+007 8.354e+011 1.000e+003 1.319e-001 1.094e-003 
1.226e-003 1.890e+007 8.359e+011 1.000e+003 1.352e-001 1.095e-003 
1.228e-003 1.895e+007 8.383e+011 1.000e+003 1.353e-001 1.097e-003 
1.230e-003 1.890e+007 8.182e+011 1.000e+003 1.374e-001 1.099e-003 
1.231e-003 1.884e+007 8.154e+011 1.000e+003 1.601e-001 1.101e-003 
1.233e-003 1.876e+007 8.147e+011 1.000e+003 1.561e-001 1.103e-003 
1.235e-003 1.868e+007 8.106e+011 1.000e+003 1.555e-001 1.106e-003 
1.237e-003 1.863e+007 8.116e+011 1.000e+003 1.571e-001 1.108e-003 
1.239e-003 1.862e+007 8.141e+011 1.000e+003 1.675e-001 1.110e-003 
1.240e-003 1.859e+007 8.160e+011 1.000e+003 1.630e-001 1.112e-003 
1.242e-003 1.857e+007 8.193e+011 1.000e+003 1.579e-001 1.114e-003 
1.244e-003 1.856e+007 8.233e+011 1.000e+003 1.688e-001 1.116e-003 
1.246e-003 1.859e+007 8.281e+011 1.000e+003 1.969e-001 1.117e-003 
1.248e-003 1.864e+007 8.336e+011 1.000e+003 1.978e-001 1.119e-003 
1.249e-003 1.868e+007 8.153e+011 1.000e+003 1.796e-001 1.120e-003 
1.251e-003 1.873e+007 8.180e+011 1.000e+003 1.734e-001 1.122e-003 
1.253e-003 1.877e+007 8.216e+011 1.000e+003 1.849e-001 1.123e-003 
1.255e-003 1.880e+007 8.257e+011 1.000e+003 1.836e-001 1.125e-003 
1.257e-003 1.883e+007 8.303e+011 1.000e+003 1.898e-001 1.126e-003 
1.258e-003 1.886e+007 8.354e+011 1.000e+003 1.882e-001 1.128e-003 
1.260e-003 1.889e+007 8.406e+011 1.000e+003 1.971e-001 1.129e-003 
1.262e-003 1.892e+007 8.462e+011 1.000e+003 2.130e-001 1.131e-003 
1.264e-003 1.896e+007 8.513e+011 1.000e+003 2.133e-001 1.133e-003 
1.265e-003 1.905e+007 8.511e+011 1.000e+003 2.014e-001 1.134e-003 
1.267e-003 1.914e+007 8.493e+011 1.000e+003 2.047e-001 1.135e-003 
1.269e-003 1.921e+007 8.490e+011 1.000e+003 2.041e-001 1.136e-003 
1.271e-003 1.932e+007 8.515e+011 1.000e+003 2.017e-001 1.137e-003 
1.273e-003 1.943e+007 8.544e+011 1.000e+003 2.110e-001 1.138e-003 
1.274e-003 1.953e+007 8.582e+011 1.000e+003 2.040e-001 1.139e-003 
1.276e-003 1.961e+007 8.638e+011 1.000e+003 2.227e-001 1.141e-003 
1.278e-003 1.971e+007 8.683e+011 1.000e+003 2.217e-001 1.142e-003 
1.280e-003 1.982e+007 8.729e+011 1.000e+003 2.219e-001 1.143e-003 
1.282e-003 1.993e+007 8.772e+011 1.000e+003 2.265e-001 1.144e-003 
1.283e-003 2.003e+007 8.818e+011 1.000e+003 2.306e-001 1.145e-003 
1.285e-003 2.013e+007 8.869e+011 1.000e+003 2.274e-001 1.146e-003 
1.287e-003 2.023e+007 8.923e+011 1.000e+003 2.240e-001 1.147e-003 
1.289e-003 2.029e+007 8.949e+011 1.000e+003 2.439e-001 1.148e-003 
1.291e-003 2.034e+007 9.019e+011 1.000e+003 2.749e-001 1.150e-003 
1.292e-003 2.043e+007 8.873e+011 1.000e+003 2.524e-001 1.151e-003 
1.294e-003 2.049e+007 8.885e+011 1.000e+003 2.664e-001 1.152e-003 
1.296e-003 2.057e+007 8.917e+011 1.000e+003 2.624e-001 1.154e-003 
1.298e-003 2.064e+007 8.950e+011 1.000e+003 2.716e-001 1.155e-003 
1.300e-003 2.071e+007 8.991e+011 1.000e+003 2.810e-001 1.156e-003 
1.301e-003 2.075e+007 9.013e+011 1.000e+003 2.805e-001 1.158e-003 
1.303e-003 2.080e+007 8.953e+011 1.000e+003 2.726e-001 1.159e-003 
1.305e-003 2.083e+007 8.951e+011 1.000e+003 2.761e-001 1.161e-003 
1.307e-003 2.088e+007 8.960e+011 1.000e+003 2.713e-001 1.162e-003 
1.308e-003 2.095e+007 8.964e+011 1.000e+003 2.671e-001 1.164e-003 
1.310e-003 2.103e+007 8.966e+011 1.000e+003 2.574e-001 1.165e-003 
1.312e-003 2.110e+007 8.967e+011 1.000e+003 2.628e-001 1.166e-003 
1.314e-003 2.120e+007 8.958e+011 1.000e+003 2.783e-001 1.167e-003 
1.316e-003 2.129e+007 8.947e+011 1.000e+003 2.786e-001 1.168e-003 
1.317e-003 2.137e+007 8.936e+011 1.000e+003 2.743e-001 1.170e-003 
1.319e-003 2.141e+007 8.953e+011 1.000e+003 2.758e-001 1.171e-003 
1.321e-003 2.140e+007 8.996e+011 1.000e+003 2.940e-001 1.173e-003 
1.323e-003 2.139e+007 8.989e+011 1.000e+003 2.980e-001 1.175e-003 
1.325e-003 2.138e+007 8.303e+011 1.000e+003 2.039e-001 1.177e-003 
1.326e-003 2.140e+007 8.283e+011 1.000e+003 1.809e-001 1.178e-003 
1.328e-003 2.140e+007 8.054e+011 1.000e+003 1.457e-001 1.180e-003 
1.330e-003 2.138e+007 8.054e+011 1.000e+003 1.442e-001 1.182e-003 
1.332e-003 2.133e+007 8.053e+011 1.000e+003 1.471e-001 1.184e-003 
1.334e-003 2.125e+007 7.910e+011 1.000e+003 1.101e-001 1.187e-003 
1.335e-003 2.122e+007 7.932e+011 1.000e+003 9.921e-002 1.189e-003 
1.337e-003 2.122e+007 7.947e+011 1.000e+003 8.725e-002 1.190e-003 
1.339e-003 2.123e+007 7.962e+011 1.000e+003 7.851e-002 1.192e-003 
1.341e-003 2.123e+007 7.939e+011 1.000e+003 7.876e-002 1.194e-003 
1.342e-003 2.126e+007 7.877e+011 1.000e+003 7.849e-002 1.195e-003 
1.344e-003 2.129e+007 7.882e+011 1.000e+003 7.777e-002 1.197e-003 
1.346e-003 2.132e+007 7.898e+011 1.000e+003 7.887e-002 1.199e-003 
1.348e-003 2.132e+007 7.927e+011 1.000e+003 7.915e-002 1.200e-003 
1.350e-003 2.131e+007 7.964e+011 1.000e+003 7.960e-002 1.202e-003 
1.351e-003 2.131e+007 8.010e+011 1.000e+003 7.743e-002 1.204e-003 
1.353e-003 2.130e+007 8.059e+011 1.000e+003 8.023e-002 1.206e-003 
1.355e-003 2.127e+007 8.111e+011 1.000e+003 8.015e-002 1.208e-003 
1.357e-003 2.122e+007 8.163e+011 1.000e+003 7.923e-002 1.210e-003 
1.359e-003 2.115e+007 8.202e+011 1.000e+003 8.056e-002 1.212e-003 
1.360e-003 2.101e+007 8.220e+011 1.000e+003 8.298e-002 1.215e-003 
1.362e-003 2.087e+007 8.268e+011 1.000e+003 8.018e-002 1.218e-003 
1.364e-003 2.074e+007 8.289e+011 1.000e+003 7.936e-002 1.220e-003 
1.366e-003 2.066e+007 8.310e+011 1.000e+003 7.706e-002 1.223e-003 
1.368e-003 2.064e+007 8.307e+011 1.000e+003 7.646e-002 1.225e-003 
1.369e-003 2.062e+007 8.330e+011 1.000e+003 7.543e-002 1.227e-003 
1.371e-003 2.062e+007 8.368e+011 1.000e+003 7.648e-002 1.228e-003 
1.373e-003 2.062e+007 8.412e+011 1.000e+003 7.906e-002 1.230e-003 
1.375e-003 2.062e+007 8.458e+011 1.000e+003 8.175e-002 1.232e-003 
1.377e-003 2.060e+007 8.464e+011 1.000e+003 7.962e-002 1.234e-003 
1.378e-003 2.058e+007 8.513e+011 1.000e+003 7.949e-002 1.236e-003 
1.380e-003 2.051e+007 8.482e+011 1.000e+003 9.582e-002 1.238e-003 
1.382e-003 2.044e+007 8.510e+011 1.000e+003 9.783e-002 1.240e-003 
1.384e-003 2.039e+007 8.550e+011 1.000e+003 9.130e-002 1.243e-003 
1.385e-003 2.037e+007 8.585e+011 1.000e+003 9.275e-002 1.245e-003 
1.387e-003 2.034e+007 8.620e+011 1.000e+003 9.196e-002 1.247e-003 
1.389e-003 2.026e+007 8.519e+011 1.000e+003 9.269e-002 1.249e-003 
1.391e-003 2.017e+007 8.412e+011 1.000e+003 9.360e-002 1.251e-003 
1.393e-003 2.006e+007 8.410e+011 1.000e+003 9.610e-002 1.254e-003 
1.394e-003 1.995e+007 8.439e+011 1.000e+003 1.309e-001 1.256e-003 
1.396e-003 1.991e+007 8.457e+011 1.000e+003 1.467e-001 1.258e-003 
1.398e-003 1.997e+007 8.450e+011 1.000e+003 1.463e-001 1.260e-003 
1.400e-003 2.003e+007 8.383e+011 1.000e+003 1.379e-001 1.261e-003 
1.402e-003 2.004e+007 8.203e+011 1.000e+003 1.331e-001 1.263e-003 
1.403e-003 2.005e+007 7.867e+011 1.000e+003 9.269e-002 1.265e-003 
1.405e-003 2.004e+007 7.899e+011 1.000e+003 1.004e-001 1.266e-003 
1.407e-003 2.006e+007 7.943e+011 1.000e+003 1.161e-001 1.268e-003 
1.409e-003 2.010e+007 7.991e+011 1.000e+003 1.217e-001 1.270e-003 
1.411e-003 2.015e+007 8.042e+011 1.000e+003 1.228e-001 1.271e-003 
1.412e-003 2.020e+007 8.094e+011 1.000e+003 1.276e-001 1.273e-003 
1.414e-003 2.027e+007 8.146e+011 1.000e+003 1.335e-001 1.274e-003 
1.416e-003 2.031e+007 8.175e+011 1.000e+003 1.378e-001 1.275e-003 
1.418e-003 2.034e+007 8.211e+011 1.000e+003 1.398e-001 1.277e-003 
1.419e-003 2.037e+007 8.253e+011 1.000e+003 1.471e-001 1.279e-003 
1.421e-003 2.039e+007 8.285e+011 1.000e+003 1.428e-001 1.280e-003 
1.423e-003 2.042e+007 8.257e+011 1.000e+003 1.389e-001 1.282e-003 
1.425e-003 2.043e+007 7.823e+011 1.000e+003 7.515e-002 1.284e-003 
1.427e-003 2.037e+007 7.701e+011 1.000e+003 5.752e-002 1.286e-003 
1.428e-003 2.028e+007 7.654e+011 1.000e+003 7.235e-002 1.288e-003 
1.430e-003 2.023e+007 7.655e+011 1.000e+003 7.476e-002 1.290e-003 
1.432e-003 2.020e+007 7.651e+011 1.000e+003 7.836e-002 1.292e-003 
1.434e-003 2.017e+007 7.650e+011 1.000e+003 7.171e-002 1.294e-003 
1.436e-003 2.011e+007 7.594e+011 1.000e+003 6.991e-002 1.296e-003 
1.437e-003 2.007e+007 7.592e+011 1.000e+003 6.491e-002 1.299e-003 
1.439e-003 2.001e+007 7.599e+011 1.000e+003 6.660e-002 1.301e-003 
1.441e-003 1.994e+007 7.609e+011 1.000e+003 6.829e-002 1.303e-003 
1.443e-003 1.989e+007 7.624e+011 1.000e+003 6.616e-002 1.305e-003 
1.445e-003 1.987e+007 7.625e+011 1.000e+003 6.594e-002 1.307e-003 
1.446e-003 1.982e+007 7.645e+011 1.000e+003 6.754e-002 1.309e-003 
1.448e-003 1.975e+007 7.673e+011 1.000e+003 6.844e-002 1.312e-003 
1.450e-003 1.967e+007 7.703e+011 1.000e+003 6.968e-002 1.314e-003 
1.452e-003 1.957e+007 7.736e+011 1.000e+003 7.444e-002 1.316e-003 
1.454e-003 1.946e+007 7.771e+011 1.000e+003 7.613e-002 1.319e-003 
1.455e-003 1.933e+007 7.825e+011 1.000e+003 8.185e-002 1.322e-003 
1.457e-003 1.923e+007 7.866e+011 1.000e+003 8.815e-002 1.324e-003 
1.459e-003 1.916e+007 7.897e+011 1.000e+003 9.090e-002 1.326e-003 
1.461e-003 1.911e+007 7.922e+011 1.000e+003 9.112e-002 1.328e-003 
1.462e-003 1.907e+007 7.951e+011 1.000e+003 9.374e-002 1.331e-003 
1.464e-003 1.906e+007 7.964e+011 1.000e+003 9.646e-002 1.332e-003 
1.466e-003 1.907e+007 7.953e+011 1.000e+003 9.336e-002 1.334e-003 
1.468e-003 1.908e+007 7.985e+011 1.000e+003 9.424e-002 1.336e-003 
1.470e-003 1.905e+007 7.953e+011 1.000e+003 1.154e-001 1.338e-003 
1.471e-003 1.904e+007 7.799e+011 1.000e+003 9.635e-002 1.340e-003 
1.473e-003 1.905e+007 7.825e+011 1.000e+003 9.243e-002 1.341e-003 
1.475e-003 1.910e+007 7.840e+011 1.000e+003 8.859e-002 1.343e-003 
1.477e-003 1.917e+007 7.855e+011 1.000e+003 8.378e-002 1.344e-003 
1.479e-003 1.926e+007 7.861e+011 1.000e+003 8.408e-002 1.345e-003 
1.480e-003 1.932e+007 7.846e+011 1.000e+003 7.823e-002 1.347e-003 
1.482e-003 1.940e+007 7.871e+011 1.000e+003 7.598e-002 1.348e-003 
1.484e-003 1.951e+007 7.862e+011 1.000e+003 6.325e-002 1.349e-003 
1.486e-003 1.963e+007 7.865e+011 1.000e+003 5.878e-002 1.350e-003 
1.488e-003 1.974e+007 7.886e+011 1.000e+003 5.803e-002 1.351e-003 
1.489e-003 1.986e+007 7.908e+011 1.000e+003 5.717e-002 1.352e-003 
1.491e-003 1.998e+007 7.930e+011 1.000e+003 5.611e-002 1.353e-003 
1.493e-003 2.010e+007 7.937e+011 1.000e+003 5.892e-002 1.354e-003 
1.495e-003 2.016e+007 7.949e+011 1.000e+003 6.008e-002 1.355e-003 
1.496e-003 2.023e+007 7.972e+011 1.000e+003 5.929e-002 1.357e-003 
1.498e-003 2.030e+007 8.000e+011 1.000e+003 5.904e-002 1.358e-003 
1.500e-003 2.036e+007 8.032e+011 1.000e+003 5.952e-002 1.359e-003 
1.502e-003 2.041e+007 8.069e+011 1.000e+003 5.894e-002 1.361e-003 
1.504e-003 2.046e+007 8.118e+011 1.000e+003 6.348e-002 1.362e-003 
1.505e-003 2.050e+007 8.157e+011 1.000e+003 6.933e-002 1.364e-003 
1.507e-003 2.053e+007 8.198e+011 1.000e+003 7.452e-002 1.365e-003 
1.509e-003 2.054e+007 8.209e+011 1.000e+003 7.952e-002 1.367e-003 
1.511e-003 2.053e+007 8.242e+011 1.000e+003 8.253e-002 1.369e-003 
1.513e-003 2.054e+007 8.262e+011 1.000e+003 8.462e-002 1.370e-003 
1.514e-003 2.057e+007 8.243e+011 1.000e+003 7.957e-002 1.372e-003 
1.516e-003 2.060e+007 8.277e+011 1.000e+003 8.207e-002 1.374e-003 
1.518e-003 2.065e+007 8.320e+011 1.000e+003 8.409e-002 1.375e-003 
1.520e-003 2.071e+007 8.360e+011 1.000e+003 8.580e-002 1.376e-003 
1.522e-003 2.078e+007 8.404e+011 1.000e+003 8.635e-002 1.378e-003 
1.523e-003 2.087e+007 8.434e+011 1.000e+003 8.427e-002 1.379e-003 
1.525e-003 2.097e+007 8.475e+011 1.000e+003 8.710e-002 1.380e-003 
1.527e-003 2.104e+007 8.505e+011 1.000e+003 8.699e-002 1.381e-003 
1.529e-003 2.109e+007 8.567e+011 1.000e+003 9.948e-002 1.383e-003 
1.531e-003 2.115e+007 8.617e+011 1.000e+003 1.062e-001 1.384e-003 
1.532e-003 2.122e+007 8.665e+011 1.000e+003 1.124e-001 1.385e-003 
1.534e-003 2.125e+007 8.483e+011 1.000e+003 1.095e-001 1.387e-003 
1.536e-003 2.127e+007 8.481e+011 1.000e+003 1.138e-001 1.389e-003 
1.538e-003 2.130e+007 8.502e+011 1.000e+003 1.185e-001 1.390e-003 
1.539e-003 2.133e+007 8.533e+011 1.000e+003 1.218e-001 1.392e-003 
1.541e-003 2.136e+007 8.579e+011 1.000e+003 1.271e-001 1.394e-003 
1.543e-003 2.138e+007 8.621e+011 1.000e+003 1.294e-001 1.395e-003 
1.545e-003 2.140e+007 8.634e+011 1.000e+003 1.224e-001 1.397e-003 
1.547e-003 2.141e+007 8.695e+011 1.000e+003 1.252e-001 1.398e-003 
1.548e-003 2.141e+007 8.702e+011 1.000e+003 1.206e-001 1.400e-003 
1.550e-003 2.143e+007 8.754e+011 1.000e+003 1.182e-001 1.402e-003 
1.552e-003 2.146e+007 8.827e+011 1.000e+003 1.195e-001 1.404e-003 
1.554e-003 2.151e+007 8.886e+011 1.000e+003 1.179e-001 1.405e-003 
1.556e-003 2.157e+007 8.929e+011 1.000e+003 1.137e-001 1.406e-003 
1.557e-003 2.162e+007 8.890e+011 1.000e+003 1.208e-001 1.408e-003 
1.559e-003 2.162e+007 8.862e+011 1.000e+003 1.130e-001 1.410e-003 
1.561e-003 2.164e+007 8.829e+011 1.000e+003 1.006e-001 1.411e-003 
1.563e-003 2.166e+007 8.810e+011 1.000e+003 9.982e-002 1.413e-003 
1.565e-003 2.171e+007 8.824e+011 1.000e+003 9.848e-002 1.414e-003 
1.566e-003 2.180e+007 8.866e+011 1.000e+003 9.808e-002 1.416e-003 
1.568e-003 2.189e+007 8.903e+011 1.000e+003 9.744e-002 1.417e-003 
1.570e-003 2.198e+007 8.944e+011 1.000e+003 9.988e-002 1.418e-003 
1.572e-003 2.206e+007 8.990e+011 1.000e+003 1.062e-001 1.419e-003 
1.573e-003 2.209e+007 9.036e+011 1.000e+003 1.074e-001 1.421e-003 
1.575e-003 2.210e+007 8.900e+011 1.000e+003 1.094e-001 1.422e-003 
1.577e-003 2.213e+007 8.844e+011 1.000e+003 1.098e-001 1.424e-003 
1.579e-003 2.218e+007 8.838e+011 1.000e+003 1.100e-001 1.425e-003 
1.581e-003 2.224e+007 8.847e+011 1.000e+003 1.101e-001 1.427e-003 
1.582e-003 2.228e+007 8.818e+011 1.000e+003 1.206e-001 1.428e-003 
1.584e-003 2.229e+007 8.824e+011 1.000e+003 1.277e-001 1.430e-003 
1.586e-003 2.231e+007 8.856e+011 1.000e+003 1.314e-001 1.432e-003 
1.588e-003 2.233e+007 8.907e+011 1.000e+003 1.403e-001 1.433e-003 
1.590e-003 2.236e+007 8.963e+011 1.000e+003 1.461e-001 1.435e-003 
1.591e-003 2.239e+007 9.017e+011 1.000e+003 1.504e-001 1.436e-003 
1.593e-003 2.242e+007 9.074e+011 1.000e+003 1.577e-001 1.438e-003 
1.595e-003 2.243e+007 9.142e+011 1.000e+003 1.613e-001 1.440e-003 
1.597e-003 2.242e+007 9.211e+011 1.000e+003 1.615e-001 1.442e-003 
1.599e-003 2.241e+007 9.282e+011 1.000e+003 1.638e-001 1.444e-003 
1.600e-003 2.239e+007 9.247e+011 1.000e+003 1.586e-001 1.445e-003 
1.602e-003 2.235e+007 9.132e+011 1.000e+003 1.258e-001 1.447e-003 
1.604e-003 2.231e+007 9.113e+011 1.000e+003 1.154e-001 1.450e-003 
1.606e-003 2.226e+007 9.146e+011 1.000e+003 1.186e-001 1.452e-003 
1.607e-003 2.217e+007 9.232e+011 1.000e+003 1.194e-001 1.454e-003 
1.609e-003 2.208e+007 9.318e+011 1.000e+003 1.201e-001 1.457e-003 
1.611e-003 2.194e+007 9.389e+011 1.000e+003 1.239e-001 1.459e-003 
1.613e-003 2.182e+007 9.505e+011 1.000e+003 1.396e-001 1.462e-003 
1.615e-003 2.171e+007 9.617e+011 1.000e+003 1.513e-001 1.464e-003 
1.616e-003 2.163e+007 9.716e+011 1.000e+003 1.580e-001 1.467e-003 
1.618e-003 2.155e+007 9.589e+011 1.000e+003 1.380e-001 1.469e-003 
1.620e-003 2.143e+007 9.657e+011 1.000e+003 1.439e-001 1.472e-003 
1.622e-003 2.132e+007 9.356e+011 1.000e+003 1.423e-001 1.474e-003 
1.624e-003 2.125e+007 9.329e+011 1.000e+003 1.471e-001 1.477e-003 
1.625e-003 2.120e+007 9.163e+011 1.000e+003 1.353e-001 1.479e-003 
1.627e-003 2.111e+007 9.085e+011 1.000e+003 1.341e-001 1.481e-003 
1.629e-003 2.105e+007 9.135e+011 1.000e+003 1.372e-001 1.483e-003 
1.631e-003 2.097e+007 9.150e+011 1.000e+003 1.525e-001 1.486e-003 
1.633e-003 2.089e+007 9.206e+011 1.000e+003 1.666e-001 1.488e-003 
1.634e-003 2.086e+007 9.261e+011 1.000e+003 1.752e-001 1.490e-003 
1.636e-003 2.086e+007 9.309e+011 1.000e+003 1.823e-001 1.492e-003 
1.638e-003 2.087e+007 9.314e+011 1.000e+003 1.779e-001 1.494e-003 
1.640e-003 2.087e+007 9.354e+011 1.000e+003 1.787e-001 1.495e-003 
1.642e-003 2.086e+007 9.407e+011 1.000e+003 1.724e-001 1.497e-003 
1.643e-003 2.086e+007 9.403e+011 1.000e+003 1.708e-001 1.499e-003 
1.645e-003 2.087e+007 9.414e+011 1.000e+003 1.670e-001 1.501e-003 
1.647e-003 2.090e+007 9.434e+011 1.000e+003 1.661e-001 1.502e-003 
1.649e-003 2.093e+007 9.464e+011 1.000e+003 1.615e-001 1.504e-003 
1.650e-003 2.097e+007 9.476e+011 1.000e+003 1.613e-001 1.505e-003 
1.652e-003 2.105e+007 9.500e+011 1.000e+003 1.618e-001 1.507e-003 
1.654e-003 2.115e+007 9.530e+011 1.000e+003 1.612e-001 1.508e-003 
1.656e-003 2.126e+007 9.561e+011 1.000e+003 1.586e-001 1.509e-003 
1.658e-003 2.137e+007 9.589e+011 1.000e+003 1.582e-001 1.510e-003 
1.659e-003 2.146e+007 9.626e+011 1.000e+003 1.635e-001 1.511e-003 
1.661e-003 2.154e+007 9.649e+011 1.000e+003 1.643e-001 1.512e-003 
1.663e-003 2.162e+007 9.635e+011 1.000e+003 1.502e-001 1.513e-003 
1.665e-003 2.172e+007 9.655e+011 1.000e+003 1.449e-001 1.515e-003 
1.667e-003 2.180e+007 9.699e+011 1.000e+003 1.390e-001 1.516e-003 
1.668e-003 2.184e+007 9.737e+011 1.000e+003 1.507e-001 1.517e-003 
1.670e-003 2.184e+007 9.724e+011 1.000e+003 1.461e-001 1.519e-003 
1.672e-003 2.177e+007 9.653e+011 1.000e+003 1.456e-001 1.521e-003 
1.674e-003 2.170e+007 9.690e+011 1.000e+003 1.461e-001 1.524e-003 
1.676e-003 2.161e+007 9.699e+011 1.000e+003 1.461e-001 1.526e-003 
1.677e-003 2.149e+007 9.693e+011 1.000e+003 1.439e-001 1.529e-003 
1.679e-003 2.139e+007 9.731e+011 1.000e+003 1.491e-001 1.531e-003 
1.681e-003 2.134e+007 9.738e+011 1.000e+003 1.521e-001 1.533e-003 
1.683e-003 2.127e+007 9.809e+011 1.000e+003 1.712e-001 1.536e-003 
1.684e-003 2.121e+007 9.878e+011 1.000e+003 1.767e-001 1.538e-003 
1.686e-003 2.117e+007 9.902e+011 1.000e+003 1.762e-001 1.540e-003 
1.688e-003 2.112e+007 9.944e+011 1.000e+003 1.793e-001 1.542e-003 
1.690e-003 2.104e+007 9.996e+011 1.000e+003 1.858e-001 1.544e-003 
1.692e-003 2.090e+007 9.801e+011 1.000e+003 1.831e-001 1.547e-003 
1.693e-003 2.075e+007 9.754e+011 1.000e+003 1.891e-001 1.550e-003 
1.695e-003 2.063e+007 9.690e+011 1.000e+003 1.894e-001 1.553e-003 
1.697e-003 2.047e+007 9.644e+011 1.000e+003 1.952e-001 1.555e-003 
1.699e-003 2.028e+007 9.589e+011 1.000e+003 2.137e-001 1.559e-003 
1.701e-003 2.013e+007 9.593e+011 1.000e+003 2.292e-001 1.561e-003 
1.702e-003 2.003e+007 9.611e+011 1.000e+003 2.426e-001 1.564e-003 
1.704e-003 1.996e+007 9.250e+011 1.000e+003 2.027e-001 1.566e-003 
1.706e-003 1.992e+007 9.150e+011 1.000e+003 2.022e-001 1.568e-003 
1.708e-003 1.988e+007 9.070e+011 1.000e+003 1.951e-001 1.570e-003 
1.710e-003 1.984e+007 9.040e+011 1.000e+003 1.972e-001 1.572e-003 
1.711e-003 1.979e+007 8.957e+011 1.000e+003 1.947e-001 1.574e-003 
1.713e-003 1.973e+007 8.929e+011 1.000e+003 2.034e-001 1.577e-003 
1.715e-003 1.965e+007 8.945e+011 1.000e+003 2.195e-001 1.579e-003 
1.717e-003 1.957e+007 8.874e+011 1.000e+003 2.178e-001 1.581e-003 
1.719e-003 1.952e+007 8.891e+011 1.000e+003 2.167e-001 1.583e-003 
1.720e-003 1.944e+007 8.894e+011 1.000e+003 2.494e-001 1.586e-003 
1.722e-003 1.941e+007 8.906e+011 1.000e+003 2.573e-001 1.588e-003 
1.724e-003 1.943e+007 8.640e+011 1.000e+003 2.257e-001 1.589e-003 
1.726e-003 1.945e+007 8.650e+011 1.000e+003 2.278e-001 1.591e-003 
1.727e-003 1.949e+007 8.666e+011 1.000e+003 2.261e-001 1.593e-003 
1.729e-003 1.955e+007 8.685e+011 1.000e+003 2.298e-001 1.594e-003 
1.731e-003 1.962e+007 8.685e+011 1.000e+003 2.265e-001 1.595e-003 
1.733e-003 1.970e+007 8.708e+011 1.000e+003 2.287e-001 1.597e-003 
1.735e-003 1.978e+007 8.732e+011 1.000e+003 2.303e-001 1.598e-003 
1.736e-003 1.986e+007 8.747e+011 1.000e+003 2.311e-001 1.599e-003 
1.738e-003 1.996e+007 8.767e+011 1.000e+003 2.330e-001 1.600e-003 
1.740e-003 2.007e+007 8.756e+011 1.000e+003 2.306e-001 1.601e-003 
1.742e-003 2.020e+007 8.762e+011 1.000e+003 2.309e-001 1.602e-003 
1.744e-003 2.035e+007 8.767e+011 1.000e+003 2.310e-001 1.603e-003 
1.745e-003 2.050e+007 8.762e+011 1.000e+003 2.276e-001 1.604e-003 
1.747e-003 2.065e+007 8.764e+011 1.000e+003 2.300e-001 1.604e-003 
1.749e-003 2.081e+007 8.766e+011 1.000e+003 2.298e-001 1.605e-003 
1.751e-003 2.095e+007 8.775e+011 1.000e+003 2.318e-001 1.606e-003 
1.753e-003 2.109e+007 8.797e+011 1.000e+003 2.325e-001 1.607e-003 
1.754e-003 2.124e+007 8.780e+011 1.000e+003 2.409e-001 1.607e-003 
1.756e-003 2.139e+007 8.743e+011 1.000e+003 2.334e-001 1.608e-003 
1.758e-003 2.156e+007 8.733e+011 1.000e+003 2.318e-001 1.609e-003 
1.760e-003 2.171e+007 8.728e+011 1.000e+003 2.296e-001 1.610e-003 
1.761e-003 2.186e+007 8.734e+011 1.000e+003 2.276e-001 1.610e-003 
1.763e-003 2.201e+007 8.738e+011 1.000e+003 2.267e-001 1.611e-003 
1.765e-003 2.216e+007 8.748e+011 1.000e+003 2.222e-001 1.612e-003 
1.767e-003 2.230e+007 8.762e+011 1.000e+003 2.201e-001 1.613e-003 
1.769e-003 2.245e+007 8.779e+011 1.000e+003 2.198e-001 1.613e-003 
1.770e-003 2.258e+007 8.799e+011 1.000e+003 2.164e-001 1.614e-003 
1.772e-003 2.271e+007 8.756e+011 1.000e+003 2.225e-001 1.615e-003 
1.774e-003 2.282e+007 8.766e+011 1.000e+003 2.193e-001 1.616e-003 
1.776e-003 2.296e+007 8.795e+011 1.000e+003 2.216e-001 1.617e-003 
1.778e-003 2.310e+007 8.826e+011 1.000e+003 2.182e-001 1.618e-003 
1.779e-003 2.325e+007 8.859e+011 1.000e+003 2.178e-001 1.619e-003 
1.781e-003 2.339e+007 8.893e+011 1.000e+003 2.161e-001 1.619e-003 
1.783e-003 2.353e+007 8.928e+011 1.000e+003 2.153e-001 1.620e-003 
1.785e-003 2.368e+007 8.960e+011 1.000e+003 2.141e-001 1.621e-003 
1.787e-003 2.383e+007 8.994e+011 1.000e+003 2.116e-001 1.622e-003 
1.788e-003 2.398e+007 9.029e+011 1.000e+003 2.092e-001 1.622e-003 
1.790e-003 2.410e+007 8.991e+011 1.000e+003 2.167e-001 1.623e-003 
1.792e-003 2.421e+007 8.961e+011 1.000e+003 2.160e-001 1.624e-003 
1.794e-003 2.437e+007 8.990e+011 1.000e+003 2.151e-001 1.625e-003 
1.796e-003 2.451e+007 9.018e+011 1.000e+003 2.133e-001 1.626e-003 
1.797e-003 2.463e+007 8.927e+011 1.000e+003 2.167e-001 1.627e-003 
1.799e-003 2.473e+007 8.869e+011 1.000e+003 2.209e-001 1.628e-003 
1.801e-003 2.481e+007 8.878e+011 1.000e+003 2.210e-001 1.629e-003 
1.803e-003 2.482e+007 8.866e+011 1.000e+003 2.275e-001 1.631e-003 
1.804e-003 2.480e+007 8.908e+011 1.000e+003 2.263e-001 1.633e-003 
1.806e-003 2.479e+007 8.965e+011 1.000e+003 2.244e-001 1.635e-003 
1.808e-003 2.476e+007 8.962e+011 1.000e+003 2.210e-001 1.637e-003 
1.810e-003 2.472e+007 9.044e+011 1.000e+003 2.240e-001 1.639e-003 
1.812e-003 2.462e+007 9.121e+011 1.000e+003 2.359e-001 1.641e-003 
1.813e-003 2.452e+007 8.992e+011 1.000e+003 2.341e-001 1.644e-003 
1.815e-003 2.446e+007 9.003e+011 1.000e+003 2.343e-001 1.646e-003 
1.817e-003 2.441e+007 9.042e+011 1.000e+003 2.369e-001 1.648e-003 
1.819e-003 2.437e+007 9.089e+011 1.000e+003 2.397e-001 1.650e-003 
1.821e-003 2.433e+007 9.133e+011 1.000e+003 2.475e-001 1.652e-003 
1.822e-003 2.430e+007 9.175e+011 1.000e+003 2.508e-001 1.654e-003 
1.824e-003 2.422e+007 9.207e+011 1.000e+003 2.730e-001 1.657e-003 
1.826e-003 2.419e+007 9.167e+011 1.000e+003 2.587e-001 1.659e-003 
1.828e-003 2.419e+007 9.182e+011 1.000e+003 2.461e-001 1.660e-003 
1.830e-003 2.422e+007 9.242e+011 1.000e+003 2.469e-001 1.662e-003 
1.831e-003 2.423e+007 9.213e+011 1.000e+003 2.338e-001 1.664e-003 
1.833e-003 2.423e+007 9.219e+011 1.000e+003 2.205e-001 1.665e-003 
1.835e-003 2.426e+007 9.235e+011 1.000e+003 2.052e-001 1.667e-003 
1.837e-003 2.423e+007 9.259e+011 1.000e+003 2.065e-001 1.669e-003 
1.838e-003 2.416e+007 9.324e+011 1.000e+003 2.123e-001 1.671e-003 
1.840e-003 2.406e+007 9.378e+011 1.000e+003 2.164e-001 1.674e-003 
1.842e-003 2.398e+007 9.445e+011 1.000e+003 2.166e-001 1.676e-003 
1.844e-003 2.390e+007 9.478e+011 1.000e+003 2.043e-001 1.678e-003 
1.846e-003 2.386e+007 9.298e+011 1.000e+003 1.663e-001 1.681e-003 
1.847e-003 2.385e+007 9.367e+011 1.000e+003 1.632e-001 1.682e-003 
1.849e-003 2.385e+007 9.440e+011 1.000e+003 1.636e-001 1.684e-003 
1.851e-003 2.382e+007 9.502e+011 1.000e+003 1.624e-001 1.686e-003 
1.853e-003 2.378e+007 9.573e+011 1.000e+003 1.618e-001 1.688e-003 
1.855e-003 2.372e+007 9.655e+011 1.000e+003 1.618e-001 1.691e-003 
1.856e-003 2.363e+007 9.750e+011 1.000e+003 1.595e-001 1.693e-003 
1.858e-003 2.353e+007 9.786e+011 1.000e+003 1.622e-001 1.695e-003 
1.860e-003 2.338e+007 9.739e+011 1.000e+003 1.643e-001 1.698e-003 
1.862e-003 2.323e+007 9.784e+011 1.000e+003 1.632e-001 1.701e-003 
1.864e-003 2.306e+007 9.859e+011 1.000e+003 1.810e-001 1.704e-003 
1.865e-003 2.292e+007 9.884e+011 1.000e+003 2.072e-001 1.707e-003 
1.867e-003 2.285e+007 9.899e+011 1.000e+003 2.121e-001 1.709e-003 
1.869e-003 2.281e+007 9.906e+011 1.000e+003 2.150e-001 1.711e-003 
1.871e-003 2.280e+007 9.949e+011 1.000e+003 2.124e-001 1.713e-003 
1.872e-003 2.276e+007 1.002e+012 1.000e+003 2.128e-001 1.715e-003 
1.874e-003 2.265e+007 1.002e+012 1.000e+003 2.468e-001 1.718e-003 
1.876e-003 2.261e+007 9.922e+011 1.000e+003 2.568e-001 1.720e-003 
1.878e-003 2.259e+007 9.932e+011 1.000e+003 2.624e-001 1.722e-003 
1.880e-003 2.259e+007 9.863e+011 1.000e+003 2.734e-001 1.723e-003 
1.881e-003 2.260e+007 9.667e+011 1.000e+003 2.851e-001 1.725e-003 
1.883e-003 2.262e+007 9.470e+011 1.000e+003 2.655e-001 1.727e-003 
1.885e-003 2.266e+007 9.390e+011 1.000e+003 2.571e-001 1.728e-003 
1.887e-003 2.270e+007 9.275e+011 1.000e+003 2.505e-001 1.730e-003 
1.889e-003 2.274e+007 9.238e+011 1.000e+003 2.475e-001 1.731e-003 
1.890e-003 2.279e+007 9.248e+011 1.000e+003 2.436e-001 1.733e-003 
1.892e-003 2.287e+007 9.221e+011 1.000e+003 2.432e-001 1.734e-003 
1.894e-003 2.291e+007 9.188e+011 1.000e+003 2.441e-001 1.736e-003 
1.896e-003 2.291e+007 9.175e+011 1.000e+003 2.323e-001 1.737e-003 
1.898e-003 2.293e+007 9.197e+011 1.000e+003 2.288e-001 1.739e-003 
1.899e-003 2.291e+007 9.093e+011 1.000e+003 2.341e-001 1.741e-003 
1.901e-003 2.286e+007 9.034e+011 1.000e+003 2.253e-001 1.743e-003 
1.903e-003 2.280e+007 8.514e+011 1.000e+003 1.407e-001 1.745e-003 
1.905e-003 2.268e+007 8.416e+011 1.000e+003 1.552e-001 1.748e-003 
1.907e-003 2.261e+007 8.353e+011 1.000e+003 1.438e-001 1.750e-003 
1.908e-003 2.257e+007 8.327e+011 1.000e+003 1.351e-001 1.752e-003 
1.910e-003 2.254e+007 8.325e+011 1.000e+003 1.288e-001 1.754e-003 
1.912e-003 2.252e+007 8.327e+011 1.000e+003 1.281e-001 1.756e-003 
1.914e-003 2.250e+007 8.323e+011 1.000e+003 1.279e-001 1.758e-003 
1.915e-003 2.248e+007 8.326e+011 1.000e+003 1.231e-001 1.760e-003 
1.917e-003 2.246e+007 8.316e+011 1.000e+003 1.116e-001 1.762e-003 
1.919e-003 2.245e+007 8.327e+011 1.000e+003 1.077e-001 1.764e-003 
1.921e-003 2.245e+007 8.358e+011 1.000e+003 1.081e-001 1.766e-003 
1.923e-003 2.244e+007 8.402e+011 1.000e+003 1.166e-001 1.767e-003 
1.924e-003 2.242e+007 8.450e+011 1.000e+003 1.174e-001 1.769e-003 
1.926e-003 2.236e+007 8.535e+011 1.000e+003 1.507e-001 1.772e-003 
1.928e-003 2.228e+007 8.365e+011 1.000e+003 1.323e-001 1.774e-003 
1.930e-003 2.227e+007 8.406e+011 1.000e+003 1.383e-001 1.776e-003 
1.932e-003 2.227e+007 8.460e+011 1.000e+003 1.465e-001 1.778e-003 
1.933e-003 2.227e+007 8.447e+011 1.000e+003 1.404e-001 1.779e-003 
1.935e-003 2.227e+007 8.494e+011 1.000e+003 1.419e-001 1.781e-003 
1.937e-003 2.228e+007 8.543e+011 1.000e+003 1.407e-001 1.783e-003 
1.939e-003 2.228e+007 8.451e+011 1.000e+003 1.161e-001 1.785e-003 
1.941e-003 2.229e+007 8.421e+011 1.000e+003 1.044e-001 1.786e-003 
1.942e-003 2.229e+007 8.461e+011 1.000e+003 1.052e-001 1.788e-003 
1.944e-003 2.231e+007 8.514e+011 1.000e+003 1.087e-001 1.790e-003 
1.946e-003 2.232e+007 8.504e+011 1.000e+003 1.078e-001 1.792e-003 
1.948e-003 2.235e+007 8.541e+011 1.000e+003 1.060e-001 1.793e-003 
1.949e-003 2.236e+007 8.556e+011 1.000e+003 1.100e-001 1.795e-003 
1.951e-003 2.229e+007 8.602e+011 1.000e+003 1.120e-001 1.797e-003 
1.953e-003 2.218e+007 8.665e+011 1.000e+003 1.147e-001 1.800e-003 
1.955e-003 2.209e+007 8.736e+011 1.000e+003 1.127e-001 1.802e-003 
1.957e-003 2.198e+007 8.724e+011 1.000e+003 1.180e-001 1.805e-003 
1.958e-003 2.188e+007 8.696e+011 1.000e+003 1.116e-001 1.807e-003 
1.960e-003 2.180e+007 8.740e+011 1.000e+003 1.165e-001 1.809e-003 
1.962e-003 2.166e+007 8.607e+011 1.000e+003 1.153e-001 1.812e-003 
1.964e-003 2.151e+007 8.564e+011 1.000e+003 1.046e-001 1.815e-003 
1.966e-003 2.139e+007 8.589e+011 1.000e+003 9.969e-002 1.818e-003 
1.967e-003 2.130e+007 8.625e+011 1.000e+003 9.591e-002 1.820e-003 
1.969e-003 2.117e+007 8.607e+011 1.000e+003 9.662e-002 1.823e-003 
1.971e-003 2.098e+007 8.625e+011 1.000e+003 1.031e-001 1.826e-003 
1.973e-003 2.075e+007 8.507e+011 1.000e+003 9.787e-002 1.829e-003 
1.975e-003 2.055e+007 8.498e+011 1.000e+003 9.575e-002 1.832e-003 
1.976e-003 2.039e+007 8.505e+011 1.000e+003 9.408e-002 1.835e-003 
1.978e-003 2.021e+007 8.538e+011 1.000e+003 1.029e-001 1.838e-003 
1.980e-003 1.999e+007 8.534e+011 1.000e+003 1.119e-001 1.842e-003 
1.982e-003 1.979e+007 8.535e+011 1.000e+003 1.181e-001 1.845e-003 
1.984e-003 1.962e+007 8.307e+011 1.000e+003 1.128e-001 1.848e-003 
1.985e-003 1.957e+007 8.288e+011 1.000e+003 9.861e-002 1.850e-003 
1.987e-003 1.957e+007 8.297e+011 1.000e+003 9.706e-002 1.852e-003 
1.989e-003 1.957e+007 8.313e+011 1.000e+003 1.004e-001 1.854e-003 
1.991e-003 1.950e+007 8.325e+011 1.000e+003 1.046e-001 1.856e-003 
1.992e-003 1.945e+007 8.291e+011 1.000e+003 1.055e-001 1.858e-003 
1.994e-003 1.942e+007 8.276e+011 1.000e+003 1.051e-001 1.860e-003 
1.996e-003 1.940e+007 8.289e+011 1.000e+003 1.000e-001 1.862e-003 
1.998e-003 1.939e+007 8.317e+011 1.000e+003 9.604e-002 1.864e-003 
2.000e-003 1.938e+007 8.318e+011 1.000e+003 9.909e-002 1.866e-003 
2.001e-003 1.938e+007 8.324e+011 1.000e+003 9.726e-002 1.867e-003 
2.003e-003 1.938e+007 8.336e+011 1.000e+003 9.916e-002 1.869e-003 
2.005e-003 1.938e+007 8.353e+011 1.000e+003 9.939e-002 1.871e-003 
2.007e-003 1.940e+007 8.372e+011 1.000e+003 1.016e-001 1.873e-003 
2.009e-003 1.941e+007 8.387e+011 1.000e+003 1.024e-001 1.874e-003 
2.010e-003 1.942e+007 8.411e+011 1.000e+003 1.044e-001 1.876e-003 
2.012e-003 1.942e+007 8.443e+011 1.000e+003 1.091e-001 1.878e-003 
2.014e-003 1.939e+007 8.404e+011 1.000e+003 1.104e-001 1.880e-003 
2.016e-003 1.937e+007 8.423e+011 1.000e+003 1.121e-001 1.882e-003 
2.018e-003 1.938e+007 8.443e+011 1.000e+003 1.133e-001 1.883e-003 
2.019e-003 1.937e+007 8.437e+011 1.000e+003 1.188e-001 1.885e-003 
2.021e-003 1.931e+007 8.451e+011 1.000e+003 1.287e-001 1.888e-003 
2.023e-003 1.923e+007 8.470e+011 1.000e+003 1.311e-001 1.890e-003 
2.025e-003 1.915e+007 8.457e+011 1.000e+003 1.406e-001 1.892e-003 
2.026e-003 1.908e+007 8.507e+011 1.000e+003 1.520e-001 1.895e-003 
2.028e-003 1.900e+007 8.550e+011 1.000e+003 1.613e-001 1.897e-003 
2.030e-003 1.895e+007 8.595e+011 1.000e+003 1.637e-001 1.899e-003 
2.032e-003 1.893e+007 8.651e+011 1.000e+003 1.673e-001 1.901e-003 
2.034e-003 1.895e+007 8.708e+011 1.000e+003 1.738e-001 1.903e-003 
2.035e-003 1.897e+007 8.760e+011 1.000e+003 1.766e-001 1.904e-003 
2.037e-003 1.897e+007 8.523e+011 1.000e+003 1.820e-001 1.906e-003 
2.039e-003 1.895e+007 8.534e+011 1.000e+003 1.815e-001 1.908e-003 
2.041e-003 1.892e+007 8.555e+011 1.000e+003 1.791e-001 1.910e-003 
2.043e-003 1.893e+007 8.588e+011 1.000e+003 1.768e-001 1.912e-003 
2.044e-003 1.902e+007 8.606e+011 1.000e+003 1.753e-001 1.913e-003 
2.046e-003 1.910e+007 8.616e+011 1.000e+003 1.790e-001 1.914e-003 
2.048e-003 1.919e+007 8.627e+011 1.000e+003 1.793e-001 1.915e-003 
2.050e-003 1.926e+007 8.638e+011 1.000e+003 1.787e-001 1.917e-003 
2.052e-003 1.933e+007 8.652e+011 1.000e+003 1.793e-001 1.918e-003 
2.053e-003 1.939e+007 8.665e+011 1.000e+003 1.772e-001 1.919e-003 
2.055e-003 1.940e+007 8.194e+011 1.000e+003 1.278e-001 1.921e-003 
2.057e-003 1.939e+007 8.144e+011 1.000e+003 1.282e-001 1.923e-003 
2.059e-003 1.940e+007 8.124e+011 1.000e+003 1.288e-001 1.925e-003 
2.061e-003 1.944e+007 8.099e+011 1.000e+003 1.258e-001 1.926e-003 
2.062e-003 1.949e+007 8.099e+011 1.000e+003 1.254e-001 1.928e-003 
2.064e-003 1.955e+007 8.105e+011 1.000e+003 1.246e-001 1.929e-003 
2.066e-003 1.961e+007 8.114e+011 1.000e+003 1.219e-001 1.930e-003 
2.068e-003 1.969e+007 8.123e+011 1.000e+003 1.274e-001 1.931e-003 
2.069e-003 1.978e+007 8.125e+011 1.000e+003 1.264e-001 1.933e-003 
2.071e-003 1.985e+007 8.137e+011 1.000e+003 1.269e-001 1.934e-003 
2.073e-003 1.992e+007 8.159e+011 1.000e+003 1.259e-001 1.935e-003 
2.075e-003 2.000e+007 8.185e+011 1.000e+003 1.257e-001 1.936e-003 
2.077e-003 2.009e+007 8.208e+011 1.000e+003 1.278e-001 1.938e-003 
2.078e-003 2.020e+007 8.192e+011 1.000e+003 1.282e-001 1.939e-003 
2.080e-003 2.031e+007 8.186e+011 1.000e+003 1.249e-001 1.940e-003 
2.082e-003 2.042e+007 8.209e+011 1.000e+003 1.240e-001 1.941e-003 
2.084e-003 2.053e+007 8.237e+011 1.000e+003 1.230e-001 1.942e-003 
2.086e-003 2.062e+007 8.270e+011 1.000e+003 1.228e-001 1.943e-003 
2.087e-003 2.069e+007 8.306e+011 1.000e+003 1.239e-001 1.944e-003 
2.089e-003 2.073e+007 8.273e+011 1.000e+003 1.281e-001 1.946e-003 
2.091e-003 2.073e+007 8.235e+011 1.000e+003 1.273e-001 1.948e-003 
2.093e-003 2.073e+007 8.264e+011 1.000e+003 1.270e-001 1.949e-003 
2.095e-003 2.071e+007 8.317e+011 1.000e+003 1.289e-001 1.951e-003 
2.096e-003 2.066e+007 8.234e+011 1.000e+003 1.311e-001 1.953e-003 
2.098e-003 2.058e+007 8.235e+011 1.000e+003 1.352e-001 1.956e-003 
2.100e-003 2.047e+007 8.256e+011 1.000e+003 1.364e-001 1.958e-003 
2.102e-003 2.035e+007 8.298e+011 1.000e+003 1.379e-001 1.961e-003 
2.103e-003 2.022e+007 8.345e+011 1.000e+003 1.394e-001 1.964e-003 
2.105e-003 2.012e+007 8.371e+011 1.000e+003 1.416e-001 1.966e-003 
2.107e-003 2.001e+007 8.416e+011 1.000e+003 1.599e-001 1.969e-003 
2.109e-003 1.992e+007 8.269e+011 1.000e+003 1.467e-001 1.971e-003 
2.111e-003 1.984e+007 8.253e+011 1.000e+003 1.477e-001 1.973e-003 
2.112e-003 1.979e+007 8.253e+011 1.000e+003 1.462e-001 1.976e-003 
2.114e-003 1.972e+007 8.193e+011 1.000e+003 1.475e-001 1.978e-003 
2.116e-003 1.966e+007 8.196e+011 1.000e+003 1.525e-001 1.980e-003 
2.118e-003 1.961e+007 8.211e+011 1.000e+003 1.647e-001 1.982e-003 
2.120e-003 1.956e+007 8.222e+011 1.000e+003 1.764e-001 1.984e-003 
2.121e-003 1.952e+007 8.240e+011 1.000e+003 1.954e-001 1.986e-003 
2.123e-003 1.947e+007 8.258e+011 1.000e+003 2.041e-001 1.989e-003 
2.125e-003 1.944e+007 8.250e+011 1.000e+003 2.027e-001 1.991e-003 
2.127e-003 1.943e+007 8.241e+011 1.000e+003 1.944e-001 1.992e-003 
2.129e-003 1.943e+007 8.252e+011 1.000e+003 1.886e-001 1.994e-003 
2.130e-003 1.943e+007 8.248e+011 1.000e+003 1.903e-001 1.996e-003 
2.132e-003 1.946e+007 8.259e+011 1.000e+003 1.902e-001 1.998e-003 
2.134e-003 1.949e+007 8.255e+011 1.000e+003 1.841e-001 1.999e-003 
2.136e-003 1.955e+007 8.241e+011 1.000e+003 1.811e-001 2.000e-003 
2.137e-003 1.963e+007 8.247e+011 1.000e+003 1.824e-001 2.002e-003 
2.139e-003 1.968e+007 8.244e+011 1.000e+003 1.857e-001 2.003e-003 
2.141e-003 1.968e+007 8.240e+011 1.000e+003 1.879e-001 2.005e-003 
2.143e-003 1.966e+007 8.212e+011 1.000e+003 1.912e-001 2.007e-003 
2.145e-003 1.959e+007 8.205e+011 1.000e+003 1.904e-001 2.009e-003 
2.146e-003 1.955e+007 8.209e+011 1.000e+003 1.918e-001 2.011e-003 
2.148e-003 1.948e+007 8.205e+011 1.000e+003 1.963e-001 2.014e-003 
2.150e-003 1.939e+007 8.231e+011 1.000e+003 1.928e-001 2.016e-003 
2.152e-003 1.930e+007 8.224e+011 1.000e+003 1.999e-001 2.018e-003 
2.154e-003 1.924e+007 8.218e+011 1.000e+003 1.945e-001 2.021e-003 
2.155e-003 1.921e+007 8.221e+011 1.000e+003 1.923e-001 2.023e-003 
2.157e-003 1.918e+007 8.232e+011 1.000e+003 1.912e-001 2.025e-003 
2.159e-003 1.915e+007 8.247e+011 1.000e+003 1.908e-001 2.027e-003 
2.161e-003 1.916e+007 8.243e+011 1.000e+003 1.940e-001 2.028e-003 
2.163e-003 1.918e+007 8.223e+011 1.000e+003 1.906e-001 2.030e-003 
2.164e-003 1.920e+007 8.238e+011 1.000e+003 2.027e-001 2.032e-003 
2.166e-003 1.924e+007 8.258e+011 1.000e+003 2.014e-001 2.033e-003 
2.168e-003 1.925e+007 8.270e+011 1.000e+003 2.044e-001 2.035e-003 
2.170e-003 1.923e+007 8.282e+011 1.000e+003 2.081e-001 2.037e-003 
2.172e-003 1.916e+007 8.252e+011 1.000e+003 2.113e-001 2.039e-003 
2.173e-003 1.914e+007 8.258e+011 1.000e+003 2.135e-001 2.041e-003 
2.175e-003 1.915e+007 8.247e+011 1.000e+003 2.078e-001 2.043e-003 
2.177e-003 1.916e+007 8.225e+011 1.000e+003 1.966e-001 2.044e-003 
2.179e-003 1.915e+007 8.220e+011 1.000e+003 1.947e-001 2.046e-003 
2.180e-003 1.913e+007 8.235e+011 1.000e+003 1.958e-001 2.048e-003 
2.182e-003 1.910e+007 8.252e+011 1.000e+003 1.957e-001 2.050e-003 
2.184e-003 1.908e+007 8.271e+011 1.000e+003 1.945e-001 2.052e-003 
2.186e-003 1.905e+007 8.290e+011 1.000e+003 1.967e-001 2.054e-003 
2.188e-003 1.901e+007 8.312e+011 1.000e+003 1.958e-001 2.056e-003 
2.189e-003 1.896e+007 8.336e+011 1.000e+003 1.942e-001 2.058e-003 
2.191e-003 1.891e+007 8.364e+011 1.000e+003 1.957e-001 2.060e-003 
2.193e-003 1.887e+007 8.395e+011 1.000e+003 1.962e-001 2.062e-003 
2.195e-003 1.881e+007 8.391e+011 1.000e+003 1.972e-001 2.065e-003 
2.197e-003 1.878e+007 8.401e+011 1.000e+003 1.937e-001 2.067e-003 
2.198e-003 1.880e+007 8.414e+011 1.000e+003 1.871e-001 2.068e-003 
2.200e-003 1.883e+007 8.392e+011 1.000e+003 1.591e-001 2.070e-003 
2.202e-003 1.889e+007 8.295e+011 1.000e+003 1.590e-001 2.071e-003 
2.204e-003 1.897e+007 8.280e+011 1.000e+003 1.620e-001 2.073e-003 
2.206e-003 1.904e+007 8.268e+011 1.000e+003 1.658e-001 2.074e-003 
2.207e-003 1.905e+007 8.205e+011 1.000e+003 1.660e-001 2.076e-003 
2.209e-003 1.907e+007 8.158e+011 1.000e+003 1.483e-001 2.077e-003 
2.211e-003 1.910e+007 8.136e+011 1.000e+003 1.321e-001 2.079e-003 
2.213e-003 1.913e+007 8.127e+011 1.000e+003 1.252e-001 2.080e-003 
2.214e-003 1.913e+007 8.131e+011 1.000e+003 1.251e-001 2.082e-003 
2.216e-003 1.911e+007 8.143e+011 1.000e+003 1.272e-001 2.084e-003 
2.218e-003 1.908e+007 8.151e+011 1.000e+003 1.273e-001 2.086e-003 
2.220e-003 1.903e+007 8.178e+011 1.000e+003 1.386e-001 2.088e-003 
2.222e-003 1.893e+007 8.171e+011 1.000e+003 1.502e-001 2.091e-003 
2.223e-003 1.882e+007 8.191e+011 1.000e+003 1.574e-001 2.093e-003 
2.225e-003 1.872e+007 8.212e+011 1.000e+003 1.673e-001 2.096e-003 
2.227e-003 1.863e+007 8.234e+011 1.000e+003 1.713e-001 2.098e-003 
2.229e-003 1.857e+007 8.257e+011 1.000e+003 1.731e-001 2.100e-003 
2.231e-003 1.853e+007 8.290e+011 1.000e+003 1.730e-001 2.102e-003 
2.232e-003 1.853e+007 8.309e+011 1.000e+003 1.732e-001 2.104e-003 
2.234e-003 1.852e+007 8.324e+011 1.000e+003 1.747e-001 2.106e-003 
2.236e-003 1.848e+007 8.343e+011 1.000e+003 1.738e-001 2.108e-003 
2.238e-003 1.843e+007 8.366e+011 1.000e+003 1.730e-001 2.110e-003 
2.240e-003 1.842e+007 8.391e+011 1.000e+003 1.738e-001 2.112e-003 
2.241e-003 1.842e+007 8.415e+011 1.000e+003 1.709e-001 2.114e-003 
2.243e-003 1.844e+007 8.436e+011 1.000e+003 1.701e-001 2.116e-003 
2.245e-003 1.848e+007 8.461e+011 1.000e+003 1.690e-001 2.117e-003 
2.247e-003 1.854e+007 8.486e+011 1.000e+003 1.686e-001 2.119e-003 
2.249e-003 1.861e+007 8.502e+011 1.000e+003 1.664e-001 2.120e-003 
2.250e-003 1.867e+007 8.521e+011 1.000e+003 1.700e-001 2.121e-003 
2.252e-003 1.873e+007 8.488e+011 1.000e+003 1.563e-001 2.123e-003 
2.254e-003 1.879e+007 8.477e+011 1.000e+003 1.507e-001 2.124e-003 
2.256e-003 1.881e+007 8.419e+011 1.000e+003 1.568e-001 2.126e-003 
2.257e-003 1.885e+007 8.423e+011 1.000e+003 1.537e-001 2.127e-003 
2.259e-003 1.891e+007 8.428e+011 1.000e+003 1.550e-001 2.129e-003 
2.261e-003 1.898e+007 8.423e+011 1.000e+003 1.543e-001 2.130e-003 
2.263e-003 1.907e+007 8.423e+011 1.000e+003 1.556e-001 2.131e-003 
2.265e-003 1.917e+007 8.421e+011 1.000e+003 1.575e-001 2.132e-003 
2.266e-003 1.927e+007 8.412e+011 1.000e+003 1.591e-001 2.133e-003 
2.268e-003 1.937e+007 8.409e+011 1.000e+003 1.600e-001 2.134e-003 
2.270e-003 1.941e+007 8.368e+011 1.000e+003 1.664e-001 2.136e-003 
2.272e-003 1.943e+007 8.363e+011 1.000e+003 1.663e-001 2.137e-003 
2.274e-003 1.943e+007 8.369e+011 1.000e+003 1.709e-001 2.139e-003 
2.275e-003 1.943e+007 8.382e+011 1.000e+003 1.706e-001 2.141e-003 
2.277e-003 1.945e+007 8.395e+011 1.000e+003 1.635e-001 2.143e-003 
2.279e-003 1.951e+007 8.403e+011 1.000e+003 1.616e-001 2.144e-003 
2.281e-003 1.957e+007 8.412e+011 1.000e+003 1.634e-001 2.145e-003 
2.283e-003 1.961e+007 8.425e+011 1.000e+003 1.661e-001 2.147e-003 
2.284e-003 1.964e+007 8.441e+011 1.000e+003 1.639e-001 2.149e-003 
2.286e-003 1.966e+007 8.460e+011 1.000e+003 1.626e-001 2.150e-003 
2.288e-003 1.969e+007 8.475e+011 1.000e+003 1.630e-001 2.152e-003 
2.290e-003 1.972e+007 8.479e+011 1.000e+003 1.585e-001 2.153e-003 
2.291e-003 1.975e+007 8.468e+011 1.000e+003 1.471e-001 2.155e-003 
2.293e-003 1.980e+007 8.483e+011 1.000e+003 1.464e-001 2.156e-003 
2.295e-003 1.986e+007 8.500e+011 1.000e+003 1.462e-001 2.158e-003 
