# Supplementary material for: Strain rate dependency of dislocation plasticity
Source: Nat Commun. 2021 Mar 23;12:1845. doi: 10.1038/s41467-021-21939-1 (PMC7988163; doi:10.1038/s41467-021-21939-1)
Supplement: Supplementary file 3 — Supplementary Data 1 [file 41467_2021_21939_MOESM3_ESM.zip › Supplementary Data 1/DDDSimulationSet3/StrainRate=1e4s-1/InitialDislocationDensity=1.1e11m-2.dat]

#strain(1), stress(Pa), dislocation density(m-2), strain rate(s-1), mean dislocation velocity(km/s), plastic strain(1)
5.103e-005 7.287e+006 1.035e+011 1.000e+004 2.110e-002 5.611e-007 
7.491e-005 1.064e+007 1.035e+011 1.000e+004 2.972e-002 1.150e-006 
9.766e-005 1.385e+007 1.036e+011 1.000e+004 3.552e-002 1.868e-006 
1.387e-004 1.950e+007 1.040e+011 1.000e+004 4.968e-002 3.490e-006 
2.134e-004 2.966e+007 1.073e+011 1.000e+004 8.226e-002 8.196e-006 
2.302e-004 3.188e+007 1.085e+011 1.000e+004 9.024e-002 9.699e-006 
2.330e-004 3.225e+007 1.089e+011 1.000e+004 9.146e-002 9.960e-006 
2.356e-004 3.259e+007 1.092e+011 1.000e+004 9.217e-002 1.020e-005 
2.380e-004 3.290e+007 1.095e+011 1.000e+004 9.437e-002 1.043e-005 
2.401e-004 3.318e+007 1.097e+011 1.000e+004 9.375e-002 1.064e-005 
2.439e-004 3.367e+007 1.102e+011 1.000e+004 9.459e-002 1.101e-005 
2.525e-004 3.479e+007 1.115e+011 1.000e+004 1.023e-001 1.190e-005 
2.550e-004 3.511e+007 1.119e+011 1.000e+004 1.043e-001 1.217e-005 
2.570e-004 3.536e+007 1.122e+011 1.000e+004 1.064e-001 1.239e-005 
2.587e-004 3.558e+007 1.125e+011 1.000e+004 1.076e-001 1.258e-005 
2.605e-004 3.581e+007 1.128e+011 1.000e+004 1.065e-001 1.278e-005 
2.622e-004 3.603e+007 1.131e+011 1.000e+004 1.070e-001 1.298e-005 
2.640e-004 3.626e+007 1.134e+011 1.000e+004 1.087e-001 1.318e-005 
2.657e-004 3.648e+007 1.137e+011 1.000e+004 1.100e-001 1.338e-005 
2.674e-004 3.670e+007 1.140e+011 1.000e+004 1.100e-001 1.358e-005 
2.692e-004 3.692e+007 1.143e+011 1.000e+004 1.116e-001 1.379e-005 
2.709e-004 3.714e+007 1.146e+011 1.000e+004 1.140e-001 1.399e-005 
2.725e-004 3.734e+007 1.149e+011 1.000e+004 1.139e-001 1.419e-005 
2.741e-004 3.754e+007 1.152e+011 1.000e+004 1.137e-001 1.438e-005 
2.757e-004 3.775e+007 1.156e+011 1.000e+004 1.173e-001 1.459e-005 
2.773e-004 3.796e+007 1.159e+011 1.000e+004 1.184e-001 1.479e-005 
2.790e-004 3.816e+007 1.162e+011 1.000e+004 1.185e-001 1.500e-005 
2.805e-004 3.836e+007 1.166e+011 1.000e+004 1.183e-001 1.521e-005 
2.821e-004 3.856e+007 1.169e+011 1.000e+004 1.221e-001 1.542e-005 
2.837e-004 3.876e+007 1.173e+011 1.000e+004 1.242e-001 1.562e-005 
2.853e-004 3.896e+007 1.177e+011 1.000e+004 1.269e-001 1.584e-005 
2.869e-004 3.916e+007 1.180e+011 1.000e+004 1.234e-001 1.606e-005 
2.885e-004 3.935e+007 1.183e+011 1.000e+004 1.296e-001 1.627e-005 
2.901e-004 3.955e+007 1.187e+011 1.000e+004 1.321e-001 1.650e-005 
2.916e-004 3.974e+007 1.190e+011 1.000e+004 1.308e-001 1.672e-005 
2.932e-004 3.994e+007 1.194e+011 1.000e+004 1.298e-001 1.695e-005 
2.947e-004 4.013e+007 1.198e+011 1.000e+004 1.345e-001 1.718e-005 
2.963e-004 4.032e+007 1.202e+011 1.000e+004 1.366e-001 1.741e-005 
2.978e-004 4.051e+007 1.206e+011 1.000e+004 1.353e-001 1.764e-005 
2.994e-004 4.070e+007 1.210e+011 1.000e+004 1.363e-001 1.788e-005 
3.009e-004 4.088e+007 1.214e+011 1.000e+004 1.391e-001 1.812e-005 
3.024e-004 4.107e+007 1.218e+011 1.000e+004 1.423e-001 1.836e-005 
3.040e-004 4.126e+007 1.219e+011 1.000e+004 1.423e-001 1.860e-005 
3.055e-004 4.144e+007 1.222e+011 1.000e+004 1.430e-001 1.885e-005 
3.070e-004 4.163e+007 1.226e+011 1.000e+004 1.451e-001 1.910e-005 
3.085e-004 4.181e+007 1.230e+011 1.000e+004 1.478e-001 1.935e-005 
3.101e-004 4.199e+007 1.234e+011 1.000e+004 1.454e-001 1.960e-005 
3.116e-004 4.218e+007 1.239e+011 1.000e+004 1.458e-001 1.986e-005 
3.131e-004 4.236e+007 1.242e+011 1.000e+004 1.488e-001 2.012e-005 
3.146e-004 4.254e+007 1.247e+011 1.000e+004 1.478e-001 2.038e-005 
3.162e-004 4.273e+007 1.246e+011 1.000e+004 1.511e-001 2.065e-005 
3.177e-004 4.291e+007 1.249e+011 1.000e+004 1.518e-001 2.092e-005 
3.193e-004 4.309e+007 1.246e+011 1.000e+004 1.557e-001 2.119e-005 
3.208e-004 4.327e+007 1.247e+011 1.000e+004 1.535e-001 2.147e-005 
3.223e-004 4.346e+007 1.249e+011 1.000e+004 1.547e-001 2.175e-005 
3.238e-004 4.363e+007 1.251e+011 1.000e+004 1.566e-001 2.203e-005 
3.253e-004 4.381e+007 1.254e+011 1.000e+004 1.593e-001 2.230e-005 
3.269e-004 4.399e+007 1.258e+011 1.000e+004 1.569e-001 2.259e-005 
3.283e-004 4.417e+007 1.261e+011 1.000e+004 1.571e-001 2.287e-005 
3.298e-004 4.434e+007 1.265e+011 1.000e+004 1.626e-001 2.315e-005 
3.313e-004 4.451e+007 1.269e+011 1.000e+004 1.630e-001 2.343e-005 
3.328e-004 4.469e+007 1.273e+011 1.000e+004 1.607e-001 2.372e-005 
3.343e-004 4.486e+007 1.277e+011 1.000e+004 1.607e-001 2.401e-005 
3.358e-004 4.503e+007 1.282e+011 1.000e+004 1.646e-001 2.430e-005 
3.372e-004 4.520e+007 1.286e+011 1.000e+004 1.665e-001 2.459e-005 
3.387e-004 4.538e+007 1.291e+011 1.000e+004 1.640e-001 2.489e-005 
3.402e-004 4.555e+007 1.296e+011 1.000e+004 1.640e-001 2.519e-005 
3.417e-004 4.572e+007 1.299e+011 1.000e+004 1.689e-001 2.549e-005 
3.432e-004 4.589e+007 1.301e+011 1.000e+004 1.684e-001 2.580e-005 
3.446e-004 4.606e+007 1.304e+011 1.000e+004 1.702e-001 2.610e-005 
3.461e-004 4.622e+007 1.307e+011 1.000e+004 1.724e-001 2.640e-005 
3.475e-004 4.639e+007 1.310e+011 1.000e+004 1.737e-001 2.671e-005 
3.490e-004 4.655e+007 1.313e+011 1.000e+004 1.737e-001 2.702e-005 
3.504e-004 4.671e+007 1.315e+011 1.000e+004 1.756e-001 2.733e-005 
3.519e-004 4.688e+007 1.319e+011 1.000e+004 1.758e-001 2.765e-005 
3.533e-004 4.704e+007 1.323e+011 1.000e+004 1.780e-001 2.798e-005 
3.548e-004 4.720e+007 1.328e+011 1.000e+004 1.828e-001 2.830e-005 
3.563e-004 4.737e+007 1.333e+011 1.000e+004 1.824e-001 2.863e-005 
3.577e-004 4.753e+007 1.338e+011 1.000e+004 1.823e-001 2.897e-005 
3.592e-004 4.769e+007 1.341e+011 1.000e+004 1.850e-001 2.931e-005 
3.606e-004 4.785e+007 1.343e+011 1.000e+004 1.902e-001 2.965e-005 
3.621e-004 4.801e+007 1.346e+011 1.000e+004 1.888e-001 3.000e-005 
3.635e-004 4.817e+007 1.350e+011 1.000e+004 1.877e-001 3.034e-005 
3.650e-004 4.833e+007 1.354e+011 1.000e+004 1.897e-001 3.069e-005 
3.665e-004 4.849e+007 1.358e+011 1.000e+004 1.873e-001 3.105e-005 
3.679e-004 4.865e+007 1.362e+011 1.000e+004 1.879e-001 3.140e-005 
3.694e-004 4.881e+007 1.367e+011 1.000e+004 1.912e-001 3.176e-005 
3.708e-004 4.897e+007 1.372e+011 1.000e+004 1.937e-001 3.212e-005 
3.723e-004 4.913e+007 1.377e+011 1.000e+004 1.921e-001 3.249e-005 
3.737e-004 4.929e+007 1.382e+011 1.000e+004 1.933e-001 3.285e-005 
3.752e-004 4.944e+007 1.387e+011 1.000e+004 1.965e-001 3.322e-005 
3.767e-004 4.960e+007 1.392e+011 1.000e+004 1.989e-001 3.360e-005 
3.781e-004 4.975e+007 1.398e+011 1.000e+004 1.965e-001 3.397e-005 
3.796e-004 4.991e+007 1.404e+011 1.000e+004 1.983e-001 3.436e-005 
3.810e-004 5.006e+007 1.410e+011 1.000e+004 2.025e-001 3.474e-005 
3.825e-004 5.022e+007 1.415e+011 1.000e+004 2.070e-001 3.514e-005 
3.839e-004 5.037e+007 1.415e+011 1.000e+004 2.017e-001 3.554e-005 
3.854e-004 5.052e+007 1.415e+011 1.000e+004 2.093e-001 3.594e-005 
3.868e-004 5.067e+007 1.411e+011 1.000e+004 2.100e-001 3.635e-005 
3.883e-004 5.083e+007 1.414e+011 1.000e+004 2.109e-001 3.677e-005 
3.898e-004 5.097e+007 1.417e+011 1.000e+004 2.080e-001 3.718e-005 
3.912e-004 5.113e+007 1.420e+011 1.000e+004 2.140e-001 3.761e-005 
3.927e-004 5.128e+007 1.424e+011 1.000e+004 2.217e-001 3.803e-005 
3.942e-004 5.143e+007 1.429e+011 1.000e+004 2.170e-001 3.848e-005 
3.956e-004 5.157e+007 1.434e+011 1.000e+004 2.143e-001 3.890e-005 
3.971e-004 5.172e+007 1.439e+011 1.000e+004 2.189e-001 3.934e-005 
3.985e-004 5.187e+007 1.444e+011 1.000e+004 2.244e-001 3.978e-005 
4.000e-004 5.201e+007 1.442e+011 1.000e+004 2.264e-001 4.022e-005 
4.014e-004 5.216e+007 1.431e+011 1.000e+004 2.230e-001 4.067e-005 
4.029e-004 5.230e+007 1.430e+011 1.000e+004 2.276e-001 4.113e-005 
4.044e-004 5.245e+007 1.430e+011 1.000e+004 2.323e-001 4.159e-005 
4.058e-004 5.259e+007 1.431e+011 1.000e+004 2.350e-001 4.203e-005 
4.072e-004 5.273e+007 1.432e+011 1.000e+004 2.299e-001 4.249e-005 
4.087e-004 5.288e+007 1.432e+011 1.000e+004 2.336e-001 4.295e-005 
4.101e-004 5.302e+007 1.433e+011 1.000e+004 2.384e-001 4.341e-005 
4.116e-004 5.316e+007 1.436e+011 1.000e+004 2.403e-001 4.388e-005 
4.130e-004 5.331e+007 1.438e+011 1.000e+004 2.363e-001 4.434e-005 
4.145e-004 5.345e+007 1.439e+011 1.000e+004 2.325e-001 4.481e-005 
4.159e-004 5.359e+007 1.441e+011 1.000e+004 2.375e-001 4.527e-005 
4.173e-004 5.373e+007 1.444e+011 1.000e+004 2.453e-001 4.573e-005 
4.188e-004 5.387e+007 1.446e+011 1.000e+004 2.513e-001 4.621e-005 
4.203e-004 5.402e+007 1.450e+011 1.000e+004 2.291e-001 4.669e-005 
4.218e-004 5.416e+007 1.454e+011 1.000e+004 2.338e-001 4.716e-005 
4.233e-004 5.431e+007 1.457e+011 1.000e+004 2.490e-001 4.765e-005 
4.247e-004 5.445e+007 1.461e+011 1.000e+004 2.514e-001 4.813e-005 
4.262e-004 5.460e+007 1.466e+011 1.000e+004 2.307e-001 4.862e-005 
4.277e-004 5.474e+007 1.470e+011 1.000e+004 2.396e-001 4.910e-005 
4.292e-004 5.488e+007 1.475e+011 1.000e+004 2.539e-001 4.960e-005 
4.307e-004 5.503e+007 1.479e+011 1.000e+004 2.367e-001 5.009e-005 
4.322e-004 5.517e+007 1.483e+011 1.000e+004 2.377e-001 5.060e-005 
4.337e-004 5.531e+007 1.488e+011 1.000e+004 2.476e-001 5.111e-005 
4.352e-004 5.546e+007 1.493e+011 1.000e+004 2.600e-001 5.163e-005 
4.367e-004 5.560e+007 1.498e+011 1.000e+004 2.419e-001 5.215e-005 
4.382e-004 5.574e+007 1.503e+011 1.000e+004 2.442e-001 5.268e-005 
4.398e-004 5.589e+007 1.507e+011 1.000e+004 2.540e-001 5.322e-005 
4.413e-004 5.603e+007 1.512e+011 1.000e+004 2.573e-001 5.375e-005 
4.428e-004 5.617e+007 1.517e+011 1.000e+004 2.502e-001 5.430e-005 
4.443e-004 5.631e+007 1.523e+011 1.000e+004 2.512e-001 5.485e-005 
4.459e-004 5.646e+007 1.529e+011 1.000e+004 2.613e-001 5.540e-005 
4.474e-004 5.660e+007 1.535e+011 1.000e+004 2.600e-001 5.596e-005 
4.490e-004 5.674e+007 1.542e+011 1.000e+004 2.556e-001 5.653e-005 
4.505e-004 5.688e+007 1.549e+011 1.000e+004 2.561e-001 5.711e-005 
4.521e-004 5.703e+007 1.556e+011 1.000e+004 2.691e-001 5.770e-005 
4.537e-004 5.717e+007 1.562e+011 1.000e+004 2.708e-001 5.831e-005 
4.553e-004 5.731e+007 1.570e+011 1.000e+004 2.612e-001 5.892e-005 
4.569e-004 5.746e+007 1.577e+011 1.000e+004 2.617e-001 5.954e-005 
4.585e-004 5.760e+007 1.583e+011 1.000e+004 2.678e-001 6.015e-005 
4.602e-004 5.774e+007 1.588e+011 1.000e+004 2.681e-001 6.078e-005 
4.618e-004 5.789e+007 1.594e+011 1.000e+004 2.711e-001 6.141e-005 
4.634e-004 5.803e+007 1.599e+011 1.000e+004 2.662e-001 6.205e-005 
4.650e-004 5.817e+007 1.605e+011 1.000e+004 2.764e-001 6.270e-005 
4.667e-004 5.831e+007 1.612e+011 1.000e+004 2.746e-001 6.335e-005 
4.682e-004 5.845e+007 1.618e+011 1.000e+004 2.745e-001 6.399e-005 
4.698e-004 5.858e+007 1.623e+011 1.000e+004 2.734e-001 6.461e-005 
4.713e-004 5.870e+007 1.629e+011 1.000e+004 2.713e-001 6.523e-005 
4.728e-004 5.883e+007 1.635e+011 1.000e+004 2.760e-001 6.584e-005 
4.742e-004 5.896e+007 1.642e+011 1.000e+004 2.762e-001 6.645e-005 
4.757e-004 5.908e+007 1.648e+011 1.000e+004 2.762e-001 6.707e-005 
4.772e-004 5.921e+007 1.654e+011 1.000e+004 2.785e-001 6.771e-005 
4.788e-004 5.933e+007 1.660e+011 1.000e+004 2.801e-001 6.836e-005 
4.803e-004 5.946e+007 1.667e+011 1.000e+004 2.879e-001 6.901e-005 
4.818e-004 5.958e+007 1.673e+011 1.000e+004 2.765e-001 6.968e-005 
4.833e-004 5.970e+007 1.680e+011 1.000e+004 2.868e-001 7.034e-005 
4.848e-004 5.982e+007 1.687e+011 1.000e+004 2.892e-001 7.099e-005 
4.862e-004 5.994e+007 1.680e+011 1.000e+004 2.892e-001 7.164e-005 
4.877e-004 6.006e+007 1.683e+011 1.000e+004 2.873e-001 7.231e-005 
4.893e-004 6.018e+007 1.684e+011 1.000e+004 2.813e-001 7.298e-005 
4.908e-004 6.031e+007 1.687e+011 1.000e+004 2.983e-001 7.366e-005 
4.923e-004 6.043e+007 1.691e+011 1.000e+004 2.941e-001 7.434e-005 
4.938e-004 6.055e+007 1.696e+011 1.000e+004 2.841e-001 7.502e-005 
4.953e-004 6.067e+007 1.700e+011 1.000e+004 2.852e-001 7.571e-005 
4.968e-004 6.079e+007 1.705e+011 1.000e+004 2.877e-001 7.640e-005 
4.984e-004 6.091e+007 1.711e+011 1.000e+004 2.935e-001 7.710e-005 
4.999e-004 6.102e+007 1.717e+011 1.000e+004 2.909e-001 7.779e-005 
5.014e-004 6.114e+007 1.724e+011 1.000e+004 2.973e-001 7.849e-005 
5.029e-004 6.126e+007 1.708e+011 1.000e+004 3.042e-001 7.919e-005 
5.044e-004 6.138e+007 1.714e+011 1.000e+004 3.084e-001 7.990e-005 
5.059e-004 6.149e+007 1.708e+011 1.000e+004 2.823e-001 8.060e-005 
5.074e-004 6.161e+007 1.702e+011 1.000e+004 2.952e-001 8.131e-005 
5.089e-004 6.172e+007 1.700e+011 1.000e+004 3.095e-001 8.199e-005 
5.104e-004 6.183e+007 1.698e+011 1.000e+004 2.968e-001 8.268e-005 
5.118e-004 6.195e+007 1.697e+011 1.000e+004 2.983e-001 8.337e-005 
5.133e-004 6.206e+007 1.699e+011 1.000e+004 3.053e-001 8.407e-005 
5.149e-004 6.219e+007 1.701e+011 1.000e+004 3.090e-001 8.483e-005 
5.167e-004 6.232e+007 1.703e+011 1.000e+004 3.179e-001 8.566e-005 
5.185e-004 6.246e+007 1.704e+011 1.000e+004 3.127e-001 8.653e-005 
5.204e-004 6.260e+007 1.708e+011 1.000e+004 3.080e-001 8.740e-005 
5.222e-004 6.274e+007 1.713e+011 1.000e+004 3.126e-001 8.827e-005 
5.240e-004 6.288e+007 1.717e+011 1.000e+004 3.019e-001 8.914e-005 
5.259e-004 6.301e+007 1.722e+011 1.000e+004 3.117e-001 9.002e-005 
5.277e-004 6.315e+007 1.726e+011 1.000e+004 3.077e-001 9.089e-005 
5.295e-004 6.329e+007 1.729e+011 1.000e+004 3.132e-001 9.178e-005 
5.314e-004 6.342e+007 1.732e+011 1.000e+004 3.017e-001 9.268e-005 
5.332e-004 6.356e+007 1.737e+011 1.000e+004 3.120e-001 9.357e-005 
5.350e-004 6.370e+007 1.742e+011 1.000e+004 3.078e-001 9.446e-005 
5.368e-004 6.383e+007 1.748e+011 1.000e+004 3.138e-001 9.535e-005 
5.387e-004 6.396e+007 1.744e+011 1.000e+004 3.040e-001 9.625e-005 
5.405e-004 6.410e+007 1.747e+011 1.000e+004 3.017e-001 9.714e-005 
5.423e-004 6.423e+007 1.747e+011 1.000e+004 3.123e-001 9.803e-005 
5.441e-004 6.436e+007 1.748e+011 1.000e+004 3.164e-001 9.892e-005 
5.459e-004 6.449e+007 1.751e+011 1.000e+004 3.090e-001 9.982e-005 
5.475e-004 6.461e+007 1.749e+011 1.000e+004 3.098e-001 1.006e-004 
5.491e-004 6.473e+007 1.750e+011 1.000e+004 3.206e-001 1.014e-004 
5.507e-004 6.484e+007 1.753e+011 1.000e+004 3.191e-001 1.022e-004 
5.523e-004 6.496e+007 1.755e+011 1.000e+004 3.218e-001 1.030e-004 
5.538e-004 6.507e+007 1.757e+011 1.000e+004 3.199e-001 1.037e-004 
5.554e-004 6.519e+007 1.760e+011 1.000e+004 3.266e-001 1.045e-004 
5.569e-004 6.530e+007 1.763e+011 1.000e+004 3.230e-001 1.052e-004 
5.584e-004 6.541e+007 1.766e+011 1.000e+004 3.254e-001 1.060e-004 
5.600e-004 6.553e+007 1.768e+011 1.000e+004 3.157e-001 1.067e-004 
5.615e-004 6.564e+007 1.772e+011 1.000e+004 3.374e-001 1.075e-004 
5.630e-004 6.575e+007 1.766e+011 1.000e+004 3.298e-001 1.082e-004 
5.646e-004 6.587e+007 1.765e+011 1.000e+004 3.254e-001 1.090e-004 
5.661e-004 6.599e+007 1.764e+011 1.000e+004 3.220e-001 1.097e-004 
5.677e-004 6.611e+007 1.766e+011 1.000e+004 3.352e-001 1.105e-004 
5.692e-004 6.623e+007 1.767e+011 1.000e+004 3.316e-001 1.112e-004 
5.708e-004 6.634e+007 1.766e+011 1.000e+004 3.400e-001 1.119e-004 
5.723e-004 6.646e+007 1.754e+011 1.000e+004 3.181e-001 1.127e-004 
5.739e-004 6.658e+007 1.743e+011 1.000e+004 3.303e-001 1.134e-004 
5.755e-004 6.670e+007 1.732e+011 1.000e+004 3.351e-001 1.141e-004 
5.770e-004 6.683e+007 1.727e+011 1.000e+004 3.359e-001 1.148e-004 
5.786e-004 6.695e+007 1.723e+011 1.000e+004 3.169e-001 1.155e-004 
5.801e-004 6.708e+007 1.719e+011 1.000e+004 3.245e-001 1.162e-004 
5.817e-004 6.720e+007 1.719e+011 1.000e+004 3.292e-001 1.169e-004 
5.832e-004 6.732e+007 1.721e+011 1.000e+004 3.102e-001 1.175e-004 
5.845e-004 6.743e+007 1.722e+011 1.000e+004 3.284e-001 1.181e-004 
5.859e-004 6.754e+007 1.724e+011 1.000e+004 3.409e-001 1.187e-004 
5.872e-004 6.765e+007 1.725e+011 1.000e+004 3.360e-001 1.193e-004 
5.886e-004 6.776e+007 1.725e+011 1.000e+004 3.316e-001 1.199e-004 
5.899e-004 6.788e+007 1.721e+011 1.000e+004 3.420e-001 1.205e-004 
5.913e-004 6.799e+007 1.721e+011 1.000e+004 3.367e-001 1.210e-004 
5.926e-004 6.811e+007 1.719e+011 1.000e+004 3.317e-001 1.216e-004 
5.940e-004 6.823e+007 1.717e+011 1.000e+004 3.324e-001 1.221e-004 
5.953e-004 6.835e+007 1.719e+011 1.000e+004 3.257e-001 1.226e-004 
5.967e-004 6.847e+007 1.717e+011 1.000e+004 3.315e-001 1.231e-004 
5.981e-004 6.859e+007 1.716e+011 1.000e+004 2.989e-001 1.236e-004 
5.994e-004 6.872e+007 1.716e+011 1.000e+004 3.328e-001 1.241e-004 
6.008e-004 6.884e+007 1.718e+011 1.000e+004 3.352e-001 1.246e-004 
6.021e-004 6.896e+007 1.721e+011 1.000e+004 3.246e-001 1.251e-004 
6.035e-004 6.909e+007 1.723e+011 1.000e+004 3.117e-001 1.256e-004 
6.048e-004 6.921e+007 1.726e+011 1.000e+004 3.397e-001 1.261e-004 
6.062e-004 6.934e+007 1.721e+011 1.000e+004 3.459e-001 1.266e-004 
6.075e-004 6.946e+007 1.721e+011 1.000e+004 3.355e-001 1.271e-004 
6.089e-004 6.959e+007 1.718e+011 1.000e+004 3.189e-001 1.276e-004 
6.103e-004 6.971e+007 1.643e+011 1.000e+004 3.027e-001 1.281e-004 
6.118e-004 6.985e+007 1.642e+011 1.000e+004 2.804e-001 1.287e-004 
6.133e-004 6.998e+007 1.638e+011 1.000e+004 3.027e-001 1.292e-004 
6.147e-004 7.012e+007 1.634e+011 1.000e+004 3.033e-001 1.297e-004 
6.162e-004 7.026e+007 1.632e+011 1.000e+004 2.988e-001 1.303e-004 
6.177e-004 7.039e+007 1.632e+011 1.000e+004 3.049e-001 1.308e-004 
6.192e-004 7.053e+007 1.632e+011 1.000e+004 3.124e-001 1.314e-004 
6.207e-004 7.067e+007 1.632e+011 1.000e+004 2.806e-001 1.319e-004 
6.222e-004 7.080e+007 1.632e+011 1.000e+004 2.904e-001 1.325e-004 
6.237e-004 7.094e+007 1.625e+011 1.000e+004 3.044e-001 1.331e-004 
6.252e-004 7.108e+007 1.622e+011 1.000e+004 3.007e-001 1.336e-004 
6.267e-004 7.122e+007 1.542e+011 1.000e+004 2.994e-001 1.342e-004 
6.283e-004 7.136e+007 1.543e+011 1.000e+004 3.073e-001 1.347e-004 
6.298e-004 7.149e+007 1.545e+011 1.000e+004 3.013e-001 1.353e-004 
6.313e-004 7.163e+007 1.547e+011 1.000e+004 3.115e-001 1.358e-004 
6.328e-004 7.177e+007 1.549e+011 1.000e+004 2.915e-001 1.364e-004 
6.343e-004 7.190e+007 1.552e+011 1.000e+004 3.123e-001 1.369e-004 
6.358e-004 7.204e+007 1.554e+011 1.000e+004 3.116e-001 1.375e-004 
6.373e-004 7.217e+007 1.556e+011 1.000e+004 3.028e-001 1.381e-004 
6.387e-004 7.231e+007 1.556e+011 1.000e+004 3.043e-001 1.386e-004 
6.402e-004 7.244e+007 1.558e+011 1.000e+004 2.970e-001 1.392e-004 
6.417e-004 7.257e+007 1.559e+011 1.000e+004 3.009e-001 1.397e-004 
6.432e-004 7.270e+007 1.562e+011 1.000e+004 2.919e-001 1.403e-004 
6.446e-004 7.284e+007 1.564e+011 1.000e+004 2.887e-001 1.409e-004 
6.461e-004 7.297e+007 1.567e+011 1.000e+004 2.988e-001 1.414e-004 
6.476e-004 7.310e+007 1.570e+011 1.000e+004 2.995e-001 1.420e-004 
6.491e-004 7.323e+007 1.573e+011 1.000e+004 3.062e-001 1.426e-004 
6.505e-004 7.336e+007 1.577e+011 1.000e+004 2.973e-001 1.431e-004 
6.520e-004 7.349e+007 1.580e+011 1.000e+004 2.991e-001 1.437e-004 
6.535e-004 7.362e+007 1.584e+011 1.000e+004 2.901e-001 1.443e-004 
6.550e-004 7.375e+007 1.587e+011 1.000e+004 2.981e-001 1.449e-004 
6.564e-004 7.388e+007 1.591e+011 1.000e+004 2.947e-001 1.455e-004 
6.579e-004 7.401e+007 1.594e+011 1.000e+004 3.016e-001 1.460e-004 
6.594e-004 7.414e+007 1.593e+011 1.000e+004 2.994e-001 1.466e-004 
6.609e-004 7.427e+007 1.595e+011 1.000e+004 3.001e-001 1.472e-004 
6.623e-004 7.439e+007 1.596e+011 1.000e+004 2.998e-001 1.478e-004 
6.638e-004 7.452e+007 1.598e+011 1.000e+004 2.982e-001 1.484e-004 
6.653e-004 7.465e+007 1.600e+011 1.000e+004 3.035e-001 1.490e-004 
6.667e-004 7.477e+007 1.603e+011 1.000e+004 3.163e-001 1.496e-004 
6.682e-004 7.490e+007 1.606e+011 1.000e+004 3.049e-001 1.501e-004 
6.697e-004 7.503e+007 1.609e+011 1.000e+004 2.968e-001 1.507e-004 
6.711e-004 7.515e+007 1.613e+011 1.000e+004 2.985e-001 1.513e-004 
6.726e-004 7.527e+007 1.617e+011 1.000e+004 3.000e-001 1.519e-004 
6.740e-004 7.539e+007 1.620e+011 1.000e+004 3.109e-001 1.525e-004 
6.754e-004 7.551e+007 1.617e+011 1.000e+004 2.967e-001 1.532e-004 
6.769e-004 7.564e+007 1.618e+011 1.000e+004 2.999e-001 1.538e-004 
6.783e-004 7.576e+007 1.618e+011 1.000e+004 3.069e-001 1.543e-004 
6.798e-004 7.588e+007 1.620e+011 1.000e+004 2.987e-001 1.549e-004 
6.812e-004 7.600e+007 1.622e+011 1.000e+004 2.917e-001 1.555e-004 
6.826e-004 7.612e+007 1.624e+011 1.000e+004 2.877e-001 1.561e-004 
6.840e-004 7.624e+007 1.558e+011 1.000e+004 2.948e-001 1.567e-004 
6.855e-004 7.636e+007 1.560e+011 1.000e+004 2.957e-001 1.573e-004 
6.869e-004 7.648e+007 1.561e+011 1.000e+004 2.987e-001 1.579e-004 
6.883e-004 7.660e+007 1.564e+011 1.000e+004 2.970e-001 1.585e-004 
6.897e-004 7.672e+007 1.567e+011 1.000e+004 2.971e-001 1.591e-004 
6.912e-004 7.684e+007 1.570e+011 1.000e+004 2.927e-001 1.597e-004 
6.926e-004 7.696e+007 1.573e+011 1.000e+004 2.940e-001 1.603e-004 
6.940e-004 7.707e+007 1.577e+011 1.000e+004 2.925e-001 1.609e-004 
6.954e-004 7.719e+007 1.568e+011 1.000e+004 2.903e-001 1.615e-004 
6.968e-004 7.731e+007 1.566e+011 1.000e+004 2.942e-001 1.621e-004 
6.982e-004 7.742e+007 1.566e+011 1.000e+004 2.958e-001 1.627e-004 
6.996e-004 7.754e+007 1.567e+011 1.000e+004 2.960e-001 1.633e-004 
7.010e-004 7.766e+007 1.563e+011 1.000e+004 2.935e-001 1.639e-004 
7.024e-004 7.778e+007 1.561e+011 1.000e+004 2.908e-001 1.645e-004 
7.039e-004 7.789e+007 1.559e+011 1.000e+004 2.831e-001 1.651e-004 
7.053e-004 7.801e+007 1.559e+011 1.000e+004 2.901e-001 1.657e-004 
7.067e-004 7.813e+007 1.559e+011 1.000e+004 2.890e-001 1.663e-004 
7.081e-004 7.825e+007 1.556e+011 1.000e+004 2.875e-001 1.668e-004 
7.095e-004 7.837e+007 1.555e+011 1.000e+004 2.842e-001 1.674e-004 
7.109e-004 7.849e+007 1.554e+011 1.000e+004 2.808e-001 1.680e-004 
7.123e-004 7.861e+007 1.553e+011 1.000e+004 2.769e-001 1.686e-004 
7.137e-004 7.873e+007 1.551e+011 1.000e+004 2.778e-001 1.692e-004 
7.152e-004 7.886e+007 1.550e+011 1.000e+004 2.772e-001 1.697e-004 
7.166e-004 7.898e+007 1.551e+011 1.000e+004 2.756e-001 1.703e-004 
7.181e-004 7.911e+007 1.551e+011 1.000e+004 2.745e-001 1.709e-004 
7.196e-004 7.924e+007 1.553e+011 1.000e+004 2.714e-001 1.716e-004 
7.212e-004 7.937e+007 1.549e+011 1.000e+004 2.748e-001 1.722e-004 
7.227e-004 7.951e+007 1.549e+011 1.000e+004 2.753e-001 1.728e-004 
7.242e-004 7.964e+007 1.549e+011 1.000e+004 2.736e-001 1.734e-004 
7.257e-004 7.976e+007 1.549e+011 1.000e+004 2.740e-001 1.740e-004 
7.277e-004 7.993e+007 1.549e+011 1.000e+004 2.775e-001 1.748e-004 
7.298e-004 8.011e+007 1.547e+011 1.000e+004 2.798e-001 1.757e-004 
7.319e-004 8.029e+007 1.546e+011 1.000e+004 2.819e-001 1.766e-004 
7.341e-004 8.047e+007 1.536e+011 1.000e+004 2.846e-001 1.775e-004 
7.363e-004 8.065e+007 1.530e+011 1.000e+004 2.810e-001 1.784e-004 
7.386e-004 8.085e+007 1.530e+011 1.000e+004 2.866e-001 1.794e-004 
7.410e-004 8.106e+007 1.531e+011 1.000e+004 2.926e-001 1.804e-004 
7.435e-004 8.126e+007 1.532e+011 1.000e+004 2.927e-001 1.814e-004 
7.460e-004 8.147e+007 1.537e+011 1.000e+004 2.968e-001 1.825e-004 
7.484e-004 8.168e+007 1.545e+011 1.000e+004 2.943e-001 1.835e-004 
7.508e-004 8.188e+007 1.544e+011 1.000e+004 2.944e-001 1.845e-004 
7.532e-004 8.208e+007 1.533e+011 1.000e+004 3.028e-001 1.855e-004 
7.555e-004 8.226e+007 1.534e+011 1.000e+004 2.947e-001 1.865e-004 
7.577e-004 8.245e+007 1.536e+011 1.000e+004 3.018e-001 1.875e-004 
7.601e-004 8.264e+007 1.530e+011 1.000e+004 2.986e-001 1.885e-004 
7.622e-004 8.281e+007 1.530e+011 1.000e+004 2.884e-001 1.894e-004 
7.643e-004 8.299e+007 1.531e+011 1.000e+004 2.933e-001 1.903e-004 
7.665e-004 8.317e+007 1.533e+011 1.000e+004 2.916e-001 1.912e-004 
7.686e-004 8.335e+007 1.536e+011 1.000e+004 2.917e-001 1.921e-004 
7.709e-004 8.354e+007 1.540e+011 1.000e+004 2.911e-001 1.931e-004 
7.732e-004 8.373e+007 1.545e+011 1.000e+004 2.910e-001 1.941e-004 
7.756e-004 8.393e+007 1.551e+011 1.000e+004 2.917e-001 1.951e-004 
7.781e-004 8.413e+007 1.556e+011 1.000e+004 2.932e-001 1.962e-004 
7.807e-004 8.434e+007 1.564e+011 1.000e+004 3.067e-001 1.973e-004 
7.831e-004 8.454e+007 1.557e+011 1.000e+004 2.995e-001 1.984e-004 
7.854e-004 8.472e+007 1.559e+011 1.000e+004 3.046e-001 1.994e-004 
7.879e-004 8.493e+007 1.564e+011 1.000e+004 3.063e-001 2.005e-004 
7.904e-004 8.513e+007 1.570e+011 1.000e+004 3.008e-001 2.017e-004 
7.929e-004 8.532e+007 1.573e+011 1.000e+004 3.046e-001 2.028e-004 
7.954e-004 8.552e+007 1.577e+011 1.000e+004 3.051e-001 2.039e-004 
7.979e-004 8.572e+007 1.583e+011 1.000e+004 3.082e-001 2.051e-004 
8.004e-004 8.591e+007 1.583e+011 1.000e+004 3.108e-001 2.062e-004 
8.029e-004 8.610e+007 1.586e+011 1.000e+004 3.124e-001 2.074e-004 
8.054e-004 8.629e+007 1.574e+011 1.000e+004 3.133e-001 2.086e-004 
8.079e-004 8.648e+007 1.572e+011 1.000e+004 3.211e-001 2.098e-004 
8.104e-004 8.667e+007 1.573e+011 1.000e+004 3.120e-001 2.110e-004 
8.129e-004 8.686e+007 1.574e+011 1.000e+004 3.208e-001 2.121e-004 
8.154e-004 8.705e+007 1.575e+011 1.000e+004 3.222e-001 2.133e-004 
8.179e-004 8.724e+007 1.577e+011 1.000e+004 3.241e-001 2.145e-004 
8.204e-004 8.743e+007 1.579e+011 1.000e+004 3.181e-001 2.157e-004 
8.230e-004 8.762e+007 1.582e+011 1.000e+004 3.266e-001 2.170e-004 
8.255e-004 8.781e+007 1.582e+011 1.000e+004 3.227e-001 2.182e-004 
8.280e-004 8.799e+007 1.584e+011 1.000e+004 3.299e-001 2.194e-004 
8.304e-004 8.817e+007 1.586e+011 1.000e+004 3.270e-001 2.206e-004 
8.327e-004 8.833e+007 1.569e+011 1.000e+004 3.198e-001 2.218e-004 
8.348e-004 8.848e+007 1.564e+011 1.000e+004 3.198e-001 2.228e-004 
8.368e-004 8.863e+007 1.566e+011 1.000e+004 3.168e-001 2.238e-004 
8.386e-004 8.876e+007 1.568e+011 1.000e+004 3.181e-001 2.247e-004 
8.403e-004 8.889e+007 1.571e+011 1.000e+004 3.167e-001 2.255e-004 
8.420e-004 8.901e+007 1.574e+011 1.000e+004 3.198e-001 2.263e-004 
8.436e-004 8.913e+007 1.577e+011 1.000e+004 3.221e-001 2.271e-004 
8.452e-004 8.925e+007 1.579e+011 1.000e+004 3.241e-001 2.280e-004 
8.469e-004 8.937e+007 1.583e+011 1.000e+004 3.244e-001 2.288e-004 
8.486e-004 8.949e+007 1.586e+011 1.000e+004 3.268e-001 2.297e-004 
8.502e-004 8.960e+007 1.588e+011 1.000e+004 3.290e-001 2.305e-004 
8.518e-004 8.971e+007 1.591e+011 1.000e+004 3.309e-001 2.313e-004 
8.533e-004 8.982e+007 1.594e+011 1.000e+004 3.311e-001 2.321e-004 
8.549e-004 8.993e+007 1.585e+011 1.000e+004 3.315e-001 2.329e-004 
8.564e-004 9.004e+007 1.583e+011 1.000e+004 3.308e-001 2.337e-004 
8.579e-004 9.014e+007 1.582e+011 1.000e+004 3.306e-001 2.345e-004 
8.595e-004 9.025e+007 1.582e+011 1.000e+004 3.329e-001 2.352e-004 
8.610e-004 9.036e+007 1.573e+011 1.000e+004 3.302e-001 2.360e-004 
8.625e-004 9.047e+007 1.574e+011 1.000e+004 3.299e-001 2.368e-004 
8.640e-004 9.058e+007 1.576e+011 1.000e+004 3.292e-001 2.376e-004 
8.656e-004 9.068e+007 1.579e+011 1.000e+004 3.288e-001 2.384e-004 
8.671e-004 9.079e+007 1.583e+011 1.000e+004 3.292e-001 2.391e-004 
8.686e-004 9.090e+007 1.585e+011 1.000e+004 3.314e-001 2.399e-004 
8.701e-004 9.100e+007 1.588e+011 1.000e+004 3.328e-001 2.407e-004 
8.716e-004 9.111e+007 1.592e+011 1.000e+004 3.317e-001 2.415e-004 
8.731e-004 9.121e+007 1.596e+011 1.000e+004 3.329e-001 2.423e-004 
8.746e-004 9.131e+007 1.600e+011 1.000e+004 3.340e-001 2.430e-004 
8.761e-004 9.142e+007 1.605e+011 1.000e+004 3.347e-001 2.438e-004 
8.776e-004 9.152e+007 1.602e+011 1.000e+004 3.336e-001 2.446e-004 
8.791e-004 9.162e+007 1.604e+011 1.000e+004 3.333e-001 2.454e-004 
8.806e-004 9.173e+007 1.608e+011 1.000e+004 3.337e-001 2.462e-004 
8.821e-004 9.183e+007 1.612e+011 1.000e+004 3.340e-001 2.470e-004 
8.836e-004 9.193e+007 1.615e+011 1.000e+004 3.333e-001 2.477e-004 
8.850e-004 9.203e+007 1.619e+011 1.000e+004 3.336e-001 2.485e-004 
8.865e-004 9.213e+007 1.625e+011 1.000e+004 3.333e-001 2.493e-004 
8.880e-004 9.223e+007 1.630e+011 1.000e+004 3.325e-001 2.501e-004 
8.895e-004 9.233e+007 1.636e+011 1.000e+004 3.325e-001 2.509e-004 
8.910e-004 9.243e+007 1.642e+011 1.000e+004 3.347e-001 2.517e-004 
8.925e-004 9.253e+007 1.644e+011 1.000e+004 3.365e-001 2.525e-004 
8.941e-004 9.264e+007 1.649e+011 1.000e+004 3.382e-001 2.533e-004 
8.956e-004 9.274e+007 1.644e+011 1.000e+004 3.380e-001 2.542e-004 
8.972e-004 9.284e+007 1.647e+011 1.000e+004 3.431e-001 2.550e-004 
8.987e-004 9.294e+007 1.651e+011 1.000e+004 3.439e-001 2.558e-004 
9.002e-004 9.304e+007 1.652e+011 1.000e+004 3.472e-001 2.567e-004 
9.016e-004 9.313e+007 1.584e+011 1.000e+004 3.587e-001 2.575e-004 
9.031e-004 9.323e+007 1.584e+011 1.000e+004 3.620e-001 2.583e-004 
9.046e-004 9.332e+007 1.585e+011 1.000e+004 3.646e-001 2.591e-004 
9.060e-004 9.341e+007 1.587e+011 1.000e+004 3.629e-001 2.599e-004 
9.074e-004 9.351e+007 1.582e+011 1.000e+004 3.595e-001 2.607e-004 
9.088e-004 9.360e+007 1.583e+011 1.000e+004 3.575e-001 2.615e-004 
9.102e-004 9.369e+007 1.584e+011 1.000e+004 3.571e-001 2.622e-004 
9.132e-004 9.389e+007 1.566e+011 1.000e+004 3.557e-001 2.638e-004 
9.161e-004 9.408e+007 1.572e+011 1.000e+004 3.462e-001 2.654e-004 
9.190e-004 9.427e+007 1.575e+011 1.000e+004 3.572e-001 2.670e-004 
9.219e-004 9.446e+007 1.582e+011 1.000e+004 3.527e-001 2.685e-004 
9.247e-004 9.464e+007 1.588e+011 1.000e+004 3.514e-001 2.701e-004 
9.274e-004 9.482e+007 1.595e+011 1.000e+004 3.487e-001 2.716e-004 
9.301e-004 9.499e+007 1.598e+011 1.000e+004 3.466e-001 2.730e-004 
9.316e-004 9.509e+007 1.597e+011 1.000e+004 3.519e-001 2.739e-004 
9.331e-004 9.519e+007 1.600e+011 1.000e+004 3.537e-001 2.747e-004 
9.345e-004 9.529e+007 1.601e+011 1.000e+004 3.546e-001 2.755e-004 
9.360e-004 9.538e+007 1.603e+011 1.000e+004 3.526e-001 2.763e-004 
9.375e-004 9.548e+007 1.606e+011 1.000e+004 3.462e-001 2.771e-004 
9.389e-004 9.558e+007 1.608e+011 1.000e+004 3.461e-001 2.779e-004 
9.404e-004 9.567e+007 1.609e+011 1.000e+004 3.542e-001 2.787e-004 
9.419e-004 9.577e+007 1.607e+011 1.000e+004 3.565e-001 2.795e-004 
9.433e-004 9.587e+007 1.606e+011 1.000e+004 3.559e-001 2.803e-004 
9.448e-004 9.597e+007 1.607e+011 1.000e+004 3.560e-001 2.811e-004 
9.463e-004 9.606e+007 1.608e+011 1.000e+004 3.486e-001 2.818e-004 
9.477e-004 9.616e+007 1.610e+011 1.000e+004 3.619e-001 2.826e-004 
9.492e-004 9.626e+007 1.611e+011 1.000e+004 3.586e-001 2.834e-004 
9.506e-004 9.635e+007 1.612e+011 1.000e+004 3.597e-001 2.842e-004 
9.520e-004 9.645e+007 1.614e+011 1.000e+004 3.609e-001 2.849e-004 
9.534e-004 9.654e+007 1.616e+011 1.000e+004 3.530e-001 2.857e-004 
9.562e-004 9.673e+007 1.575e+011 1.000e+004 3.403e-001 2.872e-004 
9.592e-004 9.694e+007 1.578e+011 1.000e+004 3.358e-001 2.888e-004 
9.620e-004 9.713e+007 1.581e+011 1.000e+004 3.364e-001 2.903e-004 
9.647e-004 9.731e+007 1.579e+011 1.000e+004 3.312e-001 2.916e-004 
9.670e-004 9.748e+007 1.581e+011 1.000e+004 3.271e-001 2.928e-004 
9.693e-004 9.764e+007 1.585e+011 1.000e+004 3.248e-001 2.940e-004 
9.715e-004 9.780e+007 1.590e+011 1.000e+004 3.318e-001 2.951e-004 
9.735e-004 9.794e+007 1.588e+011 1.000e+004 3.279e-001 2.961e-004 
9.754e-004 9.807e+007 1.589e+011 1.000e+004 3.282e-001 2.971e-004 
9.773e-004 9.820e+007 1.593e+011 1.000e+004 3.286e-001 2.981e-004 
9.791e-004 9.833e+007 1.596e+011 1.000e+004 3.298e-001 2.990e-004 
9.809e-004 9.846e+007 1.594e+011 1.000e+004 3.260e-001 3.000e-004 
9.827e-004 9.859e+007 1.596e+011 1.000e+004 3.253e-001 3.009e-004 
9.846e-004 9.871e+007 1.598e+011 1.000e+004 3.257e-001 3.018e-004 
9.864e-004 9.884e+007 1.601e+011 1.000e+004 3.266e-001 3.027e-004 
9.881e-004 9.897e+007 1.604e+011 1.000e+004 3.234e-001 3.036e-004 
9.899e-004 9.910e+007 1.607e+011 1.000e+004 3.210e-001 3.045e-004 
9.917e-004 9.922e+007 1.610e+011 1.000e+004 3.232e-001 3.054e-004 
9.935e-004 9.935e+007 1.613e+011 1.000e+004 3.229e-001 3.063e-004 
9.952e-004 9.948e+007 1.617e+011 1.000e+004 3.161e-001 3.072e-004 
9.969e-004 9.960e+007 1.618e+011 1.000e+004 3.154e-001 3.080e-004 
9.986e-004 9.973e+007 1.621e+011 1.000e+004 3.163e-001 3.089e-004 
1.000e-003 9.985e+007 1.623e+011 1.000e+004 3.134e-001 3.097e-004 
1.002e-003 9.997e+007 1.625e+011 1.000e+004 3.166e-001 3.105e-004 
1.003e-003 1.001e+008 1.628e+011 1.000e+004 3.177e-001 3.112e-004 
1.005e-003 1.002e+008 1.630e+011 1.000e+004 3.207e-001 3.120e-004 
1.006e-003 1.003e+008 1.633e+011 1.000e+004 3.187e-001 3.128e-004 
1.008e-003 1.004e+008 1.629e+011 1.000e+004 3.250e-001 3.135e-004 
1.010e-003 1.005e+008 1.628e+011 1.000e+004 3.252e-001 3.143e-004 
1.011e-003 1.006e+008 1.629e+011 1.000e+004 3.289e-001 3.151e-004 
1.013e-003 1.007e+008 1.629e+011 1.000e+004 3.234e-001 3.159e-004 
1.014e-003 1.008e+008 1.630e+011 1.000e+004 3.290e-001 3.167e-004 
1.016e-003 1.010e+008 1.631e+011 1.000e+004 3.307e-001 3.175e-004 
1.017e-003 1.011e+008 1.634e+011 1.000e+004 3.370e-001 3.183e-004 
1.019e-003 1.012e+008 1.636e+011 1.000e+004 3.304e-001 3.191e-004 
1.020e-003 1.013e+008 1.638e+011 1.000e+004 3.339e-001 3.199e-004 
1.022e-003 1.014e+008 1.640e+011 1.000e+004 3.382e-001 3.207e-004 
1.024e-003 1.015e+008 1.638e+011 1.000e+004 3.452e-001 3.216e-004 
1.025e-003 1.016e+008 1.638e+011 1.000e+004 3.397e-001 3.224e-004 
1.027e-003 1.017e+008 1.640e+011 1.000e+004 3.420e-001 3.233e-004 
1.028e-003 1.018e+008 1.642e+011 1.000e+004 3.448e-001 3.242e-004 
1.030e-003 1.019e+008 1.644e+011 1.000e+004 3.461e-001 3.250e-004 
1.032e-003 1.020e+008 1.647e+011 1.000e+004 3.404e-001 3.259e-004 
1.033e-003 1.021e+008 1.650e+011 1.000e+004 3.419e-001 3.268e-004 
1.035e-003 1.022e+008 1.647e+011 1.000e+004 3.481e-001 3.277e-004 
1.037e-003 1.023e+008 1.647e+011 1.000e+004 3.475e-001 3.287e-004 
1.038e-003 1.024e+008 1.649e+011 1.000e+004 3.498e-001 3.296e-004 
1.040e-003 1.025e+008 1.651e+011 1.000e+004 3.477e-001 3.305e-004 
1.041e-003 1.027e+008 1.653e+011 1.000e+004 3.494e-001 3.315e-004 
1.043e-003 1.027e+008 1.655e+011 1.000e+004 3.468e-001 3.323e-004 
1.045e-003 1.029e+008 1.657e+011 1.000e+004 3.467e-001 3.333e-004 
1.046e-003 1.030e+008 1.658e+011 1.000e+004 3.494e-001 3.343e-004 
1.048e-003 1.031e+008 1.660e+011 1.000e+004 3.499e-001 3.353e-004 
1.050e-003 1.032e+008 1.663e+011 1.000e+004 3.510e-001 3.365e-004 
1.052e-003 1.033e+008 1.667e+011 1.000e+004 3.500e-001 3.378e-004 
1.056e-003 1.036e+008 1.663e+011 1.000e+004 3.572e-001 3.401e-004 
1.060e-003 1.038e+008 1.666e+011 1.000e+004 3.578e-001 3.423e-004 
1.064e-003 1.040e+008 1.671e+011 1.000e+004 3.421e-001 3.445e-004 
1.067e-003 1.042e+008 1.678e+011 1.000e+004 3.457e-001 3.464e-004 
1.071e-003 1.045e+008 1.683e+011 1.000e+004 3.516e-001 3.486e-004 
1.075e-003 1.047e+008 1.694e+011 1.000e+004 3.434e-001 3.508e-004 
1.079e-003 1.049e+008 1.705e+011 1.000e+004 3.457e-001 3.530e-004 
1.082e-003 1.052e+008 1.708e+011 1.000e+004 3.304e-001 3.549e-004 
1.085e-003 1.053e+008 1.697e+011 1.000e+004 3.364e-001 3.566e-004 
1.088e-003 1.055e+008 1.700e+011 1.000e+004 3.390e-001 3.582e-004 
1.090e-003 1.056e+008 1.703e+011 1.000e+004 3.399e-001 3.594e-004 
1.092e-003 1.057e+008 1.706e+011 1.000e+004 3.406e-001 3.604e-004 
1.095e-003 1.059e+008 1.680e+011 1.000e+004 3.565e-001 3.624e-004 
1.099e-003 1.062e+008 1.682e+011 1.000e+004 3.514e-001 3.646e-004 
1.103e-003 1.064e+008 1.685e+011 1.000e+004 3.547e-001 3.668e-004 
1.106e-003 1.066e+008 1.688e+011 1.000e+004 3.501e-001 3.689e-004 
1.110e-003 1.068e+008 1.692e+011 1.000e+004 3.523e-001 3.711e-004 
1.114e-003 1.070e+008 1.692e+011 1.000e+004 3.641e-001 3.734e-004 
1.118e-003 1.073e+008 1.691e+011 1.000e+004 3.618e-001 3.756e-004 
1.121e-003 1.075e+008 1.694e+011 1.000e+004 3.545e-001 3.779e-004 
1.125e-003 1.077e+008 1.697e+011 1.000e+004 3.630e-001 3.802e-004 
1.129e-003 1.080e+008 1.704e+011 1.000e+004 3.477e-001 3.824e-004 
1.133e-003 1.082e+008 1.706e+011 1.000e+004 3.507e-001 3.847e-004 
1.137e-003 1.084e+008 1.711e+011 1.000e+004 3.558e-001 3.869e-004 
1.141e-003 1.086e+008 1.713e+011 1.000e+004 3.477e-001 3.891e-004 
1.144e-003 1.089e+008 1.714e+011 1.000e+004 3.425e-001 3.913e-004 
1.148e-003 1.091e+008 1.718e+011 1.000e+004 3.432e-001 3.933e-004 
1.151e-003 1.093e+008 1.724e+011 1.000e+004 3.437e-001 3.954e-004 
1.155e-003 1.095e+008 1.730e+011 1.000e+004 3.451e-001 3.974e-004 
1.158e-003 1.097e+008 1.729e+011 1.000e+004 3.392e-001 3.994e-004 
1.161e-003 1.099e+008 1.733e+011 1.000e+004 3.409e-001 4.013e-004 
1.164e-003 1.101e+008 1.730e+011 1.000e+004 3.411e-001 4.032e-004 
1.167e-003 1.102e+008 1.733e+011 1.000e+004 3.350e-001 4.050e-004 
1.170e-003 1.104e+008 1.738e+011 1.000e+004 3.358e-001 4.067e-004 
1.174e-003 1.106e+008 1.744e+011 1.000e+004 3.362e-001 4.085e-004 
1.177e-003 1.108e+008 1.748e+011 1.000e+004 3.368e-001 4.102e-004 
1.180e-003 1.110e+008 1.750e+011 1.000e+004 3.390e-001 4.120e-004 
1.182e-003 1.111e+008 1.755e+011 1.000e+004 3.410e-001 4.138e-004 
1.185e-003 1.113e+008 1.758e+011 1.000e+004 3.442e-001 4.155e-004 
1.188e-003 1.115e+008 1.763e+011 1.000e+004 3.439e-001 4.173e-004 
1.191e-003 1.117e+008 1.771e+011 1.000e+004 3.453e-001 4.191e-004 
1.194e-003 1.118e+008 1.766e+011 1.000e+004 3.522e-001 4.209e-004 
1.197e-003 1.120e+008 1.761e+011 1.000e+004 3.455e-001 4.227e-004 
1.200e-003 1.122e+008 1.758e+011 1.000e+004 3.425e-001 4.244e-004 
1.203e-003 1.123e+008 1.753e+011 1.000e+004 3.403e-001 4.262e-004 
1.206e-003 1.125e+008 1.751e+011 1.000e+004 3.424e-001 4.279e-004 
1.209e-003 1.127e+008 1.750e+011 1.000e+004 3.489e-001 4.296e-004 
1.212e-003 1.128e+008 1.754e+011 1.000e+004 3.378e-001 4.313e-004 
1.214e-003 1.130e+008 1.757e+011 1.000e+004 3.383e-001 4.326e-004 
1.216e-003 1.131e+008 1.760e+011 1.000e+004 3.381e-001 4.340e-004 
1.219e-003 1.133e+008 1.762e+011 1.000e+004 3.431e-001 4.356e-004 
1.222e-003 1.134e+008 1.765e+011 1.000e+004 3.387e-001 4.373e-004 
1.225e-003 1.136e+008 1.770e+011 1.000e+004 3.406e-001 4.389e-004 
1.228e-003 1.138e+008 1.778e+011 1.000e+004 3.415e-001 4.406e-004 
1.230e-003 1.139e+008 1.784e+011 1.000e+004 3.449e-001 4.423e-004 
1.233e-003 1.141e+008 1.789e+011 1.000e+004 3.443e-001 4.440e-004 
1.236e-003 1.143e+008 1.797e+011 1.000e+004 3.478e-001 4.457e-004 
1.239e-003 1.144e+008 1.803e+011 1.000e+004 3.409e-001 4.474e-004 
1.242e-003 1.146e+008 1.811e+011 1.000e+004 3.459e-001 4.491e-004 
1.244e-003 1.147e+008 1.819e+011 1.000e+004 3.404e-001 4.507e-004 
1.246e-003 1.148e+008 1.822e+011 1.000e+004 3.400e-001 4.521e-004 
1.248e-003 1.150e+008 1.826e+011 1.000e+004 3.414e-001 4.534e-004 
1.250e-003 1.151e+008 1.830e+011 1.000e+004 3.324e-001 4.545e-004 
1.252e-003 1.152e+008 1.834e+011 1.000e+004 3.317e-001 4.557e-004 
1.254e-003 1.153e+008 1.837e+011 1.000e+004 3.308e-001 4.569e-004 
1.256e-003 1.154e+008 1.841e+011 1.000e+004 3.309e-001 4.580e-004 
1.258e-003 1.155e+008 1.845e+011 1.000e+004 3.308e-001 4.592e-004 
1.260e-003 1.156e+008 1.842e+011 1.000e+004 3.336e-001 4.606e-004 
1.263e-003 1.158e+008 1.841e+011 1.000e+004 3.387e-001 4.621e-004 
1.266e-003 1.159e+008 1.847e+011 1.000e+004 3.378e-001 4.638e-004 
1.269e-003 1.161e+008 1.855e+011 1.000e+004 3.433e-001 4.655e-004 
1.271e-003 1.162e+008 1.865e+011 1.000e+004 3.392e-001 4.673e-004 
1.274e-003 1.164e+008 1.870e+011 1.000e+004 3.436e-001 4.690e-004 
1.277e-003 1.165e+008 1.877e+011 1.000e+004 3.413e-001 4.708e-004 
1.280e-003 1.167e+008 1.887e+011 1.000e+004 3.380e-001 4.724e-004 
1.282e-003 1.168e+008 1.893e+011 1.000e+004 3.387e-001 4.740e-004 
1.285e-003 1.170e+008 1.887e+011 1.000e+004 3.401e-001 4.756e-004 
1.287e-003 1.171e+008 1.890e+011 1.000e+004 3.389e-001 4.772e-004 
1.289e-003 1.172e+008 1.894e+011 1.000e+004 3.347e-001 4.786e-004 
1.292e-003 1.173e+008 1.897e+011 1.000e+004 3.343e-001 4.800e-004 
1.294e-003 1.175e+008 1.901e+011 1.000e+004 3.366e-001 4.814e-004 
1.296e-003 1.176e+008 1.904e+011 1.000e+004 3.364e-001 4.828e-004 
1.298e-003 1.177e+008 1.908e+011 1.000e+004 3.367e-001 4.842e-004 
1.300e-003 1.178e+008 1.914e+011 1.000e+004 3.374e-001 4.856e-004 
1.303e-003 1.179e+008 1.920e+011 1.000e+004 3.410e-001 4.870e-004 
1.305e-003 1.180e+008 1.925e+011 1.000e+004 3.345e-001 4.883e-004 
1.307e-003 1.181e+008 1.925e+011 1.000e+004 3.366e-001 4.897e-004 
1.309e-003 1.183e+008 1.930e+011 1.000e+004 3.353e-001 4.911e-004 
1.311e-003 1.184e+008 1.935e+011 1.000e+004 3.358e-001 4.925e-004 
1.313e-003 1.185e+008 1.930e+011 1.000e+004 3.341e-001 4.938e-004 
1.315e-003 1.186e+008 1.933e+011 1.000e+004 3.350e-001 4.952e-004 
1.318e-003 1.187e+008 1.936e+011 1.000e+004 3.336e-001 4.966e-004 
1.320e-003 1.188e+008 1.941e+011 1.000e+004 3.315e-001 4.980e-004 
1.322e-003 1.189e+008 1.948e+011 1.000e+004 3.299e-001 4.994e-004 
1.324e-003 1.191e+008 1.949e+011 1.000e+004 3.288e-001 5.008e-004 
1.327e-003 1.192e+008 1.954e+011 1.000e+004 3.272e-001 5.022e-004 
1.329e-003 1.193e+008 1.957e+011 1.000e+004 3.303e-001 5.036e-004 
1.331e-003 1.194e+008 1.960e+011 1.000e+004 3.316e-001 5.050e-004 
1.333e-003 1.195e+008 1.964e+011 1.000e+004 3.295e-001 5.063e-004 
1.335e-003 1.196e+008 1.967e+011 1.000e+004 3.294e-001 5.076e-004 
1.337e-003 1.197e+008 1.972e+011 1.000e+004 3.293e-001 5.090e-004 
1.339e-003 1.198e+008 1.976e+011 1.000e+004 3.301e-001 5.103e-004 
1.341e-003 1.199e+008 1.980e+011 1.000e+004 3.292e-001 5.116e-004 
1.343e-003 1.200e+008 1.985e+011 1.000e+004 3.287e-001 5.129e-004 
1.345e-003 1.202e+008 1.989e+011 1.000e+004 3.291e-001 5.143e-004 
1.347e-003 1.203e+008 1.993e+011 1.000e+004 3.291e-001 5.156e-004 
1.349e-003 1.204e+008 1.996e+011 1.000e+004 3.257e-001 5.169e-004 
1.351e-003 1.205e+008 2.001e+011 1.000e+004 3.245e-001 5.182e-004 
1.353e-003 1.206e+008 2.005e+011 1.000e+004 3.252e-001 5.194e-004 
1.355e-003 1.207e+008 2.010e+011 1.000e+004 3.242e-001 5.207e-004 
1.357e-003 1.208e+008 2.016e+011 1.000e+004 3.228e-001 5.220e-004 
1.359e-003 1.209e+008 2.022e+011 1.000e+004 3.221e-001 5.233e-004 
1.361e-003 1.210e+008 2.030e+011 1.000e+004 3.207e-001 5.246e-004 
1.363e-003 1.211e+008 2.034e+011 1.000e+004 3.230e-001 5.259e-004 
1.366e-003 1.212e+008 2.034e+011 1.000e+004 3.233e-001 5.272e-004 
1.368e-003 1.213e+008 2.039e+011 1.000e+004 3.228e-001 5.286e-004 
1.370e-003 1.214e+008 2.044e+011 1.000e+004 3.241e-001 5.299e-004 
1.372e-003 1.215e+008 2.050e+011 1.000e+004 3.243e-001 5.313e-004 
1.374e-003 1.216e+008 2.037e+011 1.000e+004 3.266e-001 5.326e-004 
1.376e-003 1.217e+008 2.040e+011 1.000e+004 3.253e-001 5.340e-004 
1.378e-003 1.218e+008 2.044e+011 1.000e+004 3.243e-001 5.354e-004 
1.380e-003 1.219e+008 2.051e+011 1.000e+004 3.251e-001 5.369e-004 
1.383e-003 1.221e+008 2.057e+011 1.000e+004 3.230e-001 5.386e-004 
1.386e-003 1.222e+008 2.060e+011 1.000e+004 3.230e-001 5.403e-004 
1.388e-003 1.223e+008 2.066e+011 1.000e+004 3.169e-001 5.418e-004 
1.390e-003 1.225e+008 2.068e+011 1.000e+004 3.178e-001 5.433e-004 
1.393e-003 1.226e+008 2.071e+011 1.000e+004 3.163e-001 5.448e-004 
1.395e-003 1.227e+008 2.074e+011 1.000e+004 3.173e-001 5.461e-004 
1.396e-003 1.228e+008 2.077e+011 1.000e+004 3.184e-001 5.473e-004 
1.398e-003 1.229e+008 2.081e+011 1.000e+004 3.170e-001 5.486e-004 
1.400e-003 1.230e+008 2.085e+011 1.000e+004 3.204e-001 5.497e-004 
1.402e-003 1.230e+008 2.088e+011 1.000e+004 3.185e-001 5.508e-004 
1.403e-003 1.231e+008 2.092e+011 1.000e+004 3.202e-001 5.519e-004 
1.405e-003 1.232e+008 2.094e+011 1.000e+004 3.234e-001 5.530e-004 
1.407e-003 1.233e+008 2.097e+011 1.000e+004 3.217e-001 5.540e-004 
1.408e-003 1.234e+008 2.099e+011 1.000e+004 3.216e-001 5.550e-004 
1.410e-003 1.234e+008 2.103e+011 1.000e+004 3.206e-001 5.561e-004 
1.411e-003 1.235e+008 2.106e+011 1.000e+004 3.201e-001 5.571e-004 
1.413e-003 1.236e+008 2.109e+011 1.000e+004 3.203e-001 5.581e-004 
1.415e-003 1.237e+008 2.114e+011 1.000e+004 3.217e-001 5.591e-004 
1.416e-003 1.237e+008 2.116e+011 1.000e+004 3.223e-001 5.602e-004 
1.418e-003 1.238e+008 2.119e+011 1.000e+004 3.201e-001 5.612e-004 
1.419e-003 1.239e+008 2.120e+011 1.000e+004 3.202e-001 5.622e-004 
1.421e-003 1.240e+008 2.121e+011 1.000e+004 3.226e-001 5.632e-004 
1.422e-003 1.241e+008 2.123e+011 1.000e+004 3.233e-001 5.642e-004 
1.424e-003 1.241e+008 2.126e+011 1.000e+004 3.234e-001 5.652e-004 
1.425e-003 1.242e+008 2.129e+011 1.000e+004 3.230e-001 5.663e-004 
1.427e-003 1.243e+008 2.133e+011 1.000e+004 3.228e-001 5.673e-004 
1.428e-003 1.244e+008 2.135e+011 1.000e+004 3.295e-001 5.683e-004 
1.430e-003 1.244e+008 2.138e+011 1.000e+004 3.325e-001 5.693e-004 
1.432e-003 1.245e+008 2.141e+011 1.000e+004 3.302e-001 5.703e-004 
1.433e-003 1.246e+008 2.145e+011 1.000e+004 3.298e-001 5.714e-004 
1.435e-003 1.247e+008 2.148e+011 1.000e+004 3.333e-001 5.724e-004 
1.436e-003 1.247e+008 2.153e+011 1.000e+004 3.390e-001 5.734e-004 
1.438e-003 1.248e+008 2.153e+011 1.000e+004 3.319e-001 5.744e-004 
1.439e-003 1.249e+008 2.156e+011 1.000e+004 3.367e-001 5.754e-004 
1.441e-003 1.250e+008 2.160e+011 1.000e+004 3.415e-001 5.764e-004 
1.442e-003 1.250e+008 2.052e+011 1.000e+004 3.512e-001 5.774e-004 
1.444e-003 1.251e+008 2.036e+011 1.000e+004 3.522e-001 5.784e-004 
1.445e-003 1.252e+008 2.027e+011 1.000e+004 3.451e-001 5.793e-004 
1.447e-003 1.253e+008 2.024e+011 1.000e+004 3.452e-001 5.803e-004 
1.448e-003 1.253e+008 2.023e+011 1.000e+004 3.434e-001 5.813e-004 
1.450e-003 1.254e+008 2.026e+011 1.000e+004 3.460e-001 5.822e-004 
1.451e-003 1.255e+008 2.028e+011 1.000e+004 3.454e-001 5.832e-004 
1.453e-003 1.256e+008 2.032e+011 1.000e+004 3.482e-001 5.842e-004 
1.454e-003 1.256e+008 2.034e+011 1.000e+004 3.460e-001 5.851e-004 
1.456e-003 1.257e+008 2.037e+011 1.000e+004 3.490e-001 5.861e-004 
1.457e-003 1.258e+008 2.035e+011 1.000e+004 3.501e-001 5.871e-004 
1.459e-003 1.259e+008 2.036e+011 1.000e+004 3.488e-001 5.880e-004 
1.460e-003 1.260e+008 2.036e+011 1.000e+004 3.474e-001 5.890e-004 
1.462e-003 1.260e+008 2.038e+011 1.000e+004 3.510e-001 5.899e-004 
1.463e-003 1.261e+008 2.040e+011 1.000e+004 3.485e-001 5.908e-004 
1.464e-003 1.262e+008 2.042e+011 1.000e+004 3.543e-001 5.918e-004 
1.466e-003 1.263e+008 2.044e+011 1.000e+004 3.496e-001 5.927e-004 
1.467e-003 1.263e+008 2.045e+011 1.000e+004 3.556e-001 5.937e-004 
1.469e-003 1.264e+008 2.045e+011 1.000e+004 3.535e-001 5.946e-004 
1.470e-003 1.265e+008 2.046e+011 1.000e+004 3.580e-001 5.955e-004 
1.472e-003 1.265e+008 2.046e+011 1.000e+004 3.504e-001 5.965e-004 
1.473e-003 1.266e+008 2.047e+011 1.000e+004 3.403e-001 5.974e-004 
1.475e-003 1.267e+008 2.049e+011 1.000e+004 3.546e-001 5.983e-004 
1.476e-003 1.268e+008 2.050e+011 1.000e+004 3.621e-001 5.993e-004 
1.477e-003 1.268e+008 2.051e+011 1.000e+004 3.477e-001 6.002e-004 
1.479e-003 1.269e+008 2.054e+011 1.000e+004 3.557e-001 6.011e-004 
1.480e-003 1.270e+008 2.055e+011 1.000e+004 3.553e-001 6.021e-004 
1.482e-003 1.271e+008 2.057e+011 1.000e+004 3.664e-001 6.030e-004 
1.483e-003 1.271e+008 2.058e+011 1.000e+004 3.594e-001 6.039e-004 
1.485e-003 1.272e+008 2.059e+011 1.000e+004 3.646e-001 6.049e-004 
1.486e-003 1.273e+008 2.061e+011 1.000e+004 3.702e-001 6.058e-004 
1.487e-003 1.273e+008 2.065e+011 1.000e+004 3.531e-001 6.067e-004 
1.489e-003 1.274e+008 2.069e+011 1.000e+004 3.692e-001 6.077e-004 
1.490e-003 1.275e+008 2.071e+011 1.000e+004 3.683e-001 6.086e-004 
1.492e-003 1.275e+008 2.075e+011 1.000e+004 3.710e-001 6.095e-004 
1.493e-003 1.276e+008 2.074e+011 1.000e+004 3.608e-001 6.105e-004 
1.494e-003 1.277e+008 2.077e+011 1.000e+004 3.707e-001 6.114e-004 
1.496e-003 1.277e+008 2.078e+011 1.000e+004 3.775e-001 6.124e-004 
1.497e-003 1.278e+008 2.066e+011 1.000e+004 3.798e-001 6.133e-004 
1.499e-003 1.279e+008 2.068e+011 1.000e+004 3.695e-001 6.143e-004 
1.500e-003 1.279e+008 2.069e+011 1.000e+004 3.763e-001 6.152e-004 
1.501e-003 1.280e+008 2.070e+011 1.000e+004 3.762e-001 6.162e-004 
1.503e-003 1.281e+008 2.071e+011 1.000e+004 3.845e-001 6.171e-004 
1.504e-003 1.281e+008 2.071e+011 1.000e+004 3.740e-001 6.181e-004 
1.506e-003 1.282e+008 1.940e+011 1.000e+004 3.730e-001 6.194e-004 
1.508e-003 1.283e+008 1.941e+011 1.000e+004 3.820e-001 6.209e-004 
1.511e-003 1.284e+008 1.942e+011 1.000e+004 3.840e-001 6.225e-004 
1.513e-003 1.285e+008 1.946e+011 1.000e+004 3.855e-001 6.241e-004 
1.515e-003 1.286e+008 1.947e+011 1.000e+004 3.825e-001 6.256e-004 
1.517e-003 1.287e+008 1.950e+011 1.000e+004 3.913e-001 6.272e-004 
1.519e-003 1.288e+008 1.853e+011 1.000e+004 4.167e-001 6.288e-004 
1.522e-003 1.289e+008 1.858e+011 1.000e+004 4.017e-001 6.304e-004 
1.524e-003 1.289e+008 1.865e+011 1.000e+004 4.118e-001 6.321e-004 
1.526e-003 1.290e+008 1.852e+011 1.000e+004 4.096e-001 6.337e-004 
1.528e-003 1.291e+008 1.854e+011 1.000e+004 4.233e-001 6.353e-004 
1.531e-003 1.292e+008 1.860e+011 1.000e+004 4.193e-001 6.369e-004 
1.533e-003 1.293e+008 1.869e+011 1.000e+004 4.190e-001 6.385e-004 
1.535e-003 1.294e+008 1.878e+011 1.000e+004 4.268e-001 6.402e-004 
1.537e-003 1.294e+008 1.889e+011 1.000e+004 4.269e-001 6.418e-004 
1.539e-003 1.295e+008 1.894e+011 1.000e+004 4.233e-001 6.435e-004 
1.542e-003 1.296e+008 1.903e+011 1.000e+004 4.202e-001 6.451e-004 
1.544e-003 1.297e+008 1.914e+011 1.000e+004 4.251e-001 6.468e-004 
1.546e-003 1.298e+008 1.924e+011 1.000e+004 4.333e-001 6.485e-004 
1.548e-003 1.298e+008 1.933e+011 1.000e+004 4.238e-001 6.502e-004 
1.550e-003 1.299e+008 1.941e+011 1.000e+004 4.350e-001 6.519e-004 
1.552e-003 1.300e+008 1.944e+011 1.000e+004 4.394e-001 6.536e-004 
1.555e-003 1.300e+008 1.953e+011 1.000e+004 4.367e-001 6.553e-004 
1.557e-003 1.301e+008 1.961e+011 1.000e+004 4.313e-001 6.569e-004 
1.559e-003 1.301e+008 1.970e+011 1.000e+004 4.354e-001 6.586e-004 
1.561e-003 1.302e+008 1.978e+011 1.000e+004 4.422e-001 6.603e-004 
1.563e-003 1.302e+008 1.986e+011 1.000e+004 4.427e-001 6.620e-004 
1.565e-003 1.303e+008 1.994e+011 1.000e+004 4.411e-001 6.637e-004 
1.567e-003 1.303e+008 2.005e+011 1.000e+004 4.509e-001 6.654e-004 
1.569e-003 1.304e+008 2.012e+011 1.000e+004 4.498e-001 6.671e-004 
1.571e-003 1.304e+008 2.018e+011 1.000e+004 4.387e-001 6.688e-004 
1.573e-003 1.305e+008 2.022e+011 1.000e+004 4.455e-001 6.705e-004 
1.575e-003 1.305e+008 2.027e+011 1.000e+004 4.422e-001 6.722e-004 
1.577e-003 1.306e+008 2.032e+011 1.000e+004 4.553e-001 6.739e-004 
1.579e-003 1.306e+008 2.040e+011 1.000e+004 4.480e-001 6.756e-004 
1.581e-003 1.307e+008 2.048e+011 1.000e+004 4.474e-001 6.772e-004 
1.583e-003 1.307e+008 2.051e+011 1.000e+004 4.269e-001 6.786e-004 
1.584e-003 1.308e+008 2.058e+011 1.000e+004 4.275e-001 6.800e-004 
1.586e-003 1.308e+008 2.066e+011 1.000e+004 4.294e-001 6.814e-004 
1.588e-003 1.308e+008 2.075e+011 1.000e+004 4.325e-001 6.828e-004 
1.589e-003 1.309e+008 2.078e+011 1.000e+004 4.357e-001 6.841e-004 
1.591e-003 1.309e+008 2.081e+011 1.000e+004 4.348e-001 6.855e-004 
1.592e-003 1.309e+008 2.087e+011 1.000e+004 4.295e-001 6.868e-004 
1.594e-003 1.310e+008 2.093e+011 1.000e+004 4.336e-001 6.881e-004 
1.595e-003 1.310e+008 2.100e+011 1.000e+004 4.354e-001 6.894e-004 
1.597e-003 1.310e+008 2.108e+011 1.000e+004 4.327e-001 6.908e-004 
1.598e-003 1.310e+008 2.115e+011 1.000e+004 4.340e-001 6.921e-004 
1.600e-003 1.311e+008 2.122e+011 1.000e+004 4.355e-001 6.934e-004 
1.602e-003 1.311e+008 2.131e+011 1.000e+004 4.359e-001 6.947e-004 
1.603e-003 1.311e+008 2.139e+011 1.000e+004 4.309e-001 6.961e-004 
1.605e-003 1.312e+008 2.149e+011 1.000e+004 4.401e-001 6.974e-004 
1.606e-003 1.312e+008 2.159e+011 1.000e+004 4.403e-001 6.988e-004 
1.608e-003 1.312e+008 2.171e+011 1.000e+004 4.405e-001 7.002e-004 
1.609e-003 1.312e+008 2.182e+011 1.000e+004 4.398e-001 7.015e-004 
1.611e-003 1.312e+008 2.192e+011 1.000e+004 4.408e-001 7.029e-004 
1.612e-003 1.313e+008 2.116e+011 1.000e+004 4.614e-001 7.046e-004 
1.614e-003 1.313e+008 2.127e+011 1.000e+004 4.693e-001 7.064e-004 
1.616e-003 1.313e+008 2.109e+011 1.000e+004 4.604e-001 7.082e-004 
1.618e-003 1.313e+008 2.104e+011 1.000e+004 4.601e-001 7.100e-004 
1.620e-003 1.314e+008 2.098e+011 1.000e+004 4.535e-001 7.118e-004 
1.622e-003 1.314e+008 2.105e+011 1.000e+004 4.487e-001 7.135e-004 
1.624e-003 1.314e+008 2.109e+011 1.000e+004 4.583e-001 7.153e-004 
1.626e-003 1.314e+008 2.118e+011 1.000e+004 4.408e-001 7.167e-004 
1.627e-003 1.315e+008 2.120e+011 1.000e+004 4.472e-001 7.180e-004 
1.629e-003 1.315e+008 2.128e+011 1.000e+004 4.445e-001 7.194e-004 
1.630e-003 1.315e+008 2.136e+011 1.000e+004 4.454e-001 7.207e-004 
1.632e-003 1.315e+008 2.143e+011 1.000e+004 4.426e-001 7.220e-004 
1.633e-003 1.315e+008 2.149e+011 1.000e+004 4.476e-001 7.233e-004 
1.634e-003 1.315e+008 2.158e+011 1.000e+004 4.496e-001 7.246e-004 
1.636e-003 1.316e+008 2.170e+011 1.000e+004 4.457e-001 7.259e-004 
1.637e-003 1.316e+008 2.181e+011 1.000e+004 4.500e-001 7.272e-004 
1.639e-003 1.316e+008 2.193e+011 1.000e+004 4.477e-001 7.285e-004 
1.640e-003 1.316e+008 2.206e+011 1.000e+004 4.590e-001 7.298e-004 
1.642e-003 1.316e+008 2.209e+011 1.000e+004 4.624e-001 7.312e-004 
1.643e-003 1.316e+008 2.136e+011 1.000e+004 4.604e-001 7.325e-004 
1.646e-003 1.316e+008 2.045e+011 1.000e+004 4.917e-001 7.353e-004 
1.649e-003 1.317e+008 2.055e+011 1.000e+004 4.813e-001 7.381e-004 
1.651e-003 1.317e+008 2.070e+011 1.000e+004 4.647e-001 7.404e-004 
1.653e-003 1.317e+008 2.080e+011 1.000e+004 4.678e-001 7.418e-004 
1.654e-003 1.317e+008 2.090e+011 1.000e+004 4.678e-001 7.431e-004 
1.655e-003 1.317e+008 2.096e+011 1.000e+004 4.734e-001 7.444e-004 
1.657e-003 1.317e+008 2.107e+011 1.000e+004 4.701e-001 7.457e-004 
1.658e-003 1.317e+008 2.079e+011 1.000e+004 4.673e-001 7.470e-004 
1.660e-003 1.317e+008 2.033e+011 1.000e+004 4.610e-001 7.486e-004 
1.661e-003 1.318e+008 2.029e+011 1.000e+004 4.579e-001 7.501e-004 
1.663e-003 1.318e+008 2.037e+011 1.000e+004 4.587e-001 7.515e-004 
1.665e-003 1.318e+008 2.048e+011 1.000e+004 4.579e-001 7.530e-004 
1.666e-003 1.318e+008 2.059e+011 1.000e+004 4.572e-001 7.544e-004 
1.668e-003 1.318e+008 2.070e+011 1.000e+004 4.497e-001 7.557e-004 
1.669e-003 1.318e+008 2.081e+011 1.000e+004 4.474e-001 7.570e-004 
1.670e-003 1.319e+008 2.095e+011 1.000e+004 4.431e-001 7.583e-004 
1.672e-003 1.319e+008 2.108e+011 1.000e+004 4.436e-001 7.596e-004 
1.673e-003 1.319e+008 2.119e+011 1.000e+004 4.419e-001 7.608e-004 
1.675e-003 1.319e+008 2.133e+011 1.000e+004 4.393e-001 7.621e-004 
1.676e-003 1.319e+008 2.146e+011 1.000e+004 4.438e-001 7.634e-004 
1.677e-003 1.320e+008 2.152e+011 1.000e+004 4.388e-001 7.646e-004 
1.679e-003 1.320e+008 2.159e+011 1.000e+004 4.361e-001 7.659e-004 
1.681e-003 1.320e+008 2.024e+011 1.000e+004 4.639e-001 7.677e-004 
1.683e-003 1.321e+008 2.024e+011 1.000e+004 4.535e-001 7.700e-004 
1.686e-003 1.321e+008 2.020e+011 1.000e+004 4.486e-001 7.722e-004 
1.688e-003 1.322e+008 1.986e+011 1.000e+004 4.152e-001 7.739e-004 
1.690e-003 1.322e+008 1.990e+011 1.000e+004 4.235e-001 7.758e-004 
1.693e-003 1.323e+008 2.005e+011 1.000e+004 4.189e-001 7.780e-004 
1.696e-003 1.324e+008 2.023e+011 1.000e+004 4.479e-001 7.802e-004 
1.698e-003 1.324e+008 2.049e+011 1.000e+004 4.270e-001 7.824e-004 
1.701e-003 1.325e+008 2.076e+011 1.000e+004 4.234e-001 7.846e-004 
1.704e-003 1.326e+008 2.104e+011 1.000e+004 4.340e-001 7.868e-004 
1.706e-003 1.326e+008 2.134e+011 1.000e+004 4.264e-001 7.891e-004 
1.709e-003 1.326e+008 2.145e+011 1.000e+004 4.323e-001 7.915e-004 
1.711e-003 1.327e+008 2.134e+011 1.000e+004 4.342e-001 7.938e-004 
1.714e-003 1.327e+008 2.148e+011 1.000e+004 4.434e-001 7.962e-004 
1.717e-003 1.327e+008 2.164e+011 1.000e+004 4.459e-001 7.986e-004 
1.719e-003 1.328e+008 2.192e+011 1.000e+004 4.370e-001 8.010e-004 
1.722e-003 1.328e+008 2.198e+011 1.000e+004 4.547e-001 8.035e-004 
1.724e-003 1.328e+008 2.214e+011 1.000e+004 4.510e-001 8.060e-004 
1.727e-003 1.328e+008 2.236e+011 1.000e+004 4.512e-001 8.085e-004 
1.730e-003 1.328e+008 2.258e+011 1.000e+004 4.488e-001 8.111e-004 
1.732e-003 1.328e+008 2.263e+011 1.000e+004 4.536e-001 8.137e-004 
1.735e-003 1.328e+008 2.275e+011 1.000e+004 4.482e-001 8.163e-004 
1.737e-003 1.328e+008 2.287e+011 1.000e+004 4.540e-001 8.189e-004 
1.740e-003 1.328e+008 2.306e+011 1.000e+004 4.541e-001 8.215e-004 
1.743e-003 1.328e+008 2.330e+011 1.000e+004 4.556e-001 8.242e-004 
1.745e-003 1.328e+008 2.357e+011 1.000e+004 4.538e-001 8.269e-004 
1.748e-003 1.327e+008 2.383e+011 1.000e+004 4.523e-001 8.296e-004 
1.750e-003 1.327e+008 2.391e+011 1.000e+004 4.573e-001 8.324e-004 
1.753e-003 1.327e+008 2.397e+011 1.000e+004 4.461e-001 8.352e-004 
1.756e-003 1.327e+008 2.417e+011 1.000e+004 4.388e-001 8.378e-004 
1.758e-003 1.327e+008 2.410e+011 1.000e+004 4.393e-001 8.405e-004 
1.761e-003 1.327e+008 2.396e+011 1.000e+004 4.372e-001 8.430e-004 
1.763e-003 1.327e+008 2.382e+011 1.000e+004 4.227e-001 8.455e-004 
1.765e-003 1.327e+008 2.359e+011 1.000e+004 4.161e-001 8.477e-004 
1.768e-003 1.327e+008 2.335e+011 1.000e+004 4.144e-001 8.499e-004 
1.770e-003 1.327e+008 2.313e+011 1.000e+004 4.068e-001 8.520e-004 
1.772e-003 1.327e+008 2.304e+011 1.000e+004 3.980e-001 8.539e-004 
1.774e-003 1.328e+008 2.303e+011 1.000e+004 3.944e-001 8.559e-004 
1.776e-003 1.328e+008 2.302e+011 1.000e+004 3.911e-001 8.578e-004 
1.778e-003 1.328e+008 2.312e+011 1.000e+004 3.901e-001 8.597e-004 
1.780e-003 1.329e+008 2.325e+011 1.000e+004 3.898e-001 8.615e-004 
1.782e-003 1.329e+008 2.339e+011 1.000e+004 3.893e-001 8.634e-004 
1.785e-003 1.329e+008 2.356e+011 1.000e+004 3.933e-001 8.653e-004 
1.787e-003 1.329e+008 2.351e+011 1.000e+004 3.922e-001 8.673e-004 
1.789e-003 1.330e+008 2.331e+011 1.000e+004 3.965e-001 8.694e-004 
1.792e-003 1.330e+008 2.319e+011 1.000e+004 3.949e-001 8.717e-004 
1.794e-003 1.330e+008 2.312e+011 1.000e+004 4.021e-001 8.740e-004 
1.797e-003 1.331e+008 2.306e+011 1.000e+004 3.931e-001 8.762e-004 
1.799e-003 1.331e+008 2.311e+011 1.000e+004 3.863e-001 8.782e-004 
1.801e-003 1.332e+008 2.324e+011 1.000e+004 3.844e-001 8.801e-004 
1.803e-003 1.332e+008 2.341e+011 1.000e+004 3.867e-001 8.820e-004 
1.805e-003 1.332e+008 2.358e+011 1.000e+004 3.844e-001 8.839e-004 
1.808e-003 1.333e+008 2.379e+011 1.000e+004 3.868e-001 8.860e-004 
1.810e-003 1.333e+008 2.387e+011 1.000e+004 3.936e-001 8.880e-004 
1.812e-003 1.333e+008 2.397e+011 1.000e+004 3.930e-001 8.900e-004 
1.814e-003 1.333e+008 2.401e+011 1.000e+004 3.961e-001 8.921e-004 
1.816e-003 1.334e+008 2.405e+011 1.000e+004 4.010e-001 8.941e-004 
1.819e-003 1.334e+008 2.416e+011 1.000e+004 3.998e-001 8.962e-004 
1.821e-003 1.334e+008 2.427e+011 1.000e+004 4.051e-001 8.982e-004 
1.823e-003 1.334e+008 2.441e+011 1.000e+004 4.047e-001 9.002e-004 
1.825e-003 1.334e+008 2.433e+011 1.000e+004 3.990e-001 9.021e-004 
1.827e-003 1.334e+008 2.427e+011 1.000e+004 4.015e-001 9.039e-004 
1.829e-003 1.334e+008 2.427e+011 1.000e+004 3.942e-001 9.057e-004 
1.830e-003 1.334e+008 2.419e+011 1.000e+004 3.933e-001 9.075e-004 
1.832e-003 1.335e+008 2.412e+011 1.000e+004 3.934e-001 9.091e-004 
1.834e-003 1.335e+008 2.405e+011 1.000e+004 3.964e-001 9.108e-004 
1.836e-003 1.335e+008 2.399e+011 1.000e+004 3.900e-001 9.125e-004 
1.838e-003 1.335e+008 2.403e+011 1.000e+004 3.888e-001 9.141e-004 
1.839e-003 1.335e+008 2.381e+011 1.000e+004 3.848e-001 9.158e-004 
1.841e-003 1.336e+008 2.383e+011 1.000e+004 3.835e-001 9.174e-004 
1.843e-003 1.336e+008 2.388e+011 1.000e+004 3.842e-001 9.190e-004 
1.845e-003 1.336e+008 2.394e+011 1.000e+004 3.839e-001 9.205e-004 
1.846e-003 1.336e+008 2.399e+011 1.000e+004 3.883e-001 9.218e-004 
1.847e-003 1.336e+008 2.377e+011 1.000e+004 3.875e-001 9.231e-004 
1.849e-003 1.337e+008 2.377e+011 1.000e+004 3.787e-001 9.243e-004 
1.850e-003 1.337e+008 2.377e+011 1.000e+004 3.882e-001 9.255e-004 
1.852e-003 1.337e+008 2.379e+011 1.000e+004 3.900e-001 9.266e-004 
1.853e-003 1.338e+008 2.378e+011 1.000e+004 3.866e-001 9.278e-004 
1.854e-003 1.338e+008 2.379e+011 1.000e+004 3.880e-001 9.289e-004 
1.856e-003 1.338e+008 2.380e+011 1.000e+004 3.951e-001 9.301e-004 
1.857e-003 1.339e+008 2.383e+011 1.000e+004 3.950e-001 9.313e-004 
1.859e-003 1.339e+008 2.384e+011 1.000e+004 4.005e-001 9.324e-004 
1.860e-003 1.339e+008 2.375e+011 1.000e+004 4.039e-001 9.336e-004 
1.861e-003 1.340e+008 2.349e+011 1.000e+004 3.908e-001 9.347e-004 
1.863e-003 1.340e+008 2.345e+011 1.000e+004 3.834e-001 9.358e-004 
1.864e-003 1.340e+008 2.342e+011 1.000e+004 3.958e-001 9.370e-004 
1.865e-003 1.341e+008 2.339e+011 1.000e+004 3.897e-001 9.381e-004 
1.867e-003 1.341e+008 2.348e+011 1.000e+004 3.976e-001 9.391e-004 
1.868e-003 1.341e+008 2.356e+011 1.000e+004 3.890e-001 9.402e-004 
1.869e-003 1.342e+008 2.361e+011 1.000e+004 3.816e-001 9.413e-004 
1.871e-003 1.342e+008 2.368e+011 1.000e+004 3.851e-001 9.424e-004 
1.872e-003 1.343e+008 2.378e+011 1.000e+004 3.962e-001 9.436e-004 
1.874e-003 1.343e+008 2.380e+011 1.000e+004 4.006e-001 9.447e-004 
1.875e-003 1.343e+008 2.277e+011 1.000e+004 3.671e-001 9.458e-004 
1.877e-003 1.344e+008 2.272e+011 1.000e+004 3.660e-001 9.473e-004 
1.878e-003 1.344e+008 2.269e+011 1.000e+004 3.624e-001 9.487e-004 
1.880e-003 1.345e+008 2.266e+011 1.000e+004 3.598e-001 9.501e-004 
1.882e-003 1.345e+008 2.258e+011 1.000e+004 3.595e-001 9.515e-004 
1.884e-003 1.346e+008 2.256e+011 1.000e+004 3.532e-001 9.529e-004 
1.886e-003 1.346e+008 2.255e+011 1.000e+004 3.539e-001 9.544e-004 
1.888e-003 1.347e+008 2.255e+011 1.000e+004 3.540e-001 9.560e-004 
1.890e-003 1.347e+008 2.257e+011 1.000e+004 3.550e-001 9.575e-004 
1.891e-003 1.348e+008 2.257e+011 1.000e+004 3.575e-001 9.590e-004 
1.893e-003 1.349e+008 2.257e+011 1.000e+004 3.585e-001 9.605e-004 
1.895e-003 1.349e+008 2.262e+011 1.000e+004 3.584e-001 9.620e-004 
1.897e-003 1.350e+008 2.266e+011 1.000e+004 3.600e-001 9.635e-004 
1.899e-003 1.350e+008 2.271e+011 1.000e+004 3.637e-001 9.651e-004 
1.901e-003 1.351e+008 2.273e+011 1.000e+004 3.675e-001 9.668e-004 
1.903e-003 1.351e+008 2.273e+011 1.000e+004 3.689e-001 9.685e-004 
1.905e-003 1.352e+008 2.273e+011 1.000e+004 3.679e-001 9.702e-004 
1.907e-003 1.352e+008 2.276e+011 1.000e+004 3.676e-001 9.719e-004 
1.909e-003 1.353e+008 2.278e+011 1.000e+004 3.709e-001 9.736e-004 
1.911e-003 1.353e+008 2.280e+011 1.000e+004 3.712e-001 9.753e-004 
1.913e-003 1.354e+008 2.286e+011 1.000e+004 3.713e-001 9.771e-004 
1.915e-003 1.354e+008 2.282e+011 1.000e+004 3.720e-001 9.788e-004 
1.918e-003 1.355e+008 2.276e+011 1.000e+004 3.704e-001 9.806e-004 
1.920e-003 1.355e+008 2.275e+011 1.000e+004 3.685e-001 9.823e-004 
1.922e-003 1.356e+008 2.277e+011 1.000e+004 3.592e-001 9.839e-004 
1.924e-003 1.356e+008 2.258e+011 1.000e+004 3.592e-001 9.854e-004 
1.926e-003 1.357e+008 2.262e+011 1.000e+004 3.566e-001 9.869e-004 
1.927e-003 1.358e+008 2.245e+011 1.000e+004 3.542e-001 9.884e-004 
1.929e-003 1.358e+008 2.243e+011 1.000e+004 3.587e-001 9.899e-004 
1.931e-003 1.359e+008 2.242e+011 1.000e+004 3.584e-001 9.915e-004 
1.933e-003 1.359e+008 2.244e+011 1.000e+004 3.558e-001 9.931e-004 
1.935e-003 1.360e+008 2.248e+011 1.000e+004 3.701e-001 9.947e-004 
1.937e-003 1.361e+008 2.229e+011 1.000e+004 3.642e-001 9.963e-004 
1.939e-003 1.361e+008 2.236e+011 1.000e+004 3.640e-001 9.979e-004 
1.941e-003 1.362e+008 2.244e+011 1.000e+004 3.675e-001 9.995e-004 
1.943e-003 1.362e+008 2.253e+011 1.000e+004 3.671e-001 1.001e-003 
1.946e-003 1.363e+008 2.263e+011 1.000e+004 3.791e-001 1.003e-003 
1.948e-003 1.364e+008 2.275e+011 1.000e+004 3.848e-001 1.005e-003 
1.950e-003 1.364e+008 2.290e+011 1.000e+004 3.763e-001 1.006e-003 
1.952e-003 1.364e+008 2.303e+011 1.000e+004 3.785e-001 1.008e-003 
1.954e-003 1.365e+008 2.309e+011 1.000e+004 3.886e-001 1.010e-003 
1.956e-003 1.365e+008 2.317e+011 1.000e+004 3.921e-001 1.012e-003 
1.958e-003 1.366e+008 2.331e+011 1.000e+004 3.917e-001 1.014e-003 
1.961e-003 1.366e+008 2.344e+011 1.000e+004 3.980e-001 1.016e-003 
1.963e-003 1.366e+008 2.358e+011 1.000e+004 4.029e-001 1.018e-003 
1.965e-003 1.367e+008 2.339e+011 1.000e+004 4.104e-001 1.020e-003 
1.967e-003 1.367e+008 2.301e+011 1.000e+004 4.093e-001 1.022e-003 
1.969e-003 1.367e+008 2.286e+011 1.000e+004 3.968e-001 1.023e-003 
1.971e-003 1.368e+008 2.286e+011 1.000e+004 3.995e-001 1.025e-003 
1.974e-003 1.368e+008 2.290e+011 1.000e+004 4.029e-001 1.027e-003 
1.976e-003 1.369e+008 2.297e+011 1.000e+004 4.033e-001 1.029e-003 
1.978e-003 1.369e+008 2.304e+011 1.000e+004 4.041e-001 1.031e-003 
1.980e-003 1.369e+008 2.311e+011 1.000e+004 4.138e-001 1.033e-003 
1.982e-003 1.370e+008 2.294e+011 1.000e+004 4.150e-001 1.035e-003 
1.985e-003 1.370e+008 2.292e+011 1.000e+004 4.115e-001 1.037e-003 
1.987e-003 1.370e+008 2.291e+011 1.000e+004 4.133e-001 1.039e-003 
1.989e-003 1.371e+008 2.292e+011 1.000e+004 4.206e-001 1.041e-003 
1.991e-003 1.371e+008 2.258e+011 1.000e+004 4.155e-001 1.043e-003 
1.993e-003 1.371e+008 2.255e+011 1.000e+004 4.160e-001 1.045e-003 
1.996e-003 1.372e+008 2.259e+011 1.000e+004 4.154e-001 1.047e-003 
1.998e-003 1.372e+008 2.247e+011 1.000e+004 4.182e-001 1.049e-003 
2.000e-003 1.373e+008 2.247e+011 1.000e+004 4.181e-001 1.051e-003 
2.002e-003 1.373e+008 2.248e+011 1.000e+004 4.163e-001 1.053e-003 
2.005e-003 1.373e+008 2.237e+011 1.000e+004 4.177e-001 1.055e-003 
2.007e-003 1.374e+008 2.231e+011 1.000e+004 4.248e-001 1.057e-003 
2.009e-003 1.374e+008 2.234e+011 1.000e+004 4.283e-001 1.059e-003 
2.012e-003 1.375e+008 2.211e+011 1.000e+004 4.180e-001 1.061e-003 
2.014e-003 1.375e+008 2.205e+011 1.000e+004 4.168e-001 1.063e-003 
2.016e-003 1.375e+008 2.202e+011 1.000e+004 4.136e-001 1.065e-003 
2.019e-003 1.376e+008 2.202e+011 1.000e+004 4.088e-001 1.067e-003 
2.021e-003 1.377e+008 2.204e+011 1.000e+004 4.012e-001 1.069e-003 
2.023e-003 1.377e+008 2.206e+011 1.000e+004 4.063e-001 1.071e-003 
2.026e-003 1.378e+008 2.208e+011 1.000e+004 4.047e-001 1.073e-003 
2.028e-003 1.378e+008 2.213e+011 1.000e+004 4.079e-001 1.075e-003 
2.030e-003 1.379e+008 2.218e+011 1.000e+004 4.022e-001 1.077e-003 
2.033e-003 1.379e+008 2.225e+011 1.000e+004 4.038e-001 1.079e-003 
2.035e-003 1.380e+008 2.235e+011 1.000e+004 4.018e-001 1.081e-003 
2.037e-003 1.380e+008 2.245e+011 1.000e+004 4.103e-001 1.083e-003 
2.040e-003 1.380e+008 2.251e+011 1.000e+004 4.074e-001 1.085e-003 
2.042e-003 1.381e+008 2.252e+011 1.000e+004 4.079e-001 1.087e-003 
2.044e-003 1.381e+008 2.264e+011 1.000e+004 4.069e-001 1.089e-003 
2.047e-003 1.382e+008 2.276e+011 1.000e+004 4.149e-001 1.091e-003 
2.049e-003 1.382e+008 2.291e+011 1.000e+004 4.116e-001 1.093e-003 
2.052e-003 1.382e+008 2.294e+011 1.000e+004 4.154e-001 1.095e-003 
2.054e-003 1.383e+008 2.298e+011 1.000e+004 4.201e-001 1.098e-003 
2.056e-003 1.383e+008 2.303e+011 1.000e+004 4.236e-001 1.100e-003 
2.059e-003 1.383e+008 2.302e+011 1.000e+004 4.177e-001 1.102e-003 
2.061e-003 1.383e+008 2.310e+011 1.000e+004 4.187e-001 1.104e-003 
2.063e-003 1.384e+008 2.322e+011 1.000e+004 4.225e-001 1.106e-003 
2.065e-003 1.384e+008 2.335e+011 1.000e+004 4.270e-001 1.108e-003 
2.068e-003 1.384e+008 2.349e+011 1.000e+004 4.230e-001 1.111e-003 
2.070e-003 1.384e+008 2.365e+011 1.000e+004 4.216e-001 1.113e-003 
2.072e-003 1.384e+008 2.384e+011 1.000e+004 4.276e-001 1.115e-003 
2.074e-003 1.384e+008 2.405e+011 1.000e+004 4.330e-001 1.117e-003 
2.077e-003 1.384e+008 2.428e+011 1.000e+004 4.290e-001 1.119e-003 
2.079e-003 1.384e+008 2.429e+011 1.000e+004 4.284e-001 1.122e-003 
2.081e-003 1.384e+008 2.430e+011 1.000e+004 4.342e-001 1.124e-003 
2.083e-003 1.384e+008 2.441e+011 1.000e+004 4.364e-001 1.126e-003 
2.085e-003 1.383e+008 2.455e+011 1.000e+004 4.336e-001 1.128e-003 
2.087e-003 1.383e+008 2.469e+011 1.000e+004 4.367e-001 1.130e-003 
2.089e-003 1.383e+008 2.486e+011 1.000e+004 4.429e-001 1.132e-003 
2.091e-003 1.383e+008 2.504e+011 1.000e+004 4.435e-001 1.134e-003 
2.092e-003 1.383e+008 2.523e+011 1.000e+004 4.488e-001 1.136e-003 
2.094e-003 1.382e+008 2.540e+011 1.000e+004 4.577e-001 1.138e-003 
2.096e-003 1.382e+008 2.552e+011 1.000e+004 4.591e-001 1.140e-003 
2.098e-003 1.382e+008 2.547e+011 1.000e+004 4.585e-001 1.142e-003 
2.099e-003 1.381e+008 2.549e+011 1.000e+004 4.559e-001 1.144e-003 
2.101e-003 1.381e+008 2.563e+011 1.000e+004 4.564e-001 1.146e-003 
2.103e-003 1.381e+008 2.572e+011 1.000e+004 4.502e-001 1.148e-003 
2.104e-003 1.381e+008 2.585e+011 1.000e+004 4.507e-001 1.149e-003 
2.106e-003 1.380e+008 2.599e+011 1.000e+004 4.501e-001 1.151e-003 
2.108e-003 1.380e+008 2.594e+011 1.000e+004 4.460e-001 1.153e-003 
2.110e-003 1.380e+008 2.553e+011 1.000e+004 4.396e-001 1.155e-003 
2.111e-003 1.380e+008 2.546e+011 1.000e+004 4.413e-001 1.157e-003 
2.113e-003 1.380e+008 2.546e+011 1.000e+004 4.352e-001 1.159e-003 
2.115e-003 1.379e+008 2.548e+011 1.000e+004 4.317e-001 1.161e-003 
2.117e-003 1.379e+008 2.563e+011 1.000e+004 4.284e-001 1.163e-003 
2.118e-003 1.379e+008 2.580e+011 1.000e+004 4.306e-001 1.164e-003 
2.120e-003 1.379e+008 2.596e+011 1.000e+004 4.331e-001 1.166e-003 
2.122e-003 1.379e+008 2.615e+011 1.000e+004 4.261e-001 1.168e-003 
2.124e-003 1.379e+008 2.633e+011 1.000e+004 4.228e-001 1.170e-003 
2.125e-003 1.379e+008 2.655e+011 1.000e+004 4.280e-001 1.172e-003 
2.127e-003 1.379e+008 2.677e+011 1.000e+004 4.306e-001 1.173e-003 
2.129e-003 1.379e+008 2.700e+011 1.000e+004 4.307e-001 1.175e-003 
2.131e-003 1.379e+008 2.723e+011 1.000e+004 4.297e-001 1.177e-003 
2.132e-003 1.379e+008 2.748e+011 1.000e+004 4.419e-001 1.179e-003 
2.134e-003 1.378e+008 2.768e+011 1.000e+004 4.436e-001 1.181e-003 
2.136e-003 1.378e+008 2.792e+011 1.000e+004 4.430e-001 1.183e-003 
2.137e-003 1.378e+008 2.815e+011 1.000e+004 4.409e-001 1.185e-003 
2.139e-003 1.377e+008 2.825e+011 1.000e+004 4.357e-001 1.186e-003 
2.140e-003 1.377e+008 2.841e+011 1.000e+004 4.272e-001 1.188e-003 
2.142e-003 1.377e+008 2.861e+011 1.000e+004 4.306e-001 1.190e-003 
2.144e-003 1.376e+008 2.876e+011 1.000e+004 4.463e-001 1.192e-003 
2.145e-003 1.376e+008 2.900e+011 1.000e+004 4.455e-001 1.194e-003 
2.147e-003 1.376e+008 2.925e+011 1.000e+004 4.575e-001 1.196e-003 
2.149e-003 1.375e+008 2.916e+011 1.000e+004 4.560e-001 1.198e-003 
2.151e-003 1.374e+008 2.887e+011 1.000e+004 4.579e-001 1.200e-003 
2.152e-003 1.374e+008 2.886e+011 1.000e+004 4.565e-001 1.202e-003 
2.154e-003 1.373e+008 2.890e+011 1.000e+004 4.669e-001 1.204e-003 
2.156e-003 1.373e+008 2.900e+011 1.000e+004 4.644e-001 1.207e-003 
2.158e-003 1.372e+008 2.901e+011 1.000e+004 4.629e-001 1.209e-003 
2.160e-003 1.371e+008 2.909e+011 1.000e+004 4.625e-001 1.211e-003 
2.161e-003 1.371e+008 2.917e+011 1.000e+004 4.616e-001 1.213e-003 
2.163e-003 1.370e+008 2.929e+011 1.000e+004 4.610e-001 1.216e-003 
2.165e-003 1.369e+008 2.921e+011 1.000e+004 4.644e-001 1.218e-003 
2.167e-003 1.369e+008 2.912e+011 1.000e+004 4.643e-001 1.220e-003 
2.169e-003 1.368e+008 2.915e+011 1.000e+004 4.722e-001 1.222e-003 
2.170e-003 1.367e+008 2.888e+011 1.000e+004 4.646e-001 1.225e-003 
2.172e-003 1.367e+008 2.877e+011 1.000e+004 4.628e-001 1.227e-003 
2.174e-003 1.366e+008 2.882e+011 1.000e+004 4.600e-001 1.229e-003 
2.175e-003 1.366e+008 2.879e+011 1.000e+004 4.615e-001 1.230e-003 
2.176e-003 1.365e+008 2.884e+011 1.000e+004 4.616e-001 1.232e-003 
2.178e-003 1.364e+008 2.887e+011 1.000e+004 4.714e-001 1.234e-003 
2.179e-003 1.364e+008 2.890e+011 1.000e+004 4.649e-001 1.236e-003 
2.181e-003 1.363e+008 2.892e+011 1.000e+004 4.645e-001 1.238e-003 
2.182e-003 1.363e+008 2.895e+011 1.000e+004 4.707e-001 1.239e-003 
2.183e-003 1.362e+008 2.850e+011 1.000e+004 4.618e-001 1.241e-003 
2.185e-003 1.362e+008 2.839e+011 1.000e+004 4.596e-001 1.243e-003 
2.186e-003 1.361e+008 2.835e+011 1.000e+004 4.586e-001 1.244e-003 
2.187e-003 1.361e+008 2.828e+011 1.000e+004 4.585e-001 1.246e-003 
2.189e-003 1.361e+008 2.819e+011 1.000e+004 4.593e-001 1.248e-003 
2.190e-003 1.360e+008 2.818e+011 1.000e+004 4.544e-001 1.249e-003 
2.192e-003 1.360e+008 2.825e+011 1.000e+004 4.546e-001 1.251e-003 
2.193e-003 1.359e+008 2.826e+011 1.000e+004 4.554e-001 1.253e-003 
2.194e-003 1.359e+008 2.825e+011 1.000e+004 4.529e-001 1.254e-003 
2.196e-003 1.359e+008 2.830e+011 1.000e+004 4.443e-001 1.256e-003 
2.197e-003 1.358e+008 2.815e+011 1.000e+004 4.464e-001 1.258e-003 
2.198e-003 1.358e+008 2.809e+011 1.000e+004 4.451e-001 1.259e-003 
2.200e-003 1.358e+008 2.806e+011 1.000e+004 4.445e-001 1.261e-003 
2.201e-003 1.357e+008 2.813e+011 1.000e+004 4.387e-001 1.262e-003 
2.202e-003 1.357e+008 2.818e+011 1.000e+004 4.405e-001 1.264e-003 
2.204e-003 1.357e+008 2.827e+011 1.000e+004 4.385e-001 1.265e-003 
2.205e-003 1.356e+008 2.836e+011 1.000e+004 4.386e-001 1.267e-003 
2.206e-003 1.356e+008 2.845e+011 1.000e+004 4.338e-001 1.268e-003 
2.208e-003 1.356e+008 2.847e+011 1.000e+004 4.305e-001 1.270e-003 
2.209e-003 1.356e+008 2.851e+011 1.000e+004 4.355e-001 1.271e-003 
2.211e-003 1.355e+008 2.857e+011 1.000e+004 4.340e-001 1.273e-003 
2.212e-003 1.355e+008 2.863e+011 1.000e+004 4.276e-001 1.275e-003 
2.213e-003 1.355e+008 2.873e+011 1.000e+004 4.298e-001 1.276e-003 
2.215e-003 1.355e+008 2.882e+011 1.000e+004 4.342e-001 1.278e-003 
2.216e-003 1.354e+008 2.895e+011 1.000e+004 4.365e-001 1.279e-003 
2.217e-003 1.354e+008 2.907e+011 1.000e+004 4.359e-001 1.281e-003 
2.219e-003 1.354e+008 2.919e+011 1.000e+004 4.279e-001 1.282e-003 
2.220e-003 1.354e+008 2.919e+011 1.000e+004 4.302e-001 1.284e-003 
2.221e-003 1.353e+008 2.934e+011 1.000e+004 4.317e-001 1.285e-003 
2.223e-003 1.353e+008 2.950e+011 1.000e+004 4.205e-001 1.287e-003 
2.224e-003 1.353e+008 2.966e+011 1.000e+004 4.098e-001 1.288e-003 
2.225e-003 1.352e+008 2.981e+011 1.000e+004 4.120e-001 1.290e-003 
2.227e-003 1.352e+008 2.998e+011 1.000e+004 4.145e-001 1.292e-003 
2.228e-003 1.352e+008 3.007e+011 1.000e+004 4.168e-001 1.293e-003 
2.229e-003 1.351e+008 3.023e+011 1.000e+004 4.177e-001 1.295e-003 
2.231e-003 1.351e+008 3.030e+011 1.000e+004 4.112e-001 1.296e-003 
2.232e-003 1.351e+008 3.022e+011 1.000e+004 4.033e-001 1.298e-003 
2.234e-003 1.351e+008 3.014e+011 1.000e+004 3.960e-001 1.299e-003 
2.235e-003 1.350e+008 3.026e+011 1.000e+004 3.940e-001 1.301e-003 
2.236e-003 1.350e+008 3.039e+011 1.000e+004 3.978e-001 1.302e-003 
2.238e-003 1.350e+008 3.053e+011 1.000e+004 3.902e-001 1.304e-003 
2.239e-003 1.350e+008 3.054e+011 1.000e+004 3.860e-001 1.305e-003 
2.240e-003 1.350e+008 3.063e+011 1.000e+004 3.905e-001 1.307e-003 
2.242e-003 1.349e+008 3.069e+011 1.000e+004 3.933e-001 1.308e-003 
2.243e-003 1.349e+008 3.072e+011 1.000e+004 3.977e-001 1.310e-003 
2.244e-003 1.349e+008 3.080e+011 1.000e+004 3.912e-001 1.311e-003 
2.246e-003 1.349e+008 2.890e+011 1.000e+004 4.224e-001 1.313e-003 
2.247e-003 1.349e+008 2.887e+011 1.000e+004 4.273e-001 1.314e-003 
2.248e-003 1.348e+008 2.889e+011 1.000e+004 4.289e-001 1.316e-003 
2.250e-003 1.348e+008 2.861e+011 1.000e+004 4.277e-001 1.317e-003 
2.251e-003 1.348e+008 2.841e+011 1.000e+004 4.301e-001 1.319e-003 
2.253e-003 1.348e+008 2.820e+011 1.000e+004 4.322e-001 1.320e-003 
2.254e-003 1.347e+008 2.788e+011 1.000e+004 4.332e-001 1.322e-003 
2.255e-003 1.347e+008 2.747e+011 1.000e+004 4.193e-001 1.323e-003 
2.257e-003 1.347e+008 2.713e+011 1.000e+004 4.108e-001 1.325e-003 
2.258e-003 1.347e+008 2.693e+011 1.000e+004 4.107e-001 1.326e-003 
2.259e-003 1.347e+008 2.685e+011 1.000e+004 4.137e-001 1.328e-003 
2.261e-003 1.347e+008 2.676e+011 1.000e+004 4.249e-001 1.329e-003 
2.262e-003 1.347e+008 2.655e+011 1.000e+004 4.107e-001 1.330e-003 
2.263e-003 1.347e+008 2.646e+011 1.000e+004 4.128e-001 1.332e-003 
2.265e-003 1.347e+008 2.629e+011 1.000e+004 4.178e-001 1.333e-003 
2.266e-003 1.347e+008 2.614e+011 1.000e+004 4.157e-001 1.334e-003 
2.267e-003 1.347e+008 2.598e+011 1.000e+004 4.183e-001 1.335e-003 
2.269e-003 1.348e+008 2.592e+011 1.000e+004 4.059e-001 1.337e-003 
2.270e-003 1.348e+008 2.587e+011 1.000e+004 4.102e-001 1.338e-003 
2.272e-003 1.348e+008 2.589e+011 1.000e+004 4.040e-001 1.339e-003 
2.273e-003 1.348e+008 2.585e+011 1.000e+004 4.069e-001 1.340e-003 
2.274e-003 1.348e+008 2.584e+011 1.000e+004 4.072e-001 1.342e-003 
2.276e-003 1.348e+008 2.585e+011 1.000e+004 4.166e-001 1.343e-003 
2.277e-003 1.348e+008 2.588e+011 1.000e+004 4.069e-001 1.344e-003 
2.278e-003 1.349e+008 2.564e+011 1.000e+004 4.142e-001 1.345e-003 
2.280e-003 1.349e+008 2.559e+011 1.000e+004 4.196e-001 1.347e-003 
2.281e-003 1.349e+008 2.531e+011 1.000e+004 4.071e-001 1.348e-003 
2.282e-003 1.349e+008 2.532e+011 1.000e+004 4.085e-001 1.349e-003 
2.284e-003 1.349e+008 2.534e+011 1.000e+004 4.169e-001 1.351e-003 
2.285e-003 1.349e+008 2.535e+011 1.000e+004 3.992e-001 1.352e-003 
2.287e-003 1.349e+008 2.532e+011 1.000e+004 4.010e-001 1.353e-003 
2.288e-003 1.350e+008 2.529e+011 1.000e+004 4.079e-001 1.355e-003 
2.290e-003 1.350e+008 2.529e+011 1.000e+004 3.972e-001 1.356e-003 
2.291e-003 1.350e+008 2.528e+011 1.000e+004 3.939e-001 1.357e-003 
2.292e-003 1.350e+008 2.529e+011 1.000e+004 4.009e-001 1.359e-003 
2.294e-003 1.350e+008 2.533e+011 1.000e+004 4.077e-001 1.360e-003 
2.295e-003 1.350e+008 2.538e+011 1.000e+004 4.009e-001 1.361e-003 
2.297e-003 1.351e+008 2.543e+011 1.000e+004 3.969e-001 1.362e-003 
2.298e-003 1.351e+008 2.546e+011 1.000e+004 4.035e-001 1.364e-003 
2.300e-003 1.351e+008 2.554e+011 1.000e+004 4.074e-001 1.365e-003 
2.301e-003 1.351e+008 2.561e+011 1.000e+004 4.010e-001 1.367e-003 
2.302e-003 1.351e+008 2.568e+011 1.000e+004 4.000e-001 1.368e-003 
2.304e-003 1.351e+008 2.556e+011 1.000e+004 4.084e-001 1.369e-003 
2.305e-003 1.351e+008 2.548e+011 1.000e+004 4.080e-001 1.371e-003 
2.307e-003 1.351e+008 2.536e+011 1.000e+004 4.047e-001 1.372e-003 
2.308e-003 1.351e+008 2.510e+011 1.000e+004 4.035e-001 1.373e-003 
2.309e-003 1.352e+008 2.497e+011 1.000e+004 4.119e-001 1.375e-003 
2.311e-003 1.352e+008 2.486e+011 1.000e+004 4.107e-001 1.376e-003 
2.312e-003 1.352e+008 2.483e+011 1.000e+004 4.099e-001 1.377e-003 
2.314e-003 1.352e+008 2.480e+011 1.000e+004 3.978e-001 1.379e-003 
2.315e-003 1.352e+008 2.475e+011 1.000e+004 3.997e-001 1.380e-003 
2.317e-003 1.352e+008 2.472e+011 1.000e+004 4.057e-001 1.381e-003 
2.318e-003 1.352e+008 2.474e+011 1.000e+004 4.034e-001 1.382e-003 
2.319e-003 1.353e+008 2.452e+011 1.000e+004 3.975e-001 1.384e-003 
2.321e-003 1.353e+008 2.447e+011 1.000e+004 4.062e-001 1.385e-003 
2.322e-003 1.353e+008 2.449e+011 1.000e+004 4.066e-001 1.386e-003 
2.324e-003 1.353e+008 2.449e+011 1.000e+004 4.065e-001 1.388e-003 
2.325e-003 1.353e+008 2.451e+011 1.000e+004 4.011e-001 1.389e-003 
2.327e-003 1.354e+008 2.451e+011 1.000e+004 4.095e-001 1.390e-003 
2.328e-003 1.354e+008 2.450e+011 1.000e+004 4.165e-001 1.392e-003 
2.330e-003 1.354e+008 2.366e+011 1.000e+004 4.256e-001 1.393e-003 
2.331e-003 1.354e+008 2.368e+011 1.000e+004 4.273e-001 1.395e-003 
2.333e-003 1.354e+008 2.232e+011 1.000e+004 4.534e-001 1.396e-003 
2.334e-003 1.354e+008 2.231e+011 1.000e+004 4.610e-001 1.397e-003 
2.335e-003 1.354e+008 2.231e+011 1.000e+004 4.576e-001 1.398e-003 
2.337e-003 1.355e+008 2.232e+011 1.000e+004 4.664e-001 1.400e-003 
2.338e-003 1.355e+008 2.232e+011 1.000e+004 4.597e-001 1.401e-003 
2.339e-003 1.355e+008 2.233e+011 1.000e+004 4.709e-001 1.402e-003 
2.341e-003 1.355e+008 2.236e+011 1.000e+004 4.697e-001 1.404e-003 
2.342e-003 1.355e+008 2.184e+011 1.000e+004 4.676e-001 1.405e-003 
2.344e-003 1.355e+008 2.178e+011 1.000e+004 4.504e-001 1.406e-003 
2.345e-003 1.356e+008 2.179e+011 1.000e+004 4.602e-001 1.408e-003 
2.347e-003 1.356e+008 2.180e+011 1.000e+004 4.620e-001 1.409e-003 
2.348e-003 1.356e+008 2.184e+011 1.000e+004 4.620e-001 1.410e-003 
2.349e-003 1.356e+008 2.186e+011 1.000e+004 4.577e-001 1.412e-003 
2.351e-003 1.356e+008 2.164e+011 1.000e+004 4.712e-001 1.413e-003 
2.352e-003 1.356e+008 2.157e+011 1.000e+004 4.719e-001 1.414e-003 
2.354e-003 1.356e+008 1.999e+011 1.000e+004 5.089e-001 1.416e-003 
2.355e-003 1.357e+008 2.003e+011 1.000e+004 5.014e-001 1.417e-003 
2.357e-003 1.357e+008 2.006e+011 1.000e+004 4.936e-001 1.418e-003 
2.358e-003 1.357e+008 1.997e+011 1.000e+004 5.091e-001 1.420e-003 
2.359e-003 1.357e+008 1.998e+011 1.000e+004 5.164e-001 1.421e-003 
2.361e-003 1.357e+008 1.998e+011 1.000e+004 5.101e-001 1.422e-003 
2.362e-003 1.357e+008 2.003e+011 1.000e+004 5.105e-001 1.424e-003 
2.364e-003 1.357e+008 2.007e+011 1.000e+004 5.165e-001 1.425e-003 
2.365e-003 1.357e+008 1.978e+011 1.000e+004 5.251e-001 1.426e-003 
2.367e-003 1.357e+008 1.951e+011 1.000e+004 5.168e-001 1.428e-003 
2.368e-003 1.357e+008 1.959e+011 1.000e+004 5.050e-001 1.429e-003 
2.370e-003 1.358e+008 1.968e+011 1.000e+004 5.128e-001 1.430e-003 
2.371e-003 1.358e+008 1.978e+011 1.000e+004 5.208e-001 1.432e-003 
2.372e-003 1.358e+008 1.990e+011 1.000e+004 5.068e-001 1.433e-003 
2.374e-003 1.358e+008 2.003e+011 1.000e+004 5.154e-001 1.435e-003 
2.375e-003 1.358e+008 2.017e+011 1.000e+004 5.197e-001 1.436e-003 
2.377e-003 1.358e+008 2.033e+011 1.000e+004 5.149e-001 1.437e-003 
2.378e-003 1.358e+008 2.048e+011 1.000e+004 5.090e-001 1.439e-003 
2.380e-003 1.358e+008 2.062e+011 1.000e+004 5.175e-001 1.440e-003 
2.381e-003 1.358e+008 2.079e+011 1.000e+004 5.203e-001 1.442e-003 
2.382e-003 1.358e+008 2.095e+011 1.000e+004 5.146e-001 1.443e-003 
2.384e-003 1.358e+008 2.113e+011 1.000e+004 5.097e-001 1.445e-003 
2.385e-003 1.358e+008 2.130e+011 1.000e+004 5.210e-001 1.446e-003 
2.387e-003 1.358e+008 2.149e+011 1.000e+004 5.262e-001 1.448e-003 
2.388e-003 1.358e+008 2.158e+011 1.000e+004 5.246e-001 1.449e-003 
2.390e-003 1.358e+008 2.171e+011 1.000e+004 5.242e-001 1.451e-003 
2.391e-003 1.357e+008 2.189e+011 1.000e+004 5.191e-001 1.452e-003 
2.392e-003 1.357e+008 2.206e+011 1.000e+004 5.255e-001 1.454e-003 
2.394e-003 1.357e+008 2.224e+011 1.000e+004 5.276e-001 1.455e-003 
2.395e-003 1.357e+008 2.226e+011 1.000e+004 5.250e-001 1.457e-003 
2.397e-003 1.357e+008 2.236e+011 1.000e+004 5.250e-001 1.458e-003 
2.398e-003 1.356e+008 2.249e+011 1.000e+004 5.170e-001 1.460e-003 
2.400e-003 1.356e+008 2.265e+011 1.000e+004 5.173e-001 1.462e-003 
2.401e-003 1.356e+008 2.285e+011 1.000e+004 5.170e-001 1.463e-003 
2.403e-003 1.356e+008 2.298e+011 1.000e+004 5.232e-001 1.465e-003 
2.404e-003 1.355e+008 2.319e+011 1.000e+004 5.128e-001 1.467e-003 
2.405e-003 1.355e+008 2.323e+011 1.000e+004 5.140e-001 1.468e-003 
2.407e-003 1.355e+008 2.311e+011 1.000e+004 5.096e-001 1.470e-003 
2.408e-003 1.354e+008 2.301e+011 1.000e+004 5.061e-001 1.471e-003 
2.410e-003 1.354e+008 2.303e+011 1.000e+004 4.882e-001 1.473e-003 
2.411e-003 1.354e+008 2.310e+011 1.000e+004 4.803e-001 1.474e-003 
2.413e-003 1.354e+008 2.318e+011 1.000e+004 4.756e-001 1.476e-003 
2.414e-003 1.354e+008 2.327e+011 1.000e+004 4.684e-001 1.477e-003 
2.415e-003 1.354e+008 2.335e+011 1.000e+004 4.655e-001 1.479e-003 
2.417e-003 1.354e+008 2.342e+011 1.000e+004 4.620e-001 1.480e-003 
2.418e-003 1.354e+008 2.346e+011 1.000e+004 4.635e-001 1.482e-003 
2.420e-003 1.354e+008 2.345e+011 1.000e+004 4.617e-001 1.483e-003 
2.421e-003 1.354e+008 2.350e+011 1.000e+004 4.494e-001 1.485e-003 
2.423e-003 1.354e+008 2.354e+011 1.000e+004 4.524e-001 1.486e-003 
2.424e-003 1.354e+008 2.362e+011 1.000e+004 4.485e-001 1.488e-003 
2.426e-003 1.354e+008 2.371e+011 1.000e+004 4.453e-001 1.489e-003 
2.427e-003 1.354e+008 2.382e+011 1.000e+004 4.387e-001 1.491e-003 
2.429e-003 1.354e+008 2.372e+011 1.000e+004 4.389e-001 1.492e-003 
2.430e-003 1.354e+008 2.379e+011 1.000e+004 4.375e-001 1.494e-003 
2.432e-003 1.354e+008 2.386e+011 1.000e+004 4.369e-001 1.495e-003 
2.433e-003 1.354e+008 2.393e+011 1.000e+004 4.277e-001 1.497e-003 
2.435e-003 1.354e+008 2.404e+011 1.000e+004 4.295e-001 1.498e-003 
2.436e-003 1.354e+008 2.421e+011 1.000e+004 4.294e-001 1.500e-003 
2.438e-003 1.354e+008 2.437e+011 1.000e+004 4.278e-001 1.501e-003 
2.439e-003 1.354e+008 2.456e+011 1.000e+004 4.250e-001 1.503e-003 
2.441e-003 1.354e+008 2.470e+011 1.000e+004 4.337e-001 1.504e-003 
2.442e-003 1.354e+008 2.486e+011 1.000e+004 4.373e-001 1.505e-003 
2.443e-003 1.354e+008 2.485e+011 1.000e+004 4.338e-001 1.507e-003 
2.445e-003 1.354e+008 2.497e+011 1.000e+004 4.314e-001 1.508e-003 
2.446e-003 1.354e+008 2.504e+011 1.000e+004 4.305e-001 1.510e-003 
2.448e-003 1.354e+008 2.513e+011 1.000e+004 4.322e-001 1.511e-003 
2.449e-003 1.354e+008 2.524e+011 1.000e+004 4.300e-001 1.513e-003 
2.451e-003 1.354e+008 2.533e+011 1.000e+004 4.295e-001 1.514e-003 
2.452e-003 1.354e+008 2.533e+011 1.000e+004 4.345e-001 1.516e-003 
2.454e-003 1.354e+008 2.534e+011 1.000e+004 4.327e-001 1.518e-003 
2.455e-003 1.353e+008 2.541e+011 1.000e+004 4.303e-001 1.519e-003 
2.457e-003 1.353e+008 2.538e+011 1.000e+004 4.278e-001 1.521e-003 
2.458e-003 1.353e+008 2.546e+011 1.000e+004 4.289e-001 1.522e-003 
2.460e-003 1.353e+008 2.556e+011 1.000e+004 4.316e-001 1.524e-003 
2.461e-003 1.353e+008 2.564e+011 1.000e+004 4.290e-001 1.525e-003 
2.463e-003 1.353e+008 2.576e+011 1.000e+004 4.304e-001 1.527e-003 
2.464e-003 1.353e+008 2.590e+011 1.000e+004 4.277e-001 1.528e-003 
2.465e-003 1.353e+008 2.605e+011 1.000e+004 4.312e-001 1.530e-003 
2.467e-003 1.353e+008 2.616e+011 1.000e+004 4.327e-001 1.531e-003 
2.468e-003 1.352e+008 2.626e+011 1.000e+004 4.338e-001 1.533e-003 
2.470e-003 1.352e+008 2.614e+011 1.000e+004 4.342e-001 1.534e-003 
2.471e-003 1.352e+008 2.594e+011 1.000e+004 4.295e-001 1.536e-003 
2.473e-003 1.352e+008 2.594e+011 1.000e+004 4.264e-001 1.537e-003 
2.474e-003 1.352e+008 2.593e+011 1.000e+004 4.156e-001 1.539e-003 
2.475e-003 1.352e+008 2.583e+011 1.000e+004 4.096e-001 1.540e-003 
2.477e-003 1.352e+008 2.580e+011 1.000e+004 4.071e-001 1.542e-003 
2.478e-003 1.352e+008 2.573e+011 1.000e+004 4.028e-001 1.543e-003 
2.480e-003 1.352e+008 2.507e+011 1.000e+004 3.832e-001 1.544e-003 
2.481e-003 1.352e+008 2.504e+011 1.000e+004 3.847e-001 1.546e-003 
2.483e-003 1.353e+008 2.502e+011 1.000e+004 3.871e-001 1.547e-003 
2.484e-003 1.353e+008 2.477e+011 1.000e+004 3.769e-001 1.549e-003 
2.486e-003 1.353e+008 2.467e+011 1.000e+004 3.727e-001 1.550e-003 
2.487e-003 1.353e+008 2.461e+011 1.000e+004 3.733e-001 1.551e-003 
2.489e-003 1.354e+008 2.446e+011 1.000e+004 3.657e-001 1.552e-003 
2.490e-003 1.354e+008 2.429e+011 1.000e+004 3.631e-001 1.554e-003 
2.492e-003 1.354e+008 2.416e+011 1.000e+004 3.587e-001 1.555e-003 
2.493e-003 1.355e+008 2.390e+011 1.000e+004 3.546e-001 1.556e-003 
2.495e-003 1.355e+008 2.373e+011 1.000e+004 3.373e-001 1.557e-003 
2.496e-003 1.356e+008 2.345e+011 1.000e+004 3.271e-001 1.558e-003 
2.497e-003 1.356e+008 2.343e+011 1.000e+004 3.315e-001 1.559e-003 
2.499e-003 1.357e+008 2.342e+011 1.000e+004 3.289e-001 1.560e-003 
2.500e-003 1.358e+008 2.335e+011 1.000e+004 3.265e-001 1.561e-003 
2.502e-003 1.358e+008 2.321e+011 1.000e+004 3.234e-001 1.562e-003 
2.503e-003 1.359e+008 2.316e+011 1.000e+004 3.183e-001 1.563e-003 
2.504e-003 1.360e+008 2.316e+011 1.000e+004 3.173e-001 1.564e-003 
2.506e-003 1.360e+008 2.321e+011 1.000e+004 3.173e-001 1.565e-003 
2.507e-003 1.361e+008 2.324e+011 1.000e+004 3.220e-001 1.566e-003 
2.509e-003 1.362e+008 2.330e+011 1.000e+004 3.212e-001 1.567e-003 
2.510e-003 1.362e+008 2.335e+011 1.000e+004 3.232e-001 1.568e-003 
2.512e-003 1.363e+008 2.341e+011 1.000e+004 3.306e-001 1.569e-003 
2.513e-003 1.363e+008 2.346e+011 1.000e+004 3.284e-001 1.570e-003 
2.514e-003 1.364e+008 2.352e+011 1.000e+004 3.246e-001 1.571e-003 
2.516e-003 1.365e+008 2.359e+011 1.000e+004 3.323e-001 1.572e-003 
2.517e-003 1.365e+008 2.361e+011 1.000e+004 3.331e-001 1.573e-003 
2.519e-003 1.366e+008 2.366e+011 1.000e+004 3.269e-001 1.574e-003 
2.520e-003 1.366e+008 2.371e+011 1.000e+004 3.296e-001 1.575e-003 
2.522e-003 1.367e+008 2.378e+011 1.000e+004 3.345e-001 1.576e-003 
2.523e-003 1.368e+008 2.385e+011 1.000e+004 3.370e-001 1.577e-003 
2.524e-003 1.368e+008 2.392e+011 1.000e+004 3.315e-001 1.578e-003 
2.526e-003 1.369e+008 2.400e+011 1.000e+004 3.358e-001 1.579e-003 
2.527e-003 1.369e+008 2.408e+011 1.000e+004 3.404e-001 1.580e-003 
2.529e-003 1.370e+008 2.417e+011 1.000e+004 3.414e-001 1.581e-003 
2.530e-003 1.370e+008 2.424e+011 1.000e+004 3.463e-001 1.582e-003 
2.532e-003 1.371e+008 2.433e+011 1.000e+004 3.486e-001 1.584e-003 
2.533e-003 1.371e+008 2.391e+011 1.000e+004 3.444e-001 1.585e-003 
2.534e-003 1.372e+008 2.379e+011 1.000e+004 3.439e-001 1.586e-003 
2.536e-003 1.372e+008 2.376e+011 1.000e+004 3.406e-001 1.587e-003 
2.537e-003 1.373e+008 2.379e+011 1.000e+004 3.405e-001 1.588e-003 
2.539e-003 1.373e+008 2.383e+011 1.000e+004 3.494e-001 1.589e-003 
2.540e-003 1.374e+008 2.388e+011 1.000e+004 3.528e-001 1.590e-003 
2.542e-003 1.374e+008 2.395e+011 1.000e+004 3.489e-001 1.591e-003 
2.543e-003 1.375e+008 2.402e+011 1.000e+004 3.522e-001 1.592e-003 
2.545e-003 1.375e+008 2.405e+011 1.000e+004 3.539e-001 1.593e-003 
2.546e-003 1.375e+008 2.410e+011 1.000e+004 3.565e-001 1.595e-003 
2.547e-003 1.376e+008 2.415e+011 1.000e+004 3.594e-001 1.596e-003 
2.549e-003 1.376e+008 2.421e+011 1.000e+004 3.600e-001 1.597e-003 
2.550e-003 1.377e+008 2.427e+011 1.000e+004 3.577e-001 1.598e-003 
2.552e-003 1.377e+008 2.434e+011 1.000e+004 3.608e-001 1.599e-003 
2.553e-003 1.378e+008 2.441e+011 1.000e+004 3.661e-001 1.600e-003 
2.554e-003 1.378e+008 2.448e+011 1.000e+004 3.687e-001 1.601e-003 
2.556e-003 1.378e+008 2.455e+011 1.000e+004 3.658e-001 1.603e-003 
2.557e-003 1.379e+008 2.463e+011 1.000e+004 3.683e-001 1.604e-003 
2.559e-003 1.379e+008 2.469e+011 1.000e+004 3.756e-001 1.605e-003 
2.560e-003 1.379e+008 2.469e+011 1.000e+004 3.637e-001 1.606e-003 
2.562e-003 1.380e+008 2.468e+011 1.000e+004 3.684e-001 1.607e-003 
2.563e-003 1.380e+008 2.472e+011 1.000e+004 3.766e-001 1.609e-003 
2.565e-003 1.380e+008 2.470e+011 1.000e+004 3.807e-001 1.610e-003 
2.566e-003 1.381e+008 2.475e+011 1.000e+004 3.718e-001 1.611e-003 
2.567e-003 1.381e+008 2.481e+011 1.000e+004 3.749e-001 1.612e-003 
2.569e-003 1.381e+008 2.490e+011 1.000e+004 3.790e-001 1.613e-003 
2.570e-003 1.381e+008 2.500e+011 1.000e+004 3.871e-001 1.615e-003 
2.572e-003 1.382e+008 2.510e+011 1.000e+004 3.794e-001 1.616e-003 
2.573e-003 1.382e+008 2.522e+011 1.000e+004 3.845e-001 1.617e-003 
2.575e-003 1.382e+008 2.517e+011 1.000e+004 3.858e-001 1.619e-003 
2.576e-003 1.382e+008 2.490e+011 1.000e+004 3.893e-001 1.620e-003 
2.578e-003 1.383e+008 2.496e+011 1.000e+004 3.883e-001 1.621e-003 
2.579e-003 1.383e+008 2.504e+011 1.000e+004 3.892e-001 1.623e-003 
2.581e-003 1.383e+008 2.512e+011 1.000e+004 3.984e-001 1.624e-003 
2.582e-003 1.383e+008 2.517e+011 1.000e+004 4.016e-001 1.625e-003 
2.583e-003 1.383e+008 2.523e+011 1.000e+004 4.040e-001 1.627e-003 
2.585e-003 1.383e+008 2.533e+011 1.000e+004 4.043e-001 1.628e-003 
2.586e-003 1.384e+008 2.543e+011 1.000e+004 4.100e-001 1.629e-003 
2.588e-003 1.384e+008 2.556e+011 1.000e+004 4.083e-001 1.631e-003 
2.589e-003 1.384e+008 2.567e+011 1.000e+004 4.115e-001 1.632e-003 
2.591e-003 1.384e+008 2.579e+011 1.000e+004 4.018e-001 1.633e-003 
2.592e-003 1.384e+008 2.577e+011 1.000e+004 4.096e-001 1.635e-003 
2.593e-003 1.384e+008 2.584e+011 1.000e+004 4.094e-001 1.636e-003 
2.595e-003 1.384e+008 2.582e+011 1.000e+004 4.097e-001 1.637e-003 
2.596e-003 1.385e+008 2.583e+011 1.000e+004 4.115e-001 1.638e-003 
2.597e-003 1.385e+008 2.588e+011 1.000e+004 4.011e-001 1.640e-003 
2.599e-003 1.385e+008 2.591e+011 1.000e+004 4.174e-001 1.641e-003 
2.600e-003 1.385e+008 2.596e+011 1.000e+004 4.204e-001 1.642e-003 
2.602e-003 1.385e+008 2.598e+011 1.000e+004 4.205e-001 1.644e-003 
2.603e-003 1.385e+008 2.606e+011 1.000e+004 4.265e-001 1.645e-003 
2.604e-003 1.385e+008 2.614e+011 1.000e+004 4.203e-001 1.646e-003 
2.606e-003 1.385e+008 2.623e+011 1.000e+004 4.199e-001 1.647e-003 
2.607e-003 1.385e+008 2.633e+011 1.000e+004 4.129e-001 1.649e-003 
2.608e-003 1.386e+008 2.644e+011 1.000e+004 4.149e-001 1.650e-003 
2.610e-003 1.386e+008 2.656e+011 1.000e+004 4.123e-001 1.651e-003 
2.611e-003 1.386e+008 2.669e+011 1.000e+004 4.352e-001 1.653e-003 
2.612e-003 1.386e+008 2.676e+011 1.000e+004 4.295e-001 1.654e-003 
2.614e-003 1.386e+008 2.688e+011 1.000e+004 4.386e-001 1.655e-003 
2.615e-003 1.386e+008 2.700e+011 1.000e+004 4.286e-001 1.657e-003 
2.617e-003 1.386e+008 2.713e+011 1.000e+004 4.136e-001 1.658e-003 
2.618e-003 1.386e+008 2.725e+011 1.000e+004 4.248e-001 1.659e-003 
2.619e-003 1.386e+008 2.736e+011 1.000e+004 4.205e-001 1.661e-003 
2.621e-003 1.386e+008 2.743e+011 1.000e+004 4.291e-001 1.662e-003 
2.622e-003 1.386e+008 2.754e+011 1.000e+004 4.281e-001 1.663e-003 
2.623e-003 1.386e+008 2.759e+011 1.000e+004 4.212e-001 1.665e-003 
2.625e-003 1.386e+008 2.768e+011 1.000e+004 4.363e-001 1.666e-003 
2.626e-003 1.386e+008 2.780e+011 1.000e+004 4.401e-001 1.668e-003 
2.627e-003 1.386e+008 2.772e+011 1.000e+004 4.329e-001 1.669e-003 
2.629e-003 1.386e+008 2.742e+011 1.000e+004 4.430e-001 1.670e-003 
2.630e-003 1.386e+008 2.723e+011 1.000e+004 4.381e-001 1.672e-003 
2.631e-003 1.386e+008 2.709e+011 1.000e+004 4.428e-001 1.673e-003 
2.633e-003 1.386e+008 2.703e+011 1.000e+004 4.446e-001 1.674e-003 
2.634e-003 1.386e+008 2.694e+011 1.000e+004 4.476e-001 1.676e-003 
2.636e-003 1.386e+008 2.670e+011 1.000e+004 4.377e-001 1.677e-003 
2.637e-003 1.386e+008 2.667e+011 1.000e+004 4.326e-001 1.678e-003 
2.638e-003 1.386e+008 2.653e+011 1.000e+004 4.435e-001 1.680e-003 
2.640e-003 1.386e+008 2.628e+011 1.000e+004 4.317e-001 1.681e-003 
2.641e-003 1.386e+008 2.602e+011 1.000e+004 4.516e-001 1.682e-003 
2.642e-003 1.386e+008 2.593e+011 1.000e+004 4.450e-001 1.683e-003 
2.644e-003 1.386e+008 2.480e+011 1.000e+004 4.319e-001 1.685e-003 
2.645e-003 1.387e+008 2.479e+011 1.000e+004 4.186e-001 1.686e-003 
2.647e-003 1.387e+008 2.488e+011 1.000e+004 4.313e-001 1.687e-003 
2.648e-003 1.387e+008 2.498e+011 1.000e+004 4.281e-001 1.689e-003 
2.649e-003 1.387e+008 2.505e+011 1.000e+004 4.379e-001 1.690e-003 
2.651e-003 1.387e+008 2.515e+011 1.000e+004 4.232e-001 1.691e-003 
2.652e-003 1.387e+008 2.527e+011 1.000e+004 4.347e-001 1.693e-003 
2.654e-003 1.387e+008 2.539e+011 1.000e+004 4.366e-001 1.694e-003 
2.655e-003 1.387e+008 2.548e+011 1.000e+004 4.340e-001 1.696e-003 
2.657e-003 1.387e+008 2.560e+011 1.000e+004 4.368e-001 1.697e-003 
2.658e-003 1.387e+008 2.568e+011 1.000e+004 4.478e-001 1.699e-003 
2.659e-003 1.387e+008 2.580e+011 1.000e+004 4.546e-001 1.700e-003 
2.661e-003 1.386e+008 2.593e+011 1.000e+004 4.554e-001 1.702e-003 
2.662e-003 1.386e+008 2.607e+011 1.000e+004 4.493e-001 1.703e-003 
2.664e-003 1.386e+008 2.618e+011 1.000e+004 4.581e-001 1.705e-003 
2.665e-003 1.386e+008 2.633e+011 1.000e+004 4.482e-001 1.706e-003 
2.666e-003 1.386e+008 2.644e+011 1.000e+004 4.625e-001 1.708e-003 
2.668e-003 1.386e+008 2.662e+011 1.000e+004 4.650e-001 1.709e-003 
2.669e-003 1.385e+008 2.678e+011 1.000e+004 4.813e-001 1.711e-003 
2.670e-003 1.385e+008 2.693e+011 1.000e+004 4.718e-001 1.712e-003 
2.672e-003 1.385e+008 2.709e+011 1.000e+004 4.853e-001 1.714e-003 
2.673e-003 1.385e+008 2.690e+011 1.000e+004 4.948e-001 1.715e-003 
2.674e-003 1.384e+008 2.690e+011 1.000e+004 4.914e-001 1.717e-003 
2.676e-003 1.384e+008 2.709e+011 1.000e+004 4.866e-001 1.719e-003 
2.677e-003 1.383e+008 2.721e+011 1.000e+004 5.021e-001 1.720e-003 
2.678e-003 1.383e+008 2.735e+011 1.000e+004 5.090e-001 1.722e-003 
2.680e-003 1.383e+008 2.749e+011 1.000e+004 5.097e-001 1.723e-003 
2.681e-003 1.382e+008 2.726e+011 1.000e+004 4.977e-001 1.725e-003 
2.683e-003 1.382e+008 2.738e+011 1.000e+004 5.153e-001 1.727e-003 
2.684e-003 1.381e+008 2.749e+011 1.000e+004 5.200e-001 1.728e-003 
2.685e-003 1.381e+008 2.613e+011 1.000e+004 4.843e-001 1.730e-003 
2.687e-003 1.380e+008 2.629e+011 1.000e+004 4.758e-001 1.732e-003 
2.688e-003 1.380e+008 2.636e+011 1.000e+004 4.812e-001 1.734e-003 
2.689e-003 1.379e+008 2.639e+011 1.000e+004 4.824e-001 1.735e-003 
2.691e-003 1.379e+008 2.650e+011 1.000e+004 4.823e-001 1.737e-003 
2.692e-003 1.378e+008 2.663e+011 1.000e+004 4.813e-001 1.739e-003 
2.694e-003 1.378e+008 2.673e+011 1.000e+004 4.756e-001 1.740e-003 
2.695e-003 1.378e+008 2.681e+011 1.000e+004 4.736e-001 1.742e-003 
2.696e-003 1.377e+008 2.668e+011 1.000e+004 4.828e-001 1.744e-003 
2.698e-003 1.377e+008 2.662e+011 1.000e+004 4.752e-001 1.745e-003 
2.699e-003 1.377e+008 2.666e+011 1.000e+004 4.719e-001 1.747e-003 
2.701e-003 1.376e+008 2.669e+011 1.000e+004 4.821e-001 1.749e-003 
2.702e-003 1.376e+008 2.672e+011 1.000e+004 4.843e-001 1.750e-003 
2.703e-003 1.376e+008 2.672e+011 1.000e+004 5.011e-001 1.752e-003 
2.705e-003 1.375e+008 2.674e+011 1.000e+004 5.051e-001 1.753e-003 
2.706e-003 1.375e+008 2.676e+011 1.000e+004 5.074e-001 1.755e-003 
2.707e-003 1.375e+008 2.679e+011 1.000e+004 4.958e-001 1.757e-003 
2.709e-003 1.374e+008 2.668e+011 1.000e+004 5.147e-001 1.758e-003 
2.710e-003 1.374e+008 2.660e+011 1.000e+004 5.141e-001 1.760e-003 
2.711e-003 1.374e+008 2.616e+011 1.000e+004 5.103e-001 1.761e-003 
2.713e-003 1.373e+008 2.603e+011 1.000e+004 5.110e-001 1.763e-003 
2.714e-003 1.373e+008 2.548e+011 1.000e+004 4.942e-001 1.764e-003 
2.716e-003 1.373e+008 2.538e+011 1.000e+004 5.051e-001 1.766e-003 
2.717e-003 1.372e+008 2.541e+011 1.000e+004 5.091e-001 1.768e-003 
2.718e-003 1.372e+008 2.549e+011 1.000e+004 5.029e-001 1.769e-003 
2.720e-003 1.372e+008 2.559e+011 1.000e+004 4.960e-001 1.771e-003 
2.721e-003 1.372e+008 2.570e+011 1.000e+004 5.125e-001 1.773e-003 
2.723e-003 1.371e+008 2.581e+011 1.000e+004 5.184e-001 1.774e-003 
2.724e-003 1.371e+008 2.592e+011 1.000e+004 5.264e-001 1.776e-003 
2.726e-003 1.370e+008 2.605e+011 1.000e+004 5.084e-001 1.778e-003 
2.727e-003 1.370e+008 2.618e+011 1.000e+004 5.036e-001 1.779e-003 
2.729e-003 1.370e+008 2.622e+011 1.000e+004 5.298e-001 1.781e-003 
2.730e-003 1.369e+008 2.635e+011 1.000e+004 5.241e-001 1.783e-003 
2.731e-003 1.369e+008 2.648e+011 1.000e+004 5.013e-001 1.785e-003 
2.733e-003 1.369e+008 2.644e+011 1.000e+004 4.921e-001 1.786e-003 
2.734e-003 1.368e+008 2.647e+011 1.000e+004 4.993e-001 1.788e-003 
2.736e-003 1.368e+008 2.622e+011 1.000e+004 5.068e-001 1.790e-003 
2.737e-003 1.368e+008 2.620e+011 1.000e+004 4.893e-001 1.791e-003 
2.739e-003 1.367e+008 2.622e+011 1.000e+004 4.735e-001 1.793e-003 
2.740e-003 1.367e+008 2.626e+011 1.000e+004 4.846e-001 1.795e-003 
2.742e-003 1.367e+008 2.620e+011 1.000e+004 4.828e-001 1.796e-003 
2.743e-003 1.367e+008 2.609e+011 1.000e+004 4.879e-001 1.798e-003 
2.745e-003 1.367e+008 2.609e+011 1.000e+004 4.949e-001 1.800e-003 
2.746e-003 1.366e+008 2.612e+011 1.000e+004 4.640e-001 1.801e-003 
2.747e-003 1.366e+008 2.615e+011 1.000e+004 4.812e-001 1.802e-003 
2.749e-003 1.366e+008 2.619e+011 1.000e+004 4.823e-001 1.804e-003 
2.750e-003 1.366e+008 2.598e+011 1.000e+004 4.653e-001 1.805e-003 
2.752e-003 1.366e+008 2.593e+011 1.000e+004 4.524e-001 1.807e-003 
2.753e-003 1.366e+008 2.591e+011 1.000e+004 4.654e-001 1.808e-003 
2.754e-003 1.366e+008 2.555e+011 1.000e+004 4.764e-001 1.809e-003 
2.756e-003 1.366e+008 2.561e+011 1.000e+004 4.722e-001 1.811e-003 
2.757e-003 1.366e+008 2.568e+011 1.000e+004 4.585e-001 1.812e-003 
2.758e-003 1.366e+008 2.578e+011 1.000e+004 4.666e-001 1.813e-003 
2.760e-003 1.366e+008 2.590e+011 1.000e+004 4.923e-001 1.815e-003 
2.761e-003 1.366e+008 2.603e+011 1.000e+004 4.774e-001 1.816e-003 
2.762e-003 1.366e+008 2.615e+011 1.000e+004 4.634e-001 1.817e-003 
2.764e-003 1.366e+008 2.622e+011 1.000e+004 4.641e-001 1.819e-003 
2.765e-003 1.366e+008 2.623e+011 1.000e+004 4.729e-001 1.820e-003 
2.766e-003 1.366e+008 2.630e+011 1.000e+004 4.672e-001 1.821e-003 
2.768e-003 1.366e+008 2.621e+011 1.000e+004 4.613e-001 1.823e-003 
2.769e-003 1.366e+008 2.621e+011 1.000e+004 4.653e-001 1.824e-003 
2.770e-003 1.366e+008 2.624e+011 1.000e+004 4.804e-001 1.825e-003 
2.772e-003 1.366e+008 2.630e+011 1.000e+004 4.357e-001 1.827e-003 
2.773e-003 1.367e+008 2.640e+011 1.000e+004 4.511e-001 1.828e-003 
2.774e-003 1.367e+008 2.650e+011 1.000e+004 4.607e-001 1.829e-003 
2.776e-003 1.367e+008 2.662e+011 1.000e+004 4.809e-001 1.830e-003 
2.777e-003 1.367e+008 2.670e+011 1.000e+004 4.390e-001 1.832e-003 
2.778e-003 1.367e+008 2.679e+011 1.000e+004 4.651e-001 1.833e-003 
2.780e-003 1.367e+008 2.692e+011 1.000e+004 4.756e-001 1.834e-003 
2.781e-003 1.367e+008 2.705e+011 1.000e+004 4.627e-001 1.836e-003 
2.783e-003 1.367e+008 2.718e+011 1.000e+004 4.516e-001 1.837e-003 
2.784e-003 1.367e+008 2.733e+011 1.000e+004 4.740e-001 1.838e-003 
2.785e-003 1.367e+008 2.747e+011 1.000e+004 4.919e-001 1.840e-003 
2.787e-003 1.367e+008 2.763e+011 1.000e+004 4.746e-001 1.841e-003 
2.788e-003 1.367e+008 2.779e+011 1.000e+004 4.680e-001 1.842e-003 
2.789e-003 1.367e+008 2.781e+011 1.000e+004 4.941e-001 1.844e-003 
2.791e-003 1.367e+008 2.788e+011 1.000e+004 5.047e-001 1.845e-003 
2.792e-003 1.366e+008 2.796e+011 1.000e+004 4.927e-001 1.847e-003 
2.793e-003 1.366e+008 2.807e+011 1.000e+004 4.915e-001 1.848e-003 
2.795e-003 1.366e+008 2.819e+011 1.000e+004 5.124e-001 1.850e-003 
2.796e-003 1.366e+008 2.830e+011 1.000e+004 5.217e-001 1.851e-003 
2.797e-003 1.366e+008 2.840e+011 1.000e+004 5.063e-001 1.853e-003 
2.799e-003 1.365e+008 2.852e+011 1.000e+004 5.084e-001 1.854e-003 
2.800e-003 1.365e+008 2.864e+011 1.000e+004 5.299e-001 1.856e-003 
2.801e-003 1.365e+008 2.848e+011 1.000e+004 5.389e-001 1.857e-003 
2.803e-003 1.364e+008 2.823e+011 1.000e+004 5.175e-001 1.859e-003 
2.804e-003 1.364e+008 2.819e+011 1.000e+004 5.216e-001 1.860e-003 
2.805e-003 1.364e+008 2.812e+011 1.000e+004 5.112e-001 1.862e-003 
2.807e-003 1.364e+008 2.809e+011 1.000e+004 5.405e-001 1.864e-003 
2.808e-003 1.363e+008 2.808e+011 1.000e+004 5.487e-001 1.865e-003 
2.810e-003 1.363e+008 2.808e+011 1.000e+004 5.267e-001 1.867e-003 
2.811e-003 1.363e+008 2.812e+011 1.000e+004 5.232e-001 1.868e-003 
2.812e-003 1.363e+008 2.814e+011 1.000e+004 5.272e-001 1.870e-003 
2.814e-003 1.362e+008 2.819e+011 1.000e+004 5.463e-001 1.871e-003 
2.815e-003 1.362e+008 2.821e+011 1.000e+004 5.140e-001 1.873e-003 
2.816e-003 1.362e+008 2.804e+011 1.000e+004 5.153e-001 1.874e-003 
2.818e-003 1.362e+008 2.797e+011 1.000e+004 5.100e-001 1.876e-003 
2.819e-003 1.362e+008 2.799e+011 1.000e+004 5.306e-001 1.877e-003 
2.820e-003 1.362e+008 2.806e+011 1.000e+004 4.809e-001 1.879e-003 
2.822e-003 1.362e+008 2.813e+011 1.000e+004 4.857e-001 1.880e-003 
2.823e-003 1.361e+008 2.818e+011 1.000e+004 5.024e-001 1.881e-003 
2.824e-003 1.361e+008 2.639e+011 1.000e+004 4.786e-001 1.883e-003 
2.826e-003 1.361e+008 2.647e+011 1.000e+004 4.630e-001 1.884e-003 
2.827e-003 1.361e+008 2.654e+011 1.000e+004 4.596e-001 1.886e-003 
2.829e-003 1.361e+008 2.661e+011 1.000e+004 4.680e-001 1.887e-003 
2.830e-003 1.361e+008 2.664e+011 1.000e+004 4.864e-001 1.889e-003 
2.832e-003 1.361e+008 2.669e+011 1.000e+004 4.569e-001 1.890e-003 
2.833e-003 1.360e+008 2.673e+011 1.000e+004 4.721e-001 1.892e-003 
2.834e-003 1.360e+008 2.677e+011 1.000e+004 4.819e-001 1.894e-003 
2.836e-003 1.360e+008 2.683e+011 1.000e+004 4.874e-001 1.895e-003 
2.837e-003 1.360e+008 2.687e+011 1.000e+004 4.941e-001 1.897e-003 
2.839e-003 1.359e+008 2.689e+011 1.000e+004 4.987e-001 1.898e-003 
2.840e-003 1.359e+008 2.685e+011 1.000e+004 5.186e-001 1.900e-003 
2.842e-003 1.359e+008 2.692e+011 1.000e+004 5.160e-001 1.902e-003 
2.843e-003 1.358e+008 2.700e+011 1.000e+004 4.857e-001 1.903e-003 
2.844e-003 1.358e+008 2.705e+011 1.000e+004 4.930e-001 1.905e-003 
2.846e-003 1.358e+008 2.708e+011 1.000e+004 4.937e-001 1.907e-003 
2.847e-003 1.358e+008 2.709e+011 1.000e+004 5.031e-001 1.908e-003 
2.849e-003 1.357e+008 2.693e+011 1.000e+004 4.957e-001 1.910e-003 
2.850e-003 1.357e+008 2.684e+011 1.000e+004 4.862e-001 1.911e-003 
2.851e-003 1.357e+008 2.680e+011 1.000e+004 5.014e-001 1.913e-003 
2.853e-003 1.357e+008 2.651e+011 1.000e+004 4.627e-001 1.914e-003 
2.854e-003 1.357e+008 2.643e+011 1.000e+004 4.747e-001 1.916e-003 
2.855e-003 1.357e+008 2.643e+011 1.000e+004 4.634e-001 1.917e-003 
2.857e-003 1.357e+008 2.646e+011 1.000e+004 4.735e-001 1.918e-003 
2.858e-003 1.357e+008 2.648e+011 1.000e+004 4.568e-001 1.920e-003 
2.860e-003 1.357e+008 2.650e+011 1.000e+004 4.533e-001 1.921e-003 
2.861e-003 1.356e+008 2.653e+011 1.000e+004 4.446e-001 1.923e-003 
2.862e-003 1.356e+008 2.652e+011 1.000e+004 4.669e-001 1.924e-003 
2.864e-003 1.356e+008 2.657e+011 1.000e+004 4.698e-001 1.926e-003 
2.865e-003 1.356e+008 2.644e+011 1.000e+004 4.595e-001 1.927e-003 
2.867e-003 1.356e+008 2.630e+011 1.000e+004 4.422e-001 1.928e-003 
2.868e-003 1.356e+008 2.618e+011 1.000e+004 4.499e-001 1.930e-003 
2.869e-003 1.356e+008 2.627e+011 1.000e+004 4.433e-001 1.931e-003 
2.871e-003 1.356e+008 2.638e+011 1.000e+004 4.410e-001 1.932e-003 
2.872e-003 1.357e+008 2.649e+011 1.000e+004 4.500e-001 1.934e-003 
2.874e-003 1.357e+008 2.661e+011 1.000e+004 4.400e-001 1.935e-003 
2.875e-003 1.357e+008 2.674e+011 1.000e+004 4.393e-001 1.937e-003 
2.876e-003 1.357e+008 2.680e+011 1.000e+004 4.482e-001 1.938e-003 
2.878e-003 1.356e+008 2.684e+011 1.000e+004 4.585e-001 1.939e-003 
2.879e-003 1.356e+008 2.690e+011 1.000e+004 4.456e-001 1.941e-003 
2.880e-003 1.356e+008 2.698e+011 1.000e+004 4.539e-001 1.942e-003 
2.882e-003 1.356e+008 2.685e+011 1.000e+004 4.394e-001 1.944e-003 
2.883e-003 1.356e+008 2.680e+011 1.000e+004 4.558e-001 1.945e-003 
2.885e-003 1.356e+008 2.663e+011 1.000e+004 4.499e-001 1.947e-003 
2.886e-003 1.356e+008 2.664e+011 1.000e+004 4.430e-001 1.948e-003 
2.887e-003 1.356e+008 2.664e+011 1.000e+004 4.295e-001 1.949e-003 
2.889e-003 1.356e+008 2.665e+011 1.000e+004 4.519e-001 1.951e-003 
2.890e-003 1.356e+008 2.664e+011 1.000e+004 4.552e-001 1.952e-003 
2.892e-003 1.356e+008 2.655e+011 1.000e+004 4.431e-001 1.954e-003 
2.893e-003 1.356e+008 2.649e+011 1.000e+004 4.274e-001 1.955e-003 
2.894e-003 1.356e+008 2.646e+011 1.000e+004 4.484e-001 1.957e-003 
2.896e-003 1.356e+008 2.643e+011 1.000e+004 4.444e-001 1.958e-003 
2.897e-003 1.356e+008 2.642e+011 1.000e+004 4.406e-001 1.959e-003 
2.899e-003 1.356e+008 2.642e+011 1.000e+004 4.487e-001 1.961e-003 
2.900e-003 1.356e+008 2.647e+011 1.000e+004 4.319e-001 1.962e-003 
2.901e-003 1.355e+008 2.647e+011 1.000e+004 4.440e-001 1.964e-003 
2.903e-003 1.355e+008 2.653e+011 1.000e+004 4.388e-001 1.965e-003 
2.904e-003 1.355e+008 2.665e+011 1.000e+004 4.557e-001 1.967e-003 
2.906e-003 1.355e+008 2.678e+011 1.000e+004 4.324e-001 1.968e-003 
2.907e-003 1.355e+008 2.692e+011 1.000e+004 4.497e-001 1.970e-003 
2.908e-003 1.355e+008 2.706e+011 1.000e+004 4.487e-001 1.971e-003 
2.910e-003 1.355e+008 2.717e+011 1.000e+004 4.473e-001 1.973e-003 
2.911e-003 1.354e+008 2.731e+011 1.000e+004 4.292e-001 1.974e-003 
2.913e-003 1.354e+008 2.742e+011 1.000e+004 4.457e-001 1.976e-003 
2.914e-003 1.354e+008 2.750e+011 1.000e+004 4.486e-001 1.977e-003 
2.916e-003 1.354e+008 2.761e+011 1.000e+004 4.493e-001 1.979e-003 
2.917e-003 1.354e+008 2.774e+011 1.000e+004 4.358e-001 1.981e-003 
2.918e-003 1.354e+008 2.789e+011 1.000e+004 4.623e-001 1.982e-003 
2.920e-003 1.353e+008 2.807e+011 1.000e+004 4.579e-001 1.984e-003 
2.921e-003 1.353e+008 2.827e+011 1.000e+004 4.585e-001 1.985e-003 
2.923e-003 1.353e+008 2.843e+011 1.000e+004 4.414e-001 1.987e-003 
2.924e-003 1.352e+008 2.866e+011 1.000e+004 4.693e-001 1.988e-003 
2.925e-003 1.352e+008 2.882e+011 1.000e+004 4.755e-001 1.990e-003 
2.927e-003 1.352e+008 2.899e+011 1.000e+004 4.682e-001 1.992e-003 
2.928e-003 1.351e+008 2.904e+011 1.000e+004 4.579e-001 1.994e-003 
2.930e-003 1.351e+008 2.919e+011 1.000e+004 4.811e-001 1.995e-003 
2.931e-003 1.350e+008 2.936e+011 1.000e+004 4.921e-001 1.997e-003 
2.932e-003 1.350e+008 2.956e+011 1.000e+004 4.890e-001 1.999e-003 
2.934e-003 1.349e+008 2.976e+011 1.000e+004 4.787e-001 2.001e-003 
2.935e-003 1.348e+008 2.998e+011 1.000e+004 5.022e-001 2.003e-003 
2.937e-003 1.348e+008 3.005e+011 1.000e+004 5.039e-001 2.005e-003 
2.938e-003 1.347e+008 3.027e+011 1.000e+004 5.011e-001 2.007e-003 
2.940e-003 1.346e+008 3.033e+011 1.000e+004 4.889e-001 2.008e-003 
2.941e-003 1.345e+008 3.013e+011 1.000e+004 5.042e-001 2.010e-003 
2.942e-003 1.345e+008 3.029e+011 1.000e+004 5.086e-001 2.012e-003 
2.944e-003 1.344e+008 3.050e+011 1.000e+004 5.027e-001 2.014e-003 
2.945e-003 1.343e+008 3.068e+011 1.000e+004 4.862e-001 2.016e-003 
2.947e-003 1.342e+008 3.084e+011 1.000e+004 4.939e-001 2.018e-003 
2.948e-003 1.341e+008 3.103e+011 1.000e+004 5.001e-001 2.020e-003 
2.950e-003 1.341e+008 3.122e+011 1.000e+004 4.929e-001 2.022e-003 
2.951e-003 1.340e+008 3.139e+011 1.000e+004 4.816e-001 2.024e-003 
2.952e-003 1.339e+008 3.144e+011 1.000e+004 4.978e-001 2.026e-003 
2.954e-003 1.338e+008 3.158e+011 1.000e+004 5.046e-001 2.028e-003 
2.955e-003 1.338e+008 3.176e+011 1.000e+004 5.014e-001 2.030e-003 
2.957e-003 1.337e+008 3.196e+011 1.000e+004 4.905e-001 2.032e-003 
2.958e-003 1.336e+008 3.219e+011 1.000e+004 4.971e-001 2.034e-003 
2.960e-003 1.335e+008 3.242e+011 1.000e+004 5.047e-001 2.036e-003 
2.961e-003 1.334e+008 3.266e+011 1.000e+004 5.004e-001 2.038e-003 
2.962e-003 1.333e+008 3.290e+011 1.000e+004 5.066e-001 2.040e-003 
2.964e-003 1.333e+008 3.313e+011 1.000e+004 4.845e-001 2.042e-003 
2.965e-003 1.332e+008 3.327e+011 1.000e+004 5.014e-001 2.044e-003 
2.967e-003 1.331e+008 3.337e+011 1.000e+004 4.948e-001 2.046e-003 
2.968e-003 1.330e+008 3.334e+011 1.000e+004 5.001e-001 2.048e-003 
2.970e-003 1.329e+008 3.326e+011 1.000e+004 5.067e-001 2.050e-003 
2.971e-003 1.328e+008 3.326e+011 1.000e+004 5.108e-001 2.052e-003 
2.972e-003 1.327e+008 3.334e+011 1.000e+004 4.881e-001 2.054e-003 
2.974e-003 1.326e+008 3.334e+011 1.000e+004 4.993e-001 2.056e-003 
2.975e-003 1.325e+008 3.326e+011 1.000e+004 4.977e-001 2.058e-003 
2.977e-003 1.325e+008 3.335e+011 1.000e+004 5.150e-001 2.060e-003 
2.978e-003 1.324e+008 3.344e+011 1.000e+004 5.052e-001 2.062e-003 
2.979e-003 1.323e+008 3.354e+011 1.000e+004 5.038e-001 2.064e-003 
2.981e-003 1.322e+008 3.370e+011 1.000e+004 4.784e-001 2.066e-003 
2.982e-003 1.321e+008 3.378e+011 1.000e+004 5.061e-001 2.068e-003 
2.984e-003 1.320e+008 3.393e+011 1.000e+004 5.176e-001 2.070e-003 
2.985e-003 1.319e+008 3.402e+011 1.000e+004 5.074e-001 2.072e-003 
2.986e-003 1.319e+008 3.390e+011 1.000e+004 4.850e-001 2.074e-003 
2.988e-003 1.318e+008 3.395e+011 1.000e+004 5.086e-001 2.076e-003 
2.989e-003 1.317e+008 3.402e+011 1.000e+004 5.016e-001 2.078e-003 
2.990e-003 1.316e+008 3.402e+011 1.000e+004 5.110e-001 2.080e-003 
2.992e-003 1.315e+008 3.410e+011 1.000e+004 5.035e-001 2.082e-003 
2.993e-003 1.314e+008 3.416e+011 1.000e+004 4.875e-001 2.084e-003 
2.995e-003 1.314e+008 3.429e+011 1.000e+004 5.191e-001 2.086e-003 
2.996e-003 1.313e+008 3.407e+011 1.000e+004 5.151e-001 2.088e-003 
2.997e-003 1.312e+008 3.410e+011 1.000e+004 5.106e-001 2.090e-003 
2.999e-003 1.311e+008 3.415e+011 1.000e+004 4.798e-001 2.092e-003 
3.000e-003 1.310e+008 3.429e+011 1.000e+004 5.230e-001 2.094e-003 
3.001e-003 1.310e+008 3.440e+011 1.000e+004 5.205e-001 2.096e-003 
3.003e-003 1.309e+008 3.456e+011 1.000e+004 5.233e-001 2.098e-003 
3.004e-003 1.308e+008 3.451e+011 1.000e+004 4.919e-001 2.099e-003 
3.006e-003 1.307e+008 3.467e+011 1.000e+004 5.281e-001 2.101e-003 
3.007e-003 1.306e+008 3.476e+011 1.000e+004 5.328e-001 2.103e-003 
3.008e-003 1.305e+008 3.479e+011 1.000e+004 5.253e-001 2.105e-003 
3.010e-003 1.304e+008 3.473e+011 1.000e+004 4.918e-001 2.107e-003 
3.011e-003 1.304e+008 3.412e+011 1.000e+004 5.276e-001 2.109e-003 
3.012e-003 1.303e+008 3.321e+011 1.000e+004 5.369e-001 2.111e-003 
3.014e-003 1.302e+008 3.343e+011 1.000e+004 5.255e-001 2.113e-003 
3.015e-003 1.301e+008 3.348e+011 1.000e+004 4.819e-001 2.115e-003 
3.016e-003 1.300e+008 3.364e+011 1.000e+004 5.178e-001 2.117e-003 
3.018e-003 1.300e+008 3.385e+011 1.000e+004 5.179e-001 2.119e-003 
3.019e-003 1.299e+008 3.378e+011 1.000e+004 5.344e-001 2.121e-003 
3.021e-003 1.298e+008 3.391e+011 1.000e+004 5.342e-001 2.123e-003 
3.022e-003 1.297e+008 3.391e+011 1.000e+004 5.204e-001 2.125e-003 
3.023e-003 1.296e+008 3.381e+011 1.000e+004 5.210e-001 2.127e-003 
3.025e-003 1.296e+008 3.382e+011 1.000e+004 5.392e-001 2.128e-003 
3.026e-003 1.295e+008 3.391e+011 1.000e+004 5.151e-001 2.130e-003 
3.027e-003 1.294e+008 3.390e+011 1.000e+004 5.161e-001 2.132e-003 
3.029e-003 1.293e+008 3.396e+011 1.000e+004 5.005e-001 2.134e-003 
3.030e-003 1.292e+008 3.404e+011 1.000e+004 5.298e-001 2.136e-003 
3.031e-003 1.291e+008 3.414e+011 1.000e+004 5.319e-001 2.138e-003 
3.033e-003 1.291e+008 3.423e+011 1.000e+004 5.297e-001 2.140e-003 
3.034e-003 1.290e+008 3.429e+011 1.000e+004 5.405e-001 2.142e-003 
3.036e-003 1.289e+008 3.438e+011 1.000e+004 5.369e-001 2.144e-003 
3.037e-003 1.288e+008 3.450e+011 1.000e+004 5.208e-001 2.146e-003 
3.038e-003 1.287e+008 3.463e+011 1.000e+004 5.197e-001 2.148e-003 
3.040e-003 1.286e+008 3.479e+011 1.000e+004 5.253e-001 2.150e-003 
3.041e-003 1.285e+008 3.496e+011 1.000e+004 5.199e-001 2.152e-003 
3.042e-003 1.284e+008 3.494e+011 1.000e+004 5.163e-001 2.154e-003 
3.044e-003 1.284e+008 3.475e+011 1.000e+004 5.051e-001 2.156e-003 
3.045e-003 1.283e+008 3.488e+011 1.000e+004 5.257e-001 2.158e-003 
3.047e-003 1.282e+008 3.501e+011 1.000e+004 5.059e-001 2.160e-003 
3.048e-003 1.281e+008 3.490e+011 1.000e+004 5.049e-001 2.162e-003 
3.049e-003 1.280e+008 3.498e+011 1.000e+004 5.046e-001 2.164e-003 
3.051e-003 1.279e+008 3.498e+011 1.000e+004 5.203e-001 2.166e-003 
3.052e-003 1.278e+008 3.502e+011 1.000e+004 5.097e-001 2.168e-003 
3.054e-003 1.278e+008 3.505e+011 1.000e+004 5.131e-001 2.170e-003 
3.055e-003 1.277e+008 3.519e+011 1.000e+004 5.188e-001 2.172e-003 
3.056e-003 1.276e+008 3.532e+011 1.000e+004 5.042e-001 2.174e-003 
3.058e-003 1.275e+008 3.549e+011 1.000e+004 5.219e-001 2.176e-003 
3.059e-003 1.274e+008 3.563e+011 1.000e+004 4.970e-001 2.178e-003 
3.061e-003 1.273e+008 3.579e+011 1.000e+004 4.932e-001 2.180e-003 
3.062e-003 1.272e+008 3.579e+011 1.000e+004 5.022e-001 2.182e-003 
3.063e-003 1.271e+008 3.590e+011 1.000e+004 4.985e-001 2.184e-003 
3.065e-003 1.271e+008 3.608e+011 1.000e+004 5.063e-001 2.186e-003 
3.066e-003 1.270e+008 3.623e+011 1.000e+004 5.115e-001 2.188e-003 
3.068e-003 1.269e+008 3.641e+011 1.000e+004 4.955e-001 2.190e-003 
3.069e-003 1.268e+008 3.659e+011 1.000e+004 4.665e-001 2.192e-003 
3.071e-003 1.267e+008 3.678e+011 1.000e+004 5.019e-001 2.194e-003 
3.072e-003 1.266e+008 3.701e+011 1.000e+004 5.093e-001 2.196e-003 
3.074e-003 1.265e+008 3.726e+011 1.000e+004 4.988e-001 2.198e-003 
3.075e-003 1.264e+008 3.727e+011 1.000e+004 4.657e-001 2.200e-003 
3.076e-003 1.263e+008 3.745e+011 1.000e+004 4.905e-001 2.203e-003 
3.078e-003 1.262e+008 3.767e+011 1.000e+004 5.048e-001 2.205e-003 
3.079e-003 1.261e+008 3.793e+011 1.000e+004 4.953e-001 2.207e-003 
3.081e-003 1.260e+008 3.821e+011 1.000e+004 4.816e-001 2.209e-003 
3.082e-003 1.259e+008 3.848e+011 1.000e+004 4.823e-001 2.211e-003 
3.084e-003 1.258e+008 3.872e+011 1.000e+004 4.998e-001 2.213e-003 
3.085e-003 1.257e+008 3.891e+011 1.000e+004 4.878e-001 2.216e-003 
3.087e-003 1.256e+008 3.913e+011 1.000e+004 4.784e-001 2.218e-003 
3.088e-003 1.255e+008 3.934e+011 1.000e+004 4.796e-001 2.220e-003 
3.089e-003 1.254e+008 3.937e+011 1.000e+004 4.984e-001 2.222e-003 
3.091e-003 1.253e+008 3.950e+011 1.000e+004 4.867e-001 2.224e-003 
3.092e-003 1.252e+008 3.941e+011 1.000e+004 4.810e-001 2.227e-003 
3.094e-003 1.251e+008 3.955e+011 1.000e+004 4.762e-001 2.229e-003 
3.095e-003 1.249e+008 3.900e+011 1.000e+004 4.881e-001 2.231e-003 
3.097e-003 1.248e+008 3.913e+011 1.000e+004 4.781e-001 2.233e-003 
3.098e-003 1.247e+008 3.926e+011 1.000e+004 4.555e-001 2.235e-003 
3.100e-003 1.246e+008 3.940e+011 1.000e+004 4.768e-001 2.238e-003 
3.101e-003 1.245e+008 3.954e+011 1.000e+004 4.770e-001 2.240e-003 
3.102e-003 1.244e+008 3.971e+011 1.000e+004 4.736e-001 2.242e-003 
3.104e-003 1.243e+008 3.980e+011 1.000e+004 4.560e-001 2.244e-003 
3.105e-003 1.242e+008 3.984e+011 1.000e+004 4.729e-001 2.246e-003 
3.107e-003 1.241e+008 3.996e+011 1.000e+004 4.698e-001 2.249e-003 
3.108e-003 1.240e+008 4.006e+011 1.000e+004 4.666e-001 2.251e-003 
3.110e-003 1.239e+008 4.015e+011 1.000e+004 4.497e-001 2.253e-003 
3.111e-003 1.237e+008 4.012e+011 1.000e+004 4.675e-001 2.255e-003 
3.113e-003 1.236e+008 4.016e+011 1.000e+004 4.704e-001 2.257e-003 
3.114e-003 1.235e+008 4.018e+011 1.000e+004 4.676e-001 2.260e-003 
3.116e-003 1.234e+008 4.022e+011 1.000e+004 4.471e-001 2.262e-003 
3.117e-003 1.233e+008 4.029e+011 1.000e+004 4.681e-001 2.264e-003 
3.118e-003 1.232e+008 4.035e+011 1.000e+004 4.587e-001 2.266e-003 
3.120e-003 1.231e+008 4.045e+011 1.000e+004 4.528e-001 2.268e-003 
3.121e-003 1.230e+008 4.059e+011 1.000e+004 4.380e-001 2.271e-003 
3.123e-003 1.229e+008 4.051e+011 1.000e+004 4.509e-001 2.273e-003 
3.124e-003 1.228e+008 4.048e+011 1.000e+004 4.599e-001 2.275e-003 
3.126e-003 1.227e+008 4.051e+011 1.000e+004 4.568e-001 2.277e-003 
3.127e-003 1.225e+008 4.058e+011 1.000e+004 4.465e-001 2.279e-003 
3.129e-003 1.224e+008 4.064e+011 1.000e+004 4.627e-001 2.282e-003 
3.130e-003 1.223e+008 4.070e+011 1.000e+004 4.698e-001 2.284e-003 
3.131e-003 1.222e+008 4.084e+011 1.000e+004 4.555e-001 2.286e-003 
3.133e-003 1.221e+008 4.099e+011 1.000e+004 4.582e-001 2.288e-003 
3.134e-003 1.219e+008 4.104e+011 1.000e+004 4.540e-001 2.291e-003 
3.136e-003 1.218e+008 4.090e+011 1.000e+004 4.577e-001 2.293e-003 
3.137e-003 1.217e+008 4.032e+011 1.000e+004 4.582e-001 2.295e-003 
3.138e-003 1.216e+008 4.027e+011 1.000e+004 4.476e-001 2.297e-003 
3.140e-003 1.215e+008 4.033e+011 1.000e+004 4.369e-001 2.300e-003 
3.141e-003 1.214e+008 4.040e+011 1.000e+004 4.478e-001 2.302e-003 
3.143e-003 1.213e+008 4.050e+011 1.000e+004 4.450e-001 2.304e-003 
3.144e-003 1.211e+008 4.060e+011 1.000e+004 4.440e-001 2.306e-003 
3.146e-003 1.210e+008 4.072e+011 1.000e+004 4.281e-001 2.308e-003 
3.147e-003 1.209e+008 4.087e+011 1.000e+004 4.399e-001 2.311e-003 
3.149e-003 1.208e+008 4.032e+011 1.000e+004 4.432e-001 2.313e-003 
3.150e-003 1.207e+008 4.049e+011 1.000e+004 4.315e-001 2.315e-003 
3.152e-003 1.206e+008 4.065e+011 1.000e+004 4.248e-001 2.317e-003 
3.153e-003 1.205e+008 4.087e+011 1.000e+004 4.386e-001 2.319e-003 
3.154e-003 1.204e+008 4.104e+011 1.000e+004 4.382e-001 2.322e-003 
3.156e-003 1.203e+008 4.123e+011 1.000e+004 4.374e-001 2.324e-003 
3.157e-003 1.202e+008 4.145e+011 1.000e+004 4.267e-001 2.326e-003 
