# Supplementary material for: Strain rate dependency of dislocation plasticity
Source: Nat Commun. 2021 Mar 23;12:1845. doi: 10.1038/s41467-021-21939-1 (PMC7988163; doi:10.1038/s41467-021-21939-1)
Supplement: Supplementary file 3 — Supplementary Data 1 [file 41467_2021_21939_MOESM3_ESM.zip › Supplementary Data 1/DDDSimulationSet3/StrainRate=1e4s-1/InitialDislocationDensity=1.2e14m-2.dat]

#strain(1), stress(Pa), dislocation density(m-2), strain rate(s-1), mean dislocation velocity(km/s), plastic strain(1)
5.502e-006 7.394e+005 1.144e+014 1.000e+004 1.617e-003 3.782e-007 
1.099e-005 1.419e+006 1.144e+014 1.000e+004 1.609e-003 1.168e-006 
1.651e-005 2.082e+006 1.144e+014 1.000e+004 1.575e-003 2.101e-006 
2.206e-005 2.730e+006 1.144e+014 1.000e+004 1.615e-003 3.175e-006 
2.766e-005 3.379e+006 1.144e+014 1.000e+004 1.645e-003 4.278e-006 
3.327e-005 3.995e+006 1.144e+014 1.000e+004 1.597e-003 5.638e-006 
3.895e-005 4.564e+006 1.144e+014 1.000e+004 1.617e-003 7.381e-006 
4.464e-005 5.160e+006 1.144e+014 1.000e+004 1.617e-003 8.946e-006 
5.040e-005 5.741e+006 1.144e+014 1.000e+004 1.624e-003 1.069e-005 
5.619e-005 6.301e+006 1.144e+014 1.000e+004 1.597e-003 1.261e-005 
6.201e-005 6.873e+006 1.144e+014 1.000e+004 1.703e-003 1.447e-005 
6.790e-005 7.475e+006 1.144e+014 1.000e+004 1.644e-003 1.619e-005 
7.383e-005 8.086e+006 1.144e+014 1.000e+004 1.649e-003 1.790e-005 
7.978e-005 8.697e+006 1.144e+014 1.000e+004 1.610e-003 1.962e-005 
8.578e-005 9.302e+006 1.145e+014 1.000e+004 1.654e-003 2.144e-005 
9.178e-005 9.940e+006 1.145e+014 1.000e+004 1.568e-003 2.303e-005 
9.784e-005 1.057e+007 1.145e+014 1.000e+004 1.673e-003 2.472e-005 
1.040e-004 1.122e+007 1.145e+014 1.000e+004 1.722e-003 2.639e-005 
1.102e-004 1.186e+007 1.145e+014 1.000e+004 1.607e-003 2.816e-005 
1.164e-004 1.249e+007 1.145e+014 1.000e+004 1.586e-003 2.998e-005 
1.226e-004 1.311e+007 1.145e+014 1.000e+004 1.659e-003 3.188e-005 
1.289e-004 1.373e+007 1.145e+014 1.000e+004 1.644e-003 3.390e-005 
1.351e-004 1.432e+007 1.146e+014 1.000e+004 1.675e-003 3.605e-005 
1.414e-004 1.493e+007 1.146e+014 1.000e+004 1.677e-003 3.815e-005 
1.478e-004 1.554e+007 1.146e+014 1.000e+004 1.643e-003 4.027e-005 
1.542e-004 1.617e+007 1.146e+014 1.000e+004 1.629e-003 4.233e-005 
1.606e-004 1.681e+007 1.147e+014 1.000e+004 1.615e-003 4.435e-005 
1.671e-004 1.745e+007 1.147e+014 1.000e+004 1.618e-003 4.638e-005 
1.736e-004 1.810e+007 1.147e+014 1.000e+004 1.628e-003 4.842e-005 
1.801e-004 1.871e+007 1.147e+014 1.000e+004 1.846e-003 5.070e-005 
1.867e-004 1.918e+007 1.148e+014 1.000e+004 1.886e-003 5.401e-005 
1.932e-004 1.978e+007 1.148e+014 1.000e+004 1.755e-003 5.636e-005 
1.997e-004 2.035e+007 1.149e+014 1.000e+004 1.990e-003 5.893e-005 
2.062e-004 2.085e+007 1.149e+014 1.000e+004 1.927e-003 6.199e-005 
2.128e-004 2.129e+007 1.149e+014 1.000e+004 2.041e-003 6.546e-005 
2.193e-004 2.175e+007 1.150e+014 1.000e+004 2.030e-003 6.892e-005 
2.260e-004 2.229e+007 1.150e+014 1.000e+004 1.863e-003 7.182e-005 
2.326e-004 2.288e+007 1.151e+014 1.000e+004 1.855e-003 7.437e-005 
2.393e-004 2.360e+007 1.150e+014 1.000e+004 1.651e-003 7.612e-005 
2.462e-004 2.436e+007 1.150e+014 1.000e+004 1.673e-003 7.770e-005 
2.530e-004 2.514e+007 1.151e+014 1.000e+004 1.595e-003 7.912e-005 
2.600e-004 2.597e+007 1.151e+014 1.000e+004 1.595e-003 8.035e-005 
2.671e-004 2.681e+007 1.151e+014 1.000e+004 1.581e-003 8.164e-005 
2.743e-004 2.767e+007 1.151e+014 1.000e+004 1.614e-003 8.289e-005 
2.815e-004 2.853e+007 1.151e+014 1.000e+004 1.598e-003 8.413e-005 
2.887e-004 2.939e+007 1.151e+014 1.000e+004 1.629e-003 8.548e-005 
2.959e-004 3.024e+007 1.151e+014 1.000e+004 1.599e-003 8.679e-005 
3.034e-004 3.114e+007 1.151e+014 1.000e+004 1.603e-003 8.802e-005 
3.108e-004 3.205e+007 1.151e+014 1.000e+004 1.607e-003 8.916e-005 
3.183e-004 3.294e+007 1.152e+014 1.000e+004 1.599e-003 9.045e-005 
3.259e-004 3.386e+007 1.152e+014 1.000e+004 1.768e-003 9.172e-005 
3.335e-004 3.452e+007 1.151e+014 1.000e+004 2.354e-003 9.471e-005 
3.412e-004 3.518e+007 1.151e+014 1.000e+004 1.869e-003 9.785e-005 
3.490e-004 3.599e+007 1.151e+014 1.000e+004 1.717e-003 1.001e-004 
3.568e-004 3.684e+007 1.152e+014 1.000e+004 1.694e-003 1.020e-004 
3.648e-004 3.776e+007 1.152e+014 1.000e+004 1.579e-003 1.037e-004 
3.729e-004 3.828e+007 1.152e+014 1.000e+004 2.861e-003 1.081e-004 
3.808e-004 3.792e+007 1.152e+014 1.000e+004 2.698e-003 1.185e-004 
3.887e-004 3.805e+007 1.154e+014 1.000e+004 2.531e-003 1.255e-004 
3.963e-004 3.852e+007 1.156e+014 1.000e+004 2.177e-003 1.298e-004 
4.040e-004 3.920e+007 1.154e+014 1.000e+004 3.671e-003 1.329e-004 
4.126e-004 3.985e+007 1.152e+014 1.000e+004 3.184e-003 1.370e-004 
4.231e-004 4.062e+007 1.151e+014 1.000e+004 2.346e-003 1.421e-004 
4.347e-004 4.178e+007 1.151e+014 1.000e+004 1.907e-003 1.457e-004 
4.469e-004 4.307e+007 1.152e+014 1.000e+004 1.676e-003 1.490e-004 
4.598e-004 4.438e+007 1.152e+014 1.000e+004 1.705e-003 1.529e-004 
4.735e-004 4.574e+007 1.153e+014 1.000e+004 1.738e-003 1.571e-004 
4.878e-004 4.635e+007 1.152e+014 1.000e+004 2.232e-003 1.672e-004 
5.023e-004 4.576e+007 1.153e+014 1.000e+004 3.935e-003 1.858e-004 
5.153e-004 4.492e+007 1.153e+014 1.000e+004 4.005e-003 2.046e-004 
5.263e-004 4.470e+007 1.153e+014 1.000e+004 2.978e-003 2.171e-004 
5.378e-004 4.571e+007 1.154e+014 1.000e+004 2.093e-003 2.216e-004 
5.509e-004 4.709e+007 1.155e+014 1.000e+004 1.822e-003 2.252e-004 
5.658e-004 4.783e+007 1.155e+014 1.000e+004 2.973e-003 2.350e-004 
5.837e-004 4.782e+007 1.154e+014 1.000e+004 3.408e-003 2.529e-004 
6.028e-004 4.645e+007 1.154e+014 1.000e+004 4.621e-003 2.816e-004 
6.240e-004 4.541e+007 1.152e+014 1.000e+004 3.753e-003 3.099e-004 
6.409e-004 4.530e+007 1.156e+014 1.000e+004 2.875e-003 3.276e-004 
6.594e-004 4.680e+007 1.152e+014 1.000e+004 3.062e-003 3.358e-004 
6.686e-004 4.765e+007 1.152e+014 1.000e+004 2.578e-003 3.390e-004 
6.857e-004 4.850e+007 1.150e+014 1.000e+004 3.214e-003 3.502e-004 
7.028e-004 4.726e+007 1.145e+014 1.000e+004 5.826e-003 3.759e-004 
7.195e-004 4.520e+007 1.136e+014 1.000e+004 2.893e-003 4.068e-004 
7.406e-004 4.683e+007 1.136e+014 1.000e+004 1.722e-003 4.167e-004 
7.578e-004 4.877e+007 1.137e+014 1.000e+004 1.692e-003 4.205e-004 
7.759e-004 5.087e+007 1.137e+014 1.000e+004 2.194e-003 4.240e-004 
7.950e-004 5.309e+007 1.137e+014 1.000e+004 1.591e-003 4.278e-004 
8.119e-004 5.511e+007 1.137e+014 1.000e+004 1.607e-003 4.308e-004 
8.295e-004 5.722e+007 1.138e+014 1.000e+004 1.630e-003 4.337e-004 
8.472e-004 5.939e+007 1.139e+014 1.000e+004 1.650e-003 4.364e-004 
8.629e-004 6.128e+007 1.139e+014 1.000e+004 1.631e-003 4.390e-004 
8.796e-004 6.319e+007 1.140e+014 1.000e+004 1.613e-003 4.425e-004 
8.956e-004 6.510e+007 1.140e+014 1.000e+004 1.607e-003 4.453e-004 
9.111e-004 6.697e+007 1.141e+014 1.000e+004 1.574e-003 4.480e-004 
9.267e-004 6.882e+007 1.142e+014 1.000e+004 1.630e-003 4.507e-004 
9.422e-004 7.015e+007 1.142e+014 1.000e+004 2.126e-003 4.569e-004 
9.580e-004 6.993e+007 1.143e+014 1.000e+004 3.161e-003 4.743e-004 
9.738e-004 7.020e+007 1.147e+014 1.000e+004 2.486e-003 4.882e-004 
9.894e-004 7.141e+007 1.150e+014 1.000e+004 2.092e-003 4.955e-004 
1.005e-003 7.188e+007 1.152e+014 1.000e+004 3.280e-003 5.079e-004 
1.018e-003 7.229e+007 1.150e+014 1.000e+004 2.062e-003 5.182e-004 
1.028e-003 7.324e+007 1.152e+014 1.000e+004 1.877e-003 5.213e-004 
1.037e-003 7.422e+007 1.152e+014 1.000e+004 1.832e-003 5.232e-004 
1.045e-003 7.518e+007 1.153e+014 1.000e+004 1.720e-003 5.248e-004 
1.053e-003 7.615e+007 1.154e+014 1.000e+004 1.708e-003 5.260e-004 
1.065e-003 7.742e+007 1.153e+014 1.000e+004 2.202e-003 5.291e-004 
1.079e-003 7.826e+007 1.154e+014 1.000e+004 2.703e-003 5.373e-004 
1.094e-003 7.930e+007 1.157e+014 1.000e+004 2.278e-003 5.455e-004 
1.108e-003 8.050e+007 1.159e+014 1.000e+004 1.978e-003 5.516e-004 
1.125e-003 8.194e+007 1.160e+014 1.000e+004 2.039e-003 5.578e-004 
1.139e-003 8.268e+007 1.162e+014 1.000e+004 2.347e-003 5.671e-004 
1.152e-003 8.333e+007 1.165e+014 1.000e+004 2.122e-003 5.755e-004 
1.164e-003 8.429e+007 1.167e+014 1.000e+004 1.910e-003 5.807e-004 
1.177e-003 8.558e+007 1.168e+014 1.000e+004 1.752e-003 5.852e-004 
1.190e-003 8.689e+007 1.169e+014 1.000e+004 1.634e-003 5.890e-004 
1.202e-003 8.814e+007 1.170e+014 1.000e+004 1.969e-003 5.923e-004 
1.213e-003 8.915e+007 1.171e+014 1.000e+004 2.628e-003 5.961e-004 
1.223e-003 8.911e+007 1.174e+014 1.000e+004 2.721e-003 6.068e-004 
1.236e-003 8.445e+007 1.160e+014 1.000e+004 5.978e-003 6.515e-004 
1.242e-003 8.361e+007 1.156e+014 1.000e+004 4.933e-003 6.641e-004 
1.253e-003 8.329e+007 1.153e+014 1.000e+004 4.168e-003 6.769e-004 
1.272e-003 8.273e+007 1.153e+014 1.000e+004 4.384e-003 6.995e-004 
1.285e-003 7.986e+007 1.154e+014 1.000e+004 4.317e-003 7.325e-004 
1.292e-003 7.909e+007 1.156e+014 1.000e+004 3.059e-003 7.449e-004 
1.301e-003 7.879e+007 1.159e+014 1.000e+004 3.224e-003 7.563e-004 
1.310e-003 7.857e+007 1.161e+014 1.000e+004 2.586e-003 7.664e-004 
1.319e-003 7.854e+007 1.164e+014 1.000e+004 3.100e-003 7.757e-004 
1.328e-003 7.857e+007 1.165e+014 1.000e+004 2.829e-003 7.842e-004 
1.337e-003 7.911e+007 1.165e+014 1.000e+004 2.790e-003 7.894e-004 
1.345e-003 7.799e+007 1.161e+014 1.000e+004 4.376e-003 8.059e-004 
1.354e-003 7.805e+007 1.162e+014 1.000e+004 2.702e-003 8.145e-004 
1.363e-003 7.878e+007 1.163e+014 1.000e+004 2.226e-003 8.182e-004 
1.372e-003 7.952e+007 1.163e+014 1.000e+004 1.988e-003 8.220e-004 
1.381e-003 8.046e+007 1.164e+014 1.000e+004 1.783e-003 8.242e-004 
1.389e-003 8.143e+007 1.164e+014 1.000e+004 1.734e-003 8.261e-004 
1.399e-003 8.241e+007 1.163e+014 1.000e+004 2.282e-003 8.289e-004 
1.418e-003 8.436e+007 1.164e+014 1.000e+004 1.609e-003 8.343e-004 
1.437e-003 8.684e+007 1.165e+014 1.000e+004 1.625e-003 8.368e-004 
1.457e-003 8.931e+007 1.165e+014 1.000e+004 1.622e-003 8.390e-004 
1.475e-003 9.160e+007 1.166e+014 1.000e+004 1.656e-003 8.411e-004 
1.493e-003 9.395e+007 1.166e+014 1.000e+004 1.612e-003 8.432e-004 
1.512e-003 9.633e+007 1.167e+014 1.000e+004 1.726e-003 8.455e-004 
1.531e-003 9.827e+007 1.168e+014 1.000e+004 2.190e-003 8.513e-004 
1.548e-003 1.000e+008 1.170e+014 1.000e+004 2.127e-003 8.556e-004 
1.565e-003 1.020e+008 1.172e+014 1.000e+004 1.720e-003 8.591e-004 
1.578e-003 1.037e+008 1.173e+014 1.000e+004 1.870e-003 8.610e-004 
1.594e-003 1.056e+008 1.173e+014 1.000e+004 1.563e-003 8.632e-004 
1.609e-003 1.071e+008 1.173e+014 1.000e+004 1.981e-003 8.679e-004 
1.624e-003 1.067e+008 1.174e+014 1.000e+004 2.434e-003 8.858e-004 
1.634e-003 1.057e+008 1.175e+014 1.000e+004 3.419e-003 9.031e-004 
1.641e-003 1.049e+008 1.177e+014 1.000e+004 3.600e-003 9.162e-004 
1.648e-003 1.035e+008 1.181e+014 1.000e+004 4.969e-003 9.323e-004 
1.656e-003 1.017e+008 1.184e+014 1.000e+004 4.062e-003 9.528e-004 
1.666e-003 1.003e+008 1.183e+014 1.000e+004 3.868e-003 9.719e-004 
1.675e-003 9.817e+007 1.181e+014 1.000e+004 4.927e-003 9.964e-004 
1.685e-003 9.821e+007 1.183e+014 1.000e+004 2.718e-003 1.006e-003 
1.695e-003 9.732e+007 1.185e+014 1.000e+004 3.060e-003 1.022e-003 
1.701e-003 9.768e+007 1.186e+014 1.000e+004 2.619e-003 1.026e-003 
1.707e-003 9.830e+007 1.186e+014 1.000e+004 3.035e-003 1.027e-003 
1.716e-003 9.918e+007 1.187e+014 1.000e+004 2.680e-003 1.030e-003 
1.725e-003 1.001e+008 1.186e+014 1.000e+004 3.781e-003 1.033e-003 
1.733e-003 9.997e+007 1.186e+014 1.000e+004 3.258e-003 1.042e-003 
1.740e-003 9.963e+007 1.181e+014 1.000e+004 3.717e-003 1.051e-003 
1.747e-003 9.960e+007 1.180e+014 1.000e+004 3.070e-003 1.058e-003 
1.753e-003 9.965e+007 1.181e+014 1.000e+004 2.790e-003 1.064e-003 
1.760e-003 9.946e+007 1.184e+014 1.000e+004 2.695e-003 1.072e-003 
1.768e-003 9.947e+007 1.185e+014 1.000e+004 2.690e-003 1.080e-003 
1.775e-003 9.987e+007 1.186e+014 1.000e+004 1.982e-003 1.084e-003 
1.782e-003 1.005e+008 1.186e+014 1.000e+004 1.929e-003 1.087e-003 
1.789e-003 1.011e+008 1.187e+014 1.000e+004 2.090e-003 1.090e-003 
1.796e-003 1.017e+008 1.188e+014 1.000e+004 2.042e-003 1.093e-003 
1.803e-003 1.022e+008 1.189e+014 1.000e+004 1.850e-003 1.096e-003 
1.810e-003 1.028e+008 1.190e+014 1.000e+004 1.910e-003 1.099e-003 
1.817e-003 1.023e+008 1.187e+014 1.000e+004 2.994e-003 1.110e-003 
1.824e-003 1.023e+008 1.189e+014 1.000e+004 2.585e-003 1.117e-003 
1.831e-003 1.019e+008 1.188e+014 1.000e+004 5.610e-003 1.127e-003 
1.838e-003 9.872e+007 1.186e+014 1.000e+004 6.178e-003 1.156e-003 
1.845e-003 9.501e+007 1.188e+014 1.000e+004 6.473e-003 1.188e-003 
1.852e-003 9.080e+007 1.180e+014 1.000e+004 9.667e-003 1.224e-003 
1.859e-003 8.673e+007 1.181e+014 1.000e+004 8.046e-003 1.259e-003 
1.865e-003 8.238e+007 1.180e+014 1.000e+004 7.124e-003 1.296e-003 
1.872e-003 8.066e+007 1.179e+014 1.000e+004 5.399e-003 1.314e-003 
1.880e-003 7.954e+007 1.180e+014 1.000e+004 4.244e-003 1.330e-003 
1.888e-003 7.911e+007 1.181e+014 1.000e+004 2.988e-003 1.341e-003 
1.896e-003 7.896e+007 1.181e+014 1.000e+004 2.733e-003 1.350e-003 
1.905e-003 7.875e+007 1.182e+014 1.000e+004 3.185e-003 1.360e-003 
1.913e-003 7.854e+007 1.183e+014 1.000e+004 2.974e-003 1.370e-003 
1.921e-003 7.870e+007 1.184e+014 1.000e+004 2.544e-003 1.377e-003 
1.930e-003 7.917e+007 1.184e+014 1.000e+004 2.200e-003 1.382e-003 
1.938e-003 8.001e+007 1.185e+014 1.000e+004 2.733e-003 1.384e-003 
1.946e-003 8.074e+007 1.183e+014 1.000e+004 2.641e-003 1.387e-003 
1.953e-003 8.133e+007 1.183e+014 1.000e+004 1.877e-003 1.391e-003 
1.961e-003 8.217e+007 1.184e+014 1.000e+004 1.803e-003 1.393e-003 
1.969e-003 8.301e+007 1.184e+014 1.000e+004 1.880e-003 1.394e-003 
1.976e-003 8.383e+007 1.184e+014 1.000e+004 1.798e-003 1.396e-003 
1.983e-003 8.469e+007 1.185e+014 1.000e+004 1.781e-003 1.398e-003 
1.991e-003 8.556e+007 1.185e+014 1.000e+004 1.670e-003 1.399e-003 
1.998e-003 8.643e+007 1.185e+014 1.000e+004 1.793e-003 1.400e-003 
2.005e-003 8.730e+007 1.186e+014 1.000e+004 1.772e-003 1.401e-003 
2.012e-003 8.817e+007 1.186e+014 1.000e+004 1.793e-003 1.403e-003 
2.020e-003 8.905e+007 1.186e+014 1.000e+004 1.614e-003 1.404e-003 
2.027e-003 8.994e+007 1.186e+014 1.000e+004 1.636e-003 1.405e-003 
2.034e-003 9.081e+007 1.186e+014 1.000e+004 1.777e-003 1.406e-003 
2.041e-003 9.168e+007 1.187e+014 1.000e+004 1.794e-003 1.407e-003 
2.048e-003 9.256e+007 1.187e+014 1.000e+004 1.575e-003 1.408e-003 
2.055e-003 9.343e+007 1.187e+014 1.000e+004 1.648e-003 1.409e-003 
2.062e-003 9.425e+007 1.188e+014 1.000e+004 2.003e-003 1.411e-003 
2.070e-003 9.504e+007 1.188e+014 1.000e+004 1.715e-003 1.412e-003 
2.077e-003 9.584e+007 1.189e+014 1.000e+004 1.796e-003 1.414e-003 
2.084e-003 9.665e+007 1.190e+014 1.000e+004 1.842e-003 1.415e-003 
2.091e-003 9.751e+007 1.190e+014 1.000e+004 1.665e-003 1.417e-003 
2.098e-003 9.835e+007 1.191e+014 1.000e+004 1.724e-003 1.418e-003 
2.106e-003 9.890e+007 1.192e+014 1.000e+004 2.380e-003 1.421e-003 
2.113e-003 9.902e+007 1.192e+014 1.000e+004 2.599e-003 1.428e-003 
2.120e-003 9.901e+007 1.193e+014 1.000e+004 2.819e-003 1.435e-003 
2.127e-003 9.936e+007 1.194e+014 1.000e+004 2.511e-003 1.440e-003 
2.135e-003 9.992e+007 1.196e+014 1.000e+004 2.186e-003 1.444e-003 
2.142e-003 9.951e+007 1.195e+014 1.000e+004 4.214e-003 1.454e-003 
2.149e-003 1.002e+008 1.196e+014 1.000e+004 2.397e-003 1.456e-003 
2.155e-003 1.009e+008 1.196e+014 1.000e+004 2.114e-003 1.457e-003 
2.161e-003 1.016e+008 1.196e+014 1.000e+004 1.912e-003 1.458e-003 
2.166e-003 1.023e+008 1.197e+014 1.000e+004 1.870e-003 1.459e-003 
2.172e-003 1.030e+008 1.197e+014 1.000e+004 1.807e-003 1.460e-003 
2.177e-003 1.036e+008 1.197e+014 1.000e+004 1.590e-003 1.460e-003 
2.183e-003 1.043e+008 1.197e+014 1.000e+004 1.723e-003 1.461e-003 
2.188e-003 1.050e+008 1.197e+014 1.000e+004 1.768e-003 1.462e-003 
2.193e-003 1.056e+008 1.198e+014 1.000e+004 1.735e-003 1.463e-003 
2.198e-003 1.063e+008 1.198e+014 1.000e+004 1.621e-003 1.463e-003 
2.204e-003 1.069e+008 1.198e+014 1.000e+004 1.621e-003 1.464e-003 
2.209e-003 1.075e+008 1.198e+014 1.000e+004 1.758e-003 1.465e-003 
2.214e-003 1.082e+008 1.199e+014 1.000e+004 1.606e-003 1.466e-003 
2.219e-003 1.088e+008 1.199e+014 1.000e+004 1.725e-003 1.467e-003 
2.224e-003 1.093e+008 1.200e+014 1.000e+004 1.832e-003 1.468e-003 
2.229e-003 1.099e+008 1.200e+014 1.000e+004 1.673e-003 1.469e-003 
2.235e-003 1.105e+008 1.201e+014 1.000e+004 1.763e-003 1.470e-003 
2.240e-003 1.112e+008 1.201e+014 1.000e+004 1.681e-003 1.471e-003 
2.245e-003 1.118e+008 1.201e+014 1.000e+004 1.723e-003 1.472e-003 
2.250e-003 1.124e+008 1.201e+014 1.000e+004 1.634e-003 1.473e-003 
2.255e-003 1.131e+008 1.202e+014 1.000e+004 1.636e-003 1.473e-003 
2.260e-003 1.137e+008 1.202e+014 1.000e+004 1.608e-003 1.474e-003 
2.266e-003 1.143e+008 1.202e+014 1.000e+004 1.653e-003 1.475e-003 
2.271e-003 1.151e+008 1.202e+014 1.000e+004 1.718e-003 1.476e-003 
2.277e-003 1.158e+008 1.203e+014 1.000e+004 1.596e-003 1.476e-003 
2.283e-003 1.163e+008 1.203e+014 1.000e+004 2.009e-003 1.479e-003 
2.290e-003 1.168e+008 1.203e+014 1.000e+004 1.855e-003 1.482e-003 
2.296e-003 1.174e+008 1.204e+014 1.000e+004 1.767e-003 1.484e-003 
2.302e-003 1.180e+008 1.204e+014 1.000e+004 1.894e-003 1.486e-003 
2.308e-003 1.187e+008 1.205e+014 1.000e+004 1.930e-003 1.487e-003 
2.314e-003 1.193e+008 1.206e+014 1.000e+004 1.934e-003 1.489e-003 
2.321e-003 1.194e+008 1.205e+014 1.000e+004 2.917e-003 1.495e-003 
2.327e-003 1.185e+008 1.203e+014 1.000e+004 4.339e-003 1.507e-003 
2.333e-003 1.175e+008 1.205e+014 1.000e+004 3.593e-003 1.520e-003 
2.339e-003 1.164e+008 1.208e+014 1.000e+004 3.086e-003 1.534e-003 
2.345e-003 1.159e+008 1.210e+014 1.000e+004 2.578e-003 1.543e-003 
2.351e-003 1.159e+008 1.211e+014 1.000e+004 2.159e-003 1.549e-003 
2.356e-003 1.161e+008 1.212e+014 1.000e+004 2.018e-003 1.554e-003 
2.362e-003 1.164e+008 1.211e+014 1.000e+004 2.422e-003 1.557e-003 
2.368e-003 1.168e+008 1.212e+014 1.000e+004 1.953e-003 1.560e-003 
2.374e-003 1.173e+008 1.213e+014 1.000e+004 2.012e-003 1.563e-003 
2.380e-003 1.175e+008 1.214e+014 1.000e+004 1.950e-003 1.567e-003 
2.386e-003 1.179e+008 1.215e+014 1.000e+004 2.080e-003 1.571e-003 
2.392e-003 1.182e+008 1.216e+014 1.000e+004 2.051e-003 1.574e-003 
2.398e-003 1.185e+008 1.217e+014 1.000e+004 2.072e-003 1.578e-003 
2.404e-003 1.186e+008 1.219e+014 1.000e+004 2.423e-003 1.583e-003 
2.409e-003 1.184e+008 1.222e+014 1.000e+004 2.375e-003 1.591e-003 
2.415e-003 1.185e+008 1.223e+014 1.000e+004 2.013e-003 1.596e-003 
2.421e-003 1.188e+008 1.224e+014 1.000e+004 1.908e-003 1.599e-003 
2.427e-003 1.192e+008 1.225e+014 1.000e+004 1.839e-003 1.602e-003 
2.433e-003 1.198e+008 1.226e+014 1.000e+004 1.688e-003 1.604e-003 
2.438e-003 1.203e+008 1.227e+014 1.000e+004 1.696e-003 1.606e-003 
2.444e-003 1.209e+008 1.227e+014 1.000e+004 1.797e-003 1.608e-003 
2.450e-003 1.214e+008 1.228e+014 1.000e+004 1.808e-003 1.610e-003 
2.455e-003 1.219e+008 1.229e+014 1.000e+004 2.081e-003 1.612e-003 
2.460e-003 1.223e+008 1.229e+014 1.000e+004 2.276e-003 1.614e-003 
2.465e-003 1.228e+008 1.230e+014 1.000e+004 2.071e-003 1.615e-003 
2.470e-003 1.233e+008 1.230e+014 1.000e+004 2.056e-003 1.617e-003 
2.475e-003 1.238e+008 1.231e+014 1.000e+004 2.171e-003 1.619e-003 
2.480e-003 1.242e+008 1.232e+014 1.000e+004 1.775e-003 1.621e-003 
2.485e-003 1.246e+008 1.233e+014 1.000e+004 2.079e-003 1.623e-003 
2.490e-003 1.250e+008 1.234e+014 1.000e+004 2.408e-003 1.625e-003 
2.495e-003 1.247e+008 1.228e+014 1.000e+004 5.416e-003 1.632e-003 
2.500e-003 1.239e+008 1.227e+014 1.000e+004 3.889e-003 1.643e-003 
2.505e-003 1.236e+008 1.227e+014 1.000e+004 2.978e-003 1.650e-003 
2.510e-003 1.236e+008 1.227e+014 1.000e+004 3.299e-003 1.655e-003 
2.515e-003 1.233e+008 1.228e+014 1.000e+004 3.188e-003 1.662e-003 
2.520e-003 1.228e+008 1.230e+014 1.000e+004 3.538e-003 1.671e-003 
2.525e-003 1.219e+008 1.235e+014 1.000e+004 4.479e-003 1.682e-003 
2.529e-003 1.216e+008 1.236e+014 1.000e+004 4.100e-003 1.688e-003 
2.534e-003 1.216e+008 1.236e+014 1.000e+004 3.556e-003 1.693e-003 
2.538e-003 1.217e+008 1.237e+014 1.000e+004 3.880e-003 1.696e-003 
2.543e-003 1.210e+008 1.239e+014 1.000e+004 4.316e-003 1.706e-003 
2.548e-003 1.205e+008 1.241e+014 1.000e+004 3.302e-003 1.714e-003 
2.552e-003 1.204e+008 1.244e+014 1.000e+004 2.746e-003 1.719e-003 
2.557e-003 1.205e+008 1.243e+014 1.000e+004 3.887e-003 1.724e-003 
2.562e-003 1.206e+008 1.243e+014 1.000e+004 2.939e-003 1.728e-003 
2.567e-003 1.207e+008 1.244e+014 1.000e+004 2.537e-003 1.732e-003 
2.572e-003 1.208e+008 1.246e+014 1.000e+004 2.430e-003 1.736e-003 
2.577e-003 1.208e+008 1.247e+014 1.000e+004 2.708e-003 1.741e-003 
2.581e-003 1.205e+008 1.249e+014 1.000e+004 3.493e-003 1.748e-003 
2.586e-003 1.203e+008 1.249e+014 1.000e+004 3.164e-003 1.754e-003 
2.591e-003 1.202e+008 1.251e+014 1.000e+004 2.758e-003 1.760e-003 
2.596e-003 1.196e+008 1.253e+014 1.000e+004 3.355e-003 1.769e-003 
2.601e-003 1.191e+008 1.253e+014 1.000e+004 3.740e-003 1.777e-003 
2.606e-003 1.186e+008 1.255e+014 1.000e+004 3.329e-003 1.786e-003 
2.611e-003 1.180e+008 1.258e+014 1.000e+004 2.973e-003 1.795e-003 
2.617e-003 1.178e+008 1.261e+014 1.000e+004 2.531e-003 1.802e-003 
2.622e-003 1.172e+008 1.263e+014 1.000e+004 4.150e-003 1.811e-003 
2.628e-003 1.160e+008 1.268e+014 1.000e+004 3.398e-003 1.826e-003 
2.634e-003 1.155e+008 1.271e+014 1.000e+004 5.226e-003 1.835e-003 
2.639e-003 1.133e+008 1.273e+014 1.000e+004 4.733e-003 1.855e-003 
2.645e-003 1.128e+008 1.277e+014 1.000e+004 3.028e-003 1.865e-003 
2.651e-003 1.127e+008 1.279e+014 1.000e+004 2.710e-003 1.872e-003 
2.657e-003 1.126e+008 1.282e+014 1.000e+004 2.436e-003 1.878e-003 
2.663e-003 1.126e+008 1.284e+014 1.000e+004 2.311e-003 1.885e-003 
2.669e-003 1.121e+008 1.286e+014 1.000e+004 3.609e-003 1.894e-003 
2.675e-003 1.108e+008 1.290e+014 1.000e+004 3.977e-003 1.909e-003 
2.681e-003 1.090e+008 1.296e+014 1.000e+004 5.480e-003 1.927e-003 
2.686e-003 1.061e+008 1.303e+014 1.000e+004 5.896e-003 1.952e-003 
2.691e-003 1.050e+008 1.307e+014 1.000e+004 4.434e-003 1.964e-003 
2.696e-003 1.051e+008 1.309e+014 1.000e+004 3.436e-003 1.969e-003 
2.701e-003 1.054e+008 1.310e+014 1.000e+004 3.042e-003 1.972e-003 
2.706e-003 1.058e+008 1.310e+014 1.000e+004 2.469e-003 1.974e-003 
2.712e-003 1.063e+008 1.311e+014 1.000e+004 2.196e-003 1.976e-003 
2.717e-003 1.068e+008 1.312e+014 1.000e+004 2.406e-003 1.979e-003 
2.723e-003 1.073e+008 1.313e+014 1.000e+004 4.357e-003 1.981e-003 
2.728e-003 1.072e+008 1.314e+014 1.000e+004 4.162e-003 1.986e-003 
2.731e-003 1.070e+008 1.316e+014 1.000e+004 6.342e-003 1.991e-003 
2.734e-003 1.069e+008 1.318e+014 1.000e+004 4.109e-003 1.995e-003 
2.738e-003 1.068e+008 1.320e+014 1.000e+004 4.946e-003 1.999e-003 
2.740e-003 1.066e+008 1.322e+014 1.000e+004 7.528e-003 2.003e-003 
2.743e-003 1.064e+008 1.323e+014 1.000e+004 6.464e-003 2.006e-003 
2.745e-003 1.062e+008 1.325e+014 1.000e+004 7.758e-003 2.010e-003 
2.747e-003 1.060e+008 1.327e+014 1.000e+004 6.731e-003 2.014e-003 
2.749e-003 1.060e+008 1.327e+014 1.000e+004 7.966e-003 2.016e-003 
2.752e-003 1.060e+008 1.328e+014 1.000e+004 7.372e-003 2.018e-003 
2.754e-003 1.059e+008 1.329e+014 1.000e+004 9.948e-003 2.021e-003 
2.756e-003 1.057e+008 1.330e+014 1.000e+004 9.890e-003 2.024e-003 
2.758e-003 1.056e+008 1.331e+014 1.000e+004 1.184e-002 2.027e-003 
2.765e-003 1.069e+008 1.226e+014 1.000e+004 6.837e-003 2.025e-003 
2.777e-003 1.071e+008 1.223e+014 1.000e+004 2.942e-003 2.036e-003 
2.788e-003 1.067e+008 1.225e+014 1.000e+004 3.409e-003 2.050e-003 
2.799e-003 1.057e+008 1.228e+014 1.000e+004 3.743e-003 2.068e-003 
2.810e-003 1.052e+008 1.233e+014 1.000e+004 3.119e-003 2.082e-003 
2.821e-003 1.056e+008 1.234e+014 1.000e+004 3.071e-003 2.091e-003 
2.831e-003 1.060e+008 1.236e+014 1.000e+004 2.213e-003 2.098e-003 
2.841e-003 1.065e+008 1.230e+014 1.000e+004 2.072e-003 2.105e-003 
2.852e-003 1.077e+008 1.230e+014 1.000e+004 1.820e-003 2.107e-003 
2.862e-003 1.091e+008 1.228e+014 1.000e+004 1.826e-003 2.108e-003 
2.872e-003 1.103e+008 1.228e+014 1.000e+004 1.616e-003 2.109e-003 
2.882e-003 1.110e+008 1.226e+014 1.000e+004 2.795e-003 2.113e-003 
2.892e-003 1.118e+008 1.226e+014 1.000e+004 1.904e-003 2.118e-003 
2.902e-003 1.128e+008 1.227e+014 1.000e+004 1.919e-003 2.121e-003 
2.912e-003 1.127e+008 1.228e+014 1.000e+004 2.614e-003 2.132e-003 
2.923e-003 1.121e+008 1.233e+014 1.000e+004 2.968e-003 2.147e-003 
2.933e-003 1.109e+008 1.240e+014 1.000e+004 2.866e-003 2.166e-003 
2.944e-003 1.110e+008 1.246e+014 1.000e+004 2.551e-003 2.176e-003 
2.955e-003 1.110e+008 1.245e+014 1.000e+004 2.350e-003 2.187e-003 
2.966e-003 1.115e+008 1.247e+014 1.000e+004 2.294e-003 2.195e-003 
2.978e-003 1.117e+008 1.246e+014 1.000e+004 2.197e-003 2.205e-003 
2.988e-003 1.107e+008 1.244e+014 1.000e+004 4.068e-003 2.222e-003 
2.996e-003 1.094e+008 1.245e+014 1.000e+004 3.507e-003 2.240e-003 
3.004e-003 1.083e+008 1.246e+014 1.000e+004 4.836e-003 2.255e-003 
3.012e-003 1.075e+008 1.250e+014 1.000e+004 3.337e-003 2.268e-003 
3.018e-003 1.073e+008 1.253e+014 1.000e+004 2.733e-003 2.276e-003 
3.025e-003 1.071e+008 1.251e+014 1.000e+004 3.795e-003 2.284e-003 
3.032e-003 1.064e+008 1.247e+014 1.000e+004 3.949e-003 2.295e-003 
3.038e-003 1.056e+008 1.250e+014 1.000e+004 3.342e-003 2.308e-003 
3.045e-003 1.051e+008 1.251e+014 1.000e+004 5.313e-003 2.318e-003 
3.052e-003 1.038e+008 1.243e+014 1.000e+004 7.256e-003 2.334e-003 
3.058e-003 1.026e+008 1.227e+014 1.000e+004 6.439e-003 2.348e-003 
3.065e-003 1.011e+008 1.231e+014 1.000e+004 4.793e-003 2.365e-003 
3.071e-003 9.997e+007 1.235e+014 1.000e+004 3.688e-003 2.380e-003 
3.078e-003 9.895e+007 1.239e+014 1.000e+004 5.042e-003 2.393e-003 
3.084e-003 9.733e+007 1.244e+014 1.000e+004 5.383e-003 2.411e-003 
3.091e-003 9.622e+007 1.249e+014 1.000e+004 5.829e-003 2.425e-003 
3.097e-003 9.486e+007 1.252e+014 1.000e+004 7.001e-003 2.440e-003 
3.103e-003 9.218e+007 1.242e+014 1.000e+004 6.908e-003 2.465e-003 
3.110e-003 8.989e+007 1.244e+014 1.000e+004 5.488e-003 2.488e-003 
3.118e-003 8.690e+007 1.246e+014 1.000e+004 6.794e-003 2.517e-003 
3.125e-003 8.448e+007 1.243e+014 1.000e+004 5.426e-003 2.541e-003 
3.132e-003 8.401e+007 1.244e+014 1.000e+004 3.542e-003 2.551e-003 
3.138e-003 8.441e+007 1.245e+014 1.000e+004 2.094e-003 2.554e-003 
3.144e-003 8.493e+007 1.241e+014 1.000e+004 3.449e-003 2.557e-003 
3.151e-003 8.556e+007 1.241e+014 1.000e+004 2.806e-003 2.559e-003 
3.158e-003 8.626e+007 1.241e+014 1.000e+004 3.182e-003 2.561e-003 
3.164e-003 8.645e+007 1.241e+014 1.000e+004 3.259e-003 2.566e-003 
3.171e-003 8.562e+007 1.242e+014 1.000e+004 4.730e-003 2.579e-003 
3.179e-003 8.476e+007 1.243e+014 1.000e+004 3.368e-003 2.593e-003 
3.185e-003 8.473e+007 1.244e+014 1.000e+004 2.289e-003 2.599e-003 
3.191e-003 8.510e+007 1.244e+014 1.000e+004 2.195e-003 2.602e-003 
3.197e-003 8.563e+007 1.244e+014 1.000e+004 2.357e-003 2.605e-003 
3.204e-003 8.632e+007 1.244e+014 1.000e+004 2.250e-003 2.606e-003 
3.210e-003 8.700e+007 1.244e+014 1.000e+004 2.147e-003 2.608e-003 
3.216e-003 8.771e+007 1.245e+014 1.000e+004 2.341e-003 2.609e-003 
3.222e-003 8.842e+007 1.245e+014 1.000e+004 2.226e-003 2.611e-003 
3.229e-003 8.913e+007 1.246e+014 1.000e+004 1.764e-003 2.612e-003 
3.235e-003 8.981e+007 1.246e+014 1.000e+004 1.786e-003 2.614e-003 
3.241e-003 9.048e+007 1.246e+014 1.000e+004 1.866e-003 2.615e-003 
3.248e-003 9.117e+007 1.247e+014 1.000e+004 2.165e-003 2.617e-003 
3.254e-003 9.180e+007 1.247e+014 1.000e+004 1.822e-003 2.619e-003 
3.260e-003 9.242e+007 1.248e+014 1.000e+004 1.937e-003 2.620e-003 
3.266e-003 9.308e+007 1.248e+014 1.000e+004 2.046e-003 2.622e-003 
3.272e-003 9.375e+007 1.248e+014 1.000e+004 2.296e-003 2.624e-003 
3.278e-003 9.443e+007 1.249e+014 1.000e+004 1.725e-003 2.625e-003 
3.284e-003 9.513e+007 1.249e+014 1.000e+004 2.177e-003 2.626e-003 
3.291e-003 9.584e+007 1.249e+014 1.000e+004 1.829e-003 2.628e-003 
3.297e-003 9.653e+007 1.250e+014 1.000e+004 2.242e-003 2.629e-003 
3.303e-003 9.720e+007 1.250e+014 1.000e+004 2.392e-003 2.630e-003 
3.309e-003 9.791e+007 1.250e+014 1.000e+004 1.669e-003 2.632e-003 
3.316e-003 9.861e+007 1.251e+014 1.000e+004 1.844e-003 2.633e-003 
3.322e-003 9.926e+007 1.251e+014 1.000e+004 2.413e-003 2.635e-003 
3.328e-003 9.994e+007 1.251e+014 1.000e+004 2.566e-003 2.636e-003 
3.334e-003 1.006e+008 1.252e+014 1.000e+004 2.404e-003 2.638e-003 
3.340e-003 1.012e+008 1.252e+014 1.000e+004 2.501e-003 2.640e-003 
3.346e-003 1.018e+008 1.253e+014 1.000e+004 2.197e-003 2.642e-003 
3.352e-003 1.024e+008 1.253e+014 1.000e+004 2.424e-003 2.644e-003 
3.358e-003 1.030e+008 1.253e+014 1.000e+004 1.966e-003 2.646e-003 
3.364e-003 1.034e+008 1.254e+014 1.000e+004 2.336e-003 2.648e-003 
3.369e-003 1.035e+008 1.256e+014 1.000e+004 3.900e-003 2.653e-003 
3.374e-003 1.037e+008 1.257e+014 1.000e+004 2.496e-003 2.657e-003 
3.378e-003 1.038e+008 1.258e+014 1.000e+004 1.975e-003 2.660e-003 
3.383e-003 1.041e+008 1.259e+014 1.000e+004 2.169e-003 2.662e-003 
3.387e-003 1.044e+008 1.259e+014 1.000e+004 2.668e-003 2.664e-003 
3.391e-003 1.048e+008 1.260e+014 1.000e+004 2.332e-003 2.666e-003 
3.396e-003 1.052e+008 1.261e+014 1.000e+004 3.218e-003 2.668e-003 
3.400e-003 1.052e+008 1.260e+014 1.000e+004 3.514e-003 2.672e-003 
3.407e-003 1.051e+008 1.251e+014 1.000e+004 2.371e-003 2.680e-003 
3.418e-003 1.054e+008 1.247e+014 1.000e+004 3.168e-003 2.688e-003 
3.425e-003 1.056e+008 1.247e+014 1.000e+004 3.480e-003 2.694e-003 
3.435e-003 1.064e+008 1.243e+014 1.000e+004 3.784e-003 2.699e-003 
3.442e-003 1.066e+008 1.242e+014 1.000e+004 3.941e-003 2.705e-003 
3.453e-003 1.075e+008 1.242e+014 1.000e+004 2.922e-003 2.710e-003 
3.460e-003 1.083e+008 1.242e+014 1.000e+004 2.620e-003 2.711e-003 
3.467e-003 1.089e+008 1.242e+014 1.000e+004 3.515e-003 2.714e-003 
3.484e-003 1.088e+008 1.240e+014 1.000e+004 2.812e-003 2.731e-003 
3.500e-003 1.102e+008 1.241e+014 1.000e+004 1.850e-003 2.737e-003 
3.514e-003 1.118e+008 1.242e+014 1.000e+004 1.663e-003 2.741e-003 
3.530e-003 1.136e+008 1.243e+014 1.000e+004 1.729e-003 2.744e-003 
3.544e-003 1.143e+008 1.243e+014 1.000e+004 3.035e-003 2.753e-003 
3.555e-003 1.143e+008 1.244e+014 1.000e+004 3.261e-003 2.764e-003 
3.564e-003 1.131e+008 1.245e+014 1.000e+004 4.366e-003 2.781e-003 
3.576e-003 1.108e+008 1.248e+014 1.000e+004 5.186e-003 2.809e-003 
3.590e-003 1.083e+008 1.251e+014 1.000e+004 4.580e-003 2.840e-003 
3.598e-003 1.062e+008 1.238e+014 1.000e+004 5.526e-003 2.863e-003 
3.607e-003 1.043e+008 1.239e+014 1.000e+004 5.069e-003 2.886e-003 
3.617e-003 1.009e+008 1.232e+014 1.000e+004 7.420e-003 2.919e-003 
3.627e-003 9.523e+007 1.231e+014 1.000e+004 7.266e-003 2.968e-003 
3.636e-003 9.287e+007 1.232e+014 1.000e+004 3.404e-003 2.993e-003 
3.644e-003 9.343e+007 1.233e+014 1.000e+004 2.100e-003 2.998e-003 
3.653e-003 9.455e+007 1.234e+014 1.000e+004 1.988e-003 2.999e-003 
3.661e-003 9.564e+007 1.234e+014 1.000e+004 1.583e-003 3.000e-003 
3.670e-003 9.667e+007 1.235e+014 1.000e+004 1.675e-003 3.001e-003 
3.679e-003 9.773e+007 1.235e+014 1.000e+004 1.656e-003 3.002e-003 
3.687e-003 9.860e+007 1.235e+014 1.000e+004 2.216e-003 3.005e-003 
3.695e-003 9.914e+007 1.236e+014 1.000e+004 1.809e-003 3.009e-003 
3.703e-003 9.984e+007 1.237e+014 1.000e+004 1.626e-003 3.012e-003 
3.711e-003 1.007e+008 1.237e+014 1.000e+004 1.612e-003 3.014e-003 
3.719e-003 1.016e+008 1.238e+014 1.000e+004 1.655e-003 3.016e-003 
3.727e-003 1.025e+008 1.239e+014 1.000e+004 2.008e-003 3.018e-003 
3.735e-003 1.034e+008 1.239e+014 1.000e+004 2.166e-003 3.020e-003 
3.743e-003 1.043e+008 1.240e+014 1.000e+004 1.821e-003 3.022e-003 
3.752e-003 1.052e+008 1.241e+014 1.000e+004 1.621e-003 3.024e-003 
3.760e-003 1.062e+008 1.242e+014 1.000e+004 1.933e-003 3.026e-003 
3.769e-003 1.071e+008 1.242e+014 1.000e+004 1.704e-003 3.028e-003 
3.777e-003 1.080e+008 1.243e+014 1.000e+004 1.717e-003 3.030e-003 
3.786e-003 1.090e+008 1.244e+014 1.000e+004 1.601e-003 3.032e-003 
3.794e-003 1.098e+008 1.245e+014 1.000e+004 2.012e-003 3.034e-003 
3.803e-003 1.107e+008 1.246e+014 1.000e+004 2.150e-003 3.037e-003 
3.815e-003 1.115e+008 1.247e+014 1.000e+004 1.742e-003 3.043e-003 
3.827e-003 1.124e+008 1.249e+014 1.000e+004 1.763e-003 3.049e-003 
3.840e-003 1.135e+008 1.252e+014 1.000e+004 1.971e-003 3.055e-003 
3.855e-003 1.145e+008 1.255e+014 1.000e+004 2.242e-003 3.063e-003 
3.875e-003 1.158e+008 1.259e+014 1.000e+004 2.100e-003 3.074e-003 
3.895e-003 1.178e+008 1.263e+014 1.000e+004 1.844e-003 3.080e-003 
3.915e-003 1.196e+008 1.267e+014 1.000e+004 1.669e-003 3.088e-003 
3.933e-003 1.211e+008 1.270e+014 1.000e+004 1.897e-003 3.095e-003 
3.950e-003 1.216e+008 1.276e+014 1.000e+004 3.748e-003 3.108e-003 
3.967e-003 1.217e+008 1.282e+014 1.000e+004 2.179e-003 3.125e-003 
3.983e-003 1.221e+008 1.286e+014 1.000e+004 2.836e-003 3.138e-003 
3.999e-003 1.226e+008 1.289e+014 1.000e+004 2.395e-003 3.151e-003 
4.014e-003 1.233e+008 1.294e+014 1.000e+004 2.174e-003 3.161e-003 
4.031e-003 1.253e+008 1.296e+014 1.000e+004 2.168e-003 3.164e-003 
4.047e-003 1.266e+008 1.296e+014 1.000e+004 2.682e-003 3.171e-003 
4.062e-003 1.274e+008 1.299e+014 1.000e+004 2.055e-003 3.180e-003 
4.071e-003 1.284e+008 1.296e+014 1.000e+004 4.032e-003 3.183e-003 
4.080e-003 1.276e+008 1.288e+014 1.000e+004 3.649e-003 3.197e-003 
4.092e-003 1.249e+008 1.291e+014 1.000e+004 6.151e-003 3.228e-003 
4.099e-003 1.226e+008 1.276e+014 1.000e+004 9.604e-003 3.250e-003 
4.103e-003 1.193e+008 1.264e+014 1.000e+004 1.056e-002 3.277e-003 
4.107e-003 1.166e+008 1.263e+014 1.000e+004 8.852e-003 3.300e-003 
4.111e-003 1.152e+008 1.261e+014 1.000e+004 9.001e-003 3.313e-003 
4.115e-003 1.143e+008 1.262e+014 1.000e+004 8.682e-003 3.324e-003 
4.118e-003 1.136e+008 1.260e+014 1.000e+004 7.251e-003 3.332e-003 
4.121e-003 1.135e+008 1.260e+014 1.000e+004 5.876e-003 3.335e-003 
4.124e-003 1.137e+008 1.260e+014 1.000e+004 7.123e-003 3.337e-003 
4.127e-003 1.139e+008 1.260e+014 1.000e+004 7.321e-003 3.339e-003 
4.131e-003 1.142e+008 1.260e+014 1.000e+004 6.628e-003 3.341e-003 
4.134e-003 1.144e+008 1.260e+014 1.000e+004 8.223e-003 3.342e-003 
4.137e-003 1.141e+008 1.261e+014 1.000e+004 6.910e-003 3.347e-003 
4.140e-003 1.134e+008 1.263e+014 1.000e+004 6.724e-003 3.354e-003 
4.142e-003 1.120e+008 1.241e+014 1.000e+004 1.196e-002 3.368e-003 
4.145e-003 1.113e+008 1.234e+014 1.000e+004 7.860e-003 3.375e-003 
4.150e-003 1.110e+008 1.221e+014 1.000e+004 4.182e-003 3.381e-003 
4.161e-003 1.113e+008 1.211e+014 1.000e+004 3.582e-003 3.391e-003 
4.172e-003 1.120e+008 1.209e+014 1.000e+004 4.202e-003 3.397e-003 
4.183e-003 1.127e+008 1.207e+014 1.000e+004 3.255e-003 3.403e-003 
4.193e-003 1.129e+008 1.211e+014 1.000e+004 2.803e-003 3.412e-003 
4.204e-003 1.138e+008 1.214e+014 1.000e+004 2.056e-003 3.417e-003 
4.215e-003 1.143e+008 1.210e+014 1.000e+004 3.482e-003 3.425e-003 
4.225e-003 1.137e+008 1.207e+014 1.000e+004 3.723e-003 3.438e-003 
4.234e-003 1.133e+008 1.202e+014 1.000e+004 3.635e-003 3.449e-003 
4.242e-003 1.133e+008 1.202e+014 1.000e+004 2.887e-003 3.458e-003 
4.251e-003 1.136e+008 1.203e+014 1.000e+004 2.164e-003 3.465e-003 
4.259e-003 1.141e+008 1.204e+014 1.000e+004 1.926e-003 3.469e-003 
4.267e-003 1.148e+008 1.205e+014 1.000e+004 1.705e-003 3.472e-003 
4.276e-003 1.157e+008 1.206e+014 1.000e+004 1.709e-003 3.475e-003 
4.284e-003 1.160e+008 1.206e+014 1.000e+004 2.700e-003 3.481e-003 
4.293e-003 1.162e+008 1.208e+014 1.000e+004 1.948e-003 3.489e-003 
4.302e-003 1.169e+008 1.209e+014 1.000e+004 1.767e-003 3.493e-003 
4.311e-003 1.177e+008 1.211e+014 1.000e+004 1.709e-003 3.496e-003 
4.319e-003 1.185e+008 1.212e+014 1.000e+004 1.745e-003 3.499e-003 
4.328e-003 1.193e+008 1.213e+014 1.000e+004 1.692e-003 3.502e-003 
4.337e-003 1.202e+008 1.214e+014 1.000e+004 1.715e-003 3.505e-003 
4.345e-003 1.209e+008 1.213e+014 1.000e+004 2.664e-003 3.509e-003 
4.354e-003 1.216e+008 1.215e+014 1.000e+004 2.391e-003 3.513e-003 
4.359e-003 1.215e+008 1.218e+014 1.000e+004 5.152e-003 3.518e-003 
4.361e-003 1.215e+008 1.220e+014 1.000e+004 6.393e-003 3.520e-003 
4.363e-003 1.215e+008 1.221e+014 1.000e+004 6.821e-003 3.522e-003 
4.365e-003 1.215e+008 1.223e+014 1.000e+004 7.969e-003 3.524e-003 
4.367e-003 1.214e+008 1.224e+014 1.000e+004 7.784e-003 3.527e-003 
4.369e-003 1.213e+008 1.226e+014 1.000e+004 8.984e-003 3.529e-003 
4.371e-003 1.210e+008 1.228e+014 1.000e+004 1.400e-002 3.533e-003 
4.380e-003 1.172e+008 1.209e+014 1.000e+004 5.439e-003 3.569e-003 
4.389e-003 1.157e+008 1.211e+014 1.000e+004 3.852e-003 3.588e-003 
4.398e-003 1.143e+008 1.216e+014 1.000e+004 3.587e-003 3.607e-003 
4.407e-003 1.132e+008 1.221e+014 1.000e+004 2.581e-003 3.623e-003 
4.416e-003 1.136e+008 1.223e+014 1.000e+004 2.266e-003 3.630e-003 
4.426e-003 1.144e+008 1.224e+014 1.000e+004 1.710e-003 3.633e-003 
4.435e-003 1.155e+008 1.225e+014 1.000e+004 1.594e-003 3.636e-003 
4.444e-003 1.164e+008 1.225e+014 1.000e+004 1.705e-003 3.639e-003 
4.454e-003 1.172e+008 1.226e+014 1.000e+004 1.773e-003 3.642e-003 
4.463e-003 1.179e+008 1.226e+014 1.000e+004 2.093e-003 3.647e-003 
4.472e-003 1.181e+008 1.228e+014 1.000e+004 2.204e-003 3.654e-003 
4.481e-003 1.182e+008 1.233e+014 1.000e+004 2.758e-003 3.662e-003 
4.490e-003 1.176e+008 1.233e+014 1.000e+004 4.118e-003 3.675e-003 
4.498e-003 1.160e+008 1.235e+014 1.000e+004 4.926e-003 3.696e-003 
4.507e-003 1.156e+008 1.233e+014 1.000e+004 3.462e-003 3.707e-003 
4.516e-003 1.161e+008 1.234e+014 1.000e+004 1.915e-003 3.712e-003 
4.525e-003 1.170e+008 1.235e+014 1.000e+004 1.774e-003 3.715e-003 
4.534e-003 1.179e+008 1.236e+014 1.000e+004 1.667e-003 3.717e-003 
4.542e-003 1.188e+008 1.237e+014 1.000e+004 1.830e-003 3.719e-003 
4.551e-003 1.198e+008 1.238e+014 1.000e+004 1.710e-003 3.721e-003 
4.560e-003 1.208e+008 1.239e+014 1.000e+004 1.677e-003 3.723e-003 
4.568e-003 1.217e+008 1.240e+014 1.000e+004 1.747e-003 3.726e-003 
4.577e-003 1.225e+008 1.241e+014 1.000e+004 1.848e-003 3.729e-003 
4.585e-003 1.232e+008 1.241e+014 1.000e+004 2.258e-003 3.732e-003 
4.593e-003 1.238e+008 1.242e+014 1.000e+004 2.126e-003 3.736e-003 
4.601e-003 1.242e+008 1.239e+014 1.000e+004 1.946e-003 3.742e-003 
4.610e-003 1.248e+008 1.241e+014 1.000e+004 1.862e-003 3.746e-003 
4.618e-003 1.245e+008 1.244e+014 1.000e+004 3.260e-003 3.756e-003 
4.627e-003 1.210e+008 1.231e+014 1.000e+004 8.105e-003 3.789e-003 
4.636e-003 1.163e+008 1.242e+014 1.000e+004 3.719e-003 3.831e-003 
4.645e-003 1.146e+008 1.250e+014 1.000e+004 3.375e-003 3.851e-003 
4.653e-003 1.139e+008 1.249e+014 1.000e+004 4.914e-003 3.864e-003 
4.662e-003 1.121e+008 1.237e+014 1.000e+004 5.821e-003 3.886e-003 
4.670e-003 1.102e+008 1.237e+014 1.000e+004 3.974e-003 3.907e-003 
4.678e-003 1.081e+008 1.242e+014 1.000e+004 3.501e-003 3.929e-003 
4.686e-003 1.063e+008 1.242e+014 1.000e+004 2.889e-003 3.950e-003 
4.694e-003 1.059e+008 1.244e+014 1.000e+004 2.365e-003 3.960e-003 
4.701e-003 1.046e+008 1.242e+014 1.000e+004 5.237e-003 3.976e-003 
4.709e-003 1.023e+008 1.232e+014 1.000e+004 7.010e-003 4.000e-003 
4.713e-003 1.017e+008 1.232e+014 1.000e+004 3.990e-003 4.009e-003 
4.717e-003 1.016e+008 1.233e+014 1.000e+004 4.283e-003 4.014e-003 
4.724e-003 1.015e+008 1.232e+014 1.000e+004 3.389e-003 4.021e-003 
4.733e-003 1.026e+008 1.231e+014 1.000e+004 2.931e-003 4.023e-003 
4.742e-003 1.035e+008 1.229e+014 1.000e+004 2.485e-003 4.025e-003 
4.751e-003 1.049e+008 1.228e+014 1.000e+004 2.375e-003 4.025e-003 
4.760e-003 1.062e+008 1.227e+014 1.000e+004 2.268e-003 4.025e-003 
4.768e-003 1.068e+008 1.227e+014 1.000e+004 2.365e-003 4.029e-003 
4.777e-003 1.075e+008 1.228e+014 1.000e+004 1.781e-003 4.033e-003 
4.786e-003 1.085e+008 1.229e+014 1.000e+004 1.709e-003 4.035e-003 
4.795e-003 1.095e+008 1.229e+014 1.000e+004 1.634e-003 4.036e-003 
4.803e-003 1.106e+008 1.229e+014 1.000e+004 1.638e-003 4.038e-003 
4.812e-003 1.116e+008 1.230e+014 1.000e+004 1.628e-003 4.039e-003 
4.821e-003 1.127e+008 1.230e+014 1.000e+004 1.638e-003 4.041e-003 
4.829e-003 1.137e+008 1.231e+014 1.000e+004 1.650e-003 4.042e-003 
4.838e-003 1.147e+008 1.231e+014 1.000e+004 1.728e-003 4.043e-003 
4.846e-003 1.157e+008 1.232e+014 1.000e+004 1.562e-003 4.045e-003 
4.854e-003 1.167e+008 1.232e+014 1.000e+004 1.647e-003 4.046e-003 
4.862e-003 1.177e+008 1.233e+014 1.000e+004 1.604e-003 4.047e-003 
4.870e-003 1.186e+008 1.233e+014 1.000e+004 1.562e-003 4.049e-003 
4.878e-003 1.196e+008 1.234e+014 1.000e+004 1.623e-003 4.050e-003 
4.886e-003 1.206e+008 1.234e+014 1.000e+004 1.730e-003 4.051e-003 
4.895e-003 1.216e+008 1.235e+014 1.000e+004 1.603e-003 4.053e-003 
4.903e-003 1.226e+008 1.235e+014 1.000e+004 1.617e-003 4.054e-003 
4.911e-003 1.235e+008 1.236e+014 1.000e+004 1.588e-003 4.056e-003 
4.919e-003 1.244e+008 1.237e+014 1.000e+004 1.672e-003 4.058e-003 
4.927e-003 1.254e+008 1.237e+014 1.000e+004 1.609e-003 4.059e-003 
4.935e-003 1.264e+008 1.238e+014 1.000e+004 1.622e-003 4.061e-003 
4.944e-003 1.273e+008 1.238e+014 1.000e+004 1.639e-003 4.062e-003 
4.952e-003 1.283e+008 1.239e+014 1.000e+004 1.679e-003 4.064e-003 
4.960e-003 1.291e+008 1.239e+014 1.000e+004 2.173e-003 4.066e-003 
4.969e-003 1.297e+008 1.240e+014 1.000e+004 2.122e-003 4.071e-003 
4.977e-003 1.303e+008 1.241e+014 1.000e+004 1.822e-003 4.075e-003 
4.985e-003 1.311e+008 1.242e+014 1.000e+004 1.682e-003 4.077e-003 
4.992e-003 1.319e+008 1.243e+014 1.000e+004 1.637e-003 4.079e-003 
5.000e-003 1.328e+008 1.244e+014 1.000e+004 1.612e-003 4.081e-003 
5.008e-003 1.337e+008 1.244e+014 1.000e+004 1.589e-003 4.083e-003 
5.016e-003 1.346e+008 1.245e+014 1.000e+004 1.601e-003 4.084e-003 
5.023e-003 1.354e+008 1.245e+014 1.000e+004 1.598e-003 4.086e-003 
5.031e-003 1.363e+008 1.246e+014 1.000e+004 1.656e-003 4.088e-003 
5.039e-003 1.370e+008 1.249e+014 1.000e+004 1.903e-003 4.091e-003 
5.047e-003 1.375e+008 1.251e+014 1.000e+004 1.879e-003 4.095e-003 
5.055e-003 1.380e+008 1.254e+014 1.000e+004 1.989e-003 4.099e-003 
5.063e-003 1.386e+008 1.255e+014 1.000e+004 2.099e-003 4.103e-003 
5.071e-003 1.395e+008 1.256e+014 1.000e+004 1.691e-003 4.105e-003 
5.079e-003 1.404e+008 1.256e+014 1.000e+004 1.695e-003 4.107e-003 
5.088e-003 1.414e+008 1.257e+014 1.000e+004 1.593e-003 4.109e-003 
5.095e-003 1.423e+008 1.258e+014 1.000e+004 1.596e-003 4.110e-003 
5.103e-003 1.432e+008 1.258e+014 1.000e+004 1.606e-003 4.112e-003 
5.111e-003 1.441e+008 1.259e+014 1.000e+004 1.646e-003 4.113e-003 
5.119e-003 1.451e+008 1.259e+014 1.000e+004 1.582e-003 4.115e-003 
5.127e-003 1.460e+008 1.260e+014 1.000e+004 1.719e-003 4.117e-003 
5.135e-003 1.468e+008 1.261e+014 1.000e+004 1.655e-003 4.119e-003 
5.143e-003 1.477e+008 1.262e+014 1.000e+004 1.778e-003 4.121e-003 
5.151e-003 1.486e+008 1.263e+014 1.000e+004 1.621e-003 4.123e-003 
5.159e-003 1.495e+008 1.264e+014 1.000e+004 1.587e-003 4.124e-003 
5.168e-003 1.504e+008 1.264e+014 1.000e+004 1.726e-003 4.126e-003 
5.175e-003 1.513e+008 1.265e+014 1.000e+004 1.595e-003 4.128e-003 
5.184e-003 1.522e+008 1.266e+014 1.000e+004 1.624e-003 4.130e-003 
5.191e-003 1.522e+008 1.269e+014 1.000e+004 2.293e-003 4.138e-003 
5.199e-003 1.522e+008 1.273e+014 1.000e+004 1.936e-003 4.145e-003 
5.206e-003 1.527e+008 1.275e+014 1.000e+004 1.790e-003 4.149e-003 
5.214e-003 1.532e+008 1.274e+014 1.000e+004 2.049e-003 4.154e-003 
5.222e-003 1.534e+008 1.277e+014 1.000e+004 2.043e-003 4.159e-003 
5.229e-003 1.531e+008 1.280e+014 1.000e+004 2.555e-003 4.170e-003 
5.237e-003 1.510e+008 1.284e+014 1.000e+004 4.225e-003 4.191e-003 
5.245e-003 1.506e+008 1.286e+014 1.000e+004 2.389e-003 4.202e-003 
5.252e-003 1.514e+008 1.287e+014 1.000e+004 2.006e-003 4.204e-003 
5.260e-003 1.521e+008 1.289e+014 1.000e+004 2.381e-003 4.207e-003 
5.268e-003 1.525e+008 1.292e+014 1.000e+004 2.166e-003 4.213e-003 
5.276e-003 1.527e+008 1.294e+014 1.000e+004 2.724e-003 4.219e-003 
5.283e-003 1.514e+008 1.299e+014 1.000e+004 5.016e-003 4.235e-003 
5.292e-003 1.442e+008 1.308e+014 1.000e+004 9.454e-003 4.293e-003 
5.301e-003 1.377e+008 1.293e+014 1.000e+004 8.042e-003 4.348e-003 
5.310e-003 1.354e+008 1.288e+014 1.000e+004 5.698e-003 4.373e-003 
5.321e-003 1.316e+008 1.285e+014 1.000e+004 5.267e-003 4.410e-003 
5.330e-003 1.297e+008 1.287e+014 1.000e+004 4.829e-003 4.432e-003 
5.340e-003 1.265e+008 1.286e+014 1.000e+004 9.535e-003 4.464e-003 
5.351e-003 1.223e+008 1.273e+014 1.000e+004 6.660e-003 4.504e-003 
5.359e-003 1.173e+008 1.260e+014 1.000e+004 6.103e-003 4.547e-003 
5.366e-003 1.135e+008 1.262e+014 1.000e+004 8.322e-003 4.579e-003 
5.373e-003 1.090e+008 1.264e+014 1.000e+004 7.071e-003 4.618e-003 
5.379e-003 1.074e+008 1.264e+014 1.000e+004 4.639e-003 4.636e-003 
5.386e-003 1.062e+008 1.265e+014 1.000e+004 4.745e-003 4.651e-003 
5.393e-003 1.046e+008 1.271e+014 1.000e+004 3.679e-003 4.669e-003 
5.400e-003 1.039e+008 1.267e+014 1.000e+004 5.899e-003 4.680e-003 
5.407e-003 1.019e+008 1.261e+014 1.000e+004 7.424e-003 4.701e-003 
5.414e-003 1.011e+008 1.260e+014 1.000e+004 5.031e-003 4.714e-003 
5.421e-003 1.002e+008 1.257e+014 1.000e+004 4.720e-003 4.726e-003 
5.428e-003 1.004e+008 1.250e+014 1.000e+004 4.692e-003 4.732e-003 
5.435e-003 1.009e+008 1.251e+014 1.000e+004 2.314e-003 4.736e-003 
5.441e-003 1.018e+008 1.251e+014 1.000e+004 1.902e-003 4.736e-003 
5.448e-003 1.025e+008 1.251e+014 1.000e+004 2.228e-003 4.738e-003 
5.455e-003 1.034e+008 1.251e+014 1.000e+004 1.814e-003 4.739e-003 
5.462e-003 1.043e+008 1.251e+014 1.000e+004 1.672e-003 4.739e-003 
5.469e-003 1.052e+008 1.252e+014 1.000e+004 1.738e-003 4.740e-003 
5.476e-003 1.062e+008 1.252e+014 1.000e+004 1.613e-003 4.740e-003 
5.483e-003 1.071e+008 1.252e+014 1.000e+004 1.764e-003 4.741e-003 
5.489e-003 1.079e+008 1.252e+014 1.000e+004 1.621e-003 4.742e-003 
5.496e-003 1.087e+008 1.251e+014 1.000e+004 1.627e-003 4.743e-003 
5.503e-003 1.096e+008 1.252e+014 1.000e+004 1.767e-003 4.744e-003 
5.510e-003 1.104e+008 1.252e+014 1.000e+004 1.800e-003 4.745e-003 
5.517e-003 1.113e+008 1.252e+014 1.000e+004 1.832e-003 4.746e-003 
5.524e-003 1.121e+008 1.252e+014 1.000e+004 1.737e-003 4.747e-003 
5.531e-003 1.129e+008 1.253e+014 1.000e+004 1.682e-003 4.748e-003 
5.537e-003 1.137e+008 1.253e+014 1.000e+004 1.884e-003 4.749e-003 
5.545e-003 1.146e+008 1.253e+014 1.000e+004 1.638e-003 4.751e-003 
5.551e-003 1.154e+008 1.254e+014 1.000e+004 1.609e-003 4.752e-003 
5.558e-003 1.162e+008 1.254e+014 1.000e+004 1.849e-003 4.753e-003 
5.565e-003 1.170e+008 1.254e+014 1.000e+004 1.760e-003 4.754e-003 
5.572e-003 1.179e+008 1.255e+014 1.000e+004 1.822e-003 4.755e-003 
5.579e-003 1.187e+008 1.255e+014 1.000e+004 1.859e-003 4.756e-003 
5.585e-003 1.194e+008 1.255e+014 1.000e+004 1.764e-003 4.758e-003 
5.592e-003 1.203e+008 1.256e+014 1.000e+004 1.850e-003 4.759e-003 
5.599e-003 1.211e+008 1.256e+014 1.000e+004 1.977e-003 4.760e-003 
5.606e-003 1.219e+008 1.256e+014 1.000e+004 1.843e-003 4.761e-003 
5.612e-003 1.226e+008 1.253e+014 1.000e+004 2.826e-003 4.763e-003 
5.619e-003 1.237e+008 1.251e+014 1.000e+004 2.587e-003 4.762e-003 
5.626e-003 1.244e+008 1.251e+014 1.000e+004 2.998e-003 4.764e-003 
5.633e-003 1.255e+008 1.249e+014 1.000e+004 2.425e-003 4.764e-003 
5.640e-003 1.263e+008 1.249e+014 1.000e+004 2.054e-003 4.765e-003 
5.647e-003 1.272e+008 1.249e+014 1.000e+004 1.729e-003 4.765e-003 
5.654e-003 1.283e+008 1.249e+014 1.000e+004 1.700e-003 4.765e-003 
5.661e-003 1.292e+008 1.249e+014 1.000e+004 1.823e-003 4.765e-003 
5.668e-003 1.302e+008 1.250e+014 1.000e+004 1.675e-003 4.766e-003 
5.674e-003 1.310e+008 1.250e+014 1.000e+004 1.776e-003 4.767e-003 
5.681e-003 1.319e+008 1.250e+014 1.000e+004 1.710e-003 4.768e-003 
5.688e-003 1.327e+008 1.251e+014 1.000e+004 1.668e-003 4.769e-003 
5.695e-003 1.336e+008 1.251e+014 1.000e+004 1.821e-003 4.770e-003 
5.702e-003 1.344e+008 1.251e+014 1.000e+004 1.754e-003 4.771e-003 
5.709e-003 1.352e+008 1.252e+014 1.000e+004 1.631e-003 4.772e-003 
5.716e-003 1.361e+008 1.252e+014 1.000e+004 1.763e-003 4.773e-003 
5.722e-003 1.369e+008 1.252e+014 1.000e+004 1.754e-003 4.774e-003 
5.730e-003 1.377e+008 1.253e+014 1.000e+004 1.948e-003 4.776e-003 
5.736e-003 1.384e+008 1.254e+014 1.000e+004 1.776e-003 4.777e-003 
5.743e-003 1.392e+008 1.254e+014 1.000e+004 1.713e-003 4.779e-003 
5.750e-003 1.390e+008 1.250e+014 1.000e+004 3.657e-003 4.787e-003 
5.757e-003 1.386e+008 1.252e+014 1.000e+004 2.330e-003 4.797e-003 
5.764e-003 1.389e+008 1.254e+014 1.000e+004 2.156e-003 4.802e-003 
5.771e-003 1.394e+008 1.256e+014 1.000e+004 2.033e-003 4.805e-003 
5.778e-003 1.399e+008 1.257e+014 1.000e+004 2.087e-003 4.809e-003 
5.784e-003 1.404e+008 1.258e+014 1.000e+004 2.180e-003 4.811e-003 
5.791e-003 1.409e+008 1.256e+014 1.000e+004 2.493e-003 4.815e-003 
5.798e-003 1.411e+008 1.257e+014 1.000e+004 2.499e-003 4.820e-003 
5.805e-003 1.411e+008 1.260e+014 1.000e+004 2.790e-003 4.827e-003 
5.811e-003 1.394e+008 1.259e+014 1.000e+004 3.385e-003 4.846e-003 
5.818e-003 1.386e+008 1.260e+014 1.000e+004 3.428e-003 4.858e-003 
5.825e-003 1.372e+008 1.263e+014 1.000e+004 3.586e-003 4.875e-003 
5.832e-003 1.366e+008 1.266e+014 1.000e+004 2.621e-003 4.886e-003 
5.839e-003 1.369e+008 1.267e+014 1.000e+004 2.116e-003 4.891e-003 
5.846e-003 1.373e+008 1.269e+014 1.000e+004 2.245e-003 4.895e-003 
5.853e-003 1.377e+008 1.271e+014 1.000e+004 2.246e-003 4.899e-003 
5.859e-003 1.377e+008 1.273e+014 1.000e+004 2.825e-003 4.905e-003 
5.866e-003 1.371e+008 1.277e+014 1.000e+004 4.858e-003 4.917e-003 
5.873e-003 1.348e+008 1.279e+014 1.000e+004 4.883e-003 4.940e-003 
5.880e-003 1.334e+008 1.285e+014 1.000e+004 3.695e-003 4.956e-003 
5.887e-003 1.298e+008 1.279e+014 1.000e+004 7.114e-003 4.988e-003 
5.894e-003 1.279e+008 1.286e+014 1.000e+004 4.264e-003 5.008e-003 
5.900e-003 1.283e+008 1.287e+014 1.000e+004 2.956e-003 5.012e-003 
5.907e-003 1.287e+008 1.287e+014 1.000e+004 2.506e-003 5.016e-003 
5.914e-003 1.289e+008 1.289e+014 1.000e+004 2.517e-003 5.021e-003 
5.921e-003 1.291e+008 1.290e+014 1.000e+004 2.974e-003 5.027e-003 
5.927e-003 1.294e+008 1.291e+014 1.000e+004 2.978e-003 5.031e-003 
5.934e-003 1.293e+008 1.292e+014 1.000e+004 4.396e-003 5.038e-003 
5.941e-003 1.293e+008 1.295e+014 1.000e+004 3.554e-003 5.045e-003 
5.948e-003 1.291e+008 1.296e+014 1.000e+004 4.210e-003 5.054e-003 
5.955e-003 1.287e+008 1.295e+014 1.000e+004 4.105e-003 5.063e-003 
5.961e-003 1.290e+008 1.291e+014 1.000e+004 4.244e-003 5.068e-003 
5.968e-003 1.296e+008 1.291e+014 1.000e+004 4.071e-003 5.070e-003 
5.975e-003 1.295e+008 1.287e+014 1.000e+004 8.551e-003 5.078e-003 
5.984e-003 1.252e+008 1.264e+014 1.000e+004 5.040e-003 5.117e-003 
5.990e-003 1.250e+008 1.263e+014 1.000e+004 3.051e-003 5.124e-003 
5.997e-003 1.251e+008 1.262e+014 1.000e+004 2.796e-003 5.130e-003 
6.002e-003 1.253e+008 1.262e+014 1.000e+004 3.033e-003 5.134e-003 
6.007e-003 1.245e+008 1.259e+014 1.000e+004 4.479e-003 5.144e-003 
6.012e-003 1.244e+008 1.256e+014 1.000e+004 2.696e-003 5.150e-003 
6.019e-003 1.248e+008 1.257e+014 1.000e+004 2.096e-003 5.154e-003 
6.026e-003 1.253e+008 1.258e+014 1.000e+004 2.060e-003 5.158e-003 
6.033e-003 1.258e+008 1.259e+014 1.000e+004 1.887e-003 5.161e-003 
6.040e-003 1.264e+008 1.261e+014 1.000e+004 1.947e-003 5.165e-003 
6.047e-003 1.270e+008 1.262e+014 1.000e+004 1.775e-003 5.167e-003 
6.054e-003 1.277e+008 1.262e+014 1.000e+004 1.740e-003 5.169e-003 
6.061e-003 1.286e+008 1.263e+014 1.000e+004 1.751e-003 5.170e-003 
6.068e-003 1.294e+008 1.263e+014 1.000e+004 1.700e-003 5.171e-003 
6.075e-003 1.303e+008 1.263e+014 1.000e+004 1.909e-003 5.172e-003 
6.082e-003 1.311e+008 1.264e+014 1.000e+004 1.820e-003 5.173e-003 
6.089e-003 1.319e+008 1.264e+014 1.000e+004 1.600e-003 5.175e-003 
6.095e-003 1.328e+008 1.265e+014 1.000e+004 1.863e-003 5.176e-003 
6.102e-003 1.336e+008 1.265e+014 1.000e+004 1.776e-003 5.177e-003 
6.109e-003 1.345e+008 1.265e+014 1.000e+004 2.466e-003 5.177e-003 
6.116e-003 1.352e+008 1.265e+014 1.000e+004 1.929e-003 5.179e-003 
6.123e-003 1.360e+008 1.266e+014 1.000e+004 1.815e-003 5.181e-003 
6.130e-003 1.368e+008 1.266e+014 1.000e+004 1.780e-003 5.182e-003 
6.137e-003 1.376e+008 1.267e+014 1.000e+004 1.784e-003 5.184e-003 
6.144e-003 1.385e+008 1.267e+014 1.000e+004 1.742e-003 5.185e-003 
6.151e-003 1.393e+008 1.268e+014 1.000e+004 1.661e-003 5.186e-003 
6.158e-003 1.401e+008 1.268e+014 1.000e+004 1.770e-003 5.187e-003 
6.164e-003 1.410e+008 1.268e+014 1.000e+004 1.799e-003 5.188e-003 
6.171e-003 1.418e+008 1.269e+014 1.000e+004 1.805e-003 5.189e-003 
6.178e-003 1.427e+008 1.269e+014 1.000e+004 1.668e-003 5.190e-003 
6.185e-003 1.435e+008 1.270e+014 1.000e+004 1.756e-003 5.191e-003 
6.192e-003 1.443e+008 1.270e+014 1.000e+004 1.756e-003 5.193e-003 
6.199e-003 1.451e+008 1.271e+014 1.000e+004 1.727e-003 5.194e-003 
6.206e-003 1.457e+008 1.271e+014 1.000e+004 2.772e-003 5.197e-003 
6.213e-003 1.460e+008 1.272e+014 1.000e+004 1.791e-003 5.201e-003 
6.220e-003 1.465e+008 1.271e+014 1.000e+004 3.127e-003 5.205e-003 
6.227e-003 1.463e+008 1.271e+014 1.000e+004 3.334e-003 5.213e-003 
6.234e-003 1.443e+008 1.267e+014 1.000e+004 5.129e-003 5.234e-003 
6.241e-003 1.419e+008 1.271e+014 1.000e+004 4.293e-003 5.258e-003 
6.248e-003 1.396e+008 1.275e+014 1.000e+004 5.923e-003 5.280e-003 
6.254e-003 1.390e+008 1.278e+014 1.000e+004 2.810e-003 5.292e-003 
6.261e-003 1.393e+008 1.279e+014 1.000e+004 2.384e-003 5.296e-003 
6.268e-003 1.395e+008 1.282e+014 1.000e+004 2.682e-003 5.302e-003 
6.275e-003 1.397e+008 1.284e+014 1.000e+004 2.459e-003 5.308e-003 
6.282e-003 1.382e+008 1.282e+014 1.000e+004 5.856e-003 5.325e-003 
6.287e-003 1.344e+008 1.290e+014 1.000e+004 1.056e-002 5.356e-003 
6.293e-003 1.309e+008 1.279e+014 1.000e+004 7.452e-003 5.386e-003 
6.300e-003 1.283e+008 1.284e+014 1.000e+004 4.579e-003 5.411e-003 
6.305e-003 1.275e+008 1.287e+014 1.000e+004 4.854e-003 5.422e-003 
6.312e-003 1.266e+008 1.285e+014 1.000e+004 5.196e-003 5.435e-003 
6.319e-003 1.260e+008 1.288e+014 1.000e+004 3.767e-003 5.446e-003 
6.326e-003 1.256e+008 1.291e+014 1.000e+004 2.887e-003 5.456e-003 
6.333e-003 1.252e+008 1.292e+014 1.000e+004 4.180e-003 5.465e-003 
6.341e-003 1.229e+008 1.282e+014 1.000e+004 3.034e-003 5.490e-003 
6.350e-003 1.201e+008 1.262e+014 1.000e+004 5.657e-003 5.518e-003 
6.357e-003 1.196e+008 1.256e+014 1.000e+004 2.817e-003 5.528e-003 
6.364e-003 1.202e+008 1.256e+014 1.000e+004 1.868e-003 5.531e-003 
6.371e-003 1.209e+008 1.256e+014 1.000e+004 1.921e-003 5.533e-003 
6.378e-003 1.218e+008 1.256e+014 1.000e+004 1.596e-003 5.534e-003 
6.385e-003 1.226e+008 1.257e+014 1.000e+004 1.654e-003 5.535e-003 
6.392e-003 1.235e+008 1.257e+014 1.000e+004 1.664e-003 5.536e-003 
6.399e-003 1.244e+008 1.258e+014 1.000e+004 1.812e-003 5.537e-003 
6.406e-003 1.252e+008 1.258e+014 1.000e+004 1.679e-003 5.538e-003 
6.413e-003 1.260e+008 1.258e+014 1.000e+004 1.566e-003 5.539e-003 
6.420e-003 1.269e+008 1.259e+014 1.000e+004 1.654e-003 5.541e-003 
6.427e-003 1.277e+008 1.259e+014 1.000e+004 1.744e-003 5.542e-003 
6.434e-003 1.286e+008 1.260e+014 1.000e+004 1.677e-003 5.543e-003 
6.440e-003 1.294e+008 1.260e+014 1.000e+004 1.809e-003 5.544e-003 
6.447e-003 1.303e+008 1.260e+014 1.000e+004 1.564e-003 5.545e-003 
6.454e-003 1.306e+008 1.261e+014 1.000e+004 2.405e-003 5.549e-003 
6.461e-003 1.307e+008 1.262e+014 1.000e+004 2.474e-003 5.556e-003 
6.468e-003 1.304e+008 1.265e+014 1.000e+004 2.924e-003 5.564e-003 
6.475e-003 1.301e+008 1.268e+014 1.000e+004 2.610e-003 5.573e-003 
6.482e-003 1.301e+008 1.270e+014 1.000e+004 2.609e-003 5.581e-003 
6.489e-003 1.299e+008 1.273e+014 1.000e+004 2.827e-003 5.589e-003 
6.496e-003 1.285e+008 1.274e+014 1.000e+004 4.335e-003 5.606e-003 
6.503e-003 1.256e+008 1.278e+014 1.000e+004 5.712e-003 5.632e-003 
6.510e-003 1.224e+008 1.285e+014 1.000e+004 7.101e-003 5.661e-003 
6.517e-003 1.190e+008 1.292e+014 1.000e+004 5.912e-003 5.692e-003 
6.524e-003 1.162e+008 1.300e+014 1.000e+004 5.361e-003 5.718e-003 
6.531e-003 1.141e+008 1.264e+014 1.000e+004 5.518e-003 5.740e-003 
6.537e-003 1.119e+008 1.259e+014 1.000e+004 6.189e-003 5.762e-003 
6.544e-003 1.091e+008 1.257e+014 1.000e+004 5.155e-003 5.788e-003 
6.551e-003 1.083e+008 1.244e+014 1.000e+004 2.681e-003 5.800e-003 
6.558e-003 1.096e+008 1.243e+014 1.000e+004 1.788e-003 5.798e-003 
6.565e-003 1.106e+008 1.243e+014 1.000e+004 1.861e-003 5.799e-003 
6.572e-003 1.115e+008 1.244e+014 1.000e+004 1.606e-003 5.799e-003 
6.579e-003 1.124e+008 1.244e+014 1.000e+004 1.814e-003 5.800e-003 
6.586e-003 1.133e+008 1.244e+014 1.000e+004 1.784e-003 5.800e-003 
6.593e-003 1.142e+008 1.244e+014 1.000e+004 1.826e-003 5.801e-003 
6.600e-003 1.151e+008 1.244e+014 1.000e+004 1.663e-003 5.802e-003 
6.607e-003 1.159e+008 1.243e+014 1.000e+004 1.783e-003 5.803e-003 
6.614e-003 1.168e+008 1.243e+014 1.000e+004 1.811e-003 5.804e-003 
6.621e-003 1.177e+008 1.243e+014 1.000e+004 1.624e-003 5.805e-003 
6.628e-003 1.186e+008 1.244e+014 1.000e+004 1.724e-003 5.805e-003 
6.635e-003 1.195e+008 1.244e+014 1.000e+004 1.792e-003 5.806e-003 
6.642e-003 1.204e+008 1.244e+014 1.000e+004 1.738e-003 5.807e-003 
6.649e-003 1.213e+008 1.244e+014 1.000e+004 1.746e-003 5.808e-003 
6.655e-003 1.222e+008 1.245e+014 1.000e+004 1.793e-003 5.809e-003 
6.663e-003 1.231e+008 1.245e+014 1.000e+004 1.848e-003 5.810e-003 
6.670e-003 1.240e+008 1.245e+014 1.000e+004 1.824e-003 5.810e-003 
6.676e-003 1.249e+008 1.245e+014 1.000e+004 1.658e-003 5.811e-003 
6.683e-003 1.258e+008 1.246e+014 1.000e+004 1.710e-003 5.811e-003 
6.690e-003 1.267e+008 1.246e+014 1.000e+004 1.737e-003 5.812e-003 
6.697e-003 1.276e+008 1.246e+014 1.000e+004 1.793e-003 5.813e-003 
6.704e-003 1.284e+008 1.247e+014 1.000e+004 1.635e-003 5.814e-003 
6.711e-003 1.294e+008 1.247e+014 1.000e+004 1.900e-003 5.814e-003 
6.718e-003 1.302e+008 1.247e+014 1.000e+004 1.817e-003 5.815e-003 
6.725e-003 1.311e+008 1.248e+014 1.000e+004 1.810e-003 5.816e-003 
6.732e-003 1.320e+008 1.248e+014 1.000e+004 1.750e-003 5.817e-003 
6.739e-003 1.328e+008 1.248e+014 1.000e+004 1.852e-003 5.818e-003 
6.746e-003 1.338e+008 1.248e+014 1.000e+004 1.694e-003 5.819e-003 
6.753e-003 1.346e+008 1.249e+014 1.000e+004 1.729e-003 5.820e-003 
6.760e-003 1.355e+008 1.249e+014 1.000e+004 1.829e-003 5.821e-003 
6.766e-003 1.364e+008 1.249e+014 1.000e+004 1.583e-003 5.821e-003 
6.773e-003 1.373e+008 1.250e+014 1.000e+004 1.836e-003 5.822e-003 
6.781e-003 1.382e+008 1.250e+014 1.000e+004 1.699e-003 5.823e-003 
6.787e-003 1.390e+008 1.251e+014 1.000e+004 1.839e-003 5.824e-003 
6.794e-003 1.399e+008 1.251e+014 1.000e+004 1.818e-003 5.825e-003 
6.801e-003 1.406e+008 1.252e+014 1.000e+004 2.286e-003 5.827e-003 
6.808e-003 1.408e+008 1.252e+014 1.000e+004 1.838e-003 5.832e-003 
6.815e-003 1.415e+008 1.253e+014 1.000e+004 2.213e-003 5.835e-003 
6.822e-003 1.420e+008 1.254e+014 1.000e+004 1.941e-003 5.838e-003 
6.828e-003 1.425e+008 1.253e+014 1.000e+004 3.019e-003 5.840e-003 
6.834e-003 1.415e+008 1.247e+014 1.000e+004 4.017e-003 5.854e-003 
6.841e-003 1.403e+008 1.247e+014 1.000e+004 4.153e-003 5.869e-003 
6.848e-003 1.387e+008 1.250e+014 1.000e+004 3.325e-003 5.887e-003 
6.855e-003 1.378e+008 1.252e+014 1.000e+004 3.611e-003 5.900e-003 
6.862e-003 1.365e+008 1.257e+014 1.000e+004 3.544e-003 5.916e-003 
6.869e-003 1.351e+008 1.263e+014 1.000e+004 4.446e-003 5.933e-003 
6.876e-003 1.324e+008 1.260e+014 1.000e+004 5.295e-003 5.958e-003 
6.883e-003 1.313e+008 1.263e+014 1.000e+004 4.317e-003 5.973e-003 
6.890e-003 1.296e+008 1.266e+014 1.000e+004 5.240e-003 5.991e-003 
6.897e-003 1.277e+008 1.269e+014 1.000e+004 3.885e-003 6.011e-003 
6.904e-003 1.275e+008 1.272e+014 1.000e+004 3.324e-003 6.020e-003 
6.910e-003 1.271e+008 1.276e+014 1.000e+004 4.785e-003 6.029e-003 
6.913e-003 1.266e+008 1.280e+014 1.000e+004 7.803e-003 6.035e-003 
6.915e-003 1.261e+008 1.284e+014 1.000e+004 8.398e-003 6.041e-003 
6.921e-003 1.242e+008 1.273e+014 1.000e+004 6.323e-003 6.060e-003 
6.928e-003 1.232e+008 1.278e+014 1.000e+004 4.417e-003 6.074e-003 
6.935e-003 1.229e+008 1.281e+014 1.000e+004 3.926e-003 6.082e-003 
6.941e-003 1.230e+008 1.284e+014 1.000e+004 2.790e-003 6.088e-003 
6.948e-003 1.224e+008 1.286e+014 1.000e+004 3.002e-003 6.099e-003 
6.955e-003 1.221e+008 1.290e+014 1.000e+004 2.297e-003 6.108e-003 
6.962e-003 1.222e+008 1.292e+014 1.000e+004 2.865e-003 6.115e-003 
6.969e-003 1.219e+008 1.292e+014 1.000e+004 3.378e-003 6.124e-003 
6.976e-003 1.220e+008 1.295e+014 1.000e+004 2.477e-003 6.130e-003 
6.983e-003 1.223e+008 1.298e+014 1.000e+004 1.786e-003 6.135e-003 
6.992e-003 1.194e+008 1.284e+014 1.000e+004 4.237e-003 6.164e-003 
7.000e-003 1.172e+008 1.265e+014 1.000e+004 7.416e-003 6.188e-003 
7.007e-003 1.159e+008 1.253e+014 1.000e+004 4.297e-003 6.203e-003 
7.015e-003 1.161e+008 1.249e+014 1.000e+004 3.598e-003 6.209e-003 
7.022e-003 1.163e+008 1.249e+014 1.000e+004 2.534e-003 6.215e-003 
7.029e-003 1.168e+008 1.249e+014 1.000e+004 2.176e-003 6.218e-003 
7.036e-003 1.172e+008 1.249e+014 1.000e+004 3.399e-003 6.223e-003 
7.043e-003 1.173e+008 1.250e+014 1.000e+004 2.178e-003 6.229e-003 
7.050e-003 1.178e+008 1.251e+014 1.000e+004 1.837e-003 6.233e-003 
7.057e-003 1.183e+008 1.252e+014 1.000e+004 2.477e-003 6.237e-003 
7.064e-003 1.173e+008 1.250e+014 1.000e+004 4.116e-003 6.251e-003 
7.072e-003 1.156e+008 1.253e+014 1.000e+004 4.441e-003 6.270e-003 
7.079e-003 1.145e+008 1.256e+014 1.000e+004 3.027e-003 6.284e-003 
7.086e-003 1.136e+008 1.259e+014 1.000e+004 2.573e-003 6.297e-003 
7.093e-003 1.141e+008 1.260e+014 1.000e+004 2.063e-003 6.302e-003 
7.100e-003 1.147e+008 1.260e+014 1.000e+004 1.712e-003 6.304e-003 
7.107e-003 1.155e+008 1.260e+014 1.000e+004 1.753e-003 6.306e-003 
7.114e-003 1.164e+008 1.261e+014 1.000e+004 1.733e-003 6.307e-003 
7.121e-003 1.172e+008 1.261e+014 1.000e+004 1.746e-003 6.308e-003 
7.128e-003 1.181e+008 1.261e+014 1.000e+004 1.711e-003 6.309e-003 
7.135e-003 1.189e+008 1.262e+014 1.000e+004 1.681e-003 6.311e-003 
7.143e-003 1.197e+008 1.262e+014 1.000e+004 1.607e-003 6.312e-003 
7.150e-003 1.206e+008 1.262e+014 1.000e+004 1.715e-003 6.313e-003 
7.157e-003 1.215e+008 1.263e+014 1.000e+004 1.682e-003 6.314e-003 
7.164e-003 1.223e+008 1.263e+014 1.000e+004 1.771e-003 6.316e-003 
7.171e-003 1.232e+008 1.264e+014 1.000e+004 1.887e-003 6.317e-003 
7.178e-003 1.240e+008 1.264e+014 1.000e+004 1.868e-003 6.318e-003 
7.185e-003 1.248e+008 1.264e+014 1.000e+004 1.808e-003 6.320e-003 
7.192e-003 1.256e+008 1.265e+014 1.000e+004 1.745e-003 6.321e-003 
7.199e-003 1.264e+008 1.265e+014 1.000e+004 1.749e-003 6.322e-003 
7.207e-003 1.273e+008 1.266e+014 1.000e+004 1.682e-003 6.324e-003 
7.214e-003 1.281e+008 1.266e+014 1.000e+004 1.756e-003 6.325e-003 
7.221e-003 1.288e+008 1.267e+014 1.000e+004 1.615e-003 6.327e-003 
7.228e-003 1.296e+008 1.267e+014 1.000e+004 2.014e-003 6.329e-003 
7.235e-003 1.301e+008 1.269e+014 1.000e+004 1.965e-003 6.333e-003 
7.242e-003 1.305e+008 1.270e+014 1.000e+004 2.065e-003 6.337e-003 
7.249e-003 1.308e+008 1.272e+014 1.000e+004 2.204e-003 6.342e-003 
7.256e-003 1.297e+008 1.271e+014 1.000e+004 4.727e-003 6.357e-003 
7.264e-003 1.285e+008 1.273e+014 1.000e+004 3.729e-003 6.373e-003 
7.270e-003 1.266e+008 1.276e+014 1.000e+004 4.339e-003 6.392e-003 
7.278e-003 1.252e+008 1.280e+014 1.000e+004 6.484e-003 6.409e-003 
7.285e-003 1.219e+008 1.282e+014 1.000e+004 5.536e-003 6.439e-003 
7.292e-003 1.203e+008 1.282e+014 1.000e+004 5.640e-003 6.457e-003 
7.299e-003 1.195e+008 1.283e+014 1.000e+004 4.949e-003 6.470e-003 
7.306e-003 1.189e+008 1.288e+014 1.000e+004 3.759e-003 6.481e-003 
7.313e-003 1.190e+008 1.288e+014 1.000e+004 3.260e-003 6.488e-003 
7.320e-003 1.194e+008 1.288e+014 1.000e+004 2.425e-003 6.492e-003 
7.327e-003 1.200e+008 1.290e+014 1.000e+004 2.015e-003 6.494e-003 
7.335e-003 1.178e+008 1.280e+014 1.000e+004 4.873e-003 6.518e-003 
7.345e-003 1.171e+008 1.278e+014 1.000e+004 3.214e-003 6.533e-003 
7.356e-003 1.146e+008 1.252e+014 1.000e+004 3.534e-003 6.561e-003 
7.367e-003 1.152e+008 1.245e+014 1.000e+004 2.891e-003 6.567e-003 
7.377e-003 1.165e+008 1.243e+014 1.000e+004 2.088e-003 6.568e-003 
7.387e-003 1.169e+008 1.243e+014 1.000e+004 2.074e-003 6.577e-003 
7.398e-003 1.170e+008 1.239e+014 1.000e+004 3.487e-003 6.586e-003 
7.408e-003 1.151e+008 1.244e+014 1.000e+004 4.055e-003 6.609e-003 
7.419e-003 1.139e+008 1.246e+014 1.000e+004 3.034e-003 6.628e-003 
7.429e-003 1.137e+008 1.249e+014 1.000e+004 2.041e-003 6.640e-003 
7.439e-003 1.148e+008 1.249e+014 1.000e+004 1.600e-003 6.643e-003 
7.450e-003 1.160e+008 1.249e+014 1.000e+004 1.637e-003 6.645e-003 
7.460e-003 1.173e+008 1.250e+014 1.000e+004 1.675e-003 6.646e-003 
7.470e-003 1.185e+008 1.250e+014 1.000e+004 1.660e-003 6.648e-003 
7.481e-003 1.198e+008 1.251e+014 1.000e+004 1.599e-003 6.649e-003 
7.491e-003 1.211e+008 1.251e+014 1.000e+004 1.642e-003 6.651e-003 
7.501e-003 1.224e+008 1.252e+014 1.000e+004 1.715e-003 6.652e-003 
7.512e-003 1.237e+008 1.252e+014 1.000e+004 1.614e-003 6.654e-003 
7.523e-003 1.250e+008 1.253e+014 1.000e+004 1.703e-003 6.655e-003 
7.533e-003 1.263e+008 1.253e+014 1.000e+004 1.687e-003 6.657e-003 
7.544e-003 1.275e+008 1.254e+014 1.000e+004 1.688e-003 6.659e-003 
7.555e-003 1.287e+008 1.255e+014 1.000e+004 1.756e-003 6.661e-003 
7.565e-003 1.296e+008 1.256e+014 1.000e+004 2.016e-003 6.666e-003 
7.576e-003 1.302e+008 1.258e+014 1.000e+004 1.942e-003 6.672e-003 
7.586e-003 1.310e+008 1.260e+014 1.000e+004 1.930e-003 6.677e-003 
7.597e-003 1.318e+008 1.261e+014 1.000e+004 2.171e-003 6.683e-003 
7.608e-003 1.321e+008 1.265e+014 1.000e+004 3.084e-003 6.691e-003 
7.618e-003 1.278e+008 1.264e+014 1.000e+004 4.727e-003 6.731e-003 
7.629e-003 1.235e+008 1.267e+014 1.000e+004 6.226e-003 6.771e-003 
7.639e-003 1.221e+008 1.273e+014 1.000e+004 3.625e-003 6.791e-003 
7.649e-003 1.223e+008 1.275e+014 1.000e+004 3.156e-003 6.801e-003 
7.657e-003 1.217e+008 1.276e+014 1.000e+004 4.000e-003 6.812e-003 
7.661e-003 1.213e+008 1.275e+014 1.000e+004 4.091e-003 6.820e-003 
7.672e-003 1.200e+008 1.273e+014 1.000e+004 3.427e-003 6.839e-003 
7.682e-003 1.200e+008 1.276e+014 1.000e+004 2.261e-003 6.849e-003 
7.692e-003 1.188e+008 1.272e+014 1.000e+004 7.327e-003 6.867e-003 
7.702e-003 1.165e+008 1.266e+014 1.000e+004 3.687e-003 6.893e-003 
7.712e-003 1.137e+008 1.242e+014 1.000e+004 3.662e-003 6.923e-003 
7.722e-003 1.146e+008 1.241e+014 1.000e+004 1.870e-003 6.927e-003 
7.732e-003 1.157e+008 1.242e+014 1.000e+004 1.611e-003 6.929e-003 
7.743e-003 1.170e+008 1.240e+014 1.000e+004 1.657e-003 6.930e-003 
7.753e-003 1.184e+008 1.240e+014 1.000e+004 1.648e-003 6.932e-003 
7.764e-003 1.197e+008 1.241e+014 1.000e+004 1.605e-003 6.933e-003 
7.774e-003 1.201e+008 1.242e+014 1.000e+004 2.310e-003 6.940e-003 
7.785e-003 1.205e+008 1.243e+014 1.000e+004 2.223e-003 6.948e-003 
7.795e-003 1.207e+008 1.246e+014 1.000e+004 2.370e-003 6.957e-003 
7.806e-003 1.208e+008 1.247e+014 1.000e+004 3.243e-003 6.967e-003 
7.816e-003 1.202e+008 1.247e+014 1.000e+004 3.123e-003 6.981e-003 
7.826e-003 1.192e+008 1.248e+014 1.000e+004 3.325e-003 6.999e-003 
7.837e-003 1.181e+008 1.254e+014 1.000e+004 3.858e-003 7.017e-003 
7.847e-003 1.148e+008 1.260e+014 1.000e+004 5.531e-003 7.050e-003 
7.860e-003 1.095e+008 1.253e+014 1.000e+004 6.829e-003 7.100e-003 
7.873e-003 1.069e+008 1.245e+014 1.000e+004 3.345e-003 7.131e-003 
7.886e-003 1.030e+008 1.243e+014 1.000e+004 5.925e-003 7.171e-003 
7.900e-003 1.023e+008 1.232e+014 1.000e+004 2.013e-003 7.189e-003 
7.914e-003 1.044e+008 1.232e+014 1.000e+004 1.751e-003 7.189e-003 
7.928e-003 1.062e+008 1.233e+014 1.000e+004 1.785e-003 7.191e-003 
7.941e-003 1.078e+008 1.233e+014 1.000e+004 1.606e-003 7.192e-003 
7.955e-003 1.095e+008 1.234e+014 1.000e+004 1.803e-003 7.194e-003 
7.968e-003 1.112e+008 1.234e+014 1.000e+004 1.878e-003 7.195e-003 
7.981e-003 1.125e+008 1.236e+014 1.000e+004 2.714e-003 7.200e-003 
7.994e-003 1.138e+008 1.233e+014 1.000e+004 2.219e-003 7.205e-003 
8.009e-003 1.154e+008 1.233e+014 1.000e+004 2.393e-003 7.207e-003 
8.020e-003 1.169e+008 1.234e+014 1.000e+004 1.918e-003 7.209e-003 
8.034e-003 1.183e+008 1.235e+014 1.000e+004 1.912e-003 7.212e-003 
8.047e-003 1.196e+008 1.236e+014 1.000e+004 1.937e-003 7.216e-003 
8.060e-003 1.211e+008 1.237e+014 1.000e+004 1.742e-003 7.219e-003 
8.072e-003 1.225e+008 1.237e+014 1.000e+004 1.754e-003 7.221e-003 
8.084e-003 1.240e+008 1.237e+014 1.000e+004 1.829e-003 7.223e-003 
8.096e-003 1.255e+008 1.238e+014 1.000e+004 1.728e-003 7.225e-003 
8.108e-003 1.270e+008 1.238e+014 1.000e+004 1.636e-003 7.227e-003 
8.120e-003 1.282e+008 1.238e+014 1.000e+004 1.914e-003 7.230e-003 
8.133e-003 1.298e+008 1.238e+014 1.000e+004 1.672e-003 7.232e-003 
8.146e-003 1.315e+008 1.239e+014 1.000e+004 1.706e-003 7.234e-003 
8.160e-003 1.332e+008 1.239e+014 1.000e+004 1.655e-003 7.235e-003 
8.173e-003 1.349e+008 1.240e+014 1.000e+004 1.766e-003 7.236e-003 
8.186e-003 1.366e+008 1.240e+014 1.000e+004 1.672e-003 7.238e-003 
8.199e-003 1.383e+008 1.241e+014 1.000e+004 1.561e-003 7.240e-003 
8.212e-003 1.399e+008 1.242e+014 1.000e+004 1.634e-003 7.241e-003 
8.225e-003 1.416e+008 1.242e+014 1.000e+004 1.637e-003 7.243e-003 
8.238e-003 1.425e+008 1.240e+014 1.000e+004 3.188e-003 7.250e-003 
8.251e-003 1.414e+008 1.240e+014 1.000e+004 3.736e-003 7.270e-003 
8.263e-003 1.413e+008 1.243e+014 1.000e+004 2.633e-003 7.282e-003 
8.275e-003 1.421e+008 1.245e+014 1.000e+004 2.378e-003 7.289e-003 
8.287e-003 1.428e+008 1.247e+014 1.000e+004 1.870e-003 7.296e-003 
8.298e-003 1.442e+008 1.248e+014 1.000e+004 1.719e-003 7.298e-003 
8.310e-003 1.456e+008 1.249e+014 1.000e+004 1.839e-003 7.299e-003 
8.321e-003 1.470e+008 1.250e+014 1.000e+004 1.621e-003 7.301e-003 
8.333e-003 1.484e+008 1.251e+014 1.000e+004 1.751e-003 7.303e-003 
8.345e-003 1.493e+008 1.252e+014 1.000e+004 1.917e-003 7.309e-003 
8.356e-003 1.503e+008 1.254e+014 1.000e+004 1.815e-003 7.314e-003 
8.368e-003 1.513e+008 1.256e+014 1.000e+004 1.925e-003 7.318e-003 
8.379e-003 1.513e+008 1.257e+014 1.000e+004 2.495e-003 7.329e-003 
8.390e-003 1.516e+008 1.257e+014 1.000e+004 3.259e-003 7.338e-003 
8.402e-003 1.522e+008 1.258e+014 1.000e+004 1.893e-003 7.346e-003 
8.414e-003 1.535e+008 1.259e+014 1.000e+004 1.759e-003 7.349e-003 
8.425e-003 1.546e+008 1.261e+014 1.000e+004 1.817e-003 7.353e-003 
8.437e-003 1.556e+008 1.264e+014 1.000e+004 1.723e-003 7.358e-003 
8.449e-003 1.569e+008 1.265e+014 1.000e+004 1.656e-003 7.360e-003 
8.461e-003 1.584e+008 1.266e+014 1.000e+004 1.733e-003 7.362e-003 
8.473e-003 1.595e+008 1.269e+014 1.000e+004 2.625e-003 7.366e-003 
8.484e-003 1.607e+008 1.272e+014 1.000e+004 1.863e-003 7.369e-003 
8.496e-003 1.620e+008 1.274e+014 1.000e+004 1.703e-003 7.372e-003 
8.508e-003 1.630e+008 1.278e+014 1.000e+004 1.748e-003 7.377e-003 
8.519e-003 1.642e+008 1.280e+014 1.000e+004 1.722e-003 7.380e-003 
8.531e-003 1.655e+008 1.282e+014 1.000e+004 1.665e-003 7.383e-003 
8.543e-003 1.665e+008 1.285e+014 1.000e+004 1.884e-003 7.388e-003 
8.555e-003 1.672e+008 1.289e+014 1.000e+004 2.425e-003 7.395e-003 
8.567e-003 1.677e+008 1.295e+014 1.000e+004 2.200e-003 7.404e-003 
8.578e-003 1.677e+008 1.289e+014 1.000e+004 3.156e-003 7.415e-003 
8.590e-003 1.631e+008 1.289e+014 1.000e+004 4.678e-003 7.459e-003 
8.602e-003 1.605e+008 1.298e+014 1.000e+004 3.734e-003 7.489e-003 
8.614e-003 1.544e+008 1.280e+014 1.000e+004 7.344e-003 7.543e-003 
8.627e-003 1.475e+008 1.293e+014 1.000e+004 4.515e-003 7.604e-003 
8.638e-003 1.465e+008 1.290e+014 1.000e+004 6.356e-003 7.622e-003 
8.648e-003 1.428e+008 1.283e+014 1.000e+004 7.116e-003 7.658e-003 
8.658e-003 1.377e+008 1.299e+014 1.000e+004 6.161e-003 7.703e-003 
8.664e-003 1.354e+008 1.309e+014 1.000e+004 7.218e-003 7.725e-003 
8.668e-003 1.340e+008 1.316e+014 1.000e+004 5.083e-003 7.739e-003 
8.673e-003 1.331e+008 1.320e+014 1.000e+004 6.030e-003 7.749e-003 
8.677e-003 1.324e+008 1.324e+014 1.000e+004 5.774e-003 7.758e-003 
8.682e-003 1.321e+008 1.327e+014 1.000e+004 7.312e-003 7.765e-003 
8.686e-003 1.319e+008 1.329e+014 1.000e+004 6.749e-003 7.771e-003 
8.691e-003 1.317e+008 1.332e+014 1.000e+004 5.714e-003 7.777e-003 
8.695e-003 1.315e+008 1.335e+014 1.000e+004 5.905e-003 7.782e-003 
8.700e-003 1.314e+008 1.338e+014 1.000e+004 4.138e-003 7.788e-003 
8.704e-003 1.312e+008 1.341e+014 1.000e+004 7.708e-003 7.794e-003 
8.709e-003 1.312e+008 1.344e+014 1.000e+004 4.172e-003 7.798e-003 
8.714e-003 1.313e+008 1.346e+014 1.000e+004 2.864e-003 7.802e-003 
8.718e-003 1.314e+008 1.348e+014 1.000e+004 5.100e-003 7.806e-003 
8.723e-003 1.308e+008 1.353e+014 1.000e+004 5.668e-003 7.815e-003 
8.727e-003 1.301e+008 1.346e+014 1.000e+004 6.752e-003 7.824e-003 
8.731e-003 1.288e+008 1.323e+014 1.000e+004 8.742e-003 7.838e-003 
8.736e-003 1.278e+008 1.318e+014 1.000e+004 7.577e-003 7.849e-003 
8.740e-003 1.267e+008 1.307e+014 1.000e+004 5.364e-003 7.861e-003 
8.750e-003 1.204e+008 1.293e+014 1.000e+004 8.736e-003 7.914e-003 
8.759e-003 1.167e+008 1.289e+014 1.000e+004 6.696e-003 7.949e-003 
8.769e-003 1.092e+008 1.275e+014 1.000e+004 9.077e-003 8.010e-003 
8.778e-003 1.039e+008 1.274e+014 1.000e+004 1.040e-002 8.056e-003 
8.787e-003 9.964e+007 1.275e+014 1.000e+004 4.884e-003 8.095e-003 
8.797e-003 9.868e+007 1.271e+014 1.000e+004 3.848e-003 8.111e-003 
8.806e-003 9.864e+007 1.270e+014 1.000e+004 2.053e-003 8.121e-003 
8.816e-003 9.942e+007 1.272e+014 1.000e+004 2.055e-003 8.125e-003 
8.826e-003 1.004e+008 1.274e+014 1.000e+004 1.766e-003 8.128e-003 
8.835e-003 1.014e+008 1.275e+014 1.000e+004 1.779e-003 8.131e-003 
8.845e-003 1.025e+008 1.275e+014 1.000e+004 1.718e-003 8.133e-003 
8.855e-003 1.036e+008 1.277e+014 1.000e+004 1.598e-003 8.135e-003 
8.865e-003 1.047e+008 1.277e+014 1.000e+004 1.906e-003 8.137e-003 
8.874e-003 1.058e+008 1.278e+014 1.000e+004 1.752e-003 8.139e-003 
8.884e-003 1.068e+008 1.279e+014 1.000e+004 1.720e-003 8.142e-003 
8.894e-003 1.078e+008 1.281e+014 1.000e+004 1.886e-003 8.145e-003 
8.904e-003 1.085e+008 1.285e+014 1.000e+004 1.914e-003 8.150e-003 
8.914e-003 1.086e+008 1.290e+014 1.000e+004 2.354e-003 8.159e-003 
8.923e-003 1.079e+008 1.292e+014 1.000e+004 2.557e-003 8.174e-003 
8.933e-003 1.082e+008 1.294e+014 1.000e+004 1.947e-003 8.181e-003 
8.943e-003 1.092e+008 1.295e+014 1.000e+004 1.780e-003 8.184e-003 
8.952e-003 1.102e+008 1.296e+014 1.000e+004 1.876e-003 8.187e-003 
8.961e-003 1.112e+008 1.297e+014 1.000e+004 1.801e-003 8.189e-003 
8.971e-003 1.122e+008 1.298e+014 1.000e+004 1.913e-003 8.191e-003 
8.980e-003 1.133e+008 1.299e+014 1.000e+004 1.761e-003 8.193e-003 
8.989e-003 1.143e+008 1.300e+014 1.000e+004 1.904e-003 8.195e-003 
8.998e-003 1.153e+008 1.301e+014 1.000e+004 1.590e-003 8.197e-003 
9.007e-003 1.163e+008 1.302e+014 1.000e+004 1.724e-003 8.199e-003 
9.016e-003 1.173e+008 1.303e+014 1.000e+004 1.608e-003 8.202e-003 
9.025e-003 1.183e+008 1.304e+014 1.000e+004 2.012e-003 8.204e-003 
9.034e-003 1.192e+008 1.305e+014 1.000e+004 1.917e-003 8.206e-003 
9.042e-003 1.201e+008 1.306e+014 1.000e+004 2.023e-003 8.209e-003 
9.051e-003 1.210e+008 1.307e+014 1.000e+004 1.781e-003 8.211e-003 
9.059e-003 1.218e+008 1.309e+014 1.000e+004 2.164e-003 8.214e-003 
9.068e-003 1.225e+008 1.311e+014 1.000e+004 2.126e-003 8.217e-003 
9.077e-003 1.233e+008 1.312e+014 1.000e+004 1.865e-003 8.220e-003 
9.086e-003 1.243e+008 1.313e+014 1.000e+004 1.775e-003 8.223e-003 
9.095e-003 1.251e+008 1.315e+014 1.000e+004 1.899e-003 8.226e-003 
9.104e-003 1.257e+008 1.318e+014 1.000e+004 2.122e-003 8.231e-003 
9.113e-003 1.262e+008 1.321e+014 1.000e+004 2.591e-003 8.237e-003 
9.119e-003 1.263e+008 1.325e+014 1.000e+004 2.500e-003 8.242e-003 
9.126e-003 1.252e+008 1.320e+014 1.000e+004 3.140e-003 8.256e-003 
9.135e-003 1.260e+008 1.322e+014 1.000e+004 2.744e-003 8.260e-003 
9.144e-003 1.263e+008 1.323e+014 1.000e+004 2.391e-003 8.267e-003 
9.153e-003 1.275e+008 1.324e+014 1.000e+004 1.851e-003 8.268e-003 
9.162e-003 1.289e+008 1.316e+014 1.000e+004 3.014e-003 8.267e-003 
9.171e-003 1.301e+008 1.316e+014 1.000e+004 1.608e-003 8.268e-003 
9.180e-003 1.313e+008 1.316e+014 1.000e+004 1.667e-003 8.269e-003 
9.190e-003 1.324e+008 1.317e+014 1.000e+004 1.699e-003 8.270e-003 
9.199e-003 1.336e+008 1.317e+014 1.000e+004 1.820e-003 8.272e-003 
9.209e-003 1.347e+008 1.318e+014 1.000e+004 1.977e-003 8.274e-003 
9.219e-003 1.357e+008 1.318e+014 1.000e+004 2.166e-003 8.276e-003 
9.228e-003 1.368e+008 1.319e+014 1.000e+004 2.099e-003 8.278e-003 
9.238e-003 1.380e+008 1.320e+014 1.000e+004 1.647e-003 8.280e-003 
9.247e-003 1.392e+008 1.320e+014 1.000e+004 1.985e-003 8.281e-003 
9.257e-003 1.400e+008 1.320e+014 1.000e+004 1.969e-003 8.285e-003 
9.266e-003 1.411e+008 1.321e+014 1.000e+004 1.808e-003 8.287e-003 
9.275e-003 1.422e+008 1.321e+014 1.000e+004 2.132e-003 8.288e-003 
9.283e-003 1.432e+008 1.322e+014 1.000e+004 2.351e-003 8.290e-003 
9.291e-003 1.441e+008 1.322e+014 1.000e+004 1.874e-003 8.291e-003 
9.298e-003 1.449e+008 1.320e+014 1.000e+004 2.921e-003 8.293e-003 
9.306e-003 1.443e+008 1.318e+014 1.000e+004 4.259e-003 8.305e-003 
9.314e-003 1.441e+008 1.321e+014 1.000e+004 2.397e-003 8.315e-003 
9.323e-003 1.449e+008 1.322e+014 1.000e+004 2.082e-003 8.317e-003 
9.331e-003 1.459e+008 1.323e+014 1.000e+004 2.077e-003 8.319e-003 
9.340e-003 1.469e+008 1.324e+014 1.000e+004 2.129e-003 8.320e-003 
9.347e-003 1.479e+008 1.325e+014 1.000e+004 1.898e-003 8.321e-003 
9.356e-003 1.490e+008 1.323e+014 1.000e+004 2.535e-003 8.323e-003 
9.366e-003 1.501e+008 1.324e+014 1.000e+004 2.936e-003 8.324e-003 
9.375e-003 1.515e+008 1.324e+014 1.000e+004 2.647e-003 8.323e-003 
9.384e-003 1.527e+008 1.325e+014 1.000e+004 2.532e-003 8.324e-003 
9.393e-003 1.538e+008 1.326e+014 1.000e+004 2.329e-003 8.325e-003 
9.402e-003 1.547e+008 1.328e+014 1.000e+004 2.273e-003 8.328e-003 
9.411e-003 1.554e+008 1.330e+014 1.000e+004 2.415e-003 8.332e-003 
9.420e-003 1.551e+008 1.332e+014 1.000e+004 3.194e-003 8.343e-003 
9.429e-003 1.545e+008 1.337e+014 1.000e+004 4.231e-003 8.357e-003 
9.438e-003 1.548e+008 1.337e+014 1.000e+004 3.292e-003 8.363e-003 
9.446e-003 1.529e+008 1.331e+014 1.000e+004 7.546e-003 8.385e-003 
9.456e-003 1.503e+008 1.337e+014 1.000e+004 3.740e-003 8.412e-003 
9.465e-003 1.501e+008 1.338e+014 1.000e+004 2.280e-003 8.423e-003 
9.474e-003 1.510e+008 1.340e+014 1.000e+004 2.044e-003 8.426e-003 
9.483e-003 1.518e+008 1.341e+014 1.000e+004 1.887e-003 8.429e-003 
9.492e-003 1.529e+008 1.342e+014 1.000e+004 1.665e-003 8.431e-003 
9.501e-003 1.539e+008 1.343e+014 1.000e+004 1.965e-003 8.433e-003 
9.510e-003 1.549e+008 1.344e+014 1.000e+004 2.066e-003 8.435e-003 
9.519e-003 1.556e+008 1.346e+014 1.000e+004 2.414e-003 8.439e-003 
9.528e-003 1.550e+008 1.340e+014 1.000e+004 2.655e-003 8.452e-003 
9.536e-003 1.556e+008 1.342e+014 1.000e+004 2.223e-003 8.456e-003 
9.545e-003 1.564e+008 1.343e+014 1.000e+004 1.841e-003 8.460e-003 
9.554e-003 1.572e+008 1.344e+014 1.000e+004 2.027e-003 8.463e-003 
9.563e-003 1.580e+008 1.346e+014 1.000e+004 2.196e-003 8.466e-003 
9.571e-003 1.586e+008 1.349e+014 1.000e+004 2.188e-003 8.471e-003 
9.580e-003 1.592e+008 1.351e+014 1.000e+004 2.024e-003 8.475e-003 
9.589e-003 1.600e+008 1.352e+014 1.000e+004 1.941e-003 8.478e-003 
9.598e-003 1.608e+008 1.354e+014 1.000e+004 2.334e-003 8.482e-003 
9.607e-003 1.613e+008 1.358e+014 1.000e+004 2.075e-003 8.487e-003 
9.616e-003 1.619e+008 1.361e+014 1.000e+004 2.199e-003 8.492e-003 
9.624e-003 1.626e+008 1.364e+014 1.000e+004 1.946e-003 8.496e-003 
9.633e-003 1.632e+008 1.366e+014 1.000e+004 2.197e-003 8.500e-003 
9.642e-003 1.636e+008 1.371e+014 1.000e+004 2.371e-003 8.507e-003 
9.650e-003 1.638e+008 1.373e+014 1.000e+004 3.426e-003 8.513e-003 
9.658e-003 1.640e+008 1.373e+014 1.000e+004 2.269e-003 8.520e-003 
9.666e-003 1.625e+008 1.378e+014 1.000e+004 4.593e-003 8.538e-003 
9.673e-003 1.599e+008 1.383e+014 1.000e+004 4.799e-003 8.563e-003 
9.681e-003 1.580e+008 1.390e+014 1.000e+004 4.951e-003 8.584e-003 
9.688e-003 1.570e+008 1.391e+014 1.000e+004 6.064e-003 8.598e-003 
9.696e-003 1.557e+008 1.383e+014 1.000e+004 8.404e-003 8.615e-003 
9.701e-003 1.544e+008 1.381e+014 1.000e+004 6.038e-003 8.629e-003 
9.705e-003 1.530e+008 1.382e+014 1.000e+004 7.162e-003 8.643e-003 
9.709e-003 1.519e+008 1.386e+014 1.000e+004 6.053e-003 8.654e-003 
9.712e-003 1.513e+008 1.379e+014 1.000e+004 4.791e-003 8.662e-003 
9.715e-003 1.509e+008 1.381e+014 1.000e+004 6.116e-003 8.668e-003 
9.718e-003 1.507e+008 1.383e+014 1.000e+004 4.130e-003 8.672e-003 
9.721e-003 1.506e+008 1.384e+014 1.000e+004 4.083e-003 8.675e-003 
9.724e-003 1.506e+008 1.384e+014 1.000e+004 4.030e-003 8.679e-003 
9.727e-003 1.507e+008 1.385e+014 1.000e+004 4.975e-003 8.681e-003 
9.730e-003 1.508e+008 1.386e+014 1.000e+004 3.972e-003 8.683e-003 
9.733e-003 1.509e+008 1.386e+014 1.000e+004 4.590e-003 8.686e-003 
9.736e-003 1.507e+008 1.383e+014 1.000e+004 5.773e-003 8.690e-003 
9.739e-003 1.497e+008 1.383e+014 1.000e+004 6.762e-003 8.700e-003 
9.742e-003 1.487e+008 1.385e+014 1.000e+004 7.188e-003 8.710e-003 
9.746e-003 1.479e+008 1.386e+014 1.000e+004 5.733e-003 8.719e-003 
9.749e-003 1.472e+008 1.387e+014 1.000e+004 4.762e-003 8.727e-003 
9.752e-003 1.465e+008 1.386e+014 1.000e+004 4.710e-003 8.735e-003 
9.755e-003 1.460e+008 1.387e+014 1.000e+004 5.784e-003 8.742e-003 
9.759e-003 1.454e+008 1.389e+014 1.000e+004 5.112e-003 8.749e-003 
9.762e-003 1.449e+008 1.393e+014 1.000e+004 4.788e-003 8.756e-003 
9.765e-003 1.441e+008 1.396e+014 1.000e+004 5.283e-003 8.765e-003 
9.769e-003 1.425e+008 1.393e+014 1.000e+004 7.359e-003 8.779e-003 
9.772e-003 1.417e+008 1.397e+014 1.000e+004 5.494e-003 8.788e-003 
9.776e-003 1.408e+008 1.398e+014 1.000e+004 5.292e-003 8.798e-003 
9.779e-003 1.400e+008 1.399e+014 1.000e+004 4.420e-003 8.807e-003 
9.782e-003 1.390e+008 1.393e+014 1.000e+004 5.012e-003 8.817e-003 
9.785e-003 1.386e+008 1.393e+014 1.000e+004 4.994e-003 8.823e-003 
9.788e-003 1.384e+008 1.394e+014 1.000e+004 4.315e-003 8.827e-003 
9.791e-003 1.383e+008 1.394e+014 1.000e+004 4.398e-003 8.830e-003 
9.793e-003 1.381e+008 1.395e+014 1.000e+004 4.509e-003 8.834e-003 
9.797e-003 1.378e+008 1.397e+014 1.000e+004 5.386e-003 8.840e-003 
9.800e-003 1.358e+008 1.370e+014 1.000e+004 9.340e-003 8.857e-003 
9.803e-003 1.344e+008 1.369e+014 1.000e+004 6.335e-003 8.870e-003 
9.806e-003 1.338e+008 1.370e+014 1.000e+004 5.948e-003 8.877e-003 
9.809e-003 1.335e+008 1.372e+014 1.000e+004 5.768e-003 8.882e-003 
9.812e-003 1.334e+008 1.373e+014 1.000e+004 4.579e-003 8.886e-003 
9.816e-003 1.335e+008 1.374e+014 1.000e+004 4.339e-003 8.889e-003 
9.819e-003 1.336e+008 1.374e+014 1.000e+004 6.138e-003 8.891e-003 
9.822e-003 1.334e+008 1.371e+014 1.000e+004 5.940e-003 8.895e-003 
9.825e-003 1.331e+008 1.368e+014 1.000e+004 8.008e-003 8.900e-003 
9.828e-003 1.326e+008 1.363e+014 1.000e+004 6.479e-003 8.907e-003 
9.831e-003 1.323e+008 1.363e+014 1.000e+004 4.530e-003 8.911e-003 
9.833e-003 1.319e+008 1.357e+014 1.000e+004 6.523e-003 8.917e-003 
9.836e-003 1.311e+008 1.356e+014 1.000e+004 5.750e-003 8.925e-003 
9.839e-003 1.303e+008 1.355e+014 1.000e+004 5.607e-003 8.934e-003 
9.842e-003 1.297e+008 1.354e+014 1.000e+004 5.814e-003 8.941e-003 
9.845e-003 1.291e+008 1.353e+014 1.000e+004 5.910e-003 8.948e-003 
9.847e-003 1.281e+008 1.354e+014 1.000e+004 7.080e-003 8.958e-003 
9.850e-003 1.274e+008 1.352e+014 1.000e+004 5.084e-003 8.964e-003 
9.852e-003 1.271e+008 1.353e+014 1.000e+004 6.998e-003 8.969e-003 
9.854e-003 1.270e+008 1.349e+014 1.000e+004 5.731e-003 8.972e-003 
9.856e-003 1.270e+008 1.348e+014 1.000e+004 5.291e-003 8.973e-003 
9.858e-003 1.272e+008 1.349e+014 1.000e+004 6.058e-003 8.974e-003 
9.860e-003 1.274e+008 1.349e+014 1.000e+004 6.271e-003 8.974e-003 
9.861e-003 1.277e+008 1.349e+014 1.000e+004 5.002e-003 8.975e-003 
9.863e-003 1.279e+008 1.349e+014 1.000e+004 3.522e-003 8.975e-003 
9.865e-003 1.282e+008 1.349e+014 1.000e+004 5.837e-003 8.975e-003 
9.867e-003 1.284e+008 1.349e+014 1.000e+004 4.038e-003 8.975e-003 
9.869e-003 1.287e+008 1.349e+014 1.000e+004 5.602e-003 8.975e-003 
9.871e-003 1.289e+008 1.349e+014 1.000e+004 5.258e-003 8.975e-003 
9.873e-003 1.292e+008 1.349e+014 1.000e+004 5.991e-003 8.975e-003 
9.875e-003 1.295e+008 1.350e+014 1.000e+004 3.492e-003 8.975e-003 
9.876e-003 1.297e+008 1.350e+014 1.000e+004 4.510e-003 8.975e-003 
9.878e-003 1.300e+008 1.350e+014 1.000e+004 5.161e-003 8.976e-003 
9.880e-003 1.302e+008 1.350e+014 1.000e+004 5.613e-003 8.976e-003 
9.882e-003 1.304e+008 1.350e+014 1.000e+004 4.678e-003 8.976e-003 
9.884e-003 1.307e+008 1.350e+014 1.000e+004 5.548e-003 8.976e-003 
9.885e-003 1.309e+008 1.350e+014 1.000e+004 5.187e-003 8.976e-003 
9.887e-003 1.312e+008 1.351e+014 1.000e+004 5.300e-003 8.976e-003 
9.889e-003 1.314e+008 1.351e+014 1.000e+004 4.513e-003 8.976e-003 
9.891e-003 1.317e+008 1.351e+014 1.000e+004 5.117e-003 8.976e-003 
9.893e-003 1.319e+008 1.351e+014 1.000e+004 4.495e-003 8.977e-003 
9.895e-003 1.322e+008 1.351e+014 1.000e+004 5.052e-003 8.977e-003 
9.897e-003 1.324e+008 1.351e+014 1.000e+004 4.141e-003 8.977e-003 
9.898e-003 1.327e+008 1.351e+014 1.000e+004 4.412e-003 8.977e-003 
9.900e-003 1.329e+008 1.351e+014 1.000e+004 5.838e-003 8.977e-003 
9.902e-003 1.332e+008 1.351e+014 1.000e+004 5.857e-003 8.977e-003 
9.904e-003 1.334e+008 1.351e+014 1.000e+004 4.429e-003 8.977e-003 
9.906e-003 1.337e+008 1.352e+014 1.000e+004 4.490e-003 8.977e-003 
9.907e-003 1.337e+008 1.350e+014 1.000e+004 6.211e-003 8.979e-003 
9.909e-003 1.338e+008 1.350e+014 1.000e+004 6.996e-003 8.980e-003 
9.911e-003 1.339e+008 1.350e+014 1.000e+004 5.198e-003 8.981e-003 
9.913e-003 1.341e+008 1.350e+014 1.000e+004 4.811e-003 8.982e-003 
9.915e-003 1.342e+008 1.350e+014 1.000e+004 5.761e-003 8.983e-003 
9.917e-003 1.344e+008 1.350e+014 1.000e+004 5.904e-003 8.983e-003 
9.919e-003 1.346e+008 1.351e+014 1.000e+004 4.607e-003 8.984e-003 
9.920e-003 1.348e+008 1.351e+014 1.000e+004 3.834e-003 8.984e-003 
9.922e-003 1.349e+008 1.351e+014 1.000e+004 5.276e-003 8.985e-003 
9.924e-003 1.351e+008 1.351e+014 1.000e+004 5.562e-003 8.986e-003 
9.926e-003 1.353e+008 1.351e+014 1.000e+004 4.746e-003 8.986e-003 
9.928e-003 1.355e+008 1.352e+014 1.000e+004 4.182e-003 8.987e-003 
9.930e-003 1.357e+008 1.352e+014 1.000e+004 5.746e-003 8.988e-003 
9.932e-003 1.358e+008 1.352e+014 1.000e+004 5.951e-003 8.988e-003 
9.933e-003 1.360e+008 1.353e+014 1.000e+004 4.596e-003 8.989e-003 
9.935e-003 1.363e+008 1.353e+014 1.000e+004 3.910e-003 8.989e-003 
9.937e-003 1.365e+008 1.353e+014 1.000e+004 5.190e-003 8.989e-003 
9.939e-003 1.368e+008 1.353e+014 1.000e+004 6.548e-003 8.989e-003 
9.941e-003 1.370e+008 1.353e+014 1.000e+004 5.475e-003 8.989e-003 
9.943e-003 1.373e+008 1.353e+014 1.000e+004 4.609e-003 8.989e-003 
9.944e-003 1.375e+008 1.353e+014 1.000e+004 5.128e-003 8.990e-003 
9.946e-003 1.377e+008 1.353e+014 1.000e+004 3.866e-003 8.990e-003 
9.948e-003 1.379e+008 1.353e+014 1.000e+004 5.126e-003 8.990e-003 
9.950e-003 1.382e+008 1.354e+014 1.000e+004 3.653e-003 8.990e-003 
9.952e-003 1.384e+008 1.348e+014 1.000e+004 5.242e-003 8.991e-003 
9.954e-003 1.386e+008 1.348e+014 1.000e+004 3.251e-003 8.991e-003 
9.955e-003 1.389e+008 1.348e+014 1.000e+004 4.336e-003 8.991e-003 
9.957e-003 1.391e+008 1.348e+014 1.000e+004 4.525e-003 8.991e-003 
9.959e-003 1.394e+008 1.348e+014 1.000e+004 5.138e-003 8.991e-003 
9.961e-003 1.396e+008 1.349e+014 1.000e+004 3.205e-003 8.992e-003 
9.963e-003 1.398e+008 1.349e+014 1.000e+004 5.413e-003 8.992e-003 
9.965e-003 1.401e+008 1.349e+014 1.000e+004 4.492e-003 8.992e-003 
9.967e-003 1.403e+008 1.349e+014 1.000e+004 5.141e-003 8.992e-003 
9.969e-003 1.405e+008 1.349e+014 1.000e+004 3.179e-003 8.993e-003 
9.970e-003 1.408e+008 1.349e+014 1.000e+004 4.325e-003 8.993e-003 
9.972e-003 1.410e+008 1.349e+014 1.000e+004 4.695e-003 8.993e-003 
9.974e-003 1.412e+008 1.349e+014 1.000e+004 4.943e-003 8.994e-003 
9.976e-003 1.415e+008 1.349e+014 1.000e+004 4.519e-003 8.994e-003 
9.978e-003 1.417e+008 1.350e+014 1.000e+004 4.311e-003 8.994e-003 
9.980e-003 1.419e+008 1.350e+014 1.000e+004 4.811e-003 8.994e-003 
9.981e-003 1.421e+008 1.350e+014 1.000e+004 5.888e-003 8.995e-003 
9.983e-003 1.423e+008 1.350e+014 1.000e+004 4.551e-003 8.995e-003 
9.985e-003 1.425e+008 1.350e+014 1.000e+004 4.260e-003 8.995e-003 
9.987e-003 1.427e+008 1.350e+014 1.000e+004 4.546e-003 8.996e-003 
9.989e-003 1.429e+008 1.351e+014 1.000e+004 5.708e-003 8.996e-003 
9.991e-003 1.431e+008 1.351e+014 1.000e+004 4.711e-003 8.997e-003 
9.992e-003 1.433e+008 1.351e+014 1.000e+004 3.420e-003 8.997e-003 
9.994e-003 1.435e+008 1.351e+014 1.000e+004 4.910e-003 8.998e-003 
9.996e-003 1.438e+008 1.352e+014 1.000e+004 5.001e-003 8.998e-003 
9.998e-003 1.440e+008 1.352e+014 1.000e+004 4.344e-003 8.998e-003 
1.000e-002 1.442e+008 1.352e+014 1.000e+004 3.188e-003 8.998e-003 
1.000e-002 1.445e+008 1.352e+014 1.000e+004 4.758e-003 8.999e-003 
1.000e-002 1.447e+008 1.352e+014 1.000e+004 5.914e-003 8.999e-003 
1.001e-002 1.449e+008 1.352e+014 1.000e+004 4.502e-003 8.999e-003 
1.001e-002 1.452e+008 1.353e+014 1.000e+004 4.243e-003 9.000e-003 
1.001e-002 1.454e+008 1.353e+014 1.000e+004 3.672e-003 9.000e-003 
1.001e-002 1.456e+008 1.353e+014 1.000e+004 5.648e-003 9.000e-003 
1.001e-002 1.459e+008 1.353e+014 1.000e+004 4.532e-003 9.001e-003 
1.002e-002 1.461e+008 1.353e+014 1.000e+004 4.658e-003 9.001e-003 
1.002e-002 1.463e+008 1.353e+014 1.000e+004 5.122e-003 9.001e-003 
1.002e-002 1.465e+008 1.353e+014 1.000e+004 4.007e-003 9.001e-003 
1.002e-002 1.468e+008 1.353e+014 1.000e+004 4.897e-003 9.002e-003 
1.002e-002 1.470e+008 1.353e+014 1.000e+004 3.557e-003 9.002e-003 
1.002e-002 1.473e+008 1.354e+014 1.000e+004 5.447e-003 9.002e-003 
1.003e-002 1.476e+008 1.354e+014 1.000e+004 3.498e-003 9.002e-003 
1.003e-002 1.478e+008 1.354e+014 1.000e+004 5.590e-003 9.001e-003 
1.003e-002 1.481e+008 1.354e+014 1.000e+004 4.342e-003 9.002e-003 
1.003e-002 1.483e+008 1.354e+014 1.000e+004 5.261e-003 9.002e-003 
1.003e-002 1.485e+008 1.354e+014 1.000e+004 3.341e-003 9.002e-003 
1.004e-002 1.487e+008 1.355e+014 1.000e+004 4.454e-003 9.003e-003 
1.004e-002 1.490e+008 1.355e+014 1.000e+004 4.709e-003 9.003e-003 
1.004e-002 1.492e+008 1.355e+014 1.000e+004 4.919e-003 9.003e-003 
1.004e-002 1.494e+008 1.355e+014 1.000e+004 4.252e-003 9.004e-003 
1.004e-002 1.497e+008 1.355e+014 1.000e+004 4.967e-003 9.004e-003 
1.004e-002 1.500e+008 1.356e+014 1.000e+004 3.624e-003 9.004e-003 
1.005e-002 1.502e+008 1.356e+014 1.000e+004 5.497e-003 9.004e-003 
1.005e-002 1.505e+008 1.356e+014 1.000e+004 3.347e-003 9.004e-003 
1.005e-002 1.507e+008 1.357e+014 1.000e+004 4.142e-003 9.005e-003 
1.005e-002 1.509e+008 1.357e+014 1.000e+004 4.411e-003 9.005e-003 
1.005e-002 1.511e+008 1.357e+014 1.000e+004 5.390e-003 9.006e-003 
1.006e-002 1.512e+008 1.356e+014 1.000e+004 5.161e-003 9.007e-003 
1.006e-002 1.513e+008 1.356e+014 1.000e+004 4.087e-003 9.008e-003 
1.006e-002 1.514e+008 1.357e+014 1.000e+004 4.928e-003 9.009e-003 
1.006e-002 1.516e+008 1.357e+014 1.000e+004 5.865e-003 9.010e-003 
1.006e-002 1.517e+008 1.357e+014 1.000e+004 4.505e-003 9.011e-003 
1.007e-002 1.519e+008 1.357e+014 1.000e+004 4.538e-003 9.012e-003 
1.007e-002 1.521e+008 1.358e+014 1.000e+004 5.550e-003 9.012e-003 
1.007e-002 1.523e+008 1.358e+014 1.000e+004 5.120e-003 9.013e-003 
1.007e-002 1.524e+008 1.358e+014 1.000e+004 4.662e-003 9.013e-003 
1.007e-002 1.526e+008 1.358e+014 1.000e+004 5.400e-003 9.014e-003 
1.008e-002 1.528e+008 1.358e+014 1.000e+004 4.790e-003 9.014e-003 
1.008e-002 1.530e+008 1.359e+014 1.000e+004 6.013e-003 9.015e-003 
1.008e-002 1.532e+008 1.359e+014 1.000e+004 4.359e-003 9.016e-003 
1.008e-002 1.533e+008 1.360e+014 1.000e+004 3.571e-003 9.017e-003 
1.008e-002 1.534e+008 1.360e+014 1.000e+004 4.779e-003 9.018e-003 
1.009e-002 1.536e+008 1.361e+014 1.000e+004 5.935e-003 9.019e-003 
1.009e-002 1.536e+008 1.361e+014 1.000e+004 6.392e-003 9.021e-003 
1.009e-002 1.538e+008 1.361e+014 1.000e+004 4.474e-003 9.021e-003 
1.009e-002 1.540e+008 1.362e+014 1.000e+004 6.225e-003 9.022e-003 
1.009e-002 1.542e+008 1.362e+014 1.000e+004 6.119e-003 9.022e-003 
1.009e-002 1.544e+008 1.362e+014 1.000e+004 5.827e-003 9.022e-003 
1.010e-002 1.547e+008 1.362e+014 1.000e+004 4.161e-003 9.023e-003 
1.010e-002 1.549e+008 1.362e+014 1.000e+004 5.222e-003 9.023e-003 
1.010e-002 1.552e+008 1.362e+014 1.000e+004 5.909e-003 9.023e-003 
1.010e-002 1.554e+008 1.362e+014 1.000e+004 4.464e-003 9.023e-003 
1.010e-002 1.557e+008 1.363e+014 1.000e+004 4.507e-003 9.023e-003 
1.011e-002 1.559e+008 1.363e+014 1.000e+004 5.270e-003 9.024e-003 
1.011e-002 1.561e+008 1.363e+014 1.000e+004 5.947e-003 9.024e-003 
1.011e-002 1.564e+008 1.363e+014 1.000e+004 4.608e-003 9.024e-003 
1.011e-002 1.567e+008 1.363e+014 1.000e+004 4.527e-003 9.024e-003 
1.011e-002 1.569e+008 1.363e+014 1.000e+004 5.460e-003 9.024e-003 
1.012e-002 1.572e+008 1.363e+014 1.000e+004 3.340e-003 9.024e-003 
1.012e-002 1.575e+008 1.363e+014 1.000e+004 4.863e-003 9.024e-003 
1.012e-002 1.577e+008 1.363e+014 1.000e+004 4.482e-003 9.024e-003 
1.012e-002 1.580e+008 1.363e+014 1.000e+004 5.404e-003 9.024e-003 
1.012e-002 1.582e+008 1.364e+014 1.000e+004 3.891e-003 9.024e-003 
1.012e-002 1.585e+008 1.364e+014 1.000e+004 4.352e-003 9.025e-003 
1.013e-002 1.587e+008 1.364e+014 1.000e+004 4.390e-003 9.025e-003 
1.013e-002 1.589e+008 1.364e+014 1.000e+004 5.645e-003 9.025e-003 
1.013e-002 1.592e+008 1.364e+014 1.000e+004 3.833e-003 9.025e-003 
1.013e-002 1.594e+008 1.364e+014 1.000e+004 5.390e-003 9.025e-003 
1.013e-002 1.596e+008 1.364e+014 1.000e+004 4.555e-003 9.026e-003 
1.014e-002 1.599e+008 1.365e+014 1.000e+004 5.579e-003 9.026e-003 
1.014e-002 1.601e+008 1.365e+014 1.000e+004 5.415e-003 9.026e-003 
1.014e-002 1.604e+008 1.365e+014 1.000e+004 4.340e-003 9.026e-003 
1.014e-002 1.606e+008 1.365e+014 1.000e+004 4.460e-003 9.026e-003 
1.014e-002 1.609e+008 1.365e+014 1.000e+004 5.166e-003 9.027e-003 
1.014e-002 1.611e+008 1.365e+014 1.000e+004 4.326e-003 9.027e-003 
1.015e-002 1.614e+008 1.365e+014 1.000e+004 4.274e-003 9.027e-003 
1.015e-002 1.616e+008 1.365e+014 1.000e+004 4.489e-003 9.027e-003 
1.015e-002 1.618e+008 1.365e+014 1.000e+004 5.790e-003 9.027e-003 
1.015e-002 1.621e+008 1.365e+014 1.000e+004 4.269e-003 9.028e-003 
1.015e-002 1.623e+008 1.365e+014 1.000e+004 4.276e-003 9.028e-003 
1.016e-002 1.626e+008 1.366e+014 1.000e+004 5.708e-003 9.028e-003 
1.016e-002 1.628e+008 1.366e+014 1.000e+004 6.219e-003 9.028e-003 
1.016e-002 1.631e+008 1.366e+014 1.000e+004 4.494e-003 9.028e-003 
1.016e-002 1.633e+008 1.366e+014 1.000e+004 4.628e-003 9.028e-003 
1.016e-002 1.635e+008 1.366e+014 1.000e+004 5.398e-003 9.029e-003 
1.017e-002 1.638e+008 1.366e+014 1.000e+004 6.039e-003 9.029e-003 
1.017e-002 1.640e+008 1.366e+014 1.000e+004 4.366e-003 9.029e-003 
1.017e-002 1.643e+008 1.367e+014 1.000e+004 4.115e-003 9.029e-003 
1.017e-002 1.645e+008 1.367e+014 1.000e+004 4.610e-003 9.029e-003 
1.017e-002 1.647e+008 1.367e+014 1.000e+004 6.047e-003 9.030e-003 
1.017e-002 1.650e+008 1.367e+014 1.000e+004 4.672e-003 9.030e-003 
1.018e-002 1.652e+008 1.367e+014 1.000e+004 3.473e-003 9.030e-003 
1.018e-002 1.655e+008 1.367e+014 1.000e+004 5.179e-003 9.030e-003 
1.018e-002 1.657e+008 1.367e+014 1.000e+004 5.750e-003 9.030e-003 
1.018e-002 1.660e+008 1.367e+014 1.000e+004 4.542e-003 9.030e-003 
1.018e-002 1.662e+008 1.367e+014 1.000e+004 4.569e-003 9.031e-003 
1.019e-002 1.665e+008 1.367e+014 1.000e+004 5.312e-003 9.031e-003 
1.019e-002 1.667e+008 1.367e+014 1.000e+004 3.328e-003 9.031e-003 
1.019e-002 1.669e+008 1.368e+014 1.000e+004 5.090e-003 9.031e-003 
1.019e-002 1.672e+008 1.368e+014 1.000e+004 4.775e-003 9.031e-003 
1.019e-002 1.674e+008 1.368e+014 1.000e+004 5.442e-003 9.032e-003 
1.020e-002 1.677e+008 1.368e+014 1.000e+004 4.593e-003 9.032e-003 
1.020e-002 1.679e+008 1.368e+014 1.000e+004 4.357e-003 9.032e-003 
1.020e-002 1.681e+008 1.368e+014 1.000e+004 4.831e-003 9.032e-003 
1.020e-002 1.684e+008 1.368e+014 1.000e+004 5.716e-003 9.032e-003 
1.020e-002 1.686e+008 1.369e+014 1.000e+004 4.495e-003 9.032e-003 
1.020e-002 1.688e+008 1.369e+014 1.000e+004 4.533e-003 9.033e-003 
1.021e-002 1.690e+008 1.369e+014 1.000e+004 5.009e-003 9.033e-003 
1.021e-002 1.693e+008 1.369e+014 1.000e+004 5.490e-003 9.033e-003 
1.021e-002 1.695e+008 1.369e+014 1.000e+004 4.518e-003 9.033e-003 
1.021e-002 1.697e+008 1.369e+014 1.000e+004 4.342e-003 9.033e-003 
1.021e-002 1.700e+008 1.369e+014 1.000e+004 4.501e-003 9.034e-003 
1.022e-002 1.702e+008 1.369e+014 1.000e+004 5.585e-003 9.034e-003 
1.022e-002 1.704e+008 1.370e+014 1.000e+004 4.444e-003 9.034e-003 
1.022e-002 1.707e+008 1.370e+014 1.000e+004 3.686e-003 9.034e-003 
1.022e-002 1.709e+008 1.370e+014 1.000e+004 4.931e-003 9.035e-003 
1.022e-002 1.711e+008 1.370e+014 1.000e+004 5.283e-003 9.035e-003 
1.022e-002 1.714e+008 1.370e+014 1.000e+004 4.433e-003 9.035e-003 
1.023e-002 1.716e+008 1.370e+014 1.000e+004 4.246e-003 9.035e-003 
1.023e-002 1.718e+008 1.370e+014 1.000e+004 5.504e-003 9.035e-003 
1.023e-002 1.721e+008 1.371e+014 1.000e+004 5.664e-003 9.036e-003 
1.023e-002 1.723e+008 1.371e+014 1.000e+004 4.367e-003 9.036e-003 
1.023e-002 1.725e+008 1.371e+014 1.000e+004 4.591e-003 9.036e-003 
1.024e-002 1.728e+008 1.371e+014 1.000e+004 5.829e-003 9.036e-003 
1.024e-002 1.730e+008 1.371e+014 1.000e+004 3.993e-003 9.037e-003 
1.024e-002 1.732e+008 1.371e+014 1.000e+004 4.902e-003 9.037e-003 
1.024e-002 1.734e+008 1.371e+014 1.000e+004 4.026e-003 9.037e-003 
1.024e-002 1.737e+008 1.372e+014 1.000e+004 5.883e-003 9.037e-003 
1.024e-002 1.739e+008 1.372e+014 1.000e+004 6.166e-003 9.037e-003 
1.025e-002 1.741e+008 1.372e+014 1.000e+004 5.256e-003 9.038e-003 
1.025e-002 1.743e+008 1.372e+014 1.000e+004 4.249e-003 9.038e-003 
1.025e-002 1.746e+008 1.372e+014 1.000e+004 5.290e-003 9.038e-003 
1.025e-002 1.748e+008 1.372e+014 1.000e+004 3.752e-003 9.038e-003 
1.025e-002 1.750e+008 1.373e+014 1.000e+004 4.590e-003 9.039e-003 
1.025e-002 1.753e+008 1.373e+014 1.000e+004 4.580e-003 9.039e-003 
1.026e-002 1.755e+008 1.373e+014 1.000e+004 5.738e-003 9.039e-003 
1.026e-002 1.757e+008 1.373e+014 1.000e+004 3.796e-003 9.039e-003 
1.026e-002 1.759e+008 1.373e+014 1.000e+004 5.119e-003 9.040e-003 
1.026e-002 1.760e+008 1.371e+014 1.000e+004 6.210e-003 9.041e-003 
1.026e-002 1.759e+008 1.368e+014 1.000e+004 6.377e-003 9.043e-003 
1.027e-002 1.760e+008 1.370e+014 1.000e+004 4.099e-003 9.045e-003 
1.027e-002 1.760e+008 1.369e+014 1.000e+004 5.799e-003 9.046e-003 
1.027e-002 1.762e+008 1.369e+014 1.000e+004 5.158e-003 9.047e-003 
1.027e-002 1.764e+008 1.369e+014 1.000e+004 5.916e-003 9.047e-003 
1.027e-002 1.767e+008 1.368e+014 1.000e+004 4.089e-003 9.047e-003 
1.027e-002 1.768e+008 1.368e+014 1.000e+004 6.058e-003 9.048e-003 
1.028e-002 1.770e+008 1.368e+014 1.000e+004 5.614e-003 9.048e-003 
1.028e-002 1.772e+008 1.368e+014 1.000e+004 6.123e-003 9.049e-003 
1.028e-002 1.774e+008 1.368e+014 1.000e+004 4.858e-003 9.049e-003 
1.028e-002 1.776e+008 1.369e+014 1.000e+004 4.623e-003 9.050e-003 
1.028e-002 1.778e+008 1.369e+014 1.000e+004 5.534e-003 9.050e-003 
1.029e-002 1.780e+008 1.369e+014 1.000e+004 5.852e-003 9.050e-003 
1.029e-002 1.783e+008 1.369e+014 1.000e+004 4.615e-003 9.051e-003 
1.029e-002 1.785e+008 1.369e+014 1.000e+004 4.492e-003 9.051e-003 
1.029e-002 1.787e+008 1.369e+014 1.000e+004 5.057e-003 9.051e-003 
1.029e-002 1.789e+008 1.369e+014 1.000e+004 5.861e-003 9.052e-003 
1.029e-002 1.791e+008 1.370e+014 1.000e+004 4.540e-003 9.052e-003 
1.030e-002 1.793e+008 1.370e+014 1.000e+004 3.914e-003 9.052e-003 
1.030e-002 1.796e+008 1.370e+014 1.000e+004 5.085e-003 9.052e-003 
1.030e-002 1.798e+008 1.370e+014 1.000e+004 5.410e-003 9.053e-003 
1.030e-002 1.800e+008 1.370e+014 1.000e+004 4.651e-003 9.053e-003 
1.030e-002 1.802e+008 1.370e+014 1.000e+004 4.339e-003 9.053e-003 
1.031e-002 1.805e+008 1.371e+014 1.000e+004 5.568e-003 9.054e-003 
1.031e-002 1.807e+008 1.371e+014 1.000e+004 5.795e-003 9.054e-003 
1.031e-002 1.809e+008 1.371e+014 1.000e+004 4.729e-003 9.054e-003 
1.031e-002 1.811e+008 1.371e+014 1.000e+004 3.654e-003 9.054e-003 
1.031e-002 1.814e+008 1.371e+014 1.000e+004 5.179e-003 9.055e-003 
1.031e-002 1.816e+008 1.371e+014 1.000e+004 5.893e-003 9.055e-003 
1.032e-002 1.818e+008 1.372e+014 1.000e+004 4.843e-003 9.055e-003 
1.032e-002 1.820e+008 1.372e+014 1.000e+004 4.791e-003 9.055e-003 
1.032e-002 1.823e+008 1.372e+014 1.000e+004 5.903e-003 9.056e-003 
1.032e-002 1.825e+008 1.372e+014 1.000e+004 4.297e-003 9.056e-003 
1.032e-002 1.827e+008 1.372e+014 1.000e+004 5.277e-003 9.056e-003 
1.033e-002 1.829e+008 1.372e+014 1.000e+004 4.311e-003 9.057e-003 
1.033e-002 1.831e+008 1.372e+014 1.000e+004 5.290e-003 9.057e-003 
1.033e-002 1.833e+008 1.373e+014 1.000e+004 6.231e-003 9.057e-003 
1.033e-002 1.836e+008 1.373e+014 1.000e+004 5.414e-003 9.057e-003 
1.033e-002 1.838e+008 1.373e+014 1.000e+004 4.592e-003 9.058e-003 
1.033e-002 1.840e+008 1.373e+014 1.000e+004 5.401e-003 9.058e-003 
1.034e-002 1.842e+008 1.373e+014 1.000e+004 3.869e-003 9.058e-003 
1.034e-002 1.844e+008 1.374e+014 1.000e+004 4.726e-003 9.059e-003 
1.034e-002 1.846e+008 1.374e+014 1.000e+004 4.688e-003 9.059e-003 
1.034e-002 1.848e+008 1.374e+014 1.000e+004 5.222e-003 9.060e-003 
1.034e-002 1.850e+008 1.374e+014 1.000e+004 4.008e-003 9.060e-003 
1.035e-002 1.852e+008 1.375e+014 1.000e+004 5.278e-003 9.061e-003 
1.035e-002 1.854e+008 1.375e+014 1.000e+004 5.201e-003 9.061e-003 
1.035e-002 1.855e+008 1.375e+014 1.000e+004 5.637e-003 9.062e-003 
1.035e-002 1.855e+008 1.376e+014 1.000e+004 4.387e-003 9.064e-003 
1.035e-002 1.854e+008 1.378e+014 1.000e+004 6.239e-003 9.067e-003 
1.035e-002 1.852e+008 1.379e+014 1.000e+004 5.733e-003 9.070e-003 
1.036e-002 1.852e+008 1.381e+014 1.000e+004 5.951e-003 9.072e-003 
1.036e-002 1.852e+008 1.382e+014 1.000e+004 5.390e-003 9.074e-003 
1.036e-002 1.852e+008 1.383e+014 1.000e+004 5.103e-003 9.075e-003 
1.036e-002 1.851e+008 1.384e+014 1.000e+004 6.627e-003 9.078e-003 
1.036e-002 1.849e+008 1.387e+014 1.000e+004 6.842e-003 9.081e-003 
1.037e-002 1.848e+008 1.388e+014 1.000e+004 5.461e-003 9.084e-003 
1.037e-002 1.847e+008 1.390e+014 1.000e+004 5.069e-003 9.086e-003 
1.037e-002 1.847e+008 1.391e+014 1.000e+004 6.247e-003 9.088e-003 
1.037e-002 1.847e+008 1.393e+014 1.000e+004 6.382e-003 9.089e-003 
1.037e-002 1.847e+008 1.394e+014 1.000e+004 5.655e-003 9.091e-003 
1.037e-002 1.847e+008 1.395e+014 1.000e+004 5.130e-003 9.093e-003 
1.038e-002 1.847e+008 1.396e+014 1.000e+004 5.918e-003 9.095e-003 
1.038e-002 1.846e+008 1.397e+014 1.000e+004 6.840e-003 9.098e-003 
1.038e-002 1.845e+008 1.398e+014 1.000e+004 5.327e-003 9.100e-003 
1.038e-002 1.845e+008 1.399e+014 1.000e+004 4.583e-003 9.102e-003 
1.038e-002 1.844e+008 1.400e+014 1.000e+004 6.053e-003 9.104e-003 
1.039e-002 1.844e+008 1.401e+014 1.000e+004 6.618e-003 9.106e-003 
1.039e-002 1.845e+008 1.402e+014 1.000e+004 5.144e-003 9.108e-003 
1.039e-002 1.845e+008 1.403e+014 1.000e+004 4.817e-003 9.109e-003 
1.039e-002 1.845e+008 1.404e+014 1.000e+004 5.937e-003 9.111e-003 
1.039e-002 1.845e+008 1.405e+014 1.000e+004 7.060e-003 9.113e-003 
1.039e-002 1.844e+008 1.405e+014 1.000e+004 5.849e-003 9.116e-003 
1.040e-002 1.842e+008 1.407e+014 1.000e+004 5.033e-003 9.119e-003 
1.040e-002 1.840e+008 1.408e+014 1.000e+004 6.527e-003 9.122e-003 
1.040e-002 1.839e+008 1.409e+014 1.000e+004 5.342e-003 9.124e-003 
1.040e-002 1.837e+008 1.410e+014 1.000e+004 6.273e-003 9.127e-003 
1.040e-002 1.834e+008 1.412e+014 1.000e+004 6.446e-003 9.131e-003 
1.041e-002 1.831e+008 1.414e+014 1.000e+004 6.808e-003 9.135e-003 
1.041e-002 1.829e+008 1.416e+014 1.000e+004 5.662e-003 9.138e-003 
1.041e-002 1.825e+008 1.419e+014 1.000e+004 7.302e-003 9.143e-003 
1.041e-002 1.821e+008 1.422e+014 1.000e+004 7.323e-003 9.147e-003 
1.041e-002 1.814e+008 1.427e+014 1.000e+004 8.688e-003 9.154e-003 
1.041e-002 1.806e+008 1.424e+014 1.000e+004 7.990e-003 9.161e-003 
1.042e-002 1.799e+008 1.420e+014 1.000e+004 9.554e-003 9.168e-003 
1.042e-002 1.791e+008 1.420e+014 1.000e+004 9.071e-003 9.175e-003 
1.042e-002 1.783e+008 1.422e+014 1.000e+004 1.011e-002 9.183e-003 
1.042e-002 1.776e+008 1.424e+014 1.000e+004 7.925e-003 9.189e-003 
1.042e-002 1.769e+008 1.418e+014 1.000e+004 9.511e-003 9.196e-003 
1.043e-002 1.760e+008 1.415e+014 1.000e+004 8.541e-003 9.204e-003 
1.043e-002 1.753e+008 1.416e+014 1.000e+004 8.616e-003 9.210e-003 
1.043e-002 1.746e+008 1.417e+014 1.000e+004 6.959e-003 9.217e-003 
1.043e-002 1.741e+008 1.419e+014 1.000e+004 7.764e-003 9.223e-003 
1.043e-002 1.736e+008 1.421e+014 1.000e+004 7.300e-003 9.228e-003 
1.043e-002 1.733e+008 1.422e+014 1.000e+004 6.945e-003 9.232e-003 
1.044e-002 1.731e+008 1.423e+014 1.000e+004 6.009e-003 9.235e-003 
1.044e-002 1.729e+008 1.424e+014 1.000e+004 7.001e-003 9.238e-003 
1.044e-002 1.727e+008 1.425e+014 1.000e+004 6.825e-003 9.241e-003 
1.044e-002 1.724e+008 1.427e+014 1.000e+004 7.517e-003 9.245e-003 
1.044e-002 1.723e+008 1.428e+014 1.000e+004 6.055e-003 9.248e-003 
1.045e-002 1.722e+008 1.429e+014 1.000e+004 6.079e-003 9.251e-003 
1.045e-002 1.720e+008 1.430e+014 1.000e+004 7.034e-003 9.254e-003 
1.045e-002 1.718e+008 1.432e+014 1.000e+004 7.389e-003 9.257e-003 
1.045e-002 1.717e+008 1.433e+014 1.000e+004 5.694e-003 9.259e-003 
1.045e-002 1.716e+008 1.434e+014 1.000e+004 5.592e-003 9.262e-003 
1.045e-002 1.714e+008 1.436e+014 1.000e+004 8.310e-003 9.265e-003 
1.046e-002 1.712e+008 1.435e+014 1.000e+004 7.871e-003 9.268e-003 
1.046e-002 1.711e+008 1.436e+014 1.000e+004 5.880e-003 9.271e-003 
1.046e-002 1.709e+008 1.438e+014 1.000e+004 5.799e-003 9.274e-003 
1.046e-002 1.708e+008 1.439e+014 1.000e+004 6.675e-003 9.276e-003 
1.046e-002 1.707e+008 1.440e+014 1.000e+004 6.571e-003 9.279e-003 
1.047e-002 1.707e+008 1.440e+014 1.000e+004 5.047e-003 9.280e-003 
1.047e-002 1.708e+008 1.441e+014 1.000e+004 4.168e-003 9.282e-003 
1.047e-002 1.709e+008 1.442e+014 1.000e+004 5.723e-003 9.283e-003 
1.047e-002 1.708e+008 1.430e+014 1.000e+004 6.868e-003 9.285e-003 
1.047e-002 1.707e+008 1.427e+014 1.000e+004 5.095e-003 9.288e-003 
1.047e-002 1.706e+008 1.424e+014 1.000e+004 5.696e-003 9.290e-003 
1.048e-002 1.704e+008 1.415e+014 1.000e+004 8.310e-003 9.293e-003 
1.048e-002 1.705e+008 1.414e+014 1.000e+004 5.518e-003 9.295e-003 
1.048e-002 1.706e+008 1.414e+014 1.000e+004 7.096e-003 9.296e-003 
1.048e-002 1.707e+008 1.414e+014 1.000e+004 6.699e-003 9.297e-003 
1.048e-002 1.709e+008 1.407e+014 1.000e+004 8.082e-003 9.298e-003 
1.049e-002 1.710e+008 1.404e+014 1.000e+004 5.972e-003 9.299e-003 
1.049e-002 1.711e+008 1.403e+014 1.000e+004 7.276e-003 9.300e-003 
1.049e-002 1.711e+008 1.401e+014 1.000e+004 7.306e-003 9.301e-003 
1.049e-002 1.711e+008 1.400e+014 1.000e+004 8.371e-003 9.303e-003 
1.049e-002 1.712e+008 1.399e+014 1.000e+004 7.329e-003 9.304e-003 
1.049e-002 1.712e+008 1.398e+014 1.000e+004 7.607e-003 9.306e-003 
1.050e-002 1.712e+008 1.397e+014 1.000e+004 8.018e-003 9.308e-003 
1.050e-002 1.710e+008 1.396e+014 1.000e+004 8.637e-003 9.311e-003 
1.050e-002 1.703e+008 1.395e+014 1.000e+004 9.718e-003 9.318e-003 
1.050e-002 1.687e+008 1.390e+014 1.000e+004 1.329e-002 9.331e-003 
1.050e-002 1.668e+008 1.390e+014 1.000e+004 1.357e-002 9.345e-003 
1.051e-002 1.650e+008 1.386e+014 1.000e+004 1.268e-002 9.359e-003 
1.051e-002 1.641e+008 1.370e+014 1.000e+004 9.006e-003 9.367e-003 
1.051e-002 1.636e+008 1.367e+014 1.000e+004 7.586e-003 9.373e-003 
1.051e-002 1.634e+008 1.367e+014 1.000e+004 7.218e-003 9.376e-003 
1.051e-002 1.631e+008 1.367e+014 1.000e+004 7.806e-003 9.380e-003 
1.051e-002 1.625e+008 1.367e+014 1.000e+004 6.820e-003 9.386e-003 
1.052e-002 1.615e+008 1.366e+014 1.000e+004 9.558e-003 9.395e-003 
1.052e-002 1.601e+008 1.365e+014 1.000e+004 1.012e-002 9.406e-003 
1.052e-002 1.585e+008 1.366e+014 1.000e+004 1.160e-002 9.419e-003 
1.052e-002 1.576e+008 1.366e+014 1.000e+004 9.030e-003 9.427e-003 
1.052e-002 1.568e+008 1.367e+014 1.000e+004 9.480e-003 9.434e-003 
1.053e-002 1.561e+008 1.366e+014 1.000e+004 1.006e-002 9.441e-003 
1.053e-002 1.556e+008 1.367e+014 1.000e+004 9.616e-003 9.447e-003 
1.053e-002 1.550e+008 1.368e+014 1.000e+004 8.052e-003 9.452e-003 
1.053e-002 1.545e+008 1.370e+014 1.000e+004 7.869e-003 9.458e-003 
1.053e-002 1.536e+008 1.371e+014 1.000e+004 9.913e-003 9.465e-003 
1.053e-002 1.527e+008 1.375e+014 1.000e+004 1.031e-002 9.474e-003 
1.054e-002 1.519e+008 1.379e+014 1.000e+004 8.444e-003 9.481e-003 
1.054e-002 1.514e+008 1.382e+014 1.000e+004 7.140e-003 9.486e-003 
1.054e-002 1.507e+008 1.385e+014 1.000e+004 9.492e-003 9.492e-003 
1.054e-002 1.502e+008 1.378e+014 1.000e+004 1.111e-002 9.498e-003 
1.054e-002 1.498e+008 1.377e+014 1.000e+004 8.519e-003 9.503e-003 
1.055e-002 1.495e+008 1.376e+014 1.000e+004 7.679e-003 9.506e-003 
1.055e-002 1.493e+008 1.378e+014 1.000e+004 8.760e-003 9.509e-003 
1.055e-002 1.486e+008 1.376e+014 1.000e+004 1.098e-002 9.516e-003 
1.055e-002 1.481e+008 1.370e+014 1.000e+004 7.954e-003 9.522e-003 
1.055e-002 1.483e+008 1.371e+014 1.000e+004 6.129e-003 9.522e-003 
1.055e-002 1.485e+008 1.371e+014 1.000e+004 6.593e-003 9.522e-003 
1.056e-002 1.488e+008 1.371e+014 1.000e+004 6.547e-003 9.522e-003 
1.056e-002 1.490e+008 1.372e+014 1.000e+004 5.509e-003 9.523e-003 
1.056e-002 1.492e+008 1.372e+014 1.000e+004 4.344e-003 9.523e-003 
1.056e-002 1.494e+008 1.373e+014 1.000e+004 5.529e-003 9.523e-003 
1.056e-002 1.497e+008 1.373e+014 1.000e+004 6.241e-003 9.524e-003 
1.057e-002 1.499e+008 1.374e+014 1.000e+004 5.375e-003 9.524e-003 
1.057e-002 1.500e+008 1.375e+014 1.000e+004 5.051e-003 9.525e-003 
1.057e-002 1.502e+008 1.375e+014 1.000e+004 5.090e-003 9.525e-003 
1.057e-002 1.504e+008 1.376e+014 1.000e+004 4.413e-003 9.526e-003 
1.057e-002 1.506e+008 1.376e+014 1.000e+004 5.848e-003 9.526e-003 
1.057e-002 1.508e+008 1.377e+014 1.000e+004 5.294e-003 9.527e-003 
1.058e-002 1.509e+008 1.378e+014 1.000e+004 5.571e-003 9.528e-003 
1.058e-002 1.511e+008 1.378e+014 1.000e+004 4.752e-003 9.528e-003 
1.058e-002 1.513e+008 1.379e+014 1.000e+004 6.029e-003 9.529e-003 
1.058e-002 1.514e+008 1.379e+014 1.000e+004 5.099e-003 9.530e-003 
1.058e-002 1.516e+008 1.379e+014 1.000e+004 5.472e-003 9.530e-003 
1.059e-002 1.518e+008 1.380e+014 1.000e+004 4.620e-003 9.530e-003 
1.059e-002 1.520e+008 1.380e+014 1.000e+004 4.351e-003 9.531e-003 
1.059e-002 1.522e+008 1.380e+014 1.000e+004 4.827e-003 9.531e-003 
1.059e-002 1.525e+008 1.380e+014 1.000e+004 5.389e-003 9.532e-003 
1.059e-002 1.527e+008 1.381e+014 1.000e+004 4.442e-003 9.532e-003 
1.059e-002 1.529e+008 1.381e+014 1.000e+004 4.335e-003 9.532e-003 
1.060e-002 1.531e+008 1.381e+014 1.000e+004 4.750e-003 9.533e-003 
1.060e-002 1.533e+008 1.381e+014 1.000e+004 5.790e-003 9.533e-003 
1.060e-002 1.535e+008 1.382e+014 1.000e+004 4.418e-003 9.533e-003 
1.060e-002 1.537e+008 1.382e+014 1.000e+004 4.239e-003 9.534e-003 
1.060e-002 1.539e+008 1.382e+014 1.000e+004 4.847e-003 9.534e-003 
1.061e-002 1.542e+008 1.382e+014 1.000e+004 5.131e-003 9.534e-003 
1.061e-002 1.544e+008 1.382e+014 1.000e+004 4.858e-003 9.535e-003 
1.061e-002 1.546e+008 1.383e+014 1.000e+004 4.183e-003 9.535e-003 
1.061e-002 1.548e+008 1.383e+014 1.000e+004 5.989e-003 9.535e-003 
1.061e-002 1.550e+008 1.383e+014 1.000e+004 6.244e-003 9.536e-003 
1.061e-002 1.552e+008 1.383e+014 1.000e+004 5.547e-003 9.536e-003 
1.062e-002 1.554e+008 1.384e+014 1.000e+004 4.259e-003 9.537e-003 
1.062e-002 1.556e+008 1.384e+014 1.000e+004 5.742e-003 9.537e-003 
1.062e-002 1.558e+008 1.384e+014 1.000e+004 6.214e-003 9.537e-003 
1.062e-002 1.560e+008 1.384e+014 1.000e+004 4.700e-003 9.538e-003 
1.062e-002 1.562e+008 1.385e+014 1.000e+004 4.363e-003 9.538e-003 
1.063e-002 1.564e+008 1.385e+014 1.000e+004 5.634e-003 9.539e-003 
1.063e-002 1.566e+008 1.385e+014 1.000e+004 3.757e-003 9.539e-003 
1.063e-002 1.568e+008 1.386e+014 1.000e+004 4.624e-003 9.540e-003 
1.063e-002 1.570e+008 1.386e+014 1.000e+004 4.738e-003 9.540e-003 
1.063e-002 1.572e+008 1.386e+014 1.000e+004 5.627e-003 9.541e-003 
1.063e-002 1.574e+008 1.387e+014 1.000e+004 5.863e-003 9.541e-003 
1.064e-002 1.575e+008 1.387e+014 1.000e+004 4.928e-003 9.542e-003 
1.064e-002 1.577e+008 1.388e+014 1.000e+004 3.884e-003 9.542e-003 
1.064e-002 1.579e+008 1.388e+014 1.000e+004 5.189e-003 9.543e-003 
1.064e-002 1.581e+008 1.388e+014 1.000e+004 3.310e-003 9.544e-003 
1.064e-002 1.583e+008 1.389e+014 1.000e+004 5.530e-003 9.544e-003 
1.065e-002 1.585e+008 1.389e+014 1.000e+004 5.089e-003 9.545e-003 
1.065e-002 1.587e+008 1.389e+014 1.000e+004 5.398e-003 9.545e-003 
1.065e-002 1.588e+008 1.390e+014 1.000e+004 4.101e-003 9.546e-003 
1.065e-002 1.590e+008 1.390e+014 1.000e+004 5.536e-003 9.546e-003 
1.065e-002 1.592e+008 1.390e+014 1.000e+004 4.720e-003 9.547e-003 
1.065e-002 1.594e+008 1.391e+014 1.000e+004 5.529e-003 9.547e-003 
1.066e-002 1.596e+008 1.391e+014 1.000e+004 4.126e-003 9.548e-003 
1.066e-002 1.598e+008 1.391e+014 1.000e+004 5.199e-003 9.548e-003 
1.066e-002 1.600e+008 1.392e+014 1.000e+004 4.792e-003 9.548e-003 
1.066e-002 1.602e+008 1.392e+014 1.000e+004 5.196e-003 9.549e-003 
1.066e-002 1.604e+008 1.392e+014 1.000e+004 4.432e-003 9.549e-003 
1.067e-002 1.606e+008 1.393e+014 1.000e+004 4.213e-003 9.550e-003 
1.067e-002 1.608e+008 1.393e+014 1.000e+004 4.588e-003 9.550e-003 
1.067e-002 1.610e+008 1.393e+014 1.000e+004 5.186e-003 9.551e-003 
1.067e-002 1.612e+008 1.394e+014 1.000e+004 4.261e-003 9.551e-003 
1.067e-002 1.614e+008 1.394e+014 1.000e+004 3.761e-003 9.551e-003 
1.067e-002 1.616e+008 1.394e+014 1.000e+004 4.615e-003 9.552e-003 
1.068e-002 1.618e+008 1.395e+014 1.000e+004 4.746e-003 9.552e-003 
1.068e-002 1.620e+008 1.395e+014 1.000e+004 4.295e-003 9.553e-003 
1.068e-002 1.622e+008 1.396e+014 1.000e+004 4.316e-003 9.553e-003 
1.068e-002 1.623e+008 1.397e+014 1.000e+004 6.125e-003 9.554e-003 
1.068e-002 1.623e+008 1.398e+014 1.000e+004 7.158e-003 9.556e-003 
1.069e-002 1.623e+008 1.399e+014 1.000e+004 5.334e-003 9.558e-003 
1.069e-002 1.622e+008 1.400e+014 1.000e+004 5.492e-003 9.560e-003 
1.069e-002 1.619e+008 1.401e+014 1.000e+004 7.131e-003 9.564e-003 
1.069e-002 1.618e+008 1.402e+014 1.000e+004 6.798e-003 9.567e-003 
1.069e-002 1.618e+008 1.403e+014 1.000e+004 5.403e-003 9.569e-003 
1.069e-002 1.618e+008 1.404e+014 1.000e+004 4.360e-003 9.570e-003 
1.070e-002 1.619e+008 1.405e+014 1.000e+004 5.666e-003 9.571e-003 
1.070e-002 1.621e+008 1.402e+014 1.000e+004 6.684e-003 9.572e-003 
1.070e-002 1.624e+008 1.401e+014 1.000e+004 5.219e-003 9.572e-003 
1.070e-002 1.627e+008 1.401e+014 1.000e+004 4.352e-003 9.572e-003 
1.070e-002 1.629e+008 1.401e+014 1.000e+004 6.002e-003 9.572e-003 
1.071e-002 1.632e+008 1.401e+014 1.000e+004 6.147e-003 9.572e-003 
1.071e-002 1.634e+008 1.401e+014 1.000e+004 5.451e-003 9.572e-003 
1.071e-002 1.637e+008 1.401e+014 1.000e+004 4.068e-003 9.572e-003 
1.071e-002 1.639e+008 1.401e+014 1.000e+004 5.414e-003 9.573e-003 
1.071e-002 1.641e+008 1.402e+014 1.000e+004 5.425e-003 9.573e-003 
1.071e-002 1.644e+008 1.401e+014 1.000e+004 6.148e-003 9.573e-003 
1.072e-002 1.646e+008 1.401e+014 1.000e+004 5.182e-003 9.573e-003 
1.072e-002 1.648e+008 1.400e+014 1.000e+004 4.694e-003 9.574e-003 
1.072e-002 1.650e+008 1.400e+014 1.000e+004 4.019e-003 9.574e-003 
1.072e-002 1.653e+008 1.400e+014 1.000e+004 5.603e-003 9.574e-003 
1.072e-002 1.655e+008 1.400e+014 1.000e+004 5.178e-003 9.574e-003 
1.073e-002 1.657e+008 1.400e+014 1.000e+004 5.438e-003 9.575e-003 
1.073e-002 1.659e+008 1.401e+014 1.000e+004 4.087e-003 9.575e-003 
1.073e-002 1.661e+008 1.401e+014 1.000e+004 4.347e-003 9.575e-003 
1.073e-002 1.663e+008 1.401e+014 1.000e+004 4.758e-003 9.576e-003 
1.073e-002 1.664e+008 1.400e+014 1.000e+004 6.409e-003 9.577e-003 
1.073e-002 1.666e+008 1.401e+014 1.000e+004 4.760e-003 9.578e-003 
1.074e-002 1.667e+008 1.402e+014 1.000e+004 5.672e-003 9.579e-003 
1.074e-002 1.668e+008 1.403e+014 1.000e+004 5.043e-003 9.579e-003 
1.074e-002 1.670e+008 1.404e+014 1.000e+004 5.533e-003 9.580e-003 
1.074e-002 1.671e+008 1.404e+014 1.000e+004 4.159e-003 9.581e-003 
1.074e-002 1.672e+008 1.405e+014 1.000e+004 4.545e-003 9.582e-003 
1.075e-002 1.674e+008 1.406e+014 1.000e+004 5.011e-003 9.583e-003 
1.075e-002 1.676e+008 1.405e+014 1.000e+004 7.580e-003 9.583e-003 
1.075e-002 1.675e+008 1.404e+014 1.000e+004 8.592e-003 9.585e-003 
1.075e-002 1.670e+008 1.402e+014 1.000e+004 7.549e-003 9.591e-003 
1.075e-002 1.667e+008 1.403e+014 1.000e+004 6.473e-003 9.595e-003 
1.075e-002 1.666e+008 1.404e+014 1.000e+004 6.300e-003 9.598e-003 
1.076e-002 1.665e+008 1.405e+014 1.000e+004 5.370e-003 9.600e-003 
1.076e-002 1.666e+008 1.402e+014 1.000e+004 5.231e-003 9.601e-003 
1.076e-002 1.667e+008 1.402e+014 1.000e+004 6.256e-003 9.602e-003 
1.076e-002 1.668e+008 1.403e+014 1.000e+004 6.843e-003 9.603e-003 
1.076e-002 1.669e+008 1.404e+014 1.000e+004 5.159e-003 9.605e-003 
1.076e-002 1.669e+008 1.405e+014 1.000e+004 4.450e-003 9.606e-003 
1.077e-002 1.670e+008 1.406e+014 1.000e+004 6.378e-003 9.607e-003 
1.077e-002 1.670e+008 1.407e+014 1.000e+004 6.568e-003 9.609e-003 
1.077e-002 1.670e+008 1.409e+014 1.000e+004 5.485e-003 9.611e-003 
1.077e-002 1.669e+008 1.411e+014 1.000e+004 5.000e-003 9.613e-003 
1.077e-002 1.667e+008 1.414e+014 1.000e+004 6.692e-003 9.616e-003 
1.078e-002 1.663e+008 1.418e+014 1.000e+004 7.962e-003 9.621e-003 
1.078e-002 1.659e+008 1.421e+014 1.000e+004 6.454e-003 9.625e-003 
1.078e-002 1.656e+008 1.424e+014 1.000e+004 5.995e-003 9.629e-003 
1.078e-002 1.650e+008 1.427e+014 1.000e+004 8.528e-003 9.636e-003 
1.078e-002 1.646e+008 1.430e+014 1.000e+004 5.801e-003 9.640e-003 
1.079e-002 1.644e+008 1.426e+014 1.000e+004 4.893e-003 9.644e-003 
1.079e-002 1.644e+008 1.429e+014 1.000e+004 4.965e-003 9.648e-003 
1.079e-002 1.646e+008 1.430e+014 1.000e+004 4.609e-003 9.651e-003 
1.080e-002 1.645e+008 1.422e+014 1.000e+004 5.862e-003 9.655e-003 
1.080e-002 1.647e+008 1.422e+014 1.000e+004 4.890e-003 9.658e-003 
1.080e-002 1.650e+008 1.422e+014 1.000e+004 3.736e-003 9.659e-003 
1.081e-002 1.653e+008 1.422e+014 1.000e+004 5.275e-003 9.661e-003 
1.081e-002 1.648e+008 1.422e+014 1.000e+004 6.380e-003 9.668e-003 
1.082e-002 1.647e+008 1.424e+014 1.000e+004 5.587e-003 9.673e-003 
1.082e-002 1.636e+008 1.421e+014 1.000e+004 7.078e-003 9.684e-003 
1.082e-002 1.631e+008 1.422e+014 1.000e+004 3.901e-003 9.691e-003 
1.083e-002 1.632e+008 1.424e+014 1.000e+004 4.411e-003 9.694e-003 
1.083e-002 1.634e+008 1.425e+014 1.000e+004 4.319e-003 9.697e-003 
1.084e-002 1.636e+008 1.423e+014 1.000e+004 3.426e-003 9.699e-003 
1.084e-002 1.638e+008 1.424e+014 1.000e+004 5.173e-003 9.701e-003 
1.084e-002 1.641e+008 1.405e+014 1.000e+004 4.657e-003 9.702e-003 
1.085e-002 1.645e+008 1.405e+014 1.000e+004 4.717e-003 9.704e-003 
1.085e-002 1.648e+008 1.406e+014 1.000e+004 3.691e-003 9.705e-003 
1.085e-002 1.648e+008 1.407e+014 1.000e+004 4.910e-003 9.708e-003 
1.086e-002 1.650e+008 1.409e+014 1.000e+004 3.572e-003 9.711e-003 
1.086e-002 1.654e+008 1.410e+014 1.000e+004 2.800e-003 9.712e-003 
1.086e-002 1.658e+008 1.411e+014 1.000e+004 4.470e-003 9.713e-003 
1.087e-002 1.662e+008 1.411e+014 1.000e+004 3.155e-003 9.714e-003 
1.087e-002 1.666e+008 1.412e+014 1.000e+004 3.530e-003 9.716e-003 
1.088e-002 1.669e+008 1.413e+014 1.000e+004 4.063e-003 9.717e-003 
1.088e-002 1.672e+008 1.414e+014 1.000e+004 5.095e-003 9.720e-003 
1.088e-002 1.675e+008 1.414e+014 1.000e+004 4.122e-003 9.721e-003 
1.089e-002 1.679e+008 1.415e+014 1.000e+004 3.898e-003 9.723e-003 
1.089e-002 1.683e+008 1.416e+014 1.000e+004 4.042e-003 9.724e-003 
1.090e-002 1.687e+008 1.416e+014 1.000e+004 4.253e-003 9.725e-003 
1.090e-002 1.691e+008 1.417e+014 1.000e+004 4.433e-003 9.726e-003 
1.090e-002 1.695e+008 1.417e+014 1.000e+004 3.528e-003 9.727e-003 
1.091e-002 1.699e+008 1.418e+014 1.000e+004 3.274e-003 9.729e-003 
1.091e-002 1.703e+008 1.419e+014 1.000e+004 3.273e-003 9.730e-003 
1.092e-002 1.703e+008 1.418e+014 1.000e+004 5.191e-003 9.734e-003 
1.092e-002 1.693e+008 1.418e+014 1.000e+004 6.154e-003 9.745e-003 
1.092e-002 1.676e+008 1.420e+014 1.000e+004 7.237e-003 9.760e-003 
1.093e-002 1.656e+008 1.423e+014 1.000e+004 7.844e-003 9.778e-003 
1.093e-002 1.633e+008 1.427e+014 1.000e+004 9.256e-003 9.798e-003 
1.094e-002 1.615e+008 1.429e+014 1.000e+004 8.361e-003 9.814e-003 
1.094e-002 1.589e+008 1.427e+014 1.000e+004 1.061e-002 9.836e-003 
1.094e-002 1.552e+008 1.405e+014 1.000e+004 1.282e-002 9.865e-003 
1.095e-002 1.522e+008 1.402e+014 1.000e+004 9.038e-003 9.890e-003 
1.095e-002 1.499e+008 1.399e+014 1.000e+004 9.488e-003 9.910e-003 
1.096e-002 1.475e+008 1.397e+014 1.000e+004 6.554e-003 9.931e-003 
1.096e-002 1.458e+008 1.400e+014 1.000e+004 7.737e-003 9.946e-003 
1.096e-002 1.447e+008 1.403e+014 1.000e+004 6.773e-003 9.957e-003 
1.097e-002 1.439e+008 1.406e+014 1.000e+004 6.798e-003 9.967e-003 
1.097e-002 1.431e+008 1.411e+014 1.000e+004 4.263e-003 9.976e-003 
1.098e-002 1.425e+008 1.415e+014 1.000e+004 5.930e-003 9.985e-003 
1.098e-002 1.422e+008 1.419e+014 1.000e+004 3.115e-003 9.990e-003 
1.098e-002 1.421e+008 1.420e+014 1.000e+004 5.486e-003 9.994e-003 
1.098e-002 1.413e+008 1.416e+014 1.000e+004 8.530e-003 1.000e-002 
1.099e-002 1.410e+008 1.418e+014 1.000e+004 6.010e-003 1.001e-002 
1.099e-002 1.410e+008 1.419e+014 1.000e+004 9.191e-003 1.001e-002 
1.099e-002 1.412e+008 1.418e+014 1.000e+004 5.878e-003 1.001e-002 
1.100e-002 1.415e+008 1.408e+014 1.000e+004 6.258e-003 1.001e-002 
1.100e-002 1.414e+008 1.406e+014 1.000e+004 6.191e-003 1.002e-002 
1.100e-002 1.415e+008 1.403e+014 1.000e+004 5.089e-003 1.002e-002 
1.101e-002 1.418e+008 1.401e+014 1.000e+004 4.712e-003 1.002e-002 
1.101e-002 1.420e+008 1.400e+014 1.000e+004 5.468e-003 1.003e-002 
1.102e-002 1.422e+008 1.400e+014 1.000e+004 3.945e-003 1.003e-002 
1.102e-002 1.425e+008 1.401e+014 1.000e+004 3.065e-003 1.003e-002 
1.103e-002 1.427e+008 1.401e+014 1.000e+004 3.247e-003 1.003e-002 
1.103e-002 1.430e+008 1.401e+014 1.000e+004 3.621e-003 1.004e-002 
1.103e-002 1.430e+008 1.402e+014 1.000e+004 4.876e-003 1.004e-002 
1.104e-002 1.431e+008 1.402e+014 1.000e+004 6.759e-003 1.004e-002 
1.104e-002 1.430e+008 1.403e+014 1.000e+004 4.278e-003 1.005e-002 
1.105e-002 1.429e+008 1.405e+014 1.000e+004 2.867e-003 1.005e-002 
1.105e-002 1.429e+008 1.402e+014 1.000e+004 6.973e-003 1.006e-002 
1.106e-002 1.416e+008 1.394e+014 1.000e+004 6.667e-003 1.007e-002 
1.106e-002 1.409e+008 1.393e+014 1.000e+004 4.505e-003 1.008e-002 
1.106e-002 1.405e+008 1.394e+014 1.000e+004 4.398e-003 1.009e-002 
1.107e-002 1.404e+008 1.395e+014 1.000e+004 4.085e-003 1.009e-002 
1.107e-002 1.404e+008 1.396e+014 1.000e+004 4.693e-003 1.010e-002 
1.108e-002 1.402e+008 1.397e+014 1.000e+004 5.218e-003 1.010e-002 
1.108e-002 1.398e+008 1.398e+014 1.000e+004 6.872e-003 1.011e-002 
1.108e-002 1.376e+008 1.393e+014 1.000e+004 8.814e-003 1.013e-002 
1.109e-002 1.350e+008 1.388e+014 1.000e+004 7.167e-003 1.015e-002 
1.109e-002 1.321e+008 1.388e+014 1.000e+004 7.444e-003 1.017e-002 
1.110e-002 1.284e+008 1.389e+014 1.000e+004 8.839e-003 1.020e-002 
1.110e-002 1.251e+008 1.387e+014 1.000e+004 8.978e-003 1.023e-002 
1.111e-002 1.222e+008 1.387e+014 1.000e+004 1.015e-002 1.026e-002 
1.111e-002 1.204e+008 1.386e+014 1.000e+004 8.429e-003 1.027e-002 
1.111e-002 1.191e+008 1.385e+014 1.000e+004 7.486e-003 1.029e-002 
1.112e-002 1.186e+008 1.382e+014 1.000e+004 6.765e-003 1.029e-002 
1.112e-002 1.185e+008 1.380e+014 1.000e+004 6.285e-003 1.030e-002 
1.113e-002 1.184e+008 1.379e+014 1.000e+004 6.439e-003 1.030e-002 
1.113e-002 1.186e+008 1.378e+014 1.000e+004 6.028e-003 1.030e-002 
1.113e-002 1.191e+008 1.378e+014 1.000e+004 4.174e-003 1.031e-002 
1.114e-002 1.195e+008 1.379e+014 1.000e+004 4.179e-003 1.031e-002 
1.114e-002 1.200e+008 1.379e+014 1.000e+004 4.846e-003 1.031e-002 
1.115e-002 1.204e+008 1.380e+014 1.000e+004 3.333e-003 1.031e-002 
1.115e-002 1.208e+008 1.381e+014 1.000e+004 3.015e-003 1.031e-002 
1.115e-002 1.213e+008 1.381e+014 1.000e+004 1.860e-003 1.031e-002 
1.116e-002 1.217e+008 1.382e+014 1.000e+004 1.965e-003 1.031e-002 
1.116e-002 1.222e+008 1.383e+014 1.000e+004 4.697e-003 1.031e-002 
1.117e-002 1.226e+008 1.383e+014 1.000e+004 2.136e-003 1.031e-002 
1.117e-002 1.231e+008 1.384e+014 1.000e+004 4.075e-003 1.031e-002 
1.118e-002 1.235e+008 1.384e+014 1.000e+004 4.012e-003 1.032e-002 
1.118e-002 1.239e+008 1.385e+014 1.000e+004 1.970e-003 1.032e-002 
1.118e-002 1.243e+008 1.385e+014 1.000e+004 2.619e-003 1.032e-002 
1.119e-002 1.248e+008 1.386e+014 1.000e+004 4.447e-003 1.032e-002 
1.119e-002 1.252e+008 1.387e+014 1.000e+004 4.670e-003 1.032e-002 
1.120e-002 1.256e+008 1.388e+014 1.000e+004 4.755e-003 1.032e-002 
1.120e-002 1.260e+008 1.388e+014 1.000e+004 4.760e-003 1.032e-002 
1.120e-002 1.263e+008 1.389e+014 1.000e+004 2.991e-003 1.033e-002 
1.121e-002 1.266e+008 1.391e+014 1.000e+004 2.756e-003 1.033e-002 
1.121e-002 1.265e+008 1.381e+014 1.000e+004 6.363e-003 1.033e-002 
1.122e-002 1.263e+008 1.379e+014 1.000e+004 4.055e-003 1.034e-002 
1.122e-002 1.265e+008 1.379e+014 1.000e+004 4.433e-003 1.034e-002 
1.122e-002 1.268e+008 1.378e+014 1.000e+004 5.540e-003 1.034e-002 
1.123e-002 1.272e+008 1.378e+014 1.000e+004 3.976e-003 1.034e-002 
1.123e-002 1.275e+008 1.379e+014 1.000e+004 4.140e-003 1.035e-002 
1.124e-002 1.279e+008 1.379e+014 1.000e+004 2.780e-003 1.035e-002 
1.124e-002 1.283e+008 1.380e+014 1.000e+004 4.829e-003 1.035e-002 
1.125e-002 1.286e+008 1.376e+014 1.000e+004 3.883e-003 1.035e-002 
1.125e-002 1.289e+008 1.376e+014 1.000e+004 4.338e-003 1.035e-002 
1.125e-002 1.293e+008 1.376e+014 1.000e+004 3.863e-003 1.035e-002 
1.126e-002 1.297e+008 1.377e+014 1.000e+004 3.269e-003 1.036e-002 
1.126e-002 1.298e+008 1.378e+014 1.000e+004 5.131e-003 1.036e-002 
1.127e-002 1.289e+008 1.378e+014 1.000e+004 6.598e-003 1.037e-002 
1.127e-002 1.279e+008 1.381e+014 1.000e+004 6.554e-003 1.038e-002 
1.128e-002 1.268e+008 1.380e+014 1.000e+004 6.789e-003 1.039e-002 
1.128e-002 1.256e+008 1.381e+014 1.000e+004 7.890e-003 1.041e-002 
1.128e-002 1.249e+008 1.381e+014 1.000e+004 5.740e-003 1.042e-002 
1.129e-002 1.249e+008 1.381e+014 1.000e+004 5.295e-003 1.042e-002 
1.129e-002 1.249e+008 1.382e+014 1.000e+004 3.423e-003 1.042e-002 
1.130e-002 1.250e+008 1.382e+014 1.000e+004 4.132e-003 1.043e-002 
1.130e-002 1.255e+008 1.381e+014 1.000e+004 3.614e-003 1.043e-002 
1.130e-002 1.259e+008 1.381e+014 1.000e+004 3.497e-003 1.043e-002 
1.131e-002 1.263e+008 1.381e+014 1.000e+004 3.766e-003 1.043e-002 
1.131e-002 1.267e+008 1.382e+014 1.000e+004 5.419e-003 1.043e-002 
1.132e-002 1.271e+008 1.382e+014 1.000e+004 3.155e-003 1.043e-002 
1.132e-002 1.276e+008 1.382e+014 1.000e+004 5.008e-003 1.043e-002 
1.132e-002 1.281e+008 1.382e+014 1.000e+004 4.103e-003 1.043e-002 
1.133e-002 1.286e+008 1.383e+014 1.000e+004 3.552e-003 1.043e-002 
1.133e-002 1.290e+008 1.383e+014 1.000e+004 4.484e-003 1.043e-002 
1.133e-002 1.295e+008 1.383e+014 1.000e+004 3.292e-003 1.043e-002 
1.134e-002 1.300e+008 1.383e+014 1.000e+004 3.111e-003 1.043e-002 
1.134e-002 1.304e+008 1.383e+014 1.000e+004 2.553e-003 1.043e-002 
1.135e-002 1.307e+008 1.382e+014 1.000e+004 3.045e-003 1.044e-002 
1.135e-002 1.310e+008 1.383e+014 1.000e+004 3.209e-003 1.044e-002 
1.135e-002 1.315e+008 1.383e+014 1.000e+004 3.657e-003 1.044e-002 
1.136e-002 1.319e+008 1.383e+014 1.000e+004 5.797e-003 1.044e-002 
1.136e-002 1.324e+008 1.384e+014 1.000e+004 3.669e-003 1.044e-002 
1.136e-002 1.329e+008 1.384e+014 1.000e+004 4.291e-003 1.044e-002 
1.137e-002 1.333e+008 1.384e+014 1.000e+004 4.132e-003 1.044e-002 
1.137e-002 1.338e+008 1.384e+014 1.000e+004 2.623e-003 1.044e-002 
1.138e-002 1.343e+008 1.384e+014 1.000e+004 2.735e-003 1.044e-002 
1.138e-002 1.348e+008 1.385e+014 1.000e+004 3.079e-003 1.044e-002 
1.138e-002 1.352e+008 1.385e+014 1.000e+004 4.049e-003 1.044e-002 
1.139e-002 1.357e+008 1.385e+014 1.000e+004 2.816e-003 1.044e-002 
1.139e-002 1.361e+008 1.385e+014 1.000e+004 4.899e-003 1.044e-002 
1.139e-002 1.366e+008 1.386e+014 1.000e+004 5.227e-003 1.044e-002 
1.140e-002 1.370e+008 1.386e+014 1.000e+004 5.966e-003 1.044e-002 
1.140e-002 1.375e+008 1.386e+014 1.000e+004 4.482e-003 1.044e-002 
1.140e-002 1.379e+008 1.386e+014 1.000e+004 3.195e-003 1.044e-002 
1.141e-002 1.383e+008 1.386e+014 1.000e+004 2.973e-003 1.045e-002 
1.141e-002 1.388e+008 1.386e+014 1.000e+004 3.489e-003 1.045e-002 
1.141e-002 1.393e+008 1.387e+014 1.000e+004 3.337e-003 1.045e-002 
1.142e-002 1.397e+008 1.387e+014 1.000e+004 5.057e-003 1.045e-002 
1.142e-002 1.402e+008 1.387e+014 1.000e+004 3.659e-003 1.045e-002 
1.143e-002 1.407e+008 1.387e+014 1.000e+004 2.839e-003 1.045e-002 
1.143e-002 1.412e+008 1.388e+014 1.000e+004 4.275e-003 1.045e-002 
1.143e-002 1.417e+008 1.388e+014 1.000e+004 2.263e-003 1.045e-002 
1.144e-002 1.422e+008 1.388e+014 1.000e+004 2.969e-003 1.045e-002 
1.144e-002 1.427e+008 1.388e+014 1.000e+004 4.015e-003 1.045e-002 
1.145e-002 1.430e+008 1.388e+014 1.000e+004 4.276e-003 1.045e-002 
1.145e-002 1.432e+008 1.389e+014 1.000e+004 2.900e-003 1.045e-002 
1.145e-002 1.433e+008 1.391e+014 1.000e+004 3.794e-003 1.046e-002 
1.146e-002 1.432e+008 1.392e+014 1.000e+004 2.742e-003 1.046e-002 
1.146e-002 1.427e+008 1.391e+014 1.000e+004 5.800e-003 1.047e-002 
1.147e-002 1.424e+008 1.392e+014 1.000e+004 6.595e-003 1.048e-002 
1.147e-002 1.423e+008 1.391e+014 1.000e+004 6.325e-003 1.048e-002 
1.147e-002 1.420e+008 1.390e+014 1.000e+004 5.473e-003 1.049e-002 
1.148e-002 1.417e+008 1.390e+014 1.000e+004 5.815e-003 1.049e-002 
1.148e-002 1.413e+008 1.391e+014 1.000e+004 6.571e-003 1.050e-002 
1.149e-002 1.407e+008 1.392e+014 1.000e+004 4.760e-003 1.051e-002 
1.149e-002 1.399e+008 1.394e+014 1.000e+004 7.011e-003 1.052e-002 
1.149e-002 1.393e+008 1.396e+014 1.000e+004 5.986e-003 1.053e-002 
1.150e-002 1.384e+008 1.398e+014 1.000e+004 5.197e-003 1.054e-002 
1.150e-002 1.372e+008 1.401e+014 1.000e+004 5.499e-003 1.055e-002 
1.151e-002 1.362e+008 1.403e+014 1.000e+004 7.612e-003 1.056e-002 
1.151e-002 1.357e+008 1.405e+014 1.000e+004 5.633e-003 1.057e-002 
1.152e-002 1.358e+008 1.406e+014 1.000e+004 4.372e-003 1.057e-002 
1.152e-002 1.362e+008 1.406e+014 1.000e+004 4.636e-003 1.057e-002 
1.152e-002 1.366e+008 1.406e+014 1.000e+004 3.757e-003 1.057e-002 
1.153e-002 1.370e+008 1.406e+014 1.000e+004 5.618e-003 1.057e-002 
1.153e-002 1.375e+008 1.407e+014 1.000e+004 3.051e-003 1.058e-002 
1.154e-002 1.380e+008 1.406e+014 1.000e+004 4.850e-003 1.058e-002 
1.154e-002 1.385e+008 1.407e+014 1.000e+004 3.039e-003 1.058e-002 
1.154e-002 1.390e+008 1.407e+014 1.000e+004 5.734e-003 1.058e-002 
1.155e-002 1.395e+008 1.408e+014 1.000e+004 3.714e-003 1.058e-002 
1.155e-002 1.400e+008 1.408e+014 1.000e+004 5.046e-003 1.058e-002 
1.156e-002 1.405e+008 1.408e+014 1.000e+004 2.573e-003 1.058e-002 
1.156e-002 1.410e+008 1.409e+014 1.000e+004 2.146e-003 1.058e-002 
1.156e-002 1.415e+008 1.409e+014 1.000e+004 1.796e-003 1.058e-002 
1.157e-002 1.420e+008 1.409e+014 1.000e+004 3.813e-003 1.058e-002 
1.157e-002 1.425e+008 1.408e+014 1.000e+004 4.019e-003 1.058e-002 
1.158e-002 1.430e+008 1.409e+014 1.000e+004 4.283e-003 1.058e-002 
1.158e-002 1.435e+008 1.409e+014 1.000e+004 3.019e-003 1.058e-002 
1.158e-002 1.440e+008 1.409e+014 1.000e+004 3.303e-003 1.058e-002 
1.159e-002 1.445e+008 1.409e+014 1.000e+004 3.887e-003 1.058e-002 
1.159e-002 1.449e+008 1.410e+014 1.000e+004 4.690e-003 1.058e-002 
1.160e-002 1.454e+008 1.410e+014 1.000e+004 3.576e-003 1.059e-002 
1.160e-002 1.456e+008 1.411e+014 1.000e+004 4.721e-003 1.059e-002 
1.161e-002 1.455e+008 1.412e+014 1.000e+004 4.384e-003 1.059e-002 
1.161e-002 1.443e+008 1.414e+014 1.000e+004 6.704e-003 1.060e-002 
1.161e-002 1.397e+008 1.402e+014 1.000e+004 1.233e-002 1.064e-002 
1.162e-002 1.360e+008 1.393e+014 1.000e+004 9.067e-003 1.067e-002 
1.162e-002 1.352e+008 1.383e+014 1.000e+004 7.446e-003 1.068e-002 
1.163e-002 1.355e+008 1.381e+014 1.000e+004 5.875e-003 1.068e-002 
1.163e-002 1.353e+008 1.378e+014 1.000e+004 4.652e-003 1.069e-002 
1.163e-002 1.354e+008 1.378e+014 1.000e+004 5.293e-003 1.069e-002 
1.164e-002 1.359e+008 1.378e+014 1.000e+004 5.241e-003 1.069e-002 
1.164e-002 1.361e+008 1.379e+014 1.000e+004 4.473e-003 1.069e-002 
1.165e-002 1.363e+008 1.381e+014 1.000e+004 4.723e-003 1.070e-002 
1.165e-002 1.359e+008 1.377e+014 1.000e+004 6.019e-003 1.070e-002 
1.165e-002 1.354e+008 1.378e+014 1.000e+004 5.776e-003 1.071e-002 
1.166e-002 1.355e+008 1.379e+014 1.000e+004 2.459e-003 1.071e-002 
1.166e-002 1.358e+008 1.379e+014 1.000e+004 5.294e-003 1.072e-002 
1.166e-002 1.362e+008 1.380e+014 1.000e+004 4.012e-003 1.072e-002 
1.167e-002 1.367e+008 1.380e+014 1.000e+004 4.465e-003 1.072e-002 
1.167e-002 1.372e+008 1.380e+014 1.000e+004 4.246e-003 1.072e-002 
1.168e-002 1.378e+008 1.381e+014 1.000e+004 5.437e-003 1.072e-002 
1.168e-002 1.383e+008 1.381e+014 1.000e+004 3.692e-003 1.072e-002 
1.169e-002 1.391e+008 1.379e+014 1.000e+004 4.206e-003 1.072e-002 
1.169e-002 1.396e+008 1.379e+014 1.000e+004 4.264e-003 1.072e-002 
1.169e-002 1.401e+008 1.380e+014 1.000e+004 3.086e-003 1.072e-002 
1.170e-002 1.406e+008 1.380e+014 1.000e+004 3.492e-003 1.072e-002 
1.170e-002 1.411e+008 1.380e+014 1.000e+004 2.890e-003 1.072e-002 
1.170e-002 1.416e+008 1.380e+014 1.000e+004 3.236e-003 1.072e-002 
1.171e-002 1.421e+008 1.380e+014 1.000e+004 3.864e-003 1.072e-002 
1.171e-002 1.426e+008 1.380e+014 1.000e+004 4.025e-003 1.072e-002 
1.172e-002 1.427e+008 1.381e+014 1.000e+004 7.043e-003 1.072e-002 
1.172e-002 1.427e+008 1.383e+014 1.000e+004 3.541e-003 1.073e-002 
1.172e-002 1.429e+008 1.384e+014 1.000e+004 2.585e-003 1.073e-002 
1.173e-002 1.433e+008 1.385e+014 1.000e+004 4.844e-003 1.073e-002 
1.173e-002 1.438e+008 1.385e+014 1.000e+004 3.294e-003 1.073e-002 
1.174e-002 1.442e+008 1.386e+014 1.000e+004 4.694e-003 1.073e-002 
1.174e-002 1.447e+008 1.386e+014 1.000e+004 3.472e-003 1.073e-002 
1.174e-002 1.452e+008 1.386e+014 1.000e+004 4.475e-003 1.073e-002 
1.175e-002 1.457e+008 1.386e+014 1.000e+004 4.326e-003 1.073e-002 
1.175e-002 1.462e+008 1.387e+014 1.000e+004 2.930e-003 1.074e-002 
1.176e-002 1.467e+008 1.387e+014 1.000e+004 3.669e-003 1.074e-002 
1.176e-002 1.472e+008 1.387e+014 1.000e+004 4.448e-003 1.074e-002 
1.176e-002 1.477e+008 1.387e+014 1.000e+004 4.128e-003 1.074e-002 
1.177e-002 1.482e+008 1.388e+014 1.000e+004 3.459e-003 1.074e-002 
1.177e-002 1.487e+008 1.388e+014 1.000e+004 5.304e-003 1.074e-002 
1.178e-002 1.492e+008 1.388e+014 1.000e+004 3.462e-003 1.074e-002 
1.178e-002 1.497e+008 1.388e+014 1.000e+004 2.874e-003 1.074e-002 
1.178e-002 1.502e+008 1.388e+014 1.000e+004 2.572e-003 1.074e-002 
1.179e-002 1.507e+008 1.389e+014 1.000e+004 3.756e-003 1.074e-002 
1.179e-002 1.513e+008 1.389e+014 1.000e+004 5.214e-003 1.074e-002 
1.180e-002 1.518e+008 1.389e+014 1.000e+004 4.238e-003 1.074e-002 
1.180e-002 1.523e+008 1.390e+014 1.000e+004 4.889e-003 1.074e-002 
1.180e-002 1.529e+008 1.390e+014 1.000e+004 4.594e-003 1.074e-002 
1.181e-002 1.534e+008 1.390e+014 1.000e+004 4.084e-003 1.074e-002 
1.181e-002 1.540e+008 1.390e+014 1.000e+004 2.318e-003 1.074e-002 
1.182e-002 1.545e+008 1.391e+014 1.000e+004 2.132e-003 1.074e-002 
1.182e-002 1.551e+008 1.391e+014 1.000e+004 3.906e-003 1.074e-002 
1.183e-002 1.556e+008 1.391e+014 1.000e+004 4.469e-003 1.074e-002 
1.183e-002 1.562e+008 1.391e+014 1.000e+004 4.287e-003 1.074e-002 
1.183e-002 1.567e+008 1.392e+014 1.000e+004 2.392e-003 1.074e-002 
1.184e-002 1.573e+008 1.392e+014 1.000e+004 3.370e-003 1.074e-002 
1.184e-002 1.578e+008 1.392e+014 1.000e+004 3.499e-003 1.074e-002 
1.185e-002 1.583e+008 1.392e+014 1.000e+004 4.210e-003 1.075e-002 
1.185e-002 1.588e+008 1.393e+014 1.000e+004 2.588e-003 1.075e-002 
1.185e-002 1.593e+008 1.393e+014 1.000e+004 4.897e-003 1.075e-002 
1.186e-002 1.598e+008 1.393e+014 1.000e+004 2.965e-003 1.075e-002 
1.186e-002 1.601e+008 1.393e+014 1.000e+004 4.415e-003 1.075e-002 
1.187e-002 1.604e+008 1.393e+014 1.000e+004 5.359e-003 1.075e-002 
1.187e-002 1.607e+008 1.394e+014 1.000e+004 3.707e-003 1.075e-002 
1.187e-002 1.611e+008 1.394e+014 1.000e+004 4.877e-003 1.075e-002 
1.188e-002 1.615e+008 1.395e+014 1.000e+004 5.491e-003 1.075e-002 
1.188e-002 1.619e+008 1.395e+014 1.000e+004 2.052e-003 1.075e-002 
1.188e-002 1.624e+008 1.395e+014 1.000e+004 3.402e-003 1.075e-002 
1.189e-002 1.629e+008 1.396e+014 1.000e+004 3.630e-003 1.075e-002 
1.189e-002 1.634e+008 1.396e+014 1.000e+004 2.184e-003 1.076e-002 
1.190e-002 1.639e+008 1.396e+014 1.000e+004 4.129e-003 1.076e-002 
1.190e-002 1.644e+008 1.396e+014 1.000e+004 3.831e-003 1.076e-002 
1.190e-002 1.648e+008 1.397e+014 1.000e+004 3.891e-003 1.076e-002 
1.191e-002 1.653e+008 1.397e+014 1.000e+004 4.456e-003 1.076e-002 
1.191e-002 1.658e+008 1.397e+014 1.000e+004 2.635e-003 1.076e-002 
1.191e-002 1.663e+008 1.398e+014 1.000e+004 3.466e-003 1.076e-002 
1.192e-002 1.669e+008 1.398e+014 1.000e+004 5.278e-003 1.076e-002 
1.192e-002 1.673e+008 1.398e+014 1.000e+004 1.952e-003 1.076e-002 
1.193e-002 1.678e+008 1.399e+014 1.000e+004 3.995e-003 1.076e-002 
1.193e-002 1.683e+008 1.399e+014 1.000e+004 2.908e-003 1.076e-002 
1.193e-002 1.687e+008 1.399e+014 1.000e+004 3.593e-003 1.076e-002 
1.194e-002 1.692e+008 1.399e+014 1.000e+004 4.535e-003 1.076e-002 
1.194e-002 1.696e+008 1.400e+014 1.000e+004 4.148e-003 1.076e-002 
1.195e-002 1.701e+008 1.400e+014 1.000e+004 3.692e-003 1.076e-002 
1.195e-002 1.705e+008 1.401e+014 1.000e+004 4.559e-003 1.076e-002 
1.195e-002 1.710e+008 1.401e+014 1.000e+004 2.480e-003 1.076e-002 
1.196e-002 1.715e+008 1.401e+014 1.000e+004 4.172e-003 1.076e-002 
1.196e-002 1.720e+008 1.402e+014 1.000e+004 2.337e-003 1.076e-002 
1.196e-002 1.724e+008 1.402e+014 1.000e+004 4.605e-003 1.077e-002 
1.197e-002 1.729e+008 1.402e+014 1.000e+004 3.006e-003 1.077e-002 
1.197e-002 1.734e+008 1.403e+014 1.000e+004 6.247e-003 1.077e-002 
1.197e-002 1.738e+008 1.403e+014 1.000e+004 2.642e-003 1.077e-002 
1.198e-002 1.739e+008 1.399e+014 1.000e+004 3.076e-003 1.077e-002 
1.198e-002 1.743e+008 1.400e+014 1.000e+004 2.851e-003 1.077e-002 
1.199e-002 1.747e+008 1.400e+014 1.000e+004 2.618e-003 1.077e-002 
1.199e-002 1.751e+008 1.401e+014 1.000e+004 3.681e-003 1.077e-002 
1.199e-002 1.755e+008 1.402e+014 1.000e+004 5.502e-003 1.077e-002 
1.200e-002 1.759e+008 1.403e+014 1.000e+004 4.944e-003 1.078e-002 
1.200e-002 1.762e+008 1.404e+014 1.000e+004 3.940e-003 1.078e-002 
1.201e-002 1.765e+008 1.406e+014 1.000e+004 5.872e-003 1.078e-002 
1.201e-002 1.768e+008 1.408e+014 1.000e+004 2.525e-003 1.078e-002 
1.201e-002 1.771e+008 1.410e+014 1.000e+004 4.055e-003 1.078e-002 
1.202e-002 1.773e+008 1.412e+014 1.000e+004 5.552e-003 1.079e-002 
1.202e-002 1.776e+008 1.413e+014 1.000e+004 6.217e-003 1.079e-002 
1.202e-002 1.779e+008 1.414e+014 1.000e+004 4.461e-003 1.079e-002 
1.203e-002 1.783e+008 1.414e+014 1.000e+004 5.119e-003 1.079e-002 
1.203e-002 1.787e+008 1.415e+014 1.000e+004 3.520e-003 1.079e-002 
1.204e-002 1.790e+008 1.416e+014 1.000e+004 4.124e-003 1.079e-002 
1.204e-002 1.794e+008 1.417e+014 1.000e+004 1.955e-003 1.079e-002 
1.204e-002 1.798e+008 1.417e+014 1.000e+004 4.540e-003 1.079e-002 
1.205e-002 1.802e+008 1.418e+014 1.000e+004 3.911e-003 1.080e-002 
1.205e-002 1.805e+008 1.419e+014 1.000e+004 3.742e-003 1.080e-002 
1.206e-002 1.808e+008 1.420e+014 1.000e+004 4.334e-003 1.080e-002 
1.206e-002 1.811e+008 1.421e+014 1.000e+004 5.001e-003 1.080e-002 
1.206e-002 1.815e+008 1.422e+014 1.000e+004 3.735e-003 1.080e-002 
1.207e-002 1.820e+008 1.423e+014 1.000e+004 3.980e-003 1.080e-002 
1.207e-002 1.825e+008 1.423e+014 1.000e+004 3.374e-003 1.080e-002 
1.208e-002 1.829e+008 1.423e+014 1.000e+004 3.768e-003 1.080e-002 
1.208e-002 1.834e+008 1.424e+014 1.000e+004 4.366e-003 1.080e-002 
1.208e-002 1.839e+008 1.424e+014 1.000e+004 4.083e-003 1.081e-002 
1.209e-002 1.843e+008 1.424e+014 1.000e+004 2.452e-003 1.081e-002 
1.209e-002 1.848e+008 1.424e+014 1.000e+004 4.531e-003 1.081e-002 
1.209e-002 1.853e+008 1.425e+014 1.000e+004 2.375e-003 1.081e-002 
1.210e-002 1.857e+008 1.425e+014 1.000e+004 4.504e-003 1.081e-002 
1.210e-002 1.862e+008 1.425e+014 1.000e+004 2.317e-003 1.081e-002 
1.210e-002 1.866e+008 1.426e+014 1.000e+004 2.075e-003 1.081e-002 
1.211e-002 1.871e+008 1.426e+014 1.000e+004 4.302e-003 1.081e-002 
1.211e-002 1.875e+008 1.427e+014 1.000e+004 3.979e-003 1.081e-002 
1.212e-002 1.880e+008 1.427e+014 1.000e+004 2.951e-003 1.081e-002 
1.212e-002 1.884e+008 1.427e+014 1.000e+004 3.117e-003 1.081e-002 
1.212e-002 1.888e+008 1.428e+014 1.000e+004 5.182e-003 1.081e-002 
1.213e-002 1.880e+008 1.426e+014 1.000e+004 5.446e-003 1.082e-002 
1.213e-002 1.865e+008 1.432e+014 1.000e+004 7.874e-003 1.084e-002 
1.213e-002 1.851e+008 1.437e+014 1.000e+004 8.108e-003 1.085e-002 
1.214e-002 1.834e+008 1.442e+014 1.000e+004 8.185e-003 1.086e-002 
1.214e-002 1.812e+008 1.447e+014 1.000e+004 9.254e-003 1.088e-002 
1.215e-002 1.786e+008 1.453e+014 1.000e+004 9.382e-003 1.090e-002 
1.215e-002 1.763e+008 1.460e+014 1.000e+004 9.363e-003 1.092e-002 
1.215e-002 1.743e+008 1.469e+014 1.000e+004 6.703e-003 1.094e-002 
1.216e-002 1.724e+008 1.477e+014 1.000e+004 7.456e-003 1.096e-002 
1.216e-002 1.707e+008 1.482e+014 1.000e+004 5.437e-003 1.097e-002 
1.217e-002 1.692e+008 1.489e+014 1.000e+004 6.021e-003 1.099e-002 
1.217e-002 1.678e+008 1.496e+014 1.000e+004 6.925e-003 1.100e-002 
1.217e-002 1.656e+008 1.496e+014 1.000e+004 6.643e-003 1.102e-002 
1.218e-002 1.629e+008 1.502e+014 1.000e+004 7.422e-003 1.105e-002 
1.218e-002 1.603e+008 1.512e+014 1.000e+004 8.216e-003 1.107e-002 
1.219e-002 1.592e+008 1.519e+014 1.000e+004 4.803e-003 1.108e-002 
1.219e-002 1.587e+008 1.526e+014 1.000e+004 5.029e-003 1.109e-002 
1.220e-002 1.578e+008 1.532e+014 1.000e+004 5.889e-003 1.110e-002 
1.220e-002 1.569e+008 1.537e+014 1.000e+004 6.795e-003 1.111e-002 
1.221e-002 1.562e+008 1.518e+014 1.000e+004 7.039e-003 1.112e-002 
1.221e-002 1.563e+008 1.520e+014 1.000e+004 4.840e-003 1.113e-002 
1.222e-002 1.567e+008 1.510e+014 1.000e+004 4.202e-003 1.113e-002 
1.222e-002 1.564e+008 1.508e+014 1.000e+004 5.467e-003 1.113e-002 
1.223e-002 1.560e+008 1.510e+014 1.000e+004 4.440e-003 1.114e-002 
1.223e-002 1.559e+008 1.513e+014 1.000e+004 3.288e-003 1.115e-002 
1.223e-002 1.560e+008 1.514e+014 1.000e+004 5.182e-003 1.115e-002 
1.224e-002 1.558e+008 1.517e+014 1.000e+004 4.124e-003 1.115e-002 
1.224e-002 1.560e+008 1.518e+014 1.000e+004 3.130e-003 1.116e-002 
1.224e-002 1.562e+008 1.519e+014 1.000e+004 6.104e-003 1.116e-002 
1.225e-002 1.565e+008 1.519e+014 1.000e+004 7.066e-003 1.116e-002 
1.225e-002 1.567e+008 1.520e+014 1.000e+004 4.433e-003 1.116e-002 
1.225e-002 1.567e+008 1.522e+014 1.000e+004 5.462e-003 1.116e-002 
1.226e-002 1.568e+008 1.524e+014 1.000e+004 6.325e-003 1.117e-002 
1.226e-002 1.570e+008 1.523e+014 1.000e+004 8.701e-003 1.117e-002 
1.226e-002 1.571e+008 1.523e+014 1.000e+004 8.845e-003 1.117e-002 
1.227e-002 1.571e+008 1.525e+014 1.000e+004 6.073e-003 1.117e-002 
1.227e-002 1.572e+008 1.526e+014 1.000e+004 7.605e-003 1.118e-002 
1.227e-002 1.571e+008 1.528e+014 1.000e+004 6.553e-003 1.118e-002 
1.227e-002 1.572e+008 1.529e+014 1.000e+004 8.963e-003 1.118e-002 
1.228e-002 1.573e+008 1.530e+014 1.000e+004 9.652e-003 1.118e-002 
1.228e-002 1.574e+008 1.530e+014 1.000e+004 7.523e-003 1.118e-002 
1.228e-002 1.576e+008 1.532e+014 1.000e+004 6.642e-003 1.119e-002 
1.228e-002 1.577e+008 1.531e+014 1.000e+004 6.435e-003 1.119e-002 
1.229e-002 1.579e+008 1.529e+014 1.000e+004 1.004e-002 1.119e-002 
1.229e-002 1.583e+008 1.527e+014 1.000e+004 9.971e-003 1.119e-002 
1.229e-002 1.583e+008 1.525e+014 1.000e+004 1.217e-002 1.119e-002 
1.229e-002 1.581e+008 1.527e+014 1.000e+004 1.200e-002 1.119e-002 
1.230e-002 1.579e+008 1.524e+014 1.000e+004 1.338e-002 1.120e-002 
1.230e-002 1.578e+008 1.522e+014 1.000e+004 1.349e-002 1.120e-002 
1.230e-002 1.577e+008 1.523e+014 1.000e+004 1.147e-002 1.120e-002 
1.230e-002 1.576e+008 1.524e+014 1.000e+004 9.059e-003 1.121e-002 
1.230e-002 1.574e+008 1.526e+014 1.000e+004 1.171e-002 1.121e-002 
1.231e-002 1.571e+008 1.528e+014 1.000e+004 1.154e-002 1.121e-002 
1.231e-002 1.560e+008 1.532e+014 1.000e+004 1.322e-002 1.122e-002 
1.231e-002 1.552e+008 1.534e+014 1.000e+004 9.871e-003 1.123e-002 
1.231e-002 1.547e+008 1.535e+014 1.000e+004 1.209e-002 1.124e-002 
1.231e-002 1.535e+008 1.524e+014 1.000e+004 1.347e-002 1.125e-002 
1.232e-002 1.521e+008 1.522e+014 1.000e+004 1.511e-002 1.126e-002 
1.232e-002 1.506e+008 1.523e+014 1.000e+004 1.577e-002 1.127e-002 
1.232e-002 1.494e+008 1.507e+014 1.000e+004 1.587e-002 1.128e-002 
1.232e-002 1.485e+008 1.511e+014 1.000e+004 1.208e-002 1.129e-002 
1.233e-002 1.480e+008 1.511e+014 1.000e+004 1.209e-002 1.130e-002 
1.233e-002 1.475e+008 1.514e+014 1.000e+004 1.423e-002 1.130e-002 
1.233e-002 1.468e+008 1.506e+014 1.000e+004 1.292e-002 1.131e-002 
1.233e-002 1.467e+008 1.507e+014 1.000e+004 1.026e-002 1.131e-002 
1.233e-002 1.467e+008 1.508e+014 1.000e+004 1.345e-002 1.131e-002 
1.234e-002 1.467e+008 1.510e+014 1.000e+004 1.106e-002 1.131e-002 
1.234e-002 1.467e+008 1.511e+014 1.000e+004 1.147e-002 1.132e-002 
1.234e-002 1.465e+008 1.511e+014 1.000e+004 1.114e-002 1.132e-002 
1.234e-002 1.458e+008 1.513e+014 1.000e+004 1.405e-002 1.133e-002 
1.234e-002 1.444e+008 1.491e+014 1.000e+004 1.247e-002 1.134e-002 
1.235e-002 1.434e+008 1.482e+014 1.000e+004 1.398e-002 1.135e-002 
1.235e-002 1.428e+008 1.481e+014 1.000e+004 1.221e-002 1.135e-002 
1.235e-002 1.425e+008 1.481e+014 1.000e+004 1.439e-002 1.136e-002 
1.235e-002 1.423e+008 1.482e+014 1.000e+004 1.350e-002 1.136e-002 
1.235e-002 1.421e+008 1.483e+014 1.000e+004 1.033e-002 1.136e-002 
1.236e-002 1.419e+008 1.484e+014 1.000e+004 1.163e-002 1.137e-002 
1.236e-002 1.418e+008 1.486e+014 1.000e+004 9.163e-003 1.137e-002 
1.236e-002 1.417e+008 1.487e+014 1.000e+004 1.198e-002 1.137e-002 
1.236e-002 1.417e+008 1.488e+014 1.000e+004 1.349e-002 1.138e-002 
1.236e-002 1.413e+008 1.486e+014 1.000e+004 9.067e-003 1.138e-002 
1.237e-002 1.409e+008 1.487e+014 1.000e+004 1.536e-002 1.139e-002 
1.237e-002 1.404e+008 1.488e+014 1.000e+004 1.643e-002 1.139e-002 
1.237e-002 1.398e+008 1.490e+014 1.000e+004 1.853e-002 1.140e-002 
1.237e-002 1.387e+008 1.473e+014 1.000e+004 1.798e-002 1.141e-002 
1.237e-002 1.378e+008 1.466e+014 1.000e+004 1.599e-002 1.141e-002 
1.238e-002 1.365e+008 1.454e+014 1.000e+004 2.069e-002 1.143e-002 
1.238e-002 1.356e+008 1.449e+014 1.000e+004 1.785e-002 1.143e-002 
1.238e-002 1.350e+008 1.443e+014 1.000e+004 1.767e-002 1.144e-002 
1.238e-002 1.346e+008 1.444e+014 1.000e+004 1.239e-002 1.144e-002 
1.239e-002 1.344e+008 1.444e+014 1.000e+004 1.275e-002 1.145e-002 
1.239e-002 1.340e+008 1.439e+014 1.000e+004 1.833e-002 1.145e-002 
1.239e-002 1.337e+008 1.438e+014 1.000e+004 1.544e-002 1.146e-002 
1.239e-002 1.335e+008 1.437e+014 1.000e+004 1.683e-002 1.146e-002 
1.239e-002 1.336e+008 1.438e+014 1.000e+004 1.862e-002 1.146e-002 
1.240e-002 1.338e+008 1.439e+014 1.000e+004 1.279e-002 1.146e-002 
1.240e-002 1.340e+008 1.439e+014 1.000e+004 1.451e-002 1.146e-002 
1.240e-002 1.342e+008 1.439e+014 1.000e+004 1.259e-002 1.146e-002 
1.240e-002 1.345e+008 1.439e+014 1.000e+004 1.350e-002 1.146e-002 
1.240e-002 1.347e+008 1.440e+014 1.000e+004 8.921e-003 1.147e-002 
1.241e-002 1.350e+008 1.440e+014 1.000e+004 6.343e-003 1.147e-002 
1.241e-002 1.352e+008 1.440e+014 1.000e+004 1.136e-002 1.147e-002 
1.241e-002 1.354e+008 1.440e+014 1.000e+004 7.266e-003 1.147e-002 
1.241e-002 1.357e+008 1.440e+014 1.000e+004 9.620e-003 1.147e-002 
1.241e-002 1.359e+008 1.440e+014 1.000e+004 1.231e-002 1.147e-002 
1.242e-002 1.362e+008 1.440e+014 1.000e+004 1.500e-002 1.147e-002 
1.242e-002 1.364e+008 1.441e+014 1.000e+004 1.469e-002 1.147e-002 
1.242e-002 1.367e+008 1.441e+014 1.000e+004 1.752e-002 1.147e-002 
1.242e-002 1.369e+008 1.441e+014 1.000e+004 9.837e-003 1.147e-002 
1.242e-002 1.372e+008 1.441e+014 1.000e+004 1.445e-002 1.147e-002 
1.243e-002 1.374e+008 1.441e+014 1.000e+004 1.336e-002 1.147e-002 
1.243e-002 1.376e+008 1.441e+014 1.000e+004 1.233e-002 1.147e-002 
1.243e-002 1.379e+008 1.441e+014 1.000e+004 1.636e-002 1.147e-002 
1.243e-002 1.381e+008 1.441e+014 1.000e+004 1.667e-002 1.147e-002 
1.243e-002 1.383e+008 1.442e+014 1.000e+004 1.228e-002 1.147e-002 
1.244e-002 1.386e+008 1.442e+014 1.000e+004 9.175e-003 1.147e-002 
1.244e-002 1.388e+008 1.442e+014 1.000e+004 1.826e-002 1.147e-002 
1.244e-002 1.390e+008 1.442e+014 1.000e+004 1.958e-002 1.147e-002 
1.244e-002 1.392e+008 1.442e+014 1.000e+004 1.521e-002 1.147e-002 
1.244e-002 1.394e+008 1.442e+014 1.000e+004 1.428e-002 1.147e-002 
1.244e-002 1.396e+008 1.442e+014 1.000e+004 1.518e-002 1.147e-002 
1.245e-002 1.398e+008 1.442e+014 1.000e+004 1.399e-002 1.147e-002 
1.245e-002 1.401e+008 1.442e+014 1.000e+004 1.203e-002 1.147e-002 
1.245e-002 1.403e+008 1.443e+014 1.000e+004 1.394e-002 1.147e-002 
1.245e-002 1.405e+008 1.443e+014 1.000e+004 1.477e-002 1.147e-002 
1.245e-002 1.407e+008 1.443e+014 1.000e+004 1.232e-002 1.147e-002 
1.246e-002 1.409e+008 1.443e+014 1.000e+004 1.359e-002 1.147e-002 
1.246e-002 1.411e+008 1.443e+014 1.000e+004 1.726e-002 1.147e-002 
1.246e-002 1.413e+008 1.443e+014 1.000e+004 1.603e-002 1.147e-002 
1.246e-002 1.416e+008 1.443e+014 1.000e+004 1.463e-002 1.147e-002 
1.246e-002 1.418e+008 1.443e+014 1.000e+004 1.501e-002 1.147e-002 
1.246e-002 1.420e+008 1.444e+014 1.000e+004 1.037e-002 1.148e-002 
1.247e-002 1.422e+008 1.444e+014 1.000e+004 1.492e-002 1.148e-002 
1.247e-002 1.424e+008 1.444e+014 1.000e+004 1.771e-002 1.148e-002 
1.247e-002 1.427e+008 1.444e+014 1.000e+004 1.052e-002 1.148e-002 
1.247e-002 1.429e+008 1.444e+014 1.000e+004 1.418e-002 1.148e-002 
1.247e-002 1.431e+008 1.444e+014 1.000e+004 1.539e-002 1.148e-002 
1.248e-002 1.433e+008 1.445e+014 1.000e+004 1.510e-002 1.148e-002 
1.248e-002 1.436e+008 1.445e+014 1.000e+004 1.520e-002 1.148e-002 
1.248e-002 1.438e+008 1.445e+014 1.000e+004 1.703e-002 1.148e-002 
1.248e-002 1.440e+008 1.445e+014 1.000e+004 1.672e-002 1.148e-002 
1.248e-002 1.442e+008 1.445e+014 1.000e+004 1.874e-002 1.148e-002 
1.249e-002 1.444e+008 1.446e+014 1.000e+004 1.364e-002 1.148e-002 
1.249e-002 1.446e+008 1.446e+014 1.000e+004 1.721e-002 1.148e-002 
1.249e-002 1.449e+008 1.446e+014 1.000e+004 1.679e-002 1.148e-002 
1.249e-002 1.451e+008 1.446e+014 1.000e+004 1.445e-002 1.148e-002 
1.249e-002 1.453e+008 1.446e+014 1.000e+004 1.376e-002 1.148e-002 
1.250e-002 1.455e+008 1.447e+014 1.000e+004 1.626e-002 1.148e-002 
1.250e-002 1.457e+008 1.447e+014 1.000e+004 1.823e-002 1.148e-002 
1.250e-002 1.459e+008 1.447e+014 1.000e+004 1.376e-002 1.148e-002 
1.250e-002 1.462e+008 1.447e+014 1.000e+004 1.025e-002 1.148e-002 
1.250e-002 1.464e+008 1.447e+014 1.000e+004 1.686e-002 1.148e-002 
1.250e-002 1.466e+008 1.447e+014 1.000e+004 2.049e-002 1.148e-002 
1.251e-002 1.468e+008 1.447e+014 1.000e+004 1.504e-002 1.148e-002 
1.251e-002 1.470e+008 1.448e+014 1.000e+004 1.528e-002 1.148e-002 
1.251e-002 1.472e+008 1.448e+014 1.000e+004 1.876e-002 1.148e-002 
1.251e-002 1.474e+008 1.448e+014 1.000e+004 2.036e-002 1.149e-002 
1.251e-002 1.476e+008 1.449e+014 1.000e+004 1.622e-002 1.149e-002 
1.252e-002 1.478e+008 1.450e+014 1.000e+004 1.071e-002 1.149e-002 
1.252e-002 1.479e+008 1.450e+014 1.000e+004 2.042e-002 1.149e-002 
1.252e-002 1.481e+008 1.450e+014 1.000e+004 2.002e-002 1.149e-002 
1.252e-002 1.483e+008 1.451e+014 1.000e+004 1.691e-002 1.149e-002 
1.252e-002 1.484e+008 1.451e+014 1.000e+004 1.488e-002 1.149e-002 
1.253e-002 1.486e+008 1.452e+014 1.000e+004 2.063e-002 1.149e-002 
1.253e-002 1.487e+008 1.452e+014 1.000e+004 1.428e-002 1.149e-002 
1.253e-002 1.488e+008 1.453e+014 1.000e+004 1.170e-002 1.149e-002 
1.253e-002 1.488e+008 1.453e+014 1.000e+004 1.402e-002 1.149e-002 
1.253e-002 1.489e+008 1.454e+014 1.000e+004 1.459e-002 1.150e-002 
1.254e-002 1.489e+008 1.455e+014 1.000e+004 1.797e-002 1.150e-002 
1.254e-002 1.489e+008 1.456e+014 1.000e+004 1.173e-002 1.150e-002 
1.254e-002 1.489e+008 1.457e+014 1.000e+004 1.330e-002 1.150e-002 
1.254e-002 1.488e+008 1.457e+014 1.000e+004 1.563e-002 1.150e-002 
1.254e-002 1.485e+008 1.457e+014 1.000e+004 1.766e-002 1.151e-002 
1.254e-002 1.483e+008 1.458e+014 1.000e+004 1.366e-002 1.151e-002 
1.255e-002 1.481e+008 1.459e+014 1.000e+004 1.683e-002 1.151e-002 
1.255e-002 1.480e+008 1.460e+014 1.000e+004 1.912e-002 1.152e-002 
1.255e-002 1.479e+008 1.461e+014 1.000e+004 1.410e-002 1.152e-002 
1.255e-002 1.478e+008 1.462e+014 1.000e+004 1.427e-002 1.152e-002 
1.255e-002 1.477e+008 1.463e+014 1.000e+004 1.262e-002 1.153e-002 
1.256e-002 1.475e+008 1.464e+014 1.000e+004 1.732e-002 1.153e-002 
1.256e-002 1.473e+008 1.467e+014 1.000e+004 1.765e-002 1.153e-002 
1.256e-002 1.471e+008 1.469e+014 1.000e+004 1.587e-002 1.153e-002 
1.256e-002 1.470e+008 1.466e+014 1.000e+004 1.801e-002 1.154e-002 
1.256e-002 1.468e+008 1.464e+014 1.000e+004 1.869e-002 1.154e-002 
1.256e-002 1.467e+008 1.461e+014 1.000e+004 1.568e-002 1.154e-002 
1.257e-002 1.468e+008 1.461e+014 1.000e+004 1.359e-002 1.154e-002 
1.257e-002 1.468e+008 1.462e+014 1.000e+004 1.737e-002 1.155e-002 
1.257e-002 1.468e+008 1.462e+014 1.000e+004 1.838e-002 1.155e-002 
1.257e-002 1.469e+008 1.463e+014 1.000e+004 1.606e-002 1.155e-002 
1.257e-002 1.470e+008 1.463e+014 1.000e+004 1.462e-002 1.155e-002 
1.258e-002 1.471e+008 1.464e+014 1.000e+004 1.752e-002 1.155e-002 
1.258e-002 1.472e+008 1.464e+014 1.000e+004 1.564e-002 1.155e-002 
1.258e-002 1.473e+008 1.464e+014 1.000e+004 1.687e-002 1.155e-002 
1.258e-002 1.475e+008 1.465e+014 1.000e+004 1.429e-002 1.155e-002 
1.258e-002 1.476e+008 1.465e+014 1.000e+004 1.933e-002 1.155e-002 
1.258e-002 1.476e+008 1.466e+014 1.000e+004 1.969e-002 1.156e-002 
1.259e-002 1.474e+008 1.467e+014 1.000e+004 1.327e-002 1.156e-002 
1.259e-002 1.473e+008 1.467e+014 1.000e+004 1.701e-002 1.156e-002 
1.259e-002 1.473e+008 1.468e+014 1.000e+004 1.709e-002 1.156e-002 
1.259e-002 1.473e+008 1.469e+014 1.000e+004 1.594e-002 1.157e-002 
1.259e-002 1.472e+008 1.470e+014 1.000e+004 1.429e-002 1.157e-002 
1.260e-002 1.471e+008 1.471e+014 1.000e+004 1.750e-002 1.157e-002 
1.260e-002 1.471e+008 1.472e+014 1.000e+004 1.662e-002 1.157e-002 
1.260e-002 1.471e+008 1.473e+014 1.000e+004 1.513e-002 1.157e-002 
1.260e-002 1.472e+008 1.474e+014 1.000e+004 1.465e-002 1.158e-002 
1.260e-002 1.472e+008 1.474e+014 1.000e+004 1.551e-002 1.158e-002 
1.260e-002 1.472e+008 1.475e+014 1.000e+004 1.686e-002 1.158e-002 
1.261e-002 1.472e+008 1.476e+014 1.000e+004 1.179e-002 1.158e-002 
1.261e-002 1.473e+008 1.477e+014 1.000e+004 1.363e-002 1.158e-002 
1.261e-002 1.474e+008 1.477e+014 1.000e+004 1.289e-002 1.158e-002 
1.261e-002 1.475e+008 1.478e+014 1.000e+004 1.711e-002 1.158e-002 
1.261e-002 1.475e+008 1.479e+014 1.000e+004 1.116e-002 1.159e-002 
1.262e-002 1.475e+008 1.480e+014 1.000e+004 1.882e-002 1.159e-002 
1.262e-002 1.476e+008 1.481e+014 1.000e+004 1.667e-002 1.159e-002 
1.262e-002 1.477e+008 1.482e+014 1.000e+004 2.036e-002 1.159e-002 
1.262e-002 1.478e+008 1.482e+014 1.000e+004 1.243e-002 1.159e-002 
1.262e-002 1.479e+008 1.483e+014 1.000e+004 1.871e-002 1.159e-002 
1.262e-002 1.481e+008 1.484e+014 1.000e+004 1.721e-002 1.159e-002 
1.263e-002 1.483e+008 1.484e+014 1.000e+004 2.069e-002 1.159e-002 
1.263e-002 1.484e+008 1.485e+014 1.000e+004 1.511e-002 1.159e-002 
1.263e-002 1.485e+008 1.486e+014 1.000e+004 2.076e-002 1.160e-002 
1.263e-002 1.487e+008 1.486e+014 1.000e+004 1.749e-002 1.160e-002 
1.263e-002 1.488e+008 1.487e+014 1.000e+004 1.901e-002 1.160e-002 
1.264e-002 1.490e+008 1.487e+014 1.000e+004 1.450e-002 1.160e-002 
1.264e-002 1.491e+008 1.488e+014 1.000e+004 1.485e-002 1.160e-002 
1.264e-002 1.492e+008 1.489e+014 1.000e+004 1.746e-002 1.160e-002 
1.264e-002 1.494e+008 1.489e+014 1.000e+004 1.742e-002 1.160e-002 
1.264e-002 1.495e+008 1.490e+014 1.000e+004 1.455e-002 1.160e-002 
1.265e-002 1.496e+008 1.491e+014 1.000e+004 2.047e-002 1.160e-002 
1.265e-002 1.498e+008 1.491e+014 1.000e+004 1.808e-002 1.160e-002 
1.265e-002 1.499e+008 1.492e+014 1.000e+004 2.127e-002 1.161e-002 
1.265e-002 1.500e+008 1.493e+014 1.000e+004 1.582e-002 1.161e-002 
1.265e-002 1.501e+008 1.494e+014 1.000e+004 1.165e-002 1.161e-002 
1.266e-002 1.501e+008 1.495e+014 1.000e+004 1.602e-002 1.161e-002 
1.266e-002 1.502e+008 1.495e+014 1.000e+004 2.182e-002 1.161e-002 
1.266e-002 1.504e+008 1.496e+014 1.000e+004 1.530e-002 1.161e-002 
1.266e-002 1.505e+008 1.497e+014 1.000e+004 1.081e-002 1.161e-002 
1.266e-002 1.506e+008 1.497e+014 1.000e+004 2.072e-002 1.161e-002 
1.266e-002 1.508e+008 1.498e+014 1.000e+004 2.435e-002 1.161e-002 
1.267e-002 1.509e+008 1.499e+014 1.000e+004 1.743e-002 1.162e-002 
1.267e-002 1.510e+008 1.499e+014 1.000e+004 1.438e-002 1.162e-002 
1.267e-002 1.511e+008 1.500e+014 1.000e+004 2.185e-002 1.162e-002 
1.267e-002 1.513e+008 1.500e+014 1.000e+004 2.325e-002 1.162e-002 
1.267e-002 1.515e+008 1.501e+014 1.000e+004 1.889e-002 1.162e-002 
1.268e-002 1.516e+008 1.501e+014 1.000e+004 1.617e-002 1.162e-002 
1.268e-002 1.518e+008 1.502e+014 1.000e+004 1.898e-002 1.162e-002 
1.268e-002 1.519e+008 1.502e+014 1.000e+004 2.124e-002 1.162e-002 
1.268e-002 1.521e+008 1.503e+014 1.000e+004 1.952e-002 1.162e-002 
1.268e-002 1.522e+008 1.503e+014 1.000e+004 1.468e-002 1.162e-002 
1.269e-002 1.524e+008 1.504e+014 1.000e+004 1.885e-002 1.162e-002 
1.269e-002 1.525e+008 1.504e+014 1.000e+004 2.186e-002 1.162e-002 
1.269e-002 1.527e+008 1.505e+014 1.000e+004 1.571e-002 1.163e-002 
1.269e-002 1.529e+008 1.505e+014 1.000e+004 1.824e-002 1.163e-002 
1.269e-002 1.530e+008 1.505e+014 1.000e+004 1.888e-002 1.163e-002 
1.269e-002 1.530e+008 1.504e+014 1.000e+004 1.844e-002 1.163e-002 
1.270e-002 1.527e+008 1.501e+014 1.000e+004 2.350e-002 1.163e-002 
1.270e-002 1.526e+008 1.502e+014 1.000e+004 2.056e-002 1.164e-002 
1.270e-002 1.527e+008 1.502e+014 1.000e+004 2.045e-002 1.164e-002 
1.270e-002 1.529e+008 1.503e+014 1.000e+004 2.196e-002 1.164e-002 
1.270e-002 1.530e+008 1.503e+014 1.000e+004 1.813e-002 1.164e-002 
1.271e-002 1.532e+008 1.503e+014 1.000e+004 1.937e-002 1.164e-002 
1.271e-002 1.533e+008 1.504e+014 1.000e+004 1.872e-002 1.164e-002 
1.271e-002 1.535e+008 1.504e+014 1.000e+004 1.640e-002 1.164e-002 
1.271e-002 1.537e+008 1.505e+014 1.000e+004 1.760e-002 1.164e-002 
1.271e-002 1.539e+008 1.505e+014 1.000e+004 2.009e-002 1.164e-002 
1.272e-002 1.541e+008 1.505e+014 1.000e+004 1.877e-002 1.164e-002 
1.272e-002 1.542e+008 1.503e+014 1.000e+004 1.667e-002 1.164e-002 
1.272e-002 1.544e+008 1.502e+014 1.000e+004 1.782e-002 1.164e-002 
1.272e-002 1.545e+008 1.503e+014 1.000e+004 2.092e-002 1.165e-002 
1.272e-002 1.547e+008 1.503e+014 1.000e+004 1.896e-002 1.165e-002 
1.273e-002 1.548e+008 1.504e+014 1.000e+004 1.723e-002 1.165e-002 
1.273e-002 1.550e+008 1.504e+014 1.000e+004 1.824e-002 1.165e-002 
1.273e-002 1.552e+008 1.505e+014 1.000e+004 1.618e-002 1.165e-002 
1.273e-002 1.554e+008 1.505e+014 1.000e+004 1.686e-002 1.165e-002 
1.273e-002 1.555e+008 1.505e+014 1.000e+004 2.097e-002 1.165e-002 
1.274e-002 1.557e+008 1.506e+014 1.000e+004 1.799e-002 1.165e-002 
1.274e-002 1.559e+008 1.506e+014 1.000e+004 1.578e-002 1.165e-002 
1.274e-002 1.561e+008 1.506e+014 1.000e+004 2.068e-002 1.165e-002 
1.274e-002 1.562e+008 1.507e+014 1.000e+004 1.533e-002 1.165e-002 
1.274e-002 1.564e+008 1.507e+014 1.000e+004 1.352e-002 1.165e-002 
1.274e-002 1.566e+008 1.507e+014 1.000e+004 1.629e-002 1.165e-002 
1.275e-002 1.568e+008 1.507e+014 1.000e+004 2.221e-002 1.165e-002 
1.275e-002 1.570e+008 1.508e+014 1.000e+004 1.744e-002 1.166e-002 
1.275e-002 1.571e+008 1.508e+014 1.000e+004 1.710e-002 1.166e-002 
1.275e-002 1.573e+008 1.508e+014 1.000e+004 1.636e-002 1.166e-002 
1.275e-002 1.575e+008 1.509e+014 1.000e+004 1.939e-002 1.166e-002 
1.276e-002 1.576e+008 1.509e+014 1.000e+004 1.321e-002 1.166e-002 
1.276e-002 1.578e+008 1.510e+014 1.000e+004 1.800e-002 1.166e-002 
1.276e-002 1.579e+008 1.510e+014 1.000e+004 1.760e-002 1.166e-002 
1.276e-002 1.578e+008 1.511e+014 1.000e+004 1.858e-002 1.166e-002 
1.276e-002 1.576e+008 1.511e+014 1.000e+004 1.558e-002 1.167e-002 
1.277e-002 1.571e+008 1.512e+014 1.000e+004 1.577e-002 1.167e-002 
1.277e-002 1.567e+008 1.513e+014 1.000e+004 2.025e-002 1.168e-002 
1.277e-002 1.563e+008 1.514e+014 1.000e+004 1.275e-002 1.168e-002 
1.277e-002 1.558e+008 1.515e+014 1.000e+004 2.020e-002 1.169e-002 
1.277e-002 1.552e+008 1.517e+014 1.000e+004 1.923e-002 1.169e-002 
1.278e-002 1.541e+008 1.496e+014 1.000e+004 2.572e-002 1.170e-002 
1.278e-002 1.535e+008 1.492e+014 1.000e+004 1.581e-002 1.171e-002 
1.278e-002 1.534e+008 1.487e+014 1.000e+004 2.000e-002 1.171e-002 
1.278e-002 1.534e+008 1.487e+014 1.000e+004 1.721e-002 1.171e-002 
1.278e-002 1.534e+008 1.487e+014 1.000e+004 2.189e-002 1.171e-002 
1.278e-002 1.535e+008 1.488e+014 1.000e+004 1.305e-002 1.171e-002 
1.279e-002 1.536e+008 1.488e+014 1.000e+004 1.981e-002 1.172e-002 
1.279e-002 1.537e+008 1.489e+014 1.000e+004 1.854e-002 1.172e-002 
1.279e-002 1.538e+008 1.490e+014 1.000e+004 1.951e-002 1.172e-002 
1.279e-002 1.539e+008 1.491e+014 1.000e+004 1.564e-002 1.172e-002 
1.279e-002 1.540e+008 1.492e+014 1.000e+004 1.551e-002 1.172e-002 
1.280e-002 1.542e+008 1.492e+014 1.000e+004 1.886e-002 1.172e-002 
1.280e-002 1.543e+008 1.493e+014 1.000e+004 1.914e-002 1.172e-002 
1.280e-002 1.544e+008 1.493e+014 1.000e+004 1.789e-002 1.172e-002 
1.280e-002 1.546e+008 1.494e+014 1.000e+004 1.639e-002 1.172e-002 
1.280e-002 1.547e+008 1.495e+014 1.000e+004 1.977e-002 1.173e-002 
1.281e-002 1.547e+008 1.496e+014 1.000e+004 1.912e-002 1.173e-002 
1.281e-002 1.547e+008 1.496e+014 1.000e+004 1.844e-002 1.173e-002 
1.281e-002 1.548e+008 1.497e+014 1.000e+004 1.689e-002 1.173e-002 
1.281e-002 1.549e+008 1.498e+014 1.000e+004 2.015e-002 1.173e-002 
1.281e-002 1.550e+008 1.499e+014 1.000e+004 1.895e-002 1.173e-002 
1.281e-002 1.551e+008 1.499e+014 1.000e+004 1.589e-002 1.173e-002 
1.282e-002 1.553e+008 1.500e+014 1.000e+004 1.297e-002 1.173e-002 
1.282e-002 1.554e+008 1.500e+014 1.000e+004 2.034e-002 1.174e-002 
1.282e-002 1.555e+008 1.501e+014 1.000e+004 2.126e-002 1.174e-002 
1.282e-002 1.556e+008 1.502e+014 1.000e+004 1.703e-002 1.174e-002 
1.282e-002 1.558e+008 1.502e+014 1.000e+004 1.461e-002 1.174e-002 
1.283e-002 1.559e+008 1.503e+014 1.000e+004 2.142e-002 1.174e-002 
1.283e-002 1.559e+008 1.504e+014 1.000e+004 2.337e-002 1.174e-002 
1.283e-002 1.558e+008 1.505e+014 1.000e+004 1.982e-002 1.174e-002 
1.283e-002 1.556e+008 1.507e+014 1.000e+004 1.653e-002 1.175e-002 
1.283e-002 1.554e+008 1.509e+014 1.000e+004 2.247e-002 1.175e-002 
1.284e-002 1.553e+008 1.511e+014 1.000e+004 2.229e-002 1.175e-002 
1.284e-002 1.552e+008 1.512e+014 1.000e+004 2.006e-002 1.176e-002 
1.284e-002 1.550e+008 1.514e+014 1.000e+004 1.843e-002 1.176e-002 
1.284e-002 1.549e+008 1.515e+014 1.000e+004 2.041e-002 1.176e-002 
1.284e-002 1.548e+008 1.516e+014 1.000e+004 1.551e-002 1.176e-002 
1.284e-002 1.546e+008 1.518e+014 1.000e+004 2.038e-002 1.177e-002 
1.285e-002 1.544e+008 1.520e+014 1.000e+004 1.914e-002 1.177e-002 
1.285e-002 1.541e+008 1.522e+014 1.000e+004 2.247e-002 1.177e-002 
1.285e-002 1.538e+008 1.524e+014 1.000e+004 1.873e-002 1.178e-002 
1.285e-002 1.530e+008 1.513e+014 1.000e+004 2.714e-002 1.179e-002 
1.285e-002 1.520e+008 1.505e+014 1.000e+004 2.508e-002 1.179e-002 
1.286e-002 1.510e+008 1.502e+014 1.000e+004 2.332e-002 1.180e-002 
1.286e-002 1.501e+008 1.500e+014 1.000e+004 2.287e-002 1.181e-002 
1.286e-002 1.494e+008 1.500e+014 1.000e+004 2.770e-002 1.182e-002 
1.286e-002 1.487e+008 1.501e+014 1.000e+004 2.408e-002 1.182e-002 
1.286e-002 1.483e+008 1.494e+014 1.000e+004 2.282e-002 1.183e-002 
1.286e-002 1.480e+008 1.487e+014 1.000e+004 1.922e-002 1.183e-002 
1.287e-002 1.478e+008 1.476e+014 1.000e+004 1.200e-002 1.184e-002 
1.287e-002 1.476e+008 1.469e+014 1.000e+004 9.635e-003 1.184e-002 
1.287e-002 1.474e+008 1.464e+014 1.000e+004 5.056e-003 1.184e-002 
1.288e-002 1.473e+008 1.459e+014 1.000e+004 2.912e-003 1.185e-002 
1.288e-002 1.472e+008 1.462e+014 1.000e+004 2.504e-003 1.186e-002 
1.289e-002 1.471e+008 1.466e+014 1.000e+004 2.539e-003 1.186e-002 
1.290e-002 1.470e+008 1.470e+014 1.000e+004 2.837e-003 1.187e-002 
1.291e-002 1.468e+008 1.475e+014 1.000e+004 3.037e-003 1.188e-002 
1.291e-002 1.467e+008 1.481e+014 1.000e+004 3.211e-003 1.189e-002 
1.292e-002 1.465e+008 1.487e+014 1.000e+004 2.541e-003 1.190e-002 
1.293e-002 1.459e+008 1.490e+014 1.000e+004 4.944e-003 1.191e-002 
1.293e-002 1.457e+008 1.491e+014 1.000e+004 4.556e-003 1.191e-002 
1.293e-002 1.453e+008 1.495e+014 1.000e+004 6.887e-003 1.192e-002 
1.293e-002 1.448e+008 1.482e+014 1.000e+004 8.593e-003 1.192e-002 
1.293e-002 1.445e+008 1.473e+014 1.000e+004 4.820e-003 1.193e-002 
1.294e-002 1.444e+008 1.473e+014 1.000e+004 3.892e-003 1.193e-002 
1.294e-002 1.441e+008 1.472e+014 1.000e+004 5.514e-003 1.193e-002 
1.294e-002 1.439e+008 1.472e+014 1.000e+004 4.068e-003 1.194e-002 
1.294e-002 1.436e+008 1.472e+014 1.000e+004 5.985e-003 1.194e-002 
1.294e-002 1.434e+008 1.473e+014 1.000e+004 5.685e-003 1.194e-002 
1.295e-002 1.432e+008 1.474e+014 1.000e+004 6.207e-003 1.195e-002 
1.295e-002 1.430e+008 1.474e+014 1.000e+004 5.807e-003 1.195e-002 
1.295e-002 1.429e+008 1.475e+014 1.000e+004 5.636e-003 1.195e-002 
1.295e-002 1.426e+008 1.476e+014 1.000e+004 5.333e-003 1.196e-002 
1.295e-002 1.424e+008 1.477e+014 1.000e+004 5.875e-003 1.196e-002 
1.295e-002 1.422e+008 1.478e+014 1.000e+004 5.319e-003 1.196e-002 
1.296e-002 1.420e+008 1.479e+014 1.000e+004 5.494e-003 1.197e-002 
1.296e-002 1.417e+008 1.481e+014 1.000e+004 5.737e-003 1.197e-002 
1.296e-002 1.412e+008 1.473e+014 1.000e+004 1.056e-002 1.197e-002 
1.296e-002 1.400e+008 1.450e+014 1.000e+004 8.332e-003 1.198e-002 
1.296e-002 1.393e+008 1.442e+014 1.000e+004 7.328e-003 1.199e-002 
1.297e-002 1.390e+008 1.444e+014 1.000e+004 6.314e-003 1.200e-002 
1.297e-002 1.388e+008 1.445e+014 1.000e+004 7.534e-003 1.200e-002 
1.297e-002 1.386e+008 1.446e+014 1.000e+004 7.148e-003 1.200e-002 
1.297e-002 1.386e+008 1.447e+014 1.000e+004 5.452e-003 1.200e-002 
1.297e-002 1.386e+008 1.448e+014 1.000e+004 5.764e-003 1.201e-002 
1.298e-002 1.385e+008 1.449e+014 1.000e+004 5.337e-003 1.201e-002 
1.298e-002 1.385e+008 1.450e+014 1.000e+004 5.789e-003 1.201e-002 
1.298e-002 1.385e+008 1.451e+014 1.000e+004 5.821e-003 1.201e-002 
1.298e-002 1.386e+008 1.451e+014 1.000e+004 4.730e-003 1.201e-002 
1.298e-002 1.387e+008 1.452e+014 1.000e+004 4.738e-003 1.201e-002 
1.298e-002 1.386e+008 1.453e+014 1.000e+004 6.420e-003 1.202e-002 
1.299e-002 1.386e+008 1.448e+014 1.000e+004 2.166e-003 1.202e-002 
1.300e-002 1.389e+008 1.450e+014 1.000e+004 2.094e-003 1.203e-002 
1.300e-002 1.393e+008 1.452e+014 1.000e+004 1.924e-003 1.203e-002 
1.301e-002 1.396e+008 1.454e+014 1.000e+004 1.947e-003 1.203e-002 
1.301e-002 1.400e+008 1.457e+014 1.000e+004 2.097e-003 1.204e-002 
1.302e-002 1.403e+008 1.459e+014 1.000e+004 1.922e-003 1.204e-002 
1.303e-002 1.405e+008 1.462e+014 1.000e+004 2.100e-003 1.205e-002 
1.303e-002 1.395e+008 1.446e+014 1.000e+004 4.430e-003 1.206e-002 
1.304e-002 1.378e+008 1.443e+014 1.000e+004 3.472e-003 1.208e-002 
1.304e-002 1.376e+008 1.447e+014 1.000e+004 2.415e-003 1.208e-002 
1.305e-002 1.369e+008 1.450e+014 1.000e+004 3.376e-003 1.210e-002 
1.306e-002 1.351e+008 1.442e+014 1.000e+004 6.878e-003 1.212e-002 
1.307e-002 1.306e+008 1.436e+014 1.000e+004 5.161e-003 1.216e-002 
1.308e-002 1.287e+008 1.440e+014 1.000e+004 3.954e-003 1.218e-002 
1.309e-002 1.264e+008 1.438e+014 1.000e+004 3.439e-003 1.220e-002 
1.309e-002 1.232e+008 1.403e+014 1.000e+004 4.410e-003 1.223e-002 
1.310e-002 1.238e+008 1.401e+014 1.000e+004 2.164e-003 1.224e-002 
1.311e-002 1.242e+008 1.403e+014 1.000e+004 2.420e-003 1.224e-002 
1.312e-002 1.243e+008 1.406e+014 1.000e+004 2.880e-003 1.225e-002 
1.313e-002 1.240e+008 1.411e+014 1.000e+004 3.044e-003 1.226e-002 
1.314e-002 1.235e+008 1.416e+014 1.000e+004 3.534e-003 1.227e-002 
1.314e-002 1.228e+008 1.416e+014 1.000e+004 3.950e-003 1.228e-002 
1.315e-002 1.224e+008 1.421e+014 1.000e+004 2.787e-003 1.230e-002 
1.316e-002 1.229e+008 1.423e+014 1.000e+004 2.312e-003 1.230e-002 
1.317e-002 1.237e+008 1.424e+014 1.000e+004 1.918e-003 1.230e-002 
1.318e-002 1.247e+008 1.425e+014 1.000e+004 1.839e-003 1.230e-002 
1.318e-002 1.256e+008 1.425e+014 1.000e+004 1.696e-003 1.231e-002 
1.319e-002 1.266e+008 1.426e+014 1.000e+004 1.679e-003 1.231e-002 
1.320e-002 1.276e+008 1.426e+014 1.000e+004 1.864e-003 1.231e-002 
1.321e-002 1.286e+008 1.427e+014 1.000e+004 1.887e-003 1.231e-002 
1.322e-002 1.297e+008 1.427e+014 1.000e+004 1.646e-003 1.231e-002 
1.323e-002 1.307e+008 1.428e+014 1.000e+004 1.745e-003 1.231e-002 
1.323e-002 1.317e+008 1.428e+014 1.000e+004 1.833e-003 1.231e-002 
1.324e-002 1.327e+008 1.428e+014 1.000e+004 1.689e-003 1.231e-002 
1.325e-002 1.336e+008 1.429e+014 1.000e+004 2.059e-003 1.232e-002 
1.326e-002 1.346e+008 1.430e+014 1.000e+004 1.688e-003 1.232e-002 
1.327e-002 1.349e+008 1.432e+014 1.000e+004 2.163e-003 1.232e-002 
1.327e-002 1.351e+008 1.435e+014 1.000e+004 2.178e-003 1.233e-002 
1.328e-002 1.356e+008 1.438e+014 1.000e+004 2.572e-003 1.233e-002 
1.329e-002 1.359e+008 1.441e+014 1.000e+004 2.246e-003 1.234e-002 
1.330e-002 1.364e+008 1.444e+014 1.000e+004 2.059e-003 1.235e-002 
1.331e-002 1.367e+008 1.447e+014 1.000e+004 3.241e-003 1.235e-002 
1.332e-002 1.372e+008 1.450e+014 1.000e+004 2.205e-003 1.236e-002 
1.332e-002 1.378e+008 1.453e+014 1.000e+004 2.155e-003 1.236e-002 
1.333e-002 1.384e+008 1.455e+014 1.000e+004 1.945e-003 1.236e-002 
1.334e-002 1.389e+008 1.458e+014 1.000e+004 2.131e-003 1.237e-002 
1.335e-002 1.394e+008 1.461e+014 1.000e+004 2.158e-003 1.237e-002 
1.336e-002 1.386e+008 1.447e+014 1.000e+004 4.779e-003 1.239e-002 
1.336e-002 1.369e+008 1.434e+014 1.000e+004 4.112e-003 1.241e-002 
1.337e-002 1.373e+008 1.433e+014 1.000e+004 2.157e-003 1.241e-002 
1.338e-002 1.380e+008 1.435e+014 1.000e+004 2.017e-003 1.242e-002 
1.339e-002 1.388e+008 1.436e+014 1.000e+004 1.899e-003 1.242e-002 
1.340e-002 1.397e+008 1.437e+014 1.000e+004 1.948e-003 1.242e-002 
1.341e-002 1.407e+008 1.438e+014 1.000e+004 1.856e-003 1.242e-002 
1.341e-002 1.416e+008 1.439e+014 1.000e+004 1.918e-003 1.242e-002 
1.342e-002 1.426e+008 1.440e+014 1.000e+004 1.825e-003 1.243e-002 
1.343e-002 1.435e+008 1.441e+014 1.000e+004 1.870e-003 1.243e-002 
1.344e-002 1.443e+008 1.442e+014 1.000e+004 2.303e-003 1.243e-002 
1.345e-002 1.452e+008 1.443e+014 1.000e+004 2.025e-003 1.243e-002 
1.346e-002 1.460e+008 1.444e+014 1.000e+004 2.002e-003 1.244e-002 
1.346e-002 1.468e+008 1.446e+014 1.000e+004 1.951e-003 1.244e-002 
1.347e-002 1.477e+008 1.447e+014 1.000e+004 2.000e-003 1.244e-002 
1.348e-002 1.484e+008 1.449e+014 1.000e+004 2.075e-003 1.244e-002 
1.349e-002 1.488e+008 1.449e+014 1.000e+004 2.387e-003 1.245e-002 
1.350e-002 1.490e+008 1.454e+014 1.000e+004 2.310e-003 1.246e-002 
1.351e-002 1.498e+008 1.456e+014 1.000e+004 1.755e-003 1.246e-002 
1.351e-002 1.506e+008 1.457e+014 1.000e+004 1.732e-003 1.246e-002 
1.352e-002 1.507e+008 1.461e+014 1.000e+004 2.558e-003 1.247e-002 
1.353e-002 1.506e+008 1.465e+014 1.000e+004 2.375e-003 1.248e-002 
1.354e-002 1.508e+008 1.469e+014 1.000e+004 2.360e-003 1.248e-002 
1.354e-002 1.507e+008 1.472e+014 1.000e+004 2.999e-003 1.249e-002 
1.355e-002 1.474e+008 1.468e+014 1.000e+004 6.817e-003 1.252e-002 
1.356e-002 1.427e+008 1.440e+014 1.000e+004 6.205e-003 1.256e-002 
1.357e-002 1.373e+008 1.413e+014 1.000e+004 5.803e-003 1.261e-002 
1.358e-002 1.358e+008 1.418e+014 1.000e+004 3.613e-003 1.263e-002 
1.359e-002 1.349e+008 1.426e+014 1.000e+004 3.774e-003 1.264e-002 
1.359e-002 1.337e+008 1.419e+014 1.000e+004 5.284e-003 1.266e-002 
1.360e-002 1.333e+008 1.424e+014 1.000e+004 3.360e-003 1.267e-002 
1.361e-002 1.341e+008 1.425e+014 1.000e+004 2.084e-003 1.268e-002 
1.362e-002 1.352e+008 1.427e+014 1.000e+004 2.439e-003 1.268e-002 
1.363e-002 1.357e+008 1.430e+014 1.000e+004 2.971e-003 1.268e-002 
1.364e-002 1.361e+008 1.433e+014 1.000e+004 2.115e-003 1.269e-002 
1.365e-002 1.368e+008 1.436e+014 1.000e+004 3.162e-003 1.269e-002 
1.366e-002 1.374e+008 1.440e+014 1.000e+004 2.340e-003 1.270e-002 
1.367e-002 1.379e+008 1.443e+014 1.000e+004 2.348e-003 1.271e-002 
1.368e-002 1.382e+008 1.447e+014 1.000e+004 1.946e-003 1.271e-002 
1.369e-002 1.388e+008 1.450e+014 1.000e+004 2.484e-003 1.272e-002 
1.370e-002 1.393e+008 1.453e+014 1.000e+004 2.193e-003 1.272e-002 
1.371e-002 1.399e+008 1.456e+014 1.000e+004 2.187e-003 1.273e-002 
1.371e-002 1.403e+008 1.459e+014 1.000e+004 2.769e-003 1.273e-002 
1.372e-002 1.395e+008 1.446e+014 1.000e+004 5.102e-003 1.275e-002 
1.373e-002 1.376e+008 1.432e+014 1.000e+004 4.539e-003 1.277e-002 
1.374e-002 1.383e+008 1.432e+014 1.000e+004 2.409e-003 1.277e-002 
1.375e-002 1.392e+008 1.434e+014 1.000e+004 2.403e-003 1.277e-002 
1.376e-002 1.401e+008 1.435e+014 1.000e+004 2.439e-003 1.278e-002 
1.377e-002 1.411e+008 1.437e+014 1.000e+004 2.481e-003 1.278e-002 
1.378e-002 1.418e+008 1.438e+014 1.000e+004 2.716e-003 1.278e-002 
1.379e-002 1.422e+008 1.441e+014 1.000e+004 2.432e-003 1.279e-002 
1.380e-002 1.425e+008 1.445e+014 1.000e+004 2.433e-003 1.280e-002 
1.381e-002 1.427e+008 1.450e+014 1.000e+004 2.859e-003 1.281e-002 
1.382e-002 1.412e+008 1.459e+014 1.000e+004 3.624e-003 1.283e-002 
1.382e-002 1.412e+008 1.462e+014 1.000e+004 3.352e-003 1.284e-002 
1.383e-002 1.419e+008 1.463e+014 1.000e+004 2.049e-003 1.284e-002 
1.384e-002 1.431e+008 1.464e+014 1.000e+004 2.304e-003 1.284e-002 
1.385e-002 1.441e+008 1.466e+014 1.000e+004 2.304e-003 1.285e-002 
1.386e-002 1.453e+008 1.467e+014 1.000e+004 2.199e-003 1.285e-002 
1.387e-002 1.460e+008 1.469e+014 1.000e+004 2.898e-003 1.285e-002 
1.388e-002 1.457e+008 1.474e+014 1.000e+004 2.375e-003 1.286e-002 
1.389e-002 1.460e+008 1.478e+014 1.000e+004 2.091e-003 1.287e-002 
1.390e-002 1.447e+008 1.479e+014 1.000e+004 5.299e-003 1.289e-002 
1.391e-002 1.390e+008 1.463e+014 1.000e+004 6.491e-003 1.294e-002 
1.392e-002 1.363e+008 1.458e+014 1.000e+004 5.468e-003 1.296e-002 
1.392e-002 1.333e+008 1.448e+014 1.000e+004 5.661e-003 1.299e-002 
1.393e-002 1.317e+008 1.452e+014 1.000e+004 4.164e-003 1.301e-002 
1.394e-002 1.305e+008 1.444e+014 1.000e+004 5.393e-003 1.303e-002 
1.395e-002 1.297e+008 1.441e+014 1.000e+004 3.108e-003 1.304e-002 
1.396e-002 1.300e+008 1.444e+014 1.000e+004 2.271e-003 1.305e-002 
1.397e-002 1.308e+008 1.445e+014 1.000e+004 2.370e-003 1.305e-002 
1.398e-002 1.317e+008 1.446e+014 1.000e+004 2.124e-003 1.305e-002 
1.398e-002 1.324e+008 1.446e+014 1.000e+004 2.296e-003 1.305e-002 
1.399e-002 1.332e+008 1.439e+014 1.000e+004 2.598e-003 1.305e-002 
1.400e-002 1.339e+008 1.440e+014 1.000e+004 2.176e-003 1.306e-002 
1.400e-002 1.348e+008 1.440e+014 1.000e+004 2.714e-003 1.306e-002 
1.401e-002 1.358e+008 1.441e+014 1.000e+004 2.112e-003 1.306e-002 
1.402e-002 1.368e+008 1.441e+014 1.000e+004 1.770e-003 1.306e-002 
1.403e-002 1.379e+008 1.442e+014 1.000e+004 1.563e-003 1.306e-002 
1.404e-002 1.388e+008 1.442e+014 1.000e+004 2.202e-003 1.306e-002 
1.405e-002 1.398e+008 1.443e+014 1.000e+004 1.678e-003 1.307e-002 
1.405e-002 1.408e+008 1.443e+014 1.000e+004 2.083e-003 1.307e-002 
1.406e-002 1.416e+008 1.444e+014 1.000e+004 2.302e-003 1.307e-002 
1.407e-002 1.425e+008 1.444e+014 1.000e+004 2.310e-003 1.307e-002 
1.407e-002 1.434e+008 1.445e+014 1.000e+004 1.714e-003 1.307e-002 
1.408e-002 1.444e+008 1.446e+014 1.000e+004 1.936e-003 1.307e-002 
1.409e-002 1.452e+008 1.446e+014 1.000e+004 1.825e-003 1.307e-002 
1.410e-002 1.462e+008 1.447e+014 1.000e+004 1.843e-003 1.307e-002 
1.410e-002 1.470e+008 1.448e+014 1.000e+004 1.956e-003 1.308e-002 
1.411e-002 1.479e+008 1.448e+014 1.000e+004 2.139e-003 1.308e-002 
1.412e-002 1.487e+008 1.449e+014 1.000e+004 1.856e-003 1.308e-002 
1.413e-002 1.496e+008 1.450e+014 1.000e+004 2.101e-003 1.308e-002 
1.414e-002 1.505e+008 1.451e+014 1.000e+004 2.620e-003 1.308e-002 
1.414e-002 1.514e+008 1.452e+014 1.000e+004 2.135e-003 1.308e-002 
1.415e-002 1.522e+008 1.453e+014 1.000e+004 2.274e-003 1.309e-002 
1.416e-002 1.526e+008 1.456e+014 1.000e+004 1.801e-003 1.309e-002 
1.417e-002 1.532e+008 1.458e+014 1.000e+004 2.242e-003 1.310e-002 
1.417e-002 1.529e+008 1.463e+014 1.000e+004 3.340e-003 1.310e-002 
1.418e-002 1.525e+008 1.468e+014 1.000e+004 3.135e-003 1.311e-002 
1.419e-002 1.525e+008 1.473e+014 1.000e+004 3.201e-003 1.312e-002 
1.420e-002 1.526e+008 1.477e+014 1.000e+004 3.020e-003 1.313e-002 
1.421e-002 1.526e+008 1.482e+014 1.000e+004 2.414e-003 1.314e-002 
1.421e-002 1.505e+008 1.465e+014 1.000e+004 5.671e-003 1.316e-002 
1.422e-002 1.507e+008 1.449e+014 1.000e+004 2.510e-003 1.317e-002 
1.423e-002 1.513e+008 1.451e+014 1.000e+004 2.840e-003 1.317e-002 
1.424e-002 1.520e+008 1.451e+014 1.000e+004 2.214e-003 1.317e-002 
1.424e-002 1.526e+008 1.452e+014 1.000e+004 2.899e-003 1.317e-002 
1.425e-002 1.526e+008 1.453e+014 1.000e+004 3.328e-003 1.318e-002 
1.426e-002 1.519e+008 1.455e+014 1.000e+004 3.574e-003 1.319e-002 
1.426e-002 1.515e+008 1.459e+014 1.000e+004 3.485e-003 1.320e-002 
1.427e-002 1.499e+008 1.463e+014 1.000e+004 4.099e-003 1.322e-002 
1.428e-002 1.478e+008 1.469e+014 1.000e+004 4.607e-003 1.324e-002 
1.429e-002 1.443e+008 1.473e+014 1.000e+004 9.472e-003 1.327e-002 
1.429e-002 1.382e+008 1.483e+014 1.000e+004 1.067e-002 1.332e-002 
1.430e-002 1.313e+008 1.480e+014 1.000e+004 7.958e-003 1.338e-002 
1.430e-002 1.287e+008 1.468e+014 1.000e+004 5.537e-003 1.340e-002 
1.431e-002 1.271e+008 1.460e+014 1.000e+004 3.750e-003 1.342e-002 
1.432e-002 1.258e+008 1.460e+014 1.000e+004 4.569e-003 1.343e-002 
1.432e-002 1.230e+008 1.454e+014 1.000e+004 6.318e-003 1.346e-002 
1.433e-002 1.197e+008 1.432e+014 1.000e+004 5.363e-003 1.349e-002 
1.434e-002 1.162e+008 1.427e+014 1.000e+004 6.451e-003 1.352e-002 
1.434e-002 1.132e+008 1.424e+014 1.000e+004 4.982e-003 1.355e-002 
1.435e-002 1.119e+008 1.423e+014 1.000e+004 3.872e-003 1.356e-002 
1.436e-002 1.107e+008 1.420e+014 1.000e+004 3.485e-003 1.358e-002 
1.436e-002 1.097e+008 1.428e+014 1.000e+004 3.677e-003 1.359e-002 
1.437e-002 1.079e+008 1.429e+014 1.000e+004 4.378e-003 1.361e-002 
1.437e-002 1.069e+008 1.431e+014 1.000e+004 4.188e-003 1.362e-002 
1.438e-002 1.064e+008 1.433e+014 1.000e+004 4.031e-003 1.363e-002 
1.438e-002 1.061e+008 1.435e+014 1.000e+004 4.038e-003 1.363e-002 
1.438e-002 1.061e+008 1.436e+014 1.000e+004 3.075e-003 1.363e-002 
1.439e-002 1.060e+008 1.436e+014 1.000e+004 3.602e-003 1.364e-002 
1.439e-002 1.061e+008 1.437e+014 1.000e+004 2.949e-003 1.364e-002 
1.439e-002 1.062e+008 1.435e+014 1.000e+004 4.320e-003 1.364e-002 
1.440e-002 1.061e+008 1.436e+014 1.000e+004 3.385e-003 1.365e-002 
1.440e-002 1.062e+008 1.437e+014 1.000e+004 4.087e-003 1.365e-002 
1.440e-002 1.062e+008 1.437e+014 1.000e+004 2.991e-003 1.365e-002 
1.441e-002 1.064e+008 1.438e+014 1.000e+004 2.488e-003 1.366e-002 
1.441e-002 1.066e+008 1.438e+014 1.000e+004 3.125e-003 1.366e-002 
1.441e-002 1.069e+008 1.439e+014 1.000e+004 2.979e-003 1.366e-002 
1.441e-002 1.072e+008 1.439e+014 1.000e+004 3.851e-003 1.366e-002 
1.442e-002 1.075e+008 1.439e+014 1.000e+004 3.101e-003 1.366e-002 
1.442e-002 1.078e+008 1.440e+014 1.000e+004 3.594e-003 1.366e-002 
1.442e-002 1.080e+008 1.441e+014 1.000e+004 3.272e-003 1.366e-002 
1.443e-002 1.082e+008 1.442e+014 1.000e+004 2.564e-003 1.367e-002 
1.443e-002 1.084e+008 1.443e+014 1.000e+004 2.251e-003 1.367e-002 
1.443e-002 1.086e+008 1.443e+014 1.000e+004 2.785e-003 1.367e-002 
1.444e-002 1.088e+008 1.445e+014 1.000e+004 2.655e-003 1.367e-002 
1.444e-002 1.089e+008 1.447e+014 1.000e+004 2.905e-003 1.367e-002 
1.444e-002 1.092e+008 1.447e+014 1.000e+004 3.508e-003 1.367e-002 
1.445e-002 1.095e+008 1.448e+014 1.000e+004 2.612e-003 1.367e-002 
1.445e-002 1.098e+008 1.448e+014 1.000e+004 1.743e-003 1.368e-002 
1.445e-002 1.102e+008 1.448e+014 1.000e+004 2.494e-003 1.368e-002 
1.446e-002 1.104e+008 1.448e+014 1.000e+004 2.563e-003 1.368e-002 
1.446e-002 1.105e+008 1.449e+014 1.000e+004 3.366e-003 1.368e-002 
1.446e-002 1.104e+008 1.443e+014 1.000e+004 6.370e-003 1.369e-002 
1.447e-002 1.097e+008 1.430e+014 1.000e+004 4.596e-003 1.369e-002 
1.447e-002 1.091e+008 1.428e+014 1.000e+004 4.491e-003 1.370e-002 
1.447e-002 1.089e+008 1.429e+014 1.000e+004 3.944e-003 1.370e-002 
1.448e-002 1.088e+008 1.430e+014 1.000e+004 4.064e-003 1.371e-002 
1.448e-002 1.085e+008 1.428e+014 1.000e+004 3.201e-003 1.371e-002 
1.448e-002 1.085e+008 1.429e+014 1.000e+004 3.486e-003 1.372e-002 
1.448e-002 1.086e+008 1.430e+014 1.000e+004 2.876e-003 1.372e-002 
1.449e-002 1.089e+008 1.430e+014 1.000e+004 3.315e-003 1.372e-002 
1.449e-002 1.092e+008 1.431e+014 1.000e+004 3.626e-003 1.372e-002 
1.449e-002 1.096e+008 1.431e+014 1.000e+004 2.820e-003 1.372e-002 
1.450e-002 1.099e+008 1.431e+014 1.000e+004 2.801e-003 1.372e-002 
1.450e-002 1.103e+008 1.432e+014 1.000e+004 3.010e-003 1.372e-002 
1.450e-002 1.107e+008 1.432e+014 1.000e+004 2.311e-003 1.372e-002 
1.451e-002 1.111e+008 1.432e+014 1.000e+004 2.957e-003 1.373e-002 
1.451e-002 1.114e+008 1.432e+014 1.000e+004 2.891e-003 1.373e-002 
1.451e-002 1.118e+008 1.433e+014 1.000e+004 1.985e-003 1.373e-002 
1.452e-002 1.122e+008 1.433e+014 1.000e+004 1.829e-003 1.373e-002 
1.452e-002 1.126e+008 1.433e+014 1.000e+004 3.149e-003 1.373e-002 
1.452e-002 1.130e+008 1.433e+014 1.000e+004 3.337e-003 1.373e-002 
1.453e-002 1.133e+008 1.434e+014 1.000e+004 2.496e-003 1.373e-002 
1.453e-002 1.137e+008 1.434e+014 1.000e+004 2.957e-003 1.373e-002 
1.453e-002 1.141e+008 1.434e+014 1.000e+004 2.453e-003 1.373e-002 
1.454e-002 1.144e+008 1.434e+014 1.000e+004 2.395e-003 1.373e-002 
1.454e-002 1.147e+008 1.435e+014 1.000e+004 2.008e-003 1.373e-002 
1.454e-002 1.151e+008 1.435e+014 1.000e+004 3.521e-003 1.373e-002 
1.454e-002 1.155e+008 1.435e+014 1.000e+004 2.547e-003 1.373e-002 
1.455e-002 1.159e+008 1.435e+014 1.000e+004 2.984e-003 1.373e-002 
1.455e-002 1.162e+008 1.435e+014 1.000e+004 2.497e-003 1.373e-002 
1.455e-002 1.166e+008 1.436e+014 1.000e+004 2.240e-003 1.373e-002 
1.456e-002 1.170e+008 1.436e+014 1.000e+004 3.257e-003 1.373e-002 
1.456e-002 1.174e+008 1.436e+014 1.000e+004 3.613e-003 1.373e-002 
1.456e-002 1.179e+008 1.436e+014 1.000e+004 2.965e-003 1.373e-002 
1.457e-002 1.183e+008 1.436e+014 1.000e+004 2.405e-003 1.373e-002 
1.457e-002 1.187e+008 1.436e+014 1.000e+004 2.586e-003 1.373e-002 
1.457e-002 1.191e+008 1.437e+014 1.000e+004 2.611e-003 1.374e-002 
1.458e-002 1.196e+008 1.437e+014 1.000e+004 2.727e-003 1.374e-002 
1.458e-002 1.200e+008 1.437e+014 1.000e+004 2.778e-003 1.374e-002 
1.458e-002 1.204e+008 1.437e+014 1.000e+004 1.730e-003 1.374e-002 
1.459e-002 1.207e+008 1.437e+014 1.000e+004 3.285e-003 1.374e-002 
1.459e-002 1.211e+008 1.437e+014 1.000e+004 2.311e-003 1.374e-002 
1.459e-002 1.215e+008 1.437e+014 1.000e+004 2.668e-003 1.374e-002 
1.460e-002 1.220e+008 1.438e+014 1.000e+004 2.129e-003 1.374e-002 
1.460e-002 1.224e+008 1.437e+014 1.000e+004 2.151e-003 1.374e-002 
1.460e-002 1.228e+008 1.438e+014 1.000e+004 3.325e-003 1.374e-002 
1.461e-002 1.232e+008 1.438e+014 1.000e+004 3.282e-003 1.374e-002 
1.461e-002 1.236e+008 1.438e+014 1.000e+004 2.053e-003 1.374e-002 
1.461e-002 1.239e+008 1.430e+014 1.000e+004 4.557e-003 1.374e-002 
1.462e-002 1.236e+008 1.430e+014 1.000e+004 4.476e-003 1.375e-002 
1.462e-002 1.233e+008 1.431e+014 1.000e+004 5.658e-003 1.375e-002 
1.462e-002 1.232e+008 1.432e+014 1.000e+004 4.206e-003 1.375e-002 
1.462e-002 1.234e+008 1.433e+014 1.000e+004 5.499e-003 1.376e-002 
1.463e-002 1.237e+008 1.433e+014 1.000e+004 2.453e-003 1.376e-002 
1.463e-002 1.240e+008 1.433e+014 1.000e+004 3.548e-003 1.376e-002 
1.463e-002 1.243e+008 1.433e+014 1.000e+004 2.734e-003 1.376e-002 
1.463e-002 1.247e+008 1.433e+014 1.000e+004 3.793e-003 1.376e-002 
1.464e-002 1.250e+008 1.433e+014 1.000e+004 2.089e-003 1.376e-002 
1.464e-002 1.253e+008 1.433e+014 1.000e+004 3.159e-003 1.376e-002 
1.464e-002 1.256e+008 1.434e+014 1.000e+004 3.705e-003 1.376e-002 
1.465e-002 1.258e+008 1.434e+014 1.000e+004 5.189e-003 1.376e-002 
1.465e-002 1.260e+008 1.435e+014 1.000e+004 6.171e-003 1.376e-002 
1.465e-002 1.262e+008 1.435e+014 1.000e+004 5.804e-003 1.376e-002 
1.465e-002 1.265e+008 1.435e+014 1.000e+004 5.034e-003 1.376e-002 
1.466e-002 1.269e+008 1.436e+014 1.000e+004 4.805e-003 1.377e-002 
1.466e-002 1.272e+008 1.436e+014 1.000e+004 4.662e-003 1.377e-002 
1.466e-002 1.275e+008 1.436e+014 1.000e+004 5.808e-003 1.377e-002 
1.467e-002 1.279e+008 1.436e+014 1.000e+004 5.213e-003 1.377e-002 
1.467e-002 1.282e+008 1.436e+014 1.000e+004 4.064e-003 1.377e-002 
1.467e-002 1.285e+008 1.436e+014 1.000e+004 4.205e-003 1.377e-002 
1.467e-002 1.289e+008 1.437e+014 1.000e+004 3.738e-003 1.377e-002 
1.468e-002 1.292e+008 1.437e+014 1.000e+004 3.770e-003 1.377e-002 
1.468e-002 1.296e+008 1.437e+014 1.000e+004 4.124e-003 1.377e-002 
1.468e-002 1.299e+008 1.437e+014 1.000e+004 4.106e-003 1.377e-002 
1.468e-002 1.302e+008 1.437e+014 1.000e+004 3.834e-003 1.377e-002 
1.469e-002 1.306e+008 1.437e+014 1.000e+004 5.919e-003 1.377e-002 
1.469e-002 1.309e+008 1.438e+014 1.000e+004 3.646e-003 1.377e-002 
1.469e-002 1.312e+008 1.438e+014 1.000e+004 3.822e-003 1.377e-002 
1.470e-002 1.316e+008 1.438e+014 1.000e+004 4.556e-003 1.377e-002 
1.470e-002 1.319e+008 1.438e+014 1.000e+004 5.130e-003 1.377e-002 
1.470e-002 1.322e+008 1.438e+014 1.000e+004 3.456e-003 1.377e-002 
1.470e-002 1.325e+008 1.438e+014 1.000e+004 3.848e-003 1.377e-002 
1.471e-002 1.329e+008 1.439e+014 1.000e+004 4.887e-003 1.377e-002 
1.471e-002 1.332e+008 1.439e+014 1.000e+004 5.161e-003 1.377e-002 
1.471e-002 1.335e+008 1.439e+014 1.000e+004 3.925e-003 1.377e-002 
1.471e-002 1.339e+008 1.438e+014 1.000e+004 4.215e-003 1.377e-002 
1.472e-002 1.342e+008 1.439e+014 1.000e+004 2.703e-003 1.377e-002 
1.472e-002 1.346e+008 1.439e+014 1.000e+004 5.817e-003 1.378e-002 
1.472e-002 1.349e+008 1.439e+014 1.000e+004 3.931e-003 1.378e-002 
1.473e-002 1.353e+008 1.439e+014 1.000e+004 3.766e-003 1.378e-002 
1.473e-002 1.356e+008 1.439e+014 1.000e+004 4.366e-003 1.378e-002 
1.473e-002 1.360e+008 1.440e+014 1.000e+004 5.154e-003 1.378e-002 
1.473e-002 1.363e+008 1.440e+014 1.000e+004 4.027e-003 1.378e-002 
1.474e-002 1.366e+008 1.440e+014 1.000e+004 3.959e-003 1.378e-002 
1.474e-002 1.369e+008 1.440e+014 1.000e+004 3.894e-003 1.378e-002 
1.474e-002 1.373e+008 1.440e+014 1.000e+004 5.700e-003 1.378e-002 
1.475e-002 1.376e+008 1.440e+014 1.000e+004 4.400e-003 1.378e-002 
1.475e-002 1.380e+008 1.440e+014 1.000e+004 5.009e-003 1.378e-002 
1.475e-002 1.383e+008 1.440e+014 1.000e+004 5.894e-003 1.378e-002 
1.475e-002 1.386e+008 1.440e+014 1.000e+004 3.988e-003 1.378e-002 
1.476e-002 1.389e+008 1.441e+014 1.000e+004 5.041e-003 1.378e-002 
1.476e-002 1.392e+008 1.440e+014 1.000e+004 3.936e-003 1.378e-002 
1.476e-002 1.395e+008 1.440e+014 1.000e+004 3.775e-003 1.378e-002 
1.476e-002 1.398e+008 1.440e+014 1.000e+004 3.414e-003 1.378e-002 
1.477e-002 1.401e+008 1.440e+014 1.000e+004 3.073e-003 1.378e-002 
1.477e-002 1.404e+008 1.441e+014 1.000e+004 2.485e-003 1.378e-002 
1.477e-002 1.408e+008 1.441e+014 1.000e+004 5.556e-003 1.378e-002 
1.477e-002 1.411e+008 1.441e+014 1.000e+004 4.347e-003 1.378e-002 
1.478e-002 1.414e+008 1.441e+014 1.000e+004 2.645e-003 1.378e-002 
1.478e-002 1.417e+008 1.434e+014 1.000e+004 2.186e-003 1.379e-002 
1.478e-002 1.421e+008 1.434e+014 1.000e+004 4.289e-003 1.379e-002 
1.479e-002 1.424e+008 1.434e+014 1.000e+004 5.221e-003 1.379e-002 
1.479e-002 1.427e+008 1.434e+014 1.000e+004 5.478e-003 1.379e-002 
1.479e-002 1.430e+008 1.435e+014 1.000e+004 5.570e-003 1.379e-002 
1.479e-002 1.434e+008 1.435e+014 1.000e+004 5.188e-003 1.379e-002 
1.480e-002 1.437e+008 1.435e+014 1.000e+004 4.289e-003 1.379e-002 
1.480e-002 1.439e+008 1.435e+014 1.000e+004 3.560e-003 1.379e-002 
1.480e-002 1.443e+008 1.436e+014 1.000e+004 2.877e-003 1.379e-002 
1.481e-002 1.446e+008 1.436e+014 1.000e+004 5.545e-003 1.379e-002 
1.481e-002 1.449e+008 1.437e+014 1.000e+004 4.031e-003 1.379e-002 
1.481e-002 1.452e+008 1.437e+014 1.000e+004 2.481e-003 1.379e-002 
1.481e-002 1.455e+008 1.437e+014 1.000e+004 5.927e-003 1.379e-002 
1.482e-002 1.458e+008 1.438e+014 1.000e+004 4.561e-003 1.379e-002 
1.482e-002 1.460e+008 1.438e+014 1.000e+004 5.317e-003 1.380e-002 
1.482e-002 1.454e+008 1.429e+014 1.000e+004 6.114e-003 1.380e-002 
1.483e-002 1.443e+008 1.430e+014 1.000e+004 5.875e-003 1.381e-002 
1.483e-002 1.429e+008 1.432e+014 1.000e+004 7.949e-003 1.383e-002 
1.483e-002 1.410e+008 1.433e+014 1.000e+004 6.689e-003 1.384e-002 
1.483e-002 1.396e+008 1.437e+014 1.000e+004 6.515e-003 1.385e-002 
1.484e-002 1.385e+008 1.438e+014 1.000e+004 7.500e-003 1.386e-002 
1.484e-002 1.370e+008 1.440e+014 1.000e+004 6.243e-003 1.388e-002 
1.484e-002 1.354e+008 1.445e+014 1.000e+004 8.669e-003 1.389e-002 
1.485e-002 1.332e+008 1.430e+014 1.000e+004 6.939e-003 1.391e-002 
1.485e-002 1.312e+008 1.431e+014 1.000e+004 7.686e-003 1.393e-002 
1.485e-002 1.288e+008 1.435e+014 1.000e+004 6.669e-003 1.395e-002 
1.486e-002 1.261e+008 1.418e+014 1.000e+004 3.253e-003 1.397e-002 
1.487e-002 1.258e+008 1.417e+014 1.000e+004 3.284e-003 1.398e-002 
1.487e-002 1.254e+008 1.409e+014 1.000e+004 2.762e-003 1.399e-002 
1.488e-002 1.241e+008 1.402e+014 1.000e+004 4.597e-003 1.401e-002 
1.489e-002 1.226e+008 1.407e+014 1.000e+004 3.041e-003 1.403e-002 
1.490e-002 1.221e+008 1.406e+014 1.000e+004 4.289e-003 1.404e-002 
1.491e-002 1.216e+008 1.406e+014 1.000e+004 3.103e-003 1.405e-002 
1.492e-002 1.219e+008 1.405e+014 1.000e+004 2.821e-003 1.406e-002 
1.492e-002 1.200e+008 1.402e+014 1.000e+004 4.281e-003 1.408e-002 
1.493e-002 1.172e+008 1.409e+014 1.000e+004 4.107e-003 1.411e-002 
1.494e-002 1.165e+008 1.414e+014 1.000e+004 2.174e-003 1.412e-002 
1.495e-002 1.174e+008 1.415e+014 1.000e+004 2.087e-003 1.412e-002 
1.496e-002 1.183e+008 1.416e+014 1.000e+004 2.021e-003 1.413e-002 
1.497e-002 1.194e+008 1.417e+014 1.000e+004 1.924e-003 1.413e-002 
1.498e-002 1.206e+008 1.417e+014 1.000e+004 1.853e-003 1.413e-002 
1.499e-002 1.217e+008 1.418e+014 1.000e+004 1.781e-003 1.413e-002 
1.500e-002 1.229e+008 1.418e+014 1.000e+004 1.594e-003 1.413e-002 
1.501e-002 1.241e+008 1.419e+014 1.000e+004 1.682e-003 1.414e-002 
1.502e-002 1.252e+008 1.420e+014 1.000e+004 1.709e-003 1.414e-002 
1.503e-002 1.264e+008 1.421e+014 1.000e+004 2.195e-003 1.414e-002 
1.504e-002 1.275e+008 1.421e+014 1.000e+004 1.875e-003 1.414e-002 
1.505e-002 1.286e+008 1.422e+014 1.000e+004 1.739e-003 1.414e-002 
1.506e-002 1.297e+008 1.423e+014 1.000e+004 1.863e-003 1.414e-002 
1.507e-002 1.308e+008 1.423e+014 1.000e+004 1.694e-003 1.415e-002 
1.507e-002 1.317e+008 1.424e+014 1.000e+004 1.645e-003 1.415e-002 
1.508e-002 1.327e+008 1.425e+014 1.000e+004 1.947e-003 1.415e-002 
1.509e-002 1.337e+008 1.426e+014 1.000e+004 1.742e-003 1.415e-002 
1.510e-002 1.347e+008 1.427e+014 1.000e+004 1.821e-003 1.416e-002 
1.511e-002 1.350e+008 1.431e+014 1.000e+004 3.657e-003 1.416e-002 
1.511e-002 1.347e+008 1.427e+014 1.000e+004 4.544e-003 1.417e-002 
1.512e-002 1.343e+008 1.428e+014 1.000e+004 3.733e-003 1.418e-002 
1.512e-002 1.345e+008 1.426e+014 1.000e+004 2.993e-003 1.418e-002 
1.513e-002 1.347e+008 1.426e+014 1.000e+004 2.903e-003 1.418e-002 
1.513e-002 1.347e+008 1.427e+014 1.000e+004 3.337e-003 1.419e-002 
1.514e-002 1.340e+008 1.429e+014 1.000e+004 3.737e-003 1.420e-002 
1.514e-002 1.333e+008 1.431e+014 1.000e+004 3.903e-003 1.421e-002 
1.515e-002 1.326e+008 1.433e+014 1.000e+004 3.706e-003 1.422e-002 
1.515e-002 1.322e+008 1.435e+014 1.000e+004 2.928e-003 1.422e-002 
1.516e-002 1.320e+008 1.438e+014 1.000e+004 2.501e-003 1.423e-002 
1.516e-002 1.317e+008 1.441e+014 1.000e+004 2.964e-003 1.424e-002 
1.517e-002 1.307e+008 1.441e+014 1.000e+004 3.902e-003 1.425e-002 
1.517e-002 1.289e+008 1.439e+014 1.000e+004 5.196e-003 1.427e-002 
1.518e-002 1.266e+008 1.426e+014 1.000e+004 5.119e-003 1.429e-002 
1.519e-002 1.227e+008 1.427e+014 1.000e+004 8.346e-003 1.432e-002 
1.519e-002 1.186e+008 1.416e+014 1.000e+004 5.784e-003 1.436e-002 
1.520e-002 1.165e+008 1.418e+014 1.000e+004 6.214e-003 1.437e-002 
1.520e-002 1.143e+008 1.421e+014 1.000e+004 3.935e-003 1.440e-002 
1.521e-002 1.136e+008 1.415e+014 1.000e+004 3.125e-003 1.440e-002 
1.521e-002 1.136e+008 1.415e+014 1.000e+004 2.548e-003 1.441e-002 
1.522e-002 1.137e+008 1.416e+014 1.000e+004 2.094e-003 1.441e-002 
1.522e-002 1.142e+008 1.417e+014 1.000e+004 1.978e-003 1.442e-002 
1.523e-002 1.149e+008 1.417e+014 1.000e+004 1.877e-003 1.442e-002 
1.523e-002 1.156e+008 1.417e+014 1.000e+004 1.736e-003 1.442e-002 
1.524e-002 1.162e+008 1.417e+014 1.000e+004 1.846e-003 1.442e-002 
1.524e-002 1.169e+008 1.418e+014 1.000e+004 1.761e-003 1.442e-002 
1.525e-002 1.175e+008 1.418e+014 1.000e+004 1.849e-003 1.442e-002 
1.525e-002 1.182e+008 1.419e+014 1.000e+004 1.675e-003 1.442e-002 
1.526e-002 1.189e+008 1.419e+014 1.000e+004 1.892e-003 1.442e-002 
1.526e-002 1.195e+008 1.419e+014 1.000e+004 1.668e-003 1.442e-002 
1.527e-002 1.201e+008 1.420e+014 1.000e+004 1.751e-003 1.442e-002 
1.527e-002 1.208e+008 1.420e+014 1.000e+004 1.834e-003 1.442e-002 
1.528e-002 1.214e+008 1.421e+014 1.000e+004 1.747e-003 1.442e-002 
1.528e-002 1.220e+008 1.421e+014 1.000e+004 1.953e-003 1.443e-002 
1.529e-002 1.226e+008 1.422e+014 1.000e+004 1.851e-003 1.443e-002 
1.530e-002 1.232e+008 1.423e+014 1.000e+004 1.867e-003 1.443e-002 
1.530e-002 1.236e+008 1.425e+014 1.000e+004 2.278e-003 1.443e-002 
1.531e-002 1.242e+008 1.427e+014 1.000e+004 2.100e-003 1.443e-002 
1.531e-002 1.248e+008 1.428e+014 1.000e+004 1.721e-003 1.443e-002 
1.532e-002 1.254e+008 1.428e+014 1.000e+004 1.742e-003 1.443e-002 
1.532e-002 1.261e+008 1.429e+014 1.000e+004 1.949e-003 1.443e-002 
1.533e-002 1.267e+008 1.429e+014 1.000e+004 1.994e-003 1.444e-002 
1.533e-002 1.273e+008 1.430e+014 1.000e+004 2.161e-003 1.444e-002 
1.534e-002 1.279e+008 1.430e+014 1.000e+004 1.925e-003 1.444e-002 
1.534e-002 1.285e+008 1.431e+014 1.000e+004 1.828e-003 1.444e-002 
1.535e-002 1.289e+008 1.431e+014 1.000e+004 1.649e-003 1.444e-002 
1.535e-002 1.294e+008 1.432e+014 1.000e+004 2.666e-003 1.444e-002 
1.535e-002 1.298e+008 1.432e+014 1.000e+004 2.574e-003 1.444e-002 
1.536e-002 1.301e+008 1.432e+014 1.000e+004 2.440e-003 1.444e-002 
1.536e-002 1.305e+008 1.432e+014 1.000e+004 2.473e-003 1.444e-002 
1.536e-002 1.308e+008 1.433e+014 1.000e+004 2.486e-003 1.444e-002 
1.536e-002 1.311e+008 1.433e+014 1.000e+004 2.834e-003 1.444e-002 
1.537e-002 1.315e+008 1.433e+014 1.000e+004 2.528e-003 1.444e-002 
1.537e-002 1.318e+008 1.434e+014 1.000e+004 2.448e-003 1.444e-002 
1.537e-002 1.320e+008 1.434e+014 1.000e+004 3.025e-003 1.444e-002 
1.537e-002 1.323e+008 1.434e+014 1.000e+004 2.450e-003 1.444e-002 
1.538e-002 1.326e+008 1.434e+014 1.000e+004 2.680e-003 1.444e-002 
1.538e-002 1.329e+008 1.435e+014 1.000e+004 3.283e-003 1.444e-002 
1.538e-002 1.332e+008 1.435e+014 1.000e+004 3.033e-003 1.444e-002 
1.538e-002 1.334e+008 1.435e+014 1.000e+004 2.366e-003 1.445e-002 
1.539e-002 1.337e+008 1.436e+014 1.000e+004 3.607e-003 1.445e-002 
1.539e-002 1.340e+008 1.436e+014 1.000e+004 2.579e-003 1.445e-002 
1.539e-002 1.343e+008 1.436e+014 1.000e+004 3.825e-003 1.445e-002 
1.539e-002 1.346e+008 1.436e+014 1.000e+004 2.789e-003 1.445e-002 
1.540e-002 1.348e+008 1.437e+014 1.000e+004 2.354e-003 1.445e-002 
1.540e-002 1.351e+008 1.437e+014 1.000e+004 4.145e-003 1.445e-002 
1.540e-002 1.353e+008 1.437e+014 1.000e+004 4.065e-003 1.445e-002 
1.540e-002 1.356e+008 1.437e+014 1.000e+004 3.102e-003 1.445e-002 
1.540e-002 1.358e+008 1.437e+014 1.000e+004 2.849e-003 1.445e-002 
1.541e-002 1.361e+008 1.438e+014 1.000e+004 3.240e-003 1.445e-002 
1.541e-002 1.364e+008 1.438e+014 1.000e+004 3.758e-003 1.445e-002 
1.541e-002 1.366e+008 1.438e+014 1.000e+004 3.773e-003 1.445e-002 
1.541e-002 1.368e+008 1.438e+014 1.000e+004 3.321e-003 1.445e-002 
1.541e-002 1.371e+008 1.439e+014 1.000e+004 3.379e-003 1.445e-002 
1.542e-002 1.373e+008 1.439e+014 1.000e+004 3.735e-003 1.445e-002 
1.542e-002 1.375e+008 1.440e+014 1.000e+004 3.819e-003 1.445e-002 
1.542e-002 1.377e+008 1.440e+014 1.000e+004 4.180e-003 1.445e-002 
1.542e-002 1.379e+008 1.440e+014 1.000e+004 4.363e-003 1.445e-002 
1.542e-002 1.381e+008 1.441e+014 1.000e+004 3.719e-003 1.445e-002 
1.543e-002 1.383e+008 1.441e+014 1.000e+004 4.198e-003 1.445e-002 
1.543e-002 1.386e+008 1.441e+014 1.000e+004 4.346e-003 1.445e-002 
1.543e-002 1.388e+008 1.441e+014 1.000e+004 5.567e-003 1.445e-002 
1.543e-002 1.390e+008 1.441e+014 1.000e+004 3.989e-003 1.445e-002 
1.543e-002 1.392e+008 1.442e+014 1.000e+004 3.551e-003 1.445e-002 
1.543e-002 1.395e+008 1.442e+014 1.000e+004 5.647e-003 1.445e-002 
1.544e-002 1.397e+008 1.442e+014 1.000e+004 5.084e-003 1.446e-002 
1.544e-002 1.399e+008 1.442e+014 1.000e+004 4.150e-003 1.446e-002 
1.544e-002 1.402e+008 1.442e+014 1.000e+004 3.227e-003 1.446e-002 
1.544e-002 1.404e+008 1.443e+014 1.000e+004 5.239e-003 1.446e-002 
1.544e-002 1.407e+008 1.443e+014 1.000e+004 4.845e-003 1.446e-002 
1.545e-002 1.409e+008 1.443e+014 1.000e+004 4.172e-003 1.446e-002 
1.545e-002 1.411e+008 1.443e+014 1.000e+004 3.059e-003 1.446e-002 
1.545e-002 1.414e+008 1.443e+014 1.000e+004 4.851e-003 1.446e-002 
1.545e-002 1.416e+008 1.444e+014 1.000e+004 5.555e-003 1.446e-002 
1.545e-002 1.419e+008 1.444e+014 1.000e+004 3.964e-003 1.446e-002 
1.546e-002 1.421e+008 1.444e+014 1.000e+004 5.361e-003 1.446e-002 
1.546e-002 1.424e+008 1.444e+014 1.000e+004 4.738e-003 1.446e-002 
1.546e-002 1.426e+008 1.444e+014 1.000e+004 3.169e-003 1.446e-002 
1.546e-002 1.428e+008 1.445e+014 1.000e+004 4.503e-003 1.446e-002 
1.546e-002 1.431e+008 1.445e+014 1.000e+004 4.228e-003 1.446e-002 
1.547e-002 1.433e+008 1.445e+014 1.000e+004 5.167e-003 1.446e-002 
1.547e-002 1.435e+008 1.445e+014 1.000e+004 3.375e-003 1.446e-002 
1.547e-002 1.438e+008 1.445e+014 1.000e+004 4.934e-003 1.446e-002 
1.547e-002 1.440e+008 1.445e+014 1.000e+004 4.760e-003 1.446e-002 
1.547e-002 1.442e+008 1.446e+014 1.000e+004 5.679e-003 1.446e-002 
1.548e-002 1.444e+008 1.446e+014 1.000e+004 6.196e-003 1.446e-002 
1.548e-002 1.447e+008 1.446e+014 1.000e+004 5.709e-003 1.446e-002 
1.548e-002 1.449e+008 1.446e+014 1.000e+004 5.211e-003 1.446e-002 
1.548e-002 1.451e+008 1.447e+014 1.000e+004 5.557e-003 1.446e-002 
1.548e-002 1.453e+008 1.447e+014 1.000e+004 4.055e-003 1.446e-002 
1.549e-002 1.456e+008 1.447e+014 1.000e+004 5.631e-003 1.446e-002 
1.549e-002 1.458e+008 1.447e+014 1.000e+004 5.409e-003 1.446e-002 
1.549e-002 1.460e+008 1.447e+014 1.000e+004 5.669e-003 1.446e-002 
1.549e-002 1.462e+008 1.448e+014 1.000e+004 4.637e-003 1.446e-002 
1.549e-002 1.464e+008 1.448e+014 1.000e+004 4.246e-003 1.446e-002 
1.549e-002 1.467e+008 1.448e+014 1.000e+004 5.923e-003 1.446e-002 
1.550e-002 1.469e+008 1.448e+014 1.000e+004 5.896e-003 1.446e-002 
1.550e-002 1.471e+008 1.448e+014 1.000e+004 4.470e-003 1.447e-002 
1.550e-002 1.473e+008 1.449e+014 1.000e+004 5.330e-003 1.447e-002 
1.550e-002 1.475e+008 1.449e+014 1.000e+004 4.392e-003 1.447e-002 
1.550e-002 1.478e+008 1.449e+014 1.000e+004 5.724e-003 1.447e-002 
1.551e-002 1.480e+008 1.449e+014 1.000e+004 3.538e-003 1.447e-002 
1.551e-002 1.482e+008 1.450e+014 1.000e+004 5.948e-003 1.447e-002 
1.551e-002 1.485e+008 1.450e+014 1.000e+004 4.380e-003 1.447e-002 
1.551e-002 1.487e+008 1.450e+014 1.000e+004 6.288e-003 1.447e-002 
1.551e-002 1.489e+008 1.450e+014 1.000e+004 4.736e-003 1.447e-002 
1.552e-002 1.491e+008 1.451e+014 1.000e+004 4.046e-003 1.447e-002 
1.552e-002 1.494e+008 1.451e+014 1.000e+004 6.420e-003 1.447e-002 
1.552e-002 1.496e+008 1.451e+014 1.000e+004 6.810e-003 1.447e-002 
1.552e-002 1.498e+008 1.451e+014 1.000e+004 4.833e-003 1.447e-002 
1.552e-002 1.500e+008 1.452e+014 1.000e+004 4.871e-003 1.447e-002 
1.552e-002 1.502e+008 1.452e+014 1.000e+004 5.924e-003 1.447e-002 
1.553e-002 1.504e+008 1.452e+014 1.000e+004 6.099e-003 1.447e-002 
1.553e-002 1.506e+008 1.452e+014 1.000e+004 4.641e-003 1.447e-002 
1.553e-002 1.509e+008 1.453e+014 1.000e+004 3.661e-003 1.447e-002 
1.553e-002 1.511e+008 1.453e+014 1.000e+004 5.972e-003 1.447e-002 
1.553e-002 1.513e+008 1.453e+014 1.000e+004 3.921e-003 1.447e-002 
1.554e-002 1.515e+008 1.453e+014 1.000e+004 4.962e-003 1.447e-002 
1.554e-002 1.517e+008 1.454e+014 1.000e+004 3.684e-003 1.447e-002 
1.554e-002 1.518e+008 1.455e+014 1.000e+004 5.092e-003 1.447e-002 
1.554e-002 1.520e+008 1.455e+014 1.000e+004 6.599e-003 1.448e-002 
1.554e-002 1.520e+008 1.454e+014 1.000e+004 6.420e-003 1.448e-002 
1.555e-002 1.519e+008 1.454e+014 1.000e+004 7.270e-003 1.448e-002 
1.555e-002 1.519e+008 1.454e+014 1.000e+004 6.863e-003 1.448e-002 
1.555e-002 1.521e+008 1.454e+014 1.000e+004 3.846e-003 1.448e-002 
1.555e-002 1.521e+008 1.454e+014 1.000e+004 5.118e-003 1.448e-002 
1.555e-002 1.521e+008 1.454e+014 1.000e+004 5.119e-003 1.449e-002 
1.556e-002 1.520e+008 1.454e+014 1.000e+004 5.451e-003 1.449e-002 
1.556e-002 1.519e+008 1.455e+014 1.000e+004 5.260e-003 1.449e-002 
1.556e-002 1.519e+008 1.457e+014 1.000e+004 4.228e-003 1.449e-002 
1.556e-002 1.518e+008 1.458e+014 1.000e+004 3.451e-003 1.450e-002 
1.556e-002 1.512e+008 1.439e+014 1.000e+004 5.951e-003 1.450e-002 
1.557e-002 1.505e+008 1.438e+014 1.000e+004 5.745e-003 1.451e-002 
1.557e-002 1.499e+008 1.433e+014 1.000e+004 4.869e-003 1.452e-002 
1.557e-002 1.499e+008 1.432e+014 1.000e+004 4.771e-003 1.452e-002 
1.557e-002 1.492e+008 1.432e+014 1.000e+004 4.996e-003 1.453e-002 
1.558e-002 1.462e+008 1.420e+014 1.000e+004 6.400e-003 1.455e-002 
1.559e-002 1.432e+008 1.424e+014 1.000e+004 6.350e-003 1.458e-002 
1.559e-002 1.384e+008 1.423e+014 1.000e+004 8.327e-003 1.462e-002 
1.560e-002 1.312e+008 1.400e+014 1.000e+004 7.573e-003 1.468e-002 
1.561e-002 1.275e+008 1.407e+014 1.000e+004 5.131e-003 1.471e-002 
1.562e-002 1.264e+008 1.415e+014 1.000e+004 3.258e-003 1.473e-002 
1.563e-002 1.255e+008 1.415e+014 1.000e+004 3.526e-003 1.474e-002 
1.563e-002 1.248e+008 1.422e+014 1.000e+004 3.413e-003 1.475e-002 
1.564e-002 1.242e+008 1.420e+014 1.000e+004 2.778e-003 1.476e-002 
1.564e-002 1.238e+008 1.423e+014 1.000e+004 2.958e-003 1.477e-002 
1.565e-002 1.238e+008 1.426e+014 1.000e+004 2.101e-003 1.477e-002 
1.565e-002 1.239e+008 1.428e+014 1.000e+004 3.402e-003 1.478e-002 
1.566e-002 1.233e+008 1.435e+014 1.000e+004 3.965e-003 1.479e-002 
1.566e-002 1.226e+008 1.442e+014 1.000e+004 3.644e-003 1.480e-002 
1.567e-002 1.211e+008 1.425e+014 1.000e+004 3.416e-003 1.481e-002 
1.567e-002 1.214e+008 1.426e+014 1.000e+004 3.278e-003 1.482e-002 
1.568e-002 1.219e+008 1.425e+014 1.000e+004 2.412e-003 1.482e-002 
1.568e-002 1.226e+008 1.415e+014 1.000e+004 2.399e-003 1.482e-002 
1.569e-002 1.237e+008 1.403e+014 1.000e+004 2.702e-003 1.481e-002 
1.569e-002 1.247e+008 1.402e+014 1.000e+004 2.409e-003 1.481e-002 
1.570e-002 1.255e+008 1.401e+014 1.000e+004 2.403e-003 1.481e-002 
1.570e-002 1.262e+008 1.401e+014 1.000e+004 2.404e-003 1.481e-002 
1.571e-002 1.269e+008 1.401e+014 1.000e+004 2.226e-003 1.481e-002 
1.571e-002 1.276e+008 1.401e+014 1.000e+004 2.371e-003 1.481e-002 
1.571e-002 1.282e+008 1.401e+014 1.000e+004 2.153e-003 1.481e-002 
1.572e-002 1.287e+008 1.402e+014 1.000e+004 2.569e-003 1.481e-002 
1.572e-002 1.293e+008 1.402e+014 1.000e+004 1.778e-003 1.481e-002 
1.573e-002 1.299e+008 1.403e+014 1.000e+004 1.873e-003 1.482e-002 
1.573e-002 1.305e+008 1.403e+014 1.000e+004 2.836e-003 1.482e-002 
1.574e-002 1.310e+008 1.404e+014 1.000e+004 1.623e-003 1.482e-002 
1.574e-002 1.316e+008 1.404e+014 1.000e+004 2.082e-003 1.482e-002 
1.575e-002 1.322e+008 1.405e+014 1.000e+004 2.229e-003 1.482e-002 
1.575e-002 1.327e+008 1.405e+014 1.000e+004 2.091e-003 1.482e-002 
1.576e-002 1.331e+008 1.404e+014 1.000e+004 3.002e-003 1.482e-002 
1.576e-002 1.328e+008 1.401e+014 1.000e+004 4.064e-003 1.483e-002 
1.577e-002 1.329e+008 1.399e+014 1.000e+004 2.480e-003 1.483e-002 
1.577e-002 1.332e+008 1.400e+014 1.000e+004 2.690e-003 1.484e-002 
1.578e-002 1.333e+008 1.404e+014 1.000e+004 5.184e-003 1.484e-002 
1.578e-002 1.334e+008 1.406e+014 1.000e+004 7.030e-003 1.484e-002 
1.578e-002 1.336e+008 1.407e+014 1.000e+004 4.249e-003 1.484e-002 
1.578e-002 1.338e+008 1.408e+014 1.000e+004 5.483e-003 1.484e-002 
1.579e-002 1.340e+008 1.406e+014 1.000e+004 5.850e-003 1.484e-002 
1.579e-002 1.342e+008 1.406e+014 1.000e+004 1.005e-002 1.484e-002 
1.579e-002 1.340e+008 1.407e+014 1.000e+004 1.039e-002 1.485e-002 
1.579e-002 1.338e+008 1.409e+014 1.000e+004 1.061e-002 1.485e-002 
1.579e-002 1.337e+008 1.411e+014 1.000e+004 9.322e-003 1.485e-002 
1.580e-002 1.336e+008 1.412e+014 1.000e+004 1.118e-002 1.486e-002 
1.580e-002 1.336e+008 1.414e+014 1.000e+004 1.309e-002 1.486e-002 
1.580e-002 1.332e+008 1.395e+014 1.000e+004 4.062e-003 1.486e-002 
1.581e-002 1.321e+008 1.400e+014 1.000e+004 4.381e-003 1.488e-002 
1.581e-002 1.315e+008 1.403e+014 1.000e+004 3.199e-003 1.489e-002 
1.582e-002 1.314e+008 1.404e+014 1.000e+004 2.741e-003 1.489e-002 
1.582e-002 1.314e+008 1.405e+014 1.000e+004 2.405e-003 1.490e-002 
1.583e-002 1.316e+008 1.407e+014 1.000e+004 2.674e-003 1.490e-002 
1.583e-002 1.318e+008 1.408e+014 1.000e+004 2.849e-003 1.490e-002 
1.584e-002 1.320e+008 1.409e+014 1.000e+004 2.202e-003 1.491e-002 
1.584e-002 1.323e+008 1.410e+014 1.000e+004 2.782e-003 1.491e-002 
1.584e-002 1.326e+008 1.411e+014 1.000e+004 2.414e-003 1.491e-002 
1.585e-002 1.327e+008 1.413e+014 1.000e+004 3.476e-003 1.492e-002 
1.585e-002 1.320e+008 1.408e+014 1.000e+004 5.078e-003 1.492e-002 
1.586e-002 1.307e+008 1.407e+014 1.000e+004 4.994e-003 1.494e-002 
1.586e-002 1.296e+008 1.408e+014 1.000e+004 4.790e-003 1.495e-002 
1.586e-002 1.287e+008 1.409e+014 1.000e+004 5.418e-003 1.496e-002 
1.587e-002 1.276e+008 1.409e+014 1.000e+004 5.813e-003 1.497e-002 
1.587e-002 1.263e+008 1.410e+014 1.000e+004 5.549e-003 1.498e-002 
1.587e-002 1.247e+008 1.404e+014 1.000e+004 9.772e-003 1.499e-002 
1.587e-002 1.223e+008 1.400e+014 1.000e+004 1.087e-002 1.501e-002 
1.588e-002 1.200e+008 1.393e+014 1.000e+004 9.501e-003 1.503e-002 
1.588e-002 1.181e+008 1.394e+014 1.000e+004 9.688e-003 1.505e-002 
1.588e-002 1.168e+008 1.396e+014 1.000e+004 7.120e-003 1.506e-002 
1.588e-002 1.161e+008 1.399e+014 1.000e+004 6.912e-003 1.506e-002 
1.589e-002 1.157e+008 1.401e+014 1.000e+004 7.147e-003 1.507e-002 
1.589e-002 1.157e+008 1.402e+014 1.000e+004 7.659e-003 1.507e-002 
1.589e-002 1.155e+008 1.398e+014 1.000e+004 5.259e-003 1.508e-002 
1.589e-002 1.154e+008 1.398e+014 1.000e+004 5.583e-003 1.508e-002 
1.589e-002 1.154e+008 1.398e+014 1.000e+004 5.572e-003 1.508e-002 
1.590e-002 1.154e+008 1.398e+014 1.000e+004 7.251e-003 1.508e-002 
1.590e-002 1.154e+008 1.397e+014 1.000e+004 6.389e-003 1.508e-002 
1.590e-002 1.157e+008 1.395e+014 1.000e+004 6.327e-003 1.508e-002 
1.590e-002 1.161e+008 1.395e+014 1.000e+004 6.473e-003 1.508e-002 
1.591e-002 1.164e+008 1.394e+014 1.000e+004 6.029e-003 1.508e-002 
1.591e-002 1.167e+008 1.394e+014 1.000e+004 3.913e-003 1.508e-002 
1.591e-002 1.170e+008 1.394e+014 1.000e+004 4.122e-003 1.508e-002 
1.591e-002 1.173e+008 1.394e+014 1.000e+004 6.428e-003 1.508e-002 
1.591e-002 1.176e+008 1.394e+014 1.000e+004 3.574e-003 1.508e-002 
1.592e-002 1.179e+008 1.394e+014 1.000e+004 3.604e-003 1.508e-002 
1.592e-002 1.182e+008 1.394e+014 1.000e+004 4.577e-003 1.508e-002 
1.592e-002 1.185e+008 1.394e+014 1.000e+004 4.843e-003 1.508e-002 
1.592e-002 1.188e+008 1.395e+014 1.000e+004 3.330e-003 1.509e-002 
1.592e-002 1.191e+008 1.395e+014 1.000e+004 4.446e-003 1.509e-002 
1.593e-002 1.193e+008 1.395e+014 1.000e+004 4.665e-003 1.509e-002 
1.593e-002 1.196e+008 1.395e+014 1.000e+004 6.186e-003 1.509e-002 
1.593e-002 1.198e+008 1.395e+014 1.000e+004 3.953e-003 1.509e-002 
1.593e-002 1.201e+008 1.395e+014 1.000e+004 6.000e-003 1.509e-002 
1.594e-002 1.203e+008 1.395e+014 1.000e+004 3.984e-003 1.509e-002 
1.594e-002 1.206e+008 1.395e+014 1.000e+004 5.873e-003 1.509e-002 
1.594e-002 1.209e+008 1.395e+014 1.000e+004 6.479e-003 1.509e-002 
1.594e-002 1.212e+008 1.395e+014 1.000e+004 5.367e-003 1.509e-002 
1.594e-002 1.214e+008 1.395e+014 1.000e+004 4.970e-003 1.509e-002 
1.595e-002 1.217e+008 1.396e+014 1.000e+004 5.709e-003 1.509e-002 
1.595e-002 1.220e+008 1.396e+014 1.000e+004 4.239e-003 1.509e-002 
1.595e-002 1.222e+008 1.396e+014 1.000e+004 5.608e-003 1.509e-002 
1.595e-002 1.225e+008 1.396e+014 1.000e+004 5.487e-003 1.509e-002 
1.595e-002 1.227e+008 1.396e+014 1.000e+004 5.787e-003 1.509e-002 
1.596e-002 1.230e+008 1.396e+014 1.000e+004 4.518e-003 1.509e-002 
1.596e-002 1.232e+008 1.396e+014 1.000e+004 4.498e-003 1.509e-002 
1.596e-002 1.235e+008 1.396e+014 1.000e+004 6.690e-003 1.509e-002 
1.596e-002 1.237e+008 1.397e+014 1.000e+004 6.960e-003 1.509e-002 
1.596e-002 1.240e+008 1.397e+014 1.000e+004 4.781e-003 1.509e-002 
1.597e-002 1.242e+008 1.397e+014 1.000e+004 4.004e-003 1.509e-002 
1.597e-002 1.245e+008 1.397e+014 1.000e+004 5.818e-003 1.509e-002 
1.597e-002 1.247e+008 1.397e+014 1.000e+004 5.848e-003 1.509e-002 
1.597e-002 1.250e+008 1.397e+014 1.000e+004 4.230e-003 1.509e-002 
1.597e-002 1.253e+008 1.397e+014 1.000e+004 5.526e-003 1.509e-002 
1.598e-002 1.255e+008 1.397e+014 1.000e+004 5.003e-003 1.509e-002 
1.598e-002 1.258e+008 1.397e+014 1.000e+004 4.588e-003 1.509e-002 
1.598e-002 1.261e+008 1.398e+014 1.000e+004 4.211e-003 1.509e-002 
1.598e-002 1.264e+008 1.398e+014 1.000e+004 3.636e-003 1.509e-002 
1.599e-002 1.267e+008 1.398e+014 1.000e+004 6.074e-003 1.509e-002 
1.599e-002 1.269e+008 1.398e+014 1.000e+004 6.229e-003 1.509e-002 
1.599e-002 1.272e+008 1.398e+014 1.000e+004 5.133e-003 1.509e-002 
1.599e-002 1.274e+008 1.398e+014 1.000e+004 3.592e-003 1.509e-002 
1.599e-002 1.277e+008 1.398e+014 1.000e+004 5.251e-003 1.509e-002 
1.600e-002 1.279e+008 1.399e+014 1.000e+004 3.488e-003 1.509e-002 
1.600e-002 1.282e+008 1.399e+014 1.000e+004 4.580e-003 1.509e-002 
1.600e-002 1.285e+008 1.399e+014 1.000e+004 3.824e-003 1.510e-002 
1.600e-002 1.287e+008 1.399e+014 1.000e+004 6.112e-003 1.510e-002 
1.600e-002 1.290e+008 1.399e+014 1.000e+004 3.694e-003 1.510e-002 
1.601e-002 1.293e+008 1.399e+014 1.000e+004 4.334e-003 1.510e-002 
1.601e-002 1.295e+008 1.399e+014 1.000e+004 4.418e-003 1.510e-002 
1.601e-002 1.298e+008 1.399e+014 1.000e+004 5.011e-003 1.510e-002 
1.601e-002 1.301e+008 1.399e+014 1.000e+004 5.828e-003 1.510e-002 
1.601e-002 1.304e+008 1.400e+014 1.000e+004 4.777e-003 1.510e-002 
1.602e-002 1.307e+008 1.400e+014 1.000e+004 3.487e-003 1.510e-002 
1.602e-002 1.310e+008 1.400e+014 1.000e+004 5.988e-003 1.510e-002 
1.602e-002 1.312e+008 1.400e+014 1.000e+004 6.555e-003 1.510e-002 
1.602e-002 1.315e+008 1.400e+014 1.000e+004 5.406e-003 1.510e-002 
1.603e-002 1.317e+008 1.400e+014 1.000e+004 4.438e-003 1.510e-002 
1.603e-002 1.320e+008 1.400e+014 1.000e+004 5.957e-003 1.510e-002 
1.603e-002 1.323e+008 1.401e+014 1.000e+004 3.819e-003 1.510e-002 
1.603e-002 1.325e+008 1.401e+014 1.000e+004 4.647e-003 1.510e-002 
1.603e-002 1.328e+008 1.401e+014 1.000e+004 3.285e-003 1.510e-002 
1.604e-002 1.331e+008 1.401e+014 1.000e+004 6.877e-003 1.510e-002 
1.604e-002 1.334e+008 1.401e+014 1.000e+004 6.597e-003 1.510e-002 
1.604e-002 1.337e+008 1.401e+014 1.000e+004 4.751e-003 1.510e-002 
1.604e-002 1.340e+008 1.401e+014 1.000e+004 5.044e-003 1.510e-002 
1.605e-002 1.342e+008 1.401e+014 1.000e+004 5.778e-003 1.510e-002 
1.605e-002 1.345e+008 1.402e+014 1.000e+004 4.903e-003 1.510e-002 
1.605e-002 1.347e+008 1.402e+014 1.000e+004 5.156e-003 1.510e-002 
1.605e-002 1.350e+008 1.402e+014 1.000e+004 4.854e-003 1.510e-002 
1.605e-002 1.353e+008 1.402e+014 1.000e+004 5.774e-003 1.510e-002 
1.606e-002 1.355e+008 1.402e+014 1.000e+004 5.021e-003 1.510e-002 
1.606e-002 1.358e+008 1.402e+014 1.000e+004 4.739e-003 1.510e-002 
1.606e-002 1.360e+008 1.402e+014 1.000e+004 5.769e-003 1.510e-002 
1.606e-002 1.363e+008 1.403e+014 1.000e+004 7.046e-003 1.510e-002 
1.606e-002 1.366e+008 1.403e+014 1.000e+004 5.362e-003 1.510e-002 
1.607e-002 1.368e+008 1.403e+014 1.000e+004 4.968e-003 1.510e-002 
1.607e-002 1.371e+008 1.403e+014 1.000e+004 5.920e-003 1.510e-002 
1.607e-002 1.374e+008 1.403e+014 1.000e+004 5.939e-003 1.510e-002 
1.607e-002 1.377e+008 1.403e+014 1.000e+004 4.978e-003 1.510e-002 
1.608e-002 1.380e+008 1.403e+014 1.000e+004 6.701e-003 1.511e-002 
1.608e-002 1.383e+008 1.403e+014 1.000e+004 5.830e-003 1.511e-002 
1.608e-002 1.385e+008 1.404e+014 1.000e+004 6.217e-003 1.511e-002 
1.608e-002 1.388e+008 1.404e+014 1.000e+004 5.070e-003 1.511e-002 
1.608e-002 1.391e+008 1.404e+014 1.000e+004 4.058e-003 1.511e-002 
1.609e-002 1.393e+008 1.404e+014 1.000e+004 5.928e-003 1.511e-002 
1.609e-002 1.396e+008 1.404e+014 1.000e+004 6.529e-003 1.511e-002 
1.609e-002 1.399e+008 1.404e+014 1.000e+004 5.253e-003 1.511e-002 
1.609e-002 1.402e+008 1.404e+014 1.000e+004 5.246e-003 1.511e-002 
1.609e-002 1.405e+008 1.404e+014 1.000e+004 6.439e-003 1.511e-002 
1.610e-002 1.407e+008 1.405e+014 1.000e+004 4.219e-003 1.511e-002 
1.610e-002 1.410e+008 1.405e+014 1.000e+004 5.888e-003 1.511e-002 
1.610e-002 1.412e+008 1.405e+014 1.000e+004 4.736e-003 1.511e-002 
1.610e-002 1.415e+008 1.405e+014 1.000e+004 6.143e-003 1.511e-002 
1.610e-002 1.417e+008 1.405e+014 1.000e+004 3.778e-003 1.511e-002 
1.611e-002 1.420e+008 1.405e+014 1.000e+004 5.060e-003 1.511e-002 
1.611e-002 1.423e+008 1.405e+014 1.000e+004 5.461e-003 1.511e-002 
1.611e-002 1.425e+008 1.405e+014 1.000e+004 6.972e-003 1.511e-002 
1.611e-002 1.428e+008 1.405e+014 1.000e+004 6.309e-003 1.511e-002 
1.612e-002 1.431e+008 1.406e+014 1.000e+004 4.402e-003 1.511e-002 
1.612e-002 1.434e+008 1.406e+014 1.000e+004 4.995e-003 1.511e-002 
1.612e-002 1.437e+008 1.406e+014 1.000e+004 6.889e-003 1.511e-002 
1.612e-002 1.440e+008 1.406e+014 1.000e+004 3.865e-003 1.511e-002 
1.612e-002 1.442e+008 1.406e+014 1.000e+004 5.240e-003 1.511e-002 
1.613e-002 1.445e+008 1.406e+014 1.000e+004 5.512e-003 1.511e-002 
1.613e-002 1.448e+008 1.407e+014 1.000e+004 6.370e-003 1.511e-002 
1.613e-002 1.450e+008 1.407e+014 1.000e+004 5.089e-003 1.511e-002 
1.613e-002 1.453e+008 1.407e+014 1.000e+004 5.142e-003 1.511e-002 
1.613e-002 1.456e+008 1.407e+014 1.000e+004 5.749e-003 1.511e-002 
1.614e-002 1.458e+008 1.407e+014 1.000e+004 6.295e-003 1.511e-002 
1.614e-002 1.461e+008 1.406e+014 1.000e+004 3.700e-003 1.511e-002 
1.614e-002 1.464e+008 1.407e+014 1.000e+004 4.615e-003 1.511e-002 
1.614e-002 1.467e+008 1.407e+014 1.000e+004 5.343e-003 1.511e-002 
1.615e-002 1.469e+008 1.407e+014 1.000e+004 6.641e-003 1.511e-002 
1.615e-002 1.472e+008 1.407e+014 1.000e+004 6.205e-003 1.511e-002 
1.615e-002 1.475e+008 1.407e+014 1.000e+004 4.895e-003 1.511e-002 
1.615e-002 1.477e+008 1.408e+014 1.000e+004 5.694e-003 1.512e-002 
1.615e-002 1.480e+008 1.408e+014 1.000e+004 7.307e-003 1.512e-002 
1.616e-002 1.482e+008 1.408e+014 1.000e+004 5.389e-003 1.512e-002 
1.616e-002 1.485e+008 1.408e+014 1.000e+004 4.406e-003 1.512e-002 
1.616e-002 1.488e+008 1.408e+014 1.000e+004 6.058e-003 1.512e-002 
1.616e-002 1.490e+008 1.409e+014 1.000e+004 7.262e-003 1.512e-002 
1.617e-002 1.493e+008 1.409e+014 1.000e+004 5.774e-003 1.512e-002 
1.617e-002 1.495e+008 1.409e+014 1.000e+004 6.256e-003 1.512e-002 
1.617e-002 1.498e+008 1.409e+014 1.000e+004 5.994e-003 1.512e-002 
1.617e-002 1.500e+008 1.410e+014 1.000e+004 6.521e-003 1.512e-002 
1.617e-002 1.503e+008 1.410e+014 1.000e+004 5.835e-003 1.512e-002 
1.618e-002 1.505e+008 1.410e+014 1.000e+004 4.677e-003 1.512e-002 
1.618e-002 1.508e+008 1.411e+014 1.000e+004 6.741e-003 1.512e-002 
1.618e-002 1.511e+008 1.411e+014 1.000e+004 8.357e-003 1.512e-002 
1.618e-002 1.513e+008 1.411e+014 1.000e+004 6.174e-003 1.512e-002 
1.618e-002 1.516e+008 1.411e+014 1.000e+004 4.605e-003 1.512e-002 
1.619e-002 1.518e+008 1.411e+014 1.000e+004 7.270e-003 1.512e-002 
1.619e-002 1.521e+008 1.412e+014 1.000e+004 8.781e-003 1.512e-002 
1.619e-002 1.523e+008 1.412e+014 1.000e+004 5.967e-003 1.512e-002 
1.619e-002 1.526e+008 1.412e+014 1.000e+004 4.615e-003 1.512e-002 
1.620e-002 1.529e+008 1.412e+014 1.000e+004 8.096e-003 1.512e-002 
1.620e-002 1.532e+008 1.412e+014 1.000e+004 4.359e-003 1.512e-002 
1.620e-002 1.534e+008 1.412e+014 1.000e+004 6.124e-003 1.512e-002 
1.620e-002 1.537e+008 1.412e+014 1.000e+004 3.969e-003 1.512e-002 
1.620e-002 1.540e+008 1.413e+014 1.000e+004 8.060e-003 1.512e-002 
1.621e-002 1.542e+008 1.413e+014 1.000e+004 4.660e-003 1.512e-002 
1.621e-002 1.545e+008 1.413e+014 1.000e+004 7.663e-003 1.512e-002 
1.621e-002 1.547e+008 1.413e+014 1.000e+004 6.336e-003 1.512e-002 
1.621e-002 1.550e+008 1.413e+014 1.000e+004 8.574e-003 1.513e-002 
1.622e-002 1.553e+008 1.413e+014 1.000e+004 5.457e-003 1.513e-002 
1.622e-002 1.555e+008 1.414e+014 1.000e+004 5.735e-003 1.513e-002 
1.622e-002 1.558e+008 1.414e+014 1.000e+004 6.814e-003 1.513e-002 
1.622e-002 1.561e+008 1.414e+014 1.000e+004 7.004e-003 1.513e-002 
1.622e-002 1.563e+008 1.414e+014 1.000e+004 5.743e-003 1.513e-002 
1.623e-002 1.566e+008 1.414e+014 1.000e+004 5.843e-003 1.513e-002 
1.623e-002 1.568e+008 1.414e+014 1.000e+004 6.819e-003 1.513e-002 
1.623e-002 1.571e+008 1.414e+014 1.000e+004 8.500e-003 1.513e-002 
1.623e-002 1.574e+008 1.415e+014 1.000e+004 4.269e-003 1.513e-002 
1.623e-002 1.577e+008 1.415e+014 1.000e+004 6.571e-003 1.513e-002 
1.624e-002 1.580e+008 1.415e+014 1.000e+004 6.406e-003 1.513e-002 
1.624e-002 1.582e+008 1.415e+014 1.000e+004 8.335e-003 1.513e-002 
1.624e-002 1.585e+008 1.415e+014 1.000e+004 4.147e-003 1.513e-002 
1.624e-002 1.588e+008 1.415e+014 1.000e+004 5.749e-003 1.513e-002 
1.625e-002 1.591e+008 1.415e+014 1.000e+004 6.512e-003 1.513e-002 
1.625e-002 1.594e+008 1.416e+014 1.000e+004 6.098e-003 1.513e-002 
1.625e-002 1.596e+008 1.416e+014 1.000e+004 4.650e-003 1.513e-002 
1.625e-002 1.599e+008 1.416e+014 1.000e+004 4.428e-003 1.513e-002 
1.625e-002 1.601e+008 1.416e+014 1.000e+004 6.958e-003 1.513e-002 
1.626e-002 1.602e+008 1.417e+014 1.000e+004 6.704e-003 1.513e-002 
1.626e-002 1.603e+008 1.417e+014 1.000e+004 5.685e-003 1.513e-002 
1.626e-002 1.605e+008 1.417e+014 1.000e+004 7.518e-003 1.514e-002 
1.626e-002 1.608e+008 1.418e+014 1.000e+004 6.465e-003 1.514e-002 
1.627e-002 1.610e+008 1.418e+014 1.000e+004 8.404e-003 1.514e-002 
1.627e-002 1.613e+008 1.418e+014 1.000e+004 6.089e-003 1.514e-002 
1.627e-002 1.616e+008 1.418e+014 1.000e+004 4.214e-003 1.514e-002 
1.627e-002 1.618e+008 1.419e+014 1.000e+004 5.666e-003 1.514e-002 
1.627e-002 1.621e+008 1.419e+014 1.000e+004 6.801e-003 1.514e-002 
1.628e-002 1.624e+008 1.419e+014 1.000e+004 6.182e-003 1.514e-002 
1.628e-002 1.627e+008 1.419e+014 1.000e+004 4.926e-003 1.514e-002 
1.628e-002 1.629e+008 1.419e+014 1.000e+004 8.519e-003 1.514e-002 
1.628e-002 1.632e+008 1.419e+014 1.000e+004 4.612e-003 1.514e-002 
1.629e-002 1.635e+008 1.419e+014 1.000e+004 7.120e-003 1.514e-002 
1.629e-002 1.637e+008 1.420e+014 1.000e+004 4.883e-003 1.514e-002 
1.629e-002 1.640e+008 1.420e+014 1.000e+004 7.949e-003 1.514e-002 
1.629e-002 1.643e+008 1.420e+014 1.000e+004 8.683e-003 1.514e-002 
1.629e-002 1.646e+008 1.420e+014 1.000e+004 6.304e-003 1.514e-002 
1.630e-002 1.648e+008 1.420e+014 1.000e+004 4.426e-003 1.514e-002 
1.630e-002 1.651e+008 1.421e+014 1.000e+004 8.498e-003 1.514e-002 
1.630e-002 1.654e+008 1.421e+014 1.000e+004 4.360e-003 1.514e-002 
1.630e-002 1.657e+008 1.421e+014 1.000e+004 6.274e-003 1.514e-002 
1.630e-002 1.659e+008 1.421e+014 1.000e+004 6.509e-003 1.514e-002 
1.631e-002 1.662e+008 1.421e+014 1.000e+004 7.650e-003 1.514e-002 
1.631e-002 1.665e+008 1.421e+014 1.000e+004 4.783e-003 1.514e-002 
1.631e-002 1.667e+008 1.422e+014 1.000e+004 6.100e-003 1.514e-002 
1.631e-002 1.670e+008 1.422e+014 1.000e+004 6.141e-003 1.514e-002 
1.632e-002 1.673e+008 1.422e+014 1.000e+004 7.638e-003 1.514e-002 
1.632e-002 1.676e+008 1.422e+014 1.000e+004 5.820e-003 1.514e-002 
1.632e-002 1.678e+008 1.422e+014 1.000e+004 6.138e-003 1.514e-002 
1.632e-002 1.681e+008 1.422e+014 1.000e+004 6.997e-003 1.514e-002 
1.632e-002 1.683e+008 1.423e+014 1.000e+004 7.910e-003 1.514e-002 
1.633e-002 1.686e+008 1.423e+014 1.000e+004 6.251e-003 1.514e-002 
1.633e-002 1.688e+008 1.423e+014 1.000e+004 6.106e-003 1.514e-002 
1.633e-002 1.691e+008 1.423e+014 1.000e+004 5.780e-003 1.515e-002 
1.633e-002 1.693e+008 1.423e+014 1.000e+004 8.184e-003 1.515e-002 
1.633e-002 1.695e+008 1.424e+014 1.000e+004 4.913e-003 1.515e-002 
1.634e-002 1.698e+008 1.424e+014 1.000e+004 5.053e-003 1.515e-002 
1.634e-002 1.700e+008 1.425e+014 1.000e+004 8.141e-003 1.515e-002 
1.634e-002 1.702e+008 1.425e+014 1.000e+004 7.603e-003 1.515e-002 
1.634e-002 1.704e+008 1.426e+014 1.000e+004 5.559e-003 1.515e-002 
1.635e-002 1.706e+008 1.426e+014 1.000e+004 4.200e-003 1.515e-002 
1.635e-002 1.709e+008 1.426e+014 1.000e+004 6.489e-003 1.515e-002 
1.635e-002 1.711e+008 1.427e+014 1.000e+004 7.093e-003 1.515e-002 
1.635e-002 1.714e+008 1.427e+014 1.000e+004 6.280e-003 1.515e-002 
1.635e-002 1.716e+008 1.427e+014 1.000e+004 5.655e-003 1.515e-002 
1.636e-002 1.719e+008 1.428e+014 1.000e+004 6.893e-003 1.515e-002 
1.636e-002 1.721e+008 1.428e+014 1.000e+004 7.833e-003 1.515e-002 
1.636e-002 1.724e+008 1.428e+014 1.000e+004 5.422e-003 1.515e-002 
1.636e-002 1.726e+008 1.429e+014 1.000e+004 7.660e-003 1.515e-002 
1.637e-002 1.729e+008 1.429e+014 1.000e+004 6.769e-003 1.515e-002 
1.637e-002 1.731e+008 1.429e+014 1.000e+004 7.328e-003 1.515e-002 
1.637e-002 1.734e+008 1.430e+014 1.000e+004 5.674e-003 1.516e-002 
1.637e-002 1.737e+008 1.430e+014 1.000e+004 6.049e-003 1.516e-002 
1.637e-002 1.739e+008 1.430e+014 1.000e+004 7.251e-003 1.516e-002 
1.638e-002 1.742e+008 1.431e+014 1.000e+004 6.911e-003 1.516e-002 
1.638e-002 1.745e+008 1.431e+014 1.000e+004 6.343e-003 1.516e-002 
1.638e-002 1.747e+008 1.431e+014 1.000e+004 4.995e-003 1.516e-002 
1.638e-002 1.749e+008 1.432e+014 1.000e+004 6.707e-003 1.516e-002 
1.639e-002 1.752e+008 1.432e+014 1.000e+004 6.992e-003 1.516e-002 
1.639e-002 1.755e+008 1.432e+014 1.000e+004 6.487e-003 1.516e-002 
1.639e-002 1.757e+008 1.433e+014 1.000e+004 6.106e-003 1.516e-002 
1.639e-002 1.760e+008 1.433e+014 1.000e+004 7.812e-003 1.516e-002 
1.640e-002 1.762e+008 1.433e+014 1.000e+004 4.308e-003 1.516e-002 
1.640e-002 1.765e+008 1.434e+014 1.000e+004 6.254e-003 1.516e-002 
1.640e-002 1.767e+008 1.434e+014 1.000e+004 6.064e-003 1.516e-002 
1.640e-002 1.769e+008 1.435e+014 1.000e+004 8.512e-003 1.516e-002 
1.640e-002 1.772e+008 1.435e+014 1.000e+004 8.277e-003 1.516e-002 
1.641e-002 1.774e+008 1.435e+014 1.000e+004 6.831e-003 1.516e-002 
1.641e-002 1.776e+008 1.436e+014 1.000e+004 5.917e-003 1.516e-002 
1.641e-002 1.779e+008 1.436e+014 1.000e+004 7.602e-003 1.516e-002 
1.641e-002 1.781e+008 1.437e+014 1.000e+004 8.761e-003 1.517e-002 
1.642e-002 1.784e+008 1.437e+014 1.000e+004 6.425e-003 1.517e-002 
1.642e-002 1.786e+008 1.438e+014 1.000e+004 6.263e-003 1.517e-002 
1.642e-002 1.788e+008 1.438e+014 1.000e+004 8.126e-003 1.517e-002 
1.642e-002 1.790e+008 1.439e+014 1.000e+004 4.430e-003 1.517e-002 
1.642e-002 1.792e+008 1.440e+014 1.000e+004 6.656e-003 1.517e-002 
1.643e-002 1.794e+008 1.440e+014 1.000e+004 6.889e-003 1.517e-002 
1.643e-002 1.796e+008 1.441e+014 1.000e+004 6.234e-003 1.517e-002 
1.643e-002 1.797e+008 1.442e+014 1.000e+004 5.995e-003 1.517e-002 
1.643e-002 1.798e+008 1.443e+014 1.000e+004 6.376e-003 1.517e-002 
1.644e-002 1.799e+008 1.445e+014 1.000e+004 8.195e-003 1.518e-002 
1.644e-002 1.800e+008 1.446e+014 1.000e+004 9.074e-003 1.518e-002 
1.644e-002 1.801e+008 1.447e+014 1.000e+004 6.783e-003 1.518e-002 
1.644e-002 1.802e+008 1.448e+014 1.000e+004 7.765e-003 1.518e-002 
1.644e-002 1.802e+008 1.449e+014 1.000e+004 7.126e-003 1.518e-002 
1.645e-002 1.803e+008 1.451e+014 1.000e+004 7.435e-003 1.518e-002 
1.645e-002 1.804e+008 1.452e+014 1.000e+004 5.757e-003 1.518e-002 
1.645e-002 1.805e+008 1.453e+014 1.000e+004 5.133e-003 1.519e-002 
1.645e-002 1.806e+008 1.454e+014 1.000e+004 7.424e-003 1.519e-002 
1.646e-002 1.807e+008 1.455e+014 1.000e+004 7.397e-003 1.519e-002 
1.646e-002 1.808e+008 1.457e+014 1.000e+004 8.810e-003 1.519e-002 
1.646e-002 1.809e+008 1.458e+014 1.000e+004 7.489e-003 1.519e-002 
1.646e-002 1.810e+008 1.459e+014 1.000e+004 7.062e-003 1.519e-002 
1.646e-002 1.812e+008 1.460e+014 1.000e+004 7.243e-003 1.520e-002 
1.647e-002 1.813e+008 1.461e+014 1.000e+004 5.159e-003 1.520e-002 
1.647e-002 1.814e+008 1.462e+014 1.000e+004 6.700e-003 1.520e-002 
1.647e-002 1.815e+008 1.463e+014 1.000e+004 6.618e-003 1.520e-002 
1.647e-002 1.816e+008 1.464e+014 1.000e+004 6.110e-003 1.520e-002 
1.648e-002 1.817e+008 1.465e+014 1.000e+004 6.826e-003 1.520e-002 
1.648e-002 1.818e+008 1.467e+014 1.000e+004 5.278e-003 1.520e-002 
1.648e-002 1.819e+008 1.467e+014 1.000e+004 9.317e-003 1.521e-002 
1.648e-002 1.820e+008 1.468e+014 1.000e+004 9.750e-003 1.521e-002 
1.648e-002 1.821e+008 1.470e+014 1.000e+004 5.842e-003 1.521e-002 
1.649e-002 1.823e+008 1.469e+014 1.000e+004 6.576e-003 1.521e-002 
1.649e-002 1.825e+008 1.469e+014 1.000e+004 7.206e-003 1.521e-002 
1.649e-002 1.827e+008 1.470e+014 1.000e+004 6.945e-003 1.521e-002 
1.649e-002 1.829e+008 1.470e+014 1.000e+004 6.485e-003 1.521e-002 
1.650e-002 1.831e+008 1.471e+014 1.000e+004 4.269e-003 1.521e-002 
1.650e-002 1.834e+008 1.471e+014 1.000e+004 8.041e-003 1.521e-002 
1.650e-002 1.837e+008 1.471e+014 1.000e+004 8.963e-003 1.521e-002 
1.650e-002 1.839e+008 1.472e+014 1.000e+004 6.052e-003 1.521e-002 
1.650e-002 1.842e+008 1.472e+014 1.000e+004 4.847e-003 1.522e-002 
1.651e-002 1.844e+008 1.472e+014 1.000e+004 7.749e-003 1.522e-002 
1.651e-002 1.847e+008 1.473e+014 1.000e+004 7.300e-003 1.522e-002 
1.651e-002 1.849e+008 1.473e+014 1.000e+004 6.460e-003 1.522e-002 
1.651e-002 1.851e+008 1.473e+014 1.000e+004 7.275e-003 1.522e-002 
1.652e-002 1.854e+008 1.473e+014 1.000e+004 6.427e-003 1.522e-002 
1.652e-002 1.856e+008 1.474e+014 1.000e+004 5.760e-003 1.522e-002 
1.652e-002 1.859e+008 1.474e+014 1.000e+004 6.419e-003 1.522e-002 
1.652e-002 1.861e+008 1.474e+014 1.000e+004 7.566e-003 1.522e-002 
1.652e-002 1.863e+008 1.475e+014 1.000e+004 6.178e-003 1.522e-002 
1.653e-002 1.866e+008 1.475e+014 1.000e+004 7.835e-003 1.522e-002 
1.653e-002 1.868e+008 1.475e+014 1.000e+004 7.970e-003 1.522e-002 
1.653e-002 1.870e+008 1.476e+014 1.000e+004 6.473e-003 1.522e-002 
1.653e-002 1.871e+008 1.476e+014 1.000e+004 7.144e-003 1.522e-002 
1.654e-002 1.873e+008 1.477e+014 1.000e+004 7.883e-003 1.522e-002 
1.654e-002 1.875e+008 1.477e+014 1.000e+004 7.298e-003 1.522e-002 
1.654e-002 1.877e+008 1.478e+014 1.000e+004 8.097e-003 1.523e-002 
1.654e-002 1.879e+008 1.479e+014 1.000e+004 7.260e-003 1.523e-002 
1.654e-002 1.880e+008 1.479e+014 1.000e+004 6.239e-003 1.523e-002 
1.655e-002 1.882e+008 1.480e+014 1.000e+004 7.308e-003 1.523e-002 
1.655e-002 1.884e+008 1.481e+014 1.000e+004 6.600e-003 1.523e-002 
1.655e-002 1.886e+008 1.482e+014 1.000e+004 6.331e-003 1.523e-002 
1.655e-002 1.888e+008 1.482e+014 1.000e+004 6.385e-003 1.523e-002 
1.655e-002 1.890e+008 1.483e+014 1.000e+004 7.280e-003 1.523e-002 
1.656e-002 1.892e+008 1.483e+014 1.000e+004 6.603e-003 1.523e-002 
1.656e-002 1.894e+008 1.483e+014 1.000e+004 8.271e-003 1.523e-002 
1.656e-002 1.897e+008 1.484e+014 1.000e+004 6.633e-003 1.523e-002 
1.656e-002 1.899e+008 1.484e+014 1.000e+004 6.931e-003 1.523e-002 
1.657e-002 1.901e+008 1.484e+014 1.000e+004 7.949e-003 1.523e-002 
1.657e-002 1.897e+008 1.483e+014 1.000e+004 8.375e-003 1.524e-002 
1.657e-002 1.896e+008 1.484e+014 1.000e+004 9.145e-003 1.524e-002 
1.657e-002 1.896e+008 1.486e+014 1.000e+004 6.992e-003 1.524e-002 
1.657e-002 1.897e+008 1.488e+014 1.000e+004 6.489e-003 1.525e-002 
1.658e-002 1.898e+008 1.489e+014 1.000e+004 7.803e-003 1.525e-002 
1.658e-002 1.900e+008 1.489e+014 1.000e+004 7.218e-003 1.525e-002 
1.658e-002 1.901e+008 1.490e+014 1.000e+004 7.323e-003 1.525e-002 
1.658e-002 1.895e+008 1.487e+014 1.000e+004 9.363e-003 1.526e-002 
1.658e-002 1.888e+008 1.490e+014 1.000e+004 8.344e-003 1.526e-002 
1.659e-002 1.882e+008 1.493e+014 1.000e+004 8.129e-003 1.527e-002 
1.659e-002 1.872e+008 1.489e+014 1.000e+004 9.653e-003 1.528e-002 
1.659e-002 1.865e+008 1.493e+014 1.000e+004 1.009e-002 1.529e-002 
1.659e-002 1.859e+008 1.497e+014 1.000e+004 7.140e-003 1.529e-002 
1.660e-002 1.851e+008 1.498e+014 1.000e+004 1.056e-002 1.530e-002 
1.660e-002 1.844e+008 1.498e+014 1.000e+004 9.474e-003 1.531e-002 
1.660e-002 1.835e+008 1.498e+014 1.000e+004 8.496e-003 1.532e-002 
1.660e-002 1.828e+008 1.497e+014 1.000e+004 6.360e-003 1.532e-002 
1.660e-002 1.823e+008 1.500e+014 1.000e+004 6.557e-003 1.533e-002 
1.661e-002 1.819e+008 1.501e+014 1.000e+004 5.580e-003 1.533e-002 
1.661e-002 1.814e+008 1.501e+014 1.000e+004 6.460e-003 1.534e-002 
1.661e-002 1.811e+008 1.499e+014 1.000e+004 7.441e-003 1.534e-002 
1.662e-002 1.807e+008 1.501e+014 1.000e+004 5.552e-003 1.535e-002 
1.662e-002 1.802e+008 1.505e+014 1.000e+004 5.408e-003 1.536e-002 
1.662e-002 1.797e+008 1.507e+014 1.000e+004 5.011e-003 1.536e-002 
1.663e-002 1.793e+008 1.510e+014 1.000e+004 3.977e-003 1.537e-002 
1.663e-002 1.791e+008 1.511e+014 1.000e+004 5.706e-003 1.537e-002 
1.663e-002 1.788e+008 1.514e+014 1.000e+004 6.810e-003 1.538e-002 
1.664e-002 1.783e+008 1.517e+014 1.000e+004 7.491e-003 1.539e-002 
1.664e-002 1.779e+008 1.520e+014 1.000e+004 5.317e-003 1.539e-002 
