# Supplementary material for: Strain rate dependency of dislocation plasticity
Source: Nat Commun. 2021 Mar 23;12:1845. doi: 10.1038/s41467-021-21939-1 (PMC7988163; doi:10.1038/s41467-021-21939-1)
Supplement: Supplementary file 3 — Supplementary Data 1 [file 41467_2021_21939_MOESM3_ESM.zip › Supplementary Data 1/DDDSimulationSet3/StrainRate=1e4s-1/InitialDislocationDensity=1.4e10m-2.dat]

#strain(1), stress(Pa), dislocation density(m-2), strain rate(s-1), mean dislocation velocity(km/s), plastic strain(1)
5.593e-005 8.062e+006 1.363e+010 1.000e+004 3.856e-002 1.497e-007 
7.730e-005 1.113e+007 1.363e+010 1.000e+004 5.237e-002 2.803e-007 
1.372e-004 1.970e+007 1.365e+010 1.000e+004 8.896e-002 8.586e-007 
1.864e-004 2.671e+007 1.373e+010 1.000e+004 1.182e-001 1.560e-006 
2.457e-004 3.512e+007 1.388e+010 1.000e+004 1.583e-001 2.698e-006 
3.056e-004 4.356e+007 1.409e+010 1.000e+004 2.008e-001 4.213e-006 
3.649e-004 5.186e+007 1.426e+010 1.000e+004 2.427e-001 6.108e-006 
3.882e-004 5.513e+007 1.431e+010 1.000e+004 2.594e-001 6.958e-006 
3.934e-004 5.584e+007 1.433e+010 1.000e+004 2.614e-001 7.152e-006 
4.195e-004 5.947e+007 1.443e+010 1.000e+004 2.795e-001 8.178e-006 
4.329e-004 6.132e+007 1.448e+010 1.000e+004 2.885e-001 8.732e-006 
4.399e-004 6.229e+007 1.451e+010 1.000e+004 2.929e-001 9.032e-006 
4.439e-004 6.285e+007 1.453e+010 1.000e+004 2.953e-001 9.206e-006 
4.474e-004 6.334e+007 1.454e+010 1.000e+004 2.983e-001 9.361e-006 
4.501e-004 6.371e+007 1.456e+010 1.000e+004 3.004e-001 9.479e-006 
4.530e-004 6.411e+007 1.457e+010 1.000e+004 3.021e-001 9.607e-006 
4.560e-004 6.451e+007 1.458e+010 1.000e+004 3.039e-001 9.738e-006 
4.589e-004 6.493e+007 1.459e+010 1.000e+004 3.063e-001 9.872e-006 
4.620e-004 6.534e+007 1.460e+010 1.000e+004 3.078e-001 1.001e-005 
4.650e-004 6.576e+007 1.462e+010 1.000e+004 3.095e-001 1.015e-005 
4.681e-004 6.618e+007 1.463e+010 1.000e+004 3.125e-001 1.029e-005 
4.712e-004 6.661e+007 1.464e+010 1.000e+004 3.154e-001 1.043e-005 
4.742e-004 6.703e+007 1.465e+010 1.000e+004 3.178e-001 1.057e-005 
4.773e-004 6.745e+007 1.467e+010 1.000e+004 3.196e-001 1.072e-005 
4.802e-004 6.785e+007 1.468e+010 1.000e+004 3.215e-001 1.086e-005 
4.829e-004 6.823e+007 1.469e+010 1.000e+004 3.234e-001 1.099e-005 
4.855e-004 6.858e+007 1.470e+010 1.000e+004 3.255e-001 1.111e-005 
4.879e-004 6.892e+007 1.472e+010 1.000e+004 3.274e-001 1.123e-005 
4.903e-004 6.925e+007 1.473e+010 1.000e+004 3.290e-001 1.135e-005 
4.925e-004 6.956e+007 1.473e+010 1.000e+004 3.307e-001 1.146e-005 
4.948e-004 6.986e+007 1.475e+010 1.000e+004 3.318e-001 1.157e-005 
4.969e-004 7.015e+007 1.476e+010 1.000e+004 3.336e-001 1.167e-005 
4.987e-004 7.041e+007 1.477e+010 1.000e+004 3.351e-001 1.177e-005 
5.005e-004 7.065e+007 1.478e+010 1.000e+004 3.361e-001 1.185e-005 
5.023e-004 7.089e+007 1.479e+010 1.000e+004 3.380e-001 1.194e-005 
5.040e-004 7.113e+007 1.480e+010 1.000e+004 3.395e-001 1.203e-005 
5.058e-004 7.137e+007 1.480e+010 1.000e+004 3.404e-001 1.212e-005 
5.075e-004 7.161e+007 1.481e+010 1.000e+004 3.415e-001 1.221e-005 
5.093e-004 7.185e+007 1.482e+010 1.000e+004 3.425e-001 1.230e-005 
5.110e-004 7.209e+007 1.483e+010 1.000e+004 3.429e-001 1.239e-005 
5.127e-004 7.233e+007 1.484e+010 1.000e+004 3.443e-001 1.248e-005 
5.144e-004 7.256e+007 1.485e+010 1.000e+004 3.453e-001 1.256e-005 
5.161e-004 7.279e+007 1.486e+010 1.000e+004 3.475e-001 1.265e-005 
5.178e-004 7.302e+007 1.487e+010 1.000e+004 3.482e-001 1.274e-005 
5.195e-004 7.325e+007 1.488e+010 1.000e+004 3.497e-001 1.283e-005 
5.211e-004 7.348e+007 1.489e+010 1.000e+004 3.513e-001 1.291e-005 
5.228e-004 7.370e+007 1.490e+010 1.000e+004 3.535e-001 1.300e-005 
5.244e-004 7.392e+007 1.490e+010 1.000e+004 3.552e-001 1.309e-005 
5.260e-004 7.414e+007 1.479e+010 1.000e+004 3.534e-001 1.317e-005 
5.276e-004 7.436e+007 1.478e+010 1.000e+004 3.555e-001 1.326e-005 
5.292e-004 7.458e+007 1.476e+010 1.000e+004 3.559e-001 1.334e-005 
5.308e-004 7.480e+007 1.475e+010 1.000e+004 3.560e-001 1.343e-005 
5.324e-004 7.502e+007 1.474e+010 1.000e+004 3.570e-001 1.351e-005 
5.339e-004 7.523e+007 1.473e+010 1.000e+004 3.584e-001 1.359e-005 
5.355e-004 7.544e+007 1.471e+010 1.000e+004 3.590e-001 1.367e-005 
5.370e-004 7.566e+007 1.470e+010 1.000e+004 3.592e-001 1.376e-005 
5.386e-004 7.587e+007 1.468e+010 1.000e+004 3.600e-001 1.384e-005 
5.401e-004 7.608e+007 1.467e+010 1.000e+004 3.609e-001 1.392e-005 
5.416e-004 7.629e+007 1.466e+010 1.000e+004 3.609e-001 1.400e-005 
5.432e-004 7.649e+007 1.465e+010 1.000e+004 3.621e-001 1.408e-005 
5.447e-004 7.670e+007 1.463e+010 1.000e+004 3.626e-001 1.416e-005 
5.462e-004 7.690e+007 1.462e+010 1.000e+004 3.634e-001 1.424e-005 
5.476e-004 7.711e+007 1.461e+010 1.000e+004 3.639e-001 1.432e-005 
5.491e-004 7.731e+007 1.460e+010 1.000e+004 3.635e-001 1.440e-005 
5.506e-004 7.752e+007 1.459e+010 1.000e+004 3.656e-001 1.448e-005 
5.521e-004 7.772e+007 1.457e+010 1.000e+004 3.654e-001 1.456e-005 
5.536e-004 7.792e+007 1.456e+010 1.000e+004 3.661e-001 1.464e-005 
5.551e-004 7.812e+007 1.453e+010 1.000e+004 3.656e-001 1.472e-005 
5.565e-004 7.832e+007 1.448e+010 1.000e+004 3.674e-001 1.480e-005 
5.580e-004 7.853e+007 1.448e+010 1.000e+004 3.683e-001 1.488e-005 
5.595e-004 7.873e+007 1.448e+010 1.000e+004 3.682e-001 1.496e-005 
5.610e-004 7.893e+007 1.446e+010 1.000e+004 3.677e-001 1.504e-005 
5.624e-004 7.913e+007 1.444e+010 1.000e+004 3.704e-001 1.512e-005 
5.639e-004 7.933e+007 1.442e+010 1.000e+004 3.713e-001 1.520e-005 
5.654e-004 7.953e+007 1.442e+010 1.000e+004 3.711e-001 1.527e-005 
5.668e-004 7.973e+007 1.442e+010 1.000e+004 3.701e-001 1.535e-005 
5.683e-004 7.993e+007 1.440e+010 1.000e+004 3.733e-001 1.543e-005 
5.697e-004 8.013e+007 1.440e+010 1.000e+004 3.740e-001 1.551e-005 
5.712e-004 8.033e+007 1.439e+010 1.000e+004 3.735e-001 1.559e-005 
5.727e-004 8.053e+007 1.439e+010 1.000e+004 3.738e-001 1.567e-005 
5.741e-004 8.073e+007 1.437e+010 1.000e+004 3.746e-001 1.575e-005 
5.756e-004 8.093e+007 1.436e+010 1.000e+004 3.756e-001 1.583e-005 
5.770e-004 8.113e+007 1.436e+010 1.000e+004 3.753e-001 1.591e-005 
5.785e-004 8.133e+007 1.435e+010 1.000e+004 3.754e-001 1.599e-005 
5.800e-004 8.153e+007 1.434e+010 1.000e+004 3.762e-001 1.607e-005 
5.815e-004 8.173e+007 1.434e+010 1.000e+004 3.771e-001 1.615e-005 
5.829e-004 8.193e+007 1.433e+010 1.000e+004 3.772e-001 1.623e-005 
5.844e-004 8.214e+007 1.433e+010 1.000e+004 3.781e-001 1.631e-005 
5.859e-004 8.234e+007 1.432e+010 1.000e+004 3.788e-001 1.639e-005 
5.874e-004 8.254e+007 1.432e+010 1.000e+004 3.800e-001 1.647e-005 
5.888e-004 8.274e+007 1.430e+010 1.000e+004 3.803e-001 1.655e-005 
5.903e-004 8.294e+007 1.429e+010 1.000e+004 3.809e-001 1.663e-005 
5.918e-004 8.314e+007 1.429e+010 1.000e+004 3.817e-001 1.671e-005 
5.932e-004 8.334e+007 1.428e+010 1.000e+004 3.833e-001 1.679e-005 
5.947e-004 8.354e+007 1.428e+010 1.000e+004 3.835e-001 1.687e-005 
5.962e-004 8.375e+007 1.428e+010 1.000e+004 3.841e-001 1.695e-005 
5.977e-004 8.395e+007 1.427e+010 1.000e+004 3.846e-001 1.704e-005 
5.993e-004 8.417e+007 1.427e+010 1.000e+004 3.846e-001 1.713e-005 
6.008e-004 8.438e+007 1.427e+010 1.000e+004 3.852e-001 1.721e-005 
6.024e-004 8.460e+007 1.426e+010 1.000e+004 3.862e-001 1.730e-005 
6.040e-004 8.481e+007 1.426e+010 1.000e+004 3.870e-001 1.739e-005 
6.055e-004 8.502e+007 1.425e+010 1.000e+004 3.876e-001 1.748e-005 
6.071e-004 8.524e+007 1.425e+010 1.000e+004 3.880e-001 1.756e-005 
6.087e-004 8.545e+007 1.424e+010 1.000e+004 3.888e-001 1.765e-005 
6.102e-004 8.566e+007 1.424e+010 1.000e+004 3.896e-001 1.774e-005 
6.118e-004 8.588e+007 1.424e+010 1.000e+004 3.904e-001 1.783e-005 
6.573e-004 9.207e+007 1.424e+010 1.000e+004 4.170e-001 2.048e-005 
6.942e-004 9.708e+007 1.437e+010 1.000e+004 4.361e-001 2.277e-005 
7.179e-004 1.003e+008 1.445e+010 1.000e+004 4.485e-001 2.430e-005 
7.621e-004 1.062e+008 1.463e+010 1.000e+004 4.724e-001 2.731e-005 
7.974e-004 1.110e+008 1.480e+010 1.000e+004 4.903e-001 2.985e-005 
8.006e-004 1.114e+008 1.483e+010 1.000e+004 4.920e-001 3.009e-005 
8.041e-004 1.119e+008 1.485e+010 1.000e+004 4.938e-001 3.034e-005 
8.071e-004 1.123e+008 1.487e+010 1.000e+004 4.954e-001 3.057e-005 
8.096e-004 1.126e+008 1.489e+010 1.000e+004 4.967e-001 3.075e-005 
8.219e-004 1.142e+008 1.493e+010 1.000e+004 5.024e-001 3.169e-005 
8.382e-004 1.164e+008 1.483e+010 1.000e+004 5.094e-001 3.294e-005 
8.461e-004 1.175e+008 1.461e+010 1.000e+004 5.107e-001 3.354e-005 
8.476e-004 1.177e+008 1.459e+010 1.000e+004 5.117e-001 3.366e-005 
8.491e-004 1.179e+008 1.456e+010 1.000e+004 5.117e-001 3.377e-005 
8.506e-004 1.181e+008 1.456e+010 1.000e+004 5.123e-001 3.389e-005 
8.521e-004 1.183e+008 1.454e+010 1.000e+004 5.125e-001 3.400e-005 
8.537e-004 1.185e+008 1.453e+010 1.000e+004 5.128e-001 3.412e-005 
8.716e-004 1.209e+008 1.444e+010 1.000e+004 5.174e-001 3.547e-005 
8.762e-004 1.215e+008 1.441e+010 1.000e+004 5.188e-001 3.582e-005 
8.973e-004 1.243e+008 1.433e+010 1.000e+004 5.256e-001 3.743e-005 
9.031e-004 1.251e+008 1.433e+010 1.000e+004 5.275e-001 3.788e-005 
9.058e-004 1.255e+008 1.432e+010 1.000e+004 5.282e-001 3.809e-005 
9.084e-004 1.258e+008 1.430e+010 1.000e+004 5.287e-001 3.829e-005 
9.110e-004 1.261e+008 1.430e+010 1.000e+004 5.297e-001 3.849e-005 
9.134e-004 1.265e+008 1.429e+010 1.000e+004 5.302e-001 3.867e-005 
9.155e-004 1.267e+008 1.428e+010 1.000e+004 5.313e-001 3.883e-005 
9.174e-004 1.270e+008 1.428e+010 1.000e+004 5.318e-001 3.898e-005 
9.447e-004 1.306e+008 1.421e+010 1.000e+004 5.430e-001 4.111e-005 
9.476e-004 1.310e+008 1.421e+010 1.000e+004 5.444e-001 4.133e-005 
9.518e-004 1.316e+008 1.419e+010 1.000e+004 5.456e-001 4.166e-005 
9.741e-004 1.345e+008 1.416e+010 1.000e+004 5.538e-001 4.343e-005 
9.863e-004 1.362e+008 1.414e+010 1.000e+004 5.576e-001 4.441e-005 
1.028e-003 1.418e+008 1.409e+010 1.000e+004 5.734e-001 4.781e-005 
1.065e-003 1.466e+008 1.406e+010 1.000e+004 5.858e-001 5.085e-005 
1.069e-003 1.471e+008 1.407e+010 1.000e+004 5.874e-001 5.120e-005 
1.073e-003 1.477e+008 1.407e+010 1.000e+004 5.891e-001 5.152e-005 
1.075e-003 1.479e+008 1.407e+010 1.000e+004 5.896e-001 5.168e-005 
1.077e-003 1.482e+008 1.407e+010 1.000e+004 5.899e-001 5.184e-005 
1.078e-003 1.484e+008 1.407e+010 1.000e+004 5.902e-001 5.199e-005 
1.080e-003 1.486e+008 1.406e+010 1.000e+004 5.910e-001 5.215e-005 
1.082e-003 1.489e+008 1.406e+010 1.000e+004 5.909e-001 5.231e-005 
1.084e-003 1.491e+008 1.406e+010 1.000e+004 5.916e-001 5.246e-005 
1.087e-003 1.495e+008 1.405e+010 1.000e+004 5.934e-001 5.273e-005 
1.090e-003 1.499e+008 1.405e+010 1.000e+004 5.936e-001 5.295e-005 
1.096e-003 1.507e+008 1.405e+010 1.000e+004 5.952e-001 5.344e-005 
1.100e-003 1.513e+008 1.404e+010 1.000e+004 5.973e-001 5.386e-005 
1.105e-003 1.520e+008 1.403e+010 1.000e+004 6.000e-001 5.428e-005 
1.138e-003 1.563e+008 1.402e+010 1.000e+004 6.103e-001 5.713e-005 
1.173e-003 1.609e+008 1.400e+010 1.000e+004 6.208e-001 6.020e-005 
1.205e-003 1.651e+008 1.400e+010 1.000e+004 6.306e-001 6.303e-005 
1.265e-003 1.730e+008 1.397e+010 1.000e+004 6.499e-001 6.850e-005 
1.317e-003 1.799e+008 1.395e+010 1.000e+004 6.647e-001 7.338e-005 
1.321e-003 1.803e+008 1.396e+010 1.000e+004 6.656e-001 7.369e-005 
1.322e-003 1.805e+008 1.396e+010 1.000e+004 6.664e-001 7.384e-005 
1.324e-003 1.807e+008 1.396e+010 1.000e+004 6.664e-001 7.399e-005 
1.325e-003 1.809e+008 1.396e+010 1.000e+004 6.668e-001 7.414e-005 
1.327e-003 1.811e+008 1.397e+010 1.000e+004 6.662e-001 7.428e-005 
1.328e-003 1.813e+008 1.397e+010 1.000e+004 6.670e-001 7.443e-005 
1.330e-003 1.815e+008 1.397e+010 1.000e+004 6.667e-001 7.458e-005 
1.332e-003 1.817e+008 1.398e+010 1.000e+004 6.664e-001 7.472e-005 
1.335e-003 1.821e+008 1.396e+010 1.000e+004 6.674e-001 7.502e-005 
1.336e-003 1.823e+008 1.397e+010 1.000e+004 6.676e-001 7.517e-005 
1.338e-003 1.826e+008 1.397e+010 1.000e+004 6.683e-001 7.533e-005 
1.340e-003 1.828e+008 1.398e+010 1.000e+004 6.686e-001 7.549e-005 
1.341e-003 1.830e+008 1.397e+010 1.000e+004 6.682e-001 7.565e-005 
1.343e-003 1.832e+008 1.397e+010 1.000e+004 6.688e-001 7.582e-005 
1.345e-003 1.834e+008 1.398e+010 1.000e+004 6.682e-001 7.598e-005 
1.347e-003 1.838e+008 1.399e+010 1.000e+004 6.676e-001 7.620e-005 
1.350e-003 1.841e+008 1.399e+010 1.000e+004 6.689e-001 7.645e-005 
1.352e-003 1.844e+008 1.399e+010 1.000e+004 6.691e-001 7.670e-005 
1.355e-003 1.848e+008 1.400e+010 1.000e+004 6.694e-001 7.695e-005 
1.358e-003 1.851e+008 1.401e+010 1.000e+004 6.708e-001 7.719e-005 
1.359e-003 1.854e+008 1.402e+010 1.000e+004 6.718e-001 7.737e-005 
1.361e-003 1.856e+008 1.400e+010 1.000e+004 6.728e-001 7.752e-005 
1.362e-003 1.858e+008 1.401e+010 1.000e+004 6.726e-001 7.767e-005 
1.364e-003 1.860e+008 1.400e+010 1.000e+004 6.733e-001 7.781e-005 
1.365e-003 1.861e+008 1.397e+010 1.000e+004 6.754e-001 7.795e-005 
1.367e-003 1.863e+008 1.397e+010 1.000e+004 6.758e-001 7.809e-005 
1.368e-003 1.865e+008 1.397e+010 1.000e+004 6.760e-001 7.824e-005 
1.370e-003 1.868e+008 1.397e+010 1.000e+004 6.751e-001 7.840e-005 
1.372e-003 1.870e+008 1.397e+010 1.000e+004 6.756e-001 7.859e-005 
1.374e-003 1.873e+008 1.397e+010 1.000e+004 6.753e-001 7.879e-005 
1.376e-003 1.876e+008 1.398e+010 1.000e+004 6.756e-001 7.898e-005 
1.378e-003 1.878e+008 1.397e+010 1.000e+004 6.758e-001 7.916e-005 
1.380e-003 1.880e+008 1.398e+010 1.000e+004 6.763e-001 7.930e-005 
1.381e-003 1.882e+008 1.398e+010 1.000e+004 6.769e-001 7.945e-005 
1.383e-003 1.884e+008 1.397e+010 1.000e+004 6.780e-001 7.959e-005 
1.384e-003 1.886e+008 1.395e+010 1.000e+004 6.792e-001 7.974e-005 
1.386e-003 1.888e+008 1.395e+010 1.000e+004 6.800e-001 7.989e-005 
1.387e-003 1.890e+008 1.395e+010 1.000e+004 6.800e-001 8.003e-005 
1.389e-003 1.892e+008 1.396e+010 1.000e+004 6.805e-001 8.018e-005 
1.390e-003 1.894e+008 1.396e+010 1.000e+004 6.801e-001 8.032e-005 
1.392e-003 1.896e+008 1.395e+010 1.000e+004 6.806e-001 8.053e-005 
1.394e-003 1.899e+008 1.395e+010 1.000e+004 6.816e-001 8.074e-005 
1.397e-003 1.902e+008 1.395e+010 1.000e+004 6.824e-001 8.095e-005 
1.399e-003 1.905e+008 1.394e+010 1.000e+004 6.822e-001 8.116e-005 
1.401e-003 1.908e+008 1.395e+010 1.000e+004 6.829e-001 8.136e-005 
1.403e-003 1.911e+008 1.392e+010 1.000e+004 6.853e-001 8.157e-005 
1.405e-003 1.913e+008 1.392e+010 1.000e+004 6.851e-001 8.178e-005 
1.407e-003 1.916e+008 1.392e+010 1.000e+004 6.857e-001 8.199e-005 
1.409e-003 1.919e+008 1.391e+010 1.000e+004 6.863e-001 8.217e-005 
1.412e-003 1.922e+008 1.390e+010 1.000e+004 6.881e-001 8.242e-005 
1.416e-003 1.927e+008 1.389e+010 1.000e+004 6.893e-001 8.278e-005 
1.420e-003 1.932e+008 1.390e+010 1.000e+004 6.900e-001 8.318e-005 
1.425e-003 1.939e+008 1.389e+010 1.000e+004 6.912e-001 8.372e-005 
1.433e-003 1.950e+008 1.389e+010 1.000e+004 6.934e-001 8.451e-005 
1.456e-003 1.979e+008 1.386e+010 1.000e+004 6.984e-001 8.673e-005 
1.484e-003 2.017e+008 1.385e+010 1.000e+004 7.057e-001 8.956e-005 
1.493e-003 2.028e+008 1.386e+010 1.000e+004 7.080e-001 9.041e-005 
1.502e-003 2.039e+008 1.386e+010 1.000e+004 7.112e-001 9.130e-005 
1.525e-003 2.070e+008 1.385e+010 1.000e+004 7.154e-001 9.365e-005 
1.548e-003 2.099e+008 1.385e+010 1.000e+004 7.199e-001 9.596e-005 
1.559e-003 2.113e+008 1.389e+010 1.000e+004 7.245e-001 9.707e-005 
1.584e-003 2.146e+008 1.407e+010 1.000e+004 7.360e-001 9.971e-005 
1.621e-003 2.193e+008 1.399e+010 1.000e+004 7.429e-001 1.036e-004 
1.681e-003 2.271e+008 1.395e+010 1.000e+004 7.546e-001 1.099e-004 
1.735e-003 2.341e+008 1.393e+010 1.000e+004 7.656e-001 1.158e-004 
1.766e-003 2.381e+008 1.394e+010 1.000e+004 7.715e-001 1.192e-004 
1.791e-003 2.413e+008 1.392e+010 1.000e+004 7.758e-001 1.219e-004 
1.822e-003 2.453e+008 1.392e+010 1.000e+004 7.818e-001 1.253e-004 
1.853e-003 2.493e+008 1.391e+010 1.000e+004 7.878e-001 1.289e-004 
1.884e-003 2.532e+008 1.391e+010 1.000e+004 7.940e-001 1.323e-004 
1.906e-003 2.561e+008 1.391e+010 1.000e+004 7.976e-001 1.348e-004 
1.910e-003 2.566e+008 1.393e+010 1.000e+004 7.991e-001 1.352e-004 
1.912e-003 2.568e+008 1.392e+010 1.000e+004 7.991e-001 1.354e-004 
1.913e-003 2.570e+008 1.393e+010 1.000e+004 7.997e-001 1.356e-004 
1.915e-003 2.572e+008 1.393e+010 1.000e+004 8.000e-001 1.357e-004 
1.916e-003 2.574e+008 1.394e+010 1.000e+004 7.986e-001 1.359e-004 
1.918e-003 2.576e+008 1.394e+010 1.000e+004 8.003e-001 1.361e-004 
1.919e-003 2.578e+008 1.395e+010 1.000e+004 8.012e-001 1.362e-004 
1.921e-003 2.580e+008 1.395e+010 1.000e+004 8.008e-001 1.364e-004 
1.922e-003 2.581e+008 1.395e+010 1.000e+004 8.011e-001 1.366e-004 
1.923e-003 2.583e+008 1.395e+010 1.000e+004 8.025e-001 1.367e-004 
1.925e-003 2.585e+008 1.396e+010 1.000e+004 8.038e-001 1.369e-004 
1.926e-003 2.587e+008 1.397e+010 1.000e+004 8.022e-001 1.371e-004 
1.928e-003 2.589e+008 1.397e+010 1.000e+004 8.021e-001 1.372e-004 
1.929e-003 2.591e+008 1.398e+010 1.000e+004 8.021e-001 1.374e-004 
1.931e-003 2.592e+008 1.399e+010 1.000e+004 8.037e-001 1.376e-004 
1.932e-003 2.594e+008 1.400e+010 1.000e+004 8.018e-001 1.377e-004 
1.934e-003 2.596e+008 1.401e+010 1.000e+004 8.030e-001 1.379e-004 
1.935e-003 2.598e+008 1.402e+010 1.000e+004 8.035e-001 1.380e-004 
1.936e-003 2.600e+008 1.403e+010 1.000e+004 8.042e-001 1.382e-004 
1.938e-003 2.602e+008 1.405e+010 1.000e+004 8.045e-001 1.384e-004 
1.939e-003 2.603e+008 1.406e+010 1.000e+004 8.058e-001 1.385e-004 
1.941e-003 2.606e+008 1.409e+010 1.000e+004 8.074e-001 1.388e-004 
1.943e-003 2.609e+008 1.411e+010 1.000e+004 8.087e-001 1.390e-004 
1.945e-003 2.611e+008 1.410e+010 1.000e+004 8.099e-001 1.392e-004 
1.947e-003 2.614e+008 1.412e+010 1.000e+004 8.107e-001 1.394e-004 
1.949e-003 2.616e+008 1.413e+010 1.000e+004 8.099e-001 1.397e-004 
1.951e-003 2.619e+008 1.415e+010 1.000e+004 8.134e-001 1.399e-004 
1.953e-003 2.621e+008 1.416e+010 1.000e+004 8.148e-001 1.401e-004 
1.955e-003 2.624e+008 1.417e+010 1.000e+004 8.132e-001 1.404e-004 
1.957e-003 2.626e+008 1.418e+010 1.000e+004 8.165e-001 1.406e-004 
1.959e-003 2.629e+008 1.419e+010 1.000e+004 8.194e-001 1.408e-004 
1.961e-003 2.632e+008 1.421e+010 1.000e+004 8.180e-001 1.410e-004 
1.963e-003 2.634e+008 1.422e+010 1.000e+004 8.197e-001 1.413e-004 
1.965e-003 2.637e+008 1.423e+010 1.000e+004 8.199e-001 1.415e-004 
1.967e-003 2.639e+008 1.424e+010 1.000e+004 8.211e-001 1.417e-004 
1.969e-003 2.642e+008 1.425e+010 1.000e+004 8.227e-001 1.420e-004 
1.971e-003 2.644e+008 1.427e+010 1.000e+004 8.241e-001 1.422e-004 
1.973e-003 2.647e+008 1.428e+010 1.000e+004 8.256e-001 1.424e-004 
1.975e-003 2.649e+008 1.429e+010 1.000e+004 8.256e-001 1.426e-004 
1.977e-003 2.652e+008 1.430e+010 1.000e+004 8.276e-001 1.429e-004 
1.979e-003 2.655e+008 1.431e+010 1.000e+004 8.289e-001 1.431e-004 
1.981e-003 2.657e+008 1.432e+010 1.000e+004 8.294e-001 1.433e-004 
1.983e-003 2.660e+008 1.433e+010 1.000e+004 8.306e-001 1.436e-004 
1.985e-003 2.662e+008 1.435e+010 1.000e+004 8.309e-001 1.438e-004 
1.987e-003 2.665e+008 1.436e+010 1.000e+004 8.313e-001 1.440e-004 
1.989e-003 2.667e+008 1.437e+010 1.000e+004 8.322e-001 1.443e-004 
1.991e-003 2.670e+008 1.438e+010 1.000e+004 8.311e-001 1.445e-004 
1.993e-003 2.672e+008 1.439e+010 1.000e+004 8.349e-001 1.447e-004 
1.995e-003 2.675e+008 1.440e+010 1.000e+004 8.358e-001 1.449e-004 
1.997e-003 2.678e+008 1.441e+010 1.000e+004 8.366e-001 1.452e-004 
1.999e-003 2.680e+008 1.442e+010 1.000e+004 8.376e-001 1.454e-004 
2.001e-003 2.683e+008 1.444e+010 1.000e+004 8.380e-001 1.456e-004 
2.003e-003 2.685e+008 1.445e+010 1.000e+004 8.378e-001 1.459e-004 
2.005e-003 2.688e+008 1.446e+010 1.000e+004 8.388e-001 1.461e-004 
2.007e-003 2.690e+008 1.447e+010 1.000e+004 8.408e-001 1.463e-004 
2.009e-003 2.693e+008 1.448e+010 1.000e+004 8.419e-001 1.466e-004 
2.011e-003 2.695e+008 1.450e+010 1.000e+004 8.425e-001 1.468e-004 
2.013e-003 2.698e+008 1.450e+010 1.000e+004 8.431e-001 1.470e-004 
2.015e-003 2.701e+008 1.452e+010 1.000e+004 8.438e-001 1.473e-004 
2.017e-003 2.703e+008 1.453e+010 1.000e+004 8.440e-001 1.475e-004 
2.019e-003 2.706e+008 1.454e+010 1.000e+004 8.460e-001 1.477e-004 
2.021e-003 2.708e+008 1.455e+010 1.000e+004 8.452e-001 1.479e-004 
2.023e-003 2.711e+008 1.456e+010 1.000e+004 8.475e-001 1.482e-004 
2.025e-003 2.713e+008 1.457e+010 1.000e+004 8.490e-001 1.484e-004 
2.027e-003 2.716e+008 1.458e+010 1.000e+004 8.493e-001 1.486e-004 
2.029e-003 2.718e+008 1.460e+010 1.000e+004 8.503e-001 1.489e-004 
2.031e-003 2.721e+008 1.461e+010 1.000e+004 8.500e-001 1.491e-004 
2.033e-003 2.724e+008 1.462e+010 1.000e+004 8.523e-001 1.493e-004 
2.035e-003 2.726e+008 1.463e+010 1.000e+004 8.524e-001 1.496e-004 
2.037e-003 2.729e+008 1.464e+010 1.000e+004 8.513e-001 1.498e-004 
2.039e-003 2.731e+008 1.465e+010 1.000e+004 8.535e-001 1.500e-004 
2.041e-003 2.734e+008 1.466e+010 1.000e+004 8.546e-001 1.503e-004 
2.043e-003 2.736e+008 1.467e+010 1.000e+004 8.557e-001 1.505e-004 
2.045e-003 2.739e+008 1.469e+010 1.000e+004 8.563e-001 1.507e-004 
2.047e-003 2.741e+008 1.470e+010 1.000e+004 8.579e-001 1.510e-004 
2.049e-003 2.744e+008 1.471e+010 1.000e+004 8.580e-001 1.512e-004 
2.051e-003 2.747e+008 1.472e+010 1.000e+004 8.598e-001 1.514e-004 
2.053e-003 2.749e+008 1.473e+010 1.000e+004 8.594e-001 1.517e-004 
2.055e-003 2.752e+008 1.474e+010 1.000e+004 8.620e-001 1.519e-004 
2.078e-003 2.781e+008 1.390e+010 1.000e+004 8.272e-001 1.546e-004 
2.101e-003 2.811e+008 1.391e+010 1.000e+004 8.295e-001 1.573e-004 
2.103e-003 2.813e+008 1.391e+010 1.000e+004 8.295e-001 1.575e-004 
2.105e-003 2.815e+008 1.391e+010 1.000e+004 8.302e-001 1.577e-004 
2.106e-003 2.817e+008 1.392e+010 1.000e+004 8.308e-001 1.579e-004 
2.108e-003 2.819e+008 1.392e+010 1.000e+004 8.307e-001 1.580e-004 
2.109e-003 2.820e+008 1.393e+010 1.000e+004 8.315e-001 1.582e-004 
2.111e-003 2.823e+008 1.391e+010 1.000e+004 8.309e-001 1.584e-004 
2.112e-003 2.825e+008 1.391e+010 1.000e+004 8.313e-001 1.586e-004 
2.114e-003 2.827e+008 1.391e+010 1.000e+004 8.308e-001 1.588e-004 
2.116e-003 2.829e+008 1.391e+010 1.000e+004 8.308e-001 1.590e-004 
2.118e-003 2.831e+008 1.391e+010 1.000e+004 8.319e-001 1.592e-004 
2.119e-003 2.834e+008 1.391e+010 1.000e+004 8.317e-001 1.594e-004 
2.121e-003 2.836e+008 1.391e+010 1.000e+004 8.310e-001 1.596e-004 
2.123e-003 2.838e+008 1.392e+010 1.000e+004 8.319e-001 1.599e-004 
2.125e-003 2.841e+008 1.392e+010 1.000e+004 8.321e-001 1.601e-004 
2.127e-003 2.843e+008 1.391e+010 1.000e+004 8.321e-001 1.603e-004 
2.128e-003 2.845e+008 1.392e+010 1.000e+004 8.334e-001 1.605e-004 
2.130e-003 2.847e+008 1.392e+010 1.000e+004 8.343e-001 1.607e-004 
2.132e-003 2.849e+008 1.392e+010 1.000e+004 8.348e-001 1.609e-004 
2.133e-003 2.851e+008 1.392e+010 1.000e+004 8.335e-001 1.611e-004 
2.135e-003 2.854e+008 1.392e+010 1.000e+004 8.340e-001 1.613e-004 
2.137e-003 2.856e+008 1.392e+010 1.000e+004 8.346e-001 1.615e-004 
2.138e-003 2.858e+008 1.392e+010 1.000e+004 8.344e-001 1.617e-004 
2.140e-003 2.860e+008 1.392e+010 1.000e+004 8.343e-001 1.619e-004 
2.142e-003 2.862e+008 1.392e+010 1.000e+004 8.363e-001 1.621e-004 
2.143e-003 2.864e+008 1.392e+010 1.000e+004 8.375e-001 1.622e-004 
2.145e-003 2.866e+008 1.392e+010 1.000e+004 8.351e-001 1.624e-004 
2.147e-003 2.869e+008 1.392e+010 1.000e+004 8.356e-001 1.627e-004 
2.148e-003 2.871e+008 1.392e+010 1.000e+004 8.370e-001 1.629e-004 
2.150e-003 2.873e+008 1.392e+010 1.000e+004 8.376e-001 1.630e-004 
2.152e-003 2.875e+008 1.392e+010 1.000e+004 8.364e-001 1.632e-004 
2.153e-003 2.877e+008 1.392e+010 1.000e+004 8.366e-001 1.634e-004 
2.155e-003 2.879e+008 1.392e+010 1.000e+004 8.381e-001 1.636e-004 
2.157e-003 2.881e+008 1.392e+010 1.000e+004 8.391e-001 1.638e-004 
2.158e-003 2.883e+008 1.392e+010 1.000e+004 8.380e-001 1.640e-004 
2.160e-003 2.886e+008 1.393e+010 1.000e+004 8.378e-001 1.642e-004 
2.162e-003 2.888e+008 1.392e+010 1.000e+004 8.369e-001 1.644e-004 
2.163e-003 2.890e+008 1.392e+010 1.000e+004 8.374e-001 1.646e-004 
2.165e-003 2.892e+008 1.392e+010 1.000e+004 8.367e-001 1.648e-004 
2.167e-003 2.894e+008 1.392e+010 1.000e+004 8.379e-001 1.650e-004 
2.168e-003 2.896e+008 1.393e+010 1.000e+004 8.387e-001 1.652e-004 
2.170e-003 2.898e+008 1.392e+010 1.000e+004 8.385e-001 1.654e-004 
2.172e-003 2.900e+008 1.392e+010 1.000e+004 8.402e-001 1.656e-004 
2.173e-003 2.902e+008 1.393e+010 1.000e+004 8.398e-001 1.658e-004 
2.175e-003 2.905e+008 1.393e+010 1.000e+004 8.405e-001 1.660e-004 
2.177e-003 2.907e+008 1.392e+010 1.000e+004 8.408e-001 1.662e-004 
2.178e-003 2.909e+008 1.393e+010 1.000e+004 8.392e-001 1.664e-004 
2.180e-003 2.911e+008 1.393e+010 1.000e+004 8.401e-001 1.666e-004 
2.181e-003 2.913e+008 1.393e+010 1.000e+004 8.410e-001 1.668e-004 
2.183e-003 2.915e+008 1.393e+010 1.000e+004 8.409e-001 1.669e-004 
2.185e-003 2.917e+008 1.393e+010 1.000e+004 8.422e-001 1.671e-004 
2.186e-003 2.919e+008 1.393e+010 1.000e+004 8.418e-001 1.673e-004 
2.188e-003 2.921e+008 1.393e+010 1.000e+004 8.431e-001 1.675e-004 
2.189e-003 2.923e+008 1.393e+010 1.000e+004 8.442e-001 1.677e-004 
2.191e-003 2.925e+008 1.393e+010 1.000e+004 8.432e-001 1.679e-004 
2.193e-003 2.927e+008 1.393e+010 1.000e+004 8.427e-001 1.681e-004 
2.194e-003 2.929e+008 1.393e+010 1.000e+004 8.426e-001 1.683e-004 
2.196e-003 2.931e+008 1.393e+010 1.000e+004 8.439e-001 1.685e-004 
2.198e-003 2.933e+008 1.393e+010 1.000e+004 8.420e-001 1.687e-004 
2.199e-003 2.935e+008 1.393e+010 1.000e+004 8.424e-001 1.689e-004 
2.201e-003 2.937e+008 1.393e+010 1.000e+004 8.445e-001 1.691e-004 
2.202e-003 2.939e+008 1.393e+010 1.000e+004 8.433e-001 1.692e-004 
2.204e-003 2.941e+008 1.393e+010 1.000e+004 8.430e-001 1.694e-004 
2.205e-003 2.943e+008 1.393e+010 1.000e+004 8.438e-001 1.696e-004 
2.207e-003 2.945e+008 1.393e+010 1.000e+004 8.463e-001 1.698e-004 
2.209e-003 2.947e+008 1.393e+010 1.000e+004 8.444e-001 1.700e-004 
2.210e-003 2.950e+008 1.393e+010 1.000e+004 8.451e-001 1.702e-004 
2.212e-003 2.952e+008 1.393e+010 1.000e+004 8.467e-001 1.704e-004 
2.213e-003 2.954e+008 1.393e+010 1.000e+004 8.477e-001 1.706e-004 
2.215e-003 2.956e+008 1.393e+010 1.000e+004 8.470e-001 1.708e-004 
2.217e-003 2.958e+008 1.393e+010 1.000e+004 8.469e-001 1.710e-004 
2.218e-003 2.960e+008 1.393e+010 1.000e+004 8.479e-001 1.712e-004 
2.220e-003 2.962e+008 1.394e+010 1.000e+004 8.457e-001 1.713e-004 
2.222e-003 2.964e+008 1.393e+010 1.000e+004 8.474e-001 1.715e-004 
2.223e-003 2.966e+008 1.393e+010 1.000e+004 8.477e-001 1.717e-004 
2.225e-003 2.968e+008 1.394e+010 1.000e+004 8.484e-001 1.719e-004 
2.226e-003 2.970e+008 1.393e+010 1.000e+004 8.458e-001 1.721e-004 
2.228e-003 2.972e+008 1.393e+010 1.000e+004 8.471e-001 1.723e-004 
2.229e-003 2.974e+008 1.394e+010 1.000e+004 8.479e-001 1.725e-004 
2.231e-003 2.976e+008 1.394e+010 1.000e+004 8.468e-001 1.727e-004 
2.233e-003 2.978e+008 1.393e+010 1.000e+004 8.485e-001 1.729e-004 
2.234e-003 2.980e+008 1.393e+010 1.000e+004 8.493e-001 1.731e-004 
2.236e-003 2.982e+008 1.393e+010 1.000e+004 8.492e-001 1.733e-004 
2.237e-003 2.984e+008 1.394e+010 1.000e+004 8.500e-001 1.734e-004 
2.239e-003 2.986e+008 1.394e+010 1.000e+004 8.507e-001 1.736e-004 
2.241e-003 2.988e+008 1.393e+010 1.000e+004 8.488e-001 1.738e-004 
2.242e-003 2.990e+008 1.393e+010 1.000e+004 8.478e-001 1.740e-004 
2.244e-003 2.992e+008 1.393e+010 1.000e+004 8.477e-001 1.742e-004 
2.246e-003 2.995e+008 1.393e+010 1.000e+004 8.491e-001 1.744e-004 
2.247e-003 2.997e+008 1.393e+010 1.000e+004 8.492e-001 1.746e-004 
2.249e-003 2.999e+008 1.393e+010 1.000e+004 8.491e-001 1.748e-004 
2.250e-003 3.001e+008 1.393e+010 1.000e+004 8.500e-001 1.750e-004 
2.252e-003 3.003e+008 1.393e+010 1.000e+004 8.516e-001 1.752e-004 
2.253e-003 3.004e+008 1.392e+010 1.000e+004 8.490e-001 1.754e-004 
2.255e-003 3.006e+008 1.392e+010 1.000e+004 8.496e-001 1.755e-004 
2.256e-003 3.008e+008 1.392e+010 1.000e+004 8.505e-001 1.757e-004 
2.258e-003 3.010e+008 1.393e+010 1.000e+004 8.503e-001 1.759e-004 
2.259e-003 3.012e+008 1.393e+010 1.000e+004 8.492e-001 1.761e-004 
2.261e-003 3.014e+008 1.392e+010 1.000e+004 8.521e-001 1.762e-004 
2.262e-003 3.016e+008 1.393e+010 1.000e+004 8.529e-001 1.764e-004 
2.264e-003 3.018e+008 1.394e+010 1.000e+004 8.530e-001 1.766e-004 
2.265e-003 3.020e+008 1.394e+010 1.000e+004 8.545e-001 1.768e-004 
2.267e-003 3.021e+008 1.395e+010 1.000e+004 8.528e-001 1.770e-004 
2.268e-003 3.023e+008 1.397e+010 1.000e+004 8.540e-001 1.771e-004 
2.270e-003 3.025e+008 1.396e+010 1.000e+004 8.539e-001 1.773e-004 
2.271e-003 3.027e+008 1.397e+010 1.000e+004 8.550e-001 1.775e-004 
2.273e-003 3.030e+008 1.398e+010 1.000e+004 8.559e-001 1.777e-004 
2.276e-003 3.033e+008 1.400e+010 1.000e+004 8.562e-001 1.780e-004 
2.295e-003 3.057e+008 1.392e+010 1.000e+004 8.593e-001 1.804e-004 
2.355e-003 3.133e+008 1.390e+010 1.000e+004 8.659e-001 1.877e-004 
2.415e-003 3.209e+008 1.390e+010 1.000e+004 8.735e-001 1.951e-004 
2.475e-003 3.285e+008 1.389e+010 1.000e+004 8.804e-001 2.025e-004 
2.535e-003 3.361e+008 1.389e+010 1.000e+004 8.875e-001 2.100e-004 
2.594e-003 3.436e+008 1.389e+010 1.000e+004 8.939e-001 2.175e-004 
2.654e-003 3.511e+008 1.389e+010 1.000e+004 8.999e-001 2.251e-004 
2.714e-003 3.587e+008 1.389e+010 1.000e+004 9.057e-001 2.327e-004 
2.767e-003 3.654e+008 1.389e+010 1.000e+004 9.107e-001 2.395e-004 
2.827e-003 3.729e+008 1.388e+010 1.000e+004 9.160e-001 2.473e-004 
2.886e-003 3.804e+008 1.388e+010 1.000e+004 9.210e-001 2.550e-004 
2.946e-003 3.879e+008 1.388e+010 1.000e+004 9.263e-001 2.628e-004 
3.006e-003 3.954e+008 1.388e+010 1.000e+004 9.308e-001 2.707e-004 
3.045e-003 4.004e+008 1.389e+010 1.000e+004 9.328e-001 2.759e-004 
3.057e-003 4.018e+008 1.389e+010 1.000e+004 9.340e-001 2.774e-004 
3.082e-003 4.050e+008 1.388e+010 1.000e+004 9.369e-001 2.808e-004 
3.142e-003 4.126e+008 1.388e+010 1.000e+004 9.407e-001 2.888e-004 
3.202e-003 4.200e+008 1.388e+010 1.000e+004 9.453e-001 2.967e-004 
3.262e-003 4.276e+008 1.388e+010 1.000e+004 9.490e-001 3.048e-004 
3.322e-003 4.351e+008 1.388e+010 1.000e+004 9.530e-001 3.128e-004 
3.382e-003 4.425e+008 1.388e+010 1.000e+004 9.559e-001 3.209e-004 
3.442e-003 4.500e+008 1.388e+010 1.000e+004 9.595e-001 3.290e-004 
3.502e-003 4.575e+008 1.388e+010 1.000e+004 9.633e-001 3.372e-004 
3.562e-003 4.650e+008 1.388e+010 1.000e+004 9.666e-001 3.453e-004 
3.622e-003 4.725e+008 1.387e+010 1.000e+004 9.693e-001 3.535e-004 
3.681e-003 4.800e+008 1.387e+010 1.000e+004 9.720e-001 3.617e-004 
3.741e-003 4.874e+008 1.387e+010 1.000e+004 9.749e-001 3.700e-004 
3.801e-003 4.948e+008 1.387e+010 1.000e+004 9.778e-001 3.782e-004 
3.861e-003 5.023e+008 1.387e+010 1.000e+004 9.805e-001 3.865e-004 
3.921e-003 5.098e+008 1.387e+010 1.000e+004 9.828e-001 3.948e-004 
3.977e-003 5.167e+008 1.387e+010 1.000e+004 9.846e-001 4.026e-004 
4.037e-003 5.242e+008 1.387e+010 1.000e+004 9.868e-001 4.109e-004 
4.095e-003 5.315e+008 1.387e+010 1.000e+004 9.892e-001 4.191e-004 
4.155e-003 5.389e+008 1.387e+010 1.000e+004 9.906e-001 4.275e-004 
4.213e-003 5.461e+008 1.387e+010 1.000e+004 9.927e-001 4.356e-004 
4.272e-003 5.534e+008 1.387e+010 1.000e+004 9.944e-001 4.439e-004 
4.332e-003 5.609e+008 1.387e+010 1.000e+004 9.963e-001 4.523e-004 
4.390e-003 5.682e+008 1.387e+010 1.000e+004 9.984e-001 4.606e-004 
4.450e-003 5.756e+008 1.387e+010 1.000e+004 1.000e+000 4.690e-004 
4.510e-003 5.830e+008 1.387e+010 1.000e+004 1.002e+000 4.775e-004 
4.570e-003 5.905e+008 1.387e+010 1.000e+004 1.003e+000 4.860e-004 
4.630e-003 5.979e+008 1.387e+010 1.000e+004 1.005e+000 4.945e-004 
4.690e-003 6.053e+008 1.387e+010 1.000e+004 1.006e+000 5.029e-004 
4.749e-003 6.127e+008 1.387e+010 1.000e+004 1.007e+000 5.114e-004 
4.808e-003 6.199e+008 1.387e+010 1.000e+004 1.008e+000 5.197e-004 
4.868e-003 6.274e+008 1.387e+010 1.000e+004 1.009e+000 5.283e-004 
4.928e-003 6.348e+008 1.387e+010 1.000e+004 1.011e+000 5.368e-004 
4.988e-003 6.422e+008 1.387e+010 1.000e+004 1.012e+000 5.454e-004 
5.048e-003 6.497e+008 1.387e+010 1.000e+004 1.013e+000 5.540e-004 
5.098e-003 6.559e+008 1.387e+010 1.000e+004 1.014e+000 5.612e-004 
5.157e-003 6.633e+008 1.387e+010 1.000e+004 1.015e+000 5.697e-004 
5.214e-003 6.703e+008 1.387e+010 1.000e+004 1.016e+000 5.779e-004 
5.274e-003 6.777e+008 1.387e+010 1.000e+004 1.017e+000 5.865e-004 
5.334e-003 6.851e+008 1.387e+010 1.000e+004 1.017e+000 5.951e-004 
5.393e-003 6.924e+008 1.387e+010 1.000e+004 1.018e+000 6.035e-004 
5.451e-003 6.996e+008 1.387e+010 1.000e+004 1.019e+000 6.119e-004 
5.508e-003 7.066e+008 1.387e+010 1.000e+004 1.020e+000 6.201e-004 
5.568e-003 7.141e+008 1.387e+010 1.000e+004 1.021e+000 6.287e-004 
5.627e-003 7.215e+008 1.387e+010 1.000e+004 1.021e+000 6.374e-004 
5.686e-003 7.287e+008 1.387e+010 1.000e+004 1.022e+000 6.458e-004 
5.743e-003 7.358e+008 1.387e+010 1.000e+004 1.023e+000 6.541e-004 
5.802e-003 7.430e+008 1.387e+010 1.000e+004 1.023e+000 6.626e-004 
5.862e-003 7.504e+008 1.387e+010 1.000e+004 1.024e+000 6.712e-004 
5.920e-003 7.577e+008 1.387e+010 1.000e+004 1.025e+000 6.797e-004 
5.975e-003 7.644e+008 1.387e+010 1.000e+004 1.025e+000 6.876e-004 
6.017e-003 7.697e+008 1.437e+010 1.000e+004 1.042e+000 6.938e-004 
6.067e-003 7.757e+008 1.549e+010 1.000e+004 1.080e+000 7.019e-004 
6.113e-003 7.812e+008 1.653e+010 1.000e+004 1.109e+000 7.101e-004 
6.134e-003 7.836e+008 1.699e+010 1.000e+004 1.108e+000 7.140e-004 
6.136e-003 7.838e+008 1.703e+010 1.000e+004 1.112e+000 7.143e-004 
6.137e-003 7.840e+008 1.707e+010 1.000e+004 1.115e+000 7.146e-004 
6.139e-003 7.842e+008 1.711e+010 1.000e+004 1.117e+000 7.149e-004 
6.140e-003 7.844e+008 1.716e+010 1.000e+004 1.120e+000 7.153e-004 
6.157e-003 7.863e+008 1.747e+010 1.000e+004 1.119e+000 7.185e-004 
6.170e-003 7.878e+008 1.766e+010 1.000e+004 1.136e+000 7.212e-004 
6.199e-003 7.911e+008 1.817e+010 1.000e+004 1.143e+000 7.273e-004 
6.201e-003 7.913e+008 1.820e+010 1.000e+004 1.142e+000 7.277e-004 
6.226e-003 7.942e+008 1.865e+010 1.000e+004 1.158e+000 7.331e-004 
6.274e-003 7.995e+008 1.957e+010 1.000e+004 1.172e+000 7.440e-004 
6.276e-003 7.997e+008 1.933e+010 1.000e+004 1.166e+000 7.444e-004 
6.278e-003 7.999e+008 1.904e+010 1.000e+004 1.152e+000 7.448e-004 
6.279e-003 8.001e+008 1.896e+010 1.000e+004 1.158e+000 7.452e-004 
6.281e-003 8.003e+008 1.890e+010 1.000e+004 1.152e+000 7.455e-004 
6.282e-003 8.004e+008 1.880e+010 1.000e+004 1.153e+000 7.458e-004 
6.284e-003 8.006e+008 1.868e+010 1.000e+004 1.156e+000 7.462e-004 
6.296e-003 8.021e+008 1.800e+010 1.000e+004 1.144e+000 7.489e-004 
6.316e-003 8.042e+008 1.812e+010 1.000e+004 1.147e+000 7.529e-004 
6.341e-003 8.071e+008 1.864e+010 1.000e+004 1.153e+000 7.584e-004 
6.353e-003 8.085e+008 1.879e+010 1.000e+004 1.161e+000 7.611e-004 
6.355e-003 8.087e+008 1.883e+010 1.000e+004 1.154e+000 7.615e-004 
6.357e-003 8.089e+008 1.886e+010 1.000e+004 1.157e+000 7.618e-004 
6.358e-003 8.091e+008 1.890e+010 1.000e+004 1.158e+000 7.622e-004 
6.360e-003 8.092e+008 1.893e+010 1.000e+004 1.161e+000 7.625e-004 
6.361e-003 8.094e+008 1.896e+010 1.000e+004 1.161e+000 7.628e-004 
6.376e-003 8.110e+008 1.921e+010 1.000e+004 1.169e+000 7.661e-004 
6.381e-003 8.116e+008 1.930e+010 1.000e+004 1.171e+000 7.674e-004 
6.382e-003 8.118e+008 1.933e+010 1.000e+004 1.168e+000 7.677e-004 
6.384e-003 8.119e+008 1.937e+010 1.000e+004 1.167e+000 7.680e-004 
6.385e-003 8.121e+008 1.939e+010 1.000e+004 1.169e+000 7.683e-004 
6.387e-003 8.123e+008 1.944e+010 1.000e+004 1.172e+000 7.686e-004 
6.388e-003 8.124e+008 1.947e+010 1.000e+004 1.173e+000 7.690e-004 
6.417e-003 8.156e+008 1.998e+010 1.000e+004 1.185e+000 7.757e-004 
6.436e-003 8.177e+008 2.035e+010 1.000e+004 1.181e+000 7.805e-004 
6.454e-003 8.196e+008 2.082e+010 1.000e+004 1.200e+000 7.850e-004 
6.461e-003 8.204e+008 2.108e+010 1.000e+004 1.201e+000 7.866e-004 
6.463e-003 8.206e+008 2.118e+010 1.000e+004 1.203e+000 7.872e-004 
6.465e-003 8.208e+008 2.126e+010 1.000e+004 1.204e+000 7.877e-004 
6.467e-003 8.210e+008 2.136e+010 1.000e+004 1.206e+000 7.882e-004 
6.468e-003 8.212e+008 2.145e+010 1.000e+004 1.208e+000 7.887e-004 
6.478e-003 8.222e+008 2.134e+010 1.000e+004 1.201e+000 7.911e-004 
6.490e-003 8.235e+008 2.079e+010 1.000e+004 1.193e+000 7.943e-004 
6.492e-003 8.237e+008 2.074e+010 1.000e+004 1.192e+000 7.947e-004 
6.496e-003 8.241e+008 2.070e+010 1.000e+004 1.196e+000 7.958e-004 
6.520e-003 8.267e+008 2.117e+010 1.000e+004 1.201e+000 8.018e-004 
6.522e-003 8.269e+008 2.126e+010 1.000e+004 1.201e+000 8.023e-004 
6.524e-003 8.271e+008 2.134e+010 1.000e+004 1.202e+000 8.029e-004 
6.525e-003 8.273e+008 2.141e+010 1.000e+004 1.205e+000 8.033e-004 
6.527e-003 8.274e+008 2.147e+010 1.000e+004 1.207e+000 8.037e-004 
6.528e-003 8.276e+008 2.155e+010 1.000e+004 1.207e+000 8.041e-004 
6.548e-003 8.297e+008 2.150e+010 1.000e+004 1.210e+000 8.092e-004 
6.550e-003 8.299e+008 2.153e+010 1.000e+004 1.210e+000 8.098e-004 
6.555e-003 8.304e+008 2.158e+010 1.000e+004 1.207e+000 8.110e-004 
6.578e-003 8.329e+008 2.195e+010 1.000e+004 1.218e+000 8.174e-004 
6.585e-003 8.336e+008 2.206e+010 1.000e+004 1.215e+000 8.192e-004 
6.587e-003 8.338e+008 2.211e+010 1.000e+004 1.215e+000 8.197e-004 
6.589e-003 8.340e+008 2.216e+010 1.000e+004 1.216e+000 8.204e-004 
6.591e-003 8.342e+008 2.218e+010 1.000e+004 1.217e+000 8.208e-004 
6.598e-003 8.350e+008 2.231e+010 1.000e+004 1.223e+000 8.229e-004 
6.610e-003 8.363e+008 2.253e+010 1.000e+004 1.221e+000 8.262e-004 
6.612e-003 8.364e+008 2.256e+010 1.000e+004 1.224e+000 8.266e-004 
6.613e-003 8.365e+008 2.259e+010 1.000e+004 1.216e+000 8.270e-004 
6.614e-003 8.367e+008 2.263e+010 1.000e+004 1.220e+000 8.274e-004 
6.616e-003 8.368e+008 2.267e+010 1.000e+004 1.224e+000 8.278e-004 
6.617e-003 8.370e+008 2.272e+010 1.000e+004 1.223e+000 8.282e-004 
6.619e-003 8.371e+008 2.275e+010 1.000e+004 1.228e+000 8.286e-004 
6.621e-003 8.374e+008 2.279e+010 1.000e+004 1.223e+000 8.293e-004 
6.623e-003 8.376e+008 2.282e+010 1.000e+004 1.219e+000 8.297e-004 
6.624e-003 8.377e+008 2.284e+010 1.000e+004 1.221e+000 8.302e-004 
6.626e-003 8.379e+008 2.287e+010 1.000e+004 1.224e+000 8.306e-004 
6.627e-003 8.380e+008 2.291e+010 1.000e+004 1.219e+000 8.310e-004 
6.629e-003 8.382e+008 2.298e+010 1.000e+004 1.219e+000 8.315e-004 
6.630e-003 8.384e+008 2.303e+010 1.000e+004 1.220e+000 8.319e-004 
6.632e-003 8.385e+008 2.309e+010 1.000e+004 1.227e+000 8.324e-004 
6.633e-003 8.387e+008 2.312e+010 1.000e+004 1.230e+000 8.328e-004 
6.635e-003 8.388e+008 2.314e+010 1.000e+004 1.223e+000 8.332e-004 
6.637e-003 8.390e+008 2.319e+010 1.000e+004 1.229e+000 8.337e-004 
6.638e-003 8.391e+008 2.320e+010 1.000e+004 1.228e+000 8.341e-004 
6.639e-003 8.393e+008 2.323e+010 1.000e+004 1.228e+000 8.345e-004 
6.641e-003 8.394e+008 2.326e+010 1.000e+004 1.228e+000 8.349e-004 
6.642e-003 8.396e+008 2.328e+010 1.000e+004 1.230e+000 8.353e-004 
6.644e-003 8.397e+008 2.331e+010 1.000e+004 1.231e+000 8.357e-004 
6.645e-003 8.399e+008 2.334e+010 1.000e+004 1.232e+000 8.362e-004 
6.647e-003 8.400e+008 2.335e+010 1.000e+004 1.228e+000 8.366e-004 
6.648e-003 8.402e+008 2.338e+010 1.000e+004 1.230e+000 8.370e-004 
6.650e-003 8.403e+008 2.342e+010 1.000e+004 1.233e+000 8.375e-004 
6.656e-003 8.410e+008 2.348e+010 1.000e+004 1.238e+000 8.394e-004 
6.680e-003 8.434e+008 2.363e+010 1.000e+004 1.237e+000 8.465e-004 
6.682e-003 8.436e+008 2.365e+010 1.000e+004 1.238e+000 8.470e-004 
6.683e-003 8.437e+008 2.366e+010 1.000e+004 1.237e+000 8.474e-004 
6.685e-003 8.439e+008 2.371e+010 1.000e+004 1.237e+000 8.479e-004 
6.686e-003 8.441e+008 2.374e+010 1.000e+004 1.239e+000 8.483e-004 
6.698e-003 8.452e+008 2.385e+010 1.000e+004 1.238e+000 8.517e-004 
6.702e-003 8.457e+008 2.391e+010 1.000e+004 1.238e+000 8.531e-004 
6.704e-003 8.458e+008 2.395e+010 1.000e+004 1.238e+000 8.535e-004 
6.705e-003 8.459e+008 2.398e+010 1.000e+004 1.239e+000 8.540e-004 
6.706e-003 8.461e+008 2.402e+010 1.000e+004 1.239e+000 8.544e-004 
6.708e-003 8.462e+008 2.405e+010 1.000e+004 1.242e+000 8.548e-004 
6.709e-003 8.464e+008 2.409e+010 1.000e+004 1.243e+000 8.552e-004 
6.711e-003 8.465e+008 2.411e+010 1.000e+004 1.245e+000 8.557e-004 
6.714e-003 8.469e+008 2.416e+010 1.000e+004 1.247e+000 8.568e-004 
6.718e-003 8.473e+008 2.425e+010 1.000e+004 1.240e+000 8.580e-004 
6.720e-003 8.474e+008 2.430e+010 1.000e+004 1.243e+000 8.585e-004 
6.721e-003 8.476e+008 2.430e+010 1.000e+004 1.243e+000 8.589e-004 
6.723e-003 8.478e+008 2.436e+010 1.000e+004 1.246e+000 8.595e-004 
6.725e-003 8.479e+008 2.438e+010 1.000e+004 1.243e+000 8.600e-004 
6.738e-003 8.493e+008 2.456e+010 1.000e+004 1.253e+000 8.642e-004 
6.740e-003 8.495e+008 2.459e+010 1.000e+004 1.246e+000 8.648e-004 
6.744e-003 8.499e+008 2.467e+010 1.000e+004 1.251e+000 8.661e-004 
6.746e-003 8.501e+008 2.470e+010 1.000e+004 1.248e+000 8.668e-004 
6.751e-003 8.506e+008 2.431e+010 1.000e+004 1.245e+000 8.683e-004 
6.753e-003 8.507e+008 2.428e+010 1.000e+004 1.246e+000 8.688e-004 
6.754e-003 8.509e+008 2.425e+010 1.000e+004 1.247e+000 8.692e-004 
6.756e-003 8.510e+008 2.423e+010 1.000e+004 1.244e+000 8.696e-004 
6.757e-003 8.511e+008 2.420e+010 1.000e+004 1.246e+000 8.700e-004 
6.758e-003 8.513e+008 2.420e+010 1.000e+004 1.246e+000 8.705e-004 
6.760e-003 8.515e+008 2.416e+010 1.000e+004 1.245e+000 8.710e-004 
6.767e-003 8.521e+008 2.407e+010 1.000e+004 1.241e+000 8.730e-004 
6.769e-003 8.523e+008 2.406e+010 1.000e+004 1.240e+000 8.736e-004 
6.771e-003 8.525e+008 2.408e+010 1.000e+004 1.237e+000 8.742e-004 
6.773e-003 8.527e+008 2.409e+010 1.000e+004 1.240e+000 8.748e-004 
6.775e-003 8.529e+008 2.411e+010 1.000e+004 1.241e+000 8.755e-004 
6.776e-003 8.531e+008 2.411e+010 1.000e+004 1.241e+000 8.759e-004 
6.778e-003 8.533e+008 2.407e+010 1.000e+004 1.243e+000 8.764e-004 
6.783e-003 8.537e+008 2.400e+010 1.000e+004 1.245e+000 8.778e-004 
6.789e-003 8.543e+008 2.395e+010 1.000e+004 1.245e+000 8.796e-004 
6.810e-003 8.565e+008 2.365e+010 1.000e+004 1.233e+000 8.862e-004 
6.812e-003 8.567e+008 2.363e+010 1.000e+004 1.231e+000 8.866e-004 
6.813e-003 8.568e+008 2.359e+010 1.000e+004 1.237e+000 8.871e-004 
6.815e-003 8.570e+008 2.354e+010 1.000e+004 1.238e+000 8.875e-004 
6.816e-003 8.571e+008 2.357e+010 1.000e+004 1.228e+000 8.880e-004 
6.818e-003 8.573e+008 2.360e+010 1.000e+004 1.233e+000 8.884e-004 
6.820e-003 8.575e+008 2.362e+010 1.000e+004 1.236e+000 8.890e-004 
6.821e-003 8.576e+008 2.366e+010 1.000e+004 1.238e+000 8.894e-004 
6.823e-003 8.578e+008 2.369e+010 1.000e+004 1.240e+000 8.898e-004 
6.824e-003 8.579e+008 2.371e+010 1.000e+004 1.240e+000 8.903e-004 
6.825e-003 8.581e+008 2.374e+010 1.000e+004 1.240e+000 8.907e-004 
6.827e-003 8.582e+008 2.377e+010 1.000e+004 1.236e+000 8.911e-004 
6.828e-003 8.583e+008 2.379e+010 1.000e+004 1.238e+000 8.915e-004 
6.830e-003 8.585e+008 2.383e+010 1.000e+004 1.240e+000 8.919e-004 
6.831e-003 8.586e+008 2.388e+010 1.000e+004 1.231e+000 8.924e-004 
6.833e-003 8.588e+008 2.384e+010 1.000e+004 1.236e+000 8.928e-004 
6.834e-003 8.589e+008 2.386e+010 1.000e+004 1.238e+000 8.932e-004 
6.836e-003 8.591e+008 2.388e+010 1.000e+004 1.239e+000 8.937e-004 
6.837e-003 8.592e+008 2.389e+010 1.000e+004 1.241e+000 8.941e-004 
6.839e-003 8.594e+008 2.391e+010 1.000e+004 1.242e+000 8.946e-004 
6.851e-003 8.607e+008 2.387e+010 1.000e+004 1.239e+000 8.984e-004 
6.853e-003 8.608e+008 2.389e+010 1.000e+004 1.240e+000 8.989e-004 
6.854e-003 8.610e+008 2.393e+010 1.000e+004 1.244e+000 8.993e-004 
6.856e-003 8.611e+008 2.351e+010 1.000e+004 1.239e+000 8.998e-004 
6.864e-003 8.619e+008 2.284e+010 1.000e+004 1.231e+000 9.020e-004 
6.866e-003 8.622e+008 2.278e+010 1.000e+004 1.224e+000 9.027e-004 
6.867e-003 8.623e+008 2.277e+010 1.000e+004 1.226e+000 9.031e-004 
6.869e-003 8.625e+008 2.274e+010 1.000e+004 1.226e+000 9.035e-004 
6.870e-003 8.626e+008 2.269e+010 1.000e+004 1.224e+000 9.039e-004 
6.872e-003 8.627e+008 2.269e+010 1.000e+004 1.219e+000 9.043e-004 
6.873e-003 8.629e+008 2.270e+010 1.000e+004 1.226e+000 9.047e-004 
6.874e-003 8.631e+008 2.266e+010 1.000e+004 1.221e+000 9.051e-004 
6.876e-003 8.632e+008 2.263e+010 1.000e+004 1.225e+000 9.056e-004 
6.885e-003 8.642e+008 2.192e+010 1.000e+004 1.218e+000 9.081e-004 
6.902e-003 8.659e+008 2.203e+010 1.000e+004 1.214e+000 9.126e-004 
6.903e-003 8.661e+008 2.199e+010 1.000e+004 1.216e+000 9.130e-004 
6.915e-003 8.673e+008 2.039e+010 1.000e+004 1.191e+000 9.159e-004 
6.923e-003 8.682e+008 1.906e+010 1.000e+004 1.165e+000 9.179e-004 
6.924e-003 8.684e+008 1.891e+010 1.000e+004 1.156e+000 9.182e-004 
6.926e-003 8.686e+008 1.843e+010 1.000e+004 1.147e+000 9.186e-004 
6.927e-003 8.687e+008 1.816e+010 1.000e+004 1.144e+000 9.189e-004 
6.929e-003 8.689e+008 1.808e+010 1.000e+004 1.145e+000 9.192e-004 
6.930e-003 8.690e+008 1.802e+010 1.000e+004 1.142e+000 9.195e-004 
6.932e-003 8.692e+008 1.795e+010 1.000e+004 1.142e+000 9.198e-004 
6.933e-003 8.694e+008 1.787e+010 1.000e+004 1.142e+000 9.201e-004 
6.945e-003 8.707e+008 1.685e+010 1.000e+004 1.120e+000 9.224e-004 
6.979e-003 8.748e+008 1.533e+010 1.000e+004 1.080e+000 9.283e-004 
7.039e-003 8.820e+008 1.520e+010 1.000e+004 1.076e+000 9.383e-004 
7.095e-003 8.888e+008 1.509e+010 1.000e+004 1.075e+000 9.477e-004 
7.140e-003 8.943e+008 1.512e+010 1.000e+004 1.076e+000 9.552e-004 
7.179e-003 8.989e+008 1.510e+010 1.000e+004 1.074e+000 9.616e-004 
7.239e-003 9.061e+008 1.508e+010 1.000e+004 1.074e+000 9.715e-004 
7.298e-003 9.133e+008 1.506e+010 1.000e+004 1.073e+000 9.813e-004 
7.358e-003 9.205e+008 1.505e+010 1.000e+004 1.073e+000 9.911e-004 
7.396e-003 9.252e+008 1.505e+010 1.000e+004 1.075e+000 9.974e-004 
7.448e-003 9.314e+008 1.504e+010 1.000e+004 1.074e+000 1.006e-003 
7.508e-003 9.386e+008 1.504e+010 1.000e+004 1.074e+000 1.016e-003 
7.567e-003 9.458e+008 1.503e+010 1.000e+004 1.074e+000 1.026e-003 
7.625e-003 9.528e+008 1.503e+010 1.000e+004 1.074e+000 1.035e-003 
7.660e-003 9.570e+008 1.506e+010 1.000e+004 1.077e+000 1.041e-003 
7.709e-003 9.629e+008 1.503e+010 1.000e+004 1.074e+000 1.049e-003 
7.768e-003 9.700e+008 1.503e+010 1.000e+004 1.075e+000 1.059e-003 
7.828e-003 9.773e+008 1.503e+010 1.000e+004 1.074e+000 1.068e-003 
7.888e-003 9.845e+008 1.503e+010 1.000e+004 1.074e+000 1.078e-003 
7.928e-003 9.894e+008 1.499e+010 1.000e+004 1.079e+000 1.085e-003 
7.975e-003 9.951e+008 1.503e+010 1.000e+004 1.075e+000 1.093e-003 
8.034e-003 1.002e+009 1.503e+010 1.000e+004 1.076e+000 1.102e-003 
8.093e-003 1.009e+009 1.503e+010 1.000e+004 1.075e+000 1.112e-003 
8.151e-003 1.016e+009 1.502e+010 1.000e+004 1.075e+000 1.122e-003 
8.204e-003 1.023e+009 1.496e+010 1.000e+004 1.080e+000 1.130e-003 
8.263e-003 1.030e+009 1.605e+010 1.000e+004 1.106e+000 1.140e-003 
8.319e-003 1.036e+009 1.733e+010 1.000e+004 1.140e+000 1.151e-003 
8.377e-003 1.043e+009 1.679e+010 1.000e+004 1.123e+000 1.163e-003 
8.436e-003 1.050e+009 1.516e+010 1.000e+004 1.079e+000 1.173e-003 
8.496e-003 1.057e+009 1.510e+010 1.000e+004 1.080e+000 1.183e-003 
8.556e-003 1.065e+009 1.507e+010 1.000e+004 1.077e+000 1.193e-003 
8.616e-003 1.072e+009 1.505e+010 1.000e+004 1.077e+000 1.203e-003 
8.675e-003 1.079e+009 1.504e+010 1.000e+004 1.077e+000 1.213e-003 
8.735e-003 1.086e+009 1.504e+010 1.000e+004 1.076e+000 1.222e-003 
8.795e-003 1.093e+009 1.503e+010 1.000e+004 1.077e+000 1.232e-003 
8.855e-003 1.101e+009 1.503e+010 1.000e+004 1.077e+000 1.242e-003 
8.914e-003 1.108e+009 1.503e+010 1.000e+004 1.077e+000 1.252e-003 
8.974e-003 1.115e+009 1.503e+010 1.000e+004 1.076e+000 1.262e-003 
9.033e-003 1.122e+009 1.503e+010 1.000e+004 1.077e+000 1.272e-003 
9.093e-003 1.129e+009 1.503e+010 1.000e+004 1.077e+000 1.281e-003 
9.152e-003 1.137e+009 1.503e+010 1.000e+004 1.077e+000 1.291e-003 
9.212e-003 1.144e+009 1.502e+010 1.000e+004 1.077e+000 1.301e-003 
9.269e-003 1.151e+009 1.503e+010 1.000e+004 1.076e+000 1.310e-003 
9.314e-003 1.156e+009 1.621e+010 1.000e+004 1.113e+000 1.318e-003 
9.364e-003 1.162e+009 1.937e+010 1.000e+004 1.183e+000 1.328e-003 
9.407e-003 1.166e+009 2.350e+010 1.000e+004 1.246e+000 1.340e-003 
9.409e-003 1.167e+009 2.374e+010 1.000e+004 1.247e+000 1.340e-003 
9.410e-003 1.167e+009 2.382e+010 1.000e+004 1.249e+000 1.341e-003 
9.428e-003 1.168e+009 2.424e+010 1.000e+004 1.256e+000 1.346e-003 
9.472e-003 1.173e+009 2.470e+010 1.000e+004 1.261e+000 1.359e-003 
9.480e-003 1.174e+009 2.566e+010 1.000e+004 1.268e+000 1.362e-003 
9.492e-003 1.175e+009 2.668e+010 1.000e+004 1.281e+000 1.366e-003 
9.533e-003 1.179e+009 2.936e+010 1.000e+004 1.306e+000 1.380e-003 
9.538e-003 1.179e+009 3.015e+010 1.000e+004 1.311e+000 1.383e-003 
9.544e-003 1.180e+009 3.093e+010 1.000e+004 1.315e+000 1.385e-003 
9.565e-003 1.181e+009 3.508e+010 1.000e+004 1.345e+000 1.394e-003 
9.591e-003 1.183e+009 3.954e+010 1.000e+004 1.369e+000 1.407e-003 
9.606e-003 1.184e+009 4.219e+010 1.000e+004 1.379e+000 1.417e-003 
9.628e-003 1.185e+009 4.756e+010 1.000e+004 1.399e+000 1.431e-003 
9.643e-003 1.186e+009 5.051e+010 1.000e+004 1.407e+000 1.441e-003 
9.657e-003 1.186e+009 5.215e+010 1.000e+004 1.409e+000 1.451e-003 
9.661e-003 1.187e+009 5.238e+010 1.000e+004 1.412e+000 1.454e-003 
9.663e-003 1.187e+009 5.260e+010 1.000e+004 1.412e+000 1.456e-003 
9.664e-003 1.187e+009 5.252e+010 1.000e+004 1.411e+000 1.457e-003 
9.666e-003 1.187e+009 5.275e+010 1.000e+004 1.412e+000 1.458e-003 
9.678e-003 1.187e+009 5.392e+010 1.000e+004 1.414e+000 1.468e-003 
9.686e-003 1.187e+009 5.389e+010 1.000e+004 1.414e+000 1.473e-003 
9.699e-003 1.188e+009 5.592e+010 1.000e+004 1.420e+000 1.484e-003 
9.702e-003 1.188e+009 5.585e+010 1.000e+004 1.420e+000 1.487e-003 
9.711e-003 1.188e+009 5.766e+010 1.000e+004 1.424e+000 1.494e-003 
9.714e-003 1.188e+009 5.738e+010 1.000e+004 1.423e+000 1.496e-003 
9.719e-003 1.188e+009 5.861e+010 1.000e+004 1.428e+000 1.501e-003 
9.726e-003 1.188e+009 6.008e+010 1.000e+004 1.429e+000 1.507e-003 
9.735e-003 1.189e+009 6.232e+010 1.000e+004 1.433e+000 1.514e-003 
9.736e-003 1.189e+009 6.208e+010 1.000e+004 1.431e+000 1.516e-003 
9.747e-003 1.189e+009 6.292e+010 1.000e+004 1.435e+000 1.525e-003 
9.763e-003 1.189e+009 6.536e+010 1.000e+004 1.440e+000 1.540e-003 
9.774e-003 1.189e+009 6.901e+010 1.000e+004 1.446e+000 1.552e-003 
9.784e-003 1.189e+009 7.279e+010 1.000e+004 1.452e+000 1.562e-003 
9.791e-003 1.189e+009 7.485e+010 1.000e+004 1.452e+000 1.570e-003 
9.793e-003 1.189e+009 7.555e+010 1.000e+004 1.453e+000 1.572e-003 
9.795e-003 1.189e+009 7.622e+010 1.000e+004 1.455e+000 1.574e-003 
9.798e-003 1.189e+009 7.743e+010 1.000e+004 1.458e+000 1.577e-003 
9.804e-003 1.188e+009 7.976e+010 1.000e+004 1.461e+000 1.584e-003 
9.813e-003 1.188e+009 8.291e+010 1.000e+004 1.464e+000 1.595e-003 
9.817e-003 1.188e+009 8.441e+010 1.000e+004 1.464e+000 1.601e-003 
9.823e-003 1.188e+009 8.629e+010 1.000e+004 1.466e+000 1.608e-003 
9.828e-003 1.188e+009 8.745e+010 1.000e+004 1.467e+000 1.615e-003 
9.830e-003 1.187e+009 8.817e+010 1.000e+004 1.467e+000 1.617e-003 
9.839e-003 1.187e+009 9.111e+010 1.000e+004 1.469e+000 1.630e-003 
9.841e-003 1.187e+009 9.159e+010 1.000e+004 1.470e+000 1.632e-003 
9.843e-003 1.187e+009 9.137e+010 1.000e+004 1.469e+000 1.634e-003 
9.848e-003 1.187e+009 9.174e+010 1.000e+004 1.470e+000 1.641e-003 
9.854e-003 1.186e+009 9.216e+010 1.000e+004 1.471e+000 1.650e-003 
9.859e-003 1.186e+009 9.175e+010 1.000e+004 1.470e+000 1.656e-003 
9.864e-003 1.186e+009 9.127e+010 1.000e+004 1.468e+000 1.664e-003 
9.866e-003 1.186e+009 9.070e+010 1.000e+004 1.468e+000 1.667e-003 
9.871e-003 1.185e+009 8.918e+010 1.000e+004 1.466e+000 1.672e-003 
9.876e-003 1.185e+009 8.912e+010 1.000e+004 1.466e+000 1.679e-003 
9.882e-003 1.185e+009 8.804e+010 1.000e+004 1.465e+000 1.688e-003 
9.993e-003 1.237e+009 1.887e+010 1.000e+004 1.174e+000 1.440e-003 
1.001e-002 1.239e+009 1.870e+010 1.000e+004 1.171e+000 1.444e-003 
1.003e-002 1.241e+009 1.859e+010 1.000e+004 1.169e+000 1.449e-003 
1.005e-002 1.243e+009 1.852e+010 1.000e+004 1.167e+000 1.453e-003 
1.007e-002 1.246e+009 1.847e+010 1.000e+004 1.166e+000 1.457e-003 
1.009e-002 1.248e+009 1.843e+010 1.000e+004 1.165e+000 1.462e-003 
1.011e-002 1.250e+009 1.839e+010 1.000e+004 1.165e+000 1.466e-003 
1.013e-002 1.252e+009 1.837e+010 1.000e+004 1.169e+000 1.470e-003 
1.015e-002 1.255e+009 1.835e+010 1.000e+004 1.164e+000 1.475e-003 
1.017e-002 1.257e+009 1.833e+010 1.000e+004 1.164e+000 1.479e-003 
1.019e-002 1.259e+009 1.832e+010 1.000e+004 1.163e+000 1.483e-003 
1.021e-002 1.261e+009 1.830e+010 1.000e+004 1.163e+000 1.487e-003 
1.023e-002 1.264e+009 1.830e+010 1.000e+004 1.163e+000 1.492e-003 
1.025e-002 1.266e+009 1.829e+010 1.000e+004 1.163e+000 1.496e-003 
1.027e-002 1.268e+009 1.828e+010 1.000e+004 1.163e+000 1.500e-003 
1.029e-002 1.270e+009 1.827e+010 1.000e+004 1.163e+000 1.505e-003 
1.031e-002 1.273e+009 1.826e+010 1.000e+004 1.162e+000 1.509e-003 
1.033e-002 1.275e+009 1.826e+010 1.000e+004 1.162e+000 1.513e-003 
1.035e-002 1.277e+009 1.825e+010 1.000e+004 1.162e+000 1.518e-003 
1.037e-002 1.279e+009 1.825e+010 1.000e+004 1.162e+000 1.522e-003 
1.039e-002 1.282e+009 1.824e+010 1.000e+004 1.162e+000 1.526e-003 
1.041e-002 1.284e+009 1.824e+010 1.000e+004 1.167e+000 1.531e-003 
1.043e-002 1.286e+009 1.824e+010 1.000e+004 1.162e+000 1.535e-003 
1.045e-002 1.288e+009 1.823e+010 1.000e+004 1.162e+000 1.539e-003 
1.047e-002 1.291e+009 1.823e+010 1.000e+004 1.161e+000 1.544e-003 
1.049e-002 1.293e+009 1.823e+010 1.000e+004 1.162e+000 1.548e-003 
1.051e-002 1.295e+009 1.822e+010 1.000e+004 1.162e+000 1.552e-003 
1.053e-002 1.297e+009 1.822e+010 1.000e+004 1.162e+000 1.557e-003 
1.055e-002 1.300e+009 1.822e+010 1.000e+004 1.162e+000 1.561e-003 
1.057e-002 1.302e+009 1.791e+010 1.000e+004 1.154e+000 1.565e-003 
1.059e-002 1.304e+009 1.766e+010 1.000e+004 1.149e+000 1.569e-003 
1.061e-002 1.307e+009 1.750e+010 1.000e+004 1.145e+000 1.573e-003 
1.063e-002 1.309e+009 1.723e+010 1.000e+004 1.138e+000 1.578e-003 
1.065e-002 1.311e+009 1.692e+010 1.000e+004 1.130e+000 1.581e-003 
1.067e-002 1.314e+009 1.654e+010 1.000e+004 1.122e+000 1.585e-003 
1.069e-002 1.316e+009 1.645e+010 1.000e+004 1.120e+000 1.589e-003 
1.071e-002 1.318e+009 1.638e+010 1.000e+004 1.118e+000 1.593e-003 
1.073e-002 1.321e+009 1.635e+010 1.000e+004 1.117e+000 1.597e-003 
1.075e-002 1.323e+009 1.632e+010 1.000e+004 1.116e+000 1.600e-003 
1.077e-002 1.325e+009 1.629e+010 1.000e+004 1.116e+000 1.604e-003 
1.079e-002 1.328e+009 1.628e+010 1.000e+004 1.116e+000 1.608e-003 
1.081e-002 1.330e+009 1.626e+010 1.000e+004 1.115e+000 1.611e-003 
1.083e-002 1.332e+009 1.625e+010 1.000e+004 1.115e+000 1.615e-003 
1.085e-002 1.335e+009 1.624e+010 1.000e+004 1.114e+000 1.619e-003 
1.087e-002 1.337e+009 1.623e+010 1.000e+004 1.114e+000 1.622e-003 
1.089e-002 1.339e+009 1.622e+010 1.000e+004 1.114e+000 1.626e-003 
1.091e-002 1.342e+009 1.622e+010 1.000e+004 1.113e+000 1.630e-003 
1.093e-002 1.344e+009 1.621e+010 1.000e+004 1.113e+000 1.633e-003 
1.095e-002 1.347e+009 1.621e+010 1.000e+004 1.114e+000 1.637e-003 
1.097e-002 1.349e+009 1.621e+010 1.000e+004 1.114e+000 1.641e-003 
1.099e-002 1.351e+009 1.620e+010 1.000e+004 1.114e+000 1.644e-003 
1.101e-002 1.354e+009 1.620e+010 1.000e+004 1.113e+000 1.648e-003 
1.103e-002 1.356e+009 1.620e+010 1.000e+004 1.113e+000 1.652e-003 
1.105e-002 1.358e+009 1.620e+010 1.000e+004 1.114e+000 1.655e-003 
1.107e-002 1.361e+009 1.619e+010 1.000e+004 1.114e+000 1.659e-003 
1.109e-002 1.363e+009 1.619e+010 1.000e+004 1.113e+000 1.663e-003 
1.111e-002 1.365e+009 1.619e+010 1.000e+004 1.113e+000 1.666e-003 
1.113e-002 1.368e+009 1.619e+010 1.000e+004 1.113e+000 1.670e-003 
1.115e-002 1.370e+009 1.619e+010 1.000e+004 1.113e+000 1.674e-003 
1.117e-002 1.373e+009 1.619e+010 1.000e+004 1.113e+000 1.678e-003 
1.119e-002 1.375e+009 1.619e+010 1.000e+004 1.112e+000 1.681e-003 
1.121e-002 1.377e+009 1.619e+010 1.000e+004 1.113e+000 1.685e-003 
1.123e-002 1.380e+009 1.619e+010 1.000e+004 1.115e+000 1.689e-003 
1.125e-002 1.382e+009 1.618e+010 1.000e+004 1.114e+000 1.692e-003 
1.127e-002 1.384e+009 1.618e+010 1.000e+004 1.113e+000 1.696e-003 
1.129e-002 1.387e+009 1.618e+010 1.000e+004 1.113e+000 1.700e-003 
1.131e-002 1.389e+009 1.618e+010 1.000e+004 1.113e+000 1.703e-003 
1.133e-002 1.391e+009 1.618e+010 1.000e+004 1.113e+000 1.707e-003 
1.135e-002 1.394e+009 1.618e+010 1.000e+004 1.113e+000 1.711e-003 
1.137e-002 1.396e+009 1.618e+010 1.000e+004 1.113e+000 1.714e-003 
1.139e-002 1.399e+009 1.618e+010 1.000e+004 1.113e+000 1.718e-003 
1.141e-002 1.401e+009 1.618e+010 1.000e+004 1.113e+000 1.722e-003 
1.143e-002 1.403e+009 1.618e+010 1.000e+004 1.113e+000 1.725e-003 
1.145e-002 1.406e+009 1.618e+010 1.000e+004 1.113e+000 1.729e-003 
1.147e-002 1.408e+009 1.618e+010 1.000e+004 1.112e+000 1.733e-003 
1.149e-002 1.410e+009 1.618e+010 1.000e+004 1.113e+000 1.736e-003 
1.151e-002 1.413e+009 1.618e+010 1.000e+004 1.116e+000 1.740e-003 
1.153e-002 1.415e+009 1.618e+010 1.000e+004 1.113e+000 1.744e-003 
1.155e-002 1.417e+009 1.618e+010 1.000e+004 1.113e+000 1.747e-003 
1.157e-002 1.420e+009 1.618e+010 1.000e+004 1.113e+000 1.751e-003 
1.159e-002 1.422e+009 1.618e+010 1.000e+004 1.113e+000 1.755e-003 
1.161e-002 1.424e+009 1.618e+010 1.000e+004 1.114e+000 1.758e-003 
1.163e-002 1.427e+009 1.618e+010 1.000e+004 1.114e+000 1.762e-003 
1.165e-002 1.429e+009 1.618e+010 1.000e+004 1.113e+000 1.766e-003 
1.167e-002 1.432e+009 1.618e+010 1.000e+004 1.113e+000 1.769e-003 
1.169e-002 1.434e+009 1.618e+010 1.000e+004 1.113e+000 1.773e-003 
1.171e-002 1.436e+009 1.618e+010 1.000e+004 1.113e+000 1.777e-003 
1.173e-002 1.439e+009 1.618e+010 1.000e+004 1.113e+000 1.780e-003 
1.175e-002 1.441e+009 1.618e+010 1.000e+004 1.113e+000 1.784e-003 
1.177e-002 1.443e+009 1.618e+010 1.000e+004 1.113e+000 1.788e-003 
1.179e-002 1.446e+009 1.618e+010 1.000e+004 1.116e+000 1.791e-003 
1.181e-002 1.448e+009 1.618e+010 1.000e+004 1.113e+000 1.795e-003 
1.183e-002 1.450e+009 1.618e+010 1.000e+004 1.113e+000 1.799e-003 
1.185e-002 1.453e+009 1.618e+010 1.000e+004 1.113e+000 1.802e-003 
1.187e-002 1.455e+009 1.618e+010 1.000e+004 1.113e+000 1.806e-003 
1.189e-002 1.458e+009 1.618e+010 1.000e+004 1.114e+000 1.810e-003 
1.191e-002 1.460e+009 1.618e+010 1.000e+004 1.113e+000 1.813e-003 
1.193e-002 1.462e+009 1.618e+010 1.000e+004 1.113e+000 1.817e-003 
1.195e-002 1.465e+009 1.617e+010 1.000e+004 1.113e+000 1.821e-003 
1.197e-002 1.467e+009 1.617e+010 1.000e+004 1.113e+000 1.824e-003 
1.199e-002 1.469e+009 1.617e+010 1.000e+004 1.113e+000 1.828e-003 
1.201e-002 1.472e+009 1.617e+010 1.000e+004 1.112e+000 1.832e-003 
1.203e-002 1.474e+009 1.617e+010 1.000e+004 1.113e+000 1.835e-003 
1.205e-002 1.476e+009 1.617e+010 1.000e+004 1.113e+000 1.839e-003 
1.207e-002 1.479e+009 1.617e+010 1.000e+004 1.113e+000 1.843e-003 
1.209e-002 1.481e+009 1.617e+010 1.000e+004 1.113e+000 1.846e-003 
1.211e-002 1.484e+009 1.617e+010 1.000e+004 1.113e+000 1.850e-003 
1.213e-002 1.486e+009 1.617e+010 1.000e+004 1.113e+000 1.854e-003 
1.215e-002 1.488e+009 1.617e+010 1.000e+004 1.113e+000 1.857e-003 
1.217e-002 1.491e+009 1.618e+010 1.000e+004 1.114e+000 1.861e-003 
1.219e-002 1.493e+009 1.618e+010 1.000e+004 1.113e+000 1.865e-003 
1.221e-002 1.495e+009 1.617e+010 1.000e+004 1.113e+000 1.868e-003 
1.223e-002 1.498e+009 1.617e+010 1.000e+004 1.113e+000 1.872e-003 
1.225e-002 1.500e+009 1.627e+010 1.000e+004 1.112e+000 1.876e-003 
1.225e-002 1.500e+009 1.636e+010 1.000e+004 1.114e+000 1.876e-003 
1.226e-002 1.501e+009 1.646e+010 1.000e+004 1.116e+000 1.877e-003 
1.227e-002 1.503e+009 1.717e+010 1.000e+004 1.137e+000 1.880e-003 
1.229e-002 1.505e+009 1.851e+010 1.000e+004 1.168e+000 1.884e-003 
1.231e-002 1.507e+009 1.987e+010 1.000e+004 1.195e+000 1.889e-003 
1.233e-002 1.509e+009 2.076e+010 1.000e+004 1.211e+000 1.894e-003 
1.235e-002 1.511e+009 2.138e+010 1.000e+004 1.220e+000 1.899e-003 
1.237e-002 1.514e+009 2.218e+010 1.000e+004 1.232e+000 1.904e-003 
1.239e-002 1.516e+009 2.204e+010 1.000e+004 1.229e+000 1.910e-003 
1.241e-002 1.518e+009 2.146e+010 1.000e+004 1.220e+000 1.915e-003 
1.243e-002 1.520e+009 1.814e+010 1.000e+004 1.157e+000 1.920e-003 
1.245e-002 1.522e+009 1.695e+010 1.000e+004 1.133e+000 1.924e-003 
1.247e-002 1.524e+009 1.740e+010 1.000e+004 1.143e+000 1.928e-003 
1.249e-002 1.527e+009 1.785e+010 1.000e+004 1.154e+000 1.932e-003 
1.251e-002 1.529e+009 1.828e+010 1.000e+004 1.164e+000 1.936e-003 
1.253e-002 1.531e+009 1.872e+010 1.000e+004 1.173e+000 1.941e-003 
1.255e-002 1.533e+009 1.916e+010 1.000e+004 1.182e+000 1.945e-003 
1.257e-002 1.536e+009 1.961e+010 1.000e+004 1.190e+000 1.950e-003 
1.259e-002 1.538e+009 1.943e+010 1.000e+004 1.185e+000 1.955e-003 
1.261e-002 1.540e+009 1.898e+010 1.000e+004 1.179e+000 1.959e-003 
1.263e-002 1.542e+009 1.879e+010 1.000e+004 1.174e+000 1.964e-003 
1.265e-002 1.545e+009 1.866e+010 1.000e+004 1.172e+000 1.968e-003 
1.267e-002 1.547e+009 1.858e+010 1.000e+004 1.170e+000 1.973e-003 
1.269e-002 1.549e+009 1.852e+010 1.000e+004 1.169e+000 1.977e-003 
1.271e-002 1.551e+009 1.847e+010 1.000e+004 1.168e+000 1.981e-003 
1.273e-002 1.554e+009 1.843e+010 1.000e+004 1.167e+000 1.986e-003 
1.275e-002 1.556e+009 1.840e+010 1.000e+004 1.167e+000 1.990e-003 
1.277e-002 1.558e+009 1.837e+010 1.000e+004 1.165e+000 1.995e-003 
1.279e-002 1.560e+009 1.835e+010 1.000e+004 1.165e+000 1.999e-003 
1.281e-002 1.563e+009 1.833e+010 1.000e+004 1.165e+000 2.003e-003 
1.283e-002 1.565e+009 1.832e+010 1.000e+004 1.165e+000 2.008e-003 
1.285e-002 1.567e+009 1.831e+010 1.000e+004 1.164e+000 2.012e-003 
1.287e-002 1.569e+009 1.829e+010 1.000e+004 1.164e+000 2.016e-003 
1.289e-002 1.572e+009 1.828e+010 1.000e+004 1.166e+000 2.021e-003 
1.291e-002 1.574e+009 1.828e+010 1.000e+004 1.164e+000 2.025e-003 
1.293e-002 1.576e+009 1.827e+010 1.000e+004 1.164e+000 2.029e-003 
1.295e-002 1.578e+009 1.826e+010 1.000e+004 1.163e+000 2.034e-003 
1.297e-002 1.581e+009 1.826e+010 1.000e+004 1.163e+000 2.038e-003 
1.299e-002 1.583e+009 1.825e+010 1.000e+004 1.164e+000 2.042e-003 
1.301e-002 1.585e+009 1.825e+010 1.000e+004 1.163e+000 2.047e-003 
1.303e-002 1.587e+009 1.824e+010 1.000e+004 1.163e+000 2.051e-003 
1.305e-002 1.590e+009 1.824e+010 1.000e+004 1.163e+000 2.055e-003 
1.307e-002 1.592e+009 1.823e+010 1.000e+004 1.162e+000 2.059e-003 
1.309e-002 1.594e+009 1.835e+010 1.000e+004 1.165e+000 2.064e-003 
1.311e-002 1.596e+009 1.886e+010 1.000e+004 1.175e+000 2.068e-003 
1.313e-002 1.598e+009 1.986e+010 1.000e+004 1.194e+000 2.072e-003 
1.315e-002 1.601e+009 2.138e+010 1.000e+004 1.221e+000 2.077e-003 
1.317e-002 1.603e+009 2.342e+010 1.000e+004 1.252e+000 2.083e-003 
1.319e-002 1.605e+009 2.589e+010 1.000e+004 1.280e+000 2.089e-003 
1.320e-002 1.606e+009 2.808e+010 1.000e+004 1.301e+000 2.095e-003 
1.322e-002 1.608e+009 3.070e+010 1.000e+004 1.322e+000 2.102e-003 
1.324e-002 1.609e+009 3.335e+010 1.000e+004 1.341e+000 2.111e-003 
1.326e-002 1.611e+009 3.568e+010 1.000e+004 1.355e+000 2.121e-003 
1.328e-002 1.612e+009 3.650e+010 1.000e+004 1.358e+000 2.128e-003 
1.330e-002 1.613e+009 3.790e+010 1.000e+004 1.365e+000 2.138e-003 
1.331e-002 1.614e+009 3.997e+010 1.000e+004 1.375e+000 2.148e-003 
1.333e-002 1.616e+009 3.905e+010 1.000e+004 1.368e+000 2.158e-003 
1.335e-002 1.617e+009 3.751e+010 1.000e+004 1.362e+000 2.166e-003 
1.337e-002 1.618e+009 3.782e+010 1.000e+004 1.363e+000 2.176e-003 
1.338e-002 1.619e+009 3.655e+010 1.000e+004 1.357e+000 2.185e-003 
1.340e-002 1.621e+009 3.622e+010 1.000e+004 1.356e+000 2.194e-003 
1.342e-002 1.622e+009 3.679e+010 1.000e+004 1.360e+000 2.204e-003 
1.344e-002 1.623e+009 3.674e+010 1.000e+004 1.360e+000 2.214e-003 
1.346e-002 1.625e+009 3.756e+010 1.000e+004 1.364e+000 2.223e-003 
1.348e-002 1.626e+009 3.839e+010 1.000e+004 1.368e+000 2.234e-003 
1.350e-002 1.627e+009 3.927e+010 1.000e+004 1.372e+000 2.245e-003 
1.352e-002 1.628e+009 4.013e+010 1.000e+004 1.376e+000 2.254e-003 
1.354e-002 1.630e+009 4.052e+010 1.000e+004 1.377e+000 2.265e-003 
1.356e-002 1.631e+009 4.010e+010 1.000e+004 1.376e+000 2.276e-003 
1.357e-002 1.632e+009 3.920e+010 1.000e+004 1.372e+000 2.286e-003 
1.359e-002 1.633e+009 3.937e+010 1.000e+004 1.372e+000 2.296e-003 
1.361e-002 1.634e+009 3.979e+010 1.000e+004 1.375e+000 2.305e-003 
1.363e-002 1.635e+009 3.975e+010 1.000e+004 1.375e+000 2.315e-003 
1.364e-002 1.636e+009 3.854e+010 1.000e+004 1.369e+000 2.325e-003 
1.366e-002 1.638e+009 3.919e+010 1.000e+004 1.372e+000 2.335e-003 
1.367e-002 1.639e+009 3.970e+010 1.000e+004 1.374e+000 2.342e-003 
1.369e-002 1.639e+009 3.990e+010 1.000e+004 1.374e+000 2.350e-003 
1.371e-002 1.641e+009 3.947e+010 1.000e+004 1.373e+000 2.360e-003 
1.372e-002 1.642e+009 3.965e+010 1.000e+004 1.374e+000 2.368e-003 
1.374e-002 1.643e+009 4.097e+010 1.000e+004 1.380e+000 2.379e-003 
1.376e-002 1.644e+009 4.179e+010 1.000e+004 1.383e+000 2.391e-003 
1.378e-002 1.645e+009 4.163e+010 1.000e+004 1.382e+000 2.402e-003 
1.380e-002 1.646e+009 4.072e+010 1.000e+004 1.379e+000 2.412e-003 
1.381e-002 1.647e+009 4.032e+010 1.000e+004 1.376e+000 2.422e-003 
1.383e-002 1.648e+009 3.996e+010 1.000e+004 1.375e+000 2.430e-003 
1.384e-002 1.649e+009 3.964e+010 1.000e+004 1.373e+000 2.438e-003 
1.385e-002 1.650e+009 3.953e+010 1.000e+004 1.372e+000 2.443e-003 
1.387e-002 1.651e+009 3.945e+010 1.000e+004 1.371e+000 2.453e-003 
1.388e-002 1.652e+009 3.966e+010 1.000e+004 1.373e+000 2.460e-003 
1.390e-002 1.653e+009 4.047e+010 1.000e+004 1.377e+000 2.469e-003 
1.392e-002 1.654e+009 4.145e+010 1.000e+004 1.382e+000 2.480e-003 
1.393e-002 1.655e+009 4.187e+010 1.000e+004 1.383e+000 2.489e-003 
1.395e-002 1.656e+009 4.120e+010 1.000e+004 1.378e+000 2.498e-003 
1.396e-002 1.657e+009 4.080e+010 1.000e+004 1.377e+000 2.506e-003 
1.398e-002 1.658e+009 4.091e+010 1.000e+004 1.379e+000 2.516e-003 
1.400e-002 1.659e+009 4.155e+010 1.000e+004 1.382e+000 2.524e-003 
1.401e-002 1.659e+009 4.245e+010 1.000e+004 1.386e+000 2.531e-003 
1.402e-002 1.660e+009 4.249e+010 1.000e+004 1.386e+000 2.539e-003 
1.404e-002 1.661e+009 4.117e+010 1.000e+004 1.379e+000 2.549e-003 
1.405e-002 1.662e+009 4.038e+010 1.000e+004 1.374e+000 2.559e-003 
1.407e-002 1.663e+009 3.971e+010 1.000e+004 1.374e+000 2.566e-003 
1.408e-002 1.664e+009 3.914e+010 1.000e+004 1.371e+000 2.576e-003 
1.410e-002 1.665e+009 3.881e+010 1.000e+004 1.371e+000 2.583e-003 
1.411e-002 1.666e+009 3.885e+010 1.000e+004 1.371e+000 2.590e-003 
1.412e-002 1.667e+009 3.813e+010 1.000e+004 1.367e+000 2.598e-003 
1.414e-002 1.668e+009 3.787e+010 1.000e+004 1.366e+000 2.607e-003 
1.416e-002 1.669e+009 3.811e+010 1.000e+004 1.367e+000 2.617e-003 
1.418e-002 1.670e+009 3.803e+010 1.000e+004 1.366e+000 2.626e-003 
1.420e-002 1.672e+009 3.785e+010 1.000e+004 1.366e+000 2.636e-003 
1.421e-002 1.673e+009 3.788e+010 1.000e+004 1.366e+000 2.644e-003 
1.423e-002 1.674e+009 3.800e+010 1.000e+004 1.366e+000 2.654e-003 
1.424e-002 1.675e+009 3.733e+010 1.000e+004 1.362e+000 2.661e-003 
1.426e-002 1.676e+009 3.655e+010 1.000e+004 1.359e+000 2.669e-003 
1.428e-002 1.677e+009 3.673e+010 1.000e+004 1.357e+000 2.678e-003 
1.429e-002 1.678e+009 3.586e+010 1.000e+004 1.355e+000 2.685e-003 
1.431e-002 1.679e+009 3.662e+010 1.000e+004 1.359e+000 2.694e-003 
1.433e-002 1.681e+009 3.719e+010 1.000e+004 1.361e+000 2.701e-003 
1.434e-002 1.682e+009 3.715e+010 1.000e+004 1.362e+000 2.709e-003 
1.435e-002 1.683e+009 3.768e+010 1.000e+004 1.364e+000 2.717e-003 
1.437e-002 1.684e+009 3.815e+010 1.000e+004 1.367e+000 2.724e-003 
1.438e-002 1.685e+009 3.845e+010 1.000e+004 1.366e+000 2.733e-003 
1.440e-002 1.685e+009 3.873e+010 1.000e+004 1.368e+000 2.739e-003 
1.441e-002 1.686e+009 3.893e+010 1.000e+004 1.371e+000 2.746e-003 
1.443e-002 1.688e+009 3.722e+010 1.000e+004 1.361e+000 2.756e-003 
1.444e-002 1.689e+009 3.665e+010 1.000e+004 1.358e+000 2.765e-003 
1.446e-002 1.690e+009 3.557e+010 1.000e+004 1.353e+000 2.774e-003 
1.448e-002 1.691e+009 3.507e+010 1.000e+004 1.350e+000 2.783e-003 
1.450e-002 1.693e+009 3.469e+010 1.000e+004 1.347e+000 2.792e-003 
1.452e-002 1.694e+009 3.481e+010 1.000e+004 1.349e+000 2.801e-003 
1.454e-002 1.696e+009 3.557e+010 1.000e+004 1.354e+000 2.810e-003 
1.456e-002 1.697e+009 3.541e+010 1.000e+004 1.352e+000 2.818e-003 
1.457e-002 1.698e+009 3.546e+010 1.000e+004 1.352e+000 2.828e-003 
1.459e-002 1.700e+009 3.492e+010 1.000e+004 1.349e+000 2.837e-003 
1.461e-002 1.701e+009 3.481e+010 1.000e+004 1.349e+000 2.844e-003 
1.463e-002 1.702e+009 3.453e+010 1.000e+004 1.347e+000 2.852e-003 
1.464e-002 1.704e+009 3.486e+010 1.000e+004 1.348e+000 2.861e-003 
1.466e-002 1.705e+009 3.452e+010 1.000e+004 1.346e+000 2.869e-003 
1.468e-002 1.706e+009 3.398e+010 1.000e+004 1.343e+000 2.878e-003 
1.470e-002 1.708e+009 3.417e+010 1.000e+004 1.345e+000 2.887e-003 
1.472e-002 1.709e+009 3.382e+010 1.000e+004 1.343e+000 2.895e-003 
1.473e-002 1.710e+009 3.414e+010 1.000e+004 1.346e+000 2.902e-003 
1.475e-002 1.711e+009 3.490e+010 1.000e+004 1.350e+000 2.909e-003 
1.476e-002 1.712e+009 3.557e+010 1.000e+004 1.353e+000 2.914e-003 
1.477e-002 1.713e+009 3.619e+010 1.000e+004 1.356e+000 2.920e-003 
1.478e-002 1.714e+009 3.580e+010 1.000e+004 1.352e+000 2.924e-003 
1.478e-002 1.714e+009 3.472e+010 1.000e+004 1.345e+000 2.928e-003 
1.480e-002 1.715e+009 3.312e+010 1.000e+004 1.336e+000 2.935e-003 
1.481e-002 1.717e+009 3.147e+010 1.000e+004 1.326e+000 2.941e-003 
1.483e-002 1.718e+009 3.088e+010 1.000e+004 1.323e+000 2.949e-003 
1.485e-002 1.720e+009 3.115e+010 1.000e+004 1.326e+000 2.957e-003 
1.487e-002 1.722e+009 3.149e+010 1.000e+004 1.328e+000 2.966e-003 
1.489e-002 1.723e+009 3.187e+010 1.000e+004 1.331e+000 2.974e-003 
1.491e-002 1.725e+009 3.142e+010 1.000e+004 1.328e+000 2.983e-003 
1.493e-002 1.726e+009 3.174e+010 1.000e+004 1.329e+000 2.991e-003 
1.494e-002 1.727e+009 3.198e+010 1.000e+004 1.331e+000 2.996e-003 
1.496e-002 1.729e+009 3.119e+010 1.000e+004 1.325e+000 3.004e-003 
1.498e-002 1.731e+009 3.143e+010 1.000e+004 1.327e+000 3.012e-003 
1.500e-002 1.732e+009 3.229e+010 1.000e+004 1.333e+000 3.018e-003 
1.501e-002 1.733e+009 3.331e+010 1.000e+004 1.340e+000 3.027e-003 
1.503e-002 1.734e+009 3.374e+010 1.000e+004 1.342e+000 3.034e-003 
1.504e-002 1.735e+009 3.393e+010 1.000e+004 1.342e+000 3.039e-003 
1.505e-002 1.736e+009 3.402e+010 1.000e+004 1.343e+000 3.044e-003 
1.507e-002 1.737e+009 3.446e+010 1.000e+004 1.346e+000 3.051e-003 
1.508e-002 1.738e+009 3.442e+010 1.000e+004 1.345e+000 3.058e-003 
1.510e-002 1.740e+009 3.457e+010 1.000e+004 1.347e+000 3.066e-003 
1.511e-002 1.741e+009 3.472e+010 1.000e+004 1.346e+000 3.073e-003 
1.513e-002 1.742e+009 3.429e+010 1.000e+004 1.344e+000 3.081e-003 
1.515e-002 1.743e+009 3.211e+010 1.000e+004 1.329e+000 3.089e-003 
1.517e-002 1.745e+009 3.009e+010 1.000e+004 1.315e+000 3.097e-003 
1.519e-002 1.747e+009 2.970e+010 1.000e+004 1.314e+000 3.105e-003 
1.521e-002 1.748e+009 3.038e+010 1.000e+004 1.319e+000 3.112e-003 
1.522e-002 1.750e+009 3.033e+010 1.000e+004 1.319e+000 3.120e-003 
1.524e-002 1.752e+009 3.102e+010 1.000e+004 1.324e+000 3.128e-003 
1.526e-002 1.753e+009 3.000e+010 1.000e+004 1.314e+000 3.136e-003 
1.528e-002 1.755e+009 3.003e+010 1.000e+004 1.317e+000 3.144e-003 
1.530e-002 1.757e+009 3.017e+010 1.000e+004 1.319e+000 3.152e-003 
1.532e-002 1.758e+009 3.022e+010 1.000e+004 1.318e+000 3.160e-003 
1.534e-002 1.760e+009 3.056e+010 1.000e+004 1.321e+000 3.168e-003 
1.536e-002 1.762e+009 3.093e+010 1.000e+004 1.325e+000 3.176e-003 
1.538e-002 1.763e+009 3.111e+010 1.000e+004 1.326e+000 3.183e-003 
1.539e-002 1.765e+009 3.137e+010 1.000e+004 1.327e+000 3.190e-003 
1.541e-002 1.766e+009 3.163e+010 1.000e+004 1.330e+000 3.198e-003 
1.543e-002 1.768e+009 3.231e+010 1.000e+004 1.333e+000 3.206e-003 
1.545e-002 1.769e+009 3.208e+010 1.000e+004 1.330e+000 3.213e-003 
1.546e-002 1.770e+009 3.068e+010 1.000e+004 1.320e+000 3.220e-003 
1.548e-002 1.771e+009 3.091e+010 1.000e+004 1.324e+000 3.225e-003 
1.549e-002 1.773e+009 3.051e+010 1.000e+004 1.321e+000 3.231e-003 
1.551e-002 1.774e+009 3.019e+010 1.000e+004 1.317e+000 3.238e-003 
1.553e-002 1.776e+009 2.929e+010 1.000e+004 1.310e+000 3.245e-003 
1.555e-002 1.777e+009 2.942e+010 1.000e+004 1.312e+000 3.253e-003 
1.557e-002 1.779e+009 2.822e+010 1.000e+004 1.301e+000 3.260e-003 
1.558e-002 1.781e+009 2.767e+010 1.000e+004 1.296e+000 3.268e-003 
1.560e-002 1.783e+009 2.731e+010 1.000e+004 1.292e+000 3.275e-003 
1.562e-002 1.784e+009 2.739e+010 1.000e+004 1.293e+000 3.282e-003 
1.564e-002 1.786e+009 2.691e+010 1.000e+004 1.289e+000 3.289e-003 
1.566e-002 1.788e+009 2.709e+010 1.000e+004 1.292e+000 3.295e-003 
1.568e-002 1.790e+009 2.724e+010 1.000e+004 1.293e+000 3.302e-003 
1.570e-002 1.792e+009 2.722e+010 1.000e+004 1.293e+000 3.309e-003 
1.572e-002 1.793e+009 2.713e+010 1.000e+004 1.291e+000 3.316e-003 
1.574e-002 1.795e+009 2.709e+010 1.000e+004 1.291e+000 3.323e-003 
1.576e-002 1.797e+009 2.700e+010 1.000e+004 1.291e+000 3.330e-003 
1.578e-002 1.799e+009 2.752e+010 1.000e+004 1.296e+000 3.337e-003 
1.580e-002 1.801e+009 2.818e+010 1.000e+004 1.301e+000 3.344e-003 
1.582e-002 1.802e+009 2.707e+010 1.000e+004 1.288e+000 3.351e-003 
1.584e-002 1.804e+009 2.514e+010 1.000e+004 1.269e+000 3.357e-003 
1.586e-002 1.806e+009 2.495e+010 1.000e+004 1.268e+000 3.364e-003 
1.588e-002 1.808e+009 2.554e+010 1.000e+004 1.276e+000 3.370e-003 
1.590e-002 1.810e+009 2.642e+010 1.000e+004 1.285e+000 3.377e-003 
1.591e-002 1.812e+009 2.724e+010 1.000e+004 1.293e+000 3.383e-003 
1.593e-002 1.813e+009 2.798e+010 1.000e+004 1.299e+000 3.391e-003 
1.595e-002 1.815e+009 2.875e+010 1.000e+004 1.307e+000 3.398e-003 
1.597e-002 1.817e+009 2.844e+010 1.000e+004 1.303e+000 3.406e-003 
1.599e-002 1.819e+009 2.770e+010 1.000e+004 1.297e+000 3.413e-003 
1.601e-002 1.821e+009 2.851e+010 1.000e+004 1.305e+000 3.420e-003 
1.603e-002 1.822e+009 2.938e+010 1.000e+004 1.313e+000 3.428e-003 
1.605e-002 1.824e+009 2.942e+010 1.000e+004 1.312e+000 3.436e-003 
1.607e-002 1.826e+009 2.917e+010 1.000e+004 1.311e+000 3.443e-003 
1.609e-002 1.828e+009 2.967e+010 1.000e+004 1.314e+000 3.451e-003 
1.611e-002 1.829e+009 2.954e+010 1.000e+004 1.312e+000 3.459e-003 
1.613e-002 1.831e+009 2.956e+010 1.000e+004 1.313e+000 3.467e-003 
1.615e-002 1.833e+009 2.886e+010 1.000e+004 1.307e+000 3.475e-003 
1.617e-002 1.835e+009 2.918e+010 1.000e+004 1.310e+000 3.482e-003 
1.619e-002 1.836e+009 2.955e+010 1.000e+004 1.313e+000 3.490e-003 
1.621e-002 1.838e+009 2.992e+010 1.000e+004 1.316e+000 3.498e-003 
1.623e-002 1.840e+009 3.032e+010 1.000e+004 1.320e+000 3.506e-003 
1.625e-002 1.841e+009 3.071e+010 1.000e+004 1.323e+000 3.514e-003 
1.627e-002 1.843e+009 3.107e+010 1.000e+004 1.325e+000 3.523e-003 
1.629e-002 1.845e+009 3.127e+010 1.000e+004 1.326e+000 3.531e-003 
1.631e-002 1.846e+009 3.154e+010 1.000e+004 1.328e+000 3.540e-003 
1.633e-002 1.848e+009 3.186e+010 1.000e+004 1.331e+000 3.548e-003 
1.635e-002 1.850e+009 3.221e+010 1.000e+004 1.334e+000 3.557e-003 
1.637e-002 1.851e+009 3.241e+010 1.000e+004 1.334e+000 3.565e-003 
1.639e-002 1.853e+009 3.174e+010 1.000e+004 1.330e+000 3.574e-003 
1.641e-002 1.855e+009 3.153e+010 1.000e+004 1.328e+000 3.582e-003 
1.643e-002 1.856e+009 3.143e+010 1.000e+004 1.328e+000 3.591e-003 
1.645e-002 1.858e+009 3.135e+010 1.000e+004 1.328e+000 3.599e-003 
1.647e-002 1.860e+009 3.129e+010 1.000e+004 1.326e+000 3.608e-003 
1.649e-002 1.861e+009 3.126e+010 1.000e+004 1.326e+000 3.615e-003 
1.651e-002 1.863e+009 3.121e+010 1.000e+004 1.326e+000 3.624e-003 
1.653e-002 1.864e+009 3.118e+010 1.000e+004 1.326e+000 3.632e-003 
1.655e-002 1.866e+009 3.115e+010 1.000e+004 1.326e+000 3.640e-003 
1.657e-002 1.868e+009 3.112e+010 1.000e+004 1.326e+000 3.649e-003 
1.659e-002 1.869e+009 3.110e+010 1.000e+004 1.326e+000 3.657e-003 
1.661e-002 1.871e+009 3.107e+010 1.000e+004 1.326e+000 3.665e-003 
1.663e-002 1.873e+009 3.105e+010 1.000e+004 1.325e+000 3.674e-003 
1.664e-002 1.874e+009 3.105e+010 1.000e+004 1.325e+000 3.681e-003 
1.666e-002 1.876e+009 3.103e+010 1.000e+004 1.325e+000 3.690e-003 
1.668e-002 1.878e+009 3.101e+010 1.000e+004 1.325e+000 3.698e-003 
1.670e-002 1.879e+009 3.100e+010 1.000e+004 1.325e+000 3.707e-003 
1.672e-002 1.881e+009 3.099e+010 1.000e+004 1.325e+000 3.715e-003 
1.674e-002 1.883e+009 3.098e+010 1.000e+004 1.325e+000 3.723e-003 
1.676e-002 1.884e+009 3.097e+010 1.000e+004 1.325e+000 3.731e-003 
1.677e-002 1.885e+009 3.097e+010 1.000e+004 1.325e+000 3.736e-003 
1.679e-002 1.887e+009 3.096e+010 1.000e+004 1.325e+000 3.744e-003 
1.681e-002 1.888e+009 3.096e+010 1.000e+004 1.325e+000 3.752e-003 
1.683e-002 1.890e+009 3.095e+010 1.000e+004 1.325e+000 3.761e-003 
1.685e-002 1.892e+009 3.095e+010 1.000e+004 1.325e+000 3.769e-003 
1.687e-002 1.893e+009 3.094e+010 1.000e+004 1.325e+000 3.777e-003 
1.689e-002 1.895e+009 3.093e+010 1.000e+004 1.325e+000 3.786e-003 
1.691e-002 1.897e+009 3.093e+010 1.000e+004 1.324e+000 3.793e-003 
1.693e-002 1.898e+009 3.093e+010 1.000e+004 1.324e+000 3.801e-003 
1.695e-002 1.900e+009 3.092e+010 1.000e+004 1.325e+000 3.809e-003 
1.697e-002 1.901e+009 3.092e+010 1.000e+004 1.325e+000 3.817e-003 
1.699e-002 1.903e+009 3.091e+010 1.000e+004 1.324e+000 3.826e-003 
1.701e-002 1.905e+009 3.091e+010 1.000e+004 1.325e+000 3.834e-003 
1.703e-002 1.907e+009 3.090e+010 1.000e+004 1.324e+000 3.842e-003 
1.704e-002 1.908e+009 3.090e+010 1.000e+004 1.322e+000 3.848e-003 
1.706e-002 1.909e+009 3.090e+010 1.000e+004 1.325e+000 3.856e-003 
1.708e-002 1.911e+009 3.090e+010 1.000e+004 1.324e+000 3.864e-003 
1.710e-002 1.913e+009 3.089e+010 1.000e+004 1.325e+000 3.872e-003 
1.712e-002 1.914e+009 3.089e+010 1.000e+004 1.325e+000 3.881e-003 
1.714e-002 1.916e+009 3.089e+010 1.000e+004 1.325e+000 3.889e-003 
1.716e-002 1.918e+009 3.088e+010 1.000e+004 1.324e+000 3.897e-003 
1.718e-002 1.919e+009 3.088e+010 1.000e+004 1.324e+000 3.903e-003 
1.719e-002 1.920e+009 3.088e+010 1.000e+004 1.324e+000 3.911e-003 
1.721e-002 1.922e+009 3.088e+010 1.000e+004 1.324e+000 3.919e-003 
1.723e-002 1.924e+009 3.087e+010 1.000e+004 1.324e+000 3.928e-003 
1.725e-002 1.925e+009 3.087e+010 1.000e+004 1.324e+000 3.936e-003 
1.727e-002 1.927e+009 3.087e+010 1.000e+004 1.324e+000 3.944e-003 
1.729e-002 1.929e+009 3.087e+010 1.000e+004 1.324e+000 3.953e-003 
1.731e-002 1.931e+009 3.086e+010 1.000e+004 1.324e+000 3.961e-003 
1.733e-002 1.932e+009 3.086e+010 1.000e+004 1.324e+000 3.967e-003 
1.735e-002 1.933e+009 3.086e+010 1.000e+004 1.324e+000 3.975e-003 
1.737e-002 1.935e+009 3.086e+010 1.000e+004 1.324e+000 3.983e-003 
1.739e-002 1.937e+009 3.086e+010 1.000e+004 1.324e+000 3.992e-003 
1.741e-002 1.938e+009 3.085e+010 1.000e+004 1.325e+000 4.000e-003 
1.743e-002 1.940e+009 3.085e+010 1.000e+004 1.324e+000 4.008e-003 
1.745e-002 1.942e+009 3.085e+010 1.000e+004 1.322e+000 4.016e-003 
1.746e-002 1.943e+009 3.085e+010 1.000e+004 1.324e+000 4.024e-003 
1.748e-002 1.945e+009 3.084e+010 1.000e+004 1.324e+000 4.032e-003 
1.750e-002 1.947e+009 3.084e+010 1.000e+004 1.324e+000 4.040e-003 
1.752e-002 1.948e+009 3.084e+010 1.000e+004 1.324e+000 4.049e-003 
1.754e-002 1.950e+009 3.084e+010 1.000e+004 1.324e+000 4.057e-003 
1.756e-002 1.952e+009 3.084e+010 1.000e+004 1.324e+000 4.065e-003 
1.758e-002 1.953e+009 3.084e+010 1.000e+004 1.323e+000 4.073e-003 
1.760e-002 1.955e+009 3.083e+010 1.000e+004 1.324e+000 4.080e-003 
1.762e-002 1.956e+009 3.083e+010 1.000e+004 1.324e+000 4.087e-003 
1.764e-002 1.958e+009 3.083e+010 1.000e+004 1.324e+000 4.095e-003 
1.766e-002 1.959e+009 3.083e+010 1.000e+004 1.324e+000 4.104e-003 
1.768e-002 1.961e+009 3.083e+010 1.000e+004 1.324e+000 4.112e-003 
1.770e-002 1.963e+009 3.083e+010 1.000e+004 1.324e+000 4.120e-003 
1.772e-002 1.965e+009 3.082e+010 1.000e+004 1.324e+000 4.129e-003 
1.773e-002 1.966e+009 3.082e+010 1.000e+004 1.324e+000 4.135e-003 
1.775e-002 1.967e+009 3.082e+010 1.000e+004 1.324e+000 4.143e-003 
1.777e-002 1.969e+009 3.082e+010 1.000e+004 1.324e+000 4.151e-003 
1.779e-002 1.971e+009 3.082e+010 1.000e+004 1.324e+000 4.160e-003 
1.781e-002 1.973e+009 3.082e+010 1.000e+004 1.324e+000 4.168e-003 
1.783e-002 1.974e+009 3.082e+010 1.000e+004 1.324e+000 4.176e-003 
1.785e-002 1.976e+009 3.081e+010 1.000e+004 1.324e+000 4.185e-003 
1.787e-002 1.977e+009 3.081e+010 1.000e+004 1.322e+000 4.190e-003 
1.789e-002 1.979e+009 3.081e+010 1.000e+004 1.324e+000 4.199e-003 
1.791e-002 1.980e+009 3.081e+010 1.000e+004 1.324e+000 4.207e-003 
1.793e-002 1.982e+009 3.081e+010 1.000e+004 1.324e+000 4.215e-003 
1.795e-002 1.984e+009 3.081e+010 1.000e+004 1.324e+000 4.224e-003 
1.797e-002 1.985e+009 3.081e+010 1.000e+004 1.324e+000 4.232e-003 
1.799e-002 1.987e+009 3.080e+010 1.000e+004 1.323e+000 4.240e-003 
1.800e-002 1.989e+009 3.080e+010 1.000e+004 1.323e+000 4.247e-003 
1.802e-002 1.990e+009 3.080e+010 1.000e+004 1.323e+000 4.254e-003 
1.804e-002 1.992e+009 3.080e+010 1.000e+004 1.324e+000 4.262e-003 
1.806e-002 1.993e+009 3.080e+010 1.000e+004 1.323e+000 4.271e-003 
1.808e-002 1.995e+009 3.080e+010 1.000e+004 1.323e+000 4.279e-003 
1.810e-002 1.997e+009 3.080e+010 1.000e+004 1.323e+000 4.287e-003 
1.812e-002 1.998e+009 3.080e+010 1.000e+004 1.323e+000 4.296e-003 
1.814e-002 2.000e+009 3.079e+010 1.000e+004 1.323e+000 4.304e-003 
1.815e-002 2.002e+009 3.079e+010 1.000e+004 1.323e+000 4.311e-003 
1.817e-002 2.003e+009 3.079e+010 1.000e+004 1.324e+000 4.319e-003 
1.819e-002 2.005e+009 3.079e+010 1.000e+004 1.324e+000 4.327e-003 
1.821e-002 2.007e+009 3.079e+010 1.000e+004 1.324e+000 4.336e-003 
1.823e-002 2.008e+009 3.079e+010 1.000e+004 1.324e+000 4.344e-003 
1.825e-002 2.010e+009 3.079e+010 1.000e+004 1.323e+000 4.352e-003 
1.827e-002 2.012e+009 3.078e+010 1.000e+004 1.323e+000 4.361e-003 
1.829e-002 2.013e+009 3.078e+010 1.000e+004 1.323e+000 4.367e-003 
1.831e-002 2.015e+009 3.078e+010 1.000e+004 1.323e+000 4.375e-003 
1.833e-002 2.016e+009 3.078e+010 1.000e+004 1.323e+000 4.384e-003 
1.835e-002 2.018e+009 3.078e+010 1.000e+004 1.323e+000 4.392e-003 
1.837e-002 2.020e+009 3.078e+010 1.000e+004 1.323e+000 4.400e-003 
1.839e-002 2.021e+009 3.077e+010 1.000e+004 1.323e+000 4.409e-003 
1.841e-002 2.023e+009 3.077e+010 1.000e+004 1.323e+000 4.417e-003 
1.843e-002 2.025e+009 3.077e+010 1.000e+004 1.323e+000 4.424e-003 
1.845e-002 2.026e+009 3.077e+010 1.000e+004 1.323e+000 4.433e-003 
1.847e-002 2.028e+009 3.077e+010 1.000e+004 1.323e+000 4.441e-003 
1.849e-002 2.030e+009 3.077e+010 1.000e+004 1.324e+000 4.449e-003 
1.851e-002 2.031e+009 3.077e+010 1.000e+004 1.324e+000 4.458e-003 
1.853e-002 2.033e+009 3.077e+010 1.000e+004 1.323e+000 4.466e-003 
1.855e-002 2.035e+009 3.077e+010 1.000e+004 1.323e+000 4.474e-003 
1.856e-002 2.036e+009 3.077e+010 1.000e+004 1.323e+000 4.481e-003 
1.858e-002 2.038e+009 3.076e+010 1.000e+004 1.323e+000 4.489e-003 
1.860e-002 2.039e+009 3.076e+010 1.000e+004 1.323e+000 4.497e-003 
1.862e-002 2.041e+009 3.076e+010 1.000e+004 1.323e+000 4.505e-003 
1.864e-002 2.043e+009 3.076e+010 1.000e+004 1.323e+000 4.514e-003 
1.866e-002 2.045e+009 3.076e+010 1.000e+004 1.323e+000 4.522e-003 
1.868e-002 2.046e+009 3.076e+010 1.000e+004 1.323e+000 4.530e-003 
1.870e-002 2.048e+009 3.076e+010 1.000e+004 1.323e+000 4.538e-003 
1.872e-002 2.049e+009 3.076e+010 1.000e+004 1.323e+000 4.546e-003 
1.874e-002 2.051e+009 3.076e+010 1.000e+004 1.323e+000 4.554e-003 
1.876e-002 2.053e+009 3.076e+010 1.000e+004 1.323e+000 4.562e-003 
1.878e-002 2.054e+009 3.076e+010 1.000e+004 1.323e+000 4.571e-003 
1.880e-002 2.056e+009 3.076e+010 1.000e+004 1.323e+000 4.579e-003 
1.882e-002 2.058e+009 3.075e+010 1.000e+004 1.323e+000 4.587e-003 
1.884e-002 2.060e+009 3.075e+010 1.000e+004 1.323e+000 4.596e-003 
1.886e-002 2.061e+009 3.075e+010 1.000e+004 1.323e+000 4.604e-003 
1.888e-002 2.063e+009 3.075e+010 1.000e+004 1.323e+000 4.612e-003 
1.890e-002 2.065e+009 3.075e+010 1.000e+004 1.323e+000 4.620e-003 
1.892e-002 2.066e+009 3.075e+010 1.000e+004 1.323e+000 4.629e-003 
1.894e-002 2.068e+009 3.075e+010 1.000e+004 1.323e+000 4.637e-003 
1.896e-002 2.070e+009 3.075e+010 1.000e+004 1.323e+000 4.645e-003 
1.898e-002 2.071e+009 3.075e+010 1.000e+004 1.323e+000 4.654e-003 
1.900e-002 2.073e+009 3.075e+010 1.000e+004 1.323e+000 4.662e-003 
1.902e-002 2.075e+009 3.075e+010 1.000e+004 1.323e+000 4.670e-003 
1.904e-002 2.076e+009 3.075e+010 1.000e+004 1.323e+000 4.678e-003 
1.906e-002 2.078e+009 3.075e+010 1.000e+004 1.323e+000 4.687e-003 
1.908e-002 2.080e+009 3.075e+010 1.000e+004 1.323e+000 4.695e-003 
1.910e-002 2.082e+009 3.075e+010 1.000e+004 1.323e+000 4.703e-003 
1.912e-002 2.083e+009 3.075e+010 1.000e+004 1.323e+000 4.710e-003 
1.914e-002 2.085e+009 3.074e+010 1.000e+004 1.323e+000 4.718e-003 
1.916e-002 2.086e+009 3.074e+010 1.000e+004 1.323e+000 4.727e-003 
1.918e-002 2.088e+009 3.074e+010 1.000e+004 1.323e+000 4.735e-003 
1.920e-002 2.090e+009 3.074e+010 1.000e+004 1.323e+000 4.743e-003 
1.922e-002 2.091e+009 3.074e+010 1.000e+004 1.323e+000 4.751e-003 
1.924e-002 2.093e+009 3.074e+010 1.000e+004 1.323e+000 4.760e-003 
1.926e-002 2.095e+009 3.074e+010 1.000e+004 1.323e+000 4.768e-003 
1.928e-002 2.096e+009 3.074e+010 1.000e+004 1.323e+000 4.776e-003 
1.930e-002 2.098e+009 3.074e+010 1.000e+004 1.323e+000 4.785e-003 
1.932e-002 2.100e+009 3.074e+010 1.000e+004 1.323e+000 4.793e-003 
1.934e-002 2.101e+009 3.074e+010 1.000e+004 1.323e+000 4.801e-003 
1.936e-002 2.103e+009 3.074e+010 1.000e+004 1.323e+000 4.809e-003 
1.938e-002 2.105e+009 3.074e+010 1.000e+004 1.323e+000 4.818e-003 
1.940e-002 2.107e+009 3.074e+010 1.000e+004 1.323e+000 4.826e-003 
1.942e-002 2.108e+009 3.074e+010 1.000e+004 1.323e+000 4.834e-003 
1.944e-002 2.110e+009 3.074e+010 1.000e+004 1.323e+000 4.842e-003 
1.946e-002 2.112e+009 3.074e+010 1.000e+004 1.323e+000 4.850e-003 
1.948e-002 2.113e+009 3.074e+010 1.000e+004 1.323e+000 4.859e-003 
1.950e-002 2.115e+009 3.073e+010 1.000e+004 1.323e+000 4.867e-003 
1.952e-002 2.117e+009 3.073e+010 1.000e+004 1.323e+000 4.875e-003 
1.954e-002 2.118e+009 3.073e+010 1.000e+004 1.323e+000 4.883e-003 
1.956e-002 2.120e+009 3.073e+010 1.000e+004 1.323e+000 4.892e-003 
1.958e-002 2.122e+009 3.073e+010 1.000e+004 1.323e+000 4.900e-003 
1.960e-002 2.123e+009 3.073e+010 1.000e+004 1.323e+000 4.908e-003 
1.962e-002 2.125e+009 3.073e+010 1.000e+004 1.323e+000 4.917e-003 
1.964e-002 2.127e+009 3.073e+010 1.000e+004 1.323e+000 4.925e-003 
1.966e-002 2.128e+009 3.073e+010 1.000e+004 1.323e+000 4.933e-003 
1.968e-002 2.130e+009 3.073e+010 1.000e+004 1.323e+000 4.941e-003 
1.970e-002 2.132e+009 3.073e+010 1.000e+004 1.323e+000 4.950e-003 
1.972e-002 2.134e+009 3.089e+010 1.000e+004 1.324e+000 4.958e-003 
1.974e-002 2.135e+009 3.134e+010 1.000e+004 1.327e+000 4.966e-003 
1.976e-002 2.137e+009 3.179e+010 1.000e+004 1.331e+000 4.975e-003 
1.978e-002 2.138e+009 3.224e+010 1.000e+004 1.333e+000 4.984e-003 
1.980e-002 2.140e+009 3.270e+010 1.000e+004 1.337e+000 4.992e-003 
1.982e-002 2.142e+009 3.315e+010 1.000e+004 1.340e+000 5.001e-003 
1.984e-002 2.143e+009 3.361e+010 1.000e+004 1.343e+000 5.011e-003 
1.986e-002 2.145e+009 3.403e+010 1.000e+004 1.345e+000 5.020e-003 
1.987e-002 2.146e+009 3.379e+010 1.000e+004 1.344e+000 5.029e-003 
1.989e-002 2.148e+009 3.347e+010 1.000e+004 1.342e+000 5.038e-003 
1.991e-002 2.149e+009 3.332e+010 1.000e+004 1.340e+000 5.047e-003 
1.993e-002 2.151e+009 3.323e+010 1.000e+004 1.340e+000 5.056e-003 
1.995e-002 2.153e+009 3.316e+010 1.000e+004 1.340e+000 5.065e-003 
1.997e-002 2.154e+009 3.311e+010 1.000e+004 1.339e+000 5.074e-003 
1.999e-002 2.156e+009 3.307e+010 1.000e+004 1.339e+000 5.083e-003 
2.001e-002 2.157e+009 3.303e+010 1.000e+004 1.339e+000 5.092e-003 
2.003e-002 2.159e+009 3.301e+010 1.000e+004 1.339e+000 5.101e-003 
2.005e-002 2.160e+009 3.298e+010 1.000e+004 1.339e+000 5.110e-003 
2.007e-002 2.162e+009 3.296e+010 1.000e+004 1.339e+000 5.119e-003 
2.009e-002 2.164e+009 3.294e+010 1.000e+004 1.338e+000 5.128e-003 
2.011e-002 2.165e+009 3.292e+010 1.000e+004 1.339e+000 5.137e-003 
2.013e-002 2.167e+009 3.291e+010 1.000e+004 1.339e+000 5.146e-003 
2.015e-002 2.168e+009 3.289e+010 1.000e+004 1.338e+000 5.155e-003 
2.017e-002 2.170e+009 3.288e+010 1.000e+004 1.338e+000 5.164e-003 
2.019e-002 2.172e+009 3.287e+010 1.000e+004 1.338e+000 5.173e-003 
2.021e-002 2.173e+009 3.286e+010 1.000e+004 1.338e+000 5.182e-003 
2.023e-002 2.175e+009 3.284e+010 1.000e+004 1.338e+000 5.191e-003 
2.025e-002 2.176e+009 3.283e+010 1.000e+004 1.338e+000 5.199e-003 
2.027e-002 2.178e+009 3.282e+010 1.000e+004 1.338e+000 5.208e-003 
2.029e-002 2.179e+009 3.282e+010 1.000e+004 1.337e+000 5.217e-003 
2.031e-002 2.181e+009 3.281e+010 1.000e+004 1.338e+000 5.226e-003 
2.033e-002 2.183e+009 3.280e+010 1.000e+004 1.338e+000 5.235e-003 
2.035e-002 2.184e+009 3.279e+010 1.000e+004 1.338e+000 5.244e-003 
2.037e-002 2.186e+009 3.279e+010 1.000e+004 1.338e+000 5.252e-003 
2.039e-002 2.187e+009 3.278e+010 1.000e+004 1.338e+000 5.261e-003 
2.041e-002 2.189e+009 3.278e+010 1.000e+004 1.338e+000 5.270e-003 
2.043e-002 2.191e+009 3.277e+010 1.000e+004 1.338e+000 5.279e-003 
2.045e-002 2.192e+009 3.277e+010 1.000e+004 1.338e+000 5.288e-003 
2.047e-002 2.194e+009 3.277e+010 1.000e+004 1.338e+000 5.297e-003 
2.049e-002 2.195e+009 3.276e+010 1.000e+004 1.338e+000 5.306e-003 
2.051e-002 2.197e+009 3.276e+010 1.000e+004 1.338e+000 5.315e-003 
2.053e-002 2.199e+009 3.276e+010 1.000e+004 1.338e+000 5.324e-003 
2.055e-002 2.200e+009 3.275e+010 1.000e+004 1.338e+000 5.333e-003 
2.057e-002 2.202e+009 3.275e+010 1.000e+004 1.337e+000 5.342e-003 
2.059e-002 2.203e+009 3.275e+010 1.000e+004 1.337e+000 5.351e-003 
2.061e-002 2.205e+009 3.275e+010 1.000e+004 1.337e+000 5.360e-003 
2.063e-002 2.207e+009 3.274e+010 1.000e+004 1.338e+000 5.369e-003 
2.065e-002 2.208e+009 3.274e+010 1.000e+004 1.337e+000 5.378e-003 
2.067e-002 2.210e+009 3.274e+010 1.000e+004 1.337e+000 5.386e-003 
2.069e-002 2.211e+009 3.274e+010 1.000e+004 1.338e+000 5.395e-003 
2.071e-002 2.213e+009 3.274e+010 1.000e+004 1.337e+000 5.404e-003 
2.073e-002 2.214e+009 3.273e+010 1.000e+004 1.338e+000 5.412e-003 
2.075e-002 2.216e+009 3.273e+010 1.000e+004 1.338e+000 5.421e-003 
2.077e-002 2.218e+009 3.273e+010 1.000e+004 1.338e+000 5.430e-003 
2.079e-002 2.219e+009 3.273e+010 1.000e+004 1.338e+000 5.439e-003 
2.081e-002 2.221e+009 3.273e+010 1.000e+004 1.337e+000 5.447e-003 
2.083e-002 2.222e+009 3.273e+010 1.000e+004 1.338e+000 5.456e-003 
2.085e-002 2.224e+009 3.273e+010 1.000e+004 1.337e+000 5.464e-003 
2.087e-002 2.225e+009 3.273e+010 1.000e+004 1.337e+000 5.473e-003 
2.089e-002 2.227e+009 3.272e+010 1.000e+004 1.337e+000 5.482e-003 
2.091e-002 2.229e+009 3.272e+010 1.000e+004 1.337e+000 5.491e-003 
2.093e-002 2.230e+009 3.272e+010 1.000e+004 1.337e+000 5.500e-003 
2.094e-002 2.232e+009 3.272e+010 1.000e+004 1.337e+000 5.509e-003 
2.096e-002 2.233e+009 3.272e+010 1.000e+004 1.337e+000 5.517e-003 
2.098e-002 2.235e+009 3.272e+010 1.000e+004 1.337e+000 5.526e-003 
2.100e-002 2.236e+009 3.272e+010 1.000e+004 1.338e+000 5.535e-003 
2.102e-002 2.238e+009 3.272e+010 1.000e+004 1.338e+000 5.544e-003 
2.104e-002 2.240e+009 3.272e+010 1.000e+004 1.338e+000 5.553e-003 
2.106e-002 2.241e+009 3.272e+010 1.000e+004 1.338e+000 5.562e-003 
2.108e-002 2.242e+009 3.271e+010 1.000e+004 1.338e+000 5.569e-003 
2.110e-002 2.244e+009 3.271e+010 1.000e+004 1.337e+000 5.578e-003 
2.112e-002 2.246e+009 3.271e+010 1.000e+004 1.337e+000 5.587e-003 
2.114e-002 2.247e+009 3.271e+010 1.000e+004 1.337e+000 5.595e-003 
2.116e-002 2.249e+009 3.272e+010 1.000e+004 1.337e+000 5.604e-003 
2.118e-002 2.250e+009 3.271e+010 1.000e+004 1.337e+000 5.613e-003 
2.120e-002 2.252e+009 3.271e+010 1.000e+004 1.337e+000 5.622e-003 
2.122e-002 2.253e+009 3.271e+010 1.000e+004 1.337e+000 5.630e-003 
2.124e-002 2.255e+009 3.271e+010 1.000e+004 1.337e+000 5.639e-003 
2.126e-002 2.257e+009 3.271e+010 1.000e+004 1.337e+000 5.648e-003 
2.128e-002 2.258e+009 3.271e+010 1.000e+004 1.338e+000 5.657e-003 
2.130e-002 2.260e+009 3.271e+010 1.000e+004 1.338e+000 5.666e-003 
2.132e-002 2.261e+009 3.271e+010 1.000e+004 1.337e+000 5.675e-003 
2.134e-002 2.263e+009 3.271e+010 1.000e+004 1.338e+000 5.684e-003 
2.135e-002 2.264e+009 3.271e+010 1.000e+004 1.338e+000 5.691e-003 
2.137e-002 2.266e+009 3.271e+010 1.000e+004 1.337e+000 5.700e-003 
2.139e-002 2.268e+009 3.270e+010 1.000e+004 1.337e+000 5.709e-003 
2.141e-002 2.269e+009 3.270e+010 1.000e+004 1.337e+000 5.718e-003 
2.143e-002 2.271e+009 3.270e+010 1.000e+004 1.337e+000 5.727e-003 
2.145e-002 2.272e+009 3.270e+010 1.000e+004 1.338e+000 5.736e-003 
2.147e-002 2.274e+009 3.270e+010 1.000e+004 1.337e+000 5.745e-003 
2.149e-002 2.276e+009 3.270e+010 1.000e+004 1.337e+000 5.753e-003 
2.151e-002 2.277e+009 3.270e+010 1.000e+004 1.337e+000 5.762e-003 
2.153e-002 2.279e+009 3.270e+010 1.000e+004 1.337e+000 5.771e-003 
2.155e-002 2.280e+009 3.270e+010 1.000e+004 1.337e+000 5.780e-003 
2.157e-002 2.282e+009 3.270e+010 1.000e+004 1.338e+000 5.789e-003 
2.159e-002 2.284e+009 3.270e+010 1.000e+004 1.337e+000 5.798e-003 
2.161e-002 2.285e+009 3.270e+010 1.000e+004 1.337e+000 5.807e-003 
2.163e-002 2.287e+009 3.270e+010 1.000e+004 1.338e+000 5.815e-003 
2.165e-002 2.288e+009 3.270e+010 1.000e+004 1.337e+000 5.824e-003 
2.167e-002 2.290e+009 3.270e+010 1.000e+004 1.337e+000 5.833e-003 
2.169e-002 2.292e+009 3.270e+010 1.000e+004 1.338e+000 5.842e-003 
2.171e-002 2.293e+009 3.270e+010 1.000e+004 1.337e+000 5.851e-003 
2.173e-002 2.295e+009 3.270e+010 1.000e+004 1.338e+000 5.860e-003 
2.175e-002 2.296e+009 3.270e+010 1.000e+004 1.337e+000 5.869e-003 
2.177e-002 2.298e+009 3.270e+010 1.000e+004 1.337e+000 5.875e-003 
2.179e-002 2.299e+009 3.270e+010 1.000e+004 1.338e+000 5.884e-003 
2.181e-002 2.301e+009 3.270e+010 1.000e+004 1.338e+000 5.893e-003 
2.183e-002 2.302e+009 3.270e+010 1.000e+004 1.337e+000 5.902e-003 
2.185e-002 2.304e+009 3.270e+010 1.000e+004 1.337e+000 5.911e-003 
2.187e-002 2.306e+009 3.270e+010 1.000e+004 1.338e+000 5.920e-003 
2.189e-002 2.307e+009 3.270e+010 1.000e+004 1.338e+000 5.929e-003 
2.190e-002 2.309e+009 3.270e+010 1.000e+004 1.337e+000 5.937e-003 
2.192e-002 2.310e+009 3.269e+010 1.000e+004 1.337e+000 5.946e-003 
2.194e-002 2.312e+009 3.270e+010 1.000e+004 1.337e+000 5.954e-003 
2.196e-002 2.313e+009 3.270e+010 1.000e+004 1.337e+000 5.963e-003 
2.198e-002 2.315e+009 3.270e+010 1.000e+004 1.337e+000 5.972e-003 
2.200e-002 2.316e+009 3.270e+010 1.000e+004 1.337e+000 5.981e-003 
2.202e-002 2.318e+009 3.269e+010 1.000e+004 1.337e+000 5.990e-003 
2.204e-002 2.320e+009 3.269e+010 1.000e+004 1.338e+000 5.999e-003 
2.206e-002 2.321e+009 3.269e+010 1.000e+004 1.338e+000 6.007e-003 
2.208e-002 2.323e+009 3.270e+010 1.000e+004 1.337e+000 6.016e-003 
2.210e-002 2.324e+009 3.269e+010 1.000e+004 1.337e+000 6.025e-003 
2.212e-002 2.326e+009 3.269e+010 1.000e+004 1.338e+000 6.034e-003 
2.214e-002 2.328e+009 3.269e+010 1.000e+004 1.338e+000 6.043e-003 
2.216e-002 2.329e+009 3.269e+010 1.000e+004 1.338e+000 6.052e-003 
2.218e-002 2.331e+009 3.269e+010 1.000e+004 1.337e+000 6.060e-003 
2.220e-002 2.332e+009 3.269e+010 1.000e+004 1.337e+000 6.069e-003 
2.222e-002 2.334e+009 3.269e+010 1.000e+004 1.337e+000 6.078e-003 
2.224e-002 2.336e+009 3.269e+010 1.000e+004 1.338e+000 6.087e-003 
2.226e-002 2.337e+009 3.269e+010 1.000e+004 1.337e+000 6.096e-003 
2.228e-002 2.339e+009 3.269e+010 1.000e+004 1.337e+000 6.105e-003 
2.230e-002 2.340e+009 3.269e+010 1.000e+004 1.337e+000 6.114e-003 
2.232e-002 2.342e+009 3.269e+010 1.000e+004 1.337e+000 6.122e-003 
2.234e-002 2.344e+009 3.269e+010 1.000e+004 1.337e+000 6.131e-003 
2.236e-002 2.345e+009 3.269e+010 1.000e+004 1.338e+000 6.140e-003 
2.238e-002 2.347e+009 3.269e+010 1.000e+004 1.337e+000 6.149e-003 
2.240e-002 2.348e+009 3.269e+010 1.000e+004 1.337e+000 6.158e-003 
2.242e-002 2.350e+009 3.269e+010 1.000e+004 1.337e+000 6.166e-003 
2.244e-002 2.351e+009 3.269e+010 1.000e+004 1.338e+000 6.175e-003 
2.246e-002 2.353e+009 3.269e+010 1.000e+004 1.337e+000 6.183e-003 
2.248e-002 2.354e+009 3.269e+010 1.000e+004 1.337e+000 6.192e-003 
2.250e-002 2.356e+009 3.269e+010 1.000e+004 1.337e+000 6.201e-003 
2.252e-002 2.358e+009 3.269e+010 1.000e+004 1.337e+000 6.210e-003 
2.254e-002 2.359e+009 3.269e+010 1.000e+004 1.338e+000 6.219e-003 
2.256e-002 2.361e+009 3.269e+010 1.000e+004 1.337e+000 6.228e-003 
2.258e-002 2.362e+009 3.269e+010 1.000e+004 1.337e+000 6.237e-003 
2.260e-002 2.364e+009 3.269e+010 1.000e+004 1.337e+000 6.245e-003 
2.262e-002 2.366e+009 3.269e+010 1.000e+004 1.337e+000 6.254e-003 
2.264e-002 2.367e+009 3.269e+010 1.000e+004 1.338e+000 6.263e-003 
2.266e-002 2.369e+009 3.269e+010 1.000e+004 1.337e+000 6.272e-003 
2.268e-002 2.370e+009 3.269e+010 1.000e+004 1.338e+000 6.281e-003 
2.270e-002 2.372e+009 3.269e+010 1.000e+004 1.338e+000 6.290e-003 
2.272e-002 2.374e+009 3.269e+010 1.000e+004 1.337e+000 6.299e-003 
2.274e-002 2.375e+009 3.269e+010 1.000e+004 1.337e+000 6.307e-003 
2.276e-002 2.377e+009 3.269e+010 1.000e+004 1.337e+000 6.316e-003 
2.278e-002 2.378e+009 3.269e+010 1.000e+004 1.337e+000 6.325e-003 
2.280e-002 2.380e+009 3.269e+010 1.000e+004 1.337e+000 6.334e-003 
2.282e-002 2.382e+009 3.269e+010 1.000e+004 1.337e+000 6.343e-003 
2.284e-002 2.383e+009 3.269e+010 1.000e+004 1.338e+000 6.352e-003 
2.286e-002 2.385e+009 3.269e+010 1.000e+004 1.337e+000 6.361e-003 
2.288e-002 2.386e+009 3.269e+010 1.000e+004 1.337e+000 6.370e-003 
2.290e-002 2.388e+009 3.269e+010 1.000e+004 1.337e+000 6.379e-003 
2.292e-002 2.390e+009 3.269e+010 1.000e+004 1.338e+000 6.388e-003 
2.294e-002 2.391e+009 3.269e+010 1.000e+004 1.337e+000 6.396e-003 
2.296e-002 2.393e+009 3.269e+010 1.000e+004 1.338e+000 6.405e-003 
2.298e-002 2.394e+009 3.269e+010 1.000e+004 1.337e+000 6.414e-003 
2.300e-002 2.396e+009 3.269e+010 1.000e+004 1.337e+000 6.423e-003 
2.302e-002 2.397e+009 3.269e+010 1.000e+004 1.337e+000 6.431e-003 
2.304e-002 2.399e+009 3.269e+010 1.000e+004 1.337e+000 6.440e-003 
2.306e-002 2.401e+009 3.269e+010 1.000e+004 1.337e+000 6.449e-003 
2.308e-002 2.402e+009 3.269e+010 1.000e+004 1.337e+000 6.458e-003 
2.310e-002 2.404e+009 3.269e+010 1.000e+004 1.337e+000 6.467e-003 
2.312e-002 2.405e+009 3.269e+010 1.000e+004 1.337e+000 6.476e-003 
2.314e-002 2.407e+009 3.268e+010 1.000e+004 1.337e+000 6.485e-003 
2.316e-002 2.409e+009 3.268e+010 1.000e+004 1.337e+000 6.494e-003 
2.318e-002 2.410e+009 3.268e+010 1.000e+004 1.338e+000 6.503e-003 
2.320e-002 2.412e+009 3.268e+010 1.000e+004 1.337e+000 6.512e-003 
2.322e-002 2.414e+009 3.268e+010 1.000e+004 1.338e+000 6.520e-003 
2.324e-002 2.415e+009 3.269e+010 1.000e+004 1.338e+000 6.529e-003 
2.326e-002 2.417e+009 3.268e+010 1.000e+004 1.338e+000 6.538e-003 
2.328e-002 2.418e+009 3.268e+010 1.000e+004 1.337e+000 6.547e-003 
2.330e-002 2.420e+009 3.268e+010 1.000e+004 1.337e+000 6.556e-003 
2.332e-002 2.422e+009 3.268e+010 1.000e+004 1.337e+000 6.565e-003 
2.334e-002 2.423e+009 3.268e+010 1.000e+004 1.337e+000 6.574e-003 
2.336e-002 2.425e+009 3.268e+010 1.000e+004 1.337e+000 6.583e-003 
2.338e-002 2.426e+009 3.268e+010 1.000e+004 1.337e+000 6.592e-003 
2.340e-002 2.428e+009 3.268e+010 1.000e+004 1.337e+000 6.601e-003 
2.341e-002 2.430e+009 3.268e+010 1.000e+004 1.337e+000 6.609e-003 
2.343e-002 2.431e+009 3.268e+010 1.000e+004 1.337e+000 6.618e-003 
2.345e-002 2.433e+009 3.268e+010 1.000e+004 1.337e+000 6.627e-003 
2.347e-002 2.434e+009 3.268e+010 1.000e+004 1.337e+000 6.636e-003 
2.349e-002 2.436e+009 3.268e+010 1.000e+004 1.337e+000 6.645e-003 
2.351e-002 2.438e+009 3.268e+010 1.000e+004 1.338e+000 6.654e-003 
2.353e-002 2.439e+009 3.268e+010 1.000e+004 1.337e+000 6.663e-003 
2.355e-002 2.441e+009 3.268e+010 1.000e+004 1.337e+000 6.672e-003 
2.357e-002 2.442e+009 3.268e+010 1.000e+004 1.337e+000 6.681e-003 
2.359e-002 2.444e+009 3.268e+010 1.000e+004 1.337e+000 6.690e-003 
2.361e-002 2.446e+009 3.268e+010 1.000e+004 1.337e+000 6.699e-003 
2.363e-002 2.447e+009 3.268e+010 1.000e+004 1.337e+000 6.707e-003 
2.365e-002 2.449e+009 3.268e+010 1.000e+004 1.337e+000 6.716e-003 
2.367e-002 2.450e+009 3.268e+010 1.000e+004 1.337e+000 6.725e-003 
2.369e-002 2.452e+009 3.268e+010 1.000e+004 1.337e+000 6.734e-003 
2.371e-002 2.454e+009 3.268e+010 1.000e+004 1.337e+000 6.743e-003 
2.373e-002 2.455e+009 3.268e+010 1.000e+004 1.337e+000 6.752e-003 
2.375e-002 2.457e+009 3.268e+010 1.000e+004 1.337e+000 6.761e-003 
2.377e-002 2.458e+009 3.268e+010 1.000e+004 1.337e+000 6.769e-003 
2.379e-002 2.460e+009 3.268e+010 1.000e+004 1.337e+000 6.778e-003 
2.381e-002 2.462e+009 3.268e+010 1.000e+004 1.337e+000 6.787e-003 
2.383e-002 2.463e+009 3.268e+010 1.000e+004 1.337e+000 6.796e-003 
2.385e-002 2.465e+009 3.268e+010 1.000e+004 1.337e+000 6.805e-003 
2.387e-002 2.466e+009 3.268e+010 1.000e+004 1.337e+000 6.814e-003 
2.389e-002 2.468e+009 3.268e+010 1.000e+004 1.337e+000 6.823e-003 
2.391e-002 2.470e+009 3.268e+010 1.000e+004 1.337e+000 6.832e-003 
2.393e-002 2.471e+009 3.268e+010 1.000e+004 1.337e+000 6.841e-003 
2.395e-002 2.473e+009 3.268e+010 1.000e+004 1.338e+000 6.850e-003 
2.397e-002 2.474e+009 3.268e+010 1.000e+004 1.337e+000 6.858e-003 
2.399e-002 2.476e+009 3.268e+010 1.000e+004 1.337e+000 6.867e-003 
2.401e-002 2.478e+009 3.267e+010 1.000e+004 1.337e+000 6.876e-003 
2.403e-002 2.479e+009 3.267e+010 1.000e+004 1.337e+000 6.885e-003 
2.405e-002 2.481e+009 3.267e+010 1.000e+004 1.338e+000 6.894e-003 
2.407e-002 2.482e+009 3.267e+010 1.000e+004 1.337e+000 6.903e-003 
2.409e-002 2.484e+009 3.267e+010 1.000e+004 1.337e+000 6.912e-003 
2.411e-002 2.486e+009 3.267e+010 1.000e+004 1.337e+000 6.921e-003 
2.413e-002 2.487e+009 3.267e+010 1.000e+004 1.337e+000 6.930e-003 
2.415e-002 2.489e+009 3.267e+010 1.000e+004 1.337e+000 6.939e-003 
2.417e-002 2.490e+009 3.267e+010 1.000e+004 1.337e+000 6.948e-003 
2.419e-002 2.492e+009 3.267e+010 1.000e+004 1.337e+000 6.956e-003 
2.421e-002 2.494e+009 3.267e+010 1.000e+004 1.337e+000 6.965e-003 
2.423e-002 2.495e+009 3.267e+010 1.000e+004 1.337e+000 6.974e-003 
2.425e-002 2.497e+009 3.267e+010 1.000e+004 1.337e+000 6.983e-003 
2.427e-002 2.498e+009 3.267e+010 1.000e+004 1.337e+000 6.992e-003 
2.429e-002 2.500e+009 3.267e+010 1.000e+004 1.337e+000 7.001e-003 
2.431e-002 2.502e+009 3.267e+010 1.000e+004 1.337e+000 7.010e-003 
2.433e-002 2.503e+009 3.267e+010 1.000e+004 1.337e+000 7.019e-003 
2.435e-002 2.505e+009 3.267e+010 1.000e+004 1.338e+000 7.028e-003 
2.437e-002 2.506e+009 3.267e+010 1.000e+004 1.337e+000 7.037e-003 
2.439e-002 2.508e+009 3.267e+010 1.000e+004 1.337e+000 7.045e-003 
2.441e-002 2.510e+009 3.267e+010 1.000e+004 1.337e+000 7.054e-003 
2.443e-002 2.511e+009 3.267e+010 1.000e+004 1.337e+000 7.063e-003 
2.445e-002 2.513e+009 3.267e+010 1.000e+004 1.337e+000 7.072e-003 
2.447e-002 2.514e+009 3.267e+010 1.000e+004 1.337e+000 7.081e-003 
2.449e-002 2.516e+009 3.267e+010 1.000e+004 1.337e+000 7.090e-003 
2.451e-002 2.518e+009 3.267e+010 1.000e+004 1.337e+000 7.099e-003 
2.453e-002 2.519e+009 3.267e+010 1.000e+004 1.337e+000 7.108e-003 
2.455e-002 2.521e+009 3.267e+010 1.000e+004 1.337e+000 7.117e-003 
2.457e-002 2.522e+009 3.267e+010 1.000e+004 1.338e+000 7.126e-003 
2.459e-002 2.524e+009 3.267e+010 1.000e+004 1.337e+000 7.134e-003 
2.461e-002 2.526e+009 3.267e+010 1.000e+004 1.337e+000 7.143e-003 
2.463e-002 2.527e+009 3.267e+010 1.000e+004 1.337e+000 7.152e-003 
2.465e-002 2.529e+009 3.267e+010 1.000e+004 1.337e+000 7.161e-003 
2.467e-002 2.530e+009 3.267e+010 1.000e+004 1.337e+000 7.170e-003 
2.469e-002 2.532e+009 3.267e+010 1.000e+004 1.337e+000 7.179e-003 
2.471e-002 2.534e+009 3.267e+010 1.000e+004 1.337e+000 7.188e-003 
2.473e-002 2.535e+009 3.267e+010 1.000e+004 1.337e+000 7.197e-003 
2.475e-002 2.537e+009 3.267e+010 1.000e+004 1.337e+000 7.206e-003 
2.477e-002 2.538e+009 3.267e+010 1.000e+004 1.337e+000 7.215e-003 
2.479e-002 2.540e+009 3.267e+010 1.000e+004 1.337e+000 7.223e-003 
2.481e-002 2.542e+009 3.267e+010 1.000e+004 1.337e+000 7.232e-003 
2.483e-002 2.543e+009 3.267e+010 1.000e+004 1.337e+000 7.241e-003 
2.485e-002 2.545e+009 3.267e+010 1.000e+004 1.338e+000 7.250e-003 
2.487e-002 2.546e+009 3.267e+010 1.000e+004 1.337e+000 7.259e-003 
2.489e-002 2.548e+009 3.267e+010 1.000e+004 1.337e+000 7.268e-003 
2.491e-002 2.550e+009 3.267e+010 1.000e+004 1.337e+000 7.277e-003 
2.493e-002 2.551e+009 3.267e+010 1.000e+004 1.337e+000 7.286e-003 
2.495e-002 2.553e+009 3.267e+010 1.000e+004 1.337e+000 7.295e-003 
2.497e-002 2.554e+009 3.267e+010 1.000e+004 1.337e+000 7.303e-003 
2.499e-002 2.556e+009 3.267e+010 1.000e+004 1.337e+000 7.312e-003 
2.501e-002 2.558e+009 3.267e+010 1.000e+004 1.337e+000 7.321e-003 
2.503e-002 2.559e+009 3.267e+010 1.000e+004 1.337e+000 7.330e-003 
2.505e-002 2.561e+009 3.267e+010 1.000e+004 1.337e+000 7.339e-003 
2.507e-002 2.562e+009 3.267e+010 1.000e+004 1.337e+000 7.348e-003 
2.509e-002 2.564e+009 3.267e+010 1.000e+004 1.337e+000 7.357e-003 
2.511e-002 2.566e+009 3.267e+010 1.000e+004 1.337e+000 7.366e-003 
2.513e-002 2.567e+009 3.267e+010 1.000e+004 1.337e+000 7.375e-003 
2.515e-002 2.569e+009 3.267e+010 1.000e+004 1.337e+000 7.384e-003 
2.517e-002 2.570e+009 3.267e+010 1.000e+004 1.337e+000 7.391e-003 
2.519e-002 2.572e+009 3.267e+010 1.000e+004 1.337e+000 7.400e-003 
2.521e-002 2.573e+009 3.267e+010 1.000e+004 1.337e+000 7.409e-003 
2.523e-002 2.575e+009 3.267e+010 1.000e+004 1.337e+000 7.417e-003 
2.525e-002 2.577e+009 3.267e+010 1.000e+004 1.337e+000 7.426e-003 
2.527e-002 2.578e+009 3.267e+010 1.000e+004 1.337e+000 7.435e-003 
2.529e-002 2.580e+009 3.267e+010 1.000e+004 1.337e+000 7.444e-003 
2.531e-002 2.581e+009 3.267e+010 1.000e+004 1.337e+000 7.453e-003 
2.533e-002 2.583e+009 3.267e+010 1.000e+004 1.337e+000 7.462e-003 
2.535e-002 2.585e+009 3.267e+010 1.000e+004 1.337e+000 7.471e-003 
2.537e-002 2.586e+009 3.267e+010 1.000e+004 1.337e+000 7.480e-003 
2.539e-002 2.588e+009 3.267e+010 1.000e+004 1.337e+000 7.489e-003 
2.541e-002 2.589e+009 3.267e+010 1.000e+004 1.337e+000 7.498e-003 
2.543e-002 2.591e+009 3.267e+010 1.000e+004 1.337e+000 7.506e-003 
2.545e-002 2.593e+009 3.267e+010 1.000e+004 1.337e+000 7.515e-003 
2.547e-002 2.594e+009 3.267e+010 1.000e+004 1.337e+000 7.524e-003 
2.549e-002 2.596e+009 3.267e+010 1.000e+004 1.337e+000 7.533e-003 
2.551e-002 2.597e+009 3.267e+010 1.000e+004 1.337e+000 7.542e-003 
2.553e-002 2.599e+009 3.267e+010 1.000e+004 1.337e+000 7.551e-003 
2.555e-002 2.601e+009 3.267e+010 1.000e+004 1.337e+000 7.560e-003 
2.557e-002 2.602e+009 3.267e+010 1.000e+004 1.337e+000 7.569e-003 
2.559e-002 2.604e+009 3.267e+010 1.000e+004 1.337e+000 7.578e-003 
2.561e-002 2.605e+009 3.267e+010 1.000e+004 1.337e+000 7.587e-003 
2.563e-002 2.607e+009 3.267e+010 1.000e+004 1.337e+000 7.595e-003 
2.565e-002 2.609e+009 3.267e+010 1.000e+004 1.337e+000 7.604e-003 
2.567e-002 2.610e+009 3.267e+010 1.000e+004 1.337e+000 7.613e-003 
2.569e-002 2.612e+009 3.267e+010 1.000e+004 1.337e+000 7.622e-003 
2.571e-002 2.613e+009 3.267e+010 1.000e+004 1.337e+000 7.631e-003 
2.573e-002 2.615e+009 3.267e+010 1.000e+004 1.337e+000 7.640e-003 
2.575e-002 2.617e+009 3.267e+010 1.000e+004 1.337e+000 7.649e-003 
2.577e-002 2.618e+009 3.267e+010 1.000e+004 1.337e+000 7.658e-003 
2.579e-002 2.620e+009 3.267e+010 1.000e+004 1.337e+000 7.667e-003 
2.581e-002 2.621e+009 3.267e+010 1.000e+004 1.337e+000 7.675e-003 
2.583e-002 2.623e+009 3.267e+010 1.000e+004 1.337e+000 7.684e-003 
2.585e-002 2.625e+009 3.267e+010 1.000e+004 1.337e+000 7.693e-003 
2.587e-002 2.626e+009 3.267e+010 1.000e+004 1.337e+000 7.702e-003 
2.589e-002 2.628e+009 3.267e+010 1.000e+004 1.337e+000 7.711e-003 
2.591e-002 2.629e+009 3.267e+010 1.000e+004 1.337e+000 7.720e-003 
2.593e-002 2.631e+009 3.267e+010 1.000e+004 1.337e+000 7.729e-003 
2.595e-002 2.633e+009 3.267e+010 1.000e+004 1.337e+000 7.738e-003 
2.597e-002 2.634e+009 3.267e+010 1.000e+004 1.338e+000 7.746e-003 
2.599e-002 2.636e+009 3.267e+010 1.000e+004 1.337e+000 7.755e-003 
2.601e-002 2.637e+009 3.267e+010 1.000e+004 1.337e+000 7.764e-003 
2.603e-002 2.639e+009 3.267e+010 1.000e+004 1.337e+000 7.773e-003 
2.605e-002 2.641e+009 3.267e+010 1.000e+004 1.337e+000 7.781e-003 
2.607e-002 2.642e+009 3.267e+010 1.000e+004 1.337e+000 7.790e-003 
2.609e-002 2.644e+009 3.267e+010 1.000e+004 1.337e+000 7.799e-003 
2.611e-002 2.645e+009 3.267e+010 1.000e+004 1.337e+000 7.808e-003 
2.613e-002 2.647e+009 3.267e+010 1.000e+004 1.337e+000 7.817e-003 
2.615e-002 2.649e+009 3.267e+010 1.000e+004 1.337e+000 7.826e-003 
2.617e-002 2.650e+009 3.267e+010 1.000e+004 1.337e+000 7.835e-003 
2.619e-002 2.652e+009 3.267e+010 1.000e+004 1.337e+000 7.843e-003 
2.621e-002 2.653e+009 3.267e+010 1.000e+004 1.337e+000 7.852e-003 
2.623e-002 2.655e+009 3.267e+010 1.000e+004 1.337e+000 7.861e-003 
2.625e-002 2.657e+009 3.267e+010 1.000e+004 1.337e+000 7.870e-003 
2.627e-002 2.658e+009 3.267e+010 1.000e+004 1.338e+000 7.879e-003 
2.629e-002 2.660e+009 3.267e+010 1.000e+004 1.338e+000 7.888e-003 
2.631e-002 2.661e+009 3.267e+010 1.000e+004 1.337e+000 7.897e-003 
2.633e-002 2.663e+009 3.267e+010 1.000e+004 1.337e+000 7.906e-003 
2.635e-002 2.665e+009 3.266e+010 1.000e+004 1.337e+000 7.915e-003 
2.637e-002 2.666e+009 3.267e+010 1.000e+004 1.337e+000 7.924e-003 
2.639e-002 2.668e+009 3.267e+010 1.000e+004 1.337e+000 7.932e-003 
2.641e-002 2.669e+009 3.267e+010 1.000e+004 1.337e+000 7.941e-003 
2.643e-002 2.671e+009 3.266e+010 1.000e+004 1.337e+000 7.950e-003 
2.645e-002 2.673e+009 3.266e+010 1.000e+004 1.337e+000 7.959e-003 
2.647e-002 2.674e+009 3.266e+010 1.000e+004 1.337e+000 7.968e-003 
2.649e-002 2.676e+009 3.267e+010 1.000e+004 1.337e+000 7.977e-003 
2.651e-002 2.677e+009 3.266e+010 1.000e+004 1.338e+000 7.986e-003 
2.653e-002 2.679e+009 3.266e+010 1.000e+004 1.337e+000 7.995e-003 
2.655e-002 2.681e+009 3.267e+010 1.000e+004 1.337e+000 8.004e-003 
2.657e-002 2.682e+009 3.266e+010 1.000e+004 1.338e+000 8.012e-003 
2.659e-002 2.684e+009 3.266e+010 1.000e+004 1.337e+000 8.021e-003 
2.661e-002 2.685e+009 3.266e+010 1.000e+004 1.337e+000 8.030e-003 
2.663e-002 2.687e+009 3.266e+010 1.000e+004 1.337e+000 8.039e-003 
2.665e-002 2.689e+009 3.266e+010 1.000e+004 1.337e+000 8.048e-003 
2.667e-002 2.690e+009 3.266e+010 1.000e+004 1.337e+000 8.057e-003 
2.669e-002 2.692e+009 3.266e+010 1.000e+004 1.337e+000 8.066e-003 
2.671e-002 2.693e+009 3.266e+010 1.000e+004 1.337e+000 8.075e-003 
2.673e-002 2.695e+009 3.266e+010 1.000e+004 1.338e+000 8.084e-003 
2.675e-002 2.697e+009 3.266e+010 1.000e+004 1.337e+000 8.093e-003 
2.677e-002 2.698e+009 3.266e+010 1.000e+004 1.337e+000 8.101e-003 
2.679e-002 2.700e+009 3.266e+010 1.000e+004 1.338e+000 8.110e-003 
2.681e-002 2.701e+009 3.266e+010 1.000e+004 1.337e+000 8.119e-003 
2.683e-002 2.703e+009 3.267e+010 1.000e+004 1.337e+000 8.128e-003 
2.685e-002 2.705e+009 3.266e+010 1.000e+004 1.337e+000 8.137e-003 
2.687e-002 2.706e+009 3.266e+010 1.000e+004 1.337e+000 8.146e-003 
2.689e-002 2.708e+009 3.266e+010 1.000e+004 1.337e+000 8.155e-003 
2.691e-002 2.709e+009 3.266e+010 1.000e+004 1.337e+000 8.164e-003 
2.693e-002 2.711e+009 3.266e+010 1.000e+004 1.337e+000 8.173e-003 
2.695e-002 2.713e+009 3.266e+010 1.000e+004 1.337e+000 8.182e-003 
2.697e-002 2.714e+009 3.267e+010 1.000e+004 1.337e+000 8.190e-003 
2.699e-002 2.716e+009 3.266e+010 1.000e+004 1.337e+000 8.199e-003 
2.701e-002 2.717e+009 3.266e+010 1.000e+004 1.338e+000 8.208e-003 
2.703e-002 2.719e+009 3.266e+010 1.000e+004 1.337e+000 8.217e-003 
2.705e-002 2.721e+009 3.266e+010 1.000e+004 1.337e+000 8.226e-003 
2.707e-002 2.722e+009 3.266e+010 1.000e+004 1.338e+000 8.235e-003 
2.709e-002 2.724e+009 3.266e+010 1.000e+004 1.337e+000 8.244e-003 
2.711e-002 2.726e+009 3.266e+010 1.000e+004 1.338e+000 8.253e-003 
2.713e-002 2.727e+009 3.266e+010 1.000e+004 1.338e+000 8.262e-003 
2.715e-002 2.729e+009 3.266e+010 1.000e+004 1.338e+000 8.271e-003 
2.717e-002 2.730e+009 3.266e+010 1.000e+004 1.337e+000 8.279e-003 
2.719e-002 2.732e+009 3.266e+010 1.000e+004 1.337e+000 8.288e-003 
2.721e-002 2.734e+009 3.266e+010 1.000e+004 1.337e+000 8.297e-003 
2.723e-002 2.735e+009 3.266e+010 1.000e+004 1.337e+000 8.306e-003 
2.725e-002 2.737e+009 3.266e+010 1.000e+004 1.337e+000 8.315e-003 
2.727e-002 2.738e+009 3.266e+010 1.000e+004 1.337e+000 8.324e-003 
2.729e-002 2.740e+009 3.266e+010 1.000e+004 1.338e+000 8.333e-003 
2.731e-002 2.742e+009 3.266e+010 1.000e+004 1.337e+000 8.342e-003 
2.733e-002 2.743e+009 3.266e+010 1.000e+004 1.338e+000 8.351e-003 
2.735e-002 2.745e+009 3.266e+010 1.000e+004 1.338e+000 8.359e-003 
2.737e-002 2.746e+009 3.266e+010 1.000e+004 1.338e+000 8.368e-003 
2.739e-002 2.748e+009 3.266e+010 1.000e+004 1.338e+000 8.377e-003 
2.741e-002 2.750e+009 3.266e+010 1.000e+004 1.338e+000 8.386e-003 
2.743e-002 2.751e+009 3.266e+010 1.000e+004 1.337e+000 8.395e-003 
2.745e-002 2.753e+009 3.266e+010 1.000e+004 1.338e+000 8.404e-003 
2.747e-002 2.754e+009 3.266e+010 1.000e+004 1.337e+000 8.413e-003 
2.749e-002 2.756e+009 3.266e+010 1.000e+004 1.338e+000 8.422e-003 
2.751e-002 2.758e+009 3.266e+010 1.000e+004 1.337e+000 8.431e-003 
2.753e-002 2.759e+009 3.266e+010 1.000e+004 1.337e+000 8.440e-003 
2.755e-002 2.761e+009 3.266e+010 1.000e+004 1.337e+000 8.448e-003 
2.757e-002 2.762e+009 3.266e+010 1.000e+004 1.338e+000 8.457e-003 
2.759e-002 2.764e+009 3.266e+010 1.000e+004 1.337e+000 8.466e-003 
2.761e-002 2.766e+009 3.266e+010 1.000e+004 1.338e+000 8.475e-003 
2.763e-002 2.767e+009 3.266e+010 1.000e+004 1.338e+000 8.484e-003 
2.765e-002 2.769e+009 3.266e+010 1.000e+004 1.338e+000 8.493e-003 
2.767e-002 2.770e+009 3.266e+010 1.000e+004 1.338e+000 8.502e-003 
2.769e-002 2.772e+009 3.266e+010 1.000e+004 1.338e+000 8.511e-003 
2.771e-002 2.774e+009 3.266e+010 1.000e+004 1.338e+000 8.520e-003 
2.773e-002 2.775e+009 3.266e+010 1.000e+004 1.338e+000 8.528e-003 
2.775e-002 2.777e+009 3.266e+010 1.000e+004 1.338e+000 8.537e-003 
2.777e-002 2.778e+009 3.266e+010 1.000e+004 1.338e+000 8.546e-003 
2.779e-002 2.780e+009 3.266e+010 1.000e+004 1.338e+000 8.555e-003 
2.781e-002 2.782e+009 3.266e+010 1.000e+004 1.337e+000 8.564e-003 
2.783e-002 2.783e+009 3.266e+010 1.000e+004 1.337e+000 8.573e-003 
2.785e-002 2.785e+009 3.266e+010 1.000e+004 1.337e+000 8.582e-003 
2.787e-002 2.786e+009 3.266e+010 1.000e+004 1.338e+000 8.591e-003 
2.789e-002 2.788e+009 3.266e+010 1.000e+004 1.338e+000 8.600e-003 
2.791e-002 2.790e+009 3.266e+010 1.000e+004 1.338e+000 8.609e-003 
2.793e-002 2.791e+009 3.266e+010 1.000e+004 1.338e+000 8.617e-003 
2.795e-002 2.793e+009 3.266e+010 1.000e+004 1.338e+000 8.626e-003 
2.797e-002 2.794e+009 3.266e+010 1.000e+004 1.338e+000 8.635e-003 
2.799e-002 2.796e+009 3.266e+010 1.000e+004 1.338e+000 8.644e-003 
2.801e-002 2.798e+009 3.266e+010 1.000e+004 1.338e+000 8.653e-003 
2.803e-002 2.799e+009 3.266e+010 1.000e+004 1.338e+000 8.662e-003 
2.805e-002 2.801e+009 3.266e+010 1.000e+004 1.338e+000 8.671e-003 
2.807e-002 2.803e+009 3.266e+010 1.000e+004 1.338e+000 8.680e-003 
2.809e-002 2.804e+009 3.266e+010 1.000e+004 1.338e+000 8.689e-003 
2.811e-002 2.806e+009 3.266e+010 1.000e+004 1.338e+000 8.698e-003 
2.813e-002 2.807e+009 3.266e+010 1.000e+004 1.337e+000 8.706e-003 
2.815e-002 2.809e+009 3.266e+010 1.000e+004 1.337e+000 8.715e-003 
2.817e-002 2.811e+009 3.266e+010 1.000e+004 1.338e+000 8.724e-003 
2.819e-002 2.812e+009 3.266e+010 1.000e+004 1.338e+000 8.733e-003 
2.821e-002 2.814e+009 3.266e+010 1.000e+004 1.338e+000 8.742e-003 
2.823e-002 2.815e+009 3.266e+010 1.000e+004 1.338e+000 8.751e-003 
2.825e-002 2.817e+009 3.266e+010 1.000e+004 1.338e+000 8.760e-003 
2.827e-002 2.819e+009 3.266e+010 1.000e+004 1.338e+000 8.769e-003 
2.829e-002 2.820e+009 3.266e+010 1.000e+004 1.338e+000 8.778e-003 
2.831e-002 2.822e+009 3.266e+010 1.000e+004 1.338e+000 8.786e-003 
2.833e-002 2.823e+009 3.266e+010 1.000e+004 1.338e+000 8.795e-003 
2.835e-002 2.825e+009 3.266e+010 1.000e+004 1.338e+000 8.804e-003 
2.837e-002 2.827e+009 3.266e+010 1.000e+004 1.337e+000 8.813e-003 
2.839e-002 2.828e+009 3.266e+010 1.000e+004 1.338e+000 8.822e-003 
2.841e-002 2.830e+009 3.266e+010 1.000e+004 1.337e+000 8.831e-003 
2.843e-002 2.831e+009 3.266e+010 1.000e+004 1.338e+000 8.840e-003 
2.845e-002 2.833e+009 3.266e+010 1.000e+004 1.338e+000 8.849e-003 
2.847e-002 2.835e+009 3.266e+010 1.000e+004 1.338e+000 8.858e-003 
2.849e-002 2.836e+009 3.266e+010 1.000e+004 1.338e+000 8.867e-003 
2.851e-002 2.838e+009 3.266e+010 1.000e+004 1.338e+000 8.875e-003 
2.853e-002 2.839e+009 3.266e+010 1.000e+004 1.338e+000 8.884e-003 
2.855e-002 2.841e+009 3.266e+010 1.000e+004 1.338e+000 8.893e-003 
2.857e-002 2.843e+009 3.266e+010 1.000e+004 1.338e+000 8.902e-003 
2.859e-002 2.844e+009 3.266e+010 1.000e+004 1.338e+000 8.911e-003 
2.861e-002 2.846e+009 3.266e+010 1.000e+004 1.338e+000 8.920e-003 
2.863e-002 2.847e+009 3.266e+010 1.000e+004 1.338e+000 8.929e-003 
2.865e-002 2.849e+009 3.266e+010 1.000e+004 1.338e+000 8.938e-003 
2.867e-002 2.851e+009 3.266e+010 1.000e+004 1.338e+000 8.947e-003 
2.869e-002 2.852e+009 3.266e+010 1.000e+004 1.337e+000 8.955e-003 
2.871e-002 2.854e+009 3.266e+010 1.000e+004 1.338e+000 8.964e-003 
2.873e-002 2.855e+009 3.266e+010 1.000e+004 1.338e+000 8.973e-003 
2.875e-002 2.857e+009 3.266e+010 1.000e+004 1.338e+000 8.982e-003 
2.877e-002 2.859e+009 3.266e+010 1.000e+004 1.338e+000 8.991e-003 
2.879e-002 2.860e+009 3.266e+010 1.000e+004 1.338e+000 9.000e-003 
2.881e-002 2.862e+009 3.266e+010 1.000e+004 1.337e+000 9.009e-003 
2.883e-002 2.863e+009 3.266e+010 1.000e+004 1.338e+000 9.018e-003 
2.885e-002 2.865e+009 3.266e+010 1.000e+004 1.338e+000 9.027e-003 
2.887e-002 2.867e+009 3.266e+010 1.000e+004 1.338e+000 9.036e-003 
2.889e-002 2.868e+009 3.266e+010 1.000e+004 1.338e+000 9.044e-003 
2.891e-002 2.870e+009 3.266e+010 1.000e+004 1.338e+000 9.053e-003 
2.893e-002 2.871e+009 3.266e+010 1.000e+004 1.338e+000 9.062e-003 
2.895e-002 2.873e+009 3.266e+010 1.000e+004 1.338e+000 9.071e-003 
2.897e-002 2.875e+009 3.266e+010 1.000e+004 1.337e+000 9.080e-003 
2.899e-002 2.876e+009 3.266e+010 1.000e+004 1.338e+000 9.089e-003 
2.901e-002 2.878e+009 3.266e+010 1.000e+004 1.338e+000 9.098e-003 
2.903e-002 2.880e+009 3.266e+010 1.000e+004 1.338e+000 9.107e-003 
2.905e-002 2.881e+009 3.266e+010 1.000e+004 1.338e+000 9.116e-003 
2.907e-002 2.883e+009 3.266e+010 1.000e+004 1.338e+000 9.124e-003 
2.909e-002 2.884e+009 3.266e+010 1.000e+004 1.338e+000 9.133e-003 
2.911e-002 2.886e+009 3.266e+010 1.000e+004 1.338e+000 9.142e-003 
2.913e-002 2.888e+009 3.266e+010 1.000e+004 1.338e+000 9.151e-003 
2.915e-002 2.889e+009 3.266e+010 1.000e+004 1.338e+000 9.160e-003 
2.917e-002 2.891e+009 3.266e+010 1.000e+004 1.338e+000 9.169e-003 
2.919e-002 2.892e+009 3.266e+010 1.000e+004 1.338e+000 9.178e-003 
2.921e-002 2.894e+009 3.266e+010 1.000e+004 1.338e+000 9.187e-003 
2.923e-002 2.896e+009 3.266e+010 1.000e+004 1.338e+000 9.196e-003 
2.925e-002 2.897e+009 3.266e+010 1.000e+004 1.337e+000 9.204e-003 
2.927e-002 2.899e+009 3.266e+010 1.000e+004 1.338e+000 9.213e-003 
2.929e-002 2.900e+009 3.266e+010 1.000e+004 1.338e+000 9.222e-003 
2.931e-002 2.902e+009 3.266e+010 1.000e+004 1.338e+000 9.231e-003 
2.933e-002 2.904e+009 3.266e+010 1.000e+004 1.338e+000 9.240e-003 
2.935e-002 2.905e+009 3.266e+010 1.000e+004 1.338e+000 9.249e-003 
2.937e-002 2.907e+009 3.266e+010 1.000e+004 1.338e+000 9.258e-003 
2.939e-002 2.908e+009 3.266e+010 1.000e+004 1.338e+000 9.267e-003 
2.941e-002 2.910e+009 3.266e+010 1.000e+004 1.338e+000 9.276e-003 
2.943e-002 2.912e+009 3.266e+010 1.000e+004 1.338e+000 9.284e-003 
2.945e-002 2.913e+009 3.266e+010 1.000e+004 1.338e+000 9.293e-003 
2.947e-002 2.915e+009 3.266e+010 1.000e+004 1.338e+000 9.302e-003 
2.949e-002 2.916e+009 3.266e+010 1.000e+004 1.338e+000 9.311e-003 
2.951e-002 2.918e+009 3.265e+010 1.000e+004 1.338e+000 9.320e-003 
2.953e-002 2.920e+009 3.266e+010 1.000e+004 1.338e+000 9.329e-003 
2.955e-002 2.921e+009 3.266e+010 1.000e+004 1.338e+000 9.338e-003 
2.957e-002 2.923e+009 3.266e+010 1.000e+004 1.338e+000 9.347e-003 
2.959e-002 2.924e+009 3.266e+010 1.000e+004 1.338e+000 9.356e-003 
2.961e-002 2.926e+009 3.266e+010 1.000e+004 1.338e+000 9.364e-003 
2.963e-002 2.928e+009 3.265e+010 1.000e+004 1.338e+000 9.373e-003 
2.965e-002 2.929e+009 3.266e+010 1.000e+004 1.338e+000 9.382e-003 
2.967e-002 2.931e+009 3.266e+010 1.000e+004 1.338e+000 9.391e-003 
2.969e-002 2.932e+009 3.265e+010 1.000e+004 1.338e+000 9.400e-003 
2.971e-002 2.934e+009 3.265e+010 1.000e+004 1.338e+000 9.409e-003 
2.973e-002 2.936e+009 3.265e+010 1.000e+004 1.338e+000 9.418e-003 
2.975e-002 2.937e+009 3.265e+010 1.000e+004 1.338e+000 9.427e-003 
2.977e-002 2.939e+009 3.265e+010 1.000e+004 1.338e+000 9.436e-003 
2.979e-002 2.940e+009 3.265e+010 1.000e+004 1.338e+000 9.445e-003 
2.981e-002 2.942e+009 3.265e+010 1.000e+004 1.338e+000 9.453e-003 
2.983e-002 2.944e+009 3.266e+010 1.000e+004 1.338e+000 9.462e-003 
2.985e-002 2.945e+009 3.265e+010 1.000e+004 1.338e+000 9.471e-003 
2.987e-002 2.947e+009 3.265e+010 1.000e+004 1.338e+000 9.480e-003 
2.989e-002 2.948e+009 3.266e+010 1.000e+004 1.338e+000 9.489e-003 
2.991e-002 2.950e+009 3.265e+010 1.000e+004 1.338e+000 9.498e-003 
2.993e-002 2.952e+009 3.265e+010 1.000e+004 1.338e+000 9.507e-003 
2.995e-002 2.953e+009 3.265e+010 1.000e+004 1.338e+000 9.516e-003 
2.997e-002 2.955e+009 3.265e+010 1.000e+004 1.338e+000 9.525e-003 
2.999e-002 2.956e+009 3.265e+010 1.000e+004 1.338e+000 9.533e-003 
3.001e-002 2.958e+009 3.265e+010 1.000e+004 1.338e+000 9.542e-003 
3.003e-002 2.960e+009 3.265e+010 1.000e+004 1.338e+000 9.551e-003 
3.005e-002 2.961e+009 3.265e+010 1.000e+004 1.338e+000 9.560e-003 
3.007e-002 2.963e+009 3.265e+010 1.000e+004 1.338e+000 9.569e-003 
3.009e-002 2.965e+009 3.265e+010 1.000e+004 1.338e+000 9.578e-003 
3.011e-002 2.966e+009 3.265e+010 1.000e+004 1.338e+000 9.587e-003 
3.013e-002 2.968e+009 3.265e+010 1.000e+004 1.338e+000 9.596e-003 
3.015e-002 2.969e+009 3.265e+010 1.000e+004 1.338e+000 9.605e-003 
3.017e-002 2.971e+009 3.265e+010 1.000e+004 1.338e+000 9.613e-003 
3.019e-002 2.973e+009 3.265e+010 1.000e+004 1.338e+000 9.622e-003 
3.021e-002 2.974e+009 3.265e+010 1.000e+004 1.338e+000 9.631e-003 
3.023e-002 2.976e+009 3.265e+010 1.000e+004 1.338e+000 9.640e-003 
3.025e-002 2.977e+009 3.265e+010 1.000e+004 1.338e+000 9.649e-003 
3.027e-002 2.979e+009 3.265e+010 1.000e+004 1.338e+000 9.658e-003 
3.029e-002 2.981e+009 3.265e+010 1.000e+004 1.338e+000 9.667e-003 
3.031e-002 2.982e+009 3.265e+010 1.000e+004 1.338e+000 9.676e-003 
3.033e-002 2.984e+009 3.265e+010 1.000e+004 1.338e+000 9.685e-003 
3.035e-002 2.985e+009 3.265e+010 1.000e+004 1.338e+000 9.694e-003 
3.037e-002 2.987e+009 3.265e+010 1.000e+004 1.338e+000 9.702e-003 
3.039e-002 2.989e+009 3.265e+010 1.000e+004 1.338e+000 9.711e-003 
3.041e-002 2.990e+009 3.265e+010 1.000e+004 1.339e+000 9.720e-003 
3.043e-002 2.992e+009 3.265e+010 1.000e+004 1.338e+000 9.729e-003 
3.045e-002 2.993e+009 3.265e+010 1.000e+004 1.339e+000 9.738e-003 
3.047e-002 2.995e+009 3.265e+010 1.000e+004 1.338e+000 9.747e-003 
3.049e-002 2.997e+009 3.265e+010 1.000e+004 1.338e+000 9.756e-003 
3.051e-002 2.998e+009 3.265e+010 1.000e+004 1.338e+000 9.765e-003 
3.053e-002 3.000e+009 3.265e+010 1.000e+004 1.338e+000 9.774e-003 
3.055e-002 3.001e+009 3.265e+010 1.000e+004 1.338e+000 9.782e-003 
3.057e-002 3.003e+009 3.265e+010 1.000e+004 1.338e+000 9.791e-003 
3.059e-002 3.005e+009 3.265e+010 1.000e+004 1.338e+000 9.800e-003 
3.061e-002 3.006e+009 3.265e+010 1.000e+004 1.338e+000 9.809e-003 
3.063e-002 3.008e+009 3.265e+010 1.000e+004 1.338e+000 9.818e-003 
3.065e-002 3.009e+009 3.265e+010 1.000e+004 1.338e+000 9.827e-003 
3.067e-002 3.011e+009 3.265e+010 1.000e+004 1.338e+000 9.836e-003 
3.069e-002 3.013e+009 3.265e+010 1.000e+004 1.339e+000 9.845e-003 
3.071e-002 3.014e+009 3.265e+010 1.000e+004 1.338e+000 9.854e-003 
3.073e-002 3.016e+009 3.265e+010 1.000e+004 1.339e+000 9.862e-003 
3.075e-002 3.017e+009 3.265e+010 1.000e+004 1.338e+000 9.871e-003 
3.077e-002 3.019e+009 3.265e+010 1.000e+004 1.338e+000 9.880e-003 
3.079e-002 3.021e+009 3.265e+010 1.000e+004 1.339e+000 9.889e-003 
3.081e-002 3.022e+009 3.266e+010 1.000e+004 1.338e+000 9.898e-003 
3.083e-002 3.024e+009 3.265e+010 1.000e+004 1.338e+000 9.907e-003 
3.085e-002 3.025e+009 3.265e+010 1.000e+004 1.338e+000 9.916e-003 
3.087e-002 3.027e+009 3.265e+010 1.000e+004 1.338e+000 9.925e-003 
3.089e-002 3.029e+009 3.265e+010 1.000e+004 1.338e+000 9.934e-003 
3.091e-002 3.030e+009 3.265e+010 1.000e+004 1.338e+000 9.942e-003 
3.093e-002 3.032e+009 3.265e+010 1.000e+004 1.338e+000 9.951e-003 
3.095e-002 3.033e+009 3.265e+010 1.000e+004 1.338e+000 9.960e-003 
3.097e-002 3.035e+009 3.265e+010 1.000e+004 1.339e+000 9.969e-003 
3.099e-002 3.037e+009 3.265e+010 1.000e+004 1.338e+000 9.978e-003 
3.101e-002 3.038e+009 3.265e+010 1.000e+004 1.339e+000 9.987e-003 
3.103e-002 3.040e+009 3.265e+010 1.000e+004 1.339e+000 9.996e-003 
3.105e-002 3.042e+009 3.265e+010 1.000e+004 1.339e+000 1.000e-002 
3.107e-002 3.043e+009 3.265e+010 1.000e+004 1.339e+000 1.001e-002 
3.109e-002 3.045e+009 3.265e+010 1.000e+004 1.339e+000 1.002e-002 
3.111e-002 3.046e+009 3.265e+010 1.000e+004 1.339e+000 1.003e-002 
3.113e-002 3.048e+009 3.265e+010 1.000e+004 1.338e+000 1.004e-002 
3.115e-002 3.050e+009 3.265e+010 1.000e+004 1.338e+000 1.005e-002 
3.117e-002 3.051e+009 3.265e+010 1.000e+004 1.338e+000 1.006e-002 
3.119e-002 3.053e+009 3.265e+010 1.000e+004 1.338e+000 1.007e-002 
3.121e-002 3.054e+009 3.265e+010 1.000e+004 1.338e+000 1.008e-002 
3.123e-002 3.056e+009 3.265e+010 1.000e+004 1.339e+000 1.008e-002 
3.125e-002 3.058e+009 3.265e+010 1.000e+004 1.339e+000 1.009e-002 
3.127e-002 3.059e+009 3.265e+010 1.000e+004 1.339e+000 1.010e-002 
3.129e-002 3.061e+009 3.265e+010 1.000e+004 1.339e+000 1.011e-002 
3.131e-002 3.062e+009 3.265e+010 1.000e+004 1.339e+000 1.012e-002 
3.133e-002 3.064e+009 3.265e+010 1.000e+004 1.339e+000 1.013e-002 
3.135e-002 3.066e+009 3.265e+010 1.000e+004 1.339e+000 1.014e-002 
3.137e-002 3.067e+009 3.265e+010 1.000e+004 1.339e+000 1.015e-002 
3.139e-002 3.069e+009 3.265e+010 1.000e+004 1.339e+000 1.016e-002 
3.141e-002 3.070e+009 3.265e+010 1.000e+004 1.338e+000 1.016e-002 
3.143e-002 3.072e+009 3.265e+010 1.000e+004 1.338e+000 1.017e-002 
3.145e-002 3.074e+009 3.265e+010 1.000e+004 1.338e+000 1.018e-002 
3.147e-002 3.075e+009 3.265e+010 1.000e+004 1.339e+000 1.019e-002 
3.149e-002 3.077e+009 3.265e+010 1.000e+004 1.338e+000 1.020e-002 
3.151e-002 3.078e+009 3.265e+010 1.000e+004 1.339e+000 1.021e-002 
3.153e-002 3.080e+009 3.265e+010 1.000e+004 1.339e+000 1.022e-002 
3.155e-002 3.082e+009 3.265e+010 1.000e+004 1.339e+000 1.023e-002 
3.157e-002 3.083e+009 3.265e+010 1.000e+004 1.339e+000 1.024e-002 
3.159e-002 3.085e+009 3.265e+010 1.000e+004 1.339e+000 1.024e-002 
3.160e-002 3.086e+009 3.265e+010 1.000e+004 1.339e+000 1.025e-002 
3.162e-002 3.088e+009 3.265e+010 1.000e+004 1.339e+000 1.026e-002 
3.164e-002 3.089e+009 3.265e+010 1.000e+004 1.339e+000 1.027e-002 
3.166e-002 3.091e+009 3.265e+010 1.000e+004 1.339e+000 1.028e-002 
3.168e-002 3.092e+009 3.265e+010 1.000e+004 1.339e+000 1.029e-002 
3.170e-002 3.094e+009 3.265e+010 1.000e+004 1.338e+000 1.030e-002 
3.172e-002 3.096e+009 3.265e+010 1.000e+004 1.338e+000 1.030e-002 
3.174e-002 3.097e+009 3.265e+010 1.000e+004 1.339e+000 1.031e-002 
3.176e-002 3.099e+009 3.265e+010 1.000e+004 1.338e+000 1.032e-002 
3.178e-002 3.101e+009 3.265e+010 1.000e+004 1.339e+000 1.033e-002 
3.180e-002 3.102e+009 3.265e+010 1.000e+004 1.339e+000 1.034e-002 
3.182e-002 3.104e+009 3.265e+010 1.000e+004 1.339e+000 1.035e-002 
3.184e-002 3.105e+009 3.265e+010 1.000e+004 1.339e+000 1.036e-002 
3.186e-002 3.107e+009 3.265e+010 1.000e+004 1.339e+000 1.037e-002 
3.188e-002 3.109e+009 3.265e+010 1.000e+004 1.339e+000 1.038e-002 
3.190e-002 3.110e+009 3.265e+010 1.000e+004 1.339e+000 1.038e-002 
3.192e-002 3.112e+009 3.265e+010 1.000e+004 1.339e+000 1.039e-002 
3.194e-002 3.113e+009 3.265e+010 1.000e+004 1.339e+000 1.040e-002 
3.196e-002 3.115e+009 3.265e+010 1.000e+004 1.339e+000 1.041e-002 
3.198e-002 3.117e+009 3.265e+010 1.000e+004 1.339e+000 1.042e-002 
3.200e-002 3.118e+009 3.265e+010 1.000e+004 1.339e+000 1.043e-002 
3.202e-002 3.120e+009 3.265e+010 1.000e+004 1.339e+000 1.044e-002 
3.204e-002 3.121e+009 3.265e+010 1.000e+004 1.339e+000 1.045e-002 
3.206e-002 3.123e+009 3.265e+010 1.000e+004 1.339e+000 1.046e-002 
3.208e-002 3.125e+009 3.265e+010 1.000e+004 1.339e+000 1.046e-002 
3.210e-002 3.126e+009 3.265e+010 1.000e+004 1.339e+000 1.047e-002 
3.212e-002 3.128e+009 3.265e+010 1.000e+004 1.339e+000 1.048e-002 
3.214e-002 3.129e+009 3.265e+010 1.000e+004 1.339e+000 1.049e-002 
3.216e-002 3.131e+009 3.265e+010 1.000e+004 1.339e+000 1.050e-002 
3.218e-002 3.133e+009 3.265e+010 1.000e+004 1.339e+000 1.051e-002 
3.220e-002 3.134e+009 3.265e+010 1.000e+004 1.339e+000 1.052e-002 
3.222e-002 3.136e+009 3.265e+010 1.000e+004 1.339e+000 1.053e-002 
3.224e-002 3.137e+009 3.265e+010 1.000e+004 1.339e+000 1.054e-002 
3.226e-002 3.139e+009 3.265e+010 1.000e+004 1.339e+000 1.054e-002 
3.228e-002 3.141e+009 3.265e+010 1.000e+004 1.339e+000 1.055e-002 
3.230e-002 3.142e+009 3.265e+010 1.000e+004 1.339e+000 1.056e-002 
3.232e-002 3.144e+009 3.265e+010 1.000e+004 1.339e+000 1.057e-002 
3.234e-002 3.145e+009 3.265e+010 1.000e+004 1.339e+000 1.058e-002 
3.236e-002 3.147e+009 3.265e+010 1.000e+004 1.339e+000 1.059e-002 
3.238e-002 3.149e+009 3.265e+010 1.000e+004 1.339e+000 1.060e-002 
3.240e-002 3.150e+009 3.265e+010 1.000e+004 1.339e+000 1.061e-002 
3.242e-002 3.152e+009 3.265e+010 1.000e+004 1.339e+000 1.062e-002 
3.244e-002 3.153e+009 3.265e+010 1.000e+004 1.339e+000 1.062e-002 
3.246e-002 3.155e+009 3.265e+010 1.000e+004 1.339e+000 1.063e-002 
3.248e-002 3.157e+009 3.265e+010 1.000e+004 1.339e+000 1.064e-002 
3.250e-002 3.158e+009 3.265e+010 1.000e+004 1.339e+000 1.065e-002 
3.252e-002 3.160e+009 3.265e+010 1.000e+004 1.339e+000 1.066e-002 
3.254e-002 3.161e+009 3.265e+010 1.000e+004 1.339e+000 1.067e-002 
3.256e-002 3.163e+009 3.265e+010 1.000e+004 1.339e+000 1.068e-002 
3.258e-002 3.165e+009 3.265e+010 1.000e+004 1.339e+000 1.069e-002 
3.260e-002 3.166e+009 3.265e+010 1.000e+004 1.339e+000 1.070e-002 
3.262e-002 3.168e+009 3.265e+010 1.000e+004 1.339e+000 1.070e-002 
3.264e-002 3.169e+009 3.265e+010 1.000e+004 1.339e+000 1.071e-002 
3.266e-002 3.171e+009 3.265e+010 1.000e+004 1.340e+000 1.072e-002 
3.268e-002 3.173e+009 3.265e+010 1.000e+004 1.339e+000 1.073e-002 
3.270e-002 3.174e+009 3.265e+010 1.000e+004 1.339e+000 1.074e-002 
3.272e-002 3.176e+009 3.265e+010 1.000e+004 1.339e+000 1.075e-002 
3.274e-002 3.177e+009 3.265e+010 1.000e+004 1.339e+000 1.076e-002 
3.276e-002 3.179e+009 3.265e+010 1.000e+004 1.339e+000 1.077e-002 
3.278e-002 3.181e+009 3.265e+010 1.000e+004 1.339e+000 1.078e-002 
3.280e-002 3.182e+009 3.265e+010 1.000e+004 1.339e+000 1.078e-002 
3.282e-002 3.184e+009 3.265e+010 1.000e+004 1.339e+000 1.079e-002 
3.284e-002 3.185e+009 3.265e+010 1.000e+004 1.339e+000 1.080e-002 
3.286e-002 3.187e+009 3.265e+010 1.000e+004 1.339e+000 1.081e-002 
3.288e-002 3.189e+009 3.265e+010 1.000e+004 1.339e+000 1.082e-002 
3.290e-002 3.190e+009 3.265e+010 1.000e+004 1.339e+000 1.083e-002 
3.292e-002 3.192e+009 3.265e+010 1.000e+004 1.339e+000 1.084e-002 
3.294e-002 3.193e+009 3.265e+010 1.000e+004 1.340e+000 1.085e-002 
3.296e-002 3.195e+009 3.265e+010 1.000e+004 1.339e+000 1.086e-002 
3.298e-002 3.197e+009 3.265e+010 1.000e+004 1.340e+000 1.086e-002 
3.300e-002 3.198e+009 3.265e+010 1.000e+004 1.340e+000 1.087e-002 
3.302e-002 3.200e+009 3.265e+010 1.000e+004 1.340e+000 1.088e-002 
3.304e-002 3.201e+009 3.265e+010 1.000e+004 1.340e+000 1.089e-002 
3.306e-002 3.203e+009 3.265e+010 1.000e+004 1.340e+000 1.090e-002 
3.308e-002 3.205e+009 3.265e+010 1.000e+004 1.340e+000 1.091e-002 
3.310e-002 3.206e+009 3.265e+010 1.000e+004 1.339e+000 1.092e-002 
3.312e-002 3.208e+009 3.265e+010 1.000e+004 1.339e+000 1.093e-002 
3.314e-002 3.209e+009 3.265e+010 1.000e+004 1.339e+000 1.094e-002 
3.316e-002 3.211e+009 3.265e+010 1.000e+004 1.340e+000 1.094e-002 
3.318e-002 3.213e+009 3.265e+010 1.000e+004 1.339e+000 1.095e-002 
3.320e-002 3.214e+009 3.265e+010 1.000e+004 1.340e+000 1.096e-002 
3.322e-002 3.216e+009 3.265e+010 1.000e+004 1.340e+000 1.097e-002 
3.324e-002 3.217e+009 3.265e+010 1.000e+004 1.340e+000 1.098e-002 
3.326e-002 3.219e+009 3.265e+010 1.000e+004 1.340e+000 1.099e-002 
3.328e-002 3.221e+009 3.265e+010 1.000e+004 1.340e+000 1.100e-002 
3.330e-002 3.222e+009 3.265e+010 1.000e+004 1.340e+000 1.101e-002 
3.332e-002 3.224e+009 3.265e+010 1.000e+004 1.340e+000 1.101e-002 
3.334e-002 3.225e+009 3.265e+010 1.000e+004 1.340e+000 1.102e-002 
3.336e-002 3.227e+009 3.265e+010 1.000e+004 1.340e+000 1.103e-002 
3.338e-002 3.229e+009 3.265e+010 1.000e+004 1.340e+000 1.104e-002 
3.340e-002 3.230e+009 3.265e+010 1.000e+004 1.340e+000 1.105e-002 
3.342e-002 3.232e+009 3.265e+010 1.000e+004 1.340e+000 1.106e-002 
3.344e-002 3.233e+009 3.265e+010 1.000e+004 1.340e+000 1.107e-002 
3.346e-002 3.235e+009 3.265e+010 1.000e+004 1.340e+000 1.108e-002 
3.348e-002 3.237e+009 3.265e+010 1.000e+004 1.340e+000 1.109e-002 
3.350e-002 3.238e+009 3.265e+010 1.000e+004 1.341e+000 1.109e-002 
3.352e-002 3.240e+009 3.265e+010 1.000e+004 1.340e+000 1.110e-002 
3.354e-002 3.242e+009 3.265e+010 1.000e+004 1.341e+000 1.111e-002 
3.356e-002 3.243e+009 3.265e+010 1.000e+004 1.341e+000 1.112e-002 
3.358e-002 3.245e+009 3.265e+010 1.000e+004 1.340e+000 1.113e-002 
3.360e-002 3.246e+009 3.265e+010 1.000e+004 1.341e+000 1.114e-002 
3.362e-002 3.248e+009 3.265e+010 1.000e+004 1.340e+000 1.115e-002 
3.364e-002 3.250e+009 3.265e+010 1.000e+004 1.340e+000 1.116e-002 
3.366e-002 3.251e+009 3.265e+010 1.000e+004 1.340e+000 1.117e-002 
3.368e-002 3.253e+009 3.265e+010 1.000e+004 1.340e+000 1.117e-002 
3.370e-002 3.254e+009 3.265e+010 1.000e+004 1.340e+000 1.118e-002 
3.372e-002 3.256e+009 3.265e+010 1.000e+004 1.340e+000 1.119e-002 
3.374e-002 3.258e+009 3.265e+010 1.000e+004 1.340e+000 1.120e-002 
3.376e-002 3.259e+009 3.265e+010 1.000e+004 1.340e+000 1.121e-002 
3.378e-002 3.261e+009 3.265e+010 1.000e+004 1.340e+000 1.122e-002 
3.380e-002 3.262e+009 3.265e+010 1.000e+004 1.340e+000 1.123e-002 
3.382e-002 3.264e+009 3.265e+010 1.000e+004 1.340e+000 1.124e-002 
3.384e-002 3.266e+009 3.265e+010 1.000e+004 1.340e+000 1.125e-002 
3.386e-002 3.267e+009 3.265e+010 1.000e+004 1.340e+000 1.125e-002 
3.388e-002 3.269e+009 3.265e+010 1.000e+004 1.340e+000 1.126e-002 
3.390e-002 3.270e+009 3.265e+010 1.000e+004 1.340e+000 1.127e-002 
3.392e-002 3.272e+009 3.265e+010 1.000e+004 1.340e+000 1.128e-002 
3.394e-002 3.274e+009 3.265e+010 1.000e+004 1.340e+000 1.129e-002 
3.396e-002 3.275e+009 3.265e+010 1.000e+004 1.340e+000 1.130e-002 
3.398e-002 3.277e+009 3.265e+010 1.000e+004 1.340e+000 1.131e-002 
3.400e-002 3.278e+009 3.265e+010 1.000e+004 1.340e+000 1.132e-002 
3.402e-002 3.280e+009 3.265e+010 1.000e+004 1.340e+000 1.133e-002 
3.404e-002 3.282e+009 3.265e+010 1.000e+004 1.340e+000 1.133e-002 
3.406e-002 3.283e+009 3.265e+010 1.000e+004 1.340e+000 1.134e-002 
3.408e-002 3.285e+009 3.265e+010 1.000e+004 1.340e+000 1.135e-002 
3.410e-002 3.286e+009 3.265e+010 1.000e+004 1.340e+000 1.136e-002 
3.412e-002 3.288e+009 3.265e+010 1.000e+004 1.340e+000 1.137e-002 
3.414e-002 3.290e+009 3.265e+010 1.000e+004 1.340e+000 1.138e-002 
3.416e-002 3.291e+009 3.265e+010 1.000e+004 1.340e+000 1.139e-002 
3.418e-002 3.293e+009 3.265e+010 1.000e+004 1.340e+000 1.140e-002 
3.420e-002 3.294e+009 3.265e+010 1.000e+004 1.340e+000 1.141e-002 
3.422e-002 3.296e+009 3.265e+010 1.000e+004 1.340e+000 1.141e-002 
3.424e-002 3.298e+009 3.265e+010 1.000e+004 1.340e+000 1.142e-002 
3.426e-002 3.299e+009 3.265e+010 1.000e+004 1.340e+000 1.143e-002 
3.428e-002 3.301e+009 3.265e+010 1.000e+004 1.340e+000 1.144e-002 
3.430e-002 3.302e+009 3.265e+010 1.000e+004 1.340e+000 1.145e-002 
3.432e-002 3.304e+009 3.265e+010 1.000e+004 1.340e+000 1.146e-002 
3.434e-002 3.306e+009 3.265e+010 1.000e+004 1.340e+000 1.147e-002 
3.436e-002 3.307e+009 3.265e+010 1.000e+004 1.340e+000 1.148e-002 
3.438e-002 3.309e+009 3.265e+010 1.000e+004 1.340e+000 1.149e-002 
3.440e-002 3.311e+009 3.265e+010 1.000e+004 1.340e+000 1.149e-002 
3.442e-002 3.312e+009 3.265e+010 1.000e+004 1.340e+000 1.150e-002 
3.444e-002 3.314e+009 3.265e+010 1.000e+004 1.340e+000 1.151e-002 
3.446e-002 3.315e+009 3.265e+010 1.000e+004 1.340e+000 1.152e-002 
3.448e-002 3.317e+009 3.265e+010 1.000e+004 1.340e+000 1.153e-002 
3.450e-002 3.319e+009 3.265e+010 1.000e+004 1.340e+000 1.154e-002 
3.452e-002 3.320e+009 3.265e+010 1.000e+004 1.340e+000 1.155e-002 
3.454e-002 3.322e+009 3.265e+010 1.000e+004 1.340e+000 1.156e-002 
3.456e-002 3.323e+009 3.265e+010 1.000e+004 1.340e+000 1.157e-002 
3.458e-002 3.325e+009 3.265e+010 1.000e+004 1.340e+000 1.157e-002 
3.460e-002 3.327e+009 3.265e+010 1.000e+004 1.340e+000 1.158e-002 
3.462e-002 3.328e+009 3.265e+010 1.000e+004 1.340e+000 1.159e-002 
3.464e-002 3.330e+009 3.265e+010 1.000e+004 1.340e+000 1.160e-002 
3.466e-002 3.331e+009 3.265e+010 1.000e+004 1.340e+000 1.161e-002 
3.468e-002 3.333e+009 3.265e+010 1.000e+004 1.340e+000 1.162e-002 
3.470e-002 3.335e+009 3.265e+010 1.000e+004 1.340e+000 1.163e-002 
3.472e-002 3.336e+009 3.265e+010 1.000e+004 1.340e+000 1.164e-002 
3.474e-002 3.338e+009 3.265e+010 1.000e+004 1.340e+000 1.165e-002 
3.476e-002 3.339e+009 3.265e+010 1.000e+004 1.340e+000 1.165e-002 
3.478e-002 3.341e+009 3.265e+010 1.000e+004 1.340e+000 1.166e-002 
3.480e-002 3.342e+009 3.265e+010 1.000e+004 1.340e+000 1.167e-002 
3.482e-002 3.344e+009 3.265e+010 1.000e+004 1.340e+000 1.168e-002 
3.484e-002 3.346e+009 3.265e+010 1.000e+004 1.340e+000 1.169e-002 
3.486e-002 3.347e+009 3.265e+010 1.000e+004 1.340e+000 1.170e-002 
3.488e-002 3.349e+009 3.265e+010 1.000e+004 1.340e+000 1.171e-002 
3.490e-002 3.351e+009 3.265e+010 1.000e+004 1.340e+000 1.172e-002 
3.492e-002 3.352e+009 3.265e+010 1.000e+004 1.340e+000 1.173e-002 
3.494e-002 3.354e+009 3.265e+010 1.000e+004 1.340e+000 1.173e-002 
3.496e-002 3.355e+009 3.265e+010 1.000e+004 1.340e+000 1.174e-002 
3.498e-002 3.357e+009 3.265e+010 1.000e+004 1.340e+000 1.175e-002 
3.500e-002 3.359e+009 3.265e+010 1.000e+004 1.340e+000 1.176e-002 
3.502e-002 3.360e+009 3.265e+010 1.000e+004 1.340e+000 1.177e-002 
3.504e-002 3.362e+009 3.265e+010 1.000e+004 1.340e+000 1.178e-002 
3.506e-002 3.363e+009 3.265e+010 1.000e+004 1.340e+000 1.179e-002 
3.508e-002 3.365e+009 3.265e+010 1.000e+004 1.340e+000 1.180e-002 
3.510e-002 3.367e+009 3.265e+010 1.000e+004 1.340e+000 1.181e-002 
3.512e-002 3.368e+009 3.265e+010 1.000e+004 1.340e+000 1.181e-002 
3.514e-002 3.370e+009 3.265e+010 1.000e+004 1.340e+000 1.182e-002 
3.516e-002 3.371e+009 3.265e+010 1.000e+004 1.340e+000 1.183e-002 
3.518e-002 3.373e+009 3.265e+010 1.000e+004 1.340e+000 1.184e-002 
3.520e-002 3.375e+009 3.265e+010 1.000e+004 1.340e+000 1.185e-002 
3.522e-002 3.376e+009 3.265e+010 1.000e+004 1.340e+000 1.186e-002 
3.524e-002 3.378e+009 3.265e+010 1.000e+004 1.340e+000 1.187e-002 
3.526e-002 3.379e+009 3.265e+010 1.000e+004 1.340e+000 1.188e-002 
3.528e-002 3.381e+009 3.265e+010 1.000e+004 1.340e+000 1.189e-002 
3.530e-002 3.383e+009 3.265e+010 1.000e+004 1.340e+000 1.189e-002 
3.532e-002 3.384e+009 3.265e+010 1.000e+004 1.340e+000 1.190e-002 
3.534e-002 3.386e+009 3.265e+010 1.000e+004 1.340e+000 1.191e-002 
3.536e-002 3.387e+009 3.265e+010 1.000e+004 1.340e+000 1.192e-002 
3.538e-002 3.389e+009 3.265e+010 1.000e+004 1.340e+000 1.193e-002 
3.540e-002 3.391e+009 3.265e+010 1.000e+004 1.340e+000 1.194e-002 
3.542e-002 3.392e+009 3.265e+010 1.000e+004 1.340e+000 1.195e-002 
3.544e-002 3.394e+009 3.265e+010 1.000e+004 1.340e+000 1.196e-002 
3.546e-002 3.395e+009 3.265e+010 1.000e+004 1.340e+000 1.197e-002 
3.548e-002 3.397e+009 3.265e+010 1.000e+004 1.340e+000 1.197e-002 
3.550e-002 3.399e+009 3.265e+010 1.000e+004 1.341e+000 1.198e-002 
3.552e-002 3.400e+009 3.265e+010 1.000e+004 1.340e+000 1.199e-002 
3.554e-002 3.402e+009 3.265e+010 1.000e+004 1.341e+000 1.200e-002 
3.556e-002 3.403e+009 3.265e+010 1.000e+004 1.341e+000 1.201e-002 
3.558e-002 3.405e+009 3.265e+010 1.000e+004 1.340e+000 1.202e-002 
3.560e-002 3.407e+009 3.265e+010 1.000e+004 1.340e+000 1.203e-002 
3.562e-002 3.408e+009 3.265e+010 1.000e+004 1.340e+000 1.204e-002 
3.564e-002 3.410e+009 3.265e+010 1.000e+004 1.340e+000 1.204e-002 
3.566e-002 3.411e+009 3.265e+010 1.000e+004 1.340e+000 1.205e-002 
3.568e-002 3.413e+009 3.265e+010 1.000e+004 1.340e+000 1.206e-002 
3.570e-002 3.415e+009 3.265e+010 1.000e+004 1.340e+000 1.207e-002 
3.572e-002 3.416e+009 3.265e+010 1.000e+004 1.340e+000 1.208e-002 
3.574e-002 3.418e+009 3.265e+010 1.000e+004 1.340e+000 1.209e-002 
3.576e-002 3.419e+009 3.266e+010 1.000e+004 1.340e+000 1.210e-002 
3.578e-002 3.421e+009 3.265e+010 1.000e+004 1.341e+000 1.211e-002 
3.580e-002 3.423e+009 3.265e+010 1.000e+004 1.340e+000 1.212e-002 
3.582e-002 3.424e+009 3.265e+010 1.000e+004 1.341e+000 1.212e-002 
3.584e-002 3.426e+009 3.265e+010 1.000e+004 1.341e+000 1.213e-002 
3.586e-002 3.428e+009 3.266e+010 1.000e+004 1.341e+000 1.214e-002 
3.588e-002 3.429e+009 3.265e+010 1.000e+004 1.341e+000 1.215e-002 
3.590e-002 3.431e+009 3.265e+010 1.000e+004 1.341e+000 1.216e-002 
3.592e-002 3.432e+009 3.266e+010 1.000e+004 1.340e+000 1.217e-002 
3.594e-002 3.434e+009 3.265e+010 1.000e+004 1.340e+000 1.218e-002 
3.596e-002 3.436e+009 3.265e+010 1.000e+004 1.340e+000 1.219e-002 
3.598e-002 3.437e+009 3.265e+010 1.000e+004 1.340e+000 1.220e-002 
3.600e-002 3.439e+009 3.265e+010 1.000e+004 1.341e+000 1.220e-002 
3.602e-002 3.440e+009 3.266e+010 1.000e+004 1.340e+000 1.221e-002 
3.604e-002 3.442e+009 3.265e+010 1.000e+004 1.341e+000 1.222e-002 
3.606e-002 3.444e+009 3.266e+010 1.000e+004 1.341e+000 1.223e-002 
3.608e-002 3.445e+009 3.265e+010 1.000e+004 1.341e+000 1.224e-002 
3.610e-002 3.447e+009 3.265e+010 1.000e+004 1.341e+000 1.225e-002 
3.612e-002 3.448e+009 3.265e+010 1.000e+004 1.341e+000 1.226e-002 
3.614e-002 3.450e+009 3.265e+010 1.000e+004 1.341e+000 1.227e-002 
3.616e-002 3.452e+009 3.265e+010 1.000e+004 1.341e+000 1.228e-002 
3.618e-002 3.453e+009 3.266e+010 1.000e+004 1.341e+000 1.228e-002 
3.620e-002 3.455e+009 3.266e+010 1.000e+004 1.341e+000 1.229e-002 
3.622e-002 3.456e+009 3.266e+010 1.000e+004 1.341e+000 1.230e-002 
3.624e-002 3.458e+009 3.265e+010 1.000e+004 1.340e+000 1.231e-002 
3.626e-002 3.460e+009 3.266e+010 1.000e+004 1.340e+000 1.232e-002 
3.628e-002 3.461e+009 3.265e+010 1.000e+004 1.341e+000 1.233e-002 
3.630e-002 3.463e+009 3.266e+010 1.000e+004 1.340e+000 1.234e-002 
3.632e-002 3.464e+009 3.266e+010 1.000e+004 1.341e+000 1.235e-002 
3.634e-002 3.466e+009 3.265e+010 1.000e+004 1.341e+000 1.236e-002 
3.636e-002 3.468e+009 3.266e+010 1.000e+004 1.341e+000 1.236e-002 
3.638e-002 3.469e+009 3.266e+010 1.000e+004 1.341e+000 1.237e-002 
3.640e-002 3.471e+009 3.266e+010 1.000e+004 1.341e+000 1.238e-002 
3.642e-002 3.472e+009 3.265e+010 1.000e+004 1.341e+000 1.239e-002 
3.644e-002 3.474e+009 3.265e+010 1.000e+004 1.341e+000 1.240e-002 
3.646e-002 3.476e+009 3.266e+010 1.000e+004 1.341e+000 1.241e-002 
3.648e-002 3.477e+009 3.265e+010 1.000e+004 1.341e+000 1.242e-002 
3.650e-002 3.479e+009 3.265e+010 1.000e+004 1.340e+000 1.243e-002 
3.652e-002 3.480e+009 3.265e+010 1.000e+004 1.340e+000 1.244e-002 
3.654e-002 3.482e+009 3.265e+010 1.000e+004 1.340e+000 1.244e-002 
3.656e-002 3.484e+009 3.265e+010 1.000e+004 1.341e+000 1.245e-002 
3.658e-002 3.485e+009 3.265e+010 1.000e+004 1.341e+000 1.246e-002 
3.660e-002 3.487e+009 3.265e+010 1.000e+004 1.340e+000 1.247e-002 
3.662e-002 3.488e+009 3.265e+010 1.000e+004 1.341e+000 1.248e-002 
3.664e-002 3.490e+009 3.265e+010 1.000e+004 1.341e+000 1.249e-002 
3.666e-002 3.492e+009 3.265e+010 1.000e+004 1.340e+000 1.250e-002 
3.668e-002 3.493e+009 3.265e+010 1.000e+004 1.341e+000 1.251e-002 
3.670e-002 3.495e+009 3.265e+010 1.000e+004 1.341e+000 1.252e-002 
3.672e-002 3.497e+009 3.265e+010 1.000e+004 1.340e+000 1.252e-002 
3.674e-002 3.498e+009 3.265e+010 1.000e+004 1.340e+000 1.253e-002 
3.676e-002 3.500e+009 3.265e+010 1.000e+004 1.340e+000 1.254e-002 
3.678e-002 3.501e+009 3.265e+010 1.000e+004 1.340e+000 1.255e-002 
3.680e-002 3.503e+009 3.265e+010 1.000e+004 1.340e+000 1.256e-002 
3.682e-002 3.505e+009 3.265e+010 1.000e+004 1.340e+000 1.257e-002 
3.684e-002 3.506e+009 3.265e+010 1.000e+004 1.340e+000 1.258e-002 
3.686e-002 3.508e+009 3.265e+010 1.000e+004 1.341e+000 1.259e-002 
3.688e-002 3.509e+009 3.265e+010 1.000e+004 1.340e+000 1.260e-002 
3.690e-002 3.511e+009 3.265e+010 1.000e+004 1.340e+000 1.260e-002 
3.692e-002 3.513e+009 3.265e+010 1.000e+004 1.341e+000 1.261e-002 
3.694e-002 3.514e+009 3.265e+010 1.000e+004 1.340e+000 1.262e-002 
3.696e-002 3.516e+009 3.265e+010 1.000e+004 1.341e+000 1.263e-002 
3.698e-002 3.517e+009 3.265e+010 1.000e+004 1.341e+000 1.264e-002 
3.700e-002 3.519e+009 3.265e+010 1.000e+004 1.341e+000 1.265e-002 
3.702e-002 3.521e+009 3.265e+010 1.000e+004 1.341e+000 1.266e-002 
3.704e-002 3.522e+009 3.265e+010 1.000e+004 1.341e+000 1.267e-002 
3.706e-002 3.524e+009 3.265e+010 1.000e+004 1.341e+000 1.268e-002 
3.708e-002 3.525e+009 3.265e+010 1.000e+004 1.340e+000 1.268e-002 
3.710e-002 3.527e+009 3.265e+010 1.000e+004 1.340e+000 1.269e-002 
3.712e-002 3.529e+009 3.265e+010 1.000e+004 1.340e+000 1.270e-002 
3.714e-002 3.530e+009 3.265e+010 1.000e+004 1.340e+000 1.271e-002 
3.716e-002 3.532e+009 3.265e+010 1.000e+004 1.340e+000 1.272e-002 
3.718e-002 3.533e+009 3.265e+010 1.000e+004 1.341e+000 1.273e-002 
3.720e-002 3.535e+009 3.265e+010 1.000e+004 1.341e+000 1.274e-002 
3.722e-002 3.537e+009 3.265e+010 1.000e+004 1.341e+000 1.275e-002 
3.724e-002 3.538e+009 3.265e+010 1.000e+004 1.341e+000 1.276e-002 
3.726e-002 3.540e+009 3.265e+010 1.000e+004 1.341e+000 1.276e-002 
3.728e-002 3.541e+009 3.265e+010 1.000e+004 1.341e+000 1.277e-002 
3.730e-002 3.543e+009 3.265e+010 1.000e+004 1.341e+000 1.278e-002 
3.732e-002 3.545e+009 3.265e+010 1.000e+004 1.340e+000 1.279e-002 
3.734e-002 3.546e+009 3.265e+010 1.000e+004 1.340e+000 1.280e-002 
3.736e-002 3.548e+009 3.265e+010 1.000e+004 1.340e+000 1.281e-002 
3.737e-002 3.549e+009 3.265e+010 1.000e+004 1.340e+000 1.282e-002 
3.739e-002 3.551e+009 3.265e+010 1.000e+004 1.340e+000 1.283e-002 
3.741e-002 3.553e+009 3.265e+010 1.000e+004 1.340e+000 1.283e-002 
3.743e-002 3.554e+009 3.265e+010 1.000e+004 1.340e+000 1.284e-002 
3.745e-002 3.556e+009 3.265e+010 1.000e+004 1.340e+000 1.285e-002 
3.747e-002 3.557e+009 3.265e+010 1.000e+004 1.340e+000 1.286e-002 
3.749e-002 3.559e+009 3.264e+010 1.000e+004 1.341e+000 1.287e-002 
3.751e-002 3.561e+009 3.264e+010 1.000e+004 1.340e+000 1.288e-002 
3.753e-002 3.562e+009 3.264e+010 1.000e+004 1.341e+000 1.289e-002 
3.755e-002 3.564e+009 3.264e+010 1.000e+004 1.341e+000 1.290e-002 
3.757e-002 3.565e+009 3.264e+010 1.000e+004 1.340e+000 1.291e-002 
3.759e-002 3.567e+009 3.264e+010 1.000e+004 1.341e+000 1.291e-002 
3.761e-002 3.569e+009 3.264e+010 1.000e+004 1.340e+000 1.292e-002 
3.763e-002 3.570e+009 3.264e+010 1.000e+004 1.340e+000 1.293e-002 
3.765e-002 3.572e+009 3.264e+010 1.000e+004 1.340e+000 1.294e-002 
3.767e-002 3.573e+009 3.264e+010 1.000e+004 1.340e+000 1.295e-002 
3.769e-002 3.575e+009 3.263e+010 1.000e+004 1.340e+000 1.296e-002 
3.771e-002 3.577e+009 3.263e+010 1.000e+004 1.341e+000 1.297e-002 
3.773e-002 3.578e+009 3.263e+010 1.000e+004 1.340e+000 1.298e-002 
3.775e-002 3.580e+009 3.263e+010 1.000e+004 1.340e+000 1.299e-002 
3.777e-002 3.581e+009 3.263e+010 1.000e+004 1.341e+000 1.299e-002 
3.779e-002 3.583e+009 3.263e+010 1.000e+004 1.340e+000 1.300e-002 
3.781e-002 3.585e+009 3.263e+010 1.000e+004 1.341e+000 1.301e-002 
3.783e-002 3.586e+009 3.263e+010 1.000e+004 1.341e+000 1.302e-002 
3.785e-002 3.588e+009 3.263e+010 1.000e+004 1.340e+000 1.303e-002 
3.787e-002 3.589e+009 3.263e+010 1.000e+004 1.340e+000 1.304e-002 
3.789e-002 3.591e+009 3.263e+010 1.000e+004 1.340e+000 1.305e-002 
3.791e-002 3.593e+009 3.262e+010 1.000e+004 1.340e+000 1.306e-002 
3.793e-002 3.594e+009 3.262e+010 1.000e+004 1.340e+000 1.307e-002 
3.795e-002 3.596e+009 3.262e+010 1.000e+004 1.340e+000 1.307e-002 
3.797e-002 3.597e+009 3.262e+010 1.000e+004 1.340e+000 1.308e-002 
3.799e-002 3.599e+009 3.262e+010 1.000e+004 1.340e+000 1.309e-002 
3.801e-002 3.601e+009 3.262e+010 1.000e+004 1.340e+000 1.310e-002 
3.803e-002 3.602e+009 3.262e+010 1.000e+004 1.340e+000 1.311e-002 
3.805e-002 3.604e+009 3.262e+010 1.000e+004 1.340e+000 1.312e-002 
3.807e-002 3.605e+009 3.261e+010 1.000e+004 1.340e+000 1.313e-002 
3.809e-002 3.607e+009 3.261e+010 1.000e+004 1.340e+000 1.314e-002 
3.811e-002 3.609e+009 3.261e+010 1.000e+004 1.340e+000 1.315e-002 
3.813e-002 3.610e+009 3.261e+010 1.000e+004 1.341e+000 1.315e-002 
3.815e-002 3.612e+009 3.261e+010 1.000e+004 1.340e+000 1.316e-002 
3.817e-002 3.614e+009 3.261e+010 1.000e+004 1.340e+000 1.317e-002 
3.819e-002 3.615e+009 3.260e+010 1.000e+004 1.340e+000 1.318e-002 
3.821e-002 3.617e+009 3.260e+010 1.000e+004 1.340e+000 1.319e-002 
3.823e-002 3.618e+009 3.260e+010 1.000e+004 1.340e+000 1.320e-002 
3.825e-002 3.620e+009 3.260e+010 1.000e+004 1.340e+000 1.321e-002 
3.827e-002 3.622e+009 3.260e+010 1.000e+004 1.340e+000 1.322e-002 
3.829e-002 3.623e+009 3.260e+010 1.000e+004 1.340e+000 1.322e-002 
3.831e-002 3.625e+009 3.260e+010 1.000e+004 1.340e+000 1.323e-002 
3.833e-002 3.626e+009 3.260e+010 1.000e+004 1.340e+000 1.324e-002 
3.835e-002 3.628e+009 3.260e+010 1.000e+004 1.341e+000 1.325e-002 
3.837e-002 3.630e+009 3.260e+010 1.000e+004 1.340e+000 1.326e-002 
3.839e-002 3.631e+009 3.260e+010 1.000e+004 1.340e+000 1.327e-002 
3.841e-002 3.633e+009 3.259e+010 1.000e+004 1.340e+000 1.328e-002 
3.843e-002 3.634e+009 3.259e+010 1.000e+004 1.340e+000 1.329e-002 
3.845e-002 3.636e+009 3.259e+010 1.000e+004 1.340e+000 1.330e-002 
3.847e-002 3.638e+009 3.259e+010 1.000e+004 1.340e+000 1.330e-002 
3.849e-002 3.639e+009 3.277e+010 1.000e+004 1.340e+000 1.331e-002 
3.851e-002 3.641e+009 3.354e+010 1.000e+004 1.346e+000 1.332e-002 
3.853e-002 3.642e+009 3.432e+010 1.000e+004 1.349e+000 1.333e-002 
3.855e-002 3.644e+009 3.553e+010 1.000e+004 1.356e+000 1.334e-002 
3.856e-002 3.644e+009 3.620e+010 1.000e+004 1.358e+000 1.335e-002 
3.858e-002 3.646e+009 3.736e+010 1.000e+004 1.365e+000 1.335e-002 
3.860e-002 3.647e+009 3.790e+010 1.000e+004 1.364e+000 1.336e-002 
3.861e-002 3.647e+009 3.909e+010 1.000e+004 1.372e+000 1.337e-002 
3.862e-002 3.648e+009 4.003e+010 1.000e+004 1.374e+000 1.338e-002 
3.863e-002 3.649e+009 4.041e+010 1.000e+004 1.378e+000 1.339e-002 
3.865e-002 3.650e+009 4.018e+010 1.000e+004 1.377e+000 1.339e-002 
3.866e-002 3.651e+009 3.927e+010 1.000e+004 1.371e+000 1.340e-002 
3.867e-002 3.651e+009 3.900e+010 1.000e+004 1.369e+000 1.341e-002 
3.868e-002 3.652e+009 3.852e+010 1.000e+004 1.368e+000 1.341e-002 
3.869e-002 3.653e+009 3.658e+010 1.000e+004 1.356e+000 1.342e-002 
3.871e-002 3.654e+009 3.575e+010 1.000e+004 1.354e+000 1.342e-002 
3.872e-002 3.655e+009 3.523e+010 1.000e+004 1.352e+000 1.343e-002 
3.873e-002 3.655e+009 3.485e+010 1.000e+004 1.349e+000 1.343e-002 
3.874e-002 3.657e+009 3.410e+010 1.000e+004 1.346e+000 1.344e-002 
3.876e-002 3.658e+009 3.363e+010 1.000e+004 1.345e+000 1.345e-002 
3.878e-002 3.660e+009 3.342e+010 1.000e+004 1.344e+000 1.346e-002 
3.880e-002 3.661e+009 3.326e+010 1.000e+004 1.344e+000 1.347e-002 
3.882e-002 3.663e+009 3.312e+010 1.000e+004 1.342e+000 1.348e-002 
3.884e-002 3.664e+009 3.301e+010 1.000e+004 1.342e+000 1.349e-002 
3.886e-002 3.666e+009 3.294e+010 1.000e+004 1.342e+000 1.350e-002 
3.888e-002 3.668e+009 3.289e+010 1.000e+004 1.342e+000 1.351e-002 
3.890e-002 3.669e+009 3.285e+010 1.000e+004 1.342e+000 1.351e-002 
3.892e-002 3.671e+009 3.280e+010 1.000e+004 1.342e+000 1.352e-002 
3.894e-002 3.672e+009 3.276e+010 1.000e+004 1.341e+000 1.353e-002 
3.896e-002 3.674e+009 3.273e+010 1.000e+004 1.341e+000 1.354e-002 
3.898e-002 3.675e+009 3.269e+010 1.000e+004 1.341e+000 1.355e-002 
3.900e-002 3.677e+009 3.266e+010 1.000e+004 1.341e+000 1.356e-002 
3.902e-002 3.679e+009 3.264e+010 1.000e+004 1.341e+000 1.357e-002 
3.904e-002 3.680e+009 3.262e+010 1.000e+004 1.341e+000 1.358e-002 
3.906e-002 3.682e+009 3.260e+010 1.000e+004 1.340e+000 1.358e-002 
3.908e-002 3.683e+009 3.259e+010 1.000e+004 1.340e+000 1.359e-002 
3.910e-002 3.685e+009 3.257e+010 1.000e+004 1.340e+000 1.360e-002 
3.912e-002 3.687e+009 3.257e+010 1.000e+004 1.340e+000 1.361e-002 
3.914e-002 3.688e+009 3.255e+010 1.000e+004 1.340e+000 1.362e-002 
3.916e-002 3.690e+009 3.255e+010 1.000e+004 1.340e+000 1.363e-002 
3.918e-002 3.691e+009 3.254e+010 1.000e+004 1.340e+000 1.364e-002 
3.920e-002 3.693e+009 3.253e+010 1.000e+004 1.340e+000 1.364e-002 
3.922e-002 3.694e+009 3.252e+010 1.000e+004 1.341e+000 1.365e-002 
3.924e-002 3.696e+009 3.251e+010 1.000e+004 1.340e+000 1.366e-002 
3.926e-002 3.698e+009 3.251e+010 1.000e+004 1.341e+000 1.367e-002 
3.928e-002 3.699e+009 3.250e+010 1.000e+004 1.340e+000 1.368e-002 
3.930e-002 3.701e+009 3.250e+010 1.000e+004 1.340e+000 1.369e-002 
3.931e-002 3.702e+009 3.249e+010 1.000e+004 1.340e+000 1.370e-002 
3.933e-002 3.704e+009 3.249e+010 1.000e+004 1.340e+000 1.371e-002 
3.935e-002 3.705e+009 3.248e+010 1.000e+004 1.340e+000 1.371e-002 
3.937e-002 3.707e+009 3.248e+010 1.000e+004 1.340e+000 1.372e-002 
3.939e-002 3.709e+009 3.248e+010 1.000e+004 1.340e+000 1.373e-002 
3.941e-002 3.710e+009 3.248e+010 1.000e+004 1.340e+000 1.374e-002 
3.943e-002 3.712e+009 3.247e+010 1.000e+004 1.340e+000 1.375e-002 
3.945e-002 3.714e+009 3.247e+010 1.000e+004 1.340e+000 1.376e-002 
3.947e-002 3.715e+009 3.246e+010 1.000e+004 1.340e+000 1.377e-002 
3.949e-002 3.717e+009 3.246e+010 1.000e+004 1.341e+000 1.378e-002 
3.951e-002 3.718e+009 3.246e+010 1.000e+004 1.340e+000 1.378e-002 
3.953e-002 3.720e+009 3.246e+010 1.000e+004 1.340e+000 1.379e-002 
3.955e-002 3.722e+009 3.245e+010 1.000e+004 1.341e+000 1.380e-002 
3.957e-002 3.723e+009 3.245e+010 1.000e+004 1.340e+000 1.381e-002 
3.959e-002 3.725e+009 3.245e+010 1.000e+004 1.340e+000 1.382e-002 
3.961e-002 3.726e+009 3.245e+010 1.000e+004 1.340e+000 1.383e-002 
3.963e-002 3.728e+009 3.245e+010 1.000e+004 1.340e+000 1.384e-002 
3.965e-002 3.730e+009 3.244e+010 1.000e+004 1.340e+000 1.385e-002 
3.967e-002 3.731e+009 3.244e+010 1.000e+004 1.340e+000 1.386e-002 
3.969e-002 3.733e+009 3.244e+010 1.000e+004 1.340e+000 1.386e-002 
3.971e-002 3.735e+009 3.244e+010 1.000e+004 1.340e+000 1.387e-002 
3.973e-002 3.736e+009 3.243e+010 1.000e+004 1.340e+000 1.388e-002 
3.975e-002 3.738e+009 3.243e+010 1.000e+004 1.340e+000 1.389e-002 
3.977e-002 3.739e+009 3.243e+010 1.000e+004 1.340e+000 1.390e-002 
3.979e-002 3.741e+009 3.243e+010 1.000e+004 1.341e+000 1.391e-002 
