# Supplementary material for: Strain rate dependency of dislocation plasticity
Source: Nat Commun. 2021 Mar 23;12:1845. doi: 10.1038/s41467-021-21939-1 (PMC7988163; doi:10.1038/s41467-021-21939-1)
Supplement: Supplementary file 3 — Supplementary Data 1 [file 41467_2021_21939_MOESM3_ESM.zip › Supplementary Data 1/DDDSimulationSet3/StrainRate=1e4s-1/InitialDislocationDensity=2.5e13m-2.dat]

#strain(1), stress(Pa), dislocation density(m-2), strain rate(s-1), mean dislocation velocity(km/s), plastic strain(1)
1.641e-005 2.176e+006 2.329e+013 1.000e+004 1.701e-003 1.345e-006 
3.330e-005 4.220e+006 2.329e+013 1.000e+004 1.938e-003 4.095e-006 
4.935e-005 6.075e+006 2.329e+013 1.000e+004 1.984e-003 7.326e-006 
6.411e-005 7.740e+006 2.329e+013 1.000e+004 2.096e-003 1.055e-005 
7.739e-005 9.232e+006 2.329e+013 1.000e+004 2.055e-003 1.353e-005 
9.032e-005 1.068e+007 2.329e+013 1.000e+004 2.102e-003 1.643e-005 
1.020e-004 1.197e+007 2.329e+013 1.000e+004 2.158e-003 1.921e-005 
1.130e-004 1.318e+007 2.330e+013 1.000e+004 2.186e-003 2.184e-005 
1.232e-004 1.429e+007 2.330e+013 1.000e+004 2.355e-003 2.435e-005 
1.331e-004 1.535e+007 2.330e+013 1.000e+004 2.326e-003 2.688e-005 
1.424e-004 1.632e+007 2.330e+013 1.000e+004 2.748e-003 2.955e-005 
1.505e-004 1.705e+007 2.329e+013 1.000e+004 2.659e-003 3.252e-005 
1.582e-004 1.779e+007 2.329e+013 1.000e+004 2.603e-003 3.520e-005 
1.655e-004 1.848e+007 2.330e+013 1.000e+004 2.584e-003 3.763e-005 
1.723e-004 1.915e+007 2.330e+013 1.000e+004 2.676e-003 3.989e-005 
1.791e-004 1.980e+007 2.330e+013 1.000e+004 2.627e-003 4.219e-005 
1.894e-004 2.079e+007 2.331e+013 1.000e+004 2.577e-003 4.559e-005 
2.002e-004 2.182e+007 2.332e+013 1.000e+004 2.634e-003 4.925e-005 
2.107e-004 2.270e+007 2.332e+013 1.000e+004 3.239e-003 5.363e-005 
2.216e-004 2.346e+007 2.333e+013 1.000e+004 3.782e-003 5.931e-005 
2.324e-004 2.414e+007 2.334e+013 1.000e+004 3.930e-003 6.544e-005 
2.428e-004 2.472e+007 2.336e+013 1.000e+004 4.015e-003 7.185e-005 
2.535e-004 2.526e+007 2.337e+013 1.000e+004 4.140e-003 7.881e-005 
2.642e-004 2.572e+007 2.337e+013 1.000e+004 4.520e-003 8.627e-005 
2.744e-004 2.605e+007 2.338e+013 1.000e+004 4.783e-003 9.428e-005 
2.842e-004 2.626e+007 2.339e+013 1.000e+004 5.302e-003 1.026e-004 
2.937e-004 2.629e+007 2.341e+013 1.000e+004 6.003e-003 1.118e-004 
3.029e-004 2.625e+007 2.343e+013 1.000e+004 6.048e-003 1.213e-004 
3.129e-004 2.635e+007 2.344e+013 1.000e+004 5.698e-003 1.307e-004 
3.249e-004 2.707e+007 2.341e+013 1.000e+004 4.852e-003 1.376e-004 
3.412e-004 2.816e+007 2.338e+013 1.000e+004 5.108e-003 1.464e-004 
3.565e-004 2.882e+007 2.330e+013 1.000e+004 7.133e-003 1.572e-004 
3.791e-004 2.990e+007 2.320e+013 1.000e+004 5.790e-003 1.724e-004 
3.850e-004 3.024e+007 2.321e+013 1.000e+004 5.315e-003 1.758e-004 
3.943e-004 3.071e+007 2.317e+013 1.000e+004 5.761e-003 1.819e-004 
4.154e-004 3.174e+007 2.323e+013 1.000e+004 4.630e-003 1.959e-004 
4.307e-004 3.220e+007 2.329e+013 1.000e+004 5.310e-003 2.080e-004 
4.422e-004 3.227e+007 2.334e+013 1.000e+004 6.357e-003 2.190e-004 
4.513e-004 3.218e+007 2.336e+013 1.000e+004 6.904e-003 2.288e-004 
4.626e-004 3.231e+007 2.344e+013 1.000e+004 5.130e-003 2.391e-004 
4.737e-004 3.296e+007 2.347e+013 1.000e+004 4.345e-003 2.457e-004 
4.846e-004 3.372e+007 2.349e+013 1.000e+004 4.132e-003 2.513e-004 
4.954e-004 3.455e+007 2.351e+013 1.000e+004 4.124e-003 2.564e-004 
5.066e-004 3.557e+007 2.354e+013 1.000e+004 3.197e-003 2.606e-004 
5.171e-004 3.663e+007 2.355e+013 1.000e+004 2.816e-003 2.637e-004 
5.271e-004 3.765e+007 2.358e+013 1.000e+004 2.812e-003 2.667e-004 
5.367e-004 3.860e+007 2.358e+013 1.000e+004 3.018e-003 2.697e-004 
5.478e-004 3.982e+007 2.359e+013 1.000e+004 2.722e-003 2.724e-004 
5.616e-004 4.122e+007 2.357e+013 1.000e+004 3.345e-003 2.764e-004 
5.806e-004 4.287e+007 2.357e+013 1.000e+004 3.904e-003 2.840e-004 
5.998e-004 4.440e+007 2.363e+013 1.000e+004 4.118e-003 2.927e-004 
6.161e-004 4.529e+007 2.368e+013 1.000e+004 5.689e-003 3.029e-004 
6.287e-004 4.567e+007 2.379e+013 1.000e+004 5.522e-003 3.128e-004 
6.396e-004 4.619e+007 2.387e+013 1.000e+004 7.046e-003 3.201e-004 
6.505e-004 4.575e+007 2.378e+013 1.000e+004 9.300e-003 3.341e-004 
6.609e-004 4.531e+007 2.381e+013 1.000e+004 7.539e-003 3.475e-004 
6.746e-004 4.460e+007 2.381e+013 1.000e+004 9.541e-003 3.661e-004 
6.879e-004 4.345e+007 2.388e+013 1.000e+004 1.202e-002 3.874e-004 
6.971e-004 4.299e+007 2.365e+013 1.000e+004 1.022e-002 3.997e-004 
7.062e-004 4.305e+007 2.358e+013 1.000e+004 7.937e-003 4.084e-004 
7.174e-004 4.356e+007 2.362e+013 1.000e+004 4.958e-003 4.161e-004 
7.299e-004 4.442e+007 2.367e+013 1.000e+004 3.765e-003 4.226e-004 
7.425e-004 4.558e+007 2.372e+013 1.000e+004 3.204e-003 4.273e-004 
7.551e-004 4.676e+007 2.377e+013 1.000e+004 3.505e-003 4.317e-004 
7.676e-004 4.729e+007 2.365e+013 1.000e+004 5.210e-003 4.405e-004 
7.807e-004 4.805e+007 2.364e+013 1.000e+004 4.083e-003 4.484e-004 
7.946e-004 4.938e+007 2.370e+013 1.000e+004 2.801e-003 4.530e-004 
8.085e-004 5.094e+007 2.374e+013 1.000e+004 2.335e-003 4.562e-004 
8.248e-004 5.271e+007 2.377e+013 1.000e+004 2.694e-003 4.602e-004 
8.440e-004 5.472e+007 2.384e+013 1.000e+004 2.794e-003 4.655e-004 
8.610e-004 5.560e+007 2.377e+013 1.000e+004 4.349e-003 4.765e-004 
8.666e-004 5.596e+007 2.380e+013 1.000e+004 4.363e-003 4.796e-004 
8.797e-004 5.666e+007 2.369e+013 1.000e+004 5.036e-003 4.878e-004 
8.997e-004 5.752e+007 2.382e+013 1.000e+004 5.727e-003 5.019e-004 
9.219e-004 5.832e+007 2.406e+013 1.000e+004 5.063e-003 5.185e-004 
9.437e-004 6.002e+007 2.422e+013 1.000e+004 3.342e-003 5.286e-004 
9.646e-004 6.209e+007 2.432e+013 1.000e+004 2.564e-003 5.351e-004 
9.824e-004 6.385e+007 2.441e+013 1.000e+004 2.793e-003 5.408e-004 
1.001e-003 6.536e+007 2.448e+013 1.000e+004 3.668e-003 5.490e-004 
1.020e-003 6.620e+007 2.448e+013 1.000e+004 5.647e-003 5.617e-004 
1.038e-003 6.637e+007 2.462e+013 1.000e+004 5.620e-003 5.788e-004 
1.056e-003 6.664e+007 2.480e+013 1.000e+004 5.639e-003 5.952e-004 
1.080e-003 6.647e+007 2.504e+013 1.000e+004 6.251e-003 6.198e-004 
1.098e-003 6.651e+007 2.489e+013 1.000e+004 7.546e-003 6.384e-004 
1.124e-003 6.636e+007 2.473e+013 1.000e+004 7.999e-003 6.646e-004 
1.143e-003 6.482e+007 2.476e+013 1.000e+004 9.391e-003 6.943e-004 
1.165e-003 6.314e+007 2.486e+013 1.000e+004 9.165e-003 7.285e-004 
1.185e-003 6.147e+007 2.497e+013 1.000e+004 7.697e-003 7.600e-004 
1.204e-003 6.086e+007 2.473e+013 1.000e+004 8.926e-003 7.835e-004 
1.227e-003 6.005e+007 2.450e+013 1.000e+004 1.053e-002 8.120e-004 
1.250e-003 5.994e+007 2.460e+013 1.000e+004 7.046e-003 8.352e-004 
1.259e-003 6.005e+007 2.461e+013 1.000e+004 6.338e-003 8.434e-004 
1.269e-003 6.006e+007 2.472e+013 1.000e+004 6.153e-003 8.536e-004 
1.279e-003 6.013e+007 2.482e+013 1.000e+004 6.414e-003 8.631e-004 
1.289e-003 6.029e+007 2.492e+013 1.000e+004 5.699e-003 8.721e-004 
1.299e-003 6.086e+007 2.499e+013 1.000e+004 4.859e-003 8.781e-004 
1.309e-003 6.152e+007 2.507e+013 1.000e+004 4.321e-003 8.836e-004 
1.319e-003 6.217e+007 2.514e+013 1.000e+004 4.341e-003 8.891e-004 
1.328e-003 6.243e+007 2.517e+013 1.000e+004 5.805e-003 8.958e-004 
1.336e-003 6.229e+007 2.508e+013 1.000e+004 9.243e-003 9.050e-004 
1.346e-003 6.153e+007 2.496e+013 1.000e+004 9.507e-003 9.202e-004 
1.356e-003 6.118e+007 2.488e+013 1.000e+004 7.630e-003 9.328e-004 
1.366e-003 6.115e+007 2.495e+013 1.000e+004 7.196e-003 9.427e-004 
1.376e-003 6.078e+007 2.508e+013 1.000e+004 8.589e-003 9.553e-004 
1.385e-003 6.011e+007 2.520e+013 1.000e+004 9.838e-003 9.695e-004 
1.394e-003 5.952e+007 2.535e+013 1.000e+004 9.118e-003 9.824e-004 
1.402e-003 5.909e+007 2.549e+013 1.000e+004 8.398e-003 9.929e-004 
1.410e-003 5.864e+007 2.543e+013 1.000e+004 1.018e-002 1.005e-003 
1.423e-003 5.794e+007 2.549e+013 1.000e+004 9.740e-003 1.022e-003 
1.433e-003 5.712e+007 2.556e+013 1.000e+004 9.702e-003 1.037e-003 
1.439e-003 5.657e+007 2.554e+013 1.000e+004 1.189e-002 1.048e-003 
1.450e-003 5.560e+007 2.533e+013 1.000e+004 1.045e-002 1.065e-003 
1.454e-003 5.527e+007 2.540e+013 1.000e+004 1.047e-002 1.072e-003 
1.457e-003 5.508e+007 2.545e+013 1.000e+004 1.155e-002 1.076e-003 
1.460e-003 5.487e+007 2.549e+013 1.000e+004 1.357e-002 1.080e-003 
1.462e-003 5.465e+007 2.549e+013 1.000e+004 1.358e-002 1.084e-003 
1.465e-003 5.442e+007 2.553e+013 1.000e+004 1.510e-002 1.088e-003 
1.467e-003 5.418e+007 2.557e+013 1.000e+004 1.518e-002 1.092e-003 
1.469e-003 5.390e+007 2.563e+013 1.000e+004 1.670e-002 1.096e-003 
1.471e-003 5.362e+007 2.556e+013 1.000e+004 1.945e-002 1.101e-003 
1.474e-003 5.321e+007 2.558e+013 1.000e+004 1.924e-002 1.106e-003 
1.476e-003 5.272e+007 2.561e+013 1.000e+004 1.931e-002 1.111e-003 
1.478e-003 5.221e+007 2.565e+013 1.000e+004 2.050e-002 1.117e-003 
1.480e-003 5.173e+007 2.569e+013 1.000e+004 2.080e-002 1.123e-003 
1.483e-003 5.124e+007 2.574e+013 1.000e+004 2.084e-002 1.128e-003 
1.485e-003 5.074e+007 2.578e+013 1.000e+004 2.290e-002 1.134e-003 
1.487e-003 5.019e+007 2.584e+013 1.000e+004 2.330e-002 1.140e-003 
1.489e-003 4.964e+007 2.590e+013 1.000e+004 2.628e-002 1.146e-003 
1.492e-003 4.914e+007 2.596e+013 1.000e+004 2.185e-002 1.152e-003 
1.494e-003 4.879e+007 2.601e+013 1.000e+004 2.023e-002 1.156e-003 
1.496e-003 4.858e+007 2.605e+013 1.000e+004 1.928e-002 1.160e-003 
1.498e-003 4.843e+007 2.609e+013 1.000e+004 2.018e-002 1.163e-003 
1.500e-003 4.834e+007 2.612e+013 1.000e+004 1.620e-002 1.166e-003 
1.503e-003 4.828e+007 2.615e+013 1.000e+004 2.027e-002 1.169e-003 
1.505e-003 4.829e+007 2.617e+013 1.000e+004 1.763e-002 1.171e-003 
1.507e-003 4.833e+007 2.620e+013 1.000e+004 2.249e-002 1.173e-003 
1.509e-003 4.840e+007 2.622e+013 1.000e+004 1.505e-002 1.175e-003 
1.512e-003 4.847e+007 2.624e+013 1.000e+004 1.848e-002 1.176e-003 
1.514e-003 4.850e+007 2.625e+013 1.000e+004 2.205e-002 1.178e-003 
1.516e-003 4.848e+007 2.627e+013 1.000e+004 2.256e-002 1.181e-003 
1.518e-003 4.845e+007 2.630e+013 1.000e+004 1.873e-002 1.183e-003 
1.520e-003 4.840e+007 2.632e+013 1.000e+004 2.231e-002 1.186e-003 
1.523e-003 4.834e+007 2.634e+013 1.000e+004 2.383e-002 1.188e-003 
1.525e-003 4.826e+007 2.637e+013 1.000e+004 2.534e-002 1.191e-003 
1.527e-003 4.816e+007 2.640e+013 1.000e+004 2.298e-002 1.194e-003 
1.529e-003 4.803e+007 2.637e+013 1.000e+004 2.751e-002 1.197e-003 
1.531e-003 4.780e+007 2.634e+013 1.000e+004 2.968e-002 1.200e-003 
1.533e-003 4.758e+007 2.633e+013 1.000e+004 2.768e-002 1.204e-003 
1.535e-003 4.735e+007 2.633e+013 1.000e+004 2.534e-002 1.207e-003 
1.537e-003 4.711e+007 2.635e+013 1.000e+004 2.946e-002 1.211e-003 
1.539e-003 4.685e+007 2.637e+013 1.000e+004 3.433e-002 1.215e-003 
1.541e-003 4.658e+007 2.640e+013 1.000e+004 2.924e-002 1.219e-003 
1.543e-003 4.626e+007 2.644e+013 1.000e+004 2.818e-002 1.223e-003 
1.545e-003 4.589e+007 2.646e+013 1.000e+004 3.838e-002 1.228e-003 
1.547e-003 4.546e+007 2.651e+013 1.000e+004 3.562e-002 1.233e-003 
1.549e-003 4.501e+007 2.650e+013 1.000e+004 3.697e-002 1.238e-003 
1.551e-003 4.464e+007 2.645e+013 1.000e+004 2.656e-002 1.242e-003 
1.553e-003 4.438e+007 2.643e+013 1.000e+004 3.577e-002 1.246e-003 
1.555e-003 4.415e+007 2.644e+013 1.000e+004 3.882e-002 1.250e-003 
1.557e-003 4.395e+007 2.644e+013 1.000e+004 3.088e-002 1.253e-003 
1.559e-003 4.375e+007 2.647e+013 1.000e+004 3.236e-002 1.256e-003 
1.561e-003 4.360e+007 2.652e+013 1.000e+004 4.005e-002 1.259e-003 
1.563e-003 4.346e+007 2.655e+013 1.000e+004 3.789e-002 1.262e-003 
1.565e-003 4.338e+007 2.652e+013 1.000e+004 3.580e-002 1.265e-003 
1.567e-003 4.323e+007 2.646e+013 1.000e+004 4.294e-002 1.268e-003 
1.569e-003 4.292e+007 2.644e+013 1.000e+004 4.360e-002 1.272e-003 
1.571e-003 4.264e+007 2.631e+013 1.000e+004 4.940e-002 1.276e-003 
1.573e-003 4.234e+007 2.625e+013 1.000e+004 4.247e-002 1.280e-003 
1.575e-003 4.206e+007 2.623e+013 1.000e+004 4.580e-002 1.284e-003 
1.576e-003 4.177e+007 2.620e+013 1.000e+004 4.574e-002 1.288e-003 
1.578e-003 4.150e+007 2.620e+013 1.000e+004 4.870e-002 1.291e-003 
1.580e-003 4.128e+007 2.621e+013 1.000e+004 4.225e-002 1.295e-003 
1.582e-003 4.108e+007 2.622e+013 1.000e+004 4.648e-002 1.298e-003 
1.584e-003 4.093e+007 2.622e+013 1.000e+004 3.760e-002 1.301e-003 
1.586e-003 4.083e+007 2.622e+013 1.000e+004 4.092e-002 1.304e-003 
1.591e-003 4.038e+007 2.483e+013 1.000e+004 9.332e-003 1.312e-003 
1.599e-003 4.063e+007 2.480e+013 1.000e+004 7.573e-003 1.318e-003 
1.606e-003 4.087e+007 2.479e+013 1.000e+004 7.412e-003 1.323e-003 
1.613e-003 4.120e+007 2.480e+013 1.000e+004 6.950e-003 1.328e-003 
1.622e-003 4.150e+007 2.475e+013 1.000e+004 6.311e-003 1.335e-003 
1.630e-003 4.181e+007 2.476e+013 1.000e+004 6.043e-003 1.340e-003 
1.634e-003 4.206e+007 2.477e+013 1.000e+004 5.032e-003 1.343e-003 
1.639e-003 4.243e+007 2.478e+013 1.000e+004 4.190e-003 1.345e-003 
1.643e-003 4.284e+007 2.479e+013 1.000e+004 3.916e-003 1.347e-003 
1.648e-003 4.329e+007 2.480e+013 1.000e+004 3.212e-003 1.348e-003 
1.652e-003 4.373e+007 2.482e+013 1.000e+004 3.875e-003 1.350e-003 
1.656e-003 4.412e+007 2.483e+013 1.000e+004 4.103e-003 1.351e-003 
1.659e-003 4.444e+007 2.484e+013 1.000e+004 4.014e-003 1.352e-003 
1.662e-003 4.476e+007 2.485e+013 1.000e+004 4.034e-003 1.353e-003 
1.665e-003 4.504e+007 2.486e+013 1.000e+004 4.735e-003 1.353e-003 
1.668e-003 4.536e+007 2.485e+013 1.000e+004 4.449e-003 1.354e-003 
1.671e-003 4.570e+007 2.486e+013 1.000e+004 2.833e-003 1.355e-003 
1.674e-003 4.602e+007 2.486e+013 1.000e+004 3.718e-003 1.355e-003 
1.677e-003 4.633e+007 2.487e+013 1.000e+004 5.844e-003 1.356e-003 
1.679e-003 4.665e+007 2.488e+013 1.000e+004 3.563e-003 1.357e-003 
1.682e-003 4.698e+007 2.488e+013 1.000e+004 3.853e-003 1.357e-003 
1.685e-003 4.728e+007 2.489e+013 1.000e+004 4.287e-003 1.358e-003 
1.687e-003 4.755e+007 2.489e+013 1.000e+004 5.489e-003 1.358e-003 
1.690e-003 4.781e+007 2.489e+013 1.000e+004 3.945e-003 1.359e-003 
1.692e-003 4.808e+007 2.490e+013 1.000e+004 5.626e-003 1.359e-003 
1.694e-003 4.836e+007 2.490e+013 1.000e+004 6.013e-003 1.360e-003 
1.697e-003 4.862e+007 2.491e+013 1.000e+004 5.315e-003 1.360e-003 
1.699e-003 4.889e+007 2.491e+013 1.000e+004 5.166e-003 1.361e-003 
1.701e-003 4.916e+007 2.492e+013 1.000e+004 5.297e-003 1.361e-003 
1.704e-003 4.941e+007 2.491e+013 1.000e+004 6.577e-003 1.362e-003 
1.706e-003 4.960e+007 2.491e+013 1.000e+004 6.201e-003 1.363e-003 
1.708e-003 4.979e+007 2.491e+013 1.000e+004 6.437e-003 1.364e-003 
1.711e-003 5.000e+007 2.492e+013 1.000e+004 6.941e-003 1.365e-003 
1.713e-003 5.020e+007 2.492e+013 1.000e+004 5.824e-003 1.366e-003 
1.715e-003 5.040e+007 2.492e+013 1.000e+004 6.503e-003 1.367e-003 
1.719e-003 5.066e+007 2.485e+013 1.000e+004 4.031e-003 1.369e-003 
1.723e-003 5.095e+007 2.486e+013 1.000e+004 4.180e-003 1.371e-003 
1.727e-003 5.126e+007 2.487e+013 1.000e+004 4.122e-003 1.373e-003 
1.733e-003 5.166e+007 2.486e+013 1.000e+004 4.262e-003 1.375e-003 
1.739e-003 5.218e+007 2.488e+013 1.000e+004 3.988e-003 1.378e-003 
1.746e-003 5.268e+007 2.490e+013 1.000e+004 4.186e-003 1.382e-003 
1.753e-003 5.298e+007 2.490e+013 1.000e+004 5.308e-003 1.387e-003 
1.760e-003 5.318e+007 2.489e+013 1.000e+004 6.136e-003 1.392e-003 
1.767e-003 5.325e+007 2.490e+013 1.000e+004 8.616e-003 1.399e-003 
1.774e-003 5.318e+007 2.472e+013 1.000e+004 7.111e-003 1.406e-003 
1.781e-003 5.307e+007 2.472e+013 1.000e+004 7.343e-003 1.414e-003 
1.788e-003 5.279e+007 2.473e+013 1.000e+004 8.415e-003 1.423e-003 
1.795e-003 5.202e+007 2.474e+013 1.000e+004 9.331e-003 1.435e-003 
1.801e-003 5.123e+007 2.457e+013 1.000e+004 1.184e-002 1.447e-003 
1.808e-003 5.047e+007 2.454e+013 1.000e+004 9.017e-003 1.459e-003 
1.815e-003 5.016e+007 2.457e+013 1.000e+004 7.786e-003 1.468e-003 
1.822e-003 4.986e+007 2.461e+013 1.000e+004 7.766e-003 1.477e-003 
1.829e-003 4.945e+007 2.458e+013 1.000e+004 9.086e-003 1.487e-003 
1.836e-003 4.908e+007 2.460e+013 1.000e+004 8.551e-003 1.496e-003 
1.842e-003 4.846e+007 2.458e+013 1.000e+004 1.238e-002 1.507e-003 
1.849e-003 4.807e+007 2.460e+013 1.000e+004 8.464e-003 1.517e-003 
1.855e-003 4.809e+007 2.461e+013 1.000e+004 7.565e-003 1.523e-003 
1.860e-003 4.822e+007 2.463e+013 1.000e+004 7.411e-003 1.527e-003 
1.866e-003 4.832e+007 2.461e+013 1.000e+004 7.732e-003 1.532e-003 
1.873e-003 4.835e+007 2.464e+013 1.000e+004 7.098e-003 1.539e-003 
1.880e-003 4.847e+007 2.469e+013 1.000e+004 6.058e-003 1.545e-003 
1.887e-003 4.882e+007 2.475e+013 1.000e+004 4.506e-003 1.550e-003 
1.896e-003 4.952e+007 2.481e+013 1.000e+004 3.629e-003 1.554e-003 
1.905e-003 5.018e+007 2.483e+013 1.000e+004 5.296e-003 1.558e-003 
1.917e-003 4.947e+007 2.491e+013 1.000e+004 8.311e-003 1.575e-003 
1.922e-003 4.924e+007 2.491e+013 1.000e+004 8.095e-003 1.582e-003 
1.939e-003 4.803e+007 2.488e+013 1.000e+004 9.365e-003 1.607e-003 
1.956e-003 4.789e+007 2.501e+013 1.000e+004 6.064e-003 1.625e-003 
1.968e-003 4.797e+007 2.499e+013 1.000e+004 6.918e-003 1.636e-003 
1.985e-003 4.794e+007 2.514e+013 1.000e+004 5.406e-003 1.654e-003 
1.998e-003 4.857e+007 2.523e+013 1.000e+004 3.889e-003 1.662e-003 
2.010e-003 4.916e+007 2.496e+013 1.000e+004 6.479e-003 1.670e-003 
2.022e-003 4.918e+007 2.483e+013 1.000e+004 8.214e-003 1.682e-003 
2.036e-003 4.961e+007 2.482e+013 1.000e+004 4.872e-003 1.693e-003 
2.054e-003 4.961e+007 2.472e+013 1.000e+004 7.621e-003 1.711e-003 
2.073e-003 5.032e+007 2.470e+013 1.000e+004 5.176e-003 1.725e-003 
2.087e-003 5.135e+007 2.473e+013 1.000e+004 4.729e-003 1.732e-003 
2.106e-003 5.160e+007 2.471e+013 1.000e+004 8.616e-003 1.749e-003 
2.118e-003 5.086e+007 2.477e+013 1.000e+004 8.057e-003 1.767e-003 
2.127e-003 5.055e+007 2.483e+013 1.000e+004 7.401e-003 1.777e-003 
2.140e-003 5.013e+007 2.487e+013 1.000e+004 1.032e-002 1.793e-003 
2.159e-003 4.888e+007 2.475e+013 1.000e+004 7.213e-003 1.821e-003 
2.179e-003 4.960e+007 2.480e+013 1.000e+004 4.164e-003 1.836e-003 
2.201e-003 5.116e+007 2.489e+013 1.000e+004 4.625e-003 1.847e-003 
2.221e-003 5.051e+007 2.473e+013 1.000e+004 7.835e-003 1.872e-003 
2.241e-003 5.041e+007 2.470e+013 1.000e+004 7.196e-003 1.893e-003 
2.252e-003 5.104e+007 2.470e+013 1.000e+004 5.719e-003 1.899e-003 
2.265e-003 5.184e+007 2.473e+013 1.000e+004 5.889e-003 1.907e-003 
2.275e-003 5.169e+007 2.473e+013 1.000e+004 6.617e-003 1.917e-003 
2.295e-003 5.190e+007 2.479e+013 1.000e+004 6.713e-003 1.937e-003 
2.303e-003 5.179e+007 2.487e+013 1.000e+004 8.565e-003 1.945e-003 
2.306e-003 5.177e+007 2.491e+013 1.000e+004 1.105e-002 1.948e-003 
2.308e-003 5.175e+007 2.494e+013 1.000e+004 1.215e-002 1.950e-003 
2.309e-003 5.173e+007 2.497e+013 1.000e+004 1.191e-002 1.952e-003 
2.312e-003 5.170e+007 2.500e+013 1.000e+004 1.372e-002 1.954e-003 
2.313e-003 5.168e+007 2.503e+013 1.000e+004 1.460e-002 1.956e-003 
2.315e-003 5.165e+007 2.506e+013 1.000e+004 1.593e-002 1.958e-003 
2.317e-003 5.162e+007 2.510e+013 1.000e+004 1.856e-002 1.960e-003 
2.319e-003 5.159e+007 2.513e+013 1.000e+004 1.595e-002 1.963e-003 
2.321e-003 5.154e+007 2.515e+013 1.000e+004 1.700e-002 1.965e-003 
2.323e-003 5.149e+007 2.514e+013 1.000e+004 2.034e-002 1.967e-003 
2.325e-003 5.144e+007 2.517e+013 1.000e+004 1.821e-002 1.969e-003 
2.327e-003 5.143e+007 2.519e+013 1.000e+004 2.012e-002 1.971e-003 
2.329e-003 5.140e+007 2.521e+013 1.000e+004 1.945e-002 1.973e-003 
2.331e-003 5.138e+007 2.522e+013 1.000e+004 1.858e-002 1.975e-003 
2.333e-003 5.136e+007 2.522e+013 1.000e+004 1.817e-002 1.978e-003 
2.335e-003 5.134e+007 2.523e+013 1.000e+004 1.976e-002 1.980e-003 
2.336e-003 5.132e+007 2.525e+013 1.000e+004 1.884e-002 1.982e-003 
2.338e-003 5.131e+007 2.527e+013 1.000e+004 1.970e-002 1.984e-003 
2.340e-003 5.129e+007 2.529e+013 1.000e+004 1.697e-002 1.986e-003 
2.342e-003 5.126e+007 2.531e+013 1.000e+004 1.839e-002 1.988e-003 
2.344e-003 5.131e+007 2.532e+013 1.000e+004 1.578e-002 1.989e-003 
2.346e-003 5.139e+007 2.532e+013 1.000e+004 1.700e-002 1.990e-003 
2.348e-003 5.149e+007 2.533e+013 1.000e+004 1.473e-002 1.992e-003 
2.350e-003 5.161e+007 2.534e+013 1.000e+004 1.293e-002 1.993e-003 
2.351e-003 5.175e+007 2.534e+013 1.000e+004 1.415e-002 1.994e-003 
2.353e-003 5.189e+007 2.535e+013 1.000e+004 1.596e-002 1.995e-003 
2.355e-003 5.204e+007 2.535e+013 1.000e+004 1.357e-002 1.995e-003 
2.357e-003 5.219e+007 2.536e+013 1.000e+004 1.205e-002 1.996e-003 
2.359e-003 5.235e+007 2.537e+013 1.000e+004 1.301e-002 1.997e-003 
2.361e-003 5.251e+007 2.537e+013 1.000e+004 1.443e-002 1.998e-003 
2.363e-003 5.268e+007 2.538e+013 1.000e+004 1.276e-002 1.999e-003 
2.365e-003 5.285e+007 2.538e+013 1.000e+004 1.156e-002 1.999e-003 
2.367e-003 5.301e+007 2.539e+013 1.000e+004 1.360e-002 2.000e-003 
2.369e-003 5.319e+007 2.539e+013 1.000e+004 1.460e-002 2.001e-003 
2.371e-003 5.338e+007 2.539e+013 1.000e+004 1.270e-002 2.001e-003 
2.373e-003 5.358e+007 2.540e+013 1.000e+004 1.139e-002 2.002e-003 
2.375e-003 5.378e+007 2.540e+013 1.000e+004 1.249e-002 2.003e-003 
2.376e-003 5.396e+007 2.541e+013 1.000e+004 1.262e-002 2.003e-003 
2.378e-003 5.415e+007 2.541e+013 1.000e+004 1.271e-002 2.004e-003 
2.380e-003 5.435e+007 2.542e+013 1.000e+004 1.143e-002 2.005e-003 
2.382e-003 5.453e+007 2.540e+013 1.000e+004 1.446e-002 2.005e-003 
2.384e-003 5.451e+007 2.534e+013 1.000e+004 1.430e-002 2.007e-003 
2.386e-003 5.452e+007 2.537e+013 1.000e+004 1.603e-002 2.009e-003 
2.388e-003 5.457e+007 2.539e+013 1.000e+004 1.662e-002 2.010e-003 
2.389e-003 5.463e+007 2.541e+013 1.000e+004 1.568e-002 2.012e-003 
2.391e-003 5.470e+007 2.544e+013 1.000e+004 2.076e-002 2.013e-003 
2.393e-003 5.479e+007 2.545e+013 1.000e+004 1.797e-002 2.014e-003 
2.395e-003 5.489e+007 2.547e+013 1.000e+004 1.836e-002 2.015e-003 
2.397e-003 5.500e+007 2.549e+013 1.000e+004 2.096e-002 2.017e-003 
2.399e-003 5.511e+007 2.550e+013 1.000e+004 1.724e-002 2.018e-003 
2.401e-003 5.523e+007 2.552e+013 1.000e+004 2.007e-002 2.019e-003 
2.403e-003 5.535e+007 2.554e+013 1.000e+004 1.960e-002 2.020e-003 
2.405e-003 5.547e+007 2.555e+013 1.000e+004 2.257e-002 2.021e-003 
2.406e-003 5.559e+007 2.556e+013 1.000e+004 1.833e-002 2.022e-003 
2.408e-003 5.571e+007 2.558e+013 1.000e+004 2.061e-002 2.023e-003 
2.410e-003 5.583e+007 2.559e+013 1.000e+004 2.045e-002 2.024e-003 
2.412e-003 5.595e+007 2.561e+013 1.000e+004 2.025e-002 2.025e-003 
2.414e-003 5.607e+007 2.562e+013 1.000e+004 1.697e-002 2.027e-003 
2.416e-003 5.620e+007 2.563e+013 1.000e+004 1.987e-002 2.028e-003 
2.418e-003 5.633e+007 2.565e+013 1.000e+004 2.124e-002 2.029e-003 
2.420e-003 5.645e+007 2.566e+013 1.000e+004 1.810e-002 2.030e-003 
2.422e-003 5.658e+007 2.567e+013 1.000e+004 2.329e-002 2.031e-003 
2.424e-003 5.671e+007 2.568e+013 1.000e+004 2.090e-002 2.032e-003 
2.426e-003 5.684e+007 2.569e+013 1.000e+004 2.371e-002 2.033e-003 
2.428e-003 5.697e+007 2.570e+013 1.000e+004 2.006e-002 2.034e-003 
2.430e-003 5.704e+007 2.571e+013 1.000e+004 2.019e-002 2.035e-003 
2.431e-003 5.713e+007 2.572e+013 1.000e+004 1.859e-002 2.036e-003 
2.433e-003 5.723e+007 2.574e+013 1.000e+004 2.304e-002 2.037e-003 
2.435e-003 5.733e+007 2.575e+013 1.000e+004 2.522e-002 2.039e-003 
2.437e-003 5.744e+007 2.577e+013 1.000e+004 2.177e-002 2.040e-003 
2.439e-003 5.755e+007 2.579e+013 1.000e+004 1.903e-002 2.041e-003 
2.440e-003 5.766e+007 2.580e+013 1.000e+004 2.319e-002 2.042e-003 
2.442e-003 5.777e+007 2.582e+013 1.000e+004 2.020e-002 2.043e-003 
2.444e-003 5.788e+007 2.584e+013 1.000e+004 2.117e-002 2.044e-003 
2.445e-003 5.799e+007 2.586e+013 1.000e+004 2.075e-002 2.044e-003 
2.447e-003 5.810e+007 2.588e+013 1.000e+004 2.470e-002 2.045e-003 
2.449e-003 5.821e+007 2.589e+013 1.000e+004 1.890e-002 2.046e-003 
2.451e-003 5.832e+007 2.591e+013 1.000e+004 2.181e-002 2.047e-003 
2.452e-003 5.842e+007 2.593e+013 1.000e+004 2.347e-002 2.048e-003 
2.454e-003 5.853e+007 2.595e+013 1.000e+004 1.987e-002 2.049e-003 
2.456e-003 5.863e+007 2.597e+013 1.000e+004 1.985e-002 2.050e-003 
2.457e-003 5.874e+007 2.599e+013 1.000e+004 2.126e-002 2.051e-003 
2.459e-003 5.885e+007 2.601e+013 1.000e+004 2.628e-002 2.052e-003 
2.461e-003 5.895e+007 2.603e+013 1.000e+004 2.787e-002 2.053e-003 
2.462e-003 5.905e+007 2.605e+013 1.000e+004 2.332e-002 2.054e-003 
2.464e-003 5.915e+007 2.607e+013 1.000e+004 2.657e-002 2.055e-003 
2.466e-003 5.924e+007 2.609e+013 1.000e+004 2.663e-002 2.056e-003 
2.468e-003 5.934e+007 2.611e+013 1.000e+004 2.449e-002 2.057e-003 
2.469e-003 5.938e+007 2.605e+013 1.000e+004 2.609e-002 2.059e-003 
2.471e-003 5.938e+007 2.604e+013 1.000e+004 3.264e-002 2.060e-003 
2.473e-003 5.938e+007 2.604e+013 1.000e+004 3.316e-002 2.062e-003 
2.474e-003 5.937e+007 2.604e+013 1.000e+004 3.305e-002 2.064e-003 
2.476e-003 5.928e+007 2.602e+013 1.000e+004 3.234e-002 2.066e-003 
2.478e-003 5.917e+007 2.603e+013 1.000e+004 3.946e-002 2.069e-003 
2.479e-003 5.903e+007 2.606e+013 1.000e+004 3.927e-002 2.071e-003 
2.481e-003 5.891e+007 2.608e+013 1.000e+004 3.701e-002 2.074e-003 
2.483e-003 5.882e+007 2.610e+013 1.000e+004 3.570e-002 2.076e-003 
2.484e-003 5.876e+007 2.613e+013 1.000e+004 3.282e-002 2.078e-003 
2.486e-003 5.877e+007 2.615e+013 1.000e+004 3.560e-002 2.080e-003 
2.488e-003 5.881e+007 2.616e+013 1.000e+004 3.904e-002 2.081e-003 
2.489e-003 5.886e+007 2.617e+013 1.000e+004 3.509e-002 2.082e-003 
2.491e-003 5.892e+007 2.618e+013 1.000e+004 4.107e-002 2.084e-003 
2.493e-003 5.896e+007 2.619e+013 1.000e+004 4.033e-002 2.085e-003 
2.495e-003 5.900e+007 2.621e+013 1.000e+004 3.910e-002 2.087e-003 
2.496e-003 5.905e+007 2.623e+013 1.000e+004 3.664e-002 2.088e-003 
2.498e-003 5.909e+007 2.625e+013 1.000e+004 3.433e-002 2.089e-003 
2.500e-003 5.914e+007 2.628e+013 1.000e+004 3.580e-002 2.091e-003 
2.501e-003 5.919e+007 2.630e+013 1.000e+004 4.042e-002 2.092e-003 
2.503e-003 5.926e+007 2.633e+013 1.000e+004 3.824e-002 2.093e-003 
2.505e-003 5.933e+007 2.635e+013 1.000e+004 3.578e-002 2.094e-003 
2.506e-003 5.940e+007 2.637e+013 1.000e+004 3.697e-002 2.095e-003 
2.508e-003 5.948e+007 2.638e+013 1.000e+004 4.329e-002 2.097e-003 
2.510e-003 5.950e+007 2.639e+013 1.000e+004 3.999e-002 2.098e-003 
2.511e-003 5.953e+007 2.641e+013 1.000e+004 3.695e-002 2.100e-003 
2.513e-003 5.956e+007 2.642e+013 1.000e+004 4.016e-002 2.101e-003 
2.515e-003 5.959e+007 2.643e+013 1.000e+004 4.633e-002 2.103e-003 
2.516e-003 5.961e+007 2.644e+013 1.000e+004 4.279e-002 2.104e-003 
2.518e-003 5.956e+007 2.644e+013 1.000e+004 4.044e-002 2.106e-003 
2.520e-003 5.945e+007 2.640e+013 1.000e+004 4.543e-002 2.109e-003 
2.521e-003 5.932e+007 2.641e+013 1.000e+004 3.812e-002 2.111e-003 
2.523e-003 5.916e+007 2.644e+013 1.000e+004 4.099e-002 2.114e-003 
2.525e-003 5.902e+007 2.647e+013 1.000e+004 4.149e-002 2.117e-003 
2.527e-003 5.891e+007 2.650e+013 1.000e+004 4.392e-002 2.119e-003 
2.528e-003 5.878e+007 2.644e+013 1.000e+004 4.113e-002 2.122e-003 
2.530e-003 5.867e+007 2.645e+013 1.000e+004 4.421e-002 2.124e-003 
2.532e-003 5.858e+007 2.646e+013 1.000e+004 4.771e-002 2.127e-003 
2.534e-003 5.851e+007 2.647e+013 1.000e+004 4.693e-002 2.129e-003 
2.535e-003 5.846e+007 2.649e+013 1.000e+004 4.003e-002 2.131e-003 
2.537e-003 5.841e+007 2.650e+013 1.000e+004 4.706e-002 2.133e-003 
2.539e-003 5.834e+007 2.652e+013 1.000e+004 5.015e-002 2.135e-003 
2.540e-003 5.828e+007 2.652e+013 1.000e+004 5.038e-002 2.137e-003 
2.542e-003 5.819e+007 2.652e+013 1.000e+004 4.307e-002 2.140e-003 
2.544e-003 5.808e+007 2.653e+013 1.000e+004 4.960e-002 2.142e-003 
2.546e-003 5.795e+007 2.654e+013 1.000e+004 5.296e-002 2.145e-003 
2.547e-003 5.780e+007 2.656e+013 1.000e+004 4.565e-002 2.148e-003 
2.549e-003 5.762e+007 2.656e+013 1.000e+004 4.568e-002 2.151e-003 
2.551e-003 5.742e+007 2.656e+013 1.000e+004 5.445e-002 2.154e-003 
2.553e-003 5.716e+007 2.655e+013 1.000e+004 5.903e-002 2.157e-003 
2.555e-003 5.682e+007 2.655e+013 1.000e+004 4.066e-002 2.162e-003 
2.556e-003 5.652e+007 2.657e+013 1.000e+004 4.702e-002 2.165e-003 
2.558e-003 5.627e+007 2.660e+013 1.000e+004 4.087e-002 2.169e-003 
2.560e-003 5.605e+007 2.664e+013 1.000e+004 5.628e-002 2.172e-003 
2.562e-003 5.588e+007 2.668e+013 1.000e+004 4.085e-002 2.175e-003 
2.563e-003 5.576e+007 2.670e+013 1.000e+004 4.426e-002 2.178e-003 
2.565e-003 5.567e+007 2.673e+013 1.000e+004 4.173e-002 2.180e-003 
2.566e-003 5.559e+007 2.676e+013 1.000e+004 4.841e-002 2.182e-003 
2.568e-003 5.553e+007 2.679e+013 1.000e+004 4.128e-002 2.184e-003 
2.570e-003 5.550e+007 2.682e+013 1.000e+004 4.161e-002 2.186e-003 
2.571e-003 5.549e+007 2.684e+013 1.000e+004 4.167e-002 2.187e-003 
2.573e-003 5.549e+007 2.687e+013 1.000e+004 4.047e-002 2.189e-003 
2.574e-003 5.550e+007 2.689e+013 1.000e+004 3.656e-002 2.191e-003 
2.576e-003 5.553e+007 2.691e+013 1.000e+004 4.028e-002 2.192e-003 
2.578e-003 5.559e+007 2.692e+013 1.000e+004 4.229e-002 2.193e-003 
2.579e-003 5.566e+007 2.693e+013 1.000e+004 4.090e-002 2.194e-003 
2.581e-003 5.574e+007 2.694e+013 1.000e+004 3.669e-002 2.196e-003 
2.583e-003 5.583e+007 2.694e+013 1.000e+004 4.373e-002 2.197e-003 
2.584e-003 5.576e+007 2.688e+013 1.000e+004 4.443e-002 2.199e-003 
2.586e-003 5.572e+007 2.687e+013 1.000e+004 4.569e-002 2.201e-003 
2.587e-003 5.570e+007 2.687e+013 1.000e+004 4.004e-002 2.202e-003 
2.589e-003 5.571e+007 2.687e+013 1.000e+004 4.608e-002 2.204e-003 
2.591e-003 5.574e+007 2.687e+013 1.000e+004 3.502e-002 2.205e-003 
2.592e-003 5.577e+007 2.687e+013 1.000e+004 4.150e-002 2.206e-003 
2.594e-003 5.582e+007 2.688e+013 1.000e+004 3.774e-002 2.208e-003 
2.595e-003 5.586e+007 2.689e+013 1.000e+004 2.814e-002 2.209e-003 
2.597e-003 5.592e+007 2.690e+013 1.000e+004 4.712e-002 2.210e-003 
2.599e-003 5.594e+007 2.659e+013 1.000e+004 3.012e-002 2.212e-003 
2.600e-003 5.594e+007 2.648e+013 1.000e+004 3.620e-002 2.213e-003 
2.602e-003 5.590e+007 2.639e+013 1.000e+004 4.121e-002 2.215e-003 
2.604e-003 5.586e+007 2.634e+013 1.000e+004 4.069e-002 2.217e-003 
2.605e-003 5.587e+007 2.631e+013 1.000e+004 4.170e-002 2.219e-003 
2.607e-003 5.590e+007 2.628e+013 1.000e+004 3.422e-002 2.220e-003 
2.609e-003 5.596e+007 2.623e+013 1.000e+004 4.100e-002 2.222e-003 
2.610e-003 5.601e+007 2.621e+013 1.000e+004 4.102e-002 2.223e-003 
2.612e-003 5.608e+007 2.620e+013 1.000e+004 3.543e-002 2.224e-003 
2.614e-003 5.617e+007 2.620e+013 1.000e+004 3.313e-002 2.225e-003 
2.615e-003 5.626e+007 2.619e+013 1.000e+004 3.343e-002 2.226e-003 
2.617e-003 5.636e+007 2.618e+013 1.000e+004 3.909e-002 2.227e-003 
2.618e-003 5.647e+007 2.618e+013 1.000e+004 3.633e-002 2.228e-003 
2.620e-003 5.656e+007 2.618e+013 1.000e+004 3.171e-002 2.229e-003 
2.622e-003 5.666e+007 2.618e+013 1.000e+004 3.529e-002 2.230e-003 
2.623e-003 5.676e+007 2.619e+013 1.000e+004 4.078e-002 2.231e-003 
2.625e-003 5.687e+007 2.619e+013 1.000e+004 3.715e-002 2.232e-003 
2.626e-003 5.697e+007 2.620e+013 1.000e+004 3.190e-002 2.233e-003 
2.628e-003 5.707e+007 2.621e+013 1.000e+004 3.628e-002 2.233e-003 
2.630e-003 5.717e+007 2.621e+013 1.000e+004 3.324e-002 2.234e-003 
2.631e-003 5.728e+007 2.622e+013 1.000e+004 4.045e-002 2.235e-003 
2.633e-003 5.738e+007 2.623e+013 1.000e+004 3.753e-002 2.236e-003 
2.635e-003 5.748e+007 2.624e+013 1.000e+004 3.735e-002 2.237e-003 
2.636e-003 5.758e+007 2.625e+013 1.000e+004 3.463e-002 2.238e-003 
2.638e-003 5.765e+007 2.625e+013 1.000e+004 4.270e-002 2.239e-003 
2.639e-003 5.770e+007 2.625e+013 1.000e+004 3.951e-002 2.240e-003 
2.641e-003 5.775e+007 2.627e+013 1.000e+004 3.891e-002 2.242e-003 
2.643e-003 5.781e+007 2.628e+013 1.000e+004 3.681e-002 2.243e-003 
2.644e-003 5.788e+007 2.630e+013 1.000e+004 3.045e-002 2.244e-003 
2.646e-003 5.793e+007 2.631e+013 1.000e+004 3.768e-002 2.245e-003 
2.647e-003 5.794e+007 2.633e+013 1.000e+004 3.989e-002 2.247e-003 
2.649e-003 5.796e+007 2.635e+013 1.000e+004 4.001e-002 2.248e-003 
2.651e-003 5.800e+007 2.637e+013 1.000e+004 3.238e-002 2.250e-003 
2.652e-003 5.804e+007 2.637e+013 1.000e+004 4.000e-002 2.251e-003 
2.654e-003 5.807e+007 2.638e+013 1.000e+004 4.149e-002 2.252e-003 
2.655e-003 5.811e+007 2.640e+013 1.000e+004 4.170e-002 2.253e-003 
2.657e-003 5.815e+007 2.642e+013 1.000e+004 3.283e-002 2.255e-003 
2.658e-003 5.819e+007 2.644e+013 1.000e+004 4.032e-002 2.256e-003 
2.660e-003 5.818e+007 2.646e+013 1.000e+004 4.422e-002 2.258e-003 
2.662e-003 5.817e+007 2.645e+013 1.000e+004 3.859e-002 2.259e-003 
2.663e-003 5.816e+007 2.647e+013 1.000e+004 3.285e-002 2.261e-003 
2.665e-003 5.815e+007 2.649e+013 1.000e+004 4.790e-002 2.263e-003 
2.666e-003 5.814e+007 2.652e+013 1.000e+004 5.038e-002 2.264e-003 
2.668e-003 5.808e+007 2.617e+013 1.000e+004 3.981e-002 2.266e-003 
2.669e-003 5.786e+007 2.595e+013 1.000e+004 3.419e-002 2.269e-003 
2.671e-003 5.752e+007 2.576e+013 1.000e+004 4.205e-002 2.273e-003 
2.673e-003 5.715e+007 2.565e+013 1.000e+004 4.186e-002 2.277e-003 
2.674e-003 5.682e+007 2.546e+013 1.000e+004 2.902e-002 2.281e-003 
2.676e-003 5.649e+007 2.526e+013 1.000e+004 2.213e-002 2.285e-003 
2.678e-003 5.611e+007 2.502e+013 1.000e+004 1.856e-002 2.290e-003 
2.687e-003 5.391e+007 2.490e+013 1.000e+004 1.114e-002 2.315e-003 
2.696e-003 5.308e+007 2.495e+013 1.000e+004 7.567e-003 2.329e-003 
2.708e-003 5.330e+007 2.506e+013 1.000e+004 4.772e-003 2.339e-003 
2.720e-003 5.405e+007 2.516e+013 1.000e+004 3.826e-003 2.346e-003 
2.732e-003 5.409e+007 2.514e+013 1.000e+004 8.615e-003 2.358e-003 
2.743e-003 5.402e+007 2.519e+013 1.000e+004 6.388e-003 2.370e-003 
2.755e-003 5.361e+007 2.531e+013 1.000e+004 8.166e-003 2.385e-003 
2.760e-003 5.330e+007 2.541e+013 1.000e+004 1.000e-002 2.392e-003 
2.763e-003 5.325e+007 2.545e+013 1.000e+004 1.099e-002 2.394e-003 
2.765e-003 5.323e+007 2.549e+013 1.000e+004 1.318e-002 2.397e-003 
2.767e-003 5.313e+007 2.550e+013 1.000e+004 1.498e-002 2.399e-003 
2.769e-003 5.308e+007 2.552e+013 1.000e+004 1.428e-002 2.402e-003 
2.771e-003 5.306e+007 2.554e+013 1.000e+004 1.412e-002 2.404e-003 
2.773e-003 5.305e+007 2.556e+013 1.000e+004 1.325e-002 2.406e-003 
2.775e-003 5.301e+007 2.559e+013 1.000e+004 1.458e-002 2.409e-003 
2.777e-003 5.296e+007 2.553e+013 1.000e+004 1.608e-002 2.411e-003 
2.779e-003 5.290e+007 2.548e+013 1.000e+004 1.591e-002 2.413e-003 
2.781e-003 5.288e+007 2.545e+013 1.000e+004 1.434e-002 2.416e-003 
2.783e-003 5.289e+007 2.543e+013 1.000e+004 1.466e-002 2.418e-003 
2.786e-003 5.295e+007 2.543e+013 1.000e+004 1.320e-002 2.419e-003 
2.788e-003 5.302e+007 2.543e+013 1.000e+004 1.399e-002 2.421e-003 
2.790e-003 5.311e+007 2.543e+013 1.000e+004 1.570e-002 2.422e-003 
2.792e-003 5.319e+007 2.544e+013 1.000e+004 1.593e-002 2.424e-003 
2.794e-003 5.327e+007 2.545e+013 1.000e+004 1.452e-002 2.425e-003 
2.796e-003 5.333e+007 2.547e+013 1.000e+004 1.719e-002 2.427e-003 
2.798e-003 5.339e+007 2.549e+013 1.000e+004 1.704e-002 2.429e-003 
2.800e-003 5.346e+007 2.551e+013 1.000e+004 1.574e-002 2.430e-003 
2.802e-003 5.354e+007 2.553e+013 1.000e+004 1.594e-002 2.432e-003 
2.804e-003 5.362e+007 2.555e+013 1.000e+004 1.873e-002 2.433e-003 
2.806e-003 5.370e+007 2.557e+013 1.000e+004 1.713e-002 2.435e-003 
2.808e-003 5.375e+007 2.554e+013 1.000e+004 1.804e-002 2.437e-003 
2.810e-003 5.379e+007 2.556e+013 1.000e+004 1.676e-002 2.438e-003 
2.812e-003 5.381e+007 2.554e+013 1.000e+004 2.039e-002 2.440e-003 
2.815e-003 5.380e+007 2.555e+013 1.000e+004 1.966e-002 2.443e-003 
2.817e-003 5.376e+007 2.556e+013 1.000e+004 1.989e-002 2.445e-003 
2.819e-003 5.373e+007 2.558e+013 1.000e+004 1.970e-002 2.447e-003 
2.821e-003 5.371e+007 2.560e+013 1.000e+004 2.082e-002 2.449e-003 
2.823e-003 5.369e+007 2.562e+013 1.000e+004 1.660e-002 2.451e-003 
2.825e-003 5.368e+007 2.564e+013 1.000e+004 2.086e-002 2.454e-003 
2.827e-003 5.365e+007 2.566e+013 1.000e+004 1.974e-002 2.456e-003 
2.829e-003 5.356e+007 2.568e+013 1.000e+004 2.370e-002 2.458e-003 
2.831e-003 5.347e+007 2.568e+013 1.000e+004 1.674e-002 2.461e-003 
2.833e-003 5.335e+007 2.568e+013 1.000e+004 2.258e-002 2.464e-003 
2.835e-003 5.324e+007 2.570e+013 1.000e+004 1.986e-002 2.467e-003 
2.837e-003 5.317e+007 2.572e+013 1.000e+004 2.223e-002 2.469e-003 
2.839e-003 5.311e+007 2.571e+013 1.000e+004 2.273e-002 2.472e-003 
2.841e-003 5.301e+007 2.570e+013 1.000e+004 1.671e-002 2.475e-003 
2.843e-003 5.290e+007 2.571e+013 1.000e+004 2.351e-002 2.478e-003 
2.845e-003 5.280e+007 2.573e+013 1.000e+004 2.663e-002 2.480e-003 
2.847e-003 5.272e+007 2.575e+013 1.000e+004 1.928e-002 2.483e-003 
2.850e-003 5.266e+007 2.575e+013 1.000e+004 2.300e-002 2.485e-003 
2.852e-003 5.260e+007 2.575e+013 1.000e+004 2.261e-002 2.488e-003 
2.854e-003 5.255e+007 2.576e+013 1.000e+004 1.664e-002 2.490e-003 
2.856e-003 5.250e+007 2.577e+013 1.000e+004 2.102e-002 2.493e-003 
2.858e-003 5.245e+007 2.579e+013 1.000e+004 2.353e-002 2.495e-003 
2.860e-003 5.241e+007 2.582e+013 1.000e+004 2.687e-002 2.497e-003 
2.862e-003 5.238e+007 2.581e+013 1.000e+004 1.959e-002 2.500e-003 
2.864e-003 5.236e+007 2.581e+013 1.000e+004 2.334e-002 2.502e-003 
2.866e-003 5.240e+007 2.581e+013 1.000e+004 1.797e-002 2.504e-003 
2.868e-003 5.243e+007 2.582e+013 1.000e+004 2.186e-002 2.505e-003 
2.870e-003 5.245e+007 2.583e+013 1.000e+004 1.492e-002 2.507e-003 
2.872e-003 5.247e+007 2.584e+013 1.000e+004 1.786e-002 2.509e-003 
2.873e-003 5.250e+007 2.585e+013 1.000e+004 1.950e-002 2.510e-003 
2.875e-003 5.254e+007 2.586e+013 1.000e+004 2.061e-002 2.512e-003 
2.877e-003 5.244e+007 2.581e+013 1.000e+004 2.005e-002 2.514e-003 
2.879e-003 5.227e+007 2.575e+013 1.000e+004 2.363e-002 2.517e-003 
2.881e-003 5.206e+007 2.573e+013 1.000e+004 2.277e-002 2.521e-003 
2.883e-003 5.188e+007 2.571e+013 1.000e+004 2.242e-002 2.524e-003 
2.884e-003 5.174e+007 2.570e+013 1.000e+004 2.052e-002 2.527e-003 
2.886e-003 5.160e+007 2.569e+013 1.000e+004 2.165e-002 2.529e-003 
2.888e-003 5.148e+007 2.567e+013 1.000e+004 2.209e-002 2.532e-003 
2.890e-003 5.139e+007 2.566e+013 1.000e+004 2.011e-002 2.535e-003 
2.892e-003 5.132e+007 2.565e+013 1.000e+004 2.019e-002 2.537e-003 
2.894e-003 5.126e+007 2.565e+013 1.000e+004 2.118e-002 2.539e-003 
2.895e-003 5.121e+007 2.565e+013 1.000e+004 1.996e-002 2.541e-003 
2.897e-003 5.117e+007 2.565e+013 1.000e+004 2.113e-002 2.543e-003 
2.899e-003 5.114e+007 2.565e+013 1.000e+004 1.882e-002 2.545e-003 
2.901e-003 5.113e+007 2.566e+013 1.000e+004 1.722e-002 2.547e-003 
2.902e-003 5.112e+007 2.566e+013 1.000e+004 1.780e-002 2.549e-003 
2.904e-003 5.112e+007 2.566e+013 1.000e+004 2.074e-002 2.551e-003 
2.906e-003 5.112e+007 2.567e+013 1.000e+004 1.786e-002 2.552e-003 
2.908e-003 5.113e+007 2.568e+013 1.000e+004 1.681e-002 2.554e-003 
2.909e-003 5.114e+007 2.567e+013 1.000e+004 2.016e-002 2.556e-003 
2.911e-003 5.114e+007 2.567e+013 1.000e+004 2.112e-002 2.557e-003 
2.913e-003 5.114e+007 2.568e+013 1.000e+004 1.877e-002 2.559e-003 
2.915e-003 5.113e+007 2.568e+013 1.000e+004 1.666e-002 2.561e-003 
2.916e-003 5.111e+007 2.568e+013 1.000e+004 1.824e-002 2.563e-003 
2.918e-003 5.108e+007 2.568e+013 1.000e+004 1.579e-002 2.565e-003 
2.920e-003 5.104e+007 2.568e+013 1.000e+004 1.661e-002 2.567e-003 
2.921e-003 5.102e+007 2.568e+013 1.000e+004 1.435e-002 2.569e-003 
2.923e-003 5.103e+007 2.567e+013 1.000e+004 1.525e-002 2.570e-003 
2.925e-003 5.102e+007 2.567e+013 1.000e+004 1.704e-002 2.572e-003 
2.927e-003 5.100e+007 2.566e+013 1.000e+004 1.538e-002 2.574e-003 
2.929e-003 5.099e+007 2.566e+013 1.000e+004 1.377e-002 2.576e-003 
2.931e-003 5.097e+007 2.566e+013 1.000e+004 1.504e-002 2.578e-003 
2.933e-003 5.092e+007 2.567e+013 1.000e+004 1.347e-002 2.580e-003 
2.934e-003 5.086e+007 2.567e+013 1.000e+004 1.518e-002 2.583e-003 
2.936e-003 5.079e+007 2.568e+013 1.000e+004 1.409e-002 2.585e-003 
2.938e-003 5.070e+007 2.568e+013 1.000e+004 1.458e-002 2.587e-003 
2.940e-003 5.059e+007 2.570e+013 1.000e+004 1.539e-002 2.590e-003 
2.942e-003 5.046e+007 2.571e+013 1.000e+004 1.369e-002 2.593e-003 
2.943e-003 5.042e+007 2.571e+013 1.000e+004 1.199e-002 2.595e-003 
2.945e-003 5.042e+007 2.572e+013 1.000e+004 1.316e-002 2.597e-003 
2.947e-003 5.048e+007 2.572e+013 1.000e+004 1.097e-002 2.598e-003 
2.949e-003 5.057e+007 2.573e+013 1.000e+004 1.057e-002 2.599e-003 
2.951e-003 5.068e+007 2.573e+013 1.000e+004 1.031e-002 2.600e-003 
2.953e-003 5.081e+007 2.573e+013 1.000e+004 9.430e-003 2.601e-003 
2.955e-003 5.095e+007 2.573e+013 1.000e+004 8.927e-003 2.602e-003 
2.957e-003 5.110e+007 2.573e+013 1.000e+004 9.055e-003 2.603e-003 
2.958e-003 5.125e+007 2.573e+013 1.000e+004 9.380e-003 2.604e-003 
2.960e-003 5.139e+007 2.573e+013 1.000e+004 7.463e-003 2.605e-003 
2.962e-003 5.154e+007 2.573e+013 1.000e+004 8.516e-003 2.606e-003 
2.964e-003 5.168e+007 2.573e+013 1.000e+004 8.089e-003 2.607e-003 
2.966e-003 5.182e+007 2.574e+013 1.000e+004 8.735e-003 2.608e-003 
2.968e-003 5.196e+007 2.574e+013 1.000e+004 6.933e-003 2.609e-003 
2.970e-003 5.211e+007 2.574e+013 1.000e+004 7.742e-003 2.609e-003 
2.972e-003 5.226e+007 2.575e+013 1.000e+004 7.336e-003 2.610e-003 
2.974e-003 5.241e+007 2.575e+013 1.000e+004 8.181e-003 2.611e-003 
2.976e-003 5.255e+007 2.575e+013 1.000e+004 8.052e-003 2.612e-003 
2.978e-003 5.260e+007 2.571e+013 1.000e+004 9.985e-003 2.614e-003 
2.979e-003 5.263e+007 2.570e+013 1.000e+004 1.071e-002 2.615e-003 
2.981e-003 5.266e+007 2.567e+013 1.000e+004 1.190e-002 2.617e-003 
2.983e-003 5.260e+007 2.562e+013 1.000e+004 1.245e-002 2.619e-003 
2.985e-003 5.254e+007 2.561e+013 1.000e+004 1.068e-002 2.621e-003 
2.986e-003 5.250e+007 2.561e+013 1.000e+004 1.197e-002 2.623e-003 
2.988e-003 5.249e+007 2.561e+013 1.000e+004 1.200e-002 2.625e-003 
2.990e-003 5.250e+007 2.561e+013 1.000e+004 9.819e-003 2.627e-003 
2.992e-003 5.252e+007 2.562e+013 1.000e+004 8.831e-003 2.629e-003 
2.994e-003 5.256e+007 2.563e+013 1.000e+004 9.301e-003 2.630e-003 
2.996e-003 5.260e+007 2.564e+013 1.000e+004 9.449e-003 2.632e-003 
2.997e-003 5.264e+007 2.565e+013 1.000e+004 9.045e-003 2.633e-003 
2.999e-003 5.269e+007 2.566e+013 1.000e+004 8.911e-003 2.635e-003 
3.001e-003 5.273e+007 2.568e+013 1.000e+004 9.498e-003 2.637e-003 
3.003e-003 5.278e+007 2.569e+013 1.000e+004 1.009e-002 2.638e-003 
3.005e-003 5.282e+007 2.570e+013 1.000e+004 8.955e-003 2.640e-003 
3.007e-003 5.285e+007 2.572e+013 1.000e+004 7.922e-003 2.641e-003 
3.009e-003 5.286e+007 2.574e+013 1.000e+004 9.625e-003 2.643e-003 
3.010e-003 5.291e+007 2.576e+013 1.000e+004 1.020e-002 2.645e-003 
3.012e-003 5.292e+007 2.568e+013 1.000e+004 9.305e-003 2.646e-003 
3.014e-003 5.293e+007 2.569e+013 1.000e+004 9.506e-003 2.648e-003 
3.016e-003 5.295e+007 2.570e+013 1.000e+004 8.691e-003 2.650e-003 
3.018e-003 5.296e+007 2.571e+013 1.000e+004 8.656e-003 2.652e-003 
3.020e-003 5.295e+007 2.565e+013 1.000e+004 9.662e-003 2.654e-003 
3.022e-003 5.292e+007 2.563e+013 1.000e+004 8.863e-003 2.656e-003 
3.024e-003 5.289e+007 2.562e+013 1.000e+004 1.063e-002 2.658e-003 
3.026e-003 5.286e+007 2.562e+013 1.000e+004 1.215e-002 2.660e-003 
3.030e-003 5.265e+007 2.514e+013 1.000e+004 1.246e-002 2.666e-003 
3.035e-003 5.241e+007 2.494e+013 1.000e+004 9.476e-003 2.673e-003 
3.047e-003 5.236e+007 2.493e+013 1.000e+004 9.264e-003 2.685e-003 
3.059e-003 5.126e+007 2.482e+013 1.000e+004 1.093e-002 2.704e-003 
3.069e-003 5.047e+007 2.484e+013 1.000e+004 8.131e-003 2.720e-003 
3.078e-003 5.048e+007 2.486e+013 1.000e+004 6.490e-003 2.729e-003 
3.088e-003 5.085e+007 2.490e+013 1.000e+004 5.291e-003 2.737e-003 
3.097e-003 5.109e+007 2.493e+013 1.000e+004 5.322e-003 2.744e-003 
3.106e-003 5.106e+007 2.497e+013 1.000e+004 6.956e-003 2.753e-003 
3.113e-003 5.097e+007 2.498e+013 1.000e+004 7.380e-003 2.760e-003 
3.116e-003 5.098e+007 2.502e+013 1.000e+004 7.905e-003 2.764e-003 
3.120e-003 5.098e+007 2.506e+013 1.000e+004 7.258e-003 2.767e-003 
3.123e-003 5.106e+007 2.509e+013 1.000e+004 7.038e-003 2.770e-003 
3.126e-003 5.120e+007 2.511e+013 1.000e+004 7.518e-003 2.771e-003 
3.128e-003 5.136e+007 2.513e+013 1.000e+004 6.848e-003 2.773e-003 
3.130e-003 5.150e+007 2.515e+013 1.000e+004 7.333e-003 2.774e-003 
3.132e-003 5.162e+007 2.517e+013 1.000e+004 8.156e-003 2.775e-003 
3.134e-003 5.173e+007 2.518e+013 1.000e+004 8.599e-003 2.776e-003 
3.136e-003 5.186e+007 2.520e+013 1.000e+004 9.877e-003 2.777e-003 
3.138e-003 5.199e+007 2.521e+013 1.000e+004 1.017e-002 2.778e-003 
3.139e-003 5.211e+007 2.523e+013 1.000e+004 1.071e-002 2.779e-003 
3.141e-003 5.222e+007 2.524e+013 1.000e+004 1.218e-002 2.780e-003 
3.143e-003 5.233e+007 2.526e+013 1.000e+004 1.124e-002 2.781e-003 
3.144e-003 5.245e+007 2.527e+013 1.000e+004 1.180e-002 2.781e-003 
3.146e-003 5.256e+007 2.529e+013 1.000e+004 1.244e-002 2.782e-003 
3.147e-003 5.268e+007 2.530e+013 1.000e+004 1.379e-002 2.783e-003 
3.149e-003 5.280e+007 2.531e+013 1.000e+004 1.239e-002 2.784e-003 
3.151e-003 5.292e+007 2.532e+013 1.000e+004 1.233e-002 2.785e-003 
3.152e-003 5.305e+007 2.533e+013 1.000e+004 1.473e-002 2.785e-003 
3.154e-003 5.317e+007 2.535e+013 1.000e+004 1.609e-002 2.786e-003 
3.156e-003 5.330e+007 2.536e+013 1.000e+004 1.543e-002 2.787e-003 
3.157e-003 5.338e+007 2.521e+013 1.000e+004 1.748e-002 2.788e-003 
3.159e-003 5.344e+007 2.516e+013 1.000e+004 1.730e-002 2.789e-003 
3.160e-003 5.354e+007 2.513e+013 1.000e+004 2.034e-002 2.790e-003 
3.162e-003 5.364e+007 2.512e+013 1.000e+004 1.846e-002 2.791e-003 
3.164e-003 5.375e+007 2.510e+013 1.000e+004 1.820e-002 2.792e-003 
3.165e-003 5.386e+007 2.509e+013 1.000e+004 1.892e-002 2.793e-003 
3.167e-003 5.395e+007 2.509e+013 1.000e+004 1.755e-002 2.794e-003 
3.168e-003 5.405e+007 2.508e+013 1.000e+004 1.888e-002 2.794e-003 
3.170e-003 5.415e+007 2.508e+013 1.000e+004 1.751e-002 2.795e-003 
3.172e-003 5.425e+007 2.508e+013 1.000e+004 1.816e-002 2.796e-003 
3.173e-003 5.436e+007 2.507e+013 1.000e+004 1.629e-002 2.797e-003 
3.175e-003 5.448e+007 2.507e+013 1.000e+004 1.763e-002 2.798e-003 
3.176e-003 5.459e+007 2.508e+013 1.000e+004 1.685e-002 2.799e-003 
3.178e-003 5.471e+007 2.508e+013 1.000e+004 1.763e-002 2.800e-003 
3.180e-003 5.483e+007 2.508e+013 1.000e+004 1.567e-002 2.800e-003 
3.181e-003 5.496e+007 2.508e+013 1.000e+004 1.650e-002 2.801e-003 
3.183e-003 5.508e+007 2.507e+013 1.000e+004 1.658e-002 2.802e-003 
3.185e-003 5.517e+007 2.506e+013 1.000e+004 1.783e-002 2.803e-003 
3.186e-003 5.526e+007 2.506e+013 1.000e+004 1.621e-002 2.804e-003 
3.188e-003 5.534e+007 2.506e+013 1.000e+004 1.728e-002 2.805e-003 
3.190e-003 5.543e+007 2.505e+013 1.000e+004 1.744e-002 2.806e-003 
3.191e-003 5.552e+007 2.505e+013 1.000e+004 1.725e-002 2.807e-003 
3.193e-003 5.562e+007 2.505e+013 1.000e+004 1.635e-002 2.808e-003 
3.195e-003 5.573e+007 2.506e+013 1.000e+004 1.717e-002 2.809e-003 
3.196e-003 5.583e+007 2.506e+013 1.000e+004 1.637e-002 2.810e-003 
3.198e-003 5.594e+007 2.506e+013 1.000e+004 1.496e-002 2.811e-003 
3.199e-003 5.605e+007 2.507e+013 1.000e+004 1.476e-002 2.812e-003 
3.201e-003 5.616e+007 2.507e+013 1.000e+004 1.576e-002 2.813e-003 
3.203e-003 5.628e+007 2.508e+013 1.000e+004 1.502e-002 2.814e-003 
3.204e-003 5.640e+007 2.508e+013 1.000e+004 1.500e-002 2.814e-003 
3.206e-003 5.652e+007 2.509e+013 1.000e+004 1.470e-002 2.815e-003 
3.208e-003 5.664e+007 2.510e+013 1.000e+004 1.563e-002 2.816e-003 
3.214e-003 5.686e+007 2.481e+013 1.000e+004 4.966e-003 2.820e-003 
3.225e-003 5.742e+007 2.488e+013 1.000e+004 4.565e-003 2.828e-003 
3.237e-003 5.797e+007 2.498e+013 1.000e+004 4.495e-003 2.836e-003 
3.248e-003 5.855e+007 2.509e+013 1.000e+004 4.529e-003 2.843e-003 
3.258e-003 5.909e+007 2.518e+013 1.000e+004 5.044e-003 2.849e-003 
3.260e-003 5.922e+007 2.522e+013 1.000e+004 6.490e-003 2.850e-003 
3.264e-003 5.929e+007 2.515e+013 1.000e+004 6.872e-003 2.854e-003 
3.270e-003 5.913e+007 2.512e+013 1.000e+004 8.568e-003 2.861e-003 
3.275e-003 5.899e+007 2.516e+013 1.000e+004 9.209e-003 2.867e-003 
3.280e-003 5.872e+007 2.518e+013 1.000e+004 1.027e-002 2.873e-003 
3.284e-003 5.829e+007 2.519e+013 1.000e+004 1.011e-002 2.881e-003 
3.289e-003 5.782e+007 2.521e+013 1.000e+004 1.051e-002 2.889e-003 
3.294e-003 5.741e+007 2.524e+013 1.000e+004 1.148e-002 2.897e-003 
3.299e-003 5.711e+007 2.527e+013 1.000e+004 1.014e-002 2.904e-003 
3.304e-003 5.691e+007 2.530e+013 1.000e+004 8.268e-003 2.910e-003 
3.308e-003 5.692e+007 2.530e+013 1.000e+004 1.152e-002 2.914e-003 
3.312e-003 5.699e+007 2.532e+013 1.000e+004 8.000e-003 2.918e-003 
3.317e-003 5.706e+007 2.530e+013 1.000e+004 7.787e-003 2.922e-003 
3.321e-003 5.710e+007 2.531e+013 1.000e+004 1.246e-002 2.926e-003 
3.325e-003 5.714e+007 2.533e+013 1.000e+004 9.739e-003 2.930e-003 
3.330e-003 5.712e+007 2.537e+013 1.000e+004 9.526e-003 2.935e-003 
3.334e-003 5.706e+007 2.541e+013 1.000e+004 1.043e-002 2.939e-003 
3.339e-003 5.698e+007 2.545e+013 1.000e+004 1.096e-002 2.944e-003 
3.343e-003 5.696e+007 2.550e+013 1.000e+004 1.139e-002 2.949e-003 
3.347e-003 5.715e+007 2.553e+013 1.000e+004 6.401e-003 2.952e-003 
3.352e-003 5.739e+007 2.557e+013 1.000e+004 7.170e-003 2.955e-003 
3.356e-003 5.772e+007 2.559e+013 1.000e+004 5.287e-003 2.957e-003 
3.361e-003 5.787e+007 2.557e+013 1.000e+004 8.719e-003 2.960e-003 
3.365e-003 5.804e+007 2.559e+013 1.000e+004 7.934e-003 2.964e-003 
3.370e-003 5.823e+007 2.554e+013 1.000e+004 9.962e-003 2.967e-003 
3.374e-003 5.829e+007 2.532e+013 1.000e+004 9.055e-003 2.971e-003 
3.379e-003 5.821e+007 2.519e+013 1.000e+004 1.059e-002 2.976e-003 
3.383e-003 5.811e+007 2.515e+013 1.000e+004 1.425e-002 2.981e-003 
3.386e-003 5.810e+007 2.511e+013 1.000e+004 1.092e-002 2.984e-003 
3.390e-003 5.807e+007 2.506e+013 1.000e+004 1.281e-002 2.988e-003 
3.393e-003 5.787e+007 2.506e+013 1.000e+004 1.395e-002 2.993e-003 
3.397e-003 5.769e+007 2.507e+013 1.000e+004 1.034e-002 2.998e-003 
3.401e-003 5.751e+007 2.508e+013 1.000e+004 1.067e-002 3.003e-003 
3.405e-003 5.730e+007 2.504e+013 1.000e+004 1.198e-002 3.008e-003 
3.409e-003 5.695e+007 2.503e+013 1.000e+004 9.592e-003 3.015e-003 
3.414e-003 5.634e+007 2.500e+013 1.000e+004 1.075e-002 3.024e-003 
3.425e-003 5.462e+007 2.494e+013 1.000e+004 1.086e-002 3.047e-003 
3.436e-003 5.299e+007 2.492e+013 1.000e+004 8.122e-003 3.069e-003 
3.443e-003 5.324e+007 2.495e+013 1.000e+004 5.705e-003 3.075e-003 
3.449e-003 5.348e+007 2.497e+013 1.000e+004 5.528e-003 3.080e-003 
3.453e-003 5.366e+007 2.500e+013 1.000e+004 4.950e-003 3.081e-003 
3.459e-003 5.398e+007 2.495e+013 1.000e+004 4.666e-003 3.086e-003 
3.471e-003 5.459e+007 2.499e+013 1.000e+004 4.828e-003 3.093e-003 
3.483e-003 5.491e+007 2.501e+013 1.000e+004 6.212e-003 3.103e-003 
3.495e-003 5.484e+007 2.508e+013 1.000e+004 7.062e-003 3.115e-003 
3.506e-003 5.471e+007 2.516e+013 1.000e+004 5.517e-003 3.128e-003 
3.518e-003 5.565e+007 2.521e+013 1.000e+004 3.673e-003 3.133e-003 
3.530e-003 5.613e+007 2.510e+013 1.000e+004 8.417e-003 3.141e-003 
3.541e-003 5.619e+007 2.489e+013 1.000e+004 8.503e-003 3.152e-003 
3.551e-003 5.635e+007 2.486e+013 1.000e+004 7.040e-003 3.161e-003 
3.560e-003 5.664e+007 2.490e+013 1.000e+004 4.965e-003 3.169e-003 
3.571e-003 5.664e+007 2.485e+013 1.000e+004 7.029e-003 3.179e-003 
3.580e-003 5.609e+007 2.486e+013 1.000e+004 8.725e-003 3.192e-003 
3.588e-003 5.568e+007 2.492e+013 1.000e+004 7.736e-003 3.203e-003 
3.596e-003 5.527e+007 2.492e+013 1.000e+004 8.714e-003 3.214e-003 
3.603e-003 5.473e+007 2.495e+013 1.000e+004 8.933e-003 3.225e-003 
3.612e-003 5.389e+007 2.500e+013 1.000e+004 9.362e-003 3.239e-003 
3.623e-003 5.322e+007 2.494e+013 1.000e+004 6.648e-003 3.254e-003 
3.632e-003 5.351e+007 2.493e+013 1.000e+004 6.230e-003 3.262e-003 
3.640e-003 5.382e+007 2.495e+013 1.000e+004 5.056e-003 3.268e-003 
3.648e-003 5.412e+007 2.494e+013 1.000e+004 7.419e-003 3.273e-003 
3.654e-003 5.423e+007 2.495e+013 1.000e+004 6.433e-003 3.279e-003 
3.660e-003 5.434e+007 2.497e+013 1.000e+004 5.927e-003 3.284e-003 
3.666e-003 5.437e+007 2.501e+013 1.000e+004 6.382e-003 3.290e-003 
3.673e-003 5.426e+007 2.508e+013 1.000e+004 7.052e-003 3.298e-003 
3.685e-003 5.461e+007 2.515e+013 1.000e+004 6.343e-003 3.307e-003 
3.696e-003 5.509e+007 2.519e+013 1.000e+004 5.857e-003 3.315e-003 
3.706e-003 5.584e+007 2.514e+013 1.000e+004 4.780e-003 3.320e-003 
3.717e-003 5.644e+007 2.484e+013 1.000e+004 7.227e-003 3.327e-003 
3.728e-003 5.658e+007 2.479e+013 1.000e+004 6.031e-003 3.337e-003 
3.738e-003 5.694e+007 2.483e+013 1.000e+004 5.045e-003 3.344e-003 
3.747e-003 5.740e+007 2.488e+013 1.000e+004 4.036e-003 3.350e-003 
3.755e-003 5.789e+007 2.492e+013 1.000e+004 3.785e-003 3.354e-003 
3.762e-003 5.838e+007 2.497e+013 1.000e+004 4.031e-003 3.358e-003 
3.770e-003 5.878e+007 2.502e+013 1.000e+004 4.773e-003 3.363e-003 
3.778e-003 5.831e+007 2.492e+013 1.000e+004 7.803e-003 3.375e-003 
3.786e-003 5.788e+007 2.496e+013 1.000e+004 7.818e-003 3.386e-003 
3.794e-003 5.741e+007 2.497e+013 1.000e+004 9.101e-003 3.396e-003 
3.801e-003 5.677e+007 2.500e+013 1.000e+004 9.601e-003 3.408e-003 
3.812e-003 5.555e+007 2.505e+013 1.000e+004 9.204e-003 3.427e-003 
3.822e-003 5.539e+007 2.503e+013 1.000e+004 7.455e-003 3.438e-003 
3.827e-003 5.546e+007 2.505e+013 1.000e+004 6.403e-003 3.443e-003 
3.831e-003 5.554e+007 2.506e+013 1.000e+004 6.841e-003 3.446e-003 
3.834e-003 5.566e+007 2.507e+013 1.000e+004 6.555e-003 3.449e-003 
3.838e-003 5.579e+007 2.507e+013 1.000e+004 9.516e-003 3.451e-003 
3.841e-003 5.586e+007 2.508e+013 1.000e+004 8.212e-003 3.454e-003 
3.844e-003 5.591e+007 2.508e+013 1.000e+004 7.407e-003 3.457e-003 
3.848e-003 5.597e+007 2.510e+013 1.000e+004 7.372e-003 3.460e-003 
3.851e-003 5.603e+007 2.512e+013 1.000e+004 7.134e-003 3.463e-003 
3.854e-003 5.607e+007 2.514e+013 1.000e+004 7.676e-003 3.466e-003 
3.857e-003 5.609e+007 2.517e+013 1.000e+004 8.420e-003 3.469e-003 
3.860e-003 5.609e+007 2.520e+013 1.000e+004 7.754e-003 3.472e-003 
3.863e-003 5.606e+007 2.524e+013 1.000e+004 8.060e-003 3.475e-003 
3.867e-003 5.604e+007 2.529e+013 1.000e+004 7.185e-003 3.479e-003 
3.871e-003 5.622e+007 2.531e+013 1.000e+004 6.594e-003 3.482e-003 
3.874e-003 5.641e+007 2.534e+013 1.000e+004 5.887e-003 3.484e-003 
3.878e-003 5.667e+007 2.536e+013 1.000e+004 8.388e-003 3.485e-003 
3.881e-003 5.692e+007 2.538e+013 1.000e+004 9.181e-003 3.487e-003 
3.883e-003 5.720e+007 2.540e+013 1.000e+004 7.456e-003 3.488e-003 
3.886e-003 5.749e+007 2.541e+013 1.000e+004 8.039e-003 3.488e-003 
3.889e-003 5.777e+007 2.543e+013 1.000e+004 6.065e-003 3.490e-003 
3.892e-003 5.804e+007 2.544e+013 1.000e+004 5.548e-003 3.491e-003 
3.895e-003 5.823e+007 2.539e+013 1.000e+004 9.820e-003 3.492e-003 
3.898e-003 5.828e+007 2.539e+013 1.000e+004 7.874e-003 3.495e-003 
3.901e-003 5.839e+007 2.541e+013 1.000e+004 6.284e-003 3.497e-003 
3.904e-003 5.853e+007 2.535e+013 1.000e+004 9.830e-003 3.499e-003 
3.907e-003 5.860e+007 2.531e+013 1.000e+004 7.560e-003 3.501e-003 
3.910e-003 5.864e+007 2.529e+013 1.000e+004 1.085e-002 3.504e-003 
3.912e-003 5.860e+007 2.516e+013 1.000e+004 1.243e-002 3.507e-003 
3.915e-003 5.852e+007 2.509e+013 1.000e+004 1.517e-002 3.510e-003 
3.918e-003 5.833e+007 2.506e+013 1.000e+004 1.149e-002 3.514e-003 
3.921e-003 5.820e+007 2.504e+013 1.000e+004 1.299e-002 3.518e-003 
3.924e-003 5.812e+007 2.503e+013 1.000e+004 1.175e-002 3.521e-003 
3.927e-003 5.806e+007 2.503e+013 1.000e+004 8.461e-003 3.525e-003 
3.930e-003 5.802e+007 2.504e+013 1.000e+004 9.307e-003 3.528e-003 
3.933e-003 5.801e+007 2.505e+013 1.000e+004 8.877e-003 3.531e-003 
3.936e-003 5.802e+007 2.506e+013 1.000e+004 9.607e-003 3.534e-003 
3.938e-003 5.801e+007 2.507e+013 1.000e+004 1.023e-002 3.537e-003 
3.942e-003 5.796e+007 2.510e+013 1.000e+004 1.233e-002 3.540e-003 
3.945e-003 5.783e+007 2.505e+013 1.000e+004 1.277e-002 3.544e-003 
3.948e-003 5.766e+007 2.504e+013 1.000e+004 1.366e-002 3.549e-003 
3.951e-003 5.751e+007 2.505e+013 1.000e+004 1.339e-002 3.553e-003 
3.954e-003 5.739e+007 2.507e+013 1.000e+004 8.731e-003 3.557e-003 
3.957e-003 5.725e+007 2.509e+013 1.000e+004 1.206e-002 3.561e-003 
3.960e-003 5.706e+007 2.508e+013 1.000e+004 1.415e-002 3.565e-003 
3.963e-003 5.685e+007 2.509e+013 1.000e+004 1.363e-002 3.570e-003 
3.966e-003 5.663e+007 2.510e+013 1.000e+004 1.312e-002 3.574e-003 
3.969e-003 5.640e+007 2.511e+013 1.000e+004 9.979e-003 3.579e-003 
3.972e-003 5.616e+007 2.512e+013 1.000e+004 1.169e-002 3.583e-003 
3.975e-003 5.584e+007 2.515e+013 1.000e+004 1.352e-002 3.588e-003 
3.979e-003 5.536e+007 2.504e+013 1.000e+004 1.214e-002 3.595e-003 
3.989e-003 5.487e+007 2.499e+013 1.000e+004 8.068e-003 3.610e-003 
4.001e-003 5.495e+007 2.496e+013 1.000e+004 6.464e-003 3.620e-003 
4.010e-003 5.520e+007 2.495e+013 1.000e+004 7.563e-003 3.628e-003 
4.019e-003 5.524e+007 2.493e+013 1.000e+004 6.603e-003 3.637e-003 
4.028e-003 5.512e+007 2.498e+013 1.000e+004 8.613e-003 3.646e-003 
4.036e-003 5.480e+007 2.503e+013 1.000e+004 7.737e-003 3.657e-003 
4.045e-003 5.506e+007 2.507e+013 1.000e+004 5.076e-003 3.664e-003 
4.055e-003 5.573e+007 2.510e+013 1.000e+004 3.916e-003 3.669e-003 
4.064e-003 5.654e+007 2.514e+013 1.000e+004 3.361e-003 3.673e-003 
4.074e-003 5.721e+007 2.511e+013 1.000e+004 4.221e-003 3.678e-003 
4.083e-003 5.781e+007 2.516e+013 1.000e+004 3.501e-003 3.683e-003 
4.092e-003 5.831e+007 2.516e+013 1.000e+004 4.677e-003 3.688e-003 
4.100e-003 5.887e+007 2.513e+013 1.000e+004 5.045e-003 3.693e-003 
4.110e-003 5.955e+007 2.518e+013 1.000e+004 4.267e-003 3.698e-003 
4.119e-003 6.017e+007 2.524e+013 1.000e+004 3.825e-003 3.703e-003 
4.129e-003 6.088e+007 2.530e+013 1.000e+004 3.348e-003 3.707e-003 
4.138e-003 6.166e+007 2.538e+013 1.000e+004 3.193e-003 3.712e-003 
4.143e-003 6.193e+007 2.547e+013 1.000e+004 4.700e-003 3.714e-003 
4.146e-003 6.213e+007 2.551e+013 1.000e+004 6.817e-003 3.716e-003 
4.149e-003 6.233e+007 2.554e+013 1.000e+004 3.819e-003 3.718e-003 
4.152e-003 6.254e+007 2.558e+013 1.000e+004 7.738e-003 3.719e-003 
4.155e-003 6.274e+007 2.561e+013 1.000e+004 6.709e-003 3.721e-003 
4.158e-003 6.290e+007 2.552e+013 1.000e+004 5.810e-003 3.723e-003 
4.161e-003 6.302e+007 2.544e+013 1.000e+004 5.193e-003 3.725e-003 
4.164e-003 6.314e+007 2.546e+013 1.000e+004 5.012e-003 3.727e-003 
4.173e-003 6.343e+007 2.554e+013 1.000e+004 5.599e-003 3.734e-003 
4.182e-003 6.374e+007 2.568e+013 1.000e+004 4.830e-003 3.740e-003 
4.189e-003 6.367e+007 2.549e+013 1.000e+004 1.077e-002 3.748e-003 
4.195e-003 6.291e+007 2.549e+013 1.000e+004 1.075e-002 3.759e-003 
4.201e-003 6.200e+007 2.551e+013 1.000e+004 1.095e-002 3.771e-003 
4.206e-003 6.132e+007 2.557e+013 1.000e+004 9.121e-003 3.782e-003 
4.211e-003 6.094e+007 2.571e+013 1.000e+004 1.029e-002 3.789e-003 
4.216e-003 6.048e+007 2.574e+013 1.000e+004 1.252e-002 3.797e-003 
4.220e-003 6.015e+007 2.573e+013 1.000e+004 9.231e-003 3.803e-003 
4.224e-003 5.996e+007 2.573e+013 1.000e+004 8.129e-003 3.809e-003 
4.228e-003 5.990e+007 2.571e+013 1.000e+004 9.532e-003 3.813e-003 
4.232e-003 5.990e+007 2.573e+013 1.000e+004 1.004e-002 3.817e-003 
4.236e-003 5.982e+007 2.574e+013 1.000e+004 1.166e-002 3.821e-003 
4.240e-003 5.967e+007 2.576e+013 1.000e+004 9.886e-003 3.826e-003 
4.244e-003 5.939e+007 2.579e+013 1.000e+004 1.148e-002 3.833e-003 
4.249e-003 5.899e+007 2.540e+013 1.000e+004 9.876e-003 3.840e-003 
4.255e-003 5.892e+007 2.534e+013 1.000e+004 9.517e-003 3.847e-003 
4.264e-003 5.873e+007 2.530e+013 1.000e+004 8.796e-003 3.857e-003 
4.272e-003 5.848e+007 2.529e+013 1.000e+004 9.342e-003 3.867e-003 
4.281e-003 5.796e+007 2.530e+013 1.000e+004 1.027e-002 3.879e-003 
4.289e-003 5.754e+007 2.534e+013 1.000e+004 8.104e-003 3.890e-003 
4.297e-003 5.736e+007 2.537e+013 1.000e+004 8.426e-003 3.900e-003 
4.305e-003 5.685e+007 2.537e+013 1.000e+004 9.971e-003 3.911e-003 
4.313e-003 5.597e+007 2.536e+013 1.000e+004 1.117e-002 3.925e-003 
4.321e-003 5.510e+007 2.535e+013 1.000e+004 1.033e-002 3.939e-003 
4.327e-003 5.470e+007 2.540e+013 1.000e+004 8.856e-003 3.949e-003 
4.331e-003 5.468e+007 2.546e+013 1.000e+004 8.658e-003 3.952e-003 
4.334e-003 5.473e+007 2.547e+013 1.000e+004 8.038e-003 3.955e-003 
4.337e-003 5.478e+007 2.550e+013 1.000e+004 6.959e-003 3.958e-003 
4.340e-003 5.485e+007 2.554e+013 1.000e+004 7.891e-003 3.960e-003 
4.343e-003 5.496e+007 2.556e+013 1.000e+004 7.356e-003 3.962e-003 
4.346e-003 5.511e+007 2.559e+013 1.000e+004 7.199e-003 3.964e-003 
4.350e-003 5.531e+007 2.562e+013 1.000e+004 6.639e-003 3.966e-003 
4.353e-003 5.552e+007 2.564e+013 1.000e+004 7.267e-003 3.968e-003 
4.355e-003 5.562e+007 2.566e+013 1.000e+004 8.160e-003 3.969e-003 
4.357e-003 5.572e+007 2.568e+013 1.000e+004 8.024e-003 3.971e-003 
4.359e-003 5.584e+007 2.570e+013 1.000e+004 9.502e-003 3.972e-003 
4.361e-003 5.595e+007 2.570e+013 1.000e+004 1.076e-002 3.973e-003 
4.362e-003 5.606e+007 2.572e+013 1.000e+004 9.227e-003 3.974e-003 
4.364e-003 5.619e+007 2.574e+013 1.000e+004 7.684e-003 3.975e-003 
4.366e-003 5.631e+007 2.575e+013 1.000e+004 1.150e-002 3.976e-003 
4.368e-003 5.645e+007 2.577e+013 1.000e+004 1.236e-002 3.977e-003 
4.370e-003 5.659e+007 2.578e+013 1.000e+004 1.061e-002 3.978e-003 
4.371e-003 5.672e+007 2.580e+013 1.000e+004 1.123e-002 3.979e-003 
4.373e-003 5.685e+007 2.581e+013 1.000e+004 1.279e-002 3.979e-003 
4.375e-003 5.698e+007 2.582e+013 1.000e+004 1.499e-002 3.980e-003 
4.377e-003 5.711e+007 2.584e+013 1.000e+004 1.308e-002 3.981e-003 
4.378e-003 5.725e+007 2.585e+013 1.000e+004 1.323e-002 3.982e-003 
4.380e-003 5.738e+007 2.586e+013 1.000e+004 1.335e-002 3.982e-003 
4.382e-003 5.752e+007 2.588e+013 1.000e+004 9.751e-003 3.983e-003 
4.383e-003 5.766e+007 2.589e+013 1.000e+004 1.285e-002 3.984e-003 
4.385e-003 5.778e+007 2.587e+013 1.000e+004 1.367e-002 3.985e-003 
4.387e-003 5.786e+007 2.586e+013 1.000e+004 1.497e-002 3.986e-003 
4.389e-003 5.794e+007 2.586e+013 1.000e+004 1.198e-002 3.987e-003 
4.390e-003 5.803e+007 2.587e+013 1.000e+004 1.427e-002 3.988e-003 
4.392e-003 5.811e+007 2.587e+013 1.000e+004 1.451e-002 3.990e-003 
4.394e-003 5.818e+007 2.587e+013 1.000e+004 1.626e-002 3.991e-003 
4.396e-003 5.823e+007 2.587e+013 1.000e+004 1.439e-002 3.992e-003 
4.398e-003 5.825e+007 2.587e+013 1.000e+004 1.839e-002 3.994e-003 
4.399e-003 5.828e+007 2.587e+013 1.000e+004 1.756e-002 3.996e-003 
4.401e-003 5.829e+007 2.588e+013 1.000e+004 1.737e-002 3.997e-003 
4.403e-003 5.829e+007 2.589e+013 1.000e+004 1.398e-002 3.999e-003 
4.405e-003 5.829e+007 2.590e+013 1.000e+004 1.364e-002 4.001e-003 
4.407e-003 5.827e+007 2.592e+013 1.000e+004 1.533e-002 4.003e-003 
4.408e-003 5.823e+007 2.594e+013 1.000e+004 1.913e-002 4.005e-003 
4.410e-003 5.822e+007 2.596e+013 1.000e+004 1.297e-002 4.007e-003 
4.412e-003 5.826e+007 2.598e+013 1.000e+004 1.587e-002 4.008e-003 
4.414e-003 5.832e+007 2.600e+013 1.000e+004 1.692e-002 4.010e-003 
4.415e-003 5.839e+007 2.602e+013 1.000e+004 1.636e-002 4.011e-003 
4.417e-003 5.851e+007 2.603e+013 1.000e+004 1.296e-002 4.012e-003 
4.419e-003 5.865e+007 2.604e+013 1.000e+004 1.271e-002 4.013e-003 
4.421e-003 5.881e+007 2.605e+013 1.000e+004 1.340e-002 4.013e-003 
4.423e-003 5.898e+007 2.606e+013 1.000e+004 1.335e-002 4.014e-003 
4.424e-003 5.915e+007 2.607e+013 1.000e+004 1.140e-002 4.015e-003 
4.426e-003 5.933e+007 2.609e+013 1.000e+004 1.225e-002 4.015e-003 
4.428e-003 5.949e+007 2.610e+013 1.000e+004 1.584e-002 4.016e-003 
4.430e-003 5.965e+007 2.610e+013 1.000e+004 1.650e-002 4.017e-003 
4.432e-003 5.972e+007 2.609e+013 1.000e+004 1.230e-002 4.018e-003 
4.434e-003 5.983e+007 2.610e+013 1.000e+004 1.128e-002 4.019e-003 
4.436e-003 5.998e+007 2.611e+013 1.000e+004 1.396e-002 4.020e-003 
4.438e-003 6.015e+007 2.612e+013 1.000e+004 1.495e-002 4.021e-003 
4.440e-003 6.031e+007 2.613e+013 1.000e+004 1.438e-002 4.022e-003 
4.441e-003 6.047e+007 2.614e+013 1.000e+004 1.281e-002 4.023e-003 
4.443e-003 6.063e+007 2.616e+013 1.000e+004 1.888e-002 4.023e-003 
4.445e-003 6.079e+007 2.617e+013 1.000e+004 1.862e-002 4.024e-003 
4.447e-003 6.096e+007 2.618e+013 1.000e+004 1.826e-002 4.025e-003 
4.449e-003 6.112e+007 2.620e+013 1.000e+004 1.663e-002 4.026e-003 
4.451e-003 6.129e+007 2.621e+013 1.000e+004 1.815e-002 4.026e-003 
4.453e-003 6.147e+007 2.622e+013 1.000e+004 1.718e-002 4.027e-003 
4.455e-003 6.163e+007 2.624e+013 1.000e+004 1.394e-002 4.028e-003 
4.457e-003 6.179e+007 2.626e+013 1.000e+004 1.175e-002 4.029e-003 
4.459e-003 6.192e+007 2.629e+013 1.000e+004 1.593e-002 4.030e-003 
4.461e-003 6.200e+007 2.624e+013 1.000e+004 1.765e-002 4.031e-003 
4.463e-003 6.207e+007 2.622e+013 1.000e+004 1.624e-002 4.032e-003 
4.464e-003 6.216e+007 2.624e+013 1.000e+004 1.214e-002 4.034e-003 
4.466e-003 6.224e+007 2.626e+013 1.000e+004 1.873e-002 4.035e-003 
4.468e-003 6.233e+007 2.628e+013 1.000e+004 2.073e-002 4.036e-003 
4.470e-003 6.243e+007 2.631e+013 1.000e+004 1.455e-002 4.037e-003 
4.472e-003 6.252e+007 2.633e+013 1.000e+004 1.496e-002 4.039e-003 
4.474e-003 6.259e+007 2.636e+013 1.000e+004 1.746e-002 4.040e-003 
4.475e-003 6.264e+007 2.629e+013 1.000e+004 1.259e-002 4.041e-003 
4.477e-003 6.273e+007 2.628e+013 1.000e+004 1.658e-002 4.042e-003 
4.479e-003 6.283e+007 2.629e+013 1.000e+004 1.562e-002 4.044e-003 
4.481e-003 6.291e+007 2.631e+013 1.000e+004 1.943e-002 4.045e-003 
4.482e-003 6.300e+007 2.632e+013 1.000e+004 1.304e-002 4.046e-003 
4.484e-003 6.308e+007 2.634e+013 1.000e+004 1.154e-002 4.047e-003 
4.486e-003 6.318e+007 2.636e+013 1.000e+004 1.455e-002 4.048e-003 
4.488e-003 6.328e+007 2.637e+013 1.000e+004 1.422e-002 4.049e-003 
4.489e-003 6.339e+007 2.639e+013 1.000e+004 1.154e-002 4.050e-003 
4.491e-003 6.350e+007 2.631e+013 1.000e+004 1.471e-002 4.051e-003 
4.496e-003 6.358e+007 2.553e+013 1.000e+004 7.146e-003 4.055e-003 
4.503e-003 6.367e+007 2.555e+013 1.000e+004 7.591e-003 4.062e-003 
4.511e-003 6.381e+007 2.555e+013 1.000e+004 7.525e-003 4.069e-003 
4.518e-003 6.373e+007 2.555e+013 1.000e+004 6.471e-003 4.076e-003 
4.525e-003 6.371e+007 2.563e+013 1.000e+004 6.685e-003 4.084e-003 
4.533e-003 6.356e+007 2.572e+013 1.000e+004 6.329e-003 4.092e-003 
4.540e-003 6.348e+007 2.582e+013 1.000e+004 6.473e-003 4.101e-003 
4.548e-003 6.343e+007 2.594e+013 1.000e+004 7.397e-003 4.109e-003 
4.556e-003 6.333e+007 2.607e+013 1.000e+004 6.959e-003 4.117e-003 
4.559e-003 6.321e+007 2.608e+013 1.000e+004 9.292e-003 4.121e-003 
4.561e-003 6.310e+007 2.606e+013 1.000e+004 9.124e-003 4.124e-003 
4.564e-003 6.300e+007 2.608e+013 1.000e+004 8.997e-003 4.127e-003 
4.566e-003 6.290e+007 2.610e+013 1.000e+004 9.023e-003 4.130e-003 
4.569e-003 6.281e+007 2.612e+013 1.000e+004 9.089e-003 4.134e-003 
4.571e-003 6.258e+007 2.595e+013 1.000e+004 1.107e-002 4.138e-003 
4.574e-003 6.231e+007 2.592e+013 1.000e+004 1.060e-002 4.142e-003 
4.576e-003 6.202e+007 2.594e+013 1.000e+004 1.031e-002 4.146e-003 
4.579e-003 6.173e+007 2.596e+013 1.000e+004 9.947e-003 4.151e-003 
4.581e-003 6.146e+007 2.598e+013 1.000e+004 8.929e-003 4.155e-003 
4.584e-003 6.128e+007 2.599e+013 1.000e+004 8.641e-003 4.159e-003 
4.586e-003 6.113e+007 2.601e+013 1.000e+004 8.513e-003 4.163e-003 
4.589e-003 6.096e+007 2.604e+013 1.000e+004 8.543e-003 4.166e-003 
4.591e-003 6.077e+007 2.606e+013 1.000e+004 8.457e-003 4.170e-003 
4.594e-003 6.062e+007 2.610e+013 1.000e+004 8.108e-003 4.174e-003 
4.596e-003 6.038e+007 2.596e+013 1.000e+004 1.017e-002 4.178e-003 
4.599e-003 6.009e+007 2.595e+013 1.000e+004 1.028e-002 4.182e-003 
4.601e-003 5.984e+007 2.584e+013 1.000e+004 9.717e-003 4.186e-003 
4.604e-003 5.970e+007 2.586e+013 1.000e+004 8.497e-003 4.190e-003 
4.606e-003 5.959e+007 2.588e+013 1.000e+004 8.219e-003 4.193e-003 
4.609e-003 5.950e+007 2.591e+013 1.000e+004 7.107e-003 4.196e-003 
4.611e-003 5.942e+007 2.592e+013 1.000e+004 8.235e-003 4.199e-003 
4.614e-003 5.925e+007 2.579e+013 1.000e+004 7.090e-003 4.204e-003 
4.618e-003 5.923e+007 2.578e+013 1.000e+004 6.503e-003 4.207e-003 
4.621e-003 5.925e+007 2.576e+013 1.000e+004 8.613e-003 4.211e-003 
4.625e-003 5.923e+007 2.574e+013 1.000e+004 7.988e-003 4.214e-003 
4.628e-003 5.918e+007 2.569e+013 1.000e+004 8.457e-003 4.218e-003 
4.631e-003 5.910e+007 2.569e+013 1.000e+004 8.117e-003 4.222e-003 
4.635e-003 5.903e+007 2.570e+013 1.000e+004 8.336e-003 4.226e-003 
4.638e-003 5.906e+007 2.571e+013 1.000e+004 7.176e-003 4.229e-003 
4.641e-003 5.924e+007 2.573e+013 1.000e+004 6.646e-003 4.231e-003 
4.645e-003 5.950e+007 2.574e+013 1.000e+004 5.998e-003 4.232e-003 
4.648e-003 5.977e+007 2.569e+013 1.000e+004 6.779e-003 4.234e-003 
4.651e-003 6.007e+007 2.570e+013 1.000e+004 5.206e-003 4.235e-003 
4.655e-003 6.036e+007 2.572e+013 1.000e+004 5.310e-003 4.236e-003 
4.658e-003 6.067e+007 2.574e+013 1.000e+004 4.132e-003 4.238e-003 
4.661e-003 6.081e+007 2.574e+013 1.000e+004 7.238e-003 4.240e-003 
4.665e-003 6.096e+007 2.575e+013 1.000e+004 5.945e-003 4.242e-003 
4.668e-003 6.106e+007 2.577e+013 1.000e+004 6.922e-003 4.245e-003 
4.671e-003 6.111e+007 2.579e+013 1.000e+004 6.222e-003 4.248e-003 
4.674e-003 6.109e+007 2.582e+013 1.000e+004 6.841e-003 4.251e-003 
4.677e-003 6.098e+007 2.581e+013 1.000e+004 7.767e-003 4.255e-003 
4.682e-003 6.084e+007 2.576e+013 1.000e+004 6.070e-003 4.260e-003 
4.689e-003 6.092e+007 2.583e+013 1.000e+004 5.058e-003 4.267e-003 
4.697e-003 6.117e+007 2.588e+013 1.000e+004 6.063e-003 4.273e-003 
4.705e-003 6.150e+007 2.593e+013 1.000e+004 3.653e-003 4.278e-003 
4.712e-003 6.214e+007 2.598e+013 1.000e+004 3.063e-003 4.281e-003 
4.718e-003 6.265e+007 2.602e+013 1.000e+004 3.030e-003 4.284e-003 
4.725e-003 6.309e+007 2.605e+013 1.000e+004 3.851e-003 4.288e-003 
4.733e-003 6.346e+007 2.613e+013 1.000e+004 4.217e-003 4.293e-003 
4.741e-003 6.379e+007 2.621e+013 1.000e+004 4.351e-003 4.299e-003 
4.749e-003 6.410e+007 2.628e+013 1.000e+004 4.356e-003 4.305e-003 
4.757e-003 6.444e+007 2.635e+013 1.000e+004 4.447e-003 4.310e-003 
4.765e-003 6.476e+007 2.643e+013 1.000e+004 4.557e-003 4.316e-003 
4.772e-003 6.497e+007 2.649e+013 1.000e+004 7.022e-003 4.321e-003 
4.780e-003 6.473e+007 2.652e+013 1.000e+004 8.818e-003 4.331e-003 
4.787e-003 6.445e+007 2.650e+013 1.000e+004 1.132e-002 4.340e-003 
4.789e-003 6.438e+007 2.653e+013 1.000e+004 1.150e-002 4.343e-003 
4.791e-003 6.437e+007 2.654e+013 1.000e+004 1.053e-002 4.345e-003 
4.793e-003 6.439e+007 2.656e+013 1.000e+004 9.919e-003 4.347e-003 
4.795e-003 6.444e+007 2.657e+013 1.000e+004 1.056e-002 4.348e-003 
4.797e-003 6.450e+007 2.658e+013 1.000e+004 1.032e-002 4.350e-003 
4.799e-003 6.458e+007 2.660e+013 1.000e+004 1.030e-002 4.352e-003 
4.802e-003 6.468e+007 2.661e+013 1.000e+004 8.116e-003 4.353e-003 
4.804e-003 6.479e+007 2.662e+013 1.000e+004 7.427e-003 4.355e-003 
4.806e-003 6.489e+007 2.663e+013 1.000e+004 8.961e-003 4.357e-003 
4.814e-003 6.516e+007 2.656e+013 1.000e+004 5.408e-003 4.362e-003 
4.822e-003 6.527e+007 2.654e+013 1.000e+004 6.916e-003 4.369e-003 
4.829e-003 6.498e+007 2.654e+013 1.000e+004 8.522e-003 4.379e-003 
4.835e-003 6.438e+007 2.656e+013 1.000e+004 1.023e-002 4.388e-003 
4.838e-003 6.414e+007 2.654e+013 1.000e+004 1.056e-002 4.393e-003 
4.841e-003 6.405e+007 2.652e+013 1.000e+004 1.212e-002 4.397e-003 
4.843e-003 6.399e+007 2.650e+013 1.000e+004 1.021e-002 4.400e-003 
4.846e-003 6.396e+007 2.640e+013 1.000e+004 1.162e-002 4.402e-003 
4.849e-003 6.398e+007 2.634e+013 1.000e+004 1.053e-002 4.405e-003 
4.852e-003 6.396e+007 2.628e+013 1.000e+004 1.065e-002 4.408e-003 
4.855e-003 6.385e+007 2.623e+013 1.000e+004 9.391e-003 4.412e-003 
4.862e-003 6.386e+007 2.622e+013 1.000e+004 5.891e-003 4.419e-003 
4.869e-003 6.420e+007 2.621e+013 1.000e+004 6.784e-003 4.424e-003 
4.876e-003 6.456e+007 2.628e+013 1.000e+004 4.974e-003 4.428e-003 
4.882e-003 6.507e+007 2.631e+013 1.000e+004 4.453e-003 4.431e-003 
4.889e-003 6.561e+007 2.635e+013 1.000e+004 4.049e-003 4.434e-003 
4.895e-003 6.614e+007 2.640e+013 1.000e+004 4.211e-003 4.437e-003 
4.902e-003 6.670e+007 2.645e+013 1.000e+004 4.504e-003 4.440e-003 
4.909e-003 6.713e+007 2.652e+013 1.000e+004 4.541e-003 4.443e-003 
4.916e-003 6.750e+007 2.657e+013 1.000e+004 4.137e-003 4.448e-003 
4.922e-003 6.792e+007 2.665e+013 1.000e+004 4.544e-003 4.451e-003 
4.929e-003 6.833e+007 2.675e+013 1.000e+004 4.310e-003 4.455e-003 
4.936e-003 6.897e+007 2.674e+013 1.000e+004 2.789e-003 4.458e-003 
4.943e-003 6.984e+007 2.676e+013 1.000e+004 2.607e-003 4.459e-003 
4.950e-003 7.074e+007 2.678e+013 1.000e+004 2.419e-003 4.460e-003 
4.958e-003 7.163e+007 2.681e+013 1.000e+004 2.428e-003 4.461e-003 
4.965e-003 7.240e+007 2.681e+013 1.000e+004 3.160e-003 4.463e-003 
4.973e-003 7.322e+007 2.687e+013 1.000e+004 2.762e-003 4.465e-003 
4.980e-003 7.404e+007 2.693e+013 1.000e+004 2.790e-003 4.467e-003 
4.988e-003 7.487e+007 2.698e+013 1.000e+004 2.703e-003 4.469e-003 
4.995e-003 7.568e+007 2.702e+013 1.000e+004 2.742e-003 4.471e-003 
5.003e-003 7.651e+007 2.707e+013 1.000e+004 2.803e-003 4.473e-003 
5.010e-003 7.732e+007 2.711e+013 1.000e+004 2.539e-003 4.474e-003 
5.018e-003 7.811e+007 2.716e+013 1.000e+004 2.688e-003 4.476e-003 
5.025e-003 7.889e+007 2.721e+013 1.000e+004 2.585e-003 4.478e-003 
5.033e-003 7.966e+007 2.727e+013 1.000e+004 2.977e-003 4.480e-003 
5.040e-003 8.045e+007 2.732e+013 1.000e+004 2.569e-003 4.483e-003 
5.048e-003 8.123e+007 2.738e+013 1.000e+004 2.867e-003 4.485e-003 
5.055e-003 8.198e+007 2.743e+013 1.000e+004 2.667e-003 4.487e-003 
5.063e-003 8.274e+007 2.750e+013 1.000e+004 2.846e-003 4.490e-003 
5.070e-003 8.341e+007 2.756e+013 1.000e+004 2.659e-003 4.492e-003 
5.077e-003 8.408e+007 2.763e+013 1.000e+004 2.985e-003 4.495e-003 
5.085e-003 8.474e+007 2.770e+013 1.000e+004 2.941e-003 4.497e-003 
5.092e-003 8.535e+007 2.777e+013 1.000e+004 2.952e-003 4.500e-003 
5.098e-003 8.592e+007 2.785e+013 1.000e+004 3.022e-003 4.503e-003 
5.105e-003 8.650e+007 2.792e+013 1.000e+004 3.430e-003 4.506e-003 
5.113e-003 8.704e+007 2.800e+013 1.000e+004 3.643e-003 4.510e-003 
5.120e-003 8.750e+007 2.811e+013 1.000e+004 4.402e-003 4.514e-003 
5.127e-003 8.758e+007 2.811e+013 1.000e+004 7.786e-003 4.520e-003 
5.134e-003 8.733e+007 2.803e+013 1.000e+004 6.885e-003 4.529e-003 
5.141e-003 8.699e+007 2.807e+013 1.000e+004 7.267e-003 4.538e-003 
5.147e-003 8.669e+007 2.816e+013 1.000e+004 5.951e-003 4.546e-003 
5.153e-003 8.667e+007 2.830e+013 1.000e+004 5.071e-003 4.552e-003 
5.159e-003 8.654e+007 2.825e+013 1.000e+004 7.479e-003 4.559e-003 
5.164e-003 8.634e+007 2.834e+013 1.000e+004 7.858e-003 4.566e-003 
5.170e-003 8.596e+007 2.842e+013 1.000e+004 8.031e-003 4.574e-003 
5.176e-003 8.562e+007 2.858e+013 1.000e+004 6.973e-003 4.583e-003 
5.182e-003 8.499e+007 2.854e+013 1.000e+004 1.200e-002 4.593e-003 
5.187e-003 8.388e+007 2.868e+013 1.000e+004 1.184e-002 4.606e-003 
5.193e-003 8.264e+007 2.891e+013 1.000e+004 1.288e-002 4.620e-003 
5.197e-003 8.161e+007 2.911e+013 1.000e+004 1.449e-002 4.631e-003 
5.200e-003 8.075e+007 2.882e+013 1.000e+004 1.594e-002 4.640e-003 
5.203e-003 7.997e+007 2.862e+013 1.000e+004 1.625e-002 4.648e-003 
5.206e-003 7.891e+007 2.852e+013 1.000e+004 1.831e-002 4.659e-003 
5.210e-003 7.779e+007 2.844e+013 1.000e+004 1.924e-002 4.671e-003 
5.213e-003 7.672e+007 2.842e+013 1.000e+004 2.057e-002 4.681e-003 
5.216e-003 7.579e+007 2.836e+013 1.000e+004 1.961e-002 4.690e-003 
5.219e-003 7.475e+007 2.821e+013 1.000e+004 2.432e-002 4.700e-003 
5.221e-003 7.411e+007 2.821e+013 1.000e+004 2.259e-002 4.707e-003 
5.223e-003 7.358e+007 2.821e+013 1.000e+004 2.618e-002 4.713e-003 
5.225e-003 7.313e+007 2.813e+013 1.000e+004 2.288e-002 4.718e-003 
5.227e-003 7.273e+007 2.802e+013 1.000e+004 1.735e-002 4.723e-003 
5.230e-003 7.233e+007 2.797e+013 1.000e+004 2.178e-002 4.728e-003 
5.232e-003 7.201e+007 2.800e+013 1.000e+004 1.400e-002 4.733e-003 
5.234e-003 7.174e+007 2.802e+013 1.000e+004 1.658e-002 4.737e-003 
5.237e-003 7.150e+007 2.805e+013 1.000e+004 1.702e-002 4.741e-003 
5.239e-003 7.127e+007 2.793e+013 1.000e+004 1.955e-002 4.744e-003 
5.240e-003 7.113e+007 2.786e+013 1.000e+004 1.357e-002 4.747e-003 
5.242e-003 7.105e+007 2.782e+013 1.000e+004 1.293e-002 4.749e-003 
5.244e-003 7.099e+007 2.767e+013 1.000e+004 1.257e-002 4.752e-003 
5.246e-003 7.101e+007 2.749e+013 1.000e+004 1.194e-002 4.753e-003 
5.248e-003 7.105e+007 2.742e+013 1.000e+004 1.012e-002 4.755e-003 
5.250e-003 7.111e+007 2.728e+013 1.000e+004 2.095e-002 4.757e-003 
5.252e-003 7.116e+007 2.713e+013 1.000e+004 2.417e-002 4.759e-003 
5.255e-003 7.123e+007 2.714e+013 1.000e+004 1.375e-002 4.760e-003 
5.257e-003 7.127e+007 2.714e+013 1.000e+004 1.764e-002 4.762e-003 
5.259e-003 7.133e+007 2.715e+013 1.000e+004 1.927e-002 4.764e-003 
5.261e-003 7.140e+007 2.717e+013 1.000e+004 2.042e-002 4.766e-003 
5.263e-003 7.150e+007 2.719e+013 1.000e+004 1.437e-002 4.767e-003 
5.265e-003 7.160e+007 2.722e+013 1.000e+004 1.858e-002 4.768e-003 
5.267e-003 7.172e+007 2.724e+013 1.000e+004 1.668e-002 4.769e-003 
5.269e-003 7.184e+007 2.727e+013 1.000e+004 2.145e-002 4.770e-003 
5.271e-003 7.197e+007 2.730e+013 1.000e+004 1.403e-002 4.771e-003 
5.273e-003 7.209e+007 2.733e+013 1.000e+004 1.404e-002 4.773e-003 
5.275e-003 7.221e+007 2.736e+013 1.000e+004 2.638e-002 4.774e-003 
5.277e-003 7.236e+007 2.738e+013 1.000e+004 1.761e-002 4.775e-003 
5.279e-003 7.256e+007 2.740e+013 1.000e+004 2.006e-002 4.775e-003 
5.281e-003 7.276e+007 2.741e+013 1.000e+004 1.942e-002 4.776e-003 
5.283e-003 7.298e+007 2.742e+013 1.000e+004 1.760e-002 4.776e-003 
5.284e-003 7.320e+007 2.743e+013 1.000e+004 1.503e-002 4.777e-003 
5.286e-003 7.342e+007 2.744e+013 1.000e+004 1.805e-002 4.777e-003 
5.288e-003 7.364e+007 2.745e+013 1.000e+004 2.041e-002 4.777e-003 
5.290e-003 7.387e+007 2.746e+013 1.000e+004 2.076e-002 4.778e-003 
5.292e-003 7.408e+007 2.747e+013 1.000e+004 1.862e-002 4.778e-003 
5.294e-003 7.430e+007 2.748e+013 1.000e+004 1.929e-002 4.778e-003 
5.295e-003 7.452e+007 2.749e+013 1.000e+004 1.709e-002 4.778e-003 
5.297e-003 7.474e+007 2.750e+013 1.000e+004 1.489e-002 4.779e-003 
5.299e-003 7.496e+007 2.750e+013 1.000e+004 1.866e-002 4.779e-003 
5.301e-003 7.518e+007 2.751e+013 1.000e+004 1.587e-002 4.779e-003 
5.303e-003 7.539e+007 2.752e+013 1.000e+004 1.646e-002 4.780e-003 
5.304e-003 7.561e+007 2.753e+013 1.000e+004 1.625e-002 4.780e-003 
5.306e-003 7.582e+007 2.755e+013 1.000e+004 1.968e-002 4.780e-003 
5.308e-003 7.602e+007 2.756e+013 1.000e+004 1.839e-002 4.781e-003 
5.310e-003 7.623e+007 2.756e+013 1.000e+004 1.894e-002 4.781e-003 
5.312e-003 7.645e+007 2.756e+013 1.000e+004 2.123e-002 4.781e-003 
5.314e-003 7.666e+007 2.757e+013 1.000e+004 1.520e-002 4.782e-003 
5.315e-003 7.688e+007 2.757e+013 1.000e+004 1.776e-002 4.782e-003 
5.317e-003 7.709e+007 2.758e+013 1.000e+004 1.802e-002 4.783e-003 
5.319e-003 7.729e+007 2.759e+013 1.000e+004 2.071e-002 4.783e-003 
5.321e-003 7.750e+007 2.760e+013 1.000e+004 1.654e-002 4.783e-003 
5.323e-003 7.770e+007 2.761e+013 1.000e+004 1.694e-002 4.784e-003 
5.325e-003 7.790e+007 2.762e+013 1.000e+004 1.754e-002 4.784e-003 
5.326e-003 7.811e+007 2.763e+013 1.000e+004 1.996e-002 4.785e-003 
5.328e-003 7.831e+007 2.763e+013 1.000e+004 1.720e-002 4.785e-003 
5.330e-003 7.851e+007 2.763e+013 1.000e+004 2.108e-002 4.786e-003 
5.332e-003 7.871e+007 2.764e+013 1.000e+004 1.689e-002 4.786e-003 
5.334e-003 7.891e+007 2.765e+013 1.000e+004 1.509e-002 4.786e-003 
5.336e-003 7.911e+007 2.766e+013 1.000e+004 1.618e-002 4.787e-003 
5.337e-003 7.930e+007 2.767e+013 1.000e+004 1.837e-002 4.787e-003 
5.339e-003 7.950e+007 2.769e+013 1.000e+004 1.869e-002 4.788e-003 
5.341e-003 7.969e+007 2.770e+013 1.000e+004 1.834e-002 4.788e-003 
5.343e-003 7.988e+007 2.771e+013 1.000e+004 1.853e-002 4.789e-003 
5.345e-003 8.006e+007 2.772e+013 1.000e+004 1.983e-002 4.789e-003 
5.346e-003 8.024e+007 2.773e+013 1.000e+004 2.002e-002 4.790e-003 
5.348e-003 8.042e+007 2.775e+013 1.000e+004 1.906e-002 4.790e-003 
5.350e-003 8.060e+007 2.776e+013 1.000e+004 1.627e-002 4.791e-003 
5.352e-003 8.078e+007 2.777e+013 1.000e+004 1.402e-002 4.792e-003 
5.354e-003 8.095e+007 2.779e+013 1.000e+004 2.022e-002 4.792e-003 
5.355e-003 8.112e+007 2.780e+013 1.000e+004 1.810e-002 4.793e-003 
5.357e-003 8.129e+007 2.782e+013 1.000e+004 1.679e-002 4.793e-003 
5.359e-003 8.145e+007 2.783e+013 1.000e+004 1.492e-002 4.794e-003 
5.361e-003 8.160e+007 2.785e+013 1.000e+004 1.792e-002 4.795e-003 
5.363e-003 8.177e+007 2.716e+013 1.000e+004 3.584e-003 4.796e-003 
5.369e-003 8.209e+007 2.725e+013 1.000e+004 5.865e-003 4.799e-003 
5.372e-003 8.212e+007 2.733e+013 1.000e+004 5.959e-003 4.803e-003 
5.375e-003 8.221e+007 2.737e+013 1.000e+004 6.482e-003 4.805e-003 
5.377e-003 8.230e+007 2.741e+013 1.000e+004 5.920e-003 4.806e-003 
5.379e-003 8.240e+007 2.744e+013 1.000e+004 6.632e-003 4.807e-003 
5.381e-003 8.250e+007 2.747e+013 1.000e+004 7.296e-003 4.808e-003 
5.382e-003 8.259e+007 2.749e+013 1.000e+004 7.469e-003 4.810e-003 
5.384e-003 8.264e+007 2.752e+013 1.000e+004 8.370e-003 4.811e-003 
5.386e-003 8.269e+007 2.754e+013 1.000e+004 8.121e-003 4.813e-003 
5.388e-003 8.273e+007 2.757e+013 1.000e+004 7.571e-003 4.814e-003 
5.389e-003 8.276e+007 2.760e+013 1.000e+004 9.678e-003 4.815e-003 
5.391e-003 8.277e+007 2.763e+013 1.000e+004 1.140e-002 4.817e-003 
5.393e-003 8.278e+007 2.766e+013 1.000e+004 9.758e-003 4.819e-003 
5.394e-003 8.278e+007 2.769e+013 1.000e+004 8.605e-003 4.820e-003 
5.396e-003 8.278e+007 2.772e+013 1.000e+004 1.135e-002 4.822e-003 
5.398e-003 8.277e+007 2.775e+013 1.000e+004 1.297e-002 4.824e-003 
5.399e-003 8.275e+007 2.778e+013 1.000e+004 1.172e-002 4.825e-003 
5.401e-003 8.272e+007 2.781e+013 1.000e+004 1.236e-002 4.827e-003 
5.402e-003 8.269e+007 2.785e+013 1.000e+004 1.242e-002 4.829e-003 
5.404e-003 8.264e+007 2.787e+013 1.000e+004 1.501e-002 4.831e-003 
5.405e-003 8.258e+007 2.780e+013 1.000e+004 1.574e-002 4.833e-003 
5.407e-003 8.252e+007 2.779e+013 1.000e+004 1.622e-002 4.835e-003 
5.409e-003 8.242e+007 2.767e+013 1.000e+004 1.658e-002 4.837e-003 
5.410e-003 8.231e+007 2.763e+013 1.000e+004 1.597e-002 4.839e-003 
5.412e-003 8.218e+007 2.764e+013 1.000e+004 1.287e-002 4.842e-003 
5.413e-003 8.203e+007 2.767e+013 1.000e+004 1.784e-002 4.844e-003 
5.415e-003 8.186e+007 2.769e+013 1.000e+004 1.687e-002 4.847e-003 
5.416e-003 8.163e+007 2.764e+013 1.000e+004 2.033e-002 4.850e-003 
5.418e-003 8.125e+007 2.745e+013 1.000e+004 1.910e-002 4.854e-003 
5.420e-003 8.089e+007 2.743e+013 1.000e+004 2.219e-002 4.858e-003 
5.421e-003 8.058e+007 2.744e+013 1.000e+004 2.063e-002 4.862e-003 
5.423e-003 8.024e+007 2.746e+013 1.000e+004 2.083e-002 4.866e-003 
5.424e-003 7.996e+007 2.747e+013 1.000e+004 1.560e-002 4.870e-003 
5.426e-003 7.972e+007 2.747e+013 1.000e+004 2.125e-002 4.873e-003 
5.427e-003 7.945e+007 2.743e+013 1.000e+004 2.062e-002 4.876e-003 
5.429e-003 7.917e+007 2.742e+013 1.000e+004 2.028e-002 4.880e-003 
5.431e-003 7.890e+007 2.741e+013 1.000e+004 1.601e-002 4.883e-003 
5.432e-003 7.866e+007 2.734e+013 1.000e+004 2.219e-002 4.887e-003 
5.434e-003 7.843e+007 2.732e+013 1.000e+004 2.341e-002 4.890e-003 
5.435e-003 7.827e+007 2.731e+013 1.000e+004 2.118e-002 4.892e-003 
5.437e-003 7.813e+007 2.730e+013 1.000e+004 1.511e-002 4.895e-003 
5.438e-003 7.800e+007 2.729e+013 1.000e+004 2.050e-002 4.897e-003 
5.440e-003 7.787e+007 2.727e+013 1.000e+004 2.009e-002 4.900e-003 
5.441e-003 7.773e+007 2.727e+013 1.000e+004 1.745e-002 4.902e-003 
5.443e-003 7.760e+007 2.726e+013 1.000e+004 1.426e-002 4.905e-003 
5.445e-003 7.744e+007 2.725e+013 1.000e+004 1.714e-002 4.907e-003 
5.446e-003 7.723e+007 2.714e+013 1.000e+004 1.731e-002 4.910e-003 
5.448e-003 7.699e+007 2.711e+013 1.000e+004 1.492e-002 4.914e-003 
5.451e-003 7.663e+007 2.711e+013 1.000e+004 1.446e-002 4.919e-003 
5.455e-003 7.609e+007 2.707e+013 1.000e+004 1.291e-002 4.927e-003 
5.459e-003 7.566e+007 2.694e+013 1.000e+004 1.315e-002 4.934e-003 
5.463e-003 7.523e+007 2.685e+013 1.000e+004 1.290e-002 4.941e-003 
5.467e-003 7.477e+007 2.681e+013 1.000e+004 1.052e-002 4.948e-003 
5.471e-003 7.445e+007 2.680e+013 1.000e+004 9.239e-003 4.955e-003 
5.475e-003 7.429e+007 2.683e+013 1.000e+004 8.141e-003 4.960e-003 
5.479e-003 7.410e+007 2.687e+013 1.000e+004 9.060e-003 4.965e-003 
5.484e-003 7.372e+007 2.675e+013 1.000e+004 9.789e-003 4.972e-003 
5.488e-003 7.346e+007 2.679e+013 1.000e+004 8.060e-003 4.978e-003 
5.492e-003 7.319e+007 2.680e+013 1.000e+004 8.992e-003 4.984e-003 
5.496e-003 7.287e+007 2.677e+013 1.000e+004 8.077e-003 4.990e-003 
5.500e-003 7.269e+007 2.683e+013 1.000e+004 7.850e-003 4.996e-003 
5.504e-003 7.259e+007 2.689e+013 1.000e+004 6.336e-003 5.000e-003 
5.508e-003 7.270e+007 2.694e+013 1.000e+004 5.689e-003 5.004e-003 
5.513e-003 7.288e+007 2.699e+013 1.000e+004 5.549e-003 5.007e-003 
5.517e-003 7.303e+007 2.704e+013 1.000e+004 5.520e-003 5.010e-003 
5.521e-003 7.318e+007 2.707e+013 1.000e+004 6.366e-003 5.013e-003 
5.525e-003 7.336e+007 2.711e+013 1.000e+004 6.227e-003 5.016e-003 
5.529e-003 7.351e+007 2.716e+013 1.000e+004 6.594e-003 5.019e-003 
5.533e-003 7.367e+007 2.720e+013 1.000e+004 6.205e-003 5.022e-003 
5.538e-003 7.388e+007 2.723e+013 1.000e+004 6.731e-003 5.025e-003 
5.542e-003 7.401e+007 2.718e+013 1.000e+004 8.572e-003 5.028e-003 
5.546e-003 7.401e+007 2.715e+013 1.000e+004 1.029e-002 5.032e-003 
5.550e-003 7.384e+007 2.684e+013 1.000e+004 1.155e-002 5.037e-003 
5.554e-003 7.362e+007 2.675e+013 1.000e+004 1.123e-002 5.043e-003 
5.559e-003 7.339e+007 2.670e+013 1.000e+004 1.116e-002 5.049e-003 
5.563e-003 7.313e+007 2.645e+013 1.000e+004 1.089e-002 5.055e-003 
5.567e-003 7.282e+007 2.643e+013 1.000e+004 9.311e-003 5.061e-003 
5.571e-003 7.249e+007 2.647e+013 1.000e+004 9.004e-003 5.068e-003 
5.575e-003 7.212e+007 2.652e+013 1.000e+004 8.857e-003 5.074e-003 
5.579e-003 7.166e+007 2.634e+013 1.000e+004 1.001e-002 5.082e-003 
5.584e-003 7.115e+007 2.633e+013 1.000e+004 9.831e-003 5.090e-003 
5.588e-003 7.069e+007 2.638e+013 1.000e+004 8.843e-003 5.097e-003 
5.592e-003 7.038e+007 2.647e+013 1.000e+004 7.107e-003 5.104e-003 
5.596e-003 7.025e+007 2.651e+013 1.000e+004 6.118e-003 5.109e-003 
5.601e-003 7.020e+007 2.648e+013 1.000e+004 6.825e-003 5.113e-003 
5.605e-003 7.020e+007 2.650e+013 1.000e+004 5.892e-003 5.117e-003 
5.609e-003 7.028e+007 2.654e+013 1.000e+004 5.384e-003 5.121e-003 
5.613e-003 7.041e+007 2.658e+013 1.000e+004 5.031e-003 5.124e-003 
5.617e-003 7.057e+007 2.662e+013 1.000e+004 4.592e-003 5.127e-003 
5.621e-003 7.077e+007 2.667e+013 1.000e+004 5.405e-003 5.129e-003 
5.623e-003 7.092e+007 2.666e+013 1.000e+004 8.808e-003 5.131e-003 
5.625e-003 7.102e+007 2.664e+013 1.000e+004 7.300e-003 5.132e-003 
5.628e-003 7.118e+007 2.665e+013 1.000e+004 7.097e-003 5.133e-003 
5.630e-003 7.136e+007 2.666e+013 1.000e+004 7.906e-003 5.134e-003 
5.632e-003 7.153e+007 2.668e+013 1.000e+004 7.128e-003 5.135e-003 
5.634e-003 7.170e+007 2.669e+013 1.000e+004 6.083e-003 5.136e-003 
5.636e-003 7.188e+007 2.671e+013 1.000e+004 8.966e-003 5.136e-003 
5.637e-003 7.205e+007 2.672e+013 1.000e+004 9.468e-003 5.137e-003 
5.639e-003 7.222e+007 2.673e+013 1.000e+004 7.411e-003 5.138e-003 
5.641e-003 7.239e+007 2.674e+013 1.000e+004 7.242e-003 5.139e-003 
5.643e-003 7.256e+007 2.676e+013 1.000e+004 8.222e-003 5.139e-003 
5.645e-003 7.273e+007 2.677e+013 1.000e+004 5.429e-003 5.140e-003 
5.647e-003 7.289e+007 2.679e+013 1.000e+004 7.098e-003 5.141e-003 
5.649e-003 7.305e+007 2.680e+013 1.000e+004 7.692e-003 5.142e-003 
5.651e-003 7.320e+007 2.682e+013 1.000e+004 9.967e-003 5.143e-003 
5.653e-003 7.334e+007 2.684e+013 1.000e+004 6.447e-003 5.144e-003 
5.655e-003 7.348e+007 2.686e+013 1.000e+004 8.514e-003 5.145e-003 
5.657e-003 7.361e+007 2.688e+013 1.000e+004 8.661e-003 5.146e-003 
5.659e-003 7.374e+007 2.690e+013 1.000e+004 1.056e-002 5.147e-003 
5.661e-003 7.385e+007 2.692e+013 1.000e+004 6.766e-003 5.148e-003 
5.662e-003 7.395e+007 2.694e+013 1.000e+004 9.875e-003 5.149e-003 
5.664e-003 7.403e+007 2.698e+013 1.000e+004 9.621e-003 5.150e-003 
5.666e-003 7.412e+007 2.701e+013 1.000e+004 1.195e-002 5.152e-003 
5.668e-003 7.420e+007 2.703e+013 1.000e+004 8.400e-003 5.153e-003 
5.670e-003 7.418e+007 2.704e+013 1.000e+004 1.178e-002 5.155e-003 
5.673e-003 7.412e+007 2.703e+013 1.000e+004 1.219e-002 5.158e-003 
5.675e-003 7.408e+007 2.703e+013 1.000e+004 1.546e-002 5.160e-003 
5.677e-003 7.394e+007 2.700e+013 1.000e+004 1.176e-002 5.163e-003 
5.679e-003 7.380e+007 2.703e+013 1.000e+004 1.324e-002 5.166e-003 
5.681e-003 7.368e+007 2.707e+013 1.000e+004 1.353e-002 5.169e-003 
5.683e-003 7.358e+007 2.710e+013 1.000e+004 1.496e-002 5.172e-003 
5.685e-003 7.345e+007 2.707e+013 1.000e+004 1.270e-002 5.175e-003 
5.687e-003 7.332e+007 2.708e+013 1.000e+004 1.506e-002 5.178e-003 
5.689e-003 7.321e+007 2.710e+013 1.000e+004 1.348e-002 5.181e-003 
5.691e-003 7.313e+007 2.712e+013 1.000e+004 1.464e-002 5.183e-003 
5.693e-003 7.307e+007 2.715e+013 1.000e+004 1.500e-002 5.186e-003 
5.695e-003 7.293e+007 2.718e+013 1.000e+004 1.540e-002 5.189e-003 
5.697e-003 7.281e+007 2.720e+013 1.000e+004 1.466e-002 5.192e-003 
5.699e-003 7.264e+007 2.722e+013 1.000e+004 1.455e-002 5.195e-003 
5.701e-003 7.254e+007 2.727e+013 1.000e+004 1.211e-002 5.197e-003 
5.703e-003 7.247e+007 2.733e+013 1.000e+004 1.458e-002 5.200e-003 
5.705e-003 7.241e+007 2.738e+013 1.000e+004 1.268e-002 5.202e-003 
5.707e-003 7.234e+007 2.743e+013 1.000e+004 1.374e-002 5.205e-003 
5.709e-003 7.228e+007 2.748e+013 1.000e+004 1.240e-002 5.207e-003 
5.711e-003 7.221e+007 2.750e+013 1.000e+004 1.388e-002 5.210e-003 
5.713e-003 7.213e+007 2.755e+013 1.000e+004 1.254e-002 5.213e-003 
5.716e-003 7.206e+007 2.760e+013 1.000e+004 1.248e-002 5.215e-003 
5.718e-003 7.198e+007 2.766e+013 1.000e+004 1.108e-002 5.218e-003 
5.720e-003 7.189e+007 2.772e+013 1.000e+004 1.304e-002 5.221e-003 
5.722e-003 7.177e+007 2.779e+013 1.000e+004 1.205e-002 5.224e-003 
5.724e-003 7.160e+007 2.787e+013 1.000e+004 1.784e-002 5.227e-003 
5.727e-003 7.141e+007 2.794e+013 1.000e+004 2.090e-002 5.231e-003 
5.729e-003 7.115e+007 2.799e+013 1.000e+004 1.529e-002 5.235e-003 
5.731e-003 7.087e+007 2.808e+013 1.000e+004 1.684e-002 5.239e-003 
5.734e-003 7.064e+007 2.800e+013 1.000e+004 2.012e-002 5.243e-003 
5.736e-003 7.043e+007 2.801e+013 1.000e+004 1.586e-002 5.247e-003 
5.738e-003 7.027e+007 2.806e+013 1.000e+004 1.815e-002 5.251e-003 
5.741e-003 7.015e+007 2.810e+013 1.000e+004 1.718e-002 5.254e-003 
5.743e-003 7.004e+007 2.817e+013 1.000e+004 1.680e-002 5.257e-003 
5.746e-003 6.986e+007 2.780e+013 1.000e+004 1.032e-002 5.261e-003 
5.749e-003 6.959e+007 2.775e+013 1.000e+004 9.976e-003 5.266e-003 
5.752e-003 6.946e+007 2.775e+013 1.000e+004 1.068e-002 5.269e-003 
5.754e-003 6.935e+007 2.776e+013 1.000e+004 1.202e-002 5.272e-003 
5.756e-003 6.924e+007 2.778e+013 1.000e+004 1.118e-002 5.275e-003 
5.758e-003 6.919e+007 2.779e+013 1.000e+004 1.086e-002 5.277e-003 
5.760e-003 6.920e+007 2.780e+013 1.000e+004 1.060e-002 5.279e-003 
5.762e-003 6.913e+007 2.779e+013 1.000e+004 1.012e-002 5.282e-003 
5.764e-003 6.905e+007 2.772e+013 1.000e+004 1.243e-002 5.284e-003 
5.766e-003 6.895e+007 2.768e+013 1.000e+004 1.151e-002 5.287e-003 
5.768e-003 6.892e+007 2.770e+013 1.000e+004 1.181e-002 5.289e-003 
5.770e-003 6.891e+007 2.772e+013 1.000e+004 1.177e-002 5.291e-003 
5.772e-003 6.890e+007 2.775e+013 1.000e+004 1.085e-002 5.293e-003 
5.773e-003 6.889e+007 2.777e+013 1.000e+004 9.845e-003 5.295e-003 
5.775e-003 6.888e+007 2.777e+013 1.000e+004 1.083e-002 5.297e-003 
5.777e-003 6.881e+007 2.779e+013 1.000e+004 9.672e-003 5.300e-003 
5.779e-003 6.877e+007 2.781e+013 1.000e+004 1.104e-002 5.302e-003 
5.781e-003 6.873e+007 2.780e+013 1.000e+004 1.119e-002 5.304e-003 
5.783e-003 6.871e+007 2.781e+013 1.000e+004 1.069e-002 5.306e-003 
5.785e-003 6.864e+007 2.780e+013 1.000e+004 1.064e-002 5.309e-003 
5.787e-003 6.849e+007 2.777e+013 1.000e+004 1.435e-002 5.312e-003 
5.790e-003 6.828e+007 2.777e+013 1.000e+004 1.243e-002 5.315e-003 
5.792e-003 6.810e+007 2.779e+013 1.000e+004 1.146e-002 5.319e-003 
5.794e-003 6.798e+007 2.782e+013 1.000e+004 9.813e-003 5.321e-003 
5.796e-003 6.778e+007 2.775e+013 1.000e+004 1.322e-002 5.325e-003 
5.798e-003 6.764e+007 2.778e+013 1.000e+004 1.120e-002 5.328e-003 
5.800e-003 6.757e+007 2.779e+013 1.000e+004 1.008e-002 5.330e-003 
5.802e-003 6.756e+007 2.782e+013 1.000e+004 8.896e-003 5.333e-003 
5.804e-003 6.760e+007 2.784e+013 1.000e+004 9.943e-003 5.334e-003 
5.806e-003 6.767e+007 2.782e+013 1.000e+004 9.388e-003 5.336e-003 
5.808e-003 6.775e+007 2.783e+013 1.000e+004 1.019e-002 5.338e-003 
5.810e-003 6.770e+007 2.747e+013 1.000e+004 1.014e-002 5.340e-003 
5.812e-003 6.769e+007 2.735e+013 1.000e+004 1.036e-002 5.342e-003 
5.814e-003 6.775e+007 2.729e+013 1.000e+004 1.006e-002 5.344e-003 
5.816e-003 6.784e+007 2.726e+013 1.000e+004 9.674e-003 5.345e-003 
5.819e-003 6.797e+007 2.724e+013 1.000e+004 7.021e-003 5.346e-003 
5.821e-003 6.811e+007 2.723e+013 1.000e+004 8.276e-003 5.348e-003 
5.823e-003 6.827e+007 2.723e+013 1.000e+004 8.263e-003 5.349e-003 
5.825e-003 6.843e+007 2.723e+013 1.000e+004 8.825e-003 5.350e-003 
5.827e-003 6.860e+007 2.724e+013 1.000e+004 7.485e-003 5.351e-003 
5.829e-003 6.878e+007 2.725e+013 1.000e+004 5.513e-003 5.351e-003 
5.831e-003 6.894e+007 2.721e+013 1.000e+004 8.239e-003 5.352e-003 
5.833e-003 6.909e+007 2.719e+013 1.000e+004 8.966e-003 5.354e-003 
5.836e-003 6.924e+007 2.718e+013 1.000e+004 7.555e-003 5.355e-003 
5.838e-003 6.939e+007 2.718e+013 1.000e+004 5.527e-003 5.356e-003 
5.840e-003 6.956e+007 2.718e+013 1.000e+004 8.299e-003 5.357e-003 
5.842e-003 6.969e+007 2.718e+013 1.000e+004 9.200e-003 5.358e-003 
5.844e-003 6.984e+007 2.719e+013 1.000e+004 7.403e-003 5.359e-003 
5.846e-003 7.000e+007 2.719e+013 1.000e+004 6.227e-003 5.360e-003 
5.848e-003 7.014e+007 2.721e+013 1.000e+004 9.145e-003 5.361e-003 
5.851e-003 7.026e+007 2.723e+013 1.000e+004 9.817e-003 5.363e-003 
5.853e-003 7.037e+007 2.726e+013 1.000e+004 8.721e-003 5.364e-003 
5.855e-003 7.047e+007 2.725e+013 1.000e+004 8.684e-003 5.365e-003 
5.856e-003 7.055e+007 2.723e+013 1.000e+004 9.522e-003 5.366e-003 
5.858e-003 7.048e+007 2.723e+013 1.000e+004 9.609e-003 5.369e-003 
5.860e-003 7.040e+007 2.726e+013 1.000e+004 1.134e-002 5.371e-003 
5.862e-003 7.031e+007 2.729e+013 1.000e+004 1.096e-002 5.374e-003 
5.864e-003 7.020e+007 2.733e+013 1.000e+004 1.117e-002 5.377e-003 
5.866e-003 7.009e+007 2.737e+013 1.000e+004 9.115e-003 5.380e-003 
5.868e-003 7.009e+007 2.740e+013 1.000e+004 1.027e-002 5.382e-003 
5.870e-003 7.013e+007 2.743e+013 1.000e+004 7.610e-003 5.383e-003 
5.872e-003 7.025e+007 2.738e+013 1.000e+004 8.616e-003 5.384e-003 
5.874e-003 7.038e+007 2.738e+013 1.000e+004 7.675e-003 5.385e-003 
5.876e-003 7.051e+007 2.738e+013 1.000e+004 8.956e-003 5.387e-003 
5.878e-003 7.065e+007 2.739e+013 1.000e+004 7.707e-003 5.388e-003 
5.880e-003 7.079e+007 2.740e+013 1.000e+004 7.106e-003 5.389e-003 
5.882e-003 7.094e+007 2.740e+013 1.000e+004 5.335e-003 5.390e-003 
5.884e-003 7.107e+007 2.741e+013 1.000e+004 7.563e-003 5.391e-003 
5.886e-003 7.118e+007 2.742e+013 1.000e+004 5.845e-003 5.392e-003 
5.888e-003 7.129e+007 2.743e+013 1.000e+004 5.820e-003 5.393e-003 
5.890e-003 7.139e+007 2.745e+013 1.000e+004 7.466e-003 5.395e-003 
5.892e-003 7.149e+007 2.746e+013 1.000e+004 8.723e-003 5.396e-003 
5.894e-003 7.159e+007 2.749e+013 1.000e+004 7.556e-003 5.397e-003 
5.896e-003 7.167e+007 2.751e+013 1.000e+004 7.240e-003 5.399e-003 
5.898e-003 7.176e+007 2.753e+013 1.000e+004 7.129e-003 5.400e-003 
5.901e-003 7.184e+007 2.755e+013 1.000e+004 7.866e-003 5.402e-003 
5.903e-003 7.192e+007 2.758e+013 1.000e+004 7.326e-003 5.403e-003 
5.905e-003 7.200e+007 2.760e+013 1.000e+004 7.275e-003 5.404e-003 
5.907e-003 7.208e+007 2.762e+013 1.000e+004 7.202e-003 5.406e-003 
5.909e-003 7.216e+007 2.764e+013 1.000e+004 7.705e-003 5.407e-003 
5.910e-003 7.224e+007 2.766e+013 1.000e+004 7.914e-003 5.409e-003 
5.912e-003 7.233e+007 2.768e+013 1.000e+004 8.604e-003 5.410e-003 
5.914e-003 7.240e+007 2.770e+013 1.000e+004 8.245e-003 5.411e-003 
5.916e-003 7.248e+007 2.772e+013 1.000e+004 7.786e-003 5.413e-003 
5.918e-003 7.254e+007 2.773e+013 1.000e+004 8.203e-003 5.414e-003 
5.920e-003 7.260e+007 2.774e+013 1.000e+004 9.041e-003 5.416e-003 
5.922e-003 7.266e+007 2.776e+013 1.000e+004 9.012e-003 5.417e-003 
5.924e-003 7.267e+007 2.777e+013 1.000e+004 8.725e-003 5.419e-003 
5.926e-003 7.269e+007 2.779e+013 1.000e+004 8.816e-003 5.421e-003 
5.928e-003 7.272e+007 2.782e+013 1.000e+004 9.248e-003 5.423e-003 
5.930e-003 7.277e+007 2.784e+013 1.000e+004 8.792e-003 5.424e-003 
5.932e-003 7.281e+007 2.786e+013 1.000e+004 8.035e-003 5.426e-003 
5.934e-003 7.287e+007 2.789e+013 1.000e+004 9.142e-003 5.427e-003 
5.936e-003 7.294e+007 2.791e+013 1.000e+004 8.144e-003 5.429e-003 
5.938e-003 7.300e+007 2.792e+013 1.000e+004 8.399e-003 5.430e-003 
5.939e-003 7.308e+007 2.794e+013 1.000e+004 7.504e-003 5.432e-003 
5.941e-003 7.315e+007 2.797e+013 1.000e+004 7.283e-003 5.433e-003 
5.943e-003 7.322e+007 2.799e+013 1.000e+004 7.885e-003 5.435e-003 
5.945e-003 7.330e+007 2.802e+013 1.000e+004 8.160e-003 5.436e-003 
5.947e-003 7.338e+007 2.804e+013 1.000e+004 7.242e-003 5.438e-003 
5.950e-003 7.348e+007 2.788e+013 1.000e+004 4.802e-003 5.440e-003 
5.955e-003 7.363e+007 2.790e+013 1.000e+004 4.849e-003 5.444e-003 
5.964e-003 7.379e+007 2.793e+013 1.000e+004 4.687e-003 5.451e-003 
5.972e-003 7.387e+007 2.801e+013 1.000e+004 5.109e-003 5.459e-003 
5.981e-003 7.356e+007 2.797e+013 1.000e+004 1.019e-002 5.470e-003 
5.989e-003 7.243e+007 2.790e+013 1.000e+004 1.009e-002 5.486e-003 
5.997e-003 7.200e+007 2.747e+013 1.000e+004 9.382e-003 5.497e-003 
6.005e-003 7.206e+007 2.739e+013 1.000e+004 8.379e-003 5.504e-003 
6.012e-003 7.227e+007 2.729e+013 1.000e+004 6.664e-003 5.510e-003 
6.020e-003 7.259e+007 2.715e+013 1.000e+004 6.328e-003 5.516e-003 
6.026e-003 7.295e+007 2.713e+013 1.000e+004 3.657e-003 5.520e-003 
6.032e-003 7.336e+007 2.719e+013 1.000e+004 4.409e-003 5.522e-003 
6.037e-003 7.357e+007 2.729e+013 1.000e+004 5.769e-003 5.526e-003 
6.044e-003 7.355e+007 2.741e+013 1.000e+004 7.597e-003 5.533e-003 
6.052e-003 7.334e+007 2.758e+013 1.000e+004 7.611e-003 5.542e-003 
6.060e-003 7.265e+007 2.726e+013 1.000e+004 1.124e-002 5.555e-003 
6.067e-003 7.197e+007 2.706e+013 1.000e+004 8.500e-003 5.567e-003 
6.074e-003 7.177e+007 2.700e+013 1.000e+004 9.540e-003 5.575e-003 
6.081e-003 7.154e+007 2.694e+013 1.000e+004 6.333e-003 5.584e-003 
6.088e-003 7.171e+007 2.701e+013 1.000e+004 4.398e-003 5.590e-003 
6.095e-003 7.216e+007 2.703e+013 1.000e+004 3.411e-003 5.593e-003 
6.101e-003 7.279e+007 2.708e+013 1.000e+004 2.612e-003 5.595e-003 
6.108e-003 7.353e+007 2.711e+013 1.000e+004 1.951e-003 5.597e-003 
6.115e-003 7.441e+007 2.713e+013 1.000e+004 2.087e-003 5.598e-003 
6.123e-003 7.536e+007 2.715e+013 1.000e+004 1.752e-003 5.599e-003 
6.131e-003 7.632e+007 2.718e+013 1.000e+004 1.969e-003 5.601e-003 
6.139e-003 7.727e+007 2.719e+013 1.000e+004 2.496e-003 5.602e-003 
6.146e-003 7.814e+007 2.722e+013 1.000e+004 2.517e-003 5.603e-003 
6.153e-003 7.898e+007 2.724e+013 1.000e+004 2.168e-003 5.604e-003 
6.159e-003 7.976e+007 2.726e+013 1.000e+004 2.998e-003 5.605e-003 
6.166e-003 8.055e+007 2.728e+013 1.000e+004 1.913e-003 5.606e-003 
6.173e-003 8.133e+007 2.732e+013 1.000e+004 2.692e-003 5.608e-003 
6.179e-003 8.211e+007 2.734e+013 1.000e+004 2.281e-003 5.609e-003 
6.186e-003 8.292e+007 2.730e+013 1.000e+004 2.083e-003 5.610e-003 
6.194e-003 8.383e+007 2.734e+013 1.000e+004 2.151e-003 5.612e-003 
6.202e-003 8.391e+007 2.713e+013 1.000e+004 4.006e-003 5.619e-003 
6.210e-003 8.471e+007 2.718e+013 1.000e+004 2.760e-003 5.622e-003 
6.218e-003 8.562e+007 2.721e+013 1.000e+004 2.720e-003 5.623e-003 
6.226e-003 8.652e+007 2.725e+013 1.000e+004 3.045e-003 5.625e-003 
6.234e-003 8.734e+007 2.730e+013 1.000e+004 2.746e-003 5.627e-003 
6.241e-003 8.812e+007 2.735e+013 1.000e+004 2.924e-003 5.629e-003 
6.249e-003 8.887e+007 2.739e+013 1.000e+004 3.702e-003 5.632e-003 
6.255e-003 8.950e+007 2.742e+013 1.000e+004 5.110e-003 5.633e-003 
6.261e-003 9.007e+007 2.742e+013 1.000e+004 3.771e-003 5.635e-003 
6.267e-003 9.060e+007 2.741e+013 1.000e+004 6.035e-003 5.638e-003 
6.275e-003 9.032e+007 2.706e+013 1.000e+004 1.249e-002 5.648e-003 
6.283e-003 8.855e+007 2.709e+013 1.000e+004 1.405e-002 5.668e-003 
6.290e-003 8.781e+007 2.709e+013 1.000e+004 1.024e-002 5.680e-003 
6.297e-003 8.764e+007 2.712e+013 1.000e+004 8.804e-003 5.688e-003 
6.303e-003 8.755e+007 2.712e+013 1.000e+004 8.337e-003 5.695e-003 
6.310e-003 8.770e+007 2.707e+013 1.000e+004 7.411e-003 5.701e-003 
6.317e-003 8.814e+007 2.707e+013 1.000e+004 6.009e-003 5.705e-003 
6.324e-003 8.876e+007 2.709e+013 1.000e+004 4.713e-003 5.707e-003 
6.330e-003 8.939e+007 2.713e+013 1.000e+004 3.922e-003 5.709e-003 
6.337e-003 9.005e+007 2.718e+013 1.000e+004 3.574e-003 5.712e-003 
6.344e-003 9.070e+007 2.723e+013 1.000e+004 4.683e-003 5.714e-003 
6.351e-003 9.119e+007 2.729e+013 1.000e+004 4.035e-003 5.717e-003 
6.357e-003 9.174e+007 2.736e+013 1.000e+004 3.548e-003 5.720e-003 
6.365e-003 9.240e+007 2.743e+013 1.000e+004 3.186e-003 5.723e-003 
6.372e-003 9.314e+007 2.745e+013 1.000e+004 4.303e-003 5.725e-003 
6.379e-003 9.395e+007 2.743e+013 1.000e+004 4.875e-003 5.727e-003 
6.386e-003 9.456e+007 2.748e+013 1.000e+004 4.392e-003 5.730e-003 
6.393e-003 9.513e+007 2.753e+013 1.000e+004 4.196e-003 5.732e-003 
6.399e-003 9.562e+007 2.758e+013 1.000e+004 3.948e-003 5.735e-003 
6.405e-003 9.603e+007 2.765e+013 1.000e+004 4.063e-003 5.738e-003 
6.410e-003 9.642e+007 2.772e+013 1.000e+004 4.116e-003 5.741e-003 
6.416e-003 9.678e+007 2.780e+013 1.000e+004 4.323e-003 5.744e-003 
6.422e-003 9.711e+007 2.788e+013 1.000e+004 4.216e-003 5.747e-003 
6.427e-003 9.735e+007 2.791e+013 1.000e+004 5.253e-003 5.751e-003 
6.433e-003 9.754e+007 2.800e+013 1.000e+004 4.957e-003 5.756e-003 
6.440e-003 9.768e+007 2.812e+013 1.000e+004 5.214e-003 5.761e-003 
6.447e-003 9.778e+007 2.826e+013 1.000e+004 5.348e-003 5.767e-003 
6.453e-003 9.777e+007 2.842e+013 1.000e+004 6.020e-003 5.774e-003 
6.460e-003 9.758e+007 2.863e+013 1.000e+004 7.134e-003 5.782e-003 
6.467e-003 9.708e+007 2.882e+013 1.000e+004 8.633e-003 5.793e-003 
6.476e-003 9.540e+007 2.879e+013 1.000e+004 1.206e-002 5.813e-003 
6.484e-003 9.322e+007 2.901e+013 1.000e+004 1.445e-002 5.836e-003 
6.492e-003 9.032e+007 2.833e+013 1.000e+004 1.687e-002 5.864e-003 
6.499e-003 8.773e+007 2.815e+013 1.000e+004 1.846e-002 5.889e-003 
6.506e-003 8.505e+007 2.772e+013 1.000e+004 2.180e-002 5.915e-003 
6.517e-003 8.167e+007 2.715e+013 1.000e+004 1.827e-002 5.949e-003 
6.527e-003 7.888e+007 2.744e+013 1.000e+004 1.507e-002 5.978e-003 
6.535e-003 7.682e+007 2.685e+013 1.000e+004 1.558e-002 6.000e-003 
6.542e-003 7.494e+007 2.683e+013 1.000e+004 1.536e-002 6.020e-003 
6.547e-003 7.363e+007 2.665e+013 1.000e+004 2.022e-002 6.035e-003 
6.549e-003 7.315e+007 2.637e+013 1.000e+004 1.474e-002 6.040e-003 
6.555e-003 7.226e+007 2.632e+013 1.000e+004 1.225e-002 6.052e-003 
6.562e-003 7.123e+007 2.583e+013 1.000e+004 1.221e-002 6.066e-003 
6.567e-003 7.070e+007 2.579e+013 1.000e+004 1.204e-002 6.074e-003 
6.572e-003 7.011e+007 2.563e+013 1.000e+004 1.197e-002 6.084e-003 
6.579e-003 6.975e+007 2.566e+013 1.000e+004 9.333e-003 6.093e-003 
6.587e-003 7.012e+007 2.565e+013 1.000e+004 6.717e-003 6.099e-003 
6.595e-003 7.056e+007 2.568e+013 1.000e+004 5.747e-003 6.104e-003 
6.603e-003 7.098e+007 2.565e+013 1.000e+004 6.105e-003 6.109e-003 
6.611e-003 7.132e+007 2.565e+013 1.000e+004 5.446e-003 6.114e-003 
6.619e-003 7.175e+007 2.571e+013 1.000e+004 4.721e-003 6.119e-003 
6.627e-003 7.186e+007 2.570e+013 1.000e+004 5.910e-003 6.126e-003 
6.634e-003 7.215e+007 2.580e+013 1.000e+004 4.887e-003 6.132e-003 
6.642e-003 7.250e+007 2.588e+013 1.000e+004 5.546e-003 6.137e-003 
6.649e-003 7.229e+007 2.587e+013 1.000e+004 1.010e-002 6.145e-003 
6.655e-003 7.155e+007 2.568e+013 1.000e+004 1.125e-002 6.157e-003 
6.661e-003 7.087e+007 2.561e+013 1.000e+004 1.120e-002 6.167e-003 
6.667e-003 7.026e+007 2.554e+013 1.000e+004 1.029e-002 6.177e-003 
6.672e-003 6.944e+007 2.561e+013 1.000e+004 1.009e-002 6.188e-003 
6.678e-003 6.878e+007 2.570e+013 1.000e+004 9.424e-003 6.199e-003 
6.684e-003 6.823e+007 2.580e+013 1.000e+004 8.190e-003 6.208e-003 
6.690e-003 6.780e+007 2.590e+013 1.000e+004 8.559e-003 6.217e-003 
6.696e-003 6.731e+007 2.588e+013 1.000e+004 9.581e-003 6.226e-003 
6.701e-003 6.681e+007 2.594e+013 1.000e+004 9.548e-003 6.235e-003 
6.707e-003 6.599e+007 2.598e+013 1.000e+004 1.262e-002 6.247e-003 
6.713e-003 6.518e+007 2.605e+013 1.000e+004 1.177e-002 6.258e-003 
6.718e-003 6.464e+007 2.610e+013 1.000e+004 1.052e-002 6.267e-003 
6.723e-003 6.424e+007 2.616e+013 1.000e+004 8.555e-003 6.275e-003 
6.729e-003 6.422e+007 2.625e+013 1.000e+004 6.477e-003 6.281e-003 
6.734e-003 6.439e+007 2.634e+013 1.000e+004 5.331e-003 6.285e-003 
6.739e-003 6.466e+007 2.641e+013 1.000e+004 5.060e-003 6.288e-003 
6.744e-003 6.496e+007 2.648e+013 1.000e+004 4.472e-003 6.291e-003 
6.749e-003 6.528e+007 2.654e+013 1.000e+004 4.624e-003 6.293e-003 
6.754e-003 6.545e+007 2.660e+013 1.000e+004 5.376e-003 6.297e-003 
6.759e-003 6.560e+007 2.670e+013 1.000e+004 5.643e-003 6.302e-003 
6.765e-003 6.587e+007 2.680e+013 1.000e+004 4.598e-003 6.306e-003 
6.771e-003 6.610e+007 2.689e+013 1.000e+004 5.149e-003 6.310e-003 
6.777e-003 6.634e+007 2.699e+013 1.000e+004 4.313e-003 6.314e-003 
6.783e-003 6.666e+007 2.708e+013 1.000e+004 4.153e-003 6.318e-003 
6.789e-003 6.699e+007 2.717e+013 1.000e+004 4.534e-003 6.321e-003 
6.795e-003 6.739e+007 2.725e+013 1.000e+004 3.633e-003 6.324e-003 
6.800e-003 6.786e+007 2.730e+013 1.000e+004 3.711e-003 6.327e-003 
6.806e-003 6.830e+007 2.735e+013 1.000e+004 3.801e-003 6.330e-003 
6.812e-003 6.862e+007 2.739e+013 1.000e+004 4.570e-003 6.334e-003 
6.818e-003 6.894e+007 2.745e+013 1.000e+004 3.961e-003 6.337e-003 
6.824e-003 6.936e+007 2.750e+013 1.000e+004 3.308e-003 6.341e-003 
6.830e-003 6.979e+007 2.756e+013 1.000e+004 3.587e-003 6.344e-003 
6.837e-003 7.021e+007 2.762e+013 1.000e+004 3.734e-003 6.347e-003 
6.843e-003 7.066e+007 2.767e+013 1.000e+004 3.315e-003 6.350e-003 
6.849e-003 7.117e+007 2.772e+013 1.000e+004 3.016e-003 6.352e-003 
6.855e-003 7.167e+007 2.777e+013 1.000e+004 3.277e-003 6.355e-003 
6.861e-003 7.218e+007 2.781e+013 1.000e+004 2.843e-003 6.357e-003 
6.866e-003 7.266e+007 2.785e+013 1.000e+004 3.176e-003 6.360e-003 
6.873e-003 7.320e+007 2.791e+013 1.000e+004 3.267e-003 6.363e-003 
6.880e-003 7.373e+007 2.797e+013 1.000e+004 3.225e-003 6.366e-003 
6.886e-003 7.420e+007 2.802e+013 1.000e+004 3.243e-003 6.369e-003 
6.893e-003 7.471e+007 2.808e+013 1.000e+004 2.784e-003 6.372e-003 
6.899e-003 7.531e+007 2.813e+013 1.000e+004 2.873e-003 6.374e-003 
6.905e-003 7.592e+007 2.817e+013 1.000e+004 2.515e-003 6.376e-003 
6.911e-003 7.652e+007 2.821e+013 1.000e+004 2.762e-003 6.377e-003 
6.916e-003 7.711e+007 2.825e+013 1.000e+004 2.433e-003 6.379e-003 
6.922e-003 7.767e+007 2.826e+013 1.000e+004 3.072e-003 6.381e-003 
6.928e-003 7.773e+007 2.792e+013 1.000e+004 6.182e-003 6.386e-003 
6.933e-003 7.776e+007 2.791e+013 1.000e+004 5.848e-003 6.391e-003 
6.940e-003 7.730e+007 2.769e+013 1.000e+004 9.430e-003 6.401e-003 
6.946e-003 7.701e+007 2.771e+013 1.000e+004 9.213e-003 6.409e-003 
6.952e-003 7.685e+007 2.771e+013 1.000e+004 7.517e-003 6.416e-003 
6.957e-003 7.667e+007 2.777e+013 1.000e+004 7.255e-003 6.423e-003 
6.963e-003 7.633e+007 2.785e+013 1.000e+004 8.162e-003 6.431e-003 
6.970e-003 7.576e+007 2.800e+013 1.000e+004 8.505e-003 6.442e-003 
6.979e-003 7.481e+007 2.784e+013 1.000e+004 9.504e-003 6.457e-003 
6.988e-003 7.398e+007 2.790e+013 1.000e+004 8.662e-003 6.472e-003 
6.997e-003 7.340e+007 2.800e+013 1.000e+004 7.519e-003 6.485e-003 
7.005e-003 7.346e+007 2.807e+013 1.000e+004 5.652e-003 6.493e-003 
7.014e-003 7.387e+007 2.814e+013 1.000e+004 4.725e-003 6.499e-003 
7.023e-003 7.431e+007 2.820e+013 1.000e+004 4.953e-003 6.505e-003 
7.032e-003 7.466e+007 2.814e+013 1.000e+004 6.511e-003 6.511e-003 
7.040e-003 7.517e+007 2.806e+013 1.000e+004 5.750e-003 6.516e-003 
7.049e-003 7.544e+007 2.811e+013 1.000e+004 6.044e-003 6.523e-003 
7.058e-003 7.569e+007 2.822e+013 1.000e+004 4.720e-003 6.530e-003 
7.067e-003 7.611e+007 2.832e+013 1.000e+004 3.986e-003 6.536e-003 
7.075e-003 7.651e+007 2.841e+013 1.000e+004 4.288e-003 6.541e-003 
7.083e-003 7.687e+007 2.851e+013 1.000e+004 3.987e-003 6.547e-003 
7.090e-003 7.717e+007 2.859e+013 1.000e+004 4.678e-003 6.552e-003 
7.098e-003 7.749e+007 2.868e+013 1.000e+004 4.180e-003 6.557e-003 
7.106e-003 7.793e+007 2.876e+013 1.000e+004 3.848e-003 6.562e-003 
7.114e-003 7.847e+007 2.882e+013 1.000e+004 3.650e-003 6.566e-003 
7.122e-003 7.873e+007 2.881e+013 1.000e+004 5.166e-003 6.573e-003 
7.130e-003 7.900e+007 2.889e+013 1.000e+004 5.145e-003 6.579e-003 
7.139e-003 7.923e+007 2.903e+013 1.000e+004 5.658e-003 6.586e-003 
7.147e-003 7.913e+007 2.886e+013 1.000e+004 8.355e-003 6.595e-003 
7.154e-003 7.949e+007 2.859e+013 1.000e+004 5.661e-003 6.600e-003 
7.164e-003 8.002e+007 2.869e+013 1.000e+004 4.223e-003 6.606e-003 
7.173e-003 8.013e+007 2.865e+013 1.000e+004 7.421e-003 6.614e-003 
7.182e-003 7.831e+007 2.835e+013 1.000e+004 1.098e-002 6.636e-003 
7.192e-003 7.733e+007 2.844e+013 1.000e+004 9.978e-003 6.652e-003 
7.200e-003 7.688e+007 2.821e+013 1.000e+004 7.513e-003 6.663e-003 
7.206e-003 7.659e+007 2.815e+013 1.000e+004 9.429e-003 6.671e-003 
7.211e-003 7.625e+007 2.813e+013 1.000e+004 7.077e-003 6.679e-003 
7.219e-003 7.577e+007 2.814e+013 1.000e+004 7.426e-003 6.690e-003 
7.229e-003 7.501e+007 2.812e+013 1.000e+004 9.472e-003 6.705e-003 
7.238e-003 7.402e+007 2.798e+013 1.000e+004 1.038e-002 6.721e-003 
7.247e-003 7.337e+007 2.796e+013 1.000e+004 7.776e-003 6.734e-003 
7.254e-003 7.232e+007 2.796e+013 1.000e+004 1.038e-002 6.749e-003 
7.261e-003 7.166e+007 2.773e+013 1.000e+004 7.888e-003 6.760e-003 
7.269e-003 7.149e+007 2.783e+013 1.000e+004 5.594e-003 6.769e-003 
7.276e-003 7.163e+007 2.795e+013 1.000e+004 4.629e-003 6.776e-003 
7.284e-003 7.191e+007 2.808e+013 1.000e+004 4.123e-003 6.781e-003 
7.291e-003 7.226e+007 2.821e+013 1.000e+004 3.902e-003 6.786e-003 
7.298e-003 7.266e+007 2.834e+013 1.000e+004 3.519e-003 6.790e-003 
7.306e-003 7.304e+007 2.834e+013 1.000e+004 4.926e-003 6.795e-003 
7.320e-003 7.389e+007 2.849e+013 1.000e+004 3.196e-003 6.803e-003 
7.334e-003 7.505e+007 2.864e+013 1.000e+004 3.054e-003 6.809e-003 
7.348e-003 7.616e+007 2.820e+013 1.000e+004 6.298e-003 6.815e-003 
7.361e-003 7.676e+007 2.775e+013 1.000e+004 5.681e-003 6.824e-003 
7.375e-003 7.706e+007 2.769e+013 1.000e+004 5.516e-003 6.836e-003 
7.386e-003 7.726e+007 2.788e+013 1.000e+004 7.251e-003 6.846e-003 
7.390e-003 7.735e+007 2.795e+013 1.000e+004 7.216e-003 6.849e-003 
7.392e-003 7.741e+007 2.800e+013 1.000e+004 9.133e-003 6.851e-003 
7.395e-003 7.747e+007 2.803e+013 1.000e+004 8.507e-003 6.853e-003 
7.397e-003 7.752e+007 2.807e+013 1.000e+004 8.086e-003 6.855e-003 
7.399e-003 7.756e+007 2.810e+013 1.000e+004 8.071e-003 6.857e-003 
7.402e-003 7.757e+007 2.807e+013 1.000e+004 8.376e-003 6.860e-003 
7.405e-003 7.733e+007 2.781e+013 1.000e+004 8.288e-003 6.865e-003 
7.416e-003 7.680e+007 2.790e+013 1.000e+004 9.600e-003 6.880e-003 
7.425e-003 7.547e+007 2.790e+013 1.000e+004 1.449e-002 6.898e-003 
7.436e-003 7.298e+007 2.662e+013 1.000e+004 1.225e-002 6.926e-003 
7.448e-003 7.161e+007 2.654e+013 1.000e+004 1.060e-002 6.946e-003 
7.460e-003 7.128e+007 2.674e+013 1.000e+004 6.117e-003 6.961e-003 
7.471e-003 7.128e+007 2.690e+013 1.000e+004 6.137e-003 6.973e-003 
7.483e-003 7.135e+007 2.702e+013 1.000e+004 6.126e-003 6.984e-003 
7.495e-003 7.178e+007 2.709e+013 1.000e+004 5.046e-003 6.993e-003 
7.506e-003 7.174e+007 2.717e+013 1.000e+004 8.800e-003 7.003e-003 
7.508e-003 7.167e+007 2.723e+013 1.000e+004 1.061e-002 7.007e-003 
7.511e-003 7.168e+007 2.728e+013 1.000e+004 1.434e-002 7.009e-003 
7.513e-003 7.170e+007 2.733e+013 1.000e+004 1.078e-002 7.011e-003 
7.515e-003 7.171e+007 2.737e+013 1.000e+004 1.402e-002 7.013e-003 
7.517e-003 7.172e+007 2.740e+013 1.000e+004 2.010e-002 7.015e-003 
7.519e-003 7.172e+007 2.744e+013 1.000e+004 2.571e-002 7.017e-003 
7.521e-003 7.169e+007 2.748e+013 1.000e+004 2.436e-002 7.019e-003 
7.523e-003 7.165e+007 2.753e+013 1.000e+004 1.708e-002 7.021e-003 
7.525e-003 7.159e+007 2.758e+013 1.000e+004 2.176e-002 7.024e-003 
7.527e-003 7.155e+007 2.762e+013 1.000e+004 3.184e-002 7.026e-003 
7.529e-003 7.152e+007 2.766e+013 1.000e+004 2.448e-002 7.028e-003 
7.531e-003 7.149e+007 2.770e+013 1.000e+004 2.163e-002 7.030e-003 
7.533e-003 7.143e+007 2.772e+013 1.000e+004 2.618e-002 7.032e-003 
7.534e-003 7.140e+007 2.774e+013 1.000e+004 2.879e-002 7.035e-003 
7.536e-003 7.142e+007 2.776e+013 1.000e+004 3.079e-002 7.036e-003 
7.538e-003 7.143e+007 2.777e+013 1.000e+004 3.056e-002 7.038e-003 
7.540e-003 7.147e+007 2.779e+013 1.000e+004 3.429e-002 7.040e-003 
7.542e-003 7.152e+007 2.781e+013 1.000e+004 2.627e-002 7.041e-003 
7.544e-003 7.157e+007 2.783e+013 1.000e+004 3.298e-002 7.043e-003 
7.546e-003 7.164e+007 2.785e+013 1.000e+004 3.021e-002 7.044e-003 
7.548e-003 7.172e+007 2.788e+013 1.000e+004 3.096e-002 7.046e-003 
7.550e-003 7.175e+007 2.775e+013 1.000e+004 3.743e-002 7.048e-003 
7.552e-003 7.183e+007 2.765e+013 1.000e+004 2.970e-002 7.049e-003 
7.554e-003 7.193e+007 2.759e+013 1.000e+004 2.688e-002 7.050e-003 
7.556e-003 7.204e+007 2.747e+013 1.000e+004 2.068e-002 7.052e-003 
7.558e-003 7.216e+007 2.740e+013 1.000e+004 1.320e-002 7.053e-003 
7.560e-003 7.229e+007 2.724e+013 1.000e+004 5.656e-003 7.054e-003 
7.563e-003 7.244e+007 2.725e+013 1.000e+004 1.204e-002 7.056e-003 
7.565e-003 7.260e+007 2.727e+013 1.000e+004 1.274e-002 7.057e-003 
7.568e-003 7.281e+007 2.718e+013 1.000e+004 1.132e-002 7.058e-003 
7.570e-003 7.301e+007 2.719e+013 1.000e+004 7.363e-003 7.059e-003 
7.572e-003 7.322e+007 2.720e+013 1.000e+004 8.414e-003 7.060e-003 
7.575e-003 7.342e+007 2.722e+013 1.000e+004 1.009e-002 7.061e-003 
7.577e-003 7.363e+007 2.724e+013 1.000e+004 8.913e-003 7.062e-003 
7.579e-003 7.380e+007 2.722e+013 1.000e+004 7.923e-003 7.063e-003 
7.582e-003 7.394e+007 2.722e+013 1.000e+004 9.773e-003 7.064e-003 
7.584e-003 7.397e+007 2.719e+013 1.000e+004 1.446e-002 7.066e-003 
7.586e-003 7.398e+007 2.718e+013 1.000e+004 9.590e-003 7.068e-003 
7.588e-003 7.399e+007 2.716e+013 1.000e+004 1.198e-002 7.070e-003 
7.590e-003 7.400e+007 2.718e+013 1.000e+004 1.175e-002 7.072e-003 
7.593e-003 7.399e+007 2.719e+013 1.000e+004 1.451e-002 7.075e-003 
7.595e-003 7.397e+007 2.722e+013 1.000e+004 1.279e-002 7.077e-003 
7.597e-003 7.396e+007 2.725e+013 1.000e+004 9.441e-003 7.080e-003 
7.600e-003 7.399e+007 2.728e+013 1.000e+004 9.460e-003 7.082e-003 
7.602e-003 7.403e+007 2.731e+013 1.000e+004 7.795e-003 7.084e-003 
7.604e-003 7.409e+007 2.731e+013 1.000e+004 8.165e-003 7.086e-003 
7.607e-003 7.412e+007 2.730e+013 1.000e+004 1.100e-002 7.088e-003 
7.609e-003 7.415e+007 2.732e+013 1.000e+004 1.198e-002 7.090e-003 
7.611e-003 7.419e+007 2.735e+013 1.000e+004 1.222e-002 7.092e-003 
7.613e-003 7.424e+007 2.737e+013 1.000e+004 1.013e-002 7.093e-003 
7.615e-003 7.430e+007 2.740e+013 1.000e+004 1.175e-002 7.095e-003 
7.618e-003 7.438e+007 2.743e+013 1.000e+004 1.222e-002 7.097e-003 
7.620e-003 7.444e+007 2.745e+013 1.000e+004 1.189e-002 7.099e-003 
7.622e-003 7.449e+007 2.748e+013 1.000e+004 1.030e-002 7.100e-003 
7.624e-003 7.455e+007 2.750e+013 1.000e+004 1.159e-002 7.102e-003 
7.627e-003 7.466e+007 2.752e+013 1.000e+004 6.808e-003 7.104e-003 
7.629e-003 7.478e+007 2.755e+013 1.000e+004 1.280e-002 7.106e-003 
7.632e-003 7.491e+007 2.757e+013 1.000e+004 7.980e-003 7.107e-003 
7.634e-003 7.506e+007 2.760e+013 1.000e+004 9.762e-003 7.109e-003 
7.637e-003 7.520e+007 2.762e+013 1.000e+004 1.006e-002 7.110e-003 
7.639e-003 7.533e+007 2.765e+013 1.000e+004 9.009e-003 7.112e-003 
7.642e-003 7.547e+007 2.768e+013 1.000e+004 1.099e-002 7.113e-003 
7.644e-003 7.560e+007 2.771e+013 1.000e+004 8.890e-003 7.115e-003 
7.646e-003 7.572e+007 2.774e+013 1.000e+004 9.325e-003 7.116e-003 
7.649e-003 7.582e+007 2.777e+013 1.000e+004 1.201e-002 7.118e-003 
7.651e-003 7.594e+007 2.781e+013 1.000e+004 1.461e-002 7.119e-003 
7.653e-003 7.607e+007 2.784e+013 1.000e+004 1.239e-002 7.121e-003 
7.656e-003 7.622e+007 2.786e+013 1.000e+004 9.357e-003 7.122e-003 
7.658e-003 7.637e+007 2.789e+013 1.000e+004 9.349e-003 7.123e-003 
7.660e-003 7.652e+007 2.792e+013 1.000e+004 1.229e-002 7.125e-003 
7.663e-003 7.667e+007 2.795e+013 1.000e+004 8.768e-003 7.126e-003 
7.665e-003 7.681e+007 2.798e+013 1.000e+004 1.170e-002 7.127e-003 
7.667e-003 7.696e+007 2.801e+013 1.000e+004 7.703e-003 7.128e-003 
7.669e-003 7.710e+007 2.804e+013 1.000e+004 9.992e-003 7.130e-003 
7.672e-003 7.724e+007 2.807e+013 1.000e+004 9.807e-003 7.131e-003 
7.674e-003 7.738e+007 2.810e+013 1.000e+004 1.355e-002 7.132e-003 
7.676e-003 7.751e+007 2.813e+013 1.000e+004 8.719e-003 7.133e-003 
7.678e-003 7.765e+007 2.816e+013 1.000e+004 1.072e-002 7.135e-003 
7.680e-003 7.777e+007 2.816e+013 1.000e+004 1.153e-002 7.136e-003 
7.682e-003 7.782e+007 2.818e+013 1.000e+004 1.309e-002 7.138e-003 
7.685e-003 7.789e+007 2.821e+013 1.000e+004 1.123e-002 7.140e-003 
7.687e-003 7.797e+007 2.824e+013 1.000e+004 1.450e-002 7.141e-003 
7.689e-003 7.806e+007 2.825e+013 1.000e+004 1.442e-002 7.143e-003 
7.691e-003 7.813e+007 2.827e+013 1.000e+004 1.128e-002 7.144e-003 
7.693e-003 7.817e+007 2.829e+013 1.000e+004 1.115e-002 7.146e-003 
7.695e-003 7.818e+007 2.830e+013 1.000e+004 1.305e-002 7.148e-003 
7.698e-003 7.815e+007 2.832e+013 1.000e+004 1.205e-002 7.151e-003 
7.700e-003 7.807e+007 2.834e+013 1.000e+004 1.743e-002 7.154e-003 
7.702e-003 7.797e+007 2.836e+013 1.000e+004 1.262e-002 7.156e-003 
7.704e-003 7.791e+007 2.839e+013 1.000e+004 1.205e-002 7.159e-003 
7.707e-003 7.787e+007 2.842e+013 1.000e+004 1.312e-002 7.162e-003 
7.709e-003 7.785e+007 2.845e+013 1.000e+004 1.471e-002 7.164e-003 
7.711e-003 7.786e+007 2.846e+013 1.000e+004 1.036e-002 7.166e-003 
7.713e-003 7.789e+007 2.848e+013 1.000e+004 1.534e-002 7.168e-003 
7.716e-003 7.790e+007 2.839e+013 1.000e+004 1.439e-002 7.170e-003 
7.718e-003 7.784e+007 2.836e+013 1.000e+004 1.697e-002 7.173e-003 
7.720e-003 7.780e+007 2.834e+013 1.000e+004 1.757e-002 7.175e-003 
7.722e-003 7.777e+007 2.825e+013 1.000e+004 1.600e-002 7.178e-003 
7.724e-003 7.769e+007 2.818e+013 1.000e+004 1.559e-002 7.180e-003 
7.727e-003 7.763e+007 2.814e+013 1.000e+004 1.560e-002 7.183e-003 
7.729e-003 7.757e+007 2.811e+013 1.000e+004 1.782e-002 7.186e-003 
7.731e-003 7.751e+007 2.807e+013 1.000e+004 1.363e-002 7.188e-003 
7.733e-003 7.746e+007 2.804e+013 1.000e+004 1.607e-002 7.191e-003 
7.735e-003 7.741e+007 2.800e+013 1.000e+004 1.554e-002 7.193e-003 
7.737e-003 7.727e+007 2.797e+013 1.000e+004 1.963e-002 7.196e-003 
7.740e-003 7.699e+007 2.795e+013 1.000e+004 1.787e-002 7.200e-003 
7.742e-003 7.671e+007 2.788e+013 1.000e+004 2.458e-002 7.204e-003 
7.744e-003 7.647e+007 2.782e+013 1.000e+004 1.663e-002 7.208e-003 
7.746e-003 7.618e+007 2.780e+013 1.000e+004 1.742e-002 7.212e-003 
7.748e-003 7.583e+007 2.780e+013 1.000e+004 1.702e-002 7.217e-003 
7.750e-003 7.543e+007 2.782e+013 1.000e+004 2.148e-002 7.222e-003 
7.752e-003 7.501e+007 2.784e+013 1.000e+004 1.657e-002 7.227e-003 
7.754e-003 7.467e+007 2.786e+013 1.000e+004 1.864e-002 7.231e-003 
7.756e-003 7.433e+007 2.791e+013 1.000e+004 1.721e-002 7.236e-003 
7.759e-003 7.377e+007 2.792e+013 1.000e+004 2.489e-002 7.242e-003 
7.761e-003 7.328e+007 2.796e+013 1.000e+004 1.772e-002 7.247e-003 
7.763e-003 7.287e+007 2.797e+013 1.000e+004 1.951e-002 7.252e-003 
7.765e-003 7.250e+007 2.804e+013 1.000e+004 2.218e-002 7.257e-003 
7.767e-003 7.212e+007 2.806e+013 1.000e+004 2.992e-002 7.261e-003 
7.769e-003 7.180e+007 2.795e+013 1.000e+004 3.103e-002 7.265e-003 
7.771e-003 7.153e+007 2.785e+013 1.000e+004 2.687e-002 7.269e-003 
7.773e-003 7.131e+007 2.781e+013 1.000e+004 1.885e-002 7.273e-003 
7.775e-003 7.112e+007 2.777e+013 1.000e+004 3.103e-002 7.276e-003 
7.777e-003 7.094e+007 2.778e+013 1.000e+004 2.024e-002 7.279e-003 
7.779e-003 7.073e+007 2.778e+013 1.000e+004 2.308e-002 7.283e-003 
7.781e-003 7.055e+007 2.781e+013 1.000e+004 2.477e-002 7.286e-003 
7.782e-003 7.038e+007 2.763e+013 1.000e+004 3.017e-002 7.289e-003 
7.784e-003 7.021e+007 2.758e+013 1.000e+004 2.563e-002 7.292e-003 
7.786e-003 7.007e+007 2.761e+013 1.000e+004 2.540e-002 7.295e-003 
7.788e-003 6.994e+007 2.763e+013 1.000e+004 2.366e-002 7.297e-003 
7.790e-003 6.983e+007 2.766e+013 1.000e+004 2.268e-002 7.300e-003 
7.792e-003 6.971e+007 2.766e+013 1.000e+004 1.852e-002 7.303e-003 
7.794e-003 6.958e+007 2.768e+013 1.000e+004 2.055e-002 7.305e-003 
7.795e-003 6.946e+007 2.770e+013 1.000e+004 2.407e-002 7.308e-003 
7.797e-003 6.934e+007 2.773e+013 1.000e+004 2.333e-002 7.311e-003 
7.799e-003 6.922e+007 2.776e+013 1.000e+004 2.082e-002 7.313e-003 
7.801e-003 6.909e+007 2.779e+013 1.000e+004 2.233e-002 7.316e-003 
7.803e-003 6.897e+007 2.782e+013 1.000e+004 2.562e-002 7.319e-003 
7.804e-003 6.887e+007 2.785e+013 1.000e+004 2.487e-002 7.321e-003 
7.806e-003 6.876e+007 2.788e+013 1.000e+004 2.417e-002 7.324e-003 
7.808e-003 6.866e+007 2.791e+013 1.000e+004 2.285e-002 7.326e-003 
7.810e-003 6.854e+007 2.793e+013 1.000e+004 2.413e-002 7.329e-003 
7.812e-003 6.840e+007 2.793e+013 1.000e+004 2.570e-002 7.332e-003 
7.814e-003 6.819e+007 2.796e+013 1.000e+004 2.710e-002 7.335e-003 
7.816e-003 6.798e+007 2.799e+013 1.000e+004 2.688e-002 7.338e-003 
7.818e-003 6.779e+007 2.803e+013 1.000e+004 3.221e-002 7.342e-003 
7.819e-003 6.762e+007 2.806e+013 1.000e+004 3.404e-002 7.345e-003 
7.821e-003 6.744e+007 2.809e+013 1.000e+004 2.849e-002 7.348e-003 
7.823e-003 6.727e+007 2.812e+013 1.000e+004 2.325e-002 7.351e-003 
7.825e-003 6.707e+007 2.813e+013 1.000e+004 3.251e-002 7.354e-003 
7.827e-003 6.681e+007 2.816e+013 1.000e+004 2.670e-002 7.358e-003 
7.829e-003 6.656e+007 2.819e+013 1.000e+004 2.737e-002 7.361e-003 
7.831e-003 6.625e+007 2.817e+013 1.000e+004 2.430e-002 7.365e-003 
7.833e-003 6.590e+007 2.818e+013 1.000e+004 3.146e-002 7.370e-003 
7.835e-003 6.554e+007 2.820e+013 1.000e+004 2.491e-002 7.374e-003 
7.836e-003 6.521e+007 2.825e+013 1.000e+004 2.952e-002 7.378e-003 
7.838e-003 6.484e+007 2.818e+013 1.000e+004 2.843e-002 7.383e-003 
7.840e-003 6.451e+007 2.821e+013 1.000e+004 3.308e-002 7.387e-003 
7.842e-003 6.424e+007 2.819e+013 1.000e+004 2.785e-002 7.391e-003 
7.844e-003 6.397e+007 2.785e+013 1.000e+004 1.899e-002 7.395e-003 
7.846e-003 6.377e+007 2.789e+013 1.000e+004 2.320e-002 7.398e-003 
7.848e-003 6.358e+007 2.793e+013 1.000e+004 2.064e-002 7.401e-003 
7.850e-003 6.341e+007 2.798e+013 1.000e+004 2.076e-002 7.405e-003 
7.852e-003 6.327e+007 2.803e+013 1.000e+004 1.726e-002 7.408e-003 
7.855e-003 6.317e+007 2.807e+013 1.000e+004 1.414e-002 7.411e-003 
7.857e-003 6.310e+007 2.810e+013 1.000e+004 1.842e-002 7.413e-003 
7.859e-003 6.304e+007 2.814e+013 1.000e+004 2.027e-002 7.415e-003 
7.861e-003 6.299e+007 2.818e+013 1.000e+004 1.830e-002 7.418e-003 
7.863e-003 6.295e+007 2.821e+013 1.000e+004 1.620e-002 7.420e-003 
7.865e-003 6.289e+007 2.825e+013 1.000e+004 1.898e-002 7.423e-003 
7.867e-003 6.283e+007 2.829e+013 1.000e+004 1.841e-002 7.425e-003 
7.869e-003 6.279e+007 2.833e+013 1.000e+004 1.632e-002 7.427e-003 
7.871e-003 6.272e+007 2.837e+013 1.000e+004 1.571e-002 7.430e-003 
7.873e-003 6.267e+007 2.840e+013 1.000e+004 2.002e-002 7.432e-003 
7.875e-003 6.264e+007 2.844e+013 1.000e+004 1.801e-002 7.435e-003 
7.877e-003 6.262e+007 2.847e+013 1.000e+004 1.298e-002 7.437e-003 
7.879e-003 6.260e+007 2.851e+013 1.000e+004 1.912e-002 7.439e-003 
7.881e-003 6.258e+007 2.855e+013 1.000e+004 1.458e-002 7.441e-003 
7.883e-003 6.253e+007 2.861e+013 1.000e+004 1.743e-002 7.443e-003 
7.885e-003 6.249e+007 2.866e+013 1.000e+004 1.256e-002 7.446e-003 
7.887e-003 6.248e+007 2.870e+013 1.000e+004 1.780e-002 7.448e-003 
7.889e-003 6.249e+007 2.874e+013 1.000e+004 2.050e-002 7.450e-003 
7.891e-003 6.252e+007 2.878e+013 1.000e+004 1.475e-002 7.452e-003 
7.893e-003 6.257e+007 2.881e+013 1.000e+004 1.124e-002 7.453e-003 
7.895e-003 6.262e+007 2.884e+013 1.000e+004 1.791e-002 7.455e-003 
7.898e-003 6.268e+007 2.888e+013 1.000e+004 1.127e-002 7.457e-003 
7.900e-003 6.277e+007 2.891e+013 1.000e+004 1.436e-002 7.458e-003 
7.902e-003 6.289e+007 2.893e+013 1.000e+004 1.670e-002 7.459e-003 
7.904e-003 6.301e+007 2.895e+013 1.000e+004 1.733e-002 7.461e-003 
7.906e-003 6.313e+007 2.896e+013 1.000e+004 2.039e-002 7.462e-003 
7.908e-003 6.327e+007 2.898e+013 1.000e+004 1.222e-002 7.463e-003 
7.910e-003 6.341e+007 2.901e+013 1.000e+004 1.519e-002 7.464e-003 
7.912e-003 6.355e+007 2.903e+013 1.000e+004 1.695e-002 7.465e-003 
7.914e-003 6.369e+007 2.905e+013 1.000e+004 1.854e-002 7.466e-003 
7.916e-003 6.382e+007 2.907e+013 1.000e+004 1.061e-002 7.467e-003 
7.918e-003 6.395e+007 2.909e+013 1.000e+004 1.210e-002 7.468e-003 
7.920e-003 6.407e+007 2.912e+013 1.000e+004 1.222e-002 7.470e-003 
7.922e-003 6.412e+007 2.916e+013 1.000e+004 1.591e-002 7.471e-003 
7.924e-003 6.414e+007 2.921e+013 1.000e+004 1.756e-002 7.473e-003 
7.926e-003 6.417e+007 2.926e+013 1.000e+004 2.038e-002 7.475e-003 
7.928e-003 6.419e+007 2.930e+013 1.000e+004 2.447e-002 7.477e-003 
7.930e-003 6.423e+007 2.934e+013 1.000e+004 2.720e-002 7.478e-003 
7.932e-003 6.429e+007 2.909e+013 1.000e+004 1.710e-002 7.480e-003 
7.934e-003 6.438e+007 2.911e+013 1.000e+004 2.115e-002 7.481e-003 
7.936e-003 6.448e+007 2.913e+013 1.000e+004 1.962e-002 7.483e-003 
7.938e-003 6.461e+007 2.916e+013 1.000e+004 1.220e-002 7.484e-003 
7.940e-003 6.474e+007 2.918e+013 1.000e+004 2.014e-002 7.485e-003 
7.942e-003 6.487e+007 2.920e+013 1.000e+004 2.124e-002 7.486e-003 
7.944e-003 6.501e+007 2.922e+013 1.000e+004 1.879e-002 7.487e-003 
7.946e-003 6.515e+007 2.924e+013 1.000e+004 1.913e-002 7.488e-003 
7.948e-003 6.530e+007 2.927e+013 1.000e+004 1.769e-002 7.489e-003 
7.950e-003 6.544e+007 2.929e+013 1.000e+004 1.892e-002 7.490e-003 
7.952e-003 6.559e+007 2.931e+013 1.000e+004 1.928e-002 7.491e-003 
7.954e-003 6.574e+007 2.933e+013 1.000e+004 2.076e-002 7.492e-003 
7.957e-003 6.589e+007 2.935e+013 1.000e+004 1.878e-002 7.493e-003 
7.959e-003 6.603e+007 2.937e+013 1.000e+004 1.963e-002 7.495e-003 
7.961e-003 6.617e+007 2.939e+013 1.000e+004 2.219e-002 7.496e-003 
7.963e-003 6.624e+007 2.918e+013 1.000e+004 2.762e-002 7.497e-003 
7.965e-003 6.628e+007 2.897e+013 1.000e+004 1.962e-002 7.499e-003 
7.967e-003 6.632e+007 2.889e+013 1.000e+004 1.906e-002 7.501e-003 
7.969e-003 6.638e+007 2.884e+013 1.000e+004 2.190e-002 7.503e-003 
7.971e-003 6.644e+007 2.879e+013 1.000e+004 1.891e-002 7.504e-003 
7.973e-003 6.651e+007 2.875e+013 1.000e+004 1.802e-002 7.506e-003 
7.975e-003 6.659e+007 2.870e+013 1.000e+004 1.881e-002 7.507e-003 
7.977e-003 6.666e+007 2.865e+013 1.000e+004 1.771e-002 7.509e-003 
7.979e-003 6.673e+007 2.861e+013 1.000e+004 1.447e-002 7.510e-003 
7.981e-003 6.679e+007 2.856e+013 1.000e+004 1.751e-002 7.512e-003 
7.983e-003 6.683e+007 2.852e+013 1.000e+004 1.877e-002 7.514e-003 
7.985e-003 6.683e+007 2.847e+013 1.000e+004 2.063e-002 7.516e-003 
7.987e-003 6.676e+007 2.840e+013 1.000e+004 1.517e-002 7.518e-003 
7.989e-003 6.669e+007 2.836e+013 1.000e+004 1.827e-002 7.521e-003 
7.991e-003 6.662e+007 2.834e+013 1.000e+004 2.170e-002 7.523e-003 
7.993e-003 6.635e+007 2.828e+013 1.000e+004 2.126e-002 7.527e-003 
7.995e-003 6.604e+007 2.824e+013 1.000e+004 2.195e-002 7.531e-003 
7.997e-003 6.576e+007 2.822e+013 1.000e+004 2.102e-002 7.535e-003 
7.999e-003 6.559e+007 2.823e+013 1.000e+004 2.581e-002 7.538e-003 
8.001e-003 6.540e+007 2.807e+013 1.000e+004 2.846e-002 7.542e-003 
8.003e-003 6.511e+007 2.800e+013 1.000e+004 2.290e-002 7.546e-003 
8.005e-003 6.488e+007 2.800e+013 1.000e+004 2.196e-002 7.549e-003 
8.007e-003 6.469e+007 2.800e+013 1.000e+004 2.639e-002 7.553e-003 
8.009e-003 6.455e+007 2.801e+013 1.000e+004 2.486e-002 7.556e-003 
8.011e-003 6.446e+007 2.803e+013 1.000e+004 1.896e-002 7.558e-003 
8.013e-003 6.436e+007 2.802e+013 1.000e+004 2.030e-002 7.561e-003 
8.015e-003 6.421e+007 2.798e+013 1.000e+004 2.417e-002 7.564e-003 
8.017e-003 6.408e+007 2.796e+013 1.000e+004 2.704e-002 7.567e-003 
8.020e-003 6.395e+007 2.792e+013 1.000e+004 2.119e-002 7.570e-003 
8.022e-003 6.383e+007 2.790e+013 1.000e+004 2.193e-002 7.573e-003 
8.024e-003 6.373e+007 2.789e+013 1.000e+004 2.453e-002 7.575e-003 
8.026e-003 6.366e+007 2.788e+013 1.000e+004 1.935e-002 7.578e-003 
8.028e-003 6.362e+007 2.787e+013 1.000e+004 2.025e-002 7.580e-003 
8.030e-003 6.362e+007 2.787e+013 1.000e+004 1.819e-002 7.582e-003 
8.032e-003 6.366e+007 2.789e+013 1.000e+004 2.578e-002 7.584e-003 
8.034e-003 6.373e+007 2.788e+013 1.000e+004 1.848e-002 7.585e-003 
8.036e-003 6.381e+007 2.788e+013 1.000e+004 2.095e-002 7.587e-003 
8.038e-003 6.390e+007 2.788e+013 1.000e+004 1.843e-002 7.588e-003 
8.040e-003 6.400e+007 2.789e+013 1.000e+004 2.288e-002 7.590e-003 
8.042e-003 6.412e+007 2.789e+013 1.000e+004 1.845e-002 7.591e-003 
8.044e-003 6.423e+007 2.790e+013 1.000e+004 1.903e-002 7.592e-003 
8.046e-003 6.437e+007 2.790e+013 1.000e+004 1.749e-002 7.593e-003 
8.048e-003 6.450e+007 2.790e+013 1.000e+004 2.407e-002 7.594e-003 
8.050e-003 6.464e+007 2.790e+013 1.000e+004 1.836e-002 7.595e-003 
8.052e-003 6.478e+007 2.790e+013 1.000e+004 2.025e-002 7.596e-003 
8.054e-003 6.490e+007 2.791e+013 1.000e+004 1.801e-002 7.597e-003 
8.056e-003 6.502e+007 2.791e+013 1.000e+004 2.413e-002 7.599e-003 
8.058e-003 6.513e+007 2.792e+013 1.000e+004 1.686e-002 7.600e-003 
8.060e-003 6.524e+007 2.793e+013 1.000e+004 2.087e-002 7.601e-003 
8.062e-003 6.540e+007 2.793e+013 1.000e+004 1.995e-002 7.602e-003 
8.064e-003 6.557e+007 2.793e+013 1.000e+004 2.473e-002 7.603e-003 
8.066e-003 6.576e+007 2.794e+013 1.000e+004 1.531e-002 7.603e-003 
8.068e-003 6.595e+007 2.794e+013 1.000e+004 1.560e-002 7.604e-003 
8.070e-003 6.615e+007 2.794e+013 1.000e+004 1.998e-002 7.605e-003 
8.072e-003 6.634e+007 2.794e+013 1.000e+004 2.760e-002 7.605e-003 
8.074e-003 6.647e+007 2.794e+013 1.000e+004 1.657e-002 7.606e-003 
8.076e-003 6.661e+007 2.794e+013 1.000e+004 2.014e-002 7.608e-003 
8.078e-003 6.674e+007 2.795e+013 1.000e+004 2.619e-002 7.609e-003 
8.080e-003 6.688e+007 2.796e+013 1.000e+004 1.904e-002 7.610e-003 
8.082e-003 6.701e+007 2.797e+013 1.000e+004 2.280e-002 7.611e-003 
8.084e-003 6.712e+007 2.799e+013 1.000e+004 2.176e-002 7.612e-003 
8.086e-003 6.726e+007 2.800e+013 1.000e+004 2.755e-002 7.613e-003 
8.088e-003 6.742e+007 2.800e+013 1.000e+004 1.975e-002 7.614e-003 
8.091e-003 6.758e+007 2.801e+013 1.000e+004 2.330e-002 7.615e-003 
8.093e-003 6.774e+007 2.802e+013 1.000e+004 2.264e-002 7.616e-003 
8.095e-003 6.791e+007 2.802e+013 1.000e+004 2.337e-002 7.617e-003 
8.097e-003 6.807e+007 2.803e+013 1.000e+004 1.945e-002 7.618e-003 
8.099e-003 6.823e+007 2.804e+013 1.000e+004 2.411e-002 7.619e-003 
8.101e-003 6.840e+007 2.804e+013 1.000e+004 2.298e-002 7.620e-003 
8.103e-003 6.855e+007 2.805e+013 1.000e+004 2.404e-002 7.621e-003 
8.105e-003 6.871e+007 2.806e+013 1.000e+004 2.100e-002 7.622e-003 
8.107e-003 6.887e+007 2.807e+013 1.000e+004 2.732e-002 7.623e-003 
8.109e-003 6.905e+007 2.788e+013 1.000e+004 2.242e-002 7.624e-003 
8.111e-003 6.923e+007 2.789e+013 1.000e+004 2.328e-002 7.625e-003 
8.113e-003 6.940e+007 2.789e+013 1.000e+004 2.147e-002 7.626e-003 
8.115e-003 6.958e+007 2.790e+013 1.000e+004 2.354e-002 7.627e-003 
8.117e-003 6.975e+007 2.790e+013 1.000e+004 2.700e-002 7.627e-003 
8.120e-003 6.992e+007 2.791e+013 1.000e+004 2.857e-002 7.628e-003 
8.122e-003 7.009e+007 2.792e+013 1.000e+004 2.433e-002 7.629e-003 
8.124e-003 7.026e+007 2.793e+013 1.000e+004 2.528e-002 7.630e-003 
8.126e-003 7.042e+007 2.794e+013 1.000e+004 2.228e-002 7.631e-003 
8.128e-003 7.057e+007 2.786e+013 1.000e+004 3.048e-002 7.632e-003 
8.130e-003 7.072e+007 2.787e+013 1.000e+004 2.999e-002 7.633e-003 
8.131e-003 7.086e+007 2.788e+013 1.000e+004 2.667e-002 7.634e-003 
8.133e-003 7.099e+007 2.789e+013 1.000e+004 2.590e-002 7.635e-003 
8.135e-003 7.112e+007 2.790e+013 1.000e+004 2.586e-002 7.636e-003 
8.137e-003 7.125e+007 2.791e+013 1.000e+004 2.397e-002 7.637e-003 
8.139e-003 7.137e+007 2.793e+013 1.000e+004 3.102e-002 7.638e-003 
8.141e-003 7.148e+007 2.794e+013 1.000e+004 3.062e-002 7.639e-003 
8.143e-003 7.159e+007 2.795e+013 1.000e+004 2.833e-002 7.640e-003 
8.145e-003 7.169e+007 2.797e+013 1.000e+004 3.491e-002 7.641e-003 
8.147e-003 7.177e+007 2.799e+013 1.000e+004 3.485e-002 7.643e-003 
8.149e-003 7.183e+007 2.796e+013 1.000e+004 3.781e-002 7.644e-003 
8.151e-003 7.182e+007 2.782e+013 1.000e+004 3.392e-002 7.646e-003 
8.153e-003 7.180e+007 2.782e+013 1.000e+004 4.152e-002 7.648e-003 
8.155e-003 7.180e+007 2.779e+013 1.000e+004 3.805e-002 7.650e-003 
8.157e-003 7.187e+007 2.775e+013 1.000e+004 3.745e-002 7.652e-003 
8.158e-003 7.194e+007 2.774e+013 1.000e+004 2.883e-002 7.653e-003 
8.160e-003 7.202e+007 2.773e+013 1.000e+004 2.981e-002 7.654e-003 
8.162e-003 7.209e+007 2.774e+013 1.000e+004 3.297e-002 7.656e-003 
8.164e-003 7.217e+007 2.774e+013 1.000e+004 3.337e-002 7.657e-003 
8.166e-003 7.223e+007 2.774e+013 1.000e+004 3.489e-002 7.659e-003 
8.168e-003 7.220e+007 2.768e+013 1.000e+004 3.287e-002 7.661e-003 
8.170e-003 7.211e+007 2.760e+013 1.000e+004 3.841e-002 7.663e-003 
8.172e-003 7.199e+007 2.747e+013 1.000e+004 3.932e-002 7.666e-003 
8.174e-003 7.190e+007 2.743e+013 1.000e+004 4.099e-002 7.669e-003 
8.176e-003 7.186e+007 2.741e+013 1.000e+004 3.543e-002 7.671e-003 
8.177e-003 7.185e+007 2.740e+013 1.000e+004 3.941e-002 7.673e-003 
8.179e-003 7.187e+007 2.739e+013 1.000e+004 4.117e-002 7.674e-003 
8.181e-003 7.195e+007 2.734e+013 1.000e+004 3.720e-002 7.676e-003 
8.183e-003 7.207e+007 2.731e+013 1.000e+004 3.452e-002 7.677e-003 
8.185e-003 7.221e+007 2.728e+013 1.000e+004 3.484e-002 7.678e-003 
8.187e-003 7.237e+007 2.728e+013 1.000e+004 4.163e-002 7.679e-003 
8.189e-003 7.253e+007 2.729e+013 1.000e+004 3.836e-002 7.679e-003 
8.191e-003 7.269e+007 2.729e+013 1.000e+004 3.310e-002 7.680e-003 
8.192e-003 7.280e+007 2.720e+013 1.000e+004 3.771e-002 7.681e-003 
8.194e-003 7.288e+007 2.719e+013 1.000e+004 4.652e-002 7.682e-003 
8.196e-003 7.297e+007 2.705e+013 1.000e+004 4.059e-002 7.684e-003 
8.198e-003 7.305e+007 2.703e+013 1.000e+004 3.371e-002 7.685e-003 
8.200e-003 7.312e+007 2.704e+013 1.000e+004 3.811e-002 7.686e-003 
8.201e-003 7.319e+007 2.705e+013 1.000e+004 3.676e-002 7.687e-003 
8.203e-003 7.327e+007 2.707e+013 1.000e+004 3.219e-002 7.689e-003 
8.205e-003 7.335e+007 2.710e+013 1.000e+004 3.852e-002 7.690e-003 
8.207e-003 7.344e+007 2.712e+013 1.000e+004 4.119e-002 7.691e-003 
8.208e-003 7.354e+007 2.715e+013 1.000e+004 3.644e-002 7.692e-003 
8.210e-003 7.365e+007 2.718e+013 1.000e+004 3.437e-002 7.693e-003 
8.212e-003 7.375e+007 2.720e+013 1.000e+004 4.445e-002 7.694e-003 
8.214e-003 7.386e+007 2.723e+013 1.000e+004 4.490e-002 7.695e-003 
8.215e-003 7.397e+007 2.725e+013 1.000e+004 4.059e-002 7.696e-003 
8.217e-003 7.407e+007 2.728e+013 1.000e+004 3.544e-002 7.697e-003 
8.219e-003 7.417e+007 2.731e+013 1.000e+004 4.684e-002 7.698e-003 
8.220e-003 7.426e+007 2.734e+013 1.000e+004 4.595e-002 7.699e-003 
8.222e-003 7.435e+007 2.736e+013 1.000e+004 4.364e-002 7.700e-003 
8.224e-003 7.444e+007 2.740e+013 1.000e+004 3.894e-002 7.701e-003 
8.225e-003 7.451e+007 2.743e+013 1.000e+004 4.714e-002 7.702e-003 
8.227e-003 7.459e+007 2.746e+013 1.000e+004 4.799e-002 7.703e-003 
8.229e-003 7.466e+007 2.749e+013 1.000e+004 4.606e-002 7.705e-003 
8.230e-003 7.471e+007 2.752e+013 1.000e+004 4.240e-002 7.706e-003 
8.232e-003 7.478e+007 2.755e+013 1.000e+004 4.249e-002 7.707e-003 
8.234e-003 7.485e+007 2.758e+013 1.000e+004 4.728e-002 7.708e-003 
8.235e-003 7.493e+007 2.760e+013 1.000e+004 5.093e-002 7.709e-003 
8.237e-003 7.498e+007 2.760e+013 1.000e+004 4.507e-002 7.711e-003 
8.239e-003 7.504e+007 2.762e+013 1.000e+004 4.307e-002 7.712e-003 
8.240e-003 7.510e+007 2.765e+013 1.000e+004 4.584e-002 7.713e-003 
8.242e-003 7.516e+007 2.768e+013 1.000e+004 5.315e-002 7.714e-003 
8.244e-003 7.523e+007 2.770e+013 1.000e+004 4.652e-002 7.715e-003 
8.245e-003 7.530e+007 2.773e+013 1.000e+004 4.433e-002 7.716e-003 
8.247e-003 7.537e+007 2.776e+013 1.000e+004 4.509e-002 7.718e-003 
8.248e-003 7.542e+007 2.779e+013 1.000e+004 3.755e-002 7.719e-003 
8.250e-003 7.537e+007 2.774e+013 1.000e+004 4.886e-002 7.721e-003 
8.252e-003 7.519e+007 2.759e+013 1.000e+004 4.939e-002 7.724e-003 
8.253e-003 7.500e+007 2.755e+013 1.000e+004 5.262e-002 7.727e-003 
8.255e-003 7.484e+007 2.754e+013 1.000e+004 4.448e-002 7.729e-003 
8.256e-003 7.473e+007 2.756e+013 1.000e+004 5.101e-002 7.732e-003 
8.258e-003 7.465e+007 2.759e+013 1.000e+004 5.033e-002 7.734e-003 
8.260e-003 7.459e+007 2.761e+013 1.000e+004 4.672e-002 7.736e-003 
8.261e-003 7.453e+007 2.764e+013 1.000e+004 3.993e-002 7.738e-003 
8.263e-003 7.450e+007 2.767e+013 1.000e+004 5.097e-002 7.740e-003 
8.264e-003 7.447e+007 2.769e+013 1.000e+004 5.106e-002 7.741e-003 
8.266e-003 7.443e+007 2.771e+013 1.000e+004 4.751e-002 7.743e-003 
8.268e-003 7.440e+007 2.773e+013 1.000e+004 4.041e-002 7.745e-003 
8.269e-003 7.438e+007 2.776e+013 1.000e+004 5.259e-002 7.747e-003 
8.271e-003 7.435e+007 2.778e+013 1.000e+004 5.229e-002 7.749e-003 
8.272e-003 7.433e+007 2.780e+013 1.000e+004 5.058e-002 7.750e-003 
8.274e-003 7.431e+007 2.782e+013 1.000e+004 4.617e-002 7.752e-003 
8.276e-003 7.429e+007 2.784e+013 1.000e+004 5.374e-002 7.754e-003 
8.277e-003 7.427e+007 2.787e+013 1.000e+004 5.284e-002 7.755e-003 
8.279e-003 7.422e+007 2.785e+013 1.000e+004 5.359e-002 7.757e-003 
8.280e-003 7.417e+007 2.788e+013 1.000e+004 4.627e-002 7.759e-003 
8.282e-003 7.413e+007 2.790e+013 1.000e+004 5.408e-002 7.761e-003 
8.283e-003 7.409e+007 2.794e+013 1.000e+004 5.121e-002 7.763e-003 
8.285e-003 7.405e+007 2.797e+013 1.000e+004 5.302e-002 7.765e-003 
8.287e-003 7.402e+007 2.800e+013 1.000e+004 4.814e-002 7.767e-003 
8.288e-003 7.397e+007 2.803e+013 1.000e+004 4.698e-002 7.769e-003 
8.290e-003 7.391e+007 2.806e+013 1.000e+004 5.344e-002 7.771e-003 
8.291e-003 7.385e+007 2.810e+013 1.000e+004 5.298e-002 7.773e-003 
8.293e-003 7.376e+007 2.812e+013 1.000e+004 4.907e-002 7.775e-003 
8.295e-003 7.365e+007 2.813e+013 1.000e+004 4.820e-002 7.777e-003 
8.296e-003 7.356e+007 2.816e+013 1.000e+004 4.632e-002 7.779e-003 
8.298e-003 7.349e+007 2.818e+013 1.000e+004 5.233e-002 7.781e-003 
8.299e-003 7.342e+007 2.821e+013 1.000e+004 5.024e-002 7.784e-003 
8.301e-003 7.329e+007 2.814e+013 1.000e+004 4.871e-002 7.786e-003 
8.303e-003 7.318e+007 2.809e+013 1.000e+004 4.588e-002 7.788e-003 
8.304e-003 7.310e+007 2.807e+013 1.000e+004 5.492e-002 7.791e-003 
8.306e-003 7.303e+007 2.800e+013 1.000e+004 5.146e-002 7.793e-003 
8.307e-003 7.300e+007 2.792e+013 1.000e+004 4.811e-002 7.794e-003 
8.309e-003 7.297e+007 2.787e+013 1.000e+004 5.181e-002 7.796e-003 
8.311e-003 7.290e+007 2.784e+013 1.000e+004 4.423e-002 7.798e-003 
8.312e-003 7.286e+007 2.783e+013 1.000e+004 4.965e-002 7.800e-003 
8.314e-003 7.288e+007 2.783e+013 1.000e+004 4.910e-002 7.802e-003 
8.315e-003 7.290e+007 2.784e+013 1.000e+004 5.063e-002 7.803e-003 
8.317e-003 7.293e+007 2.785e+013 1.000e+004 4.153e-002 7.804e-003 
8.319e-003 7.297e+007 2.787e+013 1.000e+004 4.904e-002 7.806e-003 
8.320e-003 7.302e+007 2.789e+013 1.000e+004 4.656e-002 7.807e-003 
8.322e-003 7.307e+007 2.791e+013 1.000e+004 4.961e-002 7.808e-003 
8.323e-003 7.312e+007 2.793e+013 1.000e+004 3.940e-002 7.810e-003 
8.325e-003 7.317e+007 2.795e+013 1.000e+004 4.882e-002 7.811e-003 
8.327e-003 7.322e+007 2.797e+013 1.000e+004 4.752e-002 7.812e-003 
8.328e-003 7.327e+007 2.800e+013 1.000e+004 4.923e-002 7.813e-003 
8.330e-003 7.331e+007 2.803e+013 1.000e+004 4.256e-002 7.815e-003 
8.331e-003 7.332e+007 2.802e+013 1.000e+004 5.201e-002 7.816e-003 
8.333e-003 7.329e+007 2.801e+013 1.000e+004 4.919e-002 7.818e-003 
8.335e-003 7.331e+007 2.804e+013 1.000e+004 4.606e-002 7.819e-003 
8.336e-003 7.337e+007 2.806e+013 1.000e+004 3.946e-002 7.821e-003 
8.338e-003 7.345e+007 2.808e+013 1.000e+004 4.832e-002 7.822e-003 
8.340e-003 7.352e+007 2.811e+013 1.000e+004 4.962e-002 7.823e-003 
8.341e-003 7.360e+007 2.813e+013 1.000e+004 4.647e-002 7.824e-003 
8.343e-003 7.368e+007 2.816e+013 1.000e+004 3.757e-002 7.825e-003 
8.344e-003 7.376e+007 2.818e+013 1.000e+004 4.927e-002 7.826e-003 
8.346e-003 7.386e+007 2.820e+013 1.000e+004 4.993e-002 7.827e-003 
8.348e-003 7.396e+007 2.822e+013 1.000e+004 4.548e-002 7.828e-003 
8.349e-003 7.406e+007 2.825e+013 1.000e+004 4.067e-002 7.829e-003 
8.351e-003 7.417e+007 2.827e+013 1.000e+004 4.993e-002 7.830e-003 
8.353e-003 7.427e+007 2.830e+013 1.000e+004 4.960e-002 7.831e-003 
8.354e-003 7.438e+007 2.832e+013 1.000e+004 4.807e-002 7.832e-003 
8.356e-003 7.450e+007 2.834e+013 1.000e+004 4.115e-002 7.832e-003 
8.358e-003 7.462e+007 2.836e+013 1.000e+004 4.768e-002 7.833e-003 
8.359e-003 7.474e+007 2.838e+013 1.000e+004 4.949e-002 7.834e-003 
8.361e-003 7.486e+007 2.840e+013 1.000e+004 4.363e-002 7.835e-003 
8.362e-003 7.498e+007 2.842e+013 1.000e+004 3.659e-002 7.836e-003 
8.364e-003 7.510e+007 2.844e+013 1.000e+004 4.731e-002 7.837e-003 
8.366e-003 7.522e+007 2.846e+013 1.000e+004 4.894e-002 7.837e-003 
8.368e-003 7.534e+007 2.849e+013 1.000e+004 4.228e-002 7.838e-003 
8.369e-003 7.547e+007 2.851e+013 1.000e+004 3.886e-002 7.839e-003 
8.371e-003 7.560e+007 2.853e+013 1.000e+004 4.741e-002 7.840e-003 
8.373e-003 7.573e+007 2.856e+013 1.000e+004 4.883e-002 7.841e-003 
8.375e-003 7.586e+007 2.858e+013 1.000e+004 4.466e-002 7.842e-003 
8.376e-003 7.597e+007 2.860e+013 1.000e+004 4.010e-002 7.843e-003 
8.378e-003 7.607e+007 2.863e+013 1.000e+004 4.907e-002 7.844e-003 
8.380e-003 7.616e+007 2.861e+013 1.000e+004 5.085e-002 7.845e-003 
8.382e-003 7.618e+007 2.855e+013 1.000e+004 4.958e-002 7.847e-003 
8.383e-003 7.624e+007 2.853e+013 1.000e+004 4.036e-002 7.848e-003 
8.385e-003 7.628e+007 2.852e+013 1.000e+004 4.885e-002 7.849e-003 
8.387e-003 7.638e+007 2.853e+013 1.000e+004 4.558e-002 7.850e-003 
8.389e-003 7.650e+007 2.854e+013 1.000e+004 5.009e-002 7.851e-003 
8.390e-003 7.663e+007 2.856e+013 1.000e+004 4.073e-002 7.852e-003 
8.392e-003 7.676e+007 2.857e+013 1.000e+004 3.841e-002 7.853e-003 
8.394e-003 7.690e+007 2.859e+013 1.000e+004 4.220e-002 7.854e-003 
8.396e-003 7.704e+007 2.861e+013 1.000e+004 4.325e-002 7.855e-003 
8.397e-003 7.719e+007 2.862e+013 1.000e+004 3.905e-002 7.855e-003 
8.399e-003 7.733e+007 2.864e+013 1.000e+004 3.729e-002 7.856e-003 
8.401e-003 7.747e+007 2.866e+013 1.000e+004 4.347e-002 7.857e-003 
8.403e-003 7.760e+007 2.868e+013 1.000e+004 3.816e-002 7.858e-003 
8.405e-003 7.772e+007 2.870e+013 1.000e+004 3.806e-002 7.859e-003 
8.407e-003 7.785e+007 2.872e+013 1.000e+004 3.760e-002 7.860e-003 
8.408e-003 7.797e+007 2.873e+013 1.000e+004 4.289e-002 7.861e-003 
8.410e-003 7.810e+007 2.875e+013 1.000e+004 4.135e-002 7.862e-003 
8.412e-003 7.822e+007 2.877e+013 1.000e+004 3.746e-002 7.863e-003 
8.414e-003 7.834e+007 2.879e+013 1.000e+004 4.090e-002 7.864e-003 
8.416e-003 7.846e+007 2.881e+013 1.000e+004 4.510e-002 7.865e-003 
8.418e-003 7.858e+007 2.883e+013 1.000e+004 3.958e-002 7.866e-003 
8.420e-003 7.870e+007 2.885e+013 1.000e+004 3.738e-002 7.867e-003 
8.422e-003 7.882e+007 2.884e+013 1.000e+004 3.701e-002 7.868e-003 
8.424e-003 7.892e+007 2.884e+013 1.000e+004 4.554e-002 7.869e-003 
8.425e-003 7.901e+007 2.886e+013 1.000e+004 2.937e-002 7.871e-003 
8.427e-003 7.908e+007 2.888e+013 1.000e+004 3.358e-002 7.872e-003 
8.429e-003 7.912e+007 2.889e+013 1.000e+004 4.036e-002 7.874e-003 
8.431e-003 7.914e+007 2.891e+013 1.000e+004 2.794e-002 7.876e-003 
8.433e-003 7.917e+007 2.895e+013 1.000e+004 3.626e-002 7.877e-003 
8.435e-003 7.920e+007 2.899e+013 1.000e+004 3.500e-002 7.879e-003 
8.437e-003 7.923e+007 2.903e+013 1.000e+004 3.455e-002 7.881e-003 
8.439e-003 7.927e+007 2.906e+013 1.000e+004 2.480e-002 7.882e-003 
8.441e-003 7.930e+007 2.906e+013 1.000e+004 2.314e-002 7.884e-003 
8.443e-003 7.928e+007 2.898e+013 1.000e+004 2.800e-002 7.886e-003 
8.445e-003 7.926e+007 2.901e+013 1.000e+004 3.144e-002 7.888e-003 
8.447e-003 7.922e+007 2.876e+013 1.000e+004 2.381e-002 7.891e-003 
8.449e-003 7.923e+007 2.876e+013 1.000e+004 2.844e-002 7.893e-003 
8.451e-003 7.928e+007 2.875e+013 1.000e+004 2.673e-002 7.894e-003 
8.453e-003 7.939e+007 2.877e+013 1.000e+004 2.978e-002 7.896e-003 
8.455e-003 7.952e+007 2.879e+013 1.000e+004 2.015e-002 7.897e-003 
8.457e-003 7.968e+007 2.881e+013 1.000e+004 2.116e-002 7.898e-003 
8.459e-003 7.985e+007 2.883e+013 1.000e+004 1.990e-002 7.898e-003 
8.461e-003 8.001e+007 2.885e+013 1.000e+004 2.234e-002 7.899e-003 
8.463e-003 8.018e+007 2.887e+013 1.000e+004 2.490e-002 7.900e-003 
8.465e-003 8.036e+007 2.888e+013 1.000e+004 2.127e-002 7.901e-003 
8.467e-003 8.054e+007 2.889e+013 1.000e+004 2.120e-002 7.902e-003 
8.469e-003 8.072e+007 2.891e+013 1.000e+004 2.388e-002 7.903e-003 
8.471e-003 8.090e+007 2.893e+013 1.000e+004 2.521e-002 7.904e-003 
8.473e-003 8.109e+007 2.895e+013 1.000e+004 2.102e-002 7.904e-003 
8.476e-003 8.128e+007 2.896e+013 1.000e+004 2.185e-002 7.905e-003 
8.478e-003 8.147e+007 2.899e+013 1.000e+004 2.568e-002 7.906e-003 
8.480e-003 8.165e+007 2.901e+013 1.000e+004 2.604e-002 7.907e-003 
8.482e-003 8.183e+007 2.903e+013 1.000e+004 2.353e-002 7.907e-003 
8.484e-003 8.200e+007 2.905e+013 1.000e+004 2.455e-002 7.908e-003 
8.486e-003 8.209e+007 2.898e+013 1.000e+004 2.386e-002 7.910e-003 
8.488e-003 8.221e+007 2.895e+013 1.000e+004 2.573e-002 7.911e-003 
8.490e-003 8.235e+007 2.897e+013 1.000e+004 2.322e-002 7.912e-003 
8.492e-003 8.250e+007 2.899e+013 1.000e+004 1.807e-002 7.913e-003 
8.494e-003 8.265e+007 2.902e+013 1.000e+004 2.698e-002 7.914e-003 
8.496e-003 8.281e+007 2.904e+013 1.000e+004 2.416e-002 7.915e-003 
8.498e-003 8.297e+007 2.906e+013 1.000e+004 2.362e-002 7.916e-003 
8.500e-003 8.313e+007 2.908e+013 1.000e+004 2.109e-002 7.917e-003 
8.502e-003 8.329e+007 2.911e+013 1.000e+004 2.897e-002 7.918e-003 
8.504e-003 8.344e+007 2.913e+013 1.000e+004 2.604e-002 7.919e-003 
8.506e-003 8.358e+007 2.916e+013 1.000e+004 1.784e-002 7.920e-003 
8.508e-003 8.369e+007 2.919e+013 1.000e+004 2.159e-002 7.921e-003 
8.510e-003 8.378e+007 2.922e+013 1.000e+004 3.031e-002 7.922e-003 
8.512e-003 8.386e+007 2.926e+013 1.000e+004 2.365e-002 7.924e-003 
8.514e-003 8.395e+007 2.930e+013 1.000e+004 1.675e-002 7.925e-003 
8.516e-003 8.403e+007 2.935e+013 1.000e+004 1.804e-002 7.927e-003 
8.518e-003 8.409e+007 2.933e+013 1.000e+004 3.179e-002 7.928e-003 
8.520e-003 8.414e+007 2.930e+013 1.000e+004 1.507e-002 7.930e-003 
8.522e-003 8.423e+007 2.933e+013 1.000e+004 1.978e-002 7.931e-003 
8.524e-003 8.433e+007 2.936e+013 1.000e+004 1.947e-002 7.933e-003 
8.527e-003 8.440e+007 2.937e+013 1.000e+004 2.290e-002 7.934e-003 
8.529e-003 8.449e+007 2.939e+013 1.000e+004 1.533e-002 7.936e-003 
8.531e-003 8.462e+007 2.941e+013 1.000e+004 2.113e-002 7.937e-003 
8.533e-003 8.477e+007 2.943e+013 1.000e+004 2.030e-002 7.938e-003 
8.535e-003 8.493e+007 2.945e+013 1.000e+004 2.323e-002 7.939e-003 
8.537e-003 8.510e+007 2.947e+013 1.000e+004 1.511e-002 7.940e-003 
8.539e-003 8.526e+007 2.949e+013 1.000e+004 2.133e-002 7.941e-003 
8.541e-003 8.543e+007 2.951e+013 1.000e+004 2.116e-002 7.942e-003 
8.543e-003 8.561e+007 2.953e+013 1.000e+004 2.716e-002 7.943e-003 
8.545e-003 8.578e+007 2.955e+013 1.000e+004 2.248e-002 7.944e-003 
8.547e-003 8.595e+007 2.957e+013 1.000e+004 2.299e-002 7.944e-003 
8.549e-003 8.611e+007 2.959e+013 1.000e+004 2.454e-002 7.945e-003 
8.551e-003 8.626e+007 2.961e+013 1.000e+004 2.219e-002 7.946e-003 
8.553e-003 8.636e+007 2.960e+013 1.000e+004 2.601e-002 7.948e-003 
8.555e-003 8.643e+007 2.962e+013 1.000e+004 2.732e-002 7.949e-003 
8.558e-003 8.647e+007 2.964e+013 1.000e+004 2.905e-002 7.951e-003 
8.560e-003 8.650e+007 2.966e+013 1.000e+004 2.554e-002 7.953e-003 
8.562e-003 8.649e+007 2.968e+013 1.000e+004 2.255e-002 7.955e-003 
8.564e-003 8.647e+007 2.966e+013 1.000e+004 2.050e-002 7.957e-003 
8.566e-003 8.641e+007 2.966e+013 1.000e+004 2.379e-002 7.960e-003 
8.568e-003 8.641e+007 2.968e+013 1.000e+004 2.174e-002 7.962e-003 
8.570e-003 8.643e+007 2.971e+013 1.000e+004 1.746e-002 7.964e-003 
8.572e-003 8.646e+007 2.973e+013 1.000e+004 1.943e-002 7.966e-003 
8.574e-003 8.652e+007 2.975e+013 1.000e+004 2.972e-002 7.967e-003 
8.577e-003 8.655e+007 2.978e+013 1.000e+004 2.755e-002 7.969e-003 
8.579e-003 8.659e+007 2.982e+013 1.000e+004 2.430e-002 7.971e-003 
8.581e-003 8.658e+007 2.982e+013 1.000e+004 2.411e-002 7.973e-003 
8.583e-003 8.658e+007 2.985e+013 1.000e+004 2.245e-002 7.976e-003 
8.585e-003 8.662e+007 2.988e+013 1.000e+004 2.146e-002 7.977e-003 
8.587e-003 8.668e+007 2.988e+013 1.000e+004 1.971e-002 7.979e-003 
8.589e-003 8.678e+007 2.985e+013 1.000e+004 1.653e-002 7.980e-003 
8.591e-003 8.689e+007 2.986e+013 1.000e+004 2.248e-002 7.982e-003 
8.593e-003 8.699e+007 2.987e+013 1.000e+004 2.038e-002 7.983e-003 
8.596e-003 8.712e+007 2.985e+013 1.000e+004 1.879e-002 7.984e-003 
8.598e-003 8.724e+007 2.985e+013 1.000e+004 1.747e-002 7.986e-003 
8.600e-003 8.736e+007 2.986e+013 1.000e+004 2.101e-002 7.987e-003 
8.602e-003 8.748e+007 2.987e+013 1.000e+004 1.385e-002 7.988e-003 
8.604e-003 8.761e+007 2.989e+013 1.000e+004 1.377e-002 7.990e-003 
8.607e-003 8.775e+007 2.991e+013 1.000e+004 1.812e-002 7.991e-003 
8.609e-003 8.789e+007 2.993e+013 1.000e+004 1.487e-002 7.992e-003 
8.611e-003 8.802e+007 2.996e+013 1.000e+004 1.332e-002 7.994e-003 
8.613e-003 8.814e+007 2.999e+013 1.000e+004 1.605e-002 7.995e-003 
8.616e-003 8.824e+007 2.998e+013 1.000e+004 1.771e-002 7.997e-003 
8.618e-003 8.826e+007 3.003e+013 1.000e+004 1.806e-002 7.999e-003 
8.620e-003 8.825e+007 3.008e+013 1.000e+004 1.338e-002 8.001e-003 
8.623e-003 8.820e+007 3.013e+013 1.000e+004 1.319e-002 8.004e-003 
8.625e-003 8.807e+007 3.021e+013 1.000e+004 1.752e-002 8.007e-003 
8.627e-003 8.787e+007 3.024e+013 1.000e+004 2.365e-002 8.011e-003 
8.630e-003 8.767e+007 3.032e+013 1.000e+004 2.292e-002 8.015e-003 
8.632e-003 8.747e+007 3.041e+013 1.000e+004 1.882e-002 8.019e-003 
8.635e-003 8.725e+007 3.050e+013 1.000e+004 1.945e-002 8.022e-003 
8.637e-003 8.709e+007 3.059e+013 1.000e+004 2.356e-002 8.026e-003 
8.639e-003 8.694e+007 3.067e+013 1.000e+004 1.432e-002 8.029e-003 
8.642e-003 8.677e+007 3.045e+013 1.000e+004 1.522e-002 8.033e-003 
8.644e-003 8.673e+007 3.041e+013 1.000e+004 1.531e-002 8.036e-003 
8.647e-003 8.681e+007 3.038e+013 1.000e+004 2.020e-002 8.038e-003 
8.649e-003 8.696e+007 3.036e+013 1.000e+004 1.346e-002 8.039e-003 
8.651e-003 8.716e+007 3.033e+013 1.000e+004 1.714e-002 8.040e-003 
8.654e-003 8.737e+007 3.031e+013 1.000e+004 1.337e-002 8.041e-003 
8.656e-003 8.760e+007 3.028e+013 1.000e+004 2.064e-002 8.042e-003 
8.658e-003 8.785e+007 3.021e+013 1.000e+004 1.953e-002 8.042e-003 
8.661e-003 8.812e+007 3.004e+013 1.000e+004 1.208e-002 8.043e-003 
8.663e-003 8.838e+007 2.988e+013 1.000e+004 1.166e-002 8.043e-003 
8.665e-003 8.860e+007 2.976e+013 1.000e+004 1.224e-002 8.044e-003 
8.668e-003 8.879e+007 2.977e+013 1.000e+004 1.295e-002 8.045e-003 
8.670e-003 8.897e+007 2.979e+013 1.000e+004 9.778e-003 8.046e-003 
8.672e-003 8.919e+007 2.980e+013 1.000e+004 8.668e-003 8.046e-003 
8.674e-003 8.941e+007 2.981e+013 1.000e+004 8.262e-003 8.047e-003 
8.676e-003 8.963e+007 2.982e+013 1.000e+004 1.156e-002 8.048e-003 
8.679e-003 8.984e+007 2.983e+013 1.000e+004 1.033e-002 8.049e-003 
8.681e-003 9.005e+007 2.984e+013 1.000e+004 1.069e-002 8.049e-003 
8.683e-003 9.026e+007 2.986e+013 1.000e+004 1.140e-002 8.050e-003 
8.686e-003 9.046e+007 2.988e+013 1.000e+004 1.150e-002 8.051e-003 
8.688e-003 9.064e+007 2.990e+013 1.000e+004 1.120e-002 8.052e-003 
8.690e-003 9.082e+007 2.991e+013 1.000e+004 1.174e-002 8.053e-003 
8.693e-003 9.099e+007 2.992e+013 1.000e+004 9.030e-003 8.055e-003 
8.695e-003 9.103e+007 2.991e+013 1.000e+004 1.205e-002 8.057e-003 
8.697e-003 9.107e+007 2.992e+013 1.000e+004 1.405e-002 8.059e-003 
8.700e-003 9.114e+007 2.994e+013 1.000e+004 9.325e-003 8.061e-003 
8.702e-003 9.124e+007 2.997e+013 1.000e+004 1.511e-002 8.062e-003 
8.705e-003 9.130e+007 2.998e+013 1.000e+004 1.510e-002 8.064e-003 
8.707e-003 9.127e+007 3.000e+013 1.000e+004 1.035e-002 8.067e-003 
8.709e-003 9.127e+007 3.003e+013 1.000e+004 1.573e-002 8.069e-003 
8.712e-003 9.132e+007 2.999e+013 1.000e+004 1.366e-002 8.071e-003 
8.714e-003 9.132e+007 2.995e+013 1.000e+004 1.509e-002 8.074e-003 
8.717e-003 9.127e+007 2.995e+013 1.000e+004 1.526e-002 8.077e-003 
8.719e-003 9.121e+007 2.995e+013 1.000e+004 1.374e-002 8.079e-003 
8.721e-003 9.126e+007 2.992e+013 1.000e+004 1.579e-002 8.081e-003 
8.724e-003 9.130e+007 2.989e+013 1.000e+004 1.131e-002 8.084e-003 
8.726e-003 9.132e+007 2.980e+013 1.000e+004 1.153e-002 8.086e-003 
8.729e-003 9.143e+007 2.982e+013 1.000e+004 1.071e-002 8.088e-003 
8.731e-003 9.159e+007 2.986e+013 1.000e+004 1.023e-002 8.089e-003 
8.734e-003 9.176e+007 2.985e+013 1.000e+004 1.108e-002 8.090e-003 
8.736e-003 9.194e+007 2.985e+013 1.000e+004 1.242e-002 8.091e-003 
8.739e-003 9.215e+007 2.988e+013 1.000e+004 1.151e-002 8.092e-003 
8.741e-003 9.230e+007 2.990e+013 1.000e+004 1.035e-002 8.094e-003 
8.744e-003 9.246e+007 2.993e+013 1.000e+004 1.141e-002 8.095e-003 
8.746e-003 9.262e+007 2.992e+013 1.000e+004 1.315e-002 8.097e-003 
8.748e-003 9.274e+007 2.990e+013 1.000e+004 1.440e-002 8.098e-003 
8.751e-003 9.280e+007 2.991e+013 1.000e+004 1.218e-002 8.100e-003 
8.753e-003 9.290e+007 2.993e+013 1.000e+004 1.530e-002 8.102e-003 
8.756e-003 9.304e+007 2.995e+013 1.000e+004 1.488e-002 8.104e-003 
8.758e-003 9.320e+007 2.997e+013 1.000e+004 1.282e-002 8.105e-003 
8.761e-003 9.337e+007 3.000e+013 1.000e+004 8.993e-003 8.106e-003 
8.763e-003 9.357e+007 3.002e+013 1.000e+004 5.897e-003 8.107e-003 
8.766e-003 9.376e+007 3.005e+013 1.000e+004 8.984e-003 8.109e-003 
8.769e-003 9.396e+007 3.007e+013 1.000e+004 8.842e-003 8.110e-003 
8.771e-003 9.417e+007 3.009e+013 1.000e+004 1.171e-002 8.111e-003 
8.774e-003 9.438e+007 3.012e+013 1.000e+004 1.000e-002 8.112e-003 
8.776e-003 9.459e+007 3.014e+013 1.000e+004 1.047e-002 8.113e-003 
8.779e-003 9.481e+007 3.016e+013 1.000e+004 1.213e-002 8.114e-003 
8.781e-003 9.504e+007 3.018e+013 1.000e+004 9.111e-003 8.115e-003 
8.784e-003 9.526e+007 3.020e+013 1.000e+004 8.592e-003 8.116e-003 
8.786e-003 9.548e+007 3.022e+013 1.000e+004 1.064e-002 8.117e-003 
8.789e-003 9.570e+007 3.025e+013 1.000e+004 1.392e-002 8.118e-003 
8.791e-003 9.590e+007 3.027e+013 1.000e+004 8.534e-003 8.119e-003 
8.793e-003 9.607e+007 3.029e+013 1.000e+004 7.392e-003 8.120e-003 
8.796e-003 9.619e+007 3.034e+013 1.000e+004 1.322e-002 8.122e-003 
8.798e-003 9.622e+007 3.041e+013 1.000e+004 9.077e-003 8.124e-003 
8.801e-003 9.596e+007 3.022e+013 1.000e+004 1.759e-002 8.128e-003 
8.803e-003 9.563e+007 2.998e+013 1.000e+004 1.683e-002 8.133e-003 
8.806e-003 9.537e+007 2.992e+013 1.000e+004 1.517e-002 8.137e-003 
8.808e-003 9.508e+007 2.986e+013 1.000e+004 1.636e-002 8.142e-003 
8.811e-003 9.483e+007 2.986e+013 1.000e+004 1.517e-002 8.146e-003 
8.813e-003 9.466e+007 2.988e+013 1.000e+004 1.491e-002 8.150e-003 
8.816e-003 9.456e+007 2.990e+013 1.000e+004 1.071e-002 8.153e-003 
8.818e-003 9.450e+007 2.992e+013 1.000e+004 1.599e-002 8.156e-003 
8.821e-003 9.446e+007 2.994e+013 1.000e+004 1.157e-002 8.159e-003 
8.823e-003 9.444e+007 2.997e+013 1.000e+004 1.350e-002 8.161e-003 
8.826e-003 9.443e+007 2.999e+013 1.000e+004 1.250e-002 8.164e-003 
8.829e-003 9.442e+007 3.002e+013 1.000e+004 1.456e-002 8.166e-003 
8.831e-003 9.438e+007 3.005e+013 1.000e+004 1.308e-002 8.169e-003 
8.833e-003 9.429e+007 3.008e+013 1.000e+004 1.360e-002 8.172e-003 
8.836e-003 9.427e+007 3.010e+013 1.000e+004 1.127e-002 8.175e-003 
8.838e-003 9.427e+007 3.013e+013 1.000e+004 1.287e-002 8.177e-003 
8.840e-003 9.426e+007 3.016e+013 1.000e+004 8.993e-003 8.180e-003 
8.843e-003 9.425e+007 3.019e+013 1.000e+004 8.493e-003 8.182e-003 
8.845e-003 9.425e+007 3.023e+013 1.000e+004 1.165e-002 8.184e-003 
8.847e-003 9.426e+007 3.027e+013 1.000e+004 1.253e-002 8.186e-003 
8.850e-003 9.419e+007 3.035e+013 1.000e+004 1.330e-002 8.189e-003 
8.852e-003 9.407e+007 3.028e+013 1.000e+004 1.270e-002 8.192e-003 
8.854e-003 9.401e+007 3.025e+013 1.000e+004 1.278e-002 8.195e-003 
8.857e-003 9.406e+007 3.028e+013 1.000e+004 1.381e-002 8.197e-003 
8.859e-003 9.406e+007 3.020e+013 1.000e+004 1.310e-002 8.199e-003 
8.861e-003 9.402e+007 3.022e+013 1.000e+004 1.247e-002 8.202e-003 
8.864e-003 9.396e+007 3.013e+013 1.000e+004 1.442e-002 8.205e-003 
8.866e-003 9.397e+007 3.012e+013 1.000e+004 1.569e-002 8.207e-003 
8.869e-003 9.404e+007 3.015e+013 1.000e+004 1.129e-002 8.209e-003 
8.871e-003 9.413e+007 3.019e+013 1.000e+004 1.025e-002 8.211e-003 
8.873e-003 9.419e+007 3.024e+013 1.000e+004 1.793e-002 8.213e-003 
8.876e-003 9.424e+007 3.029e+013 1.000e+004 1.572e-002 8.215e-003 
8.878e-003 9.430e+007 3.035e+013 1.000e+004 1.602e-002 8.217e-003 
8.880e-003 9.436e+007 3.039e+013 1.000e+004 1.470e-002 8.218e-003 
8.883e-003 9.442e+007 3.044e+013 1.000e+004 1.365e-002 8.220e-003 
8.885e-003 9.448e+007 3.049e+013 1.000e+004 1.690e-002 8.222e-003 
8.887e-003 9.453e+007 3.055e+013 1.000e+004 1.519e-002 8.224e-003 
8.890e-003 9.457e+007 3.060e+013 1.000e+004 1.395e-002 8.226e-003 
8.892e-003 9.448e+007 3.049e+013 1.000e+004 2.537e-002 8.229e-003 
8.894e-003 9.431e+007 3.045e+013 1.000e+004 1.958e-002 8.233e-003 
8.897e-003 9.409e+007 3.049e+013 1.000e+004 1.939e-002 8.237e-003 
8.899e-003 9.388e+007 3.055e+013 1.000e+004 2.223e-002 8.240e-003 
8.901e-003 9.361e+007 3.057e+013 1.000e+004 2.538e-002 8.245e-003 
8.903e-003 9.334e+007 3.060e+013 1.000e+004 2.044e-002 8.249e-003 
8.906e-003 9.310e+007 3.060e+013 1.000e+004 1.927e-002 8.252e-003 
8.908e-003 9.294e+007 3.046e+013 1.000e+004 2.517e-002 8.255e-003 
8.910e-003 9.271e+007 3.033e+013 1.000e+004 2.701e-002 8.259e-003 
8.912e-003 9.251e+007 3.021e+013 1.000e+004 1.988e-002 8.263e-003 
8.914e-003 9.236e+007 3.005e+013 1.000e+004 1.842e-002 8.266e-003 
8.916e-003 9.213e+007 2.993e+013 1.000e+004 1.852e-002 8.270e-003 
8.919e-003 9.182e+007 2.991e+013 1.000e+004 2.275e-002 8.274e-003 
8.921e-003 9.152e+007 2.994e+013 1.000e+004 1.898e-002 8.279e-003 
8.923e-003 9.123e+007 3.001e+013 1.000e+004 1.986e-002 8.283e-003 
8.925e-003 9.095e+007 3.008e+013 1.000e+004 2.327e-002 8.287e-003 
8.928e-003 9.070e+007 3.014e+013 1.000e+004 1.431e-002 8.291e-003 
8.930e-003 9.053e+007 3.019e+013 1.000e+004 1.234e-002 8.294e-003 
8.931e-003 9.039e+007 3.024e+013 1.000e+004 1.234e-002 8.297e-003 
8.933e-003 9.024e+007 3.027e+013 1.000e+004 1.327e-002 8.300e-003 
8.935e-003 9.009e+007 3.031e+013 1.000e+004 1.272e-002 8.302e-003 
8.937e-003 8.993e+007 3.034e+013 1.000e+004 1.347e-002 8.305e-003 
8.939e-003 8.976e+007 3.038e+013 1.000e+004 1.571e-002 8.308e-003 
8.941e-003 8.957e+007 3.043e+013 1.000e+004 2.354e-002 8.312e-003 
8.942e-003 8.930e+007 3.034e+013 1.000e+004 2.597e-002 8.315e-003 
8.945e-003 8.908e+007 3.036e+013 1.000e+004 2.668e-002 8.319e-003 
8.947e-003 8.890e+007 3.040e+013 1.000e+004 2.190e-002 8.322e-003 
8.949e-003 8.872e+007 3.045e+013 1.000e+004 2.068e-002 8.326e-003 
8.951e-003 8.842e+007 3.041e+013 1.000e+004 2.530e-002 8.329e-003 
8.952e-003 8.818e+007 3.038e+013 1.000e+004 2.224e-002 8.333e-003 
8.954e-003 8.795e+007 3.036e+013 1.000e+004 2.318e-002 8.336e-003 
8.956e-003 8.773e+007 3.037e+013 1.000e+004 2.376e-002 8.340e-003 
8.958e-003 8.752e+007 3.040e+013 1.000e+004 2.419e-002 8.343e-003 
8.960e-003 8.734e+007 3.043e+013 1.000e+004 2.201e-002 8.346e-003 
8.961e-003 8.718e+007 3.046e+013 1.000e+004 2.290e-002 8.349e-003 
8.963e-003 8.698e+007 3.048e+013 1.000e+004 2.562e-002 8.352e-003 
8.965e-003 8.670e+007 3.051e+013 1.000e+004 2.783e-002 8.356e-003 
8.967e-003 8.638e+007 3.056e+013 1.000e+004 2.601e-002 8.360e-003 
8.968e-003 8.607e+007 3.061e+013 1.000e+004 2.456e-002 8.364e-003 
8.970e-003 8.578e+007 3.067e+013 1.000e+004 2.718e-002 8.367e-003 
8.972e-003 8.544e+007 3.067e+013 1.000e+004 2.998e-002 8.371e-003 
8.974e-003 8.508e+007 3.069e+013 1.000e+004 2.486e-002 8.376e-003 
8.975e-003 8.471e+007 3.059e+013 1.000e+004 2.556e-002 8.380e-003 
8.977e-003 8.440e+007 3.058e+013 1.000e+004 2.788e-002 8.384e-003 
8.979e-003 8.413e+007 3.058e+013 1.000e+004 2.987e-002 8.387e-003 
8.981e-003 8.389e+007 3.063e+013 1.000e+004 2.567e-002 8.391e-003 
8.982e-003 8.369e+007 3.065e+013 1.000e+004 2.299e-002 8.394e-003 
8.984e-003 8.352e+007 3.067e+013 1.000e+004 2.495e-002 8.397e-003 
8.986e-003 8.339e+007 3.069e+013 1.000e+004 2.565e-002 8.399e-003 
8.988e-003 8.327e+007 3.072e+013 1.000e+004 2.075e-002 8.402e-003 
8.990e-003 8.316e+007 3.074e+013 1.000e+004 2.156e-002 8.405e-003 
8.991e-003 8.306e+007 3.077e+013 1.000e+004 2.554e-002 8.407e-003 
8.993e-003 8.295e+007 3.081e+013 1.000e+004 3.176e-002 8.409e-003 
8.995e-003 8.283e+007 3.084e+013 1.000e+004 2.682e-002 8.412e-003 
8.996e-003 8.270e+007 3.087e+013 1.000e+004 2.977e-002 8.414e-003 
8.998e-003 8.257e+007 3.090e+013 1.000e+004 2.974e-002 8.417e-003 
8.999e-003 8.243e+007 3.093e+013 1.000e+004 2.124e-002 8.419e-003 
9.001e-003 8.231e+007 3.091e+013 1.000e+004 3.175e-002 8.422e-003 
9.002e-003 8.219e+007 3.094e+013 1.000e+004 3.047e-002 8.424e-003 
9.004e-003 8.206e+007 3.097e+013 1.000e+004 2.662e-002 8.426e-003 
9.005e-003 8.193e+007 3.101e+013 1.000e+004 2.522e-002 8.429e-003 
9.007e-003 8.181e+007 3.104e+013 1.000e+004 2.901e-002 8.431e-003 
9.008e-003 8.168e+007 3.107e+013 1.000e+004 2.958e-002 8.434e-003 
9.010e-003 8.154e+007 3.111e+013 1.000e+004 2.665e-002 8.436e-003 
9.011e-003 8.139e+007 3.116e+013 1.000e+004 2.593e-002 8.439e-003 
9.013e-003 8.124e+007 3.120e+013 1.000e+004 3.130e-002 8.441e-003 
9.014e-003 8.109e+007 3.124e+013 1.000e+004 2.967e-002 8.444e-003 
9.016e-003 8.090e+007 3.129e+013 1.000e+004 2.931e-002 8.447e-003 
9.018e-003 8.056e+007 3.138e+013 1.000e+004 3.054e-002 8.450e-003 
9.019e-003 8.033e+007 3.146e+013 1.000e+004 2.804e-002 8.454e-003 
9.021e-003 8.015e+007 3.153e+013 1.000e+004 3.386e-002 8.456e-003 
9.022e-003 8.006e+007 3.157e+013 1.000e+004 3.248e-002 8.458e-003 
9.024e-003 7.999e+007 3.160e+013 1.000e+004 3.067e-002 8.460e-003 
9.025e-003 7.993e+007 3.164e+013 1.000e+004 3.047e-002 8.462e-003 
9.027e-003 7.988e+007 3.167e+013 1.000e+004 2.780e-002 8.464e-003 
9.028e-003 7.983e+007 3.171e+013 1.000e+004 3.265e-002 8.466e-003 
9.030e-003 7.977e+007 3.174e+013 1.000e+004 2.861e-002 8.468e-003 
9.031e-003 7.973e+007 3.177e+013 1.000e+004 2.626e-002 8.470e-003 
9.033e-003 7.970e+007 3.180e+013 1.000e+004 2.822e-002 8.471e-003 
9.034e-003 7.964e+007 3.172e+013 1.000e+004 2.322e-002 8.473e-003 
9.036e-003 7.950e+007 3.169e+013 1.000e+004 2.659e-002 8.476e-003 
9.037e-003 7.937e+007 3.172e+013 1.000e+004 2.819e-002 8.478e-003 
9.039e-003 7.925e+007 3.176e+013 1.000e+004 2.653e-002 8.481e-003 
9.040e-003 7.912e+007 3.175e+013 1.000e+004 2.641e-002 8.483e-003 
9.042e-003 7.882e+007 3.143e+013 1.000e+004 3.330e-002 8.487e-003 
9.043e-003 7.849e+007 3.141e+013 1.000e+004 3.231e-002 8.490e-003 
9.045e-003 7.816e+007 3.141e+013 1.000e+004 3.322e-002 8.494e-003 
9.046e-003 7.787e+007 3.143e+013 1.000e+004 2.612e-002 8.498e-003 
9.048e-003 7.760e+007 3.146e+013 1.000e+004 3.097e-002 8.501e-003 
9.050e-003 7.733e+007 3.148e+013 1.000e+004 3.069e-002 8.505e-003 
9.051e-003 7.706e+007 3.151e+013 1.000e+004 3.184e-002 8.508e-003 
9.053e-003 7.679e+007 3.154e+013 1.000e+004 2.620e-002 8.511e-003 
9.054e-003 7.649e+007 3.152e+013 1.000e+004 3.204e-002 8.515e-003 
9.056e-003 7.616e+007 3.152e+013 1.000e+004 3.307e-002 8.519e-003 
9.057e-003 7.582e+007 3.153e+013 1.000e+004 3.366e-002 8.523e-003 
9.059e-003 7.545e+007 3.155e+013 1.000e+004 2.631e-002 8.527e-003 
9.060e-003 7.506e+007 3.158e+013 1.000e+004 3.595e-002 8.531e-003 
9.062e-003 7.465e+007 3.161e+013 1.000e+004 3.725e-002 8.535e-003 
9.063e-003 7.422e+007 3.164e+013 1.000e+004 3.354e-002 8.540e-003 
9.065e-003 7.374e+007 3.167e+013 1.000e+004 2.724e-002 8.545e-003 
9.066e-003 7.323e+007 3.169e+013 1.000e+004 3.974e-002 8.549e-003 
9.068e-003 7.269e+007 3.176e+013 1.000e+004 3.928e-002 8.555e-003 
9.069e-003 7.221e+007 3.178e+013 1.000e+004 3.442e-002 8.560e-003 
9.071e-003 7.180e+007 3.177e+013 1.000e+004 3.099e-002 8.564e-003 
9.072e-003 7.150e+007 3.179e+013 1.000e+004 3.407e-002 8.568e-003 
9.074e-003 7.121e+007 3.163e+013 1.000e+004 3.154e-002 8.571e-003 
9.075e-003 7.096e+007 3.147e+013 1.000e+004 2.306e-002 8.574e-003 
9.077e-003 7.077e+007 3.145e+013 1.000e+004 2.226e-002 8.577e-003 
9.078e-003 7.064e+007 3.132e+013 1.000e+004 2.344e-002 8.579e-003 
9.080e-003 7.050e+007 3.133e+013 1.000e+004 2.499e-002 8.582e-003 
9.081e-003 7.037e+007 3.136e+013 1.000e+004 2.072e-002 8.584e-003 
9.083e-003 7.027e+007 3.138e+013 1.000e+004 2.132e-002 8.587e-003 
9.084e-003 7.017e+007 3.139e+013 1.000e+004 2.029e-002 8.589e-003 
9.086e-003 7.009e+007 3.141e+013 1.000e+004 2.389e-002 8.591e-003 
9.087e-003 7.003e+007 3.143e+013 1.000e+004 1.948e-002 8.593e-003 
9.089e-003 7.000e+007 3.146e+013 1.000e+004 1.920e-002 8.594e-003 
9.090e-003 6.997e+007 3.148e+013 1.000e+004 1.931e-002 8.596e-003 
9.092e-003 6.996e+007 3.151e+013 1.000e+004 1.622e-002 8.598e-003 
9.093e-003 6.995e+007 3.153e+013 1.000e+004 1.247e-002 8.599e-003 
9.095e-003 6.993e+007 3.156e+013 1.000e+004 1.838e-002 8.601e-003 
9.096e-003 6.991e+007 3.154e+013 1.000e+004 1.807e-002 8.602e-003 
9.098e-003 6.990e+007 3.156e+013 1.000e+004 1.661e-002 8.604e-003 
9.099e-003 6.990e+007 3.158e+013 1.000e+004 1.268e-002 8.605e-003 
9.101e-003 6.990e+007 3.158e+013 1.000e+004 1.873e-002 8.607e-003 
9.102e-003 6.989e+007 3.158e+013 1.000e+004 1.963e-002 8.609e-003 
9.104e-003 6.986e+007 3.159e+013 1.000e+004 1.725e-002 8.610e-003 
9.105e-003 6.983e+007 3.160e+013 1.000e+004 1.410e-002 8.612e-003 
9.107e-003 6.980e+007 3.162e+013 1.000e+004 1.892e-002 8.614e-003 
9.108e-003 6.975e+007 3.164e+013 1.000e+004 1.978e-002 8.616e-003 
9.110e-003 6.968e+007 3.166e+013 1.000e+004 1.867e-002 8.618e-003 
9.112e-003 6.958e+007 3.166e+013 1.000e+004 1.631e-002 8.620e-003 
9.113e-003 6.950e+007 3.164e+013 1.000e+004 2.037e-002 8.622e-003 
9.115e-003 6.945e+007 3.162e+013 1.000e+004 1.929e-002 8.624e-003 
9.116e-003 6.946e+007 3.150e+013 1.000e+004 1.627e-002 8.625e-003 
9.118e-003 6.950e+007 3.152e+013 1.000e+004 1.306e-002 8.627e-003 
9.119e-003 6.956e+007 3.154e+013 1.000e+004 1.873e-002 8.628e-003 
9.121e-003 6.963e+007 3.155e+013 1.000e+004 1.844e-002 8.629e-003 
9.122e-003 6.970e+007 3.157e+013 1.000e+004 1.491e-002 8.630e-003 
9.124e-003 6.970e+007 3.145e+013 1.000e+004 1.421e-002 8.631e-003 
9.125e-003 6.961e+007 3.143e+013 1.000e+004 2.086e-002 8.634e-003 
9.127e-003 6.954e+007 3.143e+013 1.000e+004 2.162e-002 8.635e-003 
9.128e-003 6.948e+007 3.143e+013 1.000e+004 1.830e-002 8.637e-003 
9.130e-003 6.944e+007 3.143e+013 1.000e+004 1.802e-002 8.639e-003 
9.131e-003 6.940e+007 3.144e+013 1.000e+004 2.142e-002 8.641e-003 
9.133e-003 6.936e+007 3.145e+013 1.000e+004 2.228e-002 8.643e-003 
9.134e-003 6.932e+007 3.145e+013 1.000e+004 1.922e-002 8.645e-003 
9.136e-003 6.923e+007 3.142e+013 1.000e+004 1.910e-002 8.647e-003 
9.137e-003 6.916e+007 3.143e+013 1.000e+004 1.954e-002 8.649e-003 
9.139e-003 6.908e+007 3.137e+013 1.000e+004 2.268e-002 8.651e-003 
9.140e-003 6.898e+007 3.125e+013 1.000e+004 1.908e-002 8.653e-003 
9.142e-003 6.888e+007 3.116e+013 1.000e+004 1.877e-002 8.655e-003 
9.143e-003 6.877e+007 3.115e+013 1.000e+004 1.972e-002 8.657e-003 
9.145e-003 6.866e+007 3.114e+013 1.000e+004 2.247e-002 8.660e-003 
9.146e-003 6.855e+007 3.115e+013 1.000e+004 1.846e-002 8.662e-003 
9.148e-003 6.844e+007 3.115e+013 1.000e+004 2.034e-002 8.664e-003 
9.149e-003 6.833e+007 3.116e+013 1.000e+004 1.992e-002 8.666e-003 
9.151e-003 6.819e+007 3.116e+013 1.000e+004 1.936e-002 8.669e-003 
9.152e-003 6.803e+007 3.115e+013 1.000e+004 2.206e-002 8.671e-003 
9.154e-003 6.792e+007 3.110e+013 1.000e+004 2.199e-002 8.674e-003 
9.155e-003 6.783e+007 3.109e+013 1.000e+004 1.999e-002 8.676e-003 
9.157e-003 6.778e+007 3.111e+013 1.000e+004 1.645e-002 8.678e-003 
9.158e-003 6.778e+007 3.112e+013 1.000e+004 1.155e-002 8.679e-003 
9.160e-003 6.778e+007 3.108e+013 1.000e+004 1.920e-002 8.681e-003 
9.161e-003 6.776e+007 3.098e+013 1.000e+004 1.766e-002 8.682e-003 
9.163e-003 6.780e+007 3.097e+013 1.000e+004 1.530e-002 8.683e-003 
9.164e-003 6.786e+007 3.098e+013 1.000e+004 1.040e-002 8.684e-003 
9.166e-003 6.794e+007 3.098e+013 1.000e+004 1.714e-002 8.685e-003 
9.167e-003 6.801e+007 3.097e+013 1.000e+004 1.690e-002 8.686e-003 
9.169e-003 6.807e+007 3.084e+013 1.000e+004 1.727e-002 8.687e-003 
9.170e-003 6.816e+007 3.081e+013 1.000e+004 1.141e-002 8.688e-003 
9.172e-003 6.822e+007 3.078e+013 1.000e+004 2.079e-002 8.689e-003 
9.173e-003 6.818e+007 3.064e+013 1.000e+004 2.427e-002 8.691e-003 
9.175e-003 6.814e+007 3.057e+013 1.000e+004 1.616e-002 8.693e-003 
9.176e-003 6.816e+007 3.049e+013 1.000e+004 1.056e-002 8.694e-003 
9.178e-003 6.825e+007 3.047e+013 1.000e+004 1.761e-002 8.695e-003 
9.179e-003 6.837e+007 3.045e+013 1.000e+004 1.841e-002 8.696e-003 
9.181e-003 6.849e+007 3.044e+013 1.000e+004 1.443e-002 8.696e-003 
9.182e-003 6.862e+007 3.043e+013 1.000e+004 8.957e-003 8.697e-003 
9.184e-003 6.874e+007 3.042e+013 1.000e+004 1.719e-002 8.698e-003 
9.185e-003 6.886e+007 3.041e+013 1.000e+004 1.747e-002 8.698e-003 
9.187e-003 6.899e+007 3.041e+013 1.000e+004 1.387e-002 8.699e-003 
9.188e-003 6.911e+007 3.041e+013 1.000e+004 8.825e-003 8.700e-003 
9.190e-003 6.924e+007 3.041e+013 1.000e+004 1.623e-002 8.700e-003 
9.191e-003 6.935e+007 3.042e+013 1.000e+004 1.732e-002 8.701e-003 
9.193e-003 6.946e+007 3.042e+013 1.000e+004 1.369e-002 8.702e-003 
9.194e-003 6.959e+007 3.042e+013 1.000e+004 1.270e-002 8.702e-003 
9.196e-003 6.971e+007 3.042e+013 1.000e+004 1.567e-002 8.703e-003 
9.197e-003 6.984e+007 3.043e+013 1.000e+004 1.658e-002 8.704e-003 
9.199e-003 6.992e+007 3.037e+013 1.000e+004 1.388e-002 8.705e-003 
9.200e-003 6.995e+007 3.025e+013 1.000e+004 1.480e-002 8.706e-003 
9.202e-003 6.998e+007 3.026e+013 1.000e+004 1.701e-002 8.707e-003 
9.203e-003 7.003e+007 3.027e+013 1.000e+004 1.768e-002 8.708e-003 
9.205e-003 7.010e+007 3.022e+013 1.000e+004 1.380e-002 8.709e-003 
9.206e-003 7.022e+007 3.024e+013 1.000e+004 1.421e-002 8.710e-003 
9.208e-003 7.022e+007 3.019e+013 1.000e+004 1.736e-002 8.712e-003 
9.210e-003 7.014e+007 3.019e+013 1.000e+004 2.045e-002 8.714e-003 
9.211e-003 7.005e+007 3.019e+013 1.000e+004 1.641e-002 8.716e-003 
9.213e-003 6.997e+007 3.021e+013 1.000e+004 1.693e-002 8.718e-003 
9.214e-003 6.991e+007 3.022e+013 1.000e+004 1.700e-002 8.720e-003 
9.216e-003 6.986e+007 3.023e+013 1.000e+004 1.975e-002 8.722e-003 
9.217e-003 6.973e+007 3.022e+013 1.000e+004 1.767e-002 8.724e-003 
9.219e-003 6.956e+007 3.022e+013 1.000e+004 1.793e-002 8.727e-003 
9.220e-003 6.936e+007 3.023e+013 1.000e+004 1.940e-002 8.730e-003 
9.222e-003 6.917e+007 3.024e+013 1.000e+004 1.604e-002 8.733e-003 
9.223e-003 6.901e+007 3.025e+013 1.000e+004 1.874e-002 8.735e-003 
9.225e-003 6.888e+007 3.026e+013 1.000e+004 1.841e-002 8.738e-003 
9.226e-003 6.873e+007 3.028e+013 1.000e+004 1.921e-002 8.740e-003 
9.228e-003 6.859e+007 3.029e+013 1.000e+004 1.511e-002 8.743e-003 
9.229e-003 6.851e+007 3.031e+013 1.000e+004 1.286e-002 8.745e-003 
9.231e-003 6.847e+007 3.031e+013 1.000e+004 1.710e-002 8.747e-003 
9.233e-003 6.845e+007 3.032e+013 1.000e+004 1.673e-002 8.748e-003 
9.234e-003 6.844e+007 3.033e+013 1.000e+004 1.449e-002 8.750e-003 
9.236e-003 6.844e+007 3.034e+013 1.000e+004 1.168e-002 8.751e-003 
9.237e-003 6.845e+007 3.034e+013 1.000e+004 1.604e-002 8.753e-003 
9.239e-003 6.849e+007 3.032e+013 1.000e+004 1.559e-002 8.754e-003 
9.240e-003 6.857e+007 3.034e+013 1.000e+004 1.278e-002 8.755e-003 
9.242e-003 6.866e+007 3.034e+013 1.000e+004 9.720e-003 8.756e-003 
9.243e-003 6.876e+007 3.035e+013 1.000e+004 1.447e-002 8.757e-003 
9.245e-003 6.886e+007 3.036e+013 1.000e+004 1.595e-002 8.758e-003 
9.246e-003 6.898e+007 3.037e+013 1.000e+004 1.148e-002 8.758e-003 
9.248e-003 6.911e+007 3.038e+013 1.000e+004 8.517e-003 8.759e-003 
9.249e-003 6.924e+007 3.038e+013 1.000e+004 1.393e-002 8.760e-003 
9.251e-003 6.937e+007 3.039e+013 1.000e+004 1.558e-002 8.760e-003 
9.252e-003 6.951e+007 3.040e+013 1.000e+004 1.164e-002 8.761e-003 
9.254e-003 6.965e+007 3.040e+013 1.000e+004 7.803e-003 8.761e-003 
9.256e-003 6.979e+007 3.041e+013 1.000e+004 1.418e-002 8.762e-003 
9.257e-003 6.992e+007 3.042e+013 1.000e+004 1.526e-002 8.763e-003 
9.259e-003 7.004e+007 3.042e+013 1.000e+004 1.212e-002 8.763e-003 
9.260e-003 7.016e+007 3.043e+013 1.000e+004 7.790e-003 8.764e-003 
9.262e-003 7.028e+007 3.044e+013 1.000e+004 1.481e-002 8.765e-003 
9.263e-003 7.039e+007 3.045e+013 1.000e+004 1.570e-002 8.765e-003 
9.265e-003 7.052e+007 3.046e+013 1.000e+004 1.165e-002 8.766e-003 
9.266e-003 7.064e+007 3.048e+013 1.000e+004 1.212e-002 8.767e-003 
9.268e-003 7.076e+007 3.049e+013 1.000e+004 1.473e-002 8.767e-003 
9.269e-003 7.088e+007 3.050e+013 1.000e+004 1.604e-002 8.768e-003 
9.271e-003 7.099e+007 3.051e+013 1.000e+004 1.197e-002 8.769e-003 
9.272e-003 7.110e+007 3.053e+013 1.000e+004 1.198e-002 8.770e-003 
9.274e-003 7.121e+007 3.054e+013 1.000e+004 1.348e-002 8.770e-003 
9.275e-003 7.131e+007 3.056e+013 1.000e+004 1.589e-002 8.771e-003 
9.277e-003 7.141e+007 3.057e+013 1.000e+004 1.258e-002 8.772e-003 
9.278e-003 7.150e+007 3.059e+013 1.000e+004 1.316e-002 8.773e-003 
9.280e-003 7.157e+007 3.061e+013 1.000e+004 1.391e-002 8.774e-003 
9.281e-003 7.164e+007 3.063e+013 1.000e+004 1.628e-002 8.775e-003 
9.283e-003 7.172e+007 3.064e+013 1.000e+004 1.350e-002 8.776e-003 
9.285e-003 7.180e+007 3.066e+013 1.000e+004 1.302e-002 8.777e-003 
9.286e-003 7.187e+007 3.068e+013 1.000e+004 1.336e-002 8.778e-003 
9.288e-003 7.194e+007 3.070e+013 1.000e+004 1.110e-002 8.779e-003 
9.289e-003 7.201e+007 3.071e+013 1.000e+004 8.970e-003 8.780e-003 
9.291e-003 7.208e+007 3.073e+013 1.000e+004 1.334e-002 8.781e-003 
9.292e-003 7.215e+007 3.075e+013 1.000e+004 1.373e-002 8.782e-003 
9.294e-003 7.221e+007 3.077e+013 1.000e+004 1.205e-002 8.783e-003 
9.295e-003 7.227e+007 3.079e+013 1.000e+004 7.959e-003 8.784e-003 
9.297e-003 7.233e+007 3.081e+013 1.000e+004 1.479e-002 8.785e-003 
9.298e-003 7.240e+007 3.083e+013 1.000e+004 1.348e-002 8.786e-003 
9.300e-003 7.247e+007 3.084e+013 1.000e+004 1.260e-002 8.787e-003 
9.301e-003 7.255e+007 3.086e+013 1.000e+004 7.182e-003 8.788e-003 
9.303e-003 7.263e+007 3.088e+013 1.000e+004 1.483e-002 8.789e-003 
9.304e-003 7.271e+007 3.090e+013 1.000e+004 1.575e-002 8.790e-003 
9.306e-003 7.280e+007 3.092e+013 1.000e+004 1.244e-002 8.791e-003 
9.307e-003 7.287e+007 3.094e+013 1.000e+004 6.411e-003 8.792e-003 
9.309e-003 7.296e+007 3.096e+013 1.000e+004 1.526e-002 8.793e-003 
9.310e-003 7.304e+007 3.097e+013 1.000e+004 1.265e-002 8.794e-003 
9.312e-003 7.306e+007 3.091e+013 1.000e+004 1.320e-002 8.795e-003 
9.313e-003 7.296e+007 3.090e+013 1.000e+004 9.232e-003 8.798e-003 
9.315e-003 7.285e+007 3.091e+013 1.000e+004 1.351e-002 8.800e-003 
9.316e-003 7.273e+007 3.093e+013 1.000e+004 1.423e-002 8.802e-003 
9.318e-003 7.261e+007 3.095e+013 1.000e+004 1.176e-002 8.805e-003 
9.320e-003 7.250e+007 3.097e+013 1.000e+004 1.133e-002 8.807e-003 
9.321e-003 7.240e+007 3.099e+013 1.000e+004 1.349e-002 8.809e-003 
9.323e-003 7.232e+007 3.102e+013 1.000e+004 1.350e-002 8.812e-003 
9.324e-003 7.224e+007 3.104e+013 1.000e+004 1.395e-002 8.814e-003 
9.326e-003 7.216e+007 3.106e+013 1.000e+004 1.250e-002 8.816e-003 
9.328e-003 7.207e+007 3.110e+013 1.000e+004 1.378e-002 8.819e-003 
9.330e-003 7.203e+007 3.114e+013 1.000e+004 1.153e-002 8.821e-003 
9.332e-003 7.205e+007 3.117e+013 1.000e+004 1.203e-002 8.823e-003 
9.334e-003 7.209e+007 3.120e+013 1.000e+004 1.052e-002 8.825e-003 
9.336e-003 7.207e+007 3.113e+013 1.000e+004 1.335e-002 8.827e-003 
9.338e-003 7.197e+007 3.109e+013 1.000e+004 1.197e-002 8.829e-003 
9.340e-003 7.195e+007 3.110e+013 1.000e+004 1.443e-002 8.831e-003 
9.342e-003 7.194e+007 3.110e+013 1.000e+004 1.064e-002 8.833e-003 
9.344e-003 7.196e+007 3.111e+013 1.000e+004 1.146e-002 8.835e-003 
9.346e-003 7.199e+007 3.112e+013 1.000e+004 1.117e-002 8.837e-003 
9.348e-003 7.203e+007 3.113e+013 1.000e+004 1.204e-002 8.838e-003 
9.350e-003 7.210e+007 3.106e+013 1.000e+004 1.167e-002 8.840e-003 
9.351e-003 7.214e+007 3.106e+013 1.000e+004 1.168e-002 8.841e-003 
9.353e-003 7.218e+007 3.108e+013 1.000e+004 1.120e-002 8.843e-003 
9.355e-003 7.223e+007 3.110e+013 1.000e+004 1.216e-002 8.845e-003 
9.357e-003 7.220e+007 3.102e+013 1.000e+004 1.201e-002 8.847e-003 
9.359e-003 7.212e+007 3.104e+013 1.000e+004 1.230e-002 8.849e-003 
9.361e-003 7.203e+007 3.105e+013 1.000e+004 1.251e-002 8.852e-003 
9.363e-003 7.187e+007 3.110e+013 1.000e+004 1.294e-002 8.855e-003 
9.365e-003 7.172e+007 3.114e+013 1.000e+004 1.122e-002 8.858e-003 
9.368e-003 7.153e+007 3.116e+013 1.000e+004 1.019e-002 8.862e-003 
9.370e-003 7.138e+007 3.102e+013 1.000e+004 1.272e-002 8.865e-003 
9.371e-003 7.122e+007 3.096e+013 1.000e+004 1.293e-002 8.868e-003 
9.373e-003 7.107e+007 3.086e+013 1.000e+004 1.218e-002 8.870e-003 
9.375e-003 7.096e+007 3.079e+013 1.000e+004 1.231e-002 8.873e-003 
9.377e-003 7.089e+007 3.081e+013 1.000e+004 1.285e-002 8.875e-003 
9.379e-003 7.083e+007 3.083e+013 1.000e+004 1.413e-002 8.877e-003 
9.380e-003 7.079e+007 3.082e+013 1.000e+004 1.322e-002 8.879e-003 
9.382e-003 7.078e+007 3.079e+013 1.000e+004 1.253e-002 8.881e-003 
9.384e-003 7.075e+007 3.078e+013 1.000e+004 1.312e-002 8.883e-003 
9.385e-003 7.075e+007 3.079e+013 1.000e+004 1.139e-002 8.885e-003 
9.387e-003 7.076e+007 3.079e+013 1.000e+004 1.248e-002 8.887e-003 
9.389e-003 7.079e+007 3.079e+013 1.000e+004 1.206e-002 8.888e-003 
9.391e-003 7.081e+007 3.080e+013 1.000e+004 1.275e-002 8.890e-003 
9.392e-003 7.081e+007 3.081e+013 1.000e+004 1.245e-002 8.891e-003 
9.394e-003 7.082e+007 3.081e+013 1.000e+004 1.262e-002 8.893e-003 
9.396e-003 7.082e+007 3.080e+013 1.000e+004 1.361e-002 8.895e-003 
9.398e-003 7.080e+007 3.081e+013 1.000e+004 1.571e-002 8.897e-003 
9.399e-003 7.076e+007 3.082e+013 1.000e+004 1.418e-002 8.899e-003 
9.401e-003 7.070e+007 3.031e+013 1.000e+004 1.169e-002 8.901e-003 
9.404e-003 7.047e+007 3.023e+013 1.000e+004 1.653e-002 8.905e-003 
9.406e-003 7.024e+007 3.022e+013 1.000e+004 1.770e-002 8.909e-003 
9.408e-003 7.003e+007 3.023e+013 1.000e+004 2.242e-002 8.913e-003 
9.411e-003 6.984e+007 3.025e+013 1.000e+004 1.427e-002 8.916e-003 
9.413e-003 6.962e+007 3.025e+013 1.000e+004 2.033e-002 8.920e-003 
9.415e-003 6.957e+007 3.021e+013 1.000e+004 1.515e-002 8.923e-003 
9.418e-003 6.963e+007 3.023e+013 1.000e+004 1.997e-002 8.925e-003 
9.420e-003 6.969e+007 3.026e+013 1.000e+004 1.061e-002 8.927e-003 
9.422e-003 6.977e+007 3.029e+013 1.000e+004 1.115e-002 8.928e-003 
9.425e-003 6.989e+007 3.031e+013 1.000e+004 1.086e-002 8.930e-003 
9.427e-003 7.002e+007 3.033e+013 1.000e+004 1.246e-002 8.931e-003 
9.429e-003 7.016e+007 3.035e+013 1.000e+004 1.005e-002 8.933e-003 
9.432e-003 7.030e+007 3.037e+013 1.000e+004 1.245e-002 8.934e-003 
9.434e-003 7.043e+007 3.040e+013 1.000e+004 1.185e-002 8.936e-003 
9.437e-003 7.056e+007 3.041e+013 1.000e+004 7.526e-003 8.937e-003 
9.439e-003 7.068e+007 3.043e+013 1.000e+004 1.560e-002 8.939e-003 
9.441e-003 7.081e+007 3.046e+013 1.000e+004 1.249e-002 8.940e-003 
9.444e-003 7.094e+007 3.049e+013 1.000e+004 1.520e-002 8.942e-003 
9.446e-003 7.108e+007 3.053e+013 1.000e+004 1.695e-002 8.943e-003 
9.448e-003 7.123e+007 3.055e+013 1.000e+004 1.254e-002 8.944e-003 
9.451e-003 7.140e+007 3.057e+013 1.000e+004 1.169e-002 8.945e-003 
9.453e-003 7.158e+007 3.060e+013 1.000e+004 1.486e-002 8.946e-003 
9.455e-003 7.177e+007 3.062e+013 1.000e+004 1.174e-002 8.947e-003 
9.457e-003 7.192e+007 3.059e+013 1.000e+004 1.340e-002 8.949e-003 
9.460e-003 7.193e+007 3.053e+013 1.000e+004 1.615e-002 8.951e-003 
9.462e-003 7.190e+007 3.045e+013 1.000e+004 1.362e-002 8.953e-003 
9.464e-003 7.180e+007 3.025e+013 1.000e+004 1.355e-002 8.956e-003 
9.467e-003 7.170e+007 3.026e+013 1.000e+004 1.564e-002 8.959e-003 
9.469e-003 7.158e+007 3.024e+013 1.000e+004 1.504e-002 8.963e-003 
9.472e-003 7.139e+007 3.021e+013 1.000e+004 1.391e-002 8.966e-003 
9.474e-003 7.113e+007 3.020e+013 1.000e+004 1.413e-002 8.970e-003 
9.476e-003 7.083e+007 3.020e+013 1.000e+004 1.582e-002 8.975e-003 
9.479e-003 7.043e+007 3.015e+013 1.000e+004 1.827e-002 8.980e-003 
9.481e-003 6.996e+007 3.006e+013 1.000e+004 2.489e-002 8.986e-003 
9.483e-003 6.950e+007 3.003e+013 1.000e+004 2.502e-002 8.991e-003 
9.486e-003 6.898e+007 2.982e+013 1.000e+004 2.012e-002 8.997e-003 
9.488e-003 6.848e+007 2.981e+013 1.000e+004 2.217e-002 9.003e-003 
9.490e-003 6.795e+007 2.981e+013 1.000e+004 2.090e-002 9.009e-003 
9.492e-003 6.742e+007 2.979e+013 1.000e+004 2.269e-002 9.015e-003 
9.495e-003 6.679e+007 2.958e+013 1.000e+004 2.199e-002 9.021e-003 
9.497e-003 6.619e+007 2.945e+013 1.000e+004 2.152e-002 9.028e-003 
9.500e-003 6.564e+007 2.940e+013 1.000e+004 3.089e-002 9.034e-003 
9.502e-003 6.503e+007 2.946e+013 1.000e+004 3.429e-002 9.040e-003 
9.504e-003 6.433e+007 2.953e+013 1.000e+004 2.540e-002 9.047e-003 
9.507e-003 6.356e+007 2.950e+013 1.000e+004 2.547e-002 9.055e-003 
9.509e-003 6.294e+007 2.954e+013 1.000e+004 2.879e-002 9.062e-003 
9.511e-003 6.249e+007 2.959e+013 1.000e+004 2.766e-002 9.067e-003 
9.514e-003 6.215e+007 2.965e+013 1.000e+004 2.006e-002 9.072e-003 
9.516e-003 6.189e+007 2.966e+013 1.000e+004 2.362e-002 9.076e-003 
9.518e-003 6.170e+007 2.956e+013 1.000e+004 2.119e-002 9.080e-003 
9.521e-003 6.166e+007 2.927e+013 1.000e+004 2.515e-002 9.082e-003 
9.523e-003 6.168e+007 2.923e+013 1.000e+004 2.224e-002 9.085e-003 
9.526e-003 6.173e+007 2.923e+013 1.000e+004 1.946e-002 9.087e-003 
9.528e-003 6.178e+007 2.920e+013 1.000e+004 1.920e-002 9.089e-003 
9.531e-003 6.176e+007 2.919e+013 1.000e+004 1.683e-002 9.092e-003 
9.533e-003 6.174e+007 2.919e+013 1.000e+004 1.996e-002 9.094e-003 
9.535e-003 6.169e+007 2.917e+013 1.000e+004 2.216e-002 9.097e-003 
9.538e-003 6.169e+007 2.917e+013 1.000e+004 1.464e-002 9.099e-003 
9.540e-003 6.167e+007 2.921e+013 1.000e+004 1.734e-002 9.101e-003 
9.542e-003 6.166e+007 2.925e+013 1.000e+004 1.317e-002 9.104e-003 
9.544e-003 6.169e+007 2.924e+013 1.000e+004 1.408e-002 9.106e-003 
9.546e-003 6.173e+007 2.923e+013 1.000e+004 1.472e-002 9.107e-003 
9.548e-003 6.177e+007 2.924e+013 1.000e+004 1.459e-002 9.109e-003 
9.551e-003 6.183e+007 2.925e+013 1.000e+004 1.360e-002 9.111e-003 
9.553e-003 6.190e+007 2.926e+013 1.000e+004 1.618e-002 9.113e-003 
9.555e-003 6.197e+007 2.926e+013 1.000e+004 1.378e-002 9.114e-003 
9.557e-003 6.200e+007 2.924e+013 1.000e+004 1.518e-002 9.116e-003 
9.559e-003 6.203e+007 2.923e+013 1.000e+004 1.507e-002 9.118e-003 
9.561e-003 6.205e+007 2.922e+013 1.000e+004 1.883e-002 9.120e-003 
9.563e-003 6.204e+007 2.925e+013 1.000e+004 1.760e-002 9.122e-003 
9.565e-003 6.204e+007 2.927e+013 1.000e+004 1.170e-002 9.124e-003 
9.568e-003 6.208e+007 2.926e+013 1.000e+004 1.758e-002 9.126e-003 
9.570e-003 6.213e+007 2.926e+013 1.000e+004 1.831e-002 9.128e-003 
9.572e-003 6.221e+007 2.922e+013 1.000e+004 1.712e-002 9.130e-003 
9.574e-003 6.233e+007 2.922e+013 1.000e+004 1.433e-002 9.131e-003 
9.576e-003 6.246e+007 2.922e+013 1.000e+004 1.841e-002 9.132e-003 
9.578e-003 6.261e+007 2.922e+013 1.000e+004 2.220e-002 9.133e-003 
9.580e-003 6.278e+007 2.921e+013 1.000e+004 2.072e-002 9.134e-003 
9.583e-003 6.295e+007 2.922e+013 1.000e+004 1.779e-002 9.135e-003 
9.585e-003 6.313e+007 2.922e+013 1.000e+004 2.072e-002 9.136e-003 
9.587e-003 6.331e+007 2.920e+013 1.000e+004 2.036e-002 9.137e-003 
9.589e-003 6.350e+007 2.920e+013 1.000e+004 1.862e-002 9.138e-003 
9.591e-003 6.369e+007 2.919e+013 1.000e+004 1.765e-002 9.139e-003 
9.593e-003 6.387e+007 2.918e+013 1.000e+004 1.873e-002 9.139e-003 
9.595e-003 6.405e+007 2.917e+013 1.000e+004 2.310e-002 9.140e-003 
9.598e-003 6.418e+007 2.910e+013 1.000e+004 2.627e-002 9.142e-003 
9.600e-003 6.431e+007 2.908e+013 1.000e+004 2.043e-002 9.143e-003 
9.602e-003 6.443e+007 2.907e+013 1.000e+004 1.909e-002 9.144e-003 
9.604e-003 6.447e+007 2.905e+013 1.000e+004 2.672e-002 9.146e-003 
9.606e-003 6.442e+007 2.902e+013 1.000e+004 1.751e-002 9.148e-003 
9.608e-003 6.438e+007 2.901e+013 1.000e+004 2.101e-002 9.151e-003 
9.610e-003 6.436e+007 2.901e+013 1.000e+004 2.347e-002 9.153e-003 
9.612e-003 6.436e+007 2.902e+013 1.000e+004 2.449e-002 9.155e-003 
9.615e-003 6.437e+007 2.903e+013 1.000e+004 1.741e-002 9.157e-003 
9.617e-003 6.438e+007 2.903e+013 1.000e+004 1.974e-002 9.159e-003 
9.619e-003 6.439e+007 2.905e+013 1.000e+004 1.761e-002 9.161e-003 
9.621e-003 6.440e+007 2.905e+013 1.000e+004 2.309e-002 9.163e-003 
9.623e-003 6.442e+007 2.906e+013 1.000e+004 1.603e-002 9.165e-003 
9.625e-003 6.442e+007 2.907e+013 1.000e+004 1.823e-002 9.168e-003 
9.628e-003 6.442e+007 2.909e+013 1.000e+004 1.852e-002 9.170e-003 
9.630e-003 6.444e+007 2.908e+013 1.000e+004 2.394e-002 9.172e-003 
9.632e-003 6.448e+007 2.910e+013 1.000e+004 1.765e-002 9.174e-003 
9.634e-003 6.451e+007 2.908e+013 1.000e+004 1.857e-002 9.176e-003 
9.636e-003 6.452e+007 2.909e+013 1.000e+004 1.346e-002 9.178e-003 
9.639e-003 6.456e+007 2.910e+013 1.000e+004 1.785e-002 9.180e-003 
9.641e-003 6.462e+007 2.911e+013 1.000e+004 2.137e-002 9.182e-003 
9.643e-003 6.470e+007 2.912e+013 1.000e+004 1.688e-002 9.184e-003 
9.646e-003 6.479e+007 2.914e+013 1.000e+004 1.368e-002 9.185e-003 
9.648e-003 6.492e+007 2.916e+013 1.000e+004 1.909e-002 9.187e-003 
9.650e-003 6.506e+007 2.917e+013 1.000e+004 1.379e-002 9.188e-003 
9.652e-003 6.521e+007 2.919e+013 1.000e+004 1.656e-002 9.189e-003 
9.654e-003 6.536e+007 2.920e+013 1.000e+004 1.380e-002 9.190e-003 
9.657e-003 6.551e+007 2.921e+013 1.000e+004 1.285e-002 9.191e-003 
9.659e-003 6.565e+007 2.923e+013 1.000e+004 1.200e-002 9.193e-003 
9.661e-003 6.580e+007 2.924e+013 1.000e+004 1.851e-002 9.194e-003 
9.663e-003 6.592e+007 2.926e+013 1.000e+004 1.946e-002 9.195e-003 
9.666e-003 6.606e+007 2.928e+013 1.000e+004 2.107e-002 9.196e-003 
9.668e-003 6.621e+007 2.929e+013 1.000e+004 1.386e-002 9.198e-003 
9.670e-003 6.637e+007 2.931e+013 1.000e+004 1.703e-002 9.199e-003 
9.672e-003 6.655e+007 2.933e+013 1.000e+004 1.954e-002 9.200e-003 
9.674e-003 6.672e+007 2.935e+013 1.000e+004 1.557e-002 9.201e-003 
9.677e-003 6.689e+007 2.937e+013 1.000e+004 2.092e-002 9.202e-003 
9.679e-003 6.707e+007 2.939e+013 1.000e+004 1.171e-002 9.203e-003 
9.681e-003 6.723e+007 2.942e+013 1.000e+004 1.440e-002 9.204e-003 
9.683e-003 6.741e+007 2.944e+013 1.000e+004 1.971e-002 9.205e-003 
9.685e-003 6.758e+007 2.946e+013 1.000e+004 1.436e-002 9.206e-003 
9.687e-003 6.776e+007 2.948e+013 1.000e+004 1.262e-002 9.207e-003 
9.690e-003 6.794e+007 2.951e+013 1.000e+004 2.058e-002 9.207e-003 
9.692e-003 6.812e+007 2.953e+013 1.000e+004 1.967e-002 9.208e-003 
9.694e-003 6.829e+007 2.955e+013 1.000e+004 2.445e-002 9.209e-003 
9.696e-003 6.846e+007 2.957e+013 1.000e+004 2.376e-002 9.210e-003 
9.698e-003 6.857e+007 2.957e+013 1.000e+004 2.166e-002 9.212e-003 
9.701e-003 6.866e+007 2.960e+013 1.000e+004 2.137e-002 9.213e-003 
9.703e-003 6.874e+007 2.963e+013 1.000e+004 1.820e-002 9.215e-003 
9.705e-003 6.881e+007 2.967e+013 1.000e+004 1.499e-002 9.217e-003 
9.707e-003 6.886e+007 2.969e+013 1.000e+004 2.173e-002 9.219e-003 
9.709e-003 6.888e+007 2.973e+013 1.000e+004 1.875e-002 9.221e-003 
9.711e-003 6.891e+007 2.977e+013 1.000e+004 1.939e-002 9.223e-003 
9.714e-003 6.893e+007 2.981e+013 1.000e+004 1.783e-002 9.225e-003 
9.716e-003 6.895e+007 2.981e+013 1.000e+004 2.438e-002 9.227e-003 
9.718e-003 6.898e+007 2.984e+013 1.000e+004 2.633e-002 9.228e-003 
9.720e-003 6.897e+007 2.987e+013 1.000e+004 1.874e-002 9.231e-003 
9.722e-003 6.892e+007 2.990e+013 1.000e+004 2.230e-002 9.233e-003 
9.724e-003 6.885e+007 2.995e+013 1.000e+004 2.258e-002 9.236e-003 
9.727e-003 6.877e+007 3.000e+013 1.000e+004 2.084e-002 9.239e-003 
9.729e-003 6.872e+007 3.006e+013 1.000e+004 1.561e-002 9.241e-003 
9.731e-003 6.866e+007 3.011e+013 1.000e+004 1.645e-002 9.244e-003 
9.733e-003 6.861e+007 3.016e+013 1.000e+004 1.950e-002 9.246e-003 
9.735e-003 6.860e+007 3.020e+013 1.000e+004 1.434e-002 9.248e-003 
9.737e-003 6.863e+007 3.024e+013 1.000e+004 1.857e-002 9.250e-003 
9.739e-003 6.867e+007 3.028e+013 1.000e+004 1.840e-002 9.252e-003 
9.742e-003 6.872e+007 3.032e+013 1.000e+004 2.178e-002 9.254e-003 
9.744e-003 6.878e+007 3.036e+013 1.000e+004 1.731e-002 9.256e-003 
9.746e-003 6.885e+007 3.039e+013 1.000e+004 1.628e-002 9.257e-003 
9.748e-003 6.894e+007 3.043e+013 1.000e+004 2.315e-002 9.259e-003 
9.750e-003 6.904e+007 3.044e+013 1.000e+004 1.700e-002 9.260e-003 
9.752e-003 6.914e+007 3.047e+013 1.000e+004 1.088e-002 9.262e-003 
9.754e-003 6.925e+007 3.050e+013 1.000e+004 2.196e-002 9.263e-003 
9.756e-003 6.934e+007 3.052e+013 1.000e+004 2.059e-002 9.264e-003 
9.759e-003 6.943e+007 3.055e+013 1.000e+004 1.638e-002 9.266e-003 
9.761e-003 6.952e+007 3.058e+013 1.000e+004 1.295e-002 9.267e-003 
9.763e-003 6.962e+007 3.061e+013 1.000e+004 1.827e-002 9.269e-003 
9.765e-003 6.972e+007 3.064e+013 1.000e+004 1.922e-002 9.270e-003 
9.767e-003 6.983e+007 3.067e+013 1.000e+004 2.182e-002 9.271e-003 
9.769e-003 6.995e+007 3.070e+013 1.000e+004 1.575e-002 9.273e-003 
9.771e-003 7.008e+007 3.073e+013 1.000e+004 1.737e-002 9.274e-003 
9.773e-003 7.022e+007 3.076e+013 1.000e+004 1.052e-002 9.275e-003 
9.776e-003 7.036e+007 3.078e+013 1.000e+004 1.193e-002 9.276e-003 
9.778e-003 7.051e+007 3.080e+013 1.000e+004 1.133e-002 9.278e-003 
9.780e-003 7.065e+007 3.083e+013 1.000e+004 1.389e-002 9.279e-003 
9.782e-003 7.079e+007 3.085e+013 1.000e+004 1.886e-002 9.280e-003 
9.784e-003 7.094e+007 3.088e+013 1.000e+004 1.570e-002 9.281e-003 
9.786e-003 7.109e+007 3.091e+013 1.000e+004 1.323e-002 9.282e-003 
9.788e-003 7.124e+007 3.093e+013 1.000e+004 1.528e-002 9.283e-003 
9.791e-003 7.140e+007 3.095e+013 1.000e+004 1.003e-002 9.284e-003 
9.793e-003 7.157e+007 3.097e+013 1.000e+004 1.760e-002 9.285e-003 
9.795e-003 7.173e+007 3.098e+013 1.000e+004 1.317e-002 9.286e-003 
9.797e-003 7.186e+007 3.100e+013 1.000e+004 1.472e-002 9.288e-003 
9.799e-003 7.199e+007 3.104e+013 1.000e+004 1.406e-002 9.289e-003 
9.801e-003 7.211e+007 3.107e+013 1.000e+004 1.786e-002 9.290e-003 
9.803e-003 7.224e+007 3.111e+013 1.000e+004 1.987e-002 9.291e-003 
9.806e-003 7.238e+007 3.111e+013 1.000e+004 1.967e-002 9.293e-003 
9.808e-003 7.253e+007 3.112e+013 1.000e+004 2.091e-002 9.294e-003 
9.810e-003 7.268e+007 3.115e+013 1.000e+004 1.819e-002 9.295e-003 
9.813e-003 7.284e+007 3.117e+013 1.000e+004 1.377e-002 9.296e-003 
9.815e-003 7.301e+007 3.120e+013 1.000e+004 1.634e-002 9.297e-003 
9.817e-003 7.318e+007 3.122e+013 1.000e+004 1.884e-002 9.299e-003 
9.820e-003 7.337e+007 3.125e+013 1.000e+004 2.530e-002 9.300e-003 
9.822e-003 7.357e+007 3.127e+013 1.000e+004 1.497e-002 9.301e-003 
9.824e-003 7.376e+007 3.130e+013 1.000e+004 1.584e-002 9.302e-003 
9.827e-003 7.396e+007 3.130e+013 1.000e+004 1.873e-002 9.303e-003 
9.829e-003 7.414e+007 3.132e+013 1.000e+004 2.041e-002 9.304e-003 
9.831e-003 7.429e+007 3.127e+013 1.000e+004 2.265e-002 9.305e-003 
9.834e-003 7.438e+007 3.129e+013 1.000e+004 1.669e-002 9.307e-003 
9.836e-003 7.454e+007 3.132e+013 1.000e+004 1.816e-002 9.308e-003 
9.838e-003 7.472e+007 3.134e+013 1.000e+004 1.451e-002 9.309e-003 
9.841e-003 7.492e+007 3.137e+013 1.000e+004 1.712e-002 9.310e-003 
9.843e-003 7.511e+007 3.139e+013 1.000e+004 1.430e-002 9.311e-003 
9.845e-003 7.530e+007 3.142e+013 1.000e+004 1.991e-002 9.312e-003 
9.848e-003 7.548e+007 3.145e+013 1.000e+004 1.716e-002 9.313e-003 
9.850e-003 7.566e+007 3.148e+013 1.000e+004 1.132e-002 9.314e-003 
9.852e-003 7.585e+007 3.151e+013 1.000e+004 1.344e-002 9.315e-003 
9.855e-003 7.604e+007 3.154e+013 1.000e+004 1.397e-002 9.316e-003 
9.857e-003 7.622e+007 3.157e+013 1.000e+004 2.704e-002 9.317e-003 
9.859e-003 7.639e+007 3.160e+013 1.000e+004 8.385e-003 9.318e-003 
9.862e-003 7.654e+007 3.162e+013 1.000e+004 1.522e-002 9.320e-003 
9.864e-003 7.665e+007 3.165e+013 1.000e+004 1.661e-002 9.321e-003 
9.866e-003 7.672e+007 3.169e+013 1.000e+004 1.962e-002 9.323e-003 
9.869e-003 7.678e+007 3.173e+013 1.000e+004 1.274e-002 9.325e-003 
9.871e-003 7.670e+007 3.134e+013 1.000e+004 2.218e-002 9.328e-003 
9.874e-003 7.640e+007 3.095e+013 1.000e+004 2.695e-002 9.333e-003 
9.876e-003 7.631e+007 3.070e+013 1.000e+004 2.808e-002 9.336e-003 
9.878e-003 7.631e+007 3.058e+013 1.000e+004 2.619e-002 9.338e-003 
9.881e-003 7.632e+007 3.046e+013 1.000e+004 2.451e-002 9.340e-003 
9.883e-003 7.634e+007 3.037e+013 1.000e+004 2.217e-002 9.343e-003 
9.886e-003 7.636e+007 3.028e+013 1.000e+004 2.611e-002 9.345e-003 
9.888e-003 7.638e+007 3.014e+013 1.000e+004 2.365e-002 9.347e-003 
9.891e-003 7.643e+007 3.010e+013 1.000e+004 2.520e-002 9.349e-003 
9.893e-003 7.652e+007 3.009e+013 1.000e+004 2.593e-002 9.351e-003 
9.896e-003 7.658e+007 3.011e+013 1.000e+004 2.269e-002 9.353e-003 
9.898e-003 7.663e+007 3.014e+013 1.000e+004 2.620e-002 9.355e-003 
9.901e-003 7.658e+007 3.003e+013 1.000e+004 2.864e-002 9.358e-003 
9.903e-003 7.662e+007 2.999e+013 1.000e+004 3.149e-002 9.360e-003 
9.906e-003 7.677e+007 2.991e+013 1.000e+004 2.390e-002 9.362e-003 
9.908e-003 7.699e+007 2.988e+013 1.000e+004 2.552e-002 9.363e-003 
9.911e-003 7.720e+007 2.988e+013 1.000e+004 2.670e-002 9.364e-003 
9.913e-003 7.739e+007 2.988e+013 1.000e+004 2.840e-002 9.365e-003 
9.916e-003 7.747e+007 2.986e+013 1.000e+004 2.775e-002 9.367e-003 
9.918e-003 7.752e+007 2.987e+013 1.000e+004 3.022e-002 9.369e-003 
9.921e-003 7.756e+007 2.989e+013 1.000e+004 2.071e-002 9.371e-003 
9.923e-003 7.760e+007 2.992e+013 1.000e+004 2.652e-002 9.374e-003 
9.926e-003 7.761e+007 2.994e+013 1.000e+004 2.752e-002 9.376e-003 
9.928e-003 7.759e+007 2.992e+013 1.000e+004 2.502e-002 9.379e-003 
9.931e-003 7.750e+007 2.974e+013 1.000e+004 2.233e-002 9.382e-003 
9.933e-003 7.753e+007 2.972e+013 1.000e+004 2.861e-002 9.384e-003 
9.936e-003 7.755e+007 2.974e+013 1.000e+004 2.249e-002 9.386e-003 
9.938e-003 7.761e+007 2.977e+013 1.000e+004 2.523e-002 9.389e-003 
9.941e-003 7.770e+007 2.979e+013 1.000e+004 2.440e-002 9.390e-003 
9.943e-003 7.780e+007 2.982e+013 1.000e+004 2.579e-002 9.392e-003 
9.946e-003 7.791e+007 2.985e+013 1.000e+004 2.146e-002 9.394e-003 
9.948e-003 7.803e+007 2.987e+013 1.000e+004 1.838e-002 9.395e-003 
9.950e-003 7.814e+007 2.990e+013 1.000e+004 2.173e-002 9.397e-003 
9.953e-003 7.826e+007 2.994e+013 1.000e+004 2.874e-002 9.399e-003 
9.955e-003 7.837e+007 2.997e+013 1.000e+004 1.332e-002 9.400e-003 
9.958e-003 7.848e+007 3.000e+013 1.000e+004 1.891e-002 9.402e-003 
9.960e-003 7.860e+007 3.004e+013 1.000e+004 1.743e-002 9.404e-003 
9.963e-003 7.871e+007 3.007e+013 1.000e+004 2.008e-002 9.405e-003 
9.965e-003 7.882e+007 3.010e+013 1.000e+004 1.529e-002 9.407e-003 
9.967e-003 7.890e+007 3.012e+013 1.000e+004 1.442e-002 9.409e-003 
9.970e-003 7.895e+007 3.016e+013 1.000e+004 1.899e-002 9.411e-003 
9.972e-003 7.898e+007 3.020e+013 1.000e+004 1.997e-002 9.413e-003 
9.974e-003 7.901e+007 3.021e+013 1.000e+004 1.764e-002 9.415e-003 
9.977e-003 7.902e+007 3.021e+013 1.000e+004 1.730e-002 9.417e-003 
9.979e-003 7.901e+007 3.027e+013 1.000e+004 1.984e-002 9.420e-003 
9.982e-003 7.901e+007 3.031e+013 1.000e+004 1.947e-002 9.422e-003 
9.984e-003 7.901e+007 3.035e+013 1.000e+004 1.739e-002 9.424e-003 
9.986e-003 7.895e+007 3.041e+013 1.000e+004 1.957e-002 9.427e-003 
9.989e-003 7.886e+007 3.048e+013 1.000e+004 1.981e-002 9.430e-003 
9.991e-003 7.880e+007 3.054e+013 1.000e+004 1.438e-002 9.433e-003 
9.994e-003 7.873e+007 3.060e+013 1.000e+004 2.116e-002 9.436e-003 
9.996e-003 7.866e+007 3.066e+013 1.000e+004 1.927e-002 9.439e-003 
9.998e-003 7.864e+007 3.072e+013 1.000e+004 1.737e-002 9.441e-003 
1.000e-002 7.864e+007 3.077e+013 1.000e+004 1.652e-002 9.444e-003 
1.000e-002 7.863e+007 3.083e+013 1.000e+004 2.133e-002 9.446e-003 
1.001e-002 7.864e+007 3.088e+013 1.000e+004 1.618e-002 9.448e-003 
1.001e-002 7.866e+007 3.094e+013 1.000e+004 1.656e-002 9.451e-003 
1.001e-002 7.870e+007 3.099e+013 1.000e+004 1.868e-002 9.453e-003 
1.001e-002 7.875e+007 3.105e+013 1.000e+004 1.539e-002 9.455e-003 
1.001e-002 7.883e+007 3.110e+013 1.000e+004 1.280e-002 9.456e-003 
1.002e-002 7.891e+007 3.114e+013 1.000e+004 1.152e-002 9.458e-003 
1.002e-002 7.902e+007 3.119e+013 1.000e+004 8.551e-003 9.460e-003 
1.002e-002 7.912e+007 3.123e+013 1.000e+004 1.701e-002 9.461e-003 
1.002e-002 7.922e+007 3.126e+013 1.000e+004 1.640e-002 9.463e-003 
1.003e-002 7.933e+007 3.131e+013 1.000e+004 1.321e-002 9.464e-003 
1.003e-002 7.945e+007 3.134e+013 1.000e+004 1.529e-002 9.466e-003 
1.003e-002 7.956e+007 3.138e+013 1.000e+004 1.034e-002 9.467e-003 
1.003e-002 7.969e+007 3.141e+013 1.000e+004 1.103e-002 9.469e-003 
1.004e-002 7.981e+007 3.139e+013 1.000e+004 1.622e-002 9.470e-003 
1.004e-002 7.994e+007 3.141e+013 1.000e+004 1.304e-002 9.471e-003 
1.004e-002 8.007e+007 3.143e+013 1.000e+004 1.229e-002 9.473e-003 
1.004e-002 8.019e+007 3.146e+013 1.000e+004 1.706e-002 9.474e-003 
1.004e-002 8.026e+007 3.150e+013 1.000e+004 1.407e-002 9.476e-003 
1.005e-002 8.038e+007 3.153e+013 1.000e+004 2.013e-002 9.477e-003 
1.005e-002 8.054e+007 3.156e+013 1.000e+004 1.008e-002 9.478e-003 
1.005e-002 8.070e+007 3.158e+013 1.000e+004 1.809e-002 9.479e-003 
1.005e-002 8.086e+007 3.161e+013 1.000e+004 1.844e-002 9.480e-003 
1.005e-002 8.099e+007 3.160e+013 1.000e+004 1.376e-002 9.481e-003 
1.006e-002 8.096e+007 3.159e+013 1.000e+004 1.610e-002 9.484e-003 
1.006e-002 8.079e+007 3.161e+013 1.000e+004 1.785e-002 9.487e-003 
1.006e-002 8.065e+007 3.163e+013 1.000e+004 1.588e-002 9.490e-003 
1.006e-002 8.051e+007 3.165e+013 1.000e+004 2.116e-002 9.493e-003 
1.007e-002 8.038e+007 3.169e+013 1.000e+004 1.772e-002 9.496e-003 
1.007e-002 8.029e+007 3.172e+013 1.000e+004 2.180e-002 9.499e-003 
1.007e-002 8.021e+007 3.176e+013 1.000e+004 2.157e-002 9.502e-003 
1.007e-002 8.012e+007 3.180e+013 1.000e+004 2.026e-002 9.505e-003 
1.007e-002 8.001e+007 3.184e+013 1.000e+004 1.651e-002 9.507e-003 
1.008e-002 7.987e+007 3.189e+013 1.000e+004 1.573e-002 9.511e-003 
1.008e-002 7.976e+007 3.193e+013 1.000e+004 1.580e-002 9.513e-003 
1.008e-002 7.967e+007 3.196e+013 1.000e+004 1.661e-002 9.516e-003 
1.008e-002 7.960e+007 3.201e+013 1.000e+004 1.518e-002 9.519e-003 
1.008e-002 7.951e+007 3.199e+013 1.000e+004 2.097e-002 9.521e-003 
1.009e-002 7.944e+007 3.201e+013 1.000e+004 2.222e-002 9.524e-003 
1.009e-002 7.938e+007 3.204e+013 1.000e+004 1.559e-002 9.526e-003 
1.009e-002 7.934e+007 3.208e+013 1.000e+004 1.921e-002 9.529e-003 
1.009e-002 7.930e+007 3.211e+013 1.000e+004 2.130e-002 9.531e-003 
1.010e-002 7.929e+007 3.214e+013 1.000e+004 1.376e-002 9.533e-003 
1.010e-002 7.928e+007 3.217e+013 1.000e+004 2.373e-002 9.535e-003 
1.010e-002 7.927e+007 3.220e+013 1.000e+004 1.601e-002 9.538e-003 
1.010e-002 7.926e+007 3.217e+013 1.000e+004 1.873e-002 9.540e-003 
1.010e-002 7.925e+007 3.212e+013 1.000e+004 1.308e-002 9.542e-003 
1.011e-002 7.923e+007 3.215e+013 1.000e+004 1.151e-002 9.544e-003 
1.011e-002 7.918e+007 3.214e+013 1.000e+004 1.690e-002 9.547e-003 
1.011e-002 7.914e+007 3.219e+013 1.000e+004 1.946e-002 9.549e-003 
1.011e-002 7.915e+007 3.214e+013 1.000e+004 2.031e-002 9.551e-003 
1.011e-002 7.918e+007 3.216e+013 1.000e+004 1.663e-002 9.553e-003 
1.012e-002 7.920e+007 3.219e+013 1.000e+004 1.271e-002 9.555e-003 
1.012e-002 7.916e+007 3.221e+013 1.000e+004 1.496e-002 9.557e-003 
1.012e-002 7.909e+007 3.224e+013 1.000e+004 1.685e-002 9.560e-003 
1.012e-002 7.902e+007 3.226e+013 1.000e+004 2.434e-002 9.562e-003 
1.012e-002 7.895e+007 3.228e+013 1.000e+004 2.105e-002 9.565e-003 
1.013e-002 7.890e+007 3.232e+013 1.000e+004 1.839e-002 9.567e-003 
1.013e-002 7.885e+007 3.237e+013 1.000e+004 2.162e-002 9.570e-003 
1.013e-002 7.883e+007 3.241e+013 1.000e+004 1.722e-002 9.572e-003 
1.013e-002 7.888e+007 3.243e+013 1.000e+004 1.923e-002 9.574e-003 
1.013e-002 7.895e+007 3.246e+013 1.000e+004 1.055e-002 9.575e-003 
1.014e-002 7.903e+007 3.248e+013 1.000e+004 1.772e-002 9.577e-003 
1.014e-002 7.912e+007 3.251e+013 1.000e+004 2.037e-002 9.578e-003 
1.014e-002 7.919e+007 3.254e+013 1.000e+004 1.587e-002 9.580e-003 
1.014e-002 7.918e+007 3.261e+013 1.000e+004 2.696e-002 9.582e-003 
1.015e-002 7.917e+007 3.250e+013 1.000e+004 2.184e-002 9.584e-003 
1.015e-002 7.918e+007 3.236e+013 1.000e+004 2.209e-002 9.586e-003 
1.015e-002 7.922e+007 3.229e+013 1.000e+004 2.262e-002 9.588e-003 
1.015e-002 7.930e+007 3.221e+013 1.000e+004 2.588e-002 9.590e-003 
1.015e-002 7.942e+007 3.215e+013 1.000e+004 3.072e-002 9.591e-003 
1.016e-002 7.953e+007 3.210e+013 1.000e+004 1.853e-002 9.593e-003 
1.016e-002 7.965e+007 3.206e+013 1.000e+004 1.611e-002 9.594e-003 
1.016e-002 7.976e+007 3.202e+013 1.000e+004 1.472e-002 9.595e-003 
1.016e-002 7.986e+007 3.197e+013 1.000e+004 2.233e-002 9.597e-003 
1.017e-002 7.992e+007 3.194e+013 1.000e+004 2.460e-002 9.599e-003 
1.017e-002 7.989e+007 3.195e+013 1.000e+004 2.541e-002 9.601e-003 
1.017e-002 7.988e+007 3.197e+013 1.000e+004 2.103e-002 9.603e-003 
1.017e-002 7.980e+007 3.200e+013 1.000e+004 2.097e-002 9.606e-003 
1.017e-002 7.978e+007 3.204e+013 1.000e+004 1.375e-002 9.608e-003 
1.018e-002 7.965e+007 3.209e+013 1.000e+004 1.735e-002 9.612e-003 
1.018e-002 7.951e+007 3.215e+013 1.000e+004 1.690e-002 9.615e-003 
1.018e-002 7.941e+007 3.220e+013 1.000e+004 1.546e-002 9.618e-003 
1.018e-002 7.933e+007 3.226e+013 1.000e+004 1.292e-002 9.620e-003 
1.019e-002 7.925e+007 3.230e+013 1.000e+004 1.902e-002 9.623e-003 
1.019e-002 7.917e+007 3.236e+013 1.000e+004 2.048e-002 9.626e-003 
1.019e-002 7.905e+007 3.231e+013 1.000e+004 1.433e-002 9.629e-003 
1.019e-002 7.892e+007 3.231e+013 1.000e+004 1.932e-002 9.632e-003 
1.019e-002 7.880e+007 3.235e+013 1.000e+004 2.505e-002 9.635e-003 
1.020e-002 7.864e+007 3.240e+013 1.000e+004 2.599e-002 9.638e-003 
1.020e-002 7.853e+007 3.245e+013 1.000e+004 2.064e-002 9.641e-003 
1.020e-002 7.842e+007 3.251e+013 1.000e+004 1.960e-002 9.644e-003 
1.020e-002 7.828e+007 3.256e+013 1.000e+004 2.248e-002 9.647e-003 
1.020e-002 7.806e+007 3.207e+013 1.000e+004 1.677e-002 9.651e-003 
1.021e-002 7.780e+007 3.212e+013 1.000e+004 1.386e-002 9.655e-003 
1.021e-002 7.758e+007 3.218e+013 1.000e+004 1.728e-002 9.659e-003 
1.021e-002 7.739e+007 3.223e+013 1.000e+004 1.518e-002 9.662e-003 
1.021e-002 7.716e+007 3.229e+013 1.000e+004 1.421e-002 9.666e-003 
1.022e-002 7.695e+007 3.235e+013 1.000e+004 1.592e-002 9.670e-003 
1.022e-002 7.676e+007 3.240e+013 1.000e+004 1.587e-002 9.673e-003 
1.022e-002 7.655e+007 3.247e+013 1.000e+004 1.573e-002 9.677e-003 
1.022e-002 7.618e+007 3.245e+013 1.000e+004 1.423e-002 9.682e-003 
1.022e-002 7.586e+007 3.249e+013 1.000e+004 1.623e-002 9.686e-003 
1.023e-002 7.564e+007 3.254e+013 1.000e+004 1.594e-002 9.690e-003 
1.023e-002 7.547e+007 3.258e+013 1.000e+004 1.818e-002 9.693e-003 
1.023e-002 7.526e+007 3.262e+013 1.000e+004 1.287e-002 9.697e-003 
1.023e-002 7.506e+007 3.266e+013 1.000e+004 1.809e-002 9.701e-003 
1.024e-002 7.484e+007 3.272e+013 1.000e+004 1.901e-002 9.704e-003 
1.024e-002 7.463e+007 3.279e+013 1.000e+004 1.715e-002 9.708e-003 
1.024e-002 7.446e+007 3.285e+013 1.000e+004 1.485e-002 9.711e-003 
1.024e-002 7.430e+007 3.271e+013 1.000e+004 1.606e-002 9.715e-003 
1.024e-002 7.413e+007 3.273e+013 1.000e+004 1.546e-002 9.718e-003 
1.025e-002 7.389e+007 3.261e+013 1.000e+004 1.314e-002 9.722e-003 
1.025e-002 7.377e+007 3.260e+013 1.000e+004 1.273e-002 9.725e-003 
1.025e-002 7.368e+007 3.231e+013 1.000e+004 1.284e-002 9.727e-003 
1.025e-002 7.361e+007 3.232e+013 1.000e+004 1.213e-002 9.730e-003 
1.026e-002 7.354e+007 3.235e+013 1.000e+004 1.361e-002 9.733e-003 
1.026e-002 7.348e+007 3.235e+013 1.000e+004 1.228e-002 9.736e-003 
1.026e-002 7.337e+007 3.237e+013 1.000e+004 1.137e-002 9.740e-003 
1.026e-002 7.326e+007 3.228e+013 1.000e+004 1.300e-002 9.743e-003 
1.027e-002 7.301e+007 3.226e+013 1.000e+004 1.116e-002 9.747e-003 
1.027e-002 7.274e+007 3.223e+013 1.000e+004 1.306e-002 9.751e-003 
1.027e-002 7.248e+007 3.229e+013 1.000e+004 1.334e-002 9.756e-003 
1.027e-002 7.224e+007 3.234e+013 1.000e+004 1.457e-002 9.760e-003 
1.028e-002 7.199e+007 3.232e+013 1.000e+004 1.365e-002 9.764e-003 
1.028e-002 7.174e+007 3.226e+013 1.000e+004 1.523e-002 9.769e-003 
1.028e-002 7.131e+007 3.226e+013 1.000e+004 1.284e-002 9.775e-003 
1.029e-002 7.102e+007 3.221e+013 1.000e+004 1.328e-002 9.779e-003 
1.029e-002 7.087e+007 3.223e+013 1.000e+004 1.166e-002 9.783e-003 
1.029e-002 7.083e+007 3.227e+013 1.000e+004 1.015e-002 9.786e-003 
1.029e-002 7.085e+007 3.232e+013 1.000e+004 9.862e-003 9.788e-003 
1.030e-002 7.084e+007 3.225e+013 1.000e+004 1.192e-002 9.791e-003 
1.030e-002 7.082e+007 3.224e+013 1.000e+004 1.596e-002 9.794e-003 
1.030e-002 7.077e+007 3.222e+013 1.000e+004 1.054e-002 9.797e-003 
1.030e-002 7.067e+007 3.201e+013 1.000e+004 9.805e-003 9.800e-003 
1.031e-002 7.052e+007 3.173e+013 1.000e+004 1.124e-002 9.804e-003 
1.031e-002 7.037e+007 3.156e+013 1.000e+004 1.520e-002 9.808e-003 
1.031e-002 7.005e+007 3.135e+013 1.000e+004 1.356e-002 9.813e-003 
1.031e-002 6.978e+007 3.123e+013 1.000e+004 1.595e-002 9.818e-003 
1.032e-002 6.958e+007 3.114e+013 1.000e+004 1.567e-002 9.822e-003 
1.032e-002 6.935e+007 3.098e+013 1.000e+004 1.599e-002 9.827e-003 
1.032e-002 6.903e+007 3.085e+013 1.000e+004 1.567e-002 9.832e-003 
1.033e-002 6.868e+007 3.082e+013 1.000e+004 1.334e-002 9.837e-003 
1.033e-002 6.825e+007 3.080e+013 1.000e+004 1.769e-002 9.843e-003 
1.033e-002 6.776e+007 3.082e+013 1.000e+004 1.671e-002 9.849e-003 
1.034e-002 6.726e+007 3.086e+013 1.000e+004 1.377e-002 9.855e-003 
1.034e-002 6.691e+007 3.089e+013 1.000e+004 1.627e-002 9.860e-003 
1.034e-002 6.662e+007 3.092e+013 1.000e+004 1.176e-002 9.865e-003 
1.034e-002 6.636e+007 3.089e+013 1.000e+004 1.288e-002 9.870e-003 
1.035e-002 6.601e+007 3.084e+013 1.000e+004 1.322e-002 9.875e-003 
1.035e-002 6.567e+007 3.083e+013 1.000e+004 1.711e-002 9.880e-003 
1.035e-002 6.536e+007 3.077e+013 1.000e+004 1.730e-002 9.885e-003 
1.035e-002 6.528e+007 3.076e+013 1.000e+004 1.326e-002 9.888e-003 
1.036e-002 6.532e+007 3.076e+013 1.000e+004 1.382e-002 9.891e-003 
1.036e-002 6.542e+007 3.077e+013 1.000e+004 1.112e-002 9.893e-003 
1.036e-002 6.550e+007 3.076e+013 1.000e+004 1.083e-002 9.895e-003 
1.037e-002 6.562e+007 3.064e+013 1.000e+004 1.031e-002 9.897e-003 
1.037e-002 6.577e+007 3.054e+013 1.000e+004 1.259e-002 9.899e-003 
1.037e-002 6.606e+007 3.048e+013 1.000e+004 1.597e-002 9.899e-003 
1.037e-002 6.640e+007 3.044e+013 1.000e+004 1.049e-002 9.900e-003 
1.038e-002 6.678e+007 3.039e+013 1.000e+004 9.536e-003 9.900e-003 
1.038e-002 6.713e+007 3.036e+013 1.000e+004 7.744e-003 9.901e-003 
1.038e-002 6.748e+007 3.034e+013 1.000e+004 9.491e-003 9.901e-003 
1.039e-002 6.782e+007 3.033e+013 1.000e+004 8.438e-003 9.902e-003 
1.039e-002 6.815e+007 3.032e+013 1.000e+004 8.209e-003 9.902e-003 
1.039e-002 6.846e+007 3.032e+013 1.000e+004 7.497e-003 9.903e-003 
1.039e-002 6.876e+007 3.032e+013 1.000e+004 1.328e-002 9.904e-003 
1.040e-002 6.908e+007 3.033e+013 1.000e+004 1.242e-002 9.905e-003 
1.040e-002 6.937e+007 3.035e+013 1.000e+004 1.124e-002 9.905e-003 
1.040e-002 6.954e+007 3.022e+013 1.000e+004 1.450e-002 9.907e-003 
1.041e-002 6.966e+007 3.021e+013 1.000e+004 1.387e-002 9.909e-003 
1.041e-002 6.984e+007 3.020e+013 1.000e+004 1.371e-002 9.911e-003 
1.041e-002 7.002e+007 3.020e+013 1.000e+004 8.907e-003 9.913e-003 
1.041e-002 7.018e+007 3.021e+013 1.000e+004 1.254e-002 9.914e-003 
1.042e-002 7.026e+007 3.020e+013 1.000e+004 1.246e-002 9.917e-003 
1.042e-002 7.033e+007 3.021e+013 1.000e+004 9.254e-003 9.919e-003 
1.042e-002 7.043e+007 3.023e+013 1.000e+004 1.411e-002 9.921e-003 
1.043e-002 7.053e+007 3.025e+013 1.000e+004 1.436e-002 9.924e-003 
1.043e-002 7.063e+007 3.027e+013 1.000e+004 1.250e-002 9.926e-003 
1.043e-002 7.077e+007 3.029e+013 1.000e+004 8.756e-003 9.928e-003 
1.044e-002 7.090e+007 3.032e+013 1.000e+004 1.202e-002 9.930e-003 
1.044e-002 7.102e+007 3.035e+013 1.000e+004 1.196e-002 9.932e-003 
1.044e-002 7.112e+007 3.040e+013 1.000e+004 1.265e-002 9.934e-003 
1.044e-002 7.108e+007 3.044e+013 1.000e+004 1.312e-002 9.937e-003 
1.045e-002 7.094e+007 3.049e+013 1.000e+004 1.431e-002 9.941e-003 
1.045e-002 7.091e+007 3.053e+013 1.000e+004 1.357e-002 9.944e-003 
1.045e-002 7.095e+007 3.057e+013 1.000e+004 1.294e-002 9.946e-003 
1.046e-002 7.102e+007 3.060e+013 1.000e+004 1.290e-002 9.949e-003 
1.046e-002 7.112e+007 3.064e+013 1.000e+004 9.028e-003 9.951e-003 
1.046e-002 7.125e+007 3.067e+013 1.000e+004 9.488e-003 9.953e-003 
1.046e-002 7.131e+007 3.071e+013 1.000e+004 8.878e-003 9.955e-003 
1.047e-002 7.132e+007 3.075e+013 1.000e+004 1.128e-002 9.958e-003 
1.047e-002 7.129e+007 3.079e+013 1.000e+004 1.261e-002 9.961e-003 
1.047e-002 7.131e+007 3.084e+013 1.000e+004 1.135e-002 9.963e-003 
1.047e-002 7.135e+007 3.088e+013 1.000e+004 7.187e-003 9.966e-003 
1.048e-002 7.139e+007 3.093e+013 1.000e+004 1.110e-002 9.968e-003 
1.048e-002 7.143e+007 3.098e+013 1.000e+004 9.685e-003 9.971e-003 
1.048e-002 7.144e+007 3.103e+013 1.000e+004 1.387e-002 9.974e-003 
1.049e-002 7.144e+007 3.109e+013 1.000e+004 1.168e-002 9.976e-003 
1.049e-002 7.151e+007 3.115e+013 1.000e+004 1.036e-002 9.979e-003 
1.049e-002 7.166e+007 3.119e+013 1.000e+004 7.882e-003 9.980e-003 
1.049e-002 7.186e+007 3.122e+013 1.000e+004 1.100e-002 9.982e-003 
1.050e-002 7.209e+007 3.124e+013 1.000e+004 1.128e-002 9.983e-003 
1.050e-002 7.234e+007 3.127e+013 1.000e+004 8.516e-003 9.984e-003 
1.050e-002 7.259e+007 3.128e+013 1.000e+004 1.598e-002 9.985e-003 
1.050e-002 7.285e+007 3.130e+013 1.000e+004 8.553e-003 9.985e-003 
1.051e-002 7.311e+007 3.132e+013 1.000e+004 9.487e-003 9.986e-003 
1.051e-002 7.338e+007 3.135e+013 1.000e+004 8.418e-003 9.987e-003 
1.051e-002 7.364e+007 3.137e+013 1.000e+004 1.255e-002 9.988e-003 
1.052e-002 7.392e+007 3.139e+013 1.000e+004 8.879e-003 9.989e-003 
1.052e-002 7.419e+007 3.141e+013 1.000e+004 7.640e-003 9.990e-003 
1.052e-002 7.447e+007 3.142e+013 1.000e+004 9.745e-003 9.990e-003 
1.052e-002 7.475e+007 3.144e+013 1.000e+004 1.113e-002 9.991e-003 
1.053e-002 7.500e+007 3.145e+013 1.000e+004 8.329e-003 9.992e-003 
1.053e-002 7.524e+007 3.146e+013 1.000e+004 1.015e-002 9.993e-003 
1.053e-002 7.543e+007 3.148e+013 1.000e+004 6.749e-003 9.994e-003 
1.053e-002 7.560e+007 3.150e+013 1.000e+004 8.014e-003 9.995e-003 
1.054e-002 7.576e+007 3.153e+013 1.000e+004 8.486e-003 9.997e-003 
1.054e-002 7.591e+007 3.156e+013 1.000e+004 1.116e-002 9.998e-003 
1.054e-002 7.606e+007 3.158e+013 1.000e+004 1.281e-002 1.000e-002 
1.054e-002 7.619e+007 3.162e+013 1.000e+004 7.909e-003 1.000e-002 
1.055e-002 7.633e+007 3.165e+013 1.000e+004 9.347e-003 1.000e-002 
1.055e-002 7.647e+007 3.168e+013 1.000e+004 1.165e-002 1.000e-002 
1.055e-002 7.660e+007 3.171e+013 1.000e+004 8.643e-003 1.001e-002 
1.055e-002 7.674e+007 3.174e+013 1.000e+004 9.220e-003 1.001e-002 
1.056e-002 7.688e+007 3.177e+013 1.000e+004 1.254e-002 1.001e-002 
1.056e-002 7.702e+007 3.180e+013 1.000e+004 1.294e-002 1.001e-002 
1.056e-002 7.717e+007 3.182e+013 1.000e+004 1.255e-002 1.001e-002 
1.056e-002 7.732e+007 3.186e+013 1.000e+004 1.249e-002 1.001e-002 
1.057e-002 7.743e+007 3.178e+013 1.000e+004 8.965e-003 1.001e-002 
1.057e-002 7.740e+007 3.171e+013 1.000e+004 1.716e-002 1.002e-002 
1.057e-002 7.727e+007 3.140e+013 1.000e+004 1.248e-002 1.002e-002 
1.057e-002 7.697e+007 3.088e+013 1.000e+004 1.576e-002 1.003e-002 
1.058e-002 7.678e+007 3.075e+013 1.000e+004 1.363e-002 1.003e-002 
1.058e-002 7.653e+007 3.067e+013 1.000e+004 1.395e-002 1.003e-002 
1.058e-002 7.585e+007 3.043e+013 1.000e+004 2.345e-002 1.004e-002 
1.058e-002 7.508e+007 3.035e+013 1.000e+004 1.779e-002 1.005e-002 
1.059e-002 7.438e+007 3.017e+013 1.000e+004 2.064e-002 1.006e-002 
1.059e-002 7.361e+007 3.002e+013 1.000e+004 1.776e-002 1.006e-002 
1.059e-002 7.289e+007 2.971e+013 1.000e+004 1.479e-002 1.007e-002 
1.059e-002 7.231e+007 2.962e+013 1.000e+004 1.265e-002 1.008e-002 
1.060e-002 7.186e+007 2.956e+013 1.000e+004 1.175e-002 1.008e-002 
1.060e-002 7.159e+007 2.954e+013 1.000e+004 8.157e-003 1.009e-002 
1.060e-002 7.144e+007 2.954e+013 1.000e+004 1.406e-002 1.009e-002 
1.061e-002 7.143e+007 2.954e+013 1.000e+004 7.504e-003 1.010e-002 
1.061e-002 7.149e+007 2.956e+013 1.000e+004 9.023e-003 1.010e-002 
1.061e-002 7.160e+007 2.957e+013 1.000e+004 1.238e-002 1.010e-002 
1.062e-002 7.175e+007 2.959e+013 1.000e+004 7.568e-003 1.010e-002 
1.062e-002 7.192e+007 2.961e+013 1.000e+004 1.068e-002 1.011e-002 
1.062e-002 7.208e+007 2.963e+013 1.000e+004 9.768e-003 1.011e-002 
1.063e-002 7.224e+007 2.965e+013 1.000e+004 1.164e-002 1.011e-002 
1.063e-002 7.241e+007 2.968e+013 1.000e+004 1.094e-002 1.011e-002 
1.063e-002 7.256e+007 2.971e+013 1.000e+004 9.917e-003 1.011e-002 
1.064e-002 7.271e+007 2.974e+013 1.000e+004 1.293e-002 1.012e-002 
1.064e-002 7.282e+007 2.975e+013 1.000e+004 1.111e-002 1.012e-002 
1.064e-002 7.271e+007 2.976e+013 1.000e+004 1.248e-002 1.012e-002 
1.064e-002 7.255e+007 2.980e+013 1.000e+004 1.030e-002 1.013e-002 
1.065e-002 7.228e+007 2.980e+013 1.000e+004 1.179e-002 1.013e-002 
1.065e-002 7.210e+007 2.981e+013 1.000e+004 1.023e-002 1.014e-002 
1.065e-002 7.196e+007 2.983e+013 1.000e+004 9.959e-003 1.014e-002 
1.065e-002 7.181e+007 2.985e+013 1.000e+004 9.940e-003 1.014e-002 
1.066e-002 7.163e+007 2.985e+013 1.000e+004 1.043e-002 1.014e-002 
1.066e-002 7.150e+007 2.985e+013 1.000e+004 1.290e-002 1.015e-002 
1.066e-002 7.138e+007 2.987e+013 1.000e+004 1.225e-002 1.015e-002 
1.066e-002 7.136e+007 2.988e+013 1.000e+004 8.694e-003 1.015e-002 
1.067e-002 7.139e+007 2.990e+013 1.000e+004 9.536e-003 1.016e-002 
1.067e-002 7.145e+007 2.991e+013 1.000e+004 7.657e-003 1.016e-002 
1.067e-002 7.153e+007 2.993e+013 1.000e+004 7.330e-003 1.016e-002 
1.067e-002 7.163e+007 2.994e+013 1.000e+004 9.419e-003 1.016e-002 
1.067e-002 7.171e+007 2.996e+013 1.000e+004 1.211e-002 1.016e-002 
1.068e-002 7.177e+007 2.999e+013 1.000e+004 9.142e-003 1.016e-002 
1.068e-002 7.183e+007 3.001e+013 1.000e+004 8.935e-003 1.017e-002 
1.068e-002 7.188e+007 3.004e+013 1.000e+004 1.088e-002 1.017e-002 
1.068e-002 7.194e+007 3.007e+013 1.000e+004 1.209e-002 1.017e-002 
1.068e-002 7.200e+007 3.011e+013 1.000e+004 1.123e-002 1.017e-002 
1.069e-002 7.210e+007 3.013e+013 1.000e+004 7.495e-003 1.017e-002 
1.069e-002 7.221e+007 3.015e+013 1.000e+004 1.231e-002 1.017e-002 
1.069e-002 7.232e+007 3.018e+013 1.000e+004 1.307e-002 1.018e-002 
1.069e-002 7.243e+007 3.020e+013 1.000e+004 1.047e-002 1.018e-002 
1.070e-002 7.253e+007 3.023e+013 1.000e+004 1.028e-002 1.018e-002 
1.070e-002 7.263e+007 3.025e+013 1.000e+004 1.466e-002 1.018e-002 
1.070e-002 7.272e+007 3.028e+013 1.000e+004 8.920e-003 1.018e-002 
1.070e-002 7.280e+007 3.033e+013 1.000e+004 1.346e-002 1.018e-002 
1.070e-002 7.275e+007 3.026e+013 1.000e+004 1.405e-002 1.019e-002 
1.071e-002 7.277e+007 3.026e+013 1.000e+004 1.287e-002 1.019e-002 
1.071e-002 7.267e+007 3.025e+013 1.000e+004 1.216e-002 1.019e-002 
1.071e-002 7.266e+007 3.025e+013 1.000e+004 1.840e-002 1.019e-002 
1.071e-002 7.258e+007 3.023e+013 1.000e+004 1.713e-002 1.019e-002 
1.072e-002 7.252e+007 3.023e+013 1.000e+004 1.725e-002 1.020e-002 
1.072e-002 7.246e+007 3.023e+013 1.000e+004 1.527e-002 1.020e-002 
1.072e-002 7.242e+007 3.023e+013 1.000e+004 2.085e-002 1.020e-002 
1.072e-002 7.240e+007 3.023e+013 1.000e+004 1.943e-002 1.020e-002 
1.072e-002 7.239e+007 3.022e+013 1.000e+004 1.969e-002 1.021e-002 
1.073e-002 7.241e+007 3.022e+013 1.000e+004 1.779e-002 1.021e-002 
1.073e-002 7.246e+007 3.022e+013 1.000e+004 2.405e-002 1.021e-002 
1.073e-002 7.254e+007 3.022e+013 1.000e+004 2.071e-002 1.021e-002 
1.073e-002 7.266e+007 3.023e+013 1.000e+004 2.208e-002 1.021e-002 
1.073e-002 7.278e+007 3.023e+013 1.000e+004 1.943e-002 1.021e-002 
1.074e-002 7.289e+007 3.023e+013 1.000e+004 2.033e-002 1.022e-002 
1.074e-002 7.300e+007 3.022e+013 1.000e+004 2.500e-002 1.022e-002 
1.074e-002 7.312e+007 3.020e+013 1.000e+004 2.642e-002 1.022e-002 
1.074e-002 7.322e+007 3.019e+013 1.000e+004 2.383e-002 1.022e-002 
1.074e-002 7.331e+007 3.020e+013 1.000e+004 2.243e-002 1.022e-002 
1.075e-002 7.338e+007 3.022e+013 1.000e+004 3.251e-002 1.022e-002 
1.075e-002 7.344e+007 3.025e+013 1.000e+004 3.739e-002 1.022e-002 
1.075e-002 7.348e+007 3.022e+013 1.000e+004 2.359e-002 1.023e-002 
1.075e-002 7.350e+007 3.022e+013 1.000e+004 3.191e-002 1.023e-002 
1.075e-002 7.351e+007 3.020e+013 1.000e+004 2.654e-002 1.023e-002 
1.076e-002 7.349e+007 3.012e+013 1.000e+004 2.449e-002 1.023e-002 
1.076e-002 7.347e+007 3.006e+013 1.000e+004 1.983e-002 1.023e-002 
1.076e-002 7.343e+007 2.998e+013 1.000e+004 1.712e-002 1.024e-002 
1.076e-002 7.338e+007 3.000e+013 1.000e+004 1.563e-002 1.024e-002 
1.076e-002 7.334e+007 3.001e+013 1.000e+004 1.620e-002 1.024e-002 
1.077e-002 7.331e+007 3.003e+013 1.000e+004 1.270e-002 1.024e-002 
1.077e-002 7.328e+007 3.005e+013 1.000e+004 1.554e-002 1.025e-002 
1.077e-002 7.325e+007 3.007e+013 1.000e+004 1.706e-002 1.025e-002 
1.077e-002 7.321e+007 3.009e+013 1.000e+004 1.492e-002 1.025e-002 
1.078e-002 7.318e+007 3.012e+013 1.000e+004 1.534e-002 1.025e-002 
1.078e-002 7.316e+007 3.014e+013 1.000e+004 1.565e-002 1.026e-002 
1.078e-002 7.312e+007 3.017e+013 1.000e+004 1.241e-002 1.026e-002 
1.078e-002 7.310e+007 3.020e+013 1.000e+004 1.316e-002 1.026e-002 
1.079e-002 7.309e+007 3.023e+013 1.000e+004 1.028e-002 1.026e-002 
1.079e-002 7.309e+007 3.026e+013 1.000e+004 1.118e-002 1.027e-002 
1.079e-002 7.311e+007 3.028e+013 1.000e+004 7.939e-003 1.027e-002 
1.079e-002 7.315e+007 3.032e+013 1.000e+004 6.964e-003 1.027e-002 
1.080e-002 7.323e+007 3.036e+013 1.000e+004 1.250e-002 1.027e-002 
1.080e-002 7.328e+007 3.037e+013 1.000e+004 8.134e-003 1.028e-002 
1.080e-002 7.328e+007 3.042e+013 1.000e+004 1.159e-002 1.028e-002 
1.080e-002 7.331e+007 3.046e+013 1.000e+004 1.203e-002 1.028e-002 
1.081e-002 7.337e+007 3.051e+013 1.000e+004 9.656e-003 1.028e-002 
1.081e-002 7.344e+007 3.056e+013 1.000e+004 1.078e-002 1.029e-002 
1.081e-002 7.353e+007 3.060e+013 1.000e+004 7.064e-003 1.029e-002 
1.081e-002 7.358e+007 3.058e+013 1.000e+004 1.019e-002 1.029e-002 
1.082e-002 7.361e+007 3.062e+013 1.000e+004 1.128e-002 1.029e-002 
1.082e-002 7.348e+007 3.062e+013 1.000e+004 9.423e-003 1.030e-002 
1.082e-002 7.339e+007 3.063e+013 1.000e+004 1.205e-002 1.030e-002 
1.083e-002 7.336e+007 3.062e+013 1.000e+004 1.203e-002 1.030e-002 
1.083e-002 7.336e+007 3.064e+013 1.000e+004 1.144e-002 1.030e-002 
1.083e-002 7.338e+007 3.066e+013 1.000e+004 9.648e-003 1.031e-002 
1.083e-002 7.345e+007 3.069e+013 1.000e+004 1.005e-002 1.031e-002 
1.084e-002 7.353e+007 3.072e+013 1.000e+004 1.163e-002 1.031e-002 
1.084e-002 7.364e+007 3.075e+013 1.000e+004 1.190e-002 1.031e-002 
1.084e-002 7.377e+007 3.077e+013 1.000e+004 8.887e-003 1.031e-002 
1.084e-002 7.393e+007 3.080e+013 1.000e+004 9.318e-003 1.032e-002 
1.085e-002 7.409e+007 3.079e+013 1.000e+004 9.027e-003 1.032e-002 
1.085e-002 7.427e+007 3.081e+013 1.000e+004 9.005e-003 1.032e-002 
1.085e-002 7.445e+007 3.083e+013 1.000e+004 8.168e-003 1.032e-002 
1.085e-002 7.462e+007 3.085e+013 1.000e+004 6.566e-003 1.032e-002 
1.086e-002 7.478e+007 3.087e+013 1.000e+004 1.244e-002 1.032e-002 
1.086e-002 7.496e+007 3.089e+013 1.000e+004 1.251e-002 1.032e-002 
1.086e-002 7.515e+007 3.091e+013 1.000e+004 6.357e-003 1.033e-002 
1.086e-002 7.531e+007 3.092e+013 1.000e+004 1.158e-002 1.033e-002 
1.087e-002 7.547e+007 3.094e+013 1.000e+004 1.354e-002 1.033e-002 
1.087e-002 7.564e+007 3.097e+013 1.000e+004 7.507e-003 1.033e-002 
1.087e-002 7.582e+007 3.100e+013 1.000e+004 6.517e-003 1.033e-002 
1.087e-002 7.601e+007 3.102e+013 1.000e+004 1.096e-002 1.033e-002 
1.088e-002 7.617e+007 3.105e+013 1.000e+004 1.456e-002 1.033e-002 
1.088e-002 7.625e+007 3.108e+013 1.000e+004 1.337e-002 1.034e-002 
1.088e-002 7.639e+007 3.111e+013 1.000e+004 8.092e-003 1.034e-002 
1.089e-002 7.655e+007 3.114e+013 1.000e+004 1.238e-002 1.034e-002 
1.089e-002 7.670e+007 3.117e+013 1.000e+004 1.432e-002 1.034e-002 
1.089e-002 7.678e+007 3.120e+013 1.000e+004 1.171e-002 1.034e-002 
1.089e-002 7.695e+007 3.123e+013 1.000e+004 5.538e-003 1.035e-002 
1.090e-002 7.714e+007 3.126e+013 1.000e+004 7.993e-003 1.035e-002 
1.090e-002 7.734e+007 3.128e+013 1.000e+004 8.965e-003 1.035e-002 
1.090e-002 7.753e+007 3.131e+013 1.000e+004 9.765e-003 1.035e-002 
1.091e-002 7.762e+007 3.127e+013 1.000e+004 1.157e-002 1.035e-002 
1.091e-002 7.764e+007 3.132e+013 1.000e+004 1.193e-002 1.035e-002 
1.091e-002 7.752e+007 3.120e+013 1.000e+004 1.854e-002 1.036e-002 
1.091e-002 7.720e+007 3.078e+013 1.000e+004 1.322e-002 1.036e-002 
1.092e-002 7.707e+007 3.073e+013 1.000e+004 1.648e-002 1.037e-002 
1.092e-002 7.696e+007 3.052e+013 1.000e+004 1.325e-002 1.037e-002 
1.092e-002 7.702e+007 3.037e+013 1.000e+004 1.116e-002 1.037e-002 
1.092e-002 7.711e+007 3.031e+013 1.000e+004 1.005e-002 1.037e-002 
1.093e-002 7.718e+007 3.029e+013 1.000e+004 1.602e-002 1.038e-002 
1.093e-002 7.724e+007 3.030e+013 1.000e+004 1.401e-002 1.038e-002 
1.093e-002 7.725e+007 3.031e+013 1.000e+004 1.255e-002 1.038e-002 
1.094e-002 7.725e+007 3.033e+013 1.000e+004 1.280e-002 1.038e-002 
1.094e-002 7.725e+007 3.036e+013 1.000e+004 1.437e-002 1.039e-002 
1.094e-002 7.727e+007 3.041e+013 1.000e+004 1.408e-002 1.039e-002 
1.094e-002 7.730e+007 3.044e+013 1.000e+004 1.095e-002 1.039e-002 
1.095e-002 7.735e+007 3.048e+013 1.000e+004 8.375e-003 1.039e-002 
1.095e-002 7.728e+007 3.053e+013 1.000e+004 1.203e-002 1.040e-002 
1.095e-002 7.719e+007 3.060e+013 1.000e+004 1.059e-002 1.040e-002 
1.095e-002 7.709e+007 3.062e+013 1.000e+004 1.369e-002 1.040e-002 
1.096e-002 7.691e+007 3.051e+013 1.000e+004 1.343e-002 1.041e-002 
1.096e-002 7.681e+007 3.040e+013 1.000e+004 1.219e-002 1.041e-002 
1.096e-002 7.680e+007 3.038e+013 1.000e+004 1.404e-002 1.041e-002 
1.096e-002 7.672e+007 3.031e+013 1.000e+004 1.438e-002 1.042e-002 
1.097e-002 7.663e+007 3.027e+013 1.000e+004 1.316e-002 1.042e-002 
1.097e-002 7.656e+007 3.024e+013 1.000e+004 1.847e-002 1.042e-002 
1.097e-002 7.649e+007 3.024e+013 1.000e+004 1.062e-002 1.043e-002 
1.097e-002 7.646e+007 3.026e+013 1.000e+004 1.379e-002 1.043e-002 
1.098e-002 7.643e+007 3.030e+013 1.000e+004 1.565e-002 1.043e-002 
1.098e-002 7.636e+007 3.031e+013 1.000e+004 1.641e-002 1.043e-002 
1.098e-002 7.633e+007 3.036e+013 1.000e+004 1.441e-002 1.044e-002 
1.098e-002 7.627e+007 3.032e+013 1.000e+004 1.589e-002 1.044e-002 
1.099e-002 7.615e+007 3.030e+013 1.000e+004 1.824e-002 1.044e-002 
1.099e-002 7.605e+007 3.032e+013 1.000e+004 2.064e-002 1.045e-002 
1.099e-002 7.591e+007 3.032e+013 1.000e+004 1.497e-002 1.045e-002 
1.099e-002 7.577e+007 3.034e+013 1.000e+004 1.933e-002 1.045e-002 
1.100e-002 7.567e+007 3.037e+013 1.000e+004 1.577e-002 1.046e-002 
1.100e-002 7.562e+007 3.041e+013 1.000e+004 1.581e-002 1.046e-002 
1.100e-002 7.559e+007 3.047e+013 1.000e+004 1.206e-002 1.046e-002 
1.100e-002 7.557e+007 3.053e+013 1.000e+004 1.162e-002 1.046e-002 
1.101e-002 7.552e+007 3.060e+013 1.000e+004 1.013e-002 1.047e-002 
1.101e-002 7.537e+007 3.052e+013 1.000e+004 1.140e-002 1.047e-002 
1.101e-002 7.532e+007 3.057e+013 1.000e+004 1.052e-002 1.047e-002 
1.101e-002 7.535e+007 3.062e+013 1.000e+004 1.155e-002 1.048e-002 
1.102e-002 7.536e+007 3.062e+013 1.000e+004 1.123e-002 1.048e-002 
1.102e-002 7.528e+007 3.058e+013 1.000e+004 1.543e-002 1.048e-002 
1.102e-002 7.514e+007 3.060e+013 1.000e+004 1.658e-002 1.048e-002 
1.102e-002 7.504e+007 3.063e+013 1.000e+004 1.628e-002 1.049e-002 
1.103e-002 7.493e+007 3.067e+013 1.000e+004 1.416e-002 1.049e-002 
1.103e-002 7.478e+007 3.072e+013 1.000e+004 2.107e-002 1.049e-002 
1.103e-002 7.461e+007 3.077e+013 1.000e+004 1.854e-002 1.050e-002 
1.103e-002 7.444e+007 3.082e+013 1.000e+004 1.566e-002 1.050e-002 
1.104e-002 7.427e+007 3.087e+013 1.000e+004 1.801e-002 1.050e-002 
1.104e-002 7.411e+007 3.092e+013 1.000e+004 1.541e-002 1.051e-002 
1.104e-002 7.398e+007 3.095e+013 1.000e+004 1.299e-002 1.051e-002 
1.104e-002 7.371e+007 3.081e+013 1.000e+004 1.652e-002 1.051e-002 
1.104e-002 7.342e+007 3.082e+013 1.000e+004 2.062e-002 1.052e-002 
1.105e-002 7.320e+007 3.074e+013 1.000e+004 1.417e-002 1.052e-002 
1.105e-002 7.296e+007 3.076e+013 1.000e+004 1.728e-002 1.052e-002 
1.105e-002 7.272e+007 3.077e+013 1.000e+004 1.868e-002 1.053e-002 
1.105e-002 7.246e+007 3.080e+013 1.000e+004 1.967e-002 1.053e-002 
1.105e-002 7.225e+007 3.082e+013 1.000e+004 2.073e-002 1.054e-002 
1.105e-002 7.205e+007 3.085e+013 1.000e+004 1.810e-002 1.054e-002 
1.106e-002 7.188e+007 3.089e+013 1.000e+004 1.998e-002 1.054e-002 
1.106e-002 7.174e+007 3.092e+013 1.000e+004 1.791e-002 1.054e-002 
1.106e-002 7.161e+007 3.095e+013 1.000e+004 1.431e-002 1.055e-002 
1.106e-002 7.150e+007 3.098e+013 1.000e+004 2.146e-002 1.055e-002 
1.106e-002 7.138e+007 3.102e+013 1.000e+004 2.554e-002 1.055e-002 
1.106e-002 7.126e+007 3.104e+013 1.000e+004 2.069e-002 1.055e-002 
1.107e-002 7.114e+007 3.108e+013 1.000e+004 1.907e-002 1.056e-002 
1.107e-002 7.100e+007 3.111e+013 1.000e+004 2.459e-002 1.056e-002 
1.107e-002 7.085e+007 3.115e+013 1.000e+004 2.981e-002 1.056e-002 
1.107e-002 7.068e+007 3.120e+013 1.000e+004 2.477e-002 1.056e-002 
1.107e-002 7.049e+007 3.118e+013 1.000e+004 2.450e-002 1.057e-002 
1.107e-002 7.027e+007 3.119e+013 1.000e+004 2.762e-002 1.057e-002 
1.108e-002 7.006e+007 3.120e+013 1.000e+004 2.157e-002 1.057e-002 
1.108e-002 6.985e+007 3.123e+013 1.000e+004 2.861e-002 1.058e-002 
1.108e-002 6.956e+007 3.062e+013 1.000e+004 1.265e-002 1.058e-002 
1.108e-002 6.877e+007 3.054e+013 1.000e+004 2.107e-002 1.059e-002 
1.108e-002 6.804e+007 3.053e+013 1.000e+004 1.896e-002 1.060e-002 
1.109e-002 6.741e+007 3.052e+013 1.000e+004 2.224e-002 1.060e-002 
1.109e-002 6.681e+007 3.052e+013 1.000e+004 2.565e-002 1.061e-002 
1.109e-002 6.621e+007 3.049e+013 1.000e+004 2.388e-002 1.062e-002 
1.109e-002 6.566e+007 3.045e+013 1.000e+004 2.353e-002 1.062e-002 
1.110e-002 6.527e+007 3.045e+013 1.000e+004 1.935e-002 1.063e-002 
1.110e-002 6.500e+007 3.044e+013 1.000e+004 1.520e-002 1.063e-002 
1.110e-002 6.483e+007 3.042e+013 1.000e+004 1.883e-002 1.064e-002 
1.111e-002 6.471e+007 3.042e+013 1.000e+004 1.853e-002 1.064e-002 
1.111e-002 6.464e+007 3.043e+013 1.000e+004 2.183e-002 1.064e-002 
1.111e-002 6.460e+007 3.043e+013 1.000e+004 1.671e-002 1.065e-002 
1.111e-002 6.438e+007 3.040e+013 1.000e+004 2.053e-002 1.065e-002 
1.112e-002 6.412e+007 3.040e+013 1.000e+004 2.008e-002 1.065e-002 
1.112e-002 6.384e+007 3.041e+013 1.000e+004 2.031e-002 1.066e-002 
1.112e-002 6.352e+007 3.044e+013 1.000e+004 1.745e-002 1.066e-002 
1.112e-002 6.320e+007 3.046e+013 1.000e+004 1.778e-002 1.067e-002 
1.113e-002 6.294e+007 3.048e+013 1.000e+004 2.326e-002 1.067e-002 
1.113e-002 6.271e+007 3.048e+013 1.000e+004 2.336e-002 1.068e-002 
1.113e-002 6.252e+007 3.051e+013 1.000e+004 2.012e-002 1.068e-002 
1.113e-002 6.234e+007 3.054e+013 1.000e+004 1.891e-002 1.069e-002 
1.114e-002 6.217e+007 3.058e+013 1.000e+004 2.209e-002 1.069e-002 
1.114e-002 6.193e+007 3.053e+013 1.000e+004 1.970e-002 1.069e-002 
1.114e-002 6.173e+007 3.045e+013 1.000e+004 1.938e-002 1.070e-002 
1.115e-002 6.157e+007 3.046e+013 1.000e+004 1.382e-002 1.070e-002 
1.115e-002 6.142e+007 3.047e+013 1.000e+004 1.723e-002 1.070e-002 
1.115e-002 6.123e+007 3.047e+013 1.000e+004 2.752e-002 1.071e-002 
1.115e-002 6.113e+007 3.009e+013 1.000e+004 2.642e-002 1.071e-002 
1.116e-002 6.104e+007 2.999e+013 1.000e+004 2.146e-002 1.071e-002 
1.116e-002 6.100e+007 2.998e+013 1.000e+004 1.810e-002 1.072e-002 
1.116e-002 6.082e+007 2.987e+013 1.000e+004 2.413e-002 1.072e-002 
1.116e-002 6.069e+007 2.986e+013 1.000e+004 1.524e-002 1.073e-002 
1.117e-002 6.067e+007 2.988e+013 1.000e+004 1.354e-002 1.073e-002 
1.117e-002 6.072e+007 2.991e+013 1.000e+004 1.653e-002 1.073e-002 
1.117e-002 6.080e+007 2.994e+013 1.000e+004 1.406e-002 1.073e-002 
1.117e-002 6.084e+007 2.996e+013 1.000e+004 1.880e-002 1.073e-002 
1.118e-002 6.084e+007 2.998e+013 1.000e+004 1.430e-002 1.074e-002 
1.118e-002 6.082e+007 3.001e+013 1.000e+004 1.301e-002 1.074e-002 
1.118e-002 6.078e+007 3.004e+013 1.000e+004 1.828e-002 1.074e-002 
1.118e-002 6.072e+007 3.008e+013 1.000e+004 1.894e-002 1.075e-002 
1.119e-002 6.065e+007 3.011e+013 1.000e+004 1.830e-002 1.075e-002 
1.119e-002 6.055e+007 3.014e+013 1.000e+004 1.956e-002 1.075e-002 
1.119e-002 6.043e+007 3.017e+013 1.000e+004 2.541e-002 1.075e-002 
1.119e-002 6.027e+007 3.021e+013 1.000e+004 2.036e-002 1.076e-002 
1.120e-002 5.994e+007 3.003e+013 1.000e+004 2.019e-002 1.076e-002 
1.120e-002 5.974e+007 2.995e+013 1.000e+004 1.575e-002 1.077e-002 
1.120e-002 5.960e+007 2.995e+013 1.000e+004 1.628e-002 1.077e-002 
1.120e-002 5.956e+007 2.992e+013 1.000e+004 1.747e-002 1.077e-002 
1.121e-002 5.962e+007 2.994e+013 1.000e+004 1.415e-002 1.078e-002 
1.121e-002 5.972e+007 2.996e+013 1.000e+004 1.660e-002 1.078e-002 
1.121e-002 5.982e+007 2.998e+013 1.000e+004 1.635e-002 1.078e-002 
1.121e-002 5.995e+007 2.999e+013 1.000e+004 1.369e-002 1.078e-002 
1.122e-002 6.008e+007 3.000e+013 1.000e+004 1.468e-002 1.078e-002 
1.122e-002 6.023e+007 3.002e+013 1.000e+004 1.552e-002 1.078e-002 
1.122e-002 6.039e+007 3.003e+013 1.000e+004 1.779e-002 1.079e-002 
1.122e-002 6.056e+007 3.004e+013 1.000e+004 1.686e-002 1.079e-002 
1.123e-002 6.072e+007 3.006e+013 1.000e+004 1.410e-002 1.079e-002 
1.123e-002 6.089e+007 3.008e+013 1.000e+004 1.531e-002 1.079e-002 
1.123e-002 6.107e+007 3.009e+013 1.000e+004 1.388e-002 1.079e-002 
1.123e-002 6.127e+007 3.009e+013 1.000e+004 1.074e-002 1.079e-002 
1.124e-002 6.147e+007 3.011e+013 1.000e+004 1.082e-002 1.079e-002 
1.124e-002 6.167e+007 3.012e+013 1.000e+004 1.123e-002 1.079e-002 
1.124e-002 6.188e+007 3.013e+013 1.000e+004 1.218e-002 1.079e-002 
1.124e-002 6.209e+007 3.013e+013 1.000e+004 1.181e-002 1.080e-002 
1.125e-002 6.231e+007 3.015e+013 1.000e+004 1.363e-002 1.080e-002 
1.125e-002 6.253e+007 3.016e+013 1.000e+004 1.121e-002 1.080e-002 
1.125e-002 6.273e+007 3.015e+013 1.000e+004 1.686e-002 1.080e-002 
1.125e-002 6.298e+007 3.012e+013 1.000e+004 1.256e-002 1.080e-002 
1.126e-002 6.323e+007 3.011e+013 1.000e+004 1.151e-002 1.080e-002 
1.126e-002 6.349e+007 3.011e+013 1.000e+004 1.312e-002 1.080e-002 
1.126e-002 6.373e+007 3.011e+013 1.000e+004 1.379e-002 1.080e-002 
1.126e-002 6.398e+007 3.012e+013 1.000e+004 1.535e-002 1.080e-002 
1.127e-002 6.423e+007 3.013e+013 1.000e+004 1.163e-002 1.080e-002 
1.127e-002 6.447e+007 3.014e+013 1.000e+004 1.382e-002 1.080e-002 
1.127e-002 6.472e+007 3.015e+013 1.000e+004 1.415e-002 1.080e-002 
1.127e-002 6.496e+007 3.017e+013 1.000e+004 1.498e-002 1.081e-002 
1.128e-002 6.519e+007 3.019e+013 1.000e+004 1.548e-002 1.081e-002 
1.128e-002 6.545e+007 3.020e+013 1.000e+004 1.518e-002 1.081e-002 
1.128e-002 6.572e+007 3.021e+013 1.000e+004 8.857e-003 1.081e-002 
1.128e-002 6.599e+007 3.022e+013 1.000e+004 1.258e-002 1.081e-002 
1.129e-002 6.626e+007 3.023e+013 1.000e+004 1.295e-002 1.081e-002 
1.129e-002 6.654e+007 3.024e+013 1.000e+004 1.364e-002 1.081e-002 
1.129e-002 6.682e+007 3.025e+013 1.000e+004 1.317e-002 1.081e-002 
1.129e-002 6.711e+007 3.026e+013 1.000e+004 1.317e-002 1.081e-002 
1.130e-002 6.729e+007 3.025e+013 1.000e+004 1.646e-002 1.081e-002 
1.130e-002 6.740e+007 3.021e+013 1.000e+004 1.696e-002 1.081e-002 
1.130e-002 6.745e+007 3.022e+013 1.000e+004 1.556e-002 1.082e-002 
1.130e-002 6.736e+007 3.016e+013 1.000e+004 2.571e-002 1.082e-002 
1.131e-002 6.731e+007 3.014e+013 1.000e+004 2.018e-002 1.082e-002 
1.131e-002 6.727e+007 3.013e+013 1.000e+004 2.335e-002 1.082e-002 
1.131e-002 6.725e+007 3.013e+013 1.000e+004 1.819e-002 1.083e-002 
1.131e-002 6.725e+007 3.013e+013 1.000e+004 1.636e-002 1.083e-002 
1.132e-002 6.728e+007 3.015e+013 1.000e+004 1.882e-002 1.083e-002 
1.132e-002 6.733e+007 3.017e+013 1.000e+004 1.666e-002 1.083e-002 
1.132e-002 6.737e+007 3.019e+013 1.000e+004 1.785e-002 1.084e-002 
1.132e-002 6.742e+007 3.021e+013 1.000e+004 2.069e-002 1.084e-002 
1.133e-002 6.747e+007 3.023e+013 1.000e+004 1.740e-002 1.084e-002 
1.133e-002 6.752e+007 3.025e+013 1.000e+004 1.969e-002 1.084e-002 
1.133e-002 6.757e+007 3.028e+013 1.000e+004 1.948e-002 1.085e-002 
1.133e-002 6.761e+007 3.031e+013 1.000e+004 1.783e-002 1.085e-002 
1.134e-002 6.763e+007 3.034e+013 1.000e+004 2.305e-002 1.085e-002 
1.134e-002 6.760e+007 3.034e+013 1.000e+004 2.301e-002 1.085e-002 
1.134e-002 6.754e+007 3.038e+013 1.000e+004 1.936e-002 1.086e-002 
1.134e-002 6.748e+007 3.042e+013 1.000e+004 1.503e-002 1.086e-002 
1.135e-002 6.735e+007 3.049e+013 1.000e+004 1.528e-002 1.086e-002 
1.135e-002 6.720e+007 3.043e+013 1.000e+004 1.510e-002 1.086e-002 
1.135e-002 6.699e+007 3.011e+013 1.000e+004 2.134e-002 1.087e-002 
1.135e-002 6.685e+007 3.012e+013 1.000e+004 2.232e-002 1.087e-002 
1.136e-002 6.675e+007 3.013e+013 1.000e+004 2.193e-002 1.087e-002 
1.136e-002 6.665e+007 3.014e+013 1.000e+004 1.591e-002 1.088e-002 
1.136e-002 6.649e+007 3.016e+013 1.000e+004 2.259e-002 1.088e-002 
1.136e-002 6.623e+007 3.010e+013 1.000e+004 2.351e-002 1.089e-002 
1.137e-002 6.585e+007 3.008e+013 1.000e+004 2.275e-002 1.089e-002 
1.137e-002 6.549e+007 2.988e+013 1.000e+004 1.942e-002 1.090e-002 
1.137e-002 6.526e+007 2.970e+013 1.000e+004 2.046e-002 1.090e-002 
1.137e-002 6.519e+007 2.946e+013 1.000e+004 2.110e-002 1.090e-002 
1.138e-002 6.526e+007 2.936e+013 1.000e+004 2.486e-002 1.090e-002 
1.138e-002 6.537e+007 2.929e+013 1.000e+004 1.465e-002 1.091e-002 
1.138e-002 6.553e+007 2.925e+013 1.000e+004 1.412e-002 1.091e-002 
1.138e-002 6.570e+007 2.923e+013 1.000e+004 1.761e-002 1.091e-002 
1.139e-002 6.586e+007 2.923e+013 1.000e+004 1.803e-002 1.091e-002 
1.139e-002 6.600e+007 2.926e+013 1.000e+004 1.692e-002 1.091e-002 
1.139e-002 6.604e+007 2.917e+013 1.000e+004 1.566e-002 1.091e-002 
1.139e-002 6.620e+007 2.916e+013 1.000e+004 1.726e-002 1.092e-002 
1.140e-002 6.622e+007 2.914e+013 1.000e+004 1.734e-002 1.092e-002 
1.140e-002 6.632e+007 2.911e+013 1.000e+004 2.196e-002 1.092e-002 
1.140e-002 6.638e+007 2.908e+013 1.000e+004 1.567e-002 1.092e-002 
1.140e-002 6.647e+007 2.907e+013 1.000e+004 1.553e-002 1.092e-002 
1.141e-002 6.658e+007 2.907e+013 1.000e+004 1.575e-002 1.093e-002 
1.141e-002 6.673e+007 2.907e+013 1.000e+004 1.489e-002 1.093e-002 
1.141e-002 6.689e+007 2.907e+013 1.000e+004 1.238e-002 1.093e-002 
1.141e-002 6.707e+007 2.908e+013 1.000e+004 1.241e-002 1.093e-002 
1.142e-002 6.726e+007 2.908e+013 1.000e+004 1.499e-002 1.093e-002 
1.142e-002 6.747e+007 2.909e+013 1.000e+004 1.404e-002 1.093e-002 
1.142e-002 6.770e+007 2.910e+013 1.000e+004 1.150e-002 1.093e-002 
1.142e-002 6.792e+007 2.911e+013 1.000e+004 1.132e-002 1.093e-002 
1.143e-002 6.816e+007 2.911e+013 1.000e+004 1.728e-002 1.094e-002 
1.143e-002 6.840e+007 2.912e+013 1.000e+004 1.615e-002 1.094e-002 
1.143e-002 6.865e+007 2.913e+013 1.000e+004 1.532e-002 1.094e-002 
1.143e-002 6.890e+007 2.914e+013 1.000e+004 1.057e-002 1.094e-002 
1.144e-002 6.915e+007 2.914e+013 1.000e+004 1.468e-002 1.094e-002 
1.144e-002 6.940e+007 2.915e+013 1.000e+004 1.383e-002 1.094e-002 
1.144e-002 6.965e+007 2.916e+013 1.000e+004 1.750e-002 1.094e-002 
1.144e-002 6.991e+007 2.917e+013 1.000e+004 2.161e-002 1.094e-002 
1.145e-002 7.015e+007 2.918e+013 1.000e+004 2.075e-002 1.094e-002 
1.145e-002 7.040e+007 2.919e+013 1.000e+004 1.354e-002 1.094e-002 
1.145e-002 7.064e+007 2.920e+013 1.000e+004 1.584e-002 1.094e-002 
1.145e-002 7.088e+007 2.921e+013 1.000e+004 1.312e-002 1.094e-002 
1.146e-002 7.113e+007 2.922e+013 1.000e+004 1.542e-002 1.094e-002 
1.146e-002 7.137e+007 2.923e+013 1.000e+004 1.218e-002 1.095e-002 
1.146e-002 7.162e+007 2.924e+013 1.000e+004 1.691e-002 1.095e-002 
1.146e-002 7.185e+007 2.925e+013 1.000e+004 1.609e-002 1.095e-002 
1.147e-002 7.209e+007 2.927e+013 1.000e+004 1.309e-002 1.095e-002 
1.147e-002 7.227e+007 2.928e+013 1.000e+004 2.033e-002 1.095e-002 
1.147e-002 7.245e+007 2.930e+013 1.000e+004 1.921e-002 1.095e-002 
1.147e-002 7.263e+007 2.932e+013 1.000e+004 1.693e-002 1.095e-002 
1.148e-002 7.282e+007 2.934e+013 1.000e+004 1.192e-002 1.095e-002 
1.148e-002 7.301e+007 2.936e+013 1.000e+004 1.368e-002 1.095e-002 
1.148e-002 7.319e+007 2.939e+013 1.000e+004 1.422e-002 1.095e-002 
1.148e-002 7.337e+007 2.941e+013 1.000e+004 1.802e-002 1.096e-002 
1.149e-002 7.357e+007 2.943e+013 1.000e+004 1.551e-002 1.096e-002 
1.149e-002 7.377e+007 2.944e+013 1.000e+004 1.484e-002 1.096e-002 
1.149e-002 7.397e+007 2.946e+013 1.000e+004 1.576e-002 1.096e-002 
1.149e-002 7.416e+007 2.948e+013 1.000e+004 1.961e-002 1.096e-002 
1.150e-002 7.433e+007 2.949e+013 1.000e+004 1.756e-002 1.096e-002 
1.150e-002 7.449e+007 2.951e+013 1.000e+004 1.620e-002 1.096e-002 
1.150e-002 7.466e+007 2.953e+013 1.000e+004 1.704e-002 1.096e-002 
1.150e-002 7.480e+007 2.953e+013 1.000e+004 1.808e-002 1.097e-002 
1.151e-002 7.489e+007 2.955e+013 1.000e+004 1.836e-002 1.097e-002 
1.151e-002 7.498e+007 2.957e+013 1.000e+004 1.758e-002 1.097e-002 
1.151e-002 7.509e+007 2.960e+013 1.000e+004 1.888e-002 1.097e-002 
1.151e-002 7.513e+007 2.959e+013 1.000e+004 1.996e-002 1.097e-002 
1.152e-002 7.515e+007 2.961e+013 1.000e+004 2.093e-002 1.098e-002 
1.152e-002 7.523e+007 2.963e+013 1.000e+004 1.788e-002 1.098e-002 
1.152e-002 7.530e+007 2.968e+013 1.000e+004 1.954e-002 1.098e-002 
1.152e-002 7.540e+007 2.971e+013 1.000e+004 1.938e-002 1.098e-002 
1.153e-002 7.546e+007 2.969e+013 1.000e+004 2.299e-002 1.098e-002 
1.153e-002 7.552e+007 2.970e+013 1.000e+004 1.784e-002 1.099e-002 
1.153e-002 7.559e+007 2.971e+013 1.000e+004 1.737e-002 1.099e-002 
1.153e-002 7.567e+007 2.971e+013 1.000e+004 2.181e-002 1.099e-002 
1.154e-002 7.576e+007 2.972e+013 1.000e+004 1.702e-002 1.099e-002 
1.154e-002 7.584e+007 2.973e+013 1.000e+004 1.539e-002 1.099e-002 
1.154e-002 7.593e+007 2.973e+013 1.000e+004 1.888e-002 1.100e-002 
1.154e-002 7.602e+007 2.974e+013 1.000e+004 2.058e-002 1.100e-002 
1.155e-002 7.611e+007 2.975e+013 1.000e+004 1.894e-002 1.100e-002 
1.155e-002 7.617e+007 2.966e+013 1.000e+004 1.337e-002 1.100e-002 
1.155e-002 7.621e+007 2.964e+013 1.000e+004 1.404e-002 1.100e-002 
1.155e-002 7.632e+007 2.965e+013 1.000e+004 1.779e-002 1.100e-002 
1.156e-002 7.647e+007 2.967e+013 1.000e+004 1.771e-002 1.101e-002 
1.156e-002 7.664e+007 2.969e+013 1.000e+004 1.571e-002 1.101e-002 
1.156e-002 7.682e+007 2.971e+013 1.000e+004 1.368e-002 1.101e-002 
1.156e-002 7.700e+007 2.973e+013 1.000e+004 2.776e-002 1.101e-002 
1.157e-002 7.718e+007 2.975e+013 1.000e+004 2.187e-002 1.101e-002 
1.157e-002 7.739e+007 2.979e+013 1.000e+004 2.099e-002 1.101e-002 
1.157e-002 7.762e+007 2.976e+013 1.000e+004 2.118e-002 1.101e-002 
1.157e-002 7.786e+007 2.978e+013 1.000e+004 1.960e-002 1.101e-002 
1.158e-002 7.810e+007 2.979e+013 1.000e+004 2.048e-002 1.102e-002 
1.158e-002 7.834e+007 2.981e+013 1.000e+004 1.767e-002 1.102e-002 
1.158e-002 7.855e+007 2.983e+013 1.000e+004 2.421e-002 1.102e-002 
1.158e-002 7.874e+007 2.985e+013 1.000e+004 1.146e-002 1.102e-002 
1.159e-002 7.884e+007 2.988e+013 1.000e+004 1.903e-002 1.102e-002 
1.159e-002 7.893e+007 2.994e+013 1.000e+004 2.223e-002 1.102e-002 
1.159e-002 7.905e+007 2.999e+013 1.000e+004 2.106e-002 1.102e-002 
1.159e-002 7.917e+007 3.003e+013 1.000e+004 1.102e-002 1.102e-002 
1.159e-002 7.930e+007 3.005e+013 1.000e+004 1.918e-002 1.103e-002 
1.160e-002 7.932e+007 3.004e+013 1.000e+004 1.428e-002 1.103e-002 
1.160e-002 7.933e+007 3.006e+013 1.000e+004 8.368e-003 1.103e-002 
1.160e-002 7.935e+007 3.009e+013 1.000e+004 1.013e-002 1.103e-002 
1.160e-002 7.933e+007 3.013e+013 1.000e+004 1.532e-002 1.103e-002 
1.161e-002 7.934e+007 3.014e+013 1.000e+004 1.545e-002 1.104e-002 
1.161e-002 7.947e+007 3.015e+013 1.000e+004 1.339e-002 1.104e-002 
1.161e-002 7.966e+007 3.016e+013 1.000e+004 2.917e-002 1.104e-002 
1.161e-002 7.988e+007 3.017e+013 1.000e+004 1.936e-002 1.104e-002 
1.161e-002 8.013e+007 3.018e+013 1.000e+004 2.355e-002 1.104e-002 
1.162e-002 8.036e+007 3.018e+013 1.000e+004 2.523e-002 1.104e-002 
1.162e-002 8.058e+007 3.019e+013 1.000e+004 1.217e-002 1.104e-002 
1.162e-002 8.083e+007 3.007e+013 1.000e+004 2.139e-002 1.104e-002 
1.162e-002 8.113e+007 2.994e+013 1.000e+004 1.795e-002 1.104e-002 
1.163e-002 8.144e+007 2.987e+013 1.000e+004 2.505e-002 1.104e-002 
1.163e-002 8.171e+007 2.984e+013 1.000e+004 2.228e-002 1.104e-002 
1.163e-002 8.197e+007 2.982e+013 1.000e+004 2.104e-002 1.104e-002 
1.163e-002 8.222e+007 2.982e+013 1.000e+004 1.768e-002 1.105e-002 
1.164e-002 8.246e+007 2.982e+013 1.000e+004 1.330e-002 1.105e-002 
1.164e-002 8.270e+007 2.982e+013 1.000e+004 1.572e-002 1.105e-002 
1.164e-002 8.293e+007 2.982e+013 1.000e+004 1.990e-002 1.105e-002 
1.164e-002 8.316e+007 2.983e+013 1.000e+004 1.783e-002 1.105e-002 
1.165e-002 8.338e+007 2.984e+013 1.000e+004 1.594e-002 1.105e-002 
1.165e-002 8.361e+007 2.985e+013 1.000e+004 1.608e-002 1.105e-002 
