# Supplementary material for: Strain rate dependency of dislocation plasticity
Source: Nat Commun. 2021 Mar 23;12:1845. doi: 10.1038/s41467-021-21939-1 (PMC7988163; doi:10.1038/s41467-021-21939-1)
Supplement: Supplementary file 3 — Supplementary Data 1 [file 41467_2021_21939_MOESM3_ESM.zip › Supplementary Data 1/DDDSimulationSet3/StrainRate=1e4s-1/InitialDislocationDensity=4.1e12m-2.dat]

#strain(1), stress(Pa), dislocation density(m-2), strain rate(s-1), mean dislocation velocity(km/s), plastic strain(1)
5.035e-006 7.465e+005 4.035e+012 1.000e+004 3.394e-003 1.317e-007 
1.001e-005 1.467e+006 4.035e+012 1.000e+004 5.595e-003 1.377e-007 
1.494e-005 2.166e+006 4.035e+012 1.000e+004 5.073e-003 5.300e-008 
1.986e-005 2.853e+006 4.035e+012 1.000e+004 6.147e-003 1.184e-007 
2.460e-005 3.506e+006 4.034e+012 1.000e+004 7.358e-003 3.501e-007 
2.930e-005 4.142e+006 4.034e+012 1.000e+004 7.060e-003 6.396e-007 
3.379e-005 4.744e+006 4.034e+012 1.000e+004 7.527e-003 9.713e-007 
3.827e-005 5.338e+006 4.034e+012 1.000e+004 7.354e-003 1.348e-006 
4.285e-005 5.937e+006 4.033e+012 1.000e+004 8.154e-003 1.782e-006 
4.743e-005 6.529e+006 4.034e+012 1.000e+004 6.583e-003 2.259e-006 
5.202e-005 7.120e+006 4.033e+012 1.000e+004 6.979e-003 2.775e-006 
5.701e-005 7.755e+006 4.033e+012 1.000e+004 6.460e-003 3.374e-006 
6.192e-005 8.373e+006 4.033e+012 1.000e+004 7.079e-003 4.009e-006 
6.695e-005 8.999e+006 4.034e+012 1.000e+004 7.442e-003 4.701e-006 
7.246e-005 9.679e+006 4.034e+012 1.000e+004 7.474e-003 5.503e-006 
7.777e-005 1.033e+007 4.034e+012 1.000e+004 8.147e-003 6.315e-006 
8.285e-005 1.095e+007 4.034e+012 1.000e+004 7.767e-003 7.125e-006 
8.777e-005 1.154e+007 4.034e+012 1.000e+004 8.171e-003 7.947e-006 
9.274e-005 1.213e+007 4.035e+012 1.000e+004 8.259e-003 8.815e-006 
9.777e-005 1.273e+007 4.035e+012 1.000e+004 8.842e-003 9.727e-006 
1.031e-004 1.335e+007 4.035e+012 1.000e+004 8.765e-003 1.073e-005 
1.084e-004 1.397e+007 4.036e+012 1.000e+004 9.113e-003 1.178e-005 
1.138e-004 1.459e+007 4.037e+012 1.000e+004 9.744e-003 1.290e-005 
1.191e-004 1.519e+007 4.037e+012 1.000e+004 8.928e-003 1.404e-005 
1.243e-004 1.576e+007 4.036e+012 1.000e+004 9.090e-003 1.531e-005 
1.294e-004 1.631e+007 4.036e+012 1.000e+004 8.619e-003 1.665e-005 
1.345e-004 1.684e+007 4.036e+012 1.000e+004 1.037e-002 1.802e-005 
1.396e-004 1.737e+007 4.037e+012 1.000e+004 9.432e-003 1.945e-005 
1.447e-004 1.790e+007 4.038e+012 1.000e+004 1.248e-002 2.092e-005 
1.499e-004 1.841e+007 4.036e+012 1.000e+004 1.433e-002 2.259e-005 
1.551e-004 1.889e+007 4.035e+012 1.000e+004 1.530e-002 2.443e-005 
1.602e-004 1.936e+007 4.035e+012 1.000e+004 1.625e-002 2.635e-005 
1.654e-004 1.983e+007 4.036e+012 1.000e+004 1.600e-002 2.829e-005 
1.706e-004 2.030e+007 4.037e+012 1.000e+004 1.485e-002 3.025e-005 
1.759e-004 2.077e+007 4.038e+012 1.000e+004 1.306e-002 3.226e-005 
1.812e-004 2.124e+007 4.039e+012 1.000e+004 1.418e-002 3.432e-005 
1.867e-004 2.172e+007 4.041e+012 1.000e+004 1.743e-002 3.653e-005 
1.925e-004 2.221e+007 4.043e+012 1.000e+004 1.544e-002 3.889e-005 
1.982e-004 2.267e+007 4.046e+012 1.000e+004 1.621e-002 4.137e-005 
2.039e-004 2.312e+007 4.050e+012 1.000e+004 1.612e-002 4.395e-005 
2.094e-004 2.354e+007 4.054e+012 1.000e+004 1.598e-002 4.653e-005 
2.149e-004 2.395e+007 4.058e+012 1.000e+004 1.809e-002 4.922e-005 
2.204e-004 2.434e+007 4.061e+012 1.000e+004 1.812e-002 5.204e-005 
2.260e-004 2.472e+007 4.064e+012 1.000e+004 2.108e-002 5.503e-005 
2.313e-004 2.506e+007 4.068e+012 1.000e+004 1.738e-002 5.789e-005 
2.361e-004 2.542e+007 4.071e+012 1.000e+004 1.489e-002 6.026e-005 
2.410e-004 2.580e+007 4.075e+012 1.000e+004 1.565e-002 6.251e-005 
2.460e-004 2.621e+007 4.079e+012 1.000e+004 1.490e-002 6.470e-005 
2.512e-004 2.663e+007 4.083e+012 1.000e+004 1.473e-002 6.696e-005 
2.565e-004 2.707e+007 4.088e+012 1.000e+004 1.496e-002 6.922e-005 
2.617e-004 2.749e+007 4.093e+012 1.000e+004 1.714e-002 7.149e-005 
2.671e-004 2.791e+007 4.098e+012 1.000e+004 1.711e-002 7.410e-005 
2.727e-004 2.831e+007 4.106e+012 1.000e+004 2.196e-002 7.694e-005 
2.783e-004 2.871e+007 4.114e+012 1.000e+004 2.017e-002 7.978e-005 
2.838e-004 2.911e+007 4.118e+012 1.000e+004 1.878e-002 8.245e-005 
2.893e-004 2.951e+007 4.122e+012 1.000e+004 1.917e-002 8.523e-005 
2.946e-004 2.988e+007 4.127e+012 1.000e+004 2.105e-002 8.794e-005 
3.000e-004 3.024e+007 4.132e+012 1.000e+004 2.255e-002 9.083e-005 
3.052e-004 3.057e+007 4.132e+012 1.000e+004 2.346e-002 9.379e-005 
3.105e-004 3.088e+007 4.138e+012 1.000e+004 2.467e-002 9.689e-005 
3.156e-004 3.117e+007 4.146e+012 1.000e+004 2.616e-002 1.000e-004 
3.204e-004 3.146e+007 4.153e+012 1.000e+004 2.116e-002 1.028e-004 
3.251e-004 3.174e+007 4.159e+012 1.000e+004 2.128e-002 1.056e-004 
3.296e-004 3.200e+007 4.163e+012 1.000e+004 2.161e-002 1.083e-004 
3.341e-004 3.227e+007 4.166e+012 1.000e+004 2.297e-002 1.109e-004 
3.389e-004 3.255e+007 4.171e+012 1.000e+004 2.388e-002 1.137e-004 
3.437e-004 3.281e+007 4.179e+012 1.000e+004 2.256e-002 1.167e-004 
3.483e-004 3.306e+007 4.187e+012 1.000e+004 2.001e-002 1.196e-004 
3.532e-004 3.334e+007 4.198e+012 1.000e+004 2.180e-002 1.226e-004 
3.581e-004 3.361e+007 4.206e+012 1.000e+004 2.490e-002 1.257e-004 
3.629e-004 3.386e+007 4.217e+012 1.000e+004 2.591e-002 1.287e-004 
3.676e-004 3.406e+007 4.201e+012 1.000e+004 2.541e-002 1.320e-004 
3.721e-004 3.426e+007 4.203e+012 1.000e+004 2.404e-002 1.351e-004 
3.768e-004 3.448e+007 4.205e+012 1.000e+004 2.314e-002 1.383e-004 
3.816e-004 3.469e+007 4.210e+012 1.000e+004 2.413e-002 1.416e-004 
3.863e-004 3.487e+007 4.216e+012 1.000e+004 2.354e-002 1.451e-004 
3.913e-004 3.506e+007 4.222e+012 1.000e+004 2.440e-002 1.488e-004 
3.962e-004 3.526e+007 4.216e+012 1.000e+004 2.495e-002 1.523e-004 
4.011e-004 3.547e+007 4.221e+012 1.000e+004 2.487e-002 1.558e-004 
4.060e-004 3.566e+007 4.225e+012 1.000e+004 2.421e-002 1.594e-004 
4.101e-004 3.581e+007 4.230e+012 1.000e+004 2.149e-002 1.625e-004 
4.137e-004 3.595e+007 4.236e+012 1.000e+004 2.065e-002 1.650e-004 
4.171e-004 3.611e+007 4.241e+012 1.000e+004 1.992e-002 1.673e-004 
4.203e-004 3.627e+007 4.246e+012 1.000e+004 1.988e-002 1.694e-004 
4.235e-004 3.643e+007 4.252e+012 1.000e+004 2.003e-002 1.716e-004 
4.269e-004 3.659e+007 4.253e+012 1.000e+004 2.345e-002 1.739e-004 
4.319e-004 3.683e+007 4.261e+012 1.000e+004 2.371e-002 1.771e-004 
4.369e-004 3.708e+007 4.272e+012 1.000e+004 2.403e-002 1.804e-004 
4.417e-004 3.733e+007 4.282e+012 1.000e+004 2.617e-002 1.835e-004 
4.463e-004 3.759e+007 4.283e+012 1.000e+004 2.200e-002 1.864e-004 
4.503e-004 3.783e+007 4.290e+012 1.000e+004 1.907e-002 1.887e-004 
4.538e-004 3.805e+007 4.299e+012 1.000e+004 1.852e-002 1.907e-004 
4.569e-004 3.825e+007 4.307e+012 1.000e+004 1.772e-002 1.924e-004 
4.599e-004 3.842e+007 4.305e+012 1.000e+004 1.973e-002 1.942e-004 
4.637e-004 3.859e+007 4.280e+012 1.000e+004 2.343e-002 1.968e-004 
4.678e-004 3.875e+007 4.270e+012 1.000e+004 2.147e-002 1.998e-004 
4.720e-004 3.893e+007 4.271e+012 1.000e+004 2.088e-002 2.027e-004 
4.761e-004 3.911e+007 4.273e+012 1.000e+004 2.106e-002 2.056e-004 
4.802e-004 3.929e+007 4.279e+012 1.000e+004 1.978e-002 2.084e-004 
4.843e-004 3.950e+007 4.286e+012 1.000e+004 1.947e-002 2.111e-004 
4.884e-004 3.970e+007 4.293e+012 1.000e+004 1.980e-002 2.138e-004 
4.925e-004 3.990e+007 4.299e+012 1.000e+004 2.016e-002 2.165e-004 
4.974e-004 4.012e+007 4.309e+012 1.000e+004 2.480e-002 2.199e-004 
5.017e-004 4.028e+007 4.316e+012 1.000e+004 2.115e-002 2.231e-004 
5.056e-004 4.041e+007 4.325e+012 1.000e+004 2.181e-002 2.260e-004 
5.095e-004 4.055e+007 4.335e+012 1.000e+004 2.152e-002 2.290e-004 
5.136e-004 4.069e+007 4.346e+012 1.000e+004 2.055e-002 2.321e-004 
5.180e-004 4.086e+007 4.359e+012 1.000e+004 2.011e-002 2.353e-004 
5.229e-004 4.103e+007 4.362e+012 1.000e+004 2.442e-002 2.391e-004 
5.281e-004 4.119e+007 4.375e+012 1.000e+004 2.448e-002 2.432e-004 
5.331e-004 4.133e+007 4.390e+012 1.000e+004 2.365e-002 2.472e-004 
5.382e-004 4.149e+007 4.409e+012 1.000e+004 2.366e-002 2.512e-004 
5.435e-004 4.166e+007 4.434e+012 1.000e+004 2.385e-002 2.553e-004 
5.486e-004 4.181e+007 4.460e+012 1.000e+004 2.373e-002 2.594e-004 
5.537e-004 4.192e+007 4.479e+012 1.000e+004 2.412e-002 2.638e-004 
5.586e-004 4.195e+007 4.455e+012 1.000e+004 2.887e-002 2.685e-004 
5.625e-004 4.194e+007 4.458e+012 1.000e+004 3.063e-002 2.724e-004 
5.675e-004 4.184e+007 4.418e+012 1.000e+004 3.388e-002 2.781e-004 
5.725e-004 4.174e+007 4.409e+012 1.000e+004 3.164e-002 2.838e-004 
5.773e-004 4.167e+007 4.413e+012 1.000e+004 3.160e-002 2.891e-004 
5.822e-004 4.163e+007 4.423e+012 1.000e+004 3.231e-002 2.943e-004 
5.870e-004 4.159e+007 4.434e+012 1.000e+004 3.005e-002 2.994e-004 
5.918e-004 4.155e+007 4.447e+012 1.000e+004 3.185e-002 3.044e-004 
5.964e-004 4.152e+007 4.459e+012 1.000e+004 3.238e-002 3.093e-004 
6.010e-004 4.148e+007 4.469e+012 1.000e+004 3.120e-002 3.141e-004 
6.057e-004 4.144e+007 4.465e+012 1.000e+004 3.024e-002 3.191e-004 
6.106e-004 4.143e+007 4.471e+012 1.000e+004 2.934e-002 3.240e-004 
6.155e-004 4.145e+007 4.482e+012 1.000e+004 3.203e-002 3.288e-004 
6.204e-004 4.150e+007 4.493e+012 1.000e+004 2.934e-002 3.334e-004 
6.253e-004 4.156e+007 4.505e+012 1.000e+004 2.807e-002 3.378e-004 
6.301e-004 4.162e+007 4.517e+012 1.000e+004 2.850e-002 3.422e-004 
6.349e-004 4.166e+007 4.520e+012 1.000e+004 2.999e-002 3.468e-004 
6.400e-004 4.168e+007 4.517e+012 1.000e+004 3.103e-002 3.517e-004 
6.453e-004 4.174e+007 4.501e+012 1.000e+004 3.265e-002 3.566e-004 
6.505e-004 4.180e+007 4.493e+012 1.000e+004 3.290e-002 3.614e-004 
6.556e-004 4.185e+007 4.476e+012 1.000e+004 3.285e-002 3.662e-004 
6.607e-004 4.187e+007 4.467e+012 1.000e+004 3.355e-002 3.711e-004 
6.657e-004 4.192e+007 4.460e+012 1.000e+004 3.245e-002 3.757e-004 
6.707e-004 4.199e+007 4.452e+012 1.000e+004 3.075e-002 3.803e-004 
6.758e-004 4.207e+007 4.453e+012 1.000e+004 2.992e-002 3.848e-004 
6.806e-004 4.214e+007 4.449e+012 1.000e+004 2.989e-002 3.891e-004 
6.843e-004 4.218e+007 4.442e+012 1.000e+004 3.082e-002 3.925e-004 
6.893e-004 4.223e+007 4.436e+012 1.000e+004 3.224e-002 3.972e-004 
6.943e-004 4.226e+007 4.415e+012 1.000e+004 3.283e-002 4.020e-004 
6.995e-004 4.229e+007 4.392e+012 1.000e+004 3.356e-002 4.070e-004 
7.050e-004 4.228e+007 4.381e+012 1.000e+004 3.286e-002 4.125e-004 
7.104e-004 4.226e+007 4.384e+012 1.000e+004 3.121e-002 4.180e-004 
7.155e-004 4.225e+007 4.395e+012 1.000e+004 3.113e-002 4.233e-004 
7.205e-004 4.221e+007 4.411e+012 1.000e+004 3.410e-002 4.286e-004 
7.253e-004 4.213e+007 4.412e+012 1.000e+004 3.277e-002 4.339e-004 
7.297e-004 4.205e+007 4.421e+012 1.000e+004 3.261e-002 4.388e-004 
7.326e-004 4.200e+007 4.428e+012 1.000e+004 3.292e-002 4.421e-004 
7.351e-004 4.196e+007 4.436e+012 1.000e+004 3.254e-002 4.449e-004 
7.372e-004 4.192e+007 4.445e+012 1.000e+004 3.447e-002 4.473e-004 
7.392e-004 4.190e+007 4.453e+012 1.000e+004 3.178e-002 4.494e-004 
7.408e-004 4.189e+007 4.459e+012 1.000e+004 3.160e-002 4.511e-004 
7.424e-004 4.188e+007 4.464e+012 1.000e+004 3.215e-002 4.528e-004 
7.440e-004 4.187e+007 4.464e+012 1.000e+004 3.277e-002 4.544e-004 
7.456e-004 4.187e+007 4.463e+012 1.000e+004 3.255e-002 4.560e-004 
7.471e-004 4.187e+007 4.462e+012 1.000e+004 3.189e-002 4.576e-004 
7.487e-004 4.187e+007 4.465e+012 1.000e+004 3.306e-002 4.591e-004 
7.502e-004 4.187e+007 4.469e+012 1.000e+004 3.198e-002 4.606e-004 
7.538e-004 4.187e+007 4.458e+012 1.000e+004 3.058e-002 4.641e-004 
7.586e-004 4.186e+007 4.468e+012 1.000e+004 3.297e-002 4.691e-004 
7.636e-004 4.182e+007 4.470e+012 1.000e+004 3.504e-002 4.743e-004 
7.671e-004 4.175e+007 4.455e+012 1.000e+004 3.432e-002 4.784e-004 
7.691e-004 4.172e+007 4.443e+012 1.000e+004 3.565e-002 4.805e-004 
7.709e-004 4.169e+007 4.433e+012 1.000e+004 3.607e-002 4.825e-004 
7.727e-004 4.165e+007 4.420e+012 1.000e+004 3.591e-002 4.846e-004 
7.746e-004 4.159e+007 4.412e+012 1.000e+004 3.414e-002 4.869e-004 
7.788e-004 4.149e+007 4.384e+012 1.000e+004 3.345e-002 4.918e-004 
7.838e-004 4.141e+007 4.389e+012 1.000e+004 3.288e-002 4.974e-004 
7.887e-004 4.138e+007 4.398e+012 1.000e+004 3.070e-002 5.025e-004 
7.938e-004 4.137e+007 4.392e+012 1.000e+004 3.010e-002 5.076e-004 
7.989e-004 4.136e+007 4.386e+012 1.000e+004 3.181e-002 5.128e-004 
8.043e-004 4.129e+007 4.399e+012 1.000e+004 3.275e-002 5.187e-004 
8.101e-004 4.119e+007 4.401e+012 1.000e+004 3.300e-002 5.252e-004 
8.162e-004 4.104e+007 4.376e+012 1.000e+004 3.331e-002 5.323e-004 
8.224e-004 4.088e+007 4.369e+012 1.000e+004 3.573e-002 5.397e-004 
8.282e-004 4.074e+007 4.375e+012 1.000e+004 3.277e-002 5.465e-004 
8.343e-004 4.068e+007 4.392e+012 1.000e+004 2.961e-002 5.530e-004 
8.407e-004 4.069e+007 4.414e+012 1.000e+004 2.702e-002 5.592e-004 
8.483e-004 4.069e+007 4.444e+012 1.000e+004 2.617e-002 5.668e-004 
8.577e-004 4.073e+007 4.468e+012 1.000e+004 2.817e-002 5.760e-004 
8.711e-004 4.061e+007 4.451e+012 1.000e+004 2.956e-002 5.902e-004 
8.841e-004 4.064e+007 4.472e+012 1.000e+004 2.849e-002 6.030e-004 
8.964e-004 4.077e+007 4.416e+012 1.000e+004 2.788e-002 6.143e-004 
9.060e-004 4.091e+007 4.393e+012 1.000e+004 2.805e-002 6.230e-004 
9.084e-004 4.094e+007 4.393e+012 1.000e+004 2.901e-002 6.252e-004 
9.101e-004 4.097e+007 4.394e+012 1.000e+004 2.953e-002 6.268e-004 
9.122e-004 4.101e+007 4.392e+012 1.000e+004 2.820e-002 6.285e-004 
9.149e-004 4.106e+007 4.391e+012 1.000e+004 2.812e-002 6.309e-004 
9.182e-004 4.110e+007 4.384e+012 1.000e+004 2.918e-002 6.339e-004 
9.283e-004 4.124e+007 4.375e+012 1.000e+004 2.943e-002 6.430e-004 
9.325e-004 4.132e+007 4.366e+012 1.000e+004 2.652e-002 6.467e-004 
9.365e-004 4.149e+007 4.365e+012 1.000e+004 2.364e-002 6.495e-004 
9.413e-004 4.175e+007 4.367e+012 1.000e+004 2.405e-002 6.525e-004 
9.456e-004 4.195e+007 4.363e+012 1.000e+004 2.399e-002 6.555e-004 
9.497e-004 4.214e+007 4.364e+012 1.000e+004 2.321e-002 6.582e-004 
9.537e-004 4.234e+007 4.373e+012 1.000e+004 2.180e-002 6.609e-004 
9.575e-004 4.253e+007 4.367e+012 1.000e+004 2.318e-002 6.633e-004 
9.611e-004 4.272e+007 4.370e+012 1.000e+004 2.147e-002 6.657e-004 
9.647e-004 4.290e+007 4.377e+012 1.000e+004 2.135e-002 6.679e-004 
9.682e-004 4.307e+007 4.381e+012 1.000e+004 2.205e-002 6.703e-004 
9.716e-004 4.320e+007 4.364e+012 1.000e+004 2.460e-002 6.728e-004 
9.750e-004 4.330e+007 4.368e+012 1.000e+004 2.435e-002 6.755e-004 
9.782e-004 4.339e+007 4.374e+012 1.000e+004 2.533e-002 6.781e-004 
9.813e-004 4.346e+007 4.385e+012 1.000e+004 2.569e-002 6.807e-004 
9.845e-004 4.352e+007 4.392e+012 1.000e+004 2.553e-002 6.835e-004 
9.877e-004 4.358e+007 4.402e+012 1.000e+004 2.641e-002 6.863e-004 
9.909e-004 4.364e+007 4.397e+012 1.000e+004 2.606e-002 6.891e-004 
9.941e-004 4.370e+007 4.406e+012 1.000e+004 2.604e-002 6.919e-004 
9.973e-004 4.375e+007 4.418e+012 1.000e+004 2.601e-002 6.947e-004 
1.000e-003 4.378e+007 4.431e+012 1.000e+004 2.607e-002 6.976e-004 
1.004e-003 4.382e+007 4.446e+012 1.000e+004 2.630e-002 7.006e-004 
1.007e-003 4.385e+007 4.461e+012 1.000e+004 2.544e-002 7.035e-004 
1.010e-003 4.388e+007 4.475e+012 1.000e+004 2.658e-002 7.064e-004 
1.013e-003 4.391e+007 4.486e+012 1.000e+004 2.720e-002 7.092e-004 
1.016e-003 4.392e+007 4.468e+012 1.000e+004 2.973e-002 7.122e-004 
1.019e-003 4.391e+007 4.467e+012 1.000e+004 2.856e-002 7.151e-004 
1.022e-003 4.390e+007 4.469e+012 1.000e+004 2.791e-002 7.181e-004 
1.025e-003 4.390e+007 4.479e+012 1.000e+004 2.612e-002 7.211e-004 
1.028e-003 4.392e+007 4.487e+012 1.000e+004 2.585e-002 7.240e-004 
1.031e-003 4.396e+007 4.498e+012 1.000e+004 2.447e-002 7.268e-004 
1.034e-003 4.400e+007 4.510e+012 1.000e+004 2.446e-002 7.295e-004 
1.037e-003 4.404e+007 4.524e+012 1.000e+004 2.452e-002 7.322e-004 
1.040e-003 4.408e+007 4.538e+012 1.000e+004 2.387e-002 7.349e-004 
1.043e-003 4.412e+007 4.552e+012 1.000e+004 2.495e-002 7.377e-004 
1.046e-003 4.414e+007 4.567e+012 1.000e+004 2.456e-002 7.405e-004 
1.049e-003 4.416e+007 4.583e+012 1.000e+004 2.398e-002 7.433e-004 
1.052e-003 4.419e+007 4.596e+012 1.000e+004 2.398e-002 7.460e-004 
1.058e-003 4.428e+007 4.624e+012 1.000e+004 2.311e-002 7.520e-004 
1.065e-003 4.440e+007 4.663e+012 1.000e+004 2.240e-002 7.583e-004 
1.072e-003 4.451e+007 4.692e+012 1.000e+004 2.509e-002 7.645e-004 
1.079e-003 4.455e+007 4.704e+012 1.000e+004 2.547e-002 7.710e-004 
1.086e-003 4.461e+007 4.723e+012 1.000e+004 2.276e-002 7.771e-004 
1.092e-003 4.474e+007 4.761e+012 1.000e+004 2.120e-002 7.826e-004 
1.097e-003 4.485e+007 4.789e+012 1.000e+004 2.182e-002 7.871e-004 
1.102e-003 4.494e+007 4.815e+012 1.000e+004 2.029e-002 7.913e-004 
1.107e-003 4.506e+007 4.843e+012 1.000e+004 1.945e-002 7.949e-004 
1.111e-003 4.517e+007 4.869e+012 1.000e+004 2.001e-002 7.983e-004 
1.115e-003 4.525e+007 4.890e+012 1.000e+004 2.152e-002 8.016e-004 
1.118e-003 4.530e+007 4.915e+012 1.000e+004 2.216e-002 8.047e-004 
1.121e-003 4.533e+007 4.935e+012 1.000e+004 2.160e-002 8.078e-004 
1.125e-003 4.538e+007 4.953e+012 1.000e+004 2.217e-002 8.107e-004 
1.128e-003 4.545e+007 4.969e+012 1.000e+004 2.177e-002 8.132e-004 
1.130e-003 4.552e+007 4.981e+012 1.000e+004 2.202e-002 8.156e-004 
1.133e-003 4.560e+007 4.987e+012 1.000e+004 2.041e-002 8.179e-004 
1.136e-003 4.567e+007 4.993e+012 1.000e+004 2.179e-002 8.200e-004 
1.139e-003 4.575e+007 5.005e+012 1.000e+004 2.047e-002 8.221e-004 
1.141e-003 4.583e+007 5.021e+012 1.000e+004 2.062e-002 8.242e-004 
1.144e-003 4.591e+007 5.040e+012 1.000e+004 2.010e-002 8.265e-004 
1.147e-003 4.598e+007 5.048e+012 1.000e+004 2.162e-002 8.289e-004 
1.150e-003 4.605e+007 5.070e+012 1.000e+004 2.122e-002 8.314e-004 
1.153e-003 4.610e+007 5.083e+012 1.000e+004 2.369e-002 8.339e-004 
1.155e-003 4.615e+007 5.099e+012 1.000e+004 2.325e-002 8.363e-004 
1.158e-003 4.621e+007 5.113e+012 1.000e+004 2.084e-002 8.382e-004 
1.160e-003 4.624e+007 5.117e+012 1.000e+004 2.258e-002 8.398e-004 
1.161e-003 4.627e+007 5.124e+012 1.000e+004 2.295e-002 8.412e-004 
1.163e-003 4.630e+007 5.134e+012 1.000e+004 2.302e-002 8.426e-004 
1.164e-003 4.633e+007 5.143e+012 1.000e+004 2.304e-002 8.439e-004 
1.166e-003 4.636e+007 5.155e+012 1.000e+004 2.455e-002 8.452e-004 
1.167e-003 4.638e+007 5.165e+012 1.000e+004 2.605e-002 8.466e-004 
1.169e-003 4.640e+007 5.177e+012 1.000e+004 2.662e-002 8.479e-004 
1.170e-003 4.641e+007 5.188e+012 1.000e+004 2.748e-002 8.493e-004 
1.172e-003 4.643e+007 5.200e+012 1.000e+004 2.591e-002 8.507e-004 
1.173e-003 4.644e+007 5.176e+012 1.000e+004 2.373e-002 8.522e-004 
1.176e-003 4.643e+007 5.189e+012 1.000e+004 2.480e-002 8.549e-004 
1.179e-003 4.643e+007 5.201e+012 1.000e+004 2.470e-002 8.575e-004 
1.181e-003 4.641e+007 5.201e+012 1.000e+004 2.539e-002 8.600e-004 
1.183e-003 4.639e+007 5.211e+012 1.000e+004 2.692e-002 8.624e-004 
1.185e-003 4.635e+007 5.224e+012 1.000e+004 2.794e-002 8.648e-004 
1.188e-003 4.629e+007 5.230e+012 1.000e+004 2.666e-002 8.677e-004 
1.192e-003 4.618e+007 5.244e+012 1.000e+004 2.564e-002 8.724e-004 
1.202e-003 4.599e+007 5.291e+012 1.000e+004 2.471e-002 8.835e-004 
1.211e-003 4.587e+007 5.335e+012 1.000e+004 2.456e-002 8.936e-004 
1.218e-003 4.579e+007 5.336e+012 1.000e+004 2.599e-002 9.011e-004 
1.221e-003 4.576e+007 5.348e+012 1.000e+004 2.733e-002 9.045e-004 
1.223e-003 4.572e+007 5.328e+012 1.000e+004 3.025e-002 9.068e-004 
1.225e-003 4.567e+007 5.312e+012 1.000e+004 3.122e-002 9.089e-004 
1.227e-003 4.563e+007 5.307e+012 1.000e+004 3.102e-002 9.110e-004 
1.228e-003 4.558e+007 5.304e+012 1.000e+004 3.206e-002 9.130e-004 
1.230e-003 4.552e+007 5.283e+012 1.000e+004 3.293e-002 9.150e-004 
1.232e-003 4.546e+007 5.256e+012 1.000e+004 3.298e-002 9.171e-004 
1.233e-003 4.538e+007 5.250e+012 1.000e+004 3.478e-002 9.193e-004 
1.235e-003 4.531e+007 5.252e+012 1.000e+004 3.315e-002 9.214e-004 
1.236e-003 4.526e+007 5.255e+012 1.000e+004 3.254e-002 9.233e-004 
1.238e-003 4.521e+007 5.250e+012 1.000e+004 3.279e-002 9.251e-004 
1.239e-003 4.516e+007 5.235e+012 1.000e+004 3.337e-002 9.270e-004 
1.241e-003 4.511e+007 5.232e+012 1.000e+004 3.359e-002 9.289e-004 
1.242e-003 4.504e+007 5.231e+012 1.000e+004 3.664e-002 9.308e-004 
1.244e-003 4.498e+007 5.224e+012 1.000e+004 3.944e-002 9.327e-004 
1.245e-003 4.493e+007 5.194e+012 1.000e+004 3.712e-002 9.346e-004 
1.247e-003 4.488e+007 5.178e+012 1.000e+004 3.531e-002 9.365e-004 
1.248e-003 4.484e+007 5.165e+012 1.000e+004 3.679e-002 9.383e-004 
1.250e-003 4.479e+007 5.134e+012 1.000e+004 3.949e-002 9.402e-004 
1.252e-003 4.473e+007 5.082e+012 1.000e+004 3.892e-002 9.421e-004 
1.253e-003 4.470e+007 5.059e+012 1.000e+004 3.574e-002 9.439e-004 
1.255e-003 4.469e+007 5.048e+012 1.000e+004 3.642e-002 9.455e-004 
1.256e-003 4.468e+007 5.040e+012 1.000e+004 3.652e-002 9.471e-004 
1.258e-003 4.466e+007 5.015e+012 1.000e+004 3.623e-002 9.488e-004 
1.259e-003 4.465e+007 4.995e+012 1.000e+004 3.321e-002 9.507e-004 
1.265e-003 4.462e+007 4.984e+012 1.000e+004 3.231e-002 9.564e-004 
1.271e-003 4.460e+007 4.986e+012 1.000e+004 3.103e-002 9.626e-004 
1.277e-003 4.460e+007 4.974e+012 1.000e+004 3.108e-002 9.681e-004 
1.282e-003 4.461e+007 4.958e+012 1.000e+004 2.850e-002 9.736e-004 
1.287e-003 4.461e+007 4.958e+012 1.000e+004 2.877e-002 9.788e-004 
1.293e-003 4.456e+007 4.957e+012 1.000e+004 3.046e-002 9.845e-004 
1.298e-003 4.447e+007 4.966e+012 1.000e+004 3.059e-002 9.907e-004 
1.304e-003 4.433e+007 4.981e+012 1.000e+004 3.151e-002 9.973e-004 
1.309e-003 4.416e+007 4.997e+012 1.000e+004 3.337e-002 1.004e-003 
1.315e-003 4.389e+007 4.987e+012 1.000e+004 3.693e-002 1.011e-003 
1.320e-003 4.348e+007 4.963e+012 1.000e+004 3.984e-002 1.019e-003 
1.324e-003 4.306e+007 4.963e+012 1.000e+004 4.219e-002 1.026e-003 
1.328e-003 4.269e+007 4.971e+012 1.000e+004 4.200e-002 1.033e-003 
1.333e-003 4.227e+007 4.903e+012 1.000e+004 4.074e-002 1.041e-003 
1.338e-003 4.187e+007 4.893e+012 1.000e+004 3.987e-002 1.049e-003 
1.343e-003 4.152e+007 4.880e+012 1.000e+004 3.814e-002 1.056e-003 
1.348e-003 4.118e+007 4.868e+012 1.000e+004 3.824e-002 1.063e-003 
1.353e-003 4.086e+007 4.867e+012 1.000e+004 3.680e-002 1.070e-003 
1.358e-003 4.054e+007 4.861e+012 1.000e+004 3.829e-002 1.077e-003 
1.362e-003 4.030e+007 4.854e+012 1.000e+004 3.558e-002 1.083e-003 
1.366e-003 4.011e+007 4.856e+012 1.000e+004 3.557e-002 1.088e-003 
1.369e-003 3.994e+007 4.858e+012 1.000e+004 3.604e-002 1.093e-003 
1.372e-003 3.978e+007 4.858e+012 1.000e+004 3.583e-002 1.097e-003 
1.375e-003 3.964e+007 4.846e+012 1.000e+004 3.509e-002 1.101e-003 
1.379e-003 3.951e+007 4.845e+012 1.000e+004 3.496e-002 1.105e-003 
1.382e-003 3.937e+007 4.828e+012 1.000e+004 3.561e-002 1.110e-003 
1.386e-003 3.924e+007 4.822e+012 1.000e+004 3.518e-002 1.114e-003 
1.390e-003 3.915e+007 4.817e+012 1.000e+004 3.321e-002 1.119e-003 
1.394e-003 3.910e+007 4.782e+012 1.000e+004 3.371e-002 1.123e-003 
1.398e-003 3.902e+007 4.705e+012 1.000e+004 3.335e-002 1.128e-003 
1.401e-003 3.897e+007 4.685e+012 1.000e+004 3.407e-002 1.132e-003 
1.405e-003 3.891e+007 4.680e+012 1.000e+004 3.424e-002 1.136e-003 
1.408e-003 3.888e+007 4.666e+012 1.000e+004 3.259e-002 1.140e-003 
1.412e-003 3.885e+007 4.658e+012 1.000e+004 3.076e-002 1.143e-003 
1.416e-003 3.882e+007 4.658e+012 1.000e+004 3.122e-002 1.147e-003 
1.419e-003 3.879e+007 4.662e+012 1.000e+004 3.098e-002 1.151e-003 
1.423e-003 3.878e+007 4.663e+012 1.000e+004 3.165e-002 1.154e-003 
1.426e-003 3.876e+007 4.661e+012 1.000e+004 3.053e-002 1.158e-003 
1.430e-003 3.877e+007 4.665e+012 1.000e+004 2.961e-002 1.161e-003 
1.433e-003 3.878e+007 4.671e+012 1.000e+004 2.980e-002 1.165e-003 
1.436e-003 3.877e+007 4.675e+012 1.000e+004 3.094e-002 1.168e-003 
1.440e-003 3.874e+007 4.682e+012 1.000e+004 3.080e-002 1.172e-003 
1.443e-003 3.868e+007 4.654e+012 1.000e+004 3.433e-002 1.176e-003 
1.447e-003 3.863e+007 4.619e+012 1.000e+004 3.237e-002 1.179e-003 
1.450e-003 3.858e+007 4.623e+012 1.000e+004 2.959e-002 1.183e-003 
1.454e-003 3.856e+007 4.634e+012 1.000e+004 2.920e-002 1.187e-003 
1.457e-003 3.854e+007 4.642e+012 1.000e+004 2.749e-002 1.191e-003 
1.461e-003 3.855e+007 4.642e+012 1.000e+004 2.594e-002 1.195e-003 
1.465e-003 3.857e+007 4.641e+012 1.000e+004 2.484e-002 1.198e-003 
1.469e-003 3.859e+007 4.651e+012 1.000e+004 2.510e-002 1.202e-003 
1.472e-003 3.858e+007 4.659e+012 1.000e+004 2.663e-002 1.205e-003 
1.475e-003 3.856e+007 4.674e+012 1.000e+004 2.653e-002 1.208e-003 
1.478e-003 3.854e+007 4.681e+012 1.000e+004 2.682e-002 1.211e-003 
1.481e-003 3.852e+007 4.689e+012 1.000e+004 2.687e-002 1.214e-003 
1.483e-003 3.850e+007 4.688e+012 1.000e+004 2.700e-002 1.217e-003 
1.487e-003 3.847e+007 4.683e+012 1.000e+004 2.705e-002 1.220e-003 
1.490e-003 3.846e+007 4.670e+012 1.000e+004 2.642e-002 1.224e-003 
1.494e-003 3.848e+007 4.680e+012 1.000e+004 2.653e-002 1.227e-003 
1.497e-003 3.851e+007 4.682e+012 1.000e+004 2.339e-002 1.231e-003 
1.501e-003 3.857e+007 4.694e+012 1.000e+004 2.282e-002 1.234e-003 
1.504e-003 3.863e+007 4.704e+012 1.000e+004 2.286e-002 1.237e-003 
1.508e-003 3.868e+007 4.712e+012 1.000e+004 2.434e-002 1.240e-003 
1.511e-003 3.873e+007 4.720e+012 1.000e+004 2.432e-002 1.244e-003 
1.515e-003 3.874e+007 4.665e+012 1.000e+004 2.580e-002 1.247e-003 
1.519e-003 3.875e+007 4.638e+012 1.000e+004 2.572e-002 1.250e-003 
1.522e-003 3.875e+007 4.628e+012 1.000e+004 2.548e-002 1.254e-003 
1.526e-003 3.877e+007 4.629e+012 1.000e+004 2.555e-002 1.258e-003 
1.530e-003 3.879e+007 4.635e+012 1.000e+004 2.514e-002 1.261e-003 
1.533e-003 3.884e+007 4.642e+012 1.000e+004 2.271e-002 1.265e-003 
1.537e-003 3.891e+007 4.649e+012 1.000e+004 2.227e-002 1.268e-003 
1.541e-003 3.897e+007 4.644e+012 1.000e+004 2.381e-002 1.271e-003 
1.545e-003 3.899e+007 4.652e+012 1.000e+004 2.407e-002 1.275e-003 
1.548e-003 3.900e+007 4.662e+012 1.000e+004 2.583e-002 1.279e-003 
1.552e-003 3.901e+007 4.672e+012 1.000e+004 2.368e-002 1.282e-003 
1.556e-003 3.906e+007 4.686e+012 1.000e+004 2.233e-002 1.286e-003 
1.560e-003 3.911e+007 4.699e+012 1.000e+004 2.300e-002 1.290e-003 
1.564e-003 3.914e+007 4.716e+012 1.000e+004 2.375e-002 1.294e-003 
1.568e-003 3.918e+007 4.704e+012 1.000e+004 2.454e-002 1.297e-003 
1.573e-003 3.924e+007 4.706e+012 1.000e+004 2.378e-002 1.301e-003 
1.577e-003 3.931e+007 4.712e+012 1.000e+004 2.374e-002 1.305e-003 
1.580e-003 3.935e+007 4.710e+012 1.000e+004 2.551e-002 1.308e-003 
1.583e-003 3.936e+007 4.708e+012 1.000e+004 2.679e-002 1.311e-003 
1.585e-003 3.935e+007 4.706e+012 1.000e+004 2.873e-002 1.313e-003 
1.587e-003 3.933e+007 4.705e+012 1.000e+004 2.961e-002 1.315e-003 
1.589e-003 3.930e+007 4.680e+012 1.000e+004 3.069e-002 1.317e-003 
1.590e-003 3.928e+007 4.677e+012 1.000e+004 3.254e-002 1.318e-003 
1.591e-003 3.925e+007 4.659e+012 1.000e+004 3.061e-002 1.320e-003 
1.593e-003 3.922e+007 4.643e+012 1.000e+004 3.066e-002 1.322e-003 
1.595e-003 3.918e+007 4.639e+012 1.000e+004 3.026e-002 1.324e-003 
1.597e-003 3.914e+007 4.636e+012 1.000e+004 3.091e-002 1.326e-003 
1.599e-003 3.910e+007 4.626e+012 1.000e+004 3.181e-002 1.328e-003 
1.601e-003 3.906e+007 4.621e+012 1.000e+004 3.095e-002 1.331e-003 
1.603e-003 3.903e+007 4.620e+012 1.000e+004 3.016e-002 1.333e-003 
1.605e-003 3.900e+007 4.608e+012 1.000e+004 3.117e-002 1.335e-003 
1.607e-003 3.898e+007 4.601e+012 1.000e+004 2.951e-002 1.337e-003 
1.609e-003 3.896e+007 4.601e+012 1.000e+004 2.866e-002 1.339e-003 
1.611e-003 3.895e+007 4.601e+012 1.000e+004 2.858e-002 1.342e-003 
1.613e-003 3.892e+007 4.597e+012 1.000e+004 3.062e-002 1.344e-003 
1.615e-003 3.888e+007 4.592e+012 1.000e+004 3.115e-002 1.346e-003 
1.617e-003 3.885e+007 4.590e+012 1.000e+004 3.099e-002 1.349e-003 
1.620e-003 3.883e+007 4.593e+012 1.000e+004 3.096e-002 1.351e-003 
1.622e-003 3.882e+007 4.597e+012 1.000e+004 3.024e-002 1.353e-003 
1.624e-003 3.880e+007 4.597e+012 1.000e+004 3.485e-002 1.355e-003 
1.626e-003 3.876e+007 4.599e+012 1.000e+004 3.327e-002 1.358e-003 
1.628e-003 3.874e+007 4.603e+012 1.000e+004 3.364e-002 1.360e-003 
1.630e-003 3.873e+007 4.607e+012 1.000e+004 3.324e-002 1.362e-003 
1.632e-003 3.874e+007 4.610e+012 1.000e+004 3.312e-002 1.364e-003 
1.634e-003 3.876e+007 4.611e+012 1.000e+004 3.015e-002 1.366e-003 
1.636e-003 3.881e+007 4.613e+012 1.000e+004 3.012e-002 1.368e-003 
1.638e-003 3.886e+007 4.617e+012 1.000e+004 2.936e-002 1.369e-003 
1.640e-003 3.890e+007 4.622e+012 1.000e+004 2.890e-002 1.371e-003 
1.642e-003 3.894e+007 4.627e+012 1.000e+004 2.706e-002 1.373e-003 
1.644e-003 3.897e+007 4.632e+012 1.000e+004 2.658e-002 1.374e-003 
1.645e-003 3.899e+007 4.574e+012 1.000e+004 3.072e-002 1.376e-003 
1.648e-003 3.900e+007 4.565e+012 1.000e+004 3.685e-002 1.378e-003 
1.650e-003 3.901e+007 4.563e+012 1.000e+004 3.333e-002 1.380e-003 
1.652e-003 3.902e+007 4.563e+012 1.000e+004 3.035e-002 1.382e-003 
1.654e-003 3.905e+007 4.564e+012 1.000e+004 3.024e-002 1.384e-003 
1.656e-003 3.907e+007 4.566e+012 1.000e+004 2.951e-002 1.385e-003 
1.658e-003 3.909e+007 4.571e+012 1.000e+004 2.740e-002 1.387e-003 
1.660e-003 3.913e+007 4.571e+012 1.000e+004 2.745e-002 1.389e-003 
1.661e-003 3.916e+007 4.575e+012 1.000e+004 3.005e-002 1.391e-003 
1.663e-003 3.920e+007 4.580e+012 1.000e+004 3.069e-002 1.392e-003 
1.665e-003 3.924e+007 4.584e+012 1.000e+004 3.014e-002 1.394e-003 
1.667e-003 3.927e+007 4.588e+012 1.000e+004 2.848e-002 1.395e-003 
1.669e-003 3.931e+007 4.593e+012 1.000e+004 2.891e-002 1.397e-003 
1.671e-003 3.934e+007 4.598e+012 1.000e+004 2.581e-002 1.398e-003 
1.673e-003 3.938e+007 4.604e+012 1.000e+004 2.765e-002 1.400e-003 
1.674e-003 3.941e+007 4.585e+012 1.000e+004 2.964e-002 1.402e-003 
1.676e-003 3.942e+007 4.585e+012 1.000e+004 3.065e-002 1.403e-003 
1.678e-003 3.945e+007 4.589e+012 1.000e+004 2.635e-002 1.405e-003 
1.680e-003 3.947e+007 4.589e+012 1.000e+004 3.079e-002 1.407e-003 
1.681e-003 3.948e+007 4.580e+012 1.000e+004 3.287e-002 1.408e-003 
1.683e-003 3.950e+007 4.580e+012 1.000e+004 3.140e-002 1.410e-003 
1.685e-003 3.951e+007 4.582e+012 1.000e+004 3.046e-002 1.412e-003 
1.687e-003 3.953e+007 4.585e+012 1.000e+004 3.244e-002 1.413e-003 
1.689e-003 3.955e+007 4.589e+012 1.000e+004 3.029e-002 1.415e-003 
1.690e-003 3.958e+007 4.593e+012 1.000e+004 2.950e-002 1.416e-003 
1.692e-003 3.960e+007 4.596e+012 1.000e+004 2.756e-002 1.418e-003 
1.693e-003 3.962e+007 4.600e+012 1.000e+004 2.781e-002 1.419e-003 
1.695e-003 3.965e+007 4.603e+012 1.000e+004 2.706e-002 1.420e-003 
1.696e-003 3.968e+007 4.606e+012 1.000e+004 2.657e-002 1.422e-003 
1.698e-003 3.971e+007 4.610e+012 1.000e+004 2.671e-002 1.423e-003 
1.699e-003 3.974e+007 4.614e+012 1.000e+004 2.723e-002 1.424e-003 
1.701e-003 3.977e+007 4.605e+012 1.000e+004 2.862e-002 1.426e-003 
1.702e-003 3.981e+007 4.598e+012 1.000e+004 2.830e-002 1.427e-003 
1.704e-003 3.984e+007 4.597e+012 1.000e+004 2.863e-002 1.428e-003 
1.705e-003 3.988e+007 4.596e+012 1.000e+004 2.644e-002 1.429e-003 
1.707e-003 3.992e+007 4.596e+012 1.000e+004 2.692e-002 1.430e-003 
1.708e-003 3.997e+007 4.597e+012 1.000e+004 2.705e-002 1.432e-003 
1.710e-003 4.002e+007 4.599e+012 1.000e+004 2.785e-002 1.433e-003 
1.711e-003 4.008e+007 4.601e+012 1.000e+004 2.756e-002 1.434e-003 
1.713e-003 4.014e+007 4.604e+012 1.000e+004 2.415e-002 1.435e-003 
1.714e-003 4.020e+007 4.605e+012 1.000e+004 2.497e-002 1.436e-003 
1.716e-003 4.025e+007 4.607e+012 1.000e+004 2.558e-002 1.437e-003 
1.717e-003 4.030e+007 4.609e+012 1.000e+004 2.283e-002 1.438e-003 
1.719e-003 4.037e+007 4.612e+012 1.000e+004 2.700e-002 1.440e-003 
1.721e-003 4.043e+007 4.613e+012 1.000e+004 2.606e-002 1.441e-003 
1.722e-003 4.049e+007 4.615e+012 1.000e+004 2.793e-002 1.442e-003 
1.724e-003 4.054e+007 4.616e+012 1.000e+004 2.608e-002 1.444e-003 
1.726e-003 4.059e+007 4.611e+012 1.000e+004 2.703e-002 1.445e-003 
1.727e-003 4.063e+007 4.613e+012 1.000e+004 2.922e-002 1.446e-003 
1.729e-003 4.067e+007 4.615e+012 1.000e+004 2.720e-002 1.448e-003 
1.731e-003 4.072e+007 4.618e+012 1.000e+004 2.584e-002 1.449e-003 
1.732e-003 4.077e+007 4.622e+012 1.000e+004 2.507e-002 1.450e-003 
1.734e-003 4.081e+007 4.626e+012 1.000e+004 2.776e-002 1.451e-003 
1.736e-003 4.086e+007 4.629e+012 1.000e+004 2.719e-002 1.453e-003 
1.737e-003 4.091e+007 4.634e+012 1.000e+004 2.643e-002 1.454e-003 
1.739e-003 4.096e+007 4.638e+012 1.000e+004 2.554e-002 1.455e-003 
1.740e-003 4.101e+007 4.643e+012 1.000e+004 2.854e-002 1.457e-003 
1.742e-003 4.106e+007 4.648e+012 1.000e+004 2.724e-002 1.458e-003 
1.744e-003 4.111e+007 4.653e+012 1.000e+004 2.684e-002 1.459e-003 
1.745e-003 4.116e+007 4.659e+012 1.000e+004 2.527e-002 1.461e-003 
1.747e-003 4.122e+007 4.666e+012 1.000e+004 2.825e-002 1.462e-003 
1.749e-003 4.127e+007 4.672e+012 1.000e+004 2.643e-002 1.463e-003 
1.751e-003 4.132e+007 4.680e+012 1.000e+004 2.632e-002 1.465e-003 
1.752e-003 4.137e+007 4.687e+012 1.000e+004 2.512e-002 1.466e-003 
1.754e-003 4.141e+007 4.684e+012 1.000e+004 2.883e-002 1.467e-003 
1.756e-003 4.146e+007 4.690e+012 1.000e+004 2.751e-002 1.469e-003 
1.757e-003 4.150e+007 4.691e+012 1.000e+004 2.864e-002 1.470e-003 
1.759e-003 4.153e+007 4.693e+012 1.000e+004 2.686e-002 1.472e-003 
1.761e-003 4.157e+007 4.698e+012 1.000e+004 2.692e-002 1.473e-003 
1.762e-003 4.160e+007 4.704e+012 1.000e+004 2.727e-002 1.475e-003 
1.764e-003 4.163e+007 4.697e+012 1.000e+004 2.716e-002 1.476e-003 
1.766e-003 4.166e+007 4.702e+012 1.000e+004 2.699e-002 1.478e-003 
1.768e-003 4.169e+007 4.707e+012 1.000e+004 2.911e-002 1.479e-003 
1.769e-003 4.172e+007 4.712e+012 1.000e+004 2.786e-002 1.481e-003 
1.771e-003 4.175e+007 4.714e+012 1.000e+004 3.027e-002 1.482e-003 
1.773e-003 4.178e+007 4.716e+012 1.000e+004 2.971e-002 1.484e-003 
1.774e-003 4.181e+007 4.720e+012 1.000e+004 3.048e-002 1.485e-003 
1.776e-003 4.184e+007 4.721e+012 1.000e+004 2.744e-002 1.487e-003 
1.778e-003 4.188e+007 4.726e+012 1.000e+004 2.897e-002 1.488e-003 
1.779e-003 4.190e+007 4.731e+012 1.000e+004 3.047e-002 1.489e-003 
1.781e-003 4.192e+007 4.736e+012 1.000e+004 3.116e-002 1.491e-003 
1.783e-003 4.194e+007 4.742e+012 1.000e+004 2.863e-002 1.493e-003 
1.784e-003 4.197e+007 4.748e+012 1.000e+004 2.790e-002 1.494e-003 
1.786e-003 4.200e+007 4.755e+012 1.000e+004 2.786e-002 1.496e-003 
1.788e-003 4.204e+007 4.761e+012 1.000e+004 2.830e-002 1.497e-003 
1.789e-003 4.208e+007 4.768e+012 1.000e+004 2.760e-002 1.498e-003 
1.791e-003 4.213e+007 4.775e+012 1.000e+004 2.749e-002 1.500e-003 
1.793e-003 4.218e+007 4.775e+012 1.000e+004 2.556e-002 1.501e-003 
1.795e-003 4.223e+007 4.776e+012 1.000e+004 2.519e-002 1.502e-003 
1.797e-003 4.229e+007 4.776e+012 1.000e+004 2.449e-002 1.504e-003 
1.799e-003 4.232e+007 4.780e+012 1.000e+004 2.499e-002 1.506e-003 
1.801e-003 4.235e+007 4.788e+012 1.000e+004 2.508e-002 1.508e-003 
1.803e-003 4.239e+007 4.792e+012 1.000e+004 2.485e-002 1.509e-003 
1.805e-003 4.244e+007 4.796e+012 1.000e+004 2.275e-002 1.511e-003 
1.807e-003 4.249e+007 4.801e+012 1.000e+004 2.226e-002 1.513e-003 
1.809e-003 4.255e+007 4.806e+012 1.000e+004 2.439e-002 1.515e-003 
1.811e-003 4.260e+007 4.810e+012 1.000e+004 2.506e-002 1.516e-003 
1.813e-003 4.265e+007 4.819e+012 1.000e+004 2.345e-002 1.518e-003 
1.815e-003 4.270e+007 4.827e+012 1.000e+004 3.340e-002 1.520e-003 
1.817e-003 4.275e+007 4.835e+012 1.000e+004 3.593e-002 1.522e-003 
1.820e-003 4.280e+007 4.844e+012 1.000e+004 3.584e-002 1.524e-003 
1.822e-003 4.285e+007 4.853e+012 1.000e+004 3.617e-002 1.525e-003 
1.824e-003 4.290e+007 4.862e+012 1.000e+004 3.921e-002 1.527e-003 
1.826e-003 4.293e+007 4.868e+012 1.000e+004 4.283e-002 1.529e-003 
1.829e-003 4.296e+007 4.876e+012 1.000e+004 4.231e-002 1.531e-003 
1.831e-003 4.299e+007 4.882e+012 1.000e+004 4.004e-002 1.533e-003 
1.833e-003 4.302e+007 4.869e+012 1.000e+004 3.086e-002 1.535e-003 
1.835e-003 4.304e+007 4.862e+012 1.000e+004 3.116e-002 1.537e-003 
1.837e-003 4.307e+007 4.859e+012 1.000e+004 3.231e-002 1.539e-003 
1.840e-003 4.309e+007 4.858e+012 1.000e+004 3.285e-002 1.541e-003 
1.842e-003 4.312e+007 4.860e+012 1.000e+004 3.104e-002 1.543e-003 
1.844e-003 4.314e+007 4.863e+012 1.000e+004 3.295e-002 1.546e-003 
1.846e-003 4.316e+007 4.865e+012 1.000e+004 3.150e-002 1.548e-003 
1.848e-003 4.317e+007 4.869e+012 1.000e+004 2.766e-002 1.550e-003 
1.850e-003 4.315e+007 4.848e+012 1.000e+004 2.896e-002 1.552e-003 
1.853e-003 4.311e+007 4.839e+012 1.000e+004 3.179e-002 1.554e-003 
1.855e-003 4.306e+007 4.836e+012 1.000e+004 2.900e-002 1.557e-003 
1.857e-003 4.305e+007 4.835e+012 1.000e+004 2.988e-002 1.559e-003 
1.859e-003 4.304e+007 4.835e+012 1.000e+004 2.945e-002 1.561e-003 
1.861e-003 4.303e+007 4.836e+012 1.000e+004 3.049e-002 1.563e-003 
1.863e-003 4.302e+007 4.836e+012 1.000e+004 2.893e-002 1.565e-003 
1.865e-003 4.300e+007 4.838e+012 1.000e+004 3.021e-002 1.568e-003 
1.867e-003 4.299e+007 4.841e+012 1.000e+004 3.267e-002 1.570e-003 
1.869e-003 4.298e+007 4.844e+012 1.000e+004 3.669e-002 1.572e-003 
1.872e-003 4.296e+007 4.849e+012 1.000e+004 3.027e-002 1.574e-003 
1.874e-003 4.293e+007 4.824e+012 1.000e+004 3.170e-002 1.577e-003 
1.876e-003 4.291e+007 4.823e+012 1.000e+004 3.061e-002 1.579e-003 
1.879e-003 4.288e+007 4.824e+012 1.000e+004 3.388e-002 1.582e-003 
1.881e-003 4.283e+007 4.818e+012 1.000e+004 3.496e-002 1.584e-003 
1.883e-003 4.276e+007 4.800e+012 1.000e+004 3.228e-002 1.587e-003 
1.885e-003 4.272e+007 4.795e+012 1.000e+004 3.320e-002 1.589e-003 
1.886e-003 4.268e+007 4.794e+012 1.000e+004 3.505e-002 1.591e-003 
1.888e-003 4.264e+007 4.791e+012 1.000e+004 3.290e-002 1.593e-003 
1.890e-003 4.260e+007 4.790e+012 1.000e+004 3.344e-002 1.595e-003 
1.892e-003 4.256e+007 4.789e+012 1.000e+004 3.660e-002 1.597e-003 
1.893e-003 4.250e+007 4.790e+012 1.000e+004 3.816e-002 1.599e-003 
1.895e-003 4.244e+007 4.791e+012 1.000e+004 4.117e-002 1.602e-003 
1.897e-003 4.237e+007 4.788e+012 1.000e+004 3.979e-002 1.604e-003 
1.899e-003 4.230e+007 4.787e+012 1.000e+004 3.886e-002 1.606e-003 
1.901e-003 4.221e+007 4.785e+012 1.000e+004 4.225e-002 1.609e-003 
1.902e-003 4.208e+007 4.679e+012 1.000e+004 3.947e-002 1.611e-003 
1.905e-003 4.195e+007 4.657e+012 1.000e+004 3.628e-002 1.614e-003 
1.907e-003 4.184e+007 4.645e+012 1.000e+004 3.458e-002 1.617e-003 
1.909e-003 4.173e+007 4.640e+012 1.000e+004 3.673e-002 1.620e-003 
1.911e-003 4.162e+007 4.620e+012 1.000e+004 3.691e-002 1.623e-003 
1.913e-003 4.156e+007 4.614e+012 1.000e+004 3.444e-002 1.626e-003 
1.916e-003 4.149e+007 4.601e+012 1.000e+004 3.460e-002 1.629e-003 
1.918e-003 4.142e+007 4.601e+012 1.000e+004 3.702e-002 1.631e-003 
1.919e-003 4.136e+007 4.601e+012 1.000e+004 3.806e-002 1.633e-003 
1.921e-003 4.131e+007 4.599e+012 1.000e+004 3.613e-002 1.635e-003 
1.923e-003 4.125e+007 4.591e+012 1.000e+004 3.692e-002 1.638e-003 
1.925e-003 4.118e+007 4.577e+012 1.000e+004 3.853e-002 1.640e-003 
1.926e-003 4.110e+007 4.557e+012 1.000e+004 3.713e-002 1.642e-003 
1.928e-003 4.104e+007 4.552e+012 1.000e+004 3.653e-002 1.644e-003 
1.930e-003 4.098e+007 4.552e+012 1.000e+004 3.718e-002 1.646e-003 
1.932e-003 4.093e+007 4.550e+012 1.000e+004 3.579e-002 1.648e-003 
1.933e-003 4.088e+007 4.553e+012 1.000e+004 3.803e-002 1.650e-003 
1.935e-003 4.083e+007 4.557e+012 1.000e+004 3.900e-002 1.652e-003 
1.937e-003 4.079e+007 4.561e+012 1.000e+004 3.780e-002 1.654e-003 
1.938e-003 4.074e+007 4.566e+012 1.000e+004 4.008e-002 1.656e-003 
1.940e-003 4.069e+007 4.570e+012 1.000e+004 4.077e-002 1.658e-003 
1.942e-003 4.065e+007 4.575e+012 1.000e+004 3.925e-002 1.660e-003 
1.943e-003 4.060e+007 4.560e+012 1.000e+004 3.988e-002 1.662e-003 
1.945e-003 4.054e+007 4.557e+012 1.000e+004 4.340e-002 1.664e-003 
1.947e-003 4.049e+007 4.553e+012 1.000e+004 4.340e-002 1.666e-003 
1.948e-003 4.045e+007 4.551e+012 1.000e+004 3.980e-002 1.668e-003 
1.950e-003 4.042e+007 4.550e+012 1.000e+004 3.890e-002 1.670e-003 
1.952e-003 4.039e+007 4.550e+012 1.000e+004 4.029e-002 1.672e-003 
1.953e-003 4.036e+007 4.550e+012 1.000e+004 4.043e-002 1.674e-003 
1.955e-003 4.034e+007 4.549e+012 1.000e+004 3.869e-002 1.676e-003 
1.957e-003 4.032e+007 4.550e+012 1.000e+004 3.713e-002 1.678e-003 
1.958e-003 4.031e+007 4.551e+012 1.000e+004 4.030e-002 1.679e-003 
1.960e-003 4.029e+007 4.549e+012 1.000e+004 3.905e-002 1.681e-003 
1.962e-003 4.027e+007 4.550e+012 1.000e+004 3.770e-002 1.683e-003 
1.963e-003 4.026e+007 4.552e+012 1.000e+004 3.662e-002 1.685e-003 
1.965e-003 4.025e+007 4.555e+012 1.000e+004 3.652e-002 1.686e-003 
1.967e-003 4.025e+007 4.555e+012 1.000e+004 3.785e-002 1.688e-003 
1.968e-003 4.024e+007 4.557e+012 1.000e+004 3.812e-002 1.690e-003 
1.970e-003 4.024e+007 4.560e+012 1.000e+004 3.513e-002 1.692e-003 
1.972e-003 4.024e+007 4.563e+012 1.000e+004 3.736e-002 1.693e-003 
1.973e-003 4.024e+007 4.563e+012 1.000e+004 3.286e-002 1.695e-003 
1.975e-003 4.025e+007 4.556e+012 1.000e+004 3.257e-002 1.696e-003 
1.977e-003 4.025e+007 4.549e+012 1.000e+004 3.208e-002 1.698e-003 
1.979e-003 4.024e+007 4.547e+012 1.000e+004 3.527e-002 1.700e-003 
1.981e-003 4.022e+007 4.550e+012 1.000e+004 4.030e-002 1.703e-003 
1.984e-003 4.019e+007 4.496e+012 1.000e+004 4.080e-002 1.706e-003 
1.986e-003 4.016e+007 4.477e+012 1.000e+004 4.105e-002 1.708e-003 
1.989e-003 4.014e+007 4.472e+012 1.000e+004 4.292e-002 1.711e-003 
1.991e-003 4.013e+007 4.470e+012 1.000e+004 3.472e-002 1.714e-003 
1.994e-003 4.011e+007 4.456e+012 1.000e+004 3.526e-002 1.716e-003 
1.996e-003 4.008e+007 4.452e+012 1.000e+004 3.703e-002 1.719e-003 
1.999e-003 4.005e+007 4.452e+012 1.000e+004 3.875e-002 1.722e-003 
2.001e-003 4.001e+007 4.454e+012 1.000e+004 3.817e-002 1.724e-003 
2.004e-003 3.996e+007 4.456e+012 1.000e+004 4.179e-002 1.727e-003 
2.006e-003 3.992e+007 4.459e+012 1.000e+004 4.479e-002 1.730e-003 
2.008e-003 3.988e+007 4.463e+012 1.000e+004 3.506e-002 1.733e-003 
2.010e-003 3.984e+007 4.466e+012 1.000e+004 3.647e-002 1.735e-003 
2.012e-003 3.981e+007 4.468e+012 1.000e+004 3.700e-002 1.737e-003 
2.014e-003 3.978e+007 4.461e+012 1.000e+004 3.860e-002 1.738e-003 
2.015e-003 3.975e+007 4.462e+012 1.000e+004 4.039e-002 1.740e-003 
2.017e-003 3.971e+007 4.458e+012 1.000e+004 3.883e-002 1.742e-003 
2.019e-003 3.968e+007 4.458e+012 1.000e+004 3.629e-002 1.744e-003 
2.020e-003 3.963e+007 4.442e+012 1.000e+004 4.217e-002 1.746e-003 
2.022e-003 3.959e+007 4.439e+012 1.000e+004 4.268e-002 1.748e-003 
2.023e-003 3.955e+007 4.437e+012 1.000e+004 3.965e-002 1.750e-003 
2.025e-003 3.951e+007 4.437e+012 1.000e+004 3.689e-002 1.751e-003 
2.026e-003 3.948e+007 4.437e+012 1.000e+004 4.040e-002 1.753e-003 
2.028e-003 3.946e+007 4.436e+012 1.000e+004 4.203e-002 1.755e-003 
2.030e-003 3.943e+007 4.434e+012 1.000e+004 3.966e-002 1.757e-003 
2.031e-003 3.941e+007 4.435e+012 1.000e+004 3.560e-002 1.759e-003 
2.033e-003 3.938e+007 4.435e+012 1.000e+004 4.160e-002 1.760e-003 
2.034e-003 3.935e+007 4.436e+012 1.000e+004 4.369e-002 1.762e-003 
2.036e-003 3.932e+007 4.438e+012 1.000e+004 3.995e-002 1.764e-003 
2.038e-003 3.929e+007 4.438e+012 1.000e+004 4.138e-002 1.766e-003 
2.039e-003 3.926e+007 4.438e+012 1.000e+004 4.105e-002 1.768e-003 
2.041e-003 3.924e+007 4.440e+012 1.000e+004 4.368e-002 1.769e-003 
2.042e-003 3.923e+007 4.443e+012 1.000e+004 3.975e-002 1.771e-003 
2.044e-003 3.922e+007 4.446e+012 1.000e+004 4.003e-002 1.773e-003 
2.045e-003 3.921e+007 4.449e+012 1.000e+004 3.955e-002 1.774e-003 
2.047e-003 3.921e+007 4.451e+012 1.000e+004 3.829e-002 1.776e-003 
2.049e-003 3.919e+007 4.454e+012 1.000e+004 4.087e-002 1.777e-003 
2.050e-003 3.917e+007 4.456e+012 1.000e+004 4.216e-002 1.779e-003 
2.052e-003 3.915e+007 4.459e+012 1.000e+004 4.383e-002 1.781e-003 
2.053e-003 3.912e+007 4.462e+012 1.000e+004 4.212e-002 1.782e-003 
2.055e-003 3.909e+007 4.466e+012 1.000e+004 4.496e-002 1.784e-003 
2.056e-003 3.906e+007 4.469e+012 1.000e+004 4.557e-002 1.786e-003 
2.058e-003 3.904e+007 4.467e+012 1.000e+004 4.573e-002 1.788e-003 
2.059e-003 3.900e+007 4.473e+012 1.000e+004 5.085e-002 1.789e-003 
2.061e-003 3.897e+007 4.477e+012 1.000e+004 5.116e-002 1.791e-003 
2.062e-003 3.894e+007 4.482e+012 1.000e+004 5.450e-002 1.792e-003 
2.063e-003 3.891e+007 4.485e+012 1.000e+004 5.243e-002 1.794e-003 
2.065e-003 3.888e+007 4.489e+012 1.000e+004 5.656e-002 1.796e-003 
2.066e-003 3.884e+007 4.494e+012 1.000e+004 6.481e-002 1.797e-003 
2.068e-003 3.880e+007 4.498e+012 1.000e+004 5.972e-002 1.799e-003 
2.069e-003 3.876e+007 4.503e+012 1.000e+004 5.186e-002 1.801e-003 
2.070e-003 3.871e+007 4.413e+012 1.000e+004 5.063e-002 1.802e-003 
2.072e-003 3.865e+007 4.417e+012 1.000e+004 4.107e-002 1.804e-003 
2.073e-003 3.860e+007 4.422e+012 1.000e+004 4.353e-002 1.806e-003 
2.074e-003 3.855e+007 4.426e+012 1.000e+004 4.967e-002 1.808e-003 
2.076e-003 3.851e+007 4.431e+012 1.000e+004 5.037e-002 1.809e-003 
2.077e-003 3.847e+007 4.436e+012 1.000e+004 5.066e-002 1.811e-003 
2.079e-003 3.843e+007 4.438e+012 1.000e+004 4.973e-002 1.813e-003 
2.080e-003 3.839e+007 4.434e+012 1.000e+004 4.347e-002 1.814e-003 
2.081e-003 3.834e+007 4.438e+012 1.000e+004 5.355e-002 1.816e-003 
2.083e-003 3.829e+007 4.441e+012 1.000e+004 5.305e-002 1.818e-003 
2.084e-003 3.824e+007 4.438e+012 1.000e+004 5.198e-002 1.819e-003 
2.085e-003 3.820e+007 4.441e+012 1.000e+004 5.217e-002 1.821e-003 
2.087e-003 3.815e+007 4.424e+012 1.000e+004 4.858e-002 1.823e-003 
2.088e-003 3.810e+007 4.418e+012 1.000e+004 5.495e-002 1.825e-003 
2.090e-003 3.807e+007 4.416e+012 1.000e+004 5.705e-002 1.826e-003 
2.091e-003 3.805e+007 4.413e+012 1.000e+004 5.020e-002 1.828e-003 
2.092e-003 3.805e+007 4.410e+012 1.000e+004 4.488e-002 1.829e-003 
2.094e-003 3.805e+007 4.409e+012 1.000e+004 4.901e-002 1.830e-003 
2.095e-003 3.806e+007 4.409e+012 1.000e+004 5.086e-002 1.832e-003 
2.097e-003 3.806e+007 4.411e+012 1.000e+004 5.130e-002 1.833e-003 
2.098e-003 3.804e+007 4.412e+012 1.000e+004 5.530e-002 1.835e-003 
2.099e-003 3.802e+007 4.413e+012 1.000e+004 5.013e-002 1.836e-003 
2.101e-003 3.800e+007 4.416e+012 1.000e+004 5.101e-002 1.838e-003 
2.102e-003 3.798e+007 4.413e+012 1.000e+004 5.662e-002 1.839e-003 
2.103e-003 3.796e+007 4.411e+012 1.000e+004 5.140e-002 1.841e-003 
2.105e-003 3.795e+007 4.414e+012 1.000e+004 4.831e-002 1.842e-003 
2.106e-003 3.795e+007 4.416e+012 1.000e+004 4.445e-002 1.844e-003 
2.108e-003 3.795e+007 4.418e+012 1.000e+004 5.807e-002 1.845e-003 
2.109e-003 3.797e+007 4.421e+012 1.000e+004 6.130e-002 1.846e-003 
2.110e-003 3.798e+007 4.423e+012 1.000e+004 6.461e-002 1.848e-003 
2.112e-003 3.800e+007 4.426e+012 1.000e+004 5.504e-002 1.849e-003 
2.113e-003 3.802e+007 4.429e+012 1.000e+004 4.542e-002 1.850e-003 
2.115e-003 3.803e+007 4.420e+012 1.000e+004 5.780e-002 1.851e-003 
2.116e-003 3.805e+007 4.422e+012 1.000e+004 4.237e-002 1.853e-003 
2.117e-003 3.807e+007 4.423e+012 1.000e+004 5.546e-002 1.854e-003 
2.119e-003 3.809e+007 4.425e+012 1.000e+004 5.234e-002 1.855e-003 
2.120e-003 3.811e+007 4.428e+012 1.000e+004 6.280e-002 1.856e-003 
2.121e-003 3.814e+007 4.422e+012 1.000e+004 6.180e-002 1.858e-003 
2.123e-003 3.817e+007 4.423e+012 1.000e+004 5.643e-002 1.859e-003 
2.124e-003 3.819e+007 4.426e+012 1.000e+004 6.256e-002 1.860e-003 
2.126e-003 3.822e+007 4.429e+012 1.000e+004 5.970e-002 1.861e-003 
2.127e-003 3.825e+007 4.433e+012 1.000e+004 6.074e-002 1.862e-003 
2.128e-003 3.828e+007 4.436e+012 1.000e+004 6.310e-002 1.864e-003 
2.130e-003 3.831e+007 4.440e+012 1.000e+004 5.974e-002 1.865e-003 
2.131e-003 3.835e+007 4.444e+012 1.000e+004 6.376e-002 1.866e-003 
2.133e-003 3.838e+007 4.448e+012 1.000e+004 7.032e-002 1.867e-003 
2.134e-003 3.841e+007 4.452e+012 1.000e+004 7.141e-002 1.868e-003 
2.135e-003 3.844e+007 4.456e+012 1.000e+004 5.775e-002 1.869e-003 
2.137e-003 3.848e+007 4.460e+012 1.000e+004 5.646e-002 1.871e-003 
2.138e-003 3.852e+007 4.464e+012 1.000e+004 6.404e-002 1.872e-003 
2.140e-003 3.857e+007 4.468e+012 1.000e+004 7.155e-002 1.873e-003 
2.141e-003 3.861e+007 4.472e+012 1.000e+004 7.493e-002 1.874e-003 
2.142e-003 3.865e+007 4.476e+012 1.000e+004 8.059e-002 1.875e-003 
2.144e-003 3.870e+007 4.480e+012 1.000e+004 7.064e-002 1.876e-003 
2.145e-003 3.874e+007 4.484e+012 1.000e+004 5.212e-002 1.877e-003 
2.147e-003 3.879e+007 4.488e+012 1.000e+004 5.941e-002 1.878e-003 
2.148e-003 3.883e+007 4.493e+012 1.000e+004 5.837e-002 1.879e-003 
2.149e-003 3.887e+007 4.497e+012 1.000e+004 6.780e-002 1.880e-003 
2.151e-003 3.892e+007 4.501e+012 1.000e+004 6.759e-002 1.881e-003 
2.152e-003 3.897e+007 4.505e+012 1.000e+004 7.379e-002 1.883e-003 
2.154e-003 3.902e+007 4.509e+012 1.000e+004 6.668e-002 1.884e-003 
2.155e-003 3.907e+007 4.513e+012 1.000e+004 6.433e-002 1.885e-003 
2.156e-003 3.911e+007 4.518e+012 1.000e+004 6.642e-002 1.886e-003 
2.158e-003 3.915e+007 4.523e+012 1.000e+004 6.927e-002 1.887e-003 
2.159e-003 3.919e+007 4.526e+012 1.000e+004 6.626e-002 1.888e-003 
2.161e-003 3.924e+007 4.529e+012 1.000e+004 6.189e-002 1.889e-003 
2.162e-003 3.929e+007 4.532e+012 1.000e+004 6.904e-002 1.890e-003 
2.163e-003 3.933e+007 4.535e+012 1.000e+004 6.780e-002 1.891e-003 
2.165e-003 3.938e+007 4.538e+012 1.000e+004 6.128e-002 1.892e-003 
2.166e-003 3.942e+007 4.542e+012 1.000e+004 6.677e-002 1.893e-003 
2.168e-003 3.946e+007 4.545e+012 1.000e+004 8.387e-002 1.894e-003 
2.169e-003 3.951e+007 4.549e+012 1.000e+004 6.911e-002 1.896e-003 
2.170e-003 3.955e+007 4.552e+012 1.000e+004 6.645e-002 1.897e-003 
2.172e-003 3.958e+007 4.555e+012 1.000e+004 7.240e-002 1.898e-003 
2.173e-003 3.962e+007 4.559e+012 1.000e+004 6.765e-002 1.899e-003 
2.175e-003 3.965e+007 4.559e+012 1.000e+004 7.467e-002 1.900e-003 
2.176e-003 3.968e+007 4.556e+012 1.000e+004 8.338e-002 1.901e-003 
2.177e-003 3.970e+007 4.553e+012 1.000e+004 8.254e-002 1.903e-003 
2.179e-003 3.973e+007 4.552e+012 1.000e+004 7.547e-002 1.904e-003 
2.180e-003 3.976e+007 4.554e+012 1.000e+004 6.977e-002 1.905e-003 
2.182e-003 3.979e+007 4.556e+012 1.000e+004 7.097e-002 1.906e-003 
2.183e-003 3.982e+007 4.560e+012 1.000e+004 7.991e-002 1.907e-003 
2.184e-003 3.985e+007 4.564e+012 1.000e+004 7.211e-002 1.909e-003 
2.186e-003 3.987e+007 4.568e+012 1.000e+004 7.297e-002 1.910e-003 
2.187e-003 3.991e+007 4.573e+012 1.000e+004 6.782e-002 1.911e-003 
2.189e-003 3.994e+007 4.577e+012 1.000e+004 6.665e-002 1.912e-003 
2.190e-003 3.998e+007 4.582e+012 1.000e+004 6.270e-002 1.913e-003 
2.191e-003 4.002e+007 4.587e+012 1.000e+004 7.146e-002 1.914e-003 
2.193e-003 4.006e+007 4.591e+012 1.000e+004 7.205e-002 1.916e-003 
2.194e-003 4.010e+007 4.596e+012 1.000e+004 7.495e-002 1.917e-003 
2.196e-003 4.015e+007 4.600e+012 1.000e+004 7.428e-002 1.918e-003 
2.197e-003 4.019e+007 4.605e+012 1.000e+004 7.409e-002 1.919e-003 
2.198e-003 4.024e+007 4.607e+012 1.000e+004 5.365e-002 1.920e-003 
2.200e-003 4.029e+007 4.610e+012 1.000e+004 5.586e-002 1.921e-003 
2.201e-003 4.032e+007 4.607e+012 1.000e+004 6.314e-002 1.922e-003 
2.203e-003 4.036e+007 4.609e+012 1.000e+004 7.201e-002 1.923e-003 
2.204e-003 4.040e+007 4.612e+012 1.000e+004 6.002e-002 1.924e-003 
2.205e-003 4.044e+007 4.614e+012 1.000e+004 5.937e-002 1.926e-003 
2.207e-003 4.049e+007 4.617e+012 1.000e+004 6.888e-002 1.927e-003 
2.208e-003 4.053e+007 4.621e+012 1.000e+004 6.930e-002 1.928e-003 
2.210e-003 4.056e+007 4.624e+012 1.000e+004 5.966e-002 1.929e-003 
2.211e-003 4.061e+007 4.627e+012 1.000e+004 4.922e-002 1.930e-003 
2.213e-003 4.064e+007 4.631e+012 1.000e+004 5.959e-002 1.931e-003 
2.214e-003 4.068e+007 4.634e+012 1.000e+004 6.461e-002 1.932e-003 
2.215e-003 4.071e+007 4.638e+012 1.000e+004 6.743e-002 1.934e-003 
2.217e-003 4.075e+007 4.642e+012 1.000e+004 6.905e-002 1.935e-003 
2.218e-003 4.078e+007 4.645e+012 1.000e+004 6.239e-002 1.936e-003 
2.220e-003 4.081e+007 4.649e+012 1.000e+004 6.468e-002 1.937e-003 
2.221e-003 4.084e+007 4.654e+012 1.000e+004 5.424e-002 1.938e-003 
2.223e-003 4.087e+007 4.659e+012 1.000e+004 6.200e-002 1.940e-003 
2.224e-003 4.089e+007 4.651e+012 1.000e+004 6.211e-002 1.941e-003 
2.225e-003 4.091e+007 4.649e+012 1.000e+004 5.873e-002 1.942e-003 
2.227e-003 4.091e+007 4.647e+012 1.000e+004 5.958e-002 1.944e-003 
2.228e-003 4.092e+007 4.647e+012 1.000e+004 5.355e-002 1.945e-003 
2.230e-003 4.092e+007 4.647e+012 1.000e+004 5.705e-002 1.947e-003 
2.231e-003 4.092e+007 4.646e+012 1.000e+004 6.096e-002 1.948e-003 
2.233e-003 4.092e+007 4.641e+012 1.000e+004 6.147e-002 1.949e-003 
2.234e-003 4.091e+007 4.640e+012 1.000e+004 5.987e-002 1.951e-003 
2.236e-003 4.091e+007 4.635e+012 1.000e+004 5.559e-002 1.952e-003 
2.237e-003 4.089e+007 4.634e+012 1.000e+004 5.265e-002 1.954e-003 
2.238e-003 4.088e+007 4.623e+012 1.000e+004 5.777e-002 1.956e-003 
2.240e-003 4.086e+007 4.620e+012 1.000e+004 6.450e-002 1.957e-003 
2.241e-003 4.084e+007 4.620e+012 1.000e+004 5.975e-002 1.959e-003 
2.243e-003 4.082e+007 4.619e+012 1.000e+004 6.136e-002 1.960e-003 
2.244e-003 4.079e+007 4.619e+012 1.000e+004 6.072e-002 1.962e-003 
2.246e-003 4.077e+007 4.620e+012 1.000e+004 5.920e-002 1.964e-003 
2.247e-003 4.075e+007 4.621e+012 1.000e+004 5.768e-002 1.965e-003 
2.249e-003 4.073e+007 4.623e+012 1.000e+004 5.629e-002 1.967e-003 
2.250e-003 4.072e+007 4.625e+012 1.000e+004 4.990e-002 1.969e-003 
2.252e-003 4.071e+007 4.627e+012 1.000e+004 5.949e-002 1.970e-003 
2.253e-003 4.070e+007 4.627e+012 1.000e+004 5.892e-002 1.972e-003 
2.255e-003 4.070e+007 4.629e+012 1.000e+004 5.479e-002 1.973e-003 
2.256e-003 4.071e+007 4.632e+012 1.000e+004 5.335e-002 1.975e-003 
2.258e-003 4.071e+007 4.634e+012 1.000e+004 4.548e-002 1.976e-003 
2.259e-003 4.072e+007 4.637e+012 1.000e+004 5.521e-002 1.978e-003 
2.261e-003 4.073e+007 4.639e+012 1.000e+004 5.825e-002 1.979e-003 
2.262e-003 4.076e+007 4.642e+012 1.000e+004 5.541e-002 1.980e-003 
2.264e-003 4.078e+007 4.645e+012 1.000e+004 6.059e-002 1.982e-003 
2.265e-003 4.081e+007 4.647e+012 1.000e+004 5.717e-002 1.983e-003 
2.267e-003 4.083e+007 4.649e+012 1.000e+004 5.332e-002 1.984e-003 
2.269e-003 4.085e+007 4.648e+012 1.000e+004 5.176e-002 1.986e-003 
2.270e-003 4.086e+007 4.647e+012 1.000e+004 5.626e-002 1.987e-003 
2.272e-003 4.087e+007 4.647e+012 1.000e+004 5.678e-002 1.989e-003 
2.273e-003 4.088e+007 4.649e+012 1.000e+004 5.181e-002 1.990e-003 
2.275e-003 4.090e+007 4.651e+012 1.000e+004 4.747e-002 1.992e-003 
2.276e-003 4.091e+007 4.649e+012 1.000e+004 5.722e-002 1.993e-003 
2.278e-003 4.093e+007 4.649e+012 1.000e+004 5.789e-002 1.995e-003 
2.279e-003 4.095e+007 4.650e+012 1.000e+004 5.813e-002 1.996e-003 
2.281e-003 4.097e+007 4.651e+012 1.000e+004 5.483e-002 1.997e-003 
2.282e-003 4.099e+007 4.653e+012 1.000e+004 5.562e-002 1.999e-003 
2.284e-003 4.101e+007 4.654e+012 1.000e+004 5.027e-002 2.000e-003 
2.286e-003 4.103e+007 4.656e+012 1.000e+004 4.520e-002 2.002e-003 
2.287e-003 4.105e+007 4.658e+012 1.000e+004 5.490e-002 2.003e-003 
2.289e-003 4.106e+007 4.660e+012 1.000e+004 5.452e-002 2.004e-003 
2.290e-003 4.106e+007 4.662e+012 1.000e+004 5.678e-002 2.006e-003 
2.292e-003 4.106e+007 4.652e+012 1.000e+004 5.489e-002 2.008e-003 
2.293e-003 4.104e+007 4.645e+012 1.000e+004 5.844e-002 2.009e-003 
2.295e-003 4.103e+007 4.644e+012 1.000e+004 5.530e-002 2.011e-003 
2.296e-003 4.102e+007 4.643e+012 1.000e+004 5.501e-002 2.013e-003 
2.298e-003 4.102e+007 4.644e+012 1.000e+004 4.142e-002 2.014e-003 
2.300e-003 4.101e+007 4.646e+012 1.000e+004 6.119e-002 2.016e-003 
2.301e-003 4.100e+007 4.649e+012 1.000e+004 5.628e-002 2.017e-003 
2.303e-003 4.099e+007 4.651e+012 1.000e+004 5.322e-002 2.019e-003 
2.304e-003 4.098e+007 4.654e+012 1.000e+004 5.671e-002 2.020e-003 
2.306e-003 4.098e+007 4.656e+012 1.000e+004 5.223e-002 2.022e-003 
2.307e-003 4.097e+007 4.659e+012 1.000e+004 5.834e-002 2.024e-003 
2.309e-003 4.097e+007 4.660e+012 1.000e+004 5.821e-002 2.025e-003 
2.310e-003 4.096e+007 4.663e+012 1.000e+004 5.433e-002 2.027e-003 
2.312e-003 4.096e+007 4.667e+012 1.000e+004 4.741e-002 2.028e-003 
2.313e-003 4.096e+007 4.671e+012 1.000e+004 5.519e-002 2.030e-003 
2.315e-003 4.096e+007 4.677e+012 1.000e+004 6.031e-002 2.031e-003 
2.316e-003 4.096e+007 4.679e+012 1.000e+004 5.275e-002 2.033e-003 
2.318e-003 4.096e+007 4.671e+012 1.000e+004 4.929e-002 2.034e-003 
2.319e-003 4.096e+007 4.667e+012 1.000e+004 5.308e-002 2.036e-003 
2.321e-003 4.097e+007 4.665e+012 1.000e+004 5.145e-002 2.037e-003 
2.322e-003 4.098e+007 4.664e+012 1.000e+004 5.875e-002 2.039e-003 
2.324e-003 4.098e+007 4.664e+012 1.000e+004 4.943e-002 2.040e-003 
2.325e-003 4.099e+007 4.663e+012 1.000e+004 5.425e-002 2.042e-003 
2.327e-003 4.099e+007 4.663e+012 1.000e+004 4.751e-002 2.043e-003 
2.328e-003 4.099e+007 4.665e+012 1.000e+004 5.300e-002 2.045e-003 
2.330e-003 4.099e+007 4.666e+012 1.000e+004 3.767e-002 2.046e-003 
2.332e-003 4.098e+007 4.669e+012 1.000e+004 5.114e-002 2.048e-003 
2.333e-003 4.098e+007 4.673e+012 1.000e+004 5.268e-002 2.049e-003 
2.335e-003 4.097e+007 4.677e+012 1.000e+004 4.983e-002 2.051e-003 
2.336e-003 4.095e+007 4.671e+012 1.000e+004 5.289e-002 2.053e-003 
2.338e-003 4.092e+007 4.641e+012 1.000e+004 4.667e-002 2.054e-003 
2.339e-003 4.090e+007 4.630e+012 1.000e+004 5.060e-002 2.056e-003 
2.341e-003 4.086e+007 4.497e+012 1.000e+004 3.083e-002 2.058e-003 
2.345e-003 4.078e+007 4.497e+012 1.000e+004 2.931e-002 2.062e-003 
2.348e-003 4.073e+007 4.498e+012 1.000e+004 2.875e-002 2.066e-003 
2.351e-003 4.068e+007 4.504e+012 1.000e+004 2.776e-002 2.070e-003 
2.355e-003 4.067e+007 4.494e+012 1.000e+004 2.660e-002 2.074e-003 
2.360e-003 4.071e+007 4.483e+012 1.000e+004 2.666e-002 2.078e-003 
2.367e-003 4.077e+007 4.435e+012 1.000e+004 2.672e-002 2.084e-003 
2.372e-003 4.080e+007 4.428e+012 1.000e+004 2.622e-002 2.090e-003 
2.375e-003 4.083e+007 4.417e+012 1.000e+004 2.661e-002 2.092e-003 
2.378e-003 4.088e+007 4.397e+012 1.000e+004 2.482e-002 2.095e-003 
2.381e-003 4.093e+007 4.391e+012 1.000e+004 2.567e-002 2.097e-003 
2.383e-003 4.098e+007 4.384e+012 1.000e+004 2.498e-002 2.100e-003 
2.386e-003 4.103e+007 4.385e+012 1.000e+004 2.647e-002 2.102e-003 
2.389e-003 4.107e+007 4.370e+012 1.000e+004 2.795e-002 2.105e-003 
2.393e-003 4.112e+007 4.365e+012 1.000e+004 2.476e-002 2.108e-003 
2.396e-003 4.118e+007 4.373e+012 1.000e+004 2.378e-002 2.111e-003 
2.399e-003 4.121e+007 4.384e+012 1.000e+004 2.519e-002 2.114e-003 
2.401e-003 4.122e+007 4.392e+012 1.000e+004 2.706e-002 2.115e-003 
2.402e-003 4.122e+007 4.371e+012 1.000e+004 3.118e-002 2.117e-003 
2.404e-003 4.119e+007 4.340e+012 1.000e+004 3.666e-002 2.119e-003 
2.406e-003 4.113e+007 4.328e+012 1.000e+004 3.899e-002 2.121e-003 
2.408e-003 4.108e+007 4.321e+012 1.000e+004 4.038e-002 2.123e-003 
2.409e-003 4.101e+007 4.317e+012 1.000e+004 4.094e-002 2.126e-003 
2.411e-003 4.094e+007 4.310e+012 1.000e+004 4.180e-002 2.128e-003 
2.413e-003 4.086e+007 4.307e+012 1.000e+004 4.517e-002 2.130e-003 
2.415e-003 4.078e+007 4.304e+012 1.000e+004 4.516e-002 2.132e-003 
2.417e-003 4.073e+007 4.294e+012 1.000e+004 4.473e-002 2.135e-003 
2.418e-003 4.068e+007 4.292e+012 1.000e+004 4.447e-002 2.137e-003 
2.420e-003 4.064e+007 4.287e+012 1.000e+004 4.803e-002 2.139e-003 
2.422e-003 4.061e+007 4.285e+012 1.000e+004 4.365e-002 2.141e-003 
2.424e-003 4.059e+007 4.281e+012 1.000e+004 4.196e-002 2.143e-003 
2.425e-003 4.058e+007 4.284e+012 1.000e+004 4.032e-002 2.145e-003 
2.427e-003 4.057e+007 4.289e+012 1.000e+004 4.195e-002 2.146e-003 
2.429e-003 4.057e+007 4.295e+012 1.000e+004 3.941e-002 2.148e-003 
2.431e-003 4.057e+007 4.301e+012 1.000e+004 4.179e-002 2.150e-003 
2.432e-003 4.056e+007 4.306e+012 1.000e+004 4.293e-002 2.152e-003 
2.434e-003 4.055e+007 4.314e+012 1.000e+004 4.570e-002 2.153e-003 
2.436e-003 4.054e+007 4.324e+012 1.000e+004 4.152e-002 2.155e-003 
2.438e-003 4.055e+007 4.331e+012 1.000e+004 4.247e-002 2.157e-003 
2.439e-003 4.055e+007 4.334e+012 1.000e+004 4.320e-002 2.159e-003 
2.441e-003 4.053e+007 4.339e+012 1.000e+004 4.710e-002 2.160e-003 
2.443e-003 4.051e+007 4.348e+012 1.000e+004 4.567e-002 2.162e-003 
2.445e-003 4.048e+007 4.345e+012 1.000e+004 5.111e-002 2.164e-003 
2.446e-003 4.045e+007 4.329e+012 1.000e+004 4.703e-002 2.166e-003 
2.448e-003 4.042e+007 4.321e+012 1.000e+004 4.580e-002 2.168e-003 
2.450e-003 4.037e+007 4.309e+012 1.000e+004 3.850e-002 2.170e-003 
2.452e-003 4.032e+007 4.301e+012 1.000e+004 3.564e-002 2.172e-003 
2.453e-003 4.027e+007 4.293e+012 1.000e+004 3.471e-002 2.175e-003 
2.456e-003 4.020e+007 4.281e+012 1.000e+004 3.254e-002 2.178e-003 
2.459e-003 4.012e+007 4.277e+012 1.000e+004 3.198e-002 2.181e-003 
2.463e-003 3.998e+007 4.265e+012 1.000e+004 3.292e-002 2.186e-003 
2.467e-003 3.980e+007 4.267e+012 1.000e+004 3.583e-002 2.191e-003 
2.472e-003 3.956e+007 4.267e+012 1.000e+004 3.725e-002 2.198e-003 
2.475e-003 3.938e+007 4.276e+012 1.000e+004 3.703e-002 2.202e-003 
2.478e-003 3.922e+007 4.285e+012 1.000e+004 3.771e-002 2.207e-003 
2.481e-003 3.906e+007 4.295e+012 1.000e+004 3.505e-002 2.211e-003 
2.485e-003 3.890e+007 4.306e+012 1.000e+004 3.331e-002 2.215e-003 
2.488e-003 3.879e+007 4.317e+012 1.000e+004 3.382e-002 2.219e-003 
2.491e-003 3.873e+007 4.330e+012 1.000e+004 3.061e-002 2.223e-003 
2.493e-003 3.871e+007 4.340e+012 1.000e+004 3.090e-002 2.225e-003 
2.496e-003 3.870e+007 4.349e+012 1.000e+004 3.041e-002 2.228e-003 
2.497e-003 3.870e+007 4.356e+012 1.000e+004 2.969e-002 2.229e-003 
2.500e-003 3.869e+007 4.308e+012 1.000e+004 2.733e-002 2.233e-003 
2.504e-003 3.869e+007 4.314e+012 1.000e+004 2.799e-002 2.236e-003 
2.507e-003 3.871e+007 4.322e+012 1.000e+004 2.710e-002 2.239e-003 
2.510e-003 3.874e+007 4.329e+012 1.000e+004 2.697e-002 2.242e-003 
2.513e-003 3.877e+007 4.337e+012 1.000e+004 2.641e-002 2.245e-003 
2.517e-003 3.882e+007 4.347e+012 1.000e+004 2.490e-002 2.248e-003 
2.520e-003 3.888e+007 4.358e+012 1.000e+004 2.447e-002 2.251e-003 
2.523e-003 3.893e+007 4.368e+012 1.000e+004 2.430e-002 2.254e-003 
2.526e-003 3.898e+007 4.380e+012 1.000e+004 2.350e-002 2.257e-003 
2.529e-003 3.901e+007 4.390e+012 1.000e+004 2.492e-002 2.259e-003 
2.532e-003 3.903e+007 4.401e+012 1.000e+004 2.604e-002 2.262e-003 
2.535e-003 3.905e+007 4.413e+012 1.000e+004 2.619e-002 2.265e-003 
2.538e-003 3.907e+007 4.426e+012 1.000e+004 2.701e-002 2.268e-003 
2.541e-003 3.906e+007 4.440e+012 1.000e+004 2.710e-002 2.271e-003 
2.544e-003 3.905e+007 4.454e+012 1.000e+004 2.877e-002 2.274e-003 
2.547e-003 3.903e+007 4.469e+012 1.000e+004 2.807e-002 2.277e-003 
2.549e-003 3.901e+007 4.485e+012 1.000e+004 2.834e-002 2.279e-003 
2.552e-003 3.898e+007 4.499e+012 1.000e+004 2.762e-002 2.282e-003 
2.555e-003 3.895e+007 4.515e+012 1.000e+004 2.648e-002 2.286e-003 
2.558e-003 3.892e+007 4.532e+012 1.000e+004 2.736e-002 2.289e-003 
2.561e-003 3.889e+007 4.549e+012 1.000e+004 2.692e-002 2.292e-003 
2.564e-003 3.884e+007 4.567e+012 1.000e+004 2.825e-002 2.295e-003 
2.567e-003 3.876e+007 4.580e+012 1.000e+004 3.006e-002 2.299e-003 
2.570e-003 3.869e+007 4.597e+012 1.000e+004 3.204e-002 2.302e-003 
2.572e-003 3.863e+007 4.608e+012 1.000e+004 3.427e-002 2.304e-003 
2.573e-003 3.859e+007 4.618e+012 1.000e+004 3.552e-002 2.306e-003 
2.575e-003 3.854e+007 4.628e+012 1.000e+004 3.264e-002 2.308e-003 
2.576e-003 3.850e+007 4.638e+012 1.000e+004 3.598e-002 2.310e-003 
2.578e-003 3.846e+007 4.647e+012 1.000e+004 3.572e-002 2.312e-003 
2.579e-003 3.843e+007 4.655e+012 1.000e+004 3.481e-002 2.313e-003 
2.581e-003 3.840e+007 4.659e+012 1.000e+004 3.161e-002 2.315e-003 
2.582e-003 3.837e+007 4.667e+012 1.000e+004 3.832e-002 2.317e-003 
2.585e-003 3.830e+007 4.603e+012 1.000e+004 3.069e-002 2.320e-003 
2.587e-003 3.822e+007 4.613e+012 1.000e+004 3.136e-002 2.323e-003 
2.590e-003 3.811e+007 4.624e+012 1.000e+004 3.093e-002 2.326e-003 
2.593e-003 3.799e+007 4.637e+012 1.000e+004 3.149e-002 2.330e-003 
2.595e-003 3.786e+007 4.645e+012 1.000e+004 3.276e-002 2.333e-003 
2.598e-003 3.775e+007 4.652e+012 1.000e+004 3.163e-002 2.337e-003 
2.601e-003 3.763e+007 4.664e+012 1.000e+004 3.183e-002 2.340e-003 
2.603e-003 3.750e+007 4.677e+012 1.000e+004 3.133e-002 2.344e-003 
2.606e-003 3.739e+007 4.687e+012 1.000e+004 2.969e-002 2.347e-003 
2.609e-003 3.731e+007 4.699e+012 1.000e+004 2.910e-002 2.350e-003 
2.611e-003 3.725e+007 4.709e+012 1.000e+004 2.852e-002 2.353e-003 
2.613e-003 3.720e+007 4.711e+012 1.000e+004 2.993e-002 2.356e-003 
2.616e-003 3.714e+007 4.669e+012 1.000e+004 2.981e-002 2.359e-003 
2.618e-003 3.710e+007 4.650e+012 1.000e+004 2.817e-002 2.361e-003 
2.621e-003 3.708e+007 4.638e+012 1.000e+004 2.693e-002 2.364e-003 
2.623e-003 3.708e+007 4.629e+012 1.000e+004 2.538e-002 2.366e-003 
2.626e-003 3.710e+007 4.621e+012 1.000e+004 2.550e-002 2.369e-003 
2.629e-003 3.712e+007 4.616e+012 1.000e+004 2.499e-002 2.372e-003 
2.632e-003 3.712e+007 4.614e+012 1.000e+004 2.649e-002 2.375e-003 
2.634e-003 3.711e+007 4.615e+012 1.000e+004 2.687e-002 2.377e-003 
2.637e-003 3.710e+007 4.616e+012 1.000e+004 2.574e-002 2.380e-003 
2.640e-003 3.709e+007 4.618e+012 1.000e+004 2.572e-002 2.383e-003 
2.643e-003 3.709e+007 4.623e+012 1.000e+004 2.623e-002 2.386e-003 
2.645e-003 3.708e+007 4.628e+012 1.000e+004 2.666e-002 2.389e-003 
2.648e-003 3.706e+007 4.606e+012 1.000e+004 2.745e-002 2.392e-003 
2.651e-003 3.705e+007 4.594e+012 1.000e+004 2.597e-002 2.394e-003 
2.654e-003 3.705e+007 4.588e+012 1.000e+004 2.610e-002 2.397e-003 
2.656e-003 3.705e+007 4.583e+012 1.000e+004 2.710e-002 2.400e-003 
2.659e-003 3.704e+007 4.581e+012 1.000e+004 2.806e-002 2.403e-003 
2.662e-003 3.703e+007 4.581e+012 1.000e+004 2.646e-002 2.405e-003 
2.664e-003 3.703e+007 4.582e+012 1.000e+004 2.602e-002 2.408e-003 
2.667e-003 3.703e+007 4.584e+012 1.000e+004 2.612e-002 2.411e-003 
2.670e-003 3.704e+007 4.586e+012 1.000e+004 2.667e-002 2.414e-003 
2.673e-003 3.706e+007 4.589e+012 1.000e+004 2.509e-002 2.416e-003 
2.675e-003 3.707e+007 4.594e+012 1.000e+004 2.477e-002 2.419e-003 
2.678e-003 3.710e+007 4.600e+012 1.000e+004 2.438e-002 2.421e-003 
2.681e-003 3.711e+007 4.604e+012 1.000e+004 2.588e-002 2.424e-003 
2.683e-003 3.710e+007 4.608e+012 1.000e+004 2.607e-002 2.426e-003 
2.686e-003 3.709e+007 4.613e+012 1.000e+004 2.567e-002 2.429e-003 
2.689e-003 3.709e+007 4.618e+012 1.000e+004 2.592e-002 2.432e-003 
2.691e-003 3.708e+007 4.611e+012 1.000e+004 2.622e-002 2.434e-003 
2.694e-003 3.706e+007 4.616e+012 1.000e+004 2.730e-002 2.437e-003 
2.696e-003 3.701e+007 4.621e+012 1.000e+004 2.796e-002 2.440e-003 
2.699e-003 3.695e+007 4.627e+012 1.000e+004 2.852e-002 2.443e-003 
2.702e-003 3.689e+007 4.622e+012 1.000e+004 3.022e-002 2.446e-003 
2.704e-003 3.683e+007 4.628e+012 1.000e+004 3.000e-002 2.449e-003 
2.707e-003 3.677e+007 4.635e+012 1.000e+004 2.888e-002 2.453e-003 
2.710e-003 3.670e+007 4.641e+012 1.000e+004 3.092e-002 2.456e-003 
2.712e-003 3.664e+007 4.648e+012 1.000e+004 3.068e-002 2.459e-003 
2.714e-003 3.659e+007 4.654e+012 1.000e+004 3.010e-002 2.461e-003 
2.717e-003 3.654e+007 4.660e+012 1.000e+004 3.007e-002 2.464e-003 
2.719e-003 3.649e+007 4.667e+012 1.000e+004 3.104e-002 2.466e-003 
2.720e-003 3.644e+007 4.673e+012 1.000e+004 3.090e-002 2.468e-003 
2.723e-003 3.639e+007 4.677e+012 1.000e+004 2.856e-002 2.471e-003 
2.726e-003 3.635e+007 4.681e+012 1.000e+004 2.928e-002 2.474e-003 
2.728e-003 3.629e+007 4.689e+012 1.000e+004 3.255e-002 2.477e-003 
2.731e-003 3.622e+007 4.698e+012 1.000e+004 2.929e-002 2.480e-003 
2.734e-003 3.614e+007 4.708e+012 1.000e+004 2.952e-002 2.484e-003 
2.737e-003 3.608e+007 4.717e+012 1.000e+004 2.968e-002 2.487e-003 
2.739e-003 3.602e+007 4.726e+012 1.000e+004 2.903e-002 2.490e-003 
2.742e-003 3.596e+007 4.737e+012 1.000e+004 3.012e-002 2.493e-003 
2.745e-003 3.589e+007 4.748e+012 1.000e+004 2.883e-002 2.496e-003 
2.747e-003 3.582e+007 4.755e+012 1.000e+004 3.033e-002 2.499e-003 
2.750e-003 3.574e+007 4.759e+012 1.000e+004 2.876e-002 2.503e-003 
2.753e-003 3.566e+007 4.766e+012 1.000e+004 2.949e-002 2.506e-003 
2.755e-003 3.559e+007 4.768e+012 1.000e+004 2.922e-002 2.509e-003 
2.758e-003 3.552e+007 4.775e+012 1.000e+004 2.878e-002 2.512e-003 
2.761e-003 3.547e+007 4.784e+012 1.000e+004 2.827e-002 2.515e-003 
2.764e-003 3.543e+007 4.789e+012 1.000e+004 2.809e-002 2.518e-003 
2.766e-003 3.539e+007 4.798e+012 1.000e+004 2.751e-002 2.521e-003 
2.769e-003 3.534e+007 4.808e+012 1.000e+004 2.850e-002 2.524e-003 
2.772e-003 3.528e+007 4.813e+012 1.000e+004 3.041e-002 2.527e-003 
2.774e-003 3.520e+007 4.816e+012 1.000e+004 3.044e-002 2.530e-003 
2.776e-003 3.513e+007 4.823e+012 1.000e+004 3.114e-002 2.532e-003 
2.777e-003 3.506e+007 4.829e+012 1.000e+004 3.047e-002 2.535e-003 
2.779e-003 3.499e+007 4.837e+012 1.000e+004 3.007e-002 2.537e-003 
2.781e-003 3.492e+007 4.844e+012 1.000e+004 3.030e-002 2.540e-003 
2.783e-003 3.486e+007 4.839e+012 1.000e+004 2.932e-002 2.542e-003 
2.786e-003 3.478e+007 4.819e+012 1.000e+004 3.047e-002 2.545e-003 
2.789e-003 3.471e+007 4.812e+012 1.000e+004 3.202e-002 2.548e-003 
2.791e-003 3.461e+007 4.810e+012 1.000e+004 3.081e-002 2.552e-003 
2.794e-003 3.451e+007 4.814e+012 1.000e+004 3.103e-002 2.555e-003 
2.797e-003 3.440e+007 4.821e+012 1.000e+004 3.095e-002 2.558e-003 
2.799e-003 3.430e+007 4.824e+012 1.000e+004 3.037e-002 2.562e-003 
2.802e-003 3.423e+007 4.826e+012 1.000e+004 2.925e-002 2.565e-003 
2.805e-003 3.420e+007 4.830e+012 1.000e+004 2.596e-002 2.568e-003 
2.807e-003 3.419e+007 4.828e+012 1.000e+004 2.653e-002 2.570e-003 
2.810e-003 3.418e+007 4.829e+012 1.000e+004 2.741e-002 2.573e-003 
2.812e-003 3.416e+007 4.830e+012 1.000e+004 2.792e-002 2.576e-003 
2.815e-003 3.415e+007 4.834e+012 1.000e+004 2.492e-002 2.578e-003 
2.818e-003 3.417e+007 4.839e+012 1.000e+004 2.407e-002 2.581e-003 
2.821e-003 3.419e+007 4.845e+012 1.000e+004 2.303e-002 2.585e-003 
2.824e-003 3.422e+007 4.853e+012 1.000e+004 2.260e-002 2.587e-003 
2.827e-003 3.426e+007 4.862e+012 1.000e+004 2.258e-002 2.589e-003 
2.829e-003 3.428e+007 4.859e+012 1.000e+004 2.350e-002 2.591e-003 
2.831e-003 3.429e+007 4.864e+012 1.000e+004 2.425e-002 2.593e-003 
2.833e-003 3.431e+007 4.870e+012 1.000e+004 2.420e-002 2.595e-003 
2.834e-003 3.432e+007 4.876e+012 1.000e+004 2.451e-002 2.597e-003 
2.836e-003 3.434e+007 4.882e+012 1.000e+004 2.398e-002 2.598e-003 
2.838e-003 3.435e+007 4.888e+012 1.000e+004 2.438e-002 2.600e-003 
2.840e-003 3.436e+007 4.891e+012 1.000e+004 2.488e-002 2.602e-003 
2.842e-003 3.436e+007 4.895e+012 1.000e+004 2.495e-002 2.604e-003 
2.843e-003 3.436e+007 4.901e+012 1.000e+004 2.494e-002 2.605e-003 
2.845e-003 3.436e+007 4.908e+012 1.000e+004 2.527e-002 2.607e-003 
2.846e-003 3.437e+007 4.914e+012 1.000e+004 2.553e-002 2.608e-003 
2.851e-003 3.437e+007 4.899e+012 1.000e+004 2.306e-002 2.613e-003 
2.855e-003 3.439e+007 4.910e+012 1.000e+004 2.245e-002 2.617e-003 
2.859e-003 3.441e+007 4.925e+012 1.000e+004 2.155e-002 2.621e-003 
2.864e-003 3.445e+007 4.938e+012 1.000e+004 2.187e-002 2.625e-003 
2.869e-003 3.447e+007 4.933e+012 1.000e+004 2.282e-002 2.630e-003 
2.874e-003 3.449e+007 4.944e+012 1.000e+004 2.231e-002 2.635e-003 
2.879e-003 3.453e+007 4.961e+012 1.000e+004 2.119e-002 2.640e-003 
2.884e-003 3.457e+007 4.977e+012 1.000e+004 2.148e-002 2.644e-003 
2.888e-003 3.461e+007 4.995e+012 1.000e+004 2.081e-002 2.649e-003 
2.893e-003 3.466e+007 4.959e+012 1.000e+004 2.146e-002 2.653e-003 
2.898e-003 3.478e+007 4.951e+012 1.000e+004 1.945e-002 2.657e-003 
2.903e-003 3.495e+007 4.953e+012 1.000e+004 1.834e-002 2.661e-003 
2.907e-003 3.517e+007 4.961e+012 1.000e+004 1.684e-002 2.664e-003 
2.913e-003 3.543e+007 4.973e+012 1.000e+004 1.672e-002 2.667e-003 
2.917e-003 3.566e+007 4.986e+012 1.000e+004 1.741e-002 2.670e-003 
2.921e-003 3.586e+007 4.992e+012 1.000e+004 1.778e-002 2.673e-003 
2.926e-003 3.606e+007 4.999e+012 1.000e+004 1.688e-002 2.676e-003 
2.930e-003 3.629e+007 5.010e+012 1.000e+004 1.667e-002 2.679e-003 
2.935e-003 3.651e+007 5.026e+012 1.000e+004 1.690e-002 2.682e-003 
2.939e-003 3.666e+007 5.018e+012 1.000e+004 1.971e-002 2.685e-003 
2.942e-003 3.677e+007 5.020e+012 1.000e+004 1.936e-002 2.687e-003 
2.944e-003 3.686e+007 5.023e+012 1.000e+004 1.877e-002 2.689e-003 
2.946e-003 3.693e+007 5.028e+012 1.000e+004 1.951e-002 2.690e-003 
2.947e-003 3.700e+007 5.032e+012 1.000e+004 2.164e-002 2.691e-003 
2.949e-003 3.707e+007 5.029e+012 1.000e+004 2.228e-002 2.692e-003 
2.950e-003 3.713e+007 5.027e+012 1.000e+004 2.196e-002 2.693e-003 
2.952e-003 3.719e+007 5.026e+012 1.000e+004 2.298e-002 2.695e-003 
2.954e-003 3.724e+007 5.024e+012 1.000e+004 2.404e-002 2.696e-003 
2.955e-003 3.728e+007 5.024e+012 1.000e+004 2.440e-002 2.697e-003 
2.956e-003 3.733e+007 5.026e+012 1.000e+004 2.226e-002 2.698e-003 
2.958e-003 3.738e+007 5.028e+012 1.000e+004 2.588e-002 2.699e-003 
2.959e-003 3.744e+007 5.032e+012 1.000e+004 2.479e-002 2.700e-003 
2.961e-003 3.749e+007 5.035e+012 1.000e+004 2.458e-002 2.701e-003 
2.962e-003 3.754e+007 5.039e+012 1.000e+004 2.229e-002 2.702e-003 
2.964e-003 3.760e+007 5.035e+012 1.000e+004 2.545e-002 2.704e-003 
2.965e-003 3.767e+007 5.035e+012 1.000e+004 2.588e-002 2.705e-003 
2.967e-003 3.774e+007 5.037e+012 1.000e+004 2.442e-002 2.706e-003 
2.968e-003 3.781e+007 5.038e+012 1.000e+004 2.020e-002 2.707e-003 
2.970e-003 3.789e+007 5.040e+012 1.000e+004 2.610e-002 2.708e-003 
2.971e-003 3.797e+007 5.042e+012 1.000e+004 2.678e-002 2.708e-003 
2.973e-003 3.804e+007 5.039e+012 1.000e+004 2.501e-002 2.709e-003 
2.974e-003 3.812e+007 5.033e+012 1.000e+004 2.090e-002 2.710e-003 
2.976e-003 3.820e+007 5.032e+012 1.000e+004 2.597e-002 2.711e-003 
2.977e-003 3.828e+007 5.032e+012 1.000e+004 2.526e-002 2.712e-003 
2.979e-003 3.835e+007 5.034e+012 1.000e+004 2.524e-002 2.713e-003 
2.980e-003 3.843e+007 5.036e+012 1.000e+004 2.477e-002 2.714e-003 
2.982e-003 3.850e+007 5.039e+012 1.000e+004 2.638e-002 2.715e-003 
2.983e-003 3.856e+007 5.040e+012 1.000e+004 2.714e-002 2.716e-003 
2.985e-003 3.862e+007 5.040e+012 1.000e+004 2.558e-002 2.717e-003 
2.986e-003 3.869e+007 5.041e+012 1.000e+004 2.549e-002 2.718e-003 
2.988e-003 3.877e+007 5.043e+012 1.000e+004 2.574e-002 2.719e-003 
2.989e-003 3.884e+007 5.042e+012 1.000e+004 2.727e-002 2.720e-003 
2.991e-003 3.889e+007 5.040e+012 1.000e+004 2.632e-002 2.721e-003 
2.992e-003 3.894e+007 5.041e+012 1.000e+004 2.757e-002 2.722e-003 
2.994e-003 3.899e+007 5.044e+012 1.000e+004 2.797e-002 2.724e-003 
2.995e-003 3.903e+007 5.048e+012 1.000e+004 2.768e-002 2.725e-003 
2.996e-003 3.908e+007 5.053e+012 1.000e+004 2.817e-002 2.726e-003 
2.998e-003 3.912e+007 5.049e+012 1.000e+004 2.933e-002 2.727e-003 
2.999e-003 3.916e+007 5.047e+012 1.000e+004 2.953e-002 2.728e-003 
3.001e-003 3.919e+007 5.051e+012 1.000e+004 2.942e-002 2.729e-003 
3.002e-003 3.923e+007 5.031e+012 1.000e+004 3.057e-002 2.731e-003 
3.004e-003 3.928e+007 5.025e+012 1.000e+004 2.811e-002 2.732e-003 
3.005e-003 3.933e+007 5.024e+012 1.000e+004 2.761e-002 2.733e-003 
3.007e-003 3.938e+007 5.026e+012 1.000e+004 2.906e-002 2.734e-003 
3.008e-003 3.943e+007 5.027e+012 1.000e+004 2.893e-002 2.735e-003 
3.010e-003 3.950e+007 5.029e+012 1.000e+004 2.641e-002 2.736e-003 
3.011e-003 3.957e+007 5.031e+012 1.000e+004 2.579e-002 2.737e-003 
3.013e-003 3.964e+007 5.032e+012 1.000e+004 2.729e-002 2.738e-003 
3.014e-003 3.971e+007 5.027e+012 1.000e+004 2.836e-002 2.739e-003 
3.016e-003 3.977e+007 5.025e+012 1.000e+004 2.674e-002 2.740e-003 
3.017e-003 3.983e+007 5.028e+012 1.000e+004 2.798e-002 2.741e-003 
3.019e-003 3.988e+007 5.032e+012 1.000e+004 2.525e-002 2.743e-003 
3.020e-003 3.995e+007 5.036e+012 1.000e+004 2.488e-002 2.744e-003 
3.022e-003 4.001e+007 5.042e+012 1.000e+004 2.400e-002 2.745e-003 
3.023e-003 4.008e+007 5.047e+012 1.000e+004 2.512e-002 2.746e-003 
3.025e-003 4.016e+007 5.050e+012 1.000e+004 2.200e-002 2.747e-003 
3.026e-003 4.024e+007 5.056e+012 1.000e+004 2.115e-002 2.748e-003 
3.028e-003 4.032e+007 5.061e+012 1.000e+004 1.989e-002 2.748e-003 
3.029e-003 4.040e+007 5.065e+012 1.000e+004 1.989e-002 2.749e-003 
3.031e-003 4.049e+007 5.070e+012 1.000e+004 1.734e-002 2.750e-003 
3.032e-003 4.058e+007 5.074e+012 1.000e+004 2.040e-002 2.751e-003 
3.034e-003 4.068e+007 5.078e+012 1.000e+004 1.970e-002 2.752e-003 
3.035e-003 4.077e+007 5.082e+012 1.000e+004 1.803e-002 2.753e-003 
3.037e-003 4.087e+007 5.086e+012 1.000e+004 1.607e-002 2.754e-003 
3.038e-003 4.096e+007 5.087e+012 1.000e+004 1.929e-002 2.755e-003 
3.040e-003 4.106e+007 5.089e+012 1.000e+004 1.831e-002 2.755e-003 
3.041e-003 4.115e+007 5.091e+012 1.000e+004 2.087e-002 2.756e-003 
3.043e-003 4.124e+007 5.093e+012 1.000e+004 1.963e-002 2.757e-003 
3.044e-003 4.133e+007 5.095e+012 1.000e+004 1.965e-002 2.758e-003 
3.046e-003 4.142e+007 5.098e+012 1.000e+004 1.916e-002 2.759e-003 
3.047e-003 4.151e+007 5.101e+012 1.000e+004 1.931e-002 2.760e-003 
3.049e-003 4.161e+007 5.104e+012 1.000e+004 1.815e-002 2.761e-003 
3.050e-003 4.170e+007 5.107e+012 1.000e+004 1.765e-002 2.762e-003 
3.052e-003 4.180e+007 5.111e+012 1.000e+004 1.752e-002 2.763e-003 
3.054e-003 4.190e+007 5.114e+012 1.000e+004 1.638e-002 2.764e-003 
3.055e-003 4.200e+007 5.118e+012 1.000e+004 1.692e-002 2.764e-003 
3.057e-003 4.210e+007 5.121e+012 1.000e+004 1.690e-002 2.765e-003 
3.059e-003 4.220e+007 5.125e+012 1.000e+004 1.676e-002 2.766e-003 
3.060e-003 4.229e+007 5.129e+012 1.000e+004 1.613e-002 2.767e-003 
3.062e-003 4.239e+007 5.132e+012 1.000e+004 1.592e-002 2.768e-003 
3.064e-003 4.250e+007 5.136e+012 1.000e+004 1.546e-002 2.770e-003 
3.066e-003 4.263e+007 5.141e+012 1.000e+004 1.815e-002 2.771e-003 
3.069e-003 4.276e+007 5.147e+012 1.000e+004 2.016e-002 2.773e-003 
3.071e-003 4.289e+007 5.154e+012 1.000e+004 1.972e-002 2.774e-003 
3.074e-003 4.301e+007 5.162e+012 1.000e+004 2.323e-002 2.776e-003 
3.076e-003 4.313e+007 5.171e+012 1.000e+004 2.111e-002 2.778e-003 
3.079e-003 4.324e+007 5.181e+012 1.000e+004 2.224e-002 2.779e-003 
3.081e-003 4.334e+007 5.193e+012 1.000e+004 2.215e-002 2.781e-003 
3.084e-003 4.343e+007 5.201e+012 1.000e+004 2.757e-002 2.783e-003 
3.086e-003 4.351e+007 5.172e+012 1.000e+004 2.568e-002 2.785e-003 
3.089e-003 4.356e+007 5.160e+012 1.000e+004 2.876e-002 2.787e-003 
3.091e-003 4.360e+007 5.161e+012 1.000e+004 2.861e-002 2.789e-003 
3.094e-003 4.361e+007 5.161e+012 1.000e+004 2.958e-002 2.792e-003 
3.096e-003 4.362e+007 5.172e+012 1.000e+004 3.005e-002 2.794e-003 
3.099e-003 4.364e+007 5.173e+012 1.000e+004 2.898e-002 2.796e-003 
3.101e-003 4.366e+007 5.181e+012 1.000e+004 2.939e-002 2.799e-003 
3.104e-003 4.368e+007 5.191e+012 1.000e+004 2.993e-002 2.801e-003 
3.106e-003 4.371e+007 5.203e+012 1.000e+004 2.976e-002 2.803e-003 
3.108e-003 4.373e+007 5.214e+012 1.000e+004 2.950e-002 2.806e-003 
3.111e-003 4.375e+007 5.227e+012 1.000e+004 2.935e-002 2.808e-003 
3.113e-003 4.378e+007 5.239e+012 1.000e+004 2.930e-002 2.810e-003 
3.116e-003 4.379e+007 5.249e+012 1.000e+004 2.902e-002 2.813e-003 
3.118e-003 4.378e+007 5.262e+012 1.000e+004 2.838e-002 2.815e-003 
3.121e-003 4.377e+007 5.275e+012 1.000e+004 2.956e-002 2.818e-003 
3.123e-003 4.376e+007 5.274e+012 1.000e+004 3.195e-002 2.820e-003 
3.126e-003 4.375e+007 5.283e+012 1.000e+004 2.868e-002 2.823e-003 
3.128e-003 4.374e+007 5.287e+012 1.000e+004 2.869e-002 2.825e-003 
3.131e-003 4.373e+007 5.287e+012 1.000e+004 2.880e-002 2.828e-003 
3.134e-003 4.370e+007 5.294e+012 1.000e+004 2.720e-002 2.831e-003 
3.137e-003 4.364e+007 5.313e+012 1.000e+004 2.963e-002 2.835e-003 
3.141e-003 4.353e+007 5.235e+012 1.000e+004 3.087e-002 2.839e-003 
3.145e-003 4.344e+007 5.223e+012 1.000e+004 2.770e-002 2.844e-003 
3.148e-003 4.341e+007 5.225e+012 1.000e+004 2.613e-002 2.848e-003 
3.152e-003 4.341e+007 5.230e+012 1.000e+004 2.628e-002 2.851e-003 
3.155e-003 4.341e+007 5.240e+012 1.000e+004 2.564e-002 2.854e-003 
3.159e-003 4.339e+007 5.256e+012 1.000e+004 2.750e-002 2.858e-003 
3.162e-003 4.333e+007 5.279e+012 1.000e+004 2.746e-002 2.862e-003 
3.166e-003 4.334e+007 5.294e+012 1.000e+004 2.495e-002 2.865e-003 
3.169e-003 4.335e+007 5.312e+012 1.000e+004 2.698e-002 2.869e-003 
3.172e-003 4.335e+007 5.331e+012 1.000e+004 2.806e-002 2.871e-003 
3.174e-003 4.334e+007 5.342e+012 1.000e+004 3.038e-002 2.873e-003 
3.175e-003 4.333e+007 5.353e+012 1.000e+004 3.031e-002 2.875e-003 
3.177e-003 4.331e+007 5.365e+012 1.000e+004 3.459e-002 2.877e-003 
3.179e-003 4.328e+007 5.333e+012 1.000e+004 3.506e-002 2.879e-003 
3.180e-003 4.326e+007 5.326e+012 1.000e+004 3.502e-002 2.881e-003 
3.182e-003 4.324e+007 5.331e+012 1.000e+004 3.132e-002 2.882e-003 
3.184e-003 4.323e+007 5.339e+012 1.000e+004 3.219e-002 2.884e-003 
3.185e-003 4.320e+007 5.336e+012 1.000e+004 3.656e-002 2.886e-003 
3.187e-003 4.315e+007 5.342e+012 1.000e+004 3.815e-002 2.888e-003 
3.189e-003 4.311e+007 5.351e+012 1.000e+004 3.595e-002 2.890e-003 
3.190e-003 4.307e+007 5.318e+012 1.000e+004 3.410e-002 2.892e-003 
3.192e-003 4.304e+007 5.310e+012 1.000e+004 3.836e-002 2.894e-003 
3.194e-003 4.299e+007 5.310e+012 1.000e+004 4.137e-002 2.896e-003 
3.195e-003 4.296e+007 5.310e+012 1.000e+004 3.852e-002 2.898e-003 
3.198e-003 4.289e+007 5.095e+012 1.000e+004 2.960e-002 2.901e-003 
3.200e-003 4.286e+007 5.091e+012 1.000e+004 2.984e-002 2.904e-003 
3.203e-003 4.282e+007 5.038e+012 1.000e+004 2.811e-002 2.907e-003 
3.206e-003 4.278e+007 5.045e+012 1.000e+004 2.702e-002 2.910e-003 
3.210e-003 4.277e+007 5.049e+012 1.000e+004 2.699e-002 2.913e-003 
3.213e-003 4.276e+007 5.050e+012 1.000e+004 2.847e-002 2.917e-003 
3.216e-003 4.273e+007 5.052e+012 1.000e+004 2.728e-002 2.920e-003 
3.219e-003 4.270e+007 5.068e+012 1.000e+004 2.725e-002 2.924e-003 
3.223e-003 4.268e+007 5.075e+012 1.000e+004 2.629e-002 2.927e-003 
3.225e-003 4.268e+007 5.087e+012 1.000e+004 2.706e-002 2.930e-003 
3.227e-003 4.267e+007 5.097e+012 1.000e+004 2.836e-002 2.932e-003 
3.229e-003 4.267e+007 5.105e+012 1.000e+004 2.737e-002 2.934e-003 
3.231e-003 4.266e+007 5.112e+012 1.000e+004 2.971e-002 2.935e-003 
3.232e-003 4.264e+007 5.118e+012 1.000e+004 3.003e-002 2.937e-003 
3.235e-003 4.260e+007 5.084e+012 1.000e+004 2.887e-002 2.940e-003 
3.239e-003 4.256e+007 5.057e+012 1.000e+004 2.771e-002 2.944e-003 
3.242e-003 4.254e+007 5.042e+012 1.000e+004 2.848e-002 2.947e-003 
3.245e-003 4.252e+007 5.036e+012 1.000e+004 2.784e-002 2.950e-003 
3.248e-003 4.251e+007 5.037e+012 1.000e+004 2.707e-002 2.954e-003 
3.251e-003 4.251e+007 5.038e+012 1.000e+004 2.752e-002 2.957e-003 
3.254e-003 4.249e+007 5.037e+012 1.000e+004 2.779e-002 2.960e-003 
3.257e-003 4.247e+007 5.040e+012 1.000e+004 2.814e-002 2.963e-003 
3.260e-003 4.243e+007 5.045e+012 1.000e+004 2.788e-002 2.966e-003 
3.262e-003 4.240e+007 5.042e+012 1.000e+004 2.858e-002 2.968e-003 
3.265e-003 4.240e+007 5.040e+012 1.000e+004 2.613e-002 2.971e-003 
3.268e-003 4.243e+007 5.042e+012 1.000e+004 2.516e-002 2.974e-003 
3.271e-003 4.248e+007 5.043e+012 1.000e+004 2.389e-002 2.976e-003 
3.273e-003 4.254e+007 5.041e+012 1.000e+004 2.408e-002 2.979e-003 
3.276e-003 4.261e+007 5.035e+012 1.000e+004 2.542e-002 2.981e-003 
3.279e-003 4.268e+007 5.024e+012 1.000e+004 2.842e-002 2.983e-003 
3.282e-003 4.269e+007 4.968e+012 1.000e+004 2.537e-002 2.986e-003 
3.284e-003 4.271e+007 4.967e+012 1.000e+004 2.471e-002 2.988e-003 
3.287e-003 4.272e+007 4.967e+012 1.000e+004 2.578e-002 2.991e-003 
3.290e-003 4.274e+007 4.961e+012 1.000e+004 2.662e-002 2.994e-003 
3.293e-003 4.275e+007 4.965e+012 1.000e+004 2.709e-002 2.997e-003 
3.296e-003 4.276e+007 4.970e+012 1.000e+004 2.553e-002 2.999e-003 
3.298e-003 4.276e+007 4.977e+012 1.000e+004 2.568e-002 3.002e-003 
3.301e-003 4.278e+007 4.986e+012 1.000e+004 2.422e-002 3.005e-003 
3.304e-003 4.280e+007 4.996e+012 1.000e+004 2.424e-002 3.008e-003 
3.307e-003 4.281e+007 4.996e+012 1.000e+004 2.546e-002 3.011e-003 
3.310e-003 4.281e+007 4.999e+012 1.000e+004 2.547e-002 3.014e-003 
3.313e-003 4.281e+007 5.005e+012 1.000e+004 2.640e-002 3.017e-003 
3.316e-003 4.280e+007 5.003e+012 1.000e+004 2.655e-002 3.019e-003 
3.319e-003 4.278e+007 5.004e+012 1.000e+004 2.831e-002 3.023e-003 
3.322e-003 4.275e+007 5.003e+012 1.000e+004 2.827e-002 3.026e-003 
3.325e-003 4.273e+007 5.005e+012 1.000e+004 2.704e-002 3.029e-003 
3.328e-003 4.273e+007 5.012e+012 1.000e+004 2.669e-002 3.032e-003 
3.330e-003 4.271e+007 4.980e+012 1.000e+004 3.023e-002 3.034e-003 
3.333e-003 4.267e+007 4.793e+012 1.000e+004 3.201e-002 3.038e-003 
3.336e-003 4.264e+007 4.781e+012 1.000e+004 3.207e-002 3.040e-003 
3.339e-003 4.261e+007 4.775e+012 1.000e+004 3.116e-002 3.043e-003 
3.341e-003 4.257e+007 4.759e+012 1.000e+004 3.152e-002 3.046e-003 
3.344e-003 4.252e+007 4.754e+012 1.000e+004 3.152e-002 3.049e-003 
3.346e-003 4.248e+007 4.749e+012 1.000e+004 3.135e-002 3.052e-003 
3.349e-003 4.245e+007 4.750e+012 1.000e+004 3.064e-002 3.055e-003 
3.351e-003 4.244e+007 4.757e+012 1.000e+004 2.835e-002 3.057e-003 
3.354e-003 4.245e+007 4.766e+012 1.000e+004 2.715e-002 3.060e-003 
3.356e-003 4.248e+007 4.775e+012 1.000e+004 2.668e-002 3.062e-003 
3.359e-003 4.251e+007 4.783e+012 1.000e+004 2.608e-002 3.064e-003 
3.361e-003 4.256e+007 4.788e+012 1.000e+004 2.520e-002 3.066e-003 
3.364e-003 4.261e+007 4.787e+012 1.000e+004 2.528e-002 3.069e-003 
3.366e-003 4.265e+007 4.788e+012 1.000e+004 2.446e-002 3.071e-003 
3.369e-003 4.269e+007 4.792e+012 1.000e+004 2.543e-002 3.073e-003 
3.371e-003 4.272e+007 4.794e+012 1.000e+004 2.482e-002 3.075e-003 
3.373e-003 4.274e+007 4.780e+012 1.000e+004 2.754e-002 3.077e-003 
3.375e-003 4.275e+007 4.771e+012 1.000e+004 2.791e-002 3.079e-003 
3.378e-003 4.275e+007 4.765e+012 1.000e+004 2.792e-002 3.081e-003 
3.380e-003 4.276e+007 4.765e+012 1.000e+004 2.717e-002 3.084e-003 
3.382e-003 4.277e+007 4.768e+012 1.000e+004 2.726e-002 3.086e-003 
3.384e-003 4.279e+007 4.772e+012 1.000e+004 2.680e-002 3.088e-003 
3.387e-003 4.280e+007 4.777e+012 1.000e+004 2.725e-002 3.090e-003 
3.389e-003 4.280e+007 4.771e+012 1.000e+004 2.716e-002 3.092e-003 
3.391e-003 4.281e+007 4.774e+012 1.000e+004 2.730e-002 3.094e-003 
3.393e-003 4.282e+007 4.777e+012 1.000e+004 2.676e-002 3.097e-003 
3.396e-003 4.282e+007 4.780e+012 1.000e+004 2.825e-002 3.099e-003 
3.398e-003 4.282e+007 4.750e+012 1.000e+004 2.856e-002 3.101e-003 
3.400e-003 4.282e+007 4.745e+012 1.000e+004 2.781e-002 3.103e-003 
3.402e-003 4.283e+007 4.748e+012 1.000e+004 2.638e-002 3.106e-003 
3.405e-003 4.284e+007 4.751e+012 1.000e+004 2.655e-002 3.108e-003 
3.407e-003 4.285e+007 4.756e+012 1.000e+004 2.632e-002 3.110e-003 
3.409e-003 4.286e+007 4.761e+012 1.000e+004 2.613e-002 3.112e-003 
3.411e-003 4.287e+007 4.763e+012 1.000e+004 2.657e-002 3.114e-003 
3.413e-003 4.287e+007 4.770e+012 1.000e+004 2.878e-002 3.116e-003 
3.416e-003 4.286e+007 4.755e+012 1.000e+004 2.860e-002 3.119e-003 
3.418e-003 4.286e+007 4.757e+012 1.000e+004 2.657e-002 3.121e-003 
3.420e-003 4.287e+007 4.765e+012 1.000e+004 2.593e-002 3.123e-003 
3.423e-003 4.288e+007 4.773e+012 1.000e+004 2.576e-002 3.126e-003 
3.425e-003 4.289e+007 4.783e+012 1.000e+004 2.494e-002 3.128e-003 
3.428e-003 4.290e+007 4.792e+012 1.000e+004 2.518e-002 3.130e-003 
3.430e-003 4.292e+007 4.801e+012 1.000e+004 2.479e-002 3.133e-003 
3.432e-003 4.294e+007 4.811e+012 1.000e+004 2.382e-002 3.135e-003 
3.435e-003 4.298e+007 4.820e+012 1.000e+004 2.321e-002 3.137e-003 
3.437e-003 4.303e+007 4.830e+012 1.000e+004 2.282e-002 3.139e-003 
3.440e-003 4.308e+007 4.839e+012 1.000e+004 2.272e-002 3.141e-003 
3.442e-003 4.312e+007 4.849e+012 1.000e+004 2.269e-002 3.143e-003 
3.444e-003 4.317e+007 4.859e+012 1.000e+004 2.272e-002 3.145e-003 
3.447e-003 4.322e+007 4.871e+012 1.000e+004 2.428e-002 3.148e-003 
3.450e-003 4.326e+007 4.878e+012 1.000e+004 2.448e-002 3.150e-003 
3.452e-003 4.329e+007 4.886e+012 1.000e+004 2.625e-002 3.152e-003 
3.455e-003 4.330e+007 4.889e+012 1.000e+004 3.010e-002 3.155e-003 
3.457e-003 4.328e+007 4.893e+012 1.000e+004 2.764e-002 3.157e-003 
3.460e-003 4.324e+007 4.901e+012 1.000e+004 2.689e-002 3.160e-003 
3.462e-003 4.322e+007 4.911e+012 1.000e+004 2.710e-002 3.163e-003 
3.465e-003 4.321e+007 4.920e+012 1.000e+004 2.624e-002 3.165e-003 
3.467e-003 4.321e+007 4.923e+012 1.000e+004 2.548e-002 3.168e-003 
3.469e-003 4.322e+007 4.923e+012 1.000e+004 2.424e-002 3.170e-003 
3.472e-003 4.324e+007 4.933e+012 1.000e+004 2.371e-002 3.172e-003 
3.474e-003 4.326e+007 4.942e+012 1.000e+004 2.351e-002 3.174e-003 
3.476e-003 4.328e+007 4.949e+012 1.000e+004 2.368e-002 3.176e-003 
3.479e-003 4.330e+007 4.951e+012 1.000e+004 2.534e-002 3.178e-003 
3.481e-003 4.329e+007 4.953e+012 1.000e+004 2.492e-002 3.181e-003 
3.484e-003 4.332e+007 4.966e+012 1.000e+004 2.278e-002 3.184e-003 
3.487e-003 4.337e+007 4.981e+012 1.000e+004 2.207e-002 3.186e-003 
3.490e-003 4.343e+007 4.999e+012 1.000e+004 2.403e-002 3.189e-003 
3.492e-003 4.347e+007 5.016e+012 1.000e+004 2.268e-002 3.191e-003 
3.494e-003 4.350e+007 5.030e+012 1.000e+004 2.381e-002 3.193e-003 
3.496e-003 4.351e+007 5.039e+012 1.000e+004 2.519e-002 3.195e-003 
3.498e-003 4.352e+007 5.049e+012 1.000e+004 2.549e-002 3.196e-003 
3.500e-003 4.353e+007 5.059e+012 1.000e+004 2.454e-002 3.198e-003 
3.502e-003 4.354e+007 5.070e+012 1.000e+004 2.409e-002 3.200e-003 
3.503e-003 4.356e+007 5.082e+012 1.000e+004 2.644e-002 3.201e-003 
3.505e-003 4.357e+007 5.089e+012 1.000e+004 2.849e-002 3.203e-003 
3.507e-003 4.358e+007 5.101e+012 1.000e+004 2.749e-002 3.205e-003 
3.509e-003 4.356e+007 5.088e+012 1.000e+004 2.458e-002 3.207e-003 
3.511e-003 4.355e+007 5.101e+012 1.000e+004 2.770e-002 3.210e-003 
3.514e-003 4.354e+007 5.114e+012 1.000e+004 2.535e-002 3.212e-003 
3.516e-003 4.354e+007 5.126e+012 1.000e+004 2.591e-002 3.214e-003 
3.518e-003 4.355e+007 5.139e+012 1.000e+004 2.618e-002 3.216e-003 
3.520e-003 4.358e+007 5.146e+012 1.000e+004 2.497e-002 3.218e-003 
3.522e-003 4.361e+007 5.154e+012 1.000e+004 2.320e-002 3.220e-003 
3.525e-003 4.364e+007 5.166e+012 1.000e+004 2.354e-002 3.222e-003 
3.527e-003 4.368e+007 5.163e+012 1.000e+004 2.514e-002 3.224e-003 
3.529e-003 4.372e+007 5.154e+012 1.000e+004 2.270e-002 3.226e-003 
3.531e-003 4.377e+007 5.160e+012 1.000e+004 2.223e-002 3.228e-003 
3.533e-003 4.382e+007 5.168e+012 1.000e+004 2.224e-002 3.229e-003 
3.535e-003 4.386e+007 5.175e+012 1.000e+004 2.314e-002 3.231e-003 
3.537e-003 4.388e+007 5.179e+012 1.000e+004 2.429e-002 3.233e-003 
3.539e-003 4.389e+007 5.181e+012 1.000e+004 2.363e-002 3.235e-003 
3.541e-003 4.389e+007 5.191e+012 1.000e+004 2.385e-002 3.237e-003 
3.543e-003 4.390e+007 5.201e+012 1.000e+004 2.344e-002 3.239e-003 
3.546e-003 4.390e+007 5.210e+012 1.000e+004 2.571e-002 3.241e-003 
3.548e-003 4.389e+007 5.220e+012 1.000e+004 2.690e-002 3.243e-003 
3.550e-003 4.388e+007 5.230e+012 1.000e+004 2.682e-002 3.245e-003 
3.552e-003 4.388e+007 5.241e+012 1.000e+004 2.674e-002 3.248e-003 
3.554e-003 4.387e+007 5.253e+012 1.000e+004 2.584e-002 3.250e-003 
3.556e-003 4.387e+007 5.266e+012 1.000e+004 2.633e-002 3.252e-003 
3.558e-003 4.386e+007 5.279e+012 1.000e+004 2.620e-002 3.254e-003 
3.560e-003 4.384e+007 5.292e+012 1.000e+004 2.749e-002 3.256e-003 
3.562e-003 4.382e+007 5.305e+012 1.000e+004 2.646e-002 3.258e-003 
3.563e-003 4.378e+007 5.318e+012 1.000e+004 2.729e-002 3.260e-003 
3.565e-003 4.374e+007 5.329e+012 1.000e+004 2.876e-002 3.262e-003 
3.567e-003 4.366e+007 5.338e+012 1.000e+004 2.992e-002 3.265e-003 
3.569e-003 4.358e+007 5.350e+012 1.000e+004 2.839e-002 3.267e-003 
3.571e-003 4.352e+007 5.364e+012 1.000e+004 2.838e-002 3.270e-003 
3.573e-003 4.346e+007 5.378e+012 1.000e+004 2.758e-002 3.272e-003 
3.576e-003 4.340e+007 5.394e+012 1.000e+004 2.830e-002 3.275e-003 
3.578e-003 4.333e+007 5.412e+012 1.000e+004 2.678e-002 3.278e-003 
3.580e-003 4.324e+007 5.426e+012 1.000e+004 2.813e-002 3.281e-003 
3.584e-003 4.309e+007 5.438e+012 1.000e+004 3.329e-002 3.285e-003 
3.587e-003 4.291e+007 5.453e+012 1.000e+004 3.054e-002 3.289e-003 
3.590e-003 4.273e+007 5.477e+012 1.000e+004 3.003e-002 3.294e-003 
3.593e-003 4.251e+007 5.481e+012 1.000e+004 3.538e-002 3.299e-003 
3.596e-003 4.225e+007 5.389e+012 1.000e+004 3.310e-002 3.303e-003 
3.599e-003 4.208e+007 5.371e+012 1.000e+004 3.276e-002 3.307e-003 
3.601e-003 4.193e+007 5.351e+012 1.000e+004 3.250e-002 3.311e-003 
3.603e-003 4.177e+007 5.303e+012 1.000e+004 3.539e-002 3.314e-003 
3.605e-003 4.162e+007 5.290e+012 1.000e+004 3.343e-002 3.317e-003 
3.608e-003 4.151e+007 5.278e+012 1.000e+004 3.013e-002 3.320e-003 
3.610e-003 4.145e+007 5.275e+012 1.000e+004 2.805e-002 3.322e-003 
3.612e-003 4.140e+007 5.271e+012 1.000e+004 2.843e-002 3.325e-003 
3.614e-003 4.135e+007 5.273e+012 1.000e+004 2.861e-002 3.327e-003 
3.616e-003 4.128e+007 5.274e+012 1.000e+004 3.140e-002 3.330e-003 
3.618e-003 4.122e+007 5.282e+012 1.000e+004 3.148e-002 3.332e-003 
3.619e-003 4.117e+007 5.290e+012 1.000e+004 3.021e-002 3.334e-003 
3.621e-003 4.111e+007 5.275e+012 1.000e+004 2.910e-002 3.336e-003 
3.623e-003 4.105e+007 5.286e+012 1.000e+004 2.917e-002 3.339e-003 
3.625e-003 4.100e+007 5.277e+012 1.000e+004 2.917e-002 3.341e-003 
3.627e-003 4.096e+007 5.276e+012 1.000e+004 2.947e-002 3.343e-003 
3.629e-003 4.092e+007 5.278e+012 1.000e+004 3.198e-002 3.345e-003 
3.631e-003 4.088e+007 5.281e+012 1.000e+004 3.055e-002 3.348e-003 
3.633e-003 4.084e+007 5.285e+012 1.000e+004 3.216e-002 3.350e-003 
3.635e-003 4.080e+007 5.289e+012 1.000e+004 3.105e-002 3.352e-003 
3.637e-003 4.076e+007 5.294e+012 1.000e+004 3.078e-002 3.354e-003 
3.639e-003 4.072e+007 5.298e+012 1.000e+004 3.098e-002 3.356e-003 
3.641e-003 4.070e+007 5.302e+012 1.000e+004 2.854e-002 3.359e-003 
3.642e-003 4.068e+007 5.308e+012 1.000e+004 2.776e-002 3.360e-003 
3.644e-003 4.065e+007 5.312e+012 1.000e+004 2.852e-002 3.362e-003 
3.646e-003 4.063e+007 5.305e+012 1.000e+004 2.916e-002 3.364e-003 
3.648e-003 4.060e+007 5.302e+012 1.000e+004 2.973e-002 3.366e-003 
3.649e-003 4.057e+007 5.302e+012 1.000e+004 3.026e-002 3.368e-003 
3.651e-003 4.053e+007 5.293e+012 1.000e+004 3.060e-002 3.370e-003 
3.653e-003 4.048e+007 5.289e+012 1.000e+004 2.975e-002 3.372e-003 
3.655e-003 4.043e+007 5.291e+012 1.000e+004 2.862e-002 3.374e-003 
3.656e-003 4.039e+007 5.296e+012 1.000e+004 2.940e-002 3.376e-003 
3.658e-003 4.035e+007 5.303e+012 1.000e+004 2.776e-002 3.378e-003 
3.660e-003 4.032e+007 5.308e+012 1.000e+004 2.800e-002 3.380e-003 
3.661e-003 4.029e+007 5.313e+012 1.000e+004 2.893e-002 3.382e-003 
3.663e-003 4.025e+007 5.319e+012 1.000e+004 2.918e-002 3.384e-003 
3.665e-003 4.021e+007 5.325e+012 1.000e+004 2.862e-002 3.386e-003 
3.666e-003 4.018e+007 5.323e+012 1.000e+004 2.907e-002 3.388e-003 
3.668e-003 4.014e+007 5.325e+012 1.000e+004 2.915e-002 3.390e-003 
3.670e-003 4.010e+007 5.330e+012 1.000e+004 2.911e-002 3.392e-003 
3.671e-003 4.007e+007 5.332e+012 1.000e+004 2.797e-002 3.394e-003 
3.673e-003 4.004e+007 5.336e+012 1.000e+004 2.834e-002 3.396e-003 
3.675e-003 4.001e+007 5.340e+012 1.000e+004 2.873e-002 3.397e-003 
3.677e-003 3.997e+007 5.345e+012 1.000e+004 2.930e-002 3.400e-003 
3.678e-003 3.993e+007 5.351e+012 1.000e+004 2.779e-002 3.402e-003 
3.680e-003 3.989e+007 5.357e+012 1.000e+004 2.885e-002 3.404e-003 
3.682e-003 3.983e+007 5.362e+012 1.000e+004 2.959e-002 3.406e-003 
3.684e-003 3.976e+007 5.367e+012 1.000e+004 2.935e-002 3.408e-003 
3.686e-003 3.970e+007 5.370e+012 1.000e+004 2.972e-002 3.411e-003 
3.688e-003 3.963e+007 5.366e+012 1.000e+004 2.966e-002 3.413e-003 
3.690e-003 3.955e+007 5.369e+012 1.000e+004 3.122e-002 3.416e-003 
3.692e-003 3.946e+007 5.372e+012 1.000e+004 3.005e-002 3.418e-003 
3.694e-003 3.938e+007 5.378e+012 1.000e+004 3.018e-002 3.421e-003 
3.696e-003 3.929e+007 5.378e+012 1.000e+004 3.048e-002 3.424e-003 
3.698e-003 3.918e+007 5.379e+012 1.000e+004 3.123e-002 3.426e-003 
3.700e-003 3.909e+007 5.382e+012 1.000e+004 3.122e-002 3.429e-003 
3.702e-003 3.899e+007 5.385e+012 1.000e+004 3.688e-002 3.432e-003 
3.705e-003 3.889e+007 5.324e+012 1.000e+004 2.950e-002 3.435e-003 
3.707e-003 3.881e+007 5.313e+012 1.000e+004 2.842e-002 3.438e-003 
3.709e-003 3.875e+007 5.312e+012 1.000e+004 2.769e-002 3.441e-003 
3.712e-003 3.868e+007 5.314e+012 1.000e+004 2.666e-002 3.443e-003 
3.714e-003 3.863e+007 5.318e+012 1.000e+004 2.598e-002 3.446e-003 
3.716e-003 3.857e+007 5.323e+012 1.000e+004 2.538e-002 3.449e-003 
3.719e-003 3.852e+007 5.329e+012 1.000e+004 2.542e-002 3.452e-003 
3.721e-003 3.846e+007 5.334e+012 1.000e+004 2.511e-002 3.454e-003 
3.724e-003 3.841e+007 5.342e+012 1.000e+004 2.460e-002 3.457e-003 
3.726e-003 3.837e+007 5.350e+012 1.000e+004 2.408e-002 3.460e-003 
3.729e-003 3.833e+007 5.359e+012 1.000e+004 2.391e-002 3.463e-003 
3.731e-003 3.831e+007 5.371e+012 1.000e+004 2.332e-002 3.465e-003 
3.733e-003 3.827e+007 5.377e+012 1.000e+004 2.499e-002 3.468e-003 
3.736e-003 3.822e+007 5.371e+012 1.000e+004 2.704e-002 3.471e-003 
3.738e-003 3.818e+007 5.366e+012 1.000e+004 2.554e-002 3.474e-003 
3.741e-003 3.816e+007 5.367e+012 1.000e+004 2.441e-002 3.476e-003 
3.743e-003 3.813e+007 5.348e+012 1.000e+004 2.547e-002 3.479e-003 
3.746e-003 3.811e+007 5.344e+012 1.000e+004 2.543e-002 3.482e-003 
3.748e-003 3.808e+007 5.346e+012 1.000e+004 2.521e-002 3.484e-003 
3.751e-003 3.805e+007 5.351e+012 1.000e+004 2.532e-002 3.487e-003 
3.753e-003 3.802e+007 5.355e+012 1.000e+004 2.518e-002 3.489e-003 
3.755e-003 3.799e+007 5.360e+012 1.000e+004 2.806e-002 3.492e-003 
3.757e-003 3.796e+007 5.366e+012 1.000e+004 2.721e-002 3.494e-003 
3.760e-003 3.794e+007 5.373e+012 1.000e+004 2.682e-002 3.496e-003 
3.761e-003 3.792e+007 5.377e+012 1.000e+004 2.448e-002 3.498e-003 
3.763e-003 3.790e+007 5.383e+012 1.000e+004 2.628e-002 3.500e-003 
3.765e-003 3.789e+007 5.388e+012 1.000e+004 2.686e-002 3.502e-003 
3.767e-003 3.787e+007 5.395e+012 1.000e+004 2.751e-002 3.504e-003 
3.768e-003 3.786e+007 5.401e+012 1.000e+004 2.759e-002 3.506e-003 
3.770e-003 3.785e+007 5.407e+012 1.000e+004 2.762e-002 3.507e-003 
3.772e-003 3.784e+007 5.362e+012 1.000e+004 2.669e-002 3.509e-003 
3.773e-003 3.782e+007 5.360e+012 1.000e+004 2.728e-002 3.511e-003 
3.775e-003 3.780e+007 5.361e+012 1.000e+004 2.573e-002 3.513e-003 
3.776e-003 3.778e+007 5.364e+012 1.000e+004 2.370e-002 3.514e-003 
3.778e-003 3.776e+007 5.367e+012 1.000e+004 2.662e-002 3.516e-003 
3.780e-003 3.775e+007 5.370e+012 1.000e+004 2.696e-002 3.518e-003 
3.781e-003 3.773e+007 5.375e+012 1.000e+004 2.582e-002 3.520e-003 
3.783e-003 3.771e+007 5.379e+012 1.000e+004 2.301e-002 3.522e-003 
3.785e-003 3.770e+007 5.383e+012 1.000e+004 2.684e-002 3.523e-003 
3.786e-003 3.767e+007 5.380e+012 1.000e+004 2.676e-002 3.525e-003 
3.788e-003 3.764e+007 5.378e+012 1.000e+004 2.525e-002 3.527e-003 
3.790e-003 3.761e+007 5.379e+012 1.000e+004 2.447e-002 3.529e-003 
3.792e-003 3.757e+007 5.380e+012 1.000e+004 2.424e-002 3.532e-003 
3.795e-003 3.751e+007 5.386e+012 1.000e+004 2.443e-002 3.535e-003 
3.799e-003 3.741e+007 5.366e+012 1.000e+004 2.615e-002 3.539e-003 
3.803e-003 3.730e+007 5.366e+012 1.000e+004 2.525e-002 3.544e-003 
3.807e-003 3.721e+007 5.372e+012 1.000e+004 2.442e-002 3.548e-003 
3.810e-003 3.716e+007 5.380e+012 1.000e+004 2.325e-002 3.553e-003 
3.814e-003 3.711e+007 5.383e+012 1.000e+004 2.379e-002 3.557e-003 
3.818e-003 3.708e+007 5.389e+012 1.000e+004 2.272e-002 3.561e-003 
3.822e-003 3.708e+007 5.399e+012 1.000e+004 2.189e-002 3.565e-003 
3.825e-003 3.708e+007 5.392e+012 1.000e+004 2.163e-002 3.568e-003 
3.829e-003 3.711e+007 5.381e+012 1.000e+004 2.210e-002 3.572e-003 
3.834e-003 3.714e+007 5.378e+012 1.000e+004 2.209e-002 3.576e-003 
3.838e-003 3.715e+007 5.385e+012 1.000e+004 2.209e-002 3.580e-003 
3.842e-003 3.719e+007 5.380e+012 1.000e+004 2.220e-002 3.584e-003 
3.847e-003 3.729e+007 5.371e+012 1.000e+004 2.057e-002 3.588e-003 
3.851e-003 3.741e+007 5.369e+012 1.000e+004 2.194e-002 3.591e-003 
3.855e-003 3.750e+007 5.374e+012 1.000e+004 2.109e-002 3.595e-003 
3.859e-003 3.763e+007 5.379e+012 1.000e+004 2.038e-002 3.598e-003 
3.864e-003 3.779e+007 5.385e+012 1.000e+004 2.143e-002 3.602e-003 
3.868e-003 3.796e+007 5.393e+012 1.000e+004 1.846e-002 3.605e-003 
3.872e-003 3.817e+007 5.401e+012 1.000e+004 1.745e-002 3.608e-003 
3.877e-003 3.839e+007 5.386e+012 1.000e+004 1.833e-002 3.611e-003 
3.881e-003 3.855e+007 5.387e+012 1.000e+004 2.118e-002 3.614e-003 
3.886e-003 3.871e+007 5.394e+012 1.000e+004 1.909e-002 3.617e-003 
3.890e-003 3.888e+007 5.404e+012 1.000e+004 1.937e-002 3.620e-003 
3.894e-003 3.904e+007 5.382e+012 1.000e+004 2.362e-002 3.624e-003 
3.899e-003 3.919e+007 5.361e+012 1.000e+004 2.128e-002 3.627e-003 
3.903e-003 3.935e+007 5.360e+012 1.000e+004 2.028e-002 3.630e-003 
3.907e-003 3.947e+007 5.348e+012 1.000e+004 2.179e-002 3.634e-003 
3.912e-003 3.959e+007 5.348e+012 1.000e+004 2.382e-002 3.637e-003 
3.916e-003 3.972e+007 5.293e+012 1.000e+004 2.379e-002 3.641e-003 
3.921e-003 3.988e+007 5.291e+012 1.000e+004 1.867e-002 3.644e-003 
3.925e-003 4.007e+007 4.913e+012 1.000e+004 1.909e-002 3.647e-003 
3.929e-003 4.028e+007 4.918e+012 1.000e+004 1.785e-002 3.650e-003 
3.934e-003 4.051e+007 4.925e+012 1.000e+004 1.691e-002 3.653e-003 
3.938e-003 4.074e+007 4.934e+012 1.000e+004 1.689e-002 3.656e-003 
3.942e-003 4.095e+007 4.944e+012 1.000e+004 1.705e-002 3.658e-003 
3.946e-003 4.113e+007 4.950e+012 1.000e+004 1.785e-002 3.660e-003 
3.950e-003 4.133e+007 4.954e+012 1.000e+004 1.938e-002 3.664e-003 
3.954e-003 4.148e+007 4.966e+012 1.000e+004 1.928e-002 3.667e-003 
3.957e-003 4.158e+007 4.972e+012 1.000e+004 2.027e-002 3.669e-003 
3.962e-003 4.172e+007 4.971e+012 1.000e+004 2.014e-002 3.673e-003 
3.966e-003 4.185e+007 4.985e+012 1.000e+004 1.939e-002 3.676e-003 
3.970e-003 4.196e+007 4.998e+012 1.000e+004 2.036e-002 3.679e-003 
3.973e-003 4.204e+007 5.006e+012 1.000e+004 2.045e-002 3.682e-003 
3.977e-003 4.211e+007 5.019e+012 1.000e+004 2.227e-002 3.685e-003 
3.980e-003 4.215e+007 4.970e+012 1.000e+004 2.047e-002 3.687e-003 
3.982e-003 4.221e+007 4.968e+012 1.000e+004 2.005e-002 3.689e-003 
3.984e-003 4.226e+007 4.969e+012 1.000e+004 2.025e-002 3.691e-003 
3.986e-003 4.231e+007 4.969e+012 1.000e+004 1.974e-002 3.693e-003 
3.988e-003 4.237e+007 4.971e+012 1.000e+004 1.944e-002 3.694e-003 
3.990e-003 4.242e+007 4.975e+012 1.000e+004 1.991e-002 3.695e-003 
3.991e-003 4.248e+007 4.978e+012 1.000e+004 2.002e-002 3.697e-003 
3.993e-003 4.253e+007 4.982e+012 1.000e+004 2.003e-002 3.698e-003 
3.995e-003 4.259e+007 4.986e+012 1.000e+004 2.066e-002 3.699e-003 
3.996e-003 4.264e+007 4.990e+012 1.000e+004 2.119e-002 3.701e-003 
3.998e-003 4.269e+007 4.995e+012 1.000e+004 2.099e-002 3.702e-003 
4.000e-003 4.274e+007 5.000e+012 1.000e+004 2.050e-002 3.703e-003 
4.002e-003 4.280e+007 4.997e+012 1.000e+004 2.064e-002 3.705e-003 
4.004e-003 4.287e+007 4.998e+012 1.000e+004 1.920e-002 3.707e-003 
4.007e-003 4.294e+007 5.000e+012 1.000e+004 1.944e-002 3.709e-003 
4.009e-003 4.301e+007 5.002e+012 1.000e+004 1.920e-002 3.711e-003 
4.012e-003 4.308e+007 5.004e+012 1.000e+004 1.967e-002 3.713e-003 
4.014e-003 4.315e+007 5.013e+012 1.000e+004 1.989e-002 3.715e-003 
4.017e-003 4.321e+007 5.024e+012 1.000e+004 1.950e-002 3.717e-003 
4.019e-003 4.327e+007 5.036e+012 1.000e+004 1.991e-002 3.719e-003 
4.022e-003 4.332e+007 5.043e+012 1.000e+004 2.041e-002 3.721e-003 
4.024e-003 4.338e+007 5.054e+012 1.000e+004 1.979e-002 3.723e-003 
4.027e-003 4.342e+007 5.062e+012 1.000e+004 2.026e-002 3.726e-003 
4.029e-003 4.346e+007 5.074e+012 1.000e+004 1.963e-002 3.728e-003 
4.032e-003 4.350e+007 5.087e+012 1.000e+004 1.982e-002 3.730e-003 
4.034e-003 4.355e+007 5.100e+012 1.000e+004 1.941e-002 3.732e-003 
4.037e-003 4.359e+007 5.113e+012 1.000e+004 1.926e-002 3.734e-003 
4.039e-003 4.365e+007 5.126e+012 1.000e+004 1.851e-002 3.736e-003 
4.042e-003 4.371e+007 5.140e+012 1.000e+004 1.842e-002 3.739e-003 
4.044e-003 4.377e+007 5.154e+012 1.000e+004 1.842e-002 3.741e-003 
4.047e-003 4.383e+007 5.169e+012 1.000e+004 1.893e-002 3.743e-003 
4.050e-003 4.387e+007 5.185e+012 1.000e+004 2.014e-002 3.745e-003 
4.052e-003 4.390e+007 5.203e+012 1.000e+004 2.093e-002 3.748e-003 
4.055e-003 4.392e+007 5.224e+012 1.000e+004 2.051e-002 3.751e-003 
4.058e-003 4.395e+007 5.245e+012 1.000e+004 2.030e-002 3.753e-003 
4.061e-003 4.397e+007 5.264e+012 1.000e+004 2.094e-002 3.756e-003 
4.064e-003 4.399e+007 5.286e+012 1.000e+004 2.161e-002 3.759e-003 
4.067e-003 4.398e+007 5.301e+012 1.000e+004 2.267e-002 3.762e-003 
4.070e-003 4.398e+007 5.319e+012 1.000e+004 2.156e-002 3.765e-003 
4.073e-003 4.400e+007 5.338e+012 1.000e+004 2.116e-002 3.768e-003 
4.077e-003 4.403e+007 5.357e+012 1.000e+004 2.086e-002 3.771e-003 
4.080e-003 4.406e+007 5.377e+012 1.000e+004 2.098e-002 3.774e-003 
4.083e-003 4.408e+007 5.388e+012 1.000e+004 2.163e-002 3.777e-003 
4.086e-003 4.410e+007 5.412e+012 1.000e+004 2.171e-002 3.781e-003 
4.090e-003 4.410e+007 5.438e+012 1.000e+004 2.058e-002 3.784e-003 
4.092e-003 4.412e+007 5.447e+012 1.000e+004 2.087e-002 3.786e-003 
4.095e-003 4.414e+007 5.461e+012 1.000e+004 2.088e-002 3.789e-003 
4.097e-003 4.415e+007 5.475e+012 1.000e+004 2.096e-002 3.791e-003 
4.099e-003 4.417e+007 5.487e+012 1.000e+004 2.115e-002 3.792e-003 
4.101e-003 4.420e+007 5.493e+012 1.000e+004 2.155e-002 3.794e-003 
4.104e-003 4.424e+007 5.514e+012 1.000e+004 2.008e-002 3.797e-003 
4.107e-003 4.429e+007 5.537e+012 1.000e+004 2.134e-002 3.800e-003 
4.111e-003 4.433e+007 5.544e+012 1.000e+004 2.175e-002 3.803e-003 
4.114e-003 4.434e+007 5.569e+012 1.000e+004 2.206e-002 3.807e-003 
4.117e-003 4.434e+007 5.593e+012 1.000e+004 2.426e-002 3.810e-003 
4.119e-003 4.431e+007 5.577e+012 1.000e+004 2.552e-002 3.812e-003 
4.122e-003 4.429e+007 5.552e+012 1.000e+004 2.386e-002 3.815e-003 
4.126e-003 4.427e+007 5.538e+012 1.000e+004 2.253e-002 3.819e-003 
4.129e-003 4.424e+007 5.550e+012 1.000e+004 2.325e-002 3.822e-003 
4.132e-003 4.422e+007 5.565e+012 1.000e+004 2.278e-002 3.825e-003 
4.136e-003 4.420e+007 5.581e+012 1.000e+004 2.340e-002 3.829e-003 
4.139e-003 4.415e+007 5.599e+012 1.000e+004 2.373e-002 3.833e-003 
4.142e-003 4.410e+007 5.616e+012 1.000e+004 2.468e-002 3.836e-003 
4.144e-003 4.406e+007 5.631e+012 1.000e+004 2.554e-002 3.838e-003 
4.146e-003 4.402e+007 5.644e+012 1.000e+004 2.615e-002 3.841e-003 
4.148e-003 4.397e+007 5.657e+012 1.000e+004 2.866e-002 3.843e-003 
4.149e-003 4.390e+007 5.673e+012 1.000e+004 3.189e-002 3.845e-003 
4.151e-003 4.386e+007 5.685e+012 1.000e+004 3.411e-002 3.847e-003 
4.152e-003 4.383e+007 5.693e+012 1.000e+004 3.306e-002 3.848e-003 
4.154e-003 4.379e+007 5.703e+012 1.000e+004 3.539e-002 3.850e-003 
4.156e-003 4.375e+007 5.712e+012 1.000e+004 3.316e-002 3.852e-003 
4.157e-003 4.370e+007 5.722e+012 1.000e+004 3.699e-002 3.854e-003 
4.159e-003 4.365e+007 5.736e+012 1.000e+004 3.759e-002 3.856e-003 
4.160e-003 4.360e+007 5.738e+012 1.000e+004 3.844e-002 3.858e-003 
4.162e-003 4.355e+007 5.738e+012 1.000e+004 3.588e-002 3.860e-003 
4.163e-003 4.350e+007 5.737e+012 1.000e+004 3.542e-002 3.862e-003 
4.165e-003 4.345e+007 5.742e+012 1.000e+004 3.682e-002 3.864e-003 
4.166e-003 4.340e+007 5.748e+012 1.000e+004 4.003e-002 3.865e-003 
4.168e-003 4.335e+007 5.755e+012 1.000e+004 3.460e-002 3.867e-003 
4.169e-003 4.330e+007 5.763e+012 1.000e+004 3.616e-002 3.869e-003 
4.171e-003 4.323e+007 5.773e+012 1.000e+004 4.160e-002 3.871e-003 
4.172e-003 4.317e+007 5.728e+012 1.000e+004 3.655e-002 3.873e-003 
4.174e-003 4.313e+007 5.719e+012 1.000e+004 3.254e-002 3.875e-003 
4.175e-003 4.309e+007 5.719e+012 1.000e+004 3.794e-002 3.876e-003 
4.177e-003 4.307e+007 5.724e+012 1.000e+004 3.745e-002 3.878e-003 
4.178e-003 4.304e+007 5.730e+012 1.000e+004 3.556e-002 3.880e-003 
4.180e-003 4.300e+007 5.737e+012 1.000e+004 3.374e-002 3.881e-003 
4.181e-003 4.296e+007 5.745e+012 1.000e+004 3.968e-002 3.883e-003 
4.183e-003 4.292e+007 5.754e+012 1.000e+004 4.189e-002 3.885e-003 
4.184e-003 4.288e+007 5.763e+012 1.000e+004 3.781e-002 3.887e-003 
4.185e-003 4.284e+007 5.759e+012 1.000e+004 3.347e-002 3.888e-003 
4.187e-003 4.280e+007 5.760e+012 1.000e+004 4.474e-002 3.890e-003 
4.188e-003 4.277e+007 5.765e+012 1.000e+004 4.414e-002 3.892e-003 
4.190e-003 4.274e+007 5.772e+012 1.000e+004 3.912e-002 3.893e-003 
4.191e-003 4.271e+007 5.779e+012 1.000e+004 3.223e-002 3.895e-003 
4.193e-003 4.267e+007 5.778e+012 1.000e+004 4.428e-002 3.897e-003 
4.194e-003 4.264e+007 5.783e+012 1.000e+004 4.575e-002 3.898e-003 
4.195e-003 4.260e+007 5.780e+012 1.000e+004 4.013e-002 3.900e-003 
4.197e-003 4.257e+007 5.784e+012 1.000e+004 4.081e-002 3.902e-003 
4.198e-003 4.252e+007 5.786e+012 1.000e+004 4.344e-002 3.903e-003 
4.200e-003 4.246e+007 5.778e+012 1.000e+004 5.091e-002 3.905e-003 
4.201e-003 4.239e+007 5.781e+012 1.000e+004 4.732e-002 3.907e-003 
4.203e-003 4.234e+007 5.784e+012 1.000e+004 4.684e-002 3.909e-003 
4.204e-003 4.231e+007 5.769e+012 1.000e+004 5.341e-002 3.911e-003 
4.206e-003 4.228e+007 5.767e+012 1.000e+004 5.572e-002 3.912e-003 
4.207e-003 4.224e+007 5.771e+012 1.000e+004 4.826e-002 3.914e-003 
4.209e-003 4.221e+007 5.771e+012 1.000e+004 4.687e-002 3.916e-003 
4.210e-003 4.218e+007 5.776e+012 1.000e+004 4.909e-002 3.917e-003 
4.211e-003 4.216e+007 5.782e+012 1.000e+004 5.502e-002 3.919e-003 
4.213e-003 4.214e+007 5.788e+012 1.000e+004 5.286e-002 3.921e-003 
4.214e-003 4.212e+007 5.794e+012 1.000e+004 5.054e-002 3.922e-003 
4.216e-003 4.210e+007 5.802e+012 1.000e+004 5.339e-002 3.924e-003 
4.217e-003 4.208e+007 5.809e+012 1.000e+004 6.044e-002 3.925e-003 
4.219e-003 4.207e+007 5.816e+012 1.000e+004 4.771e-002 3.927e-003 
4.220e-003 4.205e+007 5.822e+012 1.000e+004 5.544e-002 3.928e-003 
4.222e-003 4.203e+007 5.830e+012 1.000e+004 5.463e-002 3.930e-003 
4.223e-003 4.200e+007 5.836e+012 1.000e+004 5.261e-002 3.932e-003 
4.225e-003 4.196e+007 5.646e+012 1.000e+004 2.736e-002 3.934e-003 
4.227e-003 4.193e+007 5.649e+012 1.000e+004 2.672e-002 3.936e-003 
4.229e-003 4.190e+007 5.653e+012 1.000e+004 2.630e-002 3.939e-003 
4.232e-003 4.186e+007 5.659e+012 1.000e+004 2.742e-002 3.941e-003 
4.234e-003 4.181e+007 5.665e+012 1.000e+004 2.578e-002 3.944e-003 
4.236e-003 4.179e+007 5.673e+012 1.000e+004 2.859e-002 3.946e-003 
4.239e-003 4.177e+007 5.682e+012 1.000e+004 2.674e-002 3.949e-003 
4.241e-003 4.177e+007 5.685e+012 1.000e+004 2.737e-002 3.951e-003 
4.243e-003 4.177e+007 5.692e+012 1.000e+004 2.819e-002 3.953e-003 
4.245e-003 4.178e+007 5.700e+012 1.000e+004 2.673e-002 3.955e-003 
4.247e-003 4.178e+007 5.708e+012 1.000e+004 2.459e-002 3.958e-003 
4.250e-003 4.178e+007 5.716e+012 1.000e+004 2.525e-002 3.960e-003 
4.252e-003 4.179e+007 5.723e+012 1.000e+004 2.432e-002 3.962e-003 
4.254e-003 4.180e+007 5.732e+012 1.000e+004 2.468e-002 3.964e-003 
4.256e-003 4.181e+007 5.741e+012 1.000e+004 2.323e-002 3.966e-003 
4.258e-003 4.183e+007 5.750e+012 1.000e+004 2.309e-002 3.968e-003 
4.260e-003 4.186e+007 5.759e+012 1.000e+004 2.410e-002 3.970e-003 
4.262e-003 4.189e+007 5.768e+012 1.000e+004 2.356e-002 3.972e-003 
4.264e-003 4.193e+007 5.778e+012 1.000e+004 2.196e-002 3.973e-003 
4.267e-003 4.197e+007 5.788e+012 1.000e+004 2.231e-002 3.975e-003 
4.269e-003 4.201e+007 5.799e+012 1.000e+004 2.257e-002 3.977e-003 
4.271e-003 4.205e+007 5.810e+012 1.000e+004 1.995e-002 3.979e-003 
4.273e-003 4.209e+007 5.821e+012 1.000e+004 2.079e-002 3.981e-003 
4.275e-003 4.212e+007 5.831e+012 1.000e+004 2.442e-002 3.983e-003 
4.277e-003 4.213e+007 5.842e+012 1.000e+004 2.294e-002 3.985e-003 
4.280e-003 4.214e+007 5.854e+012 1.000e+004 2.143e-002 3.987e-003 
4.282e-003 4.214e+007 5.867e+012 1.000e+004 2.278e-002 3.989e-003 
4.284e-003 4.214e+007 5.880e+012 1.000e+004 2.417e-002 3.991e-003 
4.286e-003 4.214e+007 5.893e+012 1.000e+004 2.425e-002 3.993e-003 
4.288e-003 4.213e+007 5.906e+012 1.000e+004 2.580e-002 3.996e-003 
4.290e-003 4.212e+007 5.920e+012 1.000e+004 2.567e-002 3.998e-003 
4.292e-003 4.210e+007 5.935e+012 1.000e+004 2.556e-002 4.000e-003 
4.294e-003 4.208e+007 5.948e+012 1.000e+004 2.275e-002 4.002e-003 
4.296e-003 4.207e+007 5.962e+012 1.000e+004 2.495e-002 4.004e-003 
4.298e-003 4.206e+007 5.977e+012 1.000e+004 2.535e-002 4.006e-003 
4.300e-003 4.206e+007 5.992e+012 1.000e+004 2.549e-002 4.008e-003 
4.302e-003 4.205e+007 6.006e+012 1.000e+004 2.357e-002 4.010e-003 
4.304e-003 4.206e+007 6.021e+012 1.000e+004 2.329e-002 4.012e-003 
4.306e-003 4.209e+007 6.035e+012 1.000e+004 2.288e-002 4.014e-003 
4.308e-003 4.212e+007 6.050e+012 1.000e+004 2.218e-002 4.016e-003 
4.311e-003 4.215e+007 6.065e+012 1.000e+004 2.115e-002 4.018e-003 
4.313e-003 4.218e+007 6.080e+012 1.000e+004 2.246e-002 4.020e-003 
4.315e-003 4.222e+007 6.064e+012 1.000e+004 2.488e-002 4.022e-003 
4.317e-003 4.227e+007 6.051e+012 1.000e+004 2.541e-002 4.024e-003 
4.319e-003 4.230e+007 6.031e+012 1.000e+004 2.464e-002 4.026e-003 
4.321e-003 4.233e+007 6.024e+012 1.000e+004 2.401e-002 4.027e-003 
4.323e-003 4.235e+007 6.022e+012 1.000e+004 2.610e-002 4.029e-003 
4.325e-003 4.237e+007 6.022e+012 1.000e+004 2.678e-002 4.031e-003 
4.327e-003 4.238e+007 6.023e+012 1.000e+004 2.744e-002 4.033e-003 
4.330e-003 4.239e+007 6.025e+012 1.000e+004 2.465e-002 4.035e-003 
4.332e-003 4.240e+007 6.028e+012 1.000e+004 2.815e-002 4.037e-003 
4.334e-003 4.239e+007 6.028e+012 1.000e+004 2.922e-002 4.039e-003 
4.336e-003 4.237e+007 6.030e+012 1.000e+004 2.753e-002 4.042e-003 
4.338e-003 4.237e+007 6.035e+012 1.000e+004 2.555e-002 4.044e-003 
4.340e-003 4.235e+007 6.040e+012 1.000e+004 2.773e-002 4.046e-003 
4.342e-003 4.233e+007 6.048e+012 1.000e+004 2.822e-002 4.048e-003 
4.344e-003 4.231e+007 6.055e+012 1.000e+004 2.639e-002 4.051e-003 
4.346e-003 4.228e+007 6.062e+012 1.000e+004 2.736e-002 4.053e-003 
4.348e-003 4.223e+007 6.067e+012 1.000e+004 2.971e-002 4.055e-003 
4.351e-003 4.218e+007 6.075e+012 1.000e+004 3.023e-002 4.058e-003 
4.353e-003 4.213e+007 6.085e+012 1.000e+004 2.805e-002 4.060e-003 
4.355e-003 4.209e+007 6.096e+012 1.000e+004 2.774e-002 4.063e-003 
4.357e-003 4.206e+007 6.100e+012 1.000e+004 2.820e-002 4.065e-003 
4.359e-003 4.203e+007 6.109e+012 1.000e+004 2.647e-002 4.067e-003 
4.361e-003 4.200e+007 6.115e+012 1.000e+004 2.914e-002 4.069e-003 
4.363e-003 4.195e+007 6.106e+012 1.000e+004 2.867e-002 4.072e-003 
4.365e-003 4.192e+007 6.109e+012 1.000e+004 2.801e-002 4.074e-003 
4.367e-003 4.189e+007 6.118e+012 1.000e+004 2.633e-002 4.076e-003 
4.369e-003 4.185e+007 6.091e+012 1.000e+004 2.685e-002 4.079e-003 
4.371e-003 4.182e+007 6.088e+012 1.000e+004 2.864e-002 4.081e-003 
4.373e-003 4.175e+007 6.044e+012 1.000e+004 3.181e-002 4.083e-003 
4.375e-003 4.171e+007 6.020e+012 1.000e+004 3.093e-002 4.086e-003 
4.377e-003 4.169e+007 6.014e+012 1.000e+004 3.009e-002 4.088e-003 
4.379e-003 4.168e+007 6.010e+012 1.000e+004 2.852e-002 4.090e-003 
4.381e-003 4.167e+007 6.005e+012 1.000e+004 3.079e-002 4.092e-003 
4.383e-003 4.167e+007 6.000e+012 1.000e+004 2.595e-002 4.094e-003 
4.385e-003 4.168e+007 6.001e+012 1.000e+004 2.866e-002 4.096e-003 
4.387e-003 4.168e+007 5.991e+012 1.000e+004 2.578e-002 4.098e-003 
4.389e-003 4.168e+007 5.989e+012 1.000e+004 2.436e-002 4.100e-003 
4.391e-003 4.168e+007 5.985e+012 1.000e+004 2.548e-002 4.101e-003 
4.393e-003 4.168e+007 5.981e+012 1.000e+004 2.816e-002 4.103e-003 
4.395e-003 4.166e+007 5.990e+012 1.000e+004 2.862e-002 4.106e-003 
4.397e-003 4.167e+007 5.993e+012 1.000e+004 2.795e-002 4.108e-003 
4.399e-003 4.168e+007 5.993e+012 1.000e+004 2.592e-002 4.109e-003 
4.401e-003 4.170e+007 5.995e+012 1.000e+004 2.662e-002 4.111e-003 
4.403e-003 4.172e+007 5.994e+012 1.000e+004 2.597e-002 4.113e-003 
4.405e-003 4.174e+007 6.001e+012 1.000e+004 2.714e-002 4.115e-003 
4.407e-003 4.176e+007 6.007e+012 1.000e+004 2.557e-002 4.117e-003 
4.409e-003 4.179e+007 6.014e+012 1.000e+004 2.340e-002 4.119e-003 
4.411e-003 4.181e+007 6.023e+012 1.000e+004 2.420e-002 4.121e-003 
4.413e-003 4.184e+007 6.033e+012 1.000e+004 2.566e-002 4.122e-003 
4.415e-003 4.187e+007 6.041e+012 1.000e+004 2.295e-002 4.124e-003 
4.417e-003 4.190e+007 6.052e+012 1.000e+004 2.411e-002 4.126e-003 
4.419e-003 4.192e+007 6.049e+012 1.000e+004 2.502e-002 4.128e-003 
4.421e-003 4.194e+007 6.056e+012 1.000e+004 2.564e-002 4.130e-003 
4.423e-003 4.196e+007 6.063e+012 1.000e+004 2.263e-002 4.132e-003 
4.425e-003 4.199e+007 6.071e+012 1.000e+004 2.259e-002 4.133e-003 
4.427e-003 4.201e+007 6.081e+012 1.000e+004 2.474e-002 4.135e-003 
4.429e-003 4.204e+007 6.092e+012 1.000e+004 2.470e-002 4.137e-003 
4.431e-003 4.206e+007 6.103e+012 1.000e+004 2.486e-002 4.139e-003 
4.433e-003 4.209e+007 6.114e+012 1.000e+004 2.409e-002 4.141e-003 
4.435e-003 4.211e+007 6.124e+012 1.000e+004 2.511e-002 4.143e-003 
4.437e-003 4.212e+007 6.131e+012 1.000e+004 2.408e-002 4.145e-003 
4.439e-003 4.214e+007 6.142e+012 1.000e+004 2.563e-002 4.147e-003 
4.441e-003 4.216e+007 6.156e+012 1.000e+004 2.569e-002 4.149e-003 
4.443e-003 4.219e+007 6.164e+012 1.000e+004 2.622e-002 4.150e-003 
4.445e-003 4.222e+007 6.172e+012 1.000e+004 2.451e-002 4.152e-003 
4.447e-003 4.223e+007 6.187e+012 1.000e+004 2.746e-002 4.154e-003 
4.449e-003 4.225e+007 6.194e+012 1.000e+004 2.481e-002 4.156e-003 
4.452e-003 4.225e+007 6.203e+012 1.000e+004 2.613e-002 4.158e-003 
4.454e-003 4.230e+007 6.210e+012 1.000e+004 2.473e-002 4.160e-003 
4.456e-003 4.235e+007 6.220e+012 1.000e+004 2.191e-002 4.162e-003 
4.458e-003 4.240e+007 6.229e+012 1.000e+004 2.381e-002 4.163e-003 
4.460e-003 4.245e+007 6.238e+012 1.000e+004 2.601e-002 4.165e-003 
4.462e-003 4.250e+007 6.246e+012 1.000e+004 2.527e-002 4.167e-003 
4.464e-003 4.256e+007 6.257e+012 1.000e+004 2.279e-002 4.169e-003 
4.466e-003 4.261e+007 6.268e+012 1.000e+004 2.300e-002 4.170e-003 
4.468e-003 4.267e+007 6.279e+012 1.000e+004 2.637e-002 4.172e-003 
4.470e-003 4.273e+007 6.283e+012 1.000e+004 2.451e-002 4.174e-003 
4.472e-003 4.278e+007 6.292e+012 1.000e+004 2.412e-002 4.175e-003 
4.474e-003 4.283e+007 6.303e+012 1.000e+004 2.609e-002 4.177e-003 
4.476e-003 4.285e+007 6.244e+012 1.000e+004 2.589e-002 4.179e-003 
4.478e-003 4.286e+007 6.240e+012 1.000e+004 2.645e-002 4.181e-003 
4.480e-003 4.287e+007 6.215e+012 1.000e+004 2.725e-002 4.183e-003 
4.482e-003 4.287e+007 6.202e+012 1.000e+004 2.785e-002 4.185e-003 
4.484e-003 4.288e+007 6.198e+012 1.000e+004 2.686e-002 4.187e-003 
4.487e-003 4.289e+007 6.198e+012 1.000e+004 2.561e-002 4.189e-003 
4.489e-003 4.290e+007 6.201e+012 1.000e+004 2.598e-002 4.191e-003 
4.491e-003 4.292e+007 6.206e+012 1.000e+004 2.709e-002 4.193e-003 
4.493e-003 4.292e+007 6.207e+012 1.000e+004 2.739e-002 4.195e-003 
4.495e-003 4.291e+007 6.200e+012 1.000e+004 2.701e-002 4.197e-003 
4.497e-003 4.289e+007 6.202e+012 1.000e+004 2.710e-002 4.199e-003 
4.499e-003 4.284e+007 6.188e+012 1.000e+004 2.922e-002 4.202e-003 
4.501e-003 4.277e+007 6.144e+012 1.000e+004 3.227e-002 4.204e-003 
4.503e-003 4.272e+007 6.103e+012 1.000e+004 3.109e-002 4.207e-003 
4.505e-003 4.268e+007 6.088e+012 1.000e+004 2.935e-002 4.209e-003 
4.507e-003 4.265e+007 6.084e+012 1.000e+004 3.018e-002 4.211e-003 
4.509e-003 4.262e+007 6.079e+012 1.000e+004 3.377e-002 4.214e-003 
4.511e-003 4.258e+007 6.066e+012 1.000e+004 3.421e-002 4.216e-003 
4.514e-003 4.252e+007 6.061e+012 1.000e+004 3.136e-002 4.218e-003 
4.516e-003 4.246e+007 6.060e+012 1.000e+004 3.249e-002 4.221e-003 
4.518e-003 4.241e+007 6.063e+012 1.000e+004 3.173e-002 4.223e-003 
4.520e-003 4.235e+007 6.070e+012 1.000e+004 3.039e-002 4.226e-003 
4.522e-003 4.228e+007 6.080e+012 1.000e+004 3.164e-002 4.228e-003 
4.524e-003 4.218e+007 6.005e+012 1.000e+004 3.427e-002 4.231e-003 
4.526e-003 4.211e+007 5.976e+012 1.000e+004 3.315e-002 4.234e-003 
4.528e-003 4.205e+007 5.963e+012 1.000e+004 3.264e-002 4.236e-003 
4.530e-003 4.201e+007 5.958e+012 1.000e+004 2.960e-002 4.238e-003 
4.532e-003 4.196e+007 5.955e+012 1.000e+004 3.508e-002 4.241e-003 
4.534e-003 4.190e+007 5.907e+012 1.000e+004 3.437e-002 4.243e-003 
4.536e-003 4.182e+007 5.890e+012 1.000e+004 3.326e-002 4.246e-003 
4.538e-003 4.173e+007 5.876e+012 1.000e+004 3.369e-002 4.248e-003 
4.540e-003 4.165e+007 5.871e+012 1.000e+004 3.540e-002 4.251e-003 
4.542e-003 4.156e+007 5.871e+012 1.000e+004 3.714e-002 4.253e-003 
4.544e-003 4.146e+007 5.860e+012 1.000e+004 3.523e-002 4.256e-003 
4.546e-003 4.132e+007 5.832e+012 1.000e+004 3.652e-002 4.259e-003 
4.548e-003 4.118e+007 5.807e+012 1.000e+004 3.839e-002 4.262e-003 
4.550e-003 4.103e+007 5.792e+012 1.000e+004 3.998e-002 4.265e-003 
4.552e-003 4.087e+007 5.783e+012 1.000e+004 3.671e-002 4.268e-003 
4.554e-003 4.075e+007 5.775e+012 1.000e+004 3.408e-002 4.271e-003 
4.556e-003 4.064e+007 5.745e+012 1.000e+004 3.846e-002 4.274e-003 
4.558e-003 4.053e+007 5.717e+012 1.000e+004 3.695e-002 4.277e-003 
4.560e-003 4.043e+007 5.715e+012 1.000e+004 3.373e-002 4.279e-003 
4.562e-003 4.033e+007 5.717e+012 1.000e+004 3.487e-002 4.282e-003 
4.564e-003 4.023e+007 5.720e+012 1.000e+004 3.466e-002 4.285e-003 
4.566e-003 4.012e+007 5.715e+012 1.000e+004 3.370e-002 4.288e-003 
4.568e-003 4.001e+007 5.707e+012 1.000e+004 3.346e-002 4.290e-003 
4.570e-003 3.991e+007 5.704e+012 1.000e+004 3.288e-002 4.293e-003 
4.572e-003 3.982e+007 5.708e+012 1.000e+004 3.268e-002 4.296e-003 
4.574e-003 3.976e+007 5.713e+012 1.000e+004 3.476e-002 4.298e-003 
4.576e-003 3.970e+007 5.720e+012 1.000e+004 3.056e-002 4.301e-003 
4.578e-003 3.966e+007 5.729e+012 1.000e+004 3.260e-002 4.303e-003 
4.580e-003 3.961e+007 5.733e+012 1.000e+004 3.400e-002 4.305e-003 
4.583e-003 3.955e+007 5.723e+012 1.000e+004 3.265e-002 4.308e-003 
4.585e-003 3.948e+007 5.726e+012 1.000e+004 3.256e-002 4.310e-003 
4.587e-003 3.940e+007 5.731e+012 1.000e+004 3.534e-002 4.313e-003 
4.589e-003 3.932e+007 5.736e+012 1.000e+004 3.459e-002 4.316e-003 
4.591e-003 3.922e+007 5.741e+012 1.000e+004 3.595e-002 4.318e-003 
4.593e-003 3.911e+007 5.676e+012 1.000e+004 3.277e-002 4.321e-003 
4.595e-003 3.903e+007 5.661e+012 1.000e+004 3.232e-002 4.324e-003 
4.597e-003 3.896e+007 5.651e+012 1.000e+004 3.283e-002 4.326e-003 
4.599e-003 3.892e+007 5.644e+012 1.000e+004 2.961e-002 4.329e-003 
4.601e-003 3.890e+007 5.642e+012 1.000e+004 3.017e-002 4.331e-003 
4.603e-003 3.889e+007 5.641e+012 1.000e+004 2.958e-002 4.333e-003 
4.605e-003 3.889e+007 5.644e+012 1.000e+004 2.877e-002 4.335e-003 
4.607e-003 3.890e+007 5.646e+012 1.000e+004 2.677e-002 4.337e-003 
4.609e-003 3.891e+007 5.652e+012 1.000e+004 2.793e-002 4.339e-003 
4.611e-003 3.893e+007 5.659e+012 1.000e+004 2.764e-002 4.341e-003 
4.613e-003 3.896e+007 5.665e+012 1.000e+004 2.714e-002 4.342e-003 
4.615e-003 3.899e+007 5.672e+012 1.000e+004 2.512e-002 4.344e-003 
4.617e-003 3.903e+007 5.678e+012 1.000e+004 2.457e-002 4.346e-003 
4.619e-003 3.907e+007 5.683e+012 1.000e+004 2.570e-002 4.348e-003 
4.621e-003 3.912e+007 5.689e+012 1.000e+004 2.645e-002 4.349e-003 
4.623e-003 3.918e+007 5.696e+012 1.000e+004 2.415e-002 4.351e-003 
4.625e-003 3.925e+007 5.700e+012 1.000e+004 2.389e-002 4.353e-003 
4.627e-003 3.932e+007 5.687e+012 1.000e+004 2.476e-002 4.354e-003 
4.629e-003 3.940e+007 5.678e+012 1.000e+004 2.683e-002 4.356e-003 
4.631e-003 3.950e+007 5.673e+012 1.000e+004 2.801e-002 4.357e-003 
4.633e-003 3.958e+007 5.664e+012 1.000e+004 2.499e-002 4.359e-003 
4.636e-003 3.965e+007 5.661e+012 1.000e+004 2.309e-002 4.360e-003 
4.638e-003 3.971e+007 5.659e+012 1.000e+004 2.600e-002 4.362e-003 
4.640e-003 3.978e+007 5.660e+012 1.000e+004 2.681e-002 4.363e-003 
4.642e-003 3.985e+007 5.657e+012 1.000e+004 2.352e-002 4.365e-003 
4.644e-003 3.992e+007 5.644e+012 1.000e+004 2.725e-002 4.366e-003 
4.646e-003 4.000e+007 5.634e+012 1.000e+004 2.750e-002 4.368e-003 
4.648e-003 4.008e+007 5.628e+012 1.000e+004 2.288e-002 4.369e-003 
4.650e-003 4.016e+007 5.625e+012 1.000e+004 2.146e-002 4.371e-003 
4.652e-003 4.026e+007 5.620e+012 1.000e+004 2.269e-002 4.372e-003 
4.654e-003 4.036e+007 5.616e+012 1.000e+004 2.462e-002 4.373e-003 
4.656e-003 4.047e+007 5.611e+012 1.000e+004 2.139e-002 4.375e-003 
4.658e-003 4.057e+007 5.607e+012 1.000e+004 2.389e-002 4.376e-003 
4.660e-003 4.069e+007 5.600e+012 1.000e+004 2.451e-002 4.378e-003 
4.662e-003 4.080e+007 5.587e+012 1.000e+004 2.603e-002 4.379e-003 
4.664e-003 4.093e+007 5.589e+012 1.000e+004 2.047e-002 4.380e-003 
4.666e-003 4.106e+007 5.591e+012 1.000e+004 2.092e-002 4.381e-003 
4.668e-003 4.120e+007 5.593e+012 1.000e+004 2.176e-002 4.382e-003 
4.670e-003 4.134e+007 5.596e+012 1.000e+004 2.221e-002 4.383e-003 
4.672e-003 4.146e+007 5.600e+012 1.000e+004 1.897e-002 4.385e-003 
4.674e-003 4.160e+007 5.603e+012 1.000e+004 2.130e-002 4.386e-003 
4.677e-003 4.174e+007 5.608e+012 1.000e+004 2.121e-002 4.387e-003 
4.679e-003 4.188e+007 5.612e+012 1.000e+004 1.817e-002 4.388e-003 
4.681e-003 4.202e+007 5.617e+012 1.000e+004 2.171e-002 4.389e-003 
4.683e-003 4.215e+007 5.621e+012 1.000e+004 2.181e-002 4.390e-003 
4.685e-003 4.228e+007 5.627e+012 1.000e+004 2.330e-002 4.391e-003 
4.687e-003 4.241e+007 5.634e+012 1.000e+004 1.899e-002 4.392e-003 
4.689e-003 4.253e+007 5.640e+012 1.000e+004 1.998e-002 4.393e-003 
4.691e-003 4.265e+007 5.647e+012 1.000e+004 1.994e-002 4.394e-003 
4.693e-003 4.277e+007 5.655e+012 1.000e+004 2.406e-002 4.396e-003 
4.695e-003 4.288e+007 5.662e+012 1.000e+004 2.189e-002 4.397e-003 
4.697e-003 4.300e+007 5.663e+012 1.000e+004 2.073e-002 4.398e-003 
4.699e-003 4.311e+007 5.656e+012 1.000e+004 2.075e-002 4.399e-003 
4.701e-003 4.321e+007 5.656e+012 1.000e+004 2.394e-002 4.401e-003 
4.703e-003 4.331e+007 5.662e+012 1.000e+004 2.506e-002 4.402e-003 
4.705e-003 4.341e+007 5.668e+012 1.000e+004 2.216e-002 4.403e-003 
4.707e-003 4.350e+007 5.676e+012 1.000e+004 1.974e-002 4.405e-003 
4.709e-003 4.358e+007 5.656e+012 1.000e+004 2.425e-002 4.406e-003 
4.711e-003 4.366e+007 5.652e+012 1.000e+004 2.470e-002 4.408e-003 
4.713e-003 4.376e+007 5.651e+012 1.000e+004 2.038e-002 4.409e-003 
4.715e-003 4.387e+007 5.652e+012 1.000e+004 1.848e-002 4.410e-003 
4.717e-003 4.398e+007 5.654e+012 1.000e+004 2.146e-002 4.412e-003 
4.719e-003 4.409e+007 5.657e+012 1.000e+004 2.272e-002 4.413e-003 
4.721e-003 4.421e+007 5.660e+012 1.000e+004 2.039e-002 4.414e-003 
4.723e-003 4.433e+007 5.663e+012 1.000e+004 1.819e-002 4.415e-003 
4.725e-003 4.444e+007 5.665e+012 1.000e+004 2.234e-002 4.417e-003 
4.727e-003 4.455e+007 5.667e+012 1.000e+004 1.962e-002 4.418e-003 
4.729e-003 4.466e+007 5.664e+012 1.000e+004 1.890e-002 4.419e-003 
4.731e-003 4.477e+007 5.663e+012 1.000e+004 1.890e-002 4.420e-003 
4.733e-003 4.488e+007 5.664e+012 1.000e+004 2.274e-002 4.422e-003 
4.735e-003 4.499e+007 5.667e+012 1.000e+004 1.744e-002 4.423e-003 
4.737e-003 4.509e+007 5.670e+012 1.000e+004 1.969e-002 4.424e-003 
4.739e-003 4.520e+007 5.674e+012 1.000e+004 1.921e-002 4.425e-003 
4.741e-003 4.529e+007 5.646e+012 1.000e+004 2.467e-002 4.427e-003 
4.743e-003 4.537e+007 5.656e+012 1.000e+004 2.196e-002 4.428e-003 
4.745e-003 4.544e+007 5.667e+012 1.000e+004 2.173e-002 4.430e-003 
4.747e-003 4.550e+007 5.657e+012 1.000e+004 2.445e-002 4.431e-003 
4.749e-003 4.557e+007 5.640e+012 1.000e+004 2.209e-002 4.433e-003 
4.751e-003 4.564e+007 5.644e+012 1.000e+004 2.159e-002 4.435e-003 
4.753e-003 4.572e+007 5.646e+012 1.000e+004 2.070e-002 4.436e-003 
4.755e-003 4.581e+007 5.654e+012 1.000e+004 2.059e-002 4.437e-003 
4.757e-003 4.590e+007 5.658e+012 1.000e+004 1.758e-002 4.439e-003 
4.759e-003 4.598e+007 5.663e+012 1.000e+004 2.079e-002 4.440e-003 
4.761e-003 4.606e+007 5.668e+012 1.000e+004 1.965e-002 4.441e-003 
4.763e-003 4.614e+007 5.676e+012 1.000e+004 2.043e-002 4.443e-003 
4.765e-003 4.621e+007 5.684e+012 1.000e+004 2.011e-002 4.444e-003 
4.767e-003 4.628e+007 5.692e+012 1.000e+004 2.043e-002 4.445e-003 
4.769e-003 4.635e+007 5.703e+012 1.000e+004 2.051e-002 4.447e-003 
4.770e-003 4.642e+007 5.713e+012 1.000e+004 2.151e-002 4.448e-003 
4.772e-003 4.648e+007 5.723e+012 1.000e+004 2.144e-002 4.450e-003 
4.774e-003 4.655e+007 5.733e+012 1.000e+004 2.040e-002 4.451e-003 
4.776e-003 4.659e+007 5.740e+012 1.000e+004 2.256e-002 4.453e-003 
4.778e-003 4.663e+007 5.750e+012 1.000e+004 2.243e-002 4.454e-003 
4.779e-003 4.667e+007 5.761e+012 1.000e+004 2.236e-002 4.456e-003 
4.781e-003 4.672e+007 5.772e+012 1.000e+004 2.108e-002 4.457e-003 
4.783e-003 4.678e+007 5.784e+012 1.000e+004 2.118e-002 4.458e-003 
4.785e-003 4.684e+007 5.797e+012 1.000e+004 2.266e-002 4.460e-003 
4.787e-003 4.690e+007 5.810e+012 1.000e+004 2.080e-002 4.461e-003 
4.788e-003 4.697e+007 5.819e+012 1.000e+004 2.009e-002 4.462e-003 
4.790e-003 4.703e+007 5.779e+012 1.000e+004 2.239e-002 4.464e-003 
4.792e-003 4.707e+007 5.762e+012 1.000e+004 2.429e-002 4.465e-003 
4.794e-003 4.710e+007 5.752e+012 1.000e+004 2.367e-002 4.467e-003 
4.796e-003 4.712e+007 5.752e+012 1.000e+004 2.267e-002 4.469e-003 
4.798e-003 4.716e+007 5.758e+012 1.000e+004 2.258e-002 4.470e-003 
4.799e-003 4.721e+007 5.748e+012 1.000e+004 2.252e-002 4.472e-003 
4.801e-003 4.726e+007 5.749e+012 1.000e+004 2.384e-002 4.473e-003 
4.803e-003 4.732e+007 5.755e+012 1.000e+004 2.241e-002 4.474e-003 
4.805e-003 4.738e+007 5.760e+012 1.000e+004 2.219e-002 4.476e-003 
4.806e-003 4.744e+007 5.766e+012 1.000e+004 2.127e-002 4.477e-003 
4.808e-003 4.751e+007 5.774e+012 1.000e+004 2.041e-002 4.478e-003 
4.810e-003 4.757e+007 5.782e+012 1.000e+004 2.106e-002 4.480e-003 
4.812e-003 4.762e+007 5.791e+012 1.000e+004 2.156e-002 4.481e-003 
4.813e-003 4.766e+007 5.787e+012 1.000e+004 2.172e-002 4.483e-003 
4.815e-003 4.769e+007 5.789e+012 1.000e+004 2.255e-002 4.484e-003 
4.817e-003 4.772e+007 5.792e+012 1.000e+004 2.291e-002 4.486e-003 
4.819e-003 4.775e+007 5.795e+012 1.000e+004 2.434e-002 4.487e-003 
4.820e-003 4.777e+007 5.800e+012 1.000e+004 2.166e-002 4.489e-003 
4.822e-003 4.778e+007 5.806e+012 1.000e+004 2.250e-002 4.490e-003 
4.824e-003 4.778e+007 5.809e+012 1.000e+004 2.403e-002 4.492e-003 
4.825e-003 4.779e+007 5.810e+012 1.000e+004 2.441e-002 4.493e-003 
4.827e-003 4.779e+007 5.811e+012 1.000e+004 2.378e-002 4.495e-003 
4.828e-003 4.779e+007 5.807e+012 1.000e+004 2.459e-002 4.497e-003 
4.830e-003 4.780e+007 5.806e+012 1.000e+004 2.519e-002 4.498e-003 
4.832e-003 4.781e+007 5.808e+012 1.000e+004 2.591e-002 4.500e-003 
4.833e-003 4.782e+007 5.811e+012 1.000e+004 2.489e-002 4.502e-003 
4.835e-003 4.782e+007 5.814e+012 1.000e+004 2.406e-002 4.503e-003 
4.837e-003 4.784e+007 5.816e+012 1.000e+004 2.585e-002 4.505e-003 
4.839e-003 4.785e+007 5.820e+012 1.000e+004 2.680e-002 4.506e-003 
4.840e-003 4.786e+007 5.824e+012 1.000e+004 2.616e-002 4.508e-003 
4.842e-003 4.786e+007 5.829e+012 1.000e+004 2.539e-002 4.510e-003 
4.844e-003 4.788e+007 5.834e+012 1.000e+004 2.659e-002 4.512e-003 
4.846e-003 4.789e+007 5.839e+012 1.000e+004 2.695e-002 4.513e-003 
4.848e-003 4.791e+007 5.845e+012 1.000e+004 2.612e-002 4.515e-003 
4.849e-003 4.793e+007 5.850e+012 1.000e+004 2.502e-002 4.517e-003 
4.851e-003 4.795e+007 5.821e+012 1.000e+004 2.777e-002 4.518e-003 
4.853e-003 4.797e+007 5.822e+012 1.000e+004 2.741e-002 4.520e-003 
4.855e-003 4.798e+007 5.825e+012 1.000e+004 2.660e-002 4.522e-003 
4.856e-003 4.798e+007 5.827e+012 1.000e+004 2.618e-002 4.523e-003 
4.858e-003 4.798e+007 5.831e+012 1.000e+004 2.794e-002 4.525e-003 
4.860e-003 4.797e+007 5.837e+012 1.000e+004 2.868e-002 4.527e-003 
4.862e-003 4.796e+007 5.844e+012 1.000e+004 2.773e-002 4.529e-003 
4.864e-003 4.793e+007 5.843e+012 1.000e+004 2.804e-002 4.531e-003 
4.865e-003 4.789e+007 5.842e+012 1.000e+004 2.953e-002 4.533e-003 
4.867e-003 4.785e+007 5.846e+012 1.000e+004 2.807e-002 4.535e-003 
4.869e-003 4.780e+007 5.854e+012 1.000e+004 2.889e-002 4.537e-003 
4.871e-003 4.773e+007 5.861e+012 1.000e+004 2.863e-002 4.540e-003 
4.873e-003 4.766e+007 5.871e+012 1.000e+004 2.942e-002 4.542e-003 
4.875e-003 4.757e+007 5.882e+012 1.000e+004 2.931e-002 4.544e-003 
4.877e-003 4.750e+007 5.893e+012 1.000e+004 2.839e-002 4.547e-003 
4.878e-003 4.743e+007 5.901e+012 1.000e+004 2.882e-002 4.549e-003 
4.880e-003 4.736e+007 5.912e+012 1.000e+004 2.865e-002 4.552e-003 
4.882e-003 4.728e+007 5.912e+012 1.000e+004 3.086e-002 4.554e-003 
4.884e-003 4.718e+007 5.869e+012 1.000e+004 3.162e-002 4.556e-003 
4.886e-003 4.710e+007 5.858e+012 1.000e+004 2.881e-002 4.559e-003 
4.888e-003 4.700e+007 5.821e+012 1.000e+004 2.905e-002 4.561e-003 
4.889e-003 4.690e+007 5.817e+012 1.000e+004 2.717e-002 4.564e-003 
4.891e-003 4.682e+007 5.818e+012 1.000e+004 2.668e-002 4.566e-003 
4.893e-003 4.675e+007 5.825e+012 1.000e+004 2.588e-002 4.568e-003 
4.895e-003 4.669e+007 5.835e+012 1.000e+004 2.464e-002 4.571e-003 
4.897e-003 4.664e+007 5.846e+012 1.000e+004 2.489e-002 4.573e-003 
4.899e-003 4.660e+007 5.858e+012 1.000e+004 2.438e-002 4.575e-003 
4.900e-003 4.659e+007 5.867e+012 1.000e+004 2.299e-002 4.577e-003 
4.902e-003 4.658e+007 5.862e+012 1.000e+004 2.324e-002 4.579e-003 
4.904e-003 4.657e+007 5.837e+012 1.000e+004 2.385e-002 4.581e-003 
4.906e-003 4.658e+007 5.832e+012 1.000e+004 2.432e-002 4.583e-003 
4.908e-003 4.657e+007 5.832e+012 1.000e+004 2.370e-002 4.584e-003 
4.909e-003 4.655e+007 5.830e+012 1.000e+004 2.722e-002 4.586e-003 
4.911e-003 4.647e+007 5.834e+012 1.000e+004 2.908e-002 4.589e-003 
4.913e-003 4.639e+007 5.827e+012 1.000e+004 3.037e-002 4.591e-003 
4.915e-003 4.631e+007 5.812e+012 1.000e+004 2.790e-002 4.593e-003 
4.917e-003 4.625e+007 5.807e+012 1.000e+004 2.788e-002 4.596e-003 
4.919e-003 4.618e+007 5.808e+012 1.000e+004 2.874e-002 4.598e-003 
4.920e-003 4.610e+007 5.811e+012 1.000e+004 2.797e-002 4.600e-003 
4.922e-003 4.602e+007 5.818e+012 1.000e+004 2.753e-002 4.603e-003 
4.924e-003 4.593e+007 5.829e+012 1.000e+004 2.912e-002 4.605e-003 
4.926e-003 4.585e+007 5.834e+012 1.000e+004 2.934e-002 4.608e-003 
4.928e-003 4.578e+007 5.838e+012 1.000e+004 2.788e-002 4.610e-003 
4.930e-003 4.571e+007 5.848e+012 1.000e+004 2.810e-002 4.612e-003 
4.931e-003 4.563e+007 5.841e+012 1.000e+004 3.162e-002 4.615e-003 
4.933e-003 4.556e+007 5.845e+012 1.000e+004 3.019e-002 4.617e-003 
4.935e-003 4.550e+007 5.852e+012 1.000e+004 2.910e-002 4.619e-003 
4.937e-003 4.545e+007 5.841e+012 1.000e+004 3.157e-002 4.621e-003 
4.939e-003 4.539e+007 5.830e+012 1.000e+004 3.134e-002 4.624e-003 
4.940e-003 4.532e+007 5.830e+012 1.000e+004 3.298e-002 4.626e-003 
4.942e-003 4.526e+007 5.828e+012 1.000e+004 3.217e-002 4.628e-003 
4.944e-003 4.520e+007 5.834e+012 1.000e+004 3.255e-002 4.630e-003 
4.946e-003 4.514e+007 5.829e+012 1.000e+004 3.309e-002 4.632e-003 
4.947e-003 4.508e+007 5.830e+012 1.000e+004 3.175e-002 4.634e-003 
4.949e-003 4.502e+007 5.835e+012 1.000e+004 3.134e-002 4.636e-003 
4.950e-003 4.497e+007 5.841e+012 1.000e+004 2.991e-002 4.638e-003 
4.952e-003 4.493e+007 5.848e+012 1.000e+004 3.068e-002 4.640e-003 
4.953e-003 4.489e+007 5.855e+012 1.000e+004 2.978e-002 4.642e-003 
4.955e-003 4.485e+007 5.863e+012 1.000e+004 2.996e-002 4.643e-003 
4.956e-003 4.481e+007 5.871e+012 1.000e+004 2.936e-002 4.645e-003 
4.958e-003 4.476e+007 5.879e+012 1.000e+004 3.082e-002 4.647e-003 
4.959e-003 4.471e+007 5.889e+012 1.000e+004 2.849e-002 4.649e-003 
4.961e-003 4.467e+007 5.899e+012 1.000e+004 3.027e-002 4.651e-003 
4.962e-003 4.462e+007 5.906e+012 1.000e+004 3.075e-002 4.652e-003 
4.964e-003 4.458e+007 5.917e+012 1.000e+004 3.024e-002 4.654e-003 
4.965e-003 4.452e+007 5.926e+012 1.000e+004 3.056e-002 4.656e-003 
4.966e-003 4.444e+007 5.936e+012 1.000e+004 3.502e-002 4.658e-003 
4.968e-003 4.439e+007 5.947e+012 1.000e+004 2.915e-002 4.660e-003 
4.969e-003 4.435e+007 5.957e+012 1.000e+004 2.978e-002 4.661e-003 
4.971e-003 4.431e+007 5.969e+012 1.000e+004 2.891e-002 4.663e-003 
4.972e-003 4.428e+007 5.981e+012 1.000e+004 2.749e-002 4.665e-003 
4.974e-003 4.426e+007 5.992e+012 1.000e+004 2.691e-002 4.666e-003 
4.975e-003 4.424e+007 6.002e+012 1.000e+004 2.682e-002 4.668e-003 
4.977e-003 4.422e+007 6.013e+012 1.000e+004 2.536e-002 4.669e-003 
4.978e-003 4.421e+007 6.009e+012 1.000e+004 2.843e-002 4.671e-003 
4.979e-003 4.420e+007 6.005e+012 1.000e+004 2.839e-002 4.672e-003 
4.981e-003 4.420e+007 6.004e+012 1.000e+004 2.808e-002 4.674e-003 
4.982e-003 4.421e+007 6.005e+012 1.000e+004 2.525e-002 4.675e-003 
4.984e-003 4.422e+007 6.007e+012 1.000e+004 2.718e-002 4.677e-003 
4.985e-003 4.424e+007 6.010e+012 1.000e+004 2.778e-002 4.678e-003 
4.987e-003 4.426e+007 6.007e+012 1.000e+004 2.786e-002 4.679e-003 
4.988e-003 4.428e+007 6.005e+012 1.000e+004 2.667e-002 4.681e-003 
4.990e-003 4.430e+007 6.005e+012 1.000e+004 2.680e-002 4.682e-003 
4.991e-003 4.431e+007 6.010e+012 1.000e+004 2.708e-002 4.683e-003 
4.993e-003 4.432e+007 6.014e+012 1.000e+004 2.615e-002 4.685e-003 
4.994e-003 4.433e+007 6.009e+012 1.000e+004 2.738e-002 4.686e-003 
4.995e-003 4.434e+007 6.012e+012 1.000e+004 2.827e-002 4.687e-003 
4.997e-003 4.436e+007 6.019e+012 1.000e+004 2.599e-002 4.689e-003 
4.998e-003 4.438e+007 6.024e+012 1.000e+004 2.462e-002 4.690e-003 
5.000e-003 4.440e+007 6.029e+012 1.000e+004 2.701e-002 4.691e-003 
5.001e-003 4.441e+007 6.033e+012 1.000e+004 2.584e-002 4.693e-003 
5.003e-003 4.444e+007 6.037e+012 1.000e+004 2.710e-002 4.694e-003 
5.004e-003 4.446e+007 6.042e+012 1.000e+004 2.438e-002 4.695e-003 
5.005e-003 4.448e+007 6.050e+012 1.000e+004 2.660e-002 4.696e-003 
5.007e-003 4.450e+007 6.050e+012 1.000e+004 2.752e-002 4.698e-003 
5.008e-003 4.452e+007 6.002e+012 1.000e+004 2.072e-002 4.699e-003 
5.010e-003 4.454e+007 6.005e+012 1.000e+004 2.114e-002 4.701e-003 
5.012e-003 4.457e+007 6.007e+012 1.000e+004 2.001e-002 4.702e-003 
5.014e-003 4.461e+007 6.013e+012 1.000e+004 1.889e-002 4.704e-003 
5.016e-003 4.466e+007 6.018e+012 1.000e+004 1.840e-002 4.705e-003 
5.017e-003 4.472e+007 6.026e+012 1.000e+004 1.795e-002 4.707e-003 
5.019e-003 4.479e+007 6.037e+012 1.000e+004 1.727e-002 4.708e-003 
5.021e-003 4.487e+007 6.049e+012 1.000e+004 1.656e-002 4.710e-003 
5.023e-003 4.496e+007 6.059e+012 1.000e+004 1.611e-002 4.711e-003 
5.025e-003 4.503e+007 6.065e+012 1.000e+004 1.841e-002 4.713e-003 
5.027e-003 4.507e+007 6.070e+012 1.000e+004 1.857e-002 4.714e-003 
5.029e-003 4.513e+007 6.081e+012 1.000e+004 1.808e-002 4.716e-003 
5.031e-003 4.519e+007 6.092e+012 1.000e+004 1.811e-002 4.717e-003 
5.033e-003 4.525e+007 6.101e+012 1.000e+004 1.835e-002 4.719e-003 
5.035e-003 4.532e+007 6.105e+012 1.000e+004 1.723e-002 4.720e-003 
5.037e-003 4.539e+007 6.118e+012 1.000e+004 1.713e-002 4.722e-003 
5.039e-003 4.546e+007 6.131e+012 1.000e+004 1.687e-002 4.723e-003 
5.040e-003 4.551e+007 6.143e+012 1.000e+004 1.846e-002 4.724e-003 
5.042e-003 4.554e+007 5.989e+012 1.000e+004 1.913e-002 4.726e-003 
5.044e-003 4.556e+007 5.982e+012 1.000e+004 2.171e-002 4.728e-003 
5.046e-003 4.555e+007 5.971e+012 1.000e+004 2.282e-002 4.730e-003 
5.048e-003 4.552e+007 5.969e+012 1.000e+004 2.396e-002 4.732e-003 
5.050e-003 4.549e+007 5.971e+012 1.000e+004 2.314e-002 4.734e-003 
5.052e-003 4.549e+007 5.975e+012 1.000e+004 2.262e-002 4.736e-003 
5.054e-003 4.550e+007 5.979e+012 1.000e+004 2.146e-002 4.738e-003 
5.055e-003 4.552e+007 5.983e+012 1.000e+004 2.272e-002 4.739e-003 
5.057e-003 4.554e+007 5.976e+012 1.000e+004 2.179e-002 4.741e-003 
5.059e-003 4.555e+007 5.960e+012 1.000e+004 2.380e-002 4.742e-003 
5.061e-003 4.556e+007 5.955e+012 1.000e+004 2.383e-002 4.744e-003 
5.062e-003 4.557e+007 5.955e+012 1.000e+004 2.208e-002 4.746e-003 
5.064e-003 4.560e+007 5.958e+012 1.000e+004 2.257e-002 4.747e-003 
5.066e-003 4.563e+007 5.961e+012 1.000e+004 2.156e-002 4.749e-003 
5.068e-003 4.566e+007 5.965e+012 1.000e+004 2.176e-002 4.750e-003 
5.069e-003 4.569e+007 5.970e+012 1.000e+004 2.211e-002 4.752e-003 
5.071e-003 4.573e+007 5.974e+012 1.000e+004 2.089e-002 4.753e-003 
5.073e-003 4.578e+007 5.981e+012 1.000e+004 2.042e-002 4.755e-003 
5.075e-003 4.583e+007 5.987e+012 1.000e+004 2.130e-002 4.757e-003 
5.077e-003 4.588e+007 5.994e+012 1.000e+004 1.907e-002 4.758e-003 
5.078e-003 4.593e+007 6.001e+012 1.000e+004 2.027e-002 4.759e-003 
5.080e-003 4.597e+007 5.996e+012 1.000e+004 2.090e-002 4.761e-003 
5.082e-003 4.601e+007 5.964e+012 1.000e+004 2.073e-002 4.762e-003 
5.084e-003 4.607e+007 5.964e+012 1.000e+004 1.955e-002 4.764e-003 
5.085e-003 4.612e+007 5.967e+012 1.000e+004 1.996e-002 4.765e-003 
5.087e-003 4.617e+007 5.972e+012 1.000e+004 2.023e-002 4.767e-003 
5.089e-003 4.622e+007 5.979e+012 1.000e+004 2.064e-002 4.768e-003 
5.091e-003 4.627e+007 5.986e+012 1.000e+004 1.882e-002 4.770e-003 
5.093e-003 4.633e+007 5.994e+012 1.000e+004 1.900e-002 4.771e-003 
5.095e-003 4.638e+007 6.002e+012 1.000e+004 1.932e-002 4.772e-003 
5.096e-003 4.644e+007 6.011e+012 1.000e+004 1.933e-002 4.774e-003 
5.098e-003 4.650e+007 6.017e+012 1.000e+004 1.917e-002 4.775e-003 
5.100e-003 4.655e+007 6.025e+012 1.000e+004 1.919e-002 4.777e-003 
5.102e-003 4.660e+007 6.033e+012 1.000e+004 1.870e-002 4.778e-003 
5.104e-003 4.666e+007 6.041e+012 1.000e+004 1.903e-002 4.780e-003 
5.105e-003 4.671e+007 6.050e+012 1.000e+004 1.986e-002 4.781e-003 
5.107e-003 4.675e+007 5.912e+012 1.000e+004 1.928e-002 4.782e-003 
5.109e-003 4.680e+007 5.922e+012 1.000e+004 1.983e-002 4.784e-003 
5.111e-003 4.684e+007 5.932e+012 1.000e+004 1.980e-002 4.786e-003 
5.113e-003 4.687e+007 5.943e+012 1.000e+004 1.979e-002 4.787e-003 
5.115e-003 4.691e+007 5.954e+012 1.000e+004 2.031e-002 4.789e-003 
5.116e-003 4.693e+007 5.965e+012 1.000e+004 2.002e-002 4.790e-003 
5.118e-003 4.696e+007 5.977e+012 1.000e+004 2.120e-002 4.792e-003 
5.120e-003 4.698e+007 5.988e+012 1.000e+004 2.170e-002 4.794e-003 
5.122e-003 4.699e+007 6.000e+012 1.000e+004 2.104e-002 4.795e-003 
5.124e-003 4.701e+007 6.011e+012 1.000e+004 2.114e-002 4.797e-003 
5.125e-003 4.702e+007 6.022e+012 1.000e+004 2.197e-002 4.799e-003 
5.127e-003 4.703e+007 6.034e+012 1.000e+004 2.103e-002 4.800e-003 
5.129e-003 4.705e+007 6.045e+012 1.000e+004 2.109e-002 4.802e-003 
5.131e-003 4.706e+007 6.056e+012 1.000e+004 2.086e-002 4.804e-003 
5.132e-003 4.707e+007 6.067e+012 1.000e+004 2.138e-002 4.805e-003 
5.134e-003 4.708e+007 6.079e+012 1.000e+004 2.088e-002 4.807e-003 
5.136e-003 4.708e+007 6.091e+012 1.000e+004 2.099e-002 4.809e-003 
5.138e-003 4.708e+007 6.104e+012 1.000e+004 2.126e-002 4.811e-003 
5.139e-003 4.708e+007 6.117e+012 1.000e+004 2.153e-002 4.813e-003 
5.141e-003 4.708e+007 6.114e+012 1.000e+004 2.187e-002 4.814e-003 
5.143e-003 4.707e+007 6.116e+012 1.000e+004 2.325e-002 4.816e-003 
5.145e-003 4.707e+007 6.118e+012 1.000e+004 2.323e-002 4.818e-003 
5.147e-003 4.705e+007 6.123e+012 1.000e+004 2.408e-002 4.820e-003 
5.148e-003 4.703e+007 6.123e+012 1.000e+004 2.481e-002 4.822e-003 
5.150e-003 4.700e+007 6.120e+012 1.000e+004 2.562e-002 4.824e-003 
5.152e-003 4.697e+007 6.128e+012 1.000e+004 2.475e-002 4.826e-003 
5.154e-003 4.695e+007 6.138e+012 1.000e+004 2.458e-002 4.828e-003 
5.155e-003 4.693e+007 6.150e+012 1.000e+004 2.459e-002 4.829e-003 
5.157e-003 4.690e+007 6.162e+012 1.000e+004 2.467e-002 4.831e-003 
5.159e-003 4.688e+007 6.175e+012 1.000e+004 2.494e-002 4.833e-003 
5.161e-003 4.684e+007 6.165e+012 1.000e+004 2.650e-002 4.835e-003 
5.162e-003 4.679e+007 6.168e+012 1.000e+004 2.626e-002 4.837e-003 
5.164e-003 4.673e+007 6.173e+012 1.000e+004 2.654e-002 4.839e-003 
5.166e-003 4.666e+007 6.178e+012 1.000e+004 2.783e-002 4.842e-003 
5.168e-003 4.659e+007 6.188e+012 1.000e+004 2.733e-002 4.844e-003 
5.169e-003 4.652e+007 6.168e+012 1.000e+004 2.819e-002 4.846e-003 
5.171e-003 4.644e+007 6.177e+012 1.000e+004 2.837e-002 4.849e-003 
5.173e-003 4.636e+007 6.188e+012 1.000e+004 2.798e-002 4.851e-003 
5.175e-003 4.629e+007 6.191e+012 1.000e+004 2.951e-002 4.853e-003 
5.176e-003 4.621e+007 6.197e+012 1.000e+004 2.792e-002 4.855e-003 
5.178e-003 4.615e+007 6.205e+012 1.000e+004 2.643e-002 4.858e-003 
5.180e-003 4.608e+007 6.214e+012 1.000e+004 2.721e-002 4.860e-003 
5.182e-003 4.602e+007 6.223e+012 1.000e+004 2.722e-002 4.862e-003 
5.183e-003 4.596e+007 6.230e+012 1.000e+004 2.561e-002 4.864e-003 
5.185e-003 4.591e+007 6.238e+012 1.000e+004 2.551e-002 4.866e-003 
5.187e-003 4.586e+007 6.246e+012 1.000e+004 2.534e-002 4.868e-003 
5.188e-003 4.582e+007 6.254e+012 1.000e+004 2.518e-002 4.870e-003 
5.190e-003 4.578e+007 6.260e+012 1.000e+004 2.584e-002 4.872e-003 
5.192e-003 4.574e+007 6.269e+012 1.000e+004 2.529e-002 4.874e-003 
5.193e-003 4.571e+007 6.277e+012 1.000e+004 2.495e-002 4.876e-003 
5.195e-003 4.569e+007 6.276e+012 1.000e+004 2.419e-002 4.878e-003 
5.197e-003 4.568e+007 6.283e+012 1.000e+004 2.292e-002 4.880e-003 
5.199e-003 4.567e+007 6.273e+012 1.000e+004 2.102e-002 4.882e-003 
5.201e-003 4.568e+007 6.283e+012 1.000e+004 2.088e-002 4.884e-003 
5.203e-003 4.568e+007 6.288e+012 1.000e+004 2.089e-002 4.886e-003 
5.205e-003 4.567e+007 6.295e+012 1.000e+004 2.127e-002 4.888e-003 
5.207e-003 4.565e+007 6.305e+012 1.000e+004 2.187e-002 4.890e-003 
5.210e-003 4.561e+007 6.304e+012 1.000e+004 2.331e-002 4.893e-003 
5.212e-003 4.556e+007 6.307e+012 1.000e+004 2.482e-002 4.896e-003 
5.214e-003 4.549e+007 6.276e+012 1.000e+004 2.525e-002 4.898e-003 
5.217e-003 4.545e+007 6.268e+012 1.000e+004 2.477e-002 4.901e-003 
5.219e-003 4.541e+007 6.248e+012 1.000e+004 2.566e-002 4.903e-003 
5.221e-003 4.536e+007 6.238e+012 1.000e+004 2.501e-002 4.906e-003 
5.223e-003 4.531e+007 6.235e+012 1.000e+004 2.420e-002 4.909e-003 
5.226e-003 4.526e+007 6.236e+012 1.000e+004 2.443e-002 4.911e-003 
5.228e-003 4.520e+007 6.240e+012 1.000e+004 2.418e-002 4.914e-003 
5.230e-003 4.514e+007 6.247e+012 1.000e+004 2.442e-002 4.917e-003 
5.233e-003 4.507e+007 6.257e+012 1.000e+004 2.337e-002 4.920e-003 
5.235e-003 4.500e+007 6.270e+012 1.000e+004 2.350e-002 4.923e-003 
5.238e-003 4.493e+007 6.284e+012 1.000e+004 2.390e-002 4.925e-003 
5.240e-003 4.486e+007 6.299e+012 1.000e+004 2.455e-002 4.928e-003 
5.242e-003 4.477e+007 6.317e+012 1.000e+004 2.512e-002 4.931e-003 
5.244e-003 4.471e+007 6.330e+012 1.000e+004 2.746e-002 4.933e-003 
5.245e-003 4.466e+007 6.344e+012 1.000e+004 2.941e-002 4.935e-003 
5.247e-003 4.461e+007 6.355e+012 1.000e+004 3.114e-002 4.937e-003 
5.249e-003 4.455e+007 6.359e+012 1.000e+004 3.232e-002 4.939e-003 
5.250e-003 4.450e+007 6.366e+012 1.000e+004 3.070e-002 4.941e-003 
5.251e-003 4.445e+007 6.371e+012 1.000e+004 3.389e-002 4.943e-003 
5.253e-003 4.439e+007 6.368e+012 1.000e+004 3.040e-002 4.944e-003 
5.255e-003 4.432e+007 6.304e+012 1.000e+004 2.458e-002 4.947e-003 
5.258e-003 4.427e+007 6.310e+012 1.000e+004 2.330e-002 4.950e-003 
5.261e-003 4.423e+007 6.320e+012 1.000e+004 2.357e-002 4.953e-003 
5.263e-003 4.419e+007 6.333e+012 1.000e+004 2.239e-002 4.956e-003 
5.266e-003 4.417e+007 6.348e+012 1.000e+004 2.204e-002 4.959e-003 
5.268e-003 4.416e+007 6.362e+012 1.000e+004 2.274e-002 4.961e-003 
5.270e-003 4.413e+007 6.376e+012 1.000e+004 2.412e-002 4.964e-003 
5.273e-003 4.412e+007 6.388e+012 1.000e+004 2.361e-002 4.966e-003 
5.275e-003 4.411e+007 6.401e+012 1.000e+004 2.285e-002 4.969e-003 
5.277e-003 4.411e+007 6.413e+012 1.000e+004 2.277e-002 4.971e-003 
5.280e-003 4.411e+007 6.428e+012 1.000e+004 2.246e-002 4.973e-003 
5.282e-003 4.410e+007 6.436e+012 1.000e+004 2.177e-002 4.976e-003 
5.285e-003 4.411e+007 6.450e+012 1.000e+004 2.113e-002 4.978e-003 
5.287e-003 4.411e+007 6.462e+012 1.000e+004 2.203e-002 4.981e-003 
5.290e-003 4.408e+007 6.465e+012 1.000e+004 2.308e-002 4.984e-003 
5.293e-003 4.403e+007 6.480e+012 1.000e+004 2.340e-002 4.987e-003 
5.296e-003 4.399e+007 6.470e+012 1.000e+004 2.362e-002 4.990e-003 
5.299e-003 4.397e+007 6.472e+012 1.000e+004 2.236e-002 4.993e-003 
5.302e-003 4.395e+007 6.476e+012 1.000e+004 2.312e-002 4.996e-003 
5.305e-003 4.392e+007 6.488e+012 1.000e+004 2.328e-002 5.000e-003 
5.308e-003 4.389e+007 6.497e+012 1.000e+004 2.326e-002 5.003e-003 
5.311e-003 4.385e+007 6.504e+012 1.000e+004 2.474e-002 5.006e-003 
5.314e-003 4.377e+007 6.511e+012 1.000e+004 2.568e-002 5.010e-003 
5.317e-003 4.368e+007 6.525e+012 1.000e+004 2.512e-002 5.014e-003 
5.320e-003 4.359e+007 6.541e+012 1.000e+004 2.442e-002 5.017e-003 
5.323e-003 4.349e+007 6.561e+012 1.000e+004 2.407e-002 5.021e-003 
5.327e-003 4.338e+007 6.584e+012 1.000e+004 2.378e-002 5.025e-003 
5.330e-003 4.328e+007 6.595e+012 1.000e+004 2.342e-002 5.029e-003 
5.332e-003 4.318e+007 6.606e+012 1.000e+004 2.343e-002 5.032e-003 
5.335e-003 4.307e+007 6.624e+012 1.000e+004 2.312e-002 5.036e-003 
5.338e-003 4.294e+007 6.617e+012 1.000e+004 2.487e-002 5.040e-003 
5.340e-003 4.286e+007 6.619e+012 1.000e+004 2.549e-002 5.042e-003 
5.341e-003 4.278e+007 6.628e+012 1.000e+004 2.686e-002 5.044e-003 
5.343e-003 4.270e+007 6.630e+012 1.000e+004 2.927e-002 5.046e-003 
5.344e-003 4.262e+007 6.640e+012 1.000e+004 2.962e-002 5.048e-003 
5.346e-003 4.254e+007 6.599e+012 1.000e+004 2.921e-002 5.050e-003 
5.347e-003 4.244e+007 6.582e+012 1.000e+004 2.935e-002 5.052e-003 
5.349e-003 4.233e+007 6.523e+012 1.000e+004 3.113e-002 5.054e-003 
5.350e-003 4.222e+007 6.453e+012 1.000e+004 3.083e-002 5.057e-003 
5.353e-003 4.200e+007 6.355e+012 1.000e+004 2.823e-002 5.061e-003 
5.356e-003 4.182e+007 6.316e+012 1.000e+004 2.751e-002 5.065e-003 
5.359e-003 4.168e+007 6.282e+012 1.000e+004 2.657e-002 5.069e-003 
5.361e-003 4.155e+007 6.244e+012 1.000e+004 2.825e-002 5.073e-003 
5.364e-003 4.144e+007 6.235e+012 1.000e+004 2.597e-002 5.076e-003 
5.367e-003 4.136e+007 6.232e+012 1.000e+004 2.527e-002 5.080e-003 
5.370e-003 4.129e+007 6.228e+012 1.000e+004 2.503e-002 5.083e-003 
5.373e-003 4.124e+007 6.228e+012 1.000e+004 2.415e-002 5.086e-003 
5.376e-003 4.120e+007 6.232e+012 1.000e+004 2.317e-002 5.089e-003 
5.379e-003 4.119e+007 6.236e+012 1.000e+004 2.198e-002 5.092e-003 
5.381e-003 4.119e+007 6.239e+012 1.000e+004 2.198e-002 5.095e-003 
5.384e-003 4.118e+007 6.193e+012 1.000e+004 2.451e-002 5.098e-003 
5.387e-003 4.113e+007 6.145e+012 1.000e+004 2.358e-002 5.101e-003 
5.390e-003 4.110e+007 6.128e+012 1.000e+004 2.264e-002 5.104e-003 
5.393e-003 4.108e+007 6.125e+012 1.000e+004 2.161e-002 5.107e-003 
5.396e-003 4.106e+007 6.128e+012 1.000e+004 2.137e-002 5.110e-003 
5.398e-003 4.103e+007 6.132e+012 1.000e+004 2.167e-002 5.113e-003 
5.401e-003 4.099e+007 6.140e+012 1.000e+004 2.213e-002 5.116e-003 
5.404e-003 4.093e+007 6.130e+012 1.000e+004 2.375e-002 5.120e-003 
5.407e-003 4.086e+007 6.123e+012 1.000e+004 2.410e-002 5.123e-003 
5.410e-003 4.077e+007 6.093e+012 1.000e+004 2.483e-002 5.126e-003 
5.413e-003 4.071e+007 6.067e+012 1.000e+004 2.348e-002 5.130e-003 
5.416e-003 4.065e+007 6.065e+012 1.000e+004 2.285e-002 5.133e-003 
5.419e-003 4.058e+007 6.077e+012 1.000e+004 2.226e-002 5.137e-003 
5.422e-003 4.053e+007 6.089e+012 1.000e+004 2.215e-002 5.140e-003 
5.425e-003 4.050e+007 6.101e+012 1.000e+004 2.181e-002 5.143e-003 
5.428e-003 4.048e+007 6.115e+012 1.000e+004 2.049e-002 5.146e-003 
5.430e-003 4.046e+007 6.132e+012 1.000e+004 2.187e-002 5.149e-003 
5.433e-003 4.042e+007 6.130e+012 1.000e+004 2.198e-002 5.152e-003 
5.436e-003 4.038e+007 6.116e+012 1.000e+004 2.281e-002 5.155e-003 
5.439e-003 4.036e+007 6.108e+012 1.000e+004 2.209e-002 5.158e-003 
5.442e-003 4.033e+007 6.110e+012 1.000e+004 2.132e-002 5.161e-003 
5.445e-003 4.031e+007 6.119e+012 1.000e+004 2.130e-002 5.164e-003 
5.448e-003 4.026e+007 6.122e+012 1.000e+004 2.399e-002 5.167e-003 
5.450e-003 4.019e+007 6.131e+012 1.000e+004 2.489e-002 5.171e-003 
5.452e-003 4.014e+007 6.138e+012 1.000e+004 2.541e-002 5.173e-003 
5.453e-003 4.011e+007 6.144e+012 1.000e+004 2.524e-002 5.174e-003 
5.455e-003 4.009e+007 6.150e+012 1.000e+004 2.607e-002 5.176e-003 
5.456e-003 4.008e+007 6.157e+012 1.000e+004 2.561e-002 5.177e-003 
5.458e-003 4.008e+007 6.163e+012 1.000e+004 2.463e-002 5.179e-003 
5.459e-003 4.007e+007 6.169e+012 1.000e+004 2.629e-002 5.181e-003 
5.461e-003 4.006e+007 6.176e+012 1.000e+004 2.709e-002 5.182e-003 
5.462e-003 4.004e+007 6.185e+012 1.000e+004 2.539e-002 5.184e-003 
5.464e-003 4.002e+007 6.141e+012 1.000e+004 2.236e-002 5.186e-003 
5.468e-003 4.002e+007 6.133e+012 1.000e+004 2.059e-002 5.189e-003 
5.470e-003 4.004e+007 6.139e+012 1.000e+004 1.922e-002 5.192e-003 
5.474e-003 4.008e+007 6.148e+012 1.000e+004 2.021e-002 5.195e-003 
5.477e-003 4.013e+007 6.155e+012 1.000e+004 1.887e-002 5.197e-003 
5.479e-003 4.018e+007 6.163e+012 1.000e+004 1.997e-002 5.200e-003 
5.483e-003 4.026e+007 6.159e+012 1.000e+004 1.745e-002 5.202e-003 
5.485e-003 4.034e+007 6.171e+012 1.000e+004 1.752e-002 5.205e-003 
5.488e-003 4.043e+007 6.180e+012 1.000e+004 1.737e-002 5.207e-003 
5.491e-003 4.051e+007 6.172e+012 1.000e+004 1.769e-002 5.209e-003 
5.493e-003 4.060e+007 6.166e+012 1.000e+004 1.741e-002 5.210e-003 
5.495e-003 4.068e+007 6.167e+012 1.000e+004 1.833e-002 5.212e-003 
5.497e-003 4.076e+007 6.171e+012 1.000e+004 1.795e-002 5.213e-003 
5.499e-003 4.084e+007 6.174e+012 1.000e+004 1.776e-002 5.215e-003 
5.500e-003 4.092e+007 6.177e+012 1.000e+004 1.845e-002 5.216e-003 
5.502e-003 4.100e+007 6.182e+012 1.000e+004 1.945e-002 5.217e-003 
5.504e-003 4.108e+007 6.184e+012 1.000e+004 1.956e-002 5.218e-003 
5.506e-003 4.114e+007 6.169e+012 1.000e+004 2.013e-002 5.220e-003 
5.508e-003 4.121e+007 6.151e+012 1.000e+004 1.955e-002 5.222e-003 
5.511e-003 4.129e+007 6.148e+012 1.000e+004 1.929e-002 5.224e-003 
5.514e-003 4.136e+007 6.151e+012 1.000e+004 1.965e-002 5.226e-003 
5.516e-003 4.142e+007 6.157e+012 1.000e+004 2.015e-002 5.228e-003 
5.519e-003 4.150e+007 6.150e+012 1.000e+004 1.991e-002 5.230e-003 
5.522e-003 4.159e+007 6.150e+012 1.000e+004 1.865e-002 5.232e-003 
5.524e-003 4.171e+007 6.148e+012 1.000e+004 1.838e-002 5.234e-003 
5.527e-003 4.181e+007 6.151e+012 1.000e+004 1.860e-002 5.236e-003 
5.529e-003 4.187e+007 6.127e+012 1.000e+004 1.927e-002 5.238e-003 
5.532e-003 4.192e+007 6.132e+012 1.000e+004 1.966e-002 5.241e-003 
5.535e-003 4.197e+007 6.144e+012 1.000e+004 1.973e-002 5.243e-003 
5.537e-003 4.203e+007 6.153e+012 1.000e+004 1.914e-002 5.245e-003 
5.540e-003 4.210e+007 6.168e+012 1.000e+004 1.815e-002 5.247e-003 
5.542e-003 4.218e+007 6.174e+012 1.000e+004 1.841e-002 5.249e-003 
5.545e-003 4.226e+007 6.175e+012 1.000e+004 1.890e-002 5.251e-003 
5.548e-003 4.234e+007 6.180e+012 1.000e+004 1.962e-002 5.253e-003 
5.550e-003 4.239e+007 6.135e+012 1.000e+004 2.004e-002 5.255e-003 
5.553e-003 4.246e+007 6.125e+012 1.000e+004 1.919e-002 5.257e-003 
5.555e-003 4.255e+007 6.130e+012 1.000e+004 1.853e-002 5.259e-003 
5.558e-003 4.265e+007 6.139e+012 1.000e+004 1.813e-002 5.261e-003 
5.560e-003 4.275e+007 6.142e+012 1.000e+004 1.902e-002 5.263e-003 
5.563e-003 4.283e+007 6.144e+012 1.000e+004 1.858e-002 5.265e-003 
5.565e-003 4.292e+007 6.152e+012 1.000e+004 1.807e-002 5.267e-003 
5.568e-003 4.301e+007 6.157e+012 1.000e+004 1.846e-002 5.269e-003 
5.571e-003 4.312e+007 6.159e+012 1.000e+004 1.755e-002 5.271e-003 
5.573e-003 4.324e+007 6.164e+012 1.000e+004 1.674e-002 5.272e-003 
5.576e-003 4.338e+007 6.171e+012 1.000e+004 1.647e-002 5.274e-003 
5.578e-003 4.351e+007 6.181e+012 1.000e+004 1.594e-002 5.276e-003 
5.581e-003 4.364e+007 6.177e+012 1.000e+004 1.784e-002 5.277e-003 
5.583e-003 4.375e+007 6.179e+012 1.000e+004 1.764e-002 5.279e-003 
5.586e-003 4.387e+007 6.183e+012 1.000e+004 1.853e-002 5.281e-003 
5.589e-003 4.398e+007 6.188e+012 1.000e+004 1.842e-002 5.283e-003 
5.591e-003 4.408e+007 6.186e+012 1.000e+004 1.882e-002 5.285e-003 
5.594e-003 4.418e+007 6.187e+012 1.000e+004 1.859e-002 5.287e-003 
5.596e-003 4.428e+007 6.193e+012 1.000e+004 1.899e-002 5.288e-003 
5.599e-003 4.436e+007 6.199e+012 1.000e+004 2.000e-002 5.290e-003 
5.601e-003 4.441e+007 6.207e+012 1.000e+004 2.032e-002 5.293e-003 
5.604e-003 4.447e+007 6.214e+012 1.000e+004 2.066e-002 5.295e-003 
5.607e-003 4.454e+007 6.220e+012 1.000e+004 2.050e-002 5.297e-003 
5.609e-003 4.460e+007 6.203e+012 1.000e+004 2.096e-002 5.299e-003 
5.612e-003 4.466e+007 6.180e+012 1.000e+004 2.099e-002 5.301e-003 
5.615e-003 4.474e+007 6.176e+012 1.000e+004 2.095e-002 5.303e-003 
5.617e-003 4.479e+007 6.163e+012 1.000e+004 2.243e-002 5.306e-003 
5.620e-003 4.483e+007 6.160e+012 1.000e+004 2.259e-002 5.308e-003 
5.622e-003 4.487e+007 6.159e+012 1.000e+004 2.188e-002 5.310e-003 
5.624e-003 4.491e+007 6.164e+012 1.000e+004 2.206e-002 5.312e-003 
5.626e-003 4.492e+007 6.160e+012 1.000e+004 2.243e-002 5.313e-003 
5.627e-003 4.495e+007 6.161e+012 1.000e+004 2.328e-002 5.315e-003 
5.629e-003 4.498e+007 6.132e+012 1.000e+004 2.377e-002 5.316e-003 
5.631e-003 4.501e+007 6.116e+012 1.000e+004 2.259e-002 5.318e-003 
5.632e-003 4.505e+007 6.094e+012 1.000e+004 2.322e-002 5.319e-003 
5.634e-003 4.509e+007 6.073e+012 1.000e+004 2.181e-002 5.321e-003 
5.636e-003 4.514e+007 6.067e+012 1.000e+004 2.143e-002 5.322e-003 
5.637e-003 4.519e+007 6.065e+012 1.000e+004 2.161e-002 5.323e-003 
5.639e-003 4.524e+007 6.065e+012 1.000e+004 2.233e-002 5.324e-003 
5.640e-003 4.529e+007 6.065e+012 1.000e+004 2.231e-002 5.326e-003 
5.642e-003 4.532e+007 6.068e+012 1.000e+004 2.369e-002 5.327e-003 
5.643e-003 4.536e+007 6.070e+012 1.000e+004 2.278e-002 5.328e-003 
5.645e-003 4.538e+007 5.991e+012 1.000e+004 2.369e-002 5.329e-003 
5.646e-003 4.542e+007 5.977e+012 1.000e+004 2.317e-002 5.331e-003 
5.648e-003 4.546e+007 5.942e+012 1.000e+004 2.245e-002 5.332e-003 
5.651e-003 4.551e+007 5.939e+012 1.000e+004 2.145e-002 5.334e-003 
5.653e-003 4.556e+007 5.944e+012 1.000e+004 2.071e-002 5.336e-003 
5.655e-003 4.560e+007 5.951e+012 1.000e+004 2.071e-002 5.338e-003 
5.657e-003 4.564e+007 5.952e+012 1.000e+004 2.158e-002 5.339e-003 
5.658e-003 4.566e+007 5.935e+012 1.000e+004 2.370e-002 5.341e-003 
5.660e-003 4.567e+007 5.929e+012 1.000e+004 2.357e-002 5.342e-003 
5.661e-003 4.568e+007 5.925e+012 1.000e+004 2.408e-002 5.344e-003 
5.663e-003 4.568e+007 5.924e+012 1.000e+004 2.459e-002 5.345e-003 
5.665e-003 4.570e+007 5.924e+012 1.000e+004 2.450e-002 5.347e-003 
5.666e-003 4.571e+007 5.925e+012 1.000e+004 2.448e-002 5.348e-003 
5.668e-003 4.572e+007 5.927e+012 1.000e+004 2.381e-002 5.350e-003 
5.669e-003 4.573e+007 5.920e+012 1.000e+004 2.460e-002 5.351e-003 
5.671e-003 4.575e+007 5.923e+012 1.000e+004 2.570e-002 5.353e-003 
5.672e-003 4.577e+007 5.927e+012 1.000e+004 2.529e-002 5.354e-003 
5.674e-003 4.578e+007 5.932e+012 1.000e+004 2.518e-002 5.355e-003 
5.675e-003 4.579e+007 5.938e+012 1.000e+004 2.586e-002 5.357e-003 
5.677e-003 4.580e+007 5.945e+012 1.000e+004 2.480e-002 5.358e-003 
5.678e-003 4.582e+007 5.953e+012 1.000e+004 2.450e-002 5.360e-003 
5.680e-003 4.583e+007 5.959e+012 1.000e+004 2.502e-002 5.361e-003 
5.681e-003 4.584e+007 5.959e+012 1.000e+004 2.778e-002 5.362e-003 
5.683e-003 4.584e+007 5.961e+012 1.000e+004 2.650e-002 5.364e-003 
5.684e-003 4.584e+007 5.960e+012 1.000e+004 2.715e-002 5.365e-003 
5.686e-003 4.583e+007 5.961e+012 1.000e+004 2.668e-002 5.367e-003 
5.687e-003 4.582e+007 5.968e+012 1.000e+004 2.836e-002 5.368e-003 
5.689e-003 4.582e+007 5.977e+012 1.000e+004 2.745e-002 5.370e-003 
5.690e-003 4.581e+007 5.986e+012 1.000e+004 2.841e-002 5.372e-003 
5.692e-003 4.581e+007 5.995e+012 1.000e+004 2.783e-002 5.373e-003 
5.693e-003 4.579e+007 5.991e+012 1.000e+004 3.113e-002 5.375e-003 
5.695e-003 4.576e+007 5.991e+012 1.000e+004 3.218e-002 5.376e-003 
5.696e-003 4.572e+007 5.977e+012 1.000e+004 3.969e-002 5.378e-003 
5.698e-003 4.571e+007 5.978e+012 1.000e+004 3.890e-002 5.380e-003 
5.699e-003 4.572e+007 5.981e+012 1.000e+004 3.692e-002 5.381e-003 
5.701e-003 4.573e+007 5.982e+012 1.000e+004 3.304e-002 5.383e-003 
5.702e-003 4.575e+007 5.941e+012 1.000e+004 3.071e-002 5.384e-003 
5.704e-003 4.577e+007 5.947e+012 1.000e+004 3.081e-002 5.385e-003 
5.705e-003 4.579e+007 5.954e+012 1.000e+004 3.057e-002 5.387e-003 
5.707e-003 4.582e+007 5.958e+012 1.000e+004 3.349e-002 5.388e-003 
5.708e-003 4.583e+007 5.939e+012 1.000e+004 3.771e-002 5.389e-003 
5.710e-003 4.585e+007 5.931e+012 1.000e+004 3.599e-002 5.391e-003 
5.711e-003 4.588e+007 5.927e+012 1.000e+004 3.492e-002 5.392e-003 
5.713e-003 4.591e+007 5.924e+012 1.000e+004 3.264e-002 5.393e-003 
5.714e-003 4.594e+007 5.926e+012 1.000e+004 3.646e-002 5.395e-003 
5.716e-003 4.597e+007 5.931e+012 1.000e+004 3.997e-002 5.396e-003 
5.717e-003 4.599e+007 5.937e+012 1.000e+004 3.559e-002 5.397e-003 
5.719e-003 4.602e+007 5.944e+012 1.000e+004 3.270e-002 5.399e-003 
5.720e-003 4.605e+007 5.951e+012 1.000e+004 3.902e-002 5.400e-003 
5.722e-003 4.606e+007 5.873e+012 1.000e+004 3.115e-002 5.401e-003 
5.723e-003 4.607e+007 5.869e+012 1.000e+004 2.885e-002 5.403e-003 
5.725e-003 4.608e+007 5.868e+012 1.000e+004 2.523e-002 5.404e-003 
5.726e-003 4.609e+007 5.816e+012 1.000e+004 2.986e-002 5.406e-003 
5.728e-003 4.609e+007 5.818e+012 1.000e+004 3.064e-002 5.407e-003 
5.729e-003 4.608e+007 5.821e+012 1.000e+004 2.841e-002 5.409e-003 
5.732e-003 4.604e+007 5.742e+012 1.000e+004 2.277e-002 5.412e-003 
5.734e-003 4.598e+007 5.718e+012 1.000e+004 2.365e-002 5.414e-003 
5.737e-003 4.593e+007 5.707e+012 1.000e+004 2.385e-002 5.417e-003 
5.739e-003 4.589e+007 5.703e+012 1.000e+004 2.396e-002 5.420e-003 
5.741e-003 4.585e+007 5.701e+012 1.000e+004 2.379e-002 5.422e-003 
5.744e-003 4.580e+007 5.699e+012 1.000e+004 2.350e-002 5.425e-003 
5.746e-003 4.576e+007 5.698e+012 1.000e+004 2.446e-002 5.428e-003 
5.748e-003 4.572e+007 5.697e+012 1.000e+004 2.424e-002 5.430e-003 
5.751e-003 4.570e+007 5.689e+012 1.000e+004 2.452e-002 5.433e-003 
5.753e-003 4.566e+007 5.663e+012 1.000e+004 2.455e-002 5.436e-003 
5.756e-003 4.563e+007 5.660e+012 1.000e+004 2.366e-002 5.438e-003 
5.758e-003 4.560e+007 5.664e+012 1.000e+004 2.455e-002 5.441e-003 
5.761e-003 4.556e+007 5.662e+012 1.000e+004 2.686e-002 5.444e-003 
5.763e-003 4.550e+007 5.669e+012 1.000e+004 2.442e-002 5.447e-003 
5.765e-003 4.546e+007 5.680e+012 1.000e+004 2.375e-002 5.449e-003 
5.768e-003 4.544e+007 5.692e+012 1.000e+004 2.209e-002 5.452e-003 
5.770e-003 4.543e+007 5.705e+012 1.000e+004 2.327e-002 5.454e-003 
5.773e-003 4.541e+007 5.717e+012 1.000e+004 2.280e-002 5.457e-003 
5.775e-003 4.539e+007 5.730e+012 1.000e+004 2.235e-002 5.459e-003 
5.778e-003 4.538e+007 5.744e+012 1.000e+004 2.184e-002 5.462e-003 
5.780e-003 4.536e+007 5.758e+012 1.000e+004 2.285e-002 5.465e-003 
5.782e-003 4.534e+007 5.772e+012 1.000e+004 2.301e-002 5.467e-003 
5.785e-003 4.531e+007 5.788e+012 1.000e+004 2.308e-002 5.470e-003 
5.787e-003 4.527e+007 5.804e+012 1.000e+004 2.470e-002 5.472e-003 
5.790e-003 4.522e+007 5.817e+012 1.000e+004 2.588e-002 5.475e-003 
5.792e-003 4.518e+007 5.822e+012 1.000e+004 2.503e-002 5.478e-003 
5.794e-003 4.513e+007 5.824e+012 1.000e+004 2.742e-002 5.480e-003 
5.796e-003 4.509e+007 5.776e+012 1.000e+004 2.506e-002 5.483e-003 
5.799e-003 4.506e+007 5.765e+012 1.000e+004 2.486e-002 5.485e-003 
5.801e-003 4.503e+007 5.748e+012 1.000e+004 2.419e-002 5.488e-003 
5.804e-003 4.501e+007 5.720e+012 1.000e+004 2.515e-002 5.491e-003 
5.806e-003 4.500e+007 5.718e+012 1.000e+004 2.605e-002 5.493e-003 
5.808e-003 4.497e+007 5.725e+012 1.000e+004 2.529e-002 5.495e-003 
5.811e-003 4.495e+007 5.715e+012 1.000e+004 2.493e-002 5.498e-003 
5.813e-003 4.493e+007 5.719e+012 1.000e+004 2.654e-002 5.500e-003 
5.815e-003 4.491e+007 5.728e+012 1.000e+004 2.443e-002 5.502e-003 
5.817e-003 4.491e+007 5.739e+012 1.000e+004 2.365e-002 5.505e-003 
5.819e-003 4.492e+007 5.749e+012 1.000e+004 2.331e-002 5.507e-003 
5.822e-003 4.494e+007 5.760e+012 1.000e+004 2.294e-002 5.509e-003 
5.824e-003 4.495e+007 5.756e+012 1.000e+004 2.257e-002 5.511e-003 
5.827e-003 4.495e+007 5.765e+012 1.000e+004 2.336e-002 5.514e-003 
5.829e-003 4.495e+007 5.770e+012 1.000e+004 2.168e-002 5.517e-003 
5.831e-003 4.495e+007 5.780e+012 1.000e+004 2.377e-002 5.519e-003 
5.834e-003 4.494e+007 5.787e+012 1.000e+004 2.346e-002 5.521e-003 
5.836e-003 4.493e+007 5.798e+012 1.000e+004 2.294e-002 5.524e-003 
5.839e-003 4.495e+007 5.804e+012 1.000e+004 2.168e-002 5.526e-003 
5.841e-003 4.498e+007 5.813e+012 1.000e+004 2.283e-002 5.528e-003 
5.844e-003 4.501e+007 5.823e+012 1.000e+004 2.236e-002 5.530e-003 
5.846e-003 4.505e+007 5.804e+012 1.000e+004 2.337e-002 5.533e-003 
5.849e-003 4.507e+007 5.768e+012 1.000e+004 2.282e-002 5.535e-003 
5.852e-003 4.511e+007 5.755e+012 1.000e+004 2.293e-002 5.538e-003 
5.854e-003 4.516e+007 5.748e+012 1.000e+004 2.201e-002 5.540e-003 
5.857e-003 4.519e+007 5.734e+012 1.000e+004 2.345e-002 5.543e-003 
5.859e-003 4.521e+007 5.729e+012 1.000e+004 2.371e-002 5.545e-003 
5.862e-003 4.521e+007 5.737e+012 1.000e+004 2.416e-002 5.547e-003 
5.864e-003 4.521e+007 5.748e+012 1.000e+004 2.498e-002 5.549e-003 
5.866e-003 4.522e+007 5.748e+012 1.000e+004 2.501e-002 5.551e-003 
5.868e-003 4.523e+007 5.739e+012 1.000e+004 2.528e-002 5.553e-003 
5.870e-003 4.523e+007 5.680e+012 1.000e+004 2.560e-002 5.555e-003 
5.872e-003 4.524e+007 5.668e+012 1.000e+004 2.450e-002 5.557e-003 
5.874e-003 4.525e+007 5.651e+012 1.000e+004 2.447e-002 5.559e-003 
5.876e-003 4.526e+007 5.650e+012 1.000e+004 2.436e-002 5.561e-003 
5.878e-003 4.527e+007 5.652e+012 1.000e+004 2.376e-002 5.563e-003 
5.880e-003 4.528e+007 5.661e+012 1.000e+004 2.359e-002 5.565e-003 
5.881e-003 4.529e+007 5.672e+012 1.000e+004 2.231e-002 5.566e-003 
5.883e-003 4.532e+007 5.681e+012 1.000e+004 2.230e-002 5.568e-003 
5.885e-003 4.536e+007 5.691e+012 1.000e+004 2.023e-002 5.570e-003 
5.887e-003 4.539e+007 5.700e+012 1.000e+004 2.188e-002 5.571e-003 
