# Supplementary material for: Strain rate dependency of dislocation plasticity
Source: Nat Commun. 2021 Mar 23;12:1845. doi: 10.1038/s41467-021-21939-1 (PMC7988163; doi:10.1038/s41467-021-21939-1)
Supplement: Supplementary file 3 — Supplementary Data 1 [file 41467_2021_21939_MOESM3_ESM.zip › Supplementary Data 1/DDDSimulationSet3/StrainRate=1e4s-1/InitialDislocationDensity=4.8e10m-2.dat]

#strain(1), stress(Pa), dislocation density(m-2), strain rate(s-1), mean dislocation velocity(km/s), plastic strain(1)
4.267e-005 6.131e+006 4.659e+010 1.000e+004 2.146e-002 2.125e-007 
8.164e-005 1.169e+007 4.671e+010 1.000e+004 3.967e-002 7.600e-007 
1.155e-004 1.647e+007 4.690e+010 1.000e+004 5.572e-002 1.502e-006 
1.581e-004 2.244e+007 4.740e+010 1.000e+004 7.623e-002 2.800e-006 
1.980e-004 2.798e+007 4.837e+010 1.000e+004 9.810e-002 4.435e-006 
2.008e-004 2.837e+007 4.844e+010 1.000e+004 1.004e-001 4.568e-006 
2.034e-004 2.873e+007 4.851e+010 1.000e+004 1.016e-001 4.691e-006 
2.063e-004 2.912e+007 4.860e+010 1.000e+004 1.036e-001 4.831e-006 
2.101e-004 2.965e+007 4.872e+010 1.000e+004 1.047e-001 5.020e-006 
3.291e-004 4.556e+007 5.680e+010 1.000e+004 1.932e-001 1.389e-005 
3.818e-004 5.220e+007 5.985e+010 1.000e+004 2.448e-001 2.067e-005 
4.081e-004 5.542e+007 6.269e+010 1.000e+004 2.686e-001 2.482e-005 
4.288e-004 5.788e+007 6.479e+010 1.000e+004 2.841e-001 2.846e-005 
4.398e-004 5.916e+007 6.603e+010 1.000e+004 2.933e-001 3.055e-005 
4.459e-004 5.988e+007 6.671e+010 1.000e+004 2.987e-001 3.177e-005 
4.613e-004 6.163e+007 6.865e+010 1.000e+004 3.105e-001 3.495e-005 
4.899e-004 6.483e+007 7.387e+010 1.000e+004 3.304e-001 4.151e-005 
5.017e-004 6.610e+007 7.464e+010 1.000e+004 3.398e-001 4.446e-005 
5.096e-004 6.695e+007 7.594e+010 1.000e+004 3.457e-001 4.653e-005 
5.142e-004 6.744e+007 7.678e+010 1.000e+004 3.484e-001 4.777e-005 
5.183e-004 6.787e+007 7.764e+010 1.000e+004 3.521e-001 4.889e-005 
5.215e-004 6.820e+007 7.834e+010 1.000e+004 3.551e-001 4.977e-005 
5.241e-004 6.847e+007 7.896e+010 1.000e+004 3.569e-001 5.051e-005 
5.268e-004 6.875e+007 7.952e+010 1.000e+004 3.583e-001 5.126e-005 
5.296e-004 6.904e+007 8.021e+010 1.000e+004 3.603e-001 5.209e-005 
5.325e-004 6.934e+007 8.091e+010 1.000e+004 3.643e-001 5.294e-005 
5.355e-004 6.964e+007 8.164e+010 1.000e+004 3.651e-001 5.382e-005 
5.385e-004 6.994e+007 8.243e+010 1.000e+004 3.696e-001 5.472e-005 
5.413e-004 7.023e+007 8.308e+010 1.000e+004 3.749e-001 5.558e-005 
5.442e-004 7.052e+007 8.384e+010 1.000e+004 3.776e-001 5.648e-005 
5.468e-004 7.077e+007 8.454e+010 1.000e+004 3.723e-001 5.730e-005 
5.486e-004 7.095e+007 8.432e+010 1.000e+004 3.742e-001 5.785e-005 
5.501e-004 7.110e+007 8.443e+010 1.000e+004 3.768e-001 5.834e-005 
5.517e-004 7.125e+007 8.466e+010 1.000e+004 3.790e-001 5.883e-005 
5.532e-004 7.140e+007 8.496e+010 1.000e+004 3.788e-001 5.932e-005 
5.547e-004 7.155e+007 8.528e+010 1.000e+004 3.817e-001 5.980e-005 
5.561e-004 7.169e+007 8.559e+010 1.000e+004 3.764e-001 6.027e-005 
5.576e-004 7.183e+007 8.590e+010 1.000e+004 3.818e-001 6.075e-005 
5.590e-004 7.198e+007 8.622e+010 1.000e+004 3.838e-001 6.122e-005 
5.605e-004 7.212e+007 8.656e+010 1.000e+004 3.850e-001 6.170e-005 
5.620e-004 7.226e+007 8.688e+010 1.000e+004 3.864e-001 6.219e-005 
5.635e-004 7.240e+007 8.724e+010 1.000e+004 3.847e-001 6.268e-005 
5.650e-004 7.255e+007 8.748e+010 1.000e+004 3.882e-001 6.319e-005 
5.665e-004 7.269e+007 8.763e+010 1.000e+004 3.877e-001 6.369e-005 
5.679e-004 7.283e+007 8.778e+010 1.000e+004 3.855e-001 6.419e-005 
5.695e-004 7.298e+007 8.776e+010 1.000e+004 3.862e-001 6.470e-005 
5.710e-004 7.313e+007 8.781e+010 1.000e+004 3.859e-001 6.522e-005 
5.725e-004 7.327e+007 8.798e+010 1.000e+004 3.869e-001 6.573e-005 
5.741e-004 7.342e+007 8.817e+010 1.000e+004 3.878e-001 6.626e-005 
5.756e-004 7.357e+007 8.826e+010 1.000e+004 3.890e-001 6.679e-005 
5.772e-004 7.372e+007 8.851e+010 1.000e+004 3.887e-001 6.732e-005 
5.788e-004 7.387e+007 8.877e+010 1.000e+004 3.913e-001 6.786e-005 
5.803e-004 7.402e+007 8.905e+010 1.000e+004 3.903e-001 6.841e-005 
5.819e-004 7.417e+007 8.938e+010 1.000e+004 3.879e-001 6.895e-005 
5.835e-004 7.432e+007 8.967e+010 1.000e+004 3.881e-001 6.951e-005 
5.851e-004 7.447e+007 9.001e+010 1.000e+004 3.874e-001 7.007e-005 
5.867e-004 7.462e+007 9.027e+010 1.000e+004 3.893e-001 7.062e-005 
5.884e-004 7.477e+007 9.056e+010 1.000e+004 3.910e-001 7.118e-005 
5.900e-004 7.493e+007 9.075e+010 1.000e+004 3.906e-001 7.176e-005 
5.916e-004 7.508e+007 9.105e+010 1.000e+004 3.881e-001 7.232e-005 
5.932e-004 7.523e+007 9.136e+010 1.000e+004 3.934e-001 7.287e-005 
5.948e-004 7.538e+007 9.167e+010 1.000e+004 3.964e-001 7.341e-005 
5.963e-004 7.552e+007 9.198e+010 1.000e+004 3.978e-001 7.396e-005 
5.978e-004 7.567e+007 9.230e+010 1.000e+004 3.967e-001 7.450e-005 
5.994e-004 7.581e+007 9.265e+010 1.000e+004 3.937e-001 7.504e-005 
6.009e-004 7.595e+007 9.300e+010 1.000e+004 3.992e-001 7.557e-005 
6.024e-004 7.609e+007 9.336e+010 1.000e+004 4.010e-001 7.610e-005 
6.038e-004 7.622e+007 9.373e+010 1.000e+004 4.035e-001 7.663e-005 
6.053e-004 7.636e+007 9.379e+010 1.000e+004 4.035e-001 7.717e-005 
6.068e-004 7.650e+007 9.382e+010 1.000e+004 4.027e-001 7.771e-005 
6.083e-004 7.664e+007 9.083e+010 1.000e+004 4.044e-001 7.825e-005 
6.098e-004 7.678e+007 9.017e+010 1.000e+004 4.041e-001 7.878e-005 
6.114e-004 7.692e+007 9.012e+010 1.000e+004 4.012e-001 7.931e-005 
6.129e-004 7.706e+007 9.025e+010 1.000e+004 4.022e-001 7.985e-005 
6.144e-004 7.721e+007 9.047e+010 1.000e+004 4.032e-001 8.039e-005 
6.158e-004 7.734e+007 9.064e+010 1.000e+004 4.016e-001 8.090e-005 
6.173e-004 7.748e+007 9.083e+010 1.000e+004 4.017e-001 8.142e-005 
6.188e-004 7.762e+007 9.089e+010 1.000e+004 4.070e-001 8.194e-005 
6.203e-004 7.776e+007 9.108e+010 1.000e+004 4.176e-001 8.246e-005 
6.217e-004 7.790e+007 9.127e+010 1.000e+004 4.175e-001 8.297e-005 
6.232e-004 7.803e+007 9.146e+010 1.000e+004 4.242e-001 8.348e-005 
6.246e-004 7.817e+007 9.159e+010 1.000e+004 4.200e-001 8.399e-005 
6.261e-004 7.830e+007 9.181e+010 1.000e+004 4.202e-001 8.450e-005 
6.275e-004 7.844e+007 9.207e+010 1.000e+004 4.228e-001 8.501e-005 
6.290e-004 7.857e+007 9.225e+010 1.000e+004 4.189e-001 8.553e-005 
6.304e-004 7.870e+007 9.200e+010 1.000e+004 4.210e-001 8.603e-005 
6.318e-004 7.883e+007 9.075e+010 1.000e+004 4.371e-001 8.651e-005 
6.331e-004 7.897e+007 8.967e+010 1.000e+004 4.369e-001 8.698e-005 
6.345e-004 7.910e+007 8.926e+010 1.000e+004 4.341e-001 8.743e-005 
6.359e-004 7.923e+007 8.875e+010 1.000e+004 4.455e-001 8.788e-005 
6.373e-004 7.937e+007 8.835e+010 1.000e+004 4.412e-001 8.832e-005 
6.387e-004 7.951e+007 8.763e+010 1.000e+004 4.216e-001 8.874e-005 
6.400e-004 7.965e+007 8.754e+010 1.000e+004 4.537e-001 8.916e-005 
6.414e-004 7.979e+007 8.735e+010 1.000e+004 4.282e-001 8.957e-005 
6.428e-004 7.993e+007 8.708e+010 1.000e+004 4.502e-001 8.997e-005 
6.442e-004 8.007e+007 8.711e+010 1.000e+004 4.649e-001 9.037e-005 
6.455e-004 8.021e+007 8.720e+010 1.000e+004 4.712e-001 9.076e-005 
6.469e-004 8.035e+007 8.738e+010 1.000e+004 4.751e-001 9.115e-005 
6.483e-004 8.049e+007 8.746e+010 1.000e+004 4.492e-001 9.154e-005 
6.497e-004 8.064e+007 8.257e+010 1.000e+004 4.387e-001 9.194e-005 
6.512e-004 8.079e+007 8.265e+010 1.000e+004 4.350e-001 9.236e-005 
6.526e-004 8.095e+007 8.275e+010 1.000e+004 4.468e-001 9.277e-005 
6.541e-004 8.110e+007 8.282e+010 1.000e+004 4.629e-001 9.319e-005 
6.556e-004 8.125e+007 8.285e+010 1.000e+004 4.544e-001 9.361e-005 
6.571e-004 8.141e+007 8.290e+010 1.000e+004 4.433e-001 9.402e-005 
6.586e-004 8.156e+007 8.277e+010 1.000e+004 4.164e-001 9.443e-005 
6.600e-004 8.172e+007 8.208e+010 1.000e+004 4.474e-001 9.484e-005 
6.615e-004 8.187e+007 8.210e+010 1.000e+004 4.281e-001 9.524e-005 
6.630e-004 8.203e+007 8.215e+010 1.000e+004 4.595e-001 9.564e-005 
6.645e-004 8.218e+007 8.218e+010 1.000e+004 4.670e-001 9.604e-005 
6.659e-004 8.233e+007 8.222e+010 1.000e+004 4.625e-001 9.643e-005 
6.673e-004 8.248e+007 8.231e+010 1.000e+004 4.852e-001 9.682e-005 
6.687e-004 8.263e+007 8.085e+010 1.000e+004 4.584e-001 9.720e-005 
6.701e-004 8.278e+007 8.097e+010 1.000e+004 4.342e-001 9.759e-005 
6.715e-004 8.292e+007 8.117e+010 1.000e+004 4.424e-001 9.797e-005 
6.729e-004 8.307e+007 8.135e+010 1.000e+004 4.762e-001 9.836e-005 
6.744e-004 8.322e+007 8.155e+010 1.000e+004 4.521e-001 9.875e-005 
6.758e-004 8.337e+007 8.178e+010 1.000e+004 4.862e-001 9.915e-005 
6.772e-004 8.352e+007 8.202e+010 1.000e+004 4.745e-001 9.955e-005 
6.787e-004 8.367e+007 8.227e+010 1.000e+004 4.831e-001 9.995e-005 
6.800e-004 8.381e+007 8.252e+010 1.000e+004 4.520e-001 1.003e-004 
6.815e-004 8.396e+007 8.278e+010 1.000e+004 4.901e-001 1.007e-004 
6.829e-004 8.410e+007 8.306e+010 1.000e+004 4.839e-001 1.011e-004 
6.842e-004 8.425e+007 8.297e+010 1.000e+004 4.996e-001 1.015e-004 
6.856e-004 8.439e+007 8.310e+010 1.000e+004 4.883e-001 1.019e-004 
6.870e-004 8.453e+007 8.324e+010 1.000e+004 4.699e-001 1.024e-004 
6.884e-004 8.468e+007 8.345e+010 1.000e+004 4.488e-001 1.028e-004 
6.898e-004 8.482e+007 8.366e+010 1.000e+004 4.528e-001 1.032e-004 
6.912e-004 8.496e+007 8.392e+010 1.000e+004 4.936e-001 1.036e-004 
6.926e-004 8.510e+007 8.419e+010 1.000e+004 4.939e-001 1.040e-004 
6.940e-004 8.525e+007 8.448e+010 1.000e+004 4.703e-001 1.044e-004 
6.954e-004 8.539e+007 8.475e+010 1.000e+004 4.374e-001 1.048e-004 
6.968e-004 8.553e+007 8.506e+010 1.000e+004 4.813e-001 1.052e-004 
6.982e-004 8.567e+007 8.536e+010 1.000e+004 4.943e-001 1.057e-004 
6.996e-004 8.581e+007 8.568e+010 1.000e+004 4.643e-001 1.061e-004 
7.010e-004 8.594e+007 8.600e+010 1.000e+004 4.560e-001 1.065e-004 
7.023e-004 8.608e+007 8.632e+010 1.000e+004 4.845e-001 1.069e-004 
7.037e-004 8.622e+007 8.666e+010 1.000e+004 4.849e-001 1.074e-004 
7.051e-004 8.636e+007 8.698e+010 1.000e+004 4.876e-001 1.078e-004 
7.065e-004 8.649e+007 8.731e+010 1.000e+004 4.944e-001 1.082e-004 
7.078e-004 8.663e+007 8.763e+010 1.000e+004 5.022e-001 1.087e-004 
7.092e-004 8.676e+007 8.780e+010 1.000e+004 4.746e-001 1.091e-004 
7.106e-004 8.690e+007 8.787e+010 1.000e+004 4.749e-001 1.096e-004 
7.120e-004 8.703e+007 8.807e+010 1.000e+004 4.924e-001 1.100e-004 
7.133e-004 8.717e+007 8.833e+010 1.000e+004 4.992e-001 1.105e-004 
7.147e-004 8.730e+007 8.861e+010 1.000e+004 4.649e-001 1.109e-004 
7.161e-004 8.743e+007 8.891e+010 1.000e+004 4.882e-001 1.113e-004 
7.175e-004 8.757e+007 8.918e+010 1.000e+004 4.904e-001 1.118e-004 
7.188e-004 8.770e+007 8.949e+010 1.000e+004 4.827e-001 1.122e-004 
7.202e-004 8.783e+007 8.980e+010 1.000e+004 4.902e-001 1.127e-004 
7.215e-004 8.796e+007 9.013e+010 1.000e+004 4.762e-001 1.132e-004 
7.229e-004 8.809e+007 9.045e+010 1.000e+004 4.982e-001 1.136e-004 
7.243e-004 8.822e+007 9.039e+010 1.000e+004 4.884e-001 1.141e-004 
7.256e-004 8.835e+007 9.015e+010 1.000e+004 4.847e-001 1.145e-004 
7.270e-004 8.848e+007 9.029e+010 1.000e+004 5.018e-001 1.150e-004 
7.283e-004 8.861e+007 9.038e+010 1.000e+004 4.996e-001 1.154e-004 
7.297e-004 8.874e+007 9.053e+010 1.000e+004 4.961e-001 1.159e-004 
7.311e-004 8.887e+007 9.076e+010 1.000e+004 4.915e-001 1.164e-004 
7.324e-004 8.900e+007 9.095e+010 1.000e+004 4.820e-001 1.168e-004 
7.338e-004 8.913e+007 9.113e+010 1.000e+004 4.564e-001 1.173e-004 
7.351e-004 8.926e+007 9.141e+010 1.000e+004 4.743e-001 1.177e-004 
7.365e-004 8.939e+007 9.165e+010 1.000e+004 4.985e-001 1.182e-004 
7.378e-004 8.952e+007 9.190e+010 1.000e+004 4.936e-001 1.187e-004 
7.392e-004 8.965e+007 9.218e+010 1.000e+004 5.027e-001 1.191e-004 
7.406e-004 8.978e+007 9.246e+010 1.000e+004 4.831e-001 1.196e-004 
7.419e-004 8.991e+007 9.274e+010 1.000e+004 4.729e-001 1.201e-004 
7.433e-004 9.003e+007 9.304e+010 1.000e+004 4.908e-001 1.206e-004 
7.446e-004 9.016e+007 9.333e+010 1.000e+004 4.883e-001 1.210e-004 
7.460e-004 9.029e+007 9.365e+010 1.000e+004 4.825e-001 1.215e-004 
7.473e-004 9.041e+007 9.393e+010 1.000e+004 5.058e-001 1.220e-004 
7.487e-004 9.054e+007 9.423e+010 1.000e+004 4.901e-001 1.225e-004 
7.500e-004 9.067e+007 9.451e+010 1.000e+004 4.630e-001 1.230e-004 
7.514e-004 9.079e+007 9.494e+010 1.000e+004 4.738e-001 1.234e-004 
7.528e-004 9.092e+007 9.534e+010 1.000e+004 4.943e-001 1.239e-004 
7.541e-004 9.104e+007 9.573e+010 1.000e+004 4.966e-001 1.244e-004 
7.555e-004 9.117e+007 9.615e+010 1.000e+004 4.969e-001 1.249e-004 
7.568e-004 9.129e+007 9.626e+010 1.000e+004 4.940e-001 1.254e-004 
7.582e-004 9.141e+007 9.639e+010 1.000e+004 4.887e-001 1.259e-004 
7.595e-004 9.154e+007 9.662e+010 1.000e+004 4.539e-001 1.264e-004 
7.609e-004 9.166e+007 9.689e+010 1.000e+004 4.961e-001 1.269e-004 
7.623e-004 9.178e+007 9.715e+010 1.000e+004 4.994e-001 1.274e-004 
7.636e-004 9.190e+007 9.749e+010 1.000e+004 4.943e-001 1.279e-004 
7.650e-004 9.203e+007 9.786e+010 1.000e+004 5.074e-001 1.285e-004 
7.663e-004 9.215e+007 9.827e+010 1.000e+004 4.972e-001 1.290e-004 
7.677e-004 9.227e+007 9.873e+010 1.000e+004 4.817e-001 1.295e-004 
7.690e-004 9.239e+007 9.913e+010 1.000e+004 4.629e-001 1.300e-004 
7.704e-004 9.251e+007 9.955e+010 1.000e+004 4.986e-001 1.305e-004 
7.717e-004 9.263e+007 9.996e+010 1.000e+004 5.020e-001 1.311e-004 
7.731e-004 9.275e+007 1.003e+011 1.000e+004 5.080e-001 1.316e-004 
7.744e-004 9.287e+007 1.008e+011 1.000e+004 4.959e-001 1.321e-004 
7.758e-004 9.299e+007 1.012e+011 1.000e+004 5.129e-001 1.327e-004 
7.772e-004 9.310e+007 1.005e+011 1.000e+004 4.957e-001 1.332e-004 
7.785e-004 9.322e+007 1.008e+011 1.000e+004 5.094e-001 1.338e-004 
7.799e-004 9.334e+007 9.726e+010 1.000e+004 5.300e-001 1.343e-004 
7.812e-004 9.345e+007 9.768e+010 1.000e+004 5.162e-001 1.348e-004 
7.826e-004 9.357e+007 9.796e+010 1.000e+004 5.118e-001 1.354e-004 
7.839e-004 9.369e+007 9.832e+010 1.000e+004 5.047e-001 1.359e-004 
7.853e-004 9.380e+007 9.872e+010 1.000e+004 5.136e-001 1.365e-004 
7.867e-004 9.392e+007 9.913e+010 1.000e+004 5.177e-001 1.371e-004 
7.880e-004 9.404e+007 9.953e+010 1.000e+004 5.215e-001 1.376e-004 
7.894e-004 9.415e+007 9.978e+010 1.000e+004 5.131e-001 1.382e-004 
7.907e-004 9.427e+007 9.987e+010 1.000e+004 5.066e-001 1.387e-004 
7.921e-004 9.438e+007 9.935e+010 1.000e+004 4.760e-001 1.393e-004 
7.934e-004 9.450e+007 9.951e+010 1.000e+004 5.189e-001 1.398e-004 
7.948e-004 9.461e+007 9.967e+010 1.000e+004 5.168e-001 1.404e-004 
7.962e-004 9.473e+007 9.972e+010 1.000e+004 4.955e-001 1.410e-004 
7.975e-004 9.484e+007 9.990e+010 1.000e+004 4.949e-001 1.415e-004 
7.989e-004 9.495e+007 1.001e+011 1.000e+004 4.899e-001 1.421e-004 
8.002e-004 9.507e+007 1.004e+011 1.000e+004 5.195e-001 1.427e-004 
8.016e-004 9.518e+007 1.007e+011 1.000e+004 5.336e-001 1.432e-004 
8.029e-004 9.530e+007 1.011e+011 1.000e+004 5.275e-001 1.438e-004 
8.043e-004 9.541e+007 1.013e+011 1.000e+004 5.325e-001 1.444e-004 
8.056e-004 9.552e+007 1.017e+011 1.000e+004 5.028e-001 1.450e-004 
8.070e-004 9.563e+007 1.020e+011 1.000e+004 4.931e-001 1.455e-004 
8.084e-004 9.575e+007 1.024e+011 1.000e+004 5.213e-001 1.461e-004 
8.097e-004 9.586e+007 1.028e+011 1.000e+004 5.146e-001 1.467e-004 
8.111e-004 9.597e+007 1.032e+011 1.000e+004 5.175e-001 1.473e-004 
8.124e-004 9.608e+007 1.036e+011 1.000e+004 5.196e-001 1.479e-004 
8.138e-004 9.619e+007 1.031e+011 1.000e+004 5.243e-001 1.485e-004 
8.152e-004 9.630e+007 1.029e+011 1.000e+004 5.158e-001 1.491e-004 
8.165e-004 9.642e+007 1.023e+011 1.000e+004 5.248e-001 1.497e-004 
8.179e-004 9.653e+007 1.017e+011 1.000e+004 5.167e-001 1.502e-004 
8.192e-004 9.664e+007 1.004e+011 1.000e+004 5.304e-001 1.508e-004 
8.206e-004 9.676e+007 9.979e+010 1.000e+004 5.093e-001 1.514e-004 
8.220e-004 9.687e+007 9.957e+010 1.000e+004 4.735e-001 1.519e-004 
8.233e-004 9.699e+007 9.926e+010 1.000e+004 5.118e-001 1.525e-004 
8.247e-004 9.711e+007 9.914e+010 1.000e+004 5.069e-001 1.530e-004 
8.260e-004 9.722e+007 9.898e+010 1.000e+004 5.163e-001 1.536e-004 
8.274e-004 9.734e+007 9.878e+010 1.000e+004 5.112e-001 1.542e-004 
8.288e-004 9.745e+007 9.866e+010 1.000e+004 5.346e-001 1.547e-004 
8.301e-004 9.757e+007 9.851e+010 1.000e+004 5.222e-001 1.553e-004 
8.315e-004 9.769e+007 9.849e+010 1.000e+004 5.176e-001 1.558e-004 
8.329e-004 9.781e+007 9.841e+010 1.000e+004 4.903e-001 1.564e-004 
8.342e-004 9.792e+007 9.442e+010 1.000e+004 4.866e-001 1.569e-004 
8.356e-004 9.804e+007 9.446e+010 1.000e+004 4.837e-001 1.575e-004 
8.369e-004 9.816e+007 9.450e+010 1.000e+004 5.185e-001 1.580e-004 
8.383e-004 9.828e+007 9.475e+010 1.000e+004 5.284e-001 1.585e-004 
8.397e-004 9.840e+007 9.492e+010 1.000e+004 5.193e-001 1.591e-004 
8.410e-004 9.852e+007 9.515e+010 1.000e+004 5.117e-001 1.596e-004 
8.424e-004 9.864e+007 9.541e+010 1.000e+004 5.156e-001 1.601e-004 
8.437e-004 9.876e+007 9.574e+010 1.000e+004 5.141e-001 1.607e-004 
8.451e-004 9.888e+007 9.574e+010 1.000e+004 5.299e-001 1.612e-004 
8.465e-004 9.900e+007 9.565e+010 1.000e+004 5.232e-001 1.617e-004 
8.478e-004 9.912e+007 9.529e+010 1.000e+004 5.151e-001 1.623e-004 
8.492e-004 9.923e+007 9.533e+010 1.000e+004 4.991e-001 1.628e-004 
8.505e-004 9.935e+007 9.548e+010 1.000e+004 5.119e-001 1.634e-004 
8.519e-004 9.947e+007 9.560e+010 1.000e+004 5.239e-001 1.639e-004 
8.533e-004 9.959e+007 9.573e+010 1.000e+004 5.223e-001 1.644e-004 
8.546e-004 9.971e+007 9.584e+010 1.000e+004 4.963e-001 1.650e-004 
8.560e-004 9.983e+007 9.600e+010 1.000e+004 5.116e-001 1.655e-004 
8.574e-004 9.995e+007 9.610e+010 1.000e+004 5.220e-001 1.661e-004 
8.587e-004 1.001e+008 9.629e+010 1.000e+004 5.162e-001 1.666e-004 
8.601e-004 1.002e+008 9.634e+010 1.000e+004 5.154e-001 1.672e-004 
8.614e-004 1.003e+008 9.651e+010 1.000e+004 4.967e-001 1.677e-004 
8.628e-004 1.004e+008 9.574e+010 1.000e+004 5.181e-001 1.682e-004 
8.642e-004 1.005e+008 9.601e+010 1.000e+004 5.015e-001 1.688e-004 
8.655e-004 1.007e+008 9.612e+010 1.000e+004 5.127e-001 1.693e-004 
8.669e-004 1.008e+008 9.622e+010 1.000e+004 5.241e-001 1.699e-004 
8.682e-004 1.009e+008 9.640e+010 1.000e+004 5.197e-001 1.704e-004 
8.696e-004 1.010e+008 9.665e+010 1.000e+004 5.176e-001 1.710e-004 
8.709e-004 1.011e+008 9.683e+010 1.000e+004 5.160e-001 1.715e-004 
8.723e-004 1.012e+008 9.712e+010 1.000e+004 5.207e-001 1.721e-004 
8.737e-004 1.014e+008 9.632e+010 1.000e+004 5.233e-001 1.726e-004 
8.750e-004 1.015e+008 9.580e+010 1.000e+004 5.182e-001 1.732e-004 
8.764e-004 1.016e+008 9.521e+010 1.000e+004 5.141e-001 1.737e-004 
8.777e-004 1.017e+008 9.493e+010 1.000e+004 5.067e-001 1.742e-004 
8.791e-004 1.018e+008 9.496e+010 1.000e+004 5.152e-001 1.748e-004 
8.805e-004 1.020e+008 9.491e+010 1.000e+004 5.253e-001 1.753e-004 
8.818e-004 1.021e+008 9.484e+010 1.000e+004 5.133e-001 1.758e-004 
8.832e-004 1.022e+008 9.483e+010 1.000e+004 4.788e-001 1.763e-004 
8.845e-004 1.023e+008 9.489e+010 1.000e+004 5.153e-001 1.769e-004 
8.859e-004 1.024e+008 9.447e+010 1.000e+004 5.064e-001 1.774e-004 
8.873e-004 1.026e+008 9.343e+010 1.000e+004 5.155e-001 1.779e-004 
8.886e-004 1.027e+008 9.327e+010 1.000e+004 5.162e-001 1.784e-004 
8.900e-004 1.028e+008 9.301e+010 1.000e+004 5.073e-001 1.790e-004 
8.913e-004 1.029e+008 9.288e+010 1.000e+004 5.063e-001 1.795e-004 
8.927e-004 1.030e+008 9.270e+010 1.000e+004 4.739e-001 1.800e-004 
8.941e-004 1.032e+008 9.264e+010 1.000e+004 5.177e-001 1.805e-004 
8.954e-004 1.033e+008 9.254e+010 1.000e+004 5.174e-001 1.810e-004 
8.968e-004 1.034e+008 9.260e+010 1.000e+004 5.180e-001 1.815e-004 
8.981e-004 1.035e+008 9.258e+010 1.000e+004 5.139e-001 1.820e-004 
8.995e-004 1.037e+008 9.269e+010 1.000e+004 4.948e-001 1.825e-004 
9.008e-004 1.038e+008 9.278e+010 1.000e+004 5.088e-001 1.830e-004 
9.022e-004 1.039e+008 9.283e+010 1.000e+004 5.205e-001 1.835e-004 
9.036e-004 1.040e+008 9.292e+010 1.000e+004 5.132e-001 1.840e-004 
9.049e-004 1.042e+008 9.297e+010 1.000e+004 4.859e-001 1.845e-004 
9.063e-004 1.043e+008 9.306e+010 1.000e+004 5.045e-001 1.850e-004 
9.076e-004 1.044e+008 9.316e+010 1.000e+004 5.041e-001 1.855e-004 
9.090e-004 1.045e+008 9.328e+010 1.000e+004 5.035e-001 1.860e-004 
9.104e-004 1.046e+008 9.307e+010 1.000e+004 5.030e-001 1.865e-004 
9.117e-004 1.048e+008 9.285e+010 1.000e+004 4.882e-001 1.870e-004 
9.131e-004 1.049e+008 9.281e+010 1.000e+004 4.789e-001 1.875e-004 
9.144e-004 1.050e+008 9.263e+010 1.000e+004 5.084e-001 1.880e-004 
9.158e-004 1.051e+008 9.267e+010 1.000e+004 4.772e-001 1.885e-004 
9.171e-004 1.053e+008 9.272e+010 1.000e+004 4.993e-001 1.890e-004 
9.185e-004 1.054e+008 9.276e+010 1.000e+004 5.153e-001 1.895e-004 
9.199e-004 1.055e+008 9.272e+010 1.000e+004 5.037e-001 1.900e-004 
9.212e-004 1.056e+008 9.279e+010 1.000e+004 5.004e-001 1.905e-004 
9.226e-004 1.058e+008 9.288e+010 1.000e+004 5.111e-001 1.910e-004 
9.239e-004 1.059e+008 9.292e+010 1.000e+004 5.032e-001 1.915e-004 
9.253e-004 1.060e+008 9.302e+010 1.000e+004 4.811e-001 1.920e-004 
9.267e-004 1.061e+008 9.309e+010 1.000e+004 5.153e-001 1.925e-004 
9.280e-004 1.063e+008 9.315e+010 1.000e+004 5.134e-001 1.930e-004 
9.294e-004 1.064e+008 9.327e+010 1.000e+004 4.831e-001 1.936e-004 
9.307e-004 1.065e+008 9.334e+010 1.000e+004 5.143e-001 1.941e-004 
9.321e-004 1.066e+008 9.345e+010 1.000e+004 5.171e-001 1.946e-004 
9.335e-004 1.068e+008 9.355e+010 1.000e+004 5.048e-001 1.951e-004 
9.348e-004 1.069e+008 8.722e+010 1.000e+004 5.475e-001 1.956e-004 
9.362e-004 1.070e+008 8.728e+010 1.000e+004 5.452e-001 1.961e-004 
9.375e-004 1.071e+008 8.717e+010 1.000e+004 5.518e-001 1.966e-004 
9.389e-004 1.072e+008 8.726e+010 1.000e+004 5.542e-001 1.971e-004 
9.403e-004 1.074e+008 8.741e+010 1.000e+004 5.542e-001 1.976e-004 
9.416e-004 1.075e+008 8.753e+010 1.000e+004 5.274e-001 1.982e-004 
9.430e-004 1.076e+008 8.769e+010 1.000e+004 5.537e-001 1.987e-004 
9.443e-004 1.077e+008 8.775e+010 1.000e+004 5.452e-001 1.992e-004 
9.457e-004 1.079e+008 8.776e+010 1.000e+004 5.466e-001 1.997e-004 
9.471e-004 1.080e+008 8.784e+010 1.000e+004 5.480e-001 2.002e-004 
9.484e-004 1.081e+008 8.787e+010 1.000e+004 5.325e-001 2.007e-004 
9.498e-004 1.082e+008 8.804e+010 1.000e+004 5.503e-001 2.013e-004 
9.511e-004 1.083e+008 8.815e+010 1.000e+004 5.453e-001 2.018e-004 
9.525e-004 1.085e+008 8.827e+010 1.000e+004 5.261e-001 2.023e-004 
9.539e-004 1.086e+008 8.848e+010 1.000e+004 5.532e-001 2.028e-004 
9.552e-004 1.087e+008 8.869e+010 1.000e+004 5.304e-001 2.033e-004 
9.566e-004 1.088e+008 8.892e+010 1.000e+004 5.200e-001 2.039e-004 
9.579e-004 1.090e+008 8.908e+010 1.000e+004 5.601e-001 2.044e-004 
9.593e-004 1.091e+008 8.928e+010 1.000e+004 5.604e-001 2.049e-004 
9.607e-004 1.092e+008 8.950e+010 1.000e+004 5.237e-001 2.054e-004 
9.620e-004 1.093e+008 8.966e+010 1.000e+004 5.405e-001 2.060e-004 
9.634e-004 1.094e+008 8.991e+010 1.000e+004 5.240e-001 2.065e-004 
9.648e-004 1.095e+008 9.017e+010 1.000e+004 5.286e-001 2.070e-004 
9.661e-004 1.097e+008 9.043e+010 1.000e+004 5.420e-001 2.076e-004 
9.675e-004 1.098e+008 9.064e+010 1.000e+004 5.434e-001 2.081e-004 
9.688e-004 1.099e+008 9.079e+010 1.000e+004 5.511e-001 2.087e-004 
9.702e-004 1.100e+008 9.100e+010 1.000e+004 5.611e-001 2.092e-004 
9.716e-004 1.101e+008 9.106e+010 1.000e+004 5.455e-001 2.097e-004 
9.729e-004 1.103e+008 9.120e+010 1.000e+004 5.605e-001 2.103e-004 
9.743e-004 1.104e+008 9.072e+010 1.000e+004 5.521e-001 2.108e-004 
9.756e-004 1.105e+008 9.038e+010 1.000e+004 5.283e-001 2.114e-004 
9.770e-004 1.106e+008 8.873e+010 1.000e+004 5.436e-001 2.119e-004 
9.784e-004 1.107e+008 8.862e+010 1.000e+004 5.580e-001 2.124e-004 
9.797e-004 1.109e+008 8.848e+010 1.000e+004 5.590e-001 2.130e-004 
9.811e-004 1.110e+008 8.838e+010 1.000e+004 5.568e-001 2.135e-004 
9.825e-004 1.111e+008 8.828e+010 1.000e+004 5.434e-001 2.141e-004 
9.838e-004 1.112e+008 8.821e+010 1.000e+004 5.508e-001 2.146e-004 
9.852e-004 1.113e+008 8.802e+010 1.000e+004 5.234e-001 2.151e-004 
9.866e-004 1.115e+008 8.781e+010 1.000e+004 5.536e-001 2.157e-004 
9.879e-004 1.116e+008 8.783e+010 1.000e+004 5.562e-001 2.162e-004 
9.893e-004 1.117e+008 8.785e+010 1.000e+004 5.505e-001 2.167e-004 
9.907e-004 1.118e+008 8.776e+010 1.000e+004 5.324e-001 2.173e-004 
9.920e-004 1.119e+008 8.687e+010 1.000e+004 5.597e-001 2.178e-004 
9.934e-004 1.121e+008 8.563e+010 1.000e+004 5.527e-001 2.184e-004 
9.948e-004 1.122e+008 8.477e+010 1.000e+004 5.555e-001 2.189e-004 
9.961e-004 1.123e+008 8.437e+010 1.000e+004 5.259e-001 2.194e-004 
9.975e-004 1.124e+008 8.357e+010 1.000e+004 5.509e-001 2.199e-004 
9.989e-004 1.125e+008 8.327e+010 1.000e+004 5.616e-001 2.204e-004 
1.000e-003 1.127e+008 8.288e+010 1.000e+004 5.653e-001 2.209e-004 
1.002e-003 1.128e+008 8.242e+010 1.000e+004 5.314e-001 2.214e-004 
1.003e-003 1.129e+008 8.223e+010 1.000e+004 5.550e-001 2.219e-004 
1.004e-003 1.130e+008 8.153e+010 1.000e+004 5.554e-001 2.224e-004 
1.006e-003 1.132e+008 8.120e+010 1.000e+004 5.769e-001 2.229e-004 
1.007e-003 1.133e+008 8.102e+010 1.000e+004 5.385e-001 2.234e-004 
1.008e-003 1.134e+008 8.091e+010 1.000e+004 5.298e-001 2.239e-004 
1.010e-003 1.136e+008 8.073e+010 1.000e+004 5.599e-001 2.244e-004 
1.011e-003 1.137e+008 8.058e+010 1.000e+004 5.615e-001 2.248e-004 
1.013e-003 1.138e+008 8.042e+010 1.000e+004 5.548e-001 2.253e-004 
1.014e-003 1.139e+008 7.983e+010 1.000e+004 5.701e-001 2.258e-004 
1.015e-003 1.141e+008 7.965e+010 1.000e+004 5.640e-001 2.263e-004 
1.017e-003 1.142e+008 7.949e+010 1.000e+004 5.341e-001 2.268e-004 
1.018e-003 1.143e+008 7.934e+010 1.000e+004 5.611e-001 2.272e-004 
1.019e-003 1.145e+008 7.840e+010 1.000e+004 5.689e-001 2.277e-004 
1.021e-003 1.146e+008 7.776e+010 1.000e+004 5.674e-001 2.282e-004 
1.022e-003 1.147e+008 7.713e+010 1.000e+004 5.540e-001 2.287e-004 
1.024e-003 1.149e+008 7.651e+010 1.000e+004 5.318e-001 2.291e-004 
1.025e-003 1.150e+008 7.615e+010 1.000e+004 5.703e-001 2.296e-004 
1.026e-003 1.151e+008 7.571e+010 1.000e+004 5.628e-001 2.300e-004 
1.028e-003 1.152e+008 7.538e+010 1.000e+004 5.559e-001 2.305e-004 
1.029e-003 1.154e+008 7.491e+010 1.000e+004 5.677e-001 2.309e-004 
1.030e-003 1.155e+008 7.469e+010 1.000e+004 5.434e-001 2.314e-004 
1.032e-003 1.156e+008 7.451e+010 1.000e+004 5.742e-001 2.318e-004 
1.033e-003 1.158e+008 7.456e+010 1.000e+004 5.553e-001 2.323e-004 
1.034e-003 1.159e+008 7.414e+010 1.000e+004 5.594e-001 2.327e-004 
1.036e-003 1.161e+008 7.393e+010 1.000e+004 5.658e-001 2.332e-004 
1.037e-003 1.162e+008 7.402e+010 1.000e+004 5.789e-001 2.336e-004 
1.039e-003 1.163e+008 7.406e+010 1.000e+004 5.356e-001 2.340e-004 
1.040e-003 1.165e+008 7.413e+010 1.000e+004 5.593e-001 2.345e-004 
1.041e-003 1.166e+008 7.385e+010 1.000e+004 5.548e-001 2.349e-004 
1.043e-003 1.167e+008 7.369e+010 1.000e+004 5.454e-001 2.354e-004 
1.044e-003 1.169e+008 7.364e+010 1.000e+004 5.199e-001 2.358e-004 
1.045e-003 1.170e+008 7.357e+010 1.000e+004 5.654e-001 2.362e-004 
1.047e-003 1.171e+008 7.352e+010 1.000e+004 5.602e-001 2.366e-004 
1.048e-003 1.173e+008 7.352e+010 1.000e+004 5.465e-001 2.371e-004 
1.050e-003 1.174e+008 7.200e+010 1.000e+004 5.541e-001 2.375e-004 
1.051e-003 1.175e+008 7.181e+010 1.000e+004 5.295e-001 2.379e-004 
1.052e-003 1.177e+008 7.174e+010 1.000e+004 5.499e-001 2.384e-004 
1.054e-003 1.178e+008 7.180e+010 1.000e+004 5.496e-001 2.388e-004 
1.055e-003 1.180e+008 7.188e+010 1.000e+004 5.510e-001 2.392e-004 
1.056e-003 1.181e+008 7.195e+010 1.000e+004 5.191e-001 2.396e-004 
1.058e-003 1.182e+008 7.207e+010 1.000e+004 5.538e-001 2.401e-004 
1.059e-003 1.184e+008 7.217e+010 1.000e+004 5.441e-001 2.405e-004 
1.061e-003 1.185e+008 7.225e+010 1.000e+004 5.387e-001 2.409e-004 
1.062e-003 1.186e+008 7.239e+010 1.000e+004 5.480e-001 2.413e-004 
1.063e-003 1.188e+008 7.253e+010 1.000e+004 5.216e-001 2.418e-004 
1.065e-003 1.189e+008 7.264e+010 1.000e+004 5.430e-001 2.422e-004 
1.066e-003 1.190e+008 7.282e+010 1.000e+004 5.112e-001 2.426e-004 
1.067e-003 1.192e+008 7.302e+010 1.000e+004 5.450e-001 2.430e-004 
1.069e-003 1.193e+008 7.267e+010 1.000e+004 5.442e-001 2.435e-004 
1.070e-003 1.195e+008 7.264e+010 1.000e+004 5.460e-001 2.439e-004 
1.071e-003 1.196e+008 7.268e+010 1.000e+004 5.093e-001 2.443e-004 
1.073e-003 1.197e+008 7.274e+010 1.000e+004 5.521e-001 2.448e-004 
1.074e-003 1.199e+008 7.282e+010 1.000e+004 5.494e-001 2.452e-004 
1.076e-003 1.200e+008 7.265e+010 1.000e+004 5.458e-001 2.456e-004 
1.077e-003 1.201e+008 7.257e+010 1.000e+004 5.499e-001 2.460e-004 
1.078e-003 1.203e+008 7.262e+010 1.000e+004 5.463e-001 2.465e-004 
1.080e-003 1.204e+008 7.251e+010 1.000e+004 5.294e-001 2.469e-004 
1.081e-003 1.205e+008 7.255e+010 1.000e+004 5.321e-001 2.473e-004 
1.082e-003 1.207e+008 7.256e+010 1.000e+004 5.478e-001 2.477e-004 
1.084e-003 1.208e+008 7.256e+010 1.000e+004 5.219e-001 2.482e-004 
1.085e-003 1.210e+008 7.265e+010 1.000e+004 5.383e-001 2.486e-004 
1.087e-003 1.211e+008 7.279e+010 1.000e+004 5.348e-001 2.490e-004 
1.088e-003 1.212e+008 7.156e+010 1.000e+004 5.437e-001 2.494e-004 
1.089e-003 1.214e+008 7.136e+010 1.000e+004 5.087e-001 2.499e-004 
1.091e-003 1.215e+008 7.146e+010 1.000e+004 5.344e-001 2.503e-004 
1.092e-003 1.216e+008 7.153e+010 1.000e+004 5.327e-001 2.507e-004 
1.093e-003 1.218e+008 7.153e+010 1.000e+004 5.253e-001 2.511e-004 
1.095e-003 1.219e+008 7.163e+010 1.000e+004 5.288e-001 2.515e-004 
1.096e-003 1.221e+008 7.163e+010 1.000e+004 4.933e-001 2.519e-004 
1.098e-003 1.222e+008 7.173e+010 1.000e+004 5.336e-001 2.523e-004 
1.099e-003 1.223e+008 7.181e+010 1.000e+004 5.211e-001 2.528e-004 
1.100e-003 1.225e+008 7.196e+010 1.000e+004 5.279e-001 2.532e-004 
1.102e-003 1.226e+008 7.208e+010 1.000e+004 4.972e-001 2.536e-004 
1.103e-003 1.227e+008 7.194e+010 1.000e+004 5.430e-001 2.540e-004 
1.104e-003 1.229e+008 7.201e+010 1.000e+004 5.453e-001 2.545e-004 
1.106e-003 1.230e+008 7.203e+010 1.000e+004 5.328e-001 2.549e-004 
1.107e-003 1.232e+008 7.212e+010 1.000e+004 4.958e-001 2.553e-004 
1.108e-003 1.233e+008 7.215e+010 1.000e+004 5.361e-001 2.557e-004 
1.110e-003 1.234e+008 7.228e+010 1.000e+004 5.474e-001 2.561e-004 
1.111e-003 1.236e+008 7.244e+010 1.000e+004 5.333e-001 2.566e-004 
1.113e-003 1.237e+008 7.252e+010 1.000e+004 5.004e-001 2.570e-004 
1.114e-003 1.238e+008 7.265e+010 1.000e+004 5.348e-001 2.574e-004 
1.115e-003 1.240e+008 7.278e+010 1.000e+004 5.443e-001 2.579e-004 
1.117e-003 1.241e+008 7.293e+010 1.000e+004 5.330e-001 2.583e-004 
1.118e-003 1.242e+008 7.305e+010 1.000e+004 4.981e-001 2.587e-004 
1.119e-003 1.244e+008 7.322e+010 1.000e+004 5.307e-001 2.592e-004 
1.121e-003 1.245e+008 7.335e+010 1.000e+004 5.257e-001 2.596e-004 
1.122e-003 1.247e+008 7.348e+010 1.000e+004 5.401e-001 2.600e-004 
1.124e-003 1.248e+008 7.367e+010 1.000e+004 5.239e-001 2.605e-004 
1.125e-003 1.249e+008 7.389e+010 1.000e+004 5.314e-001 2.609e-004 
1.126e-003 1.251e+008 7.403e+010 1.000e+004 5.299e-001 2.614e-004 
1.128e-003 1.252e+008 7.410e+010 1.000e+004 5.448e-001 2.618e-004 
1.129e-003 1.253e+008 7.405e+010 1.000e+004 5.271e-001 2.622e-004 
1.130e-003 1.255e+008 7.408e+010 1.000e+004 5.418e-001 2.627e-004 
1.132e-003 1.256e+008 7.423e+010 1.000e+004 5.336e-001 2.631e-004 
1.133e-003 1.257e+008 7.416e+010 1.000e+004 5.348e-001 2.636e-004 
1.135e-003 1.259e+008 7.419e+010 1.000e+004 5.192e-001 2.640e-004 
1.136e-003 1.260e+008 7.420e+010 1.000e+004 5.422e-001 2.645e-004 
1.137e-003 1.261e+008 7.407e+010 1.000e+004 5.400e-001 2.649e-004 
1.139e-003 1.263e+008 7.419e+010 1.000e+004 5.408e-001 2.654e-004 
1.140e-003 1.264e+008 7.333e+010 1.000e+004 5.196e-001 2.659e-004 
1.141e-003 1.265e+008 7.292e+010 1.000e+004 5.401e-001 2.663e-004 
1.143e-003 1.267e+008 7.292e+010 1.000e+004 5.356e-001 2.668e-004 
1.144e-003 1.268e+008 7.284e+010 1.000e+004 5.432e-001 2.672e-004 
1.145e-003 1.269e+008 7.286e+010 1.000e+004 5.127e-001 2.677e-004 
1.147e-003 1.271e+008 7.284e+010 1.000e+004 5.429e-001 2.681e-004 
1.148e-003 1.272e+008 7.289e+010 1.000e+004 5.360e-001 2.686e-004 
1.150e-003 1.273e+008 7.289e+010 1.000e+004 5.462e-001 2.690e-004 
1.151e-003 1.275e+008 7.297e+010 1.000e+004 5.203e-001 2.695e-004 
1.152e-003 1.276e+008 7.308e+010 1.000e+004 5.453e-001 2.699e-004 
1.154e-003 1.277e+008 7.311e+010 1.000e+004 5.466e-001 2.704e-004 
1.155e-003 1.279e+008 7.322e+010 1.000e+004 5.480e-001 2.708e-004 
1.156e-003 1.280e+008 7.332e+010 1.000e+004 5.255e-001 2.713e-004 
1.158e-003 1.281e+008 7.343e+010 1.000e+004 5.448e-001 2.717e-004 
1.159e-003 1.282e+008 7.361e+010 1.000e+004 5.472e-001 2.722e-004 
1.161e-003 1.284e+008 7.374e+010 1.000e+004 5.490e-001 2.727e-004 
1.162e-003 1.285e+008 7.379e+010 1.000e+004 5.222e-001 2.731e-004 
1.163e-003 1.286e+008 7.390e+010 1.000e+004 5.464e-001 2.736e-004 
1.165e-003 1.288e+008 7.413e+010 1.000e+004 5.522e-001 2.741e-004 
1.166e-003 1.289e+008 7.421e+010 1.000e+004 5.454e-001 2.745e-004 
1.167e-003 1.290e+008 7.434e+010 1.000e+004 5.164e-001 2.750e-004 
1.169e-003 1.292e+008 7.449e+010 1.000e+004 5.472e-001 2.755e-004 
1.170e-003 1.293e+008 7.466e+010 1.000e+004 5.549e-001 2.760e-004 
1.172e-003 1.294e+008 7.483e+010 1.000e+004 5.499e-001 2.764e-004 
1.173e-003 1.296e+008 7.506e+010 1.000e+004 5.411e-001 2.769e-004 
1.174e-003 1.297e+008 7.531e+010 1.000e+004 5.409e-001 2.774e-004 
1.176e-003 1.298e+008 7.553e+010 1.000e+004 5.523e-001 2.779e-004 
1.177e-003 1.299e+008 7.583e+010 1.000e+004 5.333e-001 2.784e-004 
1.178e-003 1.301e+008 7.608e+010 1.000e+004 5.418e-001 2.788e-004 
1.180e-003 1.302e+008 7.634e+010 1.000e+004 5.400e-001 2.793e-004 
1.181e-003 1.303e+008 7.664e+010 1.000e+004 5.568e-001 2.798e-004 
1.183e-003 1.304e+008 7.692e+010 1.000e+004 5.355e-001 2.803e-004 
1.184e-003 1.306e+008 7.717e+010 1.000e+004 5.520e-001 2.808e-004 
1.185e-003 1.307e+008 7.740e+010 1.000e+004 5.464e-001 2.813e-004 
1.187e-003 1.308e+008 7.772e+010 1.000e+004 5.432e-001 2.818e-004 
1.188e-003 1.310e+008 7.803e+010 1.000e+004 5.534e-001 2.823e-004 
1.189e-003 1.311e+008 7.836e+010 1.000e+004 5.491e-001 2.828e-004 
1.191e-003 1.312e+008 7.869e+010 1.000e+004 5.236e-001 2.833e-004 
1.192e-003 1.313e+008 7.902e+010 1.000e+004 5.513e-001 2.838e-004 
1.194e-003 1.315e+008 7.939e+010 1.000e+004 5.518e-001 2.843e-004 
1.195e-003 1.316e+008 7.976e+010 1.000e+004 5.505e-001 2.848e-004 
1.196e-003 1.317e+008 8.013e+010 1.000e+004 5.405e-001 2.854e-004 
1.198e-003 1.318e+008 8.035e+010 1.000e+004 5.171e-001 2.859e-004 
1.199e-003 1.319e+008 8.068e+010 1.000e+004 5.489e-001 2.864e-004 
1.200e-003 1.321e+008 8.104e+010 1.000e+004 5.372e-001 2.869e-004 
1.202e-003 1.322e+008 8.141e+010 1.000e+004 5.550e-001 2.875e-004 
1.203e-003 1.323e+008 8.159e+010 1.000e+004 5.400e-001 2.880e-004 
1.204e-003 1.324e+008 8.187e+010 1.000e+004 5.495e-001 2.886e-004 
1.206e-003 1.325e+008 8.212e+010 1.000e+004 5.475e-001 2.891e-004 
1.207e-003 1.327e+008 8.243e+010 1.000e+004 5.443e-001 2.896e-004 
1.209e-003 1.328e+008 8.272e+010 1.000e+004 5.381e-001 2.902e-004 
1.210e-003 1.329e+008 8.304e+010 1.000e+004 5.542e-001 2.907e-004 
1.211e-003 1.330e+008 8.336e+010 1.000e+004 5.531e-001 2.913e-004 
1.213e-003 1.331e+008 8.370e+010 1.000e+004 5.421e-001 2.919e-004 
1.214e-003 1.333e+008 8.407e+010 1.000e+004 5.487e-001 2.924e-004 
1.215e-003 1.334e+008 8.442e+010 1.000e+004 5.314e-001 2.930e-004 
1.217e-003 1.335e+008 8.476e+010 1.000e+004 5.397e-001 2.936e-004 
1.218e-003 1.336e+008 8.513e+010 1.000e+004 5.566e-001 2.941e-004 
1.220e-003 1.337e+008 8.551e+010 1.000e+004 5.500e-001 2.947e-004 
1.221e-003 1.338e+008 8.588e+010 1.000e+004 5.608e-001 2.953e-004 
1.222e-003 1.339e+008 8.625e+010 1.000e+004 5.553e-001 2.959e-004 
1.224e-003 1.341e+008 8.663e+010 1.000e+004 5.494e-001 2.965e-004 
1.225e-003 1.342e+008 8.702e+010 1.000e+004 5.456e-001 2.970e-004 
1.226e-003 1.343e+008 8.741e+010 1.000e+004 5.581e-001 2.976e-004 
1.228e-003 1.344e+008 8.781e+010 1.000e+004 5.499e-001 2.982e-004 
1.229e-003 1.345e+008 8.820e+010 1.000e+004 5.605e-001 2.988e-004 
1.230e-003 1.346e+008 8.860e+010 1.000e+004 5.650e-001 2.995e-004 
1.232e-003 1.347e+008 8.900e+010 1.000e+004 5.580e-001 3.001e-004 
1.233e-003 1.348e+008 8.940e+010 1.000e+004 5.546e-001 3.007e-004 
1.235e-003 1.349e+008 8.982e+010 1.000e+004 5.349e-001 3.013e-004 
1.236e-003 1.350e+008 9.025e+010 1.000e+004 5.650e-001 3.019e-004 
1.237e-003 1.351e+008 9.066e+010 1.000e+004 5.584e-001 3.026e-004 
1.239e-003 1.353e+008 9.111e+010 1.000e+004 5.562e-001 3.032e-004 
1.240e-003 1.354e+008 9.156e+010 1.000e+004 5.434e-001 3.038e-004 
1.241e-003 1.355e+008 9.197e+010 1.000e+004 5.631e-001 3.045e-004 
1.243e-003 1.356e+008 9.239e+010 1.000e+004 5.636e-001 3.051e-004 
1.244e-003 1.357e+008 9.286e+010 1.000e+004 5.671e-001 3.058e-004 
1.246e-003 1.358e+008 9.330e+010 1.000e+004 5.501e-001 3.065e-004 
1.247e-003 1.359e+008 9.339e+010 1.000e+004 5.543e-001 3.071e-004 
1.248e-003 1.360e+008 9.331e+010 1.000e+004 5.693e-001 3.078e-004 
1.250e-003 1.361e+008 9.330e+010 1.000e+004 5.635e-001 3.085e-004 
1.251e-003 1.362e+008 9.348e+010 1.000e+004 5.492e-001 3.091e-004 
1.252e-003 1.363e+008 9.304e+010 1.000e+004 5.656e-001 3.098e-004 
1.254e-003 1.364e+008 9.264e+010 1.000e+004 5.659e-001 3.104e-004 
1.255e-003 1.365e+008 9.238e+010 1.000e+004 5.642e-001 3.111e-004 
1.257e-003 1.366e+008 9.257e+010 1.000e+004 5.591e-001 3.118e-004 
1.258e-003 1.367e+008 9.202e+010 1.000e+004 5.580e-001 3.124e-004 
1.259e-003 1.368e+008 9.217e+010 1.000e+004 5.548e-001 3.130e-004 
1.261e-003 1.369e+008 9.235e+010 1.000e+004 5.560e-001 3.137e-004 
1.262e-003 1.370e+008 9.260e+010 1.000e+004 5.518e-001 3.143e-004 
1.263e-003 1.371e+008 9.287e+010 1.000e+004 5.495e-001 3.150e-004 
1.265e-003 1.372e+008 9.315e+010 1.000e+004 5.489e-001 3.156e-004 
1.266e-003 1.373e+008 9.344e+010 1.000e+004 5.542e-001 3.163e-004 
1.268e-003 1.374e+008 9.378e+010 1.000e+004 5.566e-001 3.170e-004 
1.269e-003 1.375e+008 9.411e+010 1.000e+004 5.530e-001 3.176e-004 
1.270e-003 1.376e+008 9.450e+010 1.000e+004 5.575e-001 3.183e-004 
1.272e-003 1.377e+008 9.488e+010 1.000e+004 5.503e-001 3.190e-004 
1.273e-003 1.378e+008 9.525e+010 1.000e+004 5.622e-001 3.196e-004 
1.274e-003 1.380e+008 9.565e+010 1.000e+004 5.643e-001 3.203e-004 
1.276e-003 1.381e+008 9.604e+010 1.000e+004 5.481e-001 3.210e-004 
1.277e-003 1.382e+008 9.647e+010 1.000e+004 5.596e-001 3.217e-004 
1.279e-003 1.382e+008 9.686e+010 1.000e+004 5.625e-001 3.224e-004 
1.280e-003 1.383e+008 9.727e+010 1.000e+004 5.561e-001 3.231e-004 
1.281e-003 1.384e+008 9.767e+010 1.000e+004 5.628e-001 3.238e-004 
1.283e-003 1.385e+008 9.813e+010 1.000e+004 5.515e-001 3.245e-004 
1.284e-003 1.386e+008 9.856e+010 1.000e+004 5.654e-001 3.252e-004 
1.285e-003 1.387e+008 9.900e+010 1.000e+004 5.715e-001 3.259e-004 
1.287e-003 1.388e+008 9.943e+010 1.000e+004 5.652e-001 3.266e-004 
1.288e-003 1.389e+008 9.992e+010 1.000e+004 5.582e-001 3.273e-004 
1.290e-003 1.390e+008 9.827e+010 1.000e+004 5.636e-001 3.281e-004 
1.291e-003 1.391e+008 9.798e+010 1.000e+004 5.644e-001 3.288e-004 
1.292e-003 1.392e+008 9.754e+010 1.000e+004 5.592e-001 3.295e-004 
1.294e-003 1.393e+008 9.718e+010 1.000e+004 5.357e-001 3.302e-004 
1.295e-003 1.394e+008 9.714e+010 1.000e+004 5.511e-001 3.308e-004 
1.296e-003 1.395e+008 9.719e+010 1.000e+004 5.451e-001 3.315e-004 
1.298e-003 1.396e+008 9.734e+010 1.000e+004 5.494e-001 3.322e-004 
1.299e-003 1.397e+008 9.746e+010 1.000e+004 5.474e-001 3.329e-004 
1.301e-003 1.398e+008 9.761e+010 1.000e+004 5.397e-001 3.336e-004 
1.302e-003 1.399e+008 9.778e+010 1.000e+004 5.417e-001 3.343e-004 
1.303e-003 1.400e+008 9.796e+010 1.000e+004 5.422e-001 3.349e-004 
1.305e-003 1.401e+008 9.827e+010 1.000e+004 5.411e-001 3.356e-004 
1.306e-003 1.402e+008 9.854e+010 1.000e+004 5.426e-001 3.363e-004 
1.308e-003 1.403e+008 9.890e+010 1.000e+004 5.327e-001 3.370e-004 
1.309e-003 1.404e+008 9.927e+010 1.000e+004 5.450e-001 3.377e-004 
1.310e-003 1.405e+008 9.931e+010 1.000e+004 5.424e-001 3.384e-004 
1.312e-003 1.406e+008 9.946e+010 1.000e+004 5.487e-001 3.391e-004 
1.313e-003 1.407e+008 9.974e+010 1.000e+004 5.292e-001 3.398e-004 
1.314e-003 1.408e+008 9.960e+010 1.000e+004 5.560e-001 3.405e-004 
1.316e-003 1.409e+008 9.952e+010 1.000e+004 5.503e-001 3.412e-004 
1.317e-003 1.410e+008 9.952e+010 1.000e+004 5.525e-001 3.419e-004 
1.319e-003 1.411e+008 9.896e+010 1.000e+004 5.364e-001 3.426e-004 
1.320e-003 1.412e+008 9.876e+010 1.000e+004 5.512e-001 3.433e-004 
1.321e-003 1.413e+008 9.864e+010 1.000e+004 5.488e-001 3.440e-004 
1.323e-003 1.414e+008 9.858e+010 1.000e+004 5.497e-001 3.447e-004 
1.324e-003 1.415e+008 9.763e+010 1.000e+004 5.403e-001 3.454e-004 
1.325e-003 1.416e+008 9.746e+010 1.000e+004 5.387e-001 3.461e-004 
1.327e-003 1.417e+008 9.750e+010 1.000e+004 5.414e-001 3.468e-004 
1.328e-003 1.418e+008 9.752e+010 1.000e+004 5.428e-001 3.475e-004 
1.330e-003 1.419e+008 9.767e+010 1.000e+004 5.423e-001 3.482e-004 
1.331e-003 1.420e+008 9.768e+010 1.000e+004 5.414e-001 3.488e-004 
1.332e-003 1.421e+008 9.783e+010 1.000e+004 5.393e-001 3.495e-004 
1.334e-003 1.422e+008 9.799e+010 1.000e+004 5.402e-001 3.502e-004 
1.335e-003 1.423e+008 9.832e+010 1.000e+004 5.431e-001 3.509e-004 
1.337e-003 1.424e+008 9.844e+010 1.000e+004 5.196e-001 3.516e-004 
1.338e-003 1.425e+008 9.867e+010 1.000e+004 5.439e-001 3.523e-004 
1.339e-003 1.426e+008 9.910e+010 1.000e+004 5.418e-001 3.530e-004 
1.341e-003 1.427e+008 9.950e+010 1.000e+004 5.447e-001 3.537e-004 
1.342e-003 1.428e+008 9.999e+010 1.000e+004 5.318e-001 3.544e-004 
1.343e-003 1.429e+008 1.004e+011 1.000e+004 5.482e-001 3.551e-004 
1.345e-003 1.430e+008 1.009e+011 1.000e+004 5.516e-001 3.558e-004 
1.346e-003 1.431e+008 1.007e+011 1.000e+004 5.543e-001 3.565e-004 
1.348e-003 1.432e+008 1.009e+011 1.000e+004 5.493e-001 3.573e-004 
1.349e-003 1.433e+008 1.011e+011 1.000e+004 5.501e-001 3.580e-004 
1.350e-003 1.434e+008 1.013e+011 1.000e+004 5.589e-001 3.587e-004 
1.352e-003 1.435e+008 1.016e+011 1.000e+004 5.632e-001 3.594e-004 
1.353e-003 1.435e+008 1.016e+011 1.000e+004 5.650e-001 3.602e-004 
1.354e-003 1.436e+008 1.012e+011 1.000e+004 5.683e-001 3.609e-004 
1.356e-003 1.437e+008 9.975e+010 1.000e+004 5.589e-001 3.617e-004 
1.357e-003 1.438e+008 9.930e+010 1.000e+004 5.594e-001 3.624e-004 
1.359e-003 1.439e+008 9.895e+010 1.000e+004 5.623e-001 3.631e-004 
1.360e-003 1.440e+008 9.892e+010 1.000e+004 5.619e-001 3.638e-004 
1.361e-003 1.441e+008 9.885e+010 1.000e+004 5.612e-001 3.645e-004 
1.363e-003 1.442e+008 9.892e+010 1.000e+004 5.465e-001 3.653e-004 
1.364e-003 1.443e+008 9.902e+010 1.000e+004 5.471e-001 3.660e-004 
1.365e-003 1.444e+008 9.915e+010 1.000e+004 5.573e-001 3.667e-004 
1.367e-003 1.445e+008 9.856e+010 1.000e+004 5.579e-001 3.674e-004 
1.368e-003 1.446e+008 9.824e+010 1.000e+004 5.550e-001 3.681e-004 
1.370e-003 1.447e+008 9.819e+010 1.000e+004 5.485e-001 3.688e-004 
1.371e-003 1.448e+008 9.810e+010 1.000e+004 5.579e-001 3.695e-004 
1.372e-003 1.449e+008 9.810e+010 1.000e+004 5.633e-001 3.702e-004 
1.374e-003 1.450e+008 9.844e+010 1.000e+004 5.608e-001 3.709e-004 
1.375e-003 1.451e+008 9.831e+010 1.000e+004 5.499e-001 3.716e-004 
1.377e-003 1.452e+008 9.815e+010 1.000e+004 5.631e-001 3.723e-004 
1.378e-003 1.453e+008 9.817e+010 1.000e+004 5.653e-001 3.730e-004 
1.379e-003 1.454e+008 9.830e+010 1.000e+004 5.638e-001 3.737e-004 
1.381e-003 1.455e+008 9.805e+010 1.000e+004 5.628e-001 3.744e-004 
1.382e-003 1.456e+008 9.821e+010 1.000e+004 5.632e-001 3.751e-004 
1.383e-003 1.457e+008 9.660e+010 1.000e+004 5.594e-001 3.758e-004 
1.385e-003 1.458e+008 9.659e+010 1.000e+004 5.593e-001 3.765e-004 
1.386e-003 1.459e+008 9.649e+010 1.000e+004 5.578e-001 3.772e-004 
1.387e-003 1.460e+008 9.644e+010 1.000e+004 5.543e-001 3.779e-004 
1.389e-003 1.461e+008 9.576e+010 1.000e+004 5.597e-001 3.786e-004 
1.390e-003 1.462e+008 9.542e+010 1.000e+004 5.528e-001 3.793e-004 
1.392e-003 1.463e+008 9.534e+010 1.000e+004 5.528e-001 3.800e-004 
1.393e-003 1.464e+008 9.536e+010 1.000e+004 5.469e-001 3.807e-004 
1.394e-003 1.465e+008 9.537e+010 1.000e+004 5.622e-001 3.814e-004 
1.396e-003 1.466e+008 9.553e+010 1.000e+004 5.631e-001 3.821e-004 
1.397e-003 1.466e+008 9.560e+010 1.000e+004 5.638e-001 3.828e-004 
1.398e-003 1.467e+008 9.574e+010 1.000e+004 5.569e-001 3.835e-004 
1.400e-003 1.468e+008 9.586e+010 1.000e+004 5.665e-001 3.842e-004 
1.401e-003 1.469e+008 9.606e+010 1.000e+004 5.690e-001 3.849e-004 
1.403e-003 1.470e+008 9.628e+010 1.000e+004 5.634e-001 3.856e-004 
1.404e-003 1.471e+008 9.667e+010 1.000e+004 5.559e-001 3.864e-004 
1.405e-003 1.472e+008 9.703e+010 1.000e+004 5.638e-001 3.871e-004 
1.407e-003 1.473e+008 9.743e+010 1.000e+004 5.665e-001 3.878e-004 
1.408e-003 1.474e+008 9.781e+010 1.000e+004 5.615e-001 3.885e-004 
1.409e-003 1.475e+008 9.819e+010 1.000e+004 5.552e-001 3.892e-004 
1.411e-003 1.476e+008 9.859e+010 1.000e+004 5.610e-001 3.900e-004 
1.412e-003 1.477e+008 9.897e+010 1.000e+004 5.649e-001 3.907e-004 
1.414e-003 1.478e+008 9.776e+010 1.000e+004 5.758e-001 3.914e-004 
1.415e-003 1.479e+008 9.770e+010 1.000e+004 5.805e-001 3.922e-004 
1.416e-003 1.480e+008 9.763e+010 1.000e+004 5.829e-001 3.929e-004 
1.418e-003 1.481e+008 9.773e+010 1.000e+004 5.875e-001 3.937e-004 
1.419e-003 1.481e+008 9.781e+010 1.000e+004 5.888e-001 3.945e-004 
1.420e-003 1.482e+008 9.793e+010 1.000e+004 5.861e-001 3.952e-004 
1.422e-003 1.483e+008 9.800e+010 1.000e+004 5.893e-001 3.960e-004 
1.423e-003 1.484e+008 9.798e+010 1.000e+004 5.899e-001 3.968e-004 
1.425e-003 1.485e+008 9.804e+010 1.000e+004 5.885e-001 3.975e-004 
1.426e-003 1.486e+008 9.817e+010 1.000e+004 5.850e-001 3.983e-004 
1.427e-003 1.487e+008 9.838e+010 1.000e+004 5.849e-001 3.991e-004 
1.429e-003 1.488e+008 9.860e+010 1.000e+004 5.823e-001 3.998e-004 
1.430e-003 1.489e+008 9.769e+010 1.000e+004 5.793e-001 4.006e-004 
1.431e-003 1.489e+008 9.755e+010 1.000e+004 5.786e-001 4.013e-004 
1.433e-003 1.490e+008 9.734e+010 1.000e+004 5.781e-001 4.021e-004 
1.434e-003 1.491e+008 9.741e+010 1.000e+004 5.781e-001 4.028e-004 
1.436e-003 1.492e+008 9.638e+010 1.000e+004 5.715e-001 4.036e-004 
1.437e-003 1.493e+008 9.613e+010 1.000e+004 5.738e-001 4.043e-004 
1.438e-003 1.494e+008 9.594e+010 1.000e+004 5.728e-001 4.050e-004 
1.440e-003 1.495e+008 9.574e+010 1.000e+004 5.738e-001 4.058e-004 
1.441e-003 1.496e+008 9.571e+010 1.000e+004 5.751e-001 4.065e-004 
1.442e-003 1.497e+008 9.563e+010 1.000e+004 5.708e-001 4.072e-004 
1.444e-003 1.498e+008 9.500e+010 1.000e+004 5.633e-001 4.079e-004 
1.445e-003 1.499e+008 9.484e+010 1.000e+004 5.749e-001 4.086e-004 
1.447e-003 1.500e+008 9.471e+010 1.000e+004 5.765e-001 4.093e-004 
1.448e-003 1.501e+008 9.456e+010 1.000e+004 5.757e-001 4.100e-004 
1.449e-003 1.502e+008 9.329e+010 1.000e+004 5.738e-001 4.107e-004 
1.451e-003 1.502e+008 9.195e+010 1.000e+004 5.737e-001 4.114e-004 
1.452e-003 1.503e+008 9.148e+010 1.000e+004 5.812e-001 4.121e-004 
1.453e-003 1.504e+008 9.135e+010 1.000e+004 5.838e-001 4.127e-004 
1.455e-003 1.505e+008 9.003e+010 1.000e+004 5.768e-001 4.134e-004 
1.456e-003 1.506e+008 8.967e+010 1.000e+004 5.736e-001 4.141e-004 
1.457e-003 1.507e+008 8.943e+010 1.000e+004 5.786e-001 4.148e-004 
1.459e-003 1.508e+008 8.918e+010 1.000e+004 5.818e-001 4.155e-004 
1.460e-003 1.509e+008 8.901e+010 1.000e+004 5.819e-001 4.162e-004 
1.462e-003 1.510e+008 8.900e+010 1.000e+004 5.822e-001 4.169e-004 
1.463e-003 1.511e+008 8.896e+010 1.000e+004 5.826e-001 4.176e-004 
1.464e-003 1.512e+008 8.915e+010 1.000e+004 5.889e-001 4.183e-004 
1.466e-003 1.513e+008 8.938e+010 1.000e+004 5.860e-001 4.190e-004 
1.467e-003 1.514e+008 8.959e+010 1.000e+004 5.882e-001 4.197e-004 
1.468e-003 1.515e+008 8.979e+010 1.000e+004 5.866e-001 4.204e-004 
1.470e-003 1.516e+008 9.003e+010 1.000e+004 5.933e-001 4.211e-004 
1.471e-003 1.517e+008 8.954e+010 1.000e+004 5.886e-001 4.218e-004 
1.473e-003 1.518e+008 8.937e+010 1.000e+004 5.915e-001 4.225e-004 
1.474e-003 1.519e+008 8.926e+010 1.000e+004 5.913e-001 4.232e-004 
1.475e-003 1.520e+008 8.931e+010 1.000e+004 5.864e-001 4.239e-004 
1.477e-003 1.521e+008 8.930e+010 1.000e+004 5.948e-001 4.246e-004 
1.478e-003 1.522e+008 8.909e+010 1.000e+004 5.958e-001 4.253e-004 
1.479e-003 1.523e+008 8.895e+010 1.000e+004 6.023e-001 4.260e-004 
1.481e-003 1.524e+008 8.876e+010 1.000e+004 5.921e-001 4.267e-004 
1.482e-003 1.525e+008 8.871e+010 1.000e+004 5.928e-001 4.274e-004 
1.484e-003 1.526e+008 8.876e+010 1.000e+004 5.938e-001 4.281e-004 
1.485e-003 1.527e+008 8.881e+010 1.000e+004 5.934e-001 4.288e-004 
1.486e-003 1.528e+008 8.889e+010 1.000e+004 5.991e-001 4.295e-004 
1.488e-003 1.529e+008 8.861e+010 1.000e+004 6.048e-001 4.302e-004 
1.489e-003 1.530e+008 8.781e+010 1.000e+004 6.041e-001 4.309e-004 
1.490e-003 1.531e+008 8.738e+010 1.000e+004 6.034e-001 4.316e-004 
1.492e-003 1.532e+008 8.642e+010 1.000e+004 5.988e-001 4.323e-004 
1.493e-003 1.533e+008 8.561e+010 1.000e+004 5.964e-001 4.330e-004 
1.495e-003 1.534e+008 8.479e+010 1.000e+004 5.983e-001 4.337e-004 
1.496e-003 1.535e+008 8.436e+010 1.000e+004 6.004e-001 4.343e-004 
1.497e-003 1.536e+008 8.380e+010 1.000e+004 6.016e-001 4.350e-004 
1.499e-003 1.537e+008 7.964e+010 1.000e+004 5.997e-001 4.356e-004 
1.500e-003 1.538e+008 7.895e+010 1.000e+004 5.965e-001 4.363e-004 
1.501e-003 1.539e+008 7.831e+010 1.000e+004 5.895e-001 4.369e-004 
1.503e-003 1.540e+008 7.792e+010 1.000e+004 5.974e-001 4.375e-004 
1.504e-003 1.541e+008 7.733e+010 1.000e+004 5.971e-001 4.381e-004 
1.505e-003 1.542e+008 7.699e+010 1.000e+004 5.966e-001 4.387e-004 
1.507e-003 1.543e+008 7.664e+010 1.000e+004 5.918e-001 4.394e-004 
1.508e-003 1.544e+008 7.604e+010 1.000e+004 6.011e-001 4.400e-004 
1.510e-003 1.546e+008 7.530e+010 1.000e+004 5.973e-001 4.406e-004 
1.511e-003 1.547e+008 7.382e+010 1.000e+004 5.908e-001 4.412e-004 
1.512e-003 1.548e+008 7.325e+010 1.000e+004 5.885e-001 4.417e-004 
1.514e-003 1.549e+008 7.291e+010 1.000e+004 5.835e-001 4.423e-004 
1.515e-003 1.550e+008 7.238e+010 1.000e+004 5.873e-001 4.429e-004 
1.516e-003 1.551e+008 7.208e+010 1.000e+004 5.854e-001 4.434e-004 
1.518e-003 1.552e+008 7.177e+010 1.000e+004 5.825e-001 4.440e-004 
1.519e-003 1.554e+008 7.142e+010 1.000e+004 5.789e-001 4.445e-004 
1.520e-003 1.555e+008 7.103e+010 1.000e+004 5.750e-001 4.451e-004 
1.522e-003 1.556e+008 7.094e+010 1.000e+004 5.663e-001 4.456e-004 
1.523e-003 1.557e+008 7.083e+010 1.000e+004 5.683e-001 4.462e-004 
1.525e-003 1.558e+008 7.083e+010 1.000e+004 5.642e-001 4.467e-004 
1.526e-003 1.560e+008 7.099e+010 1.000e+004 5.684e-001 4.472e-004 
1.527e-003 1.561e+008 7.118e+010 1.000e+004 5.703e-001 4.478e-004 
1.529e-003 1.562e+008 7.098e+010 1.000e+004 5.671e-001 4.483e-004 
1.530e-003 1.563e+008 7.094e+010 1.000e+004 5.694e-001 4.488e-004 
1.531e-003 1.564e+008 7.100e+010 1.000e+004 5.634e-001 4.494e-004 
1.533e-003 1.566e+008 7.106e+010 1.000e+004 5.694e-001 4.499e-004 
1.534e-003 1.567e+008 7.121e+010 1.000e+004 5.636e-001 4.504e-004 
1.535e-003 1.568e+008 7.133e+010 1.000e+004 5.612e-001 4.510e-004 
1.537e-003 1.569e+008 7.148e+010 1.000e+004 5.587e-001 4.515e-004 
1.538e-003 1.570e+008 7.160e+010 1.000e+004 5.572e-001 4.520e-004 
1.540e-003 1.572e+008 7.010e+010 1.000e+004 5.658e-001 4.526e-004 
1.541e-003 1.573e+008 7.017e+010 1.000e+004 5.705e-001 4.531e-004 
1.542e-003 1.574e+008 7.024e+010 1.000e+004 5.691e-001 4.536e-004 
1.544e-003 1.575e+008 7.028e+010 1.000e+004 5.660e-001 4.542e-004 
1.545e-003 1.576e+008 7.040e+010 1.000e+004 5.635e-001 4.547e-004 
1.546e-003 1.578e+008 7.048e+010 1.000e+004 5.697e-001 4.552e-004 
1.548e-003 1.579e+008 6.967e+010 1.000e+004 5.613e-001 4.558e-004 
1.549e-003 1.580e+008 6.930e+010 1.000e+004 5.644e-001 4.563e-004 
1.550e-003 1.581e+008 6.901e+010 1.000e+004 5.617e-001 4.568e-004 
1.552e-003 1.582e+008 6.855e+010 1.000e+004 5.663e-001 4.573e-004 
1.553e-003 1.584e+008 6.796e+010 1.000e+004 5.669e-001 4.578e-004 
1.555e-003 1.585e+008 6.761e+010 1.000e+004 5.666e-001 4.583e-004 
1.556e-003 1.586e+008 6.752e+010 1.000e+004 5.677e-001 4.588e-004 
1.557e-003 1.587e+008 6.757e+010 1.000e+004 5.701e-001 4.593e-004 
1.559e-003 1.589e+008 6.756e+010 1.000e+004 5.751e-001 4.598e-004 
1.560e-003 1.590e+008 6.769e+010 1.000e+004 5.709e-001 4.603e-004 
1.561e-003 1.591e+008 6.759e+010 1.000e+004 5.726e-001 4.608e-004 
1.563e-003 1.592e+008 6.766e+010 1.000e+004 5.803e-001 4.613e-004 
1.564e-003 1.594e+008 6.762e+010 1.000e+004 5.878e-001 4.618e-004 
1.565e-003 1.595e+008 6.772e+010 1.000e+004 5.790e-001 4.624e-004 
1.567e-003 1.596e+008 6.797e+010 1.000e+004 5.783e-001 4.629e-004 
1.568e-003 1.597e+008 6.822e+010 1.000e+004 5.816e-001 4.634e-004 
1.570e-003 1.599e+008 6.818e+010 1.000e+004 5.947e-001 4.639e-004 
1.571e-003 1.600e+008 6.831e+010 1.000e+004 5.767e-001 4.644e-004 
1.572e-003 1.601e+008 6.856e+010 1.000e+004 5.884e-001 4.649e-004 
1.574e-003 1.602e+008 6.877e+010 1.000e+004 5.911e-001 4.654e-004 
1.575e-003 1.604e+008 6.899e+010 1.000e+004 5.900e-001 4.660e-004 
1.576e-003 1.605e+008 6.923e+010 1.000e+004 5.798e-001 4.665e-004 
1.578e-003 1.606e+008 6.955e+010 1.000e+004 5.890e-001 4.670e-004 
1.579e-003 1.607e+008 6.981e+010 1.000e+004 6.000e-001 4.675e-004 
1.580e-003 1.608e+008 6.991e+010 1.000e+004 6.011e-001 4.681e-004 
1.582e-003 1.610e+008 7.008e+010 1.000e+004 6.030e-001 4.686e-004 
1.583e-003 1.611e+008 7.029e+010 1.000e+004 5.961e-001 4.691e-004 
1.585e-003 1.612e+008 7.052e+010 1.000e+004 6.054e-001 4.697e-004 
1.586e-003 1.613e+008 7.077e+010 1.000e+004 6.135e-001 4.702e-004 
1.587e-003 1.614e+008 7.106e+010 1.000e+004 6.100e-001 4.707e-004 
1.589e-003 1.616e+008 7.132e+010 1.000e+004 6.036e-001 4.713e-004 
1.590e-003 1.617e+008 7.116e+010 1.000e+004 6.049e-001 4.718e-004 
1.591e-003 1.618e+008 7.129e+010 1.000e+004 6.099e-001 4.723e-004 
1.593e-003 1.619e+008 7.137e+010 1.000e+004 6.044e-001 4.728e-004 
1.594e-003 1.620e+008 7.151e+010 1.000e+004 6.187e-001 4.734e-004 
1.595e-003 1.622e+008 7.171e+010 1.000e+004 5.931e-001 4.739e-004 
1.597e-003 1.623e+008 7.191e+010 1.000e+004 6.094e-001 4.744e-004 
1.598e-003 1.624e+008 7.209e+010 1.000e+004 6.118e-001 4.749e-004 
1.599e-003 1.625e+008 7.236e+010 1.000e+004 6.140e-001 4.754e-004 
1.601e-003 1.626e+008 7.257e+010 1.000e+004 6.173e-001 4.760e-004 
1.602e-003 1.628e+008 7.281e+010 1.000e+004 6.121e-001 4.765e-004 
1.604e-003 1.629e+008 7.299e+010 1.000e+004 6.054e-001 4.770e-004 
1.605e-003 1.630e+008 7.325e+010 1.000e+004 5.912e-001 4.775e-004 
1.606e-003 1.631e+008 7.352e+010 1.000e+004 6.113e-001 4.780e-004 
1.608e-003 1.632e+008 7.377e+010 1.000e+004 6.197e-001 4.786e-004 
1.609e-003 1.634e+008 7.408e+010 1.000e+004 6.211e-001 4.791e-004 
1.610e-003 1.635e+008 7.434e+010 1.000e+004 6.134e-001 4.796e-004 
1.612e-003 1.636e+008 7.463e+010 1.000e+004 5.980e-001 4.801e-004 
1.613e-003 1.637e+008 7.497e+010 1.000e+004 5.899e-001 4.807e-004 
1.614e-003 1.638e+008 7.530e+010 1.000e+004 6.205e-001 4.812e-004 
1.616e-003 1.640e+008 7.557e+010 1.000e+004 6.133e-001 4.817e-004 
1.617e-003 1.641e+008 7.587e+010 1.000e+004 6.239e-001 4.823e-004 
1.618e-003 1.642e+008 7.624e+010 1.000e+004 6.292e-001 4.828e-004 
1.620e-003 1.643e+008 7.643e+010 1.000e+004 6.158e-001 4.834e-004 
1.621e-003 1.644e+008 7.675e+010 1.000e+004 6.209e-001 4.839e-004 
1.623e-003 1.645e+008 7.706e+010 1.000e+004 6.090e-001 4.845e-004 
1.624e-003 1.647e+008 7.740e+010 1.000e+004 6.348e-001 4.850e-004 
1.625e-003 1.648e+008 7.767e+010 1.000e+004 6.263e-001 4.856e-004 
1.627e-003 1.649e+008 7.802e+010 1.000e+004 6.412e-001 4.861e-004 
1.628e-003 1.650e+008 7.830e+010 1.000e+004 6.394e-001 4.867e-004 
1.629e-003 1.651e+008 7.863e+010 1.000e+004 6.357e-001 4.872e-004 
1.631e-003 1.652e+008 7.896e+010 1.000e+004 6.202e-001 4.878e-004 
1.632e-003 1.653e+008 7.928e+010 1.000e+004 6.388e-001 4.884e-004 
1.633e-003 1.655e+008 7.961e+010 1.000e+004 6.336e-001 4.889e-004 
1.635e-003 1.656e+008 7.989e+010 1.000e+004 6.397e-001 4.895e-004 
1.636e-003 1.657e+008 8.026e+010 1.000e+004 6.346e-001 4.901e-004 
1.637e-003 1.658e+008 8.061e+010 1.000e+004 6.410e-001 4.907e-004 
1.639e-003 1.659e+008 8.093e+010 1.000e+004 6.028e-001 4.912e-004 
1.640e-003 1.660e+008 8.133e+010 1.000e+004 6.533e-001 4.918e-004 
1.642e-003 1.661e+008 8.172e+010 1.000e+004 6.343e-001 4.924e-004 
1.643e-003 1.663e+008 8.195e+010 1.000e+004 6.449e-001 4.930e-004 
1.644e-003 1.664e+008 8.229e+010 1.000e+004 6.456e-001 4.936e-004 
1.646e-003 1.665e+008 8.250e+010 1.000e+004 6.142e-001 4.942e-004 
1.647e-003 1.666e+008 8.283e+010 1.000e+004 6.539e-001 4.948e-004 
1.648e-003 1.667e+008 8.320e+010 1.000e+004 6.523e-001 4.954e-004 
1.650e-003 1.668e+008 8.351e+010 1.000e+004 6.514e-001 4.959e-004 
1.651e-003 1.669e+008 8.385e+010 1.000e+004 6.473e-001 4.965e-004 
1.652e-003 1.670e+008 8.421e+010 1.000e+004 6.598e-001 4.971e-004 
1.654e-003 1.671e+008 8.451e+010 1.000e+004 6.592e-001 4.977e-004 
1.655e-003 1.672e+008 8.484e+010 1.000e+004 6.607e-001 4.983e-004 
1.656e-003 1.674e+008 8.517e+010 1.000e+004 6.629e-001 4.989e-004 
1.658e-003 1.675e+008 8.551e+010 1.000e+004 6.551e-001 4.996e-004 
1.659e-003 1.676e+008 8.586e+010 1.000e+004 6.526e-001 5.002e-004 
1.661e-003 1.677e+008 8.619e+010 1.000e+004 6.686e-001 5.008e-004 
1.662e-003 1.678e+008 8.658e+010 1.000e+004 6.632e-001 5.014e-004 
1.663e-003 1.679e+008 8.664e+010 1.000e+004 6.682e-001 5.020e-004 
1.665e-003 1.680e+008 8.690e+010 1.000e+004 6.787e-001 5.026e-004 
1.666e-003 1.681e+008 8.719e+010 1.000e+004 6.708e-001 5.032e-004 
1.667e-003 1.682e+008 8.740e+010 1.000e+004 6.678e-001 5.038e-004 
1.669e-003 1.683e+008 8.774e+010 1.000e+004 6.325e-001 5.045e-004 
1.670e-003 1.684e+008 8.801e+010 1.000e+004 6.711e-001 5.051e-004 
1.671e-003 1.685e+008 8.584e+010 1.000e+004 6.681e-001 5.057e-004 
1.673e-003 1.686e+008 8.595e+010 1.000e+004 6.723e-001 5.063e-004 
1.674e-003 1.687e+008 8.624e+010 1.000e+004 6.601e-001 5.070e-004 
1.675e-003 1.688e+008 8.653e+010 1.000e+004 6.403e-001 5.076e-004 
1.677e-003 1.689e+008 8.678e+010 1.000e+004 6.677e-001 5.082e-004 
1.678e-003 1.691e+008 8.710e+010 1.000e+004 6.745e-001 5.089e-004 
1.679e-003 1.692e+008 8.740e+010 1.000e+004 6.760e-001 5.095e-004 
1.681e-003 1.693e+008 8.770e+010 1.000e+004 6.677e-001 5.101e-004 
1.682e-003 1.694e+008 8.800e+010 1.000e+004 6.693e-001 5.108e-004 
1.684e-003 1.695e+008 8.834e+010 1.000e+004 6.673e-001 5.114e-004 
1.685e-003 1.696e+008 8.861e+010 1.000e+004 6.793e-001 5.121e-004 
1.686e-003 1.697e+008 8.896e+010 1.000e+004 6.785e-001 5.128e-004 
1.688e-003 1.698e+008 8.931e+010 1.000e+004 6.662e-001 5.134e-004 
1.689e-003 1.699e+008 8.957e+010 1.000e+004 6.859e-001 5.141e-004 
1.690e-003 1.700e+008 8.899e+010 1.000e+004 6.705e-001 5.147e-004 
1.692e-003 1.701e+008 8.913e+010 1.000e+004 6.786e-001 5.154e-004 
1.693e-003 1.702e+008 8.919e+010 1.000e+004 6.491e-001 5.160e-004 
1.694e-003 1.703e+008 8.936e+010 1.000e+004 6.853e-001 5.166e-004 
1.696e-003 1.704e+008 8.947e+010 1.000e+004 6.471e-001 5.173e-004 
1.697e-003 1.705e+008 8.968e+010 1.000e+004 6.883e-001 5.179e-004 
1.698e-003 1.706e+008 8.989e+010 1.000e+004 6.955e-001 5.185e-004 
1.700e-003 1.707e+008 8.950e+010 1.000e+004 6.722e-001 5.192e-004 
1.701e-003 1.708e+008 8.947e+010 1.000e+004 6.444e-001 5.198e-004 
1.702e-003 1.709e+008 8.952e+010 1.000e+004 6.798e-001 5.204e-004 
1.704e-003 1.710e+008 8.952e+010 1.000e+004 6.948e-001 5.211e-004 
1.705e-003 1.711e+008 8.957e+010 1.000e+004 6.978e-001 5.217e-004 
1.706e-003 1.712e+008 8.958e+010 1.000e+004 6.930e-001 5.223e-004 
1.708e-003 1.713e+008 8.970e+010 1.000e+004 6.782e-001 5.230e-004 
1.709e-003 1.714e+008 8.977e+010 1.000e+004 6.828e-001 5.236e-004 
1.711e-003 1.715e+008 8.946e+010 1.000e+004 6.774e-001 5.242e-004 
1.712e-003 1.716e+008 8.943e+010 1.000e+004 6.877e-001 5.249e-004 
1.713e-003 1.717e+008 8.945e+010 1.000e+004 6.999e-001 5.255e-004 
1.715e-003 1.718e+008 8.951e+010 1.000e+004 6.852e-001 5.262e-004 
1.716e-003 1.719e+008 8.955e+010 1.000e+004 6.835e-001 5.268e-004 
1.717e-003 1.720e+008 8.962e+010 1.000e+004 6.623e-001 5.274e-004 
1.719e-003 1.721e+008 8.974e+010 1.000e+004 6.889e-001 5.281e-004 
1.720e-003 1.722e+008 8.987e+010 1.000e+004 6.922e-001 5.287e-004 
1.721e-003 1.723e+008 8.991e+010 1.000e+004 6.936e-001 5.294e-004 
1.723e-003 1.724e+008 9.005e+010 1.000e+004 6.859e-001 5.300e-004 
1.724e-003 1.725e+008 9.016e+010 1.000e+004 6.615e-001 5.307e-004 
1.725e-003 1.726e+008 9.033e+010 1.000e+004 6.892e-001 5.313e-004 
1.727e-003 1.727e+008 9.048e+010 1.000e+004 6.844e-001 5.320e-004 
1.728e-003 1.728e+008 9.056e+010 1.000e+004 6.801e-001 5.327e-004 
1.729e-003 1.729e+008 9.002e+010 1.000e+004 6.780e-001 5.333e-004 
1.731e-003 1.730e+008 8.965e+010 1.000e+004 6.525e-001 5.340e-004 
1.732e-003 1.731e+008 8.939e+010 1.000e+004 6.864e-001 5.346e-004 
1.734e-003 1.732e+008 8.888e+010 1.000e+004 6.945e-001 5.353e-004 
1.735e-003 1.733e+008 8.855e+010 1.000e+004 6.721e-001 5.359e-004 
1.736e-003 1.734e+008 8.829e+010 1.000e+004 6.341e-001 5.366e-004 
1.738e-003 1.735e+008 8.812e+010 1.000e+004 6.856e-001 5.372e-004 
1.739e-003 1.737e+008 8.710e+010 1.000e+004 6.924e-001 5.379e-004 
1.740e-003 1.738e+008 8.635e+010 1.000e+004 6.765e-001 5.385e-004 
1.742e-003 1.739e+008 8.455e+010 1.000e+004 6.811e-001 5.391e-004 
1.743e-003 1.740e+008 8.337e+010 1.000e+004 6.717e-001 5.397e-004 
1.744e-003 1.741e+008 8.192e+010 1.000e+004 6.658e-001 5.403e-004 
1.746e-003 1.742e+008 8.147e+010 1.000e+004 6.610e-001 5.409e-004 
1.747e-003 1.743e+008 8.099e+010 1.000e+004 6.688e-001 5.415e-004 
1.748e-003 1.744e+008 8.080e+010 1.000e+004 6.248e-001 5.421e-004 
1.750e-003 1.745e+008 8.036e+010 1.000e+004 6.583e-001 5.426e-004 
1.751e-003 1.746e+008 8.011e+010 1.000e+004 6.541e-001 5.432e-004 
1.752e-003 1.748e+008 7.981e+010 1.000e+004 6.521e-001 5.438e-004 
1.754e-003 1.749e+008 7.969e+010 1.000e+004 6.577e-001 5.443e-004 
1.755e-003 1.750e+008 7.938e+010 1.000e+004 6.220e-001 5.449e-004 
1.757e-003 1.751e+008 7.945e+010 1.000e+004 6.554e-001 5.454e-004 
1.758e-003 1.752e+008 7.934e+010 1.000e+004 6.534e-001 5.460e-004 
1.759e-003 1.753e+008 7.898e+010 1.000e+004 6.614e-001 5.466e-004 
1.761e-003 1.754e+008 7.889e+010 1.000e+004 6.610e-001 5.471e-004 
1.762e-003 1.756e+008 7.874e+010 1.000e+004 6.694e-001 5.477e-004 
1.763e-003 1.757e+008 7.862e+010 1.000e+004 6.515e-001 5.482e-004 
1.765e-003 1.758e+008 7.868e+010 1.000e+004 6.120e-001 5.488e-004 
1.766e-003 1.759e+008 7.826e+010 1.000e+004 6.551e-001 5.494e-004 
1.767e-003 1.760e+008 7.769e+010 1.000e+004 6.495e-001 5.499e-004 
1.769e-003 1.761e+008 7.773e+010 1.000e+004 6.547e-001 5.505e-004 
1.770e-003 1.762e+008 7.743e+010 1.000e+004 6.351e-001 5.511e-004 
1.771e-003 1.764e+008 7.722e+010 1.000e+004 6.307e-001 5.516e-004 
1.773e-003 1.765e+008 7.704e+010 1.000e+004 6.669e-001 5.522e-004 
1.774e-003 1.766e+008 7.693e+010 1.000e+004 6.784e-001 5.528e-004 
1.775e-003 1.767e+008 7.674e+010 1.000e+004 6.788e-001 5.533e-004 
1.777e-003 1.768e+008 7.671e+010 1.000e+004 6.796e-001 5.539e-004 
1.778e-003 1.769e+008 7.671e+010 1.000e+004 6.578e-001 5.545e-004 
1.780e-003 1.770e+008 7.674e+010 1.000e+004 6.739e-001 5.550e-004 
1.781e-003 1.772e+008 7.686e+010 1.000e+004 6.728e-001 5.556e-004 
1.782e-003 1.773e+008 7.697e+010 1.000e+004 6.942e-001 5.562e-004 
1.784e-003 1.774e+008 7.708e+010 1.000e+004 6.748e-001 5.567e-004 
1.785e-003 1.775e+008 7.715e+010 1.000e+004 6.916e-001 5.573e-004 
1.786e-003 1.776e+008 7.732e+010 1.000e+004 6.860e-001 5.579e-004 
1.788e-003 1.777e+008 7.748e+010 1.000e+004 6.850e-001 5.585e-004 
1.789e-003 1.778e+008 7.755e+010 1.000e+004 6.843e-001 5.590e-004 
1.790e-003 1.779e+008 7.772e+010 1.000e+004 6.608e-001 5.596e-004 
1.792e-003 1.781e+008 7.782e+010 1.000e+004 6.966e-001 5.602e-004 
1.793e-003 1.782e+008 7.019e+010 1.000e+004 6.439e-001 5.608e-004 
1.794e-003 1.783e+008 7.031e+010 1.000e+004 6.456e-001 5.614e-004 
1.796e-003 1.784e+008 7.042e+010 1.000e+004 6.448e-001 5.620e-004 
1.797e-003 1.785e+008 7.026e+010 1.000e+004 6.468e-001 5.626e-004 
1.798e-003 1.786e+008 7.012e+010 1.000e+004 6.465e-001 5.632e-004 
1.800e-003 1.787e+008 7.000e+010 1.000e+004 6.445e-001 5.638e-004 
1.801e-003 1.788e+008 6.999e+010 1.000e+004 6.478e-001 5.643e-004 
1.803e-003 1.789e+008 6.999e+010 1.000e+004 6.446e-001 5.649e-004 
1.804e-003 1.790e+008 6.961e+010 1.000e+004 6.474e-001 5.655e-004 
1.805e-003 1.792e+008 6.922e+010 1.000e+004 6.542e-001 5.661e-004 
1.807e-003 1.793e+008 6.902e+010 1.000e+004 6.551e-001 5.667e-004 
1.808e-003 1.794e+008 6.892e+010 1.000e+004 6.589e-001 5.673e-004 
1.809e-003 1.795e+008 6.884e+010 1.000e+004 6.610e-001 5.679e-004 
1.811e-003 1.796e+008 6.897e+010 1.000e+004 6.586e-001 5.685e-004 
1.812e-003 1.797e+008 6.915e+010 1.000e+004 6.590e-001 5.691e-004 
1.813e-003 1.798e+008 6.928e+010 1.000e+004 6.532e-001 5.697e-004 
1.815e-003 1.799e+008 6.948e+010 1.000e+004 6.591e-001 5.703e-004 
1.816e-003 1.800e+008 6.953e+010 1.000e+004 6.576e-001 5.709e-004 
1.818e-003 1.802e+008 6.965e+010 1.000e+004 6.633e-001 5.715e-004 
1.819e-003 1.803e+008 6.977e+010 1.000e+004 6.586e-001 5.721e-004 
1.820e-003 1.804e+008 6.988e+010 1.000e+004 6.596e-001 5.727e-004 
1.822e-003 1.805e+008 7.002e+010 1.000e+004 6.609e-001 5.733e-004 
1.823e-003 1.806e+008 7.018e+010 1.000e+004 6.592e-001 5.739e-004 
1.824e-003 1.807e+008 7.033e+010 1.000e+004 6.550e-001 5.745e-004 
1.826e-003 1.808e+008 7.051e+010 1.000e+004 6.565e-001 5.751e-004 
1.827e-003 1.809e+008 7.067e+010 1.000e+004 6.578e-001 5.757e-004 
1.828e-003 1.810e+008 7.082e+010 1.000e+004 6.607e-001 5.763e-004 
1.830e-003 1.811e+008 7.100e+010 1.000e+004 6.637e-001 5.769e-004 
1.831e-003 1.812e+008 7.117e+010 1.000e+004 6.541e-001 5.775e-004 
1.833e-003 1.814e+008 7.133e+010 1.000e+004 6.632e-001 5.782e-004 
1.834e-003 1.815e+008 7.155e+010 1.000e+004 6.590e-001 5.788e-004 
1.835e-003 1.816e+008 7.166e+010 1.000e+004 6.650e-001 5.794e-004 
1.837e-003 1.817e+008 7.189e+010 1.000e+004 6.628e-001 5.800e-004 
1.838e-003 1.818e+008 7.205e+010 1.000e+004 6.599e-001 5.806e-004 
1.839e-003 1.819e+008 7.226e+010 1.000e+004 6.625e-001 5.812e-004 
1.841e-003 1.820e+008 7.244e+010 1.000e+004 6.578e-001 5.818e-004 
1.842e-003 1.821e+008 7.260e+010 1.000e+004 6.495e-001 5.824e-004 
1.843e-003 1.822e+008 7.280e+010 1.000e+004 6.617e-001 5.831e-004 
1.845e-003 1.823e+008 7.300e+010 1.000e+004 6.673e-001 5.837e-004 
1.846e-003 1.824e+008 7.319e+010 1.000e+004 6.715e-001 5.843e-004 
1.847e-003 1.825e+008 7.337e+010 1.000e+004 6.658e-001 5.849e-004 
1.849e-003 1.827e+008 7.358e+010 1.000e+004 6.699e-001 5.855e-004 
1.850e-003 1.828e+008 7.378e+010 1.000e+004 6.644e-001 5.861e-004 
1.852e-003 1.829e+008 7.397e+010 1.000e+004 6.750e-001 5.867e-004 
1.853e-003 1.830e+008 7.417e+010 1.000e+004 6.617e-001 5.874e-004 
1.854e-003 1.831e+008 7.437e+010 1.000e+004 6.728e-001 5.880e-004 
1.856e-003 1.832e+008 7.449e+010 1.000e+004 6.735e-001 5.886e-004 
1.857e-003 1.833e+008 7.459e+010 1.000e+004 6.736e-001 5.892e-004 
1.858e-003 1.834e+008 7.469e+010 1.000e+004 6.680e-001 5.898e-004 
1.860e-003 1.835e+008 7.459e+010 1.000e+004 6.673e-001 5.905e-004 
1.861e-003 1.836e+008 7.464e+010 1.000e+004 6.638e-001 5.911e-004 
1.862e-003 1.837e+008 7.435e+010 1.000e+004 6.592e-001 5.917e-004 
1.864e-003 1.838e+008 7.424e+010 1.000e+004 6.701e-001 5.923e-004 
1.865e-003 1.840e+008 7.387e+010 1.000e+004 6.649e-001 5.929e-004 
1.867e-003 1.841e+008 7.273e+010 1.000e+004 6.574e-001 5.935e-004 
1.868e-003 1.842e+008 7.087e+010 1.000e+004 6.563e-001 5.940e-004 
1.869e-003 1.843e+008 7.088e+010 1.000e+004 6.762e-001 5.946e-004 
1.871e-003 1.844e+008 7.065e+010 1.000e+004 6.738e-001 5.952e-004 
1.872e-003 1.845e+008 7.076e+010 1.000e+004 6.796e-001 5.958e-004 
1.873e-003 1.846e+008 7.011e+010 1.000e+004 6.760e-001 5.963e-004 
1.875e-003 1.847e+008 7.001e+010 1.000e+004 6.639e-001 5.969e-004 
1.876e-003 1.849e+008 6.990e+010 1.000e+004 6.592e-001 5.975e-004 
1.877e-003 1.850e+008 7.003e+010 1.000e+004 6.742e-001 5.980e-004 
1.879e-003 1.851e+008 7.016e+010 1.000e+004 6.780e-001 5.986e-004 
1.880e-003 1.852e+008 7.038e+010 1.000e+004 6.808e-001 5.992e-004 
1.882e-003 1.853e+008 7.051e+010 1.000e+004 6.845e-001 5.997e-004 
1.883e-003 1.854e+008 7.073e+010 1.000e+004 6.641e-001 6.003e-004 
1.884e-003 1.856e+008 7.089e+010 1.000e+004 6.643e-001 6.009e-004 
1.886e-003 1.857e+008 7.116e+010 1.000e+004 6.720e-001 6.014e-004 
1.887e-003 1.858e+008 7.137e+010 1.000e+004 6.879e-001 6.020e-004 
1.888e-003 1.859e+008 7.149e+010 1.000e+004 6.832e-001 6.026e-004 
1.890e-003 1.860e+008 7.172e+010 1.000e+004 6.911e-001 6.031e-004 
1.891e-003 1.861e+008 7.195e+010 1.000e+004 6.927e-001 6.037e-004 
1.892e-003 1.862e+008 7.222e+010 1.000e+004 6.885e-001 6.043e-004 
1.894e-003 1.863e+008 7.248e+010 1.000e+004 6.885e-001 6.049e-004 
1.895e-003 1.865e+008 7.276e+010 1.000e+004 6.921e-001 6.055e-004 
1.896e-003 1.866e+008 7.257e+010 1.000e+004 7.026e-001 6.061e-004 
1.898e-003 1.867e+008 7.278e+010 1.000e+004 6.780e-001 6.067e-004 
1.899e-003 1.868e+008 7.301e+010 1.000e+004 6.969e-001 6.073e-004 
1.901e-003 1.869e+008 7.324e+010 1.000e+004 6.875e-001 6.078e-004 
1.902e-003 1.870e+008 7.322e+010 1.000e+004 6.970e-001 6.084e-004 
1.903e-003 1.871e+008 7.332e+010 1.000e+004 6.983e-001 6.090e-004 
1.905e-003 1.872e+008 7.351e+010 1.000e+004 6.777e-001 6.096e-004 
1.906e-003 1.873e+008 7.366e+010 1.000e+004 7.034e-001 6.102e-004 
1.907e-003 1.875e+008 7.385e+010 1.000e+004 6.991e-001 6.108e-004 
1.909e-003 1.876e+008 7.404e+010 1.000e+004 7.047e-001 6.114e-004 
1.910e-003 1.877e+008 7.344e+010 1.000e+004 6.960e-001 6.120e-004 
1.911e-003 1.878e+008 7.336e+010 1.000e+004 7.135e-001 6.126e-004 
1.913e-003 1.879e+008 7.188e+010 1.000e+004 6.934e-001 6.132e-004 
1.914e-003 1.880e+008 7.106e+010 1.000e+004 6.822e-001 6.138e-004 
1.916e-003 1.881e+008 7.075e+010 1.000e+004 6.954e-001 6.144e-004 
1.917e-003 1.882e+008 6.998e+010 1.000e+004 6.900e-001 6.150e-004 
1.918e-003 1.883e+008 6.939e+010 1.000e+004 6.830e-001 6.155e-004 
1.920e-003 1.885e+008 6.876e+010 1.000e+004 6.604e-001 6.161e-004 
1.921e-003 1.886e+008 6.804e+010 1.000e+004 6.785e-001 6.167e-004 
1.922e-003 1.887e+008 6.770e+010 1.000e+004 6.734e-001 6.172e-004 
1.924e-003 1.888e+008 6.699e+010 1.000e+004 6.731e-001 6.178e-004 
1.925e-003 1.889e+008 6.643e+010 1.000e+004 6.783e-001 6.183e-004 
1.926e-003 1.890e+008 6.580e+010 1.000e+004 6.750e-001 6.189e-004 
1.928e-003 1.892e+008 6.540e+010 1.000e+004 6.727e-001 6.194e-004 
1.929e-003 1.893e+008 6.490e+010 1.000e+004 6.565e-001 6.200e-004 
1.930e-003 1.894e+008 6.464e+010 1.000e+004 6.685e-001 6.205e-004 
1.932e-003 1.895e+008 6.413e+010 1.000e+004 6.666e-001 6.210e-004 
1.933e-003 1.896e+008 6.387e+010 1.000e+004 6.567e-001 6.216e-004 
1.935e-003 1.898e+008 6.316e+010 1.000e+004 6.585e-001 6.221e-004 
1.936e-003 1.899e+008 6.270e+010 1.000e+004 6.490e-001 6.226e-004 
1.937e-003 1.900e+008 6.265e+010 1.000e+004 6.550e-001 6.231e-004 
1.939e-003 1.901e+008 6.242e+010 1.000e+004 6.616e-001 6.237e-004 
1.940e-003 1.902e+008 6.206e+010 1.000e+004 6.607e-001 6.242e-004 
1.941e-003 1.904e+008 6.200e+010 1.000e+004 6.500e-001 6.247e-004 
1.943e-003 1.905e+008 6.186e+010 1.000e+004 6.624e-001 6.252e-004 
1.944e-003 1.906e+008 6.169e+010 1.000e+004 6.547e-001 6.257e-004 
1.945e-003 1.907e+008 6.148e+010 1.000e+004 6.662e-001 6.263e-004 
1.947e-003 1.908e+008 6.130e+010 1.000e+004 6.648e-001 6.268e-004 
1.948e-003 1.910e+008 6.111e+010 1.000e+004 6.654e-001 6.273e-004 
1.950e-003 1.911e+008 6.097e+010 1.000e+004 6.600e-001 6.278e-004 
1.951e-003 1.912e+008 6.085e+010 1.000e+004 6.770e-001 6.284e-004 
1.952e-003 1.913e+008 6.089e+010 1.000e+004 6.712e-001 6.289e-004 
1.954e-003 1.915e+008 6.097e+010 1.000e+004 6.720e-001 6.294e-004 
1.955e-003 1.916e+008 6.106e+010 1.000e+004 6.619e-001 6.299e-004 
1.956e-003 1.917e+008 6.111e+010 1.000e+004 6.723e-001 6.305e-004 
1.958e-003 1.918e+008 6.119e+010 1.000e+004 6.716e-001 6.310e-004 
1.959e-003 1.919e+008 6.129e+010 1.000e+004 6.852e-001 6.315e-004 
1.960e-003 1.920e+008 6.139e+010 1.000e+004 6.819e-001 6.321e-004 
1.962e-003 1.922e+008 6.151e+010 1.000e+004 6.724e-001 6.326e-004 
1.963e-003 1.923e+008 6.154e+010 1.000e+004 6.806e-001 6.332e-004 
1.964e-003 1.924e+008 6.164e+010 1.000e+004 6.888e-001 6.337e-004 
1.966e-003 1.925e+008 6.176e+010 1.000e+004 6.860e-001 6.343e-004 
1.967e-003 1.926e+008 6.189e+010 1.000e+004 6.882e-001 6.348e-004 
1.969e-003 1.928e+008 6.197e+010 1.000e+004 6.862e-001 6.354e-004 
1.970e-003 1.929e+008 6.210e+010 1.000e+004 6.905e-001 6.359e-004 
1.971e-003 1.930e+008 6.225e+010 1.000e+004 6.969e-001 6.365e-004 
1.973e-003 1.931e+008 6.239e+010 1.000e+004 6.934e-001 6.370e-004 
1.974e-003 1.932e+008 6.256e+010 1.000e+004 6.802e-001 6.376e-004 
1.975e-003 1.933e+008 6.270e+010 1.000e+004 6.966e-001 6.382e-004 
1.977e-003 1.934e+008 6.288e+010 1.000e+004 6.995e-001 6.387e-004 
1.978e-003 1.936e+008 6.309e+010 1.000e+004 7.006e-001 6.393e-004 
1.979e-003 1.937e+008 6.330e+010 1.000e+004 7.070e-001 6.399e-004 
1.981e-003 1.938e+008 6.346e+010 1.000e+004 7.088e-001 6.405e-004 
1.982e-003 1.939e+008 6.364e+010 1.000e+004 7.111e-001 6.410e-004 
1.984e-003 1.940e+008 6.387e+010 1.000e+004 7.025e-001 6.416e-004 
1.985e-003 1.941e+008 6.399e+010 1.000e+004 6.940e-001 6.422e-004 
1.986e-003 1.942e+008 6.418e+010 1.000e+004 7.103e-001 6.428e-004 
1.988e-003 1.943e+008 6.438e+010 1.000e+004 7.144e-001 6.434e-004 
1.989e-003 1.945e+008 6.461e+010 1.000e+004 7.176e-001 6.440e-004 
1.990e-003 1.946e+008 6.477e+010 1.000e+004 7.153e-001 6.446e-004 
1.992e-003 1.947e+008 6.498e+010 1.000e+004 7.146e-001 6.452e-004 
1.993e-003 1.948e+008 6.518e+010 1.000e+004 7.051e-001 6.458e-004 
1.994e-003 1.949e+008 6.538e+010 1.000e+004 7.213e-001 6.465e-004 
1.996e-003 1.950e+008 6.560e+010 1.000e+004 7.243e-001 6.471e-004 
1.997e-003 1.951e+008 6.540e+010 1.000e+004 7.335e-001 6.477e-004 
1.999e-003 1.952e+008 6.559e+010 1.000e+004 7.377e-001 6.483e-004 
2.000e-003 1.953e+008 6.583e+010 1.000e+004 7.353e-001 6.490e-004 
2.001e-003 1.954e+008 6.604e+010 1.000e+004 7.414e-001 6.496e-004 
2.003e-003 1.955e+008 6.620e+010 1.000e+004 7.418e-001 6.502e-004 
2.004e-003 1.956e+008 6.639e+010 1.000e+004 7.369e-001 6.509e-004 
2.005e-003 1.957e+008 6.661e+010 1.000e+004 7.396e-001 6.515e-004 
2.007e-003 1.958e+008 6.682e+010 1.000e+004 7.397e-001 6.522e-004 
2.008e-003 1.959e+008 6.704e+010 1.000e+004 7.484e-001 6.528e-004 
2.009e-003 1.960e+008 6.727e+010 1.000e+004 7.530e-001 6.535e-004 
2.011e-003 1.961e+008 6.682e+010 1.000e+004 7.517e-001 6.541e-004 
2.012e-003 1.962e+008 6.671e+010 1.000e+004 7.399e-001 6.548e-004 
2.013e-003 1.964e+008 6.234e+010 1.000e+004 7.259e-001 6.554e-004 
2.015e-003 1.965e+008 6.220e+010 1.000e+004 7.277e-001 6.560e-004 
2.016e-003 1.966e+008 6.221e+010 1.000e+004 7.333e-001 6.566e-004 
2.018e-003 1.967e+008 6.215e+010 1.000e+004 7.349e-001 6.572e-004 
2.019e-003 1.968e+008 6.227e+010 1.000e+004 7.317e-001 6.578e-004 
2.020e-003 1.969e+008 6.230e+010 1.000e+004 7.384e-001 6.585e-004 
2.022e-003 1.970e+008 6.239e+010 1.000e+004 7.379e-001 6.591e-004 
2.023e-003 1.971e+008 6.251e+010 1.000e+004 7.382e-001 6.597e-004 
2.024e-003 1.972e+008 6.258e+010 1.000e+004 7.414e-001 6.603e-004 
2.026e-003 1.973e+008 6.282e+010 1.000e+004 7.451e-001 6.610e-004 
2.027e-003 1.974e+008 6.298e+010 1.000e+004 7.461e-001 6.616e-004 
2.028e-003 1.975e+008 6.319e+010 1.000e+004 7.457e-001 6.622e-004 
2.030e-003 1.976e+008 6.341e+010 1.000e+004 7.491e-001 6.629e-004 
2.031e-003 1.977e+008 6.368e+010 1.000e+004 7.530e-001 6.635e-004 
2.033e-003 1.978e+008 6.391e+010 1.000e+004 7.559e-001 6.642e-004 
2.034e-003 1.979e+008 6.419e+010 1.000e+004 7.516e-001 6.648e-004 
2.035e-003 1.980e+008 6.446e+010 1.000e+004 7.535e-001 6.655e-004 
2.037e-003 1.981e+008 6.477e+010 1.000e+004 7.613e-001 6.661e-004 
2.038e-003 1.982e+008 6.510e+010 1.000e+004 7.619e-001 6.668e-004 
2.039e-003 1.983e+008 6.511e+010 1.000e+004 7.599e-001 6.675e-004 
2.041e-003 1.985e+008 6.524e+010 1.000e+004 7.486e-001 6.682e-004 
2.042e-003 1.986e+008 6.539e+010 1.000e+004 7.577e-001 6.688e-004 
2.043e-003 1.987e+008 6.571e+010 1.000e+004 7.573e-001 6.695e-004 
2.045e-003 1.988e+008 6.589e+010 1.000e+004 7.578e-001 6.702e-004 
2.046e-003 1.989e+008 6.614e+010 1.000e+004 7.547e-001 6.708e-004 
2.048e-003 1.990e+008 6.645e+010 1.000e+004 7.560e-001 6.715e-004 
2.049e-003 1.990e+008 6.653e+010 1.000e+004 7.575e-001 6.722e-004 
2.050e-003 1.991e+008 6.675e+010 1.000e+004 7.514e-001 6.729e-004 
2.052e-003 1.992e+008 6.688e+010 1.000e+004 7.526e-001 6.736e-004 
2.053e-003 1.993e+008 6.709e+010 1.000e+004 7.595e-001 6.742e-004 
2.054e-003 1.994e+008 6.732e+010 1.000e+004 7.443e-001 6.749e-004 
2.056e-003 1.995e+008 6.761e+010 1.000e+004 7.521e-001 6.756e-004 
2.057e-003 1.996e+008 6.789e+010 1.000e+004 7.574e-001 6.763e-004 
2.058e-003 1.997e+008 6.822e+010 1.000e+004 7.538e-001 6.770e-004 
2.060e-003 1.998e+008 6.761e+010 1.000e+004 7.515e-001 6.777e-004 
2.061e-003 1.999e+008 6.747e+010 1.000e+004 7.487e-001 6.784e-004 
2.063e-003 2.000e+008 6.758e+010 1.000e+004 7.495e-001 6.791e-004 
2.064e-003 2.001e+008 6.763e+010 1.000e+004 7.424e-001 6.797e-004 
2.065e-003 2.002e+008 6.774e+010 1.000e+004 7.374e-001 6.804e-004 
2.067e-003 2.003e+008 6.801e+010 1.000e+004 7.410e-001 6.811e-004 
2.068e-003 2.004e+008 6.821e+010 1.000e+004 7.374e-001 6.818e-004 
2.069e-003 2.005e+008 6.849e+010 1.000e+004 7.373e-001 6.824e-004 
2.071e-003 2.006e+008 6.877e+010 1.000e+004 7.321e-001 6.831e-004 
2.072e-003 2.007e+008 6.901e+010 1.000e+004 7.408e-001 6.838e-004 
2.074e-003 2.008e+008 6.927e+010 1.000e+004 7.435e-001 6.845e-004 
2.075e-003 2.009e+008 6.962e+010 1.000e+004 7.431e-001 6.852e-004 
2.076e-003 2.010e+008 6.990e+010 1.000e+004 7.362e-001 6.858e-004 
2.078e-003 2.011e+008 7.021e+010 1.000e+004 7.391e-001 6.865e-004 
2.079e-003 2.012e+008 7.059e+010 1.000e+004 7.517e-001 6.872e-004 
2.080e-003 2.013e+008 7.089e+010 1.000e+004 7.410e-001 6.879e-004 
2.082e-003 2.014e+008 7.114e+010 1.000e+004 7.305e-001 6.886e-004 
2.083e-003 2.015e+008 7.153e+010 1.000e+004 7.202e-001 6.893e-004 
2.084e-003 2.016e+008 7.193e+010 1.000e+004 7.204e-001 6.899e-004 
2.086e-003 2.017e+008 7.228e+010 1.000e+004 7.261e-001 6.906e-004 
2.087e-003 2.018e+008 7.272e+010 1.000e+004 7.340e-001 6.913e-004 
2.089e-003 2.019e+008 7.265e+010 1.000e+004 7.191e-001 6.919e-004 
2.090e-003 2.020e+008 7.285e+010 1.000e+004 7.136e-001 6.926e-004 
2.091e-003 2.021e+008 7.274e+010 1.000e+004 6.759e-001 6.932e-004 
2.093e-003 2.022e+008 7.296e+010 1.000e+004 7.179e-001 6.939e-004 
2.094e-003 2.023e+008 7.320e+010 1.000e+004 7.275e-001 6.945e-004 
2.095e-003 2.025e+008 7.218e+010 1.000e+004 7.145e-001 6.951e-004 
2.097e-003 2.026e+008 7.251e+010 1.000e+004 7.210e-001 6.957e-004 
2.098e-003 2.027e+008 7.124e+010 1.000e+004 7.182e-001 6.963e-004 
2.099e-003 2.028e+008 7.160e+010 1.000e+004 6.850e-001 6.970e-004 
2.101e-003 2.029e+008 7.190e+010 1.000e+004 7.337e-001 6.976e-004 
2.102e-003 2.030e+008 7.234e+010 1.000e+004 7.494e-001 6.982e-004 
2.104e-003 2.031e+008 7.284e+010 1.000e+004 7.229e-001 6.989e-004 
2.105e-003 2.032e+008 7.336e+010 1.000e+004 7.345e-001 6.995e-004 
2.106e-003 2.033e+008 7.387e+010 1.000e+004 7.307e-001 7.001e-004 
2.108e-003 2.034e+008 7.441e+010 1.000e+004 7.310e-001 7.008e-004 
2.109e-003 2.035e+008 7.495e+010 1.000e+004 7.478e-001 7.014e-004 
2.110e-003 2.036e+008 7.551e+010 1.000e+004 7.301e-001 7.021e-004 
2.112e-003 2.037e+008 7.604e+010 1.000e+004 7.475e-001 7.028e-004 
2.113e-003 2.038e+008 7.663e+010 1.000e+004 7.454e-001 7.034e-004 
2.114e-003 2.039e+008 7.722e+010 1.000e+004 7.395e-001 7.041e-004 
2.116e-003 2.040e+008 7.783e+010 1.000e+004 7.497e-001 7.048e-004 
2.117e-003 2.041e+008 7.843e+010 1.000e+004 7.608e-001 7.055e-004 
2.119e-003 2.042e+008 7.908e+010 1.000e+004 7.484e-001 7.062e-004 
2.120e-003 2.043e+008 7.927e+010 1.000e+004 7.269e-001 7.069e-004 
2.121e-003 2.044e+008 7.976e+010 1.000e+004 7.586e-001 7.075e-004 
2.123e-003 2.045e+008 8.017e+010 1.000e+004 7.481e-001 7.082e-004 
2.124e-003 2.046e+008 8.069e+010 1.000e+004 7.811e-001 7.089e-004 
2.125e-003 2.047e+008 8.121e+010 1.000e+004 7.393e-001 7.097e-004 
2.127e-003 2.048e+008 8.169e+010 1.000e+004 7.726e-001 7.104e-004 
2.128e-003 2.049e+008 8.221e+010 1.000e+004 7.771e-001 7.111e-004 
2.130e-003 2.050e+008 8.276e+010 1.000e+004 7.663e-001 7.118e-004 
2.131e-003 2.051e+008 8.332e+010 1.000e+004 7.754e-001 7.125e-004 
2.132e-003 2.052e+008 8.389e+010 1.000e+004 7.565e-001 7.133e-004 
2.134e-003 2.053e+008 8.448e+010 1.000e+004 7.849e-001 7.140e-004 
2.135e-003 2.053e+008 8.503e+010 1.000e+004 7.745e-001 7.148e-004 
2.136e-003 2.054e+008 8.564e+010 1.000e+004 7.753e-001 7.155e-004 
2.138e-003 2.055e+008 8.626e+010 1.000e+004 7.712e-001 7.163e-004 
2.139e-003 2.056e+008 8.684e+010 1.000e+004 7.844e-001 7.170e-004 
2.140e-003 2.057e+008 8.747e+010 1.000e+004 7.772e-001 7.178e-004 
2.142e-003 2.058e+008 8.812e+010 1.000e+004 7.922e-001 7.186e-004 
2.143e-003 2.059e+008 8.876e+010 1.000e+004 7.894e-001 7.194e-004 
2.145e-003 2.059e+008 8.936e+010 1.000e+004 7.937e-001 7.202e-004 
2.146e-003 2.060e+008 9.006e+010 1.000e+004 7.946e-001 7.210e-004 
2.147e-003 2.061e+008 9.072e+010 1.000e+004 7.689e-001 7.218e-004 
2.149e-003 2.062e+008 9.148e+010 1.000e+004 7.886e-001 7.226e-004 
2.150e-003 2.063e+008 9.220e+010 1.000e+004 7.932e-001 7.234e-004 
2.151e-003 2.064e+008 9.267e+010 1.000e+004 7.904e-001 7.242e-004 
2.153e-003 2.064e+008 9.321e+010 1.000e+004 7.886e-001 7.250e-004 
2.154e-003 2.065e+008 9.382e+010 1.000e+004 7.960e-001 7.258e-004 
2.156e-003 2.066e+008 9.449e+010 1.000e+004 7.871e-001 7.267e-004 
2.157e-003 2.067e+008 9.515e+010 1.000e+004 7.954e-001 7.275e-004 
2.158e-003 2.067e+008 9.586e+010 1.000e+004 7.799e-001 7.284e-004 
2.160e-003 2.068e+008 9.658e+010 1.000e+004 8.109e-001 7.292e-004 
2.161e-003 2.069e+008 9.732e+010 1.000e+004 7.882e-001 7.301e-004 
2.162e-003 2.070e+008 9.809e+010 1.000e+004 8.076e-001 7.310e-004 
2.164e-003 2.070e+008 9.878e+010 1.000e+004 7.984e-001 7.319e-004 
2.165e-003 2.071e+008 9.958e+010 1.000e+004 8.032e-001 7.328e-004 
2.167e-003 2.072e+008 1.004e+011 1.000e+004 8.153e-001 7.337e-004 
2.168e-003 2.072e+008 1.012e+011 1.000e+004 8.190e-001 7.346e-004 
2.169e-003 2.073e+008 1.020e+011 1.000e+004 8.036e-001 7.355e-004 
2.171e-003 2.074e+008 1.028e+011 1.000e+004 7.846e-001 7.364e-004 
2.172e-003 2.074e+008 1.036e+011 1.000e+004 8.177e-001 7.374e-004 
2.173e-003 2.075e+008 1.044e+011 1.000e+004 8.236e-001 7.383e-004 
2.175e-003 2.075e+008 1.046e+011 1.000e+004 8.144e-001 7.393e-004 
2.176e-003 2.076e+008 1.049e+011 1.000e+004 8.194e-001 7.403e-004 
2.177e-003 2.077e+008 1.051e+011 1.000e+004 8.196e-001 7.412e-004 
2.179e-003 2.077e+008 1.055e+011 1.000e+004 8.149e-001 7.422e-004 
2.180e-003 2.078e+008 1.060e+011 1.000e+004 7.984e-001 7.431e-004 
2.182e-003 2.078e+008 1.065e+011 1.000e+004 8.261e-001 7.441e-004 
2.183e-003 2.079e+008 1.071e+011 1.000e+004 8.264e-001 7.450e-004 
2.184e-003 2.079e+008 1.077e+011 1.000e+004 8.391e-001 7.460e-004 
2.186e-003 2.080e+008 1.083e+011 1.000e+004 8.460e-001 7.469e-004 
2.187e-003 2.081e+008 1.089e+011 1.000e+004 8.258e-001 7.479e-004 
2.188e-003 2.081e+008 1.095e+011 1.000e+004 7.766e-001 7.488e-004 
2.190e-003 2.082e+008 1.098e+011 1.000e+004 8.438e-001 7.498e-004 
2.191e-003 2.082e+008 1.102e+011 1.000e+004 8.555e-001 7.508e-004 
2.192e-003 2.083e+008 1.098e+011 1.000e+004 8.407e-001 7.518e-004 
2.194e-003 2.084e+008 1.088e+011 1.000e+004 7.943e-001 7.527e-004 
2.195e-003 2.084e+008 1.086e+011 1.000e+004 8.471e-001 7.537e-004 
2.197e-003 2.085e+008 1.081e+011 1.000e+004 8.653e-001 7.547e-004 
2.198e-003 2.085e+008 1.058e+011 1.000e+004 8.303e-001 7.556e-004 
2.199e-003 2.086e+008 1.049e+011 1.000e+004 7.835e-001 7.565e-004 
2.201e-003 2.087e+008 1.042e+011 1.000e+004 8.267e-001 7.574e-004 
2.202e-003 2.087e+008 1.035e+011 1.000e+004 8.540e-001 7.583e-004 
2.203e-003 2.088e+008 1.030e+011 1.000e+004 8.357e-001 7.592e-004 
2.205e-003 2.089e+008 1.025e+011 1.000e+004 8.123e-001 7.601e-004 
2.206e-003 2.089e+008 1.023e+011 1.000e+004 8.323e-001 7.609e-004 
2.207e-003 2.090e+008 1.021e+011 1.000e+004 8.127e-001 7.618e-004 
2.209e-003 2.091e+008 1.019e+011 1.000e+004 7.735e-001 7.627e-004 
2.210e-003 2.092e+008 1.018e+011 1.000e+004 8.266e-001 7.635e-004 
2.212e-003 2.092e+008 1.017e+011 1.000e+004 8.193e-001 7.644e-004 
2.213e-003 2.093e+008 1.015e+011 1.000e+004 8.237e-001 7.653e-004 
2.214e-003 2.094e+008 1.008e+011 1.000e+004 8.448e-001 7.661e-004 
2.216e-003 2.095e+008 1.004e+011 1.000e+004 8.246e-001 7.670e-004 
2.217e-003 2.095e+008 1.004e+011 1.000e+004 7.749e-001 7.678e-004 
2.218e-003 2.096e+008 9.960e+010 1.000e+004 8.184e-001 7.687e-004 
2.220e-003 2.097e+008 9.749e+010 1.000e+004 8.234e-001 7.695e-004 
2.221e-003 2.098e+008 9.518e+010 1.000e+004 7.978e-001 7.703e-004 
2.223e-003 2.098e+008 9.385e+010 1.000e+004 7.975e-001 7.711e-004 
2.224e-003 2.099e+008 9.239e+010 1.000e+004 8.020e-001 7.719e-004 
2.225e-003 2.100e+008 9.124e+010 1.000e+004 8.147e-001 7.727e-004 
2.227e-003 2.101e+008 9.015e+010 1.000e+004 7.761e-001 7.735e-004 
2.228e-003 2.102e+008 8.928e+010 1.000e+004 7.369e-001 7.743e-004 
2.229e-003 2.103e+008 8.864e+010 1.000e+004 7.603e-001 7.750e-004 
2.231e-003 2.104e+008 8.799e+010 1.000e+004 7.379e-001 7.758e-004 
2.232e-003 2.104e+008 8.742e+010 1.000e+004 7.825e-001 7.766e-004 
2.233e-003 2.105e+008 8.692e+010 1.000e+004 7.928e-001 7.773e-004 
2.235e-003 2.106e+008 8.629e+010 1.000e+004 7.666e-001 7.781e-004 
2.236e-003 2.107e+008 8.584e+010 1.000e+004 7.425e-001 7.789e-004 
2.238e-003 2.108e+008 8.562e+010 1.000e+004 7.683e-001 7.796e-004 
2.239e-003 2.109e+008 8.534e+010 1.000e+004 7.648e-001 7.804e-004 
2.240e-003 2.110e+008 8.532e+010 1.000e+004 7.841e-001 7.811e-004 
2.242e-003 2.111e+008 8.520e+010 1.000e+004 7.613e-001 7.819e-004 
2.243e-003 2.111e+008 8.500e+010 1.000e+004 7.714e-001 7.827e-004 
2.244e-003 2.112e+008 8.459e+010 1.000e+004 7.491e-001 7.835e-004 
2.246e-003 2.113e+008 8.469e+010 1.000e+004 7.840e-001 7.842e-004 
2.247e-003 2.114e+008 8.482e+010 1.000e+004 7.836e-001 7.850e-004 
2.249e-003 2.115e+008 8.501e+010 1.000e+004 7.810e-001 7.858e-004 
2.250e-003 2.116e+008 8.514e+010 1.000e+004 7.732e-001 7.866e-004 
2.251e-003 2.117e+008 8.540e+010 1.000e+004 8.015e-001 7.874e-004 
2.253e-003 2.117e+008 8.563e+010 1.000e+004 7.906e-001 7.882e-004 
2.254e-003 2.118e+008 8.471e+010 1.000e+004 7.782e-001 7.890e-004 
2.255e-003 2.119e+008 8.446e+010 1.000e+004 7.613e-001 7.898e-004 
2.257e-003 2.120e+008 8.325e+010 1.000e+004 7.926e-001 7.906e-004 
2.258e-003 2.121e+008 8.106e+010 1.000e+004 7.979e-001 7.913e-004 
2.260e-003 2.122e+008 8.074e+010 1.000e+004 7.844e-001 7.920e-004 
2.261e-003 2.123e+008 8.056e+010 1.000e+004 7.871e-001 7.928e-004 
2.262e-003 2.124e+008 7.701e+010 1.000e+004 7.739e-001 7.935e-004 
2.264e-003 2.124e+008 7.714e+010 1.000e+004 7.945e-001 7.942e-004 
2.265e-003 2.125e+008 7.721e+010 1.000e+004 8.009e-001 7.950e-004 
2.266e-003 2.126e+008 7.729e+010 1.000e+004 8.247e-001 7.957e-004 
2.268e-003 2.127e+008 7.725e+010 1.000e+004 7.906e-001 7.964e-004 
2.269e-003 2.128e+008 7.706e+010 1.000e+004 8.179e-001 7.972e-004 
2.270e-003 2.129e+008 7.700e+010 1.000e+004 8.163e-001 7.979e-004 
2.272e-003 2.130e+008 7.693e+010 1.000e+004 8.412e-001 7.986e-004 
2.273e-003 2.131e+008 7.683e+010 1.000e+004 8.253e-001 7.994e-004 
2.275e-003 2.132e+008 7.694e+010 1.000e+004 7.837e-001 8.001e-004 
2.276e-003 2.133e+008 7.703e+010 1.000e+004 8.373e-001 8.008e-004 
2.277e-003 2.134e+008 7.713e+010 1.000e+004 8.245e-001 8.016e-004 
2.279e-003 2.135e+008 7.726e+010 1.000e+004 8.311e-001 8.023e-004 
2.280e-003 2.136e+008 7.735e+010 1.000e+004 8.502e-001 8.030e-004 
2.281e-003 2.137e+008 7.749e+010 1.000e+004 8.697e-001 8.037e-004 
2.283e-003 2.137e+008 7.762e+010 1.000e+004 8.682e-001 8.044e-004 
2.284e-003 2.138e+008 7.739e+010 1.000e+004 8.357e-001 8.051e-004 
2.286e-003 2.139e+008 7.589e+010 1.000e+004 7.625e-001 8.058e-004 
2.287e-003 2.140e+008 7.484e+010 1.000e+004 7.853e-001 8.064e-004 
2.288e-003 2.142e+008 7.430e+010 1.000e+004 8.383e-001 8.071e-004 
2.290e-003 2.143e+008 7.375e+010 1.000e+004 8.316e-001 8.077e-004 
2.291e-003 2.144e+008 7.330e+010 1.000e+004 7.977e-001 8.083e-004 
2.292e-003 2.145e+008 7.285e+010 1.000e+004 7.447e-001 8.089e-004 
2.294e-003 2.146e+008 7.247e+010 1.000e+004 7.932e-001 8.094e-004 
2.295e-003 2.147e+008 7.218e+010 1.000e+004 7.985e-001 8.100e-004 
2.296e-003 2.148e+008 7.191e+010 1.000e+004 8.172e-001 8.106e-004 
2.298e-003 2.149e+008 7.140e+010 1.000e+004 8.032e-001 8.111e-004 
2.299e-003 2.151e+008 7.106e+010 1.000e+004 7.647e-001 8.117e-004 
2.300e-003 2.152e+008 7.070e+010 1.000e+004 7.876e-001 8.122e-004 
2.302e-003 2.153e+008 7.033e+010 1.000e+004 7.728e-001 8.127e-004 
2.303e-003 2.154e+008 7.003e+010 1.000e+004 7.701e-001 8.133e-004 
2.305e-003 2.155e+008 6.983e+010 1.000e+004 7.184e-001 8.138e-004 
2.306e-003 2.157e+008 6.971e+010 1.000e+004 7.645e-001 8.143e-004 
2.307e-003 2.158e+008 6.969e+010 1.000e+004 7.688e-001 8.148e-004 
2.309e-003 2.159e+008 6.964e+010 1.000e+004 7.650e-001 8.153e-004 
2.310e-003 2.160e+008 6.960e+010 1.000e+004 7.206e-001 8.158e-004 
2.311e-003 2.161e+008 6.955e+010 1.000e+004 7.701e-001 8.163e-004 
2.313e-003 2.163e+008 6.952e+010 1.000e+004 7.551e-001 8.169e-004 
2.314e-003 2.164e+008 6.949e+010 1.000e+004 7.656e-001 8.174e-004 
2.315e-003 2.165e+008 6.944e+010 1.000e+004 6.936e-001 8.179e-004 
2.317e-003 2.166e+008 6.939e+010 1.000e+004 7.354e-001 8.184e-004 
2.318e-003 2.168e+008 6.937e+010 1.000e+004 7.814e-001 8.189e-004 
2.319e-003 2.169e+008 6.933e+010 1.000e+004 8.005e-001 8.194e-004 
2.321e-003 2.170e+008 6.931e+010 1.000e+004 7.832e-001 8.199e-004 
2.322e-003 2.171e+008 6.927e+010 1.000e+004 7.201e-001 8.205e-004 
2.324e-003 2.172e+008 6.922e+010 1.000e+004 7.849e-001 8.210e-004 
2.325e-003 2.174e+008 6.920e+010 1.000e+004 7.188e-001 8.215e-004 
2.326e-003 2.175e+008 6.917e+010 1.000e+004 7.156e-001 8.220e-004 
2.328e-003 2.176e+008 6.915e+010 1.000e+004 7.707e-001 8.225e-004 
2.329e-003 2.177e+008 6.913e+010 1.000e+004 7.831e-001 8.230e-004 
2.330e-003 2.178e+008 6.910e+010 1.000e+004 7.524e-001 8.235e-004 
2.332e-003 2.180e+008 6.892e+010 1.000e+004 7.606e-001 8.241e-004 
2.333e-003 2.181e+008 6.871e+010 1.000e+004 7.966e-001 8.246e-004 
2.334e-003 2.182e+008 6.867e+010 1.000e+004 7.499e-001 8.251e-004 
2.336e-003 2.183e+008 6.865e+010 1.000e+004 7.859e-001 8.256e-004 
2.337e-003 2.185e+008 6.865e+010 1.000e+004 7.523e-001 8.261e-004 
2.338e-003 2.186e+008 6.858e+010 1.000e+004 8.057e-001 8.266e-004 
2.340e-003 2.187e+008 6.858e+010 1.000e+004 7.828e-001 8.271e-004 
2.341e-003 2.188e+008 6.862e+010 1.000e+004 8.012e-001 8.277e-004 
2.343e-003 2.189e+008 6.862e+010 1.000e+004 7.774e-001 8.282e-004 
2.344e-003 2.191e+008 6.860e+010 1.000e+004 8.019e-001 8.287e-004 
2.345e-003 2.192e+008 6.863e+010 1.000e+004 7.411e-001 8.292e-004 
2.347e-003 2.193e+008 6.868e+010 1.000e+004 7.219e-001 8.297e-004 
2.348e-003 2.194e+008 6.869e+010 1.000e+004 7.851e-001 8.302e-004 
2.349e-003 2.196e+008 6.874e+010 1.000e+004 7.767e-001 8.307e-004 
2.351e-003 2.197e+008 6.878e+010 1.000e+004 7.944e-001 8.312e-004 
2.352e-003 2.198e+008 6.882e+010 1.000e+004 7.750e-001 8.318e-004 
2.353e-003 2.199e+008 6.884e+010 1.000e+004 7.293e-001 8.323e-004 
2.355e-003 2.200e+008 6.889e+010 1.000e+004 7.961e-001 8.328e-004 
2.356e-003 2.202e+008 6.896e+010 1.000e+004 7.904e-001 8.333e-004 
2.357e-003 2.203e+008 6.898e+010 1.000e+004 7.723e-001 8.338e-004 
2.359e-003 2.204e+008 6.899e+010 1.000e+004 7.100e-001 8.343e-004 
2.360e-003 2.205e+008 6.902e+010 1.000e+004 7.706e-001 8.348e-004 
2.362e-003 2.207e+008 6.904e+010 1.000e+004 7.557e-001 8.353e-004 
2.363e-003 2.208e+008 6.909e+010 1.000e+004 7.859e-001 8.359e-004 
2.364e-003 2.209e+008 6.913e+010 1.000e+004 7.787e-001 8.364e-004 
2.366e-003 2.210e+008 6.916e+010 1.000e+004 7.393e-001 8.369e-004 
2.367e-003 2.211e+008 6.922e+010 1.000e+004 7.619e-001 8.374e-004 
2.368e-003 2.213e+008 6.927e+010 1.000e+004 7.556e-001 8.379e-004 
2.370e-003 2.214e+008 6.932e+010 1.000e+004 7.519e-001 8.384e-004 
2.371e-003 2.215e+008 6.937e+010 1.000e+004 7.475e-001 8.389e-004 
2.372e-003 2.216e+008 6.939e+010 1.000e+004 6.945e-001 8.394e-004 
2.374e-003 2.218e+008 6.944e+010 1.000e+004 7.561e-001 8.399e-004 
2.375e-003 2.219e+008 6.949e+010 1.000e+004 7.666e-001 8.405e-004 
2.377e-003 2.220e+008 6.953e+010 1.000e+004 7.577e-001 8.410e-004 
2.378e-003 2.221e+008 6.961e+010 1.000e+004 7.066e-001 8.415e-004 
2.379e-003 2.223e+008 6.968e+010 1.000e+004 7.024e-001 8.420e-004 
2.381e-003 2.224e+008 6.969e+010 1.000e+004 7.598e-001 8.425e-004 
2.382e-003 2.225e+008 6.976e+010 1.000e+004 7.502e-001 8.430e-004 
2.383e-003 2.226e+008 6.984e+010 1.000e+004 7.745e-001 8.435e-004 
2.385e-003 2.227e+008 6.987e+010 1.000e+004 7.713e-001 8.441e-004 
2.386e-003 2.229e+008 6.994e+010 1.000e+004 7.377e-001 8.446e-004 
2.387e-003 2.230e+008 6.994e+010 1.000e+004 7.568e-001 8.451e-004 
2.389e-003 2.231e+008 7.000e+010 1.000e+004 7.419e-001 8.456e-004 
2.390e-003 2.232e+008 7.003e+010 1.000e+004 6.928e-001 8.461e-004 
2.391e-003 2.234e+008 7.008e+010 1.000e+004 7.424e-001 8.466e-004 
2.393e-003 2.235e+008 7.014e+010 1.000e+004 7.568e-001 8.471e-004 
2.394e-003 2.236e+008 7.013e+010 1.000e+004 7.554e-001 8.477e-004 
2.396e-003 2.237e+008 7.018e+010 1.000e+004 7.543e-001 8.482e-004 
2.397e-003 2.238e+008 6.995e+010 1.000e+004 6.899e-001 8.487e-004 
2.398e-003 2.240e+008 7.000e+010 1.000e+004 7.638e-001 8.492e-004 
2.400e-003 2.241e+008 6.993e+010 1.000e+004 7.558e-001 8.497e-004 
2.401e-003 2.242e+008 6.923e+010 1.000e+004 7.358e-001 8.502e-004 
2.402e-003 2.243e+008 6.840e+010 1.000e+004 7.306e-001 8.507e-004 
2.404e-003 2.245e+008 6.833e+010 1.000e+004 7.329e-001 8.512e-004 
2.405e-003 2.246e+008 6.832e+010 1.000e+004 7.417e-001 8.518e-004 
2.406e-003 2.247e+008 6.804e+010 1.000e+004 7.379e-001 8.523e-004 
2.408e-003 2.248e+008 6.768e+010 1.000e+004 7.391e-001 8.528e-004 
2.409e-003 2.249e+008 6.740e+010 1.000e+004 7.374e-001 8.533e-004 
2.411e-003 2.251e+008 6.721e+010 1.000e+004 7.428e-001 8.538e-004 
2.412e-003 2.252e+008 6.701e+010 1.000e+004 7.444e-001 8.543e-004 
2.413e-003 2.253e+008 6.662e+010 1.000e+004 7.608e-001 8.549e-004 
2.415e-003 2.254e+008 6.644e+010 1.000e+004 7.495e-001 8.554e-004 
2.416e-003 2.256e+008 6.613e+010 1.000e+004 6.974e-001 8.559e-004 
2.417e-003 2.257e+008 6.594e+010 1.000e+004 7.475e-001 8.564e-004 
2.419e-003 2.258e+008 6.567e+010 1.000e+004 7.456e-001 8.569e-004 
2.420e-003 2.259e+008 6.543e+010 1.000e+004 7.032e-001 8.575e-004 
2.421e-003 2.260e+008 6.508e+010 1.000e+004 7.592e-001 8.580e-004 
2.423e-003 2.262e+008 6.478e+010 1.000e+004 7.451e-001 8.585e-004 
2.424e-003 2.263e+008 6.457e+010 1.000e+004 7.527e-001 8.590e-004 
2.425e-003 2.264e+008 6.451e+010 1.000e+004 7.562e-001 8.596e-004 
2.427e-003 2.265e+008 6.449e+010 1.000e+004 7.488e-001 8.601e-004 
2.428e-003 2.266e+008 6.445e+010 1.000e+004 7.598e-001 8.606e-004 
2.430e-003 2.268e+008 6.446e+010 1.000e+004 7.604e-001 8.612e-004 
2.431e-003 2.269e+008 6.445e+010 1.000e+004 7.647e-001 8.617e-004 
2.432e-003 2.270e+008 6.447e+010 1.000e+004 7.529e-001 8.623e-004 
2.434e-003 2.271e+008 6.441e+010 1.000e+004 7.780e-001 8.628e-004 
2.435e-003 2.272e+008 6.440e+010 1.000e+004 7.864e-001 8.634e-004 
2.436e-003 2.273e+008 6.440e+010 1.000e+004 7.858e-001 8.639e-004 
2.438e-003 2.275e+008 6.441e+010 1.000e+004 7.873e-001 8.645e-004 
2.439e-003 2.276e+008 6.442e+010 1.000e+004 7.854e-001 8.650e-004 
2.440e-003 2.277e+008 6.434e+010 1.000e+004 7.831e-001 8.656e-004 
2.442e-003 2.278e+008 6.431e+010 1.000e+004 7.941e-001 8.662e-004 
2.443e-003 2.279e+008 6.430e+010 1.000e+004 7.893e-001 8.667e-004 
2.445e-003 2.280e+008 6.437e+010 1.000e+004 8.020e-001 8.673e-004 
2.446e-003 2.282e+008 6.450e+010 1.000e+004 7.501e-001 8.679e-004 
2.447e-003 2.283e+008 6.463e+010 1.000e+004 7.899e-001 8.684e-004 
2.449e-003 2.284e+008 6.479e+010 1.000e+004 8.003e-001 8.690e-004 
2.450e-003 2.285e+008 6.490e+010 1.000e+004 7.975e-001 8.696e-004 
2.451e-003 2.286e+008 6.504e+010 1.000e+004 7.817e-001 8.702e-004 
2.453e-003 2.287e+008 6.521e+010 1.000e+004 8.108e-001 8.707e-004 
2.454e-003 2.288e+008 6.537e+010 1.000e+004 8.103e-001 8.713e-004 
2.455e-003 2.289e+008 6.555e+010 1.000e+004 7.960e-001 8.719e-004 
2.457e-003 2.291e+008 6.573e+010 1.000e+004 8.065e-001 8.725e-004 
2.458e-003 2.292e+008 6.590e+010 1.000e+004 7.690e-001 8.731e-004 
2.459e-003 2.293e+008 6.607e+010 1.000e+004 7.600e-001 8.737e-004 
2.461e-003 2.294e+008 6.556e+010 1.000e+004 8.180e-001 8.743e-004 
2.462e-003 2.295e+008 6.557e+010 1.000e+004 7.674e-001 8.749e-004 
2.464e-003 2.296e+008 6.529e+010 1.000e+004 8.191e-001 8.755e-004 
2.465e-003 2.297e+008 6.451e+010 1.000e+004 8.090e-001 8.760e-004 
2.466e-003 2.298e+008 6.432e+010 1.000e+004 8.276e-001 8.766e-004 
2.468e-003 2.299e+008 6.430e+010 1.000e+004 8.221e-001 8.772e-004 
2.469e-003 2.301e+008 6.425e+010 1.000e+004 8.163e-001 8.778e-004 
2.470e-003 2.302e+008 6.416e+010 1.000e+004 8.125e-001 8.784e-004 
2.472e-003 2.303e+008 6.416e+010 1.000e+004 7.756e-001 8.790e-004 
2.473e-003 2.304e+008 6.410e+010 1.000e+004 8.135e-001 8.796e-004 
2.474e-003 2.305e+008 6.414e+010 1.000e+004 8.092e-001 8.801e-004 
2.476e-003 2.306e+008 6.410e+010 1.000e+004 8.165e-001 8.807e-004 
2.477e-003 2.307e+008 6.406e+010 1.000e+004 8.202e-001 8.813e-004 
2.478e-003 2.308e+008 6.405e+010 1.000e+004 8.159e-001 8.819e-004 
2.480e-003 2.310e+008 6.405e+010 1.000e+004 8.122e-001 8.825e-004 
2.481e-003 2.311e+008 6.403e+010 1.000e+004 8.159e-001 8.830e-004 
2.483e-003 2.312e+008 6.403e+010 1.000e+004 7.986e-001 8.836e-004 
2.484e-003 2.313e+008 6.403e+010 1.000e+004 8.283e-001 8.842e-004 
2.485e-003 2.314e+008 6.391e+010 1.000e+004 8.297e-001 8.848e-004 
2.487e-003 2.315e+008 6.390e+010 1.000e+004 8.033e-001 8.854e-004 
2.488e-003 2.316e+008 6.391e+010 1.000e+004 8.109e-001 8.859e-004 
2.489e-003 2.317e+008 6.396e+010 1.000e+004 8.084e-001 8.865e-004 
2.491e-003 2.319e+008 6.396e+010 1.000e+004 8.020e-001 8.871e-004 
2.492e-003 2.320e+008 6.393e+010 1.000e+004 8.080e-001 8.877e-004 
2.493e-003 2.321e+008 6.393e+010 1.000e+004 7.748e-001 8.882e-004 
2.495e-003 2.322e+008 6.397e+010 1.000e+004 7.598e-001 8.888e-004 
2.496e-003 2.323e+008 6.397e+010 1.000e+004 7.775e-001 8.894e-004 
2.498e-003 2.324e+008 6.400e+010 1.000e+004 7.594e-001 8.900e-004 
2.499e-003 2.325e+008 6.404e+010 1.000e+004 8.147e-001 8.905e-004 
2.500e-003 2.326e+008 6.402e+010 1.000e+004 8.168e-001 8.911e-004 
2.502e-003 2.328e+008 6.406e+010 1.000e+004 8.210e-001 8.917e-004 
2.503e-003 2.329e+008 6.408e+010 1.000e+004 7.752e-001 8.923e-004 
2.504e-003 2.330e+008 6.409e+010 1.000e+004 7.716e-001 8.929e-004 
2.506e-003 2.331e+008 6.411e+010 1.000e+004 8.278e-001 8.934e-004 
2.507e-003 2.332e+008 6.416e+010 1.000e+004 8.084e-001 8.940e-004 
2.508e-003 2.333e+008 6.422e+010 1.000e+004 8.160e-001 8.946e-004 
2.510e-003 2.334e+008 6.424e+010 1.000e+004 8.157e-001 8.952e-004 
2.511e-003 2.335e+008 6.430e+010 1.000e+004 7.927e-001 8.957e-004 
2.512e-003 2.337e+008 6.437e+010 1.000e+004 7.968e-001 8.963e-004 
2.514e-003 2.338e+008 6.445e+010 1.000e+004 7.899e-001 8.969e-004 
2.515e-003 2.339e+008 6.446e+010 1.000e+004 7.963e-001 8.975e-004 
2.517e-003 2.340e+008 6.452e+010 1.000e+004 8.124e-001 8.980e-004 
2.518e-003 2.341e+008 6.460e+010 1.000e+004 8.136e-001 8.986e-004 
2.519e-003 2.342e+008 6.463e+010 1.000e+004 7.722e-001 8.992e-004 
2.521e-003 2.343e+008 6.392e+010 1.000e+004 7.627e-001 8.998e-004 
2.522e-003 2.345e+008 6.355e+010 1.000e+004 8.005e-001 9.003e-004 
2.523e-003 2.346e+008 6.330e+010 1.000e+004 7.966e-001 9.009e-004 
2.525e-003 2.347e+008 6.322e+010 1.000e+004 8.014e-001 9.015e-004 
2.526e-003 2.348e+008 6.312e+010 1.000e+004 7.803e-001 9.020e-004 
2.527e-003 2.349e+008 6.313e+010 1.000e+004 7.841e-001 9.026e-004 
2.529e-003 2.350e+008 6.304e+010 1.000e+004 7.921e-001 9.031e-004 
2.530e-003 2.352e+008 6.301e+010 1.000e+004 7.912e-001 9.037e-004 
2.531e-003 2.353e+008 6.294e+010 1.000e+004 7.499e-001 9.042e-004 
2.533e-003 2.354e+008 6.290e+010 1.000e+004 7.580e-001 9.047e-004 
2.534e-003 2.355e+008 6.286e+010 1.000e+004 7.784e-001 9.053e-004 
2.536e-003 2.356e+008 6.281e+010 1.000e+004 7.481e-001 9.058e-004 
2.537e-003 2.357e+008 6.278e+010 1.000e+004 7.553e-001 9.063e-004 
2.538e-003 2.359e+008 6.280e+010 1.000e+004 7.756e-001 9.069e-004 
2.540e-003 2.360e+008 6.286e+010 1.000e+004 7.659e-001 9.074e-004 
2.541e-003 2.361e+008 6.292e+010 1.000e+004 7.666e-001 9.079e-004 
2.542e-003 2.362e+008 6.299e+010 1.000e+004 7.696e-001 9.084e-004 
2.544e-003 2.364e+008 6.303e+010 1.000e+004 7.433e-001 9.090e-004 
2.545e-003 2.365e+008 6.307e+010 1.000e+004 7.114e-001 9.095e-004 
2.546e-003 2.366e+008 6.306e+010 1.000e+004 7.507e-001 9.100e-004 
2.548e-003 2.367e+008 6.312e+010 1.000e+004 7.359e-001 9.105e-004 
2.549e-003 2.368e+008 6.317e+010 1.000e+004 7.611e-001 9.111e-004 
2.551e-003 2.370e+008 6.324e+010 1.000e+004 7.428e-001 9.116e-004 
2.552e-003 2.371e+008 6.326e+010 1.000e+004 7.456e-001 9.121e-004 
2.553e-003 2.372e+008 6.331e+010 1.000e+004 7.512e-001 9.126e-004 
2.555e-003 2.373e+008 6.334e+010 1.000e+004 7.326e-001 9.131e-004 
2.556e-003 2.374e+008 6.341e+010 1.000e+004 7.162e-001 9.137e-004 
2.557e-003 2.376e+008 6.344e+010 1.000e+004 6.951e-001 9.142e-004 
2.559e-003 2.377e+008 6.348e+010 1.000e+004 7.198e-001 9.147e-004 
2.560e-003 2.378e+008 6.355e+010 1.000e+004 7.029e-001 9.152e-004 
2.561e-003 2.379e+008 6.360e+010 1.000e+004 7.296e-001 9.157e-004 
2.563e-003 2.381e+008 6.363e+010 1.000e+004 7.484e-001 9.162e-004 
2.564e-003 2.382e+008 6.367e+010 1.000e+004 7.257e-001 9.168e-004 
2.566e-003 2.383e+008 6.307e+010 1.000e+004 7.519e-001 9.173e-004 
2.567e-003 2.384e+008 6.270e+010 1.000e+004 7.333e-001 9.178e-004 
2.568e-003 2.385e+008 6.262e+010 1.000e+004 7.557e-001 9.183e-004 
2.570e-003 2.387e+008 6.250e+010 1.000e+004 7.089e-001 9.188e-004 
2.571e-003 2.388e+008 6.244e+010 1.000e+004 7.011e-001 9.194e-004 
2.572e-003 2.389e+008 6.233e+010 1.000e+004 7.557e-001 9.199e-004 
2.574e-003 2.390e+008 6.226e+010 1.000e+004 7.252e-001 9.204e-004 
2.575e-003 2.392e+008 6.219e+010 1.000e+004 7.496e-001 9.209e-004 
2.576e-003 2.393e+008 6.008e+010 1.000e+004 7.665e-001 9.214e-004 
2.578e-003 2.394e+008 6.011e+010 1.000e+004 7.620e-001 9.219e-004 
2.579e-003 2.395e+008 6.016e+010 1.000e+004 7.797e-001 9.224e-004 
2.581e-003 2.397e+008 6.029e+010 1.000e+004 7.772e-001 9.230e-004 
2.582e-003 2.398e+008 6.038e+010 1.000e+004 7.353e-001 9.235e-004 
2.583e-003 2.399e+008 6.049e+010 1.000e+004 7.739e-001 9.240e-004 
2.585e-003 2.400e+008 6.051e+010 1.000e+004 7.824e-001 9.245e-004 
2.586e-003 2.401e+008 6.061e+010 1.000e+004 7.832e-001 9.250e-004 
2.587e-003 2.403e+008 6.070e+010 1.000e+004 7.798e-001 9.256e-004 
2.589e-003 2.404e+008 6.081e+010 1.000e+004 7.559e-001 9.261e-004 
2.590e-003 2.405e+008 6.091e+010 1.000e+004 7.696e-001 9.266e-004 
2.592e-003 2.407e+008 6.096e+010 1.000e+004 7.810e-001 9.271e-004 
2.593e-003 2.408e+008 6.103e+010 1.000e+004 7.902e-001 9.277e-004 
2.594e-003 2.409e+008 6.112e+010 1.000e+004 7.711e-001 9.282e-004 
2.596e-003 2.410e+008 6.118e+010 1.000e+004 7.373e-001 9.287e-004 
2.597e-003 2.412e+008 6.130e+010 1.000e+004 7.236e-001 9.292e-004 
2.599e-003 2.413e+008 6.136e+010 1.000e+004 7.616e-001 9.298e-004 
2.600e-003 2.414e+008 6.149e+010 1.000e+004 7.564e-001 9.303e-004 
2.601e-003 2.415e+008 6.154e+010 1.000e+004 7.450e-001 9.308e-004 
2.603e-003 2.417e+008 6.165e+010 1.000e+004 7.111e-001 9.314e-004 
2.604e-003 2.418e+008 6.172e+010 1.000e+004 7.455e-001 9.319e-004 
2.606e-003 2.419e+008 6.183e+010 1.000e+004 7.780e-001 9.324e-004 
2.607e-003 2.420e+008 6.190e+010 1.000e+004 7.366e-001 9.330e-004 
2.609e-003 2.422e+008 6.203e+010 1.000e+004 7.652e-001 9.335e-004 
2.610e-003 2.423e+008 6.208e+010 1.000e+004 7.497e-001 9.340e-004 
2.611e-003 2.424e+008 6.222e+010 1.000e+004 7.452e-001 9.346e-004 
2.613e-003 2.426e+008 6.230e+010 1.000e+004 7.585e-001 9.351e-004 
2.614e-003 2.427e+008 6.239e+010 1.000e+004 7.614e-001 9.356e-004 
2.616e-003 2.428e+008 6.246e+010 1.000e+004 6.995e-001 9.362e-004 
2.617e-003 2.429e+008 6.254e+010 1.000e+004 7.375e-001 9.367e-004 
2.618e-003 2.431e+008 6.265e+010 1.000e+004 7.306e-001 9.372e-004 
2.620e-003 2.432e+008 6.273e+010 1.000e+004 7.561e-001 9.378e-004 
2.621e-003 2.433e+008 6.283e+010 1.000e+004 7.627e-001 9.383e-004 
2.623e-003 2.435e+008 6.291e+010 1.000e+004 7.381e-001 9.388e-004 
2.624e-003 2.436e+008 6.301e+010 1.000e+004 7.349e-001 9.394e-004 
2.626e-003 2.437e+008 6.310e+010 1.000e+004 7.371e-001 9.399e-004 
2.627e-003 2.438e+008 6.321e+010 1.000e+004 7.152e-001 9.404e-004 
2.628e-003 2.440e+008 6.328e+010 1.000e+004 7.196e-001 9.410e-004 
2.630e-003 2.441e+008 6.333e+010 1.000e+004 7.366e-001 9.415e-004 
2.631e-003 2.442e+008 6.345e+010 1.000e+004 7.141e-001 9.420e-004 
2.633e-003 2.444e+008 6.347e+010 1.000e+004 6.975e-001 9.426e-004 
2.634e-003 2.445e+008 6.357e+010 1.000e+004 7.297e-001 9.431e-004 
2.636e-003 2.446e+008 6.371e+010 1.000e+004 7.290e-001 9.436e-004 
2.637e-003 2.447e+008 6.374e+010 1.000e+004 7.185e-001 9.442e-004 
2.638e-003 2.449e+008 6.382e+010 1.000e+004 6.743e-001 9.447e-004 
2.640e-003 2.450e+008 6.394e+010 1.000e+004 7.198e-001 9.453e-004 
2.641e-003 2.451e+008 6.403e+010 1.000e+004 7.191e-001 9.458e-004 
2.643e-003 2.453e+008 6.416e+010 1.000e+004 7.125e-001 9.463e-004 
2.644e-003 2.454e+008 6.425e+010 1.000e+004 7.141e-001 9.469e-004 
2.646e-003 2.455e+008 6.438e+010 1.000e+004 7.325e-001 9.474e-004 
2.647e-003 2.457e+008 6.452e+010 1.000e+004 7.260e-001 9.480e-004 
2.649e-003 2.458e+008 6.469e+010 1.000e+004 7.082e-001 9.485e-004 
2.650e-003 2.459e+008 6.484e+010 1.000e+004 7.377e-001 9.491e-004 
2.652e-003 2.461e+008 6.500e+010 1.000e+004 7.331e-001 9.497e-004 
2.653e-003 2.462e+008 6.520e+010 1.000e+004 7.250e-001 9.503e-004 
2.655e-003 2.463e+008 6.546e+010 1.000e+004 7.107e-001 9.509e-004 
2.656e-003 2.465e+008 6.567e+010 1.000e+004 7.341e-001 9.515e-004 
2.658e-003 2.466e+008 6.590e+010 1.000e+004 7.154e-001 9.521e-004 
2.659e-003 2.467e+008 6.613e+010 1.000e+004 7.325e-001 9.527e-004 
2.661e-003 2.469e+008 6.640e+010 1.000e+004 7.003e-001 9.532e-004 
2.662e-003 2.470e+008 6.667e+010 1.000e+004 6.907e-001 9.538e-004 
2.664e-003 2.471e+008 6.696e+010 1.000e+004 7.478e-001 9.545e-004 
2.665e-003 2.472e+008 6.727e+010 1.000e+004 7.398e-001 9.551e-004 
2.667e-003 2.474e+008 6.758e+010 1.000e+004 7.469e-001 9.557e-004 
2.668e-003 2.475e+008 6.791e+010 1.000e+004 7.114e-001 9.563e-004 
2.670e-003 2.476e+008 6.826e+010 1.000e+004 7.170e-001 9.569e-004 
2.671e-003 2.477e+008 6.865e+010 1.000e+004 7.572e-001 9.575e-004 
2.673e-003 2.479e+008 6.905e+010 1.000e+004 7.540e-001 9.582e-004 
2.674e-003 2.480e+008 6.943e+010 1.000e+004 7.083e-001 9.588e-004 
2.676e-003 2.481e+008 6.984e+010 1.000e+004 7.538e-001 9.595e-004 
2.677e-003 2.482e+008 7.029e+010 1.000e+004 7.541e-001 9.602e-004 
2.679e-003 2.484e+008 7.075e+010 1.000e+004 7.453e-001 9.609e-004 
2.680e-003 2.485e+008 7.116e+010 1.000e+004 7.272e-001 9.616e-004 
2.682e-003 2.486e+008 7.162e+010 1.000e+004 7.578e-001 9.623e-004 
2.683e-003 2.487e+008 7.200e+010 1.000e+004 7.630e-001 9.630e-004 
2.685e-003 2.488e+008 7.233e+010 1.000e+004 7.749e-001 9.637e-004 
2.686e-003 2.489e+008 7.263e+010 1.000e+004 7.767e-001 9.644e-004 
2.688e-003 2.491e+008 7.302e+010 1.000e+004 7.669e-001 9.652e-004 
2.689e-003 2.492e+008 7.343e+010 1.000e+004 7.775e-001 9.659e-004 
2.691e-003 2.493e+008 7.384e+010 1.000e+004 7.926e-001 9.667e-004 
2.692e-003 2.494e+008 7.425e+010 1.000e+004 7.890e-001 9.674e-004 
2.694e-003 2.495e+008 7.470e+010 1.000e+004 7.668e-001 9.682e-004 
2.695e-003 2.496e+008 7.518e+010 1.000e+004 7.918e-001 9.690e-004 
2.697e-003 2.497e+008 7.563e+010 1.000e+004 8.064e-001 9.697e-004 
2.698e-003 2.498e+008 7.614e+010 1.000e+004 8.047e-001 9.705e-004 
2.700e-003 2.499e+008 7.660e+010 1.000e+004 8.110e-001 9.713e-004 
2.701e-003 2.500e+008 7.709e+010 1.000e+004 7.954e-001 9.721e-004 
2.703e-003 2.501e+008 7.757e+010 1.000e+004 8.276e-001 9.729e-004 
2.704e-003 2.502e+008 7.816e+010 1.000e+004 8.084e-001 9.737e-004 
2.706e-003 2.503e+008 7.872e+010 1.000e+004 8.052e-001 9.746e-004 
2.707e-003 2.504e+008 7.928e+010 1.000e+004 8.307e-001 9.754e-004 
2.709e-003 2.505e+008 7.987e+010 1.000e+004 8.406e-001 9.763e-004 
2.710e-003 2.506e+008 8.048e+010 1.000e+004 8.397e-001 9.772e-004 
2.712e-003 2.507e+008 8.116e+010 1.000e+004 8.571e-001 9.781e-004 
2.713e-003 2.507e+008 8.183e+010 1.000e+004 8.531e-001 9.790e-004 
2.715e-003 2.508e+008 8.261e+010 1.000e+004 8.560e-001 9.800e-004 
2.716e-003 2.509e+008 8.335e+010 1.000e+004 8.596e-001 9.809e-004 
2.718e-003 2.510e+008 8.418e+010 1.000e+004 8.464e-001 9.819e-004 
2.719e-003 2.511e+008 8.506e+010 1.000e+004 8.699e-001 9.829e-004 
2.721e-003 2.511e+008 8.599e+010 1.000e+004 8.505e-001 9.839e-004 
2.722e-003 2.512e+008 8.688e+010 1.000e+004 8.713e-001 9.849e-004 
2.724e-003 2.513e+008 8.788e+010 1.000e+004 8.502e-001 9.860e-004 
2.725e-003 2.513e+008 8.883e+010 1.000e+004 8.575e-001 9.871e-004 
2.727e-003 2.514e+008 8.988e+010 1.000e+004 8.609e-001 9.882e-004 
2.729e-003 2.515e+008 9.090e+010 1.000e+004 8.799e-001 9.893e-004 
2.730e-003 2.515e+008 9.157e+010 1.000e+004 9.009e-001 9.904e-004 
2.732e-003 2.516e+008 9.254e+010 1.000e+004 9.058e-001 9.915e-004 
2.733e-003 2.516e+008 9.355e+010 1.000e+004 9.017e-001 9.927e-004 
2.735e-003 2.517e+008 9.464e+010 1.000e+004 8.968e-001 9.939e-004 
2.736e-003 2.517e+008 9.570e+010 1.000e+004 9.169e-001 9.952e-004 
2.738e-003 2.518e+008 9.685e+010 1.000e+004 9.011e-001 9.964e-004 
2.739e-003 2.518e+008 9.802e+010 1.000e+004 9.215e-001 9.977e-004 
2.741e-003 2.518e+008 9.914e+010 1.000e+004 9.258e-001 9.989e-004 
2.742e-003 2.519e+008 1.003e+011 1.000e+004 9.251e-001 1.000e-003 
2.744e-003 2.519e+008 1.014e+011 1.000e+004 9.316e-001 1.001e-003 
2.745e-003 2.519e+008 1.026e+011 1.000e+004 9.141e-001 1.003e-003 
2.746e-003 2.519e+008 1.025e+011 1.000e+004 9.415e-001 1.004e-003 
2.748e-003 2.520e+008 1.014e+011 1.000e+004 9.418e-001 1.005e-003 
2.749e-003 2.520e+008 1.012e+011 1.000e+004 9.456e-001 1.006e-003 
2.751e-003 2.520e+008 1.011e+011 1.000e+004 9.266e-001 1.008e-003 
2.752e-003 2.520e+008 1.016e+011 1.000e+004 9.362e-001 1.009e-003 
2.753e-003 2.521e+008 1.004e+011 1.000e+004 9.549e-001 1.010e-003 
2.755e-003 2.521e+008 1.015e+011 1.000e+004 9.424e-001 1.011e-003 
2.756e-003 2.521e+008 1.027e+011 1.000e+004 9.534e-001 1.013e-003 
2.758e-003 2.521e+008 1.034e+011 1.000e+004 9.270e-001 1.014e-003 
2.759e-003 2.521e+008 1.042e+011 1.000e+004 9.598e-001 1.015e-003 
2.761e-003 2.522e+008 1.052e+011 1.000e+004 9.634e-001 1.017e-003 
2.762e-003 2.522e+008 1.064e+011 1.000e+004 9.570e-001 1.018e-003 
2.764e-003 2.522e+008 1.076e+011 1.000e+004 9.574e-001 1.020e-003 
2.766e-003 2.522e+008 1.090e+011 1.000e+004 9.762e-001 1.021e-003 
2.767e-003 2.522e+008 1.103e+011 1.000e+004 9.640e-001 1.023e-003 
2.769e-003 2.522e+008 1.116e+011 1.000e+004 9.439e-001 1.024e-003 
2.770e-003 2.522e+008 1.131e+011 1.000e+004 9.721e-001 1.026e-003 
2.772e-003 2.522e+008 1.145e+011 1.000e+004 9.793e-001 1.028e-003 
2.773e-003 2.522e+008 1.160e+011 1.000e+004 9.623e-001 1.029e-003 
2.775e-003 2.521e+008 1.174e+011 1.000e+004 9.556e-001 1.031e-003 
2.776e-003 2.521e+008 1.188e+011 1.000e+004 9.507e-001 1.032e-003 
2.778e-003 2.521e+008 1.203e+011 1.000e+004 9.510e-001 1.034e-003 
2.779e-003 2.521e+008 1.218e+011 1.000e+004 9.050e-001 1.036e-003 
2.781e-003 2.521e+008 1.227e+011 1.000e+004 9.200e-001 1.037e-003 
2.782e-003 2.521e+008 1.234e+011 1.000e+004 9.213e-001 1.039e-003 
2.784e-003 2.520e+008 1.232e+011 1.000e+004 9.292e-001 1.041e-003 
2.785e-003 2.520e+008 1.240e+011 1.000e+004 9.317e-001 1.042e-003 
2.787e-003 2.520e+008 1.245e+011 1.000e+004 9.309e-001 1.044e-003 
2.789e-003 2.520e+008 1.252e+011 1.000e+004 9.168e-001 1.046e-003 
2.790e-003 2.520e+008 1.253e+011 1.000e+004 9.205e-001 1.047e-003 
2.792e-003 2.520e+008 1.260e+011 1.000e+004 9.128e-001 1.049e-003 
2.793e-003 2.519e+008 1.266e+011 1.000e+004 8.972e-001 1.051e-003 
2.795e-003 2.519e+008 1.268e+011 1.000e+004 8.811e-001 1.052e-003 
2.796e-003 2.519e+008 1.273e+011 1.000e+004 8.884e-001 1.054e-003 
2.798e-003 2.519e+008 1.281e+011 1.000e+004 8.822e-001 1.055e-003 
2.799e-003 2.519e+008 1.289e+011 1.000e+004 8.922e-001 1.057e-003 
2.801e-003 2.519e+008 1.299e+011 1.000e+004 8.770e-001 1.059e-003 
2.802e-003 2.519e+008 1.311e+011 1.000e+004 8.998e-001 1.060e-003 
2.804e-003 2.518e+008 1.321e+011 1.000e+004 9.036e-001 1.062e-003 
2.805e-003 2.518e+008 1.332e+011 1.000e+004 8.933e-001 1.064e-003 
2.807e-003 2.518e+008 1.343e+011 1.000e+004 9.096e-001 1.065e-003 
2.808e-003 2.517e+008 1.353e+011 1.000e+004 9.100e-001 1.067e-003 
2.810e-003 2.517e+008 1.360e+011 1.000e+004 9.208e-001 1.069e-003 
2.811e-003 2.517e+008 1.360e+011 1.000e+004 9.202e-001 1.071e-003 
2.813e-003 2.517e+008 1.362e+011 1.000e+004 9.133e-001 1.072e-003 
2.814e-003 2.516e+008 1.342e+011 1.000e+004 9.340e-001 1.074e-003 
2.816e-003 2.516e+008 1.343e+011 1.000e+004 9.221e-001 1.075e-003 
2.817e-003 2.516e+008 1.342e+011 1.000e+004 9.371e-001 1.077e-003 
2.818e-003 2.515e+008 1.318e+011 1.000e+004 9.340e-001 1.079e-003 
2.820e-003 2.515e+008 1.314e+011 1.000e+004 9.347e-001 1.080e-003 
2.821e-003 2.515e+008 1.307e+011 1.000e+004 8.968e-001 1.082e-003 
2.823e-003 2.515e+008 1.295e+011 1.000e+004 9.224e-001 1.083e-003 
2.824e-003 2.514e+008 1.286e+011 1.000e+004 8.903e-001 1.085e-003 
2.826e-003 2.514e+008 1.282e+011 1.000e+004 9.090e-001 1.086e-003 
2.827e-003 2.514e+008 1.278e+011 1.000e+004 9.054e-001 1.088e-003 
2.828e-003 2.514e+008 1.268e+011 1.000e+004 8.851e-001 1.089e-003 
2.830e-003 2.514e+008 1.258e+011 1.000e+004 8.774e-001 1.091e-003 
2.831e-003 2.514e+008 1.242e+011 1.000e+004 9.074e-001 1.092e-003 
2.833e-003 2.514e+008 1.241e+011 1.000e+004 9.114e-001 1.094e-003 
2.834e-003 2.514e+008 1.205e+011 1.000e+004 9.103e-001 1.095e-003 
2.836e-003 2.514e+008 1.205e+011 1.000e+004 8.864e-001 1.097e-003 
2.837e-003 2.514e+008 1.208e+011 1.000e+004 8.982e-001 1.099e-003 
2.839e-003 2.514e+008 1.214e+011 1.000e+004 8.974e-001 1.100e-003 
2.840e-003 2.514e+008 1.222e+011 1.000e+004 9.058e-001 1.102e-003 
2.842e-003 2.514e+008 1.231e+011 1.000e+004 8.922e-001 1.103e-003 
2.843e-003 2.514e+008 1.206e+011 1.000e+004 9.135e-001 1.105e-003 
2.845e-003 2.513e+008 1.213e+011 1.000e+004 9.331e-001 1.107e-003 
2.846e-003 2.513e+008 1.210e+011 1.000e+004 9.433e-001 1.108e-003 
2.848e-003 2.513e+008 1.212e+011 1.000e+004 9.417e-001 1.110e-003 
2.850e-003 2.513e+008 1.199e+011 1.000e+004 9.397e-001 1.111e-003 
2.851e-003 2.513e+008 1.180e+011 1.000e+004 9.506e-001 1.113e-003 
2.853e-003 2.513e+008 1.167e+011 1.000e+004 9.413e-001 1.115e-003 
2.854e-003 2.513e+008 1.149e+011 1.000e+004 9.377e-001 1.116e-003 
2.856e-003 2.513e+008 1.122e+011 1.000e+004 9.363e-001 1.118e-003 
2.857e-003 2.513e+008 1.115e+011 1.000e+004 9.382e-001 1.119e-003 
2.858e-003 2.513e+008 1.110e+011 1.000e+004 9.433e-001 1.120e-003 
2.860e-003 2.513e+008 1.084e+011 1.000e+004 9.140e-001 1.122e-003 
2.861e-003 2.513e+008 1.057e+011 1.000e+004 9.127e-001 1.123e-003 
2.862e-003 2.513e+008 1.045e+011 1.000e+004 9.114e-001 1.124e-003 
2.864e-003 2.514e+008 1.025e+011 1.000e+004 9.053e-001 1.125e-003 
2.865e-003 2.514e+008 9.810e+010 1.000e+004 9.086e-001 1.126e-003 
2.867e-003 2.514e+008 9.718e+010 1.000e+004 8.952e-001 1.127e-003 
2.868e-003 2.515e+008 9.669e+010 1.000e+004 9.005e-001 1.129e-003 
2.870e-003 2.515e+008 9.601e+010 1.000e+004 9.043e-001 1.130e-003 
2.871e-003 2.516e+008 9.571e+010 1.000e+004 9.342e-001 1.131e-003 
2.873e-003 2.516e+008 9.441e+010 1.000e+004 9.130e-001 1.132e-003 
2.874e-003 2.517e+008 9.419e+010 1.000e+004 9.092e-001 1.134e-003 
2.876e-003 2.517e+008 9.389e+010 1.000e+004 9.243e-001 1.135e-003 
2.877e-003 2.517e+008 9.363e+010 1.000e+004 9.300e-001 1.136e-003 
2.879e-003 2.518e+008 9.351e+010 1.000e+004 9.017e-001 1.137e-003 
2.880e-003 2.519e+008 9.229e+010 1.000e+004 9.024e-001 1.138e-003 
2.882e-003 2.519e+008 9.152e+010 1.000e+004 8.939e-001 1.140e-003 
2.884e-003 2.520e+008 9.104e+010 1.000e+004 8.914e-001 1.141e-003 
2.885e-003 2.520e+008 9.059e+010 1.000e+004 8.853e-001 1.142e-003 
2.887e-003 2.521e+008 8.994e+010 1.000e+004 8.823e-001 1.143e-003 
2.888e-003 2.522e+008 8.978e+010 1.000e+004 8.368e-001 1.144e-003 
2.890e-003 2.522e+008 8.973e+010 1.000e+004 8.732e-001 1.145e-003 
2.891e-003 2.523e+008 8.967e+010 1.000e+004 8.629e-001 1.146e-003 
2.893e-003 2.524e+008 8.979e+010 1.000e+004 8.395e-001 1.147e-003 
2.894e-003 2.524e+008 8.945e+010 1.000e+004 8.608e-001 1.148e-003 
2.896e-003 2.525e+008 8.965e+010 1.000e+004 8.650e-001 1.149e-003 
2.897e-003 2.526e+008 8.989e+010 1.000e+004 8.505e-001 1.151e-003 
2.899e-003 2.526e+008 9.048e+010 1.000e+004 8.458e-001 1.152e-003 
2.900e-003 2.527e+008 9.112e+010 1.000e+004 8.546e-001 1.153e-003 
2.902e-003 2.527e+008 9.185e+010 1.000e+004 8.567e-001 1.154e-003 
2.904e-003 2.528e+008 9.259e+010 1.000e+004 8.561e-001 1.155e-003 
2.905e-003 2.529e+008 9.344e+010 1.000e+004 8.593e-001 1.156e-003 
2.907e-003 2.529e+008 9.430e+010 1.000e+004 8.615e-001 1.157e-003 
2.908e-003 2.530e+008 9.486e+010 1.000e+004 8.398e-001 1.158e-003 
2.910e-003 2.530e+008 9.562e+010 1.000e+004 8.495e-001 1.160e-003 
2.911e-003 2.531e+008 9.647e+010 1.000e+004 8.600e-001 1.161e-003 
2.913e-003 2.532e+008 9.735e+010 1.000e+004 8.595e-001 1.162e-003 
2.914e-003 2.532e+008 9.819e+010 1.000e+004 8.721e-001 1.163e-003 
2.916e-003 2.533e+008 9.914e+010 1.000e+004 8.745e-001 1.164e-003 
2.917e-003 2.533e+008 1.001e+011 1.000e+004 8.665e-001 1.165e-003 
2.919e-003 2.533e+008 1.009e+011 1.000e+004 8.785e-001 1.167e-003 
2.920e-003 2.534e+008 1.020e+011 1.000e+004 8.787e-001 1.168e-003 
2.922e-003 2.534e+008 1.031e+011 1.000e+004 8.780e-001 1.169e-003 
2.923e-003 2.535e+008 1.043e+011 1.000e+004 8.642e-001 1.170e-003 
2.925e-003 2.535e+008 1.055e+011 1.000e+004 8.606e-001 1.172e-003 
2.927e-003 2.535e+008 1.068e+011 1.000e+004 8.427e-001 1.173e-003 
2.928e-003 2.536e+008 1.078e+011 1.000e+004 8.608e-001 1.174e-003 
2.930e-003 2.536e+008 1.091e+011 1.000e+004 8.698e-001 1.176e-003 
2.931e-003 2.536e+008 1.104e+011 1.000e+004 8.872e-001 1.177e-003 
2.933e-003 2.536e+008 1.117e+011 1.000e+004 8.771e-001 1.178e-003 
2.934e-003 2.537e+008 1.130e+011 1.000e+004 8.800e-001 1.180e-003 
2.936e-003 2.537e+008 1.143e+011 1.000e+004 8.561e-001 1.181e-003 
2.937e-003 2.537e+008 1.158e+011 1.000e+004 8.692e-001 1.183e-003 
2.939e-003 2.537e+008 1.172e+011 1.000e+004 8.661e-001 1.184e-003 
2.940e-003 2.537e+008 1.176e+011 1.000e+004 8.907e-001 1.186e-003 
2.942e-003 2.537e+008 1.184e+011 1.000e+004 8.884e-001 1.187e-003 
2.944e-003 2.537e+008 1.194e+011 1.000e+004 8.818e-001 1.189e-003 
2.945e-003 2.537e+008 1.206e+011 1.000e+004 8.764e-001 1.190e-003 
2.947e-003 2.537e+008 1.218e+011 1.000e+004 8.762e-001 1.192e-003 
2.948e-003 2.537e+008 1.232e+011 1.000e+004 8.944e-001 1.193e-003 
2.950e-003 2.537e+008 1.246e+011 1.000e+004 9.072e-001 1.195e-003 
2.951e-003 2.537e+008 1.260e+011 1.000e+004 9.080e-001 1.197e-003 
2.953e-003 2.537e+008 1.265e+011 1.000e+004 9.130e-001 1.198e-003 
2.954e-003 2.537e+008 1.274e+011 1.000e+004 9.235e-001 1.200e-003 
2.956e-003 2.536e+008 1.285e+011 1.000e+004 9.241e-001 1.202e-003 
2.957e-003 2.536e+008 1.298e+011 1.000e+004 9.134e-001 1.203e-003 
2.959e-003 2.536e+008 1.309e+011 1.000e+004 9.122e-001 1.205e-003 
2.961e-003 2.535e+008 1.322e+011 1.000e+004 9.258e-001 1.207e-003 
2.962e-003 2.535e+008 1.332e+011 1.000e+004 9.314e-001 1.209e-003 
2.964e-003 2.535e+008 1.342e+011 1.000e+004 9.426e-001 1.211e-003 
2.965e-003 2.534e+008 1.354e+011 1.000e+004 9.440e-001 1.212e-003 
2.967e-003 2.534e+008 1.364e+011 1.000e+004 9.375e-001 1.214e-003 
2.968e-003 2.533e+008 1.379e+011 1.000e+004 9.439e-001 1.216e-003 
2.970e-003 2.533e+008 1.393e+011 1.000e+004 9.525e-001 1.218e-003 
2.971e-003 2.532e+008 1.406e+011 1.000e+004 9.277e-001 1.220e-003 
2.973e-003 2.532e+008 1.421e+011 1.000e+004 9.443e-001 1.222e-003 
2.974e-003 2.531e+008 1.426e+011 1.000e+004 9.522e-001 1.224e-003 
2.976e-003 2.530e+008 1.438e+011 1.000e+004 9.536e-001 1.225e-003 
2.977e-003 2.530e+008 1.442e+011 1.000e+004 9.424e-001 1.227e-003 
2.978e-003 2.529e+008 1.452e+011 1.000e+004 9.597e-001 1.229e-003 
2.980e-003 2.528e+008 1.463e+011 1.000e+004 9.497e-001 1.231e-003 
2.981e-003 2.528e+008 1.475e+011 1.000e+004 9.546e-001 1.233e-003 
2.983e-003 2.527e+008 1.484e+011 1.000e+004 9.672e-001 1.235e-003 
2.984e-003 2.526e+008 1.497e+011 1.000e+004 9.816e-001 1.237e-003 
2.986e-003 2.525e+008 1.504e+011 1.000e+004 9.703e-001 1.239e-003 
2.987e-003 2.524e+008 1.519e+011 1.000e+004 9.605e-001 1.241e-003 
2.988e-003 2.523e+008 1.528e+011 1.000e+004 9.596e-001 1.243e-003 
2.990e-003 2.523e+008 1.541e+011 1.000e+004 9.591e-001 1.245e-003 
2.991e-003 2.522e+008 1.546e+011 1.000e+004 9.737e-001 1.247e-003 
2.993e-003 2.521e+008 1.547e+011 1.000e+004 9.704e-001 1.249e-003 
2.994e-003 2.520e+008 1.551e+011 1.000e+004 9.731e-001 1.251e-003 
2.996e-003 2.519e+008 1.555e+011 1.000e+004 9.779e-001 1.254e-003 
2.997e-003 2.518e+008 1.542e+011 1.000e+004 9.747e-001 1.256e-003 
2.999e-003 2.517e+008 1.550e+011 1.000e+004 9.695e-001 1.258e-003 
3.000e-003 2.516e+008 1.561e+011 1.000e+004 9.596e-001 1.260e-003 
3.002e-003 2.515e+008 1.574e+011 1.000e+004 9.783e-001 1.262e-003 
3.003e-003 2.514e+008 1.589e+011 1.000e+004 9.873e-001 1.265e-003 
3.005e-003 2.513e+008 1.600e+011 1.000e+004 9.843e-001 1.267e-003 
3.006e-003 2.511e+008 1.613e+011 1.000e+004 9.832e-001 1.269e-003 
3.008e-003 2.510e+008 1.618e+011 1.000e+004 9.798e-001 1.272e-003 
3.010e-003 2.509e+008 1.616e+011 1.000e+004 9.906e-001 1.274e-003 
3.011e-003 2.508e+008 1.626e+011 1.000e+004 9.691e-001 1.276e-003 
3.013e-003 2.507e+008 1.634e+011 1.000e+004 9.724e-001 1.279e-003 
3.014e-003 2.506e+008 1.644e+011 1.000e+004 9.642e-001 1.281e-003 
3.016e-003 2.504e+008 1.657e+011 1.000e+004 9.542e-001 1.283e-003 
3.017e-003 2.503e+008 1.661e+011 1.000e+004 9.551e-001 1.286e-003 
3.019e-003 2.502e+008 1.670e+011 1.000e+004 9.484e-001 1.288e-003 
3.020e-003 2.501e+008 1.677e+011 1.000e+004 9.542e-001 1.291e-003 
3.022e-003 2.500e+008 1.689e+011 1.000e+004 9.510e-001 1.293e-003 
3.102e-003 2.517e+008 1.400e+011 1.000e+004 8.678e-001 1.361e-003 
3.104e-003 2.517e+008 1.399e+011 1.000e+004 8.543e-001 1.363e-003 
3.105e-003 2.517e+008 1.397e+011 1.000e+004 8.602e-001 1.364e-003 
3.107e-003 2.517e+008 1.397e+011 1.000e+004 8.678e-001 1.366e-003 
3.108e-003 2.517e+008 1.391e+011 1.000e+004 8.495e-001 1.367e-003 
3.109e-003 2.517e+008 1.389e+011 1.000e+004 8.352e-001 1.369e-003 
3.111e-003 2.517e+008 1.384e+011 1.000e+004 8.565e-001 1.370e-003 
3.112e-003 2.516e+008 1.381e+011 1.000e+004 8.298e-001 1.371e-003 
3.113e-003 2.516e+008 1.379e+011 1.000e+004 8.511e-001 1.373e-003 
3.115e-003 2.516e+008 1.378e+011 1.000e+004 8.514e-001 1.374e-003 
3.116e-003 2.516e+008 1.379e+011 1.000e+004 8.425e-001 1.376e-003 
3.117e-003 2.516e+008 1.382e+011 1.000e+004 8.136e-001 1.377e-003 
3.119e-003 2.516e+008 1.386e+011 1.000e+004 8.448e-001 1.378e-003 
3.120e-003 2.516e+008 1.378e+011 1.000e+004 8.481e-001 1.380e-003 
3.121e-003 2.516e+008 1.376e+011 1.000e+004 8.382e-001 1.381e-003 
3.123e-003 2.516e+008 1.384e+011 1.000e+004 8.174e-001 1.383e-003 
3.124e-003 2.516e+008 1.385e+011 1.000e+004 8.455e-001 1.384e-003 
3.125e-003 2.516e+008 1.375e+011 1.000e+004 8.519e-001 1.385e-003 
3.127e-003 2.516e+008 1.380e+011 1.000e+004 8.387e-001 1.387e-003 
3.128e-003 2.516e+008 1.386e+011 1.000e+004 8.405e-001 1.388e-003 
3.130e-003 2.516e+008 1.393e+011 1.000e+004 8.324e-001 1.390e-003 
3.131e-003 2.515e+008 1.402e+011 1.000e+004 8.289e-001 1.391e-003 
3.132e-003 2.515e+008 1.412e+011 1.000e+004 8.264e-001 1.392e-003 
3.134e-003 2.515e+008 1.422e+011 1.000e+004 8.274e-001 1.394e-003 
3.135e-003 2.515e+008 1.429e+011 1.000e+004 7.967e-001 1.395e-003 
3.136e-003 2.515e+008 1.439e+011 1.000e+004 8.219e-001 1.397e-003 
3.138e-003 2.515e+008 1.449e+011 1.000e+004 8.265e-001 1.398e-003 
3.139e-003 2.515e+008 1.455e+011 1.000e+004 8.046e-001 1.400e-003 
3.140e-003 2.515e+008 1.463e+011 1.000e+004 7.882e-001 1.401e-003 
3.142e-003 2.515e+008 1.473e+011 1.000e+004 8.032e-001 1.402e-003 
3.143e-003 2.514e+008 1.474e+011 1.000e+004 8.293e-001 1.404e-003 
3.144e-003 2.514e+008 1.472e+011 1.000e+004 8.269e-001 1.405e-003 
3.146e-003 2.514e+008 1.468e+011 1.000e+004 8.488e-001 1.407e-003 
3.147e-003 2.514e+008 1.461e+011 1.000e+004 8.438e-001 1.408e-003 
3.148e-003 2.514e+008 1.463e+011 1.000e+004 8.293e-001 1.410e-003 
3.150e-003 2.513e+008 1.467e+011 1.000e+004 8.214e-001 1.411e-003 
3.151e-003 2.513e+008 1.470e+011 1.000e+004 8.262e-001 1.413e-003 
3.153e-003 2.513e+008 1.472e+011 1.000e+004 8.193e-001 1.414e-003 
3.154e-003 2.513e+008 1.476e+011 1.000e+004 7.944e-001 1.416e-003 
3.155e-003 2.513e+008 1.482e+011 1.000e+004 8.171e-001 1.417e-003 
3.157e-003 2.513e+008 1.491e+011 1.000e+004 8.062e-001 1.419e-003 
3.158e-003 2.512e+008 1.497e+011 1.000e+004 8.161e-001 1.420e-003 
3.159e-003 2.512e+008 1.495e+011 1.000e+004 8.195e-001 1.422e-003 
3.161e-003 2.512e+008 1.498e+011 1.000e+004 8.203e-001 1.423e-003 
3.162e-003 2.512e+008 1.499e+011 1.000e+004 8.210e-001 1.425e-003 
3.163e-003 2.512e+008 1.504e+011 1.000e+004 8.167e-001 1.426e-003 
3.165e-003 2.511e+008 1.503e+011 1.000e+004 8.148e-001 1.428e-003 
3.166e-003 2.511e+008 1.505e+011 1.000e+004 7.939e-001 1.429e-003 
3.167e-003 2.511e+008 1.501e+011 1.000e+004 8.081e-001 1.431e-003 
3.169e-003 2.511e+008 1.502e+011 1.000e+004 8.354e-001 1.432e-003 
3.170e-003 2.510e+008 1.498e+011 1.000e+004 8.442e-001 1.434e-003 
3.171e-003 2.510e+008 1.488e+011 1.000e+004 8.416e-001 1.435e-003 
3.173e-003 2.510e+008 1.488e+011 1.000e+004 8.164e-001 1.437e-003 
3.174e-003 2.510e+008 1.489e+011 1.000e+004 8.443e-001 1.438e-003 
3.176e-003 2.510e+008 1.480e+011 1.000e+004 8.575e-001 1.440e-003 
3.177e-003 2.509e+008 1.486e+011 1.000e+004 8.532e-001 1.441e-003 
3.178e-003 2.509e+008 1.479e+011 1.000e+004 8.400e-001 1.443e-003 
3.180e-003 2.509e+008 1.479e+011 1.000e+004 8.514e-001 1.444e-003 
3.181e-003 2.509e+008 1.455e+011 1.000e+004 8.594e-001 1.446e-003 
3.182e-003 2.508e+008 1.452e+011 1.000e+004 8.459e-001 1.447e-003 
3.184e-003 2.508e+008 1.449e+011 1.000e+004 8.096e-001 1.449e-003 
3.185e-003 2.508e+008 1.456e+011 1.000e+004 8.296e-001 1.450e-003 
3.186e-003 2.508e+008 1.462e+011 1.000e+004 8.281e-001 1.452e-003 
3.188e-003 2.508e+008 1.471e+011 1.000e+004 8.287e-001 1.453e-003 
3.189e-003 2.508e+008 1.472e+011 1.000e+004 8.382e-001 1.455e-003 
3.190e-003 2.508e+008 1.478e+011 1.000e+004 8.275e-001 1.456e-003 
3.192e-003 2.507e+008 1.488e+011 1.000e+004 8.447e-001 1.458e-003 
3.193e-003 2.507e+008 1.496e+011 1.000e+004 8.359e-001 1.459e-003 
3.195e-003 2.507e+008 1.505e+011 1.000e+004 8.221e-001 1.461e-003 
3.196e-003 2.507e+008 1.512e+011 1.000e+004 7.977e-001 1.462e-003 
3.197e-003 2.506e+008 1.512e+011 1.000e+004 8.053e-001 1.464e-003 
3.199e-003 2.506e+008 1.520e+011 1.000e+004 8.076e-001 1.465e-003 
3.200e-003 2.506e+008 1.527e+011 1.000e+004 8.064e-001 1.466e-003 
3.201e-003 2.506e+008 1.535e+011 1.000e+004 7.994e-001 1.468e-003 
3.203e-003 2.506e+008 1.536e+011 1.000e+004 8.034e-001 1.469e-003 
3.204e-003 2.506e+008 1.539e+011 1.000e+004 8.089e-001 1.471e-003 
3.205e-003 2.506e+008 1.541e+011 1.000e+004 8.071e-001 1.472e-003 
3.207e-003 2.505e+008 1.548e+011 1.000e+004 8.051e-001 1.474e-003 
3.208e-003 2.505e+008 1.553e+011 1.000e+004 8.015e-001 1.475e-003 
3.209e-003 2.505e+008 1.546e+011 1.000e+004 8.097e-001 1.477e-003 
3.211e-003 2.505e+008 1.542e+011 1.000e+004 7.936e-001 1.478e-003 
3.212e-003 2.505e+008 1.545e+011 1.000e+004 7.906e-001 1.480e-003 
3.213e-003 2.504e+008 1.534e+011 1.000e+004 8.346e-001 1.481e-003 
3.215e-003 2.504e+008 1.529e+011 1.000e+004 8.293e-001 1.483e-003 
3.216e-003 2.504e+008 1.514e+011 1.000e+004 8.221e-001 1.484e-003 
3.218e-003 2.504e+008 1.513e+011 1.000e+004 8.226e-001 1.486e-003 
3.219e-003 2.504e+008 1.511e+011 1.000e+004 7.817e-001 1.487e-003 
3.220e-003 2.504e+008 1.510e+011 1.000e+004 8.096e-001 1.488e-003 
3.222e-003 2.504e+008 1.510e+011 1.000e+004 8.073e-001 1.490e-003 
3.223e-003 2.504e+008 1.511e+011 1.000e+004 8.091e-001 1.491e-003 
3.224e-003 2.503e+008 1.508e+011 1.000e+004 8.125e-001 1.493e-003 
3.226e-003 2.503e+008 1.510e+011 1.000e+004 7.987e-001 1.494e-003 
3.227e-003 2.503e+008 1.512e+011 1.000e+004 7.884e-001 1.495e-003 
3.228e-003 2.503e+008 1.515e+011 1.000e+004 7.897e-001 1.497e-003 
3.230e-003 2.503e+008 1.519e+011 1.000e+004 7.716e-001 1.498e-003 
3.231e-003 2.503e+008 1.524e+011 1.000e+004 7.479e-001 1.499e-003 
3.232e-003 2.503e+008 1.532e+011 1.000e+004 7.826e-001 1.501e-003 
3.234e-003 2.503e+008 1.539e+011 1.000e+004 7.909e-001 1.502e-003 
3.235e-003 2.503e+008 1.546e+011 1.000e+004 7.888e-001 1.504e-003 
3.236e-003 2.503e+008 1.554e+011 1.000e+004 7.647e-001 1.505e-003 
3.238e-003 2.503e+008 1.552e+011 1.000e+004 7.971e-001 1.506e-003 
3.239e-003 2.503e+008 1.552e+011 1.000e+004 7.984e-001 1.508e-003 
3.241e-003 2.503e+008 1.550e+011 1.000e+004 7.911e-001 1.509e-003 
3.242e-003 2.503e+008 1.547e+011 1.000e+004 7.722e-001 1.511e-003 
3.243e-003 2.503e+008 1.547e+011 1.000e+004 8.028e-001 1.512e-003 
3.245e-003 2.502e+008 1.541e+011 1.000e+004 7.988e-001 1.514e-003 
3.246e-003 2.502e+008 1.509e+011 1.000e+004 8.036e-001 1.515e-003 
3.247e-003 2.502e+008 1.506e+011 1.000e+004 8.058e-001 1.517e-003 
3.249e-003 2.502e+008 1.507e+011 1.000e+004 7.696e-001 1.518e-003 
3.250e-003 2.502e+008 1.504e+011 1.000e+004 8.053e-001 1.519e-003 
3.251e-003 2.502e+008 1.497e+011 1.000e+004 8.063e-001 1.521e-003 
3.253e-003 2.502e+008 1.495e+011 1.000e+004 8.077e-001 1.522e-003 
3.254e-003 2.502e+008 1.497e+011 1.000e+004 7.909e-001 1.524e-003 
3.255e-003 2.502e+008 1.496e+011 1.000e+004 7.789e-001 1.525e-003 
3.257e-003 2.502e+008 1.501e+011 1.000e+004 7.930e-001 1.526e-003 
3.258e-003 2.502e+008 1.504e+011 1.000e+004 7.974e-001 1.528e-003 
3.259e-003 2.502e+008 1.508e+011 1.000e+004 8.116e-001 1.529e-003 
3.261e-003 2.502e+008 1.513e+011 1.000e+004 8.208e-001 1.530e-003 
3.262e-003 2.502e+008 1.516e+011 1.000e+004 7.976e-001 1.532e-003 
3.264e-003 2.502e+008 1.511e+011 1.000e+004 7.692e-001 1.533e-003 
3.265e-003 2.502e+008 1.509e+011 1.000e+004 7.987e-001 1.535e-003 
3.266e-003 2.502e+008 1.513e+011 1.000e+004 7.869e-001 1.536e-003 
3.268e-003 2.502e+008 1.517e+011 1.000e+004 7.936e-001 1.537e-003 
3.269e-003 2.502e+008 1.517e+011 1.000e+004 7.718e-001 1.539e-003 
3.270e-003 2.502e+008 1.517e+011 1.000e+004 7.630e-001 1.540e-003 
3.272e-003 2.502e+008 1.519e+011 1.000e+004 7.691e-001 1.541e-003 
3.273e-003 2.502e+008 1.523e+011 1.000e+004 7.703e-001 1.543e-003 
3.274e-003 2.502e+008 1.529e+011 1.000e+004 7.716e-001 1.544e-003 
3.276e-003 2.502e+008 1.528e+011 1.000e+004 7.572e-001 1.545e-003 
3.277e-003 2.502e+008 1.532e+011 1.000e+004 7.255e-001 1.547e-003 
3.278e-003 2.502e+008 1.536e+011 1.000e+004 7.604e-001 1.548e-003 
3.280e-003 2.502e+008 1.542e+011 1.000e+004 7.696e-001 1.549e-003 
3.281e-003 2.502e+008 1.546e+011 1.000e+004 7.774e-001 1.551e-003 
3.283e-003 2.502e+008 1.543e+011 1.000e+004 7.753e-001 1.552e-003 
3.284e-003 2.502e+008 1.546e+011 1.000e+004 7.589e-001 1.553e-003 
3.285e-003 2.502e+008 1.543e+011 1.000e+004 7.665e-001 1.554e-003 
3.287e-003 2.502e+008 1.542e+011 1.000e+004 7.272e-001 1.556e-003 
3.288e-003 2.502e+008 1.542e+011 1.000e+004 7.749e-001 1.557e-003 
3.289e-003 2.502e+008 1.546e+011 1.000e+004 7.767e-001 1.558e-003 
3.291e-003 2.502e+008 1.554e+011 1.000e+004 7.667e-001 1.560e-003 
3.292e-003 2.502e+008 1.538e+011 1.000e+004 7.798e-001 1.561e-003 
3.293e-003 2.502e+008 1.544e+011 1.000e+004 7.562e-001 1.563e-003 
3.295e-003 2.502e+008 1.551e+011 1.000e+004 7.938e-001 1.564e-003 
3.296e-003 2.502e+008 1.561e+011 1.000e+004 8.003e-001 1.565e-003 
3.297e-003 2.502e+008 1.572e+011 1.000e+004 7.993e-001 1.567e-003 
3.299e-003 2.502e+008 1.582e+011 1.000e+004 7.809e-001 1.568e-003 
3.300e-003 2.502e+008 1.586e+011 1.000e+004 8.217e-001 1.570e-003 
3.301e-003 2.502e+008 1.594e+011 1.000e+004 8.339e-001 1.571e-003 
3.303e-003 2.501e+008 1.593e+011 1.000e+004 8.382e-001 1.573e-003 
3.304e-003 2.501e+008 1.579e+011 1.000e+004 8.252e-001 1.574e-003 
3.306e-003 2.501e+008 1.573e+011 1.000e+004 8.179e-001 1.576e-003 
3.307e-003 2.501e+008 1.576e+011 1.000e+004 8.202e-001 1.577e-003 
3.308e-003 2.500e+008 1.582e+011 1.000e+004 8.387e-001 1.579e-003 
3.310e-003 2.500e+008 1.591e+011 1.000e+004 8.268e-001 1.580e-003 
3.311e-003 2.500e+008 1.597e+011 1.000e+004 8.180e-001 1.582e-003 
3.312e-003 2.499e+008 1.603e+011 1.000e+004 8.196e-001 1.583e-003 
3.314e-003 2.499e+008 1.611e+011 1.000e+004 8.174e-001 1.585e-003 
3.315e-003 2.499e+008 1.619e+011 1.000e+004 8.284e-001 1.587e-003 
3.316e-003 2.498e+008 1.627e+011 1.000e+004 8.111e-001 1.588e-003 
3.318e-003 2.498e+008 1.626e+011 1.000e+004 8.206e-001 1.590e-003 
3.319e-003 2.498e+008 1.623e+011 1.000e+004 8.510e-001 1.591e-003 
3.320e-003 2.497e+008 1.628e+011 1.000e+004 8.509e-001 1.593e-003 
3.322e-003 2.497e+008 1.629e+011 1.000e+004 8.566e-001 1.595e-003 
3.323e-003 2.496e+008 1.634e+011 1.000e+004 8.216e-001 1.596e-003 
3.324e-003 2.496e+008 1.613e+011 1.000e+004 8.508e-001 1.598e-003 
3.326e-003 2.495e+008 1.612e+011 1.000e+004 8.392e-001 1.600e-003 
3.327e-003 2.495e+008 1.609e+011 1.000e+004 8.372e-001 1.602e-003 
3.329e-003 2.495e+008 1.607e+011 1.000e+004 8.048e-001 1.603e-003 
3.330e-003 2.494e+008 1.597e+011 1.000e+004 8.313e-001 1.605e-003 
3.331e-003 2.494e+008 1.582e+011 1.000e+004 8.285e-001 1.606e-003 
3.333e-003 2.493e+008 1.587e+011 1.000e+004 8.187e-001 1.608e-003 
3.334e-003 2.493e+008 1.590e+011 1.000e+004 8.023e-001 1.610e-003 
3.336e-003 2.493e+008 1.589e+011 1.000e+004 8.122e-001 1.611e-003 
3.337e-003 2.492e+008 1.592e+011 1.000e+004 8.054e-001 1.613e-003 
3.338e-003 2.492e+008 1.594e+011 1.000e+004 8.059e-001 1.615e-003 
3.340e-003 2.492e+008 1.576e+011 1.000e+004 8.056e-001 1.616e-003 
3.341e-003 2.491e+008 1.582e+011 1.000e+004 8.123e-001 1.618e-003 
3.343e-003 2.491e+008 1.577e+011 1.000e+004 8.118e-001 1.620e-003 
3.344e-003 2.491e+008 1.580e+011 1.000e+004 7.940e-001 1.621e-003 
3.345e-003 2.490e+008 1.570e+011 1.000e+004 7.961e-001 1.623e-003 
3.347e-003 2.490e+008 1.570e+011 1.000e+004 8.001e-001 1.624e-003 
3.348e-003 2.490e+008 1.562e+011 1.000e+004 8.100e-001 1.626e-003 
3.349e-003 2.489e+008 1.560e+011 1.000e+004 8.034e-001 1.628e-003 
3.351e-003 2.489e+008 1.555e+011 1.000e+004 8.153e-001 1.629e-003 
3.352e-003 2.489e+008 1.543e+011 1.000e+004 8.132e-001 1.631e-003 
3.354e-003 2.488e+008 1.540e+011 1.000e+004 8.027e-001 1.632e-003 
3.355e-003 2.488e+008 1.540e+011 1.000e+004 7.876e-001 1.634e-003 
3.356e-003 2.488e+008 1.534e+011 1.000e+004 7.959e-001 1.635e-003 
3.358e-003 2.488e+008 1.533e+011 1.000e+004 7.848e-001 1.637e-003 
3.359e-003 2.487e+008 1.518e+011 1.000e+004 7.975e-001 1.639e-003 
3.361e-003 2.487e+008 1.518e+011 1.000e+004 8.040e-001 1.640e-003 
3.362e-003 2.487e+008 1.510e+011 1.000e+004 8.067e-001 1.642e-003 
3.363e-003 2.487e+008 1.497e+011 1.000e+004 8.045e-001 1.643e-003 
3.365e-003 2.487e+008 1.491e+011 1.000e+004 7.779e-001 1.645e-003 
3.366e-003 2.486e+008 1.491e+011 1.000e+004 7.953e-001 1.646e-003 
3.368e-003 2.486e+008 1.490e+011 1.000e+004 7.811e-001 1.648e-003 
3.369e-003 2.486e+008 1.494e+011 1.000e+004 7.493e-001 1.649e-003 
3.370e-003 2.486e+008 1.497e+011 1.000e+004 7.564e-001 1.651e-003 
3.372e-003 2.486e+008 1.502e+011 1.000e+004 7.322e-001 1.652e-003 
3.373e-003 2.486e+008 1.495e+011 1.000e+004 7.481e-001 1.653e-003 
3.375e-003 2.486e+008 1.496e+011 1.000e+004 7.506e-001 1.655e-003 
3.376e-003 2.486e+008 1.497e+011 1.000e+004 7.508e-001 1.656e-003 
3.378e-003 2.486e+008 1.487e+011 1.000e+004 7.364e-001 1.658e-003 
3.379e-003 2.486e+008 1.482e+011 1.000e+004 7.639e-001 1.659e-003 
3.380e-003 2.486e+008 1.480e+011 1.000e+004 7.514e-001 1.661e-003 
3.382e-003 2.486e+008 1.481e+011 1.000e+004 7.582e-001 1.662e-003 
3.383e-003 2.486e+008 1.483e+011 1.000e+004 7.578e-001 1.664e-003 
3.385e-003 2.486e+008 1.484e+011 1.000e+004 7.397e-001 1.665e-003 
3.386e-003 2.486e+008 1.488e+011 1.000e+004 7.549e-001 1.666e-003 
3.387e-003 2.486e+008 1.488e+011 1.000e+004 7.518e-001 1.668e-003 
3.389e-003 2.486e+008 1.484e+011 1.000e+004 7.711e-001 1.669e-003 
3.390e-003 2.486e+008 1.487e+011 1.000e+004 7.513e-001 1.671e-003 
3.392e-003 2.486e+008 1.492e+011 1.000e+004 7.672e-001 1.672e-003 
3.393e-003 2.486e+008 1.494e+011 1.000e+004 7.586e-001 1.673e-003 
3.394e-003 2.486e+008 1.498e+011 1.000e+004 7.639e-001 1.675e-003 
3.396e-003 2.486e+008 1.489e+011 1.000e+004 7.616e-001 1.676e-003 
3.397e-003 2.486e+008 1.488e+011 1.000e+004 7.626e-001 1.678e-003 
3.398e-003 2.486e+008 1.488e+011 1.000e+004 7.640e-001 1.679e-003 
3.400e-003 2.486e+008 1.493e+011 1.000e+004 7.577e-001 1.680e-003 
3.401e-003 2.486e+008 1.497e+011 1.000e+004 7.657e-001 1.682e-003 
3.403e-003 2.486e+008 1.503e+011 1.000e+004 7.546e-001 1.683e-003 
3.404e-003 2.486e+008 1.500e+011 1.000e+004 7.622e-001 1.685e-003 
3.406e-003 2.486e+008 1.507e+011 1.000e+004 7.587e-001 1.686e-003 
3.407e-003 2.485e+008 1.514e+011 1.000e+004 7.565e-001 1.688e-003 
3.409e-003 2.485e+008 1.522e+011 1.000e+004 7.625e-001 1.689e-003 
3.410e-003 2.485e+008 1.529e+011 1.000e+004 7.796e-001 1.691e-003 
3.411e-003 2.485e+008 1.534e+011 1.000e+004 7.973e-001 1.692e-003 
3.413e-003 2.485e+008 1.541e+011 1.000e+004 7.985e-001 1.694e-003 
3.414e-003 2.485e+008 1.550e+011 1.000e+004 7.764e-001 1.696e-003 
3.416e-003 2.484e+008 1.553e+011 1.000e+004 8.057e-001 1.697e-003 
3.417e-003 2.484e+008 1.555e+011 1.000e+004 8.017e-001 1.699e-003 
3.418e-003 2.484e+008 1.558e+011 1.000e+004 8.103e-001 1.700e-003 
3.420e-003 2.483e+008 1.558e+011 1.000e+004 8.034e-001 1.702e-003 
3.421e-003 2.483e+008 1.552e+011 1.000e+004 7.912e-001 1.703e-003 
3.422e-003 2.483e+008 1.550e+011 1.000e+004 7.922e-001 1.705e-003 
3.424e-003 2.483e+008 1.551e+011 1.000e+004 7.837e-001 1.706e-003 
3.425e-003 2.483e+008 1.542e+011 1.000e+004 7.743e-001 1.708e-003 
3.427e-003 2.483e+008 1.545e+011 1.000e+004 7.745e-001 1.709e-003 
3.428e-003 2.482e+008 1.550e+011 1.000e+004 7.595e-001 1.711e-003 
3.429e-003 2.482e+008 1.557e+011 1.000e+004 7.904e-001 1.712e-003 
3.431e-003 2.482e+008 1.561e+011 1.000e+004 7.952e-001 1.714e-003 
3.432e-003 2.482e+008 1.569e+011 1.000e+004 8.103e-001 1.715e-003 
3.433e-003 2.482e+008 1.575e+011 1.000e+004 8.081e-001 1.717e-003 
3.435e-003 2.481e+008 1.584e+011 1.000e+004 8.003e-001 1.718e-003 
3.436e-003 2.481e+008 1.577e+011 1.000e+004 8.339e-001 1.720e-003 
3.437e-003 2.480e+008 1.582e+011 1.000e+004 8.439e-001 1.722e-003 
3.439e-003 2.480e+008 1.580e+011 1.000e+004 8.354e-001 1.723e-003 
3.440e-003 2.480e+008 1.576e+011 1.000e+004 8.076e-001 1.725e-003 
3.441e-003 2.479e+008 1.561e+011 1.000e+004 8.398e-001 1.726e-003 
3.443e-003 2.479e+008 1.557e+011 1.000e+004 8.509e-001 1.728e-003 
3.444e-003 2.479e+008 1.556e+011 1.000e+004 8.422e-001 1.730e-003 
3.446e-003 2.478e+008 1.553e+011 1.000e+004 8.361e-001 1.731e-003 
3.447e-003 2.478e+008 1.548e+011 1.000e+004 8.351e-001 1.733e-003 
3.448e-003 2.478e+008 1.542e+011 1.000e+004 8.504e-001 1.734e-003 
3.450e-003 2.477e+008 1.543e+011 1.000e+004 8.224e-001 1.736e-003 
3.451e-003 2.477e+008 1.546e+011 1.000e+004 8.378e-001 1.737e-003 
3.452e-003 2.477e+008 1.518e+011 1.000e+004 8.430e-001 1.739e-003 
3.454e-003 2.477e+008 1.508e+011 1.000e+004 8.678e-001 1.740e-003 
3.455e-003 2.476e+008 1.508e+011 1.000e+004 8.416e-001 1.742e-003 
3.456e-003 2.476e+008 1.476e+011 1.000e+004 8.742e-001 1.744e-003 
3.458e-003 2.476e+008 1.479e+011 1.000e+004 8.695e-001 1.745e-003 
3.459e-003 2.476e+008 1.483e+011 1.000e+004 8.528e-001 1.747e-003 
3.460e-003 2.476e+008 1.481e+011 1.000e+004 8.323e-001 1.748e-003 
3.462e-003 2.475e+008 1.482e+011 1.000e+004 8.610e-001 1.749e-003 
3.463e-003 2.475e+008 1.477e+011 1.000e+004 8.219e-001 1.751e-003 
3.464e-003 2.475e+008 1.477e+011 1.000e+004 7.937e-001 1.752e-003 
3.466e-003 2.475e+008 1.475e+011 1.000e+004 7.934e-001 1.754e-003 
3.467e-003 2.475e+008 1.476e+011 1.000e+004 7.440e-001 1.755e-003 
3.468e-003 2.475e+008 1.475e+011 1.000e+004 7.972e-001 1.756e-003 
3.470e-003 2.475e+008 1.470e+011 1.000e+004 7.982e-001 1.757e-003 
3.471e-003 2.476e+008 1.476e+011 1.000e+004 7.956e-001 1.759e-003 
3.473e-003 2.476e+008 1.481e+011 1.000e+004 7.611e-001 1.760e-003 
3.474e-003 2.476e+008 1.485e+011 1.000e+004 7.983e-001 1.761e-003 
3.475e-003 2.476e+008 1.491e+011 1.000e+004 7.988e-001 1.763e-003 
3.477e-003 2.476e+008 1.495e+011 1.000e+004 7.766e-001 1.764e-003 
3.478e-003 2.476e+008 1.497e+011 1.000e+004 7.463e-001 1.765e-003 
3.479e-003 2.476e+008 1.501e+011 1.000e+004 7.776e-001 1.767e-003 
3.481e-003 2.476e+008 1.505e+011 1.000e+004 7.933e-001 1.768e-003 
3.482e-003 2.476e+008 1.508e+011 1.000e+004 7.801e-001 1.769e-003 
3.483e-003 2.476e+008 1.514e+011 1.000e+004 7.536e-001 1.771e-003 
3.485e-003 2.476e+008 1.512e+011 1.000e+004 7.986e-001 1.772e-003 
3.486e-003 2.476e+008 1.520e+011 1.000e+004 8.111e-001 1.773e-003 
3.487e-003 2.476e+008 1.524e+011 1.000e+004 8.040e-001 1.775e-003 
3.489e-003 2.476e+008 1.531e+011 1.000e+004 8.127e-001 1.776e-003 
3.490e-003 2.476e+008 1.539e+011 1.000e+004 7.970e-001 1.777e-003 
3.491e-003 2.476e+008 1.540e+011 1.000e+004 8.383e-001 1.779e-003 
3.493e-003 2.476e+008 1.548e+011 1.000e+004 8.138e-001 1.780e-003 
3.494e-003 2.476e+008 1.551e+011 1.000e+004 8.174e-001 1.782e-003 
3.495e-003 2.475e+008 1.551e+011 1.000e+004 8.127e-001 1.783e-003 
3.497e-003 2.475e+008 1.554e+011 1.000e+004 8.291e-001 1.785e-003 
3.498e-003 2.475e+008 1.560e+011 1.000e+004 8.093e-001 1.786e-003 
3.499e-003 2.475e+008 1.565e+011 1.000e+004 8.276e-001 1.788e-003 
3.501e-003 2.475e+008 1.565e+011 1.000e+004 8.336e-001 1.789e-003 
3.502e-003 2.474e+008 1.568e+011 1.000e+004 8.362e-001 1.791e-003 
3.504e-003 2.474e+008 1.569e+011 1.000e+004 8.176e-001 1.792e-003 
3.505e-003 2.474e+008 1.573e+011 1.000e+004 8.194e-001 1.794e-003 
3.506e-003 2.474e+008 1.575e+011 1.000e+004 7.672e-001 1.795e-003 
3.508e-003 2.474e+008 1.580e+011 1.000e+004 8.282e-001 1.797e-003 
3.509e-003 2.473e+008 1.584e+011 1.000e+004 8.331e-001 1.798e-003 
3.510e-003 2.473e+008 1.580e+011 1.000e+004 8.218e-001 1.799e-003 
3.512e-003 2.473e+008 1.584e+011 1.000e+004 7.806e-001 1.801e-003 
3.513e-003 2.473e+008 1.585e+011 1.000e+004 8.377e-001 1.802e-003 
3.514e-003 2.473e+008 1.571e+011 1.000e+004 8.516e-001 1.804e-003 
3.516e-003 2.472e+008 1.534e+011 1.000e+004 8.346e-001 1.806e-003 
3.517e-003 2.472e+008 1.535e+011 1.000e+004 8.526e-001 1.807e-003 
3.518e-003 2.472e+008 1.534e+011 1.000e+004 8.140e-001 1.809e-003 
3.520e-003 2.472e+008 1.534e+011 1.000e+004 8.464e-001 1.810e-003 
3.521e-003 2.471e+008 1.525e+011 1.000e+004 8.392e-001 1.812e-003 
3.523e-003 2.471e+008 1.525e+011 1.000e+004 8.425e-001 1.813e-003 
3.524e-003 2.471e+008 1.517e+011 1.000e+004 8.349e-001 1.815e-003 
3.525e-003 2.471e+008 1.518e+011 1.000e+004 8.476e-001 1.816e-003 
3.527e-003 2.470e+008 1.520e+011 1.000e+004 8.200e-001 1.818e-003 
3.528e-003 2.470e+008 1.508e+011 1.000e+004 8.471e-001 1.819e-003 
3.529e-003 2.470e+008 1.489e+011 1.000e+004 8.430e-001 1.821e-003 
3.531e-003 2.470e+008 1.480e+011 1.000e+004 8.336e-001 1.822e-003 
3.532e-003 2.470e+008 1.474e+011 1.000e+004 8.312e-001 1.824e-003 
3.533e-003 2.470e+008 1.469e+011 1.000e+004 8.110e-001 1.825e-003 
3.535e-003 2.470e+008 1.468e+011 1.000e+004 8.201e-001 1.826e-003 
3.536e-003 2.469e+008 1.469e+011 1.000e+004 8.183e-001 1.828e-003 
3.537e-003 2.469e+008 1.463e+011 1.000e+004 8.498e-001 1.829e-003 
3.539e-003 2.469e+008 1.462e+011 1.000e+004 8.376e-001 1.831e-003 
3.540e-003 2.469e+008 1.462e+011 1.000e+004 8.188e-001 1.832e-003 
3.541e-003 2.469e+008 1.452e+011 1.000e+004 8.436e-001 1.834e-003 
3.543e-003 2.469e+008 1.454e+011 1.000e+004 8.233e-001 1.835e-003 
3.544e-003 2.469e+008 1.455e+011 1.000e+004 8.160e-001 1.837e-003 
3.546e-003 2.469e+008 1.457e+011 1.000e+004 8.034e-001 1.838e-003 
3.547e-003 2.469e+008 1.455e+011 1.000e+004 8.306e-001 1.839e-003 
3.548e-003 2.468e+008 1.456e+011 1.000e+004 8.277e-001 1.841e-003 
3.550e-003 2.468e+008 1.455e+011 1.000e+004 8.186e-001 1.842e-003 
3.551e-003 2.468e+008 1.455e+011 1.000e+004 7.884e-001 1.844e-003 
3.552e-003 2.468e+008 1.459e+011 1.000e+004 8.035e-001 1.845e-003 
3.554e-003 2.468e+008 1.457e+011 1.000e+004 7.971e-001 1.846e-003 
3.555e-003 2.468e+008 1.455e+011 1.000e+004 7.902e-001 1.848e-003 
3.556e-003 2.468e+008 1.453e+011 1.000e+004 7.791e-001 1.849e-003 
3.558e-003 2.468e+008 1.451e+011 1.000e+004 8.122e-001 1.850e-003 
3.559e-003 2.468e+008 1.454e+011 1.000e+004 8.300e-001 1.852e-003 
3.560e-003 2.468e+008 1.456e+011 1.000e+004 8.323e-001 1.853e-003 
3.562e-003 2.468e+008 1.462e+011 1.000e+004 8.095e-001 1.854e-003 
3.563e-003 2.468e+008 1.449e+011 1.000e+004 8.377e-001 1.856e-003 
3.564e-003 2.468e+008 1.452e+011 1.000e+004 8.359e-001 1.857e-003 
3.566e-003 2.468e+008 1.454e+011 1.000e+004 8.377e-001 1.859e-003 
3.567e-003 2.468e+008 1.457e+011 1.000e+004 8.113e-001 1.860e-003 
3.568e-003 2.468e+008 1.460e+011 1.000e+004 8.302e-001 1.862e-003 
3.570e-003 2.467e+008 1.463e+011 1.000e+004 8.467e-001 1.863e-003 
3.571e-003 2.467e+008 1.469e+011 1.000e+004 8.369e-001 1.864e-003 
3.573e-003 2.467e+008 1.471e+011 1.000e+004 8.042e-001 1.866e-003 
3.574e-003 2.467e+008 1.464e+011 1.000e+004 8.195e-001 1.867e-003 
3.575e-003 2.467e+008 1.469e+011 1.000e+004 8.242e-001 1.869e-003 
3.577e-003 2.467e+008 1.473e+011 1.000e+004 8.148e-001 1.870e-003 
3.578e-003 2.467e+008 1.466e+011 1.000e+004 8.074e-001 1.872e-003 
3.579e-003 2.467e+008 1.470e+011 1.000e+004 8.125e-001 1.873e-003 
3.581e-003 2.467e+008 1.466e+011 1.000e+004 7.724e-001 1.874e-003 
3.582e-003 2.467e+008 1.467e+011 1.000e+004 8.189e-001 1.876e-003 
3.583e-003 2.467e+008 1.470e+011 1.000e+004 8.089e-001 1.877e-003 
3.585e-003 2.467e+008 1.473e+011 1.000e+004 7.992e-001 1.878e-003 
3.586e-003 2.467e+008 1.470e+011 1.000e+004 7.838e-001 1.880e-003 
3.587e-003 2.467e+008 1.475e+011 1.000e+004 7.668e-001 1.881e-003 
3.589e-003 2.467e+008 1.479e+011 1.000e+004 8.014e-001 1.883e-003 
3.590e-003 2.467e+008 1.484e+011 1.000e+004 8.186e-001 1.884e-003 
3.592e-003 2.467e+008 1.487e+011 1.000e+004 8.090e-001 1.885e-003 
3.593e-003 2.466e+008 1.492e+011 1.000e+004 8.202e-001 1.887e-003 
3.594e-003 2.466e+008 1.497e+011 1.000e+004 8.097e-001 1.888e-003 
3.596e-003 2.466e+008 1.498e+011 1.000e+004 8.242e-001 1.890e-003 
3.597e-003 2.466e+008 1.476e+011 1.000e+004 8.125e-001 1.891e-003 
3.598e-003 2.466e+008 1.480e+011 1.000e+004 7.852e-001 1.892e-003 
3.600e-003 2.466e+008 1.485e+011 1.000e+004 8.008e-001 1.894e-003 
3.601e-003 2.466e+008 1.490e+011 1.000e+004 7.892e-001 1.895e-003 
3.602e-003 2.466e+008 1.496e+011 1.000e+004 8.019e-001 1.897e-003 
3.604e-003 2.466e+008 1.487e+011 1.000e+004 7.735e-001 1.898e-003 
3.605e-003 2.466e+008 1.491e+011 1.000e+004 7.858e-001 1.900e-003 
3.607e-003 2.466e+008 1.492e+011 1.000e+004 7.898e-001 1.901e-003 
3.608e-003 2.466e+008 1.479e+011 1.000e+004 7.868e-001 1.902e-003 
3.609e-003 2.465e+008 1.483e+011 1.000e+004 7.550e-001 1.904e-003 
3.611e-003 2.465e+008 1.485e+011 1.000e+004 7.805e-001 1.905e-003 
3.612e-003 2.465e+008 1.491e+011 1.000e+004 7.873e-001 1.907e-003 
3.613e-003 2.465e+008 1.495e+011 1.000e+004 7.920e-001 1.908e-003 
3.615e-003 2.465e+008 1.499e+011 1.000e+004 7.850e-001 1.910e-003 
3.616e-003 2.465e+008 1.500e+011 1.000e+004 8.011e-001 1.911e-003 
3.618e-003 2.465e+008 1.504e+011 1.000e+004 8.026e-001 1.913e-003 
3.619e-003 2.464e+008 1.507e+011 1.000e+004 8.112e-001 1.914e-003 
3.620e-003 2.464e+008 1.511e+011 1.000e+004 7.978e-001 1.916e-003 
3.622e-003 2.464e+008 1.516e+011 1.000e+004 7.874e-001 1.917e-003 
3.623e-003 2.464e+008 1.522e+011 1.000e+004 8.078e-001 1.919e-003 
3.624e-003 2.464e+008 1.528e+011 1.000e+004 8.121e-001 1.920e-003 
3.626e-003 2.463e+008 1.531e+011 1.000e+004 8.025e-001 1.922e-003 
3.627e-003 2.463e+008 1.533e+011 1.000e+004 7.796e-001 1.923e-003 
3.628e-003 2.463e+008 1.537e+011 1.000e+004 8.053e-001 1.925e-003 
3.630e-003 2.463e+008 1.539e+011 1.000e+004 8.023e-001 1.926e-003 
3.631e-003 2.462e+008 1.537e+011 1.000e+004 7.964e-001 1.928e-003 
3.633e-003 2.462e+008 1.542e+011 1.000e+004 7.785e-001 1.930e-003 
3.634e-003 2.462e+008 1.534e+011 1.000e+004 7.960e-001 1.931e-003 
3.635e-003 2.462e+008 1.536e+011 1.000e+004 7.956e-001 1.933e-003 
3.637e-003 2.461e+008 1.537e+011 1.000e+004 7.951e-001 1.934e-003 
3.638e-003 2.461e+008 1.540e+011 1.000e+004 7.832e-001 1.936e-003 
3.639e-003 2.461e+008 1.542e+011 1.000e+004 8.075e-001 1.937e-003 
3.641e-003 2.461e+008 1.547e+011 1.000e+004 8.204e-001 1.939e-003 
3.642e-003 2.460e+008 1.553e+011 1.000e+004 8.216e-001 1.940e-003 
3.644e-003 2.460e+008 1.560e+011 1.000e+004 8.137e-001 1.942e-003 
3.645e-003 2.460e+008 1.567e+011 1.000e+004 8.105e-001 1.944e-003 
3.646e-003 2.459e+008 1.567e+011 1.000e+004 8.144e-001 1.945e-003 
3.648e-003 2.459e+008 1.570e+011 1.000e+004 8.120e-001 1.947e-003 
3.649e-003 2.459e+008 1.571e+011 1.000e+004 8.092e-001 1.948e-003 
3.650e-003 2.458e+008 1.573e+011 1.000e+004 8.001e-001 1.950e-003 
3.652e-003 2.458e+008 1.580e+011 1.000e+004 8.049e-001 1.951e-003 
3.653e-003 2.458e+008 1.584e+011 1.000e+004 8.060e-001 1.953e-003 
3.655e-003 2.458e+008 1.585e+011 1.000e+004 8.202e-001 1.955e-003 
3.656e-003 2.457e+008 1.587e+011 1.000e+004 8.038e-001 1.956e-003 
3.657e-003 2.457e+008 1.583e+011 1.000e+004 7.817e-001 1.958e-003 
3.659e-003 2.457e+008 1.583e+011 1.000e+004 8.191e-001 1.959e-003 
3.660e-003 2.456e+008 1.586e+011 1.000e+004 8.211e-001 1.961e-003 
3.662e-003 2.456e+008 1.584e+011 1.000e+004 8.062e-001 1.963e-003 
3.663e-003 2.456e+008 1.577e+011 1.000e+004 8.160e-001 1.964e-003 
3.664e-003 2.456e+008 1.571e+011 1.000e+004 7.985e-001 1.966e-003 
3.666e-003 2.455e+008 1.569e+011 1.000e+004 8.083e-001 1.967e-003 
3.667e-003 2.455e+008 1.569e+011 1.000e+004 7.996e-001 1.969e-003 
3.668e-003 2.455e+008 1.568e+011 1.000e+004 8.105e-001 1.970e-003 
3.670e-003 2.455e+008 1.568e+011 1.000e+004 7.977e-001 1.972e-003 
3.671e-003 2.455e+008 1.564e+011 1.000e+004 7.597e-001 1.973e-003 
3.673e-003 2.455e+008 1.563e+011 1.000e+004 7.811e-001 1.975e-003 
3.674e-003 2.454e+008 1.564e+011 1.000e+004 7.747e-001 1.976e-003 
3.675e-003 2.454e+008 1.567e+011 1.000e+004 7.538e-001 1.978e-003 
3.677e-003 2.454e+008 1.567e+011 1.000e+004 7.497e-001 1.979e-003 
3.678e-003 2.454e+008 1.570e+011 1.000e+004 7.370e-001 1.980e-003 
3.679e-003 2.454e+008 1.574e+011 1.000e+004 7.738e-001 1.982e-003 
3.681e-003 2.454e+008 1.577e+011 1.000e+004 7.861e-001 1.983e-003 
3.682e-003 2.454e+008 1.580e+011 1.000e+004 7.742e-001 1.985e-003 
3.684e-003 2.454e+008 1.581e+011 1.000e+004 7.563e-001 1.986e-003 
3.685e-003 2.454e+008 1.585e+011 1.000e+004 7.802e-001 1.987e-003 
3.686e-003 2.454e+008 1.588e+011 1.000e+004 7.816e-001 1.989e-003 
3.688e-003 2.454e+008 1.593e+011 1.000e+004 7.917e-001 1.990e-003 
3.689e-003 2.454e+008 1.598e+011 1.000e+004 8.128e-001 1.992e-003 
3.690e-003 2.454e+008 1.584e+011 1.000e+004 7.936e-001 1.993e-003 
3.692e-003 2.453e+008 1.585e+011 1.000e+004 8.072e-001 1.995e-003 
3.693e-003 2.453e+008 1.571e+011 1.000e+004 8.189e-001 1.996e-003 
3.694e-003 2.453e+008 1.575e+011 1.000e+004 8.225e-001 1.998e-003 
3.696e-003 2.453e+008 1.576e+011 1.000e+004 7.924e-001 1.999e-003 
3.697e-003 2.453e+008 1.580e+011 1.000e+004 8.212e-001 2.000e-003 
3.698e-003 2.453e+008 1.574e+011 1.000e+004 8.253e-001 2.002e-003 
3.700e-003 2.452e+008 1.575e+011 1.000e+004 8.237e-001 2.003e-003 
3.701e-003 2.452e+008 1.579e+011 1.000e+004 7.791e-001 2.005e-003 
3.703e-003 2.452e+008 1.581e+011 1.000e+004 8.287e-001 2.006e-003 
3.704e-003 2.452e+008 1.584e+011 1.000e+004 8.352e-001 2.008e-003 
3.705e-003 2.452e+008 1.589e+011 1.000e+004 8.107e-001 2.009e-003 
3.707e-003 2.452e+008 1.595e+011 1.000e+004 8.068e-001 2.011e-003 
3.708e-003 2.452e+008 1.601e+011 1.000e+004 7.991e-001 2.012e-003 
3.709e-003 2.451e+008 1.604e+011 1.000e+004 7.783e-001 2.014e-003 
3.711e-003 2.451e+008 1.607e+011 1.000e+004 7.662e-001 2.015e-003 
3.712e-003 2.451e+008 1.610e+011 1.000e+004 7.769e-001 2.016e-003 
3.713e-003 2.451e+008 1.616e+011 1.000e+004 7.821e-001 2.018e-003 
3.715e-003 2.451e+008 1.620e+011 1.000e+004 7.773e-001 2.019e-003 
3.716e-003 2.451e+008 1.625e+011 1.000e+004 7.849e-001 2.021e-003 
3.717e-003 2.451e+008 1.629e+011 1.000e+004 7.748e-001 2.022e-003 
3.719e-003 2.451e+008 1.636e+011 1.000e+004 8.022e-001 2.023e-003 
3.720e-003 2.451e+008 1.636e+011 1.000e+004 7.422e-001 2.025e-003 
3.722e-003 2.451e+008 1.630e+011 1.000e+004 7.768e-001 2.026e-003 
3.723e-003 2.451e+008 1.626e+011 1.000e+004 7.707e-001 2.028e-003 
3.724e-003 2.450e+008 1.628e+011 1.000e+004 7.692e-001 2.029e-003 
3.726e-003 2.450e+008 1.632e+011 1.000e+004 7.593e-001 2.031e-003 
3.727e-003 2.450e+008 1.636e+011 1.000e+004 7.966e-001 2.032e-003 
3.728e-003 2.450e+008 1.642e+011 1.000e+004 7.997e-001 2.034e-003 
3.730e-003 2.450e+008 1.648e+011 1.000e+004 7.945e-001 2.035e-003 
3.731e-003 2.449e+008 1.649e+011 1.000e+004 7.866e-001 2.037e-003 
3.732e-003 2.449e+008 1.655e+011 1.000e+004 7.640e-001 2.038e-003 
3.734e-003 2.449e+008 1.651e+011 1.000e+004 7.826e-001 2.040e-003 
3.735e-003 2.449e+008 1.657e+011 1.000e+004 7.880e-001 2.041e-003 
3.737e-003 2.449e+008 1.660e+011 1.000e+004 7.845e-001 2.043e-003 
3.738e-003 2.449e+008 1.654e+011 1.000e+004 7.773e-001 2.044e-003 
3.739e-003 2.448e+008 1.621e+011 1.000e+004 7.657e-001 2.046e-003 
3.741e-003 2.448e+008 1.616e+011 1.000e+004 7.391e-001 2.047e-003 
3.742e-003 2.448e+008 1.615e+011 1.000e+004 7.694e-001 2.048e-003 
3.743e-003 2.448e+008 1.618e+011 1.000e+004 7.700e-001 2.050e-003 
3.745e-003 2.448e+008 1.622e+011 1.000e+004 7.568e-001 2.051e-003 
3.746e-003 2.448e+008 1.624e+011 1.000e+004 7.303e-001 2.053e-003 
3.747e-003 2.448e+008 1.626e+011 1.000e+004 7.462e-001 2.054e-003 
3.749e-003 2.448e+008 1.626e+011 1.000e+004 7.676e-001 2.055e-003 
3.750e-003 2.448e+008 1.626e+011 1.000e+004 7.569e-001 2.057e-003 
3.751e-003 2.448e+008 1.630e+011 1.000e+004 7.454e-001 2.058e-003 
3.753e-003 2.448e+008 1.635e+011 1.000e+004 7.161e-001 2.059e-003 
3.754e-003 2.448e+008 1.639e+011 1.000e+004 7.491e-001 2.061e-003 
3.755e-003 2.448e+008 1.644e+011 1.000e+004 7.373e-001 2.062e-003 
3.757e-003 2.448e+008 1.646e+011 1.000e+004 7.276e-001 2.064e-003 
3.758e-003 2.448e+008 1.651e+011 1.000e+004 7.198e-001 2.065e-003 
3.760e-003 2.448e+008 1.656e+011 1.000e+004 7.422e-001 2.066e-003 
3.761e-003 2.448e+008 1.659e+011 1.000e+004 7.432e-001 2.068e-003 
3.762e-003 2.448e+008 1.662e+011 1.000e+004 7.429e-001 2.069e-003 
3.764e-003 2.448e+008 1.598e+011 1.000e+004 7.573e-001 2.070e-003 
3.765e-003 2.448e+008 1.599e+011 1.000e+004 7.762e-001 2.072e-003 
3.766e-003 2.448e+008 1.603e+011 1.000e+004 7.937e-001 2.073e-003 
3.768e-003 2.447e+008 1.608e+011 1.000e+004 8.140e-001 2.075e-003 
3.769e-003 2.447e+008 1.610e+011 1.000e+004 7.970e-001 2.076e-003 
3.770e-003 2.447e+008 1.611e+011 1.000e+004 8.190e-001 2.078e-003 
3.772e-003 2.447e+008 1.613e+011 1.000e+004 8.176e-001 2.079e-003 
3.773e-003 2.447e+008 1.613e+011 1.000e+004 8.208e-001 2.080e-003 
3.774e-003 2.447e+008 1.613e+011 1.000e+004 8.062e-001 2.082e-003 
3.776e-003 2.447e+008 1.616e+011 1.000e+004 7.769e-001 2.083e-003 
3.777e-003 2.446e+008 1.619e+011 1.000e+004 8.245e-001 2.085e-003 
3.778e-003 2.446e+008 1.621e+011 1.000e+004 7.960e-001 2.086e-003 
3.780e-003 2.446e+008 1.625e+011 1.000e+004 8.438e-001 2.088e-003 
3.781e-003 2.446e+008 1.628e+011 1.000e+004 8.532e-001 2.089e-003 
3.783e-003 2.445e+008 1.632e+011 1.000e+004 8.533e-001 2.091e-003 
3.784e-003 2.445e+008 1.637e+011 1.000e+004 8.336e-001 2.092e-003 
3.785e-003 2.445e+008 1.642e+011 1.000e+004 8.482e-001 2.094e-003 
3.787e-003 2.445e+008 1.608e+011 1.000e+004 8.410e-001 2.095e-003 
3.788e-003 2.444e+008 1.611e+011 1.000e+004 8.491e-001 2.097e-003 
3.789e-003 2.444e+008 1.615e+011 1.000e+004 8.465e-001 2.098e-003 
3.791e-003 2.444e+008 1.618e+011 1.000e+004 7.957e-001 2.100e-003 
3.792e-003 2.444e+008 1.622e+011 1.000e+004 8.415e-001 2.101e-003 
3.793e-003 2.444e+008 1.621e+011 1.000e+004 8.305e-001 2.103e-003 
3.795e-003 2.444e+008 1.625e+011 1.000e+004 8.497e-001 2.104e-003 
3.796e-003 2.444e+008 1.609e+011 1.000e+004 8.343e-001 2.106e-003 
3.797e-003 2.443e+008 1.610e+011 1.000e+004 8.462e-001 2.107e-003 
3.799e-003 2.443e+008 1.611e+011 1.000e+004 8.428e-001 2.109e-003 
3.800e-003 2.443e+008 1.610e+011 1.000e+004 8.160e-001 2.110e-003 
3.801e-003 2.443e+008 1.613e+011 1.000e+004 8.422e-001 2.112e-003 
3.803e-003 2.443e+008 1.615e+011 1.000e+004 8.442e-001 2.113e-003 
3.804e-003 2.443e+008 1.614e+011 1.000e+004 8.509e-001 2.114e-003 
3.806e-003 2.442e+008 1.616e+011 1.000e+004 8.649e-001 2.116e-003 
3.807e-003 2.442e+008 1.618e+011 1.000e+004 8.532e-001 2.117e-003 
3.808e-003 2.442e+008 1.622e+011 1.000e+004 8.184e-001 2.119e-003 
3.810e-003 2.442e+008 1.615e+011 1.000e+004 8.334e-001 2.120e-003 
3.811e-003 2.442e+008 1.619e+011 1.000e+004 8.642e-001 2.122e-003 
3.812e-003 2.441e+008 1.616e+011 1.000e+004 8.713e-001 2.124e-003 
3.814e-003 2.441e+008 1.618e+011 1.000e+004 8.512e-001 2.125e-003 
3.815e-003 2.441e+008 1.621e+011 1.000e+004 8.284e-001 2.126e-003 
3.816e-003 2.441e+008 1.623e+011 1.000e+004 8.024e-001 2.128e-003 
3.818e-003 2.441e+008 1.626e+011 1.000e+004 8.527e-001 2.129e-003 
3.819e-003 2.440e+008 1.628e+011 1.000e+004 8.565e-001 2.131e-003 
3.820e-003 2.440e+008 1.614e+011 1.000e+004 8.606e-001 2.132e-003 
3.822e-003 2.440e+008 1.615e+011 1.000e+004 8.186e-001 2.134e-003 
3.823e-003 2.440e+008 1.618e+011 1.000e+004 8.723e-001 2.135e-003 
3.824e-003 2.440e+008 1.622e+011 1.000e+004 8.700e-001 2.137e-003 
3.826e-003 2.439e+008 1.625e+011 1.000e+004 8.601e-001 2.138e-003 
3.827e-003 2.439e+008 1.622e+011 1.000e+004 8.331e-001 2.140e-003 
3.828e-003 2.439e+008 1.626e+011 1.000e+004 8.810e-001 2.141e-003 
3.830e-003 2.439e+008 1.627e+011 1.000e+004 8.801e-001 2.143e-003 
3.831e-003 2.438e+008 1.630e+011 1.000e+004 8.766e-001 2.144e-003 
3.833e-003 2.438e+008 1.633e+011 1.000e+004 8.751e-001 2.146e-003 
3.834e-003 2.438e+008 1.636e+011 1.000e+004 8.274e-001 2.147e-003 
3.835e-003 2.438e+008 1.616e+011 1.000e+004 8.970e-001 2.149e-003 
3.837e-003 2.438e+008 1.616e+011 1.000e+004 8.962e-001 2.150e-003 
3.838e-003 2.437e+008 1.610e+011 1.000e+004 9.005e-001 2.152e-003 
3.839e-003 2.437e+008 1.596e+011 1.000e+004 8.918e-001 2.153e-003 
3.841e-003 2.437e+008 1.581e+011 1.000e+004 7.996e-001 2.155e-003 
3.842e-003 2.437e+008 1.563e+011 1.000e+004 8.561e-001 2.156e-003 
3.843e-003 2.437e+008 1.538e+011 1.000e+004 8.462e-001 2.158e-003 
3.845e-003 2.437e+008 1.535e+011 1.000e+004 8.602e-001 2.159e-003 
3.846e-003 2.437e+008 1.535e+011 1.000e+004 8.560e-001 2.160e-003 
3.847e-003 2.437e+008 1.535e+011 1.000e+004 8.033e-001 2.162e-003 
3.849e-003 2.437e+008 1.535e+011 1.000e+004 8.623e-001 2.163e-003 
3.850e-003 2.437e+008 1.536e+011 1.000e+004 8.498e-001 2.165e-003 
3.851e-003 2.437e+008 1.529e+011 1.000e+004 8.506e-001 2.166e-003 
3.853e-003 2.437e+008 1.526e+011 1.000e+004 8.255e-001 2.167e-003 
3.854e-003 2.437e+008 1.523e+011 1.000e+004 7.806e-001 2.169e-003 
3.856e-003 2.437e+008 1.522e+011 1.000e+004 8.241e-001 2.170e-003 
3.857e-003 2.437e+008 1.521e+011 1.000e+004 8.157e-001 2.171e-003 
3.858e-003 2.437e+008 1.519e+011 1.000e+004 8.321e-001 2.173e-003 
3.860e-003 2.437e+008 1.512e+011 1.000e+004 8.362e-001 2.174e-003 
3.861e-003 2.437e+008 1.506e+011 1.000e+004 8.023e-001 2.175e-003 
3.862e-003 2.436e+008 1.502e+011 1.000e+004 8.432e-001 2.177e-003 
3.864e-003 2.436e+008 1.500e+011 1.000e+004 8.327e-001 2.178e-003 
3.865e-003 2.436e+008 1.495e+011 1.000e+004 8.415e-001 2.179e-003 
3.866e-003 2.436e+008 1.492e+011 1.000e+004 8.097e-001 2.181e-003 
3.868e-003 2.436e+008 1.494e+011 1.000e+004 8.465e-001 2.182e-003 
3.869e-003 2.436e+008 1.477e+011 1.000e+004 8.423e-001 2.184e-003 
3.870e-003 2.436e+008 1.478e+011 1.000e+004 8.492e-001 2.185e-003 
3.872e-003 2.436e+008 1.477e+011 1.000e+004 8.076e-001 2.186e-003 
3.873e-003 2.436e+008 1.477e+011 1.000e+004 8.580e-001 2.188e-003 
3.874e-003 2.436e+008 1.478e+011 1.000e+004 8.624e-001 2.189e-003 
3.876e-003 2.436e+008 1.479e+011 1.000e+004 8.620e-001 2.190e-003 
3.877e-003 2.436e+008 1.478e+011 1.000e+004 8.142e-001 2.192e-003 
3.878e-003 2.436e+008 1.478e+011 1.000e+004 8.170e-001 2.193e-003 
3.880e-003 2.436e+008 1.479e+011 1.000e+004 8.593e-001 2.195e-003 
3.881e-003 2.436e+008 1.476e+011 1.000e+004 8.586e-001 2.196e-003 
3.883e-003 2.436e+008 1.471e+011 1.000e+004 8.456e-001 2.197e-003 
3.884e-003 2.436e+008 1.471e+011 1.000e+004 8.747e-001 2.199e-003 
3.885e-003 2.436e+008 1.473e+011 1.000e+004 8.314e-001 2.200e-003 
3.887e-003 2.436e+008 1.474e+011 1.000e+004 8.557e-001 2.201e-003 
3.888e-003 2.436e+008 1.477e+011 1.000e+004 8.537e-001 2.203e-003 
3.889e-003 2.436e+008 1.479e+011 1.000e+004 8.444e-001 2.204e-003 
3.891e-003 2.436e+008 1.482e+011 1.000e+004 7.979e-001 2.205e-003 
3.892e-003 2.436e+008 1.483e+011 1.000e+004 8.340e-001 2.207e-003 
3.893e-003 2.436e+008 1.452e+011 1.000e+004 7.918e-001 2.208e-003 
3.895e-003 2.436e+008 1.451e+011 1.000e+004 8.345e-001 2.209e-003 
3.896e-003 2.436e+008 1.440e+011 1.000e+004 8.442e-001 2.211e-003 
3.897e-003 2.436e+008 1.441e+011 1.000e+004 8.224e-001 2.212e-003 
3.899e-003 2.436e+008 1.444e+011 1.000e+004 7.801e-001 2.213e-003 
3.900e-003 2.436e+008 1.423e+011 1.000e+004 8.326e-001 2.215e-003 
3.901e-003 2.436e+008 1.422e+011 1.000e+004 8.178e-001 2.216e-003 
3.903e-003 2.436e+008 1.417e+011 1.000e+004 8.271e-001 2.217e-003 
3.904e-003 2.436e+008 1.417e+011 1.000e+004 8.351e-001 2.219e-003 
3.905e-003 2.436e+008 1.419e+011 1.000e+004 8.165e-001 2.220e-003 
3.907e-003 2.436e+008 1.421e+011 1.000e+004 7.896e-001 2.221e-003 
3.908e-003 2.436e+008 1.423e+011 1.000e+004 8.359e-001 2.223e-003 
3.910e-003 2.436e+008 1.424e+011 1.000e+004 8.547e-001 2.224e-003 
3.911e-003 2.436e+008 1.421e+011 1.000e+004 8.461e-001 2.226e-003 
3.912e-003 2.436e+008 1.420e+011 1.000e+004 8.539e-001 2.227e-003 
3.914e-003 2.436e+008 1.420e+011 1.000e+004 8.261e-001 2.228e-003 
3.915e-003 2.436e+008 1.419e+011 1.000e+004 8.349e-001 2.230e-003 
3.916e-003 2.436e+008 1.419e+011 1.000e+004 8.225e-001 2.231e-003 
3.918e-003 2.436e+008 1.419e+011 1.000e+004 8.249e-001 2.232e-003 
3.919e-003 2.436e+008 1.421e+011 1.000e+004 8.440e-001 2.234e-003 
3.920e-003 2.436e+008 1.421e+011 1.000e+004 8.232e-001 2.235e-003 
3.922e-003 2.436e+008 1.421e+011 1.000e+004 8.020e-001 2.236e-003 
3.923e-003 2.436e+008 1.422e+011 1.000e+004 8.336e-001 2.238e-003 
3.924e-003 2.436e+008 1.425e+011 1.000e+004 8.382e-001 2.239e-003 
3.926e-003 2.436e+008 1.427e+011 1.000e+004 8.254e-001 2.241e-003 
3.927e-003 2.436e+008 1.430e+011 1.000e+004 7.948e-001 2.242e-003 
3.929e-003 2.436e+008 1.434e+011 1.000e+004 8.458e-001 2.243e-003 
3.930e-003 2.436e+008 1.437e+011 1.000e+004 8.490e-001 2.245e-003 
3.931e-003 2.436e+008 1.439e+011 1.000e+004 8.376e-001 2.246e-003 
3.933e-003 2.436e+008 1.441e+011 1.000e+004 8.062e-001 2.248e-003 
3.934e-003 2.436e+008 1.439e+011 1.000e+004 8.238e-001 2.249e-003 
3.935e-003 2.435e+008 1.439e+011 1.000e+004 8.433e-001 2.250e-003 
3.937e-003 2.435e+008 1.439e+011 1.000e+004 8.410e-001 2.252e-003 
3.938e-003 2.435e+008 1.436e+011 1.000e+004 8.255e-001 2.253e-003 
3.939e-003 2.435e+008 1.436e+011 1.000e+004 8.219e-001 2.255e-003 
3.941e-003 2.435e+008 1.437e+011 1.000e+004 8.116e-001 2.256e-003 
3.942e-003 2.435e+008 1.438e+011 1.000e+004 8.211e-001 2.258e-003 
3.943e-003 2.435e+008 1.439e+011 1.000e+004 7.997e-001 2.259e-003 
3.945e-003 2.435e+008 1.441e+011 1.000e+004 8.053e-001 2.260e-003 
3.946e-003 2.435e+008 1.443e+011 1.000e+004 7.985e-001 2.262e-003 
3.948e-003 2.435e+008 1.445e+011 1.000e+004 7.985e-001 2.263e-003 
3.949e-003 2.435e+008 1.446e+011 1.000e+004 8.030e-001 2.265e-003 
3.950e-003 2.435e+008 1.443e+011 1.000e+004 7.750e-001 2.266e-003 
3.952e-003 2.435e+008 1.441e+011 1.000e+004 8.209e-001 2.267e-003 
3.953e-003 2.435e+008 1.439e+011 1.000e+004 8.335e-001 2.269e-003 
3.955e-003 2.435e+008 1.428e+011 1.000e+004 8.195e-001 2.270e-003 
3.956e-003 2.435e+008 1.421e+011 1.000e+004 8.265e-001 2.272e-003 
3.957e-003 2.435e+008 1.420e+011 1.000e+004 8.185e-001 2.273e-003 
3.959e-003 2.435e+008 1.419e+011 1.000e+004 8.451e-001 2.274e-003 
3.960e-003 2.435e+008 1.418e+011 1.000e+004 8.433e-001 2.276e-003 
3.961e-003 2.435e+008 1.417e+011 1.000e+004 8.417e-001 2.277e-003 
3.963e-003 2.434e+008 1.416e+011 1.000e+004 8.425e-001 2.279e-003 
3.964e-003 2.434e+008 1.414e+011 1.000e+004 8.223e-001 2.280e-003 
3.966e-003 2.434e+008 1.416e+011 1.000e+004 8.143e-001 2.282e-003 
3.967e-003 2.434e+008 1.416e+011 1.000e+004 8.370e-001 2.283e-003 
3.968e-003 2.434e+008 1.417e+011 1.000e+004 8.488e-001 2.284e-003 
3.970e-003 2.434e+008 1.419e+011 1.000e+004 8.354e-001 2.286e-003 
3.971e-003 2.434e+008 1.423e+011 1.000e+004 8.492e-001 2.287e-003 
3.972e-003 2.434e+008 1.422e+011 1.000e+004 8.366e-001 2.289e-003 
3.974e-003 2.434e+008 1.425e+011 1.000e+004 8.448e-001 2.290e-003 
3.975e-003 2.434e+008 1.422e+011 1.000e+004 8.111e-001 2.291e-003 
3.976e-003 2.434e+008 1.423e+011 1.000e+004 7.728e-001 2.293e-003 
3.978e-003 2.434e+008 1.424e+011 1.000e+004 8.120e-001 2.294e-003 
3.979e-003 2.434e+008 1.422e+011 1.000e+004 8.351e-001 2.296e-003 
3.980e-003 2.434e+008 1.421e+011 1.000e+004 8.339e-001 2.297e-003 
3.982e-003 2.433e+008 1.421e+011 1.000e+004 8.337e-001 2.298e-003 
3.983e-003 2.433e+008 1.413e+011 1.000e+004 8.340e-001 2.300e-003 
3.985e-003 2.433e+008 1.415e+011 1.000e+004 8.369e-001 2.301e-003 
3.986e-003 2.433e+008 1.416e+011 1.000e+004 8.380e-001 2.303e-003 
3.987e-003 2.433e+008 1.417e+011 1.000e+004 8.314e-001 2.304e-003 
3.989e-003 2.433e+008 1.418e+011 1.000e+004 7.914e-001 2.305e-003 
3.990e-003 2.433e+008 1.414e+011 1.000e+004 7.958e-001 2.307e-003 
3.991e-003 2.433e+008 1.415e+011 1.000e+004 8.040e-001 2.308e-003 
3.993e-003 2.433e+008 1.415e+011 1.000e+004 8.383e-001 2.310e-003 
3.994e-003 2.433e+008 1.415e+011 1.000e+004 8.432e-001 2.311e-003 
3.995e-003 2.433e+008 1.417e+011 1.000e+004 8.216e-001 2.312e-003 
3.997e-003 2.433e+008 1.417e+011 1.000e+004 8.110e-001 2.314e-003 
3.998e-003 2.433e+008 1.416e+011 1.000e+004 8.019e-001 2.315e-003 
3.999e-003 2.433e+008 1.414e+011 1.000e+004 7.969e-001 2.316e-003 
4.001e-003 2.433e+008 1.414e+011 1.000e+004 7.992e-001 2.318e-003 
4.002e-003 2.433e+008 1.414e+011 1.000e+004 7.506e-001 2.319e-003 
4.003e-003 2.433e+008 1.416e+011 1.000e+004 7.816e-001 2.320e-003 
4.005e-003 2.433e+008 1.411e+011 1.000e+004 7.807e-001 2.321e-003 
4.006e-003 2.433e+008 1.413e+011 1.000e+004 8.099e-001 2.323e-003 
4.008e-003 2.433e+008 1.416e+011 1.000e+004 8.002e-001 2.324e-003 
4.009e-003 2.433e+008 1.417e+011 1.000e+004 8.132e-001 2.325e-003 
4.010e-003 2.433e+008 1.419e+011 1.000e+004 8.039e-001 2.327e-003 
4.012e-003 2.434e+008 1.420e+011 1.000e+004 8.056e-001 2.328e-003 
4.013e-003 2.434e+008 1.419e+011 1.000e+004 7.795e-001 2.329e-003 
4.014e-003 2.434e+008 1.420e+011 1.000e+004 8.206e-001 2.331e-003 
4.016e-003 2.434e+008 1.421e+011 1.000e+004 8.191e-001 2.332e-003 
4.017e-003 2.434e+008 1.425e+011 1.000e+004 8.196e-001 2.333e-003 
4.018e-003 2.434e+008 1.427e+011 1.000e+004 8.163e-001 2.335e-003 
4.020e-003 2.434e+008 1.428e+011 1.000e+004 7.762e-001 2.336e-003 
4.021e-003 2.434e+008 1.425e+011 1.000e+004 7.873e-001 2.337e-003 
4.022e-003 2.434e+008 1.424e+011 1.000e+004 8.163e-001 2.339e-003 
4.024e-003 2.434e+008 1.423e+011 1.000e+004 8.288e-001 2.340e-003 
4.025e-003 2.434e+008 1.420e+011 1.000e+004 8.297e-001 2.341e-003 
4.026e-003 2.434e+008 1.418e+011 1.000e+004 8.057e-001 2.343e-003 
4.028e-003 2.434e+008 1.417e+011 1.000e+004 8.387e-001 2.344e-003 
4.029e-003 2.434e+008 1.405e+011 1.000e+004 8.460e-001 2.345e-003 
4.030e-003 2.434e+008 1.407e+011 1.000e+004 8.396e-001 2.347e-003 
4.032e-003 2.434e+008 1.407e+011 1.000e+004 8.332e-001 2.348e-003 
4.033e-003 2.434e+008 1.409e+011 1.000e+004 8.147e-001 2.349e-003 
4.035e-003 2.434e+008 1.410e+011 1.000e+004 8.207e-001 2.351e-003 
4.036e-003 2.434e+008 1.412e+011 1.000e+004 8.385e-001 2.352e-003 
4.037e-003 2.434e+008 1.414e+011 1.000e+004 8.139e-001 2.353e-003 
4.039e-003 2.434e+008 1.417e+011 1.000e+004 8.448e-001 2.354e-003 
4.040e-003 2.435e+008 1.416e+011 1.000e+004 8.262e-001 2.356e-003 
4.041e-003 2.435e+008 1.417e+011 1.000e+004 8.340e-001 2.357e-003 
4.043e-003 2.435e+008 1.415e+011 1.000e+004 7.885e-001 2.358e-003 
4.044e-003 2.435e+008 1.407e+011 1.000e+004 8.319e-001 2.360e-003 
4.045e-003 2.435e+008 1.409e+011 1.000e+004 8.171e-001 2.361e-003 
4.047e-003 2.435e+008 1.411e+011 1.000e+004 8.163e-001 2.362e-003 
4.048e-003 2.435e+008 1.414e+011 1.000e+004 8.179e-001 2.364e-003 
4.049e-003 2.435e+008 1.416e+011 1.000e+004 7.983e-001 2.365e-003 
4.051e-003 2.435e+008 1.418e+011 1.000e+004 8.359e-001 2.366e-003 
4.052e-003 2.435e+008 1.416e+011 1.000e+004 8.515e-001 2.367e-003 
4.053e-003 2.435e+008 1.418e+011 1.000e+004 8.359e-001 2.369e-003 
4.055e-003 2.435e+008 1.416e+011 1.000e+004 8.037e-001 2.370e-003 
4.056e-003 2.435e+008 1.417e+011 1.000e+004 8.436e-001 2.371e-003 
4.058e-003 2.435e+008 1.417e+011 1.000e+004 8.480e-001 2.373e-003 
4.059e-003 2.435e+008 1.417e+011 1.000e+004 8.333e-001 2.374e-003 
4.060e-003 2.436e+008 1.419e+011 1.000e+004 8.071e-001 2.375e-003 
4.062e-003 2.436e+008 1.420e+011 1.000e+004 8.409e-001 2.377e-003 
4.063e-003 2.436e+008 1.421e+011 1.000e+004 8.333e-001 2.378e-003 
4.064e-003 2.436e+008 1.423e+011 1.000e+004 8.141e-001 2.379e-003 
4.066e-003 2.436e+008 1.423e+011 1.000e+004 7.836e-001 2.380e-003 
4.067e-003 2.436e+008 1.426e+011 1.000e+004 8.214e-001 2.382e-003 
4.068e-003 2.436e+008 1.428e+011 1.000e+004 8.162e-001 2.383e-003 
4.070e-003 2.436e+008 1.431e+011 1.000e+004 8.488e-001 2.384e-003 
4.071e-003 2.436e+008 1.435e+011 1.000e+004 8.314e-001 2.386e-003 
4.072e-003 2.436e+008 1.437e+011 1.000e+004 8.540e-001 2.387e-003 
4.074e-003 2.436e+008 1.440e+011 1.000e+004 8.406e-001 2.388e-003 
4.075e-003 2.436e+008 1.443e+011 1.000e+004 8.509e-001 2.390e-003 
4.076e-003 2.436e+008 1.447e+011 1.000e+004 7.976e-001 2.391e-003 
4.078e-003 2.436e+008 1.450e+011 1.000e+004 8.266e-001 2.392e-003 
4.079e-003 2.436e+008 1.453e+011 1.000e+004 8.211e-001 2.394e-003 
4.080e-003 2.436e+008 1.456e+011 1.000e+004 8.307e-001 2.395e-003 
4.082e-003 2.436e+008 1.458e+011 1.000e+004 8.076e-001 2.396e-003 
4.083e-003 2.436e+008 1.461e+011 1.000e+004 8.600e-001 2.398e-003 
4.084e-003 2.436e+008 1.463e+011 1.000e+004 8.600e-001 2.399e-003 
4.086e-003 2.436e+008 1.467e+011 1.000e+004 8.631e-001 2.400e-003 
4.087e-003 2.436e+008 1.470e+011 1.000e+004 8.127e-001 2.402e-003 
4.089e-003 2.436e+008 1.474e+011 1.000e+004 8.600e-001 2.403e-003 
4.090e-003 2.436e+008 1.478e+011 1.000e+004 8.473e-001 2.405e-003 
4.091e-003 2.436e+008 1.481e+011 1.000e+004 8.572e-001 2.406e-003 
4.093e-003 2.436e+008 1.485e+011 1.000e+004 8.383e-001 2.407e-003 
4.094e-003 2.436e+008 1.488e+011 1.000e+004 8.773e-001 2.409e-003 
4.095e-003 2.436e+008 1.491e+011 1.000e+004 8.667e-001 2.410e-003 
4.097e-003 2.435e+008 1.494e+011 1.000e+004 8.627e-001 2.412e-003 
4.098e-003 2.435e+008 1.497e+011 1.000e+004 8.480e-001 2.413e-003 
4.099e-003 2.435e+008 1.502e+011 1.000e+004 8.200e-001 2.415e-003 
4.101e-003 2.435e+008 1.483e+011 1.000e+004 8.406e-001 2.416e-003 
4.102e-003 2.435e+008 1.487e+011 1.000e+004 8.548e-001 2.417e-003 
4.103e-003 2.435e+008 1.489e+011 1.000e+004 8.298e-001 2.419e-003 
4.105e-003 2.435e+008 1.492e+011 1.000e+004 8.245e-001 2.420e-003 
4.106e-003 2.435e+008 1.496e+011 1.000e+004 8.557e-001 2.422e-003 
4.107e-003 2.435e+008 1.501e+011 1.000e+004 8.569e-001 2.423e-003 
4.109e-003 2.434e+008 1.507e+011 1.000e+004 8.536e-001 2.425e-003 
4.110e-003 2.434e+008 1.512e+011 1.000e+004 8.429e-001 2.426e-003 
4.111e-003 2.434e+008 1.517e+011 1.000e+004 8.327e-001 2.427e-003 
4.113e-003 2.434e+008 1.522e+011 1.000e+004 8.663e-001 2.429e-003 
4.114e-003 2.434e+008 1.524e+011 1.000e+004 8.661e-001 2.430e-003 
4.116e-003 2.434e+008 1.522e+011 1.000e+004 8.130e-001 2.432e-003 
4.117e-003 2.434e+008 1.523e+011 1.000e+004 8.477e-001 2.433e-003 
4.118e-003 2.433e+008 1.525e+011 1.000e+004 8.459e-001 2.435e-003 
4.120e-003 2.433e+008 1.529e+011 1.000e+004 8.319e-001 2.436e-003 
4.121e-003 2.433e+008 1.532e+011 1.000e+004 8.131e-001 2.438e-003 
4.122e-003 2.433e+008 1.537e+011 1.000e+004 8.583e-001 2.439e-003 
4.124e-003 2.433e+008 1.537e+011 1.000e+004 8.456e-001 2.441e-003 
4.125e-003 2.433e+008 1.540e+011 1.000e+004 8.559e-001 2.442e-003 
4.126e-003 2.433e+008 1.533e+011 1.000e+004 8.386e-001 2.443e-003 
4.128e-003 2.433e+008 1.537e+011 1.000e+004 8.014e-001 2.445e-003 
4.129e-003 2.432e+008 1.531e+011 1.000e+004 8.035e-001 2.446e-003 
4.130e-003 2.432e+008 1.534e+011 1.000e+004 8.382e-001 2.448e-003 
4.132e-003 2.432e+008 1.537e+011 1.000e+004 8.545e-001 2.449e-003 
4.133e-003 2.432e+008 1.541e+011 1.000e+004 8.535e-001 2.451e-003 
4.134e-003 2.432e+008 1.545e+011 1.000e+004 8.149e-001 2.452e-003 
4.136e-003 2.432e+008 1.548e+011 1.000e+004 8.283e-001 2.453e-003 
4.137e-003 2.432e+008 1.550e+011 1.000e+004 8.147e-001 2.455e-003 
4.139e-003 2.432e+008 1.554e+011 1.000e+004 8.181e-001 2.456e-003 
4.140e-003 2.432e+008 1.556e+011 1.000e+004 8.117e-001 2.458e-003 
4.141e-003 2.432e+008 1.554e+011 1.000e+004 7.734e-001 2.459e-003 
4.143e-003 2.432e+008 1.559e+011 1.000e+004 8.111e-001 2.460e-003 
4.144e-003 2.431e+008 1.565e+011 1.000e+004 8.128e-001 2.462e-003 
4.145e-003 2.431e+008 1.556e+011 1.000e+004 8.067e-001 2.463e-003 
4.147e-003 2.431e+008 1.554e+011 1.000e+004 7.724e-001 2.465e-003 
4.148e-003 2.431e+008 1.556e+011 1.000e+004 8.033e-001 2.466e-003 
4.149e-003 2.431e+008 1.559e+011 1.000e+004 7.858e-001 2.467e-003 
4.151e-003 2.431e+008 1.533e+011 1.000e+004 7.999e-001 2.469e-003 
4.152e-003 2.431e+008 1.531e+011 1.000e+004 7.573e-001 2.470e-003 
4.153e-003 2.432e+008 1.531e+011 1.000e+004 8.069e-001 2.471e-003 
4.155e-003 2.432e+008 1.533e+011 1.000e+004 8.078e-001 2.473e-003 
4.156e-003 2.432e+008 1.535e+011 1.000e+004 8.012e-001 2.474e-003 
4.157e-003 2.432e+008 1.535e+011 1.000e+004 7.638e-001 2.475e-003 
4.159e-003 2.432e+008 1.536e+011 1.000e+004 8.100e-001 2.477e-003 
4.160e-003 2.432e+008 1.539e+011 1.000e+004 8.103e-001 2.478e-003 
4.161e-003 2.432e+008 1.539e+011 1.000e+004 8.056e-001 2.479e-003 
4.163e-003 2.432e+008 1.542e+011 1.000e+004 7.783e-001 2.481e-003 
4.164e-003 2.431e+008 1.544e+011 1.000e+004 8.258e-001 2.482e-003 
4.166e-003 2.431e+008 1.547e+011 1.000e+004 8.318e-001 2.483e-003 
4.167e-003 2.431e+008 1.550e+011 1.000e+004 8.219e-001 2.485e-003 
4.168e-003 2.431e+008 1.553e+011 1.000e+004 8.009e-001 2.486e-003 
4.170e-003 2.431e+008 1.557e+011 1.000e+004 8.309e-001 2.488e-003 
4.171e-003 2.431e+008 1.562e+011 1.000e+004 8.521e-001 2.489e-003 
4.172e-003 2.431e+008 1.567e+011 1.000e+004 8.373e-001 2.491e-003 
4.174e-003 2.430e+008 1.571e+011 1.000e+004 8.543e-001 2.492e-003 
4.175e-003 2.430e+008 1.576e+011 1.000e+004 8.547e-001 2.494e-003 
4.176e-003 2.430e+008 1.580e+011 1.000e+004 8.696e-001 2.495e-003 
4.178e-003 2.430e+008 1.584e+011 1.000e+004 8.551e-001 2.497e-003 
4.179e-003 2.430e+008 1.578e+011 1.000e+004 8.525e-001 2.498e-003 
4.180e-003 2.429e+008 1.583e+011 1.000e+004 8.438e-001 2.500e-003 
4.182e-003 2.429e+008 1.585e+011 1.000e+004 8.537e-001 2.501e-003 
4.183e-003 2.429e+008 1.589e+011 1.000e+004 8.128e-001 2.503e-003 
4.184e-003 2.429e+008 1.592e+011 1.000e+004 8.364e-001 2.504e-003 
4.186e-003 2.429e+008 1.593e+011 1.000e+004 8.360e-001 2.506e-003 
4.187e-003 2.428e+008 1.595e+011 1.000e+004 8.630e-001 2.507e-003 
4.189e-003 2.428e+008 1.598e+011 1.000e+004 8.241e-001 2.509e-003 
4.190e-003 2.428e+008 1.599e+011 1.000e+004 8.571e-001 2.510e-003 
4.191e-003 2.428e+008 1.600e+011 1.000e+004 8.469e-001 2.512e-003 
4.193e-003 2.428e+008 1.602e+011 1.000e+004 8.305e-001 2.513e-003 
4.194e-003 2.427e+008 1.606e+011 1.000e+004 7.960e-001 2.515e-003 
4.195e-003 2.427e+008 1.610e+011 1.000e+004 7.782e-001 2.516e-003 
4.197e-003 2.427e+008 1.600e+011 1.000e+004 8.426e-001 2.518e-003 
4.198e-003 2.427e+008 1.602e+011 1.000e+004 8.235e-001 2.519e-003 
4.199e-003 2.427e+008 1.605e+011 1.000e+004 8.398e-001 2.520e-003 
4.201e-003 2.427e+008 1.599e+011 1.000e+004 7.846e-001 2.522e-003 
4.202e-003 2.426e+008 1.601e+011 1.000e+004 7.676e-001 2.523e-003 
4.203e-003 2.426e+008 1.604e+011 1.000e+004 8.191e-001 2.525e-003 
4.205e-003 2.426e+008 1.604e+011 1.000e+004 8.334e-001 2.526e-003 
4.206e-003 2.426e+008 1.610e+011 1.000e+004 8.307e-001 2.528e-003 
4.207e-003 2.426e+008 1.615e+011 1.000e+004 7.926e-001 2.529e-003 
4.209e-003 2.426e+008 1.623e+011 1.000e+004 8.337e-001 2.531e-003 
4.210e-003 2.426e+008 1.630e+011 1.000e+004 8.422e-001 2.532e-003 
4.211e-003 2.425e+008 1.636e+011 1.000e+004 8.414e-001 2.534e-003 
4.213e-003 2.425e+008 1.641e+011 1.000e+004 8.426e-001 2.535e-003 
4.214e-003 2.425e+008 1.644e+011 1.000e+004 8.380e-001 2.537e-003 
4.216e-003 2.425e+008 1.639e+011 1.000e+004 8.523e-001 2.538e-003 
4.217e-003 2.424e+008 1.642e+011 1.000e+004 8.345e-001 2.540e-003 
4.218e-003 2.424e+008 1.647e+011 1.000e+004 8.480e-001 2.541e-003 
4.220e-003 2.424e+008 1.649e+011 1.000e+004 8.415e-001 2.543e-003 
4.221e-003 2.423e+008 1.623e+011 1.000e+004 8.489e-001 2.544e-003 
4.222e-003 2.423e+008 1.621e+011 1.000e+004 8.309e-001 2.546e-003 
4.224e-003 2.423e+008 1.620e+011 1.000e+004 8.387e-001 2.547e-003 
4.225e-003 2.423e+008 1.620e+011 1.000e+004 8.264e-001 2.549e-003 
4.226e-003 2.422e+008 1.609e+011 1.000e+004 8.332e-001 2.550e-003 
4.228e-003 2.422e+008 1.607e+011 1.000e+004 8.393e-001 2.552e-003 
4.229e-003 2.422e+008 1.606e+011 1.000e+004 8.058e-001 2.553e-003 
4.230e-003 2.422e+008 1.573e+011 1.000e+004 8.383e-001 2.555e-003 
4.232e-003 2.422e+008 1.574e+011 1.000e+004 8.366e-001 2.556e-003 
4.233e-003 2.421e+008 1.578e+011 1.000e+004 8.426e-001 2.558e-003 
4.234e-003 2.421e+008 1.582e+011 1.000e+004 8.016e-001 2.559e-003 
4.236e-003 2.421e+008 1.583e+011 1.000e+004 8.383e-001 2.561e-003 
4.237e-003 2.421e+008 1.583e+011 1.000e+004 8.268e-001 2.562e-003 
4.238e-003 2.421e+008 1.586e+011 1.000e+004 8.178e-001 2.564e-003 
4.240e-003 2.421e+008 1.591e+011 1.000e+004 7.667e-001 2.565e-003 
4.241e-003 2.420e+008 1.591e+011 1.000e+004 7.904e-001 2.567e-003 
4.243e-003 2.420e+008 1.564e+011 1.000e+004 8.142e-001 2.568e-003 
4.244e-003 2.420e+008 1.557e+011 1.000e+004 8.133e-001 2.569e-003 
4.245e-003 2.420e+008 1.557e+011 1.000e+004 7.895e-001 2.571e-003 
4.247e-003 2.420e+008 1.533e+011 1.000e+004 8.392e-001 2.572e-003 
4.248e-003 2.420e+008 1.528e+011 1.000e+004 8.250e-001 2.574e-003 
4.249e-003 2.420e+008 1.530e+011 1.000e+004 8.178e-001 2.575e-003 
4.251e-003 2.420e+008 1.531e+011 1.000e+004 7.896e-001 2.576e-003 
4.252e-003 2.420e+008 1.537e+011 1.000e+004 8.104e-001 2.578e-003 
4.253e-003 2.420e+008 1.541e+011 1.000e+004 8.237e-001 2.579e-003 
4.255e-003 2.420e+008 1.545e+011 1.000e+004 8.196e-001 2.581e-003 
4.256e-003 2.420e+008 1.548e+011 1.000e+004 7.901e-001 2.582e-003 
4.257e-003 2.420e+008 1.553e+011 1.000e+004 8.132e-001 2.583e-003 
4.259e-003 2.420e+008 1.547e+011 1.000e+004 8.415e-001 2.585e-003 
4.260e-003 2.420e+008 1.552e+011 1.000e+004 8.263e-001 2.586e-003 
4.261e-003 2.419e+008 1.558e+011 1.000e+004 8.272e-001 2.588e-003 
4.263e-003 2.419e+008 1.563e+011 1.000e+004 8.274e-001 2.589e-003 
4.264e-003 2.419e+008 1.569e+011 1.000e+004 8.514e-001 2.590e-003 
4.265e-003 2.419e+008 1.576e+011 1.000e+004 8.372e-001 2.592e-003 
4.267e-003 2.419e+008 1.583e+011 1.000e+004 8.377e-001 2.593e-003 
4.268e-003 2.419e+008 1.589e+011 1.000e+004 8.248e-001 2.595e-003 
4.270e-003 2.419e+008 1.596e+011 1.000e+004 8.380e-001 2.596e-003 
4.271e-003 2.419e+008 1.602e+011 1.000e+004 8.017e-001 2.597e-003 
4.272e-003 2.419e+008 1.606e+011 1.000e+004 8.190e-001 2.599e-003 
4.274e-003 2.418e+008 1.613e+011 1.000e+004 8.237e-001 2.600e-003 
4.275e-003 2.418e+008 1.620e+011 1.000e+004 8.340e-001 2.602e-003 
4.276e-003 2.418e+008 1.628e+011 1.000e+004 8.057e-001 2.603e-003 
4.278e-003 2.418e+008 1.634e+011 1.000e+004 7.862e-001 2.605e-003 
4.279e-003 2.418e+008 1.640e+011 1.000e+004 8.348e-001 2.606e-003 
4.280e-003 2.418e+008 1.620e+011 1.000e+004 8.463e-001 2.608e-003 
4.282e-003 2.418e+008 1.625e+011 1.000e+004 8.318e-001 2.609e-003 
4.283e-003 2.418e+008 1.632e+011 1.000e+004 7.985e-001 2.610e-003 
4.284e-003 2.417e+008 1.619e+011 1.000e+004 8.487e-001 2.612e-003 
4.286e-003 2.417e+008 1.620e+011 1.000e+004 8.651e-001 2.613e-003 
4.287e-003 2.417e+008 1.626e+011 1.000e+004 8.544e-001 2.615e-003 
4.288e-003 2.417e+008 1.628e+011 1.000e+004 8.216e-001 2.616e-003 
4.290e-003 2.417e+008 1.630e+011 1.000e+004 8.703e-001 2.618e-003 
4.291e-003 2.416e+008 1.630e+011 1.000e+004 8.707e-001 2.619e-003 
4.292e-003 2.416e+008 1.632e+011 1.000e+004 8.475e-001 2.621e-003 
4.294e-003 2.416e+008 1.617e+011 1.000e+004 8.129e-001 2.622e-003 
4.295e-003 2.416e+008 1.619e+011 1.000e+004 8.492e-001 2.624e-003 
4.296e-003 2.416e+008 1.621e+011 1.000e+004 8.706e-001 2.625e-003 
4.298e-003 2.416e+008 1.624e+011 1.000e+004 8.575e-001 2.627e-003 
4.299e-003 2.415e+008 1.614e+011 1.000e+004 8.748e-001 2.628e-003 
4.301e-003 2.415e+008 1.615e+011 1.000e+004 8.728e-001 2.630e-003 
4.302e-003 2.415e+008 1.617e+011 1.000e+004 8.726e-001 2.631e-003 
4.303e-003 2.415e+008 1.620e+011 1.000e+004 8.898e-001 2.633e-003 
4.305e-003 2.415e+008 1.624e+011 1.000e+004 8.531e-001 2.634e-003 
4.306e-003 2.414e+008 1.626e+011 1.000e+004 8.151e-001 2.635e-003 
4.307e-003 2.414e+008 1.631e+011 1.000e+004 8.752e-001 2.637e-003 
4.309e-003 2.414e+008 1.636e+011 1.000e+004 8.777e-001 2.638e-003 
4.310e-003 2.414e+008 1.640e+011 1.000e+004 8.624e-001 2.640e-003 
4.311e-003 2.414e+008 1.646e+011 1.000e+004 8.118e-001 2.641e-003 
4.313e-003 2.413e+008 1.651e+011 1.000e+004 8.639e-001 2.643e-003 
4.314e-003 2.413e+008 1.648e+011 1.000e+004 8.554e-001 2.644e-003 
4.315e-003 2.413e+008 1.629e+011 1.000e+004 8.387e-001 2.646e-003 
4.317e-003 2.413e+008 1.632e+011 1.000e+004 8.140e-001 2.647e-003 
4.318e-003 2.413e+008 1.637e+011 1.000e+004 8.651e-001 2.649e-003 
4.319e-003 2.412e+008 1.614e+011 1.000e+004 8.634e-001 2.650e-003 
4.321e-003 2.412e+008 1.616e+011 1.000e+004 8.663e-001 2.652e-003 
4.322e-003 2.412e+008 1.619e+011 1.000e+004 8.733e-001 2.653e-003 
4.323e-003 2.412e+008 1.617e+011 1.000e+004 8.364e-001 2.655e-003 
4.325e-003 2.411e+008 1.620e+011 1.000e+004 8.723e-001 2.656e-003 
4.326e-003 2.411e+008 1.622e+011 1.000e+004 8.802e-001 2.658e-003 
4.328e-003 2.411e+008 1.625e+011 1.000e+004 8.641e-001 2.659e-003 
4.329e-003 2.411e+008 1.625e+011 1.000e+004 8.361e-001 2.661e-003 
4.330e-003 2.410e+008 1.628e+011 1.000e+004 8.783e-001 2.663e-003 
4.332e-003 2.410e+008 1.631e+011 1.000e+004 8.996e-001 2.664e-003 
4.333e-003 2.410e+008 1.633e+011 1.000e+004 8.881e-001 2.666e-003 
4.334e-003 2.409e+008 1.638e+011 1.000e+004 8.884e-001 2.667e-003 
4.336e-003 2.409e+008 1.637e+011 1.000e+004 8.961e-001 2.669e-003 
4.337e-003 2.408e+008 1.620e+011 1.000e+004 9.120e-001 2.671e-003 
4.338e-003 2.408e+008 1.620e+011 1.000e+004 9.063e-001 2.672e-003 
4.340e-003 2.408e+008 1.625e+011 1.000e+004 8.760e-001 2.674e-003 
4.341e-003 2.407e+008 1.625e+011 1.000e+004 8.532e-001 2.676e-003 
4.342e-003 2.407e+008 1.628e+011 1.000e+004 9.018e-001 2.677e-003 
4.344e-003 2.406e+008 1.630e+011 1.000e+004 8.943e-001 2.679e-003 
4.345e-003 2.406e+008 1.626e+011 1.000e+004 9.092e-001 2.681e-003 
4.346e-003 2.405e+008 1.626e+011 1.000e+004 8.733e-001 2.682e-003 
4.348e-003 2.405e+008 1.627e+011 1.000e+004 9.084e-001 2.684e-003 
4.349e-003 2.404e+008 1.629e+011 1.000e+004 8.960e-001 2.686e-003 
4.350e-003 2.404e+008 1.631e+011 1.000e+004 8.976e-001 2.687e-003 
4.352e-003 2.403e+008 1.616e+011 1.000e+004 8.608e-001 2.689e-003 
4.353e-003 2.403e+008 1.621e+011 1.000e+004 9.050e-001 2.691e-003 
4.355e-003 2.402e+008 1.623e+011 1.000e+004 9.142e-001 2.692e-003 
4.356e-003 2.402e+008 1.627e+011 1.000e+004 9.053e-001 2.694e-003 
4.357e-003 2.402e+008 1.614e+011 1.000e+004 8.756e-001 2.696e-003 
4.359e-003 2.401e+008 1.618e+011 1.000e+004 9.158e-001 2.697e-003 
4.360e-003 2.401e+008 1.622e+011 1.000e+004 9.166e-001 2.699e-003 
4.361e-003 2.400e+008 1.628e+011 1.000e+004 8.981e-001 2.701e-003 
4.363e-003 2.400e+008 1.631e+011 1.000e+004 8.620e-001 2.702e-003 
4.364e-003 2.399e+008 1.637e+011 1.000e+004 9.050e-001 2.704e-003 
4.365e-003 2.399e+008 1.644e+011 1.000e+004 9.197e-001 2.706e-003 
4.367e-003 2.398e+008 1.639e+011 1.000e+004 8.939e-001 2.707e-003 
4.368e-003 2.398e+008 1.643e+011 1.000e+004 8.665e-001 2.709e-003 
4.369e-003 2.398e+008 1.645e+011 1.000e+004 8.964e-001 2.711e-003 
4.371e-003 2.397e+008 1.650e+011 1.000e+004 9.120e-001 2.712e-003 
4.372e-003 2.397e+008 1.657e+011 1.000e+004 8.989e-001 2.714e-003 
4.373e-003 2.396e+008 1.652e+011 1.000e+004 9.096e-001 2.715e-003 
4.375e-003 2.396e+008 1.657e+011 1.000e+004 9.020e-001 2.717e-003 
4.376e-003 2.395e+008 1.659e+011 1.000e+004 9.123e-001 2.719e-003 
4.377e-003 2.395e+008 1.667e+011 1.000e+004 8.977e-001 2.720e-003 
4.379e-003 2.395e+008 1.674e+011 1.000e+004 8.844e-001 2.722e-003 
4.380e-003 2.394e+008 1.682e+011 1.000e+004 8.720e-001 2.724e-003 
4.381e-003 2.394e+008 1.689e+011 1.000e+004 8.831e-001 2.725e-003 
4.383e-003 2.393e+008 1.693e+011 1.000e+004 8.582e-001 2.727e-003 
4.384e-003 2.393e+008 1.702e+011 1.000e+004 8.309e-001 2.728e-003 
4.386e-003 2.393e+008 1.712e+011 1.000e+004 8.727e-001 2.730e-003 
4.387e-003 2.392e+008 1.720e+011 1.000e+004 8.530e-001 2.732e-003 
4.388e-003 2.392e+008 1.682e+011 1.000e+004 8.505e-001 2.733e-003 
4.390e-003 2.391e+008 1.685e+011 1.000e+004 8.016e-001 2.735e-003 
4.391e-003 2.391e+008 1.692e+011 1.000e+004 8.582e-001 2.737e-003 
4.392e-003 2.391e+008 1.700e+011 1.000e+004 8.659e-001 2.738e-003 
4.394e-003 2.390e+008 1.709e+011 1.000e+004 8.626e-001 2.740e-003 
4.395e-003 2.390e+008 1.706e+011 1.000e+004 8.211e-001 2.742e-003 
4.396e-003 2.389e+008 1.709e+011 1.000e+004 8.515e-001 2.743e-003 
4.398e-003 2.389e+008 1.717e+011 1.000e+004 8.399e-001 2.745e-003 
4.399e-003 2.388e+008 1.723e+011 1.000e+004 8.245e-001 2.747e-003 
4.400e-003 2.388e+008 1.731e+011 1.000e+004 7.936e-001 2.748e-003 
4.402e-003 2.387e+008 1.732e+011 1.000e+004 8.362e-001 2.750e-003 
4.403e-003 2.387e+008 1.742e+011 1.000e+004 8.500e-001 2.752e-003 
4.404e-003 2.386e+008 1.746e+011 1.000e+004 8.365e-001 2.753e-003 
4.406e-003 2.386e+008 1.754e+011 1.000e+004 8.266e-001 2.755e-003 
4.407e-003 2.385e+008 1.764e+011 1.000e+004 7.890e-001 2.757e-003 
4.409e-003 2.385e+008 1.776e+011 1.000e+004 8.297e-001 2.758e-003 
4.410e-003 2.384e+008 1.783e+011 1.000e+004 8.308e-001 2.760e-003 
4.411e-003 2.384e+008 1.788e+011 1.000e+004 8.452e-001 2.762e-003 
4.413e-003 2.383e+008 1.791e+011 1.000e+004 8.256e-001 2.764e-003 
4.414e-003 2.383e+008 1.799e+011 1.000e+004 8.294e-001 2.765e-003 
4.415e-003 2.382e+008 1.806e+011 1.000e+004 8.641e-001 2.767e-003 
4.417e-003 2.381e+008 1.814e+011 1.000e+004 8.621e-001 2.769e-003 
4.418e-003 2.381e+008 1.820e+011 1.000e+004 8.505e-001 2.771e-003 
4.419e-003 2.380e+008 1.828e+011 1.000e+004 8.552e-001 2.772e-003 
4.421e-003 2.380e+008 1.828e+011 1.000e+004 8.301e-001 2.774e-003 
4.422e-003 2.379e+008 1.831e+011 1.000e+004 8.581e-001 2.776e-003 
4.423e-003 2.378e+008 1.837e+011 1.000e+004 8.652e-001 2.778e-003 
4.425e-003 2.378e+008 1.844e+011 1.000e+004 8.491e-001 2.780e-003 
4.426e-003 2.377e+008 1.844e+011 1.000e+004 8.284e-001 2.781e-003 
4.427e-003 2.377e+008 1.846e+011 1.000e+004 8.689e-001 2.783e-003 
4.429e-003 2.376e+008 1.848e+011 1.000e+004 8.586e-001 2.785e-003 
4.430e-003 2.375e+008 1.854e+011 1.000e+004 8.718e-001 2.787e-003 
4.432e-003 2.375e+008 1.851e+011 1.000e+004 8.797e-001 2.789e-003 
4.433e-003 2.374e+008 1.857e+011 1.000e+004 8.774e-001 2.790e-003 
4.434e-003 2.373e+008 1.867e+011 1.000e+004 8.424e-001 2.792e-003 
4.436e-003 2.372e+008 1.869e+011 1.000e+004 8.723e-001 2.794e-003 
4.437e-003 2.372e+008 1.878e+011 1.000e+004 8.771e-001 2.796e-003 
4.438e-003 2.371e+008 1.888e+011 1.000e+004 8.679e-001 2.798e-003 
4.440e-003 2.370e+008 1.898e+011 1.000e+004 8.496e-001 2.800e-003 
4.441e-003 2.370e+008 1.910e+011 1.000e+004 8.530e-001 2.802e-003 
4.442e-003 2.369e+008 1.923e+011 1.000e+004 8.366e-001 2.803e-003 
4.444e-003 2.368e+008 1.940e+011 1.000e+004 8.615e-001 2.805e-003 
4.445e-003 2.367e+008 1.951e+011 1.000e+004 8.665e-001 2.807e-003 
4.446e-003 2.366e+008 1.959e+011 1.000e+004 8.755e-001 2.809e-003 
4.448e-003 2.365e+008 1.961e+011 1.000e+004 8.871e-001 2.811e-003 
4.449e-003 2.364e+008 1.968e+011 1.000e+004 8.852e-001 2.813e-003 
4.450e-003 2.363e+008 1.981e+011 1.000e+004 8.713e-001 2.815e-003 
4.452e-003 2.362e+008 1.995e+011 1.000e+004 9.047e-001 2.818e-003 
4.453e-003 2.361e+008 2.007e+011 1.000e+004 8.831e-001 2.820e-003 
4.455e-003 2.360e+008 2.013e+011 1.000e+004 8.770e-001 2.822e-003 
4.456e-003 2.359e+008 2.000e+011 1.000e+004 8.577e-001 2.824e-003 
4.457e-003 2.358e+008 2.015e+011 1.000e+004 8.777e-001 2.826e-003 
4.459e-003 2.357e+008 2.027e+011 1.000e+004 8.851e-001 2.828e-003 
4.460e-003 2.356e+008 2.042e+011 1.000e+004 8.823e-001 2.830e-003 
4.461e-003 2.354e+008 2.059e+011 1.000e+004 8.549e-001 2.832e-003 
4.463e-003 2.353e+008 2.073e+011 1.000e+004 8.811e-001 2.835e-003 
4.464e-003 2.352e+008 2.089e+011 1.000e+004 8.814e-001 2.837e-003 
4.465e-003 2.351e+008 2.104e+011 1.000e+004 8.732e-001 2.839e-003 
4.467e-003 2.350e+008 2.123e+011 1.000e+004 8.727e-001 2.841e-003 
4.468e-003 2.348e+008 2.142e+011 1.000e+004 8.552e-001 2.843e-003 
4.469e-003 2.347e+008 2.162e+011 1.000e+004 8.740e-001 2.846e-003 
4.471e-003 2.346e+008 2.177e+011 1.000e+004 8.681e-001 2.848e-003 
4.472e-003 2.344e+008 2.193e+011 1.000e+004 8.836e-001 2.850e-003 
4.473e-003 2.343e+008 2.201e+011 1.000e+004 8.767e-001 2.852e-003 
4.475e-003 2.341e+008 2.216e+011 1.000e+004 8.693e-001 2.855e-003 
4.476e-003 2.340e+008 2.232e+011 1.000e+004 8.454e-001 2.857e-003 
4.478e-003 2.339e+008 2.251e+011 1.000e+004 8.817e-001 2.859e-003 
4.479e-003 2.337e+008 2.265e+011 1.000e+004 8.841e-001 2.862e-003 
4.480e-003 2.336e+008 2.280e+011 1.000e+004 8.643e-001 2.864e-003 
4.482e-003 2.334e+008 2.292e+011 1.000e+004 8.396e-001 2.867e-003 
4.483e-003 2.333e+008 2.307e+011 1.000e+004 8.631e-001 2.869e-003 
4.484e-003 2.331e+008 2.321e+011 1.000e+004 8.625e-001 2.871e-003 
4.486e-003 2.329e+008 2.329e+011 1.000e+004 8.391e-001 2.874e-003 
4.487e-003 2.328e+008 2.341e+011 1.000e+004 8.559e-001 2.876e-003 
4.488e-003 2.326e+008 2.359e+011 1.000e+004 8.524e-001 2.879e-003 
4.490e-003 2.325e+008 2.373e+011 1.000e+004 8.490e-001 2.881e-003 
4.491e-003 2.323e+008 2.389e+011 1.000e+004 8.625e-001 2.884e-003 
4.492e-003 2.321e+008 2.403e+011 1.000e+004 8.604e-001 2.886e-003 
4.494e-003 2.320e+008 2.412e+011 1.000e+004 8.495e-001 2.889e-003 
4.495e-003 2.318e+008 2.426e+011 1.000e+004 8.399e-001 2.891e-003 
4.496e-003 2.316e+008 2.442e+011 1.000e+004 8.488e-001 2.894e-003 
4.498e-003 2.315e+008 2.457e+011 1.000e+004 8.359e-001 2.896e-003 
4.499e-003 2.313e+008 2.470e+011 1.000e+004 8.502e-001 2.899e-003 
4.501e-003 2.311e+008 2.466e+011 1.000e+004 8.473e-001 2.901e-003 
4.502e-003 2.309e+008 2.491e+011 1.000e+004 8.623e-001 2.904e-003 
4.503e-003 2.307e+008 2.507e+011 1.000e+004 8.367e-001 2.907e-003 
4.505e-003 2.306e+008 2.531e+011 1.000e+004 8.447e-001 2.909e-003 
4.506e-003 2.304e+008 2.550e+011 1.000e+004 8.427e-001 2.912e-003 
4.507e-003 2.302e+008 2.568e+011 1.000e+004 8.384e-001 2.915e-003 
4.509e-003 2.300e+008 2.588e+011 1.000e+004 8.238e-001 2.917e-003 
4.510e-003 2.298e+008 2.604e+011 1.000e+004 8.392e-001 2.920e-003 
4.511e-003 2.296e+008 2.622e+011 1.000e+004 8.311e-001 2.923e-003 
4.513e-003 2.294e+008 2.635e+011 1.000e+004 8.264e-001 2.925e-003 
4.514e-003 2.292e+008 2.656e+011 1.000e+004 8.262e-001 2.928e-003 
4.515e-003 2.290e+008 2.674e+011 1.000e+004 8.329e-001 2.931e-003 
4.517e-003 2.288e+008 2.690e+011 1.000e+004 8.395e-001 2.934e-003 
4.518e-003 2.286e+008 2.707e+011 1.000e+004 8.300e-001 2.936e-003 
4.520e-003 2.284e+008 2.729e+011 1.000e+004 8.154e-001 2.939e-003 
4.521e-003 2.282e+008 2.748e+011 1.000e+004 8.375e-001 2.942e-003 
4.522e-003 2.280e+008 2.766e+011 1.000e+004 8.285e-001 2.945e-003 
4.524e-003 2.278e+008 2.790e+011 1.000e+004 8.386e-001 2.947e-003 
4.525e-003 2.276e+008 2.812e+011 1.000e+004 8.114e-001 2.950e-003 
4.526e-003 2.274e+008 2.837e+011 1.000e+004 8.145e-001 2.953e-003 
4.528e-003 2.272e+008 2.864e+011 1.000e+004 7.964e-001 2.956e-003 
4.529e-003 2.270e+008 2.886e+011 1.000e+004 8.239e-001 2.959e-003 
4.530e-003 2.267e+008 2.904e+011 1.000e+004 8.165e-001 2.962e-003 
4.532e-003 2.265e+008 2.923e+011 1.000e+004 8.038e-001 2.964e-003 
4.533e-003 2.263e+008 2.944e+011 1.000e+004 8.154e-001 2.967e-003 
4.534e-003 2.261e+008 2.966e+011 1.000e+004 8.040e-001 2.970e-003 
4.536e-003 2.259e+008 2.960e+011 1.000e+004 7.925e-001 2.973e-003 
4.537e-003 2.257e+008 2.985e+011 1.000e+004 8.159e-001 2.976e-003 
4.539e-003 2.254e+008 2.978e+011 1.000e+004 8.199e-001 2.979e-003 
4.540e-003 2.252e+008 2.999e+011 1.000e+004 8.186e-001 2.982e-003 
4.541e-003 2.250e+008 3.020e+011 1.000e+004 8.183e-001 2.985e-003 
4.543e-003 2.247e+008 3.030e+011 1.000e+004 8.009e-001 2.988e-003 
4.544e-003 2.245e+008 3.051e+011 1.000e+004 8.274e-001 2.991e-003 
4.545e-003 2.243e+008 3.073e+011 1.000e+004 8.204e-001 2.994e-003 
4.547e-003 2.240e+008 3.086e+011 1.000e+004 8.132e-001 2.996e-003 
4.548e-003 2.238e+008 3.112e+011 1.000e+004 8.106e-001 2.999e-003 
4.549e-003 2.236e+008 3.120e+011 1.000e+004 8.275e-001 3.002e-003 
4.551e-003 2.233e+008 3.139e+011 1.000e+004 7.960e-001 3.005e-003 
4.552e-003 2.231e+008 3.161e+011 1.000e+004 7.895e-001 3.008e-003 
4.554e-003 2.229e+008 3.174e+011 1.000e+004 8.185e-001 3.012e-003 
4.555e-003 2.226e+008 3.203e+011 1.000e+004 8.118e-001 3.015e-003 
4.556e-003 2.224e+008 3.225e+011 1.000e+004 8.302e-001 3.018e-003 
4.558e-003 2.221e+008 3.246e+011 1.000e+004 8.062e-001 3.021e-003 
4.559e-003 2.219e+008 3.268e+011 1.000e+004 8.227e-001 3.024e-003 
4.560e-003 2.216e+008 3.298e+011 1.000e+004 8.011e-001 3.027e-003 
4.562e-003 2.214e+008 3.328e+011 1.000e+004 7.816e-001 3.030e-003 
4.563e-003 2.211e+008 3.357e+011 1.000e+004 8.080e-001 3.033e-003 
4.564e-003 2.208e+008 3.336e+011 1.000e+004 8.064e-001 3.036e-003 
4.566e-003 2.206e+008 3.361e+011 1.000e+004 7.938e-001 3.039e-003 
4.567e-003 2.203e+008 3.355e+011 1.000e+004 8.061e-001 3.043e-003 
4.568e-003 2.201e+008 3.386e+011 1.000e+004 7.899e-001 3.046e-003 
4.570e-003 2.198e+008 3.421e+011 1.000e+004 7.960e-001 3.049e-003 
4.571e-003 2.195e+008 3.457e+011 1.000e+004 7.715e-001 3.052e-003 
4.573e-003 2.193e+008 3.494e+011 1.000e+004 7.793e-001 3.055e-003 
4.574e-003 2.190e+008 3.528e+011 1.000e+004 7.858e-001 3.058e-003 
4.575e-003 2.187e+008 3.560e+011 1.000e+004 7.831e-001 3.062e-003 
4.577e-003 2.185e+008 3.586e+011 1.000e+004 7.781e-001 3.065e-003 
4.578e-003 2.182e+008 3.615e+011 1.000e+004 7.458e-001 3.068e-003 
4.579e-003 2.179e+008 3.632e+011 1.000e+004 7.730e-001 3.071e-003 
4.581e-003 2.177e+008 3.665e+011 1.000e+004 7.755e-001 3.075e-003 
4.582e-003 2.174e+008 3.694e+011 1.000e+004 7.818e-001 3.078e-003 
4.583e-003 2.171e+008 3.710e+011 1.000e+004 7.732e-001 3.081e-003 
4.585e-003 2.168e+008 3.689e+011 1.000e+004 7.514e-001 3.084e-003 
4.586e-003 2.166e+008 3.719e+011 1.000e+004 7.506e-001 3.088e-003 
4.587e-003 2.163e+008 3.741e+011 1.000e+004 7.770e-001 3.091e-003 
4.589e-003 2.160e+008 3.764e+011 1.000e+004 7.887e-001 3.094e-003 
4.590e-003 2.157e+008 3.798e+011 1.000e+004 7.837e-001 3.098e-003 
4.592e-003 2.154e+008 3.836e+011 1.000e+004 7.600e-001 3.101e-003 
4.593e-003 2.151e+008 3.875e+011 1.000e+004 7.850e-001 3.105e-003 
4.594e-003 2.147e+008 3.896e+011 1.000e+004 8.043e-001 3.108e-003 
4.596e-003 2.144e+008 3.929e+011 1.000e+004 7.969e-001 3.112e-003 
4.597e-003 2.141e+008 3.973e+011 1.000e+004 7.924e-001 3.116e-003 
4.598e-003 2.138e+008 4.016e+011 1.000e+004 7.897e-001 3.119e-003 
4.600e-003 2.134e+008 4.045e+011 1.000e+004 8.061e-001 3.123e-003 
4.601e-003 2.131e+008 4.095e+011 1.000e+004 8.158e-001 3.127e-003 
4.602e-003 2.127e+008 4.137e+011 1.000e+004 7.857e-001 3.131e-003 
4.604e-003 2.123e+008 4.170e+011 1.000e+004 7.686e-001 3.134e-003 
4.605e-003 2.120e+008 4.219e+011 1.000e+004 7.917e-001 3.138e-003 
