# Supplementary material for: Strain rate dependency of dislocation plasticity
Source: Nat Commun. 2021 Mar 23;12:1845. doi: 10.1038/s41467-021-21939-1 (PMC7988163; doi:10.1038/s41467-021-21939-1)
Supplement: Supplementary file 3 — Supplementary Data 1 [file 41467_2021_21939_MOESM3_ESM.zip › Supplementary Data 1/DDDSimulationSet3/StrainRate=1e4s-1/InitialDislocationDensity=6.3e9m-2.dat]

#strain(1), stress(Pa), dislocation density(m-2), strain rate(s-1), mean dislocation velocity(km/s), plastic strain(1)
4.995e-005 7.205e+006 6.287e+009 1.000e+004 4.348e-002 6.946e-008 
9.995e-005 1.440e+007 6.287e+009 1.000e+004 8.595e-002 2.760e-007 
1.500e-004 2.158e+007 6.286e+009 1.000e+004 1.260e-001 6.152e-007 
1.999e-004 2.875e+007 6.285e+009 1.000e+004 1.650e-001 1.081e-006 
2.500e-004 3.589e+007 6.284e+009 1.000e+004 2.015e-001 1.668e-006 
3.000e-004 4.302e+007 6.283e+009 1.000e+004 2.374e-001 2.370e-006 
3.499e-004 5.013e+007 6.283e+009 1.000e+004 2.726e-001 3.185e-006 
3.999e-004 5.722e+007 6.283e+009 1.000e+004 3.057e-001 4.110e-006 
4.499e-004 6.430e+007 6.283e+009 1.000e+004 3.388e-001 5.141e-006 
4.998e-004 7.135e+007 6.283e+009 1.000e+004 3.706e-001 6.272e-006 
5.498e-004 7.840e+007 6.285e+009 1.000e+004 4.002e-001 7.506e-006 
5.998e-004 8.543e+007 6.286e+009 1.000e+004 4.304e-001 8.836e-006 
6.498e-004 9.246e+007 6.286e+009 1.000e+004 4.614e-001 1.026e-005 
6.998e-004 9.946e+007 6.286e+009 1.000e+004 4.902e-001 1.179e-005 
7.498e-004 1.065e+008 6.285e+009 1.000e+004 5.186e-001 1.340e-005 
7.998e-004 1.134e+008 6.284e+009 1.000e+004 5.443e-001 1.510e-005 
8.498e-004 1.204e+008 6.284e+009 1.000e+004 5.673e-001 1.689e-005 
8.998e-004 1.274e+008 6.284e+009 1.000e+004 5.938e-001 1.874e-005 
9.498e-004 1.343e+008 6.284e+009 1.000e+004 6.144e-001 2.067e-005 
9.998e-004 1.413e+008 6.283e+009 1.000e+004 6.348e-001 2.267e-005 
1.050e-003 1.482e+008 6.282e+009 1.000e+004 6.580e-001 2.474e-005 
1.100e-003 1.551e+008 6.281e+009 1.000e+004 6.786e-001 2.688e-005 
1.150e-003 1.620e+008 6.280e+009 1.000e+004 6.966e-001 2.908e-005 
1.200e-003 1.689e+008 6.280e+009 1.000e+004 7.154e-001 3.135e-005 
1.250e-003 1.758e+008 6.280e+009 1.000e+004 7.325e-001 3.366e-005 
1.300e-003 1.827e+008 6.280e+009 1.000e+004 7.502e-001 3.604e-005 
1.350e-003 1.896e+008 6.279e+009 1.000e+004 7.667e-001 3.846e-005 
1.400e-003 1.965e+008 6.279e+009 1.000e+004 7.819e-001 4.094e-005 
1.450e-003 2.033e+008 6.279e+009 1.000e+004 7.982e-001 4.347e-005 
1.500e-003 2.102e+008 6.278e+009 1.000e+004 8.118e-001 4.605e-005 
1.550e-003 2.170e+008 6.278e+009 1.000e+004 8.254e-001 4.867e-005 
1.600e-003 2.239e+008 6.278e+009 1.000e+004 8.394e-001 5.133e-005 
1.650e-003 2.307e+008 6.278e+009 1.000e+004 8.519e-001 5.404e-005 
1.700e-003 2.375e+008 6.278e+009 1.000e+004 8.638e-001 5.678e-005 
1.750e-003 2.444e+008 6.278e+009 1.000e+004 8.762e-001 5.957e-005 
1.800e-003 2.512e+008 6.278e+009 1.000e+004 8.874e-001 6.239e-005 
1.850e-003 2.580e+008 6.278e+009 1.000e+004 8.980e-001 6.525e-005 
1.900e-003 2.648e+008 6.277e+009 1.000e+004 9.092e-001 6.814e-005 
1.950e-003 2.716e+008 6.277e+009 1.000e+004 9.192e-001 7.106e-005 
2.000e-003 2.784e+008 6.277e+009 1.000e+004 9.282e-001 7.402e-005 
2.050e-003 2.852e+008 6.276e+009 1.000e+004 9.379e-001 7.700e-005 
2.100e-003 2.920e+008 6.277e+009 1.000e+004 9.468e-001 8.002e-005 
2.150e-003 2.988e+008 6.276e+009 1.000e+004 9.542e-001 8.306e-005 
2.200e-003 3.056e+008 6.276e+009 1.000e+004 9.630e-001 8.613e-005 
2.250e-003 3.124e+008 6.276e+009 1.000e+004 9.706e-001 8.923e-005 
2.300e-003 3.191e+008 6.276e+009 1.000e+004 9.788e-001 9.234e-005 
2.350e-003 3.259e+008 6.275e+009 1.000e+004 9.862e-001 9.549e-005 
2.400e-003 3.327e+008 6.275e+009 1.000e+004 9.924e-001 9.865e-005 
2.450e-003 3.395e+008 6.275e+009 1.000e+004 9.990e-001 1.018e-004 
2.500e-003 3.462e+008 6.275e+009 1.000e+004 1.006e+000 1.050e-004 
2.550e-003 3.530e+008 6.275e+009 1.000e+004 1.012e+000 1.083e-004 
2.600e-003 3.597e+008 6.275e+009 1.000e+004 1.018e+000 1.115e-004 
2.650e-003 3.665e+008 6.275e+009 1.000e+004 1.023e+000 1.148e-004 
2.700e-003 3.733e+008 6.274e+009 1.000e+004 1.029e+000 1.181e-004 
2.750e-003 3.800e+008 6.275e+009 1.000e+004 1.034e+000 1.214e-004 
2.800e-003 3.868e+008 6.274e+009 1.000e+004 1.039e+000 1.247e-004 
2.850e-003 3.935e+008 6.274e+009 1.000e+004 1.044e+000 1.280e-004 
2.900e-003 4.003e+008 6.274e+009 1.000e+004 1.049e+000 1.314e-004 
2.950e-003 4.070e+008 6.274e+009 1.000e+004 1.053e+000 1.347e-004 
3.000e-003 4.137e+008 6.273e+009 1.000e+004 1.058e+000 1.381e-004 
3.050e-003 4.205e+008 6.274e+009 1.000e+004 1.061e+000 1.415e-004 
3.100e-003 4.272e+008 6.272e+009 1.000e+004 1.066e+000 1.449e-004 
3.150e-003 4.339e+008 6.272e+009 1.000e+004 1.070e+000 1.483e-004 
3.200e-003 4.407e+008 6.272e+009 1.000e+004 1.073e+000 1.517e-004 
3.250e-003 4.474e+008 6.272e+009 1.000e+004 1.077e+000 1.552e-004 
3.300e-003 4.541e+008 6.272e+009 1.000e+004 1.081e+000 1.586e-004 
3.350e-003 4.609e+008 6.272e+009 1.000e+004 1.084e+000 1.621e-004 
3.400e-003 4.676e+008 6.272e+009 1.000e+004 1.087e+000 1.656e-004 
3.450e-003 4.743e+008 6.271e+009 1.000e+004 1.090e+000 1.690e-004 
3.500e-003 4.810e+008 6.271e+009 1.000e+004 1.093e+000 1.725e-004 
3.550e-003 4.878e+008 6.271e+009 1.000e+004 1.095e+000 1.760e-004 
3.600e-003 4.945e+008 6.271e+009 1.000e+004 1.098e+000 1.795e-004 
3.650e-003 5.012e+008 6.271e+009 1.000e+004 1.101e+000 1.831e-004 
3.700e-003 5.079e+008 6.271e+009 1.000e+004 1.103e+000 1.866e-004 
3.750e-003 5.147e+008 6.271e+009 1.000e+004 1.105e+000 1.901e-004 
3.800e-003 5.214e+008 6.271e+009 1.000e+004 1.108e+000 1.936e-004 
3.850e-003 5.281e+008 6.271e+009 1.000e+004 1.110e+000 1.972e-004 
3.900e-003 5.348e+008 6.271e+009 1.000e+004 1.112e+000 2.007e-004 
3.950e-003 5.415e+008 6.270e+009 1.000e+004 1.115e+000 2.043e-004 
4.000e-003 5.482e+008 6.271e+009 1.000e+004 1.116e+000 2.079e-004 
4.050e-003 5.549e+008 6.270e+009 1.000e+004 1.118e+000 2.114e-004 
4.100e-003 5.617e+008 6.270e+009 1.000e+004 1.120e+000 2.150e-004 
4.150e-003 5.684e+008 6.270e+009 1.000e+004 1.122e+000 2.186e-004 
4.200e-003 5.751e+008 6.270e+009 1.000e+004 1.123e+000 2.222e-004 
4.250e-003 5.818e+008 6.270e+009 1.000e+004 1.125e+000 2.258e-004 
4.300e-003 5.885e+008 6.270e+009 1.000e+004 1.127e+000 2.294e-004 
4.350e-003 5.952e+008 6.270e+009 1.000e+004 1.129e+000 2.330e-004 
4.400e-003 6.019e+008 6.269e+009 1.000e+004 1.130e+000 2.366e-004 
4.450e-003 6.086e+008 6.269e+009 1.000e+004 1.131e+000 2.402e-004 
4.500e-003 6.153e+008 6.269e+009 1.000e+004 1.132e+000 2.438e-004 
4.550e-003 6.220e+008 6.269e+009 1.000e+004 1.134e+000 2.475e-004 
4.600e-003 6.287e+008 6.269e+009 1.000e+004 1.135e+000 2.511e-004 
4.650e-003 6.354e+008 6.269e+009 1.000e+004 1.136e+000 2.547e-004 
4.700e-003 6.421e+008 6.269e+009 1.000e+004 1.138e+000 2.583e-004 
4.750e-003 6.488e+008 6.269e+009 1.000e+004 1.138e+000 2.620e-004 
4.800e-003 6.555e+008 6.269e+009 1.000e+004 1.139e+000 2.656e-004 
4.850e-003 6.622e+008 6.269e+009 1.000e+004 1.140e+000 2.693e-004 
4.900e-003 6.689e+008 6.269e+009 1.000e+004 1.141e+000 2.729e-004 
4.950e-003 6.756e+008 6.269e+009 1.000e+004 1.142e+000 2.766e-004 
5.000e-003 6.824e+008 6.269e+009 1.000e+004 1.143e+000 2.802e-004 
5.050e-003 6.891e+008 6.269e+009 1.000e+004 1.145e+000 2.839e-004 
5.100e-003 6.958e+008 6.269e+009 1.000e+004 1.145e+000 2.875e-004 
5.150e-003 7.025e+008 6.268e+009 1.000e+004 1.146e+000 2.912e-004 
5.200e-003 7.092e+008 6.268e+009 1.000e+004 1.147e+000 2.949e-004 
5.250e-003 7.158e+008 6.268e+009 1.000e+004 1.147e+000 2.985e-004 
5.300e-003 7.225e+008 6.268e+009 1.000e+004 1.148e+000 3.022e-004 
5.350e-003 7.292e+008 6.268e+009 1.000e+004 1.149e+000 3.059e-004 
5.400e-003 7.359e+008 6.268e+009 1.000e+004 1.150e+000 3.095e-004 
5.450e-003 7.426e+008 6.268e+009 1.000e+004 1.150e+000 3.132e-004 
5.500e-003 7.493e+008 6.268e+009 1.000e+004 1.151e+000 3.169e-004 
5.550e-003 7.560e+008 6.268e+009 1.000e+004 1.152e+000 3.206e-004 
5.600e-003 7.627e+008 6.268e+009 1.000e+004 1.152e+000 3.243e-004 
5.650e-003 7.694e+008 6.268e+009 1.000e+004 1.152e+000 3.279e-004 
5.700e-003 7.761e+008 6.268e+009 1.000e+004 1.153e+000 3.316e-004 
5.750e-003 7.828e+008 6.268e+009 1.000e+004 1.154e+000 3.353e-004 
5.800e-003 7.895e+008 6.268e+009 1.000e+004 1.154e+000 3.390e-004 
5.850e-003 7.962e+008 6.268e+009 1.000e+004 1.154e+000 3.427e-004 
5.900e-003 8.029e+008 6.268e+009 1.000e+004 1.155e+000 3.464e-004 
5.950e-003 8.096e+008 6.268e+009 1.000e+004 1.155e+000 3.501e-004 
6.000e-003 8.163e+008 6.267e+009 1.000e+004 1.156e+000 3.538e-004 
6.050e-003 8.230e+008 6.267e+009 1.000e+004 1.157e+000 3.575e-004 
6.100e-003 8.297e+008 6.268e+009 1.000e+004 1.157e+000 3.612e-004 
6.150e-003 8.364e+008 6.267e+009 1.000e+004 1.157e+000 3.648e-004 
6.200e-003 8.431e+008 6.267e+009 1.000e+004 1.158e+000 3.685e-004 
6.250e-003 8.498e+008 6.267e+009 1.000e+004 1.158e+000 3.722e-004 
6.300e-003 8.565e+008 6.268e+009 1.000e+004 1.158e+000 3.759e-004 
6.350e-003 8.632e+008 6.267e+009 1.000e+004 1.158e+000 3.796e-004 
6.400e-003 8.699e+008 6.268e+009 1.000e+004 1.159e+000 3.833e-004 
6.450e-003 8.765e+008 6.267e+009 1.000e+004 1.159e+000 3.871e-004 
6.500e-003 8.832e+008 6.267e+009 1.000e+004 1.159e+000 3.908e-004 
6.550e-003 8.899e+008 6.267e+009 1.000e+004 1.160e+000 3.945e-004 
6.600e-003 8.966e+008 6.267e+009 1.000e+004 1.160e+000 3.982e-004 
6.650e-003 9.033e+008 6.267e+009 1.000e+004 1.160e+000 4.019e-004 
6.700e-003 9.100e+008 6.267e+009 1.000e+004 1.161e+000 4.056e-004 
6.750e-003 9.167e+008 6.267e+009 1.000e+004 1.161e+000 4.093e-004 
6.800e-003 9.234e+008 6.267e+009 1.000e+004 1.161e+000 4.130e-004 
6.850e-003 9.301e+008 6.267e+009 1.000e+004 1.161e+000 4.167e-004 
6.900e-003 9.368e+008 6.267e+009 1.000e+004 1.162e+000 4.204e-004 
6.950e-003 9.435e+008 6.267e+009 1.000e+004 1.162e+000 4.241e-004 
7.000e-003 9.502e+008 6.267e+009 1.000e+004 1.162e+000 4.279e-004 
7.050e-003 9.569e+008 6.267e+009 1.000e+004 1.162e+000 4.316e-004 
7.100e-003 9.636e+008 6.267e+009 1.000e+004 1.162e+000 4.353e-004 
7.150e-003 9.702e+008 6.267e+009 1.000e+004 1.163e+000 4.390e-004 
7.200e-003 9.769e+008 6.267e+009 1.000e+004 1.163e+000 4.427e-004 
7.250e-003 9.836e+008 6.267e+009 1.000e+004 1.163e+000 4.464e-004 
7.300e-003 9.903e+008 6.267e+009 1.000e+004 1.163e+000 4.501e-004 
7.350e-003 9.970e+008 6.267e+009 1.000e+004 1.163e+000 4.539e-004 
7.400e-003 1.004e+009 6.267e+009 1.000e+004 1.163e+000 4.576e-004 
7.450e-003 1.010e+009 6.267e+009 1.000e+004 1.163e+000 4.613e-004 
7.500e-003 1.017e+009 6.267e+009 1.000e+004 1.163e+000 4.650e-004 
7.550e-003 1.024e+009 6.267e+009 1.000e+004 1.164e+000 4.687e-004 
7.600e-003 1.030e+009 6.267e+009 1.000e+004 1.164e+000 4.724e-004 
7.650e-003 1.037e+009 6.267e+009 1.000e+004 1.164e+000 4.762e-004 
7.700e-003 1.044e+009 6.267e+009 1.000e+004 1.164e+000 4.799e-004 
7.750e-003 1.051e+009 6.267e+009 1.000e+004 1.164e+000 4.836e-004 
7.800e-003 1.057e+009 6.267e+009 1.000e+004 1.164e+000 4.873e-004 
7.850e-003 1.064e+009 6.266e+009 1.000e+004 1.165e+000 4.910e-004 
7.900e-003 1.071e+009 6.266e+009 1.000e+004 1.165e+000 4.948e-004 
7.950e-003 1.077e+009 6.266e+009 1.000e+004 1.165e+000 4.985e-004 
8.000e-003 1.084e+009 6.266e+009 1.000e+004 1.165e+000 5.022e-004 
8.050e-003 1.091e+009 6.266e+009 1.000e+004 1.165e+000 5.059e-004 
8.100e-003 1.097e+009 6.266e+009 1.000e+004 1.165e+000 5.097e-004 
8.150e-003 1.104e+009 6.266e+009 1.000e+004 1.165e+000 5.134e-004 
8.200e-003 1.111e+009 6.266e+009 1.000e+004 1.165e+000 5.171e-004 
8.250e-003 1.117e+009 6.266e+009 1.000e+004 1.166e+000 5.208e-004 
8.300e-003 1.124e+009 6.266e+009 1.000e+004 1.165e+000 5.245e-004 
8.350e-003 1.131e+009 6.266e+009 1.000e+004 1.165e+000 5.283e-004 
8.400e-003 1.138e+009 6.266e+009 1.000e+004 1.166e+000 5.320e-004 
8.450e-003 1.144e+009 6.266e+009 1.000e+004 1.166e+000 5.357e-004 
8.500e-003 1.151e+009 6.266e+009 1.000e+004 1.166e+000 5.394e-004 
8.550e-003 1.158e+009 6.266e+009 1.000e+004 1.166e+000 5.432e-004 
8.600e-003 1.164e+009 6.266e+009 1.000e+004 1.166e+000 5.469e-004 
8.650e-003 1.171e+009 6.266e+009 1.000e+004 1.166e+000 5.506e-004 
8.700e-003 1.178e+009 6.266e+009 1.000e+004 1.166e+000 5.543e-004 
8.750e-003 1.184e+009 6.266e+009 1.000e+004 1.166e+000 5.581e-004 
8.800e-003 1.191e+009 6.266e+009 1.000e+004 1.166e+000 5.618e-004 
8.850e-003 1.198e+009 6.266e+009 1.000e+004 1.166e+000 5.655e-004 
8.900e-003 1.204e+009 6.266e+009 1.000e+004 1.166e+000 5.692e-004 
8.950e-003 1.211e+009 6.266e+009 1.000e+004 1.166e+000 5.730e-004 
9.000e-003 1.218e+009 6.266e+009 1.000e+004 1.166e+000 5.767e-004 
9.050e-003 1.224e+009 6.266e+009 1.000e+004 1.166e+000 5.804e-004 
9.100e-003 1.231e+009 6.266e+009 1.000e+004 1.166e+000 5.842e-004 
9.150e-003 1.238e+009 6.266e+009 1.000e+004 1.166e+000 5.879e-004 
9.200e-003 1.245e+009 6.266e+009 1.000e+004 1.166e+000 5.916e-004 
9.250e-003 1.251e+009 6.266e+009 1.000e+004 1.167e+000 5.953e-004 
9.300e-003 1.258e+009 6.266e+009 1.000e+004 1.167e+000 5.991e-004 
9.350e-003 1.265e+009 6.266e+009 1.000e+004 1.167e+000 6.028e-004 
9.400e-003 1.271e+009 6.266e+009 1.000e+004 1.167e+000 6.065e-004 
9.450e-003 1.278e+009 6.266e+009 1.000e+004 1.167e+000 6.102e-004 
9.500e-003 1.285e+009 6.266e+009 1.000e+004 1.167e+000 6.140e-004 
9.550e-003 1.291e+009 6.266e+009 1.000e+004 1.167e+000 6.177e-004 
9.600e-003 1.298e+009 6.266e+009 1.000e+004 1.167e+000 6.214e-004 
9.650e-003 1.305e+009 6.266e+009 1.000e+004 1.167e+000 6.252e-004 
9.700e-003 1.311e+009 6.266e+009 1.000e+004 1.167e+000 6.289e-004 
9.750e-003 1.318e+009 6.266e+009 1.000e+004 1.168e+000 6.326e-004 
9.800e-003 1.325e+009 6.266e+009 1.000e+004 1.167e+000 6.363e-004 
9.850e-003 1.332e+009 6.265e+009 1.000e+004 1.167e+000 6.401e-004 
9.900e-003 1.338e+009 6.266e+009 1.000e+004 1.168e+000 6.438e-004 
9.950e-003 1.345e+009 6.266e+009 1.000e+004 1.168e+000 6.475e-004 
1.000e-002 1.352e+009 6.265e+009 1.000e+004 1.168e+000 6.513e-004 
1.005e-002 1.358e+009 6.266e+009 1.000e+004 1.168e+000 6.550e-004 
1.010e-002 1.365e+009 6.266e+009 1.000e+004 1.168e+000 6.587e-004 
1.015e-002 1.372e+009 6.266e+009 1.000e+004 1.168e+000 6.624e-004 
1.020e-002 1.378e+009 6.265e+009 1.000e+004 1.168e+000 6.662e-004 
1.025e-002 1.385e+009 6.266e+009 1.000e+004 1.168e+000 6.699e-004 
1.030e-002 1.392e+009 6.265e+009 1.000e+004 1.168e+000 6.736e-004 
1.035e-002 1.398e+009 6.265e+009 1.000e+004 1.168e+000 6.774e-004 
1.040e-002 1.405e+009 6.266e+009 1.000e+004 1.168e+000 6.811e-004 
1.045e-002 1.412e+009 6.266e+009 1.000e+004 1.168e+000 6.848e-004 
1.050e-002 1.419e+009 6.265e+009 1.000e+004 1.168e+000 6.886e-004 
1.055e-002 1.425e+009 6.265e+009 1.000e+004 1.168e+000 6.923e-004 
1.060e-002 1.432e+009 6.265e+009 1.000e+004 1.168e+000 6.960e-004 
1.065e-002 1.439e+009 6.265e+009 1.000e+004 1.168e+000 6.997e-004 
1.070e-002 1.445e+009 6.265e+009 1.000e+004 1.168e+000 7.035e-004 
1.075e-002 1.452e+009 6.265e+009 1.000e+004 1.168e+000 7.072e-004 
1.080e-002 1.459e+009 6.265e+009 1.000e+004 1.168e+000 7.109e-004 
1.085e-002 1.465e+009 6.265e+009 1.000e+004 1.168e+000 7.147e-004 
1.090e-002 1.472e+009 6.265e+009 1.000e+004 1.168e+000 7.184e-004 
1.095e-002 1.479e+009 6.265e+009 1.000e+004 1.168e+000 7.221e-004 
1.100e-002 1.485e+009 6.265e+009 1.000e+004 1.168e+000 7.259e-004 
1.105e-002 1.492e+009 6.265e+009 1.000e+004 1.168e+000 7.296e-004 
1.110e-002 1.499e+009 6.265e+009 1.000e+004 1.168e+000 7.333e-004 
1.115e-002 1.505e+009 6.265e+009 1.000e+004 1.168e+000 7.370e-004 
1.120e-002 1.512e+009 6.265e+009 1.000e+004 1.168e+000 7.408e-004 
1.125e-002 1.519e+009 6.265e+009 1.000e+004 1.168e+000 7.445e-004 
1.130e-002 1.526e+009 6.265e+009 1.000e+004 1.168e+000 7.482e-004 
1.135e-002 1.532e+009 6.265e+009 1.000e+004 1.168e+000 7.520e-004 
1.140e-002 1.539e+009 6.265e+009 1.000e+004 1.168e+000 7.557e-004 
1.145e-002 1.546e+009 6.265e+009 1.000e+004 1.168e+000 7.594e-004 
1.150e-002 1.552e+009 6.265e+009 1.000e+004 1.168e+000 7.632e-004 
1.155e-002 1.559e+009 6.265e+009 1.000e+004 1.168e+000 7.669e-004 
1.160e-002 1.566e+009 6.265e+009 1.000e+004 1.168e+000 7.706e-004 
1.165e-002 1.572e+009 6.265e+009 1.000e+004 1.168e+000 7.744e-004 
1.170e-002 1.579e+009 6.265e+009 1.000e+004 1.168e+000 7.781e-004 
1.175e-002 1.586e+009 6.265e+009 1.000e+004 1.168e+000 7.818e-004 
1.180e-002 1.592e+009 6.265e+009 1.000e+004 1.168e+000 7.855e-004 
1.185e-002 1.599e+009 6.265e+009 1.000e+004 1.168e+000 7.893e-004 
1.190e-002 1.606e+009 6.265e+009 1.000e+004 1.168e+000 7.930e-004 
1.195e-002 1.613e+009 6.265e+009 1.000e+004 1.168e+000 7.967e-004 
1.200e-002 1.619e+009 6.265e+009 1.000e+004 1.168e+000 8.005e-004 
1.205e-002 1.626e+009 6.265e+009 1.000e+004 1.168e+000 8.042e-004 
1.210e-002 1.633e+009 6.265e+009 1.000e+004 1.168e+000 8.079e-004 
1.215e-002 1.639e+009 6.265e+009 1.000e+004 1.168e+000 8.117e-004 
1.220e-002 1.646e+009 6.265e+009 1.000e+004 1.168e+000 8.154e-004 
1.225e-002 1.653e+009 6.265e+009 1.000e+004 1.168e+000 8.191e-004 
1.230e-002 1.659e+009 6.265e+009 1.000e+004 1.168e+000 8.229e-004 
1.235e-002 1.666e+009 6.265e+009 1.000e+004 1.168e+000 8.266e-004 
1.240e-002 1.673e+009 6.265e+009 1.000e+004 1.168e+000 8.303e-004 
1.245e-002 1.679e+009 6.265e+009 1.000e+004 1.168e+000 8.341e-004 
1.250e-002 1.686e+009 6.265e+009 1.000e+004 1.168e+000 8.378e-004 
1.255e-002 1.693e+009 6.265e+009 1.000e+004 1.168e+000 8.415e-004 
1.260e-002 1.699e+009 6.265e+009 1.000e+004 1.168e+000 8.453e-004 
1.265e-002 1.706e+009 6.265e+009 1.000e+004 1.168e+000 8.490e-004 
1.270e-002 1.713e+009 6.265e+009 1.000e+004 1.168e+000 8.527e-004 
1.275e-002 1.720e+009 6.265e+009 1.000e+004 1.168e+000 8.564e-004 
1.280e-002 1.726e+009 6.265e+009 1.000e+004 1.168e+000 8.602e-004 
1.285e-002 1.733e+009 6.265e+009 1.000e+004 1.168e+000 8.639e-004 
1.290e-002 1.740e+009 6.265e+009 1.000e+004 1.168e+000 8.676e-004 
1.295e-002 1.746e+009 6.265e+009 1.000e+004 1.168e+000 8.714e-004 
1.300e-002 1.753e+009 6.265e+009 1.000e+004 1.168e+000 8.751e-004 
1.305e-002 1.760e+009 6.265e+009 1.000e+004 1.168e+000 8.788e-004 
1.310e-002 1.766e+009 6.265e+009 1.000e+004 1.168e+000 8.826e-004 
1.315e-002 1.773e+009 6.265e+009 1.000e+004 1.168e+000 8.863e-004 
1.320e-002 1.780e+009 6.265e+009 1.000e+004 1.168e+000 8.900e-004 
1.325e-002 1.786e+009 6.265e+009 1.000e+004 1.168e+000 8.938e-004 
1.330e-002 1.793e+009 6.265e+009 1.000e+004 1.168e+000 8.975e-004 
1.335e-002 1.800e+009 6.265e+009 1.000e+004 1.168e+000 9.012e-004 
1.340e-002 1.807e+009 6.265e+009 1.000e+004 1.168e+000 9.050e-004 
1.345e-002 1.813e+009 6.265e+009 1.000e+004 1.168e+000 9.087e-004 
1.350e-002 1.820e+009 6.265e+009 1.000e+004 1.168e+000 9.124e-004 
1.355e-002 1.827e+009 6.265e+009 1.000e+004 1.168e+000 9.162e-004 
1.360e-002 1.833e+009 6.265e+009 1.000e+004 1.168e+000 9.199e-004 
1.365e-002 1.840e+009 6.265e+009 1.000e+004 1.168e+000 9.236e-004 
1.370e-002 1.847e+009 6.265e+009 1.000e+004 1.168e+000 9.274e-004 
1.375e-002 1.853e+009 6.265e+009 1.000e+004 1.168e+000 9.311e-004 
1.380e-002 1.860e+009 6.265e+009 1.000e+004 1.168e+000 9.348e-004 
1.385e-002 1.867e+009 6.265e+009 1.000e+004 1.168e+000 9.385e-004 
1.390e-002 1.873e+009 6.265e+009 1.000e+004 1.168e+000 9.423e-004 
1.395e-002 1.880e+009 6.265e+009 1.000e+004 1.168e+000 9.460e-004 
1.400e-002 1.887e+009 6.265e+009 1.000e+004 1.168e+000 9.497e-004 
1.405e-002 1.893e+009 6.265e+009 1.000e+004 1.168e+000 9.535e-004 
1.410e-002 1.900e+009 6.265e+009 1.000e+004 1.168e+000 9.572e-004 
1.415e-002 1.907e+009 6.265e+009 1.000e+004 1.168e+000 9.609e-004 
1.420e-002 1.914e+009 6.265e+009 1.000e+004 1.168e+000 9.647e-004 
1.425e-002 1.920e+009 6.265e+009 1.000e+004 1.168e+000 9.684e-004 
1.430e-002 1.927e+009 6.265e+009 1.000e+004 1.168e+000 9.721e-004 
1.435e-002 1.934e+009 6.265e+009 1.000e+004 1.168e+000 9.759e-004 
1.440e-002 1.940e+009 6.265e+009 1.000e+004 1.169e+000 9.796e-004 
1.445e-002 1.947e+009 6.265e+009 1.000e+004 1.168e+000 9.833e-004 
1.450e-002 1.954e+009 6.265e+009 1.000e+004 1.168e+000 9.871e-004 
1.455e-002 1.960e+009 6.265e+009 1.000e+004 1.168e+000 9.908e-004 
1.460e-002 1.967e+009 6.265e+009 1.000e+004 1.168e+000 9.945e-004 
1.465e-002 1.974e+009 6.265e+009 1.000e+004 1.168e+000 9.983e-004 
1.470e-002 1.980e+009 6.265e+009 1.000e+004 1.168e+000 1.002e-003 
1.475e-002 1.987e+009 6.265e+009 1.000e+004 1.168e+000 1.006e-003 
1.480e-002 1.994e+009 6.265e+009 1.000e+004 1.168e+000 1.009e-003 
1.485e-002 2.000e+009 6.265e+009 1.000e+004 1.168e+000 1.013e-003 
1.490e-002 2.007e+009 6.265e+009 1.000e+004 1.169e+000 1.017e-003 
1.495e-002 2.014e+009 6.265e+009 1.000e+004 1.168e+000 1.021e-003 
1.500e-002 2.021e+009 6.265e+009 1.000e+004 1.168e+000 1.024e-003 
1.505e-002 2.027e+009 6.265e+009 1.000e+004 1.168e+000 1.028e-003 
1.510e-002 2.034e+009 6.265e+009 1.000e+004 1.168e+000 1.032e-003 
1.515e-002 2.041e+009 6.265e+009 1.000e+004 1.168e+000 1.036e-003 
1.520e-002 2.047e+009 6.265e+009 1.000e+004 1.168e+000 1.039e-003 
1.525e-002 2.054e+009 6.265e+009 1.000e+004 1.169e+000 1.043e-003 
1.530e-002 2.061e+009 6.265e+009 1.000e+004 1.168e+000 1.047e-003 
1.535e-002 2.067e+009 6.265e+009 1.000e+004 1.168e+000 1.051e-003 
1.540e-002 2.074e+009 6.265e+009 1.000e+004 1.169e+000 1.054e-003 
1.545e-002 2.081e+009 6.265e+009 1.000e+004 1.168e+000 1.058e-003 
1.550e-002 2.087e+009 6.265e+009 1.000e+004 1.168e+000 1.062e-003 
1.555e-002 2.094e+009 6.265e+009 1.000e+004 1.168e+000 1.065e-003 
1.560e-002 2.101e+009 6.265e+009 1.000e+004 1.168e+000 1.069e-003 
1.565e-002 2.108e+009 6.265e+009 1.000e+004 1.168e+000 1.073e-003 
1.570e-002 2.114e+009 6.265e+009 1.000e+004 1.168e+000 1.077e-003 
1.575e-002 2.121e+009 6.265e+009 1.000e+004 1.169e+000 1.080e-003 
1.580e-002 2.128e+009 6.265e+009 1.000e+004 1.168e+000 1.084e-003 
1.585e-002 2.134e+009 6.265e+009 1.000e+004 1.168e+000 1.088e-003 
1.590e-002 2.141e+009 6.265e+009 1.000e+004 1.169e+000 1.092e-003 
1.595e-002 2.148e+009 6.265e+009 1.000e+004 1.169e+000 1.095e-003 
1.600e-002 2.154e+009 6.265e+009 1.000e+004 1.168e+000 1.099e-003 
1.605e-002 2.161e+009 6.265e+009 1.000e+004 1.168e+000 1.103e-003 
1.610e-002 2.168e+009 6.265e+009 1.000e+004 1.168e+000 1.107e-003 
1.615e-002 2.174e+009 6.265e+009 1.000e+004 1.169e+000 1.110e-003 
1.620e-002 2.181e+009 6.264e+009 1.000e+004 1.168e+000 1.114e-003 
1.625e-002 2.188e+009 6.265e+009 1.000e+004 1.169e+000 1.118e-003 
1.630e-002 2.194e+009 6.265e+009 1.000e+004 1.168e+000 1.121e-003 
1.635e-002 2.201e+009 6.265e+009 1.000e+004 1.168e+000 1.125e-003 
1.640e-002 2.208e+009 6.264e+009 1.000e+004 1.169e+000 1.129e-003 
1.645e-002 2.215e+009 6.265e+009 1.000e+004 1.169e+000 1.133e-003 
1.650e-002 2.221e+009 6.264e+009 1.000e+004 1.168e+000 1.136e-003 
1.655e-002 2.228e+009 6.264e+009 1.000e+004 1.168e+000 1.140e-003 
1.660e-002 2.235e+009 6.265e+009 1.000e+004 1.168e+000 1.144e-003 
1.665e-002 2.241e+009 6.264e+009 1.000e+004 1.169e+000 1.148e-003 
1.670e-002 2.248e+009 6.264e+009 1.000e+004 1.168e+000 1.151e-003 
1.675e-002 2.255e+009 6.265e+009 1.000e+004 1.169e+000 1.155e-003 
1.680e-002 2.261e+009 6.265e+009 1.000e+004 1.168e+000 1.159e-003 
1.685e-002 2.268e+009 6.264e+009 1.000e+004 1.168e+000 1.163e-003 
1.690e-002 2.275e+009 6.264e+009 1.000e+004 1.169e+000 1.166e-003 
1.695e-002 2.281e+009 6.264e+009 1.000e+004 1.169e+000 1.170e-003 
1.700e-002 2.288e+009 6.264e+009 1.000e+004 1.169e+000 1.174e-003 
1.705e-002 2.295e+009 6.264e+009 1.000e+004 1.169e+000 1.177e-003 
1.710e-002 2.302e+009 6.265e+009 1.000e+004 1.168e+000 1.181e-003 
1.715e-002 2.308e+009 6.264e+009 1.000e+004 1.169e+000 1.185e-003 
1.720e-002 2.315e+009 6.264e+009 1.000e+004 1.169e+000 1.189e-003 
1.725e-002 2.322e+009 6.264e+009 1.000e+004 1.169e+000 1.192e-003 
1.730e-002 2.328e+009 6.264e+009 1.000e+004 1.169e+000 1.196e-003 
1.735e-002 2.335e+009 6.264e+009 1.000e+004 1.168e+000 1.200e-003 
1.740e-002 2.342e+009 6.264e+009 1.000e+004 1.169e+000 1.204e-003 
1.745e-002 2.348e+009 6.264e+009 1.000e+004 1.169e+000 1.207e-003 
1.750e-002 2.355e+009 6.264e+009 1.000e+004 1.169e+000 1.211e-003 
1.755e-002 2.362e+009 6.264e+009 1.000e+004 1.169e+000 1.215e-003 
1.760e-002 2.368e+009 6.264e+009 1.000e+004 1.169e+000 1.218e-003 
1.765e-002 2.375e+009 6.264e+009 1.000e+004 1.169e+000 1.222e-003 
1.770e-002 2.382e+009 6.264e+009 1.000e+004 1.169e+000 1.226e-003 
1.775e-002 2.388e+009 6.264e+009 1.000e+004 1.169e+000 1.230e-003 
1.780e-002 2.395e+009 6.264e+009 1.000e+004 1.169e+000 1.233e-003 
1.785e-002 2.402e+009 6.264e+009 1.000e+004 1.169e+000 1.237e-003 
1.790e-002 2.409e+009 6.264e+009 1.000e+004 1.169e+000 1.241e-003 
1.795e-002 2.415e+009 6.264e+009 1.000e+004 1.169e+000 1.245e-003 
1.800e-002 2.422e+009 6.264e+009 1.000e+004 1.169e+000 1.248e-003 
1.805e-002 2.429e+009 6.264e+009 1.000e+004 1.169e+000 1.252e-003 
1.810e-002 2.435e+009 6.264e+009 1.000e+004 1.169e+000 1.256e-003 
1.815e-002 2.442e+009 6.264e+009 1.000e+004 1.169e+000 1.260e-003 
1.820e-002 2.449e+009 6.264e+009 1.000e+004 1.169e+000 1.263e-003 
1.825e-002 2.455e+009 6.264e+009 1.000e+004 1.169e+000 1.267e-003 
1.830e-002 2.462e+009 6.264e+009 1.000e+004 1.169e+000 1.271e-003 
1.835e-002 2.469e+009 6.264e+009 1.000e+004 1.169e+000 1.274e-003 
1.840e-002 2.475e+009 6.264e+009 1.000e+004 1.169e+000 1.278e-003 
1.845e-002 2.482e+009 6.264e+009 1.000e+004 1.169e+000 1.282e-003 
1.850e-002 2.489e+009 6.264e+009 1.000e+004 1.169e+000 1.286e-003 
1.855e-002 2.496e+009 6.264e+009 1.000e+004 1.169e+000 1.289e-003 
1.859e-002 2.501e+009 6.265e+009 1.000e+004 1.169e+000 1.292e-003 
1.862e-002 2.505e+009 6.265e+009 1.000e+004 1.169e+000 1.294e-003 
1.866e-002 2.510e+009 6.265e+009 1.000e+004 1.169e+000 1.298e-003 
1.871e-002 2.517e+009 6.264e+009 1.000e+004 1.169e+000 1.301e-003 
1.876e-002 2.524e+009 6.265e+009 1.000e+004 1.169e+000 1.305e-003 
1.881e-002 2.530e+009 6.265e+009 1.000e+004 1.169e+000 1.309e-003 
1.886e-002 2.537e+009 6.265e+009 1.000e+004 1.169e+000 1.313e-003 
1.890e-002 2.543e+009 6.264e+009 1.000e+004 1.169e+000 1.316e-003 
1.895e-002 2.550e+009 6.264e+009 1.000e+004 1.169e+000 1.320e-003 
1.900e-002 2.556e+009 6.264e+009 1.000e+004 1.168e+000 1.323e-003 
1.905e-002 2.562e+009 6.264e+009 1.000e+004 1.169e+000 1.327e-003 
1.910e-002 2.569e+009 6.265e+009 1.000e+004 1.169e+000 1.330e-003 
1.915e-002 2.576e+009 6.264e+009 1.000e+004 1.169e+000 1.334e-003 
1.919e-002 2.582e+009 6.265e+009 1.000e+004 1.169e+000 1.337e-003 
1.924e-002 2.588e+009 6.265e+009 1.000e+004 1.169e+000 1.341e-003 
1.929e-002 2.595e+009 6.265e+009 1.000e+004 1.169e+000 1.345e-003 
1.934e-002 2.602e+009 6.265e+009 1.000e+004 1.169e+000 1.349e-003 
1.939e-002 2.608e+009 6.265e+009 1.000e+004 1.169e+000 1.352e-003 
1.942e-002 2.612e+009 6.265e+009 1.000e+004 1.169e+000 1.355e-003 
1.945e-002 2.616e+009 6.265e+009 1.000e+004 1.168e+000 1.357e-003 
1.949e-002 2.621e+009 6.265e+009 1.000e+004 1.169e+000 1.359e-003 
1.954e-002 2.628e+009 6.265e+009 1.000e+004 1.169e+000 1.363e-003 
1.959e-002 2.634e+009 6.265e+009 1.000e+004 1.169e+000 1.367e-003 
1.964e-002 2.641e+009 6.265e+009 1.000e+004 1.169e+000 1.371e-003 
1.969e-002 2.648e+009 6.265e+009 1.000e+004 1.169e+000 1.374e-003 
1.974e-002 2.654e+009 6.264e+009 1.000e+004 1.169e+000 1.378e-003 
1.979e-002 2.661e+009 6.265e+009 1.000e+004 1.169e+000 1.382e-003 
1.984e-002 2.668e+009 6.265e+009 1.000e+004 1.169e+000 1.386e-003 
1.989e-002 2.675e+009 6.264e+009 1.000e+004 1.169e+000 1.389e-003 
1.994e-002 2.681e+009 6.264e+009 1.000e+004 1.169e+000 1.393e-003 
1.999e-002 2.688e+009 6.264e+009 1.000e+004 1.169e+000 1.397e-003 
2.004e-002 2.695e+009 6.264e+009 1.000e+004 1.169e+000 1.401e-003 
2.009e-002 2.701e+009 6.264e+009 1.000e+004 1.169e+000 1.404e-003 
2.014e-002 2.708e+009 6.264e+009 1.000e+004 1.169e+000 1.408e-003 
2.019e-002 2.715e+009 6.264e+009 1.000e+004 1.169e+000 1.412e-003 
2.024e-002 2.721e+009 6.264e+009 1.000e+004 1.169e+000 1.415e-003 
2.029e-002 2.728e+009 6.264e+009 1.000e+004 1.169e+000 1.419e-003 
2.034e-002 2.735e+009 6.264e+009 1.000e+004 1.169e+000 1.423e-003 
2.039e-002 2.741e+009 6.264e+009 1.000e+004 1.169e+000 1.427e-003 
2.044e-002 2.748e+009 6.264e+009 1.000e+004 1.169e+000 1.430e-003 
2.049e-002 2.755e+009 6.264e+009 1.000e+004 1.169e+000 1.434e-003 
2.054e-002 2.762e+009 6.264e+009 1.000e+004 1.169e+000 1.438e-003 
2.059e-002 2.768e+009 6.264e+009 1.000e+004 1.169e+000 1.442e-003 
2.064e-002 2.775e+009 6.264e+009 1.000e+004 1.169e+000 1.445e-003 
2.069e-002 2.782e+009 6.264e+009 1.000e+004 1.169e+000 1.449e-003 
2.074e-002 2.788e+009 6.264e+009 1.000e+004 1.169e+000 1.453e-003 
2.079e-002 2.795e+009 6.264e+009 1.000e+004 1.169e+000 1.457e-003 
2.084e-002 2.802e+009 6.265e+009 1.000e+004 1.169e+000 1.460e-003 
2.089e-002 2.808e+009 6.264e+009 1.000e+004 1.169e+000 1.464e-003 
2.094e-002 2.815e+009 6.264e+009 1.000e+004 1.169e+000 1.468e-003 
2.099e-002 2.822e+009 6.264e+009 1.000e+004 1.169e+000 1.471e-003 
2.104e-002 2.828e+009 6.264e+009 1.000e+004 1.169e+000 1.475e-003 
2.109e-002 2.835e+009 6.264e+009 1.000e+004 1.169e+000 1.479e-003 
2.114e-002 2.842e+009 6.264e+009 1.000e+004 1.169e+000 1.483e-003 
2.119e-002 2.848e+009 6.264e+009 1.000e+004 1.169e+000 1.486e-003 
2.124e-002 2.855e+009 6.264e+009 1.000e+004 1.169e+000 1.490e-003 
2.129e-002 2.862e+009 6.264e+009 1.000e+004 1.169e+000 1.494e-003 
2.134e-002 2.869e+009 6.264e+009 1.000e+004 1.169e+000 1.498e-003 
2.139e-002 2.875e+009 6.264e+009 1.000e+004 1.169e+000 1.501e-003 
2.144e-002 2.882e+009 6.264e+009 1.000e+004 1.169e+000 1.505e-003 
2.149e-002 2.889e+009 6.265e+009 1.000e+004 1.169e+000 1.509e-003 
2.154e-002 2.895e+009 6.264e+009 1.000e+004 1.169e+000 1.513e-003 
2.159e-002 2.902e+009 6.264e+009 1.000e+004 1.169e+000 1.516e-003 
2.164e-002 2.909e+009 6.264e+009 1.000e+004 1.169e+000 1.520e-003 
2.169e-002 2.915e+009 6.264e+009 1.000e+004 1.169e+000 1.524e-003 
2.174e-002 2.922e+009 6.264e+009 1.000e+004 1.169e+000 1.527e-003 
2.178e-002 2.928e+009 6.265e+009 1.000e+004 1.169e+000 1.531e-003 
2.182e-002 2.933e+009 6.265e+009 1.000e+004 1.169e+000 1.534e-003 
2.187e-002 2.940e+009 6.264e+009 1.000e+004 1.169e+000 1.537e-003 
2.192e-002 2.947e+009 6.264e+009 1.000e+004 1.169e+000 1.541e-003 
2.197e-002 2.953e+009 6.264e+009 1.000e+004 1.169e+000 1.545e-003 
2.202e-002 2.960e+009 6.264e+009 1.000e+004 1.169e+000 1.549e-003 
2.207e-002 2.967e+009 6.264e+009 1.000e+004 1.169e+000 1.552e-003 
2.211e-002 2.972e+009 6.265e+009 1.000e+004 1.169e+000 1.555e-003 
2.216e-002 2.979e+009 6.265e+009 1.000e+004 1.169e+000 1.559e-003 
2.220e-002 2.983e+009 6.265e+009 1.000e+004 1.169e+000 1.562e-003 
2.224e-002 2.989e+009 6.265e+009 1.000e+004 1.169e+000 1.565e-003 
2.228e-002 2.994e+009 6.265e+009 1.000e+004 1.169e+000 1.568e-003 
2.233e-002 3.001e+009 6.264e+009 1.000e+004 1.169e+000 1.571e-003 
2.238e-002 3.008e+009 6.264e+009 1.000e+004 1.169e+000 1.575e-003 
2.242e-002 3.014e+009 6.265e+009 1.000e+004 1.169e+000 1.579e-003 
2.247e-002 3.020e+009 6.265e+009 1.000e+004 1.169e+000 1.582e-003 
2.252e-002 3.027e+009 6.265e+009 1.000e+004 1.169e+000 1.586e-003 
2.257e-002 3.034e+009 6.265e+009 1.000e+004 1.169e+000 1.590e-003 
2.262e-002 3.040e+009 6.265e+009 1.000e+004 1.169e+000 1.593e-003 
2.266e-002 3.046e+009 6.265e+009 1.000e+004 1.169e+000 1.597e-003 
2.271e-002 3.052e+009 6.265e+009 1.000e+004 1.169e+000 1.600e-003 
2.275e-002 3.058e+009 6.265e+009 1.000e+004 1.169e+000 1.603e-003 
2.280e-002 3.065e+009 6.265e+009 1.000e+004 1.169e+000 1.607e-003 
2.285e-002 3.071e+009 6.265e+009 1.000e+004 1.169e+000 1.611e-003 
2.290e-002 3.078e+009 6.265e+009 1.000e+004 1.169e+000 1.615e-003 
2.295e-002 3.085e+009 6.265e+009 1.000e+004 1.169e+000 1.618e-003 
2.300e-002 3.091e+009 6.265e+009 1.000e+004 1.169e+000 1.622e-003 
2.305e-002 3.098e+009 6.265e+009 1.000e+004 1.169e+000 1.626e-003 
2.310e-002 3.105e+009 6.265e+009 1.000e+004 1.169e+000 1.630e-003 
2.315e-002 3.112e+009 6.265e+009 1.000e+004 1.169e+000 1.633e-003 
2.320e-002 3.118e+009 6.265e+009 1.000e+004 1.169e+000 1.637e-003 
2.325e-002 3.125e+009 6.265e+009 1.000e+004 1.169e+000 1.641e-003 
2.330e-002 3.132e+009 6.265e+009 1.000e+004 1.169e+000 1.644e-003 
2.335e-002 3.138e+009 6.265e+009 1.000e+004 1.169e+000 1.648e-003 
2.340e-002 3.145e+009 6.265e+009 1.000e+004 1.169e+000 1.652e-003 
2.345e-002 3.152e+009 6.265e+009 1.000e+004 1.169e+000 1.656e-003 
2.350e-002 3.158e+009 6.265e+009 1.000e+004 1.169e+000 1.659e-003 
2.355e-002 3.165e+009 6.265e+009 1.000e+004 1.169e+000 1.663e-003 
2.360e-002 3.172e+009 6.265e+009 1.000e+004 1.169e+000 1.667e-003 
2.365e-002 3.178e+009 6.265e+009 1.000e+004 1.169e+000 1.671e-003 
2.370e-002 3.185e+009 6.265e+009 1.000e+004 1.169e+000 1.674e-003 
2.375e-002 3.192e+009 6.265e+009 1.000e+004 1.169e+000 1.678e-003 
2.380e-002 3.199e+009 6.265e+009 1.000e+004 1.169e+000 1.682e-003 
2.385e-002 3.205e+009 6.265e+009 1.000e+004 1.169e+000 1.686e-003 
2.390e-002 3.212e+009 6.265e+009 1.000e+004 1.169e+000 1.689e-003 
2.395e-002 3.219e+009 6.265e+009 1.000e+004 1.169e+000 1.693e-003 
2.400e-002 3.225e+009 6.265e+009 1.000e+004 1.169e+000 1.697e-003 
2.405e-002 3.232e+009 6.265e+009 1.000e+004 1.169e+000 1.700e-003 
2.410e-002 3.239e+009 6.265e+009 1.000e+004 1.169e+000 1.704e-003 
2.415e-002 3.245e+009 6.265e+009 1.000e+004 1.169e+000 1.708e-003 
2.420e-002 3.252e+009 6.265e+009 1.000e+004 1.169e+000 1.712e-003 
2.425e-002 3.259e+009 6.265e+009 1.000e+004 1.169e+000 1.715e-003 
2.430e-002 3.265e+009 6.265e+009 1.000e+004 1.169e+000 1.719e-003 
2.435e-002 3.272e+009 6.265e+009 1.000e+004 1.169e+000 1.723e-003 
2.440e-002 3.279e+009 6.265e+009 1.000e+004 1.169e+000 1.727e-003 
2.445e-002 3.285e+009 6.265e+009 1.000e+004 1.169e+000 1.730e-003 
2.450e-002 3.292e+009 6.265e+009 1.000e+004 1.169e+000 1.734e-003 
2.455e-002 3.299e+009 6.265e+009 1.000e+004 1.169e+000 1.738e-003 
2.460e-002 3.306e+009 6.265e+009 1.000e+004 1.169e+000 1.742e-003 
2.465e-002 3.312e+009 6.265e+009 1.000e+004 1.169e+000 1.745e-003 
2.470e-002 3.319e+009 6.265e+009 1.000e+004 1.169e+000 1.749e-003 
2.475e-002 3.326e+009 6.265e+009 1.000e+004 1.169e+000 1.753e-003 
2.480e-002 3.332e+009 6.265e+009 1.000e+004 1.169e+000 1.756e-003 
2.485e-002 3.339e+009 6.265e+009 1.000e+004 1.169e+000 1.760e-003 
2.490e-002 3.346e+009 6.265e+009 1.000e+004 1.169e+000 1.764e-003 
2.495e-002 3.352e+009 6.265e+009 1.000e+004 1.169e+000 1.768e-003 
2.500e-002 3.359e+009 6.265e+009 1.000e+004 1.169e+000 1.771e-003 
2.505e-002 3.366e+009 6.265e+009 1.000e+004 1.169e+000 1.775e-003 
2.510e-002 3.372e+009 6.265e+009 1.000e+004 1.169e+000 1.779e-003 
2.515e-002 3.379e+009 6.265e+009 1.000e+004 1.169e+000 1.783e-003 
2.520e-002 3.386e+009 6.265e+009 1.000e+004 1.169e+000 1.786e-003 
2.525e-002 3.393e+009 6.265e+009 1.000e+004 1.169e+000 1.790e-003 
2.530e-002 3.399e+009 6.265e+009 1.000e+004 1.169e+000 1.794e-003 
2.535e-002 3.406e+009 6.265e+009 1.000e+004 1.169e+000 1.798e-003 
2.540e-002 3.413e+009 6.265e+009 1.000e+004 1.169e+000 1.801e-003 
2.545e-002 3.419e+009 6.265e+009 1.000e+004 1.169e+000 1.805e-003 
2.550e-002 3.426e+009 6.265e+009 1.000e+004 1.169e+000 1.809e-003 
2.555e-002 3.433e+009 6.265e+009 1.000e+004 1.169e+000 1.812e-003 
2.560e-002 3.439e+009 6.265e+009 1.000e+004 1.169e+000 1.816e-003 
2.565e-002 3.446e+009 6.265e+009 1.000e+004 1.169e+000 1.820e-003 
2.570e-002 3.453e+009 6.265e+009 1.000e+004 1.169e+000 1.824e-003 
2.575e-002 3.459e+009 6.265e+009 1.000e+004 1.169e+000 1.827e-003 
2.580e-002 3.466e+009 6.265e+009 1.000e+004 1.169e+000 1.831e-003 
2.585e-002 3.473e+009 6.265e+009 1.000e+004 1.169e+000 1.835e-003 
2.590e-002 3.479e+009 6.265e+009 1.000e+004 1.169e+000 1.839e-003 
2.595e-002 3.486e+009 6.265e+009 1.000e+004 1.169e+000 1.842e-003 
2.600e-002 3.493e+009 6.265e+009 1.000e+004 1.169e+000 1.846e-003 
2.605e-002 3.500e+009 6.265e+009 1.000e+004 1.169e+000 1.850e-003 
2.610e-002 3.506e+009 6.265e+009 1.000e+004 1.169e+000 1.854e-003 
2.615e-002 3.513e+009 6.265e+009 1.000e+004 1.169e+000 1.857e-003 
2.620e-002 3.520e+009 6.265e+009 1.000e+004 1.169e+000 1.861e-003 
2.625e-002 3.526e+009 6.265e+009 1.000e+004 1.169e+000 1.865e-003 
2.630e-002 3.533e+009 6.265e+009 1.000e+004 1.169e+000 1.868e-003 
2.635e-002 3.540e+009 6.265e+009 1.000e+004 1.169e+000 1.872e-003 
2.640e-002 3.546e+009 6.265e+009 1.000e+004 1.169e+000 1.876e-003 
2.645e-002 3.553e+009 6.265e+009 1.000e+004 1.169e+000 1.880e-003 
2.650e-002 3.560e+009 6.265e+009 1.000e+004 1.169e+000 1.883e-003 
2.655e-002 3.566e+009 6.265e+009 1.000e+004 1.169e+000 1.887e-003 
2.660e-002 3.573e+009 6.265e+009 1.000e+004 1.169e+000 1.891e-003 
2.665e-002 3.580e+009 6.265e+009 1.000e+004 1.169e+000 1.895e-003 
2.670e-002 3.586e+009 6.265e+009 1.000e+004 1.169e+000 1.898e-003 
2.675e-002 3.593e+009 6.266e+009 1.000e+004 1.169e+000 1.902e-003 
2.680e-002 3.600e+009 6.266e+009 1.000e+004 1.169e+000 1.906e-003 
2.685e-002 3.607e+009 6.266e+009 1.000e+004 1.169e+000 1.910e-003 
2.690e-002 3.613e+009 6.266e+009 1.000e+004 1.169e+000 1.913e-003 
2.695e-002 3.620e+009 6.266e+009 1.000e+004 1.169e+000 1.917e-003 
2.700e-002 3.627e+009 6.266e+009 1.000e+004 1.169e+000 1.921e-003 
2.705e-002 3.633e+009 6.266e+009 1.000e+004 1.169e+000 1.924e-003 
2.710e-002 3.640e+009 6.266e+009 1.000e+004 1.169e+000 1.928e-003 
2.715e-002 3.647e+009 6.266e+009 1.000e+004 1.169e+000 1.932e-003 
2.720e-002 3.653e+009 6.266e+009 1.000e+004 1.169e+000 1.936e-003 
2.725e-002 3.660e+009 6.266e+009 1.000e+004 1.169e+000 1.939e-003 
2.730e-002 3.667e+009 6.266e+009 1.000e+004 1.169e+000 1.943e-003 
2.735e-002 3.673e+009 6.266e+009 1.000e+004 1.169e+000 1.947e-003 
2.740e-002 3.680e+009 6.266e+009 1.000e+004 1.169e+000 1.951e-003 
2.745e-002 3.687e+009 6.266e+009 1.000e+004 1.169e+000 1.954e-003 
2.750e-002 3.694e+009 6.266e+009 1.000e+004 1.169e+000 1.958e-003 
2.755e-002 3.700e+009 6.266e+009 1.000e+004 1.169e+000 1.962e-003 
2.760e-002 3.707e+009 6.266e+009 1.000e+004 1.169e+000 1.966e-003 
2.765e-002 3.714e+009 6.266e+009 1.000e+004 1.169e+000 1.969e-003 
2.770e-002 3.720e+009 6.266e+009 1.000e+004 1.169e+000 1.973e-003 
2.775e-002 3.727e+009 6.266e+009 1.000e+004 1.169e+000 1.977e-003 
2.780e-002 3.734e+009 6.266e+009 1.000e+004 1.169e+000 1.980e-003 
2.785e-002 3.740e+009 6.266e+009 1.000e+004 1.169e+000 1.984e-003 
2.790e-002 3.747e+009 6.266e+009 1.000e+004 1.169e+000 1.988e-003 
2.795e-002 3.754e+009 6.266e+009 1.000e+004 1.169e+000 1.992e-003 
2.800e-002 3.760e+009 6.266e+009 1.000e+004 1.169e+000 1.995e-003 
2.805e-002 3.767e+009 6.266e+009 1.000e+004 1.169e+000 1.999e-003 
2.810e-002 3.774e+009 6.266e+009 1.000e+004 1.169e+000 2.003e-003 
2.815e-002 3.780e+009 6.266e+009 1.000e+004 1.169e+000 2.007e-003 
2.820e-002 3.787e+009 6.266e+009 1.000e+004 1.169e+000 2.010e-003 
2.825e-002 3.794e+009 6.266e+009 1.000e+004 1.169e+000 2.014e-003 
2.830e-002 3.801e+009 6.266e+009 1.000e+004 1.169e+000 2.018e-003 
2.835e-002 3.807e+009 6.266e+009 1.000e+004 1.169e+000 2.022e-003 
2.840e-002 3.814e+009 6.266e+009 1.000e+004 1.169e+000 2.025e-003 
2.845e-002 3.821e+009 6.267e+009 1.000e+004 1.169e+000 2.029e-003 
2.850e-002 3.827e+009 6.266e+009 1.000e+004 1.169e+000 2.033e-003 
2.855e-002 3.834e+009 6.266e+009 1.000e+004 1.169e+000 2.037e-003 
2.860e-002 3.841e+009 6.267e+009 1.000e+004 1.169e+000 2.040e-003 
2.865e-002 3.847e+009 6.267e+009 1.000e+004 1.169e+000 2.044e-003 
2.870e-002 3.854e+009 6.267e+009 1.000e+004 1.169e+000 2.048e-003 
2.875e-002 3.861e+009 6.267e+009 1.000e+004 1.169e+000 2.051e-003 
2.880e-002 3.867e+009 6.267e+009 1.000e+004 1.169e+000 2.055e-003 
2.885e-002 3.874e+009 6.267e+009 1.000e+004 1.169e+000 2.059e-003 
2.890e-002 3.881e+009 6.267e+009 1.000e+004 1.169e+000 2.063e-003 
2.895e-002 3.888e+009 6.267e+009 1.000e+004 1.169e+000 2.066e-003 
2.900e-002 3.894e+009 6.266e+009 1.000e+004 1.169e+000 2.070e-003 
2.905e-002 3.901e+009 6.266e+009 1.000e+004 1.169e+000 2.074e-003 
2.910e-002 3.908e+009 6.266e+009 1.000e+004 1.169e+000 2.078e-003 
2.915e-002 3.914e+009 6.266e+009 1.000e+004 1.169e+000 2.081e-003 
2.920e-002 3.921e+009 6.266e+009 1.000e+004 1.169e+000 2.085e-003 
2.925e-002 3.928e+009 6.266e+009 1.000e+004 1.169e+000 2.089e-003 
2.930e-002 3.934e+009 6.266e+009 1.000e+004 1.169e+000 2.093e-003 
2.935e-002 3.941e+009 6.266e+009 1.000e+004 1.169e+000 2.096e-003 
2.940e-002 3.948e+009 6.266e+009 1.000e+004 1.169e+000 2.100e-003 
2.945e-002 3.954e+009 6.266e+009 1.000e+004 1.169e+000 2.104e-003 
2.950e-002 3.961e+009 6.266e+009 1.000e+004 1.169e+000 2.107e-003 
2.955e-002 3.968e+009 6.266e+009 1.000e+004 1.169e+000 2.111e-003 
2.960e-002 3.974e+009 6.266e+009 1.000e+004 1.169e+000 2.115e-003 
2.965e-002 3.981e+009 6.266e+009 1.000e+004 1.169e+000 2.119e-003 
2.970e-002 3.988e+009 6.266e+009 1.000e+004 1.169e+000 2.122e-003 
2.975e-002 3.994e+009 6.266e+009 1.000e+004 1.169e+000 2.126e-003 
2.980e-002 4.001e+009 6.266e+009 1.000e+004 1.169e+000 2.130e-003 
2.985e-002 4.008e+009 6.266e+009 1.000e+004 1.169e+000 2.134e-003 
2.990e-002 4.015e+009 6.266e+009 1.000e+004 1.169e+000 2.137e-003 
2.995e-002 4.021e+009 6.265e+009 1.000e+004 1.169e+000 2.141e-003 
3.000e-002 4.028e+009 6.265e+009 1.000e+004 1.169e+000 2.145e-003 
3.005e-002 4.035e+009 6.265e+009 1.000e+004 1.169e+000 2.148e-003 
3.010e-002 4.041e+009 6.265e+009 1.000e+004 1.169e+000 2.152e-003 
3.015e-002 4.048e+009 6.265e+009 1.000e+004 1.169e+000 2.156e-003 
3.020e-002 4.055e+009 6.265e+009 1.000e+004 1.169e+000 2.160e-003 
3.025e-002 4.061e+009 6.265e+009 1.000e+004 1.169e+000 2.163e-003 
3.030e-002 4.068e+009 6.265e+009 1.000e+004 1.169e+000 2.167e-003 
3.035e-002 4.075e+009 6.265e+009 1.000e+004 1.169e+000 2.171e-003 
3.040e-002 4.081e+009 6.265e+009 1.000e+004 1.169e+000 2.175e-003 
3.045e-002 4.088e+009 6.265e+009 1.000e+004 1.169e+000 2.178e-003 
3.050e-002 4.095e+009 6.265e+009 1.000e+004 1.169e+000 2.182e-003 
3.055e-002 4.101e+009 6.265e+009 1.000e+004 1.169e+000 2.186e-003 
3.060e-002 4.108e+009 6.265e+009 1.000e+004 1.169e+000 2.190e-003 
3.065e-002 4.115e+009 6.265e+009 1.000e+004 1.169e+000 2.193e-003 
3.070e-002 4.122e+009 6.265e+009 1.000e+004 1.169e+000 2.197e-003 
3.075e-002 4.128e+009 6.265e+009 1.000e+004 1.169e+000 2.201e-003 
3.080e-002 4.135e+009 6.265e+009 1.000e+004 1.169e+000 2.204e-003 
3.085e-002 4.142e+009 6.265e+009 1.000e+004 1.169e+000 2.208e-003 
3.090e-002 4.148e+009 6.266e+009 1.000e+004 1.168e+000 2.212e-003 
3.095e-002 4.155e+009 6.266e+009 1.000e+004 1.169e+000 2.216e-003 
3.100e-002 4.162e+009 6.266e+009 1.000e+004 1.169e+000 2.219e-003 
3.105e-002 4.168e+009 6.266e+009 1.000e+004 1.168e+000 2.223e-003 
3.110e-002 4.175e+009 6.266e+009 1.000e+004 1.169e+000 2.227e-003 
3.115e-002 4.182e+009 6.266e+009 1.000e+004 1.168e+000 2.231e-003 
3.120e-002 4.188e+009 6.266e+009 1.000e+004 1.168e+000 2.234e-003 
3.125e-002 4.195e+009 6.266e+009 1.000e+004 1.169e+000 2.238e-003 
3.130e-002 4.202e+009 6.266e+009 1.000e+004 1.168e+000 2.242e-003 
3.135e-002 4.209e+009 6.266e+009 1.000e+004 1.169e+000 2.246e-003 
3.140e-002 4.215e+009 6.266e+009 1.000e+004 1.168e+000 2.249e-003 
3.145e-002 4.222e+009 6.266e+009 1.000e+004 1.169e+000 2.253e-003 
3.150e-002 4.229e+009 6.266e+009 1.000e+004 1.168e+000 2.257e-003 
3.155e-002 4.235e+009 6.266e+009 1.000e+004 1.168e+000 2.260e-003 
3.160e-002 4.242e+009 6.266e+009 1.000e+004 1.169e+000 2.264e-003 
3.165e-002 4.249e+009 6.266e+009 1.000e+004 1.168e+000 2.268e-003 
3.170e-002 4.255e+009 6.266e+009 1.000e+004 1.168e+000 2.272e-003 
3.175e-002 4.262e+009 6.266e+009 1.000e+004 1.169e+000 2.275e-003 
3.180e-002 4.269e+009 6.266e+009 1.000e+004 1.168e+000 2.279e-003 
3.185e-002 4.275e+009 6.266e+009 1.000e+004 1.168e+000 2.283e-003 
3.190e-002 4.282e+009 6.266e+009 1.000e+004 1.168e+000 2.287e-003 
3.195e-002 4.289e+009 6.266e+009 1.000e+004 1.168e+000 2.290e-003 
3.200e-002 4.295e+009 6.266e+009 1.000e+004 1.169e+000 2.294e-003 
3.205e-002 4.302e+009 6.266e+009 1.000e+004 1.168e+000 2.298e-003 
3.210e-002 4.309e+009 6.266e+009 1.000e+004 1.169e+000 2.302e-003 
3.215e-002 4.316e+009 6.266e+009 1.000e+004 1.168e+000 2.305e-003 
3.220e-002 4.322e+009 6.266e+009 1.000e+004 1.168e+000 2.309e-003 
3.225e-002 4.329e+009 6.266e+009 1.000e+004 1.169e+000 2.313e-003 
3.230e-002 4.336e+009 6.266e+009 1.000e+004 1.168e+000 2.316e-003 
3.235e-002 4.342e+009 6.266e+009 1.000e+004 1.169e+000 2.320e-003 
3.240e-002 4.349e+009 6.266e+009 1.000e+004 1.168e+000 2.324e-003 
3.245e-002 4.356e+009 6.266e+009 1.000e+004 1.169e+000 2.328e-003 
3.250e-002 4.362e+009 6.266e+009 1.000e+004 1.169e+000 2.331e-003 
3.255e-002 4.369e+009 6.266e+009 1.000e+004 1.169e+000 2.335e-003 
3.260e-002 4.376e+009 6.266e+009 1.000e+004 1.169e+000 2.339e-003 
3.265e-002 4.382e+009 6.266e+009 1.000e+004 1.169e+000 2.343e-003 
3.270e-002 4.389e+009 6.266e+009 1.000e+004 1.169e+000 2.346e-003 
3.275e-002 4.396e+009 6.266e+009 1.000e+004 1.169e+000 2.350e-003 
3.280e-002 4.402e+009 6.266e+009 1.000e+004 1.169e+000 2.354e-003 
3.285e-002 4.409e+009 6.266e+009 1.000e+004 1.169e+000 2.358e-003 
3.290e-002 4.416e+009 6.266e+009 1.000e+004 1.169e+000 2.361e-003 
3.295e-002 4.423e+009 6.266e+009 1.000e+004 1.169e+000 2.365e-003 
3.300e-002 4.429e+009 6.266e+009 1.000e+004 1.169e+000 2.369e-003 
3.305e-002 4.436e+009 6.266e+009 1.000e+004 1.169e+000 2.372e-003 
3.310e-002 4.443e+009 6.266e+009 1.000e+004 1.169e+000 2.376e-003 
3.315e-002 4.449e+009 6.266e+009 1.000e+004 1.169e+000 2.380e-003 
3.320e-002 4.456e+009 6.266e+009 1.000e+004 1.169e+000 2.384e-003 
3.325e-002 4.463e+009 6.266e+009 1.000e+004 1.169e+000 2.387e-003 
3.330e-002 4.469e+009 6.266e+009 1.000e+004 1.169e+000 2.391e-003 
3.335e-002 4.476e+009 6.266e+009 1.000e+004 1.169e+000 2.395e-003 
3.340e-002 4.483e+009 6.266e+009 1.000e+004 1.169e+000 2.399e-003 
3.345e-002 4.489e+009 6.266e+009 1.000e+004 1.169e+000 2.402e-003 
3.350e-002 4.496e+009 6.266e+009 1.000e+004 1.169e+000 2.406e-003 
3.355e-002 4.503e+009 6.266e+009 1.000e+004 1.169e+000 2.410e-003 
3.360e-002 4.510e+009 6.266e+009 1.000e+004 1.169e+000 2.414e-003 
3.365e-002 4.516e+009 6.266e+009 1.000e+004 1.169e+000 2.417e-003 
3.370e-002 4.523e+009 6.266e+009 1.000e+004 1.169e+000 2.421e-003 
3.375e-002 4.530e+009 6.266e+009 1.000e+004 1.169e+000 2.425e-003 
3.380e-002 4.536e+009 6.266e+009 1.000e+004 1.169e+000 2.429e-003 
3.385e-002 4.543e+009 6.266e+009 1.000e+004 1.169e+000 2.432e-003 
3.390e-002 4.550e+009 6.266e+009 1.000e+004 1.169e+000 2.436e-003 
3.395e-002 4.556e+009 6.266e+009 1.000e+004 1.169e+000 2.440e-003 
3.400e-002 4.563e+009 6.266e+009 1.000e+004 1.169e+000 2.443e-003 
3.405e-002 4.570e+009 6.266e+009 1.000e+004 1.169e+000 2.447e-003 
3.410e-002 4.576e+009 6.266e+009 1.000e+004 1.169e+000 2.451e-003 
3.415e-002 4.583e+009 6.266e+009 1.000e+004 1.169e+000 2.455e-003 
3.420e-002 4.590e+009 6.266e+009 1.000e+004 1.169e+000 2.458e-003 
3.425e-002 4.596e+009 6.265e+009 1.000e+004 1.169e+000 2.462e-003 
3.430e-002 4.603e+009 6.265e+009 1.000e+004 1.169e+000 2.466e-003 
3.435e-002 4.610e+009 6.265e+009 1.000e+004 1.169e+000 2.470e-003 
3.440e-002 4.617e+009 6.265e+009 1.000e+004 1.169e+000 2.473e-003 
3.445e-002 4.623e+009 6.265e+009 1.000e+004 1.169e+000 2.477e-003 
3.450e-002 4.630e+009 6.265e+009 1.000e+004 1.169e+000 2.481e-003 
3.455e-002 4.637e+009 6.265e+009 1.000e+004 1.169e+000 2.485e-003 
3.460e-002 4.643e+009 6.265e+009 1.000e+004 1.169e+000 2.488e-003 
3.465e-002 4.650e+009 6.265e+009 1.000e+004 1.169e+000 2.492e-003 
3.470e-002 4.657e+009 6.265e+009 1.000e+004 1.169e+000 2.496e-003 
3.475e-002 4.663e+009 6.265e+009 1.000e+004 1.169e+000 2.499e-003 
3.480e-002 4.670e+009 6.265e+009 1.000e+004 1.169e+000 2.503e-003 
3.485e-002 4.677e+009 6.265e+009 1.000e+004 1.169e+000 2.507e-003 
3.490e-002 4.683e+009 6.265e+009 1.000e+004 1.169e+000 2.511e-003 
3.495e-002 4.690e+009 6.265e+009 1.000e+004 1.169e+000 2.514e-003 
3.500e-002 4.697e+009 6.265e+009 1.000e+004 1.169e+000 2.518e-003 
3.505e-002 4.703e+009 6.265e+009 1.000e+004 1.169e+000 2.522e-003 
3.510e-002 4.710e+009 6.265e+009 1.000e+004 1.169e+000 2.526e-003 
3.515e-002 4.717e+009 6.265e+009 1.000e+004 1.169e+000 2.529e-003 
3.520e-002 4.724e+009 6.265e+009 1.000e+004 1.169e+000 2.533e-003 
3.525e-002 4.730e+009 6.265e+009 1.000e+004 1.169e+000 2.537e-003 
3.530e-002 4.737e+009 6.265e+009 1.000e+004 1.169e+000 2.541e-003 
3.535e-002 4.744e+009 6.265e+009 1.000e+004 1.169e+000 2.544e-003 
3.540e-002 4.750e+009 6.265e+009 1.000e+004 1.169e+000 2.548e-003 
3.545e-002 4.757e+009 6.265e+009 1.000e+004 1.170e+000 2.552e-003 
3.550e-002 4.764e+009 6.265e+009 1.000e+004 1.169e+000 2.555e-003 
3.555e-002 4.770e+009 6.265e+009 1.000e+004 1.169e+000 2.559e-003 
3.560e-002 4.777e+009 6.265e+009 1.000e+004 1.169e+000 2.563e-003 
3.565e-002 4.784e+009 6.265e+009 1.000e+004 1.169e+000 2.567e-003 
3.570e-002 4.790e+009 6.265e+009 1.000e+004 1.169e+000 2.570e-003 
3.575e-002 4.797e+009 6.265e+009 1.000e+004 1.170e+000 2.574e-003 
3.580e-002 4.804e+009 6.265e+009 1.000e+004 1.169e+000 2.578e-003 
3.585e-002 4.811e+009 6.265e+009 1.000e+004 1.170e+000 2.582e-003 
3.590e-002 4.817e+009 6.265e+009 1.000e+004 1.169e+000 2.585e-003 
3.595e-002 4.824e+009 6.265e+009 1.000e+004 1.170e+000 2.589e-003 
3.600e-002 4.831e+009 6.265e+009 1.000e+004 1.169e+000 2.593e-003 
3.605e-002 4.837e+009 6.265e+009 1.000e+004 1.169e+000 2.597e-003 
3.610e-002 4.844e+009 6.265e+009 1.000e+004 1.170e+000 2.600e-003 
3.615e-002 4.851e+009 6.265e+009 1.000e+004 1.170e+000 2.604e-003 
3.620e-002 4.857e+009 6.265e+009 1.000e+004 1.170e+000 2.608e-003 
3.625e-002 4.864e+009 6.265e+009 1.000e+004 1.170e+000 2.611e-003 
3.630e-002 4.871e+009 6.265e+009 1.000e+004 1.170e+000 2.615e-003 
3.635e-002 4.877e+009 6.265e+009 1.000e+004 1.170e+000 2.619e-003 
3.640e-002 4.884e+009 6.265e+009 1.000e+004 1.170e+000 2.623e-003 
3.645e-002 4.891e+009 6.265e+009 1.000e+004 1.170e+000 2.626e-003 
3.650e-002 4.897e+009 6.265e+009 1.000e+004 1.170e+000 2.630e-003 
3.655e-002 4.904e+009 6.265e+009 1.000e+004 1.170e+000 2.634e-003 
3.660e-002 4.911e+009 6.265e+009 1.000e+004 1.170e+000 2.638e-003 
3.665e-002 4.918e+009 6.265e+009 1.000e+004 1.170e+000 2.641e-003 
3.670e-002 4.924e+009 6.265e+009 1.000e+004 1.170e+000 2.645e-003 
3.675e-002 4.931e+009 6.265e+009 1.000e+004 1.170e+000 2.649e-003 
3.680e-002 4.938e+009 6.265e+009 1.000e+004 1.170e+000 2.653e-003 
3.685e-002 4.944e+009 6.265e+009 1.000e+004 1.170e+000 2.656e-003 
3.690e-002 4.951e+009 6.265e+009 1.000e+004 1.170e+000 2.660e-003 
3.695e-002 4.958e+009 6.265e+009 1.000e+004 1.170e+000 2.664e-003 
3.700e-002 4.964e+009 6.265e+009 1.000e+004 1.170e+000 2.667e-003 
3.705e-002 4.971e+009 6.265e+009 1.000e+004 1.170e+000 2.671e-003 
3.710e-002 4.978e+009 6.265e+009 1.000e+004 1.170e+000 2.675e-003 
3.715e-002 4.984e+009 6.265e+009 1.000e+004 1.170e+000 2.679e-003 
3.720e-002 4.991e+009 6.265e+009 1.000e+004 1.170e+000 2.682e-003 
3.725e-002 4.998e+009 6.265e+009 1.000e+004 1.170e+000 2.686e-003 
3.730e-002 5.005e+009 6.265e+009 1.000e+004 1.170e+000 2.690e-003 
3.735e-002 5.011e+009 6.265e+009 1.000e+004 1.170e+000 2.694e-003 
3.740e-002 5.018e+009 6.265e+009 1.000e+004 1.170e+000 2.697e-003 
3.745e-002 5.025e+009 6.265e+009 1.000e+004 1.170e+000 2.701e-003 
3.750e-002 5.031e+009 6.265e+009 1.000e+004 1.170e+000 2.705e-003 
3.755e-002 5.038e+009 6.265e+009 1.000e+004 1.170e+000 2.709e-003 
3.760e-002 5.045e+009 6.265e+009 1.000e+004 1.170e+000 2.712e-003 
3.765e-002 5.051e+009 6.265e+009 1.000e+004 1.170e+000 2.716e-003 
3.770e-002 5.058e+009 6.265e+009 1.000e+004 1.170e+000 2.720e-003 
3.775e-002 5.065e+009 6.265e+009 1.000e+004 1.170e+000 2.723e-003 
3.780e-002 5.071e+009 6.265e+009 1.000e+004 1.170e+000 2.727e-003 
3.785e-002 5.078e+009 6.265e+009 1.000e+004 1.170e+000 2.731e-003 
3.790e-002 5.085e+009 6.265e+009 1.000e+004 1.170e+000 2.735e-003 
3.795e-002 5.091e+009 6.265e+009 1.000e+004 1.170e+000 2.738e-003 
3.800e-002 5.098e+009 6.265e+009 1.000e+004 1.170e+000 2.742e-003 
3.805e-002 5.105e+009 6.265e+009 1.000e+004 1.170e+000 2.746e-003 
3.810e-002 5.112e+009 6.265e+009 1.000e+004 1.170e+000 2.750e-003 
3.815e-002 5.118e+009 6.265e+009 1.000e+004 1.170e+000 2.753e-003 
3.820e-002 5.125e+009 6.265e+009 1.000e+004 1.170e+000 2.757e-003 
3.825e-002 5.132e+009 6.265e+009 1.000e+004 1.170e+000 2.761e-003 
3.830e-002 5.138e+009 6.265e+009 1.000e+004 1.170e+000 2.765e-003 
3.835e-002 5.145e+009 6.265e+009 1.000e+004 1.170e+000 2.768e-003 
3.840e-002 5.152e+009 6.265e+009 1.000e+004 1.170e+000 2.772e-003 
3.845e-002 5.158e+009 6.265e+009 1.000e+004 1.170e+000 2.776e-003 
3.850e-002 5.165e+009 6.265e+009 1.000e+004 1.170e+000 2.779e-003 
3.855e-002 5.172e+009 6.265e+009 1.000e+004 1.170e+000 2.783e-003 
3.860e-002 5.178e+009 6.265e+009 1.000e+004 1.170e+000 2.787e-003 
3.865e-002 5.185e+009 6.265e+009 1.000e+004 1.170e+000 2.791e-003 
3.870e-002 5.192e+009 6.265e+009 1.000e+004 1.170e+000 2.794e-003 
3.875e-002 5.198e+009 6.265e+009 1.000e+004 1.171e+000 2.798e-003 
3.880e-002 5.205e+009 6.265e+009 1.000e+004 1.171e+000 2.802e-003 
3.885e-002 5.212e+009 6.265e+009 1.000e+004 1.170e+000 2.806e-003 
3.890e-002 5.219e+009 6.265e+009 1.000e+004 1.170e+000 2.809e-003 
3.895e-002 5.225e+009 6.265e+009 1.000e+004 1.171e+000 2.813e-003 
3.900e-002 5.232e+009 6.265e+009 1.000e+004 1.170e+000 2.817e-003 
3.905e-002 5.239e+009 6.265e+009 1.000e+004 1.170e+000 2.821e-003 
3.910e-002 5.245e+009 6.265e+009 1.000e+004 1.170e+000 2.824e-003 
3.915e-002 5.252e+009 6.265e+009 1.000e+004 1.171e+000 2.828e-003 
3.920e-002 5.259e+009 6.265e+009 1.000e+004 1.171e+000 2.832e-003 
3.925e-002 5.265e+009 6.265e+009 1.000e+004 1.171e+000 2.835e-003 
3.930e-002 5.272e+009 6.265e+009 1.000e+004 1.171e+000 2.839e-003 
3.935e-002 5.279e+009 6.265e+009 1.000e+004 1.171e+000 2.843e-003 
3.940e-002 5.285e+009 6.265e+009 1.000e+004 1.170e+000 2.847e-003 
3.945e-002 5.292e+009 6.265e+009 1.000e+004 1.171e+000 2.850e-003 
3.950e-002 5.299e+009 6.265e+009 1.000e+004 1.171e+000 2.854e-003 
3.955e-002 5.306e+009 6.265e+009 1.000e+004 1.171e+000 2.858e-003 
3.960e-002 5.312e+009 6.265e+009 1.000e+004 1.171e+000 2.862e-003 
3.965e-002 5.319e+009 6.265e+009 1.000e+004 1.171e+000 2.865e-003 
3.970e-002 5.326e+009 6.265e+009 1.000e+004 1.171e+000 2.869e-003 
3.975e-002 5.332e+009 6.265e+009 1.000e+004 1.171e+000 2.873e-003 
3.980e-002 5.339e+009 6.265e+009 1.000e+004 1.171e+000 2.877e-003 
3.985e-002 5.346e+009 6.265e+009 1.000e+004 1.171e+000 2.880e-003 
3.990e-002 5.352e+009 6.265e+009 1.000e+004 1.171e+000 2.884e-003 
3.995e-002 5.359e+009 6.265e+009 1.000e+004 1.171e+000 2.888e-003 
4.000e-002 5.366e+009 6.265e+009 1.000e+004 1.171e+000 2.892e-003 
4.005e-002 5.372e+009 6.265e+009 1.000e+004 1.171e+000 2.895e-003 
4.010e-002 5.379e+009 6.265e+009 1.000e+004 1.171e+000 2.899e-003 
4.015e-002 5.386e+009 6.265e+009 1.000e+004 1.171e+000 2.903e-003 
4.020e-002 5.392e+009 6.265e+009 1.000e+004 1.171e+000 2.906e-003 
4.025e-002 5.399e+009 6.265e+009 1.000e+004 1.171e+000 2.910e-003 
4.030e-002 5.406e+009 6.265e+009 1.000e+004 1.171e+000 2.914e-003 
4.035e-002 5.413e+009 6.265e+009 1.000e+004 1.171e+000 2.918e-003 
4.040e-002 5.419e+009 6.265e+009 1.000e+004 1.171e+000 2.921e-003 
4.045e-002 5.426e+009 6.265e+009 1.000e+004 1.171e+000 2.925e-003 
4.050e-002 5.433e+009 6.265e+009 1.000e+004 1.171e+000 2.929e-003 
4.055e-002 5.439e+009 6.265e+009 1.000e+004 1.171e+000 2.933e-003 
4.060e-002 5.446e+009 6.265e+009 1.000e+004 1.171e+000 2.936e-003 
4.065e-002 5.453e+009 6.265e+009 1.000e+004 1.171e+000 2.940e-003 
4.070e-002 5.459e+009 6.265e+009 1.000e+004 1.171e+000 2.944e-003 
4.075e-002 5.466e+009 6.265e+009 1.000e+004 1.171e+000 2.948e-003 
4.080e-002 5.473e+009 6.265e+009 1.000e+004 1.171e+000 2.951e-003 
4.085e-002 5.479e+009 6.265e+009 1.000e+004 1.171e+000 2.955e-003 
4.090e-002 5.486e+009 6.265e+009 1.000e+004 1.171e+000 2.959e-003 
4.095e-002 5.493e+009 6.265e+009 1.000e+004 1.171e+000 2.962e-003 
4.100e-002 5.500e+009 6.265e+009 1.000e+004 1.171e+000 2.966e-003 
4.105e-002 5.506e+009 6.265e+009 1.000e+004 1.171e+000 2.970e-003 
4.110e-002 5.513e+009 6.265e+009 1.000e+004 1.171e+000 2.974e-003 
4.115e-002 5.520e+009 6.265e+009 1.000e+004 1.171e+000 2.977e-003 
4.120e-002 5.526e+009 6.265e+009 1.000e+004 1.171e+000 2.981e-003 
4.125e-002 5.533e+009 6.265e+009 1.000e+004 1.171e+000 2.985e-003 
4.130e-002 5.540e+009 6.265e+009 1.000e+004 1.171e+000 2.989e-003 
4.135e-002 5.546e+009 6.265e+009 1.000e+004 1.171e+000 2.992e-003 
4.140e-002 5.553e+009 6.265e+009 1.000e+004 1.171e+000 2.996e-003 
4.145e-002 5.560e+009 6.265e+009 1.000e+004 1.171e+000 3.000e-003 
4.150e-002 5.566e+009 6.265e+009 1.000e+004 1.171e+000 3.004e-003 
4.155e-002 5.573e+009 6.265e+009 1.000e+004 1.171e+000 3.007e-003 
4.160e-002 5.580e+009 6.265e+009 1.000e+004 1.171e+000 3.011e-003 
4.165e-002 5.586e+009 6.265e+009 1.000e+004 1.171e+000 3.015e-003 
4.170e-002 5.593e+009 6.265e+009 1.000e+004 1.171e+000 3.018e-003 
4.175e-002 5.600e+009 6.265e+009 1.000e+004 1.171e+000 3.022e-003 
4.180e-002 5.607e+009 6.265e+009 1.000e+004 1.171e+000 3.026e-003 
4.185e-002 5.613e+009 6.265e+009 1.000e+004 1.171e+000 3.030e-003 
4.190e-002 5.620e+009 6.265e+009 1.000e+004 1.171e+000 3.033e-003 
4.195e-002 5.627e+009 6.265e+009 1.000e+004 1.171e+000 3.037e-003 
4.200e-002 5.633e+009 6.265e+009 1.000e+004 1.171e+000 3.041e-003 
4.205e-002 5.640e+009 6.265e+009 1.000e+004 1.171e+000 3.045e-003 
4.210e-002 5.647e+009 6.265e+009 1.000e+004 1.171e+000 3.048e-003 
4.215e-002 5.653e+009 6.265e+009 1.000e+004 1.171e+000 3.052e-003 
4.220e-002 5.660e+009 6.265e+009 1.000e+004 1.171e+000 3.056e-003 
4.224e-002 5.665e+009 6.265e+009 1.000e+004 1.171e+000 3.058e-003 
4.227e-002 5.669e+009 6.265e+009 1.000e+004 1.171e+000 3.061e-003 
4.232e-002 5.675e+009 6.265e+009 1.000e+004 1.171e+000 3.064e-003 
4.237e-002 5.682e+009 6.265e+009 1.000e+004 1.171e+000 3.068e-003 
4.242e-002 5.688e+009 6.265e+009 1.000e+004 1.171e+000 3.072e-003 
4.247e-002 5.695e+009 6.265e+009 1.000e+004 1.171e+000 3.075e-003 
4.252e-002 5.702e+009 6.265e+009 1.000e+004 1.171e+000 3.079e-003 
4.257e-002 5.708e+009 6.265e+009 1.000e+004 1.171e+000 3.083e-003 
4.262e-002 5.715e+009 6.265e+009 1.000e+004 1.171e+000 3.087e-003 
4.267e-002 5.722e+009 6.265e+009 1.000e+004 1.171e+000 3.090e-003 
4.272e-002 5.728e+009 6.265e+009 1.000e+004 1.171e+000 3.094e-003 
4.277e-002 5.735e+009 6.265e+009 1.000e+004 1.171e+000 3.098e-003 
4.282e-002 5.742e+009 6.265e+009 1.000e+004 1.171e+000 3.101e-003 
4.287e-002 5.749e+009 6.265e+009 1.000e+004 1.171e+000 3.105e-003 
4.292e-002 5.755e+009 6.265e+009 1.000e+004 1.171e+000 3.109e-003 
4.297e-002 5.762e+009 6.265e+009 1.000e+004 1.171e+000 3.113e-003 
4.302e-002 5.769e+009 6.265e+009 1.000e+004 1.171e+000 3.116e-003 
4.307e-002 5.775e+009 6.265e+009 1.000e+004 1.171e+000 3.120e-003 
4.312e-002 5.782e+009 6.265e+009 1.000e+004 1.171e+000 3.124e-003 
4.317e-002 5.789e+009 6.265e+009 1.000e+004 1.171e+000 3.128e-003 
4.322e-002 5.795e+009 6.265e+009 1.000e+004 1.171e+000 3.131e-003 
4.327e-002 5.802e+009 6.265e+009 1.000e+004 1.171e+000 3.135e-003 
4.332e-002 5.809e+009 6.265e+009 1.000e+004 1.171e+000 3.139e-003 
4.337e-002 5.815e+009 6.265e+009 1.000e+004 1.171e+000 3.143e-003 
4.342e-002 5.822e+009 6.265e+009 1.000e+004 1.171e+000 3.146e-003 
4.347e-002 5.829e+009 6.265e+009 1.000e+004 1.171e+000 3.150e-003 
4.352e-002 5.836e+009 6.265e+009 1.000e+004 1.171e+000 3.154e-003 
4.357e-002 5.842e+009 6.265e+009 1.000e+004 1.171e+000 3.157e-003 
4.362e-002 5.849e+009 6.265e+009 1.000e+004 1.171e+000 3.161e-003 
4.367e-002 5.856e+009 6.265e+009 1.000e+004 1.171e+000 3.165e-003 
4.372e-002 5.862e+009 6.265e+009 1.000e+004 1.171e+000 3.169e-003 
4.377e-002 5.869e+009 6.265e+009 1.000e+004 1.171e+000 3.172e-003 
4.382e-002 5.876e+009 6.265e+009 1.000e+004 1.171e+000 3.176e-003 
4.387e-002 5.882e+009 6.265e+009 1.000e+004 1.171e+000 3.180e-003 
4.392e-002 5.889e+009 6.265e+009 1.000e+004 1.171e+000 3.184e-003 
4.397e-002 5.896e+009 6.265e+009 1.000e+004 1.171e+000 3.187e-003 
4.402e-002 5.902e+009 6.265e+009 1.000e+004 1.171e+000 3.191e-003 
4.407e-002 5.909e+009 6.265e+009 1.000e+004 1.171e+000 3.195e-003 
4.412e-002 5.916e+009 6.265e+009 1.000e+004 1.171e+000 3.199e-003 
4.417e-002 5.922e+009 6.265e+009 1.000e+004 1.171e+000 3.202e-003 
4.422e-002 5.929e+009 6.265e+009 1.000e+004 1.171e+000 3.206e-003 
4.427e-002 5.936e+009 6.265e+009 1.000e+004 1.171e+000 3.210e-003 
4.432e-002 5.943e+009 6.266e+009 1.000e+004 1.171e+000 3.213e-003 
4.437e-002 5.949e+009 6.265e+009 1.000e+004 1.171e+000 3.217e-003 
4.442e-002 5.956e+009 6.265e+009 1.000e+004 1.171e+000 3.221e-003 
4.447e-002 5.963e+009 6.265e+009 1.000e+004 1.171e+000 3.225e-003 
4.452e-002 5.969e+009 6.265e+009 1.000e+004 1.171e+000 3.228e-003 
4.457e-002 5.976e+009 6.265e+009 1.000e+004 1.172e+000 3.232e-003 
4.462e-002 5.983e+009 6.265e+009 1.000e+004 1.171e+000 3.236e-003 
4.467e-002 5.989e+009 6.265e+009 1.000e+004 1.171e+000 3.240e-003 
4.472e-002 5.996e+009 6.265e+009 1.000e+004 1.171e+000 3.243e-003 
4.477e-002 6.003e+009 6.265e+009 1.000e+004 1.172e+000 3.247e-003 
4.482e-002 6.009e+009 6.265e+009 1.000e+004 1.171e+000 3.251e-003 
4.487e-002 6.016e+009 6.265e+009 1.000e+004 1.172e+000 3.255e-003 
4.492e-002 6.023e+009 6.265e+009 1.000e+004 1.171e+000 3.258e-003 
4.497e-002 6.029e+009 6.265e+009 1.000e+004 1.172e+000 3.262e-003 
4.502e-002 6.036e+009 6.265e+009 1.000e+004 1.172e+000 3.266e-003 
4.507e-002 6.043e+009 6.265e+009 1.000e+004 1.172e+000 3.269e-003 
4.512e-002 6.050e+009 6.266e+009 1.000e+004 1.171e+000 3.273e-003 
4.517e-002 6.056e+009 6.265e+009 1.000e+004 1.172e+000 3.277e-003 
4.522e-002 6.063e+009 6.265e+009 1.000e+004 1.172e+000 3.281e-003 
4.527e-002 6.070e+009 6.265e+009 1.000e+004 1.172e+000 3.284e-003 
4.532e-002 6.076e+009 6.265e+009 1.000e+004 1.172e+000 3.288e-003 
4.537e-002 6.083e+009 6.265e+009 1.000e+004 1.172e+000 3.292e-003 
4.542e-002 6.090e+009 6.265e+009 1.000e+004 1.172e+000 3.296e-003 
4.547e-002 6.096e+009 6.265e+009 1.000e+004 1.172e+000 3.299e-003 
4.552e-002 6.103e+009 6.265e+009 1.000e+004 1.172e+000 3.303e-003 
4.557e-002 6.110e+009 6.266e+009 1.000e+004 1.172e+000 3.307e-003 
4.562e-002 6.116e+009 6.265e+009 1.000e+004 1.172e+000 3.311e-003 
4.567e-002 6.123e+009 6.266e+009 1.000e+004 1.172e+000 3.314e-003 
4.572e-002 6.130e+009 6.266e+009 1.000e+004 1.172e+000 3.318e-003 
4.577e-002 6.137e+009 6.266e+009 1.000e+004 1.172e+000 3.322e-003 
4.582e-002 6.143e+009 6.266e+009 1.000e+004 1.172e+000 3.325e-003 
4.587e-002 6.150e+009 6.266e+009 1.000e+004 1.172e+000 3.329e-003 
4.592e-002 6.157e+009 6.266e+009 1.000e+004 1.172e+000 3.333e-003 
4.597e-002 6.163e+009 6.266e+009 1.000e+004 1.172e+000 3.337e-003 
4.602e-002 6.170e+009 6.266e+009 1.000e+004 1.172e+000 3.340e-003 
4.607e-002 6.177e+009 6.266e+009 1.000e+004 1.172e+000 3.344e-003 
4.612e-002 6.183e+009 6.266e+009 1.000e+004 1.172e+000 3.348e-003 
4.617e-002 6.190e+009 6.266e+009 1.000e+004 1.172e+000 3.352e-003 
4.622e-002 6.197e+009 6.266e+009 1.000e+004 1.172e+000 3.355e-003 
4.627e-002 6.203e+009 6.266e+009 1.000e+004 1.172e+000 3.359e-003 
4.632e-002 6.210e+009 6.266e+009 1.000e+004 1.172e+000 3.363e-003 
4.637e-002 6.217e+009 6.266e+009 1.000e+004 1.172e+000 3.367e-003 
4.642e-002 6.223e+009 6.266e+009 1.000e+004 1.172e+000 3.370e-003 
4.647e-002 6.230e+009 6.266e+009 1.000e+004 1.172e+000 3.374e-003 
4.652e-002 6.237e+009 6.266e+009 1.000e+004 1.172e+000 3.378e-003 
4.657e-002 6.244e+009 6.266e+009 1.000e+004 1.172e+000 3.382e-003 
4.662e-002 6.250e+009 6.266e+009 1.000e+004 1.172e+000 3.385e-003 
4.667e-002 6.257e+009 6.266e+009 1.000e+004 1.172e+000 3.389e-003 
4.672e-002 6.264e+009 6.266e+009 1.000e+004 1.172e+000 3.393e-003 
4.677e-002 6.270e+009 6.266e+009 1.000e+004 1.172e+000 3.396e-003 
4.682e-002 6.277e+009 6.266e+009 1.000e+004 1.172e+000 3.400e-003 
4.687e-002 6.284e+009 6.266e+009 1.000e+004 1.172e+000 3.404e-003 
4.692e-002 6.290e+009 6.266e+009 1.000e+004 1.172e+000 3.408e-003 
4.697e-002 6.297e+009 6.266e+009 1.000e+004 1.172e+000 3.411e-003 
4.702e-002 6.304e+009 6.266e+009 1.000e+004 1.172e+000 3.415e-003 
4.707e-002 6.310e+009 6.266e+009 1.000e+004 1.172e+000 3.419e-003 
4.712e-002 6.317e+009 6.266e+009 1.000e+004 1.172e+000 3.423e-003 
4.717e-002 6.324e+009 6.267e+009 1.000e+004 1.172e+000 3.426e-003 
4.722e-002 6.331e+009 6.267e+009 1.000e+004 1.172e+000 3.430e-003 
4.727e-002 6.337e+009 6.267e+009 1.000e+004 1.172e+000 3.434e-003 
4.732e-002 6.344e+009 6.267e+009 1.000e+004 1.172e+000 3.438e-003 
4.737e-002 6.351e+009 6.267e+009 1.000e+004 1.172e+000 3.441e-003 
4.742e-002 6.357e+009 6.267e+009 1.000e+004 1.172e+000 3.445e-003 
4.747e-002 6.364e+009 6.267e+009 1.000e+004 1.172e+000 3.449e-003 
4.752e-002 6.371e+009 6.267e+009 1.000e+004 1.172e+000 3.452e-003 
4.757e-002 6.377e+009 6.267e+009 1.000e+004 1.172e+000 3.456e-003 
4.762e-002 6.384e+009 6.267e+009 1.000e+004 1.172e+000 3.460e-003 
4.767e-002 6.391e+009 6.267e+009 1.000e+004 1.172e+000 3.464e-003 
4.772e-002 6.397e+009 6.267e+009 1.000e+004 1.172e+000 3.467e-003 
4.777e-002 6.404e+009 6.267e+009 1.000e+004 1.172e+000 3.471e-003 
4.782e-002 6.411e+009 6.267e+009 1.000e+004 1.172e+000 3.475e-003 
4.787e-002 6.417e+009 6.267e+009 1.000e+004 1.172e+000 3.479e-003 
4.792e-002 6.424e+009 6.267e+009 1.000e+004 1.172e+000 3.482e-003 
4.797e-002 6.431e+009 6.267e+009 1.000e+004 1.172e+000 3.486e-003 
4.802e-002 6.438e+009 6.267e+009 1.000e+004 1.172e+000 3.490e-003 
4.807e-002 6.444e+009 6.267e+009 1.000e+004 1.172e+000 3.494e-003 
4.812e-002 6.451e+009 6.268e+009 1.000e+004 1.172e+000 3.497e-003 
4.817e-002 6.458e+009 6.268e+009 1.000e+004 1.172e+000 3.501e-003 
4.822e-002 6.464e+009 6.268e+009 1.000e+004 1.172e+000 3.505e-003 
4.827e-002 6.471e+009 6.268e+009 1.000e+004 1.172e+000 3.508e-003 
4.832e-002 6.478e+009 6.268e+009 1.000e+004 1.173e+000 3.512e-003 
4.837e-002 6.484e+009 6.268e+009 1.000e+004 1.172e+000 3.516e-003 
4.842e-002 6.491e+009 6.268e+009 1.000e+004 1.172e+000 3.520e-003 
4.847e-002 6.498e+009 6.268e+009 1.000e+004 1.172e+000 3.523e-003 
4.852e-002 6.504e+009 6.268e+009 1.000e+004 1.172e+000 3.527e-003 
4.857e-002 6.511e+009 6.268e+009 1.000e+004 1.172e+000 3.531e-003 
4.862e-002 6.518e+009 6.268e+009 1.000e+004 1.172e+000 3.535e-003 
4.867e-002 6.524e+009 6.269e+009 1.000e+004 1.173e+000 3.538e-003 
4.872e-002 6.531e+009 6.269e+009 1.000e+004 1.172e+000 3.542e-003 
4.877e-002 6.538e+009 6.269e+009 1.000e+004 1.172e+000 3.546e-003 
4.882e-002 6.545e+009 6.269e+009 1.000e+004 1.173e+000 3.550e-003 
4.887e-002 6.551e+009 6.269e+009 1.000e+004 1.172e+000 3.553e-003 
4.892e-002 6.558e+009 6.269e+009 1.000e+004 1.172e+000 3.557e-003 
4.897e-002 6.565e+009 6.269e+009 1.000e+004 1.172e+000 3.561e-003 
4.902e-002 6.571e+009 6.269e+009 1.000e+004 1.172e+000 3.564e-003 
4.907e-002 6.578e+009 6.268e+009 1.000e+004 1.172e+000 3.568e-003 
4.912e-002 6.585e+009 6.268e+009 1.000e+004 1.172e+000 3.572e-003 
4.917e-002 6.591e+009 6.268e+009 1.000e+004 1.172e+000 3.576e-003 
4.922e-002 6.598e+009 6.267e+009 1.000e+004 1.172e+000 3.579e-003 
4.927e-002 6.605e+009 6.268e+009 1.000e+004 1.172e+000 3.583e-003 
4.932e-002 6.611e+009 6.267e+009 1.000e+004 1.172e+000 3.587e-003 
4.937e-002 6.618e+009 6.267e+009 1.000e+004 1.172e+000 3.591e-003 
4.942e-002 6.625e+009 6.267e+009 1.000e+004 1.172e+000 3.594e-003 
4.947e-002 6.631e+009 6.266e+009 1.000e+004 1.172e+000 3.598e-003 
4.952e-002 6.638e+009 6.267e+009 1.000e+004 1.172e+000 3.602e-003 
4.957e-002 6.645e+009 6.266e+009 1.000e+004 1.172e+000 3.606e-003 
4.962e-002 6.652e+009 6.266e+009 1.000e+004 1.172e+000 3.609e-003 
4.967e-002 6.658e+009 6.266e+009 1.000e+004 1.173e+000 3.613e-003 
4.972e-002 6.665e+009 6.266e+009 1.000e+004 1.172e+000 3.617e-003 
4.977e-002 6.672e+009 6.266e+009 1.000e+004 1.172e+000 3.620e-003 
4.982e-002 6.678e+009 6.266e+009 1.000e+004 1.173e+000 3.624e-003 
4.987e-002 6.685e+009 6.266e+009 1.000e+004 1.172e+000 3.628e-003 
4.992e-002 6.692e+009 6.266e+009 1.000e+004 1.173e+000 3.632e-003 
4.997e-002 6.698e+009 6.265e+009 1.000e+004 1.173e+000 3.635e-003 
5.002e-002 6.705e+009 6.265e+009 1.000e+004 1.173e+000 3.639e-003 
5.007e-002 6.712e+009 6.265e+009 1.000e+004 1.173e+000 3.643e-003 
5.012e-002 6.718e+009 6.265e+009 1.000e+004 1.173e+000 3.647e-003 
5.017e-002 6.725e+009 6.265e+009 1.000e+004 1.173e+000 3.650e-003 
5.022e-002 6.732e+009 6.265e+009 1.000e+004 1.173e+000 3.654e-003 
5.027e-002 6.738e+009 6.265e+009 1.000e+004 1.173e+000 3.658e-003 
5.032e-002 6.745e+009 6.265e+009 1.000e+004 1.173e+000 3.662e-003 
5.037e-002 6.752e+009 6.265e+009 1.000e+004 1.173e+000 3.665e-003 
5.042e-002 6.759e+009 6.265e+009 1.000e+004 1.173e+000 3.669e-003 
5.047e-002 6.765e+009 6.265e+009 1.000e+004 1.173e+000 3.673e-003 
5.052e-002 6.772e+009 6.265e+009 1.000e+004 1.173e+000 3.676e-003 
5.057e-002 6.779e+009 6.265e+009 1.000e+004 1.173e+000 3.680e-003 
5.062e-002 6.785e+009 6.265e+009 1.000e+004 1.173e+000 3.684e-003 
5.067e-002 6.792e+009 6.265e+009 1.000e+004 1.173e+000 3.688e-003 
5.072e-002 6.799e+009 6.265e+009 1.000e+004 1.173e+000 3.691e-003 
5.077e-002 6.805e+009 6.265e+009 1.000e+004 1.173e+000 3.695e-003 
5.082e-002 6.812e+009 6.265e+009 1.000e+004 1.173e+000 3.699e-003 
5.087e-002 6.819e+009 6.265e+009 1.000e+004 1.173e+000 3.703e-003 
5.092e-002 6.825e+009 6.265e+009 1.000e+004 1.173e+000 3.706e-003 
5.097e-002 6.832e+009 6.265e+009 1.000e+004 1.173e+000 3.710e-003 
5.102e-002 6.839e+009 6.265e+009 1.000e+004 1.173e+000 3.714e-003 
5.107e-002 6.846e+009 6.265e+009 1.000e+004 1.173e+000 3.718e-003 
5.112e-002 6.852e+009 6.265e+009 1.000e+004 1.173e+000 3.721e-003 
5.117e-002 6.859e+009 6.265e+009 1.000e+004 1.173e+000 3.725e-003 
5.122e-002 6.866e+009 6.265e+009 1.000e+004 1.173e+000 3.729e-003 
5.127e-002 6.872e+009 6.265e+009 1.000e+004 1.173e+000 3.732e-003 
5.132e-002 6.879e+009 6.265e+009 1.000e+004 1.173e+000 3.736e-003 
5.137e-002 6.886e+009 6.265e+009 1.000e+004 1.173e+000 3.740e-003 
5.142e-002 6.892e+009 6.265e+009 1.000e+004 1.173e+000 3.744e-003 
5.147e-002 6.899e+009 6.265e+009 1.000e+004 1.173e+000 3.747e-003 
5.152e-002 6.906e+009 6.265e+009 1.000e+004 1.173e+000 3.751e-003 
5.157e-002 6.912e+009 6.265e+009 1.000e+004 1.173e+000 3.755e-003 
5.162e-002 6.919e+009 6.265e+009 1.000e+004 1.173e+000 3.759e-003 
5.166e-002 6.925e+009 6.265e+009 1.000e+004 1.173e+000 3.762e-003 
5.171e-002 6.932e+009 6.265e+009 1.000e+004 1.173e+000 3.766e-003 
5.176e-002 6.938e+009 6.265e+009 1.000e+004 1.173e+000 3.769e-003 
5.181e-002 6.945e+009 6.265e+009 1.000e+004 1.173e+000 3.773e-003 
5.186e-002 6.951e+009 6.265e+009 1.000e+004 1.173e+000 3.777e-003 
5.190e-002 6.958e+009 6.265e+009 1.000e+004 1.173e+000 3.780e-003 
5.195e-002 6.965e+009 6.265e+009 1.000e+004 1.173e+000 3.784e-003 
5.200e-002 6.971e+009 6.265e+009 1.000e+004 1.173e+000 3.788e-003 
5.205e-002 6.978e+009 6.265e+009 1.000e+004 1.173e+000 3.791e-003 
5.210e-002 6.985e+009 6.264e+009 1.000e+004 1.173e+000 3.795e-003 
5.215e-002 6.991e+009 6.265e+009 1.000e+004 1.173e+000 3.799e-003 
5.220e-002 6.998e+009 6.265e+009 1.000e+004 1.173e+000 3.803e-003 
5.225e-002 7.005e+009 6.265e+009 1.000e+004 1.173e+000 3.806e-003 
5.230e-002 7.011e+009 6.265e+009 1.000e+004 1.173e+000 3.810e-003 
5.235e-002 7.018e+009 6.265e+009 1.000e+004 1.173e+000 3.814e-003 
5.240e-002 7.025e+009 6.265e+009 1.000e+004 1.173e+000 3.818e-003 
5.245e-002 7.031e+009 6.264e+009 1.000e+004 1.173e+000 3.821e-003 
5.250e-002 7.038e+009 6.265e+009 1.000e+004 1.173e+000 3.825e-003 
5.255e-002 7.045e+009 6.265e+009 1.000e+004 1.173e+000 3.829e-003 
5.260e-002 7.051e+009 6.264e+009 1.000e+004 1.173e+000 3.832e-003 
5.265e-002 7.058e+009 6.265e+009 1.000e+004 1.173e+000 3.836e-003 
5.270e-002 7.065e+009 6.265e+009 1.000e+004 1.173e+000 3.840e-003 
5.275e-002 7.072e+009 6.265e+009 1.000e+004 1.173e+000 3.844e-003 
5.280e-002 7.078e+009 6.265e+009 1.000e+004 1.173e+000 3.847e-003 
5.285e-002 7.085e+009 6.265e+009 1.000e+004 1.173e+000 3.851e-003 
5.290e-002 7.092e+009 6.265e+009 1.000e+004 1.173e+000 3.855e-003 
5.295e-002 7.098e+009 6.265e+009 1.000e+004 1.173e+000 3.859e-003 
5.300e-002 7.105e+009 6.264e+009 1.000e+004 1.173e+000 3.862e-003 
5.305e-002 7.112e+009 6.264e+009 1.000e+004 1.173e+000 3.866e-003 
5.310e-002 7.118e+009 6.265e+009 1.000e+004 1.173e+000 3.870e-003 
5.315e-002 7.125e+009 6.265e+009 1.000e+004 1.174e+000 3.874e-003 
5.320e-002 7.132e+009 6.264e+009 1.000e+004 1.174e+000 3.877e-003 
5.325e-002 7.138e+009 6.264e+009 1.000e+004 1.174e+000 3.881e-003 
5.330e-002 7.145e+009 6.265e+009 1.000e+004 1.174e+000 3.885e-003 
5.335e-002 7.152e+009 6.264e+009 1.000e+004 1.174e+000 3.888e-003 
5.340e-002 7.158e+009 6.264e+009 1.000e+004 1.174e+000 3.892e-003 
5.345e-002 7.165e+009 6.265e+009 1.000e+004 1.174e+000 3.896e-003 
5.350e-002 7.172e+009 6.265e+009 1.000e+004 1.174e+000 3.900e-003 
5.355e-002 7.179e+009 6.265e+009 1.000e+004 1.174e+000 3.903e-003 
5.360e-002 7.185e+009 6.265e+009 1.000e+004 1.174e+000 3.907e-003 
5.365e-002 7.192e+009 6.265e+009 1.000e+004 1.174e+000 3.911e-003 
5.370e-002 7.199e+009 6.265e+009 1.000e+004 1.174e+000 3.915e-003 
5.375e-002 7.205e+009 6.264e+009 1.000e+004 1.174e+000 3.918e-003 
5.380e-002 7.212e+009 6.265e+009 1.000e+004 1.174e+000 3.922e-003 
5.385e-002 7.219e+009 6.265e+009 1.000e+004 1.174e+000 3.926e-003 
5.390e-002 7.225e+009 6.265e+009 1.000e+004 1.173e+000 3.930e-003 
5.394e-002 7.230e+009 6.265e+009 1.000e+004 1.174e+000 3.932e-003 
5.399e-002 7.237e+009 6.265e+009 1.000e+004 1.174e+000 3.936e-003 
5.404e-002 7.244e+009 6.265e+009 1.000e+004 1.173e+000 3.940e-003 
5.409e-002 7.250e+009 6.265e+009 1.000e+004 1.174e+000 3.943e-003 
5.414e-002 7.257e+009 6.265e+009 1.000e+004 1.174e+000 3.947e-003 
5.419e-002 7.264e+009 6.265e+009 1.000e+004 1.174e+000 3.951e-003 
5.424e-002 7.270e+009 6.265e+009 1.000e+004 1.174e+000 3.955e-003 
5.429e-002 7.277e+009 6.265e+009 1.000e+004 1.174e+000 3.958e-003 
5.434e-002 7.284e+009 6.265e+009 1.000e+004 1.173e+000 3.962e-003 
5.439e-002 7.290e+009 6.265e+009 1.000e+004 1.174e+000 3.966e-003 
5.444e-002 7.297e+009 6.265e+009 1.000e+004 1.173e+000 3.970e-003 
5.449e-002 7.304e+009 6.265e+009 1.000e+004 1.174e+000 3.973e-003 
5.454e-002 7.310e+009 6.265e+009 1.000e+004 1.174e+000 3.977e-003 
5.459e-002 7.317e+009 6.265e+009 1.000e+004 1.174e+000 3.981e-003 
5.464e-002 7.324e+009 6.265e+009 1.000e+004 1.174e+000 3.984e-003 
5.469e-002 7.330e+009 6.265e+009 1.000e+004 1.174e+000 3.988e-003 
5.474e-002 7.337e+009 6.265e+009 1.000e+004 1.174e+000 3.992e-003 
5.479e-002 7.344e+009 6.265e+009 1.000e+004 1.174e+000 3.996e-003 
5.484e-002 7.351e+009 6.265e+009 1.000e+004 1.174e+000 3.999e-003 
5.489e-002 7.357e+009 6.265e+009 1.000e+004 1.174e+000 4.003e-003 
5.494e-002 7.364e+009 6.265e+009 1.000e+004 1.174e+000 4.007e-003 
5.499e-002 7.371e+009 6.265e+009 1.000e+004 1.174e+000 4.011e-003 
5.504e-002 7.377e+009 6.265e+009 1.000e+004 1.174e+000 4.014e-003 
5.509e-002 7.384e+009 6.265e+009 1.000e+004 1.174e+000 4.018e-003 
5.514e-002 7.391e+009 6.265e+009 1.000e+004 1.174e+000 4.022e-003 
5.519e-002 7.397e+009 6.265e+009 1.000e+004 1.174e+000 4.026e-003 
5.524e-002 7.404e+009 6.265e+009 1.000e+004 1.174e+000 4.029e-003 
5.529e-002 7.411e+009 6.265e+009 1.000e+004 1.174e+000 4.033e-003 
5.534e-002 7.417e+009 6.265e+009 1.000e+004 1.174e+000 4.037e-003 
5.539e-002 7.424e+009 6.265e+009 1.000e+004 1.174e+000 4.040e-003 
5.544e-002 7.431e+009 6.265e+009 1.000e+004 1.174e+000 4.044e-003 
5.549e-002 7.437e+009 6.265e+009 1.000e+004 1.174e+000 4.048e-003 
5.554e-002 7.444e+009 6.265e+009 1.000e+004 1.174e+000 4.052e-003 
5.559e-002 7.451e+009 6.265e+009 1.000e+004 1.174e+000 4.055e-003 
5.564e-002 7.458e+009 6.265e+009 1.000e+004 1.174e+000 4.059e-003 
5.569e-002 7.464e+009 6.265e+009 1.000e+004 1.174e+000 4.063e-003 
5.574e-002 7.471e+009 6.265e+009 1.000e+004 1.174e+000 4.067e-003 
5.579e-002 7.478e+009 6.265e+009 1.000e+004 1.174e+000 4.070e-003 
5.584e-002 7.484e+009 6.265e+009 1.000e+004 1.174e+000 4.074e-003 
5.589e-002 7.491e+009 6.265e+009 1.000e+004 1.174e+000 4.078e-003 
5.594e-002 7.498e+009 6.265e+009 1.000e+004 1.174e+000 4.082e-003 
5.599e-002 7.504e+009 6.265e+009 1.000e+004 1.174e+000 4.085e-003 
5.604e-002 7.511e+009 6.265e+009 1.000e+004 1.174e+000 4.089e-003 
5.609e-002 7.518e+009 6.265e+009 1.000e+004 1.174e+000 4.093e-003 
5.614e-002 7.524e+009 6.265e+009 1.000e+004 1.174e+000 4.096e-003 
5.619e-002 7.531e+009 6.265e+009 1.000e+004 1.174e+000 4.100e-003 
5.624e-002 7.538e+009 6.265e+009 1.000e+004 1.174e+000 4.104e-003 
5.629e-002 7.545e+009 6.265e+009 1.000e+004 1.174e+000 4.108e-003 
5.634e-002 7.551e+009 6.265e+009 1.000e+004 1.174e+000 4.111e-003 
5.639e-002 7.558e+009 6.265e+009 1.000e+004 1.174e+000 4.115e-003 
5.644e-002 7.565e+009 6.265e+009 1.000e+004 1.174e+000 4.119e-003 
5.649e-002 7.571e+009 6.265e+009 1.000e+004 1.174e+000 4.123e-003 
5.654e-002 7.578e+009 6.265e+009 1.000e+004 1.174e+000 4.126e-003 
5.659e-002 7.585e+009 6.265e+009 1.000e+004 1.174e+000 4.130e-003 
5.664e-002 7.591e+009 6.265e+009 1.000e+004 1.174e+000 4.134e-003 
5.669e-002 7.598e+009 6.265e+009 1.000e+004 1.174e+000 4.138e-003 
5.674e-002 7.605e+009 6.266e+009 1.000e+004 1.174e+000 4.141e-003 
5.679e-002 7.611e+009 6.265e+009 1.000e+004 1.175e+000 4.145e-003 
5.684e-002 7.618e+009 6.265e+009 1.000e+004 1.174e+000 4.149e-003 
5.689e-002 7.625e+009 6.265e+009 1.000e+004 1.175e+000 4.152e-003 
5.694e-002 7.631e+009 6.265e+009 1.000e+004 1.175e+000 4.156e-003 
5.699e-002 7.638e+009 6.265e+009 1.000e+004 1.174e+000 4.160e-003 
5.704e-002 7.645e+009 6.265e+009 1.000e+004 1.175e+000 4.164e-003 
5.709e-002 7.652e+009 6.265e+009 1.000e+004 1.175e+000 4.167e-003 
5.714e-002 7.658e+009 6.265e+009 1.000e+004 1.175e+000 4.171e-003 
5.719e-002 7.665e+009 6.265e+009 1.000e+004 1.175e+000 4.175e-003 
5.724e-002 7.672e+009 6.265e+009 1.000e+004 1.175e+000 4.179e-003 
5.729e-002 7.678e+009 6.265e+009 1.000e+004 1.175e+000 4.182e-003 
5.734e-002 7.685e+009 6.265e+009 1.000e+004 1.175e+000 4.186e-003 
5.739e-002 7.692e+009 6.265e+009 1.000e+004 1.175e+000 4.190e-003 
5.744e-002 7.698e+009 6.265e+009 1.000e+004 1.175e+000 4.194e-003 
5.749e-002 7.705e+009 6.265e+009 1.000e+004 1.175e+000 4.197e-003 
5.754e-002 7.712e+009 6.265e+009 1.000e+004 1.175e+000 4.201e-003 
5.759e-002 7.718e+009 6.264e+009 1.000e+004 1.175e+000 4.205e-003 
5.764e-002 7.725e+009 6.264e+009 1.000e+004 1.175e+000 4.208e-003 
5.769e-002 7.732e+009 6.265e+009 1.000e+004 1.175e+000 4.212e-003 
5.774e-002 7.738e+009 6.265e+009 1.000e+004 1.175e+000 4.216e-003 
5.779e-002 7.745e+009 6.265e+009 1.000e+004 1.175e+000 4.220e-003 
5.784e-002 7.752e+009 6.265e+009 1.000e+004 1.175e+000 4.223e-003 
5.789e-002 7.759e+009 6.265e+009 1.000e+004 1.175e+000 4.227e-003 
5.794e-002 7.765e+009 6.265e+009 1.000e+004 1.175e+000 4.231e-003 
5.799e-002 7.772e+009 6.265e+009 1.000e+004 1.175e+000 4.235e-003 
5.804e-002 7.779e+009 6.265e+009 1.000e+004 1.175e+000 4.238e-003 
5.809e-002 7.785e+009 6.265e+009 1.000e+004 1.176e+000 4.242e-003 
5.814e-002 7.792e+009 6.265e+009 1.000e+004 1.175e+000 4.246e-003 
5.819e-002 7.799e+009 6.265e+009 1.000e+004 1.175e+000 4.250e-003 
5.824e-002 7.805e+009 6.265e+009 1.000e+004 1.176e+000 4.253e-003 
5.829e-002 7.812e+009 6.265e+009 1.000e+004 1.175e+000 4.257e-003 
5.834e-002 7.819e+009 6.265e+009 1.000e+004 1.176e+000 4.261e-003 
5.839e-002 7.825e+009 6.265e+009 1.000e+004 1.176e+000 4.264e-003 
5.844e-002 7.832e+009 6.265e+009 1.000e+004 1.176e+000 4.268e-003 
5.849e-002 7.839e+009 6.265e+009 1.000e+004 1.176e+000 4.272e-003 
5.854e-002 7.846e+009 6.265e+009 1.000e+004 1.176e+000 4.276e-003 
5.859e-002 7.852e+009 6.265e+009 1.000e+004 1.176e+000 4.279e-003 
5.864e-002 7.858e+009 6.266e+009 1.000e+004 1.175e+000 4.283e-003 
5.869e-002 7.865e+009 6.266e+009 1.000e+004 1.175e+000 4.287e-003 
5.874e-002 7.872e+009 6.266e+009 1.000e+004 1.175e+000 4.290e-003 
5.879e-002 7.879e+009 6.266e+009 1.000e+004 1.175e+000 4.294e-003 
5.884e-002 7.885e+009 6.266e+009 1.000e+004 1.174e+000 4.298e-003 
5.889e-002 7.892e+009 6.266e+009 1.000e+004 1.174e+000 4.302e-003 
5.894e-002 7.899e+009 6.265e+009 1.000e+004 1.174e+000 4.305e-003 
5.899e-002 7.905e+009 6.266e+009 1.000e+004 1.174e+000 4.309e-003 
5.904e-002 7.912e+009 6.265e+009 1.000e+004 1.174e+000 4.313e-003 
5.909e-002 7.919e+009 6.265e+009 1.000e+004 1.174e+000 4.317e-003 
5.914e-002 7.925e+009 6.265e+009 1.000e+004 1.174e+000 4.320e-003 
5.919e-002 7.932e+009 6.265e+009 1.000e+004 1.175e+000 4.324e-003 
5.924e-002 7.939e+009 6.265e+009 1.000e+004 1.174e+000 4.328e-003 
5.929e-002 7.945e+009 6.265e+009 1.000e+004 1.174e+000 4.331e-003 
5.934e-002 7.952e+009 6.265e+009 1.000e+004 1.175e+000 4.335e-003 
5.939e-002 7.959e+009 6.265e+009 1.000e+004 1.175e+000 4.339e-003 
5.944e-002 7.965e+009 6.265e+009 1.000e+004 1.175e+000 4.343e-003 
5.949e-002 7.972e+009 6.265e+009 1.000e+004 1.175e+000 4.346e-003 
5.954e-002 7.979e+009 6.264e+009 1.000e+004 1.175e+000 4.350e-003 
5.959e-002 7.986e+009 6.265e+009 1.000e+004 1.175e+000 4.354e-003 
5.964e-002 7.992e+009 6.265e+009 1.000e+004 1.175e+000 4.358e-003 
5.969e-002 7.999e+009 6.264e+009 1.000e+004 1.175e+000 4.361e-003 
5.974e-002 8.006e+009 6.265e+009 1.000e+004 1.175e+000 4.365e-003 
5.979e-002 8.012e+009 6.265e+009 1.000e+004 1.175e+000 4.369e-003 
5.984e-002 8.019e+009 6.264e+009 1.000e+004 1.175e+000 4.373e-003 
5.989e-002 8.026e+009 6.264e+009 1.000e+004 1.175e+000 4.376e-003 
5.994e-002 8.032e+009 6.265e+009 1.000e+004 1.175e+000 4.380e-003 
5.999e-002 8.039e+009 6.265e+009 1.000e+004 1.175e+000 4.384e-003 
6.004e-002 8.046e+009 6.265e+009 1.000e+004 1.175e+000 4.387e-003 
6.009e-002 8.052e+009 6.265e+009 1.000e+004 1.175e+000 4.391e-003 
6.014e-002 8.059e+009 6.265e+009 1.000e+004 1.175e+000 4.395e-003 
6.019e-002 8.066e+009 6.264e+009 1.000e+004 1.175e+000 4.399e-003 
6.024e-002 8.073e+009 6.265e+009 1.000e+004 1.175e+000 4.402e-003 
6.029e-002 8.079e+009 6.265e+009 1.000e+004 1.175e+000 4.406e-003 
6.034e-002 8.086e+009 6.264e+009 1.000e+004 1.175e+000 4.410e-003 
6.039e-002 8.093e+009 6.265e+009 1.000e+004 1.175e+000 4.414e-003 
6.044e-002 8.099e+009 6.265e+009 1.000e+004 1.175e+000 4.417e-003 
6.049e-002 8.106e+009 6.265e+009 1.000e+004 1.175e+000 4.421e-003 
6.054e-002 8.113e+009 6.265e+009 1.000e+004 1.175e+000 4.425e-003 
6.059e-002 8.119e+009 6.265e+009 1.000e+004 1.175e+000 4.429e-003 
6.064e-002 8.126e+009 6.265e+009 1.000e+004 1.175e+000 4.432e-003 
6.069e-002 8.133e+009 6.265e+009 1.000e+004 1.175e+000 4.436e-003 
6.074e-002 8.139e+009 6.265e+009 1.000e+004 1.175e+000 4.440e-003 
6.079e-002 8.146e+009 6.265e+009 1.000e+004 1.175e+000 4.443e-003 
6.084e-002 8.153e+009 6.264e+009 1.000e+004 1.176e+000 4.447e-003 
6.089e-002 8.159e+009 6.265e+009 1.000e+004 1.175e+000 4.451e-003 
6.094e-002 8.166e+009 6.265e+009 1.000e+004 1.175e+000 4.455e-003 
6.099e-002 8.173e+009 6.265e+009 1.000e+004 1.175e+000 4.458e-003 
6.104e-002 8.180e+009 6.265e+009 1.000e+004 1.175e+000 4.462e-003 
6.109e-002 8.186e+009 6.265e+009 1.000e+004 1.176e+000 4.466e-003 
6.114e-002 8.193e+009 6.265e+009 1.000e+004 1.175e+000 4.470e-003 
6.119e-002 8.200e+009 6.265e+009 1.000e+004 1.176e+000 4.473e-003 
6.124e-002 8.206e+009 6.265e+009 1.000e+004 1.176e+000 4.477e-003 
6.129e-002 8.213e+009 6.265e+009 1.000e+004 1.175e+000 4.481e-003 
6.134e-002 8.220e+009 6.265e+009 1.000e+004 1.176e+000 4.485e-003 
6.139e-002 8.226e+009 6.265e+009 1.000e+004 1.176e+000 4.488e-003 
6.144e-002 8.233e+009 6.265e+009 1.000e+004 1.176e+000 4.492e-003 
6.149e-002 8.240e+009 6.265e+009 1.000e+004 1.176e+000 4.496e-003 
6.154e-002 8.246e+009 6.265e+009 1.000e+004 1.176e+000 4.499e-003 
6.159e-002 8.253e+009 6.265e+009 1.000e+004 1.176e+000 4.503e-003 
6.164e-002 8.260e+009 6.265e+009 1.000e+004 1.176e+000 4.507e-003 
6.169e-002 8.266e+009 6.265e+009 1.000e+004 1.176e+000 4.511e-003 
6.174e-002 8.273e+009 6.265e+009 1.000e+004 1.176e+000 4.514e-003 
6.179e-002 8.280e+009 6.265e+009 1.000e+004 1.176e+000 4.518e-003 
6.184e-002 8.287e+009 6.265e+009 1.000e+004 1.176e+000 4.522e-003 
6.189e-002 8.293e+009 6.265e+009 1.000e+004 1.176e+000 4.526e-003 
6.194e-002 8.300e+009 6.265e+009 1.000e+004 1.176e+000 4.529e-003 
6.199e-002 8.307e+009 6.265e+009 1.000e+004 1.176e+000 4.533e-003 
6.204e-002 8.313e+009 6.265e+009 1.000e+004 1.176e+000 4.537e-003 
6.209e-002 8.320e+009 6.265e+009 1.000e+004 1.176e+000 4.541e-003 
6.214e-002 8.327e+009 6.265e+009 1.000e+004 1.176e+000 4.544e-003 
6.219e-002 8.333e+009 6.265e+009 1.000e+004 1.176e+000 4.548e-003 
6.224e-002 8.340e+009 6.265e+009 1.000e+004 1.176e+000 4.552e-003 
6.229e-002 8.347e+009 6.265e+009 1.000e+004 1.176e+000 4.555e-003 
6.234e-002 8.353e+009 6.265e+009 1.000e+004 1.176e+000 4.559e-003 
6.239e-002 8.360e+009 6.265e+009 1.000e+004 1.176e+000 4.563e-003 
6.244e-002 8.367e+009 6.265e+009 1.000e+004 1.176e+000 4.567e-003 
6.249e-002 8.374e+009 6.265e+009 1.000e+004 1.176e+000 4.570e-003 
6.254e-002 8.380e+009 6.265e+009 1.000e+004 1.176e+000 4.574e-003 
6.259e-002 8.387e+009 6.265e+009 1.000e+004 1.176e+000 4.578e-003 
6.264e-002 8.394e+009 6.265e+009 1.000e+004 1.176e+000 4.582e-003 
6.269e-002 8.400e+009 6.265e+009 1.000e+004 1.176e+000 4.585e-003 
6.274e-002 8.407e+009 6.265e+009 1.000e+004 1.176e+000 4.589e-003 
6.279e-002 8.414e+009 6.265e+009 1.000e+004 1.176e+000 4.593e-003 
6.284e-002 8.420e+009 6.265e+009 1.000e+004 1.177e+000 4.597e-003 
6.289e-002 8.427e+009 6.265e+009 1.000e+004 1.177e+000 4.600e-003 
6.294e-002 8.434e+009 6.265e+009 1.000e+004 1.177e+000 4.604e-003 
6.299e-002 8.440e+009 6.265e+009 1.000e+004 1.177e+000 4.608e-003 
6.304e-002 8.447e+009 6.265e+009 1.000e+004 1.177e+000 4.611e-003 
6.309e-002 8.454e+009 6.265e+009 1.000e+004 1.177e+000 4.615e-003 
6.314e-002 8.460e+009 6.265e+009 1.000e+004 1.177e+000 4.619e-003 
6.319e-002 8.467e+009 6.265e+009 1.000e+004 1.177e+000 4.623e-003 
6.324e-002 8.474e+009 6.265e+009 1.000e+004 1.177e+000 4.626e-003 
6.329e-002 8.481e+009 6.265e+009 1.000e+004 1.177e+000 4.630e-003 
6.334e-002 8.487e+009 6.265e+009 1.000e+004 1.177e+000 4.634e-003 
6.339e-002 8.494e+009 6.265e+009 1.000e+004 1.177e+000 4.638e-003 
6.344e-002 8.501e+009 6.265e+009 1.000e+004 1.177e+000 4.641e-003 
6.349e-002 8.507e+009 6.265e+009 1.000e+004 1.177e+000 4.645e-003 
6.354e-002 8.514e+009 6.265e+009 1.000e+004 1.177e+000 4.649e-003 
6.359e-002 8.521e+009 6.265e+009 1.000e+004 1.177e+000 4.653e-003 
6.364e-002 8.527e+009 6.265e+009 1.000e+004 1.177e+000 4.656e-003 
6.369e-002 8.534e+009 6.265e+009 1.000e+004 1.177e+000 4.660e-003 
6.374e-002 8.541e+009 6.265e+009 1.000e+004 1.177e+000 4.664e-003 
6.379e-002 8.547e+009 6.265e+009 1.000e+004 1.177e+000 4.667e-003 
6.384e-002 8.554e+009 6.265e+009 1.000e+004 1.177e+000 4.671e-003 
6.389e-002 8.561e+009 6.265e+009 1.000e+004 1.177e+000 4.675e-003 
6.394e-002 8.567e+009 6.265e+009 1.000e+004 1.177e+000 4.679e-003 
6.399e-002 8.574e+009 6.265e+009 1.000e+004 1.177e+000 4.682e-003 
6.404e-002 8.581e+009 6.265e+009 1.000e+004 1.177e+000 4.686e-003 
6.409e-002 8.588e+009 6.265e+009 1.000e+004 1.177e+000 4.690e-003 
6.414e-002 8.594e+009 6.265e+009 1.000e+004 1.177e+000 4.694e-003 
6.419e-002 8.601e+009 6.265e+009 1.000e+004 1.178e+000 4.697e-003 
6.424e-002 8.608e+009 6.265e+009 1.000e+004 1.177e+000 4.701e-003 
6.429e-002 8.614e+009 6.265e+009 1.000e+004 1.177e+000 4.705e-003 
6.433e-002 8.621e+009 6.265e+009 1.000e+004 1.177e+000 4.708e-003 
6.438e-002 8.627e+009 6.265e+009 1.000e+004 1.177e+000 4.712e-003 
6.443e-002 8.634e+009 6.265e+009 1.000e+004 1.177e+000 4.716e-003 
6.448e-002 8.641e+009 6.265e+009 1.000e+004 1.177e+000 4.720e-003 
6.453e-002 8.647e+009 6.265e+009 1.000e+004 1.177e+000 4.723e-003 
6.458e-002 8.654e+009 6.265e+009 1.000e+004 1.177e+000 4.727e-003 
6.463e-002 8.661e+009 6.265e+009 1.000e+004 1.177e+000 4.731e-003 
6.468e-002 8.667e+009 6.265e+009 1.000e+004 1.177e+000 4.734e-003 
6.473e-002 8.674e+009 6.265e+009 1.000e+004 1.177e+000 4.738e-003 
6.478e-002 8.681e+009 6.265e+009 1.000e+004 1.177e+000 4.742e-003 
6.483e-002 8.688e+009 6.265e+009 1.000e+004 1.177e+000 4.746e-003 
6.488e-002 8.694e+009 6.265e+009 1.000e+004 1.177e+000 4.749e-003 
6.493e-002 8.701e+009 6.265e+009 1.000e+004 1.177e+000 4.753e-003 
6.498e-002 8.708e+009 6.265e+009 1.000e+004 1.177e+000 4.757e-003 
6.503e-002 8.714e+009 6.265e+009 1.000e+004 1.177e+000 4.761e-003 
6.508e-002 8.721e+009 6.265e+009 1.000e+004 1.177e+000 4.764e-003 
6.513e-002 8.728e+009 6.265e+009 1.000e+004 1.177e+000 4.768e-003 
6.518e-002 8.734e+009 6.264e+009 1.000e+004 1.178e+000 4.772e-003 
6.523e-002 8.741e+009 6.265e+009 1.000e+004 1.178e+000 4.776e-003 
6.528e-002 8.748e+009 6.266e+009 1.000e+004 1.177e+000 4.779e-003 
6.533e-002 8.754e+009 6.265e+009 1.000e+004 1.178e+000 4.783e-003 
6.538e-002 8.761e+009 6.265e+009 1.000e+004 1.178e+000 4.787e-003 
6.543e-002 8.768e+009 6.265e+009 1.000e+004 1.178e+000 4.790e-003 
6.548e-002 8.774e+009 6.265e+009 1.000e+004 1.178e+000 4.794e-003 
6.553e-002 8.781e+009 6.265e+009 1.000e+004 1.178e+000 4.798e-003 
6.558e-002 8.787e+009 6.265e+009 1.000e+004 1.177e+000 4.801e-003 
6.562e-002 8.792e+009 6.265e+009 1.000e+004 1.178e+000 4.804e-003 
6.566e-002 8.797e+009 6.265e+009 1.000e+004 1.178e+000 4.807e-003 
6.571e-002 8.804e+009 6.265e+009 1.000e+004 1.178e+000 4.811e-003 
6.576e-002 8.811e+009 6.265e+009 1.000e+004 1.178e+000 4.814e-003 
6.580e-002 8.817e+009 6.265e+009 1.000e+004 1.177e+000 4.818e-003 
6.585e-002 8.824e+009 6.266e+009 1.000e+004 1.177e+000 4.822e-003 
6.590e-002 8.831e+009 6.266e+009 1.000e+004 1.177e+000 4.826e-003 
6.595e-002 8.837e+009 6.266e+009 1.000e+004 1.177e+000 4.829e-003 
6.600e-002 8.844e+009 6.265e+009 1.000e+004 1.177e+000 4.833e-003 
6.605e-002 8.851e+009 6.265e+009 1.000e+004 1.177e+000 4.837e-003 
6.610e-002 8.857e+009 6.265e+009 1.000e+004 1.177e+000 4.840e-003 
6.615e-002 8.864e+009 6.265e+009 1.000e+004 1.177e+000 4.844e-003 
6.620e-002 8.871e+009 6.266e+009 1.000e+004 1.176e+000 4.848e-003 
6.625e-002 8.877e+009 6.265e+009 1.000e+004 1.177e+000 4.852e-003 
6.630e-002 8.884e+009 6.265e+009 1.000e+004 1.177e+000 4.855e-003 
6.635e-002 8.891e+009 6.265e+009 1.000e+004 1.177e+000 4.859e-003 
6.640e-002 8.898e+009 6.265e+009 1.000e+004 1.177e+000 4.863e-003 
6.645e-002 8.904e+009 6.265e+009 1.000e+004 1.177e+000 4.867e-003 
6.650e-002 8.911e+009 6.265e+009 1.000e+004 1.177e+000 4.870e-003 
6.655e-002 8.918e+009 6.265e+009 1.000e+004 1.177e+000 4.874e-003 
6.660e-002 8.924e+009 6.265e+009 1.000e+004 1.177e+000 4.878e-003 
6.665e-002 8.931e+009 6.265e+009 1.000e+004 1.177e+000 4.882e-003 
6.670e-002 8.938e+009 6.265e+009 1.000e+004 1.177e+000 4.885e-003 
6.675e-002 8.944e+009 6.265e+009 1.000e+004 1.177e+000 4.889e-003 
6.680e-002 8.951e+009 6.265e+009 1.000e+004 1.177e+000 4.893e-003 
6.685e-002 8.958e+009 6.265e+009 1.000e+004 1.177e+000 4.896e-003 
6.690e-002 8.964e+009 6.265e+009 1.000e+004 1.177e+000 4.900e-003 
6.695e-002 8.971e+009 6.265e+009 1.000e+004 1.177e+000 4.904e-003 
6.700e-002 8.978e+009 6.265e+009 1.000e+004 1.177e+000 4.908e-003 
6.705e-002 8.984e+009 6.265e+009 1.000e+004 1.177e+000 4.911e-003 
6.710e-002 8.991e+009 6.265e+009 1.000e+004 1.177e+000 4.915e-003 
6.715e-002 8.998e+009 6.265e+009 1.000e+004 1.177e+000 4.919e-003 
6.720e-002 9.005e+009 6.265e+009 1.000e+004 1.177e+000 4.923e-003 
6.725e-002 9.011e+009 6.265e+009 1.000e+004 1.177e+000 4.926e-003 
6.730e-002 9.018e+009 6.265e+009 1.000e+004 1.177e+000 4.930e-003 
6.735e-002 9.025e+009 6.265e+009 1.000e+004 1.177e+000 4.934e-003 
6.740e-002 9.031e+009 6.265e+009 1.000e+004 1.177e+000 4.938e-003 
6.745e-002 9.038e+009 6.265e+009 1.000e+004 1.177e+000 4.941e-003 
6.750e-002 9.045e+009 6.265e+009 1.000e+004 1.177e+000 4.945e-003 
6.755e-002 9.051e+009 6.265e+009 1.000e+004 1.177e+000 4.949e-003 
6.760e-002 9.058e+009 6.265e+009 1.000e+004 1.177e+000 4.952e-003 
6.765e-002 9.065e+009 6.265e+009 1.000e+004 1.177e+000 4.956e-003 
6.770e-002 9.071e+009 6.265e+009 1.000e+004 1.177e+000 4.960e-003 
6.775e-002 9.078e+009 6.265e+009 1.000e+004 1.178e+000 4.964e-003 
6.780e-002 9.085e+009 6.265e+009 1.000e+004 1.178e+000 4.967e-003 
6.785e-002 9.092e+009 6.265e+009 1.000e+004 1.178e+000 4.971e-003 
6.790e-002 9.098e+009 6.265e+009 1.000e+004 1.178e+000 4.975e-003 
6.795e-002 9.105e+009 6.265e+009 1.000e+004 1.178e+000 4.979e-003 
6.800e-002 9.112e+009 6.265e+009 1.000e+004 1.178e+000 4.982e-003 
6.805e-002 9.118e+009 6.265e+009 1.000e+004 1.178e+000 4.986e-003 
6.810e-002 9.125e+009 6.265e+009 1.000e+004 1.178e+000 4.990e-003 
6.815e-002 9.132e+009 6.265e+009 1.000e+004 1.178e+000 4.994e-003 
6.820e-002 9.138e+009 6.265e+009 1.000e+004 1.178e+000 4.997e-003 
6.825e-002 9.145e+009 6.265e+009 1.000e+004 1.178e+000 5.001e-003 
6.830e-002 9.152e+009 6.265e+009 1.000e+004 1.178e+000 5.005e-003 
6.835e-002 9.158e+009 6.265e+009 1.000e+004 1.178e+000 5.008e-003 
6.840e-002 9.165e+009 6.265e+009 1.000e+004 1.178e+000 5.012e-003 
6.845e-002 9.172e+009 6.265e+009 1.000e+004 1.178e+000 5.016e-003 
6.850e-002 9.178e+009 6.266e+009 1.000e+004 1.178e+000 5.020e-003 
6.855e-002 9.185e+009 6.265e+009 1.000e+004 1.178e+000 5.023e-003 
6.860e-002 9.192e+009 6.265e+009 1.000e+004 1.178e+000 5.027e-003 
6.865e-002 9.199e+009 6.265e+009 1.000e+004 1.178e+000 5.031e-003 
6.870e-002 9.205e+009 6.265e+009 1.000e+004 1.178e+000 5.035e-003 
6.875e-002 9.212e+009 6.265e+009 1.000e+004 1.178e+000 5.038e-003 
6.880e-002 9.219e+009 6.265e+009 1.000e+004 1.178e+000 5.042e-003 
6.885e-002 9.225e+009 6.265e+009 1.000e+004 1.178e+000 5.046e-003 
6.890e-002 9.232e+009 6.265e+009 1.000e+004 1.178e+000 5.050e-003 
6.895e-002 9.239e+009 6.265e+009 1.000e+004 1.178e+000 5.053e-003 
6.900e-002 9.245e+009 6.265e+009 1.000e+004 1.178e+000 5.057e-003 
6.905e-002 9.251e+009 6.265e+009 1.000e+004 1.178e+000 5.060e-003 
6.910e-002 9.258e+009 6.265e+009 1.000e+004 1.178e+000 5.064e-003 
6.915e-002 9.265e+009 6.265e+009 1.000e+004 1.178e+000 5.068e-003 
6.920e-002 9.271e+009 6.265e+009 1.000e+004 1.178e+000 5.072e-003 
6.925e-002 9.278e+009 6.266e+009 1.000e+004 1.178e+000 5.075e-003 
6.930e-002 9.285e+009 6.265e+009 1.000e+004 1.178e+000 5.079e-003 
6.935e-002 9.291e+009 6.265e+009 1.000e+004 1.178e+000 5.083e-003 
6.940e-002 9.298e+009 6.265e+009 1.000e+004 1.178e+000 5.087e-003 
6.945e-002 9.305e+009 6.265e+009 1.000e+004 1.178e+000 5.090e-003 
6.950e-002 9.312e+009 6.265e+009 1.000e+004 1.178e+000 5.094e-003 
6.955e-002 9.318e+009 6.265e+009 1.000e+004 1.178e+000 5.098e-003 
6.960e-002 9.325e+009 6.265e+009 1.000e+004 1.178e+000 5.101e-003 
6.965e-002 9.332e+009 6.265e+009 1.000e+004 1.178e+000 5.105e-003 
6.970e-002 9.338e+009 6.265e+009 1.000e+004 1.178e+000 5.109e-003 
6.975e-002 9.345e+009 6.265e+009 1.000e+004 1.178e+000 5.113e-003 
6.980e-002 9.352e+009 6.265e+009 1.000e+004 1.178e+000 5.116e-003 
6.985e-002 9.358e+009 6.265e+009 1.000e+004 1.178e+000 5.120e-003 
6.990e-002 9.365e+009 6.265e+009 1.000e+004 1.178e+000 5.124e-003 
6.995e-002 9.372e+009 6.265e+009 1.000e+004 1.178e+000 5.128e-003 
7.000e-002 9.378e+009 6.265e+009 1.000e+004 1.178e+000 5.131e-003 
7.005e-002 9.385e+009 6.265e+009 1.000e+004 1.178e+000 5.135e-003 
7.010e-002 9.392e+009 6.265e+009 1.000e+004 1.178e+000 5.139e-003 
7.015e-002 9.399e+009 6.265e+009 1.000e+004 1.178e+000 5.143e-003 
7.020e-002 9.405e+009 6.266e+009 1.000e+004 1.178e+000 5.146e-003 
7.025e-002 9.412e+009 6.266e+009 1.000e+004 1.178e+000 5.150e-003 
7.030e-002 9.419e+009 6.266e+009 1.000e+004 1.178e+000 5.154e-003 
7.035e-002 9.425e+009 6.265e+009 1.000e+004 1.179e+000 5.157e-003 
7.040e-002 9.432e+009 6.265e+009 1.000e+004 1.178e+000 5.161e-003 
7.045e-002 9.439e+009 6.266e+009 1.000e+004 1.179e+000 5.165e-003 
7.050e-002 9.445e+009 6.266e+009 1.000e+004 1.179e+000 5.169e-003 
7.055e-002 9.452e+009 6.266e+009 1.000e+004 1.179e+000 5.172e-003 
7.060e-002 9.459e+009 6.266e+009 1.000e+004 1.179e+000 5.176e-003 
7.065e-002 9.465e+009 6.266e+009 1.000e+004 1.179e+000 5.180e-003 
7.070e-002 9.472e+009 6.266e+009 1.000e+004 1.179e+000 5.184e-003 
7.075e-002 9.479e+009 6.266e+009 1.000e+004 1.179e+000 5.187e-003 
7.080e-002 9.485e+009 6.266e+009 1.000e+004 1.179e+000 5.191e-003 
7.085e-002 9.492e+009 6.266e+009 1.000e+004 1.179e+000 5.195e-003 
7.090e-002 9.499e+009 6.266e+009 1.000e+004 1.179e+000 5.199e-003 
7.095e-002 9.506e+009 6.266e+009 1.000e+004 1.179e+000 5.202e-003 
7.100e-002 9.512e+009 6.266e+009 1.000e+004 1.179e+000 5.206e-003 
7.105e-002 9.519e+009 6.266e+009 1.000e+004 1.179e+000 5.210e-003 
7.110e-002 9.526e+009 6.266e+009 1.000e+004 1.179e+000 5.213e-003 
7.115e-002 9.532e+009 6.266e+009 1.000e+004 1.179e+000 5.217e-003 
7.120e-002 9.539e+009 6.266e+009 1.000e+004 1.179e+000 5.221e-003 
7.125e-002 9.546e+009 6.266e+009 1.000e+004 1.179e+000 5.225e-003 
7.130e-002 9.552e+009 6.266e+009 1.000e+004 1.179e+000 5.228e-003 
7.135e-002 9.559e+009 6.266e+009 1.000e+004 1.179e+000 5.232e-003 
7.140e-002 9.566e+009 6.266e+009 1.000e+004 1.179e+000 5.236e-003 
7.145e-002 9.572e+009 6.266e+009 1.000e+004 1.179e+000 5.240e-003 
7.150e-002 9.579e+009 6.266e+009 1.000e+004 1.179e+000 5.243e-003 
7.155e-002 9.586e+009 6.267e+009 1.000e+004 1.179e+000 5.247e-003 
7.160e-002 9.592e+009 6.267e+009 1.000e+004 1.179e+000 5.251e-003 
7.165e-002 9.599e+009 6.267e+009 1.000e+004 1.179e+000 5.255e-003 
7.170e-002 9.606e+009 6.267e+009 1.000e+004 1.179e+000 5.258e-003 
7.175e-002 9.613e+009 6.267e+009 1.000e+004 1.179e+000 5.262e-003 
7.180e-002 9.619e+009 6.267e+009 1.000e+004 1.179e+000 5.266e-003 
7.185e-002 9.626e+009 6.267e+009 1.000e+004 1.179e+000 5.269e-003 
7.190e-002 9.633e+009 6.267e+009 1.000e+004 1.179e+000 5.273e-003 
7.195e-002 9.639e+009 6.266e+009 1.000e+004 1.179e+000 5.277e-003 
7.200e-002 9.646e+009 6.266e+009 1.000e+004 1.179e+000 5.281e-003 
7.205e-002 9.653e+009 6.266e+009 1.000e+004 1.179e+000 5.284e-003 
7.210e-002 9.659e+009 6.266e+009 1.000e+004 1.179e+000 5.288e-003 
7.215e-002 9.666e+009 6.266e+009 1.000e+004 1.179e+000 5.292e-003 
7.220e-002 9.673e+009 6.265e+009 1.000e+004 1.179e+000 5.296e-003 
7.225e-002 9.679e+009 6.265e+009 1.000e+004 1.179e+000 5.299e-003 
7.230e-002 9.686e+009 6.265e+009 1.000e+004 1.179e+000 5.303e-003 
7.235e-002 9.693e+009 6.265e+009 1.000e+004 1.179e+000 5.307e-003 
7.240e-002 9.700e+009 6.265e+009 1.000e+004 1.179e+000 5.311e-003 
7.245e-002 9.706e+009 6.265e+009 1.000e+004 1.179e+000 5.314e-003 
7.250e-002 9.713e+009 6.265e+009 1.000e+004 1.179e+000 5.318e-003 
7.255e-002 9.720e+009 6.265e+009 1.000e+004 1.179e+000 5.322e-003 
7.260e-002 9.726e+009 6.265e+009 1.000e+004 1.179e+000 5.325e-003 
7.265e-002 9.733e+009 6.265e+009 1.000e+004 1.179e+000 5.329e-003 
7.270e-002 9.740e+009 6.265e+009 1.000e+004 1.180e+000 5.333e-003 
7.275e-002 9.746e+009 6.265e+009 1.000e+004 1.180e+000 5.337e-003 
7.280e-002 9.753e+009 6.265e+009 1.000e+004 1.179e+000 5.340e-003 
7.285e-002 9.760e+009 6.265e+009 1.000e+004 1.179e+000 5.344e-003 
7.290e-002 9.766e+009 6.265e+009 1.000e+004 1.179e+000 5.348e-003 
7.295e-002 9.773e+009 6.265e+009 1.000e+004 1.180e+000 5.352e-003 
7.300e-002 9.780e+009 6.265e+009 1.000e+004 1.180e+000 5.355e-003 
7.305e-002 9.786e+009 6.265e+009 1.000e+004 1.180e+000 5.359e-003 
7.309e-002 9.793e+009 6.265e+009 1.000e+004 1.179e+000 5.363e-003 
7.314e-002 9.799e+009 6.265e+009 1.000e+004 1.179e+000 5.366e-003 
7.319e-002 9.806e+009 6.265e+009 1.000e+004 1.179e+000 5.370e-003 
7.324e-002 9.813e+009 6.265e+009 1.000e+004 1.179e+000 5.374e-003 
7.329e-002 9.819e+009 6.266e+009 1.000e+004 1.179e+000 5.377e-003 
7.334e-002 9.826e+009 6.265e+009 1.000e+004 1.179e+000 5.381e-003 
7.339e-002 9.833e+009 6.266e+009 1.000e+004 1.179e+000 5.385e-003 
7.344e-002 9.839e+009 6.265e+009 1.000e+004 1.179e+000 5.389e-003 
7.349e-002 9.846e+009 6.265e+009 1.000e+004 1.179e+000 5.392e-003 
7.354e-002 9.853e+009 6.265e+009 1.000e+004 1.180e+000 5.396e-003 
7.359e-002 9.860e+009 6.265e+009 1.000e+004 1.179e+000 5.400e-003 
7.364e-002 9.866e+009 6.265e+009 1.000e+004 1.179e+000 5.404e-003 
7.369e-002 9.873e+009 6.265e+009 1.000e+004 1.180e+000 5.407e-003 
7.374e-002 9.880e+009 6.265e+009 1.000e+004 1.180e+000 5.411e-003 
7.379e-002 9.886e+009 6.265e+009 1.000e+004 1.180e+000 5.415e-003 
7.384e-002 9.893e+009 6.265e+009 1.000e+004 1.180e+000 5.418e-003 
7.389e-002 9.900e+009 6.265e+009 1.000e+004 1.180e+000 5.422e-003 
7.394e-002 9.906e+009 6.265e+009 1.000e+004 1.180e+000 5.426e-003 
7.399e-002 9.913e+009 6.265e+009 1.000e+004 1.180e+000 5.430e-003 
7.404e-002 9.920e+009 6.265e+009 1.000e+004 1.180e+000 5.433e-003 
7.409e-002 9.926e+009 6.265e+009 1.000e+004 1.180e+000 5.437e-003 
7.414e-002 9.933e+009 6.265e+009 1.000e+004 1.180e+000 5.441e-003 
7.419e-002 9.940e+009 6.265e+009 1.000e+004 1.180e+000 5.445e-003 
7.424e-002 9.946e+009 6.265e+009 1.000e+004 1.180e+000 5.448e-003 
7.429e-002 9.953e+009 6.265e+009 1.000e+004 1.180e+000 5.452e-003 
7.434e-002 9.959e+009 6.265e+009 1.000e+004 1.180e+000 5.455e-003 
7.439e-002 9.966e+009 6.265e+009 1.000e+004 1.179e+000 5.459e-003 
7.444e-002 9.972e+009 6.265e+009 1.000e+004 1.179e+000 5.463e-003 
7.449e-002 9.979e+009 6.265e+009 1.000e+004 1.179e+000 5.467e-003 
7.454e-002 9.986e+009 6.266e+009 1.000e+004 1.179e+000 5.470e-003 
7.459e-002 9.992e+009 6.265e+009 1.000e+004 1.179e+000 5.474e-003 
7.464e-002 9.999e+009 6.265e+009 1.000e+004 1.180e+000 5.478e-003 
7.469e-002 1.001e+010 6.265e+009 1.000e+004 1.180e+000 5.482e-003 
7.474e-002 1.001e+010 6.265e+009 1.000e+004 1.180e+000 5.485e-003 
7.479e-002 1.002e+010 6.265e+009 1.000e+004 1.180e+000 5.489e-003 
7.484e-002 1.003e+010 6.265e+009 1.000e+004 1.180e+000 5.493e-003 
7.489e-002 1.003e+010 6.265e+009 1.000e+004 1.180e+000 5.496e-003 
7.494e-002 1.004e+010 6.265e+009 1.000e+004 1.180e+000 5.500e-003 
7.499e-002 1.005e+010 6.265e+009 1.000e+004 1.180e+000 5.504e-003 
7.504e-002 1.005e+010 6.265e+009 1.000e+004 1.180e+000 5.508e-003 
7.509e-002 1.006e+010 6.265e+009 1.000e+004 1.180e+000 5.511e-003 
7.514e-002 1.007e+010 6.265e+009 1.000e+004 1.180e+000 5.515e-003 
7.519e-002 1.007e+010 6.265e+009 1.000e+004 1.180e+000 5.519e-003 
7.524e-002 1.008e+010 6.265e+009 1.000e+004 1.180e+000 5.523e-003 
7.529e-002 1.009e+010 6.265e+009 1.000e+004 1.180e+000 5.526e-003 
7.534e-002 1.009e+010 6.265e+009 1.000e+004 1.180e+000 5.530e-003 
7.539e-002 1.010e+010 6.266e+009 1.000e+004 1.180e+000 5.534e-003 
7.544e-002 1.011e+010 6.265e+009 1.000e+004 1.180e+000 5.538e-003 
7.549e-002 1.011e+010 6.265e+009 1.000e+004 1.180e+000 5.541e-003 
7.554e-002 1.012e+010 6.265e+009 1.000e+004 1.180e+000 5.545e-003 
7.559e-002 1.013e+010 6.266e+009 1.000e+004 1.180e+000 5.549e-003 
7.564e-002 1.013e+010 6.265e+009 1.000e+004 1.180e+000 5.552e-003 
7.569e-002 1.014e+010 6.265e+009 1.000e+004 1.180e+000 5.556e-003 
7.574e-002 1.015e+010 6.266e+009 1.000e+004 1.180e+000 5.560e-003 
7.579e-002 1.015e+010 6.265e+009 1.000e+004 1.181e+000 5.564e-003 
7.584e-002 1.016e+010 6.266e+009 1.000e+004 1.180e+000 5.567e-003 
7.589e-002 1.017e+010 6.265e+009 1.000e+004 1.181e+000 5.571e-003 
7.594e-002 1.017e+010 6.265e+009 1.000e+004 1.181e+000 5.575e-003 
7.599e-002 1.018e+010 6.265e+009 1.000e+004 1.181e+000 5.579e-003 
7.604e-002 1.019e+010 6.265e+009 1.000e+004 1.181e+000 5.582e-003 
7.609e-002 1.019e+010 6.265e+009 1.000e+004 1.181e+000 5.586e-003 
7.614e-002 1.020e+010 6.266e+009 1.000e+004 1.181e+000 5.590e-003 
7.619e-002 1.021e+010 6.265e+009 1.000e+004 1.181e+000 5.594e-003 
7.624e-002 1.021e+010 6.266e+009 1.000e+004 1.181e+000 5.597e-003 
7.629e-002 1.022e+010 6.265e+009 1.000e+004 1.181e+000 5.601e-003 
7.634e-002 1.023e+010 6.265e+009 1.000e+004 1.181e+000 5.605e-003 
7.639e-002 1.023e+010 6.265e+009 1.000e+004 1.181e+000 5.608e-003 
7.644e-002 1.024e+010 6.265e+009 1.000e+004 1.181e+000 5.612e-003 
7.649e-002 1.025e+010 6.265e+009 1.000e+004 1.181e+000 5.616e-003 
7.654e-002 1.025e+010 6.265e+009 1.000e+004 1.181e+000 5.620e-003 
7.659e-002 1.026e+010 6.265e+009 1.000e+004 1.181e+000 5.623e-003 
7.664e-002 1.027e+010 6.265e+009 1.000e+004 1.181e+000 5.627e-003 
7.669e-002 1.027e+010 6.265e+009 1.000e+004 1.181e+000 5.631e-003 
7.674e-002 1.028e+010 6.265e+009 1.000e+004 1.181e+000 5.635e-003 
7.679e-002 1.029e+010 6.265e+009 1.000e+004 1.181e+000 5.638e-003 
7.683e-002 1.029e+010 6.265e+009 1.000e+004 1.181e+000 5.642e-003 
7.688e-002 1.030e+010 6.266e+009 1.000e+004 1.181e+000 5.645e-003 
7.693e-002 1.031e+010 6.266e+009 1.000e+004 1.180e+000 5.649e-003 
7.698e-002 1.031e+010 6.266e+009 1.000e+004 1.180e+000 5.653e-003 
7.703e-002 1.032e+010 6.266e+009 1.000e+004 1.180e+000 5.657e-003 
7.708e-002 1.033e+010 6.265e+009 1.000e+004 1.180e+000 5.660e-003 
7.713e-002 1.033e+010 6.265e+009 1.000e+004 1.180e+000 5.664e-003 
7.718e-002 1.034e+010 6.265e+009 1.000e+004 1.180e+000 5.668e-003 
7.723e-002 1.035e+010 6.265e+009 1.000e+004 1.180e+000 5.671e-003 
7.728e-002 1.035e+010 6.265e+009 1.000e+004 1.180e+000 5.675e-003 
7.733e-002 1.036e+010 6.266e+009 1.000e+004 1.180e+000 5.679e-003 
7.738e-002 1.037e+010 6.265e+009 1.000e+004 1.181e+000 5.683e-003 
7.743e-002 1.037e+010 6.265e+009 1.000e+004 1.180e+000 5.686e-003 
7.748e-002 1.038e+010 6.265e+009 1.000e+004 1.181e+000 5.690e-003 
7.753e-002 1.039e+010 6.265e+009 1.000e+004 1.181e+000 5.694e-003 
7.758e-002 1.039e+010 6.265e+009 1.000e+004 1.181e+000 5.698e-003 
7.763e-002 1.040e+010 6.265e+009 1.000e+004 1.181e+000 5.701e-003 
7.768e-002 1.041e+010 6.265e+009 1.000e+004 1.181e+000 5.705e-003 
7.773e-002 1.041e+010 6.265e+009 1.000e+004 1.181e+000 5.709e-003 
7.778e-002 1.042e+010 6.265e+009 1.000e+004 1.181e+000 5.713e-003 
7.783e-002 1.043e+010 6.265e+009 1.000e+004 1.181e+000 5.716e-003 
7.788e-002 1.043e+010 6.265e+009 1.000e+004 1.181e+000 5.720e-003 
7.793e-002 1.044e+010 6.265e+009 1.000e+004 1.181e+000 5.724e-003 
7.798e-002 1.045e+010 6.265e+009 1.000e+004 1.181e+000 5.727e-003 
7.803e-002 1.045e+010 6.265e+009 1.000e+004 1.181e+000 5.731e-003 
7.808e-002 1.046e+010 6.265e+009 1.000e+004 1.181e+000 5.735e-003 
7.813e-002 1.047e+010 6.265e+009 1.000e+004 1.181e+000 5.739e-003 
7.818e-002 1.047e+010 6.265e+009 1.000e+004 1.181e+000 5.742e-003 
7.823e-002 1.048e+010 6.265e+009 1.000e+004 1.181e+000 5.746e-003 
7.828e-002 1.049e+010 6.265e+009 1.000e+004 1.181e+000 5.750e-003 
7.833e-002 1.049e+010 6.265e+009 1.000e+004 1.181e+000 5.754e-003 
7.838e-002 1.050e+010 6.265e+009 1.000e+004 1.181e+000 5.757e-003 
7.843e-002 1.051e+010 6.265e+009 1.000e+004 1.181e+000 5.761e-003 
7.848e-002 1.051e+010 6.265e+009 1.000e+004 1.181e+000 5.765e-003 
7.853e-002 1.052e+010 6.265e+009 1.000e+004 1.181e+000 5.769e-003 
7.858e-002 1.053e+010 6.265e+009 1.000e+004 1.181e+000 5.772e-003 
7.863e-002 1.053e+010 6.266e+009 1.000e+004 1.181e+000 5.776e-003 
7.868e-002 1.054e+010 6.265e+009 1.000e+004 1.182e+000 5.780e-003 
7.873e-002 1.055e+010 6.266e+009 1.000e+004 1.181e+000 5.783e-003 
7.878e-002 1.055e+010 6.265e+009 1.000e+004 1.182e+000 5.787e-003 
7.883e-002 1.056e+010 6.265e+009 1.000e+004 1.182e+000 5.791e-003 
7.888e-002 1.057e+010 6.265e+009 1.000e+004 1.182e+000 5.795e-003 
7.893e-002 1.057e+010 6.266e+009 1.000e+004 1.182e+000 5.798e-003 
7.898e-002 1.058e+010 6.265e+009 1.000e+004 1.182e+000 5.802e-003 
7.903e-002 1.059e+010 6.266e+009 1.000e+004 1.182e+000 5.806e-003 
7.908e-002 1.059e+010 6.265e+009 1.000e+004 1.182e+000 5.810e-003 
7.913e-002 1.060e+010 6.265e+009 1.000e+004 1.182e+000 5.813e-003 
7.918e-002 1.061e+010 6.265e+009 1.000e+004 1.182e+000 5.817e-003 
7.923e-002 1.061e+010 6.265e+009 1.000e+004 1.182e+000 5.821e-003 
7.928e-002 1.062e+010 6.265e+009 1.000e+004 1.182e+000 5.825e-003 
7.933e-002 1.063e+010 6.265e+009 1.000e+004 1.182e+000 5.828e-003 
7.938e-002 1.063e+010 6.265e+009 1.000e+004 1.182e+000 5.832e-003 
7.943e-002 1.064e+010 6.266e+009 1.000e+004 1.182e+000 5.836e-003 
7.948e-002 1.065e+010 6.265e+009 1.000e+004 1.182e+000 5.839e-003 
7.953e-002 1.065e+010 6.265e+009 1.000e+004 1.182e+000 5.843e-003 
7.958e-002 1.066e+010 6.265e+009 1.000e+004 1.182e+000 5.847e-003 
7.963e-002 1.067e+010 6.266e+009 1.000e+004 1.182e+000 5.851e-003 
7.968e-002 1.067e+010 6.265e+009 1.000e+004 1.182e+000 5.854e-003 
7.973e-002 1.068e+010 6.265e+009 1.000e+004 1.182e+000 5.858e-003 
7.978e-002 1.069e+010 6.265e+009 1.000e+004 1.182e+000 5.862e-003 
7.983e-002 1.069e+010 6.265e+009 1.000e+004 1.182e+000 5.866e-003 
7.988e-002 1.070e+010 6.265e+009 1.000e+004 1.182e+000 5.869e-003 
7.993e-002 1.071e+010 6.265e+009 1.000e+004 1.183e+000 5.873e-003 
7.998e-002 1.071e+010 6.265e+009 1.000e+004 1.183e+000 5.877e-003 
8.003e-002 1.072e+010 6.265e+009 1.000e+004 1.183e+000 5.881e-003 
8.008e-002 1.073e+010 6.266e+009 1.000e+004 1.182e+000 5.884e-003 
8.013e-002 1.073e+010 6.265e+009 1.000e+004 1.183e+000 5.888e-003 
8.018e-002 1.074e+010 6.265e+009 1.000e+004 1.183e+000 5.892e-003 
8.023e-002 1.075e+010 6.265e+009 1.000e+004 1.183e+000 5.895e-003 
8.028e-002 1.075e+010 6.265e+009 1.000e+004 1.183e+000 5.899e-003 
8.033e-002 1.076e+010 6.266e+009 1.000e+004 1.182e+000 5.903e-003 
8.038e-002 1.077e+010 6.265e+009 1.000e+004 1.183e+000 5.906e-003 
8.043e-002 1.077e+010 6.265e+009 1.000e+004 1.182e+000 5.910e-003 
8.048e-002 1.078e+010 6.265e+009 1.000e+004 1.183e+000 5.914e-003 
8.053e-002 1.079e+010 6.265e+009 1.000e+004 1.182e+000 5.918e-003 
8.058e-002 1.079e+010 6.266e+009 1.000e+004 1.182e+000 5.921e-003 
8.063e-002 1.080e+010 6.265e+009 1.000e+004 1.183e+000 5.925e-003 
8.068e-002 1.081e+010 6.266e+009 1.000e+004 1.182e+000 5.929e-003 
8.073e-002 1.081e+010 6.266e+009 1.000e+004 1.183e+000 5.932e-003 
8.078e-002 1.082e+010 6.265e+009 1.000e+004 1.183e+000 5.936e-003 
8.083e-002 1.083e+010 6.265e+009 1.000e+004 1.183e+000 5.940e-003 
8.088e-002 1.083e+010 6.266e+009 1.000e+004 1.183e+000 5.944e-003 
8.093e-002 1.084e+010 6.265e+009 1.000e+004 1.183e+000 5.947e-003 
8.098e-002 1.085e+010 6.265e+009 1.000e+004 1.183e+000 5.951e-003 
8.103e-002 1.085e+010 6.265e+009 1.000e+004 1.183e+000 5.955e-003 
8.108e-002 1.086e+010 6.265e+009 1.000e+004 1.183e+000 5.959e-003 
8.113e-002 1.087e+010 6.265e+009 1.000e+004 1.183e+000 5.962e-003 
8.117e-002 1.087e+010 6.266e+009 1.000e+004 1.182e+000 5.966e-003 
8.122e-002 1.088e+010 6.265e+009 1.000e+004 1.183e+000 5.969e-003 
8.127e-002 1.089e+010 6.266e+009 1.000e+004 1.182e+000 5.973e-003 
8.132e-002 1.089e+010 6.266e+009 1.000e+004 1.182e+000 5.977e-003 
8.137e-002 1.090e+010 6.266e+009 1.000e+004 1.182e+000 5.981e-003 
8.142e-002 1.091e+010 6.267e+009 1.000e+004 1.181e+000 5.984e-003 
8.147e-002 1.091e+010 6.266e+009 1.000e+004 1.182e+000 5.988e-003 
8.152e-002 1.092e+010 6.265e+009 1.000e+004 1.182e+000 5.992e-003 
8.157e-002 1.093e+010 6.265e+009 1.000e+004 1.182e+000 5.996e-003 
8.162e-002 1.093e+010 6.266e+009 1.000e+004 1.182e+000 5.999e-003 
8.167e-002 1.094e+010 6.265e+009 1.000e+004 1.182e+000 6.003e-003 
8.172e-002 1.095e+010 6.265e+009 1.000e+004 1.182e+000 6.007e-003 
8.177e-002 1.095e+010 6.265e+009 1.000e+004 1.182e+000 6.010e-003 
8.182e-002 1.096e+010 6.265e+009 1.000e+004 1.182e+000 6.014e-003 
8.187e-002 1.097e+010 6.265e+009 1.000e+004 1.182e+000 6.018e-003 
8.192e-002 1.097e+010 6.266e+009 1.000e+004 1.182e+000 6.022e-003 
8.197e-002 1.098e+010 6.266e+009 1.000e+004 1.182e+000 6.025e-003 
8.202e-002 1.099e+010 6.265e+009 1.000e+004 1.182e+000 6.029e-003 
8.207e-002 1.099e+010 6.265e+009 1.000e+004 1.182e+000 6.033e-003 
8.212e-002 1.100e+010 6.265e+009 1.000e+004 1.182e+000 6.037e-003 
8.217e-002 1.101e+010 6.265e+009 1.000e+004 1.182e+000 6.040e-003 
8.222e-002 1.101e+010 6.265e+009 1.000e+004 1.183e+000 6.044e-003 
8.227e-002 1.102e+010 6.265e+009 1.000e+004 1.183e+000 6.048e-003 
8.232e-002 1.103e+010 6.265e+009 1.000e+004 1.183e+000 6.052e-003 
8.237e-002 1.103e+010 6.265e+009 1.000e+004 1.183e+000 6.055e-003 
8.242e-002 1.104e+010 6.265e+009 1.000e+004 1.182e+000 6.059e-003 
8.247e-002 1.105e+010 6.265e+009 1.000e+004 1.183e+000 6.063e-003 
8.252e-002 1.105e+010 6.266e+009 1.000e+004 1.182e+000 6.066e-003 
8.257e-002 1.106e+010 6.265e+009 1.000e+004 1.183e+000 6.070e-003 
8.262e-002 1.107e+010 6.265e+009 1.000e+004 1.183e+000 6.074e-003 
8.267e-002 1.107e+010 6.266e+009 1.000e+004 1.183e+000 6.078e-003 
8.272e-002 1.108e+010 6.266e+009 1.000e+004 1.183e+000 6.081e-003 
8.277e-002 1.109e+010 6.266e+009 1.000e+004 1.183e+000 6.085e-003 
8.282e-002 1.109e+010 6.265e+009 1.000e+004 1.183e+000 6.089e-003 
8.287e-002 1.110e+010 6.266e+009 1.000e+004 1.183e+000 6.093e-003 
8.292e-002 1.111e+010 6.265e+009 1.000e+004 1.183e+000 6.096e-003 
8.297e-002 1.111e+010 6.265e+009 1.000e+004 1.183e+000 6.100e-003 
8.302e-002 1.112e+010 6.265e+009 1.000e+004 1.183e+000 6.104e-003 
8.307e-002 1.113e+010 6.266e+009 1.000e+004 1.183e+000 6.108e-003 
8.312e-002 1.113e+010 6.266e+009 1.000e+004 1.183e+000 6.111e-003 
8.317e-002 1.114e+010 6.265e+009 1.000e+004 1.183e+000 6.115e-003 
8.322e-002 1.115e+010 6.267e+009 1.000e+004 1.183e+000 6.119e-003 
8.327e-002 1.115e+010 6.266e+009 1.000e+004 1.183e+000 6.122e-003 
8.332e-002 1.116e+010 6.266e+009 1.000e+004 1.183e+000 6.126e-003 
8.337e-002 1.117e+010 6.266e+009 1.000e+004 1.183e+000 6.130e-003 
8.342e-002 1.117e+010 6.266e+009 1.000e+004 1.183e+000 6.133e-003 
8.347e-002 1.118e+010 6.266e+009 1.000e+004 1.183e+000 6.137e-003 
8.352e-002 1.119e+010 6.265e+009 1.000e+004 1.183e+000 6.141e-003 
8.357e-002 1.119e+010 6.266e+009 1.000e+004 1.183e+000 6.145e-003 
8.362e-002 1.120e+010 6.266e+009 1.000e+004 1.183e+000 6.148e-003 
8.367e-002 1.121e+010 6.266e+009 1.000e+004 1.183e+000 6.152e-003 
8.372e-002 1.121e+010 6.266e+009 1.000e+004 1.183e+000 6.156e-003 
8.377e-002 1.122e+010 6.265e+009 1.000e+004 1.183e+000 6.160e-003 
8.382e-002 1.123e+010 6.266e+009 1.000e+004 1.183e+000 6.163e-003 
8.387e-002 1.123e+010 6.266e+009 1.000e+004 1.183e+000 6.167e-003 
8.392e-002 1.124e+010 6.265e+009 1.000e+004 1.183e+000 6.171e-003 
8.397e-002 1.125e+010 6.266e+009 1.000e+004 1.183e+000 6.175e-003 
8.402e-002 1.125e+010 6.266e+009 1.000e+004 1.183e+000 6.178e-003 
8.407e-002 1.126e+010 6.265e+009 1.000e+004 1.184e+000 6.182e-003 
8.412e-002 1.127e+010 6.266e+009 1.000e+004 1.183e+000 6.186e-003 
8.417e-002 1.127e+010 6.265e+009 1.000e+004 1.183e+000 6.189e-003 
8.422e-002 1.128e+010 6.265e+009 1.000e+004 1.184e+000 6.193e-003 
8.427e-002 1.129e+010 6.266e+009 1.000e+004 1.184e+000 6.197e-003 
8.432e-002 1.129e+010 6.266e+009 1.000e+004 1.184e+000 6.201e-003 
8.437e-002 1.130e+010 6.266e+009 1.000e+004 1.184e+000 6.204e-003 
8.442e-002 1.131e+010 6.265e+009 1.000e+004 1.184e+000 6.208e-003 
8.447e-002 1.131e+010 6.266e+009 1.000e+004 1.184e+000 6.212e-003 
8.452e-002 1.132e+010 6.266e+009 1.000e+004 1.184e+000 6.216e-003 
8.457e-002 1.133e+010 6.265e+009 1.000e+004 1.184e+000 6.219e-003 
8.462e-002 1.133e+010 6.267e+009 1.000e+004 1.183e+000 6.223e-003 
8.467e-002 1.134e+010 6.266e+009 1.000e+004 1.184e+000 6.227e-003 
8.472e-002 1.135e+010 6.266e+009 1.000e+004 1.184e+000 6.231e-003 
8.477e-002 1.135e+010 6.266e+009 1.000e+004 1.184e+000 6.234e-003 
8.482e-002 1.136e+010 6.266e+009 1.000e+004 1.184e+000 6.238e-003 
8.487e-002 1.137e+010 6.266e+009 1.000e+004 1.184e+000 6.242e-003 
8.492e-002 1.137e+010 6.266e+009 1.000e+004 1.184e+000 6.245e-003 
8.497e-002 1.138e+010 6.266e+009 1.000e+004 1.184e+000 6.249e-003 
8.502e-002 1.139e+010 6.266e+009 1.000e+004 1.184e+000 6.253e-003 
8.507e-002 1.139e+010 6.266e+009 1.000e+004 1.184e+000 6.257e-003 
8.512e-002 1.140e+010 6.266e+009 1.000e+004 1.184e+000 6.260e-003 
8.517e-002 1.141e+010 6.266e+009 1.000e+004 1.184e+000 6.264e-003 
8.522e-002 1.141e+010 6.267e+009 1.000e+004 1.184e+000 6.268e-003 
8.527e-002 1.142e+010 6.266e+009 1.000e+004 1.184e+000 6.272e-003 
8.532e-002 1.143e+010 6.268e+009 1.000e+004 1.184e+000 6.275e-003 
8.537e-002 1.143e+010 6.267e+009 1.000e+004 1.184e+000 6.279e-003 
8.542e-002 1.144e+010 6.267e+009 1.000e+004 1.184e+000 6.283e-003 
8.547e-002 1.145e+010 6.267e+009 1.000e+004 1.183e+000 6.287e-003 
8.552e-002 1.145e+010 6.266e+009 1.000e+004 1.184e+000 6.290e-003 
8.557e-002 1.146e+010 6.266e+009 1.000e+004 1.184e+000 6.294e-003 
8.562e-002 1.147e+010 6.266e+009 1.000e+004 1.184e+000 6.298e-003 
8.567e-002 1.147e+010 6.265e+009 1.000e+004 1.184e+000 6.301e-003 
8.572e-002 1.148e+010 6.266e+009 1.000e+004 1.184e+000 6.305e-003 
8.577e-002 1.149e+010 6.265e+009 1.000e+004 1.184e+000 6.309e-003 
8.582e-002 1.150e+010 6.266e+009 1.000e+004 1.184e+000 6.313e-003 
8.587e-002 1.150e+010 6.266e+009 1.000e+004 1.184e+000 6.316e-003 
8.592e-002 1.151e+010 6.266e+009 1.000e+004 1.184e+000 6.320e-003 
8.597e-002 1.152e+010 6.266e+009 1.000e+004 1.184e+000 6.324e-003 
8.602e-002 1.152e+010 6.266e+009 1.000e+004 1.184e+000 6.328e-003 
8.607e-002 1.153e+010 6.266e+009 1.000e+004 1.184e+000 6.331e-003 
8.612e-002 1.154e+010 6.266e+009 1.000e+004 1.184e+000 6.335e-003 
8.617e-002 1.154e+010 6.265e+009 1.000e+004 1.185e+000 6.339e-003 
8.622e-002 1.155e+010 6.265e+009 1.000e+004 1.185e+000 6.343e-003 
8.627e-002 1.156e+010 6.265e+009 1.000e+004 1.185e+000 6.346e-003 
8.632e-002 1.156e+010 6.265e+009 1.000e+004 1.185e+000 6.350e-003 
8.637e-002 1.157e+010 6.265e+009 1.000e+004 1.184e+000 6.353e-003 
8.642e-002 1.157e+010 6.266e+009 1.000e+004 1.184e+000 6.357e-003 
8.647e-002 1.158e+010 6.265e+009 1.000e+004 1.184e+000 6.361e-003 
8.652e-002 1.159e+010 6.266e+009 1.000e+004 1.184e+000 6.365e-003 
8.657e-002 1.159e+010 6.265e+009 1.000e+004 1.184e+000 6.368e-003 
8.662e-002 1.160e+010 6.265e+009 1.000e+004 1.184e+000 6.372e-003 
8.667e-002 1.161e+010 6.265e+009 1.000e+004 1.184e+000 6.376e-003 
8.672e-002 1.161e+010 6.265e+009 1.000e+004 1.184e+000 6.380e-003 
8.677e-002 1.162e+010 6.265e+009 1.000e+004 1.184e+000 6.383e-003 
8.682e-002 1.163e+010 6.265e+009 1.000e+004 1.185e+000 6.387e-003 
8.687e-002 1.164e+010 6.265e+009 1.000e+004 1.185e+000 6.391e-003 
8.692e-002 1.164e+010 6.266e+009 1.000e+004 1.184e+000 6.395e-003 
8.697e-002 1.165e+010 6.266e+009 1.000e+004 1.184e+000 6.398e-003 
8.701e-002 1.165e+010 6.265e+009 1.000e+004 1.184e+000 6.402e-003 
8.706e-002 1.166e+010 6.265e+009 1.000e+004 1.184e+000 6.405e-003 
8.711e-002 1.167e+010 6.266e+009 1.000e+004 1.184e+000 6.409e-003 
8.716e-002 1.167e+010 6.266e+009 1.000e+004 1.184e+000 6.413e-003 
8.721e-002 1.168e+010 6.266e+009 1.000e+004 1.184e+000 6.417e-003 
8.726e-002 1.169e+010 6.266e+009 1.000e+004 1.184e+000 6.420e-003 
8.731e-002 1.169e+010 6.266e+009 1.000e+004 1.184e+000 6.424e-003 
8.736e-002 1.170e+010 6.265e+009 1.000e+004 1.184e+000 6.428e-003 
8.741e-002 1.171e+010 6.266e+009 1.000e+004 1.185e+000 6.432e-003 
8.746e-002 1.171e+010 6.265e+009 1.000e+004 1.185e+000 6.435e-003 
8.751e-002 1.172e+010 6.266e+009 1.000e+004 1.184e+000 6.439e-003 
8.756e-002 1.173e+010 6.266e+009 1.000e+004 1.184e+000 6.443e-003 
8.761e-002 1.173e+010 6.265e+009 1.000e+004 1.185e+000 6.446e-003 
8.766e-002 1.174e+010 6.265e+009 1.000e+004 1.185e+000 6.450e-003 
8.771e-002 1.175e+010 6.265e+009 1.000e+004 1.185e+000 6.454e-003 
8.776e-002 1.175e+010 6.265e+009 1.000e+004 1.185e+000 6.458e-003 
8.781e-002 1.176e+010 6.265e+009 1.000e+004 1.185e+000 6.461e-003 
8.786e-002 1.177e+010 6.266e+009 1.000e+004 1.185e+000 6.465e-003 
8.791e-002 1.177e+010 6.265e+009 1.000e+004 1.185e+000 6.469e-003 
8.796e-002 1.178e+010 6.266e+009 1.000e+004 1.185e+000 6.473e-003 
8.801e-002 1.179e+010 6.266e+009 1.000e+004 1.185e+000 6.476e-003 
8.806e-002 1.180e+010 6.265e+009 1.000e+004 1.185e+000 6.480e-003 
8.811e-002 1.180e+010 6.265e+009 1.000e+004 1.185e+000 6.484e-003 
8.816e-002 1.181e+010 6.265e+009 1.000e+004 1.185e+000 6.488e-003 
8.821e-002 1.182e+010 6.265e+009 1.000e+004 1.185e+000 6.491e-003 
8.826e-002 1.182e+010 6.266e+009 1.000e+004 1.185e+000 6.495e-003 
8.831e-002 1.183e+010 6.265e+009 1.000e+004 1.186e+000 6.499e-003 
8.836e-002 1.184e+010 6.265e+009 1.000e+004 1.186e+000 6.502e-003 
8.841e-002 1.184e+010 6.265e+009 1.000e+004 1.186e+000 6.506e-003 
8.846e-002 1.185e+010 6.265e+009 1.000e+004 1.186e+000 6.510e-003 
8.851e-002 1.186e+010 6.266e+009 1.000e+004 1.185e+000 6.514e-003 
8.856e-002 1.186e+010 6.266e+009 1.000e+004 1.186e+000 6.517e-003 
8.861e-002 1.187e+010 6.265e+009 1.000e+004 1.186e+000 6.521e-003 
8.866e-002 1.188e+010 6.265e+009 1.000e+004 1.186e+000 6.525e-003 
8.871e-002 1.188e+010 6.265e+009 1.000e+004 1.186e+000 6.529e-003 
8.876e-002 1.189e+010 6.266e+009 1.000e+004 1.186e+000 6.532e-003 
8.881e-002 1.190e+010 6.266e+009 1.000e+004 1.186e+000 6.536e-003 
8.886e-002 1.190e+010 6.265e+009 1.000e+004 1.186e+000 6.540e-003 
8.891e-002 1.191e+010 6.265e+009 1.000e+004 1.186e+000 6.544e-003 
8.896e-002 1.192e+010 6.266e+009 1.000e+004 1.186e+000 6.547e-003 
8.901e-002 1.192e+010 6.266e+009 1.000e+004 1.186e+000 6.551e-003 
8.906e-002 1.193e+010 6.266e+009 1.000e+004 1.185e+000 6.555e-003 
8.911e-002 1.194e+010 6.266e+009 1.000e+004 1.185e+000 6.558e-003 
8.916e-002 1.194e+010 6.265e+009 1.000e+004 1.185e+000 6.562e-003 
8.921e-002 1.195e+010 6.265e+009 1.000e+004 1.185e+000 6.566e-003 
8.926e-002 1.196e+010 6.265e+009 1.000e+004 1.185e+000 6.570e-003 
8.931e-002 1.196e+010 6.265e+009 1.000e+004 1.185e+000 6.573e-003 
8.936e-002 1.197e+010 6.266e+009 1.000e+004 1.185e+000 6.577e-003 
8.941e-002 1.198e+010 6.265e+009 1.000e+004 1.185e+000 6.581e-003 
8.946e-002 1.198e+010 6.265e+009 1.000e+004 1.185e+000 6.584e-003 
8.951e-002 1.199e+010 6.265e+009 1.000e+004 1.185e+000 6.588e-003 
8.956e-002 1.200e+010 6.265e+009 1.000e+004 1.185e+000 6.592e-003 
8.961e-002 1.200e+010 6.265e+009 1.000e+004 1.185e+000 6.596e-003 
8.966e-002 1.201e+010 6.265e+009 1.000e+004 1.186e+000 6.599e-003 
8.971e-002 1.202e+010 6.266e+009 1.000e+004 1.185e+000 6.603e-003 
8.976e-002 1.202e+010 6.265e+009 1.000e+004 1.186e+000 6.607e-003 
8.981e-002 1.203e+010 6.265e+009 1.000e+004 1.186e+000 6.611e-003 
8.986e-002 1.204e+010 6.265e+009 1.000e+004 1.186e+000 6.614e-003 
8.991e-002 1.204e+010 6.265e+009 1.000e+004 1.186e+000 6.618e-003 
8.996e-002 1.205e+010 6.265e+009 1.000e+004 1.186e+000 6.622e-003 
9.001e-002 1.206e+010 6.265e+009 1.000e+004 1.186e+000 6.626e-003 
9.006e-002 1.206e+010 6.265e+009 1.000e+004 1.186e+000 6.629e-003 
9.011e-002 1.207e+010 6.266e+009 1.000e+004 1.186e+000 6.633e-003 
9.016e-002 1.208e+010 6.265e+009 1.000e+004 1.186e+000 6.637e-003 
9.021e-002 1.208e+010 6.265e+009 1.000e+004 1.186e+000 6.640e-003 
9.026e-002 1.209e+010 6.265e+009 1.000e+004 1.186e+000 6.644e-003 
9.031e-002 1.210e+010 6.266e+009 1.000e+004 1.186e+000 6.648e-003 
9.036e-002 1.210e+010 6.266e+009 1.000e+004 1.186e+000 6.652e-003 
9.041e-002 1.211e+010 6.265e+009 1.000e+004 1.186e+000 6.655e-003 
9.046e-002 1.212e+010 6.265e+009 1.000e+004 1.186e+000 6.659e-003 
9.051e-002 1.212e+010 6.265e+009 1.000e+004 1.186e+000 6.663e-003 
9.056e-002 1.213e+010 6.265e+009 1.000e+004 1.186e+000 6.667e-003 
9.061e-002 1.214e+010 6.266e+009 1.000e+004 1.186e+000 6.670e-003 
9.066e-002 1.214e+010 6.265e+009 1.000e+004 1.186e+000 6.674e-003 
9.071e-002 1.215e+010 6.265e+009 1.000e+004 1.187e+000 6.678e-003 
9.076e-002 1.216e+010 6.265e+009 1.000e+004 1.187e+000 6.682e-003 
9.081e-002 1.216e+010 6.265e+009 1.000e+004 1.187e+000 6.685e-003 
9.086e-002 1.217e+010 6.265e+009 1.000e+004 1.187e+000 6.689e-003 
9.091e-002 1.218e+010 6.265e+009 1.000e+004 1.187e+000 6.693e-003 
9.096e-002 1.218e+010 6.265e+009 1.000e+004 1.187e+000 6.696e-003 
9.101e-002 1.219e+010 6.265e+009 1.000e+004 1.187e+000 6.700e-003 
9.106e-002 1.220e+010 6.265e+009 1.000e+004 1.187e+000 6.704e-003 
9.111e-002 1.220e+010 6.265e+009 1.000e+004 1.187e+000 6.708e-003 
9.116e-002 1.221e+010 6.266e+009 1.000e+004 1.187e+000 6.711e-003 
9.121e-002 1.222e+010 6.265e+009 1.000e+004 1.187e+000 6.715e-003 
9.126e-002 1.222e+010 6.265e+009 1.000e+004 1.187e+000 6.719e-003 
9.131e-002 1.223e+010 6.266e+009 1.000e+004 1.187e+000 6.723e-003 
9.136e-002 1.224e+010 6.266e+009 1.000e+004 1.187e+000 6.726e-003 
9.141e-002 1.224e+010 6.265e+009 1.000e+004 1.187e+000 6.730e-003 
9.146e-002 1.225e+010 6.265e+009 1.000e+004 1.188e+000 6.734e-003 
9.151e-002 1.226e+010 6.265e+009 1.000e+004 1.187e+000 6.738e-003 
9.156e-002 1.226e+010 6.265e+009 1.000e+004 1.187e+000 6.741e-003 
9.161e-002 1.227e+010 6.266e+009 1.000e+004 1.187e+000 6.745e-003 
9.165e-002 1.228e+010 6.265e+009 1.000e+004 1.187e+000 6.748e-003 
9.170e-002 1.228e+010 6.265e+009 1.000e+004 1.187e+000 6.752e-003 
9.175e-002 1.229e+010 6.265e+009 1.000e+004 1.187e+000 6.756e-003 
9.180e-002 1.230e+010 6.266e+009 1.000e+004 1.187e+000 6.759e-003 
9.185e-002 1.230e+010 6.266e+009 1.000e+004 1.187e+000 6.763e-003 
9.190e-002 1.231e+010 6.265e+009 1.000e+004 1.187e+000 6.767e-003 
9.195e-002 1.232e+010 6.266e+009 1.000e+004 1.187e+000 6.771e-003 
9.200e-002 1.232e+010 6.265e+009 1.000e+004 1.187e+000 6.774e-003 
9.205e-002 1.233e+010 6.265e+009 1.000e+004 1.187e+000 6.778e-003 
9.210e-002 1.234e+010 6.265e+009 1.000e+004 1.187e+000 6.782e-003 
9.215e-002 1.234e+010 6.266e+009 1.000e+004 1.187e+000 6.786e-003 
9.219e-002 1.235e+010 6.265e+009 1.000e+004 1.187e+000 6.789e-003 
9.224e-002 1.235e+010 6.265e+009 1.000e+004 1.187e+000 6.792e-003 
9.229e-002 1.236e+010 6.267e+009 1.000e+004 1.187e+000 6.796e-003 
9.234e-002 1.237e+010 6.265e+009 1.000e+004 1.187e+000 6.800e-003 
9.239e-002 1.237e+010 6.266e+009 1.000e+004 1.187e+000 6.804e-003 
9.244e-002 1.238e+010 6.265e+009 1.000e+004 1.186e+000 6.807e-003 
9.249e-002 1.239e+010 6.266e+009 1.000e+004 1.186e+000 6.811e-003 
9.254e-002 1.239e+010 6.265e+009 1.000e+004 1.186e+000 6.815e-003 
9.259e-002 1.240e+010 6.265e+009 1.000e+004 1.186e+000 6.818e-003 
9.264e-002 1.241e+010 6.265e+009 1.000e+004 1.186e+000 6.822e-003 
9.269e-002 1.241e+010 6.265e+009 1.000e+004 1.186e+000 6.826e-003 
9.274e-002 1.242e+010 6.265e+009 1.000e+004 1.187e+000 6.830e-003 
9.279e-002 1.243e+010 6.265e+009 1.000e+004 1.187e+000 6.833e-003 
9.284e-002 1.243e+010 6.265e+009 1.000e+004 1.187e+000 6.837e-003 
9.289e-002 1.244e+010 6.265e+009 1.000e+004 1.187e+000 6.841e-003 
9.294e-002 1.245e+010 6.265e+009 1.000e+004 1.187e+000 6.845e-003 
9.299e-002 1.245e+010 6.265e+009 1.000e+004 1.187e+000 6.848e-003 
9.304e-002 1.246e+010 6.265e+009 1.000e+004 1.187e+000 6.852e-003 
9.309e-002 1.247e+010 6.266e+009 1.000e+004 1.187e+000 6.856e-003 
9.314e-002 1.247e+010 6.265e+009 1.000e+004 1.187e+000 6.860e-003 
9.319e-002 1.248e+010 6.265e+009 1.000e+004 1.187e+000 6.863e-003 
9.324e-002 1.249e+010 6.266e+009 1.000e+004 1.187e+000 6.867e-003 
9.329e-002 1.250e+010 6.265e+009 1.000e+004 1.187e+000 6.871e-003 
9.334e-002 1.250e+010 6.265e+009 1.000e+004 1.188e+000 6.874e-003 
9.339e-002 1.251e+010 6.265e+009 1.000e+004 1.187e+000 6.878e-003 
9.344e-002 1.252e+010 6.266e+009 1.000e+004 1.187e+000 6.882e-003 
9.349e-002 1.252e+010 6.265e+009 1.000e+004 1.188e+000 6.886e-003 
9.354e-002 1.253e+010 6.266e+009 1.000e+004 1.188e+000 6.889e-003 
9.359e-002 1.254e+010 6.266e+009 1.000e+004 1.188e+000 6.893e-003 
9.364e-002 1.254e+010 6.266e+009 1.000e+004 1.187e+000 6.897e-003 
9.369e-002 1.255e+010 6.265e+009 1.000e+004 1.188e+000 6.901e-003 
9.374e-002 1.256e+010 6.265e+009 1.000e+004 1.188e+000 6.904e-003 
9.379e-002 1.256e+010 6.265e+009 1.000e+004 1.188e+000 6.908e-003 
9.384e-002 1.257e+010 6.265e+009 1.000e+004 1.188e+000 6.912e-003 
9.389e-002 1.258e+010 6.266e+009 1.000e+004 1.188e+000 6.916e-003 
9.394e-002 1.258e+010 6.265e+009 1.000e+004 1.188e+000 6.919e-003 
9.399e-002 1.259e+010 6.265e+009 1.000e+004 1.188e+000 6.923e-003 
9.404e-002 1.259e+010 6.266e+009 1.000e+004 1.187e+000 6.926e-003 
9.409e-002 1.260e+010 6.266e+009 1.000e+004 1.187e+000 6.930e-003 
9.414e-002 1.261e+010 6.267e+009 1.000e+004 1.187e+000 6.934e-003 
9.419e-002 1.261e+010 6.266e+009 1.000e+004 1.187e+000 6.937e-003 
9.424e-002 1.262e+010 6.265e+009 1.000e+004 1.188e+000 6.941e-003 
9.429e-002 1.263e+010 6.266e+009 1.000e+004 1.187e+000 6.945e-003 
9.434e-002 1.263e+010 6.265e+009 1.000e+004 1.188e+000 6.949e-003 
9.439e-002 1.264e+010 6.266e+009 1.000e+004 1.187e+000 6.952e-003 
9.444e-002 1.265e+010 6.266e+009 1.000e+004 1.188e+000 6.956e-003 
9.449e-002 1.265e+010 6.266e+009 1.000e+004 1.188e+000 6.960e-003 
9.454e-002 1.266e+010 6.266e+009 1.000e+004 1.188e+000 6.964e-003 
9.459e-002 1.267e+010 6.266e+009 1.000e+004 1.188e+000 6.967e-003 
9.464e-002 1.267e+010 6.266e+009 1.000e+004 1.188e+000 6.971e-003 
9.469e-002 1.268e+010 6.266e+009 1.000e+004 1.188e+000 6.975e-003 
9.474e-002 1.269e+010 6.266e+009 1.000e+004 1.188e+000 6.979e-003 
9.479e-002 1.269e+010 6.266e+009 1.000e+004 1.188e+000 6.982e-003 
9.484e-002 1.270e+010 6.266e+009 1.000e+004 1.188e+000 6.986e-003 
9.489e-002 1.271e+010 6.267e+009 1.000e+004 1.188e+000 6.990e-003 
9.494e-002 1.271e+010 6.266e+009 1.000e+004 1.188e+000 6.993e-003 
9.499e-002 1.272e+010 6.266e+009 1.000e+004 1.188e+000 6.997e-003 
9.504e-002 1.273e+010 6.267e+009 1.000e+004 1.188e+000 7.001e-003 
9.509e-002 1.274e+010 6.266e+009 1.000e+004 1.188e+000 7.005e-003 
9.514e-002 1.274e+010 6.267e+009 1.000e+004 1.188e+000 7.008e-003 
9.519e-002 1.275e+010 6.266e+009 1.000e+004 1.188e+000 7.012e-003 
9.524e-002 1.276e+010 6.266e+009 1.000e+004 1.188e+000 7.016e-003 
9.529e-002 1.276e+010 6.266e+009 1.000e+004 1.188e+000 7.020e-003 
9.534e-002 1.277e+010 6.267e+009 1.000e+004 1.188e+000 7.023e-003 
9.539e-002 1.278e+010 6.267e+009 1.000e+004 1.188e+000 7.027e-003 
9.544e-002 1.278e+010 6.267e+009 1.000e+004 1.188e+000 7.031e-003 
9.549e-002 1.279e+010 6.267e+009 1.000e+004 1.188e+000 7.035e-003 
9.554e-002 1.280e+010 6.268e+009 1.000e+004 1.187e+000 7.038e-003 
9.559e-002 1.280e+010 6.267e+009 1.000e+004 1.188e+000 7.042e-003 
9.564e-002 1.281e+010 6.267e+009 1.000e+004 1.188e+000 7.046e-003 
9.569e-002 1.282e+010 6.267e+009 1.000e+004 1.188e+000 7.049e-003 
9.574e-002 1.282e+010 6.266e+009 1.000e+004 1.188e+000 7.053e-003 
9.579e-002 1.283e+010 6.267e+009 1.000e+004 1.188e+000 7.057e-003 
9.584e-002 1.284e+010 6.266e+009 1.000e+004 1.188e+000 7.061e-003 
9.589e-002 1.284e+010 6.266e+009 1.000e+004 1.188e+000 7.064e-003 
9.594e-002 1.285e+010 6.266e+009 1.000e+004 1.188e+000 7.068e-003 
9.599e-002 1.286e+010 6.265e+009 1.000e+004 1.189e+000 7.072e-003 
9.604e-002 1.286e+010 6.265e+009 1.000e+004 1.188e+000 7.076e-003 
9.609e-002 1.287e+010 6.265e+009 1.000e+004 1.189e+000 7.079e-003 
9.614e-002 1.288e+010 6.265e+009 1.000e+004 1.189e+000 7.083e-003 
9.619e-002 1.288e+010 6.265e+009 1.000e+004 1.189e+000 7.087e-003 
9.624e-002 1.289e+010 6.265e+009 1.000e+004 1.189e+000 7.091e-003 
9.629e-002 1.290e+010 6.266e+009 1.000e+004 1.189e+000 7.094e-003 
9.634e-002 1.290e+010 6.265e+009 1.000e+004 1.189e+000 7.098e-003 
9.639e-002 1.291e+010 6.266e+009 1.000e+004 1.188e+000 7.102e-003 
9.644e-002 1.292e+010 6.265e+009 1.000e+004 1.189e+000 7.105e-003 
9.649e-002 1.292e+010 6.265e+009 1.000e+004 1.189e+000 7.109e-003 
9.654e-002 1.293e+010 6.265e+009 1.000e+004 1.189e+000 7.113e-003 
9.659e-002 1.294e+010 6.265e+009 1.000e+004 1.189e+000 7.117e-003 
9.664e-002 1.294e+010 6.265e+009 1.000e+004 1.189e+000 7.120e-003 
9.669e-002 1.295e+010 6.266e+009 1.000e+004 1.189e+000 7.124e-003 
9.674e-002 1.296e+010 6.265e+009 1.000e+004 1.189e+000 7.128e-003 
9.679e-002 1.296e+010 6.265e+009 1.000e+004 1.189e+000 7.131e-003 
9.683e-002 1.297e+010 6.265e+009 1.000e+004 1.189e+000 7.135e-003 
9.688e-002 1.297e+010 6.265e+009 1.000e+004 1.188e+000 7.138e-003 
9.693e-002 1.298e+010 6.265e+009 1.000e+004 1.189e+000 7.142e-003 
9.698e-002 1.299e+010 6.265e+009 1.000e+004 1.189e+000 7.146e-003 
9.703e-002 1.299e+010 6.265e+009 1.000e+004 1.188e+000 7.150e-003 
9.708e-002 1.300e+010 6.265e+009 1.000e+004 1.189e+000 7.153e-003 
9.713e-002 1.301e+010 6.265e+009 1.000e+004 1.189e+000 7.157e-003 
9.718e-002 1.301e+010 6.265e+009 1.000e+004 1.189e+000 7.161e-003 
9.723e-002 1.302e+010 6.266e+009 1.000e+004 1.189e+000 7.165e-003 
9.728e-002 1.303e+010 6.265e+009 1.000e+004 1.189e+000 7.168e-003 
9.733e-002 1.303e+010 6.265e+009 1.000e+004 1.189e+000 7.172e-003 
9.738e-002 1.304e+010 6.266e+009 1.000e+004 1.189e+000 7.176e-003 
9.743e-002 1.305e+010 6.265e+009 1.000e+004 1.189e+000 7.179e-003 
9.748e-002 1.305e+010 6.265e+009 1.000e+004 1.189e+000 7.183e-003 
9.753e-002 1.306e+010 6.266e+009 1.000e+004 1.189e+000 7.187e-003 
9.758e-002 1.307e+010 6.265e+009 1.000e+004 1.189e+000 7.191e-003 
9.763e-002 1.307e+010 6.265e+009 1.000e+004 1.189e+000 7.194e-003 
9.768e-002 1.308e+010 6.265e+009 1.000e+004 1.189e+000 7.198e-003 
9.773e-002 1.309e+010 6.265e+009 1.000e+004 1.189e+000 7.202e-003 
9.778e-002 1.310e+010 6.265e+009 1.000e+004 1.190e+000 7.206e-003 
9.783e-002 1.310e+010 6.265e+009 1.000e+004 1.190e+000 7.209e-003 
9.788e-002 1.311e+010 6.265e+009 1.000e+004 1.190e+000 7.213e-003 
9.793e-002 1.312e+010 6.265e+009 1.000e+004 1.190e+000 7.217e-003 
9.798e-002 1.312e+010 6.265e+009 1.000e+004 1.190e+000 7.221e-003 
9.803e-002 1.313e+010 6.265e+009 1.000e+004 1.190e+000 7.224e-003 
9.808e-002 1.314e+010 6.266e+009 1.000e+004 1.190e+000 7.228e-003 
9.813e-002 1.314e+010 6.265e+009 1.000e+004 1.190e+000 7.232e-003 
9.818e-002 1.315e+010 6.266e+009 1.000e+004 1.190e+000 7.235e-003 
9.823e-002 1.316e+010 6.265e+009 1.000e+004 1.190e+000 7.239e-003 
9.828e-002 1.316e+010 6.265e+009 1.000e+004 1.190e+000 7.243e-003 
9.833e-002 1.317e+010 6.266e+009 1.000e+004 1.190e+000 7.247e-003 
9.838e-002 1.318e+010 6.266e+009 1.000e+004 1.190e+000 7.250e-003 
9.843e-002 1.318e+010 6.266e+009 1.000e+004 1.190e+000 7.254e-003 
9.848e-002 1.319e+010 6.266e+009 1.000e+004 1.190e+000 7.258e-003 
9.853e-002 1.320e+010 6.266e+009 1.000e+004 1.189e+000 7.262e-003 
9.858e-002 1.320e+010 6.266e+009 1.000e+004 1.189e+000 7.265e-003 
9.863e-002 1.321e+010 6.267e+009 1.000e+004 1.189e+000 7.269e-003 
9.868e-002 1.322e+010 6.265e+009 1.000e+004 1.189e+000 7.273e-003 
9.873e-002 1.322e+010 6.265e+009 1.000e+004 1.189e+000 7.276e-003 
9.878e-002 1.323e+010 6.266e+009 1.000e+004 1.189e+000 7.280e-003 
9.883e-002 1.324e+010 6.265e+009 1.000e+004 1.189e+000 7.284e-003 
9.888e-002 1.324e+010 6.267e+009 1.000e+004 1.189e+000 7.288e-003 
9.893e-002 1.325e+010 6.265e+009 1.000e+004 1.189e+000 7.291e-003 
9.898e-002 1.326e+010 6.265e+009 1.000e+004 1.189e+000 7.295e-003 
9.903e-002 1.326e+010 6.265e+009 1.000e+004 1.189e+000 7.299e-003 
9.908e-002 1.327e+010 6.265e+009 1.000e+004 1.190e+000 7.303e-003 
9.913e-002 1.328e+010 6.266e+009 1.000e+004 1.189e+000 7.306e-003 
9.918e-002 1.328e+010 6.265e+009 1.000e+004 1.190e+000 7.310e-003 
9.923e-002 1.329e+010 6.265e+009 1.000e+004 1.190e+000 7.314e-003 
9.928e-002 1.330e+010 6.265e+009 1.000e+004 1.190e+000 7.318e-003 
9.933e-002 1.330e+010 6.265e+009 1.000e+004 1.190e+000 7.321e-003 
9.938e-002 1.331e+010 6.265e+009 1.000e+004 1.190e+000 7.325e-003 
9.943e-002 1.332e+010 6.265e+009 1.000e+004 1.190e+000 7.329e-003 
9.948e-002 1.332e+010 6.265e+009 1.000e+004 1.190e+000 7.332e-003 
9.953e-002 1.333e+010 6.265e+009 1.000e+004 1.190e+000 7.336e-003 
9.958e-002 1.334e+010 6.265e+009 1.000e+004 1.190e+000 7.340e-003 
9.963e-002 1.334e+010 6.265e+009 1.000e+004 1.190e+000 7.344e-003 
9.968e-002 1.335e+010 6.265e+009 1.000e+004 1.190e+000 7.347e-003 
9.973e-002 1.336e+010 6.265e+009 1.000e+004 1.191e+000 7.351e-003 
9.978e-002 1.336e+010 6.265e+009 1.000e+004 1.191e+000 7.355e-003 
9.983e-002 1.337e+010 6.265e+009 1.000e+004 1.191e+000 7.359e-003 
9.988e-002 1.338e+010 6.266e+009 1.000e+004 1.190e+000 7.362e-003 
9.993e-002 1.338e+010 6.266e+009 1.000e+004 1.190e+000 7.366e-003 
9.998e-002 1.339e+010 6.265e+009 1.000e+004 1.191e+000 7.370e-003 
1.000e-001 1.340e+010 6.265e+009 1.000e+004 1.191e+000 7.374e-003 
1.001e-001 1.340e+010 6.265e+009 1.000e+004 1.191e+000 7.377e-003 
1.001e-001 1.341e+010 6.265e+009 1.000e+004 1.191e+000 7.381e-003 
1.002e-001 1.342e+010 6.266e+009 1.000e+004 1.191e+000 7.385e-003 
1.002e-001 1.342e+010 6.266e+009 1.000e+004 1.191e+000 7.388e-003 
1.003e-001 1.343e+010 6.265e+009 1.000e+004 1.191e+000 7.392e-003 
1.003e-001 1.344e+010 6.265e+009 1.000e+004 1.191e+000 7.396e-003 
1.004e-001 1.344e+010 6.265e+009 1.000e+004 1.191e+000 7.400e-003 
1.004e-001 1.345e+010 6.265e+009 1.000e+004 1.191e+000 7.403e-003 
1.005e-001 1.346e+010 6.265e+009 1.000e+004 1.191e+000 7.407e-003 
1.005e-001 1.346e+010 6.265e+009 1.000e+004 1.191e+000 7.411e-003 
1.006e-001 1.347e+010 6.265e+009 1.000e+004 1.192e+000 7.415e-003 
1.006e-001 1.348e+010 6.266e+009 1.000e+004 1.191e+000 7.418e-003 
1.007e-001 1.348e+010 6.265e+009 1.000e+004 1.191e+000 7.422e-003 
1.007e-001 1.349e+010 6.265e+009 1.000e+004 1.191e+000 7.425e-003 
1.008e-001 1.350e+010 6.265e+009 1.000e+004 1.191e+000 7.429e-003 
1.008e-001 1.350e+010 6.265e+009 1.000e+004 1.191e+000 7.433e-003 
1.009e-001 1.351e+010 6.265e+009 1.000e+004 1.191e+000 7.436e-003 
1.009e-001 1.352e+010 6.265e+009 1.000e+004 1.191e+000 7.440e-003 
1.010e-001 1.352e+010 6.265e+009 1.000e+004 1.191e+000 7.444e-003 
1.010e-001 1.353e+010 6.265e+009 1.000e+004 1.191e+000 7.447e-003 
1.011e-001 1.353e+010 6.266e+009 1.000e+004 1.191e+000 7.450e-003 
1.011e-001 1.354e+010 6.265e+009 1.000e+004 1.191e+000 7.454e-003 
1.012e-001 1.355e+010 6.265e+009 1.000e+004 1.191e+000 7.457e-003 
1.012e-001 1.355e+010 6.266e+009 1.000e+004 1.191e+000 7.461e-003 
1.013e-001 1.356e+010 6.265e+009 1.000e+004 1.191e+000 7.465e-003 
1.013e-001 1.357e+010 6.266e+009 1.000e+004 1.190e+000 7.469e-003 
1.014e-001 1.357e+010 6.266e+009 1.000e+004 1.190e+000 7.472e-003 
1.014e-001 1.358e+010 6.265e+009 1.000e+004 1.190e+000 7.476e-003 
1.015e-001 1.359e+010 6.266e+009 1.000e+004 1.190e+000 7.480e-003 
1.015e-001 1.359e+010 6.267e+009 1.000e+004 1.190e+000 7.484e-003 
1.016e-001 1.360e+010 6.265e+009 1.000e+004 1.190e+000 7.487e-003 
1.016e-001 1.361e+010 6.265e+009 1.000e+004 1.191e+000 7.491e-003 
1.017e-001 1.361e+010 6.265e+009 1.000e+004 1.191e+000 7.495e-003 
1.017e-001 1.362e+010 6.265e+009 1.000e+004 1.191e+000 7.498e-003 
1.018e-001 1.363e+010 6.265e+009 1.000e+004 1.191e+000 7.502e-003 
1.018e-001 1.363e+010 6.265e+009 1.000e+004 1.191e+000 7.506e-003 
1.019e-001 1.364e+010 6.265e+009 1.000e+004 1.191e+000 7.510e-003 
1.019e-001 1.365e+010 6.265e+009 1.000e+004 1.191e+000 7.513e-003 
1.020e-001 1.365e+010 6.267e+009 1.000e+004 1.191e+000 7.517e-003 
1.020e-001 1.366e+010 6.265e+009 1.000e+004 1.191e+000 7.521e-003 
1.021e-001 1.367e+010 6.266e+009 1.000e+004 1.191e+000 7.525e-003 
1.021e-001 1.367e+010 6.266e+009 1.000e+004 1.191e+000 7.528e-003 
1.022e-001 1.368e+010 6.266e+009 1.000e+004 1.191e+000 7.532e-003 
1.022e-001 1.369e+010 6.265e+009 1.000e+004 1.191e+000 7.536e-003 
1.023e-001 1.369e+010 6.265e+009 1.000e+004 1.191e+000 7.540e-003 
1.023e-001 1.370e+010 6.265e+009 1.000e+004 1.191e+000 7.543e-003 
1.024e-001 1.371e+010 6.265e+009 1.000e+004 1.191e+000 7.547e-003 
1.024e-001 1.371e+010 6.265e+009 1.000e+004 1.192e+000 7.551e-003 
1.025e-001 1.372e+010 6.265e+009 1.000e+004 1.192e+000 7.554e-003 
1.025e-001 1.373e+010 6.265e+009 1.000e+004 1.192e+000 7.558e-003 
1.026e-001 1.373e+010 6.265e+009 1.000e+004 1.192e+000 7.562e-003 
1.026e-001 1.374e+010 6.265e+009 1.000e+004 1.192e+000 7.566e-003 
1.027e-001 1.375e+010 6.265e+009 1.000e+004 1.192e+000 7.569e-003 
1.027e-001 1.375e+010 6.267e+009 1.000e+004 1.191e+000 7.573e-003 
1.027e-001 1.376e+010 6.265e+009 1.000e+004 1.191e+000 7.577e-003 
1.028e-001 1.377e+010 6.266e+009 1.000e+004 1.191e+000 7.580e-003 
1.028e-001 1.377e+010 6.265e+009 1.000e+004 1.191e+000 7.584e-003 
1.029e-001 1.378e+010 6.266e+009 1.000e+004 1.191e+000 7.588e-003 
1.029e-001 1.379e+010 6.265e+009 1.000e+004 1.192e+000 7.592e-003 
1.030e-001 1.379e+010 6.265e+009 1.000e+004 1.192e+000 7.595e-003 
1.030e-001 1.380e+010 6.265e+009 1.000e+004 1.192e+000 7.599e-003 
1.031e-001 1.381e+010 6.265e+009 1.000e+004 1.192e+000 7.603e-003 
1.031e-001 1.381e+010 6.266e+009 1.000e+004 1.192e+000 7.607e-003 
1.032e-001 1.382e+010 6.266e+009 1.000e+004 1.192e+000 7.610e-003 
1.032e-001 1.383e+010 6.266e+009 1.000e+004 1.191e+000 7.614e-003 
1.033e-001 1.383e+010 6.265e+009 1.000e+004 1.192e+000 7.618e-003 
1.033e-001 1.384e+010 6.265e+009 1.000e+004 1.192e+000 7.622e-003 
1.034e-001 1.385e+010 6.266e+009 1.000e+004 1.192e+000 7.625e-003 
1.034e-001 1.385e+010 6.265e+009 1.000e+004 1.192e+000 7.629e-003 
1.035e-001 1.386e+010 6.265e+009 1.000e+004 1.192e+000 7.633e-003 
1.035e-001 1.387e+010 6.266e+009 1.000e+004 1.192e+000 7.636e-003 
1.036e-001 1.387e+010 6.266e+009 1.000e+004 1.192e+000 7.640e-003 
1.036e-001 1.388e+010 6.266e+009 1.000e+004 1.192e+000 7.644e-003 
1.037e-001 1.389e+010 6.267e+009 1.000e+004 1.192e+000 7.648e-003 
1.037e-001 1.389e+010 6.266e+009 1.000e+004 1.192e+000 7.651e-003 
1.038e-001 1.390e+010 6.266e+009 1.000e+004 1.192e+000 7.655e-003 
1.038e-001 1.391e+010 6.268e+009 1.000e+004 1.192e+000 7.659e-003 
1.039e-001 1.391e+010 6.267e+009 1.000e+004 1.192e+000 7.663e-003 
1.039e-001 1.392e+010 6.267e+009 1.000e+004 1.192e+000 7.666e-003 
1.040e-001 1.393e+010 6.266e+009 1.000e+004 1.192e+000 7.670e-003 
1.040e-001 1.393e+010 6.267e+009 1.000e+004 1.192e+000 7.674e-003 
1.041e-001 1.394e+010 6.266e+009 1.000e+004 1.192e+000 7.677e-003 
1.041e-001 1.395e+010 6.267e+009 1.000e+004 1.192e+000 7.681e-003 
1.042e-001 1.395e+010 6.266e+009 1.000e+004 1.192e+000 7.685e-003 
1.042e-001 1.396e+010 6.266e+009 1.000e+004 1.192e+000 7.689e-003 
1.043e-001 1.397e+010 6.266e+009 1.000e+004 1.192e+000 7.692e-003 
1.043e-001 1.397e+010 6.266e+009 1.000e+004 1.192e+000 7.696e-003 
1.044e-001 1.398e+010 6.266e+009 1.000e+004 1.192e+000 7.700e-003 
1.044e-001 1.399e+010 6.266e+009 1.000e+004 1.193e+000 7.704e-003 
1.045e-001 1.399e+010 6.265e+009 1.000e+004 1.193e+000 7.707e-003 
1.045e-001 1.400e+010 6.265e+009 1.000e+004 1.193e+000 7.711e-003 
1.046e-001 1.401e+010 6.265e+009 1.000e+004 1.193e+000 7.715e-003 
1.046e-001 1.401e+010 6.266e+009 1.000e+004 1.192e+000 7.718e-003 
1.047e-001 1.402e+010 6.266e+009 1.000e+004 1.193e+000 7.722e-003 
1.047e-001 1.403e+010 6.265e+009 1.000e+004 1.193e+000 7.726e-003 
1.048e-001 1.403e+010 6.265e+009 1.000e+004 1.193e+000 7.729e-003 
1.048e-001 1.404e+010 6.265e+009 1.000e+004 1.193e+000 7.733e-003 
1.049e-001 1.405e+010 6.265e+009 1.000e+004 1.193e+000 7.737e-003 
1.049e-001 1.405e+010 6.265e+009 1.000e+004 1.193e+000 7.741e-003 
1.050e-001 1.406e+010 6.304e+009 1.000e+004 1.193e+000 7.744e-003 
1.050e-001 1.407e+010 8.200e+009 1.000e+004 1.278e+000 7.748e-003 
1.051e-001 1.407e+010 1.108e+010 1.000e+004 1.352e+000 7.755e-003 
1.051e-001 1.408e+010 1.396e+010 1.000e+004 1.394e+000 7.764e-003 
1.052e-001 1.408e+010 1.684e+010 1.000e+004 1.420e+000 7.776e-003 
1.052e-001 1.409e+010 1.746e+010 1.000e+004 1.404e+000 7.780e-003 
1.052e-001 1.409e+010 1.818e+010 1.000e+004 1.406e+000 7.781e-003 
1.052e-001 1.409e+010 1.855e+010 1.000e+004 1.405e+000 7.783e-003 
1.052e-001 1.409e+010 1.960e+010 1.000e+004 1.406e+000 7.785e-003 
1.052e-001 1.409e+010 2.109e+010 1.000e+004 1.417e+000 7.787e-003 
1.052e-001 1.409e+010 2.259e+010 1.000e+004 1.417e+000 7.788e-003 
1.052e-001 1.409e+010 2.434e+010 1.000e+004 1.410e+000 7.790e-003 
1.052e-001 1.409e+010 2.603e+010 1.000e+004 1.415e+000 7.792e-003 
1.052e-001 1.409e+010 2.803e+010 1.000e+004 1.418e+000 7.794e-003 
1.052e-001 1.409e+010 3.022e+010 1.000e+004 1.420e+000 7.796e-003 
1.052e-001 1.409e+010 3.160e+010 1.000e+004 1.414e+000 7.798e-003 
1.053e-001 1.409e+010 3.319e+010 1.000e+004 1.404e+000 7.800e-003 
1.053e-001 1.409e+010 3.501e+010 1.000e+004 1.395e+000 7.802e-003 
1.053e-001 1.409e+010 3.699e+010 1.000e+004 1.382e+000 7.804e-003 
1.053e-001 1.409e+010 3.972e+010 1.000e+004 1.372e+000 7.806e-003 
