# Supplementary material for: Strain rate dependency of dislocation plasticity
Source: Nat Commun. 2021 Mar 23;12:1845. doi: 10.1038/s41467-021-21939-1 (PMC7988163; doi:10.1038/s41467-021-21939-1)
Supplement: Supplementary file 3 — Supplementary Data 1 [file 41467_2021_21939_MOESM3_ESM.zip › Supplementary Data 1/DDDSimulationSet3/StrainRate=1e4s-1/InitialDislocationDensity=6.8e11m-2.dat]

#strain(1), stress(Pa), dislocation density(m-2), strain rate(s-1), mean dislocation velocity(km/s), plastic strain(1)
2.468e-005 3.514e+006 6.395e+011 1.000e+004 4.739e-003 3.595e-007 
1.006e-004 1.397e+007 6.418e+011 1.000e+004 1.323e-002 3.961e-006 
1.797e-004 2.429e+007 6.507e+011 1.000e+004 2.225e-002 1.155e-005 
2.289e-004 3.024e+007 6.695e+011 1.000e+004 3.527e-002 1.978e-005 
2.661e-004 3.417e+007 6.949e+011 1.000e+004 4.875e-002 2.972e-005 
2.786e-004 3.539e+007 7.063e+011 1.000e+004 5.356e-002 3.385e-005 
3.189e-004 3.884e+007 7.518e+011 1.000e+004 6.860e-002 5.015e-005 
3.849e-004 4.301e+007 8.220e+011 1.000e+004 8.699e-002 8.729e-005 
3.939e-004 4.339e+007 8.229e+011 1.000e+004 9.576e-002 9.378e-005 
3.968e-004 4.349e+007 8.250e+011 1.000e+004 9.555e-002 9.595e-005 
4.123e-004 4.397e+007 8.450e+011 1.000e+004 9.851e-002 1.081e-004 
4.158e-004 4.406e+007 8.488e+011 1.000e+004 1.001e-001 1.111e-004 
4.187e-004 4.412e+007 8.430e+011 1.000e+004 1.060e-001 1.135e-004 
4.209e-004 4.415e+007 8.429e+011 1.000e+004 1.067e-001 1.155e-004 
4.227e-004 4.419e+007 8.443e+011 1.000e+004 1.060e-001 1.171e-004 
4.244e-004 4.422e+007 8.461e+011 1.000e+004 1.056e-001 1.186e-004 
4.261e-004 4.426e+007 8.482e+011 1.000e+004 1.070e-001 1.200e-004 
4.278e-004 4.429e+007 8.505e+011 1.000e+004 1.068e-001 1.215e-004 
4.294e-004 4.432e+007 8.532e+011 1.000e+004 1.084e-001 1.229e-004 
4.310e-004 4.434e+007 8.561e+011 1.000e+004 1.083e-001 1.243e-004 
4.326e-004 4.437e+007 8.579e+011 1.000e+004 1.091e-001 1.258e-004 
4.342e-004 4.439e+007 8.596e+011 1.000e+004 1.101e-001 1.271e-004 
4.357e-004 4.442e+007 8.618e+011 1.000e+004 1.090e-001 1.285e-004 
4.372e-004 4.444e+007 8.634e+011 1.000e+004 1.090e-001 1.298e-004 
4.387e-004 4.446e+007 8.658e+011 1.000e+004 1.125e-001 1.312e-004 
4.401e-004 4.447e+007 8.668e+011 1.000e+004 1.126e-001 1.325e-004 
4.416e-004 4.449e+007 8.658e+011 1.000e+004 1.095e-001 1.339e-004 
4.431e-004 4.452e+007 8.668e+011 1.000e+004 1.077e-001 1.351e-004 
4.446e-004 4.455e+007 8.686e+011 1.000e+004 1.080e-001 1.364e-004 
4.460e-004 4.458e+007 8.698e+011 1.000e+004 1.124e-001 1.377e-004 
4.475e-004 4.461e+007 8.714e+011 1.000e+004 1.131e-001 1.390e-004 
4.490e-004 4.463e+007 8.724e+011 1.000e+004 1.151e-001 1.403e-004 
4.504e-004 4.465e+007 8.739e+011 1.000e+004 1.181e-001 1.416e-004 
4.519e-004 4.467e+007 8.758e+011 1.000e+004 1.245e-001 1.429e-004 
4.533e-004 4.469e+007 8.781e+011 1.000e+004 1.249e-001 1.442e-004 
4.548e-004 4.470e+007 8.634e+011 1.000e+004 1.262e-001 1.456e-004 
4.562e-004 4.472e+007 8.573e+011 1.000e+004 1.259e-001 1.469e-004 
4.577e-004 4.474e+007 8.527e+011 1.000e+004 1.313e-001 1.482e-004 
4.591e-004 4.477e+007 8.497e+011 1.000e+004 1.252e-001 1.495e-004 
4.606e-004 4.479e+007 8.454e+011 1.000e+004 1.337e-001 1.508e-004 
4.620e-004 4.482e+007 8.376e+011 1.000e+004 1.357e-001 1.520e-004 
4.635e-004 4.485e+007 8.326e+011 1.000e+004 1.326e-001 1.533e-004 
4.649e-004 4.488e+007 8.312e+011 1.000e+004 1.213e-001 1.545e-004 
4.688e-004 4.496e+007 8.039e+011 1.000e+004 1.166e-001 1.578e-004 
4.807e-004 4.521e+007 8.004e+011 1.000e+004 1.115e-001 1.680e-004 
5.015e-004 4.580e+007 7.965e+011 1.000e+004 1.055e-001 1.847e-004 
5.244e-004 4.634e+007 7.900e+011 1.000e+004 1.092e-001 2.038e-004 
5.436e-004 4.687e+007 7.729e+011 1.000e+004 1.084e-001 2.195e-004 
5.603e-004 4.743e+007 7.864e+011 1.000e+004 1.006e-001 2.322e-004 
5.762e-004 4.786e+007 7.945e+011 1.000e+004 1.090e-001 2.452e-004 
5.881e-004 4.812e+007 8.053e+011 1.000e+004 1.157e-001 2.552e-004 
6.141e-004 4.859e+007 8.327e+011 1.000e+004 1.094e-001 2.780e-004 
6.283e-004 4.879e+007 8.526e+011 1.000e+004 1.148e-001 2.908e-004 
6.319e-004 4.883e+007 8.567e+011 1.000e+004 1.119e-001 2.941e-004 
6.353e-004 4.887e+007 8.612e+011 1.000e+004 1.122e-001 2.972e-004 
6.386e-004 4.890e+007 8.665e+011 1.000e+004 1.158e-001 3.004e-004 
6.418e-004 4.893e+007 8.717e+011 1.000e+004 1.141e-001 3.034e-004 
6.569e-004 4.905e+007 8.394e+011 1.000e+004 1.131e-001 3.177e-004 
6.686e-004 4.915e+007 8.549e+011 1.000e+004 1.163e-001 3.286e-004 
6.708e-004 4.916e+007 8.589e+011 1.000e+004 1.185e-001 3.308e-004 
6.730e-004 4.917e+007 8.629e+011 1.000e+004 1.194e-001 3.330e-004 
6.752e-004 4.916e+007 8.662e+011 1.000e+004 1.233e-001 3.351e-004 
6.773e-004 4.915e+007 8.701e+011 1.000e+004 1.264e-001 3.374e-004 
6.795e-004 4.913e+007 8.707e+011 1.000e+004 1.285e-001 3.397e-004 
6.817e-004 4.911e+007 8.738e+011 1.000e+004 1.262e-001 3.420e-004 
6.838e-004 4.909e+007 8.691e+011 1.000e+004 1.266e-001 3.443e-004 
6.860e-004 4.908e+007 8.704e+011 1.000e+004 1.257e-001 3.465e-004 
6.882e-004 4.907e+007 8.731e+011 1.000e+004 1.196e-001 3.488e-004 
6.904e-004 4.908e+007 8.760e+011 1.000e+004 1.151e-001 3.509e-004 
6.926e-004 4.909e+007 8.796e+011 1.000e+004 1.123e-001 3.530e-004 
6.947e-004 4.911e+007 8.835e+011 1.000e+004 1.099e-001 3.550e-004 
6.970e-004 4.914e+007 8.874e+011 1.000e+004 1.100e-001 3.571e-004 
6.992e-004 4.916e+007 8.919e+011 1.000e+004 1.100e-001 3.592e-004 
7.014e-004 4.918e+007 8.960e+011 1.000e+004 1.103e-001 3.613e-004 
7.036e-004 4.919e+007 8.995e+011 1.000e+004 1.125e-001 3.634e-004 
7.059e-004 4.921e+007 9.044e+011 1.000e+004 1.126e-001 3.655e-004 
7.082e-004 4.922e+007 9.096e+011 1.000e+004 1.146e-001 3.677e-004 
7.105e-004 4.922e+007 9.117e+011 1.000e+004 1.173e-001 3.700e-004 
7.128e-004 4.921e+007 9.078e+011 1.000e+004 1.230e-001 3.724e-004 
7.151e-004 4.920e+007 9.069e+011 1.000e+004 1.190e-001 3.748e-004 
7.174e-004 4.919e+007 9.078e+011 1.000e+004 1.183e-001 3.772e-004 
7.198e-004 4.919e+007 9.096e+011 1.000e+004 1.154e-001 3.796e-004 
7.222e-004 4.920e+007 9.123e+011 1.000e+004 1.143e-001 3.819e-004 
7.246e-004 4.920e+007 9.160e+011 1.000e+004 1.117e-001 3.842e-004 
7.270e-004 4.923e+007 9.197e+011 1.000e+004 1.075e-001 3.865e-004 
7.294e-004 4.926e+007 9.232e+011 1.000e+004 1.038e-001 3.887e-004 
7.318e-004 4.932e+007 9.255e+011 1.000e+004 1.005e-001 3.907e-004 
7.342e-004 4.938e+007 9.261e+011 1.000e+004 1.020e-001 3.927e-004 
7.362e-004 4.942e+007 9.272e+011 1.000e+004 1.027e-001 3.944e-004 
7.382e-004 4.946e+007 9.293e+011 1.000e+004 1.032e-001 3.961e-004 
7.402e-004 4.950e+007 9.316e+011 1.000e+004 1.025e-001 3.978e-004 
7.422e-004 4.954e+007 9.344e+011 1.000e+004 1.028e-001 3.995e-004 
7.442e-004 4.958e+007 9.350e+011 1.000e+004 1.054e-001 4.013e-004 
7.462e-004 4.961e+007 9.345e+011 1.000e+004 1.058e-001 4.030e-004 
7.481e-004 4.963e+007 9.364e+011 1.000e+004 1.057e-001 4.049e-004 
7.501e-004 4.966e+007 9.392e+011 1.000e+004 1.057e-001 4.067e-004 
7.521e-004 4.967e+007 9.417e+011 1.000e+004 1.080e-001 4.085e-004 
7.541e-004 4.969e+007 9.447e+011 1.000e+004 1.086e-001 4.104e-004 
7.561e-004 4.970e+007 9.482e+011 1.000e+004 1.094e-001 4.124e-004 
7.581e-004 4.971e+007 9.520e+011 1.000e+004 1.096e-001 4.143e-004 
7.602e-004 4.971e+007 9.553e+011 1.000e+004 1.105e-001 4.163e-004 
7.630e-004 4.971e+007 9.571e+011 1.000e+004 1.131e-001 4.191e-004 
7.663e-004 4.971e+007 9.575e+011 1.000e+004 1.121e-001 4.225e-004 
7.700e-004 4.972e+007 9.591e+011 1.000e+004 1.123e-001 4.261e-004 
7.732e-004 4.973e+007 9.610e+011 1.000e+004 1.125e-001 4.293e-004 
7.761e-004 4.973e+007 9.627e+011 1.000e+004 1.165e-001 4.321e-004 
7.784e-004 4.971e+007 9.618e+011 1.000e+004 1.194e-001 4.346e-004 
7.806e-004 4.970e+007 9.623e+011 1.000e+004 1.233e-001 4.368e-004 
7.826e-004 4.968e+007 9.629e+011 1.000e+004 1.230e-001 4.390e-004 
7.846e-004 4.966e+007 9.649e+011 1.000e+004 1.249e-001 4.412e-004 
7.867e-004 4.964e+007 9.681e+011 1.000e+004 1.255e-001 4.434e-004 
7.887e-004 4.961e+007 9.570e+011 1.000e+004 1.271e-001 4.456e-004 
7.908e-004 4.959e+007 9.554e+011 1.000e+004 1.227e-001 4.478e-004 
7.928e-004 4.957e+007 9.558e+011 1.000e+004 1.208e-001 4.499e-004 
7.948e-004 4.957e+007 9.554e+011 1.000e+004 1.216e-001 4.520e-004 
7.969e-004 4.956e+007 9.547e+011 1.000e+004 1.214e-001 4.541e-004 
7.990e-004 4.956e+007 9.537e+011 1.000e+004 1.184e-001 4.562e-004 
8.010e-004 4.956e+007 9.544e+011 1.000e+004 1.178e-001 4.582e-004 
8.031e-004 4.956e+007 9.552e+011 1.000e+004 1.162e-001 4.603e-004 
8.051e-004 4.957e+007 9.563e+011 1.000e+004 1.137e-001 4.623e-004 
8.072e-004 4.958e+007 9.578e+011 1.000e+004 1.128e-001 4.642e-004 
8.092e-004 4.960e+007 9.598e+011 1.000e+004 1.099e-001 4.662e-004 
8.112e-004 4.961e+007 9.618e+011 1.000e+004 1.144e-001 4.681e-004 
8.132e-004 4.962e+007 9.643e+011 1.000e+004 1.165e-001 4.700e-004 
8.152e-004 4.963e+007 9.671e+011 1.000e+004 1.143e-001 4.720e-004 
8.172e-004 4.963e+007 9.634e+011 1.000e+004 1.137e-001 4.739e-004 
8.192e-004 4.964e+007 9.652e+011 1.000e+004 1.198e-001 4.759e-004 
8.212e-004 4.964e+007 9.642e+011 1.000e+004 1.217e-001 4.778e-004 
8.231e-004 4.964e+007 9.652e+011 1.000e+004 1.159e-001 4.798e-004 
8.251e-004 4.965e+007 9.662e+011 1.000e+004 1.140e-001 4.816e-004 
8.270e-004 4.966e+007 9.676e+011 1.000e+004 1.175e-001 4.835e-004 
8.290e-004 4.967e+007 9.687e+011 1.000e+004 1.130e-001 4.854e-004 
8.309e-004 4.968e+007 9.641e+011 1.000e+004 1.203e-001 4.873e-004 
8.328e-004 4.967e+007 9.652e+011 1.000e+004 1.231e-001 4.892e-004 
8.347e-004 4.967e+007 9.671e+011 1.000e+004 1.253e-001 4.911e-004 
8.364e-004 4.967e+007 9.693e+011 1.000e+004 1.211e-001 4.929e-004 
8.402e-004 4.967e+007 9.250e+011 1.000e+004 1.154e-001 4.967e-004 
8.438e-004 4.965e+007 9.226e+011 1.000e+004 1.227e-001 5.005e-004 
8.474e-004 4.963e+007 9.214e+011 1.000e+004 1.208e-001 5.041e-004 
8.510e-004 4.962e+007 9.231e+011 1.000e+004 1.209e-001 5.078e-004 
8.544e-004 4.960e+007 9.236e+011 1.000e+004 1.240e-001 5.114e-004 
8.572e-004 4.957e+007 9.225e+011 1.000e+004 1.231e-001 5.144e-004 
8.594e-004 4.955e+007 9.241e+011 1.000e+004 1.254e-001 5.167e-004 
8.611e-004 4.952e+007 9.245e+011 1.000e+004 1.289e-001 5.186e-004 
8.627e-004 4.951e+007 9.251e+011 1.000e+004 1.299e-001 5.203e-004 
8.643e-004 4.949e+007 9.260e+011 1.000e+004 1.350e-001 5.220e-004 
8.658e-004 4.947e+007 9.271e+011 1.000e+004 1.376e-001 5.236e-004 
8.673e-004 4.946e+007 9.277e+011 1.000e+004 1.349e-001 5.253e-004 
8.688e-004 4.944e+007 9.202e+011 1.000e+004 1.306e-001 5.268e-004 
8.703e-004 4.944e+007 9.175e+011 1.000e+004 1.300e-001 5.283e-004 
8.717e-004 4.944e+007 9.171e+011 1.000e+004 1.353e-001 5.298e-004 
8.732e-004 4.944e+007 9.177e+011 1.000e+004 1.287e-001 5.312e-004 
8.746e-004 4.944e+007 9.184e+011 1.000e+004 1.274e-001 5.326e-004 
8.761e-004 4.944e+007 9.185e+011 1.000e+004 1.329e-001 5.341e-004 
8.775e-004 4.944e+007 9.195e+011 1.000e+004 1.368e-001 5.355e-004 
8.790e-004 4.945e+007 9.206e+011 1.000e+004 1.298e-001 5.369e-004 
8.804e-004 4.945e+007 9.219e+011 1.000e+004 1.300e-001 5.384e-004 
8.819e-004 4.946e+007 9.238e+011 1.000e+004 1.276e-001 5.398e-004 
8.833e-004 4.946e+007 9.260e+011 1.000e+004 1.291e-001 5.412e-004 
8.847e-004 4.947e+007 9.242e+011 1.000e+004 1.304e-001 5.426e-004 
8.861e-004 4.947e+007 9.242e+011 1.000e+004 1.262e-001 5.439e-004 
8.875e-004 4.947e+007 9.242e+011 1.000e+004 1.332e-001 5.453e-004 
8.889e-004 4.948e+007 9.244e+011 1.000e+004 1.337e-001 5.467e-004 
8.903e-004 4.948e+007 9.256e+011 1.000e+004 1.360e-001 5.481e-004 
8.917e-004 4.947e+007 9.253e+011 1.000e+004 1.421e-001 5.495e-004 
8.931e-004 4.948e+007 9.254e+011 1.000e+004 1.406e-001 5.509e-004 
8.945e-004 4.948e+007 9.262e+011 1.000e+004 1.315e-001 5.523e-004 
8.959e-004 4.949e+007 9.259e+011 1.000e+004 1.383e-001 5.536e-004 
8.973e-004 4.949e+007 9.266e+011 1.000e+004 1.378e-001 5.550e-004 
8.987e-004 4.950e+007 9.280e+011 1.000e+004 1.453e-001 5.563e-004 
9.001e-004 4.951e+007 9.297e+011 1.000e+004 1.346e-001 5.577e-004 
9.015e-004 4.951e+007 9.316e+011 1.000e+004 1.267e-001 5.590e-004 
9.029e-004 4.952e+007 9.338e+011 1.000e+004 1.373e-001 5.604e-004 
9.043e-004 4.953e+007 9.361e+011 1.000e+004 1.357e-001 5.617e-004 
9.057e-004 4.955e+007 9.352e+011 1.000e+004 1.408e-001 5.630e-004 
9.071e-004 4.955e+007 9.324e+011 1.000e+004 1.401e-001 5.644e-004 
9.085e-004 4.956e+007 9.327e+011 1.000e+004 1.387e-001 5.657e-004 
9.099e-004 4.957e+007 9.340e+011 1.000e+004 1.413e-001 5.670e-004 
9.113e-004 4.958e+007 9.339e+011 1.000e+004 1.415e-001 5.683e-004 
9.126e-004 4.958e+007 9.331e+011 1.000e+004 1.401e-001 5.697e-004 
9.140e-004 4.959e+007 9.340e+011 1.000e+004 1.477e-001 5.711e-004 
9.154e-004 4.959e+007 9.353e+011 1.000e+004 1.354e-001 5.724e-004 
9.168e-004 4.959e+007 9.362e+011 1.000e+004 1.411e-001 5.738e-004 
9.182e-004 4.959e+007 9.378e+011 1.000e+004 1.425e-001 5.752e-004 
9.196e-004 4.959e+007 9.394e+011 1.000e+004 1.505e-001 5.766e-004 
9.210e-004 4.959e+007 9.409e+011 1.000e+004 1.331e-001 5.780e-004 
9.223e-004 4.958e+007 9.397e+011 1.000e+004 1.514e-001 5.794e-004 
9.237e-004 4.957e+007 9.394e+011 1.000e+004 1.524e-001 5.809e-004 
9.251e-004 4.956e+007 9.398e+011 1.000e+004 1.515e-001 5.823e-004 
9.265e-004 4.954e+007 9.406e+011 1.000e+004 1.497e-001 5.838e-004 
9.279e-004 4.953e+007 9.408e+011 1.000e+004 1.585e-001 5.853e-004 
9.293e-004 4.951e+007 9.412e+011 1.000e+004 1.611e-001 5.868e-004 
9.306e-004 4.950e+007 9.417e+011 1.000e+004 1.600e-001 5.883e-004 
9.320e-004 4.948e+007 9.410e+011 1.000e+004 1.630e-001 5.898e-004 
9.334e-004 4.947e+007 9.410e+011 1.000e+004 1.578e-001 5.912e-004 
9.348e-004 4.946e+007 9.375e+011 1.000e+004 1.573e-001 5.927e-004 
9.362e-004 4.944e+007 9.328e+011 1.000e+004 1.677e-001 5.942e-004 
9.375e-004 4.942e+007 9.285e+011 1.000e+004 1.715e-001 5.957e-004 
9.389e-004 4.939e+007 9.273e+011 1.000e+004 1.700e-001 5.973e-004 
9.403e-004 4.937e+007 9.271e+011 1.000e+004 1.683e-001 5.988e-004 
9.417e-004 4.935e+007 9.267e+011 1.000e+004 1.634e-001 6.003e-004 
9.430e-004 4.933e+007 9.266e+011 1.000e+004 1.807e-001 6.018e-004 
9.444e-004 4.930e+007 9.267e+011 1.000e+004 1.801e-001 6.034e-004 
9.458e-004 4.928e+007 9.270e+011 1.000e+004 1.756e-001 6.049e-004 
9.471e-004 4.926e+007 9.276e+011 1.000e+004 1.795e-001 6.064e-004 
9.485e-004 4.924e+007 9.279e+011 1.000e+004 1.850e-001 6.080e-004 
9.499e-004 4.921e+007 9.284e+011 1.000e+004 1.766e-001 6.095e-004 
9.513e-004 4.919e+007 9.288e+011 1.000e+004 1.630e-001 6.110e-004 
9.526e-004 4.917e+007 9.296e+011 1.000e+004 1.717e-001 6.125e-004 
9.540e-004 4.915e+007 9.291e+011 1.000e+004 1.766e-001 6.140e-004 
9.554e-004 4.913e+007 9.291e+011 1.000e+004 1.770e-001 6.156e-004 
9.567e-004 4.910e+007 9.276e+011 1.000e+004 1.773e-001 6.171e-004 
9.581e-004 4.909e+007 9.232e+011 1.000e+004 1.545e-001 6.186e-004 
9.595e-004 4.908e+007 9.208e+011 1.000e+004 1.779e-001 6.200e-004 
9.609e-004 4.907e+007 9.190e+011 1.000e+004 1.703e-001 6.214e-004 
9.622e-004 4.908e+007 9.177e+011 1.000e+004 1.744e-001 6.228e-004 
9.636e-004 4.908e+007 9.168e+011 1.000e+004 1.735e-001 6.241e-004 
9.650e-004 4.908e+007 9.162e+011 1.000e+004 1.558e-001 6.255e-004 
9.663e-004 4.909e+007 9.162e+011 1.000e+004 1.723e-001 6.268e-004 
9.677e-004 4.910e+007 9.162e+011 1.000e+004 1.611e-001 6.281e-004 
9.691e-004 4.911e+007 9.154e+011 1.000e+004 1.750e-001 6.294e-004 
9.705e-004 4.912e+007 9.150e+011 1.000e+004 1.696e-001 6.307e-004 
9.718e-004 4.914e+007 9.152e+011 1.000e+004 1.428e-001 6.320e-004 
9.732e-004 4.915e+007 9.152e+011 1.000e+004 1.666e-001 6.332e-004 
9.746e-004 4.917e+007 9.156e+011 1.000e+004 1.624e-001 6.345e-004 
9.760e-004 4.919e+007 9.150e+011 1.000e+004 1.667e-001 6.357e-004 
9.773e-004 4.922e+007 9.154e+011 1.000e+004 1.699e-001 6.369e-004 
9.787e-004 4.924e+007 9.147e+011 1.000e+004 1.751e-001 6.381e-004 
9.801e-004 4.926e+007 9.147e+011 1.000e+004 1.751e-001 6.393e-004 
9.815e-004 4.928e+007 9.155e+011 1.000e+004 1.724e-001 6.406e-004 
9.828e-004 4.931e+007 9.156e+011 1.000e+004 1.763e-001 6.418e-004 
9.842e-004 4.933e+007 9.145e+011 1.000e+004 1.812e-001 6.430e-004 
9.856e-004 4.936e+007 9.155e+011 1.000e+004 1.665e-001 6.442e-004 
9.870e-004 4.938e+007 8.609e+011 1.000e+004 1.078e-001 6.455e-004 
9.887e-004 4.941e+007 8.617e+011 1.000e+004 1.075e-001 6.469e-004 
9.903e-004 4.944e+007 8.628e+011 1.000e+004 1.078e-001 6.484e-004 
9.920e-004 4.947e+007 8.635e+011 1.000e+004 1.089e-001 6.498e-004 
9.936e-004 4.950e+007 8.647e+011 1.000e+004 1.075e-001 6.513e-004 
9.953e-004 4.953e+007 8.662e+011 1.000e+004 1.065e-001 6.527e-004 
9.969e-004 4.955e+007 8.678e+011 1.000e+004 1.098e-001 6.542e-004 
9.985e-004 4.958e+007 8.696e+011 1.000e+004 1.117e-001 6.556e-004 
1.000e-003 4.960e+007 8.677e+011 1.000e+004 1.105e-001 6.571e-004 
1.002e-003 4.962e+007 8.666e+011 1.000e+004 1.141e-001 6.586e-004 
1.003e-003 4.963e+007 8.667e+011 1.000e+004 1.160e-001 6.601e-004 
1.005e-003 4.964e+007 8.672e+011 1.000e+004 1.156e-001 6.616e-004 
1.007e-003 4.966e+007 8.680e+011 1.000e+004 1.128e-001 6.631e-004 
1.008e-003 4.968e+007 8.689e+011 1.000e+004 1.124e-001 6.646e-004 
1.010e-003 4.969e+007 8.702e+011 1.000e+004 1.150e-001 6.661e-004 
1.011e-003 4.971e+007 8.716e+011 1.000e+004 1.157e-001 6.676e-004 
1.013e-003 4.972e+007 8.731e+011 1.000e+004 1.138e-001 6.691e-004 
1.015e-003 4.974e+007 8.748e+011 1.000e+004 1.126e-001 6.706e-004 
1.016e-003 4.975e+007 8.767e+011 1.000e+004 1.137e-001 6.721e-004 
1.018e-003 4.977e+007 8.789e+011 1.000e+004 1.153e-001 6.737e-004 
1.019e-003 4.978e+007 8.805e+011 1.000e+004 1.133e-001 6.752e-004 
1.021e-003 4.979e+007 8.828e+011 1.000e+004 1.131e-001 6.767e-004 
1.023e-003 4.980e+007 8.854e+011 1.000e+004 1.145e-001 6.783e-004 
1.024e-003 4.981e+007 8.884e+011 1.000e+004 1.154e-001 6.799e-004 
1.026e-003 4.982e+007 8.915e+011 1.000e+004 1.140e-001 6.815e-004 
1.028e-003 4.983e+007 8.948e+011 1.000e+004 1.147e-001 6.832e-004 
1.030e-003 4.984e+007 8.983e+011 1.000e+004 1.120e-001 6.848e-004 
1.031e-003 4.986e+007 9.019e+011 1.000e+004 1.118e-001 6.864e-004 
1.033e-003 4.988e+007 9.058e+011 1.000e+004 1.091e-001 6.879e-004 
1.035e-003 4.989e+007 9.094e+011 1.000e+004 1.109e-001 6.895e-004 
1.036e-003 4.991e+007 9.133e+011 1.000e+004 1.106e-001 6.910e-004 
1.038e-003 4.992e+007 9.174e+011 1.000e+004 1.092e-001 6.925e-004 
1.039e-003 4.993e+007 9.212e+011 1.000e+004 1.112e-001 6.941e-004 
1.041e-003 4.994e+007 9.225e+011 1.000e+004 1.119e-001 6.956e-004 
1.043e-003 4.995e+007 9.225e+011 1.000e+004 1.140e-001 6.972e-004 
1.044e-003 4.995e+007 9.233e+011 1.000e+004 1.157e-001 6.987e-004 
1.046e-003 4.994e+007 9.239e+011 1.000e+004 1.165e-001 7.003e-004 
1.047e-003 4.994e+007 9.251e+011 1.000e+004 1.187e-001 7.020e-004 
1.049e-003 4.993e+007 9.270e+011 1.000e+004 1.185e-001 7.036e-004 
1.051e-003 4.993e+007 9.290e+011 1.000e+004 1.149e-001 7.052e-004 
1.052e-003 4.993e+007 9.314e+011 1.000e+004 1.131e-001 7.067e-004 
1.054e-003 4.993e+007 9.341e+011 1.000e+004 1.183e-001 7.084e-004 
1.055e-003 4.992e+007 9.372e+011 1.000e+004 1.210e-001 7.100e-004 
1.057e-003 4.990e+007 9.307e+011 1.000e+004 1.192e-001 7.117e-004 
1.058e-003 4.989e+007 9.297e+011 1.000e+004 1.170e-001 7.134e-004 
1.060e-003 4.988e+007 9.295e+011 1.000e+004 1.221e-001 7.151e-004 
1.062e-003 4.986e+007 9.302e+011 1.000e+004 1.219e-001 7.168e-004 
1.063e-003 4.985e+007 9.317e+011 1.000e+004 1.180e-001 7.185e-004 
1.065e-003 4.984e+007 9.344e+011 1.000e+004 1.212e-001 7.202e-004 
1.067e-003 4.983e+007 9.376e+011 1.000e+004 1.224e-001 7.219e-004 
1.068e-003 4.983e+007 9.279e+011 1.000e+004 1.281e-001 7.235e-004 
1.070e-003 4.982e+007 9.209e+011 1.000e+004 1.324e-001 7.252e-004 
1.071e-003 4.981e+007 9.186e+011 1.000e+004 1.277e-001 7.268e-004 
1.073e-003 4.980e+007 9.166e+011 1.000e+004 1.333e-001 7.284e-004 
1.074e-003 4.980e+007 9.118e+011 1.000e+004 1.267e-001 7.299e-004 
1.076e-003 4.980e+007 8.980e+011 1.000e+004 1.378e-001 7.314e-004 
1.077e-003 4.980e+007 8.931e+011 1.000e+004 1.326e-001 7.329e-004 
1.079e-003 4.980e+007 8.936e+011 1.000e+004 1.370e-001 7.345e-004 
1.081e-003 4.979e+007 8.950e+011 1.000e+004 1.432e-001 7.361e-004 
1.082e-003 4.978e+007 8.971e+011 1.000e+004 1.355e-001 7.378e-004 
1.084e-003 4.977e+007 8.997e+011 1.000e+004 1.390e-001 7.394e-004 
1.085e-003 4.976e+007 9.024e+011 1.000e+004 1.449e-001 7.410e-004 
1.087e-003 4.975e+007 9.025e+011 1.000e+004 1.524e-001 7.426e-004 
1.088e-003 4.974e+007 9.043e+011 1.000e+004 1.406e-001 7.442e-004 
1.090e-003 4.973e+007 9.067e+011 1.000e+004 1.454e-001 7.458e-004 
1.091e-003 4.972e+007 9.082e+011 1.000e+004 1.509e-001 7.473e-004 
1.093e-003 4.971e+007 9.080e+011 1.000e+004 1.460e-001 7.489e-004 
1.094e-003 4.969e+007 9.095e+011 1.000e+004 1.449e-001 7.505e-004 
1.096e-003 4.968e+007 9.117e+011 1.000e+004 1.491e-001 7.521e-004 
1.097e-003 4.966e+007 9.139e+011 1.000e+004 1.505e-001 7.536e-004 
1.099e-003 4.965e+007 9.154e+011 1.000e+004 1.479e-001 7.552e-004 
1.100e-003 4.963e+007 9.172e+011 1.000e+004 1.495e-001 7.567e-004 
1.101e-003 4.961e+007 9.095e+011 1.000e+004 1.457e-001 7.583e-004 
1.103e-003 4.959e+007 9.101e+011 1.000e+004 1.492e-001 7.600e-004 
1.104e-003 4.956e+007 9.114e+011 1.000e+004 1.449e-001 7.616e-004 
1.106e-003 4.954e+007 9.132e+011 1.000e+004 1.451e-001 7.633e-004 
1.107e-003 4.951e+007 9.151e+011 1.000e+004 1.449e-001 7.649e-004 
1.109e-003 4.949e+007 9.171e+011 1.000e+004 1.480e-001 7.666e-004 
1.110e-003 4.946e+007 9.192e+011 1.000e+004 1.459e-001 7.683e-004 
1.112e-003 4.943e+007 9.213e+011 1.000e+004 1.443e-001 7.699e-004 
1.113e-003 4.940e+007 9.220e+011 1.000e+004 1.423e-001 7.716e-004 
1.115e-003 4.938e+007 9.228e+011 1.000e+004 1.445e-001 7.733e-004 
1.116e-003 4.936e+007 9.231e+011 1.000e+004 1.427e-001 7.749e-004 
1.118e-003 4.934e+007 9.232e+011 1.000e+004 1.355e-001 7.765e-004 
1.119e-003 4.933e+007 9.235e+011 1.000e+004 1.352e-001 7.781e-004 
1.121e-003 4.932e+007 9.250e+011 1.000e+004 1.353e-001 7.797e-004 
1.122e-003 4.932e+007 8.705e+011 1.000e+004 1.428e-001 7.813e-004 
1.124e-003 4.931e+007 8.720e+011 1.000e+004 1.386e-001 7.829e-004 
1.125e-003 4.931e+007 8.738e+011 1.000e+004 1.384e-001 7.845e-004 
1.127e-003 4.930e+007 8.759e+011 1.000e+004 1.428e-001 7.861e-004 
1.129e-003 4.930e+007 8.784e+011 1.000e+004 1.400e-001 7.877e-004 
1.130e-003 4.930e+007 8.792e+011 1.000e+004 1.334e-001 7.893e-004 
1.132e-003 4.930e+007 8.803e+011 1.000e+004 1.346e-001 7.908e-004 
1.133e-003 4.931e+007 8.821e+011 1.000e+004 1.379e-001 7.924e-004 
1.135e-003 4.931e+007 8.835e+011 1.000e+004 1.338e-001 7.940e-004 
1.137e-003 4.932e+007 8.858e+011 1.000e+004 1.297e-001 7.956e-004 
1.138e-003 4.933e+007 8.882e+011 1.000e+004 1.339e-001 7.972e-004 
1.140e-003 4.935e+007 8.908e+011 1.000e+004 1.330e-001 7.987e-004 
1.142e-003 4.936e+007 8.938e+011 1.000e+004 1.298e-001 8.001e-004 
1.143e-003 4.938e+007 8.968e+011 1.000e+004 1.282e-001 8.016e-004 
1.145e-003 4.940e+007 8.999e+011 1.000e+004 1.259e-001 8.030e-004 
1.146e-003 4.942e+007 9.026e+011 1.000e+004 1.271e-001 8.044e-004 
1.148e-003 4.944e+007 9.057e+011 1.000e+004 1.297e-001 8.058e-004 
1.149e-003 4.946e+007 9.091e+011 1.000e+004 1.270e-001 8.073e-004 
1.151e-003 4.948e+007 9.118e+011 1.000e+004 1.240e-001 8.087e-004 
1.153e-003 4.950e+007 9.150e+011 1.000e+004 1.263e-001 8.101e-004 
1.154e-003 4.952e+007 9.124e+011 1.000e+004 1.139e-001 8.116e-004 
1.156e-003 4.953e+007 9.140e+011 1.000e+004 1.146e-001 8.129e-004 
1.157e-003 4.954e+007 9.153e+011 1.000e+004 1.170e-001 8.144e-004 
1.159e-003 4.955e+007 9.155e+011 1.000e+004 1.182e-001 8.158e-004 
1.160e-003 4.956e+007 9.167e+011 1.000e+004 1.173e-001 8.172e-004 
1.162e-003 4.956e+007 9.148e+011 1.000e+004 1.203e-001 8.188e-004 
1.163e-003 4.956e+007 9.145e+011 1.000e+004 1.180e-001 8.203e-004 
1.165e-003 4.957e+007 9.156e+011 1.000e+004 1.167e-001 8.219e-004 
1.166e-003 4.958e+007 9.171e+011 1.000e+004 1.157e-001 8.234e-004 
1.168e-003 4.960e+007 9.186e+011 1.000e+004 1.163e-001 8.249e-004 
1.169e-003 4.961e+007 9.202e+011 1.000e+004 1.146e-001 8.263e-004 
1.171e-003 4.962e+007 9.215e+011 1.000e+004 1.138e-001 8.278e-004 
1.173e-003 4.964e+007 9.228e+011 1.000e+004 1.117e-001 8.292e-004 
1.174e-003 4.966e+007 9.244e+011 1.000e+004 1.118e-001 8.307e-004 
1.176e-003 4.968e+007 9.249e+011 1.000e+004 1.129e-001 8.321e-004 
1.177e-003 4.969e+007 9.259e+011 1.000e+004 1.162e-001 8.336e-004 
1.179e-003 4.970e+007 9.270e+011 1.000e+004 1.159e-001 8.352e-004 
1.181e-003 4.971e+007 9.287e+011 1.000e+004 1.169e-001 8.368e-004 
1.182e-003 4.971e+007 9.306e+011 1.000e+004 1.171e-001 8.384e-004 
1.184e-003 4.972e+007 9.313e+011 1.000e+004 1.175e-001 8.399e-004 
1.185e-003 4.973e+007 9.306e+011 1.000e+004 1.166e-001 8.415e-004 
1.187e-003 4.973e+007 9.284e+011 1.000e+004 1.166e-001 8.431e-004 
1.189e-003 4.974e+007 9.273e+011 1.000e+004 1.162e-001 8.447e-004 
1.191e-003 4.975e+007 9.269e+011 1.000e+004 1.147e-001 8.465e-004 
1.192e-003 4.976e+007 9.271e+011 1.000e+004 1.150e-001 8.482e-004 
1.194e-003 4.977e+007 9.279e+011 1.000e+004 1.127e-001 8.499e-004 
1.196e-003 4.978e+007 9.288e+011 1.000e+004 1.146e-001 8.514e-004 
1.197e-003 4.979e+007 9.300e+011 1.000e+004 1.151e-001 8.530e-004 
1.199e-003 4.981e+007 9.315e+011 1.000e+004 1.133e-001 8.545e-004 
1.201e-003 4.982e+007 9.332e+011 1.000e+004 1.120e-001 8.561e-004 
1.202e-003 4.982e+007 9.276e+011 1.000e+004 1.155e-001 8.578e-004 
1.204e-003 4.983e+007 9.270e+011 1.000e+004 1.162e-001 8.596e-004 
1.206e-003 4.984e+007 9.266e+011 1.000e+004 1.149e-001 8.613e-004 
1.208e-003 4.985e+007 9.270e+011 1.000e+004 1.143e-001 8.630e-004 
1.209e-003 4.985e+007 9.275e+011 1.000e+004 1.149e-001 8.646e-004 
1.211e-003 4.986e+007 9.283e+011 1.000e+004 1.157e-001 8.662e-004 
1.213e-003 4.987e+007 9.292e+011 1.000e+004 1.137e-001 8.678e-004 
1.215e-003 4.988e+007 9.307e+011 1.000e+004 1.128e-001 8.695e-004 
1.216e-003 4.988e+007 9.324e+011 1.000e+004 1.143e-001 8.712e-004 
1.218e-003 4.989e+007 9.339e+011 1.000e+004 1.155e-001 8.729e-004 
1.220e-003 4.989e+007 9.355e+011 1.000e+004 1.139e-001 8.745e-004 
1.221e-003 4.990e+007 9.373e+011 1.000e+004 1.142e-001 8.761e-004 
1.223e-003 4.990e+007 9.396e+011 1.000e+004 1.138e-001 8.779e-004 
1.225e-003 4.991e+007 9.420e+011 1.000e+004 1.137e-001 8.795e-004 
1.226e-003 4.991e+007 9.445e+011 1.000e+004 1.115e-001 8.812e-004 
1.228e-003 4.992e+007 9.475e+011 1.000e+004 1.110e-001 8.828e-004 
1.230e-003 4.993e+007 9.498e+011 1.000e+004 1.133e-001 8.845e-004 
1.231e-003 4.993e+007 9.521e+011 1.000e+004 1.099e-001 8.861e-004 
1.233e-003 4.994e+007 9.551e+011 1.000e+004 1.104e-001 8.878e-004 
1.235e-003 4.994e+007 9.585e+011 1.000e+004 1.115e-001 8.895e-004 
1.237e-003 4.995e+007 9.606e+011 1.000e+004 1.114e-001 8.912e-004 
1.238e-003 4.995e+007 9.594e+011 1.000e+004 1.124e-001 8.928e-004 
1.240e-003 4.995e+007 9.601e+011 1.000e+004 1.123e-001 8.944e-004 
1.242e-003 4.996e+007 9.617e+011 1.000e+004 1.126e-001 8.961e-004 
1.243e-003 4.997e+007 9.638e+011 1.000e+004 1.106e-001 8.978e-004 
1.245e-003 4.999e+007 9.586e+011 1.000e+004 1.109e-001 8.994e-004 
1.247e-003 5.000e+007 9.559e+011 1.000e+004 1.092e-001 9.010e-004 
1.248e-003 5.003e+007 9.532e+011 1.000e+004 1.102e-001 9.024e-004 
1.250e-003 5.004e+007 9.449e+011 1.000e+004 1.114e-001 9.039e-004 
1.252e-003 5.006e+007 9.415e+011 1.000e+004 1.032e-001 9.054e-004 
1.253e-003 5.008e+007 9.461e+011 1.000e+004 1.028e-001 9.071e-004 
1.255e-003 5.010e+007 9.503e+011 1.000e+004 1.024e-001 9.086e-004 
1.257e-003 5.013e+007 9.544e+011 1.000e+004 1.022e-001 9.101e-004 
1.259e-003 5.015e+007 9.569e+011 1.000e+004 1.014e-001 9.116e-004 
1.260e-003 5.017e+007 9.584e+011 1.000e+004 9.939e-002 9.131e-004 
1.262e-003 5.019e+007 9.616e+011 1.000e+004 1.014e-001 9.146e-004 
1.263e-003 5.021e+007 9.653e+011 1.000e+004 1.022e-001 9.161e-004 
1.265e-003 5.023e+007 9.692e+011 1.000e+004 1.021e-001 9.176e-004 
1.267e-003 5.025e+007 9.718e+011 1.000e+004 1.006e-001 9.191e-004 
1.268e-003 5.026e+007 9.746e+011 1.000e+004 1.066e-001 9.207e-004 
1.270e-003 5.026e+007 9.786e+011 1.000e+004 1.122e-001 9.222e-004 
1.271e-003 5.027e+007 9.823e+011 1.000e+004 1.133e-001 9.236e-004 
1.273e-003 5.028e+007 9.837e+011 1.000e+004 1.208e-001 9.249e-004 
1.274e-003 5.028e+007 9.859e+011 1.000e+004 1.217e-001 9.263e-004 
1.275e-003 5.029e+007 9.885e+011 1.000e+004 1.238e-001 9.276e-004 
1.277e-003 5.029e+007 9.914e+011 1.000e+004 1.270e-001 9.290e-004 
1.278e-003 5.029e+007 9.878e+011 1.000e+004 1.301e-001 9.304e-004 
1.280e-003 5.029e+007 9.851e+011 1.000e+004 1.266e-001 9.318e-004 
1.281e-003 5.028e+007 9.772e+011 1.000e+004 1.323e-001 9.332e-004 
1.282e-003 5.027e+007 9.762e+011 1.000e+004 1.274e-001 9.346e-004 
1.284e-003 5.026e+007 9.762e+011 1.000e+004 1.316e-001 9.360e-004 
1.285e-003 5.026e+007 9.764e+011 1.000e+004 1.314e-001 9.374e-004 
1.286e-003 5.025e+007 9.767e+011 1.000e+004 1.333e-001 9.388e-004 
1.288e-003 5.024e+007 9.774e+011 1.000e+004 1.275e-001 9.402e-004 
1.289e-003 5.023e+007 9.738e+011 1.000e+004 1.401e-001 9.417e-004 
1.290e-003 5.022e+007 9.716e+011 1.000e+004 1.418e-001 9.431e-004 
1.292e-003 5.020e+007 9.681e+011 1.000e+004 1.464e-001 9.446e-004 
1.293e-003 5.019e+007 9.655e+011 1.000e+004 1.436e-001 9.461e-004 
1.295e-003 5.018e+007 9.630e+011 1.000e+004 1.402e-001 9.475e-004 
1.296e-003 5.017e+007 9.614e+011 1.000e+004 1.415e-001 9.489e-004 
1.297e-003 5.016e+007 9.603e+011 1.000e+004 1.399e-001 9.503e-004 
1.299e-003 5.016e+007 9.596e+011 1.000e+004 1.363e-001 9.518e-004 
1.300e-003 5.015e+007 9.594e+011 1.000e+004 1.436e-001 9.532e-004 
1.301e-003 5.014e+007 9.596e+011 1.000e+004 1.414e-001 9.546e-004 
1.303e-003 5.014e+007 9.599e+011 1.000e+004 1.442e-001 9.560e-004 
1.304e-003 5.014e+007 9.602e+011 1.000e+004 1.338e-001 9.573e-004 
1.305e-003 5.014e+007 9.610e+011 1.000e+004 1.239e-001 9.587e-004 
1.307e-003 5.014e+007 9.619e+011 1.000e+004 1.433e-001 9.601e-004 
1.308e-003 5.014e+007 9.629e+011 1.000e+004 1.301e-001 9.614e-004 
1.310e-003 5.014e+007 9.633e+011 1.000e+004 1.423e-001 9.628e-004 
1.311e-003 5.015e+007 9.642e+011 1.000e+004 1.264e-001 9.641e-004 
1.312e-003 5.015e+007 9.652e+011 1.000e+004 1.396e-001 9.654e-004 
1.314e-003 5.016e+007 9.646e+011 1.000e+004 1.353e-001 9.667e-004 
1.315e-003 5.017e+007 9.645e+011 1.000e+004 1.417e-001 9.680e-004 
1.316e-003 5.018e+007 9.646e+011 1.000e+004 1.319e-001 9.693e-004 
1.318e-003 5.019e+007 9.647e+011 1.000e+004 1.374e-001 9.706e-004 
1.319e-003 5.020e+007 9.645e+011 1.000e+004 1.361e-001 9.719e-004 
1.320e-003 5.021e+007 9.655e+011 1.000e+004 1.413e-001 9.732e-004 
1.322e-003 5.022e+007 9.668e+011 1.000e+004 1.324e-001 9.745e-004 
1.323e-003 5.022e+007 9.684e+011 1.000e+004 1.439e-001 9.758e-004 
1.325e-003 5.023e+007 9.702e+011 1.000e+004 1.464e-001 9.771e-004 
1.326e-003 5.024e+007 9.716e+011 1.000e+004 1.385e-001 9.784e-004 
1.327e-003 5.025e+007 9.720e+011 1.000e+004 1.396e-001 9.798e-004 
1.329e-003 5.026e+007 9.722e+011 1.000e+004 1.403e-001 9.811e-004 
1.330e-003 5.027e+007 9.727e+011 1.000e+004 1.445e-001 9.823e-004 
1.331e-003 5.028e+007 9.415e+011 1.000e+004 1.064e-001 9.837e-004 
1.333e-003 5.030e+007 9.416e+011 1.000e+004 1.055e-001 9.852e-004 
1.335e-003 5.032e+007 9.420e+011 1.000e+004 1.065e-001 9.867e-004 
1.336e-003 5.033e+007 9.425e+011 1.000e+004 1.063e-001 9.883e-004 
1.338e-003 5.035e+007 9.430e+011 1.000e+004 1.066e-001 9.897e-004 
1.340e-003 5.036e+007 9.442e+011 1.000e+004 1.064e-001 9.912e-004 
1.341e-003 5.038e+007 9.439e+011 1.000e+004 1.042e-001 9.928e-004 
1.343e-003 5.040e+007 9.453e+011 1.000e+004 1.043e-001 9.943e-004 
1.345e-003 5.042e+007 9.460e+011 1.000e+004 1.068e-001 9.959e-004 
1.346e-003 5.043e+007 9.448e+011 1.000e+004 1.052e-001 9.975e-004 
1.348e-003 5.045e+007 9.452e+011 1.000e+004 1.050e-001 9.990e-004 
1.350e-003 5.047e+007 9.461e+011 1.000e+004 1.015e-001 1.000e-003 
1.351e-003 5.049e+007 9.474e+011 1.000e+004 1.042e-001 1.002e-003 
1.353e-003 5.051e+007 9.490e+011 1.000e+004 1.047e-001 1.003e-003 
1.354e-003 5.053e+007 9.502e+011 1.000e+004 1.046e-001 1.005e-003 
1.356e-003 5.055e+007 9.521e+011 1.000e+004 1.044e-001 1.006e-003 
1.358e-003 5.056e+007 9.543e+011 1.000e+004 1.051e-001 1.008e-003 
1.359e-003 5.057e+007 9.564e+011 1.000e+004 1.054e-001 1.010e-003 
1.361e-003 5.059e+007 9.579e+011 1.000e+004 1.044e-001 1.011e-003 
1.363e-003 5.060e+007 9.574e+011 1.000e+004 1.052e-001 1.013e-003 
1.364e-003 5.062e+007 9.575e+011 1.000e+004 1.048e-001 1.014e-003 
1.366e-003 5.063e+007 9.576e+011 1.000e+004 1.059e-001 1.016e-003 
1.368e-003 5.064e+007 9.587e+011 1.000e+004 1.045e-001 1.017e-003 
1.369e-003 5.065e+007 9.604e+011 1.000e+004 1.044e-001 1.019e-003 
1.371e-003 5.066e+007 9.619e+011 1.000e+004 1.053e-001 1.020e-003 
1.372e-003 5.067e+007 9.635e+011 1.000e+004 1.055e-001 1.022e-003 
1.374e-003 5.068e+007 9.654e+011 1.000e+004 1.047e-001 1.024e-003 
1.376e-003 5.069e+007 9.678e+011 1.000e+004 1.052e-001 1.025e-003 
1.377e-003 5.070e+007 9.703e+011 1.000e+004 1.054e-001 1.027e-003 
1.379e-003 5.070e+007 9.727e+011 1.000e+004 1.074e-001 1.028e-003 
1.381e-003 5.071e+007 9.741e+011 1.000e+004 1.064e-001 1.030e-003 
1.382e-003 5.071e+007 9.762e+011 1.000e+004 1.069e-001 1.031e-003 
1.384e-003 5.072e+007 9.789e+011 1.000e+004 1.051e-001 1.033e-003 
1.385e-003 5.073e+007 9.819e+011 1.000e+004 1.062e-001 1.035e-003 
1.387e-003 5.073e+007 9.803e+011 1.000e+004 1.050e-001 1.036e-003 
1.389e-003 5.073e+007 9.802e+011 1.000e+004 1.067e-001 1.038e-003 
1.390e-003 5.074e+007 9.816e+011 1.000e+004 1.043e-001 1.039e-003 
1.392e-003 5.074e+007 9.830e+011 1.000e+004 1.053e-001 1.041e-003 
1.394e-003 5.075e+007 9.850e+011 1.000e+004 1.038e-001 1.043e-003 
1.395e-003 5.075e+007 9.872e+011 1.000e+004 1.056e-001 1.044e-003 
1.397e-003 5.076e+007 9.889e+011 1.000e+004 1.055e-001 1.046e-003 
1.399e-003 5.076e+007 9.906e+011 1.000e+004 1.064e-001 1.047e-003 
1.400e-003 5.076e+007 9.926e+011 1.000e+004 1.042e-001 1.049e-003 
1.402e-003 5.076e+007 9.948e+011 1.000e+004 1.077e-001 1.051e-003 
1.403e-003 5.076e+007 9.943e+011 1.000e+004 1.096e-001 1.052e-003 
1.405e-003 5.075e+007 9.961e+011 1.000e+004 1.113e-001 1.054e-003 
1.407e-003 5.074e+007 9.981e+011 1.000e+004 1.100e-001 1.056e-003 
1.408e-003 5.072e+007 1.001e+012 1.000e+004 1.137e-001 1.057e-003 
1.410e-003 5.071e+007 1.003e+012 1.000e+004 1.120e-001 1.059e-003 
1.412e-003 5.070e+007 1.005e+012 1.000e+004 1.112e-001 1.061e-003 
1.413e-003 5.069e+007 1.008e+012 1.000e+004 1.089e-001 1.063e-003 
1.415e-003 5.067e+007 1.004e+012 1.000e+004 1.109e-001 1.064e-003 
1.417e-003 5.066e+007 1.004e+012 1.000e+004 1.100e-001 1.066e-003 
1.418e-003 5.066e+007 1.005e+012 1.000e+004 1.095e-001 1.068e-003 
1.420e-003 5.065e+007 1.005e+012 1.000e+004 1.116e-001 1.070e-003 
1.422e-003 5.063e+007 1.004e+012 1.000e+004 1.125e-001 1.071e-003 
1.423e-003 5.062e+007 1.002e+012 1.000e+004 1.120e-001 1.073e-003 
1.425e-003 5.061e+007 1.001e+012 1.000e+004 1.063e-001 1.075e-003 
1.427e-003 5.061e+007 1.001e+012 1.000e+004 1.052e-001 1.076e-003 
1.428e-003 5.061e+007 1.000e+012 1.000e+004 1.094e-001 1.078e-003 
1.430e-003 5.061e+007 1.001e+012 1.000e+004 1.097e-001 1.080e-003 
1.431e-003 5.061e+007 1.002e+012 1.000e+004 1.078e-001 1.081e-003 
1.433e-003 5.061e+007 1.004e+012 1.000e+004 1.065e-001 1.083e-003 
1.434e-003 5.061e+007 1.007e+012 1.000e+004 1.067e-001 1.084e-003 
1.436e-003 5.061e+007 1.005e+012 1.000e+004 1.130e-001 1.086e-003 
1.437e-003 5.059e+007 1.003e+012 1.000e+004 1.119e-001 1.087e-003 
1.439e-003 5.057e+007 1.000e+012 1.000e+004 1.183e-001 1.089e-003 
1.440e-003 5.055e+007 9.984e+011 1.000e+004 1.233e-001 1.090e-003 
1.442e-003 5.053e+007 9.976e+011 1.000e+004 1.256e-001 1.092e-003 
1.443e-003 5.051e+007 9.974e+011 1.000e+004 1.244e-001 1.094e-003 
1.445e-003 5.049e+007 9.977e+011 1.000e+004 1.194e-001 1.095e-003 
1.446e-003 5.047e+007 9.979e+011 1.000e+004 1.286e-001 1.097e-003 
1.447e-003 5.044e+007 9.976e+011 1.000e+004 1.319e-001 1.099e-003 
1.449e-003 5.042e+007 9.975e+011 1.000e+004 1.269e-001 1.100e-003 
1.450e-003 5.040e+007 9.979e+011 1.000e+004 1.305e-001 1.102e-003 
1.452e-003 5.038e+007 9.986e+011 1.000e+004 1.306e-001 1.103e-003 
1.453e-003 5.036e+007 9.994e+011 1.000e+004 1.315e-001 1.105e-003 
1.455e-003 5.034e+007 1.000e+012 1.000e+004 1.334e-001 1.107e-003 
1.456e-003 5.032e+007 1.002e+012 1.000e+004 1.351e-001 1.108e-003 
1.458e-003 5.030e+007 1.003e+012 1.000e+004 1.312e-001 1.110e-003 
1.459e-003 5.028e+007 1.003e+012 1.000e+004 1.348e-001 1.111e-003 
1.461e-003 5.027e+007 1.004e+012 1.000e+004 1.334e-001 1.113e-003 
1.462e-003 5.025e+007 1.005e+012 1.000e+004 1.327e-001 1.114e-003 
1.463e-003 5.024e+007 9.920e+011 1.000e+004 1.194e-001 1.116e-003 
1.465e-003 5.022e+007 9.921e+011 1.000e+004 1.173e-001 1.118e-003 
1.467e-003 5.022e+007 9.930e+011 1.000e+004 1.148e-001 1.119e-003 
1.468e-003 5.021e+007 9.869e+011 1.000e+004 1.164e-001 1.121e-003 
1.470e-003 5.020e+007 9.835e+011 1.000e+004 1.183e-001 1.123e-003 
1.472e-003 5.018e+007 9.829e+011 1.000e+004 1.188e-001 1.124e-003 
1.473e-003 5.017e+007 9.828e+011 1.000e+004 1.184e-001 1.126e-003 
1.475e-003 5.016e+007 9.829e+011 1.000e+004 1.213e-001 1.128e-003 
1.476e-003 5.015e+007 9.832e+011 1.000e+004 1.207e-001 1.130e-003 
1.478e-003 5.014e+007 9.837e+011 1.000e+004 1.171e-001 1.131e-003 
1.480e-003 5.013e+007 9.826e+011 1.000e+004 1.206e-001 1.133e-003 
1.482e-003 5.012e+007 9.801e+011 1.000e+004 1.222e-001 1.135e-003 
1.483e-003 5.011e+007 9.781e+011 1.000e+004 1.219e-001 1.137e-003 
1.485e-003 5.009e+007 9.748e+011 1.000e+004 1.222e-001 1.138e-003 
1.486e-003 5.008e+007 9.538e+011 1.000e+004 1.204e-001 1.140e-003 
1.488e-003 5.007e+007 9.516e+011 1.000e+004 1.188e-001 1.142e-003 
1.490e-003 5.006e+007 9.504e+011 1.000e+004 1.201e-001 1.144e-003 
1.492e-003 5.004e+007 9.497e+011 1.000e+004 1.181e-001 1.146e-003 
1.493e-003 5.003e+007 9.493e+011 1.000e+004 1.195e-001 1.147e-003 
1.495e-003 5.003e+007 9.483e+011 1.000e+004 1.199e-001 1.149e-003 
1.497e-003 5.002e+007 9.472e+011 1.000e+004 1.185e-001 1.151e-003 
1.498e-003 5.001e+007 9.449e+011 1.000e+004 1.181e-001 1.153e-003 
1.500e-003 5.001e+007 9.431e+011 1.000e+004 1.202e-001 1.154e-003 
1.502e-003 5.000e+007 9.417e+011 1.000e+004 1.219e-001 1.156e-003 
1.503e-003 5.000e+007 9.407e+011 1.000e+004 1.202e-001 1.158e-003 
1.505e-003 4.999e+007 9.399e+011 1.000e+004 1.187e-001 1.159e-003 
1.507e-003 4.999e+007 9.394e+011 1.000e+004 1.242e-001 1.161e-003 
1.509e-003 4.999e+007 9.389e+011 1.000e+004 1.177e-001 1.163e-003 
1.510e-003 4.999e+007 9.387e+011 1.000e+004 1.187e-001 1.164e-003 
1.512e-003 4.999e+007 9.383e+011 1.000e+004 1.148e-001 1.166e-003 
1.514e-003 5.000e+007 9.379e+011 1.000e+004 1.169e-001 1.168e-003 
1.515e-003 5.001e+007 9.381e+011 1.000e+004 1.173e-001 1.169e-003 
1.517e-003 5.001e+007 9.377e+011 1.000e+004 1.184e-001 1.171e-003 
1.518e-003 5.001e+007 9.375e+011 1.000e+004 1.159e-001 1.173e-003 
1.520e-003 5.001e+007 9.377e+011 1.000e+004 1.191e-001 1.174e-003 
1.522e-003 5.002e+007 9.380e+011 1.000e+004 1.187e-001 1.176e-003 
1.523e-003 5.002e+007 9.383e+011 1.000e+004 1.167e-001 1.177e-003 
1.525e-003 5.003e+007 9.388e+011 1.000e+004 1.172e-001 1.179e-003 
1.526e-003 5.004e+007 9.394e+011 1.000e+004 1.153e-001 1.180e-003 
1.528e-003 5.005e+007 9.402e+011 1.000e+004 1.163e-001 1.182e-003 
1.530e-003 5.006e+007 9.409e+011 1.000e+004 1.155e-001 1.183e-003 
1.531e-003 5.007e+007 9.396e+011 1.000e+004 1.177e-001 1.185e-003 
1.533e-003 5.007e+007 9.395e+011 1.000e+004 1.154e-001 1.186e-003 
1.534e-003 5.009e+007 9.400e+011 1.000e+004 1.161e-001 1.188e-003 
1.536e-003 5.010e+007 9.407e+011 1.000e+004 1.145e-001 1.190e-003 
1.538e-003 5.011e+007 9.417e+011 1.000e+004 1.145e-001 1.191e-003 
1.539e-003 5.012e+007 9.427e+011 1.000e+004 1.171e-001 1.193e-003 
1.541e-003 5.013e+007 9.436e+011 1.000e+004 1.164e-001 1.194e-003 
1.543e-003 5.014e+007 9.437e+011 1.000e+004 1.176e-001 1.196e-003 
1.544e-003 5.014e+007 9.446e+011 1.000e+004 1.215e-001 1.197e-003 
1.546e-003 5.015e+007 9.457e+011 1.000e+004 1.209e-001 1.199e-003 
1.547e-003 5.016e+007 9.473e+011 1.000e+004 1.222e-001 1.200e-003 
1.549e-003 5.017e+007 9.488e+011 1.000e+004 1.184e-001 1.202e-003 
1.551e-003 5.017e+007 9.498e+011 1.000e+004 1.246e-001 1.204e-003 
1.552e-003 5.018e+007 9.497e+011 1.000e+004 1.244e-001 1.205e-003 
1.554e-003 5.019e+007 9.416e+011 1.000e+004 1.292e-001 1.207e-003 
1.556e-003 5.020e+007 9.371e+011 1.000e+004 1.235e-001 1.208e-003 
1.557e-003 5.021e+007 9.367e+011 1.000e+004 1.286e-001 1.210e-003 
1.559e-003 5.022e+007 9.367e+011 1.000e+004 1.256e-001 1.211e-003 
1.560e-003 5.023e+007 9.366e+011 1.000e+004 1.274e-001 1.213e-003 
1.562e-003 5.024e+007 9.379e+011 1.000e+004 1.257e-001 1.215e-003 
1.564e-003 5.025e+007 9.382e+011 1.000e+004 1.334e-001 1.216e-003 
1.565e-003 5.026e+007 9.394e+011 1.000e+004 1.277e-001 1.218e-003 
1.567e-003 5.027e+007 9.410e+011 1.000e+004 1.306e-001 1.219e-003 
1.568e-003 5.028e+007 9.427e+011 1.000e+004 1.263e-001 1.221e-003 
1.570e-003 5.029e+007 9.449e+011 1.000e+004 1.267e-001 1.222e-003 
1.572e-003 5.029e+007 9.471e+011 1.000e+004 1.333e-001 1.224e-003 
1.573e-003 5.030e+007 9.496e+011 1.000e+004 1.364e-001 1.225e-003 
1.575e-003 5.030e+007 9.520e+011 1.000e+004 1.310e-001 1.227e-003 
1.576e-003 5.030e+007 9.513e+011 1.000e+004 1.313e-001 1.228e-003 
1.578e-003 5.031e+007 9.538e+011 1.000e+004 1.396e-001 1.230e-003 
1.579e-003 5.030e+007 9.433e+011 1.000e+004 1.365e-001 1.231e-003 
1.581e-003 5.030e+007 9.370e+011 1.000e+004 1.389e-001 1.233e-003 
1.582e-003 5.030e+007 9.348e+011 1.000e+004 1.390e-001 1.234e-003 
1.584e-003 5.031e+007 9.341e+011 1.000e+004 1.380e-001 1.236e-003 
1.585e-003 5.032e+007 9.338e+011 1.000e+004 1.308e-001 1.237e-003 
1.587e-003 5.033e+007 9.316e+011 1.000e+004 1.362e-001 1.239e-003 
1.588e-003 5.033e+007 9.311e+011 1.000e+004 1.362e-001 1.240e-003 
1.590e-003 5.034e+007 9.302e+011 1.000e+004 1.374e-001 1.241e-003 
1.591e-003 5.036e+007 9.323e+011 1.000e+004 1.323e-001 1.243e-003 
1.593e-003 5.037e+007 9.315e+011 1.000e+004 1.460e-001 1.244e-003 
1.594e-003 5.037e+007 9.312e+011 1.000e+004 1.433e-001 1.246e-003 
1.595e-003 5.038e+007 9.331e+011 1.000e+004 1.412e-001 1.247e-003 
1.597e-003 5.038e+007 9.353e+011 1.000e+004 1.472e-001 1.248e-003 
1.598e-003 5.038e+007 9.379e+011 1.000e+004 1.462e-001 1.250e-003 
1.600e-003 5.039e+007 9.407e+011 1.000e+004 1.419e-001 1.251e-003 
1.601e-003 5.039e+007 9.398e+011 1.000e+004 1.478e-001 1.253e-003 
1.602e-003 5.038e+007 9.403e+011 1.000e+004 1.424e-001 1.254e-003 
1.604e-003 5.038e+007 9.400e+011 1.000e+004 1.527e-001 1.255e-003 
1.605e-003 5.038e+007 9.389e+011 1.000e+004 1.579e-001 1.257e-003 
1.607e-003 5.037e+007 8.899e+011 1.000e+004 1.324e-001 1.258e-003 
1.608e-003 5.036e+007 8.890e+011 1.000e+004 1.409e-001 1.260e-003 
1.609e-003 5.034e+007 8.781e+011 1.000e+004 1.285e-001 1.261e-003 
1.611e-003 5.033e+007 8.770e+011 1.000e+004 1.271e-001 1.263e-003 
1.613e-003 5.032e+007 8.768e+011 1.000e+004 1.252e-001 1.265e-003 
1.614e-003 5.031e+007 8.760e+011 1.000e+004 1.245e-001 1.266e-003 
1.616e-003 5.030e+007 8.767e+011 1.000e+004 1.239e-001 1.268e-003 
1.618e-003 5.029e+007 8.748e+011 1.000e+004 1.268e-001 1.270e-003 
1.619e-003 5.028e+007 8.749e+011 1.000e+004 1.255e-001 1.272e-003 
1.621e-003 5.027e+007 8.753e+011 1.000e+004 1.248e-001 1.273e-003 
1.623e-003 5.027e+007 8.762e+011 1.000e+004 1.210e-001 1.275e-003 
1.624e-003 5.026e+007 8.775e+011 1.000e+004 1.242e-001 1.277e-003 
1.626e-003 5.026e+007 8.792e+011 1.000e+004 1.225e-001 1.278e-003 
1.627e-003 5.025e+007 8.808e+011 1.000e+004 1.212e-001 1.280e-003 
1.629e-003 5.025e+007 8.824e+011 1.000e+004 1.170e-001 1.281e-003 
1.631e-003 5.025e+007 8.844e+011 1.000e+004 1.196e-001 1.283e-003 
1.632e-003 5.025e+007 8.852e+011 1.000e+004 1.226e-001 1.285e-003 
1.634e-003 5.024e+007 8.866e+011 1.000e+004 1.293e-001 1.286e-003 
1.636e-003 5.023e+007 8.890e+011 1.000e+004 1.193e-001 1.288e-003 
1.637e-003 5.023e+007 8.916e+011 1.000e+004 1.202e-001 1.290e-003 
1.639e-003 5.023e+007 8.940e+011 1.000e+004 1.175e-001 1.291e-003 
1.641e-003 5.023e+007 8.972e+011 1.000e+004 1.189e-001 1.293e-003 
1.642e-003 5.023e+007 8.941e+011 1.000e+004 1.153e-001 1.295e-003 
1.644e-003 5.024e+007 8.948e+011 1.000e+004 1.172e-001 1.296e-003 
1.645e-003 5.024e+007 8.972e+011 1.000e+004 1.166e-001 1.298e-003 
1.647e-003 5.025e+007 8.925e+011 1.000e+004 1.150e-001 1.299e-003 
1.649e-003 5.026e+007 8.946e+011 1.000e+004 1.113e-001 1.301e-003 
1.650e-003 5.027e+007 8.968e+011 1.000e+004 1.156e-001 1.303e-003 
1.652e-003 5.028e+007 8.970e+011 1.000e+004 1.175e-001 1.304e-003 
1.654e-003 5.028e+007 8.964e+011 1.000e+004 1.184e-001 1.306e-003 
1.655e-003 5.028e+007 8.974e+011 1.000e+004 1.159e-001 1.307e-003 
1.657e-003 5.028e+007 8.990e+011 1.000e+004 1.198e-001 1.309e-003 
1.658e-003 5.028e+007 9.007e+011 1.000e+004 1.188e-001 1.311e-003 
1.660e-003 5.029e+007 9.029e+011 1.000e+004 1.151e-001 1.312e-003 
1.662e-003 5.029e+007 9.055e+011 1.000e+004 1.132e-001 1.314e-003 
1.663e-003 5.030e+007 9.052e+011 1.000e+004 1.144e-001 1.315e-003 
1.665e-003 5.031e+007 9.065e+011 1.000e+004 1.136e-001 1.317e-003 
1.666e-003 5.033e+007 9.065e+011 1.000e+004 1.116e-001 1.318e-003 
1.668e-003 5.034e+007 9.081e+011 1.000e+004 1.086e-001 1.320e-003 
1.670e-003 5.037e+007 9.097e+011 1.000e+004 1.082e-001 1.321e-003 
1.671e-003 5.039e+007 9.119e+011 1.000e+004 1.072e-001 1.323e-003 
1.673e-003 5.042e+007 9.133e+011 1.000e+004 1.082e-001 1.324e-003 
1.675e-003 5.044e+007 9.154e+011 1.000e+004 1.067e-001 1.326e-003 
1.676e-003 5.047e+007 9.176e+011 1.000e+004 1.080e-001 1.327e-003 
1.678e-003 5.050e+007 9.201e+011 1.000e+004 1.085e-001 1.329e-003 
1.680e-003 5.053e+007 9.215e+011 1.000e+004 1.114e-001 1.330e-003 
1.681e-003 5.055e+007 9.236e+011 1.000e+004 1.092e-001 1.332e-003 
1.683e-003 5.058e+007 9.016e+011 1.000e+004 1.125e-001 1.333e-003 
1.684e-003 5.059e+007 8.992e+011 1.000e+004 1.150e-001 1.334e-003 
1.686e-003 5.061e+007 8.988e+011 1.000e+004 1.135e-001 1.336e-003 
1.688e-003 5.063e+007 8.993e+011 1.000e+004 1.118e-001 1.338e-003 
1.689e-003 5.065e+007 9.002e+011 1.000e+004 1.125e-001 1.339e-003 
1.691e-003 5.067e+007 9.014e+011 1.000e+004 1.119e-001 1.340e-003 
1.693e-003 5.069e+007 9.028e+011 1.000e+004 1.128e-001 1.342e-003 
1.694e-003 5.071e+007 9.028e+011 1.000e+004 1.122e-001 1.343e-003 
1.696e-003 5.072e+007 9.040e+011 1.000e+004 1.099e-001 1.345e-003 
1.697e-003 5.074e+007 9.054e+011 1.000e+004 1.155e-001 1.346e-003 
1.699e-003 5.075e+007 9.070e+011 1.000e+004 1.159e-001 1.348e-003 
1.701e-003 5.076e+007 9.087e+011 1.000e+004 1.133e-001 1.349e-003 
1.702e-003 5.077e+007 9.105e+011 1.000e+004 1.169e-001 1.351e-003 
1.704e-003 5.079e+007 9.124e+011 1.000e+004 1.202e-001 1.353e-003 
1.706e-003 5.080e+007 9.141e+011 1.000e+004 1.217e-001 1.354e-003 
1.707e-003 5.081e+007 9.163e+011 1.000e+004 1.214e-001 1.356e-003 
1.709e-003 5.083e+007 9.177e+011 1.000e+004 1.205e-001 1.357e-003 
1.710e-003 5.084e+007 9.195e+011 1.000e+004 1.177e-001 1.359e-003 
1.712e-003 5.086e+007 9.215e+011 1.000e+004 1.167e-001 1.360e-003 
1.714e-003 5.087e+007 9.237e+011 1.000e+004 1.148e-001 1.362e-003 
1.715e-003 5.089e+007 9.258e+011 1.000e+004 1.204e-001 1.363e-003 
1.717e-003 5.091e+007 9.278e+011 1.000e+004 1.200e-001 1.365e-003 
1.719e-003 5.092e+007 9.301e+011 1.000e+004 1.204e-001 1.366e-003 
1.720e-003 5.094e+007 9.325e+011 1.000e+004 1.162e-001 1.368e-003 
1.722e-003 5.096e+007 9.344e+011 1.000e+004 1.128e-001 1.369e-003 
1.723e-003 5.098e+007 9.371e+011 1.000e+004 1.152e-001 1.371e-003 
1.725e-003 5.100e+007 9.389e+011 1.000e+004 1.172e-001 1.372e-003 
1.727e-003 5.103e+007 9.419e+011 1.000e+004 1.111e-001 1.374e-003 
1.728e-003 5.105e+007 9.452e+011 1.000e+004 1.095e-001 1.375e-003 
1.730e-003 5.108e+007 9.480e+011 1.000e+004 1.164e-001 1.377e-003 
1.732e-003 5.110e+007 9.509e+011 1.000e+004 1.199e-001 1.378e-003 
1.733e-003 5.112e+007 9.514e+011 1.000e+004 1.133e-001 1.380e-003 
1.735e-003 5.113e+007 9.535e+011 1.000e+004 1.153e-001 1.381e-003 
1.736e-003 5.115e+007 9.564e+011 1.000e+004 1.169e-001 1.383e-003 
1.738e-003 5.116e+007 9.590e+011 1.000e+004 1.154e-001 1.384e-003 
1.740e-003 5.118e+007 9.625e+011 1.000e+004 1.146e-001 1.386e-003 
1.741e-003 5.120e+007 9.664e+011 1.000e+004 1.081e-001 1.387e-003 
1.743e-003 5.123e+007 9.703e+011 1.000e+004 1.075e-001 1.389e-003 
1.745e-003 5.125e+007 9.745e+011 1.000e+004 1.089e-001 1.390e-003 
1.746e-003 5.128e+007 9.785e+011 1.000e+004 1.047e-001 1.391e-003 
1.748e-003 5.131e+007 9.826e+011 1.000e+004 1.029e-001 1.393e-003 
1.749e-003 5.133e+007 9.872e+011 1.000e+004 1.090e-001 1.394e-003 
1.751e-003 5.136e+007 9.917e+011 1.000e+004 1.061e-001 1.396e-003 
1.753e-003 5.138e+007 9.971e+011 1.000e+004 1.027e-001 1.397e-003 
1.754e-003 5.140e+007 1.002e+012 1.000e+004 1.032e-001 1.399e-003 
1.756e-003 5.141e+007 1.003e+012 1.000e+004 1.089e-001 1.400e-003 
1.758e-003 5.142e+007 1.007e+012 1.000e+004 1.078e-001 1.402e-003 
1.759e-003 5.143e+007 1.011e+012 1.000e+004 1.066e-001 1.403e-003 
1.761e-003 5.144e+007 1.016e+012 1.000e+004 1.040e-001 1.405e-003 
1.762e-003 5.145e+007 1.019e+012 1.000e+004 1.113e-001 1.407e-003 
1.764e-003 5.146e+007 1.022e+012 1.000e+004 1.083e-001 1.408e-003 
1.766e-003 5.146e+007 1.018e+012 1.000e+004 1.073e-001 1.410e-003 
1.767e-003 5.147e+007 1.017e+012 1.000e+004 1.059e-001 1.411e-003 
1.769e-003 5.148e+007 1.017e+012 1.000e+004 1.074e-001 1.413e-003 
1.771e-003 5.148e+007 1.018e+012 1.000e+004 1.092e-001 1.414e-003 
1.772e-003 5.149e+007 1.021e+012 1.000e+004 1.078e-001 1.416e-003 
1.774e-003 5.149e+007 1.024e+012 1.000e+004 1.100e-001 1.418e-003 
1.776e-003 5.149e+007 1.028e+012 1.000e+004 1.093e-001 1.419e-003 
1.777e-003 5.149e+007 1.028e+012 1.000e+004 1.100e-001 1.421e-003 
1.779e-003 5.149e+007 1.030e+012 1.000e+004 1.093e-001 1.423e-003 
1.781e-003 5.148e+007 1.032e+012 1.000e+004 1.121e-001 1.424e-003 
1.782e-003 5.148e+007 1.035e+012 1.000e+004 1.096e-001 1.426e-003 
1.784e-003 5.148e+007 1.034e+012 1.000e+004 1.100e-001 1.428e-003 
1.786e-003 5.147e+007 1.035e+012 1.000e+004 1.097e-001 1.430e-003 
1.787e-003 5.147e+007 1.036e+012 1.000e+004 1.107e-001 1.431e-003 
1.789e-003 5.146e+007 1.039e+012 1.000e+004 1.085e-001 1.433e-003 
1.791e-003 5.146e+007 1.042e+012 1.000e+004 1.148e-001 1.435e-003 
1.792e-003 5.145e+007 1.044e+012 1.000e+004 1.124e-001 1.437e-003 
1.794e-003 5.143e+007 1.042e+012 1.000e+004 1.147e-001 1.438e-003 
1.796e-003 5.142e+007 1.042e+012 1.000e+004 1.152e-001 1.440e-003 
1.797e-003 5.140e+007 1.044e+012 1.000e+004 1.151e-001 1.442e-003 
1.799e-003 5.138e+007 1.046e+012 1.000e+004 1.146e-001 1.444e-003 
1.801e-003 5.136e+007 1.049e+012 1.000e+004 1.149e-001 1.445e-003 
1.802e-003 5.135e+007 1.051e+012 1.000e+004 1.159e-001 1.447e-003 
1.804e-003 5.132e+007 1.053e+012 1.000e+004 1.186e-001 1.449e-003 
1.806e-003 5.130e+007 1.055e+012 1.000e+004 1.174e-001 1.451e-003 
1.807e-003 5.127e+007 1.057e+012 1.000e+004 1.182e-001 1.453e-003 
1.809e-003 5.124e+007 1.060e+012 1.000e+004 1.176e-001 1.454e-003 
1.810e-003 5.122e+007 1.062e+012 1.000e+004 1.193e-001 1.456e-003 
1.812e-003 5.119e+007 1.059e+012 1.000e+004 1.211e-001 1.458e-003 
1.814e-003 5.115e+007 1.056e+012 1.000e+004 1.219e-001 1.460e-003 
1.815e-003 5.112e+007 1.055e+012 1.000e+004 1.229e-001 1.462e-003 
1.817e-003 5.107e+007 1.049e+012 1.000e+004 1.278e-001 1.464e-003 
1.819e-003 5.103e+007 1.047e+012 1.000e+004 1.269e-001 1.466e-003 
1.820e-003 5.099e+007 1.045e+012 1.000e+004 1.275e-001 1.468e-003 
1.822e-003 5.094e+007 1.043e+012 1.000e+004 1.285e-001 1.469e-003 
1.823e-003 5.090e+007 1.040e+012 1.000e+004 1.328e-001 1.471e-003 
1.825e-003 5.085e+007 1.022e+012 1.000e+004 1.264e-001 1.473e-003 
1.827e-003 5.080e+007 1.016e+012 1.000e+004 1.262e-001 1.475e-003 
1.828e-003 5.076e+007 1.014e+012 1.000e+004 1.266e-001 1.477e-003 
1.830e-003 5.072e+007 1.013e+012 1.000e+004 1.304e-001 1.479e-003 
1.832e-003 5.068e+007 1.013e+012 1.000e+004 1.297e-001 1.481e-003 
1.833e-003 5.064e+007 1.012e+012 1.000e+004 1.284e-001 1.483e-003 
1.835e-003 5.061e+007 1.011e+012 1.000e+004 1.265e-001 1.485e-003 
1.836e-003 5.057e+007 1.011e+012 1.000e+004 1.262e-001 1.487e-003 
1.838e-003 5.053e+007 1.011e+012 1.000e+004 1.252e-001 1.489e-003 
1.840e-003 5.050e+007 1.010e+012 1.000e+004 1.253e-001 1.490e-003 
1.841e-003 5.046e+007 1.011e+012 1.000e+004 1.245e-001 1.492e-003 
1.843e-003 5.043e+007 1.012e+012 1.000e+004 1.256e-001 1.494e-003 
1.845e-003 5.040e+007 1.012e+012 1.000e+004 1.221e-001 1.496e-003 
1.846e-003 5.037e+007 1.014e+012 1.000e+004 1.218e-001 1.498e-003 
1.848e-003 5.035e+007 1.015e+012 1.000e+004 1.186e-001 1.500e-003 
1.849e-003 5.033e+007 1.017e+012 1.000e+004 1.181e-001 1.501e-003 
1.851e-003 5.031e+007 1.019e+012 1.000e+004 1.199e-001 1.503e-003 
1.853e-003 5.028e+007 1.012e+012 1.000e+004 1.220e-001 1.505e-003 
1.854e-003 5.025e+007 1.006e+012 1.000e+004 1.204e-001 1.507e-003 
1.856e-003 5.023e+007 1.004e+012 1.000e+004 1.207e-001 1.508e-003 
1.857e-003 5.021e+007 1.003e+012 1.000e+004 1.211e-001 1.510e-003 
1.859e-003 5.019e+007 1.002e+012 1.000e+004 1.209e-001 1.512e-003 
1.861e-003 5.017e+007 1.002e+012 1.000e+004 1.202e-001 1.514e-003 
1.862e-003 5.015e+007 1.002e+012 1.000e+004 1.189e-001 1.515e-003 
1.864e-003 5.014e+007 1.002e+012 1.000e+004 1.194e-001 1.517e-003 
1.865e-003 5.012e+007 1.002e+012 1.000e+004 1.200e-001 1.519e-003 
1.867e-003 5.010e+007 1.002e+012 1.000e+004 1.192e-001 1.521e-003 
1.869e-003 5.008e+007 1.002e+012 1.000e+004 1.175e-001 1.522e-003 
1.870e-003 5.007e+007 1.002e+012 1.000e+004 1.197e-001 1.524e-003 
1.872e-003 5.005e+007 1.003e+012 1.000e+004 1.184e-001 1.526e-003 
1.874e-003 5.003e+007 1.003e+012 1.000e+004 1.168e-001 1.528e-003 
1.875e-003 5.002e+007 1.002e+012 1.000e+004 1.139e-001 1.529e-003 
1.877e-003 5.001e+007 9.995e+011 1.000e+004 1.162e-001 1.531e-003 
1.879e-003 5.001e+007 9.988e+011 1.000e+004 1.136e-001 1.533e-003 
1.880e-003 5.001e+007 9.986e+011 1.000e+004 1.117e-001 1.534e-003 
1.882e-003 5.002e+007 9.980e+011 1.000e+004 1.085e-001 1.536e-003 
1.883e-003 5.003e+007 9.981e+011 1.000e+004 1.108e-001 1.537e-003 
1.885e-003 5.004e+007 9.984e+011 1.000e+004 1.116e-001 1.539e-003 
1.887e-003 5.005e+007 9.991e+011 1.000e+004 1.115e-001 1.540e-003 
1.888e-003 5.006e+007 9.997e+011 1.000e+004 1.083e-001 1.542e-003 
1.890e-003 5.007e+007 1.000e+012 1.000e+004 1.117e-001 1.543e-003 
1.891e-003 5.007e+007 1.002e+012 1.000e+004 1.107e-001 1.545e-003 
1.893e-003 5.008e+007 1.003e+012 1.000e+004 1.085e-001 1.547e-003 
1.895e-003 5.010e+007 1.005e+012 1.000e+004 1.027e-001 1.548e-003 
1.896e-003 5.012e+007 1.005e+012 1.000e+004 1.055e-001 1.550e-003 
1.898e-003 5.014e+007 1.005e+012 1.000e+004 1.081e-001 1.551e-003 
1.900e-003 5.016e+007 1.006e+012 1.000e+004 1.064e-001 1.553e-003 
1.901e-003 5.017e+007 1.007e+012 1.000e+004 1.024e-001 1.554e-003 
1.903e-003 5.019e+007 1.009e+012 1.000e+004 1.052e-001 1.556e-003 
1.905e-003 5.021e+007 1.011e+012 1.000e+004 1.053e-001 1.557e-003 
1.906e-003 5.023e+007 1.013e+012 1.000e+004 1.077e-001 1.559e-003 
1.908e-003 5.025e+007 1.015e+012 1.000e+004 1.049e-001 1.560e-003 
1.909e-003 5.026e+007 1.015e+012 1.000e+004 1.062e-001 1.562e-003 
1.911e-003 5.028e+007 1.015e+012 1.000e+004 1.063e-001 1.563e-003 
1.913e-003 5.029e+007 1.017e+012 1.000e+004 1.029e-001 1.565e-003 
1.914e-003 5.031e+007 1.020e+012 1.000e+004 1.022e-001 1.566e-003 
1.916e-003 5.033e+007 1.023e+012 1.000e+004 1.014e-001 1.568e-003 
1.918e-003 5.036e+007 1.025e+012 1.000e+004 1.029e-001 1.569e-003 
1.919e-003 5.038e+007 1.027e+012 1.000e+004 1.030e-001 1.571e-003 
1.921e-003 5.039e+007 1.028e+012 1.000e+004 1.047e-001 1.572e-003 
1.922e-003 5.041e+007 1.030e+012 1.000e+004 1.035e-001 1.574e-003 
1.924e-003 5.042e+007 1.032e+012 1.000e+004 1.053e-001 1.575e-003 
1.926e-003 5.043e+007 1.033e+012 1.000e+004 1.038e-001 1.577e-003 
1.927e-003 5.044e+007 1.035e+012 1.000e+004 1.064e-001 1.578e-003 
1.929e-003 5.043e+007 1.035e+012 1.000e+004 1.084e-001 1.580e-003 
1.931e-003 5.043e+007 1.036e+012 1.000e+004 1.087e-001 1.582e-003 
1.932e-003 5.042e+007 1.038e+012 1.000e+004 1.100e-001 1.584e-003 
1.934e-003 5.041e+007 1.038e+012 1.000e+004 1.140e-001 1.585e-003 
1.936e-003 5.039e+007 1.030e+012 1.000e+004 1.132e-001 1.587e-003 
1.937e-003 5.038e+007 1.028e+012 1.000e+004 1.141e-001 1.589e-003 
1.939e-003 5.036e+007 1.023e+012 1.000e+004 1.156e-001 1.591e-003 
1.941e-003 5.035e+007 1.023e+012 1.000e+004 1.143e-001 1.592e-003 
1.942e-003 5.033e+007 1.022e+012 1.000e+004 1.146e-001 1.594e-003 
1.944e-003 5.031e+007 1.022e+012 1.000e+004 1.145e-001 1.596e-003 
1.946e-003 5.030e+007 1.023e+012 1.000e+004 1.131e-001 1.598e-003 
1.947e-003 5.028e+007 1.020e+012 1.000e+004 1.154e-001 1.599e-003 
1.949e-003 5.027e+007 1.021e+012 1.000e+004 1.129e-001 1.601e-003 
1.951e-003 5.025e+007 1.021e+012 1.000e+004 1.155e-001 1.603e-003 
1.952e-003 5.023e+007 1.023e+012 1.000e+004 1.131e-001 1.605e-003 
1.954e-003 5.022e+007 1.024e+012 1.000e+004 1.128e-001 1.607e-003 
1.956e-003 5.021e+007 1.025e+012 1.000e+004 1.137e-001 1.608e-003 
1.957e-003 5.020e+007 1.026e+012 1.000e+004 1.151e-001 1.610e-003 
1.959e-003 5.018e+007 1.028e+012 1.000e+004 1.147e-001 1.612e-003 
1.961e-003 5.016e+007 1.031e+012 1.000e+004 1.154e-001 1.614e-003 
1.962e-003 5.014e+007 1.034e+012 1.000e+004 1.154e-001 1.615e-003 
1.964e-003 5.013e+007 1.037e+012 1.000e+004 1.150e-001 1.617e-003 
1.966e-003 5.011e+007 1.040e+012 1.000e+004 1.177e-001 1.619e-003 
1.967e-003 5.008e+007 1.035e+012 1.000e+004 1.208e-001 1.621e-003 
1.969e-003 5.005e+007 1.034e+012 1.000e+004 1.172e-001 1.623e-003 
1.971e-003 5.004e+007 1.035e+012 1.000e+004 1.169e-001 1.624e-003 
1.972e-003 5.002e+007 1.035e+012 1.000e+004 1.149e-001 1.626e-003 
1.974e-003 5.002e+007 1.034e+012 1.000e+004 1.143e-001 1.628e-003 
1.976e-003 5.001e+007 1.032e+012 1.000e+004 1.133e-001 1.630e-003 
1.977e-003 5.001e+007 1.031e+012 1.000e+004 1.137e-001 1.631e-003 
1.979e-003 5.001e+007 1.031e+012 1.000e+004 1.132e-001 1.633e-003 
1.981e-003 5.000e+007 1.028e+012 1.000e+004 1.132e-001 1.635e-003 
1.982e-003 5.000e+007 1.026e+012 1.000e+004 1.130e-001 1.636e-003 
1.984e-003 5.000e+007 1.025e+012 1.000e+004 1.135e-001 1.638e-003 
1.986e-003 4.999e+007 1.026e+012 1.000e+004 1.133e-001 1.640e-003 
1.987e-003 4.999e+007 1.026e+012 1.000e+004 1.120e-001 1.641e-003 
1.989e-003 4.998e+007 1.027e+012 1.000e+004 1.121e-001 1.643e-003 
1.991e-003 4.998e+007 1.027e+012 1.000e+004 1.137e-001 1.645e-003 
1.992e-003 4.997e+007 1.027e+012 1.000e+004 1.132e-001 1.647e-003 
1.994e-003 4.996e+007 1.028e+012 1.000e+004 1.122e-001 1.648e-003 
1.996e-003 4.996e+007 1.030e+012 1.000e+004 1.115e-001 1.650e-003 
1.997e-003 4.995e+007 1.027e+012 1.000e+004 1.134e-001 1.652e-003 
1.999e-003 4.995e+007 1.026e+012 1.000e+004 1.143e-001 1.653e-003 
2.001e-003 4.994e+007 1.025e+012 1.000e+004 1.128e-001 1.655e-003 
2.002e-003 4.994e+007 1.024e+012 1.000e+004 1.115e-001 1.657e-003 
2.004e-003 4.994e+007 1.024e+012 1.000e+004 1.119e-001 1.659e-003 
2.006e-003 4.993e+007 1.024e+012 1.000e+004 1.130e-001 1.660e-003 
2.007e-003 4.992e+007 1.024e+012 1.000e+004 1.134e-001 1.662e-003 
2.009e-003 4.991e+007 1.024e+012 1.000e+004 1.146e-001 1.664e-003 
2.011e-003 4.990e+007 1.024e+012 1.000e+004 1.124e-001 1.665e-003 
2.012e-003 4.990e+007 1.025e+012 1.000e+004 1.118e-001 1.667e-003 
2.014e-003 4.990e+007 1.026e+012 1.000e+004 1.110e-001 1.669e-003 
2.016e-003 4.990e+007 1.025e+012 1.000e+004 1.137e-001 1.670e-003 
2.017e-003 4.990e+007 1.025e+012 1.000e+004 1.171e-001 1.672e-003 
2.019e-003 4.991e+007 1.023e+012 1.000e+004 1.210e-001 1.674e-003 
2.020e-003 4.992e+007 1.022e+012 1.000e+004 1.230e-001 1.675e-003 
2.022e-003 4.993e+007 1.021e+012 1.000e+004 1.210e-001 1.677e-003 
2.023e-003 4.994e+007 1.015e+012 1.000e+004 1.137e-001 1.678e-003 
2.025e-003 4.994e+007 1.010e+012 1.000e+004 1.273e-001 1.680e-003 
2.026e-003 4.995e+007 1.007e+012 1.000e+004 1.284e-001 1.681e-003 
2.028e-003 4.995e+007 1.004e+012 1.000e+004 1.325e-001 1.682e-003 
2.030e-003 4.996e+007 1.003e+012 1.000e+004 1.271e-001 1.684e-003 
2.031e-003 4.997e+007 1.003e+012 1.000e+004 1.275e-001 1.685e-003 
2.033e-003 4.999e+007 1.002e+012 1.000e+004 1.278e-001 1.687e-003 
2.034e-003 5.000e+007 9.841e+011 1.000e+004 1.286e-001 1.688e-003 
2.036e-003 5.002e+007 9.818e+011 1.000e+004 1.340e-001 1.690e-003 
2.037e-003 5.004e+007 9.808e+011 1.000e+004 1.307e-001 1.691e-003 
2.038e-003 5.006e+007 9.800e+011 1.000e+004 1.323e-001 1.692e-003 
2.040e-003 5.008e+007 9.790e+011 1.000e+004 1.341e-001 1.693e-003 
2.041e-003 5.011e+007 9.782e+011 1.000e+004 1.318e-001 1.695e-003 
2.043e-003 5.013e+007 9.777e+011 1.000e+004 1.382e-001 1.696e-003 
2.044e-003 5.016e+007 9.776e+011 1.000e+004 1.410e-001 1.697e-003 
2.046e-003 5.018e+007 9.775e+011 1.000e+004 1.333e-001 1.699e-003 
2.047e-003 5.021e+007 9.152e+011 1.000e+004 1.120e-001 1.700e-003 
2.049e-003 5.024e+007 9.156e+011 1.000e+004 1.124e-001 1.702e-003 
2.051e-003 5.027e+007 9.162e+011 1.000e+004 1.109e-001 1.703e-003 
2.052e-003 5.030e+007 9.157e+011 1.000e+004 1.117e-001 1.704e-003 
2.054e-003 5.034e+007 9.155e+011 1.000e+004 1.113e-001 1.706e-003 
2.056e-003 5.037e+007 9.134e+011 1.000e+004 1.142e-001 1.707e-003 
2.057e-003 5.040e+007 9.117e+011 1.000e+004 1.128e-001 1.709e-003 
2.059e-003 5.043e+007 9.111e+011 1.000e+004 1.094e-001 1.710e-003 
2.061e-003 5.047e+007 9.105e+011 1.000e+004 1.083e-001 1.711e-003 
2.062e-003 5.051e+007 9.097e+011 1.000e+004 1.096e-001 1.713e-003 
2.064e-003 5.054e+007 9.070e+011 1.000e+004 1.114e-001 1.714e-003 
2.065e-003 5.057e+007 9.055e+011 1.000e+004 1.107e-001 1.716e-003 
2.067e-003 5.061e+007 9.044e+011 1.000e+004 1.100e-001 1.717e-003 
2.069e-003 5.064e+007 9.041e+011 1.000e+004 1.078e-001 1.718e-003 
2.070e-003 5.068e+007 9.041e+011 1.000e+004 1.071e-001 1.720e-003 
2.072e-003 5.072e+007 9.038e+011 1.000e+004 1.040e-001 1.721e-003 
2.074e-003 5.075e+007 9.031e+011 1.000e+004 1.109e-001 1.723e-003 
2.075e-003 5.078e+007 9.026e+011 1.000e+004 1.112e-001 1.724e-003 
2.077e-003 5.082e+007 9.005e+011 1.000e+004 1.110e-001 1.726e-003 
2.079e-003 5.085e+007 8.956e+011 1.000e+004 1.080e-001 1.727e-003 
2.080e-003 5.087e+007 8.942e+011 1.000e+004 1.104e-001 1.728e-003 
2.082e-003 5.091e+007 8.950e+011 1.000e+004 1.105e-001 1.730e-003 
2.084e-003 5.094e+007 8.906e+011 1.000e+004 1.132e-001 1.732e-003 
2.086e-003 5.097e+007 8.855e+011 1.000e+004 1.133e-001 1.733e-003 
2.088e-003 5.100e+007 8.822e+011 1.000e+004 1.158e-001 1.735e-003 
2.090e-003 5.103e+007 8.804e+011 1.000e+004 1.170e-001 1.737e-003 
2.092e-003 5.106e+007 8.774e+011 1.000e+004 1.146e-001 1.739e-003 
2.094e-003 5.108e+007 8.782e+011 1.000e+004 1.168e-001 1.740e-003 
2.095e-003 5.111e+007 8.795e+011 1.000e+004 1.182e-001 1.742e-003 
2.097e-003 5.114e+007 8.808e+011 1.000e+004 1.181e-001 1.743e-003 
2.099e-003 5.116e+007 8.800e+011 1.000e+004 1.212e-001 1.745e-003 
2.100e-003 5.118e+007 8.803e+011 1.000e+004 1.242e-001 1.746e-003 
2.102e-003 5.120e+007 8.815e+011 1.000e+004 1.281e-001 1.748e-003 
2.104e-003 5.122e+007 8.830e+011 1.000e+004 1.261e-001 1.749e-003 
2.105e-003 5.124e+007 8.829e+011 1.000e+004 1.279e-001 1.751e-003 
2.107e-003 5.126e+007 8.836e+011 1.000e+004 1.262e-001 1.752e-003 
2.109e-003 5.127e+007 8.841e+011 1.000e+004 1.319e-001 1.754e-003 
2.110e-003 5.128e+007 8.850e+011 1.000e+004 1.292e-001 1.756e-003 
2.112e-003 5.130e+007 8.863e+011 1.000e+004 1.248e-001 1.757e-003 
2.114e-003 5.131e+007 8.870e+011 1.000e+004 1.272e-001 1.759e-003 
2.116e-003 5.132e+007 8.867e+011 1.000e+004 1.261e-001 1.761e-003 
2.117e-003 5.133e+007 8.866e+011 1.000e+004 1.278e-001 1.762e-003 
2.119e-003 5.135e+007 8.873e+011 1.000e+004 1.220e-001 1.764e-003 
2.121e-003 5.136e+007 8.880e+011 1.000e+004 1.227e-001 1.766e-003 
2.123e-003 5.137e+007 8.893e+011 1.000e+004 1.273e-001 1.768e-003 
2.125e-003 5.137e+007 8.910e+011 1.000e+004 1.298e-001 1.770e-003 
2.128e-003 5.137e+007 8.933e+011 1.000e+004 1.269e-001 1.772e-003 
2.130e-003 5.137e+007 8.942e+011 1.000e+004 1.268e-001 1.774e-003 
2.132e-003 5.136e+007 8.946e+011 1.000e+004 1.274e-001 1.776e-003 
2.134e-003 5.135e+007 8.961e+011 1.000e+004 1.335e-001 1.779e-003 
2.136e-003 5.134e+007 8.978e+011 1.000e+004 1.357e-001 1.781e-003 
2.138e-003 5.133e+007 8.872e+011 1.000e+004 1.361e-001 1.783e-003 
2.140e-003 5.131e+007 8.859e+011 1.000e+004 1.395e-001 1.785e-003 
2.142e-003 5.129e+007 8.859e+011 1.000e+004 1.431e-001 1.787e-003 
2.144e-003 5.128e+007 8.842e+011 1.000e+004 1.382e-001 1.789e-003 
2.146e-003 5.126e+007 8.788e+011 1.000e+004 1.487e-001 1.791e-003 
2.148e-003 5.123e+007 8.723e+011 1.000e+004 1.572e-001 1.793e-003 
2.150e-003 5.120e+007 8.643e+011 1.000e+004 1.519e-001 1.795e-003 
2.152e-003 5.117e+007 8.571e+011 1.000e+004 1.600e-001 1.798e-003 
2.154e-003 5.114e+007 8.467e+011 1.000e+004 1.598e-001 1.800e-003 
2.155e-003 5.112e+007 8.401e+011 1.000e+004 1.543e-001 1.802e-003 
2.157e-003 5.111e+007 8.397e+011 1.000e+004 1.518e-001 1.804e-003 
2.159e-003 5.110e+007 8.396e+011 1.000e+004 1.505e-001 1.806e-003 
2.161e-003 5.108e+007 8.391e+011 1.000e+004 1.558e-001 1.808e-003 
2.163e-003 5.107e+007 8.393e+011 1.000e+004 1.542e-001 1.810e-003 
2.165e-003 5.106e+007 8.400e+011 1.000e+004 1.540e-001 1.812e-003 
2.167e-003 5.104e+007 8.411e+011 1.000e+004 1.542e-001 1.813e-003 
2.168e-003 5.102e+007 8.372e+011 1.000e+004 1.625e-001 1.815e-003 
2.170e-003 5.099e+007 8.362e+011 1.000e+004 1.706e-001 1.817e-003 
2.172e-003 5.096e+007 8.362e+011 1.000e+004 1.630e-001 1.819e-003 
2.173e-003 5.092e+007 8.254e+011 1.000e+004 1.671e-001 1.821e-003 
2.175e-003 5.088e+007 8.207e+011 1.000e+004 1.774e-001 1.823e-003 
2.177e-003 5.085e+007 8.170e+011 1.000e+004 1.688e-001 1.825e-003 
2.178e-003 5.080e+007 8.132e+011 1.000e+004 1.690e-001 1.827e-003 
2.180e-003 5.076e+007 8.111e+011 1.000e+004 1.722e-001 1.829e-003 
2.181e-003 5.072e+007 8.096e+011 1.000e+004 1.725e-001 1.831e-003 
2.183e-003 5.068e+007 8.008e+011 1.000e+004 1.644e-001 1.833e-003 
2.185e-003 5.064e+007 7.904e+011 1.000e+004 1.598e-001 1.834e-003 
2.186e-003 5.061e+007 7.846e+011 1.000e+004 1.634e-001 1.836e-003 
2.188e-003 5.058e+007 7.695e+011 1.000e+004 1.715e-001 1.838e-003 
2.189e-003 5.055e+007 7.609e+011 1.000e+004 1.583e-001 1.840e-003 
2.191e-003 5.053e+007 7.529e+011 1.000e+004 1.557e-001 1.842e-003 
2.193e-003 5.051e+007 7.468e+011 1.000e+004 1.563e-001 1.843e-003 
2.195e-003 5.049e+007 7.443e+011 1.000e+004 1.541e-001 1.845e-003 
2.196e-003 5.048e+007 7.421e+011 1.000e+004 1.497e-001 1.847e-003 
2.198e-003 5.047e+007 7.405e+011 1.000e+004 1.420e-001 1.849e-003 
2.200e-003 5.047e+007 7.396e+011 1.000e+004 1.399e-001 1.851e-003 
2.202e-003 5.047e+007 7.384e+011 1.000e+004 1.381e-001 1.853e-003 
2.218e-003 5.054e+007 7.396e+011 1.000e+004 1.247e-001 1.868e-003 
2.222e-003 5.060e+007 7.429e+011 1.000e+004 1.280e-001 1.872e-003 
2.224e-003 5.062e+007 7.450e+011 1.000e+004 1.301e-001 1.874e-003 
2.226e-003 5.063e+007 7.473e+011 1.000e+004 1.347e-001 1.876e-003 
2.228e-003 5.064e+007 7.423e+011 1.000e+004 1.366e-001 1.878e-003 
2.230e-003 5.065e+007 7.422e+011 1.000e+004 1.359e-001 1.879e-003 
2.231e-003 5.066e+007 7.429e+011 1.000e+004 1.349e-001 1.881e-003 
2.233e-003 5.068e+007 7.429e+011 1.000e+004 1.314e-001 1.882e-003 
2.234e-003 5.070e+007 7.401e+011 1.000e+004 1.368e-001 1.884e-003 
2.236e-003 5.072e+007 7.358e+011 1.000e+004 1.357e-001 1.885e-003 
2.237e-003 5.073e+007 7.339e+011 1.000e+004 1.356e-001 1.886e-003 
2.239e-003 5.075e+007 7.327e+011 1.000e+004 1.349e-001 1.888e-003 
2.240e-003 5.077e+007 7.318e+011 1.000e+004 1.354e-001 1.889e-003 
2.242e-003 5.079e+007 7.315e+011 1.000e+004 1.336e-001 1.890e-003 
2.243e-003 5.082e+007 7.317e+011 1.000e+004 1.309e-001 1.892e-003 
2.245e-003 5.085e+007 7.324e+011 1.000e+004 1.317e-001 1.893e-003 
2.246e-003 5.087e+007 7.320e+011 1.000e+004 1.337e-001 1.894e-003 
2.248e-003 5.090e+007 7.329e+011 1.000e+004 1.308e-001 1.896e-003 
2.249e-003 5.092e+007 7.342e+011 1.000e+004 1.297e-001 1.897e-003 
2.251e-003 5.095e+007 7.348e+011 1.000e+004 1.336e-001 1.898e-003 
2.252e-003 5.097e+007 7.356e+011 1.000e+004 1.356e-001 1.900e-003 
2.254e-003 5.099e+007 7.371e+011 1.000e+004 1.349e-001 1.901e-003 
2.255e-003 5.101e+007 7.381e+011 1.000e+004 1.383e-001 1.902e-003 
2.257e-003 5.102e+007 7.399e+011 1.000e+004 1.367e-001 1.904e-003 
2.258e-003 5.104e+007 7.412e+011 1.000e+004 1.369e-001 1.905e-003 
2.260e-003 5.106e+007 7.417e+011 1.000e+004 1.387e-001 1.907e-003 
2.261e-003 5.107e+007 7.392e+011 1.000e+004 1.415e-001 1.908e-003 
2.263e-003 5.108e+007 7.388e+011 1.000e+004 1.458e-001 1.909e-003 
2.264e-003 5.109e+007 7.392e+011 1.000e+004 1.459e-001 1.911e-003 
2.266e-003 5.110e+007 7.378e+011 1.000e+004 1.507e-001 1.912e-003 
2.267e-003 5.110e+007 7.371e+011 1.000e+004 1.504e-001 1.914e-003 
2.269e-003 5.110e+007 7.373e+011 1.000e+004 1.539e-001 1.915e-003 
2.270e-003 5.110e+007 7.359e+011 1.000e+004 1.505e-001 1.917e-003 
2.272e-003 5.111e+007 7.358e+011 1.000e+004 1.518e-001 1.918e-003 
2.273e-003 5.111e+007 7.353e+011 1.000e+004 1.542e-001 1.920e-003 
2.275e-003 5.112e+007 7.345e+011 1.000e+004 1.422e-001 1.921e-003 
2.276e-003 5.113e+007 7.348e+011 1.000e+004 1.517e-001 1.923e-003 
2.278e-003 5.114e+007 7.355e+011 1.000e+004 1.463e-001 1.924e-003 
2.279e-003 5.115e+007 7.364e+011 1.000e+004 1.514e-001 1.926e-003 
2.281e-003 5.116e+007 7.362e+011 1.000e+004 1.445e-001 1.927e-003 
2.282e-003 5.117e+007 7.371e+011 1.000e+004 1.486e-001 1.928e-003 
2.284e-003 5.119e+007 7.382e+011 1.000e+004 1.427e-001 1.930e-003 
2.285e-003 5.120e+007 7.394e+011 1.000e+004 1.439e-001 1.931e-003 
2.287e-003 5.121e+007 7.405e+011 1.000e+004 1.484e-001 1.933e-003 
2.288e-003 5.123e+007 7.419e+011 1.000e+004 1.488e-001 1.934e-003 
2.290e-003 5.124e+007 7.434e+011 1.000e+004 1.513e-001 1.935e-003 
2.291e-003 5.125e+007 7.451e+011 1.000e+004 1.504e-001 1.937e-003 
2.293e-003 5.127e+007 7.470e+011 1.000e+004 1.476e-001 1.938e-003 
2.294e-003 5.128e+007 7.486e+011 1.000e+004 1.446e-001 1.940e-003 
2.296e-003 5.130e+007 7.503e+011 1.000e+004 1.419e-001 1.941e-003 
2.297e-003 5.133e+007 7.510e+011 1.000e+004 1.301e-001 1.942e-003 
2.299e-003 5.135e+007 7.521e+011 1.000e+004 1.426e-001 1.944e-003 
2.300e-003 5.138e+007 7.535e+011 1.000e+004 1.408e-001 1.945e-003 
2.302e-003 5.140e+007 7.540e+011 1.000e+004 1.475e-001 1.946e-003 
2.304e-003 5.142e+007 7.531e+011 1.000e+004 1.407e-001 1.948e-003 
2.305e-003 5.145e+007 7.535e+011 1.000e+004 1.439e-001 1.949e-003 
2.307e-003 5.147e+007 7.540e+011 1.000e+004 1.423e-001 1.951e-003 
2.308e-003 5.149e+007 7.548e+011 1.000e+004 1.383e-001 1.952e-003 
2.310e-003 5.152e+007 7.557e+011 1.000e+004 1.435e-001 1.953e-003 
2.311e-003 5.154e+007 7.567e+011 1.000e+004 1.465e-001 1.955e-003 
2.313e-003 5.156e+007 7.581e+011 1.000e+004 1.419e-001 1.956e-003 
2.314e-003 5.159e+007 7.597e+011 1.000e+004 1.306e-001 1.957e-003 
2.316e-003 5.161e+007 7.607e+011 1.000e+004 1.424e-001 1.959e-003 
2.317e-003 5.163e+007 7.621e+011 1.000e+004 1.467e-001 1.960e-003 
2.319e-003 5.165e+007 7.637e+011 1.000e+004 1.348e-001 1.961e-003 
2.320e-003 5.168e+007 7.654e+011 1.000e+004 1.313e-001 1.963e-003 
2.322e-003 5.171e+007 7.673e+011 1.000e+004 1.379e-001 1.964e-003 
2.323e-003 5.174e+007 7.693e+011 1.000e+004 1.407e-001 1.965e-003 
2.325e-003 5.177e+007 7.714e+011 1.000e+004 1.331e-001 1.967e-003 
2.326e-003 5.180e+007 7.735e+011 1.000e+004 1.327e-001 1.968e-003 
2.328e-003 5.184e+007 7.760e+011 1.000e+004 1.304e-001 1.969e-003 
2.329e-003 5.188e+007 7.785e+011 1.000e+004 1.299e-001 1.970e-003 
2.331e-003 5.192e+007 7.802e+011 1.000e+004 1.262e-001 1.972e-003 
2.332e-003 5.195e+007 7.826e+011 1.000e+004 1.282e-001 1.973e-003 
2.334e-003 5.199e+007 7.851e+011 1.000e+004 1.365e-001 1.974e-003 
2.335e-003 5.202e+007 7.877e+011 1.000e+004 1.341e-001 1.975e-003 
2.337e-003 5.205e+007 7.890e+011 1.000e+004 1.363e-001 1.977e-003 
2.338e-003 5.208e+007 7.914e+011 1.000e+004 1.365e-001 1.978e-003 
2.340e-003 5.211e+007 7.940e+011 1.000e+004 1.386e-001 1.979e-003 
2.341e-003 5.213e+007 7.949e+011 1.000e+004 1.345e-001 1.981e-003 
2.343e-003 5.216e+007 7.933e+011 1.000e+004 1.327e-001 1.982e-003 
2.344e-003 5.218e+007 7.939e+011 1.000e+004 1.384e-001 1.983e-003 
2.346e-003 5.220e+007 7.953e+011 1.000e+004 1.392e-001 1.985e-003 
2.347e-003 5.222e+007 7.956e+011 1.000e+004 1.389e-001 1.986e-003 
2.349e-003 5.223e+007 7.968e+011 1.000e+004 1.491e-001 1.988e-003 
2.351e-003 5.224e+007 7.980e+011 1.000e+004 1.468e-001 1.989e-003 
2.352e-003 5.225e+007 7.995e+011 1.000e+004 1.409e-001 1.991e-003 
2.354e-003 5.227e+007 8.010e+011 1.000e+004 1.430e-001 1.992e-003 
2.355e-003 5.227e+007 8.027e+011 1.000e+004 1.509e-001 1.993e-003 
2.357e-003 5.228e+007 7.998e+011 1.000e+004 1.561e-001 1.995e-003 
2.358e-003 5.228e+007 7.990e+011 1.000e+004 1.507e-001 1.996e-003 
2.360e-003 5.229e+007 7.995e+011 1.000e+004 1.403e-001 1.998e-003 
2.361e-003 5.229e+007 8.008e+011 1.000e+004 1.432e-001 1.999e-003 
2.363e-003 5.230e+007 8.024e+011 1.000e+004 1.397e-001 2.001e-003 
2.364e-003 5.230e+007 8.045e+011 1.000e+004 1.371e-001 2.002e-003 
2.366e-003 5.231e+007 8.068e+011 1.000e+004 1.390e-001 2.004e-003 
2.367e-003 5.232e+007 8.095e+011 1.000e+004 1.390e-001 2.005e-003 
2.369e-003 5.233e+007 8.125e+011 1.000e+004 1.372e-001 2.007e-003 
2.370e-003 5.234e+007 8.159e+011 1.000e+004 1.358e-001 2.008e-003 
2.372e-003 5.234e+007 8.173e+011 1.000e+004 1.379e-001 2.010e-003 
2.373e-003 5.235e+007 8.203e+011 1.000e+004 1.443e-001 2.011e-003 
2.375e-003 5.235e+007 8.232e+011 1.000e+004 1.356e-001 2.013e-003 
2.376e-003 5.235e+007 8.255e+011 1.000e+004 1.451e-001 2.014e-003 
2.378e-003 5.235e+007 8.282e+011 1.000e+004 1.441e-001 2.016e-003 
2.379e-003 5.235e+007 8.311e+011 1.000e+004 1.435e-001 2.017e-003 
2.381e-003 5.234e+007 8.342e+011 1.000e+004 1.423e-001 2.019e-003 
2.382e-003 5.233e+007 8.361e+011 1.000e+004 1.431e-001 2.020e-003 
2.384e-003 5.232e+007 8.388e+011 1.000e+004 1.454e-001 2.022e-003 
2.385e-003 5.231e+007 8.399e+011 1.000e+004 1.425e-001 2.024e-003 
2.387e-003 5.230e+007 8.404e+011 1.000e+004 1.405e-001 2.025e-003 
2.389e-003 5.229e+007 8.419e+011 1.000e+004 1.435e-001 2.027e-003 
2.390e-003 5.228e+007 8.445e+011 1.000e+004 1.354e-001 2.028e-003 
2.392e-003 5.228e+007 8.477e+011 1.000e+004 1.393e-001 2.030e-003 
2.393e-003 5.227e+007 8.494e+011 1.000e+004 1.375e-001 2.031e-003 
2.395e-003 5.226e+007 8.514e+011 1.000e+004 1.352e-001 2.033e-003 
2.396e-003 5.226e+007 8.540e+011 1.000e+004 1.355e-001 2.035e-003 
2.398e-003 5.226e+007 8.539e+011 1.000e+004 1.314e-001 2.036e-003 
2.399e-003 5.226e+007 8.550e+011 1.000e+004 1.373e-001 2.038e-003 
2.401e-003 5.225e+007 8.565e+011 1.000e+004 1.403e-001 2.039e-003 
2.402e-003 5.225e+007 8.578e+011 1.000e+004 1.374e-001 2.041e-003 
2.404e-003 5.224e+007 8.591e+011 1.000e+004 1.360e-001 2.042e-003 
2.405e-003 5.224e+007 8.603e+011 1.000e+004 1.323e-001 2.044e-003 
2.407e-003 5.224e+007 8.621e+011 1.000e+004 1.344e-001 2.045e-003 
2.408e-003 5.224e+007 8.625e+011 1.000e+004 1.374e-001 2.047e-003 
2.409e-003 5.224e+007 8.640e+011 1.000e+004 1.346e-001 2.048e-003 
2.411e-003 5.224e+007 8.662e+011 1.000e+004 1.346e-001 2.050e-003 
2.412e-003 5.223e+007 8.688e+011 1.000e+004 1.345e-001 2.051e-003 
2.414e-003 5.223e+007 8.714e+011 1.000e+004 1.274e-001 2.052e-003 
2.415e-003 5.223e+007 8.656e+011 1.000e+004 1.330e-001 2.054e-003 
2.417e-003 5.223e+007 8.670e+011 1.000e+004 1.357e-001 2.055e-003 
2.418e-003 5.223e+007 8.691e+011 1.000e+004 1.314e-001 2.057e-003 
2.420e-003 5.222e+007 8.714e+011 1.000e+004 1.413e-001 2.058e-003 
2.421e-003 5.222e+007 8.737e+011 1.000e+004 1.405e-001 2.060e-003 
2.423e-003 5.221e+007 8.762e+011 1.000e+004 1.421e-001 2.061e-003 
2.424e-003 5.219e+007 8.792e+011 1.000e+004 1.466e-001 2.063e-003 
2.426e-003 5.218e+007 8.823e+011 1.000e+004 1.360e-001 2.065e-003 
2.427e-003 5.217e+007 8.534e+011 1.000e+004 1.519e-001 2.066e-003 
2.428e-003 5.216e+007 8.475e+011 1.000e+004 1.472e-001 2.068e-003 
2.430e-003 5.215e+007 8.448e+011 1.000e+004 1.482e-001 2.069e-003 
2.431e-003 5.215e+007 8.433e+011 1.000e+004 1.527e-001 2.071e-003 
2.433e-003 5.215e+007 8.425e+011 1.000e+004 1.503e-001 2.072e-003 
2.434e-003 5.215e+007 8.414e+011 1.000e+004 1.444e-001 2.074e-003 
2.436e-003 5.215e+007 8.411e+011 1.000e+004 1.489e-001 2.075e-003 
2.437e-003 5.216e+007 8.413e+011 1.000e+004 1.454e-001 2.076e-003 
2.439e-003 5.217e+007 8.417e+011 1.000e+004 1.371e-001 2.078e-003 
2.440e-003 5.218e+007 8.424e+011 1.000e+004 1.449e-001 2.079e-003 
2.442e-003 5.219e+007 8.432e+011 1.000e+004 1.420e-001 2.081e-003 
2.443e-003 5.220e+007 8.440e+011 1.000e+004 1.432e-001 2.082e-003 
2.445e-003 5.222e+007 8.452e+011 1.000e+004 1.442e-001 2.083e-003 
2.446e-003 5.223e+007 8.467e+011 1.000e+004 1.458e-001 2.085e-003 
2.447e-003 5.225e+007 8.481e+011 1.000e+004 1.475e-001 2.086e-003 
2.449e-003 5.226e+007 8.498e+011 1.000e+004 1.487e-001 2.087e-003 
2.450e-003 5.227e+007 8.516e+011 1.000e+004 1.337e-001 2.089e-003 
2.452e-003 5.229e+007 8.536e+011 1.000e+004 1.440e-001 2.090e-003 
2.453e-003 5.230e+007 8.558e+011 1.000e+004 1.504e-001 2.091e-003 
2.455e-003 5.231e+007 8.563e+011 1.000e+004 1.409e-001 2.093e-003 
2.456e-003 5.232e+007 8.567e+011 1.000e+004 1.407e-001 2.094e-003 
2.458e-003 5.233e+007 8.575e+011 1.000e+004 1.451e-001 2.096e-003 
2.459e-003 5.234e+007 8.588e+011 1.000e+004 1.433e-001 2.097e-003 
2.461e-003 5.235e+007 8.583e+011 1.000e+004 1.519e-001 2.098e-003 
2.462e-003 5.235e+007 8.587e+011 1.000e+004 1.544e-001 2.100e-003 
2.464e-003 5.235e+007 8.596e+011 1.000e+004 1.540e-001 2.101e-003 
2.465e-003 5.235e+007 8.609e+011 1.000e+004 1.482e-001 2.103e-003 
2.467e-003 5.235e+007 8.624e+011 1.000e+004 1.494e-001 2.104e-003 
2.468e-003 5.235e+007 8.643e+011 1.000e+004 1.508e-001 2.106e-003 
2.469e-003 5.235e+007 8.664e+011 1.000e+004 1.511e-001 2.107e-003 
2.471e-003 5.235e+007 8.688e+011 1.000e+004 1.465e-001 2.109e-003 
2.472e-003 5.234e+007 8.714e+011 1.000e+004 1.429e-001 2.110e-003 
2.474e-003 5.234e+007 8.735e+011 1.000e+004 1.497e-001 2.112e-003 
2.475e-003 5.233e+007 8.742e+011 1.000e+004 1.643e-001 2.113e-003 
2.477e-003 5.232e+007 8.733e+011 1.000e+004 1.442e-001 2.115e-003 
2.478e-003 5.231e+007 8.747e+011 1.000e+004 1.440e-001 2.116e-003 
2.480e-003 5.231e+007 8.763e+011 1.000e+004 1.544e-001 2.118e-003 
2.481e-003 5.231e+007 8.782e+011 1.000e+004 1.652e-001 2.119e-003 
2.483e-003 5.230e+007 8.724e+011 1.000e+004 1.583e-001 2.121e-003 
2.484e-003 5.230e+007 8.712e+011 1.000e+004 1.480e-001 2.122e-003 
2.486e-003 5.229e+007 8.679e+011 1.000e+004 1.446e-001 2.124e-003 
2.487e-003 5.229e+007 8.667e+011 1.000e+004 1.555e-001 2.125e-003 
2.489e-003 5.229e+007 8.643e+011 1.000e+004 1.578e-001 2.127e-003 
2.490e-003 5.228e+007 8.613e+011 1.000e+004 1.530e-001 2.128e-003 
2.492e-003 5.227e+007 8.577e+011 1.000e+004 1.696e-001 2.130e-003 
2.493e-003 5.227e+007 8.368e+011 1.000e+004 1.645e-001 2.131e-003 
2.495e-003 5.227e+007 8.314e+011 1.000e+004 1.621e-001 2.133e-003 
2.496e-003 5.227e+007 8.276e+011 1.000e+004 1.685e-001 2.134e-003 
2.497e-003 5.227e+007 8.245e+011 1.000e+004 1.649e-001 2.136e-003 
2.499e-003 5.227e+007 8.201e+011 1.000e+004 1.661e-001 2.137e-003 
2.500e-003 5.227e+007 8.155e+011 1.000e+004 1.587e-001 2.139e-003 
2.502e-003 5.227e+007 8.086e+011 1.000e+004 1.725e-001 2.140e-003 
2.503e-003 5.228e+007 8.041e+011 1.000e+004 1.648e-001 2.142e-003 
2.505e-003 5.229e+007 8.000e+011 1.000e+004 1.698e-001 2.143e-003 
2.506e-003 5.230e+007 7.967e+011 1.000e+004 1.684e-001 2.145e-003 
2.508e-003 5.231e+007 7.948e+011 1.000e+004 1.774e-001 2.146e-003 
2.509e-003 5.232e+007 7.923e+011 1.000e+004 1.746e-001 2.147e-003 
2.511e-003 5.234e+007 7.845e+011 1.000e+004 1.665e-001 2.149e-003 
2.512e-003 5.238e+007 7.728e+011 1.000e+004 1.577e-001 2.150e-003 
2.514e-003 5.241e+007 7.717e+011 1.000e+004 1.642e-001 2.151e-003 
2.515e-003 5.245e+007 7.716e+011 1.000e+004 1.655e-001 2.152e-003 
2.517e-003 5.248e+007 7.722e+011 1.000e+004 1.612e-001 2.154e-003 
2.518e-003 5.251e+007 7.733e+011 1.000e+004 1.433e-001 2.155e-003 
2.520e-003 5.254e+007 7.744e+011 1.000e+004 1.654e-001 2.156e-003 
2.521e-003 5.258e+007 7.757e+011 1.000e+004 1.561e-001 2.157e-003 
2.523e-003 5.262e+007 7.773e+011 1.000e+004 1.600e-001 2.159e-003 
2.524e-003 5.265e+007 7.791e+011 1.000e+004 1.573e-001 2.160e-003 
2.526e-003 5.268e+007 7.801e+011 1.000e+004 1.543e-001 2.161e-003 
2.527e-003 5.271e+007 7.799e+011 1.000e+004 1.621e-001 2.162e-003 
2.529e-003 5.274e+007 7.772e+011 1.000e+004 1.604e-001 2.164e-003 
2.530e-003 5.276e+007 7.770e+011 1.000e+004 1.696e-001 2.165e-003 
2.532e-003 5.279e+007 7.776e+011 1.000e+004 1.675e-001 2.166e-003 
2.533e-003 5.282e+007 7.775e+011 1.000e+004 1.622e-001 2.168e-003 
2.535e-003 5.284e+007 7.780e+011 1.000e+004 1.638e-001 2.169e-003 
2.536e-003 5.286e+007 7.788e+011 1.000e+004 1.453e-001 2.170e-003 
2.538e-003 5.289e+007 7.799e+011 1.000e+004 1.718e-001 2.172e-003 
2.539e-003 5.291e+007 7.810e+011 1.000e+004 1.587e-001 2.173e-003 
2.541e-003 5.293e+007 7.822e+011 1.000e+004 1.574e-001 2.174e-003 
2.542e-003 5.296e+007 7.836e+011 1.000e+004 1.660e-001 2.176e-003 
2.544e-003 5.298e+007 7.849e+011 1.000e+004 1.609e-001 2.177e-003 
2.545e-003 5.300e+007 7.862e+011 1.000e+004 1.597e-001 2.178e-003 
2.546e-003 5.302e+007 7.877e+011 1.000e+004 1.733e-001 2.180e-003 
2.548e-003 5.305e+007 7.890e+011 1.000e+004 1.537e-001 2.181e-003 
2.549e-003 5.307e+007 7.907e+011 1.000e+004 1.700e-001 2.182e-003 
2.551e-003 5.309e+007 7.920e+011 1.000e+004 1.614e-001 2.184e-003 
2.552e-003 5.312e+007 7.916e+011 1.000e+004 1.612e-001 2.185e-003 
2.554e-003 5.313e+007 7.923e+011 1.000e+004 1.700e-001 2.186e-003 
2.555e-003 5.315e+007 7.929e+011 1.000e+004 1.639e-001 2.188e-003 
2.557e-003 5.317e+007 7.935e+011 1.000e+004 1.665e-001 2.189e-003 
2.558e-003 5.319e+007 7.948e+011 1.000e+004 1.464e-001 2.191e-003 
2.560e-003 5.320e+007 7.947e+011 1.000e+004 1.532e-001 2.192e-003 
2.561e-003 5.322e+007 7.910e+011 1.000e+004 1.706e-001 2.193e-003 
2.563e-003 5.323e+007 7.880e+011 1.000e+004 1.640e-001 2.195e-003 
2.564e-003 5.324e+007 7.873e+011 1.000e+004 1.716e-001 2.196e-003 
2.566e-003 5.324e+007 7.872e+011 1.000e+004 1.535e-001 2.198e-003 
2.567e-003 5.325e+007 7.874e+011 1.000e+004 1.645e-001 2.199e-003 
2.569e-003 5.327e+007 7.880e+011 1.000e+004 1.641e-001 2.200e-003 
2.570e-003 5.328e+007 7.888e+011 1.000e+004 1.687e-001 2.202e-003 
2.572e-003 5.329e+007 7.899e+011 1.000e+004 1.589e-001 2.203e-003 
2.573e-003 5.330e+007 7.911e+011 1.000e+004 1.573e-001 2.205e-003 
2.575e-003 5.332e+007 7.925e+011 1.000e+004 1.601e-001 2.206e-003 
2.576e-003 5.333e+007 7.939e+011 1.000e+004 1.565e-001 2.207e-003 
2.578e-003 5.334e+007 7.958e+011 1.000e+004 1.566e-001 2.209e-003 
2.579e-003 5.334e+007 7.959e+011 1.000e+004 1.686e-001 2.210e-003 
2.581e-003 5.335e+007 7.798e+011 1.000e+004 1.449e-001 2.212e-003 
2.582e-003 5.335e+007 7.801e+011 1.000e+004 1.469e-001 2.213e-003 
2.584e-003 5.335e+007 7.805e+011 1.000e+004 1.458e-001 2.215e-003 
2.586e-003 5.335e+007 7.808e+011 1.000e+004 1.492e-001 2.216e-003 
2.587e-003 5.335e+007 7.782e+011 1.000e+004 1.460e-001 2.218e-003 
2.589e-003 5.336e+007 7.774e+011 1.000e+004 1.460e-001 2.220e-003 
2.591e-003 5.337e+007 7.776e+011 1.000e+004 1.429e-001 2.221e-003 
2.592e-003 5.338e+007 7.780e+011 1.000e+004 1.416e-001 2.223e-003 
2.594e-003 5.340e+007 7.787e+011 1.000e+004 1.363e-001 2.224e-003 
2.596e-003 5.342e+007 7.787e+011 1.000e+004 1.346e-001 2.226e-003 
2.597e-003 5.344e+007 7.772e+011 1.000e+004 1.337e-001 2.228e-003 
2.599e-003 5.346e+007 7.756e+011 1.000e+004 1.336e-001 2.229e-003 
2.601e-003 5.349e+007 7.744e+011 1.000e+004 1.366e-001 2.231e-003 
2.603e-003 5.352e+007 7.707e+011 1.000e+004 1.355e-001 2.232e-003 
2.605e-003 5.355e+007 7.681e+011 1.000e+004 1.334e-001 2.234e-003 
2.606e-003 5.359e+007 7.666e+011 1.000e+004 1.336e-001 2.236e-003 
2.608e-003 5.362e+007 7.650e+011 1.000e+004 1.361e-001 2.237e-003 
2.610e-003 5.365e+007 7.642e+011 1.000e+004 1.309e-001 2.239e-003 
2.612e-003 5.368e+007 7.638e+011 1.000e+004 1.331e-001 2.240e-003 
2.614e-003 5.371e+007 7.637e+011 1.000e+004 1.336e-001 2.242e-003 
2.616e-003 5.374e+007 7.638e+011 1.000e+004 1.281e-001 2.244e-003 
2.617e-003 5.377e+007 7.640e+011 1.000e+004 1.287e-001 2.246e-003 
2.619e-003 5.380e+007 7.645e+011 1.000e+004 1.286e-001 2.247e-003 
2.621e-003 5.383e+007 7.650e+011 1.000e+004 1.291e-001 2.249e-003 
2.624e-003 5.386e+007 7.657e+011 1.000e+004 1.294e-001 2.251e-003 
2.626e-003 5.389e+007 7.666e+011 1.000e+004 1.280e-001 2.253e-003 
2.628e-003 5.392e+007 7.676e+011 1.000e+004 1.302e-001 2.255e-003 
2.630e-003 5.395e+007 7.684e+011 1.000e+004 1.282e-001 2.256e-003 
2.632e-003 5.397e+007 7.697e+011 1.000e+004 1.339e-001 2.258e-003 
2.634e-003 5.401e+007 7.689e+011 1.000e+004 1.394e-001 2.260e-003 
2.636e-003 5.404e+007 7.691e+011 1.000e+004 1.467e-001 2.262e-003 
2.639e-003 5.408e+007 7.692e+011 1.000e+004 1.413e-001 2.264e-003 
2.641e-003 5.413e+007 7.698e+011 1.000e+004 1.401e-001 2.266e-003 
2.643e-003 5.418e+007 7.705e+011 1.000e+004 1.376e-001 2.268e-003 
2.646e-003 5.424e+007 7.717e+011 1.000e+004 1.303e-001 2.270e-003 
2.648e-003 5.429e+007 7.703e+011 1.000e+004 1.361e-001 2.272e-003 
2.650e-003 5.434e+007 7.669e+011 1.000e+004 1.346e-001 2.274e-003 
2.653e-003 5.438e+007 7.665e+011 1.000e+004 1.282e-001 2.277e-003 
2.655e-003 5.443e+007 7.660e+011 1.000e+004 1.345e-001 2.279e-003 
2.657e-003 5.447e+007 7.670e+011 1.000e+004 1.509e-001 2.281e-003 
2.660e-003 5.451e+007 7.678e+011 1.000e+004 1.415e-001 2.283e-003 
2.662e-003 5.455e+007 7.653e+011 1.000e+004 1.352e-001 2.285e-003 
2.664e-003 5.459e+007 7.655e+011 1.000e+004 1.274e-001 2.287e-003 
2.667e-003 5.463e+007 7.669e+011 1.000e+004 1.315e-001 2.289e-003 
2.669e-003 5.468e+007 7.680e+011 1.000e+004 1.356e-001 2.291e-003 
2.671e-003 5.472e+007 7.690e+011 1.000e+004 1.345e-001 2.293e-003 
2.673e-003 5.475e+007 7.703e+011 1.000e+004 1.266e-001 2.295e-003 
2.676e-003 5.479e+007 7.723e+011 1.000e+004 1.290e-001 2.296e-003 
2.678e-003 5.482e+007 7.679e+011 1.000e+004 1.334e-001 2.299e-003 
2.680e-003 5.485e+007 7.672e+011 1.000e+004 1.664e-001 2.301e-003 
2.682e-003 5.489e+007 7.674e+011 1.000e+004 1.403e-001 2.303e-003 
2.685e-003 5.492e+007 7.643e+011 1.000e+004 1.522e-001 2.305e-003 
2.687e-003 5.495e+007 7.580e+011 1.000e+004 1.648e-001 2.307e-003 
2.689e-003 5.497e+007 7.536e+011 1.000e+004 1.677e-001 2.309e-003 
2.692e-003 5.501e+007 7.535e+011 1.000e+004 1.607e-001 2.311e-003 
2.694e-003 5.504e+007 7.528e+011 1.000e+004 1.596e-001 2.313e-003 
2.696e-003 5.506e+007 7.516e+011 1.000e+004 1.630e-001 2.315e-003 
2.699e-003 5.509e+007 7.520e+011 1.000e+004 1.554e-001 2.318e-003 
2.701e-003 5.512e+007 7.529e+011 1.000e+004 1.535e-001 2.320e-003 
2.703e-003 5.516e+007 7.543e+011 1.000e+004 1.476e-001 2.322e-003 
2.705e-003 5.519e+007 7.559e+011 1.000e+004 1.466e-001 2.324e-003 
2.708e-003 5.522e+007 7.561e+011 1.000e+004 1.549e-001 2.326e-003 
2.710e-003 5.524e+007 7.569e+011 1.000e+004 1.612e-001 2.328e-003 
2.712e-003 5.527e+007 7.582e+011 1.000e+004 1.439e-001 2.330e-003 
2.714e-003 5.529e+007 7.595e+011 1.000e+004 1.521e-001 2.332e-003 
2.716e-003 5.531e+007 7.599e+011 1.000e+004 1.548e-001 2.333e-003 
2.718e-003 5.533e+007 7.612e+011 1.000e+004 1.526e-001 2.335e-003 
2.720e-003 5.534e+007 7.604e+011 1.000e+004 1.492e-001 2.337e-003 
2.722e-003 5.535e+007 7.615e+011 1.000e+004 1.470e-001 2.339e-003 
2.724e-003 5.536e+007 7.629e+011 1.000e+004 1.457e-001 2.341e-003 
2.726e-003 5.537e+007 7.647e+011 1.000e+004 1.412e-001 2.343e-003 
2.728e-003 5.539e+007 7.669e+011 1.000e+004 1.435e-001 2.345e-003 
2.730e-003 5.539e+007 7.669e+011 1.000e+004 1.464e-001 2.346e-003 
2.732e-003 5.540e+007 7.643e+011 1.000e+004 1.480e-001 2.348e-003 
2.733e-003 5.540e+007 7.633e+011 1.000e+004 1.528e-001 2.350e-003 
2.735e-003 5.541e+007 7.630e+011 1.000e+004 1.490e-001 2.352e-003 
2.737e-003 5.541e+007 7.642e+011 1.000e+004 1.482e-001 2.354e-003 
2.739e-003 5.540e+007 7.613e+011 1.000e+004 1.489e-001 2.356e-003 
2.741e-003 5.540e+007 7.594e+011 1.000e+004 1.457e-001 2.358e-003 
2.743e-003 5.540e+007 7.594e+011 1.000e+004 1.497e-001 2.359e-003 
2.744e-003 5.540e+007 7.598e+011 1.000e+004 1.368e-001 2.361e-003 
2.746e-003 5.541e+007 7.597e+011 1.000e+004 1.444e-001 2.363e-003 
2.748e-003 5.541e+007 7.561e+011 1.000e+004 1.458e-001 2.364e-003 
2.749e-003 5.541e+007 7.557e+011 1.000e+004 1.420e-001 2.366e-003 
2.751e-003 5.541e+007 7.558e+011 1.000e+004 1.359e-001 2.368e-003 
2.753e-003 5.542e+007 7.554e+011 1.000e+004 1.421e-001 2.369e-003 
2.754e-003 5.543e+007 7.556e+011 1.000e+004 1.424e-001 2.371e-003 
2.756e-003 5.543e+007 7.555e+011 1.000e+004 1.440e-001 2.373e-003 
2.758e-003 5.543e+007 7.562e+011 1.000e+004 1.392e-001 2.374e-003 
2.759e-003 5.544e+007 7.573e+011 1.000e+004 1.392e-001 2.376e-003 
2.761e-003 5.544e+007 7.584e+011 1.000e+004 1.416e-001 2.378e-003 
2.763e-003 5.544e+007 7.600e+011 1.000e+004 1.415e-001 2.379e-003 
2.764e-003 5.544e+007 7.599e+011 1.000e+004 1.419e-001 2.381e-003 
2.766e-003 5.544e+007 7.605e+011 1.000e+004 1.405e-001 2.382e-003 
2.768e-003 5.544e+007 7.604e+011 1.000e+004 1.471e-001 2.384e-003 
2.769e-003 5.544e+007 7.608e+011 1.000e+004 1.468e-001 2.386e-003 
2.771e-003 5.544e+007 7.618e+011 1.000e+004 1.430e-001 2.387e-003 
2.772e-003 5.544e+007 7.628e+011 1.000e+004 1.419e-001 2.389e-003 
2.774e-003 5.544e+007 7.640e+011 1.000e+004 1.466e-001 2.390e-003 
2.776e-003 5.544e+007 7.652e+011 1.000e+004 1.483e-001 2.392e-003 
2.777e-003 5.544e+007 7.666e+011 1.000e+004 1.432e-001 2.394e-003 
2.779e-003 5.544e+007 7.677e+011 1.000e+004 1.411e-001 2.395e-003 
2.780e-003 5.544e+007 7.693e+011 1.000e+004 1.432e-001 2.397e-003 
2.782e-003 5.545e+007 7.710e+011 1.000e+004 1.424e-001 2.398e-003 
2.784e-003 5.545e+007 7.714e+011 1.000e+004 1.398e-001 2.400e-003 
2.785e-003 5.545e+007 7.730e+011 1.000e+004 1.390e-001 2.402e-003 
2.787e-003 5.545e+007 7.748e+011 1.000e+004 1.411e-001 2.403e-003 
2.789e-003 5.544e+007 7.771e+011 1.000e+004 1.421e-001 2.405e-003 
2.790e-003 5.543e+007 7.763e+011 1.000e+004 1.408e-001 2.407e-003 
2.792e-003 5.542e+007 7.767e+011 1.000e+004 1.387e-001 2.409e-003 
2.794e-003 5.541e+007 7.757e+011 1.000e+004 1.411e-001 2.411e-003 
2.796e-003 5.539e+007 7.771e+011 1.000e+004 1.611e-001 2.413e-003 
2.799e-003 5.536e+007 7.794e+011 1.000e+004 1.600e-001 2.416e-003 
2.801e-003 5.534e+007 7.809e+011 1.000e+004 1.537e-001 2.419e-003 
2.804e-003 5.531e+007 7.776e+011 1.000e+004 1.559e-001 2.421e-003 
2.807e-003 5.528e+007 7.764e+011 1.000e+004 1.573e-001 2.424e-003 
2.810e-003 5.526e+007 7.772e+011 1.000e+004 1.536e-001 2.427e-003 
2.812e-003 5.524e+007 7.773e+011 1.000e+004 1.506e-001 2.430e-003 
2.815e-003 5.522e+007 7.781e+011 1.000e+004 1.503e-001 2.433e-003 
2.817e-003 5.521e+007 7.782e+011 1.000e+004 1.466e-001 2.435e-003 
2.820e-003 5.520e+007 7.788e+011 1.000e+004 1.511e-001 2.438e-003 
2.822e-003 5.519e+007 7.801e+011 1.000e+004 1.499e-001 2.440e-003 
2.825e-003 5.517e+007 7.817e+011 1.000e+004 1.509e-001 2.443e-003 
2.827e-003 5.516e+007 7.812e+011 1.000e+004 1.521e-001 2.445e-003 
2.829e-003 5.514e+007 7.804e+011 1.000e+004 1.501e-001 2.447e-003 
2.831e-003 5.511e+007 7.732e+011 1.000e+004 1.507e-001 2.449e-003 
2.832e-003 5.509e+007 7.695e+011 1.000e+004 1.496e-001 2.451e-003 
2.834e-003 5.508e+007 7.674e+011 1.000e+004 1.474e-001 2.453e-003 
2.836e-003 5.506e+007 7.647e+011 1.000e+004 1.477e-001 2.455e-003 
2.837e-003 5.505e+007 7.631e+011 1.000e+004 1.511e-001 2.457e-003 
2.839e-003 5.503e+007 7.619e+011 1.000e+004 1.545e-001 2.458e-003 
2.841e-003 5.502e+007 7.612e+011 1.000e+004 1.525e-001 2.460e-003 
2.842e-003 5.501e+007 7.609e+011 1.000e+004 1.493e-001 2.462e-003 
2.844e-003 5.499e+007 7.601e+011 1.000e+004 1.608e-001 2.464e-003 
2.846e-003 5.498e+007 7.600e+011 1.000e+004 1.639e-001 2.465e-003 
2.847e-003 5.496e+007 7.602e+011 1.000e+004 1.598e-001 2.467e-003 
2.849e-003 5.495e+007 7.606e+011 1.000e+004 1.471e-001 2.469e-003 
2.851e-003 5.495e+007 7.609e+011 1.000e+004 1.606e-001 2.470e-003 
2.852e-003 5.494e+007 7.615e+011 1.000e+004 1.617e-001 2.472e-003 
2.854e-003 5.495e+007 7.621e+011 1.000e+004 1.560e-001 2.474e-003 
2.856e-003 5.495e+007 7.625e+011 1.000e+004 1.472e-001 2.475e-003 
2.857e-003 5.495e+007 7.631e+011 1.000e+004 1.681e-001 2.477e-003 
2.859e-003 5.495e+007 7.638e+011 1.000e+004 1.738e-001 2.479e-003 
2.860e-003 5.495e+007 7.644e+011 1.000e+004 1.659e-001 2.480e-003 
2.862e-003 5.494e+007 7.651e+011 1.000e+004 1.502e-001 2.482e-003 
2.864e-003 5.494e+007 7.658e+011 1.000e+004 1.733e-001 2.484e-003 
2.865e-003 5.494e+007 7.656e+011 1.000e+004 1.796e-001 2.485e-003 
2.867e-003 5.493e+007 7.660e+011 1.000e+004 1.710e-001 2.487e-003 
2.869e-003 5.493e+007 7.667e+011 1.000e+004 1.701e-001 2.489e-003 
2.870e-003 5.492e+007 7.677e+011 1.000e+004 1.784e-001 2.490e-003 
2.872e-003 5.492e+007 7.690e+011 1.000e+004 1.803e-001 2.492e-003 
2.874e-003 5.492e+007 7.708e+011 1.000e+004 1.689e-001 2.494e-003 
2.875e-003 5.492e+007 7.718e+011 1.000e+004 1.744e-001 2.495e-003 
2.877e-003 5.492e+007 7.734e+011 1.000e+004 1.728e-001 2.497e-003 
2.879e-003 5.491e+007 7.753e+011 1.000e+004 1.894e-001 2.499e-003 
2.880e-003 5.491e+007 7.759e+011 1.000e+004 1.734e-001 2.500e-003 
2.882e-003 5.490e+007 7.769e+011 1.000e+004 1.823e-001 2.502e-003 
2.883e-003 5.489e+007 7.786e+011 1.000e+004 1.790e-001 2.504e-003 
2.885e-003 5.488e+007 7.806e+011 1.000e+004 1.763e-001 2.505e-003 
2.887e-003 5.486e+007 7.798e+011 1.000e+004 1.672e-001 2.507e-003 
2.888e-003 5.484e+007 7.790e+011 1.000e+004 1.911e-001 2.509e-003 
2.890e-003 5.482e+007 7.803e+011 1.000e+004 1.950e-001 2.510e-003 
2.891e-003 5.480e+007 7.797e+011 1.000e+004 1.875e-001 2.512e-003 
2.893e-003 5.477e+007 7.797e+011 1.000e+004 1.976e-001 2.514e-003 
2.894e-003 5.475e+007 7.805e+011 1.000e+004 1.822e-001 2.515e-003 
2.896e-003 5.474e+007 7.814e+011 1.000e+004 1.944e-001 2.517e-003 
2.897e-003 5.472e+007 7.827e+011 1.000e+004 1.895e-001 2.519e-003 
2.899e-003 5.471e+007 7.826e+011 1.000e+004 1.959e-001 2.520e-003 
2.900e-003 5.471e+007 7.828e+011 1.000e+004 1.789e-001 2.522e-003 
2.902e-003 5.470e+007 7.810e+011 1.000e+004 2.017e-001 2.524e-003 
2.904e-003 5.469e+007 7.773e+011 1.000e+004 1.972e-001 2.525e-003 
2.905e-003 5.468e+007 7.756e+011 1.000e+004 1.964e-001 2.527e-003 
2.907e-003 5.468e+007 7.748e+011 1.000e+004 1.776e-001 2.528e-003 
2.908e-003 5.468e+007 7.743e+011 1.000e+004 1.880e-001 2.530e-003 
2.910e-003 5.468e+007 7.738e+011 1.000e+004 1.923e-001 2.531e-003 
2.911e-003 5.469e+007 7.727e+011 1.000e+004 1.948e-001 2.533e-003 
2.913e-003 5.469e+007 7.726e+011 1.000e+004 1.862e-001 2.534e-003 
2.914e-003 5.470e+007 7.718e+011 1.000e+004 1.813e-001 2.536e-003 
2.916e-003 5.472e+007 7.713e+011 1.000e+004 1.873e-001 2.537e-003 
2.917e-003 5.473e+007 7.709e+011 1.000e+004 1.757e-001 2.539e-003 
2.919e-003 5.475e+007 7.708e+011 1.000e+004 1.821e-001 2.540e-003 
2.920e-003 5.477e+007 7.711e+011 1.000e+004 1.813e-001 2.541e-003 
2.922e-003 5.479e+007 7.716e+011 1.000e+004 1.877e-001 2.543e-003 
2.924e-003 5.481e+007 7.717e+011 1.000e+004 1.847e-001 2.544e-003 
2.925e-003 5.482e+007 7.714e+011 1.000e+004 1.779e-001 2.546e-003 
2.927e-003 5.483e+007 7.695e+011 1.000e+004 1.698e-001 2.547e-003 
2.928e-003 5.485e+007 7.681e+011 1.000e+004 1.809e-001 2.549e-003 
2.930e-003 5.486e+007 7.650e+011 1.000e+004 1.906e-001 2.550e-003 
2.931e-003 5.487e+007 7.627e+011 1.000e+004 1.954e-001 2.552e-003 
2.933e-003 5.488e+007 7.616e+011 1.000e+004 1.876e-001 2.553e-003 
2.934e-003 5.490e+007 7.612e+011 1.000e+004 1.934e-001 2.555e-003 
2.936e-003 5.492e+007 7.619e+011 1.000e+004 1.699e-001 2.556e-003 
2.937e-003 5.494e+007 7.629e+011 1.000e+004 1.812e-001 2.557e-003 
2.939e-003 5.496e+007 7.640e+011 1.000e+004 1.857e-001 2.559e-003 
2.940e-003 5.498e+007 7.654e+011 1.000e+004 1.828e-001 2.560e-003 
2.942e-003 5.500e+007 7.671e+011 1.000e+004 1.915e-001 2.561e-003 
2.944e-003 5.501e+007 7.675e+011 1.000e+004 1.799e-001 2.563e-003 
2.945e-003 5.503e+007 7.690e+011 1.000e+004 1.593e-001 2.564e-003 
2.947e-003 5.504e+007 7.709e+011 1.000e+004 1.766e-001 2.566e-003 
2.948e-003 5.506e+007 7.728e+011 1.000e+004 1.804e-001 2.567e-003 
2.950e-003 5.507e+007 7.714e+011 1.000e+004 1.831e-001 2.569e-003 
2.951e-003 5.508e+007 7.708e+011 1.000e+004 1.974e-001 2.570e-003 
2.953e-003 5.509e+007 7.706e+011 1.000e+004 1.799e-001 2.572e-003 
2.954e-003 5.510e+007 7.713e+011 1.000e+004 1.879e-001 2.573e-003 
2.956e-003 5.510e+007 7.724e+011 1.000e+004 1.890e-001 2.575e-003 
2.957e-003 5.511e+007 7.707e+011 1.000e+004 2.039e-001 2.576e-003 
2.959e-003 5.511e+007 7.675e+011 1.000e+004 1.893e-001 2.578e-003 
2.960e-003 5.511e+007 7.644e+011 1.000e+004 1.944e-001 2.579e-003 
2.962e-003 5.511e+007 7.626e+011 1.000e+004 2.079e-001 2.581e-003 
2.964e-003 5.511e+007 7.613e+011 1.000e+004 1.966e-001 2.582e-003 
2.965e-003 5.511e+007 7.602e+011 1.000e+004 1.904e-001 2.584e-003 
2.967e-003 5.511e+007 7.594e+011 1.000e+004 1.769e-001 2.585e-003 
2.968e-003 5.512e+007 7.590e+011 1.000e+004 1.729e-001 2.587e-003 
2.970e-003 5.512e+007 7.586e+011 1.000e+004 1.942e-001 2.588e-003 
2.971e-003 5.512e+007 7.585e+011 1.000e+004 1.889e-001 2.590e-003 
2.973e-003 5.513e+007 7.587e+011 1.000e+004 1.925e-001 2.591e-003 
2.974e-003 5.514e+007 7.590e+011 1.000e+004 1.759e-001 2.593e-003 
2.976e-003 5.515e+007 7.592e+011 1.000e+004 1.895e-001 2.594e-003 
2.978e-003 5.517e+007 7.597e+011 1.000e+004 1.844e-001 2.596e-003 
2.979e-003 5.518e+007 7.602e+011 1.000e+004 1.879e-001 2.597e-003 
2.981e-003 5.520e+007 7.605e+011 1.000e+004 1.774e-001 2.599e-003 
2.982e-003 5.520e+007 7.609e+011 1.000e+004 1.587e-001 2.600e-003 
2.984e-003 5.521e+007 7.610e+011 1.000e+004 1.871e-001 2.602e-003 
2.985e-003 5.522e+007 7.610e+011 1.000e+004 1.915e-001 2.603e-003 
2.987e-003 5.523e+007 7.611e+011 1.000e+004 1.916e-001 2.605e-003 
2.989e-003 5.523e+007 7.612e+011 1.000e+004 1.771e-001 2.606e-003 
2.990e-003 5.524e+007 7.617e+011 1.000e+004 1.888e-001 2.608e-003 
2.992e-003 5.524e+007 7.620e+011 1.000e+004 1.821e-001 2.609e-003 
2.993e-003 5.525e+007 7.624e+011 1.000e+004 1.888e-001 2.611e-003 
2.995e-003 5.525e+007 7.628e+011 1.000e+004 1.770e-001 2.612e-003 
2.996e-003 5.526e+007 7.635e+011 1.000e+004 1.823e-001 2.614e-003 
2.998e-003 5.527e+007 7.635e+011 1.000e+004 1.746e-001 2.615e-003 
2.999e-003 5.528e+007 7.643e+011 1.000e+004 1.797e-001 2.617e-003 
3.001e-003 5.530e+007 7.652e+011 1.000e+004 1.747e-001 2.618e-003 
3.002e-003 5.531e+007 7.664e+011 1.000e+004 1.713e-001 2.620e-003 
3.004e-003 5.532e+007 7.676e+011 1.000e+004 1.734e-001 2.621e-003 
3.005e-003 5.534e+007 7.689e+011 1.000e+004 1.696e-001 2.623e-003 
3.007e-003 5.536e+007 7.701e+011 1.000e+004 1.755e-001 2.624e-003 
3.009e-003 5.537e+007 7.701e+011 1.000e+004 1.732e-001 2.625e-003 
3.010e-003 5.538e+007 7.707e+011 1.000e+004 1.754e-001 2.627e-003 
3.012e-003 5.540e+007 7.694e+011 1.000e+004 1.687e-001 2.628e-003 
3.013e-003 5.541e+007 7.651e+011 1.000e+004 1.833e-001 2.630e-003 
3.015e-003 5.541e+007 7.628e+011 1.000e+004 1.776e-001 2.631e-003 
3.016e-003 5.541e+007 7.605e+011 1.000e+004 1.782e-001 2.633e-003 
3.018e-003 5.541e+007 7.604e+011 1.000e+004 1.691e-001 2.634e-003 
3.019e-003 5.542e+007 7.601e+011 1.000e+004 1.712e-001 2.636e-003 
3.021e-003 5.543e+007 7.589e+011 1.000e+004 1.666e-001 2.637e-003 
3.023e-003 5.545e+007 7.584e+011 1.000e+004 1.711e-001 2.639e-003 
3.024e-003 5.547e+007 7.578e+011 1.000e+004 1.627e-001 2.640e-003 
3.026e-003 5.549e+007 7.578e+011 1.000e+004 1.654e-001 2.642e-003 
3.027e-003 5.551e+007 7.582e+011 1.000e+004 1.603e-001 2.643e-003 
3.029e-003 5.553e+007 7.590e+011 1.000e+004 1.617e-001 2.645e-003 
3.030e-003 5.556e+007 7.592e+011 1.000e+004 1.549e-001 2.646e-003 
3.032e-003 5.558e+007 7.595e+011 1.000e+004 1.529e-001 2.647e-003 
3.033e-003 5.561e+007 7.607e+011 1.000e+004 1.488e-001 2.649e-003 
3.035e-003 5.563e+007 7.621e+011 1.000e+004 1.567e-001 2.650e-003 
3.036e-003 5.566e+007 7.635e+011 1.000e+004 1.585e-001 2.651e-003 
3.038e-003 5.568e+007 7.644e+011 1.000e+004 1.557e-001 2.653e-003 
3.040e-003 5.571e+007 7.630e+011 1.000e+004 1.544e-001 2.654e-003 
3.041e-003 5.573e+007 7.631e+011 1.000e+004 1.532e-001 2.656e-003 
3.043e-003 5.575e+007 7.638e+011 1.000e+004 1.574e-001 2.657e-003 
3.044e-003 5.577e+007 7.646e+011 1.000e+004 1.538e-001 2.658e-003 
3.046e-003 5.579e+007 7.656e+011 1.000e+004 1.539e-001 2.660e-003 
3.047e-003 5.581e+007 7.665e+011 1.000e+004 1.523e-001 2.661e-003 
3.049e-003 5.582e+007 7.675e+011 1.000e+004 1.430e-001 2.662e-003 
3.050e-003 5.584e+007 7.686e+011 1.000e+004 1.440e-001 2.664e-003 
3.052e-003 5.586e+007 7.701e+011 1.000e+004 1.479e-001 2.665e-003 
3.053e-003 5.589e+007 7.717e+011 1.000e+004 1.403e-001 2.666e-003 
3.055e-003 5.591e+007 7.736e+011 1.000e+004 1.503e-001 2.668e-003 
3.056e-003 5.593e+007 7.680e+011 1.000e+004 1.465e-001 2.669e-003 
3.058e-003 5.595e+007 7.686e+011 1.000e+004 1.482e-001 2.671e-003 
3.059e-003 5.597e+007 7.693e+011 1.000e+004 1.453e-001 2.672e-003 
3.061e-003 5.599e+007 7.702e+011 1.000e+004 1.394e-001 2.673e-003 
3.062e-003 5.600e+007 7.716e+011 1.000e+004 1.411e-001 2.675e-003 
3.064e-003 5.602e+007 7.726e+011 1.000e+004 1.318e-001 2.676e-003 
3.065e-003 5.604e+007 7.724e+011 1.000e+004 1.439e-001 2.678e-003 
3.067e-003 5.605e+007 7.737e+011 1.000e+004 1.431e-001 2.679e-003 
3.069e-003 5.606e+007 7.753e+011 1.000e+004 1.397e-001 2.681e-003 
3.070e-003 5.607e+007 7.684e+011 1.000e+004 1.355e-001 2.682e-003 
3.072e-003 5.608e+007 7.677e+011 1.000e+004 1.415e-001 2.684e-003 
3.073e-003 5.609e+007 7.678e+011 1.000e+004 1.422e-001 2.685e-003 
3.075e-003 5.610e+007 7.683e+011 1.000e+004 1.424e-001 2.687e-003 
3.077e-003 5.610e+007 7.692e+011 1.000e+004 1.424e-001 2.688e-003 
3.078e-003 5.611e+007 7.649e+011 1.000e+004 1.438e-001 2.690e-003 
3.080e-003 5.611e+007 7.627e+011 1.000e+004 1.440e-001 2.692e-003 
3.082e-003 5.611e+007 7.609e+011 1.000e+004 1.503e-001 2.693e-003 
3.084e-003 5.611e+007 7.589e+011 1.000e+004 1.512e-001 2.695e-003 
3.085e-003 5.611e+007 7.584e+011 1.000e+004 1.439e-001 2.697e-003 
3.087e-003 5.611e+007 7.589e+011 1.000e+004 1.399e-001 2.699e-003 
3.089e-003 5.611e+007 7.597e+011 1.000e+004 1.459e-001 2.701e-003 
3.091e-003 5.611e+007 7.609e+011 1.000e+004 1.472e-001 2.703e-003 
3.093e-003 5.611e+007 7.610e+011 1.000e+004 1.491e-001 2.705e-003 
3.095e-003 5.610e+007 7.605e+011 1.000e+004 1.428e-001 2.707e-003 
3.097e-003 5.609e+007 7.611e+011 1.000e+004 1.501e-001 2.709e-003 
3.099e-003 5.608e+007 7.614e+011 1.000e+004 1.482e-001 2.711e-003 
3.101e-003 5.607e+007 7.604e+011 1.000e+004 1.477e-001 2.713e-003 
3.103e-003 5.605e+007 7.601e+011 1.000e+004 1.426e-001 2.715e-003 
3.105e-003 5.604e+007 7.604e+011 1.000e+004 1.477e-001 2.717e-003 
3.107e-003 5.603e+007 7.608e+011 1.000e+004 1.489e-001 2.719e-003 
3.109e-003 5.601e+007 7.610e+011 1.000e+004 1.500e-001 2.722e-003 
3.111e-003 5.599e+007 7.617e+011 1.000e+004 1.525e-001 2.724e-003 
3.113e-003 5.597e+007 7.611e+011 1.000e+004 1.514e-001 2.726e-003 
3.116e-003 5.595e+007 7.604e+011 1.000e+004 1.456e-001 2.729e-003 
3.118e-003 5.595e+007 7.592e+011 1.000e+004 1.428e-001 2.731e-003 
3.120e-003 5.594e+007 7.595e+011 1.000e+004 1.414e-001 2.733e-003 
3.123e-003 5.593e+007 7.608e+011 1.000e+004 1.415e-001 2.736e-003 
3.125e-003 5.592e+007 7.627e+011 1.000e+004 1.443e-001 2.738e-003 
3.128e-003 5.592e+007 7.654e+011 1.000e+004 1.453e-001 2.741e-003 
3.130e-003 5.592e+007 7.682e+011 1.000e+004 1.371e-001 2.743e-003 
3.133e-003 5.593e+007 7.701e+011 1.000e+004 1.417e-001 2.746e-003 
3.136e-003 5.595e+007 7.731e+011 1.000e+004 1.378e-001 2.748e-003 
3.138e-003 5.596e+007 7.714e+011 1.000e+004 1.445e-001 2.751e-003 
3.141e-003 5.597e+007 7.720e+011 1.000e+004 1.434e-001 2.754e-003 
3.144e-003 5.598e+007 7.739e+011 1.000e+004 1.366e-001 2.756e-003 
3.146e-003 5.600e+007 7.764e+011 1.000e+004 1.416e-001 2.759e-003 
3.149e-003 5.600e+007 7.775e+011 1.000e+004 1.356e-001 2.761e-003 
3.152e-003 5.601e+007 7.803e+011 1.000e+004 1.439e-001 2.764e-003 
3.154e-003 5.601e+007 7.805e+011 1.000e+004 1.485e-001 2.767e-003 
3.157e-003 5.601e+007 7.801e+011 1.000e+004 1.440e-001 2.769e-003 
3.159e-003 5.600e+007 7.814e+011 1.000e+004 1.546e-001 2.772e-003 
3.162e-003 5.599e+007 7.835e+011 1.000e+004 1.455e-001 2.775e-003 
3.165e-003 5.598e+007 7.814e+011 1.000e+004 1.506e-001 2.777e-003 
3.167e-003 5.596e+007 7.783e+011 1.000e+004 1.585e-001 2.780e-003 
3.170e-003 5.595e+007 7.643e+011 1.000e+004 1.543e-001 2.783e-003 
3.172e-003 5.595e+007 7.622e+011 1.000e+004 1.446e-001 2.785e-003 
3.175e-003 5.596e+007 7.601e+011 1.000e+004 1.438e-001 2.788e-003 
3.178e-003 5.596e+007 7.588e+011 1.000e+004 1.576e-001 2.790e-003 
3.180e-003 5.597e+007 7.588e+011 1.000e+004 1.623e-001 2.793e-003 
3.183e-003 5.598e+007 7.576e+011 1.000e+004 1.639e-001 2.796e-003 
3.186e-003 5.598e+007 7.543e+011 1.000e+004 1.594e-001 2.798e-003 
3.188e-003 5.598e+007 7.541e+011 1.000e+004 1.723e-001 2.801e-003 
3.191e-003 5.598e+007 7.547e+011 1.000e+004 1.510e-001 2.803e-003 
3.193e-003 5.597e+007 7.566e+011 1.000e+004 1.622e-001 2.806e-003 
3.196e-003 5.597e+007 7.574e+011 1.000e+004 1.796e-001 2.808e-003 
3.198e-003 5.596e+007 7.591e+011 1.000e+004 1.873e-001 2.811e-003 
3.201e-003 5.595e+007 7.532e+011 1.000e+004 1.788e-001 2.814e-003 
3.203e-003 5.595e+007 7.526e+011 1.000e+004 1.705e-001 2.816e-003 
3.206e-003 5.594e+007 7.511e+011 1.000e+004 1.675e-001 2.819e-003 
3.208e-003 5.593e+007 7.491e+011 1.000e+004 1.949e-001 2.821e-003 
3.211e-003 5.591e+007 7.487e+011 1.000e+004 1.680e-001 2.824e-003 
3.213e-003 5.590e+007 7.494e+011 1.000e+004 1.713e-001 2.826e-003 
3.216e-003 5.590e+007 7.505e+011 1.000e+004 1.873e-001 2.829e-003 
3.218e-003 5.589e+007 7.518e+011 1.000e+004 1.799e-001 2.831e-003 
3.221e-003 5.589e+007 7.536e+011 1.000e+004 1.581e-001 2.834e-003 
3.223e-003 5.588e+007 7.532e+011 1.000e+004 1.772e-001 2.836e-003 
3.225e-003 5.587e+007 7.515e+011 1.000e+004 1.743e-001 2.839e-003 
3.228e-003 5.586e+007 7.515e+011 1.000e+004 1.679e-001 2.841e-003 
3.230e-003 5.586e+007 7.435e+011 1.000e+004 1.632e-001 2.844e-003 
3.232e-003 5.585e+007 7.413e+011 1.000e+004 1.784e-001 2.846e-003 
3.235e-003 5.584e+007 7.418e+011 1.000e+004 1.736e-001 2.848e-003 
3.237e-003 5.584e+007 7.428e+011 1.000e+004 1.644e-001 2.851e-003 
3.240e-003 5.584e+007 7.429e+011 1.000e+004 1.583e-001 2.853e-003 
3.242e-003 5.585e+007 7.425e+011 1.000e+004 1.598e-001 2.855e-003 
3.244e-003 5.585e+007 7.434e+011 1.000e+004 1.677e-001 2.858e-003 
3.246e-003 5.585e+007 7.448e+011 1.000e+004 1.690e-001 2.860e-003 
3.249e-003 5.585e+007 7.462e+011 1.000e+004 1.605e-001 2.862e-003 
3.251e-003 5.585e+007 7.479e+011 1.000e+004 1.575e-001 2.865e-003 
3.253e-003 5.585e+007 7.495e+011 1.000e+004 1.608e-001 2.867e-003 
3.256e-003 5.585e+007 7.514e+011 1.000e+004 1.557e-001 2.869e-003 
3.258e-003 5.585e+007 7.526e+011 1.000e+004 1.593e-001 2.871e-003 
3.260e-003 5.584e+007 7.542e+011 1.000e+004 1.570e-001 2.874e-003 
3.262e-003 5.584e+007 7.563e+011 1.000e+004 1.704e-001 2.876e-003 
3.265e-003 5.582e+007 7.586e+011 1.000e+004 1.656e-001 2.878e-003 
3.267e-003 5.581e+007 7.586e+011 1.000e+004 1.682e-001 2.881e-003 
3.269e-003 5.580e+007 7.578e+011 1.000e+004 1.785e-001 2.883e-003 
3.271e-003 5.579e+007 7.580e+011 1.000e+004 1.795e-001 2.885e-003 
3.274e-003 5.578e+007 7.585e+011 1.000e+004 1.605e-001 2.888e-003 
3.276e-003 5.577e+007 7.596e+011 1.000e+004 1.663e-001 2.890e-003 
3.278e-003 5.576e+007 7.527e+011 1.000e+004 1.713e-001 2.892e-003 
3.280e-003 5.574e+007 7.483e+011 1.000e+004 1.754e-001 2.894e-003 
3.282e-003 5.572e+007 7.464e+011 1.000e+004 1.687e-001 2.896e-003 
3.284e-003 5.570e+007 7.450e+011 1.000e+004 1.659e-001 2.899e-003 
3.286e-003 5.567e+007 7.444e+011 1.000e+004 1.777e-001 2.901e-003 
3.288e-003 5.564e+007 7.440e+011 1.000e+004 1.836e-001 2.903e-003 
3.290e-003 5.562e+007 7.438e+011 1.000e+004 1.754e-001 2.906e-003 
3.292e-003 5.559e+007 7.438e+011 1.000e+004 1.918e-001 2.908e-003 
3.295e-003 5.557e+007 7.441e+011 1.000e+004 1.808e-001 2.910e-003 
3.297e-003 5.554e+007 7.444e+011 1.000e+004 1.882e-001 2.912e-003 
3.299e-003 5.551e+007 7.449e+011 1.000e+004 1.865e-001 2.915e-003 
3.301e-003 5.548e+007 7.450e+011 1.000e+004 1.835e-001 2.917e-003 
3.303e-003 5.546e+007 7.446e+011 1.000e+004 1.836e-001 2.919e-003 
3.305e-003 5.545e+007 7.444e+011 1.000e+004 1.725e-001 2.921e-003 
3.307e-003 5.544e+007 7.442e+011 1.000e+004 1.663e-001 2.923e-003 
3.309e-003 5.544e+007 7.442e+011 1.000e+004 1.701e-001 2.925e-003 
3.310e-003 5.543e+007 7.444e+011 1.000e+004 1.739e-001 2.927e-003 
3.312e-003 5.543e+007 7.449e+011 1.000e+004 1.574e-001 2.929e-003 
3.314e-003 5.544e+007 7.454e+011 1.000e+004 1.567e-001 2.930e-003 
3.316e-003 5.544e+007 7.460e+011 1.000e+004 1.650e-001 2.932e-003 
3.318e-003 5.545e+007 7.468e+011 1.000e+004 1.566e-001 2.934e-003 
3.319e-003 5.545e+007 7.478e+011 1.000e+004 1.557e-001 2.936e-003 
3.321e-003 5.546e+007 7.490e+011 1.000e+004 1.498e-001 2.937e-003 
3.323e-003 5.548e+007 7.492e+011 1.000e+004 1.557e-001 2.939e-003 
3.324e-003 5.549e+007 7.467e+011 1.000e+004 1.568e-001 2.940e-003 
3.326e-003 5.550e+007 7.470e+011 1.000e+004 1.528e-001 2.942e-003 
3.328e-003 5.552e+007 7.481e+011 1.000e+004 1.505e-001 2.943e-003 
3.329e-003 5.553e+007 7.483e+011 1.000e+004 1.562e-001 2.945e-003 
3.331e-003 5.554e+007 7.492e+011 1.000e+004 1.611e-001 2.947e-003 
3.333e-003 5.556e+007 7.504e+011 1.000e+004 1.511e-001 2.948e-003 
3.334e-003 5.557e+007 7.521e+011 1.000e+004 1.519e-001 2.950e-003 
3.336e-003 5.559e+007 7.540e+011 1.000e+004 1.549e-001 2.951e-003 
3.338e-003 5.561e+007 7.557e+011 1.000e+004 1.549e-001 2.953e-003 
3.339e-003 5.562e+007 7.574e+011 1.000e+004 1.591e-001 2.954e-003 
3.341e-003 5.563e+007 7.568e+011 1.000e+004 1.643e-001 2.956e-003 
3.343e-003 5.563e+007 7.542e+011 1.000e+004 1.764e-001 2.958e-003 
3.344e-003 5.563e+007 7.540e+011 1.000e+004 1.715e-001 2.959e-003 
3.346e-003 5.563e+007 7.546e+011 1.000e+004 1.788e-001 2.961e-003 
3.348e-003 5.563e+007 7.556e+011 1.000e+004 1.838e-001 2.963e-003 
3.349e-003 5.563e+007 7.569e+011 1.000e+004 1.817e-001 2.964e-003 
3.351e-003 5.563e+007 7.557e+011 1.000e+004 1.789e-001 2.966e-003 
3.353e-003 5.562e+007 7.554e+011 1.000e+004 1.811e-001 2.968e-003 
3.354e-003 5.562e+007 7.558e+011 1.000e+004 1.855e-001 2.969e-003 
3.356e-003 5.562e+007 7.556e+011 1.000e+004 1.994e-001 2.971e-003 
3.358e-003 5.561e+007 7.558e+011 1.000e+004 1.874e-001 2.973e-003 
3.359e-003 5.560e+007 7.564e+011 1.000e+004 1.906e-001 2.975e-003 
3.361e-003 5.559e+007 7.571e+011 1.000e+004 1.981e-001 2.976e-003 
3.363e-003 5.558e+007 7.578e+011 1.000e+004 1.998e-001 2.978e-003 
3.364e-003 5.556e+007 7.588e+011 1.000e+004 1.880e-001 2.980e-003 
3.366e-003 5.555e+007 7.598e+011 1.000e+004 1.999e-001 2.982e-003 
3.368e-003 5.554e+007 7.608e+011 1.000e+004 2.029e-001 2.983e-003 
3.369e-003 5.553e+007 7.619e+011 1.000e+004 1.932e-001 2.985e-003 
3.371e-003 5.553e+007 7.633e+011 1.000e+004 1.894e-001 2.987e-003 
3.373e-003 5.552e+007 7.638e+011 1.000e+004 1.978e-001 2.988e-003 
3.374e-003 5.552e+007 7.649e+011 1.000e+004 1.991e-001 2.990e-003 
3.376e-003 5.551e+007 7.662e+011 1.000e+004 2.091e-001 2.992e-003 
3.377e-003 5.551e+007 7.676e+011 1.000e+004 1.954e-001 2.993e-003 
3.379e-003 5.550e+007 7.692e+011 1.000e+004 1.855e-001 2.995e-003 
3.381e-003 5.550e+007 7.709e+011 1.000e+004 1.884e-001 2.996e-003 
3.382e-003 5.550e+007 7.723e+011 1.000e+004 2.019e-001 2.998e-003 
3.384e-003 5.549e+007 7.739e+011 1.000e+004 1.876e-001 3.000e-003 
3.385e-003 5.547e+007 7.730e+011 1.000e+004 1.894e-001 3.001e-003 
3.387e-003 5.546e+007 7.736e+011 1.000e+004 1.892e-001 3.003e-003 
3.388e-003 5.546e+007 7.749e+011 1.000e+004 1.958e-001 3.005e-003 
3.390e-003 5.545e+007 7.759e+011 1.000e+004 1.910e-001 3.006e-003 
3.392e-003 5.544e+007 7.770e+011 1.000e+004 1.882e-001 3.008e-003 
3.393e-003 5.543e+007 7.783e+011 1.000e+004 1.920e-001 3.010e-003 
3.395e-003 5.543e+007 7.798e+011 1.000e+004 2.034e-001 3.011e-003 
3.396e-003 5.542e+007 7.813e+011 1.000e+004 1.990e-001 3.013e-003 
3.398e-003 5.541e+007 7.828e+011 1.000e+004 1.950e-001 3.015e-003 
3.400e-003 5.539e+007 7.843e+011 1.000e+004 1.991e-001 3.016e-003 
3.401e-003 5.539e+007 7.856e+011 1.000e+004 2.083e-001 3.018e-003 
3.403e-003 5.538e+007 7.871e+011 1.000e+004 2.012e-001 3.019e-003 
3.404e-003 5.538e+007 7.885e+011 1.000e+004 1.897e-001 3.021e-003 
3.406e-003 5.537e+007 7.898e+011 1.000e+004 2.036e-001 3.023e-003 
3.407e-003 5.536e+007 7.915e+011 1.000e+004 1.897e-001 3.024e-003 
3.409e-003 5.536e+007 7.932e+011 1.000e+004 1.963e-001 3.026e-003 
3.411e-003 5.535e+007 7.951e+011 1.000e+004 1.949e-001 3.028e-003 
3.412e-003 5.534e+007 7.971e+011 1.000e+004 2.059e-001 3.029e-003 
3.414e-003 5.533e+007 7.993e+011 1.000e+004 1.833e-001 3.031e-003 
3.415e-003 5.532e+007 8.016e+011 1.000e+004 1.963e-001 3.033e-003 
3.417e-003 5.531e+007 8.043e+011 1.000e+004 1.937e-001 3.034e-003 
3.419e-003 5.530e+007 8.068e+011 1.000e+004 1.969e-001 3.036e-003 
3.420e-003 5.529e+007 8.088e+011 1.000e+004 1.894e-001 3.038e-003 
3.422e-003 5.528e+007 8.099e+011 1.000e+004 2.047e-001 3.039e-003 
3.423e-003 5.526e+007 8.112e+011 1.000e+004 2.088e-001 3.041e-003 
3.425e-003 5.524e+007 8.102e+011 1.000e+004 2.130e-001 3.042e-003 
3.426e-003 5.522e+007 8.038e+011 1.000e+004 1.926e-001 3.044e-003 
3.428e-003 5.521e+007 7.999e+011 1.000e+004 2.123e-001 3.046e-003 
3.429e-003 5.520e+007 7.967e+011 1.000e+004 2.093e-001 3.047e-003 
3.431e-003 5.519e+007 7.956e+011 1.000e+004 2.048e-001 3.049e-003 
3.432e-003 5.518e+007 7.957e+011 1.000e+004 1.865e-001 3.051e-003 
3.434e-003 5.517e+007 7.967e+011 1.000e+004 1.903e-001 3.052e-003 
3.435e-003 5.516e+007 7.979e+011 1.000e+004 2.063e-001 3.054e-003 
3.437e-003 5.515e+007 7.994e+011 1.000e+004 1.966e-001 3.055e-003 
3.438e-003 5.514e+007 7.994e+011 1.000e+004 1.913e-001 3.057e-003 
3.440e-003 5.513e+007 8.002e+011 1.000e+004 1.868e-001 3.058e-003 
3.441e-003 5.512e+007 8.014e+011 1.000e+004 1.919e-001 3.060e-003 
3.443e-003 5.510e+007 7.994e+011 1.000e+004 1.973e-001 3.061e-003 
3.444e-003 5.509e+007 7.993e+011 1.000e+004 1.836e-001 3.063e-003 
3.446e-003 5.508e+007 7.997e+011 1.000e+004 1.787e-001 3.065e-003 
3.447e-003 5.507e+007 8.002e+011 1.000e+004 1.882e-001 3.066e-003 
3.449e-003 5.507e+007 8.004e+011 1.000e+004 1.713e-001 3.068e-003 
3.450e-003 5.507e+007 8.010e+011 1.000e+004 1.786e-001 3.069e-003 
3.452e-003 5.506e+007 8.016e+011 1.000e+004 1.748e-001 3.071e-003 
3.453e-003 5.506e+007 8.022e+011 1.000e+004 1.899e-001 3.072e-003 
3.455e-003 5.505e+007 8.027e+011 1.000e+004 1.580e-001 3.074e-003 
3.456e-003 5.505e+007 8.035e+011 1.000e+004 1.624e-001 3.075e-003 
3.458e-003 5.505e+007 8.048e+011 1.000e+004 1.703e-001 3.077e-003 
3.459e-003 5.504e+007 8.061e+011 1.000e+004 1.672e-001 3.078e-003 
3.461e-003 5.503e+007 8.074e+011 1.000e+004 1.711e-001 3.080e-003 
3.462e-003 5.502e+007 8.088e+011 1.000e+004 1.780e-001 3.081e-003 
3.464e-003 5.501e+007 8.103e+011 1.000e+004 1.669e-001 3.083e-003 
3.465e-003 5.500e+007 8.119e+011 1.000e+004 1.788e-001 3.085e-003 
3.467e-003 5.499e+007 8.136e+011 1.000e+004 1.761e-001 3.086e-003 
3.468e-003 5.498e+007 8.152e+011 1.000e+004 1.790e-001 3.088e-003 
3.470e-003 5.496e+007 8.169e+011 1.000e+004 1.649e-001 3.089e-003 
3.471e-003 5.496e+007 8.189e+011 1.000e+004 1.566e-001 3.091e-003 
3.473e-003 5.494e+007 8.210e+011 1.000e+004 1.678e-001 3.093e-003 
3.474e-003 5.493e+007 8.232e+011 1.000e+004 1.789e-001 3.094e-003 
3.476e-003 5.492e+007 8.249e+011 1.000e+004 1.644e-001 3.096e-003 
3.477e-003 5.491e+007 8.275e+011 1.000e+004 1.626e-001 3.097e-003 
3.479e-003 5.489e+007 8.304e+011 1.000e+004 1.754e-001 3.099e-003 
3.481e-003 5.487e+007 8.339e+011 1.000e+004 1.797e-001 3.101e-003 
3.483e-003 5.485e+007 8.376e+011 1.000e+004 1.697e-001 3.103e-003 
3.484e-003 5.482e+007 8.414e+011 1.000e+004 1.701e-001 3.105e-003 
3.486e-003 5.480e+007 8.450e+011 1.000e+004 1.727e-001 3.107e-003 
3.488e-003 5.478e+007 8.296e+011 1.000e+004 1.842e-001 3.108e-003 
3.489e-003 5.476e+007 8.309e+011 1.000e+004 1.675e-001 3.110e-003 
3.491e-003 5.473e+007 8.234e+011 1.000e+004 1.679e-001 3.112e-003 
3.493e-003 5.471e+007 8.222e+011 1.000e+004 1.776e-001 3.114e-003 
3.495e-003 5.467e+007 8.171e+011 1.000e+004 1.881e-001 3.116e-003 
3.496e-003 5.464e+007 8.104e+011 1.000e+004 1.755e-001 3.118e-003 
3.498e-003 5.460e+007 8.082e+011 1.000e+004 1.712e-001 3.120e-003 
3.500e-003 5.457e+007 8.076e+011 1.000e+004 1.788e-001 3.122e-003 
3.502e-003 5.455e+007 8.076e+011 1.000e+004 1.807e-001 3.124e-003 
3.503e-003 5.453e+007 8.084e+011 1.000e+004 1.651e-001 3.126e-003 
3.505e-003 5.451e+007 8.094e+011 1.000e+004 1.613e-001 3.128e-003 
3.507e-003 5.449e+007 8.106e+011 1.000e+004 1.732e-001 3.130e-003 
3.509e-003 5.446e+007 8.122e+011 1.000e+004 1.789e-001 3.132e-003 
3.511e-003 5.443e+007 8.143e+011 1.000e+004 1.674e-001 3.134e-003 
3.513e-003 5.440e+007 8.137e+011 1.000e+004 1.650e-001 3.136e-003 
3.514e-003 5.436e+007 8.123e+011 1.000e+004 1.786e-001 3.138e-003 
3.516e-003 5.433e+007 8.114e+011 1.000e+004 1.797e-001 3.140e-003 
3.518e-003 5.429e+007 8.109e+011 1.000e+004 1.694e-001 3.142e-003 
3.520e-003 5.426e+007 8.091e+011 1.000e+004 1.683e-001 3.144e-003 
3.521e-003 5.422e+007 8.084e+011 1.000e+004 1.781e-001 3.146e-003 
3.523e-003 5.418e+007 8.036e+011 1.000e+004 1.594e-001 3.148e-003 
3.525e-003 5.415e+007 8.025e+011 1.000e+004 1.651e-001 3.150e-003 
3.527e-003 5.412e+007 8.022e+011 1.000e+004 1.578e-001 3.152e-003 
3.528e-003 5.410e+007 8.022e+011 1.000e+004 1.638e-001 3.154e-003 
3.530e-003 5.409e+007 8.022e+011 1.000e+004 1.500e-001 3.156e-003 
3.532e-003 5.407e+007 8.030e+011 1.000e+004 1.545e-001 3.158e-003 
3.534e-003 5.406e+007 8.001e+011 1.000e+004 1.507e-001 3.160e-003 
3.536e-003 5.405e+007 7.994e+011 1.000e+004 1.557e-001 3.162e-003 
3.538e-003 5.404e+007 7.994e+011 1.000e+004 1.579e-001 3.163e-003 
3.539e-003 5.403e+007 7.999e+011 1.000e+004 1.483e-001 3.165e-003 
3.541e-003 5.403e+007 8.003e+011 1.000e+004 1.437e-001 3.167e-003 
3.543e-003 5.402e+007 8.007e+011 1.000e+004 1.483e-001 3.169e-003 
3.545e-003 5.401e+007 8.014e+011 1.000e+004 1.424e-001 3.171e-003 
3.547e-003 5.401e+007 8.023e+011 1.000e+004 1.459e-001 3.173e-003 
3.548e-003 5.400e+007 8.036e+011 1.000e+004 1.443e-001 3.175e-003 
3.550e-003 5.399e+007 8.054e+011 1.000e+004 1.455e-001 3.177e-003 
3.552e-003 5.397e+007 8.048e+011 1.000e+004 1.494e-001 3.179e-003 
3.554e-003 5.395e+007 8.033e+011 1.000e+004 1.496e-001 3.181e-003 
3.556e-003 5.393e+007 8.031e+011 1.000e+004 1.462e-001 3.183e-003 
3.558e-003 5.390e+007 8.039e+011 1.000e+004 1.522e-001 3.185e-003 
3.560e-003 5.388e+007 8.030e+011 1.000e+004 1.528e-001 3.187e-003 
3.562e-003 5.385e+007 7.992e+011 1.000e+004 1.488e-001 3.189e-003 
3.564e-003 5.382e+007 7.987e+011 1.000e+004 1.431e-001 3.192e-003 
3.566e-003 5.381e+007 7.991e+011 1.000e+004 1.438e-001 3.194e-003 
3.568e-003 5.380e+007 7.999e+011 1.000e+004 1.416e-001 3.196e-003 
3.570e-003 5.379e+007 8.009e+011 1.000e+004 1.363e-001 3.198e-003 
3.573e-003 5.379e+007 8.024e+011 1.000e+004 1.386e-001 3.200e-003 
3.575e-003 5.378e+007 8.040e+011 1.000e+004 1.350e-001 3.203e-003 
3.577e-003 5.378e+007 8.047e+011 1.000e+004 1.370e-001 3.205e-003 
3.579e-003 5.378e+007 8.061e+011 1.000e+004 1.327e-001 3.207e-003 
3.582e-003 5.377e+007 8.054e+011 1.000e+004 1.504e-001 3.209e-003 
3.584e-003 5.375e+007 8.061e+011 1.000e+004 1.541e-001 3.212e-003 
3.587e-003 5.372e+007 8.074e+011 1.000e+004 1.515e-001 3.215e-003 
3.589e-003 5.370e+007 8.090e+011 1.000e+004 1.526e-001 3.217e-003 
3.592e-003 5.367e+007 8.109e+011 1.000e+004 1.574e-001 3.220e-003 
3.594e-003 5.364e+007 8.095e+011 1.000e+004 1.509e-001 3.223e-003 
3.597e-003 5.361e+007 8.085e+011 1.000e+004 1.494e-001 3.226e-003 
3.599e-003 5.358e+007 8.090e+011 1.000e+004 1.556e-001 3.229e-003 
3.602e-003 5.356e+007 8.101e+011 1.000e+004 1.620e-001 3.231e-003 
3.605e-003 5.354e+007 8.117e+011 1.000e+004 1.559e-001 3.234e-003 
3.607e-003 5.353e+007 8.095e+011 1.000e+004 1.517e-001 3.237e-003 
3.610e-003 5.352e+007 8.097e+011 1.000e+004 1.631e-001 3.240e-003 
3.613e-003 5.351e+007 8.112e+011 1.000e+004 1.665e-001 3.242e-003 
3.615e-003 5.351e+007 8.133e+011 1.000e+004 1.608e-001 3.245e-003 
3.618e-003 5.351e+007 8.158e+011 1.000e+004 1.537e-001 3.247e-003 
3.620e-003 5.351e+007 8.171e+011 1.000e+004 1.625e-001 3.250e-003 
3.623e-003 5.351e+007 8.195e+011 1.000e+004 1.723e-001 3.253e-003 
3.625e-003 5.352e+007 8.227e+011 1.000e+004 1.537e-001 3.255e-003 
3.628e-003 5.353e+007 8.260e+011 1.000e+004 1.486e-001 3.257e-003 
3.630e-003 5.353e+007 8.296e+011 1.000e+004 1.616e-001 3.260e-003 
3.633e-003 5.355e+007 8.319e+011 1.000e+004 1.480e-001 3.262e-003 
3.635e-003 5.356e+007 8.329e+011 1.000e+004 1.433e-001 3.264e-003 
3.638e-003 5.357e+007 8.357e+011 1.000e+004 1.503e-001 3.267e-003 
3.640e-003 5.358e+007 8.262e+011 1.000e+004 1.529e-001 3.269e-003 
3.642e-003 5.359e+007 8.241e+011 1.000e+004 1.341e-001 3.271e-003 
3.645e-003 5.360e+007 8.233e+011 1.000e+004 1.314e-001 3.274e-003 
3.647e-003 5.362e+007 8.232e+011 1.000e+004 1.386e-001 3.276e-003 
3.649e-003 5.363e+007 8.239e+011 1.000e+004 1.466e-001 3.278e-003 
3.652e-003 5.364e+007 8.254e+011 1.000e+004 1.370e-001 3.280e-003 
3.654e-003 5.366e+007 8.256e+011 1.000e+004 1.322e-001 3.283e-003 
3.656e-003 5.367e+007 8.217e+011 1.000e+004 1.427e-001 3.285e-003 
3.659e-003 5.368e+007 8.191e+011 1.000e+004 1.419e-001 3.287e-003 
3.661e-003 5.369e+007 8.142e+011 1.000e+004 1.378e-001 3.289e-003 
3.663e-003 5.371e+007 8.141e+011 1.000e+004 1.451e-001 3.291e-003 
3.665e-003 5.373e+007 8.143e+011 1.000e+004 1.410e-001 3.293e-003 
3.668e-003 5.375e+007 8.157e+011 1.000e+004 1.368e-001 3.296e-003 
3.670e-003 5.378e+007 8.180e+011 1.000e+004 1.291e-001 3.298e-003 
3.672e-003 5.381e+007 8.206e+011 1.000e+004 1.335e-001 3.300e-003 
3.674e-003 5.384e+007 8.235e+011 1.000e+004 1.361e-001 3.302e-003 
3.676e-003 5.387e+007 8.224e+011 1.000e+004 1.263e-001 3.304e-003 
3.678e-003 5.388e+007 8.242e+011 1.000e+004 1.286e-001 3.305e-003 
3.680e-003 5.391e+007 8.265e+011 1.000e+004 1.232e-001 3.307e-003 
3.682e-003 5.392e+007 8.293e+011 1.000e+004 1.225e-001 3.309e-003 
3.684e-003 5.394e+007 8.317e+011 1.000e+004 1.257e-001 3.310e-003 
3.686e-003 5.395e+007 8.329e+011 1.000e+004 1.255e-001 3.312e-003 
3.687e-003 5.397e+007 8.346e+011 1.000e+004 1.250e-001 3.314e-003 
3.689e-003 5.399e+007 8.362e+011 1.000e+004 1.262e-001 3.315e-003 
3.690e-003 5.400e+007 8.379e+011 1.000e+004 1.276e-001 3.317e-003 
3.692e-003 5.402e+007 8.397e+011 1.000e+004 1.292e-001 3.318e-003 
3.694e-003 5.403e+007 8.413e+011 1.000e+004 1.275e-001 3.320e-003 
3.695e-003 5.405e+007 8.430e+011 1.000e+004 1.266e-001 3.321e-003 
3.697e-003 5.407e+007 8.449e+011 1.000e+004 1.290e-001 3.322e-003 
3.698e-003 5.408e+007 8.467e+011 1.000e+004 1.274e-001 3.324e-003 
3.700e-003 5.410e+007 8.462e+011 1.000e+004 1.285e-001 3.325e-003 
3.701e-003 5.412e+007 8.464e+011 1.000e+004 1.268e-001 3.327e-003 
3.703e-003 5.414e+007 8.471e+011 1.000e+004 1.299e-001 3.328e-003 
3.704e-003 5.416e+007 8.481e+011 1.000e+004 1.298e-001 3.330e-003 
3.706e-003 5.418e+007 8.495e+011 1.000e+004 1.294e-001 3.331e-003 
3.708e-003 5.420e+007 8.494e+011 1.000e+004 1.267e-001 3.332e-003 
3.709e-003 5.423e+007 8.513e+011 1.000e+004 1.261e-001 3.334e-003 
3.711e-003 5.425e+007 8.535e+011 1.000e+004 1.259e-001 3.335e-003 
3.712e-003 5.427e+007 8.558e+011 1.000e+004 1.294e-001 3.337e-003 
3.714e-003 5.429e+007 8.586e+011 1.000e+004 1.326e-001 3.338e-003 
3.716e-003 5.431e+007 8.614e+011 1.000e+004 1.225e-001 3.340e-003 
3.717e-003 5.433e+007 8.642e+011 1.000e+004 1.281e-001 3.341e-003 
3.719e-003 5.435e+007 8.672e+011 1.000e+004 1.302e-001 3.342e-003 
3.720e-003 5.437e+007 8.706e+011 1.000e+004 1.264e-001 3.344e-003 
3.722e-003 5.438e+007 8.742e+011 1.000e+004 1.313e-001 3.345e-003 
3.723e-003 5.440e+007 8.778e+011 1.000e+004 1.295e-001 3.347e-003 
3.725e-003 5.442e+007 8.816e+011 1.000e+004 1.310e-001 3.348e-003 
3.726e-003 5.444e+007 8.826e+011 1.000e+004 1.327e-001 3.349e-003 
3.728e-003 5.445e+007 8.836e+011 1.000e+004 1.260e-001 3.351e-003 
3.729e-003 5.446e+007 8.855e+011 1.000e+004 1.335e-001 3.352e-003 
3.731e-003 5.447e+007 8.880e+011 1.000e+004 1.387e-001 3.354e-003 
3.732e-003 5.448e+007 8.886e+011 1.000e+004 1.366e-001 3.355e-003 
3.734e-003 5.449e+007 8.898e+011 1.000e+004 1.364e-001 3.357e-003 
3.735e-003 5.450e+007 8.919e+011 1.000e+004 1.329e-001 3.358e-003 
3.737e-003 5.451e+007 8.935e+011 1.000e+004 1.355e-001 3.359e-003 
3.738e-003 5.452e+007 8.937e+011 1.000e+004 1.290e-001 3.361e-003 
3.740e-003 5.454e+007 8.935e+011 1.000e+004 1.379e-001 3.362e-003 
3.741e-003 5.455e+007 8.944e+011 1.000e+004 1.392e-001 3.363e-003 
3.743e-003 5.457e+007 8.974e+011 1.000e+004 1.310e-001 3.365e-003 
3.744e-003 5.458e+007 8.970e+011 1.000e+004 1.361e-001 3.366e-003 
3.745e-003 5.460e+007 8.953e+011 1.000e+004 1.413e-001 3.367e-003 
3.747e-003 5.461e+007 8.939e+011 1.000e+004 1.462e-001 3.369e-003 
3.748e-003 5.461e+007 8.943e+011 1.000e+004 1.460e-001 3.370e-003 
3.750e-003 5.463e+007 8.963e+011 1.000e+004 1.369e-001 3.372e-003 
3.751e-003 5.464e+007 8.988e+011 1.000e+004 1.427e-001 3.373e-003 
3.753e-003 5.465e+007 9.013e+011 1.000e+004 1.428e-001 3.374e-003 
3.754e-003 5.466e+007 9.043e+011 1.000e+004 1.469e-001 3.376e-003 
3.755e-003 5.467e+007 9.055e+011 1.000e+004 1.408e-001 3.377e-003 
3.757e-003 5.468e+007 9.078e+011 1.000e+004 1.278e-001 3.378e-003 
3.758e-003 5.469e+007 9.108e+011 1.000e+004 1.517e-001 3.380e-003 
3.760e-003 5.469e+007 9.141e+011 1.000e+004 1.448e-001 3.381e-003 
3.761e-003 5.470e+007 9.157e+011 1.000e+004 1.448e-001 3.383e-003 
3.763e-003 5.470e+007 9.178e+011 1.000e+004 1.480e-001 3.384e-003 
3.764e-003 5.470e+007 9.199e+011 1.000e+004 1.513e-001 3.386e-003 
3.766e-003 5.470e+007 9.226e+011 1.000e+004 1.488e-001 3.387e-003 
3.767e-003 5.470e+007 9.256e+011 1.000e+004 1.375e-001 3.388e-003 
3.769e-003 5.470e+007 9.291e+011 1.000e+004 1.391e-001 3.390e-003 
3.770e-003 5.470e+007 9.327e+011 1.000e+004 1.478e-001 3.391e-003 
3.771e-003 5.469e+007 9.362e+011 1.000e+004 1.476e-001 3.393e-003 
3.773e-003 5.469e+007 9.398e+011 1.000e+004 1.519e-001 3.394e-003 
3.774e-003 5.468e+007 9.434e+011 1.000e+004 1.504e-001 3.396e-003 
3.776e-003 5.467e+007 9.470e+011 1.000e+004 1.472e-001 3.397e-003 
3.777e-003 5.466e+007 9.490e+011 1.000e+004 1.499e-001 3.399e-003 
3.779e-003 5.465e+007 9.494e+011 1.000e+004 1.545e-001 3.400e-003 
3.780e-003 5.464e+007 9.506e+011 1.000e+004 1.557e-001 3.402e-003 
3.781e-003 5.462e+007 9.522e+011 1.000e+004 1.470e-001 3.403e-003 
3.783e-003 5.461e+007 9.540e+011 1.000e+004 1.463e-001 3.405e-003 
3.784e-003 5.459e+007 9.559e+011 1.000e+004 1.517e-001 3.406e-003 
3.786e-003 5.458e+007 9.579e+011 1.000e+004 1.495e-001 3.408e-003 
3.787e-003 5.457e+007 9.587e+011 1.000e+004 1.497e-001 3.409e-003 
3.788e-003 5.455e+007 9.602e+011 1.000e+004 1.500e-001 3.411e-003 
3.790e-003 5.453e+007 9.580e+011 1.000e+004 1.562e-001 3.412e-003 
3.791e-003 5.451e+007 9.582e+011 1.000e+004 1.508e-001 3.414e-003 
3.793e-003 5.450e+007 9.595e+011 1.000e+004 1.467e-001 3.415e-003 
3.794e-003 5.448e+007 9.612e+011 1.000e+004 1.470e-001 3.417e-003 
3.796e-003 5.447e+007 9.636e+011 1.000e+004 1.494e-001 3.419e-003 
3.797e-003 5.446e+007 9.663e+011 1.000e+004 1.399e-001 3.420e-003 
3.798e-003 5.444e+007 9.696e+011 1.000e+004 1.418e-001 3.422e-003 
3.800e-003 5.443e+007 9.729e+011 1.000e+004 1.427e-001 3.423e-003 
3.801e-003 5.442e+007 9.688e+011 1.000e+004 1.409e-001 3.425e-003 
3.803e-003 5.441e+007 9.692e+011 1.000e+004 1.363e-001 3.426e-003 
3.804e-003 5.439e+007 9.705e+011 1.000e+004 1.452e-001 3.428e-003 
3.805e-003 5.438e+007 9.723e+011 1.000e+004 1.420e-001 3.429e-003 
3.807e-003 5.437e+007 9.745e+011 1.000e+004 1.431e-001 3.431e-003 
3.808e-003 5.435e+007 9.768e+011 1.000e+004 1.521e-001 3.432e-003 
3.810e-003 5.434e+007 9.791e+011 1.000e+004 1.396e-001 3.434e-003 
3.811e-003 5.433e+007 9.816e+011 1.000e+004 1.512e-001 3.435e-003 
3.813e-003 5.432e+007 9.829e+011 1.000e+004 1.545e-001 3.437e-003 
3.814e-003 5.431e+007 9.835e+011 1.000e+004 1.534e-001 3.438e-003 
3.815e-003 5.430e+007 9.843e+011 1.000e+004 1.436e-001 3.440e-003 
3.817e-003 5.429e+007 9.863e+011 1.000e+004 1.452e-001 3.441e-003 
3.818e-003 5.428e+007 9.887e+011 1.000e+004 1.550e-001 3.443e-003 
3.820e-003 5.428e+007 9.832e+011 1.000e+004 1.475e-001 3.444e-003 
3.821e-003 5.427e+007 9.828e+011 1.000e+004 1.390e-001 3.446e-003 
3.823e-003 5.426e+007 9.843e+011 1.000e+004 1.510e-001 3.447e-003 
3.824e-003 5.426e+007 9.865e+011 1.000e+004 1.476e-001 3.449e-003 
3.826e-003 5.425e+007 9.889e+011 1.000e+004 1.304e-001 3.450e-003 
3.827e-003 5.424e+007 9.912e+011 1.000e+004 1.415e-001 3.452e-003 
3.828e-003 5.424e+007 9.935e+011 1.000e+004 1.351e-001 3.453e-003 
3.830e-003 5.423e+007 9.962e+011 1.000e+004 1.348e-001 3.454e-003 
3.831e-003 5.422e+007 9.994e+011 1.000e+004 1.330e-001 3.456e-003 
3.833e-003 5.421e+007 1.003e+012 1.000e+004 1.304e-001 3.457e-003 
3.834e-003 5.420e+007 1.001e+012 1.000e+004 1.377e-001 3.459e-003 
3.836e-003 5.419e+007 1.002e+012 1.000e+004 1.365e-001 3.461e-003 
3.837e-003 5.419e+007 1.004e+012 1.000e+004 1.314e-001 3.462e-003 
3.839e-003 5.418e+007 1.008e+012 1.000e+004 1.373e-001 3.463e-003 
3.840e-003 5.418e+007 1.011e+012 1.000e+004 1.432e-001 3.465e-003 
3.841e-003 5.417e+007 1.014e+012 1.000e+004 1.257e-001 3.466e-003 
3.843e-003 5.416e+007 1.017e+012 1.000e+004 1.336e-001 3.468e-003 
3.844e-003 5.414e+007 1.011e+012 1.000e+004 1.332e-001 3.470e-003 
3.846e-003 5.412e+007 1.010e+012 1.000e+004 1.377e-001 3.471e-003 
3.847e-003 5.410e+007 1.012e+012 1.000e+004 1.289e-001 3.473e-003 
3.849e-003 5.408e+007 1.014e+012 1.000e+004 1.422e-001 3.474e-003 
3.850e-003 5.406e+007 1.018e+012 1.000e+004 1.398e-001 3.476e-003 
3.852e-003 5.404e+007 1.020e+012 1.000e+004 1.340e-001 3.478e-003 
3.853e-003 5.401e+007 1.022e+012 1.000e+004 1.388e-001 3.479e-003 
3.855e-003 5.398e+007 1.022e+012 1.000e+004 1.433e-001 3.481e-003 
3.856e-003 5.395e+007 1.021e+012 1.000e+004 1.519e-001 3.483e-003 
3.858e-003 5.390e+007 1.020e+012 1.000e+004 1.402e-001 3.485e-003 
3.859e-003 5.386e+007 1.019e+012 1.000e+004 1.414e-001 3.486e-003 
3.861e-003 5.381e+007 1.019e+012 1.000e+004 1.450e-001 3.488e-003 
3.862e-003 5.376e+007 1.020e+012 1.000e+004 1.549e-001 3.490e-003 
3.864e-003 5.370e+007 1.021e+012 1.000e+004 1.598e-001 3.492e-003 
3.865e-003 5.364e+007 1.021e+012 1.000e+004 1.585e-001 3.494e-003 
3.867e-003 5.358e+007 1.021e+012 1.000e+004 1.511e-001 3.496e-003 
3.868e-003 5.352e+007 1.021e+012 1.000e+004 1.761e-001 3.497e-003 
3.869e-003 5.345e+007 1.022e+012 1.000e+004 1.563e-001 3.499e-003 
3.871e-003 5.339e+007 1.023e+012 1.000e+004 1.600e-001 3.501e-003 
3.872e-003 5.332e+007 1.026e+012 1.000e+004 1.619e-001 3.503e-003 
3.874e-003 5.326e+007 1.029e+012 1.000e+004 1.748e-001 3.505e-003 
3.875e-003 5.319e+007 1.032e+012 1.000e+004 1.617e-001 3.507e-003 
3.877e-003 5.313e+007 1.035e+012 1.000e+004 1.715e-001 3.509e-003 
3.878e-003 5.306e+007 1.036e+012 1.000e+004 1.742e-001 3.511e-003 
3.880e-003 5.299e+007 1.036e+012 1.000e+004 1.720e-001 3.513e-003 
3.881e-003 5.292e+007 1.029e+012 1.000e+004 1.742e-001 3.515e-003 
3.883e-003 5.285e+007 1.026e+012 1.000e+004 1.858e-001 3.517e-003 
3.884e-003 5.278e+007 1.023e+012 1.000e+004 1.762e-001 3.519e-003 
3.886e-003 5.272e+007 1.021e+012 1.000e+004 1.646e-001 3.521e-003 
3.887e-003 5.265e+007 1.020e+012 1.000e+004 1.733e-001 3.523e-003 
3.889e-003 5.259e+007 1.018e+012 1.000e+004 1.706e-001 3.524e-003 
3.890e-003 5.254e+007 1.016e+012 1.000e+004 1.740e-001 3.526e-003 
3.892e-003 5.248e+007 1.016e+012 1.000e+004 1.755e-001 3.528e-003 
3.893e-003 5.241e+007 1.016e+012 1.000e+004 1.793e-001 3.530e-003 
3.895e-003 5.235e+007 1.007e+012 1.000e+004 1.877e-001 3.532e-003 
3.896e-003 5.228e+007 9.967e+011 1.000e+004 1.806e-001 3.534e-003 
3.897e-003 5.223e+007 9.941e+011 1.000e+004 1.710e-001 3.536e-003 
3.899e-003 5.219e+007 9.940e+011 1.000e+004 1.656e-001 3.538e-003 
3.900e-003 5.214e+007 9.924e+011 1.000e+004 1.570e-001 3.539e-003 
3.902e-003 5.210e+007 9.909e+011 1.000e+004 1.649e-001 3.541e-003 
3.903e-003 5.206e+007 9.913e+011 1.000e+004 1.795e-001 3.543e-003 
3.905e-003 5.202e+007 9.900e+011 1.000e+004 1.701e-001 3.545e-003 
3.906e-003 5.198e+007 9.838e+011 1.000e+004 1.676e-001 3.547e-003 
3.908e-003 5.194e+007 9.819e+011 1.000e+004 1.715e-001 3.548e-003 
3.909e-003 5.190e+007 9.827e+011 1.000e+004 1.858e-001 3.550e-003 
3.911e-003 5.187e+007 9.840e+011 1.000e+004 1.570e-001 3.552e-003 
3.912e-003 5.183e+007 9.856e+011 1.000e+004 1.652e-001 3.554e-003 
3.914e-003 5.179e+007 9.876e+011 1.000e+004 1.734e-001 3.555e-003 
3.915e-003 5.175e+007 9.898e+011 1.000e+004 1.678e-001 3.557e-003 
3.917e-003 5.171e+007 9.912e+011 1.000e+004 1.749e-001 3.559e-003 
3.918e-003 5.166e+007 9.931e+011 1.000e+004 1.577e-001 3.561e-003 
3.920e-003 5.162e+007 9.955e+011 1.000e+004 1.734e-001 3.562e-003 
3.921e-003 5.158e+007 9.960e+011 1.000e+004 1.654e-001 3.564e-003 
3.923e-003 5.154e+007 9.977e+011 1.000e+004 1.806e-001 3.566e-003 
3.924e-003 5.149e+007 9.976e+011 1.000e+004 1.775e-001 3.568e-003 
3.926e-003 5.145e+007 9.990e+011 1.000e+004 1.864e-001 3.570e-003 
3.927e-003 5.140e+007 9.996e+011 1.000e+004 1.654e-001 3.571e-003 
3.929e-003 5.136e+007 1.001e+012 1.000e+004 1.588e-001 3.573e-003 
3.930e-003 5.132e+007 1.003e+012 1.000e+004 1.568e-001 3.575e-003 
3.932e-003 5.128e+007 1.006e+012 1.000e+004 1.614e-001 3.577e-003 
3.933e-003 5.124e+007 1.008e+012 1.000e+004 1.644e-001 3.578e-003 
3.935e-003 5.121e+007 1.011e+012 1.000e+004 1.689e-001 3.580e-003 
3.936e-003 5.117e+007 1.014e+012 1.000e+004 1.501e-001 3.582e-003 
3.938e-003 5.113e+007 1.017e+012 1.000e+004 1.628e-001 3.584e-003 
3.939e-003 5.109e+007 1.020e+012 1.000e+004 1.634e-001 3.586e-003 
3.941e-003 5.105e+007 1.021e+012 1.000e+004 1.676e-001 3.587e-003 
3.942e-003 5.100e+007 1.022e+012 1.000e+004 1.687e-001 3.589e-003 
3.944e-003 5.095e+007 1.024e+012 1.000e+004 1.734e-001 3.591e-003 
3.945e-003 5.090e+007 1.027e+012 1.000e+004 1.746e-001 3.593e-003 
3.947e-003 5.085e+007 1.029e+012 1.000e+004 1.598e-001 3.595e-003 
3.948e-003 5.080e+007 1.025e+012 1.000e+004 1.564e-001 3.597e-003 
3.950e-003 5.076e+007 1.025e+012 1.000e+004 1.614e-001 3.598e-003 
3.951e-003 5.072e+007 1.027e+012 1.000e+004 1.756e-001 3.600e-003 
3.953e-003 5.067e+007 1.028e+012 1.000e+004 1.765e-001 3.602e-003 
3.954e-003 5.062e+007 1.025e+012 1.000e+004 1.637e-001 3.604e-003 
3.956e-003 5.058e+007 1.022e+012 1.000e+004 1.681e-001 3.606e-003 
3.957e-003 5.055e+007 1.022e+012 1.000e+004 1.563e-001 3.607e-003 
3.959e-003 5.051e+007 1.019e+012 1.000e+004 1.699e-001 3.609e-003 
3.960e-003 5.047e+007 1.014e+012 1.000e+004 1.754e-001 3.611e-003 
3.962e-003 5.044e+007 1.011e+012 1.000e+004 1.700e-001 3.613e-003 
3.963e-003 5.042e+007 1.009e+012 1.000e+004 1.750e-001 3.614e-003 
3.965e-003 5.040e+007 1.008e+012 1.000e+004 1.665e-001 3.616e-003 
3.966e-003 5.038e+007 1.008e+012 1.000e+004 1.653e-001 3.618e-003 
3.968e-003 5.036e+007 1.009e+012 1.000e+004 1.664e-001 3.619e-003 
3.969e-003 5.035e+007 1.009e+012 1.000e+004 1.730e-001 3.621e-003 
3.971e-003 5.034e+007 1.009e+012 1.000e+004 1.635e-001 3.622e-003 
3.973e-003 5.032e+007 1.011e+012 1.000e+004 1.627e-001 3.624e-003 
3.974e-003 5.031e+007 1.012e+012 1.000e+004 1.721e-001 3.626e-003 
3.976e-003 5.030e+007 1.014e+012 1.000e+004 1.707e-001 3.627e-003 
3.977e-003 5.029e+007 1.010e+012 1.000e+004 1.756e-001 3.629e-003 
3.979e-003 5.028e+007 1.011e+012 1.000e+004 1.728e-001 3.630e-003 
3.980e-003 5.027e+007 1.012e+012 1.000e+004 1.710e-001 3.632e-003 
3.982e-003 5.026e+007 1.012e+012 1.000e+004 1.499e-001 3.634e-003 
3.983e-003 5.026e+007 1.013e+012 1.000e+004 1.495e-001 3.635e-003 
3.985e-003 5.026e+007 1.014e+012 1.000e+004 1.466e-001 3.637e-003 
3.986e-003 5.027e+007 1.013e+012 1.000e+004 1.746e-001 3.638e-003 
3.988e-003 5.027e+007 1.009e+012 1.000e+004 1.756e-001 3.640e-003 
3.989e-003 5.027e+007 1.007e+012 1.000e+004 1.664e-001 3.641e-003 
3.991e-003 5.027e+007 1.006e+012 1.000e+004 1.574e-001 3.642e-003 
3.992e-003 5.027e+007 1.006e+012 1.000e+004 1.645e-001 3.644e-003 
3.994e-003 5.027e+007 1.005e+012 1.000e+004 1.683e-001 3.645e-003 
3.995e-003 5.027e+007 1.006e+012 1.000e+004 1.639e-001 3.647e-003 
3.996e-003 5.026e+007 9.963e+011 1.000e+004 1.539e-001 3.648e-003 
3.998e-003 5.025e+007 9.936e+011 1.000e+004 1.678e-001 3.650e-003 
3.999e-003 5.024e+007 9.915e+011 1.000e+004 1.798e-001 3.652e-003 
4.001e-003 5.023e+007 9.896e+011 1.000e+004 1.734e-001 3.653e-003 
4.002e-003 5.022e+007 9.874e+011 1.000e+004 1.582e-001 3.655e-003 
4.004e-003 5.021e+007 9.862e+011 1.000e+004 1.677e-001 3.656e-003 
4.005e-003 5.020e+007 9.852e+011 1.000e+004 1.685e-001 3.658e-003 
4.007e-003 5.019e+007 9.842e+011 1.000e+004 1.674e-001 3.659e-003 
4.008e-003 5.018e+007 9.865e+011 1.000e+004 1.546e-001 3.661e-003 
4.010e-003 5.017e+007 9.893e+011 1.000e+004 1.638e-001 3.663e-003 
4.011e-003 5.015e+007 9.923e+011 1.000e+004 1.687e-001 3.664e-003 
4.013e-003 5.014e+007 9.944e+011 1.000e+004 1.599e-001 3.666e-003 
4.014e-003 5.013e+007 9.970e+011 1.000e+004 1.691e-001 3.667e-003 
4.016e-003 5.012e+007 1.000e+012 1.000e+004 1.558e-001 3.669e-003 
4.017e-003 5.012e+007 1.004e+012 1.000e+004 1.603e-001 3.670e-003 
4.019e-003 5.011e+007 1.005e+012 1.000e+004 1.517e-001 3.672e-003 
4.020e-003 5.011e+007 1.007e+012 1.000e+004 1.492e-001 3.673e-003 
4.022e-003 5.010e+007 1.009e+012 1.000e+004 1.499e-001 3.675e-003 
4.023e-003 5.010e+007 1.011e+012 1.000e+004 1.629e-001 3.677e-003 
4.025e-003 5.010e+007 1.013e+012 1.000e+004 1.484e-001 3.678e-003 
4.026e-003 5.009e+007 1.016e+012 1.000e+004 1.426e-001 3.680e-003 
4.028e-003 5.009e+007 1.018e+012 1.000e+004 1.619e-001 3.681e-003 
4.029e-003 5.009e+007 1.022e+012 1.000e+004 1.521e-001 3.683e-003 
4.031e-003 5.009e+007 1.025e+012 1.000e+004 1.615e-001 3.684e-003 
4.033e-003 5.009e+007 1.020e+012 1.000e+004 1.608e-001 3.686e-003 
4.034e-003 5.009e+007 1.019e+012 1.000e+004 1.667e-001 3.687e-003 
4.036e-003 5.009e+007 1.019e+012 1.000e+004 1.439e-001 3.689e-003 
4.037e-003 5.009e+007 1.020e+012 1.000e+004 1.555e-001 3.690e-003 
4.039e-003 5.009e+007 1.021e+012 1.000e+004 1.610e-001 3.692e-003 
4.040e-003 5.009e+007 1.024e+012 1.000e+004 1.516e-001 3.693e-003 
4.042e-003 5.009e+007 1.026e+012 1.000e+004 1.598e-001 3.695e-003 
4.043e-003 5.010e+007 1.029e+012 1.000e+004 1.446e-001 3.696e-003 
4.045e-003 5.010e+007 1.032e+012 1.000e+004 1.614e-001 3.698e-003 
4.046e-003 5.011e+007 1.035e+012 1.000e+004 1.452e-001 3.699e-003 
4.048e-003 5.012e+007 1.037e+012 1.000e+004 1.545e-001 3.701e-003 
4.049e-003 5.013e+007 1.041e+012 1.000e+004 1.505e-001 3.702e-003 
4.051e-003 5.014e+007 1.044e+012 1.000e+004 1.399e-001 3.704e-003 
4.052e-003 5.014e+007 1.045e+012 1.000e+004 1.290e-001 3.705e-003 
4.054e-003 5.015e+007 1.043e+012 1.000e+004 1.444e-001 3.707e-003 
4.056e-003 5.014e+007 1.045e+012 1.000e+004 1.431e-001 3.708e-003 
4.057e-003 5.014e+007 1.049e+012 1.000e+004 1.373e-001 3.710e-003 
4.059e-003 5.014e+007 1.052e+012 1.000e+004 1.260e-001 3.711e-003 
4.060e-003 5.014e+007 1.056e+012 1.000e+004 1.408e-001 3.713e-003 
4.062e-003 5.015e+007 1.060e+012 1.000e+004 1.362e-001 3.714e-003 
4.063e-003 5.014e+007 1.058e+012 1.000e+004 1.472e-001 3.716e-003 
4.065e-003 5.014e+007 1.059e+012 1.000e+004 1.349e-001 3.717e-003 
4.066e-003 5.013e+007 1.058e+012 1.000e+004 1.463e-001 3.719e-003 
4.068e-003 5.011e+007 1.058e+012 1.000e+004 1.457e-001 3.721e-003 
4.069e-003 5.009e+007 1.058e+012 1.000e+004 1.456e-001 3.723e-003 
4.071e-003 5.006e+007 1.056e+012 1.000e+004 1.364e-001 3.724e-003 
4.073e-003 5.004e+007 1.056e+012 1.000e+004 1.569e-001 3.726e-003 
4.074e-003 5.001e+007 1.056e+012 1.000e+004 1.497e-001 3.728e-003 
4.076e-003 4.998e+007 1.054e+012 1.000e+004 1.495e-001 3.730e-003 
4.077e-003 4.996e+007 1.056e+012 1.000e+004 1.316e-001 3.731e-003 
4.079e-003 4.994e+007 1.041e+012 1.000e+004 1.558e-001 3.733e-003 
4.081e-003 4.992e+007 1.038e+012 1.000e+004 1.461e-001 3.735e-003 
4.082e-003 4.990e+007 1.038e+012 1.000e+004 1.445e-001 3.737e-003 
4.084e-003 4.989e+007 1.038e+012 1.000e+004 1.272e-001 3.738e-003 
4.085e-003 4.987e+007 1.033e+012 1.000e+004 1.548e-001 3.740e-003 
4.087e-003 4.986e+007 1.031e+012 1.000e+004 1.578e-001 3.742e-003 
4.088e-003 4.984e+007 1.030e+012 1.000e+004 1.429e-001 3.743e-003 
4.090e-003 4.983e+007 1.029e+012 1.000e+004 1.305e-001 3.745e-003 
4.091e-003 4.980e+007 1.015e+012 1.000e+004 1.518e-001 3.747e-003 
4.093e-003 4.979e+007 1.009e+012 1.000e+004 1.527e-001 3.748e-003 
4.095e-003 4.977e+007 1.005e+012 1.000e+004 1.527e-001 3.750e-003 
4.096e-003 4.976e+007 1.002e+012 1.000e+004 1.411e-001 3.751e-003 
4.098e-003 4.975e+007 9.996e+011 1.000e+004 1.524e-001 3.753e-003 
4.099e-003 4.973e+007 9.969e+011 1.000e+004 1.570e-001 3.755e-003 
4.101e-003 4.971e+007 9.954e+011 1.000e+004 1.414e-001 3.756e-003 
4.102e-003 4.968e+007 9.940e+011 1.000e+004 1.526e-001 3.758e-003 
4.104e-003 4.966e+007 9.914e+011 1.000e+004 1.546e-001 3.760e-003 
4.105e-003 4.963e+007 9.833e+011 1.000e+004 1.503e-001 3.761e-003 
4.106e-003 4.960e+007 9.792e+011 1.000e+004 1.556e-001 3.763e-003 
4.108e-003 4.958e+007 9.758e+011 1.000e+004 1.521e-001 3.765e-003 
4.109e-003 4.955e+007 9.724e+011 1.000e+004 1.391e-001 3.766e-003 
4.111e-003 4.953e+007 9.703e+011 1.000e+004 1.496e-001 3.768e-003 
4.112e-003 4.951e+007 9.687e+011 1.000e+004 1.523e-001 3.770e-003 
4.114e-003 4.949e+007 9.674e+011 1.000e+004 1.415e-001 3.771e-003 
4.115e-003 4.948e+007 9.665e+011 1.000e+004 1.337e-001 3.773e-003 
4.117e-003 4.946e+007 9.657e+011 1.000e+004 1.501e-001 3.774e-003 
4.118e-003 4.944e+007 9.651e+011 1.000e+004 1.494e-001 3.776e-003 
4.120e-003 4.943e+007 9.648e+011 1.000e+004 1.413e-001 3.778e-003 
4.121e-003 4.941e+007 9.646e+011 1.000e+004 1.290e-001 3.779e-003 
4.123e-003 4.939e+007 9.647e+011 1.000e+004 1.431e-001 3.781e-003 
4.124e-003 4.938e+007 9.649e+011 1.000e+004 1.446e-001 3.782e-003 
4.126e-003 4.936e+007 9.653e+011 1.000e+004 1.438e-001 3.784e-003 
4.127e-003 4.935e+007 9.657e+011 1.000e+004 1.358e-001 3.786e-003 
4.129e-003 4.933e+007 9.667e+011 1.000e+004 1.394e-001 3.787e-003 
4.130e-003 4.932e+007 9.663e+011 1.000e+004 1.419e-001 3.789e-003 
4.132e-003 4.931e+007 9.656e+011 1.000e+004 1.461e-001 3.790e-003 
4.133e-003 4.930e+007 9.654e+011 1.000e+004 1.346e-001 3.792e-003 
4.135e-003 4.929e+007 9.658e+011 1.000e+004 1.392e-001 3.794e-003 
4.136e-003 4.928e+007 9.663e+011 1.000e+004 1.359e-001 3.795e-003 
4.138e-003 4.928e+007 9.669e+011 1.000e+004 1.381e-001 3.797e-003 
4.139e-003 4.927e+007 9.676e+011 1.000e+004 1.339e-001 3.798e-003 
4.141e-003 4.926e+007 9.686e+011 1.000e+004 1.337e-001 3.800e-003 
4.142e-003 4.926e+007 9.696e+011 1.000e+004 1.304e-001 3.801e-003 
4.144e-003 4.925e+007 9.707e+011 1.000e+004 1.390e-001 3.803e-003 
4.145e-003 4.924e+007 9.714e+011 1.000e+004 1.344e-001 3.804e-003 
4.147e-003 4.923e+007 9.723e+011 1.000e+004 1.315e-001 3.806e-003 
4.148e-003 4.922e+007 9.735e+011 1.000e+004 1.358e-001 3.807e-003 
4.150e-003 4.921e+007 9.747e+011 1.000e+004 1.441e-001 3.809e-003 
4.151e-003 4.920e+007 9.754e+011 1.000e+004 1.322e-001 3.811e-003 
4.153e-003 4.919e+007 9.765e+011 1.000e+004 1.160e-001 3.812e-003 
4.154e-003 4.919e+007 9.778e+011 1.000e+004 1.278e-001 3.814e-003 
4.156e-003 4.919e+007 9.759e+011 1.000e+004 1.372e-001 3.815e-003 
4.157e-003 4.918e+007 9.766e+011 1.000e+004 1.337e-001 3.817e-003 
4.159e-003 4.918e+007 9.779e+011 1.000e+004 1.263e-001 3.818e-003 
4.160e-003 4.918e+007 9.794e+011 1.000e+004 1.252e-001 3.820e-003 
4.162e-003 4.918e+007 9.811e+011 1.000e+004 1.279e-001 3.821e-003 
4.163e-003 4.918e+007 9.832e+011 1.000e+004 1.209e-001 3.823e-003 
4.165e-003 4.919e+007 9.852e+011 1.000e+004 1.192e-001 3.824e-003 
4.166e-003 4.919e+007 9.875e+011 1.000e+004 1.205e-001 3.826e-003 
4.168e-003 4.919e+007 9.855e+011 1.000e+004 1.264e-001 3.827e-003 
4.169e-003 4.919e+007 9.845e+011 1.000e+004 1.205e-001 3.829e-003 
4.171e-003 4.919e+007 9.844e+011 1.000e+004 1.171e-001 3.830e-003 
4.173e-003 4.920e+007 9.848e+011 1.000e+004 1.199e-001 3.832e-003 
4.174e-003 4.920e+007 9.835e+011 1.000e+004 1.270e-001 3.833e-003 
4.176e-003 4.919e+007 9.831e+011 1.000e+004 1.296e-001 3.835e-003 
4.177e-003 4.919e+007 9.837e+011 1.000e+004 1.231e-001 3.837e-003 
4.179e-003 4.919e+007 9.850e+011 1.000e+004 1.214e-001 3.838e-003 
4.181e-003 4.919e+007 9.866e+011 1.000e+004 1.216e-001 3.840e-003 
4.183e-003 4.919e+007 9.860e+011 1.000e+004 1.224e-001 3.842e-003 
4.184e-003 4.920e+007 9.866e+011 1.000e+004 1.151e-001 3.843e-003 
4.186e-003 4.921e+007 9.885e+011 1.000e+004 1.150e-001 3.845e-003 
4.187e-003 4.922e+007 9.905e+011 1.000e+004 1.142e-001 3.846e-003 
4.189e-003 4.923e+007 9.929e+011 1.000e+004 1.165e-001 3.848e-003 
4.190e-003 4.924e+007 9.954e+011 1.000e+004 1.101e-001 3.849e-003 
4.192e-003 4.925e+007 9.952e+011 1.000e+004 1.143e-001 3.851e-003 
4.194e-003 4.927e+007 9.958e+011 1.000e+004 1.125e-001 3.852e-003 
4.195e-003 4.929e+007 9.970e+011 1.000e+004 1.143e-001 3.854e-003 
4.197e-003 4.930e+007 9.985e+011 1.000e+004 1.147e-001 3.855e-003 
4.198e-003 4.931e+007 9.927e+011 1.000e+004 1.200e-001 3.857e-003 
4.200e-003 4.932e+007 9.918e+011 1.000e+004 1.244e-001 3.858e-003 
4.202e-003 4.933e+007 9.924e+011 1.000e+004 1.212e-001 3.860e-003 
4.203e-003 4.933e+007 9.926e+011 1.000e+004 1.261e-001 3.862e-003 
4.205e-003 4.933e+007 9.936e+011 1.000e+004 1.284e-001 3.863e-003 
4.207e-003 4.934e+007 9.941e+011 1.000e+004 1.218e-001 3.865e-003 
4.208e-003 4.934e+007 9.959e+011 1.000e+004 1.212e-001 3.866e-003 
4.210e-003 4.935e+007 9.979e+011 1.000e+004 1.250e-001 3.868e-003 
4.211e-003 4.935e+007 1.000e+012 1.000e+004 1.204e-001 3.870e-003 
4.213e-003 4.936e+007 1.002e+012 1.000e+004 1.229e-001 3.871e-003 
4.215e-003 4.936e+007 1.003e+012 1.000e+004 1.237e-001 3.873e-003 
4.216e-003 4.937e+007 1.005e+012 1.000e+004 1.272e-001 3.874e-003 
4.218e-003 4.937e+007 1.006e+012 1.000e+004 1.183e-001 3.876e-003 
4.219e-003 4.938e+007 1.009e+012 1.000e+004 1.155e-001 3.877e-003 
4.221e-003 4.939e+007 1.010e+012 1.000e+004 1.239e-001 3.879e-003 
4.223e-003 4.940e+007 1.013e+012 1.000e+004 1.271e-001 3.880e-003 
4.224e-003 4.940e+007 1.015e+012 1.000e+004 1.355e-001 3.882e-003 
4.226e-003 4.941e+007 1.018e+012 1.000e+004 1.168e-001 3.884e-003 
4.227e-003 4.942e+007 1.020e+012 1.000e+004 1.270e-001 3.885e-003 
4.229e-003 4.942e+007 1.022e+012 1.000e+004 1.287e-001 3.887e-003 
4.231e-003 4.943e+007 1.025e+012 1.000e+004 1.193e-001 3.888e-003 
4.232e-003 4.944e+007 1.027e+012 1.000e+004 1.148e-001 3.890e-003 
4.234e-003 4.945e+007 1.030e+012 1.000e+004 1.240e-001 3.891e-003 
4.235e-003 4.946e+007 1.033e+012 1.000e+004 1.262e-001 3.893e-003 
4.237e-003 4.947e+007 1.036e+012 1.000e+004 1.150e-001 3.894e-003 
4.239e-003 4.948e+007 1.039e+012 1.000e+004 1.113e-001 3.896e-003 
4.240e-003 4.949e+007 1.038e+012 1.000e+004 1.196e-001 3.897e-003 
4.242e-003 4.949e+007 1.039e+012 1.000e+004 1.242e-001 3.899e-003 
4.243e-003 4.950e+007 1.041e+012 1.000e+004 1.160e-001 3.900e-003 
4.245e-003 4.950e+007 1.042e+012 1.000e+004 1.171e-001 3.902e-003 
4.246e-003 4.950e+007 1.040e+012 1.000e+004 1.213e-001 3.904e-003 
4.248e-003 4.949e+007 1.040e+012 1.000e+004 1.279e-001 3.905e-003 
4.250e-003 4.948e+007 1.041e+012 1.000e+004 1.272e-001 3.907e-003 
4.251e-003 4.948e+007 1.039e+012 1.000e+004 1.204e-001 3.908e-003 
4.253e-003 4.947e+007 1.036e+012 1.000e+004 1.250e-001 3.910e-003 
4.254e-003 4.946e+007 1.032e+012 1.000e+004 1.198e-001 3.912e-003 
4.256e-003 4.945e+007 1.033e+012 1.000e+004 1.213e-001 3.913e-003 
4.258e-003 4.944e+007 1.030e+012 1.000e+004 1.216e-001 3.915e-003 
4.259e-003 4.942e+007 1.027e+012 1.000e+004 1.246e-001 3.917e-003 
4.261e-003 4.939e+007 1.026e+012 1.000e+004 1.272e-001 3.919e-003 
4.263e-003 4.937e+007 1.023e+012 1.000e+004 1.310e-001 3.921e-003 
4.264e-003 4.933e+007 1.019e+012 1.000e+004 1.278e-001 3.923e-003 
4.266e-003 4.931e+007 1.019e+012 1.000e+004 1.284e-001 3.924e-003 
4.268e-003 4.928e+007 1.019e+012 1.000e+004 1.295e-001 3.926e-003 
4.269e-003 4.926e+007 1.019e+012 1.000e+004 1.284e-001 3.928e-003 
4.271e-003 4.922e+007 1.012e+012 1.000e+004 1.328e-001 3.930e-003 
4.272e-003 4.919e+007 1.008e+012 1.000e+004 1.320e-001 3.932e-003 
4.274e-003 4.915e+007 1.007e+012 1.000e+004 1.357e-001 3.934e-003 
4.276e-003 4.911e+007 1.006e+012 1.000e+004 1.319e-001 3.936e-003 
4.277e-003 4.907e+007 1.006e+012 1.000e+004 1.321e-001 3.938e-003 
4.279e-003 4.904e+007 1.007e+012 1.000e+004 1.300e-001 3.939e-003 
4.281e-003 4.900e+007 1.007e+012 1.000e+004 1.303e-001 3.941e-003 
4.282e-003 4.896e+007 1.009e+012 1.000e+004 1.284e-001 3.943e-003 
4.284e-003 4.892e+007 1.006e+012 1.000e+004 1.325e-001 3.945e-003 
4.286e-003 4.889e+007 1.007e+012 1.000e+004 1.271e-001 3.947e-003 
4.287e-003 4.885e+007 1.007e+012 1.000e+004 1.293e-001 3.949e-003 
4.289e-003 4.880e+007 1.007e+012 1.000e+004 1.302e-001 3.951e-003 
4.290e-003 4.876e+007 1.009e+012 1.000e+004 1.353e-001 3.953e-003 
4.292e-003 4.871e+007 9.992e+011 1.000e+004 1.367e-001 3.955e-003 
4.294e-003 4.866e+007 9.987e+011 1.000e+004 1.371e-001 3.957e-003 
4.295e-003 4.861e+007 9.902e+011 1.000e+004 1.403e-001 3.959e-003 
4.297e-003 4.857e+007 9.848e+011 1.000e+004 1.416e-001 3.961e-003 
4.299e-003 4.853e+007 9.816e+011 1.000e+004 1.396e-001 3.962e-003 
4.300e-003 4.849e+007 9.791e+011 1.000e+004 1.387e-001 3.964e-003 
4.302e-003 4.845e+007 9.773e+011 1.000e+004 1.417e-001 3.966e-003 
4.303e-003 4.842e+007 9.762e+011 1.000e+004 1.376e-001 3.968e-003 
4.305e-003 4.839e+007 9.754e+011 1.000e+004 1.385e-001 3.970e-003 
4.306e-003 4.836e+007 9.752e+011 1.000e+004 1.369e-001 3.971e-003 
4.308e-003 4.834e+007 9.735e+011 1.000e+004 1.389e-001 3.973e-003 
4.309e-003 4.831e+007 9.728e+011 1.000e+004 1.396e-001 3.975e-003 
4.311e-003 4.828e+007 9.725e+011 1.000e+004 1.415e-001 3.976e-003 
4.312e-003 4.825e+007 9.725e+011 1.000e+004 1.439e-001 3.978e-003 
4.314e-003 4.822e+007 9.726e+011 1.000e+004 1.445e-001 3.980e-003 
4.315e-003 4.820e+007 9.729e+011 1.000e+004 1.432e-001 3.981e-003 
4.316e-003 4.817e+007 9.632e+011 1.000e+004 1.330e-001 3.983e-003 
4.318e-003 4.815e+007 9.633e+011 1.000e+004 1.296e-001 3.984e-003 
4.320e-003 4.813e+007 9.638e+011 1.000e+004 1.282e-001 3.986e-003 
4.321e-003 4.811e+007 9.649e+011 1.000e+004 1.279e-001 3.988e-003 
4.323e-003 4.809e+007 9.662e+011 1.000e+004 1.277e-001 3.990e-003 
4.324e-003 4.807e+007 9.674e+011 1.000e+004 1.251e-001 3.991e-003 
4.326e-003 4.806e+007 9.689e+011 1.000e+004 1.237e-001 3.993e-003 
4.327e-003 4.805e+007 9.706e+011 1.000e+004 1.238e-001 3.994e-003 
4.329e-003 4.804e+007 9.725e+011 1.000e+004 1.201e-001 3.996e-003 
4.330e-003 4.804e+007 9.737e+011 1.000e+004 1.215e-001 3.998e-003 
4.332e-003 4.803e+007 9.753e+011 1.000e+004 1.207e-001 3.999e-003 
4.333e-003 4.802e+007 9.772e+011 1.000e+004 1.180e-001 4.001e-003 
4.335e-003 4.801e+007 9.794e+011 1.000e+004 1.118e-001 4.002e-003 
4.336e-003 4.801e+007 9.816e+011 1.000e+004 1.154e-001 4.004e-003 
4.338e-003 4.801e+007 9.841e+011 1.000e+004 1.113e-001 4.005e-003 
4.339e-003 4.800e+007 9.867e+011 1.000e+004 1.146e-001 4.007e-003 
4.341e-003 4.800e+007 9.887e+011 1.000e+004 1.137e-001 4.008e-003 
4.342e-003 4.799e+007 9.915e+011 1.000e+004 1.104e-001 4.010e-003 
4.344e-003 4.799e+007 9.947e+011 1.000e+004 1.056e-001 4.012e-003 
4.346e-003 4.800e+007 9.921e+011 1.000e+004 1.076e-001 4.013e-003 
4.347e-003 4.800e+007 9.898e+011 1.000e+004 1.062e-001 4.015e-003 
4.349e-003 4.800e+007 9.872e+011 1.000e+004 1.078e-001 4.016e-003 
4.350e-003 4.801e+007 9.857e+011 1.000e+004 1.064e-001 4.018e-003 
4.352e-003 4.801e+007 9.851e+011 1.000e+004 1.148e-001 4.019e-003 
4.354e-003 4.801e+007 9.859e+011 1.000e+004 1.207e-001 4.021e-003 
4.356e-003 4.801e+007 9.860e+011 1.000e+004 1.199e-001 4.023e-003 
4.358e-003 4.801e+007 9.834e+011 1.000e+004 1.225e-001 4.026e-003 
4.360e-003 4.799e+007 9.833e+011 1.000e+004 1.300e-001 4.028e-003 
4.362e-003 4.796e+007 9.625e+011 1.000e+004 1.377e-001 4.030e-003 
4.364e-003 4.794e+007 9.484e+011 1.000e+004 1.379e-001 4.032e-003 
4.366e-003 4.791e+007 9.407e+011 1.000e+004 1.518e-001 4.034e-003 
4.368e-003 4.790e+007 9.357e+011 1.000e+004 1.541e-001 4.037e-003 
4.370e-003 4.788e+007 9.316e+011 1.000e+004 1.487e-001 4.039e-003 
4.373e-003 4.787e+007 9.221e+011 1.000e+004 1.515e-001 4.041e-003 
4.375e-003 4.786e+007 9.170e+011 1.000e+004 1.578e-001 4.043e-003 
4.377e-003 4.785e+007 9.120e+011 1.000e+004 1.539e-001 4.045e-003 
4.379e-003 4.784e+007 9.078e+011 1.000e+004 1.490e-001 4.047e-003 
4.381e-003 4.782e+007 9.029e+011 1.000e+004 1.657e-001 4.049e-003 
4.383e-003 4.781e+007 8.991e+011 1.000e+004 1.589e-001 4.051e-003 
4.384e-003 4.780e+007 8.954e+011 1.000e+004 1.441e-001 4.053e-003 
4.386e-003 4.780e+007 8.921e+011 1.000e+004 1.420e-001 4.055e-003 
4.388e-003 4.780e+007 8.892e+011 1.000e+004 1.549e-001 4.057e-003 
4.390e-003 4.780e+007 8.866e+011 1.000e+004 1.374e-001 4.059e-003 
4.392e-003 4.781e+007 8.845e+011 1.000e+004 1.412e-001 4.061e-003 
4.393e-003 4.782e+007 8.828e+011 1.000e+004 1.402e-001 4.062e-003 
4.395e-003 4.784e+007 8.807e+011 1.000e+004 1.427e-001 4.064e-003 
4.397e-003 4.786e+007 8.791e+011 1.000e+004 1.281e-001 4.065e-003 
4.398e-003 4.788e+007 8.767e+011 1.000e+004 1.273e-001 4.067e-003 
4.400e-003 4.791e+007 8.753e+011 1.000e+004 1.342e-001 4.068e-003 
4.402e-003 4.793e+007 8.741e+011 1.000e+004 1.428e-001 4.070e-003 
4.403e-003 4.795e+007 8.732e+011 1.000e+004 1.326e-001 4.071e-003 
4.405e-003 4.798e+007 8.730e+011 1.000e+004 1.355e-001 4.073e-003 
4.406e-003 4.799e+007 8.728e+011 1.000e+004 1.438e-001 4.074e-003 
4.408e-003 4.801e+007 8.728e+011 1.000e+004 1.357e-001 4.075e-003 
4.410e-003 4.804e+007 8.733e+011 1.000e+004 1.403e-001 4.077e-003 
4.411e-003 4.806e+007 8.707e+011 1.000e+004 1.455e-001 4.078e-003 
4.413e-003 4.807e+007 8.683e+011 1.000e+004 1.496e-001 4.080e-003 
4.414e-003 4.809e+007 8.657e+011 1.000e+004 1.454e-001 4.081e-003 
4.416e-003 4.810e+007 8.623e+011 1.000e+004 1.484e-001 4.083e-003 
4.417e-003 4.812e+007 8.585e+011 1.000e+004 1.539e-001 4.084e-003 
4.419e-003 4.813e+007 8.535e+011 1.000e+004 1.478e-001 4.085e-003 
4.420e-003 4.815e+007 8.495e+011 1.000e+004 1.479e-001 4.087e-003 
4.422e-003 4.817e+007 8.488e+011 1.000e+004 1.467e-001 4.088e-003 
4.423e-003 4.820e+007 8.491e+011 1.000e+004 1.478e-001 4.089e-003 
4.425e-003 4.822e+007 8.485e+011 1.000e+004 1.540e-001 4.091e-003 
4.426e-003 4.824e+007 8.451e+011 1.000e+004 1.478e-001 4.092e-003 
4.428e-003 4.827e+007 8.423e+011 1.000e+004 1.445e-001 4.093e-003 
4.429e-003 4.829e+007 8.395e+011 1.000e+004 1.512e-001 4.095e-003 
4.431e-003 4.832e+007 8.375e+011 1.000e+004 1.494e-001 4.096e-003 
4.432e-003 4.835e+007 8.366e+011 1.000e+004 1.635e-001 4.097e-003 
4.434e-003 4.837e+007 8.362e+011 1.000e+004 1.562e-001 4.099e-003 
4.435e-003 4.840e+007 8.367e+011 1.000e+004 1.554e-001 4.100e-003 
4.437e-003 4.843e+007 8.373e+011 1.000e+004 1.456e-001 4.101e-003 
4.438e-003 4.846e+007 8.370e+011 1.000e+004 1.475e-001 4.102e-003 
4.440e-003 4.849e+007 8.337e+011 1.000e+004 1.544e-001 4.104e-003 
4.441e-003 4.852e+007 8.323e+011 1.000e+004 1.616e-001 4.105e-003 
4.443e-003 4.855e+007 8.287e+011 1.000e+004 1.714e-001 4.106e-003 
4.444e-003 4.858e+007 8.286e+011 1.000e+004 1.663e-001 4.108e-003 
4.446e-003 4.861e+007 8.286e+011 1.000e+004 1.477e-001 4.109e-003 
4.447e-003 4.864e+007 8.288e+011 1.000e+004 1.506e-001 4.110e-003 
4.449e-003 4.867e+007 8.292e+011 1.000e+004 1.565e-001 4.112e-003 
4.450e-003 4.870e+007 8.298e+011 1.000e+004 1.682e-001 4.113e-003 
4.452e-003 4.873e+007 8.305e+011 1.000e+004 1.587e-001 4.114e-003 
4.453e-003 4.876e+007 8.313e+011 1.000e+004 1.615e-001 4.115e-003 
4.455e-003 4.880e+007 8.323e+011 1.000e+004 1.525e-001 4.117e-003 
4.456e-003 4.883e+007 8.332e+011 1.000e+004 1.452e-001 4.118e-003 
4.458e-003 4.886e+007 8.344e+011 1.000e+004 1.567e-001 4.119e-003 
4.459e-003 4.889e+007 8.351e+011 1.000e+004 1.641e-001 4.120e-003 
4.461e-003 4.892e+007 8.365e+011 1.000e+004 1.658e-001 4.122e-003 
4.462e-003 4.895e+007 8.378e+011 1.000e+004 1.502e-001 4.123e-003 
4.464e-003 4.897e+007 8.392e+011 1.000e+004 1.512e-001 4.124e-003 
4.465e-003 4.900e+007 8.353e+011 1.000e+004 1.700e-001 4.126e-003 
4.467e-003 4.902e+007 8.352e+011 1.000e+004 1.617e-001 4.127e-003 
4.468e-003 4.905e+007 8.355e+011 1.000e+004 1.762e-001 4.128e-003 
4.470e-003 4.907e+007 8.362e+011 1.000e+004 1.719e-001 4.130e-003 
4.471e-003 4.910e+007 8.368e+011 1.000e+004 1.839e-001 4.131e-003 
4.473e-003 4.913e+007 8.369e+011 1.000e+004 1.682e-001 4.132e-003 
4.474e-003 4.916e+007 8.375e+011 1.000e+004 1.665e-001 4.134e-003 
4.476e-003 4.919e+007 8.349e+011 1.000e+004 1.516e-001 4.135e-003 
4.477e-003 4.922e+007 8.343e+011 1.000e+004 1.728e-001 4.136e-003 
4.479e-003 4.925e+007 8.342e+011 1.000e+004 1.780e-001 4.138e-003 
4.480e-003 4.927e+007 8.343e+011 1.000e+004 1.759e-001 4.139e-003 
4.482e-003 4.930e+007 8.317e+011 1.000e+004 1.732e-001 4.140e-003 
4.483e-003 4.933e+007 8.312e+011 1.000e+004 1.587e-001 4.142e-003 
4.485e-003 4.936e+007 8.315e+011 1.000e+004 1.710e-001 4.143e-003 
4.486e-003 4.939e+007 8.308e+011 1.000e+004 1.664e-001 4.144e-003 
4.488e-003 4.942e+007 8.306e+011 1.000e+004 1.757e-001 4.146e-003 
4.490e-003 4.945e+007 8.307e+011 1.000e+004 1.613e-001 4.147e-003 
4.491e-003 4.948e+007 8.308e+011 1.000e+004 1.742e-001 4.148e-003 
4.493e-003 4.951e+007 8.292e+011 1.000e+004 1.768e-001 4.150e-003 
4.494e-003 4.954e+007 8.299e+011 1.000e+004 1.706e-001 4.151e-003 
4.496e-003 4.956e+007 8.312e+011 1.000e+004 1.571e-001 4.152e-003 
4.497e-003 4.959e+007 8.326e+011 1.000e+004 1.700e-001 4.154e-003 
4.499e-003 4.962e+007 8.340e+011 1.000e+004 1.690e-001 4.155e-003 
4.500e-003 4.965e+007 8.357e+011 1.000e+004 1.697e-001 4.156e-003 
4.502e-003 4.968e+007 8.375e+011 1.000e+004 1.522e-001 4.158e-003 
4.503e-003 4.972e+007 8.396e+011 1.000e+004 1.641e-001 4.159e-003 
4.505e-003 4.976e+007 8.420e+011 1.000e+004 1.712e-001 4.160e-003 
4.506e-003 4.979e+007 8.443e+011 1.000e+004 1.606e-001 4.161e-003 
4.508e-003 4.983e+007 8.464e+011 1.000e+004 1.486e-001 4.163e-003 
4.509e-003 4.987e+007 8.487e+011 1.000e+004 1.616e-001 4.164e-003 
4.511e-003 4.991e+007 8.512e+011 1.000e+004 1.586e-001 4.165e-003 
4.512e-003 4.995e+007 8.538e+011 1.000e+004 1.708e-001 4.166e-003 
4.514e-003 4.999e+007 8.567e+011 1.000e+004 1.571e-001 4.168e-003 
4.516e-003 5.003e+007 8.598e+011 1.000e+004 1.535e-001 4.169e-003 
4.517e-003 5.007e+007 8.615e+011 1.000e+004 1.604e-001 4.170e-003 
4.519e-003 5.010e+007 8.623e+011 1.000e+004 1.650e-001 4.172e-003 
4.520e-003 5.013e+007 8.646e+011 1.000e+004 1.576e-001 4.173e-003 
4.522e-003 5.017e+007 8.651e+011 1.000e+004 1.473e-001 4.174e-003 
4.523e-003 5.019e+007 8.664e+011 1.000e+004 1.656e-001 4.176e-003 
4.525e-003 5.022e+007 8.686e+011 1.000e+004 1.649e-001 4.177e-003 
4.526e-003 5.026e+007 8.709e+011 1.000e+004 1.593e-001 4.178e-003 
4.528e-003 5.029e+007 8.733e+011 1.000e+004 1.451e-001 4.180e-003 
4.530e-003 5.032e+007 8.759e+011 1.000e+004 1.636e-001 4.181e-003 
4.531e-003 5.034e+007 8.786e+011 1.000e+004 1.629e-001 4.182e-003 
4.533e-003 5.037e+007 8.815e+011 1.000e+004 1.612e-001 4.184e-003 
4.534e-003 5.039e+007 8.782e+011 1.000e+004 1.556e-001 4.185e-003 
4.536e-003 5.040e+007 8.768e+011 1.000e+004 1.720e-001 4.186e-003 
4.537e-003 5.041e+007 8.771e+011 1.000e+004 1.762e-001 4.188e-003 
4.539e-003 5.041e+007 8.779e+011 1.000e+004 1.708e-001 4.189e-003 
4.540e-003 5.042e+007 8.792e+011 1.000e+004 1.701e-001 4.191e-003 
4.542e-003 5.043e+007 8.808e+011 1.000e+004 1.714e-001 4.192e-003 
4.543e-003 5.043e+007 8.826e+011 1.000e+004 1.770e-001 4.194e-003 
4.545e-003 5.044e+007 8.844e+011 1.000e+004 1.646e-001 4.195e-003 
4.546e-003 5.045e+007 8.851e+011 1.000e+004 1.644e-001 4.197e-003 
4.548e-003 5.046e+007 8.768e+011 1.000e+004 1.690e-001 4.198e-003 
4.549e-003 5.047e+007 8.775e+011 1.000e+004 1.783e-001 4.200e-003 
4.551e-003 5.047e+007 8.791e+011 1.000e+004 1.719e-001 4.201e-003 
4.552e-003 5.048e+007 8.811e+011 1.000e+004 1.695e-001 4.202e-003 
4.554e-003 5.049e+007 8.833e+011 1.000e+004 1.681e-001 4.204e-003 
4.555e-003 5.049e+007 8.854e+011 1.000e+004 1.762e-001 4.205e-003 
4.557e-003 5.049e+007 8.825e+011 1.000e+004 1.821e-001 4.207e-003 
4.558e-003 5.048e+007 8.821e+011 1.000e+004 1.737e-001 4.208e-003 
4.559e-003 5.048e+007 8.826e+011 1.000e+004 1.753e-001 4.210e-003 
4.561e-003 5.048e+007 8.834e+011 1.000e+004 1.753e-001 4.211e-003 
4.562e-003 5.048e+007 8.843e+011 1.000e+004 1.520e-001 4.213e-003 
4.564e-003 5.048e+007 8.854e+011 1.000e+004 1.672e-001 4.214e-003 
4.565e-003 5.048e+007 8.865e+011 1.000e+004 1.714e-001 4.216e-003 
4.567e-003 5.048e+007 8.875e+011 1.000e+004 1.674e-001 4.217e-003 
4.568e-003 5.048e+007 8.887e+011 1.000e+004 1.614e-001 4.219e-003 
4.570e-003 5.048e+007 8.902e+011 1.000e+004 1.699e-001 4.220e-003 
4.571e-003 5.048e+007 8.879e+011 1.000e+004 1.735e-001 4.222e-003 
4.573e-003 5.048e+007 8.879e+011 1.000e+004 1.594e-001 4.223e-003 
4.574e-003 5.047e+007 8.886e+011 1.000e+004 1.559e-001 4.224e-003 
4.576e-003 5.047e+007 8.898e+011 1.000e+004 1.698e-001 4.226e-003 
4.577e-003 5.046e+007 8.910e+011 1.000e+004 1.674e-001 4.227e-003 
4.578e-003 5.047e+007 8.921e+011 1.000e+004 1.602e-001 4.229e-003 
4.580e-003 5.047e+007 8.937e+011 1.000e+004 1.433e-001 4.230e-003 
4.581e-003 5.048e+007 8.956e+011 1.000e+004 1.646e-001 4.232e-003 
4.583e-003 5.048e+007 8.977e+011 1.000e+004 1.616e-001 4.233e-003 
4.584e-003 5.049e+007 8.999e+011 1.000e+004 1.628e-001 4.234e-003 
4.586e-003 5.050e+007 9.021e+011 1.000e+004 1.618e-001 4.236e-003 
4.587e-003 5.051e+007 9.041e+011 1.000e+004 1.458e-001 4.237e-003 
4.589e-003 5.052e+007 9.063e+011 1.000e+004 1.533e-001 4.239e-003 
4.590e-003 5.052e+007 9.079e+011 1.000e+004 1.656e-001 4.240e-003 
4.591e-003 5.053e+007 9.095e+011 1.000e+004 1.631e-001 4.241e-003 
4.593e-003 5.053e+007 9.117e+011 1.000e+004 1.605e-001 4.243e-003 
4.594e-003 5.054e+007 9.141e+011 1.000e+004 1.471e-001 4.244e-003 
4.596e-003 5.054e+007 9.167e+011 1.000e+004 1.583e-001 4.246e-003 
4.597e-003 5.054e+007 9.194e+011 1.000e+004 1.592e-001 4.247e-003 
4.599e-003 5.054e+007 9.221e+011 1.000e+004 1.601e-001 4.248e-003 
4.600e-003 5.054e+007 9.198e+011 1.000e+004 1.522e-001 4.250e-003 
4.601e-003 5.054e+007 9.186e+011 1.000e+004 1.702e-001 4.251e-003 
4.603e-003 5.054e+007 9.191e+011 1.000e+004 1.646e-001 4.253e-003 
4.604e-003 5.054e+007 9.205e+011 1.000e+004 1.644e-001 4.254e-003 
4.606e-003 5.054e+007 9.219e+011 1.000e+004 1.601e-001 4.256e-003 
4.607e-003 5.053e+007 9.235e+011 1.000e+004 1.661e-001 4.257e-003 
4.609e-003 5.053e+007 9.250e+011 1.000e+004 1.654e-001 4.258e-003 
4.610e-003 5.052e+007 9.247e+011 1.000e+004 1.713e-001 4.260e-003 
4.611e-003 5.052e+007 9.231e+011 1.000e+004 1.460e-001 4.261e-003 
4.613e-003 5.052e+007 9.228e+011 1.000e+004 1.655e-001 4.263e-003 
4.614e-003 5.053e+007 9.227e+011 1.000e+004 1.627e-001 4.264e-003 
4.616e-003 5.053e+007 9.222e+011 1.000e+004 1.685e-001 4.266e-003 
4.617e-003 5.053e+007 9.221e+011 1.000e+004 1.688e-001 4.267e-003 
4.618e-003 5.053e+007 9.204e+011 1.000e+004 1.692e-001 4.268e-003 
4.620e-003 5.052e+007 9.197e+011 1.000e+004 1.662e-001 4.270e-003 
4.627e-003 5.049e+007 8.233e+011 1.000e+004 1.265e-001 4.277e-003 
4.639e-003 5.043e+007 8.255e+011 1.000e+004 1.265e-001 4.290e-003 
4.651e-003 5.043e+007 8.292e+011 1.000e+004 1.234e-001 4.302e-003 
4.664e-003 5.047e+007 8.412e+011 1.000e+004 1.138e-001 4.314e-003 
4.672e-003 5.056e+007 8.419e+011 1.000e+004 1.132e-001 4.322e-003 
4.680e-003 5.063e+007 8.476e+011 1.000e+004 1.122e-001 4.329e-003 
4.688e-003 5.070e+007 8.522e+011 1.000e+004 1.097e-001 4.337e-003 
4.696e-003 5.079e+007 8.562e+011 1.000e+004 1.111e-001 4.344e-003 
4.703e-003 5.087e+007 8.636e+011 1.000e+004 1.082e-001 4.350e-003 
4.708e-003 5.094e+007 8.693e+011 1.000e+004 1.050e-001 4.355e-003 
4.711e-003 5.100e+007 8.739e+011 1.000e+004 1.054e-001 4.358e-003 
4.714e-003 5.105e+007 8.740e+011 1.000e+004 1.064e-001 4.360e-003 
4.717e-003 5.110e+007 8.748e+011 1.000e+004 1.040e-001 4.363e-003 
4.721e-003 5.118e+007 8.785e+011 1.000e+004 1.027e-001 4.366e-003 
4.727e-003 5.129e+007 8.857e+011 1.000e+004 1.060e-001 4.372e-003 
4.734e-003 5.135e+007 8.920e+011 1.000e+004 1.108e-001 4.378e-003 
4.738e-003 5.137e+007 8.907e+011 1.000e+004 1.134e-001 4.382e-003 
4.745e-003 5.137e+007 8.970e+011 1.000e+004 1.137e-001 4.389e-003 
4.754e-003 5.137e+007 9.027e+011 1.000e+004 1.151e-001 4.398e-003 
4.762e-003 5.131e+007 8.887e+011 1.000e+004 1.242e-001 4.407e-003 
4.770e-003 5.130e+007 8.813e+011 1.000e+004 1.149e-001 4.415e-003 
4.776e-003 5.133e+007 8.781e+011 1.000e+004 1.142e-001 4.421e-003 
4.782e-003 5.136e+007 8.799e+011 1.000e+004 1.135e-001 4.427e-003 
4.787e-003 5.140e+007 8.839e+011 1.000e+004 1.079e-001 4.431e-003 
4.793e-003 5.148e+007 8.879e+011 1.000e+004 1.094e-001 4.437e-003 
4.797e-003 5.151e+007 8.913e+011 1.000e+004 1.084e-001 4.440e-003 
4.799e-003 5.153e+007 8.930e+011 1.000e+004 1.090e-001 4.442e-003 
4.800e-003 5.155e+007 8.953e+011 1.000e+004 1.091e-001 4.443e-003 
4.803e-003 5.158e+007 8.976e+011 1.000e+004 1.093e-001 4.446e-003 
4.808e-003 5.162e+007 9.018e+011 1.000e+004 1.088e-001 4.450e-003 
4.812e-003 5.166e+007 9.094e+011 1.000e+004 1.098e-001 4.455e-003 
4.817e-003 5.169e+007 9.122e+011 1.000e+004 1.105e-001 4.459e-003 
4.821e-003 5.172e+007 9.170e+011 1.000e+004 1.096e-001 4.462e-003 
4.825e-003 5.176e+007 9.192e+011 1.000e+004 1.074e-001 4.466e-003 
4.829e-003 5.184e+007 9.214e+011 1.000e+004 9.959e-002 4.470e-003 
4.833e-003 5.192e+007 9.253e+011 1.000e+004 9.760e-002 4.473e-003 
4.837e-003 5.200e+007 9.291e+011 1.000e+004 9.690e-002 4.476e-003 
4.840e-003 5.208e+007 9.333e+011 1.000e+004 9.680e-002 4.479e-003 
4.843e-003 5.214e+007 9.372e+011 1.000e+004 1.004e-001 4.481e-003 
4.845e-003 5.219e+007 9.394e+011 1.000e+004 9.875e-002 4.484e-003 
4.848e-003 5.223e+007 9.417e+011 1.000e+004 1.003e-001 4.486e-003 
4.850e-003 5.229e+007 9.429e+011 1.000e+004 9.992e-002 4.488e-003 
4.852e-003 5.233e+007 9.426e+011 1.000e+004 1.022e-001 4.490e-003 
4.854e-003 5.236e+007 9.433e+011 1.000e+004 1.046e-001 4.492e-003 
4.857e-003 5.239e+007 9.452e+011 1.000e+004 1.085e-001 4.494e-003 
4.858e-003 5.242e+007 9.476e+011 1.000e+004 1.062e-001 4.495e-003 
4.860e-003 5.244e+007 9.504e+011 1.000e+004 1.061e-001 4.497e-003 
4.862e-003 5.247e+007 9.531e+011 1.000e+004 1.060e-001 4.499e-003 
4.864e-003 5.250e+007 9.561e+011 1.000e+004 1.054e-001 4.500e-003 
4.865e-003 5.252e+007 9.591e+011 1.000e+004 1.068e-001 4.502e-003 
4.867e-003 5.254e+007 9.623e+011 1.000e+004 1.084e-001 4.503e-003 
4.869e-003 5.256e+007 9.654e+011 1.000e+004 1.080e-001 4.505e-003 
4.870e-003 5.257e+007 9.680e+011 1.000e+004 1.121e-001 4.506e-003 
4.872e-003 5.259e+007 9.710e+011 1.000e+004 1.122e-001 4.508e-003 
4.874e-003 5.260e+007 9.742e+011 1.000e+004 1.153e-001 4.509e-003 
4.875e-003 5.260e+007 9.776e+011 1.000e+004 1.134e-001 4.511e-003 
4.877e-003 5.261e+007 9.810e+011 1.000e+004 1.172e-001 4.512e-003 
4.879e-003 5.261e+007 9.848e+011 1.000e+004 1.194e-001 4.514e-003 
4.880e-003 5.261e+007 9.886e+011 1.000e+004 1.196e-001 4.516e-003 
4.882e-003 5.261e+007 9.926e+011 1.000e+004 1.090e-001 4.517e-003 
4.884e-003 5.260e+007 9.932e+011 1.000e+004 1.208e-001 4.519e-003 
4.885e-003 5.260e+007 9.953e+011 1.000e+004 1.231e-001 4.521e-003 
4.887e-003 5.259e+007 9.984e+011 1.000e+004 1.234e-001 4.522e-003 
4.888e-003 5.259e+007 1.001e+012 1.000e+004 1.222e-001 4.524e-003 
4.890e-003 5.257e+007 1.001e+012 1.000e+004 1.205e-001 4.526e-003 
4.892e-003 5.255e+007 1.003e+012 1.000e+004 1.291e-001 4.528e-003 
4.893e-003 5.253e+007 1.006e+012 1.000e+004 1.303e-001 4.529e-003 
4.895e-003 5.251e+007 9.707e+011 1.000e+004 1.339e-001 4.531e-003 
4.896e-003 5.248e+007 9.734e+011 1.000e+004 1.269e-001 4.533e-003 
4.898e-003 5.246e+007 9.766e+011 1.000e+004 1.319e-001 4.535e-003 
4.900e-003 5.244e+007 9.799e+011 1.000e+004 1.313e-001 4.536e-003 
4.901e-003 5.242e+007 9.827e+011 1.000e+004 1.335e-001 4.538e-003 
4.903e-003 5.239e+007 9.849e+011 1.000e+004 1.284e-001 4.540e-003 
4.904e-003 5.236e+007 9.878e+011 1.000e+004 1.339e-001 4.542e-003 
4.906e-003 5.232e+007 9.902e+011 1.000e+004 1.351e-001 4.543e-003 
4.908e-003 5.229e+007 9.932e+011 1.000e+004 1.376e-001 4.545e-003 
4.909e-003 5.225e+007 9.965e+011 1.000e+004 1.335e-001 4.547e-003 
4.911e-003 5.222e+007 9.999e+011 1.000e+004 1.325e-001 4.549e-003 
4.912e-003 5.218e+007 1.003e+012 1.000e+004 1.350e-001 4.551e-003 
4.914e-003 5.214e+007 1.007e+012 1.000e+004 1.374e-001 4.553e-003 
4.916e-003 5.211e+007 1.011e+012 1.000e+004 1.285e-001 4.555e-003 
4.917e-003 5.207e+007 1.014e+012 1.000e+004 1.322e-001 4.556e-003 
4.919e-003 5.203e+007 1.018e+012 1.000e+004 1.291e-001 4.558e-003 
4.920e-003 5.199e+007 1.022e+012 1.000e+004 1.315e-001 4.560e-003 
4.922e-003 5.195e+007 1.026e+012 1.000e+004 1.305e-001 4.562e-003 
4.924e-003 5.190e+007 1.029e+012 1.000e+004 1.340e-001 4.564e-003 
4.925e-003 5.186e+007 1.033e+012 1.000e+004 1.320e-001 4.566e-003 
4.927e-003 5.181e+007 1.037e+012 1.000e+004 1.334e-001 4.568e-003 
4.928e-003 5.175e+007 1.042e+012 1.000e+004 1.299e-001 4.570e-003 
4.930e-003 5.170e+007 1.043e+012 1.000e+004 1.358e-001 4.572e-003 
4.932e-003 5.165e+007 1.046e+012 1.000e+004 1.346e-001 4.574e-003 
4.933e-003 5.159e+007 1.050e+012 1.000e+004 1.358e-001 4.576e-003 
4.935e-003 5.153e+007 1.053e+012 1.000e+004 1.327e-001 4.578e-003 
4.936e-003 5.147e+007 1.057e+012 1.000e+004 1.353e-001 4.580e-003 
4.938e-003 5.142e+007 1.061e+012 1.000e+004 1.390e-001 4.582e-003 
4.940e-003 5.136e+007 1.054e+012 1.000e+004 1.369e-001 4.584e-003 
4.941e-003 5.130e+007 1.054e+012 1.000e+004 1.341e-001 4.586e-003 
4.943e-003 5.125e+007 1.053e+012 1.000e+004 1.361e-001 4.588e-003 
4.944e-003 5.121e+007 1.049e+012 1.000e+004 1.341e-001 4.590e-003 
4.946e-003 5.116e+007 1.049e+012 1.000e+004 1.383e-001 4.592e-003 
4.948e-003 5.111e+007 1.051e+012 1.000e+004 1.351e-001 4.594e-003 
4.949e-003 5.106e+007 1.053e+012 1.000e+004 1.390e-001 4.596e-003 
4.951e-003 5.101e+007 1.055e+012 1.000e+004 1.359e-001 4.598e-003 
4.953e-003 5.096e+007 1.055e+012 1.000e+004 1.426e-001 4.599e-003 
4.954e-003 5.090e+007 1.054e+012 1.000e+004 1.388e-001 4.601e-003 
4.956e-003 5.084e+007 1.055e+012 1.000e+004 1.376e-001 4.603e-003 
4.957e-003 5.078e+007 1.056e+012 1.000e+004 1.405e-001 4.605e-003 
4.959e-003 5.072e+007 1.057e+012 1.000e+004 1.440e-001 4.607e-003 
4.960e-003 5.066e+007 1.059e+012 1.000e+004 1.388e-001 4.609e-003 
4.962e-003 5.060e+007 1.060e+012 1.000e+004 1.366e-001 4.611e-003 
4.964e-003 5.055e+007 1.062e+012 1.000e+004 1.370e-001 4.613e-003 
4.965e-003 5.049e+007 1.063e+012 1.000e+004 1.406e-001 4.615e-003 
4.967e-003 5.042e+007 1.055e+012 1.000e+004 1.371e-001 4.618e-003 
4.969e-003 5.036e+007 1.054e+012 1.000e+004 1.349e-001 4.620e-003 
4.970e-003 5.031e+007 1.054e+012 1.000e+004 1.326e-001 4.622e-003 
4.972e-003 5.025e+007 1.054e+012 1.000e+004 1.369e-001 4.624e-003 
4.973e-003 5.019e+007 1.054e+012 1.000e+004 1.338e-001 4.626e-003 
4.975e-003 5.012e+007 1.054e+012 1.000e+004 1.325e-001 4.628e-003 
4.977e-003 5.006e+007 1.055e+012 1.000e+004 1.319e-001 4.630e-003 
4.979e-003 5.000e+007 1.057e+012 1.000e+004 1.312e-001 4.632e-003 
4.980e-003 4.994e+007 1.058e+012 1.000e+004 1.294e-001 4.634e-003 
4.982e-003 4.987e+007 1.060e+012 1.000e+004 1.306e-001 4.637e-003 
4.984e-003 4.980e+007 1.053e+012 1.000e+004 1.303e-001 4.639e-003 
4.986e-003 4.974e+007 1.051e+012 1.000e+004 1.281e-001 4.641e-003 
4.988e-003 4.967e+007 1.049e+012 1.000e+004 1.265e-001 4.644e-003 
4.990e-003 4.963e+007 1.042e+012 1.000e+004 1.170e-001 4.646e-003 
4.992e-003 4.961e+007 1.036e+012 1.000e+004 1.150e-001 4.648e-003 
4.994e-003 4.959e+007 1.033e+012 1.000e+004 1.206e-001 4.651e-003 
4.997e-003 4.957e+007 1.030e+012 1.000e+004 1.206e-001 4.653e-003 
4.999e-003 4.954e+007 1.029e+012 1.000e+004 1.209e-001 4.656e-003 
5.001e-003 4.951e+007 1.028e+012 1.000e+004 1.195e-001 4.658e-003 
5.003e-003 4.949e+007 1.028e+012 1.000e+004 1.170e-001 4.660e-003 
5.006e-003 4.949e+007 1.026e+012 1.000e+004 1.146e-001 4.663e-003 
5.008e-003 4.949e+007 1.025e+012 1.000e+004 1.129e-001 4.665e-003 
5.010e-003 4.949e+007 1.024e+012 1.000e+004 1.120e-001 4.667e-003 
5.012e-003 4.951e+007 1.024e+012 1.000e+004 1.070e-001 4.669e-003 
5.015e-003 4.952e+007 1.022e+012 1.000e+004 1.094e-001 4.672e-003 
5.017e-003 4.953e+007 1.020e+012 1.000e+004 1.102e-001 4.674e-003 
5.019e-003 4.952e+007 1.010e+012 1.000e+004 1.115e-001 4.676e-003 
5.022e-003 4.951e+007 1.002e+012 1.000e+004 1.111e-001 4.679e-003 
5.025e-003 4.951e+007 9.977e+011 1.000e+004 1.088e-001 4.681e-003 
5.027e-003 4.952e+007 9.928e+011 1.000e+004 1.059e-001 4.684e-003 
5.031e-003 4.955e+007 9.850e+011 1.000e+004 1.023e-001 4.688e-003 
5.034e-003 4.959e+007 9.832e+011 1.000e+004 1.009e-001 4.691e-003 
5.037e-003 4.964e+007 9.829e+011 1.000e+004 9.765e-002 4.693e-003 
5.040e-003 4.969e+007 9.851e+011 1.000e+004 9.855e-002 4.695e-003 
5.042e-003 4.973e+007 9.867e+011 1.000e+004 9.899e-002 4.698e-003 
5.045e-003 4.977e+007 9.858e+011 1.000e+004 9.950e-002 4.700e-003 
5.047e-003 4.982e+007 9.875e+011 1.000e+004 9.873e-002 4.702e-003 
5.050e-003 4.986e+007 9.888e+011 1.000e+004 9.908e-002 4.704e-003 
5.053e-003 4.990e+007 9.906e+011 1.000e+004 9.968e-002 4.707e-003 
5.056e-003 4.994e+007 9.934e+011 1.000e+004 9.763e-002 4.710e-003 
5.059e-003 4.999e+007 9.972e+011 1.000e+004 9.918e-002 4.712e-003 
5.062e-003 5.004e+007 1.002e+012 1.000e+004 9.942e-002 4.716e-003 
5.065e-003 5.008e+007 1.006e+012 1.000e+004 9.886e-002 4.718e-003 
5.068e-003 5.011e+007 1.009e+012 1.000e+004 9.919e-002 4.721e-003 
5.071e-003 5.014e+007 1.008e+012 1.000e+004 1.030e-001 4.724e-003 
5.075e-003 5.018e+007 1.008e+012 1.000e+004 9.362e-002 4.727e-003 
5.079e-003 5.027e+007 9.981e+011 1.000e+004 9.714e-002 4.731e-003 
5.084e-003 5.038e+007 9.992e+011 1.000e+004 9.389e-002 4.735e-003 
5.089e-003 5.052e+007 1.002e+012 1.000e+004 8.948e-002 4.739e-003 
5.093e-003 5.065e+007 9.541e+011 1.000e+004 9.397e-002 4.743e-003 
5.098e-003 5.077e+007 9.570e+011 1.000e+004 9.701e-002 4.746e-003 
5.103e-003 5.089e+007 9.620e+011 1.000e+004 9.619e-002 4.750e-003 
5.108e-003 5.102e+007 9.679e+011 1.000e+004 9.650e-002 4.754e-003 
5.112e-003 5.113e+007 9.745e+011 1.000e+004 9.829e-002 4.758e-003 
5.117e-003 5.124e+007 9.820e+011 1.000e+004 9.269e-002 4.762e-003 
5.121e-003 5.134e+007 9.898e+011 1.000e+004 9.399e-002 4.766e-003 
5.125e-003 5.142e+007 9.962e+011 1.000e+004 9.453e-002 4.769e-003 
5.128e-003 5.149e+007 1.003e+012 1.000e+004 9.414e-002 4.771e-003 
5.131e-003 5.154e+007 1.005e+012 1.000e+004 9.662e-002 4.774e-003 
5.134e-003 5.159e+007 1.008e+012 1.000e+004 9.768e-002 4.777e-003 
5.138e-003 5.163e+007 1.013e+012 1.000e+004 1.002e-001 4.780e-003 
5.140e-003 5.164e+007 1.012e+012 1.000e+004 1.044e-001 4.783e-003 
5.143e-003 5.166e+007 1.010e+012 1.000e+004 1.013e-001 4.785e-003 
5.146e-003 5.168e+007 1.001e+012 1.000e+004 1.064e-001 4.788e-003 
5.149e-003 5.168e+007 9.990e+011 1.000e+004 1.058e-001 4.791e-003 
5.152e-003 5.170e+007 9.980e+011 1.000e+004 1.021e-001 4.794e-003 
5.157e-003 5.174e+007 9.959e+011 1.000e+004 1.016e-001 4.798e-003 
5.162e-003 5.181e+007 1.000e+012 1.000e+004 9.645e-002 4.803e-003 
5.167e-003 5.190e+007 1.005e+012 1.000e+004 9.581e-002 4.807e-003 
5.172e-003 5.199e+007 1.011e+012 1.000e+004 9.707e-002 4.811e-003 
5.176e-003 5.205e+007 1.011e+012 1.000e+004 9.509e-002 4.815e-003 
5.180e-003 5.212e+007 1.009e+012 1.000e+004 9.695e-002 4.819e-003 
5.184e-003 5.218e+007 1.010e+012 1.000e+004 9.482e-002 4.822e-003 
5.188e-003 5.224e+007 1.010e+012 1.000e+004 9.880e-002 4.825e-003 
5.191e-003 5.229e+007 1.008e+012 1.000e+004 9.780e-002 4.829e-003 
5.194e-003 5.235e+007 1.009e+012 1.000e+004 9.381e-002 4.832e-003 
5.198e-003 5.242e+007 1.012e+012 1.000e+004 9.531e-002 4.834e-003 
5.201e-003 5.247e+007 1.007e+012 1.000e+004 9.564e-002 4.837e-003 
5.204e-003 5.252e+007 1.004e+012 1.000e+004 9.805e-002 4.840e-003 
5.207e-003 5.256e+007 1.003e+012 1.000e+004 9.968e-002 4.843e-003 
5.211e-003 5.260e+007 1.003e+012 1.000e+004 1.012e-001 4.846e-003 
5.214e-003 5.263e+007 9.993e+011 1.000e+004 1.018e-001 4.849e-003 
5.217e-003 5.265e+007 9.952e+011 1.000e+004 1.012e-001 4.852e-003 
5.220e-003 5.267e+007 9.935e+011 1.000e+004 1.072e-001 4.855e-003 
5.223e-003 5.269e+007 9.916e+011 1.000e+004 1.042e-001 4.858e-003 
5.226e-003 5.271e+007 9.899e+011 1.000e+004 1.062e-001 4.861e-003 
5.229e-003 5.274e+007 9.875e+011 1.000e+004 1.080e-001 4.864e-003 
5.232e-003 5.276e+007 9.836e+011 1.000e+004 1.076e-001 4.866e-003 
5.235e-003 5.279e+007 9.807e+011 1.000e+004 1.063e-001 4.869e-003 
5.238e-003 5.282e+007 9.801e+011 1.000e+004 1.048e-001 4.872e-003 
5.241e-003 5.286e+007 9.805e+011 1.000e+004 1.039e-001 4.874e-003 
5.244e-003 5.291e+007 9.831e+011 1.000e+004 1.001e-001 4.877e-003 
5.247e-003 5.296e+007 9.862e+011 1.000e+004 1.024e-001 4.880e-003 
5.250e-003 5.300e+007 9.901e+011 1.000e+004 1.024e-001 4.883e-003 
5.253e-003 5.304e+007 9.945e+011 1.000e+004 1.019e-001 4.885e-003 
5.256e-003 5.309e+007 9.997e+011 1.000e+004 9.860e-002 4.888e-003 
5.259e-003 5.312e+007 1.002e+012 1.000e+004 1.033e-001 4.891e-003 
5.262e-003 5.313e+007 9.976e+011 1.000e+004 1.061e-001 4.894e-003 
5.265e-003 5.313e+007 9.958e+011 1.000e+004 1.100e-001 4.897e-003 
5.268e-003 5.313e+007 9.817e+011 1.000e+004 1.102e-001 4.900e-003 
5.271e-003 5.312e+007 9.765e+011 1.000e+004 1.101e-001 4.903e-003 
5.274e-003 5.313e+007 9.758e+011 1.000e+004 1.137e-001 4.906e-003 
5.277e-003 5.313e+007 9.752e+011 1.000e+004 1.168e-001 4.909e-003 
5.280e-003 5.312e+007 9.742e+011 1.000e+004 1.146e-001 4.912e-003 
5.283e-003 5.312e+007 9.744e+011 1.000e+004 1.144e-001 4.915e-003 
5.286e-003 5.312e+007 9.742e+011 1.000e+004 1.167e-001 4.918e-003 
5.289e-003 5.312e+007 9.751e+011 1.000e+004 1.070e-001 4.921e-003 
5.292e-003 5.312e+007 9.760e+011 1.000e+004 1.142e-001 4.924e-003 
5.294e-003 5.314e+007 9.769e+011 1.000e+004 1.150e-001 4.926e-003 
5.297e-003 5.315e+007 9.778e+011 1.000e+004 1.058e-001 4.928e-003 
5.299e-003 5.316e+007 9.787e+011 1.000e+004 1.068e-001 4.931e-003 
5.301e-003 5.318e+007 9.797e+011 1.000e+004 1.059e-001 4.932e-003 
5.303e-003 5.319e+007 9.810e+011 1.000e+004 1.050e-001 4.934e-003 
5.305e-003 5.322e+007 9.826e+011 1.000e+004 1.051e-001 4.936e-003 
5.307e-003 5.324e+007 9.844e+011 1.000e+004 1.072e-001 4.938e-003 
5.309e-003 5.326e+007 9.858e+011 1.000e+004 1.076e-001 4.940e-003 
5.311e-003 5.328e+007 9.847e+011 1.000e+004 1.095e-001 4.942e-003 
5.313e-003 5.330e+007 9.838e+011 1.000e+004 1.070e-001 4.944e-003 
5.316e-003 5.332e+007 9.835e+011 1.000e+004 1.096e-001 4.946e-003 
5.319e-003 5.334e+007 9.835e+011 1.000e+004 1.137e-001 4.949e-003 
5.323e-003 5.338e+007 9.841e+011 1.000e+004 1.076e-001 4.953e-003 
5.326e-003 5.341e+007 9.810e+011 1.000e+004 1.092e-001 4.956e-003 
5.330e-003 5.345e+007 9.787e+011 1.000e+004 1.081e-001 4.959e-003 
5.334e-003 5.349e+007 9.791e+011 1.000e+004 1.007e-001 4.963e-003 
5.338e-003 5.354e+007 9.799e+011 1.000e+004 1.153e-001 4.967e-003 
5.343e-003 5.359e+007 9.808e+011 1.000e+004 1.082e-001 4.972e-003 
5.348e-003 5.363e+007 9.822e+011 1.000e+004 1.105e-001 4.976e-003 
5.353e-003 5.368e+007 9.855e+011 1.000e+004 1.095e-001 4.981e-003 
5.357e-003 5.375e+007 9.864e+011 1.000e+004 9.757e-002 4.985e-003 
5.361e-003 5.381e+007 9.884e+011 1.000e+004 1.009e-001 4.988e-003 
5.365e-003 5.387e+007 9.913e+011 1.000e+004 9.892e-002 4.991e-003 
5.368e-003 5.391e+007 9.905e+011 1.000e+004 1.025e-001 4.994e-003 
5.371e-003 5.395e+007 9.914e+011 1.000e+004 1.036e-001 4.997e-003 
5.375e-003 5.399e+007 9.927e+011 1.000e+004 1.063e-001 5.001e-003 
5.378e-003 5.402e+007 9.943e+011 1.000e+004 1.069e-001 5.004e-003 
5.381e-003 5.404e+007 9.967e+011 1.000e+004 1.060e-001 5.007e-003 
5.384e-003 5.407e+007 9.938e+011 1.000e+004 1.046e-001 5.010e-003 
5.388e-003 5.409e+007 9.922e+011 1.000e+004 1.077e-001 5.013e-003 
5.391e-003 5.413e+007 9.916e+011 1.000e+004 1.059e-001 5.016e-003 
5.394e-003 5.416e+007 9.851e+011 1.000e+004 1.068e-001 5.019e-003 
5.398e-003 5.420e+007 9.809e+011 1.000e+004 1.063e-001 5.022e-003 
5.401e-003 5.423e+007 9.763e+011 1.000e+004 1.094e-001 5.025e-003 
5.405e-003 5.427e+007 9.712e+011 1.000e+004 1.143e-001 5.029e-003 
5.409e-003 5.431e+007 9.630e+011 1.000e+004 1.087e-001 5.033e-003 
5.413e-003 5.434e+007 9.644e+011 1.000e+004 1.079e-001 5.036e-003 
5.417e-003 5.437e+007 9.600e+011 1.000e+004 1.062e-001 5.040e-003 
5.420e-003 5.440e+007 9.482e+011 1.000e+004 1.063e-001 5.043e-003 
5.423e-003 5.443e+007 9.458e+011 1.000e+004 1.082e-001 5.046e-003 
5.426e-003 5.446e+007 9.450e+011 1.000e+004 1.066e-001 5.049e-003 
5.429e-003 5.449e+007 9.456e+011 1.000e+004 1.040e-001 5.052e-003 
5.432e-003 5.453e+007 9.465e+011 1.000e+004 1.058e-001 5.054e-003 
5.436e-003 5.457e+007 9.479e+011 1.000e+004 1.048e-001 5.057e-003 
5.439e-003 5.462e+007 9.507e+011 1.000e+004 1.024e-001 5.061e-003 
5.442e-003 5.467e+007 9.542e+011 1.000e+004 1.038e-001 5.064e-003 
5.446e-003 5.472e+007 9.574e+011 1.000e+004 1.006e-001 5.067e-003 
5.449e-003 5.477e+007 9.564e+011 1.000e+004 1.038e-001 5.070e-003 
5.452e-003 5.481e+007 9.586e+011 1.000e+004 1.047e-001 5.072e-003 
5.456e-003 5.486e+007 9.600e+011 1.000e+004 1.042e-001 5.075e-003 
5.459e-003 5.491e+007 9.586e+011 1.000e+004 1.038e-001 5.078e-003 
5.462e-003 5.497e+007 9.587e+011 1.000e+004 1.035e-001 5.081e-003 
5.465e-003 5.502e+007 9.598e+011 1.000e+004 1.027e-001 5.084e-003 
5.468e-003 5.506e+007 9.614e+011 1.000e+004 1.019e-001 5.086e-003 
5.471e-003 5.510e+007 9.633e+011 1.000e+004 1.022e-001 5.089e-003 
5.473e-003 5.514e+007 9.657e+011 1.000e+004 1.017e-001 5.091e-003 
5.476e-003 5.517e+007 9.683e+011 1.000e+004 9.935e-002 5.093e-003 
5.478e-003 5.521e+007 9.711e+011 1.000e+004 1.012e-001 5.095e-003 
5.480e-003 5.524e+007 9.732e+011 1.000e+004 1.036e-001 5.097e-003 
5.482e-003 5.526e+007 9.758e+011 1.000e+004 1.040e-001 5.099e-003 
5.484e-003 5.528e+007 9.752e+011 1.000e+004 1.070e-001 5.101e-003 
5.486e-003 5.529e+007 9.745e+011 1.000e+004 1.149e-001 5.103e-003 
5.488e-003 5.529e+007 9.754e+011 1.000e+004 1.148e-001 5.105e-003 
5.490e-003 5.529e+007 9.758e+011 1.000e+004 1.180e-001 5.107e-003 
5.492e-003 5.528e+007 9.738e+011 1.000e+004 1.180e-001 5.109e-003 
5.494e-003 5.527e+007 9.730e+011 1.000e+004 1.202e-001 5.111e-003 
5.496e-003 5.526e+007 9.726e+011 1.000e+004 1.181e-001 5.113e-003 
5.498e-003 5.525e+007 9.727e+011 1.000e+004 1.201e-001 5.115e-003 
5.500e-003 5.524e+007 9.733e+011 1.000e+004 1.183e-001 5.117e-003 
5.502e-003 5.523e+007 9.753e+011 1.000e+004 1.199e-001 5.119e-003 
5.504e-003 5.523e+007 9.781e+011 1.000e+004 1.184e-001 5.121e-003 
5.506e-003 5.523e+007 9.809e+011 1.000e+004 1.138e-001 5.123e-003 
5.508e-003 5.523e+007 9.844e+011 1.000e+004 1.147e-001 5.125e-003 
5.509e-003 5.523e+007 9.880e+011 1.000e+004 1.148e-001 5.127e-003 
5.511e-003 5.522e+007 9.894e+011 1.000e+004 1.176e-001 5.129e-003 
5.513e-003 5.521e+007 9.922e+011 1.000e+004 1.165e-001 5.131e-003 
5.515e-003 5.521e+007 9.961e+011 1.000e+004 1.166e-001 5.133e-003 
5.517e-003 5.520e+007 1.000e+012 1.000e+004 1.182e-001 5.135e-003 
5.519e-003 5.519e+007 9.939e+011 1.000e+004 1.191e-001 5.137e-003 
5.521e-003 5.518e+007 9.904e+011 1.000e+004 1.162e-001 5.139e-003 
5.523e-003 5.518e+007 9.893e+011 1.000e+004 1.167e-001 5.141e-003 
5.525e-003 5.518e+007 9.871e+011 1.000e+004 1.147e-001 5.142e-003 
5.527e-003 5.520e+007 9.877e+011 1.000e+004 1.105e-001 5.144e-003 
5.529e-003 5.521e+007 9.891e+011 1.000e+004 1.125e-001 5.146e-003 
5.531e-003 5.523e+007 9.911e+011 1.000e+004 1.119e-001 5.148e-003 
5.533e-003 5.525e+007 9.925e+011 1.000e+004 1.185e-001 5.150e-003 
5.535e-003 5.526e+007 9.920e+011 1.000e+004 1.156e-001 5.152e-003 
5.537e-003 5.526e+007 9.946e+011 1.000e+004 1.172e-001 5.154e-003 
5.539e-003 5.526e+007 9.982e+011 1.000e+004 1.185e-001 5.156e-003 
5.540e-003 5.527e+007 9.946e+011 1.000e+004 1.208e-001 5.157e-003 
5.542e-003 5.527e+007 9.952e+011 1.000e+004 1.189e-001 5.159e-003 
5.544e-003 5.527e+007 9.953e+011 1.000e+004 1.144e-001 5.161e-003 
5.546e-003 5.527e+007 9.954e+011 1.000e+004 1.223e-001 5.163e-003 
5.548e-003 5.526e+007 9.966e+011 1.000e+004 1.263e-001 5.165e-003 
5.550e-003 5.525e+007 9.987e+011 1.000e+004 1.210e-001 5.167e-003 
5.552e-003 5.525e+007 9.995e+011 1.000e+004 1.145e-001 5.169e-003 
5.554e-003 5.525e+007 1.002e+012 1.000e+004 1.178e-001 5.171e-003 
5.556e-003 5.525e+007 1.005e+012 1.000e+004 1.223e-001 5.173e-003 
5.558e-003 5.525e+007 1.008e+012 1.000e+004 1.153e-001 5.175e-003 
5.560e-003 5.525e+007 1.011e+012 1.000e+004 1.230e-001 5.177e-003 
5.562e-003 5.525e+007 1.008e+012 1.000e+004 1.228e-001 5.179e-003 
5.564e-003 5.524e+007 1.010e+012 1.000e+004 1.294e-001 5.181e-003 
5.566e-003 5.523e+007 1.012e+012 1.000e+004 1.186e-001 5.183e-003 
5.568e-003 5.522e+007 1.015e+012 1.000e+004 1.155e-001 5.185e-003 
5.570e-003 5.521e+007 1.018e+012 1.000e+004 1.241e-001 5.187e-003 
5.572e-003 5.519e+007 1.021e+012 1.000e+004 1.323e-001 5.189e-003 
5.574e-003 5.517e+007 1.024e+012 1.000e+004 1.201e-001 5.191e-003 
5.576e-003 5.516e+007 1.028e+012 1.000e+004 1.202e-001 5.193e-003 
5.578e-003 5.515e+007 1.031e+012 1.000e+004 1.262e-001 5.196e-003 
5.580e-003 5.513e+007 1.035e+012 1.000e+004 1.263e-001 5.198e-003 
5.582e-003 5.512e+007 1.039e+012 1.000e+004 1.158e-001 5.200e-003 
5.584e-003 5.511e+007 1.044e+012 1.000e+004 1.125e-001 5.202e-003 
5.586e-003 5.509e+007 1.048e+012 1.000e+004 1.217e-001 5.204e-003 
5.587e-003 5.508e+007 1.053e+012 1.000e+004 1.100e-001 5.206e-003 
5.589e-003 5.506e+007 1.053e+012 1.000e+004 1.185e-001 5.208e-003 
5.591e-003 5.505e+007 1.055e+012 1.000e+004 1.129e-001 5.210e-003 
5.593e-003 5.503e+007 1.057e+012 1.000e+004 1.188e-001 5.212e-003 
5.595e-003 5.500e+007 1.059e+012 1.000e+004 1.169e-001 5.214e-003 
5.597e-003 5.498e+007 1.062e+012 1.000e+004 1.109e-001 5.215e-003 
5.598e-003 5.495e+007 1.063e+012 1.000e+004 1.116e-001 5.217e-003 
5.600e-003 5.491e+007 1.062e+012 1.000e+004 1.137e-001 5.219e-003 
5.602e-003 5.487e+007 1.060e+012 1.000e+004 1.167e-001 5.221e-003 
5.603e-003 5.482e+007 1.058e+012 1.000e+004 1.177e-001 5.223e-003 
5.605e-003 5.478e+007 1.057e+012 1.000e+004 1.192e-001 5.225e-003 
5.607e-003 5.473e+007 1.057e+012 1.000e+004 1.176e-001 5.227e-003 
5.608e-003 5.468e+007 1.058e+012 1.000e+004 1.180e-001 5.229e-003 
5.610e-003 5.464e+007 1.058e+012 1.000e+004 1.209e-001 5.231e-003 
5.612e-003 5.459e+007 1.059e+012 1.000e+004 1.220e-001 5.233e-003 
5.613e-003 5.454e+007 1.060e+012 1.000e+004 1.205e-001 5.235e-003 
5.615e-003 5.449e+007 1.061e+012 1.000e+004 1.217e-001 5.237e-003 
5.616e-003 5.443e+007 1.054e+012 1.000e+004 1.217e-001 5.239e-003 
5.618e-003 5.439e+007 1.052e+012 1.000e+004 1.211e-001 5.241e-003 
5.620e-003 5.435e+007 1.051e+012 1.000e+004 1.198e-001 5.243e-003 
5.621e-003 5.431e+007 1.051e+012 1.000e+004 1.175e-001 5.245e-003 
5.623e-003 5.427e+007 1.051e+012 1.000e+004 1.194e-001 5.247e-003 
5.625e-003 5.423e+007 1.051e+012 1.000e+004 1.196e-001 5.249e-003 
5.626e-003 5.419e+007 1.050e+012 1.000e+004 1.205e-001 5.251e-003 
5.628e-003 5.415e+007 1.050e+012 1.000e+004 1.197e-001 5.253e-003 
5.630e-003 5.411e+007 1.050e+012 1.000e+004 1.214e-001 5.254e-003 
5.631e-003 5.407e+007 1.049e+012 1.000e+004 1.223e-001 5.256e-003 
5.633e-003 5.403e+007 1.049e+012 1.000e+004 1.207e-001 5.258e-003 
5.634e-003 5.399e+007 1.049e+012 1.000e+004 1.201e-001 5.260e-003 
5.636e-003 5.395e+007 1.049e+012 1.000e+004 1.223e-001 5.262e-003 
5.638e-003 5.390e+007 1.049e+012 1.000e+004 1.229e-001 5.264e-003 
5.640e-003 5.386e+007 1.048e+012 1.000e+004 1.195e-001 5.266e-003 
5.641e-003 5.381e+007 1.048e+012 1.000e+004 1.204e-001 5.268e-003 
5.643e-003 5.377e+007 1.048e+012 1.000e+004 1.194e-001 5.270e-003 
5.645e-003 5.372e+007 1.048e+012 1.000e+004 1.198e-001 5.273e-003 
5.647e-003 5.367e+007 1.048e+012 1.000e+004 1.201e-001 5.275e-003 
5.649e-003 5.362e+007 1.049e+012 1.000e+004 1.201e-001 5.277e-003 
5.651e-003 5.356e+007 1.050e+012 1.000e+004 1.184e-001 5.279e-003 
5.653e-003 5.351e+007 1.050e+012 1.000e+004 1.170e-001 5.282e-003 
5.655e-003 5.347e+007 1.051e+012 1.000e+004 1.143e-001 5.284e-003 
5.657e-003 5.343e+007 1.050e+012 1.000e+004 1.141e-001 5.287e-003 
5.660e-003 5.338e+007 1.049e+012 1.000e+004 1.158e-001 5.289e-003 
5.663e-003 5.333e+007 1.048e+012 1.000e+004 1.129e-001 5.293e-003 
5.666e-003 5.328e+007 1.049e+012 1.000e+004 1.069e-001 5.297e-003 
5.670e-003 5.324e+007 1.052e+012 1.000e+004 1.102e-001 5.301e-003 
5.674e-003 5.321e+007 1.055e+012 1.000e+004 1.042e-001 5.305e-003 
5.677e-003 5.320e+007 1.058e+012 1.000e+004 1.043e-001 5.308e-003 
5.679e-003 5.319e+007 1.060e+012 1.000e+004 1.046e-001 5.311e-003 
5.681e-003 5.318e+007 1.061e+012 1.000e+004 1.055e-001 5.312e-003 
5.682e-003 5.317e+007 1.063e+012 1.000e+004 1.062e-001 5.314e-003 
5.684e-003 5.315e+007 1.062e+012 1.000e+004 1.082e-001 5.315e-003 
5.685e-003 5.313e+007 1.061e+012 1.000e+004 1.117e-001 5.317e-003 
5.686e-003 5.311e+007 1.061e+012 1.000e+004 1.120e-001 5.318e-003 
5.688e-003 5.309e+007 1.059e+012 1.000e+004 1.144e-001 5.320e-003 
5.690e-003 5.305e+007 1.054e+012 1.000e+004 1.139e-001 5.322e-003 
5.693e-003 5.300e+007 1.053e+012 1.000e+004 1.165e-001 5.325e-003 
5.695e-003 5.297e+007 1.054e+012 1.000e+004 1.135e-001 5.328e-003 
5.698e-003 5.294e+007 1.055e+012 1.000e+004 1.109e-001 5.331e-003 
5.700e-003 5.291e+007 1.055e+012 1.000e+004 1.118e-001 5.333e-003 
5.703e-003 5.289e+007 1.056e+012 1.000e+004 1.111e-001 5.336e-003 
5.705e-003 5.287e+007 1.057e+012 1.000e+004 1.107e-001 5.339e-003 
5.708e-003 5.285e+007 1.059e+012 1.000e+004 1.100e-001 5.341e-003 
5.710e-003 5.285e+007 1.060e+012 1.000e+004 1.020e-001 5.344e-003 
5.713e-003 5.285e+007 1.061e+012 1.000e+004 1.067e-001 5.346e-003 
5.715e-003 5.285e+007 1.063e+012 1.000e+004 1.113e-001 5.349e-003 
5.718e-003 5.285e+007 1.065e+012 1.000e+004 1.069e-001 5.351e-003 
5.720e-003 5.285e+007 1.067e+012 1.000e+004 1.066e-001 5.354e-003 
5.722e-003 5.284e+007 1.070e+012 1.000e+004 1.105e-001 5.356e-003 
5.725e-003 5.283e+007 1.069e+012 1.000e+004 1.117e-001 5.358e-003 
5.727e-003 5.282e+007 1.070e+012 1.000e+004 1.109e-001 5.361e-003 
5.729e-003 5.281e+007 1.072e+012 1.000e+004 1.093e-001 5.363e-003 
5.731e-003 5.280e+007 1.072e+012 1.000e+004 1.116e-001 5.365e-003 
5.734e-003 5.278e+007 1.072e+012 1.000e+004 1.079e-001 5.368e-003 
5.736e-003 5.277e+007 1.074e+012 1.000e+004 1.147e-001 5.370e-003 
5.738e-003 5.276e+007 1.075e+012 1.000e+004 1.165e-001 5.372e-003 
5.740e-003 5.275e+007 1.077e+012 1.000e+004 1.095e-001 5.375e-003 
5.743e-003 5.275e+007 1.074e+012 1.000e+004 1.125e-001 5.377e-003 
5.745e-003 5.276e+007 1.072e+012 1.000e+004 1.076e-001 5.379e-003 
5.747e-003 5.277e+007 1.069e+012 1.000e+004 1.104e-001 5.381e-003 
5.749e-003 5.278e+007 1.069e+012 1.000e+004 1.169e-001 5.383e-003 
5.751e-003 5.279e+007 1.070e+012 1.000e+004 1.101e-001 5.385e-003 
5.753e-003 5.280e+007 1.071e+012 1.000e+004 1.084e-001 5.387e-003 
5.756e-003 5.281e+007 1.072e+012 1.000e+004 1.118e-001 5.389e-003 
5.758e-003 5.283e+007 1.074e+012 1.000e+004 1.175e-001 5.391e-003 
5.760e-003 5.284e+007 1.076e+012 1.000e+004 1.148e-001 5.393e-003 
5.762e-003 5.285e+007 1.078e+012 1.000e+004 1.140e-001 5.395e-003 
5.764e-003 5.287e+007 1.080e+012 1.000e+004 1.146e-001 5.397e-003 
5.766e-003 5.289e+007 1.082e+012 1.000e+004 1.128e-001 5.399e-003 
5.768e-003 5.292e+007 1.085e+012 1.000e+004 1.109e-001 5.401e-003 
5.770e-003 5.295e+007 1.084e+012 1.000e+004 1.137e-001 5.403e-003 
5.772e-003 5.297e+007 1.085e+012 1.000e+004 1.241e-001 5.405e-003 
5.774e-003 5.298e+007 1.086e+012 1.000e+004 1.263e-001 5.407e-003 
5.777e-003 5.299e+007 1.088e+012 1.000e+004 1.215e-001 5.409e-003 
5.779e-003 5.301e+007 1.090e+012 1.000e+004 1.212e-001 5.411e-003 
5.781e-003 5.303e+007 1.093e+012 1.000e+004 1.210e-001 5.413e-003 
5.783e-003 5.305e+007 1.092e+012 1.000e+004 1.291e-001 5.415e-003 
5.785e-003 5.308e+007 1.091e+012 1.000e+004 1.201e-001 5.417e-003 
5.787e-003 5.310e+007 1.092e+012 1.000e+004 1.219e-001 5.419e-003 
5.789e-003 5.312e+007 1.093e+012 1.000e+004 1.321e-001 5.421e-003 
5.791e-003 5.314e+007 1.094e+012 1.000e+004 1.141e-001 5.423e-003 
5.793e-003 5.316e+007 1.096e+012 1.000e+004 1.203e-001 5.424e-003 
5.795e-003 5.318e+007 1.098e+012 1.000e+004 1.172e-001 5.426e-003 
5.797e-003 5.320e+007 1.099e+012 1.000e+004 1.282e-001 5.428e-003 
5.799e-003 5.322e+007 1.101e+012 1.000e+004 1.221e-001 5.430e-003 
5.801e-003 5.324e+007 1.103e+012 1.000e+004 1.057e-001 5.432e-003 
5.803e-003 5.326e+007 1.105e+012 1.000e+004 1.132e-001 5.433e-003 
5.805e-003 5.328e+007 1.103e+012 1.000e+004 1.220e-001 5.435e-003 
5.807e-003 5.330e+007 1.105e+012 1.000e+004 1.274e-001 5.437e-003 
5.809e-003 5.333e+007 1.107e+012 1.000e+004 1.117e-001 5.439e-003 
5.811e-003 5.337e+007 1.109e+012 1.000e+004 1.204e-001 5.441e-003 
5.812e-003 5.340e+007 1.112e+012 1.000e+004 1.170e-001 5.442e-003 
5.814e-003 5.343e+007 1.113e+012 1.000e+004 1.236e-001 5.444e-003 
5.816e-003 5.346e+007 1.115e+012 1.000e+004 1.118e-001 5.446e-003 
5.818e-003 5.349e+007 1.116e+012 1.000e+004 1.178e-001 5.447e-003 
5.820e-003 5.353e+007 1.118e+012 1.000e+004 1.176e-001 5.449e-003 
5.822e-003 5.355e+007 1.116e+012 1.000e+004 1.283e-001 5.451e-003 
5.824e-003 5.358e+007 1.118e+012 1.000e+004 1.221e-001 5.453e-003 
5.826e-003 5.361e+007 1.120e+012 1.000e+004 1.236e-001 5.454e-003 
5.828e-003 5.364e+007 1.120e+012 1.000e+004 1.251e-001 5.456e-003 
5.830e-003 5.367e+007 1.120e+012 1.000e+004 1.302e-001 5.458e-003 
5.832e-003 5.370e+007 1.120e+012 1.000e+004 1.233e-001 5.460e-003 
5.834e-003 5.373e+007 1.122e+012 1.000e+004 1.255e-001 5.461e-003 
5.836e-003 5.376e+007 1.124e+012 1.000e+004 1.240e-001 5.463e-003 
5.838e-003 5.379e+007 1.126e+012 1.000e+004 1.214e-001 5.465e-003 
5.840e-003 5.381e+007 1.125e+012 1.000e+004 1.179e-001 5.467e-003 
5.842e-003 5.383e+007 1.126e+012 1.000e+004 1.172e-001 5.468e-003 
5.844e-003 5.385e+007 1.128e+012 1.000e+004 1.218e-001 5.470e-003 
5.845e-003 5.388e+007 1.132e+012 1.000e+004 1.214e-001 5.472e-003 
5.847e-003 5.390e+007 1.132e+012 1.000e+004 1.193e-001 5.474e-003 
5.849e-003 5.392e+007 1.134e+012 1.000e+004 1.324e-001 5.475e-003 
5.851e-003 5.394e+007 1.137e+012 1.000e+004 1.388e-001 5.477e-003 
5.853e-003 5.395e+007 1.139e+012 1.000e+004 1.306e-001 5.479e-003 
5.855e-003 5.397e+007 1.143e+012 1.000e+004 1.244e-001 5.481e-003 
5.857e-003 5.398e+007 1.146e+012 1.000e+004 1.386e-001 5.483e-003 
5.859e-003 5.400e+007 1.147e+012 1.000e+004 1.454e-001 5.485e-003 
5.861e-003 5.400e+007 1.149e+012 1.000e+004 1.333e-001 5.486e-003 
5.863e-003 5.401e+007 1.151e+012 1.000e+004 1.290e-001 5.488e-003 
5.865e-003 5.402e+007 1.154e+012 1.000e+004 1.321e-001 5.490e-003 
5.867e-003 5.403e+007 1.156e+012 1.000e+004 1.327e-001 5.492e-003 
5.869e-003 5.404e+007 1.159e+012 1.000e+004 1.290e-001 5.494e-003 
5.870e-003 5.406e+007 1.161e+012 1.000e+004 1.181e-001 5.496e-003 
5.872e-003 5.408e+007 1.163e+012 1.000e+004 1.251e-001 5.497e-003 
5.874e-003 5.410e+007 1.165e+012 1.000e+004 1.241e-001 5.499e-003 
5.876e-003 5.412e+007 1.165e+012 1.000e+004 1.333e-001 5.501e-003 
5.878e-003 5.414e+007 1.164e+012 1.000e+004 1.322e-001 5.503e-003 
5.880e-003 5.416e+007 1.164e+012 1.000e+004 1.334e-001 5.505e-003 
5.882e-003 5.419e+007 1.166e+012 1.000e+004 1.249e-001 5.506e-003 
5.884e-003 5.421e+007 1.167e+012 1.000e+004 1.334e-001 5.508e-003 
5.886e-003 5.425e+007 1.169e+012 1.000e+004 1.302e-001 5.510e-003 
5.888e-003 5.428e+007 1.171e+012 1.000e+004 1.312e-001 5.511e-003 
5.890e-003 5.431e+007 1.173e+012 1.000e+004 1.231e-001 5.513e-003 
5.892e-003 5.435e+007 1.176e+012 1.000e+004 1.182e-001 5.515e-003 
5.894e-003 5.439e+007 1.179e+012 1.000e+004 1.154e-001 5.517e-003 
5.896e-003 5.442e+007 1.181e+012 1.000e+004 1.209e-001 5.518e-003 
5.897e-003 5.446e+007 1.185e+012 1.000e+004 1.088e-001 5.520e-003 
5.899e-003 5.450e+007 1.188e+012 1.000e+004 1.119e-001 5.522e-003 
5.901e-003 5.453e+007 1.191e+012 1.000e+004 1.220e-001 5.523e-003 
5.903e-003 5.457e+007 1.195e+012 1.000e+004 1.226e-001 5.525e-003 
5.905e-003 5.460e+007 1.197e+012 1.000e+004 1.035e-001 5.527e-003 
5.907e-003 5.464e+007 1.200e+012 1.000e+004 1.136e-001 5.528e-003 
5.909e-003 5.468e+007 1.203e+012 1.000e+004 1.087e-001 5.530e-003 
5.911e-003 5.471e+007 1.204e+012 1.000e+004 1.383e-001 5.531e-003 
5.913e-003 5.474e+007 1.126e+012 1.000e+004 1.370e-001 5.533e-003 
5.915e-003 5.477e+007 1.127e+012 1.000e+004 1.314e-001 5.535e-003 
5.916e-003 5.479e+007 1.129e+012 1.000e+004 1.350e-001 5.537e-003 
5.918e-003 5.481e+007 1.132e+012 1.000e+004 1.365e-001 5.538e-003 
5.920e-003 5.483e+007 1.135e+012 1.000e+004 1.369e-001 5.540e-003 
5.922e-003 5.485e+007 1.138e+012 1.000e+004 1.286e-001 5.542e-003 
5.924e-003 5.488e+007 1.142e+012 1.000e+004 1.161e-001 5.544e-003 
5.926e-003 5.492e+007 1.146e+012 1.000e+004 1.303e-001 5.545e-003 
5.928e-003 5.496e+007 1.150e+012 1.000e+004 1.184e-001 5.547e-003 
5.930e-003 5.500e+007 1.154e+012 1.000e+004 1.072e-001 5.549e-003 
5.932e-003 5.504e+007 1.159e+012 1.000e+004 1.275e-001 5.551e-003 
5.934e-003 5.507e+007 1.164e+012 1.000e+004 1.315e-001 5.552e-003 
5.936e-003 5.511e+007 1.169e+012 1.000e+004 1.182e-001 5.554e-003 
5.938e-003 5.515e+007 1.170e+012 1.000e+004 1.137e-001 5.556e-003 
5.940e-003 5.516e+007 1.170e+012 1.000e+004 1.314e-001 5.558e-003 
5.942e-003 5.518e+007 1.173e+012 1.000e+004 1.407e-001 5.559e-003 
5.944e-003 5.519e+007 1.177e+012 1.000e+004 1.270e-001 5.561e-003 
5.946e-003 5.520e+007 1.179e+012 1.000e+004 1.199e-001 5.563e-003 
5.948e-003 5.520e+007 1.179e+012 1.000e+004 1.232e-001 5.565e-003 
5.950e-003 5.520e+007 1.181e+012 1.000e+004 1.388e-001 5.567e-003 
5.952e-003 5.520e+007 1.184e+012 1.000e+004 1.161e-001 5.569e-003 
5.954e-003 5.520e+007 1.188e+012 1.000e+004 1.268e-001 5.571e-003 
5.956e-003 5.519e+007 1.190e+012 1.000e+004 1.371e-001 5.573e-003 
5.958e-003 5.519e+007 1.192e+012 1.000e+004 1.228e-001 5.575e-003 
5.960e-003 5.518e+007 1.195e+012 1.000e+004 1.352e-001 5.577e-003 
5.961e-003 5.518e+007 1.199e+012 1.000e+004 1.157e-001 5.579e-003 
5.963e-003 5.517e+007 1.203e+012 1.000e+004 1.348e-001 5.581e-003 
5.965e-003 5.516e+007 1.207e+012 1.000e+004 1.133e-001 5.583e-003 
5.967e-003 5.514e+007 1.211e+012 1.000e+004 1.148e-001 5.584e-003 
5.969e-003 5.512e+007 1.215e+012 1.000e+004 1.246e-001 5.586e-003 
5.970e-003 5.510e+007 1.220e+012 1.000e+004 1.307e-001 5.588e-003 
5.972e-003 5.508e+007 1.225e+012 1.000e+004 1.150e-001 5.590e-003 
5.974e-003 5.506e+007 1.228e+012 1.000e+004 1.062e-001 5.592e-003 
5.975e-003 5.503e+007 1.227e+012 1.000e+004 1.115e-001 5.594e-003 
5.977e-003 5.500e+007 1.226e+012 1.000e+004 1.104e-001 5.595e-003 
5.978e-003 5.496e+007 1.228e+012 1.000e+004 1.094e-001 5.597e-003 
5.980e-003 5.493e+007 1.232e+012 1.000e+004 1.120e-001 5.599e-003 
5.981e-003 5.490e+007 1.235e+012 1.000e+004 1.165e-001 5.601e-003 
5.983e-003 5.487e+007 1.237e+012 1.000e+004 1.164e-001 5.602e-003 
5.984e-003 5.484e+007 1.240e+012 1.000e+004 1.171e-001 5.604e-003 
5.986e-003 5.481e+007 1.244e+012 1.000e+004 1.198e-001 5.605e-003 
5.987e-003 5.478e+007 1.248e+012 1.000e+004 1.161e-001 5.607e-003 
5.988e-003 5.475e+007 1.252e+012 1.000e+004 1.212e-001 5.609e-003 
5.990e-003 5.473e+007 1.255e+012 1.000e+004 1.196e-001 5.610e-003 
5.991e-003 5.470e+007 1.257e+012 1.000e+004 1.266e-001 5.612e-003 
5.993e-003 5.466e+007 1.259e+012 1.000e+004 1.258e-001 5.614e-003 
5.994e-003 5.463e+007 1.262e+012 1.000e+004 1.252e-001 5.615e-003 
5.995e-003 5.461e+007 1.265e+012 1.000e+004 1.222e-001 5.617e-003 
5.997e-003 5.458e+007 1.269e+012 1.000e+004 1.181e-001 5.618e-003 
5.998e-003 5.455e+007 1.244e+012 1.000e+004 1.108e-001 5.620e-003 
6.000e-003 5.451e+007 1.246e+012 1.000e+004 1.112e-001 5.622e-003 
6.001e-003 5.447e+007 1.249e+012 1.000e+004 1.066e-001 5.624e-003 
6.003e-003 5.444e+007 1.252e+012 1.000e+004 1.017e-001 5.625e-003 
6.004e-003 5.440e+007 1.253e+012 1.000e+004 1.105e-001 5.627e-003 
6.006e-003 5.436e+007 1.255e+012 1.000e+004 1.135e-001 5.629e-003 
6.007e-003 5.432e+007 1.258e+012 1.000e+004 1.152e-001 5.630e-003 
6.008e-003 5.427e+007 1.262e+012 1.000e+004 1.094e-001 5.632e-003 
6.010e-003 5.423e+007 1.265e+012 1.000e+004 1.142e-001 5.634e-003 
6.011e-003 5.419e+007 1.269e+012 1.000e+004 1.180e-001 5.636e-003 
6.013e-003 5.414e+007 1.273e+012 1.000e+004 1.130e-001 5.637e-003 
6.014e-003 5.410e+007 1.277e+012 1.000e+004 1.097e-001 5.639e-003 
6.016e-003 5.405e+007 1.278e+012 1.000e+004 1.171e-001 5.641e-003 
6.017e-003 5.401e+007 1.280e+012 1.000e+004 1.227e-001 5.642e-003 
6.018e-003 5.397e+007 1.283e+012 1.000e+004 1.160e-001 5.644e-003 
6.020e-003 5.393e+007 1.286e+012 1.000e+004 1.179e-001 5.646e-003 
6.021e-003 5.388e+007 1.289e+012 1.000e+004 1.162e-001 5.648e-003 
6.023e-003 5.384e+007 1.291e+012 1.000e+004 1.172e-001 5.649e-003 
6.024e-003 5.380e+007 1.294e+012 1.000e+004 1.233e-001 5.651e-003 
6.026e-003 5.377e+007 1.276e+012 1.000e+004 1.103e-001 5.653e-003 
6.027e-003 5.374e+007 1.269e+012 1.000e+004 1.134e-001 5.654e-003 
6.028e-003 5.370e+007 1.264e+012 1.000e+004 1.137e-001 5.656e-003 
6.030e-003 5.367e+007 1.261e+012 1.000e+004 1.172e-001 5.658e-003 
6.031e-003 5.364e+007 1.260e+012 1.000e+004 1.121e-001 5.659e-003 
6.033e-003 5.360e+007 1.259e+012 1.000e+004 1.037e-001 5.661e-003 
6.034e-003 5.357e+007 1.260e+012 1.000e+004 1.123e-001 5.662e-003 
6.035e-003 5.354e+007 1.260e+012 1.000e+004 1.180e-001 5.664e-003 
6.037e-003 5.351e+007 1.261e+012 1.000e+004 1.136e-001 5.666e-003 
6.038e-003 5.349e+007 1.262e+012 1.000e+004 1.164e-001 5.667e-003 
6.039e-003 5.347e+007 1.264e+012 1.000e+004 1.155e-001 5.669e-003 
6.041e-003 5.345e+007 1.266e+012 1.000e+004 1.164e-001 5.670e-003 
6.042e-003 5.342e+007 1.265e+012 1.000e+004 1.125e-001 5.672e-003 
6.044e-003 5.340e+007 1.265e+012 1.000e+004 1.223e-001 5.673e-003 
6.045e-003 5.338e+007 1.266e+012 1.000e+004 1.158e-001 5.675e-003 
6.046e-003 5.335e+007 1.266e+012 1.000e+004 1.164e-001 5.676e-003 
6.048e-003 5.333e+007 1.267e+012 1.000e+004 1.081e-001 5.678e-003 
6.049e-003 5.330e+007 1.267e+012 1.000e+004 1.222e-001 5.679e-003 
6.051e-003 5.327e+007 1.269e+012 1.000e+004 1.172e-001 5.681e-003 
6.052e-003 5.325e+007 1.270e+012 1.000e+004 1.210e-001 5.683e-003 
6.053e-003 5.322e+007 1.272e+012 1.000e+004 1.208e-001 5.684e-003 
6.055e-003 5.319e+007 1.274e+012 1.000e+004 1.067e-001 5.686e-003 
6.056e-003 5.316e+007 1.275e+012 1.000e+004 1.195e-001 5.687e-003 
6.058e-003 5.314e+007 1.277e+012 1.000e+004 1.167e-001 5.689e-003 
6.059e-003 5.311e+007 1.279e+012 1.000e+004 1.149e-001 5.691e-003 
6.060e-003 5.308e+007 1.277e+012 1.000e+004 1.169e-001 5.692e-003 
6.062e-003 5.306e+007 1.277e+012 1.000e+004 1.112e-001 5.694e-003 
6.063e-003 5.303e+007 1.277e+012 1.000e+004 1.233e-001 5.695e-003 
6.064e-003 5.301e+007 1.276e+012 1.000e+004 1.226e-001 5.697e-003 
6.066e-003 5.299e+007 1.275e+012 1.000e+004 1.192e-001 5.698e-003 
6.068e-003 5.297e+007 1.150e+012 1.000e+004 1.268e-001 5.700e-003 
6.070e-003 5.295e+007 1.122e+012 1.000e+004 1.360e-001 5.702e-003 
6.072e-003 5.292e+007 1.124e+012 1.000e+004 1.227e-001 5.705e-003 
6.074e-003 5.290e+007 1.127e+012 1.000e+004 1.172e-001 5.707e-003 
6.076e-003 5.288e+007 1.130e+012 1.000e+004 1.310e-001 5.709e-003 
6.078e-003 5.285e+007 1.127e+012 1.000e+004 1.355e-001 5.711e-003 
6.080e-003 5.283e+007 1.129e+012 1.000e+004 1.230e-001 5.713e-003 
6.082e-003 5.281e+007 1.131e+012 1.000e+004 1.175e-001 5.715e-003 
6.084e-003 5.279e+007 1.135e+012 1.000e+004 1.303e-001 5.717e-003 
6.086e-003 5.277e+007 1.138e+012 1.000e+004 1.323e-001 5.720e-003 
6.087e-003 5.275e+007 1.136e+012 1.000e+004 1.220e-001 5.722e-003 
6.089e-003 5.273e+007 1.136e+012 1.000e+004 1.186e-001 5.724e-003 
6.091e-003 5.270e+007 1.138e+012 1.000e+004 1.320e-001 5.726e-003 
6.093e-003 5.267e+007 1.141e+012 1.000e+004 1.381e-001 5.728e-003 
6.095e-003 5.264e+007 1.145e+012 1.000e+004 1.222e-001 5.730e-003 
6.097e-003 5.260e+007 1.150e+012 1.000e+004 1.186e-001 5.733e-003 
6.099e-003 5.257e+007 1.142e+012 1.000e+004 1.166e-001 5.735e-003 
6.101e-003 5.253e+007 1.140e+012 1.000e+004 1.136e-001 5.737e-003 
6.103e-003 5.249e+007 1.127e+012 1.000e+004 1.130e-001 5.738e-003 
6.104e-003 5.246e+007 1.123e+012 1.000e+004 1.136e-001 5.740e-003 
6.106e-003 5.243e+007 1.122e+012 1.000e+004 1.141e-001 5.742e-003 
6.107e-003 5.239e+007 1.122e+012 1.000e+004 1.133e-001 5.744e-003 
6.109e-003 5.236e+007 1.122e+012 1.000e+004 1.144e-001 5.746e-003 
6.110e-003 5.233e+007 1.122e+012 1.000e+004 1.151e-001 5.747e-003 
6.112e-003 5.229e+007 1.123e+012 1.000e+004 1.189e-001 5.749e-003 
6.113e-003 5.225e+007 1.106e+012 1.000e+004 1.161e-001 5.751e-003 
6.115e-003 5.221e+007 1.106e+012 1.000e+004 1.170e-001 5.753e-003 
6.116e-003 5.218e+007 1.106e+012 1.000e+004 1.165e-001 5.754e-003 
6.118e-003 5.215e+007 1.107e+012 1.000e+004 1.168e-001 5.756e-003 
6.119e-003 5.211e+007 1.108e+012 1.000e+004 1.167e-001 5.758e-003 
6.121e-003 5.208e+007 1.109e+012 1.000e+004 1.177e-001 5.760e-003 
6.122e-003 5.204e+007 1.111e+012 1.000e+004 1.176e-001 5.761e-003 
6.124e-003 5.201e+007 1.112e+012 1.000e+004 1.195e-001 5.763e-003 
6.125e-003 5.197e+007 1.114e+012 1.000e+004 1.201e-001 5.765e-003 
6.127e-003 5.193e+007 1.109e+012 1.000e+004 1.184e-001 5.767e-003 
6.128e-003 5.190e+007 1.110e+012 1.000e+004 1.177e-001 5.768e-003 
6.130e-003 5.186e+007 1.101e+012 1.000e+004 1.206e-001 5.770e-003 
6.131e-003 5.183e+007 1.098e+012 1.000e+004 1.208e-001 5.772e-003 
6.133e-003 5.180e+007 1.096e+012 1.000e+004 1.243e-001 5.774e-003 
6.134e-003 5.177e+007 1.093e+012 1.000e+004 1.158e-001 5.775e-003 
6.136e-003 5.174e+007 1.091e+012 1.000e+004 1.224e-001 5.777e-003 
6.137e-003 5.171e+007 1.090e+012 1.000e+004 1.191e-001 5.779e-003 
6.139e-003 5.169e+007 1.088e+012 1.000e+004 1.208e-001 5.780e-003 
6.140e-003 5.166e+007 1.087e+012 1.000e+004 1.169e-001 5.782e-003 
6.142e-003 5.163e+007 1.087e+012 1.000e+004 1.152e-001 5.784e-003 
6.143e-003 5.160e+007 1.088e+012 1.000e+004 1.196e-001 5.785e-003 
6.145e-003 5.158e+007 1.087e+012 1.000e+004 1.186e-001 5.787e-003 
6.146e-003 5.155e+007 1.088e+012 1.000e+004 1.189e-001 5.789e-003 
6.148e-003 5.152e+007 1.088e+012 1.000e+004 1.158e-001 5.790e-003 
6.149e-003 5.150e+007 1.088e+012 1.000e+004 1.184e-001 5.792e-003 
6.151e-003 5.147e+007 1.089e+012 1.000e+004 1.141e-001 5.794e-003 
6.152e-003 5.145e+007 1.089e+012 1.000e+004 1.136e-001 5.795e-003 
6.154e-003 5.143e+007 1.091e+012 1.000e+004 1.111e-001 5.797e-003 
6.155e-003 5.142e+007 1.091e+012 1.000e+004 1.074e-001 5.799e-003 
6.157e-003 5.140e+007 1.091e+012 1.000e+004 1.092e-001 5.800e-003 
6.158e-003 5.139e+007 1.091e+012 1.000e+004 1.072e-001 5.802e-003 
6.160e-003 5.137e+007 1.092e+012 1.000e+004 1.051e-001 5.803e-003 
6.161e-003 5.136e+007 1.094e+012 1.000e+004 1.033e-001 5.805e-003 
6.163e-003 5.135e+007 1.096e+012 1.000e+004 1.054e-001 5.807e-003 
6.165e-003 5.134e+007 1.099e+012 1.000e+004 1.070e-001 5.809e-003 
6.167e-003 5.132e+007 1.099e+012 1.000e+004 1.116e-001 5.811e-003 
6.169e-003 5.129e+007 1.102e+012 1.000e+004 1.058e-001 5.813e-003 
6.171e-003 5.127e+007 1.105e+012 1.000e+004 1.118e-001 5.815e-003 
6.173e-003 5.123e+007 1.096e+012 1.000e+004 1.136e-001 5.818e-003 
6.176e-003 5.120e+007 1.099e+012 1.000e+004 1.153e-001 5.821e-003 
6.178e-003 5.117e+007 1.103e+012 1.000e+004 1.022e-001 5.823e-003 
6.180e-003 5.116e+007 1.104e+012 1.000e+004 1.009e-001 5.825e-003 
6.182e-003 5.114e+007 1.106e+012 1.000e+004 9.946e-002 5.828e-003 
6.184e-003 5.114e+007 1.110e+012 1.000e+004 9.769e-002 5.830e-003 
6.186e-003 5.113e+007 1.114e+012 1.000e+004 9.591e-002 5.832e-003 
6.188e-003 5.112e+007 1.118e+012 1.000e+004 9.738e-002 5.834e-003 
6.191e-003 5.111e+007 1.118e+012 1.000e+004 9.641e-002 5.836e-003 
6.193e-003 5.111e+007 1.118e+012 1.000e+004 9.687e-002 5.838e-003 
6.195e-003 5.109e+007 1.118e+012 1.000e+004 1.007e-001 5.840e-003 
6.197e-003 5.107e+007 1.118e+012 1.000e+004 1.024e-001 5.843e-003 
6.199e-003 5.104e+007 1.120e+012 1.000e+004 1.035e-001 5.845e-003 
6.201e-003 5.101e+007 1.123e+012 1.000e+004 1.024e-001 5.847e-003 
6.203e-003 5.098e+007 1.122e+012 1.000e+004 1.010e-001 5.850e-003 
6.205e-003 5.095e+007 1.124e+012 1.000e+004 1.002e-001 5.852e-003 
6.207e-003 5.092e+007 1.126e+012 1.000e+004 9.959e-002 5.854e-003 
6.209e-003 5.090e+007 1.126e+012 1.000e+004 1.026e-001 5.856e-003 
6.211e-003 5.087e+007 1.123e+012 1.000e+004 1.036e-001 5.858e-003 
6.213e-003 5.085e+007 1.122e+012 1.000e+004 1.028e-001 5.861e-003 
6.215e-003 5.082e+007 1.123e+012 1.000e+004 1.028e-001 5.863e-003 
6.217e-003 5.079e+007 1.125e+012 1.000e+004 1.053e-001 5.865e-003 
6.219e-003 5.076e+007 1.116e+012 1.000e+004 1.039e-001 5.867e-003 
6.222e-003 5.073e+007 1.115e+012 1.000e+004 1.058e-001 5.870e-003 
6.224e-003 5.070e+007 1.112e+012 1.000e+004 1.086e-001 5.872e-003 
6.226e-003 5.067e+007 1.112e+012 1.000e+004 1.072e-001 5.874e-003 
6.228e-003 5.064e+007 1.109e+012 1.000e+004 1.056e-001 5.877e-003 
6.230e-003 5.061e+007 1.108e+012 1.000e+004 1.091e-001 5.879e-003 
6.233e-003 5.057e+007 1.106e+012 1.000e+004 1.090e-001 5.882e-003 
6.235e-003 5.053e+007 1.103e+012 1.000e+004 1.083e-001 5.884e-003 
6.237e-003 5.048e+007 1.100e+012 1.000e+004 1.098e-001 5.887e-003 
6.240e-003 5.045e+007 1.099e+012 1.000e+004 1.009e-001 5.890e-003 
6.242e-003 5.044e+007 1.097e+012 1.000e+004 9.872e-002 5.892e-003 
6.244e-003 5.045e+007 1.074e+012 1.000e+004 9.970e-002 5.894e-003 
6.246e-003 5.046e+007 1.073e+012 1.000e+004 1.008e-001 5.896e-003 
6.247e-003 5.046e+007 1.070e+012 1.000e+004 1.027e-001 5.897e-003 
6.249e-003 5.046e+007 1.069e+012 1.000e+004 1.050e-001 5.899e-003 
6.251e-003 5.046e+007 1.065e+012 1.000e+004 1.070e-001 5.901e-003 
6.252e-003 5.045e+007 1.063e+012 1.000e+004 1.066e-001 5.902e-003 
6.254e-003 5.045e+007 1.061e+012 1.000e+004 1.084e-001 5.904e-003 
6.255e-003 5.044e+007 1.060e+012 1.000e+004 1.069e-001 5.905e-003 
6.257e-003 5.043e+007 1.060e+012 1.000e+004 1.062e-001 5.907e-003 
6.258e-003 5.042e+007 1.060e+012 1.000e+004 1.081e-001 5.909e-003 
6.260e-003 5.041e+007 1.060e+012 1.000e+004 1.099e-001 5.910e-003 
6.262e-003 5.039e+007 1.060e+012 1.000e+004 1.080e-001 5.912e-003 
6.263e-003 5.038e+007 1.060e+012 1.000e+004 1.079e-001 5.914e-003 
6.265e-003 5.037e+007 1.061e+012 1.000e+004 1.077e-001 5.915e-003 
6.266e-003 5.037e+007 1.062e+012 1.000e+004 1.076e-001 5.917e-003 
6.268e-003 5.036e+007 1.061e+012 1.000e+004 1.092e-001 5.918e-003 
6.269e-003 5.035e+007 1.061e+012 1.000e+004 1.087e-001 5.920e-003 
6.271e-003 5.034e+007 1.061e+012 1.000e+004 1.083e-001 5.922e-003 
6.272e-003 5.033e+007 1.062e+012 1.000e+004 1.074e-001 5.923e-003 
6.274e-003 5.033e+007 1.063e+012 1.000e+004 1.073e-001 5.925e-003 
6.275e-003 5.032e+007 1.062e+012 1.000e+004 1.069e-001 5.926e-003 
6.277e-003 5.031e+007 1.063e+012 1.000e+004 1.068e-001 5.928e-003 
6.278e-003 5.031e+007 1.064e+012 1.000e+004 1.048e-001 5.929e-003 
6.280e-003 5.030e+007 1.065e+012 1.000e+004 1.083e-001 5.931e-003 
6.281e-003 5.029e+007 1.066e+012 1.000e+004 1.073e-001 5.932e-003 
6.283e-003 5.028e+007 1.065e+012 1.000e+004 1.085e-001 5.934e-003 
6.284e-003 5.027e+007 1.065e+012 1.000e+004 1.103e-001 5.935e-003 
6.286e-003 5.025e+007 1.064e+012 1.000e+004 1.132e-001 5.937e-003 
6.287e-003 5.024e+007 1.063e+012 1.000e+004 1.134e-001 5.938e-003 
6.289e-003 5.022e+007 1.061e+012 1.000e+004 1.117e-001 5.940e-003 
6.290e-003 5.021e+007 1.061e+012 1.000e+004 1.123e-001 5.942e-003 
6.291e-003 5.018e+007 1.061e+012 1.000e+004 1.160e-001 5.943e-003 
6.293e-003 5.016e+007 1.060e+012 1.000e+004 1.175e-001 5.945e-003 
6.294e-003 5.013e+007 1.060e+012 1.000e+004 1.167e-001 5.947e-003 
6.296e-003 5.010e+007 1.060e+012 1.000e+004 1.183e-001 5.948e-003 
6.297e-003 5.007e+007 1.060e+012 1.000e+004 1.180e-001 5.950e-003 
6.299e-003 5.004e+007 1.061e+012 1.000e+004 1.202e-001 5.952e-003 
6.300e-003 5.000e+007 1.061e+012 1.000e+004 1.168e-001 5.953e-003 
6.302e-003 4.997e+007 1.061e+012 1.000e+004 1.177e-001 5.955e-003 
6.303e-003 4.994e+007 1.062e+012 1.000e+004 1.174e-001 5.957e-003 
6.305e-003 4.991e+007 1.062e+012 1.000e+004 1.165e-001 5.958e-003 
6.306e-003 4.988e+007 1.063e+012 1.000e+004 1.168e-001 5.960e-003 
6.308e-003 4.985e+007 1.063e+012 1.000e+004 1.178e-001 5.962e-003 
6.309e-003 4.982e+007 1.063e+012 1.000e+004 1.176e-001 5.963e-003 
6.311e-003 4.978e+007 1.064e+012 1.000e+004 1.197e-001 5.965e-003 
6.312e-003 4.975e+007 1.064e+012 1.000e+004 1.183e-001 5.967e-003 
6.313e-003 4.973e+007 1.058e+012 1.000e+004 1.173e-001 5.968e-003 
6.315e-003 4.972e+007 1.055e+012 1.000e+004 1.191e-001 5.970e-003 
6.316e-003 4.971e+007 1.048e+012 1.000e+004 1.197e-001 5.972e-003 
6.318e-003 4.970e+007 1.044e+012 1.000e+004 1.141e-001 5.973e-003 
6.319e-003 4.969e+007 1.045e+012 1.000e+004 1.161e-001 5.975e-003 
6.321e-003 4.968e+007 1.046e+012 1.000e+004 1.178e-001 5.976e-003 
6.322e-003 4.967e+007 1.046e+012 1.000e+004 1.245e-001 5.978e-003 
6.324e-003 4.965e+007 1.048e+012 1.000e+004 1.206e-001 5.979e-003 
6.325e-003 4.964e+007 1.050e+012 1.000e+004 1.211e-001 5.981e-003 
6.327e-003 4.963e+007 1.052e+012 1.000e+004 1.218e-001 5.982e-003 
6.328e-003 4.962e+007 1.055e+012 1.000e+004 1.290e-001 5.984e-003 
6.330e-003 4.961e+007 1.059e+012 1.000e+004 1.184e-001 5.985e-003 
6.331e-003 4.961e+007 1.061e+012 1.000e+004 1.239e-001 5.987e-003 
6.332e-003 4.960e+007 1.064e+012 1.000e+004 1.315e-001 5.988e-003 
6.334e-003 4.959e+007 1.066e+012 1.000e+004 1.329e-001 5.990e-003 
6.335e-003 4.958e+007 1.068e+012 1.000e+004 1.294e-001 5.991e-003 
6.337e-003 4.957e+007 1.070e+012 1.000e+004 1.294e-001 5.993e-003 
6.338e-003 4.956e+007 1.070e+012 1.000e+004 1.350e-001 5.994e-003 
6.340e-003 4.954e+007 1.072e+012 1.000e+004 1.312e-001 5.996e-003 
6.341e-003 4.953e+007 1.074e+012 1.000e+004 1.337e-001 5.998e-003 
6.343e-003 4.952e+007 1.073e+012 1.000e+004 1.288e-001 5.999e-003 
6.344e-003 4.951e+007 1.071e+012 1.000e+004 1.380e-001 6.001e-003 
6.346e-003 4.950e+007 1.067e+012 1.000e+004 1.368e-001 6.002e-003 
6.347e-003 4.948e+007 1.067e+012 1.000e+004 1.447e-001 6.004e-003 
6.349e-003 4.947e+007 1.066e+012 1.000e+004 1.430e-001 6.005e-003 
6.350e-003 4.944e+007 1.063e+012 1.000e+004 1.523e-001 6.007e-003 
6.352e-003 4.941e+007 1.057e+012 1.000e+004 1.492e-001 6.009e-003 
6.353e-003 4.939e+007 1.056e+012 1.000e+004 1.553e-001 6.010e-003 
6.354e-003 4.936e+007 1.056e+012 1.000e+004 1.436e-001 6.012e-003 
6.356e-003 4.934e+007 1.056e+012 1.000e+004 1.595e-001 6.013e-003 
6.357e-003 4.931e+007 1.056e+012 1.000e+004 1.633e-001 6.015e-003 
6.359e-003 4.928e+007 1.056e+012 1.000e+004 1.666e-001 6.017e-003 
6.360e-003 4.925e+007 1.055e+012 1.000e+004 1.570e-001 6.018e-003 
6.362e-003 4.922e+007 1.055e+012 1.000e+004 1.596e-001 6.020e-003 
6.363e-003 4.919e+007 1.054e+012 1.000e+004 1.611e-001 6.022e-003 
6.365e-003 4.917e+007 1.054e+012 1.000e+004 1.582e-001 6.023e-003 
6.366e-003 4.915e+007 1.054e+012 1.000e+004 1.512e-001 6.025e-003 
6.367e-003 4.913e+007 1.054e+012 1.000e+004 1.513e-001 6.026e-003 
6.369e-003 4.912e+007 1.055e+012 1.000e+004 1.619e-001 6.028e-003 
6.370e-003 4.911e+007 1.056e+012 1.000e+004 1.557e-001 6.029e-003 
6.372e-003 4.910e+007 1.057e+012 1.000e+004 1.499e-001 6.031e-003 
6.373e-003 4.909e+007 1.059e+012 1.000e+004 1.556e-001 6.032e-003 
6.375e-003 4.908e+007 1.060e+012 1.000e+004 1.640e-001 6.034e-003 
6.376e-003 4.907e+007 1.060e+012 1.000e+004 1.616e-001 6.035e-003 
6.377e-003 4.907e+007 1.060e+012 1.000e+004 1.520e-001 6.037e-003 
6.379e-003 4.907e+007 1.060e+012 1.000e+004 1.563e-001 6.038e-003 
6.380e-003 4.906e+007 1.062e+012 1.000e+004 1.647e-001 6.040e-003 
6.382e-003 4.906e+007 1.063e+012 1.000e+004 1.558e-001 6.041e-003 
6.383e-003 4.906e+007 1.065e+012 1.000e+004 1.433e-001 6.043e-003 
6.385e-003 4.906e+007 1.066e+012 1.000e+004 1.596e-001 6.044e-003 
6.386e-003 4.906e+007 1.068e+012 1.000e+004 1.554e-001 6.046e-003 
6.387e-003 4.906e+007 1.069e+012 1.000e+004 1.607e-001 6.047e-003 
6.389e-003 4.907e+007 1.071e+012 1.000e+004 1.546e-001 6.048e-003 
6.390e-003 4.908e+007 1.072e+012 1.000e+004 1.357e-001 6.050e-003 
6.392e-003 4.909e+007 1.074e+012 1.000e+004 1.437e-001 6.051e-003 
6.393e-003 4.910e+007 1.076e+012 1.000e+004 1.506e-001 6.052e-003 
6.395e-003 4.911e+007 1.077e+012 1.000e+004 1.619e-001 6.054e-003 
6.396e-003 4.913e+007 1.079e+012 1.000e+004 1.584e-001 6.055e-003 
6.397e-003 4.914e+007 1.081e+012 1.000e+004 1.522e-001 6.056e-003 
6.399e-003 4.915e+007 1.083e+012 1.000e+004 1.542e-001 6.058e-003 
6.400e-003 4.916e+007 1.085e+012 1.000e+004 1.647e-001 6.059e-003 
6.402e-003 4.918e+007 1.087e+012 1.000e+004 1.557e-001 6.060e-003 
6.403e-003 4.919e+007 1.087e+012 1.000e+004 1.638e-001 6.062e-003 
6.404e-003 4.920e+007 1.088e+012 1.000e+004 1.546e-001 6.063e-003 
6.406e-003 4.920e+007 1.089e+012 1.000e+004 1.543e-001 6.064e-003 
6.407e-003 4.921e+007 1.091e+012 1.000e+004 1.700e-001 6.066e-003 
6.409e-003 4.921e+007 1.093e+012 1.000e+004 1.511e-001 6.067e-003 
6.410e-003 4.921e+007 1.089e+012 1.000e+004 1.436e-001 6.069e-003 
6.412e-003 4.920e+007 1.088e+012 1.000e+004 1.671e-001 6.070e-003 
6.413e-003 4.919e+007 1.088e+012 1.000e+004 1.713e-001 6.072e-003 
6.414e-003 4.918e+007 1.088e+012 1.000e+004 1.750e-001 6.073e-003 
6.416e-003 4.917e+007 1.088e+012 1.000e+004 1.706e-001 6.075e-003 
6.417e-003 4.916e+007 1.089e+012 1.000e+004 1.528e-001 6.076e-003 
6.419e-003 4.914e+007 1.090e+012 1.000e+004 1.796e-001 6.078e-003 
6.420e-003 4.913e+007 1.086e+012 1.000e+004 1.669e-001 6.079e-003 
6.421e-003 4.911e+007 1.083e+012 1.000e+004 1.763e-001 6.081e-003 
6.423e-003 4.910e+007 1.082e+012 1.000e+004 1.779e-001 6.082e-003 
6.424e-003 4.909e+007 1.079e+012 1.000e+004 1.891e-001 6.084e-003 
6.426e-003 4.907e+007 1.076e+012 1.000e+004 1.708e-001 6.085e-003 
6.427e-003 4.906e+007 1.074e+012 1.000e+004 1.818e-001 6.087e-003 
6.428e-003 4.905e+007 1.073e+012 1.000e+004 1.564e-001 6.088e-003 
6.430e-003 4.904e+007 1.072e+012 1.000e+004 1.854e-001 6.090e-003 
6.431e-003 4.903e+007 1.071e+012 1.000e+004 1.840e-001 6.091e-003 
6.433e-003 4.903e+007 1.070e+012 1.000e+004 1.826e-001 6.092e-003 
6.434e-003 4.902e+007 1.069e+012 1.000e+004 1.614e-001 6.094e-003 
6.435e-003 4.901e+007 1.069e+012 1.000e+004 1.873e-001 6.095e-003 
6.437e-003 4.900e+007 1.068e+012 1.000e+004 1.784e-001 6.097e-003 
6.438e-003 4.900e+007 1.068e+012 1.000e+004 2.022e-001 6.098e-003 
6.440e-003 4.899e+007 1.068e+012 1.000e+004 1.712e-001 6.100e-003 
6.441e-003 4.898e+007 1.069e+012 1.000e+004 1.725e-001 6.101e-003 
6.443e-003 4.898e+007 1.068e+012 1.000e+004 1.818e-001 6.103e-003 
6.444e-003 4.898e+007 1.070e+012 1.000e+004 1.806e-001 6.104e-003 
6.445e-003 4.897e+007 1.071e+012 1.000e+004 1.845e-001 6.105e-003 
6.447e-003 4.897e+007 1.070e+012 1.000e+004 1.760e-001 6.107e-003 
6.448e-003 4.897e+007 1.072e+012 1.000e+004 1.395e-001 6.108e-003 
6.450e-003 4.897e+007 1.073e+012 1.000e+004 1.764e-001 6.110e-003 
6.451e-003 4.897e+007 1.074e+012 1.000e+004 1.827e-001 6.111e-003 
6.452e-003 4.898e+007 1.074e+012 1.000e+004 1.752e-001 6.112e-003 
6.454e-003 4.899e+007 1.075e+012 1.000e+004 1.890e-001 6.114e-003 
6.455e-003 4.900e+007 1.075e+012 1.000e+004 1.655e-001 6.115e-003 
6.457e-003 4.901e+007 1.076e+012 1.000e+004 1.652e-001 6.117e-003 
6.458e-003 4.902e+007 1.077e+012 1.000e+004 1.728e-001 6.118e-003 
6.460e-003 4.903e+007 1.078e+012 1.000e+004 1.838e-001 6.119e-003 
6.461e-003 4.905e+007 1.080e+012 1.000e+004 1.624e-001 6.121e-003 
6.462e-003 4.907e+007 1.082e+012 1.000e+004 1.634e-001 6.122e-003 
6.464e-003 4.909e+007 1.083e+012 1.000e+004 1.693e-001 6.123e-003 
6.465e-003 4.911e+007 1.085e+012 1.000e+004 1.644e-001 6.124e-003 
6.467e-003 4.913e+007 1.087e+012 1.000e+004 1.719e-001 6.126e-003 
6.468e-003 4.915e+007 1.089e+012 1.000e+004 1.483e-001 6.127e-003 
6.470e-003 4.917e+007 1.091e+012 1.000e+004 1.709e-001 6.128e-003 
6.471e-003 4.919e+007 1.092e+012 1.000e+004 1.649e-001 6.130e-003 
6.472e-003 4.921e+007 1.094e+012 1.000e+004 1.622e-001 6.131e-003 
6.474e-003 4.923e+007 1.097e+012 1.000e+004 1.492e-001 6.132e-003 
6.475e-003 4.925e+007 1.099e+012 1.000e+004 1.719e-001 6.133e-003 
6.477e-003 4.926e+007 1.101e+012 1.000e+004 1.648e-001 6.135e-003 
6.478e-003 4.928e+007 1.103e+012 1.000e+004 1.614e-001 6.136e-003 
6.480e-003 4.931e+007 1.106e+012 1.000e+004 1.630e-001 6.137e-003 
6.481e-003 4.933e+007 1.108e+012 1.000e+004 1.366e-001 6.139e-003 
6.482e-003 4.936e+007 1.111e+012 1.000e+004 1.697e-001 6.140e-003 
6.484e-003 4.939e+007 1.114e+012 1.000e+004 1.724e-001 6.141e-003 
6.485e-003 4.941e+007 1.117e+012 1.000e+004 1.699e-001 6.142e-003 
6.487e-003 4.944e+007 1.121e+012 1.000e+004 1.680e-001 6.144e-003 
6.488e-003 4.947e+007 1.124e+012 1.000e+004 1.550e-001 6.145e-003 
6.490e-003 4.950e+007 1.127e+012 1.000e+004 1.617e-001 6.146e-003 
6.491e-003 4.953e+007 1.131e+012 1.000e+004 1.690e-001 6.147e-003 
6.492e-003 4.956e+007 1.134e+012 1.000e+004 1.706e-001 6.149e-003 
6.494e-003 4.958e+007 1.137e+012 1.000e+004 1.568e-001 6.150e-003 
6.495e-003 4.960e+007 1.135e+012 1.000e+004 1.631e-001 6.151e-003 
6.497e-003 4.962e+007 1.136e+012 1.000e+004 1.706e-001 6.152e-003 
6.498e-003 4.964e+007 1.138e+012 1.000e+004 1.671e-001 6.154e-003 
6.500e-003 4.966e+007 1.137e+012 1.000e+004 1.725e-001 6.155e-003 
6.501e-003 4.967e+007 1.137e+012 1.000e+004 1.462e-001 6.156e-003 
6.502e-003 4.969e+007 1.138e+012 1.000e+004 1.366e-001 6.157e-003 
6.504e-003 4.971e+007 1.139e+012 1.000e+004 1.673e-001 6.159e-003 
6.505e-003 4.972e+007 1.141e+012 1.000e+004 1.803e-001 6.160e-003 
6.507e-003 4.974e+007 1.143e+012 1.000e+004 1.799e-001 6.161e-003 
6.508e-003 4.975e+007 1.140e+012 1.000e+004 1.787e-001 6.163e-003 
6.509e-003 4.976e+007 1.141e+012 1.000e+004 1.583e-001 6.164e-003 
6.511e-003 4.977e+007 1.143e+012 1.000e+004 1.564e-001 6.165e-003 
6.512e-003 4.978e+007 1.144e+012 1.000e+004 1.754e-001 6.167e-003 
6.514e-003 4.979e+007 1.146e+012 1.000e+004 1.815e-001 6.168e-003 
6.515e-003 4.979e+007 1.146e+012 1.000e+004 1.838e-001 6.169e-003 
6.516e-003 4.980e+007 1.148e+012 1.000e+004 1.757e-001 6.171e-003 
6.518e-003 4.981e+007 1.149e+012 1.000e+004 1.873e-001 6.172e-003 
6.519e-003 4.983e+007 1.152e+012 1.000e+004 1.469e-001 6.173e-003 
6.521e-003 4.984e+007 1.154e+012 1.000e+004 1.628e-001 6.175e-003 
6.522e-003 4.986e+007 1.157e+012 1.000e+004 1.640e-001 6.176e-003 
6.523e-003 4.987e+007 1.158e+012 1.000e+004 1.884e-001 6.177e-003 
6.525e-003 4.989e+007 1.160e+012 1.000e+004 1.736e-001 6.179e-003 
6.526e-003 4.990e+007 1.160e+012 1.000e+004 1.667e-001 6.180e-003 
6.528e-003 4.991e+007 1.156e+012 1.000e+004 1.301e-001 6.181e-003 
6.529e-003 4.991e+007 1.153e+012 1.000e+004 1.837e-001 6.183e-003 
6.531e-003 4.991e+007 1.151e+012 1.000e+004 1.660e-001 6.184e-003 
6.532e-003 4.991e+007 1.146e+012 1.000e+004 1.728e-001 6.186e-003 
6.533e-003 4.991e+007 1.142e+012 1.000e+004 1.363e-001 6.187e-003 
6.535e-003 4.990e+007 1.139e+012 1.000e+004 1.885e-001 6.188e-003 
6.536e-003 4.990e+007 1.136e+012 1.000e+004 1.737e-001 6.190e-003 
6.538e-003 4.990e+007 1.134e+012 1.000e+004 1.745e-001 6.191e-003 
6.539e-003 4.989e+007 1.131e+012 1.000e+004 1.357e-001 6.193e-003 
6.541e-003 4.988e+007 1.128e+012 1.000e+004 1.969e-001 6.194e-003 
6.542e-003 4.987e+007 1.124e+012 1.000e+004 2.063e-001 6.196e-003 
6.543e-003 4.987e+007 1.121e+012 1.000e+004 1.764e-001 6.197e-003 
6.545e-003 4.986e+007 1.119e+012 1.000e+004 1.363e-001 6.199e-003 
6.546e-003 4.986e+007 1.117e+012 1.000e+004 1.998e-001 6.200e-003 
6.548e-003 4.985e+007 1.116e+012 1.000e+004 2.108e-001 6.202e-003 
6.549e-003 4.984e+007 1.114e+012 1.000e+004 1.762e-001 6.203e-003 
6.551e-003 4.983e+007 1.112e+012 1.000e+004 1.363e-001 6.205e-003 
6.552e-003 4.982e+007 1.106e+012 1.000e+004 1.990e-001 6.206e-003 
6.553e-003 4.981e+007 1.101e+012 1.000e+004 2.136e-001 6.208e-003 
6.555e-003 4.980e+007 1.101e+012 1.000e+004 1.833e-001 6.209e-003 
6.556e-003 4.979e+007 1.102e+012 1.000e+004 1.344e-001 6.211e-003 
6.558e-003 4.978e+007 1.103e+012 1.000e+004 1.867e-001 6.212e-003 
6.559e-003 4.977e+007 1.104e+012 1.000e+004 2.086e-001 6.214e-003 
6.561e-003 4.976e+007 1.104e+012 1.000e+004 1.822e-001 6.215e-003 
6.562e-003 4.975e+007 1.105e+012 1.000e+004 1.818e-001 6.217e-003 
6.563e-003 4.974e+007 1.107e+012 1.000e+004 1.921e-001 6.218e-003 
6.565e-003 4.973e+007 1.107e+012 1.000e+004 1.890e-001 6.220e-003 
6.566e-003 4.972e+007 1.108e+012 1.000e+004 1.934e-001 6.221e-003 
6.568e-003 4.971e+007 1.109e+012 1.000e+004 1.817e-001 6.223e-003 
6.569e-003 4.970e+007 1.110e+012 1.000e+004 1.905e-001 6.224e-003 
6.571e-003 4.969e+007 1.112e+012 1.000e+004 1.853e-001 6.226e-003 
6.572e-003 4.968e+007 1.113e+012 1.000e+004 1.848e-001 6.227e-003 
6.573e-003 4.967e+007 1.112e+012 1.000e+004 1.807e-001 6.229e-003 
6.575e-003 4.965e+007 1.112e+012 1.000e+004 1.919e-001 6.230e-003 
6.576e-003 4.963e+007 1.113e+012 1.000e+004 1.845e-001 6.232e-003 
6.578e-003 4.961e+007 1.114e+012 1.000e+004 1.993e-001 6.233e-003 
6.579e-003 4.959e+007 1.116e+012 1.000e+004 1.817e-001 6.235e-003 
6.581e-003 4.957e+007 1.118e+012 1.000e+004 1.921e-001 6.237e-003 
6.582e-003 4.955e+007 1.119e+012 1.000e+004 1.861e-001 6.238e-003 
6.583e-003 4.953e+007 1.119e+012 1.000e+004 1.967e-001 6.240e-003 
6.585e-003 4.952e+007 1.120e+012 1.000e+004 1.775e-001 6.241e-003 
6.586e-003 4.950e+007 1.120e+012 1.000e+004 1.348e-001 6.243e-003 
6.588e-003 4.949e+007 1.122e+012 1.000e+004 1.890e-001 6.244e-003 
6.589e-003 4.947e+007 1.123e+012 1.000e+004 1.970e-001 6.246e-003 
6.591e-003 4.945e+007 1.124e+012 1.000e+004 1.681e-001 6.247e-003 
6.592e-003 4.943e+007 1.126e+012 1.000e+004 1.947e-001 6.249e-003 
6.593e-003 4.941e+007 1.127e+012 1.000e+004 1.582e-001 6.251e-003 
6.595e-003 4.938e+007 1.127e+012 1.000e+004 1.819e-001 6.252e-003 
6.596e-003 4.936e+007 1.127e+012 1.000e+004 1.740e-001 6.254e-003 
6.598e-003 4.934e+007 1.127e+012 1.000e+004 1.997e-001 6.255e-003 
6.599e-003 4.930e+007 1.127e+012 1.000e+004 1.514e-001 6.257e-003 
6.601e-003 4.928e+007 1.128e+012 1.000e+004 1.813e-001 6.259e-003 
6.602e-003 4.925e+007 1.129e+012 1.000e+004 1.746e-001 6.260e-003 
6.603e-003 4.922e+007 1.123e+012 1.000e+004 1.611e-001 6.262e-003 
6.605e-003 4.919e+007 1.123e+012 1.000e+004 1.430e-001 6.263e-003 
6.606e-003 4.917e+007 1.124e+012 1.000e+004 1.748e-001 6.265e-003 
6.608e-003 4.914e+007 1.125e+012 1.000e+004 1.661e-001 6.267e-003 
6.609e-003 4.912e+007 1.126e+012 1.000e+004 1.611e-001 6.268e-003 
6.611e-003 4.909e+007 1.128e+012 1.000e+004 1.425e-001 6.270e-003 
6.612e-003 4.906e+007 1.130e+012 1.000e+004 1.759e-001 6.272e-003 
6.614e-003 4.903e+007 1.132e+012 1.000e+004 1.670e-001 6.273e-003 
6.615e-003 4.900e+007 1.133e+012 1.000e+004 1.633e-001 6.275e-003 
6.617e-003 4.896e+007 1.135e+012 1.000e+004 1.415e-001 6.277e-003 
6.618e-003 4.893e+007 1.137e+012 1.000e+004 1.759e-001 6.278e-003 
6.620e-003 4.889e+007 1.140e+012 1.000e+004 1.828e-001 6.280e-003 
6.621e-003 4.886e+007 1.142e+012 1.000e+004 1.605e-001 6.282e-003 
6.623e-003 4.883e+007 1.144e+012 1.000e+004 1.395e-001 6.284e-003 
6.624e-003 4.880e+007 1.146e+012 1.000e+004 1.715e-001 6.285e-003 
6.625e-003 4.877e+007 1.149e+012 1.000e+004 1.767e-001 6.287e-003 
6.627e-003 4.875e+007 1.151e+012 1.000e+004 1.568e-001 6.289e-003 
6.628e-003 4.872e+007 1.154e+012 1.000e+004 1.319e-001 6.290e-003 
6.630e-003 4.869e+007 1.156e+012 1.000e+004 1.677e-001 6.292e-003 
6.631e-003 4.866e+007 1.158e+012 1.000e+004 1.752e-001 6.293e-003 
6.633e-003 4.863e+007 1.161e+012 1.000e+004 1.564e-001 6.295e-003 
6.634e-003 4.860e+007 1.163e+012 1.000e+004 1.292e-001 6.297e-003 
6.636e-003 4.856e+007 1.166e+012 1.000e+004 1.670e-001 6.299e-003 
6.637e-003 4.853e+007 1.168e+012 1.000e+004 1.732e-001 6.300e-003 
6.639e-003 4.850e+007 1.168e+012 1.000e+004 1.523e-001 6.302e-003 
6.640e-003 4.847e+007 1.167e+012 1.000e+004 1.531e-001 6.304e-003 
6.642e-003 4.843e+007 1.167e+012 1.000e+004 1.673e-001 6.305e-003 
6.643e-003 4.839e+007 1.168e+012 1.000e+004 1.729e-001 6.307e-003 
6.645e-003 4.835e+007 1.169e+012 1.000e+004 1.543e-001 6.309e-003 
6.646e-003 4.831e+007 1.167e+012 1.000e+004 1.564e-001 6.311e-003 
6.647e-003 4.827e+007 1.167e+012 1.000e+004 1.575e-001 6.312e-003 
6.649e-003 4.823e+007 1.168e+012 1.000e+004 1.707e-001 6.314e-003 
6.650e-003 4.819e+007 1.168e+012 1.000e+004 1.532e-001 6.316e-003 
6.652e-003 4.815e+007 1.168e+012 1.000e+004 1.565e-001 6.318e-003 
6.653e-003 4.811e+007 1.169e+012 1.000e+004 1.556e-001 6.319e-003 
6.655e-003 4.808e+007 1.170e+012 1.000e+004 1.692e-001 6.321e-003 
6.656e-003 4.804e+007 1.171e+012 1.000e+004 1.539e-001 6.323e-003 
6.658e-003 4.800e+007 1.172e+012 1.000e+004 1.572e-001 6.325e-003 
6.659e-003 4.795e+007 1.173e+012 1.000e+004 1.539e-001 6.326e-003 
6.661e-003 4.792e+007 1.174e+012 1.000e+004 1.449e-001 6.328e-003 
6.662e-003 4.788e+007 1.176e+012 1.000e+004 1.570e-001 6.330e-003 
6.664e-003 4.785e+007 1.178e+012 1.000e+004 1.542e-001 6.331e-003 
6.665e-003 4.781e+007 1.180e+012 1.000e+004 1.532e-001 6.333e-003 
6.667e-003 4.778e+007 1.180e+012 1.000e+004 1.444e-001 6.335e-003 
6.668e-003 4.774e+007 1.181e+012 1.000e+004 1.326e-001 6.337e-003 
6.670e-003 4.771e+007 1.183e+012 1.000e+004 1.526e-001 6.338e-003 
6.671e-003 4.768e+007 1.185e+012 1.000e+004 1.464e-001 6.340e-003 
6.673e-003 4.766e+007 1.188e+012 1.000e+004 1.382e-001 6.342e-003 
6.674e-003 4.764e+007 1.191e+012 1.000e+004 1.240e-001 6.343e-003 
6.675e-003 4.762e+007 1.193e+012 1.000e+004 1.425e-001 6.345e-003 
6.677e-003 4.761e+007 1.196e+012 1.000e+004 1.356e-001 6.346e-003 
6.678e-003 4.761e+007 1.199e+012 1.000e+004 1.278e-001 6.348e-003 
6.680e-003 4.762e+007 1.201e+012 1.000e+004 1.132e-001 6.349e-003 
6.681e-003 4.762e+007 1.203e+012 1.000e+004 1.358e-001 6.351e-003 
6.683e-003 4.762e+007 1.204e+012 1.000e+004 1.287e-001 6.352e-003 
6.684e-003 4.763e+007 1.206e+012 1.000e+004 1.238e-001 6.354e-003 
6.686e-003 4.763e+007 1.208e+012 1.000e+004 1.105e-001 6.355e-003 
6.687e-003 4.763e+007 1.202e+012 1.000e+004 1.385e-001 6.357e-003 
6.689e-003 4.763e+007 1.201e+012 1.000e+004 1.456e-001 6.358e-003 
6.690e-003 4.762e+007 1.199e+012 1.000e+004 1.311e-001 6.360e-003 
6.692e-003 4.762e+007 1.199e+012 1.000e+004 1.114e-001 6.361e-003 
6.693e-003 4.761e+007 1.199e+012 1.000e+004 1.398e-001 6.363e-003 
6.695e-003 4.762e+007 1.199e+012 1.000e+004 1.432e-001 6.364e-003 
6.696e-003 4.762e+007 1.200e+012 1.000e+004 1.265e-001 6.366e-003 
6.698e-003 4.763e+007 1.200e+012 1.000e+004 1.054e-001 6.367e-003 
6.699e-003 4.763e+007 1.197e+012 1.000e+004 1.366e-001 6.369e-003 
6.701e-003 4.763e+007 1.196e+012 1.000e+004 1.421e-001 6.370e-003 
6.702e-003 4.763e+007 1.195e+012 1.000e+004 1.262e-001 6.371e-003 
6.704e-003 4.763e+007 1.194e+012 1.000e+004 1.037e-001 6.373e-003 
6.705e-003 4.764e+007 1.194e+012 1.000e+004 1.350e-001 6.374e-003 
6.707e-003 4.765e+007 1.194e+012 1.000e+004 1.397e-001 6.376e-003 
6.708e-003 4.766e+007 1.188e+012 1.000e+004 1.281e-001 6.377e-003 
6.710e-003 4.766e+007 1.187e+012 1.000e+004 1.282e-001 6.379e-003 
6.711e-003 4.766e+007 1.187e+012 1.000e+004 1.287e-001 6.380e-003 
6.713e-003 4.767e+007 1.182e+012 1.000e+004 1.401e-001 6.382e-003 
6.714e-003 4.768e+007 1.179e+012 1.000e+004 1.241e-001 6.383e-003 
6.716e-003 4.770e+007 1.178e+012 1.000e+004 1.228e-001 6.384e-003 
6.717e-003 4.772e+007 1.175e+012 1.000e+004 1.214e-001 6.386e-003 
6.719e-003 4.775e+007 1.174e+012 1.000e+004 1.325e-001 6.387e-003 
6.720e-003 4.777e+007 1.172e+012 1.000e+004 1.169e-001 6.388e-003 
6.722e-003 4.780e+007 1.171e+012 1.000e+004 1.200e-001 6.390e-003 
6.723e-003 4.783e+007 1.170e+012 1.000e+004 1.162e-001 6.391e-003 
6.725e-003 4.786e+007 1.170e+012 1.000e+004 1.264e-001 6.392e-003 
6.726e-003 4.789e+007 1.169e+012 1.000e+004 1.151e-001 6.393e-003 
6.727e-003 4.792e+007 1.169e+012 1.000e+004 1.148e-001 6.395e-003 
6.729e-003 4.796e+007 1.169e+012 1.000e+004 1.131e-001 6.396e-003 
6.730e-003 4.799e+007 1.169e+012 1.000e+004 1.064e-001 6.397e-003 
6.732e-003 4.802e+007 1.168e+012 1.000e+004 9.627e-002 6.399e-003 
6.733e-003 4.805e+007 1.168e+012 1.000e+004 1.135e-001 6.400e-003 
6.735e-003 4.808e+007 1.168e+012 1.000e+004 1.086e-001 6.401e-003 
6.736e-003 4.811e+007 1.169e+012 1.000e+004 1.048e-001 6.402e-003 
6.738e-003 4.814e+007 1.169e+012 1.000e+004 9.550e-002 6.404e-003 
6.739e-003 4.817e+007 1.169e+012 1.000e+004 1.085e-001 6.405e-003 
6.741e-003 4.820e+007 1.171e+012 1.000e+004 1.049e-001 6.406e-003 
6.742e-003 4.824e+007 1.172e+012 1.000e+004 1.024e-001 6.407e-003 
6.744e-003 4.827e+007 1.173e+012 1.000e+004 9.195e-002 6.409e-003 
6.745e-003 4.830e+007 1.175e+012 1.000e+004 1.082e-001 6.410e-003 
6.747e-003 4.834e+007 1.176e+012 1.000e+004 1.110e-001 6.411e-003 
6.748e-003 4.837e+007 1.178e+012 1.000e+004 1.019e-001 6.412e-003 
6.750e-003 4.840e+007 1.178e+012 1.000e+004 9.286e-002 6.414e-003 
6.751e-003 4.842e+007 1.178e+012 1.000e+004 1.088e-001 6.415e-003 
6.753e-003 4.845e+007 1.179e+012 1.000e+004 1.117e-001 6.416e-003 
6.754e-003 4.847e+007 1.180e+012 1.000e+004 1.039e-001 6.418e-003 
6.756e-003 4.849e+007 1.181e+012 1.000e+004 9.159e-002 6.419e-003 
6.757e-003 4.851e+007 1.183e+012 1.000e+004 1.090e-001 6.420e-003 
6.759e-003 4.853e+007 1.185e+012 1.000e+004 1.116e-001 6.422e-003 
6.760e-003 4.855e+007 1.186e+012 1.000e+004 1.035e-001 6.423e-003 
6.762e-003 4.857e+007 1.188e+012 1.000e+004 9.299e-002 6.425e-003 
6.763e-003 4.858e+007 1.190e+012 1.000e+004 1.101e-001 6.426e-003 
6.765e-003 4.859e+007 1.190e+012 1.000e+004 1.117e-001 6.427e-003 
6.766e-003 4.859e+007 1.191e+012 1.000e+004 1.073e-001 6.429e-003 
6.768e-003 4.860e+007 1.189e+012 1.000e+004 9.867e-002 6.430e-003 
6.769e-003 4.860e+007 1.188e+012 1.000e+004 1.111e-001 6.432e-003 
6.771e-003 4.861e+007 1.188e+012 1.000e+004 1.131e-001 6.433e-003 
6.772e-003 4.861e+007 1.189e+012 1.000e+004 1.069e-001 6.435e-003 
6.774e-003 4.861e+007 1.187e+012 1.000e+004 1.086e-001 6.436e-003 
6.775e-003 4.861e+007 1.181e+012 1.000e+004 1.160e-001 6.438e-003 
6.777e-003 4.861e+007 1.176e+012 1.000e+004 1.167e-001 6.439e-003 
6.778e-003 4.860e+007 1.173e+012 1.000e+004 1.110e-001 6.441e-003 
6.780e-003 4.860e+007 1.172e+012 1.000e+004 1.094e-001 6.442e-003 
6.781e-003 4.859e+007 1.167e+012 1.000e+004 1.147e-001 6.444e-003 
6.783e-003 4.859e+007 1.164e+012 1.000e+004 1.170e-001 6.445e-003 
6.784e-003 4.858e+007 1.162e+012 1.000e+004 1.090e-001 6.447e-003 
6.786e-003 4.858e+007 1.161e+012 1.000e+004 1.094e-001 6.449e-003 
6.787e-003 4.857e+007 1.160e+012 1.000e+004 1.095e-001 6.450e-003 
6.789e-003 4.857e+007 1.159e+012 1.000e+004 1.131e-001 6.452e-003 
6.791e-003 4.858e+007 1.159e+012 1.000e+004 1.053e-001 6.453e-003 
6.792e-003 4.858e+007 1.159e+012 1.000e+004 1.043e-001 6.455e-003 
6.794e-003 4.859e+007 1.158e+012 1.000e+004 1.062e-001 6.456e-003 
6.795e-003 4.859e+007 1.157e+012 1.000e+004 1.103e-001 6.458e-003 
6.797e-003 4.860e+007 1.157e+012 1.000e+004 1.040e-001 6.459e-003 
6.798e-003 4.861e+007 1.158e+012 1.000e+004 1.022e-001 6.461e-003 
6.800e-003 4.862e+007 1.153e+012 1.000e+004 1.053e-001 6.462e-003 
6.801e-003 4.864e+007 1.151e+012 1.000e+004 1.084e-001 6.464e-003 
6.803e-003 4.865e+007 1.151e+012 1.000e+004 1.005e-001 6.465e-003 
6.805e-003 4.867e+007 1.151e+012 1.000e+004 1.003e-001 6.467e-003 
6.806e-003 4.868e+007 1.151e+012 1.000e+004 1.023e-001 6.468e-003 
6.808e-003 4.870e+007 1.151e+012 1.000e+004 1.060e-001 6.470e-003 
6.810e-003 4.872e+007 1.151e+012 1.000e+004 1.010e-001 6.471e-003 
6.811e-003 4.873e+007 1.152e+012 1.000e+004 9.802e-002 6.473e-003 
6.813e-003 4.875e+007 1.152e+012 1.000e+004 9.905e-002 6.474e-003 
6.814e-003 4.877e+007 1.153e+012 1.000e+004 9.666e-002 6.476e-003 
6.816e-003 4.878e+007 1.153e+012 1.000e+004 1.003e-001 6.477e-003 
6.818e-003 4.880e+007 1.154e+012 1.000e+004 9.850e-002 6.479e-003 
6.819e-003 4.882e+007 1.155e+012 1.000e+004 9.826e-002 6.480e-003 
6.821e-003 4.883e+007 1.156e+012 1.000e+004 9.846e-002 6.482e-003 
6.822e-003 4.885e+007 1.156e+012 1.000e+004 9.828e-002 6.483e-003 
6.824e-003 4.886e+007 1.157e+012 1.000e+004 9.656e-002 6.485e-003 
6.826e-003 4.888e+007 1.157e+012 1.000e+004 9.853e-002 6.486e-003 
6.827e-003 4.889e+007 1.159e+012 1.000e+004 9.796e-002 6.488e-003 
6.829e-003 4.891e+007 1.160e+012 1.000e+004 9.797e-002 6.489e-003 
6.830e-003 4.892e+007 1.161e+012 1.000e+004 9.549e-002 6.491e-003 
6.832e-003 4.894e+007 1.162e+012 1.000e+004 9.482e-002 6.492e-003 
6.833e-003 4.896e+007 1.161e+012 1.000e+004 9.545e-002 6.493e-003 
6.835e-003 4.898e+007 1.163e+012 1.000e+004 9.640e-002 6.495e-003 
6.836e-003 4.900e+007 1.164e+012 1.000e+004 9.463e-002 6.496e-003 
6.838e-003 4.902e+007 1.165e+012 1.000e+004 9.368e-002 6.498e-003 
6.839e-003 4.904e+007 1.167e+012 1.000e+004 9.367e-002 6.499e-003 
6.841e-003 4.906e+007 1.169e+012 1.000e+004 9.802e-002 6.500e-003 
6.843e-003 4.908e+007 1.171e+012 1.000e+004 9.497e-002 6.502e-003 
6.844e-003 4.910e+007 1.173e+012 1.000e+004 9.502e-002 6.503e-003 
6.846e-003 4.912e+007 1.175e+012 1.000e+004 9.388e-002 6.505e-003 
6.847e-003 4.914e+007 1.178e+012 1.000e+004 9.786e-002 6.506e-003 
6.849e-003 4.916e+007 1.181e+012 1.000e+004 9.259e-002 6.508e-003 
6.850e-003 4.918e+007 1.184e+012 1.000e+004 9.238e-002 6.509e-003 
6.852e-003 4.920e+007 1.187e+012 1.000e+004 9.319e-002 6.510e-003 
6.854e-003 4.922e+007 1.190e+012 1.000e+004 9.656e-002 6.512e-003 
6.855e-003 4.924e+007 1.192e+012 1.000e+004 9.464e-002 6.513e-003 
6.857e-003 4.926e+007 1.194e+012 1.000e+004 9.408e-002 6.515e-003 
6.859e-003 4.928e+007 1.197e+012 1.000e+004 9.741e-002 6.516e-003 
6.860e-003 4.929e+007 1.200e+012 1.000e+004 1.043e-001 6.518e-003 
6.862e-003 4.930e+007 1.203e+012 1.000e+004 1.054e-001 6.520e-003 
6.863e-003 4.931e+007 1.203e+012 1.000e+004 1.059e-001 6.521e-003 
6.865e-003 4.933e+007 1.204e+012 1.000e+004 1.089e-001 6.523e-003 
6.867e-003 4.933e+007 1.204e+012 1.000e+004 1.130e-001 6.524e-003 
6.868e-003 4.934e+007 1.206e+012 1.000e+004 1.024e-001 6.526e-003 
6.870e-003 4.935e+007 1.210e+012 1.000e+004 1.070e-001 6.527e-003 
6.872e-003 4.935e+007 1.205e+012 1.000e+004 1.127e-001 6.529e-003 
6.873e-003 4.935e+007 1.206e+012 1.000e+004 1.163e-001 6.531e-003 
6.875e-003 4.934e+007 1.206e+012 1.000e+004 1.111e-001 6.532e-003 
6.876e-003 4.933e+007 1.204e+012 1.000e+004 1.175e-001 6.534e-003 
6.878e-003 4.932e+007 1.203e+012 1.000e+004 1.180e-001 6.536e-003 
6.880e-003 4.931e+007 1.203e+012 1.000e+004 1.208e-001 6.537e-003 
6.881e-003 4.930e+007 1.203e+012 1.000e+004 1.154e-001 6.539e-003 
6.883e-003 4.929e+007 1.204e+012 1.000e+004 1.206e-001 6.541e-003 
6.885e-003 4.929e+007 1.206e+012 1.000e+004 1.234e-001 6.542e-003 
6.886e-003 4.930e+007 1.202e+012 1.000e+004 1.172e-001 6.544e-003 
6.888e-003 4.930e+007 1.199e+012 1.000e+004 1.125e-001 6.545e-003 
6.889e-003 4.930e+007 1.197e+012 1.000e+004 1.268e-001 6.547e-003 
6.891e-003 4.931e+007 1.195e+012 1.000e+004 1.262e-001 6.549e-003 
6.893e-003 4.931e+007 1.191e+012 1.000e+004 1.222e-001 6.550e-003 
6.894e-003 4.932e+007 1.188e+012 1.000e+004 1.154e-001 6.552e-003 
6.896e-003 4.932e+007 1.182e+012 1.000e+004 1.255e-001 6.553e-003 
6.897e-003 4.934e+007 1.180e+012 1.000e+004 1.227e-001 6.555e-003 
6.899e-003 4.936e+007 1.179e+012 1.000e+004 1.250e-001 6.556e-003 
6.901e-003 4.938e+007 1.179e+012 1.000e+004 1.147e-001 6.558e-003 
6.902e-003 4.939e+007 1.179e+012 1.000e+004 1.242e-001 6.559e-003 
6.904e-003 4.941e+007 1.180e+012 1.000e+004 1.232e-001 6.561e-003 
6.906e-003 4.942e+007 1.182e+012 1.000e+004 1.215e-001 6.563e-003 
6.907e-003 4.942e+007 1.183e+012 1.000e+004 1.138e-001 6.564e-003 
6.909e-003 4.943e+007 1.181e+012 1.000e+004 1.258e-001 6.566e-003 
6.911e-003 4.943e+007 1.179e+012 1.000e+004 1.274e-001 6.567e-003 
6.912e-003 4.944e+007 1.179e+012 1.000e+004 1.260e-001 6.569e-003 
6.914e-003 4.944e+007 1.179e+012 1.000e+004 1.219e-001 6.571e-003 
6.915e-003 4.945e+007 1.180e+012 1.000e+004 1.173e-001 6.572e-003 
6.917e-003 4.946e+007 1.178e+012 1.000e+004 1.240e-001 6.574e-003 
6.919e-003 4.947e+007 1.178e+012 1.000e+004 1.233e-001 6.575e-003 
6.920e-003 4.948e+007 1.179e+012 1.000e+004 1.200e-001 6.577e-003 
6.922e-003 4.949e+007 1.178e+012 1.000e+004 1.211e-001 6.578e-003 
6.923e-003 4.950e+007 1.179e+012 1.000e+004 1.219e-001 6.580e-003 
6.925e-003 4.952e+007 1.179e+012 1.000e+004 1.266e-001 6.581e-003 
6.927e-003 4.953e+007 1.180e+012 1.000e+004 1.224e-001 6.583e-003 
6.928e-003 4.954e+007 1.181e+012 1.000e+004 1.182e-001 6.584e-003 
6.930e-003 4.956e+007 1.183e+012 1.000e+004 1.184e-001 6.586e-003 
6.931e-003 4.958e+007 1.184e+012 1.000e+004 1.090e-001 6.587e-003 
6.933e-003 4.960e+007 1.185e+012 1.000e+004 1.146e-001 6.589e-003 
6.935e-003 4.962e+007 1.186e+012 1.000e+004 1.168e-001 6.590e-003 
6.936e-003 4.964e+007 1.187e+012 1.000e+004 1.253e-001 6.591e-003 
6.938e-003 4.966e+007 1.188e+012 1.000e+004 1.116e-001 6.593e-003 
6.939e-003 4.967e+007 1.189e+012 1.000e+004 1.185e-001 6.594e-003 
6.941e-003 4.969e+007 1.185e+012 1.000e+004 1.223e-001 6.596e-003 
6.943e-003 4.969e+007 1.182e+012 1.000e+004 1.256e-001 6.598e-003 
6.944e-003 4.970e+007 1.182e+012 1.000e+004 1.158e-001 6.599e-003 
6.946e-003 4.971e+007 1.181e+012 1.000e+004 1.201e-001 6.601e-003 
6.948e-003 4.972e+007 1.181e+012 1.000e+004 1.219e-001 6.602e-003 
6.949e-003 4.974e+007 1.181e+012 1.000e+004 1.158e-001 6.604e-003 
6.951e-003 4.975e+007 1.181e+012 1.000e+004 1.134e-001 6.605e-003 
6.952e-003 4.977e+007 1.182e+012 1.000e+004 1.210e-001 6.607e-003 
6.954e-003 4.979e+007 1.183e+012 1.000e+004 1.216e-001 6.608e-003 
6.956e-003 4.981e+007 1.182e+012 1.000e+004 1.169e-001 6.610e-003 
6.957e-003 4.982e+007 1.182e+012 1.000e+004 1.134e-001 6.611e-003 
6.959e-003 4.984e+007 1.181e+012 1.000e+004 1.105e-001 6.613e-003 
6.960e-003 4.986e+007 1.181e+012 1.000e+004 1.114e-001 6.614e-003 
6.962e-003 4.988e+007 1.179e+012 1.000e+004 1.270e-001 6.616e-003 
6.964e-003 4.989e+007 1.146e+012 1.000e+004 1.166e-001 6.617e-003 
6.965e-003 4.991e+007 1.145e+012 1.000e+004 1.179e-001 6.619e-003 
6.967e-003 4.991e+007 1.145e+012 1.000e+004 1.204e-001 6.620e-003 
6.969e-003 4.993e+007 1.144e+012 1.000e+004 1.224e-001 6.622e-003 
6.970e-003 4.994e+007 1.144e+012 1.000e+004 1.128e-001 6.624e-003 
6.972e-003 4.995e+007 1.143e+012 1.000e+004 1.060e-001 6.625e-003 
6.974e-003 4.996e+007 1.143e+012 1.000e+004 1.188e-001 6.627e-003 
6.976e-003 4.996e+007 1.143e+012 1.000e+004 1.219e-001 6.629e-003 
6.977e-003 4.997e+007 1.143e+012 1.000e+004 1.111e-001 6.630e-003 
6.979e-003 4.998e+007 1.142e+012 1.000e+004 1.041e-001 6.632e-003 
6.981e-003 4.999e+007 1.142e+012 1.000e+004 1.162e-001 6.634e-003 
6.983e-003 5.001e+007 1.143e+012 1.000e+004 1.177e-001 6.635e-003 
6.984e-003 5.003e+007 1.144e+012 1.000e+004 1.066e-001 6.637e-003 
6.986e-003 5.005e+007 1.144e+012 1.000e+004 9.972e-002 6.639e-003 
6.988e-003 5.007e+007 1.144e+012 1.000e+004 1.106e-001 6.640e-003 
6.990e-003 5.010e+007 1.145e+012 1.000e+004 1.143e-001 6.642e-003 
6.991e-003 5.012e+007 1.143e+012 1.000e+004 1.061e-001 6.643e-003 
6.993e-003 5.014e+007 1.144e+012 1.000e+004 9.804e-002 6.645e-003 
6.995e-003 5.016e+007 1.144e+012 1.000e+004 1.098e-001 6.647e-003 
6.997e-003 5.018e+007 1.142e+012 1.000e+004 1.121e-001 6.648e-003 
6.998e-003 5.021e+007 1.142e+012 1.000e+004 1.045e-001 6.650e-003 
7.000e-003 5.023e+007 1.142e+012 1.000e+004 9.963e-002 6.651e-003 
7.002e-003 5.025e+007 1.142e+012 1.000e+004 1.076e-001 6.653e-003 
7.004e-003 5.027e+007 1.143e+012 1.000e+004 1.089e-001 6.655e-003 
7.005e-003 5.029e+007 1.143e+012 1.000e+004 1.020e-001 6.656e-003 
7.007e-003 5.031e+007 1.144e+012 1.000e+004 1.001e-001 6.658e-003 
7.009e-003 5.033e+007 1.145e+012 1.000e+004 1.026e-001 6.660e-003 
7.011e-003 5.035e+007 1.145e+012 1.000e+004 9.331e-002 6.661e-003 
7.013e-003 5.037e+007 1.147e+012 1.000e+004 9.758e-002 6.663e-003 
7.014e-003 5.039e+007 1.148e+012 1.000e+004 9.549e-002 6.664e-003 
7.016e-003 5.042e+007 1.149e+012 1.000e+004 9.579e-002 6.666e-003 
7.018e-003 5.045e+007 1.145e+012 1.000e+004 9.090e-002 6.668e-003 
7.020e-003 5.048e+007 1.148e+012 1.000e+004 9.368e-002 6.669e-003 
7.021e-003 5.050e+007 1.151e+012 1.000e+004 9.252e-002 6.671e-003 
7.023e-003 5.053e+007 1.153e+012 1.000e+004 9.308e-002 6.672e-003 
7.025e-003 5.056e+007 1.156e+012 1.000e+004 8.809e-002 6.674e-003 
7.027e-003 5.058e+007 1.160e+012 1.000e+004 9.280e-002 6.676e-003 
7.029e-003 5.060e+007 1.164e+012 1.000e+004 8.992e-002 6.677e-003 
7.031e-003 5.063e+007 1.167e+012 1.000e+004 8.927e-002 6.679e-003 
7.033e-003 5.066e+007 1.171e+012 1.000e+004 8.831e-002 6.681e-003 
7.034e-003 5.069e+007 1.173e+012 1.000e+004 9.190e-002 6.682e-003 
7.036e-003 5.072e+007 1.176e+012 1.000e+004 9.181e-002 6.684e-003 
7.038e-003 5.073e+007 1.179e+012 1.000e+004 9.315e-002 6.686e-003 
7.040e-003 5.075e+007 1.183e+012 1.000e+004 9.045e-002 6.688e-003 
7.042e-003 5.077e+007 1.185e+012 1.000e+004 9.508e-002 6.689e-003 
7.044e-003 5.077e+007 1.185e+012 1.000e+004 9.465e-002 6.691e-003 
7.046e-003 5.077e+007 1.184e+012 1.000e+004 9.602e-002 6.693e-003 
7.047e-003 5.077e+007 1.185e+012 1.000e+004 9.420e-002 6.695e-003 
7.049e-003 5.077e+007 1.187e+012 1.000e+004 9.340e-002 6.697e-003 
7.051e-003 5.076e+007 1.189e+012 1.000e+004 9.712e-002 6.698e-003 
7.053e-003 5.076e+007 1.191e+012 1.000e+004 9.703e-002 6.700e-003 
7.054e-003 5.076e+007 1.193e+012 1.000e+004 9.539e-002 6.702e-003 
7.056e-003 5.075e+007 1.195e+012 1.000e+004 9.661e-002 6.704e-003 
7.058e-003 5.074e+007 1.189e+012 1.000e+004 9.655e-002 6.705e-003 
7.059e-003 5.074e+007 1.190e+012 1.000e+004 9.583e-002 6.707e-003 
7.061e-003 5.074e+007 1.191e+012 1.000e+004 9.474e-002 6.709e-003 
7.063e-003 5.074e+007 1.192e+012 1.000e+004 9.485e-002 6.710e-003 
7.064e-003 5.074e+007 1.194e+012 1.000e+004 9.547e-002 6.712e-003 
7.066e-003 5.073e+007 1.195e+012 1.000e+004 9.473e-002 6.714e-003 
7.068e-003 5.072e+007 1.195e+012 1.000e+004 9.898e-002 6.715e-003 
7.069e-003 5.071e+007 1.196e+012 1.000e+004 1.045e-001 6.717e-003 
7.071e-003 5.069e+007 1.198e+012 1.000e+004 1.061e-001 6.719e-003 
7.072e-003 5.068e+007 1.199e+012 1.000e+004 1.106e-001 6.720e-003 
7.074e-003 5.066e+007 1.202e+012 1.000e+004 1.120e-001 6.722e-003 
7.075e-003 5.064e+007 1.204e+012 1.000e+004 1.117e-001 6.723e-003 
7.077e-003 5.062e+007 1.192e+012 1.000e+004 1.015e-001 6.725e-003 
7.078e-003 5.060e+007 1.188e+012 1.000e+004 1.041e-001 6.727e-003 
7.080e-003 5.058e+007 1.187e+012 1.000e+004 1.038e-001 6.729e-003 
7.081e-003 5.055e+007 1.187e+012 1.000e+004 1.021e-001 6.730e-003 
7.083e-003 5.053e+007 1.187e+012 1.000e+004 1.026e-001 6.732e-003 
7.085e-003 5.051e+007 1.188e+012 1.000e+004 1.063e-001 6.734e-003 
7.086e-003 5.048e+007 1.188e+012 1.000e+004 1.065e-001 6.736e-003 
7.088e-003 5.046e+007 1.189e+012 1.000e+004 1.043e-001 6.738e-003 
7.090e-003 5.043e+007 1.190e+012 1.000e+004 1.051e-001 6.739e-003 
7.091e-003 5.040e+007 1.191e+012 1.000e+004 1.070e-001 6.741e-003 
7.093e-003 5.038e+007 1.192e+012 1.000e+004 1.069e-001 6.743e-003 
7.094e-003 5.035e+007 1.194e+012 1.000e+004 1.028e-001 6.745e-003 
7.096e-003 5.033e+007 1.195e+012 1.000e+004 1.036e-001 6.746e-003 
7.098e-003 5.031e+007 1.197e+012 1.000e+004 1.062e-001 6.748e-003 
7.099e-003 5.028e+007 1.199e+012 1.000e+004 1.065e-001 6.750e-003 
7.101e-003 5.026e+007 1.199e+012 1.000e+004 1.052e-001 6.752e-003 
7.103e-003 5.023e+007 1.200e+012 1.000e+004 1.044e-001 6.754e-003 
7.104e-003 5.021e+007 1.202e+012 1.000e+004 1.057e-001 6.756e-003 
7.106e-003 5.018e+007 1.203e+012 1.000e+004 1.082e-001 6.757e-003 
7.108e-003 5.016e+007 1.205e+012 1.000e+004 1.036e-001 6.759e-003 
7.109e-003 5.013e+007 1.207e+012 1.000e+004 1.021e-001 6.761e-003 
7.111e-003 5.011e+007 1.209e+012 1.000e+004 1.048e-001 6.763e-003 
7.113e-003 5.009e+007 1.209e+012 1.000e+004 1.053e-001 6.765e-003 
7.114e-003 5.008e+007 1.211e+012 1.000e+004 1.012e-001 6.767e-003 
7.116e-003 5.006e+007 1.212e+012 1.000e+004 1.024e-001 6.768e-003 
7.118e-003 5.004e+007 1.207e+012 1.000e+004 1.136e-001 6.770e-003 
7.120e-003 5.002e+007 1.202e+012 1.000e+004 1.077e-001 6.772e-003 
7.121e-003 5.000e+007 1.200e+012 1.000e+004 1.126e-001 6.774e-003 
7.123e-003 4.999e+007 1.199e+012 1.000e+004 1.096e-001 6.776e-003 
7.124e-003 4.997e+007 1.198e+012 1.000e+004 1.145e-001 6.777e-003 
7.126e-003 4.995e+007 1.199e+012 1.000e+004 1.091e-001 6.779e-003 
7.128e-003 4.994e+007 1.199e+012 1.000e+004 1.100e-001 6.781e-003 
7.129e-003 4.992e+007 1.174e+012 1.000e+004 1.088e-001 6.783e-003 
7.131e-003 4.990e+007 1.173e+012 1.000e+004 1.111e-001 6.785e-003 
7.133e-003 4.988e+007 1.165e+012 1.000e+004 1.118e-001 6.786e-003 
7.134e-003 4.987e+007 1.162e+012 1.000e+004 1.124e-001 6.788e-003 
7.136e-003 4.986e+007 1.160e+012 1.000e+004 1.114e-001 6.790e-003 
7.138e-003 4.985e+007 1.158e+012 1.000e+004 1.132e-001 6.791e-003 
7.139e-003 4.984e+007 1.157e+012 1.000e+004 1.179e-001 6.793e-003 
7.141e-003 4.984e+007 1.157e+012 1.000e+004 1.139e-001 6.795e-003 
7.142e-003 4.984e+007 1.156e+012 1.000e+004 1.163e-001 6.796e-003 
7.144e-003 4.983e+007 1.156e+012 1.000e+004 1.206e-001 6.798e-003 
7.145e-003 4.983e+007 1.155e+012 1.000e+004 1.160e-001 6.799e-003 
7.147e-003 4.983e+007 1.155e+012 1.000e+004 1.198e-001 6.801e-003 
7.148e-003 4.983e+007 1.155e+012 1.000e+004 1.193e-001 6.802e-003 
7.150e-003 4.984e+007 1.153e+012 1.000e+004 1.205e-001 6.803e-003 
7.151e-003 4.985e+007 1.151e+012 1.000e+004 1.136e-001 6.805e-003 
7.153e-003 4.986e+007 1.150e+012 1.000e+004 1.162e-001 6.806e-003 
7.154e-003 4.987e+007 1.150e+012 1.000e+004 1.158e-001 6.808e-003 
7.155e-003 4.987e+007 1.148e+012 1.000e+004 1.223e-001 6.809e-003 
7.157e-003 4.988e+007 1.145e+012 1.000e+004 1.192e-001 6.810e-003 
7.158e-003 4.988e+007 1.143e+012 1.000e+004 1.234e-001 6.812e-003 
7.160e-003 4.988e+007 1.141e+012 1.000e+004 1.221e-001 6.813e-003 
7.161e-003 4.988e+007 1.137e+012 1.000e+004 1.234e-001 6.815e-003 
7.163e-003 4.989e+007 1.135e+012 1.000e+004 1.198e-001 6.816e-003 
7.164e-003 4.989e+007 1.134e+012 1.000e+004 1.237e-001 6.818e-003 
7.166e-003 4.990e+007 1.133e+012 1.000e+004 1.226e-001 6.819e-003 
7.167e-003 4.991e+007 1.133e+012 1.000e+004 1.253e-001 6.820e-003 
7.169e-003 4.992e+007 1.134e+012 1.000e+004 1.176e-001 6.822e-003 
7.170e-003 4.994e+007 1.133e+012 1.000e+004 1.223e-001 6.823e-003 
7.171e-003 4.995e+007 1.133e+012 1.000e+004 1.209e-001 6.825e-003 
7.173e-003 4.997e+007 1.134e+012 1.000e+004 1.250e-001 6.826e-003 
7.174e-003 4.998e+007 1.134e+012 1.000e+004 1.186e-001 6.827e-003 
7.176e-003 4.999e+007 1.131e+012 1.000e+004 1.202e-001 6.829e-003 
7.177e-003 5.000e+007 1.130e+012 1.000e+004 1.261e-001 6.830e-003 
7.179e-003 5.001e+007 1.128e+012 1.000e+004 1.263e-001 6.831e-003 
7.180e-003 5.002e+007 1.127e+012 1.000e+004 1.188e-001 6.833e-003 
7.182e-003 5.004e+007 1.126e+012 1.000e+004 1.168e-001 6.834e-003 
7.183e-003 5.006e+007 1.126e+012 1.000e+004 1.204e-001 6.836e-003 
7.185e-003 5.008e+007 1.126e+012 1.000e+004 1.237e-001 6.837e-003 
7.186e-003 5.010e+007 1.127e+012 1.000e+004 1.164e-001 6.838e-003 
7.187e-003 5.012e+007 1.125e+012 1.000e+004 1.206e-001 6.839e-003 
7.189e-003 5.014e+007 1.125e+012 1.000e+004 1.211e-001 6.841e-003 
7.190e-003 5.017e+007 1.126e+012 1.000e+004 1.202e-001 6.842e-003 
7.192e-003 5.020e+007 1.127e+012 1.000e+004 1.124e-001 6.843e-003 
7.193e-003 5.024e+007 1.128e+012 1.000e+004 1.128e-001 6.844e-003 
7.195e-003 5.027e+007 1.130e+012 1.000e+004 1.166e-001 6.846e-003 
7.196e-003 5.031e+007 1.132e+012 1.000e+004 1.177e-001 6.847e-003 
7.198e-003 5.035e+007 1.133e+012 1.000e+004 1.142e-001 6.848e-003 
7.199e-003 5.038e+007 1.135e+012 1.000e+004 1.135e-001 6.849e-003 
7.200e-003 5.041e+007 1.138e+012 1.000e+004 1.186e-001 6.850e-003 
7.202e-003 5.045e+007 1.139e+012 1.000e+004 1.111e-001 6.852e-003 
7.203e-003 5.048e+007 1.139e+012 1.000e+004 1.189e-001 6.853e-003 
7.205e-003 5.050e+007 1.139e+012 1.000e+004 1.175e-001 6.854e-003 
7.206e-003 5.053e+007 1.141e+012 1.000e+004 1.242e-001 6.855e-003 
7.208e-003 5.055e+007 1.142e+012 1.000e+004 1.171e-001 6.857e-003 
7.209e-003 5.057e+007 1.144e+012 1.000e+004 1.233e-001 6.858e-003 
7.211e-003 5.059e+007 1.147e+012 1.000e+004 1.217e-001 6.859e-003 
7.212e-003 5.060e+007 1.148e+012 1.000e+004 1.231e-001 6.861e-003 
7.213e-003 5.061e+007 1.150e+012 1.000e+004 1.158e-001 6.862e-003 
7.215e-003 5.063e+007 1.152e+012 1.000e+004 1.262e-001 6.863e-003 
7.216e-003 5.064e+007 1.154e+012 1.000e+004 1.225e-001 6.865e-003 
7.218e-003 5.066e+007 1.157e+012 1.000e+004 1.224e-001 6.866e-003 
7.219e-003 5.067e+007 1.157e+012 1.000e+004 1.139e-001 6.867e-003 
7.221e-003 5.069e+007 1.158e+012 1.000e+004 1.258e-001 6.869e-003 
7.222e-003 5.070e+007 1.160e+012 1.000e+004 1.237e-001 6.870e-003 
7.224e-003 5.072e+007 1.161e+012 1.000e+004 1.256e-001 6.871e-003 
7.225e-003 5.074e+007 1.161e+012 1.000e+004 1.184e-001 6.873e-003 
7.227e-003 5.074e+007 1.161e+012 1.000e+004 1.319e-001 6.874e-003 
7.228e-003 5.075e+007 1.162e+012 1.000e+004 1.270e-001 6.876e-003 
7.229e-003 5.075e+007 1.163e+012 1.000e+004 1.289e-001 6.877e-003 
7.231e-003 5.076e+007 1.165e+012 1.000e+004 1.161e-001 6.878e-003 
7.232e-003 5.077e+007 1.166e+012 1.000e+004 1.338e-001 6.880e-003 
