# Supplementary material for: Strain rate dependency of dislocation plasticity
Source: Nat Commun. 2021 Mar 23;12:1845. doi: 10.1038/s41467-021-21939-1 (PMC7988163; doi:10.1038/s41467-021-21939-1)
Supplement: Supplementary file 3 — Supplementary Data 1 [file 41467_2021_21939_MOESM3_ESM.zip › Supplementary Data 1/DDDSimulationSet3/StrainRate=1e4s-1/InitialDislocationDensity=8.4e14m-2.dat]

#strain(1), stress(Pa), dislocation density(m-2), strain rate(s-1), mean dislocation velocity(km/s), plastic strain(1)
1.221e-005 1.397e+006 7.694e+014 1.000e+004 1.672e-003 2.527e-006 
2.470e-005 2.783e+006 7.694e+014 1.000e+004 1.877e-003 5.436e-006 
3.681e-005 4.113e+006 7.694e+014 1.000e+004 1.855e-003 8.350e-006 
4.888e-005 5.408e+006 7.693e+014 1.000e+004 1.713e-003 1.147e-005 
6.194e-005 6.827e+006 7.693e+014 1.000e+004 1.745e-003 1.471e-005 
7.469e-005 8.151e+006 7.693e+014 1.000e+004 1.738e-003 1.830e-005 
8.792e-005 9.347e+006 7.694e+014 1.000e+004 1.830e-003 2.326e-005 
1.007e-004 1.081e+007 7.694e+014 1.000e+004 1.958e-003 2.595e-005 
1.136e-004 1.221e+007 7.694e+014 1.000e+004 2.256e-003 2.906e-005 
1.266e-004 1.361e+007 7.695e+014 1.000e+004 1.781e-003 3.247e-005 
1.394e-004 1.502e+007 7.695e+014 1.000e+004 1.842e-003 3.548e-005 
1.517e-004 1.642e+007 7.695e+014 1.000e+004 1.958e-003 3.816e-005 
1.639e-004 1.773e+007 7.695e+014 1.000e+004 1.858e-003 4.127e-005 
1.764e-004 1.915e+007 7.696e+014 1.000e+004 1.658e-003 4.398e-005 
1.891e-004 2.045e+007 7.696e+014 1.000e+004 1.737e-003 4.768e-005 
2.017e-004 2.172e+007 7.697e+014 1.000e+004 1.924e-003 5.142e-005 
2.140e-004 2.305e+007 7.697e+014 1.000e+004 1.927e-003 5.456e-005 
2.262e-004 2.446e+007 7.698e+014 1.000e+004 1.618e-003 5.702e-005 
2.387e-004 2.583e+007 7.699e+014 1.000e+004 1.632e-003 6.005e-005 
2.514e-004 2.720e+007 7.699e+014 1.000e+004 1.982e-003 6.329e-005 
2.640e-004 2.869e+007 7.698e+014 1.000e+004 1.679e-003 6.557e-005 
2.767e-004 3.014e+007 7.699e+014 1.000e+004 1.852e-003 6.824e-005 
2.892e-004 3.138e+007 7.700e+014 1.000e+004 1.655e-003 7.219e-005 
3.018e-004 3.267e+007 7.701e+014 1.000e+004 1.627e-003 7.583e-005 
3.145e-004 3.409e+007 7.701e+014 1.000e+004 1.996e-003 7.875e-005 
3.274e-004 3.551e+007 7.701e+014 1.000e+004 1.907e-003 8.180e-005 
3.401e-004 3.696e+007 7.702e+014 1.000e+004 1.735e-003 8.446e-005 
3.528e-004 3.830e+007 7.703e+014 1.000e+004 1.691e-003 8.785e-005 
3.657e-004 3.977e+007 7.702e+014 1.000e+004 1.720e-003 9.067e-005 
3.787e-004 4.125e+007 7.704e+014 1.000e+004 1.988e-003 9.344e-005 
3.917e-004 4.274e+007 7.705e+014 1.000e+004 1.790e-003 9.606e-005 
4.046e-004 4.409e+007 7.705e+014 1.000e+004 1.768e-003 9.969e-005 
4.177e-004 4.558e+007 7.706e+014 1.000e+004 1.997e-003 1.025e-004 
4.308e-004 4.695e+007 7.707e+014 1.000e+004 1.860e-003 1.060e-004 
4.442e-004 4.849e+007 7.707e+014 1.000e+004 1.755e-003 1.088e-004 
4.572e-004 4.998e+007 7.706e+014 1.000e+004 1.762e-003 1.115e-004 
4.709e-004 5.076e+007 7.706e+014 1.000e+004 1.842e-003 1.198e-004 
4.844e-004 5.192e+007 7.713e+014 1.000e+004 1.952e-003 1.253e-004 
4.971e-004 5.325e+007 7.713e+014 1.000e+004 1.733e-003 1.288e-004 
5.101e-004 5.469e+007 7.713e+014 1.000e+004 1.976e-003 1.318e-004 
5.228e-004 5.613e+007 7.713e+014 1.000e+004 2.118e-003 1.345e-004 
5.348e-004 5.731e+007 7.714e+014 1.000e+004 1.999e-003 1.384e-004 
5.466e-004 5.873e+007 7.714e+014 1.000e+004 2.009e-003 1.403e-004 
5.583e-004 5.992e+007 7.714e+014 1.000e+004 1.869e-003 1.439e-004 
5.700e-004 6.110e+007 7.715e+014 1.000e+004 1.746e-003 1.474e-004 
5.819e-004 6.244e+007 7.715e+014 1.000e+004 1.968e-003 1.500e-004 
5.933e-004 6.361e+007 7.715e+014 1.000e+004 2.134e-003 1.533e-004 
6.047e-004 6.405e+007 7.717e+014 1.000e+004 2.094e-003 1.616e-004 
6.162e-004 6.518e+007 7.718e+014 1.000e+004 2.020e-003 1.653e-004 
6.277e-004 6.641e+007 7.718e+014 1.000e+004 1.687e-003 1.684e-004 
6.395e-004 6.750e+007 7.719e+014 1.000e+004 1.913e-003 1.726e-004 
6.507e-004 6.841e+007 7.721e+014 1.000e+004 2.067e-003 1.776e-004 
6.613e-004 6.745e+007 7.740e+014 1.000e+004 2.039e-003 1.948e-004 
6.709e-004 6.774e+007 7.748e+014 1.000e+004 2.019e-003 2.023e-004 
6.817e-004 6.812e+007 7.739e+014 1.000e+004 1.671e-003 2.105e-004 
6.925e-004 6.904e+007 7.739e+014 1.000e+004 1.783e-003 2.150e-004 
7.029e-004 6.899e+007 7.703e+014 1.000e+004 2.094e-003 2.257e-004 
7.138e-004 6.845e+007 7.693e+014 1.000e+004 2.554e-003 2.403e-004 
7.244e-004 6.875e+007 7.691e+014 1.000e+004 2.170e-003 2.489e-004 
7.348e-004 6.948e+007 7.690e+014 1.000e+004 2.755e-003 2.542e-004 
7.454e-004 7.042e+007 7.690e+014 1.000e+004 1.979e-003 2.583e-004 
7.557e-004 7.119e+007 7.690e+014 1.000e+004 2.246e-003 2.633e-004 
7.673e-004 7.240e+007 7.689e+014 1.000e+004 1.658e-003 2.665e-004 
7.791e-004 7.346e+007 7.688e+014 1.000e+004 1.737e-003 2.710e-004 
7.912e-004 7.455e+007 7.689e+014 1.000e+004 1.696e-003 2.756e-004 
8.033e-004 7.564e+007 7.689e+014 1.000e+004 1.688e-003 2.801e-004 
8.151e-004 7.646e+007 7.689e+014 1.000e+004 1.724e-003 2.863e-004 
8.272e-004 7.747e+007 7.691e+014 1.000e+004 1.622e-003 2.913e-004 
8.393e-004 7.849e+007 7.692e+014 1.000e+004 1.800e-003 2.964e-004 
8.509e-004 7.811e+007 7.663e+014 1.000e+004 2.687e-003 3.107e-004 
8.625e-004 7.285e+007 7.649e+014 1.000e+004 2.201e-003 3.586e-004 
8.739e-004 7.267e+007 7.641e+014 1.000e+004 1.874e-003 3.713e-004 
8.850e-004 7.342e+007 7.643e+014 1.000e+004 2.193e-003 3.772e-004 
8.968e-004 7.435e+007 7.645e+014 1.000e+004 1.806e-003 3.826e-004 
9.082e-004 7.528e+007 7.645e+014 1.000e+004 1.828e-003 3.875e-004 
9.203e-004 7.652e+007 7.647e+014 1.000e+004 1.725e-003 3.910e-004 
9.320e-004 7.782e+007 7.647e+014 1.000e+004 1.823e-003 3.937e-004 
9.434e-004 7.903e+007 7.648e+014 1.000e+004 1.808e-003 3.968e-004 
9.548e-004 8.009e+007 7.647e+014 1.000e+004 1.809e-003 4.008e-004 
9.659e-004 8.101e+007 7.648e+014 1.000e+004 1.822e-003 4.056e-004 
9.768e-004 8.369e+007 7.630e+014 1.000e+004 1.775e-003 3.979e-004 
9.875e-004 8.456e+007 7.631e+014 1.000e+004 1.731e-003 4.026e-004 
9.976e-004 8.546e+007 7.631e+014 1.000e+004 1.856e-003 4.065e-004 
1.008e-003 8.619e+007 7.633e+014 1.000e+004 1.785e-003 4.115e-004 
1.018e-003 8.700e+007 7.633e+014 1.000e+004 1.772e-003 4.163e-004 
1.028e-003 8.774e+007 7.634e+014 1.000e+004 1.807e-003 4.215e-004 
1.039e-003 8.843e+007 7.634e+014 1.000e+004 1.701e-003 4.269e-004 
1.053e-003 8.811e+007 7.634e+014 1.000e+004 1.875e-003 4.432e-004 
1.067e-003 8.912e+007 7.633e+014 1.000e+004 1.643e-003 4.511e-004 
1.083e-003 9.083e+007 7.632e+014 1.000e+004 1.928e-003 4.553e-004 
1.099e-003 9.250e+007 7.633e+014 1.000e+004 1.931e-003 4.592e-004 
1.114e-003 9.407e+007 7.633e+014 1.000e+004 1.754e-003 4.636e-004 
1.129e-003 9.547e+007 7.636e+014 1.000e+004 1.605e-003 4.689e-004 
1.144e-003 9.704e+007 7.637e+014 1.000e+004 2.152e-003 4.727e-004 
1.159e-003 9.845e+007 7.641e+014 1.000e+004 1.664e-003 4.780e-004 
1.174e-003 9.950e+007 7.638e+014 1.000e+004 1.773e-003 4.860e-004 
1.190e-003 1.009e+008 7.641e+014 1.000e+004 1.667e-003 4.921e-004 
1.205e-003 9.846e+007 7.567e+014 1.000e+004 2.158e-003 5.240e-004 
1.216e-003 9.923e+007 7.555e+014 1.000e+004 2.078e-003 5.295e-004 
1.226e-003 9.974e+007 7.562e+014 1.000e+004 1.883e-003 5.357e-004 
1.235e-003 1.006e+008 7.564e+014 1.000e+004 1.773e-003 5.393e-004 
1.245e-003 1.015e+008 7.566e+014 1.000e+004 2.360e-003 5.425e-004 
1.255e-003 1.027e+008 7.567e+014 1.000e+004 2.024e-003 5.440e-004 
1.265e-003 1.038e+008 7.569e+014 1.000e+004 1.649e-003 5.465e-004 
1.275e-003 1.050e+008 7.569e+014 1.000e+004 2.082e-003 5.491e-004 
1.285e-003 1.061e+008 7.547e+014 1.000e+004 2.091e-003 5.506e-004 
1.294e-003 1.072e+008 7.545e+014 1.000e+004 2.238e-003 5.524e-004 
1.303e-003 1.081e+008 7.548e+014 1.000e+004 1.642e-003 5.553e-004 
1.313e-003 1.093e+008 7.547e+014 1.000e+004 2.280e-003 5.568e-004 
1.322e-003 1.103e+008 7.550e+014 1.000e+004 1.753e-003 5.591e-004 
1.331e-003 1.114e+008 7.550e+014 1.000e+004 1.940e-003 5.602e-004 
1.340e-003 1.125e+008 7.550e+014 1.000e+004 2.043e-003 5.615e-004 
1.349e-003 1.137e+008 7.552e+014 1.000e+004 1.833e-003 5.629e-004 
1.359e-003 1.147e+008 7.554e+014 1.000e+004 1.985e-003 5.652e-004 
1.368e-003 1.159e+008 7.554e+014 1.000e+004 1.894e-003 5.663e-004 
1.378e-003 1.171e+008 7.556e+014 1.000e+004 2.530e-003 5.681e-004 
1.387e-003 1.181e+008 7.556e+014 1.000e+004 2.054e-003 5.701e-004 
1.396e-003 1.191e+008 7.559e+014 1.000e+004 2.033e-003 5.725e-004 
1.406e-003 1.202e+008 7.560e+014 1.000e+004 2.068e-003 5.749e-004 
1.415e-003 1.212e+008 7.561e+014 1.000e+004 2.121e-003 5.766e-004 
1.424e-003 1.221e+008 7.562e+014 1.000e+004 1.840e-003 5.790e-004 
1.433e-003 1.221e+008 7.560e+014 1.000e+004 2.386e-003 5.885e-004 
1.442e-003 1.216e+008 7.564e+014 1.000e+004 1.773e-003 6.011e-004 
1.452e-003 1.226e+008 7.566e+014 1.000e+004 2.209e-003 6.039e-004 
1.461e-003 1.236e+008 7.568e+014 1.000e+004 2.749e-003 6.062e-004 
1.471e-003 1.238e+008 7.574e+014 1.000e+004 2.459e-003 6.144e-004 
1.480e-003 1.253e+008 7.552e+014 1.000e+004 2.034e-003 6.132e-004 
1.489e-003 1.265e+008 7.548e+014 1.000e+004 2.284e-003 6.140e-004 
1.498e-003 1.275e+008 7.546e+014 1.000e+004 2.241e-003 6.162e-004 
1.507e-003 1.280e+008 7.540e+014 1.000e+004 2.861e-003 6.216e-004 
1.516e-003 1.287e+008 7.508e+014 1.000e+004 2.256e-003 6.257e-004 
1.526e-003 1.285e+008 7.499e+014 1.000e+004 2.064e-003 6.368e-004 
1.537e-003 1.286e+008 7.479e+014 1.000e+004 2.747e-003 6.474e-004 
1.547e-003 1.283e+008 7.447e+014 1.000e+004 2.810e-003 6.592e-004 
1.559e-003 1.283e+008 7.424e+014 1.000e+004 1.964e-003 6.724e-004 
1.571e-003 1.286e+008 7.423e+014 1.000e+004 1.872e-003 6.811e-004 
1.581e-003 1.285e+008 7.426e+014 1.000e+004 1.740e-003 6.925e-004 
1.591e-003 1.274e+008 7.436e+014 1.000e+004 2.485e-003 7.101e-004 
1.602e-003 1.266e+008 7.441e+014 1.000e+004 2.078e-003 7.268e-004 
1.613e-003 1.258e+008 7.449e+014 1.000e+004 2.066e-003 7.425e-004 
1.624e-003 1.252e+008 7.463e+014 1.000e+004 2.283e-003 7.578e-004 
1.637e-003 1.237e+008 7.429e+014 1.000e+004 2.191e-003 7.814e-004 
1.650e-003 1.229e+008 7.439e+014 1.000e+004 2.474e-003 8.004e-004 
1.664e-003 1.240e+008 7.443e+014 1.000e+004 1.831e-003 8.061e-004 
1.678e-003 1.253e+008 7.446e+014 1.000e+004 1.676e-003 8.114e-004 
1.692e-003 1.267e+008 7.450e+014 1.000e+004 2.095e-003 8.160e-004 
1.705e-003 1.276e+008 7.456e+014 1.000e+004 1.824e-003 8.232e-004 
1.717e-003 1.163e+008 7.413e+014 1.000e+004 4.285e-003 9.124e-004 
1.729e-003 1.115e+008 7.402e+014 1.000e+004 2.696e-003 9.571e-004 
1.741e-003 1.127e+008 7.389e+014 1.000e+004 2.516e-003 9.616e-004 
1.752e-003 1.103e+008 7.398e+014 1.000e+004 3.592e-003 9.893e-004 
1.761e-003 1.126e+008 7.288e+014 1.000e+004 3.418e-003 9.820e-004 
1.771e-003 1.142e+008 7.262e+014 1.000e+004 1.816e-003 9.811e-004 
1.780e-003 1.155e+008 7.262e+014 1.000e+004 1.833e-003 9.817e-004 
1.790e-003 1.168e+008 7.262e+014 1.000e+004 1.790e-003 9.825e-004 
1.800e-003 1.180e+008 7.263e+014 1.000e+004 1.877e-003 9.841e-004 
1.810e-003 1.192e+008 7.263e+014 1.000e+004 1.883e-003 9.853e-004 
1.820e-003 1.202e+008 7.264e+014 1.000e+004 1.961e-003 9.881e-004 
1.829e-003 1.211e+008 7.265e+014 1.000e+004 1.896e-003 9.914e-004 
1.839e-003 1.221e+008 7.266e+014 1.000e+004 1.830e-003 9.945e-004 
1.849e-003 1.232e+008 7.268e+014 1.000e+004 1.910e-003 9.968e-004 
1.859e-003 1.244e+008 7.268e+014 1.000e+004 1.758e-003 9.981e-004 
1.868e-003 1.255e+008 7.269e+014 1.000e+004 1.967e-003 1.000e-003 
1.878e-003 1.266e+008 7.271e+014 1.000e+004 1.978e-003 1.003e-003 
1.888e-003 1.277e+008 7.272e+014 1.000e+004 1.797e-003 1.005e-003 
1.898e-003 1.288e+008 7.274e+014 1.000e+004 2.006e-003 1.007e-003 
1.908e-003 1.297e+008 7.275e+014 1.000e+004 1.979e-003 1.011e-003 
1.917e-003 1.300e+008 7.280e+014 1.000e+004 2.171e-003 1.019e-003 
1.927e-003 1.302e+008 7.283e+014 1.000e+004 1.917e-003 1.026e-003 
1.937e-003 1.313e+008 7.285e+014 1.000e+004 2.017e-003 1.029e-003 
1.947e-003 1.324e+008 7.287e+014 1.000e+004 1.918e-003 1.031e-003 
1.957e-003 1.335e+008 7.288e+014 1.000e+004 2.130e-003 1.033e-003 
1.966e-003 1.345e+008 7.290e+014 1.000e+004 1.737e-003 1.036e-003 
1.976e-003 1.357e+008 7.291e+014 1.000e+004 1.867e-003 1.038e-003 
1.986e-003 1.367e+008 7.292e+014 1.000e+004 1.854e-003 1.040e-003 
1.996e-003 1.384e+008 7.294e+014 1.000e+004 2.039e-003 1.039e-003 
2.005e-003 1.394e+008 7.296e+014 1.000e+004 1.820e-003 1.041e-003 
2.015e-003 1.405e+008 7.298e+014 1.000e+004 1.845e-003 1.043e-003 
2.025e-003 1.417e+008 7.299e+014 1.000e+004 1.833e-003 1.045e-003 
2.034e-003 1.428e+008 7.300e+014 1.000e+004 2.013e-003 1.047e-003 
2.044e-003 1.438e+008 7.302e+014 1.000e+004 1.905e-003 1.049e-003 
2.054e-003 1.449e+008 7.303e+014 1.000e+004 1.940e-003 1.051e-003 
2.063e-003 1.459e+008 7.305e+014 1.000e+004 1.957e-003 1.054e-003 
2.073e-003 1.471e+008 7.306e+014 1.000e+004 1.890e-003 1.056e-003 
2.083e-003 1.482e+008 7.308e+014 1.000e+004 1.909e-003 1.058e-003 
2.092e-003 1.493e+008 7.310e+014 1.000e+004 1.872e-003 1.060e-003 
2.102e-003 1.503e+008 7.312e+014 1.000e+004 2.011e-003 1.062e-003 
2.111e-003 1.515e+008 7.313e+014 1.000e+004 1.779e-003 1.064e-003 
2.121e-003 1.525e+008 7.315e+014 1.000e+004 1.745e-003 1.066e-003 
2.131e-003 1.536e+008 7.317e+014 1.000e+004 1.909e-003 1.068e-003 
2.140e-003 1.547e+008 7.319e+014 1.000e+004 1.872e-003 1.070e-003 
2.150e-003 1.558e+008 7.321e+014 1.000e+004 1.882e-003 1.072e-003 
2.159e-003 1.568e+008 7.323e+014 1.000e+004 1.676e-003 1.075e-003 
2.169e-003 1.565e+008 7.329e+014 1.000e+004 1.928e-003 1.087e-003 
2.179e-003 1.576e+008 7.331e+014 1.000e+004 1.721e-003 1.089e-003 
2.188e-003 1.587e+008 7.333e+014 1.000e+004 1.891e-003 1.091e-003 
2.198e-003 1.599e+008 7.335e+014 1.000e+004 1.737e-003 1.092e-003 
2.208e-003 1.609e+008 7.337e+014 1.000e+004 1.860e-003 1.094e-003 
2.217e-003 1.620e+008 7.339e+014 1.000e+004 1.850e-003 1.097e-003 
2.227e-003 1.630e+008 7.342e+014 1.000e+004 1.917e-003 1.099e-003 
2.236e-003 1.640e+008 7.343e+014 1.000e+004 1.910e-003 1.102e-003 
2.246e-003 1.652e+008 7.345e+014 1.000e+004 1.819e-003 1.104e-003 
2.255e-003 1.663e+008 7.347e+014 1.000e+004 1.701e-003 1.105e-003 
2.265e-003 1.673e+008 7.349e+014 1.000e+004 1.757e-003 1.107e-003 
2.274e-003 1.684e+008 7.352e+014 1.000e+004 1.904e-003 1.110e-003 
2.284e-003 1.694e+008 7.353e+014 1.000e+004 1.875e-003 1.112e-003 
2.293e-003 1.705e+008 7.354e+014 1.000e+004 1.811e-003 1.114e-003 
2.303e-003 1.715e+008 7.357e+014 1.000e+004 2.141e-003 1.116e-003 
2.312e-003 1.717e+008 7.357e+014 1.000e+004 2.080e-003 1.125e-003 
2.321e-003 1.718e+008 7.362e+014 1.000e+004 1.807e-003 1.133e-003 
2.330e-003 1.715e+008 7.372e+014 1.000e+004 1.766e-003 1.144e-003 
2.338e-003 1.719e+008 7.376e+014 1.000e+004 1.759e-003 1.148e-003 
2.347e-003 1.727e+008 7.380e+014 1.000e+004 1.932e-003 1.153e-003 
2.357e-003 1.726e+008 7.391e+014 1.000e+004 1.953e-003 1.163e-003 
2.366e-003 1.725e+008 7.401e+014 1.000e+004 2.025e-003 1.173e-003 
2.376e-003 1.728e+008 7.409e+014 1.000e+004 1.734e-003 1.181e-003 
2.385e-003 1.732e+008 7.416e+014 1.000e+004 1.744e-003 1.187e-003 
2.394e-003 1.733e+008 7.424e+014 1.000e+004 1.693e-003 1.195e-003 
2.401e-003 1.736e+008 7.430e+014 1.000e+004 1.755e-003 1.201e-003 
2.410e-003 1.737e+008 7.438e+014 1.000e+004 1.899e-003 1.208e-003 
2.419e-003 1.737e+008 7.448e+014 1.000e+004 1.891e-003 1.218e-003 
2.429e-003 1.731e+008 7.454e+014 1.000e+004 2.406e-003 1.232e-003 
2.438e-003 1.672e+008 7.479e+014 1.000e+004 2.574e-003 1.282e-003 
2.448e-003 1.604e+008 7.493e+014 1.000e+004 2.502e-003 1.339e-003 
2.457e-003 1.593e+008 7.507e+014 1.000e+004 2.138e-003 1.355e-003 
2.467e-003 1.587e+008 7.477e+014 1.000e+004 2.182e-003 1.369e-003 
2.476e-003 1.599e+008 7.485e+014 1.000e+004 1.794e-003 1.370e-003 
2.486e-003 1.599e+008 7.475e+014 1.000e+004 2.092e-003 1.380e-003 
2.495e-003 1.601e+008 7.476e+014 1.000e+004 1.728e-003 1.388e-003 
2.505e-003 1.585e+008 7.438e+014 1.000e+004 1.976e-003 1.409e-003 
2.514e-003 1.590e+008 7.444e+014 1.000e+004 1.922e-003 1.415e-003 
2.524e-003 1.601e+008 7.447e+014 1.000e+004 1.838e-003 1.417e-003 
2.533e-003 1.612e+008 7.448e+014 1.000e+004 1.655e-003 1.419e-003 
2.543e-003 1.623e+008 7.450e+014 1.000e+004 1.838e-003 1.420e-003 
2.552e-003 1.634e+008 7.452e+014 1.000e+004 1.853e-003 1.422e-003 
2.562e-003 1.649e+008 7.450e+014 1.000e+004 2.112e-003 1.421e-003 
2.571e-003 1.660e+008 7.451e+014 1.000e+004 1.683e-003 1.423e-003 
2.581e-003 1.672e+008 7.453e+014 1.000e+004 1.882e-003 1.424e-003 
2.590e-003 1.683e+008 7.454e+014 1.000e+004 1.600e-003 1.426e-003 
2.599e-003 1.694e+008 7.455e+014 1.000e+004 1.712e-003 1.428e-003 
2.609e-003 1.701e+008 7.456e+014 1.000e+004 1.900e-003 1.432e-003 
2.618e-003 1.708e+008 7.459e+014 1.000e+004 1.832e-003 1.437e-003 
2.628e-003 1.717e+008 7.462e+014 1.000e+004 1.601e-003 1.440e-003 
2.637e-003 1.729e+008 7.463e+014 1.000e+004 2.008e-003 1.442e-003 
2.647e-003 1.740e+008 7.465e+014 1.000e+004 1.835e-003 1.443e-003 
2.656e-003 1.751e+008 7.466e+014 1.000e+004 1.665e-003 1.445e-003 
2.666e-003 1.763e+008 7.468e+014 1.000e+004 1.755e-003 1.447e-003 
2.675e-003 1.775e+008 7.470e+014 1.000e+004 1.759e-003 1.448e-003 
2.685e-003 1.786e+008 7.471e+014 1.000e+004 1.822e-003 1.449e-003 
2.694e-003 1.796e+008 7.474e+014 1.000e+004 1.876e-003 1.452e-003 
2.704e-003 1.779e+008 7.485e+014 1.000e+004 2.145e-003 1.474e-003 
2.713e-003 1.764e+008 7.495e+014 1.000e+004 2.726e-003 1.493e-003 
2.723e-003 1.743e+008 7.435e+014 1.000e+004 2.003e-003 1.517e-003 
2.732e-003 1.746e+008 7.449e+014 1.000e+004 1.769e-003 1.525e-003 
2.742e-003 1.746e+008 7.458e+014 1.000e+004 1.937e-003 1.534e-003 
2.751e-003 1.736e+008 7.452e+014 1.000e+004 1.814e-003 1.550e-003 
2.761e-003 1.742e+008 7.459e+014 1.000e+004 2.459e-003 1.556e-003 
2.774e-003 1.724e+008 7.481e+014 1.000e+004 1.630e-003 1.582e-003 
2.787e-003 1.725e+008 7.456e+014 1.000e+004 2.688e-003 1.594e-003 
2.802e-003 1.689e+008 7.430e+014 1.000e+004 1.726e-003 1.634e-003 
2.816e-003 1.704e+008 7.434e+014 1.000e+004 1.725e-003 1.638e-003 
2.829e-003 1.719e+008 7.437e+014 1.000e+004 1.713e-003 1.640e-003 
2.843e-003 1.736e+008 7.439e+014 1.000e+004 1.680e-003 1.642e-003 
2.856e-003 1.751e+008 7.442e+014 1.000e+004 1.566e-003 1.645e-003 
2.870e-003 1.762e+008 7.440e+014 1.000e+004 2.336e-003 1.651e-003 
2.884e-003 1.764e+008 7.450e+014 1.000e+004 1.840e-003 1.664e-003 
2.898e-003 1.781e+008 7.452e+014 1.000e+004 1.676e-003 1.667e-003 
2.912e-003 1.798e+008 7.453e+014 1.000e+004 1.662e-003 1.669e-003 
2.927e-003 1.814e+008 7.456e+014 1.000e+004 1.665e-003 1.673e-003 
2.941e-003 1.829e+008 7.461e+014 1.000e+004 1.681e-003 1.676e-003 
2.954e-003 1.844e+008 7.462e+014 1.000e+004 1.849e-003 1.679e-003 
2.967e-003 1.859e+008 7.465e+014 1.000e+004 1.652e-003 1.682e-003 
2.980e-003 1.874e+008 7.468e+014 1.000e+004 1.769e-003 1.684e-003 
2.994e-003 1.890e+008 7.471e+014 1.000e+004 1.665e-003 1.687e-003 
3.009e-003 1.906e+008 7.474e+014 1.000e+004 1.803e-003 1.690e-003 
3.023e-003 1.922e+008 7.477e+014 1.000e+004 2.028e-003 1.693e-003 
3.036e-003 1.936e+008 7.480e+014 1.000e+004 1.843e-003 1.696e-003 
3.048e-003 1.949e+008 7.483e+014 1.000e+004 1.794e-003 1.700e-003 
3.063e-003 1.961e+008 7.488e+014 1.000e+004 1.845e-003 1.706e-003 
3.076e-003 1.976e+008 7.491e+014 1.000e+004 1.713e-003 1.709e-003 
3.089e-003 1.990e+008 7.494e+014 1.000e+004 1.735e-003 1.712e-003 
3.102e-003 1.983e+008 7.496e+014 1.000e+004 1.912e-003 1.730e-003 
3.115e-003 1.963e+008 7.522e+014 1.000e+004 1.952e-003 1.758e-003 
3.126e-003 1.898e+008 7.461e+014 1.000e+004 3.159e-003 1.813e-003 
3.140e-003 1.817e+008 7.472e+014 1.000e+004 2.153e-003 1.883e-003 
3.154e-003 1.816e+008 7.475e+014 1.000e+004 1.755e-003 1.899e-003 
3.168e-003 1.822e+008 7.481e+014 1.000e+004 1.916e-003 1.908e-003 
3.182e-003 1.804e+008 7.447e+014 1.000e+004 3.105e-003 1.935e-003 
3.195e-003 1.731e+008 7.455e+014 1.000e+004 1.701e-003 1.998e-003 
3.205e-003 1.742e+008 7.458e+014 1.000e+004 1.752e-003 2.000e-003 
3.215e-003 1.746e+008 7.471e+014 1.000e+004 2.012e-003 2.007e-003 
3.225e-003 1.752e+008 7.478e+014 1.000e+004 1.901e-003 2.013e-003 
3.234e-003 1.712e+008 7.468e+014 1.000e+004 2.490e-003 2.050e-003 
3.244e-003 1.611e+008 7.446e+014 1.000e+004 2.964e-003 2.130e-003 
3.254e-003 1.542e+008 7.467e+014 1.000e+004 2.953e-003 2.188e-003 
3.264e-003 1.475e+008 7.493e+014 1.000e+004 2.975e-003 2.244e-003 
3.276e-003 1.293e+008 7.257e+014 1.000e+004 6.443e-003 2.382e-003 
3.289e-003 1.205e+008 7.134e+014 1.000e+004 1.932e-003 2.456e-003 
3.301e-003 1.210e+008 7.133e+014 1.000e+004 2.103e-003 2.464e-003 
3.316e-003 1.224e+008 7.137e+014 1.000e+004 1.718e-003 2.469e-003 
3.329e-003 1.240e+008 7.138e+014 1.000e+004 1.635e-003 2.472e-003 
3.338e-003 1.250e+008 7.139e+014 1.000e+004 1.604e-003 2.473e-003 
3.346e-003 1.261e+008 7.139e+014 1.000e+004 1.599e-003 2.475e-003 
3.355e-003 1.272e+008 7.140e+014 1.000e+004 1.632e-003 2.476e-003 
3.364e-003 1.282e+008 7.138e+014 1.000e+004 1.595e-003 2.477e-003 
3.372e-003 1.292e+008 7.139e+014 1.000e+004 1.614e-003 2.479e-003 
3.381e-003 1.303e+008 7.140e+014 1.000e+004 1.582e-003 2.480e-003 
3.390e-003 1.313e+008 7.141e+014 1.000e+004 1.594e-003 2.482e-003 
3.398e-003 1.324e+008 7.142e+014 1.000e+004 1.580e-003 2.483e-003 
3.407e-003 1.335e+008 7.143e+014 1.000e+004 1.612e-003 2.484e-003 
3.416e-003 1.345e+008 7.142e+014 1.000e+004 1.610e-003 2.485e-003 
3.424e-003 1.355e+008 7.143e+014 1.000e+004 1.660e-003 2.487e-003 
3.433e-003 1.366e+008 7.144e+014 1.000e+004 1.590e-003 2.488e-003 
3.441e-003 1.377e+008 7.144e+014 1.000e+004 1.576e-003 2.489e-003 
3.450e-003 1.387e+008 7.145e+014 1.000e+004 1.602e-003 2.490e-003 
3.458e-003 1.398e+008 7.146e+014 1.000e+004 1.628e-003 2.491e-003 
3.467e-003 1.409e+008 7.147e+014 1.000e+004 1.695e-003 2.492e-003 
3.475e-003 1.419e+008 7.148e+014 1.000e+004 1.647e-003 2.494e-003 
3.484e-003 1.430e+008 7.148e+014 1.000e+004 1.825e-003 2.495e-003 
3.492e-003 1.440e+008 7.149e+014 1.000e+004 1.685e-003 2.496e-003 
3.501e-003 1.451e+008 7.149e+014 1.000e+004 1.605e-003 2.497e-003 
3.509e-003 1.462e+008 7.149e+014 1.000e+004 1.578e-003 2.498e-003 
3.517e-003 1.473e+008 7.150e+014 1.000e+004 1.620e-003 2.498e-003 
3.526e-003 1.483e+008 7.151e+014 1.000e+004 1.601e-003 2.500e-003 
3.534e-003 1.493e+008 7.151e+014 1.000e+004 1.653e-003 2.501e-003 
3.542e-003 1.504e+008 7.152e+014 1.000e+004 1.643e-003 2.503e-003 
3.551e-003 1.514e+008 7.152e+014 1.000e+004 1.619e-003 2.504e-003 
3.559e-003 1.525e+008 7.153e+014 1.000e+004 1.585e-003 2.505e-003 
3.568e-003 1.535e+008 7.154e+014 1.000e+004 1.615e-003 2.506e-003 
3.576e-003 1.545e+008 7.155e+014 1.000e+004 1.729e-003 2.507e-003 
3.584e-003 1.555e+008 7.156e+014 1.000e+004 1.704e-003 2.509e-003 
3.592e-003 1.565e+008 7.156e+014 1.000e+004 1.751e-003 2.510e-003 
3.601e-003 1.576e+008 7.156e+014 1.000e+004 1.648e-003 2.511e-003 
3.609e-003 1.586e+008 7.157e+014 1.000e+004 1.579e-003 2.512e-003 
3.617e-003 1.594e+008 7.158e+014 1.000e+004 1.649e-003 2.515e-003 
3.625e-003 1.604e+008 7.158e+014 1.000e+004 1.617e-003 2.516e-003 
3.633e-003 1.613e+008 7.159e+014 1.000e+004 1.608e-003 2.518e-003 
3.642e-003 1.623e+008 7.160e+014 1.000e+004 1.581e-003 2.519e-003 
3.650e-003 1.633e+008 7.160e+014 1.000e+004 1.678e-003 2.521e-003 
3.658e-003 1.643e+008 7.161e+014 1.000e+004 1.616e-003 2.521e-003 
3.666e-003 1.654e+008 7.162e+014 1.000e+004 1.629e-003 2.522e-003 
3.674e-003 1.663e+008 7.162e+014 1.000e+004 1.635e-003 2.524e-003 
3.682e-003 1.672e+008 7.163e+014 1.000e+004 1.628e-003 2.526e-003 
3.690e-003 1.682e+008 7.164e+014 1.000e+004 1.630e-003 2.527e-003 
3.698e-003 1.691e+008 7.165e+014 1.000e+004 1.659e-003 2.529e-003 
3.706e-003 1.701e+008 7.165e+014 1.000e+004 1.591e-003 2.530e-003 
3.714e-003 1.710e+008 7.166e+014 1.000e+004 1.600e-003 2.531e-003 
3.722e-003 1.720e+008 7.167e+014 1.000e+004 1.611e-003 2.533e-003 
3.730e-003 1.730e+008 7.168e+014 1.000e+004 1.618e-003 2.534e-003 
3.738e-003 1.739e+008 7.169e+014 1.000e+004 1.604e-003 2.536e-003 
3.746e-003 1.749e+008 7.169e+014 1.000e+004 1.580e-003 2.537e-003 
3.754e-003 1.759e+008 7.170e+014 1.000e+004 1.646e-003 2.538e-003 
3.762e-003 1.768e+008 7.170e+014 1.000e+004 1.661e-003 2.539e-003 
3.770e-003 1.778e+008 7.171e+014 1.000e+004 1.605e-003 2.540e-003 
3.778e-003 1.788e+008 7.172e+014 1.000e+004 1.612e-003 2.541e-003 
3.785e-003 1.798e+008 7.172e+014 1.000e+004 1.602e-003 2.542e-003 
3.793e-003 1.807e+008 7.173e+014 1.000e+004 1.618e-003 2.543e-003 
3.801e-003 1.816e+008 7.174e+014 1.000e+004 1.615e-003 2.545e-003 
3.809e-003 1.825e+008 7.175e+014 1.000e+004 1.601e-003 2.547e-003 
3.817e-003 1.834e+008 7.176e+014 1.000e+004 1.594e-003 2.548e-003 
3.825e-003 1.843e+008 7.177e+014 1.000e+004 1.614e-003 2.550e-003 
3.832e-003 1.852e+008 7.177e+014 1.000e+004 1.635e-003 2.551e-003 
3.840e-003 1.861e+008 7.178e+014 1.000e+004 1.684e-003 2.553e-003 
3.848e-003 1.844e+008 7.167e+014 1.000e+004 2.176e-003 2.572e-003 
3.855e-003 1.828e+008 7.172e+014 1.000e+004 1.845e-003 2.591e-003 
3.863e-003 1.825e+008 7.176e+014 1.000e+004 1.689e-003 2.601e-003 
3.870e-003 1.829e+008 7.178e+014 1.000e+004 1.617e-003 2.606e-003 
3.878e-003 1.836e+008 7.180e+014 1.000e+004 1.652e-003 2.609e-003 
3.886e-003 1.843e+008 7.181e+014 1.000e+004 1.732e-003 2.611e-003 
3.893e-003 1.851e+008 7.182e+014 1.000e+004 1.760e-003 2.613e-003 
3.901e-003 1.861e+008 7.183e+014 1.000e+004 1.787e-003 2.614e-003 
3.908e-003 1.869e+008 7.184e+014 1.000e+004 1.599e-003 2.616e-003 
3.916e-003 1.878e+008 7.185e+014 1.000e+004 1.581e-003 2.617e-003 
3.924e-003 1.886e+008 7.186e+014 1.000e+004 1.802e-003 2.619e-003 
3.931e-003 1.894e+008 7.187e+014 1.000e+004 1.590e-003 2.621e-003 
3.939e-003 1.902e+008 7.188e+014 1.000e+004 1.743e-003 2.623e-003 
3.946e-003 1.910e+008 7.189e+014 1.000e+004 1.654e-003 2.626e-003 
3.954e-003 1.918e+008 7.190e+014 1.000e+004 1.595e-003 2.628e-003 
3.961e-003 1.926e+008 7.191e+014 1.000e+004 1.649e-003 2.630e-003 
3.969e-003 1.933e+008 7.192e+014 1.000e+004 1.609e-003 2.632e-003 
3.976e-003 1.940e+008 7.195e+014 1.000e+004 1.620e-003 2.635e-003 
3.984e-003 1.949e+008 7.196e+014 1.000e+004 1.624e-003 2.636e-003 
3.991e-003 1.956e+008 7.197e+014 1.000e+004 1.608e-003 2.638e-003 
3.999e-003 1.965e+008 7.198e+014 1.000e+004 1.673e-003 2.640e-003 
4.006e-003 1.973e+008 7.199e+014 1.000e+004 1.622e-003 2.641e-003 
4.014e-003 1.982e+008 7.200e+014 1.000e+004 1.601e-003 2.642e-003 
4.021e-003 1.991e+008 7.201e+014 1.000e+004 1.634e-003 2.644e-003 
4.028e-003 1.999e+008 7.201e+014 1.000e+004 1.679e-003 2.646e-003 
4.036e-003 2.008e+008 7.202e+014 1.000e+004 1.599e-003 2.647e-003 
4.043e-003 2.017e+008 7.203e+014 1.000e+004 1.756e-003 2.648e-003 
4.050e-003 2.025e+008 7.199e+014 1.000e+004 1.610e-003 2.650e-003 
4.058e-003 2.032e+008 7.201e+014 1.000e+004 1.585e-003 2.653e-003 
4.065e-003 2.039e+008 7.202e+014 1.000e+004 1.573e-003 2.655e-003 
4.073e-003 2.046e+008 7.204e+014 1.000e+004 1.602e-003 2.657e-003 
4.080e-003 2.054e+008 7.205e+014 1.000e+004 1.655e-003 2.660e-003 
4.087e-003 2.060e+008 7.207e+014 1.000e+004 1.684e-003 2.662e-003 
4.094e-003 2.068e+008 7.208e+014 1.000e+004 1.627e-003 2.664e-003 
4.102e-003 2.075e+008 7.209e+014 1.000e+004 1.590e-003 2.666e-003 
4.109e-003 2.082e+008 7.211e+014 1.000e+004 1.582e-003 2.669e-003 
4.116e-003 2.088e+008 7.213e+014 1.000e+004 1.626e-003 2.672e-003 
4.123e-003 2.092e+008 7.217e+014 1.000e+004 1.712e-003 2.676e-003 
4.131e-003 2.076e+008 7.239e+014 1.000e+004 2.488e-003 2.695e-003 
4.138e-003 2.026e+008 7.259e+014 1.000e+004 2.031e-003 2.737e-003 
4.145e-003 2.014e+008 7.255e+014 1.000e+004 1.747e-003 2.752e-003 
4.153e-003 2.011e+008 7.258e+014 1.000e+004 1.740e-003 2.761e-003 
4.160e-003 1.995e+008 7.274e+014 1.000e+004 2.385e-003 2.780e-003 
4.167e-003 1.984e+008 7.291e+014 1.000e+004 1.723e-003 2.795e-003 
4.175e-003 1.986e+008 7.299e+014 1.000e+004 1.634e-003 2.802e-003 
4.183e-003 1.992e+008 7.303e+014 1.000e+004 1.701e-003 2.805e-003 
4.190e-003 1.999e+008 7.304e+014 1.000e+004 1.632e-003 2.808e-003 
4.198e-003 2.005e+008 7.306e+014 1.000e+004 1.592e-003 2.811e-003 
4.205e-003 2.012e+008 7.309e+014 1.000e+004 1.611e-003 2.814e-003 
4.213e-003 2.018e+008 7.309e+014 1.000e+004 1.599e-003 2.817e-003 
4.220e-003 2.024e+008 7.309e+014 1.000e+004 1.623e-003 2.821e-003 
4.228e-003 2.031e+008 7.309e+014 1.000e+004 1.619e-003 2.824e-003 
4.235e-003 2.037e+008 7.310e+014 1.000e+004 1.620e-003 2.826e-003 
4.243e-003 2.044e+008 7.312e+014 1.000e+004 1.603e-003 2.829e-003 
4.250e-003 2.052e+008 7.314e+014 1.000e+004 1.649e-003 2.831e-003 
4.258e-003 2.060e+008 7.315e+014 1.000e+004 1.674e-003 2.833e-003 
4.265e-003 2.068e+008 7.316e+014 1.000e+004 1.644e-003 2.835e-003 
4.273e-003 2.077e+008 7.318e+014 1.000e+004 1.592e-003 2.836e-003 
4.280e-003 2.084e+008 7.319e+014 1.000e+004 1.618e-003 2.839e-003 
4.288e-003 2.092e+008 7.321e+014 1.000e+004 1.739e-003 2.841e-003 
4.295e-003 2.098e+008 7.322e+014 1.000e+004 1.589e-003 2.844e-003 
4.303e-003 2.104e+008 7.324e+014 1.000e+004 1.735e-003 2.847e-003 
4.310e-003 2.111e+008 7.326e+014 1.000e+004 1.607e-003 2.850e-003 
4.317e-003 2.118e+008 7.328e+014 1.000e+004 1.672e-003 2.853e-003 
4.325e-003 2.124e+008 7.329e+014 1.000e+004 1.576e-003 2.855e-003 
4.332e-003 2.130e+008 7.331e+014 1.000e+004 1.614e-003 2.859e-003 
4.339e-003 2.137e+008 7.333e+014 1.000e+004 1.630e-003 2.861e-003 
4.347e-003 2.143e+008 7.335e+014 1.000e+004 1.577e-003 2.864e-003 
4.354e-003 2.147e+008 7.336e+014 1.000e+004 1.674e-003 2.869e-003 
4.361e-003 2.149e+008 7.338e+014 1.000e+004 1.572e-003 2.875e-003 
4.369e-003 2.154e+008 7.340e+014 1.000e+004 1.652e-003 2.879e-003 
4.376e-003 2.156e+008 7.343e+014 1.000e+004 1.601e-003 2.885e-003 
4.383e-003 2.162e+008 7.344e+014 1.000e+004 1.597e-003 2.888e-003 
4.391e-003 2.164e+008 7.347e+014 1.000e+004 1.623e-003 2.894e-003 
4.398e-003 2.167e+008 7.349e+014 1.000e+004 1.611e-003 2.899e-003 
4.405e-003 2.162e+008 7.351e+014 1.000e+004 1.645e-003 2.910e-003 
4.412e-003 2.165e+008 7.353e+014 1.000e+004 1.619e-003 2.915e-003 
4.420e-003 2.171e+008 7.354e+014 1.000e+004 1.682e-003 2.918e-003 
4.427e-003 2.170e+008 7.356e+014 1.000e+004 1.699e-003 2.926e-003 
4.434e-003 2.176e+008 7.357e+014 1.000e+004 1.778e-003 2.929e-003 
4.441e-003 2.178e+008 7.359e+014 1.000e+004 1.590e-003 2.935e-003 
4.448e-003 2.182e+008 7.361e+014 1.000e+004 1.578e-003 2.939e-003 
4.456e-003 2.188e+008 7.364e+014 1.000e+004 1.602e-003 2.942e-003 
4.463e-003 2.191e+008 7.366e+014 1.000e+004 1.618e-003 2.947e-003 
4.470e-003 2.196e+008 7.367e+014 1.000e+004 1.627e-003 2.951e-003 
4.477e-003 2.199e+008 7.370e+014 1.000e+004 1.617e-003 2.956e-003 
4.484e-003 2.204e+008 7.372e+014 1.000e+004 1.623e-003 2.960e-003 
4.491e-003 2.208e+008 7.375e+014 1.000e+004 1.832e-003 2.965e-003 
4.499e-003 2.212e+008 7.377e+014 1.000e+004 1.632e-003 2.969e-003 
4.506e-003 2.215e+008 7.378e+014 1.000e+004 1.607e-003 2.974e-003 
4.513e-003 2.219e+008 7.380e+014 1.000e+004 1.589e-003 2.978e-003 
4.520e-003 2.226e+008 7.383e+014 1.000e+004 1.614e-003 2.980e-003 
4.527e-003 2.232e+008 7.385e+014 1.000e+004 1.609e-003 2.983e-003 
4.534e-003 2.242e+008 7.374e+014 1.000e+004 2.640e-003 2.984e-003 
4.541e-003 2.216e+008 7.384e+014 1.000e+004 2.672e-003 3.009e-003 
4.548e-003 2.131e+008 7.452e+014 1.000e+004 3.161e-003 3.074e-003 
4.556e-003 2.098e+008 7.485e+014 1.000e+004 2.393e-003 3.104e-003 
4.563e-003 2.028e+008 7.528e+014 1.000e+004 2.249e-003 3.160e-003 
4.570e-003 1.936e+008 7.389e+014 1.000e+004 2.505e-003 3.231e-003 
4.577e-003 1.906e+008 7.394e+014 1.000e+004 1.827e-003 3.259e-003 
4.585e-003 1.911e+008 7.397e+014 1.000e+004 1.636e-003 3.263e-003 
4.592e-003 1.917e+008 7.400e+014 1.000e+004 1.612e-003 3.266e-003 
4.600e-003 1.925e+008 7.402e+014 1.000e+004 1.605e-003 3.268e-003 
4.607e-003 1.932e+008 7.404e+014 1.000e+004 1.604e-003 3.270e-003 
4.614e-003 1.936e+008 7.409e+014 1.000e+004 1.592e-003 3.275e-003 
4.622e-003 1.942e+008 7.411e+014 1.000e+004 1.617e-003 3.278e-003 
4.629e-003 1.950e+008 7.413e+014 1.000e+004 1.608e-003 3.280e-003 
4.637e-003 1.958e+008 7.414e+014 1.000e+004 1.601e-003 3.282e-003 
4.644e-003 1.966e+008 7.416e+014 1.000e+004 1.566e-003 3.284e-003 
4.651e-003 1.974e+008 7.418e+014 1.000e+004 1.566e-003 3.287e-003 
4.659e-003 1.981e+008 7.420e+014 1.000e+004 1.647e-003 3.289e-003 
4.666e-003 1.988e+008 7.422e+014 1.000e+004 1.608e-003 3.291e-003 
4.674e-003 1.996e+008 7.424e+014 1.000e+004 1.649e-003 3.293e-003 
4.681e-003 2.002e+008 7.425e+014 1.000e+004 1.619e-003 3.296e-003 
4.689e-003 2.010e+008 7.427e+014 1.000e+004 1.704e-003 3.299e-003 
4.696e-003 2.018e+008 7.429e+014 1.000e+004 1.626e-003 3.300e-003 
4.703e-003 2.025e+008 7.430e+014 1.000e+004 1.794e-003 3.302e-003 
4.711e-003 2.033e+008 7.432e+014 1.000e+004 1.611e-003 3.304e-003 
4.718e-003 2.041e+008 7.434e+014 1.000e+004 1.612e-003 3.306e-003 
4.725e-003 2.048e+008 7.437e+014 1.000e+004 1.669e-003 3.309e-003 
4.732e-003 2.055e+008 7.440e+014 1.000e+004 1.592e-003 3.311e-003 
4.740e-003 2.063e+008 7.441e+014 1.000e+004 1.606e-003 3.313e-003 
4.747e-003 2.069e+008 7.443e+014 1.000e+004 1.608e-003 3.316e-003 
4.754e-003 2.076e+008 7.445e+014 1.000e+004 1.704e-003 3.318e-003 
4.761e-003 2.083e+008 7.447e+014 1.000e+004 1.622e-003 3.321e-003 
4.769e-003 2.090e+008 7.449e+014 1.000e+004 1.749e-003 3.323e-003 
4.776e-003 2.098e+008 7.451e+014 1.000e+004 1.605e-003 3.325e-003 
4.783e-003 2.104e+008 7.453e+014 1.000e+004 1.597e-003 3.327e-003 
4.790e-003 2.111e+008 7.456e+014 1.000e+004 1.582e-003 3.330e-003 
4.797e-003 2.118e+008 7.457e+014 1.000e+004 1.610e-003 3.333e-003 
4.804e-003 2.124e+008 7.460e+014 1.000e+004 1.602e-003 3.335e-003 
4.811e-003 2.130e+008 7.462e+014 1.000e+004 1.664e-003 3.338e-003 
4.819e-003 2.135e+008 7.465e+014 1.000e+004 1.612e-003 3.342e-003 
4.826e-003 2.141e+008 7.468e+014 1.000e+004 1.657e-003 3.345e-003 
4.833e-003 2.143e+008 7.473e+014 1.000e+004 1.642e-003 3.351e-003 
4.840e-003 2.136e+008 7.486e+014 1.000e+004 1.685e-003 3.363e-003 
4.847e-003 2.139e+008 7.491e+014 1.000e+004 1.599e-003 3.368e-003 
4.854e-003 2.145e+008 7.495e+014 1.000e+004 1.691e-003 3.371e-003 
4.861e-003 2.152e+008 7.496e+014 1.000e+004 1.622e-003 3.373e-003 
4.868e-003 2.160e+008 7.498e+014 1.000e+004 1.586e-003 3.375e-003 
4.876e-003 2.168e+008 7.500e+014 1.000e+004 1.607e-003 3.376e-003 
4.883e-003 2.175e+008 7.501e+014 1.000e+004 1.593e-003 3.378e-003 
4.890e-003 2.183e+008 7.502e+014 1.000e+004 1.744e-003 3.380e-003 
4.897e-003 2.191e+008 7.504e+014 1.000e+004 1.612e-003 3.382e-003 
4.904e-003 2.199e+008 7.505e+014 1.000e+004 1.608e-003 3.383e-003 
4.911e-003 2.207e+008 7.506e+014 1.000e+004 1.590e-003 3.384e-003 
4.918e-003 2.213e+008 7.509e+014 1.000e+004 1.639e-003 3.387e-003 
4.925e-003 2.219e+008 7.512e+014 1.000e+004 1.579e-003 3.390e-003 
4.932e-003 2.226e+008 7.514e+014 1.000e+004 1.601e-003 3.392e-003 
4.939e-003 2.234e+008 7.515e+014 1.000e+004 1.590e-003 3.394e-003 
4.946e-003 2.241e+008 7.516e+014 1.000e+004 1.620e-003 3.396e-003 
4.953e-003 2.249e+008 7.518e+014 1.000e+004 1.575e-003 3.397e-003 
4.960e-003 2.258e+008 7.519e+014 1.000e+004 1.613e-003 3.398e-003 
4.967e-003 2.266e+008 7.520e+014 1.000e+004 1.661e-003 3.400e-003 
4.974e-003 2.273e+008 7.522e+014 1.000e+004 1.632e-003 3.402e-003 
4.981e-003 2.281e+008 7.524e+014 1.000e+004 1.609e-003 3.403e-003 
4.988e-003 2.289e+008 7.525e+014 1.000e+004 1.695e-003 3.405e-003 
4.995e-003 2.296e+008 7.526e+014 1.000e+004 1.658e-003 3.406e-003 
5.002e-003 2.304e+008 7.528e+014 1.000e+004 1.593e-003 3.408e-003 
5.009e-003 2.313e+008 7.529e+014 1.000e+004 1.634e-003 3.409e-003 
5.016e-003 2.320e+008 7.530e+014 1.000e+004 1.682e-003 3.411e-003 
5.023e-003 2.327e+008 7.532e+014 1.000e+004 1.633e-003 3.413e-003 
5.029e-003 2.336e+008 7.533e+014 1.000e+004 1.650e-003 3.414e-003 
5.036e-003 2.334e+008 7.536e+014 1.000e+004 1.967e-003 3.422e-003 
5.045e-003 2.326e+008 7.549e+014 1.000e+004 1.774e-003 3.436e-003 
5.057e-003 2.335e+008 7.555e+014 1.000e+004 1.744e-003 3.442e-003 
5.070e-003 2.347e+008 7.559e+014 1.000e+004 1.734e-003 3.446e-003 
5.082e-003 2.361e+008 7.561e+014 1.000e+004 1.781e-003 3.449e-003 
5.094e-003 2.373e+008 7.563e+014 1.000e+004 1.667e-003 3.452e-003 
5.105e-003 2.384e+008 7.567e+014 1.000e+004 1.743e-003 3.456e-003 
5.116e-003 2.397e+008 7.569e+014 1.000e+004 1.578e-003 3.458e-003 
5.127e-003 2.409e+008 7.571e+014 1.000e+004 1.792e-003 3.461e-003 
5.138e-003 2.420e+008 7.575e+014 1.000e+004 1.840e-003 3.464e-003 
5.149e-003 2.431e+008 7.577e+014 1.000e+004 1.742e-003 3.467e-003 
5.161e-003 2.441e+008 7.581e+014 1.000e+004 1.826e-003 3.473e-003 
5.173e-003 2.450e+008 7.586e+014 1.000e+004 1.778e-003 3.478e-003 
5.185e-003 2.412e+008 7.609e+014 1.000e+004 3.362e-003 3.517e-003 
5.199e-003 2.234e+008 7.562e+014 1.000e+004 2.625e-003 3.653e-003 
5.206e-003 2.213e+008 7.585e+014 1.000e+004 2.086e-003 3.675e-003 
5.212e-003 2.217e+008 7.586e+014 1.000e+004 1.684e-003 3.678e-003 
5.217e-003 2.222e+008 7.588e+014 1.000e+004 1.911e-003 3.680e-003 
5.223e-003 2.227e+008 7.591e+014 1.000e+004 1.708e-003 3.683e-003 
5.229e-003 2.231e+008 7.585e+014 1.000e+004 1.700e-003 3.685e-003 
5.234e-003 2.237e+008 7.588e+014 1.000e+004 1.671e-003 3.687e-003 
5.240e-003 2.242e+008 7.590e+014 1.000e+004 1.710e-003 3.690e-003 
5.246e-003 2.248e+008 7.592e+014 1.000e+004 1.681e-003 3.691e-003 
5.252e-003 2.255e+008 7.594e+014 1.000e+004 1.620e-003 3.693e-003 
5.258e-003 2.262e+008 7.595e+014 1.000e+004 1.766e-003 3.694e-003 
5.264e-003 2.268e+008 7.599e+014 1.000e+004 1.659e-003 3.695e-003 
5.270e-003 2.274e+008 7.601e+014 1.000e+004 1.716e-003 3.697e-003 
5.276e-003 2.281e+008 7.602e+014 1.000e+004 1.691e-003 3.698e-003 
5.282e-003 2.287e+008 7.604e+014 1.000e+004 1.610e-003 3.700e-003 
5.288e-003 2.294e+008 7.606e+014 1.000e+004 1.786e-003 3.701e-003 
5.294e-003 2.301e+008 7.607e+014 1.000e+004 1.781e-003 3.703e-003 
5.300e-003 2.308e+008 7.608e+014 1.000e+004 1.738e-003 3.704e-003 
5.306e-003 2.315e+008 7.610e+014 1.000e+004 1.785e-003 3.705e-003 
5.312e-003 2.322e+008 7.611e+014 1.000e+004 1.601e-003 3.706e-003 
5.318e-003 2.328e+008 7.612e+014 1.000e+004 1.745e-003 3.708e-003 
5.325e-003 2.335e+008 7.614e+014 1.000e+004 1.682e-003 3.710e-003 
5.331e-003 2.341e+008 7.617e+014 1.000e+004 1.718e-003 3.712e-003 
5.337e-003 2.347e+008 7.619e+014 1.000e+004 1.706e-003 3.713e-003 
5.343e-003 2.353e+008 7.620e+014 1.000e+004 2.001e-003 3.715e-003 
5.349e-003 2.359e+008 7.621e+014 1.000e+004 1.756e-003 3.717e-003 
5.355e-003 2.365e+008 7.624e+014 1.000e+004 1.855e-003 3.719e-003 
5.361e-003 2.371e+008 7.627e+014 1.000e+004 1.795e-003 3.720e-003 
5.367e-003 2.379e+008 7.629e+014 1.000e+004 1.888e-003 3.721e-003 
5.373e-003 2.385e+008 7.633e+014 1.000e+004 1.738e-003 3.724e-003 
5.380e-003 2.391e+008 7.638e+014 1.000e+004 1.803e-003 3.725e-003 
5.386e-003 2.400e+008 7.639e+014 1.000e+004 1.687e-003 3.726e-003 
5.393e-003 2.407e+008 7.641e+014 1.000e+004 1.772e-003 3.728e-003 
5.400e-003 2.406e+008 7.643e+014 1.000e+004 2.048e-003 3.735e-003 
5.406e-003 2.395e+008 7.648e+014 1.000e+004 2.393e-003 3.750e-003 
5.413e-003 2.411e+008 7.636e+014 1.000e+004 1.695e-003 3.745e-003 
5.420e-003 2.423e+008 7.633e+014 1.000e+004 1.701e-003 3.744e-003 
5.427e-003 2.434e+008 7.632e+014 1.000e+004 1.747e-003 3.743e-003 
5.434e-003 2.442e+008 7.637e+014 1.000e+004 1.785e-003 3.745e-003 
5.441e-003 2.438e+008 7.659e+014 1.000e+004 1.920e-003 3.755e-003 
5.448e-003 2.436e+008 7.667e+014 1.000e+004 2.116e-003 3.763e-003 
5.455e-003 2.439e+008 7.673e+014 1.000e+004 1.705e-003 3.768e-003 
5.463e-003 2.446e+008 7.676e+014 1.000e+004 1.591e-003 3.770e-003 
5.470e-003 2.453e+008 7.679e+014 1.000e+004 1.574e-003 3.773e-003 
5.477e-003 2.461e+008 7.680e+014 1.000e+004 1.646e-003 3.774e-003 
5.484e-003 2.468e+008 7.683e+014 1.000e+004 1.607e-003 3.776e-003 
5.491e-003 2.476e+008 7.686e+014 1.000e+004 1.580e-003 3.778e-003 
5.498e-003 2.482e+008 7.688e+014 1.000e+004 1.798e-003 3.781e-003 
5.505e-003 2.488e+008 7.691e+014 1.000e+004 1.702e-003 3.784e-003 
5.512e-003 2.496e+008 7.693e+014 1.000e+004 1.710e-003 3.786e-003 
5.519e-003 2.503e+008 7.696e+014 1.000e+004 1.815e-003 3.788e-003 
5.527e-003 2.509e+008 7.698e+014 1.000e+004 1.657e-003 3.791e-003 
5.534e-003 2.517e+008 7.699e+014 1.000e+004 1.648e-003 3.793e-003 
5.541e-003 2.524e+008 7.701e+014 1.000e+004 1.658e-003 3.795e-003 
5.548e-003 2.532e+008 7.703e+014 1.000e+004 1.654e-003 3.797e-003 
5.555e-003 2.539e+008 7.706e+014 1.000e+004 1.652e-003 3.799e-003 
5.563e-003 2.547e+008 7.708e+014 1.000e+004 1.760e-003 3.800e-003 
5.570e-003 2.555e+008 7.710e+014 1.000e+004 1.657e-003 3.802e-003 
5.577e-003 2.562e+008 7.713e+014 1.000e+004 1.652e-003 3.805e-003 
5.585e-003 2.570e+008 7.715e+014 1.000e+004 1.676e-003 3.807e-003 
5.592e-003 2.577e+008 7.717e+014 1.000e+004 1.898e-003 3.809e-003 
5.599e-003 2.584e+008 7.721e+014 1.000e+004 1.712e-003 3.812e-003 
5.607e-003 2.591e+008 7.725e+014 1.000e+004 1.779e-003 3.814e-003 
5.614e-003 2.598e+008 7.728e+014 1.000e+004 1.646e-003 3.817e-003 
5.622e-003 2.604e+008 7.733e+014 1.000e+004 1.592e-003 3.820e-003 
5.628e-003 2.599e+008 7.754e+014 1.000e+004 3.266e-003 3.830e-003 
5.632e-003 2.592e+008 7.769e+014 1.000e+004 2.491e-003 3.839e-003 
5.637e-003 2.585e+008 7.783e+014 1.000e+004 3.285e-003 3.848e-003 
5.640e-003 2.576e+008 7.797e+014 1.000e+004 3.980e-003 3.858e-003 
5.645e-003 2.569e+008 7.811e+014 1.000e+004 2.380e-003 3.867e-003 
5.649e-003 2.564e+008 7.822e+014 1.000e+004 3.165e-003 3.875e-003 
5.654e-003 2.566e+008 7.827e+014 1.000e+004 3.545e-003 3.878e-003 
5.658e-003 2.570e+008 7.829e+014 1.000e+004 3.512e-003 3.880e-003 
5.663e-003 2.574e+008 7.830e+014 1.000e+004 3.101e-003 3.882e-003 
5.667e-003 2.579e+008 7.831e+014 1.000e+004 3.182e-003 3.883e-003 
5.672e-003 2.583e+008 7.832e+014 1.000e+004 3.271e-003 3.884e-003 
5.677e-003 2.588e+008 7.833e+014 1.000e+004 3.486e-003 3.886e-003 
5.682e-003 2.593e+008 7.835e+014 1.000e+004 2.964e-003 3.887e-003 
5.686e-003 2.598e+008 7.837e+014 1.000e+004 2.796e-003 3.889e-003 
5.691e-003 2.603e+008 7.838e+014 1.000e+004 2.471e-003 3.890e-003 
5.695e-003 2.607e+008 7.840e+014 1.000e+004 3.041e-003 3.891e-003 
5.699e-003 2.611e+008 7.842e+014 1.000e+004 3.076e-003 3.893e-003 
5.703e-003 2.615e+008 7.844e+014 1.000e+004 2.989e-003 3.894e-003 
5.708e-003 2.620e+008 7.844e+014 1.000e+004 2.379e-003 3.896e-003 
5.713e-003 2.624e+008 7.847e+014 1.000e+004 2.328e-003 3.897e-003 
5.718e-003 2.629e+008 7.847e+014 1.000e+004 3.569e-003 3.899e-003 
5.722e-003 2.634e+008 7.849e+014 1.000e+004 3.753e-003 3.900e-003 
5.727e-003 2.639e+008 7.850e+014 1.000e+004 2.659e-003 3.901e-003 
5.731e-003 2.645e+008 7.851e+014 1.000e+004 3.218e-003 3.901e-003 
5.735e-003 2.648e+008 7.852e+014 1.000e+004 2.486e-003 3.903e-003 
5.740e-003 2.653e+008 7.854e+014 1.000e+004 3.667e-003 3.904e-003 
5.744e-003 2.657e+008 7.855e+014 1.000e+004 2.885e-003 3.905e-003 
5.748e-003 2.662e+008 7.856e+014 1.000e+004 2.219e-003 3.906e-003 
5.753e-003 2.666e+008 7.858e+014 1.000e+004 3.650e-003 3.908e-003 
5.757e-003 2.671e+008 7.860e+014 1.000e+004 4.194e-003 3.909e-003 
5.762e-003 2.676e+008 7.863e+014 1.000e+004 3.427e-003 3.911e-003 
5.766e-003 2.680e+008 7.865e+014 1.000e+004 2.914e-003 3.912e-003 
5.770e-003 2.684e+008 7.866e+014 1.000e+004 2.036e-003 3.914e-003 
5.775e-003 2.689e+008 7.869e+014 1.000e+004 2.720e-003 3.915e-003 
5.780e-003 2.692e+008 7.871e+014 1.000e+004 2.636e-003 3.917e-003 
5.784e-003 2.695e+008 7.875e+014 1.000e+004 2.439e-003 3.920e-003 
5.789e-003 2.696e+008 7.879e+014 1.000e+004 2.585e-003 3.924e-003 
5.794e-003 2.694e+008 7.888e+014 1.000e+004 3.565e-003 3.930e-003 
5.799e-003 2.688e+008 7.900e+014 1.000e+004 4.198e-003 3.940e-003 
5.803e-003 2.669e+008 7.921e+014 1.000e+004 3.648e-003 3.957e-003 
5.808e-003 2.658e+008 7.934e+014 1.000e+004 2.885e-003 3.969e-003 
5.813e-003 2.651e+008 7.938e+014 1.000e+004 4.553e-003 3.978e-003 
5.818e-003 2.642e+008 7.942e+014 1.000e+004 2.216e-003 3.990e-003 
5.822e-003 2.630e+008 7.946e+014 1.000e+004 4.130e-003 4.003e-003 
5.827e-003 2.600e+008 7.966e+014 1.000e+004 3.325e-003 4.029e-003 
5.831e-003 2.533e+008 7.954e+014 1.000e+004 6.139e-003 4.079e-003 
5.836e-003 2.348e+008 7.744e+014 1.000e+004 9.443e-003 4.212e-003 
5.844e-003 2.182e+008 7.641e+014 1.000e+004 3.844e-003 4.334e-003 
5.852e-003 1.991e+008 7.618e+014 1.000e+004 4.430e-003 4.474e-003 
5.859e-003 1.872e+008 7.628e+014 1.000e+004 2.873e-003 4.564e-003 
5.866e-003 1.859e+008 7.638e+014 1.000e+004 1.957e-003 4.579e-003 
5.873e-003 1.859e+008 7.642e+014 1.000e+004 1.926e-003 4.586e-003 
5.879e-003 1.841e+008 7.663e+014 1.000e+004 1.914e-003 4.605e-003 
5.886e-003 1.843e+008 7.671e+014 1.000e+004 1.946e-003 4.611e-003 
5.893e-003 1.836e+008 7.679e+014 1.000e+004 1.684e-003 4.622e-003 
5.900e-003 1.842e+008 7.683e+014 1.000e+004 1.668e-003 4.625e-003 
5.907e-003 1.850e+008 7.683e+014 1.000e+004 1.870e-003 4.626e-003 
5.914e-003 1.858e+008 7.684e+014 1.000e+004 1.705e-003 4.628e-003 
5.921e-003 1.865e+008 7.685e+014 1.000e+004 1.668e-003 4.630e-003 
5.928e-003 1.874e+008 7.686e+014 1.000e+004 1.826e-003 4.631e-003 
5.935e-003 1.882e+008 7.688e+014 1.000e+004 1.673e-003 4.632e-003 
5.942e-003 1.891e+008 7.689e+014 1.000e+004 1.716e-003 4.633e-003 
5.949e-003 1.900e+008 7.690e+014 1.000e+004 1.638e-003 4.634e-003 
5.956e-003 1.907e+008 7.691e+014 1.000e+004 1.583e-003 4.636e-003 
5.963e-003 1.916e+008 7.692e+014 1.000e+004 1.683e-003 4.637e-003 
5.970e-003 1.926e+008 7.692e+014 1.000e+004 1.577e-003 4.637e-003 
5.977e-003 1.934e+008 7.693e+014 1.000e+004 1.609e-003 4.638e-003 
5.984e-003 1.943e+008 7.693e+014 1.000e+004 1.740e-003 4.640e-003 
5.991e-003 1.951e+008 7.694e+014 1.000e+004 1.716e-003 4.641e-003 
5.998e-003 1.959e+008 7.695e+014 1.000e+004 1.629e-003 4.643e-003 
6.005e-003 1.968e+008 7.696e+014 1.000e+004 1.726e-003 4.644e-003 
6.013e-003 1.976e+008 7.698e+014 1.000e+004 1.632e-003 4.645e-003 
6.020e-003 1.984e+008 7.699e+014 1.000e+004 1.754e-003 4.646e-003 
6.027e-003 1.993e+008 7.701e+014 1.000e+004 1.646e-003 4.647e-003 
6.034e-003 2.002e+008 7.701e+014 1.000e+004 1.673e-003 4.649e-003 
6.041e-003 2.011e+008 7.702e+014 1.000e+004 1.682e-003 4.649e-003 
6.048e-003 2.019e+008 7.703e+014 1.000e+004 1.680e-003 4.651e-003 
6.055e-003 2.028e+008 7.705e+014 1.000e+004 1.643e-003 4.652e-003 
6.062e-003 2.037e+008 7.705e+014 1.000e+004 1.609e-003 4.653e-003 
6.070e-003 2.044e+008 7.706e+014 1.000e+004 1.897e-003 4.655e-003 
6.077e-003 2.052e+008 7.707e+014 1.000e+004 1.642e-003 4.657e-003 
6.084e-003 2.060e+008 7.708e+014 1.000e+004 1.697e-003 4.659e-003 
6.091e-003 2.069e+008 7.709e+014 1.000e+004 1.673e-003 4.660e-003 
6.099e-003 2.077e+008 7.711e+014 1.000e+004 1.680e-003 4.661e-003 
6.106e-003 2.086e+008 7.712e+014 1.000e+004 1.723e-003 4.662e-003 
6.113e-003 2.096e+008 7.712e+014 1.000e+004 1.749e-003 4.663e-003 
6.121e-003 2.105e+008 7.713e+014 1.000e+004 1.672e-003 4.664e-003 
6.128e-003 2.114e+008 7.714e+014 1.000e+004 1.760e-003 4.665e-003 
6.135e-003 2.122e+008 7.715e+014 1.000e+004 1.734e-003 4.667e-003 
6.143e-003 2.132e+008 7.718e+014 1.000e+004 1.690e-003 4.668e-003 
6.150e-003 2.141e+008 7.718e+014 1.000e+004 1.764e-003 4.668e-003 
6.158e-003 2.149e+008 7.720e+014 1.000e+004 1.674e-003 4.670e-003 
6.165e-003 2.158e+008 7.721e+014 1.000e+004 1.602e-003 4.671e-003 
6.173e-003 2.167e+008 7.722e+014 1.000e+004 1.677e-003 4.673e-003 
6.180e-003 2.173e+008 7.723e+014 1.000e+004 1.816e-003 4.677e-003 
6.187e-003 2.165e+008 7.730e+014 1.000e+004 1.703e-003 4.689e-003 
6.195e-003 2.173e+008 7.733e+014 1.000e+004 1.716e-003 4.691e-003 
6.202e-003 2.182e+008 7.734e+014 1.000e+004 1.671e-003 4.692e-003 
6.209e-003 2.192e+008 7.735e+014 1.000e+004 1.747e-003 4.693e-003 
6.217e-003 2.201e+008 7.735e+014 1.000e+004 1.615e-003 4.694e-003 
6.224e-003 2.210e+008 7.736e+014 1.000e+004 1.618e-003 4.695e-003 
6.232e-003 2.219e+008 7.738e+014 1.000e+004 2.046e-003 4.696e-003 
6.239e-003 2.226e+008 7.740e+014 1.000e+004 1.648e-003 4.699e-003 
6.247e-003 2.234e+008 7.744e+014 1.000e+004 1.725e-003 4.701e-003 
6.254e-003 2.243e+008 7.744e+014 1.000e+004 1.658e-003 4.702e-003 
6.261e-003 2.251e+008 7.746e+014 1.000e+004 1.775e-003 4.704e-003 
6.269e-003 2.260e+008 7.747e+014 1.000e+004 1.687e-003 4.705e-003 
6.277e-003 2.270e+008 7.747e+014 1.000e+004 1.633e-003 4.706e-003 
6.284e-003 2.278e+008 7.749e+014 1.000e+004 1.646e-003 4.708e-003 
6.292e-003 2.287e+008 7.750e+014 1.000e+004 1.667e-003 4.709e-003 
6.299e-003 2.296e+008 7.751e+014 1.000e+004 1.681e-003 4.711e-003 
6.307e-003 2.304e+008 7.754e+014 1.000e+004 1.629e-003 4.713e-003 
6.315e-003 2.313e+008 7.755e+014 1.000e+004 1.668e-003 4.714e-003 
6.322e-003 2.322e+008 7.756e+014 1.000e+004 1.607e-003 4.715e-003 
6.330e-003 2.331e+008 7.758e+014 1.000e+004 1.844e-003 4.717e-003 
6.338e-003 2.337e+008 7.762e+014 1.000e+004 1.773e-003 4.721e-003 
6.345e-003 2.345e+008 7.765e+014 1.000e+004 1.635e-003 4.722e-003 
6.353e-003 2.353e+008 7.768e+014 1.000e+004 1.738e-003 4.724e-003 
6.360e-003 2.362e+008 7.770e+014 1.000e+004 1.695e-003 4.726e-003 
6.368e-003 2.370e+008 7.772e+014 1.000e+004 1.716e-003 4.728e-003 
6.376e-003 2.379e+008 7.774e+014 1.000e+004 1.873e-003 4.729e-003 
6.384e-003 2.389e+008 7.775e+014 1.000e+004 1.796e-003 4.730e-003 
6.391e-003 2.398e+008 7.776e+014 1.000e+004 1.876e-003 4.732e-003 
6.399e-003 2.407e+008 7.778e+014 1.000e+004 1.665e-003 4.734e-003 
6.407e-003 2.416e+008 7.779e+014 1.000e+004 1.698e-003 4.735e-003 
6.414e-003 2.425e+008 7.781e+014 1.000e+004 1.678e-003 4.736e-003 
6.422e-003 2.434e+008 7.782e+014 1.000e+004 1.681e-003 4.738e-003 
6.430e-003 2.443e+008 7.782e+014 1.000e+004 1.724e-003 4.739e-003 
6.437e-003 2.452e+008 7.783e+014 1.000e+004 1.808e-003 4.741e-003 
6.445e-003 2.461e+008 7.785e+014 1.000e+004 1.655e-003 4.742e-003 
6.453e-003 2.470e+008 7.787e+014 1.000e+004 1.742e-003 4.743e-003 
6.461e-003 2.480e+008 7.789e+014 1.000e+004 1.693e-003 4.745e-003 
6.468e-003 2.488e+008 7.789e+014 1.000e+004 1.760e-003 4.746e-003 
6.476e-003 2.497e+008 7.791e+014 1.000e+004 1.854e-003 4.748e-003 
6.484e-003 2.505e+008 7.792e+014 1.000e+004 1.755e-003 4.750e-003 
6.492e-003 2.514e+008 7.793e+014 1.000e+004 1.694e-003 4.751e-003 
6.499e-003 2.524e+008 7.794e+014 1.000e+004 1.727e-003 4.753e-003 
6.507e-003 2.533e+008 7.795e+014 1.000e+004 1.610e-003 4.754e-003 
6.515e-003 2.543e+008 7.798e+014 1.000e+004 1.594e-003 4.756e-003 
6.523e-003 2.552e+008 7.798e+014 1.000e+004 1.779e-003 4.757e-003 
6.531e-003 2.561e+008 7.800e+014 1.000e+004 1.633e-003 4.759e-003 
6.539e-003 2.570e+008 7.802e+014 1.000e+004 1.632e-003 4.760e-003 
6.547e-003 2.579e+008 7.804e+014 1.000e+004 1.714e-003 4.762e-003 
6.555e-003 2.588e+008 7.806e+014 1.000e+004 1.646e-003 4.764e-003 
6.563e-003 2.597e+008 7.808e+014 1.000e+004 1.627e-003 4.766e-003 
6.571e-003 2.605e+008 7.810e+014 1.000e+004 1.643e-003 4.768e-003 
6.579e-003 2.614e+008 7.813e+014 1.000e+004 1.722e-003 4.770e-003 
6.587e-003 2.618e+008 7.816e+014 1.000e+004 1.786e-003 4.776e-003 
6.595e-003 2.580e+008 7.835e+014 1.000e+004 2.825e-003 4.810e-003 
6.604e-003 2.481e+008 7.868e+014 1.000e+004 3.336e-003 4.886e-003 
6.611e-003 2.449e+008 7.872e+014 1.000e+004 3.998e-003 4.916e-003 
6.619e-003 2.352e+008 7.831e+014 1.000e+004 3.675e-003 4.991e-003 
6.628e-003 2.318e+008 7.825e+014 1.000e+004 1.872e-003 5.023e-003 
6.636e-003 2.322e+008 7.820e+014 1.000e+004 1.732e-003 5.028e-003 
6.645e-003 2.330e+008 7.820e+014 1.000e+004 1.735e-003 5.032e-003 
6.654e-003 2.338e+008 7.821e+014 1.000e+004 1.756e-003 5.036e-003 
6.664e-003 2.345e+008 7.822e+014 1.000e+004 1.677e-003 5.040e-003 
6.673e-003 2.354e+008 7.819e+014 1.000e+004 1.844e-003 5.043e-003 
6.682e-003 2.353e+008 7.799e+014 1.000e+004 3.484e-003 5.053e-003 
6.691e-003 2.265e+008 7.805e+014 1.000e+004 2.657e-003 5.123e-003 
6.699e-003 2.189e+008 7.844e+014 1.000e+004 2.864e-003 5.183e-003 
6.706e-003 2.068e+008 7.898e+014 1.000e+004 3.281e-003 5.273e-003 
6.712e-003 1.998e+008 7.895e+014 1.000e+004 9.660e-003 5.329e-003 
6.718e-003 1.967e+008 7.740e+014 1.000e+004 2.891e-003 5.356e-003 
6.725e-003 1.919e+008 7.559e+014 1.000e+004 2.586e-003 5.396e-003 
6.733e-003 1.900e+008 7.571e+014 1.000e+004 1.840e-003 5.416e-003 
6.740e-003 1.899e+008 7.577e+014 1.000e+004 1.721e-003 5.424e-003 
6.747e-003 1.904e+008 7.579e+014 1.000e+004 1.620e-003 5.428e-003 
6.754e-003 1.910e+008 7.582e+014 1.000e+004 1.621e-003 5.431e-003 
6.761e-003 1.917e+008 7.582e+014 1.000e+004 1.645e-003 5.432e-003 
6.768e-003 1.925e+008 7.583e+014 1.000e+004 1.751e-003 5.434e-003 
6.775e-003 1.932e+008 7.584e+014 1.000e+004 1.680e-003 5.437e-003 
6.782e-003 1.934e+008 7.578e+014 1.000e+004 1.904e-003 5.442e-003 
6.789e-003 1.924e+008 7.567e+014 1.000e+004 2.498e-003 5.456e-003 
6.795e-003 1.900e+008 7.591e+014 1.000e+004 2.035e-003 5.479e-003 
6.802e-003 1.884e+008 7.599e+014 1.000e+004 2.126e-003 5.497e-003 
6.808e-003 1.852e+008 7.612e+014 1.000e+004 2.583e-003 5.525e-003 
6.815e-003 1.784e+008 7.651e+014 1.000e+004 2.884e-003 5.579e-003 
6.821e-003 1.683e+008 7.557e+014 1.000e+004 3.465e-003 5.654e-003 
6.827e-003 1.550e+008 7.354e+014 1.000e+004 3.032e-003 5.752e-003 
6.833e-003 1.526e+008 7.357e+014 1.000e+004 2.006e-003 5.775e-003 
6.840e-003 1.536e+008 7.350e+014 1.000e+004 2.136e-003 5.775e-003 
6.846e-003 1.555e+008 7.343e+014 1.000e+004 1.876e-003 5.767e-003 
6.852e-003 1.571e+008 7.312e+014 1.000e+004 2.594e-003 5.763e-003 
6.858e-003 1.565e+008 7.292e+014 1.000e+004 2.195e-003 5.773e-003 
6.865e-003 1.539e+008 7.296e+014 1.000e+004 4.339e-003 5.797e-003 
6.871e-003 1.504e+008 7.244e+014 1.000e+004 1.903e-003 5.828e-003 
6.877e-003 1.511e+008 7.242e+014 1.000e+004 1.679e-003 5.829e-003 
6.883e-003 1.519e+008 7.240e+014 1.000e+004 1.608e-003 5.829e-003 
6.889e-003 1.528e+008 7.239e+014 1.000e+004 1.702e-003 5.829e-003 
6.896e-003 1.537e+008 7.238e+014 1.000e+004 1.653e-003 5.830e-003 
6.902e-003 1.522e+008 7.218e+014 1.000e+004 2.980e-003 5.846e-003 
6.908e-003 1.481e+008 7.185e+014 1.000e+004 3.418e-003 5.880e-003 
6.914e-003 1.416e+008 7.174e+014 1.000e+004 4.328e-003 5.931e-003 
6.920e-003 1.370e+008 7.175e+014 1.000e+004 3.203e-003 5.969e-003 
6.925e-003 1.333e+008 7.173e+014 1.000e+004 2.786e-003 6.000e-003 
6.931e-003 1.326e+008 7.184e+014 1.000e+004 1.722e-003 6.011e-003 
6.937e-003 1.331e+008 7.186e+014 1.000e+004 1.694e-003 6.012e-003 
6.943e-003 1.339e+008 7.187e+014 1.000e+004 1.637e-003 6.013e-003 
6.949e-003 1.347e+008 7.187e+014 1.000e+004 1.632e-003 6.014e-003 
6.955e-003 1.355e+008 7.188e+014 1.000e+004 1.595e-003 6.014e-003 
6.961e-003 1.362e+008 7.188e+014 1.000e+004 1.630e-003 6.015e-003 
6.967e-003 1.370e+008 7.189e+014 1.000e+004 1.651e-003 6.016e-003 
6.972e-003 1.378e+008 7.189e+014 1.000e+004 1.582e-003 6.016e-003 
6.978e-003 1.386e+008 7.189e+014 1.000e+004 1.622e-003 6.016e-003 
6.984e-003 1.394e+008 7.190e+014 1.000e+004 1.668e-003 6.017e-003 
6.990e-003 1.400e+008 7.189e+014 1.000e+004 1.656e-003 6.018e-003 
6.996e-003 1.407e+008 7.190e+014 1.000e+004 1.701e-003 6.019e-003 
7.002e-003 1.413e+008 7.191e+014 1.000e+004 1.639e-003 6.021e-003 
7.008e-003 1.419e+008 7.191e+014 1.000e+004 1.694e-003 6.022e-003 
7.014e-003 1.426e+008 7.192e+014 1.000e+004 1.733e-003 6.023e-003 
7.019e-003 1.421e+008 7.194e+014 1.000e+004 1.895e-003 6.033e-003 
7.025e-003 1.418e+008 7.201e+014 1.000e+004 1.671e-003 6.041e-003 
7.031e-003 1.422e+008 7.203e+014 1.000e+004 1.700e-003 6.045e-003 
7.037e-003 1.428e+008 7.205e+014 1.000e+004 1.709e-003 6.046e-003 
7.043e-003 1.435e+008 7.205e+014 1.000e+004 1.773e-003 6.047e-003 
7.049e-003 1.441e+008 7.206e+014 1.000e+004 1.647e-003 6.049e-003 
7.055e-003 1.449e+008 7.208e+014 1.000e+004 1.673e-003 6.050e-003 
7.061e-003 1.456e+008 7.208e+014 1.000e+004 1.713e-003 6.051e-003 
7.068e-003 1.463e+008 7.208e+014 1.000e+004 1.668e-003 6.052e-003 
7.074e-003 1.472e+008 7.209e+014 1.000e+004 1.581e-003 6.052e-003 
7.080e-003 1.479e+008 7.209e+014 1.000e+004 1.619e-003 6.053e-003 
7.086e-003 1.487e+008 7.209e+014 1.000e+004 1.661e-003 6.054e-003 
7.092e-003 1.495e+008 7.209e+014 1.000e+004 1.700e-003 6.054e-003 
7.098e-003 1.502e+008 7.210e+014 1.000e+004 1.618e-003 6.055e-003 
7.104e-003 1.510e+008 7.212e+014 1.000e+004 1.649e-003 6.056e-003 
7.110e-003 1.518e+008 7.211e+014 1.000e+004 1.731e-003 6.057e-003 
7.116e-003 1.525e+008 7.211e+014 1.000e+004 1.623e-003 6.057e-003 
7.122e-003 1.533e+008 7.212e+014 1.000e+004 1.683e-003 6.058e-003 
7.128e-003 1.540e+008 7.214e+014 1.000e+004 1.617e-003 6.060e-003 
7.134e-003 1.548e+008 7.214e+014 1.000e+004 1.690e-003 6.060e-003 
7.140e-003 1.555e+008 7.215e+014 1.000e+004 1.657e-003 6.061e-003 
7.146e-003 1.563e+008 7.215e+014 1.000e+004 1.680e-003 6.061e-003 
7.152e-003 1.571e+008 7.216e+014 1.000e+004 1.670e-003 6.062e-003 
7.158e-003 1.579e+008 7.217e+014 1.000e+004 1.652e-003 6.062e-003 
7.164e-003 1.586e+008 7.218e+014 1.000e+004 1.618e-003 6.063e-003 
7.170e-003 1.594e+008 7.219e+014 1.000e+004 1.718e-003 6.064e-003 
7.176e-003 1.601e+008 7.220e+014 1.000e+004 1.661e-003 6.065e-003 
7.182e-003 1.609e+008 7.220e+014 1.000e+004 1.615e-003 6.066e-003 
7.189e-003 1.615e+008 7.204e+014 1.000e+004 2.355e-003 6.068e-003 
7.195e-003 1.616e+008 7.208e+014 1.000e+004 1.837e-003 6.073e-003 
7.201e-003 1.621e+008 7.210e+014 1.000e+004 1.588e-003 6.076e-003 
7.207e-003 1.628e+008 7.211e+014 1.000e+004 1.601e-003 6.077e-003 
7.213e-003 1.636e+008 7.211e+014 1.000e+004 1.716e-003 6.079e-003 
7.220e-003 1.643e+008 7.213e+014 1.000e+004 1.683e-003 6.079e-003 
7.226e-003 1.649e+008 7.214e+014 1.000e+004 1.601e-003 6.081e-003 
7.232e-003 1.657e+008 7.214e+014 1.000e+004 1.625e-003 6.082e-003 
7.238e-003 1.664e+008 7.216e+014 1.000e+004 1.593e-003 6.084e-003 
7.244e-003 1.672e+008 7.216e+014 1.000e+004 1.688e-003 6.084e-003 
7.251e-003 1.679e+008 7.217e+014 1.000e+004 1.714e-003 6.085e-003 
7.257e-003 1.686e+008 7.217e+014 1.000e+004 1.736e-003 6.087e-003 
7.263e-003 1.694e+008 7.217e+014 1.000e+004 1.586e-003 6.088e-003 
7.269e-003 1.700e+008 7.218e+014 1.000e+004 1.704e-003 6.090e-003 
7.276e-003 1.707e+008 7.219e+014 1.000e+004 1.655e-003 6.091e-003 
7.282e-003 1.713e+008 7.219e+014 1.000e+004 1.639e-003 6.093e-003 
7.288e-003 1.720e+008 7.219e+014 1.000e+004 1.615e-003 6.095e-003 
7.294e-003 1.726e+008 7.221e+014 1.000e+004 1.729e-003 6.097e-003 
7.301e-003 1.729e+008 7.209e+014 1.000e+004 1.975e-003 6.101e-003 
7.307e-003 1.732e+008 7.214e+014 1.000e+004 1.691e-003 6.105e-003 
7.313e-003 1.740e+008 7.214e+014 1.000e+004 1.689e-003 6.106e-003 
7.319e-003 1.747e+008 7.215e+014 1.000e+004 1.632e-003 6.107e-003 
7.325e-003 1.754e+008 7.215e+014 1.000e+004 1.588e-003 6.108e-003 
7.331e-003 1.761e+008 7.216e+014 1.000e+004 1.809e-003 6.110e-003 
7.338e-003 1.767e+008 7.217e+014 1.000e+004 1.646e-003 6.111e-003 
7.344e-003 1.775e+008 7.217e+014 1.000e+004 1.616e-003 6.113e-003 
7.350e-003 1.781e+008 7.218e+014 1.000e+004 1.622e-003 6.114e-003 
7.356e-003 1.790e+008 7.219e+014 1.000e+004 1.648e-003 6.114e-003 
7.362e-003 1.798e+008 7.220e+014 1.000e+004 1.642e-003 6.115e-003 
7.368e-003 1.806e+008 7.221e+014 1.000e+004 1.698e-003 6.115e-003 
7.374e-003 1.814e+008 7.221e+014 1.000e+004 1.593e-003 6.115e-003 
7.380e-003 1.822e+008 7.217e+014 1.000e+004 2.111e-003 6.116e-003 
7.386e-003 1.830e+008 7.210e+014 1.000e+004 1.634e-003 6.117e-003 
7.392e-003 1.839e+008 7.209e+014 1.000e+004 1.603e-003 6.117e-003 
7.399e-003 1.846e+008 7.210e+014 1.000e+004 1.620e-003 6.118e-003 
7.405e-003 1.851e+008 7.172e+014 1.000e+004 1.658e-003 6.121e-003 
7.411e-003 1.859e+008 7.173e+014 1.000e+004 1.719e-003 6.122e-003 
7.418e-003 1.866e+008 7.173e+014 1.000e+004 1.637e-003 6.123e-003 
7.424e-003 1.873e+008 7.173e+014 1.000e+004 1.710e-003 6.124e-003 
7.430e-003 1.882e+008 7.175e+014 1.000e+004 1.670e-003 6.125e-003 
7.436e-003 1.889e+008 7.175e+014 1.000e+004 1.790e-003 6.126e-003 
7.442e-003 1.897e+008 7.176e+014 1.000e+004 1.833e-003 6.127e-003 
7.449e-003 1.904e+008 7.177e+014 1.000e+004 1.612e-003 6.128e-003 
7.455e-003 1.911e+008 7.178e+014 1.000e+004 1.702e-003 6.130e-003 
7.462e-003 1.919e+008 7.178e+014 1.000e+004 1.704e-003 6.131e-003 
7.469e-003 1.926e+008 7.179e+014 1.000e+004 1.678e-003 6.133e-003 
7.475e-003 1.934e+008 7.179e+014 1.000e+004 1.754e-003 6.134e-003 
7.482e-003 1.941e+008 7.181e+014 1.000e+004 1.647e-003 6.136e-003 
7.489e-003 1.949e+008 7.181e+014 1.000e+004 1.675e-003 6.137e-003 
7.495e-003 1.958e+008 7.182e+014 1.000e+004 1.855e-003 6.137e-003 
7.502e-003 1.965e+008 7.182e+014 1.000e+004 1.688e-003 6.139e-003 
7.508e-003 1.973e+008 7.183e+014 1.000e+004 1.691e-003 6.140e-003 
7.515e-003 1.981e+008 7.184e+014 1.000e+004 1.642e-003 6.141e-003 
7.521e-003 1.988e+008 7.184e+014 1.000e+004 1.663e-003 6.142e-003 
7.528e-003 1.996e+008 7.185e+014 1.000e+004 1.768e-003 6.144e-003 
7.535e-003 2.004e+008 7.187e+014 1.000e+004 1.674e-003 6.145e-003 
7.541e-003 2.013e+008 7.187e+014 1.000e+004 1.622e-003 6.145e-003 
7.548e-003 2.022e+008 7.187e+014 1.000e+004 1.655e-003 6.145e-003 
7.554e-003 2.031e+008 7.189e+014 1.000e+004 2.029e-003 6.145e-003 
7.561e-003 2.041e+008 7.190e+014 1.000e+004 1.743e-003 6.145e-003 
7.567e-003 2.050e+008 7.190e+014 1.000e+004 1.605e-003 6.146e-003 
7.574e-003 2.058e+008 7.191e+014 1.000e+004 1.599e-003 6.146e-003 
7.580e-003 2.066e+008 7.192e+014 1.000e+004 1.621e-003 6.147e-003 
7.586e-003 2.074e+008 7.194e+014 1.000e+004 1.622e-003 6.148e-003 
7.593e-003 2.083e+008 7.194e+014 1.000e+004 1.577e-003 6.148e-003 
7.599e-003 2.086e+008 7.197e+014 1.000e+004 1.727e-003 6.153e-003 
7.605e-003 2.091e+008 7.198e+014 1.000e+004 1.762e-003 6.156e-003 
7.612e-003 2.098e+008 7.199e+014 1.000e+004 1.697e-003 6.157e-003 
7.618e-003 2.105e+008 7.198e+014 1.000e+004 1.882e-003 6.159e-003 
7.625e-003 2.110e+008 7.201e+014 1.000e+004 1.820e-003 6.162e-003 
7.632e-003 2.107e+008 7.184e+014 1.000e+004 1.743e-003 6.171e-003 
7.639e-003 2.112e+008 7.188e+014 1.000e+004 1.724e-003 6.174e-003 
7.646e-003 2.120e+008 7.190e+014 1.000e+004 1.683e-003 6.176e-003 
7.653e-003 2.128e+008 7.190e+014 1.000e+004 1.694e-003 6.177e-003 
7.660e-003 2.136e+008 7.192e+014 1.000e+004 1.688e-003 6.178e-003 
7.667e-003 2.144e+008 7.193e+014 1.000e+004 1.735e-003 6.180e-003 
7.674e-003 2.151e+008 7.194e+014 1.000e+004 1.632e-003 6.182e-003 
7.681e-003 2.159e+008 7.195e+014 1.000e+004 1.591e-003 6.183e-003 
7.688e-003 2.166e+008 7.197e+014 1.000e+004 1.740e-003 6.186e-003 
7.695e-003 2.174e+008 7.199e+014 1.000e+004 1.673e-003 6.187e-003 
7.702e-003 2.181e+008 7.199e+014 1.000e+004 1.691e-003 6.189e-003 
7.709e-003 2.189e+008 7.200e+014 1.000e+004 1.601e-003 6.191e-003 
7.716e-003 2.197e+008 7.191e+014 1.000e+004 1.671e-003 6.193e-003 
7.723e-003 2.205e+008 7.193e+014 1.000e+004 1.626e-003 6.194e-003 
7.730e-003 2.213e+008 7.193e+014 1.000e+004 1.698e-003 6.196e-003 
7.738e-003 2.221e+008 7.194e+014 1.000e+004 1.599e-003 6.198e-003 
7.745e-003 2.229e+008 7.195e+014 1.000e+004 1.639e-003 6.200e-003 
7.752e-003 2.237e+008 7.196e+014 1.000e+004 1.622e-003 6.201e-003 
7.760e-003 2.246e+008 7.196e+014 1.000e+004 1.734e-003 6.203e-003 
7.767e-003 2.254e+008 7.197e+014 1.000e+004 1.697e-003 6.204e-003 
7.774e-003 2.262e+008 7.197e+014 1.000e+004 1.679e-003 6.206e-003 
7.781e-003 2.270e+008 7.198e+014 1.000e+004 1.679e-003 6.208e-003 
7.789e-003 2.278e+008 7.191e+014 1.000e+004 1.801e-003 6.210e-003 
7.796e-003 2.286e+008 7.195e+014 1.000e+004 1.611e-003 6.211e-003 
7.803e-003 2.293e+008 7.196e+014 1.000e+004 1.732e-003 6.213e-003 
7.810e-003 2.301e+008 7.198e+014 1.000e+004 1.596e-003 6.215e-003 
7.818e-003 2.311e+008 7.199e+014 1.000e+004 1.692e-003 6.216e-003 
7.825e-003 2.318e+008 7.199e+014 1.000e+004 1.636e-003 6.218e-003 
7.833e-003 2.327e+008 7.200e+014 1.000e+004 1.636e-003 6.220e-003 
7.840e-003 2.335e+008 7.201e+014 1.000e+004 1.636e-003 6.221e-003 
7.848e-003 2.344e+008 7.202e+014 1.000e+004 1.715e-003 6.223e-003 
7.855e-003 2.353e+008 7.202e+014 1.000e+004 1.584e-003 6.224e-003 
7.863e-003 2.361e+008 7.202e+014 1.000e+004 1.765e-003 6.226e-003 
7.870e-003 2.370e+008 7.204e+014 1.000e+004 1.575e-003 6.227e-003 
7.878e-003 2.378e+008 7.205e+014 1.000e+004 1.610e-003 6.229e-003 
7.885e-003 2.387e+008 7.206e+014 1.000e+004 1.658e-003 6.231e-003 
7.893e-003 2.396e+008 7.206e+014 1.000e+004 1.689e-003 6.232e-003 
7.901e-003 2.404e+008 7.207e+014 1.000e+004 1.681e-003 6.234e-003 
7.908e-003 2.413e+008 7.207e+014 1.000e+004 1.722e-003 6.235e-003 
7.916e-003 2.421e+008 7.209e+014 1.000e+004 1.671e-003 6.237e-003 
7.924e-003 2.430e+008 7.210e+014 1.000e+004 1.601e-003 6.239e-003 
7.931e-003 2.438e+008 7.210e+014 1.000e+004 1.737e-003 6.241e-003 
7.939e-003 2.447e+008 7.211e+014 1.000e+004 1.608e-003 6.243e-003 
7.947e-003 2.456e+008 7.213e+014 1.000e+004 1.643e-003 6.245e-003 
7.955e-003 2.464e+008 7.204e+014 1.000e+004 1.635e-003 6.247e-003 
7.963e-003 2.473e+008 7.205e+014 1.000e+004 1.714e-003 6.249e-003 
7.970e-003 2.482e+008 7.205e+014 1.000e+004 1.666e-003 6.250e-003 
7.978e-003 2.491e+008 7.206e+014 1.000e+004 1.703e-003 6.251e-003 
7.986e-003 2.500e+008 7.207e+014 1.000e+004 1.675e-003 6.253e-003 
7.994e-003 2.508e+008 7.208e+014 1.000e+004 1.761e-003 6.255e-003 
8.002e-003 2.517e+008 7.209e+014 1.000e+004 1.773e-003 6.257e-003 
8.010e-003 2.526e+008 7.210e+014 1.000e+004 1.718e-003 6.259e-003 
8.018e-003 2.536e+008 7.211e+014 1.000e+004 1.673e-003 6.260e-003 
8.026e-003 2.545e+008 7.211e+014 1.000e+004 1.721e-003 6.261e-003 
8.034e-003 2.555e+008 7.212e+014 1.000e+004 1.782e-003 6.263e-003 
8.042e-003 2.564e+008 7.212e+014 1.000e+004 1.658e-003 6.265e-003 
8.050e-003 2.573e+008 7.213e+014 1.000e+004 1.707e-003 6.267e-003 
8.058e-003 2.582e+008 7.215e+014 1.000e+004 1.664e-003 6.268e-003 
8.066e-003 2.592e+008 7.215e+014 1.000e+004 1.882e-003 6.270e-003 
8.074e-003 2.601e+008 7.217e+014 1.000e+004 1.695e-003 6.272e-003 
8.082e-003 2.610e+008 7.218e+014 1.000e+004 1.877e-003 6.273e-003 
8.090e-003 2.619e+008 7.219e+014 1.000e+004 1.675e-003 6.275e-003 
8.099e-003 2.627e+008 7.222e+014 1.000e+004 1.720e-003 6.278e-003 
8.107e-003 2.636e+008 7.223e+014 1.000e+004 1.709e-003 6.280e-003 
8.115e-003 2.645e+008 7.225e+014 1.000e+004 1.728e-003 6.282e-003 
8.123e-003 2.654e+008 7.226e+014 1.000e+004 1.877e-003 6.284e-003 
8.132e-003 2.663e+008 7.227e+014 1.000e+004 1.721e-003 6.286e-003 
8.140e-003 2.672e+008 7.228e+014 1.000e+004 1.804e-003 6.288e-003 
8.148e-003 2.681e+008 7.230e+014 1.000e+004 1.608e-003 6.290e-003 
8.156e-003 2.691e+008 7.231e+014 1.000e+004 1.749e-003 6.291e-003 
8.165e-003 2.700e+008 7.232e+014 1.000e+004 1.687e-003 6.293e-003 
8.173e-003 2.708e+008 7.239e+014 1.000e+004 1.826e-003 6.296e-003 
8.181e-003 2.716e+008 7.241e+014 1.000e+004 1.720e-003 6.299e-003 
8.190e-003 2.725e+008 7.243e+014 1.000e+004 1.747e-003 6.301e-003 
8.198e-003 2.713e+008 7.259e+014 1.000e+004 2.197e-003 6.318e-003 
8.207e-003 2.686e+008 7.284e+014 1.000e+004 2.802e-003 6.345e-003 
8.215e-003 2.660e+008 7.300e+014 1.000e+004 2.238e-003 6.371e-003 
8.222e-003 2.610e+008 7.327e+014 1.000e+004 3.881e-003 6.413e-003 
8.230e-003 2.524e+008 7.383e+014 1.000e+004 2.777e-003 6.480e-003 
8.238e-003 2.457e+008 7.416e+014 1.000e+004 2.660e-003 6.534e-003 
8.246e-003 2.427e+008 7.438e+014 1.000e+004 2.025e-003 6.563e-003 
8.254e-003 2.424e+008 7.446e+014 1.000e+004 1.721e-003 6.573e-003 
8.262e-003 2.429e+008 7.449e+014 1.000e+004 1.715e-003 6.578e-003 
8.270e-003 2.434e+008 7.452e+014 1.000e+004 1.618e-003 6.582e-003 
8.278e-003 2.441e+008 7.454e+014 1.000e+004 1.748e-003 6.585e-003 
8.286e-003 2.449e+008 7.457e+014 1.000e+004 1.674e-003 6.588e-003 
8.295e-003 2.458e+008 7.458e+014 1.000e+004 1.652e-003 6.590e-003 
8.303e-003 2.467e+008 7.459e+014 1.000e+004 1.686e-003 6.592e-003 
8.311e-003 2.476e+008 7.461e+014 1.000e+004 1.632e-003 6.595e-003 
8.320e-003 2.484e+008 7.463e+014 1.000e+004 1.618e-003 6.598e-003 
8.328e-003 2.490e+008 7.465e+014 1.000e+004 1.774e-003 6.602e-003 
8.337e-003 2.496e+008 7.469e+014 1.000e+004 1.705e-003 6.606e-003 
8.345e-003 2.502e+008 7.472e+014 1.000e+004 1.783e-003 6.610e-003 
8.354e-003 2.507e+008 7.471e+014 1.000e+004 1.812e-003 6.615e-003 
8.362e-003 2.512e+008 7.476e+014 1.000e+004 1.767e-003 6.620e-003 
8.371e-003 2.515e+008 7.479e+014 1.000e+004 1.817e-003 6.626e-003 
8.379e-003 2.517e+008 7.484e+014 1.000e+004 1.762e-003 6.633e-003 
8.387e-003 2.518e+008 7.492e+014 1.000e+004 1.815e-003 6.641e-003 
8.395e-003 2.520e+008 7.497e+014 1.000e+004 1.833e-003 6.648e-003 
8.404e-003 2.521e+008 7.503e+014 1.000e+004 1.736e-003 6.656e-003 
8.412e-003 2.522e+008 7.510e+014 1.000e+004 1.800e-003 6.663e-003 
8.420e-003 2.521e+008 7.517e+014 1.000e+004 1.763e-003 6.672e-003 
8.429e-003 2.520e+008 7.524e+014 1.000e+004 1.766e-003 6.681e-003 
8.437e-003 2.511e+008 7.537e+014 1.000e+004 1.853e-003 6.696e-003 
8.445e-003 2.487e+008 7.559e+014 1.000e+004 2.189e-003 6.721e-003 
8.454e-003 2.390e+008 7.640e+014 1.000e+004 6.061e-003 6.796e-003 
8.462e-003 2.175e+008 7.321e+014 1.000e+004 3.948e-003 6.952e-003 
8.470e-003 2.067e+008 7.250e+014 1.000e+004 2.225e-003 7.035e-003 
8.478e-003 2.056e+008 7.263e+014 1.000e+004 1.921e-003 7.051e-003 
8.486e-003 2.058e+008 7.267e+014 1.000e+004 1.706e-003 7.057e-003 
8.493e-003 2.066e+008 7.260e+014 1.000e+004 1.628e-003 7.060e-003 
8.501e-003 2.075e+008 7.261e+014 1.000e+004 1.704e-003 7.061e-003 
8.509e-003 2.083e+008 7.262e+014 1.000e+004 1.730e-003 7.063e-003 
8.517e-003 2.093e+008 7.263e+014 1.000e+004 1.746e-003 7.065e-003 
8.525e-003 2.102e+008 7.264e+014 1.000e+004 1.807e-003 7.066e-003 
8.532e-003 2.112e+008 7.265e+014 1.000e+004 1.877e-003 7.067e-003 
8.540e-003 2.121e+008 7.266e+014 1.000e+004 1.846e-003 7.068e-003 
8.547e-003 2.130e+008 7.267e+014 1.000e+004 1.745e-003 7.069e-003 
8.555e-003 2.139e+008 7.268e+014 1.000e+004 1.673e-003 7.070e-003 
8.563e-003 2.148e+008 7.268e+014 1.000e+004 1.807e-003 7.072e-003 
8.570e-003 2.158e+008 7.269e+014 1.000e+004 1.885e-003 7.073e-003 
8.578e-003 2.166e+008 7.270e+014 1.000e+004 1.739e-003 7.074e-003 
8.585e-003 2.176e+008 7.271e+014 1.000e+004 1.940e-003 7.075e-003 
8.593e-003 2.184e+008 7.271e+014 1.000e+004 1.819e-003 7.077e-003 
8.600e-003 2.194e+008 7.272e+014 1.000e+004 1.716e-003 7.078e-003 
8.608e-003 2.202e+008 7.273e+014 1.000e+004 1.797e-003 7.079e-003 
8.615e-003 2.211e+008 7.274e+014 1.000e+004 1.694e-003 7.081e-003 
8.623e-003 2.220e+008 7.275e+014 1.000e+004 1.974e-003 7.082e-003 
8.631e-003 2.204e+008 7.237e+014 1.000e+004 4.052e-003 7.101e-003 
8.638e-003 2.128e+008 7.224e+014 1.000e+004 3.944e-003 7.161e-003 
8.645e-003 2.127e+008 7.186e+014 1.000e+004 2.476e-003 7.169e-003 
8.653e-003 2.131e+008 7.162e+014 1.000e+004 2.103e-003 7.174e-003 
8.660e-003 2.133e+008 7.166e+014 1.000e+004 2.123e-003 7.180e-003 
8.668e-003 2.129e+008 7.177e+014 1.000e+004 1.802e-003 7.190e-003 
8.676e-003 2.132e+008 7.184e+014 1.000e+004 1.864e-003 7.196e-003 
8.683e-003 2.139e+008 7.186e+014 1.000e+004 1.903e-003 7.199e-003 
8.691e-003 2.147e+008 7.188e+014 1.000e+004 1.856e-003 7.200e-003 
8.698e-003 2.154e+008 7.191e+014 1.000e+004 1.816e-003 7.203e-003 
8.706e-003 2.162e+008 7.192e+014 1.000e+004 1.917e-003 7.205e-003 
8.713e-003 2.171e+008 7.193e+014 1.000e+004 1.886e-003 7.207e-003 
8.721e-003 2.177e+008 7.195e+014 1.000e+004 1.937e-003 7.209e-003 
8.728e-003 2.186e+008 7.196e+014 1.000e+004 2.119e-003 7.211e-003 
8.736e-003 2.194e+008 7.198e+014 1.000e+004 1.850e-003 7.213e-003 
8.743e-003 2.202e+008 7.199e+014 1.000e+004 1.843e-003 7.215e-003 
8.751e-003 2.209e+008 7.201e+014 1.000e+004 1.826e-003 7.217e-003 
8.758e-003 2.218e+008 7.202e+014 1.000e+004 1.854e-003 7.219e-003 
8.766e-003 2.226e+008 7.204e+014 1.000e+004 1.685e-003 7.221e-003 
8.773e-003 2.232e+008 7.206e+014 1.000e+004 1.964e-003 7.224e-003 
8.781e-003 2.241e+008 7.208e+014 1.000e+004 1.686e-003 7.226e-003 
8.788e-003 2.249e+008 7.210e+014 1.000e+004 1.983e-003 7.227e-003 
8.796e-003 2.256e+008 7.214e+014 1.000e+004 1.705e-003 7.230e-003 
8.803e-003 2.265e+008 7.215e+014 1.000e+004 1.650e-003 7.231e-003 
8.811e-003 2.272e+008 7.219e+014 1.000e+004 1.755e-003 7.234e-003 
8.819e-003 2.278e+008 7.223e+014 1.000e+004 1.953e-003 7.237e-003 
8.826e-003 2.286e+008 7.224e+014 1.000e+004 1.741e-003 7.240e-003 
8.834e-003 2.295e+008 7.225e+014 1.000e+004 1.782e-003 7.241e-003 
8.841e-003 2.301e+008 7.228e+014 1.000e+004 1.925e-003 7.244e-003 
8.849e-003 2.310e+008 7.228e+014 1.000e+004 1.990e-003 7.246e-003 
8.856e-003 2.319e+008 7.229e+014 1.000e+004 1.782e-003 7.247e-003 
8.864e-003 2.327e+008 7.231e+014 1.000e+004 1.768e-003 7.249e-003 
8.872e-003 2.335e+008 7.232e+014 1.000e+004 1.761e-003 7.251e-003 
8.879e-003 2.344e+008 7.232e+014 1.000e+004 1.848e-003 7.253e-003 
8.887e-003 2.352e+008 7.234e+014 1.000e+004 1.880e-003 7.255e-003 
8.894e-003 2.361e+008 7.235e+014 1.000e+004 1.809e-003 7.256e-003 
8.902e-003 2.369e+008 7.236e+014 1.000e+004 1.863e-003 7.258e-003 
8.910e-003 2.376e+008 7.238e+014 1.000e+004 1.803e-003 7.261e-003 
8.917e-003 2.383e+008 7.239e+014 1.000e+004 1.719e-003 7.263e-003 
8.926e-003 2.381e+008 7.231e+014 1.000e+004 1.991e-003 7.274e-003 
8.934e-003 2.369e+008 7.247e+014 1.000e+004 2.326e-003 7.290e-003 
8.942e-003 2.329e+008 7.275e+014 1.000e+004 2.373e-003 7.326e-003 
8.949e-003 2.315e+008 7.236e+014 1.000e+004 2.293e-003 7.343e-003 
8.955e-003 2.301e+008 7.249e+014 1.000e+004 2.668e-003 7.359e-003 
8.962e-003 2.267e+008 7.281e+014 1.000e+004 3.485e-003 7.388e-003 
8.968e-003 2.266e+008 7.288e+014 1.000e+004 2.166e-003 7.396e-003 
8.974e-003 2.276e+008 7.279e+014 1.000e+004 3.585e-003 7.395e-003 
8.981e-003 2.298e+008 7.270e+014 1.000e+004 2.400e-003 7.386e-003 
8.987e-003 2.310e+008 7.269e+014 1.000e+004 1.807e-003 7.384e-003 
8.994e-003 2.318e+008 7.270e+014 1.000e+004 2.465e-003 7.385e-003 
9.000e-003 2.325e+008 7.271e+014 1.000e+004 2.789e-003 7.386e-003 
9.006e-003 2.333e+008 7.271e+014 1.000e+004 2.517e-003 7.387e-003 
9.012e-003 2.339e+008 7.271e+014 1.000e+004 3.017e-003 7.389e-003 
9.019e-003 2.336e+008 7.268e+014 1.000e+004 2.360e-003 7.397e-003 
9.025e-003 2.340e+008 7.270e+014 1.000e+004 2.725e-003 7.401e-003 
9.031e-003 2.346e+008 7.271e+014 1.000e+004 2.642e-003 7.403e-003 
9.038e-003 2.353e+008 7.272e+014 1.000e+004 2.612e-003 7.405e-003 
9.044e-003 2.361e+008 7.272e+014 1.000e+004 2.175e-003 7.406e-003 
9.050e-003 2.367e+008 7.274e+014 1.000e+004 2.945e-003 7.408e-003 
9.056e-003 2.373e+008 7.274e+014 1.000e+004 2.900e-003 7.409e-003 
9.062e-003 2.380e+008 7.276e+014 1.000e+004 2.394e-003 7.411e-003 
9.068e-003 2.387e+008 7.276e+014 1.000e+004 2.618e-003 7.412e-003 
9.075e-003 2.394e+008 7.277e+014 1.000e+004 1.972e-003 7.413e-003 
9.081e-003 2.401e+008 7.278e+014 1.000e+004 2.498e-003 7.415e-003 
9.087e-003 2.408e+008 7.279e+014 1.000e+004 2.307e-003 7.416e-003 
9.094e-003 2.411e+008 7.283e+014 1.000e+004 2.824e-003 7.421e-003 
9.100e-003 2.416e+008 7.285e+014 1.000e+004 2.626e-003 7.423e-003 
9.107e-003 2.421e+008 7.288e+014 1.000e+004 2.950e-003 7.427e-003 
9.113e-003 2.418e+008 7.291e+014 1.000e+004 2.239e-003 7.435e-003 
9.119e-003 2.408e+008 7.297e+014 1.000e+004 2.305e-003 7.448e-003 
9.125e-003 2.393e+008 7.306e+014 1.000e+004 2.810e-003 7.464e-003 
9.131e-003 2.375e+008 7.315e+014 1.000e+004 2.466e-003 7.483e-003 
9.137e-003 2.359e+008 7.327e+014 1.000e+004 2.545e-003 7.500e-003 
9.143e-003 2.346e+008 7.337e+014 1.000e+004 2.716e-003 7.514e-003 
9.148e-003 2.343e+008 7.342e+014 1.000e+004 3.190e-003 7.522e-003 
9.155e-003 2.345e+008 7.346e+014 1.000e+004 2.293e-003 7.527e-003 
9.161e-003 2.349e+008 7.348e+014 1.000e+004 2.924e-003 7.530e-003 
9.167e-003 2.353e+008 7.350e+014 1.000e+004 2.014e-003 7.533e-003 
9.173e-003 2.359e+008 7.351e+014 1.000e+004 2.603e-003 7.535e-003 
9.179e-003 2.364e+008 7.354e+014 1.000e+004 2.754e-003 7.538e-003 
9.186e-003 2.371e+008 7.355e+014 1.000e+004 2.409e-003 7.540e-003 
9.192e-003 2.377e+008 7.356e+014 1.000e+004 2.777e-003 7.542e-003 
9.198e-003 2.383e+008 7.358e+014 1.000e+004 2.364e-003 7.544e-003 
9.204e-003 2.390e+008 7.359e+014 1.000e+004 2.552e-003 7.546e-003 
9.211e-003 2.397e+008 7.358e+014 1.000e+004 2.812e-003 7.547e-003 
9.217e-003 2.400e+008 7.361e+014 1.000e+004 2.313e-003 7.552e-003 
9.224e-003 2.404e+008 7.363e+014 1.000e+004 1.641e-003 7.555e-003 
9.230e-003 2.409e+008 7.364e+014 1.000e+004 2.553e-003 7.558e-003 
9.237e-003 2.414e+008 7.366e+014 1.000e+004 1.614e-003 7.561e-003 
9.243e-003 2.419e+008 7.369e+014 1.000e+004 2.544e-003 7.564e-003 
9.250e-003 2.425e+008 7.370e+014 1.000e+004 2.740e-003 7.567e-003 
9.256e-003 2.431e+008 7.372e+014 1.000e+004 2.873e-003 7.568e-003 
9.262e-003 2.437e+008 7.373e+014 1.000e+004 2.806e-003 7.570e-003 
9.268e-003 2.442e+008 7.376e+014 1.000e+004 2.447e-003 7.573e-003 
9.273e-003 2.447e+008 7.377e+014 1.000e+004 2.680e-003 7.575e-003 
9.279e-003 2.452e+008 7.378e+014 1.000e+004 2.294e-003 7.577e-003 
9.285e-003 2.456e+008 7.381e+014 1.000e+004 2.134e-003 7.580e-003 
9.291e-003 2.462e+008 7.382e+014 1.000e+004 2.379e-003 7.582e-003 
9.297e-003 2.467e+008 7.384e+014 1.000e+004 1.912e-003 7.585e-003 
9.303e-003 2.472e+008 7.386e+014 1.000e+004 2.461e-003 7.587e-003 
9.309e-003 2.478e+008 7.388e+014 1.000e+004 2.057e-003 7.589e-003 
9.315e-003 2.483e+008 7.390e+014 1.000e+004 2.619e-003 7.591e-003 
9.320e-003 2.488e+008 7.391e+014 1.000e+004 2.198e-003 7.593e-003 
9.326e-003 2.494e+008 7.393e+014 1.000e+004 2.236e-003 7.596e-003 
9.332e-003 2.499e+008 7.395e+014 1.000e+004 1.989e-003 7.598e-003 
9.338e-003 2.503e+008 7.397e+014 1.000e+004 2.329e-003 7.601e-003 
9.344e-003 2.509e+008 7.398e+014 1.000e+004 1.638e-003 7.603e-003 
9.350e-003 2.514e+008 7.400e+014 1.000e+004 2.558e-003 7.605e-003 
9.356e-003 2.519e+008 7.402e+014 1.000e+004 2.241e-003 7.608e-003 
9.361e-003 2.523e+008 7.405e+014 1.000e+004 2.517e-003 7.610e-003 
9.367e-003 2.527e+008 7.407e+014 1.000e+004 2.671e-003 7.613e-003 
9.373e-003 2.525e+008 7.406e+014 1.000e+004 2.642e-003 7.621e-003 
9.379e-003 2.524e+008 7.411e+014 1.000e+004 2.854e-003 7.627e-003 
9.385e-003 2.530e+008 7.412e+014 1.000e+004 2.986e-003 7.629e-003 
9.391e-003 2.533e+008 7.415e+014 1.000e+004 1.971e-003 7.633e-003 
9.396e-003 2.537e+008 7.419e+014 1.000e+004 2.481e-003 7.636e-003 
9.402e-003 2.541e+008 7.421e+014 1.000e+004 2.416e-003 7.639e-003 
9.408e-003 2.544e+008 7.424e+014 1.000e+004 2.744e-003 7.643e-003 
9.414e-003 2.549e+008 7.427e+014 1.000e+004 2.463e-003 7.645e-003 
9.420e-003 2.553e+008 7.430e+014 1.000e+004 1.829e-003 7.648e-003 
9.426e-003 2.557e+008 7.433e+014 1.000e+004 2.850e-003 7.651e-003 
9.431e-003 2.560e+008 7.435e+014 1.000e+004 2.256e-003 7.655e-003 
9.437e-003 2.563e+008 7.438e+014 1.000e+004 2.080e-003 7.659e-003 
9.443e-003 2.565e+008 7.442e+014 1.000e+004 2.528e-003 7.663e-003 
9.449e-003 2.567e+008 7.446e+014 1.000e+004 2.495e-003 7.667e-003 
9.455e-003 2.569e+008 7.450e+014 1.000e+004 2.474e-003 7.672e-003 
9.461e-003 2.568e+008 7.454e+014 1.000e+004 1.851e-003 7.679e-003 
9.467e-003 2.567e+008 7.460e+014 1.000e+004 2.204e-003 7.685e-003 
9.472e-003 2.567e+008 7.466e+014 1.000e+004 2.264e-003 7.691e-003 
9.479e-003 2.566e+008 7.473e+014 1.000e+004 2.253e-003 7.698e-003 
9.484e-003 2.567e+008 7.477e+014 1.000e+004 2.469e-003 7.703e-003 
9.490e-003 2.570e+008 7.481e+014 1.000e+004 2.385e-003 7.706e-003 
9.496e-003 2.572e+008 7.485e+014 1.000e+004 2.852e-003 7.711e-003 
9.502e-003 2.574e+008 7.489e+014 1.000e+004 1.694e-003 7.715e-003 
9.508e-003 2.576e+008 7.494e+014 1.000e+004 2.030e-003 7.720e-003 
9.514e-003 2.578e+008 7.499e+014 1.000e+004 2.364e-003 7.725e-003 
9.520e-003 2.581e+008 7.503e+014 1.000e+004 2.899e-003 7.728e-003 
9.525e-003 2.583e+008 7.507e+014 1.000e+004 1.681e-003 7.732e-003 
9.531e-003 2.584e+008 7.512e+014 1.000e+004 2.341e-003 7.737e-003 
9.536e-003 2.584e+008 7.519e+014 1.000e+004 2.639e-003 7.743e-003 
9.542e-003 2.585e+008 7.526e+014 1.000e+004 2.346e-003 7.748e-003 
9.548e-003 2.588e+008 7.531e+014 1.000e+004 2.859e-003 7.752e-003 
9.554e-003 2.589e+008 7.536e+014 1.000e+004 2.599e-003 7.757e-003 
9.560e-003 2.590e+008 7.542e+014 1.000e+004 2.672e-003 7.763e-003 
9.566e-003 2.587e+008 7.550e+014 1.000e+004 2.111e-003 7.770e-003 
9.572e-003 2.575e+008 7.565e+014 1.000e+004 2.398e-003 7.785e-003 
9.578e-003 2.491e+008 7.606e+014 1.000e+004 6.197e-003 7.848e-003 
9.583e-003 2.436e+008 7.609e+014 1.000e+004 3.415e-003 7.892e-003 
9.590e-003 2.409e+008 7.632e+014 1.000e+004 2.645e-003 7.917e-003 
9.597e-003 2.390e+008 7.528e+014 1.000e+004 2.218e-003 7.938e-003 
9.606e-003 2.375e+008 7.521e+014 1.000e+004 1.962e-003 7.956e-003 
9.614e-003 2.373e+008 7.525e+014 1.000e+004 1.796e-003 7.966e-003 
9.622e-003 2.371e+008 7.533e+014 1.000e+004 2.199e-003 7.976e-003 
9.630e-003 2.354e+008 7.556e+014 1.000e+004 1.986e-003 7.996e-003 
9.639e-003 2.325e+008 7.562e+014 1.000e+004 2.447e-003 8.024e-003 
9.647e-003 2.325e+008 7.567e+014 1.000e+004 1.828e-003 8.032e-003 
9.655e-003 2.333e+008 7.568e+014 1.000e+004 1.951e-003 8.035e-003 
9.663e-003 2.342e+008 7.569e+014 1.000e+004 1.808e-003 8.037e-003 
9.671e-003 2.353e+008 7.570e+014 1.000e+004 2.268e-003 8.037e-003 
9.679e-003 2.361e+008 7.571e+014 1.000e+004 1.890e-003 8.039e-003 
9.687e-003 2.371e+008 7.573e+014 1.000e+004 2.025e-003 8.041e-003 
9.695e-003 2.379e+008 7.574e+014 1.000e+004 2.215e-003 8.043e-003 
9.704e-003 2.388e+008 7.559e+014 1.000e+004 1.820e-003 8.045e-003 
9.712e-003 2.397e+008 7.561e+014 1.000e+004 1.815e-003 8.047e-003 
9.721e-003 2.408e+008 7.563e+014 1.000e+004 1.843e-003 8.048e-003 
9.729e-003 2.417e+008 7.563e+014 1.000e+004 1.905e-003 8.051e-003 
9.738e-003 2.410e+008 7.568e+014 1.000e+004 1.831e-003 8.064e-003 
9.746e-003 2.413e+008 7.570e+014 1.000e+004 1.839e-003 8.070e-003 
9.755e-003 2.420e+008 7.572e+014 1.000e+004 2.054e-003 8.074e-003 
9.763e-003 2.428e+008 7.573e+014 1.000e+004 1.955e-003 8.077e-003 
9.771e-003 2.435e+008 7.576e+014 1.000e+004 1.874e-003 8.080e-003 
9.780e-003 2.440e+008 7.579e+014 1.000e+004 1.783e-003 8.085e-003 
9.788e-003 2.428e+008 7.595e+014 1.000e+004 1.807e-003 8.102e-003 
9.796e-003 2.435e+008 7.596e+014 1.000e+004 1.842e-003 8.105e-003 
9.804e-003 2.445e+008 7.599e+014 1.000e+004 2.268e-003 8.106e-003 
9.812e-003 2.427e+008 7.622e+014 1.000e+004 2.041e-003 8.127e-003 
9.821e-003 2.425e+008 7.635e+014 1.000e+004 1.854e-003 8.137e-003 
9.829e-003 2.435e+008 7.636e+014 1.000e+004 1.715e-003 8.138e-003 
9.838e-003 2.448e+008 7.636e+014 1.000e+004 2.026e-003 8.138e-003 
9.846e-003 2.459e+008 7.638e+014 1.000e+004 1.712e-003 8.138e-003 
9.855e-003 2.474e+008 7.639e+014 1.000e+004 1.819e-003 8.137e-003 
9.863e-003 2.485e+008 7.640e+014 1.000e+004 1.612e-003 8.137e-003 
9.872e-003 2.495e+008 7.643e+014 1.000e+004 1.714e-003 8.139e-003 
9.880e-003 2.505e+008 7.644e+014 1.000e+004 1.576e-003 8.141e-003 
9.889e-003 2.519e+008 7.647e+014 1.000e+004 1.884e-003 8.139e-003 
9.897e-003 2.532e+008 7.650e+014 1.000e+004 1.683e-003 8.139e-003 
9.906e-003 2.542e+008 7.652e+014 1.000e+004 1.610e-003 8.141e-003 
9.915e-003 2.553e+008 7.653e+014 1.000e+004 1.624e-003 8.142e-003 
9.924e-003 2.562e+008 7.655e+014 1.000e+004 1.707e-003 8.144e-003 
9.932e-003 2.575e+008 7.656e+014 1.000e+004 1.832e-003 8.144e-003 
9.941e-003 2.584e+008 7.659e+014 1.000e+004 1.645e-003 8.146e-003 
9.949e-003 2.594e+008 7.660e+014 1.000e+004 1.783e-003 8.148e-003 
9.958e-003 2.603e+008 7.663e+014 1.000e+004 1.637e-003 8.150e-003 
9.966e-003 2.612e+008 7.665e+014 1.000e+004 1.622e-003 8.153e-003 
9.975e-003 2.622e+008 7.668e+014 1.000e+004 1.768e-003 8.155e-003 
9.984e-003 2.632e+008 7.669e+014 1.000e+004 1.670e-003 8.156e-003 
9.992e-003 2.642e+008 7.666e+014 1.000e+004 1.715e-003 8.158e-003 
1.000e-002 2.652e+008 7.668e+014 1.000e+004 1.639e-003 8.160e-003 
1.001e-002 2.662e+008 7.669e+014 1.000e+004 1.702e-003 8.161e-003 
1.002e-002 2.672e+008 7.671e+014 1.000e+004 1.686e-003 8.163e-003 
1.003e-002 2.683e+008 7.673e+014 1.000e+004 1.780e-003 8.164e-003 
1.004e-002 2.692e+008 7.675e+014 1.000e+004 1.661e-003 8.166e-003 
1.004e-002 2.701e+008 7.677e+014 1.000e+004 1.669e-003 8.169e-003 
1.005e-002 2.710e+008 7.680e+014 1.000e+004 1.724e-003 8.171e-003 
1.006e-002 2.718e+008 7.684e+014 1.000e+004 1.775e-003 8.174e-003 
1.007e-002 2.727e+008 7.686e+014 1.000e+004 1.734e-003 8.177e-003 
1.008e-002 2.737e+008 7.689e+014 1.000e+004 1.671e-003 8.178e-003 
1.009e-002 2.748e+008 7.691e+014 1.000e+004 1.675e-003 8.179e-003 
1.010e-002 2.758e+008 7.693e+014 1.000e+004 1.686e-003 8.181e-003 
1.010e-002 2.768e+008 7.696e+014 1.000e+004 1.813e-003 8.183e-003 
1.011e-002 2.776e+008 7.699e+014 1.000e+004 1.650e-003 8.185e-003 
1.012e-002 2.785e+008 7.703e+014 1.000e+004 1.699e-003 8.187e-003 
1.013e-002 2.791e+008 7.707e+014 1.000e+004 1.625e-003 8.191e-003 
1.014e-002 2.797e+008 7.711e+014 1.000e+004 1.690e-003 8.195e-003 
1.014e-002 2.806e+008 7.715e+014 1.000e+004 1.703e-003 8.197e-003 
1.015e-002 2.815e+008 7.718e+014 1.000e+004 1.585e-003 8.199e-003 
1.016e-002 2.823e+008 7.723e+014 1.000e+004 1.727e-003 8.201e-003 
1.017e-002 2.832e+008 7.728e+014 1.000e+004 1.677e-003 8.203e-003 
1.018e-002 2.839e+008 7.734e+014 1.000e+004 1.705e-003 8.206e-003 
1.018e-002 2.840e+008 7.747e+014 1.000e+004 1.759e-003 8.213e-003 
1.019e-002 2.844e+008 7.755e+014 1.000e+004 1.815e-003 8.219e-003 
1.020e-002 2.851e+008 7.762e+014 1.000e+004 1.661e-003 8.222e-003 
1.021e-002 2.859e+008 7.765e+014 1.000e+004 1.615e-003 8.224e-003 
1.022e-002 2.867e+008 7.768e+014 1.000e+004 1.604e-003 8.227e-003 
1.023e-002 2.875e+008 7.771e+014 1.000e+004 1.606e-003 8.230e-003 
1.023e-002 2.884e+008 7.773e+014 1.000e+004 1.636e-003 8.232e-003 
1.024e-002 2.893e+008 7.774e+014 1.000e+004 1.740e-003 8.234e-003 
1.025e-002 2.902e+008 7.777e+014 1.000e+004 1.746e-003 8.236e-003 
1.026e-002 2.909e+008 7.781e+014 1.000e+004 1.626e-003 8.239e-003 
1.027e-002 2.916e+008 7.784e+014 1.000e+004 1.659e-003 8.242e-003 
1.027e-002 2.873e+008 7.797e+014 1.000e+004 2.872e-003 8.280e-003 
1.028e-002 2.729e+008 7.862e+014 1.000e+004 4.380e-003 8.388e-003 
1.029e-002 2.542e+008 7.914e+014 1.000e+004 5.096e-003 8.524e-003 
1.030e-002 2.360e+008 7.971e+014 1.000e+004 6.133e-003 8.658e-003 
1.031e-002 2.197e+008 8.085e+014 1.000e+004 3.740e-003 8.780e-003 
1.031e-002 2.187e+008 8.104e+014 1.000e+004 3.439e-003 8.793e-003 
1.032e-002 2.183e+008 8.115e+014 1.000e+004 2.958e-003 8.800e-003 
1.032e-002 2.187e+008 8.122e+014 1.000e+004 3.510e-003 8.803e-003 
1.033e-002 2.193e+008 8.124e+014 1.000e+004 2.583e-003 8.803e-003 
1.033e-002 2.199e+008 8.126e+014 1.000e+004 4.068e-003 8.804e-003 
1.034e-002 2.204e+008 8.129e+014 1.000e+004 5.725e-003 8.805e-003 
1.034e-002 2.210e+008 8.132e+014 1.000e+004 3.539e-003 8.806e-003 
1.035e-002 2.215e+008 8.136e+014 1.000e+004 3.216e-003 8.807e-003 
1.035e-002 2.221e+008 8.139e+014 1.000e+004 5.502e-003 8.807e-003 
1.036e-002 2.215e+008 8.143e+014 1.000e+004 4.276e-003 8.815e-003 
1.036e-002 2.219e+008 8.142e+014 1.000e+004 5.539e-003 8.816e-003 
1.036e-002 2.224e+008 8.142e+014 1.000e+004 5.647e-003 8.817e-003 
1.037e-002 2.228e+008 8.144e+014 1.000e+004 3.902e-003 8.819e-003 
1.037e-002 2.231e+008 8.148e+014 1.000e+004 3.631e-003 8.821e-003 
1.038e-002 2.232e+008 8.151e+014 1.000e+004 7.021e-003 8.824e-003 
1.038e-002 2.236e+008 8.153e+014 1.000e+004 7.100e-003 8.826e-003 
1.039e-002 2.239e+008 8.155e+014 1.000e+004 6.695e-003 8.828e-003 
1.039e-002 2.243e+008 8.156e+014 1.000e+004 6.947e-003 8.829e-003 
1.039e-002 2.248e+008 8.156e+014 1.000e+004 7.326e-003 8.830e-003 
1.040e-002 2.252e+008 8.157e+014 1.000e+004 6.191e-003 8.831e-003 
1.040e-002 2.257e+008 8.157e+014 1.000e+004 4.445e-003 8.831e-003 
1.040e-002 2.261e+008 8.158e+014 1.000e+004 8.043e-003 8.833e-003 
1.041e-002 2.264e+008 8.160e+014 1.000e+004 4.922e-003 8.834e-003 
1.041e-002 2.269e+008 8.160e+014 1.000e+004 4.369e-003 8.835e-003 
1.042e-002 2.273e+008 8.161e+014 1.000e+004 5.925e-003 8.836e-003 
1.042e-002 2.277e+008 8.163e+014 1.000e+004 4.251e-003 8.837e-003 
1.042e-002 2.280e+008 8.165e+014 1.000e+004 4.863e-003 8.838e-003 
1.043e-002 2.284e+008 8.166e+014 1.000e+004 3.238e-003 8.839e-003 
1.043e-002 2.287e+008 8.168e+014 1.000e+004 7.274e-003 8.841e-003 
1.044e-002 2.289e+008 8.171e+014 1.000e+004 3.302e-003 8.843e-003 
1.044e-002 2.285e+008 8.129e+014 1.000e+004 5.999e-003 8.850e-003 
1.044e-002 2.227e+008 8.073e+014 1.000e+004 1.061e-002 8.893e-003 
1.045e-002 2.177e+008 8.052e+014 1.000e+004 8.078e-003 8.931e-003 
1.045e-002 2.087e+008 8.018e+014 1.000e+004 1.186e-002 8.997e-003 
1.045e-002 1.893e+008 7.871e+014 1.000e+004 9.966e-003 9.135e-003 
1.046e-002 1.723e+008 7.623e+014 1.000e+004 5.376e-003 9.257e-003 
1.047e-002 1.597e+008 7.558e+014 1.000e+004 2.960e-003 9.351e-003 
1.047e-002 1.567e+008 7.571e+014 1.000e+004 3.907e-003 9.379e-003 
1.048e-002 1.477e+008 7.478e+014 1.000e+004 4.156e-003 9.449e-003 
1.049e-002 1.460e+008 7.436e+014 1.000e+004 1.908e-003 9.469e-003 
1.050e-002 1.484e+008 7.411e+014 1.000e+004 2.338e-003 9.461e-003 
1.051e-002 1.498e+008 7.408e+014 1.000e+004 1.733e-003 9.459e-003 
1.051e-002 1.508e+008 7.409e+014 1.000e+004 1.874e-003 9.461e-003 
1.052e-002 1.517e+008 7.410e+014 1.000e+004 1.699e-003 9.463e-003 
1.053e-002 1.526e+008 7.411e+014 1.000e+004 1.770e-003 9.465e-003 
1.054e-002 1.536e+008 7.411e+014 1.000e+004 1.607e-003 9.466e-003 
1.055e-002 1.546e+008 7.412e+014 1.000e+004 1.703e-003 9.468e-003 
1.056e-002 1.554e+008 7.412e+014 1.000e+004 1.863e-003 9.470e-003 
1.056e-002 1.563e+008 7.413e+014 1.000e+004 1.637e-003 9.472e-003 
1.057e-002 1.573e+008 7.414e+014 1.000e+004 1.772e-003 9.473e-003 
1.058e-002 1.582e+008 7.414e+014 1.000e+004 1.766e-003 9.475e-003 
1.059e-002 1.591e+008 7.415e+014 1.000e+004 1.662e-003 9.477e-003 
1.060e-002 1.600e+008 7.417e+014 1.000e+004 1.704e-003 9.479e-003 
1.060e-002 1.610e+008 7.418e+014 1.000e+004 1.638e-003 9.481e-003 
1.061e-002 1.619e+008 7.418e+014 1.000e+004 1.673e-003 9.482e-003 
1.062e-002 1.628e+008 7.418e+014 1.000e+004 1.810e-003 9.484e-003 
1.063e-002 1.638e+008 7.418e+014 1.000e+004 1.819e-003 9.486e-003 
1.064e-002 1.647e+008 7.420e+014 1.000e+004 1.698e-003 9.487e-003 
1.065e-002 1.657e+008 7.421e+014 1.000e+004 1.771e-003 9.489e-003 
1.065e-002 1.667e+008 7.421e+014 1.000e+004 1.761e-003 9.490e-003 
1.066e-002 1.675e+008 7.422e+014 1.000e+004 1.699e-003 9.493e-003 
1.067e-002 1.681e+008 7.424e+014 1.000e+004 1.897e-003 9.496e-003 
1.068e-002 1.691e+008 7.425e+014 1.000e+004 1.645e-003 9.498e-003 
1.069e-002 1.701e+008 7.426e+014 1.000e+004 1.715e-003 9.499e-003 
1.069e-002 1.710e+008 7.427e+014 1.000e+004 1.786e-003 9.501e-003 
1.070e-002 1.719e+008 7.427e+014 1.000e+004 1.783e-003 9.503e-003 
1.071e-002 1.729e+008 7.428e+014 1.000e+004 1.749e-003 9.505e-003 
1.072e-002 1.738e+008 7.428e+014 1.000e+004 1.855e-003 9.507e-003 
1.073e-002 1.747e+008 7.429e+014 1.000e+004 1.742e-003 9.508e-003 
1.074e-002 1.756e+008 7.430e+014 1.000e+004 1.723e-003 9.510e-003 
1.074e-002 1.766e+008 7.430e+014 1.000e+004 1.681e-003 9.512e-003 
1.075e-002 1.775e+008 7.430e+014 1.000e+004 1.739e-003 9.514e-003 
1.076e-002 1.785e+008 7.431e+014 1.000e+004 1.879e-003 9.515e-003 
1.077e-002 1.795e+008 7.431e+014 1.000e+004 1.697e-003 9.516e-003 
1.078e-002 1.803e+008 7.433e+014 1.000e+004 1.818e-003 9.519e-003 
1.079e-002 1.814e+008 7.433e+014 1.000e+004 1.778e-003 9.520e-003 
1.079e-002 1.824e+008 7.434e+014 1.000e+004 1.769e-003 9.521e-003 
1.080e-002 1.834e+008 7.435e+014 1.000e+004 1.808e-003 9.523e-003 
1.081e-002 1.843e+008 7.436e+014 1.000e+004 1.844e-003 9.524e-003 
1.082e-002 1.853e+008 7.436e+014 1.000e+004 1.825e-003 9.526e-003 
1.083e-002 1.862e+008 7.437e+014 1.000e+004 1.829e-003 9.528e-003 
1.084e-002 1.872e+008 7.438e+014 1.000e+004 1.771e-003 9.530e-003 
1.084e-002 1.881e+008 7.439e+014 1.000e+004 1.744e-003 9.531e-003 
1.085e-002 1.890e+008 7.440e+014 1.000e+004 1.792e-003 9.533e-003 
1.086e-002 1.900e+008 7.440e+014 1.000e+004 1.633e-003 9.535e-003 
1.087e-002 1.909e+008 7.442e+014 1.000e+004 1.824e-003 9.537e-003 
1.088e-002 1.919e+008 7.442e+014 1.000e+004 1.729e-003 9.538e-003 
1.088e-002 1.929e+008 7.444e+014 1.000e+004 1.733e-003 9.540e-003 
1.089e-002 1.939e+008 7.444e+014 1.000e+004 1.876e-003 9.541e-003 
1.090e-002 1.949e+008 7.445e+014 1.000e+004 1.678e-003 9.543e-003 
1.091e-002 1.958e+008 7.446e+014 1.000e+004 1.651e-003 9.544e-003 
1.092e-002 1.967e+008 7.447e+014 1.000e+004 1.767e-003 9.546e-003 
1.093e-002 1.977e+008 7.448e+014 1.000e+004 1.678e-003 9.548e-003 
1.093e-002 1.987e+008 7.449e+014 1.000e+004 1.701e-003 9.550e-003 
1.094e-002 1.997e+008 7.450e+014 1.000e+004 1.693e-003 9.551e-003 
1.095e-002 2.006e+008 7.451e+014 1.000e+004 1.729e-003 9.553e-003 
1.096e-002 2.017e+008 7.452e+014 1.000e+004 1.732e-003 9.554e-003 
1.097e-002 2.026e+008 7.453e+014 1.000e+004 1.680e-003 9.556e-003 
1.098e-002 2.036e+008 7.454e+014 1.000e+004 1.691e-003 9.557e-003 
1.098e-002 2.046e+008 7.454e+014 1.000e+004 1.641e-003 9.559e-003 
1.099e-002 2.055e+008 7.456e+014 1.000e+004 1.674e-003 9.561e-003 
1.100e-002 2.064e+008 7.457e+014 1.000e+004 1.691e-003 9.563e-003 
1.101e-002 2.074e+008 7.459e+014 1.000e+004 1.703e-003 9.564e-003 
1.102e-002 2.084e+008 7.460e+014 1.000e+004 1.689e-003 9.566e-003 
1.103e-002 2.093e+008 7.461e+014 1.000e+004 1.715e-003 9.568e-003 
1.104e-002 2.103e+008 7.462e+014 1.000e+004 1.605e-003 9.570e-003 
1.104e-002 2.112e+008 7.463e+014 1.000e+004 1.685e-003 9.572e-003 
1.105e-002 2.122e+008 7.464e+014 1.000e+004 1.666e-003 9.573e-003 
1.106e-002 2.132e+008 7.466e+014 1.000e+004 1.657e-003 9.575e-003 
1.107e-002 2.142e+008 7.467e+014 1.000e+004 1.587e-003 9.576e-003 
1.108e-002 2.150e+008 7.468e+014 1.000e+004 1.690e-003 9.579e-003 
1.109e-002 2.160e+008 7.469e+014 1.000e+004 1.641e-003 9.580e-003 
1.109e-002 2.170e+008 7.471e+014 1.000e+004 1.695e-003 9.582e-003 
1.110e-002 2.179e+008 7.472e+014 1.000e+004 1.700e-003 9.584e-003 
1.111e-002 2.188e+008 7.474e+014 1.000e+004 1.645e-003 9.586e-003 
1.112e-002 2.197e+008 7.476e+014 1.000e+004 1.702e-003 9.589e-003 
1.113e-002 2.206e+008 7.478e+014 1.000e+004 1.667e-003 9.591e-003 
1.114e-002 2.216e+008 7.480e+014 1.000e+004 1.675e-003 9.592e-003 
1.114e-002 2.225e+008 7.483e+014 1.000e+004 1.667e-003 9.594e-003 
1.115e-002 2.235e+008 7.486e+014 1.000e+004 1.752e-003 9.596e-003 
1.116e-002 2.244e+008 7.489e+014 1.000e+004 1.815e-003 9.598e-003 
1.117e-002 2.254e+008 7.492e+014 1.000e+004 1.733e-003 9.599e-003 
1.118e-002 2.263e+008 7.496e+014 1.000e+004 1.753e-003 9.602e-003 
1.119e-002 2.268e+008 7.503e+014 1.000e+004 1.901e-003 9.607e-003 
1.119e-002 2.278e+008 7.507e+014 1.000e+004 1.685e-003 9.608e-003 
1.120e-002 2.290e+008 7.510e+014 1.000e+004 1.635e-003 9.608e-003 
1.121e-002 2.302e+008 7.512e+014 1.000e+004 1.652e-003 9.608e-003 
1.122e-002 2.315e+008 7.513e+014 1.000e+004 1.739e-003 9.608e-003 
1.123e-002 2.328e+008 7.514e+014 1.000e+004 1.771e-003 9.607e-003 
1.124e-002 2.340e+008 7.517e+014 1.000e+004 1.600e-003 9.608e-003 
1.125e-002 2.352e+008 7.519e+014 1.000e+004 1.791e-003 9.608e-003 
1.125e-002 2.366e+008 7.520e+014 1.000e+004 1.996e-003 9.607e-003 
1.126e-002 2.380e+008 7.520e+014 1.000e+004 1.896e-003 9.606e-003 
1.127e-002 2.394e+008 7.523e+014 1.000e+004 1.847e-003 9.605e-003 
1.128e-002 2.408e+008 7.525e+014 1.000e+004 1.885e-003 9.604e-003 
1.129e-002 2.422e+008 7.526e+014 1.000e+004 1.771e-003 9.602e-003 
1.130e-002 2.424e+008 7.531e+014 1.000e+004 2.022e-003 9.609e-003 
1.131e-002 2.428e+008 7.535e+014 1.000e+004 1.974e-003 9.615e-003 
1.131e-002 2.436e+008 7.539e+014 1.000e+004 1.790e-003 9.617e-003 
1.132e-002 2.437e+008 7.544e+014 1.000e+004 2.153e-003 9.625e-003 
1.133e-002 2.430e+008 7.565e+014 1.000e+004 1.715e-003 9.638e-003 
1.134e-002 2.441e+008 7.568e+014 1.000e+004 1.983e-003 9.639e-003 
1.135e-002 2.416e+008 7.600e+014 1.000e+004 1.777e-003 9.664e-003 
1.135e-002 2.428e+008 7.602e+014 1.000e+004 1.761e-003 9.664e-003 
1.136e-002 2.444e+008 7.601e+014 1.000e+004 1.827e-003 9.661e-003 
1.137e-002 2.454e+008 7.602e+014 1.000e+004 1.631e-003 9.663e-003 
1.138e-002 2.466e+008 7.604e+014 1.000e+004 1.825e-003 9.663e-003 
1.139e-002 2.476e+008 7.605e+014 1.000e+004 1.748e-003 9.664e-003 
1.140e-002 2.486e+008 7.606e+014 1.000e+004 1.720e-003 9.666e-003 
1.140e-002 2.496e+008 7.608e+014 1.000e+004 1.668e-003 9.667e-003 
1.141e-002 2.440e+008 7.597e+014 1.000e+004 6.281e-003 9.714e-003 
1.142e-002 2.101e+008 7.575e+014 1.000e+004 6.564e-003 9.955e-003 
1.143e-002 1.872e+008 7.453e+014 1.000e+004 6.373e-003 1.012e-002 
1.144e-002 1.752e+008 7.426e+014 1.000e+004 2.739e-003 1.021e-002 
1.145e-002 1.766e+008 7.417e+014 1.000e+004 1.877e-003 1.021e-002 
1.145e-002 1.778e+008 7.419e+014 1.000e+004 1.925e-003 1.021e-002 
1.146e-002 1.786e+008 7.420e+014 1.000e+004 1.856e-003 1.021e-002 
1.147e-002 1.792e+008 7.424e+014 1.000e+004 1.778e-003 1.022e-002 
1.148e-002 1.796e+008 7.428e+014 1.000e+004 2.033e-003 1.022e-002 
1.149e-002 1.805e+008 7.431e+014 1.000e+004 1.721e-003 1.023e-002 
1.150e-002 1.813e+008 7.432e+014 1.000e+004 1.808e-003 1.023e-002 
1.150e-002 1.823e+008 7.433e+014 1.000e+004 1.759e-003 1.023e-002 
1.151e-002 1.833e+008 7.433e+014 1.000e+004 1.850e-003 1.023e-002 
1.152e-002 1.842e+008 7.434e+014 1.000e+004 1.938e-003 1.023e-002 
1.153e-002 1.851e+008 7.435e+014 1.000e+004 1.694e-003 1.023e-002 
1.154e-002 1.861e+008 7.436e+014 1.000e+004 1.787e-003 1.024e-002 
1.154e-002 1.870e+008 7.437e+014 1.000e+004 1.662e-003 1.024e-002 
1.155e-002 1.879e+008 7.437e+014 1.000e+004 1.673e-003 1.024e-002 
1.156e-002 1.888e+008 7.439e+014 1.000e+004 1.857e-003 1.024e-002 
1.157e-002 1.897e+008 7.437e+014 1.000e+004 1.673e-003 1.024e-002 
1.158e-002 1.906e+008 7.437e+014 1.000e+004 1.757e-003 1.025e-002 
1.159e-002 1.916e+008 7.438e+014 1.000e+004 1.708e-003 1.025e-002 
1.159e-002 1.924e+008 7.439e+014 1.000e+004 2.041e-003 1.025e-002 
1.160e-002 1.930e+008 7.442e+014 1.000e+004 1.812e-003 1.025e-002 
1.161e-002 1.937e+008 7.445e+014 1.000e+004 1.705e-003 1.026e-002 
1.162e-002 1.945e+008 7.447e+014 1.000e+004 1.672e-003 1.026e-002 
1.163e-002 1.952e+008 7.449e+014 1.000e+004 1.833e-003 1.026e-002 
1.164e-002 1.961e+008 7.451e+014 1.000e+004 1.792e-003 1.027e-002 
1.164e-002 1.969e+008 7.452e+014 1.000e+004 1.806e-003 1.027e-002 
1.165e-002 1.976e+008 7.455e+014 1.000e+004 1.882e-003 1.027e-002 
1.166e-002 1.977e+008 7.460e+014 1.000e+004 2.069e-003 1.028e-002 
1.167e-002 1.976e+008 7.466e+014 1.000e+004 1.872e-003 1.029e-002 
1.168e-002 1.987e+008 7.465e+014 1.000e+004 1.936e-003 1.029e-002 
1.169e-002 1.996e+008 7.467e+014 1.000e+004 1.908e-003 1.029e-002 
1.169e-002 2.005e+008 7.468e+014 1.000e+004 1.903e-003 1.029e-002 
1.170e-002 2.014e+008 7.470e+014 1.000e+004 1.885e-003 1.030e-002 
1.171e-002 2.023e+008 7.470e+014 1.000e+004 1.950e-003 1.030e-002 
1.172e-002 2.032e+008 7.471e+014 1.000e+004 1.987e-003 1.030e-002 
1.173e-002 2.041e+008 7.474e+014 1.000e+004 1.832e-003 1.030e-002 
1.174e-002 2.051e+008 7.475e+014 1.000e+004 1.863e-003 1.030e-002 
1.174e-002 2.062e+008 7.471e+014 1.000e+004 1.858e-003 1.030e-002 
1.175e-002 2.073e+008 7.472e+014 1.000e+004 1.737e-003 1.030e-002 
1.176e-002 2.083e+008 7.474e+014 1.000e+004 1.724e-003 1.031e-002 
1.177e-002 2.094e+008 7.476e+014 1.000e+004 1.758e-003 1.031e-002 
1.178e-002 2.105e+008 7.477e+014 1.000e+004 1.675e-003 1.031e-002 
1.179e-002 2.115e+008 7.479e+014 1.000e+004 1.736e-003 1.031e-002 
1.179e-002 2.107e+008 7.477e+014 1.000e+004 1.752e-003 1.032e-002 
1.180e-002 2.113e+008 7.478e+014 1.000e+004 1.749e-003 1.033e-002 
1.181e-002 2.123e+008 7.480e+014 1.000e+004 1.688e-003 1.033e-002 
1.182e-002 2.133e+008 7.480e+014 1.000e+004 1.677e-003 1.033e-002 
1.183e-002 2.143e+008 7.482e+014 1.000e+004 1.661e-003 1.033e-002 
1.184e-002 2.153e+008 7.480e+014 1.000e+004 1.673e-003 1.033e-002 
1.184e-002 2.163e+008 7.481e+014 1.000e+004 1.690e-003 1.033e-002 
1.185e-002 2.173e+008 7.482e+014 1.000e+004 1.656e-003 1.034e-002 
1.186e-002 2.183e+008 7.484e+014 1.000e+004 1.715e-003 1.034e-002 
1.187e-002 2.193e+008 7.487e+014 1.000e+004 1.711e-003 1.034e-002 
1.188e-002 2.203e+008 7.471e+014 1.000e+004 1.811e-003 1.034e-002 
1.189e-002 2.215e+008 7.474e+014 1.000e+004 1.715e-003 1.034e-002 
1.189e-002 2.220e+008 7.478e+014 1.000e+004 1.998e-003 1.035e-002 
1.190e-002 2.212e+008 7.490e+014 1.000e+004 1.917e-003 1.036e-002 
1.191e-002 2.202e+008 7.493e+014 1.000e+004 1.810e-003 1.037e-002 
1.192e-002 2.158e+008 7.493e+014 1.000e+004 3.984e-003 1.041e-002 
1.193e-002 1.896e+008 7.497e+014 1.000e+004 5.765e-003 1.060e-002 
1.193e-002 1.689e+008 7.396e+014 1.000e+004 6.470e-003 1.075e-002 
1.194e-002 1.630e+008 7.318e+014 1.000e+004 3.701e-003 1.080e-002 
1.195e-002 1.547e+008 7.337e+014 1.000e+004 2.687e-003 1.087e-002 
1.196e-002 1.508e+008 7.343e+014 1.000e+004 1.798e-003 1.090e-002 
1.197e-002 1.509e+008 7.345e+014 1.000e+004 1.677e-003 1.091e-002 
1.198e-002 1.517e+008 7.346e+014 1.000e+004 1.618e-003 1.091e-002 
1.198e-002 1.524e+008 7.346e+014 1.000e+004 1.656e-003 1.091e-002 
1.199e-002 1.533e+008 7.347e+014 1.000e+004 1.654e-003 1.092e-002 
1.200e-002 1.542e+008 7.348e+014 1.000e+004 1.607e-003 1.092e-002 
1.201e-002 1.551e+008 7.348e+014 1.000e+004 1.720e-003 1.092e-002 
1.202e-002 1.560e+008 7.348e+014 1.000e+004 1.706e-003 1.092e-002 
1.203e-002 1.569e+008 7.350e+014 1.000e+004 1.636e-003 1.092e-002 
1.203e-002 1.580e+008 7.350e+014 1.000e+004 1.652e-003 1.093e-002 
1.204e-002 1.589e+008 7.351e+014 1.000e+004 1.695e-003 1.093e-002 
1.205e-002 1.596e+008 7.351e+014 1.000e+004 2.009e-003 1.093e-002 
1.206e-002 1.588e+008 7.357e+014 1.000e+004 1.713e-003 1.094e-002 
1.207e-002 1.593e+008 7.358e+014 1.000e+004 1.622e-003 1.095e-002 
1.208e-002 1.602e+008 7.359e+014 1.000e+004 1.666e-003 1.095e-002 
1.208e-002 1.611e+008 7.360e+014 1.000e+004 1.669e-003 1.095e-002 
1.209e-002 1.619e+008 7.362e+014 1.000e+004 1.584e-003 1.096e-002 
1.210e-002 1.628e+008 7.363e+014 1.000e+004 1.651e-003 1.096e-002 
1.211e-002 1.638e+008 7.363e+014 1.000e+004 1.686e-003 1.096e-002 
1.212e-002 1.647e+008 7.363e+014 1.000e+004 1.649e-003 1.096e-002 
1.212e-002 1.656e+008 7.364e+014 1.000e+004 1.598e-003 1.096e-002 
1.213e-002 1.665e+008 7.365e+014 1.000e+004 1.639e-003 1.097e-002 
1.214e-002 1.673e+008 7.366e+014 1.000e+004 1.639e-003 1.097e-002 
1.215e-002 1.682e+008 7.367e+014 1.000e+004 1.639e-003 1.097e-002 
1.216e-002 1.692e+008 7.368e+014 1.000e+004 1.640e-003 1.097e-002 
1.217e-002 1.701e+008 7.369e+014 1.000e+004 1.720e-003 1.097e-002 
1.217e-002 1.711e+008 7.370e+014 1.000e+004 1.715e-003 1.097e-002 
1.218e-002 1.720e+008 7.371e+014 1.000e+004 1.696e-003 1.098e-002 
1.219e-002 1.730e+008 7.371e+014 1.000e+004 1.737e-003 1.098e-002 
1.220e-002 1.741e+008 7.372e+014 1.000e+004 1.747e-003 1.098e-002 
1.221e-002 1.750e+008 7.373e+014 1.000e+004 1.713e-003 1.098e-002 
1.222e-002 1.762e+008 7.374e+014 1.000e+004 1.730e-003 1.098e-002 
1.222e-002 1.771e+008 7.375e+014 1.000e+004 1.726e-003 1.098e-002 
1.223e-002 1.780e+008 7.375e+014 1.000e+004 1.792e-003 1.098e-002 
1.224e-002 1.789e+008 7.377e+014 1.000e+004 1.729e-003 1.099e-002 
1.225e-002 1.798e+008 7.377e+014 1.000e+004 1.688e-003 1.099e-002 
1.226e-002 1.807e+008 7.379e+014 1.000e+004 1.673e-003 1.099e-002 
1.226e-002 1.815e+008 7.379e+014 1.000e+004 1.632e-003 1.099e-002 
1.227e-002 1.824e+008 7.379e+014 1.000e+004 1.847e-003 1.100e-002 
1.228e-002 1.832e+008 7.380e+014 1.000e+004 1.658e-003 1.100e-002 
1.229e-002 1.841e+008 7.381e+014 1.000e+004 1.755e-003 1.100e-002 
1.230e-002 1.850e+008 7.383e+014 1.000e+004 1.779e-003 1.100e-002 
1.231e-002 1.858e+008 7.383e+014 1.000e+004 1.683e-003 1.100e-002 
1.231e-002 1.866e+008 7.384e+014 1.000e+004 1.705e-003 1.101e-002 
1.232e-002 1.874e+008 7.385e+014 1.000e+004 1.727e-003 1.101e-002 
1.233e-002 1.883e+008 7.386e+014 1.000e+004 1.616e-003 1.101e-002 
1.234e-002 1.891e+008 7.387e+014 1.000e+004 1.619e-003 1.102e-002 
1.235e-002 1.897e+008 7.389e+014 1.000e+004 1.619e-003 1.102e-002 
1.236e-002 1.900e+008 7.392e+014 1.000e+004 1.742e-003 1.103e-002 
1.236e-002 1.895e+008 7.400e+014 1.000e+004 1.933e-003 1.104e-002 
1.237e-002 1.884e+008 7.413e+014 1.000e+004 1.841e-003 1.105e-002 
1.238e-002 1.880e+008 7.423e+014 1.000e+004 1.809e-003 1.106e-002 
1.239e-002 1.880e+008 7.430e+014 1.000e+004 1.757e-003 1.107e-002 
1.240e-002 1.885e+008 7.432e+014 1.000e+004 1.738e-003 1.108e-002 
1.241e-002 1.895e+008 7.432e+014 1.000e+004 1.809e-003 1.108e-002 
1.241e-002 1.905e+008 7.433e+014 1.000e+004 1.693e-003 1.108e-002 
1.242e-002 1.914e+008 7.433e+014 1.000e+004 1.688e-003 1.108e-002 
1.243e-002 1.923e+008 7.434e+014 1.000e+004 1.732e-003 1.108e-002 
1.244e-002 1.934e+008 7.435e+014 1.000e+004 1.715e-003 1.108e-002 
1.245e-002 1.944e+008 7.436e+014 1.000e+004 1.697e-003 1.109e-002 
1.246e-002 1.954e+008 7.437e+014 1.000e+004 1.744e-003 1.109e-002 
1.246e-002 1.963e+008 7.438e+014 1.000e+004 1.655e-003 1.109e-002 
1.247e-002 1.973e+008 7.439e+014 1.000e+004 1.693e-003 1.109e-002 
1.248e-002 1.983e+008 7.440e+014 1.000e+004 1.677e-003 1.109e-002 
1.249e-002 1.992e+008 7.441e+014 1.000e+004 1.708e-003 1.109e-002 
1.250e-002 2.002e+008 7.441e+014 1.000e+004 1.666e-003 1.110e-002 
1.251e-002 2.012e+008 7.442e+014 1.000e+004 1.664e-003 1.110e-002 
1.251e-002 2.021e+008 7.443e+014 1.000e+004 1.821e-003 1.110e-002 
1.252e-002 2.031e+008 7.444e+014 1.000e+004 1.744e-003 1.110e-002 
1.253e-002 2.041e+008 7.446e+014 1.000e+004 1.708e-003 1.110e-002 
1.254e-002 2.050e+008 7.447e+014 1.000e+004 1.720e-003 1.110e-002 
1.255e-002 2.059e+008 7.448e+014 1.000e+004 1.725e-003 1.111e-002 
1.256e-002 2.069e+008 7.449e+014 1.000e+004 1.664e-003 1.111e-002 
1.256e-002 2.078e+008 7.451e+014 1.000e+004 1.745e-003 1.111e-002 
1.257e-002 2.088e+008 7.452e+014 1.000e+004 1.709e-003 1.111e-002 
1.258e-002 2.097e+008 7.453e+014 1.000e+004 1.729e-003 1.111e-002 
1.259e-002 2.107e+008 7.455e+014 1.000e+004 1.596e-003 1.112e-002 
1.260e-002 2.117e+008 7.456e+014 1.000e+004 1.706e-003 1.112e-002 
1.261e-002 2.129e+008 7.459e+014 1.000e+004 1.608e-003 1.112e-002 
1.261e-002 2.140e+008 7.461e+014 1.000e+004 1.627e-003 1.112e-002 
1.262e-002 2.151e+008 7.464e+014 1.000e+004 1.693e-003 1.112e-002 
1.263e-002 2.162e+008 7.466e+014 1.000e+004 1.669e-003 1.112e-002 
1.264e-002 2.172e+008 7.469e+014 1.000e+004 1.725e-003 1.112e-002 
1.265e-002 2.184e+008 7.472e+014 1.000e+004 1.695e-003 1.112e-002 
1.266e-002 2.192e+008 7.475e+014 1.000e+004 1.749e-003 1.112e-002 
1.266e-002 2.198e+008 7.478e+014 1.000e+004 1.782e-003 1.113e-002 
1.267e-002 2.205e+008 7.484e+014 1.000e+004 1.659e-003 1.113e-002 
1.268e-002 2.216e+008 7.487e+014 1.000e+004 1.717e-003 1.113e-002 
1.269e-002 2.230e+008 7.489e+014 1.000e+004 1.904e-003 1.113e-002 
1.270e-002 2.242e+008 7.491e+014 1.000e+004 1.638e-003 1.113e-002 
1.271e-002 2.251e+008 7.492e+014 1.000e+004 1.683e-003 1.113e-002 
1.271e-002 2.261e+008 7.493e+014 1.000e+004 1.656e-003 1.113e-002 
1.272e-002 2.273e+008 7.494e+014 1.000e+004 1.751e-003 1.113e-002 
1.273e-002 2.286e+008 7.496e+014 1.000e+004 1.717e-003 1.113e-002 
1.274e-002 2.299e+008 7.498e+014 1.000e+004 1.688e-003 1.113e-002 
1.275e-002 2.309e+008 7.498e+014 1.000e+004 1.651e-003 1.113e-002 
1.276e-002 2.319e+008 7.500e+014 1.000e+004 1.668e-003 1.114e-002 
1.276e-002 2.331e+008 7.502e+014 1.000e+004 1.611e-003 1.114e-002 
1.277e-002 2.344e+008 7.505e+014 1.000e+004 1.704e-003 1.114e-002 
1.278e-002 2.349e+008 7.507e+014 1.000e+004 1.921e-003 1.114e-002 
1.279e-002 2.347e+008 7.513e+014 1.000e+004 1.670e-003 1.115e-002 
1.280e-002 2.351e+008 7.515e+014 1.000e+004 1.613e-003 1.116e-002 
1.281e-002 2.361e+008 7.517e+014 1.000e+004 1.806e-003 1.116e-002 
1.281e-002 2.356e+008 7.514e+014 1.000e+004 2.491e-003 1.117e-002 
1.282e-002 2.286e+008 7.520e+014 1.000e+004 5.004e-003 1.123e-002 
1.283e-002 1.981e+008 7.512e+014 1.000e+004 7.046e-003 1.144e-002 
1.284e-002 1.806e+008 7.381e+014 1.000e+004 5.782e-003 1.157e-002 
1.285e-002 1.713e+008 7.343e+014 1.000e+004 3.753e-003 1.164e-002 
1.286e-002 1.637e+008 7.354e+014 1.000e+004 2.316e-003 1.170e-002 
1.286e-002 1.623e+008 7.359e+014 1.000e+004 1.867e-003 1.172e-002 
1.287e-002 1.626e+008 7.361e+014 1.000e+004 1.616e-003 1.173e-002 
1.288e-002 1.633e+008 7.363e+014 1.000e+004 1.742e-003 1.173e-002 
1.289e-002 1.642e+008 7.364e+014 1.000e+004 1.724e-003 1.173e-002 
1.290e-002 1.651e+008 7.365e+014 1.000e+004 1.645e-003 1.174e-002 
1.290e-002 1.660e+008 7.366e+014 1.000e+004 1.729e-003 1.174e-002 
1.291e-002 1.668e+008 7.366e+014 1.000e+004 1.746e-003 1.174e-002 
1.292e-002 1.678e+008 7.367e+014 1.000e+004 1.751e-003 1.174e-002 
1.293e-002 1.688e+008 7.367e+014 1.000e+004 1.732e-003 1.174e-002 
1.294e-002 1.697e+008 7.369e+014 1.000e+004 1.646e-003 1.174e-002 
1.295e-002 1.706e+008 7.369e+014 1.000e+004 1.851e-003 1.175e-002 
1.295e-002 1.717e+008 7.370e+014 1.000e+004 1.725e-003 1.175e-002 
1.296e-002 1.726e+008 7.371e+014 1.000e+004 1.672e-003 1.175e-002 
1.297e-002 1.736e+008 7.373e+014 1.000e+004 1.701e-003 1.175e-002 
1.298e-002 1.745e+008 7.374e+014 1.000e+004 1.707e-003 1.175e-002 
1.299e-002 1.754e+008 7.375e+014 1.000e+004 1.683e-003 1.175e-002 
1.300e-002 1.764e+008 7.375e+014 1.000e+004 1.626e-003 1.176e-002 
1.300e-002 1.773e+008 7.376e+014 1.000e+004 1.606e-003 1.176e-002 
1.301e-002 1.783e+008 7.378e+014 1.000e+004 1.683e-003 1.176e-002 
1.302e-002 1.792e+008 7.378e+014 1.000e+004 1.697e-003 1.176e-002 
1.303e-002 1.801e+008 7.378e+014 1.000e+004 1.731e-003 1.176e-002 
1.304e-002 1.810e+008 7.380e+014 1.000e+004 1.739e-003 1.177e-002 
1.305e-002 1.819e+008 7.381e+014 1.000e+004 1.706e-003 1.177e-002 
1.305e-002 1.827e+008 7.381e+014 1.000e+004 1.705e-003 1.177e-002 
1.306e-002 1.837e+008 7.382e+014 1.000e+004 1.666e-003 1.177e-002 
1.307e-002 1.846e+008 7.383e+014 1.000e+004 1.681e-003 1.177e-002 
1.308e-002 1.855e+008 7.384e+014 1.000e+004 1.694e-003 1.178e-002 
1.309e-002 1.864e+008 7.385e+014 1.000e+004 1.670e-003 1.178e-002 
1.310e-002 1.873e+008 7.386e+014 1.000e+004 1.681e-003 1.178e-002 
1.310e-002 1.881e+008 7.387e+014 1.000e+004 1.646e-003 1.178e-002 
1.311e-002 1.888e+008 7.388e+014 1.000e+004 1.683e-003 1.179e-002 
1.312e-002 1.892e+008 7.391e+014 1.000e+004 1.795e-003 1.179e-002 
1.313e-002 1.886e+008 7.398e+014 1.000e+004 1.931e-003 1.180e-002 
1.314e-002 1.873e+008 7.412e+014 1.000e+004 1.951e-003 1.182e-002 
1.315e-002 1.867e+008 7.423e+014 1.000e+004 1.773e-003 1.183e-002 
1.315e-002 1.864e+008 7.431e+014 1.000e+004 1.745e-003 1.185e-002 
1.316e-002 1.874e+008 7.431e+014 1.000e+004 1.735e-003 1.185e-002 
1.317e-002 1.884e+008 7.431e+014 1.000e+004 1.607e-003 1.185e-002 
1.318e-002 1.893e+008 7.432e+014 1.000e+004 1.620e-003 1.185e-002 
1.319e-002 1.903e+008 7.432e+014 1.000e+004 1.743e-003 1.185e-002 
1.320e-002 1.913e+008 7.433e+014 1.000e+004 1.711e-003 1.185e-002 
1.320e-002 1.922e+008 7.434e+014 1.000e+004 1.799e-003 1.185e-002 
1.321e-002 1.931e+008 7.435e+014 1.000e+004 1.632e-003 1.186e-002 
1.322e-002 1.941e+008 7.435e+014 1.000e+004 1.732e-003 1.186e-002 
1.323e-002 1.951e+008 7.437e+014 1.000e+004 1.700e-003 1.186e-002 
1.324e-002 1.960e+008 7.438e+014 1.000e+004 1.741e-003 1.186e-002 
1.324e-002 1.969e+008 7.438e+014 1.000e+004 1.600e-003 1.186e-002 
1.325e-002 1.978e+008 7.439e+014 1.000e+004 1.651e-003 1.187e-002 
1.326e-002 1.988e+008 7.441e+014 1.000e+004 1.654e-003 1.187e-002 
1.327e-002 1.998e+008 7.442e+014 1.000e+004 1.582e-003 1.187e-002 
1.328e-002 2.009e+008 7.442e+014 1.000e+004 1.777e-003 1.187e-002 
1.329e-002 2.018e+008 7.444e+014 1.000e+004 1.657e-003 1.187e-002 
1.329e-002 2.028e+008 7.445e+014 1.000e+004 1.663e-003 1.187e-002 
1.330e-002 2.038e+008 7.445e+014 1.000e+004 1.698e-003 1.187e-002 
1.331e-002 2.048e+008 7.446e+014 1.000e+004 1.731e-003 1.188e-002 
1.332e-002 2.057e+008 7.448e+014 1.000e+004 1.672e-003 1.188e-002 
1.333e-002 2.066e+008 7.450e+014 1.000e+004 1.792e-003 1.188e-002 
1.334e-002 2.075e+008 7.451e+014 1.000e+004 1.588e-003 1.188e-002 
1.334e-002 2.085e+008 7.452e+014 1.000e+004 1.687e-003 1.188e-002 
1.335e-002 2.095e+008 7.453e+014 1.000e+004 1.804e-003 1.188e-002 
1.336e-002 2.104e+008 7.455e+014 1.000e+004 1.761e-003 1.189e-002 
1.337e-002 2.112e+008 7.457e+014 1.000e+004 1.705e-003 1.189e-002 
1.338e-002 2.120e+008 7.459e+014 1.000e+004 1.638e-003 1.189e-002 
1.339e-002 2.130e+008 7.461e+014 1.000e+004 1.664e-003 1.189e-002 
1.340e-002 2.140e+008 7.464e+014 1.000e+004 1.728e-003 1.190e-002 
1.340e-002 2.151e+008 7.466e+014 1.000e+004 1.680e-003 1.190e-002 
1.341e-002 2.159e+008 7.469e+014 1.000e+004 1.774e-003 1.190e-002 
1.342e-002 2.168e+008 7.471e+014 1.000e+004 1.779e-003 1.190e-002 
1.343e-002 2.178e+008 7.473e+014 1.000e+004 1.749e-003 1.190e-002 
1.344e-002 2.189e+008 7.476e+014 1.000e+004 1.792e-003 1.190e-002 
1.345e-002 2.198e+008 7.483e+014 1.000e+004 1.695e-003 1.191e-002 
1.345e-002 2.206e+008 7.486e+014 1.000e+004 1.655e-003 1.191e-002 
1.346e-002 2.215e+008 7.488e+014 1.000e+004 1.622e-003 1.191e-002 
1.347e-002 2.227e+008 7.489e+014 1.000e+004 1.670e-003 1.191e-002 
1.348e-002 2.240e+008 7.491e+014 1.000e+004 1.657e-003 1.191e-002 
1.349e-002 2.251e+008 7.492e+014 1.000e+004 1.701e-003 1.191e-002 
1.350e-002 2.260e+008 7.494e+014 1.000e+004 1.830e-003 1.191e-002 
1.350e-002 2.271e+008 7.494e+014 1.000e+004 1.663e-003 1.191e-002 
1.351e-002 2.283e+008 7.497e+014 1.000e+004 1.762e-003 1.191e-002 
1.352e-002 2.297e+008 7.498e+014 1.000e+004 1.780e-003 1.191e-002 
1.353e-002 2.307e+008 7.499e+014 1.000e+004 1.681e-003 1.191e-002 
1.354e-002 2.317e+008 7.500e+014 1.000e+004 1.604e-003 1.192e-002 
1.355e-002 2.329e+008 7.502e+014 1.000e+004 1.657e-003 1.192e-002 
1.355e-002 2.342e+008 7.503e+014 1.000e+004 1.760e-003 1.191e-002 
1.356e-002 2.334e+008 7.510e+014 1.000e+004 1.798e-003 1.193e-002 
1.357e-002 2.335e+008 7.514e+014 1.000e+004 1.680e-003 1.194e-002 
1.358e-002 2.315e+008 7.512e+014 1.000e+004 2.306e-003 1.196e-002 
1.359e-002 2.169e+008 7.513e+014 1.000e+004 6.001e-003 1.207e-002 
1.360e-002 1.883e+008 7.500e+014 1.000e+004 5.320e-003 1.227e-002 
1.360e-002 1.769e+008 7.342e+014 1.000e+004 4.795e-003 1.236e-002 
1.361e-002 1.701e+008 7.328e+014 1.000e+004 2.913e-003 1.241e-002 
1.362e-002 1.651e+008 7.336e+014 1.000e+004 2.034e-003 1.246e-002 
1.363e-002 1.636e+008 7.343e+014 1.000e+004 1.753e-003 1.247e-002 
1.364e-002 1.638e+008 7.345e+014 1.000e+004 1.670e-003 1.248e-002 
1.365e-002 1.645e+008 7.346e+014 1.000e+004 1.739e-003 1.248e-002 
1.365e-002 1.653e+008 7.348e+014 1.000e+004 1.687e-003 1.249e-002 
1.366e-002 1.662e+008 7.350e+014 1.000e+004 1.667e-003 1.249e-002 
1.367e-002 1.672e+008 7.350e+014 1.000e+004 1.807e-003 1.249e-002 
1.368e-002 1.682e+008 7.352e+014 1.000e+004 1.711e-003 1.249e-002 
1.369e-002 1.692e+008 7.352e+014 1.000e+004 1.749e-003 1.249e-002 
1.369e-002 1.701e+008 7.353e+014 1.000e+004 1.717e-003 1.249e-002 
1.370e-002 1.710e+008 7.353e+014 1.000e+004 1.831e-003 1.250e-002 
1.371e-002 1.719e+008 7.354e+014 1.000e+004 1.664e-003 1.250e-002 
1.372e-002 1.727e+008 7.356e+014 1.000e+004 1.771e-003 1.250e-002 
1.373e-002 1.736e+008 7.356e+014 1.000e+004 1.779e-003 1.250e-002 
1.374e-002 1.746e+008 7.357e+014 1.000e+004 1.601e-003 1.251e-002 
1.374e-002 1.755e+008 7.358e+014 1.000e+004 1.693e-003 1.251e-002 
1.375e-002 1.763e+008 7.359e+014 1.000e+004 1.755e-003 1.251e-002 
1.376e-002 1.772e+008 7.361e+014 1.000e+004 1.679e-003 1.251e-002 
1.377e-002 1.782e+008 7.361e+014 1.000e+004 1.844e-003 1.251e-002 
1.378e-002 1.791e+008 7.362e+014 1.000e+004 1.664e-003 1.252e-002 
1.379e-002 1.800e+008 7.363e+014 1.000e+004 1.734e-003 1.252e-002 
1.379e-002 1.809e+008 7.364e+014 1.000e+004 1.708e-003 1.252e-002 
1.380e-002 1.817e+008 7.365e+014 1.000e+004 1.687e-003 1.252e-002 
1.381e-002 1.827e+008 7.366e+014 1.000e+004 1.647e-003 1.252e-002 
1.382e-002 1.836e+008 7.367e+014 1.000e+004 1.696e-003 1.253e-002 
1.383e-002 1.845e+008 7.368e+014 1.000e+004 1.583e-003 1.253e-002 
1.384e-002 1.855e+008 7.368e+014 1.000e+004 1.707e-003 1.253e-002 
1.384e-002 1.864e+008 7.370e+014 1.000e+004 1.622e-003 1.253e-002 
1.385e-002 1.873e+008 7.370e+014 1.000e+004 1.705e-003 1.253e-002 
1.386e-002 1.882e+008 7.372e+014 1.000e+004 1.677e-003 1.254e-002 
1.387e-002 1.891e+008 7.373e+014 1.000e+004 1.705e-003 1.254e-002 
1.388e-002 1.899e+008 7.374e+014 1.000e+004 1.631e-003 1.254e-002 
1.389e-002 1.907e+008 7.374e+014 1.000e+004 1.632e-003 1.254e-002 
1.389e-002 1.913e+008 7.376e+014 1.000e+004 1.659e-003 1.255e-002 
1.390e-002 1.916e+008 7.379e+014 1.000e+004 1.753e-003 1.255e-002 
1.391e-002 1.910e+008 7.388e+014 1.000e+004 1.822e-003 1.257e-002 
1.392e-002 1.898e+008 7.402e+014 1.000e+004 1.976e-003 1.258e-002 
1.393e-002 1.894e+008 7.411e+014 1.000e+004 1.819e-003 1.259e-002 
1.393e-002 1.896e+008 7.417e+014 1.000e+004 1.635e-003 1.260e-002 
1.394e-002 1.905e+008 7.417e+014 1.000e+004 1.661e-003 1.260e-002 
1.395e-002 1.914e+008 7.418e+014 1.000e+004 1.753e-003 1.260e-002 
1.396e-002 1.923e+008 7.419e+014 1.000e+004 1.596e-003 1.261e-002 
1.397e-002 1.932e+008 7.420e+014 1.000e+004 1.645e-003 1.261e-002 
1.398e-002 1.942e+008 7.421e+014 1.000e+004 1.709e-003 1.261e-002 
1.398e-002 1.951e+008 7.422e+014 1.000e+004 1.615e-003 1.261e-002 
1.399e-002 1.960e+008 7.423e+014 1.000e+004 1.648e-003 1.261e-002 
1.400e-002 1.969e+008 7.424e+014 1.000e+004 1.617e-003 1.262e-002 
1.401e-002 1.978e+008 7.425e+014 1.000e+004 1.609e-003 1.262e-002 
1.402e-002 1.987e+008 7.426e+014 1.000e+004 1.628e-003 1.262e-002 
1.403e-002 1.995e+008 7.428e+014 1.000e+004 1.681e-003 1.262e-002 
1.403e-002 2.004e+008 7.429e+014 1.000e+004 1.745e-003 1.262e-002 
1.404e-002 2.013e+008 7.430e+014 1.000e+004 1.776e-003 1.263e-002 
1.405e-002 2.023e+008 7.431e+014 1.000e+004 1.839e-003 1.263e-002 
1.406e-002 2.031e+008 7.432e+014 1.000e+004 1.730e-003 1.263e-002 
1.407e-002 2.040e+008 7.434e+014 1.000e+004 1.689e-003 1.263e-002 
1.408e-002 2.050e+008 7.435e+014 1.000e+004 1.651e-003 1.263e-002 
1.408e-002 2.060e+008 7.436e+014 1.000e+004 1.698e-003 1.264e-002 
1.409e-002 2.069e+008 7.437e+014 1.000e+004 1.643e-003 1.264e-002 
1.410e-002 2.077e+008 7.439e+014 1.000e+004 1.682e-003 1.264e-002 
1.411e-002 2.086e+008 7.439e+014 1.000e+004 1.902e-003 1.264e-002 
1.412e-002 2.095e+008 7.442e+014 1.000e+004 1.758e-003 1.265e-002 
1.413e-002 2.103e+008 7.444e+014 1.000e+004 1.776e-003 1.265e-002 
1.413e-002 2.111e+008 7.445e+014 1.000e+004 1.620e-003 1.265e-002 
1.414e-002 2.120e+008 7.447e+014 1.000e+004 1.748e-003 1.265e-002 
1.415e-002 2.130e+008 7.448e+014 1.000e+004 1.692e-003 1.265e-002 
1.416e-002 2.139e+008 7.451e+014 1.000e+004 1.604e-003 1.266e-002 
1.417e-002 2.145e+008 7.456e+014 1.000e+004 1.780e-003 1.266e-002 
1.418e-002 2.142e+008 7.462e+014 1.000e+004 1.918e-003 1.267e-002 
1.418e-002 2.149e+008 7.464e+014 1.000e+004 1.683e-003 1.267e-002 
1.419e-002 2.160e+008 7.466e+014 1.000e+004 1.642e-003 1.267e-002 
1.420e-002 2.170e+008 7.469e+014 1.000e+004 1.720e-003 1.268e-002 
1.421e-002 2.179e+008 7.471e+014 1.000e+004 1.750e-003 1.268e-002 
1.422e-002 2.190e+008 7.474e+014 1.000e+004 1.720e-003 1.268e-002 
1.423e-002 2.200e+008 7.477e+014 1.000e+004 1.768e-003 1.268e-002 
1.423e-002 2.209e+008 7.481e+014 1.000e+004 1.785e-003 1.268e-002 
1.424e-002 2.219e+008 7.487e+014 1.000e+004 1.844e-003 1.268e-002 
1.425e-002 2.232e+008 7.491e+014 1.000e+004 1.637e-003 1.268e-002 
1.426e-002 2.245e+008 7.493e+014 1.000e+004 1.742e-003 1.268e-002 
1.427e-002 2.258e+008 7.494e+014 1.000e+004 1.752e-003 1.268e-002 
1.428e-002 2.272e+008 7.495e+014 1.000e+004 1.919e-003 1.268e-002 
1.428e-002 2.282e+008 7.497e+014 1.000e+004 1.675e-003 1.268e-002 
1.429e-002 2.294e+008 7.499e+014 1.000e+004 1.785e-003 1.268e-002 
1.430e-002 2.306e+008 7.501e+014 1.000e+004 1.702e-003 1.268e-002 
1.431e-002 2.315e+008 7.502e+014 1.000e+004 1.624e-003 1.268e-002 
1.432e-002 2.326e+008 7.503e+014 1.000e+004 1.805e-003 1.269e-002 
1.433e-002 2.340e+008 7.505e+014 1.000e+004 1.643e-003 1.269e-002 
1.434e-002 2.353e+008 7.507e+014 1.000e+004 1.629e-003 1.268e-002 
1.434e-002 2.362e+008 7.510e+014 1.000e+004 1.667e-003 1.269e-002 
1.435e-002 2.371e+008 7.511e+014 1.000e+004 1.590e-003 1.269e-002 
1.436e-002 2.382e+008 7.512e+014 1.000e+004 1.863e-003 1.269e-002 
1.437e-002 2.396e+008 7.513e+014 1.000e+004 1.827e-003 1.269e-002 
1.438e-002 2.407e+008 7.516e+014 1.000e+004 1.678e-003 1.269e-002 
1.439e-002 2.417e+008 7.517e+014 1.000e+004 1.617e-003 1.269e-002 
1.439e-002 2.426e+008 7.518e+014 1.000e+004 1.631e-003 1.269e-002 
1.440e-002 2.439e+008 7.519e+014 1.000e+004 1.869e-003 1.269e-002 
1.441e-002 2.449e+008 7.521e+014 1.000e+004 1.584e-003 1.269e-002 
1.442e-002 2.459e+008 7.521e+014 1.000e+004 1.658e-003 1.270e-002 
1.443e-002 2.467e+008 7.523e+014 1.000e+004 1.716e-003 1.270e-002 
1.444e-002 2.477e+008 7.524e+014 1.000e+004 1.859e-003 1.270e-002 
1.445e-002 2.487e+008 7.525e+014 1.000e+004 1.823e-003 1.270e-002 
1.445e-002 2.496e+008 7.528e+014 1.000e+004 1.679e-003 1.270e-002 
1.446e-002 2.485e+008 7.534e+014 1.000e+004 1.849e-003 1.272e-002 
1.447e-002 2.485e+008 7.538e+014 1.000e+004 1.830e-003 1.273e-002 
1.448e-002 2.426e+008 7.540e+014 1.000e+004 3.779e-003 1.278e-002 
1.449e-002 2.127e+008 7.519e+014 1.000e+004 7.728e-003 1.299e-002 
1.449e-002 1.922e+008 7.391e+014 1.000e+004 5.826e-003 1.314e-002 
1.450e-002 1.813e+008 7.344e+014 1.000e+004 4.172e-003 1.322e-002 
1.451e-002 1.769e+008 7.352e+014 1.000e+004 2.002e-003 1.326e-002 
1.452e-002 1.766e+008 7.355e+014 1.000e+004 1.739e-003 1.327e-002 
1.453e-002 1.773e+008 7.358e+014 1.000e+004 1.725e-003 1.327e-002 
1.454e-002 1.783e+008 7.359e+014 1.000e+004 1.754e-003 1.328e-002 
1.454e-002 1.792e+008 7.361e+014 1.000e+004 1.692e-003 1.328e-002 
1.455e-002 1.801e+008 7.361e+014 1.000e+004 1.664e-003 1.328e-002 
1.456e-002 1.811e+008 7.363e+014 1.000e+004 1.726e-003 1.328e-002 
1.457e-002 1.821e+008 7.363e+014 1.000e+004 1.636e-003 1.328e-002 
1.458e-002 1.830e+008 7.364e+014 1.000e+004 1.630e-003 1.328e-002 
1.459e-002 1.838e+008 7.366e+014 1.000e+004 1.719e-003 1.329e-002 
1.459e-002 1.847e+008 7.367e+014 1.000e+004 1.998e-003 1.329e-002 
1.460e-002 1.856e+008 7.368e+014 1.000e+004 1.620e-003 1.329e-002 
1.461e-002 1.865e+008 7.368e+014 1.000e+004 1.731e-003 1.329e-002 
1.462e-002 1.874e+008 7.370e+014 1.000e+004 1.781e-003 1.330e-002 
1.463e-002 1.882e+008 7.371e+014 1.000e+004 1.695e-003 1.330e-002 
1.464e-002 1.890e+008 7.372e+014 1.000e+004 1.647e-003 1.330e-002 
1.464e-002 1.897e+008 7.374e+014 1.000e+004 1.643e-003 1.330e-002 
1.465e-002 1.903e+008 7.376e+014 1.000e+004 1.697e-003 1.331e-002 
1.466e-002 1.904e+008 7.380e+014 1.000e+004 1.854e-003 1.332e-002 
1.467e-002 1.895e+008 7.391e+014 1.000e+004 1.873e-003 1.333e-002 
1.468e-002 1.885e+008 7.403e+014 1.000e+004 1.938e-003 1.335e-002 
1.469e-002 1.883e+008 7.413e+014 1.000e+004 1.766e-003 1.336e-002 
1.469e-002 1.892e+008 7.414e+014 1.000e+004 1.743e-003 1.336e-002 
1.470e-002 1.902e+008 7.414e+014 1.000e+004 1.765e-003 1.336e-002 
1.471e-002 1.912e+008 7.415e+014 1.000e+004 1.697e-003 1.336e-002 
1.472e-002 1.922e+008 7.415e+014 1.000e+004 1.728e-003 1.336e-002 
1.473e-002 1.932e+008 7.416e+014 1.000e+004 1.736e-003 1.336e-002 
1.473e-002 1.941e+008 7.418e+014 1.000e+004 1.606e-003 1.337e-002 
1.474e-002 1.949e+008 7.419e+014 1.000e+004 1.646e-003 1.337e-002 
1.475e-002 1.959e+008 7.419e+014 1.000e+004 1.629e-003 1.337e-002 
1.476e-002 1.969e+008 7.420e+014 1.000e+004 1.989e-003 1.337e-002 
1.477e-002 1.978e+008 7.422e+014 1.000e+004 1.674e-003 1.337e-002 
1.478e-002 1.987e+008 7.423e+014 1.000e+004 1.717e-003 1.337e-002 
1.478e-002 1.997e+008 7.423e+014 1.000e+004 1.795e-003 1.338e-002 
1.479e-002 2.007e+008 7.425e+014 1.000e+004 1.816e-003 1.338e-002 
1.480e-002 2.015e+008 7.426e+014 1.000e+004 1.754e-003 1.338e-002 
1.481e-002 2.024e+008 7.427e+014 1.000e+004 1.740e-003 1.338e-002 
1.482e-002 2.029e+008 7.432e+014 1.000e+004 1.705e-003 1.339e-002 
1.483e-002 2.038e+008 7.433e+014 1.000e+004 1.741e-003 1.339e-002 
1.483e-002 2.045e+008 7.436e+014 1.000e+004 1.754e-003 1.339e-002 
1.484e-002 2.055e+008 7.437e+014 1.000e+004 1.620e-003 1.339e-002 
1.485e-002 2.064e+008 7.438e+014 1.000e+004 1.707e-003 1.339e-002 
1.486e-002 2.074e+008 7.439e+014 1.000e+004 1.775e-003 1.340e-002 
1.487e-002 2.084e+008 7.441e+014 1.000e+004 1.594e-003 1.340e-002 
1.488e-002 2.092e+008 7.442e+014 1.000e+004 1.635e-003 1.340e-002 
1.488e-002 2.100e+008 7.444e+014 1.000e+004 1.698e-003 1.340e-002 
1.489e-002 2.111e+008 7.446e+014 1.000e+004 1.694e-003 1.340e-002 
1.490e-002 2.119e+008 7.448e+014 1.000e+004 1.651e-003 1.341e-002 
1.491e-002 2.127e+008 7.450e+014 1.000e+004 1.728e-003 1.341e-002 
1.492e-002 2.131e+008 7.455e+014 1.000e+004 1.790e-003 1.342e-002 
1.492e-002 2.130e+008 7.462e+014 1.000e+004 1.933e-003 1.342e-002 
1.493e-002 2.139e+008 7.463e+014 1.000e+004 1.655e-003 1.343e-002 
1.494e-002 2.149e+008 7.466e+014 1.000e+004 1.709e-003 1.343e-002 
1.495e-002 2.159e+008 7.468e+014 1.000e+004 1.649e-003 1.343e-002 
1.496e-002 2.170e+008 7.471e+014 1.000e+004 1.606e-003 1.343e-002 
1.497e-002 2.178e+008 7.474e+014 1.000e+004 1.755e-003 1.343e-002 
1.497e-002 2.189e+008 7.478e+014 1.000e+004 1.789e-003 1.343e-002 
1.498e-002 2.199e+008 7.481e+014 1.000e+004 1.801e-003 1.343e-002 
1.499e-002 2.207e+008 7.488e+014 1.000e+004 1.810e-003 1.344e-002 
1.500e-002 2.219e+008 7.490e+014 1.000e+004 1.662e-003 1.344e-002 
1.501e-002 2.232e+008 7.492e+014 1.000e+004 1.735e-003 1.344e-002 
1.502e-002 2.246e+008 7.494e+014 1.000e+004 1.724e-003 1.344e-002 
1.502e-002 2.260e+008 7.495e+014 1.000e+004 1.761e-003 1.343e-002 
1.503e-002 2.270e+008 7.497e+014 1.000e+004 1.717e-003 1.344e-002 
1.504e-002 2.284e+008 7.498e+014 1.000e+004 1.866e-003 1.343e-002 
1.505e-002 2.294e+008 7.499e+014 1.000e+004 1.654e-003 1.344e-002 
1.506e-002 2.303e+008 7.501e+014 1.000e+004 1.638e-003 1.344e-002 
1.507e-002 2.314e+008 7.502e+014 1.000e+004 1.700e-003 1.344e-002 
1.507e-002 2.328e+008 7.504e+014 1.000e+004 1.727e-003 1.344e-002 
1.508e-002 2.341e+008 7.507e+014 1.000e+004 1.588e-003 1.344e-002 
1.509e-002 2.350e+008 7.508e+014 1.000e+004 1.919e-003 1.344e-002 
1.510e-002 2.360e+008 7.509e+014 1.000e+004 1.661e-003 1.344e-002 
1.511e-002 2.358e+008 7.514e+014 1.000e+004 1.908e-003 1.345e-002 
1.512e-002 2.363e+008 7.519e+014 1.000e+004 1.741e-003 1.345e-002 
1.513e-002 2.368e+008 7.521e+014 1.000e+004 1.708e-003 1.346e-002 
1.513e-002 2.375e+008 7.523e+014 1.000e+004 1.633e-003 1.346e-002 
1.514e-002 2.384e+008 7.526e+014 1.000e+004 1.698e-003 1.347e-002 
1.515e-002 2.375e+008 7.541e+014 1.000e+004 2.609e-003 1.348e-002 
1.516e-002 2.300e+008 7.525e+014 1.000e+004 5.463e-003 1.354e-002 
1.517e-002 1.985e+008 7.505e+014 1.000e+004 6.303e-003 1.376e-002 
1.517e-002 1.846e+008 7.514e+014 1.000e+004 5.215e-003 1.386e-002 
1.518e-002 1.779e+008 7.482e+014 1.000e+004 5.047e-003 1.392e-002 
1.519e-002 1.644e+008 7.371e+014 1.000e+004 3.975e-003 1.402e-002 
1.519e-002 1.627e+008 7.368e+014 1.000e+004 1.717e-003 1.404e-002 
1.520e-002 1.632e+008 7.370e+014 1.000e+004 1.620e-003 1.404e-002 
1.521e-002 1.638e+008 7.373e+014 1.000e+004 1.649e-003 1.404e-002 
1.522e-002 1.645e+008 7.376e+014 1.000e+004 1.667e-003 1.405e-002 
1.523e-002 1.651e+008 7.378e+014 1.000e+004 1.733e-003 1.405e-002 
1.523e-002 1.659e+008 7.382e+014 1.000e+004 1.726e-003 1.405e-002 
1.524e-002 1.667e+008 7.383e+014 1.000e+004 1.697e-003 1.406e-002 
1.525e-002 1.674e+008 7.385e+014 1.000e+004 1.656e-003 1.406e-002 
1.526e-002 1.682e+008 7.388e+014 1.000e+004 1.663e-003 1.406e-002 
1.527e-002 1.690e+008 7.389e+014 1.000e+004 1.653e-003 1.407e-002 
1.527e-002 1.698e+008 7.391e+014 1.000e+004 1.721e-003 1.407e-002 
1.528e-002 1.705e+008 7.394e+014 1.000e+004 1.724e-003 1.407e-002 
1.529e-002 1.711e+008 7.397e+014 1.000e+004 1.683e-003 1.408e-002 
1.530e-002 1.721e+008 7.397e+014 1.000e+004 2.217e-003 1.408e-002 
1.531e-002 1.731e+008 7.399e+014 1.000e+004 1.698e-003 1.408e-002 
1.531e-002 1.740e+008 7.400e+014 1.000e+004 1.652e-003 1.408e-002 
1.532e-002 1.750e+008 7.400e+014 1.000e+004 1.624e-003 1.408e-002 
1.533e-002 1.759e+008 7.401e+014 1.000e+004 1.744e-003 1.408e-002 
1.534e-002 1.768e+008 7.402e+014 1.000e+004 1.889e-003 1.408e-002 
1.535e-002 1.777e+008 7.402e+014 1.000e+004 1.916e-003 1.409e-002 
1.536e-002 1.786e+008 7.403e+014 1.000e+004 1.675e-003 1.409e-002 
1.536e-002 1.796e+008 7.405e+014 1.000e+004 1.634e-003 1.409e-002 
1.537e-002 1.805e+008 7.405e+014 1.000e+004 1.697e-003 1.409e-002 
1.538e-002 1.814e+008 7.406e+014 1.000e+004 1.734e-003 1.409e-002 
1.539e-002 1.823e+008 7.408e+014 1.000e+004 1.719e-003 1.410e-002 
1.540e-002 1.833e+008 7.408e+014 1.000e+004 1.710e-003 1.410e-002 
1.540e-002 1.842e+008 7.409e+014 1.000e+004 1.734e-003 1.410e-002 
1.541e-002 1.851e+008 7.410e+014 1.000e+004 1.716e-003 1.410e-002 
1.542e-002 1.858e+008 7.412e+014 1.000e+004 1.814e-003 1.410e-002 
1.543e-002 1.867e+008 7.413e+014 1.000e+004 1.812e-003 1.411e-002 
1.544e-002 1.876e+008 7.414e+014 1.000e+004 1.830e-003 1.411e-002 
1.545e-002 1.885e+008 7.415e+014 1.000e+004 1.688e-003 1.411e-002 
1.545e-002 1.895e+008 7.416e+014 1.000e+004 1.827e-003 1.411e-002 
1.546e-002 1.903e+008 7.417e+014 1.000e+004 1.878e-003 1.411e-002 
1.547e-002 1.911e+008 7.419e+014 1.000e+004 1.786e-003 1.412e-002 
1.548e-002 1.920e+008 7.420e+014 1.000e+004 1.735e-003 1.412e-002 
1.549e-002 1.929e+008 7.421e+014 1.000e+004 1.648e-003 1.412e-002 
1.549e-002 1.938e+008 7.422e+014 1.000e+004 1.634e-003 1.412e-002 
1.550e-002 1.947e+008 7.423e+014 1.000e+004 1.795e-003 1.412e-002 
1.551e-002 1.956e+008 7.424e+014 1.000e+004 1.636e-003 1.413e-002 
1.552e-002 1.965e+008 7.426e+014 1.000e+004 1.650e-003 1.413e-002 
1.553e-002 1.975e+008 7.426e+014 1.000e+004 1.703e-003 1.413e-002 
1.554e-002 1.983e+008 7.427e+014 1.000e+004 1.699e-003 1.413e-002 
1.554e-002 1.992e+008 7.428e+014 1.000e+004 1.690e-003 1.413e-002 
1.555e-002 2.002e+008 7.429e+014 1.000e+004 1.650e-003 1.414e-002 
1.556e-002 2.010e+008 7.431e+014 1.000e+004 1.716e-003 1.414e-002 
1.557e-002 2.019e+008 7.432e+014 1.000e+004 1.754e-003 1.414e-002 
1.558e-002 2.028e+008 7.433e+014 1.000e+004 1.668e-003 1.414e-002 
1.559e-002 2.036e+008 7.434e+014 1.000e+004 1.640e-003 1.415e-002 
1.559e-002 2.046e+008 7.435e+014 1.000e+004 1.790e-003 1.415e-002 
1.560e-002 2.053e+008 7.437e+014 1.000e+004 1.688e-003 1.415e-002 
1.561e-002 2.061e+008 7.439e+014 1.000e+004 1.805e-003 1.415e-002 
1.562e-002 2.070e+008 7.440e+014 1.000e+004 1.756e-003 1.415e-002 
1.563e-002 2.078e+008 7.442e+014 1.000e+004 1.744e-003 1.416e-002 
1.564e-002 2.086e+008 7.444e+014 1.000e+004 1.636e-003 1.416e-002 
1.564e-002 2.094e+008 7.445e+014 1.000e+004 1.594e-003 1.416e-002 
1.565e-002 2.103e+008 7.446e+014 1.000e+004 1.708e-003 1.417e-002 
1.566e-002 2.114e+008 7.448e+014 1.000e+004 1.747e-003 1.417e-002 
1.567e-002 2.123e+008 7.450e+014 1.000e+004 1.807e-003 1.417e-002 
1.568e-002 2.132e+008 7.453e+014 1.000e+004 1.668e-003 1.417e-002 
1.568e-002 2.134e+008 7.458e+014 1.000e+004 1.814e-003 1.418e-002 
1.569e-002 2.133e+008 7.467e+014 1.000e+004 1.701e-003 1.419e-002 
1.570e-002 2.144e+008 7.470e+014 1.000e+004 1.762e-003 1.419e-002 
1.571e-002 2.154e+008 7.472e+014 1.000e+004 1.695e-003 1.419e-002 
1.572e-002 2.164e+008 7.474e+014 1.000e+004 1.794e-003 1.419e-002 
1.573e-002 2.175e+008 7.477e+014 1.000e+004 1.701e-003 1.419e-002 
1.573e-002 2.186e+008 7.479e+014 1.000e+004 1.770e-003 1.419e-002 
1.574e-002 2.195e+008 7.484e+014 1.000e+004 1.684e-003 1.419e-002 
1.575e-002 2.203e+008 7.491e+014 1.000e+004 1.665e-003 1.420e-002 
1.576e-002 2.216e+008 7.493e+014 1.000e+004 1.772e-003 1.420e-002 
1.577e-002 2.228e+008 7.495e+014 1.000e+004 1.756e-003 1.420e-002 
1.578e-002 2.241e+008 7.496e+014 1.000e+004 1.627e-003 1.419e-002 
1.578e-002 2.253e+008 7.497e+014 1.000e+004 1.646e-003 1.419e-002 
1.579e-002 2.266e+008 7.500e+014 1.000e+004 1.767e-003 1.419e-002 
1.580e-002 2.279e+008 7.501e+014 1.000e+004 1.856e-003 1.419e-002 
1.581e-002 2.293e+008 7.502e+014 1.000e+004 1.768e-003 1.419e-002 
1.582e-002 2.307e+008 7.504e+014 1.000e+004 1.835e-003 1.419e-002 
1.583e-002 2.317e+008 7.506e+014 1.000e+004 1.788e-003 1.419e-002 
1.583e-002 2.329e+008 7.508e+014 1.000e+004 1.615e-003 1.419e-002 
1.584e-002 2.336e+008 7.511e+014 1.000e+004 1.863e-003 1.420e-002 
1.585e-002 2.332e+008 7.516e+014 1.000e+004 1.690e-003 1.421e-002 
1.586e-002 2.337e+008 7.519e+014 1.000e+004 1.638e-003 1.421e-002 
1.587e-002 2.346e+008 7.520e+014 1.000e+004 1.683e-003 1.421e-002 
1.588e-002 2.357e+008 7.523e+014 1.000e+004 1.721e-003 1.421e-002 
1.588e-002 2.364e+008 7.526e+014 1.000e+004 1.730e-003 1.422e-002 
1.589e-002 2.363e+008 7.535e+014 1.000e+004 2.015e-003 1.423e-002 
1.590e-002 2.359e+008 7.550e+014 1.000e+004 1.644e-003 1.424e-002 
1.591e-002 2.369e+008 7.551e+014 1.000e+004 1.729e-003 1.424e-002 
1.592e-002 2.377e+008 7.555e+014 1.000e+004 2.052e-003 1.424e-002 
1.592e-002 2.353e+008 7.584e+014 1.000e+004 1.818e-003 1.427e-002 
1.593e-002 2.361e+008 7.586e+014 1.000e+004 1.576e-003 1.427e-002 
1.594e-002 2.371e+008 7.586e+014 1.000e+004 1.697e-003 1.427e-002 
1.595e-002 2.380e+008 7.587e+014 1.000e+004 1.675e-003 1.427e-002 
1.596e-002 2.390e+008 7.587e+014 1.000e+004 1.672e-003 1.427e-002 
1.597e-002 2.327e+008 7.567e+014 1.000e+004 4.723e-003 1.432e-002 
1.597e-002 2.018e+008 7.553e+014 1.000e+004 6.939e-003 1.454e-002 
1.598e-002 1.828e+008 7.552e+014 1.000e+004 5.075e-003 1.468e-002 
1.599e-002 1.679e+008 7.571e+014 1.000e+004 4.358e-003 1.479e-002 
1.599e-002 1.585e+008 7.614e+014 1.000e+004 5.407e-003 1.486e-002 
1.600e-002 1.527e+008 7.641e+014 1.000e+004 3.798e-003 1.491e-002 
1.601e-002 1.524e+008 7.639e+014 1.000e+004 3.654e-003 1.492e-002 
1.601e-002 1.499e+008 7.604e+014 1.000e+004 4.063e-003 1.494e-002 
1.602e-002 1.503e+008 7.587e+014 1.000e+004 3.157e-003 1.494e-002 
1.602e-002 1.513e+008 7.578e+014 1.000e+004 3.477e-003 1.494e-002 
1.603e-002 1.524e+008 7.493e+014 1.000e+004 1.768e-003 1.494e-002 
1.604e-002 1.535e+008 7.495e+014 1.000e+004 1.659e-003 1.494e-002 
1.604e-002 1.544e+008 7.495e+014 1.000e+004 1.675e-003 1.494e-002 
1.605e-002 1.554e+008 7.495e+014 1.000e+004 1.616e-003 1.494e-002 
1.606e-002 1.563e+008 7.496e+014 1.000e+004 1.694e-003 1.494e-002 
1.607e-002 1.572e+008 7.497e+014 1.000e+004 1.598e-003 1.494e-002 
1.608e-002 1.582e+008 7.497e+014 1.000e+004 1.649e-003 1.494e-002 
1.608e-002 1.591e+008 7.498e+014 1.000e+004 1.675e-003 1.495e-002 
1.609e-002 1.600e+008 7.498e+014 1.000e+004 1.667e-003 1.495e-002 
1.610e-002 1.609e+008 7.499e+014 1.000e+004 1.695e-003 1.495e-002 
1.611e-002 1.619e+008 7.499e+014 1.000e+004 1.671e-003 1.495e-002 
1.611e-002 1.626e+008 7.499e+014 1.000e+004 1.719e-003 1.495e-002 
1.612e-002 1.634e+008 7.500e+014 1.000e+004 1.746e-003 1.496e-002 
1.613e-002 1.643e+008 7.501e+014 1.000e+004 1.788e-003 1.496e-002 
1.614e-002 1.652e+008 7.502e+014 1.000e+004 1.645e-003 1.496e-002 
1.615e-002 1.660e+008 7.502e+014 1.000e+004 1.666e-003 1.496e-002 
1.615e-002 1.662e+008 7.505e+014 1.000e+004 1.746e-003 1.497e-002 
1.616e-002 1.671e+008 7.505e+014 1.000e+004 1.692e-003 1.497e-002 
1.617e-002 1.681e+008 7.506e+014 1.000e+004 1.700e-003 1.497e-002 
1.618e-002 1.690e+008 7.506e+014 1.000e+004 1.663e-003 1.497e-002 
1.618e-002 1.699e+008 7.506e+014 1.000e+004 1.763e-003 1.497e-002 
1.619e-002 1.708e+008 7.507e+014 1.000e+004 1.681e-003 1.497e-002 
1.620e-002 1.718e+008 7.507e+014 1.000e+004 1.681e-003 1.498e-002 
1.621e-002 1.726e+008 7.509e+014 1.000e+004 1.672e-003 1.498e-002 
1.622e-002 1.735e+008 7.509e+014 1.000e+004 1.682e-003 1.498e-002 
1.622e-002 1.744e+008 7.510e+014 1.000e+004 1.635e-003 1.498e-002 
1.623e-002 1.753e+008 7.509e+014 1.000e+004 1.684e-003 1.498e-002 
1.624e-002 1.762e+008 7.509e+014 1.000e+004 1.711e-003 1.498e-002 
1.625e-002 1.771e+008 7.512e+014 1.000e+004 1.653e-003 1.499e-002 
1.626e-002 1.781e+008 7.512e+014 1.000e+004 1.717e-003 1.499e-002 
1.626e-002 1.790e+008 7.513e+014 1.000e+004 1.636e-003 1.499e-002 
1.627e-002 1.799e+008 7.513e+014 1.000e+004 2.103e-003 1.499e-002 
1.628e-002 1.809e+008 7.513e+014 1.000e+004 1.850e-003 1.499e-002 
1.629e-002 1.819e+008 7.514e+014 1.000e+004 1.830e-003 1.499e-002 
1.629e-002 1.829e+008 7.515e+014 1.000e+004 1.714e-003 1.499e-002 
1.630e-002 1.838e+008 7.515e+014 1.000e+004 1.659e-003 1.499e-002 
1.631e-002 1.848e+008 7.516e+014 1.000e+004 1.654e-003 1.500e-002 
1.632e-002 1.858e+008 7.517e+014 1.000e+004 1.736e-003 1.500e-002 
1.633e-002 1.867e+008 7.517e+014 1.000e+004 1.773e-003 1.500e-002 
1.633e-002 1.876e+008 7.517e+014 1.000e+004 1.671e-003 1.500e-002 
1.634e-002 1.886e+008 7.519e+014 1.000e+004 2.035e-003 1.500e-002 
1.635e-002 1.897e+008 7.519e+014 1.000e+004 1.702e-003 1.500e-002 
1.636e-002 1.907e+008 7.520e+014 1.000e+004 1.792e-003 1.500e-002 
1.637e-002 1.917e+008 7.520e+014 1.000e+004 1.671e-003 1.500e-002 
1.637e-002 1.927e+008 7.521e+014 1.000e+004 1.641e-003 1.500e-002 
1.638e-002 1.938e+008 7.522e+014 1.000e+004 1.684e-003 1.501e-002 
1.639e-002 1.948e+008 7.522e+014 1.000e+004 1.667e-003 1.501e-002 
1.640e-002 1.959e+008 7.523e+014 1.000e+004 1.618e-003 1.501e-002 
1.641e-002 1.969e+008 7.524e+014 1.000e+004 1.613e-003 1.501e-002 
1.641e-002 1.982e+008 7.525e+014 1.000e+004 1.817e-003 1.501e-002 
1.642e-002 1.993e+008 7.526e+014 1.000e+004 1.715e-003 1.501e-002 
1.643e-002 2.005e+008 7.527e+014 1.000e+004 1.734e-003 1.501e-002 
1.644e-002 2.016e+008 7.529e+014 1.000e+004 1.741e-003 1.501e-002 
1.645e-002 2.028e+008 7.529e+014 1.000e+004 1.627e-003 1.501e-002 
1.645e-002 2.039e+008 7.530e+014 1.000e+004 1.814e-003 1.501e-002 
1.646e-002 2.051e+008 7.531e+014 1.000e+004 1.801e-003 1.501e-002 
1.647e-002 2.063e+008 7.533e+014 1.000e+004 1.746e-003 1.501e-002 
1.648e-002 2.074e+008 7.535e+014 1.000e+004 1.655e-003 1.501e-002 
1.649e-002 2.086e+008 7.537e+014 1.000e+004 1.682e-003 1.501e-002 
1.649e-002 2.098e+008 7.538e+014 1.000e+004 1.685e-003 1.501e-002 
1.650e-002 2.110e+008 7.539e+014 1.000e+004 2.198e-003 1.501e-002 
1.651e-002 2.122e+008 7.541e+014 1.000e+004 1.778e-003 1.501e-002 
1.652e-002 2.134e+008 7.541e+014 1.000e+004 1.835e-003 1.501e-002 
1.653e-002 2.147e+008 7.542e+014 1.000e+004 1.805e-003 1.501e-002 
1.654e-002 2.159e+008 7.544e+014 1.000e+004 1.695e-003 1.501e-002 
1.654e-002 2.170e+008 7.545e+014 1.000e+004 1.909e-003 1.501e-002 
1.655e-002 2.181e+008 7.547e+014 1.000e+004 1.796e-003 1.501e-002 
1.656e-002 2.191e+008 7.547e+014 1.000e+004 1.866e-003 1.501e-002 
1.657e-002 2.201e+008 7.548e+014 1.000e+004 1.814e-003 1.501e-002 
1.658e-002 2.210e+008 7.550e+014 1.000e+004 1.768e-003 1.501e-002 
1.658e-002 2.225e+008 7.551e+014 1.000e+004 1.671e-003 1.501e-002 
1.659e-002 2.238e+008 7.552e+014 1.000e+004 2.117e-003 1.501e-002 
1.660e-002 2.247e+008 7.553e+014 1.000e+004 1.857e-003 1.501e-002 
1.661e-002 2.257e+008 7.554e+014 1.000e+004 1.627e-003 1.501e-002 
1.662e-002 2.268e+008 7.555e+014 1.000e+004 1.756e-003 1.501e-002 
1.662e-002 2.280e+008 7.556e+014 1.000e+004 1.791e-003 1.501e-002 
1.663e-002 2.290e+008 7.557e+014 1.000e+004 1.752e-003 1.501e-002 
1.664e-002 2.298e+008 7.559e+014 1.000e+004 1.762e-003 1.501e-002 
1.665e-002 2.309e+008 7.559e+014 1.000e+004 1.853e-003 1.502e-002 
1.666e-002 2.321e+008 7.559e+014 1.000e+004 2.061e-003 1.502e-002 
1.667e-002 2.330e+008 7.561e+014 1.000e+004 1.789e-003 1.502e-002 
1.667e-002 2.339e+008 7.562e+014 1.000e+004 1.826e-003 1.502e-002 
1.668e-002 2.302e+008 7.545e+014 1.000e+004 4.013e-003 1.505e-002 
1.669e-002 2.033e+008 7.533e+014 1.000e+004 6.893e-003 1.524e-002 
1.670e-002 1.812e+008 7.539e+014 1.000e+004 4.420e-003 1.540e-002 
1.670e-002 1.682e+008 7.550e+014 1.000e+004 5.607e-003 1.550e-002 
1.671e-002 1.598e+008 7.580e+014 1.000e+004 4.423e-003 1.556e-002 
1.671e-002 1.532e+008 7.610e+014 1.000e+004 3.844e-003 1.561e-002 
1.672e-002 1.478e+008 7.632e+014 1.000e+004 4.149e-003 1.565e-002 
1.672e-002 1.467e+008 7.635e+014 1.000e+004 4.195e-003 1.567e-002 
1.673e-002 1.466e+008 7.632e+014 1.000e+004 3.840e-003 1.567e-002 
1.673e-002 1.472e+008 7.631e+014 1.000e+004 3.980e-003 1.567e-002 
1.674e-002 1.481e+008 7.629e+014 1.000e+004 3.578e-003 1.567e-002 
1.674e-002 1.489e+008 7.629e+014 1.000e+004 3.497e-003 1.567e-002 
1.675e-002 1.496e+008 7.630e+014 1.000e+004 3.160e-003 1.567e-002 
1.675e-002 1.502e+008 7.630e+014 1.000e+004 5.473e-003 1.567e-002 
1.676e-002 1.509e+008 7.632e+014 1.000e+004 5.542e-003 1.568e-002 
1.677e-002 1.515e+008 7.631e+014 1.000e+004 5.013e-003 1.568e-002 
1.677e-002 1.522e+008 7.633e+014 1.000e+004 2.922e-003 1.568e-002 
1.678e-002 1.501e+008 7.594e+014 1.000e+004 4.068e-003 1.570e-002 
1.678e-002 1.505e+008 7.578e+014 1.000e+004 2.110e-003 1.570e-002 
1.679e-002 1.515e+008 7.571e+014 1.000e+004 3.444e-003 1.570e-002 
1.679e-002 1.526e+008 7.567e+014 1.000e+004 3.427e-003 1.570e-002 
1.680e-002 1.534e+008 7.567e+014 1.000e+004 2.994e-003 1.570e-002 
1.681e-002 1.542e+008 7.566e+014 1.000e+004 2.484e-003 1.570e-002 
1.681e-002 1.549e+008 7.565e+014 1.000e+004 2.992e-003 1.570e-002 
1.682e-002 1.551e+008 7.497e+014 1.000e+004 4.086e-003 1.570e-002 
1.682e-002 1.550e+008 7.496e+014 1.000e+004 1.672e-003 1.571e-002 
1.683e-002 1.560e+008 7.497e+014 1.000e+004 1.571e-003 1.571e-002 
1.684e-002 1.569e+008 7.497e+014 1.000e+004 1.631e-003 1.571e-002 
1.685e-002 1.578e+008 7.497e+014 1.000e+004 1.626e-003 1.571e-002 
1.685e-002 1.587e+008 7.497e+014 1.000e+004 1.607e-003 1.571e-002 
1.686e-002 1.595e+008 7.499e+014 1.000e+004 1.643e-003 1.572e-002 
1.687e-002 1.604e+008 7.499e+014 1.000e+004 1.694e-003 1.572e-002 
1.688e-002 1.612e+008 7.499e+014 1.000e+004 1.669e-003 1.572e-002 
1.689e-002 1.622e+008 7.499e+014 1.000e+004 1.775e-003 1.572e-002 
1.689e-002 1.630e+008 7.500e+014 1.000e+004 1.658e-003 1.572e-002 
1.690e-002 1.638e+008 7.501e+014 1.000e+004 1.717e-003 1.573e-002 
1.691e-002 1.647e+008 7.502e+014 1.000e+004 1.681e-003 1.573e-002 
1.692e-002 1.657e+008 7.502e+014 1.000e+004 1.720e-003 1.573e-002 
1.692e-002 1.663e+008 7.505e+014 1.000e+004 1.772e-003 1.573e-002 
1.693e-002 1.670e+008 7.506e+014 1.000e+004 1.775e-003 1.574e-002 
1.694e-002 1.679e+008 7.506e+014 1.000e+004 1.815e-003 1.574e-002 
1.695e-002 1.688e+008 7.507e+014 1.000e+004 1.714e-003 1.574e-002 
1.696e-002 1.697e+008 7.507e+014 1.000e+004 1.680e-003 1.574e-002 
1.696e-002 1.706e+008 7.508e+014 1.000e+004 1.760e-003 1.574e-002 
1.697e-002 1.694e+008 7.502e+014 1.000e+004 2.017e-003 1.576e-002 
1.698e-002 1.620e+008 7.490e+014 1.000e+004 3.785e-003 1.582e-002 
1.699e-002 1.430e+008 7.486e+014 1.000e+004 4.806e-003 1.595e-002 
1.699e-002 1.250e+008 7.485e+014 1.000e+004 3.614e-003 1.608e-002 
1.700e-002 1.193e+008 7.494e+014 1.000e+004 3.042e-003 1.613e-002 
1.701e-002 1.192e+008 7.496e+014 1.000e+004 4.123e-003 1.614e-002 
1.701e-002 1.208e+008 7.482e+014 1.000e+004 5.220e-003 1.613e-002 
1.701e-002 1.221e+008 7.477e+014 1.000e+004 3.306e-003 1.612e-002 
1.702e-002 1.230e+008 7.471e+014 1.000e+004 3.522e-003 1.612e-002 
1.702e-002 1.239e+008 7.464e+014 1.000e+004 4.615e-003 1.612e-002 
1.703e-002 1.259e+008 7.312e+014 1.000e+004 3.897e-003 1.611e-002 
1.704e-002 1.237e+008 7.291e+014 1.000e+004 2.414e-003 1.614e-002 
1.704e-002 1.206e+008 7.303e+014 1.000e+004 2.258e-003 1.616e-002 
1.705e-002 1.176e+008 7.315e+014 1.000e+004 2.053e-003 1.619e-002 
1.706e-002 1.163e+008 7.324e+014 1.000e+004 1.852e-003 1.621e-002 
1.707e-002 1.158e+008 7.329e+014 1.000e+004 1.742e-003 1.622e-002 
1.708e-002 1.159e+008 7.334e+014 1.000e+004 1.702e-003 1.623e-002 
1.709e-002 1.160e+008 7.332e+014 1.000e+004 1.896e-003 1.624e-002 
1.710e-002 1.165e+008 7.334e+014 1.000e+004 1.707e-003 1.624e-002 
1.710e-002 1.172e+008 7.333e+014 1.000e+004 1.694e-003 1.625e-002 
1.711e-002 1.182e+008 7.334e+014 1.000e+004 1.593e-003 1.625e-002 
1.712e-002 1.192e+008 7.334e+014 1.000e+004 1.685e-003 1.625e-002 
1.713e-002 1.201e+008 7.335e+014 1.000e+004 1.601e-003 1.625e-002 
1.714e-002 1.211e+008 7.336e+014 1.000e+004 1.570e-003 1.625e-002 
1.715e-002 1.220e+008 7.336e+014 1.000e+004 1.601e-003 1.626e-002 
1.715e-002 1.230e+008 7.337e+014 1.000e+004 1.661e-003 1.626e-002 
1.716e-002 1.239e+008 7.337e+014 1.000e+004 1.655e-003 1.626e-002 
1.717e-002 1.249e+008 7.338e+014 1.000e+004 1.690e-003 1.626e-002 
1.718e-002 1.259e+008 7.338e+014 1.000e+004 1.627e-003 1.626e-002 
1.719e-002 1.267e+008 7.338e+014 1.000e+004 1.680e-003 1.626e-002 
1.719e-002 1.277e+008 7.338e+014 1.000e+004 1.684e-003 1.626e-002 
1.720e-002 1.287e+008 7.340e+014 1.000e+004 1.679e-003 1.627e-002 
1.721e-002 1.297e+008 7.340e+014 1.000e+004 1.644e-003 1.627e-002 
1.722e-002 1.307e+008 7.340e+014 1.000e+004 1.710e-003 1.627e-002 
1.723e-002 1.317e+008 7.341e+014 1.000e+004 1.686e-003 1.627e-002 
1.724e-002 1.326e+008 7.342e+014 1.000e+004 1.597e-003 1.627e-002 
1.724e-002 1.335e+008 7.343e+014 1.000e+004 1.726e-003 1.627e-002 
1.725e-002 1.345e+008 7.343e+014 1.000e+004 1.639e-003 1.628e-002 
1.726e-002 1.355e+008 7.343e+014 1.000e+004 1.677e-003 1.628e-002 
1.727e-002 1.363e+008 7.344e+014 1.000e+004 1.670e-003 1.628e-002 
1.728e-002 1.372e+008 7.346e+014 1.000e+004 1.673e-003 1.628e-002 
1.729e-002 1.382e+008 7.347e+014 1.000e+004 1.672e-003 1.628e-002 
1.729e-002 1.392e+008 7.347e+014 1.000e+004 1.598e-003 1.628e-002 
1.730e-002 1.402e+008 7.348e+014 1.000e+004 1.608e-003 1.629e-002 
1.731e-002 1.412e+008 7.349e+014 1.000e+004 1.629e-003 1.629e-002 
1.732e-002 1.421e+008 7.349e+014 1.000e+004 1.639e-003 1.629e-002 
1.733e-002 1.430e+008 7.350e+014 1.000e+004 1.629e-003 1.629e-002 
1.733e-002 1.438e+008 7.351e+014 1.000e+004 1.661e-003 1.629e-002 
1.734e-002 1.448e+008 7.351e+014 1.000e+004 1.689e-003 1.630e-002 
1.735e-002 1.457e+008 7.353e+014 1.000e+004 1.664e-003 1.630e-002 
1.736e-002 1.466e+008 7.354e+014 1.000e+004 1.652e-003 1.630e-002 
1.737e-002 1.475e+008 7.356e+014 1.000e+004 1.628e-003 1.630e-002 
1.738e-002 1.484e+008 7.355e+014 1.000e+004 1.721e-003 1.630e-002 
1.738e-002 1.493e+008 7.357e+014 1.000e+004 1.652e-003 1.631e-002 
1.739e-002 1.504e+008 7.358e+014 1.000e+004 1.794e-003 1.631e-002 
1.740e-002 1.513e+008 7.359e+014 1.000e+004 1.682e-003 1.631e-002 
1.741e-002 1.524e+008 7.360e+014 1.000e+004 1.675e-003 1.631e-002 
1.742e-002 1.534e+008 7.360e+014 1.000e+004 1.640e-003 1.631e-002 
1.743e-002 1.543e+008 7.361e+014 1.000e+004 1.645e-003 1.631e-002 
1.743e-002 1.554e+008 7.362e+014 1.000e+004 1.673e-003 1.631e-002 
1.744e-002 1.564e+008 7.362e+014 1.000e+004 1.656e-003 1.632e-002 
1.745e-002 1.572e+008 7.363e+014 1.000e+004 1.658e-003 1.632e-002 
1.746e-002 1.581e+008 7.363e+014 1.000e+004 1.726e-003 1.632e-002 
1.747e-002 1.590e+008 7.364e+014 1.000e+004 1.722e-003 1.632e-002 
1.748e-002 1.600e+008 7.366e+014 1.000e+004 1.662e-003 1.632e-002 
1.748e-002 1.610e+008 7.367e+014 1.000e+004 1.656e-003 1.633e-002 
1.749e-002 1.619e+008 7.368e+014 1.000e+004 1.778e-003 1.633e-002 
1.750e-002 1.628e+008 7.367e+014 1.000e+004 1.659e-003 1.633e-002 
1.751e-002 1.636e+008 7.368e+014 1.000e+004 1.757e-003 1.633e-002 
1.752e-002 1.644e+008 7.368e+014 1.000e+004 1.804e-003 1.633e-002 
1.753e-002 1.653e+008 7.369e+014 1.000e+004 1.748e-003 1.634e-002 
1.753e-002 1.663e+008 7.370e+014 1.000e+004 1.756e-003 1.634e-002 
1.754e-002 1.671e+008 7.358e+014 1.000e+004 1.987e-003 1.634e-002 
1.755e-002 1.682e+008 7.358e+014 1.000e+004 1.765e-003 1.634e-002 
1.756e-002 1.691e+008 7.358e+014 1.000e+004 1.736e-003 1.634e-002 
1.757e-002 1.701e+008 7.358e+014 1.000e+004 1.769e-003 1.635e-002 
1.758e-002 1.711e+008 7.360e+014 1.000e+004 1.880e-003 1.635e-002 
1.758e-002 1.720e+008 7.361e+014 1.000e+004 1.779e-003 1.635e-002 
1.759e-002 1.730e+008 7.362e+014 1.000e+004 1.769e-003 1.635e-002 
1.760e-002 1.739e+008 7.363e+014 1.000e+004 1.729e-003 1.635e-002 
1.761e-002 1.749e+008 7.364e+014 1.000e+004 1.728e-003 1.635e-002 
1.762e-002 1.760e+008 7.365e+014 1.000e+004 1.775e-003 1.636e-002 
1.763e-002 1.770e+008 7.365e+014 1.000e+004 1.710e-003 1.636e-002 
1.764e-002 1.777e+008 7.367e+014 1.000e+004 2.217e-003 1.636e-002 
1.764e-002 1.769e+008 7.374e+014 1.000e+004 1.805e-003 1.637e-002 
1.765e-002 1.758e+008 7.366e+014 1.000e+004 2.056e-003 1.639e-002 
1.766e-002 1.758e+008 7.369e+014 1.000e+004 1.768e-003 1.640e-002 
1.767e-002 1.762e+008 7.370e+014 1.000e+004 1.720e-003 1.640e-002 
1.768e-002 1.771e+008 7.372e+014 1.000e+004 1.948e-003 1.641e-002 
1.769e-002 1.781e+008 7.373e+014 1.000e+004 1.637e-003 1.641e-002 
1.770e-002 1.792e+008 7.374e+014 1.000e+004 1.688e-003 1.641e-002 
1.770e-002 1.799e+008 7.376e+014 1.000e+004 1.744e-003 1.641e-002 
1.771e-002 1.807e+008 7.377e+014 1.000e+004 1.593e-003 1.642e-002 
1.772e-002 1.816e+008 7.377e+014 1.000e+004 1.710e-003 1.642e-002 
1.773e-002 1.825e+008 7.378e+014 1.000e+004 1.669e-003 1.642e-002 
1.774e-002 1.834e+008 7.379e+014 1.000e+004 1.619e-003 1.642e-002 
1.775e-002 1.841e+008 7.381e+014 1.000e+004 1.763e-003 1.643e-002 
1.775e-002 1.850e+008 7.382e+014 1.000e+004 1.742e-003 1.643e-002 
1.776e-002 1.857e+008 7.384e+014 1.000e+004 1.637e-003 1.643e-002 
1.777e-002 1.866e+008 7.385e+014 1.000e+004 1.757e-003 1.643e-002 
1.778e-002 1.872e+008 7.387e+014 1.000e+004 1.734e-003 1.644e-002 
1.779e-002 1.873e+008 7.390e+014 1.000e+004 1.929e-003 1.644e-002 
1.780e-002 1.865e+008 7.400e+014 1.000e+004 1.958e-003 1.646e-002 
1.780e-002 1.852e+008 7.413e+014 1.000e+004 1.822e-003 1.648e-002 
1.781e-002 1.848e+008 7.423e+014 1.000e+004 1.778e-003 1.649e-002 
1.782e-002 1.849e+008 7.428e+014 1.000e+004 1.801e-003 1.650e-002 
1.783e-002 1.857e+008 7.430e+014 1.000e+004 1.675e-003 1.650e-002 
1.784e-002 1.866e+008 7.430e+014 1.000e+004 1.645e-003 1.650e-002 
1.785e-002 1.875e+008 7.431e+014 1.000e+004 1.776e-003 1.650e-002 
1.785e-002 1.884e+008 7.432e+014 1.000e+004 1.741e-003 1.650e-002 
1.786e-002 1.893e+008 7.433e+014 1.000e+004 1.660e-003 1.651e-002 
1.787e-002 1.903e+008 7.434e+014 1.000e+004 1.694e-003 1.651e-002 
1.788e-002 1.912e+008 7.435e+014 1.000e+004 1.699e-003 1.651e-002 
1.789e-002 1.922e+008 7.436e+014 1.000e+004 1.683e-003 1.651e-002 
1.790e-002 1.931e+008 7.437e+014 1.000e+004 1.666e-003 1.651e-002 
1.791e-002 1.940e+008 7.439e+014 1.000e+004 1.660e-003 1.652e-002 
1.791e-002 1.949e+008 7.441e+014 1.000e+004 1.624e-003 1.652e-002 
1.792e-002 1.958e+008 7.442e+014 1.000e+004 1.690e-003 1.652e-002 
1.793e-002 1.967e+008 7.443e+014 1.000e+004 1.679e-003 1.652e-002 
1.794e-002 1.976e+008 7.444e+014 1.000e+004 1.676e-003 1.653e-002 
1.795e-002 1.986e+008 7.446e+014 1.000e+004 1.706e-003 1.653e-002 
1.796e-002 1.994e+008 7.447e+014 1.000e+004 1.819e-003 1.653e-002 
1.796e-002 2.003e+008 7.450e+014 1.000e+004 1.671e-003 1.653e-002 
1.797e-002 2.013e+008 7.450e+014 1.000e+004 1.744e-003 1.653e-002 
1.798e-002 2.021e+008 7.453e+014 1.000e+004 1.782e-003 1.654e-002 
1.799e-002 2.030e+008 7.454e+014 1.000e+004 1.728e-003 1.654e-002 
1.800e-002 2.038e+008 7.456e+014 1.000e+004 1.915e-003 1.654e-002 
1.801e-002 2.046e+008 7.458e+014 1.000e+004 1.723e-003 1.654e-002 
1.801e-002 2.053e+008 7.461e+014 1.000e+004 1.708e-003 1.655e-002 
1.802e-002 2.060e+008 7.464e+014 1.000e+004 1.777e-003 1.655e-002 
1.803e-002 2.066e+008 7.468e+014 1.000e+004 1.779e-003 1.656e-002 
1.804e-002 2.071e+008 7.474e+014 1.000e+004 1.690e-003 1.656e-002 
1.805e-002 2.079e+008 7.475e+014 1.000e+004 1.780e-003 1.656e-002 
1.806e-002 2.088e+008 7.478e+014 1.000e+004 1.884e-003 1.657e-002 
1.807e-002 2.098e+008 7.479e+014 1.000e+004 1.635e-003 1.657e-002 
1.807e-002 2.106e+008 7.482e+014 1.000e+004 1.783e-003 1.657e-002 
1.808e-002 2.115e+008 7.484e+014 1.000e+004 1.775e-003 1.657e-002 
1.809e-002 2.124e+008 7.487e+014 1.000e+004 1.718e-003 1.658e-002 
1.810e-002 2.133e+008 7.488e+014 1.000e+004 1.775e-003 1.658e-002 
1.811e-002 2.141e+008 7.490e+014 1.000e+004 1.670e-003 1.658e-002 
1.812e-002 2.152e+008 7.491e+014 1.000e+004 1.816e-003 1.658e-002 
1.813e-002 2.159e+008 7.494e+014 1.000e+004 1.722e-003 1.659e-002 
1.814e-002 2.169e+008 7.495e+014 1.000e+004 1.747e-003 1.659e-002 
1.814e-002 2.178e+008 7.496e+014 1.000e+004 1.714e-003 1.659e-002 
1.815e-002 2.188e+008 7.498e+014 1.000e+004 1.809e-003 1.659e-002 
1.816e-002 2.197e+008 7.500e+014 1.000e+004 1.593e-003 1.659e-002 
1.817e-002 2.206e+008 7.501e+014 1.000e+004 1.725e-003 1.660e-002 
1.818e-002 2.216e+008 7.503e+014 1.000e+004 1.772e-003 1.660e-002 
1.819e-002 2.227e+008 7.504e+014 1.000e+004 1.736e-003 1.660e-002 
1.819e-002 2.236e+008 7.506e+014 1.000e+004 1.826e-003 1.660e-002 
1.820e-002 2.246e+008 7.507e+014 1.000e+004 1.792e-003 1.660e-002 
1.821e-002 2.253e+008 7.510e+014 1.000e+004 1.735e-003 1.661e-002 
1.822e-002 2.255e+008 7.513e+014 1.000e+004 1.999e-003 1.661e-002 
1.823e-002 2.254e+008 7.517e+014 1.000e+004 1.842e-003 1.662e-002 
1.824e-002 2.248e+008 7.518e+014 1.000e+004 2.037e-003 1.664e-002 
1.825e-002 2.133e+008 7.502e+014 1.000e+004 5.082e-003 1.672e-002 
1.825e-002 1.839e+008 7.486e+014 1.000e+004 5.954e-003 1.693e-002 
1.826e-002 1.698e+008 7.512e+014 1.000e+004 4.167e-003 1.704e-002 
1.827e-002 1.645e+008 7.480e+014 1.000e+004 4.211e-003 1.708e-002 
1.827e-002 1.641e+008 7.473e+014 1.000e+004 3.046e-003 1.709e-002 
1.828e-002 1.646e+008 7.473e+014 1.000e+004 2.510e-003 1.709e-002 
1.829e-002 1.650e+008 7.474e+014 1.000e+004 2.028e-003 1.709e-002 
1.829e-002 1.638e+008 7.486e+014 1.000e+004 2.265e-003 1.711e-002 
1.830e-002 1.607e+008 7.505e+014 1.000e+004 2.897e-003 1.713e-002 
1.830e-002 1.549e+008 7.531e+014 1.000e+004 3.582e-003 1.718e-002 
1.831e-002 1.498e+008 7.546e+014 1.000e+004 3.363e-003 1.722e-002 
1.832e-002 1.459e+008 7.513e+014 1.000e+004 3.373e-003 1.725e-002 
1.832e-002 1.461e+008 7.494e+014 1.000e+004 3.372e-003 1.726e-002 
1.833e-002 1.468e+008 7.482e+014 1.000e+004 2.096e-003 1.726e-002 
1.834e-002 1.448e+008 7.447e+014 1.000e+004 2.895e-003 1.728e-002 
1.834e-002 1.443e+008 7.428e+014 1.000e+004 1.735e-003 1.729e-002 
1.835e-002 1.453e+008 7.426e+014 1.000e+004 1.781e-003 1.729e-002 
1.836e-002 1.463e+008 7.429e+014 1.000e+004 1.714e-003 1.730e-002 
1.837e-002 1.472e+008 7.428e+014 1.000e+004 1.623e-003 1.730e-002 
1.838e-002 1.481e+008 7.429e+014 1.000e+004 1.630e-003 1.730e-002 
1.838e-002 1.489e+008 7.429e+014 1.000e+004 1.661e-003 1.730e-002 
1.839e-002 1.498e+008 7.430e+014 1.000e+004 1.715e-003 1.730e-002 
1.840e-002 1.507e+008 7.431e+014 1.000e+004 1.631e-003 1.730e-002 
1.841e-002 1.515e+008 7.432e+014 1.000e+004 1.640e-003 1.730e-002 
1.841e-002 1.524e+008 7.432e+014 1.000e+004 1.678e-003 1.731e-002 
1.842e-002 1.533e+008 7.433e+014 1.000e+004 1.655e-003 1.731e-002 
1.843e-002 1.541e+008 7.434e+014 1.000e+004 2.139e-003 1.731e-002 
1.844e-002 1.549e+008 7.434e+014 1.000e+004 1.689e-003 1.731e-002 
1.845e-002 1.558e+008 7.435e+014 1.000e+004 2.106e-003 1.731e-002 
1.845e-002 1.567e+008 7.436e+014 1.000e+004 1.663e-003 1.732e-002 
1.846e-002 1.575e+008 7.437e+014 1.000e+004 1.649e-003 1.732e-002 
1.847e-002 1.583e+008 7.437e+014 1.000e+004 1.593e-003 1.732e-002 
1.848e-002 1.593e+008 7.438e+014 1.000e+004 1.851e-003 1.732e-002 
1.848e-002 1.600e+008 7.440e+014 1.000e+004 1.727e-003 1.732e-002 
1.849e-002 1.609e+008 7.441e+014 1.000e+004 1.722e-003 1.733e-002 
1.850e-002 1.617e+008 7.442e+014 1.000e+004 1.746e-003 1.733e-002 
1.851e-002 1.626e+008 7.443e+014 1.000e+004 2.027e-003 1.733e-002 
1.852e-002 1.634e+008 7.444e+014 1.000e+004 1.630e-003 1.733e-002 
1.852e-002 1.643e+008 7.444e+014 1.000e+004 1.709e-003 1.733e-002 
1.853e-002 1.651e+008 7.446e+014 1.000e+004 1.656e-003 1.734e-002 
1.854e-002 1.658e+008 7.448e+014 1.000e+004 1.608e-003 1.734e-002 
1.855e-002 1.666e+008 7.449e+014 1.000e+004 1.681e-003 1.734e-002 
1.856e-002 1.675e+008 7.450e+014 1.000e+004 1.741e-003 1.734e-002 
1.856e-002 1.683e+008 7.452e+014 1.000e+004 1.680e-003 1.735e-002 
1.857e-002 1.686e+008 7.453e+014 1.000e+004 1.699e-003 1.735e-002 
1.858e-002 1.696e+008 7.454e+014 1.000e+004 2.066e-003 1.735e-002 
1.859e-002 1.705e+008 7.455e+014 1.000e+004 1.717e-003 1.735e-002 
1.859e-002 1.715e+008 7.455e+014 1.000e+004 1.654e-003 1.736e-002 
1.860e-002 1.724e+008 7.456e+014 1.000e+004 1.803e-003 1.736e-002 
1.861e-002 1.733e+008 7.456e+014 1.000e+004 2.044e-003 1.736e-002 
1.862e-002 1.743e+008 7.456e+014 1.000e+004 2.035e-003 1.736e-002 
1.863e-002 1.751e+008 7.457e+014 1.000e+004 1.648e-003 1.736e-002 
1.863e-002 1.760e+008 7.458e+014 1.000e+004 1.895e-003 1.736e-002 
1.864e-002 1.769e+008 7.460e+014 1.000e+004 1.769e-003 1.736e-002 
1.865e-002 1.778e+008 7.460e+014 1.000e+004 1.851e-003 1.737e-002 
1.866e-002 1.786e+008 7.461e+014 1.000e+004 1.633e-003 1.737e-002 
1.866e-002 1.795e+008 7.462e+014 1.000e+004 1.989e-003 1.737e-002 
1.867e-002 1.804e+008 7.463e+014 1.000e+004 1.710e-003 1.737e-002 
1.868e-002 1.813e+008 7.464e+014 1.000e+004 1.823e-003 1.737e-002 
1.869e-002 1.823e+008 7.464e+014 1.000e+004 1.790e-003 1.737e-002 
1.870e-002 1.832e+008 7.465e+014 1.000e+004 1.677e-003 1.738e-002 
1.870e-002 1.842e+008 7.466e+014 1.000e+004 1.769e-003 1.738e-002 
1.871e-002 1.851e+008 7.467e+014 1.000e+004 1.764e-003 1.738e-002 
1.872e-002 1.859e+008 7.468e+014 1.000e+004 1.803e-003 1.738e-002 
1.873e-002 1.868e+008 7.469e+014 1.000e+004 2.027e-003 1.738e-002 
1.874e-002 1.877e+008 7.469e+014 1.000e+004 1.620e-003 1.738e-002 
1.874e-002 1.886e+008 7.471e+014 1.000e+004 1.663e-003 1.739e-002 
1.875e-002 1.895e+008 7.472e+014 1.000e+004 1.621e-003 1.739e-002 
1.876e-002 1.903e+008 7.473e+014 1.000e+004 1.858e-003 1.739e-002 
1.877e-002 1.913e+008 7.474e+014 1.000e+004 1.740e-003 1.739e-002 
1.878e-002 1.922e+008 7.475e+014 1.000e+004 1.633e-003 1.739e-002 
1.878e-002 1.931e+008 7.476e+014 1.000e+004 1.704e-003 1.739e-002 
1.879e-002 1.939e+008 7.476e+014 1.000e+004 1.711e-003 1.740e-002 
1.880e-002 1.947e+008 7.477e+014 1.000e+004 1.860e-003 1.740e-002 
1.881e-002 1.957e+008 7.479e+014 1.000e+004 1.781e-003 1.740e-002 
1.881e-002 1.966e+008 7.479e+014 1.000e+004 1.719e-003 1.740e-002 
1.882e-002 1.975e+008 7.481e+014 1.000e+004 1.926e-003 1.740e-002 
1.883e-002 1.984e+008 7.481e+014 1.000e+004 1.658e-003 1.741e-002 
1.884e-002 1.993e+008 7.483e+014 1.000e+004 1.756e-003 1.741e-002 
1.885e-002 2.003e+008 7.484e+014 1.000e+004 1.618e-003 1.741e-002 
1.885e-002 2.011e+008 7.484e+014 1.000e+004 1.765e-003 1.741e-002 
1.886e-002 2.020e+008 7.485e+014 1.000e+004 1.727e-003 1.741e-002 
1.887e-002 2.029e+008 7.486e+014 1.000e+004 1.647e-003 1.741e-002 
1.888e-002 2.037e+008 7.488e+014 1.000e+004 1.689e-003 1.742e-002 
1.889e-002 2.045e+008 7.488e+014 1.000e+004 1.621e-003 1.742e-002 
1.889e-002 2.055e+008 7.490e+014 1.000e+004 1.606e-003 1.742e-002 
1.890e-002 2.064e+008 7.490e+014 1.000e+004 1.710e-003 1.742e-002 
1.891e-002 2.072e+008 7.492e+014 1.000e+004 1.647e-003 1.742e-002 
1.892e-002 2.081e+008 7.494e+014 1.000e+004 1.626e-003 1.743e-002 
1.893e-002 2.089e+008 7.495e+014 1.000e+004 1.705e-003 1.743e-002 
1.893e-002 2.098e+008 7.496e+014 1.000e+004 1.610e-003 1.743e-002 
1.894e-002 2.107e+008 7.497e+014 1.000e+004 1.690e-003 1.743e-002 
1.895e-002 2.116e+008 7.498e+014 1.000e+004 1.759e-003 1.743e-002 
1.896e-002 2.124e+008 7.500e+014 1.000e+004 1.655e-003 1.744e-002 
1.897e-002 2.132e+008 7.502e+014 1.000e+004 1.646e-003 1.744e-002 
1.897e-002 2.141e+008 7.503e+014 1.000e+004 1.644e-003 1.744e-002 
1.898e-002 2.147e+008 7.505e+014 1.000e+004 1.711e-003 1.744e-002 
1.899e-002 2.154e+008 7.508e+014 1.000e+004 1.598e-003 1.745e-002 
1.900e-002 2.163e+008 7.510e+014 1.000e+004 1.840e-003 1.745e-002 
1.901e-002 2.172e+008 7.511e+014 1.000e+004 1.725e-003 1.745e-002 
1.902e-002 2.179e+008 7.512e+014 1.000e+004 1.699e-003 1.745e-002 
1.902e-002 2.187e+008 7.514e+014 1.000e+004 1.961e-003 1.746e-002 
1.903e-002 2.196e+008 7.515e+014 1.000e+004 1.610e-003 1.746e-002 
1.904e-002 2.204e+008 7.516e+014 1.000e+004 1.597e-003 1.746e-002 
1.905e-002 2.213e+008 7.518e+014 1.000e+004 1.596e-003 1.746e-002 
1.906e-002 2.221e+008 7.520e+014 1.000e+004 1.694e-003 1.747e-002 
1.906e-002 2.230e+008 7.522e+014 1.000e+004 1.690e-003 1.747e-002 
1.907e-002 2.238e+008 7.524e+014 1.000e+004 1.657e-003 1.747e-002 
1.908e-002 2.247e+008 7.525e+014 1.000e+004 1.653e-003 1.747e-002 
1.909e-002 2.257e+008 7.526e+014 1.000e+004 1.690e-003 1.747e-002 
1.910e-002 2.265e+008 7.528e+014 1.000e+004 1.730e-003 1.748e-002 
1.910e-002 2.261e+008 7.537e+014 1.000e+004 2.332e-003 1.749e-002 
1.911e-002 2.238e+008 7.564e+014 1.000e+004 1.781e-003 1.751e-002 
1.912e-002 2.242e+008 7.568e+014 1.000e+004 1.721e-003 1.752e-002 
1.913e-002 2.146e+008 7.551e+014 1.000e+004 5.527e-003 1.759e-002 
1.914e-002 1.852e+008 7.541e+014 1.000e+004 5.733e-003 1.780e-002 
1.914e-002 1.697e+008 7.551e+014 1.000e+004 3.678e-003 1.791e-002 
1.915e-002 1.586e+008 7.554e+014 1.000e+004 3.739e-003 1.800e-002 
1.916e-002 1.535e+008 7.574e+014 1.000e+004 3.959e-003 1.804e-002 
1.916e-002 1.460e+008 7.598e+014 1.000e+004 4.447e-003 1.809e-002 
1.917e-002 1.408e+008 7.620e+014 1.000e+004 3.577e-003 1.814e-002 
1.918e-002 1.393e+008 7.599e+014 1.000e+004 4.676e-003 1.815e-002 
1.918e-002 1.382e+008 7.563e+014 1.000e+004 3.319e-003 1.817e-002 
1.919e-002 1.394e+008 7.549e+014 1.000e+004 2.269e-003 1.816e-002 
1.920e-002 1.407e+008 7.541e+014 1.000e+004 2.417e-003 1.816e-002 
1.920e-002 1.421e+008 7.538e+014 1.000e+004 2.462e-003 1.816e-002 
1.921e-002 1.433e+008 7.536e+014 1.000e+004 1.970e-003 1.816e-002 
1.922e-002 1.441e+008 7.537e+014 1.000e+004 3.356e-003 1.816e-002 
1.922e-002 1.450e+008 7.538e+014 1.000e+004 3.399e-003 1.816e-002 
1.923e-002 1.459e+008 7.538e+014 1.000e+004 2.452e-003 1.816e-002 
1.923e-002 1.466e+008 7.537e+014 1.000e+004 1.979e-003 1.816e-002 
1.924e-002 1.473e+008 7.539e+014 1.000e+004 2.996e-003 1.816e-002 
1.924e-002 1.481e+008 7.539e+014 1.000e+004 1.908e-003 1.816e-002 
1.925e-002 1.465e+008 7.480e+014 1.000e+004 1.811e-003 1.818e-002 
1.926e-002 1.475e+008 7.480e+014 1.000e+004 1.669e-003 1.818e-002 
1.927e-002 1.485e+008 7.481e+014 1.000e+004 1.592e-003 1.818e-002 
1.927e-002 1.494e+008 7.482e+014 1.000e+004 1.641e-003 1.818e-002 
1.928e-002 1.503e+008 7.482e+014 1.000e+004 1.809e-003 1.818e-002 
1.929e-002 1.513e+008 7.483e+014 1.000e+004 1.627e-003 1.818e-002 
1.930e-002 1.522e+008 7.483e+014 1.000e+004 1.715e-003 1.819e-002 
1.931e-002 1.530e+008 7.485e+014 1.000e+004 1.652e-003 1.819e-002 
1.931e-002 1.539e+008 7.485e+014 1.000e+004 1.769e-003 1.819e-002 
1.932e-002 1.547e+008 7.486e+014 1.000e+004 1.701e-003 1.819e-002 
1.933e-002 1.556e+008 7.486e+014 1.000e+004 1.672e-003 1.819e-002 
1.934e-002 1.566e+008 7.486e+014 1.000e+004 1.721e-003 1.819e-002 
1.934e-002 1.575e+008 7.487e+014 1.000e+004 1.660e-003 1.820e-002 
1.935e-002 1.585e+008 7.487e+014 1.000e+004 1.765e-003 1.820e-002 
1.936e-002 1.594e+008 7.488e+014 1.000e+004 1.705e-003 1.820e-002 
1.937e-002 1.602e+008 7.489e+014 1.000e+004 1.678e-003 1.820e-002 
1.938e-002 1.611e+008 7.490e+014 1.000e+004 1.684e-003 1.820e-002 
1.938e-002 1.619e+008 7.490e+014 1.000e+004 1.750e-003 1.820e-002 
1.939e-002 1.612e+008 7.489e+014 1.000e+004 1.952e-003 1.822e-002 
1.940e-002 1.585e+008 7.481e+014 1.000e+004 1.918e-003 1.824e-002 
1.941e-002 1.549e+008 7.476e+014 1.000e+004 3.319e-003 1.828e-002 
1.941e-002 1.384e+008 7.472e+014 1.000e+004 4.364e-003 1.840e-002 
1.942e-002 1.188e+008 7.468e+014 1.000e+004 3.635e-003 1.854e-002 
1.943e-002 1.132e+008 7.471e+014 1.000e+004 2.569e-003 1.858e-002 
1.943e-002 1.115e+008 7.479e+014 1.000e+004 4.713e-003 1.860e-002 
1.944e-002 1.126e+008 7.470e+014 1.000e+004 4.604e-003 1.860e-002 
1.944e-002 1.145e+008 7.464e+014 1.000e+004 4.198e-003 1.859e-002 
1.945e-002 1.156e+008 7.457e+014 1.000e+004 5.145e-003 1.858e-002 
1.945e-002 1.167e+008 7.449e+014 1.000e+004 3.537e-003 1.858e-002 
1.946e-002 1.183e+008 7.443e+014 1.000e+004 3.787e-003 1.857e-002 
1.946e-002 1.202e+008 7.442e+014 1.000e+004 3.650e-003 1.857e-002 
1.947e-002 1.231e+008 7.448e+014 1.000e+004 5.033e-003 1.855e-002 
1.947e-002 1.249e+008 7.453e+014 1.000e+004 5.143e-003 1.854e-002 
1.947e-002 1.263e+008 7.455e+014 1.000e+004 6.231e-003 1.854e-002 
1.948e-002 1.272e+008 7.457e+014 1.000e+004 3.915e-003 1.854e-002 
1.948e-002 1.279e+008 7.459e+014 1.000e+004 4.613e-003 1.854e-002 
1.949e-002 1.284e+008 7.461e+014 1.000e+004 3.896e-003 1.854e-002 
1.949e-002 1.288e+008 7.462e+014 1.000e+004 5.969e-003 1.854e-002 
1.950e-002 1.293e+008 7.462e+014 1.000e+004 4.944e-003 1.854e-002 
1.950e-002 1.298e+008 7.462e+014 1.000e+004 6.698e-003 1.854e-002 
1.950e-002 1.302e+008 7.463e+014 1.000e+004 6.522e-003 1.854e-002 
1.951e-002 1.306e+008 7.464e+014 1.000e+004 7.255e-003 1.854e-002 
1.951e-002 1.310e+008 7.464e+014 1.000e+004 7.013e-003 1.854e-002 
1.952e-002 1.314e+008 7.464e+014 1.000e+004 4.903e-003 1.854e-002 
1.952e-002 1.319e+008 7.464e+014 1.000e+004 6.093e-003 1.854e-002 
1.952e-002 1.325e+008 7.465e+014 1.000e+004 7.805e-003 1.854e-002 
1.953e-002 1.329e+008 7.465e+014 1.000e+004 5.942e-003 1.854e-002 
1.953e-002 1.334e+008 7.465e+014 1.000e+004 7.023e-003 1.855e-002 
1.954e-002 1.339e+008 7.465e+014 1.000e+004 6.685e-003 1.855e-002 
1.954e-002 1.343e+008 7.465e+014 1.000e+004 7.375e-003 1.855e-002 
1.954e-002 1.346e+008 7.465e+014 1.000e+004 6.784e-003 1.855e-002 
1.955e-002 1.351e+008 7.465e+014 1.000e+004 4.360e-003 1.855e-002 
1.955e-002 1.356e+008 7.466e+014 1.000e+004 6.607e-003 1.855e-002 
1.956e-002 1.360e+008 7.465e+014 1.000e+004 8.294e-003 1.855e-002 
1.956e-002 1.364e+008 7.465e+014 1.000e+004 3.795e-003 1.855e-002 
1.956e-002 1.368e+008 7.466e+014 1.000e+004 6.350e-003 1.855e-002 
1.957e-002 1.374e+008 7.466e+014 1.000e+004 6.986e-003 1.855e-002 
1.957e-002 1.378e+008 7.466e+014 1.000e+004 5.701e-003 1.856e-002 
1.958e-002 1.382e+008 7.466e+014 1.000e+004 5.196e-003 1.856e-002 
1.958e-002 1.387e+008 7.467e+014 1.000e+004 5.516e-003 1.856e-002 
1.959e-002 1.392e+008 7.468e+014 1.000e+004 5.217e-003 1.856e-002 
1.959e-002 1.396e+008 7.468e+014 1.000e+004 5.636e-003 1.856e-002 
1.959e-002 1.401e+008 7.468e+014 1.000e+004 6.326e-003 1.856e-002 
1.960e-002 1.406e+008 7.468e+014 1.000e+004 6.768e-003 1.856e-002 
1.960e-002 1.411e+008 7.468e+014 1.000e+004 4.623e-003 1.856e-002 
1.961e-002 1.416e+008 7.469e+014 1.000e+004 7.201e-003 1.856e-002 
1.961e-002 1.420e+008 7.469e+014 1.000e+004 5.998e-003 1.856e-002 
1.961e-002 1.425e+008 7.470e+014 1.000e+004 4.622e-003 1.857e-002 
1.962e-002 1.429e+008 7.469e+014 1.000e+004 4.893e-003 1.857e-002 
1.962e-002 1.433e+008 7.469e+014 1.000e+004 5.786e-003 1.857e-002 
1.963e-002 1.437e+008 7.470e+014 1.000e+004 2.946e-003 1.857e-002 
1.963e-002 1.440e+008 7.470e+014 1.000e+004 3.362e-003 1.857e-002 
1.963e-002 1.444e+008 7.471e+014 1.000e+004 5.919e-003 1.857e-002 
1.964e-002 1.448e+008 7.470e+014 1.000e+004 5.708e-003 1.857e-002 
1.964e-002 1.453e+008 7.471e+014 1.000e+004 4.588e-003 1.857e-002 
1.965e-002 1.457e+008 7.471e+014 1.000e+004 5.872e-003 1.857e-002 
1.965e-002 1.461e+008 7.471e+014 1.000e+004 3.908e-003 1.857e-002 
1.965e-002 1.465e+008 7.472e+014 1.000e+004 5.117e-003 1.858e-002 
1.966e-002 1.469e+008 7.472e+014 1.000e+004 6.374e-003 1.858e-002 
1.966e-002 1.474e+008 7.473e+014 1.000e+004 5.600e-003 1.858e-002 
1.966e-002 1.478e+008 7.472e+014 1.000e+004 5.367e-003 1.858e-002 
1.967e-002 1.483e+008 7.472e+014 1.000e+004 6.737e-003 1.858e-002 
1.967e-002 1.487e+008 7.473e+014 1.000e+004 3.643e-003 1.858e-002 
1.968e-002 1.490e+008 7.473e+014 1.000e+004 3.745e-003 1.858e-002 
1.968e-002 1.494e+008 7.473e+014 1.000e+004 2.106e-003 1.858e-002 
1.968e-002 1.498e+008 7.474e+014 1.000e+004 3.227e-003 1.858e-002 
1.969e-002 1.502e+008 7.473e+014 1.000e+004 3.571e-003 1.859e-002 
1.969e-002 1.507e+008 7.474e+014 1.000e+004 5.304e-003 1.859e-002 
1.970e-002 1.512e+008 7.475e+014 1.000e+004 5.587e-003 1.859e-002 
1.970e-002 1.516e+008 7.475e+014 1.000e+004 7.596e-003 1.859e-002 
1.970e-002 1.521e+008 7.475e+014 1.000e+004 4.993e-003 1.859e-002 
1.971e-002 1.525e+008 7.475e+014 1.000e+004 5.948e-003 1.859e-002 
1.971e-002 1.529e+008 7.476e+014 1.000e+004 5.846e-003 1.859e-002 
1.972e-002 1.534e+008 7.476e+014 1.000e+004 7.807e-003 1.859e-002 
1.972e-002 1.538e+008 7.476e+014 1.000e+004 7.101e-003 1.859e-002 
1.973e-002 1.542e+008 7.476e+014 1.000e+004 3.962e-003 1.859e-002 
1.973e-002 1.546e+008 7.476e+014 1.000e+004 6.632e-003 1.860e-002 
1.973e-002 1.550e+008 7.476e+014 1.000e+004 4.436e-003 1.860e-002 
1.974e-002 1.554e+008 7.477e+014 1.000e+004 3.399e-003 1.860e-002 
1.974e-002 1.559e+008 7.477e+014 1.000e+004 6.693e-003 1.860e-002 
1.975e-002 1.563e+008 7.478e+014 1.000e+004 3.640e-003 1.860e-002 
1.975e-002 1.567e+008 7.479e+014 1.000e+004 4.843e-003 1.860e-002 
1.975e-002 1.571e+008 7.478e+014 1.000e+004 3.922e-003 1.860e-002 
1.976e-002 1.575e+008 7.479e+014 1.000e+004 4.282e-003 1.860e-002 
1.976e-002 1.580e+008 7.479e+014 1.000e+004 5.161e-003 1.861e-002 
1.977e-002 1.585e+008 7.480e+014 1.000e+004 4.867e-003 1.861e-002 
1.977e-002 1.589e+008 7.480e+014 1.000e+004 7.179e-003 1.861e-002 
1.977e-002 1.594e+008 7.481e+014 1.000e+004 5.256e-003 1.861e-002 
1.978e-002 1.599e+008 7.481e+014 1.000e+004 7.799e-003 1.861e-002 
1.978e-002 1.604e+008 7.480e+014 1.000e+004 5.330e-003 1.861e-002 
1.979e-002 1.609e+008 7.480e+014 1.000e+004 6.635e-003 1.861e-002 
1.979e-002 1.613e+008 7.480e+014 1.000e+004 5.528e-003 1.861e-002 
1.980e-002 1.617e+008 7.479e+014 1.000e+004 5.066e-003 1.861e-002 
1.980e-002 1.621e+008 7.480e+014 1.000e+004 3.937e-003 1.862e-002 
1.980e-002 1.625e+008 7.481e+014 1.000e+004 5.860e-003 1.862e-002 
1.981e-002 1.630e+008 7.482e+014 1.000e+004 6.061e-003 1.862e-002 
1.981e-002 1.635e+008 7.482e+014 1.000e+004 6.821e-003 1.862e-002 
1.982e-002 1.639e+008 7.482e+014 1.000e+004 6.770e-003 1.862e-002 
1.982e-002 1.644e+008 7.484e+014 1.000e+004 3.158e-003 1.862e-002 
1.983e-002 1.648e+008 7.484e+014 1.000e+004 6.584e-003 1.862e-002 
1.983e-002 1.653e+008 7.483e+014 1.000e+004 6.297e-003 1.862e-002 
1.984e-002 1.659e+008 7.484e+014 1.000e+004 4.915e-003 1.862e-002 
1.984e-002 1.662e+008 7.485e+014 1.000e+004 5.073e-003 1.863e-002 
1.984e-002 1.667e+008 7.485e+014 1.000e+004 2.800e-003 1.863e-002 
1.985e-002 1.671e+008 7.486e+014 1.000e+004 4.351e-003 1.863e-002 
1.985e-002 1.676e+008 7.486e+014 1.000e+004 6.085e-003 1.863e-002 
1.986e-002 1.681e+008 7.486e+014 1.000e+004 6.305e-003 1.863e-002 
1.986e-002 1.686e+008 7.486e+014 1.000e+004 6.391e-003 1.863e-002 
1.986e-002 1.690e+008 7.487e+014 1.000e+004 4.290e-003 1.863e-002 
1.987e-002 1.694e+008 7.487e+014 1.000e+004 6.119e-003 1.863e-002 
1.987e-002 1.698e+008 7.488e+014 1.000e+004 2.444e-003 1.863e-002 
1.988e-002 1.703e+008 7.488e+014 1.000e+004 6.362e-003 1.863e-002 
1.988e-002 1.707e+008 7.489e+014 1.000e+004 5.455e-003 1.863e-002 
1.988e-002 1.712e+008 7.489e+014 1.000e+004 4.896e-003 1.864e-002 
1.989e-002 1.716e+008 7.489e+014 1.000e+004 6.429e-003 1.864e-002 
1.989e-002 1.720e+008 7.490e+014 1.000e+004 4.794e-003 1.864e-002 
1.990e-002 1.725e+008 7.490e+014 1.000e+004 5.759e-003 1.864e-002 
1.990e-002 1.729e+008 7.491e+014 1.000e+004 2.703e-003 1.864e-002 
1.990e-002 1.734e+008 7.491e+014 1.000e+004 7.095e-003 1.864e-002 
1.991e-002 1.739e+008 7.491e+014 1.000e+004 6.810e-003 1.864e-002 
1.991e-002 1.743e+008 7.492e+014 1.000e+004 6.077e-003 1.864e-002 
1.992e-002 1.748e+008 7.493e+014 1.000e+004 2.665e-003 1.864e-002 
1.992e-002 1.753e+008 7.493e+014 1.000e+004 6.508e-003 1.864e-002 
1.992e-002 1.757e+008 7.493e+014 1.000e+004 7.529e-003 1.865e-002 
1.993e-002 1.762e+008 7.494e+014 1.000e+004 4.418e-003 1.865e-002 
1.993e-002 1.767e+008 7.494e+014 1.000e+004 3.690e-003 1.865e-002 
1.994e-002 1.772e+008 7.494e+014 1.000e+004 4.237e-003 1.865e-002 
1.994e-002 1.776e+008 7.495e+014 1.000e+004 4.764e-003 1.865e-002 
1.995e-002 1.781e+008 7.495e+014 1.000e+004 5.640e-003 1.865e-002 
1.995e-002 1.786e+008 7.495e+014 1.000e+004 5.098e-003 1.865e-002 
1.995e-002 1.789e+008 7.493e+014 1.000e+004 5.489e-003 1.865e-002 
1.996e-002 1.769e+008 7.481e+014 1.000e+004 4.179e-003 1.867e-002 
1.996e-002 1.760e+008 7.479e+014 1.000e+004 2.167e-003 1.868e-002 
1.997e-002 1.744e+008 7.480e+014 1.000e+004 3.319e-003 1.870e-002 
1.997e-002 1.715e+008 7.482e+014 1.000e+004 3.379e-003 1.872e-002 
1.998e-002 1.551e+008 7.383e+014 1.000e+004 2.833e-003 1.884e-002 
1.999e-002 1.543e+008 7.377e+014 1.000e+004 1.783e-003 1.885e-002 
2.000e-002 1.548e+008 7.374e+014 1.000e+004 1.788e-003 1.886e-002 
2.000e-002 1.535e+008 7.381e+014 1.000e+004 1.991e-003 1.888e-002 
2.001e-002 1.532e+008 7.388e+014 1.000e+004 1.682e-003 1.889e-002 
2.002e-002 1.540e+008 7.390e+014 1.000e+004 2.316e-003 1.889e-002 
2.003e-002 1.550e+008 7.390e+014 1.000e+004 1.677e-003 1.889e-002 
2.004e-002 1.559e+008 7.391e+014 1.000e+004 1.712e-003 1.889e-002 
2.004e-002 1.568e+008 7.392e+014 1.000e+004 1.904e-003 1.889e-002 
2.005e-002 1.577e+008 7.393e+014 1.000e+004 1.611e-003 1.890e-002 
2.006e-002 1.585e+008 7.394e+014 1.000e+004 1.677e-003 1.890e-002 
2.007e-002 1.594e+008 7.395e+014 1.000e+004 1.653e-003 1.890e-002 
2.008e-002 1.603e+008 7.396e+014 1.000e+004 1.730e-003 1.890e-002 
2.009e-002 1.613e+008 7.396e+014 1.000e+004 1.800e-003 1.890e-002 
2.009e-002 1.622e+008 7.396e+014 1.000e+004 1.681e-003 1.891e-002 
2.010e-002 1.631e+008 7.398e+014 1.000e+004 1.751e-003 1.891e-002 
2.011e-002 1.640e+008 7.399e+014 1.000e+004 1.858e-003 1.891e-002 
2.012e-002 1.648e+008 7.400e+014 1.000e+004 1.663e-003 1.891e-002 
2.013e-002 1.656e+008 7.401e+014 1.000e+004 1.692e-003 1.891e-002 
2.013e-002 1.666e+008 7.402e+014 1.000e+004 1.671e-003 1.892e-002 
2.014e-002 1.676e+008 7.403e+014 1.000e+004 1.666e-003 1.892e-002 
2.015e-002 1.685e+008 7.404e+014 1.000e+004 1.671e-003 1.892e-002 
2.016e-002 1.693e+008 7.404e+014 1.000e+004 1.700e-003 1.892e-002 
2.017e-002 1.702e+008 7.405e+014 1.000e+004 1.737e-003 1.892e-002 
2.018e-002 1.711e+008 7.406e+014 1.000e+004 1.703e-003 1.893e-002 
2.018e-002 1.719e+008 7.408e+014 1.000e+004 1.700e-003 1.893e-002 
2.019e-002 1.727e+008 7.408e+014 1.000e+004 1.687e-003 1.893e-002 
2.020e-002 1.736e+008 7.409e+014 1.000e+004 1.646e-003 1.893e-002 
2.021e-002 1.746e+008 7.410e+014 1.000e+004 1.603e-003 1.894e-002 
2.022e-002 1.755e+008 7.411e+014 1.000e+004 1.650e-003 1.894e-002 
2.023e-002 1.764e+008 7.412e+014 1.000e+004 1.711e-003 1.894e-002 
2.023e-002 1.772e+008 7.413e+014 1.000e+004 1.755e-003 1.894e-002 
2.024e-002 1.782e+008 7.413e+014 1.000e+004 1.732e-003 1.894e-002 
2.025e-002 1.790e+008 7.416e+014 1.000e+004 1.740e-003 1.895e-002 
2.026e-002 1.799e+008 7.417e+014 1.000e+004 1.693e-003 1.895e-002 
2.027e-002 1.807e+008 7.418e+014 1.000e+004 1.763e-003 1.895e-002 
2.028e-002 1.815e+008 7.419e+014 1.000e+004 1.654e-003 1.895e-002 
2.028e-002 1.824e+008 7.420e+014 1.000e+004 1.721e-003 1.896e-002 
2.029e-002 1.832e+008 7.421e+014 1.000e+004 1.702e-003 1.896e-002 
2.030e-002 1.840e+008 7.424e+014 1.000e+004 1.797e-003 1.896e-002 
2.031e-002 1.846e+008 7.425e+014 1.000e+004 1.638e-003 1.897e-002 
2.032e-002 1.854e+008 7.428e+014 1.000e+004 1.718e-003 1.897e-002 
2.033e-002 1.862e+008 7.429e+014 1.000e+004 1.778e-003 1.897e-002 
2.033e-002 1.870e+008 7.431e+014 1.000e+004 1.691e-003 1.897e-002 
2.034e-002 1.879e+008 7.433e+014 1.000e+004 1.628e-003 1.898e-002 
2.035e-002 1.887e+008 7.434e+014 1.000e+004 1.611e-003 1.898e-002 
2.036e-002 1.896e+008 7.435e+014 1.000e+004 1.695e-003 1.898e-002 
2.037e-002 1.906e+008 7.436e+014 1.000e+004 1.680e-003 1.898e-002 
2.038e-002 1.915e+008 7.438e+014 1.000e+004 1.632e-003 1.899e-002 
2.038e-002 1.924e+008 7.440e+014 1.000e+004 1.609e-003 1.899e-002 
2.039e-002 1.934e+008 7.440e+014 1.000e+004 1.636e-003 1.899e-002 
2.040e-002 1.942e+008 7.442e+014 1.000e+004 1.614e-003 1.899e-002 
2.041e-002 1.951e+008 7.443e+014 1.000e+004 1.703e-003 1.899e-002 
2.042e-002 1.959e+008 7.445e+014 1.000e+004 1.590e-003 1.900e-002 
2.043e-002 1.968e+008 7.446e+014 1.000e+004 1.652e-003 1.900e-002 
2.043e-002 1.976e+008 7.448e+014 1.000e+004 1.611e-003 1.900e-002 
2.044e-002 1.985e+008 7.449e+014 1.000e+004 1.657e-003 1.900e-002 
2.045e-002 1.993e+008 7.452e+014 1.000e+004 1.663e-003 1.901e-002 
2.046e-002 2.000e+008 7.455e+014 1.000e+004 1.687e-003 1.901e-002 
2.047e-002 2.008e+008 7.457e+014 1.000e+004 1.647e-003 1.901e-002 
2.048e-002 2.015e+008 7.460e+014 1.000e+004 1.734e-003 1.902e-002 
2.049e-002 2.018e+008 7.466e+014 1.000e+004 1.802e-003 1.902e-002 
2.049e-002 2.027e+008 7.468e+014 1.000e+004 1.686e-003 1.903e-002 
2.050e-002 2.037e+008 7.469e+014 1.000e+004 1.743e-003 1.903e-002 
2.051e-002 2.047e+008 7.470e+014 1.000e+004 1.643e-003 1.903e-002 
2.052e-002 2.057e+008 7.472e+014 1.000e+004 1.714e-003 1.903e-002 
2.053e-002 2.066e+008 7.473e+014 1.000e+004 1.633e-003 1.903e-002 
2.054e-002 2.076e+008 7.475e+014 1.000e+004 1.704e-003 1.903e-002 
2.055e-002 2.085e+008 7.476e+014 1.000e+004 1.764e-003 1.904e-002 
2.055e-002 2.095e+008 7.477e+014 1.000e+004 1.828e-003 1.904e-002 
2.056e-002 2.104e+008 7.477e+014 1.000e+004 1.797e-003 1.904e-002 
2.057e-002 2.112e+008 7.480e+014 1.000e+004 1.707e-003 1.904e-002 
2.058e-002 2.121e+008 7.482e+014 1.000e+004 1.726e-003 1.905e-002 
2.059e-002 2.131e+008 7.483e+014 1.000e+004 1.807e-003 1.905e-002 
2.060e-002 2.139e+008 7.485e+014 1.000e+004 1.659e-003 1.905e-002 
2.061e-002 2.149e+008 7.487e+014 1.000e+004 1.774e-003 1.905e-002 
2.061e-002 2.159e+008 7.488e+014 1.000e+004 1.619e-003 1.905e-002 
2.062e-002 2.169e+008 7.488e+014 1.000e+004 1.636e-003 1.906e-002 
2.063e-002 2.177e+008 7.491e+014 1.000e+004 1.702e-003 1.906e-002 
2.064e-002 2.186e+008 7.493e+014 1.000e+004 1.714e-003 1.906e-002 
2.065e-002 2.196e+008 7.494e+014 1.000e+004 1.766e-003 1.906e-002 
2.066e-002 2.206e+008 7.496e+014 1.000e+004 1.767e-003 1.906e-002 
2.067e-002 2.215e+008 7.497e+014 1.000e+004 1.719e-003 1.907e-002 
2.067e-002 2.225e+008 7.499e+014 1.000e+004 1.809e-003 1.907e-002 
2.068e-002 2.234e+008 7.500e+014 1.000e+004 1.852e-003 1.907e-002 
2.069e-002 2.241e+008 7.501e+014 1.000e+004 2.198e-003 1.907e-002 
2.070e-002 2.236e+008 7.502e+014 1.000e+004 1.752e-003 1.909e-002 
2.071e-002 2.232e+008 7.502e+014 1.000e+004 1.761e-003 1.910e-002 
2.072e-002 2.058e+008 7.484e+014 1.000e+004 5.976e-003 1.922e-002 
2.072e-002 1.788e+008 7.461e+014 1.000e+004 4.350e-003 1.942e-002 
2.073e-002 1.629e+008 7.420e+014 1.000e+004 5.886e-003 1.953e-002 
2.074e-002 1.453e+008 7.387e+014 1.000e+004 4.775e-003 1.966e-002 
2.075e-002 1.409e+008 7.386e+014 1.000e+004 1.846e-003 1.970e-002 
2.076e-002 1.420e+008 7.386e+014 1.000e+004 1.669e-003 1.970e-002 
2.077e-002 1.430e+008 7.386e+014 1.000e+004 1.659e-003 1.970e-002 
2.077e-002 1.439e+008 7.387e+014 1.000e+004 1.692e-003 1.970e-002 
2.078e-002 1.447e+008 7.388e+014 1.000e+004 1.838e-003 1.971e-002 
2.079e-002 1.459e+008 7.387e+014 1.000e+004 1.650e-003 1.971e-002 
2.080e-002 1.472e+008 7.385e+014 1.000e+004 1.671e-003 1.971e-002 
2.081e-002 1.481e+008 7.386e+014 1.000e+004 1.650e-003 1.971e-002 
2.081e-002 1.490e+008 7.386e+014 1.000e+004 1.632e-003 1.971e-002 
2.082e-002 1.500e+008 7.387e+014 1.000e+004 1.881e-003 1.971e-002 
2.083e-002 1.508e+008 7.388e+014 1.000e+004 1.648e-003 1.971e-002 
2.084e-002 1.517e+008 7.389e+014 1.000e+004 1.685e-003 1.971e-002 
2.085e-002 1.525e+008 7.390e+014 1.000e+004 1.643e-003 1.972e-002 
2.085e-002 1.534e+008 7.390e+014 1.000e+004 1.771e-003 1.972e-002 
2.086e-002 1.544e+008 7.391e+014 1.000e+004 1.586e-003 1.972e-002 
2.087e-002 1.554e+008 7.392e+014 1.000e+004 1.672e-003 1.972e-002 
2.088e-002 1.563e+008 7.392e+014 1.000e+004 1.750e-003 1.972e-002 
2.089e-002 1.573e+008 7.392e+014 1.000e+004 1.746e-003 1.973e-002 
2.089e-002 1.581e+008 7.394e+014 1.000e+004 1.689e-003 1.973e-002 
2.090e-002 1.591e+008 7.395e+014 1.000e+004 1.673e-003 1.973e-002 
2.091e-002 1.599e+008 7.396e+014 1.000e+004 1.807e-003 1.973e-002 
2.092e-002 1.608e+008 7.396e+014 1.000e+004 1.746e-003 1.973e-002 
2.093e-002 1.616e+008 7.397e+014 1.000e+004 1.688e-003 1.974e-002 
2.094e-002 1.625e+008 7.397e+014 1.000e+004 1.702e-003 1.974e-002 
2.094e-002 1.634e+008 7.399e+014 1.000e+004 1.648e-003 1.974e-002 
2.095e-002 1.643e+008 7.400e+014 1.000e+004 1.696e-003 1.974e-002 
2.096e-002 1.652e+008 7.401e+014 1.000e+004 1.708e-003 1.974e-002 
2.097e-002 1.660e+008 7.401e+014 1.000e+004 1.758e-003 1.975e-002 
2.098e-002 1.669e+008 7.403e+014 1.000e+004 1.764e-003 1.975e-002 
2.098e-002 1.678e+008 7.404e+014 1.000e+004 1.601e-003 1.975e-002 
2.099e-002 1.688e+008 7.405e+014 1.000e+004 1.644e-003 1.975e-002 
2.100e-002 1.698e+008 7.406e+014 1.000e+004 1.597e-003 1.975e-002 
2.101e-002 1.708e+008 7.406e+014 1.000e+004 1.764e-003 1.976e-002 
2.102e-002 1.718e+008 7.407e+014 1.000e+004 1.680e-003 1.976e-002 
2.103e-002 1.726e+008 7.409e+014 1.000e+004 1.672e-003 1.976e-002 
2.104e-002 1.736e+008 7.408e+014 1.000e+004 1.734e-003 1.976e-002 
2.104e-002 1.744e+008 7.410e+014 1.000e+004 1.733e-003 1.976e-002 
2.105e-002 1.752e+008 7.412e+014 1.000e+004 1.766e-003 1.977e-002 
2.106e-002 1.761e+008 7.413e+014 1.000e+004 1.678e-003 1.977e-002 
2.107e-002 1.770e+008 7.414e+014 1.000e+004 1.618e-003 1.977e-002 
2.108e-002 1.779e+008 7.415e+014 1.000e+004 1.622e-003 1.977e-002 
2.109e-002 1.788e+008 7.416e+014 1.000e+004 1.729e-003 1.978e-002 
2.109e-002 1.797e+008 7.417e+014 1.000e+004 1.706e-003 1.978e-002 
2.110e-002 1.806e+008 7.418e+014 1.000e+004 1.702e-003 1.978e-002 
2.111e-002 1.814e+008 7.419e+014 1.000e+004 1.666e-003 1.978e-002 
2.112e-002 1.823e+008 7.421e+014 1.000e+004 1.608e-003 1.978e-002 
2.113e-002 1.832e+008 7.422e+014 1.000e+004 1.708e-003 1.979e-002 
2.114e-002 1.841e+008 7.423e+014 1.000e+004 1.722e-003 1.979e-002 
2.114e-002 1.849e+008 7.424e+014 1.000e+004 1.697e-003 1.979e-002 
2.115e-002 1.852e+008 7.428e+014 1.000e+004 1.633e-003 1.980e-002 
2.116e-002 1.860e+008 7.429e+014 1.000e+004 1.729e-003 1.980e-002 
2.117e-002 1.868e+008 7.432e+014 1.000e+004 1.697e-003 1.980e-002 
2.118e-002 1.877e+008 7.433e+014 1.000e+004 1.718e-003 1.981e-002 
2.119e-002 1.887e+008 7.435e+014 1.000e+004 1.656e-003 1.981e-002 
2.119e-002 1.896e+008 7.436e+014 1.000e+004 1.714e-003 1.981e-002 
2.120e-002 1.905e+008 7.437e+014 1.000e+004 1.740e-003 1.981e-002 
2.121e-002 1.914e+008 7.438e+014 1.000e+004 1.625e-003 1.981e-002 
2.122e-002 1.924e+008 7.440e+014 1.000e+004 1.632e-003 1.982e-002 
2.123e-002 1.933e+008 7.442e+014 1.000e+004 1.648e-003 1.982e-002 
2.124e-002 1.941e+008 7.443e+014 1.000e+004 1.713e-003 1.982e-002 
2.125e-002 1.950e+008 7.444e+014 1.000e+004 1.704e-003 1.982e-002 
2.125e-002 1.959e+008 7.446e+014 1.000e+004 1.801e-003 1.983e-002 
2.126e-002 1.967e+008 7.448e+014 1.000e+004 1.653e-003 1.983e-002 
2.127e-002 1.976e+008 7.449e+014 1.000e+004 1.704e-003 1.983e-002 
2.128e-002 1.983e+008 7.451e+014 1.000e+004 1.742e-003 1.983e-002 
2.129e-002 1.991e+008 7.452e+014 1.000e+004 1.706e-003 1.984e-002 
2.130e-002 1.999e+008 7.455e+014 1.000e+004 1.719e-003 1.984e-002 
2.130e-002 2.005e+008 7.458e+014 1.000e+004 1.751e-003 1.984e-002 
2.131e-002 2.007e+008 7.464e+014 1.000e+004 1.700e-003 1.985e-002 
2.132e-002 2.015e+008 7.466e+014 1.000e+004 1.725e-003 1.985e-002 
2.133e-002 2.024e+008 7.468e+014 1.000e+004 1.649e-003 1.986e-002 
2.134e-002 2.033e+008 7.469e+014 1.000e+004 1.716e-003 1.986e-002 
2.135e-002 2.043e+008 7.470e+014 1.000e+004 1.712e-003 1.986e-002 
2.136e-002 2.052e+008 7.472e+014 1.000e+004 1.654e-003 1.986e-002 
2.136e-002 2.062e+008 7.472e+014 1.000e+004 1.632e-003 1.986e-002 
2.137e-002 2.071e+008 7.475e+014 1.000e+004 1.675e-003 1.987e-002 
2.138e-002 2.081e+008 7.476e+014 1.000e+004 1.868e-003 1.987e-002 
2.139e-002 2.092e+008 7.476e+014 1.000e+004 1.785e-003 1.987e-002 
2.140e-002 2.102e+008 7.477e+014 1.000e+004 1.968e-003 1.987e-002 
2.141e-002 2.110e+008 7.480e+014 1.000e+004 1.688e-003 1.987e-002 
2.142e-002 2.120e+008 7.481e+014 1.000e+004 1.651e-003 1.987e-002 
2.142e-002 2.129e+008 7.482e+014 1.000e+004 1.676e-003 1.988e-002 
2.143e-002 2.138e+008 7.484e+014 1.000e+004 1.684e-003 1.988e-002 
2.144e-002 2.147e+008 7.486e+014 1.000e+004 1.689e-003 1.988e-002 
2.145e-002 2.156e+008 7.487e+014 1.000e+004 1.816e-003 1.988e-002 
2.146e-002 2.165e+008 7.489e+014 1.000e+004 1.826e-003 1.989e-002 
2.147e-002 2.176e+008 7.489e+014 1.000e+004 1.706e-003 1.989e-002 
2.148e-002 2.185e+008 7.492e+014 1.000e+004 1.783e-003 1.989e-002 
2.148e-002 2.194e+008 7.494e+014 1.000e+004 1.854e-003 1.989e-002 
2.149e-002 2.203e+008 7.495e+014 1.000e+004 1.614e-003 1.989e-002 
2.150e-002 2.213e+008 7.497e+014 1.000e+004 1.842e-003 1.990e-002 
2.151e-002 2.223e+008 7.498e+014 1.000e+004 1.689e-003 1.990e-002 
2.152e-002 2.233e+008 7.498e+014 1.000e+004 1.824e-003 1.990e-002 
2.153e-002 2.243e+008 7.500e+014 1.000e+004 1.891e-003 1.990e-002 
2.154e-002 2.252e+008 7.503e+014 1.000e+004 1.835e-003 1.990e-002 
2.154e-002 2.261e+008 7.504e+014 1.000e+004 1.886e-003 1.991e-002 
2.155e-002 2.271e+008 7.506e+014 1.000e+004 1.725e-003 1.991e-002 
2.156e-002 2.280e+008 7.508e+014 1.000e+004 1.731e-003 1.991e-002 
2.157e-002 2.289e+008 7.510e+014 1.000e+004 1.641e-003 1.991e-002 
2.158e-002 2.298e+008 7.512e+014 1.000e+004 1.626e-003 1.991e-002 
2.159e-002 2.307e+008 7.514e+014 1.000e+004 1.650e-003 1.992e-002 
2.160e-002 2.317e+008 7.516e+014 1.000e+004 1.710e-003 1.992e-002 
2.160e-002 2.326e+008 7.518e+014 1.000e+004 1.655e-003 1.992e-002 
2.161e-002 2.334e+008 7.521e+014 1.000e+004 1.635e-003 1.992e-002 
2.162e-002 2.342e+008 7.524e+014 1.000e+004 1.604e-003 1.993e-002 
2.163e-002 2.350e+008 7.527e+014 1.000e+004 1.738e-003 1.993e-002 
2.164e-002 2.358e+008 7.531e+014 1.000e+004 1.730e-003 1.993e-002 
2.165e-002 2.364e+008 7.537e+014 1.000e+004 1.659e-003 1.994e-002 
2.166e-002 2.355e+008 7.559e+014 1.000e+004 1.838e-003 1.995e-002 
2.167e-002 2.359e+008 7.568e+014 1.000e+004 1.856e-003 1.996e-002 
2.167e-002 2.365e+008 7.574e+014 1.000e+004 1.665e-003 1.996e-002 
2.168e-002 2.370e+008 7.583e+014 1.000e+004 1.617e-003 1.997e-002 
2.169e-002 2.380e+008 7.585e+014 1.000e+004 1.654e-003 1.997e-002 
2.170e-002 2.390e+008 7.586e+014 1.000e+004 1.632e-003 1.997e-002 
2.171e-002 2.400e+008 7.588e+014 1.000e+004 1.667e-003 1.997e-002 
2.172e-002 2.410e+008 7.589e+014 1.000e+004 1.659e-003 1.998e-002 
2.173e-002 2.420e+008 7.590e+014 1.000e+004 1.627e-003 1.998e-002 
2.174e-002 2.430e+008 7.592e+014 1.000e+004 1.618e-003 1.998e-002 
2.174e-002 2.439e+008 7.593e+014 1.000e+004 1.750e-003 1.998e-002 
2.175e-002 2.450e+008 7.594e+014 1.000e+004 1.875e-003 1.998e-002 
2.176e-002 2.460e+008 7.595e+014 1.000e+004 1.631e-003 1.999e-002 
2.177e-002 2.469e+008 7.597e+014 1.000e+004 1.936e-003 1.999e-002 
2.178e-002 2.479e+008 7.598e+014 1.000e+004 1.693e-003 1.999e-002 
2.179e-002 2.489e+008 7.600e+014 1.000e+004 1.689e-003 1.999e-002 
2.180e-002 2.500e+008 7.600e+014 1.000e+004 1.753e-003 1.999e-002 
2.181e-002 2.510e+008 7.602e+014 1.000e+004 1.862e-003 1.999e-002 
2.181e-002 2.521e+008 7.603e+014 1.000e+004 1.765e-003 2.000e-002 
2.182e-002 2.532e+008 7.604e+014 1.000e+004 1.778e-003 2.000e-002 
2.183e-002 2.542e+008 7.606e+014 1.000e+004 1.670e-003 2.000e-002 
2.184e-002 2.553e+008 7.607e+014 1.000e+004 2.250e-003 2.000e-002 
2.185e-002 2.562e+008 7.609e+014 1.000e+004 1.772e-003 2.000e-002 
2.186e-002 2.571e+008 7.613e+014 1.000e+004 1.764e-003 2.001e-002 
2.187e-002 2.581e+008 7.613e+014 1.000e+004 1.745e-003 2.001e-002 
2.188e-002 2.591e+008 7.615e+014 1.000e+004 1.621e-003 2.001e-002 
2.189e-002 2.600e+008 7.617e+014 1.000e+004 2.013e-003 2.001e-002 
2.189e-002 2.608e+008 7.618e+014 1.000e+004 2.438e-003 2.002e-002 
2.190e-002 2.530e+008 7.644e+014 1.000e+004 5.149e-003 2.008e-002 
2.191e-002 2.180e+008 7.598e+014 1.000e+004 5.905e-003 2.032e-002 
2.192e-002 1.921e+008 7.553e+014 1.000e+004 6.230e-003 2.051e-002 
2.193e-002 1.713e+008 7.535e+014 1.000e+004 3.437e-003 2.066e-002 
2.194e-002 1.696e+008 7.534e+014 1.000e+004 1.717e-003 2.068e-002 
2.195e-002 1.702e+008 7.537e+014 1.000e+004 1.958e-003 2.069e-002 
2.196e-002 1.711e+008 7.538e+014 1.000e+004 1.793e-003 2.069e-002 
2.196e-002 1.721e+008 7.539e+014 1.000e+004 1.662e-003 2.069e-002 
2.197e-002 1.731e+008 7.540e+014 1.000e+004 1.737e-003 2.069e-002 
2.198e-002 1.741e+008 7.541e+014 1.000e+004 1.726e-003 2.069e-002 
2.199e-002 1.751e+008 7.541e+014 1.000e+004 1.698e-003 2.070e-002 
2.200e-002 1.762e+008 7.542e+014 1.000e+004 1.666e-003 2.070e-002 
2.201e-002 1.773e+008 7.542e+014 1.000e+004 1.735e-003 2.070e-002 
2.202e-002 1.782e+008 7.543e+014 1.000e+004 1.657e-003 2.070e-002 
2.202e-002 1.792e+008 7.544e+014 1.000e+004 1.730e-003 2.070e-002 
2.203e-002 1.804e+008 7.544e+014 1.000e+004 1.661e-003 2.070e-002 
2.204e-002 1.814e+008 7.546e+014 1.000e+004 1.714e-003 2.070e-002 
2.205e-002 1.823e+008 7.546e+014 1.000e+004 1.735e-003 2.071e-002 
2.206e-002 1.833e+008 7.547e+014 1.000e+004 1.685e-003 2.071e-002 
2.207e-002 1.843e+008 7.548e+014 1.000e+004 1.567e-003 2.071e-002 
2.208e-002 1.852e+008 7.549e+014 1.000e+004 1.688e-003 2.071e-002 
2.208e-002 1.862e+008 7.550e+014 1.000e+004 1.670e-003 2.071e-002 
2.209e-002 1.872e+008 7.551e+014 1.000e+004 1.661e-003 2.072e-002 
2.210e-002 1.882e+008 7.552e+014 1.000e+004 1.695e-003 2.072e-002 
2.211e-002 1.892e+008 7.553e+014 1.000e+004 1.684e-003 2.072e-002 
2.212e-002 1.903e+008 7.554e+014 1.000e+004 1.662e-003 2.072e-002 
2.213e-002 1.913e+008 7.554e+014 1.000e+004 2.265e-003 2.072e-002 
2.214e-002 1.923e+008 7.555e+014 1.000e+004 1.700e-003 2.072e-002 
2.215e-002 1.932e+008 7.556e+014 1.000e+004 1.713e-003 2.073e-002 
2.215e-002 1.941e+008 7.557e+014 1.000e+004 1.714e-003 2.073e-002 
2.216e-002 1.946e+008 7.561e+014 1.000e+004 1.758e-003 2.073e-002 
2.217e-002 1.956e+008 7.562e+014 1.000e+004 1.751e-003 2.074e-002 
2.218e-002 1.966e+008 7.562e+014 1.000e+004 1.782e-003 2.074e-002 
2.219e-002 1.977e+008 7.563e+014 1.000e+004 1.692e-003 2.074e-002 
2.220e-002 1.987e+008 7.563e+014 1.000e+004 1.697e-003 2.074e-002 
2.221e-002 1.998e+008 7.565e+014 1.000e+004 1.779e-003 2.074e-002 
2.222e-002 2.008e+008 7.566e+014 1.000e+004 1.686e-003 2.074e-002 
2.222e-002 2.019e+008 7.567e+014 1.000e+004 1.662e-003 2.075e-002 
2.223e-002 2.028e+008 7.568e+014 1.000e+004 1.593e-003 2.075e-002 
2.224e-002 2.039e+008 7.569e+014 1.000e+004 1.658e-003 2.075e-002 
2.225e-002 2.049e+008 7.570e+014 1.000e+004 1.684e-003 2.075e-002 
2.226e-002 2.060e+008 7.571e+014 1.000e+004 1.635e-003 2.075e-002 
2.227e-002 2.070e+008 7.572e+014 1.000e+004 1.700e-003 2.075e-002 
2.228e-002 2.080e+008 7.573e+014 1.000e+004 1.712e-003 2.076e-002 
2.229e-002 2.092e+008 7.573e+014 1.000e+004 1.653e-003 2.076e-002 
2.230e-002 2.103e+008 7.574e+014 1.000e+004 1.654e-003 2.076e-002 
2.230e-002 2.113e+008 7.576e+014 1.000e+004 1.684e-003 2.076e-002 
2.231e-002 2.123e+008 7.576e+014 1.000e+004 1.856e-003 2.076e-002 
2.232e-002 2.133e+008 7.577e+014 1.000e+004 1.634e-003 2.076e-002 
2.233e-002 2.145e+008 7.578e+014 1.000e+004 1.789e-003 2.076e-002 
2.234e-002 2.155e+008 7.579e+014 1.000e+004 1.675e-003 2.076e-002 
2.235e-002 2.166e+008 7.580e+014 1.000e+004 1.711e-003 2.077e-002 
2.236e-002 2.177e+008 7.580e+014 1.000e+004 1.773e-003 2.077e-002 
2.237e-002 2.188e+008 7.581e+014 1.000e+004 1.766e-003 2.077e-002 
2.237e-002 2.199e+008 7.582e+014 1.000e+004 1.629e-003 2.077e-002 
2.238e-002 2.209e+008 7.583e+014 1.000e+004 1.653e-003 2.077e-002 
2.239e-002 2.219e+008 7.585e+014 1.000e+004 1.585e-003 2.077e-002 
2.240e-002 2.230e+008 7.585e+014 1.000e+004 1.624e-003 2.078e-002 
2.241e-002 2.240e+008 7.586e+014 1.000e+004 1.793e-003 2.078e-002 
2.242e-002 2.251e+008 7.588e+014 1.000e+004 1.668e-003 2.078e-002 
2.243e-002 2.261e+008 7.589e+014 1.000e+004 1.660e-003 2.078e-002 
2.244e-002 2.271e+008 7.591e+014 1.000e+004 1.664e-003 2.078e-002 
2.245e-002 2.250e+008 7.590e+014 1.000e+004 2.191e-003 2.081e-002 
2.245e-002 2.083e+008 7.574e+014 1.000e+004 5.416e-003 2.093e-002 
2.246e-002 1.799e+008 7.560e+014 1.000e+004 3.996e-003 2.113e-002 
2.247e-002 1.623e+008 7.506e+014 1.000e+004 5.565e-003 2.126e-002 
2.248e-002 1.470e+008 7.483e+014 1.000e+004 4.498e-003 2.137e-002 
2.249e-002 1.407e+008 7.481e+014 1.000e+004 1.851e-003 2.142e-002 
2.250e-002 1.421e+008 7.475e+014 1.000e+004 1.670e-003 2.142e-002 
2.250e-002 1.433e+008 7.474e+014 1.000e+004 1.698e-003 2.142e-002 
2.251e-002 1.444e+008 7.475e+014 1.000e+004 1.731e-003 2.142e-002 
2.252e-002 1.454e+008 7.475e+014 1.000e+004 1.601e-003 2.142e-002 
2.253e-002 1.464e+008 7.475e+014 1.000e+004 1.705e-003 2.143e-002 
2.254e-002 1.473e+008 7.477e+014 1.000e+004 1.682e-003 2.143e-002 
2.255e-002 1.483e+008 7.479e+014 1.000e+004 1.643e-003 2.143e-002 
2.255e-002 1.493e+008 7.479e+014 1.000e+004 1.621e-003 2.143e-002 
2.256e-002 1.502e+008 7.480e+014 1.000e+004 1.679e-003 2.143e-002 
2.257e-002 1.511e+008 7.480e+014 1.000e+004 1.993e-003 2.144e-002 
2.258e-002 1.521e+008 7.481e+014 1.000e+004 1.663e-003 2.144e-002 
2.259e-002 1.530e+008 7.482e+014 1.000e+004 1.685e-003 2.144e-002 
2.260e-002 1.541e+008 7.482e+014 1.000e+004 1.602e-003 2.144e-002 
2.260e-002 1.550e+008 7.483e+014 1.000e+004 1.645e-003 2.144e-002 
2.261e-002 1.560e+008 7.484e+014 1.000e+004 1.598e-003 2.144e-002 
2.262e-002 1.569e+008 7.485e+014 1.000e+004 1.589e-003 2.145e-002 
2.263e-002 1.578e+008 7.486e+014 1.000e+004 1.649e-003 2.145e-002 
2.264e-002 1.588e+008 7.486e+014 1.000e+004 1.657e-003 2.145e-002 
2.265e-002 1.599e+008 7.487e+014 1.000e+004 1.665e-003 2.145e-002 
2.266e-002 1.610e+008 7.488e+014 1.000e+004 1.756e-003 2.145e-002 
2.266e-002 1.620e+008 7.489e+014 1.000e+004 1.708e-003 2.145e-002 
2.267e-002 1.629e+008 7.490e+014 1.000e+004 1.658e-003 2.145e-002 
2.268e-002 1.639e+008 7.491e+014 1.000e+004 1.632e-003 2.146e-002 
2.269e-002 1.648e+008 7.492e+014 1.000e+004 1.711e-003 2.146e-002 
2.270e-002 1.657e+008 7.492e+014 1.000e+004 1.778e-003 2.146e-002 
2.271e-002 1.667e+008 7.493e+014 1.000e+004 1.735e-003 2.146e-002 
2.271e-002 1.677e+008 7.495e+014 1.000e+004 1.652e-003 2.146e-002 
2.272e-002 1.686e+008 7.495e+014 1.000e+004 1.708e-003 2.147e-002 
2.273e-002 1.695e+008 7.497e+014 1.000e+004 1.753e-003 2.147e-002 
2.274e-002 1.704e+008 7.498e+014 1.000e+004 1.706e-003 2.147e-002 
2.275e-002 1.712e+008 7.500e+014 1.000e+004 1.961e-003 2.147e-002 
2.276e-002 1.720e+008 7.503e+014 1.000e+004 1.667e-003 2.148e-002 
2.277e-002 1.730e+008 7.504e+014 1.000e+004 1.664e-003 2.148e-002 
2.277e-002 1.740e+008 7.504e+014 1.000e+004 1.712e-003 2.148e-002 
2.278e-002 1.750e+008 7.506e+014 1.000e+004 1.673e-003 2.148e-002 
2.279e-002 1.759e+008 7.506e+014 1.000e+004 1.658e-003 2.148e-002 
2.280e-002 1.769e+008 7.507e+014 1.000e+004 1.631e-003 2.148e-002 
2.281e-002 1.778e+008 7.508e+014 1.000e+004 1.677e-003 2.149e-002 
2.282e-002 1.787e+008 7.510e+014 1.000e+004 1.701e-003 2.149e-002 
2.283e-002 1.795e+008 7.510e+014 1.000e+004 1.690e-003 2.149e-002 
2.283e-002 1.804e+008 7.512e+014 1.000e+004 1.612e-003 2.149e-002 
2.284e-002 1.813e+008 7.514e+014 1.000e+004 1.661e-003 2.150e-002 
2.285e-002 1.822e+008 7.515e+014 1.000e+004 1.596e-003 2.150e-002 
2.286e-002 1.832e+008 7.516e+014 1.000e+004 1.598e-003 2.150e-002 
2.287e-002 1.842e+008 7.517e+014 1.000e+004 1.679e-003 2.150e-002 
2.288e-002 1.849e+008 7.519e+014 1.000e+004 1.663e-003 2.151e-002 
2.289e-002 1.859e+008 7.520e+014 1.000e+004 1.745e-003 2.151e-002 
2.289e-002 1.869e+008 7.521e+014 1.000e+004 1.619e-003 2.151e-002 
2.290e-002 1.878e+008 7.523e+014 1.000e+004 1.800e-003 2.151e-002 
2.291e-002 1.887e+008 7.525e+014 1.000e+004 1.636e-003 2.151e-002 
2.292e-002 1.897e+008 7.527e+014 1.000e+004 1.733e-003 2.152e-002 
2.293e-002 1.907e+008 7.527e+014 1.000e+004 1.746e-003 2.152e-002 
2.294e-002 1.916e+008 7.529e+014 1.000e+004 1.744e-003 2.152e-002 
2.295e-002 1.924e+008 7.531e+014 1.000e+004 1.691e-003 2.152e-002 
2.295e-002 1.931e+008 7.533e+014 1.000e+004 1.766e-003 2.153e-002 
2.296e-002 1.931e+008 7.540e+014 1.000e+004 1.967e-003 2.154e-002 
2.297e-002 1.937e+008 7.544e+014 1.000e+004 1.794e-003 2.154e-002 
2.298e-002 1.947e+008 7.545e+014 1.000e+004 1.728e-003 2.154e-002 
2.299e-002 1.957e+008 7.545e+014 1.000e+004 1.653e-003 2.154e-002 
2.300e-002 1.967e+008 7.546e+014 1.000e+004 1.750e-003 2.155e-002 
2.301e-002 1.977e+008 7.547e+014 1.000e+004 1.715e-003 2.155e-002 
2.302e-002 1.987e+008 7.548e+014 1.000e+004 1.910e-003 2.155e-002 
2.302e-002 1.997e+008 7.549e+014 1.000e+004 1.787e-003 2.155e-002 
2.303e-002 2.007e+008 7.550e+014 1.000e+004 1.853e-003 2.155e-002 
2.304e-002 2.018e+008 7.550e+014 1.000e+004 1.834e-003 2.155e-002 
2.305e-002 2.027e+008 7.551e+014 1.000e+004 1.716e-003 2.156e-002 
2.306e-002 2.038e+008 7.552e+014 1.000e+004 1.608e-003 2.156e-002 
2.307e-002 2.049e+008 7.553e+014 1.000e+004 1.753e-003 2.156e-002 
2.308e-002 2.060e+008 7.554e+014 1.000e+004 1.719e-003 2.156e-002 
2.308e-002 2.070e+008 7.554e+014 1.000e+004 1.765e-003 2.156e-002 
2.309e-002 2.080e+008 7.556e+014 1.000e+004 1.802e-003 2.156e-002 
2.310e-002 2.090e+008 7.557e+014 1.000e+004 1.786e-003 2.156e-002 
2.311e-002 2.100e+008 7.558e+014 1.000e+004 1.808e-003 2.157e-002 
2.312e-002 2.110e+008 7.559e+014 1.000e+004 1.873e-003 2.157e-002 
2.313e-002 2.120e+008 7.560e+014 1.000e+004 1.941e-003 2.157e-002 
2.314e-002 2.130e+008 7.560e+014 1.000e+004 1.743e-003 2.157e-002 
2.314e-002 2.140e+008 7.561e+014 1.000e+004 1.754e-003 2.157e-002 
2.315e-002 2.148e+008 7.562e+014 1.000e+004 1.917e-003 2.157e-002 
2.316e-002 2.157e+008 7.563e+014 1.000e+004 1.720e-003 2.158e-002 
2.317e-002 2.168e+008 7.563e+014 1.000e+004 1.719e-003 2.158e-002 
2.318e-002 2.178e+008 7.565e+014 1.000e+004 1.726e-003 2.158e-002 
2.319e-002 2.189e+008 7.566e+014 1.000e+004 1.681e-003 2.158e-002 
2.320e-002 2.198e+008 7.567e+014 1.000e+004 1.726e-003 2.158e-002 
2.320e-002 2.207e+008 7.568e+014 1.000e+004 1.694e-003 2.159e-002 
2.321e-002 2.218e+008 7.569e+014 1.000e+004 1.702e-003 2.159e-002 
2.322e-002 2.228e+008 7.570e+014 1.000e+004 1.702e-003 2.159e-002 
2.323e-002 2.239e+008 7.571e+014 1.000e+004 1.680e-003 2.159e-002 
2.324e-002 2.249e+008 7.572e+014 1.000e+004 1.670e-003 2.159e-002 
2.325e-002 2.260e+008 7.573e+014 1.000e+004 1.640e-003 2.159e-002 
2.326e-002 2.270e+008 7.575e+014 1.000e+004 1.683e-003 2.160e-002 
2.327e-002 2.280e+008 7.576e+014 1.000e+004 1.652e-003 2.160e-002 
2.327e-002 2.290e+008 7.576e+014 1.000e+004 1.672e-003 2.160e-002 
2.328e-002 2.300e+008 7.579e+014 1.000e+004 1.647e-003 2.160e-002 
2.329e-002 2.311e+008 7.579e+014 1.000e+004 1.703e-003 2.160e-002 
2.330e-002 2.320e+008 7.581e+014 1.000e+004 1.684e-003 2.160e-002 
2.331e-002 2.331e+008 7.582e+014 1.000e+004 1.606e-003 2.161e-002 
2.332e-002 2.342e+008 7.581e+014 1.000e+004 1.677e-003 2.161e-002 
2.333e-002 2.345e+008 7.582e+014 1.000e+004 2.198e-003 2.161e-002 
2.334e-002 2.276e+008 7.571e+014 1.000e+004 4.521e-003 2.167e-002 
2.334e-002 1.960e+008 7.559e+014 1.000e+004 5.678e-003 2.189e-002 
2.335e-002 1.747e+008 7.524e+014 1.000e+004 4.495e-003 2.205e-002 
2.336e-002 1.548e+008 7.494e+014 1.000e+004 4.108e-003 2.219e-002 
2.337e-002 1.466e+008 7.488e+014 1.000e+004 1.967e-003 2.226e-002 
2.338e-002 1.475e+008 7.485e+014 1.000e+004 1.733e-003 2.226e-002 
2.339e-002 1.486e+008 7.485e+014 1.000e+004 1.579e-003 2.226e-002 
2.340e-002 1.497e+008 7.485e+014 1.000e+004 1.686e-003 2.226e-002 
2.340e-002 1.507e+008 7.486e+014 1.000e+004 1.593e-003 2.226e-002 
2.341e-002 1.517e+008 7.485e+014 1.000e+004 1.654e-003 2.226e-002 
2.342e-002 1.527e+008 7.488e+014 1.000e+004 1.679e-003 2.226e-002 
2.343e-002 1.537e+008 7.488e+014 1.000e+004 1.601e-003 2.227e-002 
2.344e-002 1.548e+008 7.488e+014 1.000e+004 1.643e-003 2.227e-002 
2.345e-002 1.558e+008 7.489e+014 1.000e+004 1.592e-003 2.227e-002 
2.345e-002 1.568e+008 7.490e+014 1.000e+004 1.567e-003 2.227e-002 
2.346e-002 1.577e+008 7.491e+014 1.000e+004 1.651e-003 2.227e-002 
2.347e-002 1.587e+008 7.491e+014 1.000e+004 1.672e-003 2.227e-002 
2.348e-002 1.597e+008 7.493e+014 1.000e+004 1.598e-003 2.227e-002 
2.349e-002 1.607e+008 7.493e+014 1.000e+004 1.659e-003 2.228e-002 
2.350e-002 1.618e+008 7.494e+014 1.000e+004 1.723e-003 2.228e-002 
2.350e-002 1.630e+008 7.495e+014 1.000e+004 1.679e-003 2.228e-002 
2.351e-002 1.639e+008 7.495e+014 1.000e+004 1.683e-003 2.228e-002 
2.352e-002 1.648e+008 7.496e+014 1.000e+004 1.738e-003 2.228e-002 
2.353e-002 1.657e+008 7.497e+014 1.000e+004 1.720e-003 2.228e-002 
2.354e-002 1.667e+008 7.498e+014 1.000e+004 1.705e-003 2.229e-002 
2.355e-002 1.677e+008 7.499e+014 1.000e+004 1.632e-003 2.229e-002 
2.356e-002 1.686e+008 7.500e+014 1.000e+004 1.674e-003 2.229e-002 
2.356e-002 1.695e+008 7.501e+014 1.000e+004 1.688e-003 2.229e-002 
2.357e-002 1.705e+008 7.502e+014 1.000e+004 1.617e-003 2.229e-002 
2.358e-002 1.715e+008 7.503e+014 1.000e+004 1.747e-003 2.229e-002 
2.359e-002 1.724e+008 7.504e+014 1.000e+004 1.672e-003 2.230e-002 
2.360e-002 1.734e+008 7.505e+014 1.000e+004 1.684e-003 2.230e-002 
2.361e-002 1.744e+008 7.505e+014 1.000e+004 1.696e-003 2.230e-002 
2.361e-002 1.754e+008 7.506e+014 1.000e+004 1.635e-003 2.230e-002 
2.362e-002 1.763e+008 7.507e+014 1.000e+004 1.689e-003 2.230e-002 
2.363e-002 1.772e+008 7.508e+014 1.000e+004 1.666e-003 2.231e-002 
2.364e-002 1.781e+008 7.510e+014 1.000e+004 1.630e-003 2.231e-002 
2.365e-002 1.791e+008 7.510e+014 1.000e+004 1.613e-003 2.231e-002 
2.366e-002 1.800e+008 7.512e+014 1.000e+004 1.653e-003 2.231e-002 
2.367e-002 1.809e+008 7.513e+014 1.000e+004 1.575e-003 2.231e-002 
2.368e-002 1.819e+008 7.514e+014 1.000e+004 1.626e-003 2.232e-002 
2.368e-002 1.828e+008 7.516e+014 1.000e+004 1.656e-003 2.232e-002 
2.369e-002 1.838e+008 7.517e+014 1.000e+004 1.632e-003 2.232e-002 
2.370e-002 1.847e+008 7.518e+014 1.000e+004 1.702e-003 2.232e-002 
2.371e-002 1.856e+008 7.519e+014 1.000e+004 1.691e-003 2.232e-002 
2.372e-002 1.866e+008 7.521e+014 1.000e+004 1.617e-003 2.233e-002 
2.373e-002 1.875e+008 7.522e+014 1.000e+004 1.653e-003 2.233e-002 
2.374e-002 1.885e+008 7.524e+014 1.000e+004 1.607e-003 2.233e-002 
2.374e-002 1.895e+008 7.524e+014 1.000e+004 1.753e-003 2.233e-002 
2.375e-002 1.904e+008 7.527e+014 1.000e+004 1.671e-003 2.234e-002 
2.376e-002 1.913e+008 7.529e+014 1.000e+004 1.643e-003 2.234e-002 
2.377e-002 1.922e+008 7.530e+014 1.000e+004 1.583e-003 2.234e-002 
2.378e-002 1.930e+008 7.531e+014 1.000e+004 1.650e-003 2.234e-002 
2.379e-002 1.936e+008 7.535e+014 1.000e+004 1.733e-003 2.235e-002 
2.380e-002 1.935e+008 7.543e+014 1.000e+004 1.648e-003 2.236e-002 
2.380e-002 1.944e+008 7.544e+014 1.000e+004 1.729e-003 2.236e-002 
2.381e-002 1.954e+008 7.546e+014 1.000e+004 1.645e-003 2.236e-002 
2.382e-002 1.964e+008 7.547e+014 1.000e+004 1.714e-003 2.236e-002 
2.383e-002 1.974e+008 7.548e+014 1.000e+004 1.665e-003 2.236e-002 
2.384e-002 1.985e+008 7.549e+014 1.000e+004 1.692e-003 2.237e-002 
2.385e-002 1.995e+008 7.549e+014 1.000e+004 1.711e-003 2.237e-002 
2.386e-002 2.005e+008 7.550e+014 1.000e+004 1.677e-003 2.237e-002 
2.387e-002 2.015e+008 7.551e+014 1.000e+004 1.649e-003 2.237e-002 
2.387e-002 2.026e+008 7.553e+014 1.000e+004 1.672e-003 2.237e-002 
2.388e-002 2.036e+008 7.553e+014 1.000e+004 1.648e-003 2.237e-002 
2.389e-002 2.047e+008 7.554e+014 1.000e+004 1.696e-003 2.237e-002 
2.390e-002 2.057e+008 7.554e+014 1.000e+004 1.589e-003 2.238e-002 
2.391e-002 2.067e+008 7.555e+014 1.000e+004 1.625e-003 2.238e-002 
2.392e-002 2.077e+008 7.557e+014 1.000e+004 1.711e-003 2.238e-002 
2.393e-002 2.087e+008 7.556e+014 1.000e+004 1.635e-003 2.238e-002 
2.394e-002 2.096e+008 7.558e+014 1.000e+004 1.594e-003 2.238e-002 
2.394e-002 2.107e+008 7.559e+014 1.000e+004 1.609e-003 2.239e-002 
2.395e-002 2.118e+008 7.560e+014 1.000e+004 1.671e-003 2.239e-002 
2.396e-002 2.129e+008 7.561e+014 1.000e+004 1.702e-003 2.239e-002 
2.397e-002 2.138e+008 7.562e+014 1.000e+004 1.733e-003 2.239e-002 
2.398e-002 2.149e+008 7.563e+014 1.000e+004 1.670e-003 2.239e-002 
2.399e-002 2.159e+008 7.563e+014 1.000e+004 1.725e-003 2.239e-002 
2.400e-002 2.171e+008 7.565e+014 1.000e+004 1.724e-003 2.239e-002 
2.401e-002 2.181e+008 7.566e+014 1.000e+004 1.644e-003 2.240e-002 
2.401e-002 2.191e+008 7.567e+014 1.000e+004 1.806e-003 2.240e-002 
2.402e-002 2.201e+008 7.568e+014 1.000e+004 1.674e-003 2.240e-002 
2.403e-002 2.211e+008 7.568e+014 1.000e+004 1.675e-003 2.240e-002 
2.404e-002 2.222e+008 7.570e+014 1.000e+004 1.752e-003 2.240e-002 
2.405e-002 2.232e+008 7.571e+014 1.000e+004 1.662e-003 2.240e-002 
2.406e-002 2.243e+008 7.572e+014 1.000e+004 1.720e-003 2.241e-002 
2.407e-002 2.253e+008 7.573e+014 1.000e+004 1.640e-003 2.241e-002 
2.408e-002 2.263e+008 7.574e+014 1.000e+004 1.604e-003 2.241e-002 
2.408e-002 2.261e+008 7.574e+014 1.000e+004 1.886e-003 2.242e-002 
2.409e-002 2.233e+008 7.580e+014 1.000e+004 2.215e-003 2.245e-002 
2.410e-002 2.092e+008 7.562e+014 1.000e+004 5.407e-003 2.255e-002 
2.411e-002 1.805e+008 7.543e+014 1.000e+004 4.155e-003 2.275e-002 
2.412e-002 1.606e+008 7.494e+014 1.000e+004 5.676e-003 2.290e-002 
2.413e-002 1.441e+008 7.484e+014 1.000e+004 4.610e-003 2.302e-002 
2.414e-002 1.398e+008 7.480e+014 1.000e+004 1.758e-003 2.306e-002 
2.414e-002 1.412e+008 7.476e+014 1.000e+004 1.711e-003 2.306e-002 
2.415e-002 1.424e+008 7.475e+014 1.000e+004 1.648e-003 2.306e-002 
2.416e-002 1.435e+008 7.475e+014 1.000e+004 1.703e-003 2.306e-002 
2.417e-002 1.445e+008 7.475e+014 1.000e+004 1.706e-003 2.306e-002 
2.418e-002 1.455e+008 7.476e+014 1.000e+004 1.716e-003 2.306e-002 
2.419e-002 1.465e+008 7.477e+014 1.000e+004 1.663e-003 2.306e-002 
2.419e-002 1.473e+008 7.479e+014 1.000e+004 1.678e-003 2.306e-002 
2.420e-002 1.483e+008 7.479e+014 1.000e+004 1.710e-003 2.307e-002 
2.421e-002 1.493e+008 7.479e+014 1.000e+004 1.650e-003 2.307e-002 
2.422e-002 1.501e+008 7.480e+014 1.000e+004 1.671e-003 2.307e-002 
2.423e-002 1.511e+008 7.482e+014 1.000e+004 1.648e-003 2.307e-002 
2.424e-002 1.522e+008 7.482e+014 1.000e+004 1.617e-003 2.307e-002 
2.424e-002 1.531e+008 7.483e+014 1.000e+004 1.598e-003 2.307e-002 
2.425e-002 1.541e+008 7.483e+014 1.000e+004 1.662e-003 2.308e-002 
2.426e-002 1.550e+008 7.484e+014 1.000e+004 1.640e-003 2.308e-002 
2.427e-002 1.560e+008 7.485e+014 1.000e+004 1.626e-003 2.308e-002 
2.428e-002 1.569e+008 7.486e+014 1.000e+004 1.652e-003 2.308e-002 
2.429e-002 1.579e+008 7.486e+014 1.000e+004 1.781e-003 2.308e-002 
2.429e-002 1.589e+008 7.487e+014 1.000e+004 1.660e-003 2.308e-002 
2.430e-002 1.600e+008 7.489e+014 1.000e+004 1.608e-003 2.309e-002 
2.431e-002 1.610e+008 7.490e+014 1.000e+004 1.672e-003 2.309e-002 
2.432e-002 1.620e+008 7.490e+014 1.000e+004 1.649e-003 2.309e-002 
2.433e-002 1.630e+008 7.491e+014 1.000e+004 1.784e-003 2.309e-002 
2.434e-002 1.640e+008 7.492e+014 1.000e+004 1.829e-003 2.309e-002 
2.434e-002 1.650e+008 7.493e+014 1.000e+004 1.852e-003 2.309e-002 
2.435e-002 1.659e+008 7.494e+014 1.000e+004 1.811e-003 2.310e-002 
2.436e-002 1.669e+008 7.495e+014 1.000e+004 1.734e-003 2.310e-002 
2.437e-002 1.678e+008 7.496e+014 1.000e+004 1.748e-003 2.310e-002 
2.438e-002 1.687e+008 7.498e+014 1.000e+004 1.776e-003 2.310e-002 
2.439e-002 1.697e+008 7.498e+014 1.000e+004 1.725e-003 2.310e-002 
2.440e-002 1.704e+008 7.501e+014 1.000e+004 1.715e-003 2.311e-002 
2.441e-002 1.713e+008 7.502e+014 1.000e+004 1.680e-003 2.311e-002 
2.441e-002 1.722e+008 7.504e+014 1.000e+004 1.701e-003 2.311e-002 
2.442e-002 1.731e+008 7.505e+014 1.000e+004 1.638e-003 2.312e-002 
2.443e-002 1.742e+008 7.506e+014 1.000e+004 1.626e-003 2.312e-002 
2.444e-002 1.751e+008 7.506e+014 1.000e+004 1.629e-003 2.312e-002 
2.445e-002 1.759e+008 7.509e+014 1.000e+004 1.680e-003 2.312e-002 
2.446e-002 1.768e+008 7.509e+014 1.000e+004 1.622e-003 2.312e-002 
2.447e-002 1.777e+008 7.510e+014 1.000e+004 1.634e-003 2.313e-002 
2.448e-002 1.787e+008 7.512e+014 1.000e+004 1.576e-003 2.313e-002 
2.448e-002 1.797e+008 7.513e+014 1.000e+004 1.590e-003 2.313e-002 
2.449e-002 1.806e+008 7.514e+014 1.000e+004 1.708e-003 2.313e-002 
2.450e-002 1.815e+008 7.515e+014 1.000e+004 1.640e-003 2.314e-002 
2.451e-002 1.825e+008 7.517e+014 1.000e+004 1.683e-003 2.314e-002 
2.452e-002 1.834e+008 7.517e+014 1.000e+004 1.686e-003 2.314e-002 
2.453e-002 1.843e+008 7.519e+014 1.000e+004 1.702e-003 2.314e-002 
2.454e-002 1.852e+008 7.520e+014 1.000e+004 1.640e-003 2.314e-002 
2.454e-002 1.862e+008 7.522e+014 1.000e+004 1.700e-003 2.315e-002 
2.455e-002 1.872e+008 7.522e+014 1.000e+004 1.648e-003 2.315e-002 
2.456e-002 1.882e+008 7.524e+014 1.000e+004 1.670e-003 2.315e-002 
2.457e-002 1.890e+008 7.526e+014 1.000e+004 1.699e-003 2.315e-002 
2.458e-002 1.899e+008 7.528e+014 1.000e+004 1.678e-003 2.315e-002 
2.459e-002 1.908e+008 7.530e+014 1.000e+004 1.582e-003 2.316e-002 
2.460e-002 1.916e+008 7.532e+014 1.000e+004 1.713e-003 2.316e-002 
2.460e-002 1.920e+008 7.537e+014 1.000e+004 1.759e-003 2.317e-002 
2.461e-002 1.921e+008 7.543e+014 1.000e+004 1.748e-003 2.317e-002 
2.462e-002 1.931e+008 7.544e+014 1.000e+004 1.779e-003 2.317e-002 
2.463e-002 1.941e+008 7.546e+014 1.000e+004 1.769e-003 2.318e-002 
2.464e-002 1.951e+008 7.546e+014 1.000e+004 1.766e-003 2.318e-002 
2.465e-002 1.962e+008 7.547e+014 1.000e+004 1.792e-003 2.318e-002 
2.466e-002 1.972e+008 7.548e+014 1.000e+004 1.769e-003 2.318e-002 
2.466e-002 1.982e+008 7.550e+014 1.000e+004 1.746e-003 2.318e-002 
2.467e-002 1.992e+008 7.550e+014 1.000e+004 1.692e-003 2.318e-002 
2.468e-002 2.003e+008 7.551e+014 1.000e+004 1.804e-003 2.319e-002 
2.469e-002 2.012e+008 7.551e+014 1.000e+004 1.735e-003 2.319e-002 
2.470e-002 2.022e+008 7.552e+014 1.000e+004 1.842e-003 2.319e-002 
2.471e-002 2.032e+008 7.553e+014 1.000e+004 1.813e-003 2.319e-002 
2.472e-002 2.043e+008 7.553e+014 1.000e+004 1.752e-003 2.319e-002 
2.472e-002 2.053e+008 7.555e+014 1.000e+004 1.729e-003 2.319e-002 
2.473e-002 2.063e+008 7.556e+014 1.000e+004 1.831e-003 2.320e-002 
2.474e-002 2.073e+008 7.556e+014 1.000e+004 1.756e-003 2.320e-002 
2.475e-002 2.083e+008 7.557e+014 1.000e+004 1.715e-003 2.320e-002 
2.476e-002 2.093e+008 7.558e+014 1.000e+004 1.708e-003 2.320e-002 
2.477e-002 2.104e+008 7.559e+014 1.000e+004 1.754e-003 2.320e-002 
2.478e-002 2.113e+008 7.560e+014 1.000e+004 1.748e-003 2.320e-002 
2.478e-002 2.124e+008 7.561e+014 1.000e+004 1.735e-003 2.320e-002 
2.479e-002 2.134e+008 7.561e+014 1.000e+004 1.675e-003 2.321e-002 
2.480e-002 2.145e+008 7.562e+014 1.000e+004 1.835e-003 2.321e-002 
2.481e-002 2.155e+008 7.564e+014 1.000e+004 1.658e-003 2.321e-002 
2.482e-002 2.166e+008 7.565e+014 1.000e+004 1.737e-003 2.321e-002 
2.483e-002 2.176e+008 7.564e+014 1.000e+004 1.793e-003 2.321e-002 
2.483e-002 2.187e+008 7.566e+014 1.000e+004 2.010e-003 2.321e-002 
2.484e-002 2.197e+008 7.566e+014 1.000e+004 1.883e-003 2.321e-002 
2.485e-002 2.206e+008 7.568e+014 1.000e+004 1.915e-003 2.321e-002 
2.486e-002 2.217e+008 7.569e+014 1.000e+004 1.807e-003 2.322e-002 
2.487e-002 2.227e+008 7.570e+014 1.000e+004 1.724e-003 2.322e-002 
2.488e-002 2.237e+008 7.572e+014 1.000e+004 1.636e-003 2.322e-002 
2.489e-002 2.248e+008 7.572e+014 1.000e+004 1.671e-003 2.322e-002 
2.489e-002 2.257e+008 7.574e+014 1.000e+004 1.578e-003 2.322e-002 
2.490e-002 2.268e+008 7.575e+014 1.000e+004 1.637e-003 2.322e-002 
2.491e-002 2.261e+008 7.572e+014 1.000e+004 2.167e-003 2.324e-002 
2.492e-002 2.156e+008 7.563e+014 1.000e+004 5.907e-003 2.332e-002 
2.493e-002 1.850e+008 7.550e+014 1.000e+004 5.717e-003 2.353e-002 
2.494e-002 1.648e+008 7.515e+014 1.000e+004 4.125e-003 2.368e-002 
2.495e-002 1.469e+008 7.487e+014 1.000e+004 4.004e-003 2.381e-002 
2.495e-002 1.394e+008 7.482e+014 1.000e+004 1.889e-003 2.387e-002 
2.496e-002 1.403e+008 7.480e+014 1.000e+004 1.729e-003 2.387e-002 
2.497e-002 1.416e+008 7.479e+014 1.000e+004 1.700e-003 2.387e-002 
2.498e-002 1.430e+008 7.476e+014 1.000e+004 1.638e-003 2.387e-002 
2.499e-002 1.441e+008 7.475e+014 1.000e+004 1.729e-003 2.387e-002 
2.500e-002 1.450e+008 7.477e+014 1.000e+004 1.652e-003 2.387e-002 
2.500e-002 1.460e+008 7.478e+014 1.000e+004 1.714e-003 2.388e-002 
2.501e-002 1.470e+008 7.479e+014 1.000e+004 1.649e-003 2.388e-002 
2.502e-002 1.480e+008 7.480e+014 1.000e+004 1.645e-003 2.388e-002 
2.503e-002 1.489e+008 7.480e+014 1.000e+004 1.696e-003 2.388e-002 
2.504e-002 1.499e+008 7.481e+014 1.000e+004 1.669e-003 2.388e-002 
2.505e-002 1.509e+008 7.482e+014 1.000e+004 1.656e-003 2.388e-002 
2.505e-002 1.518e+008 7.482e+014 1.000e+004 1.591e-003 2.388e-002 
2.506e-002 1.528e+008 7.483e+014 1.000e+004 1.625e-003 2.389e-002 
2.507e-002 1.537e+008 7.484e+014 1.000e+004 1.613e-003 2.389e-002 
2.508e-002 1.546e+008 7.485e+014 1.000e+004 1.596e-003 2.389e-002 
2.509e-002 1.556e+008 7.485e+014 1.000e+004 1.677e-003 2.389e-002 
2.510e-002 1.566e+008 7.487e+014 1.000e+004 1.671e-003 2.389e-002 
2.511e-002 1.576e+008 7.487e+014 1.000e+004 1.652e-003 2.390e-002 
2.511e-002 1.586e+008 7.489e+014 1.000e+004 1.647e-003 2.390e-002 
2.512e-002 1.596e+008 7.489e+014 1.000e+004 1.585e-003 2.390e-002 
2.513e-002 1.604e+008 7.490e+014 1.000e+004 1.621e-003 2.390e-002 
2.514e-002 1.613e+008 7.491e+014 1.000e+004 1.670e-003 2.390e-002 
2.515e-002 1.622e+008 7.491e+014 1.000e+004 1.668e-003 2.391e-002 
2.516e-002 1.632e+008 7.492e+014 1.000e+004 1.768e-003 2.391e-002 
2.516e-002 1.642e+008 7.493e+014 1.000e+004 1.711e-003 2.391e-002 
2.517e-002 1.653e+008 7.495e+014 1.000e+004 1.628e-003 2.391e-002 
2.518e-002 1.662e+008 7.495e+014 1.000e+004 1.754e-003 2.391e-002 
2.519e-002 1.672e+008 7.497e+014 1.000e+004 1.640e-003 2.391e-002 
2.520e-002 1.682e+008 7.497e+014 1.000e+004 1.629e-003 2.391e-002 
2.521e-002 1.692e+008 7.498e+014 1.000e+004 1.839e-003 2.392e-002 
2.521e-002 1.701e+008 7.499e+014 1.000e+004 1.655e-003 2.392e-002 
2.522e-002 1.710e+008 7.500e+014 1.000e+004 1.692e-003 2.392e-002 
2.523e-002 1.717e+008 7.502e+014 1.000e+004 1.668e-003 2.392e-002 
2.524e-002 1.726e+008 7.505e+014 1.000e+004 1.648e-003 2.393e-002 
2.525e-002 1.735e+008 7.506e+014 1.000e+004 1.660e-003 2.393e-002 
2.526e-002 1.743e+008 7.507e+014 1.000e+004 1.660e-003 2.393e-002 
2.527e-002 1.752e+008 7.507e+014 1.000e+004 1.626e-003 2.393e-002 
2.527e-002 1.761e+008 7.509e+014 1.000e+004 1.639e-003 2.394e-002 
2.528e-002 1.771e+008 7.510e+014 1.000e+004 1.609e-003 2.394e-002 
2.529e-002 1.780e+008 7.510e+014 1.000e+004 1.674e-003 2.394e-002 
2.530e-002 1.789e+008 7.511e+014 1.000e+004 1.687e-003 2.394e-002 
2.531e-002 1.798e+008 7.513e+014 1.000e+004 1.711e-003 2.394e-002 
2.532e-002 1.808e+008 7.514e+014 1.000e+004 1.711e-003 2.395e-002 
2.533e-002 1.817e+008 7.516e+014 1.000e+004 1.666e-003 2.395e-002 
2.533e-002 1.827e+008 7.517e+014 1.000e+004 1.576e-003 2.395e-002 
2.534e-002 1.837e+008 7.519e+014 1.000e+004 1.728e-003 2.395e-002 
2.535e-002 1.846e+008 7.519e+014 1.000e+004 1.776e-003 2.395e-002 
2.536e-002 1.855e+008 7.522e+014 1.000e+004 1.617e-003 2.396e-002 
2.537e-002 1.865e+008 7.522e+014 1.000e+004 1.686e-003 2.396e-002 
2.538e-002 1.874e+008 7.524e+014 1.000e+004 1.692e-003 2.396e-002 
2.539e-002 1.883e+008 7.526e+014 1.000e+004 1.682e-003 2.396e-002 
2.539e-002 1.892e+008 7.527e+014 1.000e+004 1.665e-003 2.397e-002 
2.540e-002 1.901e+008 7.529e+014 1.000e+004 1.641e-003 2.397e-002 
2.541e-002 1.910e+008 7.531e+014 1.000e+004 1.778e-003 2.397e-002 
2.542e-002 1.918e+008 7.534e+014 1.000e+004 1.729e-003 2.397e-002 
2.543e-002 1.920e+008 7.540e+014 1.000e+004 1.889e-003 2.398e-002 
2.544e-002 1.923e+008 7.544e+014 1.000e+004 1.706e-003 2.399e-002 
2.545e-002 1.933e+008 7.544e+014 1.000e+004 1.711e-003 2.399e-002 
2.546e-002 1.944e+008 7.546e+014 1.000e+004 1.711e-003 2.399e-002 
2.546e-002 1.954e+008 7.546e+014 1.000e+004 1.794e-003 2.399e-002 
2.547e-002 1.964e+008 7.548e+014 1.000e+004 1.695e-003 2.399e-002 
2.548e-002 1.974e+008 7.548e+014 1.000e+004 1.778e-003 2.399e-002 
2.549e-002 1.986e+008 7.550e+014 1.000e+004 1.587e-003 2.400e-002 
2.550e-002 1.996e+008 7.551e+014 1.000e+004 1.877e-003 2.400e-002 
2.551e-002 2.006e+008 7.551e+014 1.000e+004 1.675e-003 2.400e-002 
2.552e-002 2.018e+008 7.552e+014 1.000e+004 1.821e-003 2.400e-002 
2.552e-002 2.028e+008 7.552e+014 1.000e+004 1.678e-003 2.400e-002 
2.553e-002 2.039e+008 7.554e+014 1.000e+004 1.766e-003 2.400e-002 
2.554e-002 2.049e+008 7.554e+014 1.000e+004 1.640e-003 2.400e-002 
2.555e-002 2.060e+008 7.555e+014 1.000e+004 1.765e-003 2.400e-002 
2.556e-002 2.070e+008 7.556e+014 1.000e+004 1.758e-003 2.401e-002 
2.557e-002 2.081e+008 7.557e+014 1.000e+004 1.698e-003 2.401e-002 
2.558e-002 2.091e+008 7.559e+014 1.000e+004 1.598e-003 2.401e-002 
2.558e-002 2.102e+008 7.559e+014 1.000e+004 1.794e-003 2.401e-002 
2.559e-002 2.113e+008 7.560e+014 1.000e+004 1.780e-003 2.401e-002 
2.560e-002 2.124e+008 7.561e+014 1.000e+004 1.808e-003 2.401e-002 
2.561e-002 2.134e+008 7.562e+014 1.000e+004 1.659e-003 2.401e-002 
2.562e-002 2.145e+008 7.562e+014 1.000e+004 1.922e-003 2.401e-002 
2.563e-002 2.155e+008 7.563e+014 1.000e+004 1.882e-003 2.402e-002 
2.564e-002 2.166e+008 7.565e+014 1.000e+004 1.729e-003 2.402e-002 
2.564e-002 2.177e+008 7.564e+014 1.000e+004 1.818e-003 2.402e-002 
2.565e-002 2.187e+008 7.567e+014 1.000e+004 1.707e-003 2.402e-002 
2.566e-002 2.197e+008 7.568e+014 1.000e+004 1.690e-003 2.402e-002 
2.567e-002 2.208e+008 7.569e+014 1.000e+004 1.678e-003 2.402e-002 
2.568e-002 2.218e+008 7.569e+014 1.000e+004 1.861e-003 2.402e-002 
2.569e-002 2.228e+008 7.571e+014 1.000e+004 1.644e-003 2.403e-002 
2.570e-002 2.238e+008 7.572e+014 1.000e+004 1.668e-003 2.403e-002 
2.571e-002 2.241e+008 7.571e+014 1.000e+004 2.078e-003 2.403e-002 
2.571e-002 2.212e+008 7.565e+014 1.000e+004 2.710e-003 2.406e-002 
2.572e-002 1.958e+008 7.554e+014 1.000e+004 5.608e-003 2.424e-002 
2.573e-002 1.718e+008 7.545e+014 1.000e+004 4.596e-003 2.442e-002 
2.574e-002 1.611e+008 7.553e+014 1.000e+004 3.879e-003 2.450e-002 
2.574e-002 1.590e+008 7.558e+014 1.000e+004 4.714e-003 2.451e-002 
2.574e-002 1.591e+008 7.560e+014 1.000e+004 3.696e-003 2.452e-002 
2.575e-002 1.594e+008 7.562e+014 1.000e+004 3.503e-003 2.452e-002 
2.575e-002 1.598e+008 7.563e+014 1.000e+004 4.086e-003 2.452e-002 
2.576e-002 1.601e+008 7.564e+014 1.000e+004 2.998e-003 2.452e-002 
2.576e-002 1.604e+008 7.566e+014 1.000e+004 3.023e-003 2.452e-002 
2.576e-002 1.608e+008 7.566e+014 1.000e+004 3.871e-003 2.452e-002 
2.577e-002 1.611e+008 7.567e+014 1.000e+004 2.741e-003 2.453e-002 
2.577e-002 1.616e+008 7.567e+014 1.000e+004 2.850e-003 2.453e-002 
2.578e-002 1.620e+008 7.568e+014 1.000e+004 3.970e-003 2.453e-002 
2.578e-002 1.482e+008 7.483e+014 1.000e+004 4.901e-003 2.463e-002 
2.579e-002 1.406e+008 7.483e+014 1.000e+004 1.923e-003 2.469e-002 
2.580e-002 1.418e+008 7.479e+014 1.000e+004 1.756e-003 2.469e-002 
2.581e-002 1.430e+008 7.477e+014 1.000e+004 1.662e-003 2.469e-002 
2.582e-002 1.441e+008 7.477e+014 1.000e+004 1.639e-003 2.469e-002 
2.582e-002 1.452e+008 7.478e+014 1.000e+004 1.676e-003 2.469e-002 
2.583e-002 1.462e+008 7.478e+014 1.000e+004 1.646e-003 2.469e-002 
2.584e-002 1.472e+008 7.479e+014 1.000e+004 1.627e-003 2.469e-002 
2.585e-002 1.481e+008 7.480e+014 1.000e+004 1.710e-003 2.469e-002 
2.586e-002 1.491e+008 7.481e+014 1.000e+004 1.624e-003 2.470e-002 
2.587e-002 1.502e+008 7.481e+014 1.000e+004 1.669e-003 2.470e-002 
2.587e-002 1.511e+008 7.481e+014 1.000e+004 1.671e-003 2.470e-002 
2.588e-002 1.520e+008 7.482e+014 1.000e+004 1.692e-003 2.470e-002 
2.589e-002 1.529e+008 7.483e+014 1.000e+004 1.707e-003 2.470e-002 
2.590e-002 1.539e+008 7.484e+014 1.000e+004 1.659e-003 2.470e-002 
2.591e-002 1.548e+008 7.486e+014 1.000e+004 1.647e-003 2.471e-002 
2.592e-002 1.557e+008 7.486e+014 1.000e+004 1.685e-003 2.471e-002 
2.592e-002 1.567e+008 7.487e+014 1.000e+004 1.625e-003 2.471e-002 
2.593e-002 1.577e+008 7.488e+014 1.000e+004 1.671e-003 2.471e-002 
2.594e-002 1.587e+008 7.489e+014 1.000e+004 1.601e-003 2.471e-002 
2.595e-002 1.596e+008 7.489e+014 1.000e+004 1.747e-003 2.472e-002 
2.596e-002 1.605e+008 7.490e+014 1.000e+004 1.597e-003 2.472e-002 
2.597e-002 1.614e+008 7.491e+014 1.000e+004 1.720e-003 2.472e-002 
2.598e-002 1.624e+008 7.492e+014 1.000e+004 1.680e-003 2.472e-002 
2.598e-002 1.635e+008 7.493e+014 1.000e+004 1.684e-003 2.472e-002 
2.599e-002 1.645e+008 7.494e+014 1.000e+004 1.815e-003 2.472e-002 
2.600e-002 1.655e+008 7.495e+014 1.000e+004 1.725e-003 2.473e-002 
2.601e-002 1.666e+008 7.496e+014 1.000e+004 1.684e-003 2.473e-002 
2.602e-002 1.676e+008 7.497e+014 1.000e+004 1.733e-003 2.473e-002 
2.603e-002 1.685e+008 7.497e+014 1.000e+004 1.756e-003 2.473e-002 
2.603e-002 1.694e+008 7.499e+014 1.000e+004 1.693e-003 2.473e-002 
2.604e-002 1.703e+008 7.501e+014 1.000e+004 1.718e-003 2.473e-002 
2.605e-002 1.712e+008 7.502e+014 1.000e+004 1.715e-003 2.474e-002 
2.606e-002 1.720e+008 7.504e+014 1.000e+004 1.713e-003 2.474e-002 
2.607e-002 1.730e+008 7.505e+014 1.000e+004 1.699e-003 2.474e-002 
2.608e-002 1.740e+008 7.506e+014 1.000e+004 1.680e-003 2.474e-002 
2.609e-002 1.749e+008 7.507e+014 1.000e+004 1.660e-003 2.475e-002 
2.609e-002 1.759e+008 7.508e+014 1.000e+004 1.723e-003 2.475e-002 
2.610e-002 1.768e+008 7.509e+014 1.000e+004 1.629e-003 2.475e-002 
2.611e-002 1.777e+008 7.510e+014 1.000e+004 1.632e-003 2.475e-002 
2.612e-002 1.787e+008 7.512e+014 1.000e+004 1.649e-003 2.475e-002 
2.613e-002 1.795e+008 7.513e+014 1.000e+004 1.718e-003 2.476e-002 
2.614e-002 1.804e+008 7.514e+014 1.000e+004 1.665e-003 2.476e-002 
2.615e-002 1.813e+008 7.515e+014 1.000e+004 1.698e-003 2.476e-002 
2.615e-002 1.822e+008 7.517e+014 1.000e+004 1.668e-003 2.476e-002 
2.616e-002 1.831e+008 7.518e+014 1.000e+004 1.602e-003 2.477e-002 
2.617e-002 1.841e+008 7.520e+014 1.000e+004 1.708e-003 2.477e-002 
2.618e-002 1.850e+008 7.522e+014 1.000e+004 1.660e-003 2.477e-002 
2.619e-002 1.860e+008 7.522e+014 1.000e+004 1.689e-003 2.477e-002 
2.620e-002 1.870e+008 7.523e+014 1.000e+004 1.694e-003 2.477e-002 
2.621e-002 1.879e+008 7.525e+014 1.000e+004 1.669e-003 2.478e-002 
2.621e-002 1.888e+008 7.526e+014 1.000e+004 1.664e-003 2.478e-002 
2.622e-002 1.897e+008 7.529e+014 1.000e+004 1.749e-003 2.478e-002 
2.623e-002 1.907e+008 7.530e+014 1.000e+004 1.676e-003 2.478e-002 
2.624e-002 1.915e+008 7.532e+014 1.000e+004 1.768e-003 2.478e-002 
2.625e-002 1.924e+008 7.534e+014 1.000e+004 1.785e-003 2.479e-002 
2.626e-002 1.928e+008 7.539e+014 1.000e+004 1.938e-003 2.479e-002 
2.627e-002 1.934e+008 7.542e+014 1.000e+004 1.824e-003 2.480e-002 
2.627e-002 1.940e+008 7.545e+014 1.000e+004 1.789e-003 2.480e-002 
2.628e-002 1.950e+008 7.547e+014 1.000e+004 1.738e-003 2.480e-002 
2.629e-002 1.960e+008 7.549e+014 1.000e+004 1.713e-003 2.481e-002 
2.630e-002 1.972e+008 7.548e+014 1.000e+004 1.683e-003 2.481e-002 
2.631e-002 1.982e+008 7.550e+014 1.000e+004 1.877e-003 2.481e-002 
2.632e-002 1.992e+008 7.550e+014 1.000e+004 1.698e-003 2.481e-002 
2.633e-002 2.002e+008 7.552e+014 1.000e+004 1.738e-003 2.481e-002 
2.634e-002 2.013e+008 7.552e+014 1.000e+004 1.810e-003 2.481e-002 
2.634e-002 2.023e+008 7.553e+014 1.000e+004 1.749e-003 2.481e-002 
2.635e-002 2.034e+008 7.554e+014 1.000e+004 1.869e-003 2.481e-002 
2.636e-002 2.045e+008 7.554e+014 1.000e+004 1.820e-003 2.482e-002 
2.637e-002 2.055e+008 7.556e+014 1.000e+004 1.732e-003 2.482e-002 
2.638e-002 2.066e+008 7.556e+014 1.000e+004 1.782e-003 2.482e-002 
2.639e-002 2.077e+008 7.557e+014 1.000e+004 1.820e-003 2.482e-002 
2.640e-002 2.086e+008 7.559e+014 1.000e+004 1.766e-003 2.482e-002 
2.641e-002 2.097e+008 7.559e+014 1.000e+004 1.812e-003 2.482e-002 
2.641e-002 2.107e+008 7.561e+014 1.000e+004 1.679e-003 2.483e-002 
2.642e-002 2.117e+008 7.562e+014 1.000e+004 1.786e-003 2.483e-002 
2.643e-002 2.127e+008 7.563e+014 1.000e+004 1.631e-003 2.483e-002 
2.644e-002 2.138e+008 7.562e+014 1.000e+004 1.849e-003 2.483e-002 
2.645e-002 2.148e+008 7.564e+014 1.000e+004 1.889e-003 2.483e-002 
2.646e-002 2.159e+008 7.565e+014 1.000e+004 1.852e-003 2.483e-002 
2.647e-002 2.171e+008 7.565e+014 1.000e+004 1.799e-003 2.483e-002 
2.647e-002 2.180e+008 7.567e+014 1.000e+004 1.887e-003 2.483e-002 
2.648e-002 2.191e+008 7.568e+014 1.000e+004 1.816e-003 2.484e-002 
2.649e-002 2.201e+008 7.569e+014 1.000e+004 1.759e-003 2.484e-002 
2.650e-002 2.212e+008 7.570e+014 1.000e+004 1.861e-003 2.484e-002 
2.651e-002 2.221e+008 7.571e+014 1.000e+004 1.658e-003 2.484e-002 
2.652e-002 2.232e+008 7.572e+014 1.000e+004 1.695e-003 2.484e-002 
2.652e-002 2.243e+008 7.573e+014 1.000e+004 1.621e-003 2.484e-002 
2.653e-002 2.254e+008 7.575e+014 1.000e+004 1.610e-003 2.484e-002 
2.654e-002 2.265e+008 7.576e+014 1.000e+004 1.642e-003 2.484e-002 
2.655e-002 2.275e+008 7.576e+014 1.000e+004 1.670e-003 2.485e-002 
2.656e-002 2.256e+008 7.574e+014 1.000e+004 2.228e-003 2.487e-002 
2.657e-002 2.034e+008 7.558e+014 1.000e+004 5.484e-003 2.503e-002 
2.658e-002 1.769e+008 7.547e+014 1.000e+004 4.788e-003 2.522e-002 
2.659e-002 1.586e+008 7.491e+014 1.000e+004 4.883e-003 2.535e-002 
2.659e-002 1.433e+008 7.486e+014 1.000e+004 3.930e-003 2.546e-002 
2.660e-002 1.402e+008 7.483e+014 1.000e+004 1.728e-003 2.549e-002 
2.661e-002 1.417e+008 7.477e+014 1.000e+004 1.670e-003 2.549e-002 
2.662e-002 1.429e+008 7.476e+014 1.000e+004 1.680e-003 2.549e-002 
2.663e-002 1.440e+008 7.477e+014 1.000e+004 1.619e-003 2.549e-002 
2.664e-002 1.450e+008 7.477e+014 1.000e+004 1.809e-003 2.549e-002 
2.664e-002 1.460e+008 7.478e+014 1.000e+004 1.642e-003 2.549e-002 
2.665e-002 1.470e+008 7.479e+014 1.000e+004 1.605e-003 2.549e-002 
2.666e-002 1.480e+008 7.479e+014 1.000e+004 1.712e-003 2.550e-002 
2.667e-002 1.489e+008 7.481e+014 1.000e+004 1.679e-003 2.550e-002 
2.668e-002 1.499e+008 7.481e+014 1.000e+004 1.606e-003 2.550e-002 
2.669e-002 1.509e+008 7.483e+014 1.000e+004 1.613e-003 2.550e-002 
2.669e-002 1.519e+008 7.483e+014 1.000e+004 1.705e-003 2.550e-002 
2.670e-002 1.528e+008 7.484e+014 1.000e+004 1.637e-003 2.550e-002 
2.671e-002 1.538e+008 7.485e+014 1.000e+004 1.616e-003 2.551e-002 
2.672e-002 1.548e+008 7.485e+014 1.000e+004 1.672e-003 2.551e-002 
2.673e-002 1.558e+008 7.485e+014 1.000e+004 1.727e-003 2.551e-002 
2.674e-002 1.567e+008 7.486e+014 1.000e+004 1.732e-003 2.551e-002 
2.674e-002 1.576e+008 7.488e+014 1.000e+004 1.667e-003 2.551e-002 
2.675e-002 1.586e+008 7.488e+014 1.000e+004 1.670e-003 2.551e-002 
2.676e-002 1.595e+008 7.489e+014 1.000e+004 1.667e-003 2.552e-002 
2.677e-002 1.604e+008 7.490e+014 1.000e+004 1.732e-003 2.552e-002 
2.678e-002 1.614e+008 7.491e+014 1.000e+004 1.605e-003 2.552e-002 
2.679e-002 1.623e+008 7.491e+014 1.000e+004 1.678e-003 2.552e-002 
2.680e-002 1.631e+008 7.492e+014 1.000e+004 1.680e-003 2.553e-002 
2.680e-002 1.642e+008 7.493e+014 1.000e+004 1.653e-003 2.553e-002 
2.681e-002 1.652e+008 7.494e+014 1.000e+004 1.604e-003 2.553e-002 
2.682e-002 1.663e+008 7.495e+014 1.000e+004 1.745e-003 2.553e-002 
2.683e-002 1.673e+008 7.496e+014 1.000e+004 1.747e-003 2.553e-002 
2.684e-002 1.684e+008 7.498e+014 1.000e+004 1.716e-003 2.553e-002 
2.685e-002 1.693e+008 7.499e+014 1.000e+004 1.718e-003 2.553e-002 
2.685e-002 1.702e+008 7.500e+014 1.000e+004 1.745e-003 2.554e-002 
2.686e-002 1.710e+008 7.503e+014 1.000e+004 1.686e-003 2.554e-002 
2.687e-002 1.719e+008 7.504e+014 1.000e+004 1.668e-003 2.554e-002 
2.688e-002 1.729e+008 7.505e+014 1.000e+004 1.648e-003 2.554e-002 
2.689e-002 1.738e+008 7.505e+014 1.000e+004 1.713e-003 2.554e-002 
2.690e-002 1.747e+008 7.507e+014 1.000e+004 1.683e-003 2.555e-002 
2.691e-002 1.756e+008 7.508e+014 1.000e+004 1.617e-003 2.555e-002 
2.691e-002 1.765e+008 7.509e+014 1.000e+004 1.606e-003 2.555e-002 
2.692e-002 1.774e+008 7.511e+014 1.000e+004 1.642e-003 2.555e-002 
2.693e-002 1.784e+008 7.512e+014 1.000e+004 1.664e-003 2.556e-002 
2.694e-002 1.793e+008 7.514e+014 1.000e+004 1.614e-003 2.556e-002 
2.695e-002 1.802e+008 7.515e+014 1.000e+004 1.681e-003 2.556e-002 
2.696e-002 1.812e+008 7.515e+014 1.000e+004 1.718e-003 2.556e-002 
2.697e-002 1.821e+008 7.517e+014 1.000e+004 1.672e-003 2.556e-002 
2.697e-002 1.831e+008 7.518e+014 1.000e+004 1.677e-003 2.557e-002 
2.698e-002 1.841e+008 7.519e+014 1.000e+004 1.587e-003 2.557e-002 
2.699e-002 1.850e+008 7.520e+014 1.000e+004 1.629e-003 2.557e-002 
2.700e-002 1.860e+008 7.522e+014 1.000e+004 1.694e-003 2.557e-002 
2.701e-002 1.868e+008 7.524e+014 1.000e+004 1.708e-003 2.557e-002 
2.702e-002 1.877e+008 7.525e+014 1.000e+004 1.951e-003 2.558e-002 
2.703e-002 1.887e+008 7.527e+014 1.000e+004 1.629e-003 2.558e-002 
2.703e-002 1.896e+008 7.528e+014 1.000e+004 1.618e-003 2.558e-002 
2.704e-002 1.906e+008 7.529e+014 1.000e+004 1.836e-003 2.558e-002 
2.705e-002 1.915e+008 7.532e+014 1.000e+004 1.769e-003 2.559e-002 
2.706e-002 1.922e+008 7.534e+014 1.000e+004 1.777e-003 2.559e-002 
2.707e-002 1.926e+008 7.541e+014 1.000e+004 1.710e-003 2.559e-002 
2.708e-002 1.934e+008 7.543e+014 1.000e+004 1.746e-003 2.560e-002 
2.709e-002 1.944e+008 7.545e+014 1.000e+004 1.782e-003 2.560e-002 
2.709e-002 1.949e+008 7.548e+014 1.000e+004 1.709e-003 2.560e-002 
2.710e-002 1.960e+008 7.548e+014 1.000e+004 1.758e-003 2.561e-002 
2.711e-002 1.971e+008 7.549e+014 1.000e+004 1.873e-003 2.561e-002 
2.712e-002 1.982e+008 7.550e+014 1.000e+004 1.724e-003 2.561e-002 
2.713e-002 1.993e+008 7.551e+014 1.000e+004 1.800e-003 2.561e-002 
2.714e-002 2.003e+008 7.552e+014 1.000e+004 1.805e-003 2.561e-002 
2.715e-002 2.013e+008 7.552e+014 1.000e+004 1.802e-003 2.561e-002 
2.716e-002 2.023e+008 7.554e+014 1.000e+004 1.877e-003 2.561e-002 
2.716e-002 2.034e+008 7.554e+014 1.000e+004 1.908e-003 2.562e-002 
2.717e-002 2.043e+008 7.555e+014 1.000e+004 1.869e-003 2.562e-002 
2.718e-002 2.054e+008 7.555e+014 1.000e+004 1.841e-003 2.562e-002 
2.719e-002 2.065e+008 7.557e+014 1.000e+004 1.684e-003 2.562e-002 
2.720e-002 2.075e+008 7.557e+014 1.000e+004 1.645e-003 2.562e-002 
2.721e-002 2.086e+008 7.559e+014 1.000e+004 1.752e-003 2.562e-002 
2.722e-002 2.096e+008 7.560e+014 1.000e+004 1.850e-003 2.562e-002 
2.722e-002 2.107e+008 7.561e+014 1.000e+004 1.910e-003 2.562e-002 
2.723e-002 2.118e+008 7.561e+014 1.000e+004 1.746e-003 2.563e-002 
2.724e-002 2.129e+008 7.562e+014 1.000e+004 1.735e-003 2.563e-002 
2.725e-002 2.138e+008 7.563e+014 1.000e+004 1.956e-003 2.563e-002 
2.726e-002 2.149e+008 7.564e+014 1.000e+004 1.739e-003 2.563e-002 
2.727e-002 2.159e+008 7.566e+014 1.000e+004 1.704e-003 2.563e-002 
2.727e-002 2.171e+008 7.566e+014 1.000e+004 1.732e-003 2.563e-002 
2.728e-002 2.181e+008 7.567e+014 1.000e+004 1.890e-003 2.563e-002 
2.729e-002 2.191e+008 7.569e+014 1.000e+004 1.691e-003 2.563e-002 
2.730e-002 2.202e+008 7.569e+014 1.000e+004 1.781e-003 2.564e-002 
2.731e-002 2.213e+008 7.570e+014 1.000e+004 1.657e-003 2.564e-002 
2.732e-002 2.224e+008 7.571e+014 1.000e+004 1.732e-003 2.564e-002 
2.733e-002 2.235e+008 7.573e+014 1.000e+004 1.671e-003 2.564e-002 
2.734e-002 2.219e+008 7.571e+014 1.000e+004 2.010e-003 2.566e-002 
2.734e-002 2.024e+008 7.555e+014 1.000e+004 5.455e-003 2.580e-002 
2.735e-002 1.750e+008 7.539e+014 1.000e+004 4.873e-003 2.599e-002 
2.736e-002 1.559e+008 7.489e+014 1.000e+004 5.721e-003 2.613e-002 
2.737e-002 1.401e+008 7.481e+014 1.000e+004 4.661e-003 2.625e-002 
2.738e-002 1.361e+008 7.479e+014 1.000e+004 1.769e-003 2.628e-002 
2.739e-002 1.375e+008 7.473e+014 1.000e+004 1.707e-003 2.628e-002 
2.740e-002 1.387e+008 7.473e+014 1.000e+004 1.669e-003 2.628e-002 
2.740e-002 1.397e+008 7.473e+014 1.000e+004 1.635e-003 2.628e-002 
2.741e-002 1.407e+008 7.475e+014 1.000e+004 1.669e-003 2.629e-002 
2.742e-002 1.418e+008 7.474e+014 1.000e+004 1.605e-003 2.629e-002 
2.743e-002 1.427e+008 7.475e+014 1.000e+004 1.612e-003 2.629e-002 
2.744e-002 1.437e+008 7.476e+014 1.000e+004 1.692e-003 2.629e-002 
2.745e-002 1.447e+008 7.477e+014 1.000e+004 1.682e-003 2.629e-002 
2.745e-002 1.456e+008 7.478e+014 1.000e+004 1.603e-003 2.629e-002 
2.746e-002 1.465e+008 7.478e+014 1.000e+004 1.606e-003 2.630e-002 
2.747e-002 1.474e+008 7.479e+014 1.000e+004 1.613e-003 2.630e-002 
2.748e-002 1.483e+008 7.480e+014 1.000e+004 1.704e-003 2.630e-002 
2.749e-002 1.493e+008 7.481e+014 1.000e+004 1.666e-003 2.630e-002 
2.750e-002 1.502e+008 7.482e+014 1.000e+004 1.631e-003 2.630e-002 
2.750e-002 1.512e+008 7.482e+014 1.000e+004 1.575e-003 2.631e-002 
2.751e-002 1.522e+008 7.482e+014 1.000e+004 1.705e-003 2.631e-002 
2.752e-002 1.531e+008 7.483e+014 1.000e+004 1.671e-003 2.631e-002 
2.753e-002 1.540e+008 7.484e+014 1.000e+004 1.669e-003 2.631e-002 
2.754e-002 1.549e+008 7.485e+014 1.000e+004 1.727e-003 2.631e-002 
2.755e-002 1.558e+008 7.486e+014 1.000e+004 1.700e-003 2.632e-002 
2.755e-002 1.568e+008 7.487e+014 1.000e+004 1.722e-003 2.632e-002 
2.756e-002 1.577e+008 7.487e+014 1.000e+004 1.633e-003 2.632e-002 
2.757e-002 1.587e+008 7.488e+014 1.000e+004 1.623e-003 2.632e-002 
2.758e-002 1.597e+008 7.489e+014 1.000e+004 1.696e-003 2.632e-002 
2.759e-002 1.607e+008 7.491e+014 1.000e+004 1.684e-003 2.632e-002 
2.760e-002 1.616e+008 7.491e+014 1.000e+004 1.731e-003 2.633e-002 
2.760e-002 1.626e+008 7.493e+014 1.000e+004 1.678e-003 2.633e-002 
2.761e-002 1.635e+008 7.493e+014 1.000e+004 1.772e-003 2.633e-002 
2.762e-002 1.645e+008 7.494e+014 1.000e+004 1.759e-003 2.633e-002 
2.763e-002 1.655e+008 7.495e+014 1.000e+004 1.725e-003 2.633e-002 
2.764e-002 1.665e+008 7.496e+014 1.000e+004 1.745e-003 2.633e-002 
2.765e-002 1.677e+008 7.497e+014 1.000e+004 1.770e-003 2.633e-002 
2.766e-002 1.687e+008 7.499e+014 1.000e+004 1.674e-003 2.634e-002 
2.766e-002 1.695e+008 7.501e+014 1.000e+004 1.738e-003 2.634e-002 
2.767e-002 1.705e+008 7.503e+014 1.000e+004 1.710e-003 2.634e-002 
2.768e-002 1.714e+008 7.503e+014 1.000e+004 1.644e-003 2.634e-002 
2.769e-002 1.724e+008 7.505e+014 1.000e+004 1.657e-003 2.634e-002 
2.770e-002 1.733e+008 7.506e+014 1.000e+004 1.804e-003 2.635e-002 
2.771e-002 1.743e+008 7.507e+014 1.000e+004 1.690e-003 2.635e-002 
2.772e-002 1.753e+008 7.507e+014 1.000e+004 1.805e-003 2.635e-002 
2.772e-002 1.762e+008 7.508e+014 1.000e+004 1.724e-003 2.635e-002 
2.773e-002 1.772e+008 7.510e+014 1.000e+004 1.685e-003 2.635e-002 
2.774e-002 1.781e+008 7.511e+014 1.000e+004 1.668e-003 2.636e-002 
2.775e-002 1.789e+008 7.512e+014 1.000e+004 1.708e-003 2.636e-002 
2.776e-002 1.799e+008 7.513e+014 1.000e+004 1.746e-003 2.636e-002 
2.777e-002 1.808e+008 7.515e+014 1.000e+004 1.702e-003 2.636e-002 
2.778e-002 1.818e+008 7.516e+014 1.000e+004 1.677e-003 2.637e-002 
2.778e-002 1.827e+008 7.518e+014 1.000e+004 1.643e-003 2.637e-002 
2.779e-002 1.836e+008 7.520e+014 1.000e+004 1.610e-003 2.637e-002 
2.780e-002 1.846e+008 7.521e+014 1.000e+004 1.689e-003 2.637e-002 
2.781e-002 1.855e+008 7.523e+014 1.000e+004 1.649e-003 2.637e-002 
2.782e-002 1.865e+008 7.523e+014 1.000e+004 1.644e-003 2.638e-002 
2.783e-002 1.874e+008 7.525e+014 1.000e+004 1.713e-003 2.638e-002 
2.784e-002 1.883e+008 7.526e+014 1.000e+004 1.668e-003 2.638e-002 
2.785e-002 1.893e+008 7.527e+014 1.000e+004 1.689e-003 2.638e-002 
2.785e-002 1.902e+008 7.529e+014 1.000e+004 1.703e-003 2.639e-002 
2.786e-002 1.911e+008 7.531e+014 1.000e+004 1.671e-003 2.639e-002 
2.787e-002 1.919e+008 7.532e+014 1.000e+004 1.798e-003 2.639e-002 
2.788e-002 1.925e+008 7.536e+014 1.000e+004 1.699e-003 2.639e-002 
2.789e-002 1.928e+008 7.542e+014 1.000e+004 1.782e-003 2.640e-002 
2.790e-002 1.932e+008 7.545e+014 1.000e+004 1.799e-003 2.641e-002 
2.791e-002 1.943e+008 7.545e+014 1.000e+004 1.834e-003 2.641e-002 
2.792e-002 1.953e+008 7.547e+014 1.000e+004 1.667e-003 2.641e-002 
2.792e-002 1.963e+008 7.546e+014 1.000e+004 1.791e-003 2.641e-002 
2.793e-002 1.974e+008 7.548e+014 1.000e+004 1.740e-003 2.641e-002 
2.794e-002 1.984e+008 7.549e+014 1.000e+004 1.828e-003 2.642e-002 
2.795e-002 1.994e+008 7.551e+014 1.000e+004 1.743e-003 2.642e-002 
2.796e-002 2.005e+008 7.552e+014 1.000e+004 1.698e-003 2.642e-002 
2.797e-002 2.015e+008 7.553e+014 1.000e+004 1.661e-003 2.642e-002 
2.798e-002 2.026e+008 7.554e+014 1.000e+004 1.770e-003 2.642e-002 
2.798e-002 2.036e+008 7.554e+014 1.000e+004 1.770e-003 2.642e-002 
2.799e-002 2.047e+008 7.556e+014 1.000e+004 1.987e-003 2.642e-002 
2.800e-002 2.058e+008 7.556e+014 1.000e+004 1.858e-003 2.642e-002 
2.801e-002 2.069e+008 7.557e+014 1.000e+004 1.697e-003 2.642e-002 
2.802e-002 2.080e+008 7.557e+014 1.000e+004 1.838e-003 2.643e-002 
2.803e-002 2.090e+008 7.558e+014 1.000e+004 1.826e-003 2.643e-002 
2.804e-002 2.101e+008 7.560e+014 1.000e+004 1.766e-003 2.643e-002 
2.804e-002 2.111e+008 7.561e+014 1.000e+004 1.763e-003 2.643e-002 
2.805e-002 2.122e+008 7.562e+014 1.000e+004 1.692e-003 2.643e-002 
2.806e-002 2.132e+008 7.563e+014 1.000e+004 1.782e-003 2.643e-002 
2.807e-002 2.143e+008 7.564e+014 1.000e+004 1.861e-003 2.643e-002 
2.808e-002 2.154e+008 7.564e+014 1.000e+004 1.673e-003 2.643e-002 
2.809e-002 2.164e+008 7.566e+014 1.000e+004 1.592e-003 2.644e-002 
2.810e-002 2.175e+008 7.566e+014 1.000e+004 1.796e-003 2.644e-002 
2.810e-002 2.185e+008 7.567e+014 1.000e+004 1.671e-003 2.644e-002 
2.811e-002 2.197e+008 7.568e+014 1.000e+004 1.708e-003 2.644e-002 
2.812e-002 2.207e+008 7.569e+014 1.000e+004 1.707e-003 2.644e-002 
2.813e-002 2.218e+008 7.571e+014 1.000e+004 1.735e-003 2.644e-002 
2.814e-002 2.229e+008 7.571e+014 1.000e+004 1.601e-003 2.644e-002 
2.815e-002 2.240e+008 7.572e+014 1.000e+004 1.664e-003 2.645e-002 
2.816e-002 2.251e+008 7.574e+014 1.000e+004 1.669e-003 2.645e-002 
2.817e-002 2.261e+008 7.575e+014 1.000e+004 1.603e-003 2.645e-002 
2.818e-002 2.272e+008 7.576e+014 1.000e+004 1.654e-003 2.645e-002 
2.818e-002 2.283e+008 7.577e+014 1.000e+004 1.691e-003 2.645e-002 
2.819e-002 2.294e+008 7.578e+014 1.000e+004 1.674e-003 2.645e-002 
2.820e-002 2.304e+008 7.579e+014 1.000e+004 1.676e-003 2.645e-002 
2.821e-002 2.315e+008 7.581e+014 1.000e+004 1.695e-003 2.646e-002 
2.822e-002 2.325e+008 7.582e+014 1.000e+004 1.678e-003 2.646e-002 
2.823e-002 2.317e+008 7.580e+014 1.000e+004 2.202e-003 2.647e-002 
2.824e-002 2.160e+008 7.566e+014 1.000e+004 5.992e-003 2.659e-002 
2.825e-002 1.867e+008 7.549e+014 1.000e+004 4.813e-003 2.679e-002 
2.825e-002 1.665e+008 7.503e+014 1.000e+004 6.235e-003 2.694e-002 
2.826e-002 1.490e+008 7.492e+014 1.000e+004 4.184e-003 2.707e-002 
2.827e-002 1.450e+008 7.488e+014 1.000e+004 1.783e-003 2.710e-002 
2.828e-002 1.462e+008 7.486e+014 1.000e+004 1.694e-003 2.710e-002 
2.829e-002 1.474e+008 7.485e+014 1.000e+004 1.603e-003 2.710e-002 
2.830e-002 1.484e+008 7.486e+014 1.000e+004 1.704e-003 2.710e-002 
2.830e-002 1.494e+008 7.486e+014 1.000e+004 1.678e-003 2.711e-002 
2.831e-002 1.503e+008 7.487e+014 1.000e+004 1.712e-003 2.711e-002 
2.832e-002 1.513e+008 7.487e+014 1.000e+004 1.662e-003 2.711e-002 
2.833e-002 1.522e+008 7.489e+014 1.000e+004 1.611e-003 2.711e-002 
2.834e-002 1.532e+008 7.489e+014 1.000e+004 1.695e-003 2.711e-002 
2.835e-002 1.542e+008 7.490e+014 1.000e+004 1.641e-003 2.712e-002 
2.836e-002 1.552e+008 7.491e+014 1.000e+004 1.698e-003 2.712e-002 
2.836e-002 1.563e+008 7.491e+014 1.000e+004 1.605e-003 2.712e-002 
2.837e-002 1.572e+008 7.492e+014 1.000e+004 1.604e-003 2.712e-002 
2.838e-002 1.583e+008 7.493e+014 1.000e+004 1.639e-003 2.712e-002 
2.839e-002 1.592e+008 7.494e+014 1.000e+004 1.699e-003 2.712e-002 
2.840e-002 1.601e+008 7.495e+014 1.000e+004 1.615e-003 2.712e-002 
2.841e-002 1.612e+008 7.496e+014 1.000e+004 1.613e-003 2.713e-002 
2.841e-002 1.622e+008 7.497e+014 1.000e+004 1.677e-003 2.713e-002 
2.842e-002 1.632e+008 7.497e+014 1.000e+004 1.663e-003 2.713e-002 
2.843e-002 1.641e+008 7.498e+014 1.000e+004 1.701e-003 2.713e-002 
2.844e-002 1.651e+008 7.499e+014 1.000e+004 1.635e-003 2.713e-002 
2.845e-002 1.662e+008 7.500e+014 1.000e+004 1.644e-003 2.713e-002 
2.846e-002 1.672e+008 7.501e+014 1.000e+004 1.772e-003 2.714e-002 
2.847e-002 1.682e+008 7.502e+014 1.000e+004 1.694e-003 2.714e-002 
2.847e-002 1.693e+008 7.503e+014 1.000e+004 1.650e-003 2.714e-002 
2.848e-002 1.703e+008 7.504e+014 1.000e+004 1.791e-003 2.714e-002 
2.849e-002 1.713e+008 7.505e+014 1.000e+004 1.684e-003 2.714e-002 
2.850e-002 1.722e+008 7.505e+014 1.000e+004 1.746e-003 2.714e-002 
2.851e-002 1.733e+008 7.506e+014 1.000e+004 1.823e-003 2.714e-002 
2.852e-002 1.742e+008 7.507e+014 1.000e+004 1.733e-003 2.715e-002 
2.853e-002 1.753e+008 7.508e+014 1.000e+004 1.660e-003 2.715e-002 
2.853e-002 1.763e+008 7.510e+014 1.000e+004 1.718e-003 2.715e-002 
2.854e-002 1.773e+008 7.511e+014 1.000e+004 1.650e-003 2.715e-002 
2.855e-002 1.783e+008 7.512e+014 1.000e+004 1.646e-003 2.715e-002 
2.856e-002 1.793e+008 7.514e+014 1.000e+004 1.673e-003 2.715e-002 
2.857e-002 1.803e+008 7.515e+014 1.000e+004 1.676e-003 2.716e-002 
2.858e-002 1.814e+008 7.516e+014 1.000e+004 1.669e-003 2.716e-002 
2.858e-002 1.823e+008 7.518e+014 1.000e+004 1.663e-003 2.716e-002 
2.859e-002 1.832e+008 7.520e+014 1.000e+004 1.707e-003 2.716e-002 
2.860e-002 1.842e+008 7.521e+014 1.000e+004 1.666e-003 2.716e-002 
2.861e-002 1.851e+008 7.523e+014 1.000e+004 1.695e-003 2.717e-002 
2.862e-002 1.860e+008 7.524e+014 1.000e+004 1.677e-003 2.717e-002 
2.863e-002 1.869e+008 7.526e+014 1.000e+004 1.669e-003 2.717e-002 
2.864e-002 1.878e+008 7.529e+014 1.000e+004 1.608e-003 2.717e-002 
2.865e-002 1.887e+008 7.531e+014 1.000e+004 1.646e-003 2.717e-002 
2.865e-002 1.897e+008 7.533e+014 1.000e+004 1.621e-003 2.718e-002 
2.866e-002 1.903e+008 7.535e+014 1.000e+004 1.749e-003 2.718e-002 
2.867e-002 1.910e+008 7.540e+014 1.000e+004 1.698e-003 2.718e-002 
2.868e-002 1.919e+008 7.542e+014 1.000e+004 1.656e-003 2.719e-002 
2.869e-002 1.929e+008 7.543e+014 1.000e+004 1.791e-003 2.719e-002 
2.870e-002 1.939e+008 7.544e+014 1.000e+004 1.759e-003 2.719e-002 
2.871e-002 1.947e+008 7.546e+014 1.000e+004 1.777e-003 2.719e-002 
2.872e-002 1.954e+008 7.548e+014 1.000e+004 1.703e-003 2.720e-002 
2.872e-002 1.964e+008 7.549e+014 1.000e+004 1.630e-003 2.720e-002 
2.873e-002 1.975e+008 7.550e+014 1.000e+004 1.652e-003 2.720e-002 
2.874e-002 1.985e+008 7.550e+014 1.000e+004 1.721e-003 2.720e-002 
2.875e-002 1.998e+008 7.551e+014 1.000e+004 1.792e-003 2.720e-002 
2.876e-002 2.007e+008 7.552e+014 1.000e+004 1.654e-003 2.720e-002 
2.877e-002 2.018e+008 7.553e+014 1.000e+004 1.720e-003 2.721e-002 
2.878e-002 2.029e+008 7.555e+014 1.000e+004 1.610e-003 2.721e-002 
2.878e-002 2.039e+008 7.555e+014 1.000e+004 1.691e-003 2.721e-002 
2.879e-002 2.051e+008 7.555e+014 1.000e+004 1.733e-003 2.721e-002 
2.880e-002 2.062e+008 7.557e+014 1.000e+004 1.626e-003 2.721e-002 
2.881e-002 2.073e+008 7.557e+014 1.000e+004 1.685e-003 2.721e-002 
2.882e-002 2.084e+008 7.558e+014 1.000e+004 1.626e-003 2.721e-002 
2.883e-002 2.094e+008 7.560e+014 1.000e+004 1.650e-003 2.721e-002 
2.884e-002 2.105e+008 7.561e+014 1.000e+004 1.709e-003 2.722e-002 
2.885e-002 2.116e+008 7.562e+014 1.000e+004 1.585e-003 2.722e-002 
2.886e-002 2.128e+008 7.563e+014 1.000e+004 1.684e-003 2.722e-002 
2.886e-002 2.139e+008 7.563e+014 1.000e+004 1.648e-003 2.722e-002 
2.887e-002 2.150e+008 7.564e+014 1.000e+004 1.649e-003 2.722e-002 
2.888e-002 2.162e+008 7.566e+014 1.000e+004 1.704e-003 2.722e-002 
2.889e-002 2.172e+008 7.566e+014 1.000e+004 1.660e-003 2.722e-002 
2.890e-002 2.184e+008 7.567e+014 1.000e+004 1.755e-003 2.722e-002 
2.891e-002 2.194e+008 7.569e+014 1.000e+004 1.732e-003 2.722e-002 
2.892e-002 2.206e+008 7.570e+014 1.000e+004 1.680e-003 2.723e-002 
2.893e-002 2.216e+008 7.571e+014 1.000e+004 1.587e-003 2.723e-002 
2.893e-002 2.227e+008 7.572e+014 1.000e+004 1.654e-003 2.723e-002 
2.894e-002 2.238e+008 7.574e+014 1.000e+004 1.589e-003 2.723e-002 
2.895e-002 2.249e+008 7.575e+014 1.000e+004 1.665e-003 2.723e-002 
2.896e-002 2.259e+008 7.575e+014 1.000e+004 1.659e-003 2.723e-002 
2.897e-002 2.270e+008 7.577e+014 1.000e+004 1.611e-003 2.723e-002 
2.898e-002 2.281e+008 7.576e+014 1.000e+004 1.703e-003 2.723e-002 
2.899e-002 2.292e+008 7.579e+014 1.000e+004 1.654e-003 2.724e-002 
2.900e-002 2.303e+008 7.580e+014 1.000e+004 1.646e-003 2.724e-002 
2.900e-002 2.313e+008 7.581e+014 1.000e+004 1.645e-003 2.724e-002 
2.901e-002 2.324e+008 7.582e+014 1.000e+004 1.624e-003 2.724e-002 
2.902e-002 2.335e+008 7.583e+014 1.000e+004 1.741e-003 2.724e-002 
2.903e-002 2.345e+008 7.584e+014 1.000e+004 1.605e-003 2.724e-002 
2.904e-002 2.356e+008 7.586e+014 1.000e+004 1.620e-003 2.724e-002 
2.905e-002 2.367e+008 7.587e+014 1.000e+004 1.637e-003 2.725e-002 
2.906e-002 2.377e+008 7.589e+014 1.000e+004 1.653e-003 2.725e-002 
2.907e-002 2.388e+008 7.590e+014 1.000e+004 1.612e-003 2.725e-002 
2.908e-002 2.337e+008 7.578e+014 1.000e+004 3.756e-003 2.729e-002 
2.908e-002 2.035e+008 7.566e+014 1.000e+004 7.137e-003 2.750e-002 
2.909e-002 1.832e+008 7.559e+014 1.000e+004 5.077e-003 2.765e-002 
2.910e-002 1.627e+008 7.497e+014 1.000e+004 4.252e-003 2.780e-002 
2.911e-002 1.510e+008 7.496e+014 1.000e+004 2.181e-003 2.789e-002 
2.912e-002 1.514e+008 7.492e+014 1.000e+004 1.739e-003 2.789e-002 
2.913e-002 1.527e+008 7.491e+014 1.000e+004 1.610e-003 2.789e-002 
2.913e-002 1.537e+008 7.491e+014 1.000e+004 1.623e-003 2.789e-002 
2.914e-002 1.548e+008 7.491e+014 1.000e+004 1.660e-003 2.789e-002 
2.915e-002 1.558e+008 7.492e+014 1.000e+004 1.593e-003 2.790e-002 
2.916e-002 1.567e+008 7.493e+014 1.000e+004 1.695e-003 2.790e-002 
2.917e-002 1.577e+008 7.493e+014 1.000e+004 1.656e-003 2.790e-002 
2.918e-002 1.586e+008 7.494e+014 1.000e+004 1.698e-003 2.790e-002 
2.919e-002 1.596e+008 7.494e+014 1.000e+004 1.705e-003 2.790e-002 
2.919e-002 1.605e+008 7.495e+014 1.000e+004 1.659e-003 2.791e-002 
2.920e-002 1.614e+008 7.496e+014 1.000e+004 1.680e-003 2.791e-002 
2.921e-002 1.624e+008 7.497e+014 1.000e+004 1.606e-003 2.791e-002 
2.922e-002 1.633e+008 7.498e+014 1.000e+004 1.753e-003 2.791e-002 
2.923e-002 1.643e+008 7.499e+014 1.000e+004 1.686e-003 2.791e-002 
2.924e-002 1.652e+008 7.500e+014 1.000e+004 1.740e-003 2.792e-002 
2.924e-002 1.662e+008 7.500e+014 1.000e+004 1.763e-003 2.792e-002 
2.925e-002 1.672e+008 7.500e+014 1.000e+004 1.638e-003 2.792e-002 
2.926e-002 1.681e+008 7.502e+014 1.000e+004 1.687e-003 2.792e-002 
2.927e-002 1.690e+008 7.503e+014 1.000e+004 1.693e-003 2.792e-002 
2.928e-002 1.700e+008 7.504e+014 1.000e+004 1.771e-003 2.792e-002 
2.929e-002 1.709e+008 7.505e+014 1.000e+004 1.704e-003 2.793e-002 
2.930e-002 1.719e+008 7.506e+014 1.000e+004 1.657e-003 2.793e-002 
2.930e-002 1.728e+008 7.507e+014 1.000e+004 1.696e-003 2.793e-002 
2.931e-002 1.739e+008 7.508e+014 1.000e+004 1.671e-003 2.793e-002 
2.932e-002 1.748e+008 7.509e+014 1.000e+004 1.720e-003 2.793e-002 
2.933e-002 1.758e+008 7.510e+014 1.000e+004 1.619e-003 2.794e-002 
2.934e-002 1.768e+008 7.511e+014 1.000e+004 1.686e-003 2.794e-002 
2.935e-002 1.778e+008 7.513e+014 1.000e+004 1.694e-003 2.794e-002 
2.936e-002 1.789e+008 7.514e+014 1.000e+004 1.642e-003 2.794e-002 
2.936e-002 1.799e+008 7.515e+014 1.000e+004 1.699e-003 2.794e-002 
2.937e-002 1.808e+008 7.517e+014 1.000e+004 1.765e-003 2.794e-002 
2.938e-002 1.817e+008 7.518e+014 1.000e+004 1.759e-003 2.795e-002 
2.939e-002 1.826e+008 7.520e+014 1.000e+004 1.675e-003 2.795e-002 
2.940e-002 1.835e+008 7.522e+014 1.000e+004 1.659e-003 2.795e-002 
2.941e-002 1.846e+008 7.523e+014 1.000e+004 1.736e-003 2.795e-002 
2.942e-002 1.856e+008 7.524e+014 1.000e+004 1.738e-003 2.795e-002 
2.943e-002 1.865e+008 7.527e+014 1.000e+004 1.628e-003 2.796e-002 
2.943e-002 1.874e+008 7.529e+014 1.000e+004 1.694e-003 2.796e-002 
2.944e-002 1.883e+008 7.530e+014 1.000e+004 1.636e-003 2.796e-002 
2.945e-002 1.891e+008 7.533e+014 1.000e+004 1.662e-003 2.796e-002 
2.946e-002 1.894e+008 7.539e+014 1.000e+004 1.704e-003 2.797e-002 
2.947e-002 1.904e+008 7.540e+014 1.000e+004 1.728e-003 2.797e-002 
2.948e-002 1.914e+008 7.542e+014 1.000e+004 1.723e-003 2.797e-002 
2.949e-002 1.922e+008 7.544e+014 1.000e+004 1.697e-003 2.798e-002 
2.949e-002 1.930e+008 7.546e+014 1.000e+004 1.691e-003 2.798e-002 
2.950e-002 1.940e+008 7.546e+014 1.000e+004 1.707e-003 2.798e-002 
2.951e-002 1.951e+008 7.546e+014 1.000e+004 1.711e-003 2.798e-002 
2.952e-002 1.962e+008 7.547e+014 1.000e+004 1.717e-003 2.798e-002 
2.953e-002 1.973e+008 7.549e+014 1.000e+004 1.671e-003 2.799e-002 
2.954e-002 1.984e+008 7.549e+014 1.000e+004 1.667e-003 2.799e-002 
2.955e-002 1.994e+008 7.550e+014 1.000e+004 1.654e-003 2.799e-002 
2.956e-002 2.005e+008 7.552e+014 1.000e+004 1.632e-003 2.799e-002 
2.956e-002 2.017e+008 7.552e+014 1.000e+004 1.611e-003 2.799e-002 
2.957e-002 2.028e+008 7.553e+014 1.000e+004 1.666e-003 2.799e-002 
2.958e-002 2.038e+008 7.555e+014 1.000e+004 1.688e-003 2.799e-002 
2.959e-002 2.049e+008 7.555e+014 1.000e+004 1.622e-003 2.799e-002 
2.960e-002 2.060e+008 7.556e+014 1.000e+004 1.670e-003 2.800e-002 
2.961e-002 2.071e+008 7.557e+014 1.000e+004 1.670e-003 2.800e-002 
2.962e-002 2.083e+008 7.558e+014 1.000e+004 1.588e-003 2.800e-002 
2.963e-002 2.093e+008 7.558e+014 1.000e+004 1.654e-003 2.800e-002 
2.963e-002 2.103e+008 7.560e+014 1.000e+004 1.642e-003 2.800e-002 
2.964e-002 2.113e+008 7.561e+014 1.000e+004 1.599e-003 2.800e-002 
2.965e-002 2.124e+008 7.562e+014 1.000e+004 1.719e-003 2.800e-002 
2.966e-002 2.135e+008 7.563e+014 1.000e+004 1.669e-003 2.800e-002 
2.967e-002 2.147e+008 7.564e+014 1.000e+004 1.627e-003 2.801e-002 
2.968e-002 2.157e+008 7.564e+014 1.000e+004 1.728e-003 2.801e-002 
2.969e-002 2.168e+008 7.566e+014 1.000e+004 1.706e-003 2.801e-002 
2.970e-002 2.179e+008 7.566e+014 1.000e+004 1.758e-003 2.801e-002 
2.970e-002 2.190e+008 7.568e+014 1.000e+004 1.724e-003 2.801e-002 
2.971e-002 2.201e+008 7.569e+014 1.000e+004 1.693e-003 2.801e-002 
2.972e-002 2.212e+008 7.570e+014 1.000e+004 1.719e-003 2.801e-002 
2.973e-002 2.222e+008 7.571e+014 1.000e+004 1.681e-003 2.801e-002 
2.974e-002 2.233e+008 7.572e+014 1.000e+004 1.658e-003 2.802e-002 
2.975e-002 2.244e+008 7.574e+014 1.000e+004 1.594e-003 2.802e-002 
2.976e-002 2.254e+008 7.575e+014 1.000e+004 1.700e-003 2.802e-002 
2.977e-002 2.264e+008 7.576e+014 1.000e+004 1.633e-003 2.802e-002 
2.977e-002 2.276e+008 7.578e+014 1.000e+004 1.589e-003 2.802e-002 
2.978e-002 2.286e+008 7.578e+014 1.000e+004 1.675e-003 2.802e-002 
2.979e-002 2.297e+008 7.580e+014 1.000e+004 1.680e-003 2.802e-002 
2.980e-002 2.308e+008 7.581e+014 1.000e+004 1.617e-003 2.802e-002 
2.981e-002 2.319e+008 7.581e+014 1.000e+004 1.731e-003 2.803e-002 
2.982e-002 2.329e+008 7.583e+014 1.000e+004 1.650e-003 2.803e-002 
2.983e-002 2.341e+008 7.585e+014 1.000e+004 1.657e-003 2.803e-002 
2.984e-002 2.341e+008 7.584e+014 1.000e+004 2.135e-003 2.804e-002 
2.984e-002 2.282e+008 7.573e+014 1.000e+004 4.238e-003 2.809e-002 
2.985e-002 1.956e+008 7.561e+014 1.000e+004 6.069e-003 2.832e-002 
2.986e-002 1.733e+008 7.522e+014 1.000e+004 4.187e-003 2.848e-002 
2.987e-002 1.542e+008 7.494e+014 1.000e+004 4.963e-003 2.861e-002 
2.988e-002 1.468e+008 7.491e+014 1.000e+004 1.906e-003 2.867e-002 
2.989e-002 1.479e+008 7.488e+014 1.000e+004 1.672e-003 2.867e-002 
2.990e-002 1.491e+008 7.488e+014 1.000e+004 1.639e-003 2.867e-002 
2.990e-002 1.502e+008 7.488e+014 1.000e+004 1.692e-003 2.867e-002 
2.991e-002 1.512e+008 7.488e+014 1.000e+004 1.659e-003 2.868e-002 
2.992e-002 1.522e+008 7.490e+014 1.000e+004 1.661e-003 2.868e-002 
2.993e-002 1.531e+008 7.490e+014 1.000e+004 1.656e-003 2.868e-002 
2.994e-002 1.541e+008 7.491e+014 1.000e+004 1.655e-003 2.868e-002 
2.995e-002 1.550e+008 7.491e+014 1.000e+004 1.680e-003 2.868e-002 
2.995e-002 1.560e+008 7.492e+014 1.000e+004 1.707e-003 2.868e-002 
2.996e-002 1.570e+008 7.493e+014 1.000e+004 1.692e-003 2.869e-002 
2.997e-002 1.578e+008 7.494e+014 1.000e+004 1.680e-003 2.869e-002 
2.998e-002 1.588e+008 7.495e+014 1.000e+004 1.657e-003 2.869e-002 
2.999e-002 1.598e+008 7.496e+014 1.000e+004 1.641e-003 2.869e-002 
3.000e-002 1.608e+008 7.497e+014 1.000e+004 1.732e-003 2.869e-002 
3.001e-002 1.617e+008 7.497e+014 1.000e+004 1.627e-003 2.870e-002 
3.001e-002 1.627e+008 7.498e+014 1.000e+004 1.693e-003 2.870e-002 
3.002e-002 1.637e+008 7.499e+014 1.000e+004 1.730e-003 2.870e-002 
3.003e-002 1.647e+008 7.500e+014 1.000e+004 1.735e-003 2.870e-002 
3.004e-002 1.656e+008 7.501e+014 1.000e+004 1.637e-003 2.870e-002 
3.005e-002 1.666e+008 7.501e+014 1.000e+004 1.703e-003 2.870e-002 
3.006e-002 1.675e+008 7.502e+014 1.000e+004 1.749e-003 2.871e-002 
3.006e-002 1.685e+008 7.503e+014 1.000e+004 1.685e-003 2.871e-002 
3.007e-002 1.694e+008 7.504e+014 1.000e+004 1.724e-003 2.871e-002 
3.008e-002 1.704e+008 7.504e+014 1.000e+004 1.711e-003 2.871e-002 
3.009e-002 1.714e+008 7.505e+014 1.000e+004 1.809e-003 2.871e-002 
3.010e-002 1.723e+008 7.507e+014 1.000e+004 1.724e-003 2.872e-002 
3.011e-002 1.733e+008 7.508e+014 1.000e+004 1.639e-003 2.872e-002 
3.012e-002 1.743e+008 7.509e+014 1.000e+004 1.739e-003 2.872e-002 
3.012e-002 1.753e+008 7.510e+014 1.000e+004 1.601e-003 2.872e-002 
3.013e-002 1.762e+008 7.511e+014 1.000e+004 1.664e-003 2.872e-002 
3.014e-002 1.772e+008 7.513e+014 1.000e+004 1.689e-003 2.873e-002 
3.015e-002 1.781e+008 7.513e+014 1.000e+004 1.749e-003 2.873e-002 
3.016e-002 1.790e+008 7.515e+014 1.000e+004 1.682e-003 2.873e-002 
3.017e-002 1.801e+008 7.517e+014 1.000e+004 1.648e-003 2.873e-002 
3.018e-002 1.812e+008 7.518e+014 1.000e+004 1.672e-003 2.873e-002 
3.019e-002 1.821e+008 7.520e+014 1.000e+004 1.780e-003 2.873e-002 
3.019e-002 1.829e+008 7.523e+014 1.000e+004 1.692e-003 2.874e-002 
3.020e-002 1.838e+008 7.524e+014 1.000e+004 1.602e-003 2.874e-002 
3.021e-002 1.848e+008 7.526e+014 1.000e+004 1.724e-003 2.874e-002 
3.022e-002 1.857e+008 7.526e+014 1.000e+004 1.948e-003 2.874e-002 
3.023e-002 1.866e+008 7.529e+014 1.000e+004 1.671e-003 2.875e-002 
3.024e-002 1.875e+008 7.531e+014 1.000e+004 1.700e-003 2.875e-002 
3.024e-002 1.884e+008 7.533e+014 1.000e+004 1.630e-003 2.875e-002 
3.025e-002 1.888e+008 7.539e+014 1.000e+004 1.618e-003 2.876e-002 
3.026e-002 1.897e+008 7.541e+014 1.000e+004 1.688e-003 2.876e-002 
3.027e-002 1.907e+008 7.542e+014 1.000e+004 1.632e-003 2.876e-002 
3.028e-002 1.918e+008 7.543e+014 1.000e+004 1.695e-003 2.876e-002 
3.029e-002 1.929e+008 7.544e+014 1.000e+004 1.744e-003 2.876e-002 
3.030e-002 1.938e+008 7.545e+014 1.000e+004 1.777e-003 2.876e-002 
3.031e-002 1.948e+008 7.546e+014 1.000e+004 1.705e-003 2.877e-002 
3.031e-002 1.954e+008 7.549e+014 1.000e+004 1.699e-003 2.877e-002 
3.032e-002 1.965e+008 7.548e+014 1.000e+004 1.734e-003 2.877e-002 
3.033e-002 1.976e+008 7.549e+014 1.000e+004 1.722e-003 2.877e-002 
3.034e-002 1.987e+008 7.551e+014 1.000e+004 1.752e-003 2.877e-002 
3.035e-002 1.998e+008 7.552e+014 1.000e+004 1.707e-003 2.877e-002 
3.036e-002 2.008e+008 7.553e+014 1.000e+004 1.645e-003 2.878e-002 
3.037e-002 2.019e+008 7.554e+014 1.000e+004 1.649e-003 2.878e-002 
3.037e-002 2.031e+008 7.555e+014 1.000e+004 1.750e-003 2.878e-002 
3.038e-002 2.042e+008 7.555e+014 1.000e+004 1.751e-003 2.878e-002 
3.039e-002 2.054e+008 7.557e+014 1.000e+004 1.651e-003 2.878e-002 
3.040e-002 2.064e+008 7.557e+014 1.000e+004 1.632e-003 2.878e-002 
3.041e-002 2.076e+008 7.558e+014 1.000e+004 1.651e-003 2.878e-002 
3.042e-002 2.086e+008 7.558e+014 1.000e+004 1.720e-003 2.878e-002 
3.043e-002 2.097e+008 7.560e+014 1.000e+004 1.624e-003 2.878e-002 
3.044e-002 2.108e+008 7.561e+014 1.000e+004 1.638e-003 2.879e-002 
3.044e-002 2.118e+008 7.562e+014 1.000e+004 1.649e-003 2.879e-002 
3.045e-002 2.128e+008 7.563e+014 1.000e+004 1.709e-003 2.879e-002 
3.046e-002 2.140e+008 7.564e+014 1.000e+004 1.616e-003 2.879e-002 
3.047e-002 2.150e+008 7.565e+014 1.000e+004 1.687e-003 2.879e-002 
3.048e-002 2.161e+008 7.566e+014 1.000e+004 1.664e-003 2.879e-002 
3.049e-002 2.172e+008 7.566e+014 1.000e+004 1.710e-003 2.879e-002 
3.050e-002 2.182e+008 7.568e+014 1.000e+004 1.708e-003 2.880e-002 
3.051e-002 2.192e+008 7.567e+014 1.000e+004 1.958e-003 2.880e-002 
3.051e-002 2.178e+008 7.567e+014 1.000e+004 1.870e-003 2.882e-002 
3.052e-002 2.038e+008 7.555e+014 1.000e+004 6.064e-003 2.892e-002 
3.053e-002 1.750e+008 7.540e+014 1.000e+004 5.224e-003 2.912e-002 
3.054e-002 1.576e+008 7.508e+014 1.000e+004 3.975e-003 2.925e-002 
3.055e-002 1.416e+008 7.480e+014 1.000e+004 4.182e-003 2.937e-002 
3.056e-002 1.327e+008 7.476e+014 1.000e+004 2.088e-003 2.944e-002 
3.057e-002 1.338e+008 7.471e+014 1.000e+004 1.703e-003 2.944e-002 
3.057e-002 1.348e+008 7.471e+014 1.000e+004 1.685e-003 2.944e-002 
3.058e-002 1.358e+008 7.471e+014 1.000e+004 1.674e-003 2.944e-002 
3.059e-002 1.368e+008 7.472e+014 1.000e+004 1.651e-003 2.944e-002 
3.060e-002 1.378e+008 7.473e+014 1.000e+004 1.670e-003 2.944e-002 
3.061e-002 1.387e+008 7.473e+014 1.000e+004 1.749e-003 2.944e-002 
3.062e-002 1.397e+008 7.474e+014 1.000e+004 1.646e-003 2.944e-002 
3.062e-002 1.407e+008 7.475e+014 1.000e+004 1.612e-003 2.945e-002 
3.063e-002 1.417e+008 7.477e+014 1.000e+004 1.988e-003 2.945e-002 
3.064e-002 1.427e+008 7.477e+014 1.000e+004 1.610e-003 2.945e-002 
3.065e-002 1.437e+008 7.477e+014 1.000e+004 1.728e-003 2.945e-002 
3.066e-002 1.447e+008 7.478e+014 1.000e+004 1.732e-003 2.945e-002 
3.067e-002 1.457e+008 7.479e+014 1.000e+004 1.597e-003 2.945e-002 
3.067e-002 1.468e+008 7.479e+014 1.000e+004 1.723e-003 2.945e-002 
3.068e-002 1.477e+008 7.481e+014 1.000e+004 1.581e-003 2.946e-002 
3.069e-002 1.487e+008 7.481e+014 1.000e+004 1.610e-003 2.946e-002 
3.070e-002 1.497e+008 7.482e+014 1.000e+004 1.707e-003 2.946e-002 
3.071e-002 1.508e+008 7.483e+014 1.000e+004 1.684e-003 2.946e-002 
3.072e-002 1.517e+008 7.483e+014 1.000e+004 1.617e-003 2.946e-002 
3.072e-002 1.526e+008 7.485e+014 1.000e+004 1.673e-003 2.946e-002 
3.073e-002 1.536e+008 7.485e+014 1.000e+004 1.647e-003 2.947e-002 
3.074e-002 1.545e+008 7.486e+014 1.000e+004 1.689e-003 2.947e-002 
3.075e-002 1.555e+008 7.487e+014 1.000e+004 1.802e-003 2.947e-002 
3.076e-002 1.564e+008 7.488e+014 1.000e+004 1.698e-003 2.947e-002 
3.077e-002 1.574e+008 7.489e+014 1.000e+004 1.621e-003 2.947e-002 
3.077e-002 1.584e+008 7.490e+014 1.000e+004 1.716e-003 2.947e-002 
3.078e-002 1.594e+008 7.491e+014 1.000e+004 1.760e-003 2.948e-002 
3.079e-002 1.603e+008 7.491e+014 1.000e+004 1.660e-003 2.948e-002 
3.080e-002 1.613e+008 7.492e+014 1.000e+004 1.695e-003 2.948e-002 
3.081e-002 1.622e+008 7.493e+014 1.000e+004 1.648e-003 2.948e-002 
3.082e-002 1.631e+008 7.494e+014 1.000e+004 1.719e-003 2.948e-002 
3.082e-002 1.641e+008 7.495e+014 1.000e+004 1.789e-003 2.949e-002 
3.083e-002 1.651e+008 7.495e+014 1.000e+004 1.792e-003 2.949e-002 
3.084e-002 1.661e+008 7.497e+014 1.000e+004 1.755e-003 2.949e-002 
3.085e-002 1.670e+008 7.497e+014 1.000e+004 1.845e-003 2.949e-002 
3.086e-002 1.680e+008 7.499e+014 1.000e+004 1.742e-003 2.949e-002 
3.087e-002 1.689e+008 7.500e+014 1.000e+004 1.739e-003 2.949e-002 
3.088e-002 1.699e+008 7.501e+014 1.000e+004 1.644e-003 2.950e-002 
3.088e-002 1.708e+008 7.503e+014 1.000e+004 1.674e-003 2.950e-002 
3.089e-002 1.716e+008 7.505e+014 1.000e+004 1.727e-003 2.950e-002 
3.090e-002 1.724e+008 7.507e+014 1.000e+004 1.708e-003 2.950e-002 
3.091e-002 1.734e+008 7.508e+014 1.000e+004 1.691e-003 2.951e-002 
3.092e-002 1.743e+008 7.509e+014 1.000e+004 1.638e-003 2.951e-002 
3.093e-002 1.752e+008 7.509e+014 1.000e+004 1.702e-003 2.951e-002 
3.094e-002 1.762e+008 7.511e+014 1.000e+004 1.662e-003 2.951e-002 
3.094e-002 1.772e+008 7.513e+014 1.000e+004 1.733e-003 2.951e-002 
3.095e-002 1.782e+008 7.514e+014 1.000e+004 1.675e-003 2.952e-002 
3.096e-002 1.792e+008 7.515e+014 1.000e+004 1.644e-003 2.952e-002 
3.097e-002 1.803e+008 7.516e+014 1.000e+004 1.636e-003 2.952e-002 
3.098e-002 1.814e+008 7.517e+014 1.000e+004 1.756e-003 2.952e-002 
3.099e-002 1.824e+008 7.520e+014 1.000e+004 1.687e-003 2.952e-002 
3.100e-002 1.833e+008 7.521e+014 1.000e+004 1.641e-003 2.952e-002 
3.100e-002 1.841e+008 7.523e+014 1.000e+004 1.833e-003 2.953e-002 
3.101e-002 1.850e+008 7.525e+014 1.000e+004 1.789e-003 2.953e-002 
3.102e-002 1.860e+008 7.527e+014 1.000e+004 1.819e-003 2.953e-002 
3.103e-002 1.869e+008 7.527e+014 1.000e+004 1.731e-003 2.953e-002 
3.104e-002 1.879e+008 7.529e+014 1.000e+004 1.701e-003 2.953e-002 
3.105e-002 1.889e+008 7.530e+014 1.000e+004 1.765e-003 2.954e-002 
3.106e-002 1.898e+008 7.533e+014 1.000e+004 1.599e-003 2.954e-002 
3.106e-002 1.906e+008 7.535e+014 1.000e+004 1.609e-003 2.954e-002 
3.107e-002 1.911e+008 7.541e+014 1.000e+004 1.758e-003 2.955e-002 
3.108e-002 1.920e+008 7.542e+014 1.000e+004 1.874e-003 2.955e-002 
3.109e-002 1.930e+008 7.544e+014 1.000e+004 1.766e-003 2.955e-002 
3.110e-002 1.940e+008 7.545e+014 1.000e+004 1.699e-003 2.955e-002 
3.111e-002 1.949e+008 7.546e+014 1.000e+004 1.819e-003 2.955e-002 
3.112e-002 1.956e+008 7.549e+014 1.000e+004 1.761e-003 2.956e-002 
3.113e-002 1.966e+008 7.550e+014 1.000e+004 1.709e-003 2.956e-002 
3.113e-002 1.977e+008 7.551e+014 1.000e+004 1.813e-003 2.956e-002 
3.114e-002 1.988e+008 7.552e+014 1.000e+004 1.685e-003 2.956e-002 
3.115e-002 1.999e+008 7.552e+014 1.000e+004 1.727e-003 2.956e-002 
3.116e-002 2.009e+008 7.553e+014 1.000e+004 1.878e-003 2.956e-002 
3.117e-002 2.019e+008 7.554e+014 1.000e+004 1.892e-003 2.957e-002 
3.118e-002 2.030e+008 7.555e+014 1.000e+004 1.710e-003 2.957e-002 
3.119e-002 2.040e+008 7.556e+014 1.000e+004 1.814e-003 2.957e-002 
3.119e-002 2.051e+008 7.556e+014 1.000e+004 1.778e-003 2.957e-002 
3.120e-002 2.062e+008 7.557e+014 1.000e+004 1.788e-003 2.957e-002 
3.121e-002 2.072e+008 7.558e+014 1.000e+004 1.831e-003 2.957e-002 
3.122e-002 2.082e+008 7.560e+014 1.000e+004 1.697e-003 2.957e-002 
3.123e-002 2.092e+008 7.560e+014 1.000e+004 1.810e-003 2.957e-002 
3.124e-002 2.102e+008 7.561e+014 1.000e+004 1.683e-003 2.958e-002 
3.125e-002 2.113e+008 7.563e+014 1.000e+004 1.637e-003 2.958e-002 
3.125e-002 2.124e+008 7.563e+014 1.000e+004 1.651e-003 2.958e-002 
3.126e-002 2.136e+008 7.565e+014 1.000e+004 1.722e-003 2.958e-002 
3.127e-002 2.147e+008 7.565e+014 1.000e+004 1.664e-003 2.958e-002 
3.128e-002 2.159e+008 7.565e+014 1.000e+004 1.771e-003 2.958e-002 
3.129e-002 2.170e+008 7.567e+014 1.000e+004 1.758e-003 2.958e-002 
3.130e-002 2.181e+008 7.568e+014 1.000e+004 1.698e-003 2.958e-002 
3.131e-002 2.192e+008 7.569e+014 1.000e+004 1.684e-003 2.958e-002 
3.131e-002 2.202e+008 7.571e+014 1.000e+004 1.681e-003 2.959e-002 
3.132e-002 2.214e+008 7.571e+014 1.000e+004 1.650e-003 2.959e-002 
3.133e-002 2.226e+008 7.572e+014 1.000e+004 1.644e-003 2.959e-002 
3.134e-002 2.236e+008 7.573e+014 1.000e+004 1.669e-003 2.959e-002 
3.135e-002 2.247e+008 7.574e+014 1.000e+004 1.703e-003 2.959e-002 
3.136e-002 2.257e+008 7.577e+014 1.000e+004 1.673e-003 2.959e-002 
3.137e-002 2.268e+008 7.577e+014 1.000e+004 1.689e-003 2.959e-002 
3.138e-002 2.278e+008 7.578e+014 1.000e+004 1.744e-003 2.960e-002 
3.139e-002 2.289e+008 7.579e+014 1.000e+004 1.678e-003 2.960e-002 
3.139e-002 2.300e+008 7.581e+014 1.000e+004 1.642e-003 2.960e-002 
3.140e-002 2.311e+008 7.581e+014 1.000e+004 1.670e-003 2.960e-002 
3.141e-002 2.321e+008 7.583e+014 1.000e+004 1.706e-003 2.960e-002 
3.142e-002 2.333e+008 7.584e+014 1.000e+004 1.696e-003 2.960e-002 
3.143e-002 2.343e+008 7.584e+014 1.000e+004 1.754e-003 2.960e-002 
3.144e-002 2.350e+008 7.585e+014 1.000e+004 1.640e-003 2.961e-002 
3.145e-002 2.341e+008 7.583e+014 1.000e+004 2.256e-003 2.962e-002 
3.146e-002 2.165e+008 7.568e+014 1.000e+004 5.929e-003 2.975e-002 
3.146e-002 1.874e+008 7.552e+014 1.000e+004 3.925e-003 2.995e-002 
3.147e-002 1.723e+008 7.521e+014 1.000e+004 4.155e-003 3.006e-002 
3.148e-002 1.543e+008 7.495e+014 1.000e+004 4.905e-003 3.019e-002 
3.149e-002 1.475e+008 7.492e+014 1.000e+004 1.863e-003 3.025e-002 
3.150e-002 1.487e+008 7.489e+014 1.000e+004 1.619e-003 3.025e-002 
3.150e-002 1.499e+008 7.489e+014 1.000e+004 1.714e-003 3.025e-002 
3.151e-002 1.509e+008 7.489e+014 1.000e+004 1.580e-003 3.025e-002 
3.152e-002 1.519e+008 7.490e+014 1.000e+004 1.636e-003 3.025e-002 
3.153e-002 1.528e+008 7.491e+014 1.000e+004 1.610e-003 3.025e-002 
3.154e-002 1.538e+008 7.492e+014 1.000e+004 1.665e-003 3.025e-002 
3.155e-002 1.549e+008 7.492e+014 1.000e+004 1.712e-003 3.026e-002 
