# Supplementary material for: Strain rate dependency of dislocation plasticity
Source: Nat Commun. 2021 Mar 23;12:1845. doi: 10.1038/s41467-021-21939-1 (PMC7988163; doi:10.1038/s41467-021-21939-1)
Supplement: Supplementary file 3 — Supplementary Data 1 [file 41467_2021_21939_MOESM3_ESM.zip › Supplementary Data 1/DDDSimulationSet3/StrainRate=1e5s-1/InitialDislocationDensity=1.1e11m-2.dat]

#strain(1), stress(Pa), dislocation density(m-2), strain rate(s-1), mean dislocation velocity(km/s), plastic strain(1)
4.995e-005 7.202e+006 1.082e+011 1.000e+005 3.355e-002 8.385e-008 
9.995e-005 1.440e+007 1.082e+011 1.000e+005 6.116e-002 3.226e-007 
1.500e-004 2.157e+007 1.082e+011 1.000e+005 8.796e-002 7.110e-007 
1.999e-004 2.872e+007 1.082e+011 1.000e+005 1.135e-001 1.243e-006 
2.500e-004 3.585e+007 1.083e+011 1.000e+005 1.380e-001 1.912e-006 
3.000e-004 4.297e+007 1.084e+011 1.000e+005 1.605e-001 2.713e-006 
3.499e-004 5.006e+007 1.086e+011 1.000e+005 1.804e-001 3.635e-006 
3.999e-004 5.714e+007 1.091e+011 1.000e+005 2.000e-001 4.669e-006 
4.499e-004 6.421e+007 1.096e+011 1.000e+005 2.237e-001 5.823e-006 
5.000e-004 7.125e+007 1.099e+011 1.000e+005 2.486e-001 7.117e-006 
5.499e-004 7.827e+007 1.102e+011 1.000e+005 2.726e-001 8.555e-006 
6.000e-004 8.527e+007 1.101e+011 1.000e+005 2.978e-001 1.014e-005 
6.500e-004 9.225e+007 1.103e+011 1.000e+005 3.219e-001 1.185e-005 
6.999e-004 9.921e+007 1.107e+011 1.000e+005 3.430e-001 1.370e-005 
7.500e-004 1.062e+008 1.112e+011 1.000e+005 3.666e-001 1.568e-005 
7.999e-004 1.131e+008 1.117e+011 1.000e+005 3.886e-001 1.780e-005 
8.500e-004 1.200e+008 1.125e+011 1.000e+005 4.109e-001 2.006e-005 
8.999e-004 1.269e+008 1.129e+011 1.000e+005 4.402e-001 2.248e-005 
9.500e-004 1.337e+008 1.136e+011 1.000e+005 4.647e-001 2.506e-005 
9.999e-004 1.406e+008 1.126e+011 1.000e+005 4.852e-001 2.776e-005 
1.050e-003 1.474e+008 1.119e+011 1.000e+005 5.039e-001 3.056e-005 
1.100e-003 1.542e+008 1.114e+011 1.000e+005 5.206e-001 3.344e-005 
1.150e-003 1.610e+008 1.111e+011 1.000e+005 5.362e-001 3.640e-005 
1.200e-003 1.678e+008 1.108e+011 1.000e+005 5.468e-001 3.943e-005 
1.250e-003 1.746e+008 1.105e+011 1.000e+005 5.680e-001 4.255e-005 
1.300e-003 1.813e+008 1.103e+011 1.000e+005 5.850e-001 4.576e-005 
1.350e-003 1.881e+008 1.102e+011 1.000e+005 5.980e-001 4.906e-005 
1.400e-003 1.948e+008 1.100e+011 1.000e+005 6.117e-001 5.242e-005 
1.450e-003 2.016e+008 1.099e+011 1.000e+005 6.249e-001 5.586e-005 
1.500e-003 2.083e+008 1.098e+011 1.000e+005 6.363e-001 5.938e-005 
1.550e-003 2.150e+008 1.098e+011 1.000e+005 6.540e-001 6.296e-005 
1.600e-003 2.217e+008 1.097e+011 1.000e+005 6.681e-001 6.664e-005 
1.650e-003 2.284e+008 1.097e+011 1.000e+005 6.787e-001 7.038e-005 
1.700e-003 2.350e+008 1.096e+011 1.000e+005 6.918e-001 7.418e-005 
1.750e-003 2.417e+008 1.096e+011 1.000e+005 7.010e-001 7.804e-005 
1.800e-003 2.484e+008 1.096e+011 1.000e+005 7.112e-001 8.196e-005 
1.850e-003 2.550e+008 1.095e+011 1.000e+005 7.222e-001 8.594e-005 
1.900e-003 2.617e+008 1.095e+011 1.000e+005 7.315e-001 8.998e-005 
1.950e-003 2.683e+008 1.095e+011 1.000e+005 7.433e-001 9.407e-005 
2.000e-003 2.749e+008 1.095e+011 1.000e+005 7.526e-001 9.822e-005 
2.050e-003 2.816e+008 1.095e+011 1.000e+005 7.613e-001 1.024e-004 
2.100e-003 2.882e+008 1.094e+011 1.000e+005 7.708e-001 1.067e-004 
2.150e-003 2.948e+008 1.094e+011 1.000e+005 7.810e-001 1.110e-004 
2.200e-003 3.014e+008 1.094e+011 1.000e+005 7.892e-001 1.153e-004 
2.250e-003 3.080e+008 1.094e+011 1.000e+005 7.965e-001 1.197e-004 
2.300e-003 3.146e+008 1.094e+011 1.000e+005 8.036e-001 1.242e-004 
2.350e-003 3.212e+008 1.094e+011 1.000e+005 8.104e-001 1.286e-004 
2.400e-003 3.277e+008 1.094e+011 1.000e+005 8.193e-001 1.332e-004 
2.450e-003 3.343e+008 1.093e+011 1.000e+005 8.252e-001 1.377e-004 
2.500e-003 3.409e+008 1.093e+011 1.000e+005 8.343e-001 1.423e-004 
2.550e-003 3.474e+008 1.093e+011 1.000e+005 8.383e-001 1.470e-004 
2.600e-003 3.540e+008 1.093e+011 1.000e+005 8.467e-001 1.516e-004 
2.650e-003 3.605e+008 1.093e+011 1.000e+005 8.521e-001 1.563e-004 
2.700e-003 3.671e+008 1.093e+011 1.000e+005 8.576e-001 1.611e-004 
2.750e-003 3.736e+008 1.093e+011 1.000e+005 8.647e-001 1.659e-004 
2.800e-003 3.801e+008 1.092e+011 1.000e+005 8.715e-001 1.707e-004 
2.850e-003 3.867e+008 1.092e+011 1.000e+005 8.755e-001 1.755e-004 
2.900e-003 3.932e+008 1.092e+011 1.000e+005 8.783e-001 1.804e-004 
2.950e-003 3.997e+008 1.092e+011 1.000e+005 8.851e-001 1.853e-004 
3.000e-003 4.062e+008 1.092e+011 1.000e+005 8.909e-001 1.902e-004 
3.050e-003 4.127e+008 1.092e+011 1.000e+005 8.928e-001 1.951e-004 
3.100e-003 4.193e+008 1.092e+011 1.000e+005 9.002e-001 2.001e-004 
3.150e-003 4.258e+008 1.092e+011 1.000e+005 9.013e-001 2.051e-004 
3.200e-003 4.323e+008 1.092e+011 1.000e+005 9.068e-001 2.101e-004 
3.250e-003 4.388e+008 1.092e+011 1.000e+005 9.112e-001 2.151e-004 
3.300e-003 4.453e+008 1.091e+011 1.000e+005 9.154e-001 2.202e-004 
3.350e-003 4.518e+008 1.091e+011 1.000e+005 9.170e-001 2.253e-004 
3.400e-003 4.582e+008 1.091e+011 1.000e+005 9.206e-001 2.303e-004 
3.444e-003 4.640e+008 1.093e+011 1.000e+005 9.229e-001 2.349e-004 
3.473e-003 4.677e+008 1.095e+011 1.000e+005 9.243e-001 2.379e-004 
3.500e-003 4.712e+008 1.095e+011 1.000e+005 9.264e-001 2.406e-004 
3.527e-003 4.747e+008 1.097e+011 1.000e+005 9.265e-001 2.434e-004 
3.552e-003 4.779e+008 1.098e+011 1.000e+005 9.284e-001 2.459e-004 
3.575e-003 4.809e+008 1.100e+011 1.000e+005 9.273e-001 2.483e-004 
3.597e-003 4.838e+008 1.101e+011 1.000e+005 9.282e-001 2.506e-004 
3.618e-003 4.865e+008 1.102e+011 1.000e+005 9.282e-001 2.528e-004 
3.638e-003 4.891e+008 1.103e+011 1.000e+005 9.307e-001 2.548e-004 
3.658e-003 4.917e+008 1.105e+011 1.000e+005 9.311e-001 2.569e-004 
3.677e-003 4.942e+008 1.105e+011 1.000e+005 9.345e-001 2.589e-004 
3.696e-003 4.967e+008 1.107e+011 1.000e+005 9.367e-001 2.609e-004 
3.715e-003 4.991e+008 1.110e+011 1.000e+005 9.342e-001 2.629e-004 
3.734e-003 5.016e+008 1.115e+011 1.000e+005 9.380e-001 2.649e-004 
3.752e-003 5.040e+008 1.120e+011 1.000e+005 9.397e-001 2.668e-004 
3.771e-003 5.064e+008 1.126e+011 1.000e+005 9.426e-001 2.688e-004 
3.790e-003 5.088e+008 1.132e+011 1.000e+005 9.500e-001 2.708e-004 
3.809e-003 5.112e+008 1.140e+011 1.000e+005 9.541e-001 2.728e-004 
3.827e-003 5.136e+008 1.146e+011 1.000e+005 9.563e-001 2.749e-004 
3.847e-003 5.161e+008 1.153e+011 1.000e+005 9.657e-001 2.771e-004 
3.867e-003 5.187e+008 1.160e+011 1.000e+005 9.699e-001 2.793e-004 
3.887e-003 5.213e+008 1.169e+011 1.000e+005 9.718e-001 2.817e-004 
3.908e-003 5.240e+008 1.176e+011 1.000e+005 9.798e-001 2.841e-004 
3.930e-003 5.268e+008 1.184e+011 1.000e+005 9.855e-001 2.866e-004 
3.953e-003 5.297e+008 1.193e+011 1.000e+005 9.913e-001 2.893e-004 
3.977e-003 5.327e+008 1.201e+011 1.000e+005 9.968e-001 2.923e-004 
4.015e-003 5.375e+008 1.216e+011 1.000e+005 1.008e+000 2.969e-004 
4.065e-003 5.438e+008 1.241e+011 1.000e+005 1.015e+000 3.032e-004 
4.086e-003 5.465e+008 1.253e+011 1.000e+005 1.017e+000 3.059e-004 
4.100e-003 5.483e+008 1.261e+011 1.000e+005 1.023e+000 3.078e-004 
4.146e-003 5.541e+008 1.276e+011 1.000e+005 1.035e+000 3.139e-004 
4.196e-003 5.603e+008 1.299e+011 1.000e+005 1.042e+000 3.207e-004 
4.246e-003 5.665e+008 1.323e+011 1.000e+005 1.052e+000 3.276e-004 
4.276e-003 5.703e+008 1.336e+011 1.000e+005 1.050e+000 3.319e-004 
4.290e-003 5.720e+008 1.342e+011 1.000e+005 1.040e+000 3.338e-004 
4.322e-003 5.760e+008 1.242e+011 1.000e+005 1.031e+000 3.380e-004 
4.364e-003 5.813e+008 1.226e+011 1.000e+005 1.020e+000 3.435e-004 
4.380e-003 5.833e+008 1.221e+011 1.000e+005 1.011e+000 3.454e-004 
4.395e-003 5.853e+008 1.217e+011 1.000e+005 1.016e+000 3.472e-004 
4.411e-003 5.873e+008 1.213e+011 1.000e+005 1.010e+000 3.490e-004 
4.426e-003 5.892e+008 1.210e+011 1.000e+005 1.011e+000 3.508e-004 
4.467e-003 5.944e+008 1.150e+011 1.000e+005 1.001e+000 3.555e-004 
4.517e-003 6.008e+008 1.173e+011 1.000e+005 1.012e+000 3.615e-004 
4.567e-003 6.071e+008 1.197e+011 1.000e+005 1.023e+000 3.676e-004 
4.617e-003 6.135e+008 1.220e+011 1.000e+005 1.033e+000 3.739e-004 
4.667e-003 6.198e+008 1.244e+011 1.000e+005 1.044e+000 3.804e-004 
4.714e-003 6.256e+008 1.227e+011 1.000e+005 1.040e+000 3.866e-004 
4.764e-003 6.320e+008 1.211e+011 1.000e+005 1.039e+000 3.931e-004 
4.794e-003 6.358e+008 1.190e+011 1.000e+005 1.029e+000 3.969e-004 
4.812e-003 6.380e+008 1.182e+011 1.000e+005 1.025e+000 3.991e-004 
4.862e-003 6.444e+008 1.187e+011 1.000e+005 1.030e+000 4.052e-004 
4.912e-003 6.507e+008 1.195e+011 1.000e+005 1.034e+000 4.114e-004 
4.962e-003 6.570e+008 1.205e+011 1.000e+005 1.037e+000 4.178e-004 
5.012e-003 6.633e+008 1.151e+011 1.000e+005 1.018e+000 4.240e-004 
5.062e-003 6.696e+008 1.134e+011 1.000e+005 1.012e+000 4.299e-004 
5.112e-003 6.760e+008 1.128e+011 1.000e+005 1.011e+000 4.357e-004 
5.162e-003 6.824e+008 1.124e+011 1.000e+005 1.011e+000 4.415e-004 
5.212e-003 6.888e+008 1.121e+011 1.000e+005 1.011e+000 4.473e-004 
5.262e-003 6.952e+008 1.118e+011 1.000e+005 1.011e+000 4.530e-004 
5.312e-003 7.016e+008 1.113e+011 1.000e+005 1.010e+000 4.587e-004 
5.362e-003 7.080e+008 1.109e+011 1.000e+005 1.008e+000 4.644e-004 
5.412e-003 7.144e+008 1.107e+011 1.000e+005 1.007e+000 4.701e-004 
5.462e-003 7.208e+008 1.104e+011 1.000e+005 1.008e+000 4.758e-004 
5.512e-003 7.273e+008 1.103e+011 1.000e+005 1.008e+000 4.814e-004 
5.562e-003 7.337e+008 1.101e+011 1.000e+005 1.009e+000 4.871e-004 
5.612e-003 7.401e+008 1.100e+011 1.000e+005 1.009e+000 4.927e-004 
5.662e-003 7.465e+008 1.099e+011 1.000e+005 1.008e+000 4.983e-004 
5.712e-003 7.529e+008 1.098e+011 1.000e+005 1.010e+000 5.040e-004 
5.762e-003 7.593e+008 1.098e+011 1.000e+005 1.010e+000 5.096e-004 
5.812e-003 7.657e+008 1.097e+011 1.000e+005 1.010e+000 5.152e-004 
5.862e-003 7.722e+008 1.096e+011 1.000e+005 1.011e+000 5.209e-004 
5.912e-003 7.786e+008 1.095e+011 1.000e+005 1.011e+000 5.265e-004 
5.962e-003 7.850e+008 1.095e+011 1.000e+005 1.012e+000 5.321e-004 
6.012e-003 7.914e+008 1.094e+011 1.000e+005 1.013e+000 5.378e-004 
6.062e-003 7.978e+008 1.094e+011 1.000e+005 1.013e+000 5.434e-004 
6.112e-003 8.042e+008 1.093e+011 1.000e+005 1.013e+000 5.490e-004 
6.161e-003 8.106e+008 1.093e+011 1.000e+005 1.014e+000 5.546e-004 
6.211e-003 8.170e+008 1.096e+011 1.000e+005 1.015e+000 5.602e-004 
6.261e-003 8.234e+008 1.115e+011 1.000e+005 1.023e+000 5.659e-004 
6.295e-003 8.278e+008 1.135e+011 1.000e+005 1.033e+000 5.699e-004 
6.345e-003 8.341e+008 1.156e+011 1.000e+005 1.043e+000 5.760e-004 
6.395e-003 8.405e+008 1.180e+011 1.000e+005 1.054e+000 5.822e-004 
6.445e-003 8.468e+008 1.204e+011 1.000e+005 1.064e+000 5.886e-004 
6.495e-003 8.530e+008 1.228e+011 1.000e+005 1.074e+000 5.952e-004 
6.545e-003 8.593e+008 1.253e+011 1.000e+005 1.083e+000 6.020e-004 
6.595e-003 8.655e+008 1.277e+011 1.000e+005 1.091e+000 6.090e-004 
6.645e-003 8.717e+008 1.304e+011 1.000e+005 1.100e+000 6.161e-004 
6.695e-003 8.779e+008 1.245e+011 1.000e+005 1.082e+000 6.231e-004 
6.745e-003 8.841e+008 1.228e+011 1.000e+005 1.076e+000 6.299e-004 
6.795e-003 8.904e+008 1.218e+011 1.000e+005 1.072e+000 6.365e-004 
6.812e-003 8.926e+008 1.216e+011 1.000e+005 1.064e+000 6.388e-004 
6.828e-003 8.945e+008 1.216e+011 1.000e+005 1.066e+000 6.408e-004 
6.843e-003 8.965e+008 1.213e+011 1.000e+005 1.062e+000 6.428e-004 
6.859e-003 8.985e+008 1.211e+011 1.000e+005 1.066e+000 6.449e-004 
6.896e-003 9.031e+008 1.223e+011 1.000e+005 1.075e+000 6.498e-004 
6.946e-003 9.094e+008 1.245e+011 1.000e+005 1.082e+000 6.566e-004 
6.996e-003 9.156e+008 1.269e+011 1.000e+005 1.092e+000 6.635e-004 
7.046e-003 9.218e+008 1.292e+011 1.000e+005 1.101e+000 6.706e-004 
7.096e-003 9.280e+008 1.316e+011 1.000e+005 1.110e+000 6.780e-004 
7.146e-003 9.341e+008 1.339e+011 1.000e+005 1.118e+000 6.855e-004 
7.196e-003 9.402e+008 1.363e+011 1.000e+005 1.127e+000 6.932e-004 
7.229e-003 9.443e+008 1.378e+011 1.000e+005 1.115e+000 6.983e-004 
7.243e-003 9.459e+008 1.389e+011 1.000e+005 1.116e+000 7.004e-004 
7.257e-003 9.476e+008 1.397e+011 1.000e+005 1.124e+000 7.025e-004 
7.270e-003 9.492e+008 1.408e+011 1.000e+005 1.132e+000 7.046e-004 
7.284e-003 9.509e+008 1.413e+011 1.000e+005 1.137e+000 7.068e-004 
7.298e-003 9.526e+008 1.421e+011 1.000e+005 1.143e+000 7.091e-004 
7.345e-003 9.583e+008 1.441e+011 1.000e+005 1.149e+000 7.170e-004 
7.390e-003 9.637e+008 1.461e+011 1.000e+005 1.150e+000 7.246e-004 
7.405e-003 9.655e+008 1.469e+011 1.000e+005 1.151e+000 7.271e-004 
7.422e-003 9.675e+008 1.479e+011 1.000e+005 1.156e+000 7.299e-004 
7.457e-003 9.717e+008 1.446e+011 1.000e+005 1.142e+000 7.361e-004 
7.472e-003 9.735e+008 1.437e+011 1.000e+005 1.127e+000 7.385e-004 
7.487e-003 9.753e+008 1.434e+011 1.000e+005 1.137e+000 7.409e-004 
7.502e-003 9.772e+008 1.433e+011 1.000e+005 1.141e+000 7.434e-004 
7.548e-003 9.827e+008 1.417e+011 1.000e+005 1.142e+000 7.511e-004 
7.598e-003 9.888e+008 1.396e+011 1.000e+005 1.137e+000 7.592e-004 
7.648e-003 9.949e+008 1.387e+011 1.000e+005 1.136e+000 7.672e-004 
7.698e-003 1.001e+009 1.380e+011 1.000e+005 1.134e+000 7.752e-004 
7.745e-003 1.007e+009 1.375e+011 1.000e+005 1.127e+000 7.826e-004 
7.760e-003 1.008e+009 1.308e+011 1.000e+005 1.097e+000 7.849e-004 
7.774e-003 1.010e+009 1.292e+011 1.000e+005 1.098e+000 7.869e-004 
7.788e-003 1.012e+009 1.274e+011 1.000e+005 1.089e+000 7.888e-004 
7.816e-003 1.015e+009 1.267e+011 1.000e+005 1.094e+000 7.927e-004 
7.866e-003 1.022e+009 1.238e+011 1.000e+005 1.085e+000 7.997e-004 
7.916e-003 1.028e+009 1.221e+011 1.000e+005 1.080e+000 8.065e-004 
7.966e-003 1.034e+009 1.209e+011 1.000e+005 1.077e+000 8.131e-004 
8.016e-003 1.040e+009 1.203e+011 1.000e+005 1.076e+000 8.197e-004 
8.066e-003 1.047e+009 1.198e+011 1.000e+005 1.075e+000 8.263e-004 
8.116e-003 1.053e+009 1.191e+011 1.000e+005 1.073e+000 8.328e-004 
8.166e-003 1.059e+009 1.187e+011 1.000e+005 1.071e+000 8.392e-004 
8.210e-003 1.065e+009 1.179e+011 1.000e+005 1.069e+000 8.448e-004 
8.225e-003 1.067e+009 1.179e+011 1.000e+005 1.065e+000 8.468e-004 
8.240e-003 1.069e+009 1.181e+011 1.000e+005 1.066e+000 8.488e-004 
8.256e-003 1.071e+009 1.183e+011 1.000e+005 1.066e+000 8.508e-004 
8.273e-003 1.073e+009 1.186e+011 1.000e+005 1.068e+000 8.529e-004 
8.321e-003 1.079e+009 1.176e+011 1.000e+005 1.065e+000 8.590e-004 
8.371e-003 1.085e+009 1.166e+011 1.000e+005 1.061e+000 8.654e-004 
8.421e-003 1.092e+009 1.117e+011 1.000e+005 1.041e+000 8.714e-004 
8.471e-003 1.098e+009 1.108e+011 1.000e+005 1.037e+000 8.773e-004 
8.521e-003 1.104e+009 1.103e+011 1.000e+005 1.035e+000 8.831e-004 
8.571e-003 1.111e+009 1.100e+011 1.000e+005 1.034e+000 8.889e-004 
8.621e-003 1.117e+009 1.098e+011 1.000e+005 1.033e+000 8.947e-004 
8.671e-003 1.123e+009 1.097e+011 1.000e+005 1.033e+000 9.004e-004 
8.721e-003 1.130e+009 1.095e+011 1.000e+005 1.034e+000 9.062e-004 
8.771e-003 1.136e+009 1.094e+011 1.000e+005 1.033e+000 9.119e-004 
8.821e-003 1.143e+009 1.094e+011 1.000e+005 1.033e+000 9.177e-004 
8.871e-003 1.149e+009 1.093e+011 1.000e+005 1.032e+000 9.234e-004 
8.921e-003 1.155e+009 1.092e+011 1.000e+005 1.032e+000 9.291e-004 
8.971e-003 1.162e+009 1.092e+011 1.000e+005 1.032e+000 9.348e-004 
9.021e-003 1.168e+009 1.091e+011 1.000e+005 1.032e+000 9.406e-004 
9.071e-003 1.175e+009 1.091e+011 1.000e+005 1.032e+000 9.463e-004 
9.121e-003 1.181e+009 1.091e+011 1.000e+005 1.032e+000 9.520e-004 
9.171e-003 1.187e+009 1.091e+011 1.000e+005 1.031e+000 9.577e-004 
9.221e-003 1.194e+009 1.090e+011 1.000e+005 1.032e+000 9.634e-004 
9.271e-003 1.200e+009 1.090e+011 1.000e+005 1.033e+000 9.692e-004 
9.321e-003 1.207e+009 1.090e+011 1.000e+005 1.033e+000 9.749e-004 
9.371e-003 1.213e+009 1.090e+011 1.000e+005 1.032e+000 9.806e-004 
9.421e-003 1.219e+009 1.089e+011 1.000e+005 1.033e+000 9.863e-004 
9.471e-003 1.226e+009 1.089e+011 1.000e+005 1.032e+000 9.920e-004 
9.521e-003 1.232e+009 1.089e+011 1.000e+005 1.032e+000 9.977e-004 
9.571e-003 1.239e+009 1.089e+011 1.000e+005 1.033e+000 1.003e-003 
9.621e-003 1.245e+009 1.089e+011 1.000e+005 1.032e+000 1.009e-003 
9.671e-003 1.251e+009 1.089e+011 1.000e+005 1.034e+000 1.015e-003 
9.721e-003 1.258e+009 1.089e+011 1.000e+005 1.035e+000 1.021e-003 
9.771e-003 1.264e+009 1.089e+011 1.000e+005 1.034e+000 1.026e-003 
9.821e-003 1.271e+009 1.089e+011 1.000e+005 1.034e+000 1.032e-003 
9.871e-003 1.277e+009 1.089e+011 1.000e+005 1.033e+000 1.038e-003 
9.921e-003 1.283e+009 1.089e+011 1.000e+005 1.033e+000 1.043e-003 
9.971e-003 1.290e+009 1.089e+011 1.000e+005 1.033e+000 1.049e-003 
1.002e-002 1.296e+009 1.089e+011 1.000e+005 1.033e+000 1.055e-003 
1.007e-002 1.303e+009 1.088e+011 1.000e+005 1.033e+000 1.061e-003 
1.012e-002 1.309e+009 1.088e+011 1.000e+005 1.034e+000 1.066e-003 
1.017e-002 1.316e+009 1.088e+011 1.000e+005 1.035e+000 1.072e-003 
1.022e-002 1.322e+009 1.088e+011 1.000e+005 1.035e+000 1.078e-003 
1.027e-002 1.328e+009 1.088e+011 1.000e+005 1.035e+000 1.083e-003 
1.032e-002 1.335e+009 1.088e+011 1.000e+005 1.035e+000 1.089e-003 
1.037e-002 1.341e+009 1.088e+011 1.000e+005 1.034e+000 1.095e-003 
1.042e-002 1.348e+009 1.088e+011 1.000e+005 1.034e+000 1.101e-003 
1.047e-002 1.354e+009 1.088e+011 1.000e+005 1.034e+000 1.106e-003 
1.052e-002 1.360e+009 1.088e+011 1.000e+005 1.033e+000 1.112e-003 
1.057e-002 1.367e+009 1.088e+011 1.000e+005 1.034e+000 1.118e-003 
1.062e-002 1.373e+009 1.088e+011 1.000e+005 1.035e+000 1.123e-003 
1.067e-002 1.380e+009 1.088e+011 1.000e+005 1.035e+000 1.129e-003 
1.072e-002 1.386e+009 1.088e+011 1.000e+005 1.036e+000 1.135e-003 
1.077e-002 1.392e+009 1.088e+011 1.000e+005 1.036e+000 1.141e-003 
1.082e-002 1.399e+009 1.088e+011 1.000e+005 1.035e+000 1.146e-003 
1.087e-002 1.405e+009 1.088e+011 1.000e+005 1.034e+000 1.152e-003 
1.092e-002 1.412e+009 1.088e+011 1.000e+005 1.035e+000 1.158e-003 
1.097e-002 1.418e+009 1.088e+011 1.000e+005 1.035e+000 1.164e-003 
1.102e-002 1.424e+009 1.088e+011 1.000e+005 1.035e+000 1.169e-003 
1.107e-002 1.431e+009 1.088e+011 1.000e+005 1.035e+000 1.175e-003 
1.112e-002 1.437e+009 1.088e+011 1.000e+005 1.035e+000 1.181e-003 
1.117e-002 1.444e+009 1.088e+011 1.000e+005 1.036e+000 1.186e-003 
1.122e-002 1.450e+009 1.088e+011 1.000e+005 1.036e+000 1.192e-003 
1.127e-002 1.456e+009 1.088e+011 1.000e+005 1.036e+000 1.198e-003 
1.132e-002 1.463e+009 1.088e+011 1.000e+005 1.035e+000 1.204e-003 
1.137e-002 1.469e+009 1.088e+011 1.000e+005 1.035e+000 1.209e-003 
1.142e-002 1.476e+009 1.088e+011 1.000e+005 1.036e+000 1.215e-003 
1.147e-002 1.482e+009 1.088e+011 1.000e+005 1.035e+000 1.221e-003 
1.152e-002 1.488e+009 1.088e+011 1.000e+005 1.036e+000 1.226e-003 
1.157e-002 1.495e+009 1.088e+011 1.000e+005 1.036e+000 1.232e-003 
1.162e-002 1.501e+009 1.088e+011 1.000e+005 1.036e+000 1.238e-003 
1.167e-002 1.508e+009 1.088e+011 1.000e+005 1.037e+000 1.244e-003 
1.172e-002 1.514e+009 1.088e+011 1.000e+005 1.037e+000 1.249e-003 
1.177e-002 1.520e+009 1.088e+011 1.000e+005 1.037e+000 1.255e-003 
1.182e-002 1.527e+009 1.088e+011 1.000e+005 1.036e+000 1.261e-003 
1.187e-002 1.533e+009 1.088e+011 1.000e+005 1.036e+000 1.266e-003 
1.192e-002 1.540e+009 1.088e+011 1.000e+005 1.036e+000 1.272e-003 
1.197e-002 1.546e+009 1.088e+011 1.000e+005 1.036e+000 1.278e-003 
1.202e-002 1.552e+009 1.088e+011 1.000e+005 1.036e+000 1.284e-003 
1.207e-002 1.559e+009 1.088e+011 1.000e+005 1.037e+000 1.289e-003 
1.212e-002 1.565e+009 1.088e+011 1.000e+005 1.037e+000 1.295e-003 
1.217e-002 1.572e+009 1.087e+011 1.000e+005 1.037e+000 1.301e-003 
1.222e-002 1.578e+009 1.087e+011 1.000e+005 1.038e+000 1.307e-003 
1.227e-002 1.584e+009 1.088e+011 1.000e+005 1.038e+000 1.312e-003 
1.232e-002 1.591e+009 1.088e+011 1.000e+005 1.037e+000 1.318e-003 
1.237e-002 1.597e+009 1.087e+011 1.000e+005 1.037e+000 1.324e-003 
1.242e-002 1.604e+009 1.087e+011 1.000e+005 1.036e+000 1.329e-003 
1.247e-002 1.610e+009 1.087e+011 1.000e+005 1.036e+000 1.335e-003 
1.252e-002 1.616e+009 1.087e+011 1.000e+005 1.037e+000 1.341e-003 
1.257e-002 1.623e+009 1.087e+011 1.000e+005 1.037e+000 1.347e-003 
1.262e-002 1.629e+009 1.087e+011 1.000e+005 1.038e+000 1.352e-003 
1.267e-002 1.636e+009 1.087e+011 1.000e+005 1.038e+000 1.358e-003 
1.272e-002 1.642e+009 1.087e+011 1.000e+005 1.038e+000 1.364e-003 
1.277e-002 1.648e+009 1.087e+011 1.000e+005 1.038e+000 1.370e-003 
1.282e-002 1.655e+009 1.087e+011 1.000e+005 1.037e+000 1.375e-003 
1.287e-002 1.661e+009 1.087e+011 1.000e+005 1.037e+000 1.381e-003 
1.292e-002 1.668e+009 1.087e+011 1.000e+005 1.037e+000 1.387e-003 
1.297e-002 1.674e+009 1.087e+011 1.000e+005 1.037e+000 1.392e-003 
1.302e-002 1.680e+009 1.087e+011 1.000e+005 1.037e+000 1.398e-003 
1.307e-002 1.687e+009 1.087e+011 1.000e+005 1.038e+000 1.404e-003 
1.312e-002 1.693e+009 1.087e+011 1.000e+005 1.038e+000 1.410e-003 
1.317e-002 1.700e+009 1.087e+011 1.000e+005 1.039e+000 1.415e-003 
1.322e-002 1.706e+009 1.087e+011 1.000e+005 1.038e+000 1.421e-003 
1.327e-002 1.712e+009 1.087e+011 1.000e+005 1.038e+000 1.427e-003 
1.332e-002 1.719e+009 1.087e+011 1.000e+005 1.037e+000 1.433e-003 
1.337e-002 1.725e+009 1.087e+011 1.000e+005 1.037e+000 1.438e-003 
1.342e-002 1.732e+009 1.087e+011 1.000e+005 1.037e+000 1.444e-003 
1.347e-002 1.738e+009 1.087e+011 1.000e+005 1.037e+000 1.450e-003 
1.352e-002 1.744e+009 1.087e+011 1.000e+005 1.037e+000 1.456e-003 
1.357e-002 1.751e+009 1.087e+011 1.000e+005 1.038e+000 1.461e-003 
1.362e-002 1.757e+009 1.087e+011 1.000e+005 1.039e+000 1.467e-003 
1.367e-002 1.763e+009 1.087e+011 1.000e+005 1.039e+000 1.473e-003 
1.372e-002 1.770e+009 1.087e+011 1.000e+005 1.038e+000 1.478e-003 
1.377e-002 1.776e+009 1.087e+011 1.000e+005 1.039e+000 1.484e-003 
1.382e-002 1.783e+009 1.087e+011 1.000e+005 1.038e+000 1.490e-003 
1.387e-002 1.789e+009 1.087e+011 1.000e+005 1.038e+000 1.496e-003 
1.392e-002 1.795e+009 1.087e+011 1.000e+005 1.038e+000 1.501e-003 
1.397e-002 1.802e+009 1.087e+011 1.000e+005 1.038e+000 1.507e-003 
1.402e-002 1.808e+009 1.087e+011 1.000e+005 1.038e+000 1.513e-003 
1.407e-002 1.815e+009 1.087e+011 1.000e+005 1.038e+000 1.519e-003 
1.412e-002 1.821e+009 1.087e+011 1.000e+005 1.039e+000 1.524e-003 
1.417e-002 1.827e+009 1.087e+011 1.000e+005 1.039e+000 1.530e-003 
1.422e-002 1.834e+009 1.087e+011 1.000e+005 1.040e+000 1.536e-003 
1.427e-002 1.840e+009 1.087e+011 1.000e+005 1.039e+000 1.541e-003 
1.432e-002 1.847e+009 1.087e+011 1.000e+005 1.038e+000 1.547e-003 
1.437e-002 1.853e+009 1.087e+011 1.000e+005 1.038e+000 1.553e-003 
1.442e-002 1.859e+009 1.087e+011 1.000e+005 1.038e+000 1.559e-003 
1.447e-002 1.866e+009 1.087e+011 1.000e+005 1.038e+000 1.564e-003 
1.452e-002 1.872e+009 1.087e+011 1.000e+005 1.038e+000 1.570e-003 
1.457e-002 1.879e+009 1.087e+011 1.000e+005 1.039e+000 1.576e-003 
1.462e-002 1.885e+009 1.087e+011 1.000e+005 1.039e+000 1.582e-003 
1.467e-002 1.891e+009 1.087e+011 1.000e+005 1.039e+000 1.587e-003 
1.472e-002 1.898e+009 1.087e+011 1.000e+005 1.040e+000 1.593e-003 
1.477e-002 1.904e+009 1.087e+011 1.000e+005 1.039e+000 1.599e-003 
1.482e-002 1.911e+009 1.087e+011 1.000e+005 1.038e+000 1.605e-003 
1.487e-002 1.917e+009 1.087e+011 1.000e+005 1.039e+000 1.610e-003 
1.492e-002 1.923e+009 1.087e+011 1.000e+005 1.038e+000 1.616e-003 
1.497e-002 1.930e+009 1.087e+011 1.000e+005 1.039e+000 1.622e-003 
1.502e-002 1.936e+009 1.087e+011 1.000e+005 1.039e+000 1.627e-003 
1.507e-002 1.943e+009 1.087e+011 1.000e+005 1.039e+000 1.633e-003 
1.512e-002 1.949e+009 1.087e+011 1.000e+005 1.040e+000 1.639e-003 
1.517e-002 1.955e+009 1.087e+011 1.000e+005 1.040e+000 1.645e-003 
1.522e-002 1.962e+009 1.087e+011 1.000e+005 1.040e+000 1.650e-003 
1.527e-002 1.968e+009 1.087e+011 1.000e+005 1.039e+000 1.656e-003 
1.532e-002 1.975e+009 1.087e+011 1.000e+005 1.038e+000 1.662e-003 
1.537e-002 1.981e+009 1.087e+011 1.000e+005 1.039e+000 1.668e-003 
1.542e-002 1.987e+009 1.087e+011 1.000e+005 1.039e+000 1.673e-003 
1.547e-002 1.994e+009 1.087e+011 1.000e+005 1.038e+000 1.679e-003 
1.552e-002 2.000e+009 1.087e+011 1.000e+005 1.039e+000 1.685e-003 
1.557e-002 2.007e+009 1.087e+011 1.000e+005 1.040e+000 1.691e-003 
1.562e-002 2.013e+009 1.087e+011 1.000e+005 1.040e+000 1.696e-003 
1.567e-002 2.019e+009 1.087e+011 1.000e+005 1.039e+000 1.702e-003 
1.572e-002 2.026e+009 1.087e+011 1.000e+005 1.040e+000 1.708e-003 
1.577e-002 2.032e+009 1.087e+011 1.000e+005 1.040e+000 1.714e-003 
1.582e-002 2.039e+009 1.087e+011 1.000e+005 1.039e+000 1.719e-003 
1.587e-002 2.045e+009 1.087e+011 1.000e+005 1.039e+000 1.725e-003 
1.592e-002 2.051e+009 1.087e+011 1.000e+005 1.039e+000 1.731e-003 
1.597e-002 2.058e+009 1.087e+011 1.000e+005 1.039e+000 1.736e-003 
1.602e-002 2.064e+009 1.087e+011 1.000e+005 1.039e+000 1.742e-003 
1.607e-002 2.071e+009 1.087e+011 1.000e+005 1.040e+000 1.748e-003 
1.612e-002 2.077e+009 1.087e+011 1.000e+005 1.041e+000 1.754e-003 
1.617e-002 2.083e+009 1.087e+011 1.000e+005 1.039e+000 1.759e-003 
1.622e-002 2.090e+009 1.087e+011 1.000e+005 1.040e+000 1.765e-003 
1.627e-002 2.096e+009 1.087e+011 1.000e+005 1.040e+000 1.771e-003 
1.632e-002 2.103e+009 1.087e+011 1.000e+005 1.038e+000 1.777e-003 
1.637e-002 2.109e+009 1.087e+011 1.000e+005 1.039e+000 1.782e-003 
1.642e-002 2.115e+009 1.087e+011 1.000e+005 1.039e+000 1.788e-003 
1.647e-002 2.122e+009 1.087e+011 1.000e+005 1.040e+000 1.794e-003 
1.652e-002 2.128e+009 1.087e+011 1.000e+005 1.040e+000 1.800e-003 
1.657e-002 2.135e+009 1.087e+011 1.000e+005 1.040e+000 1.805e-003 
1.662e-002 2.141e+009 1.087e+011 1.000e+005 1.040e+000 1.811e-003 
1.667e-002 2.147e+009 1.087e+011 1.000e+005 1.040e+000 1.817e-003 
1.672e-002 2.154e+009 1.087e+011 1.000e+005 1.040e+000 1.823e-003 
1.677e-002 2.160e+009 1.087e+011 1.000e+005 1.039e+000 1.828e-003 
1.682e-002 2.167e+009 1.087e+011 1.000e+005 1.039e+000 1.834e-003 
1.687e-002 2.173e+009 1.087e+011 1.000e+005 1.040e+000 1.840e-003 
1.692e-002 2.179e+009 1.087e+011 1.000e+005 1.039e+000 1.845e-003 
1.697e-002 2.186e+009 1.087e+011 1.000e+005 1.040e+000 1.851e-003 
1.702e-002 2.192e+009 1.087e+011 1.000e+005 1.040e+000 1.857e-003 
1.707e-002 2.199e+009 1.087e+011 1.000e+005 1.041e+000 1.863e-003 
1.712e-002 2.205e+009 1.087e+011 1.000e+005 1.041e+000 1.868e-003 
1.717e-002 2.211e+009 1.087e+011 1.000e+005 1.041e+000 1.874e-003 
1.722e-002 2.218e+009 1.087e+011 1.000e+005 1.040e+000 1.880e-003 
1.727e-002 2.224e+009 1.087e+011 1.000e+005 1.040e+000 1.886e-003 
1.732e-002 2.231e+009 1.087e+011 1.000e+005 1.040e+000 1.891e-003 
1.737e-002 2.237e+009 1.087e+011 1.000e+005 1.039e+000 1.897e-003 
1.742e-002 2.243e+009 1.087e+011 1.000e+005 1.040e+000 1.903e-003 
1.747e-002 2.250e+009 1.087e+011 1.000e+005 1.041e+000 1.908e-003 
1.752e-002 2.256e+009 1.087e+011 1.000e+005 1.040e+000 1.914e-003 
1.757e-002 2.262e+009 1.087e+011 1.000e+005 1.040e+000 1.920e-003 
1.762e-002 2.269e+009 1.087e+011 1.000e+005 1.042e+000 1.926e-003 
1.767e-002 2.275e+009 1.087e+011 1.000e+005 1.041e+000 1.931e-003 
1.772e-002 2.282e+009 1.087e+011 1.000e+005 1.040e+000 1.937e-003 
1.777e-002 2.288e+009 1.087e+011 1.000e+005 1.039e+000 1.943e-003 
1.782e-002 2.294e+009 1.087e+011 1.000e+005 1.040e+000 1.949e-003 
1.787e-002 2.301e+009 1.087e+011 1.000e+005 1.040e+000 1.954e-003 
1.792e-002 2.307e+009 1.087e+011 1.000e+005 1.038e+000 1.960e-003 
1.797e-002 2.314e+009 1.087e+011 1.000e+005 1.040e+000 1.966e-003 
1.802e-002 2.320e+009 1.087e+011 1.000e+005 1.040e+000 1.972e-003 
1.807e-002 2.326e+009 1.087e+011 1.000e+005 1.041e+000 1.977e-003 
1.812e-002 2.333e+009 1.087e+011 1.000e+005 1.040e+000 1.983e-003 
1.817e-002 2.339e+009 1.087e+011 1.000e+005 1.041e+000 1.989e-003 
1.822e-002 2.346e+009 1.087e+011 1.000e+005 1.041e+000 1.994e-003 
1.827e-002 2.352e+009 1.087e+011 1.000e+005 1.039e+000 2.000e-003 
1.832e-002 2.358e+009 1.087e+011 1.000e+005 1.040e+000 2.006e-003 
1.837e-002 2.365e+009 1.087e+011 1.000e+005 1.040e+000 2.012e-003 
1.842e-002 2.371e+009 1.087e+011 1.000e+005 1.040e+000 2.017e-003 
1.847e-002 2.378e+009 1.087e+011 1.000e+005 1.041e+000 2.023e-003 
1.852e-002 2.384e+009 1.087e+011 1.000e+005 1.041e+000 2.029e-003 
1.857e-002 2.390e+009 1.087e+011 1.000e+005 1.041e+000 2.035e-003 
1.862e-002 2.397e+009 1.087e+011 1.000e+005 1.041e+000 2.040e-003 
1.867e-002 2.403e+009 1.087e+011 1.000e+005 1.041e+000 2.046e-003 
1.872e-002 2.409e+009 1.087e+011 1.000e+005 1.041e+000 2.052e-003 
1.877e-002 2.416e+009 1.087e+011 1.000e+005 1.040e+000 2.058e-003 
1.882e-002 2.422e+009 1.087e+011 1.000e+005 1.040e+000 2.063e-003 
1.887e-002 2.429e+009 1.087e+011 1.000e+005 1.040e+000 2.069e-003 
1.892e-002 2.435e+009 1.087e+011 1.000e+005 1.039e+000 2.075e-003 
1.897e-002 2.441e+009 1.087e+011 1.000e+005 1.041e+000 2.081e-003 
1.902e-002 2.448e+009 1.087e+011 1.000e+005 1.040e+000 2.086e-003 
1.907e-002 2.454e+009 1.087e+011 1.000e+005 1.041e+000 2.092e-003 
1.912e-002 2.461e+009 1.087e+011 1.000e+005 1.042e+000 2.098e-003 
1.917e-002 2.467e+009 1.087e+011 1.000e+005 1.042e+000 2.103e-003 
1.922e-002 2.473e+009 1.087e+011 1.000e+005 1.040e+000 2.109e-003 
1.927e-002 2.480e+009 1.087e+011 1.000e+005 1.041e+000 2.115e-003 
1.932e-002 2.486e+009 1.087e+011 1.000e+005 1.040e+000 2.121e-003 
1.937e-002 2.493e+009 1.088e+011 1.000e+005 1.040e+000 2.126e-003 
1.942e-002 2.499e+009 1.108e+011 1.000e+005 1.050e+000 2.132e-003 
1.947e-002 2.505e+009 1.133e+011 1.000e+005 1.063e+000 2.138e-003 
1.952e-002 2.512e+009 1.158e+011 1.000e+005 1.074e+000 2.144e-003 
1.957e-002 2.518e+009 1.183e+011 1.000e+005 1.084e+000 2.151e-003 
1.962e-002 2.524e+009 1.208e+011 1.000e+005 1.093e+000 2.157e-003 
1.967e-002 2.530e+009 1.233e+011 1.000e+005 1.103e+000 2.164e-003 
1.972e-002 2.537e+009 1.258e+011 1.000e+005 1.111e+000 2.171e-003 
1.977e-002 2.543e+009 1.283e+011 1.000e+005 1.120e+000 2.178e-003 
1.982e-002 2.549e+009 1.308e+011 1.000e+005 1.129e+000 2.186e-003 
1.986e-002 2.555e+009 1.332e+011 1.000e+005 1.136e+000 2.193e-003 
1.991e-002 2.561e+009 1.343e+011 1.000e+005 1.140e+000 2.201e-003 
1.996e-002 2.567e+009 1.248e+011 1.000e+005 1.102e+000 2.208e-003 
2.001e-002 2.573e+009 1.165e+011 1.000e+005 1.071e+000 2.215e-003 
2.006e-002 2.580e+009 1.167e+011 1.000e+005 1.076e+000 2.221e-003 
2.011e-002 2.586e+009 1.192e+011 1.000e+005 1.087e+000 2.228e-003 
2.016e-002 2.592e+009 1.216e+011 1.000e+005 1.097e+000 2.235e-003 
2.021e-002 2.599e+009 1.241e+011 1.000e+005 1.106e+000 2.241e-003 
2.026e-002 2.605e+009 1.266e+011 1.000e+005 1.114e+000 2.248e-003 
2.031e-002 2.611e+009 1.291e+011 1.000e+005 1.123e+000 2.256e-003 
2.036e-002 2.617e+009 1.316e+011 1.000e+005 1.131e+000 2.263e-003 
2.041e-002 2.623e+009 1.242e+011 1.000e+005 1.105e+000 2.270e-003 
2.046e-002 2.630e+009 1.220e+011 1.000e+005 1.096e+000 2.277e-003 
2.051e-002 2.636e+009 1.204e+011 1.000e+005 1.091e+000 2.284e-003 
2.056e-002 2.642e+009 1.213e+011 1.000e+005 1.095e+000 2.291e-003 
2.061e-002 2.648e+009 1.208e+011 1.000e+005 1.092e+000 2.297e-003 
2.066e-002 2.655e+009 1.202e+011 1.000e+005 1.089e+000 2.304e-003 
2.071e-002 2.661e+009 1.198e+011 1.000e+005 1.088e+000 2.311e-003 
2.076e-002 2.667e+009 1.195e+011 1.000e+005 1.087e+000 2.317e-003 
2.081e-002 2.673e+009 1.193e+011 1.000e+005 1.087e+000 2.324e-003 
2.086e-002 2.680e+009 1.191e+011 1.000e+005 1.090e+000 2.330e-003 
2.091e-002 2.686e+009 1.189e+011 1.000e+005 1.088e+000 2.337e-003 
2.096e-002 2.692e+009 1.188e+011 1.000e+005 1.086e+000 2.343e-003 
2.101e-002 2.698e+009 1.187e+011 1.000e+005 1.086e+000 2.350e-003 
2.106e-002 2.705e+009 1.186e+011 1.000e+005 1.084e+000 2.356e-003 
2.111e-002 2.711e+009 1.185e+011 1.000e+005 1.084e+000 2.363e-003 
2.116e-002 2.717e+009 1.184e+011 1.000e+005 1.083e+000 2.370e-003 
2.121e-002 2.723e+009 1.184e+011 1.000e+005 1.083e+000 2.376e-003 
2.126e-002 2.730e+009 1.183e+011 1.000e+005 1.084e+000 2.383e-003 
2.131e-002 2.736e+009 1.183e+011 1.000e+005 1.085e+000 2.389e-003 
2.136e-002 2.742e+009 1.182e+011 1.000e+005 1.084e+000 2.396e-003 
2.141e-002 2.749e+009 1.182e+011 1.000e+005 1.083e+000 2.402e-003 
2.146e-002 2.755e+009 1.182e+011 1.000e+005 1.083e+000 2.409e-003 
2.151e-002 2.761e+009 1.182e+011 1.000e+005 1.084e+000 2.415e-003 
2.156e-002 2.767e+009 1.181e+011 1.000e+005 1.083e+000 2.422e-003 
2.161e-002 2.774e+009 1.181e+011 1.000e+005 1.082e+000 2.428e-003 
2.166e-002 2.780e+009 1.181e+011 1.000e+005 1.082e+000 2.435e-003 
2.171e-002 2.786e+009 1.181e+011 1.000e+005 1.081e+000 2.441e-003 
2.176e-002 2.793e+009 1.181e+011 1.000e+005 1.082e+000 2.448e-003 
2.181e-002 2.799e+009 1.180e+011 1.000e+005 1.084e+000 2.454e-003 
2.186e-002 2.805e+009 1.180e+011 1.000e+005 1.093e+000 2.460e-003 
2.191e-002 2.811e+009 1.180e+011 1.000e+005 1.085e+000 2.467e-003 
2.196e-002 2.818e+009 1.180e+011 1.000e+005 1.083e+000 2.473e-003 
2.201e-002 2.824e+009 1.180e+011 1.000e+005 1.082e+000 2.480e-003 
2.206e-002 2.830e+009 1.180e+011 1.000e+005 1.082e+000 2.486e-003 
2.211e-002 2.837e+009 1.180e+011 1.000e+005 1.082e+000 2.493e-003 
2.216e-002 2.843e+009 1.180e+011 1.000e+005 1.081e+000 2.499e-003 
2.221e-002 2.849e+009 1.180e+011 1.000e+005 1.081e+000 2.506e-003 
2.226e-002 2.855e+009 1.179e+011 1.000e+005 1.082e+000 2.512e-003 
2.231e-002 2.862e+009 1.179e+011 1.000e+005 1.082e+000 2.519e-003 
2.236e-002 2.868e+009 1.179e+011 1.000e+005 1.082e+000 2.525e-003 
2.241e-002 2.874e+009 1.179e+011 1.000e+005 1.082e+000 2.532e-003 
2.246e-002 2.881e+009 1.179e+011 1.000e+005 1.082e+000 2.538e-003 
2.251e-002 2.887e+009 1.175e+011 1.000e+005 1.080e+000 2.545e-003 
2.256e-002 2.893e+009 1.170e+011 1.000e+005 1.077e+000 2.551e-003 
2.261e-002 2.899e+009 1.165e+011 1.000e+005 1.076e+000 2.557e-003 
2.266e-002 2.906e+009 1.161e+011 1.000e+005 1.074e+000 2.564e-003 
2.271e-002 2.912e+009 1.157e+011 1.000e+005 1.071e+000 2.570e-003 
2.276e-002 2.918e+009 1.155e+011 1.000e+005 1.071e+000 2.576e-003 
2.281e-002 2.925e+009 1.152e+011 1.000e+005 1.072e+000 2.583e-003 
2.286e-002 2.931e+009 1.148e+011 1.000e+005 1.072e+000 2.589e-003 
 
