# Supplementary material for: Strain rate dependency of dislocation plasticity
Source: Nat Commun. 2021 Mar 23;12:1845. doi: 10.1038/s41467-021-21939-1 (PMC7988163; doi:10.1038/s41467-021-21939-1)
Supplement: Supplementary file 3 — Supplementary Data 1 [file 41467_2021_21939_MOESM3_ESM.zip › Supplementary Data 1/DDDSimulationSet3/StrainRate=1e5s-1/InitialDislocationDensity=1.2e14m-2.dat]

#strain(1), stress(Pa), dislocation density(m-2), strain rate(s-1), mean dislocation velocity(km/s), plastic strain(1)
2.988e-005 4.086e+006 1.240e+014 1.000e+005 6.167e-003 1.575e-006 
6.005e-005 7.964e+006 1.240e+014 1.000e+005 6.718e-003 4.944e-006 
9.032e-005 1.168e+007 1.240e+014 1.000e+005 7.994e-003 9.505e-006 
1.208e-004 1.529e+007 1.240e+014 1.000e+005 7.505e-003 1.502e-005 
1.511e-004 1.878e+007 1.240e+014 1.000e+005 1.048e-002 2.121e-005 
1.813e-004 2.218e+007 1.240e+014 1.000e+005 8.416e-003 2.784e-005 
2.116e-004 2.554e+007 1.240e+014 1.000e+005 7.040e-003 3.493e-005 
2.426e-004 2.888e+007 1.240e+014 1.000e+005 4.817e-003 4.280e-005 
2.735e-004 3.217e+007 1.241e+014 1.000e+005 7.055e-003 5.091e-005 
3.041e-004 3.537e+007 1.241e+014 1.000e+005 8.732e-003 5.936e-005 
3.344e-004 3.849e+007 1.241e+014 1.000e+005 5.834e-003 6.815e-005 
3.654e-004 4.146e+007 1.241e+014 1.000e+005 1.046e-002 7.867e-005 
3.973e-004 4.455e+007 1.242e+014 1.000e+005 6.898e-003 8.912e-005 
4.294e-004 4.741e+007 1.242e+014 1.000e+005 9.000e-003 1.014e-004 
4.618e-004 5.009e+007 1.242e+014 1.000e+005 9.429e-003 1.153e-004 
4.946e-004 5.254e+007 1.241e+014 1.000e+005 9.652e-003 1.312e-004 
5.276e-004 5.524e+007 1.241e+014 1.000e+005 1.054e-002 1.455e-004 
5.594e-004 5.798e+007 1.243e+014 1.000e+005 8.268e-003 1.583e-004 
5.899e-004 6.061e+007 1.241e+014 1.000e+005 9.355e-003 1.707e-004 
6.190e-004 6.290e+007 1.242e+014 1.000e+005 8.830e-003 1.839e-004 
6.506e-004 6.545e+007 1.243e+014 1.000e+005 1.159e-002 1.979e-004 
6.813e-004 6.799e+007 1.242e+014 1.000e+005 1.286e-002 2.110e-004 
7.120e-004 7.048e+007 1.243e+014 1.000e+005 1.080e-002 2.245e-004 
7.427e-004 7.311e+007 1.246e+014 1.000e+005 1.047e-002 2.370e-004 
7.727e-004 7.583e+007 1.246e+014 1.000e+005 1.060e-002 2.482e-004 
8.020e-004 7.812e+007 1.247e+014 1.000e+005 1.130e-002 2.616e-004 
8.306e-004 7.985e+007 1.248e+014 1.000e+005 1.445e-002 2.784e-004 
8.589e-004 8.135e+007 1.248e+014 1.000e+005 1.199e-002 2.962e-004 
8.874e-004 8.309e+007 1.249e+014 1.000e+005 1.365e-002 3.127e-004 
9.172e-004 8.497e+007 1.251e+014 1.000e+005 1.273e-002 3.294e-004 
9.472e-004 8.727e+007 1.252e+014 1.000e+005 1.163e-002 3.435e-004 
9.773e-004 8.980e+007 1.254e+014 1.000e+005 9.611e-003 3.562e-004 
1.008e-003 9.228e+007 1.255e+014 1.000e+005 1.309e-002 3.692e-004 
1.038e-003 9.440e+007 1.255e+014 1.000e+005 1.037e-002 3.847e-004 
1.068e-003 9.627e+007 1.254e+014 1.000e+005 1.084e-002 4.024e-004 
1.099e-003 9.791e+007 1.254e+014 1.000e+005 1.278e-002 4.217e-004 
1.129e-003 9.928e+007 1.255e+014 1.000e+005 1.408e-002 4.427e-004 
1.160e-003 9.935e+007 1.250e+014 1.000e+005 1.962e-002 4.725e-004 
1.190e-003 9.892e+007 1.252e+014 1.000e+005 2.319e-002 5.060e-004 
1.220e-003 9.880e+007 1.214e+014 1.000e+005 1.956e-002 5.371e-004 
1.277e-003 9.943e+007 1.184e+014 1.000e+005 1.623e-002 5.892e-004 
1.460e-003 1.041e+008 1.184e+014 1.000e+005 7.011e-003 7.403e-004 
1.609e-003 1.120e+008 1.197e+014 1.000e+005 1.120e-002 8.337e-004 
1.733e-003 1.159e+008 1.206e+014 1.000e+005 8.431e-003 9.313e-004 
1.814e-003 1.188e+008 1.211e+014 1.000e+005 1.200e-002 9.922e-004 
1.893e-003 1.195e+008 1.214e+014 1.000e+005 1.067e-002 1.067e-003 
1.967e-003 1.212e+008 1.221e+014 1.000e+005 1.166e-002 1.129e-003 
2.110e-003 1.223e+008 1.215e+014 1.000e+005 1.311e-002 1.264e-003 
2.253e-003 1.164e+008 1.228e+014 1.000e+005 1.625e-002 1.448e-003 
2.280e-003 1.149e+008 1.232e+014 1.000e+005 1.812e-002 1.485e-003 
2.302e-003 1.141e+008 1.229e+014 1.000e+005 1.968e-002 1.513e-003 
2.323e-003 1.133e+008 1.232e+014 1.000e+005 1.905e-002 1.540e-003 
2.444e-003 1.091e+008 1.229e+014 1.000e+005 1.439e-002 1.689e-003 
2.556e-003 1.101e+008 1.240e+014 1.000e+005 1.237e-002 1.794e-003 
2.660e-003 1.128e+008 1.237e+014 1.000e+005 9.458e-003 1.879e-003 
2.719e-003 1.161e+008 1.245e+014 1.000e+005 1.097e-002 1.916e-003 
2.774e-003 1.186e+008 1.251e+014 1.000e+005 1.149e-002 1.953e-003 
2.847e-003 1.240e+008 1.254e+014 1.000e+005 8.946e-003 1.989e-003 
2.952e-003 1.312e+008 1.259e+014 1.000e+005 9.126e-003 2.044e-003 
3.011e-003 1.338e+008 1.266e+014 1.000e+005 8.679e-003 2.085e-003 
3.106e-003 1.373e+008 1.274e+014 1.000e+005 1.198e-002 2.155e-003 
3.206e-003 1.447e+008 1.275e+014 1.000e+005 8.128e-003 2.204e-003 
3.308e-003 1.512e+008 1.278e+014 1.000e+005 1.091e-002 2.262e-003 
3.414e-003 1.532e+008 1.267e+014 1.000e+005 1.478e-002 2.354e-003 
3.493e-003 1.516e+008 1.272e+014 1.000e+005 1.523e-002 2.444e-003 
3.581e-003 1.480e+008 1.260e+014 1.000e+005 1.612e-002 2.557e-003 
3.704e-003 1.436e+008 1.239e+014 1.000e+005 1.320e-002 2.710e-003 
3.817e-003 1.443e+008 1.204e+014 1.000e+005 1.197e-002 2.819e-003 
3.885e-003 1.456e+008 1.199e+014 1.000e+005 1.323e-002 2.877e-003 
3.943e-003 1.477e+008 1.202e+014 1.000e+005 9.701e-003 2.920e-003 
3.997e-003 1.505e+008 1.212e+014 1.000e+005 7.260e-003 2.955e-003 
4.048e-003 1.533e+008 1.223e+014 1.000e+005 7.541e-003 2.986e-003 
4.111e-003 1.553e+008 1.235e+014 1.000e+005 8.029e-003 3.036e-003 
4.221e-003 1.597e+008 1.253e+014 1.000e+005 1.033e-002 3.116e-003 
4.333e-003 1.658e+008 1.267e+014 1.000e+005 1.061e-002 3.186e-003 
4.366e-003 1.672e+008 1.274e+014 1.000e+005 9.692e-003 3.209e-003 
4.395e-003 1.685e+008 1.280e+014 1.000e+005 1.002e-002 3.228e-003 
4.422e-003 1.699e+008 1.283e+014 1.000e+005 1.208e-002 3.246e-003 
4.448e-003 1.709e+008 1.286e+014 1.000e+005 1.141e-002 3.265e-003 
4.475e-003 1.719e+008 1.291e+014 1.000e+005 1.313e-002 3.285e-003 
4.559e-003 1.718e+008 1.289e+014 1.000e+005 1.642e-002 3.370e-003 
4.693e-003 1.679e+008 1.287e+014 1.000e+005 1.353e-002 3.531e-003 
4.834e-003 1.637e+008 1.274e+014 1.000e+005 1.364e-002 3.701e-003 
4.973e-003 1.634e+008 1.258e+014 1.000e+005 1.367e-002 3.842e-003 
5.129e-003 1.668e+008 1.238e+014 1.000e+005 1.056e-002 3.974e-003 
5.272e-003 1.684e+008 1.256e+014 1.000e+005 1.078e-002 4.106e-003 
5.384e-003 1.694e+008 1.290e+014 1.000e+005 9.052e-003 4.211e-003 
5.515e-003 1.723e+008 1.315e+014 1.000e+005 1.187e-002 4.321e-003 
5.654e-003 1.730e+008 1.341e+014 1.000e+005 9.700e-003 4.456e-003 
5.765e-003 1.771e+008 1.344e+014 1.000e+005 1.166e-002 4.538e-003 
5.878e-003 1.767e+008 1.343e+014 1.000e+005 1.479e-002 4.655e-003 
6.017e-003 1.761e+008 1.329e+014 1.000e+005 9.915e-003 4.798e-003 
6.162e-003 1.785e+008 1.358e+014 1.000e+005 9.629e-003 4.926e-003 
6.235e-003 1.810e+008 1.385e+014 1.000e+005 8.264e-003 4.982e-003 
6.299e-003 1.846e+008 1.396e+014 1.000e+005 7.913e-003 5.020e-003 
6.351e-003 1.858e+008 1.401e+014 1.000e+005 1.039e-002 5.064e-003 
6.441e-003 1.859e+008 1.411e+014 1.000e+005 1.122e-002 5.153e-003 
6.534e-003 1.845e+008 1.395e+014 1.000e+005 1.338e-002 5.256e-003 
6.657e-003 1.856e+008 1.427e+014 1.000e+005 1.441e-002 5.372e-003 
6.754e-003 1.829e+008 1.430e+014 1.000e+005 1.182e-002 5.488e-003 
6.849e-003 1.783e+008 1.415e+014 1.000e+005 1.769e-002 5.614e-003 
6.915e-003 1.716e+008 1.389e+014 1.000e+005 1.534e-002 5.727e-003 
6.985e-003 1.666e+008 1.404e+014 1.000e+005 1.367e-002 5.831e-003 
7.055e-003 1.626e+008 1.381e+014 1.000e+005 1.731e-002 5.928e-003 
7.126e-003 1.601e+008 1.358e+014 1.000e+005 1.131e-002 6.017e-003 
7.199e-003 1.589e+008 1.333e+014 1.000e+005 1.358e-002 6.098e-003 
7.271e-003 1.612e+008 1.309e+014 1.000e+005 1.075e-002 6.154e-003 
7.344e-003 1.636e+008 1.323e+014 1.000e+005 9.798e-003 6.210e-003 
7.417e-003 1.654e+008 1.350e+014 1.000e+005 8.286e-003 6.271e-003 
7.487e-003 1.658e+008 1.371e+014 1.000e+005 1.035e-002 6.338e-003 
7.558e-003 1.620e+008 1.402e+014 1.000e+005 1.162e-002 6.435e-003 
7.629e-003 1.608e+008 1.414e+014 1.000e+005 1.576e-002 6.514e-003 
7.698e-003 1.564e+008 1.415e+014 1.000e+005 1.322e-002 6.614e-003 
7.767e-003 1.532e+008 1.431e+014 1.000e+005 1.041e-002 6.704e-003 
7.835e-003 1.549e+008 1.438e+014 1.000e+005 9.029e-003 6.761e-003 
7.904e-003 1.569e+008 1.438e+014 1.000e+005 1.045e-002 6.816e-003 
7.974e-003 1.572e+008 1.433e+014 1.000e+005 9.845e-003 6.884e-003 
8.043e-003 1.591e+008 1.436e+014 1.000e+005 8.287e-003 6.939e-003 
8.111e-003 1.606e+008 1.455e+014 1.000e+005 7.385e-003 6.997e-003 
8.179e-003 1.604e+008 1.455e+014 1.000e+005 1.236e-002 7.066e-003 
8.247e-003 1.577e+008 1.451e+014 1.000e+005 1.191e-002 7.153e-003 
8.314e-003 1.572e+008 1.451e+014 1.000e+005 1.248e-002 7.223e-003 
