# Supplementary material for: Strain rate dependency of dislocation plasticity
Source: Nat Commun. 2021 Mar 23;12:1845. doi: 10.1038/s41467-021-21939-1 (PMC7988163; doi:10.1038/s41467-021-21939-1)
Supplement: Supplementary file 3 — Supplementary Data 1 [file 41467_2021_21939_MOESM3_ESM.zip › Supplementary Data 1/DDDSimulationSet3/StrainRate=1e5s-1/InitialDislocationDensity=2.5e13m-2.dat]

#strain(1), stress(Pa), dislocation density(m-2), strain rate(s-1), mean dislocation velocity(km/s), plastic strain(1)
4.811e-005 6.706e+006 2.331e+013 1.000e+005 3.774e-003 1.669e-006 
9.432e-005 1.284e+007 2.331e+013 1.000e+005 5.543e-003 5.443e-006 
1.400e-004 1.870e+007 2.331e+013 1.000e+005 6.759e-003 1.065e-005 
1.851e-004 2.432e+007 2.332e+013 1.000e+005 7.853e-003 1.680e-005 
2.292e-004 2.970e+007 2.332e+013 1.000e+005 8.773e-003 2.371e-005 
2.752e-004 3.518e+007 2.333e+013 1.000e+005 9.869e-003 3.184e-005 
3.212e-004 4.049e+007 2.333e+013 1.000e+005 1.139e-002 4.113e-005 
3.659e-004 4.550e+007 2.334e+013 1.000e+005 1.219e-002 5.109e-005 
4.312e-004 5.252e+007 2.335e+013 1.000e+005 1.480e-002 6.777e-005 
5.408e-004 6.282e+007 2.338e+013 1.000e+005 2.129e-002 1.061e-004 
6.035e-004 6.770e+007 2.349e+013 1.000e+005 2.453e-002 1.352e-004 
6.490e-004 7.099e+007 2.357e+013 1.000e+005 2.598e-002 1.580e-004 
7.131e-004 7.566e+007 2.372e+013 1.000e+005 2.529e-002 1.898e-004 
7.666e-004 7.967e+007 2.383e+013 1.000e+005 2.780e-002 2.155e-004 
8.128e-004 8.258e+007 2.393e+013 1.000e+005 2.893e-002 2.416e-004 
8.648e-004 8.590e+007 2.404e+013 1.000e+005 2.982e-002 2.706e-004 
9.710e-004 9.239e+007 2.429e+013 1.000e+005 2.888e-002 3.318e-004 
1.107e-003 9.969e+007 2.505e+013 1.000e+005 3.638e-002 4.175e-004 
1.191e-003 1.022e+008 2.545e+013 1.000e+005 3.704e-002 4.843e-004 
1.261e-003 1.041e+008 2.577e+013 1.000e+005 3.835e-002 5.410e-004 
1.355e-003 1.066e+008 2.533e+013 1.000e+005 3.809e-002 6.171e-004 
1.444e-003 1.084e+008 2.554e+013 1.000e+005 4.025e-002 6.943e-004 
1.507e-003 1.098e+008 2.587e+013 1.000e+005 4.265e-002 7.477e-004 
1.552e-003 1.101e+008 2.597e+013 1.000e+005 4.861e-002 7.910e-004 
1.640e-003 1.095e+008 2.657e+013 1.000e+005 4.795e-002 8.829e-004 
1.794e-003 1.112e+008 2.715e+013 1.000e+005 3.843e-002 1.024e-003 
1.895e-003 1.139e+008 2.770e+013 1.000e+005 3.744e-002 1.107e-003 
1.955e-003 1.156e+008 2.810e+013 1.000e+005 3.447e-002 1.156e-003 
2.009e-003 1.178e+008 2.824e+013 1.000e+005 3.489e-002 1.194e-003 
2.084e-003 1.197e+008 2.870e+013 1.000e+005 3.995e-002 1.256e-003 
2.238e-003 1.219e+008 3.015e+013 1.000e+005 3.419e-002 1.394e-003 
2.398e-003 1.218e+008 3.130e+013 1.000e+005 4.655e-002 1.555e-003 
2.417e-003 1.214e+008 3.145e+013 1.000e+005 5.133e-002 1.577e-003 
2.435e-003 1.211e+008 3.162e+013 1.000e+005 4.520e-002 1.597e-003 
2.453e-003 1.211e+008 3.188e+013 1.000e+005 4.515e-002 1.615e-003 
2.471e-003 1.210e+008 3.208e+013 1.000e+005 4.401e-002 1.634e-003 
2.490e-003 1.211e+008 3.223e+013 1.000e+005 4.619e-002 1.652e-003 
2.510e-003 1.212e+008 3.251e+013 1.000e+005 4.406e-002 1.671e-003 
2.530e-003 1.213e+008 3.276e+013 1.000e+005 4.327e-002 1.690e-003 
2.550e-003 1.213e+008 3.275e+013 1.000e+005 4.384e-002 1.711e-003 
2.570e-003 1.213e+008 3.297e+013 1.000e+005 4.887e-002 1.731e-003 
2.590e-003 1.210e+008 3.327e+013 1.000e+005 5.432e-002 1.753e-003 
2.609e-003 1.205e+008 3.342e+013 1.000e+005 5.223e-002 1.776e-003 
2.629e-003 1.198e+008 3.313e+013 1.000e+005 5.499e-002 1.800e-003 
2.649e-003 1.197e+008 3.257e+013 1.000e+005 5.445e-002 1.822e-003 
2.669e-003 1.198e+008 3.255e+013 1.000e+005 5.071e-002 1.840e-003 
2.688e-003 1.200e+008 3.267e+013 1.000e+005 4.853e-002 1.858e-003 
2.708e-003 1.199e+008 3.276e+013 1.000e+005 5.298e-002 1.878e-003 
2.727e-003 1.198e+008 3.280e+013 1.000e+005 5.063e-002 1.899e-003 
2.747e-003 1.199e+008 3.283e+013 1.000e+005 5.354e-002 1.918e-003 
2.766e-003 1.199e+008 3.290e+013 1.000e+005 4.853e-002 1.937e-003 
2.786e-003 1.198e+008 3.288e+013 1.000e+005 5.238e-002 1.957e-003 
2.805e-003 1.196e+008 3.302e+013 1.000e+005 5.195e-002 1.978e-003 
2.825e-003 1.193e+008 3.312e+013 1.000e+005 5.518e-002 1.999e-003 
2.844e-003 1.191e+008 3.318e+013 1.000e+005 5.163e-002 2.020e-003 
2.863e-003 1.188e+008 3.315e+013 1.000e+005 5.210e-002 2.041e-003 
2.882e-003 1.186e+008 3.325e+013 1.000e+005 5.493e-002 2.061e-003 
2.901e-003 1.185e+008 3.347e+013 1.000e+005 5.670e-002 2.081e-003 
2.920e-003 1.184e+008 3.320e+013 1.000e+005 5.654e-002 2.101e-003 
2.940e-003 1.184e+008 3.316e+013 1.000e+005 5.537e-002 2.120e-003 
2.959e-003 1.183e+008 3.326e+013 1.000e+005 5.600e-002 2.140e-003 
2.977e-003 1.181e+008 3.341e+013 1.000e+005 5.987e-002 2.160e-003 
2.996e-003 1.177e+008 3.361e+013 1.000e+005 5.337e-002 2.181e-003 
3.015e-003 1.174e+008 3.391e+013 1.000e+005 5.837e-002 2.203e-003 
3.034e-003 1.170e+008 3.424e+013 1.000e+005 5.403e-002 2.225e-003 
3.054e-003 1.167e+008 3.430e+013 1.000e+005 5.383e-002 2.247e-003 
3.073e-003 1.165e+008 3.449e+013 1.000e+005 5.487e-002 2.267e-003 
3.092e-003 1.161e+008 3.470e+013 1.000e+005 5.682e-002 2.289e-003 
3.110e-003 1.159e+008 3.499e+013 1.000e+005 5.402e-002 2.309e-003 
3.129e-003 1.156e+008 3.514e+013 1.000e+005 5.084e-002 2.330e-003 
3.148e-003 1.150e+008 3.523e+013 1.000e+005 5.490e-002 2.353e-003 
3.167e-003 1.145e+008 3.535e+013 1.000e+005 5.210e-002 2.375e-003 
3.186e-003 1.141e+008 3.524e+013 1.000e+005 5.630e-002 2.397e-003 
3.205e-003 1.139e+008 3.496e+013 1.000e+005 4.995e-002 2.417e-003 
3.224e-003 1.138e+008 3.505e+013 1.000e+005 4.828e-002 2.437e-003 
3.243e-003 1.138e+008 3.522e+013 1.000e+005 5.102e-002 2.455e-003 
3.262e-003 1.140e+008 3.542e+013 1.000e+005 5.062e-002 2.473e-003 
3.281e-003 1.140e+008 3.527e+013 1.000e+005 5.189e-002 2.493e-003 
3.300e-003 1.135e+008 3.525e+013 1.000e+005 5.449e-002 2.515e-003 
3.320e-003 1.129e+008 3.528e+013 1.000e+005 5.616e-002 2.539e-003 
3.339e-003 1.121e+008 3.527e+013 1.000e+005 5.960e-002 2.564e-003 
3.358e-003 1.110e+008 3.533e+013 1.000e+005 6.207e-002 2.590e-003 
3.377e-003 1.100e+008 3.526e+013 1.000e+005 5.621e-002 2.616e-003 
3.397e-003 1.094e+008 3.499e+013 1.000e+005 6.192e-002 2.640e-003 
3.416e-003 1.090e+008 3.477e+013 1.000e+005 5.892e-002 2.662e-003 
3.435e-003 1.087e+008 3.467e+013 1.000e+005 5.330e-002 2.683e-003 
3.454e-003 1.084e+008 3.465e+013 1.000e+005 5.528e-002 2.704e-003 
3.473e-003 1.083e+008 3.480e+013 1.000e+005 5.201e-002 2.723e-003 
3.492e-003 1.080e+008 3.457e+013 1.000e+005 5.991e-002 2.745e-003 
3.511e-003 1.074e+008 3.459e+013 1.000e+005 5.385e-002 2.768e-003 
3.530e-003 1.068e+008 3.475e+013 1.000e+005 5.671e-002 2.791e-003 
3.549e-003 1.062e+008 3.493e+013 1.000e+005 5.680e-002 2.814e-003 
3.569e-003 1.059e+008 3.504e+013 1.000e+005 6.155e-002 2.836e-003 
3.588e-003 1.055e+008 3.523e+013 1.000e+005 5.215e-002 2.858e-003 
3.607e-003 1.054e+008 3.538e+013 1.000e+005 5.146e-002 2.878e-003 
3.626e-003 1.053e+008 3.559e+013 1.000e+005 5.608e-002 2.898e-003 
3.645e-003 1.051e+008 3.580e+013 1.000e+005 5.019e-002 2.918e-003 
3.664e-003 1.048e+008 3.592e+013 1.000e+005 5.392e-002 2.939e-003 
3.683e-003 1.043e+008 3.592e+013 1.000e+005 5.888e-002 2.961e-003 
3.701e-003 1.039e+008 3.591e+013 1.000e+005 6.041e-002 2.982e-003 
3.720e-003 1.037e+008 3.581e+013 1.000e+005 5.655e-002 3.002e-003 
3.739e-003 1.039e+008 3.597e+013 1.000e+005 4.905e-002 3.020e-003 
3.757e-003 1.043e+008 3.594e+013 1.000e+005 5.241e-002 3.036e-003 
3.775e-003 1.047e+008 3.599e+013 1.000e+005 4.998e-002 3.050e-003 
3.792e-003 1.052e+008 3.606e+013 1.000e+005 5.124e-002 3.065e-003 
3.810e-003 1.054e+008 3.606e+013 1.000e+005 4.956e-002 3.081e-003 
3.828e-003 1.054e+008 3.619e+013 1.000e+005 4.936e-002 3.098e-003 
3.846e-003 1.056e+008 3.640e+013 1.000e+005 5.134e-002 3.115e-003 
3.863e-003 1.056e+008 3.639e+013 1.000e+005 5.064e-002 3.133e-003 
3.881e-003 1.057e+008 3.649e+013 1.000e+005 4.890e-002 3.150e-003 
3.899e-003 1.058e+008 3.658e+013 1.000e+005 5.061e-002 3.166e-003 
3.916e-003 1.060e+008 3.676e+013 1.000e+005 5.218e-002 3.183e-003 
3.934e-003 1.063e+008 3.689e+013 1.000e+005 5.148e-002 3.198e-003 
3.951e-003 1.067e+008 3.710e+013 1.000e+005 4.717e-002 3.213e-003 
3.968e-003 1.071e+008 3.713e+013 1.000e+005 4.880e-002 3.227e-003 
3.986e-003 1.074e+008 3.709e+013 1.000e+005 5.006e-002 3.242e-003 
4.003e-003 1.075e+008 3.673e+013 1.000e+005 5.332e-002 3.259e-003 
4.021e-003 1.077e+008 3.657e+013 1.000e+005 4.189e-002 3.276e-003 
4.038e-003 1.081e+008 3.486e+013 1.000e+005 4.210e-002 3.291e-003 
4.056e-003 1.085e+008 3.476e+013 1.000e+005 3.588e-002 3.305e-003 
4.073e-003 1.090e+008 3.462e+013 1.000e+005 3.631e-002 3.319e-003 
4.093e-003 1.094e+008 3.442e+013 1.000e+005 3.510e-002 3.336e-003 
4.115e-003 1.099e+008 3.437e+013 1.000e+005 3.156e-002 3.355e-003 
4.140e-003 1.105e+008 3.441e+013 1.000e+005 3.447e-002 3.375e-003 
4.163e-003 1.109e+008 3.456e+013 1.000e+005 3.371e-002 3.395e-003 
4.185e-003 1.115e+008 3.477e+013 1.000e+005 3.176e-002 3.414e-003 
4.209e-003 1.121e+008 3.428e+013 1.000e+005 3.429e-002 3.434e-003 
4.233e-003 1.125e+008 3.410e+013 1.000e+005 3.398e-002 3.455e-003 
4.257e-003 1.127e+008 3.412e+013 1.000e+005 3.778e-002 3.477e-003 
4.281e-003 1.125e+008 3.424e+013 1.000e+005 3.948e-002 3.503e-003 
4.304e-003 1.123e+008 3.371e+013 1.000e+005 3.727e-002 3.528e-003 
4.329e-003 1.126e+008 3.355e+013 1.000e+005 3.648e-002 3.550e-003 
4.364e-003 1.136e+008 3.359e+013 1.000e+005 3.171e-002 3.578e-003 
4.395e-003 1.145e+008 3.388e+013 1.000e+005 3.197e-002 3.603e-003 
4.425e-003 1.152e+008 3.424e+013 1.000e+005 3.385e-002 3.628e-003 
4.458e-003 1.156e+008 3.454e+013 1.000e+005 3.741e-002 3.658e-003 
4.489e-003 1.157e+008 3.488e+013 1.000e+005 3.811e-002 3.689e-003 
4.523e-003 1.149e+008 3.538e+013 1.000e+005 3.983e-002 3.728e-003 
4.544e-003 1.147e+008 3.559e+013 1.000e+005 4.098e-002 3.750e-003 
4.560e-003 1.148e+008 3.556e+013 1.000e+005 4.075e-002 3.766e-003 
4.575e-003 1.148e+008 3.556e+013 1.000e+005 3.803e-002 3.781e-003 
4.591e-003 1.148e+008 3.541e+013 1.000e+005 4.125e-002 3.797e-003 
4.609e-003 1.148e+008 3.544e+013 1.000e+005 4.157e-002 3.815e-003 
4.628e-003 1.147e+008 3.515e+013 1.000e+005 4.368e-002 3.835e-003 
4.656e-003 1.141e+008 3.455e+013 1.000e+005 4.346e-002 3.866e-003 
4.697e-003 1.132e+008 3.431e+013 1.000e+005 4.274e-002 3.914e-003 
4.736e-003 1.127e+008 3.429e+013 1.000e+005 4.137e-002 3.957e-003 
4.778e-003 1.128e+008 3.452e+013 1.000e+005 3.419e-002 3.997e-003 
4.812e-003 1.137e+008 3.442e+013 1.000e+005 3.415e-002 4.025e-003 
4.838e-003 1.144e+008 3.466e+013 1.000e+005 3.645e-002 4.046e-003 
4.865e-003 1.154e+008 3.484e+013 1.000e+005 3.330e-002 4.066e-003 
4.900e-003 1.164e+008 3.507e+013 1.000e+005 3.858e-002 4.094e-003 
4.936e-003 1.165e+008 3.419e+013 1.000e+005 4.280e-002 4.129e-003 
4.972e-003 1.165e+008 3.344e+013 1.000e+005 3.946e-002 4.166e-003 
5.011e-003 1.166e+008 3.333e+013 1.000e+005 3.853e-002 4.204e-003 
5.052e-003 1.166e+008 3.310e+013 1.000e+005 4.437e-002 4.245e-003 
5.094e-003 1.156e+008 3.338e+013 1.000e+005 4.035e-002 4.294e-003 
5.136e-003 1.152e+008 3.365e+013 1.000e+005 3.914e-002 4.339e-003 
5.181e-003 1.147e+008 3.395e+013 1.000e+005 3.795e-002 4.387e-003 
5.223e-003 1.139e+008 3.387e+013 1.000e+005 4.073e-002 4.434e-003 
5.266e-003 1.130e+008 3.379e+013 1.000e+005 4.468e-002 4.484e-003 
5.309e-003 1.118e+008 3.355e+013 1.000e+005 5.085e-002 4.535e-003 
5.348e-003 1.107e+008 3.319e+013 1.000e+005 5.131e-002 4.582e-003 
5.383e-003 1.097e+008 3.300e+013 1.000e+005 4.583e-002 4.623e-003 
5.416e-003 1.093e+008 3.286e+013 1.000e+005 4.177e-002 4.659e-003 
5.444e-003 1.090e+008 3.301e+013 1.000e+005 4.255e-002 4.689e-003 
5.467e-003 1.089e+008 3.322e+013 1.000e+005 4.099e-002 4.713e-003 
5.490e-003 1.089e+008 3.349e+013 1.000e+005 4.057e-002 4.736e-003 
5.513e-003 1.087e+008 3.320e+013 1.000e+005 4.573e-002 4.761e-003 
5.536e-003 1.087e+008 3.329e+013 1.000e+005 4.614e-002 4.784e-003 
5.558e-003 1.089e+008 3.346e+013 1.000e+005 4.766e-002 4.804e-003 
5.579e-003 1.095e+008 3.349e+013 1.000e+005 4.739e-002 4.822e-003 
5.601e-003 1.102e+008 3.343e+013 1.000e+005 4.071e-002 4.838e-003 
5.622e-003 1.108e+008 3.339e+013 1.000e+005 4.271e-002 4.855e-003 
5.643e-003 1.113e+008 3.356e+013 1.000e+005 4.592e-002 4.873e-003 
5.664e-003 1.116e+008 3.328e+013 1.000e+005 4.819e-002 4.892e-003 
5.685e-003 1.116e+008 3.301e+013 1.000e+005 4.478e-002 4.913e-003 
5.706e-003 1.117e+008 3.296e+013 1.000e+005 5.076e-002 4.933e-003 
5.727e-003 1.116e+008 3.265e+013 1.000e+005 5.356e-002 4.955e-003 
5.749e-003 1.116e+008 3.264e+013 1.000e+005 5.103e-002 4.977e-003 
5.770e-003 1.117e+008 3.242e+013 1.000e+005 4.398e-002 4.998e-003 
5.792e-003 1.119e+008 3.237e+013 1.000e+005 4.334e-002 5.018e-003 
5.813e-003 1.123e+008 3.222e+013 1.000e+005 4.031e-002 5.036e-003 
5.835e-003 1.129e+008 3.219e+013 1.000e+005 3.895e-002 5.054e-003 
5.856e-003 1.133e+008 3.227e+013 1.000e+005 4.216e-002 5.072e-003 
5.878e-003 1.137e+008 3.243e+013 1.000e+005 4.143e-002 5.091e-003 
5.899e-003 1.142e+008 3.266e+013 1.000e+005 3.880e-002 5.109e-003 
5.921e-003 1.148e+008 3.269e+013 1.000e+005 3.806e-002 5.126e-003 
5.943e-003 1.152e+008 3.264e+013 1.000e+005 4.219e-002 5.145e-003 
5.964e-003 1.153e+008 3.285e+013 1.000e+005 4.342e-002 5.166e-003 
5.985e-003 1.152e+008 3.313e+013 1.000e+005 3.867e-002 5.188e-003 
6.006e-003 1.150e+008 3.332e+013 1.000e+005 4.071e-002 5.210e-003 
6.028e-003 1.149e+008 3.349e+013 1.000e+005 4.107e-002 5.233e-003 
6.049e-003 1.147e+008 3.362e+013 1.000e+005 3.986e-002 5.255e-003 
6.070e-003 1.150e+008 3.385e+013 1.000e+005 3.478e-002 5.274e-003 
6.093e-003 1.155e+008 3.391e+013 1.000e+005 3.840e-002 5.293e-003 
6.115e-003 1.154e+008 3.361e+013 1.000e+005 4.092e-002 5.316e-003 
6.138e-003 1.156e+008 3.370e+013 1.000e+005 3.865e-002 5.338e-003 
6.160e-003 1.157e+008 3.389e+013 1.000e+005 4.017e-002 5.359e-003 
6.183e-003 1.157e+008 3.379e+013 1.000e+005 3.543e-002 5.382e-003 
6.206e-003 1.159e+008 3.382e+013 1.000e+005 4.006e-002 5.404e-003 
6.230e-003 1.161e+008 3.363e+013 1.000e+005 4.128e-002 5.426e-003 
6.252e-003 1.162e+008 3.363e+013 1.000e+005 4.045e-002 5.447e-003 
