# Supplementary material for: Strain rate dependency of dislocation plasticity
Source: Nat Commun. 2021 Mar 23;12:1845. doi: 10.1038/s41467-021-21939-1 (PMC7988163; doi:10.1038/s41467-021-21939-1)
Supplement: Supplementary file 3 — Supplementary Data 1 [file 41467_2021_21939_MOESM3_ESM.zip › Supplementary Data 1/DDDSimulationSet3/StrainRate=1e5s-1/InitialDislocationDensity=4.1e12m-2 (2).dat]

#strain(1), stress(Pa), dislocation density(m-2), strain rate(s-1), mean dislocation velocity(km/s), plastic strain(1)
7.712e-005 1.091e+007 3.704e+012 1.000e+005 1.125e-002 1.547e-006 
1.548e-004 2.153e+007 3.704e+012 1.000e+005 2.034e-002 5.827e-006 
2.315e-004 3.167e+007 3.706e+012 1.000e+005 2.788e-002 1.239e-005 
3.072e-004 4.136e+007 3.714e+012 1.000e+005 3.539e-002 2.102e-005 
3.834e-004 5.076e+007 3.718e+012 1.000e+005 4.501e-002 3.224e-005 
4.585e-004 5.969e+007 3.729e+012 1.000e+005 5.155e-002 4.556e-005 
5.332e-004 6.836e+007 3.749e+012 1.000e+005 5.525e-002 6.035e-005 
5.936e-004 7.517e+007 3.784e+012 1.000e+005 6.202e-002 7.361e-005 
6.503e-004 8.140e+007 3.827e+012 1.000e+005 6.283e-002 8.718e-005 
7.226e-004 8.923e+007 3.896e+012 1.000e+005 6.862e-002 1.053e-004 
7.973e-004 9.688e+007 3.998e+012 1.000e+005 7.970e-002 1.271e-004 
8.501e-004 1.020e+008 4.090e+012 1.000e+005 8.458e-002 1.448e-004 
9.163e-004 1.080e+008 4.250e+012 1.000e+005 9.517e-002 1.695e-004 
9.910e-004 1.139e+008 4.353e+012 1.000e+005 1.144e-001 2.033e-004 
1.034e-003 1.169e+008 4.382e+012 1.000e+005 1.203e-001 2.260e-004 
1.053e-003 1.181e+008 4.412e+012 1.000e+005 1.208e-001 2.362e-004 
1.071e-003 1.193e+008 4.451e+012 1.000e+005 1.232e-001 2.461e-004 
1.091e-003 1.205e+008 4.493e+012 1.000e+005 1.257e-001 2.569e-004 
1.109e-003 1.216e+008 4.531e+012 1.000e+005 1.286e-001 2.677e-004 
1.136e-003 1.232e+008 4.608e+012 1.000e+005 1.312e-001 2.839e-004 
1.211e-003 1.269e+008 4.816e+012 1.000e+005 1.432e-001 3.331e-004 
1.248e-003 1.284e+008 4.888e+012 1.000e+005 1.487e-001 3.596e-004 
1.283e-003 1.296e+008 4.997e+012 1.000e+005 1.561e-001 3.865e-004 
1.318e-003 1.305e+008 5.061e+012 1.000e+005 1.659e-001 4.150e-004 
1.352e-003 1.312e+008 5.056e+012 1.000e+005 1.637e-001 4.447e-004 
1.388e-003 1.320e+008 5.074e+012 1.000e+005 1.663e-001 4.755e-004 
1.434e-003 1.329e+008 5.052e+012 1.000e+005 1.720e-001 5.150e-004 
1.464e-003 1.335e+008 5.007e+012 1.000e+005 1.725e-001 5.406e-004 
1.483e-003 1.338e+008 5.051e+012 1.000e+005 1.727e-001 5.579e-004 
1.501e-003 1.341e+008 5.083e+012 1.000e+005 1.734e-001 5.736e-004 
1.518e-003 1.343e+008 5.122e+012 1.000e+005 1.740e-001 5.888e-004 
1.533e-003 1.345e+008 5.157e+012 1.000e+005 1.741e-001 6.030e-004 
1.550e-003 1.347e+008 5.205e+012 1.000e+005 1.729e-001 6.180e-004 
1.566e-003 1.349e+008 5.254e+012 1.000e+005 1.748e-001 6.334e-004 
1.584e-003 1.350e+008 5.298e+012 1.000e+005 1.767e-001 6.499e-004 
1.630e-003 1.352e+008 5.347e+012 1.000e+005 1.821e-001 6.955e-004 
1.693e-003 1.352e+008 5.401e+012 1.000e+005 1.808e-001 7.583e-004 
1.722e-003 1.352e+008 5.408e+012 1.000e+005 1.820e-001 7.874e-004 
1.772e-003 1.350e+008 5.607e+012 1.000e+005 1.894e-001 8.385e-004 
1.793e-003 1.347e+008 5.622e+012 1.000e+005 1.949e-001 8.616e-004 
1.813e-003 1.345e+008 5.580e+012 1.000e+005 1.880e-001 8.830e-004 
1.833e-003 1.344e+008 5.596e+012 1.000e+005 1.848e-001 9.036e-004 
1.852e-003 1.343e+008 5.585e+012 1.000e+005 1.726e-001 9.234e-004 
1.883e-003 1.343e+008 5.475e+012 1.000e+005 1.788e-001 9.539e-004 
1.927e-003 1.343e+008 5.462e+012 1.000e+005 1.756e-001 9.980e-004 
1.976e-003 1.345e+008 5.378e+012 1.000e+005 1.757e-001 1.046e-003 
2.076e-003 1.350e+008 5.539e+012 1.000e+005 1.747e-001 1.142e-003 
2.135e-003 1.350e+008 5.607e+012 1.000e+005 1.773e-001 1.201e-003 
2.156e-003 1.350e+008 5.641e+012 1.000e+005 1.783e-001 1.222e-003 
2.175e-003 1.349e+008 5.673e+012 1.000e+005 1.744e-001 1.242e-003 
2.193e-003 1.349e+008 5.661e+012 1.000e+005 1.734e-001 1.260e-003 
2.210e-003 1.350e+008 5.679e+012 1.000e+005 1.727e-001 1.276e-003 
2.226e-003 1.350e+008 5.721e+012 1.000e+005 1.729e-001 1.292e-003 
2.242e-003 1.350e+008 5.760e+012 1.000e+005 1.715e-001 1.308e-003 
2.257e-003 1.350e+008 5.782e+012 1.000e+005 1.710e-001 1.323e-003 
2.273e-003 1.350e+008 5.822e+012 1.000e+005 1.703e-001 1.339e-003 
2.288e-003 1.350e+008 5.868e+012 1.000e+005 1.718e-001 1.354e-003 
2.303e-003 1.349e+008 5.922e+012 1.000e+005 1.755e-001 1.370e-003 
2.318e-003 1.348e+008 5.906e+012 1.000e+005 1.781e-001 1.386e-003 
2.334e-003 1.347e+008 5.917e+012 1.000e+005 1.758e-001 1.402e-003 
2.352e-003 1.345e+008 5.937e+012 1.000e+005 1.763e-001 1.421e-003 
2.377e-003 1.343e+008 6.010e+012 1.000e+005 1.754e-001 1.448e-003 
2.402e-003 1.340e+008 6.106e+012 1.000e+005 1.751e-001 1.476e-003 
2.424e-003 1.336e+008 6.128e+012 1.000e+005 1.780e-001 1.500e-003 
2.443e-003 1.333e+008 6.138e+012 1.000e+005 1.779e-001 1.521e-003 
2.471e-003 1.329e+008 6.152e+012 1.000e+005 1.787e-001 1.551e-003 
2.497e-003 1.325e+008 6.121e+012 1.000e+005 1.770e-001 1.580e-003 
2.545e-003 1.318e+008 6.169e+012 1.000e+005 1.730e-001 1.634e-003 
2.582e-003 1.313e+008 6.228e+012 1.000e+005 1.732e-001 1.674e-003 
2.620e-003 1.309e+008 6.166e+012 1.000e+005 1.674e-001 1.715e-003 
2.634e-003 1.308e+008 6.197e+012 1.000e+005 1.711e-001 1.730e-003 
2.649e-003 1.308e+008 6.240e+012 1.000e+005 1.701e-001 1.745e-003 
2.663e-003 1.307e+008 6.284e+012 1.000e+005 1.626e-001 1.759e-003 
2.678e-003 1.307e+008 6.307e+012 1.000e+005 1.620e-001 1.774e-003 
2.692e-003 1.307e+008 6.335e+012 1.000e+005 1.435e-001 1.788e-003 
2.706e-003 1.307e+008 6.390e+012 1.000e+005 1.497e-001 1.802e-003 
2.720e-003 1.307e+008 6.424e+012 1.000e+005 1.533e-001 1.816e-003 
2.734e-003 1.307e+008 6.452e+012 1.000e+005 1.521e-001 1.830e-003 
2.748e-003 1.307e+008 6.498e+012 1.000e+005 1.574e-001 1.844e-003 
2.762e-003 1.306e+008 6.534e+012 1.000e+005 1.611e-001 1.858e-003 
2.775e-003 1.305e+008 6.567e+012 1.000e+005 1.557e-001 1.873e-003 
2.789e-003 1.304e+008 6.600e+012 1.000e+005 1.603e-001 1.887e-003 
2.803e-003 1.302e+008 6.641e+012 1.000e+005 1.697e-001 1.902e-003 
2.817e-003 1.300e+008 6.664e+012 1.000e+005 1.729e-001 1.917e-003 
2.831e-003 1.298e+008 6.702e+012 1.000e+005 1.575e-001 1.933e-003 
2.845e-003 1.295e+008 6.721e+012 1.000e+005 1.716e-001 1.949e-003 
2.858e-003 1.292e+008 6.715e+012 1.000e+005 1.669e-001 1.965e-003 
2.872e-003 1.290e+008 6.694e+012 1.000e+005 1.611e-001 1.980e-003 
2.886e-003 1.288e+008 6.699e+012 1.000e+005 1.642e-001 1.996e-003 
2.900e-003 1.285e+008 6.722e+012 1.000e+005 1.555e-001 2.011e-003 
2.914e-003 1.283e+008 6.753e+012 1.000e+005 1.614e-001 2.026e-003 
2.928e-003 1.281e+008 6.758e+012 1.000e+005 1.517e-001 2.042e-003 
2.941e-003 1.279e+008 6.783e+012 1.000e+005 1.630e-001 2.057e-003 
2.955e-003 1.276e+008 6.798e+012 1.000e+005 1.619e-001 2.072e-003 
2.969e-003 1.274e+008 6.819e+012 1.000e+005 1.529e-001 2.088e-003 
2.983e-003 1.272e+008 6.850e+012 1.000e+005 1.545e-001 2.103e-003 
2.996e-003 1.270e+008 6.890e+012 1.000e+005 1.499e-001 2.118e-003 
3.010e-003 1.268e+008 6.932e+012 1.000e+005 1.548e-001 2.133e-003 
3.024e-003 1.266e+008 6.977e+012 1.000e+005 1.590e-001 2.148e-003 
3.038e-003 1.264e+008 6.974e+012 1.000e+005 1.491e-001 2.163e-003 
3.052e-003 1.263e+008 6.991e+012 1.000e+005 1.576e-001 2.178e-003 
3.065e-003 1.261e+008 7.031e+012 1.000e+005 1.482e-001 2.193e-003 
3.079e-003 1.259e+008 7.037e+012 1.000e+005 1.471e-001 2.208e-003 
3.093e-003 1.257e+008 7.078e+012 1.000e+005 1.484e-001 2.223e-003 
3.107e-003 1.255e+008 7.132e+012 1.000e+005 1.409e-001 2.238e-003 
3.121e-003 1.254e+008 7.157e+012 1.000e+005 1.476e-001 2.254e-003 
3.135e-003 1.252e+008 7.207e+012 1.000e+005 1.463e-001 2.269e-003 
3.148e-003 1.249e+008 7.238e+012 1.000e+005 1.472e-001 2.284e-003 
3.162e-003 1.247e+008 7.239e+012 1.000e+005 1.527e-001 2.300e-003 
3.177e-003 1.244e+008 7.180e+012 1.000e+005 1.500e-001 2.316e-003 
3.191e-003 1.243e+008 7.193e+012 1.000e+005 1.380e-001 2.331e-003 
3.205e-003 1.241e+008 7.233e+012 1.000e+005 1.407e-001 2.347e-003 
3.220e-003 1.239e+008 7.274e+012 1.000e+005 1.418e-001 2.363e-003 
3.235e-003 1.237e+008 7.312e+012 1.000e+005 1.423e-001 2.380e-003 
3.250e-003 1.234e+008 7.346e+012 1.000e+005 1.428e-001 2.397e-003 
3.265e-003 1.231e+008 7.348e+012 1.000e+005 1.407e-001 2.414e-003 
3.280e-003 1.229e+008 7.329e+012 1.000e+005 1.340e-001 2.430e-003 
3.295e-003 1.227e+008 7.317e+012 1.000e+005 1.362e-001 2.446e-003 
3.309e-003 1.226e+008 7.361e+012 1.000e+005 1.330e-001 2.462e-003 
3.324e-003 1.224e+008 7.378e+012 1.000e+005 1.331e-001 2.477e-003 
3.338e-003 1.222e+008 7.410e+012 1.000e+005 1.317e-001 2.493e-003 
3.353e-003 1.220e+008 7.431e+012 1.000e+005 1.302e-001 2.509e-003 
3.367e-003 1.218e+008 7.353e+012 1.000e+005 1.525e-001 2.525e-003 
3.382e-003 1.215e+008 7.357e+012 1.000e+005 1.529e-001 2.541e-003 
3.396e-003 1.212e+008 7.390e+012 1.000e+005 1.487e-001 2.558e-003 
3.411e-003 1.210e+008 7.414e+012 1.000e+005 1.485e-001 2.574e-003 
3.426e-003 1.208e+008 7.366e+012 1.000e+005 1.444e-001 2.590e-003 
3.441e-003 1.205e+008 7.417e+012 1.000e+005 1.413e-001 2.607e-003 
3.457e-003 1.203e+008 7.446e+012 1.000e+005 1.408e-001 2.625e-003 
3.472e-003 1.201e+008 7.486e+012 1.000e+005 1.421e-001 2.642e-003 
3.487e-003 1.198e+008 7.476e+012 1.000e+005 1.384e-001 2.659e-003 
3.502e-003 1.196e+008 7.485e+012 1.000e+005 1.367e-001 2.675e-003 
3.517e-003 1.193e+008 7.497e+012 1.000e+005 1.355e-001 2.692e-003 
3.533e-003 1.190e+008 7.536e+012 1.000e+005 1.368e-001 2.710e-003 
3.548e-003 1.188e+008 7.580e+012 1.000e+005 1.242e-001 2.727e-003 
3.563e-003 1.186e+008 7.607e+012 1.000e+005 1.221e-001 2.742e-003 
3.578e-003 1.184e+008 7.624e+012 1.000e+005 1.278e-001 2.759e-003 
3.593e-003 1.182e+008 7.626e+012 1.000e+005 1.349e-001 2.775e-003 
3.608e-003 1.179e+008 7.649e+012 1.000e+005 1.318e-001 2.792e-003 
3.623e-003 1.176e+008 7.671e+012 1.000e+005 1.293e-001 2.809e-003 
3.637e-003 1.173e+008 7.669e+012 1.000e+005 1.323e-001 2.825e-003 
3.652e-003 1.171e+008 7.703e+012 1.000e+005 1.327e-001 2.842e-003 
3.666e-003 1.169e+008 7.735e+012 1.000e+005 1.272e-001 2.857e-003 
3.680e-003 1.168e+008 7.761e+012 1.000e+005 1.459e-001 2.872e-003 
3.694e-003 1.167e+008 7.798e+012 1.000e+005 1.451e-001 2.887e-003 
3.708e-003 1.166e+008 7.768e+012 1.000e+005 1.464e-001 2.902e-003 
3.723e-003 1.164e+008 7.769e+012 1.000e+005 1.474e-001 2.918e-003 
3.737e-003 1.162e+008 7.734e+012 1.000e+005 1.478e-001 2.933e-003 
3.752e-003 1.160e+008 7.698e+012 1.000e+005 1.471e-001 2.949e-003 
3.766e-003 1.159e+008 7.705e+012 1.000e+005 1.517e-001 2.965e-003 
3.780e-003 1.156e+008 7.710e+012 1.000e+005 1.318e-001 2.981e-003 
3.795e-003 1.154e+008 7.708e+012 1.000e+005 1.290e-001 2.996e-003 
3.809e-003 1.153e+008 7.617e+012 1.000e+005 1.257e-001 3.012e-003 
3.824e-003 1.151e+008 7.601e+012 1.000e+005 1.266e-001 3.028e-003 
3.839e-003 1.150e+008 7.609e+012 1.000e+005 1.273e-001 3.043e-003 
3.854e-003 1.149e+008 7.638e+012 1.000e+005 1.201e-001 3.059e-003 
3.869e-003 1.149e+008 7.690e+012 1.000e+005 1.185e-001 3.074e-003 
3.883e-003 1.149e+008 7.708e+012 1.000e+005 1.204e-001 3.089e-003 
3.898e-003 1.148e+008 7.616e+012 1.000e+005 1.228e-001 3.104e-003 
3.914e-003 1.148e+008 7.623e+012 1.000e+005 1.204e-001 3.119e-003 
3.929e-003 1.148e+008 7.641e+012 1.000e+005 1.189e-001 3.135e-003 
3.945e-003 1.149e+008 7.664e+012 1.000e+005 1.196e-001 3.151e-003 
3.961e-003 1.149e+008 7.681e+012 1.000e+005 1.202e-001 3.166e-003 
3.977e-003 1.149e+008 7.727e+012 1.000e+005 1.192e-001 3.183e-003 
3.993e-003 1.149e+008 7.750e+012 1.000e+005 1.196e-001 3.198e-003 
4.008e-003 1.149e+008 7.707e+012 1.000e+005 1.204e-001 3.214e-003 
4.023e-003 1.148e+008 7.687e+012 1.000e+005 1.247e-001 3.229e-003 
4.038e-003 1.148e+008 7.657e+012 1.000e+005 1.249e-001 3.245e-003 
4.054e-003 1.147e+008 7.665e+012 1.000e+005 1.240e-001 3.260e-003 
4.069e-003 1.146e+008 7.687e+012 1.000e+005 1.258e-001 3.276e-003 
4.084e-003 1.145e+008 7.689e+012 1.000e+005 1.302e-001 3.292e-003 
4.100e-003 1.144e+008 7.712e+012 1.000e+005 1.319e-001 3.309e-003 
4.115e-003 1.143e+008 7.721e+012 1.000e+005 1.312e-001 3.324e-003 
4.129e-003 1.142e+008 7.740e+012 1.000e+005 1.329e-001 3.340e-003 
4.144e-003 1.140e+008 7.727e+012 1.000e+005 1.304e-001 3.356e-003 
4.159e-003 1.139e+008 7.733e+012 1.000e+005 1.281e-001 3.371e-003 
4.173e-003 1.137e+008 7.733e+012 1.000e+005 1.287e-001 3.387e-003 
4.187e-003 1.136e+008 7.722e+012 1.000e+005 1.238e-001 3.402e-003 
4.202e-003 1.136e+008 7.686e+012 1.000e+005 1.242e-001 3.416e-003 
4.215e-003 1.135e+008 7.696e+012 1.000e+005 1.237e-001 3.431e-003 
4.229e-003 1.134e+008 7.726e+012 1.000e+005 1.259e-001 3.445e-003 
4.243e-003 1.134e+008 7.712e+012 1.000e+005 1.169e-001 3.459e-003 
4.257e-003 1.133e+008 7.722e+012 1.000e+005 1.222e-001 3.473e-003 
4.271e-003 1.133e+008 7.620e+012 1.000e+005 1.294e-001 3.488e-003 
4.285e-003 1.132e+008 7.491e+012 1.000e+005 1.297e-001 3.502e-003 
4.299e-003 1.132e+008 7.368e+012 1.000e+005 1.258e-001 3.516e-003 
4.313e-003 1.133e+008 7.342e+012 1.000e+005 1.168e-001 3.529e-003 
4.327e-003 1.135e+008 7.352e+012 1.000e+005 1.223e-001 3.542e-003 
4.341e-003 1.137e+008 7.370e+012 1.000e+005 1.212e-001 3.554e-003 
4.354e-003 1.138e+008 7.346e+012 1.000e+005 1.179e-001 3.567e-003 
4.368e-003 1.140e+008 7.349e+012 1.000e+005 1.195e-001 3.580e-003 
4.382e-003 1.142e+008 7.346e+012 1.000e+005 1.304e-001 3.593e-003 
4.396e-003 1.144e+008 7.337e+012 1.000e+005 1.248e-001 3.605e-003 
4.410e-003 1.146e+008 7.338e+012 1.000e+005 1.273e-001 3.618e-003 
4.424e-003 1.147e+008 7.315e+012 1.000e+005 1.256e-001 3.630e-003 
4.438e-003 1.150e+008 7.327e+012 1.000e+005 1.239e-001 3.643e-003 
4.452e-003 1.152e+008 7.339e+012 1.000e+005 1.165e-001 3.655e-003 
4.466e-003 1.154e+008 7.329e+012 1.000e+005 1.252e-001 3.668e-003 
4.480e-003 1.156e+008 7.321e+012 1.000e+005 1.215e-001 3.681e-003 
4.494e-003 1.157e+008 7.347e+012 1.000e+005 1.177e-001 3.694e-003 
4.508e-003 1.159e+008 7.356e+012 1.000e+005 1.212e-001 3.707e-003 
4.522e-003 1.161e+008 7.373e+012 1.000e+005 1.224e-001 3.719e-003 
4.536e-003 1.162e+008 7.338e+012 1.000e+005 1.115e-001 3.732e-003 
4.550e-003 1.164e+008 7.345e+012 1.000e+005 1.226e-001 3.745e-003 
4.564e-003 1.165e+008 7.311e+012 1.000e+005 1.157e-001 3.758e-003 
4.578e-003 1.167e+008 7.307e+012 1.000e+005 1.177e-001 3.771e-003 
4.592e-003 1.168e+008 7.300e+012 1.000e+005 1.225e-001 3.784e-003 
4.606e-003 1.169e+008 7.266e+012 1.000e+005 1.231e-001 3.798e-003 
4.620e-003 1.170e+008 7.260e+012 1.000e+005 1.241e-001 3.811e-003 
4.634e-003 1.172e+008 7.279e+012 1.000e+005 1.202e-001 3.823e-003 
4.648e-003 1.174e+008 7.313e+012 1.000e+005 1.231e-001 3.836e-003 
4.662e-003 1.175e+008 7.334e+012 1.000e+005 1.185e-001 3.849e-003 
4.675e-003 1.177e+008 7.334e+012 1.000e+005 1.275e-001 3.861e-003 
4.689e-003 1.178e+008 7.384e+012 1.000e+005 1.316e-001 3.874e-003 
4.703e-003 1.179e+008 7.436e+012 1.000e+005 1.295e-001 3.887e-003 
4.717e-003 1.180e+008 7.432e+012 1.000e+005 1.192e-001 3.900e-003 
4.731e-003 1.181e+008 7.474e+012 1.000e+005 1.220e-001 3.913e-003 
4.744e-003 1.182e+008 7.533e+012 1.000e+005 1.260e-001 3.927e-003 
4.758e-003 1.182e+008 7.581e+012 1.000e+005 1.254e-001 3.940e-003 
4.772e-003 1.183e+008 7.606e+012 1.000e+005 1.276e-001 3.954e-003 
4.786e-003 1.182e+008 7.652e+012 1.000e+005 1.257e-001 3.968e-003 
4.800e-003 1.182e+008 7.683e+012 1.000e+005 1.243e-001 3.982e-003 
4.814e-003 1.182e+008 7.712e+012 1.000e+005 1.362e-001 3.996e-003 
4.827e-003 1.181e+008 7.750e+012 1.000e+005 1.344e-001 4.010e-003 
4.841e-003 1.181e+008 7.795e+012 1.000e+005 1.246e-001 4.024e-003 
4.855e-003 1.181e+008 7.834e+012 1.000e+005 1.272e-001 4.038e-003 
4.869e-003 1.181e+008 7.899e+012 1.000e+005 1.229e-001 4.052e-003 
4.883e-003 1.182e+008 7.903e+012 1.000e+005 1.197e-001 4.066e-003 
4.897e-003 1.181e+008 7.918e+012 1.000e+005 1.267e-001 4.080e-003 
4.911e-003 1.181e+008 7.936e+012 1.000e+005 1.257e-001 4.094e-003 
4.925e-003 1.180e+008 7.970e+012 1.000e+005 1.256e-001 4.109e-003 
4.940e-003 1.179e+008 8.010e+012 1.000e+005 1.308e-001 4.124e-003 
4.954e-003 1.178e+008 8.028e+012 1.000e+005 1.295e-001 4.139e-003 
4.969e-003 1.176e+008 8.025e+012 1.000e+005 1.324e-001 4.155e-003 
4.983e-003 1.174e+008 7.958e+012 1.000e+005 1.293e-001 4.171e-003 
4.998e-003 1.173e+008 7.966e+012 1.000e+005 1.278e-001 4.187e-003 
5.012e-003 1.172e+008 7.994e+012 1.000e+005 1.331e-001 4.202e-003 
5.027e-003 1.171e+008 8.029e+012 1.000e+005 1.286e-001 4.217e-003 
5.041e-003 1.170e+008 8.045e+012 1.000e+005 1.299e-001 4.231e-003 
5.055e-003 1.169e+008 8.070e+012 1.000e+005 1.287e-001 4.246e-003 
5.069e-003 1.168e+008 8.050e+012 1.000e+005 1.306e-001 4.261e-003 
5.083e-003 1.167e+008 8.047e+012 1.000e+005 1.310e-001 4.276e-003 
5.097e-003 1.166e+008 8.053e+012 1.000e+005 1.380e-001 4.291e-003 
5.111e-003 1.165e+008 8.061e+012 1.000e+005 1.315e-001 4.305e-003 
5.125e-003 1.165e+008 8.072e+012 1.000e+005 1.368e-001 4.319e-003 
5.139e-003 1.165e+008 8.033e+012 1.000e+005 1.318e-001 4.333e-003 
5.153e-003 1.165e+008 8.029e+012 1.000e+005 1.350e-001 4.348e-003 
5.167e-003 1.165e+008 8.031e+012 1.000e+005 1.385e-001 4.362e-003 
5.181e-003 1.165e+008 8.051e+012 1.000e+005 1.347e-001 4.376e-003 
5.195e-003 1.165e+008 8.048e+012 1.000e+005 1.125e-001 4.390e-003 
5.209e-003 1.166e+008 8.027e+012 1.000e+005 1.316e-001 4.403e-003 
5.224e-003 1.166e+008 7.952e+012 1.000e+005 1.283e-001 4.417e-003 
5.238e-003 1.167e+008 7.968e+012 1.000e+005 1.241e-001 4.430e-003 
5.252e-003 1.169e+008 7.981e+012 1.000e+005 1.226e-001 4.444e-003 
5.266e-003 1.170e+008 7.998e+012 1.000e+005 1.196e-001 4.457e-003 
5.280e-003 1.171e+008 8.045e+012 1.000e+005 1.160e-001 4.470e-003 
5.294e-003 1.172e+008 8.061e+012 1.000e+005 1.152e-001 4.483e-003 
5.308e-003 1.173e+008 8.104e+012 1.000e+005 1.220e-001 4.497e-003 
5.322e-003 1.174e+008 8.159e+012 1.000e+005 1.223e-001 4.510e-003 
5.337e-003 1.175e+008 8.218e+012 1.000e+005 1.221e-001 4.524e-003 
5.351e-003 1.175e+008 8.220e+012 1.000e+005 1.216e-001 4.538e-003 
5.365e-003 1.175e+008 8.255e+012 1.000e+005 1.108e-001 4.552e-003 
5.379e-003 1.176e+008 8.298e+012 1.000e+005 1.098e-001 4.566e-003 
5.394e-003 1.177e+008 8.354e+012 1.000e+005 1.131e-001 4.580e-003 
5.408e-003 1.177e+008 8.429e+012 1.000e+005 1.168e-001 4.593e-003 
5.422e-003 1.177e+008 8.475e+012 1.000e+005 1.193e-001 4.608e-003 
5.436e-003 1.177e+008 8.505e+012 1.000e+005 1.106e-001 4.622e-003 
5.450e-003 1.177e+008 8.538e+012 1.000e+005 1.138e-001 4.636e-003 
5.464e-003 1.177e+008 8.579e+012 1.000e+005 1.074e-001 4.650e-003 
5.478e-003 1.177e+008 8.628e+012 1.000e+005 1.034e-001 4.664e-003 
5.492e-003 1.177e+008 8.674e+012 1.000e+005 1.110e-001 4.678e-003 
5.506e-003 1.177e+008 8.710e+012 1.000e+005 1.111e-001 4.692e-003 
5.520e-003 1.177e+008 8.775e+012 1.000e+005 1.150e-001 4.706e-003 
5.534e-003 1.177e+008 8.811e+012 1.000e+005 1.012e-001 4.720e-003 
5.548e-003 1.176e+008 8.825e+012 1.000e+005 1.082e-001 4.735e-003 
5.562e-003 1.175e+008 8.827e+012 1.000e+005 9.884e-002 4.749e-003 
5.577e-003 1.175e+008 8.841e+012 1.000e+005 9.822e-002 4.764e-003 
5.591e-003 1.175e+008 8.893e+012 1.000e+005 9.324e-002 4.778e-003 
5.605e-003 1.175e+008 8.932e+012 1.000e+005 9.903e-002 4.792e-003 
5.619e-003 1.174e+008 8.965e+012 1.000e+005 1.048e-001 4.807e-003 
5.634e-003 1.173e+008 8.992e+012 1.000e+005 9.930e-002 4.822e-003 
5.648e-003 1.173e+008 9.022e+012 1.000e+005 1.044e-001 4.837e-003 
5.663e-003 1.172e+008 9.047e+012 1.000e+005 1.118e-001 4.852e-003 
5.677e-003 1.171e+008 9.096e+012 1.000e+005 1.075e-001 4.868e-003 
5.692e-003 1.169e+008 9.144e+012 1.000e+005 1.057e-001 4.883e-003 
5.706e-003 1.167e+008 9.218e+012 1.000e+005 1.039e-001 4.899e-003 
5.721e-003 1.165e+008 9.247e+012 1.000e+005 1.116e-001 4.915e-003 
5.735e-003 1.163e+008 9.320e+012 1.000e+005 1.073e-001 4.931e-003 
5.749e-003 1.161e+008 9.416e+012 1.000e+005 1.089e-001 4.947e-003 
5.764e-003 1.158e+008 9.460e+012 1.000e+005 1.135e-001 4.963e-003 
5.778e-003 1.155e+008 9.523e+012 1.000e+005 1.066e-001 4.979e-003 
5.793e-003 1.153e+008 9.560e+012 1.000e+005 1.096e-001 4.995e-003 
5.807e-003 1.150e+008 9.595e+012 1.000e+005 1.049e-001 5.011e-003 
5.821e-003 1.148e+008 9.635e+012 1.000e+005 1.067e-001 5.027e-003 
5.835e-003 1.146e+008 9.681e+012 1.000e+005 1.111e-001 5.042e-003 
5.849e-003 1.143e+008 9.723e+012 1.000e+005 1.144e-001 5.059e-003 
5.863e-003 1.140e+008 9.741e+012 1.000e+005 1.288e-001 5.075e-003 
5.878e-003 1.137e+008 9.755e+012 1.000e+005 1.212e-001 5.092e-003 
5.892e-003 1.134e+008 9.724e+012 1.000e+005 1.318e-001 5.108e-003 
5.906e-003 1.131e+008 9.737e+012 1.000e+005 1.267e-001 5.124e-003 
5.920e-003 1.129e+008 9.768e+012 1.000e+005 1.237e-001 5.140e-003 
5.935e-003 1.127e+008 9.789e+012 1.000e+005 1.149e-001 5.155e-003 
5.949e-003 1.124e+008 9.853e+012 1.000e+005 1.285e-001 5.171e-003 
5.963e-003 1.122e+008 9.902e+012 1.000e+005 1.215e-001 5.187e-003 
5.977e-003 1.120e+008 9.962e+012 1.000e+005 1.210e-001 5.203e-003 
5.992e-003 1.117e+008 1.004e+013 1.000e+005 1.115e-001 5.219e-003 
6.006e-003 1.115e+008 1.010e+013 1.000e+005 1.086e-001 5.235e-003 
6.020e-003 1.112e+008 1.013e+013 1.000e+005 1.097e-001 5.251e-003 
6.035e-003 1.110e+008 1.020e+013 1.000e+005 1.115e-001 5.267e-003 
6.049e-003 1.108e+008 1.024e+013 1.000e+005 1.085e-001 5.283e-003 
6.063e-003 1.105e+008 1.024e+013 1.000e+005 1.041e-001 5.298e-003 
6.077e-003 1.103e+008 1.020e+013 1.000e+005 1.006e-001 5.314e-003 
6.091e-003 1.100e+008 1.023e+013 1.000e+005 1.064e-001 5.330e-003 
6.106e-003 1.098e+008 1.023e+013 1.000e+005 1.046e-001 5.346e-003 
6.120e-003 1.096e+008 1.025e+013 1.000e+005 1.022e-001 5.362e-003 
6.134e-003 1.093e+008 1.029e+013 1.000e+005 9.695e-002 5.378e-003 
6.148e-003 1.090e+008 1.031e+013 1.000e+005 1.229e-001 5.394e-003 
6.162e-003 1.088e+008 1.037e+013 1.000e+005 1.032e-001 5.410e-003 
6.176e-003 1.084e+008 1.033e+013 1.000e+005 1.046e-001 5.426e-003 
6.190e-003 1.081e+008 1.028e+013 1.000e+005 1.182e-001 5.442e-003 
6.204e-003 1.079e+008 1.021e+013 1.000e+005 1.142e-001 5.458e-003 
6.218e-003 1.076e+008 1.017e+013 1.000e+005 1.189e-001 5.474e-003 
6.232e-003 1.074e+008 1.016e+013 1.000e+005 1.170e-001 5.489e-003 
6.246e-003 1.072e+008 1.013e+013 1.000e+005 1.143e-001 5.505e-003 
6.260e-003 1.071e+008 1.008e+013 1.000e+005 1.067e-001 5.520e-003 
6.275e-003 1.070e+008 1.008e+013 1.000e+005 1.076e-001 5.535e-003 
6.289e-003 1.069e+008 1.008e+013 1.000e+005 1.019e-001 5.549e-003 
6.303e-003 1.068e+008 1.005e+013 1.000e+005 1.029e-001 5.564e-003 
6.317e-003 1.067e+008 1.001e+013 1.000e+005 1.030e-001 5.579e-003 
6.331e-003 1.065e+008 1.000e+013 1.000e+005 9.905e-002 5.594e-003 
6.346e-003 1.064e+008 9.962e+012 1.000e+005 1.037e-001 5.610e-003 
6.360e-003 1.063e+008 9.970e+012 1.000e+005 1.039e-001 5.625e-003 
6.374e-003 1.062e+008 1.002e+013 1.000e+005 9.801e-002 5.640e-003 
6.388e-003 1.061e+008 1.006e+013 1.000e+005 9.054e-002 5.655e-003 
6.402e-003 1.061e+008 1.011e+013 1.000e+005 9.136e-002 5.669e-003 
6.416e-003 1.061e+008 1.010e+013 1.000e+005 9.789e-002 5.682e-003 
6.430e-003 1.061e+008 1.012e+013 1.000e+005 9.265e-002 5.696e-003 
6.444e-003 1.061e+008 1.009e+013 1.000e+005 1.015e-001 5.710e-003 
6.458e-003 1.062e+008 1.011e+013 1.000e+005 9.239e-002 5.723e-003 
6.471e-003 1.062e+008 1.012e+013 1.000e+005 9.426e-002 5.737e-003 
6.485e-003 1.062e+008 1.015e+013 1.000e+005 8.936e-002 5.751e-003 
6.499e-003 1.062e+008 1.022e+013 1.000e+005 9.501e-002 5.765e-003 
6.513e-003 1.062e+008 1.028e+013 1.000e+005 9.995e-002 5.779e-003 
6.527e-003 1.061e+008 1.033e+013 1.000e+005 9.352e-002 5.793e-003 
6.541e-003 1.062e+008 1.032e+013 1.000e+005 8.012e-002 5.806e-003 
6.554e-003 1.062e+008 1.032e+013 1.000e+005 8.917e-002 5.820e-003 
6.568e-003 1.062e+008 1.036e+013 1.000e+005 8.397e-002 5.834e-003 
6.582e-003 1.062e+008 1.042e+013 1.000e+005 8.208e-002 5.847e-003 
6.596e-003 1.062e+008 1.042e+013 1.000e+005 1.049e-001 5.861e-003 
6.610e-003 1.061e+008 1.050e+013 1.000e+005 1.072e-001 5.876e-003 
6.623e-003 1.061e+008 1.053e+013 1.000e+005 8.456e-002 5.890e-003 
6.637e-003 1.060e+008 1.053e+013 1.000e+005 1.099e-001 5.904e-003 
6.651e-003 1.059e+008 1.054e+013 1.000e+005 8.971e-002 5.919e-003 
6.665e-003 1.058e+008 1.053e+013 1.000e+005 8.688e-002 5.933e-003 
6.679e-003 1.058e+008 1.055e+013 1.000e+005 8.843e-002 5.947e-003 
6.693e-003 1.057e+008 1.053e+013 1.000e+005 9.043e-002 5.961e-003 
6.707e-003 1.058e+008 1.051e+013 1.000e+005 7.600e-002 5.975e-003 
6.720e-003 1.058e+008 1.050e+013 1.000e+005 8.095e-002 5.989e-003 
6.734e-003 1.059e+008 1.048e+013 1.000e+005 1.025e-001 6.002e-003 
6.748e-003 1.060e+008 1.044e+013 1.000e+005 7.318e-002 6.015e-003 
6.762e-003 1.061e+008 1.044e+013 1.000e+005 1.010e-001 6.028e-003 
6.776e-003 1.062e+008 1.047e+013 1.000e+005 8.111e-002 6.042e-003 
6.790e-003 1.063e+008 1.051e+013 1.000e+005 9.621e-002 6.055e-003 
6.804e-003 1.064e+008 1.059e+013 1.000e+005 9.379e-002 6.068e-003 
6.818e-003 1.064e+008 1.066e+013 1.000e+005 9.801e-002 6.082e-003 
6.832e-003 1.065e+008 1.072e+013 1.000e+005 9.855e-002 6.096e-003 
6.846e-003 1.065e+008 1.073e+013 1.000e+005 9.865e-002 6.109e-003 
6.860e-003 1.065e+008 1.081e+013 1.000e+005 1.041e-001 6.123e-003 
6.874e-003 1.065e+008 1.088e+013 1.000e+005 9.562e-002 6.137e-003 
6.888e-003 1.065e+008 1.093e+013 1.000e+005 9.880e-002 6.152e-003 
6.902e-003 1.064e+008 1.097e+013 1.000e+005 8.397e-002 6.166e-003 
6.916e-003 1.064e+008 1.105e+013 1.000e+005 8.488e-002 6.181e-003 
6.930e-003 1.063e+008 1.111e+013 1.000e+005 8.045e-002 6.195e-003 
6.944e-003 1.063e+008 1.114e+013 1.000e+005 7.738e-002 6.209e-003 
6.958e-003 1.063e+008 1.115e+013 1.000e+005 8.329e-002 6.223e-003 
6.972e-003 1.062e+008 1.121e+013 1.000e+005 8.078e-002 6.237e-003 
6.986e-003 1.062e+008 1.124e+013 1.000e+005 8.153e-002 6.251e-003 
6.999e-003 1.061e+008 1.123e+013 1.000e+005 9.662e-002 6.265e-003 
7.013e-003 1.060e+008 1.126e+013 1.000e+005 8.782e-002 6.280e-003 
7.027e-003 1.059e+008 1.122e+013 1.000e+005 8.773e-002 6.294e-003 
7.041e-003 1.058e+008 1.123e+013 1.000e+005 8.401e-002 6.309e-003 
7.056e-003 1.058e+008 1.125e+013 1.000e+005 8.075e-002 6.324e-003 
7.070e-003 1.057e+008 1.127e+013 1.000e+005 8.240e-002 6.339e-003 
7.085e-003 1.057e+008 1.128e+013 1.000e+005 8.492e-002 6.354e-003 
7.099e-003 1.056e+008 1.131e+013 1.000e+005 8.690e-002 6.368e-003 
7.113e-003 1.055e+008 1.130e+013 1.000e+005 8.279e-002 6.383e-003 
7.127e-003 1.054e+008 1.128e+013 1.000e+005 1.013e-001 6.399e-003 
7.142e-003 1.053e+008 1.131e+013 1.000e+005 1.019e-001 6.413e-003 
7.156e-003 1.052e+008 1.132e+013 1.000e+005 1.023e-001 6.428e-003 
7.170e-003 1.051e+008 1.133e+013 1.000e+005 1.008e-001 6.443e-003 
7.185e-003 1.050e+008 1.133e+013 1.000e+005 1.049e-001 6.458e-003 
7.200e-003 1.049e+008 1.133e+013 1.000e+005 1.053e-001 6.475e-003 
7.215e-003 1.047e+008 1.132e+013 1.000e+005 1.065e-001 6.490e-003 
7.229e-003 1.046e+008 1.135e+013 1.000e+005 1.040e-001 6.506e-003 
7.244e-003 1.044e+008 1.141e+013 1.000e+005 1.080e-001 6.522e-003 
7.258e-003 1.042e+008 1.144e+013 1.000e+005 1.068e-001 6.537e-003 
7.272e-003 1.040e+008 1.147e+013 1.000e+005 1.080e-001 6.553e-003 
7.286e-003 1.037e+008 1.147e+013 1.000e+005 1.027e-001 6.568e-003 
7.299e-003 1.035e+008 1.149e+013 1.000e+005 1.010e-001 6.583e-003 
7.313e-003 1.033e+008 1.143e+013 1.000e+005 1.024e-001 6.599e-003 
7.328e-003 1.032e+008 1.143e+013 1.000e+005 9.967e-002 6.614e-003 
7.342e-003 1.031e+008 1.143e+013 1.000e+005 8.655e-002 6.629e-003 
7.356e-003 1.029e+008 1.142e+013 1.000e+005 8.464e-002 6.644e-003 
7.370e-003 1.028e+008 1.137e+013 1.000e+005 8.618e-002 6.659e-003 
7.384e-003 1.026e+008 1.133e+013 1.000e+005 8.733e-002 6.674e-003 
7.398e-003 1.025e+008 1.129e+013 1.000e+005 8.500e-002 6.689e-003 
7.413e-003 1.024e+008 1.131e+013 1.000e+005 7.971e-002 6.704e-003 
7.427e-003 1.025e+008 1.134e+013 1.000e+005 7.883e-002 6.718e-003 
7.442e-003 1.025e+008 1.133e+013 1.000e+005 8.283e-002 6.733e-003 
7.456e-003 1.025e+008 1.126e+013 1.000e+005 7.901e-002 6.747e-003 
7.471e-003 1.027e+008 1.123e+013 1.000e+005 8.302e-002 6.761e-003 
7.485e-003 1.028e+008 1.122e+013 1.000e+005 8.111e-002 6.774e-003 
7.500e-003 1.029e+008 1.120e+013 1.000e+005 8.382e-002 6.788e-003 
7.514e-003 1.029e+008 1.122e+013 1.000e+005 8.474e-002 6.801e-003 
7.528e-003 1.030e+008 1.114e+013 1.000e+005 8.476e-002 6.815e-003 
7.542e-003 1.030e+008 1.116e+013 1.000e+005 8.842e-002 6.829e-003 
7.556e-003 1.031e+008 1.113e+013 1.000e+005 8.703e-002 6.843e-003 
7.570e-003 1.032e+008 1.115e+013 1.000e+005 8.894e-002 6.856e-003 
7.584e-003 1.032e+008 1.115e+013 1.000e+005 9.067e-002 6.870e-003 
7.598e-003 1.032e+008 1.115e+013 1.000e+005 8.901e-002 6.884e-003 
7.612e-003 1.033e+008 1.111e+013 1.000e+005 8.782e-002 6.897e-003 
7.626e-003 1.033e+008 1.110e+013 1.000e+005 8.564e-002 6.911e-003 
7.639e-003 1.034e+008 1.112e+013 1.000e+005 9.070e-002 6.924e-003 
7.653e-003 1.036e+008 1.112e+013 1.000e+005 8.818e-002 6.937e-003 
7.667e-003 1.037e+008 1.116e+013 1.000e+005 8.438e-002 6.950e-003 
7.681e-003 1.038e+008 1.121e+013 1.000e+005 8.166e-002 6.963e-003 
7.695e-003 1.040e+008 1.118e+013 1.000e+005 8.009e-002 6.976e-003 
7.709e-003 1.041e+008 1.122e+013 1.000e+005 8.656e-002 6.988e-003 
7.722e-003 1.042e+008 1.126e+013 1.000e+005 8.534e-002 7.002e-003 
7.736e-003 1.042e+008 1.131e+013 1.000e+005 8.427e-002 7.015e-003 
7.750e-003 1.043e+008 1.131e+013 1.000e+005 7.761e-002 7.028e-003 
7.764e-003 1.044e+008 1.134e+013 1.000e+005 8.022e-002 7.042e-003 
7.777e-003 1.045e+008 1.136e+013 1.000e+005 7.544e-002 7.055e-003 
7.791e-003 1.046e+008 1.138e+013 1.000e+005 7.511e-002 7.068e-003 
7.805e-003 1.046e+008 1.125e+013 1.000e+005 8.246e-002 7.081e-003 
7.818e-003 1.047e+008 1.126e+013 1.000e+005 8.767e-002 7.094e-003 
7.832e-003 1.048e+008 1.131e+013 1.000e+005 8.308e-002 7.107e-003 
7.846e-003 1.048e+008 1.125e+013 1.000e+005 8.472e-002 7.121e-003 
7.860e-003 1.049e+008 1.125e+013 1.000e+005 8.792e-002 7.134e-003 
7.873e-003 1.049e+008 1.121e+013 1.000e+005 8.769e-002 7.148e-003 
7.887e-003 1.050e+008 1.121e+013 1.000e+005 8.622e-002 7.161e-003 
7.901e-003 1.050e+008 1.124e+013 1.000e+005 7.993e-002 7.175e-003 
7.915e-003 1.051e+008 1.126e+013 1.000e+005 8.635e-002 7.188e-003 
7.929e-003 1.051e+008 1.131e+013 1.000e+005 8.697e-002 7.202e-003 
7.943e-003 1.052e+008 1.138e+013 1.000e+005 8.390e-002 7.215e-003 
7.957e-003 1.052e+008 1.143e+013 1.000e+005 8.434e-002 7.229e-003 
7.971e-003 1.053e+008 1.149e+013 1.000e+005 8.623e-002 7.242e-003 
7.984e-003 1.053e+008 1.155e+013 1.000e+005 8.499e-002 7.256e-003 
7.998e-003 1.053e+008 1.152e+013 1.000e+005 8.765e-002 7.270e-003 
8.012e-003 1.053e+008 1.157e+013 1.000e+005 8.592e-002 7.283e-003 
8.026e-003 1.053e+008 1.164e+013 1.000e+005 8.658e-002 7.297e-003 
8.040e-003 1.052e+008 1.167e+013 1.000e+005 9.210e-002 7.312e-003 
8.054e-003 1.051e+008 1.172e+013 1.000e+005 9.721e-002 7.326e-003 
8.067e-003 1.051e+008 1.172e+013 1.000e+005 9.399e-002 7.340e-003 
8.081e-003 1.050e+008 1.174e+013 1.000e+005 9.118e-002 7.355e-003 
8.095e-003 1.049e+008 1.175e+013 1.000e+005 8.588e-002 7.369e-003 
8.109e-003 1.049e+008 1.179e+013 1.000e+005 8.455e-002 7.383e-003 
8.123e-003 1.049e+008 1.183e+013 1.000e+005 8.403e-002 7.397e-003 
8.137e-003 1.049e+008 1.184e+013 1.000e+005 8.740e-002 7.411e-003 
8.151e-003 1.049e+008 1.187e+013 1.000e+005 8.432e-002 7.425e-003 
8.165e-003 1.049e+008 1.193e+013 1.000e+005 8.473e-002 7.439e-003 
8.178e-003 1.049e+008 1.194e+013 1.000e+005 8.586e-002 7.452e-003 
8.192e-003 1.050e+008 1.189e+013 1.000e+005 8.306e-002 7.466e-003 
8.206e-003 1.050e+008 1.190e+013 1.000e+005 8.158e-002 7.480e-003 
8.220e-003 1.050e+008 1.190e+013 1.000e+005 8.625e-002 7.494e-003 
8.234e-003 1.050e+008 1.196e+013 1.000e+005 8.241e-002 7.507e-003 
8.248e-003 1.051e+008 1.198e+013 1.000e+005 8.615e-002 7.521e-003 
8.262e-003 1.051e+008 1.181e+013 1.000e+005 7.653e-002 7.535e-003 
8.276e-003 1.052e+008 1.177e+013 1.000e+005 7.476e-002 7.548e-003 
8.290e-003 1.052e+008 1.175e+013 1.000e+005 7.896e-002 7.563e-003 
8.305e-003 1.052e+008 1.177e+013 1.000e+005 7.896e-002 7.577e-003 
8.319e-003 1.052e+008 1.177e+013 1.000e+005 7.943e-002 7.591e-003 
8.333e-003 1.052e+008 1.173e+013 1.000e+005 8.152e-002 7.605e-003 
8.347e-003 1.052e+008 1.173e+013 1.000e+005 8.129e-002 7.619e-003 
8.361e-003 1.053e+008 1.173e+013 1.000e+005 8.831e-002 7.633e-003 
8.375e-003 1.053e+008 1.180e+013 1.000e+005 8.891e-002 7.647e-003 
8.390e-003 1.053e+008 1.181e+013 1.000e+005 9.009e-002 7.661e-003 
8.404e-003 1.053e+008 1.186e+013 1.000e+005 8.397e-002 7.675e-003 
8.418e-003 1.053e+008 1.195e+013 1.000e+005 7.626e-002 7.689e-003 
8.432e-003 1.053e+008 1.203e+013 1.000e+005 7.914e-002 7.703e-003 
8.446e-003 1.053e+008 1.204e+013 1.000e+005 8.973e-002 7.718e-003 
8.460e-003 1.053e+008 1.212e+013 1.000e+005 8.196e-002 7.731e-003 
8.474e-003 1.053e+008 1.213e+013 1.000e+005 7.027e-002 7.745e-003 
8.488e-003 1.054e+008 1.209e+013 1.000e+005 8.705e-002 7.759e-003 
8.501e-003 1.054e+008 1.213e+013 1.000e+005 8.782e-002 7.772e-003 
8.515e-003 1.053e+008 1.210e+013 1.000e+005 7.431e-002 7.786e-003 
8.529e-003 1.053e+008 1.208e+013 1.000e+005 7.578e-002 7.800e-003 
8.543e-003 1.054e+008 1.209e+013 1.000e+005 6.795e-002 7.814e-003 
8.556e-003 1.054e+008 1.202e+013 1.000e+005 9.435e-002 7.827e-003 
8.570e-003 1.055e+008 1.205e+013 1.000e+005 6.823e-002 7.841e-003 
8.584e-003 1.055e+008 1.207e+013 1.000e+005 9.356e-002 7.854e-003 
8.598e-003 1.056e+008 1.203e+013 1.000e+005 8.494e-002 7.867e-003 
8.612e-003 1.057e+008 1.203e+013 1.000e+005 8.756e-002 7.881e-003 
8.626e-003 1.058e+008 1.204e+013 1.000e+005 7.649e-002 7.894e-003 
8.640e-003 1.059e+008 1.203e+013 1.000e+005 7.090e-002 7.907e-003 
8.654e-003 1.060e+008 1.203e+013 1.000e+005 7.519e-002 7.920e-003 
8.668e-003 1.061e+008 1.202e+013 1.000e+005 7.073e-002 7.933e-003 
8.682e-003 1.063e+008 1.202e+013 1.000e+005 7.417e-002 7.946e-003 
8.696e-003 1.065e+008 1.198e+013 1.000e+005 6.423e-002 7.959e-003 
8.710e-003 1.067e+008 1.199e+013 1.000e+005 6.796e-002 7.971e-003 
8.724e-003 1.070e+008 1.197e+013 1.000e+005 7.131e-002 7.984e-003 
8.738e-003 1.071e+008 1.192e+013 1.000e+005 7.252e-002 7.997e-003 
8.752e-003 1.073e+008 1.185e+013 1.000e+005 7.041e-002 8.009e-003 
8.766e-003 1.075e+008 1.178e+013 1.000e+005 6.759e-002 8.022e-003 
8.780e-003 1.078e+008 1.168e+013 1.000e+005 7.308e-002 8.034e-003 
8.794e-003 1.080e+008 1.169e+013 1.000e+005 7.316e-002 8.047e-003 
8.808e-003 1.083e+008 1.170e+013 1.000e+005 6.922e-002 8.059e-003 
8.823e-003 1.086e+008 1.171e+013 1.000e+005 8.628e-002 8.071e-003 
8.837e-003 1.088e+008 1.174e+013 1.000e+005 8.538e-002 8.084e-003 
8.851e-003 1.091e+008 1.176e+013 1.000e+005 8.110e-002 8.096e-003 
8.865e-003 1.094e+008 1.179e+013 1.000e+005 8.093e-002 8.108e-003 
8.879e-003 1.096e+008 1.183e+013 1.000e+005 7.736e-002 8.120e-003 
8.893e-003 1.099e+008 1.186e+013 1.000e+005 8.172e-002 8.132e-003 
8.907e-003 1.101e+008 1.186e+013 1.000e+005 8.063e-002 8.145e-003 
8.921e-003 1.104e+008 1.186e+013 1.000e+005 7.676e-002 8.157e-003 
8.935e-003 1.106e+008 1.191e+013 1.000e+005 7.382e-002 8.170e-003 
8.949e-003 1.107e+008 1.197e+013 1.000e+005 7.713e-002 8.183e-003 
8.963e-003 1.109e+008 1.204e+013 1.000e+005 7.800e-002 8.196e-003 
8.978e-003 1.111e+008 1.204e+013 1.000e+005 8.163e-002 8.209e-003 
8.992e-003 1.113e+008 1.203e+013 1.000e+005 7.068e-002 8.222e-003 
9.006e-003 1.114e+008 1.203e+013 1.000e+005 7.213e-002 8.235e-003 
9.021e-003 1.116e+008 1.203e+013 1.000e+005 6.603e-002 8.249e-003 
9.035e-003 1.117e+008 1.204e+013 1.000e+005 6.800e-002 8.262e-003 
9.049e-003 1.118e+008 1.204e+013 1.000e+005 6.648e-002 8.276e-003 
9.064e-003 1.120e+008 1.206e+013 1.000e+005 6.378e-002 8.289e-003 
9.078e-003 1.121e+008 1.206e+013 1.000e+005 6.449e-002 8.302e-003 
9.092e-003 1.123e+008 1.204e+013 1.000e+005 6.801e-002 8.315e-003 
9.106e-003 1.126e+008 1.208e+013 1.000e+005 6.188e-002 8.327e-003 
9.121e-003 1.127e+008 1.215e+013 1.000e+005 5.887e-002 8.340e-003 
9.135e-003 1.129e+008 1.220e+013 1.000e+005 9.503e-002 8.354e-003 
9.149e-003 1.130e+008 1.226e+013 1.000e+005 8.875e-002 8.367e-003 
9.163e-003 1.131e+008 1.225e+013 1.000e+005 8.622e-002 8.380e-003 
9.177e-003 1.133e+008 1.226e+013 1.000e+005 9.155e-002 8.393e-003 
9.191e-003 1.133e+008 1.231e+013 1.000e+005 8.668e-002 8.407e-003 
9.205e-003 1.134e+008 1.232e+013 1.000e+005 8.700e-002 8.421e-003 
9.219e-003 1.134e+008 1.240e+013 1.000e+005 6.794e-002 8.434e-003 
9.233e-003 1.134e+008 1.248e+013 1.000e+005 7.653e-002 8.448e-003 
9.247e-003 1.134e+008 1.252e+013 1.000e+005 7.033e-002 8.462e-003 
9.261e-003 1.134e+008 1.251e+013 1.000e+005 7.706e-002 8.476e-003 
9.275e-003 1.134e+008 1.257e+013 1.000e+005 7.585e-002 8.491e-003 
9.290e-003 1.133e+008 1.267e+013 1.000e+005 8.485e-002 8.505e-003 
9.304e-003 1.133e+008 1.273e+013 1.000e+005 8.387e-002 8.520e-003 
9.318e-003 1.132e+008 1.281e+013 1.000e+005 8.580e-002 8.535e-003 
9.333e-003 1.131e+008 1.283e+013 1.000e+005 8.149e-002 8.550e-003 
9.347e-003 1.130e+008 1.288e+013 1.000e+005 7.640e-002 8.566e-003 
9.362e-003 1.128e+008 1.294e+013 1.000e+005 8.067e-002 8.581e-003 
9.376e-003 1.127e+008 1.300e+013 1.000e+005 8.474e-002 8.597e-003 
9.391e-003 1.125e+008 1.296e+013 1.000e+005 8.336e-002 8.612e-003 
9.405e-003 1.123e+008 1.301e+013 1.000e+005 8.257e-002 8.629e-003 
9.420e-003 1.120e+008 1.303e+013 1.000e+005 8.295e-002 8.645e-003 
9.434e-003 1.117e+008 1.304e+013 1.000e+005 8.492e-002 8.661e-003 
9.449e-003 1.114e+008 1.297e+013 1.000e+005 8.660e-002 8.678e-003 
9.463e-003 1.112e+008 1.299e+013 1.000e+005 8.833e-002 8.694e-003 
9.478e-003 1.110e+008 1.301e+013 1.000e+005 8.439e-002 8.710e-003 
9.492e-003 1.108e+008 1.306e+013 1.000e+005 8.122e-002 8.726e-003 
9.507e-003 1.106e+008 1.308e+013 1.000e+005 8.445e-002 8.741e-003 
9.521e-003 1.104e+008 1.311e+013 1.000e+005 8.154e-002 8.757e-003 
9.536e-003 1.103e+008 1.309e+013 1.000e+005 8.107e-002 8.773e-003 
9.550e-003 1.101e+008 1.301e+013 1.000e+005 8.402e-002 8.788e-003 
9.564e-003 1.100e+008 1.300e+013 1.000e+005 8.280e-002 8.803e-003 
9.578e-003 1.099e+008 1.303e+013 1.000e+005 7.843e-002 8.818e-003 
9.592e-003 1.097e+008 1.299e+013 1.000e+005 7.681e-002 8.833e-003 
9.607e-003 1.096e+008 1.296e+013 1.000e+005 8.313e-002 8.848e-003 
9.621e-003 1.095e+008 1.289e+013 1.000e+005 7.926e-002 8.863e-003 
9.635e-003 1.094e+008 1.284e+013 1.000e+005 8.042e-002 8.878e-003 
9.650e-003 1.094e+008 1.284e+013 1.000e+005 7.470e-002 8.893e-003 
9.664e-003 1.094e+008 1.284e+013 1.000e+005 7.650e-002 8.907e-003 
9.679e-003 1.094e+008 1.288e+013 1.000e+005 7.724e-002 8.922e-003 
9.694e-003 1.094e+008 1.286e+013 1.000e+005 7.858e-002 8.937e-003 
9.708e-003 1.094e+008 1.292e+013 1.000e+005 8.043e-002 8.951e-003 
9.723e-003 1.095e+008 1.294e+013 1.000e+005 7.720e-002 8.965e-003 
9.737e-003 1.095e+008 1.295e+013 1.000e+005 8.050e-002 8.980e-003 
9.752e-003 1.095e+008 1.289e+013 1.000e+005 7.841e-002 8.994e-003 
9.766e-003 1.096e+008 1.288e+013 1.000e+005 7.895e-002 9.008e-003 
9.781e-003 1.097e+008 1.287e+013 1.000e+005 7.340e-002 9.021e-003 
9.796e-003 1.099e+008 1.288e+013 1.000e+005 7.258e-002 9.035e-003 
9.810e-003 1.100e+008 1.289e+013 1.000e+005 7.584e-002 9.049e-003 
9.825e-003 1.101e+008 1.288e+013 1.000e+005 8.254e-002 9.063e-003 
9.839e-003 1.102e+008 1.291e+013 1.000e+005 7.695e-002 9.076e-003 
9.853e-003 1.103e+008 1.298e+013 1.000e+005 7.714e-002 9.090e-003 
9.867e-003 1.104e+008 1.302e+013 1.000e+005 6.509e-002 9.103e-003 
9.881e-003 1.105e+008 1.306e+013 1.000e+005 6.619e-002 9.117e-003 
9.896e-003 1.105e+008 1.311e+013 1.000e+005 6.388e-002 9.131e-003 
9.910e-003 1.106e+008 1.319e+013 1.000e+005 6.414e-002 9.145e-003 
9.925e-003 1.107e+008 1.314e+013 1.000e+005 6.464e-002 9.159e-003 
9.939e-003 1.107e+008 1.304e+013 1.000e+005 7.093e-002 9.174e-003 
9.955e-003 1.107e+008 1.301e+013 1.000e+005 6.863e-002 9.189e-003 
9.970e-003 1.107e+008 1.305e+013 1.000e+005 6.804e-002 9.204e-003 
9.985e-003 1.107e+008 1.308e+013 1.000e+005 7.182e-002 9.219e-003 
1.000e-002 1.107e+008 1.312e+013 1.000e+005 7.239e-002 9.234e-003 
1.001e-002 1.107e+008 1.318e+013 1.000e+005 7.239e-002 9.248e-003 
1.003e-002 1.107e+008 1.327e+013 1.000e+005 7.221e-002 9.263e-003 
1.004e-002 1.107e+008 1.331e+013 1.000e+005 7.180e-002 9.278e-003 
1.006e-002 1.107e+008 1.334e+013 1.000e+005 6.932e-002 9.292e-003 
1.007e-002 1.107e+008 1.335e+013 1.000e+005 7.147e-002 9.306e-003 
1.009e-002 1.107e+008 1.341e+013 1.000e+005 7.785e-002 9.321e-003 
1.010e-002 1.107e+008 1.347e+013 1.000e+005 8.193e-002 9.336e-003 
1.012e-002 1.106e+008 1.357e+013 1.000e+005 8.090e-002 9.350e-003 
1.013e-002 1.105e+008 1.365e+013 1.000e+005 8.458e-002 9.365e-003 
1.014e-002 1.104e+008 1.357e+013 1.000e+005 7.856e-002 9.381e-003 
1.016e-002 1.103e+008 1.360e+013 1.000e+005 7.733e-002 9.395e-003 
1.017e-002 1.103e+008 1.363e+013 1.000e+005 7.926e-002 9.410e-003 
1.019e-002 1.102e+008 1.365e+013 1.000e+005 7.669e-002 9.425e-003 
1.020e-002 1.102e+008 1.362e+013 1.000e+005 7.366e-002 9.440e-003 
1.022e-002 1.102e+008 1.365e+013 1.000e+005 8.089e-002 9.454e-003 
1.023e-002 1.101e+008 1.362e+013 1.000e+005 7.516e-002 9.469e-003 
1.024e-002 1.101e+008 1.365e+013 1.000e+005 7.299e-002 9.483e-003 
1.026e-002 1.100e+008 1.365e+013 1.000e+005 7.295e-002 9.497e-003 
1.027e-002 1.100e+008 1.369e+013 1.000e+005 7.206e-002 9.511e-003 
1.029e-002 1.100e+008 1.375e+013 1.000e+005 7.265e-002 9.525e-003 
1.030e-002 1.099e+008 1.380e+013 1.000e+005 7.329e-002 9.539e-003 
1.031e-002 1.099e+008 1.388e+013 1.000e+005 7.482e-002 9.553e-003 
1.033e-002 1.098e+008 1.397e+013 1.000e+005 7.492e-002 9.567e-003 
1.034e-002 1.097e+008 1.402e+013 1.000e+005 7.556e-002 9.582e-003 
1.035e-002 1.095e+008 1.409e+013 1.000e+005 7.598e-002 9.596e-003 
1.037e-002 1.093e+008 1.419e+013 1.000e+005 7.922e-002 9.611e-003 
1.038e-002 1.090e+008 1.423e+013 1.000e+005 8.481e-002 9.627e-003 
1.040e-002 1.088e+008 1.432e+013 1.000e+005 7.681e-002 9.642e-003 
