# Supplementary material for: Strain rate dependency of dislocation plasticity
Source: Nat Commun. 2021 Mar 23;12:1845. doi: 10.1038/s41467-021-21939-1 (PMC7988163; doi:10.1038/s41467-021-21939-1)
Supplement: Supplementary file 3 — Supplementary Data 1 [file 41467_2021_21939_MOESM3_ESM.zip › Supplementary Data 1/DDDSimulationSet3/StrainRate=1e5s-1/InitialDislocationDensity=4.1e12m-2.dat]

#strain(1), stress(Pa), dislocation density(m-2), strain rate(s-1), mean dislocation velocity(km/s), plastic strain(1)
1.056e-004 1.488e+007 4.036e+012 1.000e+005 1.267e-002 2.667e-006 
2.114e-004 2.920e+007 4.036e+012 1.000e+005 2.313e-002 9.299e-006 
3.143e-004 4.260e+007 4.036e+012 1.000e+005 3.270e-002 1.951e-005 
4.177e-004 5.554e+007 4.051e+012 1.000e+005 4.162e-002 3.353e-005 
5.163e-004 6.734e+007 4.086e+012 1.000e+005 5.253e-002 5.047e-005 
6.150e-004 7.853e+007 4.146e+012 1.000e+005 6.707e-002 7.176e-005 
6.965e-004 8.722e+007 4.205e+012 1.000e+005 7.760e-002 9.318e-005 
7.376e-004 9.141e+007 4.248e+012 1.000e+005 8.116e-002 1.053e-004 
8.245e-004 9.966e+007 4.359e+012 1.000e+005 9.840e-002 1.351e-004 
8.678e-004 1.033e+008 4.430e+012 1.000e+005 1.098e-001 1.534e-004 
9.335e-004 1.081e+008 4.482e+012 1.000e+005 1.290e-001 1.860e-004 
1.047e-003 1.148e+008 4.738e+012 1.000e+005 1.468e-001 2.534e-004 
1.167e-003 1.198e+008 4.877e+012 1.000e+005 1.628e-001 3.389e-004 
1.268e-003 1.230e+008 5.079e+012 1.000e+005 1.678e-001 4.168e-004 
1.329e-003 1.243e+008 5.174e+012 1.000e+005 1.749e-001 4.697e-004 
1.348e-003 1.247e+008 5.211e+012 1.000e+005 1.776e-001 4.858e-004 
1.365e-003 1.251e+008 5.213e+012 1.000e+005 1.743e-001 5.001e-004 
1.381e-003 1.254e+008 5.249e+012 1.000e+005 1.817e-001 5.137e-004 
1.397e-003 1.257e+008 5.245e+012 1.000e+005 1.925e-001 5.272e-004 
1.441e-003 1.266e+008 5.096e+012 1.000e+005 1.815e-001 5.653e-004 
1.503e-003 1.274e+008 5.046e+012 1.000e+005 1.849e-001 6.211e-004 
1.584e-003 1.286e+008 5.107e+012 1.000e+005 1.902e-001 6.943e-004 
1.653e-003 1.290e+008 5.101e+012 1.000e+005 2.005e-001 7.609e-004 
1.709e-003 1.291e+008 5.049e+012 1.000e+005 2.001e-001 8.159e-004 
1.725e-003 1.292e+008 4.977e+012 1.000e+005 1.961e-001 8.308e-004 
1.783e-003 1.300e+008 4.956e+012 1.000e+005 1.884e-001 8.837e-004 
1.847e-003 1.310e+008 4.881e+012 1.000e+005 1.869e-001 9.410e-004 
1.901e-003 1.321e+008 4.796e+012 1.000e+005 1.895e-001 9.874e-004 
1.966e-003 1.336e+008 4.835e+012 1.000e+005 1.907e-001 1.042e-003 
2.029e-003 1.349e+008 4.909e+012 1.000e+005 1.923e-001 1.096e-003 
2.090e-003 1.356e+008 4.885e+012 1.000e+005 1.998e-001 1.152e-003 
2.151e-003 1.361e+008 4.872e+012 1.000e+005 2.103e-001 1.209e-003 
2.213e-003 1.365e+008 4.948e+012 1.000e+005 1.968e-001 1.269e-003 
2.267e-003 1.367e+008 4.965e+012 1.000e+005 2.120e-001 1.322e-003 
2.282e-003 1.367e+008 4.996e+012 1.000e+005 2.162e-001 1.336e-003 
2.296e-003 1.367e+008 5.034e+012 1.000e+005 2.148e-001 1.350e-003 
2.310e-003 1.367e+008 5.061e+012 1.000e+005 2.180e-001 1.364e-003 
2.324e-003 1.367e+008 5.073e+012 1.000e+005 2.226e-001 1.378e-003 
2.338e-003 1.367e+008 5.076e+012 1.000e+005 2.172e-001 1.393e-003 
2.383e-003 1.366e+008 5.020e+012 1.000e+005 2.105e-001 1.438e-003 
2.464e-003 1.361e+008 5.131e+012 1.000e+005 2.058e-001 1.523e-003 
2.538e-003 1.354e+008 5.146e+012 1.000e+005 2.118e-001 1.601e-003 
2.630e-003 1.346e+008 5.107e+012 1.000e+005 2.201e-001 1.699e-003 
2.704e-003 1.337e+008 5.078e+012 1.000e+005 2.140e-001 1.778e-003 
2.774e-003 1.333e+008 5.121e+012 1.000e+005 2.049e-001 1.852e-003 
2.843e-003 1.328e+008 5.224e+012 1.000e+005 2.062e-001 1.924e-003 
2.914e-003 1.318e+008 5.424e+012 1.000e+005 2.068e-001 2.002e-003 
2.972e-003 1.309e+008 5.333e+012 1.000e+005 2.029e-001 2.066e-003 
3.022e-003 1.306e+008 5.274e+012 1.000e+005 1.995e-001 2.118e-003 
3.079e-003 1.305e+008 5.352e+012 1.000e+005 1.874e-001 2.176e-003 
3.136e-003 1.305e+008 5.486e+012 1.000e+005 1.923e-001 2.233e-003 
3.194e-003 1.302e+008 5.633e+012 1.000e+005 1.910e-001 2.294e-003 
3.247e-003 1.298e+008 5.529e+012 1.000e+005 1.962e-001 2.349e-003 
3.305e-003 1.298e+008 5.542e+012 1.000e+005 1.881e-001 2.407e-003 
3.346e-003 1.298e+008 5.584e+012 1.000e+005 1.880e-001 2.448e-003 
3.369e-003 1.297e+008 5.561e+012 1.000e+005 1.998e-001 2.472e-003 
3.389e-003 1.296e+008 5.525e+012 1.000e+005 1.996e-001 2.493e-003 
3.409e-003 1.296e+008 5.534e+012 1.000e+005 1.989e-001 2.512e-003 
3.427e-003 1.296e+008 5.528e+012 1.000e+005 1.948e-001 2.530e-003 
3.445e-003 1.296e+008 5.531e+012 1.000e+005 1.944e-001 2.548e-003 
3.463e-003 1.296e+008 5.497e+012 1.000e+005 1.987e-001 2.566e-003 
3.481e-003 1.296e+008 5.519e+012 1.000e+005 1.957e-001 2.585e-003 
3.499e-003 1.296e+008 5.538e+012 1.000e+005 1.927e-001 2.603e-003 
3.519e-003 1.295e+008 5.488e+012 1.000e+005 1.978e-001 2.623e-003 
3.544e-003 1.293e+008 5.478e+012 1.000e+005 1.970e-001 2.650e-003 
3.574e-003 1.291e+008 5.384e+012 1.000e+005 2.051e-001 2.681e-003 
3.604e-003 1.289e+008 5.259e+012 1.000e+005 2.023e-001 2.712e-003 
3.636e-003 1.288e+008 5.228e+012 1.000e+005 1.991e-001 2.744e-003 
3.660e-003 1.288e+008 5.223e+012 1.000e+005 2.017e-001 2.769e-003 
3.679e-003 1.288e+008 5.243e+012 1.000e+005 1.957e-001 2.787e-003 
3.696e-003 1.289e+008 5.268e+012 1.000e+005 1.881e-001 2.804e-003 
3.713e-003 1.291e+008 5.292e+012 1.000e+005 1.880e-001 2.820e-003 
3.730e-003 1.292e+008 5.320e+012 1.000e+005 1.856e-001 2.836e-003 
3.747e-003 1.293e+008 5.325e+012 1.000e+005 1.860e-001 2.852e-003 
3.763e-003 1.295e+008 5.355e+012 1.000e+005 1.862e-001 2.868e-003 
3.779e-003 1.295e+008 5.370e+012 1.000e+005 1.920e-001 2.884e-003 
3.795e-003 1.295e+008 5.407e+012 1.000e+005 1.917e-001 2.899e-003 
3.811e-003 1.296e+008 5.458e+012 1.000e+005 1.913e-001 2.915e-003 
3.826e-003 1.296e+008 5.504e+012 1.000e+005 1.897e-001 2.930e-003 
3.841e-003 1.296e+008 5.478e+012 1.000e+005 1.971e-001 2.945e-003 
3.856e-003 1.297e+008 5.428e+012 1.000e+005 1.991e-001 2.959e-003 
3.871e-003 1.298e+008 5.429e+012 1.000e+005 2.012e-001 2.973e-003 
3.886e-003 1.299e+008 5.452e+012 1.000e+005 1.977e-001 2.987e-003 
3.900e-003 1.300e+008 5.477e+012 1.000e+005 1.899e-001 3.001e-003 
3.915e-003 1.301e+008 5.498e+012 1.000e+005 2.009e-001 3.015e-003 
3.929e-003 1.302e+008 5.518e+012 1.000e+005 1.996e-001 3.029e-003 
3.944e-003 1.303e+008 5.555e+012 1.000e+005 1.987e-001 3.043e-003 
3.958e-003 1.304e+008 5.596e+012 1.000e+005 1.939e-001 3.057e-003 
3.973e-003 1.305e+008 5.635e+012 1.000e+005 1.948e-001 3.070e-003 
3.987e-003 1.305e+008 5.656e+012 1.000e+005 2.005e-001 3.085e-003 
4.002e-003 1.305e+008 5.685e+012 1.000e+005 2.040e-001 3.099e-003 
4.016e-003 1.304e+008 5.499e+012 1.000e+005 2.157e-001 3.114e-003 
4.031e-003 1.303e+008 5.517e+012 1.000e+005 2.165e-001 3.129e-003 
4.045e-003 1.302e+008 5.558e+012 1.000e+005 2.241e-001 3.144e-003 
4.059e-003 1.301e+008 5.580e+012 1.000e+005 2.182e-001 3.160e-003 
4.074e-003 1.300e+008 5.615e+012 1.000e+005 2.125e-001 3.175e-003 
4.088e-003 1.298e+008 5.671e+012 1.000e+005 2.196e-001 3.190e-003 
4.102e-003 1.296e+008 5.728e+012 1.000e+005 2.157e-001 3.206e-003 
4.117e-003 1.294e+008 5.734e+012 1.000e+005 2.223e-001 3.222e-003 
4.131e-003 1.292e+008 5.747e+012 1.000e+005 2.112e-001 3.238e-003 
4.145e-003 1.290e+008 5.795e+012 1.000e+005 2.248e-001 3.253e-003 
4.159e-003 1.288e+008 5.841e+012 1.000e+005 2.181e-001 3.269e-003 
4.174e-003 1.286e+008 5.922e+012 1.000e+005 2.187e-001 3.284e-003 
4.188e-003 1.284e+008 5.989e+012 1.000e+005 2.054e-001 3.300e-003 
4.202e-003 1.282e+008 6.025e+012 1.000e+005 2.223e-001 3.315e-003 
4.216e-003 1.280e+008 6.039e+012 1.000e+005 2.265e-001 3.330e-003 
4.230e-003 1.278e+008 6.085e+012 1.000e+005 2.210e-001 3.346e-003 
4.244e-003 1.276e+008 6.146e+012 1.000e+005 2.073e-001 3.362e-003 
4.259e-003 1.273e+008 6.200e+012 1.000e+005 2.249e-001 3.378e-003 
4.273e-003 1.271e+008 6.244e+012 1.000e+005 2.304e-001 3.394e-003 
4.287e-003 1.268e+008 6.270e+012 1.000e+005 2.198e-001 3.410e-003 
4.301e-003 1.266e+008 6.291e+012 1.000e+005 2.063e-001 3.426e-003 
4.315e-003 1.263e+008 6.318e+012 1.000e+005 2.313e-001 3.441e-003 
4.329e-003 1.260e+008 6.342e+012 1.000e+005 2.434e-001 3.457e-003 
4.343e-003 1.258e+008 6.350e+012 1.000e+005 2.318e-001 3.473e-003 
4.357e-003 1.256e+008 6.273e+012 1.000e+005 2.042e-001 3.489e-003 
4.371e-003 1.254e+008 6.298e+012 1.000e+005 2.321e-001 3.504e-003 
4.385e-003 1.252e+008 6.317e+012 1.000e+005 2.504e-001 3.519e-003 
4.399e-003 1.249e+008 6.336e+012 1.000e+005 2.388e-001 3.536e-003 
4.414e-003 1.245e+008 6.011e+012 1.000e+005 1.980e-001 3.553e-003 
4.431e-003 1.242e+008 6.007e+012 1.000e+005 1.997e-001 3.572e-003 
4.447e-003 1.239e+008 6.000e+012 1.000e+005 1.950e-001 3.590e-003 
4.463e-003 1.237e+008 6.009e+012 1.000e+005 1.985e-001 3.608e-003 
4.479e-003 1.235e+008 6.026e+012 1.000e+005 1.967e-001 3.625e-003 
4.495e-003 1.232e+008 6.041e+012 1.000e+005 1.964e-001 3.643e-003 
4.510e-003 1.230e+008 6.058e+012 1.000e+005 1.956e-001 3.659e-003 
4.526e-003 1.228e+008 6.010e+012 1.000e+005 2.022e-001 3.676e-003 
4.541e-003 1.226e+008 5.977e+012 1.000e+005 2.008e-001 3.693e-003 
4.555e-003 1.223e+008 5.932e+012 1.000e+005 2.069e-001 3.709e-003 
4.570e-003 1.221e+008 5.874e+012 1.000e+005 2.107e-001 3.726e-003 
4.585e-003 1.219e+008 5.856e+012 1.000e+005 2.092e-001 3.742e-003 
4.600e-003 1.216e+008 5.845e+012 1.000e+005 2.132e-001 3.759e-003 
4.617e-003 1.213e+008 5.700e+012 1.000e+005 2.055e-001 3.778e-003 
4.672e-003 1.200e+008 5.663e+012 1.000e+005 2.072e-001 3.842e-003 
4.728e-003 1.193e+008 5.619e+012 1.000e+005 1.922e-001 3.902e-003 
4.785e-003 1.191e+008 5.696e+012 1.000e+005 1.855e-001 3.961e-003 
4.834e-003 1.188e+008 5.608e+012 1.000e+005 1.921e-001 4.012e-003 
4.877e-003 1.187e+008 5.633e+012 1.000e+005 1.835e-001 4.056e-003 
4.923e-003 1.187e+008 5.661e+012 1.000e+005 1.794e-001 4.102e-003 
4.986e-003 1.186e+008 5.748e+012 1.000e+005 1.790e-001 4.165e-003 
5.057e-003 1.183e+008 5.596e+012 1.000e+005 1.829e-001 4.239e-003 
5.126e-003 1.182e+008 5.513e+012 1.000e+005 1.878e-001 4.309e-003 
5.196e-003 1.182e+008 5.469e+012 1.000e+005 1.859e-001 4.378e-003 
5.267e-003 1.182e+008 5.443e+012 1.000e+005 1.928e-001 4.450e-003 
5.346e-003 1.190e+008 5.435e+012 1.000e+005 1.740e-001 4.523e-003 
5.424e-003 1.195e+008 5.618e+012 1.000e+005 1.813e-001 4.598e-003 
5.463e-003 1.195e+008 5.528e+012 1.000e+005 1.794e-001 4.636e-003 
5.562e-003 1.200e+008 5.718e+012 1.000e+005 1.757e-001 4.732e-003 
5.657e-003 1.197e+008 5.835e+012 1.000e+005 1.857e-001 4.830e-003 
