# Supplementary material for: Strain rate dependency of dislocation plasticity
Source: Nat Commun. 2021 Mar 23;12:1845. doi: 10.1038/s41467-021-21939-1 (PMC7988163; doi:10.1038/s41467-021-21939-1)
Supplement: Supplementary file 3 — Supplementary Data 1 [file 41467_2021_21939_MOESM3_ESM.zip › Supplementary Data 1/DDDSimulationSet3/StrainRate=1e5s-1/InitialDislocationDensity=4.5e15m-2.dat]

#strain(1), stress(Pa), dislocation density(m-2), strain rate(s-1), mean dislocation velocity(km/s), plastic strain(1)
9.726e-005 1.108e+007 3.754e+015 1.000e+005 1.649e-003 2.052e-005 
1.957e-004 2.118e+007 3.754e+015 1.000e+005 1.801e-003 4.916e-005 
2.945e-004 3.207e+007 3.755e+015 1.000e+005 1.689e-003 7.255e-005 
3.917e-004 4.250e+007 3.756e+015 1.000e+005 1.688e-003 9.768e-005 
4.924e-004 4.996e+007 3.761e+015 1.000e+005 1.687e-003 1.468e-004 
5.907e-004 6.011e+007 3.763e+015 1.000e+005 1.655e-003 1.749e-004 
6.893e-004 6.970e+007 3.765e+015 1.000e+005 1.764e-003 2.071e-004 
7.906e-004 7.830e+007 3.767e+015 1.000e+005 1.836e-003 2.488e-004 
8.896e-004 8.807e+007 3.767e+015 1.000e+005 1.730e-003 2.804e-004 
9.865e-004 9.829e+007 3.769e+015 1.000e+005 1.693e-003 3.066e-004 
1.082e-003 1.078e+008 3.770e+015 1.000e+005 1.642e-003 3.359e-004 
1.178e-003 1.175e+008 3.772e+015 1.000e+005 1.701e-003 3.653e-004 
1.274e-003 1.262e+008 3.775e+015 1.000e+005 1.747e-003 4.011e-004 
1.369e-003 1.324e+008 3.778e+015 1.000e+005 1.669e-003 4.531e-004 
1.465e-003 1.403e+008 3.773e+015 1.000e+005 1.672e-003 4.948e-004 
1.563e-003 1.453e+008 3.765e+015 1.000e+005 1.670e-003 5.578e-004 
1.660e-003 1.535e+008 3.764e+015 1.000e+005 1.657e-003 5.979e-004 
1.755e-003 1.625e+008 3.763e+015 1.000e+005 1.610e-003 6.308e-004 
1.852e-003 1.714e+008 3.760e+015 1.000e+005 1.896e-003 6.663e-004 
1.947e-003 1.776e+008 3.758e+015 1.000e+005 1.693e-003 7.182e-004 
2.043e-003 1.845e+008 3.753e+015 1.000e+005 1.646e-003 7.664e-004 
2.145e-003 1.951e+008 3.753e+015 1.000e+005 1.588e-003 7.958e-004 
2.251e-003 2.058e+008 3.754e+015 1.000e+005 1.778e-003 8.280e-004 
2.357e-003 2.154e+008 3.755e+015 1.000e+005 1.604e-003 8.669e-004 
2.462e-003 2.230e+008 3.749e+015 1.000e+005 1.628e-003 9.197e-004 
2.566e-003 2.324e+008 3.753e+015 1.000e+005 1.703e-003 9.582e-004 
2.670e-003 2.427e+008 3.755e+015 1.000e+005 1.632e-003 9.917e-004 
2.774e-003 2.537e+008 3.758e+015 1.000e+005 1.618e-003 1.020e-003 
2.880e-003 2.642e+008 3.761e+015 1.000e+005 1.713e-003 1.052e-003 
2.982e-003 2.747e+008 3.764e+015 1.000e+005 1.664e-003 1.082e-003 
3.085e-003 2.840e+008 3.767e+015 1.000e+005 1.808e-003 1.121e-003 
3.190e-003 2.935e+008 3.771e+015 1.000e+005 1.656e-003 1.159e-003 
3.296e-003 2.987e+008 3.772e+015 1.000e+005 1.667e-003 1.230e-003 
3.402e-003 3.094e+008 3.775e+015 1.000e+005 1.926e-003 1.262e-003 
3.510e-003 3.159e+008 3.785e+015 1.000e+005 1.765e-003 1.325e-003 
3.619e-003 3.218e+008 3.790e+015 1.000e+005 1.746e-003 1.393e-003 
3.728e-003 3.253e+008 3.800e+015 1.000e+005 1.861e-003 1.478e-003 
3.785e-003 3.292e+008 3.811e+015 1.000e+005 1.936e-003 1.507e-003 
3.891e-003 3.300e+008 3.812e+015 1.000e+005 1.908e-003 1.609e-003 
3.999e-003 3.278e+008 3.795e+015 1.000e+005 1.902e-003 1.732e-003 
4.094e-003 3.328e+008 3.791e+015 1.000e+005 1.790e-003 1.792e-003 
4.195e-003 3.405e+008 3.796e+015 1.000e+005 1.784e-003 1.840e-003 
4.306e-003 3.408e+008 3.815e+015 1.000e+005 2.161e-003 1.949e-003 
4.416e-003 3.322e+008 3.772e+015 1.000e+005 2.971e-003 2.119e-003 
4.523e-003 3.400e+008 3.777e+015 1.000e+005 1.621e-003 2.171e-003 
4.630e-003 3.507e+008 3.770e+015 1.000e+005 1.789e-003 2.205e-003 
4.713e-003 3.526e+008 3.772e+015 1.000e+005 1.839e-003 2.274e-003 
4.788e-003 3.604e+008 3.776e+015 1.000e+005 1.691e-003 2.296e-003 
4.863e-003 3.663e+008 3.774e+015 1.000e+005 1.764e-003 2.330e-003 
4.938e-003 3.711e+008 3.783e+015 1.000e+005 1.840e-003 2.371e-003 
5.012e-003 3.760e+008 3.787e+015 1.000e+005 1.802e-003 2.411e-003 
5.087e-003 3.838e+008 3.791e+015 1.000e+005 1.565e-003 2.433e-003 
5.164e-003 3.914e+008 3.796e+015 1.000e+005 1.722e-003 2.456e-003 
5.244e-003 3.963e+008 3.790e+015 1.000e+005 1.807e-003 2.503e-003 
5.332e-003 4.058e+008 3.794e+015 1.000e+005 1.723e-003 2.525e-003 
5.418e-003 4.150e+008 3.798e+015 1.000e+005 1.656e-003 2.548e-003 
5.509e-003 4.195e+008 3.813e+015 1.000e+005 1.778e-003 2.607e-003 
5.608e-003 4.281e+008 3.804e+015 1.000e+005 1.833e-003 2.646e-003 
5.705e-003 4.377e+008 3.809e+015 1.000e+005 1.803e-003 2.678e-003 
5.802e-003 4.477e+008 3.812e+015 1.000e+005 1.778e-003 2.705e-003 
5.899e-003 4.571e+008 3.819e+015 1.000e+005 1.805e-003 2.738e-003 
5.996e-003 4.445e+008 3.795e+015 1.000e+005 3.149e-003 2.921e-003 
6.090e-003 4.268e+008 3.766e+015 1.000e+005 2.219e-003 3.138e-003 
6.188e-003 4.323e+008 3.753e+015 1.000e+005 2.081e-003 3.198e-003 
6.287e-003 4.405e+008 3.753e+015 1.000e+005 2.008e-003 3.240e-003 
6.387e-003 4.503e+008 3.755e+015 1.000e+005 1.733e-003 3.273e-003 
6.492e-003 4.601e+008 3.760e+015 1.000e+005 1.680e-003 3.309e-003 
6.601e-003 4.699e+008 3.766e+015 1.000e+005 2.062e-003 3.350e-003 
6.699e-003 4.682e+008 3.782e+015 1.000e+005 1.824e-003 3.461e-003 
6.795e-003 4.710e+008 3.796e+015 1.000e+005 1.946e-003 3.538e-003 
6.892e-003 4.770e+008 3.805e+015 1.000e+005 1.739e-003 3.592e-003 
6.990e-003 4.796e+008 3.821e+015 1.000e+005 1.885e-003 3.672e-003 
7.089e-003 4.760e+008 3.814e+015 1.000e+005 2.706e-003 3.797e-003 
7.190e-003 4.742e+008 3.829e+015 1.000e+005 1.857e-003 3.910e-003 
7.285e-003 4.621e+008 3.821e+015 1.000e+005 2.162e-003 4.089e-003 
7.380e-003 4.462e+008 3.818e+015 1.000e+005 4.001e-003 4.295e-003 
7.476e-003 4.024e+008 3.813e+015 1.000e+005 3.110e-003 4.693e-003 
7.569e-003 3.949e+008 3.795e+015 1.000e+005 2.113e-003 4.837e-003 
7.661e-003 4.012e+008 3.805e+015 1.000e+005 1.712e-003 4.886e-003 
7.754e-003 4.068e+008 3.812e+015 1.000e+005 1.787e-003 4.940e-003 
7.846e-003 4.165e+008 3.816e+015 1.000e+005 1.659e-003 4.965e-003 
7.939e-003 4.262e+008 3.821e+015 1.000e+005 1.661e-003 4.991e-003 
8.033e-003 4.361e+008 3.825e+015 1.000e+005 1.830e-003 5.017e-003 
8.118e-003 4.452e+008 3.829e+015 1.000e+005 1.601e-003 5.038e-003 
8.213e-003 4.547e+008 3.834e+015 1.000e+005 1.704e-003 5.068e-003 
8.310e-003 4.645e+008 3.839e+015 1.000e+005 1.754e-003 5.097e-003 
8.408e-003 4.739e+008 3.848e+015 1.000e+005 1.754e-003 5.130e-003 
8.505e-003 4.814e+008 3.860e+015 1.000e+005 1.772e-003 5.174e-003 
8.600e-003 4.896e+008 3.840e+015 1.000e+005 1.804e-003 5.213e-003 
8.698e-003 4.891e+008 3.826e+015 1.000e+005 2.082e-003 5.315e-003 
8.801e-003 4.977e+008 3.823e+015 1.000e+005 1.929e-003 5.358e-003 
8.907e-003 5.077e+008 3.830e+015 1.000e+005 1.911e-003 5.395e-003 
9.013e-003 5.131e+008 3.833e+015 1.000e+005 2.482e-003 5.464e-003 
9.115e-003 5.145e+008 3.834e+015 1.000e+005 3.450e-003 5.556e-003 
9.216e-003 5.057e+008 3.849e+015 1.000e+005 2.667e-003 5.718e-003 
9.316e-003 5.065e+008 3.847e+015 1.000e+005 2.224e-003 5.812e-003 
9.418e-003 4.769e+008 3.836e+015 1.000e+005 2.096e-003 6.120e-003 
9.520e-003 4.742e+008 3.853e+015 1.000e+005 2.668e-003 6.240e-003 
9.625e-003 4.781e+008 3.801e+015 1.000e+005 1.971e-003 6.317e-003 
9.731e-003 4.867e+008 3.810e+015 1.000e+005 1.876e-003 6.364e-003 
9.838e-003 4.948e+008 3.820e+015 1.000e+005 2.126e-003 6.415e-003 
9.945e-003 5.008e+008 3.777e+015 1.000e+005 2.166e-003 6.480e-003 
1.005e-002 5.071e+008 3.783e+015 1.000e+005 1.894e-003 6.544e-003 
1.016e-002 5.176e+008 3.788e+015 1.000e+005 1.876e-003 6.576e-003 
1.026e-002 5.283e+008 3.794e+015 1.000e+005 1.766e-003 6.606e-003 
1.036e-002 5.388e+008 3.799e+015 1.000e+005 1.734e-003 6.637e-003 
1.047e-002 5.498e+008 3.798e+015 1.000e+005 1.818e-003 6.663e-003 
1.057e-002 5.585e+008 3.808e+015 1.000e+005 1.655e-003 6.706e-003 
1.067e-002 5.662e+008 3.817e+015 1.000e+005 1.623e-003 6.753e-003 
1.077e-002 5.671e+008 3.837e+015 1.000e+005 2.151e-003 6.845e-003 
1.087e-002 5.328e+008 3.867e+015 1.000e+005 4.419e-003 7.180e-003 
1.097e-002 4.956e+008 3.912e+015 1.000e+005 5.049e-003 7.542e-003 
1.105e-002 4.365e+008 3.705e+015 1.000e+005 3.231e-003 8.027e-003 
1.112e-002 4.444e+008 3.709e+015 1.000e+005 1.926e-003 8.045e-003 
1.120e-002 4.527e+008 3.713e+015 1.000e+005 1.880e-003 8.070e-003 
1.128e-002 4.358e+008 3.729e+015 1.000e+005 3.137e-003 8.267e-003 
1.137e-002 4.187e+008 3.757e+015 1.000e+005 2.213e-003 8.469e-003 
1.145e-002 4.190e+008 3.758e+015 1.000e+005 1.684e-003 8.551e-003 
1.153e-002 4.282e+008 3.760e+015 1.000e+005 1.929e-003 8.571e-003 
1.162e-002 4.376e+008 3.734e+015 1.000e+005 1.726e-003 8.591e-003 
1.170e-002 4.471e+008 3.738e+015 1.000e+005 1.771e-003 8.609e-003 
1.179e-002 4.564e+008 3.742e+015 1.000e+005 1.803e-003 8.630e-003 
