# Supplementary material for: Strain rate dependency of dislocation plasticity
Source: Nat Commun. 2021 Mar 23;12:1845. doi: 10.1038/s41467-021-21939-1 (PMC7988163; doi:10.1038/s41467-021-21939-1)
Supplement: Supplementary file 3 — Supplementary Data 1 [file 41467_2021_21939_MOESM3_ESM.zip › Supplementary Data 1/DDDSimulationSet3/StrainRate=1e5s-1/InitialDislocationDensity=5.5e10m-2.dat]

#strain(1), stress(Pa), dislocation density(m-2), strain rate(s-1), mean dislocation velocity(km/s), plastic strain(1)
9.990e-005 1.440e+007 5.505e+010 1.000e+005 6.811e-002 1.853e-007 
1.999e-004 2.878e+007 5.504e+010 1.000e+005 1.279e-001 7.171e-007 
2.999e-004 4.312e+007 5.511e+010 1.000e+005 1.835e-001 1.574e-006 
3.999e-004 5.741e+007 5.537e+010 1.000e+005 2.354e-001 2.738e-006 
4.999e-004 7.166e+007 5.590e+010 1.000e+005 2.861e-001 4.194e-006 
5.987e-004 8.569e+007 5.617e+010 1.000e+005 3.409e-001 5.945e-006 
6.973e-004 9.966e+007 5.649e+010 1.000e+005 3.933e-001 8.008e-006 
7.738e-004 1.104e+008 5.664e+010 1.000e+005 4.298e-001 9.800e-006 
8.338e-004 1.189e+008 5.690e+010 1.000e+005 4.571e-001 1.133e-005 
8.757e-004 1.248e+008 5.716e+010 1.000e+005 4.756e-001 1.245e-005 
8.948e-004 1.275e+008 5.729e+010 1.000e+005 4.841e-001 1.298e-005 
9.147e-004 1.303e+008 5.743e+010 1.000e+005 4.941e-001 1.354e-005 
9.327e-004 1.328e+008 5.757e+010 1.000e+005 5.040e-001 1.407e-005 
9.502e-004 1.353e+008 5.772e+010 1.000e+005 5.126e-001 1.458e-005 
9.681e-004 1.378e+008 5.788e+010 1.000e+005 5.223e-001 1.512e-005 
9.860e-004 1.403e+008 5.805e+010 1.000e+005 5.313e-001 1.567e-005 
1.004e-003 1.428e+008 5.823e+010 1.000e+005 5.405e-001 1.624e-005 
1.022e-003 1.454e+008 5.842e+010 1.000e+005 5.484e-001 1.682e-005 
1.041e-003 1.480e+008 5.863e+010 1.000e+005 5.561e-001 1.742e-005 
1.059e-003 1.505e+008 5.883e+010 1.000e+005 5.648e-001 1.803e-005 
1.079e-003 1.533e+008 5.905e+010 1.000e+005 5.738e-001 1.869e-005 
1.099e-003 1.561e+008 5.929e+010 1.000e+005 5.822e-001 1.939e-005 
1.119e-003 1.589e+008 5.950e+010 1.000e+005 5.944e-001 2.010e-005 
1.138e-003 1.615e+008 5.898e+010 1.000e+005 6.004e-001 2.076e-005 
1.156e-003 1.641e+008 5.816e+010 1.000e+005 6.050e-001 2.143e-005 
1.176e-003 1.668e+008 5.798e+010 1.000e+005 6.113e-001 2.213e-005 
1.196e-003 1.696e+008 5.779e+010 1.000e+005 6.172e-001 2.284e-005 
1.216e-003 1.724e+008 5.764e+010 1.000e+005 6.222e-001 2.356e-005 
1.236e-003 1.751e+008 5.754e+010 1.000e+005 6.292e-001 2.428e-005 
1.256e-003 1.780e+008 5.743e+010 1.000e+005 6.362e-001 2.502e-005 
1.276e-003 1.808e+008 5.731e+010 1.000e+005 6.413e-001 2.577e-005 
1.297e-003 1.836e+008 5.723e+010 1.000e+005 6.451e-001 2.653e-005 
1.317e-003 1.865e+008 5.711e+010 1.000e+005 6.512e-001 2.731e-005 
1.339e-003 1.895e+008 5.703e+010 1.000e+005 6.573e-001 2.810e-005 
1.359e-003 1.924e+008 5.691e+010 1.000e+005 6.627e-001 2.890e-005 
1.380e-003 1.953e+008 5.684e+010 1.000e+005 6.688e-001 2.971e-005 
1.402e-003 1.983e+008 5.676e+010 1.000e+005 6.742e-001 3.053e-005 
1.423e-003 2.013e+008 5.668e+010 1.000e+005 6.787e-001 3.137e-005 
1.445e-003 2.043e+008 5.662e+010 1.000e+005 6.859e-001 3.222e-005 
1.467e-003 2.074e+008 5.655e+010 1.000e+005 6.926e-001 3.309e-005 
1.490e-003 2.105e+008 5.647e+010 1.000e+005 6.980e-001 3.399e-005 
1.513e-003 2.137e+008 5.644e+010 1.000e+005 7.043e-001 3.492e-005 
1.536e-003 2.169e+008 5.638e+010 1.000e+005 7.099e-001 3.585e-005 
1.560e-003 2.203e+008 5.636e+010 1.000e+005 7.143e-001 3.684e-005 
1.583e-003 2.234e+008 5.631e+010 1.000e+005 7.205e-001 3.777e-005 
1.607e-003 2.267e+008 5.628e+010 1.000e+005 7.256e-001 3.874e-005 
1.631e-003 2.301e+008 5.625e+010 1.000e+005 7.327e-001 3.975e-005 
1.656e-003 2.336e+008 5.620e+010 1.000e+005 7.392e-001 4.081e-005 
1.683e-003 2.373e+008 5.617e+010 1.000e+005 7.457e-001 4.194e-005 
1.736e-003 2.446e+008 5.610e+010 1.000e+005 7.569e-001 4.422e-005 
1.836e-003 2.585e+008 5.604e+010 1.000e+005 7.780e-001 4.859e-005 
1.936e-003 2.723e+008 5.600e+010 1.000e+005 7.969e-001 5.307e-005 
2.036e-003 2.861e+008 5.595e+010 1.000e+005 8.154e-001 5.765e-005 
2.136e-003 2.999e+008 5.591e+010 1.000e+005 8.303e-001 6.233e-005 
2.236e-003 3.136e+008 5.590e+010 1.000e+005 8.455e-001 6.708e-005 
2.336e-003 3.274e+008 5.588e+010 1.000e+005 8.592e-001 7.192e-005 
2.436e-003 3.411e+008 5.586e+010 1.000e+005 8.727e-001 7.683e-005 
2.536e-003 3.549e+008 5.585e+010 1.000e+005 8.850e-001 8.182e-005 
2.633e-003 3.682e+008 5.585e+010 1.000e+005 8.943e-001 8.671e-005 
2.729e-003 3.813e+008 5.584e+010 1.000e+005 9.037e-001 9.160e-005 
2.794e-003 3.903e+008 5.589e+010 1.000e+005 9.110e-001 9.496e-005 
2.811e-003 3.926e+008 5.593e+010 1.000e+005 9.119e-001 9.584e-005 
2.828e-003 3.949e+008 5.596e+010 1.000e+005 9.136e-001 9.669e-005 
2.844e-003 3.971e+008 5.599e+010 1.000e+005 9.153e-001 9.754e-005 
2.860e-003 3.993e+008 5.602e+010 1.000e+005 9.169e-001 9.836e-005 
2.876e-003 4.014e+008 5.607e+010 1.000e+005 9.182e-001 9.918e-005 
2.891e-003 4.035e+008 5.609e+010 1.000e+005 9.189e-001 9.999e-005 
2.907e-003 4.057e+008 5.612e+010 1.000e+005 9.213e-001 1.008e-004 
2.922e-003 4.078e+008 5.619e+010 1.000e+005 9.225e-001 1.016e-004 
2.937e-003 4.099e+008 5.628e+010 1.000e+005 9.229e-001 1.024e-004 
2.953e-003 4.120e+008 5.640e+010 1.000e+005 9.244e-001 1.032e-004 
2.968e-003 4.141e+008 5.652e+010 1.000e+005 9.259e-001 1.040e-004 
2.984e-003 4.162e+008 5.664e+010 1.000e+005 9.306e-001 1.048e-004 
2.999e-003 4.184e+008 5.677e+010 1.000e+005 9.298e-001 1.057e-004 
3.015e-003 4.205e+008 5.694e+010 1.000e+005 9.332e-001 1.065e-004 
3.031e-003 4.227e+008 5.714e+010 1.000e+005 9.389e-001 1.074e-004 
3.046e-003 4.248e+008 5.732e+010 1.000e+005 9.417e-001 1.082e-004 
3.062e-003 4.270e+008 5.753e+010 1.000e+005 9.434e-001 1.091e-004 
3.079e-003 4.292e+008 5.774e+010 1.000e+005 9.473e-001 1.100e-004 
3.095e-003 4.315e+008 5.799e+010 1.000e+005 9.498e-001 1.109e-004 
3.112e-003 4.337e+008 5.819e+010 1.000e+005 9.538e-001 1.118e-004 
3.128e-003 4.360e+008 5.840e+010 1.000e+005 9.579e-001 1.128e-004 
3.145e-003 4.382e+008 5.863e+010 1.000e+005 9.612e-001 1.137e-004 
3.237e-003 4.507e+008 6.000e+010 1.000e+005 9.805e-001 1.191e-004 
3.337e-003 4.643e+008 6.165e+010 1.000e+005 9.993e-001 1.252e-004 
3.437e-003 4.778e+008 6.331e+010 1.000e+005 1.017e+000 1.316e-004 
3.537e-003 4.913e+008 6.498e+010 1.000e+005 1.034e+000 1.383e-004 
3.637e-003 5.048e+008 6.667e+010 1.000e+005 1.049e+000 1.452e-004 
3.693e-003 5.124e+008 6.763e+010 1.000e+005 1.046e+000 1.493e-004 
3.708e-003 5.143e+008 6.787e+010 1.000e+005 1.039e+000 1.503e-004 
3.790e-003 5.254e+008 6.356e+010 1.000e+005 1.037e+000 1.559e-004 
3.854e-003 5.341e+008 6.278e+010 1.000e+005 1.026e+000 1.602e-004 
3.870e-003 5.362e+008 6.253e+010 1.000e+005 1.021e+000 1.612e-004 
3.886e-003 5.383e+008 6.235e+010 1.000e+005 1.020e+000 1.622e-004 
3.901e-003 5.404e+008 6.221e+010 1.000e+005 9.947e-001 1.631e-004 
3.916e-003 5.425e+008 6.222e+010 1.000e+005 1.001e+000 1.640e-004 
3.932e-003 5.446e+008 6.217e+010 1.000e+005 1.022e+000 1.650e-004 
3.947e-003 5.466e+008 6.214e+010 1.000e+005 1.032e+000 1.659e-004 
3.962e-003 5.487e+008 6.211e+010 1.000e+005 1.032e+000 1.668e-004 
3.978e-003 5.508e+008 6.246e+010 1.000e+005 1.020e+000 1.678e-004 
3.993e-003 5.529e+008 6.217e+010 1.000e+005 1.016e+000 1.688e-004 
4.009e-003 5.550e+008 6.215e+010 1.000e+005 1.023e+000 1.697e-004 
4.024e-003 5.571e+008 6.217e+010 1.000e+005 1.032e+000 1.707e-004 
4.040e-003 5.592e+008 6.220e+010 1.000e+005 1.034e+000 1.717e-004 
4.055e-003 5.613e+008 6.229e+010 1.000e+005 1.034e+000 1.727e-004 
4.071e-003 5.634e+008 6.234e+010 1.000e+005 1.035e+000 1.737e-004 
4.086e-003 5.655e+008 6.237e+010 1.000e+005 1.032e+000 1.747e-004 
4.101e-003 5.675e+008 6.244e+010 1.000e+005 1.036e+000 1.756e-004 
4.116e-003 5.695e+008 6.243e+010 1.000e+005 1.040e+000 1.766e-004 
4.131e-003 5.715e+008 6.251e+010 1.000e+005 1.041e+000 1.776e-004 
4.147e-003 5.738e+008 6.255e+010 1.000e+005 1.042e+000 1.787e-004 
4.243e-003 5.867e+008 6.171e+010 1.000e+005 1.043e+000 1.850e-004 
4.343e-003 6.002e+008 6.140e+010 1.000e+005 1.045e+000 1.915e-004 
4.443e-003 6.137e+008 6.124e+010 1.000e+005 1.050e+000 1.980e-004 
4.541e-003 6.270e+008 6.116e+010 1.000e+005 1.049e+000 2.044e-004 
4.641e-003 6.405e+008 6.104e+010 1.000e+005 1.049e+000 2.109e-004 
4.739e-003 6.537e+008 6.090e+010 1.000e+005 1.050e+000 2.173e-004 
4.755e-003 6.559e+008 6.085e+010 1.000e+005 1.035e+000 2.183e-004 
4.770e-003 6.580e+008 6.087e+010 1.000e+005 1.027e+000 2.193e-004 
4.786e-003 6.601e+008 6.093e+010 1.000e+005 1.035e+000 2.202e-004 
4.801e-003 6.622e+008 6.106e+010 1.000e+005 1.045e+000 2.212e-004 
4.816e-003 6.643e+008 6.109e+010 1.000e+005 1.043e+000 2.221e-004 
4.832e-003 6.663e+008 6.112e+010 1.000e+005 1.030e+000 2.231e-004 
4.847e-003 6.684e+008 6.118e+010 1.000e+005 1.048e+000 2.241e-004 
4.863e-003 6.705e+008 6.131e+010 1.000e+005 1.054e+000 2.250e-004 
4.878e-003 6.726e+008 6.136e+010 1.000e+005 1.052e+000 2.260e-004 
4.894e-003 6.747e+008 6.145e+010 1.000e+005 1.054e+000 2.270e-004 
4.910e-003 6.769e+008 6.152e+010 1.000e+005 1.052e+000 2.281e-004 
4.962e-003 6.839e+008 6.144e+010 1.000e+005 1.059e+000 2.316e-004 
5.062e-003 6.974e+008 6.098e+010 1.000e+005 1.058e+000 2.381e-004 
5.162e-003 7.109e+008 6.074e+010 1.000e+005 1.058e+000 2.447e-004 
5.262e-003 7.245e+008 6.062e+010 1.000e+005 1.059e+000 2.512e-004 
5.362e-003 7.380e+008 6.054e+010 1.000e+005 1.060e+000 2.577e-004 
5.462e-003 7.515e+008 6.047e+010 1.000e+005 1.061e+000 2.643e-004 
5.562e-003 7.650e+008 6.043e+010 1.000e+005 1.062e+000 2.708e-004 
5.662e-003 7.785e+008 6.040e+010 1.000e+005 1.062e+000 2.773e-004 
5.762e-003 7.920e+008 6.037e+010 1.000e+005 1.064e+000 2.838e-004 
5.861e-003 8.053e+008 6.031e+010 1.000e+005 1.073e+000 2.903e-004 
5.951e-003 8.176e+008 6.032e+010 1.000e+005 1.067e+000 2.962e-004 
6.050e-003 8.309e+008 6.034e+010 1.000e+005 1.065e+000 3.027e-004 
6.150e-003 8.444e+008 6.030e+010 1.000e+005 1.066e+000 3.092e-004 
6.250e-003 8.580e+008 6.028e+010 1.000e+005 1.067e+000 3.157e-004 
6.350e-003 8.715e+008 6.027e+010 1.000e+005 1.068e+000 3.223e-004 
6.450e-003 8.850e+008 6.025e+010 1.000e+005 1.068e+000 3.288e-004 
6.550e-003 8.985e+008 6.026e+010 1.000e+005 1.069e+000 3.354e-004 
6.650e-003 9.120e+008 6.025e+010 1.000e+005 1.070e+000 3.419e-004 
6.750e-003 9.255e+008 6.025e+010 1.000e+005 1.069e+000 3.485e-004 
6.850e-003 9.390e+008 6.024e+010 1.000e+005 1.071e+000 3.551e-004 
6.950e-003 9.525e+008 6.022e+010 1.000e+005 1.071e+000 3.616e-004 
7.050e-003 9.660e+008 6.022e+010 1.000e+005 1.072e+000 3.682e-004 
7.150e-003 9.796e+008 6.022e+010 1.000e+005 1.073e+000 3.748e-004 
7.250e-003 9.931e+008 6.021e+010 1.000e+005 1.083e+000 3.813e-004 
7.345e-003 1.006e+009 6.021e+010 1.000e+005 1.074e+000 3.876e-004 
7.445e-003 1.019e+009 6.020e+010 1.000e+005 1.073e+000 3.941e-004 
7.545e-003 1.033e+009 6.019e+010 1.000e+005 1.073e+000 4.007e-004 
7.645e-003 1.046e+009 6.019e+010 1.000e+005 1.074e+000 4.073e-004 
7.745e-003 1.060e+009 6.018e+010 1.000e+005 1.074e+000 4.139e-004 
7.845e-003 1.073e+009 6.018e+010 1.000e+005 1.074e+000 4.204e-004 
7.945e-003 1.087e+009 6.018e+010 1.000e+005 1.075e+000 4.270e-004 
8.045e-003 1.100e+009 6.017e+010 1.000e+005 1.075e+000 4.336e-004 
8.145e-003 1.114e+009 6.018e+010 1.000e+005 1.075e+000 4.402e-004 
8.245e-003 1.127e+009 6.017e+010 1.000e+005 1.075e+000 4.468e-004 
8.345e-003 1.141e+009 6.017e+010 1.000e+005 1.076e+000 4.533e-004 
8.445e-003 1.154e+009 6.016e+010 1.000e+005 1.076e+000 4.599e-004 
8.545e-003 1.168e+009 6.016e+010 1.000e+005 1.077e+000 4.665e-004 
8.643e-003 1.181e+009 6.016e+010 1.000e+005 1.084e+000 4.730e-004 
8.742e-003 1.195e+009 6.016e+010 1.000e+005 1.077e+000 4.795e-004 
8.842e-003 1.208e+009 6.016e+010 1.000e+005 1.076e+000 4.861e-004 
8.942e-003 1.222e+009 6.016e+010 1.000e+005 1.076e+000 4.927e-004 
9.042e-003 1.235e+009 6.015e+010 1.000e+005 1.076e+000 4.993e-004 
9.142e-003 1.249e+009 6.015e+010 1.000e+005 1.076e+000 5.058e-004 
9.242e-003 1.262e+009 6.015e+010 1.000e+005 1.076e+000 5.124e-004 
9.342e-003 1.276e+009 6.015e+010 1.000e+005 1.077e+000 5.190e-004 
9.442e-003 1.289e+009 6.014e+010 1.000e+005 1.077e+000 5.256e-004 
9.542e-003 1.303e+009 6.014e+010 1.000e+005 1.077e+000 5.322e-004 
9.642e-003 1.316e+009 6.014e+010 1.000e+005 1.077e+000 5.388e-004 
9.742e-003 1.330e+009 6.014e+010 1.000e+005 1.077e+000 5.454e-004 
9.842e-003 1.343e+009 6.014e+010 1.000e+005 1.078e+000 5.520e-004 
9.942e-003 1.357e+009 6.014e+010 1.000e+005 1.079e+000 5.586e-004 
1.004e-002 1.370e+009 6.014e+010 1.000e+005 1.085e+000 5.650e-004 
1.014e-002 1.383e+009 6.013e+010 1.000e+005 1.078e+000 5.716e-004 
1.024e-002 1.397e+009 6.014e+010 1.000e+005 1.078e+000 5.782e-004 
1.034e-002 1.410e+009 6.013e+010 1.000e+005 1.078e+000 5.848e-004 
1.044e-002 1.424e+009 6.013e+010 1.000e+005 1.078e+000 5.914e-004 
1.054e-002 1.437e+009 6.012e+010 1.000e+005 1.078e+000 5.980e-004 
1.064e-002 1.451e+009 6.012e+010 1.000e+005 1.078e+000 6.046e-004 
1.074e-002 1.464e+009 6.013e+010 1.000e+005 1.078e+000 6.112e-004 
1.084e-002 1.478e+009 6.013e+010 1.000e+005 1.078e+000 6.178e-004 
1.094e-002 1.491e+009 6.012e+010 1.000e+005 1.078e+000 6.244e-004 
1.104e-002 1.505e+009 6.012e+010 1.000e+005 1.079e+000 6.310e-004 
1.114e-002 1.518e+009 6.012e+010 1.000e+005 1.079e+000 6.375e-004 
1.124e-002 1.532e+009 6.012e+010 1.000e+005 1.079e+000 6.441e-004 
1.134e-002 1.545e+009 6.012e+010 1.000e+005 1.081e+000 6.507e-004 
1.144e-002 1.559e+009 6.012e+010 1.000e+005 1.082e+000 6.572e-004 
1.154e-002 1.572e+009 6.012e+010 1.000e+005 1.079e+000 6.638e-004 
1.164e-002 1.586e+009 6.012e+010 1.000e+005 1.079e+000 6.704e-004 
1.174e-002 1.599e+009 6.011e+010 1.000e+005 1.079e+000 6.770e-004 
1.184e-002 1.613e+009 6.011e+010 1.000e+005 1.079e+000 6.836e-004 
1.194e-002 1.626e+009 6.011e+010 1.000e+005 1.078e+000 6.902e-004 
1.204e-002 1.640e+009 6.011e+010 1.000e+005 1.079e+000 6.968e-004 
1.214e-002 1.653e+009 6.012e+010 1.000e+005 1.079e+000 7.034e-004 
1.224e-002 1.667e+009 6.012e+010 1.000e+005 1.078e+000 7.100e-004 
1.234e-002 1.680e+009 6.011e+010 1.000e+005 1.079e+000 7.166e-004 
1.244e-002 1.694e+009 6.011e+010 1.000e+005 1.079e+000 7.232e-004 
1.254e-002 1.707e+009 6.011e+010 1.000e+005 1.080e+000 7.298e-004 
1.264e-002 1.721e+009 6.011e+010 1.000e+005 1.080e+000 7.364e-004 
1.274e-002 1.734e+009 6.010e+010 1.000e+005 1.083e+000 7.430e-004 
1.284e-002 1.747e+009 6.010e+010 1.000e+005 1.081e+000 7.494e-004 
1.294e-002 1.761e+009 6.010e+010 1.000e+005 1.080e+000 7.560e-004 
1.304e-002 1.774e+009 6.010e+010 1.000e+005 1.079e+000 7.626e-004 
1.314e-002 1.788e+009 6.011e+010 1.000e+005 1.079e+000 7.692e-004 
1.324e-002 1.801e+009 6.011e+010 1.000e+005 1.079e+000 7.758e-004 
1.334e-002 1.815e+009 6.010e+010 1.000e+005 1.079e+000 7.824e-004 
1.344e-002 1.828e+009 6.010e+010 1.000e+005 1.080e+000 7.890e-004 
1.354e-002 1.842e+009 6.010e+010 1.000e+005 1.079e+000 7.956e-004 
1.364e-002 1.855e+009 6.011e+010 1.000e+005 1.079e+000 8.022e-004 
1.374e-002 1.869e+009 6.010e+010 1.000e+005 1.080e+000 8.088e-004 
1.384e-002 1.882e+009 6.010e+010 1.000e+005 1.080e+000 8.154e-004 
1.394e-002 1.896e+009 6.010e+010 1.000e+005 1.080e+000 8.220e-004 
1.404e-002 1.909e+009 6.010e+010 1.000e+005 1.081e+000 8.286e-004 
1.414e-002 1.923e+009 6.010e+010 1.000e+005 1.087e+000 8.352e-004 
1.423e-002 1.936e+009 6.010e+010 1.000e+005 1.081e+000 8.416e-004 
1.433e-002 1.950e+009 6.010e+010 1.000e+005 1.080e+000 8.482e-004 
1.443e-002 1.963e+009 6.009e+010 1.000e+005 1.080e+000 8.548e-004 
1.453e-002 1.977e+009 6.009e+010 1.000e+005 1.080e+000 8.614e-004 
1.463e-002 1.990e+009 6.009e+010 1.000e+005 1.080e+000 8.680e-004 
1.473e-002 2.004e+009 6.009e+010 1.000e+005 1.079e+000 8.746e-004 
1.483e-002 2.017e+009 6.009e+010 1.000e+005 1.080e+000 8.812e-004 
1.493e-002 2.031e+009 6.010e+010 1.000e+005 1.080e+000 8.878e-004 
1.503e-002 2.044e+009 6.009e+010 1.000e+005 1.080e+000 8.944e-004 
1.513e-002 2.058e+009 6.009e+010 1.000e+005 1.080e+000 9.010e-004 
1.523e-002 2.071e+009 6.009e+010 1.000e+005 1.080e+000 9.076e-004 
1.533e-002 2.085e+009 6.009e+010 1.000e+005 1.080e+000 9.142e-004 
1.543e-002 2.098e+009 5.979e+010 1.000e+005 1.078e+000 9.208e-004 
1.553e-002 2.111e+009 5.949e+010 1.000e+005 1.087e+000 9.272e-004 
1.563e-002 2.125e+009 5.898e+010 1.000e+005 1.071e+000 9.336e-004 
1.573e-002 2.138e+009 5.851e+010 1.000e+005 1.067e+000 9.400e-004 
1.583e-002 2.152e+009 5.807e+010 1.000e+005 1.063e+000 9.463e-004 
1.593e-002 2.165e+009 5.764e+010 1.000e+005 1.059e+000 9.525e-004 
1.603e-002 2.179e+009 5.724e+010 1.000e+005 1.056e+000 9.587e-004 
1.613e-002 2.192e+009 5.685e+010 1.000e+005 1.053e+000 9.648e-004 
1.623e-002 2.206e+009 5.652e+010 1.000e+005 1.050e+000 9.708e-004 
1.633e-002 2.219e+009 5.624e+010 1.000e+005 1.047e+000 9.768e-004 
1.643e-002 2.233e+009 5.604e+010 1.000e+005 1.045e+000 9.828e-004 
1.653e-002 2.247e+009 5.593e+010 1.000e+005 1.045e+000 9.887e-004 
1.663e-002 2.260e+009 5.584e+010 1.000e+005 1.043e+000 9.946e-004 
1.673e-002 2.274e+009 5.576e+010 1.000e+005 1.043e+000 1.001e-003 
1.683e-002 2.287e+009 5.572e+010 1.000e+005 1.043e+000 1.006e-003 
1.693e-002 2.301e+009 5.568e+010 1.000e+005 1.043e+000 1.012e-003 
1.703e-002 2.315e+009 5.565e+010 1.000e+005 1.042e+000 1.018e-003 
1.713e-002 2.328e+009 5.562e+010 1.000e+005 1.042e+000 1.024e-003 
1.723e-002 2.342e+009 5.560e+010 1.000e+005 1.042e+000 1.030e-003 
1.733e-002 2.355e+009 5.559e+010 1.000e+005 1.043e+000 1.036e-003 
1.743e-002 2.369e+009 5.559e+010 1.000e+005 1.041e+000 1.042e-003 
1.752e-002 2.382e+009 5.557e+010 1.000e+005 1.042e+000 1.048e-003 
1.762e-002 2.396e+009 5.557e+010 1.000e+005 1.042e+000 1.053e-003 
1.772e-002 2.409e+009 5.556e+010 1.000e+005 1.041e+000 1.059e-003 
1.782e-002 2.423e+009 5.555e+010 1.000e+005 1.042e+000 1.065e-003 
1.792e-002 2.437e+009 5.554e+010 1.000e+005 1.041e+000 1.071e-003 
1.802e-002 2.450e+009 5.553e+010 1.000e+005 1.041e+000 1.077e-003 
1.812e-002 2.464e+009 5.552e+010 1.000e+005 1.041e+000 1.083e-003 
1.822e-002 2.477e+009 5.551e+010 1.000e+005 1.042e+000 1.089e-003 
1.832e-002 2.491e+009 5.551e+010 1.000e+005 1.042e+000 1.094e-003 
1.842e-002 2.504e+009 5.551e+010 1.000e+005 1.041e+000 1.100e-003 
1.852e-002 2.518e+009 5.551e+010 1.000e+005 1.042e+000 1.106e-003 
1.862e-002 2.532e+009 5.550e+010 1.000e+005 1.041e+000 1.112e-003 
1.872e-002 2.545e+009 5.551e+010 1.000e+005 1.041e+000 1.118e-003 
1.882e-002 2.559e+009 5.549e+010 1.000e+005 1.041e+000 1.124e-003 
1.892e-002 2.572e+009 5.549e+010 1.000e+005 1.041e+000 1.130e-003 
1.902e-002 2.586e+009 5.549e+010 1.000e+005 1.041e+000 1.135e-003 
1.912e-002 2.599e+009 5.550e+010 1.000e+005 1.040e+000 1.141e-003 
1.922e-002 2.613e+009 5.549e+010 1.000e+005 1.040e+000 1.147e-003 
1.932e-002 2.627e+009 5.549e+010 1.000e+005 1.041e+000 1.153e-003 
1.942e-002 2.640e+009 5.549e+010 1.000e+005 1.041e+000 1.159e-003 
1.952e-002 2.654e+009 5.548e+010 1.000e+005 1.041e+000 1.165e-003 
1.962e-002 2.667e+009 5.548e+010 1.000e+005 1.041e+000 1.171e-003 
1.972e-002 2.681e+009 5.548e+010 1.000e+005 1.041e+000 1.177e-003 
1.982e-002 2.695e+009 5.548e+010 1.000e+005 1.041e+000 1.182e-003 
1.992e-002 2.708e+009 5.548e+010 1.000e+005 1.041e+000 1.188e-003 
2.002e-002 2.722e+009 5.547e+010 1.000e+005 1.041e+000 1.194e-003 
2.012e-002 2.735e+009 5.548e+010 1.000e+005 1.041e+000 1.200e-003 
2.022e-002 2.749e+009 5.547e+010 1.000e+005 1.041e+000 1.206e-003 
2.032e-002 2.762e+009 5.547e+010 1.000e+005 1.041e+000 1.212e-003 
2.042e-002 2.776e+009 5.548e+010 1.000e+005 1.041e+000 1.218e-003 
2.052e-002 2.789e+009 5.547e+010 1.000e+005 1.041e+000 1.223e-003 
2.062e-002 2.803e+009 5.547e+010 1.000e+005 1.041e+000 1.229e-003 
2.072e-002 2.817e+009 5.547e+010 1.000e+005 1.041e+000 1.235e-003 
2.082e-002 2.830e+009 5.547e+010 1.000e+005 1.041e+000 1.241e-003 
2.092e-002 2.844e+009 5.547e+010 1.000e+005 1.041e+000 1.247e-003 
2.102e-002 2.857e+009 5.547e+010 1.000e+005 1.042e+000 1.253e-003 
2.112e-002 2.871e+009 5.547e+010 1.000e+005 1.041e+000 1.259e-003 
2.122e-002 2.885e+009 5.547e+010 1.000e+005 1.041e+000 1.264e-003 
2.132e-002 2.898e+009 5.547e+010 1.000e+005 1.041e+000 1.270e-003 
2.142e-002 2.912e+009 5.546e+010 1.000e+005 1.041e+000 1.276e-003 
2.152e-002 2.925e+009 5.546e+010 1.000e+005 1.041e+000 1.282e-003 
2.162e-002 2.939e+009 5.546e+010 1.000e+005 1.041e+000 1.288e-003 
2.172e-002 2.953e+009 5.546e+010 1.000e+005 1.042e+000 1.294e-003 
2.182e-002 2.966e+009 5.546e+010 1.000e+005 1.041e+000 1.300e-003 
2.192e-002 2.980e+009 5.546e+010 1.000e+005 1.041e+000 1.306e-003 
2.202e-002 2.993e+009 5.546e+010 1.000e+005 1.041e+000 1.311e-003 
2.212e-002 3.007e+009 5.546e+010 1.000e+005 1.041e+000 1.317e-003 
2.222e-002 3.021e+009 5.546e+010 1.000e+005 1.041e+000 1.323e-003 
2.232e-002 3.034e+009 5.546e+010 1.000e+005 1.041e+000 1.329e-003 
2.242e-002 3.048e+009 5.552e+010 1.000e+005 1.040e+000 1.335e-003 
2.252e-002 3.061e+009 5.767e+010 1.000e+005 1.057e+000 1.341e-003 
2.262e-002 3.075e+009 6.285e+010 1.000e+005 1.100e+000 1.347e-003 
2.272e-002 3.088e+009 6.955e+010 1.000e+005 1.144e+000 1.355e-003 
2.281e-002 3.101e+009 7.675e+010 1.000e+005 1.184e+000 1.364e-003 
2.291e-002 3.114e+009 8.393e+010 1.000e+005 1.217e+000 1.373e-003 
2.301e-002 3.127e+009 9.121e+010 1.000e+005 1.244e+000 1.384e-003 
2.311e-002 3.140e+009 9.671e+010 1.000e+005 1.261e+000 1.396e-003 
2.321e-002 3.152e+009 9.346e+010 1.000e+005 1.249e+000 1.408e-003 
2.331e-002 3.165e+009 8.392e+010 1.000e+005 1.209e+000 1.419e-003 
2.341e-002 3.178e+009 6.517e+010 1.000e+005 1.106e+000 1.428e-003 
2.351e-002 3.191e+009 6.650e+010 1.000e+005 1.121e+000 1.435e-003 
2.360e-002 3.204e+009 7.458e+010 1.000e+005 1.170e+000 1.443e-003 
2.370e-002 3.217e+009 7.971e+010 1.000e+005 1.196e+000 1.452e-003 
2.380e-002 3.230e+009 8.414e+010 1.000e+005 1.215e+000 1.462e-003 
2.390e-002 3.243e+009 8.850e+010 1.000e+005 1.233e+000 1.473e-003 
2.400e-002 3.256e+009 9.345e+010 1.000e+005 1.250e+000 1.485e-003 
2.410e-002 3.268e+009 9.334e+010 1.000e+005 1.246e+000 1.497e-003 
2.420e-002 3.281e+009 8.621e+010 1.000e+005 1.217e+000 1.508e-003 
2.430e-002 3.294e+009 7.082e+010 1.000e+005 1.136e+000 1.517e-003 
2.440e-002 3.307e+009 6.838e+010 1.000e+005 1.131e+000 1.525e-003 
2.450e-002 3.320e+009 7.851e+010 1.000e+005 1.188e+000 1.533e-003 
2.460e-002 3.333e+009 8.969e+010 1.000e+005 1.234e+000 1.544e-003 
2.470e-002 3.346e+009 9.469e+010 1.000e+005 1.249e+000 1.556e-003 
2.480e-002 3.358e+009 9.783e+010 1.000e+005 1.260e+000 1.568e-003 
2.490e-002 3.371e+009 1.055e+011 1.000e+005 1.282e+000 1.581e-003 
2.499e-002 3.383e+009 1.034e+011 1.000e+005 1.275e+000 1.594e-003 
2.509e-002 3.395e+009 1.027e+011 1.000e+005 1.272e+000 1.608e-003 
2.519e-002 3.408e+009 9.526e+010 1.000e+005 1.247e+000 1.620e-003 
2.529e-002 3.421e+009 8.816e+010 1.000e+005 1.227e+000 1.632e-003 
2.539e-002 3.434e+009 8.668e+010 1.000e+005 1.222e+000 1.643e-003 
2.549e-002 3.446e+009 8.751e+010 1.000e+005 1.225e+000 1.653e-003 
2.559e-002 3.459e+009 8.223e+010 1.000e+005 1.202e+000 1.664e-003 
2.569e-002 3.472e+009 8.258e+010 1.000e+005 1.206e+000 1.674e-003 
2.579e-002 3.485e+009 7.912e+010 1.000e+005 1.192e+000 1.683e-003 
2.589e-002 3.498e+009 8.386e+010 1.000e+005 1.212e+000 1.693e-003 
2.599e-002 3.511e+009 8.387e+010 1.000e+005 1.210e+000 1.704e-003 
2.609e-002 3.524e+009 7.802e+010 1.000e+005 1.184e+000 1.714e-003 
2.619e-002 3.537e+009 7.775e+010 1.000e+005 1.187e+000 1.723e-003 
2.629e-002 3.550e+009 7.447e+010 1.000e+005 1.169e+000 1.732e-003 
2.639e-002 3.563e+009 7.812e+010 1.000e+005 1.189e+000 1.741e-003 
2.649e-002 3.576e+009 7.675e+010 1.000e+005 1.179e+000 1.750e-003 
2.659e-002 3.589e+009 7.977e+010 1.000e+005 1.195e+000 1.760e-003 
2.668e-002 3.602e+009 7.593e+010 1.000e+005 1.172e+000 1.769e-003 
2.678e-002 3.615e+009 7.458e+010 1.000e+005 1.170e+000 1.778e-003 
2.688e-002 3.628e+009 7.877e+010 1.000e+005 1.187e+000 1.787e-003 
2.698e-002 3.641e+009 8.406e+010 1.000e+005 1.210e+000 1.797e-003 
2.708e-002 3.654e+009 8.063e+010 1.000e+005 1.195e+000 1.807e-003 
2.718e-002 3.667e+009 7.883e+010 1.000e+005 1.189e+000 1.817e-003 
2.728e-002 3.680e+009 7.897e+010 1.000e+005 1.189e+000 1.827e-003 
2.738e-002 3.693e+009 8.130e+010 1.000e+005 1.201e+000 1.837e-003 
2.748e-002 3.706e+009 7.758e+010 1.000e+005 1.184e+000 1.846e-003 
2.758e-002 3.720e+009 7.186e+010 1.000e+005 1.153e+000 1.855e-003 
2.768e-002 3.733e+009 6.289e+010 1.000e+005 1.096e+000 1.863e-003 
2.778e-002 3.746e+009 6.296e+010 1.000e+005 1.100e+000 1.869e-003 
2.788e-002 3.760e+009 6.428e+010 1.000e+005 1.111e+000 1.877e-003 
2.798e-002 3.773e+009 6.298e+010 1.000e+005 1.099e+000 1.884e-003 
2.808e-002 3.786e+009 6.152e+010 1.000e+005 1.089e+000 1.891e-003 
2.818e-002 3.800e+009 5.923e+010 1.000e+005 1.072e+000 1.897e-003 
2.828e-002 3.813e+009 5.861e+010 1.000e+005 1.067e+000 1.904e-003 
2.838e-002 3.827e+009 5.749e+010 1.000e+005 1.057e+000 1.910e-003 
2.848e-002 3.840e+009 5.685e+010 1.000e+005 1.051e+000 1.916e-003 
2.858e-002 3.854e+009 5.651e+010 1.000e+005 1.050e+000 1.922e-003 
2.868e-002 3.867e+009 5.631e+010 1.000e+005 1.048e+000 1.928e-003 
2.878e-002 3.881e+009 5.616e+010 1.000e+005 1.047e+000 1.934e-003 
2.887e-002 3.894e+009 5.604e+010 1.000e+005 1.046e+000 1.940e-003 
2.897e-002 3.908e+009 5.597e+010 1.000e+005 1.046e+000 1.946e-003 
2.907e-002 3.921e+009 5.591e+010 1.000e+005 1.044e+000 1.952e-003 
2.917e-002 3.935e+009 5.584e+010 1.000e+005 1.044e+000 1.958e-003 
2.927e-002 3.948e+009 5.580e+010 1.000e+005 1.044e+000 1.963e-003 
2.937e-002 3.961e+009 5.576e+010 1.000e+005 1.043e+000 1.969e-003 
2.947e-002 3.975e+009 5.575e+010 1.000e+005 1.042e+000 1.975e-003 
2.956e-002 3.988e+009 5.572e+010 1.000e+005 1.043e+000 1.981e-003 
2.966e-002 4.002e+009 5.569e+010 1.000e+005 1.043e+000 1.987e-003 
2.976e-002 4.015e+009 5.567e+010 1.000e+005 1.043e+000 1.992e-003 
2.986e-002 4.029e+009 5.565e+010 1.000e+005 1.042e+000 1.998e-003 
2.996e-002 4.042e+009 5.562e+010 1.000e+005 1.042e+000 2.004e-003 
3.006e-002 4.056e+009 5.561e+010 1.000e+005 1.042e+000 2.010e-003 
3.016e-002 4.069e+009 5.561e+010 1.000e+005 1.041e+000 2.016e-003 
3.026e-002 4.083e+009 5.559e+010 1.000e+005 1.041e+000 2.022e-003 
3.036e-002 4.096e+009 5.558e+010 1.000e+005 1.042e+000 2.028e-003 
3.046e-002 4.110e+009 5.558e+010 1.000e+005 1.042e+000 2.034e-003 
3.056e-002 4.123e+009 5.557e+010 1.000e+005 1.042e+000 2.039e-003 
3.066e-002 4.137e+009 5.556e+010 1.000e+005 1.041e+000 2.045e-003 
3.075e-002 4.150e+009 5.556e+010 1.000e+005 1.040e+000 2.051e-003 
3.085e-002 4.163e+009 5.555e+010 1.000e+005 1.041e+000 2.057e-003 
3.095e-002 4.177e+009 5.553e+010 1.000e+005 1.041e+000 2.063e-003 
3.105e-002 4.190e+009 5.554e+010 1.000e+005 1.041e+000 2.068e-003 
3.115e-002 4.204e+009 5.554e+010 1.000e+005 1.042e+000 2.074e-003 
3.125e-002 4.217e+009 5.553e+010 1.000e+005 1.042e+000 2.080e-003 
3.135e-002 4.231e+009 5.552e+010 1.000e+005 1.042e+000 2.086e-003 
3.145e-002 4.244e+009 5.551e+010 1.000e+005 1.041e+000 2.092e-003 
3.155e-002 4.258e+009 5.551e+010 1.000e+005 1.041e+000 2.098e-003 
3.165e-002 4.271e+009 5.551e+010 1.000e+005 1.041e+000 2.103e-003 
3.174e-002 4.285e+009 5.551e+010 1.000e+005 1.041e+000 2.109e-003 
3.184e-002 4.298e+009 5.552e+010 1.000e+005 1.041e+000 2.115e-003 
3.194e-002 4.311e+009 5.551e+010 1.000e+005 1.042e+000 2.121e-003 
3.204e-002 4.324e+009 5.550e+010 1.000e+005 1.042e+000 2.126e-003 
3.213e-002 4.338e+009 5.551e+010 1.000e+005 1.040e+000 2.132e-003 
3.223e-002 4.351e+009 5.549e+010 1.000e+005 1.041e+000 2.138e-003 
3.233e-002 4.364e+009 5.550e+010 1.000e+005 1.041e+000 2.144e-003 
3.243e-002 4.378e+009 5.549e+010 1.000e+005 1.042e+000 2.149e-003 
3.253e-002 4.391e+009 5.549e+010 1.000e+005 1.041e+000 2.155e-003 
3.262e-002 4.404e+009 5.549e+010 1.000e+005 1.041e+000 2.161e-003 
3.272e-002 4.418e+009 5.549e+010 1.000e+005 1.041e+000 2.167e-003 
3.282e-002 4.431e+009 5.548e+010 1.000e+005 1.041e+000 2.172e-003 
3.292e-002 4.445e+009 5.549e+010 1.000e+005 1.041e+000 2.178e-003 
3.302e-002 4.458e+009 5.548e+010 1.000e+005 1.041e+000 2.184e-003 
3.312e-002 4.472e+009 5.548e+010 1.000e+005 1.042e+000 2.190e-003 
3.322e-002 4.485e+009 5.548e+010 1.000e+005 1.041e+000 2.196e-003 
3.332e-002 4.498e+009 5.548e+010 1.000e+005 1.041e+000 2.201e-003 
 
