# Supplementary material for: Strain rate dependency of dislocation plasticity
Source: Nat Commun. 2021 Mar 23;12:1845. doi: 10.1038/s41467-021-21939-1 (PMC7988163; doi:10.1038/s41467-021-21939-1)
Supplement: Supplementary file 3 — Supplementary Data 1 [file 41467_2021_21939_MOESM3_ESM.zip › Supplementary Data 1/DDDSimulationSet3/StrainRate=1e5s-1/InitialDislocationDensity=6.8e11m-2.dat]

#strain(1), stress(Pa), dislocation density(m-2), strain rate(s-1), mean dislocation velocity(km/s), plastic strain(1)
9.972e-005 1.428e+007 6.532e+011 1.000e+005 3.023e-002 8.675e-007 
1.997e-004 2.837e+007 6.549e+011 1.000e+005 5.314e-002 3.413e-006 
2.992e-004 4.215e+007 6.578e+011 1.000e+005 7.906e-002 7.606e-006 
3.798e-004 5.315e+007 6.643e+011 1.000e+005 9.780e-002 1.220e-005 
4.258e-004 5.935e+007 6.704e+011 1.000e+005 1.104e-001 1.530e-005 
4.715e-004 6.545e+007 6.788e+011 1.000e+005 1.205e-001 1.880e-005 
5.195e-004 7.180e+007 6.892e+011 1.000e+005 1.363e-001 2.286e-005 
6.024e-004 8.255e+007 7.152e+011 1.000e+005 1.673e-001 3.132e-005 
7.017e-004 9.496e+007 7.441e+011 1.000e+005 2.120e-001 4.473e-005 
7.994e-004 1.066e+008 7.759e+011 1.000e+005 2.628e-001 6.215e-005 
8.982e-004 1.178e+008 7.909e+011 1.000e+005 2.998e-001 8.339e-005 
9.964e-004 1.283e+008 8.263e+011 1.000e+005 3.387e-001 1.086e-004 
1.092e-003 1.379e+008 8.489e+011 1.000e+005 3.805e-001 1.374e-004 
1.188e-003 1.472e+008 8.877e+011 1.000e+005 4.044e-001 1.702e-004 
1.250e-003 1.526e+008 9.085e+011 1.000e+005 4.427e-001 1.939e-004 
1.333e-003 1.599e+008 9.157e+011 1.000e+005 4.467e-001 2.270e-004 
1.393e-003 1.650e+008 9.140e+011 1.000e+005 4.470e-001 2.516e-004 
1.443e-003 1.693e+008 8.793e+011 1.000e+005 4.281e-001 2.714e-004 
1.521e-003 1.767e+008 8.394e+011 1.000e+005 4.234e-001 2.993e-004 
1.582e-003 1.823e+008 8.599e+011 1.000e+005 4.269e-001 3.211e-004 
1.628e-003 1.864e+008 8.899e+011 1.000e+005 4.543e-001 3.387e-004 
1.653e-003 1.886e+008 9.010e+011 1.000e+005 4.571e-001 3.488e-004 
1.681e-003 1.910e+008 9.190e+011 1.000e+005 4.593e-001 3.602e-004 
1.714e-003 1.937e+008 9.333e+011 1.000e+005 4.734e-001 3.741e-004 
1.755e-003 1.969e+008 9.239e+011 1.000e+005 4.881e-001 3.924e-004 
1.841e-003 2.035e+008 9.594e+011 1.000e+005 5.320e-001 4.333e-004 
1.918e-003 2.090e+008 9.456e+011 1.000e+005 5.490e-001 4.724e-004 
1.988e-003 2.140e+008 8.841e+011 1.000e+005 5.533e-001 5.075e-004 
2.053e-003 2.191e+008 7.911e+011 1.000e+005 5.245e-001 5.371e-004 
2.110e-003 2.239e+008 8.183e+011 1.000e+005 5.367e-001 5.616e-004 
2.144e-003 2.266e+008 8.478e+011 1.000e+005 5.624e-001 5.771e-004 
2.206e-003 2.310e+008 8.745e+011 1.000e+005 6.053e-001 6.086e-004 
2.266e-003 2.353e+008 8.493e+011 1.000e+005 5.890e-001 6.385e-004 
2.311e-003 2.386e+008 8.633e+011 1.000e+005 5.685e-001 6.607e-004 
2.356e-003 2.418e+008 8.919e+011 1.000e+005 5.764e-001 6.831e-004 
2.401e-003 2.449e+008 8.858e+011 1.000e+005 5.971e-001 7.068e-004 
2.445e-003 2.479e+008 8.755e+011 1.000e+005 5.941e-001 7.306e-004 
2.489e-003 2.510e+008 8.632e+011 1.000e+005 5.971e-001 7.526e-004 
2.532e-003 2.539e+008 8.738e+011 1.000e+005 6.212e-001 7.757e-004 
2.553e-003 2.553e+008 8.782e+011 1.000e+005 6.227e-001 7.874e-004 
2.578e-003 2.569e+008 8.828e+011 1.000e+005 6.232e-001 8.013e-004 
2.607e-003 2.588e+008 8.805e+011 1.000e+005 6.230e-001 8.171e-004 
2.644e-003 2.612e+008 8.796e+011 1.000e+005 6.281e-001 8.379e-004 
2.687e-003 2.640e+008 8.601e+011 1.000e+005 6.078e-001 8.611e-004 
2.703e-003 2.652e+008 8.552e+011 1.000e+005 6.075e-001 8.693e-004 
2.718e-003 2.662e+008 8.494e+011 1.000e+005 5.976e-001 8.769e-004 
2.733e-003 2.673e+008 8.356e+011 1.000e+005 5.886e-001 8.842e-004 
2.751e-003 2.687e+008 8.324e+011 1.000e+005 5.711e-001 8.930e-004 
2.771e-003 2.702e+008 8.306e+011 1.000e+005 5.659e-001 9.020e-004 
2.786e-003 2.714e+008 8.307e+011 1.000e+005 5.879e-001 9.093e-004 
2.803e-003 2.726e+008 8.206e+011 1.000e+005 5.868e-001 9.173e-004 
2.835e-003 2.751e+008 8.111e+011 1.000e+005 5.902e-001 9.326e-004 
2.912e-003 2.808e+008 7.915e+011 1.000e+005 6.139e-001 9.694e-004 
2.991e-003 2.865e+008 7.764e+011 1.000e+005 6.431e-001 1.009e-003 
3.086e-003 2.932e+008 7.715e+011 1.000e+005 6.534e-001 1.057e-003 
3.173e-003 2.991e+008 8.259e+011 1.000e+005 6.639e-001 1.104e-003 
3.254e-003 3.041e+008 9.100e+011 1.000e+005 6.698e-001 1.150e-003 
3.331e-003 3.079e+008 9.793e+011 1.000e+005 6.923e-001 1.202e-003 
3.408e-003 3.116e+008 9.662e+011 1.000e+005 6.870e-001 1.253e-003 
3.473e-003 3.148e+008 9.366e+011 1.000e+005 6.806e-001 1.296e-003 
3.539e-003 3.182e+008 9.391e+011 1.000e+005 6.980e-001 1.338e-003 
3.627e-003 3.232e+008 8.558e+011 1.000e+005 6.632e-001 1.391e-003 
3.696e-003 3.279e+008 8.410e+011 1.000e+005 6.479e-001 1.428e-003 
3.770e-003 3.324e+008 8.796e+011 1.000e+005 6.969e-001 1.471e-003 
3.860e-003 3.365e+008 1.025e+012 1.000e+005 7.576e-001 1.532e-003 
3.934e-003 3.392e+008 9.472e+011 1.000e+005 7.327e-001 1.588e-003 
4.015e-003 3.424e+008 1.003e+012 1.000e+005 7.492e-001 1.646e-003 
4.090e-003 3.448e+008 1.009e+012 1.000e+005 7.429e-001 1.706e-003 
4.172e-003 3.480e+008 9.858e+011 1.000e+005 7.377e-001 1.765e-003 
4.239e-003 3.503e+008 1.029e+012 1.000e+005 7.613e-001 1.816e-003 
4.316e-003 3.527e+008 9.986e+011 1.000e+005 7.591e-001 1.876e-003 
4.391e-003 3.553e+008 1.026e+012 1.000e+005 7.720e-001 1.933e-003 
4.470e-003 3.578e+008 1.009e+012 1.000e+005 7.664e-001 1.995e-003 
4.544e-003 3.607e+008 9.542e+011 1.000e+005 7.572e-001 2.050e-003 
4.626e-003 3.641e+008 9.655e+011 1.000e+005 7.594e-001 2.108e-003 
4.693e-003 3.668e+008 8.737e+011 1.000e+005 7.688e-001 2.156e-003 
4.774e-003 3.707e+008 8.462e+011 1.000e+005 7.302e-001 2.210e-003 
4.851e-003 3.753e+008 7.830e+011 1.000e+005 7.001e-001 2.255e-003 
4.924e-003 3.802e+008 7.388e+011 1.000e+005 7.093e-001 2.295e-003 
5.009e-003 3.860e+008 7.328e+011 1.000e+005 7.062e-001 2.339e-003 
5.091e-003 3.917e+008 7.319e+011 1.000e+005 7.076e-001 2.382e-003 
5.181e-003 3.979e+008 7.299e+011 1.000e+005 7.120e-001 2.429e-003 
5.273e-003 4.042e+008 7.288e+011 1.000e+005 7.127e-001 2.477e-003 
5.366e-003 4.106e+008 7.349e+011 1.000e+005 7.217e-001 2.526e-003 
5.462e-003 4.170e+008 7.307e+011 1.000e+005 7.250e-001 2.578e-003 
5.544e-003 4.225e+008 7.303e+011 1.000e+005 7.300e-001 2.622e-003 
5.565e-003 4.239e+008 7.313e+011 1.000e+005 7.307e-001 2.633e-003 
5.585e-003 4.252e+008 7.297e+011 1.000e+005 7.298e-001 2.643e-003 
5.639e-003 4.288e+008 7.274e+011 1.000e+005 7.331e-001 2.673e-003 
5.719e-003 4.342e+008 7.303e+011 1.000e+005 7.419e-001 2.717e-003 
5.810e-003 4.401e+008 7.303e+011 1.000e+005 7.417e-001 2.766e-003 
5.903e-003 4.461e+008 7.351e+011 1.000e+005 7.545e-001 2.817e-003 
5.997e-003 4.522e+008 7.297e+011 1.000e+005 7.530e-001 2.870e-003 
6.087e-003 4.579e+008 7.288e+011 1.000e+005 7.526e-001 2.920e-003 
6.164e-003 4.629e+008 7.301e+011 1.000e+005 7.574e-001 2.963e-003 
6.234e-003 4.673e+008 7.298e+011 1.000e+005 7.656e-001 3.002e-003 
6.264e-003 4.692e+008 7.293e+011 1.000e+005 7.629e-001 3.019e-003 
6.332e-003 4.735e+008 7.279e+011 1.000e+005 7.647e-001 3.057e-003 
6.424e-003 4.792e+008 7.305e+011 1.000e+005 7.740e-001 3.109e-003 
6.517e-003 4.849e+008 7.286e+011 1.000e+005 7.775e-001 3.162e-003 
6.606e-003 4.905e+008 7.289e+011 1.000e+005 7.829e-001 3.214e-003 
6.698e-003 4.961e+008 7.321e+011 1.000e+005 7.814e-001 3.266e-003 
6.791e-003 5.018e+008 7.288e+011 1.000e+005 7.865e-001 3.321e-003 
6.885e-003 5.074e+008 7.294e+011 1.000e+005 7.929e-001 3.375e-003 
6.978e-003 5.130e+008 7.292e+011 1.000e+005 7.972e-001 3.430e-003 
7.069e-003 5.185e+008 7.286e+011 1.000e+005 7.947e-001 3.483e-003 
7.160e-003 5.239e+008 7.284e+011 1.000e+005 8.008e-001 3.536e-003 
7.253e-003 5.294e+008 7.289e+011 1.000e+005 8.055e-001 3.592e-003 
7.334e-003 5.342e+008 7.304e+011 1.000e+005 8.010e-001 3.640e-003 
7.356e-003 5.355e+008 7.321e+011 1.000e+005 8.027e-001 3.652e-003 
7.375e-003 5.366e+008 7.328e+011 1.000e+005 8.091e-001 3.664e-003 
7.395e-003 5.377e+008 7.306e+011 1.000e+005 8.097e-001 3.676e-003 
7.444e-003 5.406e+008 7.288e+011 1.000e+005 8.024e-001 3.705e-003 
7.536e-003 5.460e+008 7.279e+011 1.000e+005 8.124e-001 3.760e-003 
7.626e-003 5.512e+008 7.264e+011 1.000e+005 8.155e-001 3.814e-003 
7.720e-003 5.566e+008 7.289e+011 1.000e+005 8.245e-001 3.870e-003 
7.809e-003 5.617e+008 7.283e+011 1.000e+005 8.204e-001 3.924e-003 
7.902e-003 5.670e+008 7.279e+011 1.000e+005 8.242e-001 3.980e-003 
7.993e-003 5.722e+008 7.277e+011 1.000e+005 8.244e-001 4.035e-003 
8.082e-003 5.773e+008 7.264e+011 1.000e+005 8.330e-001 4.089e-003 
8.174e-003 5.824e+008 7.293e+011 1.000e+005 8.297e-001 4.146e-003 
8.268e-003 5.876e+008 7.286e+011 1.000e+005 8.341e-001 4.203e-003 
8.359e-003 5.927e+008 7.282e+011 1.000e+005 8.337e-001 4.259e-003 
8.447e-003 5.976e+008 7.281e+011 1.000e+005 8.352e-001 4.313e-003 
8.536e-003 6.026e+008 7.267e+011 1.000e+005 8.375e-001 4.368e-003 
8.627e-003 6.076e+008 7.297e+011 1.000e+005 8.410e-001 4.424e-003 
8.720e-003 6.127e+008 7.279e+011 1.000e+005 8.408e-001 4.482e-003 
8.813e-003 6.178e+008 7.283e+011 1.000e+005 8.433e-001 4.540e-003 
8.905e-003 6.228e+008 7.277e+011 1.000e+005 8.486e-001 4.597e-003 
8.994e-003 6.277e+008 7.270e+011 1.000e+005 8.468e-001 4.653e-003 
9.087e-003 6.327e+008 7.302e+011 1.000e+005 8.512e-001 4.711e-003 
9.173e-003 6.374e+008 7.302e+011 1.000e+005 8.537e-001 4.765e-003 
9.195e-003 6.385e+008 7.348e+011 1.000e+005 8.534e-001 4.779e-003 
9.219e-003 6.398e+008 7.296e+011 1.000e+005 8.537e-001 4.794e-003 
9.304e-003 6.443e+008 7.292e+011 1.000e+005 8.558e-001 4.847e-003 
9.331e-003 6.458e+008 7.311e+011 1.000e+005 8.527e-001 4.864e-003 
9.357e-003 6.472e+008 7.328e+011 1.000e+005 8.526e-001 4.881e-003 
9.381e-003 6.485e+008 7.339e+011 1.000e+005 8.506e-001 4.896e-003 
9.403e-003 6.497e+008 7.348e+011 1.000e+005 8.539e-001 4.910e-003 
9.423e-003 6.507e+008 7.352e+011 1.000e+005 8.513e-001 4.922e-003 
9.442e-003 6.517e+008 7.352e+011 1.000e+005 8.545e-001 4.934e-003 
9.461e-003 6.528e+008 7.350e+011 1.000e+005 8.558e-001 4.946e-003 
9.481e-003 6.538e+008 7.358e+011 1.000e+005 8.529e-001 4.959e-003 
9.500e-003 6.548e+008 7.373e+011 1.000e+005 8.540e-001 4.971e-003 
9.520e-003 6.559e+008 7.423e+011 1.000e+005 8.547e-001 4.984e-003 
9.537e-003 6.568e+008 7.459e+011 1.000e+005 8.487e-001 4.994e-003 
9.551e-003 6.575e+008 7.476e+011 1.000e+005 8.587e-001 5.003e-003 
9.564e-003 6.582e+008 7.490e+011 1.000e+005 8.598e-001 5.012e-003 
9.580e-003 6.590e+008 7.329e+011 1.000e+005 8.571e-001 5.022e-003 
9.601e-003 6.601e+008 7.306e+011 1.000e+005 8.565e-001 5.035e-003 
9.621e-003 6.612e+008 7.304e+011 1.000e+005 8.595e-001 5.048e-003 
9.641e-003 6.623e+008 7.312e+011 1.000e+005 8.563e-001 5.060e-003 
9.661e-003 6.633e+008 7.329e+011 1.000e+005 8.566e-001 5.073e-003 
9.680e-003 6.644e+008 7.322e+011 1.000e+005 8.580e-001 5.085e-003 
9.700e-003 6.654e+008 7.305e+011 1.000e+005 8.619e-001 5.098e-003 
9.720e-003 6.665e+008 7.302e+011 1.000e+005 8.624e-001 5.110e-003 
9.740e-003 6.675e+008 7.298e+011 1.000e+005 8.613e-001 5.123e-003 
9.760e-003 6.686e+008 7.297e+011 1.000e+005 8.633e-001 5.136e-003 
9.780e-003 6.696e+008 7.290e+011 1.000e+005 8.616e-001 5.148e-003 
9.800e-003 6.707e+008 7.297e+011 1.000e+005 8.604e-001 5.161e-003 
9.820e-003 6.717e+008 7.296e+011 1.000e+005 8.591e-001 5.174e-003 
9.840e-003 6.728e+008 7.299e+011 1.000e+005 8.628e-001 5.187e-003 
9.860e-003 6.739e+008 7.332e+011 1.000e+005 8.649e-001 5.199e-003 
9.880e-003 6.749e+008 7.298e+011 1.000e+005 8.629e-001 5.212e-003 
9.899e-003 6.759e+008 7.327e+011 1.000e+005 8.591e-001 5.224e-003 
9.917e-003 6.769e+008 7.292e+011 1.000e+005 8.652e-001 5.235e-003 
9.936e-003 6.779e+008 7.302e+011 1.000e+005 8.609e-001 5.248e-003 
9.956e-003 6.789e+008 7.343e+011 1.000e+005 8.639e-001 5.260e-003 
9.975e-003 6.799e+008 7.412e+011 1.000e+005 8.657e-001 5.272e-003 
9.990e-003 6.807e+008 7.452e+011 1.000e+005 8.604e-001 5.282e-003 
1.000e-002 6.814e+008 7.477e+011 1.000e+005 8.569e-001 5.291e-003 
1.002e-002 6.821e+008 7.509e+011 1.000e+005 8.625e-001 5.299e-003 
1.003e-002 6.828e+008 7.542e+011 1.000e+005 8.711e-001 5.308e-003 
1.004e-002 6.835e+008 7.574e+011 1.000e+005 8.755e-001 5.317e-003 
1.006e-002 6.842e+008 7.601e+011 1.000e+005 8.744e-001 5.326e-003 
1.007e-002 6.849e+008 7.631e+011 1.000e+005 8.598e-001 5.334e-003 
1.009e-002 6.856e+008 7.659e+011 1.000e+005 8.687e-001 5.343e-003 
1.010e-002 6.864e+008 7.342e+011 1.000e+005 8.697e-001 5.352e-003 
1.012e-002 6.873e+008 7.337e+011 1.000e+005 8.664e-001 5.363e-003 
1.014e-002 6.883e+008 7.332e+011 1.000e+005 8.684e-001 5.375e-003 
1.015e-002 6.892e+008 7.319e+011 1.000e+005 8.690e-001 5.387e-003 
1.017e-002 6.902e+008 7.311e+011 1.000e+005 8.673e-001 5.399e-003 
1.019e-002 6.913e+008 7.308e+011 1.000e+005 8.707e-001 5.412e-003 
1.021e-002 6.923e+008 7.306e+011 1.000e+005 8.655e-001 5.425e-003 
1.023e-002 6.934e+008 7.293e+011 1.000e+005 8.644e-001 5.439e-003 
1.026e-002 6.946e+008 7.291e+011 1.000e+005 8.680e-001 5.454e-003 
1.028e-002 6.958e+008 7.291e+011 1.000e+005 8.717e-001 5.468e-003 
1.030e-002 6.969e+008 7.282e+011 1.000e+005 8.704e-001 5.482e-003 
1.032e-002 6.980e+008 7.282e+011 1.000e+005 8.693e-001 5.496e-003 
1.041e-002 7.025e+008 7.295e+011 1.000e+005 8.766e-001 5.551e-003 
1.051e-002 7.075e+008 7.282e+011 1.000e+005 8.742e-001 5.613e-003 
1.058e-002 7.111e+008 7.299e+011 1.000e+005 8.706e-001 5.660e-003 
1.061e-002 7.128e+008 7.327e+011 1.000e+005 8.697e-001 5.680e-003 
1.064e-002 7.143e+008 7.348e+011 1.000e+005 8.712e-001 5.699e-003 
1.067e-002 7.156e+008 7.370e+011 1.000e+005 8.688e-001 5.716e-003 
1.069e-002 7.170e+008 7.393e+011 1.000e+005 8.645e-001 5.733e-003 
1.072e-002 7.183e+008 7.409e+011 1.000e+005 8.621e-001 5.750e-003 
1.074e-002 7.196e+008 7.433e+011 1.000e+005 8.641e-001 5.767e-003 
1.077e-002 7.209e+008 7.451e+011 1.000e+005 8.684e-001 5.782e-003 
1.079e-002 7.221e+008 7.482e+011 1.000e+005 8.697e-001 5.798e-003 
1.082e-002 7.233e+008 7.526e+011 1.000e+005 8.709e-001 5.813e-003 
1.084e-002 7.245e+008 7.605e+011 1.000e+005 8.843e-001 5.830e-003 
1.086e-002 7.256e+008 7.734e+011 1.000e+005 8.914e-001 5.846e-003 
1.088e-002 7.262e+008 7.804e+011 1.000e+005 8.971e-001 5.857e-003 
1.089e-002 7.268e+008 7.871e+011 1.000e+005 9.058e-001 5.866e-003 
1.091e-002 7.274e+008 7.961e+011 1.000e+005 8.967e-001 5.876e-003 
1.092e-002 7.280e+008 8.061e+011 1.000e+005 9.094e-001 5.886e-003 
1.093e-002 7.285e+008 8.099e+011 1.000e+005 9.265e-001 5.896e-003 
1.095e-002 7.290e+008 8.182e+011 1.000e+005 9.345e-001 5.906e-003 
1.096e-002 7.295e+008 8.278e+011 1.000e+005 9.396e-001 5.917e-003 
1.098e-002 7.300e+008 8.376e+011 1.000e+005 9.477e-001 5.928e-003 
1.099e-002 7.305e+008 8.481e+011 1.000e+005 9.229e-001 5.939e-003 
1.101e-002 7.310e+008 8.583e+011 1.000e+005 9.237e-001 5.949e-003 
1.102e-002 7.316e+008 8.692e+011 1.000e+005 9.003e-001 5.960e-003 
1.103e-002 7.321e+008 8.843e+011 1.000e+005 9.223e-001 5.970e-003 
1.105e-002 7.326e+008 9.009e+011 1.000e+005 9.291e-001 5.981e-003 
1.106e-002 7.330e+008 8.396e+011 1.000e+005 9.470e-001 5.993e-003 
1.108e-002 7.335e+008 8.505e+011 1.000e+005 9.372e-001 6.005e-003 
1.109e-002 7.339e+008 8.663e+011 1.000e+005 9.433e-001 6.017e-003 
1.111e-002 7.343e+008 8.853e+011 1.000e+005 9.512e-001 6.030e-003 
1.112e-002 7.346e+008 8.909e+011 1.000e+005 9.627e-001 6.044e-003 
