# Supplementary material for: Strain rate dependency of dislocation plasticity
Source: Nat Commun. 2021 Mar 23;12:1845. doi: 10.1038/s41467-021-21939-1 (PMC7988163; doi:10.1038/s41467-021-21939-1)
Supplement: Supplementary file 3 — Supplementary Data 1 [file 41467_2021_21939_MOESM3_ESM.zip › Supplementary Data 1/DDDSimulationSet3/StrainRate=1e5s-1/InitialDislocationDensity=6.8e15m-2.dat]

#strain(1), stress(Pa), dislocation density(m-2), strain rate(s-1), mean dislocation velocity(km/s), plastic strain(1)
3.728e-005 3.869e+006 6.208e+015 1.000e+005 2.225e-002 6.340e-005 
7.186e-005 8.216e+006 5.983e+015 1.000e+005 1.419e-002 1.884e-004 
1.061e-004 1.264e+007 5.918e+015 1.000e+005 1.203e-002 2.279e-004 
1.416e-004 1.607e+007 5.875e+015 1.000e+005 1.091e-002 2.402e-004 
1.767e-004 1.921e+007 5.840e+015 1.000e+005 1.029e-002 2.478e-004 
2.103e-004 2.220e+007 5.806e+015 1.000e+005 9.326e-003 1.926e-004 
2.431e-004 2.526e+007 5.780e+015 1.000e+005 8.636e-003 1.458e-004 
2.764e-004 2.857e+007 5.756e+015 1.000e+005 8.953e-003 1.323e-004 
3.111e-004 3.176e+007 5.742e+015 1.000e+005 8.758e-003 1.188e-004 
3.457e-004 3.493e+007 5.732e+015 1.000e+005 8.644e-003 9.342e-005 
3.805e-004 3.759e+007 5.722e+015 1.000e+005 8.597e-003 9.482e-005 
4.149e-004 3.970e+007 5.716e+015 1.000e+005 8.594e-003 7.555e-005 
4.486e-004 4.268e+007 5.709e+015 1.000e+005 8.626e-003 8.130e-005 
4.826e-004 4.468e+007 5.707e+015 1.000e+005 8.500e-003 7.526e-005 
5.165e-004 4.806e+007 5.702e+015 1.000e+005 8.615e-003 8.848e-005 
5.503e-004 5.087e+007 5.696e+015 1.000e+005 8.508e-003 9.690e-005 
5.843e-004 5.407e+007 5.694e+015 1.000e+005 8.744e-003 1.034e-004 
6.161e-004 5.740e+007 5.693e+015 1.000e+005 8.614e-003 1.063e-004 
6.472e-004 5.810e+007 5.691e+015 1.000e+005 8.624e-003 1.158e-004 
6.764e-004 6.090e+007 5.686e+015 1.000e+005 8.566e-003 1.168e-004 
7.020e-004 6.386e+007 5.682e+015 1.000e+005 8.701e-003 1.131e-004 
7.252e-004 6.537e+007 5.667e+015 1.000e+005 8.731e-003 1.267e-004 
7.474e-004 6.656e+007 5.667e+015 1.000e+005 8.785e-003 1.271e-004 
7.694e-004 6.832e+007 5.666e+015 1.000e+005 8.519e-003 1.336e-004 
7.953e-004 7.171e+007 5.666e+015 1.000e+005 9.193e-003 1.331e-004 
8.377e-004 7.512e+007 5.664e+015 1.000e+005 8.568e-003 1.323e-004 
8.913e-004 7.935e+007 5.647e+015 1.000e+005 8.834e-003 1.390e-004 
9.428e-004 8.363e+007 5.645e+015 1.000e+005 8.838e-003 1.409e-004 
9.992e-004 8.769e+007 5.647e+015 1.000e+005 8.507e-003 1.410e-004 
1.055e-003 9.236e+007 5.647e+015 1.000e+005 8.568e-003 1.437e-004 
1.109e-003 9.638e+007 5.646e+015 1.000e+005 8.574e-003 1.424e-004 
1.161e-003 1.003e+008 5.646e+015 1.000e+005 8.406e-003 1.524e-004 
1.212e-003 1.046e+008 5.646e+015 1.000e+005 8.633e-003 1.519e-004 
1.263e-003 1.080e+008 5.644e+015 1.000e+005 8.586e-003 1.546e-004 
1.311e-003 1.129e+008 5.643e+015 1.000e+005 8.725e-003 1.501e-004 
1.348e-003 1.163e+008 5.643e+015 1.000e+005 9.081e-003 1.513e-004 
1.383e-003 1.190e+008 5.643e+015 1.000e+005 8.800e-003 1.461e-004 
1.419e-003 1.194e+008 5.643e+015 1.000e+005 8.683e-003 1.500e-004 
1.455e-003 1.226e+008 5.643e+015 1.000e+005 8.648e-003 1.585e-004 
1.493e-003 1.266e+008 5.643e+015 1.000e+005 8.727e-003 1.598e-004 
1.533e-003 1.305e+008 5.643e+015 1.000e+005 8.653e-003 1.558e-004 
1.566e-003 1.336e+008 5.643e+015 1.000e+005 8.460e-003 1.500e-004 
1.598e-003 1.356e+008 5.638e+015 1.000e+005 8.818e-003 1.428e-004 
1.629e-003 1.387e+008 5.639e+015 1.000e+005 8.471e-003 1.520e-004 
1.661e-003 1.413e+008 5.640e+015 1.000e+005 8.642e-003 1.558e-004 
1.693e-003 1.426e+008 5.639e+015 1.000e+005 8.340e-003 1.575e-004 
1.729e-003 1.451e+008 5.639e+015 1.000e+005 8.447e-003 1.637e-004 
1.762e-003 1.479e+008 5.639e+015 1.000e+005 8.546e-003 1.632e-004 
1.795e-003 1.501e+008 5.639e+015 1.000e+005 8.759e-003 1.783e-004 
1.827e-003 1.514e+008 5.638e+015 1.000e+005 8.676e-003 1.776e-004 
1.861e-003 1.529e+008 5.638e+015 1.000e+005 8.258e-003 1.785e-004 
1.896e-003 1.548e+008 5.637e+015 1.000e+005 8.935e-003 1.776e-004 
1.931e-003 1.566e+008 5.634e+015 1.000e+005 8.754e-003 1.948e-004 
1.972e-003 1.575e+008 5.630e+015 1.000e+005 9.171e-003 2.041e-004 
2.024e-003 1.600e+008 5.627e+015 1.000e+005 8.891e-003 2.173e-004 
2.076e-003 1.629e+008 5.627e+015 1.000e+005 8.770e-003 2.340e-004 
2.128e-003 1.652e+008 5.626e+015 1.000e+005 8.977e-003 2.478e-004 
2.177e-003 1.683e+008 5.622e+015 1.000e+005 8.458e-003 2.509e-004 
2.227e-003 1.701e+008 5.603e+015 1.000e+005 8.610e-003 2.534e-004 
2.277e-003 1.708e+008 5.589e+015 1.000e+005 8.821e-003 2.663e-004 
2.328e-003 1.703e+008 5.590e+015 1.000e+005 8.645e-003 1.048e-005 
2.377e-003 1.713e+008 5.590e+015 1.000e+005 8.912e-003 1.500e-005 
2.428e-003 1.743e+008 5.591e+015 1.000e+005 8.976e-003 1.862e-005 
2.480e-003 1.783e+008 5.590e+015 1.000e+005 8.580e-003 3.042e-005 
2.529e-003 1.824e+008 5.589e+015 1.000e+005 8.960e-003 4.379e-005 
2.572e-003 1.852e+008 5.589e+015 1.000e+005 8.531e-003 5.678e-005 
2.614e-003 1.892e+008 5.589e+015 1.000e+005 8.764e-003 6.831e-005 
2.653e-003 1.910e+008 5.589e+015 1.000e+005 9.038e-003 7.873e-005 
2.693e-003 1.949e+008 5.590e+015 1.000e+005 8.915e-003 9.138e-005 
2.733e-003 1.983e+008 5.585e+015 1.000e+005 8.901e-003 1.040e-004 
2.774e-003 2.009e+008 5.583e+015 1.000e+005 8.608e-003 1.205e-004 
2.814e-003 2.025e+008 5.583e+015 1.000e+005 8.840e-003 1.403e-004 
2.852e-003 2.052e+008 5.583e+015 1.000e+005 9.173e-003 1.534e-004 
2.889e-003 2.094e+008 5.582e+015 1.000e+005 8.923e-003 1.735e-004 
2.927e-003 2.136e+008 5.581e+015 1.000e+005 8.958e-003 1.841e-004 
2.966e-003 2.159e+008 5.581e+015 1.000e+005 9.120e-003 1.985e-004 
3.003e-003 2.178e+008 5.583e+015 1.000e+005 8.740e-003 2.103e-004 
3.040e-003 2.193e+008 5.583e+015 1.000e+005 8.945e-003 2.191e-004 
3.078e-003 2.210e+008 5.581e+015 1.000e+005 9.125e-003 2.452e-004 
3.118e-003 2.227e+008 5.579e+015 1.000e+005 8.983e-003 2.551e-004 
3.158e-003 2.262e+008 5.579e+015 1.000e+005 9.172e-003 2.602e-004 
3.198e-003 2.297e+008 5.565e+015 1.000e+005 9.275e-003 2.730e-004 
3.238e-003 2.320e+008 5.565e+015 1.000e+005 9.039e-003 2.870e-004 
3.279e-003 2.345e+008 5.565e+015 1.000e+005 8.706e-003 2.968e-004 
3.319e-003 2.372e+008 5.560e+015 1.000e+005 8.693e-003 2.993e-004 
3.359e-003 2.404e+008 5.555e+015 1.000e+005 8.679e-003 3.181e-004 
3.399e-003 2.423e+008 5.555e+015 1.000e+005 8.512e-003 3.424e-004 
3.438e-003 2.437e+008 5.556e+015 1.000e+005 8.603e-003 3.643e-004 
3.478e-003 2.463e+008 5.544e+015 1.000e+005 8.468e-003 3.926e-004 
3.519e-003 2.469e+008 5.539e+015 1.000e+005 8.594e-003 4.162e-004 
3.558e-003 2.490e+008 5.534e+015 1.000e+005 8.575e-003 4.427e-004 
3.597e-003 2.518e+008 5.532e+015 1.000e+005 8.362e-003 4.671e-004 
3.637e-003 2.535e+008 5.524e+015 1.000e+005 8.674e-003 4.889e-004 
3.677e-003 2.567e+008 5.524e+015 1.000e+005 8.818e-003 5.157e-004 
3.715e-003 2.593e+008 5.525e+015 1.000e+005 8.861e-003 5.302e-004 
3.754e-003 2.619e+008 5.525e+015 1.000e+005 8.408e-003 5.434e-004 
3.790e-003 2.649e+008 5.519e+015 1.000e+005 8.683e-003 5.603e-004 
3.827e-003 2.671e+008 5.519e+015 1.000e+005 8.640e-003 5.927e-004 
3.865e-003 2.668e+008 5.519e+015 1.000e+005 8.478e-003 6.070e-004 
3.903e-003 2.668e+008 5.514e+015 1.000e+005 8.652e-003 6.172e-004 
3.942e-003 2.635e+008 5.505e+015 1.000e+005 8.936e-003 6.302e-004 
3.980e-003 2.622e+008 5.507e+015 1.000e+005 8.612e-003 6.413e-004 
4.013e-003 2.640e+008 5.506e+015 1.000e+005 8.852e-003 6.601e-004 
4.053e-003 2.661e+008 5.507e+015 1.000e+005 8.948e-003 6.696e-004 
4.096e-003 2.695e+008 5.508e+015 1.000e+005 8.689e-003 6.836e-004 
4.140e-003 2.717e+008 5.504e+015 1.000e+005 8.776e-003 7.069e-004 
4.183e-003 2.735e+008 5.500e+015 1.000e+005 8.520e-003 7.257e-004 
4.226e-003 2.763e+008 5.500e+015 1.000e+005 8.683e-003 7.395e-004 
4.268e-003 2.796e+008 5.485e+015 1.000e+005 8.834e-003 7.565e-004 
4.310e-003 2.804e+008 5.478e+015 1.000e+005 8.818e-003 7.803e-004 
4.353e-003 2.818e+008 5.479e+015 1.000e+005 8.966e-003 8.032e-004 
4.395e-003 2.852e+008 5.477e+015 1.000e+005 8.539e-003 8.252e-004 
4.438e-003 2.873e+008 5.474e+015 1.000e+005 8.668e-003 8.478e-004 
4.483e-003 2.906e+008 5.468e+015 1.000e+005 8.697e-003 8.822e-004 
4.528e-003 2.937e+008 5.463e+015 1.000e+005 8.674e-003 9.178e-004 
4.572e-003 2.970e+008 5.454e+015 1.000e+005 8.607e-003 9.494e-004 
4.617e-003 3.004e+008 5.449e+015 1.000e+005 8.493e-003 9.852e-004 
4.661e-003 3.044e+008 5.444e+015 1.000e+005 8.717e-003 1.013e-003 
4.706e-003 3.065e+008 5.439e+015 1.000e+005 8.797e-003 1.051e-003 
4.750e-003 3.101e+008 5.439e+015 1.000e+005 8.669e-003 1.095e-003 
4.796e-003 3.125e+008 5.434e+015 1.000e+005 9.035e-003 1.150e-003 
4.844e-003 3.133e+008 5.426e+015 1.000e+005 8.973e-003 1.192e-003 
4.892e-003 3.172e+008 5.425e+015 1.000e+005 8.663e-003 1.223e-003 
4.941e-003 3.180e+008 5.424e+015 1.000e+005 8.641e-003 1.247e-003 
4.988e-003 3.194e+008 5.404e+015 1.000e+005 8.623e-003 1.268e-003 
5.033e-003 3.211e+008 5.405e+015 1.000e+005 8.585e-003 1.291e-003 
5.076e-003 3.243e+008 5.406e+015 1.000e+005 8.589e-003 1.305e-003 
5.121e-003 3.267e+008 5.407e+015 1.000e+005 8.430e-003 1.333e-003 
5.161e-003 3.291e+008 5.406e+015 1.000e+005 8.443e-003 1.345e-003 
5.202e-003 3.320e+008 5.406e+015 1.000e+005 8.665e-003 1.361e-003 
5.244e-003 3.330e+008 5.405e+015 1.000e+005 8.548e-003 1.385e-003 
5.287e-003 3.292e+008 5.399e+015 1.000e+005 9.028e-003 1.413e-003 
5.329e-003 3.251e+008 5.398e+015 1.000e+005 8.546e-003 1.433e-003 
5.370e-003 3.281e+008 5.399e+015 1.000e+005 8.261e-003 1.441e-003 
5.413e-003 3.315e+008 5.401e+015 1.000e+005 8.473e-003 1.450e-003 
5.456e-003 3.352e+008 5.397e+015 1.000e+005 8.439e-003 1.472e-003 
5.501e-003 3.381e+008 5.397e+015 1.000e+005 8.530e-003 1.497e-003 
5.543e-003 3.391e+008 5.393e+015 1.000e+005 8.597e-003 1.523e-003 
5.586e-003 3.410e+008 5.387e+015 1.000e+005 8.519e-003 1.550e-003 
5.627e-003 3.425e+008 5.387e+015 1.000e+005 8.666e-003 1.577e-003 
5.669e-003 3.451e+008 5.387e+015 1.000e+005 8.625e-003 1.594e-003 
5.711e-003 3.480e+008 5.387e+015 1.000e+005 8.550e-003 1.609e-003 
5.753e-003 3.516e+008 5.386e+015 1.000e+005 8.702e-003 1.633e-003 
5.796e-003 3.537e+008 5.386e+015 1.000e+005 8.574e-003 1.657e-003 
5.838e-003 3.570e+008 5.382e+015 1.000e+005 8.458e-003 1.678e-003 
5.880e-003 3.592e+008 5.383e+015 1.000e+005 8.531e-003 1.696e-003 
5.922e-003 3.596e+008 5.382e+015 1.000e+005 8.677e-003 1.723e-003 
5.964e-003 3.600e+008 5.382e+015 1.000e+005 8.520e-003 1.752e-003 
6.007e-003 3.608e+008 5.385e+015 1.000e+005 8.579e-003 1.775e-003 
6.049e-003 3.608e+008 5.378e+015 1.000e+005 8.445e-003 1.811e-003 
6.091e-003 3.590e+008 5.382e+015 1.000e+005 8.809e-003 1.836e-003 
6.134e-003 3.594e+008 5.382e+015 1.000e+005 8.387e-003 1.856e-003 
6.177e-003 3.600e+008 5.385e+015 1.000e+005 8.533e-003 1.884e-003 
6.220e-003 3.614e+008 5.387e+015 1.000e+005 8.820e-003 1.901e-003 
