# Supplementary material for: Strain rate dependency of dislocation plasticity
Source: Nat Commun. 2021 Mar 23;12:1845. doi: 10.1038/s41467-021-21939-1 (PMC7988163; doi:10.1038/s41467-021-21939-1)
Supplement: Supplementary file 3 — Supplementary Data 1 [file 41467_2021_21939_MOESM3_ESM.zip › Supplementary Data 1/DDDSimulationSet3/StrainRate=1e5s-1/InitialDislocationDensity=8.4e14m-2.dat]

#strain(1), stress(Pa), dislocation density(m-2), strain rate(s-1), mean dislocation velocity(km/s), plastic strain(1)
1.500e-004 1.693e+007 7.673e+014 1.000e+005 1.753e-003 3.279e-005 
3.052e-004 3.289e+007 7.677e+014 1.000e+005 1.773e-003 7.764e-005 
4.537e-004 4.586e+007 7.658e+014 1.000e+005 2.912e-003 1.365e-004 
5.705e-004 5.242e+007 7.636e+014 1.000e+005 2.958e-003 2.078e-004 
6.732e-004 5.614e+007 7.635e+014 1.000e+005 3.092e-003 2.847e-004 
7.738e-004 6.563e+007 7.634e+014 1.000e+005 2.378e-003 3.198e-004 
8.721e-004 7.537e+007 7.631e+014 1.000e+005 2.209e-003 3.507e-004 
9.674e-004 8.553e+007 7.636e+014 1.000e+005 2.528e-003 3.757e-004 
1.072e-003 9.615e+007 7.647e+014 1.000e+005 1.642e-003 4.072e-004 
1.174e-003 1.054e+008 7.619e+014 1.000e+005 2.279e-003 4.446e-004 
1.273e-003 1.145e+008 7.597e+014 1.000e+005 2.699e-003 4.811e-004 
1.372e-003 1.226e+008 7.605e+014 1.000e+005 2.619e-003 5.236e-004 
1.469e-003 1.294e+008 7.613e+014 1.000e+005 2.782e-003 5.739e-004 
1.570e-003 1.351e+008 7.614e+014 1.000e+005 3.149e-003 6.353e-004 
1.668e-003 1.362e+008 7.620e+014 1.000e+005 4.836e-003 7.258e-004 
1.765e-003 1.382e+008 7.652e+014 1.000e+005 2.896e-003 8.092e-004 
1.862e-003 1.351e+008 7.595e+014 1.000e+005 5.020e-003 9.273e-004 
1.963e-003 1.331e+008 7.590e+014 1.000e+005 4.464e-003 1.042e-003 
2.065e-003 1.372e+008 7.437e+014 1.000e+005 5.614e-003 1.115e-003 
2.153e-003 1.461e+008 7.416e+014 1.000e+005 3.029e-003 1.142e-003 
2.235e-003 1.493e+008 7.377e+014 1.000e+005 4.947e-003 1.203e-003 
2.333e-003 1.494e+008 7.338e+014 1.000e+005 4.917e-003 1.300e-003 
2.421e-003 1.541e+008 7.263e+014 1.000e+005 2.843e-003 1.355e-003 
2.500e-003 1.614e+008 7.289e+014 1.000e+005 3.346e-003 1.384e-003 
2.580e-003 1.708e+008 7.291e+014 1.000e+005 3.071e-003 1.398e-003 
2.657e-003 1.780e+008 7.294e+014 1.000e+005 3.902e-003 1.426e-003 
2.738e-003 1.874e+008 7.303e+014 1.000e+005 3.579e-003 1.441e-003 
2.820e-003 1.941e+008 7.261e+014 1.000e+005 3.263e-003 1.477e-003 
2.904e-003 2.039e+008 7.261e+014 1.000e+005 2.908e-003 1.494e-003 
2.986e-003 2.117e+008 7.278e+014 1.000e+005 3.219e-003 1.521e-003 
3.069e-003 2.205e+008 7.274e+014 1.000e+005 3.598e-003 1.544e-003 
3.150e-003 2.247e+008 7.266e+014 1.000e+005 5.775e-003 1.596e-003 
3.231e-003 2.184e+008 7.308e+014 1.000e+005 4.819e-003 1.720e-003 
3.311e-003 2.225e+008 7.245e+014 1.000e+005 3.486e-003 1.772e-003 
3.390e-003 2.310e+008 7.211e+014 1.000e+005 4.559e-003 1.793e-003 
3.469e-003 2.377e+008 7.226e+014 1.000e+005 3.849e-003 1.825e-003 
3.547e-003 2.406e+008 7.228e+014 1.000e+005 4.408e-003 1.883e-003 
3.634e-003 2.460e+008 7.206e+014 1.000e+005 2.544e-003 1.932e-003 
3.722e-003 2.544e+008 7.195e+014 1.000e+005 2.630e-003 1.962e-003 
3.814e-003 2.634e+008 7.226e+014 1.000e+005 2.957e-003 1.993e-003 
3.901e-003 2.707e+008 7.264e+014 1.000e+005 2.608e-003 2.029e-003 
3.988e-003 2.751e+008 7.294e+014 1.000e+005 3.469e-003 2.085e-003 
4.109e-003 2.671e+008 7.338e+014 1.000e+005 3.471e-003 2.262e-003 
4.235e-003 2.645e+008 7.471e+014 1.000e+005 3.456e-003 2.406e-003 
4.355e-003 2.385e+008 7.405e+014 1.000e+005 5.616e-003 2.705e-003 
4.475e-003 2.233e+008 7.440e+014 1.000e+005 5.332e-003 2.931e-003 
4.570e-003 2.130e+008 7.363e+014 1.000e+005 4.601e-003 3.097e-003 
4.670e-003 2.146e+008 7.372e+014 1.000e+005 3.079e-003 3.186e-003 
4.805e-003 2.042e+008 7.321e+014 1.000e+005 4.106e-003 3.393e-003 
4.927e-003 2.082e+008 7.219e+014 1.000e+005 3.369e-003 3.487e-003 
5.047e-003 2.165e+008 7.292e+014 1.000e+005 2.318e-003 3.549e-003 
5.141e-003 2.238e+008 7.282e+014 1.000e+005 2.236e-003 3.593e-003 
5.231e-003 2.289e+008 7.274e+014 1.000e+005 2.562e-003 3.648e-003 
5.321e-003 2.364e+008 7.246e+014 1.000e+005 2.496e-003 3.686e-003 
5.411e-003 2.384e+008 7.283e+014 1.000e+005 3.920e-003 3.763e-003 
5.496e-003 2.357e+008 7.304e+014 1.000e+005 4.341e-003 3.866e-003 
5.583e-003 2.375e+008 7.291e+014 1.000e+005 2.229e-003 3.941e-003 
5.671e-003 2.470e+008 7.309e+014 1.000e+005 2.887e-003 3.962e-003 
5.757e-003 2.546e+008 7.310e+014 1.000e+005 2.508e-003 3.997e-003 
5.847e-003 2.646e+008 7.319e+014 1.000e+005 2.373e-003 4.017e-003 
5.944e-003 2.701e+008 7.367e+014 1.000e+005 3.151e-003 4.076e-003 
6.039e-003 2.746e+008 7.431e+014 1.000e+005 2.599e-003 4.141e-003 
6.129e-003 2.808e+008 7.450e+014 1.000e+005 3.841e-003 4.188e-003 
6.221e-003 2.846e+008 7.500e+014 1.000e+005 2.978e-003 4.253e-003 
6.318e-003 2.782e+008 7.335e+014 1.000e+005 6.079e-003 4.395e-003 
6.404e-003 2.798e+008 7.312e+014 1.000e+005 3.957e-003 4.469e-003 
6.500e-003 2.847e+008 7.287e+014 1.000e+005 3.623e-003 4.531e-003 
6.593e-003 2.848e+008 7.338e+014 1.000e+005 4.630e-003 4.624e-003 
6.694e-003 2.772e+008 7.410e+014 1.000e+005 5.128e-003 4.778e-003 
6.795e-003 2.687e+008 7.470e+014 1.000e+005 3.965e-003 4.937e-003 
6.888e-003 2.602e+008 7.491e+014 1.000e+005 4.898e-003 5.089e-003 
7.016e-003 2.532e+008 7.590e+014 1.000e+005 3.275e-003 5.265e-003 
7.128e-003 2.415e+008 7.608e+014 1.000e+005 5.165e-003 5.459e-003 
7.248e-003 2.441e+008 7.618e+014 1.000e+005 3.578e-003 5.561e-003 
7.370e-003 2.383e+008 7.611e+014 1.000e+005 2.633e-003 5.723e-003 
7.434e-003 2.397e+008 7.673e+014 1.000e+005 6.843e-003 5.777e-003 
7.466e-003 2.389e+008 7.714e+014 1.000e+005 7.420e-003 5.815e-003 
7.497e-003 2.395e+008 7.744e+014 1.000e+005 6.101e-003 5.842e-003 
7.530e-003 2.409e+008 7.765e+014 1.000e+005 6.758e-003 5.865e-003 
7.565e-003 2.431e+008 7.788e+014 1.000e+005 7.745e-003 5.885e-003 
7.602e-003 2.459e+008 7.783e+014 1.000e+005 1.069e-002 5.902e-003 
7.640e-003 2.469e+008 7.654e+014 1.000e+005 1.388e-002 5.933e-003 
7.678e-003 2.475e+008 7.680e+014 1.000e+005 1.110e-002 5.968e-003 
7.718e-003 2.513e+008 7.687e+014 1.000e+005 7.882e-003 5.981e-003 
7.758e-003 2.553e+008 7.700e+014 1.000e+005 9.913e-003 5.993e-003 
7.797e-003 2.583e+008 7.724e+014 1.000e+005 6.354e-003 6.011e-003 
7.836e-003 2.622e+008 7.740e+014 1.000e+005 9.765e-003 6.024e-003 
7.875e-003 2.660e+008 7.761e+014 1.000e+005 8.349e-003 6.036e-003 
7.914e-003 2.698e+008 7.776e+014 1.000e+005 9.946e-003 6.049e-003 
7.953e-003 2.723e+008 7.775e+014 1.000e+005 1.003e-002 6.071e-003 
7.993e-003 2.768e+008 7.785e+014 1.000e+005 7.768e-003 6.080e-003 
8.033e-003 2.812e+008 7.797e+014 1.000e+005 7.399e-003 6.089e-003 
8.073e-003 2.853e+008 7.800e+014 1.000e+005 1.038e-002 6.100e-003 
8.112e-003 2.893e+008 7.812e+014 1.000e+005 1.004e-002 6.112e-003 
8.152e-003 2.920e+008 7.839e+014 1.000e+005 9.077e-003 6.133e-003 
8.193e-003 2.958e+008 7.857e+014 1.000e+005 8.946e-003 6.148e-003 
8.233e-003 2.999e+008 7.871e+014 1.000e+005 8.800e-003 6.159e-003 
8.273e-003 3.041e+008 7.887e+014 1.000e+005 8.467e-003 6.171e-003 
8.314e-003 3.084e+008 7.907e+014 1.000e+005 5.926e-003 6.182e-003 
8.354e-003 3.120e+008 7.904e+014 1.000e+005 9.017e-003 6.197e-003 
8.389e-003 3.160e+008 7.847e+014 1.000e+005 6.318e-003 6.204e-003 
8.424e-003 3.194e+008 7.862e+014 1.000e+005 7.080e-003 6.216e-003 
8.459e-003 3.232e+008 7.851e+014 1.000e+005 8.090e-003 6.225e-003 
8.494e-003 3.262e+008 7.862e+014 1.000e+005 1.031e-002 6.239e-003 
8.530e-003 3.297e+008 7.873e+014 1.000e+005 8.014e-003 6.250e-003 
8.565e-003 3.325e+008 7.885e+014 1.000e+005 9.101e-003 6.266e-003 
8.599e-003 3.310e+008 7.893e+014 1.000e+005 1.246e-002 6.310e-003 
8.658e-003 3.300e+008 7.757e+014 1.000e+005 3.244e-003 6.377e-003 
8.741e-003 3.274e+008 7.859e+014 1.000e+005 3.532e-003 6.477e-003 
8.812e-003 3.240e+008 7.924e+014 1.000e+005 3.866e-003 6.571e-003 
8.875e-003 3.163e+008 7.869e+014 1.000e+005 8.843e-003 6.689e-003 
8.960e-003 3.021e+008 7.797e+014 1.000e+005 5.624e-003 6.871e-003 
9.016e-003 2.957e+008 7.840e+014 1.000e+005 3.849e-003 6.972e-003 
9.072e-003 2.891e+008 7.926e+014 1.000e+005 6.520e-003 7.074e-003 
9.126e-003 2.813e+008 7.863e+014 1.000e+005 7.233e-003 7.181e-003 
9.179e-003 2.776e+008 7.891e+014 1.000e+005 5.402e-003 7.260e-003 
9.233e-003 2.815e+008 7.887e+014 1.000e+005 3.697e-003 7.287e-003 
9.287e-003 2.856e+008 7.896e+014 1.000e+005 3.922e-003 7.312e-003 
9.342e-003 2.867e+008 7.908e+014 1.000e+005 3.881e-003 7.359e-003 
9.399e-003 2.858e+008 7.954e+014 1.000e+005 3.334e-003 7.423e-003 
9.503e-003 2.866e+008 7.924e+014 1.000e+005 4.265e-003 7.522e-003 
9.644e-003 2.823e+008 7.787e+014 1.000e+005 6.631e-003 7.692e-003 
9.787e-003 2.521e+008 7.708e+014 1.000e+005 4.815e-003 8.044e-003 
9.933e-003 2.481e+008 7.709e+014 1.000e+005 2.630e-003 8.218e-003 
1.008e-002 2.546e+008 7.744e+014 1.000e+005 3.466e-003 8.319e-003 
1.021e-002 2.503e+008 7.690e+014 1.000e+005 7.036e-003 8.480e-003 
1.033e-002 2.463e+008 7.715e+014 1.000e+005 3.771e-003 8.627e-003 
1.046e-002 2.462e+008 7.756e+014 1.000e+005 2.556e-003 8.754e-003 
1.058e-002 2.580e+008 7.790e+014 1.000e+005 1.883e-003 8.792e-003 
1.070e-002 2.709e+008 7.829e+014 1.000e+005 1.707e-003 8.831e-003 
1.084e-002 2.860e+008 7.855e+014 1.000e+005 1.683e-003 8.858e-003 
1.097e-002 2.987e+008 7.876e+014 1.000e+005 1.983e-003 8.900e-003 
1.108e-002 3.018e+008 7.846e+014 1.000e+005 4.072e-003 8.991e-003 
1.117e-002 2.943e+008 7.835e+014 1.000e+005 4.972e-003 9.134e-003 
1.128e-002 2.767e+008 7.866e+014 1.000e+005 6.107e-003 9.367e-003 
1.141e-002 2.558e+008 7.873e+014 1.000e+005 3.679e-003 9.639e-003 
1.153e-002 2.433e+008 8.000e+014 1.000e+005 5.481e-003 9.852e-003 
1.165e-002 2.192e+008 7.550e+014 1.000e+005 4.046e-003 1.014e-002 
1.177e-002 2.266e+008 7.612e+014 1.000e+005 1.906e-003 1.020e-002 
1.189e-002 2.416e+008 7.634e+014 1.000e+005 1.711e-003 1.022e-002 
1.202e-002 2.545e+008 7.669e+014 1.000e+005 1.877e-003 1.026e-002 
1.216e-002 2.680e+008 7.715e+014 1.000e+005 1.883e-003 1.030e-002 
1.230e-002 2.735e+008 7.786e+014 1.000e+005 2.408e-003 1.041e-002 
1.244e-002 2.836e+008 7.848e+014 1.000e+005 1.816e-003 1.048e-002 
1.258e-002 2.908e+008 7.848e+014 1.000e+005 2.825e-003 1.057e-002 
1.271e-002 2.809e+008 7.977e+014 1.000e+005 5.156e-003 1.077e-002 
1.281e-002 2.574e+008 7.687e+014 1.000e+005 5.683e-003 1.103e-002 
1.292e-002 2.412e+008 7.743e+014 1.000e+005 3.325e-003 1.125e-002 
1.302e-002 2.471e+008 7.796e+014 1.000e+005 2.071e-003 1.131e-002 
1.312e-002 2.522e+008 7.857e+014 1.000e+005 2.095e-003 1.138e-002 
1.322e-002 2.555e+008 7.889e+014 1.000e+005 2.148e-003 1.146e-002 
1.333e-002 2.649e+008 7.925e+014 1.000e+005 1.773e-003 1.149e-002 
1.343e-002 2.735e+008 7.966e+014 1.000e+005 2.007e-003 1.154e-002 
1.353e-002 2.753e+008 8.041e+014 1.000e+005 2.998e-003 1.162e-002 
1.363e-002 2.578e+008 7.922e+014 1.000e+005 4.049e-003 1.184e-002 
1.372e-002 2.583e+008 8.002e+014 1.000e+005 2.550e-003 1.193e-002 
1.382e-002 2.577e+008 8.050e+014 1.000e+005 3.546e-003 1.203e-002 
1.391e-002 2.497e+008 8.019e+014 1.000e+005 3.731e-003 1.218e-002 
1.401e-002 2.491e+008 8.098e+014 1.000e+005 2.902e-003 1.228e-002 
1.411e-002 2.488e+008 7.956e+014 1.000e+005 1.951e-003 1.239e-002 
1.422e-002 2.630e+008 7.972e+014 1.000e+005 1.763e-003 1.240e-002 
1.433e-002 2.752e+008 7.998e+014 1.000e+005 1.784e-003 1.243e-002 
1.444e-002 2.867e+008 8.022e+014 1.000e+005 1.718e-003 1.245e-002 
1.454e-002 2.965e+008 8.063e+014 1.000e+005 2.018e-003 1.248e-002 
1.463e-002 3.038e+008 8.113e+014 1.000e+005 2.117e-003 1.253e-002 
1.472e-002 3.031e+008 8.178e+014 1.000e+005 4.177e-003 1.263e-002 
1.483e-002 3.012e+008 7.972e+014 1.000e+005 2.072e-003 1.275e-002 
1.495e-002 3.102e+008 8.020e+014 1.000e+005 2.579e-003 1.281e-002 
1.504e-002 3.159e+008 8.028e+014 1.000e+005 1.765e-003 1.285e-002 
1.511e-002 3.242e+008 8.045e+014 1.000e+005 1.799e-003 1.287e-002 
1.521e-002 3.335e+008 8.068e+014 1.000e+005 1.855e-003 1.290e-002 
1.532e-002 3.256e+008 7.989e+014 1.000e+005 2.086e-003 1.307e-002 
1.543e-002 3.356e+008 8.030e+014 1.000e+005 1.703e-003 1.311e-002 
1.554e-002 3.407e+008 8.114e+014 1.000e+005 2.293e-003 1.318e-002 
1.564e-002 3.421e+008 8.223e+014 1.000e+005 2.820e-003 1.328e-002 
1.574e-002 3.405e+008 8.311e+014 1.000e+005 3.553e-003 1.339e-002 
1.585e-002 3.457e+008 8.432e+014 1.000e+005 2.360e-003 1.346e-002 
1.595e-002 3.515e+008 8.440e+014 1.000e+005 3.299e-003 1.352e-002 
1.600e-002 3.487e+008 8.516e+014 1.000e+005 5.069e-003 1.359e-002 
1.603e-002 3.451e+008 8.379e+014 1.000e+005 6.469e-003 1.365e-002 
1.607e-002 3.418e+008 8.320e+014 1.000e+005 7.465e-003 1.370e-002 
1.611e-002 3.379e+008 8.206e+014 1.000e+005 4.425e-003 1.377e-002 
1.619e-002 3.276e+008 8.182e+014 1.000e+005 4.707e-003 1.393e-002 
1.628e-002 3.334e+008 8.188e+014 1.000e+005 1.997e-003 1.397e-002 
1.635e-002 3.399e+008 8.218e+014 1.000e+005 2.054e-003 1.399e-002 
1.641e-002 3.453e+008 8.262e+014 1.000e+005 1.883e-003 1.402e-002 
1.648e-002 3.491e+008 8.327e+014 1.000e+005 1.951e-003 1.406e-002 
1.655e-002 3.558e+008 8.359e+014 1.000e+005 1.673e-003 1.409e-002 
1.662e-002 3.608e+008 8.399e+014 1.000e+005 2.529e-003 1.412e-002 
1.669e-002 3.643e+008 8.403e+014 1.000e+005 4.909e-003 1.417e-002 
1.676e-002 3.717e+008 8.339e+014 1.000e+005 3.248e-003 1.419e-002 
1.683e-002 3.617e+008 8.464e+014 1.000e+005 4.603e-003 1.433e-002 
1.690e-002 3.467e+008 8.395e+014 1.000e+005 4.932e-003 1.450e-002 
1.697e-002 3.355e+008 8.328e+014 1.000e+005 5.344e-003 1.465e-002 
1.704e-002 3.296e+008 8.331e+014 1.000e+005 4.856e-003 1.475e-002 
1.710e-002 3.115e+008 8.085e+014 1.000e+005 4.346e-003 1.494e-002 
1.717e-002 3.000e+008 8.190e+014 1.000e+005 5.232e-003 1.509e-002 
1.723e-002 2.972e+008 8.227e+014 1.000e+005 3.858e-003 1.517e-002 
1.730e-002 2.889e+008 8.164e+014 1.000e+005 5.939e-003 1.529e-002 
1.736e-002 2.762e+008 8.166e+014 1.000e+005 3.552e-003 1.545e-002 
1.743e-002 2.775e+008 8.222e+014 1.000e+005 2.739e-003 1.550e-002 
