# Supplementary material for: Strain rate dependency of dislocation plasticity
Source: Nat Commun. 2021 Mar 23;12:1845. doi: 10.1038/s41467-021-21939-1 (PMC7988163; doi:10.1038/s41467-021-21939-1)
Supplement: Supplementary file 3 — Supplementary Data 1 [file 41467_2021_21939_MOESM3_ESM.zip › Supplementary Data 1/DDDSimulationSet3/StrainRate=1e6s-1/InitialDislocationDensity=1.2e14m-2.dat]

#strain(1), stress(Pa), dislocation density(m-2), strain rate(s-1), mean dislocation velocity(km/s), plastic strain(1)
3.487e-005 4.939e+006 1.235e+014 1.000e+006 6.200e-003 3.170e-007 
7.069e-005 1.000e+007 1.235e+014 1.000e+006 7.846e-003 1.175e-006 
1.067e-004 1.503e+007 1.235e+014 1.000e+006 6.471e-003 2.527e-006 
1.430e-004 1.997e+007 1.235e+014 1.000e+006 6.177e-003 4.293e-006 
1.792e-004 2.494e+007 1.235e+014 1.000e+006 1.090e-002 6.436e-006 
2.148e-004 2.971e+007 1.234e+014 1.000e+006 9.021e-003 8.858e-006 
2.500e-004 3.441e+007 1.235e+014 1.000e+006 1.145e-002 1.160e-005 
2.857e-004 3.914e+007 1.234e+014 1.000e+006 1.116e-002 1.466e-005 
3.211e-004 4.380e+007 1.234e+014 1.000e+006 1.447e-002 1.793e-005 
3.563e-004 4.838e+007 1.234e+014 1.000e+006 1.169e-002 2.148e-005 
3.923e-004 5.299e+007 1.235e+014 1.000e+006 1.527e-002 2.527e-005 
4.279e-004 5.760e+007 1.235e+014 1.000e+006 1.369e-002 2.931e-005 
4.641e-004 6.219e+007 1.235e+014 1.000e+006 1.385e-002 3.359e-005 
4.997e-004 6.669e+007 1.235e+014 1.000e+006 1.605e-002 3.809e-005 
5.361e-004 7.127e+007 1.235e+014 1.000e+006 1.532e-002 4.285e-005 
5.728e-004 7.586e+007 1.235e+014 1.000e+006 1.570e-002 4.781e-005 
6.093e-004 8.038e+007 1.236e+014 1.000e+006 1.753e-002 5.290e-005 
6.454e-004 8.488e+007 1.236e+014 1.000e+006 1.691e-002 5.813e-005 
6.821e-004 8.934e+007 1.236e+014 1.000e+006 1.805e-002 6.378e-005 
7.185e-004 9.375e+007 1.236e+014 1.000e+006 2.028e-002 6.973e-005 
7.552e-004 9.816e+007 1.236e+014 1.000e+006 2.023e-002 7.596e-005 
7.923e-004 1.026e+008 1.237e+014 1.000e+006 1.975e-002 8.250e-005 
8.292e-004 1.069e+008 1.237e+014 1.000e+006 2.225e-002 8.945e-005 
8.669e-004 1.112e+008 1.238e+014 1.000e+006 2.395e-002 9.724e-005 
9.040e-004 1.155e+008 1.238e+014 1.000e+006 2.256e-002 1.050e-004 
9.414e-004 1.197e+008 1.238e+014 1.000e+006 2.256e-002 1.129e-004 
9.787e-004 1.240e+008 1.239e+014 1.000e+006 2.386e-002 1.209e-004 
1.016e-003 1.282e+008 1.239e+014 1.000e+006 2.582e-002 1.291e-004 
1.054e-003 1.324e+008 1.239e+014 1.000e+006 2.519e-002 1.380e-004 
1.092e-003 1.365e+008 1.239e+014 1.000e+006 2.829e-002 1.472e-004 
1.130e-003 1.406e+008 1.239e+014 1.000e+006 3.023e-002 1.570e-004 
1.167e-003 1.445e+008 1.240e+014 1.000e+006 2.737e-002 1.671e-004 
1.206e-003 1.485e+008 1.241e+014 1.000e+006 3.104e-002 1.779e-004 
1.244e-003 1.525e+008 1.242e+014 1.000e+006 3.151e-002 1.888e-004 
1.282e-003 1.563e+008 1.243e+014 1.000e+006 3.363e-002 2.000e-004 
1.320e-003 1.602e+008 1.244e+014 1.000e+006 3.136e-002 2.119e-004 
1.359e-003 1.640e+008 1.245e+014 1.000e+006 3.620e-002 2.246e-004 
1.398e-003 1.677e+008 1.244e+014 1.000e+006 3.505e-002 2.382e-004 
1.438e-003 1.714e+008 1.244e+014 1.000e+006 3.694e-002 2.525e-004 
1.478e-003 1.751e+008 1.245e+014 1.000e+006 3.892e-002 2.667e-004 
1.517e-003 1.787e+008 1.246e+014 1.000e+006 3.825e-002 2.810e-004 
1.558e-003 1.824e+008 1.246e+014 1.000e+006 4.020e-002 2.960e-004 
1.598e-003 1.860e+008 1.247e+014 1.000e+006 3.998e-002 3.110e-004 
1.638e-003 1.896e+008 1.249e+014 1.000e+006 3.965e-002 3.260e-004 
1.679e-003 1.932e+008 1.251e+014 1.000e+006 4.049e-002 3.420e-004 
1.719e-003 1.967e+008 1.253e+014 1.000e+006 4.162e-002 3.580e-004 
1.759e-003 2.001e+008 1.255e+014 1.000e+006 4.174e-002 3.745e-004 
1.801e-003 2.038e+008 1.258e+014 1.000e+006 4.303e-002 3.909e-004 
1.842e-003 2.075e+008 1.261e+014 1.000e+006 3.906e-002 4.066e-004 
1.884e-003 2.113e+008 1.264e+014 1.000e+006 4.122e-002 4.221e-004 
1.926e-003 2.151e+008 1.267e+014 1.000e+006 4.190e-002 4.378e-004 
1.968e-003 2.189e+008 1.271e+014 1.000e+006 4.049e-002 4.531e-004 
2.010e-003 2.228e+008 1.273e+014 1.000e+006 4.119e-002 4.684e-004 
2.052e-003 2.267e+008 1.277e+014 1.000e+006 4.092e-002 4.837e-004 
2.094e-003 2.305e+008 1.280e+014 1.000e+006 4.080e-002 4.998e-004 
2.137e-003 2.341e+008 1.282e+014 1.000e+006 4.395e-002 5.170e-004 
2.178e-003 2.376e+008 1.286e+014 1.000e+006 4.290e-002 5.344e-004 
2.217e-003 2.408e+008 1.290e+014 1.000e+006 4.472e-002 5.510e-004 
2.257e-003 2.440e+008 1.295e+014 1.000e+006 4.638e-002 5.692e-004 
2.296e-003 2.471e+008 1.296e+014 1.000e+006 4.379e-002 5.870e-004 
2.335e-003 2.501e+008 1.299e+014 1.000e+006 4.543e-002 6.050e-004 
2.373e-003 2.530e+008 1.304e+014 1.000e+006 4.588e-002 6.227e-004 
2.411e-003 2.559e+008 1.309e+014 1.000e+006 4.591e-002 6.408e-004 
2.448e-003 2.584e+008 1.306e+014 1.000e+006 4.907e-002 6.601e-004 
2.483e-003 2.608e+008 1.308e+014 1.000e+006 5.070e-002 6.793e-004 
2.517e-003 2.630e+008 1.312e+014 1.000e+006 5.000e-002 6.979e-004 
2.551e-003 2.651e+008 1.315e+014 1.000e+006 5.360e-002 7.177e-004 
2.585e-003 2.669e+008 1.313e+014 1.000e+006 5.796e-002 7.390e-004 
2.619e-003 2.686e+008 1.315e+014 1.000e+006 5.932e-002 7.611e-004 
2.652e-003 2.701e+008 1.318e+014 1.000e+006 6.073e-002 7.836e-004 
2.685e-003 2.715e+008 1.322e+014 1.000e+006 6.087e-002 8.071e-004 
2.718e-003 2.728e+008 1.326e+014 1.000e+006 6.203e-002 8.313e-004 
2.751e-003 2.741e+008 1.331e+014 1.000e+006 6.343e-002 8.548e-004 
2.784e-003 2.754e+008 1.336e+014 1.000e+006 6.465e-002 8.790e-004 
2.816e-003 2.765e+008 1.340e+014 1.000e+006 6.495e-002 9.034e-004 
2.849e-003 2.777e+008 1.346e+014 1.000e+006 6.462e-002 9.279e-004 
2.881e-003 2.789e+008 1.352e+014 1.000e+006 6.230e-002 9.515e-004 
2.913e-003 2.801e+008 1.358e+014 1.000e+006 6.110e-002 9.751e-004 
2.945e-003 2.814e+008 1.364e+014 1.000e+006 6.244e-002 9.978e-004 
2.976e-003 2.827e+008 1.370e+014 1.000e+006 6.074e-002 1.020e-003 
3.008e-003 2.841e+008 1.375e+014 1.000e+006 5.910e-002 1.042e-003 
3.039e-003 2.855e+008 1.381e+014 1.000e+006 6.117e-002 1.064e-003 
3.068e-003 2.869e+008 1.387e+014 1.000e+006 5.906e-002 1.084e-003 
3.096e-003 2.881e+008 1.392e+014 1.000e+006 5.805e-002 1.102e-003 
3.126e-003 2.895e+008 1.398e+014 1.000e+006 6.107e-002 1.123e-003 
3.157e-003 2.909e+008 1.404e+014 1.000e+006 6.231e-002 1.145e-003 
3.187e-003 2.922e+008 1.410e+014 1.000e+006 6.070e-002 1.166e-003 
3.217e-003 2.935e+008 1.417e+014 1.000e+006 6.190e-002 1.187e-003 
3.247e-003 2.948e+008 1.424e+014 1.000e+006 6.103e-002 1.207e-003 
3.275e-003 2.961e+008 1.429e+014 1.000e+006 6.145e-002 1.226e-003 
3.300e-003 2.972e+008 1.435e+014 1.000e+006 5.994e-002 1.244e-003 
3.327e-003 2.983e+008 1.441e+014 1.000e+006 6.152e-002 1.264e-003 
3.354e-003 2.993e+008 1.445e+014 1.000e+006 6.506e-002 1.284e-003 
3.380e-003 3.001e+008 1.449e+014 1.000e+006 6.440e-002 1.304e-003 
3.404e-003 3.009e+008 1.454e+014 1.000e+006 6.514e-002 1.323e-003 
3.428e-003 3.016e+008 1.458e+014 1.000e+006 6.416e-002 1.341e-003 
3.450e-003 3.023e+008 1.459e+014 1.000e+006 6.472e-002 1.359e-003 
3.473e-003 3.029e+008 1.461e+014 1.000e+006 6.631e-002 1.378e-003 
3.495e-003 3.035e+008 1.464e+014 1.000e+006 6.575e-002 1.396e-003 
3.517e-003 3.041e+008 1.468e+014 1.000e+006 6.540e-002 1.414e-003 
3.538e-003 3.046e+008 1.471e+014 1.000e+006 7.001e-002 1.431e-003 
3.559e-003 3.050e+008 1.473e+014 1.000e+006 7.029e-002 1.450e-003 
3.580e-003 3.054e+008 1.476e+014 1.000e+006 7.062e-002 1.468e-003 
3.601e-003 3.059e+008 1.480e+014 1.000e+006 6.779e-002 1.485e-003 
3.622e-003 3.063e+008 1.484e+014 1.000e+006 6.961e-002 1.503e-003 
3.642e-003 3.067e+008 1.489e+014 1.000e+006 6.846e-002 1.521e-003 
3.664e-003 3.071e+008 1.494e+014 1.000e+006 7.199e-002 1.540e-003 
3.686e-003 3.075e+008 1.499e+014 1.000e+006 7.361e-002 1.559e-003 
3.707e-003 3.078e+008 1.504e+014 1.000e+006 7.214e-002 1.578e-003 
3.729e-003 3.081e+008 1.508e+014 1.000e+006 7.776e-002 1.598e-003 
3.750e-003 3.084e+008 1.512e+014 1.000e+006 7.498e-002 1.617e-003 
3.771e-003 3.086e+008 1.517e+014 1.000e+006 7.299e-002 1.637e-003 
3.792e-003 3.088e+008 1.521e+014 1.000e+006 7.658e-002 1.656e-003 
3.813e-003 3.089e+008 1.524e+014 1.000e+006 7.759e-002 1.676e-003 
3.834e-003 3.090e+008 1.528e+014 1.000e+006 7.742e-002 1.697e-003 
3.855e-003 3.091e+008 1.525e+014 1.000e+006 7.707e-002 1.717e-003 
3.876e-003 3.092e+008 1.524e+014 1.000e+006 7.863e-002 1.737e-003 
3.896e-003 3.091e+008 1.525e+014 1.000e+006 8.332e-002 1.758e-003 
3.917e-003 3.091e+008 1.528e+014 1.000e+006 8.103e-002 1.779e-003 
3.938e-003 3.091e+008 1.531e+014 1.000e+006 7.835e-002 1.800e-003 
3.958e-003 3.091e+008 1.536e+014 1.000e+006 7.544e-002 1.820e-003 
3.979e-003 3.091e+008 1.541e+014 1.000e+006 7.966e-002 1.841e-003 
3.999e-003 3.091e+008 1.540e+014 1.000e+006 7.876e-002 1.861e-003 
4.020e-003 3.091e+008 1.540e+014 1.000e+006 8.376e-002 1.882e-003 
4.041e-003 3.090e+008 1.542e+014 1.000e+006 8.501e-002 1.903e-003 
4.062e-003 3.090e+008 1.546e+014 1.000e+006 8.234e-002 1.924e-003 
4.082e-003 3.090e+008 1.551e+014 1.000e+006 7.681e-002 1.945e-003 
4.103e-003 3.089e+008 1.549e+014 1.000e+006 7.978e-002 1.966e-003 
4.123e-003 3.088e+008 1.549e+014 1.000e+006 7.988e-002 1.987e-003 
4.144e-003 3.088e+008 1.552e+014 1.000e+006 8.179e-002 2.009e-003 
4.165e-003 3.088e+008 1.553e+014 1.000e+006 8.279e-002 2.029e-003 
4.186e-003 3.090e+008 1.552e+014 1.000e+006 7.855e-002 2.049e-003 
4.206e-003 3.092e+008 1.552e+014 1.000e+006 7.660e-002 2.068e-003 
4.227e-003 3.094e+008 1.554e+014 1.000e+006 7.627e-002 2.086e-003 
4.248e-003 3.097e+008 1.557e+014 1.000e+006 7.379e-002 2.106e-003 
4.268e-003 3.099e+008 1.559e+014 1.000e+006 7.860e-002 2.125e-003 
4.289e-003 3.101e+008 1.560e+014 1.000e+006 8.001e-002 2.144e-003 
4.311e-003 3.103e+008 1.562e+014 1.000e+006 7.559e-002 2.164e-003 
4.332e-003 3.104e+008 1.567e+014 1.000e+006 7.867e-002 2.185e-003 
4.353e-003 3.105e+008 1.567e+014 1.000e+006 8.008e-002 2.205e-003 
4.374e-003 3.106e+008 1.571e+014 1.000e+006 8.137e-002 2.226e-003 
4.396e-003 3.107e+008 1.574e+014 1.000e+006 8.204e-002 2.246e-003 
4.417e-003 3.109e+008 1.580e+014 1.000e+006 7.559e-002 2.267e-003 
4.438e-003 3.111e+008 1.583e+014 1.000e+006 7.096e-002 2.286e-003 
4.459e-003 3.114e+008 1.589e+014 1.000e+006 7.418e-002 2.306e-003 
4.480e-003 3.115e+008 1.591e+014 1.000e+006 7.548e-002 2.325e-003 
4.501e-003 3.117e+008 1.595e+014 1.000e+006 7.681e-002 2.345e-003 
4.522e-003 3.120e+008 1.594e+014 1.000e+006 7.463e-002 2.364e-003 
4.543e-003 3.122e+008 1.600e+014 1.000e+006 7.214e-002 2.384e-003 
4.564e-003 3.124e+008 1.603e+014 1.000e+006 7.450e-002 2.404e-003 
4.585e-003 3.125e+008 1.608e+014 1.000e+006 7.643e-002 2.424e-003 
4.607e-003 3.123e+008 1.615e+014 1.000e+006 8.019e-002 2.447e-003 
4.628e-003 3.120e+008 1.620e+014 1.000e+006 7.892e-002 2.470e-003 
4.650e-003 3.119e+008 1.627e+014 1.000e+006 7.606e-002 2.492e-003 
4.671e-003 3.117e+008 1.629e+014 1.000e+006 7.570e-002 2.515e-003 
4.693e-003 3.115e+008 1.628e+014 1.000e+006 7.661e-002 2.538e-003 
4.716e-003 3.113e+008 1.629e+014 1.000e+006 7.686e-002 2.563e-003 
4.742e-003 3.111e+008 1.633e+014 1.000e+006 7.462e-002 2.590e-003 
4.769e-003 3.109e+008 1.633e+014 1.000e+006 7.575e-002 2.619e-003 
4.796e-003 3.107e+008 1.626e+014 1.000e+006 7.796e-002 2.647e-003 
4.824e-003 3.103e+008 1.626e+014 1.000e+006 7.528e-002 2.677e-003 
4.858e-003 3.101e+008 1.628e+014 1.000e+006 7.417e-002 2.713e-003 
4.894e-003 3.100e+008 1.632e+014 1.000e+006 7.431e-002 2.749e-003 
4.927e-003 3.099e+008 1.639e+014 1.000e+006 7.288e-002 2.783e-003 
4.962e-003 3.099e+008 1.636e+014 1.000e+006 7.323e-002 2.818e-003 
4.997e-003 3.096e+008 1.637e+014 1.000e+006 7.551e-002 2.855e-003 
5.030e-003 3.095e+008 1.644e+014 1.000e+006 7.226e-002 2.890e-003 
5.064e-003 3.093e+008 1.649e+014 1.000e+006 7.243e-002 2.924e-003 
5.102e-003 3.091e+008 1.652e+014 1.000e+006 7.324e-002 2.964e-003 
5.143e-003 3.087e+008 1.648e+014 1.000e+006 7.536e-002 3.008e-003 
5.183e-003 3.083e+008 1.653e+014 1.000e+006 7.298e-002 3.050e-003 
5.225e-003 3.081e+008 1.660e+014 1.000e+006 7.032e-002 3.094e-003 
5.266e-003 3.080e+008 1.672e+014 1.000e+006 6.798e-002 3.135e-003 
5.309e-003 3.080e+008 1.676e+014 1.000e+006 7.153e-002 3.178e-003 
5.356e-003 3.077e+008 1.672e+014 1.000e+006 7.258e-002 3.227e-003 
5.407e-003 3.075e+008 1.680e+014 1.000e+006 7.192e-002 3.280e-003 
5.458e-003 3.069e+008 1.691e+014 1.000e+006 7.322e-002 3.334e-003 
5.509e-003 3.060e+008 1.695e+014 1.000e+006 7.456e-002 3.392e-003 
5.560e-003 3.052e+008 1.697e+014 1.000e+006 7.516e-002 3.449e-003 
5.609e-003 3.045e+008 1.700e+014 1.000e+006 7.505e-002 3.502e-003 
5.692e-003 3.029e+008 1.702e+014 1.000e+006 7.572e-002 3.596e-003 
5.790e-003 3.014e+008 1.711e+014 1.000e+006 7.431e-002 3.704e-003 
5.884e-003 2.994e+008 1.729e+014 1.000e+006 7.401e-002 3.812e-003 
5.970e-003 2.976e+008 1.726e+014 1.000e+006 7.262e-002 3.910e-003 
6.078e-003 2.948e+008 1.748e+014 1.000e+006 7.425e-002 4.038e-003 
6.153e-003 2.932e+008 1.766e+014 1.000e+006 7.121e-002 4.125e-003 
6.223e-003 2.914e+008 1.779e+014 1.000e+006 7.715e-002 4.207e-003 
6.291e-003 2.895e+008 1.771e+014 1.000e+006 7.682e-002 4.288e-003 
6.374e-003 2.871e+008 1.774e+014 1.000e+006 7.524e-002 4.387e-003 
6.482e-003 2.847e+008 1.784e+014 1.000e+006 7.120e-002 4.512e-003 
6.582e-003 2.835e+008 1.800e+014 1.000e+006 6.943e-002 4.619e-003 
6.661e-003 2.829e+008 1.816e+014 1.000e+006 6.573e-002 4.703e-003 
6.700e-003 2.829e+008 1.824e+014 1.000e+006 6.549e-002 4.743e-003 
6.725e-003 2.830e+008 1.831e+014 1.000e+006 6.426e-002 4.768e-003 
6.750e-003 2.830e+008 1.838e+014 1.000e+006 6.260e-002 4.792e-003 
6.774e-003 2.831e+008 1.845e+014 1.000e+006 6.182e-002 4.816e-003 
6.798e-003 2.833e+008 1.852e+014 1.000e+006 6.225e-002 4.838e-003 
6.821e-003 2.835e+008 1.858e+014 1.000e+006 6.114e-002 4.860e-003 
6.844e-003 2.838e+008 1.863e+014 1.000e+006 6.103e-002 4.881e-003 
6.867e-003 2.840e+008 1.863e+014 1.000e+006 5.894e-002 4.902e-003 
6.888e-003 2.843e+008 1.867e+014 1.000e+006 5.898e-002 4.922e-003 
6.909e-003 2.845e+008 1.870e+014 1.000e+006 5.853e-002 4.941e-003 
6.929e-003 2.849e+008 1.872e+014 1.000e+006 5.876e-002 4.959e-003 
6.949e-003 2.852e+008 1.867e+014 1.000e+006 6.002e-002 4.976e-003 
6.969e-003 2.855e+008 1.870e+014 1.000e+006 6.276e-002 4.994e-003 
6.988e-003 2.858e+008 1.866e+014 1.000e+006 6.193e-002 5.011e-003 
7.007e-003 2.862e+008 1.866e+014 1.000e+006 6.004e-002 5.027e-003 
7.026e-003 2.867e+008 1.869e+014 1.000e+006 5.875e-002 5.043e-003 
7.045e-003 2.872e+008 1.872e+014 1.000e+006 5.835e-002 5.059e-003 
7.064e-003 2.876e+008 1.876e+014 1.000e+006 5.893e-002 5.074e-003 
7.083e-003 2.881e+008 1.881e+014 1.000e+006 6.151e-002 5.090e-003 
7.101e-003 2.885e+008 1.885e+014 1.000e+006 6.267e-002 5.106e-003 
7.120e-003 2.888e+008 1.889e+014 1.000e+006 6.254e-002 5.122e-003 
7.139e-003 2.891e+008 1.895e+014 1.000e+006 6.166e-002 5.139e-003 
7.159e-003 2.894e+008 1.902e+014 1.000e+006 6.354e-002 5.157e-003 
7.178e-003 2.896e+008 1.907e+014 1.000e+006 6.188e-002 5.175e-003 
7.197e-003 2.899e+008 1.913e+014 1.000e+006 6.291e-002 5.192e-003 
7.215e-003 2.901e+008 1.919e+014 1.000e+006 6.229e-002 5.208e-003 
7.232e-003 2.903e+008 1.924e+014 1.000e+006 6.346e-002 5.224e-003 
7.250e-003 2.905e+008 1.930e+014 1.000e+006 6.397e-002 5.241e-003 
7.268e-003 2.906e+008 1.935e+014 1.000e+006 6.543e-002 5.258e-003 
7.287e-003 2.907e+008 1.938e+014 1.000e+006 6.340e-002 5.276e-003 
7.306e-003 2.908e+008 1.942e+014 1.000e+006 6.643e-002 5.294e-003 
7.324e-003 2.908e+008 1.943e+014 1.000e+006 6.802e-002 5.312e-003 
7.342e-003 2.909e+008 1.946e+014 1.000e+006 6.767e-002 5.330e-003 
7.361e-003 2.909e+008 1.943e+014 1.000e+006 6.864e-002 5.349e-003 
7.379e-003 2.910e+008 1.946e+014 1.000e+006 6.545e-002 5.366e-003 
7.397e-003 2.910e+008 1.945e+014 1.000e+006 6.648e-002 5.383e-003 
7.415e-003 2.912e+008 1.938e+014 1.000e+006 6.504e-002 5.401e-003 
7.433e-003 2.913e+008 1.937e+014 1.000e+006 6.481e-002 5.417e-003 
7.451e-003 2.915e+008 1.939e+014 1.000e+006 6.501e-002 5.435e-003 
7.470e-003 2.916e+008 1.942e+014 1.000e+006 6.410e-002 5.453e-003 
7.489e-003 2.917e+008 1.936e+014 1.000e+006 6.474e-002 5.471e-003 
7.507e-003 2.919e+008 1.936e+014 1.000e+006 6.492e-002 5.488e-003 
7.526e-003 2.921e+008 1.934e+014 1.000e+006 6.351e-002 5.506e-003 
7.545e-003 2.922e+008 1.934e+014 1.000e+006 6.366e-002 5.524e-003 
7.565e-003 2.924e+008 1.934e+014 1.000e+006 6.417e-002 5.543e-003 
7.585e-003 2.925e+008 1.935e+014 1.000e+006 6.436e-002 5.562e-003 
7.604e-003 2.925e+008 1.931e+014 1.000e+006 6.644e-002 5.581e-003 
7.623e-003 2.925e+008 1.930e+014 1.000e+006 6.526e-002 5.600e-003 
7.642e-003 2.924e+008 1.926e+014 1.000e+006 6.556e-002 5.619e-003 
7.661e-003 2.924e+008 1.921e+014 1.000e+006 6.695e-002 5.639e-003 
7.680e-003 2.922e+008 1.919e+014 1.000e+006 6.687e-002 5.658e-003 
7.699e-003 2.921e+008 1.921e+014 1.000e+006 6.577e-002 5.679e-003 
7.719e-003 2.919e+008 1.924e+014 1.000e+006 6.640e-002 5.700e-003 
