# Supplementary material for: Strain rate dependency of dislocation plasticity
Source: Nat Commun. 2021 Mar 23;12:1845. doi: 10.1038/s41467-021-21939-1 (PMC7988163; doi:10.1038/s41467-021-21939-1)
Supplement: Supplementary file 3 — Supplementary Data 1 [file 41467_2021_21939_MOESM3_ESM.zip › Supplementary Data 1/DDDSimulationSet3/StrainRate=1e6s-1/InitialDislocationDensity=1.4e16m-2.dat]

#strain(1), stress(Pa), dislocation density(m-2), strain rate(s-1), mean dislocation velocity(km/s), plastic strain(1)
8.553e-004 8.584e+007 1.197e+016 1.000e+006 2.064e-003 2.607e-004 
1.731e-003 1.698e+008 1.197e+016 1.000e+006 1.914e-003 5.562e-004 
2.635e-003 2.304e+008 1.191e+016 1.000e+006 1.848e-003 1.041e-003 
3.601e-003 3.021e+008 1.191e+016 1.000e+006 1.813e-003 1.511e-003 
4.368e-003 3.368e+008 1.197e+016 1.000e+006 2.720e-003 2.037e-003 
5.028e-003 3.708e+008 1.178e+016 1.000e+006 2.477e-003 2.462e-003 
5.751e-003 4.190e+008 1.171e+016 1.000e+006 2.726e-003 2.851e-003 
6.415e-003 4.648e+008 1.168e+016 1.000e+006 2.697e-003 3.199e-003 
7.051e-003 4.912e+008 1.170e+016 1.000e+006 2.890e-003 3.652e-003 
7.670e-003 4.918e+008 1.159e+016 1.000e+006 2.695e-003 4.267e-003 
8.276e-003 5.324e+008 1.162e+016 1.000e+006 1.710e-003 4.593e-003 
8.803e-003 5.681e+008 1.165e+016 1.000e+006 2.850e-003 4.872e-003 
9.318e-003 5.993e+008 1.173e+016 1.000e+006 2.532e-003 5.171e-003 
9.848e-003 6.433e+008 1.179e+016 1.000e+006 1.836e-003 5.397e-003 
1.040e-002 6.767e+008 1.178e+016 1.000e+006 2.244e-003 5.720e-003 
1.097e-002 7.094e+008 1.175e+016 1.000e+006 3.271e-003 6.067e-003 
1.150e-002 7.269e+008 1.173e+016 1.000e+006 3.215e-003 6.475e-003 
1.198e-002 7.121e+008 1.171e+016 1.000e+006 3.620e-003 7.055e-003 
1.238e-002 7.219e+008 1.172e+016 1.000e+006 2.137e-003 7.384e-003 
1.271e-002 7.241e+008 1.176e+016 1.000e+006 2.861e-003 7.704e-003 
1.308e-002 7.363e+008 1.179e+016 1.000e+006 2.291e-003 7.990e-003 
1.347e-002 7.643e+008 1.180e+016 1.000e+006 2.404e-003 8.180e-003 
1.383e-002 7.538e+008 1.186e+016 1.000e+006 3.287e-003 8.619e-003 
1.419e-002 7.666e+008 1.193e+016 1.000e+006 1.973e-003 8.887e-003 
1.455e-002 7.900e+008 1.196e+016 1.000e+006 2.098e-003 9.085e-003 
1.493e-002 8.058e+008 1.203e+016 1.000e+006 2.048e-003 9.350e-003 
1.530e-002 8.114e+008 1.203e+016 1.000e+006 2.936e-003 9.685e-003 
1.568e-002 8.209e+008 1.196e+016 1.000e+006 3.213e-003 1.000e-002 
1.607e-002 8.013e+008 1.182e+016 1.000e+006 4.573e-003 1.052e-002 
1.645e-002 7.702e+008 1.174e+016 1.000e+006 4.077e-003 1.112e-002 
1.684e-002 7.829e+008 1.177e+016 1.000e+006 3.544e-003 1.142e-002 
1.723e-002 7.859e+008 1.176e+016 1.000e+006 3.573e-003 1.179e-002 
1.763e-002 7.798e+008 1.180e+016 1.000e+006 3.179e-003 1.223e-002 
1.804e-002 8.045e+008 1.176e+016 1.000e+006 2.001e-003 1.247e-002 
1.845e-002 8.180e+008 1.179e+016 1.000e+006 2.578e-003 1.279e-002 
1.888e-002 8.283e+008 1.186e+016 1.000e+006 2.963e-003 1.315e-002 
1.932e-002 8.339e+008 1.192e+016 1.000e+006 2.694e-003 1.355e-002 
1.976e-002 8.319e+008 1.188e+016 1.000e+006 2.697e-003 1.400e-002 
