# Supplementary material for: Strain rate dependency of dislocation plasticity
Source: Nat Commun. 2021 Mar 23;12:1845. doi: 10.1038/s41467-021-21939-1 (PMC7988163; doi:10.1038/s41467-021-21939-1)
Supplement: Supplementary file 3 — Supplementary Data 1 [file 41467_2021_21939_MOESM3_ESM.zip › Supplementary Data 1/DDDSimulationSet3/StrainRate=1e6s-1/InitialDislocationDensity=2.5e13m-2.dat]

#strain(1), stress(Pa), dislocation density(m-2), strain rate(s-1), mean dislocation velocity(km/s), plastic strain(1)
3.335e-005 4.730e+006 2.545e+013 1.000e+006 6.149e-003 1.024e-007 
6.666e-005 9.545e+006 2.545e+013 1.000e+006 9.264e-003 4.151e-007 
1.000e-004 1.428e+007 2.545e+013 1.000e+006 1.387e-002 9.059e-007 
1.335e-004 1.903e+007 2.545e+013 1.000e+006 1.420e-002 1.565e-006 
1.670e-004 2.375e+007 2.545e+013 1.000e+006 1.673e-002 2.397e-006 
2.004e-004 2.845e+007 2.544e+013 1.000e+006 1.562e-002 3.368e-006 
2.343e-004 3.315e+007 2.544e+013 1.000e+006 2.007e-002 4.506e-006 
2.676e-004 3.780e+007 2.544e+013 1.000e+006 2.511e-002 5.776e-006 
3.007e-004 4.239e+007 2.544e+013 1.000e+006 2.127e-002 7.158e-006 
3.342e-004 4.702e+007 2.544e+013 1.000e+006 2.784e-002 8.666e-006 
3.673e-004 5.157e+007 2.544e+013 1.000e+006 2.608e-002 1.029e-005 
4.000e-004 5.606e+007 2.544e+013 1.000e+006 2.760e-002 1.201e-005 
4.332e-004 6.059e+007 2.544e+013 1.000e+006 2.792e-002 1.387e-005 
4.665e-004 6.509e+007 2.544e+013 1.000e+006 2.702e-002 1.584e-005 
4.994e-004 6.956e+007 2.544e+013 1.000e+006 3.388e-002 1.794e-005 
5.318e-004 7.394e+007 2.544e+013 1.000e+006 3.405e-002 2.010e-005 
5.650e-004 7.840e+007 2.544e+013 1.000e+006 3.501e-002 2.243e-005 
5.977e-004 8.279e+007 2.544e+013 1.000e+006 3.299e-002 2.485e-005 
6.301e-004 8.711e+007 2.544e+013 1.000e+006 3.818e-002 2.735e-005 
6.629e-004 9.144e+007 2.543e+013 1.000e+006 4.162e-002 2.996e-005 
6.959e-004 9.582e+007 2.543e+013 1.000e+006 4.360e-002 3.271e-005 
7.278e-004 1.000e+008 2.543e+013 1.000e+006 4.374e-002 3.549e-005 
7.597e-004 1.042e+008 2.543e+013 1.000e+006 4.280e-002 3.835e-005 
7.919e-004 1.085e+008 2.543e+013 1.000e+006 4.421e-002 4.135e-005 
8.239e-004 1.127e+008 2.544e+013 1.000e+006 4.556e-002 4.444e-005 
8.557e-004 1.168e+008 2.544e+013 1.000e+006 4.485e-002 4.761e-005 
8.876e-004 1.209e+008 2.545e+013 1.000e+006 4.876e-002 5.085e-005 
9.195e-004 1.251e+008 2.545e+013 1.000e+006 5.358e-002 5.423e-005 
9.511e-004 1.291e+008 2.546e+013 1.000e+006 5.341e-002 5.770e-005 
9.823e-004 1.331e+008 2.546e+013 1.000e+006 5.498e-002 6.126e-005 
1.014e-003 1.371e+008 2.547e+013 1.000e+006 5.431e-002 6.498e-005 
1.044e-003 1.410e+008 2.548e+013 1.000e+006 5.468e-002 6.869e-005 
1.075e-003 1.449e+008 2.549e+013 1.000e+006 5.530e-002 7.259e-005 
1.107e-003 1.489e+008 2.550e+013 1.000e+006 5.982e-002 7.654e-005 
1.137e-003 1.528e+008 2.550e+013 1.000e+006 5.779e-002 8.045e-005 
1.168e-003 1.566e+008 2.551e+013 1.000e+006 6.234e-002 8.452e-005 
1.199e-003 1.605e+008 2.553e+013 1.000e+006 6.310e-002 8.865e-005 
1.229e-003 1.642e+008 2.554e+013 1.000e+006 6.385e-002 9.285e-005 
1.260e-003 1.680e+008 2.556e+013 1.000e+006 6.659e-002 9.717e-005 
1.290e-003 1.718e+008 2.557e+013 1.000e+006 6.747e-002 1.016e-004 
1.322e-003 1.757e+008 2.559e+013 1.000e+006 6.733e-002 1.063e-004 
1.354e-003 1.796e+008 2.561e+013 1.000e+006 7.173e-002 1.112e-004 
1.385e-003 1.834e+008 2.562e+013 1.000e+006 7.013e-002 1.161e-004 
1.417e-003 1.873e+008 2.564e+013 1.000e+006 7.455e-002 1.213e-004 
1.450e-003 1.912e+008 2.566e+013 1.000e+006 7.571e-002 1.268e-004 
1.483e-003 1.951e+008 2.569e+013 1.000e+006 7.787e-002 1.326e-004 
1.516e-003 1.991e+008 2.573e+013 1.000e+006 8.063e-002 1.384e-004 
1.549e-003 2.030e+008 2.576e+013 1.000e+006 8.219e-002 1.446e-004 
1.583e-003 2.070e+008 2.580e+013 1.000e+006 8.655e-002 1.511e-004 
1.617e-003 2.109e+008 2.575e+013 1.000e+006 8.907e-002 1.580e-004 
1.652e-003 2.149e+008 2.577e+013 1.000e+006 9.006e-002 1.652e-004 
1.686e-003 2.188e+008 2.580e+013 1.000e+006 9.524e-002 1.725e-004 
1.720e-003 2.227e+008 2.584e+013 1.000e+006 9.769e-002 1.801e-004 
1.757e-003 2.267e+008 2.589e+013 1.000e+006 1.019e-001 1.883e-004 
1.794e-003 2.309e+008 2.594e+013 1.000e+006 1.044e-001 1.971e-004 
1.831e-003 2.349e+008 2.601e+013 1.000e+006 1.065e-001 2.061e-004 
1.869e-003 2.391e+008 2.607e+013 1.000e+006 1.051e-001 2.156e-004 
1.907e-003 2.431e+008 2.612e+013 1.000e+006 1.045e-001 2.248e-004 
1.945e-003 2.474e+008 2.618e+013 1.000e+006 1.052e-001 2.342e-004 
1.986e-003 2.518e+008 2.625e+013 1.000e+006 1.097e-001 2.443e-004 
2.028e-003 2.563e+008 2.633e+013 1.000e+006 1.127e-001 2.550e-004 
2.068e-003 2.605e+008 2.643e+013 1.000e+006 1.147e-001 2.653e-004 
2.105e-003 2.644e+008 2.653e+013 1.000e+006 1.151e-001 2.752e-004 
2.144e-003 2.686e+008 2.666e+013 1.000e+006 1.190e-001 2.860e-004 
2.185e-003 2.727e+008 2.682e+013 1.000e+006 1.199e-001 2.976e-004 
2.225e-003 2.768e+008 2.698e+013 1.000e+006 1.229e-001 3.095e-004 
2.269e-003 2.813e+008 2.713e+013 1.000e+006 1.257e-001 3.231e-004 
2.320e-003 2.863e+008 2.737e+013 1.000e+006 1.296e-001 3.391e-004 
2.376e-003 2.918e+008 2.762e+013 1.000e+006 1.357e-001 3.579e-004 
2.439e-003 2.976e+008 2.779e+013 1.000e+006 1.427e-001 3.804e-004 
2.508e-003 3.037e+008 2.799e+013 1.000e+006 1.475e-001 4.065e-004 
2.575e-003 3.095e+008 2.821e+013 1.000e+006 1.582e-001 4.338e-004 
2.645e-003 3.152e+008 2.854e+013 1.000e+006 1.666e-001 4.640e-004 
2.713e-003 3.205e+008 2.890e+013 1.000e+006 1.748e-001 4.961e-004 
2.783e-003 3.256e+008 2.926e+013 1.000e+006 1.808e-001 5.305e-004 
2.851e-003 3.303e+008 2.969e+013 1.000e+006 1.865e-001 5.659e-004 
2.901e-003 3.336e+008 3.005e+013 1.000e+006 1.921e-001 5.933e-004 
2.942e-003 3.362e+008 3.024e+013 1.000e+006 1.983e-001 6.165e-004 
2.981e-003 3.385e+008 3.036e+013 1.000e+006 1.994e-001 6.392e-004 
3.013e-003 3.404e+008 3.060e+013 1.000e+006 2.053e-001 6.582e-004 
3.042e-003 3.420e+008 3.060e+013 1.000e+006 2.065e-001 6.762e-004 
3.071e-003 3.437e+008 3.071e+013 1.000e+006 2.058e-001 6.940e-004 
3.098e-003 3.451e+008 3.078e+013 1.000e+006 2.099e-001 7.104e-004 
3.122e-003 3.465e+008 3.082e+013 1.000e+006 2.106e-001 7.257e-004 
3.145e-003 3.477e+008 3.081e+013 1.000e+006 2.103e-001 7.400e-004 
3.169e-003 3.490e+008 3.090e+013 1.000e+006 2.153e-001 7.548e-004 
3.192e-003 3.502e+008 3.102e+013 1.000e+006 2.152e-001 7.695e-004 
3.215e-003 3.514e+008 3.116e+013 1.000e+006 2.162e-001 7.844e-004 
3.237e-003 3.525e+008 3.132e+013 1.000e+006 2.174e-001 7.986e-004 
3.259e-003 3.536e+008 3.149e+013 1.000e+006 2.158e-001 8.130e-004 
3.280e-003 3.546e+008 3.167e+013 1.000e+006 2.165e-001 8.274e-004 
3.301e-003 3.556e+008 3.185e+013 1.000e+006 2.192e-001 8.412e-004 
3.320e-003 3.565e+008 3.203e+013 1.000e+006 2.188e-001 8.542e-004 
3.340e-003 3.574e+008 3.223e+013 1.000e+006 2.199e-001 8.675e-004 
3.360e-003 3.584e+008 3.227e+013 1.000e+006 2.228e-001 8.814e-004 
3.381e-003 3.593e+008 3.235e+013 1.000e+006 2.219e-001 8.953e-004 
3.401e-003 3.602e+008 3.243e+013 1.000e+006 2.226e-001 9.093e-004 
3.421e-003 3.611e+008 3.258e+013 1.000e+006 2.213e-001 9.236e-004 
3.442e-003 3.620e+008 3.275e+013 1.000e+006 2.199e-001 9.379e-004 
3.463e-003 3.630e+008 3.288e+013 1.000e+006 2.176e-001 9.521e-004 
3.483e-003 3.639e+008 3.304e+013 1.000e+006 2.109e-001 9.660e-004 
3.505e-003 3.649e+008 3.320e+013 1.000e+006 2.109e-001 9.802e-004 
3.528e-003 3.661e+008 3.324e+013 1.000e+006 2.090e-001 9.959e-004 
3.566e-003 3.677e+008 3.339e+013 1.000e+006 2.135e-001 1.021e-003 
3.625e-003 3.705e+008 3.387e+013 1.000e+006 2.126e-001 1.062e-003 
3.670e-003 3.725e+008 3.431e+013 1.000e+006 2.106e-001 1.094e-003 
3.715e-003 3.744e+008 3.460e+013 1.000e+006 2.123e-001 1.125e-003 
3.750e-003 3.759e+008 3.489e+013 1.000e+006 2.143e-001 1.150e-003 
3.785e-003 3.772e+008 3.512e+013 1.000e+006 2.214e-001 1.176e-003 
3.820e-003 3.784e+008 3.534e+013 1.000e+006 2.201e-001 1.202e-003 
3.851e-003 3.796e+008 3.559e+013 1.000e+006 2.221e-001 1.226e-003 
3.875e-003 3.804e+008 3.583e+013 1.000e+006 2.217e-001 1.244e-003 
3.908e-003 3.815e+008 3.594e+013 1.000e+006 2.209e-001 1.269e-003 
3.945e-003 3.828e+008 3.627e+013 1.000e+006 2.237e-001 1.297e-003 
3.982e-003 3.839e+008 3.656e+013 1.000e+006 2.250e-001 1.327e-003 
4.017e-003 3.849e+008 3.699e+013 1.000e+006 2.258e-001 1.355e-003 
4.054e-003 3.858e+008 3.750e+013 1.000e+006 2.287e-001 1.385e-003 
4.086e-003 3.865e+008 3.798e+013 1.000e+006 2.321e-001 1.412e-003 
4.116e-003 3.871e+008 3.843e+013 1.000e+006 2.337e-001 1.438e-003 
4.145e-003 3.876e+008 3.895e+013 1.000e+006 2.392e-001 1.464e-003 
4.172e-003 3.879e+008 3.933e+013 1.000e+006 2.390e-001 1.488e-003 
4.200e-003 3.883e+008 3.961e+013 1.000e+006 2.351e-001 1.514e-003 
4.228e-003 3.887e+008 3.976e+013 1.000e+006 2.403e-001 1.539e-003 
4.250e-003 3.889e+008 3.998e+013 1.000e+006 2.438e-001 1.560e-003 
4.275e-003 3.890e+008 3.993e+013 1.000e+006 2.479e-001 1.583e-003 
4.313e-003 3.891e+008 4.036e+013 1.000e+006 2.478e-001 1.621e-003 
4.350e-003 3.891e+008 4.100e+013 1.000e+006 2.523e-001 1.659e-003 
4.387e-003 3.890e+008 4.141e+013 1.000e+006 2.468e-001 1.696e-003 
4.421e-003 3.890e+008 4.155e+013 1.000e+006 2.487e-001 1.730e-003 
4.455e-003 3.889e+008 4.184e+013 1.000e+006 2.374e-001 1.764e-003 
4.476e-003 3.891e+008 4.207e+013 1.000e+006 2.320e-001 1.785e-003 
4.491e-003 3.892e+008 4.183e+013 1.000e+006 2.339e-001 1.799e-003 
4.506e-003 3.893e+008 4.206e+013 1.000e+006 2.277e-001 1.813e-003 
4.521e-003 3.895e+008 4.228e+013 1.000e+006 2.309e-001 1.827e-003 
4.548e-003 3.898e+008 4.244e+013 1.000e+006 2.230e-001 1.852e-003 
4.581e-003 3.903e+008 4.271e+013 1.000e+006 2.207e-001 1.881e-003 
4.615e-003 3.907e+008 4.303e+013 1.000e+006 2.218e-001 1.912e-003 
4.647e-003 3.911e+008 4.330e+013 1.000e+006 2.234e-001 1.941e-003 
4.680e-003 3.914e+008 4.325e+013 1.000e+006 2.284e-001 1.973e-003 
4.712e-003 3.917e+008 4.346e+013 1.000e+006 2.256e-001 2.003e-003 
4.745e-003 3.920e+008 4.378e+013 1.000e+006 2.220e-001 2.033e-003 
4.781e-003 3.923e+008 4.373e+013 1.000e+006 2.194e-001 2.067e-003 
4.820e-003 3.928e+008 4.370e+013 1.000e+006 2.241e-001 2.103e-003 
4.862e-003 3.931e+008 4.413e+013 1.000e+006 2.277e-001 2.142e-003 
4.903e-003 3.932e+008 4.429e+013 1.000e+006 2.359e-001 2.184e-003 
4.946e-003 3.930e+008 4.466e+013 1.000e+006 2.398e-001 2.227e-003 
4.990e-003 3.928e+008 4.475e+013 1.000e+006 2.409e-001 2.273e-003 
5.032e-003 3.926e+008 4.481e+013 1.000e+006 2.393e-001 2.316e-003 
5.065e-003 3.925e+008 4.453e+013 1.000e+006 2.364e-001 2.350e-003 
5.096e-003 3.924e+008 4.473e+013 1.000e+006 2.326e-001 2.382e-003 
5.129e-003 3.925e+008 4.489e+013 1.000e+006 2.289e-001 2.414e-003 
5.162e-003 3.926e+008 4.506e+013 1.000e+006 2.232e-001 2.447e-003 
5.195e-003 3.927e+008 4.521e+013 1.000e+006 2.270e-001 2.479e-003 
5.229e-003 3.927e+008 4.563e+013 1.000e+006 2.218e-001 2.512e-003 
5.262e-003 3.928e+008 4.579e+013 1.000e+006 2.226e-001 2.545e-003 
5.294e-003 3.929e+008 4.623e+013 1.000e+006 2.241e-001 2.577e-003 
5.328e-003 3.929e+008 4.664e+013 1.000e+006 2.245e-001 2.610e-003 
5.362e-003 3.927e+008 4.708e+013 1.000e+006 2.282e-001 2.645e-003 
5.394e-003 3.925e+008 4.733e+013 1.000e+006 2.302e-001 2.679e-003 
5.423e-003 3.925e+008 4.692e+013 1.000e+006 2.234e-001 2.708e-003 
5.450e-003 3.925e+008 4.676e+013 1.000e+006 2.209e-001 2.735e-003 
5.477e-003 3.925e+008 4.697e+013 1.000e+006 2.220e-001 2.762e-003 
5.504e-003 3.924e+008 4.708e+013 1.000e+006 2.237e-001 2.789e-003 
5.530e-003 3.924e+008 4.736e+013 1.000e+006 2.222e-001 2.816e-003 
5.555e-003 3.924e+008 4.763e+013 1.000e+006 2.207e-001 2.841e-003 
5.578e-003 3.924e+008 4.791e+013 1.000e+006 2.161e-001 2.864e-003 
5.604e-003 3.924e+008 4.815e+013 1.000e+006 2.190e-001 2.889e-003 
5.629e-003 3.924e+008 4.843e+013 1.000e+006 2.201e-001 2.915e-003 
5.656e-003 3.923e+008 4.869e+013 1.000e+006 2.237e-001 2.942e-003 
5.681e-003 3.921e+008 4.881e+013 1.000e+006 2.252e-001 2.969e-003 
5.705e-003 3.920e+008 4.908e+013 1.000e+006 2.267e-001 2.994e-003 
5.728e-003 3.917e+008 4.934e+013 1.000e+006 2.247e-001 3.018e-003 
5.751e-003 3.915e+008 4.962e+013 1.000e+006 2.236e-001 3.042e-003 
5.773e-003 3.913e+008 4.999e+013 1.000e+006 2.222e-001 3.066e-003 
5.798e-003 3.911e+008 5.035e+013 1.000e+006 2.151e-001 3.093e-003 
5.827e-003 3.910e+008 5.089e+013 1.000e+006 2.136e-001 3.122e-003 
5.856e-003 3.908e+008 5.126e+013 1.000e+006 2.147e-001 3.153e-003 
5.882e-003 3.907e+008 5.173e+013 1.000e+006 2.150e-001 3.180e-003 
5.908e-003 3.903e+008 5.219e+013 1.000e+006 2.206e-001 3.208e-003 
5.934e-003 3.899e+008 5.234e+013 1.000e+006 2.232e-001 3.237e-003 
5.960e-003 3.895e+008 5.292e+013 1.000e+006 2.199e-001 3.265e-003 
5.985e-003 3.891e+008 5.348e+013 1.000e+006 2.170e-001 3.294e-003 
6.012e-003 3.886e+008 5.409e+013 1.000e+006 2.179e-001 3.324e-003 
6.040e-003 3.881e+008 5.463e+013 1.000e+006 2.203e-001 3.355e-003 
6.068e-003 3.874e+008 5.467e+013 1.000e+006 2.224e-001 3.388e-003 
6.097e-003 3.867e+008 5.517e+013 1.000e+006 2.229e-001 3.422e-003 
6.125e-003 3.859e+008 5.570e+013 1.000e+006 2.268e-001 3.455e-003 
6.153e-003 3.849e+008 5.620e+013 1.000e+006 2.257e-001 3.490e-003 
6.180e-003 3.841e+008 5.671e+013 1.000e+006 2.265e-001 3.523e-003 
6.205e-003 3.832e+008 5.734e+013 1.000e+006 2.265e-001 3.555e-003 
6.228e-003 3.823e+008 5.783e+013 1.000e+006 2.298e-001 3.584e-003 
6.250e-003 3.814e+008 5.841e+013 1.000e+006 2.272e-001 3.612e-003 
6.272e-003 3.805e+008 5.906e+013 1.000e+006 2.240e-001 3.640e-003 
6.294e-003 3.797e+008 5.949e+013 1.000e+006 2.252e-001 3.668e-003 
6.314e-003 3.788e+008 5.991e+013 1.000e+006 2.269e-001 3.694e-003 
6.334e-003 3.780e+008 6.038e+013 1.000e+006 2.207e-001 3.720e-003 
6.354e-003 3.771e+008 6.088e+013 1.000e+006 2.196e-001 3.746e-003 
6.375e-003 3.763e+008 6.147e+013 1.000e+006 2.181e-001 3.772e-003 
6.395e-003 3.754e+008 6.177e+013 1.000e+006 2.144e-001 3.799e-003 
6.416e-003 3.747e+008 6.224e+013 1.000e+006 2.131e-001 3.824e-003 
6.436e-003 3.739e+008 6.250e+013 1.000e+006 2.125e-001 3.850e-003 
6.456e-003 3.731e+008 6.287e+013 1.000e+006 2.098e-001 3.876e-003 
6.476e-003 3.723e+008 6.328e+013 1.000e+006 2.063e-001 3.900e-003 
6.495e-003 3.716e+008 6.382e+013 1.000e+006 2.059e-001 3.925e-003 
6.533e-003 3.701e+008 6.458e+013 1.000e+006 2.056e-001 3.972e-003 
6.557e-003 3.691e+008 6.468e+013 1.000e+006 2.051e-001 4.003e-003 
6.577e-003 3.683e+008 6.467e+013 1.000e+006 2.052e-001 4.029e-003 
6.596e-003 3.677e+008 6.491e+013 1.000e+006 1.989e-001 4.053e-003 
6.617e-003 3.670e+008 6.517e+013 1.000e+006 2.007e-001 4.078e-003 
6.637e-003 3.663e+008 6.541e+013 1.000e+006 2.000e-001 4.103e-003 
6.657e-003 3.656e+008 6.579e+013 1.000e+006 1.995e-001 4.128e-003 
6.676e-003 3.650e+008 6.613e+013 1.000e+006 2.008e-001 4.152e-003 
6.695e-003 3.643e+008 6.645e+013 1.000e+006 1.999e-001 4.175e-003 
6.713e-003 3.636e+008 6.677e+013 1.000e+006 2.011e-001 4.198e-003 
6.731e-003 3.630e+008 6.694e+013 1.000e+006 2.009e-001 4.220e-003 
6.749e-003 3.622e+008 6.728e+013 1.000e+006 2.018e-001 4.244e-003 
6.769e-003 3.614e+008 6.749e+013 1.000e+006 2.031e-001 4.269e-003 
6.788e-003 3.607e+008 6.792e+013 1.000e+006 1.994e-001 4.293e-003 
6.807e-003 3.599e+008 6.839e+013 1.000e+006 2.006e-001 4.318e-003 
6.826e-003 3.591e+008 6.849e+013 1.000e+006 2.001e-001 4.342e-003 
6.845e-003 3.583e+008 6.842e+013 1.000e+006 1.990e-001 4.366e-003 
6.863e-003 3.576e+008 6.858e+013 1.000e+006 1.963e-001 4.390e-003 
6.882e-003 3.569e+008 6.869e+013 1.000e+006 1.969e-001 4.413e-003 
6.901e-003 3.562e+008 6.875e+013 1.000e+006 1.959e-001 4.437e-003 
6.919e-003 3.555e+008 6.902e+013 1.000e+006 1.927e-001 4.461e-003 
6.938e-003 3.549e+008 6.922e+013 1.000e+006 1.890e-001 4.483e-003 
6.956e-003 3.543e+008 6.953e+013 1.000e+006 1.876e-001 4.505e-003 
