# Supplementary material for: Strain rate dependency of dislocation plasticity
Source: Nat Commun. 2021 Mar 23;12:1845. doi: 10.1038/s41467-021-21939-1 (PMC7988163; doi:10.1038/s41467-021-21939-1)
Supplement: Supplementary file 3 — Supplementary Data 1 [file 41467_2021_21939_MOESM3_ESM.zip › Supplementary Data 1/DDDSimulationSet3/StrainRate=1e6s-1/InitialDislocationDensity=3.5e11m-2.dat]

#strain(1), stress(Pa), dislocation density(m-2), strain rate(s-1), mean dislocation velocity(km/s), plastic strain(1)
9.900e-005 1.416e+007 3.380e+011 1.000e+006 4.598e-002 7.731e-008 
1.990e-004 2.858e+007 3.379e+011 1.000e+006 8.737e-002 2.972e-007 
2.990e-004 4.299e+007 3.379e+011 1.000e+006 1.273e-001 6.587e-007 
3.990e-004 5.738e+007 3.380e+011 1.000e+006 1.655e-001 1.153e-006 
4.990e-004 7.174e+007 3.380e+011 1.000e+006 2.027e-001 1.777e-006 
5.990e-004 8.609e+007 3.382e+011 1.000e+006 2.375e-001 2.526e-006 
6.990e-004 1.004e+008 3.386e+011 1.000e+006 2.695e-001 3.387e-006 
7.990e-004 1.147e+008 3.392e+011 1.000e+006 2.991e-001 4.355e-006 
8.939e-004 1.283e+008 3.399e+011 1.000e+006 3.251e-001 5.363e-006 
9.939e-004 1.426e+008 3.410e+011 1.000e+006 3.518e-001 6.521e-006 
1.094e-003 1.569e+008 3.425e+011 1.000e+006 3.768e-001 7.770e-006 
1.190e-003 1.706e+008 3.442e+011 1.000e+006 4.022e-001 9.066e-006 
1.288e-003 1.846e+008 3.465e+011 1.000e+006 4.303e-001 1.048e-005 
1.388e-003 1.989e+008 3.495e+011 1.000e+006 4.570e-001 1.203e-005 
1.487e-003 2.128e+008 3.529e+011 1.000e+006 4.862e-001 1.366e-005 
1.579e-003 2.259e+008 3.564e+011 1.000e+006 5.123e-001 1.531e-005 
1.677e-003 2.398e+008 3.611e+011 1.000e+006 5.410e-001 1.717e-005 
1.764e-003 2.522e+008 3.656e+011 1.000e+006 5.664e-001 1.893e-005 
1.863e-003 2.661e+008 3.694e+011 1.000e+006 5.930e-001 2.104e-005 
1.960e-003 2.799e+008 3.750e+011 1.000e+006 6.225e-001 2.327e-005 
2.053e-003 2.929e+008 3.817e+011 1.000e+006 6.525e-001 2.551e-005 
2.125e-003 3.032e+008 3.877e+011 1.000e+006 6.774e-001 2.740e-005 
2.181e-003 3.111e+008 3.904e+011 1.000e+006 6.984e-001 2.890e-005 
2.203e-003 3.142e+008 3.921e+011 1.000e+006 7.065e-001 2.951e-005 
2.225e-003 3.174e+008 3.939e+011 1.000e+006 7.122e-001 3.015e-005 
2.248e-003 3.206e+008 3.955e+011 1.000e+006 7.201e-001 3.080e-005 
2.273e-003 3.240e+008 3.976e+011 1.000e+006 7.270e-001 3.151e-005 
2.300e-003 3.278e+008 4.001e+011 1.000e+006 7.363e-001 3.230e-005 
2.321e-003 3.308e+008 4.021e+011 1.000e+006 7.427e-001 3.294e-005 
2.342e-003 3.338e+008 4.042e+011 1.000e+006 7.504e-001 3.359e-005 
2.365e-003 3.369e+008 4.038e+011 1.000e+006 7.541e-001 3.427e-005 
2.387e-003 3.400e+008 4.048e+011 1.000e+006 7.598e-001 3.495e-005 
2.408e-003 3.430e+008 4.059e+011 1.000e+006 7.669e-001 3.562e-005 
2.430e-003 3.460e+008 4.079e+011 1.000e+006 7.726e-001 3.630e-005 
2.451e-003 3.490e+008 4.096e+011 1.000e+006 7.791e-001 3.699e-005 
2.473e-003 3.521e+008 4.115e+011 1.000e+006 7.818e-001 3.769e-005 
2.494e-003 3.551e+008 4.136e+011 1.000e+006 7.870e-001 3.839e-005 
2.516e-003 3.580e+008 4.155e+011 1.000e+006 7.942e-001 3.909e-005 
2.537e-003 3.610e+008 4.174e+011 1.000e+006 8.005e-001 3.980e-005 
2.558e-003 3.640e+008 4.191e+011 1.000e+006 8.071e-001 4.052e-005 
2.580e-003 3.670e+008 4.212e+011 1.000e+006 8.116e-001 4.127e-005 
2.602e-003 3.701e+008 4.236e+011 1.000e+006 8.167e-001 4.204e-005 
2.624e-003 3.732e+008 4.262e+011 1.000e+006 8.248e-001 4.282e-005 
2.647e-003 3.764e+008 4.261e+011 1.000e+006 8.294e-001 4.363e-005 
2.670e-003 3.795e+008 4.281e+011 1.000e+006 8.366e-001 4.443e-005 
2.692e-003 3.826e+008 4.298e+011 1.000e+006 8.445e-001 4.525e-005 
2.714e-003 3.857e+008 4.298e+011 1.000e+006 8.479e-001 4.607e-005 
2.736e-003 3.888e+008 4.317e+011 1.000e+006 8.527e-001 4.690e-005 
2.759e-003 3.920e+008 4.335e+011 1.000e+006 8.593e-001 4.775e-005 
2.782e-003 3.952e+008 4.351e+011 1.000e+006 8.655e-001 4.861e-005 
2.806e-003 3.985e+008 4.374e+011 1.000e+006 8.698e-001 4.951e-005 
2.829e-003 4.017e+008 4.397e+011 1.000e+006 8.741e-001 5.042e-005 
2.853e-003 4.051e+008 4.423e+011 1.000e+006 8.809e-001 5.136e-005 
2.878e-003 4.084e+008 4.446e+011 1.000e+006 8.885e-001 5.233e-005 
2.903e-003 4.119e+008 4.474e+011 1.000e+006 8.963e-001 5.333e-005 
2.928e-003 4.154e+008 4.504e+011 1.000e+006 9.010e-001 5.436e-005 
2.954e-003 4.190e+008 4.538e+011 1.000e+006 9.069e-001 5.543e-005 
2.980e-003 4.226e+008 4.567e+011 1.000e+006 9.153e-001 5.653e-005 
3.006e-003 4.262e+008 4.602e+011 1.000e+006 9.196e-001 5.763e-005 
3.032e-003 4.298e+008 4.636e+011 1.000e+006 9.231e-001 5.875e-005 
3.058e-003 4.335e+008 4.672e+011 1.000e+006 9.297e-001 5.990e-005 
3.085e-003 4.372e+008 4.711e+011 1.000e+006 9.360e-001 6.110e-005 
3.112e-003 4.409e+008 4.751e+011 1.000e+006 9.448e-001 6.229e-005 
3.140e-003 4.447e+008 4.791e+011 1.000e+006 9.523e-001 6.357e-005 
3.168e-003 4.486e+008 4.837e+011 1.000e+006 9.589e-001 6.488e-005 
3.196e-003 4.525e+008 4.879e+011 1.000e+006 9.649e-001 6.622e-005 
3.225e-003 4.565e+008 4.927e+011 1.000e+006 9.713e-001 6.761e-005 
3.255e-003 4.606e+008 4.979e+011 1.000e+006 9.807e-001 6.909e-005 
3.285e-003 4.648e+008 5.030e+011 1.000e+006 9.905e-001 7.060e-005 
3.316e-003 4.690e+008 5.052e+011 1.000e+006 9.980e-001 7.216e-005 
3.348e-003 4.733e+008 5.104e+011 1.000e+006 1.005e+000 7.378e-005 
3.378e-003 4.774e+008 5.131e+011 1.000e+006 1.010e+000 7.535e-005 
3.409e-003 4.817e+008 5.181e+011 1.000e+006 1.017e+000 7.698e-005 
3.440e-003 4.859e+008 5.228e+011 1.000e+006 1.026e+000 7.867e-005 
3.471e-003 4.902e+008 5.287e+011 1.000e+006 1.032e+000 8.040e-005 
3.503e-003 4.946e+008 5.342e+011 1.000e+006 1.041e+000 8.217e-005 
3.535e-003 4.989e+008 5.378e+011 1.000e+006 1.050e+000 8.397e-005 
3.568e-003 5.034e+008 5.435e+011 1.000e+006 1.057e+000 8.590e-005 
3.594e-003 5.070e+008 5.482e+011 1.000e+006 1.057e+000 8.744e-005 
3.609e-003 5.090e+008 5.509e+011 1.000e+006 1.062e+000 8.832e-005 
3.624e-003 5.110e+008 5.535e+011 1.000e+006 1.064e+000 8.918e-005 
3.648e-003 5.143e+008 5.506e+011 1.000e+006 1.070e+000 9.062e-005 
3.678e-003 5.183e+008 5.545e+011 1.000e+006 1.070e+000 9.238e-005 
3.705e-003 5.220e+008 5.519e+011 1.000e+006 1.077e+000 9.402e-005 
3.733e-003 5.259e+008 5.565e+011 1.000e+006 1.082e+000 9.576e-005 
3.765e-003 5.302e+008 5.613e+011 1.000e+006 1.088e+000 9.773e-005 
3.805e-003 5.355e+008 5.652e+011 1.000e+006 1.096e+000 1.002e-004 
3.843e-003 5.407e+008 5.710e+011 1.000e+006 1.103e+000 1.026e-004 
3.884e-003 5.463e+008 5.706e+011 1.000e+006 1.107e+000 1.053e-004 
3.928e-003 5.522e+008 5.736e+011 1.000e+006 1.114e+000 1.081e-004 
3.977e-003 5.589e+008 5.792e+011 1.000e+006 1.121e+000 1.113e-004 
4.025e-003 5.653e+008 5.857e+011 1.000e+006 1.129e+000 1.145e-004 
4.099e-003 5.753e+008 5.870e+011 1.000e+006 1.134e+000 1.195e-004 
4.196e-003 5.883e+008 5.993e+011 1.000e+006 1.148e+000 1.261e-004 
4.292e-003 6.011e+008 6.163e+011 1.000e+006 1.161e+000 1.329e-004 
4.388e-003 6.140e+008 6.305e+011 1.000e+006 1.174e+000 1.400e-004 
4.470e-003 6.251e+008 6.377e+011 1.000e+006 1.183e+000 1.464e-004 
4.498e-003 6.289e+008 6.408e+011 1.000e+006 1.186e+000 1.486e-004 
4.529e-003 6.329e+008 6.458e+011 1.000e+006 1.189e+000 1.509e-004 
4.583e-003 6.400e+008 6.542e+011 1.000e+006 1.198e+000 1.551e-004 
4.683e-003 6.533e+008 6.680e+011 1.000e+006 1.212e+000 1.632e-004 
4.718e-003 6.581e+008 6.738e+011 1.000e+006 1.213e+000 1.662e-004 
4.733e-003 6.601e+008 6.765e+011 1.000e+006 1.215e+000 1.675e-004 
4.749e-003 6.622e+008 6.773e+011 1.000e+006 1.214e+000 1.688e-004 
4.764e-003 6.642e+008 6.795e+011 1.000e+006 1.211e+000 1.700e-004 
4.779e-003 6.662e+008 6.825e+011 1.000e+006 1.217e+000 1.713e-004 
4.794e-003 6.682e+008 6.852e+011 1.000e+006 1.222e+000 1.726e-004 
4.809e-003 6.702e+008 6.884e+011 1.000e+006 1.221e+000 1.738e-004 
4.824e-003 6.722e+008 6.910e+011 1.000e+006 1.222e+000 1.751e-004 
4.839e-003 6.741e+008 6.854e+011 1.000e+006 1.217e+000 1.763e-004 
4.854e-003 6.761e+008 6.869e+011 1.000e+006 1.208e+000 1.776e-004 
4.868e-003 6.780e+008 6.892e+011 1.000e+006 1.219e+000 1.788e-004 
4.883e-003 6.799e+008 6.906e+011 1.000e+006 1.227e+000 1.800e-004 
4.897e-003 6.818e+008 6.928e+011 1.000e+006 1.221e+000 1.812e-004 
4.912e-003 6.837e+008 6.944e+011 1.000e+006 1.223e+000 1.824e-004 
4.926e-003 6.856e+008 6.952e+011 1.000e+006 1.224e+000 1.836e-004 
4.940e-003 6.875e+008 6.982e+011 1.000e+006 1.206e+000 1.848e-004 
4.954e-003 6.894e+008 7.005e+011 1.000e+006 1.222e+000 1.860e-004 
4.969e-003 6.913e+008 7.031e+011 1.000e+006 1.231e+000 1.872e-004 
4.983e-003 6.932e+008 7.053e+011 1.000e+006 1.225e+000 1.884e-004 
4.997e-003 6.951e+008 7.080e+011 1.000e+006 1.230e+000 1.896e-004 
5.012e-003 6.970e+008 7.107e+011 1.000e+006 1.207e+000 1.908e-004 
5.026e-003 6.988e+008 7.141e+011 1.000e+006 1.223e+000 1.920e-004 
5.040e-003 7.007e+008 7.165e+011 1.000e+006 1.226e+000 1.933e-004 
5.054e-003 7.026e+008 7.201e+011 1.000e+006 1.244e+000 1.945e-004 
5.068e-003 7.044e+008 7.044e+011 1.000e+006 1.236e+000 1.957e-004 
5.140e-003 7.138e+008 7.059e+011 1.000e+006 1.249e+000 2.020e-004 
5.204e-003 7.222e+008 7.161e+011 1.000e+006 1.246e+000 2.078e-004 
5.230e-003 7.258e+008 7.208e+011 1.000e+006 1.246e+000 2.103e-004 
5.255e-003 7.290e+008 7.246e+011 1.000e+006 1.247e+000 2.125e-004 
5.281e-003 7.325e+008 7.249e+011 1.000e+006 1.247e+000 2.150e-004 
5.301e-003 7.351e+008 7.268e+011 1.000e+006 1.243e+000 2.168e-004 
5.322e-003 7.378e+008 7.289e+011 1.000e+006 1.241e+000 2.187e-004 
5.346e-003 7.409e+008 7.309e+011 1.000e+006 1.240e+000 2.209e-004 
5.369e-003 7.440e+008 7.338e+011 1.000e+006 1.235e+000 2.230e-004 
5.392e-003 7.470e+008 7.382e+011 1.000e+006 1.232e+000 2.251e-004 
5.413e-003 7.497e+008 7.419e+011 1.000e+006 1.230e+000 2.271e-004 
5.433e-003 7.524e+008 7.462e+011 1.000e+006 1.228e+000 2.289e-004 
5.453e-003 7.549e+008 7.500e+011 1.000e+006 1.227e+000 2.308e-004 
5.472e-003 7.575e+008 7.452e+011 1.000e+006 1.226e+000 2.325e-004 
5.490e-003 7.599e+008 7.449e+011 1.000e+006 1.225e+000 2.342e-004 
5.509e-003 7.623e+008 7.466e+011 1.000e+006 1.224e+000 2.359e-004 
5.528e-003 7.649e+008 7.486e+011 1.000e+006 1.226e+000 2.377e-004 
5.548e-003 7.674e+008 7.483e+011 1.000e+006 1.226e+000 2.395e-004 
5.567e-003 7.699e+008 7.509e+011 1.000e+006 1.226e+000 2.413e-004 
5.586e-003 7.725e+008 7.547e+011 1.000e+006 1.224e+000 2.431e-004 
5.605e-003 7.750e+008 7.570e+011 1.000e+006 1.227e+000 2.449e-004 
5.624e-003 7.775e+008 7.608e+011 1.000e+006 1.228e+000 2.467e-004 
5.643e-003 7.800e+008 7.621e+011 1.000e+006 1.229e+000 2.485e-004 
5.662e-003 7.824e+008 7.647e+011 1.000e+006 1.228e+000 2.503e-004 
5.681e-003 7.849e+008 7.697e+011 1.000e+006 1.229e+000 2.521e-004 
5.700e-003 7.874e+008 7.746e+011 1.000e+006 1.231e+000 2.539e-004 
5.720e-003 7.899e+008 7.779e+011 1.000e+006 1.233e+000 2.558e-004 
5.740e-003 7.926e+008 7.819e+011 1.000e+006 1.234e+000 2.578e-004 
5.761e-003 7.953e+008 7.863e+011 1.000e+006 1.236e+000 2.599e-004 
5.784e-003 7.983e+008 7.923e+011 1.000e+006 1.238e+000 2.622e-004 
5.805e-003 8.011e+008 7.889e+011 1.000e+006 1.236e+000 2.642e-004 
5.828e-003 8.040e+008 7.933e+011 1.000e+006 1.237e+000 2.665e-004 
5.860e-003 8.082e+008 8.011e+011 1.000e+006 1.241e+000 2.697e-004 
5.889e-003 8.120e+008 8.081e+011 1.000e+006 1.245e+000 2.727e-004 
5.909e-003 8.146e+008 8.119e+011 1.000e+006 1.245e+000 2.747e-004 
5.928e-003 8.171e+008 8.134e+011 1.000e+006 1.243e+000 2.767e-004 
5.945e-003 8.193e+008 8.098e+011 1.000e+006 1.239e+000 2.784e-004 
5.965e-003 8.219e+008 8.121e+011 1.000e+006 1.238e+000 2.804e-004 
5.983e-003 8.242e+008 8.140e+011 1.000e+006 1.242e+000 2.823e-004 
6.003e-003 8.267e+008 8.171e+011 1.000e+006 1.244e+000 2.843e-004 
6.022e-003 8.292e+008 8.194e+011 1.000e+006 1.245e+000 2.863e-004 
6.041e-003 8.317e+008 8.244e+011 1.000e+006 1.248e+000 2.882e-004 
6.060e-003 8.341e+008 8.293e+011 1.000e+006 1.247e+000 2.902e-004 
6.078e-003 8.366e+008 8.354e+011 1.000e+006 1.248e+000 2.922e-004 
6.097e-003 8.390e+008 8.389e+011 1.000e+006 1.250e+000 2.942e-004 
6.117e-003 8.415e+008 8.435e+011 1.000e+006 1.253e+000 2.963e-004 
6.137e-003 8.441e+008 8.498e+011 1.000e+006 1.255e+000 2.984e-004 
6.159e-003 8.470e+008 8.474e+011 1.000e+006 1.252e+000 3.008e-004 
6.175e-003 8.490e+008 8.513e+011 1.000e+006 1.256e+000 3.025e-004 
6.195e-003 8.516e+008 8.515e+011 1.000e+006 1.262e+000 3.047e-004 
6.219e-003 8.546e+008 8.568e+011 1.000e+006 1.267e+000 3.072e-004 
6.257e-003 8.595e+008 8.631e+011 1.000e+006 1.274e+000 3.115e-004 
6.325e-003 8.682e+008 8.668e+011 1.000e+006 1.285e+000 3.192e-004 
6.388e-003 8.764e+008 8.680e+011 1.000e+006 1.276e+000 3.264e-004 
6.412e-003 8.795e+008 8.600e+011 1.000e+006 1.266e+000 3.290e-004 
6.432e-003 8.820e+008 8.613e+011 1.000e+006 1.267e+000 3.312e-004 
6.451e-003 8.845e+008 8.581e+011 1.000e+006 1.270e+000 3.333e-004 
6.470e-003 8.869e+008 8.607e+011 1.000e+006 1.272e+000 3.354e-004 
6.489e-003 8.893e+008 8.530e+011 1.000e+006 1.271e+000 3.374e-004 
6.508e-003 8.917e+008 8.549e+011 1.000e+006 1.273e+000 3.395e-004 
6.524e-003 8.939e+008 8.575e+011 1.000e+006 1.271e+000 3.413e-004 
6.539e-003 8.958e+008 8.497e+011 1.000e+006 1.265e+000 3.429e-004 
6.553e-003 8.976e+008 8.457e+011 1.000e+006 1.259e+000 3.444e-004 
6.567e-003 8.995e+008 8.427e+011 1.000e+006 1.258e+000 3.460e-004 
6.582e-003 9.013e+008 8.413e+011 1.000e+006 1.256e+000 3.475e-004 
6.596e-003 9.032e+008 8.389e+011 1.000e+006 1.257e+000 3.490e-004 
6.611e-003 9.050e+008 8.403e+011 1.000e+006 1.259e+000 3.506e-004 
6.625e-003 9.069e+008 8.405e+011 1.000e+006 1.264e+000 3.521e-004 
6.640e-003 9.089e+008 8.397e+011 1.000e+006 1.264e+000 3.537e-004 
6.655e-003 9.108e+008 8.402e+011 1.000e+006 1.269e+000 3.554e-004 
6.671e-003 9.128e+008 8.405e+011 1.000e+006 1.271e+000 3.570e-004 
6.689e-003 9.152e+008 8.426e+011 1.000e+006 1.271e+000 3.591e-004 
6.709e-003 9.177e+008 8.453e+011 1.000e+006 1.276e+000 3.611e-004 
6.728e-003 9.201e+008 8.468e+011 1.000e+006 1.275e+000 3.632e-004 
6.747e-003 9.226e+008 8.497e+011 1.000e+006 1.277e+000 3.653e-004 
6.767e-003 9.252e+008 8.507e+011 1.000e+006 1.275e+000 3.675e-004 
6.789e-003 9.280e+008 8.544e+011 1.000e+006 1.271e+000 3.699e-004 
6.810e-003 9.308e+008 8.551e+011 1.000e+006 1.275e+000 3.723e-004 
6.833e-003 9.336e+008 8.584e+011 1.000e+006 1.279e+000 3.748e-004 
6.856e-003 9.366e+008 8.616e+011 1.000e+006 1.280e+000 3.773e-004 
6.883e-003 9.401e+008 8.659e+011 1.000e+006 1.281e+000 3.804e-004 
6.917e-003 9.444e+008 8.712e+011 1.000e+006 1.288e+000 3.842e-004 
7.000e-003 9.551e+008 8.769e+011 1.000e+006 1.288e+000 3.938e-004 
7.017e-003 9.573e+008 8.790e+011 1.000e+006 1.285e+000 3.957e-004 
7.032e-003 9.593e+008 8.817e+011 1.000e+006 1.281e+000 3.975e-004 
7.046e-003 9.611e+008 8.848e+011 1.000e+006 1.282e+000 3.991e-004 
7.061e-003 9.630e+008 8.883e+011 1.000e+006 1.286e+000 4.008e-004 
7.081e-003 9.654e+008 8.933e+011 1.000e+006 1.290e+000 4.031e-004 
7.104e-003 9.684e+008 8.990e+011 1.000e+006 1.292e+000 4.057e-004 
7.124e-003 9.710e+008 9.042e+011 1.000e+006 1.293e+000 4.082e-004 
7.143e-003 9.733e+008 9.089e+011 1.000e+006 1.295e+000 4.103e-004 
7.161e-003 9.757e+008 9.145e+011 1.000e+006 1.299e+000 4.126e-004 
7.180e-003 9.780e+008 9.199e+011 1.000e+006 1.303e+000 4.148e-004 
7.199e-003 9.805e+008 9.230e+011 1.000e+006 1.306e+000 4.172e-004 
7.218e-003 9.830e+008 9.255e+011 1.000e+006 1.309e+000 4.195e-004 
7.263e-003 9.886e+008 9.293e+011 1.000e+006 1.311e+000 4.250e-004 
7.328e-003 9.968e+008 9.202e+011 1.000e+006 1.311e+000 4.330e-004 
7.386e-003 1.004e+009 9.160e+011 1.000e+006 1.312e+000 4.402e-004 
7.457e-003 1.013e+009 9.200e+011 1.000e+006 1.316e+000 4.488e-004 
7.510e-003 1.020e+009 9.194e+011 1.000e+006 1.316e+000 4.553e-004 
7.524e-003 1.022e+009 9.208e+011 1.000e+006 1.319e+000 4.570e-004 
7.538e-003 1.024e+009 9.225e+011 1.000e+006 1.318e+000 4.587e-004 
7.552e-003 1.025e+009 9.230e+011 1.000e+006 1.317e+000 4.604e-004 
7.565e-003 1.027e+009 9.257e+011 1.000e+006 1.320e+000 4.621e-004 
7.579e-003 1.029e+009 9.257e+011 1.000e+006 1.319e+000 4.638e-004 
7.592e-003 1.030e+009 9.281e+011 1.000e+006 1.320e+000 4.654e-004 
7.606e-003 1.032e+009 9.309e+011 1.000e+006 1.318e+000 4.671e-004 
7.620e-003 1.034e+009 9.321e+011 1.000e+006 1.308e+000 4.689e-004 
7.634e-003 1.036e+009 9.259e+011 1.000e+006 1.306e+000 4.705e-004 
7.647e-003 1.037e+009 9.267e+011 1.000e+006 1.309e+000 4.722e-004 
7.661e-003 1.039e+009 9.289e+011 1.000e+006 1.311e+000 4.738e-004 
7.675e-003 1.041e+009 9.294e+011 1.000e+006 1.311e+000 4.755e-004 
7.688e-003 1.043e+009 9.286e+011 1.000e+006 1.310e+000 4.772e-004 
7.702e-003 1.044e+009 9.313e+011 1.000e+006 1.304e+000 4.789e-004 
7.716e-003 1.046e+009 9.345e+011 1.000e+006 1.310e+000 4.805e-004 
7.729e-003 1.048e+009 9.356e+011 1.000e+006 1.312e+000 4.822e-004 
7.743e-003 1.049e+009 9.386e+011 1.000e+006 1.315e+000 4.839e-004 
7.757e-003 1.051e+009 9.403e+011 1.000e+006 1.316e+000 4.856e-004 
7.771e-003 1.053e+009 9.431e+011 1.000e+006 1.319e+000 4.873e-004 
7.784e-003 1.055e+009 9.404e+011 1.000e+006 1.318e+000 4.891e-004 
7.798e-003 1.056e+009 9.430e+011 1.000e+006 1.320e+000 4.908e-004 
7.812e-003 1.058e+009 9.432e+011 1.000e+006 1.319e+000 4.925e-004 
7.827e-003 1.060e+009 9.348e+011 1.000e+006 1.319e+000 4.944e-004 
7.842e-003 1.062e+009 9.365e+011 1.000e+006 1.321e+000 4.962e-004 
7.856e-003 1.064e+009 9.354e+011 1.000e+006 1.320e+000 4.981e-004 
7.871e-003 1.066e+009 9.373e+011 1.000e+006 1.325e+000 5.000e-004 
7.886e-003 1.068e+009 9.397e+011 1.000e+006 1.322e+000 5.019e-004 
7.901e-003 1.070e+009 9.417e+011 1.000e+006 1.313e+000 5.038e-004 
7.917e-003 1.071e+009 9.416e+011 1.000e+006 1.319e+000 5.057e-004 
7.932e-003 1.073e+009 9.448e+011 1.000e+006 1.323e+000 5.076e-004 
7.947e-003 1.075e+009 9.369e+011 1.000e+006 1.325e+000 5.095e-004 
7.962e-003 1.077e+009 9.395e+011 1.000e+006 1.319e+000 5.114e-004 
7.977e-003 1.079e+009 9.348e+011 1.000e+006 1.319e+000 5.133e-004 
7.992e-003 1.081e+009 9.363e+011 1.000e+006 1.318e+000 5.151e-004 
8.006e-003 1.083e+009 9.367e+011 1.000e+006 1.321e+000 5.169e-004 
8.021e-003 1.085e+009 9.369e+011 1.000e+006 1.322e+000 5.187e-004 
8.040e-003 1.087e+009 9.405e+011 1.000e+006 1.329e+000 5.212e-004 
8.065e-003 1.090e+009 9.439e+011 1.000e+006 1.329e+000 5.243e-004 
8.082e-003 1.092e+009 9.454e+011 1.000e+006 1.329e+000 5.265e-004 
8.097e-003 1.094e+009 9.477e+011 1.000e+006 1.331e+000 5.284e-004 
8.113e-003 1.096e+009 9.435e+011 1.000e+006 1.327e+000 5.305e-004 
8.130e-003 1.098e+009 9.461e+011 1.000e+006 1.332e+000 5.326e-004 
8.149e-003 1.101e+009 9.493e+011 1.000e+006 1.339e+000 5.351e-004 
8.172e-003 1.104e+009 9.513e+011 1.000e+006 1.343e+000 5.380e-004 
8.201e-003 1.107e+009 9.542e+011 1.000e+006 1.345e+000 5.418e-004 
8.216e-003 1.109e+009 9.567e+011 1.000e+006 1.348e+000 5.438e-004 
8.231e-003 1.111e+009 9.588e+011 1.000e+006 1.349e+000 5.458e-004 
8.247e-003 1.113e+009 9.586e+011 1.000e+006 1.350e+000 5.479e-004 
8.268e-003 1.116e+009 9.517e+011 1.000e+006 1.349e+000 5.506e-004 
8.288e-003 1.118e+009 9.505e+011 1.000e+006 1.346e+000 5.532e-004 
8.327e-003 1.123e+009 9.422e+011 1.000e+006 1.346e+000 5.582e-004 
8.352e-003 1.126e+009 9.353e+011 1.000e+006 1.343e+000 5.614e-004 
8.366e-003 1.128e+009 9.329e+011 1.000e+006 1.342e+000 5.632e-004 
8.380e-003 1.130e+009 9.323e+011 1.000e+006 1.342e+000 5.651e-004 
8.395e-003 1.132e+009 9.321e+011 1.000e+006 1.343e+000 5.669e-004 
8.410e-003 1.134e+009 9.330e+011 1.000e+006 1.342e+000 5.688e-004 
8.424e-003 1.135e+009 9.314e+011 1.000e+006 1.337e+000 5.706e-004 
8.438e-003 1.137e+009 9.300e+011 1.000e+006 1.335e+000 5.724e-004 
8.452e-003 1.139e+009 9.253e+011 1.000e+006 1.333e+000 5.741e-004 
8.466e-003 1.141e+009 9.244e+011 1.000e+006 1.321e+000 5.759e-004 
8.480e-003 1.143e+009 9.209e+011 1.000e+006 1.327e+000 5.776e-004 
8.494e-003 1.144e+009 9.213e+011 1.000e+006 1.327e+000 5.793e-004 
8.508e-003 1.146e+009 9.231e+011 1.000e+006 1.324e+000 5.810e-004 
8.523e-003 1.148e+009 9.256e+011 1.000e+006 1.320e+000 5.828e-004 
8.536e-003 1.150e+009 9.262e+011 1.000e+006 1.319e+000 5.845e-004 
8.551e-003 1.152e+009 9.219e+011 1.000e+006 1.318e+000 5.863e-004 
8.566e-003 1.153e+009 9.169e+011 1.000e+006 1.320e+000 5.881e-004 
8.581e-003 1.155e+009 9.177e+011 1.000e+006 1.321e+000 5.899e-004 
8.596e-003 1.157e+009 9.173e+011 1.000e+006 1.319e+000 5.918e-004 
8.611e-003 1.159e+009 9.188e+011 1.000e+006 1.325e+000 5.936e-004 
8.626e-003 1.161e+009 9.190e+011 1.000e+006 1.326e+000 5.955e-004 
8.641e-003 1.163e+009 9.110e+011 1.000e+006 1.319e+000 5.973e-004 
8.656e-003 1.165e+009 9.081e+011 1.000e+006 1.318e+000 5.991e-004 
8.671e-003 1.167e+009 9.043e+011 1.000e+006 1.313e+000 6.009e-004 
8.686e-003 1.169e+009 9.030e+011 1.000e+006 1.313e+000 6.027e-004 
8.701e-003 1.171e+009 8.952e+011 1.000e+006 1.309e+000 6.045e-004 
8.716e-003 1.172e+009 8.890e+011 1.000e+006 1.306e+000 6.062e-004 
8.731e-003 1.174e+009 8.869e+011 1.000e+006 1.299e+000 6.080e-004 
8.746e-003 1.176e+009 8.855e+011 1.000e+006 1.303e+000 6.097e-004 
8.761e-003 1.178e+009 8.863e+011 1.000e+006 1.301e+000 6.114e-004 
8.776e-003 1.180e+009 8.774e+011 1.000e+006 1.302e+000 6.131e-004 
8.791e-003 1.182e+009 8.761e+011 1.000e+006 1.290e+000 6.149e-004 
8.806e-003 1.184e+009 8.756e+011 1.000e+006 1.300e+000 6.166e-004 
8.821e-003 1.186e+009 8.753e+011 1.000e+006 1.300e+000 6.184e-004 
8.836e-003 1.188e+009 8.710e+011 1.000e+006 1.301e+000 6.201e-004 
8.852e-003 1.190e+009 8.696e+011 1.000e+006 1.296e+000 6.218e-004 
8.867e-003 1.192e+009 8.695e+011 1.000e+006 1.299e+000 6.235e-004 
8.882e-003 1.194e+009 8.695e+011 1.000e+006 1.300e+000 6.253e-004 
8.897e-003 1.196e+009 8.718e+011 1.000e+006 1.302e+000 6.270e-004 
8.912e-003 1.198e+009 8.737e+011 1.000e+006 1.305e+000 6.287e-004 
8.927e-003 1.200e+009 8.735e+011 1.000e+006 1.303e+000 6.305e-004 
8.942e-003 1.201e+009 8.778e+011 1.000e+006 1.302e+000 6.322e-004 
8.957e-003 1.203e+009 8.789e+011 1.000e+006 1.302e+000 6.338e-004 
8.972e-003 1.205e+009 8.811e+011 1.000e+006 1.305e+000 6.356e-004 
8.986e-003 1.207e+009 8.825e+011 1.000e+006 1.306e+000 6.373e-004 
9.001e-003 1.209e+009 8.865e+011 1.000e+006 1.307e+000 6.390e-004 
9.016e-003 1.211e+009 8.881e+011 1.000e+006 1.309e+000 6.407e-004 
9.031e-003 1.213e+009 8.918e+011 1.000e+006 1.311e+000 6.425e-004 
9.046e-003 1.215e+009 8.937e+011 1.000e+006 1.314e+000 6.443e-004 
9.061e-003 1.217e+009 8.959e+011 1.000e+006 1.317e+000 6.461e-004 
9.076e-003 1.219e+009 8.972e+011 1.000e+006 1.316e+000 6.479e-004 
9.091e-003 1.220e+009 8.996e+011 1.000e+006 1.315e+000 6.497e-004 
9.107e-003 1.222e+009 9.035e+011 1.000e+006 1.316e+000 6.515e-004 
9.122e-003 1.224e+009 9.061e+011 1.000e+006 1.313e+000 6.534e-004 
9.138e-003 1.226e+009 9.057e+011 1.000e+006 1.317e+000 6.553e-004 
9.202e-003 1.235e+009 9.209e+011 1.000e+006 1.320e+000 6.631e-004 
9.226e-003 1.237e+009 9.190e+011 1.000e+006 1.325e+000 6.660e-004 
9.290e-003 1.246e+009 9.115e+011 1.000e+006 1.331e+000 6.739e-004 
9.350e-003 1.253e+009 9.114e+011 1.000e+006 1.333e+000 6.813e-004 
9.365e-003 1.255e+009 9.091e+011 1.000e+006 1.332e+000 6.832e-004 
9.380e-003 1.257e+009 9.015e+011 1.000e+006 1.328e+000 6.851e-004 
9.395e-003 1.259e+009 8.948e+011 1.000e+006 1.330e+000 6.869e-004 
9.410e-003 1.261e+009 8.939e+011 1.000e+006 1.327e+000 6.887e-004 
9.425e-003 1.263e+009 8.889e+011 1.000e+006 1.325e+000 6.905e-004 
9.441e-003 1.265e+009 8.877e+011 1.000e+006 1.329e+000 6.923e-004 
9.456e-003 1.267e+009 8.882e+011 1.000e+006 1.329e+000 6.942e-004 
9.481e-003 1.270e+009 8.889e+011 1.000e+006 1.332e+000 6.971e-004 
9.554e-003 1.279e+009 8.869e+011 1.000e+006 1.336e+000 7.059e-004 
9.616e-003 1.287e+009 8.905e+011 1.000e+006 1.330e+000 7.134e-004 
9.634e-003 1.289e+009 8.905e+011 1.000e+006 1.323e+000 7.156e-004 
9.706e-003 1.299e+009 8.857e+011 1.000e+006 1.318e+000 7.241e-004 
9.763e-003 1.306e+009 8.615e+011 1.000e+006 1.315e+000 7.307e-004 
9.844e-003 1.316e+009 8.504e+011 1.000e+006 1.315e+000 7.399e-004 
9.905e-003 1.324e+009 8.454e+011 1.000e+006 1.316e+000 7.469e-004 
9.987e-003 1.334e+009 8.405e+011 1.000e+006 1.321e+000 7.561e-004 
1.007e-002 1.345e+009 8.382e+011 1.000e+006 1.322e+000 7.655e-004 
1.015e-002 1.355e+009 8.420e+011 1.000e+006 1.326e+000 7.744e-004 
1.023e-002 1.365e+009 8.530e+011 1.000e+006 1.331e+000 7.832e-004 
1.025e-002 1.368e+009 8.572e+011 1.000e+006 1.330e+000 7.860e-004 
1.030e-002 1.375e+009 8.705e+011 1.000e+006 1.330e+000 7.922e-004 
1.036e-002 1.383e+009 8.765e+011 1.000e+006 1.330e+000 7.992e-004 
1.041e-002 1.389e+009 8.698e+011 1.000e+006 1.324e+000 8.049e-004 
1.042e-002 1.390e+009 8.704e+011 1.000e+006 1.326e+000 8.065e-004 
1.044e-002 1.392e+009 8.720e+011 1.000e+006 1.326e+000 8.081e-004 
1.045e-002 1.394e+009 8.742e+011 1.000e+006 1.328e+000 8.097e-004 
1.047e-002 1.396e+009 8.728e+011 1.000e+006 1.330e+000 8.114e-004 
1.048e-002 1.398e+009 8.727e+011 1.000e+006 1.334e+000 8.131e-004 
1.049e-002 1.399e+009 8.732e+011 1.000e+006 1.336e+000 8.148e-004 
1.052e-002 1.403e+009 8.726e+011 1.000e+006 1.343e+000 8.182e-004 
1.058e-002 1.410e+009 8.753e+011 1.000e+006 1.346e+000 8.251e-004 
1.066e-002 1.420e+009 8.756e+011 1.000e+006 1.341e+000 8.343e-004 
1.070e-002 1.426e+009 8.743e+011 1.000e+006 1.336e+000 8.397e-004 
1.074e-002 1.431e+009 8.748e+011 1.000e+006 1.330e+000 8.439e-004 
1.075e-002 1.432e+009 8.785e+011 1.000e+006 1.327e+000 8.456e-004 
1.077e-002 1.434e+009 8.814e+011 1.000e+006 1.331e+000 8.474e-004 
1.078e-002 1.436e+009 8.796e+011 1.000e+006 1.327e+000 8.492e-004 
1.080e-002 1.438e+009 8.759e+011 1.000e+006 1.330e+000 8.510e-004 
1.088e-002 1.448e+009 8.714e+011 1.000e+006 1.333e+000 8.602e-004 
1.095e-002 1.458e+009 8.826e+011 1.000e+006 1.337e+000 8.688e-004 
1.104e-002 1.469e+009 9.042e+011 1.000e+006 1.346e+000 8.797e-004 
1.113e-002 1.480e+009 9.152e+011 1.000e+006 1.355e+000 8.906e-004 
1.121e-002 1.491e+009 9.349e+011 1.000e+006 1.364e+000 9.010e-004 
1.129e-002 1.500e+009 9.547e+011 1.000e+006 1.374e+000 9.108e-004 
1.138e-002 1.512e+009 9.748e+011 1.000e+006 1.381e+000 9.232e-004 
1.145e-002 1.521e+009 9.894e+011 1.000e+006 1.382e+000 9.330e-004 
1.150e-002 1.527e+009 9.960e+011 1.000e+006 1.382e+000 9.395e-004 
1.154e-002 1.531e+009 1.004e+012 1.000e+006 1.384e+000 9.443e-004 
1.155e-002 1.534e+009 1.008e+012 1.000e+006 1.380e+000 9.470e-004 
1.157e-002 1.536e+009 1.011e+012 1.000e+006 1.379e+000 9.492e-004 
1.159e-002 1.538e+009 1.004e+012 1.000e+006 1.378e+000 9.517e-004 
1.163e-002 1.543e+009 1.011e+012 1.000e+006 1.375e+000 9.578e-004 
1.167e-002 1.548e+009 1.017e+012 1.000e+006 1.373e+000 9.629e-004 
1.169e-002 1.550e+009 1.019e+012 1.000e+006 1.371e+000 9.653e-004 
1.170e-002 1.552e+009 1.022e+012 1.000e+006 1.371e+000 9.678e-004 
1.173e-002 1.556e+009 1.028e+012 1.000e+006 1.369e+000 9.717e-004 
1.175e-002 1.558e+009 1.030e+012 1.000e+006 1.367e+000 9.738e-004 
1.177e-002 1.561e+009 1.034e+012 1.000e+006 1.370e+000 9.772e-004 
1.179e-002 1.563e+009 1.025e+012 1.000e+006 1.367e+000 9.805e-004 
1.182e-002 1.567e+009 1.027e+012 1.000e+006 1.365e+000 9.841e-004 
1.184e-002 1.569e+009 1.029e+012 1.000e+006 1.365e+000 9.862e-004 
1.185e-002 1.570e+009 1.031e+012 1.000e+006 1.365e+000 9.883e-004 
1.187e-002 1.572e+009 1.029e+012 1.000e+006 1.364e+000 9.904e-004 
1.188e-002 1.574e+009 1.032e+012 1.000e+006 1.363e+000 9.926e-004 
1.190e-002 1.576e+009 1.036e+012 1.000e+006 1.365e+000 9.949e-004 
1.191e-002 1.578e+009 1.026e+012 1.000e+006 1.364e+000 9.974e-004 
1.193e-002 1.581e+009 1.029e+012 1.000e+006 1.363e+000 1.000e-003 
1.195e-002 1.583e+009 1.026e+012 1.000e+006 1.363e+000 1.003e-003 
1.197e-002 1.585e+009 1.028e+012 1.000e+006 1.362e+000 1.005e-003 
1.200e-002 1.588e+009 1.029e+012 1.000e+006 1.362e+000 1.009e-003 
1.205e-002 1.596e+009 1.021e+012 1.000e+006 1.355e+000 1.017e-003 
1.209e-002 1.601e+009 1.019e+012 1.000e+006 1.346e+000 1.022e-003 
1.211e-002 1.602e+009 1.017e+012 1.000e+006 1.346e+000 1.024e-003 
1.212e-002 1.604e+009 1.018e+012 1.000e+006 1.343e+000 1.027e-003 
1.214e-002 1.606e+009 1.021e+012 1.000e+006 1.341e+000 1.029e-003 
1.216e-002 1.608e+009 1.022e+012 1.000e+006 1.343e+000 1.031e-003 
1.217e-002 1.610e+009 1.019e+012 1.000e+006 1.342e+000 1.033e-003 
1.219e-002 1.612e+009 1.019e+012 1.000e+006 1.343e+000 1.035e-003 
1.220e-002 1.614e+009 1.021e+012 1.000e+006 1.345e+000 1.037e-003 
1.222e-002 1.616e+009 1.018e+012 1.000e+006 1.344e+000 1.040e-003 
1.224e-002 1.618e+009 1.020e+012 1.000e+006 1.348e+000 1.042e-003 
1.225e-002 1.620e+009 1.023e+012 1.000e+006 1.348e+000 1.044e-003 
1.227e-002 1.622e+009 1.016e+012 1.000e+006 1.346e+000 1.047e-003 
1.228e-002 1.624e+009 1.019e+012 1.000e+006 1.348e+000 1.049e-003 
1.230e-002 1.626e+009 1.022e+012 1.000e+006 1.349e+000 1.051e-003 
1.232e-002 1.628e+009 1.024e+012 1.000e+006 1.351e+000 1.053e-003 
1.233e-002 1.630e+009 1.026e+012 1.000e+006 1.353e+000 1.055e-003 
1.240e-002 1.638e+009 1.039e+012 1.000e+006 1.360e+000 1.065e-003 
1.246e-002 1.647e+009 1.035e+012 1.000e+006 1.361e+000 1.074e-003 
1.254e-002 1.656e+009 1.044e+012 1.000e+006 1.366e+000 1.084e-003 
1.261e-002 1.665e+009 1.041e+012 1.000e+006 1.363e+000 1.095e-003 
1.267e-002 1.672e+009 1.048e+012 1.000e+006 1.370e+000 1.103e-003 
1.275e-002 1.682e+009 1.062e+012 1.000e+006 1.373e+000 1.115e-003 
1.281e-002 1.690e+009 1.063e+012 1.000e+006 1.372e+000 1.125e-003 
1.288e-002 1.698e+009 1.048e+012 1.000e+006 1.365e+000 1.134e-003 
1.292e-002 1.704e+009 1.035e+012 1.000e+006 1.363e+000 1.141e-003 
1.294e-002 1.706e+009 1.035e+012 1.000e+006 1.363e+000 1.143e-003 
1.296e-002 1.708e+009 1.037e+012 1.000e+006 1.363e+000 1.145e-003 
1.297e-002 1.710e+009 1.039e+012 1.000e+006 1.366e+000 1.148e-003 
1.302e-002 1.715e+009 1.038e+012 1.000e+006 1.368e+000 1.154e-003 
1.309e-002 1.725e+009 1.038e+012 1.000e+006 1.367e+000 1.165e-003 
1.312e-002 1.727e+009 1.034e+012 1.000e+006 1.367e+000 1.168e-003 
1.316e-002 1.732e+009 1.031e+012 1.000e+006 1.372e+000 1.174e-003 
1.322e-002 1.741e+009 1.021e+012 1.000e+006 1.372e+000 1.184e-003 
1.326e-002 1.745e+009 1.022e+012 1.000e+006 1.371e+000 1.189e-003 
1.331e-002 1.752e+009 1.014e+012 1.000e+006 1.372e+000 1.196e-003 
1.338e-002 1.760e+009 1.011e+012 1.000e+006 1.375e+000 1.206e-003 
1.345e-002 1.769e+009 1.005e+012 1.000e+006 1.374e+000 1.216e-003 
1.353e-002 1.778e+009 1.008e+012 1.000e+006 1.375e+000 1.226e-003 
1.356e-002 1.782e+009 1.003e+012 1.000e+006 1.379e+000 1.231e-003 
1.362e-002 1.790e+009 9.920e+011 1.000e+006 1.377e+000 1.240e-003 
1.366e-002 1.795e+009 9.910e+011 1.000e+006 1.374e+000 1.245e-003 
1.367e-002 1.797e+009 9.919e+011 1.000e+006 1.377e+000 1.247e-003 
1.373e-002 1.803e+009 9.935e+011 1.000e+006 1.380e+000 1.254e-003 
1.380e-002 1.812e+009 9.905e+011 1.000e+006 1.380e+000 1.264e-003 
1.386e-002 1.820e+009 9.896e+011 1.000e+006 1.378e+000 1.273e-003 
1.395e-002 1.830e+009 9.941e+011 1.000e+006 1.381e+000 1.285e-003 
1.402e-002 1.840e+009 1.011e+012 1.000e+006 1.385e+000 1.295e-003 
1.411e-002 1.851e+009 1.034e+012 1.000e+006 1.393e+000 1.308e-003 
1.418e-002 1.860e+009 1.041e+012 1.000e+006 1.395e+000 1.319e-003 
1.426e-002 1.870e+009 1.052e+012 1.000e+006 1.397e+000 1.331e-003 
1.430e-002 1.874e+009 1.059e+012 1.000e+006 1.396e+000 1.336e-003 
1.431e-002 1.876e+009 1.062e+012 1.000e+006 1.395e+000 1.338e-003 
1.433e-002 1.878e+009 1.065e+012 1.000e+006 1.397e+000 1.341e-003 
1.434e-002 1.880e+009 1.070e+012 1.000e+006 1.397e+000 1.343e-003 
1.436e-002 1.882e+009 1.075e+012 1.000e+006 1.400e+000 1.346e-003 
1.439e-002 1.885e+009 1.077e+012 1.000e+006 1.402e+000 1.350e-003 
1.447e-002 1.894e+009 1.090e+012 1.000e+006 1.403e+000 1.362e-003 
1.455e-002 1.905e+009 1.109e+012 1.000e+006 1.408e+000 1.375e-003 
1.463e-002 1.915e+009 1.118e+012 1.000e+006 1.407e+000 1.388e-003 
1.472e-002 1.925e+009 1.128e+012 1.000e+006 1.406e+000 1.402e-003 
1.475e-002 1.929e+009 1.134e+012 1.000e+006 1.407e+000 1.407e-003 
1.476e-002 1.931e+009 1.136e+012 1.000e+006 1.406e+000 1.410e-003 
1.481e-002 1.937e+009 1.139e+012 1.000e+006 1.405e+000 1.417e-003 
1.490e-002 1.947e+009 1.142e+012 1.000e+006 1.407e+000 1.432e-003 
1.500e-002 1.959e+009 1.163e+012 1.000e+006 1.411e+000 1.448e-003 
1.510e-002 1.971e+009 1.179e+012 1.000e+006 1.413e+000 1.464e-003 
1.516e-002 1.978e+009 1.188e+012 1.000e+006 1.413e+000 1.475e-003 
1.523e-002 1.986e+009 1.208e+012 1.000e+006 1.416e+000 1.487e-003 
1.525e-002 1.989e+009 1.216e+012 1.000e+006 1.418e+000 1.491e-003 
1.527e-002 1.992e+009 1.225e+012 1.000e+006 1.421e+000 1.495e-003 
1.534e-002 2.000e+009 1.252e+012 1.000e+006 1.425e+000 1.507e-003 
1.540e-002 2.007e+009 1.263e+012 1.000e+006 1.423e+000 1.518e-003 
1.544e-002 2.012e+009 1.278e+012 1.000e+006 1.426e+000 1.526e-003 
1.546e-002 2.014e+009 1.279e+012 1.000e+006 1.427e+000 1.529e-003 
1.549e-002 2.017e+009 1.280e+012 1.000e+006 1.425e+000 1.534e-003 
1.551e-002 2.020e+009 1.272e+012 1.000e+006 1.425e+000 1.538e-003 
1.555e-002 2.024e+009 1.272e+012 1.000e+006 1.428e+000 1.545e-003 
1.557e-002 2.027e+009 1.272e+012 1.000e+006 1.426e+000 1.550e-003 
1.564e-002 2.035e+009 1.276e+012 1.000e+006 1.429e+000 1.563e-003 
1.571e-002 2.044e+009 1.286e+012 1.000e+006 1.429e+000 1.575e-003 
1.574e-002 2.047e+009 1.294e+012 1.000e+006 1.428e+000 1.581e-003 
1.575e-002 2.048e+009 1.299e+012 1.000e+006 1.427e+000 1.583e-003 
1.579e-002 2.053e+009 1.293e+012 1.000e+006 1.432e+000 1.590e-003 
1.585e-002 2.060e+009 1.301e+012 1.000e+006 1.434e+000 1.602e-003 
1.594e-002 2.071e+009 1.319e+012 1.000e+006 1.435e+000 1.620e-003 
1.604e-002 2.082e+009 1.332e+012 1.000e+006 1.437e+000 1.639e-003 
1.609e-002 2.088e+009 1.335e+012 1.000e+006 1.434e+000 1.648e-003 
1.611e-002 2.090e+009 1.339e+012 1.000e+006 1.436e+000 1.651e-003 
1.612e-002 2.092e+009 1.343e+012 1.000e+006 1.436e+000 1.654e-003 
1.616e-002 2.096e+009 1.344e+012 1.000e+006 1.437e+000 1.663e-003 
1.623e-002 2.104e+009 1.336e+012 1.000e+006 1.436e+000 1.676e-003 
1.630e-002 2.113e+009 1.332e+012 1.000e+006 1.436e+000 1.690e-003 
1.639e-002 2.123e+009 1.329e+012 1.000e+006 1.435e+000 1.707e-003 
1.649e-002 2.135e+009 1.343e+012 1.000e+006 1.438e+000 1.727e-003 
1.657e-002 2.144e+009 1.346e+012 1.000e+006 1.436e+000 1.742e-003 
1.661e-002 2.149e+009 1.349e+012 1.000e+006 1.437e+000 1.751e-003 
1.669e-002 2.158e+009 1.360e+012 1.000e+006 1.437e+000 1.766e-003 
1.673e-002 2.162e+009 1.362e+012 1.000e+006 1.435e+000 1.774e-003 
1.680e-002 2.170e+009 1.372e+012 1.000e+006 1.438e+000 1.787e-003 
1.687e-002 2.179e+009 1.391e+012 1.000e+006 1.440e+000 1.803e-003 
1.696e-002 2.188e+009 1.394e+012 1.000e+006 1.438e+000 1.820e-003 
1.704e-002 2.198e+009 1.408e+012 1.000e+006 1.440e+000 1.837e-003 
1.711e-002 2.207e+009 1.395e+012 1.000e+006 1.440e+000 1.852e-003 
1.720e-002 2.216e+009 1.395e+012 1.000e+006 1.440e+000 1.869e-003 
1.728e-002 2.225e+009 1.414e+012 1.000e+006 1.445e+000 1.886e-003 
1.735e-002 2.234e+009 1.434e+012 1.000e+006 1.447e+000 1.901e-003 
1.742e-002 2.242e+009 1.439e+012 1.000e+006 1.447e+000 1.916e-003 
1.751e-002 2.252e+009 1.458e+012 1.000e+006 1.449e+000 1.935e-003 
1.758e-002 2.260e+009 1.473e+012 1.000e+006 1.450e+000 1.951e-003 
1.768e-002 2.271e+009 1.498e+012 1.000e+006 1.452e+000 1.971e-003 
1.774e-002 2.277e+009 1.489e+012 1.000e+006 1.452e+000 1.984e-003 
1.777e-002 2.281e+009 1.489e+012 1.000e+006 1.449e+000 1.992e-003 
1.779e-002 2.283e+009 1.493e+012 1.000e+006 1.451e+000 1.996e-003 
1.785e-002 2.290e+009 1.499e+012 1.000e+006 1.451e+000 2.009e-003 
1.794e-002 2.300e+009 1.519e+012 1.000e+006 1.453e+000 2.029e-003 
1.803e-002 2.311e+009 1.541e+012 1.000e+006 1.454e+000 2.050e-003 
1.811e-002 2.319e+009 1.529e+012 1.000e+006 1.450e+000 2.067e-003 
1.819e-002 2.329e+009 1.522e+012 1.000e+006 1.454e+000 2.087e-003 
1.825e-002 2.335e+009 1.517e+012 1.000e+006 1.452e+000 2.101e-003 
1.829e-002 2.339e+009 1.511e+012 1.000e+006 1.451e+000 2.109e-003 
1.836e-002 2.347e+009 1.496e+012 1.000e+006 1.451e+000 2.124e-003 
1.841e-002 2.352e+009 1.486e+012 1.000e+006 1.450e+000 2.134e-003 
1.848e-002 2.361e+009 1.491e+012 1.000e+006 1.449e+000 2.151e-003 
1.854e-002 2.368e+009 1.497e+012 1.000e+006 1.447e+000 2.164e-003 
1.858e-002 2.373e+009 1.503e+012 1.000e+006 1.449e+000 2.173e-003 
1.865e-002 2.380e+009 1.517e+012 1.000e+006 1.451e+000 2.188e-003 
1.874e-002 2.389e+009 1.543e+012 1.000e+006 1.452e+000 2.207e-003 
1.881e-002 2.397e+009 1.558e+012 1.000e+006 1.454e+000 2.224e-003 
1.885e-002 2.402e+009 1.571e+012 1.000e+006 1.455e+000 2.234e-003 
1.891e-002 2.409e+009 1.574e+012 1.000e+006 1.454e+000 2.247e-003 
1.898e-002 2.417e+009 1.579e+012 1.000e+006 1.454e+000 2.264e-003 
1.907e-002 2.427e+009 1.587e+012 1.000e+006 1.454e+000 2.285e-003 
1.916e-002 2.436e+009 1.574e+012 1.000e+006 1.453e+000 2.305e-003 
1.925e-002 2.447e+009 1.587e+012 1.000e+006 1.455e+000 2.329e-003 
1.931e-002 2.453e+009 1.588e+012 1.000e+006 1.455e+000 2.342e-003 
1.940e-002 2.464e+009 1.599e+012 1.000e+006 1.458e+000 2.364e-003 
1.949e-002 2.473e+009 1.607e+012 1.000e+006 1.459e+000 2.383e-003 
1.956e-002 2.481e+009 1.584e+012 1.000e+006 1.457e+000 2.401e-003 
1.966e-002 2.492e+009 1.594e+012 1.000e+006 1.459e+000 2.424e-003 
1.975e-002 2.502e+009 1.593e+012 1.000e+006 1.460e+000 2.446e-003 
1.985e-002 2.512e+009 1.597e+012 1.000e+006 1.460e+000 2.469e-003 
1.989e-002 2.517e+009 1.603e+012 1.000e+006 1.461e+000 2.479e-003 
1.997e-002 2.526e+009 1.622e+012 1.000e+006 1.462e+000 2.499e-003 
2.004e-002 2.534e+009 1.637e+012 1.000e+006 1.463e+000 2.516e-003 
2.013e-002 2.544e+009 1.661e+012 1.000e+006 1.464e+000 2.538e-003 
2.020e-002 2.551e+009 1.673e+012 1.000e+006 1.464e+000 2.554e-003 
2.027e-002 2.558e+009 1.690e+012 1.000e+006 1.465e+000 2.571e-003 
2.033e-002 2.565e+009 1.699e+012 1.000e+006 1.466e+000 2.587e-003 
2.039e-002 2.572e+009 1.714e+012 1.000e+006 1.467e+000 2.603e-003 
2.047e-002 2.580e+009 1.730e+012 1.000e+006 1.467e+000 2.623e-003 
2.056e-002 2.590e+009 1.753e+012 1.000e+006 1.468e+000 2.647e-003 
2.065e-002 2.599e+009 1.753e+012 1.000e+006 1.469e+000 2.669e-003 
2.075e-002 2.610e+009 1.765e+012 1.000e+006 1.469e+000 2.696e-003 
2.084e-002 2.619e+009 1.784e+012 1.000e+006 1.470e+000 2.719e-003 
2.091e-002 2.627e+009 1.797e+012 1.000e+006 1.469e+000 2.739e-003 
2.100e-002 2.636e+009 1.818e+012 1.000e+006 1.471e+000 2.763e-003 
2.107e-002 2.644e+009 1.821e+012 1.000e+006 1.471e+000 2.782e-003 
2.115e-002 2.653e+009 1.843e+012 1.000e+006 1.473e+000 2.806e-003 
2.122e-002 2.659e+009 1.864e+012 1.000e+006 1.473e+000 2.823e-003 
2.129e-002 2.667e+009 1.877e+012 1.000e+006 1.473e+000 2.843e-003 
2.135e-002 2.673e+009 1.871e+012 1.000e+006 1.471e+000 2.861e-003 
2.142e-002 2.681e+009 1.870e+012 1.000e+006 1.470e+000 2.881e-003 
2.150e-002 2.689e+009 1.870e+012 1.000e+006 1.469e+000 2.903e-003 
2.156e-002 2.695e+009 1.843e+012 1.000e+006 1.467e+000 2.920e-003 
2.164e-002 2.703e+009 1.844e+012 1.000e+006 1.468e+000 2.941e-003 
2.173e-002 2.712e+009 1.863e+012 1.000e+006 1.469e+000 2.965e-003 
2.181e-002 2.721e+009 1.884e+012 1.000e+006 1.469e+000 2.989e-003 
2.191e-002 2.732e+009 1.899e+012 1.000e+006 1.470e+000 3.017e-003 
2.201e-002 2.742e+009 1.925e+012 1.000e+006 1.472e+000 3.045e-003 
2.211e-002 2.752e+009 1.964e+012 1.000e+006 1.474e+000 3.074e-003 
2.220e-002 2.761e+009 1.998e+012 1.000e+006 1.475e+000 3.100e-003 
2.227e-002 2.768e+009 2.022e+012 1.000e+006 1.476e+000 3.123e-003 
2.236e-002 2.777e+009 2.052e+012 1.000e+006 1.477e+000 3.150e-003 
2.243e-002 2.785e+009 2.075e+012 1.000e+006 1.477e+000 3.172e-003 
2.249e-002 2.790e+009 2.082e+012 1.000e+006 1.479e+000 3.189e-003 
2.256e-002 2.797e+009 2.105e+012 1.000e+006 1.478e+000 3.213e-003 
2.262e-002 2.803e+009 2.123e+012 1.000e+006 1.478e+000 3.231e-003 
2.268e-002 2.809e+009 2.145e+012 1.000e+006 1.480e+000 3.251e-003 
2.275e-002 2.816e+009 2.160e+012 1.000e+006 1.480e+000 3.274e-003 
2.284e-002 2.825e+009 2.189e+012 1.000e+006 1.481e+000 3.303e-003 
2.290e-002 2.831e+009 2.205e+012 1.000e+006 1.481e+000 3.323e-003 
2.295e-002 2.835e+009 2.208e+012 1.000e+006 1.481e+000 3.338e-003 
2.302e-002 2.842e+009 2.225e+012 1.000e+006 1.482e+000 3.363e-003 
2.309e-002 2.849e+009 2.245e+012 1.000e+006 1.483e+000 3.387e-003 
2.316e-002 2.855e+009 2.249e+012 1.000e+006 1.484e+000 3.408e-003 
2.323e-002 2.862e+009 2.272e+012 1.000e+006 1.486e+000 3.435e-003 
2.330e-002 2.868e+009 2.266e+012 1.000e+006 1.485e+000 3.457e-003 
2.337e-002 2.875e+009 2.260e+012 1.000e+006 1.485e+000 3.480e-003 
2.342e-002 2.880e+009 2.273e+012 1.000e+006 1.487e+000 3.500e-003 
2.351e-002 2.888e+009 2.288e+012 1.000e+006 1.488e+000 3.529e-003 
2.358e-002 2.895e+009 2.292e+012 1.000e+006 1.488e+000 3.555e-003 
2.365e-002 2.902e+009 2.295e+012 1.000e+006 1.487e+000 3.580e-003 
2.375e-002 2.911e+009 2.327e+012 1.000e+006 1.488e+000 3.615e-003 
2.381e-002 2.916e+009 2.337e+012 1.000e+006 1.486e+000 3.633e-003 
2.387e-002 2.922e+009 2.320e+012 1.000e+006 1.486e+000 3.654e-003 
2.393e-002 2.928e+009 2.332e+012 1.000e+006 1.487e+000 3.677e-003 
2.400e-002 2.934e+009 2.334e+012 1.000e+006 1.487e+000 3.701e-003 
2.405e-002 2.939e+009 2.326e+012 1.000e+006 1.485e+000 3.720e-003 
2.410e-002 2.944e+009 2.316e+012 1.000e+006 1.484e+000 3.738e-003 
2.415e-002 2.949e+009 2.301e+012 1.000e+006 1.483e+000 3.755e-003 
2.421e-002 2.954e+009 2.303e+012 1.000e+006 1.483e+000 3.776e-003 
