# Supplementary material for: Strain rate dependency of dislocation plasticity
Source: Nat Commun. 2021 Mar 23;12:1845. doi: 10.1038/s41467-021-21939-1 (PMC7988163; doi:10.1038/s41467-021-21939-1)
Supplement: Supplementary file 3 — Supplementary Data 1 [file 41467_2021_21939_MOESM3_ESM.zip › Supplementary Data 1/DDDSimulationSet3/StrainRate=1e6s-1/InitialDislocationDensity=4.1e12m-2.dat]

#strain(1), stress(Pa), dislocation density(m-2), strain rate(s-1), mean dislocation velocity(km/s), plastic strain(1)
1.171e-004 1.673e+007 4.034e+012 1.000e+006 2.007e-002 4.231e-007 
2.346e-004 3.340e+007 4.034e+012 1.000e+006 3.590e-002 1.613e-006 
3.534e-004 5.046e+007 4.035e+012 1.000e+006 4.967e-002 3.545e-006 
4.733e-004 6.734e+007 4.037e+012 1.000e+006 6.442e-002 6.117e-006 
5.917e-004 8.405e+007 4.039e+012 1.000e+006 7.779e-002 9.336e-006 
7.088e-004 1.004e+008 4.045e+012 1.000e+006 9.238e-002 1.311e-005 
8.262e-004 1.168e+008 4.052e+012 1.000e+006 1.014e-001 1.745e-005 
9.401e-004 1.327e+008 4.062e+012 1.000e+006 1.122e-001 2.217e-005 
1.066e-003 1.500e+008 4.081e+012 1.000e+006 1.274e-001 2.793e-005 
1.085e-003 1.523e+008 4.100e+012 1.000e+006 1.395e-001 3.069e-005 
1.201e-003 1.680e+008 4.131e+012 1.000e+006 1.561e-001 3.727e-005 
1.322e-003 1.844e+008 4.176e+012 1.000e+006 1.727e-001 4.504e-005 
1.443e-003 2.007e+008 4.225e+012 1.000e+006 1.945e-001 5.384e-005 
1.562e-003 2.164e+008 4.288e+012 1.000e+006 2.175e-001 6.372e-005 
1.699e-003 2.343e+008 4.389e+012 1.000e+006 2.482e-001 7.693e-005 
1.802e-003 2.476e+008 4.485e+012 1.000e+006 2.717e-001 8.832e-005 
1.930e-003 2.639e+008 4.635e+012 1.000e+006 2.994e-001 1.044e-004 
2.058e-003 2.796e+008 4.776e+012 1.000e+006 3.352e-001 1.227e-004 
2.185e-003 2.949e+008 4.904e+012 1.000e+006 3.723e-001 1.438e-004 
2.276e-003 3.058e+008 4.999e+012 1.000e+006 3.942e-001 1.609e-004 
2.369e-003 3.165e+008 5.038e+012 1.000e+006 4.112e-001 1.791e-004 
2.471e-003 3.281e+008 5.143e+012 1.000e+006 4.339e-001 2.007e-004 
2.558e-003 3.378e+008 5.272e+012 1.000e+006 4.526e-001 2.206e-004 
2.656e-003 3.485e+008 5.436e+012 1.000e+006 4.770e-001 2.448e-004 
2.746e-003 3.580e+008 5.597e+012 1.000e+006 4.982e-001 2.690e-004 
2.837e-003 3.673e+008 5.690e+012 1.000e+006 5.078e-001 2.943e-004 
2.924e-003 3.763e+008 5.798e+012 1.000e+006 5.275e-001 3.204e-004 
3.005e-003 3.844e+008 5.971e+012 1.000e+006 5.427e-001 3.462e-004 
3.083e-003 3.918e+008 6.143e+012 1.000e+006 5.573e-001 3.719e-004 
3.164e-003 3.994e+008 6.344e+012 1.000e+006 5.804e-001 4.012e-004 
3.209e-003 4.035e+008 6.401e+012 1.000e+006 5.886e-001 4.182e-004 
3.227e-003 4.051e+008 6.406e+012 1.000e+006 5.897e-001 4.248e-004 
3.271e-003 4.090e+008 6.488e+012 1.000e+006 5.953e-001 4.414e-004 
3.315e-003 4.129e+008 6.586e+012 1.000e+006 6.019e-001 4.587e-004 
3.360e-003 4.168e+008 6.645e+012 1.000e+006 6.055e-001 4.767e-004 
3.404e-003 4.206e+008 6.720e+012 1.000e+006 6.149e-001 4.946e-004 
3.447e-003 4.242e+008 6.794e+012 1.000e+006 6.203e-001 5.128e-004 
3.488e-003 4.276e+008 6.891e+012 1.000e+006 6.241e-001 5.301e-004 
3.524e-003 4.306e+008 6.904e+012 1.000e+006 6.296e-001 5.457e-004 
3.558e-003 4.334e+008 6.918e+012 1.000e+006 6.335e-001 5.606e-004 
3.589e-003 4.359e+008 6.934e+012 1.000e+006 6.349e-001 5.742e-004 
3.619e-003 4.383e+008 6.972e+012 1.000e+006 6.381e-001 5.874e-004 
3.648e-003 4.406e+008 7.014e+012 1.000e+006 6.417e-001 6.002e-004 
3.678e-003 4.430e+008 7.048e+012 1.000e+006 6.456e-001 6.138e-004 
3.708e-003 4.453e+008 7.095e+012 1.000e+006 6.491e-001 6.273e-004 
3.738e-003 4.477e+008 7.161e+012 1.000e+006 6.512e-001 6.414e-004 
3.772e-003 4.503e+008 7.238e+012 1.000e+006 6.521e-001 6.572e-004 
3.811e-003 4.532e+008 7.304e+012 1.000e+006 6.593e-001 6.758e-004 
3.850e-003 4.562e+008 7.338e+012 1.000e+006 6.709e-001 6.948e-004 
3.876e-003 4.581e+008 7.377e+012 1.000e+006 6.706e-001 7.075e-004 
3.898e-003 4.597e+008 7.314e+012 1.000e+006 6.625e-001 7.184e-004 
3.925e-003 4.617e+008 7.328e+012 1.000e+006 6.653e-001 7.315e-004 
3.957e-003 4.641e+008 7.342e+012 1.000e+006 6.659e-001 7.472e-004 
3.995e-003 4.669e+008 7.376e+012 1.000e+006 6.659e-001 7.658e-004 
4.022e-003 4.689e+008 7.236e+012 1.000e+006 6.783e-001 7.789e-004 
4.057e-003 4.715e+008 7.108e+012 1.000e+006 6.714e-001 7.956e-004 
4.092e-003 4.742e+008 7.036e+012 1.000e+006 6.657e-001 8.118e-004 
4.122e-003 4.765e+008 6.974e+012 1.000e+006 6.627e-001 8.260e-004 
4.153e-003 4.790e+008 6.936e+012 1.000e+006 6.538e-001 8.400e-004 
4.184e-003 4.815e+008 6.926e+012 1.000e+006 6.521e-001 8.541e-004 
4.215e-003 4.839e+008 6.792e+012 1.000e+006 6.401e-001 8.675e-004 
4.247e-003 4.865e+008 6.799e+012 1.000e+006 6.372e-001 8.811e-004 
4.277e-003 4.890e+008 6.797e+012 1.000e+006 6.366e-001 8.942e-004 
4.307e-003 4.915e+008 6.808e+012 1.000e+006 6.380e-001 9.072e-004 
4.339e-003 4.942e+008 6.789e+012 1.000e+006 6.285e-001 9.207e-004 
4.368e-003 4.965e+008 6.751e+012 1.000e+006 6.298e-001 9.329e-004 
4.395e-003 4.988e+008 6.771e+012 1.000e+006 6.314e-001 9.445e-004 
4.422e-003 5.011e+008 6.777e+012 1.000e+006 6.355e-001 9.557e-004 
4.444e-003 5.029e+008 6.798e+012 1.000e+006 6.375e-001 9.652e-004 
4.476e-003 5.055e+008 6.795e+012 1.000e+006 6.388e-001 9.789e-004 
4.508e-003 5.082e+008 6.833e+012 1.000e+006 6.388e-001 9.929e-004 
4.542e-003 5.109e+008 6.885e+012 1.000e+006 6.449e-001 1.008e-003 
4.576e-003 5.137e+008 6.937e+012 1.000e+006 6.509e-001 1.023e-003 
4.621e-003 5.172e+008 6.990e+012 1.000e+006 6.586e-001 1.043e-003 
4.695e-003 5.229e+008 7.137e+012 1.000e+006 6.699e-001 1.077e-003 
4.744e-003 5.267e+008 7.268e+012 1.000e+006 6.760e-001 1.101e-003 
4.761e-003 5.279e+008 7.321e+012 1.000e+006 6.787e-001 1.109e-003 
4.778e-003 5.292e+008 7.368e+012 1.000e+006 6.772e-001 1.118e-003 
4.794e-003 5.304e+008 7.423e+012 1.000e+006 6.837e-001 1.126e-003 
4.811e-003 5.316e+008 7.475e+012 1.000e+006 6.851e-001 1.134e-003 
4.827e-003 5.328e+008 7.520e+012 1.000e+006 6.830e-001 1.142e-003 
4.844e-003 5.340e+008 7.564e+012 1.000e+006 6.843e-001 1.150e-003 
4.860e-003 5.351e+008 7.610e+012 1.000e+006 6.889e-001 1.159e-003 
4.876e-003 5.363e+008 7.650e+012 1.000e+006 6.859e-001 1.167e-003 
4.892e-003 5.374e+008 7.701e+012 1.000e+006 6.899e-001 1.175e-003 
4.908e-003 5.385e+008 7.755e+012 1.000e+006 6.906e-001 1.183e-003 
4.924e-003 5.396e+008 7.808e+012 1.000e+006 6.909e-001 1.192e-003 
4.939e-003 5.406e+008 7.863e+012 1.000e+006 6.919e-001 1.200e-003 
4.955e-003 5.417e+008 7.917e+012 1.000e+006 6.916e-001 1.208e-003 
4.970e-003 5.427e+008 7.971e+012 1.000e+006 6.883e-001 1.216e-003 
4.986e-003 5.438e+008 7.881e+012 1.000e+006 6.872e-001 1.225e-003 
5.003e-003 5.450e+008 7.913e+012 1.000e+006 6.865e-001 1.234e-003 
5.020e-003 5.461e+008 7.957e+012 1.000e+006 6.896e-001 1.243e-003 
5.036e-003 5.472e+008 7.999e+012 1.000e+006 6.915e-001 1.251e-003 
5.052e-003 5.482e+008 8.045e+012 1.000e+006 6.951e-001 1.260e-003 
5.068e-003 5.493e+008 8.095e+012 1.000e+006 6.974e-001 1.269e-003 
5.084e-003 5.503e+008 8.045e+012 1.000e+006 6.930e-001 1.278e-003 
5.143e-003 5.541e+008 8.166e+012 1.000e+006 7.018e-001 1.310e-003 
5.213e-003 5.585e+008 8.223e+012 1.000e+006 7.033e-001 1.350e-003 
5.268e-003 5.618e+008 8.343e+012 1.000e+006 7.142e-001 1.382e-003 
5.329e-003 5.654e+008 8.353e+012 1.000e+006 7.223e-001 1.418e-003 
5.381e-003 5.684e+008 8.431e+012 1.000e+006 7.329e-001 1.449e-003 
5.421e-003 5.707e+008 8.350e+012 1.000e+006 7.371e-001 1.473e-003 
5.447e-003 5.722e+008 8.303e+012 1.000e+006 7.379e-001 1.489e-003 
5.475e-003 5.739e+008 8.175e+012 1.000e+006 7.347e-001 1.505e-003 
5.500e-003 5.754e+008 8.070e+012 1.000e+006 7.312e-001 1.520e-003 
5.526e-003 5.770e+008 8.019e+012 1.000e+006 7.268e-001 1.534e-003 
5.546e-003 5.783e+008 7.929e+012 1.000e+006 7.230e-001 1.546e-003 
5.567e-003 5.797e+008 7.890e+012 1.000e+006 7.171e-001 1.557e-003 
5.586e-003 5.809e+008 7.888e+012 1.000e+006 7.176e-001 1.568e-003 
5.605e-003 5.822e+008 7.860e+012 1.000e+006 7.190e-001 1.578e-003 
5.626e-003 5.836e+008 7.841e+012 1.000e+006 7.213e-001 1.590e-003 
5.666e-003 5.861e+008 7.839e+012 1.000e+006 7.219e-001 1.611e-003 
5.714e-003 5.894e+008 7.794e+012 1.000e+006 7.164e-001 1.638e-003 
5.747e-003 5.916e+008 7.783e+012 1.000e+006 7.135e-001 1.655e-003 
5.778e-003 5.936e+008 7.780e+012 1.000e+006 7.156e-001 1.672e-003 
5.806e-003 5.955e+008 7.821e+012 1.000e+006 7.202e-001 1.687e-003 
5.834e-003 5.973e+008 7.888e+012 1.000e+006 7.315e-001 1.702e-003 
5.862e-003 5.991e+008 7.878e+012 1.000e+006 7.382e-001 1.718e-003 
5.889e-003 6.008e+008 7.912e+012 1.000e+006 7.425e-001 1.733e-003 
5.917e-003 6.026e+008 7.963e+012 1.000e+006 7.483e-001 1.749e-003 
5.945e-003 6.042e+008 7.976e+012 1.000e+006 7.485e-001 1.765e-003 
5.972e-003 6.059e+008 7.978e+012 1.000e+006 7.517e-001 1.781e-003 
6.000e-003 6.076e+008 7.985e+012 1.000e+006 7.551e-001 1.797e-003 
6.028e-003 6.093e+008 7.969e+012 1.000e+006 7.571e-001 1.814e-003 
6.056e-003 6.110e+008 7.982e+012 1.000e+006 7.591e-001 1.830e-003 
6.084e-003 6.126e+008 8.021e+012 1.000e+006 7.596e-001 1.846e-003 
6.112e-003 6.143e+008 8.071e+012 1.000e+006 7.622e-001 1.863e-003 
6.142e-003 6.161e+008 8.119e+012 1.000e+006 7.711e-001 1.881e-003 
6.172e-003 6.177e+008 8.164e+012 1.000e+006 7.764e-001 1.899e-003 
6.203e-003 6.195e+008 8.207e+012 1.000e+006 7.825e-001 1.918e-003 
6.235e-003 6.212e+008 8.261e+012 1.000e+006 7.849e-001 1.938e-003 
6.269e-003 6.230e+008 8.334e+012 1.000e+006 7.910e-001 1.959e-003 
6.304e-003 6.248e+008 8.401e+012 1.000e+006 7.968e-001 1.982e-003 
6.335e-003 6.264e+008 8.429e+012 1.000e+006 8.028e-001 2.002e-003 
6.351e-003 6.272e+008 8.458e+012 1.000e+006 8.072e-001 2.013e-003 
6.367e-003 6.280e+008 8.467e+012 1.000e+006 8.121e-001 2.023e-003 
6.397e-003 6.295e+008 8.311e+012 1.000e+006 8.078e-001 2.043e-003 
6.423e-003 6.309e+008 8.218e+012 1.000e+006 7.977e-001 2.059e-003 
6.453e-003 6.325e+008 8.130e+012 1.000e+006 7.827e-001 2.078e-003 
6.497e-003 6.350e+008 8.138e+012 1.000e+006 7.793e-001 2.104e-003 
6.536e-003 6.373e+008 8.054e+012 1.000e+006 7.646e-001 2.128e-003 
6.560e-003 6.388e+008 7.893e+012 1.000e+006 7.574e-001 2.142e-003 
6.600e-003 6.413e+008 7.848e+012 1.000e+006 7.479e-001 2.164e-003 
6.643e-003 6.440e+008 7.796e+012 1.000e+006 7.478e-001 2.188e-003 
6.689e-003 6.469e+008 7.782e+012 1.000e+006 7.492e-001 2.214e-003 
6.711e-003 6.484e+008 7.799e+012 1.000e+006 7.563e-001 2.226e-003 
6.732e-003 6.497e+008 7.789e+012 1.000e+006 7.579e-001 2.238e-003 
6.754e-003 6.511e+008 7.798e+012 1.000e+006 7.612e-001 2.251e-003 
6.806e-003 6.542e+008 7.888e+012 1.000e+006 7.830e-001 2.281e-003 
6.854e-003 6.570e+008 7.826e+012 1.000e+006 7.948e-001 2.310e-003 
6.897e-003 6.595e+008 7.779e+012 1.000e+006 8.061e-001 2.336e-003 
6.914e-003 6.604e+008 7.760e+012 1.000e+006 8.093e-001 2.346e-003 
6.930e-003 6.613e+008 7.787e+012 1.000e+006 8.093e-001 2.356e-003 
6.947e-003 6.622e+008 7.771e+012 1.000e+006 8.154e-001 2.366e-003 
6.963e-003 6.631e+008 7.789e+012 1.000e+006 8.187e-001 2.376e-003 
6.979e-003 6.640e+008 7.834e+012 1.000e+006 8.177e-001 2.386e-003 
6.995e-003 6.648e+008 7.867e+012 1.000e+006 8.272e-001 2.396e-003 
7.011e-003 6.657e+008 7.915e+012 1.000e+006 8.305e-001 2.406e-003 
7.026e-003 6.665e+008 7.961e+012 1.000e+006 8.297e-001 2.416e-003 
7.042e-003 6.673e+008 8.008e+012 1.000e+006 8.383e-001 2.427e-003 
7.058e-003 6.681e+008 8.055e+012 1.000e+006 8.377e-001 2.437e-003 
7.074e-003 6.689e+008 8.101e+012 1.000e+006 8.361e-001 2.447e-003 
7.089e-003 6.697e+008 8.117e+012 1.000e+006 8.439e-001 2.457e-003 
7.105e-003 6.704e+008 8.163e+012 1.000e+006 8.476e-001 2.468e-003 
7.121e-003 6.712e+008 8.219e+012 1.000e+006 8.435e-001 2.479e-003 
7.136e-003 6.719e+008 8.262e+012 1.000e+006 8.518e-001 2.489e-003 
7.151e-003 6.726e+008 8.311e+012 1.000e+006 8.537e-001 2.499e-003 
7.167e-003 6.733e+008 8.354e+012 1.000e+006 8.561e-001 2.510e-003 
7.183e-003 6.740e+008 8.400e+012 1.000e+006 8.574e-001 2.521e-003 
7.199e-003 6.747e+008 8.451e+012 1.000e+006 8.670e-001 2.532e-003 
7.214e-003 6.754e+008 8.480e+012 1.000e+006 8.641e-001 2.543e-003 
7.230e-003 6.760e+008 8.533e+012 1.000e+006 8.713e-001 2.554e-003 
7.245e-003 6.766e+008 8.591e+012 1.000e+006 8.661e-001 2.565e-003 
7.261e-003 6.772e+008 8.597e+012 1.000e+006 8.786e-001 2.577e-003 
7.278e-003 6.779e+008 8.489e+012 1.000e+006 8.710e-001 2.589e-003 
7.296e-003 6.786e+008 8.477e+012 1.000e+006 8.686e-001 2.603e-003 
7.314e-003 6.793e+008 8.494e+012 1.000e+006 8.683e-001 2.615e-003 
7.333e-003 6.801e+008 8.410e+012 1.000e+006 8.576e-001 2.629e-003 
7.352e-003 6.809e+008 8.428e+012 1.000e+006 8.574e-001 2.642e-003 
7.370e-003 6.816e+008 8.440e+012 1.000e+006 8.541e-001 2.655e-003 
7.388e-003 6.824e+008 8.369e+012 1.000e+006 8.539e-001 2.668e-003 
7.405e-003 6.832e+008 8.291e+012 1.000e+006 8.482e-001 2.680e-003 
7.424e-003 6.840e+008 8.309e+012 1.000e+006 8.465e-001 2.693e-003 
7.442e-003 6.848e+008 8.350e+012 1.000e+006 8.502e-001 2.706e-003 
7.460e-003 6.856e+008 8.292e+012 1.000e+006 8.512e-001 2.718e-003 
7.478e-003 6.864e+008 8.253e+012 1.000e+006 8.516e-001 2.731e-003 
7.496e-003 6.872e+008 8.210e+012 1.000e+006 8.508e-001 2.743e-003 
7.514e-003 6.880e+008 8.224e+012 1.000e+006 8.492e-001 2.756e-003 
7.532e-003 6.888e+008 8.264e+012 1.000e+006 8.489e-001 2.768e-003 
7.550e-003 6.896e+008 8.281e+012 1.000e+006 8.482e-001 2.780e-003 
7.568e-003 6.904e+008 8.348e+012 1.000e+006 8.520e-001 2.792e-003 
7.586e-003 6.912e+008 8.373e+012 1.000e+006 8.553e-001 2.805e-003 
7.604e-003 6.920e+008 8.430e+012 1.000e+006 8.578e-001 2.818e-003 
7.622e-003 6.927e+008 8.492e+012 1.000e+006 8.602e-001 2.831e-003 
7.640e-003 6.935e+008 8.517e+012 1.000e+006 8.566e-001 2.844e-003 
7.658e-003 6.942e+008 8.590e+012 1.000e+006 8.596e-001 2.856e-003 
7.675e-003 6.949e+008 8.657e+012 1.000e+006 8.621e-001 2.868e-003 
7.692e-003 6.956e+008 8.739e+012 1.000e+006 8.655e-001 2.881e-003 
7.708e-003 6.962e+008 8.808e+012 1.000e+006 8.703e-001 2.893e-003 
7.725e-003 6.968e+008 8.881e+012 1.000e+006 8.693e-001 2.905e-003 
7.741e-003 6.974e+008 8.945e+012 1.000e+006 8.740e-001 2.917e-003 
7.758e-003 6.980e+008 9.016e+012 1.000e+006 8.713e-001 2.930e-003 
