# Supplementary material for: Strain rate dependency of dislocation plasticity
Source: Nat Commun. 2021 Mar 23;12:1845. doi: 10.1038/s41467-021-21939-1 (PMC7988163; doi:10.1038/s41467-021-21939-1)
Supplement: Supplementary file 3 — Supplementary Data 1 [file 41467_2021_21939_MOESM3_ESM.zip › Supplementary Data 1/DDDSimulationSet3/StrainRate=1e6s-1/InitialDislocationDensity=4.5e15m-2.dat]

#strain(1), stress(Pa), dislocation density(m-2), strain rate(s-1), mean dislocation velocity(km/s), plastic strain(1)
7.528e-004 7.437e+007 3.890e+015 1.000e+006 3.052e-003 2.376e-004 
1.462e-003 1.391e+008 3.906e+015 1.000e+006 2.380e-003 4.984e-004 
2.013e-003 1.875e+008 3.914e+015 1.000e+006 2.835e-003 7.161e-004 
2.529e-003 2.238e+008 3.851e+015 1.000e+006 3.597e-003 9.806e-004 
2.989e-003 2.532e+008 3.871e+015 1.000e+006 3.559e-003 1.238e-003 
3.488e-003 2.751e+008 3.849e+015 1.000e+006 3.915e-003 1.584e-003 
3.995e-003 3.010e+008 3.863e+015 1.000e+006 4.236e-003 1.913e-003 
4.446e-003 3.212e+008 3.894e+015 1.000e+006 4.896e-003 2.224e-003 
4.963e-003 3.405e+008 3.872e+015 1.000e+006 3.958e-003 2.607e-003 
5.444e-003 3.619e+008 3.845e+015 1.000e+006 3.836e-003 2.941e-003 
5.969e-003 3.848e+008 3.851e+015 1.000e+006 4.176e-003 3.307e-003 
6.483e-003 4.100e+008 3.857e+015 1.000e+006 3.667e-003 3.647e-003 
6.962e-003 4.393e+008 3.894e+015 1.000e+006 3.909e-003 3.924e-003 
7.453e-003 4.295e+008 3.882e+015 1.000e+006 6.797e-003 4.481e-003 
7.964e-003 4.270e+008 3.855e+015 1.000e+006 4.429e-003 5.011e-003 
8.428e-003 4.481e+008 3.851e+015 1.000e+006 3.656e-003 5.329e-003 
8.922e-003 4.789e+008 3.877e+015 1.000e+006 4.199e-003 5.609e-003 
9.436e-003 5.055e+008 3.854e+015 1.000e+006 4.959e-003 5.937e-003 
1.009e-002 5.383e+008 3.776e+015 1.000e+006 4.090e-003 6.370e-003 
1.083e-002 5.899e+008 3.793e+015 1.000e+006 4.252e-003 6.748e-003 
1.153e-002 6.115e+008 3.879e+015 1.000e+006 4.934e-003 7.302e-003 
1.220e-002 6.142e+008 3.902e+015 1.000e+006 6.135e-003 7.951e-003 
1.281e-002 5.949e+008 3.879e+015 1.000e+006 4.976e-003 8.700e-003 
1.344e-002 5.907e+008 3.885e+015 1.000e+006 6.689e-003 9.351e-003 
1.405e-002 5.943e+008 3.875e+015 1.000e+006 6.240e-003 9.940e-003 
1.465e-002 5.968e+008 3.867e+015 1.000e+006 5.909e-003 1.052e-002 
1.525e-002 5.815e+008 3.871e+015 1.000e+006 6.242e-003 1.122e-002 
1.592e-002 5.815e+008 3.924e+015 1.000e+006 5.412e-003 1.189e-002 
1.682e-002 6.255e+008 4.024e+015 1.000e+006 3.816e-003 1.249e-002 
1.754e-002 6.528e+008 4.044e+015 1.000e+006 6.140e-003 1.303e-002 
1.818e-002 6.900e+008 4.004e+015 1.000e+006 2.631e-003 1.341e-002 
1.884e-002 7.098e+008 4.086e+015 1.000e+006 5.437e-003 1.393e-002 
1.960e-002 6.627e+008 4.114e+015 1.000e+006 9.067e-003 1.501e-002 
2.037e-002 6.012e+008 3.996e+015 1.000e+006 5.212e-003 1.621e-002 
 
