# Supplementary material for: Strain rate dependency of dislocation plasticity
Source: Nat Commun. 2021 Mar 23;12:1845. doi: 10.1038/s41467-021-21939-1 (PMC7988163; doi:10.1038/s41467-021-21939-1)
Supplement: Supplementary file 3 — Supplementary Data 1 [file 41467_2021_21939_MOESM3_ESM.zip › Supplementary Data 1/DDDSimulationSet3/StrainRate=1e6s-1/InitialDislocationDensity=6.8e11m-2 (2).dat]

#strain(1), stress(Pa), dislocation density(m-2), strain rate(s-1), mean dislocation velocity(km/s), plastic strain(1)
4.762e-005 6.827e+006 6.559e+011 1.000e+006 1.733e-002 2.329e-008 
9.662e-005 1.386e+007 6.559e+011 1.000e+006 3.459e-002 1.036e-007 
1.451e-004 2.090e+007 6.559e+011 1.000e+006 5.143e-002 2.397e-007 
1.936e-004 2.786e+007 6.559e+011 1.000e+006 6.762e-002 4.277e-007 
2.414e-004 3.474e+007 6.559e+011 1.000e+006 8.315e-002 6.646e-007 
2.899e-004 4.166e+007 6.559e+011 1.000e+006 9.868e-002 9.531e-007 
3.386e-004 4.866e+007 6.560e+011 1.000e+006 1.140e-001 1.296e-006 
3.871e-004 5.569e+007 6.561e+011 1.000e+006 1.298e-001 1.691e-006 
4.354e-004 6.257e+007 6.562e+011 1.000e+006 1.459e-001 2.130e-006 
4.838e-004 6.952e+007 6.564e+011 1.000e+006 1.635e-001 2.628e-006 
5.326e-004 7.649e+007 6.565e+011 1.000e+006 1.814e-001 3.188e-006 
5.790e-004 8.307e+007 6.567e+011 1.000e+006 1.950e-001 3.768e-006 
6.270e-004 8.994e+007 6.569e+011 1.000e+006 2.074e-001 4.414e-006 
6.739e-004 9.664e+007 6.571e+011 1.000e+006 2.198e-001 5.083e-006 
7.225e-004 1.036e+008 6.573e+011 1.000e+006 2.326e-001 5.815e-006 
7.702e-004 1.104e+008 6.575e+011 1.000e+006 2.461e-001 6.578e-006 
8.187e-004 1.172e+008 6.579e+011 1.000e+006 2.575e-001 7.389e-006 
8.666e-004 1.240e+008 6.584e+011 1.000e+006 2.701e-001 8.237e-006 
9.145e-004 1.308e+008 6.589e+011 1.000e+006 2.826e-001 9.126e-006 
9.628e-004 1.377e+008 6.596e+011 1.000e+006 2.942e-001 1.006e-005 
1.011e-003 1.444e+008 6.603e+011 1.000e+006 3.045e-001 1.101e-005 
1.059e-003 1.512e+008 6.612e+011 1.000e+006 3.159e-001 1.202e-005 
1.107e-003 1.580e+008 6.623e+011 1.000e+006 3.258e-001 1.305e-005 
1.155e-003 1.648e+008 6.634e+011 1.000e+006 3.362e-001 1.413e-005 
1.202e-003 1.715e+008 6.647e+011 1.000e+006 3.468e-001 1.521e-005 
1.251e-003 1.784e+008 6.662e+011 1.000e+006 3.581e-001 1.638e-005 
1.298e-003 1.850e+008 6.679e+011 1.000e+006 3.702e-001 1.754e-005 
1.346e-003 1.918e+008 6.698e+011 1.000e+006 3.822e-001 1.877e-005 
1.394e-003 1.986e+008 6.719e+011 1.000e+006 3.942e-001 2.005e-005 
1.442e-003 2.053e+008 6.742e+011 1.000e+006 4.063e-001 2.137e-005 
1.490e-003 2.120e+008 6.767e+011 1.000e+006 4.180e-001 2.271e-005 
1.536e-003 2.185e+008 6.794e+011 1.000e+006 4.304e-001 2.407e-005 
1.584e-003 2.252e+008 6.822e+011 1.000e+006 4.425e-001 2.552e-005 
1.633e-003 2.321e+008 6.853e+011 1.000e+006 4.560e-001 2.705e-005 
1.680e-003 2.387e+008 6.878e+011 1.000e+006 4.676e-001 2.858e-005 
1.727e-003 2.453e+008 6.909e+011 1.000e+006 4.816e-001 3.015e-005 
1.775e-003 2.520e+008 6.942e+011 1.000e+006 4.964e-001 3.179e-005 
1.823e-003 2.586e+008 6.976e+011 1.000e+006 5.104e-001 3.350e-005 
1.869e-003 2.651e+008 7.006e+011 1.000e+006 5.239e-001 3.521e-005 
1.916e-003 2.717e+008 7.043e+011 1.000e+006 5.362e-001 3.700e-005 
1.964e-003 2.783e+008 7.085e+011 1.000e+006 5.497e-001 3.886e-005 
2.012e-003 2.849e+008 7.121e+011 1.000e+006 5.666e-001 4.080e-005 
2.059e-003 2.914e+008 7.164e+011 1.000e+006 5.791e-001 4.275e-005 
2.106e-003 2.979e+008 7.203e+011 1.000e+006 5.958e-001 4.477e-005 
2.154e-003 3.046e+008 7.216e+011 1.000e+006 6.079e-001 4.690e-005 
2.201e-003 3.110e+008 7.249e+011 1.000e+006 6.207e-001 4.902e-005 
2.246e-003 3.172e+008 7.280e+011 1.000e+006 6.311e-001 5.109e-005 
2.288e-003 3.231e+008 7.295e+011 1.000e+006 6.416e-001 5.311e-005 
2.328e-003 3.285e+008 7.325e+011 1.000e+006 6.504e-001 5.501e-005 
2.357e-003 3.326e+008 7.350e+011 1.000e+006 6.584e-001 5.646e-005 
2.397e-003 3.381e+008 7.378e+011 1.000e+006 6.705e-001 5.844e-005 
2.431e-003 3.428e+008 7.396e+011 1.000e+006 6.778e-001 6.018e-005 
2.461e-003 3.469e+008 7.416e+011 1.000e+006 6.861e-001 6.173e-005 
2.489e-003 3.507e+008 7.439e+011 1.000e+006 6.924e-001 6.317e-005 
2.512e-003 3.538e+008 7.458e+011 1.000e+006 6.965e-001 6.437e-005 
2.532e-003 3.565e+008 7.478e+011 1.000e+006 6.995e-001 6.543e-005 
2.551e-003 3.592e+008 7.496e+011 1.000e+006 7.045e-001 6.647e-005 
2.571e-003 3.619e+008 7.513e+011 1.000e+006 7.089e-001 6.755e-005 
2.592e-003 3.648e+008 7.512e+011 1.000e+006 7.118e-001 6.867e-005 
2.612e-003 3.676e+008 7.532e+011 1.000e+006 7.173e-001 6.980e-005 
2.634e-003 3.705e+008 7.551e+011 1.000e+006 7.216e-001 7.100e-005 
2.656e-003 3.736e+008 7.573e+011 1.000e+006 7.265e-001 7.224e-005 
2.678e-003 3.765e+008 7.586e+011 1.000e+006 7.315e-001 7.346e-005 
2.698e-003 3.792e+008 7.605e+011 1.000e+006 7.371e-001 7.458e-005 
2.717e-003 3.818e+008 7.624e+011 1.000e+006 7.403e-001 7.566e-005 
2.736e-003 3.844e+008 7.644e+011 1.000e+006 7.440e-001 7.676e-005 
2.753e-003 3.868e+008 7.647e+011 1.000e+006 7.478e-001 7.781e-005 
2.771e-003 3.892e+008 7.664e+011 1.000e+006 7.523e-001 7.883e-005 
2.788e-003 3.915e+008 7.674e+011 1.000e+006 7.561e-001 7.984e-005 
2.805e-003 3.939e+008 7.691e+011 1.000e+006 7.596e-001 8.085e-005 
2.822e-003 3.962e+008 7.708e+011 1.000e+006 7.638e-001 8.186e-005 
2.839e-003 3.985e+008 7.725e+011 1.000e+006 7.666e-001 8.288e-005 
2.856e-003 4.008e+008 7.740e+011 1.000e+006 7.697e-001 8.389e-005 
2.873e-003 4.030e+008 7.756e+011 1.000e+006 7.730e-001 8.491e-005 
2.889e-003 4.053e+008 7.772e+011 1.000e+006 7.759e-001 8.592e-005 
2.906e-003 4.075e+008 7.790e+011 1.000e+006 7.790e-001 8.695e-005 
2.923e-003 4.098e+008 7.808e+011 1.000e+006 7.836e-001 8.801e-005 
2.940e-003 4.121e+008 7.811e+011 1.000e+006 7.875e-001 8.907e-005 
2.957e-003 4.145e+008 7.820e+011 1.000e+006 7.902e-001 9.015e-005 
2.974e-003 4.168e+008 7.833e+011 1.000e+006 7.932e-001 9.124e-005 
2.992e-003 4.191e+008 7.850e+011 1.000e+006 7.966e-001 9.233e-005 
3.009e-003 4.215e+008 7.865e+011 1.000e+006 8.005e-001 9.345e-005 
3.027e-003 4.239e+008 7.881e+011 1.000e+006 8.044e-001 9.458e-005 
3.044e-003 4.262e+008 7.895e+011 1.000e+006 8.081e-001 9.570e-005 
3.061e-003 4.286e+008 7.910e+011 1.000e+006 8.109e-001 9.684e-005 
3.079e-003 4.309e+008 7.926e+011 1.000e+006 8.126e-001 9.797e-005 
3.095e-003 4.332e+008 7.941e+011 1.000e+006 8.165e-001 9.905e-005 
3.111e-003 4.354e+008 7.958e+011 1.000e+006 8.193e-001 1.001e-004 
3.128e-003 4.376e+008 7.979e+011 1.000e+006 8.220e-001 1.013e-004 
3.146e-003 4.400e+008 7.977e+011 1.000e+006 8.250e-001 1.024e-004 
3.163e-003 4.423e+008 7.990e+011 1.000e+006 8.280e-001 1.036e-004 
3.181e-003 4.447e+008 8.006e+011 1.000e+006 8.309e-001 1.048e-004 
3.199e-003 4.471e+008 8.020e+011 1.000e+006 8.344e-001 1.060e-004 
3.217e-003 4.496e+008 8.036e+011 1.000e+006 8.374e-001 1.072e-004 
3.235e-003 4.520e+008 8.050e+011 1.000e+006 8.411e-001 1.085e-004 
3.252e-003 4.543e+008 8.067e+011 1.000e+006 8.438e-001 1.097e-004 
3.269e-003 4.566e+008 8.083e+011 1.000e+006 8.470e-001 1.108e-004 
3.286e-003 4.589e+008 8.099e+011 1.000e+006 8.507e-001 1.120e-004 
3.304e-003 4.612e+008 8.097e+011 1.000e+006 8.535e-001 1.133e-004 
3.321e-003 4.636e+008 8.107e+011 1.000e+006 8.565e-001 1.145e-004 
3.339e-003 4.660e+008 8.123e+011 1.000e+006 8.607e-001 1.158e-004 
3.358e-003 4.685e+008 8.141e+011 1.000e+006 8.627e-001 1.171e-004 
3.376e-003 4.710e+008 8.102e+011 1.000e+006 8.619e-001 1.184e-004 
3.395e-003 4.735e+008 8.113e+011 1.000e+006 8.633e-001 1.198e-004 
3.415e-003 4.761e+008 8.111e+011 1.000e+006 8.653e-001 1.212e-004 
3.434e-003 4.787e+008 8.118e+011 1.000e+006 8.695e-001 1.226e-004 
3.454e-003 4.814e+008 8.135e+011 1.000e+006 8.733e-001 1.240e-004 
3.473e-003 4.840e+008 8.148e+011 1.000e+006 8.770e-001 1.254e-004 
3.492e-003 4.866e+008 8.164e+011 1.000e+006 8.776e-001 1.268e-004 
3.507e-003 4.886e+008 8.167e+011 1.000e+006 8.798e-001 1.279e-004 
3.522e-003 4.905e+008 8.176e+011 1.000e+006 8.746e-001 1.289e-004 
3.536e-003 4.924e+008 8.190e+011 1.000e+006 8.830e-001 1.300e-004 
3.550e-003 4.944e+008 8.196e+011 1.000e+006 8.814e-001 1.310e-004 
3.565e-003 4.963e+008 8.207e+011 1.000e+006 8.799e-001 1.321e-004 
3.579e-003 4.981e+008 8.216e+011 1.000e+006 8.884e-001 1.331e-004 
3.593e-003 5.000e+008 8.228e+011 1.000e+006 8.766e-001 1.342e-004 
3.607e-003 5.019e+008 8.242e+011 1.000e+006 8.842e-001 1.352e-004 
3.620e-003 5.037e+008 8.252e+011 1.000e+006 8.805e-001 1.362e-004 
3.634e-003 5.056e+008 8.266e+011 1.000e+006 8.849e-001 1.373e-004 
3.648e-003 5.074e+008 8.273e+011 1.000e+006 8.819e-001 1.383e-004 
3.662e-003 5.092e+008 8.286e+011 1.000e+006 8.858e-001 1.393e-004 
3.676e-003 5.111e+008 8.252e+011 1.000e+006 8.943e-001 1.404e-004 
3.689e-003 5.130e+008 8.258e+011 1.000e+006 8.829e-001 1.414e-004 
3.703e-003 5.148e+008 8.268e+011 1.000e+006 8.955e-001 1.424e-004 
3.717e-003 5.166e+008 8.281e+011 1.000e+006 8.851e-001 1.435e-004 
3.731e-003 5.185e+008 8.291e+011 1.000e+006 8.955e-001 1.445e-004 
3.745e-003 5.203e+008 8.304e+011 1.000e+006 8.959e-001 1.456e-004 
3.759e-003 5.222e+008 8.316e+011 1.000e+006 8.996e-001 1.466e-004 
3.779e-003 5.249e+008 8.215e+011 1.000e+006 9.127e-001 1.482e-004 
3.801e-003 5.278e+008 8.224e+011 1.000e+006 9.162e-001 1.498e-004 
3.823e-003 5.308e+008 8.244e+011 1.000e+006 9.188e-001 1.516e-004 
3.846e-003 5.338e+008 8.256e+011 1.000e+006 9.218e-001 1.533e-004 
3.868e-003 5.367e+008 8.257e+011 1.000e+006 9.231e-001 1.550e-004 
3.890e-003 5.397e+008 8.269e+011 1.000e+006 9.264e-001 1.567e-004 
3.913e-003 5.428e+008 8.289e+011 1.000e+006 9.268e-001 1.586e-004 
3.936e-003 5.459e+008 8.307e+011 1.000e+006 9.312e-001 1.604e-004 
3.960e-003 5.490e+008 8.327e+011 1.000e+006 9.352e-001 1.623e-004 
3.985e-003 5.524e+008 8.332e+011 1.000e+006 9.358e-001 1.643e-004 
4.011e-003 5.559e+008 8.356e+011 1.000e+006 9.398e-001 1.663e-004 
4.039e-003 5.595e+008 8.386e+011 1.000e+006 9.429e-001 1.685e-004 
4.065e-003 5.630e+008 8.417e+011 1.000e+006 9.467e-001 1.707e-004 
4.092e-003 5.665e+008 8.450e+011 1.000e+006 9.495e-001 1.728e-004 
4.121e-003 5.704e+008 8.488e+011 1.000e+006 9.532e-001 1.752e-004 
4.152e-003 5.746e+008 8.532e+011 1.000e+006 9.572e-001 1.778e-004 
4.186e-003 5.791e+008 8.579e+011 1.000e+006 9.630e-001 1.807e-004 
4.224e-003 5.840e+008 8.636e+011 1.000e+006 9.667e-001 1.838e-004 
4.279e-003 5.913e+008 8.712e+011 1.000e+006 9.746e-001 1.886e-004 
4.325e-003 5.974e+008 8.785e+011 1.000e+006 9.801e-001 1.926e-004 
4.373e-003 6.037e+008 8.866e+011 1.000e+006 9.856e-001 1.969e-004 
4.421e-003 6.100e+008 8.952e+011 1.000e+006 9.918e-001 2.011e-004 
4.469e-003 6.163e+008 9.045e+011 1.000e+006 9.991e-001 2.055e-004 
4.516e-003 6.225e+008 9.111e+011 1.000e+006 1.006e+000 2.099e-004 
4.563e-003 6.287e+008 9.196e+011 1.000e+006 1.012e+000 2.144e-004 
4.611e-003 6.350e+008 9.258e+011 1.000e+006 1.017e+000 2.190e-004 
4.659e-003 6.413e+008 9.342e+011 1.000e+006 1.022e+000 2.236e-004 
4.704e-003 6.471e+008 9.396e+011 1.000e+006 1.026e+000 2.280e-004 
4.755e-003 6.538e+008 9.469e+011 1.000e+006 1.034e+000 2.331e-004 
4.803e-003 6.599e+008 9.555e+011 1.000e+006 1.040e+000 2.378e-004 
4.851e-003 6.661e+008 9.648e+011 1.000e+006 1.045e+000 2.427e-004 
4.898e-003 6.722e+008 9.740e+011 1.000e+006 1.050e+000 2.476e-004 
4.946e-003 6.784e+008 9.837e+011 1.000e+006 1.056e+000 2.526e-004 
4.994e-003 6.846e+008 9.942e+011 1.000e+006 1.063e+000 2.578e-004 
5.041e-003 6.907e+008 1.003e+012 1.000e+006 1.062e+000 2.629e-004 
5.088e-003 6.968e+008 1.013e+012 1.000e+006 1.065e+000 2.680e-004 
5.118e-003 7.007e+008 1.020e+012 1.000e+006 1.065e+000 2.713e-004 
5.134e-003 7.027e+008 1.025e+012 1.000e+006 1.067e+000 2.731e-004 
5.149e-003 7.047e+008 1.028e+012 1.000e+006 1.068e+000 2.748e-004 
5.164e-003 7.066e+008 1.032e+012 1.000e+006 1.069e+000 2.765e-004 
5.178e-003 7.084e+008 1.036e+012 1.000e+006 1.068e+000 2.781e-004 
5.192e-003 7.102e+008 1.039e+012 1.000e+006 1.075e+000 2.797e-004 
5.207e-003 7.121e+008 1.043e+012 1.000e+006 1.074e+000 2.813e-004 
5.221e-003 7.139e+008 1.047e+012 1.000e+006 1.079e+000 2.830e-004 
5.235e-003 7.157e+008 1.045e+012 1.000e+006 1.074e+000 2.846e-004 
5.249e-003 7.176e+008 1.049e+012 1.000e+006 1.076e+000 2.862e-004 
5.264e-003 7.194e+008 1.051e+012 1.000e+006 1.072e+000 2.879e-004 
5.278e-003 7.212e+008 1.054e+012 1.000e+006 1.083e+000 2.895e-004 
5.292e-003 7.230e+008 1.056e+012 1.000e+006 1.077e+000 2.912e-004 
5.306e-003 7.249e+008 1.059e+012 1.000e+006 1.075e+000 2.929e-004 
5.321e-003 7.267e+008 1.062e+012 1.000e+006 1.081e+000 2.945e-004 
5.335e-003 7.285e+008 1.064e+012 1.000e+006 1.079e+000 2.962e-004 
5.349e-003 7.302e+008 1.067e+012 1.000e+006 1.078e+000 2.978e-004 
5.363e-003 7.321e+008 1.069e+012 1.000e+006 1.081e+000 2.995e-004 
5.377e-003 7.339e+008 1.071e+012 1.000e+006 1.082e+000 3.012e-004 
5.391e-003 7.357e+008 1.072e+012 1.000e+006 1.077e+000 3.028e-004 
5.406e-003 7.375e+008 1.074e+012 1.000e+006 1.077e+000 3.045e-004 
5.419e-003 7.393e+008 1.077e+012 1.000e+006 1.080e+000 3.062e-004 
5.433e-003 7.410e+008 1.079e+012 1.000e+006 1.084e+000 3.078e-004 
5.447e-003 7.428e+008 1.083e+012 1.000e+006 1.088e+000 3.095e-004 
5.461e-003 7.446e+008 1.085e+012 1.000e+006 1.085e+000 3.112e-004 
5.475e-003 7.464e+008 1.089e+012 1.000e+006 1.082e+000 3.129e-004 
5.489e-003 7.481e+008 1.092e+012 1.000e+006 1.083e+000 3.146e-004 
5.503e-003 7.499e+008 1.095e+012 1.000e+006 1.086e+000 3.163e-004 
5.517e-003 7.517e+008 1.098e+012 1.000e+006 1.095e+000 3.180e-004 
5.531e-003 7.534e+008 1.101e+012 1.000e+006 1.092e+000 3.196e-004 
5.545e-003 7.552e+008 1.104e+012 1.000e+006 1.093e+000 3.214e-004 
5.559e-003 7.570e+008 1.108e+012 1.000e+006 1.090e+000 3.231e-004 
5.573e-003 7.588e+008 1.110e+012 1.000e+006 1.092e+000 3.248e-004 
5.587e-003 7.605e+008 1.114e+012 1.000e+006 1.095e+000 3.265e-004 
5.601e-003 7.623e+008 1.117e+012 1.000e+006 1.097e+000 3.283e-004 
5.614e-003 7.640e+008 1.120e+012 1.000e+006 1.101e+000 3.300e-004 
5.628e-003 7.657e+008 1.123e+012 1.000e+006 1.101e+000 3.317e-004 
5.642e-003 7.675e+008 1.127e+012 1.000e+006 1.106e+000 3.334e-004 
5.656e-003 7.692e+008 1.131e+012 1.000e+006 1.099e+000 3.352e-004 
5.670e-003 7.710e+008 1.135e+012 1.000e+006 1.109e+000 3.370e-004 
5.683e-003 7.727e+008 1.139e+012 1.000e+006 1.099e+000 3.387e-004 
5.697e-003 7.745e+008 1.141e+012 1.000e+006 1.100e+000 3.405e-004 
5.711e-003 7.762e+008 1.144e+012 1.000e+006 1.096e+000 3.423e-004 
5.725e-003 7.779e+008 1.148e+012 1.000e+006 1.095e+000 3.440e-004 
5.739e-003 7.797e+008 1.151e+012 1.000e+006 1.102e+000 3.458e-004 
5.752e-003 7.814e+008 1.155e+012 1.000e+006 1.108e+000 3.476e-004 
5.766e-003 7.831e+008 1.158e+012 1.000e+006 1.105e+000 3.494e-004 
5.780e-003 7.848e+008 1.163e+012 1.000e+006 1.103e+000 3.512e-004 
5.793e-003 7.866e+008 1.167e+012 1.000e+006 1.109e+000 3.530e-004 
5.807e-003 7.883e+008 1.171e+012 1.000e+006 1.103e+000 3.548e-004 
5.821e-003 7.900e+008 1.175e+012 1.000e+006 1.113e+000 3.566e-004 
5.835e-003 7.917e+008 1.179e+012 1.000e+006 1.106e+000 3.585e-004 
5.848e-003 7.935e+008 1.182e+012 1.000e+006 1.110e+000 3.603e-004 
5.862e-003 7.952e+008 1.186e+012 1.000e+006 1.111e+000 3.621e-004 
5.876e-003 7.969e+008 1.188e+012 1.000e+006 1.114e+000 3.640e-004 
5.890e-003 7.986e+008 1.192e+012 1.000e+006 1.113e+000 3.658e-004 
5.903e-003 8.003e+008 1.191e+012 1.000e+006 1.106e+000 3.677e-004 
5.917e-003 8.021e+008 1.195e+012 1.000e+006 1.115e+000 3.695e-004 
5.931e-003 8.038e+008 1.198e+012 1.000e+006 1.111e+000 3.713e-004 
5.944e-003 8.055e+008 1.201e+012 1.000e+006 1.113e+000 3.732e-004 
5.958e-003 8.072e+008 1.204e+012 1.000e+006 1.106e+000 3.751e-004 
5.972e-003 8.089e+008 1.208e+012 1.000e+006 1.108e+000 3.770e-004 
5.986e-003 8.106e+008 1.209e+012 1.000e+006 1.113e+000 3.788e-004 
5.999e-003 8.123e+008 1.213e+012 1.000e+006 1.118e+000 3.807e-004 
6.013e-003 8.140e+008 1.217e+012 1.000e+006 1.109e+000 3.826e-004 
6.026e-003 8.157e+008 1.220e+012 1.000e+006 1.107e+000 3.845e-004 
6.040e-003 8.174e+008 1.225e+012 1.000e+006 1.116e+000 3.864e-004 
6.054e-003 8.191e+008 1.229e+012 1.000e+006 1.119e+000 3.883e-004 
6.068e-003 8.208e+008 1.232e+012 1.000e+006 1.117e+000 3.902e-004 
6.081e-003 8.225e+008 1.236e+012 1.000e+006 1.116e+000 3.921e-004 
6.095e-003 8.242e+008 1.238e+012 1.000e+006 1.124e+000 3.940e-004 
6.108e-003 8.259e+008 1.242e+012 1.000e+006 1.115e+000 3.959e-004 
6.122e-003 8.276e+008 1.246e+012 1.000e+006 1.116e+000 3.979e-004 
6.136e-003 8.293e+008 1.249e+012 1.000e+006 1.117e+000 3.998e-004 
6.149e-003 8.310e+008 1.249e+012 1.000e+006 1.118e+000 4.018e-004 
6.163e-003 8.327e+008 1.253e+012 1.000e+006 1.115e+000 4.037e-004 
6.177e-003 8.343e+008 1.253e+012 1.000e+006 1.114e+000 4.056e-004 
6.190e-003 8.361e+008 1.256e+012 1.000e+006 1.115e+000 4.076e-004 
6.204e-003 8.378e+008 1.259e+012 1.000e+006 1.114e+000 4.096e-004 
6.218e-003 8.395e+008 1.262e+012 1.000e+006 1.117e+000 4.115e-004 
6.231e-003 8.411e+008 1.265e+012 1.000e+006 1.118e+000 4.135e-004 
6.245e-003 8.428e+008 1.268e+012 1.000e+006 1.117e+000 4.154e-004 
6.259e-003 8.445e+008 1.271e+012 1.000e+006 1.120e+000 4.174e-004 
6.272e-003 8.462e+008 1.276e+012 1.000e+006 1.116e+000 4.194e-004 
6.286e-003 8.479e+008 1.280e+012 1.000e+006 1.117e+000 4.214e-004 
6.300e-003 8.496e+008 1.278e+012 1.000e+006 1.120e+000 4.234e-004 
6.313e-003 8.513e+008 1.276e+012 1.000e+006 1.116e+000 4.254e-004 
6.327e-003 8.530e+008 1.280e+012 1.000e+006 1.113e+000 4.274e-004 
6.341e-003 8.547e+008 1.284e+012 1.000e+006 1.106e+000 4.294e-004 
6.355e-003 8.564e+008 1.284e+012 1.000e+006 1.119e+000 4.314e-004 
6.368e-003 8.581e+008 1.287e+012 1.000e+006 1.120e+000 4.334e-004 
6.382e-003 8.597e+008 1.291e+012 1.000e+006 1.121e+000 4.354e-004 
6.396e-003 8.614e+008 1.295e+012 1.000e+006 1.120e+000 4.374e-004 
6.409e-003 8.631e+008 1.299e+012 1.000e+006 1.126e+000 4.395e-004 
6.423e-003 8.648e+008 1.303e+012 1.000e+006 1.122e+000 4.415e-004 
6.437e-003 8.665e+008 1.305e+012 1.000e+006 1.121e+000 4.436e-004 
6.450e-003 8.682e+008 1.308e+012 1.000e+006 1.118e+000 4.456e-004 
6.464e-003 8.698e+008 1.312e+012 1.000e+006 1.119e+000 4.476e-004 
6.478e-003 8.715e+008 1.316e+012 1.000e+006 1.120e+000 4.497e-004 
6.492e-003 8.732e+008 1.320e+012 1.000e+006 1.116e+000 4.518e-004 
6.505e-003 8.749e+008 1.324e+012 1.000e+006 1.125e+000 4.539e-004 
6.519e-003 8.766e+008 1.324e+012 1.000e+006 1.119e+000 4.559e-004 
6.532e-003 8.782e+008 1.327e+012 1.000e+006 1.119e+000 4.580e-004 
6.546e-003 8.799e+008 1.329e+012 1.000e+006 1.124e+000 4.601e-004 
6.560e-003 8.816e+008 1.333e+012 1.000e+006 1.128e+000 4.622e-004 
6.574e-003 8.833e+008 1.336e+012 1.000e+006 1.121e+000 4.643e-004 
6.587e-003 8.850e+008 1.340e+012 1.000e+006 1.126e+000 4.664e-004 
6.601e-003 8.866e+008 1.339e+012 1.000e+006 1.117e+000 4.685e-004 
6.615e-003 8.883e+008 1.344e+012 1.000e+006 1.127e+000 4.706e-004 
6.629e-003 8.900e+008 1.346e+012 1.000e+006 1.127e+000 4.727e-004 
6.642e-003 8.917e+008 1.348e+012 1.000e+006 1.123e+000 4.748e-004 
6.656e-003 8.934e+008 1.353e+012 1.000e+006 1.124e+000 4.770e-004 
6.670e-003 8.950e+008 1.351e+012 1.000e+006 1.129e+000 4.791e-004 
6.683e-003 8.967e+008 1.348e+012 1.000e+006 1.119e+000 4.812e-004 
6.697e-003 8.983e+008 1.351e+012 1.000e+006 1.129e+000 4.833e-004 
6.711e-003 9.000e+008 1.347e+012 1.000e+006 1.122e+000 4.854e-004 
6.724e-003 9.017e+008 1.345e+012 1.000e+006 1.125e+000 4.875e-004 
6.738e-003 9.034e+008 1.349e+012 1.000e+006 1.127e+000 4.896e-004 
6.751e-003 9.050e+008 1.350e+012 1.000e+006 1.123e+000 4.917e-004 
6.765e-003 9.067e+008 1.353e+012 1.000e+006 1.129e+000 4.938e-004 
6.779e-003 9.084e+008 1.355e+012 1.000e+006 1.127e+000 4.960e-004 
6.793e-003 9.101e+008 1.359e+012 1.000e+006 1.132e+000 4.981e-004 
6.806e-003 9.117e+008 1.362e+012 1.000e+006 1.122e+000 5.003e-004 
6.820e-003 9.134e+008 1.365e+012 1.000e+006 1.127e+000 5.024e-004 
6.834e-003 9.150e+008 1.368e+012 1.000e+006 1.131e+000 5.045e-004 
6.847e-003 9.167e+008 1.372e+012 1.000e+006 1.124e+000 5.067e-004 
6.861e-003 9.184e+008 1.377e+012 1.000e+006 1.124e+000 5.089e-004 
6.875e-003 9.201e+008 1.381e+012 1.000e+006 1.123e+000 5.111e-004 
6.888e-003 9.217e+008 1.386e+012 1.000e+006 1.128e+000 5.133e-004 
6.902e-003 9.233e+008 1.389e+012 1.000e+006 1.129e+000 5.154e-004 
6.916e-003 9.250e+008 1.393e+012 1.000e+006 1.136e+000 5.176e-004 
6.929e-003 9.267e+008 1.397e+012 1.000e+006 1.128e+000 5.198e-004 
6.943e-003 9.284e+008 1.399e+012 1.000e+006 1.136e+000 5.220e-004 
6.957e-003 9.300e+008 1.403e+012 1.000e+006 1.130e+000 5.243e-004 
6.970e-003 9.316e+008 1.408e+012 1.000e+006 1.129e+000 5.265e-004 
6.984e-003 9.333e+008 1.407e+012 1.000e+006 1.140e+000 5.287e-004 
6.998e-003 9.350e+008 1.412e+012 1.000e+006 1.135e+000 5.310e-004 
7.012e-003 9.367e+008 1.416e+012 1.000e+006 1.143e+000 5.332e-004 
7.026e-003 9.383e+008 1.418e+012 1.000e+006 1.138e+000 5.355e-004 
7.039e-003 9.400e+008 1.422e+012 1.000e+006 1.139e+000 5.378e-004 
7.053e-003 9.417e+008 1.427e+012 1.000e+006 1.144e+000 5.401e-004 
7.067e-003 9.433e+008 1.432e+012 1.000e+006 1.142e+000 5.424e-004 
7.081e-003 9.450e+008 1.431e+012 1.000e+006 1.141e+000 5.447e-004 
7.095e-003 9.467e+008 1.432e+012 1.000e+006 1.143e+000 5.470e-004 
7.108e-003 9.483e+008 1.435e+012 1.000e+006 1.145e+000 5.493e-004 
7.122e-003 9.500e+008 1.439e+012 1.000e+006 1.145e+000 5.516e-004 
7.136e-003 9.516e+008 1.443e+012 1.000e+006 1.145e+000 5.539e-004 
7.150e-003 9.533e+008 1.448e+012 1.000e+006 1.144e+000 5.562e-004 
7.163e-003 9.549e+008 1.452e+012 1.000e+006 1.145e+000 5.586e-004 
7.177e-003 9.566e+008 1.457e+012 1.000e+006 1.149e+000 5.609e-004 
7.191e-003 9.582e+008 1.463e+012 1.000e+006 1.151e+000 5.632e-004 
7.205e-003 9.598e+008 1.468e+012 1.000e+006 1.154e+000 5.656e-004 
7.219e-003 9.615e+008 1.473e+012 1.000e+006 1.151e+000 5.680e-004 
7.232e-003 9.631e+008 1.478e+012 1.000e+006 1.157e+000 5.704e-004 
7.246e-003 9.648e+008 1.483e+012 1.000e+006 1.158e+000 5.728e-004 
7.259e-003 9.664e+008 1.490e+012 1.000e+006 1.157e+000 5.751e-004 
7.273e-003 9.680e+008 1.496e+012 1.000e+006 1.161e+000 5.775e-004 
7.286e-003 9.696e+008 1.501e+012 1.000e+006 1.157e+000 5.799e-004 
7.300e-003 9.712e+008 1.505e+012 1.000e+006 1.161e+000 5.824e-004 
7.314e-003 9.729e+008 1.509e+012 1.000e+006 1.163e+000 5.848e-004 
7.328e-003 9.745e+008 1.514e+012 1.000e+006 1.163e+000 5.873e-004 
7.341e-003 9.761e+008 1.519e+012 1.000e+006 1.162e+000 5.897e-004 
7.355e-003 9.777e+008 1.524e+012 1.000e+006 1.165e+000 5.922e-004 
7.369e-003 9.794e+008 1.530e+012 1.000e+006 1.164e+000 5.947e-004 
7.382e-003 9.810e+008 1.536e+012 1.000e+006 1.164e+000 5.972e-004 
7.396e-003 9.826e+008 1.541e+012 1.000e+006 1.164e+000 5.997e-004 
7.410e-003 9.842e+008 1.548e+012 1.000e+006 1.168e+000 6.022e-004 
7.423e-003 9.858e+008 1.554e+012 1.000e+006 1.168e+000 6.047e-004 
7.437e-003 9.874e+008 1.560e+012 1.000e+006 1.166e+000 6.072e-004 
7.451e-003 9.890e+008 1.566e+012 1.000e+006 1.167e+000 6.098e-004 
7.464e-003 9.906e+008 1.571e+012 1.000e+006 1.172e+000 6.123e-004 
7.478e-003 9.923e+008 1.577e+012 1.000e+006 1.171e+000 6.149e-004 
7.492e-003 9.938e+008 1.584e+012 1.000e+006 1.171e+000 6.175e-004 
7.505e-003 9.954e+008 1.590e+012 1.000e+006 1.174e+000 6.200e-004 
7.519e-003 9.970e+008 1.596e+012 1.000e+006 1.176e+000 6.227e-004 
7.533e-003 9.986e+008 1.603e+012 1.000e+006 1.174e+000 6.253e-004 
7.546e-003 1.000e+009 1.603e+012 1.000e+006 1.177e+000 6.279e-004 
7.560e-003 1.002e+009 1.608e+012 1.000e+006 1.172e+000 6.305e-004 
7.573e-003 1.003e+009 1.606e+012 1.000e+006 1.177e+000 6.331e-004 
7.587e-003 1.005e+009 1.609e+012 1.000e+006 1.176e+000 6.358e-004 
7.601e-003 1.007e+009 1.615e+012 1.000e+006 1.180e+000 6.384e-004 
7.614e-003 1.008e+009 1.620e+012 1.000e+006 1.180e+000 6.411e-004 
7.628e-003 1.010e+009 1.620e+012 1.000e+006 1.181e+000 6.437e-004 
7.642e-003 1.011e+009 1.625e+012 1.000e+006 1.178e+000 6.464e-004 
7.655e-003 1.013e+009 1.629e+012 1.000e+006 1.182e+000 6.491e-004 
7.669e-003 1.015e+009 1.634e+012 1.000e+006 1.179e+000 6.518e-004 
7.683e-003 1.016e+009 1.640e+012 1.000e+006 1.181e+000 6.545e-004 
7.697e-003 1.018e+009 1.646e+012 1.000e+006 1.181e+000 6.573e-004 
7.711e-003 1.019e+009 1.649e+012 1.000e+006 1.180e+000 6.601e-004 
7.725e-003 1.021e+009 1.654e+012 1.000e+006 1.183e+000 6.630e-004 
7.740e-003 1.023e+009 1.658e+012 1.000e+006 1.182e+000 6.658e-004 
7.755e-003 1.024e+009 1.663e+012 1.000e+006 1.184e+000 6.688e-004 
7.770e-003 1.026e+009 1.670e+012 1.000e+006 1.186e+000 6.720e-004 
7.787e-003 1.028e+009 1.674e+012 1.000e+006 1.188e+000 6.753e-004 
7.810e-003 1.031e+009 1.683e+012 1.000e+006 1.191e+000 6.800e-004 
7.836e-003 1.034e+009 1.686e+012 1.000e+006 1.191e+000 6.853e-004 
7.870e-003 1.038e+009 1.692e+012 1.000e+006 1.195e+000 6.922e-004 
7.919e-003 1.043e+009 1.709e+012 1.000e+006 1.198e+000 7.024e-004 
7.943e-003 1.046e+009 1.713e+012 1.000e+006 1.194e+000 7.074e-004 
7.962e-003 1.048e+009 1.714e+012 1.000e+006 1.191e+000 7.115e-004 
7.982e-003 1.050e+009 1.715e+012 1.000e+006 1.189e+000 7.155e-004 
8.001e-003 1.053e+009 1.719e+012 1.000e+006 1.189e+000 7.196e-004 
8.020e-003 1.055e+009 1.720e+012 1.000e+006 1.188e+000 7.236e-004 
8.039e-003 1.057e+009 1.720e+012 1.000e+006 1.189e+000 7.275e-004 
8.058e-003 1.059e+009 1.724e+012 1.000e+006 1.188e+000 7.315e-004 
8.076e-003 1.061e+009 1.724e+012 1.000e+006 1.187e+000 7.354e-004 
8.095e-003 1.063e+009 1.729e+012 1.000e+006 1.187e+000 7.392e-004 
8.115e-003 1.066e+009 1.732e+012 1.000e+006 1.187e+000 7.434e-004 
8.130e-003 1.067e+009 1.736e+012 1.000e+006 1.191e+000 7.467e-004 
8.146e-003 1.069e+009 1.742e+012 1.000e+006 1.191e+000 7.500e-004 
8.162e-003 1.071e+009 1.750e+012 1.000e+006 1.193e+000 7.534e-004 
8.178e-003 1.073e+009 1.756e+012 1.000e+006 1.195e+000 7.569e-004 
8.196e-003 1.075e+009 1.761e+012 1.000e+006 1.196e+000 7.606e-004 
8.215e-003 1.077e+009 1.762e+012 1.000e+006 1.197e+000 7.647e-004 
8.234e-003 1.079e+009 1.768e+012 1.000e+006 1.198e+000 7.688e-004 
8.253e-003 1.081e+009 1.775e+012 1.000e+006 1.200e+000 7.730e-004 
8.273e-003 1.084e+009 1.782e+012 1.000e+006 1.203e+000 7.774e-004 
8.292e-003 1.086e+009 1.783e+012 1.000e+006 1.205e+000 7.817e-004 
8.312e-003 1.088e+009 1.789e+012 1.000e+006 1.207e+000 7.861e-004 
8.332e-003 1.090e+009 1.781e+012 1.000e+006 1.215e+000 7.904e-004 
8.352e-003 1.093e+009 1.775e+012 1.000e+006 1.215e+000 7.948e-004 
8.373e-003 1.095e+009 1.748e+012 1.000e+006 1.220e+000 7.994e-004 
8.396e-003 1.098e+009 1.743e+012 1.000e+006 1.221e+000 8.043e-004 
8.416e-003 1.100e+009 1.735e+012 1.000e+006 1.222e+000 8.088e-004 
8.436e-003 1.102e+009 1.734e+012 1.000e+006 1.226e+000 8.131e-004 
8.455e-003 1.104e+009 1.736e+012 1.000e+006 1.226e+000 8.172e-004 
8.474e-003 1.106e+009 1.738e+012 1.000e+006 1.228e+000 8.214e-004 
8.494e-003 1.109e+009 1.735e+012 1.000e+006 1.232e+000 8.256e-004 
8.514e-003 1.111e+009 1.734e+012 1.000e+006 1.236e+000 8.301e-004 
8.536e-003 1.113e+009 1.739e+012 1.000e+006 1.237e+000 8.347e-004 
8.559e-003 1.116e+009 1.741e+012 1.000e+006 1.240e+000 8.398e-004 
8.598e-003 1.120e+009 1.749e+012 1.000e+006 1.244e+000 8.485e-004 
8.643e-003 1.125e+009 1.755e+012 1.000e+006 1.248e+000 8.585e-004 
8.689e-003 1.131e+009 1.763e+012 1.000e+006 1.252e+000 8.687e-004 
8.729e-003 1.135e+009 1.770e+012 1.000e+006 1.257e+000 8.778e-004 
8.770e-003 1.140e+009 1.784e+012 1.000e+006 1.261e+000 8.873e-004 
8.813e-003 1.144e+009 1.786e+012 1.000e+006 1.265e+000 8.970e-004 
8.858e-003 1.149e+009 1.787e+012 1.000e+006 1.265e+000 9.074e-004 
8.903e-003 1.154e+009 1.794e+012 1.000e+006 1.267e+000 9.178e-004 
8.945e-003 1.159e+009 1.803e+012 1.000e+006 1.267e+000 9.276e-004 
8.961e-003 1.161e+009 1.805e+012 1.000e+006 1.267e+000 9.314e-004 
8.976e-003 1.163e+009 1.809e+012 1.000e+006 1.264e+000 9.350e-004 
8.992e-003 1.164e+009 1.804e+012 1.000e+006 1.265e+000 9.386e-004 
9.009e-003 1.166e+009 1.806e+012 1.000e+006 1.268e+000 9.427e-004 
9.026e-003 1.168e+009 1.806e+012 1.000e+006 1.269e+000 9.466e-004 
9.049e-003 1.171e+009 1.810e+012 1.000e+006 1.270e+000 9.519e-004 
9.068e-003 1.173e+009 1.801e+012 1.000e+006 1.268e+000 9.564e-004 
9.096e-003 1.176e+009 1.806e+012 1.000e+006 1.270e+000 9.629e-004 
9.136e-003 1.180e+009 1.814e+012 1.000e+006 1.272e+000 9.722e-004 
9.181e-003 1.185e+009 1.822e+012 1.000e+006 1.273e+000 9.829e-004 
9.226e-003 1.190e+009 1.832e+012 1.000e+006 1.274e+000 9.937e-004 
9.242e-003 1.192e+009 1.839e+012 1.000e+006 1.275e+000 9.975e-004 
9.258e-003 1.194e+009 1.843e+012 1.000e+006 1.270e+000 1.001e-003 
9.273e-003 1.195e+009 1.849e+012 1.000e+006 1.274e+000 1.005e-003 
9.288e-003 1.197e+009 1.851e+012 1.000e+006 1.271e+000 1.009e-003 
9.304e-003 1.199e+009 1.855e+012 1.000e+006 1.275e+000 1.012e-003 
9.320e-003 1.200e+009 1.860e+012 1.000e+006 1.273e+000 1.016e-003 
9.335e-003 1.202e+009 1.866e+012 1.000e+006 1.276e+000 1.020e-003 
9.350e-003 1.204e+009 1.866e+012 1.000e+006 1.278e+000 1.024e-003 
9.366e-003 1.206e+009 1.868e+012 1.000e+006 1.273e+000 1.027e-003 
9.381e-003 1.207e+009 1.871e+012 1.000e+006 1.277e+000 1.031e-003 
9.396e-003 1.209e+009 1.876e+012 1.000e+006 1.274e+000 1.035e-003 
9.411e-003 1.210e+009 1.874e+012 1.000e+006 1.274e+000 1.038e-003 
9.426e-003 1.212e+009 1.878e+012 1.000e+006 1.277e+000 1.042e-003 
9.442e-003 1.214e+009 1.872e+012 1.000e+006 1.281e+000 1.046e-003 
9.457e-003 1.216e+009 1.867e+012 1.000e+006 1.275e+000 1.050e-003 
9.472e-003 1.217e+009 1.872e+012 1.000e+006 1.278e+000 1.053e-003 
9.487e-003 1.219e+009 1.875e+012 1.000e+006 1.279e+000 1.057e-003 
9.503e-003 1.221e+009 1.878e+012 1.000e+006 1.280e+000 1.061e-003 
9.518e-003 1.222e+009 1.883e+012 1.000e+006 1.281e+000 1.065e-003 
9.534e-003 1.224e+009 1.881e+012 1.000e+006 1.285e+000 1.068e-003 
9.549e-003 1.226e+009 1.885e+012 1.000e+006 1.280e+000 1.072e-003 
9.565e-003 1.227e+009 1.889e+012 1.000e+006 1.284e+000 1.076e-003 
9.580e-003 1.229e+009 1.887e+012 1.000e+006 1.282e+000 1.080e-003 
9.595e-003 1.231e+009 1.891e+012 1.000e+006 1.285e+000 1.084e-003 
9.611e-003 1.232e+009 1.890e+012 1.000e+006 1.287e+000 1.087e-003 
9.627e-003 1.234e+009 1.893e+012 1.000e+006 1.286e+000 1.091e-003 
9.642e-003 1.236e+009 1.885e+012 1.000e+006 1.285e+000 1.095e-003 
9.657e-003 1.237e+009 1.889e+012 1.000e+006 1.285e+000 1.099e-003 
9.672e-003 1.239e+009 1.892e+012 1.000e+006 1.286e+000 1.103e-003 
9.687e-003 1.241e+009 1.894e+012 1.000e+006 1.286e+000 1.106e-003 
9.703e-003 1.242e+009 1.896e+012 1.000e+006 1.287e+000 1.110e-003 
9.719e-003 1.244e+009 1.898e+012 1.000e+006 1.287e+000 1.114e-003 
9.734e-003 1.246e+009 1.898e+012 1.000e+006 1.289e+000 1.118e-003 
9.750e-003 1.247e+009 1.896e+012 1.000e+006 1.290e+000 1.122e-003 
9.765e-003 1.249e+009 1.899e+012 1.000e+006 1.289e+000 1.126e-003 
9.780e-003 1.251e+009 1.900e+012 1.000e+006 1.293e+000 1.130e-003 
9.806e-003 1.254e+009 1.904e+012 1.000e+006 1.293e+000 1.136e-003 
9.854e-003 1.259e+009 1.917e+012 1.000e+006 1.296e+000 1.148e-003 
9.899e-003 1.263e+009 1.928e+012 1.000e+006 1.298e+000 1.159e-003 
9.944e-003 1.268e+009 1.938e+012 1.000e+006 1.299e+000 1.171e-003 
9.989e-003 1.273e+009 1.934e+012 1.000e+006 1.300e+000 1.183e-003 
1.003e-002 1.277e+009 1.935e+012 1.000e+006 1.299e+000 1.192e-003 
1.005e-002 1.280e+009 1.937e+012 1.000e+006 1.300e+000 1.198e-003 
1.008e-002 1.283e+009 1.943e+012 1.000e+006 1.302e+000 1.205e-003 
1.012e-002 1.287e+009 1.935e+012 1.000e+006 1.301e+000 1.217e-003 
1.017e-002 1.292e+009 1.924e+012 1.000e+006 1.301e+000 1.228e-003 
1.020e-002 1.296e+009 1.926e+012 1.000e+006 1.300e+000 1.237e-003 
1.022e-002 1.298e+009 1.930e+012 1.000e+006 1.300e+000 1.242e-003 
1.024e-002 1.300e+009 1.934e+012 1.000e+006 1.297e+000 1.247e-003 
1.026e-002 1.303e+009 1.939e+012 1.000e+006 1.300e+000 1.253e-003 
1.028e-002 1.305e+009 1.946e+012 1.000e+006 1.303e+000 1.258e-003 
1.031e-002 1.308e+009 1.948e+012 1.000e+006 1.305e+000 1.265e-003 
1.035e-002 1.312e+009 1.962e+012 1.000e+006 1.309e+000 1.276e-003 
1.038e-002 1.315e+009 1.972e+012 1.000e+006 1.308e+000 1.283e-003 
1.040e-002 1.318e+009 1.982e+012 1.000e+006 1.310e+000 1.289e-003 
1.043e-002 1.320e+009 1.992e+012 1.000e+006 1.312e+000 1.296e-003 
1.048e-002 1.325e+009 2.005e+012 1.000e+006 1.313e+000 1.309e-003 
1.050e-002 1.328e+009 2.005e+012 1.000e+006 1.312e+000 1.315e-003 
1.052e-002 1.330e+009 2.012e+012 1.000e+006 1.314e+000 1.321e-003 
1.055e-002 1.333e+009 2.016e+012 1.000e+006 1.315e+000 1.328e-003 
1.059e-002 1.338e+009 2.013e+012 1.000e+006 1.318e+000 1.341e-003 
1.062e-002 1.340e+009 2.015e+012 1.000e+006 1.317e+000 1.347e-003 
1.064e-002 1.342e+009 2.018e+012 1.000e+006 1.316e+000 1.352e-003 
1.066e-002 1.344e+009 2.014e+012 1.000e+006 1.315e+000 1.358e-003 
1.068e-002 1.346e+009 2.017e+012 1.000e+006 1.316e+000 1.363e-003 
1.070e-002 1.348e+009 2.020e+012 1.000e+006 1.316e+000 1.368e-003 
1.073e-002 1.352e+009 2.017e+012 1.000e+006 1.317e+000 1.378e-003 
1.078e-002 1.357e+009 2.021e+012 1.000e+006 1.318e+000 1.390e-003 
1.082e-002 1.362e+009 2.030e+012 1.000e+006 1.320e+000 1.402e-003 
1.086e-002 1.366e+009 2.025e+012 1.000e+006 1.317e+000 1.414e-003 
1.091e-002 1.371e+009 2.022e+012 1.000e+006 1.317e+000 1.426e-003 
1.095e-002 1.376e+009 2.028e+012 1.000e+006 1.318e+000 1.439e-003 
1.100e-002 1.380e+009 2.024e+012 1.000e+006 1.318e+000 1.451e-003 
1.104e-002 1.385e+009 2.027e+012 1.000e+006 1.320e+000 1.463e-003 
1.108e-002 1.389e+009 2.033e+012 1.000e+006 1.319e+000 1.473e-003 
1.111e-002 1.392e+009 2.035e+012 1.000e+006 1.321e+000 1.480e-003 
1.115e-002 1.396e+009 2.036e+012 1.000e+006 1.324e+000 1.492e-003 
1.117e-002 1.398e+009 2.027e+012 1.000e+006 1.323e+000 1.497e-003 
1.118e-002 1.400e+009 2.024e+012 1.000e+006 1.322e+000 1.501e-003 
1.120e-002 1.401e+009 2.025e+012 1.000e+006 1.323e+000 1.505e-003 
1.121e-002 1.403e+009 2.027e+012 1.000e+006 1.324e+000 1.509e-003 
1.122e-002 1.404e+009 2.028e+012 1.000e+006 1.325e+000 1.513e-003 
1.124e-002 1.406e+009 2.025e+012 1.000e+006 1.324e+000 1.517e-003 
1.125e-002 1.407e+009 2.021e+012 1.000e+006 1.324e+000 1.521e-003 
1.127e-002 1.409e+009 2.021e+012 1.000e+006 1.323e+000 1.525e-003 
1.129e-002 1.411e+009 2.024e+012 1.000e+006 1.321e+000 1.530e-003 
1.131e-002 1.413e+009 2.022e+012 1.000e+006 1.321e+000 1.535e-003 
1.132e-002 1.415e+009 2.025e+012 1.000e+006 1.323e+000 1.540e-003 
1.134e-002 1.417e+009 2.028e+012 1.000e+006 1.325e+000 1.545e-003 
1.136e-002 1.419e+009 2.027e+012 1.000e+006 1.325e+000 1.550e-003 
1.139e-002 1.421e+009 2.023e+012 1.000e+006 1.325e+000 1.557e-003 
1.143e-002 1.426e+009 2.025e+012 1.000e+006 1.328e+000 1.570e-003 
1.148e-002 1.431e+009 2.017e+012 1.000e+006 1.329e+000 1.582e-003 
1.151e-002 1.434e+009 2.013e+012 1.000e+006 1.329e+000 1.591e-003 
1.152e-002 1.436e+009 2.015e+012 1.000e+006 1.329e+000 1.595e-003 
1.154e-002 1.437e+009 2.008e+012 1.000e+006 1.327e+000 1.598e-003 
1.155e-002 1.439e+009 2.010e+012 1.000e+006 1.329e+000 1.602e-003 
1.157e-002 1.440e+009 2.012e+012 1.000e+006 1.327e+000 1.606e-003 
1.158e-002 1.441e+009 2.015e+012 1.000e+006 1.329e+000 1.609e-003 
1.159e-002 1.443e+009 2.016e+012 1.000e+006 1.330e+000 1.613e-003 
1.161e-002 1.444e+009 2.018e+012 1.000e+006 1.329e+000 1.617e-003 
1.162e-002 1.446e+009 2.020e+012 1.000e+006 1.332e+000 1.621e-003 
1.164e-002 1.448e+009 2.020e+012 1.000e+006 1.333e+000 1.626e-003 
1.168e-002 1.452e+009 2.012e+012 1.000e+006 1.334e+000 1.637e-003 
1.171e-002 1.455e+009 2.015e+012 1.000e+006 1.332e+000 1.646e-003 
1.173e-002 1.457e+009 2.016e+012 1.000e+006 1.333e+000 1.650e-003 
1.174e-002 1.459e+009 2.019e+012 1.000e+006 1.333e+000 1.654e-003 
1.176e-002 1.460e+009 2.017e+012 1.000e+006 1.333e+000 1.658e-003 
1.180e-002 1.465e+009 2.023e+012 1.000e+006 1.334e+000 1.670e-003 
1.185e-002 1.469e+009 2.028e+012 1.000e+006 1.334e+000 1.683e-003 
1.189e-002 1.474e+009 2.037e+012 1.000e+006 1.335e+000 1.696e-003 
1.193e-002 1.478e+009 2.043e+012 1.000e+006 1.333e+000 1.706e-003 
1.195e-002 1.480e+009 2.046e+012 1.000e+006 1.334e+000 1.711e-003 
1.197e-002 1.482e+009 2.046e+012 1.000e+006 1.335e+000 1.716e-003 
1.200e-002 1.486e+009 2.051e+012 1.000e+006 1.336e+000 1.727e-003 
1.205e-002 1.491e+009 2.061e+012 1.000e+006 1.337e+000 1.739e-003 
1.208e-002 1.494e+009 2.066e+012 1.000e+006 1.338e+000 1.747e-003 
1.212e-002 1.498e+009 2.058e+012 1.000e+006 1.337e+000 1.758e-003 
1.214e-002 1.501e+009 2.063e+012 1.000e+006 1.334e+000 1.766e-003 
1.216e-002 1.502e+009 2.062e+012 1.000e+006 1.336e+000 1.770e-003 
1.218e-002 1.504e+009 2.066e+012 1.000e+006 1.337e+000 1.775e-003 
1.219e-002 1.505e+009 2.070e+012 1.000e+006 1.339e+000 1.779e-003 
1.222e-002 1.508e+009 2.078e+012 1.000e+006 1.341e+000 1.787e-003 
1.226e-002 1.512e+009 2.089e+012 1.000e+006 1.344e+000 1.798e-003 
1.228e-002 1.514e+009 2.095e+012 1.000e+006 1.343e+000 1.804e-003 
1.229e-002 1.516e+009 2.093e+012 1.000e+006 1.343e+000 1.808e-003 
1.231e-002 1.517e+009 2.095e+012 1.000e+006 1.343e+000 1.812e-003 
1.232e-002 1.519e+009 2.097e+012 1.000e+006 1.346e+000 1.816e-003 
1.233e-002 1.520e+009 2.104e+012 1.000e+006 1.346e+000 1.820e-003 
1.235e-002 1.522e+009 2.101e+012 1.000e+006 1.347e+000 1.824e-003 
1.236e-002 1.523e+009 2.105e+012 1.000e+006 1.348e+000 1.829e-003 
1.240e-002 1.527e+009 2.109e+012 1.000e+006 1.350e+000 1.838e-003 
1.243e-002 1.530e+009 2.118e+012 1.000e+006 1.350e+000 1.849e-003 
1.245e-002 1.532e+009 2.121e+012 1.000e+006 1.351e+000 1.854e-003 
1.247e-002 1.534e+009 2.125e+012 1.000e+006 1.351e+000 1.859e-003 
1.248e-002 1.536e+009 2.129e+012 1.000e+006 1.349e+000 1.864e-003 
1.250e-002 1.537e+009 2.125e+012 1.000e+006 1.348e+000 1.868e-003 
1.251e-002 1.538e+009 2.127e+012 1.000e+006 1.350e+000 1.872e-003 
1.253e-002 1.540e+009 2.131e+012 1.000e+006 1.344e+000 1.876e-003 
1.254e-002 1.541e+009 2.128e+012 1.000e+006 1.344e+000 1.880e-003 
1.255e-002 1.543e+009 2.131e+012 1.000e+006 1.347e+000 1.884e-003 
1.257e-002 1.544e+009 2.135e+012 1.000e+006 1.353e+000 1.888e-003 
1.258e-002 1.545e+009 2.139e+012 1.000e+006 1.352e+000 1.892e-003 
1.260e-002 1.547e+009 2.137e+012 1.000e+006 1.353e+000 1.896e-003 
1.261e-002 1.548e+009 2.141e+012 1.000e+006 1.355e+000 1.901e-003 
1.262e-002 1.550e+009 2.145e+012 1.000e+006 1.354e+000 1.905e-003 
1.264e-002 1.551e+009 2.151e+012 1.000e+006 1.358e+000 1.909e-003 
1.266e-002 1.553e+009 2.157e+012 1.000e+006 1.359e+000 1.915e-003 
1.268e-002 1.555e+009 2.159e+012 1.000e+006 1.359e+000 1.920e-003 
1.270e-002 1.558e+009 2.167e+012 1.000e+006 1.361e+000 1.929e-003 
1.273e-002 1.560e+009 2.174e+012 1.000e+006 1.361e+000 1.936e-003 
1.274e-002 1.562e+009 2.178e+012 1.000e+006 1.360e+000 1.940e-003 
1.276e-002 1.563e+009 2.184e+012 1.000e+006 1.361e+000 1.944e-003 
1.278e-002 1.566e+009 2.195e+012 1.000e+006 1.362e+000 1.953e-003 
1.283e-002 1.570e+009 2.211e+012 1.000e+006 1.364e+000 1.967e-003 
1.286e-002 1.574e+009 2.222e+012 1.000e+006 1.364e+000 1.977e-003 
1.290e-002 1.577e+009 2.229e+012 1.000e+006 1.365e+000 1.988e-003 
1.292e-002 1.580e+009 2.241e+012 1.000e+006 1.365e+000 1.996e-003 
1.294e-002 1.581e+009 2.245e+012 1.000e+006 1.363e+000 2.000e-003 
1.295e-002 1.583e+009 2.251e+012 1.000e+006 1.360e+000 2.005e-003 
1.297e-002 1.584e+009 2.255e+012 1.000e+006 1.365e+000 2.010e-003 
1.298e-002 1.586e+009 2.255e+012 1.000e+006 1.365e+000 2.015e-003 
1.300e-002 1.587e+009 2.259e+012 1.000e+006 1.366e+000 2.020e-003 
1.302e-002 1.589e+009 2.265e+012 1.000e+006 1.368e+000 2.025e-003 
1.303e-002 1.591e+009 2.272e+012 1.000e+006 1.367e+000 2.030e-003 
1.305e-002 1.592e+009 2.277e+012 1.000e+006 1.369e+000 2.035e-003 
1.308e-002 1.595e+009 2.287e+012 1.000e+006 1.369e+000 2.046e-003 
1.310e-002 1.597e+009 2.295e+012 1.000e+006 1.366e+000 2.050e-003 
1.311e-002 1.598e+009 2.298e+012 1.000e+006 1.368e+000 2.055e-003 
1.313e-002 1.600e+009 2.302e+012 1.000e+006 1.369e+000 2.060e-003 
1.314e-002 1.601e+009 2.308e+012 1.000e+006 1.369e+000 2.065e-003 
1.316e-002 1.603e+009 2.315e+012 1.000e+006 1.368e+000 2.070e-003 
1.317e-002 1.604e+009 2.318e+012 1.000e+006 1.370e+000 2.075e-003 
1.319e-002 1.606e+009 2.325e+012 1.000e+006 1.369e+000 2.079e-003 
1.320e-002 1.607e+009 2.331e+012 1.000e+006 1.367e+000 2.084e-003 
1.321e-002 1.608e+009 2.338e+012 1.000e+006 1.366e+000 2.088e-003 
1.323e-002 1.610e+009 2.344e+012 1.000e+006 1.366e+000 2.093e-003 
1.324e-002 1.611e+009 2.349e+012 1.000e+006 1.367e+000 2.097e-003 
1.325e-002 1.612e+009 2.353e+012 1.000e+006 1.369e+000 2.102e-003 
1.327e-002 1.614e+009 2.360e+012 1.000e+006 1.368e+000 2.106e-003 
1.328e-002 1.615e+009 2.360e+012 1.000e+006 1.372e+000 2.111e-003 
1.330e-002 1.617e+009 2.367e+012 1.000e+006 1.374e+000 2.116e-003 
1.331e-002 1.618e+009 2.374e+012 1.000e+006 1.373e+000 2.121e-003 
1.333e-002 1.619e+009 2.379e+012 1.000e+006 1.370e+000 2.125e-003 
1.334e-002 1.621e+009 2.385e+012 1.000e+006 1.370e+000 2.130e-003 
1.335e-002 1.622e+009 2.392e+012 1.000e+006 1.370e+000 2.135e-003 
1.337e-002 1.623e+009 2.398e+012 1.000e+006 1.373e+000 2.140e-003 
1.338e-002 1.625e+009 2.399e+012 1.000e+006 1.372e+000 2.144e-003 
1.340e-002 1.626e+009 2.406e+012 1.000e+006 1.374e+000 2.149e-003 
1.341e-002 1.628e+009 2.411e+012 1.000e+006 1.373e+000 2.154e-003 
1.343e-002 1.629e+009 2.420e+012 1.000e+006 1.373e+000 2.160e-003 
1.344e-002 1.631e+009 2.427e+012 1.000e+006 1.376e+000 2.165e-003 
1.346e-002 1.632e+009 2.436e+012 1.000e+006 1.377e+000 2.171e-003 
1.348e-002 1.634e+009 2.444e+012 1.000e+006 1.377e+000 2.177e-003 
1.350e-002 1.636e+009 2.452e+012 1.000e+006 1.379e+000 2.183e-003 
1.353e-002 1.639e+009 2.464e+012 1.000e+006 1.380e+000 2.195e-003 
1.358e-002 1.643e+009 2.488e+012 1.000e+006 1.381e+000 2.211e-003 
1.362e-002 1.648e+009 2.504e+012 1.000e+006 1.381e+000 2.227e-003 
1.364e-002 1.650e+009 2.512e+012 1.000e+006 1.380e+000 2.235e-003 
1.366e-002 1.651e+009 2.516e+012 1.000e+006 1.380e+000 2.240e-003 
1.368e-002 1.653e+009 2.523e+012 1.000e+006 1.381e+000 2.246e-003 
1.370e-002 1.655e+009 2.536e+012 1.000e+006 1.383e+000 2.255e-003 
1.372e-002 1.657e+009 2.548e+012 1.000e+006 1.382e+000 2.263e-003 
1.374e-002 1.659e+009 2.552e+012 1.000e+006 1.381e+000 2.269e-003 
1.376e-002 1.661e+009 2.564e+012 1.000e+006 1.382e+000 2.277e-003 
1.378e-002 1.662e+009 2.558e+012 1.000e+006 1.379e+000 2.283e-003 
1.379e-002 1.663e+009 2.566e+012 1.000e+006 1.377e+000 2.288e-003 
1.381e-002 1.665e+009 2.553e+012 1.000e+006 1.377e+000 2.293e-003 
1.382e-002 1.666e+009 2.559e+012 1.000e+006 1.379e+000 2.298e-003 
1.384e-002 1.667e+009 2.563e+012 1.000e+006 1.380e+000 2.303e-003 
1.385e-002 1.669e+009 2.565e+012 1.000e+006 1.381e+000 2.309e-003 
1.388e-002 1.671e+009 2.575e+012 1.000e+006 1.383e+000 2.318e-003 
1.390e-002 1.674e+009 2.581e+012 1.000e+006 1.380e+000 2.328e-003 
1.392e-002 1.675e+009 2.589e+012 1.000e+006 1.382e+000 2.334e-003 
1.393e-002 1.676e+009 2.595e+012 1.000e+006 1.381e+000 2.339e-003 
1.395e-002 1.678e+009 2.602e+012 1.000e+006 1.379e+000 2.344e-003 
1.396e-002 1.679e+009 2.608e+012 1.000e+006 1.383e+000 2.350e-003 
1.398e-002 1.681e+009 2.614e+012 1.000e+006 1.380e+000 2.356e-003 
1.400e-002 1.682e+009 2.613e+012 1.000e+006 1.384e+000 2.361e-003 
1.401e-002 1.683e+009 2.617e+012 1.000e+006 1.384e+000 2.367e-003 
1.404e-002 1.686e+009 2.632e+012 1.000e+006 1.386e+000 2.380e-003 
1.409e-002 1.690e+009 2.635e+012 1.000e+006 1.386e+000 2.396e-003 
1.412e-002 1.694e+009 2.640e+012 1.000e+006 1.385e+000 2.410e-003 
1.414e-002 1.695e+009 2.648e+012 1.000e+006 1.385e+000 2.416e-003 
1.416e-002 1.697e+009 2.654e+012 1.000e+006 1.385e+000 2.422e-003 
1.418e-002 1.699e+009 2.665e+012 1.000e+006 1.386e+000 2.430e-003 
1.420e-002 1.700e+009 2.671e+012 1.000e+006 1.387e+000 2.436e-003 
1.421e-002 1.702e+009 2.678e+012 1.000e+006 1.387e+000 2.442e-003 
1.423e-002 1.703e+009 2.684e+012 1.000e+006 1.387e+000 2.450e-003 
1.426e-002 1.706e+009 2.683e+012 1.000e+006 1.387e+000 2.461e-003 
1.428e-002 1.708e+009 2.692e+012 1.000e+006 1.386e+000 2.469e-003 
1.430e-002 1.710e+009 2.698e+012 1.000e+006 1.387e+000 2.476e-003 
1.432e-002 1.711e+009 2.704e+012 1.000e+006 1.386e+000 2.483e-003 
1.433e-002 1.712e+009 2.703e+012 1.000e+006 1.386e+000 2.489e-003 
1.435e-002 1.714e+009 2.711e+012 1.000e+006 1.387e+000 2.495e-003 
1.436e-002 1.715e+009 2.718e+012 1.000e+006 1.389e+000 2.501e-003 
1.438e-002 1.717e+009 2.725e+012 1.000e+006 1.389e+000 2.506e-003 
1.440e-002 1.718e+009 2.727e+012 1.000e+006 1.390e+000 2.513e-003 
1.443e-002 1.721e+009 2.741e+012 1.000e+006 1.391e+000 2.526e-003 
1.446e-002 1.724e+009 2.753e+012 1.000e+006 1.392e+000 2.538e-003 
1.449e-002 1.726e+009 2.759e+012 1.000e+006 1.392e+000 2.549e-003 
1.451e-002 1.728e+009 2.764e+012 1.000e+006 1.392e+000 2.556e-003 
1.452e-002 1.729e+009 2.770e+012 1.000e+006 1.393e+000 2.563e-003 
1.456e-002 1.733e+009 2.779e+012 1.000e+006 1.394e+000 2.578e-003 
1.459e-002 1.735e+009 2.786e+012 1.000e+006 1.394e+000 2.590e-003 
1.461e-002 1.737e+009 2.776e+012 1.000e+006 1.392e+000 2.597e-003 
1.463e-002 1.738e+009 2.779e+012 1.000e+006 1.391e+000 2.603e-003 
1.464e-002 1.740e+009 2.781e+012 1.000e+006 1.391e+000 2.609e-003 
1.466e-002 1.741e+009 2.784e+012 1.000e+006 1.387e+000 2.616e-003 
1.467e-002 1.742e+009 2.779e+012 1.000e+006 1.389e+000 2.621e-003 
1.469e-002 1.743e+009 2.781e+012 1.000e+006 1.389e+000 2.626e-003 
1.470e-002 1.745e+009 2.778e+012 1.000e+006 1.389e+000 2.632e-003 
1.471e-002 1.746e+009 2.780e+012 1.000e+006 1.388e+000 2.638e-003 
1.473e-002 1.747e+009 2.783e+012 1.000e+006 1.392e+000 2.644e-003 
1.475e-002 1.749e+009 2.785e+012 1.000e+006 1.393e+000 2.650e-003 
1.476e-002 1.750e+009 2.783e+012 1.000e+006 1.394e+000 2.657e-003 
1.478e-002 1.752e+009 2.789e+012 1.000e+006 1.395e+000 2.663e-003 
1.482e-002 1.755e+009 2.786e+012 1.000e+006 1.396e+000 2.678e-003 
1.484e-002 1.757e+009 2.792e+012 1.000e+006 1.394e+000 2.687e-003 
1.485e-002 1.758e+009 2.797e+012 1.000e+006 1.394e+000 2.693e-003 
1.487e-002 1.759e+009 2.795e+012 1.000e+006 1.393e+000 2.699e-003 
1.488e-002 1.761e+009 2.800e+012 1.000e+006 1.393e+000 2.705e-003 
1.490e-002 1.762e+009 2.794e+012 1.000e+006 1.395e+000 2.711e-003 
1.491e-002 1.763e+009 2.794e+012 1.000e+006 1.395e+000 2.717e-003 
1.493e-002 1.765e+009 2.798e+012 1.000e+006 1.393e+000 2.723e-003 
1.495e-002 1.766e+009 2.802e+012 1.000e+006 1.394e+000 2.729e-003 
1.496e-002 1.767e+009 2.811e+012 1.000e+006 1.397e+000 2.735e-003 
1.498e-002 1.769e+009 2.817e+012 1.000e+006 1.398e+000 2.742e-003 
1.499e-002 1.770e+009 2.812e+012 1.000e+006 1.397e+000 2.748e-003 
1.501e-002 1.771e+009 2.816e+012 1.000e+006 1.397e+000 2.753e-003 
 
