# Supplementary material for: Strain rate dependency of dislocation plasticity
Source: Nat Commun. 2021 Mar 23;12:1845. doi: 10.1038/s41467-021-21939-1 (PMC7988163; doi:10.1038/s41467-021-21939-1)
Supplement: Supplementary file 3 — Supplementary Data 1 [file 41467_2021_21939_MOESM3_ESM.zip › Supplementary Data 1/DDDSimulationSet3/StrainRate=1e6s-1/InitialDislocationDensity=6.8e11m-2.dat]

#strain(1), stress(Pa), dislocation density(m-2), strain rate(s-1), mean dislocation velocity(km/s), plastic strain(1)
9.900e-005 1.415e+007 6.601e+011 1.000e+006 3.675e-002 1.145e-007 
1.990e-004 2.856e+007 6.602e+011 1.000e+006 7.116e-002 4.655e-007 
2.990e-004 4.293e+007 6.605e+011 1.000e+006 1.043e-001 1.044e-006 
3.990e-004 5.728e+007 6.608e+011 1.000e+006 1.389e-001 1.846e-006 
4.990e-004 7.159e+007 6.612e+011 1.000e+006 1.710e-001 2.873e-006 
5.990e-004 8.587e+007 6.619e+011 1.000e+006 2.011e-001 4.110e-006 
6.990e-004 1.001e+008 6.632e+011 1.000e+006 2.297e-001 5.541e-006 
7.921e-004 1.134e+008 6.641e+011 1.000e+006 2.537e-001 7.036e-006 
8.921e-004 1.276e+008 6.661e+011 1.000e+006 2.811e-001 8.822e-006 
9.921e-004 1.417e+008 6.691e+011 1.000e+006 3.048e-001 1.078e-005 
1.092e-003 1.559e+008 6.730e+011 1.000e+006 3.293e-001 1.292e-005 
1.192e-003 1.700e+008 6.779e+011 1.000e+006 3.525e-001 1.522e-005 
1.292e-003 1.841e+008 6.841e+011 1.000e+006 3.789e-001 1.771e-005 
1.392e-003 1.982e+008 6.911e+011 1.000e+006 4.102e-001 2.043e-005 
1.492e-003 2.122e+008 6.993e+011 1.000e+006 4.425e-001 2.339e-005 
1.590e-003 2.259e+008 7.089e+011 1.000e+006 4.743e-001 2.658e-005 
1.686e-003 2.393e+008 7.205e+011 1.000e+006 5.012e-001 2.992e-005 
1.743e-003 2.473e+008 7.280e+011 1.000e+006 5.197e-001 3.204e-005 
1.803e-003 2.556e+008 7.363e+011 1.000e+006 5.378e-001 3.436e-005 
1.845e-003 2.615e+008 7.429e+011 1.000e+006 5.542e-001 3.609e-005 
1.865e-003 2.643e+008 7.459e+011 1.000e+006 5.598e-001 3.692e-005 
1.887e-003 2.673e+008 7.491e+011 1.000e+006 5.649e-001 3.783e-005 
1.908e-003 2.702e+008 7.522e+011 1.000e+006 5.690e-001 3.873e-005 
1.929e-003 2.732e+008 7.557e+011 1.000e+006 5.791e-001 3.967e-005 
1.948e-003 2.757e+008 7.583e+011 1.000e+006 5.880e-001 4.046e-005 
1.966e-003 2.782e+008 7.559e+011 1.000e+006 5.950e-001 4.128e-005 
1.984e-003 2.808e+008 7.573e+011 1.000e+006 6.020e-001 4.212e-005 
2.003e-003 2.833e+008 7.577e+011 1.000e+006 6.066e-001 4.296e-005 
2.021e-003 2.859e+008 7.605e+011 1.000e+006 6.132e-001 4.382e-005 
2.039e-003 2.884e+008 7.631e+011 1.000e+006 6.179e-001 4.467e-005 
2.057e-003 2.908e+008 7.662e+011 1.000e+006 6.248e-001 4.552e-005 
2.075e-003 2.933e+008 7.689e+011 1.000e+006 6.297e-001 4.638e-005 
2.093e-003 2.957e+008 7.720e+011 1.000e+006 6.338e-001 4.725e-005 
2.111e-003 2.983e+008 7.753e+011 1.000e+006 6.424e-001 4.817e-005 
2.130e-003 3.009e+008 7.784e+011 1.000e+006 6.465e-001 4.912e-005 
2.148e-003 3.033e+008 7.818e+011 1.000e+006 6.532e-001 5.002e-005 
2.165e-003 3.057e+008 7.847e+011 1.000e+006 6.609e-001 5.091e-005 
2.183e-003 3.081e+008 7.882e+011 1.000e+006 6.658e-001 5.181e-005 
2.200e-003 3.104e+008 7.910e+011 1.000e+006 6.695e-001 5.271e-005 
2.218e-003 3.129e+008 7.947e+011 1.000e+006 6.772e-001 5.368e-005 
2.236e-003 3.154e+008 7.946e+011 1.000e+006 6.815e-001 5.466e-005 
2.254e-003 3.178e+008 7.956e+011 1.000e+006 6.879e-001 5.564e-005 
2.272e-003 3.203e+008 7.970e+011 1.000e+006 6.921e-001 5.662e-005 
2.289e-003 3.225e+008 7.999e+011 1.000e+006 6.967e-001 5.755e-005 
2.306e-003 3.249e+008 8.028e+011 1.000e+006 7.003e-001 5.852e-005 
2.324e-003 3.273e+008 8.058e+011 1.000e+006 7.064e-001 5.952e-005 
2.341e-003 3.297e+008 8.087e+011 1.000e+006 7.112e-001 6.052e-005 
2.358e-003 3.321e+008 8.110e+011 1.000e+006 7.171e-001 6.152e-005 
2.376e-003 3.344e+008 8.140e+011 1.000e+006 7.217e-001 6.252e-005 
2.393e-003 3.367e+008 8.167e+011 1.000e+006 7.263e-001 6.353e-005 
2.410e-003 3.390e+008 8.200e+011 1.000e+006 7.276e-001 6.454e-005 
2.427e-003 3.413e+008 8.236e+011 1.000e+006 7.322e-001 6.556e-005 
2.443e-003 3.436e+008 8.257e+011 1.000e+006 7.370e-001 6.657e-005 
2.460e-003 3.459e+008 8.293e+011 1.000e+006 7.442e-001 6.758e-005 
2.478e-003 3.483e+008 8.327e+011 1.000e+006 7.471e-001 6.869e-005 
2.495e-003 3.507e+008 8.367e+011 1.000e+006 7.506e-001 6.979e-005 
2.513e-003 3.530e+008 8.362e+011 1.000e+006 7.530e-001 7.089e-005 
2.530e-003 3.554e+008 8.384e+011 1.000e+006 7.557e-001 7.200e-005 
2.548e-003 3.577e+008 8.415e+011 1.000e+006 7.576e-001 7.310e-005 
2.565e-003 3.601e+008 8.451e+011 1.000e+006 7.639e-001 7.419e-005 
2.582e-003 3.624e+008 8.489e+011 1.000e+006 7.691e-001 7.530e-005 
2.599e-003 3.647e+008 8.526e+011 1.000e+006 7.719e-001 7.641e-005 
2.616e-003 3.669e+008 8.566e+011 1.000e+006 7.760e-001 7.753e-005 
2.632e-003 3.692e+008 8.612e+011 1.000e+006 7.793e-001 7.865e-005 
2.649e-003 3.714e+008 8.658e+011 1.000e+006 7.873e-001 7.977e-005 
2.667e-003 3.738e+008 8.711e+011 1.000e+006 7.918e-001 8.097e-005 
2.684e-003 3.762e+008 8.733e+011 1.000e+006 7.970e-001 8.219e-005 
2.702e-003 3.785e+008 8.778e+011 1.000e+006 8.019e-001 8.342e-005 
2.719e-003 3.809e+008 8.805e+011 1.000e+006 8.098e-001 8.466e-005 
2.736e-003 3.832e+008 8.848e+011 1.000e+006 8.106e-001 8.590e-005 
2.754e-003 3.855e+008 8.894e+011 1.000e+006 8.153e-001 8.713e-005 
2.771e-003 3.878e+008 8.941e+011 1.000e+006 8.178e-001 8.837e-005 
2.787e-003 3.900e+008 8.991e+011 1.000e+006 8.226e-001 8.962e-005 
2.804e-003 3.923e+008 9.042e+011 1.000e+006 8.267e-001 9.087e-005 
2.822e-003 3.946e+008 9.090e+011 1.000e+006 8.350e-001 9.219e-005 
2.839e-003 3.970e+008 9.146e+011 1.000e+006 8.390e-001 9.355e-005 
2.857e-003 3.993e+008 9.204e+011 1.000e+006 8.479e-001 9.492e-005 
2.875e-003 4.017e+008 9.264e+011 1.000e+006 8.529e-001 9.631e-005 
2.892e-003 4.040e+008 9.322e+011 1.000e+006 8.561e-001 9.770e-005 
2.909e-003 4.063e+008 9.383e+011 1.000e+006 8.613e-001 9.910e-005 
2.927e-003 4.086e+008 9.442e+011 1.000e+006 8.664e-001 1.005e-004 
2.944e-003 4.109e+008 9.502e+011 1.000e+006 8.718e-001 1.019e-004 
2.961e-003 4.131e+008 9.565e+011 1.000e+006 8.831e-001 1.034e-004 
2.978e-003 4.153e+008 9.629e+011 1.000e+006 8.841e-001 1.048e-004 
2.995e-003 4.176e+008 9.556e+011 1.000e+006 8.877e-001 1.063e-004 
3.013e-003 4.200e+008 9.589e+011 1.000e+006 8.932e-001 1.078e-004 
3.031e-003 4.223e+008 9.624e+011 1.000e+006 8.966e-001 1.093e-004 
3.048e-003 4.247e+008 9.668e+011 1.000e+006 9.028e-001 1.109e-004 
3.066e-003 4.270e+008 9.717e+011 1.000e+006 9.081e-001 1.124e-004 
3.083e-003 4.293e+008 9.768e+011 1.000e+006 9.129e-001 1.140e-004 
3.101e-003 4.315e+008 9.743e+011 1.000e+006 9.130e-001 1.155e-004 
3.118e-003 4.339e+008 9.768e+011 1.000e+006 9.183e-001 1.171e-004 
3.136e-003 4.362e+008 9.815e+011 1.000e+006 9.190e-001 1.187e-004 
3.153e-003 4.384e+008 9.859e+011 1.000e+006 9.262e-001 1.202e-004 
3.169e-003 4.406e+008 9.826e+011 1.000e+006 9.252e-001 1.218e-004 
3.187e-003 4.429e+008 9.808e+011 1.000e+006 9.280e-001 1.234e-004 
3.204e-003 4.452e+008 9.846e+011 1.000e+006 9.304e-001 1.250e-004 
3.221e-003 4.474e+008 9.897e+011 1.000e+006 9.324e-001 1.265e-004 
3.238e-003 4.496e+008 9.916e+011 1.000e+006 9.384e-001 1.281e-004 
3.255e-003 4.519e+008 9.970e+011 1.000e+006 9.417e-001 1.297e-004 
3.272e-003 4.541e+008 1.002e+012 1.000e+006 9.420e-001 1.313e-004 
3.289e-003 4.562e+008 1.006e+012 1.000e+006 9.425e-001 1.329e-004 
3.305e-003 4.584e+008 1.011e+012 1.000e+006 9.476e-001 1.345e-004 
3.322e-003 4.606e+008 1.016e+012 1.000e+006 9.507e-001 1.361e-004 
3.339e-003 4.628e+008 1.021e+012 1.000e+006 9.561e-001 1.378e-004 
3.356e-003 4.650e+008 1.025e+012 1.000e+006 9.605e-001 1.394e-004 
3.373e-003 4.672e+008 1.031e+012 1.000e+006 9.631e-001 1.411e-004 
3.390e-003 4.695e+008 1.037e+012 1.000e+006 9.665e-001 1.429e-004 
3.408e-003 4.718e+008 1.043e+012 1.000e+006 9.697e-001 1.447e-004 
3.426e-003 4.741e+008 1.049e+012 1.000e+006 9.721e-001 1.465e-004 
3.443e-003 4.763e+008 1.056e+012 1.000e+006 9.782e-001 1.483e-004 
3.461e-003 4.786e+008 1.062e+012 1.000e+006 9.822e-001 1.501e-004 
3.478e-003 4.809e+008 1.069e+012 1.000e+006 9.830e-001 1.520e-004 
3.496e-003 4.832e+008 1.076e+012 1.000e+006 9.836e-001 1.539e-004 
3.515e-003 4.856e+008 1.084e+012 1.000e+006 9.893e-001 1.559e-004 
3.533e-003 4.879e+008 1.092e+012 1.000e+006 9.917e-001 1.579e-004 
3.551e-003 4.902e+008 1.099e+012 1.000e+006 9.987e-001 1.598e-004 
3.569e-003 4.926e+008 1.100e+012 1.000e+006 1.003e+000 1.618e-004 
3.587e-003 4.948e+008 1.100e+012 1.000e+006 1.003e+000 1.638e-004 
3.604e-003 4.971e+008 1.103e+012 1.000e+006 1.006e+000 1.658e-004 
3.622e-003 4.994e+008 1.109e+012 1.000e+006 1.008e+000 1.678e-004 
3.639e-003 5.016e+008 1.113e+012 1.000e+006 1.011e+000 1.698e-004 
3.657e-003 5.038e+008 1.119e+012 1.000e+006 1.018e+000 1.717e-004 
3.674e-003 5.061e+008 1.123e+012 1.000e+006 1.024e+000 1.737e-004 
3.691e-003 5.082e+008 1.130e+012 1.000e+006 1.028e+000 1.757e-004 
3.709e-003 5.105e+008 1.130e+012 1.000e+006 1.033e+000 1.779e-004 
3.727e-003 5.129e+008 1.136e+012 1.000e+006 1.036e+000 1.800e-004 
3.744e-003 5.150e+008 1.140e+012 1.000e+006 1.044e+000 1.820e-004 
3.761e-003 5.172e+008 1.145e+012 1.000e+006 1.047e+000 1.841e-004 
3.778e-003 5.193e+008 1.146e+012 1.000e+006 1.048e+000 1.861e-004 
3.795e-003 5.215e+008 1.152e+012 1.000e+006 1.049e+000 1.882e-004 
3.812e-003 5.237e+008 1.157e+012 1.000e+006 1.053e+000 1.903e-004 
3.829e-003 5.258e+008 1.162e+012 1.000e+006 1.056e+000 1.924e-004 
3.846e-003 5.279e+008 1.168e+012 1.000e+006 1.061e+000 1.945e-004 
3.863e-003 5.301e+008 1.174e+012 1.000e+006 1.065e+000 1.966e-004 
3.880e-003 5.322e+008 1.176e+012 1.000e+006 1.066e+000 1.988e-004 
3.897e-003 5.344e+008 1.166e+012 1.000e+006 1.065e+000 2.009e-004 
3.914e-003 5.366e+008 1.168e+012 1.000e+006 1.065e+000 2.030e-004 
3.932e-003 5.388e+008 1.167e+012 1.000e+006 1.069e+000 2.052e-004 
3.949e-003 5.409e+008 1.171e+012 1.000e+006 1.070e+000 2.074e-004 
3.966e-003 5.431e+008 1.175e+012 1.000e+006 1.071e+000 2.096e-004 
3.983e-003 5.452e+008 1.180e+012 1.000e+006 1.071e+000 2.117e-004 
4.000e-003 5.474e+008 1.184e+012 1.000e+006 1.073e+000 2.139e-004 
4.017e-003 5.496e+008 1.190e+012 1.000e+006 1.077e+000 2.161e-004 
4.035e-003 5.517e+008 1.194e+012 1.000e+006 1.083e+000 2.184e-004 
4.052e-003 5.539e+008 1.201e+012 1.000e+006 1.083e+000 2.206e-004 
4.069e-003 5.560e+008 1.200e+012 1.000e+006 1.084e+000 2.229e-004 
4.086e-003 5.582e+008 1.204e+012 1.000e+006 1.083e+000 2.252e-004 
4.103e-003 5.603e+008 1.209e+012 1.000e+006 1.083e+000 2.274e-004 
4.120e-003 5.625e+008 1.214e+012 1.000e+006 1.082e+000 2.296e-004 
4.137e-003 5.646e+008 1.216e+012 1.000e+006 1.081e+000 2.319e-004 
4.154e-003 5.667e+008 1.223e+012 1.000e+006 1.084e+000 2.342e-004 
4.172e-003 5.689e+008 1.223e+012 1.000e+006 1.079e+000 2.365e-004 
4.189e-003 5.711e+008 1.225e+012 1.000e+006 1.075e+000 2.388e-004 
4.207e-003 5.733e+008 1.224e+012 1.000e+006 1.074e+000 2.412e-004 
4.224e-003 5.755e+008 1.228e+012 1.000e+006 1.074e+000 2.435e-004 
4.241e-003 5.776e+008 1.231e+012 1.000e+006 1.075e+000 2.458e-004 
4.260e-003 5.800e+008 1.234e+012 1.000e+006 1.078e+000 2.482e-004 
4.278e-003 5.822e+008 1.231e+012 1.000e+006 1.077e+000 2.507e-004 
4.296e-003 5.845e+008 1.234e+012 1.000e+006 1.079e+000 2.531e-004 
4.314e-003 5.868e+008 1.237e+012 1.000e+006 1.080e+000 2.556e-004 
4.334e-003 5.892e+008 1.241e+012 1.000e+006 1.083e+000 2.582e-004 
4.353e-003 5.916e+008 1.246e+012 1.000e+006 1.085e+000 2.608e-004 
4.372e-003 5.940e+008 1.251e+012 1.000e+006 1.090e+000 2.634e-004 
4.391e-003 5.964e+008 1.254e+012 1.000e+006 1.085e+000 2.661e-004 
4.411e-003 5.988e+008 1.255e+012 1.000e+006 1.083e+000 2.688e-004 
4.431e-003 6.013e+008 1.233e+012 1.000e+006 1.077e+000 2.715e-004 
4.450e-003 6.038e+008 1.227e+012 1.000e+006 1.076e+000 2.741e-004 
4.471e-003 6.063e+008 1.216e+012 1.000e+006 1.073e+000 2.768e-004 
4.492e-003 6.090e+008 1.214e+012 1.000e+006 1.070e+000 2.796e-004 
4.513e-003 6.116e+008 1.216e+012 1.000e+006 1.068e+000 2.824e-004 
4.532e-003 6.140e+008 1.217e+012 1.000e+006 1.069e+000 2.849e-004 
4.552e-003 6.165e+008 1.218e+012 1.000e+006 1.071e+000 2.875e-004 
4.572e-003 6.190e+008 1.220e+012 1.000e+006 1.069e+000 2.901e-004 
4.591e-003 6.215e+008 1.223e+012 1.000e+006 1.070e+000 2.927e-004 
4.612e-003 6.240e+008 1.227e+012 1.000e+006 1.070e+000 2.954e-004 
4.631e-003 6.265e+008 1.228e+012 1.000e+006 1.066e+000 2.980e-004 
4.651e-003 6.290e+008 1.201e+012 1.000e+006 1.055e+000 3.006e-004 
4.671e-003 6.315e+008 1.185e+012 1.000e+006 1.049e+000 3.031e-004 
4.691e-003 6.340e+008 1.187e+012 1.000e+006 1.051e+000 3.055e-004 
4.709e-003 6.364e+008 1.182e+012 1.000e+006 1.053e+000 3.079e-004 
4.728e-003 6.387e+008 1.187e+012 1.000e+006 1.050e+000 3.102e-004 
4.747e-003 6.411e+008 1.188e+012 1.000e+006 1.050e+000 3.126e-004 
4.766e-003 6.435e+008 1.194e+012 1.000e+006 1.052e+000 3.150e-004 
4.785e-003 6.459e+008 1.199e+012 1.000e+006 1.053e+000 3.174e-004 
4.805e-003 6.484e+008 1.204e+012 1.000e+006 1.056e+000 3.200e-004 
4.825e-003 6.509e+008 1.195e+012 1.000e+006 1.053e+000 3.225e-004 
4.844e-003 6.534e+008 1.200e+012 1.000e+006 1.056e+000 3.250e-004 
4.864e-003 6.559e+008 1.202e+012 1.000e+006 1.057e+000 3.275e-004 
4.883e-003 6.583e+008 1.210e+012 1.000e+006 1.060e+000 3.299e-004 
4.902e-003 6.606e+008 1.210e+012 1.000e+006 1.062e+000 3.324e-004 
4.921e-003 6.630e+008 1.212e+012 1.000e+006 1.068e+000 3.348e-004 
4.940e-003 6.655e+008 1.217e+012 1.000e+006 1.073e+000 3.374e-004 
4.959e-003 6.679e+008 1.220e+012 1.000e+006 1.076e+000 3.399e-004 
4.979e-003 6.703e+008 1.226e+012 1.000e+006 1.078e+000 3.424e-004 
4.998e-003 6.727e+008 1.234e+012 1.000e+006 1.081e+000 3.450e-004 
5.018e-003 6.751e+008 1.243e+012 1.000e+006 1.085e+000 3.477e-004 
5.037e-003 6.776e+008 1.252e+012 1.000e+006 1.087e+000 3.503e-004 
5.057e-003 6.800e+008 1.262e+012 1.000e+006 1.091e+000 3.530e-004 
5.077e-003 6.825e+008 1.271e+012 1.000e+006 1.094e+000 3.558e-004 
5.096e-003 6.850e+008 1.281e+012 1.000e+006 1.099e+000 3.586e-004 
5.116e-003 6.874e+008 1.291e+012 1.000e+006 1.103e+000 3.614e-004 
5.134e-003 6.896e+008 1.284e+012 1.000e+006 1.104e+000 3.639e-004 
5.152e-003 6.919e+008 1.289e+012 1.000e+006 1.104e+000 3.666e-004 
5.173e-003 6.944e+008 1.295e+012 1.000e+006 1.107e+000 3.695e-004 
5.192e-003 6.968e+008 1.303e+012 1.000e+006 1.110e+000 3.724e-004 
5.212e-003 6.992e+008 1.311e+012 1.000e+006 1.112e+000 3.752e-004 
5.230e-003 7.015e+008 1.317e+012 1.000e+006 1.116e+000 3.779e-004 
5.249e-003 7.038e+008 1.318e+012 1.000e+006 1.115e+000 3.807e-004 
5.268e-003 7.061e+008 1.325e+012 1.000e+006 1.117e+000 3.835e-004 
5.286e-003 7.084e+008 1.332e+012 1.000e+006 1.118e+000 3.863e-004 
5.306e-003 7.108e+008 1.340e+012 1.000e+006 1.121e+000 3.892e-004 
5.324e-003 7.131e+008 1.349e+012 1.000e+006 1.124e+000 3.920e-004 
5.344e-003 7.155e+008 1.358e+012 1.000e+006 1.127e+000 3.950e-004 
5.363e-003 7.178e+008 1.366e+012 1.000e+006 1.132e+000 3.980e-004 
5.383e-003 7.203e+008 1.376e+012 1.000e+006 1.136e+000 4.011e-004 
5.403e-003 7.226e+008 1.385e+012 1.000e+006 1.138e+000 4.042e-004 
5.421e-003 7.249e+008 1.396e+012 1.000e+006 1.140e+000 4.072e-004 
5.440e-003 7.272e+008 1.405e+012 1.000e+006 1.144e+000 4.102e-004 
5.459e-003 7.295e+008 1.415e+012 1.000e+006 1.149e+000 4.133e-004 
5.478e-003 7.317e+008 1.422e+012 1.000e+006 1.156e+000 4.163e-004 
5.496e-003 7.340e+008 1.427e+012 1.000e+006 1.161e+000 4.194e-004 
5.515e-003 7.363e+008 1.432e+012 1.000e+006 1.162e+000 4.226e-004 
5.535e-003 7.386e+008 1.436e+012 1.000e+006 1.167e+000 4.258e-004 
5.554e-003 7.410e+008 1.444e+012 1.000e+006 1.172e+000 4.291e-004 
5.574e-003 7.433e+008 1.453e+012 1.000e+006 1.173e+000 4.324e-004 
5.594e-003 7.457e+008 1.461e+012 1.000e+006 1.177e+000 4.358e-004 
5.614e-003 7.481e+008 1.471e+012 1.000e+006 1.181e+000 4.392e-004 
5.633e-003 7.505e+008 1.475e+012 1.000e+006 1.179e+000 4.426e-004 
5.654e-003 7.529e+008 1.450e+012 1.000e+006 1.175e+000 4.461e-004 
5.675e-003 7.554e+008 1.428e+012 1.000e+006 1.170e+000 4.496e-004 
5.696e-003 7.580e+008 1.423e+012 1.000e+006 1.170e+000 4.531e-004 
5.717e-003 7.606e+008 1.427e+012 1.000e+006 1.173e+000 4.567e-004 
5.739e-003 7.632e+008 1.427e+012 1.000e+006 1.174e+000 4.603e-004 
5.761e-003 7.658e+008 1.401e+012 1.000e+006 1.170e+000 4.639e-004 
5.782e-003 7.683e+008 1.394e+012 1.000e+006 1.174e+000 4.674e-004 
5.802e-003 7.708e+008 1.397e+012 1.000e+006 1.175e+000 4.708e-004 
5.823e-003 7.733e+008 1.395e+012 1.000e+006 1.173e+000 4.741e-004 
5.844e-003 7.758e+008 1.388e+012 1.000e+006 1.171e+000 4.775e-004 
5.864e-003 7.783e+008 1.387e+012 1.000e+006 1.169e+000 4.808e-004 
5.885e-003 7.808e+008 1.385e+012 1.000e+006 1.169e+000 4.842e-004 
5.907e-003 7.835e+008 1.389e+012 1.000e+006 1.170e+000 4.878e-004 
5.930e-003 7.862e+008 1.392e+012 1.000e+006 1.174e+000 4.915e-004 
5.954e-003 7.891e+008 1.397e+012 1.000e+006 1.177e+000 4.955e-004 
5.978e-003 7.921e+008 1.406e+012 1.000e+006 1.178e+000 4.995e-004 
6.003e-003 7.951e+008 1.416e+012 1.000e+006 1.179e+000 5.037e-004 
6.028e-003 7.980e+008 1.423e+012 1.000e+006 1.182e+000 5.079e-004 
6.053e-003 8.010e+008 1.427e+012 1.000e+006 1.183e+000 5.122e-004 
6.076e-003 8.038e+008 1.434e+012 1.000e+006 1.184e+000 5.162e-004 
6.099e-003 8.066e+008 1.445e+012 1.000e+006 1.187e+000 5.202e-004 
6.123e-003 8.094e+008 1.454e+012 1.000e+006 1.192e+000 5.243e-004 
6.146e-003 8.122e+008 1.464e+012 1.000e+006 1.197e+000 5.284e-004 
6.169e-003 8.150e+008 1.466e+012 1.000e+006 1.200e+000 5.325e-004 
6.192e-003 8.176e+008 1.473e+012 1.000e+006 1.204e+000 5.365e-004 
6.215e-003 8.203e+008 1.483e+012 1.000e+006 1.209e+000 5.406e-004 
6.238e-003 8.231e+008 1.491e+012 1.000e+006 1.214e+000 5.449e-004 
6.262e-003 8.260e+008 1.500e+012 1.000e+006 1.217e+000 5.493e-004 
6.287e-003 8.289e+008 1.511e+012 1.000e+006 1.222e+000 5.539e-004 
6.310e-003 8.316e+008 1.520e+012 1.000e+006 1.223e+000 5.582e-004 
6.328e-003 8.337e+008 1.524e+012 1.000e+006 1.221e+000 5.616e-004 
6.346e-003 8.358e+008 1.530e+012 1.000e+006 1.223e+000 5.649e-004 
6.374e-003 8.390e+008 1.540e+012 1.000e+006 1.226e+000 5.702e-004 
6.400e-003 8.421e+008 1.551e+012 1.000e+006 1.230e+000 5.753e-004 
6.427e-003 8.453e+008 1.555e+012 1.000e+006 1.236e+000 5.805e-004 
6.455e-003 8.485e+008 1.554e+012 1.000e+006 1.240e+000 5.859e-004 
6.481e-003 8.516e+008 1.555e+012 1.000e+006 1.239e+000 5.910e-004 
6.508e-003 8.547e+008 1.559e+012 1.000e+006 1.238e+000 5.963e-004 
6.532e-003 8.575e+008 1.567e+012 1.000e+006 1.239e+000 6.009e-004 
6.549e-003 8.594e+008 1.572e+012 1.000e+006 1.239e+000 6.043e-004 
6.566e-003 8.614e+008 1.567e+012 1.000e+006 1.238e+000 6.077e-004 
6.583e-003 8.634e+008 1.563e+012 1.000e+006 1.237e+000 6.111e-004 
6.600e-003 8.654e+008 1.560e+012 1.000e+006 1.238e+000 6.144e-004 
6.617e-003 8.674e+008 1.561e+012 1.000e+006 1.239e+000 6.176e-004 
6.634e-003 8.694e+008 1.550e+012 1.000e+006 1.235e+000 6.210e-004 
6.651e-003 8.713e+008 1.546e+012 1.000e+006 1.234e+000 6.243e-004 
6.666e-003 8.731e+008 1.547e+012 1.000e+006 1.231e+000 6.272e-004 
6.682e-003 8.749e+008 1.551e+012 1.000e+006 1.228e+000 6.301e-004 
6.697e-003 8.767e+008 1.551e+012 1.000e+006 1.233e+000 6.330e-004 
6.712e-003 8.784e+008 1.548e+012 1.000e+006 1.231e+000 6.359e-004 
6.727e-003 8.802e+008 1.545e+012 1.000e+006 1.230e+000 6.387e-004 
6.741e-003 8.819e+008 1.547e+012 1.000e+006 1.224e+000 6.415e-004 
6.757e-003 8.837e+008 1.543e+012 1.000e+006 1.231e+000 6.444e-004 
6.772e-003 8.855e+008 1.544e+012 1.000e+006 1.233e+000 6.472e-004 
6.787e-003 8.872e+008 1.526e+012 1.000e+006 1.224e+000 6.501e-004 
6.802e-003 8.890e+008 1.526e+012 1.000e+006 1.229e+000 6.528e-004 
6.817e-003 8.907e+008 1.526e+012 1.000e+006 1.227e+000 6.556e-004 
6.831e-003 8.925e+008 1.528e+012 1.000e+006 1.223e+000 6.583e-004 
6.847e-003 8.943e+008 1.532e+012 1.000e+006 1.229e+000 6.611e-004 
6.861e-003 8.960e+008 1.534e+012 1.000e+006 1.233e+000 6.638e-004 
6.876e-003 8.978e+008 1.538e+012 1.000e+006 1.231e+000 6.666e-004 
6.891e-003 8.995e+008 1.542e+012 1.000e+006 1.232e+000 6.694e-004 
6.906e-003 9.013e+008 1.545e+012 1.000e+006 1.228e+000 6.721e-004 
6.921e-003 9.030e+008 1.547e+012 1.000e+006 1.220e+000 6.749e-004 
6.935e-003 9.047e+008 1.551e+012 1.000e+006 1.230e+000 6.776e-004 
6.950e-003 9.065e+008 1.557e+012 1.000e+006 1.232e+000 6.804e-004 
6.965e-003 9.082e+008 1.560e+012 1.000e+006 1.235e+000 6.832e-004 
6.980e-003 9.100e+008 1.526e+012 1.000e+006 1.235e+000 6.860e-004 
7.017e-003 9.143e+008 1.488e+012 1.000e+006 1.236e+000 6.929e-004 
7.057e-003 9.190e+008 1.493e+012 1.000e+006 1.241e+000 7.003e-004 
7.099e-003 9.238e+008 1.497e+012 1.000e+006 1.245e+000 7.079e-004 
7.167e-003 9.319e+008 1.498e+012 1.000e+006 1.255e+000 7.209e-004 
7.223e-003 9.384e+008 1.492e+012 1.000e+006 1.250e+000 7.315e-004 
7.243e-003 9.408e+008 1.494e+012 1.000e+006 1.250e+000 7.353e-004 
7.289e-003 9.462e+008 1.476e+012 1.000e+006 1.247e+000 7.439e-004 
7.360e-003 9.546e+008 1.451e+012 1.000e+006 1.247e+000 7.570e-004 
7.435e-003 9.634e+008 1.413e+012 1.000e+006 1.242e+000 7.702e-004 
7.499e-003 9.712e+008 1.376e+012 1.000e+006 1.235e+000 7.815e-004 
7.559e-003 9.785e+008 1.349e+012 1.000e+006 1.216e+000 7.917e-004 
7.577e-003 9.806e+008 1.343e+012 1.000e+006 1.212e+000 7.946e-004 
7.593e-003 9.825e+008 1.340e+012 1.000e+006 1.214e+000 7.971e-004 
7.609e-003 9.845e+008 1.334e+012 1.000e+006 1.214e+000 7.998e-004 
7.627e-003 9.866e+008 1.330e+012 1.000e+006 1.215e+000 8.027e-004 
7.650e-003 9.894e+008 1.327e+012 1.000e+006 1.215e+000 8.063e-004 
7.673e-003 9.922e+008 1.322e+012 1.000e+006 1.216e+000 8.101e-004 
7.751e-003 1.002e+009 1.310e+012 1.000e+006 1.217e+000 8.226e-004 
7.833e-003 1.012e+009 1.304e+012 1.000e+006 1.223e+000 8.359e-004 
7.878e-003 1.017e+009 1.312e+012 1.000e+006 1.223e+000 8.433e-004 
7.903e-003 1.020e+009 1.307e+012 1.000e+006 1.216e+000 8.473e-004 
7.921e-003 1.022e+009 1.306e+012 1.000e+006 1.217e+000 8.502e-004 
7.938e-003 1.024e+009 1.288e+012 1.000e+006 1.218e+000 8.529e-004 
7.955e-003 1.026e+009 1.283e+012 1.000e+006 1.215e+000 8.555e-004 
7.971e-003 1.028e+009 1.273e+012 1.000e+006 1.211e+000 8.580e-004 
7.988e-003 1.030e+009 1.271e+012 1.000e+006 1.209e+000 8.606e-004 
8.005e-003 1.033e+009 1.268e+012 1.000e+006 1.208e+000 8.632e-004 
8.022e-003 1.035e+009 1.269e+012 1.000e+006 1.208e+000 8.659e-004 
8.039e-003 1.037e+009 1.259e+012 1.000e+006 1.205e+000 8.685e-004 
8.056e-003 1.039e+009 1.259e+012 1.000e+006 1.204e+000 8.711e-004 
8.075e-003 1.041e+009 1.258e+012 1.000e+006 1.206e+000 8.740e-004 
8.121e-003 1.047e+009 1.235e+012 1.000e+006 1.202e+000 8.809e-004 
8.158e-003 1.051e+009 1.204e+012 1.000e+006 1.192e+000 8.863e-004 
8.189e-003 1.055e+009 1.186e+012 1.000e+006 1.187e+000 8.908e-004 
8.232e-003 1.060e+009 1.172e+012 1.000e+006 1.183e+000 8.968e-004 
8.268e-003 1.065e+009 1.153e+012 1.000e+006 1.179e+000 9.019e-004 
8.307e-003 1.070e+009 1.138e+012 1.000e+006 1.175e+000 9.071e-004 
8.348e-003 1.075e+009 1.145e+012 1.000e+006 1.177e+000 9.127e-004 
8.388e-003 1.080e+009 1.148e+012 1.000e+006 1.177e+000 9.181e-004 
8.428e-003 1.085e+009 1.157e+012 1.000e+006 1.178e+000 9.236e-004 
8.447e-003 1.087e+009 1.159e+012 1.000e+006 1.168e+000 9.263e-004 
8.464e-003 1.089e+009 1.161e+012 1.000e+006 1.174e+000 9.285e-004 
8.480e-003 1.091e+009 1.166e+012 1.000e+006 1.178e+000 9.308e-004 
8.497e-003 1.094e+009 1.171e+012 1.000e+006 1.179e+000 9.330e-004 
8.513e-003 1.096e+009 1.177e+012 1.000e+006 1.187e+000 9.353e-004 
8.528e-003 1.097e+009 1.183e+012 1.000e+006 1.184e+000 9.375e-004 
8.544e-003 1.099e+009 1.189e+012 1.000e+006 1.168e+000 9.396e-004 
8.559e-003 1.101e+009 1.195e+012 1.000e+006 1.180e+000 9.417e-004 
8.574e-003 1.103e+009 1.175e+012 1.000e+006 1.184e+000 9.438e-004 
8.589e-003 1.105e+009 1.178e+012 1.000e+006 1.182e+000 9.460e-004 
8.605e-003 1.107e+009 1.184e+012 1.000e+006 1.185e+000 9.481e-004 
8.620e-003 1.109e+009 1.178e+012 1.000e+006 1.184e+000 9.502e-004 
8.635e-003 1.111e+009 1.183e+012 1.000e+006 1.180e+000 9.523e-004 
8.650e-003 1.113e+009 1.168e+012 1.000e+006 1.187e+000 9.544e-004 
8.666e-003 1.115e+009 1.167e+012 1.000e+006 1.191e+000 9.565e-004 
8.681e-003 1.116e+009 1.169e+012 1.000e+006 1.179e+000 9.586e-004 
8.696e-003 1.118e+009 1.171e+012 1.000e+006 1.167e+000 9.606e-004 
8.711e-003 1.120e+009 1.147e+012 1.000e+006 1.183e+000 9.627e-004 
8.727e-003 1.122e+009 1.145e+012 1.000e+006 1.188e+000 9.648e-004 
8.742e-003 1.124e+009 1.147e+012 1.000e+006 1.185e+000 9.668e-004 
8.757e-003 1.126e+009 1.150e+012 1.000e+006 1.189e+000 9.689e-004 
8.773e-003 1.128e+009 1.152e+012 1.000e+006 1.176e+000 9.710e-004 
8.788e-003 1.130e+009 1.126e+012 1.000e+006 1.183e+000 9.730e-004 
8.803e-003 1.132e+009 1.126e+012 1.000e+006 1.188e+000 9.751e-004 
8.818e-003 1.134e+009 1.128e+012 1.000e+006 1.181e+000 9.771e-004 
8.834e-003 1.136e+009 1.127e+012 1.000e+006 1.183e+000 9.792e-004 
8.849e-003 1.137e+009 1.128e+012 1.000e+006 1.182e+000 9.811e-004 
8.864e-003 1.139e+009 1.131e+012 1.000e+006 1.180e+000 9.831e-004 
8.879e-003 1.141e+009 1.133e+012 1.000e+006 1.184e+000 9.851e-004 
8.894e-003 1.143e+009 1.124e+012 1.000e+006 1.185e+000 9.871e-004 
8.908e-003 1.145e+009 1.126e+012 1.000e+006 1.187e+000 9.891e-004 
8.923e-003 1.147e+009 1.119e+012 1.000e+006 1.186e+000 9.910e-004 
8.937e-003 1.149e+009 1.122e+012 1.000e+006 1.187e+000 9.930e-004 
8.952e-003 1.150e+009 1.120e+012 1.000e+006 1.182e+000 9.950e-004 
8.967e-003 1.152e+009 1.121e+012 1.000e+006 1.191e+000 9.970e-004 
8.983e-003 1.154e+009 1.126e+012 1.000e+006 1.197e+000 9.991e-004 
9.000e-003 1.156e+009 1.123e+012 1.000e+006 1.199e+000 1.001e-003 
9.019e-003 1.159e+009 1.134e+012 1.000e+006 1.202e+000 1.004e-003 
9.081e-003 1.166e+009 1.161e+012 1.000e+006 1.211e+000 1.013e-003 
9.172e-003 1.178e+009 1.216e+012 1.000e+006 1.233e+000 1.026e-003 
9.211e-003 1.182e+009 1.241e+012 1.000e+006 1.237e+000 1.032e-003 
9.226e-003 1.184e+009 1.252e+012 1.000e+006 1.240e+000 1.035e-003 
9.240e-003 1.186e+009 1.263e+012 1.000e+006 1.244e+000 1.037e-003 
9.255e-003 1.188e+009 1.272e+012 1.000e+006 1.244e+000 1.039e-003 
9.270e-003 1.190e+009 1.283e+012 1.000e+006 1.248e+000 1.042e-003 
9.286e-003 1.192e+009 1.295e+012 1.000e+006 1.252e+000 1.044e-003 
9.308e-003 1.194e+009 1.311e+012 1.000e+006 1.258e+000 1.048e-003 
9.394e-003 1.204e+009 1.378e+012 1.000e+006 1.276e+000 1.063e-003 
9.424e-003 1.208e+009 1.402e+012 1.000e+006 1.277e+000 1.068e-003 
9.441e-003 1.210e+009 1.416e+012 1.000e+006 1.279e+000 1.071e-003 
9.494e-003 1.216e+009 1.458e+012 1.000e+006 1.291e+000 1.081e-003 
9.511e-003 1.218e+009 1.472e+012 1.000e+006 1.294e+000 1.084e-003 
9.526e-003 1.220e+009 1.474e+012 1.000e+006 1.294e+000 1.087e-003 
9.541e-003 1.222e+009 1.482e+012 1.000e+006 1.293e+000 1.090e-003 
9.557e-003 1.224e+009 1.490e+012 1.000e+006 1.296e+000 1.093e-003 
9.572e-003 1.225e+009 1.498e+012 1.000e+006 1.296e+000 1.096e-003 
9.587e-003 1.227e+009 1.508e+012 1.000e+006 1.299e+000 1.099e-003 
9.603e-003 1.229e+009 1.519e+012 1.000e+006 1.300e+000 1.102e-003 
9.618e-003 1.231e+009 1.531e+012 1.000e+006 1.303e+000 1.105e-003 
9.633e-003 1.232e+009 1.540e+012 1.000e+006 1.304e+000 1.108e-003 
9.648e-003 1.234e+009 1.551e+012 1.000e+006 1.309e+000 1.111e-003 
9.662e-003 1.236e+009 1.562e+012 1.000e+006 1.308e+000 1.114e-003 
9.677e-003 1.237e+009 1.568e+012 1.000e+006 1.312e+000 1.117e-003 
9.691e-003 1.239e+009 1.578e+012 1.000e+006 1.310e+000 1.120e-003 
9.705e-003 1.241e+009 1.590e+012 1.000e+006 1.313e+000 1.123e-003 
9.720e-003 1.242e+009 1.600e+012 1.000e+006 1.317e+000 1.127e-003 
9.735e-003 1.244e+009 1.613e+012 1.000e+006 1.317e+000 1.130e-003 
9.751e-003 1.246e+009 1.624e+012 1.000e+006 1.320e+000 1.133e-003 
9.766e-003 1.248e+009 1.638e+012 1.000e+006 1.321e+000 1.136e-003 
9.781e-003 1.249e+009 1.650e+012 1.000e+006 1.324e+000 1.140e-003 
9.796e-003 1.251e+009 1.664e+012 1.000e+006 1.325e+000 1.143e-003 
9.812e-003 1.253e+009 1.677e+012 1.000e+006 1.324e+000 1.147e-003 
9.827e-003 1.255e+009 1.690e+012 1.000e+006 1.330e+000 1.150e-003 
9.843e-003 1.256e+009 1.704e+012 1.000e+006 1.333e+000 1.154e-003 
9.858e-003 1.258e+009 1.714e+012 1.000e+006 1.333e+000 1.157e-003 
9.875e-003 1.260e+009 1.728e+012 1.000e+006 1.337e+000 1.161e-003 
9.891e-003 1.262e+009 1.742e+012 1.000e+006 1.339e+000 1.165e-003 
9.923e-003 1.265e+009 1.770e+012 1.000e+006 1.345e+000 1.173e-003 
1.001e-002 1.275e+009 1.837e+012 1.000e+006 1.355e+000 1.195e-003 
1.007e-002 1.281e+009 1.862e+012 1.000e+006 1.355e+000 1.209e-003 
1.009e-002 1.283e+009 1.872e+012 1.000e+006 1.357e+000 1.214e-003 
1.013e-002 1.287e+009 1.900e+012 1.000e+006 1.365e+000 1.225e-003 
1.017e-002 1.292e+009 1.926e+012 1.000e+006 1.366e+000 1.236e-003 
1.018e-002 1.293e+009 1.937e+012 1.000e+006 1.363e+000 1.240e-003 
1.020e-002 1.295e+009 1.946e+012 1.000e+006 1.367e+000 1.243e-003 
1.021e-002 1.296e+009 1.958e+012 1.000e+006 1.371e+000 1.247e-003 
1.023e-002 1.298e+009 1.968e+012 1.000e+006 1.371e+000 1.251e-003 
1.024e-002 1.299e+009 1.979e+012 1.000e+006 1.374e+000 1.255e-003 
1.025e-002 1.301e+009 1.988e+012 1.000e+006 1.373e+000 1.259e-003 
1.027e-002 1.302e+009 1.999e+012 1.000e+006 1.375e+000 1.263e-003 
1.029e-002 1.304e+009 2.015e+012 1.000e+006 1.380e+000 1.269e-003 
1.037e-002 1.312e+009 2.070e+012 1.000e+006 1.384e+000 1.291e-003 
1.038e-002 1.314e+009 2.085e+012 1.000e+006 1.387e+000 1.295e-003 
1.040e-002 1.315e+009 2.099e+012 1.000e+006 1.387e+000 1.300e-003 
1.041e-002 1.317e+009 2.113e+012 1.000e+006 1.383e+000 1.305e-003 
1.043e-002 1.319e+009 2.126e+012 1.000e+006 1.386e+000 1.309e-003 
1.045e-002 1.320e+009 2.129e+012 1.000e+006 1.387e+000 1.315e-003 
1.048e-002 1.323e+009 2.150e+012 1.000e+006 1.393e+000 1.324e-003 
1.055e-002 1.331e+009 2.170e+012 1.000e+006 1.394e+000 1.347e-003 
1.060e-002 1.336e+009 2.184e+012 1.000e+006 1.390e+000 1.361e-003 
1.063e-002 1.338e+009 2.188e+012 1.000e+006 1.388e+000 1.369e-003 
1.066e-002 1.342e+009 2.201e+012 1.000e+006 1.380e+000 1.381e-003 
1.068e-002 1.344e+009 2.203e+012 1.000e+006 1.375e+000 1.386e-003 
1.070e-002 1.345e+009 2.208e+012 1.000e+006 1.373e+000 1.391e-003 
1.071e-002 1.347e+009 2.215e+012 1.000e+006 1.367e+000 1.395e-003 
1.073e-002 1.348e+009 2.222e+012 1.000e+006 1.365e+000 1.400e-003 
1.074e-002 1.350e+009 2.228e+012 1.000e+006 1.358e+000 1.405e-003 
1.076e-002 1.352e+009 2.236e+012 1.000e+006 1.360e+000 1.410e-003 
1.080e-002 1.355e+009 2.241e+012 1.000e+006 1.367e+000 1.421e-003 
1.083e-002 1.358e+009 2.253e+012 1.000e+006 1.359e+000 1.431e-003 
1.084e-002 1.360e+009 2.250e+012 1.000e+006 1.360e+000 1.436e-003 
1.086e-002 1.362e+009 2.223e+012 1.000e+006 1.358e+000 1.443e-003 
1.091e-002 1.366e+009 2.228e+012 1.000e+006 1.362e+000 1.456e-003 
1.094e-002 1.370e+009 2.236e+012 1.000e+006 1.364e+000 1.466e-003 
1.098e-002 1.374e+009 2.253e+012 1.000e+006 1.367e+000 1.479e-003 
1.104e-002 1.379e+009 2.200e+012 1.000e+006 1.363e+000 1.496e-003 
1.110e-002 1.385e+009 2.135e+012 1.000e+006 1.361e+000 1.514e-003 
1.111e-002 1.387e+009 2.101e+012 1.000e+006 1.357e+000 1.519e-003 
1.115e-002 1.391e+009 2.037e+012 1.000e+006 1.350e+000 1.528e-003 
1.117e-002 1.393e+009 2.022e+012 1.000e+006 1.343e+000 1.535e-003 
1.119e-002 1.395e+009 2.012e+012 1.000e+006 1.342e+000 1.539e-003 
1.120e-002 1.396e+009 2.006e+012 1.000e+006 1.343e+000 1.543e-003 
1.122e-002 1.398e+009 1.999e+012 1.000e+006 1.344e+000 1.547e-003 
1.124e-002 1.400e+009 1.991e+012 1.000e+006 1.344e+000 1.552e-003 
1.131e-002 1.408e+009 1.975e+012 1.000e+006 1.345e+000 1.572e-003 
1.137e-002 1.415e+009 1.975e+012 1.000e+006 1.344e+000 1.590e-003 
1.141e-002 1.418e+009 1.932e+012 1.000e+006 1.331e+000 1.598e-003 
1.142e-002 1.420e+009 1.924e+012 1.000e+006 1.335e+000 1.602e-003 
1.147e-002 1.425e+009 1.920e+012 1.000e+006 1.338e+000 1.615e-003 
1.153e-002 1.431e+009 1.929e+012 1.000e+006 1.337e+000 1.630e-003 
1.155e-002 1.433e+009 1.930e+012 1.000e+006 1.338e+000 1.635e-003 
1.157e-002 1.436e+009 1.924e+012 1.000e+006 1.340e+000 1.641e-003 
1.165e-002 1.444e+009 1.949e+012 1.000e+006 1.350e+000 1.663e-003 
1.173e-002 1.452e+009 1.975e+012 1.000e+006 1.357e+000 1.683e-003 
1.182e-002 1.461e+009 1.967e+012 1.000e+006 1.360e+000 1.706e-003 
1.189e-002 1.470e+009 1.949e+012 1.000e+006 1.367e+000 1.727e-003 
1.199e-002 1.480e+009 1.979e+012 1.000e+006 1.374e+000 1.752e-003 
1.203e-002 1.484e+009 1.976e+012 1.000e+006 1.374e+000 1.763e-003 
1.204e-002 1.486e+009 1.972e+012 1.000e+006 1.368e+000 1.767e-003 
1.206e-002 1.487e+009 1.967e+012 1.000e+006 1.371e+000 1.771e-003 
1.207e-002 1.489e+009 1.953e+012 1.000e+006 1.371e+000 1.775e-003 
1.209e-002 1.491e+009 1.951e+012 1.000e+006 1.370e+000 1.780e-003 
1.210e-002 1.492e+009 1.953e+012 1.000e+006 1.369e+000 1.784e-003 
1.212e-002 1.494e+009 1.952e+012 1.000e+006 1.372e+000 1.788e-003 
1.214e-002 1.495e+009 1.951e+012 1.000e+006 1.370e+000 1.792e-003 
1.215e-002 1.497e+009 1.951e+012 1.000e+006 1.370e+000 1.796e-003 
1.217e-002 1.499e+009 1.956e+012 1.000e+006 1.371e+000 1.800e-003 
1.218e-002 1.500e+009 1.956e+012 1.000e+006 1.370e+000 1.804e-003 
1.220e-002 1.502e+009 1.959e+012 1.000e+006 1.371e+000 1.809e-003 
1.222e-002 1.504e+009 1.960e+012 1.000e+006 1.370e+000 1.813e-003 
1.225e-002 1.508e+009 1.913e+012 1.000e+006 1.367e+000 1.823e-003 
1.227e-002 1.510e+009 1.902e+012 1.000e+006 1.362e+000 1.828e-003 
1.229e-002 1.512e+009 1.902e+012 1.000e+006 1.357e+000 1.832e-003 
1.230e-002 1.513e+009 1.899e+012 1.000e+006 1.364e+000 1.836e-003 
1.232e-002 1.515e+009 1.885e+012 1.000e+006 1.361e+000 1.840e-003 
1.233e-002 1.516e+009 1.878e+012 1.000e+006 1.359e+000 1.843e-003 
1.235e-002 1.518e+009 1.877e+012 1.000e+006 1.364e+000 1.847e-003 
1.242e-002 1.526e+009 1.886e+012 1.000e+006 1.367e+000 1.865e-003 
1.251e-002 1.535e+009 1.877e+012 1.000e+006 1.367e+000 1.887e-003 
1.259e-002 1.544e+009 1.881e+012 1.000e+006 1.367e+000 1.909e-003 
1.268e-002 1.554e+009 1.882e+012 1.000e+006 1.366e+000 1.933e-003 
1.275e-002 1.561e+009 1.899e+012 1.000e+006 1.365e+000 1.949e-003 
1.276e-002 1.563e+009 1.906e+012 1.000e+006 1.368e+000 1.953e-003 
1.280e-002 1.567e+009 1.923e+012 1.000e+006 1.370e+000 1.964e-003 
1.288e-002 1.575e+009 1.950e+012 1.000e+006 1.367e+000 1.985e-003 
1.295e-002 1.582e+009 1.986e+012 1.000e+006 1.362e+000 2.003e-003 
1.300e-002 1.588e+009 2.014e+012 1.000e+006 1.369e+000 2.018e-003 
1.306e-002 1.594e+009 2.044e+012 1.000e+006 1.368e+000 2.034e-003 
1.311e-002 1.599e+009 2.074e+012 1.000e+006 1.370e+000 2.048e-003 
1.313e-002 1.601e+009 2.091e+012 1.000e+006 1.370e+000 2.055e-003 
1.320e-002 1.608e+009 2.104e+012 1.000e+006 1.372e+000 2.075e-003 
1.330e-002 1.618e+009 2.149e+012 1.000e+006 1.375e+000 2.103e-003 
1.339e-002 1.628e+009 2.205e+012 1.000e+006 1.379e+000 2.132e-003 
1.349e-002 1.637e+009 2.249e+012 1.000e+006 1.383e+000 2.162e-003 
1.356e-002 1.645e+009 2.290e+012 1.000e+006 1.386e+000 2.186e-003 
1.358e-002 1.646e+009 2.300e+012 1.000e+006 1.387e+000 2.192e-003 
1.360e-002 1.648e+009 2.312e+012 1.000e+006 1.388e+000 2.197e-003 
1.364e-002 1.653e+009 2.347e+012 1.000e+006 1.394e+000 2.213e-003 
1.367e-002 1.655e+009 2.365e+012 1.000e+006 1.393e+000 2.221e-003 
1.368e-002 1.656e+009 2.377e+012 1.000e+006 1.394e+000 2.226e-003 
1.374e-002 1.662e+009 2.419e+012 1.000e+006 1.399e+000 2.245e-003 
1.381e-002 1.669e+009 2.476e+012 1.000e+006 1.403e+000 2.271e-003 
1.390e-002 1.676e+009 2.546e+012 1.000e+006 1.407e+000 2.301e-003 
1.391e-002 1.678e+009 2.563e+012 1.000e+006 1.403e+000 2.307e-003 
1.393e-002 1.680e+009 2.577e+012 1.000e+006 1.405e+000 2.313e-003 
1.395e-002 1.681e+009 2.588e+012 1.000e+006 1.410e+000 2.319e-003 
1.401e-002 1.687e+009 2.614e+012 1.000e+006 1.413e+000 2.342e-003 
1.410e-002 1.695e+009 2.684e+012 1.000e+006 1.417e+000 2.378e-003 
1.417e-002 1.701e+009 2.735e+012 1.000e+006 1.423e+000 2.404e-003 
1.425e-002 1.708e+009 2.790e+012 1.000e+006 1.423e+000 2.436e-003 
1.434e-002 1.716e+009 2.864e+012 1.000e+006 1.428e+000 2.474e-003 
1.442e-002 1.722e+009 2.914e+012 1.000e+006 1.430e+000 2.506e-003 
1.447e-002 1.726e+009 2.929e+012 1.000e+006 1.426e+000 2.528e-003 
1.449e-002 1.728e+009 2.938e+012 1.000e+006 1.428e+000 2.535e-003 
1.455e-002 1.733e+009 2.979e+012 1.000e+006 1.431e+000 2.564e-003 
1.461e-002 1.738e+009 3.014e+012 1.000e+006 1.427e+000 2.589e-003 
1.467e-002 1.742e+009 3.020e+012 1.000e+006 1.431e+000 2.613e-003 
1.473e-002 1.748e+009 3.068e+012 1.000e+006 1.430e+000 2.642e-003 
1.475e-002 1.749e+009 3.077e+012 1.000e+006 1.431e+000 2.649e-003 
1.476e-002 1.750e+009 3.089e+012 1.000e+006 1.430e+000 2.656e-003 
1.481e-002 1.754e+009 3.122e+012 1.000e+006 1.432e+000 2.679e-003 
1.483e-002 1.755e+009 3.136e+012 1.000e+006 1.430e+000 2.686e-003 
1.484e-002 1.757e+009 3.138e+012 1.000e+006 1.431e+000 2.693e-003 
1.492e-002 1.762e+009 3.179e+012 1.000e+006 1.434e+000 2.727e-003 
1.498e-002 1.768e+009 3.191e+012 1.000e+006 1.434e+000 2.758e-003 
1.501e-002 1.770e+009 3.214e+012 1.000e+006 1.435e+000 2.772e-003 
