# Supplementary material for: Strain rate dependency of dislocation plasticity
Source: Nat Commun. 2021 Mar 23;12:1845. doi: 10.1038/s41467-021-21939-1 (PMC7988163; doi:10.1038/s41467-021-21939-1)
Supplement: Supplementary file 3 — Supplementary Data 1 [file 41467_2021_21939_MOESM3_ESM.zip › Supplementary Data 1/DDDSimulationSet3/StrainRate=1e6s-1/InitialDislocationDensity=6.8e15m-2.dat]

#strain(1), stress(Pa), dislocation density(m-2), strain rate(s-1), mean dislocation velocity(km/s), plastic strain(1)
2.387e-011 9.522e+006 6.852e+015 1.000e+006 1.594e-001 6.586e-005 
4.863e-011 8.631e+006 6.750e+015 1.000e+006 9.394e-002 5.971e-005 
7.565e-011 4.428e+006 6.653e+015 1.000e+006 6.931e-002 3.065e-005 
1.029e-010 2.646e+006 6.542e+015 1.000e+006 5.643e-002 1.833e-005 
1.326e-010 1.238e+006 6.440e+015 1.000e+006 4.640e-002 8.599e-006 
1.600e-010 4.641e+005 6.376e+015 1.000e+006 4.073e-002 3.260e-006 
1.858e-010 4.089e+005 6.333e+015 1.000e+006 3.637e-002 2.774e-006 
2.121e-010 1.738e+005 6.280e+015 1.000e+006 3.216e-002 1.152e-006 
2.393e-010 6.067e+005 6.230e+015 1.000e+006 2.949e-002 4.243e-006 
2.677e-010 8.114e+005 6.182e+015 1.000e+006 2.618e-002 5.652e-006 
2.952e-010 2.492e+006 6.157e+015 1.000e+006 2.438e-002 1.727e-005 
3.211e-010 4.003e+006 6.135e+015 1.000e+006 2.393e-002 2.771e-005 
3.474e-010 4.994e+006 6.120e+015 1.000e+006 2.179e-002 3.456e-005 
3.738e-010 6.628e+006 6.101e+015 1.000e+006 1.995e-002 4.586e-005 
4.004e-010 6.989e+006 6.084e+015 1.000e+006 1.946e-002 4.835e-005 
4.266e-010 7.401e+006 6.071e+015 1.000e+006 1.893e-002 5.120e-005 
4.527e-010 7.471e+006 6.059e+015 1.000e+006 1.735e-002 5.168e-005 
4.785e-010 7.168e+006 6.045e+015 1.000e+006 1.759e-002 4.959e-005 
5.049e-010 7.717e+006 6.040e+015 1.000e+006 1.820e-002 5.338e-005 
5.308e-010 7.515e+006 6.031e+015 1.000e+006 1.734e-002 5.198e-005 
5.572e-010 7.332e+006 6.021e+015 1.000e+006 1.654e-002 5.071e-005 
5.841e-010 6.954e+006 6.009e+015 1.000e+006 1.730e-002 4.810e-005 
6.100e-010 5.889e+006 6.000e+015 1.000e+006 1.780e-002 4.074e-005 
6.359e-010 5.799e+006 5.985e+015 1.000e+006 1.627e-002 4.012e-005 
6.621e-010 5.481e+006 5.976e+015 1.000e+006 1.542e-002 3.792e-005 
6.887e-010 4.872e+006 5.970e+015 1.000e+006 1.510e-002 3.372e-005 
7.150e-010 3.856e+006 5.963e+015 1.000e+006 1.482e-002 2.670e-005 
7.409e-010 2.577e+006 5.955e+015 1.000e+006 1.406e-002 1.786e-005 
7.668e-010 1.564e+006 5.947e+015 1.000e+006 1.367e-002 1.085e-005 
7.925e-010 9.145e+005 5.943e+015 1.000e+006 1.349e-002 6.361e-006 
8.192e-010 3.468e+005 5.941e+015 1.000e+006 1.422e-002 2.436e-006 
8.455e-010 2.308e+005 5.938e+015 1.000e+006 1.373e-002 1.557e-006 
8.719e-010 1.222e+006 5.935e+015 1.000e+006 1.303e-002 8.412e-006 
8.978e-010 1.797e+006 5.932e+015 1.000e+006 1.382e-002 1.238e-005 
9.235e-010 2.004e+006 5.921e+015 1.000e+006 1.358e-002 1.382e-005 
9.500e-010 2.648e+006 5.918e+015 1.000e+006 1.309e-002 1.827e-005 
9.760e-010 3.113e+006 5.917e+015 1.000e+006 1.352e-002 2.148e-005 
1.003e-009 3.442e+006 5.909e+015 1.000e+006 1.359e-002 2.376e-005 
1.028e-009 3.802e+006 5.907e+015 1.000e+006 1.302e-002 2.624e-005 
1.054e-009 4.046e+006 5.902e+015 1.000e+006 1.339e-002 2.793e-005 
1.080e-009 4.229e+006 5.899e+015 1.000e+006 1.305e-002 2.920e-005 
1.106e-009 4.313e+006 5.892e+015 1.000e+006 1.304e-002 2.979e-005 
1.132e-009 5.058e+006 5.889e+015 1.000e+006 1.274e-002 3.494e-005 
1.158e-009 5.238e+006 5.886e+015 1.000e+006 1.184e-002 3.618e-005 
1.184e-009 5.168e+006 5.884e+015 1.000e+006 1.318e-002 3.570e-005 
1.209e-009 4.849e+006 5.879e+015 1.000e+006 1.222e-002 3.349e-005 
1.236e-009 5.152e+006 5.877e+015 1.000e+006 1.298e-002 3.559e-005 
1.262e-009 5.740e+006 5.874e+015 1.000e+006 1.189e-002 3.966e-005 
1.289e-009 6.197e+006 5.871e+015 1.000e+006 1.274e-002 4.282e-005 
1.316e-009 6.259e+006 5.867e+015 1.000e+006 1.310e-002 4.325e-005 
1.343e-009 6.366e+006 5.865e+015 1.000e+006 1.305e-002 4.399e-005 
1.369e-009 6.332e+006 5.865e+015 1.000e+006 1.238e-002 4.375e-005 
1.396e-009 6.305e+006 5.865e+015 1.000e+006 1.259e-002 4.357e-005 
1.422e-009 6.258e+006 5.864e+015 1.000e+006 1.187e-002 4.324e-005 
1.448e-009 6.053e+006 5.861e+015 1.000e+006 1.199e-002 4.182e-005 
1.474e-009 5.997e+006 5.858e+015 1.000e+006 1.161e-002 4.144e-005 
1.501e-009 6.105e+006 5.857e+015 1.000e+006 1.159e-002 4.218e-005 
1.529e-009 6.374e+006 5.857e+015 1.000e+006 1.211e-002 4.404e-005 
1.556e-009 6.428e+006 5.856e+015 1.000e+006 1.165e-002 4.441e-005 
1.583e-009 6.405e+006 5.855e+015 1.000e+006 1.220e-002 4.425e-005 
1.610e-009 6.267e+006 5.853e+015 1.000e+006 1.222e-002 4.330e-005 
1.638e-009 6.353e+006 5.851e+015 1.000e+006 1.207e-002 4.389e-005 
1.664e-009 6.116e+006 5.850e+015 1.000e+006 1.218e-002 4.225e-005 
1.691e-009 6.129e+006 5.850e+015 1.000e+006 1.177e-002 4.234e-005 
1.718e-009 6.083e+006 5.849e+015 1.000e+006 1.216e-002 4.202e-005 
1.743e-009 6.164e+006 5.848e+015 1.000e+006 1.141e-002 4.258e-005 
1.769e-009 6.413e+006 5.849e+015 1.000e+006 1.154e-002 4.430e-005 
1.795e-009 6.725e+006 5.849e+015 1.000e+006 1.151e-002 4.646e-005 
1.821e-009 7.054e+006 5.849e+015 1.000e+006 1.200e-002 4.873e-005 
1.848e-009 7.376e+006 5.848e+015 1.000e+006 1.174e-002 5.096e-005 
1.874e-009 7.236e+006 5.846e+015 1.000e+006 1.274e-002 4.999e-005 
1.899e-009 7.065e+006 5.844e+015 1.000e+006 1.216e-002 4.881e-005 
1.925e-009 7.220e+006 5.844e+015 1.000e+006 1.135e-002 4.989e-005 
1.951e-009 7.487e+006 5.840e+015 1.000e+006 1.266e-002 5.173e-005 
1.976e-009 7.562e+006 5.833e+015 1.000e+006 1.205e-002 5.225e-005 
2.002e-009 7.551e+006 5.833e+015 1.000e+006 1.205e-002 5.217e-005 
2.028e-009 7.510e+006 5.833e+015 1.000e+006 1.147e-002 5.189e-005 
2.054e-009 7.479e+006 5.834e+015 1.000e+006 1.180e-002 5.168e-005 
2.080e-009 7.462e+006 5.833e+015 1.000e+006 1.071e-002 5.156e-005 
2.106e-009 7.073e+006 5.832e+015 1.000e+006 1.260e-002 4.887e-005 
2.133e-009 6.966e+006 5.832e+015 1.000e+006 1.273e-002 4.813e-005 
2.159e-009 6.918e+006 5.832e+015 1.000e+006 1.180e-002 4.780e-005 
2.185e-009 6.847e+006 5.830e+015 1.000e+006 1.231e-002 4.730e-005 
2.212e-009 6.823e+006 5.827e+015 1.000e+006 1.241e-002 4.713e-005 
2.238e-009 6.646e+006 5.826e+015 1.000e+006 1.228e-002 4.591e-005 
2.265e-009 6.175e+006 5.820e+015 1.000e+006 1.298e-002 4.265e-005 
2.291e-009 5.484e+006 5.811e+015 1.000e+006 1.287e-002 3.787e-005 
2.319e-009 5.008e+006 5.808e+015 1.000e+006 1.172e-002 3.458e-005 
2.346e-009 4.865e+006 5.807e+015 1.000e+006 1.056e-002 3.359e-005 
2.373e-009 4.714e+006 5.807e+015 1.000e+006 1.251e-002 3.255e-005 
2.400e-009 4.610e+006 5.807e+015 1.000e+006 1.166e-002 3.183e-005 
2.427e-009 4.711e+006 5.807e+015 1.000e+006 1.144e-002 3.252e-005 
2.454e-009 5.053e+006 5.807e+015 1.000e+006 1.181e-002 3.489e-005 
2.480e-009 5.313e+006 5.806e+015 1.000e+006 1.066e-002 3.669e-005 
2.507e-009 5.060e+006 5.805e+015 1.000e+006 1.157e-002 3.493e-005 
2.533e-009 4.877e+006 5.805e+015 1.000e+006 1.116e-002 3.367e-005 
2.560e-009 4.532e+006 5.805e+015 1.000e+006 1.142e-002 3.128e-005 
2.586e-009 4.351e+006 5.805e+015 1.000e+006 1.156e-002 3.003e-005 
2.613e-009 4.236e+006 5.805e+015 1.000e+006 1.148e-002 2.923e-005 
2.640e-009 3.892e+006 5.804e+015 1.000e+006 1.172e-002 2.685e-005 
2.606e-005 3.748e+006 5.803e+015 1.000e+006 1.079e-002 5.891e-008 
5.240e-005 6.609e+006 5.802e+015 1.000e+006 1.176e-002 6.359e-006 
7.797e-005 8.951e+006 5.801e+015 1.000e+006 1.137e-002 1.576e-005 
1.039e-004 1.153e+007 5.801e+015 1.000e+006 1.134e-002 2.391e-005 
1.300e-004 1.415e+007 5.801e+015 1.000e+006 1.175e-002 3.188e-005 
1.563e-004 1.693e+007 5.800e+015 1.000e+006 1.188e-002 3.901e-005 
1.830e-004 1.971e+007 5.800e+015 1.000e+006 1.144e-002 4.650e-005 
2.091e-004 2.217e+007 5.800e+015 1.000e+006 1.114e-002 5.560e-005 
2.350e-004 2.474e+007 5.801e+015 1.000e+006 1.091e-002 6.363e-005 
2.614e-004 2.759e+007 5.801e+015 1.000e+006 1.151e-002 7.026e-005 
2.878e-004 3.010e+007 5.802e+015 1.000e+006 1.195e-002 7.938e-005 
3.139e-004 3.254e+007 5.801e+015 1.000e+006 1.165e-002 8.871e-005 
3.402e-004 3.481e+007 5.800e+015 1.000e+006 1.163e-002 9.920e-005 
3.662e-004 3.722e+007 5.799e+015 1.000e+006 1.152e-002 1.085e-004 
3.920e-004 3.942e+007 5.795e+015 1.000e+006 1.201e-002 1.190e-004 
4.176e-004 4.166e+007 5.794e+015 1.000e+006 1.096e-002 1.292e-004 
4.433e-004 4.396e+007 5.793e+015 1.000e+006 1.109e-002 1.390e-004 
4.686e-004 4.623e+007 5.792e+015 1.000e+006 1.111e-002 1.487e-004 
4.942e-004 4.855e+007 5.791e+015 1.000e+006 1.086e-002 1.582e-004 
5.205e-004 5.143e+007 5.790e+015 1.000e+006 1.197e-002 1.645e-004 
5.455e-004 5.397e+007 5.791e+015 1.000e+006 1.172e-002 1.720e-004 
5.711e-004 5.620e+007 5.791e+015 1.000e+006 1.127e-002 1.821e-004 
5.965e-004 5.865e+007 5.791e+015 1.000e+006 1.142e-002 1.906e-004 
6.215e-004 6.096e+007 5.791e+015 1.000e+006 1.189e-002 1.996e-004 
6.464e-004 6.321e+007 5.791e+015 1.000e+006 1.243e-002 2.088e-004 
6.716e-004 6.538e+007 5.790e+015 1.000e+006 1.308e-002 2.191e-004 
6.972e-004 6.770e+007 5.775e+015 1.000e+006 1.175e-002 2.287e-004 
7.221e-004 7.018e+007 5.773e+015 1.000e+006 1.016e-002 2.365e-004 
7.470e-004 7.256e+007 5.772e+015 1.000e+006 1.096e-002 2.449e-004 
7.721e-004 7.469e+007 5.771e+015 1.000e+006 1.124e-002 2.553e-004 
7.982e-004 7.710e+007 5.768e+015 1.000e+006 1.213e-002 2.646e-004 
8.229e-004 7.943e+007 5.767e+015 1.000e+006 1.189e-002 2.732e-004 
8.481e-004 8.171e+007 5.765e+015 1.000e+006 1.088e-002 2.827e-004 
8.735e-004 8.391e+007 5.765e+015 1.000e+006 1.050e-002 2.929e-004 
8.979e-004 8.586e+007 5.764e+015 1.000e+006 1.109e-002 3.038e-004 
9.231e-004 8.763e+007 5.764e+015 1.000e+006 1.087e-002 3.168e-004 
9.484e-004 8.962e+007 5.764e+015 1.000e+006 1.099e-002 3.283e-004 
9.739e-004 9.176e+007 5.765e+015 1.000e+006 1.200e-002 3.390e-004 
9.988e-004 9.394e+007 5.765e+015 1.000e+006 1.083e-002 3.488e-004 
1.024e-003 9.619e+007 5.764e+015 1.000e+006 1.018e-002 3.583e-004 
1.049e-003 9.850e+007 5.764e+015 1.000e+006 1.123e-002 3.677e-004 
1.075e-003 1.007e+008 5.764e+015 1.000e+006 1.088e-002 3.776e-004 
1.100e-003 1.029e+008 5.764e+015 1.000e+006 1.170e-002 3.877e-004 
1.126e-003 1.050e+008 5.764e+015 1.000e+006 1.242e-002 3.993e-004 
1.151e-003 1.074e+008 5.761e+015 1.000e+006 1.171e-002 4.084e-004 
1.177e-003 1.097e+008 5.759e+015 1.000e+006 1.074e-002 4.178e-004 
1.203e-003 1.119e+008 5.760e+015 1.000e+006 1.152e-002 4.285e-004 
1.228e-003 1.140e+008 5.759e+015 1.000e+006 1.154e-002 4.387e-004 
1.253e-003 1.162e+008 5.757e+015 1.000e+006 1.051e-002 4.489e-004 
1.278e-003 1.186e+008 5.757e+015 1.000e+006 1.110e-002 4.579e-004 
1.305e-003 1.209e+008 5.756e+015 1.000e+006 1.101e-002 4.690e-004 
1.332e-003 1.227e+008 5.756e+015 1.000e+006 1.159e-002 4.836e-004 
1.359e-003 1.246e+008 5.754e+015 1.000e+006 1.104e-002 4.968e-004 
1.386e-003 1.268e+008 5.754e+015 1.000e+006 1.140e-002 5.084e-004 
1.412e-003 1.290e+008 5.755e+015 1.000e+006 1.165e-002 5.192e-004 
1.438e-003 1.314e+008 5.755e+015 1.000e+006 1.157e-002 5.291e-004 
1.464e-003 1.336e+008 5.756e+015 1.000e+006 1.092e-002 5.397e-004 
1.491e-003 1.361e+008 5.757e+015 1.000e+006 1.075e-002 5.492e-004 
1.517e-003 1.384e+008 5.754e+015 1.000e+006 1.090e-002 5.598e-004 
1.544e-003 1.405e+008 5.754e+015 1.000e+006 1.157e-002 5.716e-004 
1.570e-003 1.423e+008 5.753e+015 1.000e+006 1.204e-002 5.852e-004 
1.596e-003 1.444e+008 5.753e+015 1.000e+006 1.140e-002 5.972e-004 
1.622e-003 1.464e+008 5.751e+015 1.000e+006 1.169e-002 6.091e-004 
1.648e-003 1.483e+008 5.750e+015 1.000e+006 1.085e-002 6.215e-004 
1.674e-003 1.503e+008 5.749e+015 1.000e+006 1.170e-002 6.340e-004 
1.700e-003 1.525e+008 5.749e+015 1.000e+006 1.157e-002 6.450e-004 
1.726e-003 1.543e+008 5.747e+015 1.000e+006 1.116e-002 6.588e-004 
1.752e-003 1.563e+008 5.747e+015 1.000e+006 1.097e-002 6.708e-004 
1.778e-003 1.581e+008 5.743e+015 1.000e+006 1.105e-002 6.842e-004 
1.804e-003 1.598e+008 5.740e+015 1.000e+006 1.186e-002 6.984e-004 
1.829e-003 1.614e+008 5.739e+015 1.000e+006 1.189e-002 7.129e-004 
1.855e-003 1.629e+008 5.737e+015 1.000e+006 1.215e-002 7.276e-004 
1.880e-003 1.646e+008 5.735e+015 1.000e+006 1.181e-002 7.413e-004 
1.906e-003 1.665e+008 5.735e+015 1.000e+006 1.068e-002 7.542e-004 
1.932e-003 1.683e+008 5.734e+015 1.000e+006 1.104e-002 7.670e-004 
1.958e-003 1.699e+008 5.733e+015 1.000e+006 1.128e-002 7.826e-004 
1.984e-003 1.716e+008 5.725e+015 1.000e+006 1.165e-002 7.973e-004 
2.010e-003 1.734e+008 5.724e+015 1.000e+006 1.154e-002 8.110e-004 
2.036e-003 1.748e+008 5.723e+015 1.000e+006 1.135e-002 8.265e-004 
2.062e-003 1.765e+008 5.720e+015 1.000e+006 1.211e-002 8.410e-004 
2.088e-003 1.782e+008 5.718e+015 1.000e+006 1.234e-002 8.546e-004 
2.113e-003 1.799e+008 5.718e+015 1.000e+006 1.174e-002 8.687e-004 
2.138e-003 1.815e+008 5.717e+015 1.000e+006 1.232e-002 8.829e-004 
2.164e-003 1.832e+008 5.716e+015 1.000e+006 1.261e-002 8.968e-004 
2.190e-003 1.845e+008 5.716e+015 1.000e+006 1.233e-002 9.137e-004 
2.216e-003 1.856e+008 5.716e+015 1.000e+006 1.217e-002 9.318e-004 
2.241e-003 1.872e+008 5.716e+015 1.000e+006 1.150e-002 9.462e-004 
2.266e-003 1.885e+008 5.715e+015 1.000e+006 1.194e-002 9.624e-004 
2.292e-003 1.903e+008 5.716e+015 1.000e+006 1.166e-002 9.751e-004 
2.316e-003 1.920e+008 5.716e+015 1.000e+006 1.137e-002 9.878e-004 
2.341e-003 1.943e+008 5.716e+015 1.000e+006 1.140e-002 9.973e-004 
2.367e-003 1.963e+008 5.715e+015 1.000e+006 1.161e-002 1.009e-003 
2.392e-003 1.981e+008 5.714e+015 1.000e+006 1.160e-002 1.022e-003 
2.417e-003 1.997e+008 5.713e+015 1.000e+006 1.183e-002 1.036e-003 
2.442e-003 2.013e+008 5.712e+015 1.000e+006 1.216e-002 1.050e-003 
2.468e-003 2.028e+008 5.713e+015 1.000e+006 1.185e-002 1.065e-003 
2.494e-003 2.042e+008 5.710e+015 1.000e+006 1.200e-002 1.081e-003 
2.519e-003 2.057e+008 5.710e+015 1.000e+006 1.198e-002 1.096e-003 
2.545e-003 2.069e+008 5.704e+015 1.000e+006 1.206e-002 1.113e-003 
2.570e-003 2.082e+008 5.703e+015 1.000e+006 1.242e-002 1.129e-003 
2.594e-003 2.092e+008 5.702e+015 1.000e+006 1.217e-002 1.147e-003 
2.620e-003 2.101e+008 5.700e+015 1.000e+006 1.222e-002 1.166e-003 
2.645e-003 2.107e+008 5.699e+015 1.000e+006 1.348e-002 1.187e-003 
2.670e-003 2.101e+008 5.683e+015 1.000e+006 1.355e-002 1.217e-003 
2.696e-003 2.103e+008 5.682e+015 1.000e+006 1.282e-002 1.240e-003 
2.721e-003 2.104e+008 5.678e+015 1.000e+006 1.388e-002 1.265e-003 
2.746e-003 2.107e+008 5.670e+015 1.000e+006 1.322e-002 1.288e-003 
2.771e-003 2.120e+008 5.666e+015 1.000e+006 1.291e-002 1.305e-003 
2.798e-003 2.131e+008 5.662e+015 1.000e+006 1.171e-002 1.323e-003 
2.824e-003 2.142e+008 5.654e+015 1.000e+006 1.190e-002 1.343e-003 
2.850e-003 2.153e+008 5.652e+015 1.000e+006 1.207e-002 1.361e-003 
2.877e-003 2.162e+008 5.651e+015 1.000e+006 1.117e-002 1.381e-003 
2.903e-003 2.169e+008 5.650e+015 1.000e+006 1.262e-002 1.403e-003 
2.929e-003 2.171e+008 5.644e+015 1.000e+006 1.294e-002 1.427e-003 
2.954e-003 2.181e+008 5.636e+015 1.000e+006 1.337e-002 1.445e-003 
2.980e-003 2.195e+008 5.632e+015 1.000e+006 1.233e-002 1.462e-003 
3.006e-003 2.210e+008 5.629e+015 1.000e+006 1.147e-002 1.477e-003 
3.033e-003 2.221e+008 5.625e+015 1.000e+006 1.266e-002 1.496e-003 
3.059e-003 2.236e+008 5.624e+015 1.000e+006 1.376e-002 1.512e-003 
3.085e-003 2.254e+008 5.622e+015 1.000e+006 1.263e-002 1.526e-003 
3.111e-003 2.271e+008 5.621e+015 1.000e+006 1.188e-002 1.541e-003 
3.137e-003 2.289e+008 5.621e+015 1.000e+006 1.226e-002 1.554e-003 
3.164e-003 2.304e+008 5.619e+015 1.000e+006 1.399e-002 1.570e-003 
3.190e-003 2.322e+008 5.616e+015 1.000e+006 1.189e-002 1.584e-003 
3.217e-003 2.342e+008 5.613e+015 1.000e+006 1.183e-002 1.597e-003 
3.244e-003 2.359e+008 5.611e+015 1.000e+006 1.153e-002 1.612e-003 
3.270e-003 2.375e+008 5.612e+015 1.000e+006 1.150e-002 1.627e-003 
3.297e-003 2.397e+008 5.599e+015 1.000e+006 1.177e-002 1.638e-003 
3.324e-003 2.415e+008 5.598e+015 1.000e+006 1.190e-002 1.653e-003 
3.349e-003 2.425e+008 5.597e+015 1.000e+006 1.216e-002 1.671e-003 
3.373e-003 2.437e+008 5.595e+015 1.000e+006 1.155e-002 1.687e-003 
3.397e-003 2.452e+008 5.596e+015 1.000e+006 1.082e-002 1.701e-003 
3.422e-003 2.464e+008 5.595e+015 1.000e+006 1.259e-002 1.717e-003 
3.447e-003 2.473e+008 5.595e+015 1.000e+006 1.236e-002 1.736e-003 
3.471e-003 2.483e+008 5.595e+015 1.000e+006 1.119e-002 1.753e-003 
3.496e-003 2.494e+008 5.596e+015 1.000e+006 1.232e-002 1.770e-003 
3.520e-003 2.503e+008 5.595e+015 1.000e+006 1.207e-002 1.789e-003 
3.545e-003 2.514e+008 5.595e+015 1.000e+006 1.138e-002 1.806e-003 
3.570e-003 2.524e+008 5.596e+015 1.000e+006 1.133e-002 1.824e-003 
3.594e-003 2.535e+008 5.594e+015 1.000e+006 1.143e-002 1.840e-003 
3.618e-003 2.542e+008 5.593e+015 1.000e+006 1.195e-002 1.859e-003 
3.642e-003 2.552e+008 5.590e+015 1.000e+006 1.209e-002 1.876e-003 
3.667e-003 2.567e+008 5.590e+015 1.000e+006 1.187e-002 1.891e-003 
3.692e-003 2.585e+008 5.590e+015 1.000e+006 1.161e-002 1.903e-003 
3.716e-003 2.604e+008 5.591e+015 1.000e+006 1.081e-002 1.915e-003 
3.740e-003 2.621e+008 5.592e+015 1.000e+006 1.067e-002 1.927e-003 
3.765e-003 2.640e+008 5.593e+015 1.000e+006 1.116e-002 1.938e-003 
3.790e-003 2.650e+008 5.594e+015 1.000e+006 1.064e-002 1.957e-003 
3.815e-003 2.661e+008 5.595e+015 1.000e+006 1.149e-002 1.974e-003 
3.839e-003 2.669e+008 5.592e+015 1.000e+006 1.231e-002 1.993e-003 
3.864e-003 2.678e+008 5.591e+015 1.000e+006 1.163e-002 2.011e-003 
3.889e-003 2.694e+008 5.590e+015 1.000e+006 1.266e-002 2.025e-003 
3.914e-003 2.708e+008 5.589e+015 1.000e+006 1.190e-002 2.041e-003 
3.938e-003 2.723e+008 5.590e+015 1.000e+006 1.090e-002 2.055e-003 
3.963e-003 2.738e+008 5.589e+015 1.000e+006 1.125e-002 2.069e-003 
3.988e-003 2.750e+008 5.587e+015 1.000e+006 1.191e-002 2.085e-003 
4.012e-003 2.765e+008 5.584e+015 1.000e+006 1.120e-002 2.099e-003 
4.036e-003 2.777e+008 5.580e+015 1.000e+006 1.283e-002 2.115e-003 
4.061e-003 2.792e+008 5.577e+015 1.000e+006 1.140e-002 2.130e-003 
4.086e-003 2.808e+008 5.576e+015 1.000e+006 1.155e-002 2.144e-003 
4.110e-003 2.824e+008 5.575e+015 1.000e+006 1.171e-002 2.156e-003 
4.135e-003 2.843e+008 5.575e+015 1.000e+006 1.089e-002 2.168e-003 
4.160e-003 2.860e+008 5.574e+015 1.000e+006 1.190e-002 2.181e-003 
4.185e-003 2.874e+008 5.573e+015 1.000e+006 1.248e-002 2.196e-003 
4.209e-003 2.886e+008 5.571e+015 1.000e+006 1.220e-002 2.212e-003 
4.234e-003 2.895e+008 5.570e+015 1.000e+006 1.208e-002 2.231e-003 
4.258e-003 2.905e+008 5.570e+015 1.000e+006 1.134e-002 2.248e-003 
4.283e-003 2.919e+008 5.571e+015 1.000e+006 1.121e-002 2.264e-003 
4.307e-003 2.929e+008 5.572e+015 1.000e+006 1.184e-002 2.281e-003 
4.331e-003 2.937e+008 5.573e+015 1.000e+006 1.143e-002 2.300e-003 
4.356e-003 2.944e+008 5.576e+015 1.000e+006 1.235e-002 2.319e-003 
4.379e-003 2.950e+008 5.575e+015 1.000e+006 1.185e-002 2.339e-003 
4.404e-003 2.959e+008 5.572e+015 1.000e+006 1.205e-002 2.358e-003 
4.431e-003 2.972e+008 5.573e+015 1.000e+006 1.165e-002 2.375e-003 
4.458e-003 2.988e+008 5.571e+015 1.000e+006 1.142e-002 2.391e-003 
4.484e-003 3.000e+008 5.572e+015 1.000e+006 1.158e-002 2.409e-003 
4.509e-003 3.008e+008 5.574e+015 1.000e+006 1.086e-002 2.429e-003 
4.538e-003 3.016e+008 5.575e+015 1.000e+006 1.259e-002 2.451e-003 
4.565e-003 3.028e+008 5.573e+015 1.000e+006 1.271e-002 2.470e-003 
4.592e-003 3.038e+008 5.568e+015 1.000e+006 1.325e-002 2.491e-003 
4.620e-003 3.049e+008 5.568e+015 1.000e+006 1.283e-002 2.511e-003 
4.646e-003 3.061e+008 5.569e+015 1.000e+006 1.271e-002 2.529e-003 
4.674e-003 3.067e+008 5.568e+015 1.000e+006 1.290e-002 2.552e-003 
4.701e-003 3.070e+008 5.570e+015 1.000e+006 1.315e-002 2.577e-003 
4.729e-003 3.078e+008 5.570e+015 1.000e+006 1.304e-002 2.600e-003 
4.757e-003 3.088e+008 5.559e+015 1.000e+006 1.262e-002 2.620e-003 
4.783e-003 3.095e+008 5.560e+015 1.000e+006 1.206e-002 2.642e-003 
4.812e-003 3.108e+008 5.560e+015 1.000e+006 1.292e-002 2.662e-003 
4.840e-003 3.125e+008 5.560e+015 1.000e+006 1.129e-002 2.678e-003 
4.868e-003 3.136e+008 5.562e+015 1.000e+006 1.225e-002 2.699e-003 
4.897e-003 3.148e+008 5.561e+015 1.000e+006 1.235e-002 2.719e-003 
4.924e-003 3.156e+008 5.551e+015 1.000e+006 1.269e-002 2.741e-003 
4.952e-003 3.163e+008 5.549e+015 1.000e+006 1.186e-002 2.764e-003 
4.980e-003 3.180e+008 5.548e+015 1.000e+006 1.153e-002 2.781e-003 
5.008e-003 3.197e+008 5.548e+015 1.000e+006 1.240e-002 2.796e-003 
5.036e-003 3.216e+008 5.548e+015 1.000e+006 1.238e-002 2.812e-003 
5.064e-003 3.224e+008 5.548e+015 1.000e+006 1.245e-002 2.834e-003 
5.093e-003 3.230e+008 5.542e+015 1.000e+006 1.274e-002 2.859e-003 
5.121e-003 3.241e+008 5.541e+015 1.000e+006 1.171e-002 2.879e-003 
5.149e-003 3.250e+008 5.541e+015 1.000e+006 1.200e-002 2.901e-003 
5.177e-003 3.264e+008 5.538e+015 1.000e+006 1.156e-002 2.919e-003 
5.204e-003 3.279e+008 5.537e+015 1.000e+006 1.135e-002 2.935e-003 
5.231e-003 3.292e+008 5.536e+015 1.000e+006 1.222e-002 2.953e-003 
5.258e-003 3.297e+008 5.535e+015 1.000e+006 1.211e-002 2.977e-003 
5.284e-003 3.309e+008 5.532e+015 1.000e+006 1.211e-002 2.995e-003 
5.311e-003 3.321e+008 5.532e+015 1.000e+006 1.239e-002 3.014e-003 
5.338e-003 3.337e+008 5.530e+015 1.000e+006 1.275e-002 3.030e-003 
5.365e-003 3.356e+008 5.528e+015 1.000e+006 1.304e-002 3.043e-003 
5.391e-003 3.369e+008 5.527e+015 1.000e+006 1.203e-002 3.061e-003 
5.419e-003 3.380e+008 5.527e+015 1.000e+006 1.380e-002 3.081e-003 
5.447e-003 3.387e+008 5.528e+015 1.000e+006 1.351e-002 3.104e-003 
5.473e-003 3.394e+008 5.526e+015 1.000e+006 1.307e-002 3.125e-003 
5.501e-003 3.392e+008 5.524e+015 1.000e+006 1.312e-002 3.155e-003 
5.528e-003 3.390e+008 5.519e+015 1.000e+006 1.368e-002 3.183e-003 
5.555e-003 3.393e+008 5.516e+015 1.000e+006 1.285e-002 3.208e-003 
5.583e-003 3.402e+008 5.511e+015 1.000e+006 1.312e-002 3.230e-003 
5.610e-003 3.411e+008 5.506e+015 1.000e+006 1.295e-002 3.250e-003 
5.637e-003 3.425e+008 5.498e+015 1.000e+006 1.157e-002 3.268e-003 
5.665e-003 3.438e+008 5.499e+015 1.000e+006 1.178e-002 3.287e-003 
5.692e-003 3.452e+008 5.499e+015 1.000e+006 1.207e-002 3.304e-003 
5.720e-003 3.460e+008 5.495e+015 1.000e+006 1.312e-002 3.326e-003 
5.746e-003 3.470e+008 5.490e+015 1.000e+006 1.256e-002 3.346e-003 
5.773e-003 3.483e+008 5.488e+015 1.000e+006 1.239e-002 3.364e-003 
5.801e-003 3.498e+008 5.487e+015 1.000e+006 1.295e-002 3.381e-003 
5.828e-003 3.512e+008 5.486e+015 1.000e+006 1.232e-002 3.399e-003 
5.854e-003 3.523e+008 5.485e+015 1.000e+006 1.127e-002 3.417e-003 
5.879e-003 3.535e+008 5.485e+015 1.000e+006 1.124e-002 3.434e-003 
5.905e-003 3.550e+008 5.484e+015 1.000e+006 1.195e-002 3.449e-003 
5.930e-003 3.565e+008 5.484e+015 1.000e+006 1.095e-002 3.464e-003 
5.954e-003 3.577e+008 5.481e+015 1.000e+006 1.120e-002 3.480e-003 
5.978e-003 3.587e+008 5.481e+015 1.000e+006 1.133e-002 3.496e-003 
6.006e-003 3.601e+008 5.478e+015 1.000e+006 1.178e-002 3.515e-003 
6.033e-003 3.613e+008 5.478e+015 1.000e+006 1.175e-002 3.533e-003 
6.061e-003 3.624e+008 5.463e+015 1.000e+006 1.086e-002 3.554e-003 
6.089e-003 3.635e+008 5.464e+015 1.000e+006 1.099e-002 3.574e-003 
6.117e-003 3.648e+008 5.464e+015 1.000e+006 1.144e-002 3.593e-003 
6.143e-003 3.651e+008 5.466e+015 1.000e+006 1.130e-002 3.618e-003 
6.171e-003 3.653e+008 5.466e+015 1.000e+006 1.181e-002 3.644e-003 
6.198e-003 3.657e+008 5.466e+015 1.000e+006 1.102e-002 3.668e-003 
6.224e-003 3.660e+008 5.465e+015 1.000e+006 1.152e-002 3.693e-003 
6.251e-003 3.662e+008 5.464e+015 1.000e+006 1.163e-002 3.718e-003 
6.278e-003 3.661e+008 5.466e+015 1.000e+006 1.128e-002 3.745e-003 
6.305e-003 3.665e+008 5.468e+015 1.000e+006 1.098e-002 3.770e-003 
6.334e-003 3.678e+008 5.469e+015 1.000e+006 1.111e-002 3.790e-003 
6.363e-003 3.689e+008 5.469e+015 1.000e+006 1.204e-002 3.811e-003 
6.391e-003 3.696e+008 5.471e+015 1.000e+006 1.220e-002 3.834e-003 
6.420e-003 3.706e+008 5.470e+015 1.000e+006 1.214e-002 3.856e-003 
6.448e-003 3.718e+008 5.469e+015 1.000e+006 1.212e-002 3.877e-003 
6.477e-003 3.732e+008 5.468e+015 1.000e+006 1.137e-002 3.895e-003 
6.505e-003 3.747e+008 5.469e+015 1.000e+006 1.139e-002 3.913e-003 
6.533e-003 3.757e+008 5.470e+015 1.000e+006 1.118e-002 3.934e-003 
6.561e-003 3.763e+008 5.471e+015 1.000e+006 1.152e-002 3.957e-003 
6.588e-003 3.774e+008 5.473e+015 1.000e+006 1.119e-002 3.977e-003 
6.617e-003 3.781e+008 5.471e+015 1.000e+006 1.162e-002 4.001e-003 
6.646e-003 3.787e+008 5.467e+015 1.000e+006 1.145e-002 4.026e-003 
6.675e-003 3.797e+008 5.467e+015 1.000e+006 1.133e-002 4.048e-003 
6.704e-003 3.808e+008 5.468e+015 1.000e+006 1.090e-002 4.069e-003 
6.732e-003 3.819e+008 5.469e+015 1.000e+006 1.060e-002 4.090e-003 
6.760e-003 3.829e+008 5.469e+015 1.000e+006 1.106e-002 4.112e-003 
6.789e-003 3.840e+008 5.470e+015 1.000e+006 1.067e-002 4.133e-003 
6.818e-003 3.853e+008 5.471e+015 1.000e+006 1.055e-002 4.153e-003 
6.846e-003 3.872e+008 5.472e+015 1.000e+006 1.047e-002 4.168e-003 
6.874e-003 3.892e+008 5.474e+015 1.000e+006 1.025e-002 4.182e-003 
6.903e-003 3.914e+008 5.475e+015 1.000e+006 1.020e-002 4.196e-003 
6.932e-003 3.936e+008 5.473e+015 1.000e+006 1.035e-002 4.209e-003 
6.960e-003 3.949e+008 5.473e+015 1.000e+006 1.092e-002 4.228e-003 
6.989e-003 3.965e+008 5.475e+015 1.000e+006 1.051e-002 4.246e-003 
7.016e-003 3.982e+008 5.476e+015 1.000e+006 1.085e-002 4.262e-003 
7.044e-003 3.999e+008 5.478e+015 1.000e+006 1.046e-002 4.278e-003 
7.072e-003 4.015e+008 5.479e+015 1.000e+006 1.081e-002 4.294e-003 
7.099e-003 4.026e+008 5.479e+015 1.000e+006 1.065e-002 4.314e-003 
7.126e-003 4.039e+008 5.478e+015 1.000e+006 1.065e-002 4.332e-003 
7.153e-003 4.050e+008 5.477e+015 1.000e+006 1.129e-002 4.351e-003 
7.179e-003 4.064e+008 5.475e+015 1.000e+006 1.099e-002 4.367e-003 
7.205e-003 4.078e+008 5.477e+015 1.000e+006 1.071e-002 4.384e-003 
7.230e-003 4.093e+008 5.479e+015 1.000e+006 1.076e-002 4.399e-003 
7.255e-003 4.102e+008 5.480e+015 1.000e+006 1.183e-002 4.417e-003 
7.280e-003 4.113e+008 5.471e+015 1.000e+006 1.087e-002 4.436e-003 
7.306e-003 4.127e+008 5.470e+015 1.000e+006 1.063e-002 4.451e-003 
7.332e-003 4.143e+008 5.471e+015 1.000e+006 1.044e-002 4.466e-003 
7.358e-003 4.161e+008 5.471e+015 1.000e+006 1.074e-002 4.480e-003 
7.383e-003 4.175e+008 5.470e+015 1.000e+006 1.099e-002 4.495e-003 
7.408e-003 4.186e+008 5.470e+015 1.000e+006 1.097e-002 4.512e-003 
7.433e-003 4.198e+008 5.471e+015 1.000e+006 1.062e-002 4.529e-003 
