# Supplementary material for: Strain rate dependency of dislocation plasticity
Source: Nat Commun. 2021 Mar 23;12:1845. doi: 10.1038/s41467-021-21939-1 (PMC7988163; doi:10.1038/s41467-021-21939-1)
Supplement: Supplementary file 3 — Supplementary Data 1 [file 41467_2021_21939_MOESM3_ESM.zip › Supplementary Data 1/DDDSimulationSet3/StrainRate=1e6s-1/InitialDislocationDensity=8.4e14m-2.dat]

#strain(1), stress(Pa), dislocation density(m-2), strain rate(s-1), mean dislocation velocity(km/s), plastic strain(1)
1.346e-004 1.799e+007 7.202e+014 1.000e+006 2.583e-003 9.128e-006 
2.692e-004 3.467e+007 7.201e+014 1.000e+006 3.307e-003 2.775e-005 
4.062e-004 5.095e+007 7.200e+014 1.000e+006 3.770e-003 5.236e-005 
5.485e-004 6.721e+007 7.201e+014 1.000e+006 4.196e-003 8.209e-005 
6.700e-004 8.089e+007 7.203e+014 1.000e+006 4.348e-003 1.094e-004 
7.897e-004 9.411e+007 7.206e+014 1.000e+006 4.308e-003 1.379e-004 
9.287e-004 1.093e+008 7.213e+014 1.000e+006 4.547e-003 1.720e-004 
1.053e-003 1.226e+008 7.219e+014 1.000e+006 4.793e-003 2.046e-004 
1.217e-003 1.388e+008 7.214e+014 1.000e+006 6.733e-003 2.562e-004 
1.375e-003 1.545e+008 7.193e+014 1.000e+006 6.290e-003 3.049e-004 
1.523e-003 1.695e+008 7.204e+014 1.000e+006 6.950e-003 3.496e-004 
1.648e-003 1.826e+008 7.196e+014 1.000e+006 5.888e-003 3.842e-004 
1.757e-003 1.941e+008 7.209e+014 1.000e+006 5.375e-003 4.135e-004 
1.859e-003 2.048e+008 7.224e+014 1.000e+006 5.653e-003 4.415e-004 
1.959e-003 2.141e+008 7.228e+014 1.000e+006 7.419e-003 4.777e-004 
2.101e-003 2.264e+008 7.243e+014 1.000e+006 8.772e-003 5.337e-004 
2.206e-003 2.353e+008 7.255e+014 1.000e+006 9.324e-003 5.778e-004 
2.303e-003 2.437e+008 7.272e+014 1.000e+006 8.322e-003 6.169e-004 
2.398e-003 2.520e+008 7.288e+014 1.000e+006 8.923e-003 6.540e-004 
2.486e-003 2.593e+008 7.306e+014 1.000e+006 8.630e-003 6.907e-004 
2.577e-003 2.667e+008 7.325e+014 1.000e+006 9.093e-003 7.314e-004 
2.667e-003 2.735e+008 7.348e+014 1.000e+006 9.124e-003 7.741e-004 
2.754e-003 2.796e+008 7.371e+014 1.000e+006 1.038e-002 8.188e-004 
2.838e-003 2.850e+008 7.377e+014 1.000e+006 1.158e-002 8.659e-004 
2.920e-003 2.899e+008 7.407e+014 1.000e+006 1.105e-002 9.141e-004 
3.006e-003 2.946e+008 7.438e+014 1.000e+006 1.235e-002 9.676e-004 
3.094e-003 2.996e+008 7.430e+014 1.000e+006 1.006e-002 1.020e-003 
3.183e-003 3.037e+008 7.416e+014 1.000e+006 1.335e-002 1.081e-003 
3.268e-003 3.090e+008 7.428e+014 1.000e+006 1.129e-002 1.130e-003 
3.353e-003 3.145e+008 7.423e+014 1.000e+006 1.288e-002 1.177e-003 
3.434e-003 3.191e+008 7.428e+014 1.000e+006 1.384e-002 1.226e-003 
3.513e-003 3.224e+008 7.418e+014 1.000e+006 1.654e-002 1.283e-003 
3.590e-003 3.246e+008 7.419e+014 1.000e+006 1.676e-002 1.345e-003 
3.670e-003 3.264e+008 7.428e+014 1.000e+006 1.637e-002 1.412e-003 
3.749e-003 3.280e+008 7.445e+014 1.000e+006 1.653e-002 1.480e-003 
3.825e-003 3.287e+008 7.490e+014 1.000e+006 1.740e-002 1.551e-003 
3.912e-003 3.293e+008 7.523e+014 1.000e+006 1.703e-002 1.634e-003 
4.035e-003 3.306e+008 7.543e+014 1.000e+006 1.697e-002 1.748e-003 
4.138e-003 3.303e+008 7.630e+014 1.000e+006 1.649e-002 1.852e-003 
4.241e-003 3.306e+008 7.646e+014 1.000e+006 1.608e-002 1.953e-003 
4.326e-003 3.320e+008 7.673e+014 1.000e+006 1.661e-002 2.029e-003 
4.424e-003 3.329e+008 7.679e+014 1.000e+006 1.418e-002 2.121e-003 
4.495e-003 3.350e+008 7.711e+014 1.000e+006 1.609e-002 2.178e-003 
4.580e-003 3.369e+008 7.767e+014 1.000e+006 1.529e-002 2.249e-003 
4.681e-003 3.376e+008 7.808e+014 1.000e+006 1.926e-002 2.344e-003 
4.766e-003 3.364e+008 7.841e+014 1.000e+006 1.785e-002 2.439e-003 
4.859e-003 3.364e+008 7.884e+014 1.000e+006 1.678e-002 2.532e-003 
4.950e-003 3.374e+008 7.929e+014 1.000e+006 1.506e-002 2.615e-003 
5.042e-003 3.396e+008 7.960e+014 1.000e+006 1.412e-002 2.692e-003 
5.136e-003 3.439e+008 7.964e+014 1.000e+006 1.261e-002 2.757e-003 
5.225e-003 3.478e+008 7.999e+014 1.000e+006 1.290e-002 2.819e-003 
5.317e-003 3.524e+008 8.054e+014 1.000e+006 1.187e-002 2.879e-003 
5.406e-003 3.566e+008 8.123e+014 1.000e+006 1.108e-002 2.939e-003 
5.496e-003 3.610e+008 8.180e+014 1.000e+006 1.188e-002 2.999e-003 
5.571e-003 3.623e+008 8.158e+014 1.000e+006 1.571e-002 3.065e-003 
5.646e-003 3.621e+008 8.122e+014 1.000e+006 1.556e-002 3.142e-003 
5.740e-003 3.617e+008 8.177e+014 1.000e+006 1.468e-002 3.237e-003 
5.819e-003 3.609e+008 8.220e+014 1.000e+006 1.562e-002 3.322e-003 
5.889e-003 3.609e+008 8.277e+014 1.000e+006 1.458e-002 3.393e-003 
5.962e-003 3.615e+008 8.316e+014 1.000e+006 1.516e-002 3.461e-003 
6.041e-003 3.621e+008 8.361e+014 1.000e+006 1.568e-002 3.536e-003 
6.118e-003 3.623e+008 8.409e+014 1.000e+006 1.677e-002 3.612e-003 
6.189e-003 3.615e+008 8.430e+014 1.000e+006 1.756e-002 3.688e-003 
6.251e-003 3.607e+008 8.461e+014 1.000e+006 1.874e-002 3.756e-003 
6.305e-003 3.597e+008 8.499e+014 1.000e+006 1.716e-002 3.817e-003 
6.375e-003 3.598e+008 8.504e+014 1.000e+006 1.599e-002 3.887e-003 
6.447e-003 3.607e+008 8.525e+014 1.000e+006 1.593e-002 3.952e-003 
6.523e-003 3.611e+008 8.562e+014 1.000e+006 1.670e-002 4.025e-003 
6.596e-003 3.611e+008 8.550e+014 1.000e+006 1.781e-002 4.098e-003 
6.666e-003 3.619e+008 8.575e+014 1.000e+006 1.636e-002 4.163e-003 
6.740e-003 3.633e+008 8.590e+014 1.000e+006 1.600e-002 4.228e-003 
6.812e-003 3.664e+008 8.587e+014 1.000e+006 1.621e-002 4.278e-003 
6.881e-003 3.697e+008 8.529e+014 1.000e+006 1.576e-002 4.324e-003 
6.948e-003 3.722e+008 8.495e+014 1.000e+006 1.590e-002 4.374e-003 
7.015e-003 3.741e+008 8.455e+014 1.000e+006 1.638e-002 4.428e-003 
7.083e-003 3.755e+008 8.413e+014 1.000e+006 1.645e-002 4.486e-003 
7.150e-003 3.763e+008 8.417e+014 1.000e+006 1.725e-002 4.548e-003 
7.214e-003 3.771e+008 8.399e+014 1.000e+006 1.632e-002 4.607e-003 
7.279e-003 3.790e+008 8.402e+014 1.000e+006 1.390e-002 4.657e-003 
7.344e-003 3.815e+008 8.446e+014 1.000e+006 1.364e-002 4.706e-003 
7.409e-003 3.837e+008 8.478e+014 1.000e+006 1.403e-002 4.756e-003 
7.475e-003 3.854e+008 8.519e+014 1.000e+006 1.384e-002 4.810e-003 
7.541e-003 3.874e+008 8.543e+014 1.000e+006 1.376e-002 4.862e-003 
7.604e-003 3.891e+008 8.539e+014 1.000e+006 1.322e-002 4.913e-003 
7.669e-003 3.910e+008 8.597e+014 1.000e+006 1.319e-002 4.965e-003 
7.710e-003 3.918e+008 8.583e+014 1.000e+006 1.477e-002 5.001e-003 
7.773e-003 3.930e+008 8.580e+014 1.000e+006 1.394e-002 5.055e-003 
7.837e-003 3.941e+008 8.579e+014 1.000e+006 1.496e-002 5.112e-003 
7.898e-003 3.947e+008 8.550e+014 1.000e+006 1.613e-002 5.169e-003 
7.959e-003 3.962e+008 8.532e+014 1.000e+006 1.494e-002 5.219e-003 
8.019e-003 3.982e+008 8.544e+014 1.000e+006 1.449e-002 5.266e-003 
8.080e-003 4.004e+008 8.562e+014 1.000e+006 1.515e-002 5.311e-003 
8.138e-003 4.029e+008 8.576e+014 1.000e+006 1.632e-002 5.353e-003 
8.195e-003 4.051e+008 8.610e+014 1.000e+006 1.593e-002 5.394e-003 
8.252e-003 4.069e+008 8.557e+014 1.000e+006 1.643e-002 5.438e-003 
8.306e-003 4.082e+008 8.575e+014 1.000e+006 1.634e-002 5.483e-003 
8.357e-003 4.090e+008 8.586e+014 1.000e+006 1.656e-002 5.529e-003 
8.409e-003 4.104e+008 8.592e+014 1.000e+006 1.484e-002 5.571e-003 
8.463e-003 4.126e+008 8.615e+014 1.000e+006 1.341e-002 5.610e-003 
8.517e-003 4.152e+008 8.637e+014 1.000e+006 1.282e-002 5.646e-003 
8.569e-003 4.178e+008 8.659e+014 1.000e+006 1.254e-002 5.680e-003 
8.618e-003 4.201e+008 8.685e+014 1.000e+006 1.289e-002 5.713e-003 
8.668e-003 4.219e+008 8.705e+014 1.000e+006 1.437e-002 5.751e-003 
8.717e-003 4.234e+008 8.709e+014 1.000e+006 1.620e-002 5.790e-003 
8.765e-003 4.241e+008 8.655e+014 1.000e+006 1.612e-002 5.833e-003 
8.813e-003 4.246e+008 8.662e+014 1.000e+006 1.588e-002 5.878e-003 
8.862e-003 4.251e+008 8.697e+014 1.000e+006 1.643e-002 5.922e-003 
8.911e-003 4.247e+008 8.718e+014 1.000e+006 1.650e-002 5.974e-003 
8.958e-003 4.241e+008 8.746e+014 1.000e+006 1.668e-002 6.026e-003 
9.004e-003 4.238e+008 8.746e+014 1.000e+006 1.746e-002 6.073e-003 
9.047e-003 4.233e+008 8.775e+014 1.000e+006 1.796e-002 6.120e-003 
9.093e-003 4.226e+008 8.791e+014 1.000e+006 1.747e-002 6.171e-003 
9.134e-003 4.220e+008 8.824e+014 1.000e+006 1.740e-002 6.217e-003 
9.174e-003 4.214e+008 8.858e+014 1.000e+006 1.676e-002 6.260e-003 
9.212e-003 4.209e+008 8.895e+014 1.000e+006 1.639e-002 6.302e-003 
9.253e-003 4.206e+008 8.937e+014 1.000e+006 1.675e-002 6.345e-003 
9.295e-003 4.202e+008 8.923e+014 1.000e+006 1.777e-002 6.390e-003 
9.336e-003 4.200e+008 8.947e+014 1.000e+006 1.662e-002 6.432e-003 
9.373e-003 4.200e+008 8.976e+014 1.000e+006 1.745e-002 6.469e-003 
9.416e-003 4.190e+008 8.949e+014 1.000e+006 2.012e-002 6.519e-003 
9.455e-003 4.168e+008 8.935e+014 1.000e+006 1.918e-002 6.573e-003 
9.497e-003 4.154e+008 8.964e+014 1.000e+006 1.820e-002 6.625e-003 
9.535e-003 4.147e+008 8.969e+014 1.000e+006 1.765e-002 6.668e-003 
9.571e-003 4.141e+008 8.990e+014 1.000e+006 1.694e-002 6.708e-003 
9.609e-003 4.131e+008 9.012e+014 1.000e+006 1.833e-002 6.753e-003 
9.646e-003 4.115e+008 9.003e+014 1.000e+006 2.016e-002 6.801e-003 
9.688e-003 4.098e+008 9.003e+014 1.000e+006 1.942e-002 6.855e-003 
9.728e-003 4.087e+008 9.025e+014 1.000e+006 1.946e-002 6.903e-003 
9.765e-003 4.077e+008 9.044e+014 1.000e+006 1.975e-002 6.946e-003 
9.803e-003 4.063e+008 9.035e+014 1.000e+006 2.087e-002 6.994e-003 
9.865e-003 4.042e+008 8.998e+014 1.000e+006 1.861e-002 7.070e-003 
9.941e-003 4.042e+008 9.001e+014 1.000e+006 1.644e-002 7.146e-003 
1.002e-002 4.039e+008 9.050e+014 1.000e+006 1.754e-002 7.226e-003 
1.009e-002 4.039e+008 9.104e+014 1.000e+006 1.649e-002 7.300e-003 
1.017e-002 4.052e+008 9.157e+014 1.000e+006 1.482e-002 7.365e-003 
1.024e-002 4.063e+008 9.131e+014 1.000e+006 1.671e-002 7.433e-003 
1.031e-002 4.054e+008 9.109e+014 1.000e+006 1.855e-002 7.509e-003 
1.039e-002 4.051e+008 9.080e+014 1.000e+006 1.725e-002 7.590e-003 
1.047e-002 4.052e+008 9.042e+014 1.000e+006 1.577e-002 7.665e-003 
1.054e-002 4.051e+008 9.074e+014 1.000e+006 1.673e-002 7.741e-003 
1.062e-002 4.024e+008 9.043e+014 1.000e+006 1.871e-002 7.836e-003 
1.069e-002 4.001e+008 8.992e+014 1.000e+006 1.797e-002 7.927e-003 
1.077e-002 3.977e+008 9.065e+014 1.000e+006 1.779e-002 8.018e-003 
1.084e-002 3.937e+008 9.049e+014 1.000e+006 2.014e-002 8.122e-003 
1.092e-002 3.912e+008 9.045e+014 1.000e+006 1.786e-002 8.218e-003 
1.099e-002 3.903e+008 9.039e+014 1.000e+006 1.767e-002 8.290e-003 
1.103e-002 3.905e+008 9.060e+014 1.000e+006 1.655e-002 8.332e-003 
1.107e-002 3.906e+008 9.095e+014 1.000e+006 1.634e-002 8.372e-003 
1.111e-002 3.904e+008 9.127e+014 1.000e+006 1.664e-002 8.412e-003 
1.114e-002 3.902e+008 9.124e+014 1.000e+006 1.607e-002 8.447e-003 
1.118e-002 3.899e+008 9.152e+014 1.000e+006 1.541e-002 8.486e-003 
1.122e-002 3.900e+008 9.193e+014 1.000e+006 1.591e-002 8.523e-003 
1.126e-002 3.895e+008 9.154e+014 1.000e+006 1.717e-002 8.564e-003 
1.129e-002 3.889e+008 9.185e+014 1.000e+006 1.617e-002 8.604e-003 
1.133e-002 3.887e+008 9.215e+014 1.000e+006 1.520e-002 8.642e-003 
1.137e-002 3.891e+008 9.233e+014 1.000e+006 1.397e-002 8.676e-003 
1.140e-002 3.902e+008 9.224e+014 1.000e+006 1.346e-002 8.705e-003 
1.144e-002 3.914e+008 9.237e+014 1.000e+006 1.457e-002 8.733e-003 
1.147e-002 3.923e+008 9.262e+014 1.000e+006 1.395e-002 8.762e-003 
1.151e-002 3.931e+008 9.283e+014 1.000e+006 1.382e-002 8.792e-003 
1.156e-002 3.941e+008 9.249e+014 1.000e+006 1.471e-002 8.839e-003 
1.162e-002 3.958e+008 9.234e+014 1.000e+006 1.440e-002 8.882e-003 
1.167e-002 3.975e+008 9.234e+014 1.000e+006 1.416e-002 8.923e-003 
1.173e-002 3.998e+008 9.242e+014 1.000e+006 1.263e-002 8.963e-003 
1.178e-002 4.008e+008 9.208e+014 1.000e+006 1.788e-002 9.011e-003 
1.183e-002 4.013e+008 9.226e+014 1.000e+006 1.616e-002 9.061e-003 
1.189e-002 4.025e+008 9.257e+014 1.000e+006 1.374e-002 9.105e-003 
1.194e-002 4.044e+008 9.297e+014 1.000e+006 1.149e-002 9.143e-003 
1.199e-002 4.065e+008 9.319e+014 1.000e+006 1.205e-002 9.178e-003 
1.204e-002 4.093e+008 9.340e+014 1.000e+006 1.247e-002 9.207e-003 
