# Supplementary material for: Strain rate dependency of dislocation plasticity
Source: Nat Commun. 2021 Mar 23;12:1845. doi: 10.1038/s41467-021-21939-1 (PMC7988163; doi:10.1038/s41467-021-21939-1)
Supplement: Supplementary file 3 — Supplementary Data 1 [file 41467_2021_21939_MOESM3_ESM.zip › Supplementary Data 1/DDDSimulationSet4/StrainRate=1e3s-1/InitialDislocationDensity=1.1e11m-2.dat]

#strain(1), stress(Pa), dislocation density(m-2), strain rate(s-1), mean dislocation velocity(km/s), plastic strain(1)
2.416e-006 3.482e+005 1.056e+011 1.000e+003 1.660e-003 5.593e-009 
4.835e-006 6.932e+005 1.056e+011 1.000e+003 2.981e-003 3.813e-008 
7.254e-006 1.034e+006 1.057e+011 1.000e+003 8.100e-003 9.695e-008 
9.672e-006 1.369e+006 1.055e+011 1.000e+003 1.521e-002 1.978e-007 
1.209e-005 1.701e+006 1.055e+011 1.000e+003 1.420e-002 3.214e-007 
1.451e-005 2.030e+006 1.054e+011 1.000e+003 1.413e-002 4.675e-007 
1.693e-005 2.355e+006 1.054e+011 1.000e+003 1.362e-002 6.357e-007 
1.935e-005 2.677e+006 1.054e+011 1.000e+003 1.381e-002 8.262e-007 
2.177e-005 2.996e+006 1.054e+011 1.000e+003 1.381e-002 1.040e-006 
2.418e-005 3.313e+006 1.055e+011 1.000e+003 1.314e-002 1.267e-006 
2.660e-005 3.628e+006 1.055e+011 1.000e+003 1.370e-002 1.507e-006 
2.902e-005 3.940e+006 1.055e+011 1.000e+003 1.368e-002 1.765e-006 
3.144e-005 4.251e+006 1.056e+011 1.000e+003 1.387e-002 2.038e-006 
3.386e-005 4.559e+006 1.056e+011 1.000e+003 1.407e-002 2.326e-006 
3.628e-005 4.865e+006 1.057e+011 1.000e+003 1.365e-002 2.627e-006 
3.870e-005 5.170e+006 1.056e+011 1.000e+003 1.407e-002 2.938e-006 
4.111e-005 5.473e+006 1.057e+011 1.000e+003 1.390e-002 3.259e-006 
4.353e-005 5.776e+006 1.058e+011 1.000e+003 1.380e-002 3.583e-006 
4.595e-005 6.076e+006 1.057e+011 1.000e+003 1.345e-002 3.928e-006 
4.837e-005 6.371e+006 1.057e+011 1.000e+003 1.431e-002 4.305e-006 
5.079e-005 6.662e+006 1.057e+011 1.000e+003 1.472e-002 4.709e-006 
5.321e-005 6.951e+006 1.057e+011 1.000e+003 1.529e-002 5.129e-006 
5.563e-005 7.237e+006 1.058e+011 1.000e+003 1.646e-002 5.566e-006 
5.805e-005 7.518e+006 1.057e+011 1.000e+003 1.709e-002 6.043e-006 
6.046e-005 7.797e+006 1.058e+011 1.000e+003 1.678e-002 6.532e-006 
6.288e-005 8.075e+006 1.059e+011 1.000e+003 1.749e-002 7.031e-006 
6.530e-005 8.349e+006 1.060e+011 1.000e+003 1.870e-002 7.555e-006 
6.772e-005 8.620e+006 1.062e+011 1.000e+003 1.981e-002 8.099e-006 
7.014e-005 8.890e+006 1.063e+011 1.000e+003 1.971e-002 8.644e-006 
7.256e-005 9.161e+006 1.062e+011 1.000e+003 1.807e-002 9.192e-006 
7.498e-005 9.431e+006 1.063e+011 1.000e+003 1.887e-002 9.745e-006 
7.739e-005 9.698e+006 1.064e+011 1.000e+003 1.926e-002 1.031e-005 
7.981e-005 9.964e+006 1.066e+011 1.000e+003 1.876e-002 1.089e-005 
8.223e-005 1.023e+007 1.067e+011 1.000e+003 1.951e-002 1.148e-005 
8.465e-005 1.049e+007 1.069e+011 1.000e+003 2.022e-002 1.208e-005 
8.707e-005 1.076e+007 1.072e+011 1.000e+003 1.996e-002 1.267e-005 
8.949e-005 1.102e+007 1.074e+011 1.000e+003 2.095e-002 1.327e-005 
9.191e-005 1.128e+007 1.076e+011 1.000e+003 2.205e-002 1.388e-005 
9.432e-005 1.154e+007 1.076e+011 1.000e+003 2.195e-002 1.450e-005 
9.674e-005 1.180e+007 1.076e+011 1.000e+003 2.318e-002 1.513e-005 
9.916e-005 1.205e+007 1.073e+011 1.000e+003 2.636e-002 1.579e-005 
1.022e-004 1.236e+007 1.077e+011 1.000e+003 2.842e-002 1.668e-005 
1.045e-004 1.260e+007 1.079e+011 1.000e+003 3.008e-002 1.741e-005 
1.074e-004 1.287e+007 1.084e+011 1.000e+003 3.147e-002 1.834e-005 
1.127e-004 1.338e+007 1.095e+011 1.000e+003 3.151e-002 2.014e-005 
1.141e-004 1.352e+007 1.099e+011 1.000e+003 3.195e-002 2.065e-005 
1.156e-004 1.365e+007 1.103e+011 1.000e+003 3.269e-002 2.116e-005 
1.175e-004 1.383e+007 1.106e+011 1.000e+003 3.349e-002 2.184e-005 
1.200e-004 1.406e+007 1.110e+011 1.000e+003 3.430e-002 2.276e-005 
1.216e-004 1.421e+007 1.114e+011 1.000e+003 3.407e-002 2.336e-005 
1.233e-004 1.436e+007 1.118e+011 1.000e+003 3.221e-002 2.395e-005 
1.249e-004 1.452e+007 1.123e+011 1.000e+003 3.133e-002 2.453e-005 
1.266e-004 1.468e+007 1.129e+011 1.000e+003 3.111e-002 2.510e-005 
1.283e-004 1.484e+007 1.135e+011 1.000e+003 3.040e-002 2.565e-005 
1.299e-004 1.500e+007 1.142e+011 1.000e+003 2.967e-002 2.620e-005 
1.316e-004 1.516e+007 1.147e+011 1.000e+003 2.881e-002 2.673e-005 
1.332e-004 1.532e+007 1.153e+011 1.000e+003 2.823e-002 2.727e-005 
1.349e-004 1.548e+007 1.160e+011 1.000e+003 2.778e-002 2.780e-005 
1.366e-004 1.565e+007 1.167e+011 1.000e+003 2.778e-002 2.832e-005 
1.382e-004 1.581e+007 1.175e+011 1.000e+003 2.797e-002 2.885e-005 
1.399e-004 1.597e+007 1.184e+011 1.000e+003 2.882e-002 2.939e-005 
1.415e-004 1.613e+007 1.192e+011 1.000e+003 3.128e-002 2.997e-005 
1.432e-004 1.628e+007 1.200e+011 1.000e+003 3.231e-002 3.059e-005 
1.448e-004 1.642e+007 1.210e+011 1.000e+003 3.295e-002 3.124e-005 
1.465e-004 1.656e+007 1.212e+011 1.000e+003 3.686e-002 3.196e-005 
1.482e-004 1.669e+007 1.211e+011 1.000e+003 4.026e-002 3.273e-005 
1.498e-004 1.681e+007 1.215e+011 1.000e+003 4.110e-002 3.355e-005 
1.515e-004 1.693e+007 1.223e+011 1.000e+003 4.020e-002 3.437e-005 
1.531e-004 1.705e+007 1.230e+011 1.000e+003 4.062e-002 3.519e-005 
1.548e-004 1.717e+007 1.237e+011 1.000e+003 4.156e-002 3.602e-005 
1.564e-004 1.729e+007 1.246e+011 1.000e+003 4.206e-002 3.687e-005 
1.581e-004 1.740e+007 1.252e+011 1.000e+003 4.440e-002 3.774e-005 
1.598e-004 1.751e+007 1.250e+011 1.000e+003 4.548e-002 3.864e-005 
1.614e-004 1.762e+007 1.255e+011 1.000e+003 4.727e-002 3.958e-005 
1.631e-004 1.772e+007 1.260e+011 1.000e+003 4.987e-002 4.054e-005 
1.647e-004 1.781e+007 1.267e+011 1.000e+003 5.079e-002 4.154e-005 
1.664e-004 1.790e+007 1.273e+011 1.000e+003 5.267e-002 4.255e-005 
1.681e-004 1.800e+007 1.279e+011 1.000e+003 5.404e-002 4.358e-005 
1.697e-004 1.808e+007 1.287e+011 1.000e+003 5.569e-002 4.463e-005 
1.714e-004 1.817e+007 1.295e+011 1.000e+003 5.774e-002 4.571e-005 
1.730e-004 1.824e+007 1.279e+011 1.000e+003 6.118e-002 4.685e-005 
1.747e-004 1.832e+007 1.279e+011 1.000e+003 6.247e-002 4.799e-005 
1.763e-004 1.839e+007 1.282e+011 1.000e+003 6.556e-002 4.917e-005 
1.780e-004 1.845e+007 1.288e+011 1.000e+003 6.596e-002 5.036e-005 
1.797e-004 1.852e+007 1.295e+011 1.000e+003 6.724e-002 5.157e-005 
1.813e-004 1.858e+007 1.304e+011 1.000e+003 6.828e-002 5.280e-005 
1.830e-004 1.864e+007 1.316e+011 1.000e+003 7.047e-002 5.406e-005 
1.846e-004 1.869e+007 1.315e+011 1.000e+003 7.666e-002 5.535e-005 
1.863e-004 1.874e+007 1.322e+011 1.000e+003 8.035e-002 5.665e-005 
1.879e-004 1.879e+007 1.331e+011 1.000e+003 8.341e-002 5.796e-005 
1.896e-004 1.884e+007 1.343e+011 1.000e+003 8.477e-002 5.929e-005 
1.913e-004 1.889e+007 1.355e+011 1.000e+003 8.658e-002 6.063e-005 
1.929e-004 1.893e+007 1.360e+011 1.000e+003 9.665e-002 6.202e-005 
1.946e-004 1.896e+007 1.342e+011 1.000e+003 1.045e-001 6.345e-005 
1.962e-004 1.899e+007 1.312e+011 1.000e+003 7.942e-002 6.491e-005 
1.979e-004 1.901e+007 1.308e+011 1.000e+003 7.680e-002 6.641e-005 
1.996e-004 1.903e+007 1.303e+011 1.000e+003 6.984e-002 6.790e-005 
2.012e-004 1.907e+007 1.301e+011 1.000e+003 6.846e-002 6.933e-005 
2.029e-004 1.910e+007 1.263e+011 1.000e+003 7.042e-002 7.073e-005 
2.045e-004 1.914e+007 1.247e+011 1.000e+003 7.288e-002 7.213e-005 
2.062e-004 1.918e+007 1.254e+011 1.000e+003 6.666e-002 7.353e-005 
2.078e-004 1.922e+007 1.264e+011 1.000e+003 6.294e-002 7.492e-005 
2.095e-004 1.925e+007 1.264e+011 1.000e+003 5.528e-002 7.633e-005 
2.112e-004 1.929e+007 1.263e+011 1.000e+003 5.889e-002 7.774e-005 
2.128e-004 1.932e+007 1.261e+011 1.000e+003 6.796e-002 7.916e-005 
2.147e-004 1.936e+007 1.262e+011 1.000e+003 6.980e-002 8.087e-005 
2.171e-004 1.939e+007 1.268e+011 1.000e+003 6.972e-002 8.301e-005 
2.195e-004 1.943e+007 1.270e+011 1.000e+003 6.820e-002 8.513e-005 
2.219e-004 1.947e+007 1.280e+011 1.000e+003 6.888e-002 8.721e-005 
2.243e-004 1.951e+007 1.294e+011 1.000e+003 6.856e-002 8.936e-005 
2.267e-004 1.954e+007 1.309e+011 1.000e+003 7.012e-002 9.156e-005 
2.291e-004 1.956e+007 1.323e+011 1.000e+003 6.746e-002 9.377e-005 
2.315e-004 1.959e+007 1.343e+011 1.000e+003 6.242e-002 9.594e-005 
2.338e-004 1.962e+007 1.360e+011 1.000e+003 6.235e-002 9.813e-005 
2.362e-004 1.965e+007 1.370e+011 1.000e+003 5.948e-002 1.004e-004 
2.386e-004 1.967e+007 1.374e+011 1.000e+003 5.990e-002 1.026e-004 
2.410e-004 1.970e+007 1.391e+011 1.000e+003 6.878e-002 1.048e-004 
2.434e-004 1.971e+007 1.346e+011 1.000e+003 6.122e-002 1.071e-004 
2.458e-004 1.973e+007 1.335e+011 1.000e+003 4.893e-002 1.093e-004 
2.482e-004 1.977e+007 1.283e+011 1.000e+003 3.786e-002 1.114e-004 
2.506e-004 1.982e+007 1.212e+011 1.000e+003 6.895e-002 1.134e-004 
2.529e-004 1.986e+007 1.182e+011 1.000e+003 7.820e-002 1.156e-004 
2.553e-004 1.990e+007 1.165e+011 1.000e+003 8.005e-002 1.177e-004 
2.577e-004 1.995e+007 1.151e+011 1.000e+003 8.176e-002 1.198e-004 
2.601e-004 2.000e+007 1.147e+011 1.000e+003 8.085e-002 1.218e-004 
2.625e-004 2.005e+007 1.145e+011 1.000e+003 8.080e-002 1.238e-004 
2.649e-004 2.011e+007 1.142e+011 1.000e+003 7.938e-002 1.258e-004 
2.673e-004 2.016e+007 1.138e+011 1.000e+003 7.820e-002 1.278e-004 
2.697e-004 2.023e+007 1.139e+011 1.000e+003 7.656e-002 1.297e-004 
2.720e-004 2.030e+007 1.143e+011 1.000e+003 7.604e-002 1.317e-004 
2.744e-004 2.036e+007 1.148e+011 1.000e+003 7.669e-002 1.336e-004 
2.768e-004 2.043e+007 1.151e+011 1.000e+003 7.596e-002 1.355e-004 
2.792e-004 2.051e+007 1.156e+011 1.000e+003 7.160e-002 1.373e-004 
2.816e-004 2.059e+007 1.159e+011 1.000e+003 7.033e-002 1.392e-004 
2.840e-004 2.067e+007 1.160e+011 1.000e+003 6.765e-002 1.410e-004 
2.864e-004 2.075e+007 1.164e+011 1.000e+003 6.973e-002 1.429e-004 
2.888e-004 2.082e+007 1.163e+011 1.000e+003 7.630e-002 1.448e-004 
2.911e-004 2.088e+007 1.161e+011 1.000e+003 7.480e-002 1.467e-004 
2.935e-004 2.094e+007 1.162e+011 1.000e+003 7.829e-002 1.487e-004 
2.959e-004 2.099e+007 1.166e+011 1.000e+003 8.226e-002 1.507e-004 
2.983e-004 2.104e+007 1.172e+011 1.000e+003 8.852e-002 1.528e-004 
3.007e-004 2.109e+007 1.157e+011 1.000e+003 8.489e-002 1.548e-004 
3.031e-004 2.115e+007 1.152e+011 1.000e+003 8.555e-002 1.568e-004 
3.055e-004 2.120e+007 1.154e+011 1.000e+003 8.371e-002 1.588e-004 
3.079e-004 2.125e+007 1.154e+011 1.000e+003 8.854e-002 1.609e-004 
3.102e-004 2.129e+007 1.160e+011 1.000e+003 8.702e-002 1.630e-004 
3.126e-004 2.131e+007 1.161e+011 1.000e+003 9.042e-002 1.652e-004 
3.150e-004 2.132e+007 1.168e+011 1.000e+003 9.208e-002 1.675e-004 
3.174e-004 2.133e+007 1.168e+011 1.000e+003 9.003e-002 1.698e-004 
3.198e-004 2.136e+007 1.178e+011 1.000e+003 8.938e-002 1.721e-004 
3.222e-004 2.138e+007 1.154e+011 1.000e+003 8.903e-002 1.743e-004 
3.246e-004 2.140e+007 1.149e+011 1.000e+003 8.920e-002 1.766e-004 
3.270e-004 2.141e+007 1.152e+011 1.000e+003 9.181e-002 1.789e-004 
3.293e-004 2.142e+007 1.150e+011 1.000e+003 9.156e-002 1.812e-004 
3.317e-004 2.145e+007 1.147e+011 1.000e+003 8.873e-002 1.834e-004 
3.341e-004 2.148e+007 1.148e+011 1.000e+003 8.706e-002 1.856e-004 
3.365e-004 2.151e+007 1.145e+011 1.000e+003 8.861e-002 1.877e-004 
3.389e-004 2.155e+007 1.135e+011 1.000e+003 8.427e-002 1.899e-004 
3.413e-004 2.160e+007 1.145e+011 1.000e+003 8.980e-002 1.919e-004 
3.437e-004 2.165e+007 1.112e+011 1.000e+003 8.903e-002 1.940e-004 
3.461e-004 2.168e+007 1.104e+011 1.000e+003 9.109e-002 1.961e-004 
3.484e-004 2.172e+007 1.089e+011 1.000e+003 9.326e-002 1.982e-004 
3.508e-004 2.174e+007 1.086e+011 1.000e+003 9.285e-002 2.004e-004 
3.532e-004 2.177e+007 1.086e+011 1.000e+003 9.268e-002 2.026e-004 
3.556e-004 2.180e+007 1.085e+011 1.000e+003 9.311e-002 2.048e-004 
3.580e-004 2.183e+007 1.090e+011 1.000e+003 8.870e-002 2.070e-004 
3.604e-004 2.188e+007 1.097e+011 1.000e+003 9.024e-002 2.091e-004 
3.628e-004 2.190e+007 1.096e+011 1.000e+003 9.447e-002 2.113e-004 
3.652e-004 2.194e+007 1.097e+011 1.000e+003 9.223e-002 2.134e-004 
3.675e-004 2.199e+007 1.101e+011 1.000e+003 8.659e-002 2.155e-004 
3.699e-004 2.205e+007 1.110e+011 1.000e+003 8.100e-002 2.174e-004 
3.723e-004 2.211e+007 1.119e+011 1.000e+003 8.351e-002 2.194e-004 
3.747e-004 2.216e+007 1.125e+011 1.000e+003 8.301e-002 2.214e-004 
3.771e-004 2.220e+007 1.131e+011 1.000e+003 8.469e-002 2.235e-004 
3.795e-004 2.224e+007 1.133e+011 1.000e+003 8.055e-002 2.256e-004 
3.819e-004 2.229e+007 1.133e+011 1.000e+003 7.728e-002 2.277e-004 
3.843e-004 2.234e+007 1.134e+011 1.000e+003 7.758e-002 2.297e-004 
3.866e-004 2.239e+007 1.137e+011 1.000e+003 7.785e-002 2.317e-004 
3.890e-004 2.244e+007 1.141e+011 1.000e+003 7.943e-002 2.338e-004 
3.914e-004 2.248e+007 1.130e+011 1.000e+003 8.451e-002 2.359e-004 
3.938e-004 2.251e+007 1.125e+011 1.000e+003 8.476e-002 2.381e-004 
3.962e-004 2.255e+007 1.125e+011 1.000e+003 8.858e-002 2.402e-004 
3.986e-004 2.258e+007 1.126e+011 1.000e+003 9.370e-002 2.424e-004 
4.010e-004 2.259e+007 1.121e+011 1.000e+003 9.303e-002 2.447e-004 
4.034e-004 2.261e+007 1.125e+011 1.000e+003 9.313e-002 2.470e-004 
4.057e-004 2.262e+007 1.121e+011 1.000e+003 9.380e-002 2.493e-004 
4.081e-004 2.264e+007 1.120e+011 1.000e+003 8.989e-002 2.515e-004 
4.105e-004 2.268e+007 1.125e+011 1.000e+003 8.940e-002 2.537e-004 
4.129e-004 2.270e+007 1.124e+011 1.000e+003 9.297e-002 2.559e-004 
4.153e-004 2.273e+007 1.125e+011 1.000e+003 9.238e-002 2.581e-004 
4.177e-004 2.275e+007 1.132e+011 1.000e+003 9.297e-002 2.603e-004 
4.201e-004 2.278e+007 1.138e+011 1.000e+003 9.267e-002 2.625e-004 
4.225e-004 2.280e+007 1.146e+011 1.000e+003 9.446e-002 2.648e-004 
4.248e-004 2.282e+007 1.157e+011 1.000e+003 9.814e-002 2.670e-004 
4.272e-004 2.285e+007 1.168e+011 1.000e+003 1.008e-001 2.692e-004 
4.296e-004 2.290e+007 1.180e+011 1.000e+003 9.686e-002 2.712e-004 
4.320e-004 2.294e+007 1.192e+011 1.000e+003 9.309e-002 2.733e-004 
4.344e-004 2.297e+007 1.197e+011 1.000e+003 9.692e-002 2.755e-004 
4.368e-004 2.299e+007 1.199e+011 1.000e+003 1.007e-001 2.778e-004 
4.392e-004 2.300e+007 1.209e+011 1.000e+003 1.026e-001 2.801e-004 
4.415e-004 2.301e+007 1.216e+011 1.000e+003 1.001e-001 2.824e-004 
4.439e-004 2.302e+007 1.183e+011 1.000e+003 8.879e-002 2.847e-004 
4.463e-004 2.305e+007 1.175e+011 1.000e+003 7.275e-002 2.869e-004 
4.487e-004 2.309e+007 1.182e+011 1.000e+003 7.293e-002 2.890e-004 
4.511e-004 2.313e+007 1.183e+011 1.000e+003 7.423e-002 2.911e-004 
4.535e-004 2.317e+007 1.200e+011 1.000e+003 7.549e-002 2.932e-004 
4.559e-004 2.321e+007 1.215e+011 1.000e+003 7.390e-002 2.953e-004 
4.583e-004 2.324e+007 1.233e+011 1.000e+003 7.458e-002 2.975e-004 
4.606e-004 2.327e+007 1.225e+011 1.000e+003 8.239e-002 2.997e-004 
4.630e-004 2.329e+007 1.220e+011 1.000e+003 8.981e-002 3.019e-004 
4.654e-004 2.332e+007 1.225e+011 1.000e+003 8.948e-002 3.041e-004 
4.678e-004 2.335e+007 1.238e+011 1.000e+003 8.760e-002 3.063e-004 
4.702e-004 2.338e+007 1.251e+011 1.000e+003 9.063e-002 3.085e-004 
4.726e-004 2.340e+007 1.254e+011 1.000e+003 9.098e-002 3.107e-004 
4.750e-004 2.342e+007 1.266e+011 1.000e+003 8.869e-002 3.130e-004 
4.774e-004 2.345e+007 1.274e+011 1.000e+003 8.947e-002 3.152e-004 
4.797e-004 2.347e+007 1.282e+011 1.000e+003 8.890e-002 3.174e-004 
4.821e-004 2.348e+007 1.290e+011 1.000e+003 8.932e-002 3.197e-004 
4.845e-004 2.349e+007 1.298e+011 1.000e+003 9.155e-002 3.220e-004 
4.869e-004 2.350e+007 1.309e+011 1.000e+003 9.040e-002 3.244e-004 
4.893e-004 2.351e+007 1.324e+011 1.000e+003 9.163e-002 3.267e-004 
4.917e-004 2.352e+007 1.342e+011 1.000e+003 8.727e-002 3.290e-004 
4.941e-004 2.354e+007 1.350e+011 1.000e+003 9.069e-002 3.313e-004 
4.965e-004 2.355e+007 1.343e+011 1.000e+003 8.537e-002 3.336e-004 
4.988e-004 2.358e+007 1.347e+011 1.000e+003 8.054e-002 3.358e-004 
5.012e-004 2.363e+007 1.359e+011 1.000e+003 7.975e-002 3.378e-004 
5.036e-004 2.368e+007 1.372e+011 1.000e+003 7.771e-002 3.398e-004 
5.060e-004 2.373e+007 1.390e+011 1.000e+003 8.069e-002 3.419e-004 
5.084e-004 2.376e+007 1.407e+011 1.000e+003 8.016e-002 3.440e-004 
5.108e-004 2.379e+007 1.407e+011 1.000e+003 7.933e-002 3.462e-004 
5.132e-004 2.379e+007 1.398e+011 1.000e+003 7.751e-002 3.486e-004 
5.156e-004 2.379e+007 1.405e+011 1.000e+003 7.584e-002 3.510e-004 
5.179e-004 2.378e+007 1.410e+011 1.000e+003 7.539e-002 3.535e-004 
5.203e-004 2.378e+007 1.423e+011 1.000e+003 7.062e-002 3.558e-004 
5.227e-004 2.378e+007 1.444e+011 1.000e+003 6.987e-002 3.582e-004 
5.251e-004 2.376e+007 1.437e+011 1.000e+003 7.594e-002 3.608e-004 
5.275e-004 2.372e+007 1.444e+011 1.000e+003 7.572e-002 3.634e-004 
5.299e-004 2.368e+007 1.461e+011 1.000e+003 7.389e-002 3.661e-004 
5.323e-004 2.364e+007 1.470e+011 1.000e+003 7.756e-002 3.687e-004 
5.347e-004 2.360e+007 1.459e+011 1.000e+003 7.502e-002 3.714e-004 
5.370e-004 2.355e+007 1.460e+011 1.000e+003 7.706e-002 3.741e-004 
5.394e-004 2.349e+007 1.460e+011 1.000e+003 7.187e-002 3.769e-004 
5.418e-004 2.344e+007 1.457e+011 1.000e+003 6.523e-002 3.797e-004 
5.442e-004 2.340e+007 1.464e+011 1.000e+003 6.502e-002 3.823e-004 
5.466e-004 2.336e+007 1.477e+011 1.000e+003 6.345e-002 3.850e-004 
5.490e-004 2.333e+007 1.480e+011 1.000e+003 5.932e-002 3.876e-004 
5.514e-004 2.330e+007 1.479e+011 1.000e+003 5.645e-002 3.902e-004 
5.538e-004 2.327e+007 1.471e+011 1.000e+003 5.561e-002 3.928e-004 
5.561e-004 2.325e+007 1.471e+011 1.000e+003 5.323e-002 3.953e-004 
5.585e-004 2.324e+007 1.476e+011 1.000e+003 4.854e-002 3.978e-004 
5.609e-004 2.323e+007 1.487e+011 1.000e+003 3.836e-002 4.002e-004 
5.633e-004 2.323e+007 1.484e+011 1.000e+003 3.491e-002 4.026e-004 
5.657e-004 2.323e+007 1.478e+011 1.000e+003 3.301e-002 4.050e-004 
5.681e-004 2.324e+007 1.480e+011 1.000e+003 5.395e-002 4.074e-004 
5.705e-004 2.325e+007 1.477e+011 1.000e+003 5.285e-002 4.096e-004 
5.729e-004 2.326e+007 1.478e+011 1.000e+003 4.693e-002 4.120e-004 
5.752e-004 2.326e+007 1.487e+011 1.000e+003 4.386e-002 4.144e-004 
5.776e-004 2.326e+007 1.487e+011 1.000e+003 4.187e-002 4.168e-004 
5.800e-004 2.325e+007 1.490e+011 1.000e+003 4.513e-002 4.192e-004 
5.824e-004 2.322e+007 1.502e+011 1.000e+003 3.951e-002 4.218e-004 
5.848e-004 2.318e+007 1.510e+011 1.000e+003 3.981e-002 4.245e-004 
5.872e-004 2.313e+007 1.488e+011 1.000e+003 4.664e-002 4.272e-004 
5.896e-004 2.309e+007 1.488e+011 1.000e+003 4.833e-002 4.298e-004 
5.920e-004 2.304e+007 1.490e+011 1.000e+003 6.015e-002 4.326e-004 
5.943e-004 2.296e+007 1.475e+011 1.000e+003 6.329e-002 4.355e-004 
5.967e-004 2.290e+007 1.445e+011 1.000e+003 8.326e-002 4.384e-004 
5.991e-004 2.282e+007 1.420e+011 1.000e+003 8.104e-002 4.413e-004 
6.015e-004 2.273e+007 1.376e+011 1.000e+003 9.356e-002 4.443e-004 
6.039e-004 2.264e+007 1.348e+011 1.000e+003 9.115e-002 4.473e-004 
6.063e-004 2.258e+007 1.341e+011 1.000e+003 8.282e-002 4.501e-004 
6.087e-004 2.253e+007 1.333e+011 1.000e+003 8.578e-002 4.529e-004 
6.111e-004 2.248e+007 1.313e+011 1.000e+003 8.666e-002 4.556e-004 
6.134e-004 2.244e+007 1.308e+011 1.000e+003 8.394e-002 4.583e-004 
6.158e-004 2.241e+007 1.305e+011 1.000e+003 8.532e-002 4.608e-004 
6.182e-004 2.241e+007 1.295e+011 1.000e+003 8.014e-002 4.632e-004 
6.206e-004 2.243e+007 1.292e+011 1.000e+003 7.578e-002 4.655e-004 
6.230e-004 2.246e+007 1.292e+011 1.000e+003 7.465e-002 4.677e-004 
6.254e-004 2.249e+007 1.303e+011 1.000e+003 6.790e-002 4.698e-004 
6.275e-004 2.252e+007 1.310e+011 1.000e+003 6.878e-002 4.717e-004 
6.338e-004 2.259e+007 1.297e+011 1.000e+003 6.853e-002 4.775e-004 
6.362e-004 2.262e+007 1.279e+011 1.000e+003 6.822e-002 4.798e-004 
6.387e-004 2.266e+007 1.274e+011 1.000e+003 6.785e-002 4.819e-004 
6.414e-004 2.271e+007 1.282e+011 1.000e+003 6.793e-002 4.843e-004 
6.435e-004 2.274e+007 1.293e+011 1.000e+003 6.721e-002 4.862e-004 
6.456e-004 2.277e+007 1.306e+011 1.000e+003 7.124e-002 4.881e-004 
6.477e-004 2.278e+007 1.289e+011 1.000e+003 7.745e-002 4.902e-004 
6.498e-004 2.279e+007 1.274e+011 1.000e+003 7.863e-002 4.921e-004 
6.518e-004 2.280e+007 1.267e+011 1.000e+003 7.882e-002 4.940e-004 
6.538e-004 2.282e+007 1.272e+011 1.000e+003 7.533e-002 4.960e-004 
6.590e-004 2.283e+007 1.256e+011 1.000e+003 7.780e-002 5.012e-004 
6.619e-004 2.283e+007 1.236e+011 1.000e+003 7.884e-002 5.040e-004 
6.641e-004 2.284e+007 1.235e+011 1.000e+003 7.808e-002 5.061e-004 
6.663e-004 2.285e+007 1.235e+011 1.000e+003 8.029e-002 5.083e-004 
6.685e-004 2.285e+007 1.234e+011 1.000e+003 7.900e-002 5.105e-004 
6.707e-004 2.286e+007 1.237e+011 1.000e+003 7.882e-002 5.126e-004 
6.729e-004 2.287e+007 1.244e+011 1.000e+003 7.927e-002 5.148e-004 
6.751e-004 2.286e+007 1.237e+011 1.000e+003 8.174e-002 5.170e-004 
6.774e-004 2.286e+007 1.240e+011 1.000e+003 7.987e-002 5.192e-004 
6.796e-004 2.286e+007 1.249e+011 1.000e+003 8.365e-002 5.214e-004 
6.818e-004 2.288e+007 1.219e+011 1.000e+003 7.511e-002 5.235e-004 
6.840e-004 2.290e+007 1.215e+011 1.000e+003 7.302e-002 5.255e-004 
6.862e-004 2.293e+007 1.211e+011 1.000e+003 7.709e-002 5.276e-004 
6.881e-004 2.295e+007 1.218e+011 1.000e+003 7.387e-002 5.293e-004 
6.896e-004 2.297e+007 1.224e+011 1.000e+003 7.487e-002 5.307e-004 
6.911e-004 2.299e+007 1.233e+011 1.000e+003 7.302e-002 5.320e-004 
6.926e-004 2.302e+007 1.243e+011 1.000e+003 7.290e-002 5.334e-004 
6.941e-004 2.304e+007 1.250e+011 1.000e+003 7.089e-002 5.347e-004 
6.956e-004 2.308e+007 1.249e+011 1.000e+003 6.822e-002 5.360e-004 
6.971e-004 2.311e+007 1.250e+011 1.000e+003 6.733e-002 5.372e-004 
6.986e-004 2.314e+007 1.230e+011 1.000e+003 7.098e-002 5.385e-004 
7.001e-004 2.317e+007 1.220e+011 1.000e+003 7.227e-002 5.399e-004 
7.016e-004 2.319e+007 1.223e+011 1.000e+003 7.856e-002 5.412e-004 
7.031e-004 2.321e+007 1.196e+011 1.000e+003 7.440e-002 5.426e-004 
7.046e-004 2.325e+007 1.197e+011 1.000e+003 7.325e-002 5.439e-004 
7.061e-004 2.328e+007 1.203e+011 1.000e+003 7.253e-002 5.451e-004 
7.076e-004 2.331e+007 1.208e+011 1.000e+003 6.700e-002 5.464e-004 
7.092e-004 2.334e+007 1.218e+011 1.000e+003 6.400e-002 5.477e-004 
7.107e-004 2.337e+007 1.225e+011 1.000e+003 6.863e-002 5.490e-004 
7.122e-004 2.340e+007 1.218e+011 1.000e+003 7.372e-002 5.503e-004 
7.137e-004 2.341e+007 1.206e+011 1.000e+003 7.857e-002 5.517e-004 
7.153e-004 2.343e+007 1.203e+011 1.000e+003 7.724e-002 5.533e-004 
7.176e-004 2.345e+007 1.176e+011 1.000e+003 7.504e-002 5.555e-004 
7.201e-004 2.349e+007 1.181e+011 1.000e+003 8.060e-002 5.576e-004 
7.225e-004 2.353e+007 1.194e+011 1.000e+003 8.206e-002 5.597e-004 
7.249e-004 2.357e+007 1.205e+011 1.000e+003 8.688e-002 5.619e-004 
7.274e-004 2.360e+007 1.215e+011 1.000e+003 8.903e-002 5.642e-004 
7.298e-004 2.362e+007 1.230e+011 1.000e+003 8.541e-002 5.664e-004 
7.322e-004 2.363e+007 1.237e+011 1.000e+003 9.203e-002 5.688e-004 
7.347e-004 2.363e+007 1.215e+011 1.000e+003 8.730e-002 5.712e-004 
7.371e-004 2.363e+007 1.199e+011 1.000e+003 7.382e-002 5.737e-004 
7.395e-004 2.363e+007 1.199e+011 1.000e+003 7.312e-002 5.761e-004 
7.420e-004 2.364e+007 1.200e+011 1.000e+003 7.041e-002 5.785e-004 
7.444e-004 2.365e+007 1.199e+011 1.000e+003 7.282e-002 5.808e-004 
7.468e-004 2.365e+007 1.205e+011 1.000e+003 8.698e-002 5.833e-004 
7.493e-004 2.365e+007 1.215e+011 1.000e+003 8.475e-002 5.857e-004 
7.517e-004 2.368e+007 1.231e+011 1.000e+003 7.924e-002 5.879e-004 
7.541e-004 2.371e+007 1.237e+011 1.000e+003 7.985e-002 5.901e-004 
7.566e-004 2.374e+007 1.250e+011 1.000e+003 8.720e-002 5.924e-004 
7.590e-004 2.378e+007 1.271e+011 1.000e+003 1.034e-001 5.945e-004 
7.614e-004 2.382e+007 1.281e+011 1.000e+003 1.001e-001 5.967e-004 
7.639e-004 2.384e+007 1.278e+011 1.000e+003 1.011e-001 5.990e-004 
7.663e-004 2.386e+007 1.277e+011 1.000e+003 9.753e-002 6.013e-004 
7.687e-004 2.387e+007 1.263e+011 1.000e+003 9.543e-002 6.036e-004 
7.712e-004 2.388e+007 1.260e+011 1.000e+003 8.665e-002 6.060e-004 
7.736e-004 2.388e+007 1.252e+011 1.000e+003 8.247e-002 6.084e-004 
7.760e-004 2.389e+007 1.263e+011 1.000e+003 8.749e-002 6.108e-004 
7.785e-004 2.387e+007 1.265e+011 1.000e+003 8.536e-002 6.133e-004 
7.809e-004 2.385e+007 1.273e+011 1.000e+003 8.187e-002 6.159e-004 
7.833e-004 2.382e+007 1.257e+011 1.000e+003 8.996e-002 6.185e-004 
7.858e-004 2.380e+007 1.238e+011 1.000e+003 9.007e-002 6.211e-004 
7.882e-004 2.381e+007 1.243e+011 1.000e+003 8.442e-002 6.235e-004 
7.906e-004 2.382e+007 1.249e+011 1.000e+003 9.338e-002 6.259e-004 
7.931e-004 2.384e+007 1.267e+011 1.000e+003 1.001e-001 6.282e-004 
7.955e-004 2.386e+007 1.285e+011 1.000e+003 9.910e-002 6.305e-004 
7.979e-004 2.387e+007 1.298e+011 1.000e+003 9.729e-002 6.328e-004 
8.004e-004 2.387e+007 1.314e+011 1.000e+003 1.042e-001 6.353e-004 
8.028e-004 2.384e+007 1.287e+011 1.000e+003 1.093e-001 6.379e-004 
8.052e-004 2.381e+007 1.228e+011 1.000e+003 1.022e-001 6.405e-004 
8.077e-004 2.379e+007 1.205e+011 1.000e+003 9.602e-002 6.431e-004 
8.101e-004 2.380e+007 1.203e+011 1.000e+003 9.275e-002 6.455e-004 
8.125e-004 2.380e+007 1.198e+011 1.000e+003 9.000e-002 6.479e-004 
8.149e-004 2.381e+007 1.200e+011 1.000e+003 8.983e-002 6.503e-004 
8.174e-004 2.380e+007 1.192e+011 1.000e+003 9.091e-002 6.528e-004 
8.198e-004 2.379e+007 1.187e+011 1.000e+003 1.025e-001 6.552e-004 
8.222e-004 2.380e+007 1.191e+011 1.000e+003 1.016e-001 6.576e-004 
8.247e-004 2.383e+007 1.200e+011 1.000e+003 9.506e-002 6.599e-004 
8.271e-004 2.386e+007 1.204e+011 1.000e+003 9.360e-002 6.621e-004 
8.295e-004 2.390e+007 1.215e+011 1.000e+003 8.972e-002 6.642e-004 
8.320e-004 2.394e+007 1.221e+011 1.000e+003 9.187e-002 6.664e-004 
8.344e-004 2.397e+007 1.226e+011 1.000e+003 9.010e-002 6.686e-004 
8.368e-004 2.400e+007 1.234e+011 1.000e+003 8.963e-002 6.708e-004 
8.393e-004 2.403e+007 1.254e+011 1.000e+003 8.853e-002 6.731e-004 
8.417e-004 2.404e+007 1.271e+011 1.000e+003 9.199e-002 6.754e-004 
8.441e-004 2.402e+007 1.248e+011 1.000e+003 9.676e-002 6.780e-004 
8.466e-004 2.400e+007 1.243e+011 1.000e+003 9.977e-002 6.806e-004 
8.490e-004 2.398e+007 1.246e+011 1.000e+003 1.006e-001 6.831e-004 
8.514e-004 2.395e+007 1.254e+011 1.000e+003 1.031e-001 6.858e-004 
8.539e-004 2.391e+007 1.258e+011 1.000e+003 1.066e-001 6.885e-004 
8.563e-004 2.386e+007 1.266e+011 1.000e+003 1.121e-001 6.913e-004 
8.587e-004 2.380e+007 1.265e+011 1.000e+003 9.683e-002 6.941e-004 
8.612e-004 2.374e+007 1.243e+011 1.000e+003 9.225e-002 6.970e-004 
8.636e-004 2.368e+007 1.231e+011 1.000e+003 8.842e-002 6.998e-004 
8.660e-004 2.365e+007 1.231e+011 1.000e+003 8.065e-002 7.025e-004 
8.685e-004 2.363e+007 1.240e+011 1.000e+003 7.521e-002 7.050e-004 
8.709e-004 2.362e+007 1.250e+011 1.000e+003 7.497e-002 7.075e-004 
8.733e-004 2.360e+007 1.247e+011 1.000e+003 7.788e-002 7.101e-004 
8.758e-004 2.359e+007 1.247e+011 1.000e+003 7.606e-002 7.126e-004 
8.782e-004 2.358e+007 1.249e+011 1.000e+003 6.804e-002 7.151e-004 
8.806e-004 2.360e+007 1.229e+011 1.000e+003 6.667e-002 7.174e-004 
8.831e-004 2.363e+007 1.214e+011 1.000e+003 7.198e-002 7.197e-004 
8.855e-004 2.363e+007 1.182e+011 1.000e+003 7.392e-002 7.220e-004 
8.879e-004 2.365e+007 1.183e+011 1.000e+003 7.296e-002 7.243e-004 
8.904e-004 2.367e+007 1.178e+011 1.000e+003 7.671e-002 7.267e-004 
8.928e-004 2.369e+007 1.185e+011 1.000e+003 7.129e-002 7.289e-004 
8.952e-004 2.373e+007 1.200e+011 1.000e+003 6.582e-002 7.311e-004 
8.977e-004 2.377e+007 1.208e+011 1.000e+003 6.857e-002 7.333e-004 
9.001e-004 2.379e+007 1.213e+011 1.000e+003 7.162e-002 7.355e-004 
9.025e-004 2.381e+007 1.220e+011 1.000e+003 7.915e-002 7.379e-004 
9.050e-004 2.381e+007 1.233e+011 1.000e+003 9.473e-002 7.403e-004 
9.074e-004 2.379e+007 1.225e+011 1.000e+003 1.033e-001 7.428e-004 
9.098e-004 2.377e+007 1.227e+011 1.000e+003 1.066e-001 7.454e-004 
9.123e-004 2.373e+007 1.208e+011 1.000e+003 1.168e-001 7.481e-004 
9.147e-004 2.370e+007 1.203e+011 1.000e+003 1.203e-001 7.508e-004 
9.171e-004 2.366e+007 1.181e+011 1.000e+003 1.228e-001 7.535e-004 
9.196e-004 2.362e+007 1.185e+011 1.000e+003 1.225e-001 7.562e-004 
9.220e-004 2.359e+007 1.192e+011 1.000e+003 1.148e-001 7.588e-004 
9.244e-004 2.356e+007 1.202e+011 1.000e+003 1.144e-001 7.615e-004 
9.269e-004 2.353e+007 1.213e+011 1.000e+003 1.073e-001 7.641e-004 
9.293e-004 2.351e+007 1.227e+011 1.000e+003 1.087e-001 7.667e-004 
9.317e-004 2.348e+007 1.238e+011 1.000e+003 1.120e-001 7.693e-004 
9.341e-004 2.345e+007 1.252e+011 1.000e+003 1.100e-001 7.719e-004 
9.366e-004 2.342e+007 1.266e+011 1.000e+003 1.100e-001 7.746e-004 
9.390e-004 2.338e+007 1.285e+011 1.000e+003 1.092e-001 7.773e-004 
9.414e-004 2.335e+007 1.290e+011 1.000e+003 1.143e-001 7.800e-004 
9.439e-004 2.332e+007 1.297e+011 1.000e+003 1.089e-001 7.826e-004 
9.463e-004 2.329e+007 1.298e+011 1.000e+003 1.131e-001 7.852e-004 
9.487e-004 2.327e+007 1.302e+011 1.000e+003 1.108e-001 7.878e-004 
9.512e-004 2.326e+007 1.311e+011 1.000e+003 1.098e-001 7.903e-004 
9.536e-004 2.327e+007 1.327e+011 1.000e+003 1.195e-001 7.927e-004 
9.560e-004 2.327e+007 1.338e+011 1.000e+003 1.244e-001 7.951e-004 
9.585e-004 2.328e+007 1.358e+011 1.000e+003 1.196e-001 7.974e-004 
9.609e-004 2.329e+007 1.383e+011 1.000e+003 1.047e-001 7.998e-004 
9.633e-004 2.329e+007 1.385e+011 1.000e+003 1.092e-001 8.023e-004 
9.658e-004 2.327e+007 1.382e+011 1.000e+003 1.120e-001 8.048e-004 
9.682e-004 2.324e+007 1.349e+011 1.000e+003 1.184e-001 8.075e-004 
9.706e-004 2.320e+007 1.315e+011 1.000e+003 1.308e-001 8.102e-004 
9.731e-004 2.317e+007 1.311e+011 1.000e+003 1.435e-001 8.128e-004 
9.755e-004 2.315e+007 1.321e+011 1.000e+003 1.568e-001 8.154e-004 
9.779e-004 2.313e+007 1.333e+011 1.000e+003 1.701e-001 8.180e-004 
9.804e-004 2.310e+007 1.338e+011 1.000e+003 1.688e-001 8.206e-004 
9.828e-004 2.308e+007 1.353e+011 1.000e+003 1.767e-001 8.232e-004 
9.852e-004 2.305e+007 1.356e+011 1.000e+003 1.909e-001 8.258e-004 
9.877e-004 2.302e+007 1.328e+011 1.000e+003 1.958e-001 8.284e-004 
9.901e-004 2.299e+007 1.329e+011 1.000e+003 1.621e-001 8.311e-004 
9.925e-004 2.297e+007 1.323e+011 1.000e+003 1.735e-001 8.337e-004 
9.950e-004 2.294e+007 1.329e+011 1.000e+003 1.764e-001 8.363e-004 
9.974e-004 2.293e+007 1.335e+011 1.000e+003 1.810e-001 8.388e-004 
9.998e-004 2.292e+007 1.344e+011 1.000e+003 2.037e-001 8.413e-004 
1.002e-003 2.290e+007 1.344e+011 1.000e+003 2.130e-001 8.439e-004 
1.005e-003 2.288e+007 1.351e+011 1.000e+003 2.159e-001 8.465e-004 
1.007e-003 2.285e+007 1.362e+011 1.000e+003 2.335e-001 8.491e-004 
1.010e-003 2.284e+007 1.377e+011 1.000e+003 2.332e-001 8.516e-004 
1.012e-003 2.283e+007 1.383e+011 1.000e+003 2.417e-001 8.541e-004 
1.014e-003 2.283e+007 1.396e+011 1.000e+003 2.351e-001 8.565e-004 
1.017e-003 2.283e+007 1.411e+011 1.000e+003 2.105e-001 8.590e-004 
1.019e-003 2.284e+007 1.426e+011 1.000e+003 2.156e-001 8.613e-004 
1.022e-003 2.285e+007 1.441e+011 1.000e+003 2.174e-001 8.637e-004 
1.024e-003 2.285e+007 1.416e+011 1.000e+003 2.023e-001 8.661e-004 
1.027e-003 2.284e+007 1.438e+011 1.000e+003 1.940e-001 8.686e-004 
1.029e-003 2.282e+007 1.450e+011 1.000e+003 2.004e-001 8.712e-004 
1.031e-003 2.279e+007 1.469e+011 1.000e+003 2.041e-001 8.739e-004 
1.034e-003 2.275e+007 1.493e+011 1.000e+003 2.052e-001 8.765e-004 
1.036e-003 2.271e+007 1.475e+011 1.000e+003 2.082e-001 8.792e-004 
1.039e-003 2.266e+007 1.486e+011 1.000e+003 2.154e-001 8.820e-004 
1.041e-003 2.259e+007 1.464e+011 1.000e+003 2.216e-001 8.849e-004 
1.044e-003 2.253e+007 1.450e+011 1.000e+003 2.218e-001 8.878e-004 
1.046e-003 2.247e+007 1.444e+011 1.000e+003 2.174e-001 8.906e-004 
1.048e-003 2.241e+007 1.450e+011 1.000e+003 2.189e-001 8.935e-004 
1.051e-003 2.234e+007 1.460e+011 1.000e+003 2.199e-001 8.964e-004 
1.053e-003 2.228e+007 1.465e+011 1.000e+003 2.192e-001 8.992e-004 
1.056e-003 2.222e+007 1.474e+011 1.000e+003 2.191e-001 9.021e-004 
1.058e-003 2.214e+007 1.483e+011 1.000e+003 2.160e-001 9.051e-004 
1.061e-003 2.207e+007 1.496e+011 1.000e+003 2.122e-001 9.080e-004 
1.063e-003 2.199e+007 1.509e+011 1.000e+003 2.120e-001 9.110e-004 
1.066e-003 2.191e+007 1.495e+011 1.000e+003 1.997e-001 9.140e-004 
1.068e-003 2.183e+007 1.487e+011 1.000e+003 2.019e-001 9.170e-004 
1.070e-003 2.174e+007 1.459e+011 1.000e+003 2.059e-001 9.200e-004 
1.073e-003 2.168e+007 1.449e+011 1.000e+003 2.096e-001 9.228e-004 
1.075e-003 2.164e+007 1.445e+011 1.000e+003 2.247e-001 9.256e-004 
1.078e-003 2.161e+007 1.438e+011 1.000e+003 2.230e-001 9.282e-004 
1.080e-003 2.160e+007 1.414e+011 1.000e+003 2.236e-001 9.307e-004 
1.083e-003 2.158e+007 1.426e+011 1.000e+003 2.232e-001 9.333e-004 
1.085e-003 2.156e+007 1.432e+011 1.000e+003 2.206e-001 9.359e-004 
1.087e-003 2.154e+007 1.446e+011 1.000e+003 2.192e-001 9.385e-004 
1.090e-003 2.151e+007 1.462e+011 1.000e+003 2.178e-001 9.410e-004 
1.092e-003 2.150e+007 1.485e+011 1.000e+003 2.172e-001 9.435e-004 
1.095e-003 2.149e+007 1.475e+011 1.000e+003 2.171e-001 9.461e-004 
1.097e-003 2.147e+007 1.474e+011 1.000e+003 2.162e-001 9.487e-004 
1.100e-003 2.144e+007 1.459e+011 1.000e+003 2.056e-001 9.513e-004 
1.102e-003 2.142e+007 1.463e+011 1.000e+003 1.903e-001 9.539e-004 
1.104e-003 2.140e+007 1.453e+011 1.000e+003 1.933e-001 9.564e-004 
1.107e-003 2.138e+007 1.457e+011 1.000e+003 1.916e-001 9.590e-004 
1.109e-003 2.136e+007 1.454e+011 1.000e+003 1.899e-001 9.615e-004 
1.112e-003 2.134e+007 1.451e+011 1.000e+003 1.856e-001 9.641e-004 
1.114e-003 2.131e+007 1.457e+011 1.000e+003 1.867e-001 9.668e-004 
1.117e-003 2.127e+007 1.453e+011 1.000e+003 1.885e-001 9.695e-004 
1.119e-003 2.121e+007 1.454e+011 1.000e+003 1.873e-001 9.723e-004 
1.121e-003 2.117e+007 1.462e+011 1.000e+003 1.838e-001 9.751e-004 
1.124e-003 2.114e+007 1.466e+011 1.000e+003 1.841e-001 9.776e-004 
1.126e-003 2.115e+007 1.472e+011 1.000e+003 1.744e-001 9.801e-004 
1.129e-003 2.117e+007 1.485e+011 1.000e+003 1.707e-001 9.823e-004 
1.131e-003 2.119e+007 1.497e+011 1.000e+003 1.728e-001 9.846e-004 
1.134e-003 2.119e+007 1.503e+011 1.000e+003 1.695e-001 9.870e-004 
1.136e-003 2.119e+007 1.497e+011 1.000e+003 1.697e-001 9.895e-004 
1.138e-003 2.118e+007 1.478e+011 1.000e+003 1.725e-001 9.920e-004 
1.141e-003 2.117e+007 1.472e+011 1.000e+003 1.705e-001 9.945e-004 
1.143e-003 2.119e+007 1.478e+011 1.000e+003 1.683e-001 9.968e-004 
1.146e-003 2.122e+007 1.485e+011 1.000e+003 1.606e-001 9.990e-004 
1.148e-003 2.125e+007 1.499e+011 1.000e+003 1.581e-001 1.001e-003 
1.151e-003 2.127e+007 1.518e+011 1.000e+003 1.601e-001 1.004e-003 
1.153e-003 2.129e+007 1.538e+011 1.000e+003 1.588e-001 1.006e-003 
1.156e-003 2.129e+007 1.554e+011 1.000e+003 1.619e-001 1.008e-003 
1.158e-003 2.126e+007 1.557e+011 1.000e+003 1.657e-001 1.011e-003 
1.160e-003 2.122e+007 1.568e+011 1.000e+003 1.627e-001 1.014e-003 
1.163e-003 2.117e+007 1.558e+011 1.000e+003 1.668e-001 1.016e-003 
1.165e-003 2.110e+007 1.561e+011 1.000e+003 1.675e-001 1.019e-003 
1.168e-003 2.103e+007 1.566e+011 1.000e+003 1.673e-001 1.022e-003 
1.170e-003 2.096e+007 1.578e+011 1.000e+003 1.643e-001 1.025e-003 
1.173e-003 2.086e+007 1.566e+011 1.000e+003 1.647e-001 1.028e-003 
1.175e-003 2.075e+007 1.565e+011 1.000e+003 1.683e-001 1.031e-003 
1.177e-003 2.069e+007 1.575e+011 1.000e+003 1.671e-001 1.034e-003 
1.180e-003 2.063e+007 1.581e+011 1.000e+003 1.704e-001 1.037e-003 
1.182e-003 2.057e+007 1.594e+011 1.000e+003 1.653e-001 1.040e-003 
1.185e-003 2.053e+007 1.593e+011 1.000e+003 1.639e-001 1.043e-003 
1.187e-003 2.048e+007 1.593e+011 1.000e+003 1.642e-001 1.046e-003 
1.190e-003 2.043e+007 1.593e+011 1.000e+003 1.732e-001 1.048e-003 
1.192e-003 2.037e+007 1.596e+011 1.000e+003 1.810e-001 1.051e-003 
1.194e-003 2.030e+007 1.609e+011 1.000e+003 1.894e-001 1.054e-003 
1.197e-003 2.023e+007 1.531e+011 1.000e+003 1.386e-001 1.057e-003 
1.199e-003 2.018e+007 1.481e+011 1.000e+003 1.465e-001 1.060e-003 
1.202e-003 2.017e+007 1.450e+011 1.000e+003 1.591e-001 1.062e-003 
1.204e-003 2.018e+007 1.436e+011 1.000e+003 1.701e-001 1.065e-003 
1.207e-003 2.020e+007 1.423e+011 1.000e+003 1.843e-001 1.067e-003 
1.209e-003 2.025e+007 1.418e+011 1.000e+003 1.932e-001 1.069e-003 
1.211e-003 2.030e+007 1.417e+011 1.000e+003 1.882e-001 1.071e-003 
1.214e-003 2.037e+007 1.429e+011 1.000e+003 1.951e-001 1.073e-003 
1.216e-003 2.044e+007 1.445e+011 1.000e+003 1.910e-001 1.075e-003 
1.219e-003 2.050e+007 1.454e+011 1.000e+003 1.975e-001 1.077e-003 
1.221e-003 2.056e+007 1.452e+011 1.000e+003 2.032e-001 1.079e-003 
1.224e-003 2.060e+007 1.458e+011 1.000e+003 2.060e-001 1.081e-003 
1.226e-003 2.063e+007 1.476e+011 1.000e+003 2.119e-001 1.083e-003 
1.229e-003 2.065e+007 1.392e+011 1.000e+003 1.368e-001 1.086e-003 
1.231e-003 2.064e+007 1.400e+011 1.000e+003 1.333e-001 1.088e-003 
1.233e-003 2.062e+007 1.405e+011 1.000e+003 1.406e-001 1.091e-003 
1.236e-003 2.060e+007 1.419e+011 1.000e+003 1.390e-001 1.093e-003 
1.238e-003 2.059e+007 1.434e+011 1.000e+003 1.401e-001 1.096e-003 
1.241e-003 2.057e+007 1.446e+011 1.000e+003 1.441e-001 1.098e-003 
1.243e-003 2.055e+007 1.453e+011 1.000e+003 1.458e-001 1.101e-003 
1.246e-003 2.052e+007 1.459e+011 1.000e+003 1.463e-001 1.104e-003 
1.248e-003 2.051e+007 1.467e+011 1.000e+003 1.469e-001 1.106e-003 
1.250e-003 2.052e+007 1.454e+011 1.000e+003 1.407e-001 1.108e-003 
1.253e-003 2.053e+007 1.456e+011 1.000e+003 1.398e-001 1.111e-003 
1.255e-003 2.055e+007 1.468e+011 1.000e+003 1.381e-001 1.113e-003 
1.258e-003 2.057e+007 1.475e+011 1.000e+003 1.358e-001 1.115e-003 
1.260e-003 2.056e+007 1.460e+011 1.000e+003 1.389e-001 1.118e-003 
1.263e-003 2.055e+007 1.453e+011 1.000e+003 1.287e-001 1.120e-003 
1.265e-003 2.054e+007 1.451e+011 1.000e+003 1.250e-001 1.123e-003 
1.267e-003 2.052e+007 1.438e+011 1.000e+003 1.197e-001 1.125e-003 
1.270e-003 2.050e+007 1.435e+011 1.000e+003 1.196e-001 1.128e-003 
1.272e-003 2.048e+007 1.435e+011 1.000e+003 1.130e-001 1.131e-003 
1.275e-003 2.047e+007 1.437e+011 1.000e+003 1.068e-001 1.133e-003 
1.277e-003 2.048e+007 1.450e+011 1.000e+003 1.006e-001 1.136e-003 
1.280e-003 2.049e+007 1.452e+011 1.000e+003 9.460e-002 1.138e-003 
1.282e-003 2.052e+007 1.466e+011 1.000e+003 8.676e-002 1.140e-003 
1.284e-003 2.056e+007 1.484e+011 1.000e+003 8.303e-002 1.142e-003 
1.287e-003 2.060e+007 1.497e+011 1.000e+003 7.535e-002 1.144e-003 
1.289e-003 2.065e+007 1.513e+011 1.000e+003 7.025e-002 1.146e-003 
1.292e-003 2.070e+007 1.535e+011 1.000e+003 6.797e-002 1.149e-003 
1.294e-003 2.075e+007 1.544e+011 1.000e+003 6.708e-002 1.151e-003 
1.297e-003 2.080e+007 1.559e+011 1.000e+003 6.572e-002 1.153e-003 
1.299e-003 2.085e+007 1.575e+011 1.000e+003 5.849e-002 1.155e-003 
1.301e-003 2.089e+007 1.588e+011 1.000e+003 6.111e-002 1.157e-003 
1.304e-003 2.092e+007 1.597e+011 1.000e+003 6.270e-002 1.159e-003 
1.306e-003 2.095e+007 1.606e+011 1.000e+003 5.907e-002 1.161e-003 
1.309e-003 2.096e+007 1.608e+011 1.000e+003 5.498e-002 1.164e-003 
1.311e-003 2.096e+007 1.594e+011 1.000e+003 5.348e-002 1.166e-003 
1.314e-003 2.096e+007 1.584e+011 1.000e+003 3.932e-002 1.169e-003 
1.316e-003 2.097e+007 1.569e+011 1.000e+003 3.004e-002 1.171e-003 
1.319e-003 2.096e+007 1.573e+011 1.000e+003 2.195e-002 1.174e-003 
1.321e-003 2.094e+007 1.564e+011 1.000e+003 1.184e-002 1.176e-003 
1.323e-003 2.093e+007 1.576e+011 1.000e+003 4.516e-003 1.179e-003 
1.326e-003 2.090e+007 1.586e+011 1.000e+003 1.051e-002 1.181e-003 
1.328e-003 2.086e+007 1.600e+011 1.000e+003 4.802e-003 1.184e-003 
1.331e-003 2.082e+007 1.604e+011 1.000e+003 2.827e-003 1.187e-003 
1.333e-003 2.080e+007 1.608e+011 1.000e+003 2.162e-003 1.189e-003 
1.336e-003 2.080e+007 1.600e+011 1.000e+003 1.703e-003 1.192e-003 
1.338e-003 2.080e+007 1.580e+011 1.000e+003 8.881e-003 1.194e-003 
1.340e-003 2.080e+007 1.574e+011 1.000e+003 1.000e-002 1.197e-003 
1.343e-003 2.079e+007 1.580e+011 1.000e+003 1.745e-002 1.199e-003 
1.345e-003 2.079e+007 1.591e+011 1.000e+003 1.319e-002 1.201e-003 
1.348e-003 2.077e+007 1.595e+011 1.000e+003 4.100e-003 1.204e-003 
1.350e-003 2.073e+007 1.517e+011 1.000e+003 4.184e-003 1.207e-003 
1.353e-003 2.068e+007 1.501e+011 1.000e+003 5.414e-003 1.210e-003 
1.355e-003 2.063e+007 1.492e+011 1.000e+003 1.010e-002 1.212e-003 
1.357e-003 2.059e+007 1.499e+011 1.000e+003 1.001e-002 1.215e-003 
1.360e-003 2.055e+007 1.481e+011 1.000e+003 3.137e-003 1.218e-003 
1.362e-003 2.052e+007 1.460e+011 1.000e+003 1.116e-002 1.220e-003 
1.365e-003 2.050e+007 1.435e+011 1.000e+003 2.709e-002 1.223e-003 
1.367e-003 2.051e+007 1.421e+011 1.000e+003 3.053e-002 1.225e-003 
1.370e-003 2.053e+007 1.408e+011 1.000e+003 4.179e-002 1.228e-003 
1.372e-003 2.054e+007 1.411e+011 1.000e+003 3.701e-002 1.230e-003 
1.374e-003 2.054e+007 1.382e+011 1.000e+003 4.975e-002 1.232e-003 
1.377e-003 2.055e+007 1.386e+011 1.000e+003 3.249e-002 1.235e-003 
1.379e-003 2.056e+007 1.388e+011 1.000e+003 2.932e-002 1.237e-003 
1.382e-003 2.056e+007 1.393e+011 1.000e+003 4.698e-002 1.240e-003 
1.384e-003 2.058e+007 1.405e+011 1.000e+003 5.122e-002 1.242e-003 
1.387e-003 2.060e+007 1.422e+011 1.000e+003 6.043e-002 1.244e-003 
1.389e-003 2.061e+007 1.439e+011 1.000e+003 6.628e-002 1.247e-003 
1.391e-003 2.062e+007 1.430e+011 1.000e+003 7.694e-002 1.249e-003 
1.394e-003 2.064e+007 1.435e+011 1.000e+003 8.224e-002 1.251e-003 
1.396e-003 2.067e+007 1.439e+011 1.000e+003 6.284e-002 1.253e-003 
1.399e-003 2.070e+007 1.450e+011 1.000e+003 6.604e-002 1.256e-003 
1.401e-003 2.073e+007 1.466e+011 1.000e+003 5.473e-002 1.258e-003 
1.404e-003 2.076e+007 1.473e+011 1.000e+003 7.423e-002 1.260e-003 
1.406e-003 2.080e+007 1.471e+011 1.000e+003 7.445e-002 1.262e-003 
1.409e-003 2.085e+007 1.481e+011 1.000e+003 6.281e-002 1.264e-003 
1.411e-003 2.089e+007 1.499e+011 1.000e+003 7.569e-002 1.266e-003 
1.413e-003 2.092e+007 1.516e+011 1.000e+003 7.105e-002 1.269e-003 
1.416e-003 2.094e+007 1.533e+011 1.000e+003 7.854e-002 1.271e-003 
1.418e-003 2.096e+007 1.546e+011 1.000e+003 7.275e-002 1.273e-003 
1.421e-003 2.096e+007 1.558e+011 1.000e+003 5.117e-002 1.276e-003 
1.423e-003 2.096e+007 1.564e+011 1.000e+003 5.886e-002 1.278e-003 
1.426e-003 2.097e+007 1.574e+011 1.000e+003 6.031e-002 1.280e-003 
1.428e-003 2.098e+007 1.590e+011 1.000e+003 5.522e-002 1.283e-003 
1.430e-003 2.101e+007 1.481e+011 1.000e+003 7.091e-002 1.285e-003 
1.433e-003 2.104e+007 1.496e+011 1.000e+003 6.086e-002 1.287e-003 
1.435e-003 2.108e+007 1.503e+011 1.000e+003 5.838e-002 1.289e-003 
1.438e-003 2.111e+007 1.515e+011 1.000e+003 5.638e-002 1.292e-003 
1.440e-003 2.112e+007 1.533e+011 1.000e+003 6.026e-002 1.294e-003 
1.443e-003 2.112e+007 1.546e+011 1.000e+003 6.087e-002 1.296e-003 
1.445e-003 2.113e+007 1.558e+011 1.000e+003 5.316e-002 1.299e-003 
1.447e-003 2.115e+007 1.575e+011 1.000e+003 4.923e-002 1.301e-003 
1.450e-003 2.117e+007 1.595e+011 1.000e+003 4.621e-002 1.303e-003 
1.452e-003 2.118e+007 1.578e+011 1.000e+003 4.770e-002 1.306e-003 
1.455e-003 2.119e+007 1.547e+011 1.000e+003 4.431e-002 1.308e-003 
1.457e-003 2.119e+007 1.552e+011 1.000e+003 4.526e-002 1.311e-003 
1.460e-003 2.118e+007 1.563e+011 1.000e+003 4.238e-002 1.313e-003 
1.462e-003 2.115e+007 1.559e+011 1.000e+003 5.443e-002 1.316e-003 
1.464e-003 2.112e+007 1.574e+011 1.000e+003 5.248e-002 1.318e-003 
1.467e-003 2.107e+007 1.589e+011 1.000e+003 2.888e-002 1.321e-003 
1.469e-003 2.102e+007 1.607e+011 1.000e+003 1.096e-002 1.324e-003 
1.472e-003 2.099e+007 1.624e+011 1.000e+003 2.922e-002 1.327e-003 
1.474e-003 2.098e+007 1.646e+011 1.000e+003 3.440e-002 1.329e-003 
1.477e-003 2.096e+007 1.663e+011 1.000e+003 4.587e-002 1.332e-003 
1.479e-003 2.094e+007 1.622e+011 1.000e+003 3.314e-002 1.334e-003 
1.481e-003 2.092e+007 1.620e+011 1.000e+003 2.829e-002 1.337e-003 
1.484e-003 2.092e+007 1.628e+011 1.000e+003 2.781e-002 1.339e-003 
1.486e-003 2.092e+007 1.639e+011 1.000e+003 3.179e-002 1.342e-003 
1.489e-003 2.090e+007 1.648e+011 1.000e+003 3.384e-002 1.344e-003 
1.491e-003 2.087e+007 1.661e+011 1.000e+003 2.170e-002 1.347e-003 
1.494e-003 2.082e+007 1.656e+011 1.000e+003 1.169e-002 1.350e-003 
1.496e-003 2.078e+007 1.662e+011 1.000e+003 2.993e-003 1.352e-003 
1.499e-003 2.075e+007 1.669e+011 1.000e+003 8.516e-004 1.355e-003 
1.501e-003 2.073e+007 1.552e+011 1.000e+003 5.634e-003 1.358e-003 
1.503e-003 2.073e+007 1.538e+011 1.000e+003 5.298e-003 1.360e-003 
1.506e-003 2.073e+007 1.551e+011 1.000e+003 5.079e-003 1.362e-003 
1.508e-003 2.073e+007 1.572e+011 1.000e+003 1.711e-002 1.365e-003 
1.511e-003 2.074e+007 1.590e+011 1.000e+003 2.009e-002 1.367e-003 
1.513e-003 2.073e+007 1.589e+011 1.000e+003 2.337e-002 1.370e-003 
1.516e-003 2.074e+007 1.603e+011 1.000e+003 2.599e-002 1.372e-003 
1.518e-003 2.073e+007 1.604e+011 1.000e+003 1.152e-002 1.375e-003 
1.520e-003 2.072e+007 1.605e+011 1.000e+003 1.933e-002 1.377e-003 
1.523e-003 2.069e+007 1.593e+011 1.000e+003 1.163e-002 1.380e-003 
1.525e-003 2.067e+007 1.596e+011 1.000e+003 2.023e-002 1.382e-003 
1.528e-003 2.064e+007 1.607e+011 1.000e+003 2.072e-002 1.385e-003 
1.530e-003 2.062e+007 1.622e+011 1.000e+003 2.085e-002 1.388e-003 
1.533e-003 2.059e+007 1.642e+011 1.000e+003 1.030e-002 1.390e-003 
1.535e-003 2.056e+007 1.662e+011 1.000e+003 1.192e-002 1.393e-003 
1.537e-003 2.052e+007 1.634e+011 1.000e+003 4.108e-004 1.396e-003 
1.540e-003 2.050e+007 1.633e+011 1.000e+003 1.763e-002 1.398e-003 
1.542e-003 2.048e+007 1.641e+011 1.000e+003 9.565e-003 1.401e-003 
1.545e-003 2.049e+007 1.649e+011 1.000e+003 9.009e-003 1.403e-003 
1.547e-003 2.051e+007 1.662e+011 1.000e+003 1.033e-002 1.405e-003 
1.550e-003 2.053e+007 1.667e+011 1.000e+003 3.909e-002 1.408e-003 
1.552e-003 2.055e+007 1.681e+011 1.000e+003 4.503e-002 1.410e-003 
1.554e-003 2.056e+007 1.675e+011 1.000e+003 1.054e-002 1.412e-003 
1.557e-003 2.057e+007 1.676e+011 1.000e+003 1.276e-002 1.415e-003 
1.559e-003 2.057e+007 1.673e+011 1.000e+003 1.936e-002 1.417e-003 
1.562e-003 2.055e+007 1.679e+011 1.000e+003 3.041e-002 1.420e-003 
1.564e-003 2.053e+007 1.672e+011 1.000e+003 2.502e-002 1.422e-003 
1.567e-003 2.051e+007 1.683e+011 1.000e+003 1.307e-002 1.425e-003 
1.569e-003 2.049e+007 1.698e+011 1.000e+003 3.049e-002 1.427e-003 
1.572e-003 2.047e+007 1.712e+011 1.000e+003 2.718e-002 1.430e-003 
1.574e-003 2.045e+007 1.692e+011 1.000e+003 6.485e-002 1.432e-003 
1.576e-003 2.044e+007 1.685e+011 1.000e+003 4.940e-002 1.435e-003 
1.579e-003 2.042e+007 1.695e+011 1.000e+003 4.972e-002 1.438e-003 
1.581e-003 2.040e+007 1.689e+011 1.000e+003 5.059e-002 1.440e-003 
1.584e-003 2.039e+007 1.686e+011 1.000e+003 4.263e-002 1.443e-003 
1.586e-003 2.038e+007 1.692e+011 1.000e+003 3.394e-002 1.445e-003 
1.589e-003 2.037e+007 1.685e+011 1.000e+003 4.218e-002 1.448e-003 
1.591e-003 2.035e+007 1.679e+011 1.000e+003 3.759e-002 1.450e-003 
1.593e-003 2.033e+007 1.679e+011 1.000e+003 5.628e-002 1.453e-003 
1.596e-003 2.032e+007 1.677e+011 1.000e+003 5.417e-002 1.455e-003 
1.598e-003 2.031e+007 1.670e+011 1.000e+003 5.719e-002 1.458e-003 
1.601e-003 2.031e+007 1.673e+011 1.000e+003 6.462e-002 1.460e-003 
1.603e-003 2.030e+007 1.664e+011 1.000e+003 6.625e-002 1.463e-003 
1.606e-003 2.030e+007 1.658e+011 1.000e+003 8.591e-002 1.465e-003 
1.608e-003 2.029e+007 1.645e+011 1.000e+003 9.540e-002 1.468e-003 
1.610e-003 2.027e+007 1.631e+011 1.000e+003 9.894e-002 1.470e-003 
1.613e-003 2.025e+007 1.619e+011 1.000e+003 1.053e-001 1.473e-003 
1.615e-003 2.023e+007 1.612e+011 1.000e+003 1.102e-001 1.475e-003 
1.618e-003 2.022e+007 1.604e+011 1.000e+003 1.143e-001 1.478e-003 
1.620e-003 2.022e+007 1.596e+011 1.000e+003 1.147e-001 1.480e-003 
1.623e-003 2.024e+007 1.584e+011 1.000e+003 1.244e-001 1.483e-003 
1.625e-003 2.028e+007 1.594e+011 1.000e+003 1.353e-001 1.485e-003 
1.627e-003 2.030e+007 1.576e+011 1.000e+003 1.307e-001 1.487e-003 
1.630e-003 2.031e+007 1.561e+011 1.000e+003 1.537e-001 1.489e-003 
1.632e-003 2.032e+007 1.554e+011 1.000e+003 1.674e-001 1.492e-003 
1.635e-003 2.032e+007 1.555e+011 1.000e+003 1.731e-001 1.494e-003 
1.637e-003 2.033e+007 1.554e+011 1.000e+003 1.886e-001 1.497e-003 
1.640e-003 2.034e+007 1.532e+011 1.000e+003 1.751e-001 1.499e-003 
1.642e-003 2.036e+007 1.526e+011 1.000e+003 1.965e-001 1.501e-003 
1.644e-003 2.039e+007 1.527e+011 1.000e+003 2.011e-001 1.503e-003 
1.647e-003 2.043e+007 1.532e+011 1.000e+003 2.175e-001 1.506e-003 
1.649e-003 2.046e+007 1.531e+011 1.000e+003 2.313e-001 1.508e-003 
1.652e-003 2.049e+007 1.534e+011 1.000e+003 2.414e-001 1.510e-003 
1.654e-003 2.053e+007 1.535e+011 1.000e+003 2.492e-001 1.512e-003 
1.657e-003 2.058e+007 1.544e+011 1.000e+003 2.269e-001 1.514e-003 
1.659e-003 2.064e+007 1.559e+011 1.000e+003 2.274e-001 1.516e-003 
1.662e-003 2.068e+007 1.569e+011 1.000e+003 2.436e-001 1.518e-003 
1.664e-003 2.070e+007 1.576e+011 1.000e+003 2.684e-001 1.521e-003 
1.666e-003 2.071e+007 1.593e+011 1.000e+003 2.810e-001 1.523e-003 
1.669e-003 2.070e+007 1.606e+011 1.000e+003 2.652e-001 1.526e-003 
1.671e-003 2.069e+007 1.601e+011 1.000e+003 2.780e-001 1.528e-003 
1.674e-003 2.068e+007 1.596e+011 1.000e+003 2.924e-001 1.531e-003 
1.676e-003 2.066e+007 1.597e+011 1.000e+003 3.050e-001 1.533e-003 
1.679e-003 2.064e+007 1.467e+011 1.000e+003 2.051e-001 1.536e-003 
1.681e-003 2.063e+007 1.473e+011 1.000e+003 2.224e-001 1.538e-003 
1.683e-003 2.061e+007 1.483e+011 1.000e+003 2.247e-001 1.541e-003 
1.686e-003 2.060e+007 1.497e+011 1.000e+003 2.171e-001 1.543e-003 
1.688e-003 2.060e+007 1.514e+011 1.000e+003 2.166e-001 1.546e-003 
1.691e-003 2.058e+007 1.525e+011 1.000e+003 2.236e-001 1.548e-003 
1.693e-003 2.055e+007 1.545e+011 1.000e+003 2.296e-001 1.551e-003 
1.696e-003 2.053e+007 1.556e+011 1.000e+003 2.231e-001 1.554e-003 
1.698e-003 2.052e+007 1.574e+011 1.000e+003 2.197e-001 1.556e-003 
1.700e-003 2.052e+007 1.584e+011 1.000e+003 2.157e-001 1.559e-003 
1.703e-003 2.049e+007 1.586e+011 1.000e+003 2.086e-001 1.561e-003 
1.705e-003 2.047e+007 1.598e+011 1.000e+003 2.078e-001 1.564e-003 
1.708e-003 2.045e+007 1.595e+011 1.000e+003 2.048e-001 1.566e-003 
1.710e-003 2.042e+007 1.600e+011 1.000e+003 2.025e-001 1.569e-003 
1.713e-003 2.039e+007 1.604e+011 1.000e+003 2.021e-001 1.572e-003 
1.715e-003 2.036e+007 1.599e+011 1.000e+003 2.014e-001 1.574e-003 
1.717e-003 2.034e+007 1.599e+011 1.000e+003 1.929e-001 1.577e-003 
1.720e-003 2.034e+007 1.599e+011 1.000e+003 1.925e-001 1.579e-003 
1.722e-003 2.034e+007 1.589e+011 1.000e+003 1.925e-001 1.582e-003 
1.725e-003 2.035e+007 1.575e+011 1.000e+003 1.890e-001 1.584e-003 
1.727e-003 2.037e+007 1.584e+011 1.000e+003 1.867e-001 1.586e-003 
1.730e-003 2.037e+007 1.591e+011 1.000e+003 1.861e-001 1.589e-003 
1.732e-003 2.038e+007 1.589e+011 1.000e+003 1.839e-001 1.591e-003 
1.734e-003 2.037e+007 1.559e+011 1.000e+003 1.782e-001 1.594e-003 
1.737e-003 2.035e+007 1.538e+011 1.000e+003 1.784e-001 1.596e-003 
1.739e-003 2.035e+007 1.534e+011 1.000e+003 1.707e-001 1.599e-003 
1.742e-003 2.035e+007 1.536e+011 1.000e+003 1.681e-001 1.601e-003 
1.744e-003 2.034e+007 1.534e+011 1.000e+003 1.697e-001 1.604e-003 
1.747e-003 2.034e+007 1.538e+011 1.000e+003 1.677e-001 1.606e-003 
1.749e-003 2.035e+007 1.551e+011 1.000e+003 1.672e-001 1.608e-003 
1.752e-003 2.036e+007 1.563e+011 1.000e+003 1.690e-001 1.611e-003 
1.754e-003 2.037e+007 1.571e+011 1.000e+003 1.648e-001 1.613e-003 
1.756e-003 2.038e+007 1.570e+011 1.000e+003 1.680e-001 1.615e-003 
1.759e-003 2.038e+007 1.584e+011 1.000e+003 1.681e-001 1.618e-003 
1.761e-003 2.038e+007 1.591e+011 1.000e+003 1.706e-001 1.620e-003 
1.764e-003 2.035e+007 1.596e+011 1.000e+003 1.834e-001 1.623e-003 
1.766e-003 2.033e+007 1.596e+011 1.000e+003 1.878e-001 1.625e-003 
1.769e-003 2.031e+007 1.597e+011 1.000e+003 1.853e-001 1.628e-003 
1.771e-003 2.029e+007 1.602e+011 1.000e+003 1.770e-001 1.631e-003 
1.773e-003 2.028e+007 1.608e+011 1.000e+003 1.819e-001 1.633e-003 
1.776e-003 2.027e+007 1.613e+011 1.000e+003 1.756e-001 1.636e-003 
1.778e-003 2.025e+007 1.621e+011 1.000e+003 1.759e-001 1.638e-003 
1.781e-003 2.023e+007 1.629e+011 1.000e+003 1.732e-001 1.641e-003 
1.783e-003 2.021e+007 1.640e+011 1.000e+003 1.624e-001 1.643e-003 
1.786e-003 2.018e+007 1.649e+011 1.000e+003 1.589e-001 1.646e-003 
1.788e-003 2.018e+007 1.654e+011 1.000e+003 1.493e-001 1.648e-003 
1.790e-003 2.019e+007 1.660e+011 1.000e+003 1.506e-001 1.651e-003 
1.793e-003 2.020e+007 1.575e+011 1.000e+003 1.593e-001 1.653e-003 
1.795e-003 2.023e+007 1.566e+011 1.000e+003 1.553e-001 1.655e-003 
1.798e-003 2.025e+007 1.565e+011 1.000e+003 1.561e-001 1.658e-003 
1.800e-003 2.027e+007 1.549e+011 1.000e+003 1.584e-001 1.660e-003 
1.803e-003 2.027e+007 1.540e+011 1.000e+003 1.585e-001 1.662e-003 
1.805e-003 2.028e+007 1.529e+011 1.000e+003 1.607e-001 1.665e-003 
1.807e-003 2.028e+007 1.503e+011 1.000e+003 1.554e-001 1.667e-003 
1.810e-003 2.028e+007 1.496e+011 1.000e+003 1.608e-001 1.670e-003 
1.812e-003 2.029e+007 1.482e+011 1.000e+003 1.651e-001 1.672e-003 
1.815e-003 2.030e+007 1.478e+011 1.000e+003 1.679e-001 1.674e-003 
1.817e-003 2.031e+007 1.482e+011 1.000e+003 1.683e-001 1.677e-003 
1.820e-003 2.033e+007 1.492e+011 1.000e+003 1.640e-001 1.679e-003 
1.822e-003 2.035e+007 1.504e+011 1.000e+003 1.638e-001 1.681e-003 
1.824e-003 2.037e+007 1.516e+011 1.000e+003 1.643e-001 1.684e-003 
1.827e-003 2.039e+007 1.531e+011 1.000e+003 1.612e-001 1.686e-003 
1.829e-003 2.041e+007 1.550e+011 1.000e+003 1.592e-001 1.688e-003 
1.832e-003 2.043e+007 1.568e+011 1.000e+003 1.579e-001 1.690e-003 
1.834e-003 2.045e+007 1.588e+011 1.000e+003 1.568e-001 1.693e-003 
1.837e-003 2.047e+007 1.608e+011 1.000e+003 1.663e-001 1.695e-003 
1.839e-003 2.049e+007 1.604e+011 1.000e+003 1.653e-001 1.697e-003 
1.842e-003 2.052e+007 1.600e+011 1.000e+003 1.535e-001 1.700e-003 
1.844e-003 2.055e+007 1.594e+011 1.000e+003 1.467e-001 1.702e-003 
1.846e-003 2.057e+007 1.582e+011 1.000e+003 1.419e-001 1.704e-003 
1.849e-003 2.062e+007 1.592e+011 1.000e+003 1.367e-001 1.706e-003 
1.851e-003 2.067e+007 1.604e+011 1.000e+003 1.342e-001 1.708e-003 
1.854e-003 2.071e+007 1.611e+011 1.000e+003 1.354e-001 1.710e-003 
1.856e-003 2.075e+007 1.616e+011 1.000e+003 1.381e-001 1.713e-003 
1.859e-003 2.078e+007 1.620e+011 1.000e+003 1.401e-001 1.715e-003 
1.861e-003 2.082e+007 1.634e+011 1.000e+003 1.413e-001 1.717e-003 
1.863e-003 2.085e+007 1.650e+011 1.000e+003 1.437e-001 1.719e-003 
1.866e-003 2.088e+007 1.670e+011 1.000e+003 1.469e-001 1.721e-003 
1.868e-003 2.091e+007 1.674e+011 1.000e+003 1.524e-001 1.724e-003 
1.871e-003 2.095e+007 1.670e+011 1.000e+003 1.500e-001 1.726e-003 
1.873e-003 2.100e+007 1.684e+011 1.000e+003 1.496e-001 1.728e-003 
1.876e-003 2.105e+007 1.699e+011 1.000e+003 1.532e-001 1.730e-003 
1.878e-003 2.109e+007 1.708e+011 1.000e+003 1.549e-001 1.732e-003 
1.880e-003 2.113e+007 1.723e+011 1.000e+003 1.538e-001 1.734e-003 
1.883e-003 2.118e+007 1.748e+011 1.000e+003 1.598e-001 1.736e-003 
1.885e-003 2.122e+007 1.778e+011 1.000e+003 1.614e-001 1.739e-003 
1.888e-003 2.127e+007 1.803e+011 1.000e+003 1.609e-001 1.741e-003 
1.890e-003 2.131e+007 1.833e+011 1.000e+003 1.589e-001 1.743e-003 
1.893e-003 2.134e+007 1.842e+011 1.000e+003 1.559e-001 1.745e-003 
1.895e-003 2.136e+007 1.855e+011 1.000e+003 1.663e-001 1.747e-003 
1.897e-003 2.136e+007 1.863e+011 1.000e+003 1.692e-001 1.750e-003 
1.900e-003 2.136e+007 1.888e+011 1.000e+003 1.766e-001 1.752e-003 
1.902e-003 2.135e+007 1.901e+011 1.000e+003 1.703e-001 1.755e-003 
1.905e-003 2.135e+007 1.921e+011 1.000e+003 1.724e-001 1.757e-003 
1.907e-003 2.135e+007 1.948e+011 1.000e+003 1.818e-001 1.760e-003 
1.910e-003 2.133e+007 1.979e+011 1.000e+003 1.815e-001 1.762e-003 
1.912e-003 2.130e+007 2.001e+011 1.000e+003 1.830e-001 1.765e-003 
1.915e-003 2.124e+007 2.021e+011 1.000e+003 1.834e-001 1.768e-003 
1.917e-003 2.119e+007 2.042e+011 1.000e+003 1.837e-001 1.770e-003 
1.919e-003 2.115e+007 2.030e+011 1.000e+003 1.701e-001 1.773e-003 
1.922e-003 2.112e+007 2.031e+011 1.000e+003 1.668e-001 1.776e-003 
1.924e-003 2.108e+007 2.043e+011 1.000e+003 1.714e-001 1.778e-003 
1.927e-003 2.106e+007 2.034e+011 1.000e+003 1.569e-001 1.781e-003 
1.929e-003 2.105e+007 2.034e+011 1.000e+003 1.469e-001 1.784e-003 
1.932e-003 2.104e+007 1.971e+011 1.000e+003 1.249e-001 1.786e-003 
1.934e-003 2.103e+007 1.977e+011 1.000e+003 1.246e-001 1.788e-003 
1.936e-003 2.103e+007 1.930e+011 1.000e+003 1.273e-001 1.791e-003 
1.939e-003 2.103e+007 1.928e+011 1.000e+003 1.217e-001 1.793e-003 
1.941e-003 2.104e+007 1.929e+011 1.000e+003 1.183e-001 1.796e-003 
1.944e-003 2.104e+007 1.935e+011 1.000e+003 1.265e-001 1.798e-003 
1.946e-003 2.103e+007 1.954e+011 1.000e+003 1.286e-001 1.801e-003 
1.949e-003 2.104e+007 1.969e+011 1.000e+003 1.382e-001 1.803e-003 
1.951e-003 2.104e+007 1.988e+011 1.000e+003 1.412e-001 1.805e-003 
1.953e-003 2.103e+007 2.002e+011 1.000e+003 1.460e-001 1.808e-003 
1.956e-003 2.102e+007 2.028e+011 1.000e+003 1.469e-001 1.810e-003 
1.958e-003 2.100e+007 2.049e+011 1.000e+003 1.440e-001 1.813e-003 
1.961e-003 2.099e+007 2.062e+011 1.000e+003 1.434e-001 1.816e-003 
1.963e-003 2.097e+007 2.089e+011 1.000e+003 1.421e-001 1.818e-003 
1.966e-003 2.095e+007 2.118e+011 1.000e+003 1.359e-001 1.821e-003 
1.968e-003 2.094e+007 2.140e+011 1.000e+003 1.458e-001 1.823e-003 
1.970e-003 2.094e+007 2.166e+011 1.000e+003 1.469e-001 1.826e-003 
1.973e-003 2.094e+007 2.187e+011 1.000e+003 1.487e-001 1.828e-003 
1.975e-003 2.095e+007 2.201e+011 1.000e+003 1.447e-001 1.830e-003 
1.978e-003 2.096e+007 2.228e+011 1.000e+003 1.438e-001 1.833e-003 
1.980e-003 2.097e+007 2.249e+011 1.000e+003 1.490e-001 1.835e-003 
1.983e-003 2.097e+007 2.191e+011 1.000e+003 1.668e-001 1.838e-003 
1.985e-003 2.095e+007 2.194e+011 1.000e+003 1.754e-001 1.840e-003 
1.987e-003 2.089e+007 2.187e+011 1.000e+003 1.794e-001 1.843e-003 
1.990e-003 2.082e+007 2.199e+011 1.000e+003 1.801e-001 1.846e-003 
1.992e-003 2.075e+007 2.208e+011 1.000e+003 1.767e-001 1.849e-003 
1.995e-003 2.067e+007 2.129e+011 1.000e+003 1.886e-001 1.852e-003 
1.997e-003 2.058e+007 2.137e+011 1.000e+003 1.896e-001 1.855e-003 
2.000e-003 2.051e+007 2.147e+011 1.000e+003 1.923e-001 1.858e-003 
2.002e-003 2.043e+007 2.170e+011 1.000e+003 1.957e-001 1.861e-003 
2.005e-003 2.035e+007 2.190e+011 1.000e+003 2.024e-001 1.864e-003 
2.007e-003 2.026e+007 2.142e+011 1.000e+003 1.975e-001 1.867e-003 
2.009e-003 2.018e+007 2.156e+011 1.000e+003 1.970e-001 1.870e-003 
2.012e-003 2.011e+007 2.155e+011 1.000e+003 1.898e-001 1.873e-003 
2.014e-003 2.004e+007 2.152e+011 1.000e+003 1.946e-001 1.876e-003 
2.017e-003 1.998e+007 2.159e+011 1.000e+003 2.002e-001 1.878e-003 
2.019e-003 1.993e+007 2.159e+011 1.000e+003 1.965e-001 1.881e-003 
2.022e-003 1.989e+007 2.157e+011 1.000e+003 2.084e-001 1.884e-003 
2.024e-003 1.985e+007 2.163e+011 1.000e+003 1.960e-001 1.887e-003 
2.026e-003 1.978e+007 2.173e+011 1.000e+003 1.904e-001 1.890e-003 
2.029e-003 1.973e+007 2.182e+011 1.000e+003 1.842e-001 1.892e-003 
2.031e-003 1.968e+007 2.175e+011 1.000e+003 1.781e-001 1.895e-003 
2.034e-003 1.964e+007 2.117e+011 1.000e+003 1.815e-001 1.898e-003 
2.036e-003 1.961e+007 2.125e+011 1.000e+003 1.783e-001 1.901e-003 
2.039e-003 1.957e+007 2.111e+011 1.000e+003 1.793e-001 1.903e-003 
2.041e-003 1.954e+007 2.078e+011 1.000e+003 2.035e-001 1.906e-003 
2.043e-003 1.952e+007 2.089e+011 1.000e+003 1.991e-001 1.908e-003 
2.046e-003 1.951e+007 2.080e+011 1.000e+003 1.993e-001 1.911e-003 
2.048e-003 1.951e+007 2.069e+011 1.000e+003 2.002e-001 1.913e-003 
2.051e-003 1.953e+007 2.051e+011 1.000e+003 2.061e-001 1.916e-003 
2.053e-003 1.955e+007 2.026e+011 1.000e+003 1.955e-001 1.918e-003 
2.056e-003 1.956e+007 1.978e+011 1.000e+003 1.978e-001 1.920e-003 
2.058e-003 1.956e+007 1.944e+011 1.000e+003 2.032e-001 1.923e-003 
2.060e-003 1.958e+007 1.906e+011 1.000e+003 1.980e-001 1.925e-003 
2.063e-003 1.960e+007 1.835e+011 1.000e+003 2.300e-001 1.927e-003 
2.065e-003 1.963e+007 1.784e+011 1.000e+003 2.379e-001 1.930e-003 
2.068e-003 1.966e+007 1.791e+011 1.000e+003 2.375e-001 1.932e-003 
2.070e-003 1.970e+007 1.798e+011 1.000e+003 2.414e-001 1.934e-003 
2.073e-003 1.972e+007 1.804e+011 1.000e+003 2.442e-001 1.936e-003 
2.075e-003 1.974e+007 1.800e+011 1.000e+003 2.517e-001 1.939e-003 
2.077e-003 1.975e+007 1.801e+011 1.000e+003 2.563e-001 1.941e-003 
2.080e-003 1.976e+007 1.812e+011 1.000e+003 2.602e-001 1.943e-003 
2.082e-003 1.978e+007 1.823e+011 1.000e+003 2.536e-001 1.946e-003 
2.085e-003 1.982e+007 1.830e+011 1.000e+003 2.513e-001 1.948e-003 
2.087e-003 1.986e+007 1.838e+011 1.000e+003 2.438e-001 1.950e-003 
2.090e-003 1.991e+007 1.848e+011 1.000e+003 2.408e-001 1.952e-003 
2.092e-003 1.997e+007 1.857e+011 1.000e+003 2.382e-001 1.954e-003 
2.095e-003 2.004e+007 1.858e+011 1.000e+003 2.317e-001 1.956e-003 
2.097e-003 2.010e+007 1.872e+011 1.000e+003 2.409e-001 1.958e-003 
2.099e-003 2.016e+007 1.890e+011 1.000e+003 2.426e-001 1.960e-003 
2.102e-003 2.023e+007 1.846e+011 1.000e+003 1.979e-001 1.962e-003 
2.104e-003 2.029e+007 1.827e+011 1.000e+003 1.922e-001 1.964e-003 
2.107e-003 2.034e+007 1.832e+011 1.000e+003 1.933e-001 1.966e-003 
2.109e-003 2.037e+007 1.848e+011 1.000e+003 1.953e-001 1.968e-003 
2.112e-003 2.039e+007 1.853e+011 1.000e+003 1.985e-001 1.970e-003 
2.114e-003 2.039e+007 1.834e+011 1.000e+003 2.077e-001 1.973e-003 
2.116e-003 2.040e+007 1.807e+011 1.000e+003 2.096e-001 1.975e-003 
2.119e-003 2.041e+007 1.767e+011 1.000e+003 1.842e-001 1.978e-003 
2.121e-003 2.046e+007 1.765e+011 1.000e+003 1.815e-001 1.980e-003 
2.124e-003 2.051e+007 1.758e+011 1.000e+003 1.731e-001 1.982e-003 
2.126e-003 2.056e+007 1.699e+011 1.000e+003 1.880e-001 1.984e-003 
2.129e-003 2.060e+007 1.706e+011 1.000e+003 1.854e-001 1.986e-003 
2.131e-003 2.063e+007 1.718e+011 1.000e+003 1.802e-001 1.988e-003 
2.133e-003 2.065e+007 1.727e+011 1.000e+003 1.760e-001 1.991e-003 
2.136e-003 2.064e+007 1.742e+011 1.000e+003 1.758e-001 1.993e-003 
2.138e-003 2.062e+007 1.729e+011 1.000e+003 1.807e-001 1.996e-003 
2.141e-003 2.056e+007 1.737e+011 1.000e+003 1.826e-001 1.998e-003 
2.143e-003 2.051e+007 1.752e+011 1.000e+003 1.785e-001 2.001e-003 
2.146e-003 2.047e+007 1.765e+011 1.000e+003 1.714e-001 2.004e-003 
2.148e-003 2.045e+007 1.781e+011 1.000e+003 1.687e-001 2.007e-003 
2.150e-003 2.042e+007 1.805e+011 1.000e+003 1.690e-001 2.009e-003 
2.153e-003 2.039e+007 1.833e+011 1.000e+003 1.646e-001 2.012e-003 
2.155e-003 2.036e+007 1.849e+011 1.000e+003 1.624e-001 2.015e-003 
2.158e-003 2.030e+007 1.867e+011 1.000e+003 1.605e-001 2.017e-003 
2.160e-003 2.024e+007 1.886e+011 1.000e+003 1.575e-001 2.020e-003 
2.163e-003 2.017e+007 1.896e+011 1.000e+003 1.555e-001 2.023e-003 
2.165e-003 2.011e+007 1.917e+011 1.000e+003 1.582e-001 2.026e-003 
2.168e-003 2.005e+007 1.888e+011 1.000e+003 1.536e-001 2.029e-003 
2.170e-003 2.000e+007 1.904e+011 1.000e+003 1.564e-001 2.032e-003 
2.172e-003 1.995e+007 1.867e+011 1.000e+003 1.549e-001 2.034e-003 
2.175e-003 1.989e+007 1.858e+011 1.000e+003 1.526e-001 2.037e-003 
2.177e-003 1.984e+007 1.862e+011 1.000e+003 1.489e-001 2.040e-003 
2.180e-003 1.980e+007 1.876e+011 1.000e+003 1.477e-001 2.043e-003 
2.182e-003 1.977e+007 1.897e+011 1.000e+003 1.472e-001 2.045e-003 
2.185e-003 1.973e+007 1.885e+011 1.000e+003 1.514e-001 2.048e-003 
2.187e-003 1.969e+007 1.879e+011 1.000e+003 1.489e-001 2.051e-003 
2.189e-003 1.965e+007 1.887e+011 1.000e+003 1.449e-001 2.053e-003 
2.192e-003 1.962e+007 1.905e+011 1.000e+003 1.411e-001 2.056e-003 
2.194e-003 1.960e+007 1.923e+011 1.000e+003 1.388e-001 2.059e-003 
2.197e-003 1.957e+007 1.944e+011 1.000e+003 1.355e-001 2.061e-003 
2.199e-003 1.956e+007 1.956e+011 1.000e+003 1.342e-001 2.064e-003 
2.202e-003 1.954e+007 1.977e+011 1.000e+003 1.341e-001 2.066e-003 
2.204e-003 1.952e+007 2.003e+011 1.000e+003 1.357e-001 2.069e-003 
2.206e-003 1.950e+007 2.023e+011 1.000e+003 1.350e-001 2.072e-003 
2.209e-003 1.948e+007 2.015e+011 1.000e+003 1.313e-001 2.074e-003 
2.211e-003 1.947e+007 2.037e+011 1.000e+003 1.296e-001 2.077e-003 
2.214e-003 1.946e+007 2.060e+011 1.000e+003 1.342e-001 2.079e-003 
2.216e-003 1.944e+007 2.075e+011 1.000e+003 1.435e-001 2.082e-003 
2.219e-003 1.940e+007 2.057e+011 1.000e+003 1.247e-001 2.084e-003 
2.221e-003 1.935e+007 2.059e+011 1.000e+003 1.154e-001 2.087e-003 
2.223e-003 1.930e+007 2.056e+011 1.000e+003 1.087e-001 2.090e-003 
2.226e-003 1.924e+007 2.050e+011 1.000e+003 1.062e-001 2.093e-003 
2.228e-003 1.919e+007 2.050e+011 1.000e+003 1.067e-001 2.096e-003 
2.231e-003 1.912e+007 2.054e+011 1.000e+003 1.064e-001 2.098e-003 
2.233e-003 1.906e+007 2.047e+011 1.000e+003 1.031e-001 2.101e-003 
2.236e-003 1.901e+007 2.045e+011 1.000e+003 1.011e-001 2.104e-003 
2.238e-003 1.895e+007 2.041e+011 1.000e+003 9.918e-002 2.107e-003 
2.240e-003 1.890e+007 2.046e+011 1.000e+003 1.033e-001 2.110e-003 
2.243e-003 1.883e+007 2.050e+011 1.000e+003 1.063e-001 2.113e-003 
2.245e-003 1.877e+007 2.061e+011 1.000e+003 1.090e-001 2.116e-003 
2.248e-003 1.868e+007 2.057e+011 1.000e+003 1.122e-001 2.119e-003 
2.250e-003 1.860e+007 2.066e+011 1.000e+003 1.142e-001 2.122e-003 
2.253e-003 1.851e+007 2.058e+011 1.000e+003 1.266e-001 2.125e-003 
2.255e-003 1.843e+007 2.062e+011 1.000e+003 1.288e-001 2.128e-003 
2.258e-003 1.836e+007 2.067e+011 1.000e+003 1.325e-001 2.130e-003 
2.260e-003 1.831e+007 2.069e+011 1.000e+003 1.369e-001 2.133e-003 
2.262e-003 1.826e+007 2.076e+011 1.000e+003 1.363e-001 2.136e-003 
2.265e-003 1.821e+007 2.082e+011 1.000e+003 1.369e-001 2.139e-003 
2.267e-003 1.815e+007 2.076e+011 1.000e+003 1.337e-001 2.142e-003 
2.270e-003 1.809e+007 2.076e+011 1.000e+003 1.253e-001 2.145e-003 
2.272e-003 1.805e+007 2.084e+011 1.000e+003 1.169e-001 2.147e-003 
2.275e-003 1.802e+007 2.090e+011 1.000e+003 1.137e-001 2.150e-003 
2.277e-003 1.798e+007 2.102e+011 1.000e+003 1.086e-001 2.153e-003 
2.279e-003 1.794e+007 2.121e+011 1.000e+003 1.075e-001 2.155e-003 
2.282e-003 1.788e+007 2.116e+011 1.000e+003 1.038e-001 2.158e-003 
2.284e-003 1.786e+007 2.123e+011 1.000e+003 9.693e-002 2.161e-003 
2.287e-003 1.784e+007 2.108e+011 1.000e+003 9.651e-002 2.163e-003 
2.289e-003 1.782e+007 2.112e+011 1.000e+003 9.651e-002 2.166e-003 
2.292e-003 1.781e+007 2.120e+011 1.000e+003 9.115e-002 2.168e-003 
2.294e-003 1.778e+007 2.099e+011 1.000e+003 8.406e-002 2.171e-003 
2.296e-003 1.777e+007 2.053e+011 1.000e+003 7.787e-002 2.173e-003 
2.299e-003 1.780e+007 2.010e+011 1.000e+003 7.120e-002 2.176e-003 
2.301e-003 1.784e+007 1.965e+011 1.000e+003 6.410e-002 2.178e-003 
2.304e-003 1.788e+007 1.941e+011 1.000e+003 6.369e-002 2.180e-003 
2.306e-003 1.795e+007 1.935e+011 1.000e+003 6.457e-002 2.182e-003 
2.309e-003 1.802e+007 1.934e+011 1.000e+003 6.722e-002 2.184e-003 
2.311e-003 1.810e+007 1.933e+011 1.000e+003 6.326e-002 2.186e-003 
2.313e-003 1.817e+007 1.932e+011 1.000e+003 5.920e-002 2.188e-003 
2.316e-003 1.825e+007 1.935e+011 1.000e+003 5.710e-002 2.190e-003 
2.318e-003 1.832e+007 1.940e+011 1.000e+003 5.017e-002 2.192e-003 
2.321e-003 1.840e+007 1.935e+011 1.000e+003 4.810e-002 2.194e-003 
2.323e-003 1.847e+007 1.942e+011 1.000e+003 4.946e-002 2.195e-003 
2.326e-003 1.853e+007 1.952e+011 1.000e+003 4.849e-002 2.197e-003 
2.328e-003 1.858e+007 1.932e+011 1.000e+003 4.601e-002 2.200e-003 
2.330e-003 1.861e+007 1.913e+011 1.000e+003 4.092e-002 2.202e-003 
2.333e-003 1.864e+007 1.908e+011 1.000e+003 4.066e-002 2.204e-003 
2.335e-003 1.866e+007 1.865e+011 1.000e+003 6.878e-002 2.206e-003 
2.338e-003 1.869e+007 1.857e+011 1.000e+003 6.557e-002 2.209e-003 
2.340e-003 1.872e+007 1.853e+011 1.000e+003 6.142e-002 2.211e-003 
2.343e-003 1.875e+007 1.855e+011 1.000e+003 6.073e-002 2.213e-003 
2.345e-003 1.877e+007 1.853e+011 1.000e+003 6.264e-002 2.215e-003 
2.348e-003 1.879e+007 1.856e+011 1.000e+003 6.064e-002 2.218e-003 
2.350e-003 1.881e+007 1.866e+011 1.000e+003 6.173e-002 2.220e-003 
2.352e-003 1.883e+007 1.882e+011 1.000e+003 5.393e-002 2.222e-003 
2.355e-003 1.885e+007 1.886e+011 1.000e+003 4.386e-002 2.224e-003 
2.357e-003 1.887e+007 1.901e+011 1.000e+003 4.211e-002 2.227e-003 
2.360e-003 1.886e+007 1.913e+011 1.000e+003 3.638e-002 2.229e-003 
2.362e-003 1.885e+007 1.931e+011 1.000e+003 3.038e-002 2.232e-003 
2.365e-003 1.882e+007 1.921e+011 1.000e+003 4.213e-002 2.234e-003 
2.367e-003 1.879e+007 1.905e+011 1.000e+003 4.364e-002 2.237e-003 
2.369e-003 1.878e+007 1.914e+011 1.000e+003 4.225e-002 2.240e-003 
2.372e-003 1.877e+007 1.916e+011 1.000e+003 4.846e-002 2.242e-003 
2.374e-003 1.875e+007 1.901e+011 1.000e+003 5.185e-002 2.245e-003 
2.377e-003 1.872e+007 1.908e+011 1.000e+003 5.330e-002 2.247e-003 
2.379e-003 1.869e+007 1.863e+011 1.000e+003 5.459e-002 2.250e-003 
2.382e-003 1.866e+007 1.854e+011 1.000e+003 5.125e-002 2.252e-003 
2.384e-003 1.865e+007 1.860e+011 1.000e+003 5.414e-002 2.255e-003 
2.386e-003 1.865e+007 1.874e+011 1.000e+003 5.480e-002 2.257e-003 
2.389e-003 1.864e+007 1.867e+011 1.000e+003 5.876e-002 2.260e-003 
2.391e-003 1.864e+007 1.865e+011 1.000e+003 5.991e-002 2.262e-003 
2.394e-003 1.863e+007 1.872e+011 1.000e+003 6.426e-002 2.265e-003 
2.396e-003 1.862e+007 1.880e+011 1.000e+003 6.552e-002 2.267e-003 
2.399e-003 1.861e+007 1.886e+011 1.000e+003 6.402e-002 2.270e-003 
2.401e-003 1.861e+007 1.879e+011 1.000e+003 5.120e-002 2.272e-003 
2.403e-003 1.862e+007 1.881e+011 1.000e+003 4.904e-002 2.275e-003 
2.406e-003 1.864e+007 1.877e+011 1.000e+003 5.052e-002 2.277e-003 
2.408e-003 1.863e+007 1.891e+011 1.000e+003 4.084e-002 2.279e-003 
2.411e-003 1.862e+007 1.905e+011 1.000e+003 4.270e-002 2.282e-003 
